# Supplementary material for: Genetic dissection of main and epistatic effects of QTL based on augmented triple test cross design
Source: PLoS One. 2017 Dec 14;12(12):e0189054. doi: 10.1371/journal.pone.0189054 (PMC5730204; doi:10.1371/journal.pone.0189054)
Supplement: S6 Supporting Information — (ZIP) [file pone.0189054.s006.zip › z1_1200_0.5_10.csv]

202.42	202.69	202.5	202.55	202.21	204.02	203.29	204.4	204.11	202.39	201.37	203.22	201.75	201.98	202.29	202.52	202.97	201.58	201.8	202.92	204.1	202.75	205.39	202.51	202.92	203.37	205.67	203.94	203.79	202.45	202.69	201.95	204.66	205.01	206.03	203.16	204.72	203.17	204.53	204.92	203.37	203.56	204.98	201.49	204.65	201.96	204.29	203.65	203.31	202.16
212.12	210.7	214.33	214.5	211.63	213.3	211.72	213.69	210.34	212.48	214.27	214.04	212.98	212.97	212.2	212.19	212.31	211.55	213.67	213.5	213.26	211.82	211.65	212.02	211.38	210.73	212.97	212.33	211.15	211.38	213.86	213.29	213.56	212.61	213.01	213.29	212.71	211.55	212.52	210.43	212.29	210.37	211.04	212.44	210.83	211.36	211.28	212.03	213.78	212.81
204.72	201.86	204.45	205.11	203.13	204.19	201.89	205.8	201.57	205.18	202.88	204.55	201.43	204.47	204.34	200.79	202.84	202.53	202.12	202.89	202.86	201.81	202.9	202.13	201.37	203.34	203.81	203.15	203.98	202.1	202.87	202.1	202.22	203.2	203.98	203.3	203.46	202.29	201.77	202.15	204.37	204.03	203.54	202.82	202.98	203.13	205.58	202.46	203.6	203.04
205.12	204.1	204.35	205.71	203.78	206.63	203.3	207.72	204.93	205.44	204.62	205.61	204.75	205.01	204.43	205.71	203.92	204.91	203.48	205.52	207.9	203.88	205.72	204.52	203.66	203.22	205.27	203.33	206.16	202.6	203.91	203.21	203.45	206.83	206.02	203.74	204.1	205.97	205.14	204.93	202.07	205.35	202.34	204.26	204.89	203.13	205.51	205.38	205.53	204.9
208.82	210.41	207.51	210.73	208.76	209.39	208.09	211.08	208.97	208.33	208.32	209.1	211.12	210.13	209.88	209.26	211.22	207.97	210.2	207.3	209.22	209.58	210.35	207.73	207.77	209.77	209.09	209.87	208.92	208.61	209.89	209.73	208.73	207.52	208.73	207.38	209.17	207	209.54	209.05	207.75	209.66	207.98	208.86	209.48	208.68	207.52	210.65	210.04	207.29
208.19	207.21	206.08	209.37	207.92	208.39	207.5	208.25	210.98	209.62	209.13	207.97	205.54	206.33	207.12	210.08	209.72	211.31	208.02	207.87	209.85	206.02	209.62	209.03	205.88	208.91	210.32	207.06	209.21	207.02	207.43	209.34	209.52	208.88	209.1	208.24	209.54	208.08	210.15	208.39	208.89	209.46	209.63	209.91	210.66	208.48	206.99	208.56	209.61	207.72
203.94	202.5	203.94	202.52	202.42	204.53	202.51	202.86	202.89	203.56	204.91	204.65	203.84	203.83	203.61	200.4	203.18	205.24	203.29	202.38	202.93	202.7	202.25	205.63	202.88	203.39	204.78	204.84	205.04	203.52	204.42	204.41	203.03	202.43	202.7	204.47	203.36	202.09	204.34	201.83	203.74	204.52	204.23	203.04	203.93	204.18	203.03	204.27	202.18	203.63
203.36	203.38	203.29	201.89	202.3	201.79	202.44	200.46	204.22	203.72	204.47	203.51	203.95	202.92	203.59	202.63	204.56	203.1	204.4	203.51	203.23	203.04	202.29	203.78	205.66	203.45	201.79	204.09	204.26	205.24	200.71	202.69	200.75	204.86	206.2	204.13	201.97	204.28	202.96	202.93	203.12	201.61	202.81	202.63	204.11	203.24	205.27	204.48	202.68	204.99
209.2	206.47	208.59	212.19	207.77	208.09	207.55	208.89	208.93	210.18	208.41	208.33	208.98	209.25	208.84	210.42	209.8	208.29	209.63	209.93	208.74	211.22	209.28	207.36	208.51	212.29	208.37	209.4	208.99	207.47	209.43	209.48	211.07	210.96	208.5	209.86	207.69	208.16	209.39	208.39	208.68	208.43	208.3	206.8	207.27	208.79	207.69	209.18	209.03	209.16
209.25	208.21	210.07	210.98	208.3	208.55	208.59	209.73	209.97	209.3	208.19	208.27	209.1	211.16	207.88	209.65	208.53	210.36	210.27	208.54	208.14	212.06	208.25	208.51	208.68	210.3	211.05	209.41	208.06	208.49	211.37	211.85	210.92	210.91	211.91	207.81	211	208.51	210.43	210.49	210.3	208.59	208.94	209.02	209.12	210.54	209.36	209.6	210.82	210.68
208.57	210.15	209.89	208.12	208.19	207.89	206.06	206.45	209.09	207.37	209.71	209.11	208.34	207.04	207.91	206.82	210.12	208.25	207.65	210.56	207.77	210.36	209.65	211.22	207.81	210.11	206.11	210.82	207.3	209.65	211.23	210.13	209.29	208.5	208.46	209.01	207.08	208.16	208.78	208.32	209.48	209.69	208.7	209.05	207.04	207.9	208.62	209.78	209.48	207.39
208.07	207.2	206.81	207.64	208.27	207.66	207.64	208.6	207.58	206.92	207.62	208.43	207.87	207.36	208.09	207.22	209.13	207.38	207.18	206.76	206.67	209.2	209.31	206.92	204.66	206.85	207.79	205.65	207.47	207.81	206.43	207.44	207.38	208.06	208.26	206.89	207.42	207.91	207.69	206.86	207.61	208.47	208.78	205.41	206.72	206.79	206.22	207.59	208.94	206.92
197.04	194.25	194.3	196.81	196.41	193.65	195.41	194.58	195.88	194.98	195.84	197.73	195.7	193.69	194.73	196.68	196.94	197.45	195.57	194.47	195.15	195.44	194.71	194.54	193.44	196.96	195.61	196.43	197.7	195.64	194.39	197.52	195.94	195.87	193.84	193.54	193.37	194.83	194.64	197.22	195.22	194.64	196.06	195.24	195.76	194.75	195.72	195.99	194.46	196.5
204.89	203.23	202.31	202.03	205.98	202.14	201.31	204.3	200.53	204.71	203.48	203.45	204.11	202.94	204.5	202.72	202.72	203.19	204.4	205.13	202.64	202.1	203.49	202.86	204.24	204.54	203.93	202.8	204.12	200.22	204.54	201.84	202.73	202.14	204.56	204.35	204.36	202.54	202.89	202.48	205.11	203.35	202.2	204.02	202.35	200.84	203.27	205.19	203.63	203.36
212.09	212.02	212.63	212.81	211.29	212.04	211.57	214.15	213.9	213.79	213.02	208.73	212.22	208.68	211.94	213.18	214.93	211.83	211.29	211.7	212.25	214.46	214.88	210.77	211.98	213.13	212.67	212.58	210.84	213.28	211.59	213.46	212.4	213.44	211.12	213.72	212.11	213.61	210.21	213.72	211.13	213.12	213.74	210.43	214.1	213.18	211.3	213.51	212.84	211.68
211.78	213.48	211.8	211.63	214.27	213.94	212.41	211.79	211.12	215.91	213.45	213.05	214.64	213.69	213.86	213.33	214.05	211.12	213.61	209.83	213.83	212.51	212.22	213.58	213.61	214.6	214.38	214.1	212.13	210.32	212.59	213.84	213.42	213.46	214.23	213.19	212.74	214.11	213.54	213.14	213.32	213.96	213.41	212.74	214.64	213.33	214.1	212.73	213.51	212.94
212.11	212.88	211.64	212.31	211.42	213.01	212.96	213.4	211.53	211.91	212.92	213.26	211.62	210.51	215.37	212.34	210.15	213.62	212.8	212.34	211.95	210.44	210.91	211.96	209.65	212.99	214.85	213.81	214.09	210.86	214.88	213.26	213.02	210.29	212.24	211.27	213.46	212.05	210	211	212.22	212.63	211.03	212.42	210.91	212.46	212.46	212.95	214.5	211.73
197.15	196.71	193.75	193.6	195.12	194.26	197.35	194.55	195.82	195.1	194.06	191.27	197.16	193.18	194.47	195.04	195.93	193.54	193.55	195.48	196.9	194.91	195.57	196.2	195.19	195.01	195.21	196.57	194.38	195.13	196.2	194.53	196.45	195.99	196.85	196.16	196.17	196.39	194.2	194.53	194.86	195.63	196.65	192.04	196.59	195.08	194.5	192.86	193.8	195.15
207.85	207.79	208.35	209.49	208.73	209.87	206.89	208.65	209.35	209.42	206.36	206.76	208.82	207.42	205.92	209.59	206.84	209.48	208.91	206.77	208.93	208	209.51	206.76	205.97	206.5	207.02	208.12	207.57	208.85	207.77	207.73	208.62	207.28	208.28	206.06	207.78	205.51	208.19	204.59	207.48	207.25	208.37	208.52	207.71	206.76	207.93	206.96	207	207.87
203.41	201.05	201.23	204.01	204.17	206.44	202.35	204.98	201.78	202.05	204.7	204.26	203.53	201.88	201.68	200.72	201.81	203.55	204.75	202.86	202.56	203.92	203.72	203.95	201.73	203.31	205.02	204.6	201.32	203.74	203.83	202.52	202.66	206	201.33	204.99	203.75	201.22	203.67	203.06	203.17	202.23	204.19	201.81	202.36	205.11	201.5	202.94	204	203.9
203.4	202.71	202.25	203.32	202.67	204.74	204.73	203.96	204.47	203.12	205.07	203.11	203.33	203.89	206.45	203.78	205.73	203.47	205.48	203.23	204.56	203.74	202.87	201.59	202.66	205.68	204.5	204.12	203.28	204.01	204.03	205.94	202.15	204.49	201.37	201.89	205.49	204.9	204.44	203.87	201.58	202.24	203.52	203.4	204.52	203.28	203.37	204.06	201.94	202.11
199.92	205.76	204.33	200.97	204.71	201.01	203.7	200.93	201.11	202.18	202.89	204.04	203.92	202.57	202.34	205.16	203.62	204.43	202.72	202.99	204.95	204.5	203.22	203.03	204.11	204.66	204.57	204.27	202.51	201.89	205.32	201.49	204.75	204.42	202.37	203.11	204.2	203.06	202.85	206.39	202.2	204.62	202.47	203.21	201.44	203.54	205.07	202.54	203.61	202.17
203.34	205.1	202.99	203.53	203.86	204.92	203.35	204.67	202.35	204.98	203.8	204.63	203.39	204.11	202.39	205.25	204.85	205.14	203.8	205.87	202.76	202.89	204.63	204.65	204.54	205.11	203.58	205.14	204.7	204.67	204.36	205.12	203.61	201.89	204.75	205.34	204.69	204.96	203.96	206.24	205.03	204.96	202.78	203.99	204.72	204.84	203.62	204.85	203.19	201.87
207.09	207.23	208.69	210.86	207.84	208.03	207.37	210.74	209.29	208.44	209.31	208.49	209.19	210.71	210.53	210.96	207.25	208.43	208.82	209.69	208.1	207.45	207.86	208.79	209.28	209.13	210.4	208.52	207.23	208.86	208.21	209.68	208.26	207.21	211.09	208.07	210.05	207.46	211.75	208.97	208.73	208.41	208.76	208.08	210.05	209.98	211.9	208.32	209.78	207.66
208.32	207.57	209.02	206.77	208.31	207.15	208.42	209.11	207.78	206.31	205.64	208.73	204.66	208.43	207.1	209.39	206.63	207.12	208.16	208.43	208.49	206.49	209.5	207.96	207.97	208.07	206.95	208.08	205.65	207.55	206.36	209.73	206.41	205.25	208.61	207.83	207.41	209.29	207.17	208.08	207.37	208.68	207.38	206.43	210.48	206.4	207.95	208.62	207.35	207.42
208.12	207.38	209.24	208.54	207.21	208.28	208.13	209.06	207.54	209.76	208.41	207.73	209.08	206.7	207.66	206.57	209.45	207.46	208.38	209.46	205.38	206.09	208.51	209.33	209.47	207.68	208.68	208.37	208.06	205.84	208.02	206.11	210.2	209.08	209.24	207.66	209.82	204.7	206.6	207.37	206.97	208.63	208	208.81	208.77	208.52	207.19	204.88	205.55	208.16
205.52	205.52	204.65	207.59	207.78	205.65	208.54	205.74	206.46	206.46	204.24	207.04	205.96	205.23	209.36	205.5	205.56	204.92	207.22	205.49	206.59	205.03	206.95	204.39	206.32	206.19	205.92	206.03	207.34	208.56	206.03	205.08	207.72	206.94	206.63	205.66	206.65	209.09	205.89	207.59	206.45	207.03	206	205.37	206.28	207.07	206.16	205.8	206.66	207.92
203.38	203.69	202.65	203.07	206.67	202.59	203.3	201.4	203.37	201.81	204.18	202.88	203.24	201.23	201.31	203.2	202.5	203.75	202.84	201.93	203.29	202.33	202.81	202.3	204.22	205.01	203.84	203.6	201.94	204.29	203.46	203.07	203.91	202.06	202.04	202.6	202.41	203.59	204.89	203.48	202.68	201.43	203.58	203.16	202.14	201.55	204.28	202.9	206.54	204.85
208.83	208.61	210.01	208.82	208.75	208.83	208.54	208.26	208.88	205.93	206.74	208.9	209.03	207.94	206.61	208.72	208.8	208.49	208.89	209.95	208.69	207.78	207.45	209.28	207.61	206.75	208	210.45	208.68	209.34	206.73	209.43	210.46	209.46	210.32	207.05	210.36	210.65	207.88	208.47	207.65	210.05	209.32	210.23	209.18	208.64	207.86	211.47	210.02	209.49
214.11	211.83	214.68	214.12	214.02	213.1	214.61	214.45	214.25	212.62	213.47	215.8	210.81	212.89	213.16	213.49	213.93	212.02	211.74	210.17	213.02	212.95	213.21	213.35	212.84	210.09	211.31	213.56	213.07	215.27	213.61	213.25	214.72	210.98	213.48	212.18	213.09	211.88	212.78	213	213.51	213.29	212.97	213.07	209.97	213.1	212.63	216.32	215.64	213.94
208.12	207.46	208.58	207.6	208.17	210.04	208.82	208.62	206.29	209.34	207.69	211.71	209.59	210.57	209.21	208.74	210.75	208.77	211.06	209.25	210.93	207.7	209.12	210.8	207.97	207.45	207.76	207.27	209.99	208.64	210.25	209.94	207.02	210.23	208.89	209.64	209.98	207.22	208.3	208.51	209.92	207.92	209.35	211.31	208.35	209.23	206.93	210.36	208.14	205.87
207.92	209.8	208.96	209.39	210.67	209.15	209.39	210.09	209.35	211.93	208.82	206.29	208.62	207.15	207.23	207.42	208.82	209.45	208.52	208.24	208.17	209.96	208.22	208.43	206.62	207.53	210.59	211.36	208.19	209.76	209.72	208.66	209.24	207.35	207.82	207.97	210.84	209.47	210.47	211.04	210.33	208.13	208.73	208.13	210.9	208.36	209.87	206.85	208.6	208.41
216.31	216.77	217.96	217.72	217.19	215.84	219.2	217	214.89	217.27	217.27	215.94	218.06	216.89	217.07	217.85	216.45	215.8	215.65	217.65	217.65	216.53	216.59	216.66	213.96	215.64	216.64	217.89	218.08	218.07	216.6	217.34	216.64	217.25	216.56	214.96	217.15	215.48	216.06	217.08	216.33	216.59	217.53	217.74	213.84	215.49	216.96	217.05	219.19	215.68
200.18	202.65	201.34	201.35	202.19	201.78	203.88	203.71	204.52	202.83	199.96	201.67	204.28	202.04	203.21	203	203.12	203.36	202.91	200.3	203.88	201.68	200.86	202.58	203.35	201.66	202.37	205.14	203.15	202.84	202.29	199.91	202.24	202.9	201.35	204.91	201.22	202.02	202.87	203.81	204.48	201.95	198.75	202.88	202.46	203.5	201.29	202.36	203.21	202.64
207.17	207.95	207.82	209.91	206.66	208.27	209.34	208.6	209.17	207.12	208.39	206.42	208.06	209.67	207.38	206.7	207.77	208.7	208.14	210.73	209.77	207.13	210.85	206.09	207.16	208.96	209.32	206.85	207.67	210.25	207.1	206.63	207.91	208.44	207.26	208.73	207.76	208.16	207.23	207.97	209.73	209.02	208.71	209.09	208.05	209.25	209.02	208.87	208.93	208.24
212.16	211.69	210.42	212.74	213.49	212.11	211.4	212.73	212.88	210.68	212.29	211.08	211.63	213.19	208.54	211.82	210.8	210.94	211.53	212.59	212.39	211	211.8	212.23	212.81	209.93	213.29	213.71	211.41	209.75	208.73	212.45	212.51	210.23	212.43	211.07	209.48	213.16	211.77	208.27	212.68	212.28	212.17	210.25	209.72	214.64	212.64	207.98	210.57	212.17
199.83	201.17	202.45	200.36	201.15	198.11	202.2	200.59	201.57	200.44	199.09	198.64	199.96	200.93	199.74	199.71	199.5	200.27	200.89	199.06	200.8	199.99	199.25	200.08	198.15	199.22	201.86	199.32	201.72	199.4	201.36	198.08	200.61	198.63	200.29	198.33	200.68	197.25	200.05	199.09	199.82	198.41	198.23	198.99	199.6	199.88	201.45	198.46	200.01	200.21
212.35	212.83	212.27	211.76	210.31	212.42	210.38	214.04	210.39	213.66	211.85	211.61	212	211.08	212.68	210.24	212.08	210.37	210.81	212.03	210.3	212.52	210.92	211.74	211.47	211.74	210.82	211.64	211.19	211.92	212.62	210.65	210.16	209.21	212.84	213.66	211.38	211.76	212.2	212.54	213.39	213.8	210.28	211.3	213.61	211.62	214.14	212.29	212.03	211.34
211.73	210.63	212.49	210.33	212.46	211.69	212.2	211.9	209.21	213.42	212.07	209.96	211.63	211.33	209.33	210.1	212.02	212.47	210.44	212.52	211.42	212.7	211.47	214.17	211.32	211.33	210.7	209.21	213.1	210.07	211.45	212.5	212.43	209.13	212.6	212.35	210.74	210.13	211.96	211.07	209.56	211.67	209.97	211.34	210.93	211.38	209.7	211.65	212.4	212.7
204.91	203.62	201.53	202.58	205.79	201.97	204.55	204.06	205.83	201.21	204.31	203.42	204.39	204.06	204.32	203.08	201.53	204.57	204.28	203.22	203.55	201.04	203.45	203.08	203.79	203.91	204.73	204.04	203.01	204.07	204.38	204.97	204.55	202.76	203.37	204.2	204.14	202.46	201.02	203.63	204.06	204.89	203.39	201.77	204.53	205.64	202.77	206.98	205.7	205.02
211.78	208.98	206.73	210.7	210.6	208.97	208.38	209.65	207.21	208.5	208.9	210.03	207.9	208.31	211.24	208.32	209.13	208.33	208.53	207.79	210.19	209.74	208.72	209.15	206.73	211.35	209.33	210.44	210.42	210.18	209.95	208.24	210.8	209.57	211.47	208.62	210.26	211.79	209.61	209.25	211.61	209.63	210.91	210.67	208.9	209.81	207.27	208.46	209.9	207.74
203.75	202.26	202.18	200.03	199.79	202.88	200.95	201.63	201.11	202.52	200.06	199.91	201.83	200.05	201.62	202.37	200.04	202.03	202.52	202.66	203.42	200.62	201.88	201.1	199.71	203.37	202.93	200.61	200.05	202.47	199.34	200.26	200.27	200.77	202.28	200.84	202.15	200.87	200.64	200.76	201.23	202.35	200.97	202.83	204.34	201.59	200.46	201.22	199.19	201.26
204.01	207.81	207.5	207.28	210.35	205.68	206.1	206.4	205.42	206.15	207.94	204.92	205.53	206	205.6	208.36	206.1	207.5	205.87	204.98	208.76	208.74	207	206.93	207.77	203.45	204.42	207.23	206.6	203.4	208.02	207.95	207.61	202.97	205.33	209.81	208.22	205.4	207.29	208.25	206.91	204.85	205.44	206.32	204.85	206.51	206.89	207.72	205.58	207.94
211.16	211.82	211.39	212.37	212.19	211.36	210.3	211.71	210.17	213.53	210.84	212.89	213.33	211.91	212.04	209.68	213.99	213.86	212.85	210.8	211.87	212.28	210.45	209.27	211.65	211.13	210.2	212.35	211.61	210.47	210.39	210.64	212.07	211.56	211.13	212.4	212.42	212.37	212.01	211.75	209.68	211.81	211.71	211.04	211.69	210.5	210.85	211.05	211.31	212.53
216.48	216.32	219.08	217.05	217.11	218.06	216.56	215.74	216.26	220.27	217.09	217.69	217.85	214.55	218.07	216.1	217.22	215.32	216.61	214.36	216.55	217.24	216.03	216.19	215.01	215.27	216.45	218.27	214.69	214.3	217.45	216.29	217.49	217.42	218.4	218.48	216.82	216.06	216.59	218.1	217.11	217.47	214.74	219.07	217.25	216.18	217.36	215.11	216.38	218.08
202.58	202.53	205.36	200.09	203.95	202.47	202.47	203.19	202.4	201.2	202.19	204.2	203.4	203.97	202.55	203.37	204.21	201.6	202.17	203.72	200.78	201.47	203.14	201.1	203.84	200.7	203.61	204.6	204.42	201.67	200.72	202.53	204.03	204.24	201.66	203.48	200.82	201.58	202.39	200.15	201.98	204.23	205.11	202.73	202.91	201.09	203.04	203.06	202.66	202.17
200.12	203.76	201.91	202.96	200.9	201.52	200.64	203.48	199.98	201.86	200.18	201.83	200.48	200.47	201.44	201.88	200.87	201	200.32	201.4	201.68	199.53	201.88	201.7	201.85	202.5	201.6	202.27	201.93	199.77	200.45	201.76	202.79	202.53	200.95	201.46	201.97	201.65	201.85	201.4	199.17	202.41	201.11	203.71	199.78	201.63	200.14	202.31	198.61	201.92
209.98	209.5	205.93	208.57	209.55	210.98	209.31	208.9	208.78	210	209.28	211	208.13	208.56	211.48	210.38	210.78	207.55	208.42	209.46	207.28	210.51	209.19	208.56	211	207.54	208.01	208.71	208.73	212.97	210.48	208.75	209.98	209.44	211.34	207.84	211.28	210.94	208.85	209.32	209.49	208.14	210.1	209.68	207.32	208.55	209.07	206.25	208.89	208.8
205.11	205.68	201.21	202.88	204.95	205.54	204.05	202.53	203.65	202.67	204.95	204.12	204.33	202.98	203.08	205.31	203.21	202.93	205.97	205.08	205.32	204.27	202.47	203.63	202.46	203.85	204.83	203.48	203.07	205.88	205.62	202.63	205.13	203.74	203.33	203.22	203.5	203.69	205.07	205.34	203.67	201.09	203.91	204.07	203.51	203.42	203.93	202	203.96	205.83
211.2	212.57	210.47	210.77	213.94	213.89	212.34	211.93	211.46	212.25	211.97	210.57	211.25	214.06	212.06	211.01	213.68	211.24	211.45	213.16	211.34	212.76	211.83	213.57	211.82	214.94	213.75	211.72	212.37	212.52	211.5	212.38	212.49	213.26	212.69	211.72	212.97	213.75	213.58	211.17	214.35	212.58	211.82	212.63	211.55	210.21	213.86	210.8	209.6	214.3
217.19	216.32	216.4	217.57	218.34	216.54	216.85	218.19	217.16	215.67	215.32	218.35	215.32	215.2	216.36	217.65	216.63	215.62	216.67	218.13	219.57	217.37	216.82	218.29	217.85	217.04	217.95	217.56	219.22	216.92	218	217.98	216.51	216.99	217.08	218.18	214.01	217.97	214.71	215.2	218.3	217.22	215.72	217.26	218.07	216.3	218.52	215.87	214.9	215.37
209.89	209.87	210.01	209.37	209.53	211.08	210.87	208.77	205.92	207.28	207.18	209.69	209.18	208.66	209.36	211.29	208.6	209.23	210.28	209.11	208.72	208.24	210.66	209.59	209.99	209.82	206.49	208.2	208.33	210.19	208.59	208.68	209.34	206.42	208.17	208.37	208.72	207.84	206.89	211.08	209.71	208.94	210.23	209.61	207.82	209.31	206.91	209.54	207.6	210.48
199.94	200.55	202.88	197.31	199.73	200.32	200.42	201.19	201.59	200.98	202.14	198.84	202.22	201.2	199.54	200.76	197.75	200.86	201.89	199.36	199.49	200.62	200.25	201.13	201.7	200.31	201.79	201.4	199.32	201.49	199.41	200	200.25	199.6	198.36	199.72	202.55	200.56	199.5	198.87	199.98	199.18	200.22	202.21	201.14	202.02	198.15	200.61	200.55	199.9
201.57	199.31	199.98	198.52	201.03	201.53	200.33	200.47	199.71	200.2	200.16	198.98	198.18	200.56	198.83	201.04	198.28	202.33	201.33	199.23	201.76	199.8	199.95	198.55	199.17	200.44	198.68	200.45	198.26	202.14	197.72	201.74	200.37	200.45	200	201.21	200.77	199.83	201.93	202.71	198.35	201.02	200.48	200.47	200.98	200.12	199.2	199.41	200.49	201.2
216.5	218.48	219.26	216.58	215.76	217.87	217.69	217.58	217.74	219.11	218.23	218.05	216.57	216.16	220.54	217.08	218.21	217.84	218.04	216.13	218.79	215.23	217.31	217.93	216.76	216.79	219.38	218.03	217.8	217.11	217.3	218.23	217.25	220.32	218.88	216.25	217.79	218.88	217.41	217.18	218.11	216	218	218.41	216.7	218	217.18	219.2	216.84	218.45
211.87	211.17	211.74	210.02	211.93	211.87	212.81	210.9	211.73	211.27	210.92	210.4	211.1	211.71	210.17	212.73	211.81	211.6	211.55	213.43	211.52	211.47	212.84	212	211.63	212.05	210.22	212.61	209.37	210.35	214.07	212.14	207.43	212.9	212.5	213.02	213.09	213.36	212.02	210.75	212.1	210.46	212.19	210.48	211.93	212.97	210.53	210.14	209.83	210.86
201.73	202.53	206.39	205.18	204.33	202.68	205.27	200.38	204.15	203.47	203.06	203.5	204.64	203.78	202.69	201.11	204.75	202.85	205.21	201.92	204.14	202.77	205.1	203.63	203.94	202.66	202.8	202.49	202.54	203.2	201.94	203.04	202.44	202.73	202.27	203.72	201.99	203.43	202.59	203.79	203.87	205.73	202.73	202.84	204.57	204.52	203.4	202.88	204.7	202.52
202.84	203.99	205.68	202.48	202.98	204.09	204.73	203.53	204.43	202.43	204.13	202.8	204.48	204.04	204.61	203.84	202.99	203.74	202.7	202.78	203.52	202.11	203.44	203.97	204.14	201.95	202.14	202.63	203.32	201.7	206.05	204	202.67	204.93	204.08	204.93	202.94	202.62	202.72	204.85	203.52	205.58	204.48	202.71	207.07	204.31	204.4	203.54	201.74	202.64
200.24	201.86	203.12	200.83	200.81	201.75	202.39	201.12	201.47	200.37	200.11	202.84	201.19	202.13	199.11	201.24	200.12	201.65	201.97	198.87	202.2	201.15	202.47	200.75	201.24	199.97	199.4	201.25	202.71	201.81	201.97	201.04	202.2	199.99	203.13	200.94	202.74	199.89	201.16	200.9	202.42	200.01	201.09	201.03	199.82	204.13	203.08	201.26	202.28	200.29
214	211.52	217.04	212.17	211.5	211.87	212.18	209.9	210.92	211.83	212.98	212.14	211.97	212.71	213.98	212.49	213.27	213.28	212.42	211.72	210.45	212.86	213.63	212.57	214.18	213.19	213.48	213.94	213.47	210.16	211.87	210.72	212.5	212.14	209.35	212.01	212.01	212.26	212.68	211.89	212.57	211.96	213.52	210.1	212.38	211.98	210.71	210.45	214.45	211.26
204.68	205.07	203.52	205.15	205.15	202.65	204.76	202.31	204.26	203.24	205.07	202.24	202.66	205.32	204.44	202.01	203.33	203.28	202.78	205.49	204.81	203.52	202.18	203.24	204.6	202.29	202.95	203.15	205.3	202.36	205.37	204.52	201.06	202.7	203.29	203.56	203.24	202.89	205.59	203.51	204.7	205.33	206.08	204.49	205.12	202.43	201.09	204.91	202.26	205.1
205.98	203.06	204.14	204.4	203.04	202.94	200.37	202.56	204.27	204.27	205.23	202.09	204.75	204.02	203.4	202.86	202.87	203.68	204.27	201.53	202.44	202.04	202.27	204.01	202.88	202.45	203.58	202.57	202.28	203.78	203.11	204.53	204.08	203.73	203.22	201.57	203.31	203.97	203.38	204.4	203.41	202.88	202.99	205.54	203.11	202.71	202.91	202.24	202.07	203.23
211.28	211.58	213.4	212.44	212.95	212.98	211.86	211.22	212.95	212.47	211.47	211.12	212.88	210.98	212.57	211.32	211.17	212.66	212.25	211.58	210.27	212.03	213.9	211.19	211.13	210.75	211.93	210.88	212.18	214.13	211.13	211.43	212.86	212.53	213.22	211.53	212.42	213.27	211.76	213.74	210.95	211.3	210.83	209.93	210.59	210.95	211.86	210.29	210.29	210.49
207.11	208.37	208.17	207.22	209.49	209.15	208.43	205.66	207.03	207.5	206.44	207.62	207.37	208.34	207.49	205.83	209.05	208.94	209.5	206.88	210.14	207.81	208.36	206.74	205.8	207.69	208.94	205.94	207.66	208.14	208.56	206.86	207.01	206.11	208.92	204.87	204.94	206.69	205.89	209.06	209.73	206.83	204.71	206	204.95	210.27	209.13	207.36	207.65	208.96
207.77	209.68	209.87	211.19	210.39	207.1	210.2	208.8	208.11	211.11	210.6	210.83	211	211.6	210.72	210.21	207.04	209.97	209.51	211.51	209.29	210.56	209.89	210.21	209.41	211.14	209.5	209.22	209.06	208.26	210.15	208.71	207.41	208.69	210.88	209.87	209.17	206.47	210.15	209.3	209.05	211.37	208.19	210.64	209.64	210.91	209.08	208.16	209.32	206.69
202.79	202.72	205.11	203.82	203.48	202.87	203.92	204.66	203.23	202.98	203.11	205.55	205.07	203.36	203.39	205.34	200.13	202.94	202.9	202.77	205.55	205.17	202.75	204	203.55	202.5	204.05	204.54	202.59	202.79	205.98	203.77	204.91	204.31	204.88	203.28	204.43	203.36	204.83	202.97	205.86	203.91	201.89	203.44	204.44	202.62	203.32	201.87	205.28	202.37
216.26	217.7	218.77	218.44	219.81	216.9	216.48	218.85	215.8	215.52	216.41	216.23	217.33	216.73	217.8	217.18	217.46	215.9	219.63	217.69	217.25	216.66	217.41	220.01	216.15	216.36	216.89	218.95	217.51	217.23	218.13	217.57	218.56	216.57	217.56	218.24	216.79	218.77	219.68	218.93	217.68	217.56	218.45	219.59	217.61	217.45	217.16	217.3	220.14	220.53
209.61	210.32	211.57	207.82	207.05	209.31	210.76	211.81	209.6	211.58	206.72	207.79	211.65	209.43	209.56	210.18	209.07	211.36	210.81	209.53	210.6	211.44	208.36	211.59	210.93	209.3	208.25	209.41	208.61	211.87	209.64	209.11	208.91	210.69	211.15	211.82	210.32	209.03	211.11	209.23	210.32	208.71	208.94	208.89	209.36	209	211.71	209.74	209.76	208.61
207.48	208.03	207.32	207.67	207.81	209.89	205.66	206.84	207.29	209.51	208.79	207.67	207.64	206.55	207.52	208.83	208.04	209.32	208.58	208.53	206.42	207.76	207.61	208.77	207.92	206.21	206.58	208.07	207.49	207.49	207.95	209.61	206.53	207.1	207.3	207.63	207.7	207.39	209.7	205.24	208.13	209.76	209.43	207.18	208.34	208	207.78	207.74	208.37	209.05
216.72	216.61	218.6	218.94	215.72	217.25	217.96	216.7	216.52	218.17	217.35	218.26	217.73	214.96	217.59	217.11	218.24	216.14	217.6	218.11	218.57	218.48	217.87	217.58	217.38	216.57	215.33	216.15	217.81	216.08	217.16	216.8	214.27	220.15	217.51	217.89	219.75	217	215.33	218.52	217.99	214.96	216.97	217.49	215.09	215.66	219.15	217.67	216.72	217.31
195	195.04	194.4	193.46	193.04	194.73	194.04	191.47	192.8	192.12	192.49	194.36	193.44	194.94	194.53	193.98	193.65	194.67	195.11	196.58	196.32	195.01	194.33	193.75	193.79	192.19	192.6	194.59	193.39	195.81	196.02	193.27	193.77	194.65	197.49	193.04	193.91	194.34	196.62	196.53	195.64	193.91	193.66	192.94	194.25	191.02	196.97	194.11	195.11	193.11
207.92	203.08	207.75	209.6	209.36	206.18	208.77	207.72	207.67	206.42	209.5	207.46	209.21	209.53	206.37	206.57	207.51	207.92	207.88	208.53	207.69	208.08	208.86	208.68	206.56	209.74	208.37	208.5	207.13	208.28	208.56	207.75	205.38	206.9	207.35	205.9	207.49	205.73	208.82	209.37	207.71	206.12	208.08	207.01	207.94	208.82	209.96	208.03	205.09	207.51
198.78	200.2	197.69	199.34	200.52	199.61	197.58	200.5	198.88	198.91	197.83	199.01	199.63	201.42	200.06	200.11	199.62	198.57	199.07	200.12	198.03	200.38	199.86	200.49	200.45	197.42	199.63	201.08	199.81	200.48	198.4	200.69	201.16	199.91	198.21	196.52	198.69	200.08	199.49	200.59	199.02	199.97	200.89	199.23	197.2	202.15	201.72	201.03	201.83	200.32
207.52	203.71	205.17	207.65	203.5	204.15	204.4	204.47	201.36	204.49	205.27	203.32	207.07	204.54	205.37	205.35	204.92	206.06	203.34	201.4	204.52	206.62	204.35	207.98	204.17	203.82	203.98	204.66	205.33	202.9	204.2	203.24	204.51	204.54	204.75	204.61	203.9	206.74	202.39	203.99	206.55	203.45	205.38	206.19	201.27	204.62	202.45	202.76	201.85	204.08
204.83	204.57	204.79	205.82	203.47	205.14	204.22	204.34	204.39	204.61	203.88	204.14	205.24	204.69	205.72	203.91	203.81	201.87	203.69	202.55	204.36	206.99	202.82	204.56	206	203.69	202.43	204.72	201.58	203.08	204.52	205.36	202.94	203.63	202.79	204.53	203.08	204.68	203.4	203.23	202.28	200.55	203.59	203.63	202.43	206.64	205.77	203.7	203.56	203.81
207.54	207.92	208.3	206.55	207.42	208.22	205.58	206.53	207.06	209.8	210.5	206.05	206.63	207.16	210.49	208	209.33	207.52	209.43	206.87	206.29	205.49	209.5	209.39	206.31	205.56	209.63	207.68	209	209.6	205.45	209.2	206.76	207.36	207.08	208.53	204.92	206.22	205.78	206.6	206.45	206.96	206.07	207.89	209.34	206.99	207.57	206.48	208.11	208.8
216.92	215.38	215.38	216.03	217.77	218.6	215.74	215.72	217.7	218.44	216.14	215.65	218.47	217.33	217.07	218.32	216.45	218.28	216.25	215.07	216.37	215.3	215.21	218.24	217.77	216.61	216.13	217.55	216.36	218.07	217.5	215.7	216.89	217.67	216.35	218.55	213.54	216.07	216.61	216.62	218.38	214.15	216.46	218.9	217.07	217.59	216.41	216.06	219.24	216.42
204.09	204.56	200.91	204.62	202.93	203.63	203.87	203.39	205.61	203.58	203.06	202.39	202.42	204.94	204.33	203.87	203.34	202.8	202.35	204.69	202.17	203.47	203.03	202.18	203.99	204.68	202.05	204.6	202.06	205.43	204.41	201.9	206.93	204.04	203.39	203	204.24	203.73	202.01	201.63	203.4	203.37	201.98	201.27	205.47	201.13	203.08	203.74	202.9	204.06
202.23	198.7	200.91	200.2	198.67	198.75	198.25	198.78	201.23	200.71	200.27	200.26	201.86	198.47	200.81	199.42	202.71	200.73	201.78	199.75	202.07	203.16	199.5	201.61	200.72	200.46	199.12	200.72	200.36	200.25	200.08	199.69	199.87	199.61	200.93	199.67	199.97	200.85	203	202.03	200.38	200.64	198.07	200.69	200.17	199	198.6	199.46	200.03	200.37
207.89	207.76	207.5	209.07	211.07	207.43	209.03	209.77	207.11	207.3	209.07	208.78	207.39	208.67	208.55	209.31	209.92	207.1	209.97	207.94	208.9	206.38	206.67	207.12	208.33	205.9	210.13	210.51	209.84	208.35	208.68	207.16	208.39	207.79	210.16	208.68	208.74	207.96	208.87	206.7	208.91	207.13	206.66	207.79	210.08	206.82	208.45	206.13	206.77	208.12
218.06	215.38	216.69	215.22	217.86	217.35	216.55	215.59	216.47	218.1	218.21	219	217.02	217.29	216.49	217.07	215.83	216.75	215.57	215.46	215.38	216.32	216.35	217.08	219.49	215.99	217.5	217.46	217.25	216.04	218.61	216.77	218.38	217.11	216.63	219.33	216.96	216.4	216.78	217.09	216.6	216.13	217.04	215.52	218.14	215.42	217.35	218.88	214.26	217.78
207.23	211.38	208.26	210.24	209.42	208.18	210.04	207.23	208.71	210.61	209.06	208.93	210.92	210.4	208.84	208.58	208.5	207.92	209.86	207.91	208.76	209.38	210.41	207.56	208.69	208.88	210.85	206.81	208.69	211.65	209.15	209.53	207.43	210.09	207.83	208.27	209.74	208.33	210.12	207.74	207.49	209.75	208.12	208.42	207.22	208.93	208.28	208.59	208.5	210.38
212.29	212.01	211.7	211.16	212.42	211.47	209.86	212.42	211.18	211.11	213.35	213.32	211.74	211.51	212.99	211.1	214.72	210.46	211.55	213.83	209.24	212.18	214.14	209.38	212.1	213.04	213.21	211.95	211.47	213.05	212.5	210.51	210.71	212.6	211.49	212.57	214.62	212.57	212.23	210.23	210.55	211.18	212.64	213.04	211.43	213.46	212.29	211.04	210.98	212.13
218.07	214.46	215.12	213.89	215.45	217.75	215.82	218.36	219.89	217.7	217.15	214.96	217.85	216.03	218.78	218.69	218.54	219.08	218.16	216.04	215.61	217.44	216.14	217.34	215.4	218.55	217.86	214.94	218.25	220.06	217.55	215.41	218.13	217.17	215.84	216.7	216.03	214.57	216.25	216.99	216.33	216.69	217.44	218.72	219.02	216.68	219.49	216.17	218.68	218.78
203.48	204.22	202.94	205.42	202.5	202.15	205.99	201.1	204.83	204.02	204.57	203.38	202.89	205.68	204.42	203.18	204.48	201.45	201.51	203.27	203.71	203.85	203.84	202.44	205.09	205.21	202.77	202.97	203.23	203.28	203.94	205.01	203.91	205.04	201.5	206.13	203.25	204.72	203.32	205.81	201.98	205.57	204.2	202.16	203.48	204.45	203.09	203.67	205.1	204.17
208.1	206.89	209.75	211.25	209.99	209.71	207.92	209.17	210.32	208.87	209.44	208.99	205.75	209.51	209.89	209.38	207.78	208.76	209.46	208.5	210.6	207.98	210.39	209.28	209.11	208.24	209.73	207.81	209.86	208.11	209.57	208.04	210.32	205.94	209.58	208.67	209.48	208.8	208.18	206.86	210.14	208.74	207.91	208.41	210.55	208.97	209.24	208.33	210.08	208.27
204	202.94	205.3	203.39	203.92	201.54	205.98	205.63	202.79	203.63	202.23	202.44	206.11	202.75	203.38	203.88	204.9	204.51	204.15	203.43	204.69	200.15	204.14	205.27	206.01	201.68	202.87	203.55	202.85	204.3	205.45	205.34	201.71	204.81	202.83	205.93	203.02	204.85	200.96	202.34	203.47	203.77	207.23	203.18	202.93	203.6	202.43	202.25	202.8	206.26
201.1	200.64	198.43	199.94	198.37	202.6	199.13	200.43	199.95	198.76	197.81	200.65	200.28	200.83	198.63	200.81	199.89	199.18	198.35	200.95	200.26	200.11	197.33	200.48	200.54	199.62	200.96	199.33	198.76	197.81	200.2	198.83	199.97	199.86	198.35	199.83	200.18	198.78	199.97	198.51	199.09	200	198.24	197.98	201.69	201.52	197.46	199.88	199.74	199.52
217.99	217.44	216.33	218.31	218.82	216.24	219.5	218.99	216.13	217.5	219.71	216.87	217.89	219.26	217.25	217.39	218.59	217.55	216.48	215.22	218.81	216.21	215.57	216.71	218.09	219.93	218.84	215.75	216.54	217.3	217.48	217.69	215.74	219.12	218.26	216.67	218.93	218.96	219.36	218.64	219.47	218.17	217.99	217.49	219.28	217.94	218.12	218.51	217.46	215.33
210.54	208.58	209.56	210.16	208.87	209.72	208.77	207.62	209.43	210.3	209.44	209.76	206.46	210.17	211.43	209.5	209.72	208.48	207.89	209.62	208.18	208.26	209.8	209.56	208.8	209.04	209.07	209.91	210.02	207.89	210.68	210.22	206.93	209.67	206.96	207.79	207.55	209.32	209.3	210.05	210	208.39	209.35	209.94	209.28	207.64	207.15	208.17	210.07	206.34
204.65	205.2	203	203.53	202.57	205.93	202.02	205.24	204.4	204.65	204.43	203.58	201.83	204.72	203.53	204.94	203.8	202.63	205.87	205.36	203.4	203.48	203.74	203.42	202.32	204.15	203.4	203.8	203.84	203.13	202.72	203.79	203.74	204.64	203.91	202.43	203.13	202.64	203.24	202.2	203.91	201.54	205.12	201.99	204.89	202.39	204.55	206.07	204.6	204.98
207.28	205.68	206.03	206.26	206.12	208.14	206.99	206.12	204.93	206.69	207.23	208.12	203.87	207.68	206.9	204.39	205.55	209.17	205.03	204.67	203.38	203.66	206.52	205.57	206.85	206.82	207.75	205.87	206.33	208	203.86	205.8	205.89	206.84	207.6	204.25	206.37	207.08	205.09	209.33	207.94	204.75	206.88	207.63	205.36	203.98	206.73	207.47	208.09	208.82
210.77	211.78	211.57	213.42	212.09	213.34	210.91	214.18	212.87	211.65	214.48	213.38	213.63	211.37	213.61	210.61	212.27	213.99	211.84	212.38	213.23	213.69	214.22	213.95	212.94	212.66	214.24	212.87	212.97	211.57	213.38	214.27	214.36	212.51	211.63	215.76	210.14	214.67	211.91	211.95	212.76	213.55	211.11	211.44	212.39	212.65	213.92	210.21	213.69	211.41
206.12	202.39	202.89	206.03	201.71	199.46	202.7	205.01	203.77	203.48	203.84	204.48	204.24	202.72	203.33	202.67	203.64	202.77	203.84	202.77	202.85	201.2	203.36	203.68	204.68	204.06	203.81	205.34	203.97	202.78	205.83	202.16	202.7	202.68	202.82	203.58	203.28	204.85	200.98	204.1	200.77	204.25	204.67	202.96	203.14	204.44	202.61	202.12	201.01	202.47
203.6	204.61	206.31	199.76	203.63	202.53	202.26	202.18	201.62	200.96	202.88	202.31	200.6	202.2	200.25	202.48	201.53	203.67	201.5	203.83	204.26	203.27	201.08	201.89	203.85	202.38	202.18	203.81	203.96	202.89	199.67	201.82	202.16	201.72	202.53	202.93	201.87	202.49	203.07	202.48	203.15	203.29	202.41	202.74	200.14	202.79	201.89	202.71	204.12	202.27
216.64	216.7	214.97	218.27	218.38	216.34	215.89	217.72	217.5	218.66	216.8	216.55	217.97	215.99	216.46	215.98	217.2	217.16	215.45	215.13	218.32	216.45	219.87	217.13	218.1	217.34	218.94	218.65	218.85	218.3	216.05	218.56	215.46	214.71	217.21	217.15	217.47	219.29	217.48	215.76	216.91	216.97	217.92	218.8	216.8	218.8	214.97	218.23	216.61	216.71
197.02	201.65	199.45	197.95	198.13	198.27	197.07	198.1	198.88	199.16	201.18	200.43	198.63	200.22	200.94	201.01	199	198.48	197.41	200.24	199.49	201.17	199.39	200.07	197.01	197.28	199.57	201.05	198.09	198.32	200.39	198.71	197.99	199.75	200.54	198.54	198.65	199.83	201.92	197.73	198.68	200.26	197.65	199.39	198.27	199.6	200.76	200.73	198.9	200.16
206.02	207.61	205.78	205.32	205.81	206.5	207.74	208.07	206.79	205.82	205.83	205.48	203.79	205.7	207.11	207.89	207.16	206.41	204.28	207.15	207.46	207.51	207.81	207.08	203.97	205.89	206.43	206.75	205.43	205.8	206.44	206.94	205.76	204.86	207.14	207.82	205.65	206.42	209.35	206.52	206.96	209.28	206.74	205.5	207.77	206.66	207	206.92	205.48	206.28
209.77	208.97	209.17	209.3	208.89	209.31	208.98	207.3	206.91	208.76	208.2	207.36	207.49	208.62	208.31	206.24	208.75	206.51	208.15	209.87	208.9	206.88	208.67	210.44	207.55	208.04	206.7	208.55	211.12	208.95	208.08	209.66	208.87	206.48	209.14	209.19	209.35	207.91	209.99	206.99	208.59	208.52	207.65	209.58	207.13	209.92	206.05	209.14	209.7	208.27
203.53	205.31	203.78	206.74	204.28	204.09	205.26	204.89	205.92	204.74	205.8	206.04	204.42	205.92	204.86	205.15	205.56	202.45	205.02	203.34	205.11	204.38	205.21	204.74	206.53	204.64	205.01	205.51	206.26	204.06	204.55	204.56	204.95	203.89	207.38	205.65	203.52	205.71	204.27	205.9	203.78	205.93	205.22	204.46	204.23	204.86	204.4	204.94	205.64	206.6
213.12	214.21	214.33	213.62	212.27	215.11	213.09	213.47	211.68	216.31	213.88	213.77	213.03	214.16	214.6	213.41	215.46	211.29	214.61	213.41	213.22	214.07	211.2	213.64	214.09	212.31	212.35	212.86	214.19	212.49	213.33	213.97	215.55	211.44	213.22	213.27	212.69	212.85	213.71	213.45	212.43	212.91	212.81	212.91	212.66	212.42	212.88	214.23	212.34	211.55
214.6	212.89	213.89	213.5	212.27	214.2	215.38	213.32	213.26	213.89	213.88	214.6	213.4	214.55	213.19	214.6	212.56	214.42	216.29	213.48	212.7	212.31	212.77	215.22	212.07	213.84	214.05	214.36	214.92	212.41	214.54	212.06	214.06	213.96	215.49	212.62	211.55	213.89	213.73	214.24	213.92	213.4	214.9	214.71	215.31	214.64	214.17	214.84	214.89	213.02
201.63	201.28	201.71	203.21	200.83	202.38	204.36	203.22	199.81	204.49	201.09	203.61	202.33	202.53	204.03	201.78	199.83	199.64	204.45	202.14	204.04	203.41	203.05	203.33	200.27	200.99	201.63	201.85	203.56	202.94	201.13	203.65	200.95	201.48	203.75	203.78	203.22	199.11	203.08	200.55	203.57	201.18	202.71	200.05	201.36	202.69	200.31	201.02	200.32	203.34
203.43	204.78	202.09	207.06	203.63	204.55	201.19	206.3	203.1	205.27	203.98	204.73	204.25	203.42	205.65	205.25	203.23	203.82	205.43	201.24	205.59	203.37	202.42	202.95	204.98	202.4	205.67	203.42	201.93	205.79	203.51	203.12	201.79	205.8	202.28	201.64	202.37	202.92	204.37	204.41	202.17	204.02	202.49	205.66	204.07	203.8	204.62	204.83	204.66	202.43
201.6	198.93	199.95	201.44	200.03	201.06	200.34	200.3	201.31	199.81	200.55	197.66	201.03	202.61	199.93	201.33	200.48	200.35	198.23	201.32	200.97	198.47	199.47	199.72	200.1	201.34	202.21	199.44	199.91	200.68	198.74	200.89	200.15	199.27	198.84	201.16	201.38	199.75	200.74	199.14	201.16	200.29	199.73	202.69	198.72	200.81	200.62	199.79	200.6	200.67
208.29	209.32	206.87	209.81	205.87	207.38	205.21	209	211.51	207.21	206.23	208.44	209	208.76	208.92	208.49	207.54	208.25	208.23	207.8	206.23	209.85	210	211.12	207.96	209.15	207.65	209.39	210.55	207.47	207.16	205.38	208.08	208.07	207.19	209.87	210.5	209	208.54	207.33	208.51	208.53	209.16	208.88	210.12	207.47	208.75	208.96	208.33	211.61
207.72	207.53	211.22	207.67	209.01	208.72	206.98	208.07	210.76	208.62	210.17	209.23	209.45	206.79	208.32	207.48	208.1	206.15	209.69	210.54	207.3	208.87	208.8	207.73	207.56	208.45	209.71	209.43	207.03	210.11	210.12	209.55	207.79	206.89	206.67	208.91	209.67	210.07	208.58	207.94	211.66	207.61	207.66	208.15	208.53	210.8	206.47	208.34	207.04	207.56
208.6	210.24	207.62	210.48	209.53	207.99	207.25	209.22	209.38	210.81	209.98	210.73	208.76	209.82	206.98	209.83	210.45	208.46	207.62	205.61	209.83	210.34	210.26	208.39	210.97	206.79	208.61	207.84	209.02	207.66	209.8	208.58	210.17	209.97	211.12	207.77	208.92	208.65	208.28	208.44	207.26	210.69	207.66	208.08	208.91	209.31	206.35	209.27	210.02	208.71
208.41	207.56	210.04	210.97	208.99	206.91	207.77	207.65	207.64	208.33	209.49	207.32	208.66	209.61	210.11	208.14	208.77	205.57	209.98	208.77	210.2	208.16	208.83	208.95	207.28	207.79	208.9	209.08	209.52	209.09	208.87	208.21	209.74	210.06	207.66	208.31	209.4	209.07	207.9	212.09	207.94	208.85	208.1	208.66	210.28	207.18	210.43	209.45	210.98	208.53
206.7	207.95	210.2	208.67	206.87	207.66	207.66	208.25	206.11	209.36	207.58	206.02	206.33	207.12	209.76	205.55	208.59	207.3	208.58	208.81	205.85	205.4	205.94	206.34	206.84	209.05	207.11	207.89	207.77	207.5	206.95	208.25	207.02	206.93	207.75	208.56	208.09	207.08	208.09	207.61	207.55	209.48	208.73	208.36	208.42	207.69	207.13	209.43	207.19	206.81
216.97	219.22	218.57	218.25	219.43	216.94	216.56	216.5	217.01	215.23	219.99	218.44	217.49	215.97	215.94	217.36	216.56	217.3	216.57	213.45	215.54	218.9	216.23	216.48	217.51	218.79	217.03	217.07	217.75	216.82	216.57	217.76	215.67	217.33	215.68	215.7	215.81	215.96	216.64	218.94	217.8	220.19	218.26	218.68	218.72	215.83	216.59	216.2	215.12	215.18
210.12	209.96	207.53	208.03	207.35	207.87	208.24	210.49	208.03	209.53	210.03	207.67	207.87	209.86	208.07	209.54	206.53	209.44	209.6	210.85	209.28	208.15	207.96	208.15	207.89	206.88	206.81	210.18	210.01	210.19	209.41	206.41	207.88	207.83	208.23	209.31	208.05	208.38	208.56	207.8	207.76	210.15	209.85	208.95	207.49	207.71	208.95	207.32	207.92	208.94
199.98	201.42	200.25	201.14	202.87	198.75	199.25	199.14	201.16	198.77	200.77	200.88	199.86	203.09	200.09	199.68	201.25	200.53	199.52	201.29	201.28	200.32	201.28	198.62	199.94	196.75	199.98	199.7	199.15	199.44	200.22	202.91	200.08	198.85	197.52	201.68	199.19	200.34	199.24	199.26	201.93	201.09	200.68	199.95	200.51	198.08	198.12	202.29	201.31	203.04
196.36	193.55	195.52	193.95	195.12	194.02	195.64	195.54	194.82	195.63	196.98	195.45	195.91	193.51	194.85	199.38	195.91	195.33	196	194.03	194.89	196.14	194.47	195.32	196.32	196.6	194.08	194.08	196.04	195.1	195.07	195.87	195.45	195.4	194.27	195.12	195.68	196.11	195.09	196.42	195.57	193.93	197.61	195.02	195.9	195.9	196.68	198.32	195.94	195.36
208.21	207.49	206.57	205.71	205.45	205.79	205.67	206.16	206.51	205.31	205.19	204.72	205.9	206.72	205.82	206.36	207.06	206.43	206.32	205.79	206.44	206.74	206.98	207.26	206.7	206.49	207.62	206.21	206.76	206.05	207.23	205.19	205.58	207.14	206.53	205.16	205.19	207.14	207.36	205.59	206.45	206.17	207.12	205.51	205.21	207.57	205.51	205.5	207.54	207.75
200.62	202.98	200.56	200.88	202.08	201.48	202.38	201.39	201.02	200.53	199.62	203.48	201.67	201.17	202.64	199.64	200.98	201.64	202.25	202.29	201.47	204.02	203.5	201.99	202.34	201.01	202.36	201.8	202.21	202.24	201.27	202.05	201.16	201.58	200.33	202.02	200.61	202.38	202.39	200.59	200.81	202.76	202.37	200.66	201.26	202.65	200.81	200.39	199.05	203.39
205.85	204.84	206.26	205.4	204.24	206.16	205.32	203.34	202.76	204.51	204.7	202.54	202.69	205.16	204.48	202.98	204.55	206.09	203.47	203.37	203.23	205.45	204.12	206.86	203.04	206.38	204.49	206.22	203.6	204.4	204.93	204.64	204.67	207.34	205.67	207.38	206.51	205.22	205.27	202.58	204.24	206.12	202.35	203.58	204.84	204.99	205.32	204.61	205.52	204.25
214.52	212.65	211.92	210.63	210.72	212.36	211.05	209.99	213.6	214.48	213.36	213.15	213.49	213.06	213.21	213.64	211.91	214.19	209.99	212.3	211.32	210.03	212.91	213.38	212.2	212.22	214.07	213.6	213.14	212.78	210.86	210.18	214.8	213.74	212.55	211.96	212.57	211.65	210.3	212.98	211.32	210.31	213.07	211.03	209.89	212.32	211.14	212.56	214.12	212.37
204.1	206.9	207.71	208.11	205.86	206.35	206.29	204.59	204.96	204.57	204.74	205.17	204.3	206.15	206.1	206.72	208.34	205.73	205.88	204.57	207.12	203.15	205.26	207.46	203.72	206.58	205.98	206.89	206.53	206.87	205.68	205.34	205.31	206.69	204.62	206.66	205.03	205.04	205.39	208.13	205.32	206.32	205.89	205.88	205.77	205.28	204.49	206.33	203.73	206.02
212.21	212.68	211.02	211.17	211	210.41	210.09	212.26	207.95	213.45	211.79	210.11	212.78	210.83	212.87	213.55	211.6	211.22	212.07	214.02	210.91	207.66	213.22	212.81	211.92	212.03	211.47	212.16	211.81	210.73	212.42	211.89	212.7	213.29	211.84	211.49	213	209.65	210.72	210.4	213.52	210.97	212.33	212.57	210.71	211.55	211.84	212.21	210.5	211.22
205.82	204.26	206.35	207.82	205.95	206.47	203.56	207.53	205.6	206.5	208.24	207.14	206.73	207.87	205.76	203.78	207.4	204.82	209.33	207.99	205.78	205.83	205.77	205.17	208.46	208.03	207.5	206.76	205.67	205.36	207.31	204.45	205.51	207.22	205.84	205.73	207.86	205.52	209.45	206.33	207.74	208.22	206.56	205.38	207.87	207.18	206.21	205.86	205.47	209.4
199.2	201.65	198.98	198.92	197.58	199.97	197.99	200.25	199.15	198.25	197.06	198.79	197.77	199.36	198.41	198.54	201.42	199.43	199.87	199.26	199.36	198.97	201.21	200.74	199.43	198.3	200.89	197.91	199.68	199.68	200.28	198.79	199.4	200.96	199.06	199.68	199.25	198.65	200.52	198.34	199.63	200.19	198.7	199.54	199.13	199.92	197.22	198.67	199.15	199.95
205.47	208.35	204.75	207.6	208.82	207.89	207.57	207.83	206.45	207.83	208.22	208.46	205.77	208.56	207.9	206.68	207.54	208.06	208.46	205.74	209.6	207.22	209.96	205.86	207.37	206.59	207.99	207.21	208.94	208	206.51	209.88	209.7	209	208.37	206.15	205.37	206.78	209.98	209.73	208.27	206.13	208.15	208.09	208.56	207.6	205.93	209.42	207.5	209.35
206.4	207.89	207.34	208.54	209.53	208.06	208.48	206.66	208.93	205.91	206.34	208.29	207.82	209.83	207.97	208.77	208.86	207.46	206.52	207.42	208.12	207.89	208.86	207.56	206.57	206.8	207.71	208.51	207.21	206.02	207.58	206.64	207.46	208.45	207.83	207.73	208.08	207.09	205.45	208.68	207.74	209.08	207.5	206.47	207.63	208.84	209.71	205.23	208.84	206.01
210.7	209.86	208.8	208.21	209.56	210.7	208.5	209.46	209.51	209.92	210.33	210.9	208.66	208.83	208.24	210.74	207.61	209.42	211.43	210.09	208.15	209.44	209.75	209.59	210.7	209.32	209.6	209.28	209.03	209.97	210.95	209.91	210.56	208.91	210.24	208.54	209.05	207.77	209.79	209.35	210.24	210.95	208.9	209.81	209.85	211.45	210	209.84	209.52	206.68
216.69	216.71	221.08	217.7	216.82	218.43	217.83	215.73	218.22	217	213.92	214.14	215.75	218.02	217.43	217.04	216.2	217.79	216.46	215.8	216.9	218.2	215.91	216.33	217.03	217.59	216.86	215.71	218.09	217.89	217.95	216.88	217.56	215.64	216.73	217.1	215.77	216.35	217.09	216.77	215.96	215.74	214.48	215.65	216.09	218.33	215.66	216.73	218.34	216.58
208.09	207.76	210.34	207.48	211.54	209.7	209.32	208.6	207.69	209.82	208.65	209.91	209.46	211.36	206.95	210.22	209.08	206.96	208.05	209.74	208.14	208.97	208.24	209.41	208.04	208.91	208.08	207.21	208.58	209.04	210.56	210.39	210.19	209.83	210.36	210.54	209.57	210.26	208.9	208.78	208.24	207.18	210.09	209.58	208.66	209.21	209.18	206.88	205.98	208.32
208.79	209.3	207.25	208.17	209.87	209.5	207.37	207.04	207.36	208.8	208.01	207.6	206.03	207.88	206.72	208.74	207.53	207.59	207.2	207.54	209.71	209.85	206.98	206.7	206.83	207.73	207	207.94	210.08	210.23	208.24	207.83	206.84	205.87	206.18	207.76	206.27	208.38	206.59	206.51	206.65	208.7	207.97	210.31	207.74	206.07	206.72	207.43	207.26	208.92
213.63	212.34	211.66	211.83	212.23	209.74	213.99	212.17	212.96	212.8	212.11	213.36	210.89	213.96	209.35	211.49	212.33	211.65	211.84	211.17	209.97	213.1	211.24	211.68	212.29	211.83	211.25	212.06	211.7	212.4	211.11	211.73	213.24	212.6	211.65	211.91	212.53	212.83	212.76	212.06	210.09	208.61	213.25	214.21	211.1	211.7	210.63	210.92	209.54	213.03
195.64	196.47	193.83	195.65	195.33	196.57	194.78	196.68	193.31	194.01	195.89	197.06	198.06	195.91	196.46	195.5	195.47	197.75	196.89	195.9	193.36	194.2	195.91	195.22	194.76	196.97	194.98	196.57	195.06	193.99	193.1	194.1	195	193.5	192.66	191.92	194.9	196.4	195.41	196.53	194.15	195.98	193.11	193.94	193.35	196.22	196.78	195.14	195.61	194.23
194.96	193.79	191.97	194.12	193.04	194.62	193.07	195.25	193.54	194.37	193.91	192.93	193.32	196.69	195.62	194.32	193.15	193.78	193.36	193.86	194.61	195.25	194.61	194.91	192.96	193.26	196.08	195.09	195.22	193.35	194.03	194.26	193.85	194.32	193.77	193.16	191.31	195.09	193.82	191.26	192.28	193.79	195.27	195.17	194.01	196.42	193.37	192.71	193.18	194.63
197.21	194.77	197.71	192.83	194.88	194.14	197.07	194.32	198.01	192.47	196.94	194.87	194.42	194.5	195.4	195.93	196.52	196.1	195.49	194.78	192.48	195.97	195.42	194.57	195	196.3	194.69	193.38	194.32	195.38	195.14	194.5	196.5	196.1	194.75	194.9	194.79	195.23	194.18	196.29	196.81	194.5	195.66	195.87	195.36	195.54	194.16	193.26	194.92	196.25
206.08	206.87	205.23	206.75	208.89	207.6	206.06	206.15	206.35	205.33	205.66	206.79	206.03	208.71	208.28	204.84	207	206	208.57	205.04	206.29	203.96	205.37	203.06	209.54	206.9	206.09	206.05	205.41	202.77	205.4	207.45	206.44	208.17	207.31	206.02	208.46	206.03	208.25	207.1	206.74	206.41	205.97	208.05	206.23	204.94	207.15	205.59	206.66	207.11
201.31	199.32	199.79	202.11	201.14	199.32	198.42	197.27	200.58	199.43	199.5	201.02	198.77	200.48	201.93	199.5	198.32	198.05	199.47	201.38	197.83	198.88	198.48	199.55	198.23	199.42	196.81	200.32	199.21	199.84	200.22	199.44	200.28	199.85	198.9	201.09	198.89	197.74	200.01	200.19	199.33	201.29	200.15	198.71	199.78	197.5	199.38	197.68	199.32	199.71
207.44	207.71	208.7	206.46	208.06	207.3	209.27	209.18	209.06	207.71	209.46	210.1	206.77	207.98	208.36	207.95	207.89	208.24	207.15	205.95	210.81	207.75	210.14	206.97	209.55	208.62	207.25	207.83	207.66	208.37	207.56	208.83	207.33	208.26	205.81	211.88	206.3	207.62	208.59	209.48	208.57	208.62	208.44	207.81	207.68	206.86	207.71	206.04	206.54	208.49
203.84	200.92	201.8	198.18	202.7	201.93	200.8	202.13	201.75	203.05	201.63	200.45	201.04	200.22	201.56	203	199.71	200.86	202.99	202.21	200.06	200.87	202.08	200.69	203.01	201.94	200.31	202.13	200.73	198.54	201.03	203.46	200.12	198.58	201.18	201.01	201.79	199.53	200.44	201.99	202.45	202.96	200.45	201.25	202.98	202.15	200.71	200.77	203.28	202.57
203.51	202.85	203.2	204.67	204.67	202.95	204.36	202.44	203.3	202.72	202.14	202.82	204.65	201.67	203.41	202.58	204.45	204.32	205.43	202.72	205.12	205.15	206.19	205.98	205.31	203.2	204.33	204.1	203.95	201.87	203.94	203.79	203.32	204	204.24	202.64	203.82	201.73	203.16	202.03	204.18	204.71	204.21	202.95	202.86	203.04	203.86	203.92	203.29	203.49
208.62	208.24	207.46	205.53	206.08	207.95	208.09	206.2	207.73	208.77	207.39	208.58	205.52	206.44	204.78	208.76	208.98	209.03	207.3	206.84	208.9	209.31	208.14	208.95	208.45	206.95	206.87	206.77	206.26	208.84	208.4	206.25	208.62	206.39	208.24	207.31	207.71	211.68	206.91	206.26	208.59	206.02	207.51	207.42	208.3	208.16	207.51	208.07	209.6	208.32
195.26	196.02	195.3	196.91	194.82	196.17	192.25	194.38	195.49	194.5	197.01	195.3	194.55	193.5	195.43	197.3	195.12	195.95	194.73	195.4	194.91	195.68	196.64	196.07	196.16	193.57	193.81	194.96	194.6	196.61	194.69	193.22	194.84	194.06	194.22	194.68	192.48	196.7	196.86	196.25	194.44	194.49	195.46	193.65	194.55	195.37	194.25	197.81	193.22	195.33
210.37	206.66	208.9	208.36	208.13	205.2	206.17	206.52	207.52	208.77	207.2	208.82	205.79	209.52	207.86	206.41	207.25	207.93	206.35	207.97	209.38	204.28	204.94	207.69	207.96	210.4	207.65	208.42	206.4	209.51	206.85	209.57	208.14	209.74	208.53	207.62	207.89	209.91	207.82	207.02	206.42	207.1	208.7	207.08	206.36	205.94	208.24	208.2	205.61	206.25
209.16	207.7	207.49	210.17	207.25	206.27	209.05	207.27	208.9	207.45	205.93	207.44	206.51	206.4	206.3	209.74	208.49	207.57	209.25	207.66	207.39	206.15	205.26	208.19	208.96	207.95	208.33	207.58	209.6	208.75	206.19	204.45	209.19	206.67	206.51	207.33	208.57	208.87	208.28	209.58	208.45	208.85	205.89	208.64	207.1	206.4	207.48	207.2	208.3	206.46
211.47	208.86	206.85	208.57	208.03	208.01	208.65	207.72	210.12	207.91	209.46	209.12	208.76	208.33	209.63	208.92	209.23	212.35	209.93	208.52	207.19	207.95	210.07	209.14	209.03	209.27	210.53	210.93	209.36	207.8	207.01	210.44	210.34	207.78	209.34	206.01	208.33	207.68	209.39	208.16	210.16	207.92	209.45	209.29	208.8	207.44	208.91	208.85	209.28	205.95
199.37	201.74	198.44	198.26	199.03	201.77	200.47	199.45	197.68	198.14	198.17	200.42	197.5	201.19	196.94	200.77	201.72	198.6	200.2	198.45	197.88	199.97	197.72	200.36	200.09	198.19	197.39	199.52	196.27	198.21	199.46	199.7	200.28	199.98	200.46	199.99	198.71	198.03	197.11	198.94	198.7	198.65	200.65	199.45	198.34	198.58	197.93	200.78	199.11	199.08
204.75	203.14	204.56	203.35	204.74	203.12	204.13	203.66	204.22	204.37	203.76	203.28	204.35	203.56	203	205.02	204.01	206.16	204.84	204.81	204.29	204.63	204.79	206.02	205.51	207.24	203.28	203.85	201.65	204.51	205.55	206.75	205.19	207.33	203.31	204.5	204.82	203.32	203.37	202.73	201.7	206.16	204.39	204.02	204	204.5	206.46	205.74	204.95	200.6
209.67	208.79	208.56	209.65	208.23	207.55	209.25	208.58	208.79	208.05	209.53	208.7	208	208.88	210.76	211.62	206.51	207.95	209.32	207.37	209.58	209.37	207.37	209.72	205.54	208.73	207.86	209.56	208.1	208.9	207.34	209.12	209.11	205.74	209.82	208.65	208.38	210.13	207.82	209.32	210.07	207.94	207.68	208.85	208.65	209.92	209.69	209.69	208.74	209.05
211.17	210.12	209.67	211.85	211.2	211.19	211.86	211.01	212.34	212.66	210.46	212.56	208.5	211.71	211.44	211.14	211.9	212.65	211.83	210.73	212.86	212.37	212.22	212.37	210.94	210.22	211.64	212.82	211.53	211.67	210.3	212.49	212.25	213.68	212.12	207.73	211.07	210.73	211.96	212.54	210.61	209.69	211.51	208.81	213.76	212.29	211.84	212.89	211.47	211.88
199.09	198.18	199.2	199.32	200.27	199.01	198.14	196.37	199.38	200.24	199.86	198.56	199.32	199.38	199.55	198.19	200.89	200.16	200.25	200.25	200.57	199.35	198.14	200.11	199.13	197.28	199.51	197.61	200.05	198.22	198.27	198.74	198.6	197.56	199.5	197.89	198.68	200.6	197.3	199.71	200.08	196.96	198.38	198.79	197.75	197.41	198.81	199.65	199.15	196.6
209.6	206.65	211.91	209.66	210.08	205.94	208.26	209.2	206.47	207.47	209.87	208.51	210.11	209.87	209.9	210.55	208.88	208.12	210.89	208.8	210.18	206.31	209.71	207.09	210.6	206.78	208.13	206.51	208.43	207.85	208.81	208.78	210.04	208.21	207.03	208.63	207.16	208.78	209.72	209.44	209.1	206.86	209.08	209.29	208.48	207.08	208.32	209.48	207.98	208.16
207.75	205.05	208.32	208.71	208.3	210.69	208.85	207.09	208.07	207.01	208.04	210.27	206.1	206.19	206.75	204.59	207.87	208.27	207.66	208.35	208.78	207.33	208.51	205.79	210.86	208.3	207.85	208.34	205.44	208.61	207.05	208.35	206.56	208.55	208.21	207.18	207.82	205.32	207.11	206.67	206.27	207.23	209	207.26	209.93	207.57	206	209.23	207.12	205.95
196.85	196.03	194.21	193.04	195.33	193.8	195.22	194.1	193.26	194.25	194.92	194.36	193.86	195.67	193.61	194.02	194.41	194.34	193.72	195.82	193.72	194.27	194.55	195.25	194	195.64	194.23	195.89	197.37	193.23	194.56	197.64	195.71	196.47	195.76	194.38	196.08	197.86	194.95	194.68	194.27	196.58	194.72	194.18	196.01	193.32	193.9	194.22	195.27	195.55
199.91	196.75	199.14	196.98	199.08	197.28	198.51	198.79	198.95	196.71	197.41	196.97	198.2	198.46	198.61	198.55	196.56	197.36	199.68	198.72	199.48	197.45	198.36	198.39	196.98	195.91	195.46	199.9	197.17	198.68	200.67	198.2	198.96	197.02	196.96	197.1	197.48	199.53	197.12	198	197.9	196.98	199.74	195.94	197.61	199.08	197.73	197.9	198.64	198.31
207.75	207.33	209.25	208.69	207.49	210.02	210.18	207.74	208.24	208.74	207.2	207.65	208.85	209.21	205.28	207.59	210.95	209.91	210.58	208.21	209.8	208.05	209.72	207.54	209.86	209.25	208.66	207.75	208.92	206.38	206.98	207.01	210.75	208.68	208.79	207.04	209.7	208.26	207.79	209.02	209.2	208.48	208.62	208.42	207.69	207.46	208.26	208.57	207.32	208.93
203.12	202.79	201.2	201.64	202.76	202.56	203.2	202.13	204.07	203.15	203.54	201.67	201.66	202.73	203.67	202.52	203.53	201.88	202.87	201.3	203.22	204.04	202.47	203.99	203.83	203.32	203.3	199.85	202.54	202.93	201.94	202.33	203.02	202.65	201.69	201.1	202.03	203.51	202.24	202.32	202.92	201.89	202.49	202.59	202.2	205.75	203.46	203.44	203.74	202.44
211.54	212.85	211.55	210.86	211.89	208.94	210.98	213.8	210.24	210.73	212.81	213.28	213.31	213.16	213.6	211.21	209.86	213.4	210.12	208.86	213.44	213.88	209.54	211.25	210.25	214.34	211.12	210.55	213.49	211.67	209.25	212.81	210.84	211.23	212.73	212.48	209.88	212.06	213.86	209.35	210.53	210.16	211.8	213.92	213.83	211.83	211.62	211.04	210.34	212.62
208.34	210.73	209.68	211.27	209.78	208.99	211.06	208.41	210.04	209.92	209.23	210.2	210.12	211.7	210.84	211.84	211.11	210.28	207.59	209.08	209.74	209.04	210.48	207.98	209.19	209.53	207.48	212	211.46	207.75	209.49	209.65	209.51	211.71	211.11	210.23	209.49	205.95	210.72	208.59	210.31	208.98	209.89	209.75	212.02	209.68	210.92	207.88	209.81	210.68
206.38	208.37	208.04	206.76	209.15	208.49	207.41	207.48	206.05	205.29	207.77	207.35	206.95	207.06	208.7	205.66	207.54	209.27	205.89	206.72	205.29	209.89	205.08	206.68	206.7	209.44	207.14	207.74	209.25	209.14	208.79	207.32	208.16	208	207.97	209.25	210.8	208.89	207.09	211.35	206.79	208.31	208.51	207.16	208.14	206.62	207.95	208	207.83	208.38
214.8	213.09	212.31	210.14	214.41	212.37	214.04	213.05	212.89	211.45	213.08	211.78	214.36	214.56	213.12	212.04	212	213.17	212.46	211.69	212.59	214.43	211.76	212.5	211.41	212.98	212.27	212.56	214.43	210.84	215.05	212.3	210.86	212.91	212.66	211.94	212.6	212.33	210.95	213.58	213.56	211.41	214.16	212.19	212.79	213.33	211.58	211.64	212.1	212.66
212.82	211.28	212.85	210.43	210.83	210.94	211.88	212.21	212.49	212.25	213.07	210.27	210.56	212.93	211.83	211.2	212.03	212.78	210.3	211.2	212.11	210.88	211.63	210.57	211.73	212.99	211.26	211.12	212.96	213.59	211.48	211.04	210.77	210.89	211.84	212.02	213.97	209.08	212.35	211.44	211.96	211.29	211.18	212.38	212.17	211.13	212.85	210.67	212.26	213.8
202.73	204.7	206.59	204.48	205.22	203.18	204.62	204.83	205.28	204.17	204.1	202.86	203.77	204.35	205.74	202.61	203.86	203.67	205.14	203	204.14	204.95	204.44	204.46	204.91	204.03	203.65	204.86	206.04	204.82	202.91	204.92	206.06	203.54	202.96	205.09	203.36	205.42	205.98	205.72	204.05	203.94	204.69	203.6	204.61	203.17	202.64	202.8	206.14	203.08
196.15	194.45	194.48	194.13	194.68	197.41	193.75	195.83	193.73	193.65	194.52	195.22	194.4	195.22	195.85	192.97	195.58	195.05	194.8	195.62	196.89	195.4	195.46	194.62	194.82	195.47	195.72	195.33	195.56	196.02	196.36	196.38	194.94	193.55	195.94	194.27	197.25	194.22	195.59	195.18	195.84	193.59	197.87	197.09	196.53	196.06	196.26	195.41	194.64	197.07
204.09	203.71	203.46	204.06	203.37	206.09	205.36	204.28	204.15	204.47	206.26	205.97	204.91	204.73	205.98	204.83	205.66	203.72	205.56	201.7	205.29	205.49	205.93	205.05	204.06	201.99	202.82	204.23	203.4	205.13	203.87	206.81	202.45	204.48	204.79	204.95	205.26	203.51	205.88	204.03	204.91	205.96	203.33	206.01	203.89	205.89	205.07	205.41	203.42	206.18
203.71	204.78	206.05	203.82	204.61	205.57	204.41	204.08	206.93	205	204.2	205.39	205.85	203.55	203.28	203.56	204.42	205.72	206.19	204.93	206.08	205.8	202.85	204.72	204.1	204.32	203.18	203.27	205.95	205.75	206.09	207.03	206.82	205.84	204.67	205.41	206.66	205.56	201.72	204.01	204.4	204.75	203.78	206.76	204.53	205.9	203.98	205.41	206.42	205.99
213.34	211.65	210.56	212.37	213.32	212.2	213.56	212.5	211.63	211.57	212.28	213.11	214.67	210.69	210.16	212.19	212.41	212.57	209.93	212.38	211.59	213.45	211.72	213.41	213.65	211.27	213.81	213.75	212.13	211.24	213.13	210.22	209.88	211.17	211.91	211.5	213.51	211.99	210.68	210.34	212.37	212.83	212.76	210.89	210.52	211.95	211.57	212.43	212.52	211.99
203.99	203.83	202.54	203.47	204.73	204	203.46	205.26	204.06	204.16	206.25	202.41	205.38	203.61	204.95	204.32	205.36	205.89	204.42	202.77	204.24	204.12	203.94	204.26	205.36	206.3	206.18	204.75	203.99	205.56	204.5	203.56	204.54	202.1	203.72	204.54	202.99	203.89	205.01	203.88	202.98	204	203.33	203.17	203.65	203.2	202.51	204.97	206.26	203.77
194.09	197.56	194.48	194.12	194.27	193.76	194.37	192.78	195.88	196.72	194.41	191.95	194.12	194.75	195.19	195.54	192.84	194.32	193.22	194.61	195.63	193.14	195.59	191.74	197.5	194.54	194.63	194.23	193.62	193.84	193.99	191.09	194.27	193.15	193.45	194.89	194.66	193.9	194.25	196.21	193.97	193.03	194.39	193.16	195.92	196.67	196.37	195.49	193.58	194.53
214.92	211.95	210.44	211.15	212.77	214.12	211.75	213.47	211.95	211.26	211.51	209.03	212.57	209.6	211.83	214.78	209.74	209.89	212.33	211.28	211.37	212.76	212.19	210.8	213.68	213.09	214.38	214	214.31	212.94	211.87	213.15	211.5	213.29	211.12	211.36	211.58	214.15	213.18	212.72	212.44	211.25	212.05	211.58	212.14	210.3	210.78	211.41	210.81	211.58
218.81	219.07	216.19	218.38	215.47	216.14	216.31	216.45	217.27	215.97	217.43	218.3	218.27	216.52	218.16	217.09	219.23	215.84	217.17	218.66	216.51	217.36	215.94	219.56	217.2	217.04	215.3	217.95	217.63	215.53	217.34	217.62	216.62	217.59	214.4	216.49	216.45	218.41	216.96	217.88	217.88	217.07	216.92	216.58	218	218.1	216.49	218.51	217.13	218.51
200.5	199.81	200.03	198.42	199.71	197.97	201.91	200.35	200.72	199.93	199.45	199.99	201.96	199.12	199.6	201.5	200.38	199.93	198.59	198.88	199.79	198.89	198.09	202.05	200.75	201.45	199.12	201.86	200.23	201.69	199.94	200.13	197.9	202.52	200.68	202.02	200.99	199.83	199.66	198.16	199.56	199.95	200.17	201.14	201.48	200.93	200.17	200.03	198.4	200.36
215.68	217	215.65	217.64	216.45	215.83	217.17	215.76	217.51	218.86	217.6	215.61	216.76	217.66	218.43	215.72	218.12	216.73	218.05	218.53	218.4	219.74	218.09	217.74	218.11	217.21	217.54	217.01	215.73	217.12	218.25	218.21	216.72	216.21	216.76	219.13	218.65	216.4	220.4	219.4	219.41	216.28	216.05	216.79	215.56	215.49	217.04	215.23	216.19	218.19
199.95	200.11	198.05	199.39	198.65	199.44	198.57	198.13	198.02	198.13	198.23	198.97	199.98	199.29	200.53	200.8	198.64	200.35	198.07	198.5	198.88	201.54	199.31	201.15	199.36	199.31	198.64	200.44	199.38	197.81	200.74	198.96	198.57	200.4	201.26	198.92	199.72	199.59	197.75	198.24	196.95	200.32	200.27	198.87	199.98	198.64	197.43	198.84	199.58	199.01
210.18	206.9	206.72	208.62	207.28	206.92	206.86	210.05	208.92	207.86	207.54	207.66	208.36	206.94	208.47	207.31	208.09	207.78	207.66	211.21	208.47	208.52	207.65	206.55	206.55	207.61	209.06	207.38	205.98	205.04	207.98	206.46	206.68	208.84	207.13	206.39	206.99	206.65	209.42	207.06	206.16	209.26	206.86	207.27	207.08	208.12	208.15	210.12	207.56	208.42
204.33	202.18	203.4	203.41	200.48	203.29	203.12	202.99	202.67	203.28	202.1	201.91	204.82	203.04	202.5	204.86	204.83	205.5	202.92	204.18	204.02	203.9	204.08	203.81	205.21	202.15	205.44	203.27	204.21	203.73	201.78	203.04	202.66	204.12	203.54	202.72	206.24	204.36	204.84	202.27	200.82	206.1	204.72	203.29	203.69	202.8	202.25	205.79	200.99	203.21
204.21	206.86	206.03	205.77	206.19	204.62	207.23	208.67	207.69	205.06	207.42	205.95	206.96	205.46	206.65	206.84	205.13	207.37	206.67	205.71	205.87	206.55	207.43	205.44	208.76	208.2	203.27	206.82	207.93	206.48	206.51	206.54	206.32	210.29	205.1	207.16	206.14	206.1	205.96	205.78	205.17	207.32	208.82	207.27	206.52	207.27	205.59	206.38	205.08	206.47
194.76	193.09	195.16	194.92	194.54	195.65	193.57	193.62	195.24	194.15	195.73	195.49	193.27	193.97	195.8	193.7	195.77	192.34	194.04	192.93	194.87	192.11	192.34	195.15	192.95	194.48	195.83	195.83	195.17	191.95	194.12	193.74	194.88	194.92	195.11	191.26	195.47	193.6	195.7	193.34	192.85	195.51	194.68	197.06	195.79	194.19	192.2	193.42	193.92	195
211.95	211.77	214.83	207.72	212.43	212.85	213.63	213.51	209.03	213.89	210.59	212.06	211.64	211.03	210.46	211.75	210.71	211.05	214.15	209.29	212.89	209.34	211.69	211.57	211.18	208.63	210.79	213.83	213.07	211.59	212.42	208.56	211.21	211.69	210.66	211.96	211.24	212.03	211.21	210.55	213.76	209.64	209.35	210.55	212.47	214.35	211.78	213.26	210.98	210.92
199.93	200.28	199.7	199.56	199.43	199.07	198.39	199.25	198.5	199.82	201.14	199.81	198.57	200	196.4	198.83	197.82	199.39	197.72	202.15	199.42	199.82	197.07	200.96	198.76	199.92	198.99	199.24	199.06	199	197.89	201.19	199.64	201.1	199.6	198.19	199.06	201.22	197.94	200.61	199.04	200.63	199.97	199.26	200.82	200.83	199.11	200.14	199.74	202.07
206.37	206.57	207.76	207.42	207.88	208.58	206.86	207.43	207.66	206.91	206.83	206.04	207.69	208.98	206.62	209.31	207	208.66	209.37	206.16	207.73	210.47	210.45	209.7	207.67	207.92	207.91	204.36	210.3	205.98	209.67	208.01	207.19	209.5	207.73	209.41	205.16	205.99	210.61	206.88	207.87	206.48	209.71	207.41	208.04	208.36	208.43	207.96	208.91	207.96
204.36	203.27	201.88	204.51	205.16	205.7	204.93	204.7	204.72	206.33	204.49	203.28	207.81	203.82	204.89	204.47	205.12	205.28	204.48	201.59	204.51	206.64	204.29	204.9	204.16	204.73	206.07	205.18	205.44	202.65	205.9	203.93	204.03	204.45	203.66	205.92	202.5	206.65	204.81	206.01	202.21	205.2	204.75	205.13	205.4	204.65	202.49	205.6	204.99	205.04
208.41	210.26	208.87	209.11	208.59	208.9	206.45	208.1	210.04	207.71	208.41	208.82	210.43	210.51	210.34	210.71	212.68	206.43	208.32	209.09	208.35	208.54	207.45	211.03	207.55	208.84	209.9	208.15	208.06	209.96	210.46	208.34	207.67	206.48	208.43	209.88	210.6	207.33	211.13	207.18	208.8	211.25	209.25	210.69	208.59	206.42	205.98	207.41	209.23	210.34
209.95	208.8	210.65	207.8	208.06	209.53	209.27	210.73	209.5	207.12	209.06	208.47	208.52	207.37	208.07	208.3	209.71	206.63	208.24	209.72	209.66	208.81	211.32	209.59	208.17	207.46	209.95	207.3	208.14	210.72	207.11	210.1	209.2	210.92	207.6	209.87	211.47	206.91	207.63	208.18	207.77	208.66	209.16	209.12	208.36	209.39	209.21	209.86	206.83	206.43
200.04	202.53	201.83	204.86	203.51	202.17	202.03	202.88	204.46	201.51	198.9	200.74	203.43	203.97	203.93	201.79	203.95	203.71	202.61	202.9	202.68	200.44	204.16	202.51	203.07	203.69	202.64	202.9	202.36	203.45	201	202.24	202.88	201.03	203.74	203.37	201.61	202.15	202.23	201.43	203.58	201.96	200.79	202.46	201.42	204.98	204.22	203.29	204.19	203.38
213.1	214.95	213.13	213.56	212.79	212.79	213.84	212.75	215.59	214.06	211.56	212.28	214.46	214.27	214.05	212.54	210.9	211.72	211.57	212.24	214.95	211.72	210.9	213.3	213.92	212.98	212.17	213.66	211.01	211.65	212.32	214.04	214.29	213.69	212.28	214.91	212.49	213.32	213.22	213.85	212.26	211.55	213.32	213.43	213.74	212.99	211.58	213.83	215.51	212.2
204.44	204.99	205.27	205.88	205.71	208.48	206.15	207.11	207.22	207.33	206.01	208.63	206.74	204.26	208.25	208.58	204.14	206.09	205.48	205.66	207.4	205.26	207.35	206.34	206.72	207.47	206.81	205	206.18	207.01	206.49	208.79	206.29	205.12	206.73	205.5	207.11	205.05	207.04	205.39	206.1	209.31	207.66	205.85	206.41	208.12	207.21	205.72	205.47	207.59
205.7	209.18	205.26	203.87	206.17	208.16	207.23	206.41	206.74	206.78	209.28	207.97	205.17	205.1	207.1	208.3	204.21	206.61	207.55	205.31	204.89	204.92	206.44	206.91	206.42	205.34	206.06	205.72	207.22	202.82	207.72	205.26	207.78	206.95	208.07	207.23	206.94	205.78	206.46	207.41	205.18	206.06	208.1	208.31	206.52	206.73	204.76	206.53	204.73	207.85
212.74	211.22	211.42	212.4	213.1	212.87	211.2	211.84	214.56	213.61	211.62	211.67	213.03	211.34	210	211.7	212.1	215.11	210.51	214.33	212.54	212.92	214.09	210.57	212.52	211.46	211.89	211.96	213.16	210.71	213.93	211.88	212.21	214.07	211.41	212.46	212.99	212.4	213.72	213.38	213.49	212.09	216.09	213.46	213.09	213.1	212.43	209.86	212.36	211.25
203.31	205.57	204.77	203.93	204.98	205.79	204.29	204.41	206.5	204.22	205.95	203.83	203.43	204.64	204.66	202.59	205.65	204.59	205.75	203.67	204.19	205.07	205.36	205.69	204.25	204.39	204.93	206.43	204.37	204.68	204.46	204.15	205.75	204.24	205.87	206.69	204.51	203.75	204.57	203.14	205.13	204.45	206.71	202.74	207.57	206.43	205.86	205.62	206.57	206.55
201.48	199.36	199.96	203.38	200.49	199.8	199.68	203.61	196.63	200.83	200.41	200.18	200.23	200.73	199.44	200.67	201.3	199.57	202.18	199.88	199.3	201.04	200.56	199.76	198.61	198.82	203.01	201.47	197.57	199.88	200.56	201.22	201.25	200.81	202.56	199.18	201.79	198.16	199.28	199.19	200.72	199.14	197.92	200.54	201.58	199.74	199.5	199.84	200.48	200.61
201.05	200.77	201.6	201.37	203.07	201.84	203.96	202.19	201.39	203.16	202.61	203.41	203.14	204.07	203	202.98	202.75	202.12	202.92	203.62	202.07	203.52	202.15	201.29	203.19	202.3	202.93	203.42	199.61	202.99	202.7	203.09	202.88	203.89	203.08	203.7	203.78	203.5	201.16	203.36	202.7	203.91	202.41	204.24	202.84	202.25	203.32	203.61	203.2	201.64
203.48	204.24	204.07	203.33	205.14	203.64	204.3	203.35	204.03	203.13	202.01	205.05	202.18	203.6	203.53	201.61	203.04	202.56	204.59	205	203.6	203.83	204.17	204.11	200.83	203.26	204.77	205.13	203.41	202.12	203.5	204.86	200.65	204.92	203.54	202.66	204.83	205.92	201.97	204.58	203.65	202.75	202.99	203.54	204.2	202.84	203.85	204.1	201.06	204.03
205.06	204.29	203.45	203.88	205.05	203.82	204.02	204.11	202.36	204.53	200.88	204.02	203.52	204.62	203.66	202.81	203.42	202.35	204.19	203.22	204.26	204.26	204.92	203.83	203.24	204.16	204.75	203.36	203.28	202.67	201.44	203.18	203.48	205.82	203.18	202.2	203.92	201.98	203.75	202.64	202.69	203.04	202.56	203.73	204.43	204.4	203.63	204.31	204.92	200.66
204.97	205.3	203.33	207.04	205.16	207.2	205.21	204	206.48	206.05	204.46	206.1	205.06	207.45	204.15	205.32	205.61	202.9	203.51	205.52	208.15	206.93	205.26	205.35	206.95	206.82	206.39	206.17	206.53	205.66	206.51	206.38	205.44	205.94	202.6	204.36	204.03	204.12	206.36	207.16	205.43	204.42	205.64	207.27	203.33	205.4	206.29	204.46	206.33	203.88
203.52	204.3	205.66	202.94	202.88	203.57	202.84	203.44	202.41	203	202.63	204.08	201.7	201.83	204.74	203.42	202.84	200.41	204.79	203.16	205.52	202.69	202.56	204.74	202.81	202.04	201.9	205.37	203.38	203.15	202.51	203.35	203.05	204	203.35	203.97	204.25	204.76	203.28	202.01	203.43	204.61	202.75	203.11	201.33	203.61	203.51	202.05	204.02	203.9
198.54	199.05	198.37	195.55	197.71	197.04	198.4	199.95	198.44	195.87	199.82	197.7	199.15	199.46	198.45	200.48	197.7	199.5	199.43	199.07	199.26	197.9	200.14	198.36	198.38	201.04	199.61	200.07	197.09	198.15	198.13	200.45	197.99	200.55	199.07	199.03	197.68	200.55	199.02	199.31	198.69	199.21	200.89	198.96	202.56	198.74	198.48	197.75	198.84	198.07
205.89	208.33	208.26	208.64	207.69	210.24	211.64	209.92	208.92	208.02	209.78	205.72	209.45	209.31	209.87	209.53	208.94	208.09	209.13	208.58	210.78	209.81	209.79	206.76	207.65	209.08	207.67	208.62	208.78	208.19	207.83	209.43	208.85	209.26	208.52	207.6	209.37	209	207.49	212.26	208.72	207.72	208.9	208.04	207.6	210.23	209.57	208.57	206.11	208.64
205.62	204.83	205.85	204.66	203.48	202.97	207.26	205.37	206.61	206.67	207.24	204.57	207.03	206.68	208.15	206.21	205.66	203.26	206.24	207.58	205.96	207.9	204.48	206.04	203.72	204.41	205.39	205.15	205.73	206.79	206.35	203.91	204.45	205.53	208.28	207.03	204.39	206.67	205.92	205.23	204.88	205.83	205.25	203.86	207.16	204.36	204.35	206.84	205.39	206.06
218.88	217.26	218.13	217.39	218.29	217.81	218.54	215.69	216.23	215.77	216.59	214.25	217.29	216.12	215.39	218.28	219.27	218.19	214.88	217.33	216.71	217.95	218.14	214.96	217.27	218.16	217.91	216.91	218.06	217.2	218.69	215.85	218.76	217.57	215.21	216.53	214.49	215.8	217.27	217.12	217.73	217.53	217.26	217.05	216.86	214.92	218.83	217.97	216.25	215.5
207.5	207.13	207.7	206.81	208.68	207.5	209.17	208.38	204.75	209.1	207.95	207.89	210.54	208.87	206.58	209.93	207.69	205.9	207.91	209.25	209.12	206.32	206.19	206.25	208.93	208.27	207.89	206.63	207.47	207.13	210.29	207.12	204.87	208.34	205.63	207.43	209.92	206.21	208.41	209.58	207.54	207.87	207.08	208.92	209.08	208.74	206.84	206.44	206.87	207.03
207.24	207.67	208.74	207.38	207.71	207.94	209.98	205.61	209.24	209.09	209.65	207.35	207.4	207.27	207.65	207.49	209.84	206.74	206.49	207.33	209.17	207.14	208.33	205.89	206.68	206.81	207.41	207.26	206.54	208.66	207.59	208.05	207.84	207.59	207.12	209.3	208.47	207.18	204.73	205.91	207.44	210.9	209.11	204.65	207.58	206.41	207.64	208.1	207.93	206.18
211.01	211.57	212.77	211.08	213.8	212.45	211.43	212.2	212.89	213.49	214.24	215.1	212.38	212.37	211.68	211.98	214.11	212.93	211.74	212.61	209.95	211.23	209.74	210.2	210.43	211.83	210.48	209.46	209.74	213.54	209.3	214.1	211.22	212.33	211.34	211.52	212.43	209.79	211.44	212.96	209.32	211.71	210.1	209.62	209.76	212.68	212.98	210.6	211.32	212.86
207.52	208.07	207.95	207.76	204.34	210	207.8	207.72	206.87	209.4	206.71	209.45	208.32	208.71	205.67	208.59	207.88	208.91	208.85	208.66	207.46	208.89	205.92	207.59	207.15	210.05	207.77	208.03	208.13	206.84	207.34	208.09	208.33	207.54	207.86	206.84	208.64	208.72	207.67	208.86	207.04	208.07	208.41	209.31	207.36	209.1	207.54	210.41	209.13	207.22
216.7	214.71	216.05	218.8	217.33	217.74	218.73	218.32	216.79	217.36	219.33	219	216.92	216.87	216.95	215.13	217.53	216.78	217.69	217.68	217.64	218.5	218.92	216.24	218.61	217.11	217.48	217.75	215.29	215.44	216.23	217.24	219	217.3	217.96	215.57	213.89	214.38	217.24	216.48	218.66	218.47	214.45	215.23	218.24	217.2	214.43	217.44	218.19	216.42
202.21	205.67	204.17	204.39	204.19	203.94	205.53	205.71	204.82	202.99	207.42	206.59	204.92	204.46	205.16	202.78	204.68	203.42	204.06	203.41	205.66	205.37	204.24	204.49	206.81	206.47	203.41	205.04	203.87	205.09	202.62	205.33	204.66	205.53	205.31	204.03	204.94	204.5	203.1	205.87	202.4	203.82	202.94	204.02	206.29	206.38	206.78	204.48	206.37	206.66
210.29	211.82	212.26	211.79	215.19	208.94	210.7	211.15	209.01	210.47	212.8	211.89	208.97	211.7	210	211.89	212.89	211.8	211.02	208.81	213.98	209.85	211.23	210.46	214.49	211.25	211.44	210.81	211.39	210.21	211.54	211.71	211.84	210.51	212.2	210.38	210.26	208.4	210.99	209.68	212.09	210.33	211.89	210.47	211.16	213.44	210.6	211.69	211	211.21
206.67	204.3	206.95	208.62	208.63	205.14	205.12	207.97	206.72	207.14	206.97	205.84	206.62	206.2	206.79	206.17	206.26	205.98	205.86	208.15	207.19	206.43	205.94	204.55	207.09	206	205.4	207.21	208.76	207.29	208.77	206.08	204.61	207.91	204.87	206.71	204.95	206.66	207.1	206.83	206.37	206.61	206.49	206.95	206.29	205.48	207.95	204.95	204.9	206.84
211.39	211.83	209.84	211.73	212.24	211.63	213.04	210.37	212.43	212.13	211.21	210.89	211.83	211.43	211.64	210.72	211.52	211.92	211.75	210.72	211.06	212.21	211.06	212.41	212.03	212.59	212.04	214.17	210.73	212.2	211.91	213.63	212.33	209.64	209.52	210.11	212.54	210.62	211.29	211.23	209.57	212.46	212.97	210.17	210.39	211.44	211.64	212.14	213.18	213.15
198.97	202.47	201.87	200.45	198.71	201.99	200.62	199.3	203.63	203.7	200.05	200.3	201.45	200.24	199.21	201.49	202.89	201.6	201.46	203.15	200.77	200.86	200.64	202.8	201.38	201.37	200.5	200.61	200.55	201.64	202.31	201.01	199.78	201.84	201.69	201.6	198.76	200.79	198.75	202.24	199.07	200.11	202.25	201.65	202.22	199.48	200.47	202.29	199.39	201.39
209.14	209.08	209.11	208.18	208.15	208.93	208.27	207.12	207.66	209.36	210.03	207.28	209.74	206.97	209.72	207.72	208.92	208.62	208.19	208.58	206.45	208.5	209.79	205.9	208.68	208.21	206.78	207.43	209.01	207.71	209.85	208.3	206.94	207.25	207.66	210.04	207.01	209.58	208.2	207.22	208.88	207.9	206.34	209.15	205.31	207.66	211.19	207.41	210.25	207.46
209.54	206.63	209.16	208.75	209.77	207.73	210.48	207.95	209.82	210.54	207.94	210.09	210.21	208.56	208.5	209.5	209.32	207.98	209.02	208.97	207.61	209.38	209.34	208.3	207.9	210.3	210.52	207.59	210.49	208.72	210.44	209.01	208.53	210.1	208.17	209.32	208.89	211.41	208.48	207.57	208.54	211.32	208.35	206.58	210.58	209.55	211.92	206.81	208.37	209.57
209.4	207.9	208.33	208.84	210.46	208.8	205.32	207.65	207.48	206.01	208.98	210.24	208.74	208.78	209.86	207.52	207.36	207.61	210.17	209.15	210.59	208.58	208.27	207.7	210.62	208.23	208.54	208.72	209.59	211.29	208.01	210.11	209.46	209.88	205.83	206.46	208.05	207.63	208.4	207.1	207.48	208.52	207.99	207.52	208.97	207.59	209.92	210.52	207.69	208.77
211.76	210.17	209.06	210.02	208.38	210.1	211.04	207.07	209.23	209.69	209.91	211.71	210.5	208.32	209.92	210.04	208.85	212.54	208.89	210.6	210.73	209.7	208.26	209.45	210.19	209.72	209.63	208.74	210.23	208.26	209.59	209.78	207.89	209.89	208.52	207.6	207.15	209.73	208.58	209.77	209.84	206.41	209.39	209.08	209.43	209.04	212.08	209.71	209.44	208.1
217.49	216.09	217.93	218.15	215.26	215.69	218.42	216.43	217.62	217.09	217.92	217.85	215.89	215.07	216.47	217.7	216.51	219.48	217.61	217.77	217.34	215.88	218.3	217.63	218.1	217.23	216.69	217.31	215.86	217.86	215.61	217.13	217.26	215.88	217.75	217.05	217.99	217.19	216.37	218.81	216.89	214.39	218.36	220.02	218.45	217.62	216.67	217.95	218.25	217.65
214.57	212.3	213.04	215.14	215.48	212.52	211.67	214.33	212.4	213.02	213.42	212.67	210.54	215	213.13	212.07	213.39	213.97	213.4	214.1	213.2	213.86	211.22	213.72	214.84	211.2	213.06	214.6	211.45	214.52	213.09	212.25	213.37	213.77	214.25	213.02	213.78	212.85	213.43	212.87	212.56	213.41	214.69	212.1	213.99	214.57	214.03	215.03	213.82	212.44
197.54	199.9	200.5	197.31	199.16	200.33	202.24	202.2	199.91	201.4	204.49	199.5	199.86	201.07	200.36	199.59	200.8	201.03	200.24	202.13	200.82	200.57	200.81	199.84	198.61	201.53	200.62	200.87	198.26	199.59	201.9	200.23	199.99	199.93	199.28	199.46	200.79	200.76	197.71	200.41	201.93	200.46	201.2	199.18	199.71	200.5	199.96	202.22	197.55	202.12
210.61	207.28	208.13	207.54	208.52	210.58	210.26	209.84	207.44	208.94	206.53	210.24	208.82	208.32	208.09	206.83	207.05	208.72	207.32	209.18	207.24	211.02	208.18	209.37	209.22	208.53	209.64	207.5	208.86	207.14	208.89	208.4	208.71	210.94	211.12	209.52	209.06	207.7	208.91	208.18	208.14	207.61	206.56	209.07	207.96	207.56	209.31	207.4	210.96	209.64
207.84	210.59	208.73	209.16	209.32	210.35	207.09	207.03	209.27	207.58	209.39	210.67	208.17	206.81	207.83	207.65	207.2	208.06	207.36	207.57	208.71	210.22	209.48	208.1	209.1	210.24	208.39	208.3	208.01	206.24	206.97	211.63	210.04	209.55	210.08	207.68	208.78	208.02	207.32	208.19	208.57	207.46	211.46	209.78	208.02	208.04	208.98	205.77	208.77	209.96
204.53	205.92	204.59	206.85	204.99	206.97	208.16	206.52	208.17	206.98	205.68	209.31	206.42	206.59	204.87	206.85	206.97	209.44	205.36	209.05	206.85	205.15	204.38	205.82	206.6	205.25	204.31	206.16	205.91	206.82	205.8	205.12	207.17	206.27	206.85	207.37	206.5	206.12	206.46	206.41	206.25	207.16	207.01	206.24	206.41	204.72	207.1	208.61	203.95	207.38
203	203.71	201.31	202.64	202.71	204.89	203.7	203.45	201.8	201.51	203.26	201.9	203.56	203.78	202.32	203.54	204.75	205.53	203.34	203.83	205.73	204.36	201.69	203.19	202.99	204.52	203.34	203.67	202.36	204.17	203.92	201.12	202.98	203.62	202.83	204.02	202.1	201.21	203.93	202.04	201.92	204.42	204.4	203.1	205.96	204.67	204.08	204.83	199.76	205.39
204.29	204.57	203.67	202.72	203.04	205.19	202.71	201.6	201.52	203.98	203.78	201.94	205.96	202.23	203.47	202.54	204.32	204.43	203.83	203.37	205.04	203.68	204.64	204.83	203.02	204.1	203.04	202.75	202.8	204.6	202.48	205.13	205.43	200.32	204.82	203.37	204.49	204.5	202.51	204.37	202.35	203.32	202.65	203.31	204.57	202.47	202.59	204.74	199.47	203.17
200.57	200.35	199.16	203.65	201.34	203.71	202.12	200.9	201.53	200.92	200.9	201.99	199.95	201.41	199.4	201.57	200.5	200.76	203.06	199.33	203.91	199.69	202.11	199.68	201.18	202.95	200.13	201.09	198.11	201.09	200.45	201.57	199.61	199.47	201.09	203.06	199.39	201.29	201.85	199.11	201.16	201.88	200.66	199.56	201.48	202.62	199.4	200.02	202.51	199.05
209.37	207.15	209.87	209.02	208.24	208.5	210.97	208.1	209.41	208.77	207.54	209.14	207.96	208.47	209.53	210.68	210.58	207.97	210.45	210.23	207.22	210.24	209.17	208.51	208.93	208.95	210.48	208.62	209.72	208.46	205.84	209.82	209.02	209.52	209.12	208.26	208.25	209.01	210.9	209.34	208.84	210.51	209.21	207.62	208.6	207.14	208.41	206.4	211.94	208.48
208.58	205.13	206.37	205.85	209.3	206.55	208.08	206.67	205.36	208.07	207.94	207.76	207.72	206.67	208.66	207.36	205.96	207	207.45	205.64	207.87	207.53	209.03	207.65	205.88	207.93	207.96	207.45	207.76	208.11	208.7	207.66	208.88	207.68	207.35	209.33	208.01	208.09	207.86	210.67	206.15	208.43	209.08	206.11	210.4	206.18	209.7	208.97	207.86	205.25
209.98	209.9	209.04	207.57	208.56	209.74	210.66	207.89	209.11	208.87	208.71	206.53	208.03	210.9	208.51	209.67	208.98	208.59	209.79	208.33	209.66	208.47	210.82	209.2	206.13	209.82	208.14	206.61	208.44	208.78	208.79	209.68	210.72	208.56	206.34	208.64	206.18	208.65	208.42	207.63	207.98	208.01	209.25	208.15	207.62	208.89	209.78	209.83	205.04	208.05
198.66	199.7	199.75	199.6	199.72	200.49	199.65	200.99	199.75	200.04	198.99	199.67	200.2	200.64	199.46	199.79	200.06	199.13	202.82	198.03	202.39	200.95	200.26	198.92	199.89	199.83	201.8	200.52	199.89	201.33	197.52	201.8	200.72	200.13	201.7	200.07	197.9	200.2	199.76	200.31	200.54	200.78	200.28	198.36	201.2	199.08	199.61	197.28	200.31	199.71
208.72	208.94	209.2	209.3	208.39	208.98	209.95	209.29	208.18	209.78	208.04	208.59	207.55	208.02	208.79	210.47	208.27	209.87	208.24	208.7	211.15	208.91	207.6	208.19	210.2	210.26	209.68	208.83	206.71	208.58	207.94	209.53	207.93	207.86	208.99	207.32	207.52	210.09	207.22	208.21	208.99	207	208.79	210.17	207.59	208.97	210.84	206.88	208.62	210.41
211.91	213.13	212.69	213.38	213.95	212.86	212.68	210.66	211.62	213.63	212.97	212.6	211.63	213.61	213.02	211.72	212.68	212.29	213.14	214.64	212.28	212.29	213.03	211.77	213.52	210.99	213.16	214.45	211.1	211.58	211.24	210.02	212.75	211.45	214.05	212.76	212.05	212.95	212.21	211.09	212.05	211.98	214.07	212.48	211.29	210.45	212.55	209.34	210.14	212.5
203.37	202.23	203.39	202.53	204.81	204.99	204.08	205.03	202.08	204.72	201.43	203.01	202.78	204.12	203.26	203.7	201.46	201.11	202.8	203.9	202.09	203.25	202.15	202.6	202.07	202.84	203.33	202.87	204.12	202.55	201.82	202.81	202.42	203.96	200.86	201.23	202.58	202.13	202.28	202.18	199.56	202.6	203.19	203.38	202.46	203.24	202.72	202.29	201.73	202.45
209.53	208.61	207.95	210.1	208.79	206.85	208.79	208.07	208.11	207.79	208.61	208.84	210.55	208.22	208.37	210.42	208.15	209.5	209.73	207.23	209.7	209.23	207.68	209.41	208.07	209.01	208.33	208.71	208.8	209.73	209.29	208.46	208.78	210.85	209.18	208.03	210.01	206.59	208.38	206.01	210.94	209.19	208.98	210.29	208.37	207.41	211.42	208.42	212.41	209.01
213.77	212.09	215.28	213.07	212.11	213.34	212.04	211.57	212.66	213.52	213.92	214.16	212.83	213.42	213.27	215.25	213.41	215.02	213.01	212.43	212.87	211.53	213.12	213.66	209.94	211.43	212.87	213.74	213.75	213.17	216.65	212.17	213.82	212.43	213.13	213.37	211.35	211.57	211.68	211.03	212.71	210.06	213.74	212.3	213.19	212.48	213.91	211.55	214.12	212.89
204.36	200.81	202.35	202.03	204.73	203.04	203.16	202.19	203.25	203.34	201.52	206.77	201.76	203.45	204.94	201.36	201.27	202.71	204.01	202.39	205.08	202.74	202.91	199.84	202.46	200.2	204.59	203.14	202.29	203.85	201.73	202.35	202.94	202.36	202.49	204.16	201.48	204.08	206.35	203.13	202.16	202.37	204.94	201.05	202.4	202.28	201.13	203.18	201.12	200.61
207.37	206.63	207.03	207.99	209.17	209.52	209.52	211.66	207.29	210.7	209.3	207.04	210.05	207.81	206.52	208.69	210.04	207.51	206.27	207.86	207.62	207.66	209.84	207.33	205.95	206.91	209.16	209.29	206.37	208.29	207.42	207.93	205.98	209.69	207.91	208.35	207.69	208.81	210.27	206.33	208.57	209.43	207.66	209.92	206.37	209.29	207.94	208.64	207.81	206.04
207.46	204.74	205.34	203.71	203.47	202.27	203.79	204.1	205.11	203.91	203.63	204.05	203.51	205.5	204.35	204.45	201.26	205.86	205.94	203.46	203.48	204.77	203.23	204.74	202.99	203.95	204.23	205.85	203.86	204.45	203.6	205.2	203.22	204.17	202.31	203.35	204.18	202.92	203.56	206.1	202.92	202.83	204.26	201.79	205.34	202.24	204.49	203.31	202.69	203.1
216.7	218.37	216.73	219.2	217.75	217.09	218.66	214.57	217.21	218.25	217.88	216.44	218.43	216.81	218.61	215.51	217.15	218.15	217.27	215.47	218.42	218.39	216.54	217.31	217.41	218.19	217.95	214.68	217.35	218.81	216.58	215.49	217.83	217.06	217.42	217.91	218.64	218.13	216.62	217.19	218.46	216.86	220.7	218.25	217.35	217.12	217.05	217.02	215.59	218.66
198.79	199.72	202.04	201.64	200.38	199.33	200.62	198.94	201.69	198.49	200.17	199.92	197.59	199.05	199.6	199.84	200.15	200.68	198.52	197.1	196	200.48	199.94	199.03	199.05	199.63	200.03	200.14	199.98	198.75	199.93	199.22	201.19	199.32	199.11	201.14	202.76	201.41	200.73	198.16	200.52	199.48	200.61	198.19	198.85	199.43	203.01	197.83	199.75	198.36
211.09	213.76	212.91	212.67	212.03	211.44	214.15	212.09	212.88	209.69	212.56	213.99	209.79	212.28	211.22	211.32	212.34	210.86	212.22	212.04	209.69	214.91	209.85	211.74	213.31	210.81	211.83	212.36	210.75	210.76	211.36	211.26	210.78	211.6	209.58	212.82	212.78	212.45	212.4	210.08	213.2	211.46	211.64	209.78	211.49	211.92	211.45	213.43	214.37	211.56
212.5	212.67	210.59	212.83	212.1	212.29	212.45	210.95	210.22	211.89	212.16	211.34	210.88	212.81	212.38	211.93	214.52	211.29	211.77	210.4	212.19	211.62	208.56	212.7	211.16	210.75	212.04	212.53	209.89	214	212.42	212.21	211.98	212.53	212.38	212.02	212.42	210.48	212.84	213.71	207.87	212.01	212.03	213.38	210.1	211.6	213.76	211.87	213.45	212
210.89	210.59	210.65	210.08	206.92	206.7	208.03	208.52	208.56	207.45	209.46	209.48	210.09	207.58	209.79	208.32	207.69	209.68	209.3	208.77	208.45	210.73	207.71	209.22	208.24	207.17	209.52	208.69	209.57	207.79	207.07	209.47	207.73	210.37	207.69	205.33	206.44	208.55	209.59	209.7	209.17	212.03	208.42	210.67	210.04	207.27	210.3	207.08	208.41	210.56
203.92	203	204.64	203.65	203.09	203.44	202.99	204.52	204.4	202.54	201.52	203.27	204.8	204.14	202.28	202.86	204.64	205.8	202.37	203.65	202.6	205.34	204.82	203.35	207.25	204.25	203.54	203.59	202.45	203.82	201.33	201.92	203.65	202.43	200.6	202.02	202	202.95	203.53	203.52	204.34	202.79	203.8	204.17	203.57	203.04	205.09	204.62	204.45	204.34
217.91	217.97	216.18	217.73	216.84	215.67	214.76	215.13	216	217.41	216.9	217.72	217.3	218.37	216.87	216.17	216.4	215.75	216.9	215.48	215.68	217.25	215.87	218.4	215.61	218.5	217.76	216.54	213.22	216.3	218.45	218.47	215.59	216.57	217.54	215.18	215.91	219.04	217.99	217.62	218.1	215.91	216.66	216.26	214.91	217.95	218.52	217.93	216.29	217.08
217	217.41	216.1	216.88	216.27	217.56	216.89	216.79	216.58	217.09	217.85	218.53	217.8	218.39	216.87	215.7	216.97	219.23	214.98	218.23	214.58	216.06	217.94	218.11	218.47	215.48	219.09	217.5	216.44	213.35	215.68	215.24	217.43	215.38	217.61	214.71	216.9	216.22	217.77	216.1	218.09	216.34	217.4	216.84	217.52	215.32	217.5	215.91	215.91	216.33
204.52	203.18	204.19	204.73	202.41	203.21	203.21	204.17	202.55	202.62	204.04	203.99	202.52	202.2	205.42	205.82	204.04	204.36	205.07	204.98	205.34	205.01	204.89	202.92	203.19	203.82	202.39	203.79	202.38	205.66	204.98	204.89	202.98	203.75	206.76	203.19	203.79	204	206.09	202.57	204.78	202.11	201.82	203.55	202.18	206.73	201.73	204.29	202.35	205.55
198.96	199.1	199.54	198.69	199.6	202.19	200.92	197.69	199.37	200.9	197.45	197.55	200.11	201.18	200.41	198.85	197.69	198.07	198.84	198.44	200.18	198.81	200.71	199.75	200.52	200.43	199.36	198.94	199.79	199.03	198.88	199.3	201.06	199.88	198.55	198.09	199.87	199.17	197.12	197.25	198.96	200.41	197.8	198.57	200.1	201.34	200.97	198.14	197.87	200.12
207.65	209.89	208.55	208.51	207.47	207.87	207.66	209.26	208.55	209.95	212.48	207.05	207.52	209.38	209.43	207.68	209.65	207.23	207.63	206.93	206.04	210.26	208.07	207.67	207.69	209.69	208.18	207.78	209.68	204.86	206.67	208.75	207.41	209.62	209	209.75	210.23	208.55	209.06	208.73	210.97	206.8	209.02	209.34	206.96	209.88	209.91	208.85	208.15	208.94
207.9	208.3	207.28	206.7	206.74	207.71	207.41	206.64	207.54	206.91	207.79	208.37	208.6	206.65	208.21	208.21	208.77	207.38	211.83	208.93	207	208.25	206.91	207.43	208.41	208.23	205.16	204.74	208.3	205.34	207.1	207.32	208.39	206.71	209.01	208.69	206.59	207.28	207.53	208.91	208.3	208.68	208.85	207.65	206.73	207.45	205.84	206.78	206.15	207.88
214.29	213.42	212.94	213.64	212.77	214.63	212.44	213.76	213.54	213.66	212.06	213.69	212.66	214.89	211.82	212.62	211.83	213.15	211.59	214.91	211.13	214.8	212.81	214.13	213.31	210.18	214.93	212.73	213	212.52	213.21	212.92	213.99	213.12	214.37	214.03	212.84	212.51	213.45	214.18	212.81	213.71	211.79	213.47	212.9	212.03	213.01	211.55	212.71	213.67
208.78	207.99	208.62	204.94	210.29	208.35	207.77	207.46	205.98	205.08	206.22	204.01	209.13	206.04	207.56	206.56	203.16	206.01	208.2	205.71	207.47	208.88	205.63	205.07	204.58	204.35	206.26	206.16	205.92	206.59	205.17	208.8	205.91	206.4	206.72	205.57	206.15	207.27	207.61	207.67	205.47	206.88	210.04	204.69	206.54	206.89	206.04	205.46	204.81	206.74
200.94	203.21	201.68	200.3	203.54	204.36	203.64	203.79	202.03	201.51	201.25	203.37	202.03	201.53	202.39	203.75	201.16	201.67	201.29	202.91	201.83	204.12	202.39	202.04	202.27	203.12	200.43	203.79	201.47	202.46	201.65	204.39	199.4	201.59	203.48	203.41	200.86	202.47	200.91	202.25	203.88	203.74	204.36	199.58	203.66	202.19	201.35	203.02	201.11	203.09
217.3	215.97	216.1	218.22	217.91	215.71	215.8	216.19	218.43	215.88	219.93	216.94	218.27	217.83	216.38	218.39	217.25	216.88	219.63	219.19	217.28	217.45	217.27	215.84	216.91	218.19	218.16	216.93	217.2	218.11	216.91	217.5	218.26	215.75	216.6	218.18	220.52	217.38	218.73	215.24	219.78	218.58	219.51	217.48	218.3	214.91	218.13	218.99	217.14	216.36
206.87	210.15	208.56	210.76	208.11	210.11	208.4	209.18	209.28	209.2	209.59	208.11	209.52	208.67	208.42	206.57	207.22	209.29	208.33	207.71	208.77	207.59	207.41	206.84	209.12	208.71	209.01	207.89	206.52	209.2	208.17	209.89	208.25	210.88	209.51	210.73	208.72	209.96	210.08	210.32	207.47	207.97	205.56	208.15	208.13	208.28	209.14	208.28	211.69	209.08
211.78	210.82	211.67	212.91	214.38	210.79	211.54	213.69	210.25	211.3	211.72	214.07	210.92	212.46	212.5	211.75	212.24	210.37	212.64	211.41	207.01	210.68	212.86	212.05	210.13	211.75	209.97	212.58	210.58	210.13	212.82	209.45	208.57	211.92	211.67	211.5	211.53	212.41	211.53	212.07	210.88	212.77	212.03	209.82	210.57	209.82	209.88	212.33	211.35	212.86
204.93	201.32	202.59	205.28	204.31	203.23	205.12	203.04	204.84	203.05	201.71	202.93	204.13	203.54	204.65	204.36	203.5	200.94	203.16	204.72	203.43	204.91	202.98	201.36	203.06	205.86	202.43	204.16	204.83	204.27	204.93	201.87	203.58	205.57	201.34	205.71	201.83	202.59	202.58	202.51	204.36	204.01	203.42	202.49	202.13	203.3	201.68	202.46	202.82	201.93
201.03	201.04	199.67	198.51	199.23	204.43	203.31	201.58	200.86	200.77	202.05	198.55	201.39	200.93	200.63	200.05	199.37	200.66	200.83	200.92	200.33	200.18	200.46	200.48	201.2	201.17	201.87	201.69	200.45	200.11	201.41	201.17	200.44	201.24	200.6	202.02	203.74	200.91	198.26	201.24	201.7	199.45	202.29	201.06	198.76	201.27	199.02	201.04	198.73	201.17
208.36	209.82	209.13	207.66	207.23	209.3	207.13	206.49	207.28	204.72	207.75	209.7	207.9	207.79	207.8	208.88	208.77	209.36	209.84	207.96	211.42	209.95	210.98	207.85	210.45	208.6	208.69	207.72	208.22	210.58	208.41	207.83	209.56	207.36	208.18	210.83	206.51	210.29	206.86	208.68	209.3	208.51	209.82	207.32	210.02	208.19	207.51	210.34	209.45	207.94
206.93	209.25	207.08	208.26	209.1	206.62	207.2	209.91	205.27	209.74	209.94	208.98	210.02	208.45	208.54	208.82	206.73	207.44	209.44	209.72	208.38	210.38	209.6	208.76	208.65	207.07	209.02	211.16	209.82	208.09	208.59	208.5	209.98	209.99	206.86	210.07	210.3	207.03	209.44	210.43	209.04	207.77	208.93	207.75	210.41	207.96	207.89	207.97	208.59	208.17
219.53	216	218.9	217.63	219.42	217.1	217.36	217.46	217.45	216.13	218.32	216.42	216.58	216.58	216.21	216.14	214.76	216.35	217.97	217.74	218.75	217.07	218.35	219.91	217.83	218.79	218.07	219.26	216.24	218.42	217.43	216.35	216.62	218.35	217.88	214.93	216.92	217.44	215.33	216.87	217.28	214.36	218.71	216.02	216.51	218.25	216.18	216.44	218.22	217.28
200.03	199.13	199.71	199.23	201.37	197.38	199.12	198.69	199.64	199.8	199.71	199.14	198.55	199.13	199.42	197.41	199.12	200.76	198.16	200.27	200.85	197.24	199.53	200.04	199.2	199.59	198.82	201.11	201.55	200.46	200.13	200.56	199.34	199.6	198.61	198.8	200.2	199.54	197.83	202.05	199.04	200.68	199.98	195	201.01	199.21	199.43	197.73	200.22	200.79
209.38	209.87	208.03	210.98	209.71	210.16	208.3	209.02	208.75	210.5	210.15	208.75	209.98	209.53	208.44	208.46	208.72	209.69	209.26	207.9	208.82	206.68	207.18	209.39	207.83	209.75	209.03	209.68	212.41	208.83	208.92	210.86	208.83	207.42	207.24	209.47	206.93	207.6	207.83	209.01	209.54	207.74	208.16	208.91	208.33	208.84	209.21	208.1	207.67	209.11
209.92	207.8	206.09	210.45	208.14	209.81	207.4	207.35	209.56	208.7	209.88	208.51	209.85	210.36	207.93	209.71	209.81	209.64	206.49	209.29	210.72	209.95	207.18	208.89	209.55	207.8	208.4	208.08	208.59	207.94	208.86	208.74	207.83	210.03	211.01	208.25	208.4	206.52	210.8	207.22	209.58	209.67	208.41	209	209.71	208.75	209.37	207.55	208.01	209.47
219.06	218.58	218.01	219.14	218.94	216.01	218.74	220.67	217.97	216.79	218.44	216.28	216.56	217.31	217.86	215.49	217.22	217.89	217.51	217.09	217.56	216.25	217.37	218.2	216.36	217.03	219.15	216.52	219.37	217.72	217.07	217.03	217.57	219.57	215.73	216.73	217.18	218.37	217.62	217.59	216.66	216.9	215.15	218.15	217.63	217.45	216.3	218.85	219.65	218.53
214.74	214.65	214.4	213.59	215.62	213.2	212.28	212.45	214.59	214.88	213.68	214.74	213.93	211.4	215.75	212.93	214.38	214.43	213.38	213.46	215.91	213.11	214.85	214.86	214.95	214.87	212.86	212.48	214.76	211.01	214.52	211.72	215.96	215.28	213.03	214.05	216.43	213.09	215.62	213.02	215	211.85	213.49	214.74	215.94	214.41	214.12	217.19	216.09	211.41
208.01	207.19	206.53	209.35	207.07	208.89	205.99	209.18	207.89	206.36	207.63	207.35	208.97	206.8	210.69	208.93	208.98	205.82	207.02	205.4	208.29	207.84	207.08	208.02	205	207.52	207.4	206.89	206.6	208.76	207.22	206.1	206.75	209.1	207.83	208.79	207.72	209.7	208.81	207.71	208.05	207.87	205.43	206.41	208.22	207.4	206.04	209.09	205.76	211.38
204.6	205.53	203.75	202.4	202.16	205.62	202.74	203.77	201.88	203.79	204.41	202.61	202.19	203.92	202.58	204.01	202.59	201.06	205.6	203.12	203.84	204.42	204.46	204.28	204.73	202.73	203.36	202.2	201.89	201.91	202.12	204.07	201.33	199.85	203.47	203.66	203.52	203.47	204.63	203.42	203.81	205.51	203.01	202.02	202.47	205.45	204.53	201.45	204.1	202.52
207.16	207.92	207.54	210.09	208.82	207.48	207.39	205.74	205.93	207.82	206.05	208.45	207.72	207.7	208.73	206.37	206.56	206.9	208.31	207.81	205.4	209.36	207.37	207.85	207.55	207.86	206.78	209.1	207.36	205.72	209.07	207.73	207.06	207.51	208.37	207.68	206.46	208.2	206.5	207.24	206	208.96	208.34	208.05	207.98	208.11	207.63	207.98	208.08	207.77
206.29	206.11	207.59	208.69	206.49	206.58	207.19	206.36	207.48	207.22	206.1	206.55	205.57	205.75	207.08	205.48	206.48	205.54	207.14	204.21	206.69	205.57	205.77	205.97	208.23	206.6	210.56	206.05	205.44	207.33	205.5	206.74	205.4	207.37	205.48	207	208.97	207.43	206.33	206.99	207.71	206.45	205.97	207.78	206.81	206.94	206.99	208.6	204.86	207.57
199.93	200.34	198.16	197	200.39	200.7	199.44	199.84	200.38	199.95	199.6	201.42	200.14	199.33	200.44	199.3	200.76	198.54	200.09	200.72	200.19	199.19	197.02	199.93	200.32	198.75	200.87	199.44	199.8	198.88	198.58	199.38	201.09	198.27	198.35	199.97	199.17	198.68	200.13	196.65	199.85	199.87	199.43	199.76	199.5	199.58	199.95	198.95	198.83	196.45
205.05	204.56	203.14	204.12	203.89	205.6	202.36	205.11	201.64	204.56	202.67	202.95	202.71	204.39	205.23	201.22	204.05	203.67	204.84	204.1	202.1	204.42	203.12	202.53	203.77	202.74	206.52	201.71	202.37	203.13	205.33	204.63	202.66	203.97	204.35	203.76	204.44	202.52	204.11	204.85	202.47	204.58	203.35	204.2	201.97	202.89	203.5	204.79	205.37	203.14
212.88	213.29	212.37	211.75	213.66	212.65	211.74	215.43	213.34	214.98	214.43	211.04	212.71	214.26	214.03	214.52	211.82	212.63	213.97	212.19	212.24	213.65	213.06	214.12	212.89	212.2	213.92	211.93	214.3	214.09	213.72	214.63	213.21	213.04	212.26	214.6	213.39	211.93	213.12	211.92	215.47	212.39	211.98	214.19	214.93	212.79	212.5	212.64	215.71	212.29
199.73	201.48	202.96	202.93	199.47	203	204.06	203.32	202.83	198.73	203.06	203.85	203.67	202.26	204.08	201.96	202.33	203.71	201.79	201.91	202.4	202.6	203.53	204.21	200.09	204.19	204.63	202.09	201.68	202.14	201.48	201.75	206.51	203.03	202.3	202.47	204.44	204.87	201.25	200.39	203.94	204.85	204.31	203	202.09	202.25	200.48	203.81	202.96	201.79
207.88	209.07	209.87	209.05	210.41	208.53	208.5	209.41	207.88	211.25	210.53	211.03	211.42	209.05	208.02	208.67	207.99	210.27	209.85	209.2	210.17	208.77	210.57	208.71	208.21	209	207.47	209.67	207.58	209.68	211.11	209.54	207.5	208.87	210.27	208.8	208.9	210.66	207.53	211.77	208.73	208.93	208.89	210.68	208.86	209.41	209.07	210.52	210.74	209.41
217.39	217.34	217.04	217.7	219.06	219.62	216.01	216.31	216.25	216.1	213.19	217.37	215.56	216.11	215.8	217.76	214.74	216.26	215.77	216.62	216.39	217.18	216.34	217.09	218.11	215.88	214.92	216.52	216.3	217.7	216.51	217.57	216.96	216.13	217.75	216.16	217.94	219.07	214.54	215.15	216.47	218.22	215.63	220.87	216.81	217.82	217.93	217.57	217.3	217.75
210.52	210.42	212.42	210.75	213.81	210.51	210.53	211.9	211.18	211.25	210.97	211.07	211.64	214.87	212.35	209.65	211.15	212.41	213.14	211.87	212.23	214.94	212.92	213.9	212.43	211.37	213.11	210.91	211.75	209.65	212.2	211.56	211.27	209.56	211.18	212.39	212.7	213.79	210.29	211.11	210.47	210.14	212.78	211.72	211	211.27	214.84	213.3	211.14	213.32
206.24	208.39	208.37	209.09	208.47	210.55	210.92	211.34	209.05	208.29	207.68	211.15	209.09	206.88	206.72	210.52	209.11	208.88	211.1	210.38	209.16	206.59	209.53	206.23	208.33	208.93	210.6	209.01	209.87	211.66	208.38	206.95	210.6	210.6	210.58	207.05	209.76	209.48	209.14	208.84	210.71	207.09	208.7	206.97	207.58	210.18	210.09	208.11	209	210.15
203.95	204.49	203.42	202.74	203.57	205.57	204.5	202.91	202.72	203.5	202.95	201.87	204.19	204.14	204.87	203.93	203.47	203.4	202.83	204.18	202.29	204.76	203.77	204.44	202.6	206.37	205.26	205.48	202.36	204.62	205.56	203.53	203.39	203.55	205.83	202.77	203.05	202.51	203.75	202.26	203.81	205.07	204.99	202.75	206.01	202.53	203.45	203.78	204.24	206.02
217.62	217.03	216.49	217.69	219.18	214.49	216.14	217.77	216.52	216.64	216.79	219.01	216.96	216.77	219.56	213.24	217.01	216.41	217.06	216.43	216.32	217.89	213.82	221.13	218.13	215.94	218.19	216.58	215.65	218.49	216.42	214.12	218.71	215.66	215.05	217.32	216.8	215.78	219.18	216.5	216.05	217.15	215.91	218.76	216.47	217.07	217.43	216.08	215.09	216.25
206.89	208.04	207.45	206.09	207.08	209.89	207.67	207.96	207.57	209.5	208.17	206.33	209.02	209.14	207.1	208.54	207.16	205.81	208.84	206.61	208.1	209.4	205.67	209.62	206.41	207.02	205.57	206.9	209.11	207.44	209.32	207.11	208.36	207.94	208.43	207.15	206.75	209.06	206.37	207.43	207.46	206.98	207.69	207.8	207.95	208.65	206.27	205.8	207.41	207.25
217.62	217.88	220.92	216.01	217.58	218.82	218.86	220.07	215.67	218.25	219.72	218.82	219.43	216.82	220.12	216.04	218.74	219.97	216.25	217.99	218.02	217.64	216.36	219.08	217.98	217.04	218.09	214.49	217.29	216.08	216.84	217.69	218.4	216.84	217.03	219.17	218.36	217.64	218.19	217.31	217.57	218.3	216.64	217.72	215.76	216.5	217.58	218.07	218.81	216.85
212.84	213.03	211.84	211.73	209.81	210.67	211.71	210.39	212.9	213.53	211.14	213.77	209.83	211.97	213.41	212.7	211.94	210.78	210.75	210.61	210.6	211.67	213.92	211.4	211.32	211.47	211.91	208.54	211.31	211.67	210.99	210.34	211.12	210.08	211.9	211.81	213.93	212.87	210.2	210.54	210.35	211.95	211.74	210.8	211.77	210.79	211.63	213.6	210.24	210.81
213.92	211.61	211.63	213.8	210.71	210.67	208.92	212.18	212.91	210.52	211.67	212.18	213.91	212.38	211.86	211.87	208.52	212.69	211.22	211.85	210.52	211.15	210.16	212.12	212.96	212.31	211.96	213.09	213	212.84	212.46	210.05	210.03	210.49	209.36	211.72	211.55	211.61	211.82	211.35	213.29	212.75	211.2	211.15	212.83	212.17	212.18	212.03	211.68	212.16
206.84	206.59	203.65	206.4	204.31	204.15	204.72	202.97	205.82	206.99	204.49	207.24	205	205.95	205.81	205.14	205.09	205.56	203.14	206.22	205.13	206.13	205.57	204.72	202.83	206.22	204.52	204.46	203.74	206.14	204.65	204.04	205.06	204.87	203.51	207.04	205.57	202.87	204.52	204.55	204.01	205.21	202.63	204.63	204.05	204.19	205.62	204.44	204.22	204.16
217.05	216.33	214.81	216.97	216.54	217.85	218.73	217.58	217.83	216.64	218.22	216.21	218.77	217.51	215.93	219.56	217.88	217.4	217.19	218.02	217.96	216.53	217.91	215.73	217.5	219.71	215.32	214.73	214.53	217.6	217.11	217.31	218.35	217.73	215.88	215.29	218.1	218.66	218.33	216.32	216.05	217.17	216.61	216.53	217.41	217.01	217.7	218.68	216.94	216.87
204.42	203.65	203.83	203.88	204.53	204.61	203.63	202.6	205.29	203.79	203.11	201.04	204.44	203.81	202.5	202.38	201.45	201.38	202.66	203.51	205.22	202.35	203.41	204.64	206.24	204.18	204.09	204.27	204.26	202.84	203.72	202.22	204.7	202.71	202.32	203.56	203.47	203.74	204.52	203.53	203.61	203.74	201.44	201.74	202.65	203.4	204.96	202.65	203.42	205.33
209.21	210.21	207.23	210.69	210.1	209.07	207.61	207.22	210.17	208.76	208.51	208.51	209.29	207.87	209.68	207.49	207.56	206.65	210.75	212.24	209	208.45	209.98	208.77	208.16	206.53	209.32	207.51	206.65	207.25	209	207.87	207.12	208.42	207.23	209.67	206.28	209.65	207.58	210.17	209.29	206.05	209.75	209.86	209.08	209.89	206.51	209.08	206.44	210.09
202.42	202.68	204.15	202.9	204.26	201.69	205.93	205.01	203.38	203.97	202	205.57	204.65	203.28	203.42	205.28	204.14	204.11	201.34	201.39	202.98	202.18	204.44	205.17	201.65	202.44	203.58	203.46	203.25	205	204.2	204.31	202.5	201.7	200.72	204.99	201.7	202.97	204.83	202.77	204.09	203.7	203.15	203.88	203.16	203.73	204.93	204.95	205.82	204.86
203.62	202.52	202.62	204.08	203.29	203.91	204.15	202.82	205.27	205.56	206.21	202.38	202.84	204.66	202.18	204.03	202.44	203.68	204.61	203.23	200.59	203.24	204.83	201.51	204.21	202.51	202.88	203.3	204.73	204.44	203.85	204.12	202.31	203.85	202.11	203.79	202.3	204.59	202.36	205.02	202.6	202.44	202.37	202.93	205.1	202.72	204.36	203.92	202.05	203.42
212.98	213.92	213.29	212.83	213.89	213.52	211.56	211.22	213.78	211.85	212.26	212.85	210.43	213.81	212.77	213.96	212.23	213.47	212.86	213.4	213.34	214.3	214.19	212.96	212.95	213.05	214.86	212.57	211.21	214.45	212.68	212.61	213.65	212.73	211.79	212.47	213.45	213.03	214.28	213.75	212.07	212.79	215.12	212.67	211.05	210.2	213.63	213.19	214.14	212.57
211.25	212.47	211.8	211.23	214.62	212.15	214.33	213.72	213.06	211.09	211.98	214.97	214.17	213.62	211.9	212.83	211.99	212.81	213.21	213.24	211.38	213.6	215.13	214.89	210.99	211.46	213.28	212.53	211.22	211.19	211.04	212.24	213.89	214.67	213.65	212.67	212.97	211.97	212.65	212.18	212.57	214.04	212.28	213.33	212.93	212.19	212.12	212.6	211.42	211.47
208.71	206.82	208.3	208.46	210.09	208.33	210.09	207.36	209.57	210.81	207.29	210.08	209.29	210.97	209.97	207.26	209.72	210.69	207.97	207.38	208.36	210.43	210.25	210.09	209.44	208.38	209.93	208.06	208.55	211.7	208.73	210.73	208.65	210.06	208.24	209.69	208.82	207.71	207.29	210.25	208.61	210.17	208.53	208.76	206.89	209.73	208.16	208.1	208.2	210.02
209.29	208.87	207.77	208.51	210.11	209.87	210.07	209.12	206.81	210.07	207.88	209.49	207.27	208	210.53	210.12	207.14	210.68	209.58	209.97	207.62	209.59	207.42	207.76	210.21	207.39	206.69	207.47	208.1	208.83	209.39	205.54	207.05	207.67	207	206.27	208.09	210.2	208.9	208.42	208.63	207.46	209.18	208.41	208.58	209.32	208.32	208.86	207.38	209.62
209.36	207.69	210.17	208.97	209.8	210.17	208.54	212.4	208.28	209.18	208.36	208.18	208.63	209.27	208.36	208.46	209.48	210.3	208.71	207.2	209.4	206.91	209.23	206.52	209.23	209.12	209.83	207.64	209.94	209.84	211.44	211.14	210.87	207.81	209.26	211.19	211.74	209.77	211	209.43	213.18	209.46	210.71	207.78	208.86	210.53	209.73	209.26	208.58	208.73
194.72	194.14	193.44	194.22	196.16	195.52	193.81	192.91	193.93	196.41	195.01	195.85	196.26	196.55	195.72	194.52	194.72	195.37	195.44	192.93	194.57	194.73	195.42	196.57	194.37	195.38	194.98	195.8	195.62	195.22	194.83	195.87	196.74	197.12	196.89	195.71	195.7	195.28	194.87	196.9	194.58	195.04	196.55	192.34	195.74	195.42	195.42	194.05	195.88	193.92
207.22	206.89	205.91	210.5	209.62	210.98	205.72	208.31	207.62	206.81	208.7	207.16	207.42	207.33	206.49	208.87	207.95	208.41	207.75	208.01	208.77	207.13	207	210.75	207.8	210.05	207.76	207.71	207.19	207.17	208.94	208.91	209.85	207.3	205.55	207.34	208.63	207.92	206.43	206.15	208.71	209.38	208.94	209.24	205.45	205.54	208.98	207.7	209.15	206.44
203.19	202.18	201.99	199.91	200.23	199.64	203.07	200.85	200.79	202.55	200.15	201.45	201.19	201.32	201.49	201.31	202.79	203.82	202.12	200.79	202.14	199.4	200.51	202.63	201.95	201.81	201.84	199.86	200.83	201.84	201.87	200.15	198.66	202.78	199.88	201.2	202.35	199.46	199.15	199.32	201.56	200.48	200.84	200.78	199.73	200.88	201.09	201.14	201.24	201.22
202	205.07	201.33	202.37	203.64	204.69	204.76	204.62	203.16	203.9	201.44	205.82	200.29	204.16	203.63	204.94	204.64	202.61	202.42	203.45	204.61	202.91	202.93	202.24	204.76	202.74	203.73	202.56	205.25	202.41	201.72	203.74	202.35	203.81	204.23	201.21	205.18	203.93	202.8	205.13	204.04	201.92	200.23	205.44	202.58	204.34	202.21	204.07	203.11	201.92
208.78	208.34	207.03	208.9	210	208.45	209.07	208.76	209.26	210.35	210.27	211.21	210.38	206.95	210.4	206.29	210.04	210.31	210.48	208.04	208.56	209.62	211.49	209.91	209.36	209.2	210.87	209.49	209.58	210.04	211.31	209.2	209.02	207.76	209.71	208.75	207.89	210.26	209.17	208.9	209.92	208.9	208.23	208.36	208.37	210.39	208.14	208.29	209.22	210.15
203.93	202.16	202.91	202.82	204.06	205.66	203.61	201.19	204.29	203.8	202.97	200.77	203.44	201.73	203.82	202.17	204.15	202.66	203.52	204.01	204.63	207.09	205.73	204.25	202.75	203.39	203.79	204.19	204.43	202.34	205.18	204.95	203.04	204.4	203.16	202.43	206.31	205.38	201.28	205.16	203.8	203.93	202.39	202.68	201.97	204.42	204.4	204.08	203.12	201.76
211.2	211.79	209.35	213.62	212.4	211.38	212.02	211.76	212.4	212.17	210.12	209.17	214.45	212.66	212.01	213.07	210.72	211.62	211.66	212.85	212.22	211.5	213.36	210.16	211.54	212.6	209.45	211.3	214.51	209.73	210.63	210.22	212.65	212.14	210.62	213.89	211.8	211.7	212.34	211.51	211.87	211.63	211.36	209.21	209.62	214.1	209.36	212.21	212.18	214.09
203.45	204.71	203	204.25	202.71	203.94	204.46	204.55	203.4	202.48	201.69	202.3	203.21	203.71	204.51	204.19	204.16	202.93	204.48	204.88	203.23	202.91	202.03	204.35	203.06	203.71	205.46	204.68	204.18	204.23	202.41	204.3	203.34	204.04	205.04	200.24	203.07	205.64	204.89	203.66	203.07	204.15	205.39	206.15	203.04	204.31	203.3	204.19	202.4	203.86
209.55	208.31	208.74	208.38	207.87	209.36	206.26	206.6	208.52	207.89	205.67	206.12	208.78	208.42	207.92	207.2	207.32	206.51	207.79	205.74	207.33	206.85	208.01	207.45	209.62	210.37	208.76	208.58	206.74	208.67	207.62	206.03	207.29	208.15	208.35	204.21	208.75	209.06	208.5	207.08	206.34	208.62	208	207.11	206.03	205.94	206.07	209.53	207.95	205.31
202.3	203.64	203.19	202.56	203.28	202.6	202.8	201.65	200.24	200.9	201.5	204.3	205.02	203.42	203.45	203.31	204.45	200.6	202.58	201.74	202.07	201.29	202.12	200.64	201.48	203.04	202.15	202	202.16	202.25	200.62	202.76	202.83	201.32	202.54	203.7	201.79	203.29	202.11	204.66	204.79	203.24	204.43	203.12	200.98	204.7	202.59	202.93	202.8	204.47
213.06	215.37	212.97	212.37	211.15	213.48	212.17	213.89	212.56	211.35	213.68	212.26	211.63	211.58	213.93	212.54	213.29	212.59	212.29	211.98	214.05	211.88	213.02	211.02	213.99	213.27	212.02	213.12	213.2	212.39	212.6	212.86	214.18	214.09	214.86	211.92	213.8	212.52	212.81	213.81	216.47	215.09	214.42	210.57	213.4	211.81	215.18	210.24	212.45	211.39
203.73	201.04	201.03	203.29	203.91	201.31	202.08	202.57	203.97	203.83	200.57	204.62	202.7	202.51	201.27	202.31	203.98	203.82	202.01	202.81	203.85	203.42	202.81	200.11	203.53	204.04	204.18	203.15	200.72	202.39	204.57	203.3	202.5	202.27	200.01	199.57	203.02	203.92	200.2	200.84	203.01	204.37	204.98	201.87	204	202.08	203.74	204.39	203.69	203.57
208.3	204.11	208.26	207.65	209.36	209.32	209.21	205.8	207.04	207.51	207.92	207.62	208.2	206.51	206.84	207.9	208.1	210.26	206.28	207.03	208.86	208.83	207.06	206.93	205.69	208.3	207.53	208.9	206.79	208.99	208.12	206.69	205.61	206.84	204.89	205.13	208.65	208.7	207.31	208.46	208.46	205.5	208.21	210.25	209.52	207.65	207.44	208.79	204.74	210.25
202.56	201.26	201.87	202.34	202.63	201.62	199.25	198.44	202.24	202.29	199.86	201.48	200.29	203.02	200.82	201.79	200.2	199.87	199.72	202	200.13	202.18	201	201.16	200.06	203.22	199.19	199.99	201.62	200.39	200.89	200.46	203.11	199.12	201.04	201.94	202.21	202.16	200.12	200	198.28	201.54	202.08	203.04	198.51	200.49	200.96	202.2	199.2	200.93
213.17	212.98	212.13	214.09	212.08	211.81	210.4	210.03	212.42	211.41	211.88	211.01	210.3	211.04	212.82	212.27	211.3	211.6	213.14	213.51	212.63	212.88	211.1	211.43	211.69	212.82	211.65	209.8	213.98	209.89	213.86	211.97	210.16	211.96	211.36	211.74	212.76	213.79	209.57	211.33	212.04	210.42	210.06	213.93	210.64	211.93	212.01	214.16	213.05	212.22
201.41	202.42	201.53	197.79	203.63	203.57	202.79	202.35	201.36	202.54	200.37	202.35	204.64	205.47	204.69	201.97	203.94	201.64	201.67	204.64	203.04	203.6	205.36	203.81	200.42	203.28	203.79	201.48	203.55	203.08	201.01	200.4	201.06	201.35	200.22	200.25	204.65	202.76	201.86	205.65	201.62	200.87	202.8	203.24	202.48	202.46	202.11	202.75	202.61	202.09
199.62	197.73	202.36	200.78	198.52	200.07	202.43	203.49	200.24	201.65	200.36	201.15	198.98	200.92	200.56	199.82	200.83	199.01	198.56	201	199.2	200.02	200.53	199.64	201.69	199.72	200.72	200.61	199.59	200.47	198.36	200.8	197.61	199.01	199.74	199.67	198.24	200.18	199.48	201.21	201.34	204.61	201.93	199.4	199.76	200.28	200.11	200.74	202.43	201.46
210.36	207.3	210.03	209.08	209.25	211.1	208.79	209.27	208.77	207.9	207.73	210.65	208.41	207.85	208.67	209.87	208.67	209.6	209.61	209.74	209.41	211.28	208.13	209.42	210.29	211.22	210.41	210.1	210.18	211.65	209.85	207.52	208.35	207.35	208.92	209.45	211.62	211.55	210.1	209.25	211.07	210.01	209.78	212.92	211.16	209.07	209.51	211.51	208.56	210.37
208.13	208.1	206.49	209.01	207.47	206.99	207.93	207.77	207.93	206.4	208.52	206.93	208.55	208.56	210.41	205.86	206.39	208.11	209.21	209.19	208.85	209.39	207.37	206.19	207.86	206.9	208.24	207.94	204.75	207.25	208.39	206.04	207.23	206.37	209.2	205.9	206.6	206.44	210.41	207.63	211.13	207.95	207.9	206.12	207.72	208.8	206.98	206.39	209.28	206.76
195.4	196.96	196.82	193.84	196.44	196.5	197.21	196.22	195.69	196.94	195.21	194.48	196.85	195.39	195.85	195.66	193.88	196.97	194.27	196.17	194.78	194.15	194.32	196.02	197.55	197.48	195.89	193.54	194.04	195.48	192.24	193.87	194.38	195.43	193.47	193.62	194.29	196.34	195.92	195.77	196.93	197.42	195.3	195.67	195.97	195.97	194.96	195.39	193.43	193.56
205.93	202.68	203.37	202.98	205.01	203.82	203.52	201.63	203.27	201.26	204.05	201.42	203.78	200.57	203.47	204.68	204.44	202.73	203.76	205.88	204.17	204.59	200.83	202.38	203.7	205.67	203.13	203.37	202.72	203.72	205.79	202.49	205.1	203.42	203.54	202.34	207.36	204.37	202.47	204.23	201.28	202.2	203.4	203.46	203	201.55	203.2	203.03	203.5	202.91
206.09	207.76	206.35	207.14	207.08	210.53	207.03	207.17	207.52	206.64	210.09	205.84	206.37	208.3	207.76	208.74	207.27	207.2	208.39	205.63	209.82	207.9	208.33	210.1	208.23	206.03	206.32	206.29	207.34	207.03	207.28	207.96	208.68	208.54	206.28	207.99	207.42	207.65	206.64	206.21	208.61	209.5	205.82	209.37	207.23	207.64	209	207.09	207.61	206.66
209.18	211.3	208.83	208.89	208.95	210.35	209.65	208.75	209.24	207.52	209.91	207.39	207.82	209.88	209.85	208.32	210.48	211.04	209.23	207.91	208.25	208.06	206.88	206.75	206.89	209.5	209.15	207.15	207.84	209.88	207.1	208.5	208.42	209.1	209.73	209.61	208.23	208.48	207.85	208.72	209.33	209.14	208.58	209.08	209.41	207.2	209.17	208.8	211.5	210.23
217.38	217.99	216.01	217.62	218.41	219.52	217.32	215.69	218.82	217.14	216.44	217.84	217.17	215.66	217.98	217.75	218.02	218.98	216.75	215.96	218.79	217.45	218.01	218.39	219.33	216.87	218.55	217.48	218.69	219.27	217.73	218.75	217.04	214.43	219.96	218.5	217.03	218.24	217.12	218.93	217.33	216.59	217.19	218.98	221.45	217.78	216.91	220.25	218.33	217.29
203.33	203.85	203.54	202.82	203.65	201.83	202.85	203.23	201.76	202.89	200.67	200.49	202.82	201.38	201.05	203.09	204.32	202.64	201.76	203.03	203.22	202.26	202.86	202.5	204.21	202.21	202.89	200.56	202.07	203.4	202.97	202.19	201.94	203.29	203.47	203.38	202.74	200.96	201.31	203.4	200.56	203.94	202.49	199.7	202.28	202.14	199.66	204.97	201.09	201.59
206.97	208.44	207.03	205.92	209.68	209.91	209.02	208.35	208.59	208.89	208.55	208.9	207.9	208.95	210.07	208.87	209.22	211.52	209.11	207.62	208.65	209.29	209.49	210.18	207.63	207.22	209.8	208.61	208.16	210.21	209.64	209.53	210.49	209.01	208.4	210.77	207.66	209.03	209.25	209.17	205.77	207.44	208.49	207.59	205.9	208.6	207.82	208.07	209.24	207.84
197.17	194.16	194.08	193.3	197.09	198.41	195.5	195.49	196.67	195.52	195.77	196.35	197.64	194.03	196.89	196.2	197	196.88	193.75	196.22	195.77	195.12	191.7	195.83	195.79	194.38	195.55	195.96	194.93	195.6	194.45	194.53	194.38	196.01	195.03	194.35	194.9	196.61	194.92	194.98	196.13	195.41	194.49	196.77	196.44	197.13	193.83	195.57	194.79	195.15
207.26	206.49	207.38	206.5	208.35	205.77	209.35	206.83	207.3	209.16	206.13	207.48	207.28	205.29	206.16	207.1	206.83	207.23	206.67	207.09	207.74	208.63	206.8	207.05	207.87	206.81	207.2	205.69	207.52	209.25	207.09	206.46	204.9	208.72	208.31	207.02	207.02	207.04	208.72	208.54	208.82	208.47	209.99	208.02	206.81	206.23	209.1	206.24	207.95	206.44
217.75	218.31	217.13	217.54	216.22	216.47	215.91	215.16	216.38	218.81	215.73	218.12	218.98	216.79	216.52	218.81	217.44	216.08	221.27	215.34	216.3	216.35	217.04	217.39	216.23	214.09	214.81	216.93	216.11	215.08	215.34	216.73	219.44	216.27	217.38	215.27	215.26	217.46	217.79	217.08	216.67	217.79	216.07	216.37	217.59	215.77	217.65	214.84	217.75	218.28
207.75	207.95	207.82	208.85	209.87	209.92	209.51	210.76	210.29	209.69	210.29	209.73	209.47	209.39	207.97	209.79	209.1	210.42	211.21	210.74	209.16	207.77	210.37	207.55	209.89	208.56	208.69	210.22	207.55	209.52	210.61	209.85	210.72	209.7	208.67	209.62	209.66	208.65	206.79	211.13	211.7	209.36	210.48	210.35	208.44	209.15	208.23	208.85	211.48	209.93
212.86	209.22	209.19	210.09	210.73	209.01	208.59	206.98	208.92	210.8	209.25	208.93	209.54	206.2	209.7	209.03	207.07	208.13	207.55	209.39	210.16	207.91	209.59	207.75	209.19	206.92	208.8	210.06	207.04	205.56	209.71	209.86	210.69	208.14	208.08	208.92	208.65	210.2	208.15	210.45	207.18	207.57	208.81	207.24	208.39	207.44	208.64	209.98	210.31	210.3
219.31	217.09	216.09	217.14	216.57	216.1	216.75	216.78	217.53	216.43	218.22	217	216.98	216.68	216.31	216.85	215.71	216.41	215.97	217.01	214.17	215.95	217.08	218.36	217.11	216.15	215.61	216.84	217.38	217.14	215.78	214.96	215.99	216.43	216.07	217.12	216.68	220.36	215.24	217.63	216.84	219.17	216.26	217.75	215.62	215.73	217.46	215.71	216.78	216.97
214.26	212.5	215.94	214.79	211.55	212.3	216.12	214.31	211.55	214.02	213.01	215.23	213.3	215.55	212.74	214.25	214.45	215.04	214.63	214.18	213.54	214.51	218.87	215.17	214.3	213.58	213.9	214.4	213.2	213.61	211.25	211.25	214.38	214.08	214.55	213.41	213.72	212.9	212.98	212.51	211.77	213.26	214.01	214.28	211.76	214.77	214.48	214.03	212.77	213.38
209	211.03	210	211.43	209.99	212.71	211.97	211.05	210.43	209.98	212.14	209.58	210.33	213.5	210.68	211.25	210.67	209.85	209.58	212.73	214.32	212.43	210.23	212.6	210.7	212.55	210.14	212.57	209.88	210.08	210.84	211.76	212.11	212.64	214.99	209.33	210.89	213.19	212.65	210.93	214.7	209.6	212.1	210.91	209.51	212.8	211.75	213.06	210.01	212.35
207.18	206.93	208.74	207.33	208.36	208.68	207.77	208.15	208.1	208.13	210.97	207.04	209.1	208.62	206.01	206.8	209.25	207.29	208.59	207.4	208.13	209.65	209.65	207.61	208.82	207.59	208.76	206.9	208.81	206.49	207.85	210.1	209.62	210.88	208.47	206.92	209.35	207.01	208.24	208.87	210.98	209.32	208.87	209.66	207.58	207	208.84	208.44	208.84	206.08
200.34	201.18	201.63	201.95	202.41	202.27	200.49	203.54	204.56	200.01	202.28	202.33	204.32	200.11	203.39	203.32	201.25	204.49	202.22	201.87	204.06	202.91	202.39	202.7	201.09	201.26	202.89	203.54	203.07	202.55	202.23	205.59	203.86	203.84	202.47	203.63	203.35	200.93	202.63	202.5	202.36	204.24	203.23	202.28	202.46	203.93	203.08	203.25	204.46	202.73
207.56	209.93	208.51	207.39	207.63	208.48	208.9	208.81	208.15	209.05	207.24	209.78	208.52	208.07	208.13	207.88	207.16	208.47	207.94	209.04	209.13	207.57	209.69	207.51	209.74	209.07	208.92	209.27	209.86	208.9	209.96	207.78	209.4	208.8	207.1	206.33	206.76	210.02	208.1	210.39	210.06	209.75	209.99	209.36	208.6	208.77	206.14	209.97	206.99	209.46
209.56	207.29	208.61	209.81	208.35	209.57	208.33	209.56	207.72	207.43	207.58	209.17	207.87	208.51	206.29	208.26	207.17	210.9	208.13	210.52	207.5	207.81	207.26	208.86	209.96	206.78	208.11	208.63	208.34	206.31	210.23	207.2	208.08	210.7	208.15	208.05	209.11	208.35	210.24	208.12	207.71	210.72	208.43	209.64	206.11	210.05	208.98	207.95	208.01	208.52
200.49	200.13	200.23	199.52	200.96	199.93	199.93	198.57	200.85	198.22	197.76	200.53	199.34	201.81	202.45	201.52	201.07	198.66	200.44	201.11	200.16	200.48	197.69	198.02	200.23	201.49	200.07	199	201.31	200.47	197.81	200.4	199.85	202.84	200.04	199.7	200.98	199.66	200.14	199.74	201.03	201.55	200.83	199.69	201.38	200.1	201.53	201.81	201.93	200.49
210.45	209.97	210.05	208.7	209.62	208.87	208.37	209.4	209.29	209.8	208.48	207.14	209.43	208.17	210.51	206.24	206.67	207.94	208.12	207.17	208.52	207.8	208.99	208.77	209.78	208.91	209.19	208.1	211.02	209.05	209.48	209.13	210.39	206.73	209.55	209.33	208.82	210	209.4	208.86	207.08	208.74	207.8	207.35	208.95	207.03	209.65	209.41	208.17	208.17
206.75	208.34	207.65	208.82	208.6	208.66	209.1	209.86	209.43	206.84	209.19	209.11	209.43	208.44	207.56	209.76	210.13	207.88	207.96	209.03	209.57	207.71	207.41	209.02	206.63	210	208.03	207.85	208.32	207.98	210.31	208.03	207.17	208.56	207.14	208.51	208.6	208.47	210.42	207.11	210.19	206.83	209.27	208.75	211.9	207.37	209.92	209.98	208.91	208.55
208.5	207.89	209.41	208.84	207.83	206.67	208.16	208.13	209.53	208.31	209.52	207.31	209.18	207.59	207.6	207.22	206.46	207.14	209.7	210.83	208.46	207.16	209.02	207.32	207.07	208.02	209.09	205.61	208.37	207.55	208.22	208.19	210.5	208.37	207.88	207.99	205.33	206.44	206.6	206.94	207.59	208.33	208.78	205.51	207.89	207.62	208.29	207.62	207.95	203.71
213.43	213.97	212.79	212.58	214.64	213.22	214.99	215.61	212.07	213.52	214.96	214.4	212.14	211.59	216.85	212.74	214.64	214.09	213.5	213.84	211.9	211.76	213.03	214.37	212.66	214.87	212.61	213.18	215.16	214.37	212.15	213.98	213.94	213.55	213.16	213.15	212.08	213.18	213.06	213.03	211.72	214.46	214.29	214.73	214.16	215.04	215.42	212.38	212.03	213.15
211.42	212.45	210.94	210.58	211.76	211.42	211.17	215.79	212.35	212.95	210.86	212.18	211.41	211.6	212.97	213.02	213.55	211.91	211.46	212.8	212.09	212.66	211.72	213.43	212.56	211.28	211.49	212.16	213.14	211.63	211.59	211.6	211.17	213.6	212.45	213.23	210.21	213.71	210.38	211.61	212.2	214.62	210.16	211.39	212.12	211.35	211.41	213.79	212.43	213.89
208.22	212.16	205.92	209.5	206.37	208.21	208.7	211.69	208.98	209.71	207.94	207.88	208.92	210.04	210.57	207.74	211.4	208.99	209.99	207.28	208.1	209.23	207.52	209.46	208.78	210.53	209.71	207.98	208.96	209.5	209.73	208.58	210.64	211.27	208.41	208.32	209.85	210.63	209.6	209.22	211.47	208.5	209.81	210.19	208.29	209.76	210.16	207.55	207.98	209.11
210.09	211.79	211.93	210.53	210.56	212.8	213.53	210.73	211.45	210.98	211.74	212.76	211.75	209.91	210.81	210.99	210.67	212.06	213.42	208.41	209.77	211.33	212.11	211.86	213.75	212.88	211.35	212.44	212.03	210.55	210.92	210.09	211.32	212.46	212.22	211.49	212.65	212.01	212.1	211.52	208.56	207.3	211.08	213.21	213.17	211.49	212.47	211.22	210.43	210.94
203.81	205.22	203.74	202.17	202.57	202.75	203.8	202.58	203.32	206.45	202.87	204.03	205.09	204.86	204.58	202.69	200.7	204.21	203.29	204.71	203.71	203.81	202.75	204.04	203.44	204.19	203.82	205.61	204.67	203.11	203.57	203.72	203.6	203.9	202.81	203.04	203.91	204.32	204.28	202.82	205.5	203.04	204.82	204.89	206.67	203.31	203.59	203.44	206.16	205.67
218.2	218.81	217.62	215.93	216.61	218	217.01	216.36	215.62	218.91	216.29	217.08	216.77	217.12	217.41	218.2	215.59	218.95	215.84	216.2	215.43	218.49	216.44	216.94	216.45	215.63	218.33	216.34	216.5	215.64	217.77	217.1	216.76	215.66	218.37	219.74	216.77	219.76	216.82	218.06	218.14	218.16	216.48	217.24	218.85	217.61	217.84	217.81	217.1	216.35
217.16	217.02	217.99	217.39	216.22	215.85	217.91	216.47	217.3	216.5	217.12	217.4	220.22	217.18	218.55	216.87	219.15	214.96	214.84	219.24	220.12	218.06	215.74	218.55	220.73	221.07	216.28	215.86	218.32	215.85	216.89	215.83	218.29	215.24	217.76	217.02	215.63	218.6	220.12	216.57	217.64	218.04	219.42	218.8	216.96	219.86	219.2	217.63	219.17	218.81
204.74	203.58	201.8	202.92	201.15	204.6	202.67	201.37	202.72	202.7	204.17	202.8	203.89	204.51	200.64	203.26	202.08	202.86	202.07	201.47	203.71	202.67	203.56	204.16	204.09	205.01	202.44	203.24	204.43	204.8	202.67	205.62	202.37	201.29	203.41	204.86	201.76	203.87	201.75	200.96	203.42	204.9	205.28	203.04	199.38	203.75	202.8	203.57	202.63	202.35
208.3	207.02	209.02	209.9	205.31	206.6	210.23	209.8	208.34	206.85	205.98	209.3	207.34	207.78	205.45	206.19	208.06	208.2	207.77	207.93	210.17	208.4	208.44	207.38	208.63	207.42	208.86	207.1	209.46	207.39	209.06	208.14	204.71	209.16	206.9	208.37	207	208.26	208.09	209.98	209.29	207.63	207.13	207.44	207.17	210.54	207.25	207.01	207.74	206.2
194.21	192.38	192.3	194.57	195.99	193.11	194.78	192.19	193.47	194.53	193.86	194.43	194.09	195.17	192.67	193.86	195.89	195.48	194.43	193.15	194.29	194.69	192.9	191.85	195.85	194.29	195.59	192.95	193.8	193.58	195.48	194.28	193.39	198.57	192.69	196.08	191.91	192.67	194.59	196.76	194.09	195.3	194.21	193.42	193.82	193.91	194.14	196.97	192.76	195.69
215.9	217.25	215.69	215.17	218.08	217.82	218.51	216.81	217.26	215.72	215.53	216.41	216.02	218.18	216.14	215.58	217.18	215.29	216.48	216.67	216.12	217.27	216.76	217.73	218.71	217.79	216.17	216.77	215.05	217.16	218.93	216.75	215.81	215.87	217.36	217.83	217.81	216.42	219.4	217.21	214.82	217.26	217.3	217.07	216.97	217.09	214.52	216.28	217.03	217.46
215.5	215.51	215.69	216.53	216.82	217.99	217.03	217.99	215.44	216.35	217.77	218.25	217.51	217.97	216.53	216.83	218.6	215.89	216.96	215.88	215.98	218.89	216.71	219.25	217.13	215.94	216.51	217.53	217.7	214.64	215.58	217.63	216.61	216.13	217.18	218.68	216.36	218.35	217.29	215.2	214.48	219.46	217.93	215.05	217.26	215.99	217.08	218.05	215.1	215.7
205.2	201.3	204.09	203.94	201.6	203.44	205.11	203.36	203.9	204.85	204.64	206.05	205.2	203.84	203.52	203.83	204.4	203.58	205.14	202.67	207.25	203.66	204.88	205.16	205.22	202.21	207.63	204.05	204.85	204.57	203.49	205.28	204.38	205.46	204.46	203.8	203.33	205.33	205.07	203.74	202.79	201.02	203.47	204.97	203.24	204.23	203.08	204.5	204.36	207.1
202.63	202.88	201.36	203.24	202.27	201.75	203.35	201.48	203.45	201.56	202.43	202.2	202.62	203.53	199.15	201.64	201.99	201.4	200.57	202.72	204.97	203.16	201.73	202.28	202.35	201.15	203.81	203.88	203.7	200.79	200.38	200.95	203.55	201.19	202.98	201.81	201.72	204.79	200.68	202.35	203.25	202.23	201.69	202.88	202.73	203.88	203.96	202.86	203.54	200.17
214.43	213.34	211.86	211.51	212.99	212.39	213.38	211.7	211.86	212.53	210.01	210.88	211.83	212.35	213.47	212.17	209.12	210.71	209.8	211.68	212.52	210.48	213.77	212.65	211.47	210.1	210.3	211.78	210.77	211.6	212.49	209.27	211.58	209.89	212.23	213.82	212.7	211.36	213.86	210.76	211.07	212.85	211.71	212.5	209.94	215.17	213.08	213.74	212.08	210.22
209.5	209.58	209.6	209.19	211.07	210.33	210.4	209.19	210.43	211.52	209.54	209.98	208.07	208.59	210.1	210.39	209.81	207.69	207.65	210	210.18	208.13	208.72	209.79	209.7	209.74	209.87	208.4	209.43	212.53	212.39	210.24	210.64	211.37	209.11	209.98	208.99	208.58	208.41	207.55	208.17	209.33	208.36	210.71	208.49	209.08	208.02	212.41	208.75	209.09
207.9	205.97	206.87	206.97	208.79	209.11	207.55	208.21	207.5	208.88	208.32	208.85	208.81	209.18	209.25	207.2	206.45	208.94	205.45	206.53	207.51	207.1	205.24	207.8	206.36	208.34	208.64	205.18	206.59	208.36	207.82	208.67	209.27	206.31	207.28	209.02	207.66	206.11	206.15	207.09	208.44	205.55	207.44	207.99	207.35	208.07	208.86	207.22	206.9	208.3
202.87	204.4	203.51	205.97	203.64	204.01	204.25	204.82	204.3	206.44	205.8	203.34	203.9	204.62	202.29	205.37	202.89	206.13	204.24	203.96	203.89	204.99	204.27	204.42	204.56	204.26	204.83	204.78	206.42	201.96	205.09	202.92	203.24	205.79	205.15	205.11	204.08	203.76	204.29	202.73	203.64	203.04	204.88	203.44	202.66	205.08	203.94	202.36	204.61	205.42
213.07	212.98	213.24	214.96	209.74	211.98	209.37	213.9	213.3	213.12	211.79	213.44	213	211.56	214.31	212.63	214.24	213.44	211.66	213.55	213.01	209.23	212.76	212.2	212.15	213.09	211.75	212.66	213.24	214.37	212.98	211.56	210.18	213.96	213.31	211.7	212.99	213.52	209.57	212.92	213.3	213.14	211.38	215.62	212.36	211.3	210.45	211.62	212.37	214.08
208.3	210.34	208.32	210.54	209.16	210.63	207.77	209.31	208.62	209.01	209.44	210.7	209.03	207.37	208.28	207.84	211.77	208.52	207.53	207.56	208.79	208.13	210.9	207.87	208.77	210.25	209.41	208.41	207.49	207.17	208.68	207.88	208.18	208.71	209.93	208.13	210.12	208.19	211.33	208.1	210.15	210.11	206.72	208.24	207.68	206.51	209.13	206.29	211.12	206.81
203.9	202.05	203.51	205.21	202.84	204.73	204.13	203.86	205.88	203.58	202.73	204.57	205.66	204.06	205.08	206.23	206.28	205.79	204.19	204.04	204.48	205.09	205.54	203.59	201.79	203.6	206.1	204.07	203.97	202.73	203.39	202.43	204.19	203.64	207.24	202.14	204.94	204.79	203.32	204.86	204.92	202.98	203.49	203.16	204.63	206.35	202.69	204.84	202.98	204.96
208.63	211.51	209.02	210.59	210.7	209.29	208.98	209.23	209.29	209.78	210.18	210.62	206.19	208.15	210.12	208.06	206.63	210.47	209.27	208.82	211.72	208.81	211.35	207.28	210.18	209.73	208.31	208.53	211.22	211.25	212.43	210.61	210.57	210.58	207.77	207.75	208.28	211.08	210.76	209.86	212.44	208.21	210.9	209.69	207.73	208.64	211.39	209.93	211.73	211.25
205.56	204.19	205.11	205.57	207.74	207.33	206.09	205.05	202.07	205.63	206.02	206.66	204.99	203.78	206.56	204.96	206.09	203.12	207.2	205.44	205.69	205.26	204.81	203.38	205.27	203.86	206.58	204.94	204.79	205.83	205.05	206.76	205.86	206.45	204.43	203.3	204.01	206.02	206.54	203.23	206.46	205.42	207.67	206.48	206.77	203.44	205.77	206.07	202.87	205.55
216.44	218.4	215.6	215.47	215.93	218.61	218.44	215.85	217.25	218.17	216.87	216.81	217.8	218.11	215.75	216.15	217.66	215.81	217.71	215.25	216.24	215.95	216.51	214.16	216.73	215.12	216.46	217.94	215.73	217.81	217.77	216.48	217.84	217.63	217.2	216.55	217.14	215.08	216.34	217.99	217.64	217.07	218.66	217.51	217.87	215.62	220.44	216.95	216.58	216.14
207.02	208.26	209.73	209.67	206.02	205.71	207.73	207.29	207.48	206.34	207.23	208.79	208.29	209.05	208.16	207.82	206.37	210.54	205.59	208.22	206.77	205.4	206.87	204.93	210.45	210.11	209.13	207.05	205.63	208.24	206.71	207.49	206.37	205.73	208.7	205.34	208.96	208.27	208.01	206.63	209.49	207.77	210.72	206.8	208.47	208.02	208.04	208.96	209.67	207.48
209.26	209.73	207.23	206.83	210.34	208.47	206.53	206.72	212.13	208.24	208.18	210.01	207.83	208.02	208.35	207.54	207.97	207.51	209.36	209.02	208.71	209.43	208.79	210.08	208.19	208.18	209.74	208.62	209.49	208.6	206.22	207.12	208.84	206.43	208.54	207.93	208.17	208.32	210.93	209.01	207.53	207.96	208.44	209.06	208.48	207.84	206.07	208.84	209.24	206.07
206.89	209.26	209.61	207	207.29	212.91	210.45	207.68	208.86	208.81	208.53	208.6	207.55	206.85	209.11	209.68	208.56	210.43	209.97	209.94	207.89	208.52	208.16	206.35	206.3	209.71	210.21	208.29	210.44	207.6	207.97	207.03	207.9	209.94	206.85	207.67	209.99	206.84	209.03	208.99	209.4	208.58	208.7	210.74	210.54	209.64	208.61	209.14	209.76	208.77
207.74	208.37	208.14	206.15	207.67	209.3	208.84	208.62	210.23	209.4	206.94	209	206.59	208.9	210.56	208.67	208.35	209.18	206.84	210.15	208.99	208.12	207.24	209.1	208.99	208.73	208.55	207.55	209.34	207.06	208.45	209.17	208.3	208.42	209.47	209.37	208.64	208.97	207.19	205.99	208.35	205.93	213.07	208.42	208.32	204.87	206.7	208.99	209.41	208.86
205.72	204.86	206.06	204.65	204.99	205.02	203.61	206.77	207.31	208.03	204.87	202.4	207.05	206.5	205.61	206.42	204.25	204.11	203.98	206.85	207.09	205.99	206.03	205.64	207.98	204.94	207.22	207.39	207.56	207.1	204.27	207.11	204.87	204.72	206.87	205.19	205.72	206.77	208	206.14	205.4	206.08	203.8	207.35	208.02	207.88	203.73	204.76	206.19	207.12
207.62	208.66	208.13	209.53	209.23	206.71	208.18	210.13	208.59	207.81	208.41	207.71	208.22	206.43	207.25	206.55	207.72	206.39	208.24	207.8	206.7	206.28	208.14	207.32	208.24	206.51	206.47	207.06	206.74	207.14	209.31	207.9	209.69	209.63	208.46	209.12	207.86	208.7	208.38	206.08	207.29	209.13	205.58	207.17	205.7	207.8	207.48	210.32	207.2	207.57
193.34	195.65	193.91	197.47	193.54	195.02	196.86	196.15	195.27	194.71	197.57	194.28	196.4	194.65	194.76	195.05	194.18	194.48	195.31	195.55	194.9	195	195.66	192.8	196.5	196.52	192.56	194.23	193.22	195.67	193.72	194.44	194.11	194.9	194.94	194.11	196.93	193.75	195.72	194.64	195.59	195.14	196.13	198.17	195.16	193.99	194.77	193.92	194.61	194.46
196.21	194.06	196.35	195.89	195	196.07	192.53	194.76	194.22	196.63	193.44	194.79	195.65	195.13	194.71	195.99	195.05	195.38	195.16	194.47	194.22	195.83	195.95	193.68	195.17	196.53	195.13	194.67	196.32	194.37	196.67	194.27	194.83	195.44	194.52	194.48	195.36	195.25	194.22	198.41	195.76	193.52	196.18	195.24	194.19	195.82	195.58	195	195.65	193.82
205.23	204.61	203.91	207.2	204.14	203.71	203.86	202.95	202.96	203.72	204.55	203.78	202.4	205.22	201.3	204.86	206.06	205.65	205.84	201.56	204.79	204.97	204.5	206.49	202.46	204.27	204	206.13	206.7	204.33	204.84	205.33	203.62	202.82	204.06	206.17	201.1	205.7	204.3	204.13	204.78	203.89	203.08	203.46	206.04	204.65	204.6	205.86	204.53	205.8
206.49	208.72	208.82	207.81	205.52	209.73	208.4	207.67	208.22	206.39	208.63	206.58	209.6	205.35	207.52	208.41	209.81	206.92	207.81	207.07	209.39	205.89	206.53	209.94	204.82	207.32	208.71	209.66	209.13	209.97	207.14	206.26	207.44	209.68	208.31	207.94	208.96	206.56	205.71	208.7	208.9	206.52	207.57	207.18	207.32	208.64	207.62	206.96	208.73	208.97
211.35	210.51	212.26	208.75	212	210.54	211.59	211.86	211.57	212.14	210.01	211.29	212.67	210.92	212.52	212.85	209.23	210.48	209.93	210.09	210.41	211.21	210	210.05	211.77	211.05	212.64	211.8	210.64	211.91	211	211.14	211.22	212.17	212.17	211.25	211.95	208.99	211.7	211.07	209.59	211.17	210.82	211.53	211.76	211.89	215.14	212.24	212.69	212.29
204.39	202.89	200.65	202.87	205.13	202.54	205.07	204.42	202.77	204.96	202.67	204.93	203.79	204.3	204.43	203.36	205.22	202.87	202.51	203.29	205.6	204.03	203.8	204.39	202.84	203.25	202	202.82	203.76	204.26	204.62	204.61	205.07	203.89	204	202.23	203.85	205.08	205.78	203.9	200.99	201.39	204.79	205.44	204.38	202.57	203.33	203.69	203.01	204.75
218.39	216.7	216.12	214.96	214.09	217.32	214.82	217.62	217.95	217.24	217.03	216.74	217.81	216.97	217.18	217.68	216.44	219.64	215.49	217.36	216.21	216.62	217.69	214.66	216.44	217.96	215.77	214.98	217.77	216.87	217.2	217.42	215.41	216.28	216.53	216.97	217.19	216.7	217.79	215.73	214.14	215.98	214.57	218.26	217.28	219.15	217.14	218.39	217.95	217.27
201.73	203.28	200.87	202.33	201.73	202.33	198.65	203.83	202.06	201.82	203.05	201.52	200	202.53	203.74	201.51	201.17	203.66	202.81	200.21	202.14	201.84	202.31	202.46	202.68	203.39	203.23	202.56	201.64	205.28	201.03	204.43	203.79	200.84	202.19	203.05	203.69	201.97	203.19	199.83	202.25	201.12	202.75	203.16	201.92	202.79	200.21	201.34	203.3	205.06
202.06	202.61	203.49	202.83	203.65	205.47	203.82	202.76	204.9	202.56	203.53	204.7	202.98	202.37	201.36	205.47	204.33	203.36	203.31	203.93	204.93	204.49	203.21	206.35	204.83	203.22	203.2	204.79	202.48	205.66	203.24	205.47	204.9	205.74	200.7	206.27	203.11	204.82	205.34	206.67	203.52	205.58	203.12	205.79	202.62	203.25	203.65	204.79	203.29	201.44
206.01	205.85	203.43	205.33	206.96	204.01	206.2	206.08	204.15	206.49	204.04	204.13	204.93	204.18	206.07	204.4	203.71	203.99	206.86	205.1	203.86	203.51	204.93	204.09	203.14	204.32	203.93	205.51	204.13	205.58	205.56	206.58	204.91	204.93	205.71	203.74	203.68	204.99	205.89	203.21	203.19	203.82	205.68	205.53	204.41	205.69	203.14	204.48	204.73	204.36
209.48	208.94	210.46	208.11	209.63	208.02	209.98	207.63	209.97	206.93	211.71	209.57	211.14	210.42	207.83	211.54	210.97	210.18	210.12	209.6	210.14	209.93	208.62	209	206.91	209.43	209.75	211.71	210.2	209.21	210.6	209.03	210.47	208.81	206.62	210.74	207.97	209.15	207.81	210.35	210.69	208.67	207.9	211.02	210.84	209.42	209.52	208.2	209.2	211.74
203.07	202.02	202.43	203.71	204.39	201.52	202.77	201.02	203.25	204.37	200.83	202.33	204.2	200.69	202.38	204.11	202.17	203.38	202.88	203.75	202.23	201.63	201.2	203.31	203.44	202.44	203.61	203.85	203.97	203.93	203	202.28	204.59	204.81	204.06	201.91	203.61	202.06	203.27	204.36	203.45	201.16	203.07	202.71	203.41	203.44	204.33	200.31	203.35	200.94
202.58	203.5	202.93	203.08	201.7	204.1	203.04	206.57	203.73	204	201.78	201	201.55	204.56	204.45	203.44	203.26	203.97	204.06	205.54	201.53	204.31	203.16	204	203.31	202.87	202.53	198.43	203.86	202.89	202.24	202.85	204.76	203.18	200.99	203.6	205.33	202.55	202.07	206.22	203.99	201.65	202	204.59	204.58	204.09	206.13	205.22	204.98	204.35
205.75	208.94	208.47	206.72	208.51	208.05	208.13	207.87	207.73	206.95	205.37	208.02	208.23	204.55	206.47	207.62	208.24	208.05	206.93	208.33	207.32	207.41	208.43	206.52	206.21	207.54	207.7	207.86	207.66	207.37	208	207.17	208.28	207.94	205.04	207.7	206.05	207.4	206.59	209.81	204.97	205.51	206.72	209.9	209.17	209.89	209.67	207.7	208.39	207.11
205.41	206.9	204.87	206.13	204.79	207.44	206.57	207.12	208.15	205.18	205.54	205.55	204.33	204.36	204.99	204.95	203.53	206.46	208.5	206	204.85	205.54	205.3	205.06	206.6	206.9	203.66	206.46	205.14	207.09	205.06	205.9	207.46	202.63	207.61	206.82	203.73	203.39	204.93	203.43	207.06	204.29	207.43	205.47	208.87	205.84	202.11	205.88	206.01	206.12
207.53	208.4	209.55	207.07	208.23	209.18	209.71	211.13	210.6	209.08	207.28	209.96	209.15	207.55	208.53	210.33	207.15	208.99	208.02	208.55	208.31	210.42	206.89	208.37	209.39	207.8	209.01	210.29	208.86	206.9	210.25	208.78	208.7	207.59	207.1	209.77	209.17	207.64	208.77	208.4	209.08	211.75	208.44	210.69	208.07	207.41	208.5	209.95	208.74	209.2
210.3	208.27	209.57	207.91	208.18	207.44	207.33	208.86	209.99	210.52	209.63	210.12	211.55	208.48	210.54	209.14	208.9	209.76	210.38	208.01	208.41	209.95	208.97	207.45	208.34	208.52	208.44	209.52	209.54	210.09	208.9	208.59	208.73	211.26	208.01	209.66	209.17	208.51	209.23	208.13	209.45	208.58	208.33	208.1	210.1	210.68	209.05	210.08	208.33	206.85
203.83	204.82	204.77	206.32	205.55	204.97	206.88	206.29	206.39	205.59	204.04	205.25	205.57	207.07	204.53	203.85	205.02	205.38	203.81	203.93	203.31	201.74	204.38	205.27	205.43	204.27	206.27	203.11	204.94	203.07	202.85	205.86	206.18	205.67	206.08	206.09	207.76	204.02	204.63	204.56	206.3	205.91	205.27	205.55	205.16	205.18	206.7	206.28	205.66	204.61
202.84	202.59	204.43	204.5	200.73	201.12	202.36	202.02	202.42	202.6	202.1	204.22	199.59	203.55	200.37	201.98	203.02	204.47	202.18	203.54	201.46	201.68	202.78	203.59	204.44	203.21	201.79	202.59	200.79	202.82	202.59	205.69	200.79	200	201.62	199.18	203.32	202.73	202.63	201.71	202.26	202.77	202.53	201.93	201.79	204.09	204.06	203.61	203.09	202.82
215.55	216.63	217.5	216.43	218.69	215.93	216.84	218.28	217.07	218.76	216.55	215.69	216.33	214.72	218.45	216.76	216.81	216.42	214.48	217.37	218.18	216.51	215.58	214.89	217.93	213.25	216.86	218.89	216.99	217.07	215.18	217.68	216.65	216.96	217.55	215.84	216.24	216.15	215.42	214	218.82	218.9	220.35	216.19	217.45	216.19	217.58	217.65	218.42	217.33
219.26	217.46	217.84	218.72	218.82	219.69	217.12	219.17	216.68	217.04	217.71	218.95	217.62	216.47	217.9	217.78	216.69	219.41	219.2	216.23	217.32	217.2	219.61	217.78	216.78	218.73	219.43	216.88	216.94	219.34	218.7	215.94	219.36	217.83	217.14	217.84	217.71	215.97	217.4	220.45	216.84	218.82	214.6	218.75	217.2	218.26	218.01	219.85	217.89	215.84
208.87	207.01	208.6	204.91	206.75	209.23	206.42	210.47	206.84	208	208.55	206.65	207.88	207.67	204.16	207.76	208.92	206.17	208.63	209.53	206.66	208.15	206.87	207.28	205.74	208.58	209.14	209.39	209.56	209.97	206.28	206.17	211.89	206.27	208.01	206.68	208.83	209.33	207.47	207.52	207.39	209.31	207	207.39	209.45	209.82	208.61	208.16	207.65	208.88
207.38	208.62	206.47	210.95	208.2	209.46	209.07	209.39	205.94	209.31	208.23	206.25	207.9	206.96	207.58	207.66	207.14	208.21	208.26	206.65	208.02	211.14	207.54	207.89	208.26	207.96	208.81	205.73	207.82	208.66	210.02	209.48	208.29	209.61	206.43	206.44	207.69	210.29	207.6	207.21	206.38	208.69	206.64	208.12	207	206.36	207.32	209.14	208.45	210.41
207.85	206.78	207.07	208.1	206.5	208.5	207.2	207.55	205.69	207.39	207.19	207.34	207.34	208.49	207.76	207.58	209.41	207.51	208.9	208.05	209.91	207.6	206.36	208.07	210.46	208.04	207.08	208.94	208.26	206.4	207.28	208.69	208.37	208.51	207.91	206.41	207.97	209.39	207.33	206.92	207.72	207	208.71	209.32	210.01	207.03	208.34	209.54	208.78	207.17
207.53	205.21	208.19	210.44	207.97	207.35	208.8	206.5	208.15	206.07	207.57	209.64	208.57	208.63	206.1	207.75	207.62	206.76	207.51	209.59	207.57	207.48	208.18	207.41	207.03	209.93	208.71	204.89	208.84	209.67	209.03	206.23	208.79	208.18	209	207.85	206.73	207.57	206.06	207.06	207.16	204.96	205.94	208.7	207.24	207.6	209.38	206.66	207.38	207.52
202.79	200.41	201.51	202.73	199.76	198.81	198.73	200.63	199.5	200.19	201.3	200.13	198.78	199.87	198.68	200.32	201.5	197.14	198.71	200.82	199.26	199.69	201.52	199.47	199.01	198.1	198.96	200.15	200.21	200.03	199.74	200.99	198.32	199.6	200.11	198.71	199.49	198.34	198.2	200.13	198.79	200.88	201.52	197.31	198.89	202.18	199.21	198.56	199.19	198.19
217.12	217.92	216.61	217.5	217.21	217.12	218.42	218.51	217.2	218.2	216.99	217.58	217.61	217.2	218.36	217.92	217.84	219.66	218.12	215.63	216.63	218.89	218.78	218.2	219.34	219	218.49	218.22	219.21	217.01	218.12	219.95	215.8	216.13	216.03	218.94	215.73	218.27	215.64	219.07	218.19	219.36	218.27	218.5	220.51	217.52	218.43	216.26	216.07	219.35
207.13	209.16	206.81	210.81	208.03	209.29	209.31	208.96	207.72	208.84	209.12	209.11	209.02	209.19	208.99	208.27	207.75	208.87	208.18	207.74	208.4	209.65	210.05	207.14	209.64	211.11	207.82	208.91	209.23	209.48	209.52	208.8	208.94	211.67	210.66	207.39	209.65	206.89	209.11	211.53	208.96	207.46	208.76	207.43	209.61	209.69	206.62	210.41	208.98	208.48
210.69	209.18	209.22	211.5	210.49	210.41	209.47	208.95	211.51	207.73	209.42	211.22	208.18	210.71	210.02	210.05	207.85	208.95	211.78	210.18	209.18	210.54	206.56	208.71	208.05	211.04	208.5	207.3	211.37	210.52	209.07	208.73	209.4	210.47	207.64	207.9	212.09	211.27	209.11	206.82	210.87	208.04	208.87	208.06	209.69	208.69	210.1	207.99	206.13	208.55
202.44	201.61	203.1	203.27	202.18	203.34	203.65	202.76	201.81	200.92	202.55	204.63	204.76	202.86	203.7	203.07	202.61	200.56	204.78	203.58	206.26	204.39	202.91	202.28	203.68	203.69	205.09	201.94	202.26	203.16	203.91	202.71	204.2	203.76	204.48	203.35	202.15	206.28	205.95	202.63	201.52	203.06	202.14	202.6	202.17	203.73	203.51	202.91	204.65	204.67
202.75	202.83	204.78	200.8	202.79	202.68	206.82	202.49	200.23	199.43	202.06	201.72	201.71	202.2	204.43	202.16	200.95	201.04	201.99	203.22	203.83	202.47	200.51	199.19	203.23	204.86	203.44	202.16	202.9	202.23	202.01	200.84	201.66	203.23	202.28	199.69	203.35	205.17	203.79	201.78	202.67	204.84	200.58	202.75	202.04	203.46	204.79	203.11	203.09	201.44
203.63	203.85	203.5	204.11	203.59	204.44	204.58	203.9	202.86	205.34	204.93	205.45	205.28	204.93	207.09	205.62	203.26	201.33	205.42	204.36	200.59	204.28	205.76	203.56	203.5	203.34	205.91	202.63	205.34	204.09	202.78	204.55	204.32	205.14	204.16	205.81	205.38	205.19	204.24	204.7	203.95	206.41	203.65	202.74	204.25	205.83	205.48	203.55	204.35	203.33
209.93	207.65	205.44	209.29	208.5	209.76	208.82	209.43	209.27	208.42	206.55	208.29	207.57	210.05	207.85	207.97	208.19	206.69	208.83	208.33	210.1	210.4	209.03	205.6	208.65	210.05	207.88	210.19	208.64	207.48	210.53	209.48	207.5	209.93	209.5	209.1	210.8	207.14	210.81	208.82	207.08	209.62	207.69	209.62	210.14	208.97	209.25	209.82	208.18	208.43
212.29	213.91	213.07	212.96	210.39	211.81	211.73	214.34	212.12	214.4	212.73	213.62	213.1	213.74	211.36	214.98	212.88	213.48	212.18	211.21	213.73	211.41	212.54	212.79	213.37	214.67	212.02	213.19	213.3	215.92	211.99	211.25	213.18	211.99	212.75	213.88	211.66	212.79	213.61	213.41	212.62	213.93	213.99	212.78	213.82	212.32	210.39	212.36	214.87	212.41
203.68	204.31	202.84	201.06	201.44	202.48	199.05	203.13	199.3	201.32	199.38	202.96	201.08	202.11	200.67	202.85	204.71	204.1	201.7	203.86	202.58	202.57	202.79	202.67	203.85	200.72	202.92	201.62	201.86	202.56	202.12	201.95	201.52	204.29	202.07	201.41	200.73	203.05	200.88	202.57	200.02	200.7	201.3	202.79	202.16	204.31	204.63	200.98	202.67	201.64
205.26	204.17	205.31	206.39	205.74	203.49	205.79	206.67	206.63	204.56	206.82	208.97	204.83	205.76	205.26	206.64	205.74	206.64	207.69	203.93	204.94	207.09	207.38	204.14	206.35	204.83	205.64	205.29	206.97	204.48	205.13	204.95	204.4	205.96	205.82	205.99	206.21	206.14	202.9	207.03	202.55	204.24	207.95	204.89	205.36	205.79	204.71	206.03	207.9	205.46
202.87	204.67	204.75	203.32	203.43	205.85	206.23	202.87	202.99	204.82	205.27	203.26	203	204.45	201.6	200.92	205.37	202.6	204.59	202.41	202.31	204.55	203.15	204.26	202.97	203.33	204.01	205.45	204.18	205.34	204.87	204.14	204.6	200.88	201.16	202.28	204.26	203.1	204.27	204.54	205.75	203.73	201.44	202.46	203.65	200.8	201.5	202.86	202.57	203.3
202.74	201	202.07	202.31	202.17	204.88	201.6	204.38	204.67	205.56	202.07	201.55	202.66	202.25	201.34	203.46	203.06	200.63	202.34	203.11	201.89	201.55	202.49	204.46	203.67	200.89	204.46	205.23	202.72	203.27	202.63	203.86	202.01	201.42	205.34	203.09	204.03	201.39	199.73	202.22	202.83	203.27	204.26	203.41	202.41	201.97	202.01	203.08	203.39	203.03
198.52	200.41	200.5	200.18	202.05	200.43	200.34	200.42	200.08	199.42	200.65	201.18	198.81	201.49	199.38	200.14	200.11	199.96	199.22	199.13	201.88	199.54	201.49	200.43	201.45	202.64	202.29	199.92	201.73	200.65	201.67	201.91	200.43	199.92	199.31	199.65	201.68	202.23	199.21	201.47	199.97	202.05	200.54	199.99	201.55	200.81	198.2	198.62	200.46	201.26
209.34	209.18	211.28	210.96	210.69	210.06	211.63	212.01	210.82	211.69	210.53	212.64	214.44	210.75	212.47	213.6	209.81	210.84	210.98	211.53	209.83	210.43	211.61	211.46	213.5	211.54	210.07	212.84	210.03	211.26	209.09	212.94	212.63	211.18	211.21	210	212.97	213.73	211.9	212.76	212.27	211.51	211.89	212.67	213.78	210.64	213.23	213.43	209.65	213.63
207.03	209.05	206.47	206.21	206.06	206.17	206.71	207.27	207.02	206	206.95	207.88	206.04	205.56	205.39	205.92	207.28	205.98	206.97	207.68	205.63	205.88	207.84	204.16	206.39	205.59	202.52	206.43	206.72	206	207.48	207.12	204.17	206.5	205.2	205.45	205.49	206.64	205.85	208.25	205.02	207.44	204.45	205.96	207.29	205.45	206.88	207.72	205.95	207.06
210.77	211.03	210.93	211.22	210.89	212.45	215.21	212.3	210.81	213.82	210.65	212.71	212.13	212.17	214.39	212.67	211.65	213.94	212.44	210.87	209.84	210.12	211.89	210.46	212.42	212.46	211.43	210.33	211.47	211.79	210.29	209.79	212.1	210.16	213.81	208.91	212.55	211.48	212.02	212.56	213.38	212.21	210.39	209.46	212.54	212.96	212.12	212.14	210.3	210.91
208.54	207.08	208.7	206.64	206.41	206.95	206.19	207.46	208.25	207.94	208.61	207.08	208.19	207.39	209.18	206.72	210.22	208.75	206.5	206.89	209.17	208.57	208.14	208.17	208.4	207.84	208.1	210.13	207.02	207.54	208.03	207.27	207.27	208.4	207.53	205.88	206.75	206.83	207.47	208.52	206.91	206.17	208.13	209.15	208.87	207.66	208.36	204.38	205.99	209.65
209.99	206.88	208.31	209.57	206.96	207.02	205.67	204.94	209.61	210.67	206.24	207.36	208.38	206.07	206.08	208.6	208.69	208.19	206.3	204.54	207.95	207.32	208.8	208.21	207.78	207.14	208.35	208.62	206.32	208.23	208.03	207.92	206.32	208.02	205.97	209.8	206.35	207.79	207.02	208.53	210.62	209.33	208.28	209.2	208.34	209.05	207.6	204.72	208.75	208.11
200.97	199.58	200.08	196.65	200.73	200.31	201.24	200.21	200.39	199.44	197.68	201.04	198.62	200.41	200.59	200.26	200.59	199.92	198.94	200.2	199.46	198.9	198.04	199.67	200.19	202.1	199.67	198.91	197.03	199.19	198.1	199.41	199.08	201.04	200.82	200.88	199.93	200.19	199.99	198.94	198.58	198.41	197.57	200.48	200.67	197.7	198.89	199.91	200.98	199.86
207.02	207.13	208.97	206.55	208.08	208.12	207.55	206.31	208.67	207.87	205.41	207.42	208.49	206.08	207.42	207.17	210.39	207.34	205.16	210.28	206.8	209.07	206.77	208.42	209.6	207.63	206.79	207.55	207.84	209.34	207.94	208.13	208.19	209.65	207.37	207.88	209.16	208.85	206.53	208.41	209.51	208.94	205.08	209.23	207.17	207.54	208.34	210.98	210.12	208.55
208.97	206.7	211.94	211.21	209.82	212.52	207.61	208.94	206.89	211.28	209.06	209.28	208.41	209.4	210.01	209.46	209.93	209.73	209.29	211.2	209.53	210.79	207.99	210.3	209.13	210.56	210.29	208.96	209.54	210.25	208.76	209.26	207.29	209.56	209.56	207.96	207.8	208.38	209.68	210.44	212.02	212.51	209.36	208.19	211.17	209.18	210.22	209.55	210.63	207.79
207.92	205.1	206.75	205.35	204.45	206.26	207.68	206.26	207.38	206.57	207.27	206.31	207.38	208.5	206.52	206.79	206.14	205.59	205.84	206.33	204.17	206.73	206.49	204.62	207.11	207.36	207.33	207.1	206.98	205.95	206.28	206.33	207.98	204.26	205.46	205.86	206.34	206.48	207.91	205.37	206.51	204.16	206.99	207.65	207.59	206.12	205.35	206.53	204.75	205.87
210.09	208.64	208.01	209.35	210.53	209.73	208.71	209.75	210.39	207.92	207.91	210.41	209.52	209.4	209.3	211.38	212.3	210.31	211.4	207.56	206.88	207.92	207.93	208.68	210.1	210.68	209.55	208.92	210.41	210.02	209.49	208.07	208.32	209.31	211	209.28	210.39	210	208.85	208.56	209.49	210.91	209.16	209.46	208.32	205.97	208.57	210.39	209.2	208.42
207.36	208.58	207.38	208.03	209.59	207.03	205.34	208.6	209.17	206.69	206.17	206.23	208.51	208.21	208.94	208.94	209.64	208.24	208.17	210.65	208.63	207.86	208.86	209.1	209.92	209.31	207.97	208.54	205.7	208.64	209.43	206.24	208.68	207.65	208.9	206.32	206.48	209.03	208.47	207.35	208.6	206.54	209.48	207.4	206.43	207.56	207.61	209.26	208.9	208.51
208.42	207	208.03	207.69	207.01	208.48	210.45	206.45	206.16	207.72	205.92	208.76	208.02	208.72	207.12	206.98	204.99	205.45	209.9	207.21	205.69	206.48	208.46	207.92	208.47	206.62	206.52	205.7	207.56	206.66	209.09	208.07	206.53	209.89	208.47	207.12	207.99	208.27	207.02	208.7	209.11	207.31	206.72	207.53	206.75	207.46	205.76	208.31	209.26	208.01
207.56	206.83	207.41	206.42	206.31	209.76	207.07	205.9	207.43	208.88	208.6	208.82	205.56	206.7	207.22	207.58	207.15	207.74	206.48	206.88	208.29	207.89	208.76	209.48	204.19	208.41	208.85	206.62	207.79	207.5	209.94	208.91	208.41	208.23	207.45	207.78	208.41	205.8	210.15	207.97	208.3	208.3	206.87	207.33	206.89	206.53	206.98	206.55	205.44	207.37
218.77	217.39	216.91	216.35	218.93	218.86	216.8	219.62	217.23	217.98	218.34	217.92	217.04	220.19	220.36	218.04	215.75	216.76	217.37	219.47	217.33	216.29	218.72	217.29	215.41	217.18	218.19	218.21	219.42	217.89	217.45	219.93	217.5	215.87	217.9	216.92	216.85	219.07	217.29	218.16	217.19	216.82	218.03	217.98	216.27	216.39	217.88	218.78	218.06	218.47
207.2	210.45	210.62	209.89	209.3	208.17	208.59	210.6	209.6	207.65	206.26	205.77	207.28	210.3	209.55	208.06	207.62	209.69	207.22	209.08	208.91	206.48	208.02	209.4	206.86	208.9	205.81	208.86	210.59	207.49	206.37	208.48	208.62	210.13	207.77	207.34	208.25	206.4	208.38	209.02	210.84	208.06	210.32	209.02	206.61	208.34	207.68	206.89	208.05	206.75
193.05	193.92	195.36	196.39	194.51	196.81	196.43	196.69	194.13	192.85	195.66	195.73	194.65	195.84	194.74	193.44	195.66	193.28	195.2	195.67	196.98	195.59	194.01	195.1	195.63	195.69	196.14	195.8	195.43	193.25	194.69	196.48	193.13	193.94	194.85	196.13	193.64	193.32	195.6	193.61	195.23	194.22	195.32	195.5	194.7	196.47	194.56	195.58	194.75	194.66
210.78	209.87	206.02	210.22	209.41	207.5	206.85	205.71	210.25	209.96	209.42	208.75	207.92	207.62	210.74	209.14	208.21	207.81	208.51	207.96	205.48	207.77	209.12	208.41	208.01	208.91	208.47	208.48	208.49	207.54	208.72	205.89	207.75	209.62	208.98	207.53	209.36	206	207.39	209.18	207.52	208.39	207.27	209.13	208.5	208.41	207.47	206.7	209.56	208.4
209.85	206.21	207.39	209.62	207.74	210.46	208.76	208.68	208.05	208.12	211.09	208.58	207.93	208.46	206.71	208.65	209.68	210.5	207.65	207.6	208.73	207.48	209.24	209.83	208.4	210.49	208.51	210.59	209.51	206.83	208.68	210.36	206.07	209.52	208.85	208.22	207.7	210.69	207.31	208.16	207.12	210.23	209.59	209.61	208.29	212.04	207.4	208.89	208.96	208.33
202.34	202.48	204.87	200.76	201.74	201.86	200.99	202.44	203.42	202.29	202.57	202.46	201.45	201.49	201.38	202.03	204.4	202.54	200.92	200.75	203.42	202.19	200.03	203.3	205.17	202.67	201.54	201.54	200.21	204.27	202.6	202.35	202.45	203.4	204.35	201.55	201.8	204.79	202.75	203.66	201.35	202.91	202.9	202.81	202.9	203	202.58	201.83	202.02	201.74
218.57	217.55	216.3	215.98	218.32	216.41	218.71	215.28	217.3	220.45	219.34	216.69	217.13	217.11	218.23	217.7	218	219.82	217.28	217.23	218.04	216.24	218.07	217.59	215.52	218.58	217.24	217.03	217.81	217.04	218.87	217.33	221.29	217.89	217.66	217.42	216.4	217.43	218.9	216.08	217.25	217.19	218.18	218	218.49	217.33	219.8	218.51	217.17	217.24
197.74	198.32	199.69	197.27	200.28	198.94	199.55	199.52	199.19	198.79	202.59	199.99	199.36	200.21	198.81	199.63	200.71	197.87	200.51	199.02	199.16	200.69	198.85	201.79	199.77	199.39	200.28	199.45	198.72	199.59	198.65	198.97	200.27	197.9	197.3	199.19	200.18	200.15	200.55	199.32	197.88	199.21	197.4	202	199.91	198.41	199.04	199.32	198.88	197.82
209.96	207.2	210.05	209.35	207.69	210.66	210.58	206.55	205.29	207.87	208.37	208.01	208.54	207.79	207.71	210.11	208.99	207.3	207.36	209.98	208.74	206.87	208.66	210.19	208.48	210.34	208.22	209.36	208.71	208.64	206.69	209.13	209.45	207.98	210.39	210.05	207.79	210.43	207.94	208.2	209.58	209.34	209.26	206.95	209.43	210.7	208.46	208.46	207.08	209.43
199.33	199.24	199.26	201.49	199.04	198.64	198.69	198.35	198.97	200.02	198.39	200.65	200.89	199.94	199.22	200.2	200.71	197.5	198.89	198.33	199.01	196.31	197.97	202.28	198.53	199.7	200.83	199.04	199.93	198.77	198.57	198.33	199.23	199.01	199.16	201.43	201.66	199.72	200.19	200.61	198.96	200.3	198.52	198.64	198.18	202.51	197.32	199.09	199.63	199.79
210.31	211.49	209.73	213.03	213.44	211.2	210.85	211.8	211.34	209.88	211.11	212.36	208.43	213.12	212.85	210.08	210.81	213.91	212.94	211.11	213.18	214.94	211.91	211.18	211.29	211.55	213.15	209.65	211.4	211.93	214.71	211.2	211.19	212.69	211.97	211.89	210.92	211.93	211.34	212.19	209.56	211.39	211.38	211.22	211.47	212.96	212.04	208.84	212.4	212.27
204	202.9	204.57	202.93	203.95	203.8	203.79	201.29	203.69	204.75	201.86	202.25	200.63	204.09	204.23	204.6	204.46	205.8	204.93	203.07	205.36	204.1	204.91	202.82	203.27	202.11	202.25	202.25	204.52	204.49	203.44	203.67	204.91	204.49	202.57	205.07	201.7	204.67	203.67	202.97	203.8	203.5	202.89	204.52	204.49	201.74	204.31	203.12	201.49	202.95
209.14	207.39	210	207.68	208.14	208.14	207.37	208.65	210.6	208.35	210.83	208.48	209.67	208.45	208.2	206.98	209.97	210.14	210.18	208.13	207.5	208.66	209.31	209.11	208.8	207.16	208.83	208.81	208.39	207.73	208.46	210.29	208.46	208.93	209.73	208.77	211.6	209.12	208.18	207.86	207.08	207.3	209.42	210.59	207.83	211.25	210.83	207.2	208.6	208.07
198.49	199.98	196.81	197.71	200.43	198.44	198.58	196.96	198.85	198.75	199.54	199.14	198.14	201.72	200.39	197.91	196.9	196.51	195.12	197.69	194.61	199.68	195.75	197.89	198.13	199.1	198.19	195.21	198.84	197.15	198.68	195.93	198.25	197.32	200.41	197.92	198.2	197.08	196.61	197.86	198.5	198.5	197.63	196.9	196.12	200.79	199.12	197.49	199.29	197.7
213	210.62	213.07	211.24	211.98	210.14	210.27	210.38	210.67	211.11	210.39	211.52	212.46	210.42	214.1	210.65	209.74	212.94	212.38	212.44	210.78	211.71	210.78	212.01	211.33	213.37	211.77	212.28	211.11	209.09	212.7	211.45	209.11	211.03	214.56	211.94	212.23	212.57	212.06	211.01	213.57	210.03	210.67	209.5	212.54	211.82	211.78	211.16	212.55	210.17
209.25	208.51	208.69	209.7	209.13	211.61	209.63	209.43	206.9	208.79	210.6	209.21	208.45	209.9	209.94	208.68	208.61	208.96	207.12	209.91	209	209.85	209.75	207.65	208.87	208.69	207.24	210.69	208.05	208.63	207.84	210.15	206.32	208.16	209.55	208.05	210.18	207.72	210.46	208.2	208.03	208.53	210.7	209.22	210.81	208.3	210.51	205.93	209.04	208.85
205.33	203.65	204.08	205.6	205.12	205.42	205.53	206.9	205.95	204	206.57	205.32	206.85	204.22	204.68	204.84	206.78	208.39	207.04	204.91	205.35	207.52	205.16	207.91	204.33	207.25	207.62	204.22	206.4	205.77	204.81	207.2	205.69	206.13	205.07	204.33	207.15	206.33	205.45	204.53	202.5	205.72	205.15	206.36	205.01	206.2	204.51	206.7	206.75	203.3
210.09	210.48	207.76	207.88	208.5	208.98	207.15	209.88	208.51	206.62	207.43	207.83	208.54	209.7	210.2	208.77	210.51	207.89	210.37	209.42	205.81	208.82	208.42	209.25	206.39	208.89	209.12	207.61	209.32	207.44	206.98	208.12	212.03	210.25	208.73	207.66	208.98	206.82	209.08	206.28	209.81	209.88	207.26	207.79	208.06	207.71	208.51	209.05	210.83	208.9
215.04	216.69	216.4	216.43	216.9	217.18	219.72	217.77	215.62	218.87	216.52	215.21	217.77	215.24	213.64	217.41	217.62	218.3	218.97	218.3	216.72	215.57	218.44	214.54	216.63	216.69	216.78	217.89	216.34	215.74	216.16	215.22	217.86	216.59	216.46	216.9	218.17	215.77	217.56	216.96	217.31	215.99	216.16	216.97	215.77	219.32	216.43	219.18	216.26	216.9
216.78	217.44	219.6	216.19	215.25	218.05	217.51	217.89	218.64	217.02	218.47	217	216.42	217.86	215.79	216.1	215.13	216.4	215.85	218.63	215.62	217.77	217.24	217.53	217.25	216.65	217.15	217.65	216.1	218.97	216.7	217.07	218.59	217.2	217.88	217.3	217.24	219.13	216.83	217.32	217.51	216.85	217.63	217.47	217.08	217.23	219.46	216.36	217	216.23
207.59	207.68	209.44	208.9	208.58	207.46	210.02	207.18	209.22	209.02	207.73	208.13	207.8	209.27	208.81	207.83	207.27	209.35	206.85	206.82	208.6	210.79	208.7	207.71	208.29	210.93	208.94	207.99	206.21	210.36	209.4	206.29	209.88	206.76	208.64	210.98	206.19	209.47	205.59	208.77	206.07	208.64	209.72	207.22	208.21	207.66	208.88	210.65	208.8	209.17
216.78	216.54	215.92	216.5	215.86	216.7	215.67	217.09	218.57	218.15	216.25	216.98	219.35	216.91	216.07	220.32	216.68	216.96	217.3	216.59	216.47	216.46	215.68	217.25	216.11	217.92	217.54	214.86	215.58	217.24	214.66	218.8	217.47	218.24	217.91	215.72	217.45	218.34	217.05	218.61	217.49	217.21	216.13	217.72	218.4	216.08	216.84	217.72	215.35	217.29
207.24	209.86	205.67	209.27	207.76	208.94	207.31	208.24	207.64	207.13	209.55	209.84	209.15	207	209.55	209.76	204.75	206.56	210.33	206.44	209.64	208.79	206.65	207.64	210.52	208.05	208.7	209.17	209.23	208.63	207.63	206.97	209.44	209.28	209.19	208.43	208.23	209.37	208.46	209.45	209.88	211.08	208.19	207.26	209.63	208.09	210.04	208.38	209.33	207.72
197.5	200.83	200.82	197.08	200.67	199.74	200.25	200.33	198.57	201.93	200.35	202.84	200.96	197.74	199.45	200.02	197.33	198.02	200.26	200.17	198.93	200.42	198.48	199.98	199.73	198.64	199.24	201.11	198.99	200.99	200.77	199.82	198.03	200.05	202.02	197.87	200.8	199.7	198.3	199.9	200.07	199.48	199.44	198.87	200.36	198.93	198.51	200.56	200.11	200.61
199.74	204.1	203.7	202.67	202.45	204.22	202.6	203.45	201.91	204.31	204.07	204	203.04	201.94	202.8	203.26	201.73	201.09	200.75	203.03	202.65	204.59	203.46	200.44	203.54	199.51	202.88	203.98	202.74	203.22	203.02	204.39	203.65	201.63	200.7	202.88	203.01	202.05	201.38	199.94	203.83	202.78	203.8	201.79	200.56	202.31	199.75	202.94	205.15	202.07
207.85	207.4	210.25	208.47	207.76	206.85	208.32	208.97	210.5	209.97	207.41	209.13	207.5	207.93	208.86	209.8	208.58	209.5	205.34	208.09	208.18	208.51	209.65	206.73	206.25	206.88	207.08	209.12	207	207.96	208.96	207.42	208.14	208.11	209	207.85	209.79	207.25	206.78	207.65	208.6	207.79	208.38	207.99	206.92	207.16	207.37	206.93	209.24	205.67
207.96	209.55	210.54	208.7	206.44	210.12	209.33	211.27	211.13	210.28	210.58	211.57	209.16	212.71	210.48	208.9	209.24	210.18	210.33	209.89	209.68	208.88	206.77	208.59	210.24	210.87	210.54	211.1	209.25	206.39	210.78	208.84	208.78	208.95	209.83	209.94	208.24	207.99	213.69	209.39	210.42	211.33	208.46	211.05	209.12	207.3	209.47	209.67	209.6	210.7
211.33	212.2	212.09	214.72	212.45	214.09	213	212.94	212.16	211.11	211.7	214.14	212.83	215.38	212.38	214.03	212.44	211.28	213.75	212.7	213.36	210.73	213.23	209.98	213.16	213.27	213.09	211.91	211.64	213.06	213.07	210.72	211.53	211.28	211.64	211.08	212.93	211.86	216.05	212.98	212.38	213.22	214.25	209.46	213.1	211.89	213.22	212.65	211.23	214.28
194	195.42	194.64	195.34	193.52	195.78	196.89	193.99	192.55	195.97	192.85	192.79	193.22	196.5	194.6	196.13	193.59	192.96	195.03	194.96	194.42	194.66	195.95	193.55	195	195.05	190.36	195.79	194.55	193.69	196.4	193.87	195.94	193.99	192.07	193.95	196.41	192.33	194.79	192.86	193.9	195.22	194.39	191.69	195.98	195.05	195.17	195.1	193.74	194.84
201.91	200.05	202	201.65	202.2	201.18	202.23	203.14	202.58	202.42	202.02	202.42	204.09	197.95	204.97	202.91	202.76	202.51	202.05	203.58	203.24	201.75	200.6	202.07	202.63	201.99	201.93	200.81	202.18	202.43	204.6	204.05	202.51	204.19	200.93	202.13	203.27	203.7	200.06	203.92	204.43	200.13	204.79	201.68	202.54	203.52	202.95	201.4	202.12	201.81
213.37	218.08	218.07	217.15	218.94	216.63	218.06	217.83	216.72	215.18	216.48	216.68	216.05	216.24	218.2	216.84	218.47	216.73	217.13	218.84	216.28	217.4	214.49	220.01	218.07	215.91	217.08	218.07	216.39	218.14	219	216.92	217.67	215.93	217.87	216.3	218.04	213.73	217.37	218.42	217.23	217.03	214.57	217.64	216.42	216.8	215.23	214.76	215.88	219.28
205.48	202.46	203.82	206.2	207.17	205.18	203.2	207.55	202.52	204.09	206.3	203.25	205.77	204.91	205.16	206.58	203.31	203.92	205.95	204.95	205.02	205.44	204	205.19	206.55	201.87	207.36	205.45	205.75	206.71	206.31	205.7	205.26	205.18	204.02	203.81	204.42	203.68	204.03	203.63	202.86	205.76	202.59	203.08	204.62	206.66	207.28	202.56	204.76	203.86
213.01	212.56	213.61	212.58	212.27	213.15	215.04	214.33	216.59	213.03	213.72	214.51	213.91	213.61	213.12	211.98	212.77	213.13	214.34	214.35	215.25	212.28	212.82	213.48	211.99	214.27	214.64	212.28	214.33	213.9	213.42	212.98	213.3	212.14	213.15	213.05	214.73	214.92	214.73	214.82	214.09	213.21	213.81	211.91	212.99	216.15	214.45	214.73	213.46	214.03
217.78	216.19	218.85	217.62	218.3	216.74	217.77	217.21	216.91	217.12	218.06	218.7	219.79	220.28	216.83	217.34	217.54	219.53	219.05	217.89	219.64	217.75	218.21	217.6	217.4	217.74	216.92	217.32	217.61	218.53	216.82	217.76	216.97	218.08	217.26	218.01	217.8	218.72	218.89	219.63	216.28	218.3	218.64	218.48	218.34	216.75	218.89	218.75	216.24	219.89
210.03	207.63	209.37	208.16	207.98	206.86	210.95	207.95	208.79	208.1	207.72	209.06	207.7	211.76	207.5	208.05	209.82	207.93	208.2	208.77	208.38	207.36	210.34	209.71	208.53	209.44	210.06	207.13	207.68	208.69	210.4	210.22	208.39	209.09	209.51	209.48	210.49	207.28	209.16	209.87	209.53	209.26	207.52	209.91	210.22	210.4	208.47	208.75	209.91	209.61
206.76	208.1	206.12	208.33	207.57	207.28	205.11	207.46	208.28	207.46	210.69	208.63	208.07	205.94	207.11	206.54	206.66	206.02	210.17	208.55	208.61	206.56	207.36	206.68	209.06	207.48	209.57	207.83	208.05	206.9	207.71	209.54	206.9	206.17	206.69	206.73	208.45	206.41	206.56	207.99	205.93	209.15	206.57	209.17	207.98	206.76	208.24	211	206.36	208.77
201.37	198.72	198.81	200.09	200.48	200.08	201.53	199.18	200.72	199.54	200.28	201.89	200.71	200.24	201.02	201.06	201.16	200.25	201.66	199.25	201.53	199.42	200.32	199.66	198.32	198.24	199.52	200.55	200.51	201.01	199.42	201.57	200.48	199.4	199.65	196.71	199.73	198.79	198.94	198.45	200.31	200.82	202.32	199.88	199.38	196.43	201.55	200.17	201.15	200.89
208.49	208.94	209.75	209.75	208.23	209.01	207.88	209.17	210.28	208.25	209.85	209.54	206.08	208.69	207.2	207.01	207.97	207.47	206.73	208.24	206.82	208.58	206.57	209.84	209.87	209.41	209.18	207.29	210.73	206.29	207.84	210.32	209.57	207.29	207.6	207.89	210.56	208.08	213.05	209.28	207.98	208.22	208.67	208.24	208.57	207.74	208.96	208.61	208.86	209.83
202.62	201.61	202.45	202.42	205.01	202.49	202.53	201.81	204.11	202.78	203.16	203.79	203.5	201.76	201.83	204.13	201.66	203.93	203.09	202.62	203.47	204.12	202.69	204.07	201.57	202.34	203.05	201.67	200.58	202.77	201.89	202.82	202.52	202.99	201.84	201.87	202.45	202.29	201.62	203.89	203.06	200.82	201.88	199.99	202.92	201.92	203.58	200.77	202.45	203.47
210.08	211.09	210.58	213.18	212.31	213.33	212.82	210.93	211.63	212.59	214.29	211.48	210.66	211.47	211.38	213.73	214.15	211.11	211	213.93	211.32	213.37	212.6	211.97	212.5	213.14	211.22	211.54	212.94	215.29	209.46	213.41	211.34	212.32	212.35	212.74	213.92	212.92	213.52	212.43	213.09	212.41	213.15	209.74	212.92	212.95	210.8	212.14	213.33	210.63
212.73	212.79	210.81	211.41	210.44	211.69	212.1	212.79	211.83	212.38	213.08	212.79	213.38	212.02	212.29	210.48	210.86	210.04	210.42	212.36	211.28	212.34	210.53	211.96	211.79	210.6	209.76	210.93	213.37	211.14	211.52	213.03	214.03	211.1	211.53	212.55	212.93	211.42	212.66	212.15	210.39	214.64	211.34	210.25	211.89	210.9	212.21	211.8	211.06	212.64
199.11	200.85	200.51	198.68	200.08	199.44	200.54	201.47	200.25	199.99	198.8	201.28	199.05	200.15	201.86	199.21	199.07	200.25	202.88	200.55	201.06	200.15	203.04	198.78	198.02	199.38	200.88	200.69	201.69	200.06	202.01	198.64	201.45	202.37	200.65	200.72	201.17	201.99	200.38	199.5	200.94	202.05	200.17	201.22	200.53	201.1	199.91	200.96	201.64	200.89
199.76	202.28	201.03	200	200.52	199.62	201.64	201.8	200.35	197.35	200.41	201.48	199.31	200.87	199.82	200.16	198.04	198.84	198.44	200.34	198.54	201.15	201.11	198.52	200.2	199.57	200.96	201.44	199.4	199.6	199.48	200.37	200.68	199.54	200.71	200.04	197.39	201.84	198.92	199.82	200.04	199.62	200.23	199.97	201.45	199.93	199.77	199.97	199.76	199.05
208.99	209.56	209.78	207.12	208.23	208.47	208.74	207.8	207.74	207.98	208.47	206.42	206.29	207.29	204.8	207.73	209.91	208.91	208.29	209.26	206.94	208.43	208.25	208.98	204.72	206.75	208.82	206.23	207.85	206.96	205.94	207.18	207.21	207.73	207.43	208.93	208.14	209.92	207.91	209.43	208.87	208.41	208.12	207.66	206.83	207.73	208.37	210.51	206.47	206.79
214.63	211.41	214.76	212.28	212.51	212.85	212.12	212.17	213.85	215.85	214.54	211.19	213.93	214.4	213.53	212.26	215.44	210.07	212.72	212.87	214.1	213.46	212.78	213.57	212.51	212.53	211.98	212.59	212.23	211.65	214.16	212.28	213.7	212.19	213.92	214.71	213.78	212.65	212.85	215.45	212.07	213.28	212	214.1	212.33	212.41	215.25	213.47	212.45	214.11
210.25	210.04	211.94	211.95	213.21	210.03	212.85	210.11	212.79	211.7	210.95	209.59	211.73	212.28	209.81	210.91	211.41	211.65	209.17	214.15	212.68	211.13	213.49	213.33	211.89	209.17	212.04	207.52	210.04	212.4	213.93	211.1	212.2	212.54	212.42	209.65	212.73	211.29	211.57	214.03	209.49	212.56	213.33	212.26	211.93	212.17	212.76	211.41	213.31	212.76
210.87	209.49	208.92	210.45	208.18	207.31	206.47	209.71	209.83	208.18	209.56	207.7	208.11	210	207.24	209.4	208.56	208.51	208.26	209.38	210.88	210.51	209.09	207.82	208.16	210.81	210.41	207.73	208.51	206.64	208.7	208.08	209.1	208.13	210.01	207.7	208.27	208	208.71	208.27	209.78	209.87	209.54	208.07	208.91	207.26	208.39	208.28	208.09	209.35
202.96	201.95	203.3	199.91	204.16	204.13	203.99	199.87	202.77	202.34	202.33	204.61	203.65	201.99	201.19	202.45	201.34	202.41	200.62	203.63	203.51	203.8	200.35	202.56	204.07	203.77	202.34	201.55	204.09	203.58	203.52	204.06	201.24	201.66	203.49	201.63	202.25	203.03	201.71	204.27	203.04	202.44	201.42	203.57	203.54	202.89	201.97	203.34	202.5	203.45
212.87	212.42	214.47	214.4	213.88	212.68	213.64	213.24	211.63	212.36	211.57	212.93	213.29	213.09	214	211.13	213.33	213.81	211.92	211.55	213.53	212.75	214.53	210.68	213.68	213.29	211.68	214.5	211.04	213.27	213.86	212.54	213.64	213.71	213.07	212.13	212.94	211.94	211.8	211.74	212.33	214.83	212.15	212.9	214.09	215.55	213.06	212.76	211.6	213.4
207.24	206.86	210.37	206.29	206.91	206.55	205.75	206.58	205.49	206.41	206.24	207.39	204.56	203.68	206.26	207.25	206.26	206.14	204.4	206.92	206.73	208.3	205.86	205.42	209.07	205.43	205.78	206.99	206.32	207.56	206.65	207.06	206.86	205.15	207	206.71	206.12	205.85	206.83	206.57	206.3	209.19	206.52	206	207.54	207.74	207.48	206.67	204.49	204.32
194.9	195.19	192.54	194.68	195.2	191.89	194.63	194.18	193.99	196.05	194.68	194.11	193.83	193.36	196.58	194.94	193.19	194.36	193.07	195.13	192.52	194.24	195.42	194.9	194.55	194.97	191.97	194.06	193.94	196.51	194.86	195.33	192.75	194.73	193.12	193.33	193.42	193.44	193.24	194.5	192.79	196.37	193.03	194.15	193.07	194.15	195.05	194.88	192.59	195.59
208.41	207.61	207.35	208.75	209.03	206.41	207.83	206.64	209.29	207.22	210.59	209.7	209.79	209.01	208.44	208.34	208.63	208.81	208.11	207.52	209.1	205.86	204.76	207.86	206.59	210.95	209.85	208.5	209.93	207.87	208.48	206.44	210.18	208.82	210.22	207.89	210.04	209.1	209.93	210.31	207.91	211.37	207.59	209.78	209.61	209.32	209.06	211.91	207.17	209.68
204.02	202.59	202	203.99	205.37	204.09	202.64	201.79	203.48	204.6	203.89	203.02	201.49	205.01	203.73	202.64	204.65	202.86	203.97	203.62	203.79	204.4	205.05	204.78	204.47	203.76	203.47	203.13	202.97	202.86	204.61	202.53	202.4	203.82	204.85	205.14	203.47	204.71	204.51	204.09	203.63	203.98	204.57	204.34	202.86	205.63	202.3	201.54	205.14	205.14
203.57	203.25	207.03	205.43	206.57	206.06	206.59	204.23	205.28	206.17	202.79	206.63	207.28	207	206.22	205.61	205.38	207.29	206.98	204.69	202.94	205.51	205.81	206.22	203.35	203.07	207.58	205.77	203.5	205.44	204.33	206.71	203.99	204.8	203.3	205.56	206.23	204.92	206.08	206.35	204.26	206.05	206.01	205.57	205.02	207.08	204.8	207.5	207.99	207.85
211.35	208.92	212.76	211.95	210.52	208.87	207.54	208.63	210.16	208.1	210.14	208.83	211.92	210.12	209.25	211.97	212.06	210.04	207.23	209.07	208.26	208.87	207.28	207.53	210.28	208.02	210.3	208.21	209.15	208.97	209.82	209.59	209.39	209.18	209.65	211.5	208.9	208.76	209.44	209.18	209.23	209.73	211.16	209.93	210.43	210.46	207.89	208.62	209	208.69
208.16	208.93	210.04	208.16	208.53	207.61	209.18	208.17	206.81	207.33	209.28	206.99	207.75	207.96	208.26	207.98	206.25	208.44	207.83	208.49	207.47	207.37	207.94	206.85	207.64	206.51	207.28	207.93	209.69	205.81	207.55	203.86	207.47	206.06	208.74	207.67	206.95	206.94	207.63	203.75	207.19	206.8	205.62	209.47	209.57	205.54	209.45	204.76	208.65	205.19
209.12	208.24	209.43	210.01	207.79	207.67	208.89	208.82	209.51	208.74	208.49	207.8	209.17	210.16	209	209.01	210.03	208.55	208.69	210.06	208.94	209.27	207.4	207.86	209.61	209.51	207.67	208.62	209.53	208.83	207.81	209.6	208.33	206.8	211.08	208.15	207.43	206.1	210.46	207.95	207.26	207.05	208.55	208.96	208.85	209.45	207.5	207.83	209.58	209.19
218.57	216.93	217.44	218.58	217.2	218.09	219.11	215.9	219.09	217.75	217.34	217.25	217.25	218.21	217.6	216.92	216.67	219.98	219.49	216.66	219.68	218.63	216.63	217.34	219.69	217.01	219.59	217.14	220.27	219.47	219.34	215.99	219.76	215.82	218.69	217.4	218.01	218.09	217.07	219	218.15	218.37	217.54	218.77	218.26	217.63	218.56	216.15	218.44	220.05
210.52	207.17	209.71	209.21	209.3	209.5	210.77	207.47	207.49	208.96	209.23	207.63	208.81	206.49	207.11	207.82	208.95	206.98	208.16	209.2	208.37	208.21	208.99	209.88	209.1	207.88	206.96	207.45	208.04	208.45	209.85	208.59	209.89	208.76	208.26	209.88	209.33	208.75	210.3	208.34	208.7	208.33	211.49	209.75	210.44	205.83	207.9	208.83	208.18	209.33
207	209.27	206.85	208.47	207.14	207.31	208.04	207.97	206.71	208.75	207.79	206.15	207.77	207.8	208.96	206.52	208.74	209	208.75	209.72	206.39	208.36	208.6	210.15	206.43	207.07	206.5	207.73	208.78	208.96	208.65	205.68	207.67	208.31	205.93	209	206.38	208.64	206.53	208.49	206.91	208.19	209.27	208.46	209.29	207.89	206.34	207.19	208.96	206.13
216.31	217.56	217.47	217.61	216.49	217.01	216.54	216.16	217.52	215.75	217.69	215.53	217.75	216.65	216.78	215.57	217.02	215.16	217.05	217.71	217.93	217.19	215.15	215.45	217.01	218.02	217.8	215.98	216.86	214.83	214	217.23	219.1	220.09	216.72	214.86	217.22	218.34	219.77	217.98	216.13	217.02	214.88	221.1	216.7	218.3	217.12	217.75	216.68	217.28
204.29	201.07	202.38	202.97	205.54	204.43	203.24	205.14	204.65	202.51	203.87	203.94	202.47	204.35	201.15	203.74	202.65	204.26	203.83	203.65	204.55	203.99	206.72	202.79	203.11	204.89	203.6	204.68	204.58	203.69	203.25	202.93	202.15	203.11	204.46	205.52	203.34	203.66	202.27	204.72	205.6	204.73	202.84	203.44	202.63	202.84	204.16	203.6	203.12	203.32
211.22	213.28	212.25	211.43	210.93	211.98	210.76	210.33	211.93	209.25	212.12	212.3	212.15	210.74	211.85	212.53	212.17	211.09	209.72	210.75	210.98	211.88	212.23	213.79	212.19	213.24	211.1	211.33	210.65	212.4	211.89	210	211.29	211.75	210.32	210.1	211.16	214.26	212.53	211.97	211.5	212.34	211.13	212.82	210.66	211.59	211.57	211.61	210.41	213.04
200.16	197.78	196.7	199.5	197.4	199.51	198.33	197.46	200.08	198.96	199.53	198.5	198.7	200.25	199.08	196.42	197.32	198.98	199.66	199.52	196	200.44	199.07	200.2	197.92	200.31	199.08	198.51	197.71	199.05	198.58	198.74	200.44	198.85	197.94	200.58	198.16	200.24	198.59	198.5	199	200.63	199.52	199.95	198.8	199.14	197.18	197.5	198.8	197.56
199.68	200.95	198.91	200.11	197.8	196.94	199.63	198.38	200.18	198.02	200.86	198.85	199.7	199.18	199.28	198.47	196.88	198.12	200.77	198.38	200.43	198.73	200.81	200.63	202.35	198.43	197.68	200.37	197.07	201.07	199.31	201.55	197.93	196.98	198.19	200.16	197.61	200.86	199.26	199.09	199.8	199.55	198.82	198.87	200.1	200.11	198.97	200.79	199.39	199.36
201.41	202.15	199.84	201.09	201.21	200.01	201.73	200.64	201.48	200.49	200.58	200.53	203.67	201.9	199.27	201.19	201.94	200.96	202.19	201.73	198.94	202.72	200.72	203.23	200.75	200.74	200.02	201.47	200.37	201.77	199.49	201.58	200.86	202.26	200.53	202.54	200.76	202.3	202.27	202.25	201.68	200.36	200.76	199.36	203.44	203.7	201.39	202.35	201.38	198.81
211.78	211.63	210.87	212.64	211.55	212.43	212.76	212.4	212.11	211.88	210.82	211.54	210.13	212.48	215.35	213.34	209.96	213.28	210.64	210.97	210.2	209.95	209.9	213.05	211.45	210.73	212.05	211.91	212.21	210.89	213.29	212.22	211.08	213.31	210.78	211.48	213.34	212.68	211.14	211.81	210.87	211.47	210.82	210.18	212.22	212.11	212.53	211	211.54	213.29
202.05	204.89	202.91	206.11	205.22	203.66	205.51	203.99	203.31	204.16	204.18	203.28	203.79	204.21	204.29	204.57	204.66	204.73	202.89	203.89	201.78	204.47	202.86	203.21	203.19	205.21	205.35	203.17	204.44	202.58	203.62	205.05	204.02	201.59	202.46	204.05	201.75	204.61	203.68	205.38	203.85	201.67	203.57	202.83	202.58	204.93	202.42	202.56	202.13	203.52
209.53	206.47	208.08	206.81	210.41	209.98	207.8	208.15	205.37	210.24	210.17	208.15	210.31	208.89	209.92	209.42	208.64	209.29	207.92	208.01	208.15	208.7	208.07	207.37	210.45	208.08	206.58	207.96	208.47	209.38	209.49	208.79	211.82	207.16	207.48	208.49	208.61	209.81	209.42	209.52	208.46	207.11	208.51	208.24	208.94	206.93	208.01	210.16	207.12	207.95
209.42	210.79	214.38	211.21	211.51	212.7	210.54	212.1	211.39	212.17	212.63	212.69	212.78	214.41	211.81	211.35	211.63	213.3	211.97	210.86	210.77	212.77	210.22	211.02	212.07	210.94	213.86	211.5	210.47	210.88	209.83	211.06	209.59	211.89	209.07	212.84	213.67	212.13	210.32	209.87	210.91	210.93	209.55	210.6	209.95	211.98	210.35	211.33	212.44	211.16
202.39	199.7	202.59	201.87	201.34	202.67	198.96	199.17	200.54	199.7	199.8	202.31	200.34	199.45	199.54	201.6	200.51	200.31	199.77	199.07	200.54	200.75	200.61	199.39	199.97	200.62	201.2	199.02	200.25	201.45	199.34	201.86	200.66	200.72	200.37	200.54	201.37	200.21	200.29	199.35	201.47	201.03	200.96	199.51	199.19	199.5	201.99	201.19	200.17	199.17
208.69	211.22	209.55	209.34	209.67	211.73	209.18	208.28	208.91	206.58	207.44	208.75	207.67	208.96	208.38	208.64	211.1	209.31	208.49	209.41	210.18	208.16	206.04	208.07	208.83	207.6	210.16	208.23	209.09	209.88	208.48	209.69	210.65	209.43	208.06	208.35	207.35	207.68	208.65	209.5	207.07	209.08	208.35	209.34	207.38	209.7	210.15	207.18	209.28	208.74
202.82	202.15	203.79	203.7	203.27	200.61	203.98	200.62	202.3	201.51	201.18	202.21	201.11	203.19	201.59	201.09	201.95	204.16	201.48	201.69	203.3	203.52	202.04	201.41	202.56	202.04	200.84	201.64	203.46	205.49	202.06	202.01	203.76	203.9	202.93	201.75	201.37	202.38	201.36	200.62	203.49	205.42	203.25	203.85	201.13	201.64	200.35	202.03	203.1	201.25
199.66	199.55	199.42	199.19	198.72	197.08	199.15	199.28	199.21	198.54	200.25	198.61	197.4	198.11	197.05	198.53	198.68	199.24	198.92	198.63	198.63	198.89	199.64	199.92	197.45	198.6	198.31	199.01	197.36	199.65	198.51	198.18	199.05	197.18	196.65	198.33	199.49	201.03	199.49	199.44	196.47	197.04	198.33	198	199.19	199.76	197.95	199.14	198.09	198.48
209.14	209.56	208.71	209.01	209.46	210.96	208.11	209.94	209.32	210.32	208.82	208.93	208.82	209.19	206.07	209.16	209.82	208.71	209.61	208.48	208.56	208.84	208.15	209.33	208.92	208.63	210.27	207.33	208.54	209.43	208.75	209.77	206.75	209.12	208.25	210.32	209.86	208.66	208.16	208.32	208.25	209.27	207.1	210.98	207.8	209.6	209.66	209.49	208.92	209.92
199.59	199.86	199.95	198.68	198.42	198.85	199.01	198.37	196.41	199.35	201.56	198.85	197.04	197.12	200.89	200.59	200.28	201.48	202.36	199.78	200.61	196.76	200.57	198.61	200.12	199.45	201.05	198.93	200.59	198.98	199.04	199.84	200.45	198	199.13	199.45	200.96	199.1	198.43	200	200.67	197.8	199.23	200.95	199.19	198.27	201.56	198.69	198.48	198.28
204.03	202.69	204.28	203.14	205.51	203.12	203.91	201.72	200.99	206.33	204.05	203.85	202.26	202.59	203.57	202.28	206.28	202.56	204.62	203.95	205.64	203.88	202.94	203.93	202.5	203.11	205.41	205.25	203.97	206.17	203.87	204.15	205.14	204.32	204.33	202.32	202.35	203.67	204.37	203.01	205.99	203.93	203.91	201.51	203.78	202.84	202.18	205.37	205.67	204.16
199.16	199.18	200.17	200.15	198.75	197.26	199.82	200.7	200.83	200.46	199.52	197.47	200.36	198.64	199.63	198.37	200.14	199.95	198.19	198.11	200.11	199.31	198.81	197.67	200.32	199.41	198.85	199.52	200	199.9	198.95	201.16	198.35	200.14	198.49	198.61	197.21	199.64	197.51	202.09	199.08	198.73	200.08	201.26	199.03	201.13	200.1	199.42	199.34	200.17
218.19	216.38	217.1	216.27	218.16	216.14	216.61	217.22	215.63	216.98	217.04	218.25	216.67	217.13	217.98	217.93	213.5	218.18	217.42	217.56	216.92	216.1	218.19	215.13	216.53	217.17	218.04	216.26	216.34	216.83	216.68	216.49	216.45	218.87	217.37	218.43	218.12	216.2	215.9	217.16	216.34	213.8	216.58	217.29	219.81	217.03	217.08	216.11	220.61	218.61
201.21	200	201.68	202.22	202.65	203.05	202.47	201.19	203.14	201.89	200.95	201.97	201.64	201.83	203	202.85	202.76	201.09	204.42	200.67	202.22	201.44	204.04	199.82	201.81	201.58	203.01	201.04	203.68	200.84	201.65	202.4	202.1	202.62	202.29	201.74	202.77	201.37	201.66	203.19	200.89	200.29	203.52	204.15	204.74	202.83	201.57	201.28	203.67	203
212.99	211.21	212.48	212.8	211.1	211.17	210.18	211.27	211.9	210.7	212.76	211.39	209.74	211.75	209.56	209.94	211.84	211.47	211.26	211.76	214.18	209.51	209.85	213.13	210.36	210.58	209.08	209.7	211.6	211.4	210.49	207.48	211.4	209.94	211.91	212.23	210.46	211.63	213.43	213.79	211.94	212.35	211.08	212.28	210.34	212.48	213.52	210.97	214.11	210.78
216.66	217.6	215.3	217.4	216.93	217.53	218.42	215.24	217.56	216.83	216.34	218.61	217.12	217.36	217.28	215.41	215.97	217.16	215.94	217.37	215.18	216.38	218.7	217.25	216.91	217.79	218.83	217.96	216.85	216.79	217.54	216.69	214.22	218.19	216.93	217.78	216.39	218.07	217.39	215.8	217.63	218.08	215.98	217.8	216.92	215.56	216.62	216.63	217.64	217.36
204.41	203.58	203.61	204.47	203.13	204.51	204.94	200.95	203.38	201.42	203.91	203.23	203.23	203.39	203.01	202.97	205.1	203.46	203.32	203.87	201.72	203.33	203.42	201.1	203.62	200.12	202.47	204.12	203.11	204.32	202.63	202.12	205.32	203.08	202.19	202.63	202.83	206.19	204.42	202.99	205.46	205.54	201.01	202.83	204.25	205.37	202.87	204.73	202.9	203.98
204.23	204.13	202.31	202.68	203.55	203.59	200.22	199.95	201.37	200.52	203.22	203.32	201.78	202.05	202.28	203.39	201.46	202.89	203.49	202.23	203.55	203.08	201.82	205.33	202.91	201.54	200.57	202.94	200.94	202.13	201.88	202.4	203.86	204.32	201.84	203.13	200.78	200.8	202.34	202.14	202.45	204.07	200.12	202.11	201.39	203.98	203.31	203.76	201.46	200.21
201.75	204.19	203.39	205.55	205.51	204.63	203.87	203.98	202.74	201.88	205.32	202.47	205.21	203.57	203.45	205.77	200.95	205.87	203.36	202.97	205.15	201.09	203.93	204.83	202.94	202.34	205.71	204.52	203.56	203.91	203.36	205.68	204.48	202.03	204.04	203.67	203.94	203.29	202.49	202.79	205.63	203.55	203.37	205.64	203.4	202.91	200.34	202.76	203.91	203.58
213.67	211.02	213.57	214.23	211.6	212.99	213.04	215.97	213.32	213.32	212.55	214.39	211.54	213.43	214.09	214.22	211.97	213.55	211.89	213.72	214.46	212.14	213.42	212.5	215.05	211.92	209.74	212.01	212.75	212.7	213.15	213.23	210.96	212.18	212.19	213.25	212.28	211.45	213.42	213.9	215.56	210.87	214.57	212.82	212.96	211.14	213.89	213.25	212.87	214.48
209.13	211.11	208.35	208.1	208.62	209.44	210.72	211.21	210.55	208.56	209.94	210.42	209.62	210.67	210.01	209.35	209.47	208.96	207.73	211.43	207.28	209.5	207.65	209.57	210.56	207.97	207.6	211.06	209.39	211.28	209.32	209.5	209.91	209.37	210.38	210.13	209.93	207.11	207.9	210.14	209.69	207.61	210.79	208.97	207.89	211.88	211.13	210.28	208.68	209.8
205.45	204.72	203.25	203.19	206.5	205.91	204.42	205.68	204.62	205.44	204.36	204.91	205.5	203.59	204.61	204.39	204.09	205.43	205.12	203.63	205.3	205.18	206.81	205.56	204.93	204.05	205.09	204.93	205.65	203.52	205.68	205.68	205.81	205.74	203.33	204.18	204.08	205.61	204.72	203.07	203.89	204.26	204.24	204.32	204.92	204.6	205.42	204.26	203.94	206.99
204.49	204.83	207.44	207.11	205.61	205.7	205.98	206.34	202.53	204.85	204.8	204.26	201.69	204.75	207	203.82	205.02	204.93	203.87	205.45	204.54	206.84	203.9	204.73	205.88	205.65	205.13	205.58	206.14	203.75	204.66	205.1	205.98	204.99	204.58	204.92	205.67	204.23	205.69	208.68	202.23	204.38	202.97	204.32	205.5	203.51	203.89	204.63	203.33	205.21
208.45	207.2	210.22	209.36	210.1	206.79	207.44	206.69	209.3	206.93	207.03	208.92	206.36	208.18	207.14	209.2	207.24	208.96	206.3	207.81	209.02	207.46	207.62	208.87	208.22	206.93	208.32	207.4	208.32	207.23	208.83	207.69	207.62	207.42	209.54	206.89	207.36	208.55	206.38	207.93	206.5	209.86	208.6	209.44	206.73	207.51	209.33	207.3	208.16	206.79
209.02	210.68	211.03	206.7	207.68	207.68	207.07	209.06	205.97	208.01	207.94	206.72	207.86	206.61	206.97	207.14	208.65	207.88	206.87	207.47	208.41	208.65	209.84	205.89	207.79	207.86	206.07	206.99	207.96	207.11	208.76	208.31	209.36	209.06	208.18	206.76	209.57	206.35	207.99	209.97	209.02	206.45	209.43	208.5	208.01	208.84	207.74	207.46	210.64	208.26
206.07	205.94	208.28	205.39	206.64	205.36	206.71	204.81	208.73	206.62	206.79	205.26	209.29	207.3	206.01	206.98	206.01	206.83	204.71	205.18	205.56	204.97	207.19	206.18	208.67	207.72	204.6	207.57	203.37	205.75	207	205.14	205.62	207.07	205.82	205.2	207.13	206.51	207.57	205.84	207.18	204.64	204.48	206.76	207.73	204.35	205.16	205.68	204.46	204.11
213.45	210.16	213.97	213.33	212.51	214.79	210.95	212.28	214.79	213.09	213.07	214.56	213.51	213.41	215.03	211.73	214	213.44	212.17	211.16	213.04	214.29	215.37	213.07	214.52	214.08	213.41	210.62	213.71	214.27	211.3	210.96	213.07	212.51	213.18	216.99	212.46	209.55	211.19	213.48	211.07	211.86	211.47	211.9	214	212.86	211.63	214.38	210.16	211.65
196.85	195.91	194.81	194.36	193.98	195.5	193.98	197.01	195.4	196.64	195.25	197.58	196.23	195.38	195.26	195.49	195.45	197.61	195.36	196.29	197.16	199.29	196.38	194.9	194.51	194.96	195.34	196.96	195.05	196.1	193.5	196.15	195.84	195.17	194.95	195.04	193.8	194.3	195.87	192.86	195.98	194.83	192.75	195.22	192.97	197.05	194.99	196.17	195.08	195.28
201.25	203.36	201.3	203.47	201.67	201.56	201.89	201.92	202.74	202.77	204.69	202.18	202.1	203.2	204.34	200.38	200.94	201.65	203.41	202.03	201.44	204.89	202.05	202.49	203	202.74	203.69	205.75	202.38	202.28	202.49	200.77	202.88	203.9	206.14	202.01	201.39	204.31	202.39	201.39	202	202.96	202.86	202.62	201.63	203.36	203.05	202.74	200.62	204.52
217.32	218.1	217.39	218.97	221.04	218.16	217.6	219.79	217.27	215.72	215.31	215.53	219.05	218.58	218.3	218.19	219.97	220.17	218.11	216.64	219.53	217.71	217.36	217.08	218.42	216.23	214.56	216.78	219.58	219.29	217.75	217.46	217.22	219.67	218.11	217.66	218.74	217.48	217.66	216.85	219.2	217.94	218.06	215.12	219.4	218.65	218.78	215.1	218.05	218.72
205.88	205.79	206.82	205.24	204.53	203.89	204.43	203.73	203.34	202.87	204.15	203.71	204.17	202.32	206.35	202.99	205.09	205.57	205.94	204.81	206.53	204.2	206.41	203.54	205.39	206.07	203.35	203.56	204.62	202.86	205.89	204.93	204.57	204.58	204.79	203.64	201.75	203.87	205.17	204.4	204.4	205.53	204.19	202.05	203.72	205.75	205.09	205.14	205.87	205.3
216.32	219.86	216.39	214.48	216.63	214.6	217.27	214.48	216.56	219.2	217.83	216.85	215.63	217.75	216.55	215.31	221.4	218.82	218.14	216.29	216.05	217.54	216.13	217.69	216.5	216.57	217.97	217.29	216.42	216.87	217.22	217.1	215.77	216.66	217.22	217.08	215.47	215.25	217.12	218.96	217.97	218.99	216.83	217.18	215.48	216.06	216.83	217.93	217.93	215.6
201.15	202.69	200.28	202.75	199.3	201.94	200.99	201.42	200.08	202.31	203.52	200.19	202.26	204.15	200.96	202.12	200.91	202.43	203.64	198.71	201.5	202.89	200.71	198.45	200.66	201.66	203.25	202.3	202.68	202.5	199.37	201.68	200	201.28	199.59	203.69	201.78	202.29	201.15	200.79	203.58	199.84	199.07	202.33	201.99	201.71	202.53	202.09	202.93	201.66
198.15	201.3	202.33	200.05	200.16	198.8	199.09	201.42	199.08	198.63	201.98	200.29	200.93	200.77	200.2	200.23	199.74	199.23	199.37	199.96	198.44	201.45	201.89	199.1	200.86	199.1	200.85	200.71	198.31	199.47	200.91	200.26	200.07	200.46	200.24	200.19	198.77	200.2	199.61	201.35	199.33	199.22	201.21	199.25	202.35	200.93	201.64	200.2	201.8	201.52
199.8	198.22	198.92	200.89	199.94	200.89	200.47	202.46	198.83	199.59	198.8	202.2	195.1	201.26	201.11	201.35	200.04	202.49	198.06	199.35	201.29	198.53	200.58	199.62	202.4	200.3	201.31	200.41	198.19	200.99	200.94	201.27	199.22	201.36	199.62	197.59	201.16	199.6	201.35	200.39	199.88	200.18	198.51	199.93	200.94	201.42	201.3	201.19	197.67	200.15
208.38	209.13	208.23	208.49	210.55	209.05	206.54	208.88	208.92	210.12	206.8	211.23	208.03	209.77	209.87	208.34	209.46	207.47	209.35	206.71	209	209.3	209.33	208.6	208.75	210.13	210.38	210.11	208.75	211.59	209.91	207.41	208.95	208.3	209.1	209.96	209.1	207.5	208.03	206.77	209.62	210.54	209.98	207.3	209.86	208.48	208.5	209.34	208.83	207.88
203.54	204.13	201.93	204.83	204.41	205.11	202.13	202.8	203.04	202.66	202.65	202.63	203.89	205.25	202.64	202.11	205.64	203.86	204.31	202.72	202.45	203.67	201.54	202.12	202.55	203	204.61	202.42	204.46	202.32	203.78	204.08	205.37	204.36	206.88	203.28	203.63	204.29	204.92	203.25	202.99	201.24	204.05	201.84	203.68	204.19	203.09	204.4	204.13	203.19
216.14	215.43	216.36	214.62	217.88	217.59	218.14	215.31	217.27	216.4	216.09	217.02	216.57	214.68	217.92	217.76	216.34	217	217.51	216.53	215.36	216.22	217.45	215.94	216.69	215.58	218.59	217.92	218.2	217.52	218.86	218.97	217.18	216.27	217.68	217.45	216.28	214.4	218.2	216.37	217.73	218.99	217.18	216.28	215.81	217.63	214.71	217.79	218.67	217.54
205.59	200.94	206.04	205.08	205.77	205.23	201.98	203.95	203.13	202.37	204.34	202.52	203.49	204.54	204.32	204.36	205.16	203.12	201.99	202.9	204.92	204.87	204.28	203.23	204.89	203.9	203.62	204.87	203.72	204.07	200.54	202.7	204.65	204.39	203.06	202.52	205.03	203.43	203.02	201.28	203.29	202.68	204.03	205.73	205.25	202.57	204.56	204.48	204.43	204.38
208.2	208.79	208.77	208.66	209.03	208.32	211.31	208.5	205.95	209.35	208.78	209.48	208.92	209.48	210.27	206.77	209.35	209.02	208.61	208.67	208.35	209.06	210.02	207.02	205.75	208.54	206.52	207.21	207.75	209.01	208.79	207.89	208.4	205.09	206.38	209.56	207.9	208.29	209.2	208.63	209.53	208.68	208.4	207.37	206.82	210.14	208.53	208.43	207.93	205.81
203.07	203.83	205.5	207.77	202.25	203.1	203.41	205.65	204.28	206.06	204.94	205.18	205.55	204.28	204.04	204.47	208.53	204.57	201.4	205.03	204.87	202.36	203.51	204.79	201.82	203.98	204.23	204.64	204.29	205.63	206	203.2	205.88	204.21	204.59	206.4	205.74	204.58	206.85	205.68	203.2	204.43	203.87	203.62	205.85	203.66	205.39	203.31	204.27	203.68
213.3	213.55	213.36	213.52	215.39	213.43	210.85	216.15	212.5	211.88	211.82	213.22	211.94	214.09	211.44	212.43	212.91	214	214.61	211.2	213.94	212.94	211.88	213.1	213.28	214.11	212.45	214	211.8	212.5	216.16	215.1	213.9	211.95	212.44	213.17	214.69	212.5	213.12	212.61	214.2	214.89	212.27	212.48	214.19	214.59	214.48	212.44	215.37	213.75
204.3	205.18	205.08	204.19	202.69	202.3	204.45	203.74	202.58	202.54	204.15	205.57	202.66	202.32	203.78	205.03	202.94	205.53	206.18	203.26	202.14	203.95	202.23	203.31	203.82	204.45	204.87	204.63	202.6	202.25	204.23	203.41	203.82	204.81	203.86	204.24	203.27	202.94	203.53	203.52	202.42	204.13	202.47	203.04	205.39	203.37	203.94	205.22	203.9	204.51
211.12	211.77	208.91	213.38	212.11	212.46	212.02	212.16	211.94	212.66	211.45	211.58	211.52	214.11	211.57	211.38	212.2	212.28	213.75	212.2	213.3	211.1	213.19	210.93	211.23	213.05	211.65	213	213.87	213.72	214.1	213.51	210.78	211.46	212.39	210.72	211.89	212.8	213.21	210.55	212.46	213.82	214.11	212.38	211.85	213.45	212.34	212.07	215.88	212.36
208	208.87	207.17	207.89	209.56	206.7	209.29	209.83	206.42	208.49	207.12	207.09	209.9	208.97	208.12	209.42	208.27	206.95	210.77	208.59	209.13	208.35	207.64	209.05	211.72	208.74	209.13	209.39	208.22	208.67	209.31	209.4	209.46	207.87	209.65	207.18	206.43	209.11	207.97	210.65	207.31	209.46	208.9	209.1	206.33	207.66	208.75	206.83	208.29	208.83
202.56	205.91	203.47	203.83	204.38	203.62	201.63	203.11	206.66	204.1	204.51	204.82	203.29	202.51	204.1	205.63	202.68	204.11	202.09	204.32	204.7	204.67	204.27	205.11	202.23	204.83	204.65	204.46	202.93	202.92	204.76	202.58	200.72	202.39	205.42	203.83	203.85	203.18	201.32	203.28	201.41	202.19	205.98	201.1	203.77	204.64	204.67	204.83	205.55	202.22
207.96	208.08	205.64	208.29	207.34	206.73	207.19	207.87	205.52	209.05	208.13	210.41	207.72	207.09	207.09	207.83	207.99	206.18	207.61	208.75	205.89	206.41	205.87	206.73	207.6	206.1	206.33	205.42	208.57	207.3	207.8	208.93	207.61	208.6	207.64	209.47	207.14	208.15	207.19	209.16	208.2	205.51	207.29	207.46	207.38	211.02	207.39	206.61	207.59	208.77
201.65	199.57	201.29	198.49	198.3	199.03	200.19	201.04	199.21	199.33	200.13	199.65	201.59	197.52	199.47	198.48	200.04	197.97	201.26	200.86	200.77	199.45	199.7	198.12	197.76	198.93	202.41	198.87	197.29	200.23	196.77	199.6	199.69	199.6	200.6	198.18	200.42	199.83	197.34	200.46	199.4	201.85	200.07	198.89	200.09	197.66	197.8	202	200.42	197
208.97	207	207.98	206.68	208.48	209.81	207.49	206.8	208.78	210.7	205.26	209.59	208.43	208.06	208.23	207.74	208.3	209.42	206.69	208.16	208.46	210.79	208.45	207.93	208.85	210.73	208.23	209.18	209.32	206.23	209.55	207.36	209.47	206.59	208.85	209.79	207.98	210.04	206.49	207.7	206.28	208.33	207.84	206.95	205.73	207.3	207.47	208.17	207.06	209.07
193.01	194.61	195.9	191.45	194.11	194.88	196.22	196.23	196.1	193.72	195.87	193.1	194.48	192.02	193.94	193.61	195.25	196.01	195.11	195.04	193.59	194.93	191.85	194.92	193.8	193.27	193.51	195.49	192.82	195.52	193.73	194.08	194.22	196.3	196.06	196.03	193.61	195.36	193.9	194.64	196.26	193.49	193.66	193.7	196.04	194.25	192.54	190.46	195.79	194.05
204.98	205.23	205.96	204.22	202.79	204.51	203.95	203.02	204	201.83	205.04	204.34	203.59	205.6	204.21	205.62	205.37	201.76	204.23	203.21	204.71	205.77	205.73	203.81	204.32	206.73	203.32	203.95	204.32	204.17	203.57	203.03	203.23	201.38	203.14	202.23	204.75	206.72	203.33	202.61	202.7	205.32	204.86	201.17	204.25	205.56	203.45	201.4	203.63	203.05
204.94	204.88	203.81	203.81	203.7	202.26	206.37	202.35	204.93	205.71	204.03	205.3	204.07	205.96	204.13	203.87	204.66	205.81	205.62	203.38	203.72	202	202.58	203.76	204.99	203.55	203.7	206.02	205.7	203.14	205.33	205.26	205.82	206.63	203.49	205.53	202.97	202.44	205.02	203.25	204.84	203.37	203.28	204.59	204.67	205.23	206.26	203.39	203.75	205.87
198.3	199.85	198.91	201.44	199.05	199.71	199.22	199.41	197.27	199.53	199.15	197.45	198.63	200.73	199.94	201.28	197.95	199.56	200.66	200.68	199.58	201.24	199.75	200.46	197.64	200.12	200.88	199.72	200.7	201.03	201.26	200.12	197.08	199.85	202.3	198.6	199.02	199.79	198.96	198.06	198.66	199.18	198.52	199.68	199.12	200.48	199.24	199.17	201.91	197.68
200.87	203.54	202.08	200.92	201.61	200.84	203.07	203.3	201.84	203.44	198.87	202.95	203.1	202.76	201.74	201.13	204.05	200.85	204.29	203.05	202.06	200.07	201.88	201.15	203.31	202.2	204.81	202.55	203.27	202.1	203.53	202.31	204.71	201.43	201.67	202.01	202.01	202.1	204.13	203.56	201.45	200.16	204.7	203.24	201.88	201.96	201.92	203.48	203.29	201.6
209.32	209	207.47	210.25	207.26	209.86	209.2	209.39	208.79	208.44	210.39	208.4	207.36	208.13	208.93	209.35	208.47	209.29	208.85	208.39	208.16	208.16	207.42	208.73	207.82	207.24	208.35	210.85	210.87	207.76	206.65	209.42	209.13	206.7	208.26	205.42	209.19	210.57	206.5	210.31	211.29	209.49	210.94	206.38	210.07	208.82	209.17	207.92	207.54	207.14
218.3	216.55	217.26	217.88	219.29	218.25	219.54	218.67	218.96	218.29	216.51	217.26	218	218.18	219.88	217.37	217.36	218.54	218.16	218.33	216.28	219.07	217.89	218.61	217.18	217.1	220.87	217.62	218.66	220.87	215.25	215.59	217.81	218.64	217.38	217.22	217.6	216.52	217.64	216.48	217.03	218.21	216.2	219.08	216.47	219.94	219.26	220.03	218.8	218.54
207.42	208.97	208.82	206.57	210.15	208.01	208.47	207.62	208.72	206.99	206.56	208.06	207.06	208.08	207.73	205.92	208.8	209.09	207.65	208.42	207.66	206.89	208.83	206.24	208.85	206.35	208.29	208.27	205.8	209.46	209.67	210.05	206.82	207.83	207.23	208.05	208.64	208.93	208.23	207.2	210.51	206.49	207.15	206.55	207.77	207.4	206.36	207.76	207.2	208.96
204.06	201.75	202.15	202.39	202.35	201.9	201.57	201.79	201.92	202.42	201.47	202.41	203.73	202.83	201.95	202.83	200.82	201.86	202.97	200.61	201.33	203.89	199.53	203	202.16	204.09	203.6	204.54	201.9	204.13	203.57	202.54	203.43	203.08	204.38	201.05	202.9	201.03	203.51	200.76	201.31	202.22	201.27	202.72	202.02	204.87	203.81	200.91	202.19	201.81
194.66	195.18	192.03	194.76	194.79	195.25	193.25	196.07	193.03	194.86	193.15	192.98	194.32	192.08	192.13	194.91	196.23	194.95	192.36	193.99	192.32	193.79	194.95	194.48	193.99	195.03	192.97	193.62	194.85	193.97	194.15	197.73	192.64	193.42	194.86	196.05	194.38	193.68	194.05	194.9	194.57	193.88	195.27	192.86	191.46	194.45	192.94	194.77	194.88	195.83
213.38	214.05	213.3	213.11	214.82	215.1	213.57	214.19	214.51	210.98	212.76	213.34	214.69	212.72	213.85	213.06	214.45	211.65	212.99	212.58	213.87	214.09	215.28	213.78	214.21	214.36	214.05	213.31	214.91	215.31	212.75	210.56	215.51	215.01	212.59	213.16	211.48	213.51	214.27	213.81	215.57	216.18	211.07	212.29	213.69	215.34	214.6	213.7	215.77	213.73
206.32	208.47	206.76	206.21	209.13	207.61	208.22	208.87	207.82	206.9	205.57	206.85	209.34	208.61	207.49	209.08	206.05	208.08	208.01	206.63	207.91	207.2	207.62	206.72	208.1	207.17	206.39	207.38	209.77	208.27	207.94	207.52	208.86	209.1	208.29	206.5	210.54	208.4	210.35	207.74	206.08	207.15	206.27	208.81	206.42	208.93	209.82	209.25	207.56	207.86
209.25	211.91	207.59	207.87	209.95	207.88	211.39	204.78	210.17	209.57	208.77	209.24	208.85	209.52	207.53	206.72	208.06	208.59	208.75	208.66	209.08	208.22	208.86	210.41	209.09	209.04	210.38	207.2	208.29	210.65	209.49	207.46	211.26	209.75	207.46	208.28	208.08	209.26	207.18	208.42	209.77	209.17	208.67	208.05	209.41	207.06	207.97	206.73	206.94	209.82
200.5	203.17	201.28	201.96	205.53	202.91	204.83	204.26	204.64	203.02	201.84	203.14	204.49	206.69	206.52	203.14	202.96	203.48	202.71	204.25	202.75	203.91	204.58	200.95	205.52	203.49	205.84	205.75	202.5	203.53	203.15	201.92	204.94	205.29	203.16	205.57	205.27	204.42	205.3	201.86	203.41	203.4	201.63	204.18	205.18	207.51	203.21	201.66	202.43	200.83
209.85	209.39	209.41	206.78	206.47	208.99	208.34	209.92	208.07	207.32	210.26	208.69	208.47	209.4	209.14	210.67	208.65	205.65	208.56	208.95	208.6	210.25	207.52	208.08	208.02	207.8	208.41	210.74	210.94	211.16	210	208.94	209.1	208.44	206.64	207.32	207.51	209.3	208.98	209.95	210.65	209.22	207.84	208.21	210.29	209.42	207.92	208.52	210.7	208.12
209.18	209.31	208.08	209.16	210.34	210.22	210.59	210.68	209.38	211.35	209.05	210.7	209.03	209.37	210.49	209.14	208.71	209.1	209.34	210.83	209.96	207.59	210.27	210.81	211.01	207.26	211.72	209.38	207.47	210.44	210.98	209.27	210.12	208.69	210.34	209.73	211.28	212.52	209.81	212.38	207.67	212.89	207.26	211.49	210.15	210.89	208.72	208.77	208.29	208.78
204.27	203.88	201.31	204.36	204.76	206.53	205.54	202.95	203.52	203.94	207.32	204.84	207.78	207.13	203.35	204.46	203.41	203.32	206.39	202.51	206.46	206.51	202.86	205.09	205.63	203.54	206.51	205.13	203.89	206.48	204.56	202.75	203.06	205.12	203.75	203.98	206.96	205.69	204.21	204.74	206.02	203.46	207	204.31	204.05	205.19	204.2	202.14	202.85	205.32
198.4	199.78	200.28	199.62	198.37	199.69	199.79	199.43	198.03	201.26	199.12	200.74	200.36	197.05	198.7	199.1	202.45	199.56	199.21	198.28	198.28	199.06	198.08	199.82	198.91	198.37	200.16	198.44	199.14	200.2	198.3	198.34	199.25	198.09	198.17	198.51	202.05	200.3	199.79	199.59	200.74	200.47	201.78	198.52	200.08	202.56	199.92	198.71	198.26	200.06
209.63	209.36	211.23	210.36	213.06	212.52	210.58	211.92	212.16	212.97	212.53	213.53	212.05	210.29	210.78	210.96	212.3	210.66	211.35	211.03	211.16	212.98	212.25	210.28	213.28	211.62	210.2	212.75	211.19	210.14	211.56	211.94	211.81	211.34	211.02	212.79	212.62	213.32	213	211.54	210.29	210.21	209.53	211.95	210.36	213.01	210.34	213.36	212.31	211.46
208.12	208.53	208.37	209.59	209.01	207.55	209.43	210.24	207.59	209.85	210.36	210.47	209.23	206.48	206.28	210.7	210.21	207.74	208.62	207.78	207.92	210.57	210.22	207.33	209.32	208.87	208.7	210.15	210.75	207.45	208.64	207.78	206.84	209.72	208.56	209.52	208.68	208.04	205.72	209.13	208.99	210.22	207.77	207.31	208.19	206.78	205.66	210.62	211.68	208.28
199.76	200.89	200.16	201.03	200.49	200.19	202.93	200.5	200.78	202	199.01	200.85	201.7	199.64	198.3	200.7	200.59	199.76	202.13	200.11	206.09	200.34	199.43	199.23	200.79	200.47	200.93	200.41	200.73	199.5	200.22	201.29	199.12	199.88	199.99	200.4	203.09	199.64	199.62	199.92	199.92	200.2	200.34	199.93	201.15	203.07	199.95	199.2	200.56	199.89
209.47	208.23	209.14	208.68	209.29	211.35	208.93	211.97	211.15	209.44	210.53	209.51	210.23	210.18	208.04	210	207.28	210.35	210.55	210.1	208.55	210.13	210.24	210.52	209.13	210.36	208.62	209.67	208.91	210.28	208.97	210.47	212.8	207.95	209.35	207.24	208.25	208.96	209.17	209.79	209.83	209.05	208.84	209.04	208.57	208.96	210.06	206.7	210.09	208.86
194.3	194.16	192.63	194.99	195.48	194.55	194.97	192.54	192.62	194.47	195.52	195	195.81	192.9	196.57	191.45	195.25	193.6	195.53	195.48	192.69	195.53	195.32	192.63	194.35	194.44	194.01	193.5	192.16	194.55	194.45	194.25	195.05	193.94	195.65	192.91	195.78	194.87	192.57	195.2	195.19	191.53	194.78	194.28	193.08	192.48	194.3	193.98	196.44	193.86
200.4	200.96	198.74	198.31	203.01	198.38	199.25	198.73	202.61	202.02	203.14	200.23	201.66	200.74	200	200.6	202.86	200.94	199.15	201.03	201.95	200.5	201.2	200.03	201.43	202.19	199.48	202.24	198.88	202.05	200.81	199.77	202.51	202.56	200.45	199.33	201.05	202.09	201.08	199.86	200.69	200.98	200.64	197.37	200.04	198.14	198.73	201.27	201.14	199.66
199.57	199.01	201.18	199.9	201.15	200.11	201.77	201.34	199.99	200.8	199.87	201.07	199.71	199.11	200.15	198.14	201.91	201.44	198.46	200.13	199.32	201.33	200.6	200.49	200.31	202.48	200.22	198.39	200.71	200.24	198.63	199.08	199.85	200.63	198.86	199.04	202.89	201.35	202.13	201.34	199.37	200.57	200.44	201.45	200.46	199.79	203.07	200.53	201.32	199.76
206.44	208.77	209.04	208.15	208.63	208.39	207.56	208.64	207.04	208.98	208.76	205.84	209.84	209.25	206.89	208.24	207.11	206.79	206.98	208.35	206.96	208.04	206.95	207.87	209.06	209.82	207.27	205.61	208.63	207.9	207.51	207.62	208.52	207.99	207.65	208.75	208.28	209.17	207.73	209.01	208.51	210.16	209.32	208.51	207.74	208.38	205.82	207.49	208.65	206.12
205.05	205.25	205.04	203.39	205.23	203.41	202.61	203.46	204.64	204.84	199.88	204.96	200.54	201.79	205.78	204.69	201.88	203.82	205.27	202.92	204.03	203.26	204.99	206.02	202.69	206.02	203.44	204.78	206.99	204.71	203	205	202.72	206.42	203.46	203.61	202.03	201.5	204.02	203.62	205.33	204.56	204	202.69	204.91	201.73	205.64	205.18	205.12	204.52
199.76	200.08	198.26	199.38	200.81	199.09	200.82	199.12	199.21	198.87	201.41	200.83	198.36	198.79	201.65	198.66	202.66	201.09	200	197.73	198.97	202.98	200.95	201.87	200.67	201.11	198.98	200.18	198.63	198.4	198.94	200.95	198.2	199.3	198.91	199.06	200.96	199.71	200.09	201.06	202.8	203.21	198.96	199.93	199.24	200.65	201.5	201.81	200	200.88
209.4	208.93	209.24	208.07	209.78	209.18	208.18	208.94	210.08	208.78	209.51	207.1	210.5	209.48	207.86	209.63	208.48	209.17	209.76	205.72	210.24	207.55	208.58	208.57	208.56	206.61	207.36	206.6	210.19	209.56	208.66	208.38	208.33	210.15	210.04	209.02	209.21	209.51	207.74	207.16	209.96	209.55	206.8	209.84	210.35	207.03	209.82	207.17	209.28	208.47
212.68	211.88	210.45	210.63	213.6	209.68	212.66	209.79	211.07	212.49	214.36	211.44	213.26	212.76	211.93	212.09	211.81	211.74	214.29	208.14	210.9	209.01	212.95	211.47	212.65	212.52	213.43	210.06	212.26	210.77	211.48	212.58	211.84	213.22	211.49	211.54	211.54	212.65	213.13	214.62	213.01	214.36	210.26	214.45	212.13	213	211.54	213.8	211.9	215.13
200.56	199.01	200.9	200.57	200.86	201.67	198.55	198.82	198.63	202.88	199.75	201.01	202.75	199.93	199.57	197.85	200.77	200.65	200.1	200.46	199.07	200.56	202.88	199.82	201.78	200.81	199.69	201.57	201	200.35	201.44	201.09	200.6	202.72	198.94	199.74	201.08	198.48	202.77	200.14	198.35	200.63	199.69	202.03	200.92	200.9	200.23	202.7	199.06	202.15
201.88	202.84	202.85	203.23	201.33	202.39	201.48	203.06	204.28	202.1	202.56	203.87	204.27	203.69	201.9	202.91	202.03	202.54	205.46	202.69	202.11	204.41	204.7	203.55	203.96	203.21	205.14	204.27	203.72	204.08	201.3	200.15	202.88	200.62	203.04	203.34	203.38	204.11	203.23	202.27	202.94	202.93	203.96	203.09	201.73	202.46	202.52	202.65	203.89	203.92
202.54	203.15	201.14	204.11	202.21	201.01	204.74	203.27	201.49	202.69	203.98	200.42	203.3	202.84	204.54	203.64	200.66	201.86	203.68	202.78	202.21	201.81	202.54	204.77	204.23	203.62	201.92	202.79	205.27	204.6	201.16	204.5	201.84	205.25	203.85	200.82	200.86	203.24	201.68	201.06	203.15	204.53	204.6	202.17	201.96	201.58	204.17	200.54	202.24	203.17
215.92	217.69	214.62	216.41	218.35	219.12	217.24	216.42	216.9	217.47	215.65	217.2	217.3	219.5	216.34	217.64	216.79	214.2	218.41	219.8	217.92	217.99	216.98	218.34	217.88	216.22	216.44	216.58	218.06	214.89	216.89	217.21	215.97	219.19	216.58	216.42	217	216.82	217.18	219	218.49	216.41	217.58	214.13	216.27	218.23	217.45	216.96	218.36	218.82
211.15	209.87	208.21	207.72	209.1	207.51	207.28	207.79	208	207.52	207.7	207.78	209.73	207.51	209.12	207.37	208.96	208.01	208.36	206.25	208.62	209.08	208.43	209.78	209.44	209.29	208.02	208.28	209.61	207.75	208.26	209.97	209.05	210	209.79	207.69	207.96	209.46	208.18	206.58	209.05	209.39	207.96	207.73	208.72	209.6	209.96	207.66	206.27	206.42
214.16	213.83	216.72	212.49	212.37	213.27	214.97	212.15	214.61	212.18	212.84	213	211.55	213.36	214.43	212.67	213.43	212.87	212.7	215.14	213.72	214.82	216.26	212.54	211.84	214.28	212.18	214.8	213.32	213.6	213.34	213.14	214.47	213.13	214.55	212.14	212.85	214.25	214.59	213.88	216.08	216.67	214.53	213.54	215.37	213.25	215.22	212.46	214.33	212.93
199.94	197.24	200.45	201.22	198.11	197.61	200.95	200.46	199.34	199.89	199.65	199.23	200.78	198.99	199.21	199.27	195.87	199.06	199.18	200.83	198.68	200.06	200.14	200.54	199.24	199.56	196.83	200.8	200.23	199.38	202	196.23	201.43	199.82	198.42	197.64	198.41	198.82	199.1	197.86	200.65	197.96	199.82	197.73	196.84	199.59	196.89	198.79	199.37	199.23
212.8	210.07	209.21	210.36	211.21	211.9	210.75	208.84	209.4	210.83	209.33	209.71	211.01	213.03	213.73	213.71	211.26	211.15	211.86	211.97	208.16	212.57	210.56	212.61	212.82	210.61	212.36	210.97	212.98	211.35	213.52	210.55	211.84	211.39	212.15	211.08	212.06	211.18	211.26	211.62	213	212.95	211.05	209.77	210.46	213.51	211.83	209.82	210.91	211.47
208.4	208.93	207.41	208.1	207.88	206.64	209	209.24	208.51	207.64	206.76	208.19	206.9	207.83	205.8	207.66	209.28	208.31	208.54	207.54	209.23	207.24	207.26	206.96	210.39	207.29	206.28	206.85	207.8	208.91	206.56	208.47	206.61	209.35	206.52	206.59	209.05	207.5	209.6	206.88	207.99	205.98	207.64	206.64	208.56	208.92	207.89	209.36	210.01	207.24
208.43	208.71	210.85	210.01	211.91	206.33	208.37	209.8	210.94	206.83	207.42	209.81	210.2	208.47	210.25	210.52	211.2	210.09	209.33	211.16	208.97	211.1	208.13	208.22	209.02	208.09	208.84	208.08	209.81	210.27	208.48	211.57	209.44	210.86	210.26	209.58	207.9	210.43	208.68	211.7	211.44	212.34	211.37	210.18	208.65	207.63	209.51	210.28	207.44	211.44
193.81	195.81	194.03	193.89	194.23	193.96	196.12	194.25	192.46	194.47	193.41	194.14	193.98	192.8	194.35	193.75	194.12	195.15	193.55	194.75	194.24	195.1	192.1	196.34	196.54	193.69	195.89	194.95	194.2	193.9	192.82	195.08	195.55	194.25	194.04	193.99	192.57	193.73	193.6	193.27	193.53	194.67	194.84	194.16	194.68	193.58	193.9	192.64	196.94	194.71
215.43	216.05	219.41	219.32	218	216.73	217.47	218.37	218.18	217.69	218.25	216.93	218.41	217.15	218.56	217.91	218.25	218.23	216.98	218.94	219.57	216.94	217.45	216.98	215.32	219.46	217.29	217.02	216.46	219.11	218.79	221.8	217.95	217.02	218.41	219.43	215.86	217.82	218.06	218.29	217.07	216.36	218.51	219.16	219.34	216.77	215.72	218.64	217.54	219.29
204.8	205.16	201.86	205.37	201.63	203.05	204.27	205.45	201.3	203.6	203.96	203.85	203.18	203.38	206.18	204.53	203.23	205.19	202.67	202.25	203.24	205.08	204.08	204.91	200.59	201.53	203.43	201.46	203.11	201.95	203.1	206.21	201.53	203.96	202.69	203.97	204.53	201.06	204.31	203.25	203.12	203.46	203.17	203.48	203.02	204.16	206.17	203.78	202.95	204.25
217.89	215.29	217.94	217.79	219.32	216.19	217.37	216.93	216.05	217.28	216.86	217.75	216.55	219.65	215.75	215.95	214.8	216.38	217.42	216.15	216.06	217.67	216.27	217.26	218.97	217.55	214.71	216.07	218.98	215.08	217.93	215.81	216.47	218.46	218.75	219.5	218.45	216.65	217.14	215.83	214.92	217.21	217.85	218.03	218.82	215.32	217.05	218.35	218.2	216.3
204.13	208.71	204.82	203.96	204.91	202.29	204.55	204.65	204.66	204.98	204.97	204.91	205.4	205.46	205.87	205.35	205.33	205.14	204.84	206.1	205	205.14	205.79	205.68	204.13	203.85	203.55	204.47	202.9	204.34	202.24	205.98	204.77	204.57	204.78	205.14	205.08	204.06	203.79	204.13	204.31	206.61	204.07	204.99	204.79	203.37	205.91	205.15	206.79	202.7
206.81	207.63	207.92	206.01	205.36	207.29	204.24	208.62	204.8	207.28	209.23	205.28	208.56	205.7	205.9	206.33	206.21	205.84	204.97	205.23	207.24	206.01	203.24	207	207.04	206.39	207.02	204.97	205.68	208.62	205.49	206.18	206.75	205.85	204.94	207.77	207.7	204.5	207.28	205.35	207.79	206.27	204.77	205.6	205.14	208.86	204	207.91	208.44	207.26
203.38	203.33	204.56	202.79	206.05	203.01	205.22	204.77	205.01	205.22	203.45	205.16	202.61	204.62	204.13	204.98	203.42	205.04	204.26	205.41	204.49	204.55	203	206.98	204.12	202.55	203.81	204.49	205.56	201.73	203.42	204.04	204.52	205.13	202.3	206.33	203.64	204.55	203.64	203.44	202.42	205.04	207.48	199.99	204.05	206.75	203.86	204.4	205.56	202.25
208.19	210.12	211.78	209.49	210.04	210.5	208.84	210.66	209.51	208.14	209.5	208.29	209.54	210.88	208.4	211.26	209.35	209.72	208.75	208.57	209.58	208.82	211.51	208.88	208.76	209.51	210.37	209.74	209.12	209.27	208.17	208.55	208.62	209.84	211.17	207.66	209.82	210.86	209.05	210.06	209.26	209.73	211.85	210.58	210.02	210.95	209.15	207.65	208.18	207.9
205.74	205.2	202.91	203.27	203.28	203.26	200.25	202.11	204.92	206.45	204.42	202.38	203.44	206.15	203.86	204.62	200.51	202.66	204.56	205.41	203.28	201.64	204.19	203.46	203	202.9	205.75	203.11	202.77	203.56	204.02	203.23	204.38	203.18	202.54	204.85	205.51	203.87	205.15	204.04	204.4	202.54	202.33	200.17	203.59	202.58	201.49	202.95	201.5	204.34
201.09	201.59	203.19	201.55	200.82	201.2	201.51	201.41	202.29	202.01	200.91	198.23	201.82	200.6	200.82	198.6	201.31	199.74	202.56	201.92	203.09	201.41	200.87	202.6	199.51	201.51	202.13	201.8	201.69	200.58	201.02	202.07	200.7	204.73	200.29	202.39	202.87	200.9	202.19	200.87	201.59	199.42	198.9	200.37	197.83	199.82	200.96	200.73	201.01	201.64
210.07	214.66	209.45	211.65	212.36	212.01	213.56	215.02	211.67	211.47	213.21	211.5	211.31	210.55	210.92	212.05	210.75	213.76	211.38	212.33	212.25	213	212.72	215.07	213.8	212.41	211.72	213.97	212.47	211.55	210.62	212.44	211.81	212.62	213.06	210.3	212.35	211.57	211.3	212.1	213.27	213.2	211.42	210.6	212.96	211.43	213.92	212.05	211.54	212.71
209.83	209.62	209.78	208.54	207.6	209.21	203.92	208.51	207.39	209.34	209.99	208.19	210.67	209.33	206.29	208.12	210.43	210.13	209.66	209.3	206.34	209.47	205.6	208.99	208.86	211.89	208.34	209.36	209.16	208.13	207.78	209.14	209.05	208.35	207.67	208.07	209.93	207.92	210.77	209.37	208.39	210.17	207.47	207.99	209.95	208.39	208.4	207.99	208.57	209.52
206.55	208.21	209.48	205.92	207.55	208.21	206.23	206.56	207.18	207.2	208.99	206.64	206.2	205.87	208.85	209.9	206.79	207.2	205.71	206.44	208.51	209.54	206.94	209.99	209.64	208.37	207.7	208.48	207.46	206.34	206.89	207.77	209.89	208.42	207.93	207.94	207.29	205.94	205.85	208.36	210.2	206.44	208.75	207.37	206.71	207.66	209.4	207.8	207.4	208.41
206.23	206.78	206.8	205.46	206.67	206.79	208.27	203.9	208.99	207.96	206.04	206.36	206.88	206.97	205.87	205.01	206.06	208.18	206.87	204.59	206.62	206.86	206.19	207.39	205.9	207.5	207.47	207.69	206.16	205.57	207.14	207.8	206.54	206.36	206.6	207.16	205.1	205.48	207	203.9	207.15	205.35	204.73	207.4	205.3	208.92	206.34	205.27	205.69	205.44
205.07	205.03	203.22	202.8	205.92	204.84	201.97	203.15	203.5	204.78	203.12	202.65	204.13	203.1	204.29	204.83	203.49	203.73	205.16	203.8	203.95	203.84	204.68	203.57	203.57	203.65	207.2	203.78	204.49	203.51	205.7	203.31	204.87	202	203.24	203.41	204.79	203.82	204.81	203.45	204.16	202.94	205.11	205.2	204.05	204.38	203.15	203.86	205.49	203.7
214.56	214.4	213.46	214.46	214.37	214.21	215.44	214.19	216.34	212.56	213.48	213.7	214.3	213.48	212.03	214.49	214.38	214.95	213.02	212.48	213.65	214.01	212.3	214.08	214.43	215.42	214.71	213.39	214.47	215.22	211.96	212.75	211.43	215.78	210.83	213.68	213.81	213.4	213.37	214.33	210.6	212.7	214.81	214.01	212.43	215.62	212.49	215.12	212.06	214.24
199.52	200.68	200.38	200.41	199.59	203.46	199.3	200.38	200.56	200.66	197.49	198.49	197.37	200.56	200.94	200.07	196.86	199.42	202.36	201.68	199.52	200.72	200.68	200.4	201.72	200.59	203.05	201.62	199.55	202.9	201.64	201.71	200.3	200.46	202.45	200.3	199.44	201.59	200.8	202.13	200.4	198.96	200.41	201.56	199.56	200.19	199.73	200.62	200.7	199.03
210.97	212.98	212.99	211.25	210.51	214.81	211.21	211.76	213.57	210.58	210.64	209.09	211.48	209.43	209.15	210.43	211.27	211.69	213.35	211.99	210.98	212.48	215.03	212.31	210.72	211	212.53	211	213.34	211.03	211.76	210.63	212.26	210.23	212.01	211.77	212.36	211.99	213.82	211.19	212.15	211.72	213.02	211.47	212.7	208.44	209.77	210.44	211.12	211.38
213.04	211.29	211.22	211.57	213.09	209.35	210.4	210.37	212.27	209.86	212.91	209.43	211.31	213.11	212.42	210.4	209.52	212.83	211.89	211.42	211.14	212.82	214.4	212.93	212.7	211.98	212.16	210.45	210.44	213.28	214.49	212.4	211.71	211.51	210.42	212.6	211.65	212.11	212.35	210.21	211.18	209.87	211.44	210.57	210.11	210.94	212.41	211.54	210.96	209.26
210.47	210.7	211.25	209.52	209.67	210.35	210.61	211.44	207.81	207.43	209.46	210.64	208.98	209.11	210.74	209.18	210.87	210.55	209.84	210.18	209.44	207.31	211.35	208.65	208.33	208.16	207.85	208.94	208	208.61	211.46	212.14	209.85	209.47	210.55	209.5	209.01	210.3	211.16	208.1	210.17	209.94	208.78	208.71	208.59	208.91	210.29	211.81	210.2	210.75
207.6	207.23	207.79	207.28	208.26	210.39	208.6	208.46	207.16	207.23	207.46	206.93	209.45	209.52	206.34	207.94	207.52	209.89	207.46	206.93	207.89	205	209.47	207.95	209.61	207.07	209.25	208.82	207.57	204.65	208.22	207.9	207.37	206.35	206.44	208.25	208	207.71	207.62	207.33	209.03	208.14	209	208.05	207.14	208.19	206.41	206.99	208.61	208.12
207.4	209.25	208.25	209.12	208.69	208.97	210.55	208.06	209.34	207.89	208.37	210.55	209.78	206.87	205.99	207.79	207.56	207.85	209.85	207.57	206.76	208.18	207.6	208.01	208.11	208.13	207.9	207.87	209.65	208.86	207.54	209.43	208.1	206.8	208.11	207.06	211.6	208.91	208.57	209.54	209.15	209.2	209.64	208.29	208.6	208.08	210.53	208.52	208.04	208.53
202.54	204.11	205.28	202.98	202.03	203.94	204.2	202.82	202.63	203.85	203.39	203.4	202.89	201.48	202.81	202.31	204.04	202.97	203.62	202.57	205.72	203.18	203.96	204.69	204.36	202.65	204.27	203.84	204.84	202.21	201.78	205.17	204.01	203.34	204.92	203.11	202.09	202.78	202.05	202.62	202.37	202	203.7	204.05	201.95	203.94	204.41	203	202.52	202.73
200.99	201.87	201.15	200.95	200.82	201.39	199.99	200.79	199.29	201.25	202.97	199.93	199.72	200.8	199.89	202.59	199.19	198.72	200.99	199.57	200.14	199.63	200.46	199.13	199.56	202.02	196.98	200.28	201.67	201.87	198.78	199.14	200.67	199.62	200.77	201.28	198.22	200.06	199.84	200.55	201.19	202.25	200.16	200.76	199.43	199.06	200.71	198.39	200.13	199.77
200.57	203.21	203.18	203.59	204.71	201.35	203.35	200.32	203.64	201.98	204.6	202.61	201.82	201.24	203.86	204.92	203.29	202.28	204.09	202.95	202.56	202.78	201.2	205.8	202.91	202.83	203.05	203.44	203.47	202.54	202.59	204.27	204.52	201.09	202.87	203.02	203.47	203.26	201.73	204.55	202.21	202.03	201.83	203.08	202.01	201.84	203.64	202.95	202.78	206.33
200.61	200.92	201.31	199.87	200.03	202.22	200.24	202.8	198.71	200.75	198.65	199.67	201.58	201.55	199.44	200.4	201.57	202.77	199.89	201.92	198.06	200.91	201.62	200.67	200.34	200.78	198.77	199.44	200.74	201.03	200.6	198.98	202.13	199.92	201.83	202.02	200.77	199.43	199.71	199.3	202.45	200.22	201.77	199.37	200.64	200.66	200.88	201.96	199.08	199.71
202.49	200.64	197.42	200.57	200.59	200.11	201.71	201.74	200.21	200.19	200.3	198.47	202.09	201.76	198.61	199.73	203.12	201.11	199.59	199.33	201.02	202.32	200.44	202.15	200.82	201.09	200.84	199.98	198.89	198.88	200.04	201.25	200.82	199.25	198.61	200.82	201.28	198.68	200.26	200.66	202.63	199.83	200.63	200.56	200.78	200.33	200.77	199.29	200.63	198.99
212.62	213.15	213.98	210.34	212.14	210.12	212.57	212.92	212.17	212.47	214.04	212.63	211.46	211.14	212.38	211.96	210.7	214.22	211.89	214.2	213.37	212.53	211.34	212.91	213.53	214.45	211.13	214.8	213.69	212.82	213.46	213.11	212.71	212.99	213.22	214.2	211.15	213.21	213.73	212.67	213.89	209.26	211.72	212.61	211.94	213.91	215.1	213.8	212.29	211.3
195.01	195.84	194.73	194.01	194.85	196.43	198.55	195.92	195.77	195.09	191.76	195.08	195.77	194.43	194.26	196.69	193.55	194.71	195.38	196.43	194.95	194.41	194.15	196.52	195.27	193.65	195.57	194.82	196.69	196.21	194.17	195.81	195.53	196.96	194.8	195.87	196.14	194.12	197.57	195.08	196.99	196.24	194.27	195.22	194.15	194.02	196.07	195.18	195.75	195.69
200.32	201.07	200.74	199.75	199.36	199.12	202.09	199.93	197.17	200.66	201.03	201.95	202.3	200.26	200.01	197.67	201.1	200.81	199.63	201.55	199.73	199.09	201.3	200.1	201.07	198.73	198.22	199.62	199.92	199.77	201.44	202.69	201.83	200.48	200.17	200.41	201.4	201.83	199.52	199.59	201.13	200.04	203.05	203.35	198.44	201.59	198.33	200.89	202.93	199.83
213.09	214.03	214.08	209.37	210.84	214.07	214.5	213.9	212.43	213.13	211.6	214.65	213.32	212.46	212.31	211.8	212.97	213.51	214.03	213.94	212.24	211.9	213	212.39	214.65	213.82	213.37	210.63	212.33	212.96	211.98	213.55	213.26	212.06	212.55	214.35	212.61	212.31	212.35	214.07	212.14	213.48	211.98	213.58	212.89	211.76	212.57	210.12	215.15	210.57
205.51	206.88	204.71	206.65	206.97	205.69	203.77	204.88	204.57	205.13	206.63	205.3	206.87	208.83	209.2	206.96	203.08	206.06	206.51	206.86	209.61	205.55	206.28	206.8	207.45	204.32	206.45	207.84	208.04	205.5	204.85	207.14	205.87	204.05	205.85	207.74	205.85	207.66	206.72	207	205.59	205.45	209.67	205.72	206.16	206.24	209.34	206.42	203.61	205.36
204.56	202.21	206.38	204.66	205.38	205.48	204.55	205.05	205.1	203.01	204.2	204.34	203.27	204.95	202.33	204.13	203.09	203.98	204.21	202.82	205.29	202.28	203.34	203.47	204.93	203.74	202.39	204.95	203.22	203.04	206.63	203.37	204.57	204.51	205.34	204.65	204.44	203.58	204.49	205.22	204.44	203.6	204.3	202.48	204.2	203.54	201.1	204.3	204.2	204.98
217.97	219.16	219.45	217.71	216.94	215.03	218.2	218.01	217.25	219.3	216.81	218.47	218.69	216.26	215.98	216.95	216.98	217.24	218.48	215.42	217.73	216.43	212.8	216.47	217.75	214.5	216.84	216.82	217.54	217.88	218.31	215.59	218.03	217.92	219.6	216.32	215.63	215.1	215.69	219.07	214.97	217.85	218.28	216.18	218.58	219.36	217.5	219.29	218.83	217.57
204.22	203.39	207.03	206.84	203.23	205.84	203.09	206.03	205.08	206.89	205.22	203.28	204.46	203.12	202.78	205.83	206.99	203.33	203.78	203.9	205.39	205.46	204.37	204.33	205.69	205.63	202.81	205.82	207.84	207.39	203.99	205.97	207.88	203.76	204.72	203.92	204.8	205.96	205.72	204.77	206.26	205.78	203.55	204.9	204.22	203.08	202.62	203.53	204.2	203.16
198.17	199.85	199.88	199.02	199.44	202.51	200.93	200.81	200.7	201.08	200.77	201.07	201.14	198.99	199.66	200.46	200.84	200.54	201.28	198.37	200.8	199.04	200.17	200.32	202.39	201.87	201.68	199.26	199.64	199.09	203.24	201.58	200.86	201.43	202.22	200.16	200.93	200.14	199.79	201.25	199.67	202.37	201.56	199.47	199.99	201.02	197.25	197.64	198.86	199.9
202.12	202.99	199.73	201.29	202.51	200.44	199.76	198.12	200.88	199.5	201.58	201.13	199.29	201.17	200.26	200.6	199.44	199.58	200.61	201.03	199.81	200.41	199.84	200.87	199.81	202.46	199.24	202.91	201.93	199.45	201	200.3	202.39	200.92	201.09	200.54	200.31	199.74	201	202.16	200.78	200.72	198.7	201.01	197.86	199.8	200.51	199.84	202.11	199.59
213.02	210.35	212.84	211.01	212.68	211.28	212.36	211.09	211.86	211.69	210.54	214.03	210.24	213.06	211.18	211.38	213.38	210.66	212.83	209.93	210.09	213.81	212.58	211.87	213.5	211.97	212.38	212.05	210.63	212.31	211.94	211.56	211.8	212.92	213.64	211.24	211.41	212.9	214.44	211.89	210.83	211.77	214.24	212.42	213.07	211.67	212.37	212.49	211.67	212.79
208.84	208.44	206.77	207.97	209.48	209.61	210.02	208.71	207.61	206.94	208.29	208.47	207.78	207.16	209.7	209.88	208.04	211.09	207.88	208.93	207.37	207.85	207.39	208.12	209.57	209.26	212.59	210.36	209.33	209.51	208.54	211.43	207.53	207.69	208.77	208.52	209.06	208.66	208.95	211.47	208.54	209.98	207.91	210.96	206.73	209.36	209.25	209.13	209.99	207.43
206.18	209.99	208.06	207.65	206.25	210.27	208.1	208.15	207.16	205.2	208.07	210.48	207.18	206.56	208.63	209.18	206.93	208.44	207.71	207.16	205.85	207.28	206.93	207.03	208.93	208.09	208.02	210.04	205.64	208.62	208.13	208.2	209.62	209.63	209.63	207.36	207.92	207.99	207.04	205.48	208.04	206.86	205.12	208.51	207.91	208.74	206.21	205.82	208.45	208.35
194.89	193.8	192.72	197.03	193.73	193.89	193.33	196.41	193.6	197.37	195.69	198.21	194.08	196.43	197.13	197.2	194.88	194.5	194.73	194.25	197.22	194.12	194.81	195.24	195.89	195.48	192.43	195.56	195.45	197.32	194.75	198.51	195.67	193.54	194.24	193.88	194.6	194.56	196.94	196.37	196.23	194.71	194.91	194.58	194.53	196.59	196.14	197.1	194.58	194.53
204.65	203.37	205	205.17	204.12	206.47	206.32	206.27	205.88	203.86	204.03	205.72	205.89	204.05	203.59	204.84	204.06	207.46	203.2	203.46	204.79	205.5	207.06	204.8	204.25	206.75	206.19	207.04	204.41	205.66	202.5	204.49	206.04	205.64	205.71	204.06	203.89	204.98	206.11	203.07	204.82	205.06	202.86	204.45	204.44	203.77	202.12	206.05	204.77	205.08
207.85	206.09	209.04	208.92	209.74	208.63	211.16	208.7	209.92	207.41	209.29	208.66	206.51	211.47	208.64	210.12	208.95	209.04	206.23	208.76	207.89	205.33	209.05	210.69	208.98	209.14	210.99	208.77	208.98	208.06	209.78	208.82	207.18	207.72	207.22	206.99	210.87	206.96	208.57	207.86	206.86	206.56	209.67	208.7	207.98	208.11	205.83	209.44	207.67	211.91
193.77	191.53	191.5	193.25	194.06	193.89	195.71	192.77	193.47	195.04	193.97	194.16	193.03	195.79	192.33	193.32	192.51	195.91	195.01	192.48	193.21	194.27	193.74	193.11	194.41	195.58	195.77	192.83	193.92	192.25	192.13	193.85	194.44	195.15	194.7	192.57	195.75	193.77	191.74	194.34	196.45	195.2	192.78	194.6	193.48	196.04	195.36	193.65	192.68	193.37
208.77	206.46	205.82	211.03	208.39	210.2	209.88	207.7	209.27	210.17	210.2	209.49	209.64	208.73	207.82	209.81	207.77	208.23	208.4	208.63	209.23	209.89	206.94	207.52	208.87	208.46	208.45	209.61	210.46	208.29	208.16	208.43	206.68	210.6	210.18	207.73	208	208.12	209.27	207.62	207.94	210.09	209.44	207.35	210.16	207.49	207.98	209.46	208.73	206.62
202.63	202.39	203.32	202.8	204.22	203.8	206.21	203.04	203.39	203.03	202.32	204.16	203.86	202.35	200.4	201.4	204.95	203.7	203.14	203.51	201.26	201.83	203.58	200.23	204.06	203.4	203.91	205.35	200.55	203.21	202.59	202.36	203.92	205.26	200.55	205	203.81	203.99	204.83	204.24	204.64	201.91	201.46	205.45	202.64	203.47	201.12	202.37	201.46	205.39
198.03	199.39	199.8	199.77	197.8	200.23	201.23	200.11	198.99	200.58	197.69	199.82	200.93	199.43	198.42	199.44	200.87	198.76	198.16	200.31	199.99	199.52	202.32	198.94	200.31	199.15	197.98	198.41	199.38	201.18	199.25	199.81	199.14	199.46	200.24	198.23	199.04	199.79	198.32	198.99	199.99	196.97	198.29	200.91	199.23	198.94	197.92	201.19	200.48	199.17
219.36	217.44	217.54	217.16	217.66	218.4	214.61	216.46	216.19	218.99	216.95	217.74	216.9	215.85	216.57	218.22	215.71	218.21	219.63	217.47	215.84	217.44	216.9	216.11	217.27	219.49	216.14	216.27	217.95	217.58	216.91	216.68	216.45	217	218.39	218.32	217.08	218.39	220.51	217.32	216.09	219.41	220.04	217.61	218.39	216.07	216.14	219.57	217.75	218.97
216.98	217.67	217.96	218.34	216.12	216.71	215.34	215.34	216.72	217.6	216.76	216.84	217.32	218.33	215.99	217.25	218.18	217.35	216.01	214.32	216.67	219.01	217.6	217.44	215.29	215.93	217.76	217.42	218.06	217.61	218.95	217.86	218.08	217.09	218.52	215.96	219.02	218.49	215.09	216.91	217.77	219.22	216.21	216.23	217.1	217.89	218.06	215.06	217.36	217.09
198.71	200.58	201.67	200.63	203.33	201.09	200.79	200.9	202.46	202.34	202.43	199.18	201.07	201.05	199.16	201.18	203.05	202.84	200.97	198.71	198.85	200.94	198.84	199.33	201.3	198.98	202.54	201.81	200.66	200.48	199.82	202.68	202.42	200.24	199.96	198.98	199.29	198.95	200.94	198.24	199.42	198.95	201.07	198.49	198.36	202.37	200.44	201.35	199.5	200.12
201.72	204.71	205.26	203	203.85	204.01	203.16	203.25	204.28	204.8	202.5	203.51	204.46	202.3	204.43	204.35	202.1	204.56	203.12	203.41	201.07	203.28	206.11	203.39	204.66	201.96	204.71	205.98	203.31	204.48	203.55	201.94	205.73	202.81	202.7	201.41	204.81	205.57	202.77	205.27	204.5	202.94	202.18	204.48	204.18	204.62	204.17	206.1	204.38	204.87
203.48	204.77	203.44	203.18	203.5	205.33	206.77	204.63	207.46	204.01	207.22	205.76	205.4	205.23	204.88	204.33	205.47	205.84	205.89	204.32	203.47	204.07	207.03	205.91	204.41	206.28	205.8	206.29	204.54	205.34	204.65	204.53	205.27	203.42	204.57	205.55	205.2	204.26	202.14	206.77	206.96	202.67	206.04	202.98	204.02	204.56	205.21	204.72	206.42	204.05
203.72	204.03	203.87	203.83	200.77	199.37	201.2	203.25	200.99	202.64	200.79	201	202.01	201.42	202.21	201.03	202.65	199.2	201.93	201.56	201.19	202.35	200.56	201.35	200.69	199.97	202.46	203.87	203.28	203.5	203.18	200.92	202.72	202.1	203.41	201.17	205.21	202.67	200.66	203.84	202.28	200.03	202.96	202.17	201.88	200.71	201.04	200.35	203.3	202.45
205.93	206.61	210.31	208.58	208.21	207.15	209.56	209.3	209.59	210.32	208.97	208.27	208.87	206.47	209.42	209.02	206.33	209.81	208.54	206.38	208.29	208.04	207.32	210.4	209.5	208.85	208.54	207.2	209.47	209.8	207.05	207.71	207.23	207.38	207.97	211.46	207.55	208.11	208.15	207.61	210.61	208.8	207.12	207.83	209.84	210.6	210.71	208.53	208.44	208.31
198.39	201.33	198.2	198.96	198.8	199.97	199.48	200.33	199.48	198.66	199.35	200.11	199.02	200.25	199.43	200.02	198.55	198.09	199.63	200.53	200.3	200.74	198.72	201.48	199.07	201.51	199.61	198.97	199.12	200.45	199.48	198.65	198.76	199.16	200.33	197.7	198.89	197.13	200.24	198.13	201.23	197.44	199.78	201.4	198.77	197.87	199.8	199.61	199.35	198.26
212.08	213.24	211.16	209.74	212.26	213.26	214.25	211.37	211.44	211.59	211.51	211.99	212.26	210	211.35	212.85	209.6	213.57	211.24	211.19	210.35	212.35	211.25	212.22	212.06	214.37	210.38	212.2	214.18	214.46	212.8	212.07	213.3	211.74	212.86	214.71	212.13	213.08	212.37	213.24	210.3	213.17	212.49	213.14	211.8	214.3	211.94	212.25	212.47	211.3
206.62	208.15	208.27	210.47	209.3	208.69	210.41	208.85	207.67	211.29	207.71	209	208.41	209.07	208.96	208.06	208.23	209.05	209.07	206.94	208.63	208.39	209.21	206.28	208.1	207.63	208.22	208.59	207.08	209.89	208.99	208.2	208.85	207.72	206.44	207.57	210.96	207.4	208.88	207.74	208.69	209.51	207	207.82	208.59	207.15	208.04	209.55	208.22	208.83
211.6	212.84	212	215.13	213.83	212.55	211.48	212.65	214.13	211.19	213.9	212.64	213.35	212.48	210.89	212.42	211.98	210.98	214.02	212.22	213.07	213.8	212.19	213.82	211.01	213.47	212.31	212.78	213.36	210.42	211.99	212.96	212.85	210.51	213.03	213.1	212.67	212.8	212.74	214.16	213.89	211.19	212.44	211.81	211.84	210.59	213.63	213.36	214.24	210.68
207.26	208.26	206.77	207.48	206.69	209.66	209.22	206.93	207.44	207.63	206.74	206.7	206.27	208.36	206.35	207.7	205.63	208.24	207.4	208.15	207.26	208.09	210.13	204.23	205.45	206.65	209.16	208.31	206.01	206.49	206.28	209.16	206.46	207.39	205.23	206.77	205.94	208.46	208.47	205.67	207.98	207.57	209.45	206.15	209.11	207.21	206.7	206.21	208.22	207.08
200.39	200.36	201.8	198.1	202.66	202.03	199.71	200.69	200.93	198.55	201.46	201.35	200.15	199.29	199.67	199.32	200.25	200.94	201.12	198.61	199.04	201.89	200.09	202.67	201.11	199.53	199.96	199.22	199.42	201.05	202.23	200.01	201.16	200.35	200.88	202.42	200.31	198.79	199.8	199.11	200.9	200.46	201.49	201.1	199.35	200.29	200.4	198.47	200.61	199.26
201.38	201.39	198.72	201.77	199.74	200.42	200.4	200.47	200.09	196.92	203.19	197.38	199.68	198.3	200.22	199.18	202.83	203.21	201.03	201.03	197.79	202.73	199.18	198.63	204.29	201.02	200.53	200.59	198.62	200.19	197.79	200.25	200.23	200.51	200.91	199.06	201.33	200.63	202.04	200.09	200.75	199.66	200.34	200.44	200.75	198.54	199.3	199.19	201.01	198.24
209.74	208.2	210.69	210.67	209.89	209.43	210.76	209.05	209.67	208.95	208.62	209.39	210.72	210.05	210.76	211.45	210.77	208.62	208.64	209.51	210.06	210.05	209.97	208.2	211.79	209.41	208.46	211.5	209.08	208.46	207.32	208.59	210.41	210.38	211.01	211.12	208.86	210.63	208.96	209.81	209.44	210.21	208.78	209.6	209.04	209.6	209.44	209.69	211.4	209.02
207.57	208.07	207.55	207.3	206.98	207.92	207.85	206.02	207.12	210.19	207.4	206.49	207.38	207.76	205.95	207.76	206.51	208.92	208.1	207.23	208.99	205.13	209.9	209.13	208.5	207.13	208.56	209	208.6	205.93	206.65	207.99	208.28	208.93	205.95	207.84	206.75	207.77	208.56	204.33	207.29	208.62	206.37	208.67	207	208.51	207.48	205.77	207.36	206.67
206.58	207.71	204.93	207.86	204.63	207.39	205.34	206.21	204.75	206.71	206.61	205.91	206.4	207.84	207.94	206.66	205.99	206.45	205.2	204.99	204.08	207.47	208.11	206.54	207.34	206.64	206.12	203.44	204.92	204.7	206.74	205.12	206.27	208.9	204.16	206.16	206.05	204.45	206.27	204.89	207.4	205.07	205.83	206.41	206.64	205.56	206.03	207.16	207.92	207.26
207.27	204.12	207.45	204.93	206.15	205.43	204.54	208.07	205.5	205.48	205.07	206.1	206.1	207.37	207.57	206.84	206.77	205.98	205.37	207.19	206.85	205	204.92	207.55	205.33	205.87	207.15	205.17	208.19	206.35	206.04	205.3	206.31	207.59	207.4	204.63	205.58	207.85	209.12	205.49	207.47	205.71	205.34	207.33	205.94	206.88	205.21	206.49	206.93	207.36
213.41	211.75	212.6	211.32	213.37	212.91	214.62	212.04	213.62	212.92	212.76	214.18	214	212.65	213.91	214.07	213.54	213.79	211.73	213.24	213.25	212.4	212.29	212.33	212.62	212.69	211.77	213.47	210.75	213.01	214.15	214.91	213.34	212.94	213.42	213.6	214.53	214.28	213.02	213.44	211.59	213.58	213.56	212.24	213.13	213.96	211.31	211.99	214.98	213.02
213.14	212.3	211.45	210.94	215.11	211.18	210.54	212.63	211.42	211.84	213.09	210.61	211.78	214.56	212.07	209.2	211.7	211.13	211.88	211.8	211.87	212.16	212.3	212.6	213.06	209.22	211.45	210.49	212.24	212.36	212.07	212.11	213.08	212.82	211.8	213.19	211.74	212.07	213.14	211.99	209.64	209	213.71	213.37	215.15	210.48	212.5	209.64	213.76	211.21
202.72	203.75	202.24	202.62	204.33	201.89	204.81	204.97	204.7	202.62	204.02	203.87	203.68	206.01	203.1	202.66	204.4	204.88	202.15	202	204.89	204.97	201.69	201.75	201.64	204.47	200.91	201.52	203.52	201.58	203.36	204.56	204.95	202.31	204.53	202.7	203.93	202.19	205.06	203.14	202.11	201.68	204.65	204.77	203.66	204.92	204.96	203.18	204.24	203.81
202.92	203.88	201.92	203.45	202.99	203.52	204.22	201.42	201.87	204.48	203.14	203.92	202.38	202.53	203.62	201.57	204.62	204.14	202.96	201.88	203.51	202.3	203.34	203.28	201.35	202.68	201.85	202.01	202.1	202.36	201.43	202.38	202.81	204.12	202.69	203.28	205.12	202.42	203.31	202.77	200.6	204.61	202.31	203.16	205.79	202.39	205.97	204.29	202.56	203.66
208.94	206.15	209.76	207.54	208.04	208.37	206.4	208.72	211.59	210.49	209.98	208.4	205.92	210.73	211.82	207.45	209.1	207.97	208.77	210.36	210.16	207.83	209.09	210.86	208.47	206.33	206.65	208.97	207.66	208.59	207.38	208.53	210.42	206.89	209.56	208.3	208.5	210.03	207.05	207.8	207.95	208.36	208.96	211.01	208.8	206.19	206.62	210.14	210.25	209.05
220.44	217.95	217.26	216.85	215.46	217.93	217.8	216.41	220.52	219.77	216.91	218.57	217.88	218.28	215.7	218.27	216.84	218.41	217.56	215.89	218.18	220.37	219.08	217.87	216.38	218.23	217.2	217.9	218.07	216.67	216.19	218.21	218.64	216.6	219.31	217.35	217.88	216.25	217.55	218.15	219.09	217.35	218.07	216.19	218.33	216.85	217.68	217.23	217.61	217.81
212.06	213.04	212.96	212.45	210.85	213.23	212.69	210.51	214.77	214.35	211.27	212.02	211.29	212.06	212.06	210.37	210.96	213.06	212.73	211.96	212.02	212.33	213.82	214.29	214.18	212.37	213.5	211.5	213.05	212.55	211.66	214.96	211.41	212.69	211.7	210.84	211.93	212.88	211.83	213.35	212.36	211.54	208.43	212.62	214.04	210.64	209.79	210.96	212.51	213.23
200.71	200.72	198.44	200.63	200.31	201.64	199.86	198.81	201.03	202.38	201.28	198.5	202	203.04	202.39	200.57	199.65	200.27	200.82	201.1	200.1	200.48	200.63	200.65	200.36	199.19	199.34	200.46	199.59	201.56	200.44	200.34	200.77	198.76	200.05	201.04	201.52	199.43	199.83	198.65	199.75	202.01	202.14	200.58	196.94	201.93	200.19	200.86	199.08	199.93
210.62	211.85	212.32	214.17	210.65	213.63	212.55	212.06	212.06	212.32	210.12	212.39	213.44	212.88	210.96	212.42	212.92	210.85	211.58	212.19	213.63	210.67	211.33	211.14	213.42	210.55	210.54	209.54	211.22	211.31	211.26	210.81	212.47	210.81	211.4	212.51	208.41	211.13	211.5	215.81	211.09	211.22	211.34	213.28	214.07	212.79	214.38	213.26	211.54	211.13
202.15	202.31	202.59	203.81	202.71	203.03	205.29	204.92	205.09	203.4	203.46	202.18	201.73	203.98	204.66	203.45	201.49	201.68	203.75	201.38	203.57	203.14	203.29	202.52	204.32	202.5	202.71	203.93	201.89	204.98	203.46	202.12	201.21	205	205.33	203.58	203.09	204.23	205.28	202.2	203.64	202.03	205.05	200.16	203.83	200.97	204.3	203.87	201.75	204.64
209.51	208.57	209.99	209.94	207.66	208.77	209.83	208.98	207.82	208.98	209.08	206.99	209.63	207.89	208.87	209.49	208.39	207.86	208.99	207.98	209.82	205.93	207.29	209.54	208.9	209.05	208.91	207.71	208.46	207	209.91	205.23	207.24	206.78	208.61	209.54	211.27	207.44	208.6	208.39	208.06	209.74	210.04	209.71	206.66	209.83	209.4	208.05	208.72	209.88
204.67	205.4	203.84	202.46	204.1	201.72	203.57	204.2	202.99	203.12	205.16	205.25	202.47	203.97	203.8	204	205.27	205.09	201.47	202.31	205.82	206.13	204.88	202.62	202.81	203.34	202.3	203.96	202.96	203.6	203.72	203.62	202.57	203.77	202.68	202.75	204.47	203.87	203.25	203.17	206.32	204.1	204.11	202.7	204.65	203.64	204.42	202.19	202.09	203.84
208.37	208.83	208.22	209.35	207.68	208.58	209.99	209.06	211.27	208.11	209.78	206.76	207.74	208.32	209.78	207.35	208.95	207.2	207.23	208.49	208.64	209.01	208.66	208.83	208.81	210.49	208.07	209.73	207.06	209.42	207.07	207.72	208.01	209.76	209.33	210.12	208.5	210.17	209.16	207.84	209.19	207.53	205.99	207.81	207.65	207.65	211.02	208.97	208.17	207.49
202.54	200.54	200.85	203.39	201.08	202.07	199.67	202.31	201.96	200.62	201.01	199.91	201.42	200.73	202.87	200.86	200.16	202.67	200.9	204.15	200.27	202.02	200.85	200.42	201.32	201.2	201.02	200.79	202.85	198.26	200.22	198.62	201.14	203.15	202.91	200.5	200.39	201.05	201.65	202.31	203.43	202.91	202.37	200.04	200.38	199.5	199.59	205.25	201.57	202.6
217.14	217.1	217.51	220.44	216.74	220.12	218.98	218.05	216.94	217.21	217.04	216.05	218.98	217.58	217.24	213.75	217.6	216.94	217.15	217.99	215.81	218.54	217.05	217.31	216.64	218.13	213.9	217.15	216.07	214.8	219.78	216.19	215.51	216.18	218.35	216.67	214.48	219.55	217.83	217.73	213.85	218.23	220.83	217.38	216.46	217.56	216.81	218.01	217.35	215.58
208.42	205.34	209.75	207.29	208.42	206.06	208.51	206.84	208.45	207.03	207.32	210.47	208.17	208.6	204.91	207.32	207.04	205.93	208.99	207.78	208.41	207.59	207.44	205.58	207.89	206.96	206.95	208.8	209.31	206.27	209.19	209	209.14	206.6	207.46	207.12	207.11	206.09	205.89	207.88	208.27	207.03	208.81	209.06	208.48	207.07	208.31	209.42	206.21	208.5
208.99	210.95	208.62	209.61	210.73	209.76	208.21	211.62	209.41	209.45	209.65	210.01	209.72	208.81	210.5	208.47	208.59	208.32	209.3	208.63	207.1	208.83	208.43	208.02	210.7	209.93	209.64	209.27	206.94	210.84	208.75	210.49	209.13	207.99	209.41	208.65	210.05	209.44	208.84	207.6	207.64	209.84	208.81	209.36	209.42	207.94	210.13	209.11	210.67	210.27
211.77	212.09	211.68	212.23	212.51	212.69	213.29	212.36	210.83	211.79	213.26	211.25	212.7	211.91	211.53	213.4	211.11	211.05	211.79	209.95	212.33	211.42	212.54	210.51	211.53	209.76	210.68	210.66	213.88	210.76	213.46	211.57	212.5	212.13	211.67	210.24	209.58	210.52	211.6	210.88	212.52	210.47	209.84	210.57	210.05	211.49	212.76	212.88	210.06	213.13
210.48	214.38	210.83	214.44	211.34	212.38	208.09	212.66	213.34	213.73	211.4	213.81	210.2	212.5	212.54	214.35	214.86	212.17	213.54	213.12	210.44	211.91	213.37	211.31	211.98	210.32	212.88	211.42	214.73	213.87	213.09	211.7	213.33	213.69	213.04	211.93	211.84	213.53	213.03	212.27	212.8	214.14	212.69	212.31	210.77	209.89	209.82	213.26	211.75	212.06
207.82	209.78	209.54	209.28	210.22	208.91	209.92	209.51	208.88	210.33	208.93	209.67	209.57	209.23	207.72	210.1	208.16	209.7	210.68	207.43	209.47	207.95	210.36	209.67	207.5	208.61	206.71	208.71	209.67	210.4	208.22	208.5	207.92	210.67	208.94	210.79	209.41	210.37	207.92	210.24	208.32	208.57	211.33	210.28	209.76	208.54	208.84	209.25	209.28	210.02
209.89	212.44	210.9	211.93	212.47	213.37	213.73	211.74	209.97	211.09	213.36	212.96	210.85	212.68	213.52	211.07	212.21	212.04	214.08	212.35	213.51	212.85	211.46	210.8	211.36	212.92	213.53	212.62	213.06	213.15	214.24	211.56	214.75	210.22	212.74	211.9	213.05	212	214.09	212.56	210.61	213.54	213.3	213.36	210.78	213.5	212.93	211.26	212.14	212.65
218.2	218.68	216.37	216.22	217.58	216.13	217.09	218.57	217.91	218.56	217.59	215.04	217.96	218.5	216.53	216.07	216.25	215.57	216.06	217.02	216.33	218.14	217.74	215.7	218.35	216.71	214.15	217.3	217.81	215.88	216.94	216.8	216.76	215.9	216.32	218.5	215.91	217.86	215.05	216.37	217.4	216.39	216.8	215.67	215.41	220.29	215.59	216.54	218.03	218.94
204.69	204.97	206.33	204.96	207.22	205.58	205.8	204.53	202.83	204.72	204.15	206.02	204.59	205.17	204.2	204.83	205.86	204.38	205.11	204.91	206.93	204.6	205.44	203.4	205.57	205.07	204.4	205.7	204.72	202.51	205.36	205.82	204.57	203.89	205.21	204	204.36	204.05	204.37	204.31	204.94	202.93	203.74	204.6	204.78	202.74	203.64	206.09	207.8	204.31
211.5	213.6	213.59	212.89	215.68	213.73	214.42	213.37	215.51	212.73	213.36	214.07	212.21	214.76	212.47	214.03	215.3	212.87	213.11	215.87	213.21	214.07	212.65	212.96	215.81	213.25	212.98	215.06	212.52	212.8	214.49	213.42	212.28	214.41	214.9	215.31	213.85	212.45	215.94	215.02	212.79	213.08	213.65	215.47	212.41	215.06	212.98	212.94	214.3	214.36
202.95	205.72	203.76	204.61	205.2	202.65	204.13	205.53	203.88	202.72	204.19	205.88	204.48	204.83	204.45	206.93	204.31	203.36	206.08	203.61	203.39	203.83	202.38	204.54	204.06	203.18	203.58	203.55	204.38	204.92	204.83	205.6	206.65	205.7	206.36	204.5	204.22	203.71	206.97	204.75	202.12	204.81	202.9	205.61	202.23	204.7	206.12	204.46	203.11	201.89
211.75	212.77	209.85	211.54	213.49	211.88	211.13	213.25	209.03	212.29	211.97	209.79	212.18	210.93	213.34	211.74	213.69	214.3	212.44	211.1	211.31	213.46	213.77	212.09	210.69	212.13	212.44	212.39	211.51	208.7	213.12	212.51	212.38	209.77	209.74	208.51	211.74	211.79	212.01	209.99	214.39	211.68	210.44	209.68	209.81	212.39	211.41	210.11	210.64	210.04
199.01	199.77	198.82	198.91	200.93	201.61	198.79	199.14	200.68	200.46	199.52	198.08	197.09	198.24	201.28	199.93	199.26	198.19	200	200.84	198.27	201.07	198.54	198.86	198.55	199.14	199.1	199.58	200.93	200.01	197.47	199.19	201.09	200.05	199.63	198.8	200.42	200.28	200.19	198.79	200.65	196.7	200.11	197.23	199.96	199.78	197.74	199.02	198.56	202.04
207.05	206.92	209.95	209.75	207.53	207.48	208.95	208.05	207.78	207.93	208.37	207.38	207.36	207.09	211.05	209.9	207.98	210.27	209.03	210.18	208.74	208.63	207.05	208.42	209.14	209.76	207.79	207.91	209.72	209.09	207.8	209.64	207.9	207.96	207.88	207.7	209.91	208.97	211.18	209.3	207.85	210.29	207.43	206.8	207.74	210.89	206.24	207.37	208.93	209.7
207.54	207.91	208.3	209.74	206.64	208.11	208.31	209.88	208.8	208.53	210.03	209.21	207.28	207.08	209.71	209.29	207.26	208.01	210.42	211.4	206.44	209.65	209.36	207.94	207.09	208.07	208.09	209.25	209.15	206.89	207.91	209.32	208.29	207.3	209.64	211.4	208.68	207.11	210.09	208.89	209.32	208.59	208.83	209.35	207.78	208.47	208.22	206.35	210.74	207.3
210.13	208.99	206.35	206.33	207.63	206.99	206.9	208.64	206	209.48	207.65	206.82	209.25	206.47	204.97	210	210.38	208.73	209.25	207.05	207.93	206.12	207.54	206.99	207.16	207.82	209.52	208.92	207.29	209.27	209.25	209.57	208.32	208.15	206.6	207.18	208.62	207.11	207.69	206.73	208.67	207.5	208.89	207.36	207.56	208.16	206.78	207.58	207.13	208.52
197.8	196.12	194.24	196	193.28	193.87	195.41	196.93	196.83	195.41	194.73	194.2	195.86	195.28	197.65	193.85	194.84	193.34	195.24	195.16	194.82	197.66	195.16	194.67	196.13	194.62	195.47	196.99	195.43	197.43	194.87	196.38	195.12	195.41	195.83	194.36	194.96	193.81	196.12	195.53	197.83	193.85	192.89	194.36	195.73	199.29	193.88	195.04	197	197.19
207.71	207.72	205.53	204.56	205.96	205.79	205.67	208.39	207.39	207.43	206.8	206.23	206.83	205.74	207.17	207.09	203.98	208.03	206.65	207.34	205.77	208.45	206.86	208.04	206.59	205.87	206.2	204.29	208.49	205.01	207.51	205.97	205.43	204.62	205.99	207.38	207.62	207.2	205.62	205.97	206.98	207.73	205.59	208.3	206.71	206.85	205.97	207.45	208.31	209.25
216.32	216.56	218.23	216.47	218.02	218.63	215.78	217.14	217.2	214.53	217.03	215.98	220.2	216.58	217.64	216.49	215.86	215.85	217.39	216.91	217.87	217.63	217.53	217.4	214.98	217.41	217.19	216.57	216.95	215.27	216.56	214.94	215.85	216.79	216.09	218.23	217.29	216.04	216.47	217	217.8	216.03	217.69	216.1	214.31	216.09	217.71	217.57	218.21	217.39
210.92	209.39	208.99	208.41	208.58	209.86	207.85	208.69	208.52	209.18	207.88	210.12	207.59	208.57	209.07	211.08	210.7	209.59	208.54	208.09	209.92	209.79	208.52	207.75	208.41	211.12	208.58	210.02	205.31	210.45	209.83	210.94	210.29	208.86	210.08	207.92	207.84	208.44	208.41	209.85	210.03	206.56	209.05	209.77	209.07	207.32	207.19	208.19	209.54	208.25
203.31	203.81	201.61	202.73	203.31	202.4	201.95	202.64	204.8	205.9	202.63	203.07	201.31	200.5	204.4	202.82	202.24	202.12	203.34	200.64	202.91	202.93	202.06	203.65	201.25	202.04	203.44	203.1	203.2	202.9	203.58	202.34	202.62	201.68	202.71	202.21	204.02	201.03	200.66	201.72	201.01	203.43	200.83	202.24	203.28	203.57	202.34	204.07	204.46	201.74
211.79	212.87	212.19	212.06	211.58	210.78	212.36	212.05	211.14	211.03	211.67	210.15	209.98	213.23	212.36	211.95	211.18	212.05	210.84	211.86	211.36	210.25	212.31	212.18	211.68	211.79	210.31	211.19	213.48	210.61	213.91	210.28	213.22	213.68	211.67	210.13	211.18	213.68	214.14	211.54	213.22	212.8	214.06	212.25	211.44	211.82	211.55	211.58	211.87	210.71
199.87	199.44	201.72	199.33	199.63	198.2	203.33	199.51	199.96	199.66	198.75	201.24	200.62	201.09	201.61	202.83	201.35	198.47	201.74	199.64	199.97	199.14	199.12	201.06	200.79	198.82	198.94	201.72	201.09	200.42	197.59	200.94	200.51	201.4	200.06	200.04	200.51	202.17	200.84	199.97	199.39	200.38	200.88	199.19	199.7	200.73	200.85	199.95	199.44	197.97
211.42	213.81	210.59	212.92	210.26	212.07	211.71	212.17	212.3	211.61	212.56	212.38	212.55	211.41	211.13	211.77	213.63	212.08	213.39	212.59	211.84	210.64	212.95	214.37	211.86	213.45	211.37	210.51	211.79	211.84	213.92	212.24	213.63	212.44	210.73	210.29	212.34	213	213.86	209.79	212.46	210.64	213.62	212.7	212.12	211.84	212.32	211.05	211.75	211.73
219.08	217	217.06	219.82	218.55	217.71	217.47	217.96	218.65	218.32	219.51	216.66	219.01	218.66	216.45	217.46	220.1	215.86	216.31	219.45	216.06	218.91	217.79	216.98	218.84	216.93	217.12	218.73	217.76	218.98	217.52	216.08	219.3	219.38	218.55	219.63	217.87	217.99	220.42	215.46	218.24	216.92	217.24	217.82	217.63	218.58	218.59	219.43	217.57	218.22
202.7	203.6	205.25	203.71	202.83	201.73	205.3	201.67	204.78	204.81	201.26	204.65	205.83	201.59	203.06	204.62	204.82	203	206.2	201.95	202.79	203.84	203.75	202.79	204.86	204.78	204.11	201.67	206.31	202.73	201.77	202.74	203.09	200.74	201.94	205.16	203.62	204.31	205.92	204.49	201.9	202.63	202.68	202.37	203.9	202.41	203.62	205.51	203.08	203.45
217.17	216.51	217.67	218.31	218.25	219.71	217.7	217.8	218.49	217.85	216.43	218.2	216.92	218.45	219.17	217.49	218.63	219.57	218.78	216.03	216.4	217.27	216.82	218.6	217.17	217.23	214.9	220.28	219.55	217.24	218.86	220.09	217.69	218.13	218.41	217.57	217.14	216.41	217.55	215.48	219.28	217.97	218.15	218.41	218.33	217.72	218.41	217.6	214.17	219.37
204.22	203.07	205.28	202.51	202.47	203.84	203.47	205.65	203.8	205.43	202.39	202.58	202.41	205.64	204.19	203.28	202.89	205.05	203.26	204.7	204.5	203.38	200.62	202.55	203.79	203.84	205.97	203.67	203.92	203.32	203.61	204.89	202.92	202.79	204.44	203.98	202.84	203.76	201.74	204.18	203.65	202.34	205.33	203.81	206.78	203.67	204.22	202.78	202.79	203.66
203.71	205.1	204.43	204.23	203.43	203.01	204.86	206.72	204.42	203.22	203.55	205.87	204.13	205.32	203.78	205.62	204.94	206.89	205.92	204.9	205.63	206.37	204.49	204.98	205.65	203.67	204.93	203.49	204.77	203.3	206.78	206.6	204.16	203.53	204.74	206.08	207.44	205.55	204.96	205.77	205.23	204.78	203.98	203.55	204.46	205.79	204.87	204.79	205.24	203.1
200.74	197.62	198.34	198.36	200.26	198.98	196.58	200	199.08	198.46	199.2	200.72	199.62	197.49	197.62	200.42	197.38	199.62	198.03	200.65	197.01	200.1	198.45	199.38	199.05	200.71	198.68	196.71	198.23	197.13	198.35	199.88	196.63	198.25	196.92	198.1	199.51	199.24	198.83	197.95	199.61	200.23	199.21	199.17	200.11	198.48	196.46	200.01	197.37	199.48
205.61	203.48	205.58	206.39	205.92	205.46	207.18	207.75	207.2	205.4	205.75	204.9	205.39	205.89	206.52	206.99	206.26	206.21	203.03	206.79	204.93	203.54	207.39	207.83	207.43	207.12	204.69	205.35	206.81	205.92	205.98	207.58	207.94	205.54	206.85	205.58	206.24	207.35	207.96	206.91	206.57	206.6	207.64	205.33	206.46	207.3	208.34	207.11	206.38	206.66
200.98	198.11	202.59	200.53	201.06	200.69	200.21	201.05	200.14	199.06	202.01	202.99	198.88	202.13	200.38	200.48	200.95	201.43	202.3	200.65	199.32	199.86	198.49	201.42	199.8	199.36	199.44	200.5	203.08	201.38	202.32	200.28	200.25	202.74	202.8	201.78	200.74	203.66	198.07	201.98	199.74	199.91	199.8	198.45	200.46	199.11	202.44	199.12	201.04	200.32
204.9	206.63	203.35	201.19	204.5	201.91	203.05	206.62	204.11	205.2	204.1	203.32	204.81	207.42	202.29	206.53	205.35	203.91	204.35	200.98	203.82	206.55	204.36	205.59	206.92	203.61	203.81	204.18	203.94	204.63	205.65	203.71	205.26	205.93	204.96	203.56	203.39	206.79	202.82	203.5	204.78	205.74	203.44	206.91	203.81	203.84	205.77	203.94	204.86	205.65
198.29	197.96	198.51	197.06	195.48	198.3	201.14	197.56	199.9	197.93	198.12	198.98	197.4	197.76	199.61	198.11	199.98	197.78	199.42	198.99	199.68	198.68	199.05	196.76	201.42	199.34	199.41	198.66	200.18	196.58	197.65	196.14	198.39	197.29	197.82	197.28	198.25	196.94	198.06	199.24	198.82	197.33	196.62	196.8	198.14	199	196.44	199.09	199.53	197.61
197.84	200.4	201.09	199.68	202.36	199.29	200.74	201.9	199	200.71	200.62	200.11	200.5	199.11	198.9	199.84	200.21	200.7	199.94	198.65	201.72	200.62	201.08	199.63	200.59	202.77	200.4	199.75	198.17	200.58	201.42	199.59	200.13	199.93	199.35	198.78	197.98	203.34	199.99	200.89	199.58	199.85	200.4	201.78	200.9	200.73	201.19	199.56	202.9	197.73
212.05	213.17	212.87	210.19	210.49	211.94	210.91	213.06	212.05	215.84	210.9	214.15	213.88	213.11	211.14	209.68	210.59	209.43	209.85	212	211.23	210.63	211.64	210.39	212.63	210.57	211.66	213.07	213.44	211.92	210.31	211.62	213.15	209.45	209.79	211.45	211.77	212.25	210.96	213.44	212.19	212.39	214.54	212.72	213.67	211.15	212.26	211.43	211.94	213.02
194.97	196.45	197.38	194.23	192.97	196.08	194.83	194.94	196.1	196.48	197.79	193.65	196.91	199.01	195.7	193.27	196.71	195.56	193.6	194.63	195.79	196.59	196.1	195.18	194.49	193.54	193.51	196.29	191.56	195.67	194.22	193.66	194.38	195.1	196.18	196.01	197.37	193.53	194.32	196.42	195.18	195.97	194.27	196.87	196.08	193.14	194.74	195.41	195.28	193.69
219.27	216.18	217.49	217.76	217.87	215.53	217.7	219.17	215.65	217.97	215.51	217.88	216.04	217.18	217.06	219.38	217.22	219.03	218.38	216.19	213.86	217.61	216.21	217.38	216.84	220.97	218.38	217.38	215.93	218.95	219.62	217.36	217.96	219.16	218	218.11	217.84	215.99	216.09	218.05	219.36	215.54	216.99	219.31	218.33	216.66	216.61	219.64	217.33	217.41
208.43	208.92	209.34	208.65	209.51	207.2	208.08	206.99	211.17	211.03	208.13	209.05	208.3	208.15	208.71	209.46	208.28	208.57	209.17	209.52	208.94	209.9	209.94	208.49	210.03	206.96	207.77	209.06	209.41	208.96	207.45	210.14	208.77	209.13	207.36	209.16	207.79	208.69	206.51	208.66	207.9	207.16	208.25	209.63	208.44	210.62	208.6	208.06	209.43	208.06
210.14	210.15	212.86	210.77	211.27	212.9	208.79	211.91	209.76	210.95	210.71	210.87	211.74	211.06	212.14	213.37	210.98	210.94	212.52	210.1	211.85	211.67	212.4	211.66	213.13	211.72	212.33	210.63	213.62	210.45	209.5	209.78	211.29	211.07	210.64	210.66	210.67	213.23	212.11	209.92	211.22	212.25	209.13	216.07	212.63	213.28	213.72	212.11	211.25	213.55
204.32	201.18	203.1	201.45	202.77	202.34	204.44	202.44	201.66	204.56	202.37	204.72	203.97	202.04	204.59	202.2	205.71	204.1	201.08	202.31	201.22	203.96	200.84	202.67	202.64	202.54	202.04	202.88	202.72	203.71	201.97	201.67	203.08	201.34	203.35	201.27	202.7	202.54	201.72	202.18	204.45	202.3	203.41	202.83	203.43	205.05	203.07	204.94	203.66	202.43
210.27	210.24	211.23	212.18	210.16	209.59	210.88	209.71	212.21	213.07	210.18	211.72	210.68	211.33	211.09	211.72	211.68	210.68	212.06	211.58	214.18	210.38	211.06	212.77	211.12	210.19	212.94	210.31	209.11	210.92	212.16	212.78	210.2	210.17	209.9	213.14	212.15	211.34	210.26	211.5	209.54	212.73	211.4	209.98	212.62	209.29	211.71	212.51	211.13	209.49
209.02	206.96	208.45	207.66	207.55	204.86	207.41	208.16	206.5	207.25	208.98	210.54	205.49	207.57	208.25	206.45	207.15	206.5	207.21	208.11	208.6	208.36	208.66	208.4	208.3	207.76	208	208.13	208.6	207.8	207.61	204.77	207.54	208.56	207.61	207.71	208.57	207.49	207.68	209.46	207.18	206.5	208.64	208.74	207.44	206.87	208.33	206.6	205.65	208.6
204.76	201.66	203.04	203.18	202.64	203.94	205.68	206.75	203.99	204.78	202.38	202.22	204.87	204.5	204.13	203.99	203.85	204.97	206.06	206.15	205.41	203.2	204.58	203.67	202.29	204.48	204	204.67	203.65	204.3	203.45	205.14	205.76	205.54	206.01	204.53	203.55	202.52	203.02	203.09	205.11	203.28	203.95	202.69	202.77	203.15	204.27	205.68	202.8	204.13
217.02	219.19	217.69	216.73	217.88	218.59	217.14	216.49	217.91	215.77	217.59	217.25	217.24	216.98	215.89	216.31	216.54	217.04	214.9	217.77	216.23	216.98	218	216	217.37	217.5	216.94	219.4	214.49	218.78	216.55	217	217.25	216.79	216.24	215.75	215.78	218.96	217.87	218.11	215.32	218.7	215.28	217.96	216.04	218.26	217.06	216.85	218.27	214.85
207.21	209.61	208.91	208.6	207.08	210.15	207.23	209.3	209.18	206.37	208.86	210.2	209.24	209.1	208.86	207.03	208.88	209.89	209.87	207.66	210.27	206.77	208.4	210.81	208.57	209.57	210.49	208.03	207.41	209.44	209.44	208.56	208.91	207.5	208.43	208.24	209.57	207.21	209.39	208.06	208.74	207.36	209	209.28	210.14	209.7	211.16	209.98	211.27	207.88
208.13	208.97	207.43	209.55	211.33	209.4	209.08	209.64	209.96	207.89	208.85	210.23	211.18	208.08	207.46	206.62	208.05	209.43	207.47	208.14	208.11	209.62	210.09	206.87	210.2	210.35	211.78	206.81	206.92	206.92	209.39	208.43	208.45	209.91	209.76	209.06	209.53	210.08	209.52	209.47	205.83	210.79	206.91	206.49	210.58	207.53	207.13	206.07	208.25	209.93
201.25	202.51	202.63	203.14	203.99	202.93	203.8	203.02	204.93	202.13	201.74	203.65	202.44	201.17	203.9	203.73	201.32	202.62	201.02	200.42	202.23	201.03	203	201.69	202.37	204.44	200.15	200.52	203.59	204.51	201.1	203.64	200.34	199.73	204.07	202.04	200.06	204.89	201.23	201.4	200.26	202.16	202.17	202.93	201.61	203.12	203.3	203.74	201.19	201.05
209.65	206.18	206.43	210.91	208.61	207.89	210.35	208.62	207.18	207.87	209.34	208.8	209.71	207.61	208.11	208.06	210.19	206	208.81	207.07	208.09	207.47	208.76	206.85	209.99	209.41	207.33	207.33	208.22	206.71	209.23	207.41	207.42	211.44	206.15	206.73	207.4	205.34	208.3	207.53	207.58	206.27	208.37	205.37	209.36	210.55	208.65	207.53	207.5	208.16
204.8	205.26	201.48	202.32	202.75	202.13	203.87	204.67	202.44	203.69	201.86	201.95	204.34	204.26	206.61	202.59	202.69	202.11	202.69	203.19	204.79	205.77	203.03	206.1	201.89	205.84	204.07	200.86	201.02	202	203.67	203.25	203.82	204.12	201.87	203.62	203.13	201.39	203.01	202.3	203.36	202.83	200.85	203.57	205.17	202.28	202.11	200.68	203.32	204.36
214.6	212.22	213.18	211.65	211.84	212.46	214.17	212.57	215.11	214.6	212.51	213.94	215.17	214.89	213.85	213.78	214.32	213.61	211.12	212.5	214.51	213.57	212.03	213.63	216.29	213.32	212.32	215.62	213.63	213.9	214.29	215.49	213.04	213.74	213.5	211.61	213.83	213.88	214.62	213.77	212.72	214.14	212.85	213.06	213.4	215.22	215.21	212.98	212.77	215.22
218.32	218.08	216.87	217.17	217.71	218.81	218.67	216.13	215.16	218.26	220.64	218.59	217.9	215.15	216.39	217.63	217.61	215.83	215.46	217.37	218.54	216.34	217.91	216.7	218.83	219.78	217.53	215.21	217.63	215.33	215.69	216.77	217.47	216.09	213.81	216.55	217.34	216.63	218.94	215.39	217.9	216.02	217.46	216.87	218.2	215.02	218.19	215.67	213.85	217.06
210.17	208.92	208.12	210.13	208.52	207.59	208.71	208.88	209.47	209.24	209.24	207.23	208.67	207.32	207.11	208.38	207.3	208.75	206.63	209.33	207.84	209.47	209.32	208.43	209.73	208.26	207.43	209.06	210.14	208.22	207.29	210.58	209.8	208.4	210.81	209.49	208.4	207.95	209.38	207.43	211.55	209.24	209.46	210.16	209.61	209.07	209.27	208.86	208.91	206.73
209.26	213	211.52	212.64	210.9	213.14	210.5	211.9	211.09	212.56	211.14	212.38	210.77	211.7	212.3	210.77	211.7	212.23	212.81	213.09	212.26	211.14	213.29	212.41	212.5	211.82	212.93	211.67	211.9	211.13	210.71	212.56	213.71	211.63	213.3	212.65	210.19	210.09	212.28	209.78	213.57	212.02	211.69	212.27	211.54	211.98	213.81	212.39	210.86	210.45
202.33	203.19	204.3	201.93	203.65	204.27	204.32	202.63	203.37	203.29	204.99	203.91	204.3	204.88	202.18	203.87	204.92	201.96	204.56	204.59	204.65	205.18	203.85	204.12	201.12	206.07	203.25	204.52	203.35	206.11	204.16	203.96	203.74	202.54	206.12	202.57	204.02	203.92	201.88	204.34	204.63	202.76	202.22	204.01	203.45	205.44	204.04	205.95	204.97	203.67
201.96	200.33	202.23	199.76	201.26	202.3	200.33	200.89	201.87	201.92	200.83	199.3	200.49	200.56	200.73	201.76	199.98	199.12	201.55	203.79	202.28	200.63	201.49	202.73	201.52	200.31	202.01	199.55	200.83	200.81	201.29	200.94	201.57	200.04	200.83	204.98	201.83	199.87	203.28	202.02	200.64	198.16	198.97	201.33	202.23	203.15	199.46	203.51	202.12	198.94
203.69	200.71	203.85	201.98	202.04	204.62	202.45	202.67	206.42	204.9	204.48	202.51	205.44	202.66	204.73	203.37	203.87	203.73	202.1	204.03	203.72	202.75	203.85	204.38	202.88	204.06	203.75	205.05	204.35	203.8	204.43	203.96	203.11	205.96	204.36	204.97	205.92	204.89	202.7	202.58	203.07	202.75	202.94	204.28	202.47	203.43	204.47	205.96	204.17	204.28
203.45	202.36	204.04	204.28	203.16	205.23	202.25	204.17	203.86	200.86	205.64	204.16	203.51	205.48	203.4	202.42	203.69	204.76	202.95	202.39	202.65	203.14	202.96	202.65	203.91	203.27	201.38	202.72	204.64	202.69	202.9	203.37	205.32	201.06	202.8	201.92	203.37	206.33	203.98	205.25	204.4	204.56	201.15	203.42	203.91	203.72	203.72	202.76	204.66	201.71
201.99	203.25	203.26	204.42	202.43	200.89	201.75	201.94	204.59	202.88	204.38	204.24	206.57	203.72	204.52	205.15	204.96	203.04	202.86	204.47	204.79	202.62	203.39	202.7	201.38	205.88	204.19	204.39	202.97	204.9	202.69	206.01	203.77	202.32	203.73	204.05	203.04	203.27	201.9	203.21	204.92	203.53	204.42	204.85	204.37	205.27	206.31	201.75	204.05	201.21
211.75	213.79	213.73	215.24	212.82	214.27	210.58	215.3	210.51	215.37	214.23	212.01	212.87	214.51	212.27	212.74	213.92	213.93	213.04	214.38	212.47	211.17	211.68	211.35	213.02	212.81	214.12	214.34	210.42	212.24	212.27	212.05	215.41	212.11	212.97	213.2	212.06	213.14	215.72	211.97	213.34	212.96	213.12	212.85	212.69	211.85	212.35	213.31	212.4	212.32
217.27	216.91	219.48	216.7	215.93	217.87	217.04	217.87	218.6	216.56	218.9	214.79	217.63	217.64	218.2	219.52	217.77	216.33	214.77	217.56	215.33	214.97	217.08	217.06	215.61	216.49	217.84	218.13	216.49	217.16	215.32	218.15	217.09	217.8	217.63	218.61	217.73	215.99	217.86	216.87	217.98	217.9	215.3	218.26	216.38	217.85	213.59	217.72	216.76	215.78
208.35	209.01	208.57	210.36	208.26	208.91	208.2	209.55	208.51	208.4	209.27	208.73	209.4	208.21	207.18	209	208.35	210.18	208.22	207.27	210.39	207.53	208.04	208.24	207.44	208.89	210.17	207.05	208.26	206.71	205.87	205.94	207.85	206.78	207.93	208.78	207.25	208.92	209.8	208.24	207.33	209.16	207.64	207.8	209.19	206.89	210.02	207.54	208.15	208.78
204.52	204.55	205.97	202.25	203.44	203.04	203.17	203.65	203.86	201.37	204.05	202.59	201.89	204.3	204.59	204.34	204.56	202.95	203.59	205.52	203.54	203.42	202.53	203.62	204.41	204.07	204.53	205.93	203.58	202.6	204.12	206.01	204.9	206.63	202.8	203.09	204.84	204.19	204.46	206.11	206.28	203.87	202.79	205.72	203	200.84	204.56	204.04	203.97	202.64
208.74	207.47	207.45	206.98	208.89	210.54	207.99	207.06	206.78	209.32	207.41	208.35	206.79	208.03	208.07	208.2	204.93	207.29	206.48	207.07	209.37	209.5	208	208.43	208.97	210.71	208.22	208.96	207.52	208.07	207.88	207.4	204.66	206.58	205.73	206.52	205.3	207.33	209.37	205.92	211.08	206.84	207.61	209.8	208.05	206.8	206.95	206.81	207.31	208.97
214.55	212.95	213.01	212.99	211.05	213.32	212.82	214.96	212.46	213.06	210.15	214.32	211.45	213.03	212.83	212.62	213.94	213.82	212.15	212.53	215.21	211.1	212.74	213.81	211.67	213.67	212.5	213.23	212.22	211.75	214.87	212.08	214.46	212.17	213.24	213.21	211.65	213.38	214.28	211.42	211.4	212.98	214.28	213.82	214.06	209.91	209.02	215.01	213.84	212.9
200.08	199.98	199.6	196.69	199.1	198.44	198.73	199.14	197.22	198.43	198.67	198.59	197.19	200.62	199.33	199.7	197.1	199.4	197.71	199.41	198.9	195.52	198.75	199.17	196.98	200.35	199.54	199.93	198.67	197.21	197.67	199.55	200.93	197.78	197.89	196.65	198.3	201.08	198.62	203.01	196.82	195.25	198.45	199.33	197.44	197.88	198.79	198.64	197.18	197.08
201.63	201.46	203.85	203.58	202.48	202.69	202.74	204.57	200.84	201.4	206.96	202.36	200.58	201.89	203.81	202.02	200.52	202.43	203.49	202.62	203.68	200.46	200.82	203.28	201.58	202.54	202.98	202.79	202.28	203.48	201.49	202.2	203.33	202.39	203.23	201.78	200.42	201.89	202.48	202.9	202.03	203.3	203.29	202.87	204.53	204.52	200.31	201.61	203.9	203.03
212.15	212	214.22	211.97	213.46	212.12	213.79	214.82	214.2	212.85	214.43	214.41	214.53	214.43	213.75	212.75	214.54	214.91	211.24	214.34	212.8	213.7	211.65	215.51	213.33	214.34	211.9	216.25	213.79	216.5	215.38	214.55	215.87	212.27	214.97	212.07	213.6	214.11	212.45	213.11	214.28	213.35	212.5	214.56	212.54	214.38	213.39	217.98	213.1	213.02
211.24	208.03	209.78	209.01	208.24	209.69	210	206.3	207.21	209.27	208.08	210.36	208.95	210.48	207.65	208.1	211.29	208.14	209.42	209.63	208.87	208.95	208.55	209.91	208.69	208.69	208.53	211.81	208.49	208.75	210.04	211.18	207.13	206.46	208.51	208.61	208.25	211.98	207.91	208.26	208.81	209.12	211.64	210.93	208.41	208.09	211.75	209.82	209.13	208.09
203.11	203.8	200.63	201.75	200.32	201.26	202.68	203.73	202.05	202.68	201.81	201.88	203.36	202.48	203.66	203.75	201.79	201.48	201.06	203.42	203.2	201.83	202.49	203.4	200.83	203.93	204.03	200.67	203.35	201.97	203.66	200.24	200.59	205.81	203.29	201.65	203.04	203.37	203.35	201.52	202.06	202.91	201.71	201.87	204.82	200.54	203.12	201.68	204.34	202.51
207.36	206.87	207.03	205.08	206.15	206.19	204.75	207.79	205.84	205.22	205.77	207.07	208.24	207.66	204.67	206.64	205.33	205.3	207.12	207.57	208.52	207.2	206.61	206.86	207.44	205.59	206.95	206.23	203.42	205.87	205.95	206	205.6	205.36	207.58	207.62	206.97	208.4	207.15	207.82	206.47	205.25	205.79	206.6	205.89	205.98	204.5	207.11	206.23	208.18
203.4	203.14	203.91	202.46	204.41	202.23	203.15	199.82	201.9	204.3	201.29	202.82	203.42	203.84	204.81	205.67	203.59	202.81	202.66	203.65	205.41	205.07	202.25	203.1	204.38	203.59	201.91	203.81	203.24	202.8	202.71	203.63	203.72	205.14	201.78	202.81	204.07	202.89	202.75	202.64	201.88	202.75	203.92	200.78	202.43	202.94	203.57	202.73	201.97	205.11
196.08	199.56	200.42	198.21	198.99	197.23	199.47	199.37	200.3	198.94	198.19	200.06	198.42	199.33	199.09	199.18	197.61	200.23	200.34	201.29	199.4	199.18	201.68	198.8	202.02	199.7	201.42	202	198.94	200.06	198.11	197.71	201.84	199.21	201.7	199.44	199.04	200.74	200.19	198.95	198.81	198.9	199.02	200.86	202.1	198.97	199.52	200.69	199.96	199.15
200.43	200.14	202.37	198.28	199.29	202.22	199.04	200.6	201.37	200.68	199.93	200.19	202.13	200.7	199.53	200.54	200.46	201.15	200.71	200.11	202.75	199.83	200.52	201.44	200.4	200.68	201.76	200.45	199.96	198.78	199.8	199.53	201.52	202.64	198.25	200.01	199.57	199.69	198.68	201.81	200.66	198.87	199.48	203.34	201.84	202.68	198.23	202.12	201.57	201.05
202.19	200.26	200.83	199.05	201.34	200.77	199.58	201.05	200.03	199.29	201.87	201.57	200.75	201.36	200.92	199.9	201.68	201.35	199.12	202.13	200.89	200.09	198.97	199.26	199.21	199.9	199.17	199.79	198.97	200.56	199.19	199.32	199.42	198.58	201.15	200.59	200.61	198.85	200.42	201.79	201.39	197.93	202.82	200.24	199.18	199.37	201.33	200.86	200.74	198.31
207.3	207.53	205.59	209.19	204.39	206.34	208.22	208.5	206.98	208.15	207.45	207.42	208.16	206.75	208.34	208.08	208.49	208.53	207.32	209.36	208.38	205.33	206.14	209.85	207.85	207.54	207.98	207.42	206.24	208.17	207.96	208.11	207.48	210.67	207.76	206.64	206.66	209.33	209.6	208.11	207.96	210.14	208.43	206.66	208.12	206.71	209.25	207.46	207.9	206.81
211.36	210.42	210.76	210.96	212.47	212.9	211.85	209.83	211.67	211.64	211.49	209.31	211.03	211.86	215.07	210.06	210.49	210.81	211.74	210.92	210.43	208.88	211.27	208.18	209.96	212.21	210.79	212.63	208.88	211.52	212.39	212.5	211.83	208.94	211.72	210.58	213.42	212.79	213.97	213.35	212.43	209.67	210.19	210.89	211.03	211.25	208.91	211.37	209.1	211.23
192.61	193.94	192.31	194.19	193.49	195.21	194.29	192.14	192.43	193.06	193.39	195.09	195	194.51	195.41	194.11	196.14	194.72	193.45	195.2	193.78	195.13	193.87	194.32	195.01	194.89	192.03	194.45	192.11	193.26	193.08	196.35	193.38	193.17	192.86	193.42	192.29	193.98	193.16	197.26	196.41	194.24	193.93	194.54	193.73	193.64	194.42	193.4	193.65	193.62
206.64	207.01	207.86	207.33	207.83	209.5	205.35	208.2	209.37	205.12	209.45	207.02	207.13	207.48	209.44	207.11	208.23	207.79	207.02	208.51	207.29	206.79	207.83	207.43	207.78	207.69	208.37	206.99	207.25	207.63	206.54	206.24	207.48	207.32	205.8	205.71	207.9	207.98	208.95	207.62	207.46	206.85	208.26	209.71	206.67	207.68	207.09	207.32	205.86	209.58
203.5	204.13	205.48	204.01	203.25	203.31	202.43	203.34	204.68	204.81	205.71	202.26	205.41	204.79	205.42	201.08	205.1	206.94	203.7	205.13	202.21	202.62	203.19	204.18	202.18	204.64	204.03	203.9	203.49	203.6	201.3	203.39	203.93	203.99	203.21	204.43	204.84	204.17	205.06	203.06	204.64	203.2	202.96	202.16	203.37	204.4	202.22	205.76	202.35	203.36
210.55	214.4	213.99	211.17	211.71	212.31	215.23	210.63	210.53	214.19	212.61	207.93	211.97	212.59	210.01	210.28	212.61	210.32	212.32	212.48	213.49	212.34	212.14	212.45	211.08	210.73	210.67	211.14	210.94	212.83	211.92	212.37	211.88	210.85	212.34	210.56	212.09	210.12	213.26	211.62	212.26	209.96	211.66	210.26	212.46	210.39	211.79	210.18	212.14	212.95
207.35	208.35	207.08	208.22	206.4	206.84	208.14	205.53	208.11	207.48	209.01	209.74	208.16	209.61	208.81	207.21	208.84	208.27	208.31	206.27	207.64	210.2	207.76	207.01	207.33	207.66	208.08	208.88	207.48	209.03	208.63	208.15	209.01	207.69	207.46	208.92	207.11	207.9	204.47	206.05	206.63	209.73	206.22	206.87	207.52	209.86	209.03	206.96	206.89	207.86
193.69	195.03	196.28	196.32	195.73	192.18	195.35	194.45	197.31	194.78	195.61	194.62	194.17	194.77	193.18	193.09	194.15	192.89	197.68	194.51	196.29	193.78	195.71	195.02	195.51	195.4	196.82	195.54	197.77	196.89	195.73	193.02	195.68	195.98	194.46	195.1	194.11	195.12	196.17	195.27	195.32	195.36	195.48	194.72	193.12	196.17	195.12	194.76	196.34	194.41
206.74	210.64	206.16	206.43	208.98	207.88	208.76	207.55	206.82	207.92	208.51	206.71	208.13	209.13	209.75	208.13	209.57	208.44	205.99	206.38	206.59	209.56	209.06	206.95	207.35	207.09	206.35	207.28	207.98	204.85	207.05	206.19	210.37	207.93	206.8	207.99	206.5	206.62	205.98	207.83	208.18	204.67	206.39	206.88	206.52	212.63	206.01	208.59	208.77	208.67
209.16	208.87	207.62	211.18	208.49	207.34	208.61	209	208.65	208.77	205.83	208.86	208.32	208.35	207.54	206.78	209.21	210.88	208.38	209.19	210.75	207.33	207.67	209.1	207.96	210.03	211.74	207.79	210.03	208.35	208.81	208	208.66	208.74	208.3	212.02	207.43	210.14	209.71	206.88	207.65	207.59	211.73	208.62	208.47	208.53	210.65	209.52	210.33	209.87
212.2	214.11	213.17	212.65	213.99	210.65	211.87	211.45	209.48	211.54	212.07	213.85	210.55	211.99	210.42	213.89	212.95	211.83	211.15	209.36	212.52	213.34	212.07	213.55	213.66	211.35	212.54	212.3	210.68	211.43	211.6	213.16	211.23	212.4	209.97	212.09	214.46	212.79	213.26	212.59	210.09	209.72	211.96	212.8	211.66	212.22	211.47	213.62	213.54	211.71
212.54	213.33	212.94	214.21	212.55	213.47	213.7	214.32	213.69	212.24	214.45	216.28	214.18	212.41	213.99	212.83	213.13	215.11	214.2	214.09	213.41	210.84	212.73	212.89	211.35	215.34	212.24	212.57	212.83	211.78	212.12	214.47	211.66	212.94	213.31	212.39	211.6	213.59	213.46	213.71	214.29	212.19	214.46	211.39	211.12	212.08	212.68	214.75	212.7	215.17
212.29	213.31	213.44	213.31	214.64	214.38	212.36	214.1	214.61	213.3	217.27	213.22	214.28	213.69	214.41	214.86	212.06	214.77	212.39	210.58	215.44	213.68	214.72	212.16	213.54	214.71	215.21	213.59	214.85	212.81	215.54	214.79	213.64	213.07	213.07	213.14	211.71	213.86	212.09	212.65	215.1	213.25	212.27	213.26	213.28	214.33	213.76	213.95	215.06	214.11
209.4	206.42	206.49	207.95	207.11	208.04	207.22	209	207.29	206.82	208.25	206.02	205.95	207.21	208.24	209.24	206.33	206.76	208.65	207.17	207.85	208.11	208.24	206.39	209.01	207.13	206.04	209.05	207	206.83	205.63	206.93	206.82	206.97	207.91	208.8	208.55	206.94	207.94	208.46	207.14	206.65	207.72	209.07	209.41	208.47	207.92	207.32	207.41	209.03
198.86	198.21	199.81	199.68	200.3	197.93	198.78	196.86	200.28	198.92	202.14	198.55	201.6	198.71	200.19	198.69	198.36	198.99	200.25	198.66	198.96	199.9	200.94	199.6	200.06	202.32	197.96	199.91	200.6	199.91	200.36	199.76	199.07	197.19	200.5	198.45	199.94	199.58	197.98	201.48	199.05	197.97	199.09	199.34	199.06	199.85	196.84	200.26	198.76	198.24
203.23	203.9	203.47	201.41	200.93	204.43	203.95	203.67	203.69	205.06	203.88	202.94	203.93	205.43	202.16	202.43	204.28	204.98	204.83	203.94	204.11	203.35	203.74	205.37	202.58	202.85	201.89	203.33	203.96	204.31	204.75	201.33	201.08	202.5	201.8	202.25	204.35	201.45	203.01	200.48	205.21	201.28	204	203.53	202.02	202.51	202.11	201.95	202.51	204.23
202.83	205.61	202.07	204.96	202.66	204.33	203.24	203.75	203.95	200.16	200.96	203.06	206.26	204.52	205.81	204.26	205.88	204.43	203.73	204.45	205.19	203.38	202.58	204.33	203.22	203.85	201.59	202.89	203.73	201.77	202.11	202.37	202.67	202.67	204.36	202.21	202.46	204.84	200.63	202.22	205.07	204.13	203.47	202.64	203.77	203.33	203.17	203.13	203.49	203.3
207.8	206.69	209.3	207.8	205.7	208.72	208.95	209.27	208.59	210.82	208.02	210.3	208.82	207.82	209.89	208.68	209.32	210.45	207.24	208.31	207.69	210.4	210.82	209.38	209.48	207.06	209.59	208.36	207.63	208.82	209.28	208.28	210.04	206.26	209.91	208.45	208.77	209.35	207.15	211.17	208.75	209.1	207.54	208.35	208.5	208.81	206.26	208.8	208.04	207.46
204.73	206.55	205.3	206.12	206.21	203.2	205.98	205.56	202.42	202.97	204.2	204.38	202.48	205.13	204.37	205.54	204.71	206.41	204.59	204.03	201.38	204.69	205.58	203.79	205.22	205.49	205.17	204.64	203.38	202.58	206.91	204.25	203.35	206.21	204.2	204.27	206.34	203.75	206.14	202.25	204.25	206.02	202.52	204.1	205.67	204.44	205.15	206.62	205.24	203.9
207.09	209.11	207.43	209.59	209.11	207.1	208.87	209.64	206.58	206.28	206.69	208.07	207.87	211.47	206.28	207.63	210.91	206.74	209.92	209.8	210.06	207.71	209.28	209.61	210.75	208.85	205.85	208.1	209.48	209.1	207.5	207.89	209.06	207.44	205.26	208.98	207.82	213.32	209.24	207.14	206.72	208.5	206.11	207.82	207.47	206.89	210.77	209.26	208.76	210.24
201.24	202.41	202.69	203.31	200.15	202.86	204.66	204.25	204.8	202.85	201.71	204.19	200.77	202.48	205.15	204.03	200.82	203.96	202.61	202.19	203.18	203.83	201.97	203.68	204.45	203.17	203.25	201.3	202.5	204.3	202.23	203.41	202.79	201.05	201.14	203.16	200.59	202.77	202.22	204.21	201.39	201.42	203.07	204.05	201.42	202.24	200.11	204.89	203.27	202.49
201.53	205.32	203.1	200.55	202.67	202.8	202.23	206.01	202.43	203.14	204.64	203.49	204.51	200.64	202.77	201.88	202.56	203.68	205.12	203.75	203.52	202.5	202.59	203.15	204.86	200.84	203.57	202.09	205.32	203.61	203.3	201.82	203.42	203.37	203.82	202.61	204.08	202.08	204.13	202.58	202.88	201.89	201.72	202.32	204.41	205.47	200.13	202.38	201.71	201.99
206.95	209.82	208.75	206.5	208.58	207.08	211.48	208.17	209.26	209.17	206.83	210.12	209.17	209.09	208.48	207.87	208.56	209.58	208.41	208.73	209.15	210.81	204.9	209.38	208.27	206.96	209.31	207.73	207.2	206.71	209.31	205.69	207.75	208.59	209.23	208.87	207.66	207.16	209.12	208.84	209.68	208.53	205.58	206.62	209.48	207.33	208.85	208.38	206.99	208.72
209.51	210.98	211.45	209.28	211.96	209.37	214.2	210.71	209.28	211.44	211.65	212.31	211.5	212.93	210.99	212.22	211.19	210.59	211.9	211.43	212.11	210.39	212.37	212.09	211.19	212.45	213.35	212.89	210.7	210.11	212.15	212.26	211.77	209.57	212.94	211.3	212.16	212.58	211.45	209.7	211.21	210.83	211.88	212.29	210.24	210.02	211.83	212.2	212.68	211.78
194.47	195.22	194.07	194.16	195.75	194.18	191.41	195.07	194.38	193.96	193.8	191.92	192.57	195.34	193.5	195.1	194.15	194.8	194.98	197.37	192.36	193.94	194.8	192.57	194.84	193.98	193.57	194.94	194.01	195.99	192.25	193.99	195.54	195.01	196.23	197.3	195.65	194.24	193.77	192.81	193.1	192.43	193.36	192.94	193.96	194.62	194.13	196.14	193.01	193.66
203.42	205.46	202.7	204.29	205.1	208.13	203.98	204.99	206.42	204.74	205.13	203.87	202.78	203.37	205.99	204.82	205.73	204.94	203.99	204.52	205.75	207.43	205.27	204.98	205.29	206.43	204.43	203.82	204.9	207.99	206.56	204.34	202.96	205.21	205.34	206.23	206.03	206.37	204.02	203.94	206.37	204.5	204.27	202.41	204.1	204.85	204.83	205.71	205.52	203.22
207.96	209.2	207.69	208.94	206.78	209.05	210.32	211.25	209.12	209.07	208.53	209.7	208.68	209	209.08	208.73	208.09	209.8	207.14	209.74	208.71	209.4	210.98	208.49	207.93	206.94	208.61	208.87	208.09	209.52	209.46	210.27	209.74	209.58	206.87	207.2	208.05	207.99	209.53	207.57	206.35	206.95	209.68	209.67	205.61	211.24	208.06	211.16	208.12	209.51
207.41	203.69	204.85	205.11	204.87	204.84	205.74	205.17	204.57	203.89	203.24	203.27	205.81	205.49	203.89	205.41	203.43	204.28	203.87	203.63	206.68	204.76	204.98	206.05	204.78	204.3	206.05	206.24	205.79	203.09	206.17	203.28	206.38	203.66	203.84	205	206.92	205.34	203.96	204.76	204.97	206.01	204.62	201.88	205.38	205.13	204.98	204.54	204.29	204.62
212.1	212.52	210.39	212.12	211.48	211.47	213.06	212.58	213.59	212.97	210.9	210.17	211.59	210.93	211.83	209.49	214.06	211.06	210.81	211.33	210.11	211.33	212.65	211.05	211.99	210.86	211.59	210.46	211.77	212.59	212.48	213.17	209.97	210.68	212.11	210.78	209.08	210.68	212.2	210.42	210.08	211.07	209	212.1	210.96	211.72	213.47	211.36	210.46	210.77
201	199.75	198.38	199.16	196.86	198.14	198	199.63	197.89	198.07	200.3	202.06	201.82	199.05	199.36	200.97	200.83	198.09	200.74	198.72	199.49	201.42	197.99	199.35	198.77	200.15	199.2	199.6	198.34	201.19	199.82	199.17	202.42	199.38	200.86	200.41	199.24	199.6	201.04	199.97	201.76	200.21	200.72	201.49	199.8	202.31	197.75	198.64	201.87	201.95
208.94	207.88	207.53	210.88	209.06	211.33	207.51	207.84	206.96	208.66	207.98	208.18	209.1	209.38	207.64	208.19	209.03	210.92	208.43	207.64	207.79	207.77	208.15	206.87	210.57	207.83	210.19	208.65	207.61	210.46	207.63	207.81	211	208.75	210.22	208.97	209.02	207.68	209.13	209.01	206.93	206.35	210.52	208.13	207.38	208.63	210.3	208.7	206.65	209.1
213.15	213.14	210.77	213.26	212.61	213.16	210.05	212.31	211.22	213.37	213	210.49	212.05	214.61	211.7	215.11	211.25	214.55	212.34	211.75	212.74	213.39	213.05	212.1	209.35	213.45	213.22	211.73	210.75	211.85	213.65	212.38	209.89	210.32	214.42	211.9	214.89	211.24	213.05	214.35	214.96	212.57	211.17	211.94	211.86	211.44	211.94	212.11	213.56	213.81
204.18	202.93	204.92	203.54	202.41	204.17	206.38	205.34	204.98	204.72	205.71	204.18	203.5	202.73	206.58	202.57	202.86	204.36	203.03	204.42	204.12	205.75	204.28	202.99	205.35	204.25	205.06	205.38	206.92	206.58	205.71	204.87	205.88	204.55	206.05	203.92	205.43	204.19	202.98	203.98	204.96	204.06	205.58	203.38	205.57	203.44	204.64	204.36	205.46	203.88
214.33	214.21	211.44	213.48	213.92	212.08	213.75	211.94	211.92	212.9	212.02	213.13	210.81	213.19	214.15	213.92	213.29	213.79	213.41	211.81	212.57	212.32	215.77	214.89	213.83	211.73	212.37	212.43	212.84	214.05	211.65	211.77	211.67	214.47	211.97	214.01	214.84	214	213.44	210.6	214.81	214.48	214.27	214.2	214.75	212.24	212.31	215.15	212.91	211.87
212.69	211.2	211.38	213.03	212.5	214.48	211.3	213.05	212.6	209.93	212.47	212.28	212	212.86	211.11	210.28	212.18	213.06	211.86	211.63	213.53	210.78	211.89	210.95	214.56	213.71	210.87	214.89	212.81	211.62	212.49	211.9	212.55	212.59	213.47	214.66	212.22	212.95	211.29	212.33	213.14	212.26	212.23	211.94	211.87	211.02	212.52	212.2	211.82	212.83
207.92	207.47	206.58	209.69	206.31	210.29	207.33	209.4	207.68	207.65	208.56	206.54	207.18	208.84	206.25	208.85	207.03	210.42	208.84	208.95	206.84	206.69	206.83	209.3	205.41	207.51	208.54	208.04	209.16	208.39	209.43	210.08	208.61	209.88	210.51	207.73	208.33	209.37	209.51	207.9	207.82	210.08	209.36	207.58	207.7	209.77	208.62	206.38	208.27	208.63
200.66	197.88	199.72	200.03	201.91	200.9	199.51	197.16	198.44	200.95	201.88	200.48	198.26	200.47	202.02	201.17	200.61	200.05	199.89	199.74	200.15	199.87	199.64	200.64	202.58	198.7	200.95	199.59	200.82	197.9	202.41	201.05	200.89	200.93	199.08	200.95	200.22	200.38	199.04	200.43	201.09	199.37	201.39	202.15	198.49	201.3	200.6	198.75	200.5	202.57
212.5	212.79	214.09	212.43	212.95	213.15	212.43	210.13	210.25	212.28	210.9	214.61	214.56	211.51	210.49	211.93	211.22	213.9	211.63	212.05	210.45	212.73	212.89	212.29	212.83	213.67	214.15	212.94	211.79	214.1	213.15	212.1	212.08	211.53	211.01	212.87	212	212.79	213.34	212.5	212.39	209.45	210.34	212.23	211.86	215.21	214.36	211.08	211.86	213.43
216.91	218.19	216.19	216.32	214.51	215.74	218.33	215.5	217.07	217.77	216.58	217.67	215.88	216.8	217.42	217.57	213.95	215.2	217.93	217.24	216.06	218.63	217.2	217.62	217.44	217.62	216.36	215.59	217.56	217.2	216.52	215.23	213.97	217.47	217.18	215.77	215.94	215.91	216.61	215.29	218.73	219.56	214.79	214.94	218.14	218.14	218.46	217.75	217.43	215.78
209.39	208.32	209.96	207.42	207.54	209.6	208.4	208.7	210.7	207.8	209.01	210.46	209.35	206.78	207.86	210.47	208.88	210.94	206.28	210	208.59	208.67	209.38	205.96	209.03	207.86	207.21	208.71	207.2	209.31	209.59	207.37	208.37	210.9	209.24	211.16	208.29	206.89	210.09	209.57	208.57	210.29	208.55	206.98	208.78	207.77	209.34	210.52	209.2	210.7
210.38	209.77	209.74	209.1	207.54	207.92	211.61	206.75	206.85	208.16	208.56	206.37	209.93	209.3	207.16	209.92	208.49	208.99	207.87	206.48	210.1	209.99	207.87	208.42	207.28	207.78	209.03	206.9	208.39	209.1	208.84	209.94	209.25	209.05	208.33	210	208.27	208.27	207.42	208.09	208.25	207.5	207.11	209.41	207.62	209.98	208.93	208.99	208.57	208.18
208.28	207.71	210.41	210.67	210.02	209.74	211.14	210.19	210.89	208.48	210.8	209.28	208.75	211.22	209.56	209.73	209.11	208.91	210.27	211.12	209.26	209.9	208.85	210.61	209.79	209.16	213.05	209.78	208.74	210.67	208.93	210.89	209.05	209.74	210.2	210.64	208.33	208.75	208.23	210.3	207.77	210.27	210.89	210.07	209.06	209.91	211.05	208.7	208.86	210.22
201.84	203.63	203.96	203.05	204.31	205.28	202.81	203.54	202.29	201.76	202.22	203.1	202.15	202.88	201.11	201.8	202.56	202.17	203.62	201.83	202.56	204.05	203.52	202.71	202.18	203.1	199.32	203.85	204.06	204.2	201.34	203.25	204.52	204.15	203.94	202.57	204.49	203.12	204.53	202.58	204.2	200.99	203.37	200.85	202.12	201.36	203.94	204.73	202.91	202.74
206.47	207.59	205.83	205.2	205.78	206.51	206.49	205.9	206.71	207.51	206.27	205.68	204.85	205.35	204.61	206.61	208.1	206.11	206.16	207.28	205.7	207.42	206.63	207.15	207.93	208.03	207.97	207.05	207.02	207.76	206.69	206.45	205.11	205.33	205.08	206.42	206.32	205.25	209.1	206.3	206.17	206.74	204.99	205.61	206.15	206.11	204.35	204.97	207.79	206.69
216.2	217.02	215.92	217.29	217.3	217.83	216.99	218.04	217.21	218.36	217.69	216.42	217.77	217.96	217.62	217.6	217.69	217.57	217.63	217.62	217.63	216.18	216.99	216.32	218.11	215.97	216.71	216.66	218.06	215.96	217.94	217.19	216.07	218.98	220.27	217.01	216.59	215.26	218.05	215.55	217.43	219.91	216.62	217.48	216.99	217.52	216.92	218.51	215.92	217.24
198.35	200.06	202.11	202.02	200.08	200.49	201.21	202.51	200.66	201.3	198.65	200.42	201.29	201.45	201.25	203.12	201.37	200.68	199.11	197.41	201.24	201.29	201.44	204.21	199.88	200.8	200.8	201.86	200.25	199.64	202.04	201.43	201.15	202.04	200.25	200.45	199.85	201.3	200.72	201.66	200.54	201.93	200.43	199.98	200.56	202.42	201.64	203.67	199.61	200.31
202.37	203.56	205.14	202.41	204.77	203.01	204.4	202.42	204.38	204.2	205	203.64	205.38	202.02	203.82	203.79	203.83	202.88	204.23	203.25	205.28	203.83	203.58	202.86	203.28	202.93	206.66	203.35	202.21	203.23	204.98	202.66	203.61	205.23	205.4	203.86	203.82	204.3	203.29	204.7	204.8	205.68	204.23	202.54	206.92	203.33	205	203.98	202.66	202.12
197.13	197.31	197.44	201.8	196.27	197.8	195.84	198.4	199.11	196.39	198.65	199.43	197.75	198.33	197.92	200.82	199.49	198.55	199.29	199.04	198.43	198.4	197.55	197.87	197.44	197.45	198.9	196.89	195.61	195.79	199.38	197.39	199.08	197.95	198.09	199.11	198.24	197.25	198.46	196.91	197.72	197.65	197.76	197.14	198.53	199.1	197.99	199.18	197.93	199.37
202.51	204.43	201.69	203.6	204.58	203	202.74	205.07	201.96	201.46	201.52	203.74	203.18	203.46	203.26	202.42	201.98	201.31	202.75	204.02	204.04	203.66	203.01	202.73	202.95	203.12	203.83	204.67	202.45	201.63	203.41	204.12	201.52	201.31	204.7	204.45	202.33	202.47	203.36	201.45	204.03	204.52	203.23	202.62	202.35	202.59	202.73	203.73	203.25	202.22
219.8	216.69	215.88	217.47	216.78	216.43	214.83	219.06	215.4	215.94	216.97	218.61	219.51	216.23	218.63	215.55	216.67	218.47	218.41	218.29	214.99	216.04	216.61	218.97	214.71	217.75	217.41	216.99	218.7	214.81	217.5	219.64	218.15	218.24	215.99	216.41	215.65	216.96	214.97	217.4	218.21	216.35	215.38	216.52	218.12	217.44	217.73	215.55	216.79	215.91
203.15	201.84	205.77	204.7	201.93	205.32	204.11	202.33	202.65	205.04	203.34	203.87	206.01	202.35	201.59	204.69	203.12	204.2	202.28	205.04	205.25	202.61	205.5	204.84	203.51	202.63	204.38	203.45	205.46	203.94	203.28	203.97	203.72	204.76	203.12	203.11	202.5	203.84	202.76	201.73	204.11	202.98	204.19	205.43	202.12	204.88	203.03	201.29	203.4	202.63
206.04	207.67	209.55	207.3	207.31	207.88	208.05	208.46	207.78	208.29	207.05	206.09	208.3	205.66	207.95	207.27	209.57	207.48	209.73	211.37	206.47	207.32	207.21	206.87	208.3	208.3	206.06	207.56	208.17	209.64	206.75	205.89	208.38	207.55	208.82	207.18	208.29	207.79	208.34	206.12	205.98	207.04	206.78	205.59	209.97	207.03	206.35	207.58	208.61	208
211.03	209.04	212.39	210.4	209.77	211.14	210.47	209.96	209.11	210.71	210.23	210.11	211.63	212.28	209.63	208.64	207.58	211.28	212.48	209.99	210.34	210.04	210.31	209.35	209.65	209.89	207.27	209.66	210.39	210.13	208.33	209.17	210.18	209.61	211.02	207.95	212.45	208.81	209.94	210.61	209.68	210.91	210.43	209.77	208.44	208.28	207.68	209.17	207.85	210.07
206.68	207.57	208.85	206.72	207.5	204.77	206.45	208.13	206.93	209.98	208.88	207.41	207.33	206.32	209.38	208.77	208.23	209.81	206.9	210.55	207.99	208.44	208.15	207.05	206.73	205.59	209.21	206.96	207.1	206.06	206.35	209.05	206.09	207.39	208.42	205.47	207.63	210.05	207.71	207.54	207.78	206.99	206.39	207.94	207.72	205.67	207.69	208.8	206.78	206.05
204.15	204.04	203.94	204.66	203.16	204.69	202.51	203.95	203.46	201.82	200.9	203.04	204.28	203.66	204.02	203.53	205.77	202.67	202.84	204.3	204.06	204	202.44	202.61	203.13	202.45	203.4	201.95	203.7	206.23	205.34	204.6	204.15	203.2	203.44	203.02	203.66	201.2	204.65	203.98	204.48	202.79	202.8	202.47	204.09	204.27	204.62	204.99	201.39	203.39
217.51	218.31	215.41	216.56	217.17	219.62	216.45	217.67	218.52	216.65	217.38	218.48	216.88	216.17	215.08	216.74	216.97	218.76	216.81	218.14	215.17	216.65	218.17	218.54	218.83	218.46	220.41	215.52	217.86	217.46	216.46	217.74	216.99	218.44	215.45	215.37	219.06	217.67	217.46	218.29	218.04	215.33	216.72	218.46	220.23	217.64	215.53	215.25	217.07	216.21
204.07	204.09	207.08	206.16	205.34	204.4	206.96	204.96	207.4	204.81	204.19	205.86	206.69	206.11	203.51	204.39	205.14	205.83	203.95	206.04	206.18	205.81	205.51	205.7	207.91	203.63	202.53	206.16	205.31	206.85	206.85	205.84	204.27	203.5	207.85	205.1	204.84	208.45	204.65	204.18	205.39	206.01	204.03	205.23	204.04	207.08	203.7	204.13	203.1	205.94
216.43	218.36	219.14	216.58	218.93	219.34	217.34	217.21	218.01	216.23	218.47	218.63	216.23	215.76	219.18	219.21	216.44	216.67	217.26	217.76	218.55	218.35	215.51	217.88	217.8	218.04	217.57	218.85	216.86	216.84	217.92	217.96	219.61	216.79	218.78	217.11	217.18	219.95	215.44	215.16	216.65	219.4	218.59	220.24	217.18	218.91	217.88	215.61	220.67	219.54
209.41	211.42	209.98	208.25	209.71	208.27	210.24	206.91	211.05	209.49	209.79	207.57	208.06	208.91	209.38	210.63	207.76	211.64	210.61	208.89	208.09	210.09	207.56	207.22	209.09	210.31	209.81	211.55	210.55	210.26	210.43	209.93	211.75	208.02	210.28	209.25	210.66	209.55	208.94	209.01	206.54	210.28	211.88	209.32	212.96	208.74	209.42	209.5	211.09	208.73
214.24	213.64	211.1	214.63	212.19	212.92	212.36	212.78	210.8	211.26	210.87	211.22	213.02	213.16	211.96	212.6	214.25	213.01	213.14	212.42	211.68	213.95	213.26	213.65	214.31	213.56	214	212.15	212.04	213.75	211.25	210.89	212.59	213.28	210.97	211.18	212.59	211.47	211.5	215.01	212.34	214.41	214.33	214.59	211.99	212.26	212.14	211.63	211.77	214.14
207.34	208.5	206.98	208.52	207.43	205.87	206.4	208.28	209.85	207.15	208.85	206.44	207.18	206.06	207.53	207.42	207.08	208.48	207.29	208.88	208.54	206.81	207.37	206.69	208.81	206.18	207.68	207.73	207.02	209.28	210.33	208.26	208.29	208.88	207.52	207.58	206.46	207.62	205.88	205.42	208.17	207.63	207.42	210.32	209.12	208.53	208.37	207.07	208.82	208.03
195.03	195.94	193.05	196.84	195.97	195.72	194.99	195.81	193.38	194.54	193.69	193.41	192.16	195.87	193.2	192.66	193.94	190.25	195.84	194.58	194.97	193.29	194.02	194.58	193.51	193.49	194.34	194.43	196.47	192.38	193.49	195.92	193.62	194.22	194.26	194.19	193.83	193.44	194.68	196.52	194.75	195.1	193.57	195.87	195.64	195.96	194.38	194.72	194.72	195.49
198.93	200.21	200.14	200.99	199.5	198.19	201.52	200.44	199.28	199.43	198.29	199.06	200.43	200.22	200.88	200.42	199.37	198.08	200.51	201.86	198.17	196.53	198.01	200.79	195.68	197.77	199.8	200.26	200.52	198.39	200.79	199.18	199.14	200.46	199.82	199.54	199.74	199.53	199.45	197.96	199.19	198.33	200.33	198.8	197.88	197.54	198.84	198.23	199.86	198.45
201.99	203.87	205.13	200.99	205.01	202.85	204.42	205.32	205.49	202.74	204.1	205.13	203.78	202.76	202.68	202.19	201.95	201.35	202.56	201.68	203.15	203.03	205.95	202.25	203.74	203.11	201.89	203.38	204.27	204.66	202.73	201.39	204.1	206.34	201.87	203.43	202.32	201.29	203.06	203	203.46	201.18	200.79	203.89	204.19	206.24	204.97	203.47	200.87	203.39
208.46	206.28	206.37	205.69	208.6	206.89	205.73	206.33	206.86	206.16	209.08	207.88	205.21	205.54	206.25	205.26	204.39	207.99	207.01	206.68	206.35	207.79	205	208.7	207.56	205.75	205.64	207.99	206.91	209.2	204.53	205.81	206.78	205.65	204.8	204.98	206.2	206.61	206.15	204.7	207.52	208.13	204.99	206.54	207.12	206.68	205.43	205.39	207.56	207.02
210.97	212.65	212.8	214.85	211.74	213.13	210.77	211.86	211.01	211.14	211.2	211.46	211.77	211.43	213.29	209.4	210.17	211.76	213.66	212.36	211.19	213.79	211.07	212.28	211.65	209.63	211.4	212.13	211.98	212.32	212.65	211.33	210.82	211.6	210.39	212.35	212.41	213.6	211.7	211.27	210.22	213.68	210.44	211.28	210.44	211.59	212.77	210.88	213.47	209.46
212.76	214.14	213.4	215.83	213.64	213.79	214.83	212.29	214.57	213.48	215.16	211.87	214.72	213.01	212.19	215.71	214.69	213.58	213.38	213.67	213.89	212.78	214.85	212.48	214.18	216.49	214.11	213.47	214	215.13	215.76	212.99	213.63	214.36	214.31	215.33	213.93	213.53	214.98	214.31	213.09	215.92	213.21	211.62	212.73	213.15	213.78	214.02	213.91	214.09
207.82	205.38	205.89	207.43	203.96	207.45	207.21	207.09	206.32	206.98	206.22	203.38	205.21	206.58	205.91	206.53	207.64	207.08	207.08	206.55	207.89	208.4	208.43	206.39	209.06	206.87	206.46	207.15	204.59	207.21	205.72	208.19	208.58	204.96	207.93	205.51	206.77	207.39	207.16	205.96	203.81	208.18	206.93	208.27	205.48	203.16	205.81	207.58	205.54	206.62
205.68	207.21	205.83	206.67	203.6	205.07	206	204.18	204.22	204.37	207.24	206.8	208.36	205.27	204.83	204.89	204.86	205.61	205.09	206.35	205.6	205.08	203.01	205.27	207.45	206.37	203.07	207.09	205.68	206.14	206.32	204.01	205.9	206.46	203.87	206.57	206.71	207.4	205.2	205.96	208.09	207.45	204.59	205.51	206.28	207.22	206.94	204.81	205.46	202.59
203.95	202.45	202.34	203.88	202.16	203.96	203.37	204.65	205.2	203.38	203.79	203.78	205.01	204.08	203.11	204.21	202.77	203.15	203.91	204.3	203.76	204.31	203.04	201.88	203.04	203.21	203.42	204.76	204.98	201.97	204.31	203.97	201.8	202.59	203.66	203.41	203.22	204.92	206.41	205.12	205.04	203.25	204.79	203.44	203.67	204.91	204.94	202	202.84	205.33
216.21	217.37	217.73	217.02	216.29	218.63	216.63	218.17	217.68	217.68	217.69	216.06	217.18	216.31	215.88	218.09	217.57	218.83	216.64	216.24	216.96	216.24	218.69	217.85	218	216.1	214.65	217.97	217.96	218.35	217.33	217.06	218.9	217.19	218.55	217.28	215.16	216.71	219.62	216.91	217.77	215.29	217.3	215.73	217.87	215.57	216.08	216.21	214.39	218.3
209.7	210.03	208.46	213.18	209.72	208.8	207.72	207.81	209.63	210.52	211.15	208.53	209.37	208.58	209.43	210.1	210.41	209.04	210.48	210.11	211.24	210.48	208.13	210.81	208.6	212.25	208.87	208.6	210.84	210.72	209.45	210.05	208.37	211.3	210.76	207.36	208.61	211.39	210.44	209.12	210.24	208.71	209.35	208.38	208.9	208.33	208.83	209.89	209.72	209.91
204.54	201.16	201.8	202.43	201.42	203.4	202.86	202.42	202.74	202.01	200.4	203.86	205.58	204.03	202.15	203.74	202.95	202.31	204.16	200.97	204.65	203.66	202.6	203.47	200.83	203.72	203.25	203.8	202.16	201.93	202.97	202.03	202.81	200.66	201.82	203.51	201.75	203.14	201.88	200.23	202.55	201.73	201.97	204.29	203.47	202.53	202	201.21	202.25	202.83
209.49	207.63	208.46	208.34	208.26	208.89	207.98	207.89	209.93	207.82	207.38	207.97	206.06	209.5	206	207.48	208.56	209.87	207.59	205.93	207.52	208.56	207.78	209.19	207.19	206.47	209.46	207.51	209.61	208.57	207.89	207.48	206.85	207.19	208.06	207.09	208.1	206.22	207.3	208.4	207.56	205.95	207.04	209.74	207.59	206.53	205.07	208.45	207.57	207.75
203.28	203.56	203.36	203.15	202.5	201.99	202.96	204.48	203.39	204.18	203.56	204.36	201.75	204.33	202.88	202.43	202.29	202.4	201.49	203.44	202.88	204.72	202.39	201.66	204.87	201.96	202.8	202.87	203.04	203.33	202.08	204	202.14	204.57	202.63	203.19	202.22	203.37	201.67	205.86	200.89	205.48	202.65	204.66	202.56	202.41	203.53	201.69	202.49	203.32
195.87	194.2	192.28	194.42	192.37	192.2	196.06	194.14	196.13	193.37	195.28	194.82	194.04	193.01	194.94	194.59	192.39	195.72	193.39	194.38	196.56	195.37	194.5	194.85	196.43	195.13	193.11	192.53	193.71	194.47	192.96	192.73	193.57	195.01	195.95	194.83	194.04	196.28	196.43	194.85	196.51	196.52	195.14	193.67	194.18	194.52	195.5	195.84	194.46	193.79
200.89	198.63	197.74	200.37	199.7	199.04	197.62	198.01	199.67	200.01	198.65	199.64	199.14	200.11	200.14	198.97	199.07	196.65	197.85	198.22	197.21	199.99	198.89	198.67	199.7	198.11	199.4	199	199.27	200.2	201	200.87	199.77	199.46	197.52	199.28	198.92	199.81	198.26	200.27	197.54	201.12	199.16	197.9	198.4	197.33	198.98	198.61	199.47	199.45
212.55	212.51	211.73	213.01	212.09	211.34	213.28	211.51	211.42	213.67	212.35	212.1	213.54	213.18	211.37	212.84	211.43	209.86	212.23	210.16	212.83	213.08	210.52	213.78	211.34	212.4	210.41	211.87	210.67	214.19	212.33	215.07	211.63	211.82	210.97	209.83	214.56	212.16	212.72	212.22	211.17	214.73	211.98	212.73	212.88	212.68	212.35	210.9	211.27	212.26
208.56	206.31	208.64	207.57	207.8	205.95	206.14	206.93	207.84	205.96	206.8	208.93	208.68	209.64	206.91	206.26	206.18	206.78	207.62	208.6	208.01	205.08	209.23	205.88	208.67	208.94	208.78	206.21	207.41	208.42	205.64	208.3	207.83	208.75	208.5	205.07	210.31	206.8	208.2	209.58	207.82	208.02	206.25	206.47	207.74	208.56	210.43	205.75	206.56	207.56
218.7	218.66	218.13	218.06	217.74	217.74	218.83	219.67	215.48	216.03	216.48	218.77	216.64	218.01	215.93	218.15	216.01	217.88	217.05	217.14	218.65	218.85	219.83	218.31	217.91	215.91	218.3	218.33	217.09	221.5	218.79	217.01	218.77	217.18	217.36	219.07	217.55	217.76	216.69	216.24	216.6	216.67	216.92	218.24	215.15	216.96	217.83	220.16	219.29	217.62
216.3	212.82	212.56	213.92	212.42	211.52	213.83	215	213.68	213.93	212.48	214.35	213.89	213.17	213.76	214.25	215.52	210.8	214.94	214.57	214.2	213.2	215.21	215.22	214.35	213.62	214.62	215.64	213.85	212.04	212.34	214.29	211.81	215.21	214.4	213.99	213.22	215.4	214.26	214.6	212.63	214.7	212.41	212.79	215.06	215.73	214.45	214.03	212.97	212.74
206.35	204.09	207.14	205.37	207.01	206.36	206.57	208.29	207.73	205.29	205.35	206.55	206.99	206.29	205.26	208.66	206.05	207.12	207.23	205.4	207.81	207.09	205.87	206.7	205.68	206.74	205.34	206.31	208.17	206.66	206.19	204.32	205.9	206.44	206.8	205.64	207.2	206.97	207.25	204.57	204.55	205.83	204.72	205.21	206.71	206.03	205.47	206.86	207.02	205.52
197.2	196.86	198.68	198.87	198.25	198.51	198.01	195.93	197.66	201.44	196.48	198.14	200.44	198.94	197.33	198.94	199.79	199.01	199.99	199.41	199.13	198.56	198.31	198.38	199.91	197.16	198.36	198.75	197.98	199.29	198.46	197.75	199.85	199.99	199.29	198.88	200.19	198.25	198.84	199.56	198.59	199.59	198.38	200.37	197.73	201.61	197.79	198.03	200.23	198.92
208.01	209.35	206.93	206.86	206.03	207.68	209.19	208.12	208.55	209.28	208.93	209.81	206.06	208.71	209.75	207.65	208.02	208.17	209.32	208.25	206.55	210.24	208.78	208.74	207.37	208.82	208.52	209.92	208.1	208.71	208.48	206.9	209.19	209.01	209.35	211.46	207.33	209.43	208.69	208.7	211.36	209.68	207.02	208.55	209.13	210.45	207.56	206.02	208.2	209.29
203.68	203.39	203.69	202.87	205.42	203.71	202.36	204.07	204.52	203.49	203.13	203.94	200.14	201.7	205.19	201.71	204.58	201.96	204.83	201.97	202.91	203.44	204.16	201.89	201.49	201.21	203.8	202.03	203.66	204.85	201.07	201.76	204.51	203.25	203.44	203.88	203.98	203.52	204.27	202.57	204.02	202.84	202.45	201.81	202.32	202.93	204.23	201.43	205.5	202.19
208.3	208.9	208.01	207.74	207.37	209.29	211.33	210.01	209.02	211.27	209.67	209.84	209.32	207.75	208.62	206.44	208.52	208.84	208.69	210.7	208.39	206.27	209.41	207.75	209.86	207.59	207.83	209.3	207.61	206.45	206.02	209.16	209.09	208.12	209.88	208.23	206.21	209.53	208.44	209.04	209.49	208.73	208.57	209.33	205.63	208.96	208.89	207.43	207.22	206.55
204.57	209.16	208.71	205.96	209.62	208.3	210.01	208.2	207.74	207.41	206.47	205.76	207.54	207.93	209	207.95	209.27	208.01	209.11	205.51	207.56	205.59	209.54	206.78	207.53	206.62	208.57	206.51	206.14	205.37	209.47	207.92	208.82	208.75	206.39	206.89	207.23	209.44	207.93	209.29	206.62	208.21	208.77	208.95	206.85	208.64	207.91	208.54	208.91	206.63
206.88	204.6	203.77	205.68	205.89	204.73	205.25	204.3	205.37	204.13	206.69	205.17	204.52	203.17	203.14	207.47	203.65	206.2	203.7	203.94	205.2	204.92	205.42	204.77	203.14	203.91	206.12	203.27	203.69	202.72	206.08	204.67	205.57	204.99	204.03	204.47	205.39	205.81	205.16	202.39	206.53	205.8	205.31	206.04	204.94	205.98	204.8	204.82	204.24	205.89
210.39	209.61	206.58	209.54	208.44	210.89	208.5	209.44	210.41	210.97	210.31	206.85	207.52	208.42	208.36	209.23	206.55	209.98	210.29	209.03	208.58	208.86	210.98	209.7	208.43	209.43	212.14	209.42	209.89	207.87	210.42	210.35	205.85	212.86	209.8	207.62	209.97	207.91	210.09	209.47	209.42	207.06	209.74	208.69	209.91	209.66	208.46	209.27	208.59	210.05
208.42	208.33	207.68	209.62	210.36	209.37	210.27	207.49	206.79	206.86	207.37	205.4	205.34	206.17	206.78	205.85	206.32	208.11	207.73	207.17	208.24	207.76	207.78	208.09	209.3	207.79	207.42	208.76	207.84	208.42	208.49	205.93	208.88	207.63	208.78	208.48	207.68	209.09	208.38	209.46	208.28	208.35	207.86	205.88	208.06	206.27	208.18	208.44	207.52	209.11
207.42	209.52	208.44	206.51	208.27	209.56	207.64	208.25	204.56	208.94	208.81	207.81	209.6	209.26	205.92	208.78	209.07	207.61	207.64	208.02	209.63	207.98	211.01	208.18	208.46	207.25	210.83	212.1	210.31	208.8	205.5	207.46	206.72	208.71	209.64	206.78	210.3	209.64	208.17	208.93	207.27	210.36	209.64	208.8	207.95	211.69	210.65	207.65	209.58	207.76
208.71	207.41	210.03	209.01	210.22	210.85	207.73	208.45	210.19	209.57	209.15	208.25	209.93	210.79	208.4	208.09	208.59	208.9	210.26	208.52	208.14	208.33	210.63	210.11	206.96	208.21	210.64	210.92	209.1	210.69	209.64	208.95	209.37	209.6	210.35	212.3	209.52	209.41	210.77	207.53	210.44	208.71	209.52	210.09	209.65	210.62	210.31	209.23	210.12	211.96
205.61	205.79	208.11	207.98	207.27	205.61	208.36	210.54	207.38	209.58	207.02	208.34	205.79	205.72	208.44	209.88	207.76	206.51	206.74	207.32	207.39	209.56	207.32	208.06	208.22	206.64	207.45	207.21	205.34	207.95	209.69	207.2	207.08	206.27	206.51	206.32	208.44	207.29	208.29	206.66	209.44	207.68	211.91	207.21	208.17	207.8	206.9	208.25	206.94	207.38
208.78	210.26	209.22	211.54	209.87	209.75	208.48	206.87	211.55	210.47	210.33	210.67	208.9	207.62	209.24	209.69	210.35	210.72	208.16	207.29	209.16	207.83	211.75	210.75	208.8	211.33	209.46	210.32	209.58	208.56	212.91	209.04	211.26	210.78	210.35	208.77	210.84	208.88	210.94	210.4	208.87	210.08	210.19	210.02	210.25	210.48	209.02	209.74	209.28	209.67
204.61	206.6	203.11	202.62	203.78	203.59	203.88	202.93	201.63	203.04	203.09	202.61	206.09	202.84	205.11	203.55	200.84	205.25	202.73	202.72	202.73	204.27	201.28	203.26	205.64	205.53	204.2	204.73	204.29	201.79	203.34	206.02	203.16	201.03	202.88	204.89	203.48	204.1	203.78	203.91	205.87	204.26	205.83	204.92	204.26	201.21	206.01	202.81	205.01	204.17
209.27	208.38	207.96	208.74	206.71	207.39	206.92	207.47	205.16	209.59	207.89	206.34	207.52	206.74	209.11	209.19	209.88	207.14	208.94	205.96	208.57	207.96	205.78	208.18	207.38	207.07	210.03	208.46	207.44	207.59	207.54	207.92	206.66	207.33	209.48	209.29	207.22	208.24	206.75	207.81	208.33	207.49	208.76	206.01	205.42	207.41	208.64	207.7	207.96	208.46
200.36	198.31	200.42	199.09	201.31	198.14	199.45	200.1	199.76	200.15	200.04	201.28	200.35	201.24	200.75	201.18	202.1	201.42	199.8	200.68	199.98	199.07	201.34	200.79	199.3	198.94	200.13	200.24	202.23	199.29	200.59	198.75	199.05	201.54	199.11	202.05	201.95	202.1	200.37	202.65	201.92	201.77	200.6	200.11	199.38	200.72	200.6	204.51	197.9	199.7
216.72	215.78	219.38	215.06	216.61	216.97	216.84	215.65	217.93	215.89	216.05	218.64	216.91	216.34	217.49	217.7	216.34	216.71	216	216.67	217.07	216.68	215.84	218.47	217.59	217.49	216.89	214.86	216.77	217.17	218.32	217.33	215.53	218.16	217.04	215.67	217.26	217.75	219.14	218.18	216.85	217.14	214.85	216.66	215.47	216.7	218.07	216.5	217.87	217.27
209.52	209.04	210.24	210.77	211.58	207.79	210.8	210.25	210.47	210.59	208.59	212.13	210.62	211.04	210.37	208.91	210.46	209.36	208.31	210.21	209	210.1	208.32	208.12	208.71	208.58	209.61	209.91	206.89	209.42	211.03	211.14	208.92	211.66	211.67	210.54	210.25	208.24	211.72	209.21	212.53	210.12	207.01	208.39	210.1	209.53	209.43	206.48	210.3	207.65
208.53	208.78	211.27	206.83	211.91	207.42	208.44	208.14	208.54	208.75	209.73	208.05	208.67	207.73	208.49	207.87	206.79	210.64	207.17	209.66	209.61	208.79	205.65	207.34	206.98	210.32	209.22	209.7	209.36	209.78	208.68	206.72	208.07	209.42	207.09	209.57	207.76	207.8	209.62	207.66	207.08	209.16	207.68	210.95	208.92	209.95	209.24	208.79	209.46	208.78
212.56	214.67	212.59	212.96	214.75	213.51	211.86	214.75	214.61	214.18	214.44	213.95	213.82	215.17	215.55	215.65	211.07	217.83	215.17	211.8	215.36	212.45	211.05	213.53	213.95	213.16	213.56	214.43	213.78	215.04	211.21	214.63	213.33	214.46	214.44	212.43	213.64	214.87	212.73	213.44	211.85	211.8	215.04	215.07	213.81	212.02	214.18	213	213.03	214.05
208.59	209.17	207.46	207.9	207.22	207.77	206.68	207.53	207.05	207.33	206.69	204.86	208.99	206.71	207.99	207.71	209.13	205.86	208.78	207.24	204.82	208.43	205.96	210.07	209.42	207.43	208.3	205.44	207.26	207.81	205.6	206.31	208.06	207.07	209.54	209.13	209.09	208.11	206.2	206.25	203.06	206.15	207.92	208.45	207.64	207.79	208.92	208.4	207.26	208.66
207.81	207	208.67	207.4	208.22	206.14	207.56	207.22	207.79	207.76	209.33	209.32	205.83	207.12	208.71	208.86	207.81	206.51	206.97	207.11	208.35	207.95	209.63	209.51	206.14	206.74	206.84	206.77	206.35	205.09	208.56	208.02	207.98	208.04	205.95	208.64	208.54	208.12	208.18	208.28	208.07	208.22	209.7	207.86	209.4	207.17	205.81	207.4	206.09	209.67
208.47	207.25	206.86	211.49	209.73	209.91	209.36	207.72	207.67	209.18	206.3	209.79	207.76	210.37	209.51	208.11	207.05	207.06	207.03	207.4	210.55	207.08	210.34	208.86	210.54	206.87	207.91	210.55	206.49	207.49	208	208.98	207.59	207.87	209	209.56	208.94	208.17	209.83	205.28	209.17	209.06	211.68	207.51	206.83	208.86	207.47	207.24	207.72	209.09
217.03	217.17	217.83	218.17	217.53	217.38	217.48	220.52	218.75	217.04	218.58	218.01	217.89	216.88	217.25	214.53	218.18	217.54	217.24	216.42	217.57	219.08	217.89	217.17	218.23	218.51	217.89	217.04	218.74	218.06	218.01	216.44	217.83	217.59	217.9	218.73	215.72	217.89	217.12	220.2	215.63	218.87	217.11	218.21	217.49	218.92	218.68	217.49	216.79	217.83
199.76	198.55	199.61	199.56	199.05	198.58	198.16	197.12	197.06	200.55	197.71	199.25	199.08	197.64	199.71	199.43	195.35	200.84	199.09	199.87	198.81	200.23	198.93	200.44	197.94	198.88	197.04	199.56	198.85	198.3	195.46	199.24	198.2	198.11	197.44	199	198.49	196.32	197.19	196.5	198.42	198.82	196.77	200.19	198.32	195.95	196.25	197.59	199.4	200.01
197.65	198.71	198.94	199.82	199.24	199.18	199.46	201	200.79	199.23	201.35	199.01	199.97	198.64	198.27	197.86	200.32	201.78	200.05	201.19	200.22	199.74	199.8	198.66	200.02	198.59	200.13	199.68	202.31	197.5	200.13	197.61	199.8	200.42	200.55	199.68	197.71	198.17	198.5	200.08	200.32	200.17	198.86	198.94	198.68	200.28	198.63	201.94	202.12	199.54
212.73	214.54	211.59	212.15	210.36	212.45	210.43	209.56	213.66	213.25	211.64	208.99	212.4	211.61	213.95	210.64	212.89	210.35	209.26	211.87	212.26	210.59	212.37	212.24	207.16	212.03	212.54	211.73	213.85	212.66	212.27	211.58	212.88	210.44	212.24	212.08	213.16	208.54	211.67	212.2	210.99	208.99	210.75	210.98	210.29	215.06	211.32	210.67	212.18	212.87
205.62	208.65	208.66	206.47	209.5	206.97	206.54	206.55	206.22	209.35	207.41	207.9	206.82	206.64	206	209.45	205.76	208.86	207.55	206.54	208.05	208.57	208.65	206.84	208.96	208.32	206.49	208.44	207.83	208.34	208.89	209.07	208.54	210.06	206.26	209.69	208.93	207.06	207.64	207.07	207.77	208.61	208.95	207.33	206.2	205.62	207.24	208.16	208.55	206.87
208.75	207.42	208.36	210.34	209.96	206.52	208.4	209.5	207.66	207.91	208.66	210.2	208.57	208.43	207.92	207.67	208.42	208.5	207.21	209.27	210.43	208.09	208.67	211.44	209.87	211.78	210.02	208.74	209.48	207.83	210.21	208.63	209.96	207.91	209.13	208.92	207.15	210.17	210.23	210.44	207.7	210.08	210.04	209.94	209.44	208.68	206.97	208.24	207.75	209.02
209.2	208.83	210.31	207.55	209.38	208.67	207.14	208.3	207.34	207.01	209.79	209.1	208.27	208.25	208.79	207.32	207.49	208.61	208.23	207.88	209.53	209.66	209.13	208.3	207.51	211.97	209.85	208.72	208.59	206.01	209.64	205.15	210.06	207.93	210.18	208.58	208.03	209.63	209.59	208.64	209.17	209.48	209.8	209.18	207.76	209.22	206.95	210.16	207.41	210.26
209.29	209.5	208.64	208.86	208.76	208.67	210.53	208.05	209.73	209.83	208.57	208.16	207.51	209.23	208.21	206.61	208.13	207.43	208.61	209.53	209.93	208.18	209.84	210.44	206.37	207.38	209.3	209.61	207.82	208.93	208.73	209.02	208.29	208.02	210.68	206.33	209.96	209.25	211.17	209.04	211.15	208.63	208.08	210.27	208.45	209.95	208.2	208.03	206.26	207.63
203.74	204.14	204.66	202.46	203.84	205.19	203.8	202.51	201.51	205.87	203.69	202.25	204.31	205.69	204.04	202.48	203.43	204.23	203.86	203.83	204.84	202.18	201.77	202.86	203.12	203.05	206.33	203.44	203.88	205.71	205.91	203.6	204.64	204.54	206.75	202.69	202.88	205.35	203.2	204.51	204.96	203.79	203.56	204.31	203.26	204.51	205.73	202.67	202.85	203.83
211.42	210.85	213.32	210.13	212.78	211.08	212.61	209.02	211.81	211.14	211.86	212.22	210.47	212.68	212.09	209.4	212.24	211.67	213.86	211.64	211.68	211.12	212.08	211.93	211.42	211.86	212.5	211.27	210.13	211.24	210.76	210.87	213.19	211.02	212.05	211.33	209.28	211.67	210.96	211.49	212.31	212.11	210.05	212.65	212.17	212.6	213.37	210.6	213.58	211.87
205.05	207.09	206.2	207.58	204.59	204.27	203.47	204.66	204.93	205.17	208.35	204.82	205.59	205.9	206.3	205.53	206.52	204.92	207.41	206.01	205.75	205.92	205.22	206.63	205.76	206.13	204.91	204.08	205.78	205.59	205.78	205.69	206.56	205.48	206.61	208.21	205.52	206.38	204.67	205.71	205.95	206.59	204	206.94	203.12	208.15	206.16	206.42	205.72	204.42
206.86	205.98	209.39	207.51	211.34	207.7	208.59	208.31	209.74	208.53	207.54	208.29	208.71	207.29	206.96	205.65	206.56	207.68	208.7	207.99	208.93	208.14	208.75	209.92	210.74	208.14	208.38	206.47	210.42	208.15	210.25	211.02	207.35	207.31	210.12	210.45	210.73	208.85	208.98	210.42	208.08	207.61	210.5	207.97	208.49	208.55	207.56	208.26	211.52	209.12
212.63	211.57	213.26	211.94	212	214.58	212.66	211.38	213.04	211.35	214.39	215.13	212.43	211.44	214.42	211.29	213.66	212.34	210.07	213.08	212.52	213.55	213.85	212.42	211.18	211.94	211.73	212.17	214	213	213.07	214.3	213.65	211.39	213.12	212.08	212.73	212.75	212.7	211.22	211.18	211.59	211.35	212.53	214.19	210.9	209.49	211.36	213.27	212.15
203	203.18	204.93	200.71	203.28	202.83	202.54	202.17	201.56	203.42	204.54	202.16	205.99	199.72	201.6	201.92	200.77	202.18	203.57	204.17	204.59	201.79	202.32	201.41	202.92	204.49	203.72	201.53	205.46	201.21	202.84	202.08	202.86	201.98	200.78	202.52	203.56	201.76	201.23	204.24	202.19	203.93	205.02	202.12	201.36	201.41	204.26	201.1	202.22	202.82
211.48	211	210.16	210.94	212.91	210.35	212.03	212.41	211.49	209.43	211.54	212.01	209.8	210.49	209.33	211.51	212.26	212.1	212.86	211.39	212.51	212.57	211.71	213.57	212.01	212.41	212.77	211.75	212.29	212.26	212.02	212.59	215.49	211.32	212.95	212.61	211.53	209.98	210.19	209.7	209.91	211.34	211.68	213.95	210.71	214.22	209.44	209.8	208.55	211.82
201.82	199.14	199.4	201.64	199.79	201.11	196.82	200.29	202.31	200.24	200.7	201.71	200.1	199.1	200.76	199.31	200.76	199.86	201.96	200.59	199.63	199.9	198.59	196.93	199.39	198.98	199.58	199.39	199.2	201.04	200.66	199.86	199.33	198.07	201.39	202.16	200.55	198.18	198.1	200.56	200.11	201.21	199.51	201.45	199.09	197.62	200.86	200.15	201.17	198.52
215.43	216.55	218.38	217.89	217.83	217.19	215.9	217.16	215.42	217.52	218.51	216.26	214.65	217.5	216.67	218.74	215.99	215.63	214.53	217.18	217.15	216.33	215.99	217.51	218.48	216.47	216.25	217.15	217.71	216.16	216.92	217.07	218.12	217.34	216.17	218.44	216.38	217.17	217	214.53	217.76	218.29	217.3	215.06	217.32	214.03	216.25	216.49	214.8	214.15
204.85	201.79	202.49	202.31	203.71	202.61	201.22	202.93	202	202.1	202.38	205.06	201.45	202.46	200.1	201.72	201.87	202.38	203.38	200.52	202.22	200.79	204.44	203.87	201.18	204.1	201.4	203.8	202.88	201.87	205.04	201.41	201.38	202.16	203.87	202.99	202.16	202.48	202.72	200.36	203.07	201.03	201.82	204.34	202.11	204.05	201.34	200.4	201.76	201.42
211.59	207.22	207.91	207.91	209.92	211.92	210.2	208.42	209.51	205.81	208.72	207.55	209.61	210.66	210.68	207.32	208.72	210.69	210.6	210.2	206.75	206.94	207.25	208.45	209.62	207.21	206.76	210.44	209.87	207.59	208.09	208.24	208.99	210.47	206.93	207.35	208.6	210.52	207.56	206.29	209.36	207.52	207.15	208.39	208.84	209.47	208.86	208.26	208.15	207.45
207.13	207.34	208.38	208.2	208.84	207.02	207.54	209.08	210.19	208.04	207.73	208.56	207.57	208.59	208.1	209.62	207.33	208.28	207.92	209.36	208.21	209.57	206.68	208.6	208.2	211.43	206.83	207.75	207.75	208.13	206.99	209.66	207.94	206.86	208.38	206.49	209.57	209.95	205.87	207.7	207.11	207.91	210.68	207.36	207.7	208.03	208.63	206.59	206.66	207.65
209.26	207.67	209.26	206.46	208.99	208.25	209.59	207.42	206.37	208.31	209.83	210.95	207.83	210.05	205.03	207.1	209.42	206.92	207.97	209.75	207.13	205.47	207.74	208.05	207.84	204.32	208	208.1	209.01	207.45	208.34	208.32	208.59	210.28	206.24	207.8	208.89	206.15	207.86	207.33	207.64	208.88	208.14	207.66	208.35	207.25	208.71	207.61	208.86	207.8
215.92	216.62	217.1	217.12	216.08	215.45	214.44	216.76	217.21	218.83	217.25	216.91	218.72	217.61	217.77	215.83	217.76	217.48	216.38	219.26	218.29	218.23	218.41	217.85	218.36	217.27	215.75	218.54	215.76	218.65	217.3	217.43	216.44	216.4	215.98	215.83	214.74	214.84	215.19	216.52	215.56	215.97	216.96	216.15	217.41	215.67	216.78	214.4	217.08	217.03
211.93	212.15	211.18	213.35	212.86	212.77	211.03	213.45	212.41	214.33	214	212.78	213.02	213.8	213.28	211.8	212.6	213.3	211.74	213.66	214.21	211.89	212.96	215.57	211.92	212.95	211.71	214.53	213.54	213.32	212.9	213.84	214.78	212.75	212.55	212.65	211.9	210.49	212.64	213.43	213.16	211.3	214.05	212.92	213.17	212.8	210.16	215.52	212.86	213.84
211.63	210.65	208.34	210.43	210.66	210.7	211.15	213.27	212.59	211.99	211.47	212.48	210.25	211.54	214.21	211.42	210.28	211.32	213.22	212.12	211.08	211.64	212.8	209.39	209.42	212.43	210.48	212.38	210.89	212.79	212.39	213.53	212.24	211.61	209.7	212.49	210.59	211.53	210.95	210.78	210.29	210.89	211.6	211.74	215.18	213	212.5	210.5	213.14	212.53
212.45	210.28	210.77	212.05	211.36	212.22	211.17	211.8	211.55	211.45	212.71	212.18	212.26	210.55	211.32	210.66	212.4	210.15	210.33	212.01	211.55	214.01	211.84	212.05	211.11	211.87	209.65	210.4	212.37	212.27	213.57	209.63	213.72	212.17	212.96	210.02	212.79	212.65	209.72	212.04	213.1	210.97	208.81	211.94	212.56	212.67	211.19	212.39	209.78	213.73
203.23	203.09	204.64	202.39	204.2	204.24	203.98	201.87	204.83	201.04	203.59	203.37	205.05	204.72	203.39	202.98	202.66	203.66	204.96	202.11	205.06	203.21	202.34	202.52	203.06	200.83	203.36	203.33	204.88	206.36	203	204.3	205.42	204.5	202.28	204.74	204.25	202.92	204.04	203.1	205.3	203.21	201.96	204.2	203.4	202.87	204.17	204.96	206.58	202.9
194.72	194.87	194.71	192.15	196.34	192.78	195.71	193.46	191.9	195.88	192.04	193.95	193.92	196.78	195.9	193.74	194.75	196.15	194.05	193.1	193.15	194	193.47	192.72	194.23	195.32	194.06	192.99	195.29	192.82	194.1	194.95	196.54	196.35	195.12	194.94	194.11	194.59	193.41	193.81	194.17	192.73	193.98	194.01	194.15	195.7	196.19	193.3	194.37	195.35
195.8	195.02	195.16	194.11	196.19	195.24	195.09	194.88	196.79	197.22	196.08	194.5	193.9	193.22	194.85	196.8	195.66	196.79	195.68	193.82	194	194.2	195.69	194.06	194.48	195.7	194.66	194.9	192.55	195.92	194.66	194.67	194.43	196.24	194.27	194.84	192.5	194.36	195.01	195.44	193.65	193.92	194.81	193.97	196.73	195.63	198.02	194.96	194.72	195.63
204.4	203.61	205.08	205.05	203.72	205.84	206.06	204.14	206.68	203.58	205.4	207.65	204.38	206.31	202.97	205.99	204.26	205.11	203.9	205.16	203.4	203.85	205.04	205.39	204.12	203.29	206.57	205.3	203.56	204.15	204.49	204.1	202.58	205.22	203.08	202.64	203.96	204.25	204.41	203.7	205.44	203.81	204.28	206.4	204.22	203.76	204.23	205.26	205.25	203.91
200.4	201.14	200.04	199.74	202.76	199.94	200.95	201.02	202.29	201.18	198.66	199.51	199.86	199.48	200.56	203.21	199.99	200.3	199.56	199.17	200.6	203.36	201.92	201.12	202.12	202.3	203.66	198	202.79	200.07	201.69	200.4	200.63	201.9	203.4	200.74	201.99	202.2	199.22	203.47	203.97	201.23	200.58	200.95	201.43	200.08	199.96	201.96	201.2	201.1
205.98	202.67	205.63	203.69	203.06	203.63	204.69	201.7	202.27	203.87	202.61	204.2	205.92	203.76	201.16	203.73	201.99	204.69	203.5	205.3	204.66	203.2	202.09	204.83	204.29	201.28	202.2	204.68	203.68	206.11	203.54	203.52	203.65	203.19	206.75	204.51	206.43	203.86	203.97	203.59	202.4	204.44	203.71	200.22	203.24	204.33	203.65	205.98	203.78	204.47
198.64	198.21	196.63	198.6	197.46	197.59	196.24	195.76	200.19	198.83	197.69	201.13	200.82	199.32	197.01	198.82	197.84	195.01	198.3	196.68	199.35	200.28	199.05	199.98	197.58	199.35	197.61	198.03	198.44	197.35	198.94	197.81	199.39	197.52	199.53	199.13	197.7	198.52	199.7	198.34	199.87	200.63	198.15	198.32	199.34	199.17	197.93	198.24	197.77	199.32
199.77	200.71	200.49	201.78	202.36	199.68	202.4	201.87	201.35	201.34	202.01	201.18	202.23	201.89	203.32	200.43	203.41	198.5	202.31	198.8	200.19	201.37	200.29	201.03	201.55	202.09	200.47	200.84	202.51	202.45	200.89	202.49	203.23	202.03	200.64	201.77	201.66	202.25	203.33	201.41	201.08	201.57	201.87	200.54	201.17	199.07	197	201.04	200.34	201.76
198.79	201.78	201.13	198.7	199.31	197.97	197.11	200.83	200.51	197.78	198.72	200.76	199.22	199.24	199.49	199.42	198.33	199.51	199.96	200.27	198.41	197.68	198.24	199.62	200.11	200.08	199.26	199.8	200	199.47	198.82	199.9	199.85	196.14	200.37	198.38	199.8	198.16	201.15	202.57	200.71	199.99	199.16	199.48	197.61	200.31	199.88	200.4	199.38	200.14
205.95	205.21	204.17	203.8	203.6	203.36	203.8	204.81	204.67	204.07	204.16	203.63	203.24	205.02	205	203.3	205.05	204.91	207.01	204.68	204.08	207.41	205.47	205.63	204.5	203.44	204.6	202.38	203.49	205.02	205.33	201.65	202.55	203.79	203.17	205	202.14	203.93	205.72	202.95	204.27	205.36	205.65	205.84	204.61	203.47	205	204.68	206.09	204.13
206.77	205.55	207.4	206.08	205.65	206.94	207.46	208.07	209.43	209.61	207.86	206.28	208.05	206.82	206.88	206.75	208.52	209.46	208.24	209.69	207.66	208.05	208.22	206.46	208.25	209.1	209.07	205.96	210.73	206.53	205.59	207.07	207.87	206.14	207.83	208.66	208.98	208.1	207.07	209.04	207.87	208.1	210.34	207.54	210.07	207.42	205.51	206.71	209.58	208.47
207.13	210.36	207.38	207.85	209.64	208.1	206.44	207.46	208.44	208.99	205.33	208.38	207.58	207.34	207.14	208.45	207.62	207.48	206.93	210.57	209.01	206.51	207.46	209.44	209.17	210.06	207.39	207.02	208.75	207.38	207.94	209.91	207.67	207.01	207.63	209.6	206.77	208.45	206.73	208.98	207.34	209.04	206.98	209.02	208.26	208.02	206.43	208.74	207.04	205.91
214.07	212.8	210.29	211.83	213.57	211.54	213.59	213.15	212.79	209.6	213.96	211.96	210.97	213.73	211.86	211.21	213.64	213.69	213.64	213.65	211.3	213.02	214.46	212.71	213.82	211.3	213.55	213.73	214.42	213.5	212.11	212.33	212.79	212.24	214.34	213.48	211.99	211.57	213.76	213.86	213.36	212.53	212.9	215.82	211.66	214.43	212.15	212.72	212.66	213.45
214.23	214.23	214.74	211.09	214.63	214.04	214.89	214.09	212.29	213.66	213.99	213.87	213.9	213.42	213.19	212.25	213.88	213.87	210.46	213.8	215.83	213.47	213.56	214.6	213.18	214.44	215.01	213.42	212.99	213.04	212.21	212.92	213.41	213.69	211.88	212.95	213.41	213.55	213.99	213.81	213.75	211.8	211.62	214.62	211.36	214.93	213.56	216.16	215.57	212.82
201.57	201.94	202.82	201.72	202.99	202.63	202.67	202.14	202.17	199.84	201.95	200.12	203.16	200.65	205.11	203.6	200.7	201.79	203.52	201.31	201.66	204.73	203.1	201.09	198.84	202.36	202.66	201.79	201.17	204.19	202.44	204.17	202.06	204.03	201.95	201.89	203.72	203.18	201.63	203.29	203.35	202.33	201.47	204.31	203.12	203.36	202.43	203.74	203.41	204.41
206.08	206.04	206.01	203.3	206	204.16	204.79	204.96	203.31	207.03	206.44	205.68	206.91	205.48	205.16	205.75	205.72	204.29	203.12	205.64	205.41	207.07	206.06	204.55	204.09	205.09	204.33	205.59	205.83	201.77	204.55	204.58	206.45	202.9	203.79	204.99	203.15	207.32	205.74	204.33	203.82	206.59	207.22	206.21	203.58	205.18	203.12	205.45	204.81	204.1
207.55	208.99	207.79	209.06	209.96	205.22	209.38	208.82	207.57	206.73	208.98	205.99	208.68	207.3	206.89	208.4	208.81	207.73	207.84	208.51	207.27	206.88	209.54	207.82	208.21	208.87	206.16	209	206.77	207.06	209.14	208.35	207.95	208.68	206.95	209.44	207.67	208.61	210.49	208.26	207.93	206.78	206.78	208.74	208.99	209.87	207.02	205.34	209.54	205.83
202.79	203.06	202.36	202.21	200.94	203.66	205.56	204.08	203.1	202.18	202.97	201.61	202.64	202.32	202.79	201.53	201.67	204.19	201.82	202.29	205.96	201.73	200.75	202.1	202.7	204.37	203.2	203.52	201.91	203.45	201.92	202.68	203.48	202.29	201.15	203.74	203.25	203.69	203.51	201.05	203.73	201.43	204.78	202.43	202.78	205.1	202.97	201.14	202.18	204.97
211.63	209.11	211.31	209.82	210.48	209.03	211.99	210.32	211.72	206.67	208.99	208.23	208.88	207.16	209.4	210.6	209.9	208.26	209.09	210.32	210.95	211.95	210.08	208.46	210.06	211.02	209.92	209.37	208.58	209.57	208.88	208.16	207.63	210.06	209.14	207.45	210.18	207.83	209.33	210.21	207.81	212.41	208.87	210.25	210.35	210.12	209.5	209.12	209.52	209.55
207.85	207.1	208.63	208.72	209.3	208.29	209.48	207.03	206.76	209.92	209.23	209.93	206.47	211.4	209.56	206.91	208.21	208.7	210.18	210.34	208.58	208.38	208.22	210.12	210.86	207.96	209.91	208.06	209.27	208.42	209.97	210.04	207.13	209.36	206.53	207.65	207.94	209.44	209.21	208.48	207.51	209.01	210.18	211.88	208.72	206.63	208.93	206.63	210.08	205.58
213.4	214.8	213.48	213.51	213.6	216.04	213.35	214.54	215.18	215.07	211.23	214.3	213.68	212.7	214.65	214.44	213.97	213.05	213.08	213.11	212.73	213.13	214.6	212.63	213.34	213.59	215.17	213.16	211.9	213.64	210.68	211.05	211.24	213.16	214.63	214.01	214.04	215.2	213.89	214.82	214.53	214.13	212.03	212.49	214.38	213.28	214.65	213.84	214.52	215.32
204.15	201.68	204.5	204.41	202.88	205.91	204.31	200.66	202.8	204.05	203.34	205.23	202.27	202.75	203.67	204.48	202.62	202.64	205.09	204.6	201.86	204.46	203.65	205.26	203.51	202.75	203.48	202.14	201.41	204.75	202.96	203.35	201.71	204.53	202.38	204.73	205.02	203.79	204.19	203.62	200.85	202.03	203.42	203.74	204.64	202.75	203.88	202.31	205.8	203.75
213.02	210.29	212.15	212.57	212.34	210.38	208.76	213.8	213.11	209.55	211.35	210.37	210.87	211.36	213.8	211.5	211.19	212.56	208.4	211.71	211.71	211.31	210.16	210.88	211.47	211.01	210.22	211.59	212.59	211.41	210.35	210.97	211.79	211.52	209.07	211.83	213.76	212.83	211.89	210.85	212.85	211.88	213.56	211.03	213.54	212.27	210.58	210.31	209.85	210.39
209.11	209.04	208.26	209.2	209.37	209.51	208.26	209.2	210.17	209.11	208.47	208.55	209.46	208.51	208.83	209.17	210.41	207.1	209.65	207.31	208.82	210.49	210.18	208.72	207.89	210.75	209.39	208.29	208.42	207.06	209.34	209.78	207.96	208.96	209.1	207.74	210.43	208.51	209.93	209.8	208.35	209.49	211.5	208.86	208.34	211.09	206.56	210.05	209.27	208.12
211.61	213.06	212.98	211.75	210.12	212.69	212.66	212.34	212.58	210.03	212.4	212.08	212.02	212	213.75	210.09	213.22	214.31	211.31	212.83	212.14	210.87	210.88	211.27	212.49	211.61	212.12	211.55	211.5	210.94	210.61	213.04	209.64	209.94	212.29	210.33	211.93	211.33	210.76	210.84	210.43	211.91	211.02	210.17	210.84	213.46	209.79	213.32	212.33	213.09
207.35	208.06	210.13	208.64	209.5	206.87	208.37	208.59	207.87	207.53	207.24	210.32	210.32	208.9	208.47	207.43	208.68	207.85	208.99	209.15	207.42	207.73	207.55	207.85	208.93	207.98	209.52	207.64	208.3	208.21	208.84	209.66	207.75	209.17	209.99	209.68	211.24	210.36	210.64	209.12	210.21	207.59	207.98	208.98	211.58	209.69	209.03	210.46	209.3	209.82
210.19	211.96	210.83	210.22	211.38	208.94	212.02	210.76	211.78	211.7	211.08	211.71	211.41	212.75	211.2	212.15	210.63	213.2	214.84	209.74	210.52	210.74	209.58	211.16	211.49	212.82	212.09	211.1	209.38	212.4	212	211.78	211.08	211.81	209.61	210.63	210.18	211.39	210.87	210.95	210.6	209.96	210.45	209.91	213.02	211.48	210.86	211.57	212.68	210.95
213.33	212.98	212.62	214.61	212.12	212.38	212.97	212.92	212.95	212.98	210.87	213.05	211.89	212.93	211.3	210.27	211.59	211.86	213.12	213.79	213.33	212.65	213.37	212.54	213.04	213.3	212.65	214.31	211.01	213.51	213.3	215.41	211.98	211.13	214.48	214.28	212.88	214.12	211.9	215.57	211.87	212.33	213.41	212.74	213.43	211.26	212.23	213.6	213.92	211.57
201.24	195.69	197.49	199.91	199.97	198.83	200.42	199.04	200.3	197.65	199.35	198.12	199.89	196.72	200.65	199.28	198.09	199.44	198.86	197.72	199.74	199.49	199.95	200.14	198.49	198.61	198.05	198.73	198.14	198.99	199.25	199.25	198.22	198.33	199.37	198.23	198.72	197.82	197.78	198.38	198.17	199.07	196.29	196.04	199.09	197.66	198.03	198.01	197.74	198.64
206.04	206.76	208.57	205.7	209.08	206.19	210.25	210.66	209.23	207.51	209.47	207.61	208.94	208.5	206.87	207.65	205.68	208.76	207.73	207.99	210.35	207.26	207.77	207.85	206.01	207.57	206.2	209.1	208.21	210.69	207.18	208.68	207.34	207.94	208.91	207.11	206.38	207.63	208.75	210.3	205.87	210.44	208.68	207.5	209.54	208.49	206.93	206.68	209.47	207.5
198.38	199.35	196.13	198.28	200.23	197.11	197.69	200.52	199.64	199.58	198.32	197.42	197.81	196.05	196.72	198.28	198.2	197.96	195.37	197.97	197.97	198.92	197.07	197.96	197.1	195.72	197.77	200.45	198.11	198.29	199.3	199.22	198.07	196.16	198.91	196.73	197.37	196.82	199.34	196.27	198.05	196.08	196.82	199.53	195.03	198.05	198.94	199.7	199.01	197.52
205.08	207.49	208.12	207.44	205.54	205.57	206.55	205.23	207.18	206.1	205.11	207.4	207	207.23	207.78	206.72	206.29	205.72	206.85	206.33	208.68	207.32	208.32	208.08	207.19	206.89	204.77	206.29	206.95	207.29	206.06	206.97	206.09	207.42	206.14	206.01	205.39	206.13	206.08	205.8	207.52	203.78	207.34	204.73	207.11	205.59	204.18	205.18	206.95	207.07
209.78	211.81	208.1	208.93	210.62	209.52	210.28	209.04	209.6	207.33	210.47	209.07	210.37	209.64	208.99	207.76	209.91	209.08	207.28	210.13	210.03	207.67	211.21	209.35	208.37	207.3	209.66	205.71	209.89	208.82	207.65	209.39	210.75	207.4	209.02	207.5	208.09	207.7	207.8	207.04	207.11	207.01	207.03	210.05	209.02	208.52	206.85	210.52	209.18	208.05
193.8	193.42	194.69	194.35	194.72	193.32	193.15	196.36	194.35	194.61	192.4	193.79	194.1	191.25	196.49	194.96	195.16	192.05	194.86	192.92	195.55	195.51	193.81	194.22	193.58	192.63	194.26	194.95	195.47	192.28	194.09	194.27	195.59	194.65	192.03	194.16	195.72	192.62	194.06	193.93	195.64	194.06	194.54	192.69	194.29	192.66	194.76	194.85	194.72	193
204.97	204	203.34	204.18	204.23	204.05	203.41	202.79	203.13	202.43	202.61	204.52	202.15	204.55	202.73	201.18	202.9	203.98	200.43	201.97	203.87	204.28	205.47	204.32	205.36	206.12	204.38	203.65	202.92	203.58	202.49	202.84	205.52	205.23	202.69	204.04	203.86	203.47	202.73	203.54	204.97	204.34	205.3	204.14	203.35	204.13	204.55	205.78	204.64	201.09
212.15	211.33	210.91	213.9	208.02	211.11	211.45	213.22	212.46	210.16	210.47	212.46	210.9	211.48	211.18	212.54	211.39	212.33	210.97	210.62	210.43	209.6	210.92	213.07	211.97	209.91	210.76	210.06	211.47	208.76	213.18	212.02	210.9	212.92	212.1	212.17	212.43	213.72	209.91	212.29	213.71	211.13	211.05	212.44	212.09	210.13	211.77	212.03	211.38	212.71
210.91	212.7	213.87	212.52	213.13	214.35	211.15	210.64	212.15	213.15	212.6	215.47	212.64	212.07	213.84	213.68	213.28	214.06	215.83	211.99	211.41	214.28	213.3	209.9	212.9	214.85	211.7	214.4	214.76	212.11	213.24	212.16	211.84	213.8	212.1	215.34	210.8	212.48	212.05	212.46	211.43	214.24	211.57	210.81	214.74	213.74	212.4	211.96	211.88	214.83
210.77	208.19	210.67	208.98	209.35	209.24	208.66	210.44	210.7	209.4	208.33	208.74	211.25	209.68	209.73	208.22	211.39	209.14	210.2	210.55	210.08	210.03	209.87	209.9	211.56	210.45	208.32	210.92	209.07	209.8	208.77	209.83	209.12	206.56	209.81	209.16	209.79	211.89	209.34	210.16	210.23	209.96	206.66	207.14	210.06	208.29	208.62	208.35	209.27	209.89
199.16	197.33	196.17	199.77	198.12	198.22	197.79	197.81	198.81	199.79	198.24	199.13	198.74	196.58	196.64	198.89	197.76	199.07	198.7	196.94	197.72	196.66	198.92	198.08	197.04	197.02	199.29	197.69	196.89	198.58	196.62	197.57	197.42	198.64	199.68	197.77	198.3	198.5	198.59	198.23	197.04	198.81	199.52	198.8	198.62	197.64	199.02	199.05	198.61	196.38
205.29	204.31	206.41	203.76	204.88	205.41	207.19	205.38	205.37	203.83	206.95	206.94	205.32	203.51	206.71	208.19	203.57	207.49	204.04	206.61	205.87	205.24	204.59	205.1	203.76	203.67	205.1	206.19	203.81	204.35	205.1	206.21	208.97	204.63	204.38	205.96	205.61	204.93	206.59	207.41	205.86	207.74	206.35	206.71	207.7	203.94	207.05	206.21	205.38	206.89
210.24	212.21	210.01	210.74	211.85	210.98	211.33	211.6	211.56	211.73	209.53	213.63	211.53	210.44	211.38	210.96	213.97	212.39	211.01	212.12	212.03	211.97	211.4	211.98	213.57	212.49	213.46	212.59	211.62	210.98	212.14	212.92	212.47	210.92	212.24	210.58	209.7	211.54	212.65	211.53	211.24	209.41	212.63	211.11	209.9	210.67	211.07	213.21	212.04	213.56
200.6	203.42	201.28	200.25	203.75	202.18	200.77	202.51	201.3	201.03	198.75	204.27	201.79	203.15	201.42	201.7	203.46	204.73	201.24	203.93	201.95	201.09	202.09	203.31	201.82	200.33	203.05	200.99	203.07	200.55	202.64	201.83	202.1	204.84	203.45	201.57	201.57	202.72	199.44	199.93	202.44	201.24	201.48	203.29	201.57	201.84	200.48	200.68	204.15	201.91
202.69	200.51	199.78	198.59	202.09	201.69	200.34	200.8	197	200.67	202.13	199.78	200.1	201.53	199.48	199.57	202.04	199.09	199.32	200.75	202.29	199.15	201.34	199.66	200.06	201.26	200.57	199.6	201.33	200.48	201.91	199.05	199.2	201.72	202.5	200.48	200.63	200.41	200.48	200.3	198.63	201.26	202.48	198.72	201.1	202.18	200.24	199.93	201.59	201.55
215.59	216.7	216.8	216.73	215.82	215.5	217.17	217.19	215.63	217.89	217.9	215.1	215.7	216.79	216.7	217.85	216.7	215.8	217.33	214.8	215.09	217.86	214.59	217.95	215.67	216.9	216.79	215.22	218.57	216.62	216.71	216.63	216.68	216.87	217.52	217.95	215.1	217.12	219.73	216.82	215.34	216.49	217.46	217.99	218.68	215.43	215.4	217.57	216.66	216.23
211.83	212.77	212.08	211.12	213.03	211.54	212.39	210.94	211.72	212.22	211.98	213.65	212.18	212.13	212.73	214.83	211.16	211.75	212.25	210.3	211.49	213.74	212.25	211.57	212.56	212.85	210.62	211.39	211.11	215	212.22	214.38	212.55	212.88	213.82	212.42	211.05	212.18	212.05	212.09	213.44	213.6	210.73	210.14	211.94	211.04	215.29	214.3	212.67	213.53
199.35	198.8	199.84	202.71	199.58	198.15	200.55	199.4	200.05	200.04	200.69	199.16	200.48	198.14	199.21	199.72	199.53	200.42	201.41	197.18	200.98	201.8	199.65	199.23	201.65	201.98	199.5	199.28	199.24	199.48	196.82	201.65	199.55	199.36	200.65	199.71	198.71	202.27	200.35	198.07	199.47	201.84	198.57	199.71	199.3	198.24	198.65	199.58	198.67	197.28
202.05	203.13	199.35	200.16	201.61	200.69	200.78	202.66	199.63	201.9	201.47	201.13	199.82	200.23	201.54	199.76	202.61	202.4	202.86	202.31	201.77	201.32	201.76	199.88	200.82	202.29	199.55	201.09	202.21	201.41	199.62	200.64	199.43	198.44	199.53	201.66	203.05	202.28	202.88	203.39	201.12	199.85	201.53	202.51	200.49	200.92	202.03	200.4	203.45	201.64
214.48	214.44	213.71	213.58	213.5	213.94	214.68	212.73	213.45	211.99	211.86	210.99	212.68	213.02	212.5	214.46	212.26	214.39	212.58	211.61	213.3	213.35	210.9	213.81	213.24	213.12	211.81	212.66	213.27	215.24	214.3	213.94	214.45	212.95	213.36	213.89	212.47	211.67	213.5	212.79	216.54	213.22	212.37	211.97	212.1	213.37	212.3	212.95	212.81	213.85
203.71	206.28	206.46	202.46	205.57	204.81	208.31	204.24	204	204.54	205.6	204.62	202.97	207.35	201.8	206.83	206.54	205.62	202.03	205.08	204.94	206.15	206.25	206	205.36	203.51	206.64	205.04	205.57	204.65	204.06	205.79	203.66	204.97	206.74	206.68	203.55	205.3	206.36	205.12	205.85	203.91	204.7	202.68	203.25	205.81	205.91	205.91	204.7	202.08
201.4	201.51	204.65	204.17	202.92	203.01	203.23	203.81	204.57	202.27	202.89	202.03	202.51	201.34	199.94	203.12	202.88	202.56	204.32	202.59	204.56	203.79	199.93	202.71	201.75	203.31	202.11	202.86	202.87	200.27	200.83	203.93	201.84	202.65	202.48	203.06	201.51	202.5	202.13	203.52	203.05	202.89	203.61	202.82	203.32	205.21	203.1	203.85	202.29	203.03
207.91	208.54	206.48	207.73	206.44	208.91	205.66	207.34	207.12	207.77	207.92	209.51	208.43	205.97	208.22	206.86	209.05	209.33	209.15	208.67	208.56	209.35	208.35	206.91	204.44	206.37	208.99	206.16	209.11	207.15	207.01	207.28	208.54	207.64	207.35	207.37	208.31	207.7	208.19	206.87	207.74	207.33	207.53	206.8	206.63	207.28	207.89	207.64	206.75	209.52
213.04	211.73	213.23	213.08	212.06	207.96	208.92	210.89	211.74	210.64	210.45	211.43	209.85	209.6	211.23	212.55	211.91	213.08	210.55	214.08	211.47	211.08	210.65	211.37	213.35	213.41	212.7	212.53	211.63	209.63	212.7	211.44	211.87	210.9	211.66	210.78	212.4	210.96	212.2	212.93	214.49	211.25	209.61	211.13	212.49	209.66	210.11	212.57	212.14	210.72
201.05	201.59	200	199.53	198.8	202.06	199.65	197.27	199.12	201.44	199.52	201.17	200.47	200.22	200.86	201.21	199.92	200.07	199.93	201.18	201.88	198.97	200.36	199.84	200.91	199.81	201.16	199.66	199.31	200.55	199.01	200.94	200.33	197.49	198.28	201.91	200.49	201.07	197.97	199.59	198.26	201.1	202.74	201.09	200.86	199.2	199.9	201.47	199.69	199.31
203.79	204.63	203.68	206.46	203.01	205.09	204.93	205.77	203.15	205.67	204.86	204.45	203.34	203.43	204.04	204.31	201.48	206.17	201.95	204.25	203.37	204.45	205.97	204.09	204.35	203.45	204.76	201.39	202.74	203.22	204.51	202.27	200.8	203.77	202.08	205.21	204.87	204.55	202.61	205.27	204.62	202.62	203.63	203.56	204.05	203.25	205.42	202.69	203.83	204.07
197.91	199.05	198.82	199.36	199.3	197.76	199.4	198.83	198.5	197.99	198.72	198.43	199.41	197.84	196.7	199.8	199.27	200.1	197.57	194.24	198.19	197.81	198.4	199.75	197.6	200.06	198.21	199.1	196.47	199.35	199.96	199.44	196.83	197.65	199.28	196.92	199.45	198.58	198.62	198.59	200.74	197.15	196.89	197.8	201.8	198.58	198.67	198.83	198.82	199.62
209.71	208.39	210.32	209.59	209.25	207.64	209.12	207.44	210.31	208.2	209.33	208.69	208.96	208.32	208.84	210.7	206.96	209.27	207.81	210.58	209.66	208.45	209.82	211.51	211.3	207.81	208.24	209.38	211.81	209.86	208.39	208.7	209.74	208.24	208.7	206.64	208.16	210.29	208.92	210.44	209.98	210.38	209.78	208.54	209	209.28	208.75	210.58	206.54	207.11
204.91	206.51	207.31	204.47	207.52	204.78	204.81	207.58	208.59	206.76	207.74	205.83	206.08	205.68	207.01	207.69	208.49	205.5	206.6	206.06	205.71	207.79	206.93	205.75	206.83	205.4	207.51	208.02	206.05	206.49	203.68	207.72	207.43	205.89	204.92	205.17	203.61	204.21	206.01	205.4	208.37	207.8	207.16	204.62	205.39	207.1	205.28	206.49	207.22	208.04
193.49	193.86	192.74	195	194.12	193.73	191.12	192.93	196.17	197.23	193.48	195.34	192.2	194.55	196.32	194.98	193.92	192.82	196.12	194.96	192.98	191.55	191.94	192.45	194.95	193.81	194.39	193.5	193.45	193.11	193.71	195.75	195.67	194.98	193.7	194.91	193.74	193.56	193.82	195.36	194.54	192.13	194.44	192.8	192	195.99	195.62	194.6	192.72	193.59
208.02	206.06	207.96	207.85	206.09	205.62	207.48	206.53	206.77	207.9	205.76	207.37	206.33	204.4	205.82	208.37	207.45	206.12	206.03	204.97	205.79	207.13	206.3	208.42	204.43	207.58	207.09	206.55	204.34	206.22	205.6	206.21	208.89	204.88	203.58	207.79	207.14	207.15	203.78	205.22	205.59	206.28	207.38	206.55	206.64	205.11	206.44	209.36	205.28	206.29
208.36	208.75	205.85	206.91	207.31	207.06	207.32	209.12	205.94	207.91	208.42	208.66	207.23	207.85	209.15	207.21	209.29	207.08	206.48	208.92	207.97	207.88	208.22	208.61	207.73	207.47	208.92	210	207.23	206.99	208.24	209.12	206.69	207.78	206.24	209.52	207.83	209.06	209.51	208.08	208.39	207.55	205.67	209.1	205.92	208.91	205.71	207.19	207.66	208.41
217.6	218.31	218.26	219.42	217.82	215.81	217.45	217.54	215.73	216.08	217.86	216.33	215.89	216.87	216.54	216.38	218.04	217.83	216.94	216.31	216.7	217.23	218.61	217.67	217.64	218.09	217.92	214.57	216.57	217.63	217.43	217.77	214.38	217.1	217.86	216.47	215.57	218.74	219.8	218.2	217.63	216.22	216.73	216.68	218.28	216.95	215.92	218.85	216.14	216.38
198	200.9	198.12	196.92	197.09	199.68	198.62	197.78	199.27	199.65	198.57	198.41	200.3	197.48	200.04	196.69	197.96	195.64	198.49	196.17	197.83	198.55	198.49	197.45	196.96	197.83	196.69	197.15	197.74	199.71	197.72	197.11	198.54	199.19	195.91	197.56	197.62	197.3	198.57	198.79	197.64	198.02	200.21	200.38	198.1	199.86	197.57	198.14	199.19	197.44
193.28	193.76	197.36	193.58	192.94	194.64	191.6	193.4	193.56	195.05	197.22	195.61	194.39	193.29	193.12	194.23	195.28	193.84	194.39	193.69	192.5	192.38	191.75	192.52	192.45	192.74	195.92	194.17	195.4	195.39	194.73	192.37	194.27	192.82	192.11	193.54	193.57	192.94	196.31	194.53	193.76	193.47	194.11	194.43	196.09	194.43	192.89	195.38	195.03	192.5
208.05	207.79	207.85	206.05	208.17	208.4	207.78	207.37	207.55	208.1	207.16	207.15	209.43	208.83	210.17	207.53	207.19	210.54	206.73	207.85	206.68	206.86	207.98	208.18	210.73	207.37	209.92	207.83	206.33	205.75	209.3	207.72	205.91	209.58	208.04	209.16	205.43	208.44	208.89	208.06	206.86	207.07	208.7	207.75	207.66	207.03	206.16	208.5	208.88	208.42
206.91	204.77	203.74	202.61	200.8	202.78	203.89	204.53	202.6	204.46	202.96	203.04	204.62	202.44	206.35	202.89	204.26	204.4	204.96	204.59	204.6	205.17	202.77	204.4	205.43	203.32	205.78	206.31	203.07	206.37	204.52	206.4	202.81	205	205.59	203.47	205.35	203.78	205.09	204.59	205.56	205.02	205.45	207.07	206.77	204.03	203.47	204.22	204.59	204.2
199.95	201.58	200.84	200.01	200.34	201.05	202.13	199.46	198.96	198.72	197.12	199.67	198.6	200.29	199.29	200.83	198.92	200.13	200.21	199.56	201.85	199.06	199.47	200.66	200.1	197.68	199.82	199.35	200.37	200.29	201.02	199.81	197.98	199.56	199.21	199.04	198.85	198.79	200.09	200.36	200.87	198.34	198.48	199.17	200.98	199.84	198.97	199.16	200.08	198.56
209.97	209.42	209.97	209.81	207.62	207.27	210.21	209.04	210.1	209.01	209.84	210.73	208.37	210.18	210.66	208.4	208.24	208.79	212.65	210.61	207.83	210.6	209.55	208.8	208.34	211.34	210.17	207.93	211.32	209.39	210.68	209.63	211.15	208.81	209.1	209.64	209.81	209.69	207.33	211.21	209.82	210.84	210.94	209.35	210.46	209.09	207.41	209.75	209.5	208.77
217.77	217.7	216.8	217.63	215.46	216.36	217.68	216.85	216.29	217.25	217.73	218.86	216.34	217.07	217.07	218.61	215.17	219.04	215.52	219.3	219.03	217.66	218.17	218.98	217.07	217.76	218.09	216.96	217.88	216.82	216.99	217.9	215.48	217.93	216.56	217.46	217.71	219.41	218.5	216.22	217.05	216.05	220.02	218.02	221.36	218.37	220	216.75	218.69	217.59
207.51	207.89	207.69	208.23	208.83	206.6	207.33	209.85	210.89	209.51	205.81	209.8	207.21	209.28	209.82	208.16	209.15	210.27	210.54	207.74	210.89	209.33	209.35	210.06	208.44	209.88	208.39	208.7	209.26	208.24	207.7	207.97	206.96	207.37	206.98	208.23	209.23	207.24	208.88	208.29	209.41	209.89	208.86	209.49	207.55	210.92	208.6	209.99	206.68	207.78
200.52	199.13	199.52	198.43	199.03	198.53	198.15	198.73	196.57	198.09	199.63	201.25	198.37	198.3	199.76	198.8	200.68	198.73	199.83	199.18	200.34	199.47	200.67	199.63	199.78	199.13	201.96	198.36	201.12	198.92	198.23	200.33	198.95	200.26	201.62	200.64	200.36	199.16	199.57	198.08	197.59	199.18	202.56	201.62	200.31	198.66	199.59	197.61	199.37	199.29
213.32	213.43	210.44	214.12	214.16	210.71	210.62	211.36	212.35	211.28	212.67	211.8	213.01	215.35	213.5	212.67	213.36	211.66	215.02	211.85	214.6	211.69	212.85	212.92	209.37	213.54	213.86	213.69	212.25	211.24	212.46	212.88	213.63	214.6	211.73	212.7	212.91	213.36	211.96	215.6	214.75	214.16	212.98	215	213.07	213.93	212.31	212.81	210.75	212.12
203.9	204.97	205.07	205.16	205.01	204.96	204.44	204.13	205.12	206.23	205.4	204.89	203.89	203.61	205.1	204.1	205.89	205.93	204.59	205.06	204	203.35	205.37	204.49	205.02	205.73	204.33	204.53	207.21	204.02	204.88	206.53	205.19	204.31	205.15	203.71	204.75	205.43	205.78	204.55	205.05	204.33	203.83	204.28	202.08	206.01	203.59	206.17	204.56	203.65
203.46	206.53	203.03	205.47	204.96	204.08	205.19	204.98	202.17	204.31	204.66	203.7	204.69	204.3	205.28	205.99	203.37	204.28	205.02	206.23	204.42	205.94	204.58	204.23	204.35	204.64	204.02	204.34	206.13	202.92	205.07	203.92	207.05	207.18	203.2	204.02	205.02	203.87	207.88	204.31	204.49	204.17	205.57	205.36	204.83	206	203.71	204.25	204.6	205.2
207.24	209.93	207.1	207.17	206.04	209.09	207.74	208.87	206.98	208.31	209.52	208.01	207.72	209.39	208.69	206.98	207.45	206.24	208.78	210.1	207.7	209.28	207.77	208.44	206.37	204.23	207.98	207.05	208.9	208.75	207.99	208.21	210.2	207.13	207.89	206.25	209.38	209.21	206.15	207.23	208.55	206.09	207.06	209.47	205.69	207.77	206.97	207.29	209.47	207.91
208.01	209.53	205.72	206.05	208.36	207.45	207.66	209.44	206.04	207.4	207.49	207.96	208.66	208.83	208.26	208.67	210.51	206.55	208.98	207.72	208.27	207.34	207.99	206.77	207.15	207.09	209.57	208.69	210.19	206.65	206.82	207.78	207.2	208.67	206.31	207.08	209.67	207.85	209.36	207.39	206.8	207.52	207.89	207.25	207.16	205.71	207.43	209.97	207.74	208.2
204.14	205.33	204.83	207.04	207.07	205.86	206.97	205.12	207.4	207.99	205.85	206.79	209.11	207.01	205.05	206.67	204.16	206.02	203.83	206.7	206.2	206.15	207.2	209.35	206.21	208.27	205.55	206.88	208.04	206.71	205.74	205.99	207.01	208.67	205.67	207.66	206.72	205.79	205.85	208.12	206.88	204.06	206.42	207.96	208.15	205.05	206.55	204.55	206.64	205.26
214.63	214.33	212.58	211.55	215.59	215.44	213.61	211.41	211.99	212.83	214.16	211.96	212.97	214.41	211.87	212.86	213.69	214.09	214.78	212.45	213.63	213.72	212.54	214.65	215.19	211.99	213.25	215.54	216.13	211.71	214.71	214.86	215.57	211.83	213.63	213.3	213.1	212.67	215.59	210.82	214.47	214.52	213.66	212.63	214.08	215.87	213.22	212.89	213.42	215.77
210.56	208.19	207.03	207.82	208.93	206.9	208.6	209.35	208.71	209.11	209.58	210.54	208.95	207.05	210.28	208.53	208.18	206.93	210.84	207.19	208.96	207.96	207.92	207.31	209.39	207.87	205.99	208.39	209.2	208.7	208.7	209.21	209.21	209.13	210.8	209.14	206.57	207.52	209.19	208.31	210.68	209.71	207.53	208.43	206.33	208.43	209.91	209.21	208.83	208.21
208.77	210.24	208.06	210.21	209.41	205.48	206.94	210.46	209.15	210.18	207.55	209.04	208.89	209.29	209.19	211.24	208.81	207.57	211.23	208.77	209.47	209.04	207.13	207.91	208.18	210.47	206.24	208.83	207.9	208.07	208.65	208.19	209.06	207.5	210.56	208.9	208.94	208.35	208.81	209.44	210.43	210.53	208.9	209.57	211.12	208.36	208.74	210.04	210.76	208.84
209.03	211.15	213.18	209.35	211.45	213.14	213.1	212.62	211.79	210.89	210.55	211.64	211.48	213.72	214.05	212.44	213.37	210.79	212.53	212.23	211.59	211.84	212.23	212.83	211.41	211.94	213.62	211.67	212.34	213.14	213.74	212.51	212.86	211.08	212.01	211.77	211.98	213.73	213.77	211.14	212.19	212.79	213.03	211.37	211.71	214.79	213.05	214.03	213.98	210.94
210.1	207.54	207.94	209	208.8	207.99	208.76	208.33	210.69	208.82	208.06	207.03	208.14	208.09	207.86	209.54	208.47	208.69	208.06	207.25	207.73	208.2	209.88	206.74	210.6	209.93	207.52	209.8	207.93	208.44	206.65	208.77	210.44	207.56	209.67	210.2	209.92	210.44	208.63	210.61	208.77	211.24	207.69	210.28	211.49	208.03	208.46	209.3	208.07	208.5
208.73	209.4	210.9	211.3	208.87	209.81	210.77	209.21	209.29	210.16	210.82	210.7	208.97	208.92	208.66	208.84	209.1	210.57	209.02	210.95	211.61	209.5	209.44	209.29	212.62	209.05	208	208.26	210.61	211.14	208.91	210.4	209.23	210.25	209.3	206.12	210.03	209.5	209.21	207.86	208.65	209.91	206.28	208.69	209.23	210.42	210.73	209.19	209.76	210.49
210.08	208.52	206.52	207.53	208.22	207.65	209.57	206.26	209.18	206.9	207.52	207.4	207.47	207.64	207.54	207.91	207.25	208.98	207.01	207.41	208.37	206.52	208.11	208.32	206.2	209.87	208.56	207.6	206.46	207.69	206.9	209.59	208.3	207.65	207.56	207.63	206.05	209.75	206.98	209.4	207.38	206.76	208.8	209.23	206.82	207.37	209.11	207.31	206.6	205.42
199.79	203.14	203.4	202.1	203.1	204.29	204.67	201.38	202.22	197.51	201.19	202.03	201.74	200.6	202.37	203.01	202.91	200.23	200.19	202.89	201.99	201.39	203.37	203.12	201.8	202.43	201.17	205.35	202.36	202.29	202.52	202.46	203.67	201.57	203.89	202.25	203.64	204.04	201.9	199.76	202.8	202.28	204.06	199.63	202.68	201.61	202.04	201.39	202.32	202.75
211.42	212.27	210.69	213.56	210.96	213.43	212.54	213.79	209.97	213.32	211.53	212.39	212.25	213.98	210.13	211.7	212.78	211.04	209.84	211.62	208.65	211.36	212.69	212.62	211.57	210.79	213.58	211.45	212.16	212.26	210.35	214.17	211.77	214.84	211.66	209.77	213.18	212.42	213.92	210.57	212.33	211.02	208.46	209.31	211.63	211.93	209.91	214.15	212.42	213.48
210.3	210.74	212.73	213.84	213.16	212.33	212.7	212.28	212.85	214.18	212.51	212.53	214.31	213.77	211.87	213.46	212.55	212.72	210.97	213.8	213.15	212.57	212.34	212.26	213.26	213.71	214.47	216.72	212.54	213.55	212.7	214.1	213.08	214.47	209.9	212.12	214.98	213.23	215.07	214.27	213.95	214.32	213.96	213.61	210.73	213.21	213.4	212.44	210.95	210.96
209.06	208.89	209.61	205.91	208.91	208.39	209.83	209.21	209.15	209.46	207.1	207.89	208.05	207.57	206.7	210.31	208.57	209.07	210.05	209.15	210.1	207.32	206.84	205.89	208.15	206.6	210.16	208.16	208.71	208.92	208.7	210.61	208.18	208.07	208.35	209.8	207.02	209.16	208.67	209.29	207.57	207.46	208.47	209.25	209.06	210.33	207.69	207.3	209.9	207.61
211.69	212.37	212.68	211.17	212.03	213.02	211.7	211.05	211.09	210.61	214.08	210.2	209.89	210.07	210.53	208.5	211.8	211.63	213.29	211.13	214.45	212.17	209.72	210.65	211.83	210.78	212.15	210.8	210.52	210.57	212.65	209.46	209.77	210.16	211.97	210.36	214.34	212.15	210.99	209.96	211.47	211.99	212.72	211.3	210.46	209.88	210.62	209.18	212.45	213.66
203.31	202.46	201.92	200.08	203.98	202.03	204.19	201.36	202.17	202	201.21	203.44	203.98	202.53	204.01	200	202.77	203.39	202.75	200.66	203.63	205.14	201.65	202.17	200.36	202.26	204.36	202.39	201.89	203.76	202.91	202.96	202.1	201.19	201.48	203.41	203.59	203.26	202.88	200.37	203.04	200.63	202.95	202.63	201.89	202.45	202.35	203.27	201.31	199.4
210.49	210.85	211.7	211.7	211.78	211.09	212.7	210.09	212.35	211.96	213.92	211.02	210.48	209.41	210.6	213.54	209.95	210.33	213.97	213.16	211.33	210.33	209.32	209.73	210.36	211.02	212.87	213.37	209.21	210.77	209.41	211.84	212.26	210.78	211.56	211.05	211.26	210.23	212.2	212.22	211.59	211.61	210.25	213.08	211.48	211.15	210.53	211.58	210.43	213.39
209.51	212.15	208.73	210.79	208.06	208.92	210.9	208.98	209.65	209.04	208.88	207.42	206.99	208.08	210.7	208.36	206.79	206.24	208.61	207.44	209.98	208.61	207.57	208.76	210.25	207.61	210.86	206.76	207.11	205.69	209.1	208.06	207.47	207.47	207.64	207.94	209.34	206.36	209.1	208.83	208.13	208.49	208.07	208.63	207.81	209.34	208.38	206.67	209.68	207.55
217.07	216.47	215.85	218.81	215.91	217.27	219.01	219.36	216.32	217.99	215.64	217.94	219.31	216.31	218.79	217.53	215.57	218.97	216.97	217.33	219.53	214.97	216.23	218.46	214.87	215.45	216.07	216.15	215.22	217.31	217.05	216.69	215.6	217.38	217.91	218.9	217.67	217.01	217.21	217.93	218.56	216.62	216.05	217.98	219.26	216.97	216.49	216.57	216.99	217.08
212.39	213.01	212.02	212.93	212.63	214.44	212.32	212.35	211.95	215.95	210.9	213.19	212.73	212.73	211.74	211.65	213.4	214.16	212.47	213.78	214.25	212.21	213.58	212.51	212.52	210.54	213.71	214.28	213.54	214.9	213.35	211.52	212.27	211.96	212.19	214.3	213.45	211.24	212.86	211.62	213.73	213.51	213.23	212.73	213.67	213.71	212.92	211.39	212.43	213.43
216.52	220.02	220.09	218.13	214.95	220.54	216.69	219.16	217.65	217.04	216.94	220.5	217.81	214.53	216.2	217.63	214.86	216.48	215.41	216.49	216.62	218.82	217.53	218.17	217.71	217.01	218.58	217.1	217.41	218.98	217.43	218.25	218.06	217.03	219.59	218.81	216.68	217.13	219.47	221.13	218.37	216.49	218.93	218.23	214.98	218.41	218.72	218.68	218.87	220.85
208.08	207.59	208.12	208.12	207.11	207.72	207.84	206.18	206.78	210.06	208.5	207.51	206.9	207.35	208.43	206.97	205.66	208.93	207.7	207.41	208.74	209.4	207.09	207.5	206.14	207.64	207.39	209.11	208.75	207.81	209.97	207.78	210.44	205.42	207.36	208.67	208.49	208.12	207.24	205.5	208.72	208.31	206.22	208.63	207.15	206.52	207.7	208.49	206.02	206.65
205.46	203.2	203.68	207.75	206.27	206.52	206.67	206.53	203.44	207.05	204.35	204.27	204.09	206.87	204.45	205.17	204.27	206.38	205.57	202.81	207.17	204.74	204.86	205.11	204.26	206.59	206.42	205.19	204.99	206.36	206.63	205.74	205.47	209.02	205.04	203.63	204.16	206.36	205.84	206.41	205.87	206.98	203.84	204.97	206.99	207.47	208.78	204.55	205.67	203.42
205.41	205.67	205.62	206.48	205.77	207.84	205.95	205.99	206.09	205.95	205.22	205.84	204.7	208.96	206.09	207.5	207.61	208.31	206.32	204.61	206.2	207.48	204.07	206.78	207.18	206.2	206.82	207.88	206.86	206.73	205.56	207.76	206.44	207.32	205.07	206.38	204.4	205.47	205.99	206.55	208.24	204.4	205.69	204.29	205.1	204.8	206.83	207.27	205.92	205.82
206.31	205.86	208.24	205.62	204.76	207.58	206.61	205.77	207.26	206.21	207.44	205.46	207.91	205.03	207.24	207.94	206.89	206.65	205.47	206.04	207.05	205.79	208.41	204.65	207.71	205.15	207.5	207.1	205.56	206.69	206.99	206.98	208.02	206.12	205.09	207.21	206.47	207.08	207.74	207.52	206.34	206.5	206.56	205.49	206.57	205.36	205.89	206.13	207.58	207.64
214.97	218.79	215.02	216.93	219.43	216.68	216.39	216.57	215.41	217.5	216.7	217.95	217	217.49	215.57	216.75	216.26	216.98	215.84	217.34	218.88	217.08	218.84	215.32	219.99	215.03	215.41	216.31	217.65	218.36	216.73	215.76	218.95	219.11	216.54	217.4	218.24	217.8	218.32	219.21	219.26	217.03	215.06	217.56	218.53	216.09	215.08	216.98	215.75	218.57
212.96	209.74	209.78	213.44	212.33	210.23	212.03	213.74	212.97	210.56	210.59	210.8	212.56	211.47	211.81	209.65	211.37	209.21	212.57	210.84	210.04	211.01	209.12	211.65	214.39	211.37	211.94	212.11	210.98	208.35	214.47	211.04	212.9	210.69	214.85	210.09	212.83	213.52	210.66	213.46	212.35	212.31	211.22	211.65	210.83	212.51	211.51	210.78	212.99	211.76
203.26	204.45	203.21	204.21	203.52	202	202.73	205.21	205.35	204.4	206.06	203.39	203.04	202.15	205.03	203.71	202.44	204.46	202.52	204.12	204.11	204.68	202.23	203.68	203.06	204.94	202.52	205.13	204.69	201.52	202.31	203.93	204.91	202.68	203.57	202.31	203.95	204.32	205.48	204.72	205.31	204.04	203.72	202.01	202.65	203.07	203.64	202.84	203.63	203.79
207.06	210.84	210.54	208.99	207.54	208.7	209.28	208.32	209.66	208.24	208.3	205.64	208.69	209.83	209.47	210.42	207.89	209.59	206.61	208.25	210.21	209.54	208.31	210.51	209.03	207.32	207.89	207.48	208.59	206.66	207.92	209.18	209.32	209.92	208.95	208.19	207.58	209.48	209.67	208.94	206.96	209.56	208.45	210.9	210.29	210.93	207.78	208.78	208.46	207.86
208.43	208.26	209.42	209.23	210.06	207.56	210.42	207.92	209.72	208.13	208.83	209.16	207.66	206.55	211.35	209.6	209.14	205.32	209.09	209.51	208.48	209.6	210.28	207.45	211.25	209.5	208.31	206.94	208.61	209.65	208.05	210.11	209.85	209.93	210.75	208.11	208.51	204.5	209.01	211.27	209.03	208.4	207.13	207.43	211.76	209.42	208.36	206.58	208.32	209.11
208.69	209.73	207.05	208.68	209.64	208.15	208.66	206.08	208.3	209.79	208.59	209.99	207.75	206.71	207.26	207.69	208.58	213.61	208.79	206.91	209.85	208.38	210.18	207.76	206.87	210.08	208.75	209.47	209.02	208.98	209.57	209.9	207.87	207.04	210	207.16	209.26	209.2	210.33	207.16	206.53	210.97	208.32	208.49	210.32	207.67	208.56	207.62	206.68	211.39
196.91	196.4	195.41	194.45	195.88	196.74	194.78	193.95	197.49	194.54	195.24	195.22	193.53	193.85	197.14	191.88	192.79	194.7	195.59	194.92	194.79	195.81	196.19	193.99	192.72	195.49	196.73	194.15	195.27	195	194.27	194.98	196.02	193.05	196.5	196.1	196.71	196.9	196.17	193.1	193.85	193.57	194.49	196.47	194.28	196	195.72	194.66	194.57	198.56
210.97	211.25	211.6	209.7	211.29	213.12	211.02	211.28	211.12	213.03	213.07	209.95	211.44	212.34	209.08	211.26	211.49	211.46	210.7	210.55	212.25	210.14	212.95	211.42	211.46	211.41	213.03	211.88	211.64	214.58	209.8	213.09	211.25	211.56	211.79	209.88	212.79	214.2	211.08	213.38	211.21	213.41	213	211.97	210.99	213.03	211.33	211.27	212.56	213.33
211	211.86	211.95	213.41	211.27	212.89	209.25	211	212.15	211.58	211.71	209.99	210.69	210.13	211.81	211.6	211.51	212.85	212.62	213.44	211.33	212.7	211.37	211.93	213.22	208.16	211.8	210.13	212.69	210.91	212.4	211.44	212.09	211.22	213.36	209.39	212.68	212.79	211.79	211.37	212.08	211.13	210.54	206.91	211.77	211.17	211.65	211.51	209.5	209.82
212.93	212.94	212.16	212.89	211.17	209.63	212.23	210.26	208.85	210.79	211.01	211.22	209.16	211.33	212.45	210.95	213.28	211.05	210.06	212.74	212.7	211.87	210.7	210.56	211.87	210.68	211.78	212.95	211.13	211.92	211.62	211.83	209.85	211.65	210.21	211.91	209.27	211.77	211.05	211.95	212.62	211.49	212.83	213.16	213.77	213.66	211.32	212.48	211.4	212.85
201.18	198.09	200.22	197.79	197.9	199.9	197.57	198.06	197.49	200.16	198.5	196.89	199.31	200.64	197.67	196.67	199.57	197.75	201.14	198.58	198.06	197.99	200.64	199.75	197.92	203.26	198.58	200.95	199.7	198.1	199.63	201.23	201.07	200.17	198.65	199.39	201.97	199.85	201.22	200.18	198.77	196.93	200.15	198.24	196.89	199.5	201.65	199.16	198.34	198.28
213.96	211.19	210.18	212.56	209.6	212.09	213.22	213.48	211.58	212.65	212.54	211.19	211.66	213.05	212.04	212.68	214.26	210.73	214.46	211.26	210.92	211.25	212.49	211.5	211.99	211.38	210.04	212.95	211.59	212.02	214.8	213.77	213.45	211.53	212.49	213.2	215.18	212.4	211.47	214.39	214.17	213.11	212.32	210.78	211.84	212.42	213.72	210.81	213.51	211.64
195.68	196.43	196	195.43	194.19	197.08	195.19	194.92	194.17	197.42	194.01	194.71	192.26	194.01	196.23	194.69	196.7	193.59	192.97	194.37	193.88	194.16	193.48	194.3	195.53	195.92	195.98	195.45	195.84	195.74	193.95	194.16	197.14	196.21	195.59	195.75	193.29	196.58	193.41	196.37	194.96	193.3	195.41	194.26	194.35	195.19	195.69	194.54	194.81	193.86
202.15	203.19	203.39	205.76	202.27	202.85	203.23	201.97	202.56	203.43	203.51	204.17	201.08	202.49	199.94	203.18	203.25	203.93	203.82	201.43	204.38	200.24	202.25	203.14	203.42	201.92	203.38	204.27	202.99	202.62	202.05	202.62	202.05	202.91	203.53	200.65	202.85	200.56	201.94	202.34	202.49	202.7	204.78	204.46	203.61	202.66	202.4	203.8	200.56	203.84
208.04	207.78	208.79	207.77	209.01	208.68	206.33	206.2	207.54	208.57	209.43	208.59	206.68	204.93	204.32	208.86	207.46	207.43	210.12	205.6	206.49	208.66	205.89	209.36	210.07	207.75	208.09	209.06	204.52	207.69	205.86	206.95	206.39	207.39	209.46	209.14	207.79	207.8	207.11	206.93	208.54	207.33	206.75	208.77	208.59	208.63	206.86	208.03	209.16	206.78
212.95	213.47	211.59	212.01	209.23	208.92	213.19	211.43	212.8	212.7	212.7	209.26	210.78	210.78	209.11	213.17	210.58	210.74	209.24	211.68	213.13	212.34	211.31	211.44	211.22	209.23	210.94	210.68	213.73	213.24	213.06	212.5	210.84	210.21	213	211.1	212.4	209.69	211.55	212.7	210.06	211.29	210.04	209.27	211.35	210.5	211.51	209.44	210.52	209.64
210.94	208.4	207.74	208.01	210.21	208.96	206.41	209.32	210.47	210.4	208.96	207.02	209.02	207.21	209.4	209.3	207.55	211.28	208.35	208.05	210.57	208.85	209.68	208.28	209.47	208.16	211.34	209.21	208.46	209.34	208.92	207.52	208.71	208.79	208.66	209.38	208.33	209.47	208.32	207.84	209.14	208.31	209.74	208.71	206.82	211.43	207.37	211.34	208.66	209.87
212.27	214.16	211.7	210.86	211.88	209.28	211.57	211.61	212.55	211.53	211.19	212.65	210.84	211.9	210.87	211.02	211.56	210.94	212.75	212.35	210.69	210.24	210.82	209.68	212.82	209.52	208.39	213.39	212.91	212.15	210.05	212.29	211.3	212	212.29	211.87	211.46	211.55	211.34	210.7	211.68	211.78	213.69	212.7	212.38	214.32	211.29	208.92	212.26	214.1
218.49	218.84	218.61	217.09	216.37	217.36	217.82	217.61	219.47	216.3	219.22	219.79	216.87	217.37	216.42	219.14	216.59	219.7	216.55	217.35	215.51	218.91	219.41	220.52	217.92	216.67	218.62	219.44	217.7	216.35	216.79	217.53	218.89	219.87	217.82	217.07	217.13	219.08	217.91	216.5	217.6	216.69	217.85	218.48	218.25	218.38	217.61	218.24	217.15	219.33
211.89	211.72	211.83	212.74	211.12	212.5	212.27	210.23	214.16	211.97	211.86	213.37	213.33	212.93	213.9	211.66	210.81	214.58	210.9	211.93	212.58	214.03	213.32	213.1	212.5	212.5	212.34	211.39	212.13	214.13	215.5	211.81	210.23	211.61	212.71	216.02	211.9	211.35	213.73	210.88	211.43	213.46	214.24	214.2	211.93	215.14	213.22	210.84	213.95	214.15
212.19	211.99	212.01	211.12	212.23	211.72	210.57	213.04	212.37	214.51	213.2	211.17	210.71	212.16	214.57	211.27	210.69	212.23	211.45	210.91	211.48	210.45	209.94	209.71	213.01	216.12	209.64	211.27	212.35	211.89	212.41	212.21	213.56	212.78	212.27	213.31	210.77	211.16	211.78	211.92	210.15	212.7	211.3	210.26	212.09	211.68	212.8	212.07	212.44	211.84
208.01	211.28	208.62	211.28	206.76	209.11	209.1	208.8	207.68	206.77	210.99	207.9	209.92	211.24	206.79	208.42	210.7	208.99	209.96	207.07	208.08	209.48	209.74	209.36	207.72	209.93	208.23	209.39	208.7	209.37	210.03	208.15	207.03	207.95	207.37	208.42	209.19	209.26	210.43	207.51	207.97	208.16	207.98	207.32	208.67	208.56	208.67	206.44	210.73	209.08
194.23	195.53	195.35	195.62	194.97	194.58	195.73	197.17	195.28	195.86	196.68	194.84	194.01	194.76	195.34	194.68	194.66	196.54	193.65	196.64	195.22	194.61	195.3	196.51	194.06	193.06	194.12	194.47	193.6	195.69	196.78	195.7	194.48	194.26	196.08	195.11	196.72	195	194.67	195.57	196.4	193.73	196.33	195.24	196.02	195.51	193.5	194.48	197.01	195.74
208.61	208.46	207.97	207.26	208.41	206.44	207.01	208	209.24	209.51	209.64	207.41	207.82	206.51	209.03	211.37	207.15	209.28	207.73	207.53	208.59	208.37	206.14	205.53	208.68	209.28	204.87	208.6	207.79	206.29	207.23	209.92	206.31	206.73	206.18	208.68	207.9	206.87	207.86	208.94	207.08	207.74	208.46	207.64	207.34	206.18	206.38	208.04	209.34	206.46
195.87	198.13	197.91	196.78	198.87	199.28	196.16	196.26	199.93	198.14	196.33	197.12	198.22	198.81	197.81	197.83	196.04	196.71	197.5	198.16	197.73	198.58	199.2	199.88	197.44	197.55	199.51	196.66	199.56	196.39	198.57	197.5	197.79	196.9	198.76	197.78	197.67	199.06	197.26	198.7	199.45	197.72	198.48	198.19	195.96	200.12	199.34	196.77	197.76	197.18
194.04	193.86	194.86	195.24	193.79	193.8	192.64	194.15	192.43	195.27	192.61	192.81	194.5	193.75	196.17	192.57	193.8	193.43	196	195.21	194.1	192.82	194.4	191.94	194.37	193.72	194.71	193.32	195.99	193.88	193.57	196.39	194.4	194.45	193.76	194.15	194.83	192.4	193.21	195.66	196.6	192.59	194.42	194.41	192.17	192.89	194.38	192.85	196.51	193.47
201.27	205.05	203.39	204.12	202.32	203	203.73	203.6	203.72	204.21	205.17	202.64	201.22	202.93	205.96	204.78	203.17	202.75	206.6	203.32	206.38	203.09	203.36	205.13	203.86	204.96	202.06	204.78	204.15	204.01	202.81	204.86	205.07	202.09	204.49	205.28	203.62	201.41	203.51	205.1	205.02	205.92	203.98	204.12	204.48	204.47	202.48	205.53	204.04	204.59
204.36	205.32	204.5	203.22	205.61	207.88	206.49	205.95	205.84	204.95	206.68	203.04	203.98	204.83	204.69	206.99	203.85	204.62	206.51	205.85	205.2	206.7	202.62	205.83	206.5	207.1	202.63	203.62	205.45	205.95	204.87	204.87	205.58	206.8	204.1	203.12	204.34	204.36	205.23	204.28	204.67	206.5	202.55	204.55	203	204.33	203.13	205.78	204.06	204.83
208.31	207.64	209.72	208.64	209.34	209.64	208.73	208.38	208.19	207.57	208.29	207.56	209.34	210.49	209.95	208.5	208.63	209.23	207.33	207.66	207.49	209.2	207.43	207.62	210.41	209.21	210.05	207.07	211.09	211.48	210.81	209.7	210.49	206.31	207.13	209.75	208.29	208.66	209.94	207.13	209.76	208.17	209.53	208.22	209.23	205.76	206.83	206.76	206.87	209.65
203.04	206.76	206.75	204.35	205.26	204.06	204.72	202.88	204.58	204.32	203.85	204.08	203.06	205	205.7	203.79	204.42	206.36	205.55	203.58	205.06	204.6	206.39	205.19	205.93	203.74	204.69	206.03	204.34	203.01	203.32	205.92	205.58	204.13	203.91	204.33	204.25	204.25	204.9	202.93	205.28	204.82	205.21	205.17	205.84	204.65	203.57	206.78	204.88	205.37
195.34	193.73	192.3	196.38	196.61	194.71	195.43	196.95	195.45	195.13	194.17	193.05	196.21	194.54	193.62	195.33	194.41	193.88	195.48	195.84	194.39	194.98	194.37	190.98	195.2	194.86	195.81	194.93	195.27	194.29	192.38	195.48	195	194.15	195.84	195.79	193.89	195.1	193.74	193.62	193.82	197.57	195.49	193.99	195.36	193.61	196.57	196.09	192.32	194.71
208.2	208.57	206.69	207.76	208.23	207.52	207.59	207.05	206.73	207.39	207.7	208.22	207.6	206.67	209.39	207.95	208.99	208.85	209.57	208.1	205.96	208.54	208.2	206.23	208.17	207.78	208.69	206.44	208.23	207.24	209.54	205.7	205.14	206.22	208.07	208.14	208.43	207.62	207.01	208.11	207.44	208.52	209.13	207.18	209.23	206.65	209.02	208.66	208.33	208.21
208.8	208.34	208.92	208.23	208.93	207.05	207.55	206.1	209.34	209.65	207.59	208.82	205.94	207.24	209.32	205.38	206.8	208.85	208.93	207.95	208.14	208.34	207.16	208.98	207.95	209.83	208.49	208.92	207.31	210.29	208.92	208.05	206.16	209.98	208.67	207.39	209.28	208.3	209.05	208.23	207.4	210.29	211.39	208.17	209.46	207.17	208.51	208.08	208.73	211.64
204.77	204.02	205.86	204.25	206.73	205.6	204.19	204.89	205.02	204.83	206.45	206.27	204.58	203.88	205.64	203.62	205.79	202.9	203.33	204.74	204.58	204.65	204.02	203.26	206.09	204.27	204.38	204.01	204.52	204.55	206.27	206.79	203.67	206.91	205.76	206.07	205.39	205.33	203.78	204.52	203.58	203.94	203.94	203.73	206.26	204.56	205.32	206.5	204.85	205.65
203.55	201.38	204.29	200.88	201.83	203.59	202.49	201.74	202.48	201.55	201.63	202.45	202.55	201.59	202.61	201.92	201.39	202.47	203.86	201.91	201.9	200.91	201.25	204.53	201.72	200.76	201.53	204.15	202.14	205.5	201.13	204.19	204.1	199.87	202.72	201.45	203.49	201.3	203.1	202.26	201.55	203.55	206.03	203.13	200.39	201.7	202.63	202.29	200.5	201.57
204.28	204.34	202.96	203.42	204.36	203.9	204.35	201.16	204.21	202.86	202.02	201.21	204.29	204.05	202.1	203.92	202.62	205.12	205.69	202.06	201.22	205.04	204.03	204.91	204.58	202.42	203.06	202.29	204.17	203.56	202.06	202.04	203.56	203.53	200.8	203.51	202.74	204.74	204.46	201.81	203.94	203.77	203.09	203.35	204.45	203.36	202.84	200.76	203.55	201.78
211.75	213.06	212.57	213.09	212.31	212.58	211.5	213.6	213.4	211.68	210.48	212.49	211.59	214.33	211.16	213.63	211.69	211.98	213.54	211.34	210.49	211.86	212.03	213.74	213.22	213.28	214	211.85	211.88	213.06	211.01	211.81	212.42	213.77	210.94	210.09	212.41	210.62	212.95	212.49	212.34	209.99	211.38	211.18	209.77	212.5	211.09	211.09	210.59	212.41
207.94	205.98	206.27	207.69	208.57	207.42	204.66	206.3	208.71	206.68	208.37	209.22	208.29	206.92	208.21	209.51	207.07	206.54	207.86	209.14	206.4	206.78	205.71	207.97	208.47	207.14	207.21	209.66	208.87	207.28	209.93	209.04	208.87	206.2	208.15	205.75	208.07	207.33	208.49	206.89	207.98	208.7	206.95	207.44	207.44	206.68	208.02	207.45	206.68	208.15
207.98	208.05	204.87	208.47	207.52	205.17	207.26	207.57	207.93	209.25	207.09	208.67	204.81	207.29	208.7	206.46	207.89	208.67	206.56	206.98	208.16	207.46	207.52	206.91	207.02	207.19	209.26	209.48	205.39	210.16	208.54	208.14	205.83	209.68	206.84	207.81	207.73	209.15	205.79	210.15	207.38	207	207.32	207.39	206.21	207.45	208.63	208.44	207.85	209.78
204.66	206.64	203.85	204.93	203.68	205.17	204.41	202.34	206.92	201.83	203.1	205.83	205.94	205.9	205.61	204.59	205.12	204.18	203.1	203.35	205	205.25	202.66	205.27	204.8	204.28	204.7	205.04	206.23	205.04	204.36	205.25	205.18	203.91	203.5	204.4	204.61	203.81	203.08	206.04	204.96	204.22	204.39	205.34	206.28	205.02	205.03	201.96	204.99	205.16
199.59	200.16	198.29	200.43	200.08	197.79	198.27	201.7	197.96	200.17	200.1	203.67	200.49	200.1	198.42	200.19	201.09	199.87	198.91	200.17	197.74	198.17	200.65	199.62	198.06	199.24	199.88	199.27	199.38	197.17	200.37	198.82	199.53	196.59	197.39	198.68	201.61	198.64	199	199.81	199.6	200.16	199.96	198.44	197.95	200.06	201.05	200.12	198.13	200.88
210.87	213.68	210.84	211.07	213.41	211.85	211.28	211.28	210.94	210.79	209.97	210.87	215.03	211.16	213.34	209.06	211.86	213.62	211.16	211.25	210.8	213.03	213.33	210.84	212.82	211.2	211.63	213.39	212.03	211.04	214.06	211.66	212.74	210.54	211.67	212	212.55	213.17	213.59	211.38	210.72	210.17	213.22	212.59	210.42	211.86	213.15	212.45	213.38	212.78
208.81	207.97	209.95	208.81	210.15	207.85	209.16	207.55	208.86	209.41	208.18	210.23	207.18	207.57	208.52	209.94	207.55	210.93	208.98	208.28	209.12	207.42	209.26	207.57	207.43	207.36	207.95	208.26	209.96	208.89	208.4	210.21	208.01	207.39	206.94	207.7	207.45	209.77	209.33	210.06	208.07	209.77	208.03	209.17	209.93	207.08	207.61	209.28	208.58	207.29
216.21	214.81	217.9	216.32	216.81	218.89	218.99	218.96	216.64	217.77	217.69	216.59	216.51	217.07	216.11	216	217.86	217.92	216.05	216.09	216.54	215.72	217.96	214.79	215.37	215.78	216.55	217.34	216.2	219.15	216.27	217.13	216.18	217.46	218.35	216.02	218.93	216.79	216.41	218.24	217.15	217.21	215.78	216.61	219.14	219.14	215.51	216.49	216.3	218.18
217.26	216.21	215.25	215.81	217.3	213.52	215.46	216.48	217.42	217	217.46	217.78	218.9	218.66	217.35	216.97	216.77	217.38	217.96	214.82	214.97	218.44	217.72	218.69	218.51	217.63	218.41	217.25	216.65	215.62	218.18	218.27	217.41	218.28	216.23	218.59	215.76	216.18	217.16	218.03	216.76	216.4	216.7	217.56	216.56	219.68	216.5	218.6	219.31	218.45
205.05	208.23	201.34	208.31	206.51	207.67	208.8	207.68	204.39	205.44	206.01	207.22	206.57	207.02	204.86	206.15	205.48	207.05	206.05	205	207.76	206.82	207.49	206.68	205.39	208.93	208.75	206.77	208.73	206.48	206.47	205.04	206.71	208	205.31	205.68	206.22	206.49	207.36	204.98	203.76	206.66	205.85	208.05	203.67	206.09	206.46	204.53	205.59	204.99
210.88	212.76	210.91	213.62	211.62	210.93	211.53	211.15	209.64	210.42	212.08	210.24	210.47	212.6	213.42	208.88	210.67	212.53	213.58	212.3	211.86	210.27	212.03	211.08	212.23	214.2	210.44	212.27	210.85	210.66	210.6	210.56	209.87	210.68	210.83	212.59	213.78	209.67	212.53	213.43	212.29	211.9	211.45	210.01	212.38	213.18	210.95	211.47	211.52	209.76
211.64	211.02	213.65	213.11	211.32	211.32	211.5	211.45	211.77	212.06	211	211.91	211.39	211.67	209.97	211.66	212.12	212.77	210.11	212.02	212.94	211.75	211.83	209.69	211.78	210.4	212.58	213.46	214.07	210.35	210.05	210.32	210.77	212.04	210.28	211.69	210.15	211.83	211.95	212.01	214.51	211.08	210.91	214.01	210.73	212.34	211.24	210.43	210.8	211.57
207.74	206.34	206.65	206.83	206.85	204.94	206.07	204.88	205.28	209.5	206.08	207.95	206.34	206.1	206.89	207.55	207.21	205.21	207.89	204.99	206.85	207.35	205.85	207.22	205.87	207.63	207.49	208.55	203.88	207.11	206.24	203.95	208.17	206.24	205.12	204.63	204.38	207.2	206.15	209.22	205.96	206.26	205.31	206.38	205.38	207.07	207.7	207.71	206.35	207.37
217.13	216.3	217.81	216.74	217.03	217.85	216.93	216.48	218.36	216.7	215.78	217.76	216.11	216.48	216.47	217.43	217.51	216.83	216.84	217.23	214.49	217.33	218.02	218.23	217	216.63	216.18	216.05	216.79	216.53	216.62	216.63	216.4	217.82	216.85	216.27	217.17	215.23	215.37	216.77	214.7	216.19	214.03	216.07	215.59	216.66	216.74	216.67	217.58	218.02
203.28	202.81	203.13	202.43	205.63	202.99	201.62	205.03	204.78	204.24	203.9	204.61	204.64	202.96	202.04	204.22	203.76	203.77	203.14	204.46	203.85	204.15	203.38	203.4	201.64	201.68	202.68	202.98	204.07	203.94	203.62	203.32	202.98	206.22	201.08	202.96	203.97	204.47	204.2	203.19	205.06	204.72	202.59	205.35	204.43	203.24	203.49	203.9	202.92	203.78
193.71	192.97	195.35	195.61	194.91	195.33	194	194.47	196.49	194.67	195.34	193.64	196.57	194.49	195.4	194.88	196.96	195.08	196.73	196.81	195.61	195.77	192.84	194.38	193.55	195.42	194.6	196.83	196.29	195.11	194.45	195.44	196.18	196.15	195.84	196.3	196.29	195.09	194.48	193.48	194.69	194.29	194.66	199.08	196.37	195.6	195.44	197.91	193.91	197.15
205.58	201.14	201.56	204.69	202.95	203.6	205.62	203.52	204.62	203.63	202.87	204.13	204.71	202.95	203.86	205.69	206.1	201.49	203.78	203.86	204.15	206.57	204.65	204.76	202.64	205.46	203.19	205.14	205.14	204.07	204.25	202.1	203.14	203.46	204.48	204.62	203.01	203.83	204.8	203.44	203.22	201.68	204.07	205.44	204.67	203.74	201.87	204.25	203.23	203.02
200.58	201.95	200	201.72	202.1	199.52	200.81	201.2	199.59	199.76	200.42	203.44	200.61	199.35	199.49	200.35	198.55	202.5	203.11	199.44	198.53	200.58	200.46	201.59	200.68	198.55	201.19	200.18	199.96	200.24	198.7	201.17	198.67	198.74	200.14	202.07	198.99	201.53	199.8	200.57	201.91	201.86	198.95	200.43	198.99	200.36	200.25	200.7	201.67	198.51
196.64	197.88	200.11	197.15	197.97	197.74	197.8	197.99	199.56	199.34	196.7	197.96	198.83	198.73	198.72	197.93	199.86	198.18	196.44	199.62	200.59	196.7	199.54	199.79	197.47	199.92	194.38	199.05	199.18	196.4	199.07	200.63	199.84	198.48	201.54	197.76	198.07	197.4	199.94	200.16	197.08	198.93	200.51	198.91	197.19	198.99	198.71	198.86	200.87	200.39
206.82	206.63	206.81	209.45	208.24	209.06	208.32	207.43	210.4	209.45	206.97	208.33	211.66	207.78	207.8	208.1	209	209.1	206.49	210.03	207.24	210	207.39	206.94	207.02	207.92	211.84	208.45	209.03	209.85	206.96	208.17	209.57	209.34	208.05	208.61	209.43	207.85	207.75	209.5	207.94	208.32	208.03	209.91	208.03	209.55	209.65	207.96	205.54	209.46
203.48	203.26	205.21	203.35	204.8	204.41	204.92	202.18	205.73	203.38	205.4	203.71	203.17	205.22	205.64	204.88	205.91	203.41	204.18	202.61	205.28	206.51	204.09	205.49	205.54	202.25	203.24	203.65	200.86	203.51	203.82	204.49	202.78	202.32	202.32	202.55	204.02	200.9	204.67	204.84	202.82	205.35	203.3	204.39	205.61	204.43	202.07	201.83	204.32	203.45
194.24	195.29	192.71	194	195.47	196.27	194.28	194.91	193.12	197.15	195.02	195.34	193.57	195.49	194.49	193.05	193.2	195.86	197.54	195.29	193.91	193.42	193.65	194.75	193.99	195.29	193.41	195.44	197.33	195.57	195.48	194.78	195.15	194.54	194.78	196.6	195.37	193.23	194.44	196.42	195.64	194.87	193.76	194.25	195.87	195.19	195.13	195.96	197.11	195.16
206.78	210.23	210.27	208.99	207.56	208.45	210.73	208.66	208.42	210.1	208.83	208.22	206.23	208.39	207.25	207.02	206.84	208.19	209.73	208.35	206.31	208.38	209.69	207.18	208.87	209.6	208.77	207.71	210	210.38	207.65	210.9	210.81	209.47	208.52	211.29	206.27	207.74	207.16	209.1	208.42	208.74	208	208.02	208.97	208.87	210.47	210.06	209.02	209.71
204.04	203.99	201.69	201.18	203.75	201.72	201.38	203.07	203.64	202.9	200.7	203.26	200.49	203.08	201.88	201.31	200.82	203.15	201.89	201.93	201.37	206.38	202.8	201.21	201.23	200.23	201.98	201.02	203.02	202.46	201.02	202.56	202.64	202.2	201.83	202.86	202.23	200.97	202.43	201.99	202	202.29	200.81	201.84	203.78	203.13	201.81	200.36	202.1	200.79
211.8	210.16	210.47	211.95	210.82	211.44	210.97	211.98	211.59	209.67	212.87	213.9	211.57	209.48	210.29	209.57	212.91	209.5	212.62	212.08	210.82	209.45	210.93	211.51	211.04	211.25	211.13	211.6	211.56	211.42	212.03	211.06	212.61	213.45	212.83	211.68	210.77	210.68	210.65	210.26	210.57	212.98	210.96	209.5	209.76	210.83	211.18	210.61	212.3	210.8
215.31	218.76	218.89	216.66	218.05	217.02	218.42	213.92	218.37	216.49	216.13	213.92	216.53	216.56	219.05	220.13	217.1	221.54	220.72	216.75	217.23	218.67	219.42	218.97	217.31	217.33	215.86	219.28	215.73	219.28	218.9	218.87	219.07	216.68	216.97	219.05	219.01	215.95	218.62	218.87	220.95	217.5	216.77	218.61	216.26	215.56	216.99	217.26	218.23	215.16
204.73	203.87	203.16	203.05	201.89	203.79	204.38	203.11	203.22	202.65	202.51	199.56	202.7	200.69	204.18	201.06	203.25	204.3	204.05	202.35	202.19	202.24	202.82	203.46	200.81	203.51	204.05	203	202.61	201.74	202.98	200.4	201.77	203.46	201.22	203.94	205.51	203.75	203.08	204.38	204.47	201.5	203.93	200.57	202.85	200.57	201.61	199.2	203.95	203.2
209.53	211.64	209.75	208.39	206.97	209.83	209.03	210.23	210	207.23	209.06	207.45	208.48	208.71	208.19	211.96	207.81	210.86	211.12	210.53	207.9	210.63	209.68	207.72	206.94	207.52	208.03	209.67	208.61	210.02	209.51	208.26	206.69	210.24	206.7	208.44	209.82	207.35	209.61	212.28	210.72	206.97	208.32	206.71	205.02	208.99	209.98	207.49	208.85	208.17
211.22	211.16	209.06	208.56	209.37	209.15	209.09	208.98	208.77	209.72	209.54	210.16	209.08	207.26	208.32	209.94	209.41	209.18	207.73	209.84	210.76	208.48	210.44	208.5	211.99	209.17	208.22	210	209.55	208.1	208.91	210.22	207.04	208.06	210.25	211.69	208.63	208.4	208.42	207.29	207.11	210.41	210.51	213.27	210.17	208.33	209.42	208.82	209.2	206.97
205.62	204.7	204.74	205.27	204.44	204.01	204.26	205.06	202.16	203.86	205.48	204.82	205.12	203.27	203.14	203.78	205.54	206.6	204.56	203.43	204.76	204.14	206.72	205.15	205.57	204.27	205.73	204.28	203.01	206.23	204.82	203.19	203.79	206.16	205.13	204.57	203.03	202.51	205.19	204.47	203.32	203.92	205.38	203.36	205.2	204.2	206.31	205.89	205.01	205.06
215.52	219.13	218.23	216.61	216.84	219.51	220.57	215.92	216.11	216.53	219.22	219.03	219.21	216.63	219.44	219.76	216.99	218.7	218.96	216.9	214.9	217.02	218.84	215.89	219.32	217.17	218.93	218.3	218.84	217.18	218.78	215.09	217.02	218.59	217.77	217.11	215.53	218.47	219.6	218.12	217.04	218	215.58	217.53	218.06	218.05	219.91	218.96	217.27	220.84
212.38	214.62	211.59	211.34	211.83	212.4	213.11	213.5	210.51	210.38	214.51	213.61	212.67	213.79	213.67	212.71	212.91	212.39	213.94	212.39	210.58	212.92	212.55	211.58	212.47	213.24	212.4	210.95	213.36	214.7	213.5	212.43	212.41	213.49	210.85	211.85	214.48	213.78	212.35	212.67	211.65	215.79	213.38	213.65	213.02	213.42	213.03	214.62	212.5	214.17
219.6	218.11	217.04	217.3	217.39	217.68	217.48	219.04	216.52	214.85	216.9	217.12	216.6	217.3	218.09	218.53	217.32	215.2	216.7	218.46	219.66	216.82	216.01	216.04	216.64	217.42	217.97	216.71	216.66	216.1	216.05	216.92	214.77	219.39	217.94	218.99	216.12	216.68	218.94	216.21	217.05	217.13	215.24	216.44	217.39	216.58	216.3	216.31	219.56	218.47
209.13	208.62	205.51	207.51	209.93	207.1	208.38	207.89	206.39	208.95	209.6	210.18	207.78	208.42	210.03	209.61	208.48	208.28	207.76	210.09	208.36	208.44	208.55	207.05	206.54	208.15	206.32	206.74	205.38	207.09	209.31	205.77	205.97	209.5	205.41	208.38	209.75	206.27	207.51	205.72	209.6	206.99	209.18	207.72	208.48	208.64	206.17	208.03	208.07	209.92
213.76	215.68	216.23	215.32	213.59	214.11	214.7	214.03	213.09	215.22	214.82	211.84	215.25	213.7	214.16	214.25	214.7	212.3	212.34	212.74	212.7	212.78	212.99	213.3	212.71	213.75	213.31	212.69	212.7	213.79	213.87	213.24	213.73	215.04	215.37	212.63	214.76	213.78	212.02	214.26	214.9	212.48	214.81	213.51	214.5	213.08	212.53	212.93	214.87	211.97
210.53	210.54	213.17	210.78	210.3	209.59	213.43	210.81	211.11	209.45	212.23	213.36	214.42	211.14	212.38	212.2	211.35	210.33	211.55	212.3	210.7	211.66	210.67	211.78	210.58	211.84	213.02	212.14	212.28	212.84	210.53	209.8	210.6	212.01	212.88	211.91	213.03	211.67	208.87	210.55	213.05	213.07	211.15	212.11	213.18	208.43	212.66	211.95	213.68	212.2
208	205.88	207.36	209.67	208.3	208.27	209.18	210.9	207.31	207.94	209.76	209.31	208.38	209.62	208.34	206.49	206.18	208.06	207.83	209.82	209.65	208.99	206.74	207.46	206.57	208.6	208.94	207.92	208.3	210.3	207.82	207.24	209.83	208.44	207.66	207.65	207.31	208.03	209.48	207.61	206.73	207.29	210.46	210.89	209.76	207.71	206.03	207.87	209.2	205.82
216.36	217.11	216.58	215.74	215.83	214.39	215.23	216.58	217.33	217.02	216.12	217.7	216.79	216.92	215.03	219.07	217.31	216.79	216.55	217.36	218.11	218.58	217.47	217.94	216.83	215.43	216.68	218.55	218.3	219.14	215.96	217.72	217.15	218.2	217.27	215.25	218.32	217.59	217.11	216.11	217.76	215.72	216.82	217.55	216.92	215.88	217.39	217.91	216.63	216.03
205.98	207.68	207.61	206.22	206.04	206.55	206.19	206.78	204.9	206.55	206.16	207.46	207.62	204.79	206.32	204.2	205.74	203.29	207.68	204.19	207.68	205.31	206.29	205.24	204.8	206.03	206.63	206.15	205.03	208.02	206.91	206.24	207.62	204.58	207.58	203.56	205.76	205.78	205.42	204.86	206.58	208.07	204.47	204.07	204.35	206.57	205.74	206.67	206.13	205.09
217.51	219.26	218.96	217.72	217.34	216.49	218.61	216.55	217.34	218.15	215.36	217.94	217.01	219.87	218.51	217.29	217.18	218.09	215.54	214.68	217.1	215.83	217.66	217.43	219.16	216.43	217.82	216.96	217.3	217.57	215.03	218.06	218.63	217.64	216.94	215.44	218.84	220.63	218.7	218.66	219.77	216.55	219.57	220.81	217.02	217.07	218.74	218.07	216.75	217.99
206.89	205.99	206.06	206.63	207.99	208.41	207.11	207.26	207.03	208.89	206.13	207.07	207.09	207.95	207.06	207.17	206.71	209.04	207.87	207.76	208.52	208.2	211.14	206.83	207.22	207.61	208.5	208.22	208.65	208.31	207.69	208.23	208.86	208.75	207.08	207.45	208.96	205.68	208.68	208.69	208.52	210.15	208.43	208.63	206.86	207.77	207.43	209.68	209.61	206.77
219.36	217.9	216.95	217.61	217.92	217.52	220.34	219.4	221.58	218.94	216.1	217.59	218.25	216.61	216.23	219.22	217.31	216.4	216.89	217.36	216.97	217.51	219.37	218.44	218.42	218.6	216.26	220.09	218.68	217.27	218.33	218.43	216.91	217.14	217.18	220.04	218.1	215.66	216.38	217.6	215.81	217.86	217.84	219.32	215.84	218.04	217.23	219.25	217.85	220.42
212.81	211.18	212.07	211.28	212.79	211.88	211.65	212.43	215.01	212.42	213.39	214.05	211.56	211.91	212.32	214.74	212.36	211.25	213.56	209.99	212.35	210.86	212.76	212.47	212.27	211.45	210.95	214.26	214.83	211.82	211.08	211.08	212.95	210.68	211.79	211.66	212.08	212.63	212	212.67	211.72	212.32	213.02	213.26	210.24	211.41	212.77	210.8	211.59	212.15
219.52	217	216.97	217.63	216.99	216.46	218.67	217.49	218.97	217.3	218.4	216.87	216	217.24	215.92	219.05	219.74	216.82	218.32	217.81	216.54	216.27	218.72	217.25	218.86	217.69	219.26	218.71	217.83	219.99	217.39	219.28	216.32	217.75	216.87	217.98	220.01	218.38	218.32	216.61	218.25	219.71	217.39	218	218.59	218.67	219.75	218.01	218.55	217.91
203.28	203.91	204.38	206.84	203.27	205.81	204.14	204.24	205.43	204.53	204.64	205.36	205.5	204.76	204.69	205.32	204.09	205.22	207.46	207.87	205.89	204.38	204	204.11	207.45	203.69	206.31	204.23	205.81	204.87	204.19	203.59	204.07	204.34	203.78	204.88	204.06	203.24	205.81	206.23	203.26	202.97	205.81	204.18	204.17	205.51	206.07	204.95	205.26	201.94
201.35	201.11	203.32	201.2	202.09	201.5	202.38	202.63	201.86	203.29	199.54	202	201.54	201.85	202.3	203.74	199.24	199.99	201.13	202.35	202.48	200.36	200.91	202.36	200.91	199.9	200.11	200.1	202.13	200.06	199.52	201.72	201.9	203.2	200.26	200.65	202.71	202.09	200.71	199.7	200.78	201.59	201.1	201.67	199.43	200.67	202.33	201.44	200.81	201.97
216.81	216.61	218.79	214.66	217.73	216.25	217.46	217.4	215.87	217.52	216.01	215.72	216.54	216.81	216.4	217.8	216.84	217.9	215.18	216.78	217.98	218.26	217.2	219	216.2	217.02	217.95	217.85	217.22	217.62	215.89	215.8	215.27	216.16	216.38	219.56	217.44	215.85	215.68	220.18	215.76	218.09	215.91	218.51	218.24	218.3	215.49	218	220.58	218.1
209.29	209.29	207.98	208.79	208.91	209.75	207.41	209.42	208.24	208.76	209.14	209.01	207.76	208.62	208.54	211.44	208.4	209.23	210.26	210.25	209.32	209.82	211.01	209.45	207.93	210.33	210.37	208.21	206.92	208.76	210.33	209.22	210.23	208.85	209.81	207.19	209.83	208.74	209.3	210.81	209.33	207.1	209.42	210.7	210.18	208.64	207.62	209.05	209.03	210.98
203.34	202.56	204.03	205.08	202.26	204.56	206.21	205.44	203.68	202.79	202.64	203.38	202.76	202.83	203.64	205.76	203.82	202.82	205.24	204.86	202.57	203.23	202.52	202.84	200.96	202.36	203.65	205.08	202.33	201.94	202.85	206.33	203.67	202.35	203.97	203.42	204.33	202.73	204.71	202.96	204.27	202.88	204.25	201.96	203.77	202.07	204.42	202.45	203.8	203.68
207.97	207.9	206.57	210.11	208.35	206.18	207.82	206.3	208.03	208.08	206.28	209.38	209.64	205.41	210.62	210.26	209.59	208.46	207.91	207.54	209.51	210.03	207.09	205.62	208.44	207.3	205.99	208.9	208.7	206.01	207.58	207.36	208.82	205.15	207.84	207.93	205.74	207.48	208.12	205.15	206.59	208.77	208.36	211.56	205.82	209.43	208.12	208.41	207.46	207.99
206.52	208.24	206.9	208.86	207.61	207.22	209.11	208.84	207.21	205.59	207.25	208.56	211.19	207.63	207.28	209.41	205.66	208.03	208.71	205.25	208.61	207.77	209.19	208.32	207.1	207.51	207.71	206.46	207.8	208.98	205.68	207.59	205.96	207.5	206.35	207.03	208.75	203.95	207.17	207.57	206.92	208.42	207.47	207.59	206.74	207.46	206.64	206.44	207.82	206.98
210.33	208.79	208.57	209.1	208.48	210.45	211.45	209.83	210.16	210.95	208.82	209.73	208.26	210.73	210.08	210.93	209.49	210.31	210.57	209.79	209.85	207.34	211.38	209.37	210.68	211.02	209.74	210	210.84	211.03	207.35	208.17	209.63	210.76	209.26	210.49	210.56	210.97	210.69	208.74	210.26	210.11	210.64	210.49	209.84	210.14	210.99	210.56	208.57	207.51
191.64	192.24	194.48	194.53	195.59	194.37	193.06	191.34	193.68	193.58	195.11	194.6	193.77	193.52	194.57	193.71	193.74	192.34	195.35	194.48	192.73	196.51	196.07	197.15	194.47	194.9	196.18	196.5	196.16	195.38	194.53	193.06	193.07	195.05	191.73	192.03	192.83	195	194	193.53	194.61	193.61	193.59	195.77	195.39	193.3	194.04	194.46	192.81	197.63
206.19	205.4	207.86	206.75	208.02	208.77	207.73	208.4	207.58	206.85	207.85	204.5	207.45	208.72	208.04	207.41	206.26	210.08	210.26	207.26	209.34	207.31	208.75	208.46	208.37	208.44	207.63	205.4	206.74	206.43	205.31	207.78	209.03	206.48	207.09	207.32	207.81	208.37	207.84	207.54	206.75	206.32	206.87	206.73	208.38	208.07	207.9	208.05	207.08	207.76
205.19	203.49	202.54	205.26	202.74	205.37	207.67	203.7	204.47	205.29	207.46	204.81	206.61	206.29	204.04	206.58	205.84	205.87	202.21	204.88	205.27	204.46	203.19	205.92	204.36	206.86	205.67	204.66	204.56	205.56	206.99	204.22	202.21	204.92	206.68	202.99	203.41	204.05	204.58	205.81	206.22	204.49	206.73	205.09	204.54	205.26	204.95	204.1	205.32	204.7
203.47	201.54	205.69	203.61	205.72	204.38	202.67	203.17	203.59	204.14	205.36	204.03	203.79	201.59	204.45	203.78	203.33	202.11	206.91	203.85	204.66	203.4	203.01	203.36	203.63	202.52	204.5	202.34	202.31	202.98	203.5	203.21	203.75	202.67	203.01	203.35	207.11	204.06	204.62	203.61	201.5	205.95	202.52	202.86	201.91	203.95	204.22	203.43	205.24	204.11
214.23	213.69	211.84	213.97	212.84	213.51	213.18	211.95	213.22	214.48	213.01	214.77	210.47	213.57	216.6	212.47	213.62	214.32	215.83	211.89	215.53	216.53	214.15	213.21	213.29	213.35	213.44	215.09	213.41	214.66	214.56	213.6	214.12	213.13	213.89	213.23	213.8	213.34	213.18	215.72	212.65	212.63	215.38	214.44	214.7	213.72	214.44	212.84	213.01	212.36
210.4	211.5	211.62	210.08	211.97	212.89	213.44	212.01	212.85	210.61	212.32	210.41	211.55	213.25	209.58	212.68	210.52	212.54	213.06	212.28	212.98	212.35	210.58	211	212.48	210.86	212.67	211.67	213.67	212.74	211.03	209.9	210.29	210.23	212.06	209.92	212.66	211.57	208.94	211.61	208.58	212.02	210.93	211.04	211.69	211.2	210.59	211.34	209.93	213.13
208.75	207.06	206.39	207.93	209.04	207.29	206.29	207.65	210.04	207.66	207.78	207.7	208.68	207.57	207.71	210.48	207.59	209.02	208.57	208.62	207.63	208.51	206.89	207.16	209.39	207.36	208.01	206.58	207.67	208.43	209.11	206.29	207.73	208.58	207.37	209.82	206.98	206.71	210.92	209	209.01	208.66	207.3	206.81	206.37	206.53	207.23	206.82	207.88	207.84
210.85	209.82	210.01	208.99	209.33	210.2	209.79	209.73	211.2	208.66	207.29	208.65	207.86	209.51	210.66	209.22	210.94	208.38	210.52	209.26	210.47	212.92	212.78	210.13	207.87	211.44	208.2	210.9	208.68	209.17	210.18	209.3	209.12	209.25	209.25	210.91	211.24	210.39	209.35	210.12	209.58	207.25	209.97	208.57	210.9	208.09	210.49	210.66	209.07	209.9
207.96	207.84	209.43	206.95	208.39	208.57	209.08	211.27	208.73	209.07	209.28	208.33	208.77	209.07	208.58	209.28	209.2	209.44	209.14	208.02	211.2	208.65	209.03	206.58	208	210.72	209.38	209.35	210.71	206.13	210.2	210.42	210.11	208.59	208.52	209.18	209.37	209.92	209.02	209.66	209.24	209.57	207.31	210.53	208.02	211.23	210.39	209.19	210.08	208.68
208.52	209.19	207.19	208.51	208.64	210.12	208.62	210.97	210.35	207.7	207.95	207.88	210.77	209.22	208.61	208.58	207.58	209.03	208.47	209.74	207.18	207.7	207.25	209.47	208.79	210.46	207.72	205.49	206.74	207.65	207.14	209.46	207.73	209.72	210.17	210.16	211.48	208.46	208.92	207.74	208.55	209.15	210.46	209.47	207.86	209.72	207.62	208.96	207.17	207.06
212.98	211.22	211.5	210.38	212.75	210.73	211.45	211.61	213.17	209.49	213.61	211.23	213.07	213.49	212.22	211	213.26	212.29	212.46	212.34	208.29	212.94	211.9	213.16	212.18	211.42	211.54	210.18	212.95	211.91	213.01	211.97	212.95	210.76	208.58	212.17	208.24	210.51	212.68	211.38	212.32	211.99	211.18	212.06	211.89	211	212.2	211.1	211.6	211.83
207.19	208.12	207.06	210.07	207.23	207.49	208.11	206.3	207.62	207.43	206.04	210.14	208.4	206.5	206.63	208.41	208.15	207.56	209.77	208.69	206.41	208.39	206.09	206.91	206.79	208.47	207.2	208.42	208.73	207.67	206.78	205.15	207.62	208.46	208.55	206.61	208.38	207.79	208.19	209.67	206.06	207.27	206.41	206	208.94	209.05	205.48	208.71	209.27	209.61
210.55	211.73	214.19	211.99	212.07	214.71	213.29	212.28	210.05	211.2	209.75	211.76	210.72	212.59	213.78	212.42	214.02	210.27	212.9	210.72	212.17	210.75	212.21	211.41	209.89	211.2	213.06	211.47	210.29	211.84	213.33	213.64	212.54	212.65	213.42	213.56	213.49	211.9	213.1	213.89	212.03	213.68	211.16	211.99	210.83	212.07	209.82	213.38	209.01	211.21
201.99	203.31	203.59	201.26	202.57	205.33	200.91	204.57	201.82	202.32	203.25	200.12	202.37	201.69	202.38	202.27	205.5	202.5	201.81	205.91	200.27	204.71	204.76	203.1	203	202.59	203.45	203.18	204.27	205.34	204.8	202.05	202.51	202.71	202.61	202.7	203.39	204.02	203.16	204.88	204.25	202.44	200.64	200.61	203.18	204.17	202.95	204.56	203.7	202.54
218.76	217.27	216.31	217.75	215.86	215.88	217.98	216.83	216.61	214.28	217.32	218.06	216.74	219.68	217.06	216.86	217.14	218.98	215.97	218.39	217.74	216.33	216.99	220.16	216.86	215.16	212.81	215.47	215.2	219.75	218.2	217.97	214.65	217.93	216.29	217.27	219.4	216.27	215.89	215.41	216.65	217.17	216.25	218.82	217.05	217.97	218.1	217.78	215.56	216.62
204.5	203.89	204.93	204.66	202.93	203.32	203.67	204.97	203.45	204.04	204.78	203.47	204.74	203.26	203.51	203.78	205.35	204.75	203.52	204.82	206.55	204.55	202.5	203.38	201.68	205.84	204.32	205.59	205.07	204.67	204.23	204.55	203.28	204.75	205.67	204.46	208.16	204.33	203.57	204.38	204.2	204.9	202.86	205.86	205.92	204.71	204.64	204.19	204.18	206.27
209.55	207.71	206.93	208.65	206.98	209.14	208.04	206.83	207.25	209.56	207.49	208.2	207.92	209.48	205.54	209.74	206.06	205.74	206.97	208.26	204.58	207.52	207.61	209.76	208.14	208.12	206.58	209.43	206.34	208.17	208.01	207.17	209.04	209.36	206.67	206.44	205.58	204.66	208.93	210.65	206.81	207.76	206.29	207.25	207.11	208.02	208.55	207.57	206.78	209.41
205.81	209.31	208.44	207.53	206.02	209.45	207.42	209.56	208.85	206.7	208.78	206.83	206.75	207.61	208.11	209.88	206.46	207.25	207.1	209.44	207.28	207.85	208	208.74	207.71	206.53	205.63	205.92	209.28	208.26	207.76	208.31	206.47	207.85	209.01	207.62	206.63	206.24	206.25	207.42	208.34	206.9	208.7	207.3	207.78	209.51	207.82	209.58	207.37	208.49
211.91	211	211.4	211.12	211.12	210.33	211.27	211.89	212.78	210.46	208.88	211.67	210.52	210.54	213.22	212.65	211.84	210.76	209.88	209.54	211.44	210.49	211.94	212.39	212.1	210.02	211.7	212.14	212.51	213.01	213.21	210.68	209.92	209.91	211.31	211.62	211.68	212.36	212.55	210.58	210.04	211.86	212.51	212.31	208.95	210.73	212.79	211.8	212.35	210.53
203.35	202.02	204.45	200.67	204.71	203.78	203.97	203.88	203.85	203.75	204.09	203.73	204.22	203.76	203.54	203.04	202.8	203.41	204.37	204.4	201.66	204.56	203.73	204.62	203.18	203.75	201.65	201.75	202.64	204.96	204.56	202.26	202.9	204.69	203.02	204.39	203.01	202.44	205.09	203.26	203.98	203.64	204.23	202.82	203.7	202.49	203.9	204.34	202.69	204
198.6	198.59	198.12	199.02	198.48	200.55	200.48	199.8	198.94	198.74	196.63	198.64	199.89	200.32	197.78	200.63	200.51	199.62	200.68	200.66	198.38	201.04	199.58	199.18	197.94	199.54	200.33	201.07	199.12	197.02	201	197.73	198.95	199.73	199.79	198.14	199.54	200.85	200.37	199.61	195.83	200.88	200.16	199.3	199.77	201.56	198.2	201.23	198.46	199.73
207.41	207.24	207.72	210.68	209.22	210.44	207.79	209.88	208.61	207.39	205.63	207.96	209.24	208.94	210.63	210.03	208.82	210.71	209.23	209.33	209.53	208.08	208.37	209.08	209.09	209.42	207.82	210.81	208.39	209.33	207.07	208.18	208.9	208.25	208.29	208.77	209.28	209.7	209.94	209.39	208.54	209.47	209.09	209.98	206.37	207.91	209.12	210.21	208.76	208.26
209.08	208.87	209.76	208.46	209.19	208.2	206.52	206.48	208.26	208.1	208.44	208.34	210.38	208.59	207.66	209.32	210.58	209.2	210.75	208.18	208.87	209.16	206.34	207.95	207.89	209.56	207.88	207.98	208.52	210.6	208.12	207.58	208.22	208.23	207.99	208.98	209.54	209.77	209.15	207.88	208.34	207.68	205.12	209.38	209.29	209	209.04	206.91	211.27	206.96
200.3	197.43	197.17	203.46	197.86	199.77	201.98	199.74	199	200.1	199.55	199.41	198.74	200.59	197.43	199.95	199.35	201.84	199.95	195.67	201.78	197.86	198.91	200.08	199.82	198.1	200.95	200.63	202.34	199.17	199.55	200.12	200.4	200.27	199.6	198.16	200.39	197.4	200.26	197.09	198.04	197.75	199.15	199.49	198.35	201.03	201.1	200.27	201.06	202.1
217.35	217.3	217.29	216.46	217.12	217.46	216.84	218.47	215.85	215.77	217.96	214.9	216.88	216.46	217.36	217.59	216.62	215.89	217.75	217.44	218.08	217.22	217.23	219	216.35	217.11	215.57	215.76	218.96	217.53	215.97	216.87	216.51	217.42	216.1	216.38	217.13	218.52	214.82	219.07	218.67	216.18	214.16	217.07	216.89	218.22	217.6	218.8	216.64	219.52
217.2	217.21	215.79	216.26	217.41	218.04	213.97	216.47	217.49	217.31	217.07	216.65	217.4	216.41	216.57	217.5	214.88	217.68	217.97	217.06	216.11	218.26	217.74	215.97	217.6	216.17	216.05	216.69	216.01	218.76	217.38	217.31	215.98	216.62	216.74	217.64	216.1	218.49	217.51	217.52	215.68	216.58	216.2	215.33	215.63	219.53	216.79	216.38	217.44	216.63
208.23	208.7	210.4	208.7	208.19	204.47	209.15	206.68	209.12	208.73	211.26	209.76	208.57	208.81	210.1	207.78	208.3	208.98	209.6	208.75	209.24	207.61	206.49	206.75	207.43	209.23	208.43	209.03	208.08	205.33	206.52	207.69	206.23	209.23	208.75	208.61	208.68	207.97	209.11	208.97	210.17	209.79	206.89	210.25	208.29	209.23	206.63	209.76	208.22	207.49
207.66	203.9	206.9	205.9	208.56	206.06	205.19	204.65	208.56	204.94	205.31	205.74	206.2	206.32	205.32	210.31	205.57	208.75	205.07	206.4	207.2	204.41	206.87	206.02	207.4	204.68	207.33	206.52	205.79	207.1	206.37	206.06	207.27	207.13	206.7	205.76	206.89	208.51	206.36	206.67	205.85	206.27	207.2	206.36	205.19	204.92	208.43	208.46	206.58	208.48
206.08	208.52	207.76	209.29	207.27	207.14	209.95	207.98	205.91	207.98	207.46	206.94	207.58	207.71	207.7	206.94	208.89	209.57	208.05	207.03	208.8	209.09	207.82	210.24	207.25	207.27	207.66	207.99	208.2	208.83	206.27	208.05	208.21	208.32	207.56	207.38	209.15	209.69	209.08	206.12	206.17	208.19	208	207.56	208.05	206.91	207.13	205.57	209.05	208.03
202.92	203.01	205.45	203.6	204.65	205.61	202.39	203.96	205.37	204.24	205.89	201.56	202.5	203.4	205.35	206.62	204.98	204.75	204.48	206.04	202.41	203.31	202.47	202.2	204.35	203.38	201.68	203.53	202.42	205.73	203.43	202.84	203.09	204.76	201.59	203.62	204.39	205.12	202.41	204.34	203.73	203.8	204.96	202.77	199.59	205.86	204.69	203.21	202.71	202.96
208.29	208.81	206.8	206.99	207.54	209.9	207.05	205.97	206.42	208.4	206.99	208.11	207.22	209.77	209.25	209.78	206.8	207.33	206.75	209.1	208.59	207.24	210.22	206.67	208.78	207.53	208.56	209.61	209.17	204.96	209.23	209.86	207.2	207.42	209.99	209.37	207.78	204.87	208.13	206.7	206.31	208.05	208.12	207.51	209.07	207.56	206.75	206.44	208.48	208.15
198.62	200.53	201.22	199.42	200.11	201.02	201.26	200.26	200.13	201.68	201.19	201.03	200.15	200.95	201.42	200.58	202.48	201.27	200.98	202.14	200.23	200.39	200.74	201.78	200.7	200.75	199.75	200.43	201.63	199.31	198.62	200.06	201.3	200.29	199.41	198.02	199.27	200.77	200.76	200.4	202.3	199.33	199.32	201.31	199.27	200.92	201.43	199.43	198.56	201.4
206.93	206.8	207.6	207.86	209.41	206.86	208.58	210.47	209.16	208.67	209.95	209.09	208.21	208.64	207.01	210.09	209.08	209.57	208.41	209.65	209.67	206.14	209.04	207.05	208.93	211.73	208.05	207.77	210.7	208.72	209.62	210.53	209.09	210.62	208.13	207.07	210.11	207.62	208.64	210.78	207.99	206.88	208.77	208.79	209.21	206.29	210.49	210.15	207.19	209
209.41	207.75	207.88	208.95	208.47	208.29	208.36	210.57	207.32	209.51	206.93	208.25	210.21	209.04	207.69	206.92	208.3	209.28	208.99	206.28	209.22	209.99	208.37	208.66	207.68	209.65	207.97	206.91	208.58	209.72	209.02	208.27	207.19	209.14	206.56	209.72	205.55	209.46	210.79	211.07	208.93	208.38	210.49	210.15	205.96	209.13	207.97	207.9	210.72	209.18
207.92	207.26	209.53	208.34	206.86	207.61	206.23	206.97	208.53	210.03	207.72	206.99	207.63	206.89	208.17	206.55	209.64	208.49	209.9	207.11	207.28	206.93	208.43	207.3	207.56	207.47	208.66	205.51	206.72	207.71	208.1	208.77	206.69	208.62	206.82	206.37	207.17	206.65	207.27	205.93	207.4	208.45	208.23	205.47	208.82	208.91	207.26	206.82	207.38	209.07
203.05	204.26	204.04	202.58	200.99	202.57	200.96	201.12	202.45	203.34	202.54	201.13	202.71	202.27	201.63	201.27	203.41	204.29	204.84	202.57	201.93	201.75	202.93	202.93	204.89	200.76	203.37	202.69	201.86	202.86	200.38	203.25	200.86	203.11	202.54	201.47	200.8	203.7	201.57	204.58	202.37	203.09	203.34	201.98	203.22	203.1	200.73	204.39	201.73	202.77
218.07	218.04	216.12	217.8	216.77	214.3	215.88	214.24	216.7	217.79	215.98	215.79	215.22	217.1	215.08	217.68	217.55	214.58	217.42	216.78	215.04	215.41	217.51	214.93	217.11	217.92	217.91	217.39	216.37	218.39	219.86	215.75	216.81	217.39	219.57	217.56	216.65	219.67	216.07	217.99	217.66	216.68	217.66	216.03	214.76	218.16	217.58	217.08	217.01	216.55
207.94	209.27	207.56	208.94	206.3	208.22	209.76	208.32	208.11	206.99	208.71	209.2	210.4	208.75	207.38	209.09	208.81	210.24	210.66	208.55	208.5	209.17	208.74	208.87	209.04	210.31	208.79	209.79	207.92	208.65	206.19	206.65	208.09	208.14	207.85	207.47	210.35	210.14	208.06	208.07	208.63	208.37	207.68	209.19	207.9	209.55	209.02	209.42	209.92	207.13
203.91	204.23	203.48	204.86	204.25	202.94	203.41	203.15	205.85	204.33	203.71	206.23	205.52	203.66	203.33	203.3	203.09	203.28	207.34	203.68	204.87	205.59	204.29	202.94	201.95	200.86	203.47	204.47	202.36	203.1	203.44	204.58	204.93	202.81	204.28	204.18	203.99	203.29	204.17	205.83	202.41	202.5	203.38	205.91	203.89	204.84	204.97	203.41	202.56	204.66
210.56	209.57	205.11	207.08	209.7	208.03	210.68	205.93	208.29	208.01	208.85	207.05	207.23	207.67	207.37	208.21	205.09	205.6	206.47	209.82	208.46	207.15	206.1	208.1	207.74	207.26	207.66	207.02	207.68	207.03	207.66	205.34	204.7	209.52	209.33	206.54	205.63	208.51	207.4	208.31	209.86	206.88	207.16	207.17	209.64	208.22	209.66	208.09	207.92	208.93
208.6	209.7	208.42	211.56	208.29	208.81	208.56	209.2	209.78	210.33	209.32	209.77	206.6	207.78	210.16	209.61	210.36	208.8	208.84	209.07	210.05	208.84	210.9	208.64	208.02	209.75	209.69	212.07	209.1	208.48	209.41	208.61	209.5	208.28	209.97	209.46	209.79	208.6	208.97	210.31	210	210.25	207.76	208.7	209.96	211.7	210.56	210.3	208.99	209.19
202.18	203.34	204.33	201.45	201.63	203.1	202.58	201.47	203.54	203.18	201.8	201.63	202.83	204.3	203.6	204.01	202.69	204.2	202.18	203.3	202.94	203.68	202.53	203.18	201.68	202.65	202.19	201.57	204.59	202.39	204.09	204.37	201.35	203.77	202.11	202.54	202.52	201.03	203.35	203.73	201.38	202.61	201.37	201.77	203.51	200.73	202.22	200.75	202.53	201.85
203.56	203.92	201.61	204.33	203.83	204.87	202.44	202.6	201.21	203.86	204.25	200.76	202.92	203.88	205.01	205.28	206.41	204.47	204.07	202.89	204.03	204.2	204.58	204.1	202.72	204.91	203.51	203.7	202.69	203.68	204.97	204.51	205.48	204.27	204.46	202.47	204.19	202.37	203.93	205.6	201.28	204.82	203.66	203.3	204.21	204.36	203.38	202.88	203.49	204.21
211.63	206.82	209.79	210.28	209.63	209.71	210.73	209.61	209.03	209.81	211.26	210.5	208.57	209.68	208.27	207.77	208.21	208	210.67	211.63	210.61	206.39	210.12	210.54	207.5	208.45	210.57	210.55	211.18	210.69	208.12	208.05	209.74	209.47	209.09	210.83	209.79	210.02	210.56	211.06	207.87	210.85	208.55	207.56	207.51	207.68	211.34	208.73	210.3	209.98
205.16	204.84	204.07	204.44	204.92	203.5	203	203.04	204.45	203.62	203.04	202.45	202.19	204.91	204.2	203.9	204.15	203.64	205.23	205.24	201.85	202.79	203.45	203.85	202.64	203.02	203.35	202.93	201.33	204.95	204.86	202.06	203.88	201.9	203.75	204.32	202.82	203.22	202.76	203.86	203.58	204.65	200.29	202.76	203.07	202.81	202.06	203.45	204.43	203.46
217.57	217.62	215.7	217.42	218.1	214.88	216.54	216.44	217.62	215.01	215.17	220.32	218.35	216.4	219.03	217.4	215.69	217.4	214.71	216.36	217.92	217.71	217.52	216.34	218.42	217.97	218.23	214.98	218.63	216.56	215.39	217.65	215.8	215.85	218.76	216.75	218.44	217.4	216.8	217.03	214.53	213.5	215.1	215.16	217.66	217.22	216.15	214.92	216.06	214.55
209.03	208.03	211.07	210.48	207.83	210.83	207.44	208.53	209.49	208.48	208.91	207.29	207.52	208.21	208.59	208.8	208.87	209.79	209.99	206.95	212.37	209.81	206.85	208.44	210.36	209.7	208.36	209.86	208.54	208.71	208.34	207.94	207.85	206.33	208.99	206.77	208.08	208.81	207.22	209.35	207.41	206.58	208.6	207.45	206.94	208.73	209.76	205.3	209.71	208.4
208.94	207.3	207.59	209.69	209.26	210.08	206.83	207.64	208.57	209.63	209.93	209.35	207.54	208.17	209.82	209.09	210.82	208.79	209.09	209.36	206	208.39	211.55	209.81	209.48	209.67	209.38	210.29	211.67	206.49	208.22	208.43	211.22	210.75	209.34	210.33	207.5	209.08	208.2	209.19	208.02	206.14	206.84	208.98	207.7	208.35	209.35	206.42	207.34	208.42
201.58	201.7	199.65	198.07	201.26	201.57	199.92	199.74	201.26	201.25	202.11	201.82	201.97	201.99	204.23	202.07	202.03	201.81	200.71	201.67	199.1	201.04	201.92	205.18	202.81	203.94	201.03	199.46	201.84	200.19	202.98	201.4	201.56	201.15	200.29	201.99	199.87	200.66	202.56	198.43	201.07	204.66	202.64	200.63	202.3	201.79	203.59	200.18	201.76	199.4
216.06	215.77	215.27	216.61	215.29	216.66	216.66	215.42	220.06	216.99	218.16	217.82	214.9	218.23	217.37	216.32	217.13	215.53	216.53	215.08	219.95	217.33	216.42	217.06	216.37	215.24	216.93	217.75	216	217.28	216.77	216.5	215.77	216.75	217.44	215.53	216.85	218.48	215.05	216.69	217.91	218.2	219.38	219.11	215.4	216.1	218.71	217.86	219.38	216.05
211.63	210.57	211.21	210.83	211.44	211.48	211.61	210.59	211.13	210.76	213.12	212.53	210.5	212.03	210.45	211.75	214.17	211.92	210.82	210.37	210.84	212.13	210.95	211.72	209.3	211.47	213.91	212.44	212.2	211.36	210.95	212.52	212.59	212.83	212.81	211.86	213.24	212.41	209.83	211.42	210.33	211.42	209.67	212.18	212.52	208.83	212.84	213.96	210.5	208.98
196.73	197.58	197.24	199.33	198.29	197.15	198.72	199.22	197.46	197.56	196.86	198.84	195.44	198.08	196.29	197.96	199.41	198.44	199.74	196.27	197.2	197.25	196.29	199.07	200.58	200.41	199.57	196.17	197.93	200.32	198.16	197.21	198.17	197.75	199.1	200.56	200.62	198.78	197.81	196.42	198.4	198.72	198.66	198.01	198.11	197.2	198.91	196.72	198.62	196.2
206.43	209.77	210.26	205.75	209.38	207.78	206.73	208.44	207.09	208.63	206.02	207.38	208.92	207.88	208.56	206.41	207.14	207.6	205.95	206.37	206.56	205.82	207.6	209.27	205.77	209.99	209.57	209.04	206.54	208.1	207.93	206.39	208.27	208.5	205.75	207.66	207.22	206.67	207.49	208.43	205.69	204.8	208.85	206.03	207.41	208.25	207.85	208.54	205.45	210.18
202.36	204.29	203.54	202.5	202.45	202.44	203.51	204.87	202.88	203.62	201.8	202.63	202.36	200.84	204.56	204.48	201.71	202.28	201.94	200.76	201.75	203.47	204.48	203.29	204.62	205.13	201.95	203.17	203.1	201.71	201.47	202.06	201.99	201.12	202.33	204.83	203.13	200.96	204.05	202.7	203.58	201.68	200.88	202.59	200.78	204.78	202.74	198.69	202.02	201.28
206.31	206.1	204.86	204.73	205.75	203.09	205.33	204.94	204	205.39	202.66	204.75	203.76	204.22	204.23	204.41	204.65	205.38	206.22	204.29	204.69	206.01	205.28	204.38	204.47	201.55	205.06	205.64	204.17	206.1	204.23	204.45	205.56	206.03	206.2	206.16	206.43	205.19	203.23	203.15	205.54	203.68	203.54	204.23	202.45	204.49	205.38	205.63	204.34	205.54
209.7	207.34	210.04	209.77	211.2	207.52	210.65	209.69	207.63	207.56	208.5	212.42	211.61	209.04	211.31	209.45	209.43	208.94	210.53	209.46	207.7	209.6	210.42	209.71	211.15	208.23	209.44	208.72	209.88	207.94	209.77	208.47	208.03	210.56	209.64	209.62	209.43	209.96	211.44	208.12	211.36	208.74	208.87	210.35	208.34	205.53	209.65	209.37	210.6	209.57
203.92	201.8	205.09	202.16	204.13	204.87	203.75	203.17	202.67	201.89	201.58	202.9	202.54	206.44	202.19	201.73	204.48	204.3	202.99	203.68	204.87	204.72	203.52	203.3	202.06	203.99	204.92	202.51	203.33	202.77	205.63	204.32	204.81	206.01	204.99	206.66	204.62	203.56	206.16	205.52	203.16	201.99	201.86	205.11	205.64	203.13	206.08	202.27	204.21	204.66
209.79	213.37	213.11	212.98	214.62	212.7	212.93	214.02	210.46	211.27	211.97	211.98	212.53	211.75	209.62	210.74	209.94	212.21	210.43	213.71	211.29	212.25	211.63	212.5	213.06	210.97	212.21	211.95	210.82	212.56	213.79	210.85	212.7	210.58	210.49	211.3	210.28	212.71	211.61	210.46	212.62	210.77	211.49	212.12	211.46	214.11	213.8	210.92	210.56	211.51
202.19	203.48	201.44	202.41	201.59	203.23	203.48	203.24	203.43	205.4	201.96	201.89	202.75	202.45	204.15	200.28	203.55	203.25	203.1	203.38	203.43	202.79	201.92	203.81	202.36	202.9	201.74	202.83	203.65	203.74	203.14	203.78	203.76	201.42	200.73	202.28	203.15	203.79	201.91	202.99	203.79	203.46	203.3	205.23	202.31	202.01	202	203.39	203.95	204.1
218.75	217.4	217.29	218.02	218.09	218.68	220.64	216	218.19	215.54	216.71	218.03	216.41	217.92	219.43	219.14	218.19	219.17	215.33	218.3	215.94	216.6	215.73	215.21	217.75	219.28	217.6	218.71	217.47	215.67	220.01	220.56	218.43	218.3	220.21	216.3	218.16	217.92	217.35	217.66	217.89	215.69	216.91	218.69	215.93	217.49	217.73	218.86	217.75	215.23
203.18	202.17	201.9	200.15	203.21	205.54	203.11	203.06	203.69	204.07	203.64	203.34	203.8	204.14	202.37	202.02	201.47	200.87	202.67	201.27	201.41	202.71	202.83	203.58	202.88	202.44	202.93	202.62	203.52	203.39	203.82	203.56	202.82	203	202.82	203.96	200.5	200.47	202.51	200.98	203.4	203.4	203.86	201.67	202.08	201.92	202.74	201.98	202.42	202.15
202.48	202.1	203.68	203.05	202.12	201.55	201.21	205.07	204.33	202.78	204.66	203.08	205.23	203.72	202.77	203.86	202.29	203.34	203.34	203.46	205.89	205.9	207.42	205	203.55	205.11	203.21	204.04	204.44	203.4	201.9	201.69	203.3	203.72	202.86	203.85	203.95	203	202.69	202.5	203.24	200.8	203.76	202.95	204.06	204.69	204.71	203.21	201.24	203.27
212.68	213.06	213.14	212.02	212.99	210.43	212.49	214.21	211.02	209.55	213.33	212.48	211.26	210.86	213.12	212.58	211.19	210.82	211.38	210.41	213.02	214.07	211.57	213.4	212.2	212.18	212.09	212.46	211.71	211.19	211.57	214.17	211.87	211.48	211.03	212.8	212.05	211.99	212.64	212.1	211.58	212.98	212.58	211.76	211.1	212.99	212.3	211.05	212.42	211.1
206.38	205.88	206.12	204.71	207.41	204.6	205.6	205.5	204.16	204.95	203.71	202.87	206.57	204.23	206.87	206.18	205.15	203.34	205	204.98	204.93	202.06	203.14	204.99	205.35	204.77	202.75	204.23	205.17	204.62	205.22	205.5	203.92	205.52	203.78	203.99	205.71	204.35	206.07	205.98	202.98	205.09	205.26	204.57	201.52	204.36	204.83	202.72	204.02	204.02
207.98	207.66	208.33	209.99	207.26	206.55	210.41	206.42	206.23	207.37	208.11	207.46	207.93	208.5	208.7	207.25	209.84	206.23	210.47	207.75	208	208.78	206.96	208.45	207.2	207.76	206.95	207.79	207.52	206	208.38	209.19	208.99	208.6	207.69	206.98	207.92	207.75	206.39	209.41	207.2	207.12	207.72	207.77	209.01	208.62	208.9	206.5	207.02	205.99
203.47	204.16	203.21	205.03	203.48	202.68	202.94	204.81	204.72	201.72	200.74	203.64	202.88	203.89	204.3	200.69	202.59	202.09	203.99	203.98	204.81	201.09	203.88	202.42	202.67	202.26	203.39	202.43	203.76	201.68	203.58	203.34	204.14	202.64	202.74	203.53	204.24	200.23	204.63	203.59	202.72	204.22	203.77	203.57	204.31	205.45	203.53	201.65	202.82	202.53
212.19	215.31	212.12	213.57	213.74	212.34	212.49	214.73	212.82	213.35	213.74	213.52	212.48	212.91	214.09	214.61	213.06	211.92	213.25	211.31	212.84	211.52	214.43	215.01	213.73	211.81	213.41	213.36	212.84	214.23	213.95	212.73	211.8	214.89	213.19	211.17	212.6	213.12	213.74	211.48	213.23	216.41	211.14	214.22	212.27	211.42	213.4	215.38	212.18	212.9
213.57	211.54	211.82	211.45	212.62	214.33	213.21	216.37	213.03	212.97	214.41	212.44	214.25	213.97	210.17	213.49	214.04	210.9	213.51	212.57	214.13	212.49	213.58	213.41	212.75	213.61	212.51	212.26	212.2	214.21	215.46	213.91	211.21	213.94	212.9	212.51	210.62	212.87	211.78	211.78	212.65	213.52	212.96	213.17	212.61	212.31	211.84	212.89	213.01	212.35
203.06	201.18	204.04	203.14	201.14	200.5	203.87	206.86	201.51	203.68	203.76	202.51	201.68	203.77	202.38	203.27	204.22	202.25	202.48	203.66	202.25	203.14	201.64	203.69	202.36	203.35	205.1	200.88	205.13	202.42	206.02	205.51	202.7	201.09	203.22	204.78	203.29	201.89	203.6	202.29	201.87	203.14	204.24	201.29	201.34	200.95	203.53	202.4	200.99	203.46
212.71	212.22	211.55	212.21	212.68	213.21	211.82	212.96	213.93	210.86	213.11	211.16	211	212.33	213.44	211.83	212.57	213.5	212.03	213.4	211.62	210.98	211.23	211.46	211.27	212.72	210.06	212.17	212.62	211.69	213.72	212.49	212.53	213.81	212.26	211.73	210.19	209.5	212.24	213.88	211.94	212.09	212.19	212.55	211.2	211.75	212.73	213.2	209.65	210.2
207.18	208.02	206.48	204.78	203.13	205.46	207.44	208.05	207.42	204.54	205.26	206.9	205.92	209.35	206.47	204.91	205.15	207.83	206.95	204.54	206.37	205.5	205.26	206.74	206.61	207.41	208.27	208.11	204.95	206.16	205.84	203.34	207.66	207.77	206.36	207.07	204.78	206.03	207.08	209.13	206.22	203.99	207.2	203.78	204.68	205.91	204.75	205.45	205.78	207.4
199.79	199.15	198.33	199.33	199.29	198.53	199.87	199.28	198.15	197.54	195.43	199.93	197.5	200.46	199.87	198.96	202.1	199.07	197.23	200.37	199.63	198.68	197.05	197.94	197.52	199.11	199.48	195.89	196.26	199.34	198.01	198.86	200.86	197.96	197.05	198.17	197	197.39	198.54	201.34	199.03	198.6	197.61	199.79	198.28	199.43	198.19	200.72	199.64	196.88
207.42	211.85	208.97	209.75	209.97	207.55	209.48	208.12	209.15	212.4	211.32	211.96	209.43	211.26	208.35	209.86	207.33	210.19	211.53	208.74	210.52	208.96	208.71	210.43	207.6	210.15	209.65	209.35	210.46	210.41	207.91	209.13	209.93	211.25	210.81	209.56	208.49	209.29	209.57	209	210.22	209.88	208.86	208.92	208.94	210.96	209.05	211.04	209.71	210.09
208.41	209.23	210.05	208.59	208.75	207.43	207.88	210.33	209.77	209.14	208.05	209.25	209.42	209.73	208.92	209.71	208.92	208.99	209	210.25	209.12	208.36	209.8	209.7	205.01	208.38	206.59	207.79	208.96	209.81	209.33	209.53	209.89	206.54	210.4	208.56	205.59	209.11	208.14	208.41	206.61	209.76	208.69	208.54	208.06	206.65	209.62	209.26	208.83	208.84
217.24	217.12	215.84	217.53	216.99	216.31	217.86	217.17	218.77	217.53	216.17	215.71	216.24	215.19	218.05	216.35	218.06	216.42	218.34	217.13	217.04	216.04	215.43	216.68	217.81	217.12	217.4	216.5	216.6	214.38	216.97	215.73	216.8	216.81	215.78	219.5	217.56	216.26	215.63	215.43	215.55	218.62	217.59	216.78	217.65	219.59	218.46	214.24	215.31	216.5
207.45	206.88	207.8	209.64	210.71	205.61	207.43	206.93	209.64	205.77	208.28	209.59	207.15	208.27	206.15	207.48	206.75	208.41	207.34	206.9	205.66	207.81	206.47	208	208.02	207.42	207.68	209.06	206.71	208.37	207.47	205.93	206.27	206.82	207.56	206.93	209.03	207.38	207.85	207.93	206.38	207.17	207.3	208.47	207.65	205.46	207.26	207.51	205.86	209.12
204.42	204.14	204.9	200.44	203.05	202.94	203.1	201.41	203.86	203.7	202.89	202.33	205.23	204.32	205.44	205.06	201.33	204.7	203.58	202.77	204.59	201.93	203.75	204.38	206.29	204.63	206.32	203.74	205.06	202.35	204.77	203.62	203.2	202.65	202.66	204.17	205.07	203.76	202.77	204.85	205.2	205.65	202.72	204.73	202.56	204.92	202.63	203.06	207.15	204.83
213.61	211.86	215.55	212.92	211.98	214.68	213.68	211.86	214.41	214.06	214.22	212.18	211.71	214.43	214.54	213.06	211.79	212.89	214.36	214.24	213.03	212.25	212.54	211.88	212.15	210.73	212.04	212.4	213.61	211.02	212.49	211.97	211.95	210.95	213.64	212.53	214.34	214.77	212.67	211.33	213.46	213.67	213.32	213.89	212.14	212.1	214.64	212.46	215.32	210.5
210.25	211.38	212.12	211.25	210.5	214.49	210.87	211.66	213.03	211.78	208.84	210.29	213.05	210.57	213.49	212.71	212.51	213.36	212.73	209.59	213.93	210.22	211.23	211.85	212	211.77	211.73	212.16	210.57	211.73	210.97	211.41	211.33	211.13	209.58	213.1	210.2	210.73	208.39	211.84	210.87	211.04	213.51	211.03	211.52	210.8	213	211.54	210.64	210.78
208.31	208.2	211.62	209.13	207.8	209.01	207.1	209.17	209.07	207.92	210.21	210.06	207.41	210.06	210.5	207.98	208.32	209.48	209.07	209.36	208.29	209	209.47	210.11	209.62	207.32	210.37	210.14	208.17	208.97	208.91	206.87	207.75	209.13	209.08	208.64	209.03	207.59	209.98	209.43	207.16	209.12	209.7	207.9	207.2	208.85	206.18	208.79	209.11	208.5
215.24	217.56	217.63	213.42	216.39	215.44	215.82	218.85	217.54	217.03	216.6	217.05	220.04	217.18	216.71	217.71	216.72	217.97	217.67	217.79	217.14	216.02	215.14	217.92	216.13	215.83	216.32	217.72	217.85	218.52	216.31	215.84	215.82	216.78	217.02	216.51	218.7	217.55	217.42	218.16	219.06	217.09	218.97	217.51	216.81	215.71	219.13	215.97	217.32	217.97
206.7	207.68	206.13	206.89	207.99	207.37	206.87	208.97	207.66	205.02	207.32	207.64	207.08	207.21	208.28	207.28	207.51	208.55	209.17	205.84	208.3	208.05	208.48	205.64	207.94	206.35	207.51	207.17	206.26	206.06	209.98	207.68	207.58	209.14	209.55	208.53	206.22	208.08	206.74	206.86	205.88	206.37	209.88	209.07	206.43	208.66	208.41	208.69	206.96	209.82
202.1	198.31	197.58	200.61	201.96	200.76	199.49	200.39	200.84	198.86	199.88	199.69	199.67	203.13	201.81	198.75	201.84	199.8	199.77	201.52	197.6	197.8	198.57	199.33	200.57	199.76	202.41	197.05	201.92	199.67	198.53	199.4	200.29	201.24	202.32	201.07	199.85	199.41	201.05	202.19	199.55	199.76	198.84	198.09	200.88	201.11	200.25	201.49	197.27	198.5
204.03	200.78	204.64	204.17	204.52	202.07	205.07	204.17	204.73	203.6	203.56	205.07	205.38	202.31	204.06	202.35	206.66	202.41	202.83	203.95	204.38	204.55	202.07	204.13	201.54	204.63	203.8	201.56	204.92	202.08	203.28	202.56	204.73	203.59	202.76	205.08	205.42	202.26	204.96	201.41	205.89	204.17	202.4	202.16	203.83	204.06	203.71	205.06	203.77	202.55
215.9	218.1	215.85	217.67	216.73	217.57	215.4	219.32	216.28	216.33	214.23	216.6	214.71	216.9	217.24	217.23	214.41	218.47	218.02	218.24	217.02	216.17	216.64	216.53	217.55	217.86	218.5	216.96	218.66	216.32	214.53	216.16	218.09	217.48	217.52	218.28	216.43	218.9	217.39	216.31	217.84	217.17	216.38	217.2	216.21	215.73	216.46	217.49	216.02	214.84
211.87	211.47	209.84	208.52	208.7	209.63	210.66	211.38	209.61	210.31	208.49	209.25	208.98	209.19	211.86	208.43	208.91	208.14	210.64	209.79	211.68	208.15	211.06	208.89	208.83	207.81	211.25	211.79	209.82	208.37	208.95	211.51	207.67	209.32	209.83	210.75	208.66	207.94	207.81	207.66	209.27	210.43	209.39	208.28	211.95	210.11	210.01	207.8	207.52	210.11
201.85	204.04	204.6	203	203.18	206.69	201.29	201.78	202.53	200.68	203.02	202.02	201.47	202.84	202.56	203.69	204.32	201.84	201.31	204.16	203.19	201.91	202.02	202.79	199.43	200.91	204.09	203.6	201.8	203.9	201.37	201.8	203.98	202.36	202.07	202.92	202.46	201.98	202.06	203.89	202.32	204.55	202.05	202.33	204.71	203.86	203.69	203.95	201.53	204.04
198.59	197.27	197.03	197.17	198.9	197.14	198.41	199.5	198.97	199.99	196.95	199.19	196.24	197.49	197.3	196.39	198.07	197.89	198.9	198.27	198.33	197.44	197.82	198.79	196.96	198.24	198.3	199.57	198.72	198.02	198.52	196.83	198.02	197.98	199.55	199.25	200.6	201.57	197.32	199.18	198.99	199.18	199.58	199.08	199.78	197.47	197.32	195.61	197.99	198.43
211.09	212.76	212.72	213.4	215.08	211.75	213.6	211.93	212.45	212.41	212.43	214.04	211.76	212.32	211	213.08	211.88	210.99	212.67	214.4	212.88	215.49	211.68	212.4	213.38	213.47	213.87	211.9	211.41	215.12	211.26	211.54	211.8	213.62	212.08	213.3	212.78	213.24	212.08	210.95	212.38	214.19	212.78	212.9	210.79	212.19	211.01	212.57	212.5	210.25
212.66	211.94	210.73	210.89	211.11	209.93	212.86	212.08	211.37	210.65	209.49	210.88	210.6	211.12	210.51	211.39	213.54	212.09	213.43	210.26	212.34	213.15	213.19	209.32	208.83	211.52	210.37	211.7	208.22	212.64	214.36	212.13	211.86	210.96	212.2	211.8	211.87	212.32	210.87	209.99	212.41	210.62	211.82	211.89	213.49	211.78	209.92	211.94	211.66	209.85
208.63	205.97	207.3	207.06	207.69	205.66	207.39	207.03	205.21	206.77	206.02	205.97	204.22	206.76	206.28	202.6	206.4	205.35	205.47	204.47	207.08	206.1	206.46	207.63	205.44	205.92	204.97	205.7	205.13	208.39	207.04	207.04	206.85	207.28	206.56	204.12	206.22	205.83	207.57	207.88	206.18	209.11	208.32	204.77	208.01	206.04	205.6	206.31	205.58	204.96
199.98	201.23	200.99	201.12	202.46	200.77	200.4	198.91	199.06	201.98	198.84	199.19	200.98	199.73	200.2	201.25	200.83	200.82	202.68	201.42	199.12	199.59	200.77	201.38	199.82	199.61	201.64	198.31	199.58	201.19	200.3	197.31	199.53	198.66	197.78	198.35	200.38	199.47	202.98	199.61	201.84	197.99	199.6	199.03	201.16	199.28	199.03	200.27	202.54	199.92
206.45	207.73	209.06	206.74	207.47	208.68	208.32	206.72	209.75	204.77	209.6	207.18	207.37	207.92	209.42	206.73	205.88	208.22	208.03	205.27	207.57	207.2	207.46	205.82	209.39	204.97	207.53	209.11	209.59	207.41	207.72	208.44	206.82	208.75	208.91	207.3	208.42	206.4	207.23	209.58	210.71	208.34	209.3	207.65	207.64	206.25	208.52	207.71	209.05	209.76
207.29	207.6	207.62	208.42	208.07	207.82	210.59	207.64	207.94	209.36	209.87	208.8	207.46	207.98	207.48	208.75	208.06	209.57	210.18	209.73	208.06	209.92	208.7	208.27	208.79	210	207.41	210	207.52	206.05	209.26	209.36	208.32	207.6	205.9	208.03	208.38	209.17	208.82	207.12	212.25	209.35	208.17	209.83	207.04	209.26	209.25	208.01	208.48	209.68
206.95	209	213.12	209.04	208.64	209.07	207.51	208.68	208.99	207.16	207.66	209.36	210.33	210.82	207.87	208.48	209.51	209.5	207.87	211.15	207.73	211.57	209.52	208.37	206.82	207.9	209.14	209.63	208.66	209.45	208.68	210.63	210.24	207.92	207.62	209.28	207.63	207.98	207.6	210.93	210.7	211.05	211.16	208.17	206.8	208.15	208.67	208.9	211.04	208.36
201.53	202.51	204.98	202.24	204.13	201.59	201.59	205.87	205.13	200.49	202.53	200.63	204.47	204.16	202.74	200.58	202.4	201.98	204.51	201.51	203.85	203.83	203.07	206	202.9	203.24	201.58	202.37	202.8	202.8	202.2	205.8	203.05	203.84	205.49	204.11	202.72	202.82	203.98	204.81	201.89	203.14	204.51	200.42	204.14	203.01	203.72	202.82	202.25	202.11
205.48	204.59	203.93	206.64	204.22	205.57	204.08	206.44	205.22	204.61	204.58	206.86	206.48	205.82	206.33	206.41	203.89	206.49	202.19	205.89	206.5	204.67	205.52	205.12	208.91	204.11	205.84	202.9	206.79	206.77	205.07	206.4	205.52	204.17	204.71	207.07	205.81	205.76	204.68	203.66	206.77	203.72	207.4	206.33	206.91	200.84	203.8	206.07	204.33	204.64
207.12	209.31	207.91	209.8	208.22	209	207.03	207.74	208.05	207.12	208.07	208.07	208.08	206.72	206.3	208.76	208.1	206.63	207.9	207.08	206.24	208.01	206.97	207.9	206.4	208.17	207.14	209.02	207.27	210.47	207.08	206.68	209.57	207.99	208.27	208.15	209.12	208.36	209.1	207.26	209.02	205.71	210.43	207.55	206.47	208.91	208.16	206.39	206.36	208.13
212.24	211.33	211.43	211.7	211.91	212.71	211.23	212.48	212.01	212.91	214.45	211.25	212.39	211.14	211.22	210.43	210.69	212.37	211.08	212.31	212.59	213.59	212.32	212.88	210.32	210.32	212.25	211.27	211.03	210.71	211.24	212.72	212.3	212.1	209.11	212.25	214.15	212.06	211.56	211.03	212.35	208.67	213.39	210.13	211.87	211.28	211.06	211.62	210.71	212.35
218.13	217.05	217.81	217.72	217.28	217.71	218.11	217.91	215.66	214.32	218.6	217.86	216.3	217.72	218.64	216.68	216.52	217.73	217.62	215.23	217.78	217.09	220.03	215.47	217.43	215.2	216.67	217.8	216.69	219.23	217.05	217.85	219.19	217.03	217.9	218.28	219.83	219.24	217.24	217.79	218.01	216.95	216.5	217.61	219.85	218.13	218.26	215.31	216.74	216.74
216.81	217.16	218.09	216.49	216.05	215.07	216.35	217.14	218.57	215.87	217.05	217.7	219.61	216.08	215.89	216.33	217.62	217.19	218.69	218.25	218.32	219.22	217.06	215.93	217.94	215.86	216.41	215.48	216.92	218.52	216.99	216.62	215.83	218.12	217.12	218.31	217.88	217.6	218.85	216.07	218.38	217.81	217.92	217.12	218.01	214.48	217.61	217.75	218.08	217.48
206.92	209.2	209.02	210.31	210.08	210.16	207.67	206.74	208.85	208.15	210.37	210.79	208.81	209.54	209.51	207.8	208.1	211.27	209.55	209.25	208.06	208.93	207.69	209.07	205.81	207.35	207.51	210.25	210.54	209.16	208.52	208.86	208.39	208.6	209.58	208.76	209.07	208.73	211.27	209.1	206.85	206.7	209.87	208.21	208.46	207.25	207.41	208.72	210.19	207.2
218.73	214.9	216.46	216.5	219.11	215.41	218.49	214.82	216.1	216.27	216.87	217.57	215.65	218.09	215.77	216.5	217.52	215.47	217.27	217.08	216.68	218.25	216.96	217.08	215	217.97	216.3	217.51	216.07	213.38	217.01	217.07	217.27	218.05	216.19	216.78	216.32	217.22	216.92	219.81	217.41	217.43	216.24	216.3	217.28	217.77	217.19	215.91	217.06	216.23
197.2	199.42	201.35	201.45	200.58	197.04	200.38	199.77	199.23	200.97	198.41	201.17	199.03	201.32	197.96	200.39	199.61	200.32	200.81	200.14	200.33	198.59	198.94	198.93	198.8	201.44	200.4	198.57	200.79	200.28	198.46	199.91	198.35	200.77	198.3	199.27	200.46	199.17	197.88	199.4	199.28	198.23	199.9	200.17	199.98	198.98	199.75	199.6	198.74	199.94
201.6	200.89	200.65	202.76	202.51	203.55	198.88	200.46	201.22	200.67	201.12	198.09	201.92	201.74	198.77	200.38	198.77	202.95	199.14	201.68	198.35	201.93	201.11	200.26	200.41	199.61	200.98	197.55	199.55	201.48	201.71	199.71	201.47	200.4	199.36	200.13	199.51	201.87	200.34	200.13	200.46	201.49	197.95	202.01	199.91	200.78	198.8	200.85	200.74	202.41
205.51	205.75	204.15	205.35	208.92	207.61	203.64	207.29	207.12	207.05	203.66	207.53	205.49	205.22	206.57	206.03	205.86	207.78	205.13	206.09	206.35	207.1	206.57	207.19	208.42	205.51	207.46	206.87	209.71	208.08	204.33	204.48	204.77	205.38	207.15	206.09	208.61	206.72	205.59	206.66	206.8	205.77	206.42	206.02	205.63	207.09	206.08	207	205.29	206.58
204.17	203.75	204.83	201.53	205.38	203.37	201.73	205.06	202.57	203.04	203.56	204.3	204.42	203.74	202.37	205.29	203.55	203.9	202.27	205.11	202.86	202.42	203.89	204.64	204.25	204.72	202.28	202.64	205.34	207.53	203.21	204.53	206.02	204.3	203.94	202.54	201.15	202.38	203.84	202.34	202.08	204.15	203.09	202.08	204.56	205.4	203.94	204.21	205.05	202.75
198.34	200.58	199.02	199.94	198.22	200.51	198.29	198.57	197.01	199.61	196.86	199.36	200.62	202	199.08	196.65	198.56	201.09	198.6	199.37	197.47	200.81	199.18	199.71	198.09	200.29	200.24	199.54	199.4	198.35	199.98	199.81	199.92	200	199.85	200.57	197.07	200.29	200.78	200.2	199.74	201.09	200.48	201.11	197.51	199.45	199.09	199.5	201.17	199.2
211.11	211.01	211.74	209.11	212.2	211.01	210.12	209.55	211.04	214.41	209.9	210.14	210.62	211.17	210.47	212.12	212.51	209.52	212.75	211.85	210.14	211.74	212.39	212.03	211.38	211.09	210.71	211.59	212.08	209.38	211.14	211.63	211.95	210.73	211.97	210.75	211.5	212.62	211.61	212.43	210.25	208.45	210.12	210.17	211.76	210.92	210.63	211.26	211.28	212.3
205.92	205.2	202.81	203.04	204	203.47	203.16	204.21	204.19	201.76	202.94	202.72	205.48	204.72	204.84	203.84	202.54	205.05	203.66	203.51	204.56	204.75	203.53	204.53	207.51	204.84	203.43	203.15	203.92	203.33	202.83	203.84	202.27	202.3	204.83	203.79	204.14	204.34	204.91	204.76	204.07	204.64	206.22	203.1	201.83	206.18	203.93	206.68	204.9	202.57
211.21	210.6	209.54	210.61	211.04	211.99	210.83	210.72	212.04	214.72	212.1	210.82	209.41	214.25	213.86	211.05	212.66	211.18	211.09	212.34	212.43	212.55	212.64	211.48	209.28	213.45	211.12	210.03	211.64	212.09	213.05	212.81	211.34	208.64	213.09	210.79	212.51	211.21	209.47	210.24	209.44	214.18	213.37	212.97	212.03	212.14	211.36	209.95	212.01	212.74
207.03	205.83	207.86	209.72	210.54	208.77	207.56	207.9	208.13	206.25	210.71	208.72	207.42	207.74	208.46	207.34	208.52	208.71	208.27	205.62	207.67	206.15	204.74	207.45	207.05	209.26	206.6	207.65	210.62	207.44	207.8	205.93	206.41	209.53	210.27	207.97	206.13	206.95	207.02	207.5	207.46	203.39	207.28	205.65	209.04	207.05	206.82	209.09	207.5	207.26
195.23	194.44	193.73	196.53	196.38	193.33	191.93	195.83	193.71	193.78	193.62	194.31	195.56	194.6	193.38	192.93	194.52	195.66	195.68	194.64	194.2	195.83	192.41	192.7	193.66	192.43	193.97	194.51	193.27	192.54	193.23	195.77	193.16	193.28	191.37	193.61	195.5	192.74	193.38	194.18	193.03	193.38	195.35	196.35	192.47	194.25	194.66	194.57	192.57	194.16
201.98	200.09	201.5	201.14	201.78	201.32	199.58	198.33	199.68	200.53	201.44	199.84	199.35	200.07	200.8	199.42	198.16	200.42	202.88	197.68	199.51	200.87	200.29	200.27	198.37	201.52	199.16	200.13	198.83	203.56	201.17	200.44	198.72	201.86	199.58	199.77	200.37	200.79	200.84	202.36	201.36	199.31	199.66	200.88	202.06	200.13	199.95	199.46	200.63	200.55
[truncated: 50 more rows]
[truncated: 150 more columns]
