# Supplementary material for: Genetic dissection of main and epistatic effects of QTL based on augmented triple test cross design
Source: PLoS One. 2017 Dec 14;12(12):e0189054. doi: 10.1371/journal.pone.0189054 (PMC5730204; doi:10.1371/journal.pone.0189054)
Supplement: S6 Supporting Information — (ZIP) [file pone.0189054.s006.zip › z1_1200_0.5_5.csv]

211.91	212.32	211.84	212.76	209.6	211.41	209.61	211.22	210.02	213.15	213.44	213.08	211.82	213.48	211.36	211.71	214.06	211.58	213.34	212.03	210.99	210.22	212.58	209.61	214.68	212.51	212.01	213.66	212.4	213.13	211.77	214.28	210.09	211.69	211.9	213.06	210.17	213.74	210.15	212.64	213.28	211.29	211.3	211.36	214.05	212.6	210.06	211.34	212.74	210.63
214.14	213.75	209.82	212.08	210.58	212.51	212.29	213	211.41	211.39	211.37	214.06	212.09	208.7	212.17	213.06	212.8	209.27	210.5	212.49	212.59	208.75	214.85	210.13	213.49	212.33	213.97	213.83	211.67	211.5	212.54	210.55	211.15	211.22	210.44	211.46	211.44	210.06	214.71	213.99	210.32	210.86	212.3	213.42	208.51	212.42	209.78	210.26	210.24	212.96
210.81	213.95	211.18	215.19	216.88	213.95	215.3	213.02	212.89	214.3	210.58	210.47	215.75	214.43	211.01	214.34	213.49	217	212.09	215.79	214.56	214.19	213.16	211.13	211.04	213.35	212.12	213.52	214.75	216.37	208.97	214.59	210.74	211.09	210.65	214.28	213.3	212.52	213.67	210.46	214.26	212.88	210.84	210	216.42	211.67	210.41	212.61	210.5	211.84
210.85	211.1	212.53	211.55	211.45	215.91	208.58	209.9	211.31	215.37	212.16	214.6	210.64	212.12	211.84	210.83	212.76	209.96	210.79	215.1	213.45	213.08	214.91	209.46	211.86	211.09	212.14	215.19	210.72	211.6	212.22	209.8	211.12	210.4	209.97	208.65	212.05	210.8	212.66	209.58	210.98	212.16	210.44	212.77	213.56	211.64	213.31	209.89	208.8	209.67
207.5	207.43	207.14	207.12	207.54	211.78	209.54	210.88	207.38	206.96	210.66	206.78	207.09	208.51	209.86	204.91	208.77	213.7	210.91	208.39	209.13	209.47	209.55	208.49	208.63	207.05	206.3	208.5	207.36	211.83	209.25	207.44	207.89	207.32	211.1	207.66	209.39	207.75	211.17	209.56	209.17	209.68	207.11	205.49	209.39	209.23	209.05	208.18	207.62	208.48
208.01	208.3	210.96	206.41	207.45	206.45	207.85	208.96	209.45	208.58	207.83	206.47	205.63	208.55	209.57	205.54	212.43	211.84	208.71	208.85	207.87	211.99	208.5	206.99	209.29	208.2	205.56	205.86	210.29	207.48	206.42	208.45	210.06	208.62	209.62	208.09	207.8	207.02	207.35	209.94	209.04	209.77	205.08	209.16	207.89	208.5	209.47	208.45	207.99	210.33
208.34	208.15	208.29	209.44	207.08	211.96	212.94	212.5	210.79	210.98	208.85	208.85	212.2	209.69	211.68	210.79	210.78	209.11	205.73	205.88	205.68	210.22	208.17	210.16	206.66	208.35	209.05	208.24	207.15	209.87	209.8	211.13	212.47	210.92	211.27	208.02	208.15	205.8	209.96	204.81	208.52	209.95	209.89	209.54	208.31	206.39	210.74	210.58	208.18	209.85
208.54	206.59	207.1	210.83	208.72	210.47	206.23	205.68	207.55	211.58	208.62	208.7	205.84	208.13	211.26	206.09	206.51	208.29	208.56	209.11	205.33	205.53	208.64	208.79	208.38	210.16	208.34	208.27	210.1	206.12	208.53	208.96	207.68	209.48	209.71	208.24	208.97	208.43	207.98	208.5	208.22	205.37	207.88	210.43	209.07	207.91	209.1	205.55	206.52	206.43
201.9	201.42	201.54	202.69	204.82	203.64	203.7	203.18	206.41	202.07	203.67	203.26	204.62	200.33	199.21	203.4	201.78	201.96	205.31	207.36	206.09	205.89	203.3	203.54	206.27	204.72	203.11	202.72	204.05	204.48	206.41	204.19	204.96	202.99	204.9	207.51	202.74	204.11	202.76	201.27	204.86	204.41	202.67	201.98	201.96	201.43	202.03	203.62	205.37	204.85
209.03	203.91	203.11	205.49	207.76	205.25	204.49	203.64	207.28	206.06	206.14	205.18	202.28	205.06	202.25	206.75	205.21	203.03	205.65	204.2	207.17	202.72	204.35	203.74	207.55	205.13	205.6	204.18	203.51	206.05	204.47	202.28	205.56	206.64	203.01	204.65	203.81	204.32	203.91	205.76	204.89	203.28	205.87	204.52	202.52	206.77	204.21	204.09	204.44	204.62
205.48	204.85	204.08	203.74	206.05	202.9	207.43	203.75	205.13	201.36	205.51	201.91	202.9	205.68	203.29	204.2	203.88	205.24	205.44	203.18	205.26	199.98	204.64	205.57	205.38	204.03	202.29	206.24	202.39	206.61	204.08	200.79	205.28	203.9	202.14	203.05	203.54	202.9	204.56	201.83	202.05	204.82	202.49	204.04	205.63	203.8	201.23	200.92	202.12	204.83
213.62	211.74	212.07	211.54	210.76	214.53	211.55	213.36	213.46	214.52	212.7	209.89	211.77	211.96	214.9	212.9	213.94	212.18	210.8	218.71	211.42	213.16	212.24	211.18	212.06	211.05	213.8	214.54	209.67	212.8	211.6	210.5	213.18	213.53	211.34	212.49	213.09	212.83	213.82	210.98	210.1	211.81	212.67	210.94	210.01	210.06	213.93	216.72	212.44	211.1
216.3	218.89	219.77	214.15	220.85	216.15	216.72	217.41	218.26	215.09	214.64	218.31	217.48	217.74	217.38	217.29	214.71	218.38	218.75	217.35	220.26	217.05	219.12	214.67	218.42	217.95	220.1	220.4	217.14	218.68	220.27	220.15	215.53	220.79	217.87	217.72	218.76	214.63	217.44	216.4	217.7	219.69	218.41	216.15	215.94	221.19	218.63	216.54	217.34	220.53
213.02	211.22	215.71	213.56	214.07	212.57	209.26	211.69	210.43	210.13	211.5	213.6	214.39	209.89	210.98	211.71	212.06	212.71	212.7	214.62	210.64	215.5	213.33	212.41	215.44	215.5	211.31	209.99	209.03	212.55	214.82	213.66	214.83	215.05	209.94	212.97	211.95	211.07	212.7	211.02	214.01	212.25	213.89	211.03	212.28	212.96	212.21	212.76	211.73	212.88
218.61	215.86	219.76	217.36	218.31	220.64	220.73	217.86	219.37	218.65	219.04	217.11	218	215.58	215.01	217.09	218.52	217.97	216.68	217.89	219.46	216.08	215.43	216.45	213.01	220.57	215.9	219.23	218.5	219.65	219.88	217.93	216.41	222.5	216.83	216.28	215.85	216.92	218.26	218.78	214.72	217.26	217.34	217.72	216.74	220.38	218.7	217.81	219.04	219.54
211.03	206.65	210.71	211.27	211.9	206.17	210.96	208.17	209.46	210.72	211.51	210.15	207.97	208.11	210.14	210.7	210.06	209.66	211.6	210.31	211.32	207.38	208.27	207.91	209.58	211.78	208.78	210.91	209.75	212.8	210.1	206.96	209.92	209.64	205.81	210.69	209.3	210.48	210.47	209.53	209.53	209.94	210.87	206.21	209.92	209.14	212	210.25	208.35	209.3
199.41	199.19	202.3	201.75	202.81	200.39	200.31	202.77	200.06	199.43	205.01	200.45	199.87	200.59	201.12	199.64	200.13	200.61	199.14	202.46	199.9	199.66	203.36	202.8	199.24	199.23	200.53	200.77	202.96	199.54	200.82	200.58	202.48	201.69	200.88	205.11	199.32	202.14	199.51	201.06	200.11	199.98	201.63	205.59	201.18	201.93	202.01	196.86	203.48	201.67
201.18	200.59	199.25	205.03	205.45	203.58	201.12	204.9	203.08	204.04	200.72	201.59	205	200.88	202.63	200.88	201.97	205.68	200.27	203.47	202.73	200.5	204.27	202.92	202.79	203.68	206.08	202.76	205.08	198.17	201.89	199.4	205.58	202.32	202.32	202.9	204.04	203.21	205.26	201.95	200.98	200.17	201.97	203.31	201.01	201.03	204.95	204.48	205.26	202.68
201.99	204.7	201.81	205.16	202.6	201.05	203.22	205.44	202.45	203.51	203.6	205.63	206.19	202.28	201.71	202.29	205.7	204.18	201.64	203.76	202.55	203.23	205.42	205.55	203.25	199.53	203.11	206.26	204.53	203.76	202.5	203.84	203.88	205.01	206.15	206.23	203.34	202.74	203.1	203.57	199.9	202.98	203	207.26	204.75	203.63	199.36	200.71	203.01	202.84
200.07	201.26	201.16	200.61	200.4	199.3	200.26	203.61	199.61	202.51	198.28	202.8	202.79	201.34	202.1	196.88	201.46	202.22	197.52	201.47	200.07	203.09	203.9	199.69	203.28	200.97	201.97	198.37	201.74	201.44	202.21	199.83	200.33	198.26	202.96	202.33	199.8	202.59	203.07	200.2	199.01	203.18	202.24	200.95	203.29	199.62	199.33	199.92	198.03	200.72
202.95	206.91	204.04	202.95	206.56	201.77	202.67	204.3	203.76	203.47	203.97	207.23	202.67	204.6	206.97	202.85	203.21	203.26	204.68	205.5	205	204	204.72	205.89	204.64	203.25	206.6	202.58	198.5	204.08	203.66	206.63	207.05	204.73	202.37	202.23	202.72	202.67	203.15	204.51	202.9	206.51	204.81	206.47	202.4	201.83	204.34	200.76	205.04	203.42
210.64	207.89	208.57	211.49	206.12	207.53	208.03	208.53	203.63	207.58	207.72	208.59	207.86	208.5	208.72	208.3	209.89	206.82	205.72	203.83	208.04	207.06	210.76	209.55	207.2	207.31	209.46	207.18	207.04	211.03	205.76	210.68	208.2	208.46	209.14	208.45	208.49	207.03	209.04	207.43	204.88	208.72	207.04	207.73	208.25	205.09	210.63	212.46	207.6	208.83
197.14	198.86	199.86	200.19	201.59	200.98	199.32	198.59	197.22	197.97	193.2	200	197.6	200.38	195.29	200.24	198.01	196.59	204.8	198.05	198.34	198.9	201.37	199.01	197.95	197.23	201.23	196.69	198.31	202.56	197.86	196.71	198.58	197.82	199.95	199.94	198.69	195.4	197.24	197.75	199.3	200.41	199.44	200.32	199.99	196.53	197.94	197.04	199.34	198.75
201.97	198.17	204.98	205	205.09	202.5	202.97	200.94	206.63	206.17	200.81	201.93	206.77	202.08	203.29	202.69	202.38	201.99	201.2	202.84	204.76	203.29	201.33	201.38	202.73	205.67	201.77	204.02	202.69	203.61	201.18	202.56	206.12	201.3	207.01	204.17	202.26	201.35	204.56	202.62	201.96	205.91	206.14	202.56	204.99	203.71	202.67	203.97	207.26	203.76
203.05	205.39	201.34	204.19	200.74	198.47	198.97	199.82	199.61	198.19	198.49	199.91	199.37	198.58	198.59	198.61	203.14	200.18	201.83	199.57	196.47	197.88	197.98	199.22	200.37	199.21	199.77	200.62	201.1	201.29	201.52	199.85	200.38	199.55	199.98	200.23	200.21	204.3	199.08	201.24	200.73	200.22	202.83	201.95	202.46	202.38	198.11	203.59	200.16	200.76
217.85	214.85	219.4	217.69	215.21	215.41	215.05	216.68	217.2	216.51	216.26	216.38	215.44	217.51	215.72	215.31	217.09	221.6	218.94	216.67	215.18	218.07	216.99	215.67	217.33	215.1	217.96	217.85	219.19	216.65	218.2	213.86	212.84	217.05	216.27	217.17	215.5	215.01	216.8	214.66	220.2	215.15	212.33	214.23	217.44	219.47	216.38	220.43	215.37	217.53
198.36	199.37	200.13	200.72	198.86	197.98	200.67	201.36	201.62	200.65	198.43	202.58	202.36	201.43	199.79	199.29	197.83	201.94	201.83	201.75	202.95	198.56	200.5	199.07	202.01	199.67	200.09	201.48	199.42	201.54	198.07	201.66	202.94	201.8	199.55	199.32	201.85	200.98	201.32	201.32	198.28	197	201.56	200.99	201.84	199.41	200.28	197.74	199.67	201.39
200.43	200.06	201.18	197.56	197.86	197.43	196.5	198.78	198.16	196.13	202.52	198.44	198.78	203.34	196.9	202.68	201.55	198.64	197.37	195.77	198.84	201.82	195.94	198.8	200.26	201.47	196.12	198.14	200.72	201.21	199.52	201.2	202.47	201.04	199.89	196.9	200.89	197.67	200.03	200.41	200.53	201.2	199.56	199.56	199.6	197.03	197.63	194.47	198.64	199.32
213.88	215.31	210.58	210.84	213.72	210.31	212.38	211.95	214.13	215.59	213	212.96	215.65	212.71	217.99	213.92	213.47	213.44	210.78	209.85	212.59	211.65	211.81	210.85	212.72	212.43	209.59	212.06	211.35	214.02	214.87	211.34	214.36	214.4	210.93	210.35	209.23	212.85	213.9	209.57	212.84	210.76	213.29	213.3	211.19	212.34	210.32	210.96	209.15	213.47
204.16	204.19	203.48	202.06	203.76	203.22	200.48	202.01	204.47	205.01	204.54	199.99	204.89	201.12	202.77	203.01	202.59	204.64	205.22	202.78	205.76	204.41	205.88	202.44	203.16	203.18	205.42	201.31	203.2	202.53	202.26	205.42	205.03	203.54	199.6	204.08	203.07	203.45	204.17	203.36	206.13	204.33	204.5	206.02	204.71	202.34	202.26	202.05	204.24	204.87
207.79	202.55	201.57	204.51	201.22	204.56	202.82	201.45	200.52	200.13	204.69	201.62	201.92	206.47	203.22	206.43	206.85	200.95	203.6	202.12	201.51	202.13	202.32	201.66	203.14	206.1	204.18	201.27	201.23	201.46	204.2	202.37	204	204.93	203.73	201.75	204.99	203.35	203.82	204.24	203.12	203.36	203.03	204.73	203.79	201.17	199.68	203.71	202.92	205.17
193.01	196.09	192.52	196.93	191.74	193.88	193.13	196.25	191.16	194.57	196.47	192.9	192.63	194.26	193.76	192.88	193	193.97	193.72	192.73	194.95	195.76	193.4	196.67	196.46	193.35	194.9	192.71	193.02	192.74	193.67	193.86	194.66	194.06	196.16	196.39	190.63	192.28	194.24	194.61	192.78	194.42	197.22	196.05	194.12	192.83	195.16	192.07	194.64	193.59
205.42	209.89	209.34	205.15	206.88	208.17	207.23	208.26	208.42	203.61	206.12	209.59	205.48	206.23	208.9	205.53	206.7	206.19	207.7	208.58	208.21	208.09	207.39	202.09	209.4	205.73	207.71	210.2	207.71	207.82	206.97	208.05	203.41	207.73	208.54	207.03	207.5	206.01	207.53	211.19	207.97	208.69	206.36	209.47	206.86	210.79	205.95	207.46	205.06	205.82
207.14	209.67	208.13	211.59	206.54	207.87	212.45	206.38	205.81	208.71	209.52	207.62	207.4	210.68	209.93	205.79	207.34	206.43	208.74	206.58	210.28	207.06	205.79	206.2	206.94	210.16	207.75	206.16	207.64	207.84	208.92	207.57	204.62	207.78	207.56	209.12	209.99	207.28	210.39	206.85	206.84	210.91	212.48	207.48	206.27	209.13	207.28	208.36	207.22	209.86
218.7	222.31	220.51	217.71	213.57	218.31	219.84	217.46	217.41	217.53	216.98	219.1	215.83	218.16	217.98	214.41	218.69	216.23	218.01	215.48	218.29	217.26	218.53	218.57	214.89	214.73	219.14	217.51	217.39	217.53	217.16	219.15	217.35	217.72	220.1	217.49	218.46	218.72	214.66	221.51	219.85	216.91	217.19	215.73	223.13	216.43	220.07	218.77	218.61	217.81
208.91	207.26	210.22	206.67	211.69	210.12	208.69	209.22	210	209.89	206.23	209.88	210.56	209.8	206.79	208.94	211.63	211.41	207.31	210.43	210.95	213.09	205.63	207.71	208.27	210.68	208.75	207.01	208.49	209.42	209.42	209.58	211.85	210.65	211.31	210.25	209.07	207.11	207.65	209.25	211.93	206.02	211.75	210.91	210.27	207.85	206.54	209.38	211.17	209.77
200.84	202.6	201.25	203.74	199.92	202.63	206.61	202.92	203.84	202.94	200.92	205.1	205.09	200.5	203.71	200.64	202.36	201.85	207.73	199.66	202.23	201.53	201.6	202.61	200.85	199.5	200.43	202.22	200.67	201.27	198.72	198.2	202.84	197.87	201.55	201.7	203.03	201.15	202.62	201.2	202.8	200.91	200.99	201.7	200.79	203.6	203.26	199.88	202.67	201.33
208.33	210.86	213.82	211.07	213.14	213.75	212.3	213.6	209.82	211.62	213.97	210.87	209.35	212.69	214.4	210.51	212.19	213.55	213.57	211.84	212.86	213.26	211.73	209.17	210.69	211.6	212.64	211.46	210.57	212.11	209.53	215	215.21	213.31	212.49	214.39	212.12	211.41	210.6	212.31	214.63	211.49	209.48	212.45	209.72	211.78	210.73	209.81	209.86	212.03
208.38	213.24	214.18	211.15	212.6	212.39	213.7	213.24	215.74	213.01	211.87	212.81	211.93	214.11	214.75	210.61	213.52	211.65	217.19	213.64	212.3	214.06	211.98	216.43	211.64	212.24	209.15	213.8	214.16	213.62	214.36	209.63	212.34	213.56	214.06	212.9	211.42	211.31	213.55	215.15	215.64	215.32	211.97	211.73	212.02	213.36	213.31	214.55	213.18	212.51
214.57	212.89	212.16	213.15	208.48	211.6	210.3	212.29	211.19	214.77	213.23	218.19	215.08	212.6	213.51	214.31	212.25	209.06	214.54	213.47	212.33	210.52	212.7	214.59	215.5	213.1	211.82	210.87	214.15	207.52	211.5	210.52	210.7	212.14	212.02	210.82	212.81	212.89	211.14	213.17	213.38	210.24	213.09	209.28	210.84	210.07	214.64	210.65	210.91	209.52
205.49	207.04	205.55	208.66	205.13	208.24	206.71	207.18	207	205.61	207.03	207.85	204.79	203.51	205.05	205.67	208.42	204.79	205.87	205.63	206.01	207.47	205.24	206.78	206.21	205.84	206.68	205.53	207.02	206.34	207.81	203.29	204.5	205.31	208.13	203.62	206.94	205.67	204.19	207.43	204.34	206.34	204.42	203.94	205.39	208.03	204.94	210.46	203.91	205.31
202.83	204.39	206.28	203.7	205.61	202.65	202.78	203.8	201.71	204.62	199.56	203.13	201.49	201.85	201.11	200.77	204	203.91	202.73	202.27	203.2	203.27	205.03	202.41	204.05	200.88	200.19	203.24	198.74	203.27	205.82	201.66	205.49	200.37	201.09	202.4	205.61	203.62	203.58	204.63	200.46	200.21	202	201.88	201.54	202.82	201.82	201.04	204.27	201.53
208.7	207.56	206.49	208.88	210.66	208.09	208.93	207.77	208.05	209.69	209.37	206.8	207.55	207.94	207.9	209.18	207.07	203.51	204.56	205.2	208.16	210.98	210.1	207.49	210.47	208.75	209	210.21	206.78	208.59	209.51	208.47	210.39	208.9	209.87	207.69	212.07	204.64	207.24	208.35	207.25	208.37	206.07	207.77	207.76	209.63	208.13	206.89	207.04	208.75
211.55	213.27	212.68	212.03	215.66	210.48	214.41	212.62	209.95	213.51	211.4	211.61	215.85	213.31	210.59	211.59	213.27	213.41	211.55	211.66	210.99	210.7	210.66	210.88	209.54	212.26	214.29	210.7	215.09	214.55	211.9	212.07	212.72	214.46	215.67	210.78	211.74	212.07	215.1	213.38	213.91	211.25	214.22	209.92	209.8	213.11	212.82	209.29	208.81	214.29
208.98	209.07	211.06	208.46	208.83	207.87	209.05	210.42	207.98	209.74	211.26	210.54	205.47	208.33	206.37	208.83	208.69	209.53	211.26	207.99	206.15	207.11	209.46	210.42	211.09	210.71	209.24	210.14	210.31	209.07	209.83	209.09	206.75	211.81	210.91	207.83	210.28	209.53	211.13	210.45	208.3	213.14	209.71	209.86	206.07	208.05	209.2	207.06	213.06	208.34
206.4	210.18	205.56	206.05	206.57	207.28	206.4	207.45	205.53	207.67	204.29	207.31	204.56	205.78	209.42	207.57	203.6	206.12	206.14	206.34	208.91	207.75	207.7	207.14	209.15	206.74	207.6	208.56	207.79	210.82	211.69	207.59	205.88	206.29	205.02	206.5	209.5	205.77	208.98	210.41	207.29	209.28	206.73	207.92	208.43	207.62	204.56	206.89	205.43	208.1
205.74	211.01	210	206.24	209.08	208.81	209.63	205.63	208.47	207.13	207.71	209.69	209.53	206.84	209.69	205.38	206.35	209.79	208.4	210.41	207.27	210.25	206.11	207.9	210.04	206.86	209.31	209.71	207.36	210.28	206.28	206.37	209.03	208.76	209.8	209.19	209.86	207.95	212.21	208.23	206.08	205.55	207.99	209.45	211.63	207.11	205.04	208.17	208.94	208.25
211.08	213.78	215.86	213.18	214.08	215.68	215.67	211.91	214.28	213.93	216.36	214.5	214.99	212.21	211.96	213.85	211.53	213.41	213.71	214.3	211.44	209.36	213.69	214.67	212.24	213.78	213.73	212.17	211.56	211.67	212.84	215.19	213.92	210.01	213.08	215.19	210.18	212	214.73	215.26	213.09	212.44	210.73	210.56	211.74	214.75	211.87	213.43	211.93	209.5
207.88	207.46	209.57	207.86	208.94	208.94	209.41	209.99	208.37	211.83	207.87	208.31	207.4	210.98	209.95	209.47	208.45	208.49	210.12	208.59	206.12	210.02	208.09	211.21	204.65	208.68	207.04	210.49	211.38	208.47	212.14	210.32	207.09	210.87	207.87	209.9	208.05	207.69	209.34	207.78	209.01	205.92	207.6	208.9	205.56	208.82	206.2	209.44	211.04	213.29
199.28	200.84	198.47	196.73	199.72	199.36	197.15	201.35	198.31	203.6	198.47	203.97	198.11	198.66	203.24	199.73	196.72	197.03	199.29	198.87	198.54	198.29	196.47	198.63	199.49	195.27	197.72	200.38	200.33	198.58	199.69	199.81	199.31	196.22	195.64	195.96	197.86	199.29	200.83	199.09	199.87	196.65	198.9	197.56	200.22	203.56	195.78	197.95	196.17	198.03
212.68	209.24	211.27	213.28	216.33	208.71	214.47	211	210.41	207.85	214.31	213.01	209.74	212.32	212.85	212.32	210.96	212.12	211.93	212.73	210.91	209.75	209.01	210.18	214.61	214.73	211.67	212.42	211.46	215.33	208.46	207.16	208.12	210.78	216.77	213.86	214.64	215.37	209.97	211.05	211.34	212.31	212.08	215.08	215.08	213.59	209.92	213.69	214.4	214.19
208.84	209.81	207.92	210.64	208.48	205.98	210.38	205.21	208.83	210.69	208.3	205.08	207.18	206.84	205.35	206.22	209.79	208.46	207.14	205.69	208.43	208.39	203.6	206.57	206.61	206.32	208.2	208.51	204.74	206.11	207.06	210.66	209.22	207.62	206.91	203.53	206.73	210.54	206.84	205.27	208.09	205.93	207.29	205.97	206.64	207.66	210.66	204.27	205.44	210.34
200.24	200.84	202.45	196.99	195.58	199.49	197.36	200.88	198.48	198.58	201.26	199.45	199.18	201.55	200.96	199.5	197.55	198.58	196.68	200.85	199.72	199.14	200.46	197.71	196.54	197.29	198.85	201.58	200.28	200.4	197.76	200.44	200.51	199.48	199.29	200.57	201.81	199.49	201.14	199.91	200.68	200.33	195.69	202.24	196.81	200.37	198.86	196.17	197.34	198.53
210.98	208.89	211.11	206.92	207.62	209.39	208.96	207.5	208.92	205.18	207.27	210.74	205.67	208.88	208.11	211.36	208.01	213.03	207.49	207.94	205.11	208.92	205	206.08	208.26	204.56	209.03	209.19	206.98	208.5	207.31	208.49	209.92	205.76	206.76	209.62	205.12	208.49	208.24	210.22	207.54	211.23	205.34	206.82	207.93	207.4	209.68	207.69	206.15	205.77
213.74	212.28	214.57	213.36	214.06	211.99	215.41	213.61	213.37	213.59	215.12	212.7	213.27	215.26	215.12	212.29	215.98	215.16	213.92	214.47	214.07	215.77	213.43	215.07	214.8	217.89	213.78	214.32	213.13	214.07	216.26	216.2	214.39	212.08	212.94	213.86	213.65	214.35	210.19	214.45	209.9	214.94	214.35	215.37	213.21	213.92	213.37	214.02	215.45	213.52
201.07	201.95	201.14	202.02	200.25	199.66	199.79	199.58	201.01	196.17	203.8	198.94	198.49	201.1	197.02	198.25	199.69	198.25	199.25	199.8	199.96	198.96	198.47	198.34	198.26	196.88	196.64	201.04	200.45	199.22	199.05	198.03	201.27	198.53	199.2	199.09	202.85	195.46	200.46	203.51	196.14	201.67	200.61	199.46	201.32	196.63	200.64	199.57	199.88	195.44
211.8	211.02	207.08	211.6	209.67	211.84	213.39	211.65	211.83	209.36	214.02	211.96	211.18	211.99	209.31	210.44	210.71	210.45	211.1	214.45	209.72	213.91	215.8	210.6	208.75	210.24	210.52	211.74	211.8	210.09	209.56	207.58	212.82	212.3	210.89	209.55	214.17	213.66	212.65	213.01	209.27	211.32	211	209.7	211.91	210.73	212.37	211.3	213.38	212.63
208.52	207.86	207.67	208.04	207.08	205.56	206.86	207.36	210.78	210.97	210.16	208.08	205.25	207.96	208.39	207.98	208.3	205.22	208.41	207.99	206.14	210.18	205.68	208.91	208.2	207.25	204.5	207.79	208.98	210.31	207.7	210.56	207.78	206.76	208.12	209.07	205.87	204.8	209.35	206.66	213.23	209.33	210.1	204.87	209.21	207.62	209.59	207.35	211.87	210.56
203.09	204.44	203.14	206.15	202.98	203.39	204.76	204.48	201.64	200.58	204.5	203.81	203.83	202.81	200.52	202.67	199.86	201.86	199.67	202.19	200.36	205.22	201.71	202.99	207.36	203.55	201.2	203.9	206.18	200.47	203.32	205.38	204.47	201.04	203.46	204.43	201.19	205.06	205.29	204.56	200.68	202.49	204.38	201.94	203.01	202.58	202.43	200.62	203.43	204.62
208.76	207.45	205.86	207.49	208.96	208.56	208.1	207.54	208.31	210.2	207.66	206.69	202.98	208.81	205.07	209.84	209.63	209.76	210.2	207.48	209.4	205.54	203.72	207.17	205.86	209.02	209.01	211.09	209.07	207.41	209.75	204.73	208.47	209.45	205.32	208.08	204.32	207.01	208.13	206.92	208.33	207.74	208.56	208.8	208.56	208.6	205.89	210.05	208.25	207.66
208.55	207.47	209.21	210.23	207.16	205.71	206.94	209.63	207.22	208.59	204.77	202.41	206.52	206.02	210.15	207.42	208.37	208.65	205.58	207.74	208.22	208.51	207.06	208.75	208.42	209.69	207.91	207.71	211.59	208.98	204.68	207.49	209.54	205.25	203.61	208.26	204.18	209.17	209.63	209.5	205.23	209.35	209.94	208.6	205.32	208.07	209.96	208.42	206.42	208.05
192.41	193.68	195.81	197.06	193.31	195.1	196.79	195.51	195.94	195.63	194.11	193.88	195.35	193.39	191.71	196.68	193.96	193.85	197.21	192.24	196.42	195.4	194.29	196.1	192.95	193.63	193.64	195.64	195.39	195.74	197.15	194.69	194.74	194.53	194.78	196.94	198.06	195.2	195.82	197.71	196.85	195.4	195.99	195.42	197.84	194.75	195.87	198.09	195.53	195.79
204.06	202.21	204.52	202.15	199.65	205.49	204.78	204.03	198.53	206.1	206.32	202.84	203.47	201.31	204.78	201.99	206.12	203.33	201.45	205.42	202.47	202.05	205.87	205.77	200.6	205.03	200.8	204.98	203.09	204.73	200.75	202.37	205.75	203.98	206	204	203.59	204.09	204.02	206.4	201.75	204.13	202.46	204.03	205.18	207.51	203.05	202.42	208.11	200.25
206.08	208.63	207.76	206.65	206.49	205.42	207.11	206.95	206.96	207.85	207.66	208.96	208.25	209.42	210.74	207.06	205.68	208.37	207.35	207.9	207.66	207.23	206.32	207.02	210.5	208.27	208.12	207.67	205.75	208.52	207.29	204.58	205.05	210.44	208.63	209.49	206.22	206.68	208.28	207.15	207.02	204.66	211.76	207.19	205	208.26	204.37	206.19	204.62	208.29
197.6	200.48	197.5	198.86	199.5	199.39	201.4	198.91	194.85	198.32	198.87	199.34	200.01	198.78	198.3	198.75	201.19	201.83	200.82	200.69	200.85	199.9	200.46	195.15	197.12	202.26	200.63	200.88	199.4	200.49	200.78	197.32	201.12	200.36	198.26	199.71	199.52	201.65	200.99	201.99	198.76	197.49	199.07	201.07	198.31	200.99	200.6	198.62	197.17	202.81
215.65	217.31	217.17	216.86	219.18	219.23	217.79	215.39	218.04	218.56	219.57	218.54	218.1	217.81	218.37	217.13	218.56	216.77	217.25	218.46	216.8	217.61	213.61	218.29	218.33	217.88	218.72	217.08	219.54	216.02	218.42	218.87	216.36	215.26	220.97	218.82	216.94	219.97	218.79	216.69	214.25	213	219.87	219.11	215.85	220.24	216.44	215.71	215.93	215.08
200.83	200.98	201.53	200.92	201.47	200	200.43	200.4	199.86	201.29	200.85	197.96	199.88	199.05	200.35	202.12	199.72	204.39	199.84	202.09	201.95	201.38	201.26	198.29	201.36	201.88	199.18	202.54	199.39	200.62	200.1	198.79	200.22	201.64	199.96	202.47	201.45	200.23	203.14	199.99	200.92	198.68	197.2	202.92	201.13	202.21	201.38	200.35	201.5	201.41
213.46	208.95	215.56	210.5	211.61	211.71	215.67	215.53	210.27	213.05	211.12	212.8	211.7	213.78	212.06	211.88	213.16	209.98	208.73	213.36	212.39	211.35	213.03	211.91	214.25	211.29	210.15	211.5	211.7	212.35	212.64	212.73	210.12	212.79	213.8	211.61	210.08	215.68	213.95	213.87	213.07	210.84	212.1	211.75	214.93	211.81	210.07	207.83	210.13	209.29
209.63	206.1	211.13	209.86	207.49	212.97	207.83	208.93	208.84	206.56	209.52	208.89	210.39	206.92	208.06	207.1	210.61	208.19	211.23	207.57	211.13	207.25	205.29	210.02	210.33	207.72	207.14	209.77	210.2	207.57	208.14	205.4	206.71	209.33	207.09	207.72	206.97	209.23	208.88	209.2	209.94	211.47	208.51	213.45	209.57	206.94	207.33	209.05	207.5	207.19
208.73	207.64	208.01	206.56	209.02	209.31	208.3	206.71	209.01	205.07	209.74	207.18	209.32	206.82	208.11	204.27	206.33	208.45	208.02	208.13	205.78	204.5	207.23	208.49	205.91	204.13	207.82	205.92	208.23	210.29	207.2	209.17	208.45	205.93	207.81	210.07	205.03	209.37	209.81	209.46	210.7	208.84	207.32	208.76	207.44	205.22	207.29	209.01	207.38	206.6
208.83	207.63	209.56	208.56	209.05	206.86	207.61	207.14	208.72	205.95	208.71	210.48	209.89	208.01	212.88	206.76	207.48	208.39	210.97	207.36	208.37	209.88	211.67	211.56	208.39	206.98	210.55	210.18	210.15	208.12	208.37	209.01	212.47	206.84	207.55	209.44	209.53	207.6	208.27	211.05	207.37	213.65	207.27	209.7	212.3	208.17	210.34	206.68	209.32	207.73
205.01	203.73	203.95	199.46	200.63	201.53	201.05	204.17	206.52	207.66	201.61	201.61	206.47	203.12	201.36	202.04	203.77	203.01	202.9	202.62	199.51	201.63	200.69	206.01	205.45	202.93	202.93	203.98	201.88	202.46	201.25	202.94	202.74	200.39	205.8	202.82	200.8	201.28	204.34	206.39	203.16	202.37	199.3	203.19	204.5	204.21	203.99	200.39	202.01	202.61
215.25	220.2	214.6	214.22	220.25	217.6	220.02	216.05	217.99	216.77	216.48	212.31	216.95	214.86	218.31	218.82	217	217.73	215.44	215.34	217.08	216.26	216.29	215.79	220.04	217.17	215.53	215.61	216.71	214.71	218.12	216.37	218.81	215.62	217.89	219.52	216.93	218.15	218.59	217.81	217.33	217.32	219.89	216.88	217.04	213.48	218.72	213.36	213.23	220.61
196.99	201.11	196.77	197.11	200.48	201.44	199.85	199.12	199.93	196.4	202.47	198.75	199.38	200.02	199.12	201.03	200.65	197.63	198.57	199.22	197.35	199.19	198.05	198.7	200.02	198.32	199.86	200.08	198.46	200.12	199.6	201.72	199.66	200.91	200.15	201	200.76	201.83	200.29	198.21	199.89	199.9	202.09	201.13	202.13	199.18	197.14	202.76	205.06	198.3
214.65	209.93	210.35	209.21	211.18	209.03	210	208.47	206	205.78	212.06	210.43	207.54	209.93	209.77	210.35	209.36	210.22	212.61	207.74	208.22	210.1	209.66	210.7	208.42	210.67	207.68	209.96	208.4	207.32	210.75	210.9	209.66	207.46	210.57	210.71	208.33	207.42	209.58	209.28	208.95	211.84	209.52	210.86	208.92	208.65	206.35	210.73	209.11	206.88
215.71	218.21	218.09	219.18	216.98	219.19	217.21	219.74	216.91	215.27	219.2	218.66	219.2	219.08	219.8	217.8	218.23	220.71	217.95	216.54	217.77	217.07	219.43	219.18	221.73	219.65	218.4	217.71	216.83	218.81	213.69	217.72	220.91	216.46	219.42	216.76	218.93	217.9	219.11	221.78	219.49	218.01	217.52	220.97	217.79	214.27	217.14	215.8	213.97	219.73
204.17	209.62	207.21	208.72	211.92	209.5	209.28	207.95	208.82	208.59	206.36	203.5	205.79	208.79	206.62	207	206.72	206.58	207.49	207.48	208.42	207.68	203.99	206.51	205.33	209.21	210.19	207.98	205.68	209.28	206.05	206.98	207.61	207.52	210.73	204.82	211.03	205.34	210.19	209.65	210.03	207.59	206.67	209.64	207.96	210.46	208.52	206.71	206.85	210.4
214.17	218.83	214.1	218.82	221.11	219.47	214.76	215.54	219.13	216.2	214.63	217.25	215.89	215.46	217.52	217.49	216.74	216.64	216.25	215.97	217.99	216.13	217.87	218.23	216.05	219.91	218.64	217.71	221.37	219.61	219.34	215.6	217.81	218.54	218.69	217.13	217.15	217.86	219.57	218.49	216.81	216.41	216.84	217.97	218.16	215.36	214.07	218.39	216.58	216.36
196.49	199.91	199.99	201.16	199.38	200.11	203.25	198.65	200.98	199.08	200.39	199.26	197.49	200.05	198.54	197.66	201.31	198.1	199.55	198.86	201.61	199.88	202.73	201.25	201.1	198.12	199.49	201.9	200.36	200.79	198.67	200.41	197.05	202.07	195.29	200.44	199.5	200.02	198.06	199.67	198.87	200.56	196.83	200.27	200.19	199.47	201.22	197.76	197.48	199.18
200.14	201.82	203.25	203.32	201.22	202.35	202.36	201.45	202.38	200.64	200.03	198.1	204.8	202.91	200.83	200.8	203.71	202.67	204.16	199.05	200.58	201.33	202.64	201.59	198.01	201.05	199.73	200.3	201.08	201.76	200.23	201.12	200.71	200.44	203.56	200.59	203.28	200.08	202.62	199.61	199.19	196.44	202.22	199.95	201.14	200.61	201.99	198.42	200.88	200.2
213.58	211.85	207.46	212.74	209.28	209.83	211.25	213.97	208.7	214.89	211.64	213.41	210.34	209.89	214.74	210.49	211.22	212.27	212.34	209.96	210.63	211.01	211.06	210.29	212.32	213.23	208.35	211.44	214.77	209.45	209.73	212.85	212.05	212.98	210.99	210.37	214.31	209.52	215.56	212.12	210.98	212.67	210.19	212.45	210.62	211.72	213.31	212.01	209.47	209.76
215.66	218.25	220.32	217.69	215.29	217.03	222.11	216.11	216.69	214.81	216.62	216.99	214.62	219.41	214.47	217.18	218.16	215.6	217.63	215.33	217.34	216.59	217.52	218.75	219.84	217.85	214.04	215.75	216.77	217.2	216.73	216.78	217.71	213.4	215.11	216.68	218.13	212.41	214.41	219.63	217.42	218.5	215.85	217.15	218.76	216.17	216.84	220.62	218.47	218.46
202.33	204.65	202.85	201.44	202.3	203.22	206.57	200.69	202.57	205.83	207.36	203.75	203.77	203.18	205.49	202.2	202.62	205.08	206.23	203.85	203.76	200.73	206.22	205.15	205.02	200.39	204.82	203.02	204.36	202.13	205.13	203.2	202.19	205.74	205.86	204.61	204.06	202.77	203.84	204.06	203.51	204.16	201.71	201.34	207.5	204.9	202.15	201.78	200.59	204.87
217.91	217.97	217.43	217.88	216.75	215.96	216.53	215.36	216.44	215.22	216.43	218.31	217.98	215.04	216.3	217.58	217.38	217.19	218.65	216.39	217.59	218.51	218.01	216.42	216.41	218.12	218.18	215.79	220.14	217.04	217.48	215.97	220.04	217.21	214.97	216.25	216.01	217.01	212.9	215.86	218.79	215.51	217.53	219.58	217.91	216.25	218.15	218.48	217.1	218.23
202.12	200.71	201.91	201.71	199.35	203.6	200.81	201.55	202.21	203.69	201.54	202.22	206.1	199.35	203.94	198.9	201.7	200.75	204.68	202.96	201.31	204.28	203.4	201.51	203.62	204.07	200.89	203.1	201.84	199.34	201.85	203.29	204.29	203.17	204.16	197.4	201.96	200.37	201.57	203.67	201.59	202.94	201.11	201.56	200.55	198.93	200.71	203.6	203.84	202.53
195.38	201.97	204.27	198.51	201.16	202.62	200.42	201.89	200.19	196.95	201.74	201.21	201.76	198.72	197.84	199.37	197.33	199.37	199.8	199.9	202.32	197.73	198.97	199.61	199.41	199.56	200.69	199.13	201.18	197.7	200.04	198.67	198.67	200.19	196.83	202.83	197.76	202.68	204.35	200.23	200.11	201.64	199.87	204.07	200.05	202.91	198.93	197.54	198.86	199.14
199.27	203.85	204.53	199.08	202.48	204.34	203.72	205.85	199.71	202.65	205.9	203.76	202.52	205.8	205.22	203.41	202.67	201.63	204.07	203.75	203.36	203.92	204.69	204.81	200.49	202.2	202.79	203.28	203.52	204	203.76	203.68	203.7	202.69	204.05	203.3	205.37	204.21	199.82	203.58	204.57	202.15	202.88	202.27	201.27	202.37	203.21	204.25	204.14	204.9
207.87	209.85	209.75	211.36	209.1	208.63	210.99	209.04	209.12	209.93	211.1	206.63	208.82	207.04	208.29	210.24	207.41	207.36	209.18	208.47	211.87	209.49	211.44	209.7	211.07	205.58	207.68	209.12	209.12	211.12	211.14	210.22	210.44	208.36	209.6	208.39	209.41	209.82	208.25	207.98	208.17	209.73	207.09	206.84	208.55	212.54	208.25	206.8	209.63	210.68
212.21	213.57	213.43	213.99	212.94	215.03	210.31	210.1	212.37	214.54	212.35	211.66	211.81	210.87	209.82	210.02	212.67	213.6	210.87	211.66	211.92	213.01	211.28	210.99	212.94	210.57	211.68	216.51	215.05	211.7	212.34	211.99	211.33	210.28	212.56	209.95	214.2	209.26	214.91	210.15	213.63	210.45	214.28	213.85	212.38	213.7	211.04	209.86	210.51	213.45
201.01	201.1	202.89	200.48	202.56	200.11	203.1	204.09	204.44	202.23	201	204.28	203.49	203.85	203.58	202.88	203.23	200.49	204.02	203.99	204.38	203.81	203.85	202.07	204.24	200.97	203.56	199.98	202.31	203.95	203.17	202.15	202.24	204.76	202.46	201.93	203.51	201.16	203.48	202.45	204.64	203.23	200.75	201.65	203.97	202.89	201.08	202.31	201.15	201.35
212.6	218.82	214.21	219.48	221.34	215.12	215.39	213.67	215.16	215.24	216.23	215.77	216.96	215.22	218.27	215.83	216.09	216.21	217.65	216.31	214.42	216.74	216.98	217.61	215.53	218.37	215.64	218.39	216.65	220	216.97	215.61	217.46	214.85	217.47	218.9	216.22	218.77	218.05	215.74	217.56	218.41	217.76	221.18	214.9	217.45	216.62	215.27	217.23	216.16
205.09	203.76	203.48	201.81	202.64	205.6	206.21	204.55	200.5	205.5	204.64	206.87	202.55	203.01	207.75	201.89	205.03	203.56	203.29	202.45	200.81	207.5	206.12	204.86	203.26	202.76	201.43	204.34	205.68	205.39	208.11	208.04	203.88	202.84	204.69	205.3	202.32	206.83	202.97	207	204.14	205.08	205.51	204.58	201.54	207.49	203.14	203.53	203.26	205.24
218.03	216.79	218.23	217.86	214.37	216.24	214.4	220.62	219.17	220.18	217.53	216.92	220.86	215.18	217.06	217.65	212.86	216.37	220.02	217.33	215.65	215.47	216.13	216.19	213.68	214.24	216.36	215.51	218.33	216.83	215.55	215.11	217.49	220.73	219.55	215.07	216.32	216.77	219.34	217.04	219.47	217.4	215.02	218.63	215	216.24	221.4	215.86	216.4	216.69
208.09	204.63	211.14	209.59	207.48	208.53	205.01	210.93	210.91	210.67	209.78	209.65	208.78	209.02	207.32	206.53	207.19	205.35	208.07	206.95	209.21	209.69	211.47	207.43	210.82	209.43	209.66	208.62	209.91	206.87	206.31	206.94	205.5	209.17	206.86	203.67	209.47	209.54	209.27	210.84	208.55	208.24	209.4	209.28	208.7	210.73	211.53	210.06	205.27	208.74
204.54	201.77	201.7	202.67	203.69	207.86	203.15	203.39	203.23	201.5	203.46	201.35	202.24	204.1	204.92	204.62	203.52	203.24	203.76	202.02	203.99	203.02	204.28	200.29	201.72	203.88	204.62	204.48	200.89	205.52	199.24	205.73	202.12	203.68	201.81	203.27	203.53	204.6	206.61	207.94	202.02	205.65	205.6	204.31	203.74	203.97	204.64	206.43	199.34	204.27
217.1	216.81	213.48	215.99	218.26	216.57	220.82	216.26	216.59	216.27	212.71	214.66	216.32	217.66	215.64	216.78	217.55	213.79	216.77	213.36	215.71	218.65	214.24	213.4	218.91	216.09	218.22	217.28	216.85	215.9	214.84	219.88	215.96	215.94	215.41	215.82	218.22	216.47	217.79	216.73	219.19	216.07	218.38	219.48	217.5	213.03	217.06	218.67	217.85	217.85
210.74	212.86	213.77	211.86	213.8	209.63	214.16	216.53	213.18	213.91	210.64	207.88	211.52	211.4	214.22	213.36	211.38	210.19	211.53	209.7	212.91	210.41	209.04	211.87	209.97	213.25	211.43	213.81	211.63	212.97	213.19	214.99	213.44	211.12	209.88	212.33	209.53	211.21	211.18	212.05	209.48	213.28	212.92	215.32	210.07	208.77	212.78	212.51	212.81	212.03
211.55	208.16	211.85	206.12	209.36	209.22	211.16	209.01	206.5	206.49	207.33	207.4	206.72	207.88	206.68	206.46	206.71	205.13	208.03	206.33	209.86	209.59	208.85	205.85	207.62	203.98	205.91	207.75	207.27	209.09	209.52	206.58	208.86	205.35	205.45	208.66	208.57	205.59	209.22	210.52	208.48	207.25	210.7	204.41	206.49	207.69	207.53	206.91	209.67	205.59
215.18	211.68	211.02	210.79	211.26	210.46	212.52	210.34	213.66	211.82	210.99	213.34	213.34	209.77	210.82	212.6	210.31	212.87	211.79	212.33	213.02	211.98	210.45	212.56	212.01	209.69	213.43	213.78	212.91	213.41	213.47	211.24	211.32	210.69	213.53	207.5	212.22	209.89	208.23	214.5	213.8	211.87	211.52	209.85	213.17	206.95	212.39	212.28	209.92	212.06
213.08	213.01	210.8	208.74	209	210.69	212.34	210.09	213.15	214.13	213.48	211.75	208.6	212.56	211.45	212.57	212.51	211.27	214.75	212.44	213.73	210.88	212.7	211.46	209.39	212.16	212.13	212.9	212.21	213.04	212.35	213.79	213.56	210.74	212.21	211.71	209.33	209.85	216.11	211.18	210.18	212.81	214.69	212.45	211.15	212.19	214.04	211.84	213.33	211.58
201.67	201.32	201.42	200.02	199.78	204.44	200.21	202.69	200.2	204.03	202.67	199.39	201.84	199.64	200.33	201.12	203.32	199.88	199.6	203.37	201.41	200.68	202.36	202.83	199.86	203.4	200.21	198.8	200.45	202.83	199.87	203.27	201.23	198.87	201.09	202.07	199.53	200.46	201.25	205.97	203.05	200.93	202	200.96	202.75	202.49	202.23	201.67	200.72	200.3
206.98	206.92	206.58	210.43	203.35	207.69	207.89	208.61	211.57	208.09	205.94	204.89	207.76	206.37	207.46	202.9	205.7	210.3	206.66	207.58	208.95	208.97	207.18	207.99	207.76	207.51	206.72	206.45	206.89	205.64	205.57	208.23	205.34	206.39	210.03	205.25	202.12	207.99	207.76	208.05	209.07	205.57	211.56	207.6	206.88	208.5	206.15	209.01	207.46	209.67
202.08	209.95	203.58	205.74	202.53	204.89	205.2	201.73	199.63	201.42	203.67	202.67	202.01	203.75	204.79	205.55	206.44	203.19	205.98	202.6	203.32	202.51	205.25	205.89	202.32	203.7	205.59	204.91	205.12	201.76	205.29	204.1	204.75	203.02	204.91	203.21	206.17	200.98	203.52	204.85	201.93	203.96	201.65	197.76	203.83	205.83	205.89	204.55	202.92	202.15
207.32	209.35	209.26	211.6	210.5	211.79	208.28	209.1	205.12	207.99	209.13	208.95	209.4	208.31	210.95	209.34	206.51	206.92	209.13	210.72	209.92	208.49	210.38	208.92	207.7	207.63	209.73	208.79	208.8	208.01	210.97	208.37	206.61	208.54	209.37	209.92	212.89	207.92	206.42	211.38	209.21	206.56	208.6	209.29	210.18	209.23	210.86	207.05	205.59	208.5
202.79	201.49	202.13	207.05	205.38	205.61	205.1	206.09	206.07	202.64	206.13	206.02	208.54	204.2	205.98	206.87	205.34	204.84	202.87	206.58	208.08	205.71	202.52	205.38	205.2	204.5	206.25	205.72	204.25	205.64	205.86	205.08	203.09	204.85	206.8	207.86	204.48	204.47	207.32	206.32	205.19	205.06	205.52	203.39	205.05	207.51	202.64	205.49	206.03	207.34
204.84	206.49	204.76	207.16	204.97	203.79	205.11	206.74	206.72	201.66	203.55	207.4	203.95	204.47	204.59	210.21	209.3	206	206.8	205.84	204.39	204.6	206.1	204.5	204.75	206.63	207.85	202.98	206.77	207.85	206.44	208.19	204.55	205.88	206.8	204.98	205.73	204.81	206.5	205.9	203.5	206.19	205	204.39	205.47	205.72	205.64	205.1	207.39	205.63
206.88	208.31	209.09	208.38	206.12	207.2	208.83	205.39	207.73	208.08	209.95	209.92	208.57	207.11	209.86	208.43	208.15	208.63	206.07	206.66	208.89	205.3	206.3	207.7	207.51	206.8	209.21	209.43	208.75	210.68	205.55	210.06	206.55	206.92	205.54	207.02	209.54	208.33	206.18	209.6	210.8	208.06	209.95	208.47	207	207.74	207.98	206.79	208.83	211.7
209.43	209.75	205.76	206.56	207.58	207.37	208.83	209.17	207.14	208.16	208.46	207.06	207.5	204.77	205.96	209.19	207.08	210.54	208.43	208.14	208.42	207.65	212.38	208.38	208.33	207.89	207.65	209.6	205.63	207.99	209.42	209.44	205.25	205.96	209.52	206.21	207.75	210.19	206.09	209.88	208.13	208.16	207.55	206.64	207.05	210.31	209.99	207.22	207.5	209.25
208.04	209.32	208.33	207.25	210.91	205.8	207.95	205.87	207.42	206.32	206.39	209.31	206.18	209.87	204.8	204.67	207.65	207.23	212.09	206.66	205.43	209.23	206.33	209.7	204.94	207.48	207.47	208	206.55	207.06	211.8	206.74	206.53	209.22	207.97	205.66	206.12	208.78	208.14	208.69	208.16	208.69	209.74	208.31	208.2	206.66	212.51	207.73	207.48	208.11
199.49	198.85	195.75	200.25	198.35	198.59	199.23	195.57	196.2	201.72	198.41	198.33	200.35	199.39	198.37	198.82	198.5	201.04	198.43	200.33	200.29	201.46	197.21	201.05	197.69	196.05	197.74	197.92	198.98	196.84	198.73	198.52	201.39	201.89	199.25	199.8	201.94	198.19	199.95	199.91	201.47	199.76	201.78	199.94	198.74	199.43	198.34	201.14	197.49	200.1
212.79	211.13	215.33	211.17	214.07	212.54	213.3	209.53	212.35	213.41	210.22	212.98	214.15	212.08	211.41	210.08	211.61	212.17	212.73	211.22	210.57	214.94	211.79	209.44	210.61	213.02	213.38	208.69	209.55	209.86	213.94	214.05	210.39	209.97	213.42	213.15	211.54	214.84	211.37	210.65	213.07	210.82	211.68	209.64	213.96	213.65	212.74	210.99	213.04	211.6
204.77	200.48	204.54	206.8	200.48	206.67	204.09	204.07	202.55	201.17	205	205.23	205.69	202.03	204.39	205.77	202.64	205.95	202.21	201.79	205.03	201.39	206.77	204.43	200.9	206.59	204.5	204.83	205.1	203.68	203.13	202.93	205.46	204.84	201.5	205.14	200.72	201.08	203.43	204.5	205.32	203.15	203.18	204.06	200.88	200.1	203.73	205.42	207.42	206.36
198.19	199.52	202.07	201.73	200.09	196.75	200.12	197.77	195.77	202.1	202.43	199.98	201.9	202.85	199.93	199.71	198.15	200.11	199.07	200.56	198.89	199.59	198.09	201.78	198.92	197.96	202.81	201.93	201.78	202.22	199.52	199.35	203.53	198.36	199.68	202.69	200.11	198.75	197.89	198.89	199.98	200.62	198.68	201.85	198.96	199.23	201.77	200.12	198.38	200.36
208.87	207.62	208.2	209.78	207.17	207.04	205.1	207.71	205.63	207.17	207.62	208.5	208.78	208.82	206.54	207.63	210.87	206.46	207.16	210.98	209.94	209.12	207.65	205.38	207.17	207.53	206.59	206.73	208.24	206.96	206.04	210.19	211.05	209.45	206.71	206.94	210.04	208.23	209.49	207.68	208.66	209.97	207.86	205.72	207.66	205.27	206.57	209.91	207.06	208.78
210.68	211.31	210.1	211.49	212.87	208.85	209.54	212.67	211.23	209.39	213.45	212.88	212.93	210.42	211.68	207.51	210.39	208.28	211.38	213.76	213.39	211.28	211.44	213.4	210.29	211.63	214.55	210.15	209.74	210.04	211.96	212.28	210.36	211.98	215.51	212.66	212.59	212.45	210.56	212.84	212.69	210.83	211.53	213.02	212.49	214.13	210.75	211.33	213.44	210.56
213.54	212.76	214.28	212.15	214.58	212.76	214.92	210.27	213.7	213.51	212.58	213.82	209.49	212.71	213.45	215.14	210.96	214	211.72	211.88	213.1	213.09	212.2	216.95	215.06	218.05	212.12	212.94	212.43	210.4	213.32	213.26	212.1	213.57	213.59	211.88	213.35	210.61	211.81	213.2	210.52	215.25	213.7	212.79	212.21	211.12	209.9	210.13	211.29	209.49
203.13	202.91	203.4	203.5	201.93	200.66	203.81	203.31	203.15	201.68	203.07	203.26	202.59	203.35	202.48	203.94	199.84	201.29	201.15	198.79	200.94	203.79	201.76	203.89	205.27	203.73	202.54	204.51	201.01	204.7	204.97	200.01	203.05	202.08	201.36	203.99	201.87	206.28	204.64	202.75	201.38	199.82	201.14	198.75	205.25	201.82	204.77	202.58	203.2	205.47
206.31	211.46	210.26	208.68	209.77	210.83	210.39	209.21	208.9	210.07	207.36	206.67	206.19	209.56	206.99	207.38	210.22	210.28	206.34	208.02	209.02	208.49	213.37	211.13	209.42	209.23	212.1	207.08	208.49	208.06	206.75	207.9	211.01	207.96	210.01	208.14	207.74	208.18	209.7	212.26	206.84	208.36	208.28	207.7	207.58	210.03	211.11	211.53	207.09	209.18
202.45	203.64	205.19	203.34	200.14	200.67	201.85	199.6	199.73	200.88	200.95	198.96	203.5	198.15	203.76	201.85	198.97	202.5	201.03	202.96	203.14	203	200.81	199.37	201.75	202.88	201.11	200.5	202.26	200.8	202.97	201.04	200.37	199.62	199.57	203.07	201.48	202.12	201.54	202.88	202.69	200.83	200.24	200.47	199.56	199.62	198.95	201.76	199.39	201.49
205.43	207.48	205.28	205.29	208.05	207.47	204.27	204.14	203.5	204.45	207.73	207.43	203.65	204.69	206.62	205.15	204.53	204.76	202.81	204.2	208.39	204.85	202.75	209.93	207.67	208.84	207.2	208.73	207.43	206.22	209.92	205.34	206.57	202.96	206.55	208.17	203.8	204.36	205.13	206.33	207.31	207.98	205.69	206.11	208.55	205.86	205.25	204.7	207.4	206.65
202.05	203.33	205.34	203.63	201.36	205.76	203.91	206.53	202.74	202.46	202.05	199.09	203.89	202.25	204.67	205.39	204.53	202.27	203.04	199.41	203.28	206.1	202.93	204.58	205.78	203.87	201.21	202.94	203.69	200.51	201.13	204.04	201.93	200.11	200.77	201.73	199.23	203.01	203.06	202.67	205.11	200.88	200.69	199.35	204.45	201.28	202.24	200.6	200.17	203.5
205.91	203.01	206.23	204.83	204.08	204.98	204.53	207	205.56	208.02	205.37	205.95	204.06	206.48	205.61	201.31	205.36	206.92	205.03	203.06	204.92	202.08	208.16	205.8	203.6	202.76	207.23	205.11	202.67	204.72	203.31	205.43	205.9	206.1	205.87	210.19	205.03	204.3	206.24	203.83	210	203.85	204.89	204.51	205.99	204.54	206.49	206.35	206.78	206.57
203.99	203.51	204.23	206.98	204.41	206.66	207.54	205.22	205.11	207.36	205.91	209.43	206.87	206.83	205.96	208	206.6	205.16	206.99	205.72	207.35	203.1	210.59	208.98	205.35	209.1	206.93	205.33	206.16	208.44	209.93	206.27	206.79	207.14	205.71	207.12	206.23	205.65	207.82	208.47	204.51	203.78	204.38	209.08	208.6	205.21	208.43	207.5	207.96	208.39
202.17	202.38	200.24	204.07	199.4	200.55	196.65	202.1	199.91	202.76	199.52	200.49	200.44	200.6	199.75	199.7	202.09	202.86	198.94	198.45	201.34	200.12	201.86	201.19	198.11	202.19	199.21	202.75	203.91	201.56	198.59	197.47	200.98	200.22	202.65	201.5	202.42	200.38	201.2	198.94	196.44	199.95	200.31	200.87	202.52	198.05	193.93	201.82	201.18	198.23
208.87	210.06	211.91	211.27	210.09	211.48	214.18	209.89	212.81	211.87	212.53	213.18	212.99	211.58	213.96	210.59	213.66	210.71	214.06	210.46	213	211.34	212.1	210.94	211.96	210.17	210.03	210.73	209.7	212.3	212.76	211.25	213.72	212.06	210.37	210.5	213.93	210.25	211.35	210.92	209.15	210.91	210.96	210.65	212.18	210.37	208.97	212.54	212.93	210.59
206.43	208.33	209.2	206.61	207.55	208.43	205.6	205.93	206.1	207.88	203.7	210.98	209.14	209.15	207.08	207.33	208.8	206.42	211.37	210.07	210.88	208.06	209.82	208.28	208.63	206.95	208.54	208.6	207.53	204.09	208.34	209.33	206.79	206.85	207.3	207.94	207.72	209.59	207.45	208.27	209.95	207.32	207.09	211.12	208.15	207.96	206.84	208.92	205.99	208.44
204.18	201.65	205.23	201.7	204.82	203.73	203.84	205.27	200.84	201.04	203.82	204.23	204.7	205.7	205.56	203.19	205.83	204.44	206.35	204.93	204.75	203.22	207.33	205.08	205.38	204.06	207.22	201.86	205.65	200.94	206.94	206.05	204.2	205.71	206.34	205.09	205.43	205.51	204.21	206.13	204.33	204.16	204.33	201.18	205.31	202.88	206.07	205.96	204	207.37
206.11	209.84	208.65	208.15	207.62	206.7	207.66	208.16	209.56	206.76	209.73	211.16	209.7	208.79	206.31	204.5	206.54	209.09	206.89	208.55	208.8	208.23	206.84	208.74	207.74	203.96	209.06	209.92	207.02	211.3	207.83	208.06	209.73	207.25	207.33	210.39	209.07	208.74	208.43	206.59	207.91	209.42	206.95	208.8	207.09	204.59	208.34	207.35	209.7	206.79
200.84	198.59	201.2	201.71	200.23	206.53	202.1	202.16	201.48	201.28	200.21	200.32	200.92	201.87	198.26	198.23	198.89	199.2	201.17	202.25	201.52	198.27	200.88	199.96	202.35	200.52	201.68	199.93	201.44	203.3	201.27	199.24	200.95	200.02	199.09	200.43	199.37	201.21	200.14	202.36	200.01	201.43	202.46	201.51	198.87	201.93	200.74	201.69	200.9	202.3
215.05	213.87	210.98	211.42	212.09	213.12	216.46	216.71	214.08	210.93	215.11	214.47	210.73	213.3	215.16	213.57	213.18	214.87	216.66	216.19	215.25	213.49	213.52	215.07	214.48	215.38	216.02	214.86	213.56	219.06	213.05	213.34	216.45	214.78	211.15	212.3	209.36	213.57	214.96	213.59	215.5	216.53	213.76	213.82	216.2	213.38	214.75	215.68	212.21	214.64
212.99	210.47	212.38	209.05	209.78	210.45	208.28	207.8	208.98	212.66	212.14	208.52	208.84	209.6	209.17	212.86	212.85	208.94	210.29	208.37	208.87	210.68	210.75	212.07	212.27	209.07	209.48	208.2	208.27	209.57	208.91	207.38	206.78	211.55	208.88	207.59	210.31	210.5	209.52	210.51	208.31	212.92	213.15	212.23	209.44	208.67	209.48	209.07	213.64	209.44
204.99	206.77	205.34	205.89	207.04	207.91	206.69	205.78	203.79	204.6	205.67	206.36	208.15	206.86	209.93	206.05	205.27	207.47	204.79	206.82	206.86	207.26	204.86	205.35	208.82	210.18	202.9	207.42	203.42	205.78	203.99	209.19	205.76	205.06	204.71	206.38	208.05	207.24	206.59	205.34	204.02	207.58	206.95	203.98	204.26	207.66	205.15	202.99	206.04	207.49
207.84	205.06	208.39	207.56	204.07	208.25	204.05	204.24	206.75	210.57	203.51	204.45	204.13	207.36	204.5	205.36	206.17	207.61	209.04	205.46	203.52	206.62	205.07	203.53	203.83	205.03	204.9	205.35	204.1	205.19	205.75	207.82	203.28	204.81	206.79	206.99	206.82	207.36	207.2	207.5	202.33	206.02	202.34	205.38	207.11	202.36	208.42	205.2	205.71	204.36
207.62	209.46	211.05	205.44	212.14	208.1	212.48	208.62	210.92	208.28	207.31	206.08	207.68	206.25	210.52	208.03	206.08	210.91	208.33	213.15	207.31	209.55	210.28	208.85	210.37	204.79	211.79	207.91	210.49	207.31	207.51	209.22	208.52	208.97	210.32	208.75	208.69	208.74	207.63	210.34	210.87	208.27	206.55	207.94	209.72	209.61	212.06	208.63	209.57	209.3
198.82	198.21	201.44	197.72	200.6	199.94	200.02	199.62	198.51	198.41	201.46	199.13	200.27	199.35	198.87	197.59	199.85	198.74	198.95	200.52	195.46	200.37	200.75	198.71	199.73	198.25	199.64	200.07	201.47	199.37	202.04	198.44	201.41	201.23	197.75	198.37	198.93	197.76	196.83	198.22	200.03	200.61	197.72	196.99	198.73	199.05	199.72	202.94	201.59	199.17
199.75	199.39	197.82	199.23	202.69	201.2	200.45	196.48	199.65	200.03	196.25	201.83	199.83	199.48	202.96	200.31	201.16	200.83	199.17	201.01	199.84	202.47	201.43	199.9	203.26	199.38	200.11	201.91	200.36	199.68	197.91	200.84	199.74	199.5	198.65	202.72	201.86	203.15	200.11	199.93	198.81	200.75	200.58	199.01	201.81	196.91	200.64	200.07	202.84	202.21
210.28	213.13	213.01	209.54	207.64	209.66	210.77	214.17	209.99	211.04	209	210.16	213.17	210.94	213.82	213.16	210.31	214.05	210.21	211.66	213.87	213.01	208.12	212.89	214.75	215.56	215.23	209.68	209.84	212.04	210.81	212.01	210.83	212.46	212.59	210.9	210.75	211.79	210.92	210.91	215.24	211.96	212.64	209.43	212.1	211.11	210.82	212.05	209.94	210.83
205.13	200.91	202.67	206.2	202.81	204.67	206.21	203.95	206.15	201.91	203.42	202.78	206.12	204.96	204.02	202.89	203.11	202.74	205.34	203.84	203.33	201.66	203.19	201.7	205.88	201.22	206.23	202.87	205.07	203.21	204.64	202.58	198.09	202.19	204.3	204.01	204.55	204.79	205.2	204.62	204.86	205.02	200.8	205.36	205.61	202.62	203.13	200.43	200.39	204.02
212.38	211.82	211.71	210.86	212.01	209.66	209.29	212.67	214.29	211.43	209.66	213.36	213.27	211.98	211.14	208.69	213.25	213.52	215.21	211.7	212.5	211.67	208.98	213.09	211.38	209.82	213.11	211.23	211.6	210.33	210.46	212.23	212.03	212.81	210.45	213.24	209.59	212.53	213.49	215.39	212.87	211.89	209.71	207.32	212.23	210.2	208.23	211.08	209.84	212.82
207.87	210.24	206.91	208.86	208.18	208.57	205.37	208.21	205.33	207.12	209.24	201.79	209.71	209.37	207.53	210.22	206.62	205.7	208.44	207	210.49	204.88	206.05	205.81	207	207.31	210.86	206.92	206.31	207.24	207.03	204.24	208.2	205.44	209.83	210.14	207.49	210.12	206.04	208.95	206.07	207.64	207.76	207.22	207.51	206.86	209.55	204.38	208.3	207.47
208.41	211.62	208.18	208.03	208.01	208.63	208.1	207.47	208.7	205.95	209.52	208.8	208.22	205.77	209.38	208.27	208.98	206.07	208.21	211.24	207.49	208.86	209.75	209.43	210.05	208.15	208.96	208.54	205.95	207.14	209.29	206.71	207.36	210.95	206.85	206.2	207.07	209.51	208.32	206.33	208.18	210.01	208.84	207.74	212.27	208.93	209.4	206.69	208.39	206.3
199.37	197.22	196.42	200.32	199.44	201.42	200.73	200.4	199.86	200.59	199.25	199.28	197.65	203.29	201.37	200.72	198.01	200.84	199.66	203.23	202.13	199.91	203.69	199.23	201.88	198.23	196.59	199.37	204.3	199.47	201.4	197.59	200.52	203.09	199.15	197.77	199.02	199.97	199.85	197.03	201.87	201.79	202.74	198	199.71	200.18	199.43	201.51	200.41	200.48
213.55	209.86	212.03	210.19	209.19	211.88	213.82	212.52	210.39	210.51	213.8	211.63	212.09	209.52	210.59	210.18	214.24	208.99	208.2	212.82	213.45	212.99	208.4	210.86	210.84	211.58	209.12	211.88	211.95	213.94	211.9	209.19	211.97	214.14	209.99	212.79	210.86	211.05	211.26	211.74	212.67	214.06	209.78	212.26	210.84	210.14	212.58	210.63	215.32	209.25
209.17	211.2	212.81	209.82	211.79	213.99	209.87	211.51	213.17	212.55	213.12	213.66	210.97	210.8	208.83	210.82	213.49	212.92	209.71	210.76	209.58	208.3	212.09	210.24	211.12	213.09	211.79	212.94	212.05	207.99	212.91	210.68	211.8	212.14	211.88	209.92	212.52	210.24	212.72	209.99	211.3	209.22	211.8	212.33	213.38	211.75	214.17	212.09	210.85	210.43
216.8	220.35	219.17	216.86	220.88	217.72	216.14	220.11	220.66	218.22	218.73	217.37	220.04	219.02	219.62	219.23	217.52	216.83	214.07	220.37	216.2	221.6	216.36	216.39	216.07	215.64	219.16	216.23	218.17	216.02	216.49	217.87	218.69	216	217.02	220.43	218.52	218.41	217.2	217.51	217.27	217.22	219.39	217.14	217.1	215.11	217.83	219.42	217.18	220.71
214.47	218.1	216.22	217.44	220.03	215.72	215.75	214.63	216.56	217.1	217.12	217.91	215.89	216.32	216.11	214.88	217.77	215.43	217.71	219.87	219.57	217.22	218.45	216.36	219.74	218.45	212.86	217.72	214.76	217.02	218.16	217.46	216.32	218.44	219	214.96	219.58	213.93	217.91	218.4	216.54	218.8	216.36	219.47	215.1	217.09	218.95	217.7	216.88	215.57
210.82	213.16	210.41	214.94	209.86	213.1	211.67	210.47	217.09	210.62	208.16	212.28	211.4	212.86	214.31	212.78	212.08	211.31	210.68	210.8	211.37	210.6	210.18	211.05	210.58	208.97	213.4	211.85	210.48	211.91	213.85	211.9	210.11	212.79	214.06	212.66	211.2	207.91	211.33	214.63	211.98	212.69	208.38	211.88	211.71	210.96	212.78	212.18	211.46	210.14
209.77	213.53	214.41	211.04	213.06	210.43	210.06	212.78	209.25	214.2	213.47	212.76	210.71	213.04	211.8	214.42	213.91	212.07	215.24	214.17	214.62	214.73	209.11	211.42	216.85	210.15	212.79	213.85	215.87	212.61	212.24	209.67	212.81	210.88	209.01	213.8	211.65	211.26	213.87	212.48	211.4	211.62	213.39	211.92	214.45	214.3	213.38	212.13	210.2	213.64
212.46	208.55	211.33	210.57	210	212.05	210.7	213.44	213.74	210.81	213.39	211.33	212.42	215.69	212.19	211.08	210.89	212.31	212.68	211.72	210.99	209.85	209.98	212.16	211.75	211.21	210.49	211.12	214.41	213.86	212.41	212.58	213.81	211.63	210.53	214.93	213.08	210.58	209.4	211.19	212.74	207.63	210.8	208.68	213.26	208.9	210.16	211.89	212.57	210.42
218.32	218.66	216.81	221.14	216.51	215.7	216.95	221.06	219.3	218.84	216.03	216.09	217.55	217.79	217.43	218.86	213.87	218.37	212.24	216.99	217.86	214.72	218.59	218.59	213.37	216.71	217.55	217.54	218.3	216.75	214.35	216.17	218.4	217.36	216.31	212.89	216.87	216.26	216.26	215.18	219.47	214.86	212.52	218.77	216.49	217.92	213.36	213.54	215.99	216.01
212.86	210.16	214.25	214.34	212.49	210.71	213.94	214.24	212.93	209.49	213.86	211.06	212.84	211.05	210.23	212.36	213.61	214.28	212.48	212.49	212.04	213.54	210.87	211.58	214.29	213.33	214.45	212.51	211.8	213.89	211.68	210.57	212.95	211.52	210.36	216.24	215.18	214.46	210.77	213.31	214.68	213.27	213.06	213.13	214.5	212.51	214.49	212.26	215.18	213.26
196.03	200.82	200.45	196.52	198.89	197.98	197.01	199.72	197.36	203.16	200.19	198.6	200.8	197.8	196.71	199.24	201.9	199.49	201.64	196.57	196.94	199.82	195.81	199.22	199.4	200.15	195.29	198.82	196.61	200.58	197.73	200.23	199.39	198.82	201.98	199.03	200.18	198.23	200.11	197.86	199.66	196.96	197.86	200.39	199.78	200.14	198.53	197.09	198.17	199.51
208.44	207.36	206.66	208.11	207.82	207.68	206.83	207.83	208.83	204.5	208.62	207.99	209.1	208.7	207.57	207.78	208.33	206.03	208.69	208.94	210.26	211.03	207.73	208.08	209.84	204.73	206.43	205.3	209.57	207.2	209.36	208.58	207.32	206.56	208.5	208.74	207.77	204.37	207.43	205.9	209.93	207.86	208.23	207.53	207.15	207.11	205.71	208.93	208.3	208.82
201.93	202.53	203.53	201.62	201.22	201.71	200.37	205.17	202.7	204.07	207.06	203.21	204.35	200.78	203.56	203.04	205.6	202.85	204.2	203.58	202.1	203.97	205.75	202.99	202.65	201.87	202.81	203.61	202.86	203.12	202.41	201.63	199.69	206	205.4	200.3	202.1	202.35	203.29	201.52	202.18	202.1	203.92	203.78	204.73	200.38	203.94	206.01	203.29	203.83
210.78	211.51	207.6	213.03	211.87	212.36	211.78	212.98	209.9	210.69	213.19	211.97	209.53	210.63	209.09	211.92	210.33	210.66	213.22	214.53	210.06	208.08	209.39	209.93	213.99	210.92	208.14	211.77	215.21	210.84	213.29	213.86	212.36	213.27	212.96	210.82	210.77	212.02	208.57	210.36	208.77	213.48	208.33	208.67	209.83	211.99	211.04	213.62	209.27	211.59
216.96	216.18	218.5	215.28	215.3	218.66	217.56	218.54	216.3	216.04	215.82	217.24	217.89	216.85	217.54	217.62	217.78	214.36	218.15	217.63	215.93	217.75	217.18	219.77	218.25	215	217.65	214.31	213.12	214.08	218.39	218.15	215.19	221.76	213.84	218.29	217.14	218.54	216.65	216	217.22	217.21	217.38	216.34	218.21	215.49	216.18	217.83	214.7	219.08
199.91	198.54	198.79	199.85	199.64	199.84	201.58	198.72	198.53	199.81	202.5	203.55	200.73	200.06	201.82	200.89	195.84	199.91	201.78	199.64	201.45	200.22	202.61	199.72	198.99	203.04	199.27	200.36	196.36	199.38	201.79	198.04	201.48	200.8	199.65	201.61	197.76	201.29	203.1	202.83	198.42	201.82	198.78	198.8	196.29	201.42	202.8	200.13	199.98	202.23
204.93	204.41	209.74	206.76	207.98	207.92	208.55	203.86	209.09	207.69	210.01	209.26	207.72	207.94	208.83	206.52	209.39	207.16	209.5	207.24	205.1	208.37	211.05	211.65	205.89	208.51	209.68	206.97	209.39	204.18	206.07	210.42	210.68	207.55	206.62	207.8	209.61	208.37	206.77	207.37	208.59	206.5	210.17	207.76	207.1	205.7	208.8	206.45	205.72	208.39
198.51	201.43	199.35	201.36	204.3	200.86	201.36	200.97	200.77	198.66	197.52	198.55	199.87	198.78	200.2	196.94	198.61	199.66	200.93	200.03	198.99	199.43	199.19	196.55	199.87	197.32	200.83	198.14	197.34	200.33	198.66	199.5	197.62	198.43	195.08	199.62	200.76	201.31	199.97	200.59	198.56	200.95	200.43	198.27	200.28	199.15	199.17	202.62	200.17	201.32
207.88	211.25	206.16	205.96	212.7	206.87	206.77	210.86	206.98	209.82	210.12	208.37	208.38	208.02	209.8	208.32	209.37	210.2	206.27	205.71	205.4	207.36	207.06	206.85	208.89	206.84	212.76	210	210.48	209.07	208.73	211.04	210.2	204.59	210.09	208.77	212.65	212.47	207.63	208.75	207.83	212.59	209.42	210.62	206.84	205.66	207.62	206.42	209.02	208.87
206.22	210	207.27	211.01	206.19	206.53	209.08	207.61	208	207.69	209.03	207.96	204.81	208.07	205.29	207.78	206.73	207.87	210.64	209.03	210.33	209.37	209.17	210.36	209.81	207.83	207.99	209.42	208.07	207.32	208.25	207.94	204.36	203.89	208.58	209.66	205.42	208.62	210.05	207.8	206.95	211.48	206.74	208.45	209.15	209.86	207.17	206.87	206.79	208.23
193.93	190.75	194.32	191.45	193.22	193.12	195.31	190.73	196.12	193.82	193.07	193.58	192.59	193.15	190.53	194.38	194.05	194.13	195.06	196.98	195.33	194.48	196.08	194.38	194.29	196.6	194.97	195.04	195.84	191.95	194.15	195.49	195.12	190.37	196.8	199.06	194.39	191.76	195.97	193.16	191.9	194.82	193.04	194.53	195.34	193.82	196.14	193.07	193.95	196.32
198.56	200.4	202.54	201.16	199.8	199.25	199.39	197.97	197.09	198.07	201.05	199.61	201.23	201.26	202.01	198.25	202.01	197.95	203.63	200.92	198.92	197.98	200.69	200.51	198.16	202.07	198.67	199.44	197.88	198.5	199.67	201.06	200.09	193.32	198.05	201.71	199.27	201.57	199.53	199.75	198.95	198.37	201.46	200.45	197.18	197.42	202.23	198.93	198.89	198.65
205.24	203.4	205.2	203.83	203.71	201.79	203.42	203.27	202.76	203.19	207.6	207.37	203.19	204.6	203.95	202.2	202.18	200.37	203.79	204	203.84	203.42	202.87	202.54	203.37	202.27	204.64	202.97	203.8	205.61	206.58	206.68	204.46	203.73	208.05	202.61	204.7	202.58	206.51	206.9	204.6	202.18	204.83	201.19	203.11	204.56	203.77	202.38	206.78	204.76
217.7	216.84	218.79	217.78	215.75	215.62	218.66	215.96	217.53	217.82	218.74	216.85	216.47	216.04	215.52	216.89	217.8	216.34	215.22	217.34	217.86	214.9	216.02	218.23	217.88	214.73	217.23	218.73	219.05	217.54	215.92	215.42	220.93	217.31	215.69	218.21	217.61	219.22	219.33	215.18	216.59	213.28	218.87	219.4	218.88	215.29	215.42	217.31	215.43	217.79
211.7	213.31	211.44	217.16	213.82	213.9	209.35	214.47	211.47	214.22	210.91	210.15	211.25	210.41	210.36	215.68	214.71	214.83	213.36	211.38	212.95	211.19	213.5	211.71	214.94	211.85	209.64	213.71	210.47	209.84	213.02	208.44	207.42	215.05	215.63	211.02	216.39	206.16	214.45	212.41	213.21	214.94	209.45	211.38	210.28	212.21	209.63	214.01	212.99	214.34
209.14	209.1	211.69	209.39	206.72	209.7	206.69	207.77	209.51	210.38	207.48	210.68	206.99	212.27	210.98	210.09	212.78	208	208.4	207.35	210.96	209.18	208.79	209.51	209.86	207.26	208.99	211.42	209.01	208.73	208.53	208.87	209.24	209.88	209.46	208.96	207.07	209.06	209.55	206.71	207.17	207.51	208.95	210.87	211.64	213.56	212.49	212.11	205.95	208.1
207.87	206.37	207.99	209.16	208	211.69	210.79	205.88	207.7	207.72	209.28	207.44	208.19	207.36	209.17	206.59	211.69	207.45	207.81	207.95	209.31	209.92	209.09	208.98	204.68	208.49	209.63	208.48	207.78	209.01	207.65	211.8	209.36	206.54	206.53	206.57	209.02	206.58	212.84	209.3	209.16	207.65	210.83	208.72	208.04	210.25	209.17	209.68	207.14	210.94
205.13	209.07	206.31	210.77	207.24	209.74	208.65	207.48	207.87	209.23	204.39	204.22	208.79	205.17	209.09	204.93	205.8	207.61	207.49	207.75	202.68	207.31	209.73	208.88	209.63	209.76	206.92	208.58	206.74	207.06	209.47	204.76	207.4	207.41	208.71	207.65	207.92	208.87	208.62	206.63	208.74	208.6	210.97	206.34	207.89	212.19	204.77	208.87	203.99	207.54
207.2	203.62	203.19	202.05	203.52	207.64	205.3	202.59	205.64	206.12	203.89	200.67	203.38	202.65	205.65	203.69	204.72	202.33	203.91	201.13	203.64	203.91	203.58	203.87	203.91	205.48	204.27	201.37	201.17	204.43	201.09	202.99	205.52	204.15	201.41	201.88	204.46	203.8	206.17	200.58	202.49	205.18	203.26	202.97	205.13	203.3	205.95	203.12	204.22	203.21
216.64	218.9	218.19	217.93	220.48	220.41	219.77	218.05	217.97	220.85	218.87	216.86	212.43	217.25	216.51	219.19	219.06	218.82	213.92	218.12	218.88	216.86	217.89	218.08	221.12	218.4	216.38	219.06	218.44	216.77	218.64	215.53	219.41	217.61	217.01	215.36	219.62	215.31	216.91	219.31	218.88	218.03	217.4	218.12	217.48	217.11	218.81	220.42	217.23	216.42
206.17	207.54	206.32	211.35	204.78	207.33	205.97	210.16	209.76	209.62	208.35	207.53	206.28	207.07	207.16	209.38	206.19	205.53	207.13	208.78	207.37	207	206.05	206.17	203.85	209.21	208.13	209.7	211.3	209.42	207.02	207.88	209.05	207.28	207.82	206.31	209.85	204.96	208.64	204.08	205.99	206.04	210.1	207.36	209.9	208.64	207.89	207.75	206.21	210.22
216.06	219.51	214.8	215.83	212.79	219.47	213.7	218.66	214.28	217.32	219.04	216.44	217.09	216.98	217.61	217.37	215.69	218.86	219.26	217.25	216.54	217.74	216.27	214.17	214.53	217.05	216.17	215.33	216.15	218.85	217.66	215.61	218.01	217.2	214.37	218.82	219.66	217.35	217.58	218.49	215.99	215.81	217.57	218.76	216.15	213.83	218.07	215.49	218.29	219.11
203.48	202.29	201.56	200.62	201.26	205.77	201.79	201.98	201.96	202.98	202.72	202.99	202.44	205.9	203.76	199.31	205.2	203.79	203.41	205.46	203.03	201.71	204.03	203.31	205.22	204.89	200.65	200.41	203.95	202.05	201.88	205.38	206.93	201.42	208.53	200.72	208.29	203.42	206.1	205.19	204.73	202.04	205.79	203.69	206.2	205.03	201.31	205.85	206.37	206.22
205.31	206.24	210.05	205.94	206.35	209.89	207.58	208.85	208.01	204.49	208.96	210.11	208.58	208.87	205.75	212.42	205.81	204.39	209.26	208.57	207.27	204.42	210.6	206.81	207.15	208.4	207.48	208.44	210.16	207.63	206.21	208.29	205.64	206.78	207.94	205.33	208.7	209.92	209.65	205.51	209.09	206	209.64	211.12	208.73	209.15	208.35	206.65	208.46	210.94
198	198.05	198.55	200.49	201.36	202.45	200.26	198.86	198.77	200.66	200.81	202.65	199.42	201.78	202.24	199.63	196.4	198.85	200.32	199.5	201.06	199.89	199.86	196.5	196.79	199.43	201.58	198.09	200.37	201.19	198.66	197.84	201.51	201.57	201.99	201.02	200.44	198.55	198.4	201.17	201.28	202.27	199.92	201.92	200.05	201.56	201.55	199.29	201.63	199.95
212.5	210.06	212.16	212.57	207.62	213.11	212.9	216.64	211.52	214.15	212.25	212.49	214.86	213.46	208.76	212.19	210.67	208.92	209.18	213.41	213.97	212.19	215.2	210.75	210.66	211.17	212.07	209.06	213.59	208.15	210.12	210.48	211.98	212.36	213.21	210.72	210.41	211.94	211.71	212.06	213.65	212.35	213.56	213.16	212.79	212.04	213.27	210.23	210.49	211.43
214.21	213.51	216.21	213.86	214.47	212.45	214.44	212.17	211.1	214.37	210.89	213.21	214.38	214.7	213.36	209.37	213.39	216.03	211.87	212.12	211.6	213.21	215.45	211.46	211.22	213.68	214.39	210.67	210.9	212.71	215.24	217.26	214.1	211.63	211.73	212.77	211.66	215.04	217	210.48	211.19	214.69	214.82	209.97	208.86	213.22	211.74	212.14	210.52	216.14
216.7	221.13	215.87	217.61	217.24	218.18	217.61	215.97	217.45	220.15	218.03	216.26	217.86	213.9	214.13	216.2	216.28	218.09	216.91	215.52	216.27	216.62	214.27	214.98	218.22	219.55	218.29	216.29	218.34	216.15	215.92	216.91	216.51	216.43	218.88	218.31	214.51	218.39	216.94	217.82	219.12	217.92	217.02	215.75	217.33	220.23	216.59	217.1	218.31	217.61
203.05	202.84	199.73	202.93	201.92	203.2	203.05	203.67	202.49	202.58	205.81	201.33	202.96	202.42	202.04	199.85	202.79	205.47	202.1	202.07	204.06	201.24	204.25	202.22	204.42	205.86	201.76	203.04	203.15	202.84	200.96	204.21	202.4	202.57	202.27	202.68	200.41	202.97	201.07	203.4	202.88	203.82	202.55	200.72	201.01	200.48	202.08	203.07	201.91	204.57
215.19	215.27	216.32	218.4	218.57	218.42	218.39	217.89	218.98	215.29	219.84	217.34	218.55	216.86	215.15	215.14	219.5	218.74	216.6	219.55	215.66	214.44	215.78	216.18	215.49	217.67	216.2	215.12	215.89	216.24	217.5	215.43	217.27	218.15	217.16	217.76	219.6	215.71	217.31	215.96	213.83	220.41	217.07	219.57	217.01	217.31	214.63	213.36	217.57	218.39
201.83	206.91	208.83	204.51	200.89	208.26	205.6	203.74	204.94	203.57	203.97	203.72	201.74	204.57	202.76	203.7	202.5	201.52	206.43	206.08	201.63	204.17	200.02	204.15	205.23	202.82	206.8	201.11	202.36	201.64	202.82	203.33	203.36	202.98	205.69	204.13	204.16	201.11	207.52	206.51	204.52	205.97	203.08	204.14	205.37	201.05	202.55	203.23	204.02	203.22
206.17	208.34	206.28	207.64	206.29	208.57	207.76	210.61	205.78	208.22	205.02	206.68	208.21	208.14	208.94	213.09	209.35	207.94	206.04	209.97	212.5	209.43	208.14	209.35	205.57	208.78	205.75	206.66	206.62	209.98	208.77	209.05	206.57	205.79	211.09	210.89	204.4	206.59	205.58	207.46	206.99	208.67	205.42	212.21	208.73	208.63	206.46	206.6	209.12	211.08
202.88	197.21	199.76	198.16	196.95	195.71	199.38	198.73	197.28	201.66	197.78	201.01	195.62	202.11	197.41	196.81	200.64	197.99	199	201.13	196.72	199.73	201.53	198.07	197.77	198.15	199.75	197.52	201.53	198.73	198.69	198.73	196.7	199.81	200.05	198.47	201.61	199.33	198.07	193.83	199.23	198.11	197.75	197.23	199.75	202.89	199.86	200.59	203.37	199.65
206.21	210.13	205.96	204.33	209.04	214.25	204.48	210.56	209.55	212.17	209.21	207.27	210.06	209.11	206.97	208.68	207.67	210.39	207.39	210.17	209.51	210.17	209.45	212.49	208.56	206.61	208.62	208.99	209.91	209.56	206.41	207.39	209.54	209.55	206.81	208.83	209.98	209.27	209.84	208.62	207.36	204.77	207.41	214.55	206.84	204.95	209.12	209.9	210.14	210.89
210.04	212.96	213.46	212.15	212.83	211.51	207.94	213.78	213.71	212.63	212.79	210.73	210.67	209.04	213.48	209.42	212.66	214.64	213.83	210.91	214.8	214.45	213	210.17	211.71	212.12	211.15	213.26	212.38	212.45	213.74	214.09	210.51	214.83	211.34	213.42	216.77	212.94	209.87	215.64	212.6	215.97	209.53	212.64	214.08	210.64	215.29	212.75	211.44	213.03
212.74	213.45	211.35	213.36	211.97	212.91	211.29	212.12	211.75	211.25	211.54	212.73	213.53	214.2	211.82	213.18	209.79	213.16	212.87	214.09	209.94	210.32	214.12	213.73	210.91	208.89	211.91	211.15	210.55	214.91	208.53	208.01	210.95	211	207.58	211.42	211.73	214.83	211.39	214.03	210.48	210.49	216.91	211.07	212.07	213.61	211.25	212.92	209.63	210.82
210.05	210.54	208.79	210.76	207.45	209.14	206.71	206.52	208.13	208.84	206.29	208.18	206.52	209.75	208.6	208.04	210.84	209.68	211.97	210.85	207.95	206.71	207.41	208.62	204.65	209.53	207.89	206.42	209.35	210.05	208.15	210.13	207.53	205.27	204.86	211.46	207.48	207.37	205.05	208.64	209.94	208.56	210.76	207.98	208.85	207.62	208.02	206.37	207.45	208.1
213.75	213.51	214.06	210.28	214.39	211.51	211.22	211.36	210.38	212.5	212.03	213.3	211.69	210.82	209.24	213.52	212.97	211.79	209.15	208.92	215.76	213.96	211	211.47	207.8	212.23	210.62	210.37	210.13	208.58	212.91	213.29	211.51	210.48	209.99	208.12	209.75	213.07	212.31	212.42	207.26	212.4	214.69	212.58	209.74	213.83	212.77	212.04	211.37	212.66
212.01	209.63	212.31	209	211.12	211.58	209.96	211.42	211.36	211.82	213.17	210.32	211.85	214.34	211.92	214.76	209.63	212.64	214.3	211	212.16	212.15	215.45	214.24	215.79	212.69	212.87	211.38	213.42	213.9	210.66	211.29	209.11	211.71	210.93	213.75	214.28	211.2	213.94	215.03	210.48	211.96	216.97	212.23	214.41	212.68	211.3	209.35	213.87	211.52
205.81	210.33	209.49	205.52	208.49	210.52	204.42	204.16	206.88	207.06	208.6	208.53	206.17	210.32	207.55	210.68	205.94	207.78	205.38	210.73	208.56	211.54	209.44	206.57	206.86	210.28	210.93	210.27	209.78	209.57	209.12	208.24	205.75	208.25	210.26	206.38	206.76	208.19	210.54	212.12	206.1	206.29	206.34	209.76	208.13	206.76	205.12	208.78	208.29	207.58
213.19	215.65	207.95	213.34	213.26	214.48	207.96	212.88	211.91	214.37	214.72	211.85	210.91	213.24	211.69	213.69	214.37	212.6	213.96	212.42	213.44	209.02	212.84	212.89	212.15	216.74	218.11	212.16	213.08	213.34	214.27	214.45	213.53	211.3	211.65	210.94	213.43	215.94	212.48	208.15	214.41	211.91	210.26	213.14	213.49	211.43	211.87	212.73	214.33	213.2
209.04	209.45	208.4	206.66	207.22	207.36	210.04	207.83	208.87	209.1	207.9	209.08	209.5	208.06	210.68	209.09	206.33	206.45	208.83	208.38	208.87	208.89	207.44	209.07	207.61	209.63	208.34	209.24	209.06	208.61	209.22	208.22	211.43	207.55	210.75	207.22	209.71	208.38	207.35	209.8	208.35	206.92	207.91	204.67	208.42	209.27	207.17	209.3	207.77	209.59
204.03	206.99	204.46	206.65	205.41	203.51	206.13	204.89	204.44	205.95	206.04	203.48	206.58	206.21	204.36	202.61	205.44	205.56	201.86	208.11	206.08	208.3	207.39	205.13	204.7	205.72	205.34	207.74	202.89	204.29	206.27	205.35	204.71	205.37	203.46	205.82	204.62	203.4	206.28	204.47	203.95	201.57	205.83	205.5	203.44	206.5	205.39	205.49	203.1	204.74
199.98	202.38	200.46	199.79	202.49	197.06	200.98	202.39	200.96	203.71	203.16	198.65	196.63	200.45	200.85	200.54	200.66	200.76	198.13	200.5	197.57	202.45	199.56	201.01	202.12	200.83	200.1	201.19	200.5	198.83	201.79	201.24	203.04	201.37	200.81	202.37	203.23	199.44	200.4	200.3	201.53	200.16	197.14	202.02	203.96	200.01	201.27	202.55	200.75	201.21
212.36	212.05	212.14	209.16	212.03	212.38	211.83	210.04	211.17	211.64	212.01	212.21	211.93	213.01	209.29	210.49	208.58	211.52	215.79	209.36	211.41	212.03	211.68	213.21	210.92	211.01	210.76	210.21	211.22	212.92	210.41	207.77	211.55	211.3	214.6	213.85	212.53	208.52	209.47	212.36	211.67	209.77	213.53	212.48	211.29	210.17	211.06	210.23	214	211.19
211.2	211.65	209.25	211.79	210.04	211.67	213.18	211.74	215.97	211.13	212.76	211.72	211.93	209.3	215.89	211.46	213.1	212.92	213.04	213.72	212.01	212.68	210.96	210.4	211.61	211.3	210.51	214.84	213.3	209.68	213.61	214.46	214.97	214.84	211.77	215.66	211.17	210.99	214.95	211.77	214.36	213.15	211.73	212.11	213.47	212.53	214.3	210.34	210.5	213.56
206.65	207.51	211.78	209.14	206.19	206.23	206.34	206.54	208.06	208.21	206.12	211.1	210.57	209.74	206.88	208.73	208.16	209.27	208.52	207.6	206.64	210.07	208.01	206.74	208.69	209.83	206.44	208.17	206.73	211.08	208.7	211.33	205.79	206.21	205.36	208.3	207.88	208.77	208.72	208.08	210.28	208.91	209.93	207.52	207.45	206.11	213.79	208.44	206.82	209.39
199.52	198.07	196.15	202.1	199.32	198.65	195.95	194.51	196.18	197.16	197.1	196.58	195.92	198.44	196.16	198.74	198.59	197.91	197.39	199.19	199.96	198.42	200.92	197.54	196.39	195.87	197.34	199.62	198.07	200.04	198.33	199.5	199.32	200.52	197.13	197.74	198.44	201.06	199.72	198.85	198.1	197.3	197.42	198.2	199.45	199.56	197.04	197.41	199.49	200.8
220.26	217.14	213.1	213.77	214.93	215.13	217.57	215.67	218.65	218.36	217.24	216.89	218.5	217.37	220.26	215.33	218.25	214	213.62	212.94	218.07	217.12	216.15	215.62	218.41	214.37	215.92	217.6	218.94	217.28	215.26	216.21	218.38	218.03	216.93	215.02	215.33	216.56	214.95	216.76	215.83	218.73	216.36	218.03	215.14	215.41	216.4	215.36	218.3	218.88
206.47	209.78	211.44	210.74	211.01	209.9	208.51	208.95	213.66	210.5	210.45	209.44	210.22	211.76	210.69	208.57	210.91	211.6	210.08	213.62	211.87	208.42	211.32	211.01	209.59	209.77	207.36	207.31	206.28	210.18	210.94	212.08	213.72	209.26	208.45	211.01	210.49	205.36	207.13	208.99	212	210.69	212.67	211.25	206.92	211.64	209.97	210.83	209.35	206.85
199.37	197.38	201.74	201.24	198.03	199.31	200.57	200.95	201.08	201.13	201.22	202.89	197.97	197.02	200.44	201.53	201.86	199.94	199.47	199	200.48	203.81	201.38	198.94	202.11	203.04	200.58	201.82	198.3	202.38	201.31	199.91	200.65	202.02	200.46	199.79	198.71	201.93	198.94	196.92	197.82	201.95	198.65	202.65	200.02	198.13	198.71	199.7	200.51	201.4
198	196.05	199.39	200.71	201.52	199.38	200.69	198.63	199.86	199.75	199.01	197.03	200.58	199.38	198.26	195.75	198.56	201.47	197.84	199.44	195.69	198.35	200.86	196.03	202.22	201.86	197.8	203.32	199.89	197.1	200.33	199.25	200.39	196.64	199.02	202.16	199.51	202.54	199.19	198.03	198.29	199.87	201.37	200.53	204.09	199.34	201.99	198.99	198.55	197.56
202.36	203.36	203.3	201.16	202.13	203.25	202.02	199.3	200.62	202.86	202.27	201.51	202.54	202.49	205.94	204.2	202.99	204.6	201.94	203.68	204.12	202.23	204.22	202.62	202.54	202.32	201.13	201.27	200.54	203.71	204.35	201.93	204.04	203.18	202.12	200.16	204.65	204.15	201.99	203.55	203.03	200.86	202.52	201.83	207.8	203.4	202.77	200.46	201.59	202.16
209.01	211.23	211.12	208.96	206.94	210.78	206.71	207.26	209.7	208.3	211	208.02	210.51	207.89	209.35	209.64	207.34	208.59	206.41	212.46	207.53	208.67	207.36	210.26	210.25	208.89	210.97	208.01	205.78	208.74	209.19	209.54	206.21	207.49	209.53	205.17	209.54	207.27	209.54	209.71	208.39	208.72	207.47	209.68	209.47	210.42	208.81	211.49	208.38	206.31
201.31	202.52	204.46	199.86	204.9	198.6	202.54	203.15	202.08	202.18	203.36	200.82	204.43	201.75	202.32	203.28	202.23	200.39	204.59	202.81	205.31	202.98	200.81	201.21	202.85	203.49	203.99	204.87	203	204.19	202.01	203.8	206.59	201.73	208.62	202.39	200.3	200.55	200.13	202.66	202.48	199.53	201.31	201.28	201.66	202.3	203.95	201.39	205.36	202.75
210.53	212.21	215.24	209.85	210.91	211.64	213.19	210.44	210.38	212.15	209.47	208.99	209.28	211.19	211.79	212.01	211.31	214.3	215.25	210.16	213.49	210.95	212.02	212.07	210.75	211.77	216.54	210.92	216.34	211.15	209.7	209.73	210.76	212.68	213.14	212.5	210.44	213.43	212.06	214.53	210.46	209.94	210.61	212.36	215.14	210.54	210.08	213.28	210.08	209.44
212.24	210.75	207.27	209.87	212.18	212.03	210.11	209.43	209.9	209.92	215.78	213.26	212	211.46	210.92	213.23	214.93	210.05	212.84	212.08	214.28	211.02	210.82	213.41	211.72	211.68	211.68	214.08	213.68	213.36	212.2	211.51	208.08	213.39	211.44	210.15	209.19	209.08	210.6	214.73	213.05	208.82	209.34	215.67	212.95	212.32	211.78	211.21	214.51	210.22
204.61	204.55	206.36	202.46	204.59	204.53	205.49	207.44	204.76	204.7	201.24	205.35	205.88	202.82	204.8	202.22	206.98	202.5	204.43	203.76	201.56	204.61	207.35	203.41	205.02	201.39	205	206.15	202.85	202.45	202.81	203.64	207.99	205.26	207.99	202.87	203.99	204.44	201.87	204.79	203.23	201.65	202.33	202.06	200.02	201.46	204.43	201.51	204.16	202.99
210.68	213.38	213.47	211.92	211.67	210.08	211.43	210.86	215.67	211.92	213.56	211.97	209.49	210.12	211.45	209.08	212.19	210.6	213.4	211.21	211.76	212.21	212.03	211.15	207.44	210.1	215.16	208.61	210.83	212	211.52	212.33	208.6	209.67	210.45	208.64	215	215.17	213.6	212.34	209.15	212.03	210.89	213.02	212.17	211.66	211.65	211.4	215.75	212.96
210.15	208.88	208.3	211.51	209.94	205.54	209.86	209.85	208.29	210.54	209.17	210.52	209.78	211.16	208.15	209.36	209.91	210.16	205.08	209.63	208.1	207.38	208.77	208.61	207.2	205.73	210.2	210.11	210.64	208.39	208.46	209.77	208.7	208.99	206.68	208.04	210.06	213.25	210.81	208.71	208.24	211.44	209.86	209.46	208.53	210.42	208.96	207.84	208.97	209.37
195.61	198.04	200.08	197.83	203.16	198.87	203.87	202.34	198.77	203.06	202.64	198.05	198.9	197.03	200.77	201.51	200.23	198.82	199.97	195.89	197.02	202.49	201.16	198.57	200.24	199.92	202.23	199.53	195.21	199.95	201.8	200.83	200.94	199.6	198.04	198.49	201.83	196.77	199.25	197.18	199.64	200.9	201.11	197.13	204.92	197.97	199.05	199.41	201.59	201.32
206.97	202.27	201.15	205.92	205.95	202.34	205.36	204.31	202.01	201.96	201.63	201.34	201.13	198.53	202.75	206.56	204.82	204.57	205.68	205.45	201.57	200.9	203.23	204.3	206.3	204.72	204.45	204.62	206.47	205.58	198.34	202.96	199.82	201.74	205.47	201.21	206.52	200.13	201.67	206.86	200.78	203.51	204.73	203.29	206.55	200.93	203.11	203.25	204.99	204.69
205.65	205.11	204.89	204.75	204.84	209.03	202.13	203.23	207.09	205.87	205.02	205.63	204.14	206.75	205.49	208.13	204.02	202.28	204.96	206.1	205.87	202.7	206.16	207.39	204.03	205.64	203.2	205.38	205.53	201.09	207.72	204.89	203.74	204.78	202.98	205.41	205.98	206.93	207.39	200.56	205.68	205.31	202.97	204.61	205.42	203.09	205.06	205.01	203.92	203.74
209.23	209.88	210.71	204.76	207.61	208.78	207.63	208.09	206.65	210.72	208.34	209.49	207.44	207.86	207.16	209.52	208.36	208.98	207.97	209.89	207.21	211.78	208.79	208.2	208.12	209.34	210.59	206.49	211.94	209.21	207.37	208.29	204.94	207.92	208.8	209.89	208.58	209.87	210.4	209	209.4	208.89	207.78	208.22	207.75	208.51	207.85	206.31	209.03	210.95
198.26	198.38	199.57	196.7	194.72	199.85	195.86	197.36	201.94	197.9	197.09	198.66	195.92	200.12	200.01	196.87	197.11	196.92	195.17	199.71	201.36	197.32	197.33	197.89	198.38	198.62	198.36	197.15	194.79	199.89	196.61	199.37	196.76	195.06	197.7	195.44	195.34	197.27	197.32	197.24	195.07	197.42	198.32	198.32	198.33	197.92	196.57	196.23	197.67	196.5
206.77	200.71	199.87	202.99	201.89	201.84	201.14	202.8	202.43	200.01	199.88	203.51	200.1	200.14	202.13	204.18	205.16	201.45	202.14	204.42	203.56	201.57	203.74	202.04	203.88	200.71	201.89	202.11	201.21	203.13	203.12	202.91	201.48	199.93	201.96	203.23	204.02	202.33	203.98	204.99	204.83	204	207.05	201.94	200.7	201.52	201.85	201.13	200.73	201.52
202.6	202.89	203.65	203.32	203.07	202.96	204.33	203.75	200.94	204.13	206.58	203.35	200.26	204.11	206.89	206.42	202.99	202.04	202.15	202.07	204.23	202.69	204.27	204.16	203.34	202.14	201.6	205.27	203.95	201.17	201.76	203.42	201.85	205.1	200.53	205.46	204.52	204.41	203.8	203.91	204.61	204.05	202.35	204.55	201.26	206.12	203.39	205.66	203.64	204.76
200.83	206.28	205.93	205.75	205.42	199.9	202.4	207.26	205	205.2	201.95	204.16	200.6	203.49	203.01	203.54	203.14	201.67	203.29	204.64	203.13	204.8	201.94	201.1	203.62	202.43	204.85	205.34	205.36	202.08	203.21	204.87	204.8	203.78	205.76	206.49	202.95	206.1	201.21	202.45	200.81	202.51	205.34	205.22	204.52	202.16	204.35	203.01	204.88	203.06
205.3	201.22	201.12	200.02	204.09	202.09	198.75	200.57	201.9	199.19	202.4	202.4	199.54	199.62	202.87	203.17	204.05	201.05	201.14	201.45	203.78	201.77	202.02	198.56	203.84	199.19	198.89	199.96	200.19	199.23	202.85	199.72	197.42	199.5	201.53	202.62	203.83	201.27	203.46	201.87	202.97	201.42	198.24	200.76	201.77	204.92	202.55	201.32	199.06	201.1
208.19	210.65	207.77	207.4	213.9	211.33	209.61	212.53	206.74	208.95	206.63	206.57	210.7	209.1	206.98	210.38	209.21	206.09	207.6	210.97	210.52	211.45	205.8	211.05	209.41	208.67	206.46	206.48	205.26	210.08	208.56	206.9	208.82	208.07	209.1	208.33	206.9	209.84	206.71	207.03	211.77	209.68	209.18	209.24	208.81	211.86	210.62	206.31	209.36	206.81
204.95	209.26	209	204.7	206.32	204.76	208.62	204.32	207.81	208.04	208.38	205.76	209.52	206.2	208.08	209.05	209.91	204.45	206.69	208.03	210.04	208.19	204.44	207.45	204.42	205.85	208.22	206.83	205.06	207.4	210.62	206.34	207.98	205.65	208.42	203.85	203.37	206.15	205.52	207.43	207.58	209.4	203.93	209.46	205.94	209.61	208.98	206.97	206.77	202.02
199.69	203.19	201.55	206.77	202.83	203.49	207.16	203.78	204.66	205.13	198.82	201.72	204.31	202.04	206.69	203.48	199.89	204.53	206.36	202.48	205.58	203.36	204.14	204.3	206.74	203.93	204.13	206.26	201.47	202.68	204.6	203.19	203.63	201.49	205.75	201.05	203.17	201.38	202.81	206.88	207.42	203.44	202.28	199.95	204.52	204.85	204.47	201.49	204.16	205.08
207.27	206.22	209.28	206.99	206.78	207.61	210.57	211.42	208.03	207.97	207.51	207.89	207.9	205.46	209.71	209.12	208.44	207.72	208.69	206.7	210.19	210	209.4	210.2	210.05	207.99	209.84	209.11	208.48	208.3	210.27	205.41	209.04	206.43	205.91	210.11	208.29	208.47	209.95	208.02	205.41	210.73	208.88	209.48	206.02	209.25	208.08	206.49	210.45	209.9
204.32	204.89	201.74	204.05	203.46	206.25	204.1	206.92	201	204.72	204.44	207.06	205.81	202.53	204.48	203.96	203.71	204.22	207.63	205.21	203.17	207.19	204.69	203.83	204.28	203.73	205.79	202.76	207.22	204.71	201.11	206.03	201.38	204.04	205.03	204.99	203.77	203.25	204.72	204.91	207.78	207.45	207.31	204.14	204.78	203.63	205.41	204.32	206.84	205.42
199.63	199.57	199.54	199.86	197.79	198.4	204.31	202.39	200.77	199.34	199.83	198.61	201.95	200.71	197.64	199.66	198.66	202.35	201.57	198.53	199.06	200.15	199.29	199.53	201.68	199.32	200.46	196.11	201.16	201.52	196.77	195.43	198.19	199.66	202.24	203.18	198.82	200.53	199.47	198.11	200.59	199.53	201.08	199.85	202.01	200.61	198.44	203.35	203.45	199.79
208.52	207.26	207.5	206.45	207.17	206.52	207.91	207.97	206.19	208.76	209.35	207.03	208.1	210.57	211.8	205.27	204.49	206.8	207.83	208.6	205.39	210.66	205.24	206.68	206.41	206.85	208.4	209.09	207.8	209.73	205.95	205.71	208.08	208.51	208.65	207.62	205.3	210.44	206.65	206.41	208.95	206.5	206.34	203.99	208.1	209.28	204.6	209.22	205.34	209.3
200.07	197.95	200.92	201.62	199.98	199.04	197.8	201.69	200.56	201.17	197.81	202.87	201.65	203.5	200.85	199.84	201.86	202.32	200.03	201.64	203.87	200.48	203.12	199.81	202.01	203.33	201.58	200.03	202.48	203.08	199.96	200.91	198.27	201.34	198.92	200.66	201.81	200.79	196.42	199.53	201.31	203.85	203.26	200.77	203.59	202.01	200.37	202.8	199.69	204.34
208.01	205.66	211.11	209.96	206.62	206.44	206.92	209.39	210.09	211.16	209.59	207.89	206.88	211.12	208.15	204.42	209.64	207	208.24	208.12	212.11	205.02	211.43	205.36	206.65	210.45	207.02	207.53	208.06	210.28	211.73	209.31	207.19	209.45	210.52	212.91	209.22	207.79	208.57	207.87	209.05	209.52	209.55	205.65	210.35	207.34	208.63	208.82	209.07	209.09
211.07	207	211.45	203.44	209.69	210.09	208.19	209.51	206.25	206.68	206.89	208.15	211.09	207.36	212.19	210.87	209.83	206.67	209.04	208.21	209.06	207.58	209.64	207.29	209.87	208.57	207.37	209.17	204.6	207.06	210.72	206.96	208.08	207.75	206.79	209.48	208.43	207.79	209.16	210.54	210.57	211.23	209.94	212.19	209.83	209.33	208.63	207.15	209.41	206.3
195.86	199.57	198.38	199.77	197.45	198.67	202.18	198.34	196.29	196.01	197.86	195.98	200.67	202.15	199.44	199.55	199.51	200.6	200.12	200.35	198.38	201.8	199.56	199.76	199.37	197.36	199.29	198.64	197.86	200.49	198.91	198.09	195.18	197.73	200.77	198.5	198.49	201.31	198.51	197.29	200.87	195.11	198.41	201.33	201.11	202.34	199.44	197.94	199.45	200.61
216.92	210.03	211.12	211.72	210.5	213.62	211.33	214.13	209.84	209.33	210.86	212.09	210.75	210.6	211.09	212.85	209.13	210.51	209.11	209.96	209.22	209.68	210.23	213.27	214.54	208.36	211.63	213.35	213.06	212.07	209.75	212.63	213.25	212.44	215.11	211.71	209.56	211.58	208.79	209.53	211.3	213.12	212.25	212.74	211.31	212.19	210.53	211.68	210.68	212.02
201.39	198.06	197.64	199.79	198.86	199.2	202.53	202.34	202.26	201.45	199.11	197.74	196.26	201.86	199.67	200.57	199.31	199.45	203	197.44	201.47	198.83	198.65	199.74	197.72	202	199.68	197.86	199.76	197.69	198.78	200	197.98	199.38	199.37	199.2	199.84	201.45	200.55	198.63	194.96	198.67	200.76	203.08	197.98	199.75	198	203.71	201.16	198.78
208.88	210.97	211.6	209.22	211.45	210.02	210.66	211.27	208.61	208.33	208.28	207.71	207.28	207.63	207.89	208.95	207.19	205	211.37	206.59	204.57	209.55	208.15	211.06	209.31	211.04	205.82	209.39	209.82	207.86	207.35	208.59	209.25	212.5	208.4	210.09	210.13	211.91	210.71	210.49	209.59	208.9	208.03	211	208.81	210.71	210.13	209.61	209.67	208.57
216.78	218.04	216.77	218.81	215.4	218.81	217.13	219.18	218	221.99	216.2	218.67	216.43	218.57	218.82	218.84	219.34	217.82	219.83	215.91	218.24	218.37	218.22	216.01	216.62	219.52	219.13	220.13	217.95	220.82	220.52	215.56	216.37	218.13	219.94	217.73	218.14	218.76	216.21	218.12	215.97	214.92	215.87	216.97	217.61	216.48	216.69	217.72	218	217.33
205.12	201.42	206.38	206.41	201.88	204.21	204.19	205.95	200.99	205.31	206.42	206.62	201.2	204.62	202.82	201.83	204.91	202.77	202.05	201.23	203.24	204.49	202.05	202.16	204.87	203.49	202.92	202.36	203.88	203.78	204.68	202.71	200.69	202.25	203.94	205.9	202.83	202.68	202.44	204.42	203.96	204.54	201.83	204.58	204.45	202.56	206.01	203.86	203.41	204.58
209.42	209.23	209.46	209.7	207.51	209.35	208.98	206.93	209.37	210.44	209.53	210.92	209.67	207.81	210.75	207.29	211.35	207.31	207.53	204.88	207.72	205.35	208.76	212.7	210.82	209.7	212.39	206.46	210.57	208.86	209.79	209.07	210.52	210.46	205.67	207.58	209.81	209.81	208.77	205.28	208.36	209.37	209.04	208.18	209.13	207.95	211.68	209.39	206.09	207.03
201.58	204.4	197.97	203.94	199.44	202.95	197.45	201.17	199.14	200.7	198.6	199.95	202.43	201.71	200.49	201.57	198.65	200.68	203.94	201.23	202	200.48	200.04	200.32	198.51	202.38	202.96	200.76	200.91	200.7	200.54	199.58	199.63	200.57	201.91	200.39	198.66	199.82	200.22	198.92	199	202.24	198.3	195.34	197.5	201.09	201.5	195.7	201.32	200.36
206.13	201.91	206.25	200.93	202.36	203.71	205.62	200.8	204	202.64	204.93	203.24	201.77	205.52	202.58	202.73	205.51	202.98	207.25	206.66	202.71	204.14	202.43	203.94	205.14	203.88	200.57	207.26	205.93	204.48	204.98	200.87	205.83	201.61	202.65	202.24	201.62	205.75	201.62	204.72	202.85	205.11	205.83	205.59	204.63	205.97	206.07	202.41	204.35	204.06
203.64	200.77	203.64	204.31	203.96	205.49	203.01	202.94	204.72	202.9	205.21	203.32	202.52	203.37	208.97	204.83	203.73	204.27	202.01	205.28	203.12	205.19	206.02	201	201.91	202.63	202.72	200.95	203.46	201.12	203.31	203.14	202.48	202.52	205.45	202.7	203.6	203.63	202.9	201.85	204.74	202.53	203.37	201.68	201.32	205.26	202.25	203.79	205.69	202.55
214.22	213.72	212.4	210.63	210.97	208.5	210.14	210.51	210.06	210.06	209.17	207.85	210.84	213.48	213.62	209.44	212.43	211.76	213.38	211.24	211.67	211.63	208.84	208.92	211.29	211.83	212.72	212.27	211.37	213.41	213.94	211.16	212.14	211.36	209.96	211.92	209.16	214.52	208.45	209.75	212.02	210.32	209.97	211.09	211.49	210.94	211.87	209.86	210.78	208.15
203.58	205.84	204.26	202.58	202.07	202.12	202.23	202.49	202.33	201.65	203.34	204.57	202.49	205.23	202.1	201.91	204.45	201.98	202.77	201.73	201.93	200.28	204.13	201.48	204.37	201.83	203.32	203.56	202.77	201.04	200.46	202.5	202.99	201.83	202.14	200.7	202.16	201.79	202.08	202.04	202.49	201.94	204.48	202.03	206.07	199.06	207.76	199.31	205.21	204.84
208	205.53	209.9	208.85	208.82	210.24	210.85	207.9	212.21	210.21	207.36	207.56	208.92	205.32	210.26	211.03	207.15	206.65	206.18	205.68	206.64	209.76	206.56	205.31	208.65	208.1	209.08	210.31	212.86	208.81	208.66	206.23	212.12	210.23	206.99	211.49	208.43	207.11	208.59	208.78	210.4	210.59	206.02	208.88	210.8	210.24	206.41	207.16	207.83	207.37
211.3	212.46	213.87	209.32	210.89	210.64	208.71	209.19	211	207.89	210.49	213.1	208.11	208.19	207.01	212.61	210.58	212.99	208.01	210.05	205.55	208.21	209.64	210.38	212.89	206.98	210.28	213.06	212.46	206.91	208.9	211.15	206.27	209.93	212.48	209.95	207.68	206.78	209.21	212.1	205.79	207.39	211.28	210.47	210.54	208.89	210.18	210.23	211.45	209.12
204.46	207.86	201.53	202.45	201.71	203.76	203.24	204.35	204.14	204.52	202.65	203.9	203.01	204.96	203.17	204.54	203.49	201.96	204.72	199.48	207.69	204.33	202.45	203.26	203.45	203.88	203.69	204.2	202.36	202.56	208.15	206.2	204.91	203.71	204.84	201.77	206.03	204.26	202.54	200.86	202.67	200.69	205.24	204.39	202.08	204.88	203.62	202.48	203.03	205.78
206.01	206.27	206.35	203.98	208.25	204.93	207.1	201.73	205.04	208.37	205.65	206.94	202.21	207.53	203.89	205.38	205.95	203.12	206.35	200.57	205.47	205.13	204.55	202.18	203.83	202.98	203.54	203.67	203.41	203.58	203.32	206.1	205.55	203.37	206.24	205.95	204.48	204.7	204.16	203.54	202.63	205.57	205.57	205.12	203.47	205.62	208.44	207.21	206.78	201.79
210.32	212	213.51	215.6	212.92	212.6	213.97	212.49	212.75	211.08	212.03	212.19	211.83	212.05	210.68	214.17	210.99	212.78	211.92	209.32	211.66	213.57	209.79	215.01	211.9	207.42	210.96	211.54	209.47	211.55	212.78	213.19	207.64	212.55	210.66	213.05	210.44	212.15	212.57	212.99	211.1	211.91	213.22	213.97	213.21	212.27	211.78	213.96	213.66	212.14
203.51	199.31	206.5	203.75	201.82	203.94	203.33	203.67	205.79	200.5	202.68	203.23	203.23	205.09	200.57	202.78	204.17	203.45	198.19	199.05	201.48	202.99	203.32	199.41	201.46	201.38	201.7	202.1	199.86	200.83	200.66	203.95	203.25	204.51	203.57	205.28	198.93	199.12	200.84	205.87	203.02	200.51	204.9	200.26	204.87	200.68	201.08	201.02	202.17	202.2
205.68	208.05	207	208.26	207.74	207.55	210.61	207.5	208.35	208.63	205.73	207.68	206.93	208.35	211.34	208.21	207.63	207.15	210.02	209.06	209.52	208.19	211.95	208.64	208.01	209.83	206.56	205.12	208.7	209.32	206.92	208.15	209.9	209.24	205.71	211.23	209.45	208.81	210.84	207.69	209.33	204.98	207.83	207.55	205.67	209.48	205.97	209.64	205.53	207.95
212.83	211.29	211.61	213.34	213.94	211.49	209.89	213.09	211.65	210.33	209.28	211.72	210.87	214.71	214.22	208	210.07	211.28	211.12	214.11	210.07	211.54	213.78	211.79	213.43	212.43	212.39	212.61	213.54	214.11	214.35	214.85	209.54	211.22	210.6	213.5	213.01	211.2	212.43	208.79	213.64	211.12	214.27	211.13	214.92	214.6	212.46	214.05	209.64	214.87
216.17	218.7	219.23	216.76	215.69	216.63	218.54	217.11	214.75	218.35	219.23	218.26	217.21	217.85	219.3	215	217.79	217.35	215.82	215.67	214.04	216.53	218.16	215.73	217.88	219.46	217.02	218.41	218.22	220.51	215.11	215.53	214.82	214.29	216.99	217.35	216.96	217.57	218.38	212.47	216.69	217.66	219.96	217.06	217.13	217.81	218.75	216.8	220	216.85
204.38	206.58	204.15	207.16	203.34	202.6	202.6	203.67	203.56	206.38	201.31	201.94	204.64	203.73	204.97	203.8	202.44	205.54	203.81	203.85	200.61	204.75	201.53	201.31	204.43	205.27	201.48	205.11	202.69	204.58	202.62	203.71	202.92	202	203.34	201.54	202.8	204.56	201.89	205.6	203.75	201.29	202.82	203.86	201.4	204.73	200.99	204.92	205.21	203.39
213.19	209.61	212.62	214.79	209.12	212.34	207.6	214.47	211.84	213.23	208.82	210.78	209.98	209	209.61	211.29	212.96	211.15	209.54	209.1	209.8	213.76	208.18	210.73	208.81	211.87	211.89	213.6	212.05	216.18	212.97	210.6	210.57	209.85	211.97	212.59	209.5	213.51	211.68	212.77	210.44	211.62	212.07	209.8	213.45	210.81	208.95	210.17	211.62	212.75
200.35	201.76	199.22	200.84	201.69	204.07	202.64	199.24	199.27	198.99	200.73	202.22	199.08	200.41	201.16	200.35	199.39	201.68	199.62	201.22	201	202.22	202.45	201.52	202.04	200.42	197.73	203.05	200.4	199.89	200.68	199.19	200.07	200.26	198.82	200.71	201.49	200.81	199.63	201.16	201.73	201.66	198.51	200.85	199.49	198.82	198.87	200.75	203.26	199.82
193.61	192.83	189.01	194.27	193.89	193.99	191.09	194.04	194.28	195.79	193.68	195.62	196.91	195.91	192.51	193.45	196.35	195.68	195.4	192.96	192.08	191.23	196.64	194.88	195.15	192.17	192.74	191.43	193.18	194.95	194.27	194.43	193.43	194.29	190.19	196.05	194.94	192.47	195.31	196.81	196.26	195.17	194.86	193.07	195.2	191.46	193.19	193.08	193.56	196.05
203.77	206	204.35	208.7	205.16	205.35	203.46	205.18	208.32	206.86	204.16	203.59	208.05	204.05	204.11	203.54	204.81	206.65	208.92	203.21	205.45	204.82	203.61	201.49	207.03	204.08	203.2	202.83	204.4	206.49	204.14	202.16	207.22	205.93	204.21	205.03	206.52	202.68	207.26	207.68	207.35	200.93	204.09	207.44	202.23	204.06	206.16	205.63	202.18	207.49
209.82	208.54	208.88	208.88	206.8	211.16	207.28	208.17	205.52	205.52	206.17	206.58	207.47	209.57	207.34	205.47	207.69	210.51	205.32	207.73	208.64	206.78	204.82	209.11	206.47	210.16	207.3	211.45	207.45	210.43	207.77	210.16	203.69	208.6	204.48	205.99	206.87	208.19	210.22	208.6	206.69	207.17	210.02	208.64	207.12	209.05	208.45	207.72	211.01	206.91
212.74	210.69	211.97	208.5	210.93	209.21	210.1	210.58	209.65	209.67	209.52	207.02	209.62	210.23	212.36	210.21	208.75	210.2	209.8	210.61	207.96	209.52	207.97	208.36	207.38	209.15	212.5	210.05	208.74	208.38	210.39	209.74	204.72	212.65	210.05	210.61	208.79	209.37	209.53	209.82	208.35	210.89	211.28	210.06	209.26	210.42	212.29	208.89	211.06	208.08
208.34	209.1	213.16	210.86	208.57	210.3	210.83	202.8	211.54	204.94	210.93	209.26	208.46	204.78	207.18	211.86	208.96	208.96	208.05	208.64	210.31	208.4	207.3	206.3	206.73	208.98	208.23	207.57	210.79	207.25	208.59	207.42	208.09	208.28	204.7	208.24	205.88	205.63	208.3	209.67	211.22	210.42	207.34	211.15	210.08	204.42	209.1	210.35	209.18	210.91
206.37	206.27	205.04	207.76	208.84	210.21	206.11	208.35	209.26	208.06	211.36	208.51	208.85	207.36	207.38	208.1	206.29	204.8	205.66	207.58	210.73	206.43	210.05	207.74	206.12	205.97	204.86	206.92	205.12	204.61	207.88	209.29	204.73	208.64	210.01	207.49	205.89	209.5	210.68	210.01	206.71	211.44	210.44	206.46	204.6	206.6	207.12	207.75	207.66	205.63
216.86	216.08	218.26	217.76	218.16	216.49	217.26	216.42	217.18	213.97	216.19	216.04	217.45	215.12	218.07	216.35	215.67	217.4	218.67	214.01	219.88	218.45	218.9	215.76	217.22	219.8	216.9	215.4	218.46	215.88	216.5	215.39	216.51	216.83	218.27	217.09	217.91	217.84	218.2	216.39	216.11	214.27	215.04	215.41	219.1	219.16	218.47	219.13	217.39	215.2
217.02	214.83	214.74	211.98	218.25	216	216.44	218.41	216.16	213.05	215.93	217.66	217.02	216.96	216.59	215.8	215.33	214.42	220.08	216.74	215.13	218.44	218.35	215.05	218.31	215.67	216.22	216.29	216.5	213.82	216.09	218.18	216.26	218.73	216.82	218.48	219.22	217.56	216.95	212.8	214.54	218.89	216.33	217.73	215.93	218.88	216.74	219.59	217.01	217.72
204.63	203.01	201.24	203.62	203.49	202.93	203.24	203.58	202.88	201.46	201.15	201.5	202.98	204.17	205.27	206.6	205	203.18	201.2	204.77	201.27	201.21	202.4	205.26	200.44	201.07	202.28	203.58	202.82	201.23	200.24	203.45	204.64	205.34	203.03	201.9	205.58	200.58	203.82	205.54	199.75	202.83	202.63	201.67	205.79	200.52	203.34	201.4	205.11	202.95
204.81	204.52	205.62	204.87	206.76	205.63	207.28	207.65	202.31	204.58	203.78	204.77	207.05	205.21	207.45	203.08	204.4	204.27	203.51	203.13	207.02	206.98	207.22	206.42	207.33	208.03	204.24	206.4	207.35	206.17	207.63	202.77	205.97	205.56	208.98	206.05	205.79	206.3	207.03	204.16	204.98	206.77	207.14	205.45	206.76	205.1	207.76	201.74	200.85	208.04
205.81	209.09	207.91	211.37	208.95	208.11	207.51	210.38	208.29	207.96	208.04	204.4	207.94	210.99	207.89	209.76	207.21	209.72	206.45	206.13	205.33	207.96	208.85	211.14	208.24	206.15	207.07	204.21	205.87	206.54	204.99	210.56	205.6	205.45	209.48	208.5	209.2	207.12	206.51	205.75	209.77	209.86	209.61	208.17	205.49	206.61	209.65	204.56	205.96	206.87
206.07	200.46	206.4	203.64	200.66	204.16	200.32	203.44	203.57	204.58	201.5	203.04	203.64	201.14	203.79	203.34	201.72	203.06	204.76	203.11	202.51	200.7	199.44	201.06	202.78	202.66	202.96	200.97	204.6	202.01	203.59	201.16	204.46	202.47	202.58	206.47	205.12	204.15	205.87	205.17	204.26	200.18	202.67	206.11	199.78	204.12	204.81	202.18	201.18	202.61
196.7	194.27	194.25	198.03	195.45	193.5	197.22	195.97	194.85	198.4	192.02	197.35	196.2	193.7	191.42	195.86	194.78	199.08	194.53	198.29	194.36	192.83	194.26	194.53	195.3	195.13	194.85	194.75	195.39	192.48	196.13	194.68	193.71	197.42	197.87	194.31	194.78	198.3	195.79	195.98	198.14	195.32	193.95	194.5	194.52	194.42	193.92	193.45	194.04	195.61
206.55	203.69	208.49	208.26	206.01	207.24	205.38	205.32	207.97	209.05	207.91	206.35	204.85	208.83	204.32	209.09	206.65	206.46	209.38	208.7	206.68	206.79	204.17	209.39	207.44	209.34	211.42	207.12	207.31	207.2	204.45	210.03	206.78	209.76	208.07	209	207.73	206.24	207.57	209.98	206.38	206.64	207.51	208.97	204.52	204.25	206.89	208.91	207.67	209.55
199.22	197.8	197.92	197.78	197.65	197.41	198.23	200.33	198.62	199.12	200.8	197.12	198.07	196.23	200.22	201.03	197.88	198.02	198.37	199.13	198.47	199.69	196.05	198.59	197.56	197.03	195.14	197.51	201.46	197.04	198.45	198.31	198.7	196.24	199.33	199.21	199.09	197.09	199.93	198.56	197.48	197.06	198.79	200.21	196.47	200.1	196.66	193.86	194.78	197.61
204.7	205.58	207.3	201.62	201.34	205.92	204.7	205.75	204.44	204.68	205.15	207.92	205.67	206.35	201.21	206.33	204.38	206.81	204.52	209.03	205.31	203.65	202.52	203.41	204.42	206.85	205.2	204.91	207.17	206.3	205.09	205.35	205.37	205.02	207.17	202.73	203.57	202.02	204.7	204.44	206.31	202.74	204.84	204.46	205.36	204.35	206.04	202.84	206.19	207.65
214.29	211.14	212.76	212.19	211.64	212.81	210.59	210.5	214.53	212.77	210.99	211.8	209.56	212.06	211.49	211.95	213.22	208.4	211.6	210.97	210.97	212.69	211.75	211.18	212.98	212.31	212	210.69	210.91	210.61	212.17	211.66	212.32	210.99	213.58	208.99	212.45	213.14	211.09	212.59	211.52	213.52	213.13	213.22	209.54	210.87	211.4	211.65	209.47	211.89
199.35	200.71	200.48	196.29	198.63	197.01	194.29	197.69	200.53	196.58	200.72	195.91	200.39	200.03	197.93	200.59	197.19	195.65	198.82	198.73	198.93	199.04	197.49	200.16	199.81	196.9	196.56	197.29	199.63	198.05	198.73	199.26	199.82	198.42	199.72	197.98	197.65	195.94	197.29	196.71	196.15	199.08	198.9	202.96	196.9	197.19	197.75	196.64	195.79	193.86
203.42	201.79	203.06	205.39	202.13	199.9	200.67	203.42	202.6	202.05	196.22	201.81	201.67	203.7	202.7	202.26	201.13	205.23	201.1	199.08	206.99	201.7	199.86	199.23	199.95	203.07	201.46	201.11	203.05	201.75	202.62	203.93	203.41	202.81	199.32	198.38	204.72	205.01	204.87	202.54	203.63	199.46	201.82	201.07	204.23	200.64	203.28	205.33	203.08	201.46
194.59	194.52	191.21	197.25	195.17	194.22	195.07	192.93	195.21	196.91	194.8	194.34	192.75	192.7	192.36	192.94	193.86	191.31	191.35	195.06	195.94	197.76	191.28	192.15	196.6	195.11	194.57	197.02	195.81	193.96	191.17	193.54	194.45	195.78	195.72	194.66	190.96	196.95	196.66	192.98	191.97	192.93	194.77	193.03	192.56	192.39	195.57	195.27	194.44	194.12
210.28	209.2	207.1	207.8	211.44	208.01	208.48	210.47	209.03	208.37	207.5	208.87	206.28	209.71	208.44	210.75	210.71	207.72	209.02	206.86	205.74	208.66	207.18	208.22	207.93	209.02	209.17	208.89	208.18	208.13	207.46	204.76	211.04	209.05	210.08	209.64	210.05	206.81	208.82	209.5	204.69	205.31	209.98	204.52	209.27	206.76	204.8	209.09	210.42	208.96
218.68	220.02	218.92	218.03	216.03	215.49	216.01	218.5	219.71	216.23	216.06	215.15	217.26	218.87	217.03	217.29	215.05	218.6	214.31	216.16	215.12	218.34	216.43	213.94	216.19	219.67	217.4	216.66	220.21	220.81	219.11	216.11	213	217.25	213.65	216.37	215.59	217.66	216.26	216.59	218.62	214.78	217.37	218.24	217.1	216.25	217.73	216.14	217.58	216.83
217.5	213.28	218.47	219.31	216.42	216.96	219.06	217.32	218.88	218.88	215.69	215.54	218.29	217.72	215.57	218.78	218.01	215.02	217.94	217.05	218.16	214.97	216.45	214.39	216.32	218.5	220.12	219.78	214.77	217.53	217.86	215.88	217.94	215.56	219.58	214.9	217.72	219.86	218.54	213.11	214.96	218.32	217.55	216.98	218.52	218.77	217.04	217.62	216.46	218.03
200.54	202.79	204.1	203.55	203.14	204.91	203.94	205.09	206.41	205.01	202.81	201.87	206.17	202.79	204.06	203.61	206.27	202.81	209.71	201.32	202.2	201.24	202.1	201.56	202.43	203.68	203.48	199.7	201.64	204.45	204.31	203.24	202.6	202.61	202.46	204.43	201.38	204.46	200.78	200.95	204.8	202.97	203.22	204.62	203.44	201.59	204	201.16	203.79	202.81
211.36	215.17	212.98	210.39	210.74	210.15	211.75	211.62	210.27	213.17	208.95	208.11	212.27	212.29	211.89	212.39	216.4	211.1	211.1	214.21	211.69	209.77	213.36	208.4	209.68	211.11	210.37	212.71	211.35	211.78	214.55	215.06	212.7	211.5	209.25	209.76	212.73	210.51	211.07	214.48	209.6	212.58	209.51	216.49	211.18	211.35	215.39	212.85	212.36	208.52
207.66	204	209.47	207.37	204.83	205.08	206.12	204.24	209.21	204.28	207.98	207.14	210.01	203.26	208.69	209.59	204.68	207.93	208.99	205.76	205.81	205.78	208.73	207.03	205.2	205.84	204.81	206.45	204.76	205.06	204.23	205.52	206.13	203.09	206.38	208.25	207.39	204.04	204.5	208.63	205.62	206.27	206.8	209.46	205.76	206.48	202.15	204.32	205.05	206.26
204.78	201.74	204.79	204.16	202.78	203.35	205.85	204.16	204.37	204.84	208.97	203.89	203.6	204.94	203.28	201.91	203.66	202.88	204.23	205.62	202.84	206.48	205.87	206.01	205.3	204.95	206.6	205.29	205.68	204.89	199.81	207.59	206.63	205.73	204.72	204.4	203.19	203.22	205.52	205.08	205.09	206.69	203.45	203.55	205.33	206.48	205.66	201.85	207.01	205.87
211.83	213.92	208.35	213.64	211.94	212.03	210.26	211.82	211.98	212.21	210.32	207.66	210.86	210.93	210.86	211.8	208.7	211.59	212.56	213.57	213.57	211.1	212.04	214.39	212.32	210.65	210.73	212.51	209.45	213.23	212.11	213.6	210.44	213.57	213.58	211.76	210.83	211.06	211.3	209.58	212.47	209.68	214.25	211.45	211.79	212.15	209.42	212.7	212.49	209.03
216.17	219.14	214.37	219.14	215.44	216.91	215.77	217.22	216.34	219.06	213.28	216.24	218.58	219.86	217.6	211.61	216.49	215.93	215.86	214.64	221.11	213.27	217.65	218.37	217.91	212.7	217.49	218.3	216.67	216.37	219.01	216.59	213.33	217.35	216.65	212.97	216.06	216.86	214.97	215.12	215.99	217.4	219.85	219.61	215.31	216.22	218.52	217.26	217.15	215.83
213.91	219.29	215.57	214.95	208.7	211.78	211.42	214.93	214.38	213.76	212.48	215.75	211.4	216.96	212.43	213.07	212.21	213.67	215.17	211.49	213.24	213.56	212.75	210.54	210.49	215.53	209.39	208.68	211.98	212.82	212.3	210.9	213.85	212.34	214.15	212.73	211.6	211.78	212.54	214.21	213.57	215.03	211.43	214.28	210.12	212.3	211.65	214.78	211.35	218.76
205.04	209.01	208.73	208.21	211.5	209.17	209.03	205.85	211.95	208.52	211.33	205.94	209.44	212.71	208.88	209.39	205.93	205.8	208.53	207.14	209.81	209.19	209.21	210.61	207.63	207.9	208.9	209.24	204.51	209.85	211.41	212.46	207.86	208.07	210.19	211.86	210.01	206.59	208.73	212.09	209.18	208.81	206.82	206.28	206.49	208.47	209.27	211.17	206.66	206.5
209.67	205.92	208.98	208.04	207.35	208.62	209.03	206.8	210.38	209.48	210.09	205.88	206.82	209.98	207.43	209.88	207.02	209.26	208.66	210.31	209.43	209.77	209.15	207.32	208.02	209.67	208.43	208.61	204.66	209.42	207.09	208.62	206.73	210.5	207.47	208.81	211.85	206.42	210.87	208.87	208.03	208.89	207.33	209.12	207.22	210.52	207.52	212.68	209.91	209.03
203.06	202.69	204.22	201.88	203.58	204.88	202.94	202.87	205.04	203	201.71	205.29	205.22	206.57	204.27	206.91	201.41	201.44	204.76	208.64	205.48	205.38	204.16	203.91	203.55	207.24	202.26	202.28	205.61	203.39	205.26	203.53	202.58	202.87	204.36	203.28	200.87	207.73	205.4	203.85	203.29	205.68	203.9	204.91	205.48	208.01	206.23	202.47	203.47	204.49
198.34	197.37	197.87	200.38	199.3	200.52	199.51	198.51	200.48	199.73	197.67	196.73	198.06	200.41	200.26	200.13	198.86	198.83	196.74	197.95	199.1	200.47	202.11	202.55	199.4	200	201.62	197.97	200.25	197.21	200.37	200.88	196.6	200.85	200.38	198.86	201.23	199.08	201.78	195.96	199.15	198.13	198.98	198.25	197.33	199.72	200.81	196.92	199.43	200.35
197.84	198.82	202.28	196.13	199.83	202.86	199.72	198.91	203.11	200.31	200.87	201.98	198.84	198.61	202.72	200.61	200.09	199.96	201.16	199.23	201.5	202.75	201.69	203.07	201.48	203.35	201.85	199.39	201.84	199.78	201.41	202.34	201.32	200.57	205.53	199.79	201.05	201.03	198.75	201.36	204.45	200.55	204.07	201.06	196.51	201.35	201.07	200.84	197.9	199.89
200.68	200.56	204.57	204.05	203.45	204.1	202.9	206.19	200.78	202.04	202.46	199.46	202.12	202.81	204.01	202.87	204.12	203.01	204.05	201.37	201.43	202.09	205.95	203.41	202.18	204.23	203.5	206.04	202.7	202.24	197.96	202.12	202.34	202.59	205.01	196.44	201.16	201.39	203.89	201.97	202.77	200.15	203.59	198.47	200.08	201.67	202.73	201.31	202.26	200.72
206.23	206.15	209.11	205.86	207.55	211.09	207.24	210.48	209.14	208.36	206.07	209.88	207.88	206.64	205.65	206.22	205.82	210.92	206.15	203.8	205.24	207.17	204.47	208.92	207.3	210.4	211.49	207.26	206.65	208.92	206.05	209.6	205.75	207.86	207.61	207.88	209.9	207.8	207.26	208.34	207.76	205.96	208.23	207.62	208	208.7	207.07	205.17	209.41	210.88
217.53	216.19	215.12	218.23	215.59	215.05	221.31	215.24	217.93	216.81	214.57	215.92	217.14	217.17	220.31	216.61	213.53	215.82	216.47	217.18	215.57	220.13	217.06	219.99	218.02	215.74	217.88	218.67	218.99	218.07	221.08	216.58	216.14	217.6	217.1	217.69	219.12	221.43	215.01	221.35	218.65	216.88	216.47	217.99	219.17	219.34	217.96	216.29	217.28	216.78
207.3	211.5	207.74	209.67	210.57	210.67	210.45	208.8	211.51	206.1	208.54	210.45	208.04	209.6	209.74	210.64	209.23	209.61	209.59	208.5	207.62	210.71	209.09	208.63	206.75	207.37	209.64	210.23	208.16	212.32	207.93	210.91	211.5	209.26	209.32	206.37	209.73	210.95	207.65	210.12	208.43	207.57	206.9	207.68	207.7	210.83	208.67	212.57	209.85	213.17
217.39	215.42	214.87	216.23	220.5	217.64	215.34	218.12	219.7	215.04	215.86	215.06	217.27	216.51	217.48	215.14	217.61	218.42	218.97	217.69	219.82	219.23	217.28	217.07	217.59	217.52	215.98	215.65	219.46	219.23	218.72	219.53	215.75	217.94	216.51	216.98	220.71	219.83	214.36	218.03	217.44	216.44	216.43	216.03	219	217.72	217.83	215.79	218.23	218.85
207.71	208.52	210.09	210.58	204.4	209.27	206.55	208.78	208.41	207.4	210.28	206.56	206.35	208.85	206.62	208.52	209.49	209.97	206.86	209.19	206.48	210.55	207.75	210.18	206.76	206.97	207.27	205.93	207.74	206.95	209.39	207.17	208.33	204.93	206.25	210.25	206.42	206.67	208.17	208.87	205.76	210.5	207.19	206.79	204.48	211.35	206.68	206.28	209.47	205.86
204.74	204.05	203.47	203.72	204.68	205.94	207.17	203.82	203.44	202.01	203.37	203.5	207.9	204.44	203.74	206.39	206.28	206.33	205.8	201.35	207.6	205.63	204.76	203.27	205.59	202.8	203.59	204.82	206.23	203.43	202.51	205.28	204.4	209.05	206.88	203.01	205.44	207.33	203.23	204.74	202.45	204.91	204.05	203.53	205.48	204.91	202.38	205.65	205.79	206.62
214.35	212.33	212.36	212.07	208.57	210.48	208.84	210.89	212.58	212.92	210.68	210.3	214.8	215.06	207.71	213.52	211.23	212.1	211.88	211.37	211.03	212.32	211.01	211.68	207.64	210.43	212.31	210.65	212.12	210.24	210.69	213.21	214.76	210.94	212.63	213.43	213.14	214.22	212.18	211.38	211.87	211.1	212	213.71	212.08	211.41	211.15	212.65	211.2	212.25
214.07	212.88	218.1	213.9	215.4	220.43	219.58	220.67	215.46	218.49	217.8	217.8	215.57	214.91	216.52	216.92	216.81	213.63	218.07	215.09	211.82	211.97	217.44	220.55	216.24	217.48	217.19	219.02	217.06	218.78	215.98	217.74	216.81	221.85	218.44	214.96	217.58	216.08	218.86	217.68	212.69	219.02	216.06	222.39	215.88	214.2	217.22	215.57	217.96	218.15
217.55	215.74	210.89	211.72	209.89	213.56	213.29	210.84	213.13	216.02	211.34	213.41	211.26	213.75	215.07	216.18	216.4	215.34	213.54	217.45	218.31	212.92	213.9	213.73	214	214.29	213.2	215.06	213	215.17	214.13	213.34	214.71	216.23	216.74	214.92	215.25	210.56	214.71	214.45	212.06	212.07	212.57	216.06	212.09	214.73	212.46	213.13	215.75	213.93
209.87	213.1	211.94	212.35	213.45	210.85	211.21	208.29	212.11	209.48	215.21	210.77	211.8	210.88	208.61	212.34	210.69	209.26	207.82	210.46	211.64	210.22	209.41	212.47	214.56	213.07	210.51	214.4	211.34	214.47	214.42	212.22	214.9	211.26	213.14	210.52	212.57	211.72	209.66	212.25	211.37	211.78	209.54	210.34	212.87	217.43	209.11	211.4	210.61	210.05
217.31	214.37	216.35	218.84	221.39	216.14	216.18	216.96	215.73	215.86	215.34	217.76	212.41	216.39	217.57	217.29	218.18	217.39	216.28	215.92	214.37	215.34	217.73	217.4	214.53	216.03	217.4	216.9	218.32	216.85	214.8	218.41	214.18	216.69	217.4	217.01	218.81	219.34	215.2	215.35	219.59	216.92	216.89	216.59	217.24	217.58	215.38	217.88	215.91	217.67
207.12	209.68	209.58	210.61	205.9	205.62	213.05	208.87	208.63	208.63	210.7	206.97	208.58	208.1	209.02	202.38	208.53	208.27	209.7	208.37	212.15	206.11	208.22	208.44	210.68	207.09	213.45	206.01	208.76	208.93	210.87	209.1	214.06	210.28	210.96	212.49	205.14	211.06	207.99	210.9	209.03	208.81	208.93	211.69	208.92	208.38	208.24	207.61	207.62	206.21
195.66	199.25	198.6	201.82	198.15	201.03	199.2	199.04	201.35	200.64	197.36	200.12	201.4	200.15	202.89	199.09	200.83	204.05	200.57	200.45	201.53	199.95	199.68	201.87	199.77	201.16	202	199.72	200.07	201.26	199.83	199.76	201.66	200.78	200.73	198.05	200.75	199.47	201.2	200.7	199.22	200.26	200.9	199.54	201.2	200.76	202.83	199.92	200.25	198.6
207.23	206.12	207.84	211.61	208.4	208.65	208.27	209.75	206.22	205.31	208.86	204.97	208.74	205.12	208.12	207.45	209.22	208.03	209.82	207.46	209.9	208.18	205.08	209.15	206.63	207.21	207.64	206.29	209.31	207.81	209.13	209.56	206.46	205.97	205.82	203.55	213.52	206.44	208.65	209.3	206.28	208.51	206.03	205.76	204.35	207.06	203.71	207.68	208.56	205.49
201.96	206.78	202.98	204.65	203.69	204.49	199.64	202.95	202.67	201.88	203.69	201.47	200.65	203.65	206.13	204.74	201.44	205.2	205.83	205.36	205.84	205.45	202.08	202.71	201.01	203.2	205.81	205.34	204.81	204.14	206.54	203.66	203.14	203.43	206.49	202.91	204.21	203.73	202.75	204.91	205.21	203.26	204.83	205.48	204.81	202.71	201.67	203.96	202.1	204.02
197.21	193.11	196.27	190.53	195.32	193.58	194.8	192.91	194.71	194.45	193.97	194	195.47	195.65	195.47	197.62	197.58	192.14	196.28	198.14	195.86	194.25	196.2	194.85	191.25	194.06	195.65	196.91	194.48	194.09	198.92	198.14	194.81	199.48	193.74	196.44	192.28	194.75	196.48	194.62	196.8	193.38	194.58	194.73	194.31	193.56	193.46	194.96	194.26	194.27
211.41	212.64	213.49	210.55	211.36	213.79	211.03	209.4	212.99	211.24	209.3	209.02	212.71	211.3	211.57	209.47	213.49	210.48	211.29	211.17	213.7	213.52	213.39	211.76	214.04	213.2	210.94	206.68	209.02	213.49	208.88	211.74	209.59	212.95	211.07	212.27	215.31	212.28	207.23	209.94	213.58	210.21	210.58	209.88	210.7	211.87	211.25	212.94	209.26	211.86
204.95	210.94	207.11	209.02	205.22	206.86	207.28	204.8	206.19	204.45	208.91	206.42	206.69	208.81	207.03	208.49	204.52	211.48	207.68	206.65	205.97	207.16	207.78	207.27	207.51	205.24	209.47	204.93	206.03	206.87	209.33	210.06	210.95	204.02	205.91	206.05	206.75	209.27	207.38	209.15	211.85	206.89	209.89	206.5	205.67	207.54	205.38	207.91	208.4	207.2
206.12	210.7	209.26	208.77	207.71	208.65	212	210.95	207.83	208.68	208.68	209.59	206.35	212.15	208.11	210.32	205.64	209.77	209.76	211.92	207.05	211.19	206.51	210.52	208.9	207.3	206.92	209.19	206.77	211.72	206.75	206.75	208.16	207.8	209.68	208.5	209.38	212.05	206.98	210.14	209.47	209.93	205.82	208.92	204.95	209.69	207.64	209.39	207.24	206.21
200.23	197.01	197.02	197.88	200.56	197.03	195.55	196.88	196.51	197.72	198.96	197.38	200.33	200.4	195.57	198.16	200.07	195.75	199.41	198.03	198.49	199.21	198.26	196.57	204.18	198.76	200.3	198.87	196.29	197.51	199.9	197.37	197.66	198.99	197.68	197.15	199.24	198.11	198.46	198.71	199.89	196.17	198.58	199.43	198.64	196.87	198.98	198.69	199.88	195.36
214.88	214.91	209.87	211.01	209.08	213.65	215.71	215.72	211.97	208.81	211.75	211.33	215.6	211.65	208.95	214.48	210.67	208.82	212.95	210.17	210.24	208.64	213.92	209.71	211.83	212.19	211.56	208.98	213.41	210.93	214.79	209.92	210.84	213.12	210.8	210.65	214.43	211.74	209.25	210.15	212.19	212.65	212.8	214.05	213.89	212.73	211.82	212.4	210.56	211.77
199.02	200.19	201.45	199.28	197.44	196.98	200.15	198.91	196.37	197.7	199.47	199.89	199.32	197.87	198.86	199.07	197.48	196.1	196.46	197.33	198.61	199.41	198.79	197.42	197.28	201.21	198.72	201.54	197.56	196.74	196.99	201.08	200.12	194.68	199.08	199.67	200.41	200.05	199.93	200.72	196.58	198.3	196.58	198.62	199.06	198.47	199.09	199.01	198.72	198.12
209.2	207.63	210.04	206.91	206.61	209.25	208.98	210.35	207.39	205.89	208.07	207.03	205.66	209	209.36	208.88	207.42	209.4	207.74	207.14	208.07	210.28	207.93	208.73	213.31	208.98	208.93	204.17	206.36	211.83	206.82	212.02	207.28	211.83	209.9	207.65	211.36	205.04	212.19	208.63	207.02	211.42	208.95	209.02	207.24	207.19	206.21	210.27	207.56	209.86
211.46	211.12	211.06	210.27	211.86	210.77	210.8	211.01	209.76	211.52	212.8	209.01	211.35	214.05	209.76	210.62	211.9	211.88	209.77	213.83	210.75	206.35	213.76	212.27	207.61	208.76	211.26	211.18	211.83	208.16	211.37	214.82	212	213.54	209.5	215.97	211.89	211.78	209.4	209.89	211.18	213.55	209.03	210.77	211.74	213.05	207.97	208.73	211.19	209.16
218.02	219.74	217.35	217.7	219.62	217.74	217.41	217.21	215.58	216.99	214.2	218.05	217.11	217.65	220.08	218.57	216.29	216.64	217.18	217.52	218.75	218.94	222.18	217.27	216.06	218.76	216.99	219.13	219.46	216.56	216.91	213.43	217.84	220.7	218.05	214.37	215.24	217.25	218.09	219.1	217.36	218.27	217.12	219.54	215.63	216.27	216.52	214.72	214.22	216.04
203.29	200.48	202.21	199.46	200.59	199.53	200.08	201.06	200.67	199.33	199.73	202.33	199.52	199.9	201.11	199.61	201.42	201.16	202.17	202.52	201.03	200.24	202.73	200.47	201.64	198.74	199.96	201.88	201.31	205.2	199.27	201.67	202.62	202.88	203.31	199.43	202.43	198.91	202.73	202.89	203.26	202.66	200.35	204.87	202.38	198.64	196.82	201.97	200.78	202.4
204.14	203.41	206.23	207.84	209.39	206.51	207.86	208.61	207.55	206.84	205.79	207.45	205.95	209.31	206.88	204.05	207.9	207.33	206.77	208.5	205.46	207.28	207.1	208.66	206.73	204.63	205.3	206.54	209.57	207.75	206.51	203.95	207.99	203.8	205.04	205.49	204.17	203.27	202.34	208.52	206.11	209.22	207.22	203.33	206.39	204.9	210.32	207.92	205.85	203.24
202.72	200.08	201.31	204.37	202.64	200.84	200.4	205.36	203.07	203.21	202.59	205.61	203.13	201.16	204.69	202.23	203.42	198.04	204.06	201.23	204.85	199.39	204.81	205.19	201.77	204.44	204.29	200.88	202.17	200.99	200.9	203.85	202.74	202.67	201.62	203.18	202.05	202.38	202.52	204.34	201.33	198.93	202.99	203.93	202.52	203.88	200.97	204.73	204.78	203.86
204.49	206.43	206.02	204.67	204.72	204.31	201.76	207.96	202.4	204.71	204.13	201.9	201.45	203	204.78	202.16	199.97	203.41	201.75	207.37	202.2	205.53	204.52	205.99	205.41	204.26	206.02	204.87	204.83	204.6	201.06	203	202.91	206.75	205.97	204.69	205.36	203.5	202.82	204.92	201.96	204	203.8	201.83	203.29	203.28	205.37	204.49	206.72	205.29
208.97	207.42	204.06	209.1	204.94	205.24	203.27	207.69	209.48	207.08	205.26	207.52	207.07	202.72	205.32	207.11	201.39	203.19	206.87	207.05	207.05	207.81	204.83	206	204.35	203.21	204.66	207.2	208.07	208.77	206.36	206.04	205.7	207.16	205.14	208.18	208.33	204.28	205.16	205.44	202.56	206.42	204.2	204.84	207.6	207.14	208.33	205.46	208.24	208.15
214.28	212.11	210.38	213.85	215.78	216.95	210.63	214.68	212.49	212.13	217.17	214.17	212.03	213.41	215.99	214.5	215.84	215.67	214.39	214.07	214.38	212.14	214.79	212.86	214.05	212.67	213.61	210.55	210.5	214.58	210.88	213.44	213.2	214.99	212.83	211.43	214.27	214	210.33	212.97	212.86	211.22	211.36	214.22	213.75	214.51	209.41	212.57	211.37	213.12
200.91	203.07	204.6	207.45	201.89	204.38	207.9	204.04	201.74	207.29	203.9	205.58	202.89	207.84	204.99	205	204.56	202.33	204.65	205.94	201.44	203.9	202.27	202.98	203.49	200.82	203.83	205.08	205.61	202.6	200.24	198.96	204.15	200.99	207.06	202.82	204.57	205.99	204.68	201.58	201.97	201.46	207.31	202.78	202.23	200.81	205.09	205.81	207.2	203.46
195.8	194.54	197.06	195.07	198.09	197.36	195.22	196.05	192.5	193.63	194.33	196.04	197.78	195.33	197.29	193.82	195.71	194.73	194.71	195.41	196.72	194.64	194.3	194.08	195.42	196.5	192.76	194.64	196.02	198.57	195.27	193.42	194.24	192.8	195.39	192.79	196.33	194.75	192.24	195.91	194.64	196.13	196.16	192.66	195.25	193.44	195.6	195.58	191.22	197.61
204.85	209.51	206.84	208.37	206.46	209.24	209.06	206.79	212.24	209.14	205.67	210.18	207.44	209.03	206.79	207.83	208.6	207.32	203.04	209.71	206.17	207.64	209.98	207.26	208.62	204.49	208.95	213.05	207.02	203.93	208.25	208	206.93	208.71	210.4	209.01	206.08	207.21	204.41	207.87	207.08	208.41	205.44	206.24	208.77	208.3	210.74	207.9	209.1	207.96
205.96	209.15	209.11	207.8	207.41	209.07	208.71	208.15	206.76	209.15	209.01	208.64	207.63	207.37	206.79	207.05	207.3	207.93	206.36	210.56	208.22	206.57	210.96	210.06	208.67	209.82	206.94	207.25	208.22	209.22	206.28	207.76	209.58	207.91	209.62	211.01	208.63	209.81	206.49	206.71	212.45	209.33	210.02	205.95	207.47	209.27	209.62	207.83	206.57	206.92
199.26	199.47	203.06	202.73	203.8	204.05	202.52	203.64	201.79	202.65	203.38	203.03	203.41	204.05	200.37	205.94	204.21	201.29	199.59	202.62	202.07	202.79	202.54	203.52	200.74	201.05	200.21	203.81	204.86	201.92	205.74	203.09	201.74	201.84	203.75	202.43	203.02	202.59	202.42	204.56	202.02	199.83	200.11	204.34	202.63	201.73	201.98	203.47	203.83	205.24
219.78	216.09	216.47	215.54	217.15	215.89	219.7	216.65	216.74	216.77	215.46	213.94	216.45	216.55	217.83	215.48	217.99	219.99	215.39	219.95	217.55	220.3	217.64	219.21	217.02	216.86	216.23	218.97	221.44	219.03	217.26	218.85	218.97	215.54	216.13	215.92	214.95	219.64	217.08	219.93	219.58	215.64	215.82	216.22	212.94	216.83	217.42	216.69	217.36	216.71
200.47	202.08	203.24	200.67	201.57	206.23	202.92	204.67	204.13	202.55	204.09	204.21	200.73	201.7	203.85	200.94	203.38	203.06	205.01	200.84	202.43	202.14	202.89	201.78	205.94	205.15	201.32	203.75	202.18	203.33	201.32	202.02	204.08	203.11	203.49	201.05	201.12	204.58	202.51	200.33	201.88	202.95	204.5	203.14	203.3	199.66	200.04	204.28	204.9	205.32
206.93	202.12	203.37	206.18	198.78	202.92	201.81	204.99	201.52	205.82	206.34	206.17	201.62	205.47	203.84	201.83	202.67	202.09	205.32	203.58	205.58	206	205.03	201.52	204.25	205.48	203.84	200.87	201.24	203.75	202.42	203.82	203.9	201.69	204.8	204.02	201.49	201.82	203	205.22	203.35	203.04	206.45	203.41	203.27	205.58	202.46	201.96	204.84	202.09
208.75	206.2	207.86	204.76	206.4	209.68	204.56	208.41	209.77	205.96	206.2	206.78	207.82	209.16	207.52	205.91	208.97	207.56	206.89	205.32	205.57	206.86	207.14	208.84	209.43	206.34	206.35	206.99	205.1	209.72	209.28	209.06	207.79	209.1	209.17	205.5	208.63	207.51	210.83	206.95	205.44	205.17	203.69	207.41	207.46	206.49	206.41	208.65	207.46	209.63
216.91	216.75	218.3	214.52	214.81	219.99	217.96	217.53	217.04	217.14	218.39	219.3	215.82	216.42	218.74	215.98	216.96	216.56	217.44	217.08	220.38	214.46	217.95	218.33	215.71	218.06	217.23	218.55	218.86	217.59	217.53	218.91	218.29	219.39	214.84	217.19	215.89	216.7	217.38	218.03	215.57	215.19	217.93	218.9	218.79	215.34	219.31	216.33	218.18	218.23
198.99	195.31	199.21	202.33	195.94	195.1	195.35	198.21	197.77	196.86	197.49	195.82	196.95	200.53	197.7	203.59	200.62	195.49	197.03	197.41	198.1	196.93	196.14	200.93	198.95	196.62	200.54	200.91	197.96	198.75	201.03	196.39	199.12	199.67	197.62	199.42	201.38	198.04	200.23	196.68	198.55	195.99	198.16	198.49	199.85	196.38	199.9	201.21	198.14	193.96
197.2	197.58	198.54	199.36	197.66	199.79	201.66	197.25	195.43	199.74	197.13	197.11	201.19	197.79	197.4	196.55	198.81	198.13	196.23	201.08	197.71	196.58	198.84	195.51	198.83	198.2	202.1	200.53	198.35	200	200.39	199.19	199.19	199.2	200.61	200.28	200.96	195.1	197.97	197.99	197.44	201.78	200.83	198.55	201.62	198.28	200.05	200.26	202.31	199.27
199.35	201.17	203.77	203.48	203.72	203.94	205.3	202.52	205.89	203.36	203.82	202.43	202.91	204.59	202.39	204.33	203.19	206.06	205.32	208.38	203.8	204.93	207.02	203.96	207.78	207.11	203.42	204.42	204.83	205.78	204.32	204.6	203.52	203.27	204	202.6	202.5	205.19	204.56	202.42	206.33	202.82	201.37	202.75	205.62	206.1	203.49	201.96	204.82	204.49
207.67	205.64	206.83	207.36	205.22	207.72	210.34	208.75	208.13	205.49	208.22	206.95	205.16	204.94	207.62	207.96	203.58	204.9	209.33	210.8	208.91	206.42	210.25	209.8	203.31	203.77	204.03	211.83	208.07	207.32	206.21	209.71	207.81	207.61	207.12	207.71	206.28	209.39	208.71	207.05	208.82	206.93	208.16	206.11	206.21	208.62	205.53	209.88	210.6	205.69
207.17	205.57	207.74	207.44	204.15	205.89	206.92	206.85	207.27	209.89	209.12	208.27	205.31	204.35	208.24	207.35	205.18	206.45	206.13	206.92	207.33	210.08	204.93	203.6	207.19	206.35	206.2	205.69	208.73	211.05	204.27	207.86	208.52	209.42	207.47	209.65	206.88	207.61	210.28	208.68	205.26	203.58	206.62	210.59	208.76	206.67	208.42	204.39	206.15	207.59
206.21	204.15	201.87	203.76	206.05	203.79	208.03	205.72	203.18	206.39	203.74	202.11	202.47	205.43	204.74	204.1	204.38	204.74	205.46	204.92	205.58	206.13	204.05	205.68	201.36	204.09	201.36	207.13	205.06	208.48	204.25	203.2	204.97	206.47	202.87	203.04	204.64	204.01	202.08	204.32	203.73	201.89	204.49	205.38	205.34	204.15	205.67	200.45	205.65	203.79
211.92	210.34	210.42	214.05	215.01	212.56	212.61	211.02	213.01	215.75	214.09	215.83	212.17	214.49	210.98	210.9	210.56	211.72	211.74	215.94	212.2	214.71	212.96	213.58	215.56	214.68	214.69	212.31	213.99	213.69	210.6	213.21	212.49	212.31	215.47	212.16	215.39	216.4	210.19	211.64	213.37	208.95	212.07	212.71	212.88	209.74	210.63	213.52	215.19	210.03
207.06	211.64	207.62	210.94	210.82	210.36	213.04	207.5	209.24	211.23	213.19	206.76	206.71	207.16	210	211.93	204.46	210.86	205.56	208.92	208.46	210.94	208.13	205.58	208.88	211.23	210.02	206.81	207.26	207.34	211.96	209.9	206.87	209.63	205.18	209.99	211.16	208.21	209.42	207.15	207.82	207.99	207.88	205.4	209.59	207.84	211.09	208.12	206.6	210.12
210.5	209.81	205.81	208.74	209.79	211.89	211.42	205.73	211.97	210.35	210.16	207.09	207.21	210.75	210.27	207.6	205.09	209.2	208.72	206.1	210.78	212.36	212.77	208	208.28	208.87	208.43	207.94	210.35	207.63	208.02	206.09	206.89	210.81	213.01	210.11	211.29	208.19	210.84	206.9	207.49	207.58	208.05	210.69	210.97	207.26	212.19	209.23	211.89	207.86
212.83	214.55	213.64	214.55	213.2	215.77	214.54	209.31	213.95	214.62	210.99	214.75	214.05	215.33	210.52	213.69	214.26	214.8	213.85	216.37	216.33	211.85	216.18	213.86	211.39	215.34	215.35	214.53	214.87	213.28	215.15	212.86	217.12	214.08	211.04	210.96	218.94	212.59	213.51	213.83	215.09	212.15	213.4	213.46	214.04	216.91	214.02	214.98	213.87	215.21
202.92	201.98	203.86	200.07	203.15	200.79	201.52	203.29	202.21	203.53	201.31	204.43	204.86	203.21	201.54	200.14	203.66	202.36	202.85	203	205.79	202.48	202.01	205.69	202.46	206.06	204.33	204.48	204.01	204.27	205.13	203.39	201.87	204.14	204.92	202.77	202.69	202.16	201.18	202.16	204.11	207.4	202.91	202.05	201.84	200.13	204.71	201.19	203.53	206.21
211.38	209.46	212.37	209.91	209.35	211.17	211.7	211.23	206.97	208.93	206.61	210.46	210.03	212.43	207.42	210.48	210.78	208.68	207.83	212.25	207.54	206.93	210	209.9	211.85	210.64	206.57	211.34	209.1	213.32	211.63	208.06	208.86	211.2	209.26	207.77	210.34	212.6	209.34	212.39	208.63	209.55	209.81	208.85	209.56	207.68	210.87	213.23	209.75	210.83
218.51	214.45	214.11	217.04	216.34	216.79	217.39	217.82	216.74	218.06	218	216.58	220.19	216.99	219.06	219.34	219.48	216.34	219.48	215.56	218.21	214.76	218.87	217.2	214.41	215.41	218.25	215.92	216.8	217.77	217.51	217.42	217.3	216.17	214.19	219.46	214.29	217.32	216.66	216.63	218.96	217.3	216.29	218.17	216.06	216.21	218.4	216.09	214.87	217.77
215.49	213.21	209.05	214.48	212.81	213.21	207.72	208.93	209.79	213.31	214.23	212.95	218.75	214.95	212.66	210.15	214.98	211.91	213.16	213.81	210.51	211.14	215.18	216.86	212.28	210.03	214.75	213.31	209.96	214.77	215.71	212.63	206.72	211.25	211.74	210.44	216.83	216.03	212.35	212.99	209.05	214.1	209.21	214.49	215.22	214.42	212.2	210.61	213.82	214.41
210.2	212.13	214.21	213.38	212.8	212.82	214.2	208.76	211.61	215.55	209.64	212.91	209.92	212.11	213.11	214.54	209.76	211.63	210.45	212.21	213.34	212.91	211.32	213	212.1	207.39	211.07	212.02	210.37	211.28	211.17	207.93	214.65	209.96	213.6	217.33	212.02	214.06	215.06	214.96	211.97	211.81	210.57	211.89	211.39	209.93	212.34	214.31	210.67	213.5
210.82	213.78	212.7	214.89	213.11	213.01	215.53	210.55	214.05	210.13	210.41	212.13	213.84	215.47	212.94	214.36	215.09	212.84	213.65	211.96	213.73	214.67	215.25	209.84	216.06	214.1	216.09	211.32	214.42	213.14	211.17	213.31	213.66	212.41	215.41	215.54	212.71	213.19	216.24	212.86	210.94	213.3	210.51	210.01	214.06	211.38	212.03	212.12	213.02	212.52
198.72	197.75	197.74	200.83	202.34	199.47	199.61	200.17	198.4	204.77	200.36	198.47	198.66	199.21	197.34	198.83	200.33	198.43	198.78	197.64	200.41	198.75	199.37	197.97	199.21	197.59	203.67	197.41	201.74	200.51	196.82	200.76	199.09	195	202.15	199.81	200.63	198.95	198.6	200.45	198.15	198.95	197.41	198.52	199.88	202.66	198.56	197.94	197.8	196.53
197.94	203.73	202.91	199.27	201.58	199.55	200.49	202.26	196.52	198.11	198.39	202.57	203.53	199.29	202.78	200.82	203.11	201.7	202.09	200.01	202	200.78	203.03	202.06	200.59	202.45	200.11	201.25	203.21	202.09	202.05	199.74	197.93	200.31	202.91	200.39	200.18	201.42	202.18	200.78	200	205.08	202.38	198.42	200.55	200.33	200.4	200.31	196.74	199.94
200.89	203.05	201.66	202.96	200.33	201.21	202.02	200.75	203.12	202.1	203.61	201	202.57	198.14	201.24	203.03	203.7	202.15	202.89	205.71	201.78	201.02	202.02	206.22	203.75	204.38	202.38	199.72	202.51	203.73	200.71	203.46	204.14	202.5	203.16	204.32	200.93	201.87	203.33	203.44	201.58	200.95	201.92	202.56	200.45	200.97	201.45	207.01	202.17	200.87
199.44	199.43	198.29	200.68	198.15	200.3	197.98	199.93	199.63	201.44	198.77	197.85	203.4	200.85	198.11	202.02	196.89	199.66	201.26	200.13	201.26	200.75	198.54	200.39	200.13	198.38	197.55	197.12	201.48	196.39	202.34	198.9	197.63	201.71	199.67	200.01	201.64	197.34	198.95	198.36	199.31	200.95	199.21	199.5	200.97	197.6	199.61	198.53	199.17	199.93
221.02	219.47	216.7	218.38	220.58	214.73	218.19	216.28	215.49	215.42	215.31	216.83	219.28	217.52	216.93	213.7	219.02	219.31	215.17	219.92	217.31	215.19	218.59	217.82	216.36	215.38	219.17	217.77	214.58	218.19	216.88	214.87	216.09	217.53	217.36	215.21	218.66	217.67	218.47	218.99	217.52	216.5	219.19	217.19	213.79	218.56	219.9	217.89	217.46	218.51
210.9	211.23	204.71	209.07	209.06	205.16	210.33	208.12	206.12	207.92	211.79	208.74	205.66	207.99	209.33	210.32	208.12	210.86	211.04	211.13	209.28	209.83	208.51	207.16	209.36	210.63	209.56	209.63	208.41	208.19	207.96	210.65	206.37	210.36	207.37	205.41	207.67	207.93	209.88	207.04	209.07	208.46	209.01	210.38	210.52	211.5	209.91	210.26	207.67	206.39
203.28	204.13	205.66	205.01	207.38	204.3	202.31	204	206.77	205.07	205.3	206.38	204.06	207.22	204.94	204.59	205.14	203.58	204.64	202.16	204.5	203.95	205.66	204.33	205.79	204.18	202.99	204.7	205.58	204.95	207.77	206.68	202.72	204.13	204.15	201.82	202.66	203.99	205.79	207.59	203.44	203.07	205.37	205.69	203.41	205.97	204.65	205.69	205.07	205.3
207.52	208.93	209.83	209.57	207.76	210.92	207	207.44	208.2	206.98	206.82	211.9	209.31	210.78	207.16	207.55	208.52	209.23	207.63	206.73	209.7	209.65	210.15	211.99	209.47	209.66	206.01	209.1	207.98	206.32	211.83	209.98	209.49	209.47	211.31	208.47	208.88	212.27	210.2	207.48	208.44	208.46	210.86	210.93	209.77	211.73	207.44	209.47	206.56	206.83
197.8	197.74	195.42	199.11	196.66	199.04	197.53	199.12	195.31	201.59	196.85	197.54	198.51	198.96	199.16	200.47	194.92	198.49	199.64	199.39	197.38	197.38	200.47	199.53	197.55	194.24	195.83	197.07	199.21	196.87	198.53	198.12	201.21	199.08	199.52	199.01	198.4	200.89	198.1	196.46	192.94	198.05	196.84	196.23	197.87	199.4	194.68	195.97	198.55	195.83
201.61	199.7	198.99	201.25	199.5	199.95	197.65	205.59	198.73	201.39	198.17	201.4	200.11	200.76	199.44	200.86	198.93	197.94	202.64	201.65	203.4	199.53	202.27	200.19	200.95	200.76	198.89	201.89	202.91	199.69	199.45	199.4	201.89	200.49	200.88	199.56	200.84	200.46	201.33	201.95	201.17	198.05	200.42	197.83	199.27	200.04	200.16	200.37	201.02	202.24
209.67	203.68	208.68	209.3	208.68	210.19	206.34	208.26	207.41	208.69	206.05	206.87	205.32	206.1	207.76	208.22	206.7	206.7	205.01	211.34	208.9	207.16	207.04	207.09	209.22	208.7	205.34	208.05	205.83	206.95	208.1	210.61	210.01	205.68	206.47	210.54	206.65	209.2	207.1	207.52	208.83	205.43	202.86	205.97	207.06	208.63	207.28	206.76	205.29	207.76
209.53	207.52	207.89	207.94	206.26	208.39	205.12	206.38	209.18	205.51	210.9	207.46	205.93	205.36	208.18	208.1	207.99	208.2	208.16	209.09	210.83	206.08	207.41	207.67	210.72	207.35	212.9	207.06	208.45	205.49	209.05	207.2	210	207.22	209.5	206.83	205.36	209.2	206.8	208.7	204.94	210.11	205.69	206.67	203.82	207.37	205.33	209.24	204.42	209.27
219.26	217.28	217.79	217.45	219.88	218.06	215.46	216.09	216.27	217.01	215.45	217.21	218.89	214.38	221.95	217.15	217.09	215.71	219.8	216.89	218.31	216.46	214.14	218.6	216.06	217.89	217.94	216.54	216.51	218.65	216.41	216.36	216.04	222.37	216.26	213.27	219.4	216.83	213.95	216.01	219.92	215.04	220.93	215.96	214.99	217.07	213.57	218.58	216.33	216.15
215.15	218.01	215.2	218.63	213.46	217.95	220.21	217.75	215.76	216.81	219.94	215.16	216.67	217.23	216.77	217.05	218.12	217.33	217.33	215.64	217.72	217.19	216.49	217.67	217.19	219.95	218.36	219.67	219.76	220.1	217.26	219.8	218.1	216.99	217.7	220.12	219.81	220.59	217.41	218.48	219.66	216.03	219.3	221.15	216.68	217.83	216.45	218.32	214.66	217.54
210.02	208.66	211.24	209.96	207.96	206.6	207.61	209.34	208.36	208.72	210.03	210.84	205.4	206.81	210.92	208.96	210.25	210.11	207.95	211.8	210.74	208.9	209.84	207.78	208.96	207.63	209.67	211.25	208.34	204.77	210.26	207.92	210.41	209.04	209.01	208.39	210.27	208.41	208.83	205.24	206.67	210.34	204.43	210.6	207.39	212.3	206.63	207.58	209.96	209.13
206.45	208.26	204.89	204.83	206.01	204.76	205.29	204.72	208.03	205.2	205.91	205.49	209.26	205.96	206.5	206.73	207.53	204.54	204.7	204.68	207.72	204.67	207.63	205.68	205.16	209.69	204.1	206.22	209.1	204.83	208.62	204.62	207.83	206.29	207.96	208.93	207.64	205.48	208.26	211.38	211.01	205.21	204.97	204.16	206.25	205.44	205.73	204.39	208.58	204.51
208.55	209.13	208.26	212.73	214.21	208.1	212.15	213.7	213.83	214.94	211.24	213.1	209.4	211.93	209.1	211.31	214.17	210.03	212.53	209.41	214.5	208.64	211.47	212.72	208.95	213.94	209.83	209.23	211.17	214.05	211.48	213.5	210.68	207.41	211.35	212.6	212.34	212.32	209.35	212.97	209.17	215.49	214.25	214.45	213.54	214.06	210.1	212.37	213.03	212.49
206.9	207.61	206.98	206.61	207.78	209.81	208.77	211.67	208.39	206.83	207.08	206.56	207.49	206.73	208.07	207.1	209.13	207.83	206.8	210.56	209.27	211.72	210.82	205.4	205.25	205.45	207.55	208.76	211.87	211.04	205.72	208.06	207.92	210.6	209.48	205.78	208.54	208.02	208.73	207.22	206.11	209.97	206.99	206.55	210.2	209.43	210.53	210.03	210.23	207.86
203.26	202.69	201.63	200.78	205.55	203.55	208.6	207.69	203.54	200.97	203.96	203.64	202.17	203.6	204.32	199.92	203.19	202.21	202.84	204.77	204.2	204.42	203.51	205.87	204.07	205.39	207.74	200.03	202.56	203.96	202.72	201.75	200.91	206.3	203.44	204.82	204.46	205.42	205.45	206.23	203.26	201.27	202.53	205.32	203.17	202.77	204.43	202.32	200.14	202.03
198.97	197.72	199.18	194.96	198.94	197.2	196.93	197.49	200.17	196.84	200.81	196.84	199.61	199	200.36	200.61	198.3	197.27	199.4	198.68	198.39	197.62	199.48	196.46	195.87	198.28	197.79	198.45	195.77	197.72	197.36	198.03	197.51	197.77	199.25	197.93	199.98	198.67	198.66	198.58	199.39	198.34	197.34	197.86	200.22	198.78	200.69	196.19	199.04	200.2
213.45	216.17	214.1	215.46	213.6	213.89	212.09	213.16	213.78	214.84	214.04	212.4	212.2	214.5	213.68	215.3	211.82	213.87	213.22	215.64	211.77	214.47	215.35	214.21	212.93	214.09	217.77	213.81	212.73	212.99	214.49	211.82	215.28	213.57	213.74	212.15	215.49	212.73	216.84	214.95	215.5	214.11	212.55	215.19	212.89	218.06	213.43	215.81	213.01	214.48
210.77	211.62	210.38	210.2	210.46	211.43	210.02	211.48	205.33	213.42	211.65	210.18	210.68	212.34	210.32	208.39	206.54	209.83	206.32	207.18	211.26	207.35	211.08	208.97	209.81	210.45	212.22	207.98	211.53	211.83	209.92	211.2	207.36	203.8	207.85	210.97	210.44	209.16	210.59	213.34	207.83	209.1	210.47	207.65	206.48	210.35	210.8	209.05	210.56	209.64
208.05	210.97	209.15	207.62	208.53	208.01	208.97	207.71	207.48	208.71	208.63	210.77	208.77	210.68	208.27	209.35	207.68	209.58	211.67	209.37	210.16	207.02	208.52	208.35	207.03	208.85	210.14	209.16	209.03	208.83	209.04	211.38	205.79	210.28	208.31	208.07	207.87	206.93	206.5	209.22	208.71	205.93	210.61	208.13	206.93	209.77	208.94	207.47	206.78	207.05
216.99	214.66	214.8	212.5	216.72	213.16	215.24	213.52	213.7	214.01	213.21	216.26	216.36	210.44	209.74	215.67	213.35	213.61	217.75	212	213.09	214.89	215.77	214.63	215.16	214.5	211.05	212.5	213.89	213.46	215.27	212.86	213.74	216.52	213.19	214.35	212.11	213.46	213.43	213.64	215.5	214.91	213.34	214.07	214.03	210.71	212.13	214.57	216.73	213.9
213.26	210.56	208.94	212.15	212.53	209.51	212.49	211.91	214.12	215.31	214.75	211.57	214.33	213.14	207.98	210.42	209	211.45	214.84	211.84	213.36	209.55	210.79	211.07	213.39	210.72	212.55	208.98	211.69	215.84	213.49	212	214.92	215.21	210.99	208.64	212.64	210.3	212.41	208.92	212.13	213.69	214.73	215.26	211.8	211.08	211.05	212.16	212.01	213.56
202.29	203.72	202.1	202.96	200.81	201.66	200.64	201.41	203.2	207.42	202.88	202.26	202.89	204.35	204.4	201.87	206.79	204.51	200.31	203.16	200.58	205.63	203.29	204.76	204.27	207.72	205.83	205.1	204.86	200.79	204.05	201.55	205.88	205.96	203.81	200.54	199.43	202.23	197.92	204.83	203.4	201.94	206.7	202.79	205.81	203.22	204.11	203.95	204.17	202.74
207.69	206.96	207.98	208.8	209.09	206.49	208.15	207.83	207.83	208.53	207.1	209.96	207.05	207.85	207.2	209.95	208.4	208.46	208.88	207.83	209.5	208.96	207.63	207.97	207.37	209.03	207.39	209.06	208.62	205.29	207.33	208.53	207.1	207.33	208.8	205.28	206.86	207.59	208.17	208.04	208.28	207.88	207.56	206.3	208.21	206.44	208.22	209.79	208.29	205.72
207.82	206.84	208.27	207.4	206.31	207.29	206.22	203.35	209.48	206.3	206.1	205.8	206.23	203.6	207.97	207.96	206.77	206.26	208.29	204.72	202.87	205.55	206.4	204.34	207.4	207.05	206.43	207.62	204.19	206.23	208.24	206.14	205.46	206.06	211.15	204.02	204.04	203.12	206.8	211.12	206.02	206.56	206.36	205.73	202.68	207.42	208.94	206.22	205.72	207.71
206.87	208.03	208.28	205.71	208.52	204.69	206.19	207.07	205.66	205.84	204.3	207.93	206.65	212.15	208.31	209.54	206.75	207.31	202.54	208.72	209.54	208.66	207.7	207.42	207.17	208.29	208.3	207.75	209.26	209.39	210.55	207.07	206.81	206.38	211.35	209.78	205.25	207.48	208.48	204.67	204.23	209.23	204.19	208.3	208.91	209.52	208.94	207.01	209.52	210.79
212.04	215	212.7	212.65	213.71	211.06	213.24	212	209.37	210.99	216.76	213.53	214.73	210	214.56	213.67	214.83	209.04	212.25	212.63	213.27	212.47	212.16	212.63	213.1	209.83	214.42	214.23	212.05	211.85	209.3	215.51	212.16	212.84	210.52	213.12	211.77	214.41	211.06	210.13	214.46	212.49	212.74	213.04	215.42	215.9	212.32	212.74	214.95	213.29
204.59	204.47	203.19	204.82	205.69	204.6	204.26	202.49	205.52	200.68	203.31	202.92	200.96	203.19	206.02	202.97	202.21	201.64	204.32	206.23	204	204.51	204.59	203.41	203.27	203.15	203.23	201.96	204.52	202.39	204.29	204.01	202.72	205.21	203.32	205.12	203.52	206.65	203.68	205.54	204.29	200.99	206.12	203.78	202.79	203.73	205.64	203.13	203.44	202.74
199.68	199.52	201	200.69	202.03	195.3	198.79	197	199.63	198.78	201.29	199.32	200.98	203.63	199.77	198.02	201.1	198.53	198.4	199.81	197.48	201.5	196.71	198.74	196.74	200.12	199.18	200.08	196.64	196.14	201.57	200.78	200.32	197.7	197.47	197.07	201.3	200.75	202.26	200.98	197.21	198.54	200.72	199.37	201.46	197.43	203.4	198.79	199.08	197.43
215.68	220.07	217.68	217.56	216.16	215.5	218.66	216.49	217.06	217.04	214.36	214.13	215.77	214.72	216.33	218.02	214.48	216.45	216.59	217.04	218.99	216.14	216.34	215.72	219.17	215.77	216.19	217.32	219.56	214.74	216.5	217.57	218.53	218.22	215.71	217.99	214.99	218.1	217.73	215.18	217.55	214.32	216.03	216.19	218.17	214.63	217.97	215.55	217.52	216.81
209.69	207.46	206.64	204.25	208.11	203.47	204.5	205.76	206.86	207.1	206.91	207.85	206.62	207.22	207.22	208.85	208.66	206.74	204.43	206.59	206.07	203.72	206.55	208.34	205.29	205.42	206.94	205.12	208.44	206.33	208.64	204.97	207.03	208.55	207.76	204.48	208	203.99	204.83	202.81	205.67	207.16	205.82	206	206.7	207.32	204.85	205.94	209.84	208.16
200.42	196.98	199.27	201.44	199.1	197.6	197.45	198.02	195.43	196.95	198.1	198.35	201.56	199.76	199.62	195.69	198.44	198.97	198.81	197.18	197.77	196.27	197.31	194.61	201.17	198.02	198.39	196.12	199.46	198.02	197.2	198.72	197.62	199.03	196.45	197.68	195.57	200.95	201.7	200.46	198.67	199.46	196.03	201.89	198.43	196.29	198.64	200.92	196.58	198.64
216.73	216.31	216.4	214.65	217.01	215.08	216.25	217.05	217.26	216.29	213.74	216.3	219.16	219.04	215.39	219.39	214.71	216.7	218.77	219.26	216.85	221.06	215.97	212.73	218.1	218.68	219.46	215.87	215.74	223.07	220.12	216.59	215.56	216.53	216.21	217.49	216.63	218.45	215.24	215.95	218.41	216.78	216.3	215.66	218.62	215.35	217.03	217.32	218.34	216.61
215.69	211.25	213.39	211.18	214.31	215.7	214.42	211.58	210.34	214.65	215.87	216.7	214.1	212.57	213.74	209.36	211.26	210.44	212.41	212.67	213.46	211.54	213.18	210.8	210.19	213.46	213.19	213.36	211.08	210.64	213.39	213.32	211.82	210.63	216.4	213.64	213.46	214.1	211.79	211.63	213.22	212.62	214.43	214.7	211.97	210.58	212.56	211.94	213.18	213.02
212.58	215.08	210.82	210.87	212.72	211.16	211.18	213.97	209.56	209.07	213.06	213.5	212.83	212.86	211.13	213.15	213.29	210.73	213.72	209.52	211.51	213.6	210.12	214.15	212.31	212.19	214.75	209.21	213.78	213.66	215.12	211.34	214.05	212.97	212.26	207.19	212.24	213	211.33	213.27	211.98	212.69	212.37	213.8	206.86	213.59	211.67	211.5	215.59	214.59
205.7	202.38	203.39	203.55	204.04	202	203.95	202.7	200.36	204.63	202.58	204.16	201.13	199.61	202.01	204.12	203.47	201.05	201.25	207.93	202.25	201.12	202.78	203.51	205.9	202.47	202.9	200.9	201.2	204.61	204.8	206.21	204.63	201.76	204.22	202.78	203.08	205.73	205.08	204	204.35	203.44	202.51	200.58	204.75	205.58	204.44	202.66	204.12	202.14
196.38	196.7	195.5	195.23	194.47	198.5	193.29	191.24	194.4	195.03	196.96	195.73	197.6	193.77	196.52	194.97	196.43	197.2	194.01	195.35	195.9	198.86	196.73	194.59	195.57	194.57	194.84	196.69	197	195.18	192.77	196.69	195.98	193.46	196.23	193.87	190.99	195.69	196.49	196.48	193.87	193.69	194.73	195.86	193.54	195.77	194.38	197.84	194.57	197.19
203.05	202.85	203.5	204.05	205.42	203	208.74	201.81	207.27	205.63	203.1	205.74	206.08	203.25	203.89	205.99	202.02	204.98	204	203.11	206.39	203.23	204.61	205.51	202.46	201.77	202.56	206.46	203.97	206.65	205.05	201.89	203.41	208.65	207.46	209.51	204.16	206.7	205.31	204.15	203.79	202.89	204.64	207.32	202.89	206.57	204.02	206.28	203.41	204.95
200.11	202.9	206.05	200.95	200.87	200.88	198.63	202.01	203.8	203.74	202.5	202.41	204.95	206	201.92	207.36	203.35	204.62	205.89	203.36	203.22	204.74	202.4	200	205.51	201.92	207.45	204.14	208.16	204.52	206.8	209.23	203.68	202.96	200.83	203.54	203.79	204.37	200.86	201.83	206.84	204.03	202.54	203.41	203.27	201.15	205.19	204.53	203.07	204.43
204.11	208.08	209.01	209.68	209.67	209.44	207.1	207.83	207.71	203.54	209.2	207.69	208.4	207.77	210.12	207.85	208.79	205.52	202.87	210.98	211.61	202	206.01	207.25	205.89	210.8	208.17	209.45	210.27	208.74	207.78	212.1	209.14	206.82	208.94	209.33	207.36	204.81	209.64	208.01	207.68	208.84	209.21	209.1	206.78	207.27	207.87	204.13	205.41	205.79
201.35	202.57	205.56	205.2	202.46	204.25	205.58	204.21	204.37	200.25	202.81	204.56	203.93	200.09	201.87	204.28	201	203.66	205.18	202.26	202.14	207.27	206.45	205.98	203.28	202.88	204.74	204	203.11	203.41	203.67	204.17	205.19	201.8	203.85	203.01	205.68	203.46	205.42	207.12	202.83	204.36	201.95	204.31	204.27	201.99	202.87	203.37	203.9	205.42
205.02	202.31	203.06	205.82	205.61	206.95	206.37	202.46	205.53	204.07	207.15	205.99	202.98	201.12	206.66	205.82	204.25	205.18	206.59	206.45	203.15	208.73	202.07	203.91	204.25	203.27	204.83	204.98	206.32	205.86	204.25	204.31	200.89	204.18	207.85	204.05	201.79	205.46	206.62	203.48	208.42	204.55	206.13	202.82	205.77	207.36	208.35	203.77	205.14	204.28
207.67	206.1	204.22	206.11	202.99	203.5	207.67	207.72	206.64	203.92	204.53	204.52	207.54	208.5	204.67	206.73	204.25	203.34	203.03	206.54	200.74	206.11	207.88	203.46	205.26	207.11	206.67	207.61	208.79	205.76	205.36	204.32	208.03	203.74	208.78	204.93	204.17	203.21	206.21	205.62	205.62	202.15	208.58	207.12	205.15	205.17	207.63	206.98	206.47	208.21
213.67	211.9	212.96	213.57	211.98	211.83	210.76	209.58	213.48	210.69	212.71	213.83	212.37	215.03	214.01	214.62	212.91	211.27	212.75	211.14	211.72	209.93	213.62	212.55	213.08	215.06	213.15	213.67	211.06	214.15	213.38	212.77	213.5	211.25	211.78	212.92	215.05	214.58	213.67	210.47	211.33	210.89	211.39	211.53	212.03	212.29	214.1	213.04	211.88	212.49
202.88	200.54	201.25	202.15	199.65	198.61	199.94	201.58	201.28	203.27	202.98	200.92	201.6	201.72	199.31	200.29	201.25	202.69	196.89	198.68	197.9	202.85	201.4	200.14	200.09	201.09	199.77	196.39	202.98	202.8	198.44	199.71	200.6	201.63	200.92	201.66	199.39	200.22	199.89	197.09	198.91	202.18	199.69	199.09	199.95	201.02	200.04	200.84	201.57	202.04
207.75	205.12	209.13	209.56	209.73	209.67	208.31	207.65	205.59	208.16	205.97	208.16	208.04	207.38	209.03	209.75	209.55	205.08	210.04	209.47	205.78	209.95	208.14	209.92	208.59	205.2	205.18	209.29	206.83	208.75	208.87	207.9	208.93	207.81	208.75	209.98	207.75	209.61	206.65	205.03	208.93	208.46	209.57	213.2	204.99	207.7	210.16	207.48	207.46	208
210.36	212.38	215.67	214.93	217.24	213.38	208.12	214.2	213.43	210.13	214.33	212.7	215.52	210.67	211.37	213.6	213.39	214.88	214.68	210.16	212.27	216.61	214.19	211.29	218.01	214.59	213.11	211.97	206.5	210.92	211.74	214.3	216.32	211.15	213.75	213.84	211.63	213.13	215.28	214.16	207.82	214.35	216.42	212.49	212.39	213.88	214.47	213.71	212.26	213.16
198.94	205.29	203.4	203.6	203.21	199.29	201.29	202.31	202.31	203.33	199.99	200.85	202.37	203.64	198.8	201.73	200.45	201.38	204.86	203.92	199.99	204.2	202.9	203.48	202.75	204.94	205.51	202.13	204.26	201.51	204.02	201.54	204.84	201.39	201.73	200.04	206.77	204.9	203.3	203.36	201.25	205.34	203.79	202.52	202.62	204.81	203.12	202.28	202.83	201.17
208.54	208.62	207.06	209.14	207.55	208.05	209.52	208.94	207.58	209.79	207.3	207.77	207.65	208.57	209.94	207.65	209.23	211.88	206.65	206.87	206.16	206.78	208.59	208.04	210.41	208.79	209.21	210.74	208.31	209.48	206.55	208.36	210.61	208.1	208.92	205.61	206.22	207.5	211.22	203.98	211.46	210.8	209.3	204.02	210.81	209.11	207.95	205.33	207.83	207.68
213.69	210.14	215.13	209.94	210.94	213.75	212.38	214.08	215.23	215.33	213.61	212.85	210.07	213.47	214.86	212.5	219.97	211.62	211.46	215.24	213.44	213.74	214.99	211.01	213.17	212.94	211.97	214.29	212.15	212.28	212.39	212.33	214.29	213.05	213.36	211.77	217.3	213.85	211.67	215.06	211.04	215.67	214.15	211.52	215.17	211.63	211.94	214.37	212.18	212.44
207.79	208.4	208.67	209.98	206.73	211.24	209.81	211.44	209.72	212.72	208.08	210.4	207	206.72	209.1	207.84	209.25	209.86	209.97	210.71	206.32	207.75	208.8	208.53	209.37	208.49	212.05	209.56	210.69	208.31	203.61	210.59	208.12	210.77	210.76	203.64	208.68	210.35	206.18	207.22	210.1	206.17	208.57	209.61	204.97	206.81	208.14	207.37	208.06	208.67
208.9	208.76	205.95	209.17	208.13	206.39	205.97	204.63	205.07	206.77	206.33	205.71	207.99	204.93	206.78	204.8	208.6	204.33	205.04	205.04	204.39	205.52	204.81	202.68	206.87	211.01	203.06	206.2	205.58	207.68	205.38	205.58	205.02	204.9	207.39	206.8	204.61	204.33	208.72	204.35	205.44	205.91	206.04	207.65	204.93	202.7	206.14	208.1	205.48	206.53
199.93	204.58	199.84	201.36	201.94	201.24	203.25	203.04	202.45	201.71	201.02	204.63	202.96	203.28	201.73	203.7	204.88	203.17	198.63	202.66	202.87	204.3	200.8	201.76	202.61	205.01	200.33	206.05	201.2	201.29	203.96	202.71	203.11	202.37	202.98	199.67	200.34	202.7	200.68	201.64	200.41	203.64	201.38	200.27	200.17	202.92	202.11	205.27	199.16	203.81
208.05	209.77	209.03	204.21	210.65	211.37	208.2	209.46	210.23	208.82	207.17	208.89	205.94	207.03	211.01	206.09	207.14	211.13	210.64	205.54	206.21	211.96	209.1	206.53	206.88	208.09	209.29	207.83	207.92	208.17	207.62	208.38	207.99	209.55	208.15	210.17	210.14	210.26	208.88	208.21	208.25	210.18	206.72	209.58	207.11	208.02	207.56	209.52	209.3	211.11
216.25	218.62	217.24	216.24	218.49	215.08	218.17	217.37	216.1	220.84	218.09	217.81	215.49	214.65	214.33	218.19	217.14	218.05	220.78	216.94	218.62	219.46	212.17	221	216.02	215.29	220.68	214.55	212.93	217.79	214.94	217.51	217.57	218.12	214.68	215.28	216.06	217.87	215.53	215.55	214.8	217.79	215.75	217.2	215.9	217.87	220.55	216.39	216.05	215.75
201.39	202.04	202.78	204.84	201.71	201.16	204.05	202.86	200.96	201.62	202.57	202.11	203.34	198.74	202.35	201.2	203.65	203.58	205.88	202.54	204.14	204.17	201.7	201.89	202.29	203.16	201.52	200.37	201.1	200.36	200.88	203.62	200.32	202.14	200.17	199.96	205.36	203.22	206.04	202.96	201.49	199.48	202.53	203.75	202.99	201.78	200.36	202.44	203.12	200.64
217.38	217.71	218.17	217.37	216.65	215.42	217.22	219.89	218.16	221.13	217.57	215.49	215.18	217.69	218.27	214.55	216.6	218.77	217.99	216.73	216.84	217.54	218.9	216.47	215.6	219.16	214.33	219.21	217.11	216.24	216.33	218.25	217.86	215.87	217.57	215.77	216.25	214.5	217.1	214.86	216.5	219.18	218.05	215.85	218.51	214.32	214.39	214.43	214.24	215.25
212.81	210.76	211.71	212.78	211.99	211.56	211.75	211.99	210.93	211.24	209.11	214.58	209.42	211.52	211.19	215.4	210.79	210.85	214.25	209.09	210.45	208.7	211.2	210.71	209.93	211.57	211.85	210.67	212.19	212.28	209.6	211.74	210.56	212.86	213.31	210.61	212.14	207.25	212.76	210.1	209.67	210.89	211.36	214.02	211.96	207.63	210.05	213.73	214.18	209.91
204.3	206.97	207.94	205.65	203.24	207.57	209.02	208.26	206.68	206.67	204.9	208.89	206.71	206.01	205.26	205.07	204.33	204.68	204.78	207.14	205.68	205.16	206.48	207.45	207.22	204.94	205.25	207.29	205.21	203.54	210.12	205.38	208.61	206.2	204.61	208.88	204.96	204.54	206.36	202.59	207.03	204.23	204.11	206.3	206.02	207.02	207.6	203.58	205.31	206.99
202.27	205.62	203.4	201.03	200.93	205.01	200.76	202.31	202.99	206.02	202.03	204.11	201.93	204.31	202.04	203.95	205.4	203.4	205.32	202.17	200.71	200.12	203.01	204.4	204.64	202.83	204	205.48	202.35	205.5	202.23	201.5	201.66	203.25	201.47	203.02	206.35	204.91	201.53	201.43	202.7	201.57	203.07	203.09	202.1	204.08	200.88	203.03	204.76	202.08
197.52	199.41	198.79	195.69	198.69	196.27	193.66	196.48	197.29	197.25	198.65	195.12	200.17	200.73	197.25	196.54	199.68	197.7	196.09	195.33	197.99	198.66	197.99	195.17	199.15	197.08	201.5	200.22	195.94	197.79	198.85	196.42	200.32	199.57	196.94	197.35	197.77	199.13	194.69	193.82	193.95	196.21	194.94	199.71	195.96	197.48	198.05	198.82	198.41	194.13
205.71	204.92	202.78	203.65	204.06	204.87	203.03	206.7	204.14	202.99	202.11	205.25	205.53	205.67	202.44	203.67	204	207.09	204.83	207.27	204.06	206.96	205.45	204.23	206.42	206.3	202.05	204.31	208.61	205.6	204.75	208.84	204.3	201	201.22	204.03	201.44	206.91	203.45	203.97	205.07	203.66	206.71	203.56	208.09	206.57	204.48	205.21	205.49	206.89
210.01	211.42	214.86	212.13	212.44	210.08	211.07	209.55	211.98	209.04	212.34	212.77	209.77	208.5	210.97	210.82	213.95	210.22	211.23	210.59	214.58	211.81	213.38	211.35	213.17	212.8	212.27	213.86	210.75	209.29	212.26	212.05	211.61	210	212.58	216.29	214	210.57	209.94	210.64	209.28	211.79	211.99	211.22	209.96	212.51	213.68	214.46	211.56	216.27
198.44	198.21	200.97	198.66	198.34	197.68	197.24	199.06	198.97	198.32	200.11	196.49	202.72	200.72	200.9	200.82	199.96	202.55	200.18	200.2	198.84	195.19	198.07	198.17	199.34	198.84	198.71	198.59	200.3	198.62	197.96	199.53	200.19	196.98	196.98	198.26	199.88	198.13	196.43	199.92	200.79	197.51	196.07	202.63	196.56	204.66	199.04	197.63	199.35	198.98
209.65	209.43	210.68	210.64	207.56	204.53	210.76	205.47	208.89	209.03	210.74	209.31	208.93	209.72	205.82	205.69	210.97	208.1	208.37	209.97	205.64	210.39	206.15	207.44	207.02	209.08	210.06	206.11	204.82	208.19	208.51	210.98	209.54	208.35	209.13	208.04	209.49	211.77	209.44	206.48	209.02	209.28	207.5	209.38	211.14	207.76	210.41	208.87	209.68	210.1
212.84	208.92	213.91	210.73	213.87	213.12	209.42	215.55	210.94	210.62	214.28	213.37	207.58	211.08	211.56	210.81	209.13	210.51	212.36	211.84	208.9	211.07	210.31	215.87	212.47	213.95	214.09	211.73	214.29	214.76	211.03	211.6	210.97	212.86	211.02	212.77	211.73	212.18	215.33	213.78	209.46	211.69	214.63	213.59	212.8	213	208.85	213.13	215.29	210.42
198.7	196.6	200.2	200.12	198.96	197.59	198.63	196.83	200.66	201.38	202.08	198.46	199.8	194.99	200.12	199.5	202.05	200.39	199.97	200.77	200.15	199.72	199.1	196.77	199.77	200.08	200.35	203.26	199.1	201.66	199.93	197.91	199.36	201.3	200.83	200.34	197.82	195.44	197.08	200.02	200.74	197.4	197.33	198.32	196.75	195.83	195.21	198.19	200.18	200.63
199.68	202.87	199.95	202.21	199.74	204.24	203.24	205.3	205.07	204.79	200.92	200.84	203.94	206.71	198.61	203.88	203.81	203.92	206.96	202.98	202.33	201.08	204.8	207.15	201.55	204.82	202.74	202.24	205.73	202.54	201.15	201.97	202.14	200.79	203.62	204.07	203.57	203.13	200.24	203.01	201.79	204.89	202.69	202.09	203.12	204.49	204.98	202.55	203.41	202.86
203.29	203.93	203.91	204.23	205.98	201.72	205.82	202.22	201.96	201.62	205.39	204.05	205.42	203.65	202.57	202.75	203.74	206.23	201.96	204.1	203.87	204.1	203.93	202.48	202.47	203.77	204.22	202.8	201.78	203.86	201.6	205.55	203.27	204.16	204	203.03	205.78	203.34	205.55	201.42	207.07	203.81	202.94	202.99	206.51	204.95	201.13	200.19	203.17	207.27
198.89	197.78	198.8	197.52	199.63	195.29	199.57	196.35	198.4	197.01	200.52	196.57	197.49	196.65	199.5	198.77	199.93	198.75	199.31	202.14	198.79	195.22	198.04	200.7	196.56	196.09	200.14	196.53	199.49	196.71	198	196.4	196.65	199.96	195.41	200.84	198.11	196.51	197.42	200.69	198.51	195.65	199.88	199.67	197.65	201.45	198.91	198.69	197.05	198.09
204.67	204.48	202.75	204.62	205.62	200	201.16	206.36	202.87	203.73	200.88	200.64	205.09	203.73	203.02	204.22	201.47	201.72	204.04	203.27	204.37	204.84	202.75	207.57	203.26	203.21	208.05	202.84	203.56	204.54	204.67	201.17	202.97	202.98	200.87	203.64	204.5	203.08	201.29	204.62	203.85	205.29	200.72	202.67	201.45	203.33	203.58	203.74	204.63	203.37
202.18	205.13	201.89	206.02	206.31	205.41	204.51	206.18	207.74	204.02	204.97	204.7	205.3	206.51	204.75	205.71	203.02	204.33	205.27	204.86	206.39	204.75	204.61	203.66	202.53	204.68	203.21	205.15	200.9	201.95	202.42	204.77	201.64	201.47	205.5	207.36	203.72	204.11	207.33	205.22	206.67	206.62	205.18	204.99	205.9	203.56	205.51	205.11	205.49	205.72
204.74	203.36	200.29	203	206.21	203.96	203.17	201.54	202.19	203.41	205.29	200.18	202.45	204.57	204.25	202.31	200.55	204.59	200.53	200.46	203.74	203.56	203.83	202.74	203.01	203.58	202.22	199.57	204.75	206.35	200.81	201.97	203.59	204.2	204.37	202.42	202.96	202.67	202.69	204.75	198.86	202.77	199.96	205.72	202.99	204.6	204.09	200.49	209.44	203.94
214.32	212.51	210.47	213.15	210.8	215.91	210.1	212.43	210.92	210.85	211.03	215.19	212.47	210.71	213.8	212.65	210.16	211.56	211.5	212.11	210.58	213.43	215.28	210.79	213.93	212.58	208.25	212.44	210.98	212.44	213.23	212.12	212.25	210.52	212.29	213.68	211.43	213.2	211.49	210.29	211.01	212.31	210.67	210.63	212.61	208.68	211.5	214.73	214.14	210.9
197.14	198.47	199.06	200.04	199.83	197.57	198.66	199.51	200.94	200.56	199.77	199.26	198.75	195.3	198.57	203.16	199.65	202.08	198	198.06	202.22	199.59	199.24	201.47	200.07	200.54	199.7	196.86	199.88	203.11	201.85	200.92	202.07	198.61	200.37	199.09	199.22	198.77	197.21	201.88	202.95	201.79	200.24	196.96	202.18	200.85	200.11	200.03	196.26	197.24
210.11	212.86	213.83	211.73	212.43	212.67	209.82	210.84	211.86	209.79	216.6	210.37	212.39	213.74	214.2	209.79	213.75	213.05	213.83	211.19	211.05	212.5	213.93	212.51	213.26	210.85	212.01	215.08	213.2	210.48	211.28	211.84	207.85	208.53	213.43	210.49	209.45	211.29	212.26	213.43	214.91	213.22	212.13	215.77	213.87	213.43	211.85	213.34	213.84	213.64
199.93	199.36	201.04	199.7	202.54	199.98	195.44	202.5	201.22	201.05	200.95	201.84	199.66	201.53	201.66	198.26	200.86	198.55	201.03	199.05	199.07	200.68	201.27	200.8	200.55	201.18	201.5	201.58	201.63	200.79	201.19	198.44	201.43	201.04	201.85	199.85	201.26	200.31	198.6	202.18	199.6	202.81	201.94	198.11	201.73	200.48	201.91	203	196.86	203.67
209.47	208.66	207.59	205.75	207.12	205.91	208.61	207.37	205.86	208.07	211.76	210.54	206.86	209.5	209.15	210.58	206.52	207.26	206.84	206.96	207.88	208.37	207.07	207.77	205.31	210.04	207.61	206.37	206.58	209.23	208.01	206.81	207.17	205.55	208.99	205.44	206.79	207.91	208.22	206.97	207.98	209.62	209.64	207.37	207.53	207.52	207.36	208.38	211.29	206.63
205.28	206.14	204.87	206.04	205.88	204.46	207.8	204.67	203.67	205.52	199.99	204.91	205.27	203.85	203.1	206.66	205.33	205.38	202.77	203.84	204.73	203.88	207.62	204.68	206.16	204.13	207.3	205.65	205.31	204.1	202.22	207.4	205.4	202.11	206.11	203.95	205.41	204.62	203.75	205	205.93	204.59	204.99	206.73	202.14	205.52	203.95	204.23	205.6	204.1
201.07	202.94	200.17	202.65	200.14	204.35	197.26	205.62	201.32	202.5	201.55	201.08	203.94	204.23	202.4	202.14	203.8	203.81	200.93	202.57	202.14	205.55	202.14	206.27	199.66	202.63	203.74	202.72	201.07	204.16	203.94	203.07	202.09	201.16	205.26	203.31	202.13	204.67	204.51	200.93	201.42	203.1	202.37	204.28	202.98	205.63	201.17	204.25	202.63	202.63
205.18	203.19	205.69	205.4	203.64	205.87	202.97	202.43	203.68	204.67	206.27	202.95	204.99	206.52	203.58	202.98	205.49	206.57	201.12	200.06	204.53	205.55	206.54	202.01	198.9	203.37	205.69	204.7	205.09	206.61	203.75	204.83	201.82	205.07	205.47	204.72	204.39	205.43	204.17	203.82	205.17	202.85	201.92	202.94	204.31	204.39	205.99	205.26	206.12	206.06
215.73	212.35	212.97	215.03	212.24	211.89	213.58	211.59	214.56	213.81	213.03	210.34	211.35	212.66	213.83	216.08	212.15	211.2	212.14	215.13	210.87	208.94	214.7	210.6	211.47	212.4	211.62	212.24	213.56	212.52	212.59	215.72	210.99	214.41	211.57	214.03	214.5	213	210.04	210.47	211.32	210.68	213.4	211.19	212.86	211.64	212.06	210.73	214.75	210.45
205.4	205.32	205.68	205.86	207.3	205.35	207.22	213.69	210.02	206.67	208.31	207.01	206.85	207.33	209.12	209.63	205.37	206.25	212.26	209.3	205.78	207.1	210.05	208.44	207.81	211.6	205.15	207.56	209.05	205.87	210.09	208.61	206.39	211.05	208.4	206.59	206.19	207.48	206.91	206.26	206.22	208.83	207.8	210.14	210.34	207.33	207.23	204.95	209.71	209.72
205.37	207.96	208.06	212.04	208.13	208.19	211.29	211.86	206.7	209.62	208.5	209.86	206.86	207.22	208.02	209.45	207.8	209.89	212.03	209.64	207.74	207.65	212.32	210.06	208.6	209.67	208.73	206.74	208.82	208.84	213.11	204.68	209.61	209.71	211.15	208.61	211.23	209.76	210.62	204.38	212.27	209.33	208.04	211.04	207.74	212.54	207.85	208.57	208.8	206.69
206.56	207.08	212.17	209.09	207.82	208.12	207.96	210.31	205.67	205.93	209.02	212.27	208	208.88	209.83	209.52	210.71	205.36	208.02	205.37	210.1	207.4	206.79	205.99	211.65	206.99	208.24	208.66	208.96	206.07	211.49	204.79	205.72	207.67	210.11	210.87	209.46	207.33	207.98	208.03	209.4	206.07	205.96	206.26	207.81	211.05	207.78	205.99	209.51	209.31
207.62	209.44	206.33	207.71	210.23	210.54	207.48	204.43	208.57	206.26	207.78	206.66	205.98	207.13	205.39	205.2	210.19	206.8	204.85	206.57	210.04	208.96	209.63	208.34	208.51	208.06	211.22	208.32	206.48	208.12	208.53	208.75	210.72	207.97	210.57	207.54	206.27	208.69	207.07	208.46	210.66	208.19	206.9	209.52	206.95	208.34	209.15	207.22	209.47	212.17
204.04	200.52	202.81	201.72	204.13	202.57	204.56	205.24	203.91	202.85	202.45	205.21	202.77	203.04	202.74	200.85	203.65	203.19	204.57	202.04	203.38	202.62	203.26	203.1	203.75	204	207.63	207.07	202.06	203.48	200.4	202.21	202.24	203.69	203.21	200.8	203.89	205.08	203.3	204.34	203.29	205.26	205.49	199.06	201.47	205.5	200.31	201.06	204.23	201.51
204.78	203.16	206.46	204.66	202.33	206.01	204.73	200.72	206.52	205.1	202.67	203.75	202.71	204.35	201.01	203.59	200.04	204.84	204.73	204.98	206.5	198.45	203.73	204.24	206.07	199.7	202.62	201.62	203.9	201.32	206.1	203.4	201	205.09	199.8	202.82	201.25	200.99	202.56	203.41	203.64	199.77	203.84	203.27	204.8	205.27	202.08	202.26	203.88	201.82
206.32	209.62	208.91	210.93	209.65	209	209.2	209.23	211.05	205.92	206.11	207.73	206	205.18	206.93	207.97	210.5	207.86	209.28	206.05	208.42	207.41	207.17	206.88	207.24	203.99	207.13	208.3	208.41	205.9	207.85	205.89	206.82	205.54	210.38	206.22	204.02	209.68	207.34	207.62	205.92	208.37	207.98	207.74	207.81	206.62	208.43	207.33	208.46	207.57
205.85	205.59	202.12	203.97	205.46	203.18	202.98	207.61	205.24	204.01	201.15	203.14	204.17	203.98	204.54	203.49	203.99	203.47	200.46	207.42	207.32	204.26	202.31	203.89	203.17	205.38	204.35	205.98	204.84	204.7	202.12	205.12	202.85	205.2	207.44	207.58	200.11	202.88	205.83	204.67	203.28	202.04	203.17	202.25	205.22	202.48	204.63	201.24	208.45	202.58
207.07	208.92	207.91	209.04	206.32	210.25	206.47	211.73	208.34	212.64	209.65	203.63	210.04	206.44	207.71	210.47	207.88	206.8	208.93	209.58	208.31	209.7	208.93	208.01	208.74	208.96	211.58	209.44	208.48	208.67	211.88	208.53	208.81	207.29	209.56	208.77	207.15	209.75	205.52	208.42	210.66	206.92	212.05	206.98	210.94	210.98	208.17	209.67	208.34	209.48
211.67	213.29	211.38	214.06	215.23	215.25	210.93	214.81	217.5	212.11	212.01	212.67	216.95	211.69	215.46	214.65	212.19	217.73	214.01	214.63	214.8	212.63	211.9	213.07	213.51	215.25	213.57	211.26	213.37	212.13	212.48	212.84	214.04	214.68	213.28	214.55	216.65	213.64	212.53	216.29	212.98	215.7	212.91	216.46	212.89	211.58	212.81	215.66	211.26	213.96
211.93	211.1	212.31	210.64	209.09	213.04	209.63	210.85	211.33	211.23	208.3	211.82	210.89	214.83	212.14	211.21	210.71	212.52	212.69	212.51	211.98	212.77	211.27	213.02	211.3	209.75	209.69	211.87	209.36	211.9	212.66	211.3	209.47	211.45	213.79	210.74	211.86	213.31	210.51	215.03	211.88	208.95	211.89	212.16	211.03	210.04	210.67	213.42	214.77	211.58
209.42	211.57	208.71	207.05	207.34	205.69	211.69	209.69	208.29	209.59	207.14	210.5	208.4	209.66	209.88	207.52	211.34	207.98	207.56	211.45	209.4	210.81	208.2	209.42	206.34	208.13	208.18	209.58	209.7	208.64	209.1	209.01	210.51	208.31	208.25	208.94	205.99	206.97	207.85	207.54	206.55	208.58	210.75	213.21	208.64	208.84	207.18	211.44	206.2	210.18
217.39	220.32	219.46	216.19	216.55	217.98	218.95	218.59	219.19	214.37	219.04	217.33	218.1	218.5	217.06	219.25	215.57	219.53	219.46	218.52	215.52	219	217.23	217.26	220.67	219.71	218.18	217.34	216.31	217.53	217.14	217.99	215.24	218.27	219.9	217.43	218.22	217.22	218.84	213.21	221.68	215.49	220.63	217.52	218.82	217.12	218.66	218.08	220.8	216.37
207.06	207.28	209.87	204.17	206.59	209.28	206.13	207.91	207.87	208.09	204.74	208.23	210.69	206.07	207.52	207.42	210.81	203.96	207.25	210.27	208.03	208.53	205.22	208.62	207.9	209	207.63	204.73	206.28	207.39	207.94	206.9	207.37	206.7	207.59	209.57	206.62	207.23	212.06	205.47	207.96	207.95	206.78	206.54	209.25	211.36	207.69	209.25	206.67	206.45
201.79	202.78	202.74	203.14	204.21	205.85	205.76	206.56	205.18	203.71	204.09	205.24	205.66	206.18	202.88	205.12	205.01	202.08	208.79	204.17	206.69	205.08	204.4	202.99	204.72	204.67	205.64	204.71	206.66	205.48	204.57	206.5	203.1	200.62	204.43	204.21	204.54	203.62	205.72	206.75	207.69	204.36	203.8	203.49	205.58	205.4	204.65	202.95	206.29	204.22
200.24	203.93	200.83	200.06	198.5	196.89	200.85	201.52	200.94	199.25	200.13	199.48	199.32	198.91	199.42	198.42	198.76	199.7	199.52	200.03	200	197.2	200	197.96	201.28	198.33	198.3	199.98	200.9	198.02	204.37	196.1	196.4	199.86	199.62	200.13	199.04	198.53	196.6	198.57	199.3	199.44	199.99	200.19	201.26	200.83	194.41	200.61	198.67	203.23
215.09	218.51	214.53	218.81	215.9	217.32	220.88	218.64	215.3	215.77	216.86	218.44	217.08	218.82	213.54	217.1	218.86	217.92	216.44	217	213.43	215.69	218.93	215.53	219.44	217.98	218.19	219.46	217.15	217.25	216.52	217.09	217.34	216.67	215.67	217.21	219.46	216.75	219.2	218.19	215.92	214.04	219.79	220.1	214.54	217.83	215.11	216	218.34	219.86
207.99	207.81	210.8	213.17	209.03	208.61	209.88	207.53	211.39	207.73	210.8	209.57	211.14	207.55	210.39	209.2	212.04	209.07	207.69	209.24	207.61	210.02	208.2	212.27	211.15	206.68	209.19	208.54	207.61	209.73	209.31	210.13	211.48	207.69	208.13	207.19	209.8	211.89	207.24	212.96	210.53	209.1	209.93	208.27	210	213.22	210.15	207.86	211.8	208.05
210.63	206.83	208.81	208.21	208.72	208.58	208.56	209	208.98	208.3	210.73	208.62	208.92	210.05	209.55	208.69	210.47	210.62	208.16	209.11	208.69	210.55	208.11	210.13	210.61	208.66	209.41	208.74	206.64	210.8	210.76	211.62	210.87	206.09	210.5	207.73	206.01	206.37	207.81	209.64	209.58	207.23	210.73	205.58	210.92	210.61	207.37	212.52	211.12	209.56
201.47	202.21	199.46	198.91	202.47	202.5	201.25	202.59	198.64	198.5	198.84	200.68	200.01	203.27	202.99	200.62	198.87	197.36	199.31	202.29	200.96	200.33	203.6	201.88	201.06	201.2	196.87	200.78	200.32	202.99	201.15	199.95	204.86	200.47	202.12	200.58	198.73	203.14	200.65	198.86	201.41	198.75	200.47	196.1	204.47	201.58	201.08	203.27	202.01	200.41
220.07	217.13	217.97	216.77	215.07	220.3	215.65	218.82	220.39	217.39	215.35	220.37	217.01	218.34	217.73	218	222.56	218.85	216.79	219.68	217.23	216.83	215.89	218.62	216.4	217.38	218.96	220	220.39	217	218.26	218.84	221.87	217.74	217.43	220.31	215.89	216.4	216.65	217.21	220.41	219.11	218.89	218.01	216.67	214.08	218.49	218.88	215.68	217.56
207.77	208.38	209.78	208.99	208.58	207.1	205.59	208.08	207.67	209.82	210.77	206.91	209.31	208.17	210.85	208.8	207.96	209.49	207.31	208.56	210.18	205.33	206.63	209.41	209.71	207.37	207.9	206.41	211.1	209.56	209.49	206.86	210.52	205.84	207.91	206.77	207.74	208.05	210.62	208.69	210.16	204.16	209.95	208.99	207.73	204.66	207.06	208.88	211.47	209.39
214.44	217.64	220.25	219.22	219.92	217.88	218.82	216.36	218.24	216.43	218.25	215.99	216.1	214.92	218.28	217.8	216.91	216.02	220.7	216.26	215.68	217.78	218.48	216.89	219.08	217.67	220.81	216.46	215.77	217.42	221.09	218.85	218.35	216.68	218.92	217.07	219.78	216.92	214.59	218.8	218.48	216.19	217.55	218.53	216.76	218.7	218.18	217.18	218.64	215.15
205.72	203.81	203.81	208.83	208.79	208.06	211.74	208.86	207.83	210.15	206.7	209.57	205.28	204.23	208.19	208.14	206.31	210.55	211.01	207.29	208.66	207.1	208.75	210.38	207.67	208	205.06	205.46	208.7	209.36	207.46	205.18	204.92	208.4	203.83	206.79	211.54	209.76	206.79	206.72	202.96	205.67	208.39	209.75	208.48	208.79	211.24	208.17	211.87	205.85
211.04	210.19	211.1	213.35	209.97	211.94	216.15	211.88	213.65	210.77	211.85	207.21	210.1	213.26	211.66	209.87	213.13	212.88	212.1	208.72	212.83	212.6	213.19	213.03	212.17	214.24	211.39	211.6	212.13	208.36	212.35	212.09	213.78	211.35	210.45	210.48	213.08	207.57	213.81	210.85	215.01	212.42	211.06	211.13	209.89	210.84	212.63	211.74	211.07	210.37
200.1	203.39	201.01	200.16	204.33	203.34	203.84	199.26	204.87	201.59	201.41	198.92	203.84	203.15	202.79	205.29	203.44	200.16	202.86	199.06	200.61	202.36	202.19	202.36	204.03	201.13	202.68	202.66	200.49	201.71	202.47	200.46	200.41	202.33	202.56	203.97	202.66	204.44	200.98	202.58	203.21	201.23	200.14	203.22	202.29	202.42	202.95	203.71	204.59	201.21
203.18	203.69	206.14	204.08	202.8	200.3	200.75	203.06	204.05	203.63	204.25	205.87	203.59	202.56	205.01	203.82	203.07	202.41	204.55	201.17	199.1	201.99	201.02	201.2	205.62	203.19	202	202.53	205.86	200.87	201.51	204.41	203.67	202.95	204.59	201.35	203.59	202.87	203.55	206.03	202.87	200.95	205.6	204.22	203.82	204.39	202.35	205.21	202.28	205.16
194.28	194.84	196.17	191.91	191.59	196.39	192.36	195.56	191.88	193.21	193.53	196.17	198.42	193.53	193	196.84	194.11	196.26	195.32	193.08	196.42	196.12	194.84	189.88	196.52	196.65	198.15	192.76	193.94	192.45	194.08	196.82	191.68	196.32	194.56	192.4	196.54	193.63	196.85	194.2	194.41	197.45	197.27	195.24	196.97	194.55	194.38	193.33	196.18	196.69
200.88	198.46	201.36	199.65	199.67	201.11	201.11	202	199	200.49	200.85	199.34	200.35	200.53	198.97	200.14	199.9	200.13	201.96	199.17	201.45	198.65	199.91	201.81	198.95	202.43	202.16	200	199.73	195.7	198.82	198.12	201.04	203.29	200.4	201.98	198.57	203.01	198.99	198.47	199.63	201.63	201.96	200.23	199.47	201.29	200.98	202.4	200.57	197.12
207.51	204.07	202.81	206.68	206.42	208.83	206.34	205.5	206.66	205.28	203.44	207.69	204.32	207.76	207.34	205.98	208.9	211.03	206.49	206.27	207.18	203.72	206.49	207.43	202.99	205.35	204.2	205.64	209.06	208.44	205.56	208.13	205.68	205.04	205.16	209.28	205.27	205.73	208.36	207.63	210.39	208.26	205.17	207.88	206.99	201.07	202.94	207.26	201.74	206.43
213.13	217.08	210.93	211.63	213.77	212.36	214	212.52	215.58	213.25	213.46	213.71	215.16	215.34	211.51	215.45	210.77	215.9	210.68	210	214.16	214.66	213.38	213.35	212.92	213.66	212.32	213.18	214.62	215.62	210.53	212.12	213.64	211.57	210.75	209.5	213.96	212.76	211.73	214.64	212.96	213.38	214.69	210.95	212.85	214.25	212.56	214.68	213.5	216.33
208.3	210.07	206.01	208.49	210.51	209.08	210.79	209.47	208.29	210.17	208.73	207.97	207.34	211.23	206.59	206.93	210.27	207.37	207.23	210.33	212.08	209.84	209.51	211.25	207.85	210.46	208.72	208.08	207.4	207.72	207.43	207.16	209.15	210.08	206.73	209.01	206.86	210.72	208.58	209.18	206.84	205.79	207.89	206.05	208.52	209.66	208.02	208.45	207.31	210.25
213.25	210.87	214.39	211.07	212.36	209.09	213.57	213.87	217.77	211.82	212.1	211.29	211.31	212.92	213.86	214.1	212.98	213.15	213.76	215.22	213.17	213.53	212.56	212.55	209.45	213.12	213.09	213	209.88	216.55	214.65	212.74	215.41	218.01	212.19	210.93	215.92	213.5	213.17	210.83	210.41	210.88	215.4	212.82	214.99	211.63	212.18	216.21	215.06	213.33
209.07	207.08	206.19	208.48	208.11	206.48	208.4	209.08	209.69	210.9	207.72	206.88	207.62	209.45	209.33	207.83	207.77	210.53	209.46	209.96	209.77	209.81	209.24	210.7	208.95	207.76	206.53	211.61	207.43	209.4	208.14	206.89	209.22	209.57	209.65	207.21	205.37	210.98	209.45	204.11	208.26	210.19	205.8	208.87	208.34	207.05	207.96	208.98	205.62	208.91
217.45	220.15	217.18	218.44	216.42	217.1	220.43	216.46	218.43	217	217.44	220.42	217.09	217.96	215.86	217.06	217.25	216.44	221.67	217	218.42	221.65	216.42	219.25	218.07	219.76	216.86	217.74	216.54	217.22	219.15	217.82	215.71	215.81	213.99	219.43	219.42	215.16	216.38	218.33	219.26	216.3	217.18	219.05	216.72	218.64	222.21	215.55	218.3	220.4
209.29	208.06	210.63	210.04	210.14	207.94	209.21	208.34	210.74	208.91	212.68	210.6	209.17	212.04	208.53	210.64	210.9	211.13	212.13	209.41	210.35	206.25	211.66	211.94	208.56	210.17	208.76	208.06	211.06	208.64	211.42	210.08	208.07	210.62	210.1	207.7	209.34	211.07	206.11	211.35	208.01	213.21	211.4	209.42	210.57	209.23	209.46	210.72	211.48	210.3
208.52	206.77	210.1	209.89	206.98	208.32	209.45	211.54	211.8	209.88	208.57	209.72	211.21	208.35	211.07	208.51	209.58	206.71	206.21	212.43	208.12	209.06	207	211.42	205.57	209.11	207.58	206.21	209.12	211.39	207.21	206.89	207.06	209.51	209.7	208.26	208.25	207.93	208.41	211.03	208.28	210.33	208.1	208.82	207.94	208.25	205.42	208.05	210.72	209.85
204.94	200.91	202.5	200.81	199.61	199.05	201.23	203.66	200.23	201.83	205.3	203.82	200.92	201.12	201.62	201.02	201.76	200.89	203.17	200	200.23	201.33	199.91	198.89	202.83	202.29	200.39	202.84	202	201.43	202.87	201.75	199.14	203.59	199.87	202.68	205.24	202.17	202.03	203.66	202.83	203.57	205.98	203.26	199.56	201.73	199.42	201.61	201.42	198.8
200.59	199.26	196.59	201.08	200.37	199.71	199.44	196.79	200.79	200.99	204.29	198.58	199.34	201.1	198.05	199.66	201.37	196.62	199.4	200.63	199.72	200.57	199.83	201.61	200.32	201.1	201.18	200.65	198.89	197.31	197.04	205.24	201.05	203.25	201.32	198.46	201.84	199.01	200.58	197.66	196.53	201.89	202.6	198.99	201.08	197.99	200.86	198.38	199.06	200.19
210.64	209.96	206.8	205.51	207.61	206.55	207.76	208.22	208.4	206.66	206.63	210.48	208.93	207.76	204.68	207.67	208.12	209.94	209.44	206.37	202.92	205.24	208.43	208.55	206.4	209.2	207.89	211.35	207.35	203.91	211.34	206.79	211.1	210.78	208.61	206.74	208.71	209.01	204.61	205.98	208.5	209.82	207.25	208.2	209.81	206.82	209.46	207.11	209.09	208.72
197.26	199.62	197.46	200.72	198.88	201.58	200.53	193.24	202.83	196.21	199.45	199.32	199.57	195.66	198.82	196.43	199.51	200.79	196.09	200.46	198.73	200.35	201.25	197.25	196.68	197.23	199.64	199.48	196.04	197.6	202.37	198.25	199.63	200.26	196.75	199.67	196.86	198.5	200.44	199.34	196.83	198.39	199.89	201.4	197.9	201.1	200.61	201.64	201.66	200.95
208.05	210.1	206.96	208.93	207.98	209.26	208.18	209.11	209.81	208.27	205.34	209.3	207	205.85	209.64	209.71	209.11	209.95	209.07	208.22	208.49	209.98	206.61	210.5	209.29	212.28	208.15	205.62	203.82	211.53	210.37	212.19	209.71	209.22	209.95	207.64	209.62	207.75	211.16	211.97	209.49	207.17	208.1	212.9	209.72	205.56	208.55	206.55	209.2	208.39
204.72	207.58	208.38	207.42	208.28	204.46	201.67	205.66	205.9	207.78	207.61	204.5	206.02	208.75	206.14	206.83	208.37	206.12	204.69	207.25	207.6	204.94	207.1	206.02	209.89	210.78	207.46	207.89	204.37	206.06	205.35	208.86	206.11	206.72	208.37	207.85	205.54	204.39	204.98	205.18	204.19	206.23	207.76	206.01	207.78	208.41	203.42	207.58	207	205.66
207.3	208.89	209.93	209.88	207.98	210.36	208.95	211.88	211.59	211.81	208.56	206.62	207.85	211.51	205.58	208.58	208.08	207.99	209.53	209.11	209.88	209.72	206.91	209.07	208.83	208.05	209.76	205.44	209.49	209.83	208.73	209.29	213.49	206.62	207.55	210.73	205.13	210.58	210	210.37	209.23	209.32	210.88	210.57	209.38	208.49	208.53	209.37	210.4	212.44
212.34	213.71	212.78	212.13	210.25	212.46	212.98	214.54	211.42	213.24	213.51	212.31	212.58	209.6	210.06	212.25	212.75	212.17	214.76	211.27	215.95	214.97	210.07	212.21	210.95	213.16	213.25	213.55	210.67	214.93	212.06	211.96	212.81	212.83	215.97	212.08	211.57	211.3	213.83	214.53	213.08	209.78	212.28	210.63	214	211.31	213.13	212.23	210.85	213.48
204.98	204.03	203.11	203.83	201.51	203.94	204.09	203.36	205.98	201.96	204.15	204.22	203.81	205.28	207.03	202.01	204.08	203.78	203.74	205.54	201.02	202.98	204.51	201.96	203.46	202.26	199.45	201.52	201.59	199.46	204.83	202.71	205.81	202.54	202.02	200.22	201.81	203.56	199.27	202.79	200.64	203.16	200.99	201.34	201.49	205.67	203.09	204.08	202.45	203.91
203.33	201.66	202.43	197.98	205.76	199.24	200.88	201.69	201.88	205.76	206.73	201.27	200.3	203.48	200.68	201.09	206.49	202	204.99	203.99	206.18	204.64	201.21	205.43	201.41	201.6	202.18	202.87	204.15	204.65	204.2	205.52	198.37	201.61	205.26	205.14	201.41	204.09	200.22	203.06	200.84	207.42	202.63	201.63	206.58	200.4	203.31	202.74	203.97	203.54
202.73	202.53	200.7	199.69	205.04	204.71	202.9	204.45	200.79	202.91	205.59	203.38	204.52	203.22	203.74	201.3	204.43	201.33	206.22	204.17	201.65	205.51	199.98	206.07	204.89	202.31	205.42	204.63	205.46	204.45	202.89	203.77	204.54	207.05	204.89	205.06	204.23	206.55	203.87	203.17	203.76	202.91	202.96	207.01	203.35	201.44	202.53	202.48	202.41	202.57
206.16	206.52	208.55	209.32	207.34	208.35	206.46	210.58	210.93	205.41	208.97	206.6	209.9	205.42	210.26	207.56	206.77	205.71	206.66	210.67	205.2	207.96	211.34	205.15	206.17	206.23	207.42	210.66	208.36	208.06	207.36	206.41	209.12	206.54	204.19	207.14	207.17	208.29	205.45	211.43	206.61	207.11	208.47	205.21	209.22	207.23	208.71	206.61	209.47	207.49
216.29	219.71	215.74	215.18	215.6	216.96	218.06	218.25	214.22	214.95	217.33	215.74	216.87	214.32	215.58	216.27	213.81	217.67	215.21	217.65	217.84	217.54	219.85	217.77	213.93	220.28	220.07	215.95	216.61	216.52	216.09	217.17	216.99	214.91	212.89	214.92	215.71	216.14	218.05	217.52	217.52	217.3	215.7	218.08	216.65	220.02	218.5	219.18	218.03	217.95
207.88	214.66	212.1	210.76	214.3	210.82	208.07	210.66	209.71	213.31	211.45	211.73	209.55	210.72	213.06	209.05	210.47	211.13	211.32	211.48	209.53	213.38	209.95	212.88	211.76	211.28	210.81	210.65	211.42	212.65	213.87	208.05	213.42	209.32	213.25	209.92	209.76	214.01	210.61	208.8	210.92	214.24	212.13	211.08	211.06	210.61	211.61	212.81	214.14	211.45
214.54	210.17	212.91	212.74	212.63	213.01	210.31	212.35	213.23	211.36	213.73	212.62	214.24	213.85	209.64	212.6	211.03	211.56	212.96	210.46	213	212.11	213.98	212.98	215.17	212.26	212.53	214.38	213.02	214.64	216.47	213.94	212.88	213.61	210.92	215.04	212.07	213.15	210.37	212.39	213.54	212.46	213.03	212.45	214.18	212.72	214	213.64	213.55	212.78
198.81	199.53	199.16	200.08	202.59	201.18	200.96	199.62	202.19	201.81	199.76	201.59	202.38	202.52	198.74	199.8	195.35	203.36	200.16	198.79	200.66	198.82	199.14	200.62	201.92	200.3	201.25	198.99	201.54	201.28	203.73	198.43	202.38	201.37	200.73	201.29	199.2	199.77	202.59	198.54	203.56	199.24	202.5	201.51	202.09	203.33	200.77	200.79	204.02	196.57
207.83	208.5	208.37	209.52	208.62	206.7	207.28	208.59	212.26	209.88	205.56	206.07	206.43	208.12	208.87	207.1	208.47	209.52	208.01	206.51	210.44	210.46	210.53	210.41	210.19	208.35	209.93	207.58	207.65	206.01	207.17	206.3	207.64	212.31	208.83	207.53	206.85	208.77	205.07	205.64	211.52	206.66	205.77	209.91	208.07	205.05	207.73	207.06	209.7	207.17
217.06	219.48	219.42	217.66	216.01	216.24	215.05	218.02	218.14	217.49	214.94	217.44	216.25	216.22	219.38	216.52	217.51	217.65	219	215.48	217.23	218.89	216.26	217.66	216.55	217.61	216.7	217.02	216.12	214.91	218.16	219.89	216.99	218.31	217.63	214.63	215.19	216.95	216.89	215.93	214.71	215.99	218.12	218.4	214.64	219.15	215.23	216.39	215.05	214.82
214.86	213.05	211.91	213.85	212.75	211.45	209.98	211.67	210.46	209.87	210.19	211.64	213.51	207.95	212.28	213.44	211.36	214.96	213.52	211.85	212.91	209.36	211.42	212.43	209.94	213.37	212.69	211.44	212.6	212	211.79	213.28	212.2	212.13	214.3	212.02	211.11	213.38	213.08	211.02	211.66	210.96	211.94	215.24	209.17	210.93	213.77	211.27	212.91	212.05
203.18	206.24	201.08	205.81	202.27	204.39	202.84	203.32	203.49	206.55	202.28	204.62	203.98	202.05	204.01	202.04	202.71	204.19	202.55	204.12	205.28	205.05	204.08	203.31	204.46	201.38	204.52	203.37	204.19	201.44	201.28	204.46	203.32	201.52	202.79	203.53	203.02	201.49	206.52	203.05	204.96	205.23	204.37	203.51	205.64	202.79	202.55	203.89	207.3	203.51
202.69	202.21	201.79	200.55	196.72	199.94	204.44	202.31	195.98	198.77	202.74	199.99	200.03	203.94	202.45	199.76	198.99	199.73	199.8	199.93	201.98	198.12	200.04	198.86	195.35	198.22	202.57	200.75	199.1	203.05	202.6	200.35	201.29	200.7	201.42	201.43	199.59	202.63	197.04	197.49	197.31	201.1	201.82	199.86	199.1	201.01	201.04	198.61	201.98	202.76
204.16	201.85	203.47	203.88	204.33	204.53	203	206.31	202.36	203.15	203.63	204.54	206.76	202.45	203.99	201.96	202.85	205.42	205.28	205.79	203.72	202.15	203.29	203.23	204.63	205.97	205.85	201.28	203.09	205.42	204.86	203.31	202.83	202.46	203.31	201.56	204.28	198.5	202.82	205.89	201.46	204.08	202.24	205.8	203.93	204.37	203.15	204.05	204.47	202.38
203.84	207.55	208.87	207.24	208.48	205.18	204.14	206.03	208.95	208.61	203.31	208.29	209.7	209.7	206.5	206.74	206	207.39	210	204.41	205.79	207.68	207.15	207.53	208.25	210.11	203.72	209.65	204.96	211.25	205.53	205.75	204.87	204.73	206.72	208	206.48	203.28	208.88	206.2	208.5	208.23	209.47	205.78	206.08	211.2	205.99	209.95	207.42	209.25
204.24	203.67	207.68	204.94	202.99	201.45	203.75	202.6	200.07	204.92	202.99	204.96	202.15	202.35	199.31	200.11	202.1	203.93	204.46	202.07	201.46	205.9	205.81	205.22	206.16	204.1	203.01	202.91	205.05	204.07	204.74	199.71	202.96	204.46	204.52	202.78	204.51	203.14	202.84	205.64	205.76	204.32	206.77	203.54	204.27	207.51	202.6	204.38	203.35	201.29
203.76	202.54	204.42	201.21	203.83	202.84	203.16	202.53	202.95	204.33	201.2	202.12	202.17	203.89	201.22	202.58	203.45	202.61	204.78	205.46	204.34	200.08	200.34	204.32	202.79	204.87	202.47	203.69	205.57	203.45	205.22	202.82	203.36	205.19	200.69	202.92	203.93	204.05	205.96	201.71	206.03	202.25	205.87	200.45	202.3	202.52	201.01	203.62	205.46	203.27
202.12	201.22	202.52	204.43	204.45	203.04	202.77	203.63	200.8	201.22	202.52	206.13	202.37	201.36	203.85	201.07	203.08	202.96	201	203.52	204.1	199.13	203.82	202.98	200.44	201.91	205.35	199.63	202.13	203.57	198.2	203.57	203.68	202.17	201.89	203.15	202.34	197.17	203.2	203.05	203.61	202.65	201.67	201.94	205.34	202.44	199.68	202.82	203.6	201.54
209.16	206.08	206.17	208.45	205.69	209.78	207.81	209.78	208.02	208.65	207.82	211.91	208.71	208.77	206.25	206.61	209.25	206.61	207.05	207.85	206.78	206.2	209.49	209.14	208.21	208.93	205.05	208.58	208.83	210.27	206.91	206.78	207.17	206.99	206.4	211.68	209.73	209.1	209.13	206.99	206.04	206.66	208.85	208.89	206.91	207.23	207.35	209.09	208.95	206.66
216.72	219.21	217.9	216.37	217.56	220.9	218.8	219.4	218.76	218.32	215.09	216.45	219.9	218.02	215.75	218.68	220.39	218.57	217.41	216.06	216.55	220.2	220.21	216.73	222.6	217.47	218.04	215.17	214.27	219.14	217.98	220.17	216.69	217.82	214.77	218.05	216.43	217.83	214.72	220.3	216.8	214	219.83	213.72	220.91	216.27	213.72	216.23	218.63	221.51
205.48	205.51	203.06	204.29	203.99	206.51	207.11	205.7	204.73	201.59	202.78	204.71	208.83	206.5	200.79	203.41	207.81	202.02	208.05	206.27	208.24	205.72	203.8	206.28	204.43	205.07	207.96	203.66	205.49	207.08	206.1	207.87	203.91	207.51	204.15	204.02	207.4	206.35	206.28	205.16	206.63	206.04	204.84	206.39	206.43	204.39	207.73	205.28	208.28	206.41
208.36	209.18	206.91	207.56	211.09	207.22	208.97	207.38	210.5	208.47	206.98	208.87	207.98	207.03	208.83	208.41	211.22	209.72	205.5	207.26	206.95	210.35	206.3	207.85	209.13	208.76	208.79	207.92	208.95	207.14	206.87	206.64	210.87	206.78	208.61	207.39	207.83	209.08	208.57	204.59	209.33	205.27	209.39	209.76	204.63	207.82	207.13	207.88	209.03	210.2
203.68	201.45	201.32	204.89	202.16	203.95	203.47	200.55	205.05	205.14	202.58	205.65	204.87	205.55	203.18	204.49	203.81	203.42	200.89	202.4	204.12	201.69	202.3	202.9	201.85	204.64	203.6	200.65	203.95	204.79	207.9	205.85	206.42	201.11	204.72	201.92	201.7	203	201.86	203.02	203.59	203.91	205.74	202.71	202.8	201.75	204.25	201.74	203.2	207.33
211.73	210.6	206.64	209.66	208.18	210.57	204.99	209.83	206.94	206.22	209.67	208.49	207.02	207.45	208.59	204.59	208.55	207.61	207.34	207.11	210.71	209.46	209.65	209.03	207.32	205.63	205.14	208.23	207.38	207.66	207.51	208.38	207.42	211.37	207.62	208.93	209.59	206.29	205.37	206.33	208.76	209.55	210.54	208.66	206.87	208.32	206.8	208.51	209.58	207.43
203.95	202.33	199.23	202.6	207.4	201.75	203.42	201.8	204.91	204.82	200.48	206.08	200.04	203.08	203.69	203.62	203.95	205.97	204.49	202.66	207.33	204.62	203.83	201.36	203.18	205.69	205.41	203.44	202.43	203.89	208.11	207.08	208.63	199.46	203.62	203.39	204.24	204.75	207.33	202.58	202.01	201.89	201.58	200.68	200.23	204.74	203.77	199.52	205.24	205.86
218.85	215.48	214.11	214.32	217.36	216.77	214.44	214.92	217.61	218.58	219.71	220.92	216.42	217	219.3	215.61	217.33	217.54	216.19	218.45	215.32	220.31	216.92	217.77	218.23	220.31	215.09	214.88	215.09	218.9	217.27	216.64	217.53	217.42	212.3	221.69	215.31	219.83	214.39	218.37	214.52	218.21	216.9	214.38	218.38	218.37	215.37	215.24	216.53	220.78
210.4	205.46	210.19	205.37	211.07	209.15	205.81	205.03	208.13	208.34	205.3	207.53	206.58	206.49	205.05	206.45	206.15	206.59	209.24	206.93	209.32	208.61	210.25	210.12	207.55	207.77	207.98	208.22	205.56	206.03	209.59	204.54	207.81	206.78	207.58	206.2	207.36	207.27	209.48	208.88	207.62	209.05	210.48	209.51	204.13	204.63	209.31	206.52	207.52	207.55
197.56	197.15	195.78	197.49	202.42	196.79	197.08	201.01	197.22	198.3	197.07	195.85	199.36	198.57	201.08	198.85	200.77	195.52	201.34	200.97	202.94	199.7	197.84	198.77	202.2	197.43	199.4	199.27	196.45	200.12	199.78	205.94	198.36	202.04	201.54	197.55	198.83	199.96	200.51	198.14	198.58	202.58	203.18	202.61	198.07	202.5	199.53	201.1	200.91	194.4
210.21	213.96	210.36	210.51	213.5	210.73	210.54	207.41	212.08	212.3	210.94	214.17	216.06	210.79	211.17	212.21	212.14	213.16	211.9	211.7	214.89	212.04	209.19	211.32	213.73	209.17	212.55	210.01	209.79	205.33	210.8	210.15	212.21	210.31	210.94	211.64	212.98	210.5	211.1	210.93	212.71	213.85	212.29	211.94	214.86	214.2	208.85	213.05	210.09	208.54
204.9	205.52	201.62	203.2	205.82	206.44	205.46	204.35	205.63	205.97	205.13	203.01	206.29	204.97	203.55	206.17	203.55	204.75	204.71	205.77	203.77	206.62	205.34	203.99	205.71	207.04	203.36	205.59	201.24	204.14	203.12	204.16	202.38	206.32	206.99	206.13	207.59	207.76	206.19	203.87	202.24	204.11	208.6	204.33	207.6	206.09	204.55	202.75	204.8	204.72
218.13	219.33	214.72	217.8	218.63	218.3	219.64	218.16	215.36	218.96	217.5	215.9	218.67	219.12	220.77	218.8	217.75	217.4	219.22	217.47	219.59	220.4	216.62	218.09	217.93	216.45	217.1	217.53	219.07	218.01	217.65	219.38	217.04	219.24	219.11	218.21	217.91	218.7	216.9	216.61	215.46	217.82	216.99	217.75	216.06	216.89	217.53	217.63	219.42	219.42
205.57	206.81	201.32	204.32	202.15	204.03	204.9	206.12	205	205.39	205.46	204.89	202.98	203.1	205.43	205.29	205.02	199.93	204.93	202.36	203.44	204.42	202.09	200.97	202.81	204.83	202.69	201.67	207.66	206.65	202.67	201.54	202.96	202.09	204	206.08	204.84	204.03	206.82	205.12	205.93	204.64	204.79	203.95	204.82	203.73	202.12	206.06	205.07	204.37
206.86	206.72	208.58	208.63	210.18	208.59	208.7	209.82	208.59	210.11	207.38	209.29	206.44	203.23	208.43	206.98	211.11	204.49	206.82	208.74	208.09	207.31	208.68	206.8	207.96	211.51	206.18	206.64	207.79	205.28	208.25	208.79	208.29	206.55	208.9	208.73	204.92	210.37	208.2	206.9	208.97	207.3	209.8	207.68	206.97	205.64	208.48	209.03	209.32	207.98
199.9	202.72	204.71	203.99	204.45	204.04	200.97	200.05	201.63	202.92	201.58	203.59	202	200.83	204.55	201.33	202.29	203.65	198.77	202.61	202.12	201.32	200.6	203.5	202.99	202.9	201.2	201.67	202.47	202.83	205.33	203.42	204.43	204.62	199.95	204.42	201.33	202.44	203.29	201.39	199.87	202.69	206.11	203.62	200.8	205.39	205.32	203.92	199.32	200.81
201.67	205.38	206.47	201.71	205.26	205.68	204.71	204.28	203.62	206.51	205.09	204.42	204.85	202.32	203.59	208.9	204.78	203.05	205.01	207.67	203.97	205.32	205.13	203.7	204.84	204.03	204.95	205.23	203.4	206.28	204.74	205.05	206.04	203.46	206.05	201.61	205.82	209.09	206.14	205.82	201.66	202.96	201.18	205.85	204.76	203.22	205.71	203.5	201.59	202.88
210.59	209.1	212.44	210.71	211.94	209.94	211.36	214.16	213.71	212.81	209.54	211.07	211.37	212.17	210.89	209.41	210.13	213.5	210.81	214.47	209.23	208.94	210.66	210.38	211.29	215.65	212.34	213.02	213.98	211.18	210.89	213.19	209.77	214.34	213.49	213.87	210.03	215.08	211.09	209.8	212.72	215.28	210.13	208.42	214.59	214.88	210.72	212.55	208.29	209.99
200.2	198.69	200.14	199.99	197.5	198.8	198.86	198.43	201.98	202.92	198.73	201.58	197.67	199.97	200.48	197.21	199.86	200.87	199.18	198.57	201.57	201.08	201.16	197.98	200.27	198.06	197.59	199	201.27	203.12	201.26	200.9	199.86	197.44	200.78	200.28	197.87	197.65	199	201	197.32	194.59	197.54	196.9	202.02	199.01	197.43	202.12	203.73	200.39
209.76	213.24	213.35	214.02	215.73	213.85	212.88	215.5	212.15	211.38	212	213.13	215.6	218.87	213.6	209.85	212.49	215.41	212.72	214.93	213.08	210.1	211.62	209.97	211.73	213.12	212.88	213.44	213.15	213.65	214.32	207.75	212.24	210.35	212.85	209.76	212.17	215.17	213.1	210.56	210.45	213.6	212.7	215.63	212.99	213.95	213.3	212.88	214.94	212.3
205.16	207.46	205.08	203.85	205.4	206.09	205.66	205.89	205.79	206.62	207.4	208.48	205.73	207.05	204.9	207.24	206.23	205.71	204.15	205.23	205.09	205.33	207.26	203.13	204.69	202.64	206.37	205.53	207.35	208	206.87	206.62	207.8	207.54	206.99	205.73	203.87	206.55	206.24	207.02	205.33	201.17	206.24	207.56	208.98	205.44	207.37	208.46	203.8	204.27
218.11	223.82	220.01	216.99	218.39	216.84	220.31	217.88	216.49	217.55	217.41	217.46	217.15	220.35	218.84	220.64	220.25	218.57	217.83	216.8	218.68	219.66	214.79	220.96	216.55	215.77	218.51	218.07	217.95	217.91	215.92	216.38	217.63	217.29	218.45	217.91	219.05	217.75	218.23	218.73	216.99	219.03	221.4	218.53	218.13	218.1	214.87	214.37	220.22	218.01
203.47	203.9	204.32	201.45	205.18	207.95	204.46	201.01	205.92	204.03	205.7	205.94	203.42	208.34	204.48	200.74	203.14	202.26	202.57	205.19	202.99	202.54	204.14	203.31	203.94	204.43	205.3	205.04	202.86	205.82	203.46	205.2	203.59	203.61	201.04	203.43	202.23	200.46	202.29	205.62	205.58	206.86	200.37	201.23	203.63	204.73	204.8	203.41	205.17	205.87
198.53	195.4	198.82	197.28	200.41	197	198.64	199.18	198.7	199.68	201.8	201.57	195.86	200.77	199.62	202.09	200.7	200.44	198.45	200.36	195.72	197.27	202.02	199.11	201.16	199.48	199.44	195.92	201.92	196.96	196.32	197.86	198.63	201.86	196.56	200.77	199.02	202	199.21	196.58	198.15	200.41	197.72	197.01	202.28	196.19	196.13	200.45	199.26	196.7
208.67	207.82	209.85	210.27	205.97	208.88	208.33	207.56	208.61	206.43	209.42	208.08	208.36	210.15	205.83	208.46	208.6	204.33	206.88	206.48	210.66	207.02	212	206.48	209.05	208.35	207.25	207.35	208.42	206.7	209.38	205.52	210.6	209.4	211.07	210.77	207.16	207.7	206.64	209.53	209.76	209.47	204.77	206.67	210.06	207.93	208.47	207.26	207.38	209.34
208.21	209.8	206.99	208.2	206.2	209.29	207.02	208.98	205.61	205.56	210.23	208.08	209.61	208.49	209.47	211.07	209.35	208.25	211.22	210.32	207.21	209.36	209.92	205.88	208.31	208.17	208.45	205.67	207.17	210.39	209.85	208.22	207.37	208.07	206.33	208.86	207.01	208.85	207.22	209.37	205.51	205.5	209.94	206.88	207.8	207.3	206.95	210.77	208.42	208.7
203.67	202.45	205.72	204.01	205.75	200.12	200.66	207.11	205.41	203.74	206.3	204.11	204.12	202.4	203.95	201.14	202.33	201.22	204.48	203.91	202.21	200.37	202.19	205.91	201.32	204.36	205.39	204.23	202.15	203.32	205	202.68	205.1	199.49	203.72	201.82	203.56	204.7	202.71	203.26	200.65	200.82	204.49	204.8	206.84	199.78	201.97	201.26	203.83	205.44
198.74	199.24	202.79	199.73	200.33	198.22	196.88	199.18	199.79	200.05	199.08	199.94	199.4	200.7	198.26	202.78	200.03	200.1	202.66	199.33	199.8	200.49	200.57	198.17	196.62	196.43	200.55	200.38	198.22	198.91	199.82	200.78	199	202.12	201.2	199.74	200.51	197.74	200.16	200.95	201.05	197.37	200.05	198.08	199.94	198.69	199.18	196.91	199.56	199.78
196.24	194.18	194.2	196.85	195.36	198.81	197.62	193.7	195.37	194.32	197.91	192.27	196.05	195.18	193.28	192.66	194.39	195.18	194.5	197.86	192.46	196.5	194.47	191.23	196.16	198.25	195.69	195.51	196.61	195.8	195.4	194.63	194.92	192.27	197.06	196.4	195.26	195.52	196.08	191.05	195.69	197.44	195.52	196.93	192.73	191.89	191.36	193.91	198.3	193.46
213.1	211.96	215.81	215.12	212.07	213.33	212.62	215.5	210.89	210.22	212.88	210.84	215.25	211.03	211.25	212.09	212.61	208.74	211.42	216.14	212.8	213.25	213.84	211.56	210.48	215.4	214.81	209.98	212.51	215.13	209.74	214.18	212.58	213.12	210.16	212.38	212.36	211.6	211.89	213.18	212.87	214.66	212.1	212.87	210.32	213.3	212.06	213.13	213.14	211.22
212.48	210.65	211.37	211.55	209.92	210.89	213.39	211.35	211.8	210.7	212.53	212.91	211.06	212.23	208.99	214.55	208.16	212.6	213.54	213.96	212.16	211.44	208.27	209.94	208.61	210.34	211.27	209.01	211.12	214.9	212.31	210.96	214.36	213.22	210.94	209.98	214.86	212.44	211.98	213.72	209.99	212.77	214.59	212.69	212.29	213.6	212.12	213.92	209.85	207.11
207.75	207.62	205.27	207.6	204.63	206.89	210.82	207.54	207.22	207.89	207.7	207.03	211.05	210.83	209.28	209.74	208.44	209.01	207.61	209.01	205.8	207.77	208.15	209.84	207.29	205.87	204.23	209.44	208.73	208.95	205.87	209.29	205.88	208.35	207.31	205.72	205.88	205.87	209.17	211.2	206.93	206.33	208.88	208.49	210.64	207.14	206.34	209.8	207.88	206.28
211.49	212.25	213.45	214.42	210.72	211.79	210.73	213.98	212.59	210.28	212.34	210.99	210.06	213.87	209.62	209.19	212.43	210.09	211.36	209.95	211.96	212.46	213.7	214.67	214.31	212.57	211.26	210.68	211.97	210.99	208.26	212.91	211.7	215.74	213.89	210.12	212.55	211.14	214.31	211.51	211.64	213.05	208.97	212.09	213.16	213.92	213.61	210.32	207.87	210.26
209.26	212.36	215.56	215.41	211.34	212.41	212.05	213.36	208.7	211.42	211.79	209.75	210.97	214.96	211.41	214.86	211.59	215.44	213.8	212.69	211.56	213.79	212.87	212.66	216.62	216.59	212.27	213.06	211.7	210.24	213.44	210.35	213.83	212.15	210.65	211.72	212.62	210.35	214.94	214.41	213.55	211.9	213.33	211.83	211.05	210.61	212.56	211.32	212.87	215.98
199	198.72	196.26	198.76	200.71	201.68	199.25	199.42	197.9	203.07	198.76	201.46	198.93	197.73	198.31	198.73	200.93	200.37	198.45	201.88	197.91	199.81	201.15	200.29	200.09	199.64	199.39	200.46	201.03	199.62	200.05	198.63	197.02	201.28	197.79	201.07	200.33	199.81	198.66	197.36	199.54	201.06	199.1	201.67	201.7	200.84	199.78	196.23	201.53	196.26
208.15	205.61	208.97	205.37	206.04	210.59	207.07	206.96	209.28	207.47	211.13	211.63	207.11	208.88	208.57	209.16	207.5	207.33	210.72	206.08	208.12	211.89	207.84	206.86	209.36	205.96	207.44	208.59	213.27	208.65	205.38	209.25	208.15	208.17	207.49	206.53	208.63	207.17	207.29	207.74	207.37	209.83	207.45	206.52	206.67	206.72	204.02	207.85	208.54	210.89
209.91	203.89	206.26	207.49	209.4	209.78	209.47	208.65	208.26	208.47	209.56	209.54	209.56	206.13	208.81	208.91	209.31	207.77	209.87	207.99	210.11	207.34	207.78	207.73	207.35	208.08	208.15	210.78	205.74	208.19	205.64	208.68	211.54	209.47	208.24	206.16	208.44	207.64	210.42	206.56	207.24	207.43	207.22	208.22	205.82	207.25	205.35	210.83	206.21	211.98
217.65	216.06	217.69	215.1	218.86	216.44	216.62	216.98	216.96	218.94	217.35	214.29	215.96	211.19	220.31	215.07	215.82	216.94	216.46	214.38	215.28	215.96	220.62	214.56	219.23	218.63	216.83	214.57	217.36	217.47	215.85	216.69	217.5	218.18	215.75	215.95	216.18	220.42	218.43	214.45	218.44	216.32	217.47	216.99	218.14	217.6	218.17	216.82	217.01	216.64
212.78	211.8	214.29	211.47	214.59	213.75	213.83	214.14	210.52	212.17	210.24	211.92	210.39	212.91	211.79	216.34	214.47	213.64	212.43	211.53	211.59	216.42	210.96	214.31	212.48	212.27	211.82	212.19	210.68	211.92	215.66	210.87	210.92	214.85	214.35	211.77	211.68	214.94	216.03	211.01	212.11	213.24	213.9	213.67	216.47	213.49	212.66	215.13	211.78	209.07
210.11	211.13	212.29	211.65	210.78	210.08	213.61	210.98	210.75	212.79	213.48	211.36	212.78	209.85	209.98	210.64	213.17	207.6	210.48	213.87	213.6	209.65	208.91	210.37	215.23	208.66	208.24	213.71	211.8	211.02	210.83	214.26	211.76	212.24	210.54	211.23	212.34	209.6	210.83	210.14	211.4	210.37	213.88	215.39	210.33	212.79	212.91	208.91	212.54	209.91
205.88	207.45	207.38	207.62	206.97	209.82	209.63	207.81	207.52	210.56	207.82	206.46	209.89	209.83	206.43	210.14	208.66	207.81	210.9	210.28	207.56	212.52	209.48	206.7	210.83	211.96	206.11	205.49	209.22	206.64	206.42	210.8	210.23	209.14	207.82	210.76	205.98	210.63	205.93	206.73	208.79	211.72	206.6	208.42	207.03	207.93	208.39	210.45	208.01	207.02
211.09	210.13	211.13	214.47	212.52	212.58	212.75	213.91	212.15	211.14	212.95	210.21	212.69	211.81	213.55	209.57	210.38	214.26	210.07	210.92	211.04	212.76	209.87	215.31	212.54	213.57	207.26	213.55	217.84	213.8	212.54	210.75	213.27	211.02	210.07	211.27	212.13	214.15	212.85	216.04	213.81	212.76	212.65	209.28	209.88	214.33	212.1	210.26	211.23	216.08
207.89	207.14	211.26	212.65	206.75	208.27	206.76	207.96	206.91	209.43	212.24	206.68	204.72	209.81	211.91	208.08	209.16	210.67	207.55	205.74	208.51	205.94	207.87	205.88	206.92	209.81	211.31	207.34	208.32	208.16	207.29	208.68	209.39	205.24	208.67	207.68	210.42	209.74	205.77	208.98	210.37	206.24	204.66	209.81	208.35	205.18	206.4	206.49	207.35	206.54
207.4	208.73	207.43	209.28	210.3	207.91	205.71	207.93	203.88	206.64	207.09	208.15	209.65	207.46	208.46	209.08	206.79	210.35	209.15	207.9	205.31	203.78	207.4	207.05	209.09	204.43	207.06	206.96	205.15	207.59	208.46	208.05	207.64	205.83	207.81	210.61	210.78	210.31	207.9	208.3	208.92	206.77	206.31	206.5	204.89	208.88	209.59	206.52	205.82	208.04
203.88	200.99	202.89	201.62	203.28	204.46	204.25	200.03	202.89	203.45	205.4	201.25	204.12	202.18	206.44	201.09	201.62	204.81	204.82	206.1	203.73	199.16	202.68	204.67	200.06	203.54	203.8	202.87	200.46	200.66	203.22	203.79	201.37	202.99	200.87	199.48	199.31	200.43	202.3	206.02	200.73	199.94	200.82	202.95	204.9	201.81	199.78	201.63	202.39	203.2
218.4	216.6	217.75	215.41	220.02	219.93	219.64	216.16	218.73	216.56	219.44	216.88	218.61	218.22	216.43	219.88	215.78	217.89	219.63	215.63	219.51	216.53	220.6	219.86	218.03	219.7	215.09	214.96	218.34	217.84	217.14	216.94	215.84	216.63	219.58	216.84	219.73	221.32	216.83	218.27	222.69	216.67	217.37	217.35	218.35	216.93	217	217.35	218.18	217.99
210.19	209.62	212.58	212.98	210.71	211.45	208.32	212.23	213.56	210.1	212.36	211.3	210	210.69	210.33	213.11	213.55	213.9	213.31	211.09	210.21	210.51	209.78	212.64	212.47	214.22	208.72	209.81	209.64	213.65	213.22	213.69	211.57	209.51	212.65	208.71	207.93	208.06	214.09	213.58	213.73	213.23	212.65	211.07	213.8	210.94	209.19	210.11	211.88	213.4
215.97	216.74	217.91	217.46	218.88	218.25	220.07	215.03	219.66	214.82	218.28	218.36	214.56	216.19	217.52	217.7	216.99	216.82	217.72	217.24	217.54	218.14	215.1	218.3	214.02	218.8	216.47	213.48	216.96	215.39	213.19	218.21	213.93	218.86	218.85	216.51	215.31	217.34	216.38	216.09	214.07	217.78	217.73	217.12	217.44	221.59	216.49	218.52	218.71	218.34
217.22	219.4	217.66	214.73	219.25	218	218.8	215.82	220.92	217.49	218.81	221.07	217.29	215.3	217.92	220.14	217.08	218.11	216.92	216.99	218.97	219.52	220.37	218.87	219.15	217.06	217.48	218.88	215.77	220.45	218.27	213.44	214.82	216.61	219.09	219.7	220.16	218.03	215.04	217.52	219.47	219.64	220.71	216.1	220.19	219.14	218.84	218.11	217.14	217.03
211.93	211.62	212.56	210.39	210.88	209.28	211.35	213.75	213.75	211.62	213.11	212.55	211.17	209.74	214.04	214.11	213.84	214.01	213.36	211.74	214.35	212.54	212.68	209.92	212.37	211.19	211.83	212.77	213.48	211.22	208.98	211.75	209.2	214.08	212.86	212.33	212.95	210	210.04	210.32	212.34	216.49	207.98	211.97	212.71	211.35	212.88	212.23	212.08	212.9
207.53	210.39	209.56	206.63	207.86	210.05	209.24	206.63	206.3	204.68	209.06	206.19	208.26	207.52	205.19	211.34	208.37	207.65	204.07	205.56	205.63	209.33	207.1	208.4	205.4	208.25	206.37	210.92	207.83	205.97	208.93	210.28	206.86	207.41	207.61	208.31	208.94	208.48	204.5	209.26	209.39	208.38	207.87	210.15	207.12	209.6	207.71	209.85	208.42	208.49
201.71	205.48	206.08	204.82	200.41	207.63	202.38	206.5	203.44	204.36	204.67	201.42	204.03	202.8	200.84	201.81	207.7	206.56	203.59	204.47	202.73	203.31	202.39	206.82	203.24	205.29	204.12	204.56	205.41	201.56	205.26	205.92	202.6	199.35	201.8	201.97	203.67	203.51	202.47	203.2	202.15	202.26	206.02	202.74	202.41	204.87	204.64	203.59	205.87	199.24
204.3	205.15	203.61	205.12	204.54	202.8	202.7	205.25	204.31	203.25	204.89	203.04	206.58	203.18	203.58	205.86	204.75	205.37	202.01	204.31	201.84	202.27	206.4	202.03	205.65	204.03	202.31	205.67	208.04	203.23	206.85	205.44	200.16	205.66	207.07	206.34	200.82	204.18	201.14	207.27	202.65	205.88	201.8	202.81	201.44	201.31	204.69	202.53	201.39	202.72
198.49	196.84	200.38	200.52	198.34	197.73	200.89	198.04	202.94	198.49	200.43	197.18	200.38	200.47	202.53	199.76	199.19	200.59	201.92	203.55	198.08	203.85	198.53	200.88	201.81	201.68	200.95	200.48	201.58	197.91	201.43	198.49	200.63	198.64	200.81	197.85	200.88	202.06	201.16	195.95	202.77	198	201.06	201.18	200.22	202.68	199.03	200.22	198.27	200.68
203.25	207.29	204.01	206.05	207.2	206.69	205.66	205.6	207.13	203.53	208.95	207.46	203.93	205.42	204.68	202.79	204.15	205.8	207.62	205.86	203.63	205.95	206.54	208.73	206.09	202.69	204.4	205.1	204.84	206.56	205.93	206.36	204.13	207.31	204.16	204.28	205.24	208.42	205.01	205.83	204.91	205.99	209.04	206.37	205.84	206.03	204.79	207.01	206.63	204.74
207.46	208.32	207.31	205.7	208.56	208.37	207.17	206.79	208.46	212.81	208.56	209.04	208.77	208.81	209.85	207.69	204.54	207.95	205.55	205.06	207.15	208.27	206.02	205.19	204.07	208.06	208.37	206.14	207.58	207	204.24	211.24	207.37	208.13	207.91	207.25	207.32	211.48	210.7	205.05	210.44	209.83	208.72	207.49	206.74	206.63	207.47	206.6	204.59	207.36
207.38	208.53	205.54	209.46	209.38	205.15	207.54	207.56	208.12	207.84	213.24	205.31	206.45	209.38	207.6	208.93	212.12	208.42	206.29	209.29	208.72	207.55	208.24	211.37	209.78	205.4	204.27	206.76	208.3	205.71	211.67	211.78	209.09	208.76	208.8	210.9	210.06	206.66	208.37	209.88	206.8	209.2	209.3	207.16	211.19	208.68	205.81	209.66	209.78	208.64
209.52	214.58	210.12	206.94	208.15	209.12	208.2	209.34	208.36	209.1	210.47	208.37	208.05	208.53	207.16	209.33	207.67	208.83	209.96	210.82	212.26	212.35	210.97	212.7	208.55	208.87	205.85	212.52	206.74	209.6	212.96	210.35	211.79	209.33	209.01	207.97	209.07	207.08	210.09	212.26	209.41	210.8	208.23	207.82	210.57	209.62	213.45	210.83	206.59	208.47
221.28	217.15	217.04	214.8	217.54	215.77	217.77	215.8	219.43	217.25	217.98	216.34	214.95	217.29	215.91	216.91	216.18	215.97	217.65	221.33	214.82	216.86	216	219.75	220.37	217.27	219.32	217.61	219.11	218.59	214.55	216.3	217.86	215.96	216.08	218.16	218.13	217.05	214.49	217.86	216.54	217.01	217.42	218.65	216.7	215.84	218.85	218.33	217.79	217.12
210.85	210.35	211.62	213.58	211.86	214.32	209.67	211.22	213.93	208.76	211.68	209.93	212.86	212.17	209.72	210.13	211.72	210.63	210.63	210.24	207.97	212.8	212.05	210.07	209.64	208.18	212.85	212.09	212.13	212.95	211.61	210.33	209.52	213.07	212.39	211.49	210.92	211.18	212.78	212.68	209.14	213.21	210.52	212.66	212.5	208.24	212.14	213.68	210.42	209.05
208.9	208.56	209.8	207.21	209.92	209.8	208.15	207.57	209.27	207.61	207.12	208.38	210.14	207.64	205.95	208.01	209.59	209.99	207.17	208.42	209.41	205.92	208.75	205.76	209.91	207.81	210.18	211.86	207.73	208.39	208.56	207.8	207.4	207.85	211.17	209.35	208.7	211.47	209.3	208.36	209.33	208.34	211.84	210.22	210.22	205.53	208.58	208.25	209.01	209
200.03	200.73	201.19	197.66	198.04	198.31	198.33	200.22	198.55	198.4	198.02	200.54	197.73	200.71	197.56	198	201.1	200.43	198.62	196.54	199.19	196.96	200.3	196.25	197.88	195.82	200.62	197.5	201.05	195.7	200.51	199.93	196.65	199	197.89	198.64	197.05	198.92	197.65	199.67	199.12	195.19	195.27	198	197.86	196.16	196.06	199.46	196.63	196.19
208.43	209.06	206.78	210.44	205.55	204.96	206.2	209.17	206.85	206.63	209.54	207.97	206.09	209.75	206.77	206.38	204.34	209.85	207.45	204.4	208.55	206.18	209.12	208.39	207.62	207.81	204.54	207.21	208.9	206.04	205.4	204.22	210.11	210.06	206.58	206.62	209.28	209.28	207.43	207.14	209.31	209.71	205.1	208.56	207.42	207.81	208.58	208.45	208.47	207.6
218.37	220	214.96	217.31	219.3	219.34	216.02	217.9	220.78	219.89	218.32	219.63	219.31	215.88	218.88	216.42	219.03	219.54	215.25	218.07	217.13	219.13	219.02	216.41	216.79	218.49	218.91	215.97	220.39	215.39	215.57	217.69	221.3	215.72	222.83	215.84	218.22	219.12	217.45	220.86	217.27	215.56	218.73	219.42	218.15	218.87	216.45	215.32	211.7	217.46
198.91	199.27	198.42	196.04	198.3	200.48	201.72	197.79	195.96	197.4	197.67	196.95	200.85	195.19	198.63	197.77	196.95	200.75	199.95	197.46	195.92	198.13	200.21	196.95	197.81	199.47	197.63	198.59	196.84	196.83	197.93	197.16	200.51	197.68	200.85	200.87	197.15	201.24	194.9	198.93	196.37	197.81	197.59	196.99	198.2	197.32	199.38	199.19	198.21	195.29
201.23	202.17	198.07	199.68	199.36	203.92	198.33	200.27	201.91	199.94	199.45	200.63	200.78	200.26	199.62	196.7	197.13	198.24	202.22	200.55	201.28	198.44	200.11	198.97	203.16	198.38	197.22	200.12	198.65	199.09	201.48	199.81	204.12	201.39	201.65	199.18	198.39	200.28	200.59	196.45	199.2	200.85	197.35	197.57	197.15	196.83	200.73	200.33	197.6	199.38
216.29	219.69	219.41	217.04	222	220.42	218.48	218	214.04	221.33	216.31	217.61	215.08	215.83	218.02	220.19	217.2	217.18	219.84	216.3	213.64	219.34	218.09	220.91	217.22	220.12	217.29	215.65	219.35	219.45	216.34	216.3	219.35	218.38	215.09	215.24	218.88	216.7	216.49	219.69	217.36	219.92	218.88	220.33	216.94	216.82	216.6	218.27	215.74	217.43
209.92	206.8	211.81	212.44	211.96	213.05	207.85	211.44	209.85	212.65	210.05	211.84	209.48	210.68	210.72	206.76	211.57	208.41	210.33	207.55	207.1	208.39	210.24	210.27	210.26	210	209.65	208.28	210.03	209.51	207.95	208.33	208.76	207.77	210.69	207.13	210.19	211.53	208.46	209.49	208.87	209.94	212.19	208.75	207.78	209.59	209.53	207.47	210.62	210.34
205.8	207.68	205.09	207.24	205.91	207.44	208.68	206.74	210.54	207.85	206.55	210.45	207.36	207.44	207.49	209.5	207.67	206.97	209.4	209.42	205.12	206.56	206.7	206.35	207.13	206.9	205.01	208.35	205.88	208.07	208.35	204.8	207.99	206.71	207.36	208.18	207.39	207.46	205.12	205.24	210.17	206.26	208.94	207.47	203.89	208.24	208.25	206.58	211.6	207.9
206.14	209.19	208.15	209.82	209.36	211.9	205.72	207.26	209.77	208.48	205.56	206.47	206.68	205.65	208.1	211.03	207.17	205.81	207.94	205.93	211.95	209.28	209.2	211.28	210.04	206.32	207.07	207.17	205.44	206.41	205.06	210.01	207.18	206.18	209.64	205.16	208.19	205.11	206.41	208.97	208.42	208.4	209.16	206.7	207.22	208.73	208.82	211.66	207.59	205.2
204.87	206.41	205.02	200.45	206.07	201.82	205.43	202.89	202.95	203.31	205.87	206.56	203.68	202.59	206.07	201.69	205.82	204.36	205.47	206.97	205.62	200.87	205.48	204.3	203.45	207.38	204.19	205.3	203.01	206.6	204.67	204.09	205.33	206.52	206.77	207.23	204.12	203.05	204.08	203.23	204.17	207.48	204.86	204.66	203.12	206.38	199.88	203.39	203.21	207.23
203.39	201.43	202.54	202.54	200.53	200.42	200.6	199.26	200.61	197.11	199.76	200.33	200.3	199.52	202.19	201.12	199.56	198.66	202.16	202.35	199.37	200.43	200.86	197.41	199.87	199.19	200.19	202.86	198.67	199.39	202.3	200.3	199.02	201.02	202.53	200.78	202.56	200.51	203.79	200.45	200.44	200.19	203.26	200.09	202.43	201.13	199.9	200.62	200.18	204.44
208.68	210.2	207.69	206.67	208.56	211.75	204.41	204.33	210.17	210.41	210.52	208.09	208.76	207.51	207.34	211.09	212.28	210.31	207.53	206.86	207.55	209.66	208.6	209.16	208.75	211.57	211.1	210.2	207.49	209.8	209.93	209.8	208.84	206.63	208.11	209.97	207.67	209.76	206.24	209.71	211.88	208.94	206.77	211.06	208.42	209.13	205.9	209	209.67	209.84
204.33	204.37	201.09	204.22	200.47	202.36	203.52	205.79	204.99	204.69	203.33	202.03	199.39	204.74	204.33	206.3	201.98	201.06	204.85	201.43	203.68	203.21	203.84	202.97	204.5	205.01	202.03	203.55	200.22	206.62	200.89	201.89	202.8	204.65	202.31	203.72	203.84	203	202.45	206.27	204.7	203.86	204.18	206.47	202.03	204.09	206.75	205.41	203.2	206.64
209.79	210.44	209.63	207.5	206.93	210.57	211.45	208.65	206.99	211.06	207.18	209.74	212.04	207.85	207.26	208.78	206.53	204.97	209.93	208.79	208.43	210.56	209.22	209.25	208.96	210.42	205.99	209.47	210.18	210.62	205.67	207.16	207.56	208.16	208.88	209.77	207.71	209.56	209.21	208.67	207.23	208.72	208.62	207.53	212	207.15	209.87	209.79	213.23	207
200.45	202.14	197.77	201.7	199.08	199.84	200.97	202.25	198.55	199.05	200.64	200.75	199.69	200.44	200.23	198.65	201.41	200.67	201.19	200.91	200.7	202.32	204.21	199.83	203	196.76	200.15	205.61	198.56	200.14	199.01	198.71	200.06	200.15	203.02	201.7	199.21	199.88	198.86	201.02	203.1	197.29	201.44	202.01	200.34	202.41	199.41	202.12	199.55	201.6
202.65	204.35	199.92	200.71	203.56	201.72	201.93	199.35	203.94	204.14	204.86	202.26	202.76	204.05	203.92	202.49	200.55	202.88	205.01	202.2	203.06	201.87	203.59	201.15	202.14	203.58	203.76	202.77	200.38	203.11	201.57	203.81	202.41	202.57	200.66	205.47	202.57	207.74	202.49	201.86	203.41	200.98	205.43	200.71	203.45	201.16	200.94	203.09	201.88	203.79
217.68	219	215.46	219.56	217.98	218.85	219.85	217.75	219.01	218.53	215.49	217.6	219.42	220.29	214.29	219.8	217.04	219.97	216.69	216.69	218.49	215.12	218.44	219.32	213.92	219.48	217.2	217.96	220.14	217.61	216.3	217.25	219.31	217.94	219.56	218.05	219.05	218.09	219.22	219.01	218.42	215.2	220.62	218.92	218.5	216.39	215.73	216.95	220.7	219.64
199.49	195.99	198.42	197.22	201.48	198.14	200.77	198.06	201.42	201.07	198.11	198.81	200.28	198.01	200.95	204.48	199.87	201.53	202.44	197.02	199.36	200.53	201.88	201.02	196.86	198.72	200.34	199	200.18	201.51	198.83	202.02	200.03	199.96	196.13	198.83	198.14	198.45	199.89	202.68	199.79	199.85	200.51	200.85	199.27	201.45	200.79	199.17	203.26	198.72
201.65	204.6	202.96	200.23	206.29	207.33	203.3	202.91	200.99	208.34	204.3	204.86	203.43	204.13	206.8	203.46	204.41	204.5	205.74	204.35	203.98	205.02	202.27	203.17	205.29	205.02	205.34	198.38	202.96	203.6	203.39	204.51	203.11	204.9	205.76	207.19	204.5	206.34	205.71	204.55	203.97	206.29	200.77	204.69	201.18	204.26	204.91	205.49	201.9	203
215.07	220.12	217.47	218.76	220.11	214.6	219.89	214.64	214.55	217.22	216.09	218.2	218.27	216.2	214.96	220.05	216.78	220.96	217.33	219.36	220.01	215.77	217.03	219.04	218.7	215.91	217.94	220.53	217.05	217.37	216.75	218.73	218.98	216.84	218.77	219.31	219.43	216.02	216.33	221.9	217.11	218.17	217.12	216.96	218.29	218.94	215.75	217.11	218.59	214.17
207.44	210.82	206.41	208.68	208.06	204.21	209.97	207.74	207.23	206.98	209.53	208.18	206.92	208	210.36	207.81	206.05	208.55	208.06	205.01	205.07	207.84	209.16	207.7	205.88	208.11	208.83	208.97	211.78	208.05	207.89	209.1	208.4	210.07	205.99	207.54	211.27	209.57	209.28	205.53	206.75	207.69	205.7	204.22	204.37	206.04	207.99	208.53	208.7	206.46
208.71	209.13	207.93	208.4	208.63	208.4	208.1	206.44	209.32	208.2	207.09	208.1	205.36	207.24	209.61	206.84	209.8	208.1	206.66	209.68	206.73	208.4	208.58	209.24	209.51	208.15	205.36	210.4	206.06	207.02	207.31	208.4	207.19	206.21	207.56	209.74	207.38	210.96	207.88	206.35	205.85	209.33	209.8	207.26	205.65	207.28	207.44	206.13	203.31	206.18
207.25	208.46	211.09	209.41	206.89	203.96	207.48	208.84	210.07	208.43	212.25	205.41	208.69	207.24	209.02	208.95	206.56	206.54	209.89	208.55	210.64	210.46	206.41	206.51	206.14	205.19	209.18	206.82	205.56	205.92	209.39	209.12	207.57	207.15	210.34	206.38	208.25	206.26	208.69	206.16	204.31	208.16	206.04	207.05	206.74	213.01	206.54	210.37	207.91	207.72
203.75	207	198.49	206.71	202.12	203.77	203.65	207.19	200.18	203.37	206.27	203.05	202.94	202.29	204.28	202.69	200.36	204.24	203.3	201.55	203.37	203.62	201.02	201.62	208.6	203.06	201.42	206.81	203.23	204.38	200.5	203.4	202.85	204.6	202.23	203.22	202.48	201.42	204.03	204.91	203.87	208.32	201.38	203.56	202.97	203.56	202.44	203.76	205.34	201.24
211.19	212.52	211.88	215.11	214.88	212.71	215.15	212.31	216.68	215.5	213.9	214.51	217.03	216.17	210.48	215.57	214.29	217.14	214.2	214.68	213.96	212.9	213.56	212.72	213.72	212.82	212.16	213.41	212.19	213.98	209.5	213.2	214.01	215.43	214	211.6	213.51	208.69	212.6	213.63	215.38	213.9	215.66	213.89	211.16	212.95	214.43	213.44	214.15	212.47
202.38	200.75	202.09	199.81	204.52	201.15	201.32	204.08	203.04	202.6	203.36	201.31	200.9	201.58	200.96	204.2	204	202.98	204.38	204.3	202.65	203.95	202.42	200.69	201.07	198.76	201.86	207.03	198.2	202.62	202.45	202.4	204.55	204.77	200.78	203.14	202.57	202.7	205.14	205.53	204.49	202.15	201.37	203.22	203.46	203.62	202.21	199.72	201.19	201.71
209.94	206.68	207.37	208	208.19	207.27	203.23	206.28	209.36	209.25	208.19	207.86	207.61	208	209.32	208.27	205.99	211.75	208.17	207.77	207.44	205.77	209.68	209.39	208.58	207.71	208.37	209.43	211.12	208.8	205.52	211.35	208.75	208.54	206.67	207.33	206.53	204.6	209.78	207.17	211.9	205.64	210.26	208.06	209.02	208.84	205.32	203.45	211.37	209.28
209.07	208.75	208.9	209.23	207.52	208.33	207.49	207.95	209.03	209.93	211.79	208.84	207.27	211.39	207.08	210.12	210.85	209.09	212.55	206.25	209.61	207.85	208.69	208.61	210.29	206.15	207.97	212	209.87	207.01	209.1	206.3	207.41	210.22	206.78	210.22	207.66	209.2	209.99	210.12	205.9	205.12	208.25	209.5	209.35	206.67	206.55	204.39	207.57	209.31
205.31	207.75	209.17	204.67	207.89	207.33	208.14	211.87	209.7	207.21	205.86	206.17	206.51	206.61	207.52	207.17	207.98	209.42	206.85	205.84	206.3	211.23	207.78	207.15	209.35	208.49	203.69	207.54	208.29	207.29	206.65	209.98	208.72	208.07	207.46	207.89	210.29	210.74	203.8	208.56	205.33	208.29	205.5	208.89	206.97	206.7	207.74	207.33	205.57	206.11
197.77	199.38	199.1	199.53	199.49	198.72	200.01	202.76	199.75	197.54	200.44	199	194.89	198.13	198.68	198.63	196.56	199.3	198.15	200.45	200.97	197.31	196.33	198.9	201.25	199.48	196.49	200.47	197.78	198.41	200.22	200.03	200.46	197.7	202.52	201.32	200.61	201.88	202.64	198.96	198.72	201.72	200.2	202.74	200.65	198.44	200.03	199.8	199.75	197.5
211.1	207.31	206.13	208.68	208.57	207.09	207.48	211.61	209.3	207.13	208.11	206.94	209.27	207.76	207.7	206.52	206.89	207.12	208.49	209.4	205.6	206.18	211.17	207.23	205.42	206.42	207.56	207.4	207.03	206.31	207.6	205.47	211.51	205.07	207.24	207.49	207.96	208.8	207.21	209.64	209.05	210.61	206.43	206.52	207.01	210.74	208.84	208.18	208.83	208.67
195.43	198.98	198.89	195.87	195.3	200.22	198.57	201.55	203.52	200.73	197.5	195.55	196.42	199.73	200.29	199.52	199.11	197.74	198.34	199.49	199.12	197.49	196.95	198.66	199.12	196.43	198.77	201.23	196.55	196.52	199.15	200.78	194.83	195.84	194.07	197.62	199.34	198.79	197.86	197.25	199.28	201.92	199.22	198.22	199.28	199.79	196.72	193.12	200.91	199.11
198.89	200.07	199.46	199.74	199.51	201.71	197.33	201.63	202.42	198.94	199.35	199.9	200.18	198.17	202.45	198.92	200.83	199.99	198.38	200.06	199.01	200.62	201.35	202.16	201.34	200.83	200.75	200.44	200.71	201.74	196.44	199.55	202.79	200.53	199.72	200.47	198.87	199.85	203.02	199.26	201.16	199.97	198.89	196.48	199.95	198.7	198.84	198.91	198.54	200.13
207.77	208.51	206.42	209.85	209.89	209.59	208.38	210.59	207.23	208.24	208.94	208.33	209.03	210.15	208.75	208.14	207.05	212.36	210.22	209.44	211.52	209.02	207.54	208.32	212.59	208.49	210.14	211.35	210.05	210.09	209.67	211.95	209.82	211.58	208.87	206.99	208.19	211.02	207.79	211.89	208.59	210.53	207.8	209.19	209.8	208.89	206.7	208.05	207.76	211.16
201.76	204.33	204.11	203.16	202.76	201	204.01	203.01	204.58	202.98	203.48	204.88	204.61	204.8	201.94	203.96	204.06	203.91	204.39	201.38	203.88	204.76	204.61	204.31	201.81	203.64	203.44	204.29	204.36	203.56	201.69	201.69	202.85	205.1	203.22	205.53	201.89	204.1	202.01	202.82	204.76	202.12	204.7	201.9	204.96	201.75	203.59	204.49	205.98	202.54
205.73	207.87	206.66	209.22	209.27	206.01	204.03	209.63	207.22	207.75	208.09	208.59	205.59	209	205.07	209.44	206.64	209.29	208.2	204.92	206.2	206.12	205.19	209.2	206.91	205.65	205.61	206.81	209.87	205.56	206.12	206.36	207.21	207.44	206.99	208.62	206.8	205.82	205.29	205.96	207.85	205.5	208.65	207.16	208.49	208.67	208.26	204.36	208.65	206.61
199.27	194.76	195.08	199.72	197.82	197.58	197.48	199.32	196.25	197.84	198.23	196.07	196.67	198.72	198.66	197.35	197.04	198.73	198.85	197.91	194.03	197.56	197.09	195.24	197.22	194.47	198.99	197.33	198.81	196.87	197.74	199.73	198.24	201.28	197.17	196.59	198.58	201.22	196.71	198.26	196.67	197.68	195.46	198.64	198.47	200.49	194.49	197.3	197.76	198.15
207.51	211.23	206.64	208.02	205.65	211.71	209.54	209.85	212.36	211.13	208.87	209.08	209.46	211.34	209.32	209.85	207.93	209.68	211.2	210.6	210.96	210.76	211.46	209.89	208.46	209.7	208.43	209.81	207.29	209.3	207.99	204.76	212.52	209.87	209.99	207.35	208.32	207.8	210.83	211.49	208.35	208.99	208.77	213.47	211.31	209.78	206.79	211.07	207.47	211.5
208.43	210.02	208.33	207.08	207.3	205.63	207.47	208.06	209.18	207.06	207.49	207.21	206.7	205.94	209.45	209.71	208.85	209.56	203.77	204.5	204.94	210.34	208.42	207.18	206.68	203.43	208.48	205.35	205.47	205.3	208.64	206.08	209.85	207.51	205.66	205.14	206.54	205.54	210.61	206.54	206.87	208.36	207.1	208.53	203.8	203.65	206.26	208.68	210.18	206.56
212.71	212.65	209.79	209.35	213.15	212.94	213.29	214.5	211.51	212.68	209.35	210.71	211.01	210.04	210.41	209.71	210.79	209.88	210.1	211.18	211.68	212.17	210.11	213.78	213.29	213.31	210.64	211.27	210.48	213.02	211.99	212.63	209.75	210.97	214.47	212.54	211.77	212.84	209.96	211.26	213.11	210.52	211.65	211.07	209.97	209.18	212.13	210.75	213.33	208.05
212.71	214.1	214.67	215.67	211.37	215.62	215.19	211.17	213.34	217.8	211.21	217.43	213.94	212.92	212.94	211.64	211.56	216.07	216.73	211.87	210.38	211.98	211.4	210.96	210.59	213.54	215.07	214.98	215.12	212.56	211.13	212.53	215.69	212.06	213.94	215.65	215.19	212.47	213.33	211.12	213.81	214.45	206.88	214.81	215.1	213.91	213.06	215.39	215.03	214.33
209.53	213.84	213.66	213.29	210.87	210.48	211.03	211.56	210.54	210.01	213.4	212.7	216.05	210.38	209.71	211.86	210	210.23	210.46	208.47	208.83	212.96	212.49	210.89	209.48	212.13	211.68	208.73	211.08	212.55	211.52	215.07	211.14	210.33	209.94	214.64	215.21	211.75	210.09	209.46	216.61	211.38	212.2	210.72	212.31	212.82	210.1	210.15	208.02	209.94
205.39	199.97	201.88	202.42	203.53	206.57	203.75	204.66	203.67	202.26	201.89	202.11	201.72	201.97	204.35	205.55	200.42	203.68	201.32	202.01	203.84	202.69	202.85	204.23	203.53	203.8	207.75	205.01	205.67	202.71	205.32	203.67	201.36	204.17	201.94	202.95	199.83	200.71	203.16	201.15	202.96	201.47	206.77	204.74	201.64	202.66	201.02	202.12	204.62	203.63
211.63	212.46	209.48	210.51	215.34	209.65	213.33	212.43	211.11	213.47	212.88	213.19	213.23	214.13	211.94	206.09	209.78	209.17	213.22	212.54	209.14	211.02	214.15	212.09	210.11	208.46	211.37	211.07	212.44	210.6	211.71	210.56	209.68	212.34	210.4	209.2	212.67	213.68	210.35	209.96	210.42	212.53	213.37	210.23	210.76	212.55	211.24	213.28	210.2	214.96
205.69	210.71	209.67	204.89	205.82	206.74	207.11	204.09	206.09	209.49	203.76	208.05	207.86	204.69	211.5	206.38	207.24	205.05	211.96	207	207.81	209.98	208.54	210.23	207.36	209.52	208.48	205.9	207.77	206.52	210.9	210.11	205.84	207.54	210.42	209.46	207.36	208.31	208.65	206.58	209.67	206.77	211.05	205.28	207.74	206.21	205.18	207.1	205.44	205.35
193.45	195.26	193.64	193.95	195.38	190.43	190.27	194.01	194.83	192.65	192.53	192.46	195.7	191.14	196.49	193.25	194.4	194.22	195.05	193.98	191.8	195.21	194.92	192.21	192.6	194.37	196.65	193.38	193.33	192.44	193.17	195.42	189.42	194.27	194.23	194.02	193.31	193.88	195.11	193.78	191.63	196.43	194.57	196.75	191.09	193.24	194.94	194.96	194.47	191.58
211.22	207.63	206.94	207.59	208.69	210.56	210.53	205.97	205.15	204.92	206.41	205.97	205.04	206.62	205.99	204.92	208.23	207.63	208.81	204.36	206.23	207.65	204.94	207.19	208.1	207.07	207.88	203.39	206.79	207.51	208.52	205.7	207.98	206.26	206.81	206.02	205.93	207.04	205.21	207.8	208.07	209.57	209.16	206.98	208.29	209.78	206.09	206.04	207.5	207.4
205.56	205.21	204.41	203.73	204.05	205.28	203.68	205.43	205.88	203.77	205.18	205.34	207.45	204.28	204.02	204.28	204.69	203.42	203.82	203.87	204.53	199.46	203.58	204.69	203.38	205.07	205.6	204.8	204.03	201.75	204.02	205.12	206.01	201.71	202.54	203.03	205.5	208.01	208.57	199.59	207.02	204	205.92	204.07	205.22	203.95	204.97	204.37	204.14	205.53
212.45	206.77	207.71	208.05	207.03	208.39	207.77	209.47	209.99	205.26	211.4	206.91	208.21	209.87	206.35	207.56	210.17	207.28	207.82	209.43	207.44	205.71	205.21	208.28	209.62	206.19	209.4	204.74	208.68	208.09	207.66	211.42	209.42	212.46	210.31	208.28	207.79	207.41	206.92	208.86	209.89	209.4	207.49	207.37	208.71	210.41	210.92	208.62	206.67	207.83
202.71	203.35	201.78	201.31	204.82	202.25	207.69	203	207.77	202.74	200.34	204.78	202.83	202.2	204.77	200.16	200.7	200.91	201.53	198.71	200.49	201.52	204.32	205.87	205.1	204.98	203.79	200.75	203.24	205.37	205.56	203.89	202.95	204.14	203.24	204.08	204.21	206.45	205.38	202.37	204.19	203.34	204.36	203.66	202.35	201.07	204.36	201.77	203.74	203.68
209.91	208.1	211.26	209.83	210.83	209.44	208.91	211.06	207.8	209.07	209.52	209.51	208.29	207.43	211.11	208.79	210.65	208.41	208.02	207.42	206.79	208.46	208.73	208.3	208.14	209.5	208.44	210.02	209.22	208.03	209.59	210.1	207.44	207.82	210.09	205.01	212.1	205.81	205.59	205.99	208.29	208.94	207.7	209.59	209.92	211.11	209.33	208.45	211.64	210.32
217.94	214.52	217.88	219.74	222.11	217.31	217.39	218.7	216.87	214.78	221.75	217.44	218.92	218.31	217.67	216.68	218.74	217.93	219.22	217.55	219.16	216.9	218.65	218.63	218.44	217.58	218.75	217.87	216.8	217.64	218.41	221.15	217.23	216.54	219.65	216.01	216.97	220.96	218.13	217.12	219.2	215.86	220.32	219.8	219.88	218.77	218.89	218.11	220.9	217.91
198	199.07	197.35	196.65	199.52	198.56	199.69	198.76	198.37	199.27	200.76	198.44	201.26	198.11	199.4	196.8	201.6	197.12	199.16	196.77	198.09	197.59	199.53	200.34	197.85	198.17	197.48	201.12	198.95	196.63	200.82	202.12	196.02	200.27	199.87	200.5	198.02	199.99	202.58	200.51	201.98	197.08	203.59	200.44	199.26	201.67	196.55	202.37	199.33	202.31
213.09	209.38	210.13	212.13	211.7	211.8	213.07	210.81	214.57	210.9	211.46	213.08	215.9	215.11	211.76	210.17	210.89	209.16	213.7	210.83	211.12	211.19	214.23	211.74	212.77	213.9	211.25	212.42	213.18	211.45	215.59	212.55	210.63	215.18	214.55	211.11	209.91	209.51	212.57	211.42	214.68	209.78	212.4	212.17	210.25	213.57	212.94	211.34	210.58	211.89
205.83	207.14	208.65	202.4	206.74	204.57	205.84	205.66	205.17	203.14	205.92	206.86	205.3	206.28	206.96	204.63	207.74	206.64	202.84	204.05	204.35	207.04	203.5	206.48	203.47	205.45	210.04	207.41	204.93	203.12	204.73	203.75	203.76	203.53	207.33	203.17	206.26	203.42	203.06	204.28	203.36	203.87	203.62	205.31	204.95	204.76	205.08	208.42	203.91	203.46
208.27	207.49	209.42	205.03	211.01	208.58	207.38	207.51	207.42	208.13	207.79	209.15	208.69	210.56	209.23	207.44	209.21	210.38	205.93	207.98	205.98	211.76	209.57	207.86	207.41	207.16	204.3	207.23	209.92	209.47	208.1	208.05	209.96	207.24	210.51	210.23	208.36	211.45	211.36	209.38	210.66	209.64	210.03	206.68	207.66	209.79	206.63	211.14	206.43	208.92
208.3	208.47	209.79	209.76	205.71	208.52	205.33	206.18	203.15	209.16	208.88	208.9	206.21	206.18	208.92	207.79	209.76	210.53	205.74	208.3	207.56	209.03	207.02	204.17	209.52	206.43	208.16	208.7	209.08	204.66	207.32	208.07	209.14	208.47	204.93	204.71	207.39	205.92	210.19	209.34	208.11	210.21	207.65	206.83	206.77	207.09	208.44	208.99	207.49	207.4
193.01	197.57	194.8	192.17	195.57	195.79	194.23	195.44	196.01	194.29	195.92	195.69	195.7	195.19	197.35	193.96	194.19	194	193.76	197.26	196.56	196.46	195.59	193.89	195.95	195.64	196.97	197.37	198.2	195.09	195.59	195.55	194.34	194.81	196.41	193.99	195.57	195.51	194.78	194.19	192.14	194.34	194.83	194.99	195.3	193.28	194.62	197.66	195.75	197.78
209.03	210.11	207.16	206.49	206.65	208.66	208.4	204.84	208.34	206.63	210.93	209.35	209.01	208	210.98	207.71	204.99	207.37	206.52	209.93	207	207.87	209.57	208.33	208.35	206.56	208.77	208.41	207.33	206.2	209.3	210.44	209.34	207.57	207.47	208.64	207.83	209.96	204.28	207.57	206.08	210.05	202.52	209.23	205.38	206.51	209.94	209.61	207.73	210.48
197.76	195.82	193.07	196.22	196.45	196.2	197.34	194.62	194.62	194.77	195.67	195.84	193.46	193.29	195.79	195.8	194.56	196.26	191.54	198.43	195.14	197.01	194.95	193.34	194.56	196.21	194.25	194.27	194.53	193.95	195.09	193.42	192.18	197.09	194.51	193.82	194.81	195.93	197.41	194.35	197.64	193.21	196.56	192.6	195.34	195.28	192.04	198.54	198.61	192.63
204.18	202.35	200.04	201.88	203.57	203.87	203.29	203.85	201.49	203.95	204.38	201.54	201.19	202.06	203.99	208.8	203.53	203.9	202.1	204.59	200	201.9	203.81	203.88	201.27	202.56	204.01	204.06	204.78	202.25	200.23	203.17	204.03	202.12	200.67	204.03	201.29	204.71	204.93	201.5	201.26	203.51	198.83	202.33	204.83	201.38	201.45	204.42	202.77	203.76
202.37	198.46	202.46	196.76	201.82	201.87	198.25	199.96	197.97	198.29	200.92	199.14	199.2	198.17	199.56	199.24	201.94	200.54	197.75	202.12	202.09	198.82	199.86	202.54	203.78	198.1	201.18	198.62	195.57	199.84	198.18	198.84	197.5	199.86	198.54	197.96	200.02	200.93	199.4	200.43	199.89	200.27	200.26	199.1	195.38	200.28	200.65	198.83	200.71	200.87
211.56	209.05	211.85	209.29	212.88	210.8	207.66	208.51	209.77	212.58	208.97	209.06	212.27	209.81	211.52	211.94	209.42	208.44	210.19	208.55	210.04	211.13	208.64	212.2	210.14	210.56	208.01	209.12	208.38	209.94	209.45	211.1	207.75	208.62	207.7	208.72	206.28	208.38	209.81	209.67	209.19	210.61	210.66	209.58	209.43	209.45	209.47	209.45	210.16	214.63
204.74	203.46	203.65	199.87	203.87	203.42	203.21	201.36	202.73	203.03	201.14	203.02	202.58	203.29	203.86	202.84	199.07	200.24	201.27	202.91	201.27	200.48	200.22	204.46	203.91	204.37	206.4	203.25	202.08	203.01	201.4	201.63	202.67	201.77	202	203.88	201.09	204.43	201.6	202.56	200.73	200.6	204.49	201.44	204.08	200.05	204.89	202.16	203.46	203.48
193.79	191.66	198.22	195.5	192.9	195.42	193.93	196.91	195.96	194.46	193.72	195.79	194.83	192.79	193.25	193.03	193.29	197.49	198.18	193.46	194.11	194.52	196.99	197.61	197.78	194.85	191.56	195.02	197.12	195.25	195.53	195.64	192.57	191.02	195.49	193.92	196.44	196.73	196.51	195.82	197.76	195.51	195.89	192.99	191.76	194.34	192.84	195.72	196.42	198.56
208.66	210.3	212.46	213.4	210.99	212.27	214.7	210.68	213.89	211.59	210.67	213.9	209.36	213.78	209.47	212.58	214.08	211.72	212.53	215.1	212.65	211.07	213.53	210.3	213.08	210.72	207.31	214.43	211.06	212.05	212.69	213.66	212.21	213.48	214.57	211.97	210.06	211.93	211.87	215.49	211.56	214.32	211.19	213.94	210.62	213.24	215.26	213.98	210.26	214.14
206.21	209.12	203.43	208.79	206.72	205.7	207.41	208.01	206.91	210.12	210.46	207.61	208.72	207.35	208.15	206.76	209.21	209.42	205.52	206	205.89	208.5	209.06	206.92	205.61	206.22	207.54	206.4	206.11	205.44	205.93	208.16	206.72	208.39	208.98	209.15	209.21	208.89	207.18	209.33	206.11	206.54	207.59	207.89	210.93	209.27	203.48	204.75	207.32	207.12
214.29	209.68	209.13	212.39	211.04	213.03	211.34	213.45	212.15	211.59	211.02	209.96	212.46	211.45	210.71	213.14	209.69	212.95	213.19	209.67	213.64	213.62	211.37	211.19	208.03	210.46	211.79	212.19	213.85	209.15	211.75	208.38	209.17	210.46	208.87	213.34	212.71	210.76	210.52	213.24	209.66	208.97	208.12	212.19	213.1	212.61	210.76	213.49	211.82	208.05
208.37	208.13	207.31	206.44	210.24	208.99	208.57	208.59	203.99	212.12	206.74	212.02	210.64	208.22	209.3	205.98	207.77	207.93	207.85	204.85	207.68	210.48	210.41	206.8	211.5	209.92	211.38	211.11	208.92	209.45	206.92	207.19	210.21	208.79	209.12	208.12	210.26	213.29	208.69	206.65	210.67	209.9	209.06	209.55	207.74	207.76	207.07	209.81	209.83	206.54
216.16	219.38	216.12	218.27	215.8	216.86	218.21	216.99	217.99	217.81	215.32	216.72	216.35	215.46	213.7	214.13	217.77	214.4	215.02	217.83	218.69	218.05	216.02	215.32	218.85	218.06	215.59	213.18	217.08	217.32	218.98	217.93	217.63	215.76	214.34	216.89	218.01	216.42	215.34	213.99	217.19	219.75	219.57	218.61	214.25	217.06	217.65	214.32	216.32	213.99
192.88	195.19	195.83	197.36	194.24	198.69	194.79	191.42	194.04	195.88	193.84	193.55	196.61	196.12	192.28	197.4	194.48	193.29	195.99	194.42	194.71	193.21	194.64	196.38	196.97	194.26	194.31	194.12	194.44	195.35	193.89	195.35	194.25	199.12	198.3	196.48	193.82	194.63	195.78	194.57	194	191.39	194.86	196.75	195.32	195.56	196.65	195.79	193.09	194.46
206.44	205.96	207.15	207.41	209.96	207.4	207.5	208.08	207.16	204.8	207.18	210.59	206.35	206.89	206.94	204.45	209.37	207.2	208.83	207.51	208.02	206.25	204.83	208.58	208	206.23	209.38	209.14	209.53	207.68	207.05	209.66	207.11	210.22	208.2	208.36	207.36	205.21	208.1	207.71	205.47	206.66	205.53	207.35	208.49	206.62	205.83	210.07	207.34	206.21
213.97	211.75	214.47	209.82	214.44	212.57	210.78	210.3	211.63	210.83	212.77	211.4	212.37	211.63	208.62	208.21	212.27	210.29	208.44	212.74	211.12	211.54	207.28	213.54	209.23	212.24	213.23	212.19	209.11	211.25	211.76	212.73	212.18	211.6	208.67	211.83	211.43	211.67	213.84	213.17	208.82	211.91	211.8	209.27	209.46	215.23	209.83	213.36	211.36	209.99
201.67	202.09	202.57	201.89	200.53	202.06	205.16	202.56	201.03	201.17	201.14	201.02	205.31	205.08	203.98	203.47	201.45	201.31	201.43	204.05	200.1	202.05	202.9	202.74	200.6	202.06	202.91	200.58	202.79	202.11	205.99	203.21	202.91	201.99	203.51	202.75	203.66	202.42	200.64	204.87	204.71	203.1	203.12	201.72	202.89	202.84	203.57	200.08	201.77	201.26
203.57	202.44	204.75	205.16	203.68	204.06	201.6	199.21	207.68	204.18	204.24	202.4	203.56	203.63	202.92	207.01	203	203.1	204.41	203.45	202	205.68	203.05	204.26	203.64	201.83	203.5	206.93	204.48	202.26	202.57	202.84	201.49	203.08	202.46	205.33	206.68	204.36	205.56	206.34	207.14	205.87	207.03	203.1	198.27	204.86	202.78	205.53	201.25	197.74
205.51	207.05	209.22	208.09	212.03	207.95	210.29	206.37	207.99	207.93	207.95	210.61	211.1	209.96	206.35	208.13	208.32	208.36	206.35	208.96	207.47	204.54	207.3	210.05	207.13	207.64	207.67	206.06	206.75	207.16	210.54	206.55	209.28	208.41	209.75	209.42	208.21	207.32	208.62	206.98	208.3	210.32	208.57	207.28	209.71	209.19	209.03	209.45	210.68	207.77
208.63	208.76	211.06	208.32	209.45	207.97	208.2	209.31	209.17	208.76	207.86	208.89	210.2	207.81	212.55	204.71	209.63	206.15	207.56	209.14	211.22	210.34	209.86	213.12	207.19	207.77	207.14	206.99	209.09	211.88	205.86	209.52	211.86	206.59	208.25	208.93	211.76	210.57	208.22	207.44	209.54	208.22	207.82	209.77	208.25	204.36	210.18	207.26	207.43	206.54
212.59	209.5	209.03	211.75	208.81	210	210.68	211.03	207.09	208.31	212.61	210.66	207.84	205.38	208.73	207.26	207.83	207.41	212.44	209.38	210.6	208.67	210.05	210.53	209.94	211.15	210.52	208.83	208.62	208.02	210.03	208.01	208.08	210.51	210.63	210.05	212.62	208.92	205.94	208.64	206.84	212.4	204.77	210.46	210.95	210.2	206.17	211.76	209.71	209.22
207.92	210.39	208.57	203.88	208.34	210.86	207.95	211.02	210.93	205.54	209.09	209.11	210.11	208.06	208.8	208.09	206.91	208.45	208.02	207.66	207.64	210.69	210.73	207.02	210.45	205.72	208.93	206.95	207.83	207.33	207.17	206.06	207.8	206.54	206.31	208	206.69	212.75	208.14	208.81	210.51	208.12	208.3	208.77	208.51	209.37	206.47	205.41	210.33	207.57
209.61	210.26	208.25	206.23	211.01	206.26	210.38	206.35	210.38	209.55	207.23	207.2	208.84	206.85	209.02	205	207.57	210.46	207.74	207.61	208.27	208.08	209.71	210.62	209.34	209.58	207.38	207.99	206.93	209.45	208.55	208.96	206.76	207.94	209.45	209.49	210.28	210.96	207.18	207.49	209.9	208.09	207.95	209.89	209.24	209.84	209.24	209.82	209.98	208.16
208.89	209.28	209.92	206.47	208.14	207.42	209.52	207.51	207.87	208.58	208.8	208.19	208.6	209.36	206.65	207.62	207.24	211.37	209.53	211	208.8	207	208.05	208.26	208.96	209.54	207.47	209.37	207.62	207.63	206.41	209.45	211.11	208.91	207.41	206.85	206.45	206.38	208.22	209.39	205.92	208.94	211.59	208.37	202.59	210.98	208.45	208.57	207.59	211.19
216.93	217.24	216.9	220.45	219.53	221.4	215.85	217.55	213.97	217.36	215.28	219.23	218.05	216.61	216.72	217.47	215.58	216.7	217.5	217.29	217.25	219.42	216.52	219.13	217.82	216.71	216.66	220.74	214.53	219.51	214.01	219.31	218.52	217.41	218.36	218.85	216.66	214.26	217.26	213.78	217.96	214.3	220.18	216.24	217.64	215.6	217.29	218.96	218.11	214.55
220.15	217.22	217.44	219.05	220.4	217.89	217.33	217.72	217.41	218.23	217.47	219.59	220.65	220.34	220.58	219.62	218.86	216.9	219.98	216.89	216.66	216.33	217.23	221.17	217.56	216.45	218.1	216.4	219.68	217.74	216.32	219.81	218.96	219.15	219.5	216.21	217.46	216.17	217.21	217.8	217.44	218.26	221.46	216.41	215.95	221.01	218.27	218.06	216.41	219.81
210.6	210.51	209.15	209.35	209.21	210.09	209.4	208.31	209.74	209.4	209.03	210.33	211.3	211.74	210.26	212.11	208.77	212.59	206.13	208.61	211.84	210.43	209.66	215.89	215.37	206.99	212.19	210.75	209.22	213.14	209.45	212.69	210.51	208.68	212.34	208.96	211.06	212.54	211.41	210.42	210.25	209.16	210.18	206.17	209.14	207.64	212.3	211.89	210.29	209.32
207.26	206.95	207.9	209.89	208.91	208.71	208.2	209.18	208.48	208.81	204.33	207.07	207.68	207.79	206.35	207.79	204.83	211.22	205.6	208.11	210.42	205.44	209.01	202.72	210.5	208.04	209.71	207.15	210.21	208.04	207.7	207.11	207.99	205.03	208.32	207.16	208.89	208.05	206.44	206.95	208.53	207.78	207.34	206.69	202.48	208.41	206.15	208.19	208.69	207.14
213.3	210.02	210.42	209.7	208.75	210.71	212.55	209.36	212.55	209.63	212.32	211.84	211.41	212.47	211.48	213.82	212.11	209.97	211.92	207.63	211.67	210.19	211.14	211.05	213.2	212.85	209.06	209.94	211.98	209.9	210.82	212.42	210.07	212.39	210.75	209.39	212.11	209.85	213.62	212.15	213.44	209.07	211.79	213.63	213.71	212.83	212.5	211.87	213.58	212.33
199.15	194.2	197.8	194.72	194.11	194.93	194.53	195.61	194.7	195.85	197.38	196.23	195.36	196.98	193.21	194.39	195.46	193.75	194.72	196.02	194.89	197.53	198.69	194.39	193.4	195.73	193.53	193.33	196.93	192	194.51	196.17	194.15	194.09	196.35	196.34	192.46	196.21	194.51	195.42	195.73	194.83	197.72	195.34	195.02	192.76	195.88	193.63	193.62	193.76
208.1	205.29	208.98	207.56	206.5	206.31	207.97	202.88	205.28	210.95	206.59	206.32	206.54	203.52	209.12	206	208.34	205.41	207.06	203.48	205.29	205.92	205.91	204.72	206.89	204.24	205.27	205.66	208.68	208.26	206.4	208.21	207.8	205.11	206.26	205.53	207.43	211.16	206.09	204.25	205.78	209.36	206.68	206.66	204.72	208.08	207.92	206.9	206.68	207.14
207.18	208.07	209.51	207.67	207.71	208.62	204.24	206.33	207.75	206.13	208.75	209.7	208.56	211.73	208.12	206.07	209.51	208.28	206.78	209.65	208.37	209.69	207.75	208.92	206.46	209.23	209.66	210.31	207.53	209.14	212.08	212.5	205.84	210.15	208.85	207.81	210.43	210.14	207.41	210.49	205.25	209.18	206.82	208.72	207.33	208.3	207.13	205.48	209.53	211.96
207.5	208.59	209.1	209.7	211.36	208.71	208.97	207.27	210.32	207.16	207.12	209.09	209.25	207.75	205.9	212.67	207.53	210.92	211.71	207.4	207.92	208.8	208.9	203.77	206.99	207.6	208.14	210.87	208.97	206.31	209.68	211.83	206.28	209.37	209.12	206.52	209.39	206.53	209.15	208.1	206.14	204.24	207.08	208.58	208.88	207.19	212.19	207.05	209.06	208.52
200.64	197.65	200.28	199.19	202.9	200.08	200.31	197.57	200.17	200.34	201.38	200.27	198.05	197.54	199.74	197.41	201.95	198.17	200.09	200.73	199.73	200.15	202.69	199.63	200.5	200.75	201.87	197.19	200.07	198.57	197.69	195.61	198.18	200.4	200.28	197.87	198.72	200.3	203.62	201.1	200.23	196.6	198.28	198.09	199.58	199.44	201.53	199.43	200.8	201.58
200.43	196.18	200.96	199.82	201.41	201.15	197.6	199.36	198.84	197.73	197.05	198.57	198.42	200.44	199.38	199.42	198.54	199.32	196.09	198.11	199.89	200.99	198.49	197.43	198.64	197.76	199.2	198.78	199.8	201.15	202.44	200.44	201.66	196.73	202	202.44	197.83	201.58	200.99	199.9	197.72	202.42	198.34	200.02	197.96	199.95	200.25	198.77	201.83	200.55
204.96	201.56	202.7	204.21	197.88	203.05	201.55	202.51	200.85	203.22	202.86	199.82	201.27	204.29	202.17	204.76	203.7	203.23	201.74	202.22	205.84	203.43	202.67	203.13	197.04	201.79	202.45	202.71	203.6	204.1	201.52	202.95	202.41	204.4	204.34	200.12	199.65	201.84	203.67	203.31	205.47	200.32	202.48	201.18	202.64	203.26	200.92	202.73	204.48	197.29
199.37	202.49	202.12	198.35	195.66	201.1	198	197.33	200.13	201.4	199.62	198.59	197.85	198.1	200.3	198.91	200.01	200.82	198.27	201.72	199.43	200.55	202.2	198.25	197.39	196.77	197.05	198.56	201.06	196.97	201.01	196.84	201.83	199.01	198.34	200.64	199.06	199.5	200.48	201.81	199.55	200.38	198.82	199.26	198.88	200.52	197.58	201.45	201.31	196.7
209.7	209.88	204.52	209.9	206.91	207.83	204.34	209.48	208.14	208.51	206.43	208.47	206.23	206.01	207.44	207.51	209.75	209.92	205.96	207.19	204.38	207.17	206.86	204.21	206.89	209.54	210.98	212.06	207.58	209.51	206.86	205.3	207.32	204.82	209.08	209.44	207.53	209.74	208.36	202.44	208.15	207.77	210.69	206.66	205.08	208.09	208.09	208.93	208.38	207.89
211.76	210.08	212.05	210.74	211.67	213.21	212.55	213.73	213.38	215.49	214.5	209.96	212.97	210.13	214.39	208.64	209.61	212.68	214.45	212.17	215.21	213.94	215	211.04	212.97	215.06	209.48	210.5	213.6	211.39	213.69	215.17	212.68	213.57	211.38	212.08	211.4	209.89	212.39	212.45	214.15	213.44	212.53	215.1	210.13	213.09	213.64	212.89	208.85	212.13
202.75	207.05	205.1	203.85	203	204.85	200.63	203.32	204.27	202.8	203.12	204.38	203.94	202.22	203.18	204.61	201.02	203.48	203.05	201.87	204.74	202.83	204.62	204.72	203.38	202.31	201.17	203.77	202.5	202.17	201.94	201.8	202.99	205.04	206.32	205.83	201.47	205.91	202.99	203.69	206.85	203.4	203.09	205	200.89	201.02	201.64	203.46	201.03	204.19
210.59	206.58	210.42	211.21	209.82	208.59	211.02	208.51	207.53	211.57	212.85	212.4	210.3	213.27	210.75	214.06	208.61	208.69	206.26	205.2	207.39	208.56	210.69	209.22	210.46	212.01	208.82	207.44	207.67	208.59	209	208.72	211.29	209.45	210.32	209.9	209.72	209.04	212.19	210.9	213.13	210.78	208	211.65	209.47	211.07	208.74	212.79	208.2	208.23
207.14	207.08	208.5	205.72	205.09	206.04	204.38	204.05	208.54	207.65	205.87	204.46	203.98	204.15	205.66	207	208.36	205.72	205.33	206.34	208.85	206.54	206.96	204.24	205.78	205.11	207.54	205.41	205.49	206.88	208.1	206.74	207.32	208.06	206.94	207.99	206.94	204.76	206.27	207.64	206.44	205.99	206.55	205.09	202.67	212.15	207.85	204.76	209.04	206.02
213.39	210.39	210.64	211.98	211.61	214.12	214.92	213.02	209.71	212.32	214.22	215.61	214.33	212.59	207.98	212.61	212.23	212.54	212.77	212.87	211.26	213.77	213.25	209.91	214.11	212.45	213.23	213.71	212.81	212.1	213.86	212.71	216.3	211.99	211.36	214.22	210.75	213.16	216.32	212.22	212.56	210.91	212.9	211.31	212.48	210.72	211.11	211.69	211.73	214.24
205.78	206.99	207.36	206.48	206.89	206.72	207.28	207.82	208.03	208.49	206.84	206.62	207.01	206.57	207.8	207.92	211.16	206.62	206.9	210.41	205.94	209.24	208.77	207.32	206.25	208.36	206.85	206.26	208.78	208.03	204.45	209.97	206.05	206.81	209.9	204.92	208.55	206.47	207.3	207.91	204.23	206.24	208.09	206.85	206.73	206.27	208.68	209.15	207.87	209.21
212.02	214.09	212.29	212.82	213.69	212.34	211.44	209.63	210.86	211.36	214.8	211.29	209.98	213.77	211.62	209.95	214.83	216.03	213.07	210.3	212.95	213.04	212.03	215.08	214.05	209.6	210.09	213.4	213.03	214.94	213.16	213.51	210.57	211.26	212.51	214.2	211.88	210.75	209.61	211.48	214.12	211.08	207	208.41	213.97	214.98	211.13	210.87	211.64	211.09
204.84	205.35	211.36	207.33	205.04	205.47	204.27	205.04	208.43	204.61	207.27	206.66	206.77	205.91	207.6	203	203.49	209.07	205.7	207.1	204.98	204.64	208.2	207.41	208.09	207.54	208.48	206.08	206.06	207.71	204.48	205	205.56	205.23	203.58	203.45	204.34	208.38	207.47	206.45	203.89	204.54	202.83	207.43	207.29	205.27	205.65	206.46	205.35	204.41
202.12	200.35	204.58	204.02	204.4	204.39	201.07	204.82	199.22	203.82	201.27	201.97	202.65	202.48	201.73	200.21	202.02	202.8	202.1	201.15	203.55	203.48	201.62	202.41	201.25	201.68	203.72	201.65	201.57	202.4	203.49	203.9	199.25	204.72	201.3	205.07	203.42	205.09	202.68	200.51	204.16	204.65	202.45	200.92	201.75	198.43	198.88	205.83	204.48	205.02
206.5	204.23	204.26	205.51	204.33	206.28	204.24	200.52	205	203.91	200.07	202.22	203.58	204.01	203.79	198.98	201.15	205.27	202.35	203.75	202.21	205.31	204.69	201.65	203.22	205.65	204.43	202.76	204.42	204.03	203.1	202.42	203.91	202.43	202.24	203.75	200.88	198.76	203.6	201.81	200.57	201.99	199.31	204.36	202.65	204.94	202.78	200.21	200.91	203.51
214.15	211.63	211.77	213.35	212.64	211.33	208.53	213.21	211.89	211.7	215.24	212.42	210.65	210.81	213.62	215.26	214.5	211.63	210.13	211.11	209.71	213.04	210.94	207.87	213.53	211.28	212.11	211.03	211.6	209.16	212.59	211.64	209.9	207.82	213.27	212.04	212.97	209.11	207.71	211.05	209.24	212.11	215.41	210.75	213.66	213.8	210.13	209.32	210.02	214.09
204.54	202.91	199.73	202.59	202.32	201.07	201.37	200.52	202.78	201.9	203.49	201.63	203.37	200.85	203.44	202.84	205.01	203.67	203.83	203.94	202.51	202.93	203.33	203.13	199.73	204.04	203.76	201.14	200.9	203.02	200.1	203.46	201.74	201.48	202.13	200.21	200.4	204.44	199.88	200.69	203.95	203.6	201.49	203.41	202.5	202.97	204.61	201	201.29	201.57
211.08	214.07	217.14	214.03	215.79	214.78	214.11	214.25	210.82	215.07	211.14	211.1	214.45	213.37	210.1	210.55	213.77	214.43	214.73	211.59	214.78	213.57	214.51	214.04	212.52	214.93	213.33	217.49	213.35	211.6	214.04	215.1	214.17	210.77	214.61	213.77	211.82	212.76	213.42	215.09	213.06	213.16	215.91	211.41	214.13	211.51	214.63	214.64	215.15	211.17
198.77	204.79	200.72	200.07	200.67	198.03	199.89	202.61	200.05	197.87	200.42	196.78	201.11	202.35	198.82	204.59	199.83	202.14	197.44	199.19	198.12	200.12	200.83	202.69	198.02	200.64	198.13	197.3	198.17	200.41	198.64	200.87	202.24	201.25	199.93	203.36	201.87	200.42	202.34	202.22	199.8	198.27	201.16	204.87	201.68	197.5	199.04	199.62	199.56	200.43
199.35	201.6	199.09	201.15	197.4	197.13	197.1	198.2	195.07	196.22	197.22	199.68	198.51	198.04	198.25	196.27	198.09	195.72	198.48	202.51	196.27	197.83	198.39	197.66	198.84	197.17	199.01	202.9	197.95	203.13	202.33	199.99	198.19	200.05	196.76	202.77	198.09	198.06	198.62	197.1	194.7	198.79	197.61	196.06	198.45	200.27	199.37	198.82	199.53	197.11
209.12	214.69	214.6	215.37	210.41	211.22	214.94	211.37	211.49	213.15	213.03	214.9	214.64	209.56	211.82	212.93	213.64	213.24	214.78	211.5	211.92	212.68	212.14	211.88	214.55	214.42	209.92	209.37	214.51	213.63	215.55	213.58	213.01	214.03	214.36	212.95	213.29	214.42	213.24	214.86	215.38	216.23	213.5	210.2	213.94	212.98	214.01	213.78	216.57	213.74
208.87	206.59	208.86	208.51	208.34	207.07	208.7	207.85	208.07	209.63	210.61	209.09	207.11	206.14	207.76	205.86	207.73	208.81	206.93	208.15	203.66	208.17	208.62	210.14	207.85	208.04	207.24	207.25	208.01	209.21	208.52	207.32	208.89	205.85	202.93	206.07	209.85	209.32	209.36	206.09	208.92	207.56	210	204.67	208.14	210.41	207.33	205.57	206.59	208.94
205.14	212.07	207.93	207.55	211.6	208.73	207.34	208.54	207.02	211.84	206.99	209.17	207.25	207.31	210.46	211.32	208.55	208.87	207.45	206.72	207.11	210.32	209.03	209.64	204.88	207.28	209.51	208.36	208.47	209.57	209.04	211.87	209.32	208.95	209.45	210.41	208.83	209.67	205.8	211.37	208.27	209.05	206.71	209.51	205.61	207.68	206.99	208.43	207.98	209.83
209.54	210.37	207.91	208.85	208.38	208.07	208.57	209.39	208.79	211.13	205.88	209.02	208.68	207.79	210.11	210.7	207.25	207.02	209.08	208.68	209.02	208.36	209.88	206.31	210.78	209.44	208.02	208.54	209.21	209.08	206.34	210.53	208.91	207.03	205.1	207.01	208.41	204.49	205.58	206.86	207.93	212.02	208.48	207.36	207.12	208.53	207.76	208.4	209.06	206.83
204.38	202.68	202.17	204.53	203.28	206.17	204.41	205.14	203.73	201.46	205.6	204.49	204.9	200.89	203.75	201.4	204.85	201.35	203.21	201.89	205.28	203.25	205.23	202.91	203.8	202.23	203.85	203.94	204.73	204.16	205.51	200.47	202.1	205.34	201.62	205.23	202.73	203.32	203.07	206.63	203.5	203.35	206.44	204.96	202.28	200.56	207.17	203.28	203.21	201.47
212.39	209.4	213.18	209.28	210.56	210.3	209.77	213.15	211.09	211.81	214.37	209.7	212.45	210.64	213.35	212.76	211.01	213.25	211.82	211.17	211.83	206.3	210.19	213.38	212.06	212.16	209.8	210.24	213.53	210.76	210.13	214.1	212.48	212.1	211.09	212.92	210.57	214.56	213.07	212.65	213.61	211.24	213.64	208.52	212.27	210.27	211.06	209.73	208.46	209.16
209.38	208.78	207.13	207.29	208.65	208.2	209.28	206.66	211.01	207.37	206.81	209.61	208.06	207.04	209.35	209.25	209.84	208.46	206.66	209.78	209.44	208.06	207.87	208.47	205.66	210.92	207.65	206.29	207.49	206.42	206.35	210.91	209.1	206.85	208.74	207.6	210.74	208.46	209.17	209.96	208.75	208.59	210.05	207.82	210.07	209.43	209.55	208.91	210.95	206.58
206.14	201.75	199.09	201.01	199.42	202.85	201.68	200.51	202.69	202.24	202.44	199.08	199.01	201.45	203.72	200.34	202.53	202.27	200.84	203.1	206.79	202.35	199.98	202.75	202.31	200.45	200.77	202.6	202.94	202.15	201.23	199.84	201.07	199.89	198.23	202.23	201.82	202.37	203.89	204.59	201.14	204.34	203.38	201.75	201.76	201.47	198.99	199.85	200.59	202.52
208.24	206.39	208.05	207.13	205.9	209.6	205.76	205.52	211.8	209.17	208.91	208.5	210.59	208.87	208.95	209.32	209.31	207.32	207.23	209.24	208.34	206.71	208.1	208.86	208.27	208	210.34	207.44	212.88	207.81	207.47	206.64	206.42	205.36	208.3	207.18	210.1	209.06	210.55	206.7	207.84	207.23	205.96	208.98	209.96	208.48	210.18	207.76	207.43	210.22
218.73	217.82	215.48	216.27	216.74	217.3	219.6	220.88	217.28	219.11	217.87	219.1	216.28	214.83	216.97	217.34	217.68	219.33	218.52	215.58	217.59	221.57	217.77	220.16	218.11	218.04	219.74	216.95	217.4	213.56	218.16	220.44	217.26	220.52	215.7	219.75	218.81	216.22	218.52	215.93	216.49	218.12	219.33	216.29	218.14	217.76	216.53	217.31	218.18	216.83
208.09	208.88	208.79	210.41	207.18	209.18	209.96	208.02	207.35	209.14	210.2	207.91	207.9	206.87	208.42	207	211.97	210.49	211.78	206.19	205.11	209.7	210.5	208.21	206.54	209.64	208.93	210.07	210.21	210.34	211.33	207.44	210.94	209.4	207.21	210.87	207.65	210.44	210.67	209.4	209.13	208.66	209.19	206.67	203.97	206.05	209.37	208.61	206.64	208.08
209.55	211.57	210.51	208.89	211.54	211.62	211.02	209.74	211.76	209.12	207.16	208.23	212.55	210.98	208	209.21	209.57	209.03	205.47	207.24	211.36	209.6	207.71	208.85	210.02	211	209.95	211.15	209.99	213.49	211.48	211.55	208.03	209.46	208.07	208.59	205.07	211.07	211.08	209.39	206.99	208.15	210.36	210.7	212.42	212.98	209.82	209.34	208.44	208.08
205.38	205.43	210	204.65	201.98	204.25	203.33	205.52	209.02	204.5	207.75	205.2	209.27	206.81	208.23	207.08	205.81	208.74	206.13	206.37	206.01	205.91	204.91	207.97	205	206.7	206.06	208.66	204.71	209.12	208.38	206.03	206.79	205.83	203.6	206.97	204.78	207.03	206.45	206.76	207.34	204.46	207.4	205.97	207.64	206.47	207.9	207.14	208.29	206.81
208.97	206.91	210.19	209.22	206.2	206.38	206.74	209.71	207	210.02	209.45	205.88	211.81	204.43	208.51	209.64	212.05	205.7	211.2	205.46	209.58	208.04	210.84	210.92	208.63	206.68	211.58	207.87	208.73	205.75	209.1	210.75	207.65	209.74	208.3	209.33	210.11	210.73	207.66	207.25	209.9	212.05	205.66	211.11	208.31	208.03	208.59	207.43	207.17	205.23
209.23	207.11	209.17	208.03	207.34	209.1	210.66	206.59	209.28	208.59	208.09	208.09	207.21	211.31	206.41	210.62	211.26	207.97	208.81	207.34	209.06	205.99	204.12	209.97	207.26	204.57	208.19	209.21	209.02	211.05	208.93	207.5	208.34	208.7	207.08	207.1	210.17	205.85	208.39	207.12	206.4	206.59	205.51	207.85	208.61	207.08	206.52	209.15	208.62	208.39
202.15	198.59	195.27	201.8	199.08	201.09	199.87	202.13	199.2	202.29	200.67	197.2	197.39	198.63	199.71	198.34	199.41	200.67	204.64	199.79	201.88	200.01	198.62	200	201.02	199.25	198.22	199.28	198.18	201.83	202.05	200.1	199.51	198.5	197.7	198.96	197.24	197.84	197.05	199.03	200.39	199.51	198.1	198.27	198.82	200.47	198.14	197.47	199.59	199.25
205.36	203.09	203.4	204.61	205.02	205.66	207.29	203.37	200.83	205.42	202.79	202.95	203.56	202.06	203.24	202.71	206.36	207.44	202.52	202.31	204.71	204.77	201.31	204.09	202.14	205.79	206.52	204.74	205.37	204.54	202.34	204.01	204.12	206.37	203.27	207.66	206.28	206.86	206.45	205.18	205.5	204.52	204.46	201.3	203.14	206.44	204.13	205.55	205.12	205.94
200.35	201.39	201.17	203.35	201.84	203.12	201.46	202.42	202.49	202.54	202.27	203.66	201.53	202.76	203.28	202.43	203.87	200.15	203.33	200.49	204.8	201.89	204.12	202.46	202.25	201.13	201.86	199.82	205.99	204.73	204.7	203.14	203.31	204.46	203.33	201.05	198.22	202.78	204.49	200.96	200.22	202.12	205.21	202.1	202.48	201.11	200.36	201.3	202.15	202.43
203.54	206.26	209.64	204.53	202.11	208.92	206.42	208.84	206.03	208.33	208.57	210.49	205.35	206.58	201.04	204.81	207.88	205.43	205.91	208.52	207.34	207.88	206.99	204.16	204.42	207.02	206.73	204.69	207.51	206.78	207.65	209.86	206.37	207.84	207.27	207.37	206.38	207.11	203.48	204.28	203.41	205.61	207.87	206.23	207.06	206.06	205.51	206.81	206.95	206.19
195.18	200.42	198.65	199.62	202.86	196.94	197.48	197.56	200.54	201.32	199.81	198.75	197.55	201.06	200.93	198.16	199.37	200.12	203.61	198.33	199.45	198.26	199.22	201.53	199.22	202.64	196.15	197.15	196.59	197.17	201.05	196.8	201.43	198.16	201.18	198.95	201	199.05	200.67	198.19	199.39	198.32	200.35	197.38	196.82	200.83	199.38	196.17	197.64	200.84
203.45	207.86	204.51	202.04	207.97	203.06	203.86	200.7	200.4	202.46	204.86	205.45	202.41	204.41	203.55	204.65	204.48	203.12	204.79	202.21	202.58	204.64	202.86	203.95	202.7	203.16	205.16	204.74	204.44	203.59	202.65	201.11	202.72	202.34	202.46	203.82	202.9	203.9	207.24	204.81	204.58	207.12	205.06	207.53	204.51	205.6	207.04	202.11	204.78	205.95
211.96	207.16	209.02	208.69	213.13	207.58	210.35	206.51	204.78	206.32	203.68	211.75	207.89	213.1	208.4	211.04	209.73	209.37	209.24	209.9	214.46	210.63	207.53	207.83	207.82	209.03	209.66	208.1	209.77	207.57	206.3	206.59	206.72	209.11	207.67	208.53	211.92	207.09	205.79	209.75	211.73	207.47	209.64	207.6	207.89	208.86	208.39	208.62	208.57	208.9
206.66	204.25	205.27	204.8	205.83	202.32	203.88	201.6	206.75	203.63	204.61	204.68	200.9	206.89	204.51	201.29	206.04	205.58	205.06	206.23	201.95	202.91	205.88	205.76	204.7	205.83	202.72	205.05	203.73	207.04	206.49	206.75	203.93	203.36	204.85	205.24	204.97	203.95	204.34	205.61	205.97	204.67	204.43	202.91	204.75	205.41	202.88	201.99	204.72	203.19
197.83	196.91	198.71	199.7	195.6	198.23	196.67	200.74	197.9	200.57	199	197.34	198.53	200.49	198.32	199.6	199.28	196.18	197.6	200.18	198.49	200.35	197.27	196.85	198.59	194.98	199.5	196.81	196.65	198.72	199.59	199.67	196.86	195.03	197.23	199.04	197.12	198.81	199.49	196.23	194.54	196.52	199.43	199.23	198.58	197.09	201.39	198.46	196.92	197.67
205.32	207.35	206.04	207.82	207.54	207	208.71	208.53	208.5	209.56	208.11	208.72	204.92	207.5	209.67	207.67	206.53	210.51	208.37	210.46	207.64	209.41	210.05	208.31	206.2	206.01	205.91	208.94	208.12	211.38	207.16	210.38	206.67	207.69	210.06	208.28	209.5	206.04	209.99	208.04	210.38	207.05	208.48	208.17	209.13	206.08	206.33	208.68	206.83	210.97
215.45	220.01	216.8	214.46	215.4	216.33	219.59	217.39	215.78	216.54	217.41	217.8	214.69	216.96	219.58	215.83	217.64	217.58	214.25	216.29	217.73	218.93	216.2	219.47	215.09	218.66	216.77	218.63	214.94	220.18	217.47	218.36	216.95	217.67	214.02	216.92	215.63	217.43	215.96	219.81	218.7	218.03	217.5	217.87	217.01	216.93	217.53	217.35	216.09	216.9
210.66	208.98	207.98	209.66	208.66	212.02	208.43	211.88	209.33	209.46	209.16	209.76	206.97	210.57	210.87	210.98	208.54	209.12	209.05	209.34	207.58	206.1	211.41	209.54	207.95	208.33	207.6	209.31	208.7	206.53	210.03	207.46	209	209.56	207.48	205.41	205.33	205.94	210.63	211.11	205.96	207.39	213.52	206.45	205.98	208.19	205.59	207.95	208.84	207.26
206.48	204.51	204.43	203.87	202.84	203.38	205.3	204.75	205.56	203.62	204.74	205.14	203.27	203.16	206.84	207.08	203.99	202.36	204.12	205.82	204	204.06	205.29	202.28	205.23	205.71	201.54	204.81	204.02	203.7	204.97	203.77	203.47	207.38	201.87	207.29	205.36	202.57	205.48	204.8	206.49	203.38	204.46	205.57	206.14	207.17	205.28	203.59	204.63	202.03
213.14	214.62	211.55	213.74	210.72	211.39	211.41	212.36	210.52	209.13	214.56	209.35	211.58	213.97	210.83	210.18	210.93	209.34	213.91	210.92	212.7	210.89	210.58	208.3	212.16	212.06	213.28	214.19	212.72	215.41	211.54	211.8	211.78	213.11	211.81	208.32	212.92	211.9	210.84	210.01	212.49	211.5	210.84	210.53	211.03	209.35	213.26	212.6	212.06	210.13
202.04	199.62	200.37	201.16	199.66	196.68	200.32	200.53	198.28	200.9	200.7	198.97	202.4	202.71	201.51	201.81	199.66	202.38	204.26	202.92	198.43	199.45	200.49	202.89	198.56	199.89	201.53	200.54	199.94	201.48	202.48	197.5	198.54	200.08	198.66	201.5	200.13	204.41	200.07	200.18	201.27	198.42	199.63	201.54	199.82	200.46	200.31	199.7	199.77	199.62
204.32	205.18	206.59	207.12	204.6	205.09	203.93	204.32	206.92	205.65	207.36	208.25	204.95	204.35	208.98	205.51	201.86	204.48	208.6	203.73	205.04	203.95	206.53	208.19	206.42	206.17	207.38	206.61	208.21	203.76	207.18	208.57	207.5	206.63	205.65	204.42	203.61	203.49	206.61	204.92	207.44	208.6	205.48	204.64	206.11	205.15	203.32	205.51	209.48	207.55
210.23	206.57	208.62	209.68	211.27	207.56	209.86	208.51	208.04	208.62	212.12	211.14	207.23	210.4	209.05	212.12	214.12	210.06	210.14	211.64	209.23	209.37	211.46	206.65	211.15	209.54	212.28	214.12	212.77	206.9	208.92	208.05	210.49	211.14	208.12	213.29	209.66	206.68	206.37	208.84	211.08	213.99	207.32	210.03	212.16	208.44	209.48	212.22	208.8	209.55
200.41	203.72	199.99	202.43	199.14	198.67	202.28	201.57	201.43	197.3	202.07	196.58	200.55	198.52	200.07	200.45	194.84	197.92	197.99	199.44	197.15	200.68	195.88	201.19	202.61	199.23	197.35	198.21	196.05	201.47	202.88	199.91	201.18	198	202.69	200.06	198.26	202.03	201.81	196.95	197.97	199.92	202.32	200.11	197.4	196.99	203.02	197.61	201.79	197.79
207.43	199.07	203.03	201.73	205.14	206.45	203.78	202.05	202.44	203.72	204.03	204.34	208.25	202	206.08	202.28	203.7	203.19	205.28	203.01	207.68	202.85	201.79	203.81	202.75	201.12	206.14	198.53	206.78	203.18	206.22	202.68	200.49	203.97	202.39	198.3	204.2	201.55	200.45	204.39	203.76	200.49	204.27	205.37	203.46	202.84	204.58	206.18	202.14	201.36
207.07	206.25	206.64	206.61	207.96	210.21	208.78	209.5	209.66	207.63	208.42	208.91	209.19	207.88	205.66	206.57	207.35	206.82	206.22	209.25	207.35	207.62	206.43	206.39	210.82	210.15	207.88	207.18	206.76	210.6	206.94	205.37	209.01	205.75	208.3	210.81	209.83	204.06	206.51	207.19	209.94	208.3	207.86	206.54	208.55	209.43	209.86	207.94	205.35	208.55
210.92	211.73	213.57	211.98	210.37	210.75	210.69	213.46	212.51	212.9	215.57	214.17	210.95	212.25	213.62	214.74	212.87	210.75	209.53	212.31	212.04	214.52	209.94	212.12	211.05	213.59	212.83	215.79	212.5	209.62	211.41	214.37	210.47	213.99	214.38	211.59	215.03	211.78	211.02	210.79	210.38	209.86	208.46	212.52	212.47	213.42	214.06	210.32	212.81	212.61
209.84	209.45	212.37	205.4	208.4	209.1	210.84	210.41	209.01	211.22	206.33	207.45	208.36	208.21	209.51	212.42	208.11	209.88	211.08	209.39	209.19	209.04	210.67	208.33	210.83	210.93	209.73	209.17	209.42	210.53	207.31	208.17	212.56	209.83	211.23	209.71	211.16	210.04	210.77	210.16	210.13	208.51	211.47	207.41	209.18	211.69	208.64	210.88	211.11	209.56
190.11	197.48	197.35	196.23	193.97	197.4	191.69	195.06	194.77	193.27	197.65	196.32	191.51	198.18	196.15	192.56	195.24	195.73	194.35	195.36	195.63	195.98	196.72	193.94	195.88	197.32	194.07	191.32	196.56	194.6	194.08	193.7	195.98	194.65	193.75	196.06	195.34	195.44	195.57	193.95	194.14	196.23	192.74	193.86	194.87	196.35	195.91	198.08	199.13	195.8
203.3	204.32	207.06	205.28	205.89	207.28	206.39	205	205.41	208.8	205.82	204	207.6	204.34	206.92	208.44	207.46	206.59	208.66	206.51	203.38	207.01	205.07	207.74	206.42	204.93	205.56	208.82	205.9	208.82	205.72	206.51	206.78	205.62	207.85	206.9	206.93	205.29	209.15	208.55	205.29	204.02	202.63	207.21	206.27	208.46	208.84	208.67	206.13	208.33
197.95	201.31	199.8	201.34	201.92	198.85	200.3	201.11	201.02	201.99	198.42	199.32	199.82	200.02	201.63	198.88	201.8	202.14	196.52	204.69	201.82	204.16	198.36	197.59	199.3	201	203.34	196.89	202.3	199.82	199.91	196.85	200.24	197.94	197.31	201.29	202.49	201.45	201.9	198.43	199.35	201.02	202.62	199.55	199.62	201.21	201.22	199.85	197.95	198.69
204.56	205.85	201.45	202.38	203.1	207.15	208.08	203	203.74	204.45	201.11	204.37	207.11	203.67	201.57	207.45	204.3	206.01	204.72	203.52	208.28	205.03	206.04	203.08	203.28	202.82	204.13	205.71	204.6	203.63	204.24	203.17	205	206.49	205.94	205.56	206.84	203.29	204.16	203.39	201.89	205.3	203.15	203.78	205.27	205.64	208.75	202.65	204.51	203.47
207.55	208.29	209.39	207.46	211.77	207.28	208.87	205.05	207.79	208.03	207.82	209.16	208.69	206.62	206.32	208.8	207.09	212.18	209.95	207.78	208.51	207.92	206.81	209.34	211.04	210.38	207.27	209.49	208.96	211.36	209.17	205.49	210.46	209.21	208.03	208.7	208.14	209.36	205.79	208.71	206.09	207.86	207.27	208.85	210.02	208.5	208.85	210.15	210.36	207.75
208.79	209.31	204.6	205.32	207.84	210.71	212.3	208.32	207.59	206.34	207.26	208.89	207.04	207.84	207.23	207.61	207.42	206.42	208.53	207.68	206.16	206.96	209.12	210.56	209.08	207.68	210.16	205.33	209.37	208.19	205.57	207.23	208.18	206.63	205.65	205.52	210.53	205.91	206.78	210.01	207.23	206.27	211.69	203.92	208.91	207.27	208.74	206.34	208.16	205.66
205.78	204.4	207.35	202.52	207.82	205.33	208.01	205.45	204.58	204.17	206.95	206.1	208.13	205.42	204.47	205.75	203.89	203.84	204.51	207.84	204.73	206.08	207.58	207.19	201.95	206.18	203.19	204.84	204.97	206.4	204.95	204.52	207.99	205.34	201.47	204.46	204.34	200.82	205.9	206.27	204.53	205.02	204.64	205.91	203.66	205.31	208.39	203.64	203.23	203.69
196.24	194.87	196.41	195.35	195.85	191.12	196.65	192.03	194.61	193.97	195.88	196.86	194.17	195.58	197.72	197.34	194.19	195.56	197.85	196	195.4	196.04	192.22	195.04	195.21	195.26	194.53	195.27	196.88	195.21	196.23	191.57	195.21	195.24	195.2	193.19	192.95	196.54	194.74	195.95	198.32	192.56	197.75	193.05	193.75	199.55	194.58	195.55	195.11	196.66
212.51	210.99	215.03	213.43	210.64	212.04	210.21	215.1	211.93	209.96	209.18	210.35	211.47	213	214.6	212.09	210.27	211.3	212.43	213.59	212.02	212.54	212.11	213.18	211.86	211.95	209.64	212.42	213.64	212.11	210.87	213.24	214.09	210.82	213.96	211.43	211.65	212.86	210.84	210.68	213.57	212.1	211.48	214.38	214.42	215.21	212.9	214.46	209.42	212.73
208.97	204.73	210.38	207.07	209.83	208.38	206.26	209.11	210.14	210.77	208.73	205.63	206.64	209.84	207.37	205.06	208.11	210.6	207.39	211.03	207.07	204.83	208.29	208.79	207.04	205.92	209.73	205.04	209.35	208.62	209.63	206.69	208.46	207.23	208.06	208.6	211.17	209.84	206.61	207.22	207.73	208.28	206.54	206.67	208.72	207.35	206.47	210.57	207.53	207.88
218.54	217.51	216.16	219.53	218.41	219.99	221.77	217.03	217.86	214.5	218.12	218.06	217.02	219.14	219.63	216.62	219.1	216.7	216.55	216.3	219.42	220.32	216.56	216.55	216.79	217.3	217.57	222.47	219.09	215.78	216.62	221.62	217.6	218.78	216.11	217.91	218.85	221.09	220.59	219.6	218.47	216.08	216.33	219.12	218.8	218.11	216.78	216.62	221.27	217.97
197.13	201.05	200.49	196.01	196.25	197.38	200.52	198.4	195.44	196.25	198.33	197.01	198.6	195.86	201.63	198.85	197.05	196.27	199.25	198.8	197.2	199.13	195.81	197.13	194.1	195.77	196.67	198.22	197.08	195.82	197.73	197.59	197.55	197.19	197.09	198.15	200.28	199.38	199.24	200.68	199.61	197.75	194.4	198.44	196.47	200.49	200.61	198.24	199.93	197.75
212.9	210.99	212.52	208.24	210.53	212.95	214.49	214.37	212.88	212.54	212.19	212.48	208.7	212.37	210.58	211.5	211.7	214.18	210.22	213.65	211.28	210.91	210.8	215.45	209.81	211.04	213.53	214.91	211.73	213.79	213.84	212.7	211.3	215.02	211.97	213.26	209.41	211.05	214.66	211.06	212.93	211.15	210.51	210.55	212.1	212.39	213.04	212.33	211.79	211.03
204.48	201.91	204.3	199.94	202.52	203.13	202.94	200.23	203.86	205.1	206.42	206.06	204.41	202.9	203.78	201.67	203.44	203.67	204.81	202.51	201.87	201.26	203.74	204.62	205.98	201.24	201.58	202.32	202.5	201.84	202.77	200.35	202.59	203.72	203.91	201.54	203.26	202.1	201.47	203.02	201.73	202.63	203.97	201.55	205.2	207.06	203.12	205.09	204.86	204.09
212.55	209.1	208.79	211.48	207.52	211.3	205.72	208.79	206.91	207.93	207.38	208.84	208.4	207.24	212.22	210.98	209.33	209.26	209.03	209.83	209.69	208.93	207.47	209.42	209.18	211.53	207.03	206.96	206.72	209.64	208.78	207.42	208.84	207.51	209.7	208.64	209.26	206.06	208.1	207.71	208.45	206.07	204.94	207.99	206.93	208.85	207.87	208.28	208.82	206.9
207.42	210.47	210.67	210.83	208.25	206.45	208.79	204.76	208.53	209.2	210.46	208.43	210.2	210.68	208.62	205.76	206.62	207.76	205.86	206.45	207.14	205.97	208.1	206.29	208.65	206.9	206.49	205.04	207.46	208.48	208.17	207.94	210.93	210.44	209.3	208.11	205.86	206.58	209.23	209.72	209.81	208.48	209.7	208.77	207.84	208.7	208.76	207.83	207.39	207.53
210.55	204.71	210.36	206.22	208.08	206.96	206.76	206.67	207.86	207.27	208.73	206.5	204.23	206.63	206.02	211.72	209.68	206.32	205.92	208.79	205.13	207.25	208.97	208.08	209.11	208.41	209.13	209.26	206.69	206.59	208.79	206.78	205.37	203.79	206	206.34	206.98	206.89	206.51	205.84	207.35	210.51	210.76	208.94	207.49	206.45	208.26	206.03	210.97	206.99
207.44	206.03	202.24	203.68	206.6	203.33	202.18	205.13	203.71	207.04	207.92	208.15	204.45	202.69	203.37	205.97	208.25	206.2	208.26	207	206.19	205.35	205.42	202.22	206.37	206.54	205.98	211.1	208.05	205.05	207.68	204.43	205.36	204.51	205.63	204.43	202.47	203.66	207.29	207.78	202.97	204.61	206.81	203.38	202.43	206.06	205.12	207.13	203.44	206.57
197.71	199.77	196.99	197.08	199.83	196.51	195.99	195.81	199.82	198.24	198.85	198.88	200.04	199.42	197.54	200.64	199.59	198.5	196.57	199.36	201.1	199.7	195.8	196.77	198.05	197.15	195.09	198.52	201.77	198.35	203.1	200.03	199.72	195.86	199.8	199.21	199.96	198.72	199.88	197.82	198.02	195.99	199.48	199.89	196.66	198.53	197.21	198.84	198.08	198.41
213.12	214.29	211.69	214.28	213.15	210.64	215.14	207.41	212.28	213.46	211.83	210.7	213.25	209.6	208.37	214.43	211.56	213.1	212.35	212.24	213.85	210.78	213.27	212.25	211.64	210.56	210.59	213.08	211.92	210.36	210.3	211.38	213.02	210.8	208.2	213.31	214.2	215.11	212.73	212.29	212.87	210.62	213.27	211.96	214.94	215.36	212.81	210.71	209.93	211.23
203.89	207.01	208.19	202.78	204.49	207.5	205.03	203.3	204.75	203.34	208.99	203.98	203.76	202.9	204.87	203.75	204.19	205.49	206.01	204.35	203.33	207.12	204.85	206.77	201.55	206.24	202.86	205.91	206.76	205.73	208.81	208.34	204.2	205.19	202.18	206.94	205.04	205.61	204.82	204.24	206.55	204.17	202.54	202.74	203.86	203.28	203.15	202.67	207.82	203.98
204.05	202.59	205.44	205.34	206.08	204.48	205.35	204.48	203.74	203	204.38	204.34	203.19	205.55	205.48	202.95	203.85	207.01	204.7	202.22	201.22	204.04	202.77	205.62	201.32	203.81	200.85	205.21	204.76	204.93	204.74	203.95	203.97	206.63	204.12	203.74	200.48	203.65	205.16	203.08	207.85	203.6	202.98	205.61	203.96	203.08	204.97	202.49	204.16	200.34
207.84	208.49	208.92	206.58	206.64	209.83	209.9	210.46	208.24	209.82	208.09	208.81	208.56	209.58	210.05	208.9	211.25	210.63	206.81	207.35	206.35	207.84	208.59	207.9	207.76	209	208.01	208.17	208.89	208.07	206.59	209.3	206.88	207.63	206.08	208.36	209.42	206.25	210.25	210.24	206.57	210.21	209.19	206.94	208.65	206.44	206.95	208.74	210.56	207.12
209.96	208.37	208.32	206.75	204.19	210.31	208.31	205.64	207.35	207.92	205.82	208.91	206.3	209.61	205.97	207.1	210.94	206.05	206.74	209.57	211.4	205.09	209.87	210.02	202.55	211.51	207.72	210.81	210.99	211.34	208.97	207.15	210.58	210.92	210.43	210.94	210.52	210.6	210.29	207.65	209.96	208.98	207.87	210.78	208.46	208.66	209.99	207.34	209.01	208.62
201.75	204.42	203.6	200	201.65	204.86	206.58	204.67	200.29	201.6	204.47	202.39	201.91	203.37	200.86	201.58	204.66	202.8	201.52	205.14	202.22	200.01	204.32	203.1	201.82	204.21	203.55	201.27	201.91	204.18	200.24	204.8	200.52	203.23	202.13	200.67	201.64	201.77	202.02	203.89	202.21	200.69	205.49	203.27	202.74	202.12	202.15	200.39	204.59	200.67
202.96	198.13	206.29	205.83	201.57	202.13	205.81	206.68	203.54	206.27	210.04	207.12	203.75	203.26	204.98	206.49	203.92	202.53	203.85	204.86	202.7	204.59	203.23	201.08	203.08	204.08	201	204.67	205.11	203.17	202.36	204.94	206.23	206.87	207.22	203.36	201.48	201.92	202.47	205.81	207.83	207.67	206.92	204.43	205.34	208.98	205.85	202.23	207.39	203.35
212.55	212.89	209.91	210.83	210.97	214.46	211.91	209.54	211.9	209.73	209.84	212.16	211.35	214.39	213.3	211.09	209.26	211.54	210.82	209.52	209.47	212.12	210.8	212.9	211.88	210.43	213.74	213.16	212.09	214.35	212.73	211.05	212.83	213.44	211.57	210.96	208.95	211.25	216.76	213.29	207.2	210.6	211.13	210.96	208.7	212.32	211.56	209.64	213.06	211.07
193.84	193.18	195.25	193.45	192.65	191.82	193.85	194.36	194.5	192.62	194.35	193	194.33	192.74	191.78	193.71	195.18	191.54	191.84	195.04	197.83	195.56	190.9	197.05	192.75	194.51	197.45	194.4	194.96	192.66	194.88	196.27	194.03	193.23	195.55	192.5	196.33	192.96	194.82	198.01	193.37	193.65	194.24	193.38	194.02	194.82	193.5	193.56	194.11	192.93
205.33	206.65	203.16	207.33	201.27	207.79	205.39	201.42	204.31	202.13	201.23	208.47	205.19	205.22	206.02	209.46	203.22	203.47	202.85	203.76	202.32	205.33	204.85	204.32	206.19	207.54	207.63	204.04	208.03	203.33	208.86	203.38	205.55	204.24	205.69	202.63	204.74	206.61	206.73	206.35	209.45	206.81	206.95	206.81	205.88	205.8	207.17	203.8	204.86	207.66
201.16	202.41	202.71	203.1	200.95	204.41	203.02	201.04	202.33	202.21	201.59	200.99	203.28	206.78	199.05	198.4	200.95	204.35	202.06	203.48	201.43	202.9	202.74	203.56	202.88	200.91	204.85	203.86	206.76	201.68	203.17	204.12	203.08	203.98	200.83	202.1	202.5	201.93	203.77	201.28	203.32	201.98	200.96	203.82	200.8	201.08	203.78	201.72	204.67	204.09
211.99	213.02	209.22	209.75	214.66	215.86	210.59	210.79	211.28	210.76	207.52	215.07	209.25	210.71	210.33	209.02	211.73	212.85	212.84	211.18	210.73	208.72	215.79	208.75	209.71	210.7	209.54	211.42	211.39	212.03	214.18	212.27	210.84	209.6	208.42	213.31	213.1	211.75	212.52	211.47	215.64	210.35	213.13	211.82	212.75	209.74	207.3	208.79	211.83	211.05
202.09	202.26	199.05	203.33	195.58	198.33	200.49	200.07	200.96	199.47	199.89	199.34	202.1	204.31	201.78	200.13	198.51	200.89	202.23	197.62	201.13	200.42	200.14	199.07	201.8	199.34	198.4	199.04	200.65	199.35	195.27	200.05	200	202.82	199.25	200.32	200.42	201.77	200.46	198.22	202.69	200.12	199.43	197.62	199.51	199.95	201.57	201.59	198.87	200.63
202.28	200.31	198.97	200.6	196.51	199.24	200.16	196.19	199.52	200.4	197.83	197.65	201.61	199.3	200.55	199.97	200.46	200.16	202.58	199.18	198.95	197.53	202.11	197.71	197.31	200.94	201.16	198.3	200.89	195.84	199.58	201.28	195.89	196.89	200.15	197.96	201.06	197.73	200.21	199.22	201.47	199.92	199.84	200.38	202.84	200.49	202.9	197.28	200.89	199.41
213.71	211.63	213.43	213.14	215.87	213.03	215.44	213.07	214.01	211.42	212.24	214.73	214.47	214.28	215.17	212.08	209.29	214.43	213.27	215.82	210.79	212.04	209.98	211.7	212.81	214.96	217.74	214.41	213.41	212.48	212.84	212.12	213.26	212.92	216.01	216.26	214.99	214.61	213.08	213.87	217.8	213.16	210.9	214.34	213.91	214.83	213.52	210.98	215.97	213.55
207.56	209.73	206.84	206.35	208.8	207.4	209.87	207.18	207.52	207.23	206.49	207.47	206.61	208.64	209.3	206.06	208.66	204.06	209.14	203.63	208.91	208.9	207.66	211.13	206.2	206.6	209.04	209.41	207.19	208.62	209.69	210.48	205.8	209.58	206.65	205.49	205.21	206.33	206.25	202.58	205.34	204.54	209.05	208.96	207.43	208.01	208.78	202.96	207.26	207.46
202.29	202.58	202.23	203.97	201.97	204.91	202.46	202.51	202.92	203.88	204.08	201.83	200.39	203.9	203.04	201.3	202.29	203.66	203.72	201.05	205.83	200.81	201.92	204.65	202.12	199.84	206.77	200.17	203.78	200.75	199.31	204.95	199.37	203.58	203.04	201.46	205.75	204.73	204.23	202.27	203.24	201.79	203.26	202.29	204.25	200.61	202.41	202.37	203.16	201.75
219.28	216.04	214.14	213.82	217.66	213.15	217.64	218.22	215.19	218.17	213.66	215.47	214.48	215.96	217.42	215.63	216.19	215.73	218.83	218.42	217.47	219.83	216.81	218.54	214.94	218.46	221.38	218.1	217.8	217.44	213.36	213.88	217.34	216.26	216.66	216.86	213.68	218.6	215.44	215.73	216.2	217.8	217.85	217.49	216.56	218.55	213.44	216.96	214.08	219.38
213.87	214.41	214.25	212.61	213.99	212.44	213.56	207.81	213.4	211.99	207.31	213.16	210.52	213.5	215.95	213.84	211.87	214.84	214.03	213.11	211.42	212.69	214.72	212.6	213.96	210.18	211.08	214.34	211.99	210.11	212.65	209.21	213.51	214.05	213.17	211.18	212.95	213.42	211.03	214.32	216.23	213.82	218.8	214.46	218.11	213.56	212.77	212.47	214.66	213.86
208.87	207.18	208.02	206.16	209.57	210.21	207.97	207.57	210.01	209.84	209.31	207	209.86	207.43	210.36	208.47	209.31	209.18	209.55	209.59	207.74	209.75	209.83	207.89	207.28	209.4	209.84	205.87	209.61	208.84	207.96	209.31	210.3	203.45	208.02	205.64	208.89	207.03	208.56	208.17	207.65	209.05	210.61	211.36	210.7	209.9	207.76	208.3	203.9	208.36
212.78	212.07	213.02	208.67	211.26	214.51	215.51	210.78	213.15	215.6	214.25	210.71	213.5	213.34	213.37	210.43	212.76	212.47	215.75	212.47	214.29	213.57	212.39	210.49	214.01	209.39	207.82	211.69	215.87	211.66	214.55	210.38	212.74	210.67	212.94	213.07	211.93	211.5	213.07	211.01	216.75	213.76	211.99	212.09	215.51	213.13	210.76	215.45	213.23	211.3
206.3	203.05	210.86	208.1	206.13	205.9	205.94	205.96	202.45	204.79	208.47	206.46	209.19	206.71	208.16	204	205.99	208.29	204.47	208.32	208.96	202.65	204.84	207.07	208.74	207.4	206.97	207.37	204.93	205.21	207.18	204.8	205.28	205.8	207.38	206.61	208.38	206.06	206.32	203.86	208.49	208.44	210.11	208.24	206.36	207.71	207.74	206.11	205.6	205.18
212.67	209.63	208.91	209.9	207.42	209.43	208.82	212.2	209.64	214.06	210.18	210.29	209.92	210.32	211.13	213.16	207.17	206.32	210.07	208.81	209.48	209.76	208.05	207.81	210.25	211.35	211.62	212.2	210.11	209.23	209.55	206.94	209.76	212.58	207.87	208.14	210.6	207.22	209.27	208.48	212.51	207.55	211.88	211.23	212.17	204.54	206.88	209.24	207.92	207.88
207.89	202.67	208.16	206.51	202.53	205.5	208.19	207.87	207.44	204.73	202.85	205.72	204.02	205.87	205.79	206.36	208.32	206.77	206.89	207.65	207.02	205.49	207.18	206.93	205.89	206.71	207.81	201.38	204.64	206.22	201.59	208.14	208.04	205.39	204.3	206.99	205.44	205.18	207.91	207.36	205.43	200.33	208.07	207.91	206.41	208.6	205.99	202.79	203.44	207.81
211.78	214.39	209.42	214.1	211.76	215.64	214.74	212.97	215.62	209.65	214.28	212.22	210.83	214.94	213.45	214.17	213.27	212.3	214.66	217.67	213.09	210.12	214.32	212.94	213.6	214.7	213.47	214.41	211.12	210.43	212.47	211.57	213.27	213.88	213.65	216.39	213.99	213.82	214.56	214.03	215.13	216.33	213.57	212.58	215.15	216.11	216.47	209.85	214.14	212.36
209.66	211.67	213.38	209.18	211.15	213.46	210.67	211.91	212.83	209.45	213.21	210.16	207.52	215.27	206.99	212.5	210.81	209.01	210.98	209.58	211.47	214.48	213.37	208.75	211.69	213.82	210.06	211.66	211.43	213	211.93	216.41	210.86	212.67	210.55	211.27	212.42	210.68	208.78	211.52	211.05	211.92	211.26	211.57	213.13	213.33	211.22	211.18	207.93	211.62
214.68	217.95	216.21	221.33	218.18	216.73	218.1	214.89	218.32	214.86	215.75	213.44	214.99	215.96	218.02	216	219.84	217.22	216.83	215.92	217.36	217.78	219.22	218.41	219.85	219.87	220.22	216.12	215.68	216.83	215.67	218.74	218.36	216.97	215.92	215.36	216.59	214.39	215.18	214.39	216.31	216.4	217.19	214.09	219.48	219.2	217.11	219.1	215.73	215.09
203.85	204.65	203.16	204.71	202.9	205.2	203.06	203.6	208.45	205.48	201.54	201.6	202.59	203.51	203.89	204.18	204.24	205.6	204.04	202.67	200.64	201	205.3	202.32	207.57	205.3	205.98	203.11	204.66	204.99	204.9	201.6	203.13	203.96	203.95	201.82	203.89	201.35	200.41	205.08	202	203.52	207.02	200.35	202.01	206.86	200.1	202.36	200.11	203.34
211.34	210.06	207.76	211.61	211.56	213.01	213.85	212.24	213.19	210.96	213.74	208.23	214.37	211.96	210.25	210.46	210.92	211.43	214.55	208.26	213.12	212.72	210.37	211.86	210.06	213.2	210.96	209.32	212.34	210.08	215	213.13	215.73	209.42	209.75	212.35	210.27	211.81	209.03	209.69	210.84	208.79	214.28	210.2	212.91	210.45	212.38	211.77	209.04	209.07
194.24	199.68	198.67	198.53	201.1	200.17	192.73	198.9	200.27	198.88	198.56	197.15	198.87	195.09	200.11	200.82	199.67	198.56	198.14	198.59	198.57	200.16	200.73	199.48	200.29	195.83	200.26	198.18	198.47	196.69	202.25	197.72	199.82	197.74	198.27	197.53	199.33	197.88	198.7	198.01	200.32	198.25	200.57	201.88	202.85	201.22	199.05	198.64	199.79	198.9
200	200.51	201.72	198.61	202.18	202.56	197.89	199.94	201.17	199.55	204.36	199.06	200.19	199.84	199.83	198.79	200.55	202.9	201.87	199.25	200.33	200.12	199.22	201.14	196.93	200.25	199.26	199.85	199	200.58	201.36	200.76	201.45	196.76	200.86	199.93	199.72	198.89	201.92	196.79	198.8	202.33	200.9	198.63	201.42	200.78	203.88	201.87	200.42	203.82
218.74	219.47	216.72	220.47	216.48	217.64	217.57	215.51	216.21	216.17	215.58	214.31	219.25	212.9	216.71	216.7	217.49	216.61	216.02	212.5	215.95	215.96	216.78	217.02	216.23	218.03	214.85	215.88	215.05	218.71	216.23	212.32	216.17	215.85	217.23	219.32	219.54	217.9	220.69	219.37	218.34	217.38	216.41	217.98	217.41	217.75	214.2	218.59	215.29	213.38
203.25	200.65	201.94	202.66	205.42	208.02	204.98	201.58	201.81	201.7	200.92	198.63	205.34	201.95	206.48	203.87	204.93	205.09	202.44	200.95	205.96	203.73	205.87	205.15	204.47	201.63	199.59	202.72	204.02	203.39	202.1	204.69	202.62	207.56	208.55	204.3	203.49	202.4	204.05	205.7	200.69	207.05	204.19	202.15	206.02	205.03	200.78	205.95	202.8	204.81
211.54	207.83	207.57	210.24	208.36	208.06	206.09	205.34	207.99	208.14	207.9	210.94	209.17	207.16	208.44	208.29	209.88	205.48	209.61	208.82	209.16	209.68	205.53	208.12	210.09	209.08	208.02	205.71	208.36	209	208.9	207.31	207.63	209.16	208.82	209.15	210.41	207.97	212.04	209.31	207.28	207.93	208.31	205.2	207.64	210.05	206.02	208.64	208.01	210.4
217.41	222.53	216.38	219.1	219.91	216.42	220.18	215.53	219.85	216.93	217.53	217.02	214.81	215.55	218.71	220.23	219.96	220.85	220.36	216.62	216.46	215.63	216.33	218	219.66	216.59	217.69	218.34	220.13	217.39	219.99	218.57	217.27	218.31	218.83	216.02	218.4	220.43	215.01	216.68	216.21	214.48	216.61	217.57	216.1	216.58	219.18	217.37	218.82	215.68
205.59	207.37	205.32	204.73	204.36	204.18	203.33	203.53	204.32	204.11	204.16	203.91	207.43	207.18	206.67	204.42	204.98	208.17	207.6	206.4	203.2	206.73	205.3	202.54	201.36	206.35	206.25	208.12	201.36	205.53	202.83	204.23	204.38	206.43	203.33	202.49	205.15	205.65	208.3	204.45	202.48	202.89	207.06	206.98	203.74	203.81	204.43	204.47	204.41	203.58
194.31	194.55	195.14	192.04	193.1	193.52	195.47	193.46	192.95	194.5	193.23	195.15	195.18	194.57	194.82	191.07	193.05	193.95	193.13	195.78	194.87	196.82	195.24	193.38	194.89	196.22	193.14	197.37	196.23	194.83	195.41	194.1	192.52	195.34	194.43	194.03	197.02	191.08	193.92	191.84	190.78	192.4	197.37	196.32	196.75	197.69	195.15	192.84	193.36	194.05
216.19	213.66	214.72	212.25	213.28	211.6	214.19	213.7	211.4	211.04	212.36	209.63	212.43	215.07	214.72	211.76	214.48	215.4	209.44	214.17	211.79	212.08	212.23	213.47	210.82	212.57	214.87	211.6	213.75	213.79	212.15	213.4	211.03	213.77	209.09	213.34	212.18	216.22	213.4	212.86	216.12	209.98	213.59	213.38	213.96	211.62	214.13	215.48	212.66	211.84
214.35	213.1	212.55	212.71	212.98	215.88	211.29	214.42	212.39	211.46	213.39	213.34	209.63	212.47	211.24	211.75	213.34	214.42	212.38	212.67	215.62	209.3	210.29	213.85	209.63	210.99	211.91	212.98	212.29	210.97	209.55	212.56	209.31	212.89	215.23	210.73	213.77	212.2	213.47	211.6	210.92	212.38	212.15	214.15	207.52	216.27	213.22	214.21	214.1	214.42
194.29	194.84	198.11	193.21	193.34	191.9	195.76	195.13	191.99	194.25	193.58	195.34	195.6	193.26	195.03	194.59	189.76	195.46	193.16	191.06	191.56	193.15	192.78	192.67	191.59	193.83	193.34	194.1	193.51	191.86	196.27	197.06	193.76	193.53	194.65	196.54	195.06	193.27	193.55	194.2	193.62	194.16	192.39	191.46	195.91	194.4	193.06	194.03	194.97	192.42
204.98	206.74	207.49	209.91	205.5	205.55	207.89	204.5	206.6	205.68	205.36	205.13	206.5	209.66	204.16	205.62	204.34	207.48	205.75	207.61	206.27	203.98	206.69	204.45	203.66	202.58	204.56	204.94	208.24	207.45	205.71	204.27	205.62	206.92	208.53	207.14	205.85	205.87	205.79	207.77	205	205.44	205.87	204.11	206.41	208.63	206.52	205.68	202.89	210.15
208.97	207.15	207.71	210.73	206.38	209.03	207.11	205.48	206.75	209.07	206.48	207.38	210.34	210.32	208.98	206.72	208.64	210.33	207.46	208.03	205.61	210.65	209.83	207.75	206.66	210.79	205.57	208.51	208.58	207.72	211.62	208.51	205.19	205.79	205.5	210.44	207.43	209.31	207.43	210.33	208.87	205.67	206.21	207.22	209.66	207.58	206.76	208.15	209.77	207.43
207.66	206.66	205.13	208.54	204.36	206.7	202.12	206.63	206.06	203.88	205.93	205.7	207.7	207.62	207.7	204.94	210.09	207.94	207.22	205.67	208.56	205.72	205.96	205.77	207.34	207.34	204.89	207	207.5	206.88	207.49	206.78	206.96	206.02	203.72	203.38	208.17	204.33	206.28	208.11	210.12	208.16	205.82	204.97	206.37	205.82	204.75	207.4	203.28	205.85
214.71	213.82	212.25	212.69	213.69	207.06	211.37	215.82	212.5	210.65	210.72	212.04	210.28	212.8	213	210.6	213.83	212	211.6	214.4	210.8	209.52	215.79	212.63	214.3	208.03	212.57	215.04	209.13	216.33	213.17	210.57	209.01	210.16	214.51	214.24	212.35	211.08	211.45	213.81	213.43	209.27	214.68	211.77	213.87	212.69	214.4	213.65	212.87	213.79
202.29	200.04	201.14	198.37	200.63	199.46	197.2	201.02	196.53	199.03	201.29	201.22	196.82	198.59	198.63	197.56	202.57	201.35	196.34	200.3	200.02	200.47	201.4	200.78	198.69	196.6	199.24	200.72	203.14	202.12	198.45	200.32	200.65	198.49	198.99	200.95	201.09	198.71	202.53	198.38	198.98	200.05	199.67	200.98	201.31	201.36	197.78	200.29	199.9	200.6
196.43	200.89	198.33	196.27	199.72	198.39	198.88	197.98	197.06	200.12	195.71	199.69	198.72	197.13	197.5	194.42	197.62	197.25	195.12	196.4	195.98	199.56	196.22	198.05	201.39	195.72	201.04	200.16	195.57	194.51	195.81	194.48	197.58	197.52	196.17	196.71	195.72	198.09	198.91	199.96	198.48	195.81	196.85	198	197.71	199.84	198.54	196.94	199.82	196.92
208.04	207.32	209.36	210.64	209.79	213.98	209.23	208.66	210.09	207.85	207.63	208.47	209.42	208.31	211.83	205.86	207.18	209.93	211.47	209.76	210.26	212.26	208.89	209.68	209.84	208.57	209.97	209.72	211.55	208.27	208.85	209.73	207.06	211.87	210.14	207.45	207.68	207.51	211.21	210	208.94	210.88	210.3	210.61	209.04	208.01	206.93	209.62	211.41	211.68
204.27	202.99	203.82	204.8	205.88	205.4	205.82	204.28	205.18	206.06	203.56	203.6	201.98	200.36	204.15	207.06	203.26	202.95	207.28	206.74	205.83	205.74	203.33	205.18	202.03	207.47	201.74	201.35	204.83	201.71	202.17	203.81	206.4	205.17	205.03	205.44	201.31	202.95	202.8	204.13	204.15	202.87	205.06	203.79	204.15	201.77	202.95	202.84	202.84	205.07
212.44	207.8	209.06	211.47	211.99	211.59	209.53	215.69	209.39	211.5	210.07	212.74	212.59	206.78	209.19	212.79	213.11	212.43	211.75	212.18	209.45	214.11	212.33	211.11	208.98	209.19	209.53	210.35	210.36	209.99	210.24	213.14	214.13	210.11	211.13	209.42	208.81	211.27	211.02	213.16	210.33	212.51	214.03	210.3	212.85	212.38	213.18	210.56	212.4	211.19
199.11	198.04	200.27	197.03	200.31	200.57	198.95	199.06	197.43	198.85	199.59	197.68	200.05	199.1	200.34	199.99	199.4	200.98	200.39	202.64	197.03	201.42	199.54	198.43	199.48	198.55	197.58	202.71	202.9	199.79	199.59	199.1	200.05	200.03	201.49	197.78	197.53	199.43	200.23	200.55	199.16	198.66	197.39	200.29	200.34	198.57	200.55	200.14	201.24	200.78
203.2	203.49	201.55	205.24	201.46	204.34	203.04	202.78	203.31	200.61	202.08	201.07	202.16	201.35	200.96	202.53	203.4	205	202.45	204.97	205.1	201.22	203.93	208.45	204.38	203.65	203.33	200.98	201.48	202.73	205.24	202.31	207.69	202.07	203.14	204.49	199.53	203.38	199.34	205.66	199.66	202.3	206.49	203.99	202.32	206.24	203.23	203.44	202.4	202.01
212.23	212.1	212.03	210.36	216.01	212.99	212.68	214.08	214.28	208.78	214.76	214.61	216.68	213.89	211.79	211.19	213.15	213.73	215.73	212.65	213.4	213.29	213.97	215.18	210.23	211.1	214.99	213.64	211.12	212.32	213.54	209.33	213.02	210.33	215.54	211.5	214.17	212.88	212.85	213.1	212.89	211.14	215.82	211.72	213.71	214.84	215.87	211.32	214.14	213.63
203.05	204.89	202.85	201.31	202.01	204.2	204.15	197.55	204.89	205.84	200.15	203.98	203.09	202.25	201.17	204.16	202.81	204.28	203.65	207.43	201.52	205.05	205.93	201.63	203	202.2	203.48	200.22	203.57	202.73	205.98	204.59	202.61	202.07	203.89	199.62	204.02	204.04	203.62	204.39	204.87	204.39	201.37	205.37	203.66	201.75	205.43	204.38	203.96	202.21
192.69	192.08	193.44	191.66	195.76	194.36	195.82	194.35	195.71	196.47	191.96	191.38	193.21	195.12	196.28	192.14	193.94	195.31	193.85	192.4	195.58	195	193.17	193.49	194.4	193.07	194.06	191.98	191.09	193.22	195.33	192.83	193.35	191.27	194.26	193.53	193.32	198.74	192.73	194.31	191.86	195.06	193.04	194.02	196	194.02	192.67	193.37	192.71	194.57
202.12	205.92	202.97	203.32	202.9	204.58	205.71	202.94	203.62	202.95	209.07	202.7	201.64	203.31	202.34	202.83	200.67	207.11	202.5	204.65	200.15	205.15	204.91	204.2	204.81	205.38	203.28	205.35	203.23	202.2	203.55	204.22	204.43	204.29	203.59	204.82	201.74	204.67	200.59	206.15	201.99	202.58	202.13	202.05	199.99	203.06	204.71	204.58	203.59	203.11
199.38	199.14	197.69	199.58	198.17	201.94	201.92	199.28	200.41	200.98	202.41	201.76	200.69	200.26	199.28	198.45	202.07	198.79	200.17	199.76	200.18	197.26	195.45	201.29	200.98	199.9	200.65	201.6	200.63	202.28	202.53	196.93	198.84	199.69	202.94	198.57	199.89	203.89	198.58	202.14	200.58	201.95	199.54	200.61	197.36	200.99	203.66	201.62	199.36	202.13
201.57	203.19	205.08	202.58	202.9	203.53	200.31	205.07	202.41	204.5	202.24	201.48	202.46	205.15	204	202.82	203.86	203.57	202.88	202.09	202.61	200.47	201.42	201.63	199.87	199.65	204.8	205.35	201.1	202.49	203.56	203.13	202.34	202.85	202.37	199.67	203.06	200.04	204.29	200.18	204.69	203.11	203.81	201.69	200.93	205.3	204.97	204.51	203.21	203.23
210.11	210.65	212.23	215.07	211.58	211.27	210.7	210.05	210.4	211.61	211.44	213.56	211.03	209.79	212.03	210.27	211.29	214.43	215.2	210.65	213.81	212.11	212.07	209.87	212.91	212.83	210.35	210.13	211.84	207.59	210.8	211.95	214.72	211.75	213.8	210.13	211.12	213.18	212.64	211.8	209.64	216.48	211.94	209.07	214.18	214.53	213.19	209.68	211.62	212.24
197.62	195.86	198.79	201.23	196.51	199.35	199.81	200.34	198.37	195.87	198.6	201.14	199.84	196.24	195.65	196.45	200.43	198.52	199.26	197.93	203.23	200.02	201.57	192.78	194.34	197.96	201.85	200.49	197.23	200.99	197.24	197.45	197.95	198.58	200.04	197.55	197.28	195.77	200.64	199.66	202.83	198.98	198.9	198.6	199.58	200.47	195.44	197.59	197.78	200.66
204.05	205.3	202.75	200.86	201.78	203.24	200.19	205.01	205.19	203.68	203.12	201.92	204.78	202.76	204.89	204.48	201.68	200.15	204.18	204.18	201.65	204.85	207.96	202.83	204.59	206.18	206.33	204.28	201.19	203.92	206.52	202.29	202.1	201.83	201.72	203.26	202.58	203.01	203.01	203.93	204.09	203.49	204.29	205.93	203.69	200.89	203.37	206.51	204.74	205.99
210.87	209.11	214.6	213.05	211.26	211.43	211.75	214.89	212.72	211.24	210.07	214.13	212.56	211.18	211.86	212.23	212.24	211.68	209.39	211.98	212.63	209.72	209.52	212.62	215.14	211.34	213.53	210.12	211.35	211.05	211.26	216.15	211.05	213.26	211.57	211.33	212.71	209.03	208.9	215.1	212.94	210.9	211.61	208.49	212.36	212.35	211.08	213.6	210.17	212.95
206.9	205.5	209.95	208.4	206.07	205.2	207.04	207	205.45	207.65	207.11	206.64	207.69	205.01	205.95	207.84	204.46	206.99	206.35	208.64	205.53	205.4	204.58	206.41	207.41	206.44	206.86	207.57	207	207.74	204.33	203.2	204.94	206.96	207.17	206.83	203.72	204.34	208.63	207	205.01	205.58	205.76	204.97	210	208.22	204.98	207.87	208.32	202.97
203.25	203.94	205.54	203.91	204.15	201.66	204.67	202.72	204.65	203.95	201.12	200.45	203.85	202.08	204.99	200.86	204.58	204.72	203.05	207.27	204.82	204.11	205.44	203.56	207.05	203.76	201.25	203.91	201.12	205.24	203.98	203.05	204.31	202.98	201.75	205.29	204.55	203.37	204.96	203.04	203.33	202.27	204.86	201.44	202.58	206.32	200.79	206.11	202.87	201.06
210.92	210.29	212.74	210.44	214.31	209.16	213.67	211.19	210.99	211.35	212.91	210.88	211.83	212.24	210.25	211.64	209.37	213.89	210.43	212.05	212.35	211.61	210.52	211.26	213.9	214.92	212.22	212.41	211.93	212.61	211.37	211.98	214.95	214.83	214.07	211.72	207.97	212.6	212.06	211.77	210.69	211.12	211.95	211.82	212.05	209.08	212.94	207.95	211.73	210.26
204.26	207.52	204.37	207.31	204.48	207.59	207.83	205.32	206.68	209.42	205.33	209.68	208.11	208.49	204.07	206.04	207.25	204.15	205.25	205.8	210.79	207.01	207.73	205.84	206.97	206.61	202.5	208.24	204.23	204.52	206.3	204.58	202.31	205.64	207.93	206.93	205.4	207.61	207.61	206.93	207.37	209.27	206.06	206	207.25	206.12	208	210.77	207.92	207.9
198.92	199.84	200.87	197.9	199.93	202.06	200.96	200.99	202.62	201.89	200.14	199.74	198.47	199.75	200.16	203.01	199.82	198.35	199.96	199.04	196.46	196.97	198.77	200.36	197.43	198.8	198.75	198.58	200.07	200.1	194.47	202.13	199.01	202.07	198.95	198.7	198.45	196.23	197.06	202.05	201.36	197.21	198.29	195.65	199.9	198.72	202.1	201.94	200.48	200.77
197.47	202.04	202.16	200.52	198.01	199.65	198.58	200.06	198.37	201.98	197.67	202.25	202.12	199.42	200.03	199.75	201.09	203.13	199.13	200.3	198.04	200.24	201.75	200.87	199.8	199.34	201.94	198.83	195.79	201.86	202.27	201.55	199.04	197.39	199.63	196.66	200.05	199.63	202.11	198.96	200.44	201.56	201.86	197.61	200.6	200.55	199.48	202.93	199.68	202.02
202.14	207.3	209.27	206.78	208.8	204.09	203.28	204.47	209.71	207.83	208.28	207.81	207.01	208.72	211.12	209.22	207.21	210.78	210.53	211.26	205.01	207.95	208.08	210.1	209.61	206.23	206.68	206.38	207.69	206.2	207.26	206.98	207.31	209.14	210.84	208	207.3	208.88	212.12	205.13	209.5	205.33	205.19	205.59	206.74	207.97	209.01	209.42	207.03	208.35
207.16	204.36	204.56	203.48	204.78	200.84	206.81	206.25	205.47	206.24	202.05	206.43	204.85	208.09	204.76	202.33	204.01	209.33	207.61	206.6	202.54	205.36	201.47	205.37	208.08	204.18	198.83	205.61	204.37	207.12	202.89	206.72	207.66	207.62	201.68	200.4	202.48	204.23	202.63	203.02	202.02	207.08	201.35	204.57	205.11	206.81	205.33	208.23	206.29	205.58
196.38	194.26	192.93	199.07	195.66	195.28	193.93	198.05	193.26	195.33	194.24	193.7	192.59	195.62	197.83	192.78	191.92	195.32	195.46	192.16	197.29	195.75	194.83	195.16	193.22	192.53	193.96	196.83	192.65	193.95	192.41	194.15	195.53	196.79	192.56	198.16	197.86	193.47	194.98	194.2	194.11	193.91	196.01	195.45	193.78	195.52	193.33	195.41	197.43	197.82
212.33	210.12	209.27	209.26	208.72	209.56	208.78	210.91	208.88	205.49	210.04	213.84	210.44	212.1	210.38	208.48	209.94	206.34	211.32	208.27	207.68	206.24	209.58	207.91	207.61	208.82	209.54	210.74	206.74	209.43	212.27	212.56	209.77	212.2	211.06	210.43	211.12	209.85	209.59	208.26	209.92	208.83	209.1	212.2	210.73	209.71	212.79	210.06	207.99	208.88
200.46	199.68	199.17	196.82	198.51	199.88	200.56	200.6	200.92	197.93	196.63	198.3	198.71	196.82	200.12	197.57	199.52	197.08	199.95	199.17	200.47	200.45	198.61	198.45	200.64	199.96	199.77	203.43	199.85	199.7	198.29	199	200.43	198.99	202.9	200.79	199.37	199.36	200.33	199.19	199.9	199.68	197.9	200.4	199.22	201.65	201.27	198.24	200.31	199.52
202.95	200.63	199.9	198.79	203.08	200.45	206.33	197.67	200.25	200.07	201.23	201.92	198.84	199.26	199.24	200.68	199.5	201.28	200.47	203.05	201.57	201.24	203.63	198.12	200.69	200.78	202.12	199.5	198.89	202.45	202.51	197.75	200.11	202.59	199.6	197	200.1	199.39	197.92	199.78	200.1	198.19	202.19	202.67	200.72	196.51	199.39	200.87	199.06	200.12
214.81	216.72	218.47	216.14	217.78	215.94	217.6	217.73	217.26	214.59	217.65	215.62	218.78	217.38	217.2	218.05	218.33	217.13	219.27	219.2	215.14	219.36	214.09	220.35	218.12	215.95	218.19	215.21	220.03	218.11	217.96	214.16	217.3	219.22	214.59	215.1	215.04	214.8	219.37	213.95	216.71	220.06	214.53	211.66	216.76	217.22	217.32	218.93	219.75	217.86
216.94	218.49	216.41	214.09	217.67	213.21	216.16	215.27	216.55	217.5	217.37	214.43	215.41	217.24	218.76	217.15	218.01	213.26	215.97	217.78	216.1	218.17	215.14	218.46	215.76	222.27	216.63	217.34	214.6	219.33	220.49	216.19	219.82	218.23	215.9	214.72	218.55	218.08	215.47	212.05	218.06	216.18	217.8	218.59	216.2	218.09	215.06	216.66	220.37	214.31
208.78	207.26	210.61	210.28	208.33	210.18	206.36	209.45	210.21	207.65	206.26	208.44	207.08	207.26	210.78	208.53	209.24	209.41	208.9	207.83	208.59	208.45	208.99	210.72	207.99	207.1	209.14	207.63	208.19	208.28	210.22	208.67	207.03	208.13	210.75	208.38	208.17	206.07	212.76	207.22	208.94	207.97	210.45	208.73	209.55	206.76	206.53	206.78	210.28	208.78
205.77	207.04	205.89	207.53	207.72	205.17	206.81	203.96	205.38	208.44	209.27	204.84	208.32	209.16	208.64	204.14	205.11	209.11	211.86	206.82	209.01	209.58	209.01	208.16	211.63	207.16	206.99	208.43	207.67	204.64	208.21	206.72	209.01	209.91	205.6	206.92	202.71	210.89	208	206.43	207.08	206.8	205.65	210.96	205.11	210.9	209.13	208.24	207.17	207.73
209.02	210.07	210.5	209.24	213.35	210.17	212.28	210.04	211.63	208.25	206.55	210.26	209.9	211.65	209.63	208	208.65	208.49	209.39	207.62	209.21	213.25	211.76	206.9	211.3	209.72	211.2	210.05	207.31	209.25	211.61	210.96	210.75	212.26	206.38	207.9	212.71	211.23	207.24	209.13	209.27	211.33	207.77	207.15	211.13	210.79	208.14	210.09	209.83	210.62
199.27	198.74	199.18	202.03	203.29	201.42	200.76	199.68	200.23	201.26	202.37	198.93	203	201.2	197.08	201.6	202.03	199.79	198.05	198.76	200.6	200.11	198.64	201.07	197.53	200.91	198.32	197.51	202.31	202.48	200.68	199.11	203.35	199.26	200.37	202.23	201.92	198.14	197.56	200.28	203.75	200.47	200.34	198.63	197.52	199.34	199.18	198.55	198.31	202.83
198.45	199.94	195.51	198.37	199.26	201.39	201.55	201.93	200.76	201.88	198.47	199.89	198.31	199.42	199.74	201.12	200.76	198.65	199.49	199.34	202.57	198.5	197.44	196.36	200.16	199.82	197.03	199.99	198.56	199.99	199.7	202.14	196.73	198.35	196.8	199.34	197.17	199.63	199.27	198.84	197.16	199.03	199.79	199.96	196.01	197.58	199.49	198.46	198.82	198.46
208.69	209.05	206.1	208.06	208.25	209.21	205.3	207.75	210.02	209.53	208.49	206.75	208.96	207.93	210.38	206.56	209.18	208.13	208.19	208.64	205.75	208.06	208.16	208.35	206.74	208.33	206.7	208.16	210.79	206.21	208.61	207.08	210.13	209.5	207.78	206.92	208	208.4	208.52	207.15	205.59	206.75	210.31	207.38	205.16	209.08	208.48	207.96	209.44	207.41
217.98	217.6	218.49	220.73	219.02	220.79	218.38	215.26	216.55	220.34	219.4	219.2	216.73	215.22	218.47	214.18	219.38	215.59	215.27	216.21	219.18	220.62	216.48	216.94	215.89	216.32	216.77	218.22	218.91	217.02	220.05	219.81	217.95	216.64	217.9	218.16	220.82	219.94	216.51	218.39	218.97	214.84	217.68	215.62	217.94	215.51	216.16	215.78	217.38	215.32
218.07	216.53	215.45	216.74	215.8	217.98	215.86	217.44	216.39	218.97	216.64	218.83	218.96	218.36	218.38	218.13	214.82	214.66	217.61	215.98	216.82	216.76	214.55	219.5	217.81	216.49	215.31	215.32	214.7	214.36	215.36	216.72	214.29	214.44	217.87	218.66	217.24	219.63	215.74	214.52	217.93	216.58	219.53	217.16	218.94	217.32	217.19	219.94	219.15	218.27
208.05	208.32	207.68	206.61	205.84	203.54	207.72	206.03	211.31	207.27	207.87	206.5	208.68	206.11	206.2	207.51	211.13	206.84	208.56	209.11	207.64	207.42	209.65	206.59	205.46	210.09	209.31	208.16	208.59	207.94	209.26	211.22	207.67	209.46	205.91	206.64	207.44	207.33	208.75	207.01	207.71	208.08	207.51	207.94	206.82	211.68	204.22	207.56	206.72	209.2
204.49	203.72	203.94	203.35	201.82	201.69	205.18	201.9	205.02	205.43	203.86	203.09	201.04	202.74	203.46	202.42	203.2	204.37	202.31	205.43	203.99	204.15	199.68	202.16	202.24	201.68	200.81	207.2	204.73	203.06	202.35	205.12	203.96	203.62	206.41	203.04	204.85	204.87	205.08	202.01	205.7	203.01	203.85	202.86	203.46	201.88	198.77	202.63	202.65	202.81
207.18	208.36	208.95	208.15	213.22	209.78	208.51	208.71	209.95	208.23	208.06	208.41	208.74	209.69	207.72	208.31	208.51	207.95	209.6	207.39	208.31	209.84	207.05	210.42	208.76	206.74	208.73	208.22	207.42	206.93	209.89	210.63	209.12	206.3	207.25	208.48	206.7	207.91	209.04	209.26	208.63	211	207.2	206.12	208.21	209.72	207.9	207.93	206.54	207.57
201.86	198.82	197.3	198.04	200.39	196.9	199.16	198.91	200.57	200.11	200.45	199.45	203.03	198.79	198.68	200.22	203.1	201.1	198.33	198.79	201.41	202.43	199.99	199.6	199.3	202.93	202.96	198.29	197.86	200.17	195.81	199.93	201.4	200.88	202.55	200.26	202.72	200.02	200.1	199.2	198.02	197.48	200.26	198.68	199.24	202.12	196.17	197.25	198.59	200.37
207.59	208.42	208.08	209.21	209.55	207.93	209.67	208.39	207.14	210.07	208.14	207.85	208.37	207.79	209.64	211.65	210.13	212.21	210.14	209.14	209.57	209.32	209.17	207.82	211.58	208.71	210.32	209.39	206.66	209.28	207.43	207.27	206.32	205.83	211.55	206.8	211.61	207.45	208.95	209.28	208.82	211.55	208.38	209.55	210.27	207.92	210.12	208.78	208.75	208.22
207.05	208.01	213.73	208.81	207.43	208.74	209.8	211.08	208.44	208.99	206.4	208.01	207.05	212.97	207.15	209.25	208.49	207.88	207.47	212.53	209.38	209.76	206.19	210.16	208.78	208.74	208.55	212.15	212.72	208.63	209.8	208.27	209.85	206.56	208.27	207.83	210.73	210.1	206.99	207.13	206.5	212.5	207.44	207.61	209.11	207.63	209.41	210.66	206.59	207.35
207.49	211	209.14	207.68	212	205.89	210.77	210.27	206.86	209.74	208.85	206.14	208.33	207.15	206.77	209.28	209.53	209.4	206.26	206.31	209.1	208.78	207.4	208.54	208.23	209.28	208.72	207.46	209.93	205.62	210.07	207.15	207.83	210.18	206.24	208.51	210.77	208.97	208.2	208.14	206.65	208.54	206.4	207.66	203.3	206.54	206.61	211.63	205.05	209.73
207.13	209.24	211.35	208.43	204.93	205.39	209.25	204.96	207.31	208.31	206.76	206.28	208.55	208.33	208.35	206.85	206.79	210.33	207.27	208.36	207.72	208.2	205.13	207.78	208.1	206.09	204.42	208.54	209.41	208.67	206.98	206.42	207.48	207.45	210.41	207.88	205.83	206.82	207.59	208.96	204.56	210.56	208.85	207.11	207.15	210.1	209.86	206.85	211.22	205.19
208.55	204.4	207.88	206.72	203.38	204.23	208.66	209.7	205.73	208.12	208.21	209.22	204.8	207.38	205.18	206.3	207.6	205.4	209.6	203.74	208.17	207.02	206.31	210.24	203.91	204.16	204.89	205.4	206.97	209.95	203.72	205.99	203.44	208.05	207.81	204.22	209.02	206.7	207.38	205.92	206.21	207.2	205.52	209.15	208.51	208.39	206.99	205.93	205.9	207.97
208.94	207.25	207.99	206.28	210.04	208.33	210.6	211.82	207.03	211.76	210.25	208.6	208.4	207.65	206.76	207.07	209.61	211.42	208	208.04	208.55	206.99	209.46	207.78	207.31	210.07	210.61	206.22	207.24	211.8	207.72	207.18	207.17	207.18	208.71	207.07	210.79	205.74	210.37	209.43	207.36	210.39	211.29	207.08	206.12	212.56	208.64	208.97	209.64	210.33
217.52	218.14	219.22	218.36	216.12	213.99	220.83	214.1	217.74	215.96	218.96	218.37	217.82	218.01	217.44	214.93	216.39	214.72	212.24	218.51	217.86	216.18	218.75	220.46	215.49	218.78	218.22	220.29	216.9	220.76	218.75	217.63	218.81	221.72	213.91	216.39	218.95	214.18	218.06	216.6	218.78	217.96	215.27	214.6	216.53	218.76	218.38	216.82	220.45	216.89
207.58	210.99	212.62	211.53	211.67	209.01	212.25	214.08	213.33	213.2	212.8	211.01	212.14	210.83	213.14	214.19	214	211.99	213.75	209.41	213.8	212.6	212.14	209.52	210.47	210.39	212.59	210.08	210.64	215.48	212.08	212.06	212.84	215.06	211.92	209.96	210.96	210.99	209.32	210.68	212.2	211.1	213.23	211.67	213.47	211.53	209.58	213.05	215.51	213.66
207.44	208.29	208.13	209.88	208.26	208.46	208.59	203.05	209.29	210.36	209.01	204.85	207.5	208.57	206.65	208.89	205.96	206.58	210.3	209.86	207.76	209.78	210.25	206.93	207.75	210.91	205.75	209.38	208.14	208.31	208.58	207.68	207.66	211.14	207.55	209.92	208.66	209.42	205.2	208.22	207.62	208.62	205.67	205.06	209.39	207.9	206.36	208.22	206.77	208.56
204.48	204.65	203.52	201.35	206.8	204.28	204.99	204.7	203.48	204.18	203.19	203.29	202.62	205.69	204.39	202.17	203.59	202.66	205.52	202	204.73	203.59	203.35	207.82	205.11	204.46	202.82	205.26	205.58	204.72	201.33	202.1	205.59	203.39	204.33	201.38	202	205.08	204.21	203.37	203.61	204.33	202.89	201.96	203.09	205.69	203.32	205.75	206.96	203.33
200.18	205.15	200.15	205.98	202.96	203.81	202.1	205.24	206.14	203.15	204.42	204.32	204.14	203.1	202.84	204.32	200.84	204.29	204.04	205.55	201.63	207.2	200.78	205.74	203.07	204.28	203.65	203.33	206.83	202.83	201.72	205.83	205.1	202.78	204.59	202.37	209.28	202.37	204.19	204.56	204.5	203.94	205.69	200.78	204.02	203.93	205.41	203.42	203.83	201.57
209.53	212.6	213.18	215.06	214.65	211.51	213.84	213.73	212.82	211.79	211.88	214.85	215.22	211.11	213.94	210.82	213.7	211.75	212.11	209.15	212.2	214.58	212.82	215.32	213.71	212.62	214.06	211.01	212.06	209.08	215.86	212.01	209.17	214.52	213.56	211.38	213.86	210.95	215.37	213.52	215.62	211.65	210.56	211.46	210.81	213.16	213.85	213.14	210.02	214.04
206.74	206.73	208.81	208.71	210.73	210.46	208.64	204.33	206.34	209.47	207.84	206.73	206.93	205.33	205.81	207.12	210.65	212.44	210.42	208.19	206.88	206.5	209.66	208.23	208.85	209.69	206.03	207.54	205.41	209.69	204.57	207.85	207.4	208.42	204.97	209.13	206.49	207.55	211.29	204	207.27	207.5	209.6	208.67	207.49	207.26	209.02	208.59	209.31	210.69
218.48	215.27	215.85	218.83	219.35	214.16	217.53	217.39	216.02	218.38	215.99	218.51	218.16	218.92	218.12	215.25	218.59	216.16	217.83	220.35	215.13	218.49	217.52	217.76	218.88	216.69	215.8	220.89	215.97	215.69	216.23	213.07	217.33	218.67	221.16	217.48	216.65	215.38	216.55	217.71	215.99	219.36	218.77	218.85	216.98	214.4	215.73	215.34	217.22	217.48
211.31	208.63	207.89	209.98	208.42	209.12	207.7	206.1	207.47	207.65	210.92	206.42	205.93	209.01	207.14	208.87	206.73	207.7	208.64	206	208.08	208.14	207.03	209.67	208.32	207.68	208.12	207.63	207.88	209.83	207.11	209.68	208.06	210.06	209.35	205.46	205.93	209.37	206.67	207.57	208.02	208.22	206.09	208.23	207.44	209.1	210.58	208.53	205.84	207.46
197.9	197.23	197.95	199.73	199.87	200.48	200.99	201.94	200.01	196.34	198.45	198.75	196.39	199.36	198.38	203.29	198.54	200.97	198.46	199	197.13	196.93	196.31	200.24	199.85	198.31	198.79	199.04	198.12	201.06	200	197.87	201.25	196.67	199.69	199.24	201.96	199.35	201.54	199.58	201.39	199.79	201.24	201.61	198.49	200.15	200.71	201.02	198.53	200.87
202.57	198.93	199.58	199.19	198.07	201.29	197.02	200.28	203.49	195.65	198.93	200.37	198.38	202.23	196.83	199.36	202.84	200.15	199.87	198.56	199.09	201	200.99	204.63	202.67	201.88	198.82	200.45	198.39	199.87	200.98	202.52	200.39	198.98	202.07	195.51	196.62	202.35	200.64	202.04	198.21	199.71	197.31	202.31	199.44	201.87	200.1	202.73	200.08	199.82
218.38	214.92	216.6	218.47	219.2	217.48	216.75	216.47	220.99	215.84	220.07	216.49	220.95	218.64	220.18	216.6	217.76	217.07	218.87	216.22	218.18	219.02	220.13	219.19	219.1	218.5	216.93	218.41	218.83	214.76	220.41	214.44	218.3	218.14	214.96	218.72	217.42	216.84	219.63	215.81	218.51	215.85	216.78	215.44	216.37	217.3	216.16	216.99	214.82	218.16
203.77	202.71	205.56	202.18	204.66	201.82	204.37	202.33	202.7	203.99	201.6	206.34	204.93	203.71	204.54	200.3	203.62	204.72	201.94	203.25	202.75	202.03	204.28	202.4	204.62	202.32	202.85	207.99	207.24	199.38	204.07	204.21	201.19	201.33	204.18	200.83	201.78	204.78	202.1	203.48	204.89	202.2	200.7	203.96	203.91	205.37	204.78	202.43	203.18	204.27
201.46	198.46	200.03	198.02	203.74	196.09	201.16	197.21	201.21	199.93	201.39	201.23	196.62	196.87	199.94	201.89	196.9	200.16	197.97	196.14	199.36	199.32	199.93	198.57	197.76	199.27	197.21	203.18	202.82	201.69	199.9	200.44	194.41	199.82	199.5	197.45	198.93	196.13	199.73	200.76	198.16	199.49	198.83	198.75	198.9	199.81	199.24	201.22	197.89	199.34
212.25	210.59	210	211.24	212.42	209.88	211.27	212.11	211.9	211.92	212.84	212.16	213.68	213.62	212.87	209.29	210.7	212.53	211.81	210.94	209.92	211.48	210.07	207.7	210.3	213.04	212.39	210.72	211.22	209.29	211.99	214.74	209.41	214.43	210.78	212.65	211.59	213.94	211.75	214.12	209.71	212.05	215.38	211.22	212.36	212.53	210.33	210.65	208.89	214.26
203.44	197.8	203.12	200.47	200.42	195.18	202.75	198	198.93	198.73	200.9	204.62	200.84	200.66	198.51	199.68	199.55	198.5	198.62	199.51	199.6	200.09	196.91	197.84	201.18	197.38	201.82	199.52	197.56	201.11	198.22	199.66	200.23	201.55	196.08	198.49	201.38	201.64	198.35	201.1	200	200.84	199.51	199.07	200.96	199.35	195.89	200	198.66	198.78
198.48	199.26	201.83	200.27	201.81	196.18	199.21	196.85	199.26	199.72	202.2	197.9	199.26	199.14	201.51	204.87	202.21	203.1	201.94	199.66	198.73	200.09	199.71	198.74	204.35	205.02	204.51	200.14	203.07	199.78	198.08	198.66	201.3	198.75	202.89	198.6	202.2	197.68	201.27	198.42	203.54	200.41	203.76	200.85	202.74	198.75	196.07	201.77	200.27	197.97
195.83	200.55	200.34	198.76	200.24	202.64	200.32	196.94	201.28	201.17	199.91	200.34	202.56	200.28	201.15	204.43	201.86	202.19	198.02	197.58	201.49	199.06	201.33	198.65	199.38	201.09	197.37	199.29	199.74	199.96	198.65	196.78	201.48	200.45	197.77	199.85	200.2	202.25	200.87	197.47	201.49	200.31	203.85	200.62	200.71	199.08	203.17	199.66	199.89	202.4
217.65	217.33	215.64	216.33	218.03	217.37	217.04	216.44	218.98	216.89	214.57	217.59	218.37	217.57	215.8	218.98	217.42	213.71	216.6	219.04	215.29	220.17	217.27	217.57	215.72	216.32	218.71	216.28	217.92	218.03	219.99	215.39	217.52	213.64	215.47	214.83	212.44	214.57	217.7	213.49	213.95	219.14	217.34	216.8	220.15	216.54	217.59	212.71	216.07	215.45
204.05	205.42	205.78	201.09	202.85	204.44	202.99	202.81	202.7	203.78	203.32	204.03	203.22	200.77	204.12	202.85	203.44	203.69	201.77	202.64	204.74	204.15	200.76	201.58	201.85	202.82	202.76	205.65	203.99	204.54	205.05	201.24	203.98	198.38	202.08	200.33	203.87	202.33	203.95	204.05	201.19	203.5	201.31	205.45	203.99	200.94	199.38	203.5	203.03	203.8
197.72	200.32	200.67	204.8	201.67	201.73	202.68	203.02	199.79	198.3	201.85	200.45	200.81	200.02	204.58	203.5	200.57	200.86	202.07	200.77	199.51	202.11	200.68	204.01	201.04	200.89	200.8	202.08	201.27	200.37	200.63	199.15	201.36	205.52	203.64	197.68	202.16	199.14	200.04	199.93	203.65	204.6	201.24	199.96	203.45	199.99	197.8	199.76	201.95	198.51
198.15	197.6	196	200.03	199.82	201.26	199.05	200.05	196.36	195.6	199.42	200.07	197.21	199.79	200.5	199.33	199.91	198.35	199.74	201.19	198.3	199.76	201.59	198.02	198.27	196.26	201.16	197.88	197.15	199.5	200.98	200.25	199.64	198.25	198.52	199.92	201.23	204.05	201.28	196.63	198.02	198.97	200.35	199.14	199.1	201.49	198.93	198.18	202.07	200.55
203.77	203.91	202.72	203.35	201.99	202.03	201.48	204.24	205.44	204.13	202.74	198.27	204.42	202.25	204.05	206.63	200.91	202.19	203.33	202.66	205.47	203.34	199.24	202.42	207.46	206.26	203.93	204.24	203.94	202.62	204.93	202.26	202.81	202.71	203.48	203.8	204.62	203.8	203.3	203.58	201.55	202.23	204.93	204.41	202.93	204.48	203.53	202.8	204.81	204.89
204.25	199.82	199.54	203.49	200.12	200.14	202.79	203.83	201.06	201.16	201.59	205.99	201.79	202.97	203.69	199.99	198.82	203.13	200.92	203.82	202.97	203.35	202.84	202.21	201.29	203.04	205.22	204.88	200.92	201.09	200.37	202.03	205.13	201.1	198.48	203.09	201.63	200.51	203.09	200.62	203.1	199.83	204.19	200.27	204.55	199.6	204.48	203.31	199.77	202.29
206.7	206.27	208.39	211.87	207.7	207	204.96	209.07	206.9	209.64	207.43	206.34	209.89	208.64	205.1	210.99	208.72	203.85	206.34	207.02	210.28	203.65	207.65	210.07	201.97	209.16	211.44	210.24	209.24	206.72	204.31	204.84	209.01	204.34	207.85	206.09	210.88	209.73	208.33	209.54	208.29	208.37	206.37	207.69	209.13	205.79	206.9	206.84	205.7	205.39
204.34	206.19	205.97	204.06	202.8	201.67	203.81	202.74	202.87	205.02	204.36	207.94	204.09	204.85	202.14	204.88	203.99	202.31	205.33	203.97	206.32	204.18	208.93	202.69	203.39	202.75	203.46	206.18	204.9	205.85	203.59	206.08	207.62	204.78	205.81	204.64	202.49	204.82	205.29	205.14	207.11	206.2	206.15	203.59	200.01	205.42	204.34	208.71	204.76	203.85
216.02	215.25	217.25	216.91	217.85	218.86	214.15	215.38	218.71	216.56	216.79	216.45	216.81	217.77	218.2	218.37	214.47	215.34	213.84	213.85	214.5	217.07	219.53	218.73	216.67	219.97	221.34	218.25	217.98	213.44	215.32	217	216.04	217.28	215.7	217.22	216.68	217.3	215.2	216.4	219.34	215.36	218.19	218.89	217.61	214.09	218.1	218.7	216.49	217.48
219.39	216.23	216.01	216.92	215.74	217.33	215.79	215.89	214.35	215.55	216.34	218.97	218.37	217.98	217.31	215.1	216.55	217.72	216.77	217.6	217.06	214.55	220.46	218.06	214.38	218.16	216.15	220.62	214.16	216.94	218.08	217.53	217.16	218.48	217.44	216.77	217.36	217.3	216.66	217.56	218.46	218.29	216.06	215.89	215.96	216.73	216.04	216.2	215.34	218.9
205.4	204.04	201.99	205.39	204.86	205.95	202.16	203.36	203.49	203.6	207.65	202.37	205.81	202.38	209.14	206.01	205.52	207.81	204.51	207.76	207.27	208.56	202.88	205.77	206.05	206.49	203.36	206.13	207.82	206.26	205.19	205.72	204.76	207	207.44	205.99	205.42	203.61	206.63	205.62	204.55	204.65	204.09	206.31	207.02	205.58	204.01	206.12	202.43	207.32
204.01	202.29	203.71	204.89	202.06	200.34	202.81	201.95	199.12	203.56	201.91	203.32	203.65	203.44	204.05	204.17	203.7	202.64	202.71	203.34	204.7	199.51	202.39	200.36	200.42	202.23	204.17	205.77	203.16	202.44	202.9	204.5	202.06	204.37	200.6	201.59	201.94	205.69	201.53	202.4	199.89	202.72	204.28	202.44	203.27	205.68	202.45	203.14	203.61	201.96
206.45	203.39	202.9	205.98	207.43	206.89	205.5	208.17	203.92	203.12	204.12	204.34	204.79	205.52	207.53	204.02	206.13	205.81	209.14	206.47	208.38	205.98	210.19	207.69	206.1	207.44	205.97	205.5	203.08	204.17	206.7	207.02	204	208.29	209.38	205.33	204.56	206.84	206.11	207.19	202.84	204.29	206.71	205.36	208.46	206.06	205.74	204.83	205.36	206.09
208.98	209.64	210.17	210.35	209.42	210.12	205.66	207.32	208.99	211.18	209.1	211.07	205.79	208.86	207.46	206.95	209.29	211.85	210.91	211.55	210.33	204.84	209.62	209.09	210.02	212.89	208.79	208.47	208.42	207.6	210.41	208.15	208.97	212.36	207.71	206.34	209.11	211.23	210.69	208.01	211.14	209.23	209.98	210.29	207.01	210.92	207.07	210.46	211.52	208.62
206.76	207.06	208.16	205.67	207.48	210.43	204.3	209.11	207.8	206.2	210.61	208.8	205.5	209.26	210.53	207.67	209.41	207.69	209.15	207.8	208.16	210.25	206.85	207.49	208.3	204.32	209.01	208.63	207.65	208.27	207.51	207.29	205.29	208.99	204.42	212.17	204.55	208.36	209.07	204.99	208.31	210.19	206.27	206.85	207.81	208.78	206.75	205.91	208.65	207.34
206.48	204.37	206.27	207.35	209.4	207.56	206.31	208.66	206.74	205.11	207.21	207.35	207.17	206.82	206.06	210.94	202.86	205.93	204.79	210.08	204.03	205.95	209.1	207.1	204.77	206.74	207.67	208.06	208.58	205.73	207.93	204.91	204.32	208.2	207.55	209.24	208.19	211.03	210.87	202.44	207.24	204.55	209.24	207.12	205.22	207.82	207.19	202.78	206.96	209.46
197.75	199.57	200.53	197.71	199.28	196.22	196.85	199.63	200.85	197.24	200.11	199.88	198.92	200.43	202.06	201.74	200.1	202.16	198.58	201.75	196.91	200.89	197.92	197.86	202.24	201.05	198.74	201.42	197.79	201.33	201.88	198.88	200.9	196.6	202.38	203.26	197.8	196.08	200.7	196.15	195.99	197.12	199.87	200.11	201.99	198.66	198.35	199.13	201.59	197.84
217.69	217.69	219.47	217.14	217.73	217.3	217.12	218.65	217.88	215.51	219.87	217.23	217.51	217.68	219.59	219.46	217.42	217.75	217.72	212.92	215.51	214.59	216.04	212.29	219.18	214.25	215.62	216.71	217.07	216.04	218.66	217.35	214.14	217.14	218.27	216.58	217.1	217.73	218.14	213.86	216.76	219.07	218.76	213.6	216.1	213.51	215.8	216.77	214.54	218.09
205.24	200.58	201.25	205.45	202.11	202.14	202.1	200.31	204.43	202.18	202.04	204.48	202.22	203.87	203.27	203.43	202.31	204.43	202.68	207.47	203.79	204.26	202.78	203.6	203.24	207.27	203.43	202.1	205.22	200.42	202.65	203.59	203.37	204.81	206.42	202.48	205.75	201.13	204.72	205.04	203.75	206	203.11	205.14	205.1	203.21	205.18	203.38	205.49	201.85
203.78	202.78	202.43	201.56	205.83	200.5	206.14	202.81	204.03	204.06	202.41	204.31	204.26	204.29	203.05	201.25	207.04	206.3	204.35	204.12	203.25	204.48	204.96	204.6	200.79	203.51	203.7	205.4	207.42	201.62	204.79	204.47	206.31	204.47	202.67	201.55	203.81	204.12	200.86	201.31	202.82	204.7	205.48	203.78	200.26	205.17	203.44	203.06	199.81	201.17
198.12	198.95	205.12	200.66	199.98	201.57	201.04	199.14	198.01	198.55	199.21	198.84	196.94	202.55	200.08	200.02	200.7	199.28	200.08	201.78	196.98	200.47	197.98	200.41	201.88	196.93	199.57	201.1	199.05	199.28	199.34	200.09	203.4	199.7	199.52	197.57	200.38	196.78	200.55	199.35	198.84	199.65	200.58	200.54	199.9	200.2	199.91	196.04	203.01	198.48
201.52	203.77	202.18	205.01	203.25	200.9	199.22	204.97	199.79	201.56	203.23	203.05	199.6	206.22	203.49	202.02	201.53	203.63	201.8	202.63	200.49	203.94	202.65	201.75	201.61	200.06	202.75	198.36	201.15	201.49	203.23	200.39	204.09	198.28	203.24	204.25	199.41	200.71	203.47	202.95	202.63	205.51	204.9	199.49	203.25	202.41	200.59	202.87	205.6	203.92
215.17	214.98	215.77	214.7	213.53	212.6	213.21	213.68	213.33	215.16	213.55	212.33	213.22	215.17	213.3	210.09	212.98	212.24	217.08	215.16	210.72	214.36	213.41	216.1	216.47	214	212.93	214.07	215.69	217.25	213.5	214.94	216.07	212.87	215.29	211.09	211.75	217.83	214.74	215.94	213.58	214.27	215.35	214.58	216.79	217.05	214.71	214.4	212.35	214.27
208.66	210.17	209.27	209.88	205.03	211.35	208.97	211.23	207.79	208.18	209.58	208.22	208.88	206.52	208.27	207.39	209.88	211.44	210.22	209.49	208.19	209.29	210.04	209.52	209.84	207.77	208.75	208.21	209.04	205.87	209.49	209.34	210.76	208.8	210.78	208.2	208.08	210.44	208.07	211.74	206.42	206.49	206.96	210.25	209.13	210.26	207.53	207.4	211.32	206.99
208.49	207.2	211.65	207.05	210	209.72	208.43	206.26	206.98	208.95	208	205.04	207.95	206.8	207.98	204.93	207.07	207.14	207.02	208.09	206.74	208.18	204.99	208.5	207.53	209.35	208.19	210.22	208.57	204.25	206.17	205.83	207.71	208.26	208.34	208.59	208.4	210.25	209.03	207.23	207.43	208.39	209.63	207.86	206.3	210.56	210.2	207.53	204.77	208.92
192.38	191.02	193.24	194.8	193.75	194.36	193.32	194.05	195.59	195.11	199.3	194.85	194.61	190.07	194.53	195.66	192.23	193.94	197.75	192.11	194.29	195.74	192.08	191.95	194.21	191.62	198	192.68	194.72	192.9	195.26	194.22	192.15	194.44	193.97	194.33	193.58	193.12	190.66	196.08	191.06	194.36	195.2	197.63	196.68	195.14	193.94	194.7	195.6	196.2
215.91	219.8	216.94	218.7	217.74	216.55	217.53	216.87	216.2	216.56	216.41	216.85	217.74	215.73	216.06	214.96	221.76	218.99	216.97	214.12	216.82	214.08	220.42	215.45	215.53	218.4	218.33	215.73	215.38	217	215.13	216.51	218.38	215.62	218.23	215.2	217.62	219.13	217.96	216.52	215.75	219.6	219.37	215.71	216.8	217.69	215.3	218.36	217.81	214.57
204.9	206.85	204.45	201.31	202.94	204.07	202.7	199.38	201.76	201.29	200.39	202.85	202.36	203.98	202.87	200.76	202.28	201.18	205.85	206.11	205.32	202.35	201.31	201.81	202.74	203.39	201.57	203.88	205.74	198.38	203.77	203.57	206.06	202.3	202.45	203.55	204.93	204.6	201.13	202.31	202.81	202.97	200.22	203.86	201.87	204.85	202.99	200.5	202.51	197.93
199.58	201.31	201.31	204.62	203.43	205.77	201.39	206.43	202.84	205.96	203.23	203.63	204	203.76	202.39	199.96	203.86	205.94	199.98	203.35	202.16	203.03	202.34	203.89	204.48	201.56	200.82	200.69	202.87	200.7	204.03	199.81	201.76	200.39	203.44	200.34	200.23	199.74	199.95	208.19	203.51	202.86	200.98	203.76	203.31	201.83	202.22	203.35	200.85	201.17
202.07	200.97	202.64	203.68	203.55	201.72	202.25	203.4	202.08	198.83	204.36	204.34	202.38	204.33	201.05	205.33	203.27	201.95	203.6	203.18	202.05	205.22	202.04	198.97	201.84	204.35	205.46	206.29	204.82	203.62	204.6	202.79	201.93	202.34	205.7	202.19	202	201.39	198.06	204.41	200.41	201.26	206.05	204.6	202.94	204.24	203.55	203.32	205.02	200.04
203.59	201.64	204.32	200.52	199.85	202	205.74	200.81	203.14	205	203.5	203.08	201.03	202.07	204.62	200.46	201.28	204.92	201.42	203.95	201.37	202.55	204.87	203.91	200.11	201.61	205.54	199.25	199.74	203.13	200.43	202.47	204.95	203.66	203.32	199.77	202.56	201.89	201.13	203.67	200.72	201.37	202.65	202.13	200.57	203.46	203.07	201.9	204.52	197.59
199.59	201.23	202.37	200.02	197.66	200.22	201.75	200.64	202.16	197.68	200.96	198.48	199.85	202.02	202.43	198.24	202.49	199.71	199.08	202.24	201.89	198.98	203.06	201.56	200.45	199.81	201.47	202.43	202.54	200.86	201.05	197.97	204.06	200.73	200.67	200.1	200.82	199.61	198.85	203.47	199.63	202.48	197.66	199.95	198.92	201.5	200.52	201.33	200.71	201.25
213.26	213.66	215.4	213.41	212.77	210.76	214.53	215.69	210.32	214.75	214.31	212.23	213.13	215.9	214.99	209.44	212.7	215.61	211.29	214.44	212.77	210.41	215.4	212.76	214.06	214.6	213.63	212.94	215.34	213.86	213.43	210.66	216.05	213.2	215.87	216.68	217.42	212.9	213.36	213.18	209.98	214.14	214.1	215.82	215.59	215.06	218.06	212.02	216.99	214.4
208.31	210.34	209.39	212.12	209.32	209.22	210.53	208.6	212.77	208.8	208.74	211.38	209.06	207	208.17	209.72	207.87	209.06	210.01	207.79	211.81	213.24	210.84	209.42	212.4	211.57	210.73	208.25	211.45	213.82	209.72	205.27	210.58	209.86	207.81	208.18	209.29	208.63	208.9	208.7	206.66	211.02	210.22	211.27	209.55	210.35	211.99	210.22	207.95	208.29
209.53	207.7	209.45	207.04	211.16	211.18	209.7	213.71	209.06	209.75	209.06	209.87	206.19	210.94	207.25	207.37	208	206.84	207	208.41	211.16	209.65	209.38	206.3	206.94	210.9	210.28	209.78	210.24	209.7	207.82	209.6	210.09	208.66	208.12	210.72	209.35	210.11	209.27	204.79	209.41	209.37	208.9	208.91	208.87	205.82	205.9	212.29	207.46	206.82
213.85	211	213.3	209.28	215.83	215.17	212.73	213.32	213.07	214.38	214.01	213.23	212.44	214.22	211.64	214.52	211.6	213.69	212.06	210.55	211.3	213.22	213.65	212.49	211.4	212.76	211.64	214.11	212.67	212.69	212.78	214.84	216.39	217	210.92	213.9	211.22	214.58	213.69	212.3	213.17	212.49	209.84	213.64	216.27	215.47	213.05	214.37	214.03	216.2
204.14	207.72	208.14	208.7	206.18	207.7	208.13	203.29	208.6	205.98	208.84	204.01	205.23	204.98	202.92	205.55	205.78	207.69	205.48	205.59	205.33	205.8	207.74	205.34	206.36	202.18	206.68	203.91	204.77	203.79	203.82	207.08	204.63	206.8	205.9	207.44	205.21	204.22	204.94	204.82	205.67	207.97	205.07	206.02	203.77	205.58	208.79	203.29	204.43	206.95
209.32	209.88	210.37	207.59	208.94	208.71	211.6	206.54	208.24	208.79	208.37	208.09	211.06	209.37	211.04	206.28	209.28	207.63	209.96	209.57	207.33	207.26	206.82	208.97	210.57	207.93	210.13	208.9	212.79	206.48	206.76	210.1	205.63	208.22	210.91	207.45	209.32	209.21	208.8	209.48	209.63	207.92	209.53	212.24	206.95	211.89	209.22	208.71	208.68	208.96
212.91	210.46	212.31	212.8	211.28	209.31	209.43	212.14	210.2	212.37	209.63	208.21	212.17	210.73	212.01	212.62	212.76	208.13	209.71	211.43	209.04	213.93	206.74	211.6	213.58	210.15	208.16	213.12	210.55	214.56	213.8	212.5	210.26	211.25	213.53	210.56	212.56	211.47	209.41	212.84	211.78	212.03	212.16	211.62	212.85	211.52	211.19	212.79	211.18	209.01
208.91	212.18	213.33	211.83	211.41	210.89	211.94	211.72	209.14	214.73	209.49	211.96	211.59	212	211.22	209.73	210.32	211.18	213.44	212.45	210.96	212.77	213.88	212.9	214.12	211.99	211.37	213.27	209.44	214.2	209.71	212.17	214.38	210.72	210.45	213.74	212.43	208.9	211.52	212.83	212.3	208.68	213.15	212.93	208.29	211.21	211.39	213.74	210.89	213.2
198.75	200.62	200.39	199.92	201.11	201.02	199.63	202.63	201.62	203.56	204.65	202.18	201.34	201.65	200.03	204.56	200.32	199.77	197.7	201.27	203.25	201.14	199.57	201.26	200.42	201.28	202.07	202.35	199.44	200.11	202.8	200.36	199.88	199.14	201.48	201.66	200.85	201.95	197.31	203.5	200.79	200.02	198.43	201.63	200.25	201.28	201.79	200.85	202.94	199.72
209.41	213.24	210.52	205.98	207.92	207.72	210.52	210.08	209	210.13	209.34	210.32	210.22	209.61	208.23	209.33	210.16	206.51	210.3	208.09	209.98	209.04	210.34	209.57	210.52	207.58	207.81	210.44	209.63	207.15	205.81	210.44	205.62	208.45	210.62	205.05	208.48	210.03	210.75	204.31	206.19	206.32	207.72	211.7	208.18	211.05	209.92	208.85	208.34	205.82
205.89	211.73	208.02	205.3	209.01	206.3	207.99	206.16	208.37	208.17	208.57	205.03	212.58	208.87	205.92	209.38	208.68	207.91	207.47	205.38	210.42	207.37	209.06	205.82	204.16	206.49	208.78	207.98	206.98	205.62	210.48	205.77	206.22	210.17	207.35	208.24	205.1	205.32	206.39	206.98	207.7	209.61	209.55	209.27	207.48	206.75	205.79	205.94	206.3	208.3
208.03	208.56	208.9	208.73	207.61	209.59	208.62	211.36	205.95	210.71	208.42	205.83	208.94	205.63	207.07	204.75	207.77	206.19	207.25	207.49	208.73	207.86	207.21	210.57	206.99	206.72	209.38	209.57	209.9	208.16	208.22	208.65	208.81	205.83	206.21	207.93	206.64	208.22	210.83	206.81	203.89	209.34	208.63	208.74	208.23	207.87	208.23	209.03	208.01	207.71
211.4	209.03	204.37	208.18	205	207.56	207.51	205.75	207.05	207.68	208.18	204.96	208.81	208.07	208	204.76	207.34	209.61	206.79	207.65	208.32	208.2	207.86	210.89	207.06	208.42	204.23	208.01	207.33	205.38	208.61	208.43	206.1	208.35	207.89	208.21	208.23	206.84	211.37	207.47	207.72	209.12	209.59	205.58	206.63	207.76	210.81	206.44	210.09	206.77
204.77	205.43	200.65	198.55	203.67	204.09	202.9	203.38	205.35	203.95	202.38	203.87	201.24	205.71	203.59	207.48	202.39	203.24	204.99	203.65	205.29	201.94	201.48	204.98	204.02	205.26	207.94	204.14	204.73	206.4	205.13	202.84	199.97	202.9	204.68	203.83	202.83	200.07	201.2	205.5	202.06	202.93	203.13	204.08	201.74	208.74	201.13	203.39	202.06	200.74
205.74	203.18	204.23	204.1	203.91	202.73	199.92	201.6	205.55	201.4	202.43	204.27	202.47	202.17	207.26	201.89	206.74	203.23	202.29	203.17	204.37	204.41	205.96	200.41	203.11	203.16	202.92	205.3	204.53	202.38	204.38	205.4	206.91	205.46	203.47	200.09	203.88	207.44	202.32	205.64	205.17	203.96	203.19	203.94	201.73	205.18	203.67	204.1	201.66	206.35
201.46	202.1	202.65	201.54	202.56	201.35	203.77	201.9	203.52	204.7	203.41	204.42	202.56	202.86	203.1	201.99	203.93	203.73	201.95	201.01	204.73	201.42	203.26	201.51	201.28	204.53	203.74	200.42	205.57	202.32	203.13	199.2	202.14	201.61	201.56	201.09	203.36	201.79	202.82	201.67	202.15	205.54	201.05	206.77	202.91	204.21	203.8	205.62	201.27	203.59
204.09	202.01	203.89	203.96	203.89	204.07	205.32	201.82	205.81	202.05	204.84	202.86	201.16	206.57	203.35	205.23	206.66	206.49	201.98	201.13	202.34	204.25	204.25	205.45	202.98	203.18	204.39	203.24	202.12	201.69	205.54	205.25	204.93	202.67	198.95	204.53	203.1	204.32	202.5	201.92	205.45	203.76	202.08	202.8	201.31	202.01	201.13	200.49	202.16	202.14
206.93	206.86	205.86	207.58	206.1	204.54	205.58	207.14	205.77	205.58	204.72	209.24	209.01	206.39	206.59	208.76	210.43	201.98	204.6	209.06	205.78	205.41	207.71	205.05	207.48	209.93	204.47	207.58	206.22	204.41	205.12	205.07	204.01	206.5	205.46	206.11	204.9	207.63	205.26	203.99	204.42	204.74	207.62	203.04	203.75	208.86	208.37	206.16	202.43	204.96
208.77	209.88	204.95	207.43	208.66	209.84	206.53	210.97	209.89	209.83	210.57	207.82	213.61	208.19	206.57	211.81	208.26	210.63	210.15	207.49	209.67	212.38	211.4	209.77	209.64	209.71	208.7	210.48	209.33	205.8	213.02	211.07	209.59	211.58	208.24	210.16	208.47	209.46	210.47	209.39	208.41	206.19	209.76	208.66	208.25	210.56	210.45	210.84	207.92	210.63
209.91	208.57	209.96	208.69	206.37	205.19	209.77	211.26	210.51	207.08	206.89	208.36	208.5	205.57	209.5	208.37	208.4	211.16	207.89	207.48	212.19	209.69	208.58	210.6	208.12	213.02	209.25	208.49	206.85	211.62	208.03	209.82	208.23	207.84	211.64	205.96	209.44	210.88	209.97	205.03	207.59	207.09	208.3	207.08	209.58	208.94	209.77	206.98	206.83	212.44
195.65	202.91	202.51	202.16	200.47	202.75	201.69	200.83	198.33	202.91	199.06	198.34	199.64	199.52	198.56	201.04	202.93	200.47	200.93	199.92	200.7	202.51	202.69	199.51	200.31	195.97	201.23	200.45	197.76	201.11	200.53	199.48	198.76	200.11	200.63	198.14	202.07	201.45	198.71	199.9	199.37	201.02	198.49	194.01	199.9	200.34	201.66	199.62	200	201.98
201.23	201.58	201.89	202.91	204.42	199.48	202.27	200.13	198.2	201.13	200.3	200.17	199.72	200.91	200.43	200.12	200.41	202.13	200.68	200.51	199.33	197.73	201.16	195.86	202.38	199.61	199.39	201.14	200.71	200.62	197.72	200.38	202.56	200.17	203.43	202.14	201.2	201.24	203.4	198.6	199.2	200.49	201.56	197.23	197.95	200.89	198.78	198.69	195.63	201.86
207.52	207.19	209.43	206.95	205.97	206.79	208.6	204.62	213.17	205.79	204.89	207.35	210.9	206.33	210.46	208.92	207.57	210.6	207.8	209.59	210.4	208.2	209.61	206.29	204.98	207.22	209.83	205.78	209.76	209.75	207.35	207.53	207.69	206.06	207.01	206.33	209.2	210.01	208.96	209.34	203.44	206.86	204.31	208.76	206.43	205.59	209.61	207.14	208.93	210.48
208.93	207.49	208.83	206.09	206.55	207.57	209.42	206.9	208.56	211.2	209.6	209.65	208.56	209.62	208.94	210.16	209.1	206.35	208.22	210.07	210.25	207.08	206.31	211.21	204.73	206.66	207.06	208.55	208.55	209.09	207.68	208.91	208.48	211.67	211.29	208.51	207.7	212.04	205.86	208.59	209.72	207.72	208.18	207.52	206.57	213.2	208.9	208.66	210.53	206.89
193.57	195.46	194.71	194.76	196.63	196.49	193.28	196.04	195.81	199.11	194.79	194.42	193.29	196.39	198.67	197.29	192.6	195.67	197.44	197.36	194.61	192.24	195.78	196.62	194.12	193.46	194.38	196.96	194.78	195.85	195.83	194.92	195.87	193.21	194.34	195.24	196.08	193.55	192.93	193.54	195.69	193.67	193.7	195.86	196.01	194.33	194.31	195.82	196.82	195.83
202.74	205.51	208.41	204.57	203.75	199.37	203.98	199.25	205.34	202.98	201.08	203.86	204.79	205.22	202.23	202.86	203.89	204.49	203.59	202.3	204.61	203.61	201.32	204.44	205.78	199.72	204.73	204.92	205.3	203.03	203.95	201.2	199.14	201.33	199.75	205.35	203.45	209.5	203.52	203.15	204.87	206.29	203.97	205.24	204.57	205.01	204.59	205.39	203.82	205.11
206.44	205.77	206.82	209.44	207.66	207.67	205.57	208.25	210	208.15	209.06	209.02	210.54	208.83	208.88	206.57	208.69	208.24	207.89	209.48	204.82	209.86	208.35	206.73	206.23	204.77	209.93	207.68	207.31	209.9	209.21	210.53	205.36	207.85	208.83	204.71	206.78	207.23	210.91	208.89	207.67	204.99	210.86	210.29	207.46	206.12	205.62	207.72	209.45	206.21
194.74	200.7	196.97	193.92	201.73	199.24	197.87	197.66	199.36	197.58	198.01	200.16	196.06	197.64	197.84	199.42	199.38	199	196.54	199.78	200.14	200.13	198.23	200.02	196.85	200.74	199.29	197.26	199.52	200.13	199.09	196.49	197.57	195.08	195.4	201.27	198.82	201.91	201.7	197.98	197.16	199.8	202.33	197.55	200.03	194.88	197.98	200.24	198.61	197.67
203.31	200.58	205.71	204.92	206.42	202.41	202.64	203.03	205.64	204.37	203.86	202.46	202.9	202.25	200.44	199.45	206.53	206.25	202.36	207.53	204.67	203.05	206.35	204.03	206.27	203.33	203.39	203.52	205.26	204.13	201.52	205.35	203.98	201.33	202.85	202.69	203.13	200.84	199.51	203.77	204.27	203.98	203.42	203.25	200.08	204.4	204.17	203.29	202.75	206.29
210.03	212.09	213.62	212.32	210.86	211.89	213.28	210.45	212.8	212.95	212.68	210.68	211.26	211.19	208.61	213.03	210.7	212.32	214.79	209.18	210.64	211.17	211.57	213.37	212.08	208.76	212.74	211.22	212.62	210.55	210.67	214.71	210.38	211.47	212.04	214.77	213.68	212.95	211.69	214.64	210.16	213.4	210.93	210.32	212.75	211.7	211.29	209.28	210.94	211.97
220.56	218.94	215.59	217.65	217.9	216.06	217.88	216.7	216.41	215.44	220.08	219.33	215.7	218.84	218.34	221.21	215.91	219.24	219.89	216.33	217.3	218.36	220.92	217.08	219.27	213.29	220.23	219.85	217.39	217.53	214.75	218.95	216.77	218.07	217.38	220.97	221.32	216.79	218.09	220.94	215.02	218.6	220.16	217.96	216.23	219.87	217.1	215.84	220.11	216.38
203.6	201.6	203.94	203.76	205.63	205.15	202.18	203.33	203.06	202.07	202.72	202.21	204.59	206.5	201.85	203.14	202.22	202.24	202.58	205.34	204.95	201.91	202.84	202.72	202.17	205.9	205.24	206.19	200.29	205.29	205.06	205.44	204.38	206.23	204.97	202.29	205.47	203.47	202.15	205.96	202.93	203.87	202.4	204.04	204.16	202.76	206.75	201.6	204.41	204.48
194.64	192.37	191	194.16	194.68	194.74	194.29	195.41	196.11	191.23	195.83	194.64	197.33	195.13	197.08	194.67	194.69	193.28	191.89	193.18	193.22	193.66	194.02	191.04	194.91	192.51	192.04	196.07	191.88	194.64	194.94	194.79	191.14	196.99	194.27	195.07	193.09	191.73	193.54	194.43	191.91	194.28	196.01	197.41	195.98	195.74	194.68	194.16	193.89	193.51
215.48	213.07	216.96	211.38	211.99	213.96	211.73	214.47	212.94	214.94	214.91	213.41	210.3	211.75	210.28	211.26	211.95	206.6	213.02	214.36	211.97	210.71	214.53	211.04	211.29	211.99	209.35	213.08	213.02	215.73	210.54	212.59	211.83	213.9	213.69	213.39	214.66	212.09	209.47	214.1	207.65	212.26	211.9	215	213.44	211.11	214.18	213.55	212.57	210.4
213.46	209.57	210.8	210.78	211.99	211.97	211.95	210.85	209.99	209.8	214.17	213.06	215.79	210.05	212.2	210.91	210.44	213.42	210.96	213.39	212.71	215.4	214.06	212.73	215.15	213.12	212.05	210.16	211.61	208.75	214.12	212.59	209.22	212.18	216.8	213.68	210.97	211	214.29	214.17	213.71	214.23	213.9	212.32	214.35	209.77	211.46	213.39	211.94	210.54
208.37	210.75	203.98	209.07	208.54	206.69	208.45	208.41	209.17	208.34	209.4	207.68	207.02	209.7	206.38	205.67	207.29	206.89	209.12	205.94	206.52	205.65	206.16	206.22	209.97	209.23	209.88	205.2	208.29	207.38	204.57	208.47	208.39	206.08	208.62	205.54	205.47	207.76	206.19	210.01	206.48	205.86	206.09	206.06	210.47	209.68	208.19	209.17	208.75	206.99
205.36	203.22	202.73	201.69	203.57	203.85	201.46	203.52	205.6	203.9	204.42	205.98	203.58	203.19	201.73	200.53	204.73	202.61	204.55	200.14	200.36	204.29	203.43	205.64	200.69	204.7	204.25	202	201.4	206.83	201.65	203.87	205.54	203.33	202.42	200.42	200.2	204.07	202.64	206.86	202.98	202.12	200.91	203.32	201.81	205.39	203.93	198.86	203.71	202.45
216.72	215.5	219.81	217.31	217.02	218.73	215.42	219.76	214.63	217.17	217.91	212.73	215.88	216.7	216.81	218.29	219.01	219.14	217.34	219.23	218.72	216.07	219.55	215.2	216.9	217.36	220.54	215.45	216.49	216	219.72	215.01	217.39	215.48	214.43	218.58	218.73	213.17	214.93	220.13	216.17	218.54	217.02	219.59	218.69	218.27	215.15	217.59	214.33	220.77
210.82	211.34	206.35	207.6	209.92	210.27	209.67	211.84	210.49	208.38	209.35	212.56	210.73	209.01	210.79	207.25	209.52	207.63	211.32	208.48	206.73	207.21	210.06	212.64	207.01	210.21	209.65	211.63	207.12	207.32	208.34	207.48	209.7	214.51	211.91	211.01	206.47	208.71	208.12	211.58	209.42	210.76	205.72	208.57	208.3	210.13	210.83	208.59	211.34	211.75
199.03	193.21	194.72	194.7	196.87	195.63	192.9	195.93	193.05	191.59	193.87	193.17	194.75	195.23	195.49	199.46	194.77	197.4	192.59	195.76	197.76	195.13	197.65	191.05	191.93	191.8	193.11	195.97	193.04	196.24	196.06	196.47	195.81	193.35	194.5	196.49	195.08	193.56	192.55	196.09	190.89	197.57	195.06	197.11	192.66	193.44	194.5	195.42	193.4	192.89
209.51	206.59	211.13	205.79	205.27	207.39	205.42	206.91	207.19	207.58	205.52	208.58	208	206.02	209.62	211.34	208.52	206.45	208.1	204.07	207.9	207	208.54	204.89	208.63	208.31	207.96	207.29	207.53	207.88	207.7	208.87	204.3	206.24	207.59	208.36	209.82	206.68	211.3	206.87	203.39	208.35	205.61	205.02	208.26	208.03	206.2	211.33	210.79	205.46
200.79	201.08	200.18	201.97	200.78	200.09	202.39	200.19	201.83	198.25	202.09	198.32	198.67	197.28	198.03	202.23	202.73	197.54	202.43	198.35	198.02	200.37	198.77	200.54	199.97	200.19	199.31	199.11	197.59	200.61	200.8	198.79	202.54	197.01	198.02	198.17	199.05	199.02	203.16	201.5	199.33	199.18	197.6	201.37	202.12	201.02	201.51	198.62	201.72	197.1
201.62	204.67	201.99	203.28	206.29	204.26	204.97	204.05	202.57	204.47	206.95	205.65	201.13	206.31	202.05	203.87	203.46	204.36	203.23	203.48	200.42	204.2	204.97	202.3	203.64	205.36	204.32	204.84	202.92	199.92	203	203.93	204.9	204.3	202.9	204.56	206.21	202.2	200.03	204.65	205.56	206.12	202.76	205.46	204.85	205.25	205.93	200.97	202.58	204.13
212.19	208.1	207.53	208.51	204.19	207.44	206.87	206.77	209.37	206.88	209.41	206.86	206.25	206.55	206.18	208.23	207.95	206.49	208.6	207.98	206.48	205	211.3	207.22	207.99	207.87	206.23	207.26	209.94	207.78	207.14	208.58	209.36	207.22	210.22	210.11	207.87	211.23	207.48	209.73	211.47	204.14	203.78	206.91	208.69	207.92	207.99	202.8	206.55	207.12
207.47	207	208.35	207.13	209.07	210.97	210.62	207.87	207.37	210.13	208.55	207.42	206.39	206.73	204	206.88	209.17	208.36	206.54	208.51	206.63	207.76	207.49	210.13	207	209.64	208.78	207.18	206.56	210.9	207.37	208.77	209.04	205.07	209.58	212.68	210.16	208.27	208.27	209.39	210.37	209.2	206.25	207.61	205.88	207.93	213.25	210.53	205.09	208.16
206.35	202.67	200.32	200.03	197.86	202.79	200.42	201.52	200.76	200.03	200.16	200.39	201.5	198.93	205.06	202.02	198.11	203.44	202.52	199.69	202.4	200.97	201.36	201.93	200.51	201.98	199.66	202.83	202.75	200.74	202.39	199.55	200.92	202.42	201.8	199.67	202.56	203.94	200.98	200.95	198.87	201.44	200.86	201.55	198.3	201.38	199.03	201.63	202.06	202.67
203.01	202.68	204.75	207.56	202.72	202.42	205.17	205.21	203.26	203.68	203.92	205.3	203.45	203.87	201.71	203.58	202.9	202.31	200.79	204.74	205.39	203.36	202.58	203.05	206.68	204.97	203.32	202.14	204.03	201.78	200.5	204.3	203.82	202.24	200.86	202.06	203.7	204.52	203.93	205.41	202.89	202.84	203.87	203.87	204.05	201.08	204.46	203.16	204.19	205.39
209.59	210.73	209.43	207.81	208.26	205.83	206.32	206.63	209.97	210.98	211.81	206.87	208.7	209.76	208.93	209.01	206.68	210.91	208.96	206.29	211.41	206.68	205.16	208.77	210.12	208.24	210.01	205.13	212.03	211.72	209.12	208.34	209.53	211.41	204.67	207.88	208.67	206.52	206.04	207.27	209.46	210.54	207.65	207.45	208.39	206.73	208.9	205.51	208.97	210.22
199.83	197.34	196.5	194.41	200.51	196.76	200.66	198.79	198.71	197.5	196.37	195.98	197.94	197.45	197.98	198.11	196.65	199.43	199.13	198.43	199.09	199.04	199.84	200.7	200.13	201.94	196.28	200.07	200.04	197.27	201.48	200.33	197.74	197.81	196.26	197.61	198.35	197.9	200.5	199.62	198.09	198.2	202.19	197.76	197.26	200.15	197.44	199.71	200.56	196.31
199.91	203.13	200.5	200.86	200.03	199.68	202.52	200.07	198.39	200.46	198.19	199.09	197.21	200.7	200.97	198.26	200.57	201.5	201.95	200.38	197.83	198.81	199.35	199.98	201.05	199.54	199.96	200.41	202.89	199.46	199.35	200.9	201.54	198	198.22	202.86	200.12	198.87	199.44	200.52	201.19	201.61	199.29	203.08	200.87	199.8	199.2	201.83	202.08	201.89
205.07	207.29	207.66	206.99	209.34	208.25	204.03	208.81	205.89	209.46	209.55	208.93	208.56	209.13	207.38	208.44	207.09	212	206.17	207.34	207.02	209.13	210.3	206.96	209.16	205.45	209.02	205.17	206.72	208.84	209.09	204.61	207.08	205.85	208.18	208.67	207.15	210.58	207.53	208.91	209.98	209.68	209.14	205.36	207.03	205.72	209.02	202.41	206.63	208.3
211.23	215.1	213.23	215.85	213.2	211.02	212.56	214	214.5	212.84	213.55	212.21	212.03	214.25	215.33	213.99	213.17	213.62	215.49	211.74	209.77	211.29	212.79	211.82	214.29	212.04	211.07	214.91	214.44	209.85	210.5	214.59	212.03	215.57	211.79	213.33	212.5	210.92	213.77	211.78	211.13	216.98	212.1	212.35	212.35	212.8	213.48	210.16	212.51	212.48
206.72	208.4	206.95	202.95	206.59	207.93	208.55	205.12	207.46	206.76	209.74	204.55	213.41	208.81	207.75	207.8	205.93	208.23	207.97	208.51	207.69	209.66	210.14	208.87	205.05	205.43	208.87	208.38	206	208.1	209.89	209.45	207.12	208.18	205.75	205.65	207.18	205.32	206.79	204.23	206.67	207.77	205.68	208.97	207.95	208.41	210.87	208.09	209.81	208.17
203.48	206.46	206.28	206.15	205.73	205.52	206.52	205.44	210.08	204.5	204.52	207.7	207.7	204.82	205.05	207.24	208.12	209.31	204.95	206.45	208.8	204.13	207.54	203.75	204.87	206.39	205.93	204.1	207.31	207.31	205.46	207.07	206.73	206.22	208.05	207.49	207.05	206.77	207.92	206.7	204.49	209.82	205.03	203.94	204.2	205.35	207.68	208.14	204.12	211.19
209.32	208.85	205.91	206.36	206.75	206.11	204.52	206.58	209.76	205	203.96	206.41	207.01	206	206.32	203.16	208.89	208.01	205.88	205.64	208.93	209.27	205.44	203.78	206.91	204.84	204.07	208.48	208.36	208.17	208.28	205.41	203.22	204.99	207.64	205.83	205.22	206.45	206.2	206.05	205.81	205.4	208.14	204.51	204.66	206.71	206.82	206.91	204.17	206.22
203.69	202.38	199.53	202.75	203.96	202.6	200.97	203.48	201.55	200.05	205.99	198.53	209.02	203.42	204.8	203.55	204.77	203.33	201.82	204.35	204.45	203.73	206.42	202.2	204.22	205.76	202.59	202	203.99	202.49	201.13	202.52	204.32	202.64	202.02	203.09	203.5	204.15	200.24	200.67	204.25	203.46	202.31	204.29	201.13	201.44	201.6	203.46	203.54	201.62
195.14	190.57	194.63	194.79	196.43	194	197.49	196.61	196.89	193.81	195.33	195.63	196.13	192.98	194.23	192.48	193.84	196.89	194.2	194.48	195.83	192.48	196.27	197.69	195.58	193.46	197.37	193.63	196.55	195.47	194.48	195.11	193.82	194.75	191.21	192.25	198.59	195.04	190.92	192.78	196.34	193.9	192.58	193.84	195.33	193.5	195.32	196.74	192.73	198.61
200.26	206.59	205.07	204.22	201.68	202.26	204.61	205.12	204.14	202.72	204.17	202.23	204.97	200.36	201.51	202.6	203.37	205.29	203.16	204.61	204.08	203.81	204.93	201.31	205.48	205.94	203.22	200.66	201.37	202.87	206.07	205.72	203.49	201.06	204.86	205.92	203.52	206.26	204.37	203.04	204.69	203.89	203.42	201.93	205.92	204.54	203.57	201.8	203.5	202.9
212.36	215.54	208.33	209.69	211.89	206.02	212.4	211.09	212.14	211.14	214.17	214.56	212.58	211	212.72	212.44	209.6	212.21	211.68	211.04	211.86	208.55	210.05	209.91	215.39	211.98	211.81	214.06	212.04	210.55	208.94	213.46	213.1	214.74	210.96	214.36	209.23	209.67	212.99	212.22	210.58	209.26	212.04	209.44	209.99	211.8	213.01	213.14	211.75	213.29
209.71	208.67	209.86	207.34	210.15	207.74	212.37	208.19	204.28	205.93	207.91	208.8	211.3	210.12	208.71	208.96	210.15	206.62	208.34	209.06	206.32	207.84	210.47	208.9	208.18	208.42	210.27	209.41	209.1	208.13	207.3	205.57	211.2	208	209.98	209.24	209.63	208.74	207.6	207.22	211.15	213.05	208.22	211.22	207.43	209.64	206.3	210.35	209.79	209.84
206.62	210.43	210.26	208.99	207.47	208.51	209.2	211.48	211.19	206.42	209.3	212.84	208.3	209.7	209.89	207.05	210.36	210.07	209.41	206.24	209.34	210.74	208.54	208.23	210	209	207.66	210.81	209.45	209.77	204.56	211.51	210.55	208.63	208.53	208.9	208.08	212.46	208.79	207.9	210.22	210.95	211.92	209.71	211.98	208.51	205.51	210.73	209.66	211.43
205.89	206.64	206.41	206.08	206.71	204.66	202.87	204.07	204.15	203.51	205.53	205.66	209.11	206.05	204.61	205.24	206.02	206.34	205.62	205.41	204.24	206.61	203.38	205.69	207.98	203.61	204.04	205.11	204.41	206.6	206.35	202.83	204.52	205.65	206.8	204.32	202.27	205.17	206.25	207.23	205.66	205.55	208.11	204.04	205.09	205.69	207.24	208.77	206.1	205.69
208.21	207.54	208.71	209.8	205.14	208.87	212.13	206.33	207.39	206.08	208.86	209.5	207.2	208.36	205.78	209.52	207.06	207.24	205.23	208.02	206.16	207.6	207.61	205.83	208.72	207.91	207.53	205.74	210.75	207.83	208.98	207.61	206.63	208.99	211.75	204.91	206.83	204.92	210.12	206.41	207.14	206.07	211.46	207.34	207.64	205.86	203.17	209.38	204.53	210.2
196.66	195.28	194.46	192.71	195.09	193.49	194.27	197.67	190.47	194.59	200.16	196.23	192.11	192.47	196.6	194.93	193.99	193.84	197.69	193.55	194.18	197.75	193.79	194.31	194.14	196.23	191.82	196.65	194.17	194.86	193.59	194.35	194.73	192.33	193.17	192.27	197.24	197.28	197.86	196.75	194.28	193.89	194.28	198.25	195.69	194.28	196.11	197.03	191.96	195.97
197.74	201.85	202.4	201.84	201.82	200.34	199.93	200.33	201.53	199.79	199.54	198.69	198.75	201.7	196.46	198.27	202.45	201.56	202.42	201.25	198.62	203.21	200.9	199.79	200.36	195.43	198.22	203.29	199.03	200.46	198.17	199.94	201.7	203.4	202.01	198.47	202.05	200.5	198.38	199.74	202.59	199.16	201.51	203.6	203.43	199.32	201.57	198.38	200.49	199.01
200.69	199.43	199.12	198.11	201.26	200.17	197.17	199.43	197.1	198.82	202.04	197.42	201.99	196.11	198.55	201	195.9	198.11	203.43	203.35	199.58	201.21	198.31	200.34	200.21	200.56	198.25	201.57	199.67	199.69	198.41	200.93	201.91	199.25	199.97	202.42	200.33	197.96	198.57	200.72	193.96	200.38	197.05	200.67	196	199.96	199.11	201.48	199.02	196.73
198.3	195.37	202.59	199.14	196.01	199.97	201.67	196.87	196.82	201.17	195.36	198.8	198.35	199.11	192.92	199.5	197.23	197.53	197.4	198.43	198.07	196.51	197.05	199.17	196.18	196.74	197.6	196.42	194.76	198.83	197.49	198.72	195.05	196.22	199.73	199.12	199.41	197.26	193.81	199.22	193.25	198.31	199.33	196.02	200.45	196.66	197.28	195.77	194.87	196.09
209.19	208.88	206.05	206.94	206.49	209.21	210.19	207.25	210.38	207.8	206.29	211.59	208.99	208.2	208.88	206.6	209.23	208.8	207.2	207.55	207.31	209.83	207.46	211.43	208.13	205.08	208.89	209.74	207.91	208.94	210.11	207.56	212.03	206.7	211.41	211.82	209.85	207.03	208.85	204.71	208.97	210.01	208.46	207.41	208.01	208.84	208.24	207.97	210.39	205.01
205.01	208.78	204.71	204	206.31	205.67	206.68	205.52	207.58	205.5	206.08	208.02	205.12	208.63	206.32	204.74	207	207.2	206	206.37	206.82	203.69	206.02	204.24	206.1	206.1	205.81	205.54	207	207.92	207.2	206.71	203.22	205.73	204.27	207.24	206.19	207.44	206.62	205.48	205.81	206.93	204.41	206.47	207.42	207.21	207.75	203.9	206.85	205.65
200.08	196.12	199.07	201.34	196.98	202.8	203.56	200.56	203.68	198.01	203.62	198.64	200.06	200.71	203.68	197.9	201.58	199.74	200.15	202.29	200.18	201.26	201.07	202.7	199.88	201.48	201.84	201.96	197.97	199.76	199.91	198.97	201.89	199.53	201.64	200.81	198.66	204.36	203.05	200.68	198.82	201.55	201.62	203.86	202.93	199.61	200.21	199.94	202.16	203.95
216.96	217.02	215.58	216.09	218.3	213.19	217.33	219.03	213.93	217.33	219.76	216.87	217.4	217.25	217.43	216.9	217.79	218.08	215.36	215.49	219.79	219.15	217.25	216.12	216.8	216.25	216.18	219.5	217.3	216.67	218.69	219.14	215.52	215.52	216.22	221.03	216.22	213.54	221.12	215.85	216.79	218.27	216.57	215.82	218.3	217.48	217.15	218.08	216.42	214.96
198.5	196.55	195.75	198.27	198.95	200.13	198.49	197.44	200.05	202.26	200.85	197.05	196.89	200.73	197.67	200.8	202.18	203.04	198.3	200.9	200.11	201.24	197.22	199.47	199.06	200.18	201.2	198.32	199.93	198.31	199.38	198.49	198.32	200.13	199.72	202.9	200.87	200.38	200.35	197.96	198.47	196.86	201.15	198.81	200.44	200.4	200.36	198.29	198.66	197.2
208.69	203.27	205.35	207.54	205.87	207.12	202.37	205.95	204.74	205.05	205.78	207.29	205.14	207.18	204.96	209.05	207.17	208.17	203.66	206.75	207.11	205.5	202.17	206.38	205.93	202.87	203.97	203.98	206.43	203.34	205.56	206.73	207.14	204.28	206.5	205.26	203.03	208.41	207.17	203.58	207.31	204.23	205.42	204.69	207.25	205.4	203.44	205.01	204.5	204.47
210.28	209.79	207.89	211.13	213.49	208.45	207.89	210.11	206.83	207.89	208.94	208.32	205.81	205.78	203.92	208.2	211.2	207.83	207.93	207.67	208.03	211.54	208.46	206.32	208.72	205.69	205.45	208.44	209.73	209.26	207.56	206	206.82	206.11	207.12	206.59	206.21	207.48	207.03	209.29	205.87	213.65	207.11	206.78	211.83	211.07	205.97	207.2	208.68	209.37
202.33	200.93	202.91	200.92	202.78	200.36	201.03	201.8	202.15	199.92	201.1	207.19	203.32	202.39	205.47	203.34	198.92	202.22	204.44	201.82	201.51	198.54	204.86	199.52	205.71	203.24	200.9	201.15	201.11	201.64	204.55	201.25	199.86	203.44	201.5	200.21	199.84	202.74	203.64	201.93	203.88	201.97	200.93	204.98	203.71	200.6	202.66	202.31	202.62	200.8
208.43	208.37	206.82	210.12	207.92	213.3	208.99	205.69	209.94	210.02	210.19	213.06	208.77	210.17	209.19	207.57	208.83	210.87	209.19	211.42	208.77	208.86	209.74	209.52	207.39	208.47	210.88	210.32	207.09	207.56	211.9	208.22	208.89	208.25	207.92	210.83	209.85	208.06	207.99	210.47	211.3	209.29	214.07	209.5	206.25	211.95	211.47	208.3	211.92	211.02
206.42	205.64	208.56	205.2	203.12	207.35	209.42	208.01	207.31	210.2	205.42	206.24	207.98	209.98	210.32	208.65	207.21	210.5	208.74	206.24	208.45	207.59	208.11	208.74	207.87	208.03	209.58	206.65	206.77	209.52	209.22	208.67	207.1	210	210.49	211.77	207.73	208.62	207.71	206.98	204.99	209.22	208.6	207.3	204.46	208.69	206.1	205.06	207.53	206.5
208.35	211.99	213.66	213.99	210.61	211.27	211.48	213.92	208.6	213.78	211.02	213.19	212.15	212.34	213.5	212.05	208.28	211.94	211.04	210.9	213.19	216.48	212.03	207.17	207.78	211.66	212.26	209.67	212.21	212.29	209.55	212.56	211.27	212.07	212.04	213.13	214.16	209.87	212.77	210.03	210.25	211.06	210	214.19	211.01	213.39	213.81	211.81	214.05	213.1
208.22	208.82	206.76	207.68	207.2	209.26	209.83	209.89	210.17	208.29	207.86	213.81	206.34	209.28	209.04	204.71	207.45	206.71	212.39	206.85	210.97	209.87	208.41	206.68	209.77	212.91	207.77	209.37	209.98	208.97	207.97	204.48	207.8	207.99	208.59	210.67	209.4	209.43	211.75	209.38	208.84	211.18	208.64	209.23	209.59	210.18	208.01	209.01	206.28	208.7
212.39	212.21	211.24	211.07	210.32	210.42	211.32	212.52	210.54	208.72	210.72	211.09	212.32	209.96	209.68	213.6	212.49	210.2	209	207.12	214.09	207.51	214.61	213.83	209.54	212.81	212.14	213.36	209.41	210.33	214.62	211.91	213.71	208.59	209.98	212.17	212.39	213.81	209.91	212.42	213.17	211.46	213.12	212.33	210.59	211.21	211.48	209.6	211.16	210.27
204.83	202.07	206.66	203.55	203.44	203.8	200.6	202.04	205.56	206.33	202.75	201.1	201.16	201.15	202.28	201.69	202	200.62	200.19	202.64	201.25	205.51	201.52	205.27	205.02	201.77	202.06	202.55	202.1	204.12	205.1	203.85	204.23	207.02	202.04	202.63	202.69	201.65	202.18	200.78	203.51	203.36	200.56	202.53	202.77	204.77	203.77	203.18	198.8	203.49
205.26	202.21	201.89	206.02	205.93	198.93	207.65	203.02	201.77	201.25	203.43	201.4	201.1	203.21	200.79	203.2	203.48	200.82	200.59	202.3	202.39	203.13	204.77	203.47	205.53	205.1	204.96	205.81	200.65	204.94	202.21	202.21	204.06	206.45	204.81	201.78	201.31	204.35	204.96	202.99	200.76	202.91	204.85	202.4	205.99	203.84	205.55	204.7	203.04	206.85
214.6	212.93	211.83	210.7	213.7	216.9	209.32	215.33	214.54	214.01	210.37	213.52	213.3	211.38	212.88	212.44	211.91	213.85	211.54	213.19	210.71	215.05	213.35	212.16	218.28	211.47	214.31	211.02	210.95	212.32	213.88	216.01	216.68	212.12	213.03	210.48	213.44	212.41	212.57	212.69	211.29	213.84	214.04	212.97	212.14	210.43	212.7	213.44	213.49	212.45
192.94	196.02	194.99	192.51	195.23	193.52	198.63	194.22	194.69	192.03	199.75	196.2	195.79	193.32	191.92	195.25	193.39	197.46	193.19	194.24	194.96	195.06	191.35	192.65	191.64	192.08	195.27	192.12	192.23	192.29	195.2	196.66	193.32	192.34	192.17	196.83	193.65	192.93	194.54	193.64	191.6	193.63	193.5	195.82	194.97	192.88	194.4	195.51	194.63	192.63
206.81	204.22	209.64	206.25	209.4	207.78	209.59	207.36	207.34	206.3	209.06	206.88	208.32	205.85	207.44	205.83	207.45	207.74	206.23	208.76	204.91	206.48	204.55	206.22	205.77	207.3	207.63	209.54	206.61	206.35	209.64	208.32	205.91	208.15	207.18	205.43	206.13	208.56	204.57	206	207.39	205.42	205.18	210.81	207.69	206.94	210.23	208.39	208.48	207.06
209.72	213.88	211.89	210.77	212.47	212.74	210.83	210.8	209	208.9	208.94	208.8	211.06	212.42	208.12	212.78	212.24	212.79	212.4	211.39	209.49	213.46	208.4	210.74	209.97	212.85	210.76	209.91	211.39	213.65	209.69	205.87	212.89	211.51	211.34	214.3	210.6	211.04	212.17	210.02	208.72	215.66	214.5	213.84	209.24	211.39	212.33	211.72	210.53	213.43
197.92	195.8	196.12	190.84	194.62	192.5	192.52	191.18	196.17	190.94	193.65	196.93	196.08	194.19	195.3	194.93	193.94	196.02	194.74	198.32	196.19	196.02	193.96	194.48	192.63	191.9	191.25	192.36	190.79	193.44	196.83	193.82	196.34	195.69	190.93	193.16	193.11	191.18	196.82	194.73	189.8	194.49	191.36	195.55	193.2	196.81	193.42	198.56	195.59	194.09
220.41	218.94	216.93	218.13	217.3	216.82	216.91	217.89	215.54	216.57	217.77	219.79	218.87	219.55	217.72	217.68	217.19	219.02	216.4	217.01	218.17	217.9	215.94	218.03	217.55	216.49	215.98	216.95	216.22	217.11	219.7	216.9	215.42	214.23	216.36	217.8	219.07	215.57	216.58	217.67	213.51	215.34	216.99	215.49	214.99	215	215.14	215.46	216.39	213.52
208.3	207.29	207.65	207.71	205.66	207.04	207.81	207.29	208.29	207.68	208.05	206.55	206.17	207.88	207.96	207.09	209.1	204.94	209.23	208.11	213.96	206.38	209.3	206.14	208.46	204.5	207.84	209.95	207.16	206.99	211.25	204.87	205.76	209.95	205.32	206.3	206.63	207.41	207.56	208.74	207.91	206.44	206.71	207.24	210.5	207.96	207.66	206.64	204.63	207
203.51	205.62	207.25	203.89	202.89	203.17	200.69	203.12	199.38	203.49	205.27	203.82	205.83	199.63	207.33	204.03	203.62	204.53	204.63	206.1	203.01	201.67	204.28	204.73	204.8	201.93	202.21	200.76	206.69	202.09	201.22	205.75	204.29	204.13	205.78	205.3	202.14	200.82	204.06	206.94	206.02	205.57	203.56	203.81	201.35	205.72	204.1	205.47	204.95	206.44
203.34	205.91	204.58	204.43	205.9	203.85	201.52	200.51	206.55	204.66	201.7	204.71	202.84	204.78	202.14	203.41	202.53	202.56	207.28	202.09	204.4	201.5	207.34	202.75	204.52	204.93	206.47	204.06	203.47	205.07	201.65	202.92	204.93	202.15	199.04	201.22	206.03	202.86	203.68	204.09	204.18	203.26	203.24	202.4	202.62	201.22	201.06	202.93	202.86	205.5
201.74	204.06	205.93	202.79	200.98	200.05	204.85	207.43	203.59	203.37	203.81	204.18	203.59	205.9	203.37	203.02	203.45	205.39	203.46	203.53	203.31	201.96	206.46	204.79	203.82	202.53	205.05	204.13	207.12	202.18	204.39	201.92	201.31	201.13	200.07	202.28	201.54	202.72	204.05	202.73	205.32	203.08	207.58	202.39	202.06	206.31	199.53	205.29	205.96	202.8
204.4	201.49	199.92	205.89	203.52	202.24	203.35	202.97	198.05	198.55	204.86	202.28	204.89	202.45	202.42	200.95	199.72	199.34	202.86	201.7	202.87	203.86	203.37	201.88	203.03	206.49	204.61	204.4	200.63	203.7	199.37	200.64	203.12	202.8	197.74	203.09	199.8	202.62	202.4	203.05	204.35	205.2	202.34	202.07	197.61	202.48	200.73	204.02	202.37	202.65
205.88	202.68	206.98	202.33	206.08	205.56	205.92	206.56	202.34	206.35	208.75	205.62	202.95	205.8	202.7	206.26	207.45	203.12	210.56	205.09	210.1	208.23	205.94	204.43	206.9	205.13	207.61	207.68	206.05	208.82	203.91	205.98	204.07	205.5	204.88	207.12	207.66	208.66	208.64	206.32	204.75	205.47	206.7	207.14	204.93	208.12	203.24	208.96	206.52	204.92
208.63	206.95	207.87	209.07	208.92	208.56	209.1	208.07	209.59	213.33	207.43	205.14	208.56	208.41	209.05	206.53	209.44	207.76	210.08	206.89	205.34	210.77	210.93	209.61	209.33	209.43	210.09	209.21	210.52	210.04	210.54	208.44	210.04	209.68	211.38	211.03	204.48	211.98	209.12	210.03	207.99	208.64	211.1	210.5	203.87	208.92	207.07	208.59	209.89	208.65
210.36	207.36	210.69	212.22	210.9	211.39	210.43	205.62	206.1	209.5	210.38	208.32	208.33	207.62	207.2	207.3	209.77	209.6	208.76	207.34	207.27	208.98	208.65	205.94	208.06	212.73	209.42	207.68	209.64	207.82	207.47	207.82	209.4	206.89	206.06	206.33	204.7	211.27	207.96	208.27	209.61	209.73	209.06	212.15	206.77	208.83	209.87	207.82	208.99	207.15
203.16	205.58	202.75	201.58	202.81	204.18	203.21	204.57	205.08	201.75	205.24	208.85	204.41	202.69	207.08	202.91	207.44	203.72	200.07	202.01	206.42	203.22	203.52	202.51	201.64	202.76	205.06	203.56	203.02	200.85	202.99	203.66	205.12	206.28	202.72	204.04	205.93	202.73	204.91	204.48	201.42	204.97	202.27	204.12	204.49	205.34	200.05	205.42	201.57	205.99
203.21	202.59	204.4	206.88	204	204.22	206.51	205.34	204.56	202.5	206.35	200.89	204.36	204.24	205.04	204.35	204.6	203.3	207.03	203.86	205.23	202.88	201.14	205.89	204.22	204.16	200.45	204.95	206.09	206.13	202.6	203.87	204.91	205.12	202.25	200.57	203.54	202.6	203.5	202.48	201.49	203.51	205.94	202.58	205.3	201.29	203.44	205.74	205.56	204
201.79	203.14	206.2	202.52	204.83	203.36	201.86	206.96	207.14	201.93	203.19	204.75	205.4	203.05	202.64	206.73	201.63	202.52	205.34	203.1	202	202.83	202.22	204.09	205.46	202.79	203.25	203.02	203.93	203.65	203.35	204.23	202.08	205.66	203.61	202.6	201.8	198.16	201.55	204.2	207.01	204.12	206.36	202.75	202.09	202.79	206.03	205.29	202.15	205.24
200.22	198.35	201.18	205.95	199.46	202.46	200.28	199.53	199.63	201.25	200.37	203	200.92	200.94	200.51	202.55	199.21	199.64	198.73	201.15	203.44	200.39	201.1	199.33	201.79	204.3	200.28	201.25	201.52	201.14	201.35	201.75	200.24	200.32	202.17	200.21	200.65	202.35	202.26	200.22	202.4	202.43	200.69	200.31	198.6	200.53	199.71	201.76	202.39	199.13
211.67	206.42	211.2	213.43	210.46	215.34	213.14	212.43	210.92	211.42	214.26	209.44	210.64	212.82	210.25	213.65	210.16	213.21	212.01	212.5	211.13	213.27	210.66	212.88	212.58	212.47	211.26	212.77	210.13	211.23	209.4	210.82	215.73	208.74	211.86	211.83	210.14	211.67	212.26	210.25	212.75	212.27	214.09	206.36	211.34	211.79	211.09	210.77	212.21	209.86
205.6	205.46	208.09	207.57	207.19	205.87	211.89	210.03	211.17	206.73	209.92	204.75	207.71	206.2	206.61	207.82	205.87	208.02	207.12	204.43	208.7	207.01	208.33	206.78	209.67	206.13	210.8	208.38	207.05	207.6	207.98	206.86	208.84	209.11	208.56	209.6	207	205.91	206.82	204.91	207.66	208.97	206.56	203	207.2	210.54	208.05	204.21	208.6	206.2
201.4	201.44	200.49	202.51	198.76	203.09	199.61	203.34	199.64	201.72	199.33	202.53	202.21	203.56	199.15	202.66	200.05	202.17	200.52	200.06	199.13	204.57	201.94	201.46	200.28	200.65	200.35	201.58	201.69	201.03	203.59	203.53	201.54	203.54	204.03	201.75	200.34	199.52	200.37	199.81	196.32	197.43	200.64	199.59	199.64	201.23	201.29	201.04	198.58	200.59
205.27	208.03	206.91	210.26	206.58	207.87	204.82	208.84	204.77	207.77	206.54	207.21	204.38	207.33	204.94	204.15	205.62	206.4	206.46	207.19	205.21	206.11	204.14	205.96	204.72	204.61	209.07	207.09	205.98	208.7	203.16	207.18	205.22	204.85	207.78	205.83	205.48	203.34	204.91	208.87	205.37	208.92	207.43	204.22	204.7	206.82	204.13	209.83	204.46	202.98
203.94	202.53	202.31	204.48	203.43	202.76	205.91	203.14	200.68	201.55	201.97	200.12	201.82	201.67	202.01	201.22	203.03	201.74	204.14	202.74	205.85	202.89	204.71	202.2	200.05	203.15	202.73	201.68	199.07	204.62	199.65	204.23	204.54	204.93	202.96	203.5	203.25	203.18	204.93	201.27	200.1	202.43	204.11	204.44	199.6	202.03	202.72	204.88	201.79	202.14
213.93	214.84	214.33	212.4	211.86	214.34	214.62	213.05	215.02	215.57	212.71	214.1	212.16	212.61	212.71	215.04	213.17	210.3	213.31	214.3	210.22	209.98	214.12	215.47	213.14	216.62	217.48	213.04	210.22	214.99	212.63	215.66	213.4	210.33	212.45	212.8	216.34	210.93	214.9	211.39	215.46	212.48	216.61	213.37	215.31	210.47	213.65	212.44	213.09	214.66
203.02	202.26	202.94	203.28	202.7	199.93	201.68	204.07	203.38	203.93	201.79	204.99	205.57	202.77	201.94	202.95	201.84	206.33	197.36	204.9	201.44	202.35	202.06	202.34	202.99	200.28	203.16	202.82	203.7	205.01	201.86	206.43	201.55	196.66	201	201.8	199.77	202.92	206.29	201.51	197.39	204.9	198.37	200.78	202.08	202.73	205.64	201.96	202.25	205.02
201.76	204.01	201.95	204.04	203.44	198.01	201.95	203.88	201.85	203.32	204.52	204.11	203.53	201.34	203.93	201.22	199.2	201.91	203.26	202.56	204.12	206.07	202.33	204.57	201.89	202.06	204.49	201.22	201.09	204.11	202.28	201.24	202.38	202.46	200.71	200.96	203.1	199.67	204.69	201.88	203.53	202.68	203.02	203.5	200.78	204.88	208.22	200.26	201	203.33
201.02	204.68	199.97	204.44	204.55	203.3	205.49	203.54	207.02	205.49	203.58	204.61	203.25	205.46	204.89	199.14	204.99	205.47	204.74	205.86	202.66	205.34	208.05	204.36	202.79	205.87	202.72	201.89	203.28	204.01	203.31	203.45	204.71	200.32	204.22	203.09	203.45	202.32	202	205.2	203.56	204.18	202.62	204.98	201.26	202.58	203.57	205.11	205.97	202.04
195.38	193.61	194.73	193.07	191.98	194.26	194.8	193.38	193.69	196.12	193.56	194.07	192.23	196.87	196.45	195.17	194.39	194.94	193.57	196.78	194.93	195.94	195.46	194.74	192.29	195.96	193.47	193.38	196.76	196.98	192.68	194.55	189.96	193.28	195.45	195.45	195.08	195.32	194.9	194.95	195.36	193.7	194.81	198.04	191.89	195.49	195.54	198.46	198.13	193.35
213.27	210.79	212.52	215.43	212.3	209.17	212.89	211.36	210.97	209.51	213.02	212.42	208.01	212.51	211.25	215.08	212.14	212.79	207.98	211.11	213.99	212.37	211.51	214	213.38	212.01	212.65	211.57	213.72	212.93	213.67	214.44	212.75	213.51	211.06	215.02	214.17	213.27	212.39	209.97	211.33	213.24	212.22	209.66	214.69	211.17	211.05	212.97	210.22	211.08
205.58	209.2	209.25	209.45	208.4	208.03	209.32	212	207.16	209.39	207.34	208.66	209.14	207.18	209.19	207.57	209.55	206.48	209.31	209.99	208.71	207.96	209.62	207.24	208.37	207.46	208.88	211.03	209.61	209.04	207.78	208.56	207.87	210.95	208.75	209.1	206.46	206.73	207.34	211.11	211.52	210.89	208.35	207.25	208.57	209.43	208.75	209.89	208.36	207.65
202.77	203.9	203.34	200.92	204.59	201.52	202.54	197.15	201.39	202.41	199.2	201.19	201.23	203.01	203.17	204.81	202.99	201.84	201.88	200.88	203.95	200.52	200.53	200.63	201.29	201.7	201.95	203.5	204.05	203.8	201.67	201.96	202.09	203.66	202.26	202.58	200.41	202.36	203.6	204.43	204.38	202.96	204.54	204.5	201.58	204.24	202	203.3	200.65	205.42
209.78	210.58	208.87	209.43	211.3	209.65	209.87	210.87	211.05	209.96	212.07	208.91	207.5	212.62	208.4	212.05	208.28	211.17	208.77	207.89	209.4	208.64	210.67	210.26	208.84	211.33	205.7	206.78	204.75	209.96	207.13	209.88	211.76	211.92	209.1	207.83	209.72	207.45	211.15	211.3	208.18	211.15	207.55	204.95	208.21	211.38	206.89	209.9	209.01	210.04
211.43	212.49	211.8	207.81	210.34	208.57	210.2	208.56	206.99	206.64	208.15	211.8	211.39	205.15	210.52	206.78	208.29	209.77	206.48	210.59	208.25	208.48	209.07	207.46	208.53	206.51	207.42	208.57	210.49	210.55	206.68	205.41	208.77	208.46	208.04	209.2	212.44	209.46	208.15	208.66	211.05	208.66	208.51	208.23	206.66	207.34	207.26	211.59	205.76	206.91
208.51	207.45	207.88	210.24	207.79	209.97	209.37	206.31	208.02	212.22	205.94	209.97	209.97	210.99	211.96	208.17	207.46	205.73	210.39	210.3	209.06	212	208.27	210.79	207.41	207.78	211.07	210.57	208.9	210.79	209.92	208.47	210.23	209.35	208.5	208.8	211.12	210.25	210.05	209.16	212.51	207.24	209.22	209.55	209.15	208.32	209.12	209.22	208.63	206.63
198.62	201.03	199.2	199.5	202.59	200.27	198.55	197.76	199.76	199.46	199.73	197.73	198.17	197.68	198.11	195.74	195.95	199.34	197.3	200.75	198.05	196.02	198.22	200.98	201.5	197.14	200.35	198.67	196.13	197.25	200.84	201.19	198.1	194.69	201.56	197.7	196.61	199.44	200.7	197.92	198.32	197.76	196.69	202.17	198.38	197.71	198.27	197.78	200.93	195.11
205.99	207.67	206.73	203.16	204.88	210	206.98	203.93	206.85	207.6	207.01	204.27	210.61	205.76	206.99	209.28	205.66	203.16	206.15	206.64	204.09	206.08	206.24	207.04	207.44	208.21	210.23	205.46	208.28	204.14	205.34	208.23	206.81	209.13	205.87	204.78	207.73	203.95	205.78	206.9	205.64	205.19	206.85	208.6	208.11	205.9	203.38	210.61	205.69	208.95
217.18	219.86	217.98	214.72	216.29	217.72	219.51	216.12	214.64	217.68	218.74	216.77	218.83	217.14	217.49	218.31	217.47	215.03	218.77	216.85	219.2	217.29	218.38	219.01	219.59	218.29	220.26	217.71	217.94	215.99	221.63	218.26	217.87	213.48	214.55	217.35	217.99	218.17	216.33	219.07	218.88	220.2	218.06	222.02	220.02	220.91	216.84	216.87	218.71	218.7
210.85	206.93	207.76	210.47	213.73	210.17	208.72	208.57	208.98	208.34	210.76	212.16	208.95	206.86	207.54	206.81	212.34	207.22	207.04	208.31	207.02	211.04	211.52	208.22	209.19	211.54	207.82	210.3	210.23	211.19	209.87	210.5	209.24	209.62	209.52	208.94	207.76	210.24	211.02	211.94	212.29	210.75	210.08	206.48	210.49	207.65	209.44	210.04	207.05	205.42
202.86	200.66	199.91	201.91	202.24	200.37	200.42	200.51	199.76	203.62	198.32	199.78	197.23	198.32	202.24	200.13	200.73	199.45	203.01	201.21	196.93	200.28	202.01	198.54	199.01	200.98	199.64	202.51	199.68	201.51	202.35	201.53	200.96	202.4	196.79	199.08	199.48	203.7	201.16	198.91	201.33	197.94	199.51	198.97	199.93	201.62	200.29	200.74	202.8	203.07
217	217.37	215.49	217.49	217.34	218.31	216.09	219.28	218.56	217.75	218.17	217.81	216.2	214.55	215.8	220.15	218.36	215.73	216.06	215.45	215.74	220.29	215.3	218.88	220.06	215.01	215.31	216.92	218.63	218.76	217.57	215.98	216.5	213.61	220.19	219.3	215.31	217.01	215.13	219.23	218.63	218.36	216.64	216.24	215.03	214.65	219.69	218.6	216.16	218.85
219.05	219.44	219.92	220.33	220.21	221.58	216.36	217.24	215.23	213.55	215.74	214.38	215.34	215.55	218.14	218.81	215.98	215.62	217.71	218.48	215.11	217.66	214.61	218.4	215.76	216.49	215.31	219.77	218.88	216.03	219.45	219.03	221.82	216.84	215.25	213.68	217.43	218.16	219.69	218	217.26	218.86	214.92	215.56	215	214.55	215.44	215.25	213.89	214.37
207.91	210.82	204.83	206.61	208.78	208.33	209.26	209.09	209.19	207.98	208.93	210.37	209.61	207.01	214.01	211.69	208.55	211.03	206.01	208.14	207.96	211.06	210.25	209.42	209.09	208.27	209.31	205.15	204.93	206.34	210.59	207.88	210.26	207.65	209.68	211.27	208.61	209.37	209.08	207.81	207.08	212.43	205.63	206.71	212.74	210.3	208.14	209	208.78	210.51
206.32	208.53	206.95	209.07	207.81	210.65	206.19	211.42	204.81	208.28	207.07	205.48	207.87	207.75	206.85	207.33	210.36	207.99	207.5	209.3	207.12	209.65	205.18	209.88	209.59	205.71	206.74	207.54	206.38	206.69	205.45	211.16	207.17	208.43	207.79	205.96	205.49	209.76	210.3	207.1	207.69	205.53	207.72	205.95	209.23	206.58	207.75	211.36	207.01	210.74
203.9	202.4	201.59	202.05	203.82	202.43	204.74	204.43	202.86	203.96	203.14	204.07	203.32	202.05	203.38	200.78	208.31	201.38	203.93	204.38	204.51	205.16	201.53	204.34	205.74	204.96	206.24	202	201.52	202.66	203.16	200.72	204.34	206.19	202.95	204.11	203.69	201.48	206.2	200.35	203.26	199.57	202.03	203.1	203.12	202.14	203.3	204.38	204.59	201.25
210.33	208.48	207.65	207.54	207.51	209.4	205.1	206.58	207.03	210.42	208.33	205.8	207.75	210.95	210.3	208.69	203.2	210.57	209.68	206.6	208.7	209.23	205.89	206.53	208.43	208.35	206.38	209.84	206.87	209.32	208.22	207.85	209.54	206.34	210.98	208.65	207.76	208.7	210.43	204.37	207.09	207.11	204.19	205.61	208.93	208.43	207.57	206.06	207.95	208.39
218.55	217.19	217.2	220.32	218.6	217.12	218.51	215.97	217.03	218.86	219.33	216.36	217.84	217.57	214.56	219.16	217.91	219.95	220.37	219.29	219.38	219.35	220.5	217.11	218.88	217.53	217.87	217.76	211.69	217.79	220.94	216.21	214.67	220.13	215.74	217.92	220.62	218.5	222.16	217.07	219.63	219.65	215.99	218.15	218.93	218.66	216.91	215.18	220.2	217.31
203.57	203.53	203.1	203.28	202.16	204.77	200.15	205.15	205.87	204.56	206.91	207.57	203.63	200.25	203.13	206.13	205.19	201.72	205.41	200.54	201.32	203.08	207.24	202.13	203.18	201.9	203.93	204.1	205.68	202.1	199.81	200.91	201.16	202.77	206.34	202.45	201.35	204.53	202.56	203.44	205.35	204.32	205.57	202.95	200.94	204.53	201.69	200.83	200.58	201.1
205.51	208.85	209.24	208.12	209.05	207.78	210.64	208.96	208.55	208	210.4	210.43	208.95	211.06	207.2	206.69	211.06	210.35	207.93	209.34	208.72	209.07	210.89	209.42	208.05	207.28	206.72	209.61	208.01	207.93	208.49	208.54	209.51	206.45	206.15	209.85	211.89	211.45	208.97	211.88	208.88	207.1	207.25	208.69	209	209.47	207.81	209.91	208.01	208.47
206.84	208.68	211.19	207.04	207.76	208.74	206.23	205.62	207.1	207.11	210.04	208.12	208.56	209.45	207.04	209.1	208.44	207.21	207.92	208.04	207.12	208.07	207.29	208.6	206.39	208.55	210.21	209.83	204.52	206.55	210.36	209.89	209.05	206.49	211.42	205.83	209.27	207.19	207.49	207.51	208.78	207.85	208.36	211.64	211.31	207.5	208.2	206.59	207.21	210.42
208.31	208.13	206.22	210.29	203.52	207.43	209.16	206.1	208.39	205.53	206.81	205.18	207.47	206.31	208.78	205.23	204.35	204.29	206.24	210.5	208.74	210.62	207.66	206.96	205.5	209.83	207.71	207.54	209.16	210.18	205.73	205.29	210.18	209.45	206.93	210.8	209.26	208.06	206.05	205.74	207.6	208.3	206.42	207.88	209.12	201.25	208.2	208.12	208.53	207.97
211.46	211.21	208.16	214.73	211.37	213.29	214.37	212.75	213.37	214.07	214.98	213.07	210.42	213.15	212.07	213.28	214.2	210.84	211.97	212.96	215.3	214.17	212.52	216	212.7	212.63	211.5	213.29	213.9	211.45	213.14	216.14	210.32	214.14	210.81	213.39	213.9	211.94	212.13	213.97	211.24	216.15	213.52	213.76	214.81	212.26	214.07	211.71	215.43	211.86
210.73	211.41	217.85	209.46	214.43	214.83	209.58	211.41	211.33	209.59	210.41	212.8	209.13	212.36	212.82	210.88	211.15	211.74	211.42	211.77	210.57	211.18	213.66	214.43	210.56	210.99	211.95	209.76	211.11	211.98	212.53	214.4	210.94	215.17	211.35	211.49	212.54	208.96	211.02	210.52	211.05	211.2	210.89	211.84	210.68	212.4	209.71	214.71	212.83	209.17
209.03	207.41	208.55	206.02	209.21	205.8	212.1	206.94	206.67	210.79	207.45	206.55	207.16	209.21	207.43	206.41	207.97	207.09	209.87	205.53	208.5	204.94	210.4	204.46	208.05	207.09	205.23	209.79	210.54	205.96	211.26	208.99	208.28	205.11	210.05	208.89	205.38	207.6	205.75	208.85	204.49	203.49	205.42	207.71	206.65	211.5	209.77	209.24	207.23	205.91
214.62	212.02	209.84	210.09	212.75	209.51	209.11	208.26	207.12	208.48	208.26	209.09	206.34	208.59	209.39	207.13	209.83	208.53	210.19	207.08	208.71	210.61	210.83	211.12	206.01	209.2	209.99	210.06	204.68	207.85	210.43	205.47	209.1	208.43	209.54	210.47	211.33	205.43	209.76	208.87	211.23	211.16	207.18	209.05	208.12	208.49	207.89	210.47	212.05	210.91
201.3	198.62	204.21	201.18	203.56	201.93	202.78	204	199.28	203.35	202.34	196.71	203.76	203.24	201.85	201.32	201.06	200.14	203.15	197	200.25	201.61	200.66	201.82	200.6	201.44	203.05	200.19	202.04	200.8	200.24	199.57	197.73	200.15	197.94	198.15	199.62	201.64	202.84	199.32	201.08	202.39	201	199.64	201.04	200.34	202.26	202.86	204.52	203.86
204.82	207.59	204.36	203.89	206.53	210.2	204.8	209.37	208	206.8	203.16	205.5	205.71	207.02	208.17	205.92	208.52	208.41	205.29	206.47	205.66	208.07	205.84	204.41	206.29	208.68	207.85	205.41	205.3	206.2	206.32	206.32	204.48	208.54	205.49	203.98	208.96	205.77	205.37	206.63	204.39	205.63	207.39	207.97	202.42	204.98	207.71	206.25	209.6	207.15
203.62	205.41	203.44	203.33	200.62	205.63	203.09	202.41	204.17	203.9	202.24	200.73	207.93	202.45	202.24	205.29	201.5	204.8	204.01	203.45	202.5	202.87	201.18	204.39	204.3	202.44	202.95	203.27	202.58	205.14	203.55	202.52	202.8	201.85	204.46	201.51	203.85	201.97	202.47	202.96	203.13	204.66	202.1	202.39	206.7	203.54	203.74	203.26	205.06	204.19
202.96	204.64	204.98	204.18	200.78	202.82	202.11	205.13	201.48	203.73	201.22	204.52	204.92	201.94	204.03	200.64	205.09	201.82	202.52	203.91	205.81	203.86	204.19	204.56	202.51	204.24	202.05	201.93	202.68	202.25	200.06	199.36	204.64	203.49	202.49	199.52	201.79	205.3	205.93	201.44	203.92	204.06	201.55	200.79	205.11	201.17	200.54	203.38	205.9	206.56
209.23	207.77	207.25	206.81	208.04	210.75	210.82	206.99	208.65	206.18	210.89	208.27	209.35	209.05	207.68	206.97	207.76	208.9	207.78	211.41	207.34	209.23	210.25	208.5	208.79	207.33	209.22	207.23	211.08	208.21	209.47	209.27	209.35	212.35	206.81	208.62	207.01	206.03	211.39	206.35	209.88	209.45	210.41	205.58	207.55	209.64	205.83	210.27	207.17	205.46
220.84	218.03	218.97	220.01	215.25	219.63	219.56	219.2	220.55	217.85	216.69	218.3	215.25	215.79	218.62	217.55	213.8	213.89	214.79	217.33	220.16	218.97	221.29	217.33	217.79	215.14	216.83	216.59	218.87	219.02	216.59	213.91	216.34	218.02	216.16	219.82	218.4	218.89	217.14	222.63	217.94	215.98	217.72	216.02	215.85	218.31	221.82	220.48	216.4	220.7
200.12	203.63	199.99	200.35	199.51	203.06	200.99	200.53	198.92	201.09	200.65	197.68	200.84	200.46	199.13	196.82	200.38	201.65	199.49	202.88	200.82	200.73	200	202.06	201.46	201.06	202.28	199.81	198.84	201.87	198.02	196.28	202.88	201.72	199.69	197.6	201.98	199.01	199.51	196.98	199.49	202.4	201.51	200.48	199.31	200.31	197.4	200.91	200.66	201.06
209.35	211.8	217.97	212.16	213.39	215.77	211.49	213.27	213.38	215.69	216.04	212.11	215.13	212.37	212.35	213.81	211.92	212.11	215.11	215.55	216.55	212.36	213.26	213.62	210.84	215.36	215.13	214.21	212.92	214.12	217.91	213.51	210.9	212.47	213.52	215.73	213.54	214.09	215.1	216.21	213.63	212.26	214.77	213.37	212.96	214	214.79	214.35	211.88	212.5
208.08	208.64	209.79	207	207.04	207.03	207.68	210.33	204.94	207.94	207.86	204.76	203.87	208.28	207.43	205.33	204.98	208.13	204.99	205.34	202.58	206.62	204.2	207.86	206.73	209.49	206.16	207.73	209.18	208.78	207.28	209.91	210.22	203.9	209.75	207.12	204.1	205.57	203.15	208.86	206.21	204.74	207.59	208.51	205.73	204.83	207.73	206.11	209.17	206.23
209.2	214.1	211.33	209.37	211.59	210.03	210.64	214.73	208.64	211.13	211.37	213.21	213.96	210.02	208.8	208.85	211.82	211.81	211.57	211.45	211.53	211.41	210.58	210.43	209.67	211.7	210.96	209.21	213.1	209.33	211.88	211.09	210.58	212.37	211.74	210.25	212.09	212.2	213.97	209.99	210.95	214.11	209.83	211.88	211.55	215.99	212.1	213.91	209.65	213.56
214.15	210.49	212	209.31	210.7	212.08	212.89	210.78	208.71	213.95	212.92	215.77	209	209.37	213.25	211.15	210.43	209.05	213.8	214.51	212.96	209.75	212.94	213.99	212.07	210.21	214.86	208.46	214.05	210.94	212.84	209.56	213.43	211.76	211.75	211.49	208.79	213.08	209.58	210.05	212.47	212.86	214.23	209.31	213.68	212.34	210.83	211.28	210.9	213.61
213.54	213.87	212.48	216.54	209.51	209.74	215.35	213.23	212.29	213.92	212.22	214.37	215.06	212.18	215.46	211.22	209.87	213.95	215.81	214.5	215.19	214.86	213.35	210.59	211.21	212.9	214.6	208.94	212.01	215.56	210.57	212.01	216.19	212.44	212.15	213.71	213.13	213.32	214.99	214.42	211.97	209.96	212.72	210.8	213.24	213.65	213.34	212.42	211.42	213.24
208.5	211.36	210.52	210.61	213.85	213.87	210.77	212.32	211.33	209.53	211.98	212.85	212.27	207.29	211.82	211.29	213.81	210.33	212.95	211.59	212.52	213.18	212.42	209.33	210.76	211.26	210.95	210.72	212.86	210.76	213.23	212.05	210.49	214.96	213.98	211.13	212.33	213.3	209.8	207.48	214.27	212.33	209.19	210.36	210.35	212.42	210.16	212.12	211.44	214.66
205.01	205.94	206.09	206.19	209.51	204.58	208.84	206.58	208.47	209.48	208.84	207.67	208.66	207.39	208.66	205.55	207.91	208.11	211	206.32	208.75	205.38	209.24	206.98	208.22	206.52	206.11	204.6	206.72	207.82	206.73	206.57	203.71	208.39	209.49	209.34	208.5	207.91	205	206.12	208.4	206.03	209.37	207.71	208.92	209.71	205.23	209.09	204.85	207.89
201.57	206.09	205.26	200.12	204.52	204.6	203.16	204.81	205.47	204.76	204.94	203.56	202.33	200.79	203.73	204.08	203.96	203.96	201.49	202.26	202.62	204.8	201.95	204.42	204.83	202.68	202.17	200.57	203.44	202.78	205.13	204.39	202.29	203.24	203.04	206.39	203.54	199.65	202.4	203.34	201.26	200.78	206.47	202.04	201.54	205.35	204.14	202.28	200.82	203.4
206.29	206.46	206.75	210.42	208.68	208.27	210.73	205.91	209.65	210.53	207.13	205.93	208.13	205.77	207.76	204.66	209.56	207.3	206.77	208.81	209.26	208.49	206.53	206.78	206.93	205.76	203.62	209.01	204.15	208.02	210.27	209.63	207.47	208.47	208.44	210.37	208.84	209.51	207.27	210.52	207.71	207.75	209.06	208.01	209.74	209.71	206.46	206.36	208.25	207.51
192.58	196.28	197.57	197.25	195.2	195.28	196.75	194.99	199.2	194.45	195.62	195.41	195.3	198.87	192.89	196.16	198.84	195.75	192.8	195.04	191.89	197.97	194.94	195.48	197.02	193.78	196.48	195.55	197.31	195.54	195.7	196.79	194.54	196.44	195.06	196.86	194.63	196.74	194.37	197.04	196.19	193.71	192.68	197.49	193.31	196.4	190.03	192.08	196.14	193.75
207.32	207.72	206.18	205.84	203.24	203.8	206.28	209.84	208.1	206.98	205.17	205.94	205.18	204.62	206.01	208.14	206.68	204.75	203.92	208.04	207.16	206.18	206.68	206.1	207.98	207.32	207.26	207.84	210.45	206.26	207.86	205.93	207.66	207.25	207.64	206.13	206.89	206.36	205.79	206.47	204.32	205.81	202.08	210.42	207.02	205.15	206.01	206.28	207.38	205.52
208.42	210.28	207.46	209.43	209.06	209.28	209.08	206.85	207.58	211.58	206.44	210.15	209.16	209.94	209.96	209.77	205.31	208.85	209.06	207.43	208.2	208.58	205.59	206.66	209.58	207.93	211.68	207.12	209.37	211.43	209.97	208.99	207.94	207.92	209.33	208.31	209.72	209.44	210.6	208.46	207.08	214.28	211.05	203.34	211.72	210.3	209.64	209	209.35	207.23
202.93	204.47	204.62	205.2	203.24	201.73	205.83	206.56	207.12	201.57	204.82	207.34	203.67	203.69	202.97	203.87	200.72	205.47	206.23	201.7	204.03	201.79	204.78	201.77	204.18	204.43	200.61	205.95	204.76	202.29	205.91	207.36	205.85	203.43	204.2	201.5	201.95	203.61	203.73	202.69	203.38	205.36	206.48	204.38	202.8	205.14	202.39	203	202.88	205.51
205.96	208.74	208.28	207.49	205.97	210.44	208.92	206.26	208.73	204.41	206.73	210.2	205.46	208.05	210.38	206.67	204.71	207.07	204.61	205.27	203.01	210.75	206.03	207.41	208.06	207.74	210.47	209.07	212.07	208	210.71	208.5	207.71	207.56	210.29	206.41	206.41	207.09	208.42	208.04	207.04	207.92	205.09	207.63	209.97	207.6	207.1	208.09	210.36	209.32
210.01	209.6	208.94	212.32	210.03	209.49	205.95	210.49	209.65	212.36	207.39	207.67	210.67	213.1	210.35	207.86	207.86	208.61	206.65	211.59	207.95	210.09	209.88	209.04	207.51	209.94	205.92	209.39	208.39	212.25	208.25	209.68	208.2	208.85	210.95	208.81	206.56	209.23	209.62	211.04	207.03	203.53	208.44	206.9	210.1	205.71	206.46	208.48	210.01	209.84
202.44	202.28	204.44	202.58	203.64	201.86	204.96	203.95	204.79	200.75	204.83	203.6	201.6	202.66	198.36	202.01	203.54	205.68	201.02	203.18	202.38	203.22	204.9	203.32	202.2	201.14	202.07	201.97	208.69	204.19	200.83	205.59	204.68	207.35	203.71	207.85	201.98	201.53	205.39	201.34	206.03	199.52	206.95	205.16	203.87	203.38	203.78	205.05	205.9	204.27
215.31	216.98	215.98	218.08	215.46	216.61	214.53	217.18	216.58	217.88	217.97	214.9	214.67	217.45	219.93	215.45	216.55	215.35	217.31	216.48	219.9	218.57	218.93	219.23	217.28	218.71	216.4	215.27	218.79	217.13	217.6	217.36	217.8	216.92	217.08	216.53	217.82	219.51	218.19	217.51	217.44	215.59	214.98	218.75	216.7	214.76	216.45	216.97	217.2	213
205.26	209.35	209.75	210.14	210.77	209.53	207.43	208.86	214.92	207.3	209.08	207.19	207.8	206.08	208.47	208.65	209.11	210.17	208.19	210.46	209.96	207.41	210.21	206.06	210.67	210.69	209.58	208.61	207.43	209.49	205.72	207.27	207.36	209.65	212.15	207.67	205.52	212.1	207.19	209.45	206.79	210.67	204.1	210.13	210.45	209.89	209.56	208.11	208.05	206.7
215.23	214.1	212.39	211.68	211.01	213.05	213.27	212.32	211.21	211.44	210.83	214.14	216.3	213.57	212.77	211.09	211.8	215.5	210.33	213.96	212.37	209.49	215.17	210.82	211.08	213.14	215.05	214.81	212.13	212.8	212.75	212.06	212.63	211.32	208.68	211.7	213.39	212.28	213.15	211.26	213.42	212.22	210.67	210.55	215.48	213.09	209.85	210.5	214.81	212.75
201.36	199.5	202.89	202.29	201.74	199.11	199.88	203.01	199.17	200.62	199.67	204.12	200.31	198.82	197.03	203.72	199.48	201.46	201.5	198.94	199.23	202.28	201.97	199.28	198.07	199.73	201.22	199.42	198.23	198.55	197.95	200.29	198.27	200.25	199.53	197.9	199.84	201.37	203.01	197.98	201.51	199.08	201.23	198.87	200.82	198.56	200.66	202.82	199.43	199.37
200.53	199.04	198.24	198.05	197.9	199.25	199.73	196.72	196.01	199.17	196.54	197.21	198.83	199.29	199.81	199.37	198.39	198.13	197.84	201.48	199.92	201.24	199.83	201.03	205.82	201.91	198.6	198.62	198.24	203.14	199.44	200.21	201.27	197.57	199.95	201.8	198.01	201.65	197.54	199.41	197.24	200.12	200.09	199.74	200.51	199.53	197.32	201.26	197.47	199.75
218.48	213.49	219.7	215.33	215.82	221.26	215.95	215.72	214.49	218.61	215.39	216.1	216.53	215.45	216.17	219.68	216.63	213.9	218.4	216.61	218.31	217.1	217.99	221.46	216.57	216.73	215.42	217.6	218.64	216.19	215.34	218.65	217.89	220.36	215.35	218.66	217.28	215.75	216.64	215.52	218.32	215.91	217.44	217.58	221.82	214.23	216.34	215.42	218.18	217.75
203.98	202.68	201.74	203.33	202.25	202.52	201.3	202.34	200.22	201.85	197.89	199.94	201.01	199.68	201.47	199.13	201.25	196.42	201.84	201.95	197.39	199.93	203.67	202	201.25	198.38	199.13	201.23	203.57	200.17	201.63	205.91	200.66	199.69	200.01	199.79	202.06	202.69	199.08	201.62	201.03	199.4	202.37	202.19	198.47	203.08	198.79	201.36	200.63	202.52
212.04	213.38	214.13	213.24	212.98	212.71	216.37	214.76	214.9	214.6	214.8	215.58	217.24	213.37	214.97	213.5	215.99	210.74	214.19	214.12	215.44	214.41	213.54	213.13	210.8	213.37	215.23	217.76	211.73	214.09	215.04	215.5	212.54	211.52	213.85	217.91	208.34	216.52	214.36	210.11	216.1	212.85	213.69	212.69	213.07	213.13	214.65	213.34	212.39	213.52
204.48	205.96	207.36	207.29	210.43	207.67	209.38	207.24	209.36	206.54	208.5	206.29	207.06	207.69	207.72	206.92	207.64	205.69	205.56	204.81	206.03	205.93	207.4	206.84	207.59	207.71	207.85	205.09	207.25	208.1	209.11	210.87	204.14	206.65	208.75	208.97	205.45	201.88	207.39	209.76	207.63	206.58	212.97	207.46	206.59	210.67	208.53	208.07	207.56	207.97
205.93	208.96	208.28	211.42	209.7	208.66	207.96	211.36	208.48	208.25	207.7	207.18	205.19	209.27	211.65	207.81	205.95	207.57	208.85	211.77	202.83	208.62	206.75	207.87	207.87	209.33	207.45	210.39	209.25	211.43	206.82	208.3	206.45	207.84	207.55	206.84	214.07	208.02	206.78	205.95	209.53	209.81	208.98	210.26	207.64	209.32	209.59	208.86	209.21	211.05
192.49	196.11	198.03	191.48	192.01	192.86	194.56	194.69	193.75	196.14	196.83	194.86	194.78	195.86	193.89	194.85	195.2	193.73	191.19	195.03	195.04	192.81	192.44	193.64	195.04	195.89	195.82	194.38	193.01	194.41	194.71	194.35	195.28	195.97	197.12	193.94	194.85	193.56	193.41	194.19	192.31	194.56	192.36	191.94	191.75	194.93	194.06	194.01	197.97	192.99
217.5	218.53	217.38	216.1	216.74	220.38	216.78	217.22	219.32	218.84	216.23	217.62	216.62	216.82	217.14	212.18	215.61	217.95	215.95	215.97	216.48	218.14	216.56	217.82	219.82	216.44	215.53	215.3	220.2	217.61	216.25	216.74	216.06	215.41	214.83	217.07	215.99	220.65	215.02	219.11	215.22	217.98	218.95	217.56	215.4	219.32	217.86	216.94	216.42	218.73
213.68	211.01	213.62	213.35	213.05	211.09	209.81	214.17	211.87	210.66	211.54	211.24	213.24	211.22	212.36	212.68	211.96	210.41	210.93	212.04	211.65	208.58	211.37	211.58	210.76	212.28	211.44	211.41	209.4	213.23	214.2	211.8	212.65	212.6	213.54	209.9	213.03	210.09	211.93	211.18	212.15	209.34	210.53	209.29	214.29	212.48	210.38	211.7	212.55	212.23
218.37	218.34	215.32	219.09	218.37	216.93	220.64	216.56	217.9	219.09	218.54	220.16	216.58	217.41	218.54	217.29	219.63	217.43	219.24	218.66	215.66	217.79	220.75	215.31	220.06	217.18	216.29	218.33	217.39	217.8	216.86	215.69	217.19	216.39	215.21	214.7	219.08	215.89	217.2	219.62	216.06	215.61	218.8	219.3	218.18	219.16	219.74	218.83	219.6	220.41
210.76	214.69	214.55	214.47	212.5	213.73	212.1	215.95	215.37	212.02	214.54	210.66	215.36	212.49	215.82	213.78	213.06	212.73	216.2	214.28	211.29	213.56	216.98	214.02	210.52	214.28	213.14	216.33	212.4	211.32	214.69	210.53	214.06	215.29	214.29	214.4	214.4	214.06	211.45	215.8	212.67	211.32	212.16	213.66	216.37	214.01	216.61	216.05	215.89	214.82
212.1	209.3	208.27	212.78	212.45	213.1	210.28	213.64	214.07	209.68	211.99	213.26	211.56	211.94	213.44	211.68	212.18	208.52	214.12	210.09	210.29	211.51	210.04	214.47	213.66	211.03	215.16	211.68	210.46	212.86	210.59	214.12	211.8	210.37	212.36	210.56	211.6	208.86	211.7	213	209.88	211.62	212.29	211.02	210.19	212.15	208.59	212.06	211.86	211.94
204.37	206.63	202.84	206.59	205.37	202.91	203.94	206.55	207.11	204.23	203.42	203.25	205.92	204.43	204.48	200.5	205.35	207.93	205.32	206.98	201.85	206.62	209.66	205.57	203.05	206.17	202.55	207.52	204.73	205.93	203.58	203.85	205.6	202.93	206.69	203.84	205.83	206.08	202.63	206.33	206.12	204.68	206.31	203.97	207.82	206.72	204.37	205.08	204.92	206.62
208.49	201.57	207.74	208.94	207.18	206	205.91	205.25	207.87	205.29	207.2	206.7	203.37	209.27	204.93	207.08	211.73	207.83	206.87	208.09	206.28	205.66	204.7	207.87	206.51	208.85	207.57	208.62	206.43	206.17	206.38	205.07	206.8	206.69	206.7	206	207.39	209.19	205.35	208.99	206.27	211.5	207.34	209.57	206.51	207.93	206.31	205.28	207.01	207.58
206.76	210.12	210.38	207.9	212.49	210.29	206.32	209	212.21	210.67	207.67	208.15	208.01	205.71	212.67	208.13	208.25	206.48	209.07	210.23	207.92	205.58	207.38	207.18	208.24	211.57	206.72	209.85	207.63	208.68	209.19	207.63	209.25	210.36	209	205.46	206.3	208.35	208.97	212.85	207.05	210.14	212.23	211.11	208.25	206.65	208.29	210.92	210.05	208.12
211.55	214.82	213.83	214.9	213.51	214.92	210.87	213.85	214.53	212.61	214.88	209.67	211.88	216.16	219.5	212.64	215.92	217.21	213.45	216.51	214.91	214.43	210.17	209.83	212.88	215.43	212.65	215.75	211.89	212.38	214.75	210.74	211.82	213.21	212.42	211.65	213.02	211.63	213.6	214.83	213.86	212.09	214.29	211.13	214.97	216.94	210.61	213.67	210.49	215.9
208.4	211.79	209.05	211.5	208.74	209.62	212.4	213.72	209.85	214.38	212.6	215.04	212.53	211.91	212.56	212.45	211.29	210.94	209.21	214.91	209.83	214.79	211.93	211.88	213.19	211.12	212.96	211.38	212.12	211.38	210.87	216.74	210.67	209.65	210.71	211.38	210.06	212.27	212.32	208.43	212.82	214.03	213.08	214.71	211.27	210.56	212.31	207.89	212.72	213.8
204.4	204.87	204.29	202.78	204.52	204.47	203.38	203.99	204.23	205.38	208.43	206.73	207.41	206.19	208.06	205.91	208.67	206.29	203.65	206.36	203.82	204.61	205.17	205.35	207.99	206.19	204.67	208.71	203.3	208.74	205.12	204.91	203.91	205.39	203.41	204.57	204.82	204.52	206.51	206.63	207.02	206.47	203.04	204.52	205.31	205.92	205.84	204.34	204.6	205.07
200.99	202.71	204.05	201.67	197.39	200.25	201.68	207.25	205.15	202.3	203.15	202.34	201.17	203.81	201.5	201.34	204.07	204.09	203.19	203.44	204.86	201.03	203.19	204.04	202.68	204.68	204.68	201.35	202.47	202.46	203.25	201.1	205.11	204.23	204.76	204.59	200.88	201.9	201.61	203.75	200.27	205.2	203.48	204.35	204.03	203.26	200.46	208.21	203.88	206.02
208.76	212.79	209.99	212.62	211.33	210.85	213.04	213.9	211.53	209.31	209.89	210.92	214.36	214.91	215.92	213.39	210.81	215.23	210.63	212.86	212.39	209.67	209.15	212.1	212.33	213.48	210.72	210.79	209.62	212.39	213.23	207.53	214.21	210.23	208.76	212.22	211.23	214.16	211.73	209.5	212.22	212.6	209.76	212.5	213.04	209.75	211.81	210.33	210.28	211.58
203.08	200.93	201.86	203.04	203.45	208.34	202.08	206.07	204.19	202.01	203.28	205.16	204.68	207.15	201.74	201.63	203.45	202.6	200.16	204.17	202.18	204.15	204.27	202.31	200.72	202.98	204.74	204.2	208.45	205.84	200.06	203.52	204.06	201.55	205.43	199.35	202.3	200.44	204.08	205.07	204.26	205.51	203.77	204.19	206.98	204.18	204.27	204.52	202.29	204.5
192.11	193.41	193.16	192.66	192.43	194.91	196.05	196.08	197.63	191.39	194.77	194.97	192.31	197.92	194.13	195.05	191.88	195.61	193.97	197.47	190.97	195.21	198.45	194.9	195.73	193.41	192.55	193.53	192.19	190.99	192.08	193.74	194.93	190.35	193.8	196.45	196.29	194.66	191.83	191.93	193.29	194.78	194.44	196.03	195.02	195.07	193.89	196.31	193.53	195.17
196.13	196.26	201.59	199.17	199.53	200.78	201.71	199.1	198.68	200.14	199.28	198.8	194.91	198.83	197.09	201.26	195.57	198.61	199.22	197.6	197.16	194.82	199.22	202.13	201.44	199.74	196.56	199.61	196.45	199.89	198.84	197.8	199.21	201	200.55	203.33	198.75	198.37	197.6	199.27	202.68	197.02	198.96	198.67	201.57	196.02	201.35	199.02	198.5	200.24
204.54	204.43	205	203.32	203.19	205.57	204.79	203.31	206.1	204.33	205.34	206.17	202.31	202.9	204.22	202.2	201.99	202.79	202.35	207.03	205.95	204.86	205.03	201.3	206.49	203.19	202.53	204.56	202.34	202.28	203.98	203.89	203.37	202.3	201.02	207.01	201.91	200.37	205.95	204.25	203.65	204.87	201.59	201.55	202.23	206.72	203.81	204.78	207.18	201.61
209.51	212.25	213.03	212.99	211.68	210.03	211.7	212.04	211.52	213.38	211.87	212.66	213.43	213.25	213.5	215.78	210.7	210.53	212.46	213.23	215.1	212.68	212.69	209.44	214.44	214.94	211.3	217.02	208.69	214.54	212.38	211.65	210.23	209.89	211.95	214.83	214.35	212.53	212.84	213.21	209.54	210.79	212.83	213.27	211.4	211.32	209.4	213.36	213.98	214.02
214.81	213.66	214.23	213.11	212.94	212.83	211.41	210.7	212.75	212.67	213.23	209.72	213.87	214.63	211.93	220.2	215.27	213.12	211.49	214.56	210.8	211.98	213.27	210.84	212.13	214.22	211.95	212.15	211.14	211.92	217.34	213.81	214.15	213.07	212.24	210.01	214.66	215.38	214.15	215.07	213.16	213.25	212.7	213.65	209.63	213.36	211.82	212.48	213.33	215.05
208.55	206.25	206.39	210.59	205.55	204.62	207.22	203.16	202.84	204.27	203.41	207.04	206.05	205.41	207.42	205.68	206.05	207.61	205.57	203.9	207.55	205.86	207.73	207.62	205.31	206.61	207.94	208.49	206.76	202.1	208.82	205.85	205.82	208.11	210.68	205.97	207.06	207.82	206.39	209.8	206.08	205.18	205.63	207.61	206.5	204.87	211.6	204.3	208.13	203.96
205.19	205.14	203.8	205.09	204.1	204.12	205.08	204.9	204.11	204.39	202.68	203.69	206.24	205.2	203.93	204.11	205.22	206	204.17	204.71	201.61	205.82	205.47	203.83	203.52	206.04	202.91	207.78	206.16	205.82	206.2	207.38	205.5	205.46	202.84	204.64	203.52	207.03	205.2	205.47	204.69	206.2	202.55	204.77	207	206.54	207.51	208.01	203.6	203.61
208.33	209.21	209.48	208.86	207.31	206.96	205.8	208.65	210.48	208.44	207.5	210.04	204.59	207.24	207.4	208.94	209.87	211.02	209.11	207.42	206.18	206.76	208	208.52	207.66	206.72	208.86	211.79	207.71	208.44	204.1	204.94	205.64	206.51	204.61	205.42	207.12	208.32	207.82	207.76	208.75	207.19	209.31	207.39	206.61	209.45	208.45	209.09	209.28	207.2
197.66	198.85	196.95	200.73	197.81	197.01	199.86	197.37	194.53	199.31	197.72	197.88	197.64	195.64	197.17	199.15	202.1	202.59	197.89	195.42	198	201.31	198.11	199.86	198.03	199.77	198.2	197.28	201.85	199.92	199.95	199.66	200.32	199.74	201.15	197.28	197.63	196.16	198.66	199.58	199.22	198.54	200.51	201.4	196.08	202.69	197.24	197.89	198.14	201.92
204.47	200.08	202.73	206.05	206.89	202.7	202.83	203.39	204.62	201.63	203.63	204.46	204.02	201.59	205.63	202.64	203.08	203.46	206.84	204.99	204.81	205.53	206.14	204.51	202.17	203.01	201.32	205.23	203.86	205	203.54	205.25	203.47	202.33	200.58	204.52	205.81	204.29	204.32	202.33	205.72	204.1	202.53	201.63	203.03	208	205.09	203.73	202.91	203.09
211.51	211.57	211.79	214.01	213.64	208.74	212.82	212.77	211.55	211.48	211.44	210.15	210.65	211.09	212.22	207.81	210.41	213.32	211.78	216.76	211.15	211.82	210.96	213.29	210.35	208.37	210.06	213.84	207.82	212.87	214.37	211.75	210.6	213.03	213.01	213.33	213.21	213.05	212.92	212.04	213.11	213.66	212.97	212.21	212.28	213.89	211.98	209.09	210.92	212.67
197.09	196.37	202.18	199.86	194.94	197.43	195.71	201.02	198.28	197.3	200.59	199.74	202.19	198.19	200.11	197.54	198.05	197.9	201.02	199.4	199.82	203.3	200.55	193.6	198.51	199.5	199.12	200.23	196.63	199.79	200.83	201.8	197.44	200.24	199.56	200.62	201.76	198.71	201.7	201.77	200.28	199.54	201.14	195.81	203.01	198.68	200.79	201.36	199.68	202.56
199.73	199.66	202.16	195.67	199.6	200.72	204.45	198	200.28	199.96	200.84	200.67	195.33	201.95	200.34	198.99	201.17	198.13	195.63	201.23	201.83	199.41	203.01	200.22	198.76	199.4	197.8	199.45	196.34	201.79	199.47	201.47	197.9	197.54	200.47	199.03	199.22	201.52	202.78	197.19	194.42	196.56	200.08	198.3	199.15	200.01	198.27	199.93	199.66	199.52
196.51	195.08	194.43	193.65	194.15	195.55	190.98	195.24	195.95	194.26	194.66	195.36	193.93	199.84	195.16	193.61	193.47	194.49	194.66	193.19	193.22	194.94	194.6	194.22	194.39	193.17	194.63	190.7	196.38	193.6	192.36	195.79	193.47	193.02	194.54	195.29	193	198.32	196.49	196.54	194.87	192.98	194.18	191.02	194.62	192.98	192.67	193.84	194.49	196.84
207.63	205.26	209.1	202.08	205.56	206.29	203.19	205.41	200.15	205.88	203.59	205.21	200.04	205.88	204.85	204.04	203.91	202.55	203.87	204.13	202.22	203.32	205.31	204.49	205.81	205.18	202.63	204.31	203.92	204.03	201.76	204.78	201.17	202.91	201.12	206.33	205.68	204.37	205.73	205.22	207.14	205.59	204.51	206.44	205.27	203.29	203.81	203.08	205.27	202.74
213.29	212.72	209.66	213.39	210.97	212.34	213.56	208.45	210.73	210.62	213.71	210.74	208.85	211.55	215.03	209.28	210.87	210.15	211.13	212.19	213.73	209.12	210.79	212.29	209.76	212.93	211.08	206.85	209.04	214.15	211.01	210.59	212	213.36	211.9	211.91	211.56	211.91	214.38	211.22	212.09	211.82	212.08	217.74	212.41	212.31	210.03	211.31	211.87	212.88
211.27	209.88	208.33	207.9	207.54	209.72	209.8	208.83	210.69	209.13	211.59	207.16	208.74	209.66	208.59	208.39	211.66	209.04	210.71	207.06	210.19	212.47	209.26	210.71	209.67	211.05	205.53	205.52	206.31	210.51	207.01	209.08	210.02	206.05	211.39	208.35	210.85	212.11	208.11	207.63	210.54	206.16	210.07	211	208.34	208.99	209.17	208.13	208.04	209.08
202.12	198.15	199.12	197.6	199.43	201.69	200.79	205.37	199.96	199.89	200.68	202.57	201.25	200.64	200.49	198.45	199.4	202	201.9	201.08	200.9	197.63	199.16	197.21	201.08	202.26	197.66	200.79	198.54	200.68	198.48	201.35	202.72	200.46	199.67	202.15	199.96	202.84	200.71	200.83	198.28	200.39	201.42	203.76	197.8	201.15	198.84	199.28	199.86	200.99
203.94	207.85	201.71	202.18	203.32	204.85	203.98	202.89	205.22	204.99	202.93	206.32	203.69	206.59	206.22	206.17	206.66	205.72	202.37	205.41	205.33	205.55	203.94	206.28	202.44	206.01	206.13	201.57	206.36	204.1	205.2	204.07	203.57	205.45	206.24	205.54	205.57	207.47	202.26	203.67	206.25	203.91	207.48	205.41	205.24	203.93	203.88	205.95	205.54	204.47
200.19	203.78	200.58	201.12	200.77	200.01	202.08	201.16	198.56	202.05	203.62	200.64	204.45	201.58	200.11	202.5	203.44	201.62	199.29	197.6	202.71	200.31	201.79	199.46	204.53	200.97	203.61	199.27	202.29	201.08	200.84	199	200.29	197.33	198.54	199.22	201.6	202.79	202.07	199.58	196.02	203.02	198.55	201.26	202.93	204.31	201.6	200.95	203.4	199.34
209.06	208.8	209.93	207.15	209.63	207.37	207.37	209.85	208.6	208.6	211.07	211.17	207.81	206.43	208.32	208.36	208.19	211.11	208.49	209.92	208.62	208.8	209.58	210.04	210.91	207.15	208.46	210.25	210.82	212.14	211.9	209.78	208.91	209.75	209.66	208.5	207.94	207.57	206.95	207.19	207.98	208.75	208.9	206.92	205.96	207.39	207.79	208.48	208.57	209.83
200.89	201.24	202.62	201.07	199.99	202.92	203.15	202.75	201.35	204.79	204.35	201.25	200.08	203.02	201.28	206.34	202.82	201.57	203.23	203.84	201.75	202.38	202.8	200.52	203.45	205.42	199.11	204.62	203.02	203.8	203.82	205.18	201.84	201.17	202.33	201.65	200.75	201.31	204.78	202.62	201.69	201.58	202.49	203.95	203.03	201.19	199.7	201.5	200.57	202.18
215.44	215.25	214.48	214.54	213.01	212.01	214.48	212.3	215.96	214.15	214.08	213.61	215.08	210.27	214	213.86	213.49	214.83	216.28	219.77	213.65	213.36	215.88	212	213.5	213.19	213.51	214.77	216.46	214.14	212.58	212.23	211.57	213.3	215.35	214	215.55	211.76	212.84	212.3	212.85	212.57	214.9	216.88	212.75	217.55	212.56	214.36	213.17	214.49
207.01	211.2	208.83	205.65	206.71	206.99	206.2	207.02	207.6	208.1	207.04	209.62	206.5	208.01	210.27	208.25	208.42	210	206.94	209.03	207.64	209.54	210.01	210.44	209.17	210.29	207.73	207.29	211.08	209.36	210.8	209.3	206.2	213.11	208.71	207.43	209.02	206.19	209.28	207.85	209.79	209.74	210.84	209.92	208.75	208.41	208.53	209.29	207.63	210.45
203.53	207.91	207.04	201.96	204.53	203.26	202.85	205.93	205.26	204.61	206.79	202.87	207.46	202.24	204.68	204.49	204.76	204.23	205.17	204.67	208.73	204.68	206.14	205.55	203.85	205.37	204.4	201.42	203.24	202.89	203.89	203.32	203.51	204.22	204.05	202.33	200.49	206.59	205.97	207.57	205.87	204.09	205.35	205.62	205.91	203.75	203.04	203.96	208.71	205.33
211.57	212.83	213.17	212.7	210.22	212.93	216.04	210.53	208.74	210.66	213.45	212.73	209.44	210.78	213.8	210.84	212.22	211.27	208.97	211.28	209.97	212.75	208.4	214.16	212.95	213.49	209.62	211.24	212.87	213.25	211.67	213.98	211.24	209.77	209.66	209.51	214.66	212.11	212.7	209.87	213.28	208.92	210.77	212.36	210.38	210.95	211.3	212.13	211.55	209.26
197.6	198.16	200.08	200.68	198.13	197.27	199.32	202.46	200.1	200.34	197.67	202.48	196.74	197.95	198.05	199.71	198.19	199.01	199.44	201.76	199.92	200.04	198.12	198.73	198.19	197.8	198.27	197.62	198.17	199.69	195.46	200.59	198.41	200.43	202.58	196.69	199.45	199.91	199.54	201.51	199.07	198.88	202.84	196.42	195.56	197.39	200.31	198.85	201.15	199.96
211.58	212.34	211.54	210.31	208.11	213.02	213.13	212.61	212.25	215.08	213.72	213.15	213.52	210.53	210.46	212.91	211.18	210.06	213.28	216.18	212.68	212.23	212.58	214.45	210.09	208.86	210.84	212.03	210.36	209.54	209.04	211.71	210.9	212.78	213.03	212.47	212.72	213.08	208.61	211.28	211.97	214.53	212.74	212.88	210.17	208.42	211.44	209.79	210.72	212.88
200.74	202.99	202.43	199.64	203.09	202.93	202.21	198.22	202.32	202.88	204.52	202.17	202.53	204.91	201.5	202.78	198.21	201.05	202.99	205.65	204.78	203.9	200.41	201.42	202.45	201.82	200.5	202.59	203.72	202.33	201.49	202.87	201.55	202.63	202.74	201.39	203.37	203.55	204.68	197.59	202.96	201.69	200.72	203.73	203.1	200.1	201.71	202.43	202.75	206.04
206.57	209.69	207.31	202.87	207.44	207.98	205.62	207.55	208.34	205.65	208.24	202.9	210.46	208.54	210.87	206.18	207.01	208.67	209.45	207.43	206.14	206.34	209	204.1	206.67	206.79	206.42	209.83	205.85	208.35	208.94	211.35	210.06	207.07	211.31	210.06	208.47	207.79	206.71	206.35	206.44	208.12	209.96	207.23	210.67	208.65	207.08	208.87	209.61	210.2
207.83	205.63	209.27	209.6	209.02	207.05	207.28	208.88	210.18	209.27	207.82	207.48	208.08	207.69	207.96	207.43	206.42	210.41	209.52	208.3	208.08	208.05	209.06	209.86	209.61	208.98	209.88	211.21	208.11	209.42	208.33	211.29	210.42	208.32	209.98	208.66	210.1	209.33	208.63	210.57	207.46	205.31	207.58	211.16	207.46	208.81	210.11	206.91	208.82	210.77
209.77	210.77	210.72	210.28	208.42	208.77	205.74	209.69	210.33	208.87	210.89	209.75	211.45	209.09	210.62	211.12	209.07	211.59	208.34	206.06	210.34	211.74	210.7	212.22	210.81	207.63	209.59	207.95	212.07	212.69	211.41	210.76	211.42	207.3	207.3	213.07	211.93	208.28	211.52	208.8	211.48	210.64	208.84	211.09	207.68	207.12	206.97	205.69	210.26	210.77
209.28	210.08	213.37	211.82	210.22	209.89	210.22	208.6	212.04	207.65	209.14	209.9	210.46	208.52	211	211.04	208.34	212.17	206.95	208.12	207.88	213.22	207.47	210.61	208.63	212.69	208.08	208.68	208.69	209.53	213.47	212.53	210.87	210.61	211.34	209	208.35	209.49	208.87	209.82	210.14	213.35	209.21	207.42	209.87	208.53	205.88	206.7	208.13	212.1
200.56	203.77	201.51	201.69	199.99	200.73	201.78	201.11	200.55	202.02	201.86	202.31	198.49	201.95	200.85	200.86	201.45	199.8	200.76	197.74	195.28	197.77	199.89	199.74	197.56	200.92	202.21	200.59	201.2	195.87	202.96	201.39	203.16	200.33	200.47	201.85	199.97	200.38	204.09	201.36	202.22	200.05	202.48	196.66	202.23	203	200.2	199.37	199.35	199.51
202.04	204.5	204.2	205.84	203.79	204.3	203.92	204.48	207.69	204.9	204.67	206.17	204.67	204.93	203.5	205.54	206.09	203.8	202.65	201.68	202.46	203.09	203.18	206.45	202.77	206.82	205.84	204.03	204.1	203.05	202.88	205.46	203.62	204.11	202.36	205.69	204.51	204.86	205.74	205.26	205.73	205.29	203.46	206.56	204.75	204.21	206.82	204.68	201.49	207.34
208.99	202.7	208.85	206.84	209.91	205.79	210.71	207.21	206.99	207.35	206.01	208.77	206.57	207.45	210.84	206.56	208.34	206.93	205.76	204.36	206.77	208.45	209.35	208.14	208.11	207.18	209.42	206.68	209.63	207.72	204.26	206.27	204.97	207.43	207.68	207.38	204.06	207.4	203.92	206.18	206.32	211.07	209.98	208.22	206.41	210.01	205.98	207.83	206.75	210.45
205.62	203.67	202.94	205.59	202.56	204.94	202.99	202.29	201.83	204.02	203.55	198.12	204.47	203.02	200.71	205.32	204.67	203.15	202.72	204.83	204.84	201.32	204.72	205.64	203.43	204.67	200.45	204.88	202.98	200.91	203.24	207.72	204.44	203.04	201.17	202.78	204.32	204.69	202.97	204.11	205.59	199.27	203.79	202.61	203.35	203.08	206.87	202.08	201.56	201.47
217.3	217.89	219.51	219.86	215.52	215.86	216.31	215.56	221.73	218.21	216.87	216.24	216.9	217.12	217.93	219.27	216.25	217.16	218.44	220.62	219.62	218.19	216.81	220	212.96	221.05	217.91	220.19	217.93	215.91	215.57	219.26	219.21	217.49	222.13	218.77	218.58	218.71	218.19	218.44	221.67	217.59	217.46	216.98	219.76	221.55	217.74	218.23	218.32	216.92
199.06	198.59	197.58	200.84	201.38	200.14	201.55	200.95	197.59	201.56	201.18	202.11	200.56	199.55	201.43	199.05	201.24	200.03	198.62	199.48	202.01	201.79	199.57	198.69	197.48	200.12	204.04	202.89	202.6	198.44	197.81	201.9	201.13	200.64	200.57	200.08	198.97	201.5	201.24	198.04	200.78	200.17	201.51	199.1	199.44	198.85	197.59	197.53	200.91	201.52
200.02	199.1	202	198.54	201.47	198.84	199.08	199.25	200.68	196.97	198.8	201.23	199.69	199.47	201.38	197.89	199.69	200.05	201.61	199.43	201.68	199.85	195.93	197.61	200.04	199.2	199.29	199.31	200.14	200.95	200.43	197.22	200.09	198.69	200.56	199.6	202.32	200.69	201.09	199.93	198.73	200.8	198.97	200.34	199.08	200.14	200.44	201.22	201.38	200.45
209.04	207.32	205.56	212.11	203.75	208.32	207.53	208.16	208.93	205.13	208.93	207.8	207.8	206.67	209.04	209.9	207.19	209.04	206.48	204.85	207.25	208.23	205.35	205.2	206.92	206.32	208.4	205.6	205.62	208.78	204.64	210.42	210.1	207.2	208.3	209.07	208.02	211.2	206.83	208.05	206.34	207.9	208.39	209.02	208.87	209.06	208.84	205.26	208.89	209.43
211.41	207.23	205.34	207.52	205.1	211.26	204.54	209.28	209.13	211.58	206.57	208.6	206.53	210.79	209.64	205.9	209.15	209.53	205.85	211.58	213.19	209.09	210.14	206.19	206.6	207.65	208.82	208.06	206.54	208.1	207.85	212.43	209.5	205.97	210.96	210.54	210.13	207.29	209.67	207.95	208.14	208.68	208.76	206.22	205.95	208.91	210.29	208.41	208.15	207.5
204.81	203.08	203.74	205.65	202.53	202.19	205	206.1	204.01	202.49	200.91	203.57	203.27	201.68	201.56	201.33	202.99	203.14	202.6	204.69	200.99	202.51	204.84	203.2	205.26	203.68	203.44	204.79	202.85	206.58	204.35	202.44	200.58	197.19	201.81	204.26	208.02	200.21	203.16	200.93	203.84	204.87	204.69	202.15	205.14	203.95	202.05	202.36	204.09	204.21
196.45	197.22	197.42	196.77	197.11	198.77	197.94	196.12	199.16	199.77	199.22	197.42	199.14	199.76	197.39	200.01	198.95	199.61	198.92	196.77	199.52	199.13	197.72	197.63	198	197.18	198.82	200.85	199.59	196.1	196.71	196.78	194.46	198.87	198.44	194.45	198.78	199.6	199.67	197.96	198.62	201.29	197.46	198.82	199.18	199.36	200.08	199.78	195.95	195
211.73	211.64	210.98	211.27	214.48	214.96	212.42	210.63	214.66	212.04	211.07	213.35	210.75	209.06	209.45	206.76	213.58	211.52	208.81	212.58	215.59	210.95	210.92	211.76	212.91	210.93	212.34	211.38	213.93	210.95	211.26	213.83	210.22	211.71	210.21	214.65	209.53	212.55	214.94	209.53	209.4	213.6	214.42	210.67	212.71	213.48	212.08	209.57	211.35	214.53
206.25	207.93	207	208.71	209.61	209.88	208.14	206.05	208.29	210.93	208.61	206.09	207.63	211.48	206.84	206.91	209.93	207.84	212.39	209.2	209.01	207.69	210.04	209.25	206.48	209.48	207.69	208.47	207.02	208.89	209.85	210.04	206.79	211.03	208.94	211.31	207.63	204.94	204.03	210.39	206.18	212.01	209.91	207.97	206.99	206.93	210.24	206.51	206.91	209.72
216.03	219.05	218.85	217.21	214.78	214.32	216.55	216.19	218.91	218.97	214.71	216.68	214.95	217.72	218.91	215.55	218.72	215.84	215.27	217.55	218.5	217.58	219.14	215.06	219.78	216.98	215.78	215.9	218.18	218.92	217.35	217.36	216.69	216.34	215.68	217.39	216.74	215.99	213.26	218.16	219.38	218.95	218.19	216.1	216.44	213.26	216.36	216.83	219.75	217.82
212.62	212.52	209.95	210.63	211.44	212.22	211.19	213.93	211.1	211.97	214.05	207.83	210.87	211.15	211.13	212.62	213.04	210.97	212.59	215.99	212.79	209.92	213.18	216.24	211.24	208.78	210.18	213.39	210.93	211.54	213.53	209.97	213.93	211.33	209.45	215.5	213.49	210.4	211.61	212.01	213.2	211.81	212.86	213.94	210.88	210.48	213.65	210.54	212.48	212.85
221.53	219.37	216.71	219.86	215.46	213.62	216.58	215.45	216.45	220.24	218.32	217.82	218.27	221.17	219.89	220.2	220.31	218.88	218.99	217.21	218.59	218.99	216.62	217.66	220.25	216.89	218.22	216.34	215.73	216.41	218.8	217.42	220.04	218.69	218.04	217.37	219.65	217.85	216.48	219.33	216.19	220.03	219.12	216.72	217.02	217.21	217.1	215.81	219.05	220.05
217.46	219.12	220.52	217.72	220.45	213.48	216.32	217.55	218.52	216.81	217.72	220.06	216.37	216.11	216.39	217.87	222.33	217.32	218.56	217.26	219.94	218.97	220.95	221.25	216.71	216.98	220.27	218.98	219.49	216.75	217.29	219.19	217.65	215.29	220.84	220.04	216.7	216.51	218.03	217.55	216.95	218.02	218.69	215.94	217.81	218.9	215.04	219.03	217.15	220.51
213.34	207.53	210.16	207.48	210.13	209.77	208.32	206.89	211.48	206.58	208.51	207.98	207.41	207.92	205.64	205.7	210.15	207.35	212.28	211.79	209.65	207.72	209.8	209.23	208.88	205.89	210.38	209.2	209.86	207.62	210.35	211.69	207.93	210.01	208.84	205.96	208.43	209.23	212.09	208.42	207.23	208	209.64	205.22	209.04	208.39	207.39	211.84	208.08	207.7
202.09	201.76	202.39	200.05	199.36	204.08	200.82	203.28	202.16	203.3	200.29	202.86	204.22	200.67	199.18	198.25	198.75	203.4	204.73	200.91	204.06	198.96	200.75	200.58	198.49	198.51	198.57	202.1	202.28	198.35	203.06	200.92	201.79	201.8	204.42	201.88	200.2	199.47	201.22	197.9	202.2	198.95	201.48	200.38	202.22	198.23	203.79	201.61	203.43	201.69
201.52	198.5	202.48	201.32	201.14	203.29	199.77	201.41	200.85	198.63	199.6	200.77	201.66	204.33	200.65	202.46	200.03	201.44	201.68	200.46	201.41	198.89	200.31	204.01	201.19	201.85	201.14	199.67	201.96	202.01	204.46	197.2	203.16	204.88	199.86	202.78	200.69	199.12	204.22	198.29	200.34	204.99	201.01	196.36	202.34	202.55	200.23	200.28	201.3	203.45
216.27	212.32	212.48	211.31	213.95	212.89	212.51	211.26	214.35	212.87	212.83	211.92	211.08	211.94	214.95	213.7	214.22	211.59	209.85	210.73	209.12	214.25	209.93	212.42	214.57	212.44	212.32	212.5	213.2	214.09	209.42	211.06	212.15	212.72	212.06	215.24	210.73	214.43	212.11	213.34	215.07	212.15	212.87	211.56	212.82	212.51	212.63	212.33	212.47	213.95
202.67	197.19	201.12	199.45	200.53	201.47	201.58	205.22	198.85	202.46	200.99	201.41	200.26	199.06	200.5	199.55	200.79	201.55	200.63	198.32	199.97	200.68	200.72	199.56	200.82	198.3	199.01	202.2	197.71	200.25	201.79	200.15	199.74	201.56	199.61	196.82	203.46	200.29	200.88	198.34	198.29	199.75	198.96	201.82	201.37	198.93	200.99	203.53	199.54	199.94
199.5	201.6	200.8	202.49	204.98	205.27	202.45	202.12	199.4	204.21	199.42	201.75	204.43	202.04	200.4	204.92	204.8	201.22	202.16	206.46	200.63	203.41	204.48	202.19	203.33	203.82	205.93	202.29	202.73	200.62	201.45	202.68	202.93	200.83	203.71	204.51	202.42	206.39	205.67	202.25	204.76	204.77	207.5	207.68	200.61	204.67	203.23	205.79	205.38	206.89
205.04	205.52	205.25	207.67	205.95	207.34	209.28	208.51	210.12	209.46	206.61	206.08	209.26	206.92	208.66	210.53	208.22	208.83	209.75	205.61	208.21	207.56	209.14	208.03	209.36	206.37	207.69	205.59	205.56	207.48	210.42	203.53	207.43	209.92	207.64	208.93	207.6	208.72	206.62	208.81	207.25	206.48	207.02	208.28	207.62	208.59	208.01	210.29	203.73	207.36
200.38	200.64	202.22	197.4	198.43	201.01	201.29	201.49	202.55	201.3	201.77	199.9	198.23	203.57	198.66	200.77	202.3	194.64	201.26	200.99	199.35	202.7	197.6	201.19	201.51	198.8	201.31	202.01	199.02	199.72	198.36	203.53	198.62	198.57	200.19	199.74	201.29	200.26	198.78	200.19	200.59	200.79	199.8	198.5	199.24	200.83	199.37	200.89	200.19	205.21
208.29	211.35	205.28	207.76	206.42	209.04	206.54	206.46	209.54	208.88	207.29	208.35	206.22	209.33	208.75	206.29	208.79	208.52	204.35	209.44	205.54	207.62	205.33	204.3	207.36	210.11	209.18	208.52	208.28	209.75	208.86	207.34	208.84	207.74	209.9	212.16	210.62	208.59	209.21	211.31	207.97	204.71	208.28	207.99	206.8	209.95	205.97	208.19	206.36	206.04
207.86	206.06	203.38	205.88	203.49	209.03	205.19	207.67	207.77	208.14	204.47	205.85	207.55	208.19	206.2	207.35	206.45	205.08	207.84	210.27	206.06	206.08	205.9	208.62	203.78	205.21	204.42	203.82	203.56	207.2	207.16	203.36	205.25	205.17	208.15	204.58	208.68	203.95	203.57	206.19	205.92	206.31	208.91	203.75	206.19	203.49	207.64	208.84	205.69	205.44
199.36	201.01	203.58	202.86	202.46	204.08	202.87	201.13	202.66	200.98	201.83	197.22	202.91	203.68	202.89	203.83	205.24	199.92	202.6	202.77	203.76	201.44	206.55	201.76	201.81	204.35	201.22	201.1	202.35	203.22	203.4	202.94	204.86	200.42	201.4	204.73	202.84	203.67	201.55	200.01	203.64	202.82	202.34	201.84	203.09	202.56	200.79	202.64	202.58	200.5
200.61	203.2	202.29	202.77	203.54	199.66	203.42	201.79	202.2	203.28	203.47	202.8	201.98	203.22	199.67	204.8	205.57	205.2	203.59	204.29	202.16	202.53	200.62	202.49	199.67	201.38	201.02	202.7	206.73	207.14	202.16	204.29	206.83	204.63	200.79	205.01	203.6	202.69	203.04	202.81	199.2	201.48	203.22	204.87	202.82	200.68	200.81	201.67	201.46	205.19
210.31	209.52	210.98	213.01	210.31	210.73	212.36	211.13	208.52	213.62	210.15	211.4	210.96	210.45	213.3	213.21	210.85	209.01	210.31	208.37	213.42	212.25	211.08	215.47	209.27	209.11	213.44	212.08	211.17	212.12	209.78	213.66	211.94	212.55	215.17	212.21	214.83	213.04	213.58	211.63	213.74	213.98	208.7	212.67	209.69	211.67	213.76	210.98	211.46	210.45
199.26	202.45	204.77	200.4	198.02	199.08	202.48	202.4	198.7	200.3	201.59	200.34	199.94	199.13	195.49	196.33	203.94	199.47	199.65	203.39	195.75	201.85	202.49	200.01	200.11	200.44	201.87	199.96	198.65	204.24	200.9	199.17	201.51	200.91	197.96	201.25	201.15	200.41	196.19	201.01	199.28	202.81	202.08	201.36	201.66	197.62	200.54	200.42	198.76	198.69
209.11	206.32	207.71	208.44	208.61	210.11	207.67	208.78	209	209.36	207.8	209.76	207.72	211.21	208.06	209.81	207.82	209.25	210.07	207.62	211.77	209.49	208.21	208.76	208.11	210.7	210.62	212.29	209.82	210.83	207.6	212.43	209.88	211.07	212.46	208.41	210.74	210.16	209.49	207.96	207.55	207.66	210.11	207.43	208.21	207.29	206.94	212.89	211.68	208.05
204.06	206.16	204.01	205.2	203.01	207.52	206.1	207.92	205.63	205.57	201.65	205.15	208.99	207.68	205.42	206.29	208.51	205.24	204.09	206.36	207.84	206.7	203.49	204.66	206.73	206.15	205.03	206.85	206.83	203.4	205.2	204.43	208.79	206.45	203.84	210.02	208.31	207.05	206.4	207.32	207.5	209.26	206.2	205.61	205.41	205.53	208.18	206.47	205.37	207.23
200.91	197.92	201.51	198.28	199.55	201.41	196.84	198.02	196.01	201.38	201.47	201.14	199.75	196.41	200.19	197.94	199.11	199.22	199.22	197.31	201.3	199.65	197.98	198.86	197.68	199.08	198.18	198.73	197.21	199.87	201.29	199.76	201.07	200	196.42	199.07	201.31	197.57	197.3	199.96	198.67	200.11	195.57	201.58	197.28	198.26	198.42	200.2	197.66	196.91
220.09	220.59	216.8	216.27	218.02	217.23	216.86	219.42	214.49	216.02	217.83	217.17	217.61	218.5	218.83	216.85	218.13	219.78	213.31	218.01	217.77	216.7	217.2	218.35	214.23	218.45	218.2	213.3	216.11	216.84	216.37	217.38	213.4	218.36	214.28	215.15	216.08	216.54	219.35	215.41	219.53	216.81	217.3	216.57	218.98	214.11	221.29	217.83	215.23	215.38
210.94	214.32	209.38	213.67	210.02	212.49	217.13	210.01	213.27	209.75	212.08	212.44	206.91	212.19	213.21	210.44	211.98	210.16	209.56	210.8	210.58	212.99	211.44	214.01	213.23	213.65	213.54	211.45	213.25	209.01	211.1	215.23	214.12	213.06	214.65	211.98	211.6	212.17	213.3	214.03	214.65	212.04	212.87	210.88	209.44	212.62	211.3	211.43	211.86	212.29
209.58	204.29	202.03	208.04	206.23	204.5	206.68	204.75	201.92	204.01	206.84	204.12	202.24	201.99	205.58	206.03	205.39	207.48	204.68	205.45	204.54	203.24	204.92	204.58	201.28	202.2	203.16	204.89	204.56	205.6	205.28	203.23	203.08	206.38	204.29	208.15	206.88	206.05	206.14	203.73	202.11	203.21	209.04	205.41	201.33	206.38	206.89	203.76	205.62	204.81
196.36	197.27	195.06	194.29	194.38	196.46	198.63	196.7	195.15	195.95	196.11	198.2	196.16	195.98	194.02	194.81	191.75	197.5	197.65	194.15	196.34	193.39	196.02	195.65	197.44	197.56	194.42	196.75	195.23	198.34	197.12	194.91	194.52	193.63	195.7	192.71	193.33	192.08	194.51	195.35	193.64	192.16	196.4	194.97	194.85	195.66	196	193.85	193.46	195.5
212.77	214.76	212.25	212.51	212.09	213.38	213.59	211.52	214.56	213.41	212.23	211.23	210.36	211.81	214.57	215.82	210.8	217.05	212.83	212.8	214.67	209.18	214.42	209.73	210.91	212.22	212.01	210.93	212.34	213.36	214.03	210.9	211.74	212.19	212.28	212.49	210.84	211.53	213.79	215.4	209.41	212.12	212.16	212.01	209.9	211.67	211.89	211.97	213.13	211.71
207.34	209.24	208.47	207.31	209.8	211.13	208.2	206.64	209.55	206.61	211.03	205.07	209.52	207.65	205.31	208.06	205.72	209.94	208.34	204.2	203.04	207.26	208.87	211.22	208.01	208.3	210.1	209.24	207.18	206.23	207.89	210.77	208.13	208.94	209.06	207.5	207.24	209.15	208.15	208.11	207.21	206.94	209.07	205.35	208.56	206.09	205.29	209.58	206.01	210.13
206.85	213.11	207.76	206.23	208.28	208.96	210.36	209.56	209.16	207.29	209.51	208.97	212.14	207.88	206.98	208.06	207.47	208.37	206.33	205.37	208.7	206.76	206.04	208.26	207.94	209.12	205.65	209.72	207.83	210.34	209.8	209.48	209.03	210.35	211.84	209.25	207.57	208.12	209.97	210.09	210.1	207.92	208.81	208.17	208.65	207.02	207.82	207.88	207.55	208.27
199.21	202.08	202.4	201.46	201.45	202.37	197.88	199.39	202.21	200.01	197.49	199.49	198.7	199.67	198.07	199.34	204.79	198.77	199.57	201.09	200.23	197.12	202.21	199.33	200.07	201.84	199.23	199.35	200.73	198.75	200.94	199.71	198.75	200.47	200.96	199.31	200.2	201.5	199.59	199.09	200.8	196.63	197.75	198.78	201.69	200.35	200.34	199.39	201.38	201.98
202.42	204.05	199.33	197.62	198.11	198.36	199.51	201.88	200.98	198.73	201.26	200.64	201.28	197.14	202.46	197.93	199.64	196.47	198.52	199.3	198.67	197.67	201.22	199.23	198.42	199.22	199.3	198.28	199.64	200.33	198.37	197.7	199.71	196.18	196.1	202.23	199.39	199.81	202.17	201.01	198.21	199.62	200.7	197.24	202.36	201.44	199.67	199.56	198.92	200.9
200.57	198.61	200.22	199.13	198.44	196.41	201.27	201.34	197.2	199.59	198.1	201.41	199.09	198.67	197.74	199.44	201.31	200.42	201.41	198.91	198.22	203.94	200.94	201.87	199.21	202.69	201.57	199.79	203.46	198.49	197.67	200.51	195.73	197.94	198.18	199.06	202.39	199.54	198.28	199.65	196.95	198.02	196.02	197.85	202.27	204.36	199.62	199.09	202.48	198.17
211.97	214.44	211.21	210.62	210.61	209.18	213.48	211.54	214.95	212.83	215.14	214.43	213.92	212.2	211.15	212.74	211.51	214.38	214.01	211.03	211.68	212.13	211.69	211.96	211.4	214.63	212.95	213.65	210.75	211.3	213.33	210.69	208.84	212.66	213.17	209.84	213.01	210.5	208.56	215.12	212.05	212.28	212.1	212.21	213.21	211.72	216.93	211.82	211.7	213.15
201.66	201.28	201.83	201.84	199.96	198.44	197.8	200.04	200.58	199.18	201.84	199.79	199.84	198.71	198.47	202.59	196.81	200.75	195.96	199.08	198	200.65	201.4	201.2	201.93	195.59	199.87	199.05	200.32	199.56	200.61	195.35	199.51	199.05	198.52	201.76	197.85	198.84	200.82	201.97	201.25	201.44	198.48	201.99	200.77	197.96	199.38	197.41	199.13	202.44
205.92	203.47	205.88	205.34	201.48	202.83	201.37	202.26	204.83	204.17	204.67	203.49	208.09	201.96	203.65	203.74	199.5	205.22	204.15	203.58	204.93	207.93	204.02	202.56	204.67	203.76	206.82	203.56	207.51	203.31	203.26	203.05	203.2	204.69	201.26	199.97	202.93	203.17	203.3	204.8	201.15	201.03	206.51	206.3	205.75	202.15	202.17	205.73	198.52	203.38
211.68	211.33	211.84	214.89	213.36	211.16	211.67	212.28	211.94	216.15	211.34	212.53	212.25	211.3	213.59	210.77	212.3	211.69	211.15	208.51	214.46	209.49	213.85	214.49	211.22	213.64	210.34	213.25	210.06	212.42	213.25	216.37	213.8	212.44	214.72	215.58	211.64	212.91	215.17	212.57	213.35	211.75	210.68	210.27	212.09	213.54	214.12	210.98	214.83	212.9
216.79	216.54	216.62	218.36	216.71	219.03	216.59	218.27	219.25	218.91	216.38	216.12	220.85	219.66	217.56	220.84	215.89	217.05	218.08	217.15	217.26	215.43	218.56	216.62	219.19	217.71	218.95	216.74	221.17	216.13	218.63	216.02	219.29	215.65	213.75	216.93	218.31	218.92	216.65	218.61	218.46	215.54	216.47	216.39	218.8	218.43	216.12	216.07	215.86	216.39
205.08	206.29	205.06	207.88	206.2	207.35	205.95	208.81	206.32	204.59	204.18	205.68	209.84	205.67	206.69	207.23	207.61	205.9	207.16	207.61	207	204.87	205.38	205.41	207.77	206.42	204.16	203.78	206.92	204.72	205.47	206.95	205.58	206.46	207.52	206.1	207.75	205.41	207.29	205.86	206.99	207.72	206.12	206.41	206.68	206.28	203.94	205.41	208.31	208.55
208.77	207.39	207.82	205.85	208.84	209.4	211.14	211	211.39	207.26	212.22	208.84	211.25	208.86	209.26	210.49	210.28	208.86	213.51	213.08	208.38	207.75	211.24	210.94	208.99	206.94	203.81	210.47	209.43	208.44	209.81	210	206.94	210.66	208.36	212.18	206.82	207.96	209.85	209.06	210.66	211.15	207.82	207.83	210.17	210.99	209.56	208.77	210.5	208.81
216.16	216.72	216.64	212.97	216.5	218.1	219.08	217.52	216.48	216.72	217.97	218.57	216.12	215.19	218.71	218.45	217.95	215.82	219.02	216.92	216.73	218.41	215.81	219.14	217.45	218.17	217.29	213.37	215.49	218.31	218.77	217.23	217.95	215.54	214.32	215.97	215.39	217.43	215.33	218.3	217.86	215.69	218.26	215.9	215.66	218.16	220.05	217.62	218.69	215.19
214.78	214.11	220.06	218.4	219.98	217.86	214.92	219.96	212.89	216.95	219.3	214.6	219.89	216.2	220.96	218.12	218.81	216.96	219.02	217.6	218.75	218.14	216.53	217.72	220.04	217.24	219.02	216.82	217.46	217.3	219.19	217.56	219.03	218.42	220.62	218.97	216.86	217.95	217.73	219.03	216.18	219.05	220.42	221.02	219.18	219.02	221.34	218.06	217.29	220.17
216.88	217.27	217.58	214	216.42	218.53	218.75	217.71	217.81	213.96	215.26	218.36	219.66	219.96	217.51	216.33	216.06	217.35	214.22	216.29	218.64	218.61	215.97	220.34	216.24	217.23	215.04	218.48	216.37	218.78	219.75	216.07	214.49	218.87	217.71	215.5	219.36	216.79	216.76	215.42	217.37	219.7	215.04	216.8	214.57	218.42	215.82	218.45	214.78	217.81
198.02	196.09	200.92	198.75	200.54	202.67	200.05	199.39	198.95	199.26	198.48	199.12	201.16	196.1	196.02	199.22	197.79	198.3	202.46	198.96	199.31	201.84	201.97	198.43	201.74	199.1	199.16	197.6	201.59	200.67	199.36	199.39	197.55	199.91	200.62	197.91	201.5	199.61	201.45	198.08	202.28	197.94	198.17	200.12	199.46	200.73	195.89	199.98	198.48	198.6
200.55	198.36	198.9	195.18	200.23	200.59	200.95	200.15	195.88	198.36	198.34	200.05	200.6	200.43	198.41	200.97	199.83	202.12	201.17	198.7	199.99	197.86	200.33	200.92	203.48	200.83	201.57	201.25	202.25	200.93	195.69	197.37	202.94	201.68	199.03	197.67	198.57	200.07	196.32	199.11	195.6	195.23	197.67	195.39	201.13	198.89	199.85	200.36	199.22	199.92
215.74	219.99	216.56	215.22	218.28	215.8	219.03	216.48	216.5	215.98	218.28	219.39	216.26	218.87	217.13	216.53	219.31	220.67	220.69	217.06	216.29	217.08	220.08	213.97	216.72	214.84	218.88	215.46	219.26	216.88	218.3	216.32	213.89	215.37	213.5	215.01	218.62	215.93	218.08	218.44	217.81	219.14	216.06	218.48	217.18	218.87	216.96	217.23	217.48	214.11
199.17	201.88	201.23	202.48	199.48	200.71	202.25	201.34	199.16	199.44	200.17	200.55	201.16	200.53	200.07	197.32	201.02	199.09	200.21	204.9	202.62	201.16	199.94	200.62	199.75	197.96	200.98	200.01	199.57	199.76	200.97	201.96	203.28	204.78	202.91	201.01	203.3	201.35	200.51	200.57	200.12	199.28	197.54	200.76	199.89	200.3	200.01	201.73	201.68	199.95
213.03	212.41	213.63	213.43	212.11	213.18	212.43	215.14	211.92	212.4	214.19	211.18	211.94	213.6	213.9	213.53	215.95	211.94	210.79	209.82	211.19	214.23	216.28	213.85	212.28	213.78	213.19	213.21	213.99	214.96	214.2	213.73	214.41	216.51	214.89	213.81	218.31	217.32	213.02	213.45	214.54	215.54	215.04	215.49	209.6	215.38	214.91	212.76	213.25	213.29
208.38	207.98	209.65	208.96	208.55	207.9	209	210.67	207.6	208.87	206.43	211.63	208.34	207.18	210.69	207.66	208.27	210.71	210.86	210.48	208.1	210.12	208.17	210.88	209.39	207.22	209.96	208.14	209.86	209.71	208.57	212	206.92	210.07	209.2	206.43	210.26	210.03	208.4	209.32	209.3	208.96	207.41	206.52	213.63	207.34	207.54	208.18	209.82	206.17
214.44	213.23	209.49	213.43	212.65	212.31	210.75	209.36	211.4	210.02	211.05	211.37	210.52	215.04	212.76	214.79	216.45	212.2	208.11	211.93	208.96	211.03	209.84	210.98	212.24	210.51	211.73	212.6	210.31	211.05	208.3	213.88	213.29	208.34	211.3	212.08	211.54	208.64	213.79	210.52	211.22	214.56	213.51	209.91	210.52	210.28	210.18	213.03	210.63	211.57
207.29	210.04	207.74	208.49	210.4	208.74	208.87	208.46	207.57	203.93	210.28	209.89	209.11	206.98	208.88	207.28	209.29	210.13	208.26	207.38	208.07	207.39	209.63	208.01	211.55	207.18	211.07	208.71	208.88	210.74	211.5	207.66	208.93	206.56	209.11	209.4	209.6	208.69	211.66	206.82	208.76	208.89	208.85	209.88	209.27	211.89	209.32	211.4	210.84	205.75
217.61	219.59	214.1	220.14	214.41	217.91	217.27	216.73	219.73	213.77	214.92	215.91	218.86	216.24	217.15	218.46	215.46	216.29	217.2	217.43	217.48	215.59	216.06	214.02	218.16	215.34	219.58	218.98	220.3	216.39	219.25	220.8	217.51	217.59	214.81	219.28	216.84	219.19	217.32	220.56	216.29	213.21	219.93	215.09	218.7	217.94	218.99	216.01	216.73	218.4
204.3	203.24	208.88	206.78	206.61	208.16	206.61	206.84	205.86	207.02	208.39	205.57	204.49	209.15	208.8	207.84	205.44	204.74	205.26	205.3	208.3	205.79	207.12	205.13	207.1	208.18	205.53	205.11	203.86	207.2	208.09	206.69	207.4	207.05	204.89	202.37	205.07	207.74	205.97	207.44	205.91	205.92	206.9	206.85	206.27	210.07	210	205.94	207.08	207.68
209.25	209.64	212.11	209.14	209.38	207.38	209.24	209.19	205.87	210.19	208.64	208.53	208.55	210.43	208.66	210.6	211.8	209.62	209.16	207.04	209.53	208.24	209.13	209.83	208.52	208.86	207.01	208.81	208.33	209.81	206.23	207.64	209.39	209.36	207.53	212.82	210.67	207.54	209.8	207.66	208.06	213.69	209.79	209.68	207.52	209.74	210.07	208.41	209.06	211.44
202.49	205.63	205.05	202.56	206.46	200.98	205.02	204	203.51	204.7	202.47	200.87	205.11	204.9	204.11	203.92	205.19	205.24	202.74	201.59	203.42	205.11	200.52	202.03	204.65	202.28	205.33	203.34	202.12	205.55	203.55	202.1	204.8	203.27	204.04	199.62	203.44	201.76	200.57	206.34	202.35	202.04	201.75	201	203.55	206.12	202.13	207.48	204.57	207.5
207.59	205.05	203.29	203	205.04	206.8	204.86	209.21	204.62	205.08	206	206.37	203.36	207.11	202.74	206.49	207.02	205.29	207.24	207.52	206.58	207.7	207.18	207.43	204.77	204.37	207.24	204.56	206.4	210.86	203.32	206.27	205.55	206.1	204.08	209.58	203.71	208.34	203.65	205.6	206.68	205.56	206.91	207.7	208.38	204.58	206.91	207.2	203.54	206.78
207.44	209.75	209.02	206.77	212.02	207.11	208.92	212.09	204.93	208.85	205.74	206.92	204.59	207.58	206.87	207.18	210.18	210.06	207.24	208.65	208.01	208.97	209.5	208.91	209.64	208.87	211.51	204.66	210.99	208.21	208.16	208.98	205.07	209.98	208.32	206.38	203.93	207.9	207.58	206.63	213.3	207.17	208.13	206.54	206.62	208.9	205.94	205.4	204.74	208.58
[truncated: 50 more rows]
[truncated: 150 more columns]
