# Supplementary material for: Genetic dissection of main and epistatic effects of QTL based on augmented triple test cross design
Source: PLoS One. 2017 Dec 14;12(12):e0189054. doi: 10.1371/journal.pone.0189054 (PMC5730204; doi:10.1371/journal.pone.0189054)
Supplement: S6 Supporting Information — (ZIP) [file pone.0189054.s006.zip › z1_1200_0.8_10.csv]

208.07	208.09	208.69	207.9	207.02	209.35	207.02	208.24	208.81	207.33	208.74	208.19	207.41	208.79	207.96	208.93	209.9	208.2	207.81	208.55	207.98	208.24	209.46	209.27	208.06	209.31	209.14	209.62	207.96	207.81	208.25	208.11	208.57	208.06	208.55	208.86	208.51	208.19	208.05	207.48	208.49	207.96	207.35	208.31	208.5	207.54	208.42	207.93	207.42	207.61
214.66	213.68	213.25	213.63	213.6	214.18	213.05	214.22	213.62	214.28	212.84	213.81	214.08	213.56	214.49	213.79	212.09	214.09	214.24	213.73	214.22	213.96	212.91	214.51	213.35	213.38	214.4	215.04	214.03	213.86	213.7	213.37	214.49	213.07	214.11	213.73	214.59	214.31	213.63	212.93	212.91	213.41	213.56	213.88	213.7	213.76	212.97	213	213.98	213.88
203.67	203.05	203.3	203.59	203.35	203.33	203.54	204.18	203.65	203.07	203.26	204.17	204.86	203.38	203.73	204.14	202.59	204.1	204.39	202.22	203	203.68	203.29	203.03	203.22	203.37	203.82	203.62	203.26	202.85	203.63	204.4	204.16	203.13	203.06	202.99	202.89	204.07	204.05	203.25	203.18	202.98	204.57	203.74	203.62	203.72	203.89	204.44	203.2	204.02
207.63	208.99	209.27	209.23	209.45	209.08	209.78	207.86	208.19	209.13	208.52	208.05	209.04	207.95	208.98	209.53	210.08	209.02	208.92	209.68	210.11	209.21	208.48	208.24	208.34	207.22	209.88	208.21	209.45	208.77	209.06	208.7	208.47	208.44	207.72	209.8	208.02	208.7	209.07	208.41	208.64	208.48	209.55	208.46	208.28	208.23	206.91	209.23	208.35	208.17
205.76	205.92	206.48	206.29	206.87	207.43	206.49	206.11	205.43	206.2	206.19	205.76	206	205.72	206.5	206.68	205.74	205.54	207.31	205.7	206.66	206.98	205.37	207.47	207.15	206	206.66	206.93	206.38	206.24	205.65	205.99	205.3	206.28	206.64	206.28	206.68	207	205.8	206.78	206.02	206.47	205.83	206.21	206.46	206.41	207.7	205.69	206.8	207.65
210.94	211.88	211.72	212.52	211.86	211.16	210.49	212.45	211.38	211.55	211.68	211.77	212.39	211.15	210.43	211.04	211.79	211.02	212.81	210.07	211.09	211.84	212.31	212.45	211.83	211.32	211.11	211.87	212.22	211.45	211.16	210.47	211.97	212.13	212.32	211.88	211.21	211.92	211.02	212.84	211.67	211.34	212.17	211.52	211.22	211.53	212.33	211.54	210.98	212.78
212.62	214.63	212.95	213.45	212.3	213.04	213.07	212.71	213.12	214.46	213.99	213.14	213.26	212.34	213.41	213.17	212.75	212.45	213.35	212.72	212.95	213.12	213.73	213	213.03	213.51	212.23	213.45	213.1	213.29	212.49	212.48	213.28	212.95	214.64	212.55	213.96	213.99	212.86	213.12	213.2	213.86	213.62	213.89	212.58	212.4	212.15	212.82	212.2	212.96
203.79	203.21	203.6	203.53	204.55	203.67	204.48	203.69	203.72	204.37	203.2	204.39	204.87	204.52	203.24	203.77	202.44	204.59	203.34	204.26	203.7	204.04	202.58	203.55	202.89	203.46	204.02	204.39	204.06	203.96	204.22	202.64	204.17	203.34	203.91	204.73	203.78	203.96	203.26	203.22	204.18	204.32	202.9	203.78	204.05	204.2	203.39	204.18	203.2	204.71
199.81	201.49	201.73	199.46	199.4	199.97	200.72	200.41	201.35	199.61	199.01	200.26	200.59	201.25	199.61	201.07	199.71	200.93	201.06	199.79	199.75	201.55	200.53	201.16	199.89	199.87	200.21	200.42	200.07	199.7	199.63	199.4	200.52	200.99	201.24	199.67	200.89	200.95	199.9	199.47	198.45	199.02	200.4	199.56	200.06	201.91	200.5	200.59	200.13	200.26
197.95	198.67	198.1	198.69	198.65	197.78	199.04	198.08	198.01	197.82	197.39	197.38	197.33	198.38	198.65	198.16	197.39	197.43	198.25	198.36	198.36	197.48	199.11	197.72	199.28	197.75	197.97	197.48	197.84	198.05	198.51	199.7	198.93	198.73	199.58	198.49	197.91	198.42	197.89	197.43	197.76	198.36	198.01	197.94	197.99	197.64	196.56	198.1	198.65	198.85
203.23	203.68	204.47	203.4	204.8	204.06	203.02	203.43	203.33	204.5	203.8	204.9	202.69	204.6	203.05	203.19	203.25	203.64	203.72	204.39	203.6	203.63	204.07	202.11	203.54	204.14	203.72	203.42	204.73	203.88	202.85	204.03	203.41	204.01	204.69	203.67	204.21	203.58	204.17	203.11	204.01	203.7	204.2	203.43	202.56	203.24	203.32	203.96	204.23	202.69
213.36	212.46	211.73	211.31	212.84	211.89	212.8	211.26	212.9	211.99	212.21	212.19	213.28	211.88	212.74	212.4	213.13	212.23	211.8	211.89	211.57	211.65	212.88	211.94	212.65	212.24	212.22	211.21	212.5	213.6	212.01	212.45	211.96	211.96	212.49	212.45	211.67	212.41	212.28	212.54	211.48	213.14	212.43	211.16	212.71	211.15	212.98	211.84	212.47	212.29
209.21	209.18	208.71	208.35	208.99	208.03	208.77	209.79	207.79	208.85	207.33	207.71	208.99	208.88	209.58	207.48	208.33	209.53	208.64	207.67	207.92	208.37	208.85	208.85	209.35	209.08	209.74	208.68	208.48	208.41	207.83	208.81	208.54	208.58	208.92	207.83	208.97	206.73	209.81	208.3	208.52	208.61	209.23	209.53	209.38	208.41	208.52	207.73	208.56	208.98
213.62	213.12	213.42	214.2	214.06	213.62	213.93	212.93	213	212.47	213.72	213.79	214.47	213.51	213.59	214.48	214.29	214.09	214.21	213.87	213.17	214.42	214.42	214.61	213.51	213.38	214.34	214.1	212.85	214.47	214.29	213.84	213.72	213.94	214.67	214.57	214.31	214.5	214.42	213.51	213.99	213.63	213.85	213.91	213.95	213.32	213.8	214.62	214.66	214.48
207.97	207.41	207.67	207.54	207.08	208.25	207.79	207.81	207.53	207.75	207.77	209.39	207.92	208.18	207.49	207.8	208.41	208.43	208.16	207.73	208.21	207.77	208.42	207.49	208.43	206.89	207.61	208.3	207.98	207.36	207.09	207.95	208.31	208.51	209.12	208.25	207.93	206.89	208.87	207.78	207.07	207.97	207.76	207.21	207.7	209.01	207.12	207.04	208.26	207.6
207.91	207.41	208.72	207.88	207.63	208.75	208.81	209.49	207.9	207.5	209.51	208.59	208.6	208.89	209.2	208.59	207.58	208.77	208.04	207.81	208.06	207.79	208.71	207.64	208.24	209.22	207.31	207.71	208.75	208.51	208.11	208.79	209.34	207.98	208.97	206.54	208.13	208.27	208.5	208.85	208.65	208.64	207.47	207.84	208.52	208.46	207.99	208.71	208	208.79
206.17	207.38	206.57	207.43	206.36	206.41	205.84	205.87	205.34	206.96	206.52	207.09	206.4	206.44	206.65	206.49	206.37	204.67	205.15	205.1	205.75	207.78	205.91	206.6	206.32	206.59	206.7	206.36	206.27	206.67	204.82	206.31	207.19	207.62	206.72	207.03	206.46	205.58	206.13	207.91	206.65	205.74	206.22	206.9	207.39	207.11	206.86	206.21	206.91	205.87
207.42	207.75	207.3	206.83	207.15	208.24	207.61	207.97	207.2	208.76	207.63	206.57	207.46	208.48	208.69	207.56	207.64	207.98	208.07	208.23	208.39	207.87	207.54	206.91	206.96	206.39	207.56	207	206.94	207.48	207.89	207.66	207.21	208.03	207.66	208.46	208.15	207.88	207.56	208.53	208.14	207.92	207.65	208.44	208.19	207.9	207.23	207.6	207.62	208.43
197.88	198.35	198.18	197.73	198.12	198.02	197.84	198.44	198.01	197.85	198.33	197.4	197.66	199.03	197.19	198.61	197.92	198.1	197.61	197.94	198.29	197.81	197.64	198.61	197.9	197.5	197.58	199.22	198.19	197.48	196.61	197.75	197.91	198.32	198.38	198.13	197.68	198.75	197.71	197.54	198.6	199.02	198.38	197.65	197.28	196.34	197.95	198.84	198	198.25
209.23	207.25	209	208.9	208.42	208.53	209.53	208.38	207.56	209.08	209.74	208.49	209.24	208.23	209.06	208.76	208.58	209.02	209.33	208.5	209.02	208.54	208.47	209.61	208.27	208.61	209.61	208.05	208.58	209.13	208.66	208.24	208.9	208.28	208.47	208.81	208.29	208.87	207.74	209.89	208.22	208.92	208.7	208.45	207.64	208.52	207.95	209.4	209.04	209.1
203.68	203.1	202.66	202.61	203.59	203.37	203.62	201.79	202.38	203.34	202.37	202.55	203.39	201.52	202.47	202.98	203.19	203.36	202.7	202.3	202.21	202.49	202.89	203.36	203.9	204	204.34	204.48	203.62	203.48	202.27	203.43	202.38	202.79	203.69	203.89	203.29	204.12	204.71	201.96	203.54	203.89	203.23	203.17	203.51	202.67	203.94	203.65	203.8	203.25
213.5	212.02	211.24	211.01	212.3	212.12	211.87	213.18	212.11	211.97	212.87	212.16	212.38	211.5	212.92	213.05	212.74	212.45	212.51	212.55	212.38	213.72	212.61	213.09	212.36	212.87	212.07	211.55	212.39	211.48	212.09	211.64	212.19	212.86	211.61	213.43	211.54	211.86	212.22	212.85	213.51	211.8	212.05	211.67	211.87	212.59	212.7	212.42	212.82	212.03
207.48	205.48	207.3	206.76	205.33	207.37	205.57	206.55	205.78	205.78	205.95	206.03	205.54	204.5	207.2	206.05	205.9	205.71	205.85	206.44	206.46	206.4	206.64	206.18	206.53	207.32	205.53	205.92	206.88	206.28	206.31	207.73	205.76	206.38	206.86	205.61	205.66	206.41	206.83	206.45	206.76	206.51	206.18	206.12	207.45	206.69	206.39	207.92	205.81	205.87
203.26	202.72	203.12	203.6	202.21	202.41	203.29	202.16	202.77	203.71	202.37	202.59	203.32	203.85	203.19	202.83	203.24	202.2	202.88	203.19	203.03	203	203.23	202.84	203.04	203.16	203.39	202.55	202.69	202.99	202.83	203.55	203.01	203.29	203.93	202.58	202.81	202.82	203.05	202.95	203.25	203.27	202.83	202.88	203.27	203.02	203.45	202.19	204	202.64
207.72	208.09	208.33	207.57	207.65	207.05	207.66	207.86	207.48	208.18	208.1	207.93	207.65	207.29	206.96	208.15	209.15	207.98	207.95	207.34	207.66	206.67	208.82	208.27	207.84	207.4	207.86	206.67	207.96	207.66	206.36	207.58	209.49	208.24	206.76	207.9	207.54	208.64	207.89	206.58	207.47	207.35	207.83	208.52	207.57	208.43	206.7	208.26	207.25	208.27
211.25	211.28	211.68	211.61	212.33	211.84	211.55	211.02	211.55	211.92	210.9	212.69	211.82	211.88	211.87	210.39	211.79	212.23	212.49	212.38	211.17	211.65	212.34	210.48	211.14	212.1	211.95	210.88	211.77	211.56	212.41	212.47	211.6	211.41	212.29	212.4	210.82	210.33	210.52	211.6	211.66	211.78	211.64	212.21	211.66	211.99	211.23	212.11	211.45	210.89
202.99	203.62	202.4	203.39	202.53	202.9	204.24	203.29	202.32	201.47	202.81	203.38	203.82	202.76	203.02	204.05	202.77	202.63	202.85	202.59	203.63	202.65	203.15	203.18	203.14	204.21	203.03	202.98	202.05	203.32	203.23	203.24	203.49	203.04	202.04	201.77	202.21	203.05	202.97	202.83	203.61	203.31	203.11	202.03	204.56	203.33	203.55	202.41	202.83	203.07
204.14	202.68	203.02	203.01	203.76	201.46	204.58	203.24	203.45	202.99	202.05	204.45	204.35	203.11	203.16	203.45	204.1	203.29	202.41	203.58	203.9	205.02	202.94	202.5	204.21	203.05	203.41	203.7	204.06	203.62	202.56	202.67	201.89	203.02	202.41	203.09	202.66	204.35	203.55	203.63	203.35	202.66	202.89	202.48	203.1	203.45	203.62	202.86	203.23	202.95
210.19	212.17	212.4	211.76	211.1	211.18	211.56	213.28	211.38	211.15	212.09	211.45	211.65	211.54	211.53	210.36	211.16	212.51	211.17	212.15	211.37	211.21	212.21	210.87	211.18	209.49	212.12	212.09	211.31	212	212.41	211.28	211.4	211.51	210.82	209.84	212.35	211.49	212.11	211.86	211.12	212.01	211.72	211.76	211.41	211.43	212.01	211.61	210.61	212.06
199.55	199.74	200.17	201.05	199.93	200.95	200.75	200.1	201.03	201.57	199.36	200.69	199.5	200.97	200.27	199.74	199.54	200.37	201.8	200.43	200.83	200.16	201.12	199.65	200.7	200.12	201.06	201.18	200.79	200.85	200.13	200.12	200.65	200.6	200.25	201.77	200.26	201.96	201.05	200.6	201.39	201.27	200.81	200.11	200.43	200.11	201.2	199.29	200.03	200.26
214.09	212.78	213.24	213.34	212.88	211.94	212.32	212.67	211.91	213.6	213.59	213.25	214.53	211.57	212.78	211.67	213.27	213.35	212.94	212.61	212.63	213.24	212.15	212.52	212.76	211.26	213.42	212.87	212.81	213.31	212.08	213.37	213.34	213.42	212.17	213.53	213.01	212.29	212.57	212.07	212.85	213.2	212.44	214.3	212.67	212.29	212.86	213.15	212.72	212.2
205.13	203.51	203.09	203.33	203.8	204.67	204.17	203.55	204.38	203.53	204.93	204.08	203.96	203.76	204.1	203.76	204	204.63	203.71	204.48	202.95	203.48	205.29	203.91	203.56	204.85	204.05	204.27	204.3	204.52	204.3	204.51	203.43	203.64	204.77	203.88	204.67	203.54	203.99	203.01	203.51	203.79	204.92	204.28	204.07	203.65	204.56	205.92	204.19	203.56
194.04	193.06	193.88	194.93	194.03	194.3	193.41	194.04	195.09	195.35	193.38	193.76	194.13	194.46	194.2	194.13	195	193.99	193.91	194.42	194.77	194.65	194.4	194.93	194.22	194.16	192.05	194.62	194.55	193.22	195.32	194.59	193.88	195.73	193.9	195.25	194.45	194.95	193.93	194.56	194.57	194.48	194.21	193.65	194.95	193.81	194.25	194.43	194.61	193.92
217.09	217.91	218.63	216.76	217.3	217.24	217.99	216.93	217.45	216.64	217.43	216.71	216.09	215.92	216.66	216.94	217.68	217.86	216.12	217.73	216.51	216.99	217.62	216.1	217.09	216.56	216.33	216.76	216.89	216.37	216.58	216.6	217.26	217.24	216.31	217.04	217.82	217.23	216.78	217.87	216.78	216.16	217.2	217.44	216.23	217.39	217.12	217.15	216.54	216.3
203.45	203.02	203.82	204.5	203.43	204.59	202.97	203.1	204.02	204	204.16	204.05	203.01	203.27	204.78	203.13	203.45	202.9	201.84	203.51	204.13	203.99	204.07	203.51	203.91	203.55	203.43	204.45	204.53	205.46	202.73	203.56	204.45	203.88	204.02	203.86	203.76	203.69	203.44	203.94	204.03	203.8	203.46	203.2	203.28	204.5	204.06	203.31	204.73	204.37
211.47	212.64	211.14	212.36	211.95	212.48	212.77	212.59	211.97	212.36	211.06	212.3	213.65	211.91	212.51	212.53	212.53	212.96	212.56	212.2	212.5	212.52	212.16	213.17	212.52	211.24	212.87	212.87	212.18	213.03	212.32	213.05	211.97	212.5	212.37	211.83	213.34	213.33	211.59	212.71	213.37	212.67	212.74	212.74	212.83	212.87	212.41	212.56	212.69	212.49
199.75	199.48	199.49	199.16	200.04	199.22	200.16	198.88	200.27	200.1	199.59	199.01	199.37	198.09	200.15	199	198.96	199.8	199.74	199.88	198.2	199.9	200.06	199.59	199.49	199.11	198.38	199.25	199.14	199.66	201.3	199.49	198.73	200.09	199.32	199	200.18	199.26	199.85	198.77	199.55	198.77	198.91	200.47	198.81	199.73	199.19	199.2	199.09	199.13
209.45	208.81	210.47	209.5	207.84	209.73	208.4	209.23	208.61	209.79	208.27	209.79	207.89	208.52	207.93	209.23	208.32	208.36	208.69	208.47	208.48	209.08	208.35	209.46	210.31	207.62	208.73	208.31	209.13	209.81	208.65	209.55	208.65	208.92	208.65	208.98	209.59	210.71	209.14	208.29	209.58	209.03	208.86	208.86	208.85	209.52	207.59	209.08	209.02	208.64
202.8	203.22	203.19	202.97	202.73	202.74	201.75	202.54	203.17	203.31	203.53	202.56	202.55	202.66	204.27	201.43	202.75	203.65	203.51	202.91	202.88	203.37	202.24	201.4	202.79	202.23	201.37	201.86	202.77	202.45	202.32	203.56	202.72	203.11	203.73	202.08	202.67	202.81	202.43	203.07	202.92	201.79	203.39	202.38	202.06	202.83	203.37	202.42	202.4	201.9
211.77	211.8	210.78	211.54	212.33	211.62	211.96	212.18	211.57	212.32	211.34	210.97	211.7	212.03	211.62	212.37	210.23	212.26	211.84	210.94	212.46	212.03	212.53	211.96	212.02	211.1	211.71	212.12	212.16	211.79	211.31	212.16	211.9	211.15	211.43	211.74	210.56	211.86	212.64	211.24	212.6	211.47	211.85	212.33	211.76	210.58	211.37	212.35	211.17	211.25
209.45	208.4	207.9	207.98	208.5	208.82	208.82	208.95	208.72	208.3	208.57	209.69	208.38	208.84	209.09	209.94	209.01	209.45	209.67	209.85	209.78	209.89	209.11	208.68	208.68	208.49	207.43	207.82	208.36	208.25	208.49	208.53	208.71	207.97	208.97	209.32	208.43	208.46	208.15	208.79	208.88	209.4	209.17	208.92	209.99	208.67	209.26	208.72	209.2	209.31
199.05	199.58	199.58	200.08	199.67	200.42	200.01	199.27	198.71	199.05	200.14	199.9	198.87	200.07	198.69	198.05	199.73	199.41	198.58	197.85	199.85	198.22	199.19	199.72	197.96	199.46	199.06	198.83	198.92	198.66	199.73	200	199.87	199.64	199.03	200.31	199.87	198.77	198.89	198.61	199.05	198.41	199.06	199.43	199.51	199.78	199.42	199.25	200.11	198.54
204.23	202.87	204.12	203.89	203.25	204.11	204.01	204.02	204.49	203.52	204.48	204.38	203.25	203.92	203.36	203.79	204.77	202.97	203.65	202.83	204.47	203.47	202.25	203.01	204.44	203.95	203.37	203.41	203.54	203.48	202.59	204.46	204.04	204.07	204.38	204.56	203.19	202.6	202.91	203.25	204.81	203.98	203.36	202.84	203.67	204.49	203.48	202.77	204.62	203.1
209.28	208.95	208.16	210.2	208.04	207.97	207.95	209.17	207.82	207.85	208.58	209.34	209.31	209.22	208.7	208.62	209.29	207.51	208.34	207.87	208.55	208.3	208.84	208.63	208.23	208.51	208.59	207.48	209.36	208.07	208.19	208.18	207.57	209.31	209.55	208.62	208.07	207.47	209.18	209.57	209.19	208.23	208.53	208.58	209.29	208.4	208.34	208.22	208.15	209.45
216.58	216.95	217.77	216.88	218.16	215.97	216.37	216.79	216.62	218.39	218.53	217.31	217.54	217.24	218	217.19	218.03	216.25	217.29	216.23	216.47	217.15	217.64	216.83	216.47	218.82	217.15	215.47	216.76	217.47	217.28	216.52	217.02	216	216.13	216.24	216.87	216.4	218.04	216.89	216.34	217.08	216.21	216.35	216.41	216.52	218.14	216.74	215.32	217.33
199.29	199.23	198.97	199.1	199.81	200.07	198.97	200.4	200.36	197.42	200.19	199.89	199.22	200.1	199.05	198.89	199.39	199.94	199.11	199.43	200.2	199.96	199.14	199.79	198.42	199.33	199.51	201.09	199.5	199.61	199.57	200.06	199.57	199.43	198.88	198.65	199.93	198.77	198.85	199.93	199.58	199.05	197.56	200.72	199.77	198.48	199.86	199.17	199.67	199.28
217.13	216.88	216.26	216.6	217.75	216.74	216.67	216.96	217.79	216.83	216.59	216.64	216.93	215.83	217.23	216.33	216.78	217.62	217.92	216.7	217.72	217.38	216.8	216.02	216.8	217.42	216.67	216.47	216.92	216.23	216.93	217.56	217.85	218.17	217.25	216.11	216.1	217.83	217.45	217.22	216.8	218.42	216.08	216.94	216.97	217.32	216.67	217.49	217.82	217.52
207.08	208.38	208.31	207.82	206.67	208.09	208.13	208.26	207.4	206.93	207.22	208.62	207.4	208.44	207.71	207.35	208.33	207.55	207.93	208.9	207.62	208.36	207.28	208.87	207.56	208.08	207.88	208.44	207.92	207.28	208.22	207.62	207.55	207.75	207.91	207.26	206.94	208.38	208.2	207.32	208.77	207.29	208.06	208.18	207.77	207.35	206.53	208.81	208.22	208.79
208.11	208.22	206.95	206.42	206.86	207.52	207.79	208.82	207.25	207.38	207.36	207.67	207.95	208.6	208.29	207.39	207.79	207.89	207.96	208.85	207.62	207.07	206.19	207.23	207.37	206.17	207.36	208.15	208.53	207.01	207.44	206.46	208.11	207.36	207.71	207.09	207.63	206.34	207.59	208.43	207.99	207.17	207.95	207.35	207.17	208.12	207.24	208.11	208.34	209.5
212.83	212.65	213.31	212.33	212.51	213.42	212.98	212.95	213.1	212.66	213.22	213.44	212.51	212.43	211.97	212.79	213.17	212.56	214	213.53	213.77	213.05	212.41	213.57	213.16	213	213.22	211.92	213.08	212.9	213.23	213.02	212.98	213.37	212.64	214.42	214.36	213.56	213.27	212.27	212.69	213.04	213.16	212.87	213.04	212.9	212.04	211.92	212.58	213.78
209.42	209.71	208.57	208.68	210.51	209.18	208.6	209.73	209.41	209.63	210.43	207.8	209.27	209.73	209.13	209.29	209.77	209.71	209.84	209.8	210.14	209.61	211.02	209.18	208.82	210.27	209.27	210.32	209.22	209.55	209.38	209	210.28	209.97	210.12	209.06	210.14	209.42	209.38	209.37	209.12	209.75	209.29	209.27	209.55	209.53	209.49	209.57	210.11	209.29
213.88	213.38	212.96	212.88	212.56	212.94	212.41	212.9	212.99	213	213.86	213.63	213.84	212.06	213	212.97	213.14	212.76	213.12	212.77	213.04	212.45	213.1	213.1	213.15	212.76	212.78	212.8	212.91	213.39	213.15	213.33	212.83	212.79	212.43	213.95	213.69	212.1	213.39	213.36	213.04	212.98	213.28	212.87	212.4	212.23	213.11	212.73	213.71	213.59
200.13	199.68	200.86	201.13	200.32	200.58	200.19	201.61	200.59	200.87	201.08	200.49	201.41	201.27	200.47	200.95	199.87	199.65	201.14	200.63	200.71	200.91	200.47	201.09	200.47	200.78	201.09	200.57	200.36	201.35	200.5	201.2	200.47	200.74	200.07	200.49	200.69	200.97	199.59	200.78	200.92	199.88	200.22	200.36	199.25	200.15	199.97	199.73	199.26	199.75
204.38	203.54	205.04	204.83	205.45	203.94	204.97	204.63	204.86	204.49	204.17	205.27	204.61	206.25	204.62	205.22	204.97	205.29	205.22	205.11	204.64	204.51	205.12	204.28	204.3	205.35	204.68	204.52	205.55	205.44	205.07	204.36	204.07	204.81	204.17	204.57	205.23	204.8	204.67	204.02	205.29	205.46	205.25	205.57	204.85	205.38	205.95	203.64	204.23	204.6
208.64	208.99	208.58	208.91	209	208.49	209.45	209.67	208.57	209.06	207.9	209.41	208.64	208.56	208.15	208.39	208.62	207.53	207.71	208.92	207.37	208.53	207.51	208.68	208.44	208.69	207.69	208.02	207.21	208.62	207.19	209.68	209.05	208.38	207.69	209.07	208.58	207.49	207.81	208.79	209.26	209.52	208.15	208.54	208.22	207.96	208.57	207.87	209.01	210.2
201.67	201.9	203.32	201.94	203.46	202.41	202.85	203.55	201.91	203.18	202.91	202.94	202.89	203	202.56	201.75	201.86	202.38	202.01	203.17	202.73	201.44	202.16	203	202.77	203.63	202.78	202.62	202.35	202.97	202.14	202.71	201.92	202.05	202.73	202.91	201.99	202.31	203.34	202.05	201.99	202.13	201.36	202.18	202.78	202.07	203.44	202.56	201.22	201.47
200.51	200.11	200.37	200.87	200.43	199.8	200.37	201.86	200.14	199.74	199.85	200.24	199.83	199.83	200.29	199.44	200.6	200.75	200.75	200.33	200.31	200.85	200.24	199.79	200.58	201.37	201.09	200.68	200.19	200.03	200.67	200.4	200.39	200.15	199.88	199.33	200.51	199.84	200.77	201.38	201.18	201.21	199.69	200.94	201.24	199.94	198.77	200.26	200.23	200.85
203.73	202.75	203.71	204.25	203.92	203.98	203.11	203.9	203.67	203.88	204.45	204.26	202.92	203.52	203.59	204.73	204.47	204.08	203.18	204.59	204.95	202.82	203.21	203.92	202.21	204.01	203.88	203.45	204.45	203.53	203.75	203.26	202.84	203.43	204.17	204.12	202.48	204.57	203.29	203.54	202.89	203.8	203.99	204.68	204.25	202.9	203.82	203.09	203.33	203.67
199.15	199.75	199.99	198.53	199.77	198.53	199.07	196.78	197.82	199.97	198.69	198.89	198.14	198.82	199.2	198.85	197.64	198.05	198.92	199.33	198.99	197.77	199.57	198.03	199.07	198.54	198.49	199.04	198.59	198.73	198.42	198.2	198.96	197.87	199.43	198.59	197.85	199.07	198.13	198.69	198.73	197.94	197.6	199.52	197.79	199	198.4	198.37	198.38	198.52
209.18	208.54	207.85	207.46	207.79	209.21	209.12	209.48	208.06	208.52	209.06	209.15	208.94	208.35	208.78	209.62	208.71	208.16	208.11	209.67	209	208.94	209.21	209.18	208.82	208.4	208.72	209.3	209.59	208.12	209.41	208.85	208.7	207.47	208.62	207.87	209	209.16	208.69	208.58	209.32	207.7	207.41	208.56	208.9	209.44	208.84	209.51	207.94	209.25
212.76	213.4	213.96	212.49	213.24	213.71	212.7	213.47	213.54	213.46	213.18	212.24	213.29	213.32	213.17	213.62	213.81	213.1	212.61	212.82	213.93	213.87	213.47	213.83	212.62	213.24	212.49	212.67	213.02	212.27	213.6	212.75	212.14	213.14	213.28	211.55	213.69	212.48	212.69	212.95	212.39	213.32	212.92	212.44	213.35	212.39	213.08	213.96	211.75	212.69
207.84	209.86	208.66	207.82	206.74	208.86	207.6	208.71	209.65	208.2	209.25	208.88	209.54	208.85	208.73	209.92	208.17	208.1	208.15	207.54	208.64	208.24	210.44	207.97	207.54	208.34	208.03	208.22	208.01	208.18	209.6	208.46	209.11	208.39	208.23	208.76	208.63	208.03	208.35	208.75	209.09	208.83	209.31	209.06	208.59	207.63	209.46	208.55	208.48	208.18
210.26	209.17	208.99	209.5	208.81	210.56	210.1	210.26	209.16	209.29	209.97	210.18	209.52	209.16	209.17	210.28	208.97	209.06	209.6	209.31	209.36	208.52	210	209.53	208.64	209.33	207.8	208.83	209.9	210.23	208.75	208.79	209	209.65	208.87	210.81	208.76	208.77	208.42	208.86	209.24	209.41	210.23	209.06	208.22	209.5	209.68	209.36	210.13	208.03
200.42	201.29	201.32	201.93	201.02	201.02	200.73	200.87	200.67	201.31	201	200.85	201.96	201.05	199.87	201.18	201.33	201.23	200.84	200.91	200.79	202.92	201	200.78	200.96	200.69	201.14	201.81	200.01	200.7	200.41	201.91	200.6	200.57	200.79	201.13	201.24	202.05	200.15	200.48	200.69	199.97	200.95	201.43	200.93	201.66	200.37	200.54	200.47	200.71
217.28	216.37	217.15	216.91	216.81	215.8	216.4	217.38	218.34	217.52	216.8	217.06	217.06	216.35	217.04	216.07	216.91	216.32	217.98	217.03	216.02	217.47	217.63	217.58	217.02	217.16	216.88	216.55	216.8	216.09	216.48	216.64	217.23	216.59	216.96	216.94	217.01	217.43	217.43	217.55	217.12	217.33	217.31	215.57	215.81	216.03	216.57	216.55	217.17	217.16
204.89	204.33	202.19	203.91	204.87	203.33	205.58	204.89	202.65	204.54	202.84	204	203.39	204.09	203.6	202.79	204.38	204.55	204.5	204.18	204.14	204.49	204.79	204.54	203.72	202.62	204.6	203.96	203.06	203.6	203.7	203.99	203.83	205.38	204.45	202.87	204.02	204.51	204.57	203.7	202.92	204.32	203.76	204.23	203.2	203.29	203.68	202.79	203.28	202.92
211.25	212.14	213	211.12	211.69	211.57	211.16	211.06	212.61	213.09	211.4	211.79	211.4	212.06	212.28	211.77	212.93	212.18	210.97	211.87	211.51	212.15	211.28	211.5	212.76	210.9	211.51	210.86	212.65	212.46	212.63	210.63	211.32	211.69	211.81	211.42	210.87	212.13	210.71	212.15	212.36	211.08	211.8	212	212.07	212.05	212.1	212.05	211.58	212.83
209.09	209.12	209.33	208.55	207.29	208.29	208.2	208.95	208.1	208.45	208.76	208.23	208.33	208.89	207.68	207.81	208.51	208.36	208.22	208.43	209.57	209.66	208.77	208.93	208.4	209.14	208.18	209.29	209.08	208.5	208.99	208.69	210.1	208.47	208.1	209.13	208.35	210.8	208.94	209.04	207.89	208.88	208.14	208.71	208.64	208.57	208.94	208.88	209.42	208.7
199.65	201.02	201.06	200.77	201.1	199.77	200.7	201	200.67	201.2	199.81	199.99	200.75	200.62	199.46	200.55	200.27	200.87	200.11	200.01	199.6	199.85	199.7	200.55	199.97	199.24	200.69	199.61	200.56	201.3	200.2	199.58	199.55	200.26	200.1	200.18	201.4	199.56	200.28	200.7	199.36	201.08	200.11	200.22	201.46	200.79	200.96	200.75	199.92	201.42
213.71	211.27	213.92	212.57	212.51	212.33	211.98	212.58	213.5	213	212.48	212.44	212.71	212.13	211.82	213.88	213.85	212.77	212.13	212.36	211.69	212.51	213	214.38	213.38	212.03	212.22	211.99	213.22	211.15	212.4	213.16	213.13	212.66	212.8	212.84	213.29	213.5	213.34	213.31	213.49	213.93	212.03	212.92	213.36	212.13	214.07	211.69	213.41	213.57
206.93	206.74	206.56	205.97	206.55	207.29	205.81	206.08	207.94	206.17	206.15	205.98	206.35	207.66	205.63	206.71	205.93	205.99	207.57	207.06	206.12	206.35	206.93	206.83	207.37	206.01	206.1	206.17	205.74	206.15	205.04	205.97	206.84	206.96	206.83	207.72	205.94	206.01	205.79	206.69	206.11	206.46	206.08	205.84	205.39	206.22	206.66	205.89	205.64	206.67
201.66	199.88	199.8	201.54	200.14	201.02	200.79	200.39	200	200.52	200.68	199.85	200.33	200.63	200.68	199.87	199.99	200.78	200.66	200.96	200.82	199.41	200.89	200.69	199.52	200.48	201.04	200.45	200.29	200.21	201.88	199.44	200.79	201.77	201.97	200.54	199.99	200.9	200.19	200.58	200.35	200.76	200.42	199.06	200.83	201.49	201.22	200.77	200.73	200.51
209.74	210.06	209.43	210.28	209.56	208.92	210.36	210.21	210.73	209.35	208.73	209.73	209.36	208.74	209.51	208.84	209.64	210.32	209.26	210.47	209.73	209.55	209.7	210.77	210.67	209.46	210.01	210.23	209.18	210.62	209.17	210.37	209.89	208.33	208.67	208.84	210.36	208.85	209.77	209.01	209.35	209.33	209.15	209.42	209.04	209.31	209.53	208.86	209.42	209.76
201.62	200.35	201.38	202.05	201.97	200.59	200.23	201.45	202.05	201.51	201.88	201.41	200.6	200.6	200.78	201.57	200.56	200.59	202.26	200.67	201.95	201.37	201.17	201.38	200.89	201.07	201.58	201.74	201.31	201.99	201.18	201.41	199.18	201.67	201.71	202.54	200.41	201.73	200.86	200.3	201.27	201.23	202.35	201.08	201.18	200.59	201.8	201.07	201.7	201.2
200.38	200.57	199.34	199.42	200.64	199.19	200.17	199.33	199.2	199.2	198.16	200	200.17	199.7	200.67	200.1	199.22	199.47	200.11	199.26	199.24	199.4	199.54	200.05	199.65	199.85	200.4	199.12	199.54	199.79	199.77	199.81	199.93	199.05	199.41	200.16	200.16	198.39	199.49	199.27	200.12	198.87	197.25	199.72	198.82	199.98	198.57	199.55	199.27	199.2
211.28	211.77	211.21	210.73	212.91	210.84	211.57	212.33	211.84	211.45	212.84	211.21	211.07	211.17	211.19	211.51	211.59	211.91	210.95	210.92	210.57	212.42	211.66	211.04	211.42	211.49	211.22	212.19	211.72	211.58	211.8	211.9	211.42	211.48	211.8	212.57	211.06	211.8	211.59	211.04	211.43	211.48	211.56	211.72	211.67	211.63	211.08	212.01	210.85	211.26
211.82	211.08	211.74	212.51	211.8	210.98	211.44	210.83	210.58	211.27	212.11	210.88	211.77	211.82	211.32	211.33	211.25	211.51	210.84	211.61	211.41	210.59	210.75	211.74	212.25	212.02	210.35	211	211.95	211.04	212.06	212.31	211.52	211.76	212.17	211.47	212.1	211.8	211.54	211.44	212.44	212.01	211.3	212.16	210.7	211.18	211.18	211.24	210.69	212.4
207.29	208	207.6	207.26	208.45	207.53	206.71	208.05	208.03	207.85	207.69	207.85	208.25	207.96	207.57	208.26	208.58	207.32	207.83	208.51	208.14	207.02	207.77	206.82	208.45	207.75	207.95	208.13	207.37	208.46	206.77	207.76	207.64	207.97	208.4	207.69	208.23	207.24	207.45	208.22	206.72	208.02	207.84	207.81	207.37	206.77	207.78	207.4	208.43	208.26
201.8	203.11	201.79	203.18	203.57	202.42	201.78	203.17	202.46	202.91	203.46	202.3	202.45	201.93	202.2	203.6	202.36	202.24	203.41	202.59	203	201.81	202.64	204.22	202.37	201.69	202.26	203.67	203.81	202.87	201.94	203.09	202.2	202.99	202.6	202.58	202.58	202.76	202.39	202.34	203	203.45	202.83	203.68	202.74	204.44	202.35	203.21	202.41	202.71
213.25	211.77	212.96	213.51	213.62	212.38	213.9	213.18	213.51	211.98	213.63	212.42	212.76	213.58	213.34	212.99	213.23	213.02	213.69	213	213.42	212.72	212.71	212.64	213.44	213.8	211.82	212.66	214.24	212.24	213.72	212.88	212.8	212.97	213.6	212.58	213.51	212.22	213.66	212	212.39	212.14	213.29	212.41	212.76	213.82	212.59	213.43	213.36	213.89
204.49	204.09	206.39	205.08	206.38	204.56	205.78	205.23	204.73	204.91	205.2	206.14	207.09	206.31	204.57	206.16	205.81	207.19	205.82	205.45	205.22	205.21	205.87	204.89	204.83	206.2	205.75	205.76	206.6	204.77	205.14	205.96	206.36	206.36	206.5	206.3	205.85	206.13	205.39	205.59	204.93	206.32	204.94	206.05	206.51	205.67	205.63	205.87	204.96	205.94
204.4	205.46	205.22	205.02	204.55	205.12	203.92	205.87	205.13	204.68	204.76	204.98	205.04	204.91	203.48	204.81	204.19	203.92	204.57	203.15	204.35	205.95	203.74	204.11	203.26	205.5	204.97	205.17	204.72	204.09	203.62	204.85	205.44	205.26	204.36	204.25	205.27	205.28	203.99	205	204.9	205.02	205.37	204.84	206.18	204.3	204.84	205.05	205.31	203.55
211.72	211.73	213.11	210.64	211.82	211.29	212.23	212.03	210.5	212.04	211.44	210.57	211.36	212.64	210.98	211.49	211.9	212.42	210.87	211.98	211.07	211.09	211.87	212	212.26	211.55	211.55	210.9	212.27	210.92	211.57	211.78	212.16	211.18	211.44	210.32	210.33	210.53	212.48	211.92	211.33	211.86	212.55	210.79	211.78	210.83	211.58	212.69	211.67	211.87
208.53	209.83	209.53	210.3	208.52	208.15	208.77	209.39	209.75	209.24	208.87	209.91	210.79	209.96	209.6	210.4	209.36	209.52	209.38	208.8	210.58	208.96	209.67	210.26	210.14	210	208.09	210.38	209.72	210.75	210.44	209.5	209.06	209.92	210.67	210.52	210.52	210.26	209.19	209.8	210.46	209.74	208.92	210.61	209.58	209.64	208.01	210.06	208.9	210.8
206.23	206.58	205.5	205.68	204.32	205.79	205.04	205.67	205.55	205.45	206.38	206.49	205.91	205.73	205.76	205.98	205.03	205.63	204.77	205.35	204.26	205.12	205.28	205.33	205.97	205.08	206.06	206.33	204.86	205.59	205.78	206.4	206.7	205.04	206.59	205.93	205.99	206.25	205.75	205.84	204.96	205.09	206.14	204.88	204.64	204.58	206.09	205.4	205.16	205.87
203.37	202.51	204.26	203.29	203.83	203.58	203.15	202.62	202.71	202.42	203.64	202.08	203.11	202.77	203.65	203.24	204.34	203.97	203.07	203.59	202.7	202.72	202.89	203.07	203.67	203.74	203.3	204.47	203.94	203.06	203.23	203.56	202.92	203.2	203.12	202.52	203.49	204.49	202.95	202.98	202.46	203.43	202.93	202.62	203.27	201.79	203.29	202.95	203.92	203.61
203.49	204.27	203.2	203.99	202.57	203.76	203.66	204.31	203.58	203.61	204.04	204.5	203.76	203.44	203.77	202.12	203.28	203.67	201.79	203.8	202.99	203.24	202.63	203	204.24	204.31	204.25	202.78	203.03	202.84	204.08	203.58	203.09	203.22	203.2	203.81	203.47	203.56	203.73	203.22	203.28	204.22	204.15	204.43	201.93	202.2	203.77	203.04	203.68	204.27
207.76	208.29	207.74	208.3	207.3	207.76	207.22	207.87	208.39	208.81	208.03	207.72	208.1	208.44	206.94	207.08	207.59	207.27	207.89	208.03	207.73	207.15	207.55	208.42	207.83	207.53	206.94	207.32	208.31	208.24	207.83	207.42	205.93	208.36	208.77	208.12	208.05	207.8	208.35	207.42	208.55	207.65	208.17	206.71	207.48	207.97	207.2	207.91	207.6	207.36
201.11	202.75	201.66	200.31	201.74	202.43	201.79	201.38	201.62	201.6	201.78	200.53	201.19	200.79	201.46	201.26	201.87	200.73	202.19	201.4	200.85	201.33	201.25	201.03	200.68	202.01	201.64	201.82	201.07	200.5	200.6	201.06	201.44	200.29	201.55	201.82	201.02	200.82	201.97	201.23	201.1	202.22	199.78	200.33	202.45	201.38	200.74	200.95	201.43	200.83
203.65	204.01	203.42	204.3	203.62	202.43	204.58	203.91	204.62	203.65	202.9	203.52	204.43	203.05	203.46	203.65	204.61	202.82	203.09	204.2	204.49	203.57	204.11	204.23	204.5	203.8	203.37	202.77	203.01	203.48	203.71	204.43	203.73	203.53	203.24	204.39	202.72	204.07	202.94	203.31	203.95	204.24	205.23	203.83	204.64	203.22	203.63	202.44	202.55	204.87
207.66	207.62	207.08	208.29	208.12	207.93	208.41	207.16	207.79	208.69	207.3	206.74	207.54	207.22	207.64	208.39	207.61	208.04	206.92	207.01	208.21	208.14	206.58	208.45	208.36	208.14	207.76	208.93	207.48	208.19	206.55	207.87	208	208.19	208.68	206.79	207.58	208.81	207.22	208.42	208.08	208.07	207.38	207.66	208.29	207.99	206.94	208.4	208.25	207.26
208.86	207.45	207.79	209.54	209.76	208.19	207.42	210.17	208.58	209.27	207.75	208.66	208.78	209.22	209.22	209.87	208.03	207.74	208.36	209.72	208.75	208.26	209.06	208.09	209.02	208.2	208.28	208.41	209.08	208.43	208.94	209.1	208.87	208.41	207.79	209.45	208.61	209.1	208.75	209.27	208.61	208.21	207.63	209.84	209.35	208.69	208.27	208.43	209.52	208.69
213.05	212.39	213.04	213.43	213.03	212.7	213.93	213.51	212.83	214.05	213.06	212.76	213.46	213.08	211.69	212.82	212.48	213.12	213.57	211.73	212.75	213.49	213.25	212.12	213.49	214.45	212.04	212.61	212.95	213.06	213.86	212.05	212.5	212.36	213.63	213.42	212.08	213.32	212.15	213.16	213.29	213.69	214.58	213.1	212.68	213.63	213.46	213.53	213.78	212.76
212.3	212.16	212.65	211.7	212.83	211.55	212.41	212.73	211.53	211.57	212.19	211.91	213.41	213.21	210.98	211.9	212.92	211.84	212.28	212	212.97	212.68	212.05	212.5	212.12	211.57	212.27	212.57	212.93	211.75	212.1	211.36	212.12	212.46	211.52	212.11	212.68	212.4	211.54	212.65	213.12	212.17	214.01	212.14	211.63	212.1	212.95	213.71	212.66	211.67
202.98	202.25	203.17	203.04	202.65	202.61	203.52	203.24	203.6	201.5	203.12	203.68	203.31	202.99	202.87	203.03	203.51	203.41	203.11	202.64	203.05	202.92	203.28	202.18	202.68	203.69	202.77	203.09	202.53	202.96	202.89	203.18	202.7	203.3	202.63	203.76	204.22	203.25	202.56	203.66	202.8	202.18	203.96	203.36	203.48	202.98	203.59	202.77	203.82	202.63
216.55	216.02	218.63	217.04	216.85	216.32	215.82	217.79	216.74	217.9	216.95	217.3	216.43	217.01	217.67	216.44	216.26	217.12	215.84	217.06	217.63	218.37	217.49	217.54	216.92	218.82	217.19	217.66	216.6	217.14	216.44	216.77	216.91	216.62	218.25	217.72	217.08	215.8	216.79	216.65	216.63	216.42	217.93	216.82	218.01	216.69	216.57	216.93	216.01	217.18
199.11	198.28	198.79	197.71	198.4	198.62	197.67	198.42	199.04	199.32	197.42	197.96	198.83	198.82	197.86	198.13	200.25	198.79	198.42	199.03	197.66	197.93	198.99	198.91	198.49	198.99	198.34	197.54	199.84	198.62	198.48	197.42	199.5	198.75	198.08	197.5	198.89	199.88	198	197.69	199.24	199.48	198.25	199.29	198.01	199.3	199.34	197.99	200.11	198.13
195.05	193.43	193.83	195.42	193.81	194.22	194.09	193.48	193.95	193.55	194.35	193.66	194.6	194.27	193.98	194.95	194.14	194.08	194.49	193.95	193.77	194.41	193.84	194.25	195.09	193.36	195.67	194.67	194.33	193.67	194	194.53	193.7	194.25	193.84	194.5	193.62	194.74	193.76	194.56	193.73	194.15	194.68	193.44	194.39	194.9	193.99	194.1	194.11	194.45
215.89	216.79	216.71	216.9	217.47	216.33	216.51	216.2	216.95	216.85	217.66	215.58	216.66	215.33	216.74	217.08	216.36	217.2	216.32	217.51	218.22	216.47	216.7	218.06	216.57	216.36	217.13	217.61	215.83	216.87	217.54	217.8	217.12	216.21	216.42	216.22	218.06	216.61	216.68	216.13	217.16	216.5	218.13	217.07	216.73	217.11	217.42	217.32	215.89	216.75
204.29	203.81	203.55	203.29	203.39	203.68	203.74	203.33	203.37	203.86	203.37	203.59	203.59	203.18	203.87	203.47	203.68	203.97	203.56	203.59	203.63	203.18	203.13	203.48	202.45	203.01	204.14	203.79	202.88	203.61	203.65	203.8	203.44	203.81	203.43	203.99	203.1	203.98	203.08	202.4	203.48	203.84	202.8	204.05	203.43	204.35	203.28	203.64	202.68	202.83
214.1	213.14	211.18	212.06	212.51	211.77	213.31	212.29	212.85	212.03	213.33	212.49	212.38	212.73	213.38	212.38	212.53	213.69	213.45	212.47	212.97	213.18	212.66	212.95	213.89	213.79	212.91	213.29	212.96	212.91	213.39	212.9	212.84	211.94	213.61	212.6	213.3	212.87	213.29	212.28	213.26	212.24	212.22	213.8	213.07	212.84	213.13	211.72	213.14	213.22
212.49	211.8	212.04	212.04	211.65	212.62	213.21	212	211.92	212.72	210.9	212.06	212.69	211.34	211.44	210.61	212	210.57	211.77	209.91	211.95	212.83	211.86	211.63	212.17	212.12	212.76	212.88	212.92	211.48	213	212.76	211.66	210.65	212.11	210.94	211.97	212.01	212.17	211.4	213.08	210.99	213.14	211.83	210.86	211.71	211.23	212.52	210.15	211.29
207.82	208.69	208.27	209.22	208.03	208.12	207.86	208.86	208.05	208.12	208.99	208.33	209.34	208.36	208.79	209.28	209.38	208.58	208.66	206.79	207.89	207.9	209	207.61	208.24	207.87	207.72	208.5	208.58	208.33	208.66	208.5	207.29	208.31	208.82	209.18	208.59	208.73	209.64	208.25	208.67	209.35	209.52	207.41	208.56	208.12	208.38	208.76	208.82	209.07
208.68	209.53	208.91	208.64	209.66	208.91	209.64	209.3	209.44	209.79	208.66	209.09	208.32	209	208.45	207.88	208.68	208.29	209.34	209.29	208.54	208.81	208.81	209.26	210.12	208.38	208.28	207.57	209.01	209.3	208.27	208.84	209.4	208.78	208.38	208.95	208.67	208.69	208.16	209.82	208.5	208.32	208.39	207.89	208.65	208.53	209.33	208.56	208.06	207.36
202.57	201.85	202.37	203	202.86	203.49	202.41	203.31	204.4	202.11	201.29	202.16	201.88	203.43	202.03	201.74	202.65	202.82	202.08	202.83	202.58	202.31	202.9	202.52	202.75	202.17	203.5	202.21	202.57	203.76	202.81	203.28	201.95	202.2	203.24	202.02	202.48	202.75	201.62	203.1	202.99	203.26	200.86	202.34	202.2	202.26	203.48	201.67	202.7	201.94
199.28	200.57	201.17	201.23	199.27	200.44	200.71	200.23	199.76	199.82	200.54	200.1	200.89	200.29	200.5	201.16	199.96	199.47	200.53	200.18	200.67	199.97	200.07	200.37	200.61	200.2	199.63	200.78	200.49	200.49	200.81	200.12	200.63	199.74	200.21	200.52	201.27	201.18	200.54	198.92	201.07	199.22	200.96	201.04	200.23	201.46	200.46	200.3	200.24	201.14
209.35	209.14	209.29	209.91	209.09	209.61	208.79	209.83	208.52	207.73	207.92	209.16	208.31	209.78	209.52	209.03	209.21	209.46	209.26	209.23	209.48	209.84	209.22	207.95	208.26	209.14	208.78	208.35	208.76	209.9	208.78	209.98	209.7	209.19	209.12	208.56	209.24	209.11	208.34	208.54	207.34	208.86	208.86	209.4	208.82	208.23	209.53	208.9	208.73	209.39
202.53	204.41	203.15	203.1	202.89	203.57	203.25	203.22	203.8	203.93	202.89	203.28	203.8	204.02	203.69	202.37	203.75	202.95	202.97	204.31	203.17	203.05	204.33	204.34	203.05	203.29	204.04	203.62	203.88	203.89	203.07	202.65	203.58	203.81	203.56	203.79	203.66	203.3	202.21	202.75	203	203.06	203.27	203.3	203.32	203.02	201.93	202.98	204.51	203.1
214.14	213.68	214.49	213.92	214.09	213.46	213.89	213.26	212.97	213.63	214.74	213.69	215.06	213.26	214.17	214.44	215.3	213.07	213.4	213.7	213.67	213.78	213.92	213.59	212.89	213.13	213.88	214.11	212.46	213.62	212.7	214.19	213.63	213.59	213.72	213.9	214.78	213.36	213.33	213.66	213.48	213.73	211.85	215.25	213.83	214.44	213.64	213.69	213.1	213.55
203.19	203.24	204.22	202.77	203.62	202.75	203.52	203.02	203.42	203.76	203.82	203.07	203.04	204.07	202.73	203.43	203.38	203.39	202.73	203.21	204.14	202.78	204.04	203.37	202.86	203.76	202.12	204.04	203.45	203.27	201.73	203.94	204.39	203.61	203.44	203.41	204.62	202.16	203.16	204.19	203.46	203.32	203.63	203.45	203.48	203.59	203.86	203.98	204.45	204.07
211.93	213.03	211.58	211.69	211.22	212.88	211.68	213.63	213.22	211.62	213.02	211.91	212.95	213.39	213.75	212.24	212.2	211.77	213.24	212.42	211.59	212.13	212.07	212.17	213.33	212.31	212.34	212.7	212.9	211.98	213.27	212.87	212.36	211.72	212.55	213.25	212.62	211.05	212.91	211.83	212.27	212.27	211.33	214.39	212.12	213.02	213.04	211.52	212.24	212.47
208.5	207.95	208.89	208.75	209.34	208.97	208.42	208.77	209.55	208.05	208.06	209.17	208.29	207.88	208.71	208.81	210	210.05	208.85	208.95	208.54	208.17	208.02	208.94	208.59	209.74	207.39	208.45	208.1	208.28	208.39	208.05	209.13	209.27	209.64	208.12	208.88	208.83	208.63	207.82	208.83	208.85	208.64	208.91	209.85	208.15	209.06	207.67	209.24	209.1
202.99	204.54	202.79	203.35	202.13	203.85	203.11	202.07	203.09	202.17	202.91	203.22	203.55	203.43	203.17	203.36	203.36	203.6	204.29	203.54	203.22	203.19	203.11	201.75	204.11	202.51	203.02	202.89	202.95	203.3	203.23	203.02	201.87	202.62	202.69	204.73	202.83	203.04	203.24	203.4	203.12	202.76	203.13	203.49	204.23	202.66	203.27	201.6	202.94	204.24
208.98	209.36	208.31	208.93	208.77	209.29	208.87	208.27	207.38	208.5	209.7	208.72	209.67	208.56	208.84	209.01	209.05	208.84	208.71	207.83	207.64	209.15	207.7	207.79	208.55	207.81	208.65	208.38	209.29	207.98	208.03	209.18	209.49	208.92	208.54	208.86	208.09	208.56	208.23	209.7	207.27	208.92	208.94	208.73	207.39	207.85	207.44	208.04	209.16	207.91
201.81	202.31	202.76	202.31	201.89	202.67	202.48	202.61	203.46	202.86	202.23	201.94	202.35	202.48	202.34	203.07	202.35	202.06	202.77	202.09	202.63	202.59	203.18	201.98	203.44	201.52	202.77	202.06	201.99	201.5	203.1	201.51	201.81	202.25	202.48	202.16	202.04	202.98	202.84	203.15	202.84	201.7	202.01	202.82	201.57	203.03	203.6	201.9	202.1	201.82
212.68	210.94	210.36	210.7	211.87	211.98	212.05	211.52	211.89	211.79	212.03	211.84	212.23	210.86	211.46	210.52	210.81	211.38	210.87	212.2	211.67	212.4	212	212.04	211.64	212.08	211.24	210.97	211.44	211.8	211.97	212.08	210.58	210.47	211.58	212.05	211.11	211.94	211.38	212.61	210.26	211.21	211.74	211.67	211.02	211.09	212.08	211.97	212.14	211.36
207.78	207.54	207.6	207.86	207.52	207.33	208.02	207.29	206.96	207.8	207.68	207.68	207.98	207.57	209.17	207.36	207.56	208	207.22	207.44	207.12	207.24	208.04	208.22	208.39	207.22	206.49	208.02	207.21	208.06	206.71	208.81	207.44	207.78	207.6	207.16	208.78	206.77	209.2	207.38	207.46	207.91	208.83	208.18	208.46	208.55	207.13	206.11	208.12	207.52
212.07	211.87	211.5	211.8	211.65	211.11	213.03	210.91	211.88	212.37	211.14	212.07	211.41	211.93	212.68	212.57	211.44	211.94	210.35	212.72	211.52	211.25	212.21	211.6	211.55	211.61	210.9	211.99	211.25	210.74	212.72	212.37	211.48	212.03	211.46	212.04	211.32	211.64	212.29	212.7	212.03	211.31	212.12	212.05	212.8	212.59	212.23	212.49	212	212.02
207.69	206.9	207.79	206.5	207.48	208.18	207.66	207.46	208.17	208.25	207.48	206.08	207.58	208.38	208.45	206.69	206.83	208.66	208.55	206.94	207.2	209.01	208.73	207.76	207.42	207.42	208.76	207.77	206.77	207.15	207.67	208.94	207	207.82	207.19	207.25	207.29	207.97	207.84	208.39	208.12	207.42	207.39	207.56	208.57	207.55	207.28	207.68	207.59	207.66
209.17	208.78	207.87	208.71	208.94	208.87	209.67	209.25	208.88	208.5	208.57	208.41	208.31	207.21	208.69	208.29	207.77	209.1	208.29	208.7	208.53	208.73	209.04	208.78	208.28	208.49	208.14	209.05	209.01	208.07	207.88	209.12	208.32	208.46	209.43	209.16	208.45	209.58	209.76	209.18	208.95	207.7	208.06	208.32	208.6	208.84	208.82	208.21	208.03	209.49
207.11	209.07	207.04	208.56	207.8	207.66	207.29	208.5	209.2	207.03	208.17	206.81	207.88	209.25	207.11	207.17	207.73	208.65	208.11	207.47	206.47	207.63	207.62	207.57	209.03	207.92	207.88	207.37	207.66	208.74	207.78	207.63	207.57	207.88	208.12	207.92	208.43	208.72	208.75	207.08	207.28	207.99	207.96	207.95	207.9	207.8	207.67	208.06	208.51	207.39
203.22	203.75	203.91	204.07	204.02	203.52	203.78	203.01	203.59	203.84	202.8	203.67	202.32	203.1	203.38	203.47	202.74	204.02	205.13	203.05	203.59	203.28	202.9	203.61	203.64	203.75	203.4	203.47	204.26	203.68	203.6	203.28	203.84	204.29	203.43	203.24	203.08	202.2	203.65	203.72	203.27	202.8	204.18	204.29	202.59	204.19	203.13	203.87	203.01	203.56
206.6	208.39	208.05	208.02	207.41	207.92	207.74	208.66	208.24	208.45	207.39	207.88	207.84	208.14	207.95	207.51	206.95	208.48	207.53	208.36	206.78	207.95	207.33	207.26	206.69	207.91	207.95	208.25	207.62	207.61	207.77	206.99	208.16	207.98	207.55	207.5	207.96	208.74	209.05	208.18	208.71	207.51	209.23	207.79	207.7	208.66	208.21	207.79	207.61	208
204.63	205.93	205.4	204.8	205.76	204.31	203.91	203.51	204.96	204.62	203.94	204.16	204.5	204.59	205.93	204.19	204.95	204.48	203.02	204.94	204.36	204.6	205.21	204.17	205.44	205.04	205.12	204.63	204.51	204.73	204.52	205.07	205.01	204.46	204.24	203.64	204.97	205	203.68	204.24	205.42	203.56	204.8	204.1	204.61	204.29	204.24	204.28	204.3	204.72
207.8	208.77	206.58	206.72	208.27	207.15	208.73	208	207.66	208.05	208.17	207.88	208.03	207.95	207.74	207.88	207.32	207.44	206.11	209.16	208.21	208.9	208.02	207.81	208.64	208.08	207.3	208.66	207.25	207.38	208.31	207.7	207.89	207.45	208.1	208.13	207.68	207.46	208.76	207.56	207.99	207.31	208.18	207.63	207.73	207.81	207.69	207.96	207.09	208.41
211.19	212.13	211.5	212.51	210.68	211.96	210.79	210.79	210.87	212.24	211.5	212.95	211.86	210.84	211.9	211.98	211.21	212.2	211.49	210.94	211.11	211.7	212.17	210.96	211.32	211.79	212.08	210.99	210.26	210.79	210.95	212.1	210.39	211.99	211.59	210.82	210.94	210.55	211.33	212.81	211.92	211.67	211.64	211.47	212.58	211.94	210.52	211.39	211.69	212.01
209.6	208.68	208.33	206.92	208.19	207.54	208.18	207.61	206.1	207.41	207.91	207.49	208.05	206.96	207.93	207.35	208.01	208.3	206.84	207.53	208.36	206.16	207.32	206.87	208.25	207.63	208.42	207.03	207.34	208.85	207.29	207.58	207.54	207.07	208.5	207.94	208.54	206.57	206.74	207.3	207	207.1	206.96	207.4	207.44	206.91	208.95	207.5	208.45	208.07
202.92	203.07	204.14	202.02	202.78	202.78	201.73	202.27	202.7	201.61	203.2	202.93	202.14	201.96	202.97	202.99	203.31	202.71	201.66	202.26	203.06	202.95	203.13	202.09	202.63	202.41	203.11	202.58	202.88	202.74	201.88	202.68	201.85	202.71	202.41	202.04	202.83	203.34	202.88	203.94	202.66	202.06	200.8	202.22	202.38	202.47	202.9	201.94	202.61	202.07
202.98	202.95	202.84	203.17	201.9	202.33	202.44	204.89	203.44	203.74	203.49	202.4	203.51	204.22	201.87	202.85	204.04	202.22	202.62	203.79	203.04	202.04	203.54	202.37	203.42	203.72	202.95	203.29	203.25	204.45	202.78	202.89	202.95	202.38	202.69	202.3	203.14	202.77	202.43	202.85	202.4	203.53	202.38	202.88	202.85	203.15	203.76	203.45	202.36	203.13
203.06	203.22	203.21	202.21	203.47	203.12	203.01	202.71	203.68	203.86	202.81	203.22	203.65	202.05	202.38	203.65	202.87	202.79	203.36	203.62	202.55	203.13	204.14	204.03	203.71	203.73	201.5	201.47	203.43	203.39	204.06	202.69	203.06	203.41	204.4	202.51	203.06	202.95	203.34	202.3	203.63	203.14	203.31	203.27	202.85	203.83	202.78	203.04	202.22	203.35
202.35	202.81	202.6	201.74	202.72	202.42	201.89	202.58	202.24	202.3	201.61	201.43	202.42	202.14	202.42	202.68	201.96	201.57	201.89	203.36	201.66	202.14	202.38	203.7	202.49	204.04	201.79	202.1	202.96	202.84	201.71	201.75	202.19	203.1	202	203.1	203.37	202.2	202.22	202.73	201.77	202.91	202.59	202.78	202.43	201.8	202.39	202.63	203.88	201.71
208.58	208.74	209.26	209.28	208.12	208.75	209.47	208.56	208.35	208.88	208.74	209.57	208.78	209.83	207.63	208.42	209.45	208.19	208.16	207.95	208.36	208.71	208.63	208.51	208.11	208.73	208.12	207.68	209.17	208.42	208.11	208.62	208.9	208.08	208.44	208.81	208.56	208.31	207.76	209.26	208.47	208.52	208.97	208.02	207.97	208.57	209.43	207.68	209.21	209.92
201.83	202.49	202.26	203.38	201.29	202.18	202.32	203.02	204.09	201.84	202.36	202.91	202.76	204.45	203.5	202.06	202.59	203.06	202.55	201.46	201.94	204.14	202.9	202.79	203.11	202.1	201.35	203.07	202.85	203.07	203.36	202.03	202.75	201.71	203.33	202.15	202.97	202.38	203.05	203.11	202.92	202.11	202.8	201.97	202.53	201.9	202.59	202.55	202.34	202.98
201.43	201.31	203.64	202.34	201.13	201.89	203.27	203.39	202.27	203.15	201.92	202.26	202.69	202.65	203.04	202.22	202.71	202.21	202.37	203.02	202.49	202.28	201.73	202.24	201.69	201.07	201.02	202.36	202.45	202.02	202.41	202.58	202.47	201.96	203.1	201.54	203.47	201.99	202.81	202.33	202.77	202.09	202.56	202.64	201.63	202.56	202.6	202.17	202.38	201.57
203.08	203.92	204.62	203.28	204.47	202.76	204.63	203.59	204.55	204.37	205.59	204.23	203.62	202.83	204.86	202.75	204.3	203.99	203.43	202.65	202.7	204.31	204.3	203.75	203.59	204.24	203.64	204.32	203.94	204.83	205.24	203.82	204.36	203.75	204.18	204.58	204.87	203.43	203.85	203.62	204.63	203.59	204.92	204.1	203.95	204.89	203.85	203.84	204.76	205.95
210.44	209.59	209.13	210.66	209.69	209.46	209.76	209.43	210.1	209.74	210.2	210.43	211.55	210.28	209.95	209.31	210.09	209.79	209.27	208.48	210.93	209.42	210.53	209.89	209.11	210.67	209.52	209.69	210.36	209.38	207.83	209.47	209.73	209.18	208.34	209.64	209.57	209.25	210.84	209.99	210.55	209.13	210.48	209.85	209.93	209.97	209.88	209.7	209.82	209.73
199.45	199.8	199.64	199.25	199.12	199.01	199.36	199.99	198.75	199.49	200.72	199.5	197.95	200.38	199.78	199.45	199.36	200.71	199.69	198.97	199.25	198.92	199.27	199.56	200.61	198.79	199.17	199.36	198.82	199.03	199.21	198.87	201.25	200.28	200.2	200.41	199.57	199.78	199.25	199.37	199.87	199.01	198.17	199.38	199.77	198.44	198.32	198.33	199.27	200.78
211.92	212.45	211.98	211.93	212.97	212.06	211.72	212.02	212.1	212.06	212.68	212.63	213.15	212.09	212.37	212.14	211.45	212.62	212.48	213.76	212.08	212.52	211.26	211.44	212.76	213.43	210.93	211.42	212.68	212.26	211.96	212.91	213.29	212.31	212.81	212.91	212.13	211.12	212.07	211.91	212.46	212.22	211.36	212.77	212.12	213.41	211.14	211.76	212.88	211.9
199.74	199.54	200.78	200.54	200	200.58	200.66	199.81	201.48	200.14	199.9	199.75	200.14	201.09	200.88	199.54	200.17	200.88	200.35	199.41	200.53	200.35	199.02	199.68	199.58	200.5	199.88	200.42	200.8	200.86	199.61	200.17	200.2	200.58	200.04	199.94	201.37	200.54	201.1	200.41	200.85	199.38	200.77	201.24	200.47	199.9	199.71	199.42	200.85	200.1
197.88	198.66	198.71	198.22	198.55	198.11	198.57	199.14	197.92	198.26	199.31	198.58	198.61	198.29	198.59	199.04	199.01	199.26	198.76	200.14	198	199.11	199.87	198.72	198.59	199.73	197.88	198.34	197.55	198.51	199.89	198.69	199.13	198.11	197.99	198.05	199.56	198.33	198.91	198.63	198.59	199.21	198.32	198.11	198.91	198.27	198.2	198.14	198.97	199.71
211.76	210.13	211.54	211.59	212.49	210.41	212.21	211.91	210.77	212.17	211.59	212.31	212.4	211.43	211.88	211.97	212.62	212.61	211.07	211.41	211.34	212.35	211.49	211.42	211.16	210.6	210.61	212.19	210.92	212.35	212.15	212.32	211.57	210.47	210.8	211.27	211.67	212.86	211.11	211.45	212.14	212.4	210.68	211.86	211.49	211.39	211.78	210.97	211.59	212.12
194.09	194.07	194.43	195.14	193.93	194.4	194.73	193.93	193.98	194.72	193.28	193.42	193.59	194.12	194.39	193.43	194.06	193.34	194.63	194.35	193.41	195.82	194.77	193.69	194.22	193.89	193.69	193.76	194.13	193.99	194.94	193.76	195.25	194.39	194.2	193.97	194.31	195.8	194.64	194.91	194.06	195.2	194.7	194.01	193.8	194.65	193.01	194.48	193.83	194.61
204.29	203.9	204.06	203.3	204.39	203.85	204.11	204.2	204.61	203.21	205.37	204.1	203.64	204.47	202.8	204.58	205.59	203.25	204.06	203.95	205.05	204.09	203.58	206.04	203.61	203.45	204.64	204.43	204.48	203.64	203.61	204.56	203.63	204.12	203.94	203.83	203.42	204.71	203.35	203.95	204.95	202.9	204.4	203.6	204.68	204.48	203.66	203.2	204.02	203.84
209.13	209.41	208.53	209.34	207.48	208.41	208.57	207.25	208.6	208.64	209.33	209.41	209.28	209.52	208.97	208.82	208.14	208.67	207.82	208.31	208.28	208.47	209.14	208.13	207.55	208.15	208.39	208.91	208.31	208.48	208.38	208.81	209.2	209.19	209.16	207.62	207.42	208.14	208.74	209.22	208.46	210.07	208.71	208.67	209.24	209.5	209.39	208.97	209.72	209.4
212.16	212.07	213.03	212.57	213.34	212.97	213.84	212.69	212.78	212.51	212.15	214.27	214.31	211.54	213.33	213.31	213.23	212.92	212.22	213.26	212.32	213.53	212.95	212.2	212.37	211.77	211.73	212.36	214.15	213.16	212.91	213.27	212.74	212.6	213.14	213.84	213.8	213.83	213.87	212.42	213.06	213.11	213.55	213.89	212.82	213.38	212.19	212.3	213.34	213
208.31	208	208.87	209.12	208.21	208.02	208.46	208.54	209.37	207.88	208.34	207.78	209.06	208.63	208.09	208.32	208.78	208.55	207.89	206.76	208.57	208.6	208.94	208.83	208.46	207.43	208.85	208.43	208.67	208.29	207.88	209.28	208.8	207.96	208.23	209.2	207.74	209.53	207.84	206.98	207.72	208.3	209.01	207.75	208.89	208.62	207.84	207.67	207.33	208.15
208.66	208.68	209.37	209.24	209.48	208	207.39	208.04	209.66	208.95	209.55	209	208.59	209.63	210.17	207.99	209.18	209.33	209.43	208.61	207.22	208.05	208.9	207.58	208.22	208.27	208.94	208.17	209.18	207.98	207.62	208.39	207.53	209.01	208.98	208.44	208.1	208.04	208.7	209.58	208.25	208.49	209.17	209.88	208.86	208.62	208.69	208.04	209.06	208.34
217.22	217.43	218.07	216.7	218.9	216.77	217.01	217.6	217.92	217.04	216.93	217.11	216.75	217.34	216.94	216.8	217.21	215.95	217.46	218.07	216.8	216.99	215.34	217.23	216.93	217.74	216.84	217.36	217.13	216.62	217.38	217.3	216.21	217.9	216.16	217.21	216.86	217.06	215.59	216.45	217.78	216.91	217.24	216.81	217.09	217.76	216.9	217.62	216.99	217.5
206.37	206.06	206.42	206.12	206.72	207.66	206.35	207.22	206.35	206.55	206.12	206.16	206.33	206.38	207.69	206.83	205.63	206.18	206.71	207.03	205.8	206.18	207.04	205.79	206.41	205.47	205.87	206.52	206.91	206.36	206.89	205.66	205.85	206.51	205.89	206.66	205.6	207.06	207.03	207.03	207.17	205.94	207.18	205.23	206.12	206.87	205.48	206.23	206.24	206.04
207.43	207.2	207.45	209.21	207.76	207.7	208.16	206.66	208	207.6	207.92	207.78	207.9	209.28	207.74	207.99	206.76	208.27	206.99	207.61	207.28	207.18	207.77	208.01	207.6	207.7	208.05	208.06	207.64	206.57	208.15	208.13	209.21	207.71	207.81	207.99	206.9	208.36	207.21	207.45	207.47	207.94	207.33	206.76	207.69	207.35	207.57	208.47	208.41	208.04
212.11	211.68	211.78	212.84	210.94	212.2	211.59	210.72	211.21	211.64	211.13	211.68	211.23	212.1	211.57	211.36	210.51	211.21	211.17	210.97	210.61	210.81	211.03	210.98	212.72	212.3	212.46	210.65	212.28	211.71	212.01	211.01	211.2	210.76	211.45	211.32	211.76	213.04	211.17	211.75	210.41	211.46	212.1	211.9	211.35	212.1	212.18	210.95	211.78	210.77
208.83	209.48	207.47	208.03	208.79	207.46	208.01	208.19	207.99	207.12	208.67	208.2	208.28	206.23	208.3	207.53	207.91	207.92	206.07	207.67	207.85	207.07	207.63	208.08	208.44	207.48	208.3	208.16	207.97	208.43	208.02	208.94	208.33	207.53	208.03	208.59	207.64	206.94	207.28	208.21	207.05	207.86	206.88	206.9	208.73	208.15	208.44	207.28	208.79	207.51
202.06	200.69	201.22	201.26	201.25	200.44	200.87	202.12	201.98	202.18	200.59	201.53	201.6	201.58	202.46	201.43	201.79	201.58	201.92	201.38	201.24	200.73	202.21	200.14	201.04	201.09	201.28	200.88	200.97	199.56	201.18	200.9	200.87	201.29	202.44	201.19	200.27	202.12	201.54	199.94	202.15	201.6	200.53	201.2	201.46	201.12	202.55	200.54	201.63	200.67
207.84	208.72	207.63	206.76	208.68	208.01	206.99	207.62	207.42	207.44	208.15	207.94	207.77	207.98	208.25	207.52	208.83	207.98	207.31	207.5	207.07	208.36	207.95	209.15	208.81	208.95	208.73	207.5	208.89	208.64	208.9	208.87	208.43	207.32	207.47	207.82	207.52	205.77	208.21	207.84	207.95	208.71	207.99	208.41	207.88	208.97	207.06	208.09	208.59	208.55
203.27	204.41	203.95	204.76	203.97	203.36	203.19	204.42	203.21	203.25	202.46	204.2	204.58	203.95	203.61	204.19	203.95	203.5	203.96	204.57	203.44	203.99	203.66	204.16	204.67	204.17	203.24	204.28	202.66	204.04	202.38	203.83	203.2	204.32	205.15	203.86	203.32	203.75	203.95	203.9	203.91	203.39	204.09	203.68	203.8	204.29	204.51	203.45	204.35	204.17
193.98	194.63	194.44	194.23	194.46	193.09	194.7	195.11	193.93	194.58	194.36	193.76	193.37	194.43	194.01	193.85	194.04	194.17	194.68	194.39	194	193.42	193.91	193.97	194.1	193.76	194.45	194.17	194.38	193.37	194.36	193.68	193.47	194.6	194.14	194.49	194.76	193.97	193.42	193.92	193.56	194.96	194.24	194.68	194.1	193.31	194.63	193.85	194.01	194.97
212.38	211.58	211.51	212.18	212.45	211.2	211.68	212.62	213.22	211.73	211.52	212.47	212.12	210.47	211.3	212.45	212.48	211.87	211.35	211.79	212.2	212.23	211.98	211.46	212.01	211.62	212.06	211.16	211.7	211.61	211.63	212.34	211.07	212.18	211.46	211.62	212	212.64	212.2	212.26	211.8	211.01	212.3	212.15	212.29	211.79	211.99	211.7	212.07	212.26
207.83	208.67	209.36	206.89	207.44	209.76	207.75	208.74	208.49	208.09	207.87	207.76	209.3	208.4	208.49	208.77	207.75	207.43	209.07	209.79	208.23	208.67	209.34	207.93	207.7	208.55	209.81	208.14	208.74	209.1	208.29	209.32	209.04	208.67	208.32	209.4	208.24	209.21	208.74	209.59	209.08	208.01	208.25	208.92	209.8	208.91	208.86	207.68	208.68	209.26
195.55	196.61	195.39	195.09	194.67	194.54	195.5	196.04	195.77	195.04	193.74	195.66	193.71	194.97	194.82	195.59	195.76	194.98	195.34	195.62	194.56	194.52	194.42	195.18	195.39	194.69	195.62	195.46	196.05	194.41	195.02	195.15	196.71	195.54	194.89	195.81	195.51	194.71	194.82	195.25	195.35	196.15	195.25	195.59	195.01	195.67	195.05	194.9	195.77	194.53
212.89	211.19	210.88	211.02	211.46	211.13	211.39	211.19	213.27	211.27	211.29	210.07	211.8	211.48	210.64	211.99	210.55	211.31	211.95	211.79	211.89	210.49	212.56	210.45	211.28	211.72	211.53	211.45	210.96	212.53	213.04	212.65	210.87	212.85	211.4	211.23	212.07	211.07	211.73	212.08	211.64	211.48	210.78	212.02	210.53	211.7	211.2	211.21	210.97	212.91
212.54	212.5	211.2	211.54	212.24	210.69	211.95	210.95	210.9	212.2	211.56	211.97	211.64	211.55	211.09	211.51	212.32	211.57	211.29	211.28	212.16	211.9	211.15	210.74	213.37	211.68	211.13	212.55	211.54	212.06	211.41	212.13	211.92	211.01	211.6	211.79	211.92	212.24	212.12	211.52	211.31	212.33	211.99	211.21	211.71	212.33	211.87	211.23	211.66	212.28
212.3	211.22	211.81	212.56	211.61	211.78	212.02	212.01	212.59	212.21	212.05	212.58	212.76	211.39	211.74	211.94	211.69	212.23	212.44	211.47	212.79	212.16	211.79	211.99	211.3	212.01	211.21	210.95	211.34	212.31	211.8	211.71	211.51	210.78	211.74	211.8	210.81	211.51	210.83	211.06	211.96	212.19	210.76	212.29	211.75	211.74	212.45	211.01	212.59	211.93
204.01	202.73	202.32	203.55	203.34	202.44	204.01	203.29	202.82	203.03	203.42	203	204.07	203.34	203.74	202.61	203.11	204.08	204.18	203.86	203.17	202.53	203.55	203.54	202.71	203.06	202.28	202.73	202.42	203.23	202.97	203.03	202.6	203.12	204.38	203.49	203.54	203.88	203.5	203.56	203.77	203.96	202.44	203.76	203.51	203.76	204.26	203.79	204.04	203.68
212.18	212.09	211.84	211.49	212.05	211.48	210.93	212.51	211.53	212.17	212.12	211.43	211.88	211.81	212.17	211.47	211.7	212.39	211.28	210.16	211.67	212.86	211.36	211.9	213.04	211.53	211.79	212.95	211.39	212.6	212.73	210.28	212.72	212.64	212.58	211.4	211.6	211.29	211.3	211.82	210.48	210.7	211.75	212.63	212.59	211.64	212.23	212.11	213.06	211.52
207.21	209.62	207.99	208.71	209.21	208.91	207.98	209.24	209.15	209.09	208.34	208.8	209.54	208.5	209.15	208.34	209.92	209.11	209.93	208.97	209.19	209.14	208.68	208.97	208.35	208	208.63	209.39	208.29	210.31	208.54	209.04	208.51	208.58	209.55	209.08	207.97	208.72	208.92	208.05	209.3	208.59	208.48	208.11	209.08	207.42	208.29	208.4	210.28	209.27
212.26	212.54	212.75	212.41	211.43	212.75	212.52	213.05	212.27	212.55	212.39	212.22	212.94	212.01	211.82	212.31	212.25	213.68	211.13	212.45	212.08	213.87	211.95	212.08	211.45	212.48	213.43	212.57	212.54	212.79	212.18	213	212.67	212.62	212.22	212.68	211.97	213.02	211.69	212.88	211.43	213.12	213.33	213.81	212.56	212.5	212.78	211.74	212.86	212.91
217.93	217.85	217.94	217.74	218.06	218.49	216.44	217.87	217.42	217.38	218.04	219.34	217.92	218.12	217.97	218.5	218.16	217.57	218.35	219.05	217.48	217.05	217.48	217.48	217.83	216.81	218.36	218.89	217.14	217.55	217.72	218.32	218.88	217.78	217.38	217.68	217.18	217.2	217.54	219.16	217.31	217.36	217.57	217.9	218.23	217.71	217.87	219.13	217.39	217.74
210.05	210.59	209.76	208.87	209.44	210.18	209.5	209.62	209.66	209.4	208.89	210.37	209.82	210	209.83	209.78	208.32	209.02	209.83	209.15	207.84	209.39	209.05	210.7	209.43	209.22	209.02	209.48	209.62	209.52	209.49	210.15	209.52	209.71	208.84	210.11	208.96	208.54	209.36	210.4	210.31	210.23	209.46	210.27	208.75	209.33	209.42	210.22	209.06	208.86
197.29	197.24	198.21	198.02	197.88	197.75	197.29	198.85	197.3	198.49	198.34	198.41	197.68	198.53	197.41	197.83	196.88	199	198.14	197.86	197.99	198.84	198.47	198.25	197.87	198.15	197.97	198.09	197.8	196.95	198.02	197.53	198.33	198.96	198.2	197.65	197.6	198.72	197.9	196.94	197.52	197.6	198.28	197.71	197.92	198.27	197.21	197.92	198.68	197.5
212.76	212.9	213.92	211.94	213.19	212.83	212.24	213.26	212.76	212.28	211.86	213.15	212.62	212.82	213.33	212.57	213.66	211.83	212.9	212.46	212.73	213.52	214.16	212.36	212.52	212.59	212.93	214.51	213.65	213.33	213.73	214.47	213.22	213.55	213	212.45	212.89	212.39	212.76	212.36	212.92	213.59	212.52	213.84	213.58	212.81	213.4	214.05	212.1	212.69
208.9	209.48	209.88	208.87	208.95	209.49	210.31	209.47	209.28	209.41	208.83	210.48	209.53	208.61	209.91	208.32	209.44	210.5	209.63	210.58	209.79	209.72	208.3	208.76	210.06	210.86	210.07	208.9	209.56	208.73	209.95	209.62	210.69	210.31	208.87	209.29	209.04	209.89	210.27	209.81	209.74	209.11	210	210.53	209.8	208.77	209.18	209.46	208.97	209.17
208.36	208.97	209.94	208.82	209.95	209.1	209.49	209.48	209.1	209.66	209.69	208.91	210.44	209.59	209.54	208.97	209.02	209.94	208.57	210.1	210.69	209.61	209.58	210.23	210.16	209.98	208.75	209.99	208.94	210.8	211.12	209.68	209.62	208.78	209.8	209.52	209.15	209.91	208.94	210.38	208.33	209.59	208.61	208.77	210.32	209.09	209.64	210.3	209.4	209.76
206.69	207.8	207.14	206.28	207.93	209.39	207.73	207.62	207.73	207.59	206.36	207.68	207.69	205.94	207.46	206.39	207.94	206.2	207.81	207.94	207.77	207.71	207.35	208.59	207.46	208.22	207.41	207.04	207.85	206.93	207.16	207.5	207.56	208.57	207.24	207.98	207.4	207.15	206.69	207.42	207.81	207.81	206.83	207.7	207.78	207.84	207.15	207.73	207.69	207.64
214.15	213.85	214.06	214.77	214.27	213.82	213.97	213.72	212.54	213.82	213.98	214.49	213.75	214.5	213.93	213.23	213.31	213.29	213.95	213.68	214.64	213.99	214.65	213.66	214.32	214.25	213.72	213.06	213.63	212.41	214.76	214.21	214.18	214.15	214.32	213.36	212.46	214.06	214	213.44	214.45	213.7	214.78	214.55	213.51	214.9	213.99	213.94	215.19	213.42
198.56	198.73	199.16	199.24	198.01	198.3	198.53	199.45	198.76	199.73	199.5	198.15	198.69	199.11	199.23	199.31	198.06	198.25	199.49	198.75	198.58	198.34	198.92	198.68	199.35	198.51	198.5	198.06	197.84	198.76	197.62	198.12	198.13	198.74	199.93	198.14	199.22	198.76	199.62	197.3	199.45	197.85	198.91	199.68	198.48	197.88	199.34	198.63	198.72	198.43
203.41	202.8	202.63	204	202.67	202.76	203.4	202.98	203.74	201.9	202.97	202.88	203.76	203.25	203.72	203.59	203.15	203.43	203.95	203.24	203.64	201.64	202.81	204.46	202.65	205.15	203.78	203.22	204	202.76	202.95	203.93	203.93	203.71	203.67	203.15	202.93	202.79	202.96	203.81	202.67	204.35	202.77	202.33	202.71	202.98	202.81	202.88	203.52	204.13
203.49	204.78	203.6	204.69	205.09	206.08	204.12	204.48	204.41	205.55	204.53	205	204.96	205.1	204.28	204.91	205.18	204.21	204.85	205.68	204.36	205.43	203.77	204.71	204.12	203.64	205.08	204.78	204.94	203.92	203.77	204.97	205.3	203.23	204.59	205.44	204.74	204.86	204.48	203.9	204.42	204.36	205.36	205.11	204.71	203.73	204.49	204.73	205.1	205.7
212.48	212.52	212.97	212.16	213.24	212.84	212.9	211.66	212.41	211.36	212.58	212.15	213.08	211.95	212.77	212.23	212.64	211.71	211.47	212.51	211.74	212.45	212.57	211.66	212.32	211.65	212.81	212.89	213.75	211.59	211.99	212.69	212.93	212.27	212.67	211.81	211.55	212.7	211.3	212.39	211.57	211.91	212.26	212.15	212.62	212.84	212.58	212.94	212.52	212.42
211.87	211.71	211.54	212.7	211.68	211.95	211.43	211.04	213.13	211.51	211.39	211.6	212.49	210.89	212.37	212.49	212.27	210.98	211.01	212.67	212.28	211.17	212.31	212.7	211.84	211.23	211.73	211.34	211.77	210.93	211.12	212.1	211.8	212.17	211.71	211.06	211.15	210.69	211.11	211.7	212.28	212.35	210.77	211.41	212.3	211.43	212.07	210.9	212.25	210.71
211.3	213.45	211.99	213.38	213.8	212.43	212.88	214.35	212.55	212.52	213.59	212.34	212.87	212.24	214.02	213.73	213.34	211.81	212.72	213.15	212.85	211.98	213.66	212.41	213.17	212.86	212.23	213.52	212.21	213	212.43	213.32	214.89	213.36	212.07	213.94	213.46	212.3	212.44	212.8	213.27	213.05	213.12	211.59	213.26	211.88	213.54	212.52	213.7	213.1
212.25	211.74	212.59	211.19	213.18	212.16	212	211.56	212.73	212.58	211.15	213.1	212.49	212.93	213.46	211.64	212.58	212.25	211.42	211.82	213.34	212.79	212.05	211.68	212.89	212.08	212.8	213.64	212.08	212.68	212.07	213.58	212.14	213.39	212.66	211.71	212.79	213.25	212.16	210.82	213.42	212.29	212.7	212.81	212.36	211.65	212.57	212.18	213.07	212.35
218.1	216.79	216.98	218.76	216.36	216.68	216.81	216.51	217.19	218.47	216.77	216.1	217.02	216.64	216.37	217.38	217.34	217.93	217.03	216.63	217.05	216.75	215.76	217.12	216.56	216.69	217.57	216.63	217.36	217.79	218.74	216.48	217.89	217.29	216.99	216.81	216.82	217.02	216.3	216.46	217.22	217.03	217.07	217.89	216.76	216.7	217.3	217.48	217.32	217.37
198.78	197.77	197.87	198.62	198.73	198.19	198.87	197.74	196.95	197.59	198.23	198.79	198.57	196.99	197.78	197.29	198.45	197.16	198.63	199	198.19	198.15	198.8	197.85	197.8	197.85	198.96	196.26	197.42	198.48	197.49	198.44	196.78	198.41	197.53	198.38	198.47	199.03	197.89	197.91	197.01	198.36	197.93	197.98	199.27	197.83	198.28	199.4	198.32	196.94
198.68	199.64	198.74	200.13	200.53	198.97	198.98	200.05	199.03	200.28	198.83	198.51	198.74	199.38	198.82	199.17	199.77	199.19	200.65	198.71	199.61	199.96	199.43	198.98	198.52	199.35	200.22	199.58	199.95	199.52	199.39	199.09	200.54	199.9	199.06	199.14	199.33	200.42	199.21	198.45	199.86	200.3	199.68	199.27	199.66	199.57	200.33	201.13	199.34	199.46
203.38	202.37	202.96	201.93	202.52	202.2	202.41	203.63	202.33	201.69	202.16	202.46	201.9	201.35	202.24	202.85	202.98	202.4	203.44	203.15	203.67	204.1	203.17	202.89	203.05	201.69	203.03	201.83	201.26	201.78	202.86	202.49	202.24	203.04	202.44	203.91	202.29	202.81	202.36	203.78	202.55	202.23	202.54	201.17	201.69	201.45	201.97	202.65	202.49	202.52
213.2	212.58	211.78	213.52	213.01	211.56	213.07	211.41	211.81	212.79	212.5	211.09	212.42	211.64	211	212.5	211.97	211.77	211.64	212.15	212.97	211.34	212.72	212.9	212.05	212.94	211.6	212.82	212.82	212.75	211.87	212.84	211.91	213.82	211.93	211.24	212.22	211.81	212.3	211.64	212.6	211.59	211.62	212.49	212.57	212.73	211.73	212.75	211.12	212.5
216.62	217.67	217.66	218.33	217.56	217.36	218.28	218.37	217.68	218.95	218.61	218.01	218.63	216.91	217.36	218.23	218.99	216.86	217.02	218.03	218.06	217.64	217.83	217.72	217.85	217.08	217.64	217.91	218.12	218.14	218.62	217.7	218.83	216.82	218.56	218.1	216.84	218.13	218.42	218.88	217.8	216.45	218.21	217.71	218.21	218.28	217.47	218.61	217.49	217.27
200.21	200.19	201.44	200.78	200.39	199.82	200.1	200.16	200.34	199.63	199.24	201.52	199.71	200.5	200.41	200.2	199.97	201.2	198.73	201.43	200.26	200.55	199.54	199.69	200.15	200.33	200.37	200.21	200.69	200.08	200.28	199.45	200.63	198.85	200.67	200.85	200.35	200.39	200.7	200.54	199.29	200.14	200.32	200.23	199.64	201	200.93	199.27	199.83	200.55
197.88	198.29	198.6	198.8	197.45	197.38	198.17	197.91	198.59	197.38	198.69	198.68	198.89	198.48	198.6	197.88	197.44	198.01	198.35	197.39	197.59	197.95	197.96	197.95	198.67	198.49	197.76	197.81	197.96	198.73	198.5	198.61	198.52	197.91	198.07	197.68	197.49	197.35	198.4	198.31	198.03	197.9	198.37	198.38	199.31	197.4	198.38	197.89	196.84	198.09
203.75	205.48	204.34	204.32	205.6	204.83	204.15	204.43	205.9	204.71	203.68	204.9	203.91	204.23	205.62	205.37	206.18	203.69	205.26	204.26	204.75	204.79	204.24	205.46	204.58	204.63	204.21	204.76	205.33	205.33	204.48	204.66	204.75	205.04	205.65	204.8	204.34	204.81	204.18	203.88	204.92	205.4	205.68	204.58	204.23	204.6	204.54	204.99	205.18	204.52
202.06	205.66	203.22	204.14	203.16	203.45	203.69	203.64	204.42	204.12	203.39	204.39	203.63	203.81	203.21	204.61	203.39	203.26	203.91	204.16	203.89	203.75	203.57	204.59	204.96	203.98	204.45	203.28	203.71	203.27	203.95	204.24	204.83	204.38	202.92	202.37	203.79	203.18	203.65	204.5	204.19	204.17	203.34	202.98	203.83	203.78	202.99	203.33	204.12	202.78
208.96	207.6	207.86	207.55	207.38	208.03	207.4	206.89	208.1	209.03	208.72	207.78	207.74	208.04	207.84	208.16	208.02	207.4	208.91	209.17	208.24	207.5	207.8	207.89	208.36	207.62	207.65	207.04	207.12	207.68	207.71	208.71	208.84	208.81	208.29	207.39	208.19	207.68	206.66	207.07	207.45	208.12	208.39	207.59	207.18	207.02	207.53	207.49	208.07	207.36
211.94	213.33	212.3	211.39	212.55	210.74	212.49	212.55	212.26	210.92	212.76	212.72	210.6	212.4	210.97	211.65	212.33	211.98	211.97	213.23	211.83	211.73	212.16	210.95	212.18	211.37	211.51	212.01	212.95	212.58	211.96	211.55	212.34	210.75	211.65	212.56	212.75	212.38	211.56	212.09	212.15	212.37	212.47	212.28	211.03	213.32	211.03	212.01	210.92	210.9
212.23	211.16	211.63	211.22	211.89	212	211.17	211.74	212.25	210.92	211.11	211.01	211.59	210.9	212.92	211.56	210.87	212.16	211.4	211.25	212.86	211.57	210.93	209.63	211.06	210.86	210.87	212.1	211.78	212.39	212.31	211.56	211.42	211.15	211.02	211.73	210.55	212.56	212.19	212.78	211.81	212.75	211.43	211.75	212.45	212.14	211.73	211.85	211.63	212.49
202.8	204.81	204.44	203.94	204.67	202.86	203.75	203.56	204.18	202.5	203.34	204.42	204.08	203.65	203.92	204.26	203.94	204.14	203.38	203.33	203.34	204.11	204.22	204.14	204.34	203.86	203.54	203.67	202.6	203.23	203.39	204.6	202.71	203.8	204.18	204.19	203.74	203.65	202.56	203.15	204.53	203.47	203.18	203.77	204.15	203.67	203.26	203.65	203.11	203.59
211.19	211.84	211.36	211.76	212.64	211.75	211.61	212.93	212.13	211.48	211	212.55	210.48	211.97	211.39	212.95	211.77	211.88	211.99	211.89	212.87	211.75	212.18	210.78	212.26	211.88	211.35	212.53	213.19	212.6	210.89	212.63	212.05	211.35	209.81	211.11	211.99	211.35	212.23	210.86	211.36	211.71	212.53	211.89	212.02	211.25	212.28	211.73	211.43	212.17
202.66	203.31	203.97	204.7	202.88	202.96	202.03	202.25	203.53	203.26	202.8	202.4	203.66	202.33	203.13	202.3	203.01	202.97	203.63	204.19	203.19	204.2	203.53	202.78	203.55	202.67	203.33	203.77	204.49	202.03	203.31	204.14	202.04	203.71	202.78	203.01	203.52	203.55	203.36	202.72	203.05	203.94	204.15	202.57	204.19	203.73	203.25	203.46	203.99	203.06
206.66	207.29	206.49	208.79	206.75	208.49	207.77	207.67	207.7	207.6	207.42	208.16	206.89	208.22	207.41	207.59	208.43	208.52	207.83	207.59	208.03	207.76	208.37	207.45	208.38	207.29	206.51	208.16	207.9	207.32	207.56	208.16	207.96	207.38	207.03	207.48	208.67	207.89	207.76	207.41	207.18	207.07	208.46	208.9	207.69	207.47	208.35	207.78	206.96	207.07
206.37	208.65	207.41	206.31	207.79	208.08	207.5	207.73	207.65	207.4	207.38	207.3	207.34	208.02	207.91	207.69	207.54	207.28	207.19	208.66	207.43	207.06	208.4	206.29	208.43	208.81	208.17	207.74	208.16	207.81	207.98	208.16	207.99	207.53	209.64	207.09	207.62	207.24	206.72	208.19	207.87	207.92	207.32	209.24	209.28	207.32	208.27	207.32	207.05	208.48
204.5	203.24	204.49	204.71	204.53	204.82	204.73	204.25	203.91	205.47	204.46	205.42	203.49	204.97	204.1	203.86	203.81	204.26	204.19	205.32	204	203.09	203.82	204.61	204.19	204.02	203.82	205.09	204.62	204.58	204.46	204.43	206.3	204.75	205.19	204.52	205.56	204.33	206.08	205.16	205.4	204.51	203.9	205.06	204.27	204.13	205.08	204.67	204.62	204.46
210.25	209.14	209.26	209.67	210.51	208.53	209.03	209.39	209.58	208.36	209.87	209.2	209.13	210.03	209.99	209.86	209.61	209.8	210.81	210.06	209.76	209.32	209.73	210.66	209.21	209.14	209.12	210.77	209.74	209.82	210.4	209.43	208.57	209.59	209.89	209.48	210.27	209.18	210.29	210.16	210.01	209.23	208.69	209.69	210.05	208.5	209.54	210.15	209.39	210.16
204.38	203.24	203.69	203.41	203.09	204.71	203.1	203.89	202.83	203.84	202.83	204.09	204.07	203.47	202.76	202.9	204.53	202.99	203.21	204.28	203.72	203.17	204.04	202.96	202.27	202.98	203.36	205.03	203.51	204.95	204.17	203.03	204.2	202.68	204.44	204.19	203	204.2	203.65	204.13	203.75	203.28	202.78	204.89	204.28	204.28	203.25	203.65	203.91	204.09
211.06	211.88	211.44	213	212.61	211.14	211.4	211.23	211.57	211.44	211.84	211.89	211.74	211.87	212.74	211.13	212.14	212.21	212.58	211.31	211.72	210.97	211.55	211.49	211.26	211.75	211.01	211.53	212.08	211.26	211.28	210.91	211.83	211.44	213.47	211.73	210.89	211.54	212.03	211.08	211.45	211.34	212.05	212.16	210.96	211.13	212.2	211.23	212.3	211.96
203.21	202.86	202.86	203.1	202.02	202.47	202.79	202.05	202.83	202.56	202.5	202.7	203.34	201.9	203.52	202.45	203.83	203.56	203.74	203.09	201.48	203.13	203.71	202.68	202.33	202.37	202.55	202.49	202.05	201.56	203.07	202.3	202.35	203.14	203.61	202.98	203.39	202.06	202.05	202.71	201.9	202.75	202.57	202.08	202.49	201.14	202.38	202.45	203.23	201.97
207.81	209.24	208.77	209.48	208.66	208.69	209.42	208.19	208.93	209.49	208.5	208.26	207.64	208.72	208.14	208.45	208.07	209.09	208.06	209.24	208.41	208.93	208.96	208.07	208.62	209.02	209.28	208.29	208.87	207.76	208.84	208.29	207.69	210.02	208.87	209.21	208.24	207.81	208.29	208.73	208.2	208.68	209.45	208.32	209.66	208.85	209.52	209.16	208.29	208.9
201.44	203.1	202.56	202.41	202.37	202.62	202.38	202.7	202.23	202.31	202.07	203.6	203.44	202.34	201.95	202.36	202.04	202.53	202.54	201.15	203.69	204.16	202.64	202.75	202.46	202.19	202.02	202.16	201.62	201.81	202.81	203.61	201.77	203.76	201.88	202.03	201.71	201.94	202.63	201.83	203.34	201.59	202.91	202.97	202.06	202.23	203.57	201.75	201.8	202.12
198.8	199.18	197.91	197.31	199.8	199.22	198.91	198.51	197.81	199.05	198.64	199	199.13	198.89	198.05	198.48	198.75	197.92	198.44	198.42	199.73	197.58	199.24	199.64	199.38	197.59	198.47	198.65	198.34	198.12	198.33	198.78	198.69	199.03	199.19	198.77	198.62	198.77	197.61	198.62	197.66	198.07	198.83	197.76	198.29	198.7	199.52	198.13	199.27	197.55
212.78	212.55	212.54	212.83	212.73	213.18	212.26	212.41	212.78	211.5	211.3	212.63	213.09	212.18	212.24	210.92	212.52	210.78	212.43	212.07	211.85	213.26	212.64	212.52	213.35	211.63	211.86	212.98	212.72	212.67	212.68	212.24	212.57	213.76	212.75	212.7	211.1	211.74	210.98	212.4	211.37	213.11	213.24	211.2	211.16	211.89	212.74	213.15	212.5	212.19
207.91	208.04	208.35	208.36	207.26	208.57	207.67	207.59	207.18	208.79	208.31	207.58	208.46	208.23	207.48	208.05	207.95	207.71	206.87	208.7	207.72	208.67	208.15	207.82	208.08	208.08	206.88	208.42	209.13	207.63	208.44	208.54	207.21	207.98	207.27	206.65	207.66	208.03	207.05	207.1	209.33	208.42	207.62	207.32	208.62	207.34	208.06	207.83	207.26	207.41
206.88	205.92	208.05	208.45	207.41	207.48	206.87	207.77	207.57	206.92	206.86	207.55	208.06	207.45	207.76	207.35	206.42	207.45	207.42	207.82	208.08	208.29	207.87	207.44	207.9	207.03	207.44	207.34	206.74	207.93	207.95	208.34	208.5	208.89	207.95	207.77	207.25	207.12	207.87	207.07	206.61	206.83	208.1	207.76	207.16	207.3	208.46	207.29	207.36	207.7
216.86	216.94	217.37	217.23	217.76	217.13	216.67	217.31	216.47	217.36	217.58	217.02	216.81	216.04	217.68	216.78	217.75	216.68	217.45	216.91	217.31	216.91	217.66	216.89	217.66	215.86	217.42	216.92	217.76	217.11	216.66	215.67	216.64	217.16	216.07	217.57	215.56	216.35	217.28	215.95	217.37	216.46	217.03	216.96	218.21	218.3	216.31	217.61	216.33	217.79
216.13	216.77	216.79	216.92	217.19	216.85	217.81	217.53	215.95	216.45	216.01	216.19	216.51	217.11	216.73	217.99	217.47	216.97	217.94	216.37	217.09	218	217.58	217.41	217.48	216.7	216.75	217.12	216.66	216.41	216.8	218.02	217.57	216.13	217.59	216.78	216.78	217.35	216.4	216.09	216.62	216.68	217.43	216.67	217.72	216.57	216.98	216.1	217.04	217.85
208.06	209.33	208.34	208.66	208.55	208.32	207.77	208.75	209.32	209.01	209.27	209.06	208.53	207.34	208.3	207.77	208.48	208.32	209.12	209.36	209.08	208.63	207.5	208.7	209.75	209.48	208.12	208.13	208.3	209.24	208.09	209.17	208.3	209.56	208.41	208.77	209.35	207.91	207.78	207.29	208.17	208.93	206.81	208.65	209.44	209.76	208.91	209.42	208.6	209.16
201.8	203.35	202.97	202.3	202.64	201.78	202.2	202.26	202.82	202.41	203.08	202.27	202.34	203.23	203.11	202.78	202.34	201.82	202.63	201.99	201.47	202.12	202.72	202.44	201.68	201.58	201.45	203	202.87	202.39	203.3	202.45	202.57	201.87	201.63	203.58	201.61	202.41	202.22	202.55	203.3	202.42	202.39	201.7	202.45	201.28	201.35	203.3	202.31	201.69
200.76	200.93	200.97	200.5	201.52	202.04	201.41	201.11	201.81	202.31	200.81	201.37	201.2	200.05	200.86	200.99	201.36	202.14	200.8	201.33	200.39	201.11	201.41	202.02	202.19	201.85	201.23	201.65	201.94	200.35	201.16	201.63	200.17	200.19	201.65	200.5	200.97	201.29	200.39	200.37	201.55	201.92	200.8	201.71	201.57	202.34	201.36	201.89	201.06	200.43
202.73	203.47	203.65	203.55	204.05	203.7	202.34	203.5	203.72	202.83	203.83	203.04	202.42	202.42	203.2	202.02	203.33	203.21	203.06	203.35	202.35	202.48	204.37	203.15	202.61	202.65	203.96	203.29	203.55	203.78	203.26	202.87	202.74	202.35	203.48	204.39	203.15	203.69	203.17	203.89	202.56	203.32	202.95	203.56	204.07	202.98	202.87	202.5	203.43	203.68
211.76	211.12	210.77	211.62	211.54	211.73	211.95	212.59	210.71	211.15	212.31	210.49	211.55	211.46	211.82	212.42	210.9	211.76	211.07	212.09	212.2	211	212.06	211.04	211.42	212.08	211.77	211.97	211.5	212.12	210.8	211.29	212.36	212.96	212.16	212.02	211.9	212.14	211.18	211.78	211.9	210.9	211.92	211.27	212	211.75	212.61	210.85	211.24	211.66
211.13	211.84	211.78	211.23	211.39	211.69	211.58	211.93	211.48	211.65	211.37	212.34	211.63	210.53	211.12	212.08	212.12	212.33	211.81	210.82	211.97	211.51	211.85	211.66	210.76	211.54	211.31	212.14	211.84	211.39	211.44	211.89	211.13	212.94	212.32	211.93	211.68	210.84	211.67	212.7	211.01	211.33	210.96	211.94	211.48	210.51	211.92	211.53	209.87	212.1
208.17	209.21	209.28	209.42	208.6	207.94	208.68	209.44	207.68	209.65	208.73	209.32	209.5	209.43	207.3	207.73	208.83	208.2	208.04	207.9	208.7	208.54	208.71	209.41	208.31	209.61	208.77	209.25	208.66	207.55	209.07	208.41	208.99	209.38	209.4	207.94	208.45	209.36	207.67	208.62	208.79	208.56	208.16	208.49	207.6	209.55	208.9	207.98	209.14	208.71
217.9	217.9	217.43	216.72	215.66	217.52	216.73	217.46	216.8	216.33	216.4	216.72	217.6	217.49	217.41	218.02	216.64	216.68	216.2	217.94	215.79	216.56	217.74	216.47	217.4	216.9	215.82	216.4	216.94	217.06	216.44	217.26	217.57	218.05	216.92	215.92	216.75	217.17	216.19	216.43	217.35	215.89	215.81	216.01	216.27	216.81	216.87	218.09	217.41	216.34
217.54	217.81	216.57	216.42	217.34	217.14	217.39	217.23	216.91	217.05	217.39	217.22	217.13	217.72	216.97	216.91	217.36	218.39	215.54	216.89	216.85	216.9	217.31	216.48	216.95	218.19	216.13	217.69	218.33	217.6	217.19	216.63	217.08	217.62	217.81	216.64	215.45	216.93	216.88	215.87	218.06	216.34	217.8	216.32	216.69	217.05	217.5	217.79	216.02	217.17
208.5	208.66	210.59	211.04	208.32	209.31	208.72	208.13	207.97	208.34	208.25	208.25	208.49	206.54	209.38	209.66	208.24	207.94	208.74	207.49	208.18	208.33	209.19	208.79	208.15	208.39	209.13	208.9	209.35	209.44	209	208.84	207.4	209.51	208.96	208.83	208.98	209.5	207.72	207.46	209.77	207.95	208.09	208.96	209.62	210.6	209.61	210.05	208.5	209.45
204.66	205.66	204.65	205.52	204.82	205.24	205.24	204.68	204.48	204.82	204.01	204.73	205.03	204.62	205.02	203.13	205.17	204.74	205.2	204.39	203.57	204.48	204.7	204.91	204.91	204.26	204.64	204.69	205.28	205.02	204.91	204.93	206.59	204.31	205.38	205.49	205.03	205.67	203.94	203.8	205.33	204.67	204.39	205.19	204.92	204.61	204.68	204.85	203.44	204.6
208.73	208.92	208.81	208.14	208.13	208.84	209.04	209.26	208	208.28	210	208.98	208.73	208.29	209.67	208.28	207.73	208.4	208.34	208.17	208.34	208.86	208.34	208.91	208.24	207.95	208.7	209.33	207.84	208.87	208.78	209.78	209.52	208.9	208.91	209.33	208.08	208.89	209.28	209.17	206.74	207.76	208.44	207.59	209.61	208	207.78	209.09	206.85	208.47
209.65	208.24	209.2	209.7	207.75	208.09	209.57	209.38	208.88	208.9	210.05	208.85	208.94	209.4	207.58	208.55	208.2	209.14	209.85	208.51	209.75	208.41	208.15	207.89	209.25	209.45	209.4	209.26	209.01	208.39	208.84	209.16	208.25	209.31	210.05	208.83	209.15	209.17	208.75	208.64	208.76	209.05	207.74	208.65	209.39	208.8	208.66	209.06	209.21	208.89
199.97	198.73	200.01	199.18	198.81	198.64	200	199.1	198.67	200.04	199.28	199.12	199.99	200.39	199.38	199.73	198.81	199.29	200.75	199.24	199.36	200.21	198.49	200.55	199.74	199.33	199.55	199.28	199.23	198.69	199.66	199.85	199.19	199.36	199	198.85	199.66	198.85	198.19	199	199.27	199.26	199.83	198.32	199.95	199.83	197.86	199.29	199.18	200.02
218	217.75	216.67	217.48	216.95	217.98	217.86	217.79	217.68	216.96	217.39	217.26	216.48	216.31	217.37	216.54	217	217.17	217.06	216.61	216.42	218.9	217.78	217.49	216.35	216.42	218.22	217.1	217.66	216.48	218.26	217.19	217.22	217.89	217.41	216.04	217.82	216.99	217.55	216.76	217.34	216.58	216.85	217.43	217.01	217.02	217.54	217.2	216.66	216.41
212.25	212.67	211.8	212.84	212.14	212.57	212.24	211.65	212.58	212.75	212.73	213.21	211.68	211.81	211.31	211.58	212.71	212.46	212.58	212.42	212.95	212.69	211.64	212.25	212.55	213	213.31	213.33	213.17	213.47	213.06	212.33	212.86	211.55	213.8	212.85	212.36	212.36	211.93	211.88	212.69	213.82	212.44	212.01	212.34	213.3	211.67	212.36	212.06	212.3
208.7	209.07	208.66	209.24	209.7	208.24	209.77	208.53	208.52	209.22	208.78	208.3	208.3	208.84	208.81	208.9	208.62	208.72	209.54	209.24	209.1	209.58	207.98	207.78	208.7	209.76	209.81	209.68	208.36	208.17	208.95	208.47	208.3	208.4	208.38	208.1	208	210.12	208.58	208.82	207.54	209.35	208.99	209.48	208.57	208.78	209	208.44	209.09	208.92
203.34	203.55	204.12	204.13	203.34	203.69	204.19	204.1	203.5	203.88	203.05	205.34	204.12	203.81	203.71	203.44	203.49	204.85	203.64	202.92	203.42	203.77	202.89	204.23	203.33	204.06	204.26	204.21	203.43	203.67	203.31	203.91	203.98	202.65	203.84	204.71	204.45	203.67	202.94	203.08	203.91	204.74	202.72	204.27	204.36	203.42	204.33	203.67	204.53	203
203.24	203.95	203.82	203.37	203.03	203	203.68	203.91	203.92	204.83	203.95	203.4	204.2	203.26	203.5	203.82	203.62	203.28	202.98	203.29	203.41	204.36	204.29	202.73	203.58	203.44	203.66	202.12	203.83	204.21	205.03	203.5	202.84	203.37	204.61	203.99	202.98	203.37	204.79	203.19	204.37	203.57	204.98	203.81	203.37	204.21	203.78	202.81	203.74	202.85
208.39	208.59	206.72	207.09	208.17	207.97	207.71	207.81	207.96	208.41	207.34	206.5	207.62	207.99	208.15	208.39	208.29	208.43	207.22	206.76	207.43	207.62	207.79	208.29	207.79	208.09	206.84	207.02	208.92	208.17	207.32	206.95	207.59	208.35	208	207.47	208.78	208.45	206.92	207.93	207.63	207.21	207.68	207.33	208.82	207.81	208.51	207.37	207.83	207.73
206.44	208.36	207.78	207.66	207.6	207.58	207.67	207.6	207.99	208.22	206.96	208.44	208	208.05	206.97	208.05	206.71	207.84	207.23	207.83	207.46	206.93	208.93	208.65	206.78	207.25	207.79	208.48	207.47	207.44	208.25	208.3	207.12	207.99	208.15	207.57	207.71	208.24	207.6	207.85	207.79	207.98	208.43	208.15	208.48	207.43	208.3	207.48	208.15	208.27
206.91	206.85	206.56	205.4	206.51	205.68	206.19	205.82	206.17	207.1	205.58	207.09	206.05	207.43	207.61	207.22	205.87	206.59	206.14	207.56	206.18	206.24	205.44	205.39	206.32	206.41	206.46	206.25	206.97	206.74	206.66	205	206.49	207.1	206.48	207.08	206.63	205.83	205.9	206.55	205.17	206.51	206.69	208.13	206.13	206.56	206.49	206.03	206.36	206.16
211.41	210.49	212.36	211.43	211.12	213.34	211.52	210.73	211.13	212.03	211.98	211.46	211.98	211.16	212.21	211.98	211.86	212.48	211.93	210.07	212.1	212.03	211.35	211.26	212.54	210.67	212	210.45	211.54	212.91	211.79	212.58	211.03	211.61	211.23	211.83	211.82	210.95	211.56	212.79	212.6	211.43	213.09	212.46	211.16	211.61	212.52	211.71	211.99	212.24
214.11	212.37	212.1	212.87	213.73	214.76	212.95	213.14	212.16	213.25	212.86	212.9	212.88	213.41	213.59	213.68	213.83	214.35	213.75	213.27	212.73	213.62	212.85	213.3	212.96	213.08	213.17	212.98	213.3	213.37	212.68	213.58	213.81	213.36	213.55	213	212.56	212.66	212.55	212.24	212.72	213.72	212.15	213.8	213.76	213.22	212.86	213.31	212.4	213.62
199.57	199.08	199.41	198.73	200.41	199.34	199.33	198.87	198.15	199.13	199.78	199.69	198.73	199.23	199.61	199.5	199.4	198.89	198.33	199.05	199.32	199.3	198.7	199.08	199.56	199.9	198.27	199.14	198.86	198.35	198.76	199.01	199.67	199.37	198.83	199.86	199.01	199.53	199.4	199.14	200.03	199.84	199.38	199.61	198.19	198.6	199.72	198.88	199.08	199.77
202.39	203.39	203.66	203.36	204.7	204.19	203.65	203.5	203.76	204.08	205	202.79	203.82	204.92	204.68	203.64	203.95	204.44	204.15	204.2	204.34	203.85	203.68	203	203.73	203.16	203.73	202.18	203.2	204.38	204.72	204.4	204	204.08	203.99	203.24	205.72	204.2	204.42	203.77	203.73	204.12	203.95	203.76	203.63	203.39	204.6	204.24	204.23	203.12
202.98	203.81	203.73	203.78	202.88	203.03	203.8	203.18	204.38	203.45	204.21	203.82	201.59	202.46	203.36	202.48	203.5	202.69	203.59	203.97	203.45	202.78	203.57	201.46	203.22	203.83	202.51	202.79	204.43	204.21	203.61	203.58	203.5	203.8	203.48	202.92	203.9	203.05	204.02	203.9	202.88	203.48	203.17	203.98	202.6	203.16	202.95	203.34	203.53	201.98
201.49	202.86	202.71	202.46	203.18	202.44	202.35	202.11	202.48	203.17	202.64	203.56	202.35	203.55	203.27	203.01	202.82	203.68	202.56	202.12	202.21	202.05	202.47	202.3	201.85	203.29	202.21	201.89	201.85	203.04	202.29	203.3	202.12	202.85	204.14	202.09	202.18	201.87	202.07	202.66	202.81	202	202.11	202.62	203.22	202.03	203.61	203.14	203.37	202.16
203.27	204.66	203.76	203.96	203.87	204.79	202.54	204.23	203.63	203.3	203.91	203.24	203.21	203.33	201.95	203.64	203.74	202.96	204.4	203.97	204.02	204.18	204.17	204.37	204.73	203.49	203.28	203.75	204.21	203.24	203.35	203.03	203	203.52	203.51	204.1	203.56	203.65	203.01	202	203.03	202.87	204.96	203.5	203.22	202.92	203.08	204.43	204.17	204.23
210.39	212.15	211.83	210.8	212.32	211.15	213.29	211.93	210.95	211.46	210.75	212.07	211.94	211.8	211.63	211.59	212.03	211.25	212.58	212.04	211.36	212.66	211.28	210.71	211.27	211.52	211.64	212.32	211.68	211.44	210.19	211.68	212.36	212.68	211.6	211.89	211.54	212.15	211.77	212.43	211.47	211.71	212	211.62	210.58	211.03	211.63	211.76	211.07	211.39
208.57	208.42	209.2	209.51	209.85	208.75	209.17	207.93	208.1	209.84	208.94	209.23	209.34	208.5	209.07	208.17	208.69	208.33	209.15	209.14	208.69	208.64	209.04	209.42	208.27	208.68	208.84	208.32	208.43	208.59	208.34	208.96	208.86	208.51	207.54	209.14	209.42	208.31	209.65	208.36	209.17	207.93	208.05	208.5	208.83	209.06	209.09	208.98	208.25	208.1
200.96	199.51	200.3	199.79	200.62	200.9	201.08	201.29	199.14	200.69	200.54	200.11	200.96	200.3	202.09	200.59	199.79	200.59	199.37	199.05	199.86	200.28	199.94	201.03	200.19	199.8	200.41	198.81	199.96	199.99	200	199.68	200.84	199.56	199.99	199.99	201.03	200.93	199.49	199.12	200.39	200.69	200.14	201.04	200.04	200.68	201.32	200.34	200.83	198.85
208.86	208.86	208.06	208.74	207.56	208.27	208.46	209.42	208.79	208.63	208.83	207.75	208.4	207.8	208.04	207.75	208.83	207.89	208.99	207.38	209.8	209.14	208.75	209.11	208.77	208.46	208.18	208.07	208.85	208.91	208.81	208.98	208.55	208.26	208.58	208.52	208.21	208.03	208.28	209.41	208.95	209.72	209.36	208.24	207.9	207.53	209.51	210.2	208.75	208.35
207.84	206.46	207.43	207.75	207.04	208.46	207.49	208.72	208.03	208.6	207.75	207.53	206.76	207.33	207.63	208.26	207.41	207.41	205.8	207.35	206.62	208.13	207.15	207.87	207.15	207.36	207.46	207.09	206.65	207.28	207.38	207.22	207.46	206.59	207.08	207.93	207.03	207.52	207.72	207.11	206.84	208.47	208.52	206.95	208.77	208.14	208.32	207.56	206.83	208.09
199.68	199.8	199.26	201.62	200.35	199.95	200.45	199.96	200.14	200.7	200.09	200.91	200.36	200.59	202.3	201.22	199.23	200.17	201.01	199.85	200.3	200.72	200.99	201.05	202.2	201.24	199.63	200.11	199.66	200.72	202.02	200.11	199.71	200.91	199.69	201.01	200.14	201.12	200.99	200.52	199.9	199.77	200.14	200.67	200.63	200.13	200.64	201.4	201.49	199.63
200.29	200.61	201.94	199.48	201.15	200.75	200.91	199.81	199.85	200.1	200.07	201.69	199.69	200.03	199.51	200.6	200.74	199.74	200.36	200.62	199.45	200.26	200.4	200.51	199.84	199.88	202.4	199.64	200.83	200.32	201.03	200.2	200.54	200.4	199.48	198.65	201.23	200.37	199.9	199.76	200.91	200.18	200.08	200.69	200.17	200.68	199.62	200.53	200.75	200.65
204.35	203.05	203.68	203.11	203.2	203.75	201.79	203.53	203.19	202.8	203.02	203.66	203.88	203.38	201.44	203.26	202.76	202.39	203.24	203.28	203.92	202.84	203.14	203.56	202.07	202.11	202.86	203.76	203.04	202.86	202.84	203.41	202.92	202.09	202.47	203.12	203.3	202.73	202.5	202.91	203.9	202.95	203.09	203.94	203.37	203.44	202.59	204.11	202.47	202.82
203.64	203.57	202.38	204.3	202.81	203.27	202.49	205.45	202.88	203.38	204.77	204.42	204.19	202.73	204.04	203.53	203.48	203.45	203.53	203.63	204.12	204.68	203.75	203.73	203.77	203.59	204.94	203.61	203.75	203.64	203.59	203.72	204.19	203.12	203.16	203.6	205.16	203.92	204.12	202.41	204.17	203.35	203.58	204.15	204.33	203.72	204.3	202.77	204.4	204.92
207.55	206.28	206.8	207.53	208.01	207.21	208.07	207.88	207.88	206.87	208.43	207.6	207.67	208.33	207.93	209.15	207.19	207.4	208	207.85	207.83	207.56	208.61	208.02	207.87	207.44	206.49	208.97	207.56	207.97	207.36	207.57	207.15	207.3	208.76	207.93	206.5	208.84	207.68	207.92	207.34	208.15	206.02	207.96	207.98	208.06	207.72	206.69	208.42	208.63
217.67	217.98	216.45	218.57	218.37	217.68	218.06	217.45	217.51	216.97	217.64	217.09	217.62	218.15	218.4	217.74	216.7	218.25	217.43	218.42	218.24	217.18	218.29	217.73	217.26	218.79	217.07	217.76	217.23	218.33	217.77	216.96	217.99	218.15	216.74	217.85	217.72	216.81	218.64	217.83	217.02	217.53	218.7	217.83	219.08	217.18	218.61	217.41	217.89	219.07
204.37	205.41	205.45	204.79	204.49	204.45	204.88	203.57	204.32	203.78	204.97	204.48	203.8	203.86	204.48	205.94	204.52	204.91	204.96	205.19	204.55	205.27	204.78	204.13	203.33	204.9	205.73	204.04	204.25	205.37	204.72	205.74	204.51	204.72	204.24	204.84	203.86	205.56	203.13	205.46	204.64	204.65	204.78	204.7	205.02	204.86	205.1	204.67	204.16	204.69
203.28	203.1	202.23	201.95	201.94	202.95	201.38	203.7	202.72	201.41	201.53	202.49	202.38	203.7	201.69	203.36	202.79	202.72	203.24	202.47	202.9	203.27	201.05	202.34	202.16	201.34	202.12	201.88	202.88	203.39	203.06	202.55	202.97	202.61	203.24	202.54	202.44	201.68	203.07	203.1	203.62	201.81	202.38	202.62	202.95	201.9	203.33	202.91	203.46	203.57
204.08	204.56	204.95	203.84	206.3	204.26	204.56	204.61	203.24	205.22	204.69	204.08	204.17	205.51	205.46	206.2	203.99	206.02	204.72	204.62	204.93	204.71	204.99	204.74	203.57	204.71	204.74	204.47	203.35	205.02	204.94	205.07	204.63	204.99	203.87	204.33	204.04	205.73	204.56	204.82	205.38	204.97	204.95	204.7	205.84	204.66	203.98	205.75	204.36	204.22
208.55	207.67	206.72	207.49	207.14	207.26	207.48	207.6	208.01	206.81	205.85	208.84	207.88	207.99	207.57	209.73	206.55	208.39	207.92	207.08	207.66	207.51	208.35	207.83	208.37	208.45	207.9	207.29	207.1	207.34	208.27	208.31	207.6	209.23	208.37	207.86	207.39	207.61	208.94	206.72	207.34	207.84	208.66	208.16	207.26	208.94	208.71	207.1	207.91	207.03
216.93	216.36	217.01	217.63	217.53	217.38	216.31	218.53	217.52	215.36	217.61	216.24	217.27	216.62	216.17	216.51	218.11	218	215.85	216.79	218.26	216.47	217.24	217.13	218.02	217.05	217.32	217.07	218.25	217.18	216.95	216.85	217.3	217.99	217.23	216.54	217.78	216.76	216.59	216.24	216.9	217.37	217.31	216.31	217.65	216.27	217	217.35	217.18	216.62
217.81	218.29	218.37	218.39	217.7	217.95	217.79	217.92	217.31	218	218.79	219.12	217.65	217.17	219.08	218.08	218.3	218.19	216.71	217.66	218.03	217.84	217.22	217.76	217.66	216.93	216.64	217.4	218.68	217.24	218.94	218.1	217.57	219.41	218.13	217.28	217.32	218.76	216.88	218.81	218.59	218.18	218.2	217.52	218.62	216.01	217.78	218	217.79	216.85
203.7	203.77	204.59	202.45	203.15	203.97	202.91	202.79	202.6	202.92	204.11	203.45	203.29	202.95	203.64	203.01	202.3	202	202.71	202.98	203.24	202.7	203.4	202.58	204.18	202.26	203.42	203.83	203	203.22	203.32	204.27	204.03	204.22	202.86	201.72	202.87	203.23	203.19	202.9	203.13	202.42	201.62	203.04	203.07	203.01	203.87	203.02	202.85	202.11
200.29	199.88	199.54	198.19	199.55	198.54	200.24	199.18	198.42	199.03	199.3	200.36	199.51	198.96	198.98	199.33	199.15	200.45	198.71	199.58	199.08	199.91	200.37	198.84	198.45	199.55	199.71	199.44	200.17	199.53	199.05	199.6	199.06	200.03	199.09	199.59	199.43	199.17	199.77	199.1	199.96	200.33	198.86	200.62	198.55	199.2	199.35	199.97	199.1	199.04
203.97	202.84	204.08	203.6	203.7	202.76	203.25	204.71	204.33	203.51	203.72	204.31	204.55	203.66	204.5	203.72	203.48	203.59	204.39	205.41	203.34	203.8	203.5	204.07	203.13	204.21	203.74	203.71	204.24	203.03	202.98	204.26	204.06	203.87	203.48	203.36	203.74	204.18	203.97	203.93	204.1	203.96	203.23	203.75	203.92	203.99	203	204	204.57	203.32
205.51	204.81	204.73	204.42	204.15	204.46	204.14	205.97	205.05	205.08	205.49	204.57	205.01	205.76	204.76	204.48	204.5	204.19	204.79	204.19	205.15	205.06	204.68	205.67	204.7	204.33	204.99	204.2	205	204.89	205.65	204.88	205.63	205	205.11	204.32	204.48	205.22	204.97	204.53	203.78	205.01	205.02	204.35	205.48	205.65	205.75	204.63	204.73	204.32
203.34	204	203.59	203.29	204.5	204.14	202.91	203.12	203.87	204.2	203.21	203.81	203.06	203.16	203.5	202.21	203.29	203.64	204.26	203.1	203.97	203.78	203.26	203.01	203.77	203.86	203.74	203.76	203.28	202.34	202.54	204.26	203.3	203.06	203.42	203.28	203.66	203.38	203.1	202.42	202.71	204.04	203.6	203.37	203.15	203.52	203.54	203.7	203.14	202.11
218.25	218.4	218.38	217.36	218.39	217.51	217.49	217.45	218.26	218.07	217.79	218.11	218.81	218.36	218.07	217.68	217.35	217.83	218.33	216.48	217.75	218.38	217.47	218.02	217.93	216.8	217.35	218.83	217.01	217.32	218.25	217.25	216.84	217.52	217.98	217.6	218.06	217.05	217.72	217.75	217.41	218.35	218.42	218.2	217.33	217.45	217.18	218.08	217.08	217.92
208.83	209.33	207.82	209.18	207.78	207.82	209.03	208.72	208.4	208.71	208.65	208.28	207.41	208	209.25	208.17	209.42	208.46	208.27	209.18	208.35	208.74	208.78	208	208.72	208.61	207.27	208.85	209.54	209.14	207.84	208.61	208.86	208.2	210.21	208.58	208.83	209.08	208.12	208.62	209.16	208.64	207.91	209.66	208.94	207.75	208.26	208.28	208.04	208.26
208.57	208.02	207.63	208.05	209.26	208.05	207.4	208.53	208.87	208.09	207.81	207.81	208.36	207.93	207.58	208.06	206.59	208.16	208.19	207.51	208.11	208.02	207.68	208.32	207.91	208.3	206.22	207.82	208.13	208.7	207.23	207.51	206.51	208.02	207.06	208.23	206.7	206.54	208.82	208.2	208.14	207.44	208.26	209.49	207.8	206.88	206.86	208.23	207.19	206.8
205.89	208.86	208.47	208.17	208.14	207.24	208.45	208.41	206.84	207.37	207.09	207.03	207.77	207.43	207.23	208.02	206.83	207.61	208.12	208.15	207.47	207.53	209.06	208.3	207.79	207.58	208.99	207.29	209.16	208.29	207.94	206.59	206.79	207.92	208.06	207.87	208.67	207.76	208.44	206.81	208.19	207.61	208.54	207.69	207.72	207.2	208.82	208.4	209.08	207.31
211.74	212.56	211.63	211.93	213.47	212.6	212.43	211.78	212.72	211.84	212.75	212.43	210.81	212.64	211.52	213.1	213.18	210.99	211.69	213.32	211.6	211.95	212.75	213.09	212.24	212.25	212.52	212.64	212.5	211.56	212.19	211.39	212.91	211.35	212.74	211.8	212.1	212.71	212.9	213.22	213.19	211.14	213.23	212.08	212.87	212.22	211.97	211.91	212.81	212.4
212.6	212.92	212.48	212.27	211.25	212.48	212.28	211.95	213.28	212.76	212.43	212.81	212.87	213.15	212.38	212.9	212.28	212.38	212.92	213.28	212.12	212.37	212.34	213.73	211.96	211.31	213.04	213.48	212	213.32	212.38	212.99	212.38	210.99	211.58	212.06	211.88	211.25	213.2	213.51	213.55	211.81	214.27	212.51	213.02	211.76	212	212.77	212.23	211.22
211.34	211.41	212.69	209.91	211.69	210.72	211.63	211.87	211.76	211.18	210.12	212.75	211.41	211.6	211.29	212.59	212.53	211.5	210.45	211.61	212	211.53	211	211.76	211.64	212.33	211.67	211.51	211.43	211.46	211.7	212.17	211.78	211.75	211.33	212.9	211.64	211.35	211.69	211.98	212.77	211	211.58	211.83	211.64	211.41	211.74	212.21	211.57	212.11
204.48	203.93	203.74	203.57	203.2	204.11	203.81	203.41	205.23	204.62	203.94	205.78	203.59	203.79	204.22	203.64	203.92	204.18	203.42	203.86	203.47	205.13	204.2	203.95	203.69	203.46	204.87	202.74	204.55	204.97	205.11	202.73	204.36	203.43	203.85	204.12	203.29	203.71	205.22	204.05	203.74	203.27	205.19	203.49	204.17	203.46	203.97	204.37	203.5	203.45
212.27	213.01	213.82	213.02	212.31	213.58	214.15	212.73	214.28	213.58	213.23	213.99	212.67	212.35	212.68	212.45	213.99	213.39	213.03	212.81	213.08	213.53	212.53	212.62	213.06	211.88	213.4	213.3	213.57	211.45	212.59	214.22	213.03	213.51	212.77	212.5	211.84	213.33	212.78	213.19	213.3	213.43	212.16	213.33	213.21	213.58	213.49	213.25	212.4	212.91
210.97	211.77	211.88	212.69	210.47	211.87	211.49	212.16	211.26	211.55	212.1	210.33	211.48	211.11	213.18	212.53	211.57	211.55	212.45	210.87	210.69	211.11	210.32	210.83	210.87	211.8	211.75	212.08	210.11	210.11	212.65	211.6	211.01	211.76	211.63	211.39	211.27	210.66	211.29	211.89	211.76	210.24	212.1	212.18	212.29	211.68	211.57	212.29	212.37	213.05
201.85	201.87	202.15	201.89	202.3	201.74	200.91	202.26	202.91	202.46	203.17	202.82	200.11	202.66	202.78	202.66	202.59	203.46	201.78	201.98	202.36	202.1	202.92	202.96	202.85	202.33	202.58	202.37	202.56	203.5	202.05	200.94	202.12	202.12	202.68	202.58	201.9	202.25	201.57	202.49	202.08	203.02	202.74	200.25	202.46	203.6	203.16	203.5	202.58	202.7
211.89	212.57	212.15	212.43	211.95	212.18	212.94	212.7	213.04	211.81	212.81	211.95	212.74	213.93	211.32	213.31	211.76	211.95	211.69	212.52	212.7	211.74	212.59	212.33	212.31	213.04	212.92	211.53	211.94	212.65	212.99	212.18	213.19	212.57	211.37	212.86	213.4	212.3	212.22	212.92	212.68	213.28	211.48	213.49	212.1	212.58	212.36	212.25	212.26	212.49
211.09	209.94	211.38	212.38	211.6	212.28	211.4	211.67	211.3	212.19	210.88	212.05	212.56	210.97	210.77	211.16	211.51	210.68	211.08	212.12	212.39	211.07	212.18	213.13	212.18	210.25	210.9	212.28	211.53	212.14	211.66	211.79	211.59	211.85	212.3	211.72	212.65	211.47	211.89	211.06	211.83	211.97	211.63	211.39	211.43	211.32	211.55	212.12	212.04	211.66
208	208.2	208.93	208.57	208.66	208.73	207.29	208.49	207.5	207.93	208.9	208.96	208.36	208.42	208.65	207.31	208.65	207.62	208.39	209.35	208.66	208.77	208.43	207.02	208.06	209.34	208.13	208.08	208.33	207.9	209.25	209.4	208.37	208.58	208.86	208.27	208.6	208.09	209.15	209.36	207.65	207.86	207.36	207.54	208.62	207.81	208.27	208.23	209.04	207.74
207.91	207.89	207.07	207.98	207.36	206.67	206.83	207.48	208	207.25	207.72	207.87	206.93	208.55	206.97	207.87	207.71	207.49	209.27	208.68	207.25	208.62	209.12	207.14	207.83	208.32	206.67	208.25	207.66	206.22	208.2	208.15	206.91	208.1	207.32	207.95	206.77	207.67	208.95	208.4	207.63	206.94	205.92	207.44	207.48	208.07	208.03	206.85	207.57	206.54
203.9	204.46	204.85	204.6	204.19	205.71	203.81	204.49	203.81	205.09	204.37	203.66	203.9	205.19	203.44	203.63	204.38	204.04	204.42	203.11	204.3	203.37	204.18	203.28	203.01	204.76	203.06	203.81	203.31	204.39	203.48	204.52	204.03	204	204.53	203.57	201.97	203.14	203.93	203.09	204.07	203.53	204.93	203.96	203.92	203.59	203.48	203.34	204.83	203.79
208.94	209.22	208.73	208.91	208.16	208.14	208.18	208.02	208.19	208.55	208.73	208.5	207.76	208.8	208.41	207.4	207.59	208.64	208.08	208.22	207.58	208.14	208.33	209.07	206.59	207.76	207.78	208.32	208.02	209.05	208.51	208.08	207.78	208.53	208.77	209	208.08	208.29	207.94	208.2	208.44	208.59	208.39	209.46	208.81	208.3	208.59	208.53	209.56	207.43
207.46	207.32	208	208.37	207.51	208.42	207.93	208.55	207.66	208.15	207.53	207.37	207.11	208.13	207.04	208.27	207.79	208.68	207.76	208.35	207.54	207.44	207.61	206.55	207.75	207.26	207.97	207.83	208.51	206.09	207.7	207.52	207.13	206.49	206.4	207.26	206.82	207	207.5	207.88	207.61	206.65	207.34	207	207.63	206.63	207.41	207.5	207.31	208.16
202.41	203.09	202.31	201.68	201.63	203.04	201.91	202.65	201.61	202.07	202.3	202.47	202.34	202.97	202.18	201.94	201.91	202.31	202.08	201.83	202.67	202.76	201.54	202.48	202.94	201.83	202.14	203.11	202.26	202.38	202.36	203.22	202.95	202.36	202.53	202.18	202.76	202.85	202.64	202.23	202.5	201.53	202.72	202.68	202.67	201.45	203.57	203.2	202.89	202.65
197.47	198.95	197.93	199.4	198.31	197.61	198.82	197.92	198.56	198.15	198.13	197.51	197.6	198.56	198.18	197.58	197.37	197.82	198	198.74	197.9	197.81	197.25	198.18	198.27	197.52	198.17	198.12	198.35	197.74	197.6	197.21	197.33	197.12	198.04	197.48	198.33	198.15	198.25	197.75	198.08	197.28	198.05	197.75	198.28	198.14	198.02	197.7	197.88	198.36
199.22	198.83	199.12	197.59	197.93	198.83	199.46	198.01	198.48	199.69	199.06	198.35	198.57	199.42	199.12	198.4	198.94	198.13	198.62	198.63	199.26	199.37	199.21	198.73	198.08	198.77	198.78	199.69	198.05	197.93	199.31	199.43	198.24	199.04	198.4	197.44	197.04	197.87	199.33	198.7	197.86	198.33	199.48	198.48	198.76	198.85	198.82	199.06	197.76	198.09
216.56	217	215.42	217.01	217.01	217.34	216.76	216.27	217.34	217.46	216.7	217.13	216.37	217.05	217.64	216.68	216.4	215.81	216.19	216.35	216.97	217.54	217.31	218.08	217.65	216.75	216.2	217.59	216.99	217.81	216.38	217.4	217.92	216.46	216.64	217.63	216.72	216.03	216.83	215.32	217.46	216.71	216.94	216.85	216.92	217.74	215.37	216.48	216.55	218.02
213.84	214.23	212.89	213.42	214.96	212.97	213.38	213.03	212.73	213.19	212.9	212.74	213.1	212.37	215.1	213.52	212.9	212.44	212.68	212.72	212.69	213.02	213.81	213.4	213.53	212.32	213.27	212.72	212.45	213.26	213.74	212.87	212.44	214.95	213.44	212.71	213.32	212.89	213.17	212.85	212.67	212.92	213.38	213.03	213.07	212.26	212.24	214.28	213.06	212.43
201.14	200.83	201.34	201.04	201.46	201.04	200.35	199.92	201.71	200.23	201.3	200.08	200.78	200.45	201.54	201.27	201.65	202.36	201.84	200.77	201.97	200.59	202.72	200.56	201.28	200.76	200.55	199.93	200.64	200.84	202.25	201.62	200.16	200.25	201.16	201.26	201.51	200.68	199.68	201.97	201.5	200.64	201.22	202.09	200.48	201.43	200.76	201.65	201.23	200.26
200.12	199.51	198.7	200.6	198.43	199.11	199.52	198.61	198.56	198.69	198.86	199.9	199.85	199.38	198.95	199.85	199.42	197.64	200.98	199.88	199.64	199.9	199.56	199.58	200.19	199.2	198.7	198.68	198.71	199.42	198.87	199.4	201.03	199.4	199.58	198.78	199.82	199.2	199.27	199.33	199.85	198.96	199.22	200	199.88	199.3	199.52	199.16	200.15	198.81
207.06	207.57	206.79	208.18	206.95	207.99	208.06	207.39	207.58	208.15	208.64	207.7	206.88	208.19	208.39	207.25	208.39	206.71	208.32	208.46	207.32	208.28	208.03	207.7	207.34	207.6	207.17	206.97	207.8	207.72	208.34	207.09	208.26	207.19	207.59	207.71	208.26	206.94	207.28	207.21	207.98	207.73	208.17	206.5	205.9	207.96	207.62	208.33	208.51	207.88
213.56	214.21	214.03	214.07	215.01	213.43	213.92	212.53	213.4	213.74	214.4	212.78	213.74	214.31	214.5	213.84	213.78	213.98	213.58	213.64	212.94	213.37	214.24	213.49	214	213.81	213.61	214.03	213.95	214.07	212.68	213.46	215.34	213.34	214.55	213.82	213.15	213.18	213.87	214.33	213.21	213.82	214.05	213.36	213.34	213	214.65	213.82	213.81	213.18
199	198.29	197.63	197.71	200.02	198.59	198.37	197.72	197.49	197.79	199.74	197.33	197.71	198.59	198.8	197.84	198.65	198.28	198.53	197.04	198.32	197.8	199	198.68	198.17	199.71	197.6	198.64	198.49	198.57	199.42	199.34	197.94	198.45	198.44	199.51	198.98	197.85	197.83	198.7	198.31	199.38	198.54	197.57	197.83	198.06	198.25	196.73	199.52	198.82
203.6	203.44	204.5	204.14	202.61	204.05	202.98	203.13	203.54	203.82	203.61	203.98	203.46	203.42	203.98	202.96	204.38	204.84	203.73	204.3	204.05	204.11	203.53	204.69	203.78	204.1	203.46	204.95	203.38	203.88	203.6	204.52	203.76	203.42	204.12	204.83	203.88	204.06	205.43	204.23	203.67	203.67	203.3	202.91	204.58	204.21	203.53	203.93	203.41	203.24
201.49	200.87	201.6	200.23	201.38	200.44	200.54	201.5	201.15	200.85	200.48	200.93	200.86	201.39	201.57	201.11	201.41	200.41	200.54	201.8	201.15	201.88	200.91	201.66	201.36	201.1	201.27	200.75	200.54	200.23	200.48	200.98	201.3	201.69	201.26	200.98	201.28	201.09	201.09	200.78	200.98	200.75	200.91	201.81	201.68	201.23	201.26	202.32	201.35	200.79
203.57	203.59	203.89	202.77	203.94	204.93	203.15	203.45	203.18	203.58	203.15	202.71	203.06	203.01	204.1	203.17	203.52	203.26	204.23	203.83	203.31	204.38	204.68	203.77	204.58	202.74	204.97	202.66	204.08	202.9	202.74	204.24	204.53	204.22	204.08	203.97	204.06	203.32	202.93	204.55	205.38	203.44	203.25	204	203.44	203.82	204.11	202.71	204.28	203.01
202.12	202.99	200.54	202.18	202.5	202.19	201.89	203.21	203.5	202.08	201.71	202.27	202.07	202.14	202.35	201.91	203.01	201.74	202.63	201.56	203.36	201.8	202.28	201.68	201.42	202.75	202.49	201.06	202.36	202.34	202.59	202.94	202.22	202.61	203.14	201.76	202.3	202.32	203.35	202.23	202.61	201.8	201.82	202.67	202.55	203.08	203.48	202.9	202.56	200.9
212.47	213.2	212.83	212.08	213.24	213.77	213.42	213.16	212.2	212.56	212.89	212.98	212.85	212.7	212.35	213.54	212.68	214.39	212.65	213.86	212.21	212.67	213.94	212.73	213.11	212.99	212.88	212.63	213.27	212.82	212.01	212.52	213.11	212.45	213.37	213.19	212.68	213.01	212.66	213.45	213.1	214.11	213.21	213.25	211.69	212.4	211.78	213.35	213.38	213.52
198.93	199.41	198.71	197.66	198.48	197.44	198.06	198.31	198.36	197.19	197.96	196.87	198.19	197.14	197.75	197.72	197.73	197.84	198.72	198.76	198.3	198.11	197.15	197.27	197.41	199.03	198.5	198.66	197.56	196.84	197.67	198.53	197.59	198.6	198.46	198.37	198.78	198.31	199.01	197.95	197.91	198.05	198.99	198.65	197.33	198.3	198.08	198.15	198.08	198.34
200.11	200.75	199.56	199.65	201.27	199.5	201.05	198.98	200.79	200.47	200.18	200.09	200.14	200.97	199.13	200.62	199.55	200.06	201.38	200.25	199.52	199.53	200.76	199.75	200.62	199.97	199.77	200.61	201.2	199.73	200.6	200.37	200.13	201.4	200.24	198.67	200.41	200.18	200	199.98	198.6	199.88	200.62	198.75	199.87	201	200.65	199.47	200.67	201.41
203.3	204.18	203.13	204.08	203.52	202.4	203.66	203.97	202.25	202.65	203.92	204.36	202.8	203.41	203.47	203.4	203.48	203.68	203.38	203.29	203.21	204.21	204.24	202.77	202.86	203.82	203.75	203.45	203.7	204.58	204.56	204.36	203.84	204.32	204.59	203.74	204.22	203.79	203.01	204.93	204.15	203.33	203.81	202.31	203.56	203.27	203.07	203.01	203.44	203.88
208.62	207.66	208.04	208.54	209.04	207.29	208.75	207.55	207.16	207.78	207.92	208.31	207.95	208.43	207.64	208.41	208.16	207.71	209.59	207.42	208.07	207.34	208.34	206.79	207.2	207.38	208.2	208.74	207.9	207.07	207.85	207.49	207.84	208.07	207.64	208.52	207.8	207.55	208.06	207.32	208.24	208.86	207.58	208.03	207.49	208.77	208.49	207.87	207.98	207.91
216.06	217.83	216.91	217.74	216.52	216.72	217.28	217.73	217.87	216.76	217.03	216.28	217.92	217.6	216.75	216.69	216.22	216.99	218.3	217.2	216.82	216.68	215.32	215.84	217.65	216.54	216.24	218.34	218.6	216.26	216.43	216.41	216.54	216.83	216.42	217.45	216.91	216.99	216.07	216.37	216.83	215.99	216.48	217.66	216.62	216.93	216.37	217.08	217.23	217.66
209.26	207.86	208.89	209.28	209.13	207.86	209.44	208.08	209.63	208.07	208.68	208.79	209.27	208.75	208.55	208.1	208.49	208.67	209.59	207.99	208.27	207.07	208.1	208.58	209.88	209.46	209.23	208.03	209.44	208.04	208.53	209.37	208.71	209.22	208.72	209.8	209.17	209.78	209.47	208.32	208.63	208.71	208.72	208.31	208.54	209.19	209.4	209.34	210.15	208.47
207.89	206.31	207.94	208.22	207.04	208.48	206.93	207.07	208.5	208.22	207.44	207.43	207.77	208.56	208.46	206.69	208.19	207.71	208.77	206.78	207.53	207.11	207.77	206.79	207.62	208.58	207.74	208.05	208.39	207.47	208.32	207.72	208.29	207.31	206.91	207.2	206.92	208.22	206.79	206.79	206.86	207.66	209.39	208.39	208.47	207.43	206.43	208.36	207.22	206.34
214.01	214.61	213.5	214.75	213.57	213.33	213.42	214.86	213.95	213.28	213.64	212.99	214.1	213.01	214.04	213.56	214.02	213.62	214	213.13	214.12	213.52	214.35	213.64	213.89	214.21	213.55	214.6	214.34	214.2	214.05	215.04	213.47	212.57	215	214.5	213.62	213.39	213.99	212.5	213.74	213.82	213.04	213.3	213.14	212.43	213.55	213.78	214.3	214.03
205.95	206.72	206.92	206.33	206.21	206.3	206.56	206.62	206.81	206.78	207.13	206.27	205.74	205.76	205.77	206	205.63	205.88	206.96	207.07	206.83	205.86	205.54	206.73	206.48	205.98	206.41	207.1	206.05	207.09	206.43	207.34	207.05	205.59	206.59	207.2	206.79	206.6	207.27	206.2	206.75	206.58	206.65	207.75	206.28	207.63	206.93	205.67	206.24	206.21
204.05	204.19	203.95	204.03	203.6	202.16	203.88	204.02	205.29	203.9	203.25	203.43	203.43	204.03	204.42	202.54	204.66	204.33	203.31	203.46	203.18	203.22	203.03	204.13	203.9	204.06	203.98	203.77	203.19	203.17	203.72	203.53	204.11	204.21	204.41	203.45	202.97	203.58	204.75	202.74	203.46	203.94	204.15	204.15	202.94	202.73	202.75	203.08	202.76	204.52
205.96	207.84	205.98	205.78	207.55	207.69	206.71	206.9	205.53	205.55	206.99	205.14	206.25	206.62	206.21	205.27	206.98	206.86	206.66	206.88	206.23	206.4	206.29	206.01	207.64	206.61	207.23	206.66	206.4	205.69	207.14	206.71	206.4	206.67	206.99	206.3	206.51	207.27	206.19	206.16	205.69	206.89	206.44	206.47	206.2	207.59	207.15	206.55	208.23	206.18
201.26	203.47	202.73	202.97	203.23	201.55	202.69	203.15	203.07	202.37	201.62	203.39	202.3	203.01	202.09	201.84	202.44	203.11	202.57	202.9	201.94	202.61	202.43	202.55	202.61	202.17	202.07	203.04	204.08	202.99	202.19	202.73	202.99	202.18	202.33	203	202.15	201.55	202.46	202.07	203.42	203.34	203.33	202.2	202.51	203.68	203	203.4	203.17	202.53
204.52	206.02	205.13	205.69	204.02	204.65	204.57	204.52	204.03	204.99	204.91	204.54	204.68	203.92	203.8	204.67	203.58	204.39	203.79	204.58	205.33	205.25	204.73	204.55	204.79	204.77	204.74	204.3	206.22	205.49	205.28	204.41	204.49	204.16	205.04	204.12	204.39	206.12	205.49	205.59	204.56	204.29	205.48	205.51	204.3	205.4	205.65	204.12	204.73	205.85
202.99	203.36	203.77	203.25	204.93	204.09	203.73	203.73	203.28	203.69	204.1	202.55	204.02	203.9	204.31	203.19	202.98	203.34	204.61	203.66	204.61	204.51	204.48	203.83	203.94	204.53	204.43	202.94	203.55	203.19	202.49	203.69	204.28	204.23	204.66	203.96	203.23	204.27	203	203.47	202.96	203.86	203.97	204.06	203.38	203.19	203.13	203.63	203.07	203.62
199.18	200.11	198.89	199.39	199.63	198.99	199.95	198.98	199.8	199.76	199.18	200.33	200.38	199.89	199.37	199.34	200.49	198.94	199.87	199.78	199.54	199.75	199.36	200.36	198.4	199.67	199.84	199.05	198.41	199.19	199.41	200.09	199.72	199.44	199.62	199.7	199.03	199.71	198.53	199.51	199.78	200.54	198.39	198.99	199.62	201.1	199.41	199.21	198.93	199.36
201.86	200.45	201.49	202.51	200.51	202.5	201.22	200.78	201.77	202.17	200.28	201.21	200.53	200.68	201.16	201.47	200.9	201.67	201.45	200.9	201.41	200.19	201.11	201.42	200.51	200.66	201.41	201.7	201.45	201.45	201.71	201.42	201.23	200.09	201.43	200.22	200.66	201.69	202.19	200.47	201.39	200.63	201.66	201.09	200.19	201.12	200.55	200.98	200.93	200.58
217.98	217.93	217.67	217.18	218.26	218.16	217.2	218.27	217.29	218.4	216.88	217.91	218.21	218.14	217.81	217.79	218.46	218.6	218.09	217.9	216.99	217.15	218.11	216.88	217.78	219.14	217.63	217.66	217.89	217.96	218.41	217.76	218.37	218.18	217.78	217.27	217.35	218.57	217.26	218.05	218.5	217.81	219.31	217.53	217.11	217.27	218.74	219.17	217.85	217.19
202.16	202.82	203.31	202.37	202.66	203.72	202.59	203.24	203.15	202.06	203.42	201.82	203.88	202.9	201.4	202.34	201.55	201.94	203.34	202.28	202.48	203.39	202.64	202.47	203.56	202.86	202.53	201.99	202.38	202.68	201.61	201.78	201.84	201.96	202.59	201.79	201.12	201.83	202.42	203.85	202.17	202.63	202.2	203.39	202.98	201.49	202.9	202.98	203.38	202.21
203.12	202.94	202.82	203.38	203.94	203.26	203.42	202.48	203.4	202.61	203.31	202.82	203.33	202.13	203.32	202.56	203.06	202.7	203.46	203.17	203.76	203.74	203.01	203.52	202.68	204.09	203.12	202.79	202.94	203.12	203.63	203.72	203.86	203.68	203.42	203.49	202.48	203.01	203.32	202.64	203.08	203.87	203.77	202.82	203.06	203.83	201.46	203.36	203.06	201.96
212.39	210.6	212.26	212.64	210.77	211.33	211.45	211.89	212.98	211.97	212.56	211.02	212.64	212.25	211.3	212.66	212.49	212.73	211.89	213.03	211.43	211.84	211.65	211.36	211.52	211.6	212.61	211.88	212.17	211.69	211.6	213.04	212.05	211.65	212	211.77	212.18	210.92	213.7	210.71	211.71	212.78	211.69	211.4	212.04	211.57	211.92	213.02	211.95	211.72
206.26	207.92	207.09	208.31	208.16	207.76	208.5	207.31	207.93	207.7	208.88	207.96	207.09	208.23	209.15	208.2	207.79	208.24	207.14	208.94	208.88	208.52	206.7	207.63	208.08	208.81	207.39	208.51	208.46	207.92	206.95	208.79	207.74	206.86	208.14	207.29	207.22	207.75	207.79	207.59	207.29	207.4	207.19	208.35	207.4	207.8	207.69	207.95	207.86	207.65
211.18	211.51	212.3	211.75	210.79	212.65	211.6	212.1	210.67	212.01	211.22	212.21	212.02	212.37	211.32	211.39	212.34	211.63	210.82	211.56	212.18	211.71	211.75	212.3	211.6	211.57	211.59	211.31	211.92	212.24	211.14	211.76	212.44	210.74	211.63	210.58	211.69	212.5	212.02	210.87	212.59	211.27	210.47	211.68	212.07	211.42	211.83	212.4	212.76	212.28
201.84	202.42	203.07	201.77	202.21	201.77	202.41	201.48	202.54	202.81	202.45	202.5	202.33	201.24	203.47	202.4	203.27	201.71	202.54	202.33	202.45	203.09	202.02	202.43	202.31	202.96	203.33	202	202.62	203.53	202.35	202.95	202.41	203.82	201.98	202.4	202.79	201.79	202.11	201.7	202.54	202.73	203.22	202.72	202.61	203.09	202.19	202.51	202.42	201.09
219.25	216.27	217.85	218.11	217.04	217.49	217.53	218.26	217.47	217.65	217.15	217.42	217.65	217.83	217.63	218.29	218.04	218.22	217.72	217.46	217.5	217.9	216.85	218.98	217.94	217.2	217.24	216.45	217.35	217.46	217.71	217.93	217.99	218.06	216.81	217.9	217.72	218.56	216.89	218.05	217.55	218.45	217.83	217.63	217.52	218.55	217.14	216.83	218.6	216.79
211.45	211.26	211.83	211.24	212.47	211.94	212.01	210.26	211.9	211.34	212.3	211.2	211.69	211.25	211.87	211.75	211.71	212.56	210.72	211.4	211.55	211.89	211.43	212.43	212.86	211.61	211.74	211.56	212.46	211.97	211.88	211.86	213.02	210.78	212.11	211.54	211.54	211.72	211.87	211.48	211.35	211.78	211.8	211.9	212.07	211.12	212.43	209.96	213.14	212.21
194.94	195.31	194.25	194.02	193.62	194.04	194.49	192.72	195.46	194.23	194.06	193.92	194.55	194.35	194.33	194.83	194.56	194.33	195.61	194.23	193.28	193.85	193.69	195.2	195.27	193.02	194.31	192.81	194.04	194.45	194.31	195.53	195.74	194.17	194.78	194.35	193.87	193.69	193.84	193.84	194.65	194.55	193.9	193.92	194.76	194.63	193.93	193.68	194.64	195.13
196.11	195.52	194.41	194.27	195.09	194.93	194.9	194.41	195.12	195.14	195.19	195.75	195.79	194.97	195.98	194.42	196.01	195.06	195.28	195.73	194.99	195.39	194.15	195.99	195.57	195.25	196.39	194.53	195.52	194.55	194.47	196.05	196.11	195.7	194.36	194.42	195.77	195.08	194.45	195.3	195.52	194.73	195.04	195.94	194.33	194.44	194.53	195.12	195.26	193.61
198.54	198.78	198.66	199.74	198.76	199.26	200.21	200.11	198.94	200	199.38	200.01	198.78	197.2	198.85	199.68	199.45	199.05	199.61	200.19	200.91	200.54	199.35	200	198.99	200.3	199.84	198.57	199.06	199.2	199.29	199.71	200.09	199.82	199.85	198.68	199.83	198.62	199.9	199.21	198.93	199.77	200.64	198.87	199.54	198.73	199.17	198.66	198.42	199.33
202.8	203.7	202.32	202.66	202.85	202.35	204.18	202.39	203.29	202.54	203.24	202.91	203.09	203.66	203.9	203.98	203.5	202.88	201.99	203.28	203.26	203.72	203.93	202.86	202.05	203.57	202.69	203.51	203.35	202.36	202.45	203.85	202.77	203.6	202.99	204.06	202.82	203.14	203.22	202.68	203.5	202.66	202.8	203.35	203.53	202.7	203.27	202.71	202.32	203.48
200.26	199.33	198.3	199.46	198.6	198.95	199.3	198.61	200.38	199.29	199.8	200.22	199.27	199.93	199.03	198.48	199.29	199.19	199.79	199.66	199.36	199.31	198.98	199.12	199.91	200.06	199.49	200.05	200.43	199.25	199.31	199.59	198.72	198.37	200.11	199.44	199.67	199.19	199.39	199.41	198.5	198.8	199.03	198.94	198.68	199.36	200.51	198.48	199.27	198.69
208.04	208.67	208.42	208.41	209.17	208.53	209.42	209.58	209.26	209.34	209.4	208.91	208.79	208.42	208.02	208.48	208.47	209.44	208.64	208.24	208.31	209.34	208.47	209.92	209.28	207.93	209.14	208.35	208.92	209.87	207.55	208.74	207.82	208.28	208.58	208.66	209.17	208.31	208.8	208.57	208.49	209.33	208.23	208.84	208.88	209.01	208.95	209.04	209.19	208.04
208.79	209.38	210.02	208.36	209.33	208.52	208.83	210.17	209.16	209.15	209.49	209.2	208.69	209.22	208.86	208.33	210.21	208.13	209.58	208.52	208.14	209.58	208.87	209.97	207.6	209.02	207.96	209.8	207.52	208.49	207.91	208.45	208.63	209.11	207.91	208.31	208.77	209.58	209.43	209.63	207.84	209.55	208.9	208.58	209.88	209.34	207.42	208.53	209.88	209.11
209.62	208.8	208.96	209.38	207.83	209.1	208.77	209.91	209.45	209.12	209.76	209.38	208.56	207.64	208.93	208.88	208.83	208.46	209.66	207.53	208.63	208.56	208.5	208.83	208.88	209.36	208.94	209.31	208.42	208.07	208.07	209.16	208.83	208.34	208.72	208.13	209.35	208.53	208.9	208.34	209.74	209.07	208.9	209.78	207.89	209.14	209.24	208.99	208.89	208.19
207.44	207.47	207.65	208.08	208.73	207.51	208.81	207.88	207.97	207.76	208.35	207.58	206.85	207.89	207.57	207.49	209.12	207.95	207.88	206.98	207.33	206.61	207.32	207.65	208.36	207.21	208.9	207.37	207.2	208.47	207.57	208.07	207.59	207.83	207.13	207.73	207.86	207.83	208.4	207.47	208.37	209.03	207.05	208.77	208.13	208.6	208.79	209.03	207.89	208.22
196	195.48	195.76	195.31	194.74	194.36	195.99	194.07	193.95	194.73	195.91	195.44	195.42	194.17	195.99	195.55	195.38	194.52	195.53	195.09	195.93	195.27	195.78	195.16	193.89	195.41	195.05	195.9	195.38	194.63	194.49	195.35	195.02	195.69	195.47	195.53	195.66	195.75	195.33	195.65	195.32	195.67	196.27	195.15	195.54	194.23	194.97	196.07	195.39	194.93
209.5	209.34	207.58	209.79	207.86	209.38	209.45	208.86	208.79	207.72	208.94	209.07	209.07	208.36	208.43	208.67	208.89	208.92	209.71	209.2	209.2	208.93	209.03	209.06	208.96	208.77	208.77	208.14	209.67	208.32	207.93	208.09	208.52	207.67	209.1	208.19	209.07	209.38	208.55	208.72	210.11	207.63	209.37	209.38	210.38	208.25	208.37	208.74	208.55	208.66
208.68	207.37	207.85	207.31	207.79	208.39	207.61	207.94	207.83	207.22	207.56	207.43	208.65	208.15	207.4	207.55	208.56	206.5	208.15	208.71	208.17	207.89	207.45	208.08	208.32	208.02	207.7	207.25	206.8	206.78	207.98	207.79	206.8	207.48	207.45	208.37	207.09	207.9	207.58	209.04	208.59	208.05	208.14	207.23	208.02	207.92	207.49	206.54	207.17	207.4
205.32	204.13	205.06	204.18	205.07	203.81	206.19	204.39	203.98	204.91	205.36	205.03	204.99	205.22	203.51	204.32	205.35	204.5	205.76	204.67	204.81	205.51	203.99	205.57	204.42	204.97	205.83	204.16	203.65	204.41	203.21	205.32	205.48	205.32	203.61	205.6	205.63	204.65	204.65	204.48	203.67	205.58	205.48	205.25	204.51	204.54	205.42	204.96	205.57	205.15
207.78	209.43	209.12	207.92	208.82	208.68	208.73	209.11	208.17	208.13	207.78	208.31	208.15	209.33	206.83	209.23	208.68	207.06	206.71	207.78	207.81	208.12	209.31	208.8	209.21	206.75	207.12	208.39	208.14	207.56	208	207.13	209.16	208.43	207.67	207.27	209.52	208.68	207.27	206.92	209.8	208.41	208.55	208.13	209.87	209.13	207.67	208.45	208.74	209.32
204.63	204.42	205.59	205.31	203.7	204.28	206.22	203.68	204.62	204.42	205.09	205.03	205.57	204.16	204.88	204.59	204.8	204.88	205.3	204.57	204.21	204.6	204.84	203.48	203.83	205.28	205.39	204.8	204.72	204.16	204.11	204.93	204.99	203.9	203.23	206.14	205.15	204.44	205.21	205.23	204.79	204.84	205.01	204.62	204.98	204.58	203.87	205.51	205.55	206.47
207.43	208.05	208.03	207.17	207.81	207.51	207.98	207.68	207.45	207.65	207.73	207.5	208.42	208.38	207.91	207.06	208.15	207.74	208.14	208.35	208.33	207.23	208.24	208.29	208.82	206.99	208.08	208.7	207.7	206.74	206.8	207.24	207.62	207.7	207.83	207.97	207.78	207.97	208.13	207.71	207.99	208.11	207.99	207.65	207.36	208.53	207.35	207.31	207.76	206.8
217.6	216.89	218.5	216.75	216.97	216.9	216.13	215.68	217.29	218.35	216.95	217.29	217.59	218.22	217.47	217.34	216.66	216.37	217.39	217.81	216.99	216.37	216.5	218.48	217.21	216.72	217.48	216.94	217.3	217.17	216.25	217.09	217.39	215.58	216.49	217.45	215.43	216.65	216.5	216.66	217.08	217.58	216.72	217.97	217.74	216.77	215.92	216.92	216.74	217.98
199.44	197.85	198.1	199.3	197.02	198.36	197.39	198.11	196.58	196.9	197.51	197.48	196.85	197.53	197.41	198.28	197.35	198.35	198.38	197.65	197.63	197.5	199.47	197.91	198.24	198.22	197.93	198.31	198.37	196.81	198.5	197.19	197.19	199.75	198.21	197.76	198.23	197.32	197.85	197.6	198.32	199.25	197.47	197.92	198.34	198.63	198.22	197.29	197.58	196.83
205.98	205.06	205.21	205.38	204.37	204.86	204.62	206.1	204.61	204.34	205.54	203.5	203.7	203.72	205.2	204.4	204.82	205.32	204.01	204.46	204.99	204.79	204.49	204.77	204.38	204.35	205.44	204.61	203.87	204.21	205.18	204.76	204.44	205.23	205.48	204.66	203.84	204.94	204.27	205.57	204.26	204.27	206.47	204.47	204.44	204.94	204.72	204.64	204.34	204.91
208.14	209.67	209.26	208.47	209.65	208.72	208.19	207.39	209.21	208.55	209.33	208.35	209.43	208.44	206.17	208.8	209.32	208.75	209.46	208.52	207.9	209.7	208.72	208.13	209.22	207.93	209.57	208.17	209.79	208.57	208.76	207.47	208.89	210.78	208.22	209.31	209.9	207.91	208.69	208.77	209.42	207.57	210.27	208.24	208.95	208.29	210.44	208.54	208.37	208.26
208.81	208.46	208.66	208.49	208.44	208.66	209.71	208.23	207.13	207.97	209.23	209.84	208.1	208.63	208.57	209.14	209.44	210.11	209.15	208.95	208.45	208.69	209.59	209.11	209.54	209.52	209.23	208.81	208.97	207.86	207.92	209.12	208.73	209.19	207.73	210.46	208.26	209	209.38	209.48	207.66	208.56	209.04	208.98	209.77	209.96	209.49	208.61	209.41	209.22
206.88	207.67	208.07	207.7	206.65	207.69	207.72	208.78	207.77	207.64	207.65	208.18	206.85	207.62	208.08	207.55	207.39	208.69	207.75	207.84	208.1	208.13	207.16	206.18	207.43	207.87	208.36	207.89	209.02	207.6	206.13	208.05	206.98	207.25	207.55	207.38	208.17	208.1	207.86	207.9	206.69	207.83	208.4	207.36	208.55	207.13	207.39	207.1	208.51	207.43
200.13	200.46	199.97	200.55	200.2	200.44	200.16	199.25	201.22	200.31	199.57	200.6	201.35	200.05	200.1	200.69	200.97	201.68	200.91	200.28	200.09	199.88	199.99	200.57	199.53	199.97	200.49	200.16	199.67	200.72	200.72	199.14	201.56	200.75	200.13	199.68	201.15	200.57	201.3	200.36	200.18	200.86	199.62	200.51	200.13	200.06	200.56	200.44	200.28	200.25
203.05	203.15	202.27	203.36	203.76	204.05	202.85	203.23	204.22	203.06	203.67	203.6	203.76	203.06	202.77	203.47	203.41	203.88	203.56	203.17	202.27	203.32	203.74	203.11	202.68	203.66	203.96	201.85	202.88	204.55	202.54	203.03	202.47	203.02	203.44	203.75	203.39	203.67	202.99	204.03	203.11	203.38	202.43	203.65	203.27	202.23	202.81	203.73	202.63	203.4
206.22	206.85	206.44	206.36	207.13	206.45	206.99	206.56	206.32	206.53	205.91	206.33	206.4	206.22	206.9	205.39	205.73	205.9	206.35	206.82	206.68	205.71	206.5	206.49	205.56	206.37	206.1	207.36	206	207.28	206.79	206.64	206.4	206.81	207.85	206.33	207.5	206.45	205.83	205.26	206.76	205.74	205.84	207.18	206.12	206.6	206.87	205.87	205.64	206.37
213.11	212.11	212.87	212.52	212.22	212.22	211.79	213.3	213.9	212.89	212.57	212.74	213.73	213.17	213.12	212.93	213.1	212.72	213.29	213.23	212.57	212.94	213.64	213.23	213.14	213.11	212.68	212.77	212.26	213.28	212.23	212.83	212.81	212.97	214.28	213.1	213.21	213.18	213.03	213.04	212.15	213.25	212.49	212.59	213.43	213.5	211.77	213.73	212.52	212.58
208.33	208.36	208.37	208.32	208.51	208.26	208.33	209.08	208.8	208.6	206.81	208.48	208.57	207.43	209.57	208.46	208.51	209.94	209.27	207.6	207.75	208.77	209.43	208.93	208.65	208.71	207.68	208.3	208.15	207.5	207.94	208.23	207.78	209	209.07	208.27	207.64	208.19	207.92	208	208.21	207.22	208.26	209.23	208.38	207.98	208.46	208.15	210	207.99
207.92	207.83	207.92	207.66	207.1	206.92	207.96	207.37	207.37	207.94	208.26	208.02	207.72	206.35	208	208.48	207.6	207.13	208.02	207.87	206.2	208.11	208.62	207.41	207.62	208.5	207.1	207.26	207.87	207.14	207.61	208.2	207.5	206.42	207.08	208.44	206.75	207.41	207.65	207.7	208.02	206.5	206.97	208.82	207.65	207.2	207.75	207.4	207.2	207.69
208.61	209.05	208.14	208.2	207.43	208.12	208.75	208.34	208	207.55	207.31	209.77	207.9	208.98	208.84	208.78	207.4	208.1	207.93	208.09	208.97	208.32	207.63	208.56	209.56	207.66	207.12	208.74	209.38	208.08	208.64	209.4	209.59	208.18	208.8	207.28	207.93	207.69	207.9	207.72	208.43	208.45	208.98	208.31	210.14	209.13	208.51	207.84	209.18	208.74
209.12	209.44	210.02	208.41	208.9	208.62	209.04	208.56	209.14	208.91	209.23	208.82	210.08	209.6	209.9	209.13	209.83	208.3	208.62	209.47	210.87	209.26	208.96	208.56	209.62	209.46	208.68	208.49	209.12	209.45	209.4	210.21	209.67	208.8	210.34	209.16	209.71	208.88	209.19	208.96	209.18	209.45	209.81	209.77	209.54	209.47	210.57	209.29	209.63	209.88
205.18	205.99	206.57	206.94	206.99	206.87	206	205.3	206.83	206.14	205.73	206.59	205.2	206.04	206.51	206.27	205.66	205.96	206.17	206.63	206.56	206.85	206.29	205.96	207.11	207.05	206.67	205.94	206.87	206.46	208.15	206.56	206.58	205.96	205.95	206.91	206.01	207.58	206.36	205.61	205.68	207.61	206.24	206.79	205.77	207.34	206.4	206.71	207.1	206.38
208.61	208.23	207.85	209.4	209.39	210.56	209.16	207.41	209.5	208.86	208.16	208.5	208.28	208.89	207.87	207.74	209.01	208.54	207.8	209.01	209.47	208.28	208.76	207.73	208.14	208.53	209.46	207.92	208.97	207.75	209.2	208.99	210.12	208.78	209.65	208.88	209.6	208.54	209.93	208.5	209.03	208.32	209.4	207.98	208.4	208.63	207.99	209.09	208.24	207.85
194.76	195.36	195.11	196.07	195.22	193.31	195.12	195	194.28	194.41	195.63	195.06	194.99	194.88	194.9	193.91	194.8	193.3	195.96	195.64	195.18	194.16	194.37	194.99	196.34	195.03	194.7	195.07	195.15	194.72	194.09	195.72	195.01	195.84	194.47	195.38	195.45	195.89	194.94	196.17	195.4	194.48	194.93	193.4	194.95	196.34	195.15	194.84	194.79	195.25
203.04	202.87	203.12	202.92	203.91	203.03	204.13	203.84	203.29	202.91	203.74	202.08	203.56	201.87	202.73	202.63	202.19	204.33	203.15	203.28	203.1	203.34	203.52	202.39	203.89	203.95	202.1	204.17	202.99	203.47	202.56	202.99	203.03	202.53	203.15	203.29	202.8	203.43	203	203	203	202.78	204.49	202.01	202.83	203.27	202.58	202.24	202.94	202.66
209.25	208.92	208.88	207.2	207.76	208.57	208.2	208.22	208.53	207.96	207.66	208.87	208.36	209.15	208.53	208.66	207.94	207.93	208.75	208.59	208.27	208.91	208.95	209.01	209.2	209.43	209.13	209.04	208.35	208.75	208.47	207.27	208.75	207.32	208.71	209.22	208.08	209.35	209.08	208.91	207.46	208.62	209.1	207.45	207.87	207.13	208.86	208.47	208.71	207.59
203.84	203.92	204.01	204.48	204.24	205.08	204.58	204.86	205.09	204.72	204.97	205.6	204.59	205.24	204.24	203.67	205.53	205.85	205.33	204.99	203.94	204.62	206.25	203.4	203.65	204.3	205.22	203.91	205.15	204.25	204.69	204.15	205.4	204.88	205.51	203.99	204.88	205.55	205.09	204.14	204.58	204.31	205.46	204.73	204.93	204.7	205.17	205.08	205.62	204.7
204.58	205.05	203.58	202.04	202.17	204.48	203.49	203.05	203.85	204.58	204.15	204.18	204.07	203.98	202.95	204.4	203.66	204.9	203.98	204.28	205.76	204.04	204.25	203.81	204.36	203.82	203.81	203.83	204.78	203.4	204.65	202.84	203.01	204.51	204.36	204.31	202.45	204.03	203.3	204.37	204.17	204.36	204.03	203.64	203.18	202.58	204.02	203.11	204.52	203.59
200.11	200.03	200.65	199.86	200.87	200.21	200.41	200.54	200.74	200.09	200.56	200.82	200.1	200.35	200.9	200.55	200.01	198.78	200.69	200.87	199.6	200.57	199.77	199.74	202.27	200.39	200.91	200.65	200.16	201.27	200.13	201.41	199.8	201.46	199.39	199.56	200.45	201.01	201.15	201.56	200.19	200.24	199.66	201.68	200.06	200.32	200.53	200.61	201	200.99
212.51	212.34	212.97	211.64	211.81	212.56	211.63	212.29	212.57	212.07	213.09	211.48	212.82	212.04	213.12	213.68	212.24	213.01	213.21	211.83	212.03	211.64	212.64	212.13	212.51	211.56	211.6	212.76	212.94	212.66	212.81	212.56	211.6	211.96	211.16	213.52	212.69	212.11	212.15	212.84	213.8	211.71	212.42	212.6	213.28	212.14	213.15	211.93	211.2	211.93
211.54	212.21	211.78	211.47	212.5	211.02	212.05	211.7	210.9	211.6	212.32	211.95	211.26	210.89	212.31	212.11	211.73	211.78	211.96	211.01	211.82	212.03	213.68	212.07	210.55	211.11	212.16	210.84	211.99	211.2	210.27	210.64	210.7	211.27	211.83	212.68	211.34	211.64	211.03	211.8	211.33	211.74	211.79	210.5	211.18	211.71	211.57	212.3	213.1	211.43
204.73	204.98	202.98	204.83	203.94	204.94	204.54	204.5	204.26	204.92	206.11	205.52	205.26	205.51	203.96	204.32	205.64	204.01	205.06	205.65	204.5	204.92	204.94	204.7	203.19	204.82	204.27	205.28	204.87	205.14	204.73	204.53	205.58	205	205.32	205.39	203.8	205.56	203.85	203.51	204.87	204.76	205.03	203.75	204.29	205.25	205.67	204.41	204.23	203.98
203.63	204.09	203.32	204.93	204.23	203.87	204.13	203.28	202.74	203.02	204.56	203.85	204.7	204.24	204.74	202.48	203.78	204.08	203.05	203.39	204.21	204.18	204.59	203.58	203.49	203.92	204.02	202.97	204.13	203.17	203.78	204.12	204.71	203.77	203.65	204.13	204.34	204.12	202.92	203.97	204.52	204.09	203.56	204.26	203.7	204.59	203.35	204.01	203.09	203.51
203.89	204.14	203.43	203.55	202.91	202.9	202.28	202.51	202.49	203.55	203.7	202.91	203.27	203	204.15	204.66	202.67	202.31	203.1	202.05	204	201.62	203	203.56	202.7	202.45	204.22	202.68	202.64	203	203.2	202.72	202.99	203.68	202.68	203.3	203.06	203.36	203.57	204.11	203.33	203.54	203.51	203.21	203.71	202.17	203.3	202.24	203.85	203.55
211.33	213.14	212.05	211.4	212.53	211.03	212.51	211.42	212.77	211.95	212.41	211.8	211.41	212.02	212.34	211.77	211.92	212.62	211.74	211.69	212.39	213.42	212.72	213.31	211.11	210.94	212.73	212.55	211.68	211.92	212.94	211.76	211.2	212.32	211.78	210.6	211.02	211.64	211.36	211.8	211.11	211.08	212.4	211.93	212.02	212.62	211.82	212.66	212	212.09
203.38	203.03	203.66	203.57	203.32	203.65	204.94	204.7	204.24	202.35	203.01	203.77	203.88	203.62	203.4	203.91	202.89	202.37	204.56	204.08	203.93	204.22	204.16	203.68	202.8	204.66	202.47	203.3	202.76	203.91	203.13	205.22	203.59	204.47	202.57	203.85	203.87	202.71	202.93	203.71	203.27	203.69	204.23	204.68	203.08	203.63	203.16	204.65	203.7	203.62
197.63	197.91	197.57	199.01	197.94	198.5	197.53	197.34	197.93	198.14	197.31	198.5	198	197.62	198.64	198.73	197.87	198.03	197.49	197.92	198.29	198.3	198.34	196.77	197.6	197.92	199.27	198.05	199.36	196.9	198.05	198.89	198.37	197.46	197.98	198.16	197.56	198.8	198.15	198.53	198.32	198.48	199.05	197.7	196.43	199.59	198.36	198.37	196.72	197.66
195.27	194.53	195.51	195.28	195.72	195.51	195.93	195.36	195.05	194.66	195.96	194.92	195.26	194.32	194.84	195.04	195.39	194.71	195.87	195.93	194.7	195.49	195.09	195.3	195.66	195.55	194.97	196.18	195.08	195.92	195.13	195.76	195.76	196	194.5	195.24	195.96	195.89	194.4	195.16	195.07	194.11	196.14	195.75	194.44	195.67	195.51	195.74	194.75	195.07
193.98	193.72	193.13	193.98	195.06	194.08	194.92	194.84	194.26	194.42	194.99	194.02	194.9	194.61	195.09	194.89	193.78	193.97	195.1	193.6	194.15	194.31	193.69	192.96	192.17	194.57	194.32	193.79	194.33	192.82	194.09	194.46	193.23	194.76	194.59	194.43	195.36	194.59	193.77	194.09	194.21	194.4	193.8	193.82	193.59	194.15	193.45	193.16	194.7	194.42
204.2	204.43	203.08	204.4	203.74	204.56	204.09	204.04	203.4	203.95	204.67	203.21	203.58	203.08	203.88	204.68	203.6	203.46	203.26	204.79	204.63	204.59	204.02	204.31	203.99	204.84	203.19	203.16	204.09	203.54	203.9	204.41	203.45	203.76	203.81	203.93	203.72	203.51	203.17	204.04	203.54	203.73	204.15	203.05	203.95	204.57	203.54	203.8	202.62	204
217.36	218.58	217.14	216.38	218.51	217.61	217.26	217.26	217.49	217.11	216.26	218.79	218.39	217.21	216.92	217.42	216.96	218.78	217.57	217.43	217.18	217.38	219.9	217.68	217.88	217.27	218.48	218.11	217.18	217.73	218.01	217.38	217.83	218.07	217.13	218.4	218.18	217.9	217.12	216.7	218.6	217.8	217.59	218.03	216.64	217.24	218.12	218.3	216.82	218.03
216.93	217.4	217.97	215.97	217.42	217.44	215.9	217.45	217.08	217.2	217.21	217.67	216.96	218.45	215.85	216.74	217.34	217.69	216.66	217.15	217.35	217.66	216.61	216.02	216.53	216.73	217.35	217.14	217.47	216.68	216.9	216.44	217.3	216.72	216.75	216.05	216.85	216.42	216.66	216.04	216.62	217.33	218.08	216.11	216.31	216.88	217.58	217.12	216.61	217.35
205.22	204.66	204.46	205.64	204.14	204.78	204.56	203.53	204.28	204.11	204.06	204.88	204.35	203.9	204.99	204.26	204.75	203.8	205	203.85	203.89	204.97	205.03	203.6	205.49	204.92	204.95	204.89	205.06	204.04	204.62	204.1	205.09	205.28	205.24	205.24	205.43	205.21	205.44	204.76	205.39	204.62	204.78	205.02	203.8	205.71	204.68	204.74	205.16	204.32
199.89	198.44	200.54	200.58	200.7	201.6	199.1	200.34	200.99	200.11	200.28	200.82	199.71	200.66	200.5	199.77	200.48	201.48	200.18	199.23	200.05	199.92	200.29	200.99	200.31	201.01	199.69	201.66	200.44	199.77	200.85	199.26	199.48	199.77	200.62	200.38	200.49	199.76	199.57	200.68	199.76	200.26	199.86	201.64	200.82	201.15	200.15	199.48	200.02	199.7
199.76	200.54	199.81	200.49	198.7	199.32	199.93	200.06	200.35	199.71	200.85	199.61	200.62	200.72	200.4	200.4	201.07	200.77	201.17	200.17	201.17	200.44	200.58	199.27	199.04	199.51	200.59	200.29	200.59	201.64	199.68	199.58	200.81	201.18	200.91	199.55	201.5	201.67	201.08	200.15	200.72	200.55	200.58	200.27	200.82	199.47	200.76	200.41	200.67	201.51
204.49	206.82	205.64	205.39	206.3	205.6	205.45	206.26	205.55	205.19	204.65	205.38	205.43	204.59	206.28	205.32	206.33	206.06	204.61	205.95	205.77	206.17	206.48	205.23	206.01	205.22	204.64	205.88	204.86	206.52	205.57	207.01	205.29	205.44	205.07	205.97	205.49	205.21	205.51	204.01	205.42	206.05	205.47	206.26	205.91	205.78	204.35	205.98	206.25	205.15
206.71	206.03	206.38	207.23	206.36	206.35	206.02	206.25	206.15	207.08	206.85	206.95	206.37	206.06	206.23	206.63	205.85	206.03	207.23	207.02	206.96	206.63	207.29	206.68	206.89	206.64	205.67	206.59	206.57	206.42	206.77	206.21	206.64	206.44	206.82	206.99	207.08	206.39	206.07	207.19	206.54	206.85	206.24	207.19	205.99	206.04	206.14	208.04	205.83	206.34
208.44	207.96	208.49	208.73	209.22	208.73	207.96	208.42	208.86	209.12	208.46	208.26	207.28	210.53	207.79	209.35	208.37	208.42	208.42	209.07	209.41	209.02	208.61	208.99	209.29	209.08	210.6	207.91	208.69	209.09	209.79	207.67	208.81	207.42	210.02	209.41	209.74	208.57	209.44	208.28	208.24	208.3	208.11	208.83	209.01	208.02	208.99	207.92	208.5	208.79
199.38	199.92	199.5	199.66	199.31	199.43	199.8	198.7	199.84	200.21	199.8	199.56	200.08	200.2	199.77	199.57	200.06	198.97	200.09	199.46	199.67	199.73	200.15	199.71	200.06	199.82	200.26	199.99	199.64	199.34	200.03	199.69	199.34	199.13	200.84	198.78	199.64	200.38	198.55	200.26	199.93	199.71	199.29	198.15	199.69	199.7	198.02	199.83	200.37	199.32
208.04	208.9	208.78	209.2	209.18	208.52	209.65	210.25	208.75	208.11	209.5	207.98	207.48	208.92	208.92	208.71	208.63	208.03	207.55	208.29	209.25	209.22	209.38	208.19	209.21	208.9	208.73	209.12	208.21	210.63	209	209.35	208.51	208.93	207.88	207.63	209.06	209.03	208.17	208.4	207.87	208.7	208.8	208.54	207.92	207.75	207.73	210.34	208.88	209.07
198.07	197.84	198.13	197.62	198.17	198.41	198.1	198.47	198.19	198.12	196.92	197.48	198.59	196.97	196.81	197.07	198.61	198.41	197.83	197.39	197.91	198	198.13	198.66	197.54	198.65	197.62	198.6	197.01	197.49	198.64	199.53	197.7	197.94	198.17	197.67	198.36	198.15	197.94	198.03	198.15	197.95	199.14	197.57	197.13	197.1	198.21	198.6	197.93	198.76
208.11	209.22	209	209.14	208.63	208.99	209.03	208.09	209.34	208.21	209.41	209.15	210.71	208.69	209.44	207.64	208.75	208.38	209.1	208.08	208.18	209.64	209.54	209.1	209	208.61	208.14	209.22	209.2	209.05	208.41	210.4	209.02	209.29	208.72	208.5	208.72	208.58	206.81	208.05	208.03	210.05	208.19	209.23	209.64	209.19	208.22	208.77	209.21	208.45
201.7	203.56	204.26	204.41	203.38	204.21	204.82	204.38	204.47	203.49	202.84	202.5	203.34	203.38	203.75	203.96	202.99	203.75	203.91	203.78	204.44	203.95	204.05	202.91	203.84	204.09	203.26	205.25	204.13	204.25	204.45	203.55	203.67	203.88	203.77	204.44	204.27	204.54	203.12	204.34	204.35	203.51	203.43	203.77	204.73	203.66	203.49	202.63	203.01	203.94
205.62	204.93	204.88	204.16	204.03	205.37	204.02	204.96	205.99	204.96	204.2	204.55	205.62	205.73	205.31	205.13	205.45	205.22	203.62	205.58	203.83	204.23	204.46	204.6	203.89	204.56	205.26	204.41	204	204.84	205.16	204.7	204.8	204.24	204.52	205.68	202.86	205.49	205.56	205.46	204.28	204.71	205.34	205.61	204.62	204.42	205.77	204.4	204.76	204.7
213.99	213.43	213.12	213.45	212.52	211.8	212.76	212.68	212.75	212.62	213.97	213.19	212.5	213.88	213.31	212.28	212.61	212.32	213.23	213.55	212.81	212.17	212.26	213.49	212.86	213.04	212.62	211.93	213.55	213.13	213.84	212.61	213.04	214.01	212.38	211.71	212.01	213.32	214.44	212.91	213.8	213.44	213.33	213.64	212.53	213.27	213.24	212.33	213.22	213.05
212.26	210.73	212.11	211.46	211.68	212.57	213.11	212.45	211.2	212.97	212.74	212.8	211.07	212.88	211.87	212.37	213.02	211.62	211.48	213.13	212.65	212.55	211.71	211.23	211.72	211.77	213.95	213.22	212.03	212.97	212.24	212.7	212.05	211.72	212.65	212.65	213.32	211.8	212.52	212.63	213.55	212.13	212.6	210.51	212.67	212.32	212.22	212.67	212.53	211.37
216.55	217.44	217.13	217.63	217.52	217.54	218.24	218.85	217.36	218.59	219.17	217.58	216.93	216.57	216.88	218.14	217.81	217.65	217.37	218.22	218.81	217.72	217.68	217.79	218.11	218.56	217.69	217.62	217.18	216.95	217.86	217.04	217.94	218.91	217.61	217.57	218.49	217.54	216.42	216.59	218.13	217.94	218.66	218.07	217.65	217.36	217.04	217.81	218.21	217.66
218.48	216.48	216.5	217.27	216.26	216.73	217.7	217.61	216.6	217.07	216.72	215.94	216.96	217.08	217.04	218.1	216.91	216.71	218.05	216.88	216.74	217.6	216.45	217.17	217.61	215.51	217.61	216.88	217.79	217.02	216.86	216.28	217.08	217.22	217.35	216.82	216.81	217.28	217.38	216.71	216.32	217.82	217.86	216.75	216.25	217.3	218.57	216.44	216.61	217.29
204.34	204.95	203.94	203.92	205.19	203.68	203.73	204.48	203.44	205.05	204.02	203.87	204.06	203.78	204.22	203.56	204.33	203.94	204.86	203.29	203.89	203.81	203.12	203.8	203.1	205.26	203.04	204.46	203.6	203.75	202.75	204.33	203.5	204.87	203.94	205.02	202.21	204.57	203.98	204.6	203.92	203.28	203.7	203.34	203.15	203.26	204.5	203.66	202.99	202.99
208.21	208.38	209.17	209.2	208.91	208.93	208.81	208.67	209.49	208.55	209.18	208.67	208.63	208.14	208.81	208.04	207.16	208.18	209.78	207.84	208.97	208.37	209.59	208.32	208.35	209.49	208.56	208.31	208.29	208.36	208.9	208.72	208.8	209.55	208.75	209.17	207.7	208.33	208.34	207.59	208.57	208.67	208.35	207.67	208.65	208.74	208.42	209.31	208.27	207.89
217.51	217.44	215.11	217.57	216.83	216.12	216.31	217.42	217.3	217.9	216.45	216.76	217.45	216.33	217.69	217.52	217.13	216.57	217.49	217	218.48	217.49	216.36	216.94	217.61	218.4	216.38	216.26	216.79	217.62	217.78	217.22	217.3	216.44	217.09	216.91	217.18	216.75	217.56	217.07	217.28	216.23	217.04	216.76	216.47	216.42	216.29	217.64	217.38	216.63
217.25	217.32	217.81	217.58	217.35	216.95	217.4	216.56	216.75	217.12	216.53	217.57	216	217.15	217.13	217.21	216.66	217.4	217.44	216.82	217.45	217.39	216.57	217.23	217.23	217.17	217.29	218.18	215.98	216.28	217.42	215.96	217.45	216.06	217.21	216.12	217.16	216.8	217.27	216.66	217.38	216.38	216.7	216.97	215.98	217.41	216.31	217.46	217.73	217.15
208.23	207.73	208.49	208.08	207.85	207.07	209.24	207.51	208.89	208.18	209	208.09	207.56	208.08	207.19	207.08	207.93	206.63	208.11	207.96	208.15	207.68	208.35	208.44	207.49	208.07	208.06	206.92	207.83	208.09	208.55	207.84	208.79	207.65	208.2	208.18	206.31	207.64	207.8	206.81	207.62	208.88	207.86	208.41	207.2	207.08	206.76	207.88	207.62	207.54
212.05	212.1	211.89	211.87	212.44	211.5	211.81	210.96	211.27	211.7	210.57	210.95	210.63	211.11	211.13	211.96	211.92	211.94	211.28	211.88	211.68	212.08	211.62	211.18	212.24	211.41	212.26	212.91	212.54	211.36	211.65	211.83	212.01	212.09	211.24	212.05	212.21	211.87	211.81	212.14	211.84	212.02	212.8	210.54	212.14	212.55	212.69	212.08	212.16	212.54
203.13	203.04	203.05	202.87	203.12	202.66	203.68	203.68	204.99	203.05	203.31	202.79	202.91	203.57	203.22	203.76	202.61	204.25	203.17	203.97	202.77	202.95	203.34	203.38	203.04	203.02	204.13	202.47	203.85	202.72	203.83	203.18	203.77	202.74	203.22	202.87	202.99	203.25	202.68	203.28	203.87	202.67	204.42	203.33	203.26	203.31	203.07	203.62	204.13	203.46
211.31	212.59	211.66	212.24	213.87	213.45	212.03	213.18	212.93	212.29	213.68	212.34	211.26	212.06	212.95	212.29	213.26	213.31	212.78	212.88	212.61	213.15	211.4	212.81	212.64	212.51	212.69	212.84	212.86	212.06	212.28	212.42	212.13	212.05	212.37	212.97	212.8	211.81	212.65	211.58	210.82	212.01	212.75	213.37	211.27	211.85	211.97	211.72	212.87	212.58
209.85	209.41	208.46	209.83	209.13	208.61	208.48	208.73	208.69	208.09	208.33	208.86	209.28	209.1	209.16	208.64	209.77	209.39	209.28	208.17	209.5	209.31	209.55	208.45	209.7	208.69	209.28	208.92	208.15	209.94	208.8	208.22	208.75	209.28	209.38	209.03	207.87	207.75	209.4	208.44	207.69	208.8	209.59	208.76	207.44	208.27	209.06	208.45	208.46	208.38
198.1	199.58	199.33	199.87	200.66	198.71	199.94	198.94	199.94	200	200.95	198.56	200.13	199.01	200.29	199.02	198.75	198.36	200.1	199.17	199.4	199.82	199.62	198.79	199.73	199.93	198.38	199.48	200.06	199.37	199.09	199.28	199.77	198.34	200.33	200.62	198.63	199.62	199.25	200.29	200.26	199.43	199.39	200.05	200.78	199.46	199.48	199.43	198.77	200.59
212.02	211.76	210.79	212.71	210.87	212.76	212.09	211.78	210.86	212.88	212.66	212.58	211.16	212.33	213.44	212.12	212.94	212.94	212.92	213.02	212.18	211.9	212.75	212.45	212.98	212.05	211.61	212.85	212.91	211.14	212.85	212.94	213	212.57	211.58	212.12	211.28	211.92	211.67	211.87	212.93	212.45	212.67	213.02	212.84	213.7	212.7	211.82	211.77	212.33
199.31	198.34	198.83	199.56	199.8	198.87	199.34	200.85	199.66	199.56	198.87	198.93	199.49	199.13	199.47	199.76	198.9	198.69	199.37	198.82	199.72	198.37	200.19	199.16	198.2	199.5	198.78	199.68	199.27	199.91	199.03	199.78	199.27	199.63	200.57	200.48	200.4	198.62	199.18	199.68	198.42	199.19	198.12	199	199.43	198.93	200.18	199.11	199.78	199.46
213.21	213.16	213.68	213.25	212.53	212.29	213.25	213.27	212.11	213.23	213.93	213.06	214.38	213.5	213.09	212.73	214.02	212.41	213.41	213.02	213.29	211.97	213.15	213.67	213.88	213.31	212.46	213.33	212.18	214.23	213.52	213.01	212.94	213.17	214.8	212.66	213.38	212	213.65	212.69	212.71	212.96	212.79	212.09	213.53	213.83	212.83	213.56	212.74	213.46
212.52	212.15	212.15	212.93	210.87	212.25	212.77	212.91	213.27	212.67	213.53	212.16	211.27	213.08	212.03	212.42	212.46	212.67	211.85	213.06	211.54	212.96	212.76	213.72	212.37	212.34	211.96	212.57	212.95	211.06	211.58	213.04	213.53	212.45	212.54	212.23	212.32	212.18	213.39	212.54	213.24	213.54	211.77	213.76	211.76	212.84	212.94	211	212.15	213.39
198.52	198.27	197.81	198.19	198.08	198.62	197.61	199.13	199.27	197.8	196.71	196.91	198.72	198.45	197.41	198.88	198.59	198.25	196.85	197.66	198.44	197.83	197.71	197.67	198.8	198.66	197.42	197.6	198.19	199.04	198.59	197.52	197.03	197.64	197.91	198.72	198.12	197.76	197.71	197.18	197.54	197.51	197.97	198.63	197.68	198.11	198.47	197.33	197.46	198.98
217	215.94	217.13	216.59	216.97	217.52	217.07	216.77	216.7	217.7	216.84	216.1	217.57	216.08	217.14	217.23	216.51	216.71	217.48	217.36	216.3	217.53	217.39	216.9	217.57	217.11	217.08	217.27	217.43	218.06	216.54	217.42	217.29	217.2	218.16	216.27	216.55	216.2	217.75	216.43	217.24	216.55	217.76	216.74	217.37	218.26	216.25	216.62	217.27	216.27
199.7	199.66	200.26	200.77	200.22	200.02	200.39	200.1	200.69	201.46	200	199.76	200.81	200.57	200.72	201.57	199.44	200.5	200.49	200.04	200.07	200.23	199.75	198.24	199.11	199.98	200.89	200.15	201.49	199.47	200.11	199.98	200.11	202.11	200.84	200.38	199.3	200.88	200.11	199.89	200.11	200	199.62	200.24	201.09	200.35	200.27	200.95	200.97	200.57
207.69	207.42	207.98	207.9	209.25	207.38	208.47	208.93	209.11	207.52	208.73	209.04	209.03	208.06	209.14	208.32	209.03	210.2	208.28	207.11	208.71	208.27	208.24	208.34	208.37	208.92	209.73	208.98	208.26	209.23	209.07	209.35	209.08	208.55	209.16	208.05	209.29	208.18	208.93	208.61	209	208.37	209.41	209.17	208.8	207.46	209.63	209.78	208.81	208
205.2	205.16	204.33	205.22	204.42	204.83	204.09	204.82	205.43	204.66	203.77	204.25	204.95	204.27	205.25	204.74	205.41	204.95	204.23	205.37	204.51	205.07	205.1	204.83	204.68	204.47	205.26	204.12	204.29	203.72	204.8	204.58	204.37	205.74	204.46	204.64	204.35	204.58	205.74	205.11	204.02	205.78	203.4	205.54	204.56	204.29	203.58	204.48	204.52	204.48
205.88	205.83	206.45	206.37	206.41	206.64	206.3	205.87	205.64	206.74	207.09	205.57	205.89	206.06	206.4	206.84	205.91	206.91	207.16	206.31	206.19	205.64	206.55	206.38	206.54	205.77	206.21	206.68	205.7	206.8	207.45	206.35	206.26	207.11	205.91	206.09	207	206.92	206.04	206.03	206.48	207.07	205.58	206.31	204.28	205.46	206.96	206.72	206.06	205.64
197.79	198.57	199.31	199.64	197.37	198.04	198.27	199.1	199.33	198.35	197	199.36	198.55	197.98	199.02	199.01	197.31	199.34	198.62	199.43	198.81	197.79	198.33	198.38	198.95	198.68	196.64	198.61	198.57	198.94	198.33	198.84	199.04	198.84	199.02	199.31	198.12	198.68	197.91	198.45	199.55	199.04	198.46	198.12	198.53	199.1	199.24	198.19	199.25	198.74
203.67	202.96	202.35	203.36	203.48	203.62	202.68	203.88	203.41	203.62	202.85	203.01	202.59	203.72	203.36	204.84	202.37	202.3	204.36	204.19	202.04	203.84	203.04	203.75	203.5	203.27	204.03	204.81	202.9	204.37	204.05	203.29	203.57	203.56	202.52	203.69	203.27	203.76	202.51	202.45	203.26	204.27	203.26	202.77	203.96	203.92	202.4	204.04	203.82	203.45
203.54	203.32	203.49	203.35	204.01	203.89	203.45	202.61	202.88	203.35	203.59	202.63	204.18	203.97	204.04	202.87	202.38	204.03	203.01	202.94	203.68	203.3	204.15	204.11	204.09	204.32	203.91	203.18	203.41	204.18	203.42	204.2	202.7	203.13	203.33	203.5	203.55	203.78	203.52	202.98	204.23	202.53	202.87	202.9	203.46	202.79	202.05	203.63	202.4	202.84
208.23	208.31	208.83	209.14	210.26	209.32	208.44	208.9	208.01	210.95	207.54	208.68	209.19	209.67	208.84	208.61	209.05	209.24	208.3	208.77	209.18	208.5	208.3	209.33	208.98	209.19	208.84	209.02	209.35	207.76	208.64	209.02	207.99	209.18	209.44	208.7	209.46	209.11	207.33	210.16	208.95	208.5	208.79	208.75	208.38	209.2	209.59	209.46	208.29	207.34
209.21	208.99	208.13	208.42	209.09	208.85	207.91	210.15	209.01	209.33	209.09	209.77	208.89	209.49	208.44	208.95	209.41	208.31	208.86	209.49	208.82	209.41	208.39	208.78	208.51	208.39	209.22	208.89	208.13	209.57	208.25	208.24	206.34	209.28	209.25	209.01	208.83	208.29	209.07	209.61	208.61	209.65	209.21	209.14	208.58	208.8	208.21	208.17	209.65	209.11
203.71	203.22	203.79	204.26	202.52	203.39	203.45	203.47	204.04	204.21	203.31	203.7	202.51	204.16	204.26	203.48	203.84	203.02	203.43	203.55	203.83	203.59	204.49	204.69	203.81	205.27	204.43	204.05	203.64	204.29	203.79	202	204.02	204.16	203.45	203.23	203.39	202.86	204.11	203.51	204.35	203.42	203.68	203.87	202.33	204.69	204.06	203.18	203.76	203.41
199.55	200.29	198.5	199.85	199.15	199.98	199.07	199.22	200.26	199.08	198.47	198.92	199.52	199.98	198.83	199.98	198.99	199.74	200.7	200.5	198.09	199.68	199.65	198.72	199.13	199.91	199.5	199.47	199.25	198.51	199.91	199.88	198.7	199.63	199.33	200.49	200.8	199.58	199.42	200.58	200.29	199.79	199.05	200.14	200.67	199.99	199.71	199.9	199.91	199.6
213	212.2	212.49	212.17	212.37	213.17	211.91	212.47	212.25	211.77	213.13	211.97	213.25	212.09	212.01	212.45	212.1	212.35	212.9	212.94	212.35	212.66	212.25	212.02	211.09	211.92	211.35	213.14	212.26	212.01	212.48	211.57	213.42	212.73	210.86	211.94	212.7	211.57	212.34	211.69	211.25	212.02	213.26	212.14	213.28	212.47	211.95	211.8	212.59	212.29
212.29	212.1	211.57	211.5	211.97	212.24	212	212.54	210.4	212.21	211.85	211.3	211.14	210.88	212.71	211.78	212.04	211.37	211.51	212.86	211.44	211.73	210.65	211.67	211.29	210.65	211.43	212.13	211.3	212.68	211.74	211.83	211	211.67	211.83	212.02	211.78	211.19	212.23	211.96	210.99	211.32	211.81	211.5	211.02	211.58	211.73	211.48	210.62	210.98
214.46	213.83	213.28	213.76	214.55	214	213.5	214.42	214.12	213.95	213.28	214.79	214.34	214.56	213.26	214.71	213.76	212.62	213.56	212.94	215.13	214.27	213.67	214.32	214.58	212.98	214.5	213.78	213.83	213.67	214.05	214.65	212.91	213.69	213.75	213.52	212.95	214.17	213.28	213.98	214.9	213.29	214.59	214.55	213.5	214.09	213.14	213.89	212.97	214.81
208.16	208.8	208.36	207.48	208.39	207.63	209.27	208.55	208.63	209.58	208.77	208.06	208.04	208.33	209.15	208.18	209	208.36	209.74	208.36	207.95	208.82	208.98	208.2	208.04	208.59	209.3	209.49	209.75	209.14	208.78	209.57	208.13	207.88	208.66	208.58	209.1	208.62	207.98	208.62	208.81	210.3	209.56	208.18	208.69	209.26	208.93	208.74	207.49	207.85
205.62	204.47	204.46	206.54	206.11	205.48	204.93	205.8	205.57	205.27	205.74	205.53	205.46	204.92	204.77	206.22	205.05	206.37	204.19	205.24	205.48	205.74	206.22	205.69	205.58	207.37	206.47	205.93	205.84	206.1	205.46	205.45	204.27	205.16	206.19	206.08	206.19	204.85	204.99	205.3	206.4	205.71	205.37	206.15	205.71	204.94	205.05	205.96	205.56	205.1
212.03	212.05	212.2	211.88	212.35	211.9	210.94	211.42	212.26	211.56	210.61	211.43	210.53	211.64	210.95	210.63	211.81	211.52	211.4	211.19	210.89	211.77	211.5	211.48	212.08	211.25	210.78	211.21	212.39	211.92	211.61	211.03	211.22	210.62	210.96	211.44	212.87	211.34	211.61	211.58	212.13	211.1	211.54	211.78	210.95	212.28	212.98	211.41	210.94	211.65
217.16	217.37	217.38	218.45	217.45	216.97	216.38	216.71	216.82	216.72	216.98	215.82	216.96	216.13	216.84	217.72	218.06	217.85	217.88	216.9	217.42	217.16	217.05	216.84	217.98	217.34	217.3	216.79	217.91	217.4	216.5	217.3	216.66	215.94	215.77	218.23	217.34	216.69	218.24	216.76	218.18	216.91	216.84	216.34	216.95	217.67	216.73	216.74	217.24	217.82
207.56	208.51	208.36	207.87	208.57	208.16	207.65	208.05	208.62	209.32	207.95	209.3	208.3	208.21	208.7	209.18	208.7	208.63	209.19	208.9	208.62	208.79	209.5	208.69	207.99	207.64	209.2	208.21	208.48	208.72	209.57	208.76	207.61	209.53	208.01	209.44	208.57	208.77	208.98	208.7	208.29	209.08	208.55	207.79	209.48	208.69	208.46	207.82	208.64	208.12
207.25	208.33	207.65	208.34	208.34	208.29	207.75	207.79	207.92	207.85	208.31	207.37	208.58	208.36	208.16	207.22	208.02	207.96	207.69	208.11	207.53	207.83	206.65	208.9	207.95	207.96	209.2	207.39	207.16	207.13	207.08	207.46	208.52	207.44	207.84	207.27	207.09	209.24	207.64	207.49	207.79	207.01	208.18	207.69	207.79	207.86	208.12	208.54	207.79	208.6
208.64	207.66	208.9	207.21	207.28	208.16	206.66	207.98	206.63	207.19	208.54	207.16	207.53	208.22	207.81	208.37	207.02	207.6	208.25	206.33	206.86	207.14	207.76	207.94	208.8	209.04	207.47	207.23	208.96	208.14	207.76	207.93	208.5	207.9	206.67	206.7	207.08	208.19	207.22	207.7	207.9	208.37	207.72	207.84	208.5	207.71	208.62	206.85	208.24	207.49
202.81	204.07	203.47	202.96	203.71	203.56	203.32	202.22	204.33	203.83	203.87	202.47	203.8	204.31	203.79	204.35	204	203.25	202.51	203.64	203.63	203.25	203.68	203.44	203	203.51	203.21	204.33	203.9	202.55	203.08	203.22	203.21	202.52	203.79	203.95	203.59	203.86	203.61	203.88	203.85	203.62	203.01	203.27	203.75	202.7	202.63	202.85	203.59	203.47
203.98	203.66	204.14	203.4	204.88	203.25	203.58	202.59	204.08	203.89	202.32	203.69	203.45	202.94	203.3	203.29	202.9	203.08	203.6	204.83	202.96	203.83	204.22	204.61	202.34	203.58	204.2	204.56	204.01	204.05	203.32	203.07	203.55	202.98	203.22	203.49	203.8	203.83	202.97	204.86	202.7	203.33	204.55	203.03	203.74	203.99	203.44	204.6	204.67	203
213.55	213.65	213.46	213.75	212.51	212.69	213.17	213.5	213.72	213.12	213.38	213.74	213.43	213.18	212.81	213.54	212.81	213.96	212.12	211.94	213.31	213.4	212.36	212.84	213.04	212.84	213.22	213.72	212.54	212.18	214.03	213.43	212.56	213.49	212.44	213.46	213.59	212.93	213.49	212.79	210.73	211.63	212.32	213.91	212.13	213.99	213.39	213.68	211.71	213.4
204.09	203.06	203.37	202.69	202.91	204.38	204.18	203.4	202.21	202.59	203.52	203.31	202.95	203.53	202.88	203.31	203.98	204.54	203.9	203.05	202.67	203.41	203.4	202.66	203.93	203.38	203.39	202.69	203.38	203.02	203.23	203.61	203.37	203.59	203.48	203.35	203.8	204.62	203.66	203.43	203.21	202.8	203.26	203.72	204.89	203.51	203.71	203.86	203.09	202.5
208.45	208.41	207.85	208.53	208.6	208.86	208.75	208.82	207.82	209.71	209.09	207.94	207.84	208.22	208.9	209.19	208.28	208.86	208.77	208.69	209.42	208.26	209.4	208.53	208.64	208.24	208.43	207.59	209.43	208.71	208.67	207.32	208.47	208.1	207.09	208.64	208.3	208.92	208.14	208.9	207.39	208.47	209.37	209.16	208.71	208.97	208.72	208.16	207.93	208.6
208.05	207.27	208.58	208.66	207.41	207.94	208.47	206.88	208.25	208.05	208.04	206.85	208.93	206.69	208.82	207.61	208.84	208.26	208.71	206.98	207.31	206.79	208.76	208.32	208.16	207.5	208.98	207.4	207.04	207.8	207.77	207.9	207.29	208.42	207.57	207.68	208.04	207.95	208.09	208.49	207.31	207.72	206.63	207.88	208.48	208.26	206.65	207.71	208.15	208.63
209.52	209.3	208.93	208.1	209.59	208.88	208.67	208.31	209.82	208.17	207.9	209.29	209.03	210.4	208.68	208.91	209.17	209.8	209.12	209.11	209.47	208.96	208.78	208.13	208.88	208.44	208.74	210.05	208.45	209.09	209.41	208.03	208.93	208.79	207.87	209.56	209.11	208.93	208.18	208.63	209.09	209.5	209.88	209.04	208.72	208.38	209.48	209.92	209.3	209.71
202.18	202.69	202.49	202.51	203.07	200.88	201.16	201.77	202.42	201.73	202.02	203.7	202.95	203.1	202.76	201.92	202.88	202.33	203.05	202.46	201.88	202.93	201.06	203.3	203.11	202.99	202.26	201.89	202.17	201.96	202.78	202.41	203.73	202.87	202.29	201.72	202.38	202.46	201.65	202.83	202.7	201.75	202.63	203.45	202.71	202.66	201.97	203.51	202.39	203.25
217.27	217.55	217.02	218.51	218.87	217.63	217.35	217.91	216.6	217.35	217.73	218.06	218	218.37	218.77	217.75	217.98	217.38	218.17	216.66	217.85	217.82	217.23	218.84	218.9	217.65	219.93	217.68	217.75	218.49	217.29	218.39	218.04	218.07	217.39	216.56	218.97	217.67	217.78	217.92	217.17	217.24	218.18	218.54	218.21	217.97	218.22	217.25	218.1	217.41
199.83	200.54	201.21	200	200.49	200.05	200.57	200.17	199.57	201.03	199.83	201.61	200.35	199.17	200.61	200.49	200.33	200.98	199.82	199.53	201.15	200.61	200.65	199.33	200.27	201.63	199.39	200.26	201.21	200.96	200.2	200.59	200.87	199.42	202.01	200.54	200.29	200.04	200.92	200.86	199.59	200.41	200.07	201.29	200.75	199.54	200.03	200.15	200.48	199.97
200.78	199.47	199.86	199.36	200.02	200.08	200.44	200.32	200.65	200.86	200.84	200.3	198.97	200.54	199.3	199.93	200.8	200.97	200.17	198.49	199.84	198.99	200.77	200.84	200.2	201.1	199.62	200.22	199.43	199.92	200.64	199.45	200.85	200.09	199.64	200.33	199.12	200.13	199.52	200.65	199.43	200.41	200.38	200.66	198.96	200.73	200.17	201.3	199.46	200.16
200.49	199.06	200.39	200.16	201.81	200.24	200.21	200.42	200.04	200.7	201.35	200.72	200.2	199.35	201.36	200.34	198.1	201.4	200.39	199.55	200.7	201.14	199.08	201.16	199.9	199.25	200.74	201.61	200.98	200.39	201.43	200.55	201.57	200.74	200.1	201.99	199.97	200.07	201.08	199.96	200.72	201.24	199.27	200.15	199.24	200.46	200.28	199.69	200.13	199.87
204.45	203.71	203.64	203.39	203.65	204.16	201.88	203.35	203	203.62	204.1	203.71	203.24	203.04	203.47	203.32	204.08	205.27	204.31	203.72	203.29	204.07	203.05	204.17	203.81	203.36	203.3	202.74	203.18	204.89	203.4	203.1	204.21	203.39	204.36	204.02	202.97	203.64	203.11	204.07	203.91	203.36	202.81	202.86	204.45	202.18	203.7	203.77	204.28	203.64
207.91	207.43	208.8	208.17	207.57	208.04	208.15	208.51	207.16	208.52	206.81	207.62	207.88	208.27	207.92	207.23	207.67	206.37	206.91	207.92	207.68	208.45	208.12	207.42	208.3	208.23	207.31	208.31	207.19	207.67	207.72	207.88	208.27	207.66	207.24	207.91	207.27	208.65	207.23	208.89	208.79	207.57	207.94	208.04	207.65	207.68	207.86	207.53	207.34	208.38
212.15	211.86	211.56	212.03	211.12	211.47	212.58	211.17	210.55	211.44	211.52	210.97	212.9	211.48	211.95	212.11	212.25	210.87	212.44	211.23	211.78	211.84	211.78	211.35	211.85	210.6	211.62	210.63	211.6	211.45	211.32	210.72	211.55	211.39	212.58	211.97	212.01	211	212.45	211.5	212.34	212.66	211.65	210.84	211.73	210.47	211.25	211.33	210.96	211.82
206.48	206.74	206.52	206.66	206.11	205.98	206.96	205.78	205.25	205.53	206.25	204.36	207.42	205.51	206.02	206.25	207.57	206.24	206.65	206.41	206.48	206.05	207.4	206.06	206.31	205.69	205.83	206.81	205.95	205.72	206.36	205.95	205.98	207.14	205.41	206.18	206.34	206.29	206.25	206.1	206.09	206.68	206.49	206.06	206.47	206.41	205.99	207.65	206.93	206.78
202.15	204.29	203.01	204.04	203.99	203.65	203.25	202.94	203.9	204.16	203.94	204.51	203.23	204.4	203.43	202.53	204.61	203.7	203.47	204.28	204.21	204.4	204.38	204.46	204.34	203.7	203.51	203.27	203.3	204.65	203.41	203.43	203.71	202.94	202.98	204.24	202.79	204.9	203.93	204.24	204.18	204.56	203.62	204.19	204.4	203.4	203.3	203.75	204.25	204.54
199.65	198.68	198.78	199.51	199.56	199.38	199.42	199.24	198.81	198.64	199.48	199	199.68	200.13	199.33	198.99	198.7	199.41	199.02	199.41	200.06	199.77	199.63	198.74	199.45	199.36	199.66	199.02	199.66	199.07	199.26	199.66	199.65	199.57	199.81	198.76	199.12	199	199.84	199.68	198.45	199.81	199.55	199.54	200.49	199.99	198.86	199.31	199.21	198.29
208.9	210.05	208.79	207.22	208.84	208.06	208.89	208.47	208.32	208.91	208.68	208.11	207.82	207.74	209.29	207.95	208.07	208.3	207.98	207.64	208.18	208.69	208.56	209.86	207.67	208.46	209.47	209.1	208.38	208.92	209.07	208.13	209.56	208.07	208.68	207.89	208.87	209.18	209.66	208.95	208.84	208.87	208.97	210.44	208.16	208.71	209.45	208.57	210.54	208.34
204.47	204.07	203.1	204.2	203.26	203.1	204.07	204.05	203.94	205.05	203.98	203.38	204.28	204.28	203.99	204.49	204.02	202.59	203.93	205.03	203.56	204.05	204.89	204.33	203.52	203.79	203.45	204.12	204.29	202.18	204.72	203.16	203.79	204.93	203.92	203.51	203.73	205.72	203.45	202.71	202.65	203.32	203.67	202.84	203.27	204.12	203.54	202	202.73	203.86
204.09	202.87	203.85	204.08	202.99	203.67	204.54	203.08	202.68	203.13	204.44	203.55	204.03	203.56	203.75	201.98	202.41	201.85	203.92	202.6	204.06	203.96	202.73	204.41	203.4	204.55	204.47	204.14	203.09	203.46	203.09	202.35	202.94	202.75	202.25	201.73	204.39	203.33	202.55	203.7	203.1	204.19	204.61	203.31	204	202.66	203.31	203.34	203.27	203.38
213.6	213.15	213.12	212.44	212.18	213.81	212.35	213.74	212.13	212.85	212.53	213.15	213.3	214.41	212.27	213.36	213.43	212.83	212.83	213.24	213.55	211.68	214.17	213.09	213.77	213.87	213.8	213.37	212.99	213.53	212.74	212.33	212.65	212.95	213.73	211.59	213.5	213.93	212.52	213.36	213.24	213.43	213.53	212.78	212.84	212.7	212.71	213.07	213.05	213.05
208.26	208	207.49	206.95	207.4	207.7	207.45	206.24	207.41	209.19	206.92	209.02	207.7	207.16	206.13	206.72	207.46	208.38	209.01	207.38	207.28	209.11	208.04	208.18	208.17	207.64	206.9	207.07	207.84	208.12	208.08	208.05	208.17	207.04	207.66	207.23	206.69	208.05	208.24	207.85	208.52	208.35	207.28	208.06	208.52	207.52	208.98	208.18	208.04	207.72
209.13	209.42	208.56	208.42	208.47	209.09	208.16	208.82	208.39	208.65	210.91	209.03	208.74	209.3	208.57	210.03	208.07	208.28	207.92	209.97	209.63	209.17	210.06	208.47	209.55	209.4	207.64	207.7	208.55	207.87	208.87	207.82	208.31	207.37	208.94	208.66	208.22	209.72	208.55	209.29	208.61	209.28	208.87	208.34	208.13	208.38	209	207.26	207.63	209.11
211.51	211.59	211.85	211.74	212.09	211.26	211.18	211.38	211.61	211.18	210.99	211.15	211.34	211.95	211.14	210.92	210.15	211.35	212.26	211.38	210.73	211.25	211.93	212.06	211.9	211.72	212.43	212.19	212.61	212.44	211.25	211.05	210.49	211.07	211.52	212.85	212.54	210.61	210.88	211.33	211.08	211.82	211.64	210.71	211.88	211.21	212.12	211.19	211.34	210.03
203.72	202.87	204.45	203.4	204.26	203.84	203.03	203.48	203.7	203.17	203.71	203.31	204.12	203.82	204.37	202.85	204.37	203.55	204.24	203.71	203.47	204.12	205.07	204.21	203.19	202.94	203.26	203.49	203.22	203.94	204.11	204.13	203.89	204.12	204.18	204.14	203.81	202.98	203.47	203.51	203.69	204.88	203.81	203.9	204.41	205.07	204.14	203.39	203.67	204.6
212.71	212.36	212.89	211.65	212.21	213.08	212.64	212.44	211.46	212.52	211.59	212.31	212.6	212.66	212.95	212.14	211.77	212.91	212.02	212.07	211.92	212.45	211.52	212.23	211.96	213.28	212.92	212.14	211.67	213.13	211.48	212.59	211.73	212.58	211.99	212.85	210.98	211.69	212.59	212.73	212.22	212.69	212.09	212.72	211.83	211.59	213.1	212.1	212.93	211.94
211.3	212.18	211.21	211.36	211.26	211.39	212.04	212.14	212.39	212.81	212.23	210.8	212.38	211.76	212.28	211.13	212.84	211.57	211.81	212.63	212.42	212.19	210.78	211.83	211.09	211.11	211.14	211.66	211.33	211.09	212.08	211.54	212.01	211.22	210.76	211.63	211.98	211.66	211.04	210.68	211.99	212.09	211.89	210.93	211.58	212.3	213.11	212.54	211.15	211.21
203.15	202.16	202.18	202.28	202.16	202.67	202.55	202.85	201.87	202.03	203.03	202.11	202.3	203.21	203.41	202.76	203.08	202.41	203.24	202.57	202.27	203.29	202.35	203.02	202.37	202.69	201.91	202.9	201.94	202.58	201.58	202.58	202.73	202.49	203.25	202.6	202.19	202.98	202.35	202.11	202.3	202.37	202.27	202.06	202.82	202.53	201.28	203.24	201.79	202.49
203.08	203.81	203.38	203.02	203.29	202.81	204.18	204.75	204.49	204.45	203.1	203.92	203.05	204.69	202.9	203.92	203.27	203.77	203.96	203.51	202.4	203.88	204.15	204.13	204.43	204.22	203.84	204.03	202.11	203.91	203.86	202.94	203.32	204.23	203.39	204.15	203.08	203.25	203.98	203.29	204.19	204.42	203.47	203.94	204.05	203.65	203.12	204.31	204.53	203.87
208.85	209.42	209.55	209.47	208.27	209.4	209.16	208.24	207.98	208.55	209.01	208.93	208.55	207.79	209.1	209.05	208.64	208.06	207.84	208.22	207.33	208.74	208.67	208.28	206.83	208.67	207.84	210.67	208.96	208.83	209.14	207.94	207.77	207.91	207.31	208.5	207.77	208.78	208.32	208.63	208.37	208.53	208.88	207.34	208.87	208.13	208.9	207.84	207.96	208.94
217.06	217.26	217.82	217.9	216.91	216.99	216.17	217.44	216.97	217.42	216.92	217.85	216.27	216.3	216.66	217.15	217.27	216.18	216.5	217.81	217.11	217.01	217.28	217.95	217.42	216.34	216.48	216.61	216.57	216.89	216.16	218.47	216.73	217.85	216.31	215.8	215.92	216.44	216.2	217.33	216.76	217.31	217.27	216.69	217.75	216.75	217.6	217.77	216.88	216.45
209.06	207.9	208.47	208.21	207.95	209.58	208.15	208.87	207.32	208.19	209.13	207.68	208.72	208.72	208.67	209.12	209.02	209.17	208.91	208.98	208.63	207.79	208.32	208.6	209.36	209.04	207.77	207.85	208.12	209.33	208.06	210.02	209.68	208.89	208.87	208.69	208.8	208	208.68	208.5	208.17	209.24	209.57	209.38	208.74	208.05	208.71	207.16	207.43	207.45
204.71	205.21	204.43	204.43	205.27	203.9	205.49	203.93	203.16	204.88	204.42	203.66	204.51	204.78	203.8	204.97	204.01	204.28	204.54	204.29	205.51	204.63	204.68	204.52	204.69	204.66	205.06	204.47	204.02	203.23	204.31	203.38	205.14	204.39	203.71	205.57	206.09	205.59	205.19	204.55	204.43	205.09	205.54	204.57	204.09	205.36	205.33	205.36	204.14	204.98
211.29	210.86	210.15	211.46	210.46	210.84	211.6	212.31	210.71	210.85	210.65	212.77	213.5	210.68	211.1	211.84	211.51	211.33	211.18	211.59	210.83	212.42	212.03	212.17	211.92	211.62	210.47	212.17	211.96	212.3	212.47	212.37	210.99	212.47	210.96	211.56	211.74	211.53	211.43	211.2	210.71	212.19	211.01	211.45	212.6	211.12	211.7	210.99	210.8	211.77
198.83	197.82	198.12	199.4	198.16	198.36	198.37	198.58	199.43	199.17	198.92	198.3	200.11	197.66	198.78	199.23	199.82	198.73	199.05	199.96	200.19	198.05	200.1	198.33	199.26	197.64	199.04	198.42	199.85	198.03	199.03	199.81	199.88	198.56	199.24	198.18	199.24	198.8	199.28	197.82	198.63	198.89	198.55	198.7	199.23	197.91	197.54	198.9	198.78	198.08
198.39	199.2	199.87	197.56	198.61	197.97	198.79	199.02	197.79	198.08	197.36	198.8	198.1	199.32	199.27	199.57	198.17	197.8	199.13	199.36	198.33	198.61	198.93	198.24	199.02	197.97	199.13	197.08	198.77	198.63	197.6	199.14	198.98	196.58	198.2	198.67	199.01	197.1	198.53	197.95	198.51	198.24	198.42	199.05	199.3	199.07	199.64	198.55	198.97	198.71
216.29	217.47	218.08	217.68	216.96	217.4	217.12	216.69	218.52	216.32	217.65	216.71	216.26	217.42	217.07	217.74	216.59	216.29	216.56	216.69	217.52	217.32	217.97	218.08	216.4	216.54	216.59	216.14	216.69	216.86	217.6	217.57	216.95	216.91	217.67	217.08	217.22	216.93	218.12	216.69	215.15	216.97	216.67	216.78	217.98	215.96	216.96	216.97	215.85	218.09
208.73	209.08	208.69	209.21	208.1	209.25	209.35	208.08	208.61	208.14	209.13	208.55	208.07	208.25	208.57	209.43	210.57	209.7	209.03	209.29	209.84	209.39	209.04	208.82	209.39	208.82	209.61	207.65	208.2	208.45	208.4	208.85	207.99	208.71	208.64	209.38	208.8	209.58	209.06	207.9	209.15	208.67	208.69	208.77	209.18	209.45	209.04	209.94	208.69	208.71
217.6	216.33	217.46	217.4	217.39	218.23	217.46	217.3	217.99	217.44	218.14	216.47	217.64	218.44	217.79	217.42	217.16	217.59	217.58	217.34	218.04	217.06	217.01	217.88	218.39	218.04	217.83	216.76	218.28	218.25	218.46	218.18	217.28	217.28	216.86	219.18	217.67	217.34	217.44	218.03	217.85	218.36	218.81	216.12	217.84	217.83	217.4	218.45	218.37	218.83
208.68	210.33	208.74	208.48	209.23	209.6	209.79	208.66	208.99	208.14	208.89	208.64	207.64	208.58	209.2	208.52	209.76	209.49	208.4	208.37	208.88	207.76	208.85	209.62	208.64	208.47	209.28	209.3	208.44	208.45	208.8	210.29	208.85	209.05	208.23	209.67	207.55	208.72	209.31	207.33	207.89	209.05	208.85	207.92	209.11	208.71	209.39	208.8	208.14	208.9
208.6	208.57	208.78	208.46	208.39	208.97	208.75	208.56	208.45	208.42	208.89	208.18	208.58	209.42	209.5	208.82	207.94	209.21	207.9	209.19	210.69	208.85	209.35	208.35	209.27	208.46	208.95	208.37	209.32	208.71	209.16	208.19	209.98	210.19	206.99	207.56	209.28	208.65	209.04	208.89	208.43	208.76	208.19	209.08	208.86	209.24	209.9	209.4	209.04	209.61
207.47	209.03	208.48	207.81	207.87	207.94	207.37	207.23	207.92	207.48	208.14	207.9	208.58	207.68	208.17	207.24	208.54	207.03	208.79	207.94	207.51	206.48	207.71	206.32	208.52	209.11	208.34	208.86	207.77	207.43	207.45	208.63	207.06	208.59	207.65	207.11	207.56	207.22	207.39	207.82	207.46	207.5	208.06	207.1	208.19	207.81	207.34	209	205.75	208.58
209.18	208.8	208.04	209.66	209.48	208.73	208.63	208.96	208.75	208.76	208.78	208.36	209.22	209.27	209.84	208.34	208.39	209.47	208.65	209.55	208.23	209.07	209.18	208.25	208.55	208.81	207.4	209.7	208.1	208.71	208.57	209.03	208.87	209.65	209.08	208.96	209.74	208.55	208.9	209.14	209.57	209.2	208.34	208.22	209.58	209.35	210.83	208.08	208.27	209.48
212.53	212	212.24	211.66	211.83	212.02	212.36	211.52	210	210.8	212.09	211.7	211.53	211.67	212.68	211.53	211.72	211.84	210.34	210.83	211.9	210.45	211.07	211.82	210.88	213.53	211.21	210.69	211.53	211.07	211.45	212.74	211.77	211.1	212	212.1	210.97	212.25	211.2	211.92	211.81	211.3	211.73	211.9	211.97	211.66	211.71	211.72	211.06	211.87
203.03	203.03	201.02	202.89	202.65	202.75	204.09	202.2	203.38	202.55	203.15	202.77	203.06	203.29	202.65	203.86	202.2	202.54	203.07	203.34	202.75	202.55	202.54	202.33	202.41	203.54	202.26	202.29	202.51	202.17	202.96	203.03	203.39	201.12	202.15	202.69	203.26	202.35	203.61	202.57	202.63	202.96	202.34	203.66	202.62	201.23	202.93	203.13	202.15	202.93
202.43	202.96	203.27	203.16	202.14	201.53	202.88	201.41	201.63	202.31	202.58	201.85	202.34	203.31	202.32	202.18	201.59	202.26	203.8	201.84	203.11	202.08	203.11	202.37	203.01	202.71	203.13	203.47	203.96	203.31	203.36	203.3	201.49	203.09	202.47	203.12	202.39	202.82	201.96	202.35	203.38	203.29	203.54	203.05	203.21	203.53	203.38	202.77	202.16	202.58
210.92	211.21	212.59	212.14	211.3	212.83	211.31	211.96	212.21	211.76	212.25	212.2	211.95	210.86	212.2	212.66	211.31	211.76	211.74	211.52	210.97	211.43	212.17	210.67	212.51	211.38	211.57	211.79	211.59	212.46	211.93	211.01	211.54	211.81	212.48	211.96	211.39	211.1	211.62	211.92	212.01	211.94	212.52	211.63	213.09	211.91	211.26	210.67	210.7	211.91
209.24	209.09	210.32	208.18	208.5	208.15	207.88	208.7	207.61	208.88	209.14	209.06	209.23	207.42	208.9	207.37	208.71	208.98	209.77	208.75	207.64	209.14	208.1	208.53	208.27	209.05	208.76	208.44	209.45	208.57	208.52	208.7	209.41	208.1	208.52	208.57	208.48	207.3	208.74	208.57	208.03	209.18	208.42	208.5	209.79	208.17	208.38	208.18	210.12	208.85
201.79	202.51	201.99	202.23	202.47	201.46	200.26	202.49	203.22	202.24	203.03	202.69	202.02	202.59	201.83	202.1	202.68	202.69	202.36	202.67	202.22	202.15	201.82	202.27	202.05	202.52	202.78	201.91	202.5	202.59	201.21	202.42	202.13	202.05	201.99	201.82	201.82	202.92	201.97	201.58	202.87	203.04	203.92	203.25	203.1	202.82	202.94	202.78	202.09	201.56
209.37	208.76	209.79	208.87	208.49	209.42	209.35	209.95	207.96	209.68	209.17	208.46	208.7	208.04	209.37	209.67	208.77	209.56	209.5	209.64	208.2	209.85	209.12	209.62	209.52	208.17	210.12	208.13	210.62	209.49	210.04	209.42	208.76	208.88	209.12	209.42	209.55	209.69	208.15	209.84	209.55	207.92	209.38	208.75	209.81	209.03	208.99	210.6	208.64	209.6
217.47	216.2	216.96	217.05	217.02	217.61	216.92	217.24	216.61	217.57	217.07	217.28	217.26	217.66	216.73	218.17	216.68	217.04	216.64	217.06	216.68	216.98	217.09	216.99	216.64	215.68	217.63	216.79	215.54	216.99	218	216.89	216.47	217.23	217.27	215.94	215.54	217.34	217.07	217.28	217.51	216.61	216.79	216.7	217.18	217.51	216.21	216.51	215.98	217.27
211.9	212.17	212.39	211.36	211.56	211.67	211.49	211.94	212.39	212.66	211.14	211.34	212.31	211.69	212.2	211.67	211.51	212.36	210.98	211.53	213.12	211.52	211.82	212.61	211.9	212.35	211.95	211.84	211.7	211.9	211.16	212.12	211.5	211.63	211.83	211.66	212.22	212.9	212.04	210.16	211.57	210.01	211.93	212.39	211.91	211.83	211.71	210.74	211.69	212.24
202.23	203.08	204.73	203.23	203.78	202.36	203.01	203.15	204.11	204.66	203.41	203.83	204.1	203.9	204.76	202.78	202.8	203.48	202.02	203.57	204.12	203.26	203.58	203.01	203.84	202.31	203.34	203.56	204.15	204.41	203.05	203.04	203.85	202.15	203.55	203.12	202.71	203.01	201.81	202.69	202.9	202.96	202.99	202.72	203.5	202.81	203.06	203.76	203.23	203.42
199.51	200.53	198.89	198.84	199.53	198.8	198.7	200.15	199.35	198.44	199.44	200.43	200.85	199.14	198.68	199.51	199.53	199.55	200.23	199.05	197.66	199.46	199.21	200.03	200.44	200.34	200.18	199.46	199	198.65	199.66	198.76	198.99	199.92	199.48	199.25	198.79	199.78	199.16	200.68	198.69	199.79	199.08	200.43	199.27	199.55	199.58	199.07	198.49	200.11
216.65	216.38	215.96	216.33	217.18	216.89	217.34	216.28	217.13	217.27	216.64	217.73	217.68	217.2	216.91	216.26	216.98	217.43	217.33	216.17	217.13	218.01	217.33	216.65	217.55	216.58	217.51	217.22	217.81	216.87	216.69	216.48	215.41	216.17	216.01	217.29	218	217.17	217.27	217.34	219.39	217.18	215.66	216.51	216.02	217.6	216.58	217.05	217.12	216.7
208.96	208.28	207.36	208.04	207.59	207.88	207.34	206.82	207.4	208.13	206.28	209.1	206.78	207.42	207.03	207.51	207.54	207.49	208.13	206.62	207.85	207.83	206.27	207.7	206.86	208.78	208.3	206.1	207.07	207.63	207.78	207.93	207.78	206.83	207.95	208.41	207.76	206.93	207.62	207.8	207.55	207.78	206.84	206.55	208.95	207.98	207.84	207.04	206.82	208.35
213.57	214.1	214.21	213.76	213.74	212.87	213.79	213.64	213.18	214.35	212.84	212.99	214.14	212.36	214.47	213.67	213.72	214.16	213.72	214	214.87	213.54	213.64	214.39	214.74	214.27	212.98	213.55	213.12	214.3	213.66	213.74	212.79	213.07	212.37	214.26	213.55	213.87	213.16	213.45	212.82	213.78	213	214.1	213.59	214.14	213.06	213.81	213.95	213.93
202.79	203.8	204.59	202.65	203.44	203.18	204.21	203.51	203.12	203.46	204.41	204.1	203.68	204.55	203.06	204.26	203.34	203.53	203.74	204.09	204.46	203.83	204.03	203.39	204.44	203.72	203.45	203.51	204.07	203.66	203.66	203.99	204.1	203.49	203.56	203.28	203.93	203.45	202.85	203.9	203.71	204.29	203.65	203.2	204.5	204.61	204.94	204.42	203.23	203.08
193.63	194.32	195.16	194.63	194.22	193.55	194.92	194.23	194.07	194.66	193.93	194.49	193.7	195.41	193.47	194.15	194.64	195.01	194.44	193.52	194.04	194.17	194.77	194.39	194.24	194.93	195.05	195.25	193.63	194.16	193.86	193.68	194.17	194.17	194.33	194.49	194.83	192.59	194.05	195.17	193.62	194.59	192.96	194.16	193.7	193.42	194.05	192.85	195.04	195.07
211.67	211.31	211.93	213.81	212.11	213.16	211.69	212.51	212.1	211.23	212.88	211.49	211.88	211.42	212.24	211.35	210.39	211.86	211.99	212.01	211.6	211.67	212.07	211.19	211.98	213.14	211.15	212.17	211.45	211.62	212.05	213.06	211.56	212.13	212.33	212.22	212.3	212.15	211.86	212.25	211.66	212.73	211.94	211.98	210.64	212.39	211.09	211.31	211.81	211.8
201.83	201.02	200.13	200.76	200.27	199.52	200.87	200.68	201.17	201.14	199.5	200.13	200.35	202.1	200.09	200.93	200.37	200.06	199.21	200.33	200.84	200.58	199.93	200.78	200.33	199.26	200.86	200.67	200.77	199.75	200.61	200.5	201.05	199.58	199.71	199.56	201.3	200.4	200.6	200.56	200.18	200.96	199.4	199.78	199.25	200.38	200.35	199.72	201.63	200
209.58	208.19	209.04	207.24	208.75	208.78	209.56	208.56	208.12	208.68	208.86	209.24	209.8	208.92	208.94	210.14	208.91	208.78	208.58	208.38	208.8	209.89	208.47	209.09	209.27	208.7	208.73	208.45	209.54	210.11	209.09	209.79	209.27	208.64	208.09	209.63	208.98	208.93	208.85	209.42	208.92	208.87	209.38	209.24	209.77	209.03	208.54	208.33	208.14	209.8
203.94	204.2	205.14	204.13	205.09	204.69	204.51	203.76	205.22	204.91	205.22	205.84	204.77	204.44	205.1	205.61	204.18	204.76	203.55	204.18	204.83	204.85	204.2	205.24	205.42	203.99	204.51	204.06	204.69	204.62	204.47	204.24	205.28	205.84	205.6	204.45	204.67	205	204.89	205.02	204.4	204.4	205.97	204.91	205.56	205.22	203.96	204.65	206.15	205.39
208.47	209.36	208.25	207.75	208.55	209.89	209.18	208.36	210.19	209.4	207.97	209.43	208.39	208.95	208.99	208.23	208.15	209.27	209.36	208.27	208.7	208.07	209.29	209.14	209.1	208.61	209.01	207.39	208.63	209.03	208.63	207.91	208.97	208.27	209.1	209.25	209.75	209.9	209.14	209.62	208.74	208.69	209.75	209.07	209.25	209.7	207.87	208.52	208.91	207.1
203.59	203.4	203.43	203.8	203.8	202.9	204.04	203.17	204.44	203.29	202.72	204.36	203.3	203.39	203.02	202.72	203.95	202.8	203.41	203.85	203.13	203.44	203.5	203.42	202.86	202.72	203.57	204.2	203.19	203.09	203.96	201.43	204.33	204.76	202.44	203.31	203.4	203.53	202.54	202.95	203.37	203.66	202.35	202.94	203.7	202.86	203.58	203.69	203.48	204.42
199.58	199.69	200.2	199.63	199.63	200.25	199.09	199.88	198.05	199.75	199.32	198.47	199.29	199.37	199.74	199.29	199.85	200.05	198.62	199.83	199.08	200.18	198.82	199.68	199.5	199.82	198.77	198.73	198.61	199.32	199.52	199.64	199.36	199.09	197.84	199.66	199.53	199.18	198.86	199.87	199.39	199.84	198.25	199.23	199.42	200.26	199.49	200	199.42	198.86
207.26	208.53	207.87	207.35	207.35	207.43	207.5	207.56	206.86	208.73	207.26	208.61	207.07	207.7	206.87	208.27	208.03	207.37	207.39	207.82	206.97	207.6	206.08	208.29	207.47	207.77	206.96	207.13	209	207.13	207.97	207.89	207.58	208.25	207.45	207.51	206.89	206.87	207.53	208.52	207.58	207.67	208.54	207.98	207.64	208.52	207.22	208.05	206.78	208.18
202.75	203.2	202.16	203.64	203.34	203.32	202.16	202.56	202.02	203.52	202.88	204.06	203.35	202.97	202.99	202.49	202.88	203.58	203.54	203.57	202.35	202.57	203.48	203.08	201.46	203.07	203.33	203.15	203.36	203.81	203.09	203.07	201.56	204.16	202.69	204.31	203.22	202.89	203.56	202.82	203.92	204.08	204.61	204.12	202.91	203.06	202.15	202.44	202.38	203.18
208.19	208.72	208.34	208.16	208.45	209.01	208.79	208.7	209.92	209.66	208.6	207.26	208.51	209.64	208.67	208.78	208.59	210	210.07	208.56	208.44	208.81	209.45	209.29	209.71	208.23	207.4	207.67	208.15	208.5	208.19	208.84	209.23	209.73	208.86	208.88	209.39	208.43	209.57	209.17	208.78	209	208.64	207.41	209.47	209.01	209.55	209.03	209.03	208.79
211.58	211.92	211.81	211.73	212.4	212.13	211.71	211.42	210.82	211.75	211.64	211.77	212.29	211.74	212	210.84	211.56	211.53	211.67	211.82	211.52	211.93	212.16	211.76	212.09	211.58	211.32	211.81	211.69	211.95	212.86	211.85	211.22	212.14	211.76	212.84	211.14	210.42	211.63	213.12	212.82	212.54	211.87	212.72	211.36	211.91	211.21	212	212.08	211.84
207.99	208.1	208.11	208.57	208.25	208.54	208.18	207.08	208.28	207.35	207.26	208	208.58	206.89	208.39	207.63	207.23	207.11	208.09	208	208.73	206.27	207.5	206.71	208.06	208.18	208.49	208.9	208.18	207.74	207.68	207.19	207.43	208.55	207.82	208.09	207.26	207.85	207.97	208.32	207.86	208.39	207.15	208.32	207.73	207.85	208.11	207.4	207.46	207.86
210.32	208.72	209.06	209.06	209.09	210.16	208.89	209.63	209.45	209.38	210.15	208.93	209.84	209.72	209.34	210.71	208.87	209.12	210.47	208.93	209.4	209.42	209.29	210.96	208.11	207.99	208.92	209.66	209.95	210.7	209.8	209.07	209.83	210	209.02	210.3	209.1	209.88	209.29	209.2	209.92	209.93	210.06	210.14	209.4	210.29	209.7	210.25	209.4	209.63
209.16	207.67	206.61	207.47	207.12	207.3	207.5	207.9	207.92	207.44	207.77	207.6	208.65	207.12	206.58	207.28	206.68	208.52	207.55	207.61	208.53	207.78	207.93	207.14	206.77	207.52	207.82	207.38	207.92	207.3	207.53	207.76	208.24	206.92	208.16	207.57	207.5	207.57	208.31	207.38	207.35	206.3	208.56	207.84	208.92	207.99	207.1	208.63	207.87	207.9
210.98	212.7	211.97	212.47	211.96	212.21	212.06	210.4	211.52	212.05	211.99	212.68	211.37	210.54	211.75	212.03	212.24	211.84	212.2	211.26	212.27	211.67	210.95	210	211.39	210.95	210.77	212.46	212.4	211.2	211.66	212.85	212.13	211.96	211.21	211.4	211.4	211	211	210.89	211.43	211.27	212.2	212.5	211.22	211.41	211.31	211.83	211.88	211.22
208.83	208.47	210.13	208.52	210.16	208.23	208.82	210.57	208.96	208.51	210.36	210.01	209.34	209.17	208.95	209.35	209.97	210.3	209.84	209.65	207.89	210.27	208.14	209.52	210.17	209.49	210.48	211.16	209.94	209.78	209.49	210.22	209.98	209.17	209.79	209.24	210.27	208.59	209.51	209.75	207.73	208.51	208.15	209.98	208.78	209.9	209.26	209.75	209	209.36
217.17	217.8	217.73	218.18	217.43	218.09	216.83	217.31	218.84	217.48	217.76	218.09	216.35	217.9	218.41	218.23	217.49	217.62	217.44	218.34	217.87	216.88	217.23	217.14	217.45	218.21	218.37	216.81	217.9	218.35	217.88	217.35	217.34	218.25	218.27	217.38	217.06	216.59	216.74	219.15	218.99	217.75	216.9	218.48	217.96	218.11	218.37	218.97	217.94	218.27
205.87	207.36	208.88	206.71	207.07	207.46	206.91	207.85	206.5	209.03	206.16	208.56	207.33	207.8	207.65	207.28	209.22	207.14	207.65	206.59	207.75	208.07	208.94	207.7	206.98	207.59	207.41	206.22	207.57	207.22	206.73	208.01	207.21	206.61	208.24	208.95	207.67	208.07	208.5	207.45	207.12	208.26	208.08	206.93	208.37	207.91	208.17	206.71	207.58	207.56
217.31	216.73	217.71	217.82	217.65	216.85	215.84	217.21	216.97	218.22	217.1	216.23	217.33	216.82	217.86	215.75	217.26	217.3	216.45	216.89	215.49	216.82	217.04	216.24	216.59	217.41	216.48	216.48	218.2	217.94	216.96	217.37	216.79	216.96	216.01	217.44	216.21	216.98	217.33	217.5	217.64	216.81	217.36	217.61	216.74	217.82	217.45	216.55	217.66	217.54
207.33	207.42	208.28	208.09	208.54	208.37	208.16	207.52	207.68	207.55	207.32	206.92	207.25	207.42	207.99	207.32	207.82	208.74	207.74	208.46	207.67	207.52	207.22	208.7	207.75	208.01	207.9	207.14	205.78	207.49	208.08	206.35	206.84	206.1	207.89	207.43	206.78	208.53	208.15	208.37	207.41	207.52	207.6	207.75	207.5	208.04	208.7	207.38	207.73	207.1
211.11	209.75	209.06	210.36	209.23	209.6	209.22	210.5	208.49	211	209.84	210.91	209.97	210.55	209.19	208.63	209.48	209.02	210.38	208.62	209.95	210.62	208.59	210.01	209.67	208.58	209.2	208.4	208.55	208.16	210.02	210.31	210.08	209.29	210.38	210.12	209.33	209.1	209.82	210.37	210.73	209.03	209.25	209.94	209.16	210.03	209.34	209.53	209.8	209.45
202.53	202.68	202	201.69	203.77	201.82	203.87	203.22	202.5	202.04	202.32	202.69	203.09	202.09	202.54	202.13	202.86	202.68	202.75	202.65	202.36	203.32	202.49	202.46	202.82	202.66	201.64	202.44	202.67	202.53	202.58	202.11	203.17	202.38	202.39	201.84	203.12	201.74	202.49	201.58	202.86	202.41	202.9	202.03	201.88	203.75	202.83	202.77	202.7	202.14
211.96	211.86	211.17	211.09	210.88	211.05	211.19	212.29	211.71	210.9	211.34	211.22	211.22	210.75	212.2	211.4	210.86	212.03	211.09	211.64	211.46	211.14	212.62	211.12	211.25	211.12	210.97	211.82	210.91	211.62	211.86	211.44	211.87	210.41	212.17	212.28	211.92	211.31	212.3	212.25	211.32	211.45	211.73	212.49	211.74	212.2	212.13	211.65	212.03	210.42
206.98	207.58	208.2	206.68	207.12	207.89	207.2	207.43	208.39	206.86	207.76	208.1	207.99	208.14	207.6	207.56	207.69	208.12	207.89	207.31	206.96	207.76	208.21	207.56	207.91	207.73	207.83	208.28	207.79	207.4	208.08	208.41	206.86	206.94	207.87	206.75	207.98	207.69	207.4	208.12	207.5	206.92	207.77	207.18	207.79	206.89	207.1	206.28	208.1	207.83
199.67	198.35	199.04	198.64	199.92	199.68	198.63	199.24	199.21	198.88	200.37	199.28	198.96	198.7	199.21	199.09	199.51	200.44	198.69	199.96	198.29	199.73	199.31	200.51	199.47	200.23	199.22	200.56	199.31	199.58	198.43	198.87	198.93	200.3	199.38	198.85	199.35	200.07	198.78	199.73	200.24	199.74	198.91	201.05	197.86	198.21	199.24	199.38	199	199.37
217.72	218.74	217.45	218.53	219.12	217.43	219.23	217.5	217.31	218.16	218.34	216.51	217.46	217.81	217.85	219.71	217.7	216.83	218.46	217.67	217.86	218.47	217.7	218.23	219.12	218.72	218.13	218.16	217.97	218.3	217.86	217.69	218.37	217.39	218.21	218.38	217.96	218.84	217.34	217.23	218.11	218.09	217.32	217.94	216.23	217.47	216.93	217.44	218.35	217.12
211.79	211.73	211.36	211.14	211.01	211.63	211.79	211.8	211.67	212.55	211.99	211.45	211.19	211.6	211.31	211.99	211.44	212.19	212.18	211.94	210.18	211.48	211.91	211.85	210.67	211.23	212.43	211.68	211.69	212.58	212.24	212.18	211.21	211.53	211.71	211.76	211.42	211.77	211.23	212.81	211.38	210.9	212.07	211.97	212.14	210.91	211.67	211.63	212.11	211.8
203.74	203.91	203.95	203.08	203.22	202.93	203.48	203.69	202.84	202.92	202.59	203.21	203.31	203.84	203.45	203.98	203.87	203.2	204.1	203.51	204.42	204.17	203.05	202.59	203.67	203.98	204.01	203.53	204.34	202.91	203.28	203.7	204.14	203.46	203.35	203.65	203.37	202.92	202.18	204.25	203.59	203.98	204.5	203.92	203.71	204.71	203.67	202.62	203.42	201.84
208.84	208.34	208.78	208.15	208.25	210.13	208.21	208.65	207.85	209.27	208.79	208.11	207.94	208.71	207.95	207.36	208.23	208.53	209.24	207.79	209.08	209.12	208.33	207.66	208.86	208.22	207.46	208.71	207.07	208.05	207.4	208.37	209.13	208.17	209.45	208.62	209.14	207.88	208.83	208.56	208.53	208.51	208.13	208.33	208.66	209.09	207.68	207.31	208.43	208.36
212.61	213.44	213.43	213.44	212.71	213.67	212.34	213.08	211.78	213.55	213.04	212.98	213.19	213.21	213.13	212.35	212.47	212.37	213.02	213.4	212.86	213.96	212.69	212.35	213.78	212.55	213.16	212.94	213.4	212.82	213.7	214.19	211.43	212.58	213.22	213.61	212.93	212.34	212.72	212.22	212.65	211.7	212.74	212.47	214.08	213.01	212.77	212.98	212.4	213.13
207.84	206.71	208.59	208.17	207.97	207.97	207.96	208.02	206.66	207.52	207.28	207.35	207.05	207.11	207.27	208.36	207.61	208.92	207.93	208.28	207.79	208.65	208.07	206.92	207.46	206.93	207.1	206.59	207.61	207.76	206.92	207.16	208.27	207.75	207.29	208.3	207.97	207.69	208.51	207.34	207.79	207.56	207.24	207.94	206.67	206.7	209.07	207.97	207.49	207.3
204.7	203.6	203.91	204.98	203.19	204.02	204.26	204.46	203.96	203.5	203.81	204.14	204.37	204.83	204.46	203.81	205.39	203.71	205.41	203.98	203.79	204.56	204.01	203.84	203.82	204.48	204.44	204.46	204.15	204.77	204.16	203.74	203.76	204.85	204.12	203.86	204.95	203.6	203.38	203.08	204.38	204.37	204.7	203.32	203.72	204.24	203.71	203.02	203.51	202.78
207.69	207.02	207.15	208.18	207.45	207.44	207.65	206.96	207.02	208.47	206.72	207.21	207.33	207.74	207.41	207.39	207.87	206.82	208.6	207.58	207.81	207.58	208.77	206.86	207.87	208.27	208.23	207.46	207.42	207.5	207.74	206.84	207.78	207.91	208.13	207.03	207.1	206.9	206.52	206.89	207.71	207.67	208.14	208.46	207.47	207.36	207.47	207.79	206.99	207.02
211.81	212.13	211.51	210.41	211.31	211.18	211.69	212.15	211.97	211.21	210.79	211.42	212.1	211.52	211.72	211.6	211.84	211.31	211.31	211.42	211.29	211.82	212.07	211	211.95	211.64	211.85	212	212.39	211.51	210.95	213.54	212.62	211.19	211.43	212.62	211.69	212.3	211.48	212.36	211.45	211.41	211.28	211.05	211.94	211.35	211.36	211.71	212.06	211.13
203.79	204.74	204.61	204.51	205.01	204.8	204.02	203.52	204.51	203.97	203.75	204.22	204.37	204.56	204.07	204	204.17	204.43	204.46	204.53	204.68	202.85	204.43	203.63	204.44	202.69	203.74	203.57	204.87	203.86	203.25	203.07	204.6	204.17	203.95	205.16	204.42	204.48	204.3	203.84	204.2	204.25	204.16	203.62	204.8	204.04	203.5	204.7	202.99	203.71
217.2	217.75	216.8	216.28	218.04	216.12	216.84	217.26	216.9	216.32	217.81	217.49	217.53	216.75	215.71	216.05	217.17	218.09	217.05	217.48	218.08	217.79	217.84	216.35	216.54	217.06	217.56	218.19	216.15	216.94	216.67	216.52	217.41	218.03	216.02	216.06	217.07	217.16	216.81	216.56	216.62	216.84	216.96	217.01	217.13	216.72	216.16	216.92	217.86	218.32
209.1	210.31	210.27	208.88	210.05	208.83	209.63	209.3	208.53	210.07	210.31	208.91	209.55	209.38	208.93	209.01	209.45	209.69	209.13	209.91	209.96	208.2	209.11	208.35	208.81	209.42	208.8	209.78	209.05	210.17	209.5	208.93	209.4	209.18	208.41	208.72	210.16	209.24	208.75	210.26	210.11	209.97	210.13	208.24	208.64	210.08	209.7	208.73	209.07	208.6
202.05	203.18	202.14	201.96	202.56	202.58	201.14	202.05	202.12	203.29	202.65	201.9	202.54	201.66	201.66	202.34	202.46	202.86	202.82	202.46	202.44	201.05	202.14	202.14	202.47	203.38	201.3	202.86	202.29	201.88	202.98	202.08	202.6	203.71	202.78	203.1	201.63	202.7	203.4	201.62	202.93	201.7	201.4	201.84	202.78	203.01	203.23	201.74	202.85	201.79
202.63	202.7	204.71	203.2	202.91	202.88	202.31	203.61	202.11	203.43	202.5	203.47	203.13	202.71	203.18	202.23	203.06	203.1	203.01	202.91	203.27	202.15	203.47	203.35	202.37	202.8	202.65	203.12	203.15	202.25	203.06	203.35	204.13	203.6	203.64	204.47	203.23	202.55	203.75	202.9	203.46	203.01	203.6	203.35	203.94	202.13	203.34	204.28	204.02	203.48
207.41	207.38	208.78	206.64	207.64	208.1	207.7	207.06	207.93	207.98	207.61	207.59	207.8	206.6	207.46	208.23	207.81	207.68	207.19	206.63	208.13	206.78	208.04	208.33	207.25	206.66	208.31	207.12	208.05	207.84	208.86	207.67	206.68	209.12	206.11	208.19	208.07	206.83	206.6	208.51	207.28	208.5	209.18	207.83	208.98	207.84	208.81	208.2	207.4	208.57
204.26	204.94	204.78	204.94	203.63	203.8	204.99	204.62	204.88	205.43	205.12	205.02	205.14	204.43	203.86	204.73	205.56	204.29	204.95	205.34	204.47	205.05	204.35	204.11	204.35	203.83	205.23	204.81	204.98	205.69	205.28	204.1	203.95	203.76	204.24	204.36	204.61	204.49	205.36	203.76	205.38	204.8	204.64	205.91	205.33	205.03	204.29	203.91	204.81	204.53
197.06	198.45	198.17	197.04	197.39	198.61	197.4	197.86	198.19	199.02	197.41	197.92	199.07	198.32	197.19	198.73	197.34	198.63	197.31	198.02	198.21	198.96	198.96	197.4	197.96	197.96	197.66	197.31	198.69	197.08	197.24	198.34	197.5	198.28	197.72	198.48	197.88	197.37	198.01	197.66	197.82	198.21	197.32	197.81	197.98	198.22	198.41	198.58	198.51	196.32
212.58	213.06	213.1	213.15	212.2	212.36	213.08	212.8	211.52	212.95	211.61	212.74	211.24	211.8	211.4	212.19	212.4	213.73	212.3	212.63	211.87	212.81	212.44	211.98	212.86	211.74	213.1	212.13	212.06	212.7	211.82	212.52	213.08	212.19	212.5	212.27	212.71	213.07	213.26	211.91	212.83	212.92	212.23	213.55	212.69	211.04	212.08	211.79	212.55	212.37
212.27	211.38	211.9	214.6	213.95	212.95	211.96	213.59	212.62	211.04	212.59	213.64	212.96	212.63	213.53	213.5	212.05	213.47	212.65	212.47	213.71	212.42	214.52	213.4	212.77	212.98	214.3	213.74	213.38	212.81	212.96	213.75	214.08	212.23	213.39	212.97	212.72	213	213.64	212.92	213.47	213.2	212.93	212.22	213.18	213.06	211.82	213.71	213.37	213.42
216.58	216.19	216.94	217.4	217.09	217.84	216.17	216.89	216.53	216.85	217.33	217.33	216.88	216.56	215.66	217.59	217.79	217.75	217.05	217.8	216.87	217.41	215.41	216.59	216.9	217.77	217.92	217.37	216.95	216.66	217.02	216.94	216.89	216.93	216.84	216.47	215.65	216.71	216.6	217.06	216.58	216.58	217.57	216.33	218.49	216.24	216.36	217.44	217.1	217.45
212.04	211.44	211.28	212.2	211.88	212.19	212.06	211.06	211.56	212.01	212.38	212.47	211.46	212.01	212.82	211.22	211.64	211.72	211.63	211.05	211.05	211.12	211.92	212.69	213.21	212.11	211.5	212.06	211.65	212.75	212.22	210.65	211.01	211.44	211.35	211.32	212.39	211.72	212.85	210.65	212.31	211.4	211.05	211.55	212.59	212.3	213.08	211.34	211.53	211.33
216.9	216.15	217.96	218	217.35	215.84	216.2	214.91	217.55	215.68	216.21	216.78	216.94	216.26	217.59	217.08	216.12	216.96	217.76	216.58	217.07	216.55	216.75	215.98	218.05	216.74	217.3	216.63	215.77	216.99	216.55	216.13	216.57	217.82	217.7	216.93	216.6	216.26	217.92	215.77	216.97	217.09	216.61	216.56	216.39	216.86	215.75	216.2	217.57	216.61
209.4	209.64	209.15	210.11	211.23	210.77	208.9	209.37	209.74	209.48	209.72	209.35	210.16	208.81	210.23	209.7	210.49	209.94	209.75	208.71	210.4	209.59	208.73	209.12	209.19	208.33	208.8	208.87	209.19	210.92	209.27	209.3	208.25	208.73	209.99	210.61	210.77	210.13	210.44	209.55	208.78	210.22	209.98	209.7	208.52	209.42	208.34	209.87	207.81	208.99
209.13	208.24	207.61	208.25	209.27	207.98	208.39	209.11	209.25	208.16	208.32	207.72	209.29	207.92	209.71	208.79	208.65	208.95	208.22	208.2	208.46	208.09	209.2	209.71	208.14	208.16	209.2	209.22	208.46	208.3	208.19	208.93	208.37	208.94	208.06	207.86	207.75	208.48	208.63	208.23	208.38	209	209.03	208.71	208.41	207.79	208.81	209.06	209.66	207.96
205.5	204.8	204.77	204.26	204.21	204.85	203.85	205.04	203.94	204.01	205.13	204.97	204.56	205.18	204.19	204.46	204.53	204.12	205.61	205.11	204.34	203.97	204.66	204.9	204.65	204.99	206.36	205.06	204.59	204.52	205.29	205.66	204.87	204.56	204.81	204.75	205.15	205.7	205.37	204.62	205.03	204.82	205.04	204.43	203.64	204.52	204.98	205.9	205.25	204.79
208.07	208.54	206.67	207.83	208.23	209.26	207.5	208.14	207.73	206.47	207.5	208.44	207.5	206.6	208.05	208.41	207.59	207.54	208.7	209.01	207.91	207.58	208.5	208.17	207.53	207.56	206.6	207.51	207.54	207.68	208.26	208.3	208.58	207.46	207.7	208.08	207.72	208.41	208.12	207.27	207.72	206.97	207.54	206.93	207.77	207.39	207.86	208.54	208.04	208.08
217.58	217.56	218.89	216.96	217.71	217.41	216.84	217.72	217.38	217.8	217.34	218.06	217.25	218.55	217.01	216.76	218.55	218.04	217.2	216.96	217.72	217.52	218.45	217.21	217.87	218.09	219.02	218.62	217.8	218.42	218.04	217.39	217.34	216.36	217.52	216.38	217.02	217.64	218.29	217.33	216.87	217.44	218.52	216.93	217.14	217.27	217.8	217.1	218.26	217.48
216.73	218.36	217.02	218.92	217.19	217.39	216.89	217.78	217.24	217.55	217.76	215.85	217.72	217.06	217.31	216.88	217.6	217.44	217.01	216.61	216.24	218.23	215.72	217.91	217.28	217.67	216.86	217.12	217.35	218.6	216.04	217.51	216.72	217.61	217.21	216.69	218.2	217.11	217.7	217.77	216.2	217.5	217.43	217.89	217.38	216.61	217.43	217.57	217.2	217.05
202.72	203.05	204.28	205.02	205.34	203.91	203.81	203.99	205.45	203.39	203.86	203.62	204.15	204.31	203.07	203.78	204.41	203.48	203.51	205.21	203.58	204.15	202.55	204.37	203.85	204.7	204.12	204.08	203.64	203.64	204.19	203.36	204.95	203.89	204.18	204.51	203.4	204.83	202.9	204.59	203.08	203.48	203.54	203.36	203.88	203.07	203.57	203.73	204.16	204.21
207.1	208.83	208.62	209.74	208.77	208.69	210.04	208.5	208.24	208.92	208.48	208.45	209.75	208.64	209.45	208.76	209.02	209.54	209.37	208.85	208.25	208.98	208.04	208.71	209.22	209.64	208.47	210.01	209.13	208.38	208.89	208.89	208.45	209.53	210.86	209.23	208.49	208.16	209.01	208.71	209.41	207.43	208.53	208.7	207.92	208.76	208.4	208.59	208.73	208.53
208.63	207.94	208.48	208.55	208.64	208.79	208.32	208.58	209.21	207.95	210.52	209.2	208.56	207.96	208.08	208.22	208.21	208.53	208.96	208.7	209.61	208.46	207	209.48	209.26	209.48	207.98	208.73	208.22	207.81	208.41	208.8	208.81	208.88	208.34	208.95	208.4	208.34	209.13	208.06	208.14	209.01	208.17	208.59	208.43	208.68	209.15	208.09	209.26	208.05
211.44	213.09	211.75	212.66	212.65	211.46	212.3	212.35	214.08	211.89	211.1	211.13	212.86	211.96	212.13	212.55	212.41	212.33	212.32	213.05	212.64	212.51	212.3	211.94	213.01	213.67	211.94	212.45	212.26	212.04	212	211.15	212.26	212.54	212.76	211.49	211.94	212.32	213.74	212.17	213.15	212.18	211.31	211.66	212.14	211.68	212.71	211.23	211.4	213.26
206.83	206.92	207.53	207.37	208.29	208.11	207.95	207.5	207.6	207.97	207.95	207.93	207.52	207.54	207.51	207.06	206.75	207.46	207.44	208.43	208.21	207.62	207.56	207.21	208.05	206.97	206.49	207.32	207.68	208.28	207.56	206.87	207.5	208.42	207.31	207.4	207.92	208.11	207.73	207.35	207.66	206.4	207.61	208.67	207.8	207.65	207.81	207.34	207.35	208.08
208.7	208.66	208.32	209.14	209.17	208.68	208.15	208.92	209.98	207.65	207.77	209.17	208.47	208.65	208.36	208.04	208.08	207.77	208.26	209.57	208.48	208.07	208.25	207.72	208.05	208.39	208.95	209.4	209.58	208.68	209.3	207.94	208.09	209.57	208.77	208.4	209.03	207.96	207.83	208.58	208.39	209.27	208.46	209.54	208.56	209.19	209.04	208.46	208.8	207.95
217.11	217.79	218.44	216.63	217.49	219.39	218.18	217.99	217.99	218.29	217.87	217.77	216.88	218.23	217.53	217.12	219.09	217.71	216.92	217.52	218.42	217.79	217.58	218.4	218.04	217.91	217.69	217.03	217.3	218.03	217.94	218.06	218.01	217.56	217.19	218.85	217.09	217.9	219.69	217.1	218.01	218.12	218.73	218.12	217.48	216.41	217.99	218.62	218.6	216.92
208.42	209.1	208.54	209.84	209.1	210.21	208.65	209.65	210.06	210.01	209.81	209.48	209.59	209.08	209.91	210.28	208.8	209.84	208.72	209.28	209.29	208.68	209.59	209.19	210.61	209.07	209.59	208.97	209.79	208.45	209.68	208.39	208.76	208.67	209.5	209.63	208.59	209.69	209.8	208.59	209.08	209.19	209.87	209.69	208.93	207.46	209.55	209.64	209.53	209.69
209.48	208.61	209.15	209.04	208.09	207.5	208.84	208.67	208.18	208.63	209.42	208.73	208.45	208.69	209.64	208.25	210.36	208.68	208.62	208.9	208.17	208.49	208.57	209.73	208.92	208.44	208.69	208.94	208.22	209.03	209.5	209.31	208.86	208.08	208.75	208.75	209.27	208.88	208.17	208.18	209.49	207.55	207.4	208.43	210.49	209.21	210.42	209.53	209.33	210.24
206.41	205.99	207.22	206.24	206.46	205.39	205.91	206.16	205.87	206.47	206.84	205.83	205.91	206.04	207.01	206.46	206.41	206.49	207.15	205.8	206.93	206.1	206.29	207.03	205.88	206.3	206.72	206.28	206.64	206.03	206.2	206.37	206.06	206.99	205.3	206.49	206.89	205.92	206.85	206.43	205.92	205.94	206.82	206.22	206.37	207.25	205.71	205.59	206.51	206.73
203.3	203.47	203.85	203.89	203.68	203.05	203.24	203.49	202.51	203.53	202.47	203.47	203.41	203.93	202.87	201.75	203.19	203.63	203.19	203.19	203.66	203.25	203.04	203.53	202.92	202.93	202.73	202.99	202.01	202.98	203.74	203.72	203.74	202.92	202.19	203.96	202.36	203.16	203.68	202.34	203.65	203.48	202.39	204.7	204	202.19	203.7	201.8	203.21	203.72
208.54	207.96	207.04	208.08	207.85	208.17	208.94	208.54	209.63	208.19	209.59	208.82	209.05	208.13	209.36	207.2	208.51	209.13	207.46	209.95	209.15	207.43	209.03	208.15	210.3	209.07	209	208.59	208.2	208.21	208.76	208.42	209.39	209.44	208.38	207.87	207.88	208.3	207.43	208.31	209.72	208.77	210.05	208.02	208.93	210.16	208.94	208.46	208.55	208.34
212.1	211.05	211.73	210.55	211.77	210.68	212.69	211.86	210.55	212.54	211.3	211.47	211.62	211.46	211.48	212.99	212.37	211.72	211.25	212	212.18	212.23	211.89	213.05	212.4	211.53	211.1	211.67	211.77	211.24	212.14	211.05	210.44	211.21	211.86	211.7	211.04	211.96	210.8	210.92	210.44	210.11	210.16	211.6	211.33	212.01	211.74	211.53	211.02	212.4
207.2	206.57	207.22	206.62	208.25	207.66	208.28	208.07	207.03	208.31	207.67	207.3	207.63	206.99	207.07	208.3	208.94	208.31	207.08	208.09	207.03	207.19	208.19	207.6	207.9	207.86	206.9	207.67	207.07	207.5	208.64	207.16	208.29	207.9	208.22	207.32	206.83	207.2	207.11	207.22	207.47	208.74	208.06	208.31	207.26	207.93	207.92	207.11	207.08	207.48
198.78	199.22	200.11	198.78	200.22	198.61	198.44	199.12	200.39	200.27	198.85	199.21	198.84	200.23	199.08	199.59	200.69	199.12	198.54	199.81	199.91	200.43	199.63	200.11	198.73	198.9	198.69	200.18	199.66	198.86	198.55	199.86	198.76	198.43	200.11	198.46	199.1	198.69	199.41	199.29	199.81	199.2	199.36	199.21	198.98	198.03	198.63	199.5	200.5	198.74
213.51	212.58	213.77	212.56	213.53	212.7	212.76	213.45	212.71	214.26	213.04	213.67	213.88	214	212.72	212.46	212.66	212.71	212.68	212.08	213.16	213.61	212.68	212.78	212.73	213.43	213.23	212.53	212.67	213.2	211.56	213.16	212.71	212.43	212.1	213.38	213.05	213.96	213.19	213.38	212.73	212.5	212.89	213.76	213.37	213.27	212.7	213.01	213.19	212.89
199.38	199.44	199.02	199.96	199.13	199.17	199.87	199.35	199.45	200.02	199.61	199.57	199.9	199.12	199.57	199.11	201.16	199.68	199.32	200.41	198.88	199.51	199.36	199.84	199.82	199.25	199.83	200.31	198.94	199.25	199.43	200.07	200.15	199.49	200.31	198.99	199.34	200.08	199.9	199.3	198.99	198.63	200.1	198.94	198.91	198.93	199.44	198.45	199.81	198.46
204.82	204.92	204.74	204.54	204.74	203.89	204.42	204.31	204.69	205.23	204.53	204.52	205.37	204.21	204.77	205.17	204.72	205.81	204.53	204.94	204.5	205.33	205.26	203.66	204.32	204.31	205	204.53	204.11	204.88	205.03	205.47	204.37	204.97	204.69	204.94	205.43	204.21	204.82	204.64	204.69	204.63	205.08	205.27	203.22	205.98	205.04	203.89	204.32	204.68
200.92	200.59	201.18	199.75	201.2	200.78	200.86	200.9	200.45	201.42	200.78	201.94	202.78	201.24	200.53	201.05	201.2	200.8	199.48	201.84	201.31	200.01	201.59	201.35	200.79	201.17	200.5	201.83	200.8	201.17	201.79	201.14	200.33	200.29	202.13	202.26	201.01	200.55	202.05	202.39	200.22	201.66	200.73	202.12	200.22	201.46	201.57	202.11	201.83	200.21
213.76	212.14	213.29	212.82	212.41	212.76	213.52	213.29	211.93	213.27	213.65	213.02	212.83	213.62	212.79	212.66	213.47	213.37	211.92	213.33	212.68	212.64	213.37	212.8	212.77	213.46	213.71	212.63	212.11	212.77	213.69	212.71	212.89	212.94	212.76	213.03	211.89	212.18	214.78	212.77	212.82	213.53	213.08	212.94	212.75	213.14	212.52	212.01	212.75	212.98
207.95	207.51	208.25	207.46	207.81	206.86	207.92	206.2	206.76	207.87	207.44	207.29	208.27	207.15	207.63	207	207.75	208.1	209.02	206.77	207.29	208.14	208.22	207.78	207.95	208.3	207.16	207.81	208.17	208.24	208.37	208.23	207.34	208.83	209.12	207.89	207.33	206.2	209.02	208.25	207.53	207.57	207.23	207.54	207.39	208.12	207.87	207.53	207.86	207.19
212.69	211.65	212.46	212.89	212.8	213.2	212.28	212.51	212.99	212.46	212.81	213.01	212.5	211.96	212.5	212.21	212.69	211.94	212.34	212.9	213.33	212.99	212.84	211.56	212.43	212.71	212.75	212.39	212.74	213.87	212.7	212.25	211.99	212.08	210.98	211.76	211.64	213.73	213.16	212.53	212.77	210.97	213.11	213.52	212.31	211.47	211.24	212.39	212.48	213.01
210.71	209.09	208.17	208.37	208.61	209.12	210.1	209.53	209.52	210.36	209.45	210.14	209.02	209.58	210.63	209.9	209.51	209.75	209.1	208.43	208.52	208.99	210.34	209.08	209.91	209.78	209.58	208.99	209.81	209.11	208.25	209.13	210.04	209.71	208.61	209.39	209.03	210.6	209.69	209.23	209.87	209.98	210.31	209.15	209.6	210.25	210.03	208.65	208.86	209.96
207.7	208.12	206.99	207.31	207.58	207.69	208.37	206.87	209.39	207.04	208	208.19	207.53	208.99	207.86	207.58	207.4	209.07	206.83	207.85	207.33	207.85	207.62	208.1	207.54	207.48	208.23	207.9	208.8	207.17	207.24	207.82	207.82	207.68	207.48	208.19	208.57	209.41	208.22	207.27	208.93	207.7	207.73	207.57	208.5	207.91	209.07	207.83	206.87	208.54
209.34	207.35	208.87	208.05	207.81	208.86	208.25	208.63	208.59	208.15	209.3	209.55	208.47	210.27	208.87	209.32	208.15	208.94	209.38	209.04	207.87	208.69	208.73	209.1	208.6	207.66	208.75	209.82	209.23	208.83	207.84	209	209.29	209.28	208.37	209.35	209	208.57	208.33	208.62	207.13	208.71	208.41	207.39	209.29	208.74	209.6	208.39	209.44	209.33
200.45	199.79	199.99	200.83	199.82	199.79	200.41	200.15	201.05	200.11	199.8	199.58	200.4	201.45	200.73	200.27	200.12	200.29	199.83	199.98	200.74	201.51	200.44	201.02	199.99	201.44	201.48	200.41	200.09	201.06	200.61	200.45	200.16	200.03	199.7	199.74	200.23	200.02	199.53	199.83	200.36	200.9	200.61	200.15	200.18	199.91	200.43	200.84	199.54	199.79
202.89	202.89	203.72	203.52	202.28	202.44	203.59	203.71	203.13	203.35	205.27	203.55	202.97	203.87	203.38	204.14	204.49	203.35	203.09	203.33	203.66	203.19	204.28	202.43	203.93	203.8	203.26	204.21	202.94	203.65	204.04	202.56	203.14	202.74	201.57	203.62	202.55	204.75	203.42	205.01	203.45	204.07	202.86	205.16	203.39	203.25	204.24	203.71	202.49	203.71
211.35	212.77	211.83	212.31	212.29	212.49	212.91	211.59	213.51	213.45	213.13	212.86	211.74	212.56	212.85	212.75	212.69	212.09	212.76	212.92	212.14	212.28	212.33	213.27	212.93	212.69	212.22	213.52	213.58	212.61	212.98	212.15	212.93	212.35	211.83	212.68	213.09	213	212.72	212.4	212.04	212.47	212.59	211.92	213.76	212.01	211.69	212.53	212.13	213.18
203.12	203.11	204.29	204.68	202.97	203.23	203.84	203.69	203.87	202.36	204.25	202.47	204.47	203.32	203.93	202.76	203.09	203.98	203.22	203.04	204.06	203.16	201.99	203.6	203.25	202.48	203.88	203.11	203.38	203.48	202.54	203.51	203.08	203.6	202.88	204.35	202.99	203.19	203.11	203.49	203.92	202.81	203.87	203.96	203.89	203.16	203.34	203.91	203.33	204.29
201.02	201.1	199.4	200.24	201.19	200.3	199.18	201.04	197.86	200.34	200.1	200.07	199.75	198.94	199.32	200.1	199.12	199.25	201.32	200.94	200.99	200.17	199.37	200.2	200.15	201.01	200.1	200.65	200.4	199.58	199.98	199.76	199.79	200.21	200.28	200.51	199.34	201.09	199.41	199.53	200.26	199.83	199.92	200.9	199.8	199.09	201.09	198.71	199.72	200.09
209.1	208.05	207.47	207.08	207.58	207.34	207.64	207.15	207.59	207.64	206.6	207.5	208.14	208.19	208.12	207.57	207.02	208.22	206.38	207.46	207.53	206.24	207.6	207.98	207.93	206.81	207.31	206.91	208.45	208.36	206.67	207.83	207.34	207.99	208.69	207.64	207.53	207.59	206.6	206.63	207.33	208.04	207.96	206.88	207.63	208.23	206.97	208.06	207.3	207.06
207.36	206.9	206.42	208.29	207.12	208.18	207.33	209.48	207.6	207.67	208.36	208.07	207.24	208.24	208.32	207.68	208.95	208.14	208.01	207.75	208.33	207.85	207.98	207.76	207.6	206.75	207.87	208.59	206.78	207.65	206.32	207.49	207.48	207.68	207.32	207.42	207.43	207.67	206.99	207.86	207.84	207.17	206.09	207.03	207.43	207.3	208.92	207.89	206.95	207.48
211.17	210.8	212.03	212.43	211.13	211.94	211.06	211.28	212.12	211.43	212.46	212.24	210.8	211.43	211.72	212.2	212.1	212.12	212.26	211.18	212.05	211.01	211.47	212.57	211.25	211.71	211.01	210.58	213.05	211.52	212.26	211.53	211.9	211.88	212.77	212.34	210.77	210.58	209.69	211.28	211.63	211.48	210.54	211.73	211.43	211.03	210.47	211.36	210.46	211.4
210.8	210.58	211.95	212.35	212.51	212.4	210.82	211.53	212.9	211.79	210.96	211.27	210.72	211.7	211.72	211.45	210.97	211.33	212.59	212	212.22	211.7	212.12	211.21	211.97	211.04	212.33	211.86	212.26	210.91	212.04	210.78	211.27	211.68	210.96	210.33	211.08	212.38	211.3	212.5	210.6	211.82	212.13	212.4	210.7	210.95	211.85	211.7	211.54	211.86
203.33	204.36	203.66	203.11	201.71	203.24	203.24	205	202.98	203.06	204.1	204.09	203.7	202.93	204.37	205.21	203.33	203.19	203.15	203.54	203.64	204.03	203.52	202.37	203.37	203.67	204.68	202.95	203.93	203.62	203.37	204.04	204.77	203.47	203.26	203.84	202.92	202.78	203.65	203	203.61	203.19	204.03	203.66	204.39	203.46	203.12	203.54	203.32	203.36
208.25	206.36	207.03	207.69	208.52	208.01	207.93	206.96	208.08	208.83	207.49	207.48	207.77	207.73	208.52	208.16	208.34	207.69	208.44	208.52	208.68	207.08	208.14	207.28	208.11	207.79	207.87	208.31	209.28	207.2	207.23	207.71	207.51	207.1	207.56	207.6	207.58	208.79	207.34	208.16	207.7	207.69	208.24	207.97	208.41	207.92	209.24	206.88	208.27	207.14
212.26	212.05	213.14	213.05	213.89	213.62	212.12	212.29	212.23	213.15	211.46	212.19	212.73	212.78	211.82	212.96	212.52	212.85	211.26	214.06	211.53	213.03	211.71	212.69	212.64	212.21	212.63	212.74	212.68	213.38	212.01	211.92	212.44	211.97	212.78	212.09	212.47	212.78	211.97	212.9	211	211.7	212.02	213.03	213.19	211.94	211.53	211.78	212.11	212.12
208.88	208.41	207.84	208.69	208.59	208.01	208.79	208.14	208.11	208.45	207.83	208.75	208.89	209.27	208.22	209.26	208.68	208.96	208.19	207.96	208.58	208.21	208.3	208.93	208.42	208.16	209.64	207.75	206.91	208.31	208.47	208.11	207.67	207.76	208.74	208.96	208.18	208.38	209.44	209.54	208.55	209.48	208.46	207.86	208.36	208.52	208.21	207.81	209.86	208.11
216.91	216.7	216.55	217	217.38	216.48	217.46	215.17	217.3	215.88	217.41	216.55	216.99	217.1	218.17	215.98	216.74	216.72	217.02	217.28	215.66	216.97	217.95	216.93	216.67	217.11	216.68	216.39	217.67	216.75	215.97	217.49	217.22	216.83	217.01	217.38	217.43	217.01	217.8	217.43	217.44	216.65	216.89	217.59	216.95	218.01	217.48	216.66	216.38	217.04
202.77	201.26	202.85	201.93	201.59	202.42	202.79	202.63	202.44	202.71	202.96	201.96	203.08	203.36	201.1	202.98	202.57	202.81	200.91	203.07	202.29	202.92	202.35	203.15	202.13	202.26	202.5	202.32	202.82	202.22	202.41	201.58	202.46	202.54	203.16	202.32	203.24	201.64	202.08	202.67	201.89	202.23	202.03	202.83	202.08	201.44	202.7	203.22	201.75	201.93
194.47	194.49	193.93	194.35	193.39	193.71	193.62	194.66	193.88	194.18	194.54	194.5	194.9	193.28	194.16	193.34	193.15	194.5	194.95	194.36	194.72	194.51	193.51	194.76	194.71	194.98	194.22	193.63	195.79	193.35	194.26	194.24	194.56	195.16	194.33	194.41	194.23	192.84	194.23	193.2	194.49	193.7	194.5	194.41	194.17	194.02	194.45	192.77	194.03	193.72
209.19	208.38	208.58	208.7	208.28	209.1	208.61	208.32	207.84	209.19	208.41	209.02	209.58	209.33	209.38	208.25	209.29	208.06	209.94	208.83	208.55	210.9	209.66	208.31	208.09	208.54	208.78	208.95	208.73	209.25	208.73	208.59	209.15	209.61	208.54	209.25	208.93	208.85	208.51	209.45	207.98	208.22	209.08	209	208.61	209.72	209.04	208.88	209.24	208.38
207.67	207.79	207.04	207.39	207.64	208.15	209.23	207.05	207.2	207.13	208.54	207.48	207.72	208.06	208.39	207.57	207.11	208.45	208.56	209.23	207.41	207.26	206.94	208.48	207.84	207.44	207.51	208	208.14	207.91	208	207.71	207.46	207.08	208.04	207.95	208.05	208.63	208.02	207.36	207.7	208.25	207.95	207.28	207.14	207.37	208.2	208.01	207.26	208.11
214.02	213.03	213.73	214.33	213.49	213.16	214.45	214.35	213.38	213.81	212.96	214.39	213.29	214.53	213.47	213.45	213.96	213.45	214.63	213.64	213.59	212.83	213.68	213.55	213.82	214	213.94	213.45	213.14	213.78	214.36	213.63	214.04	214.9	213.93	214.59	213.33	214.95	213.51	213.74	213.15	213.14	214.24	213.22	214.83	214.73	213.85	213.25	212.9	213.41
208.14	208.38	208.68	208.06	208.9	208.86	209.23	207.96	209.13	208.28	208.09	209.02	210.12	210.04	210.19	208.51	208.45	209.84	208.33	209.34	209.12	208.64	208.68	208.19	209.49	208.29	209.23	208.45	208.68	209.63	208.73	209.07	207.44	208.73	209.31	208.93	209.15	208.33	208.73	209.04	207.88	209.04	209.08	209.8	208.74	207.86	208.66	209.74	207.64	208.62
208.02	208.93	208.89	207.94	208.21	207.66	208.43	209.55	208.64	208.44	209.43	208.49	208.29	208.64	209.02	208.82	208.75	209.01	207.74	208.58	208.93	207.92	208.91	208.56	208.15	209.07	209	208.26	209.2	208.8	208.29	207.88	208.05	207.35	208.1	208.29	208.36	210.05	208.04	207.71	209.85	207.91	207.92	209.78	209.07	208.47	207.9	208.15	208.75	209.49
207.89	209.24	209.07	208.85	208.36	208.81	208.55	209.01	207.62	208.97	209.34	208.76	207.87	208.25	209.24	208.01	209.07	208.04	208.76	208.18	208.43	208.36	208.81	210.2	210.26	207.99	208.87	209.59	208.46	208.54	208.74	208.78	207.94	208.53	208.57	208.35	209.68	207.92	208.9	208.78	208.9	209.61	208.02	208.99	209.37	208.76	208.79	208.82	209.46	208.78
204.09	205.17	205.45	203.99	205.56	204.35	205.02	205.03	203.95	205.61	205.04	204.42	205.78	203.58	204.21	204.68	205.49	205.14	204.35	204.78	204.75	204.5	204.37	205.36	205.12	204.5	204.29	205.5	204.63	203.8	204.62	204.77	205.2	205.38	204.65	205.01	205.72	204.08	204.48	205.16	204.5	204.53	204.81	205.07	205.26	205.17	204.21	204.72	204.47	204.25
200.76	198.58	199.81	200.74	201	201.61	201.44	200.85	200.84	200.27	200.28	201.22	199.46	200.44	200.59	200.26	199.89	199.93	201.03	200.42	200.81	200.32	200.78	200.17	200.96	200.36	199.34	199.87	201.27	201.88	200.26	199.7	198.5	200.72	199.81	200.72	201.43	202.03	200.84	200.89	200.98	201.05	200.66	200.25	201.97	200.71	200.26	200.54	200.21	199.98
208.11	207.36	207.87	207.86	207.33	208.71	208.02	207.03	208.34	206.93	207.98	207.71	207.32	208.63	208.71	207.94	208.29	209.17	208.05	207.56	207.16	208.56	207.84	207.24	207.67	208.01	207.21	206.73	207.44	208.27	208.22	207.43	206.24	207.97	208.13	208.22	208.68	207.51	208.48	207.24	207.86	208.21	207.67	207.09	207.86	207.62	207.84	206.55	207.33	208.08
211.81	213.14	212.13	212.55	212.95	212.79	212.49	211.24	211.83	212.63	212.87	212.16	212.45	212.81	211.44	212.89	212.07	213.24	212.06	211.96	211.25	212.8	212.56	212.24	213.8	212.31	213.21	213.8	212.74	212.24	211.08	212.37	212.45	212.14	212.29	212.21	212.39	212.07	212.48	212.2	212.61	211.58	212.33	212.28	211.68	212.46	213.21	211.91	212.68	212.33
203.49	203.69	203.49	203.45	203.14	203.67	204.55	203.76	203.51	202.27	203.31	204.38	203.16	203.6	202.59	204.82	203.83	203.35	203.8	203.8	202.9	203.94	202.9	203.17	203.93	203.44	204.76	203.68	203.37	204.17	203.25	204.97	203.32	203.79	204.64	203.64	202.88	203.16	204.42	203.52	203.16	204	202.76	203.7	203.48	203.04	203.07	203.47	205.55	202.98
208.95	208.28	207.77	207.91	208.51	208.81	209.49	208.07	209.13	207.91	208.78	209.06	208.97	208.36	210.19	208.38	207.99	208.46	208.47	208.36	208.83	208.45	208.63	208.53	208.91	208.69	207.09	207.81	208.93	208.3	207.95	207.48	207.92	208.04	208.02	208.27	208.34	207.57	209.18	209.21	207.49	209.43	207.73	209.07	209.84	209.24	208.76	208.81	207.62	208.37
214.27	213.96	213.39	213.69	213.83	214.96	213.94	213.57	214.12	214.17	214.66	213.98	213.94	213.81	214.06	212.8	213.5	214.32	213.75	213.91	214.15	213.61	214.34	213.56	212.51	214.41	213.59	213.64	213.74	213.48	213.91	213.98	214.8	213.82	213.53	213.37	213.4	213.9	215.39	213.59	214.19	214	212.94	213.93	214.32	212.27	213.98	214.16	212.92	213.16
203.89	203.17	204.46	204.41	202.55	204.69	205.27	202.83	203.13	204.87	204.84	203.61	203.28	205.17	204.33	203.65	204.03	205.37	203.54	203.43	203.36	204.72	203.6	204.35	203.78	204.03	203.25	203.23	203.66	203.58	203.88	203.62	203.16	203.96	203.09	203.83	202.7	202.73	203.09	203.95	202.64	204.19	202.8	203.8	203.95	203.33	204.8	203.6	204.32	204.1
205.67	204.51	205.33	205.07	204.95	206.08	205.01	205.86	205.04	204.84	205.09	205.22	205.31	205.48	205.64	205.8	205.63	206.1	205.58	205.38	205.38	205.47	206.61	205.08	206.16	206.43	205.16	204.66	203.72	205.54	205.75	204.98	205.11	206.4	205.49	205.24	205.84	206.71	206.39	205.18	205.26	205.58	205.3	205.5	206.81	205.74	206.26	206.52	206.2	204.64
208.52	207.34	207.6	207.78	207.48	207.53	206.87	207.88	208.1	208.24	205.77	209.16	207.45	207.79	207.13	208.96	206.39	206.95	206.95	207.46	207.53	207.24	207.94	206.72	206.21	206.68	207.6	207.13	207.78	206.52	207.65	208.15	206.86	207.53	207.69	208.55	207.75	207.69	207.94	207.49	206.65	207.5	207.81	207.64	207.18	208.29	207.41	206.08	207.72	207.13
208.52	207.56	207.9	207.85	208.18	208.29	207.71	206.74	208.29	207.48	208.16	207.26	207.7	207.28	208.62	208.5	206.43	208.68	207.91	208.51	207.46	206.42	207.68	207.65	206.32	207.04	207.54	208.24	207.92	207.84	208.29	206.73	207.3	208.02	206.6	209.16	207.93	207.83	208.35	207.73	207.44	207.55	208.68	208.68	206.86	208.33	208.35	207.77	208.55	207.94
212.25	212.87	212.57	211.63	212.04	212.02	211.64	212.68	211.87	212.15	212.79	213.45	212.35	213.23	213.13	211.87	212.08	212.67	212.75	212.33	212.59	211.44	212.13	212.05	211.9	213.21	213.56	212.64	211.96	212.5	212.64	213.13	212.8	212.42	213.21	213.99	212.76	212.46	212.01	212.04	213.05	212.12	212.12	211.51	211.75	212.45	212.7	212.18	212.02	212.6
216.87	217.2	217.05	216.92	217.47	215.72	217.14	216.63	216.89	217.71	217.7	217.52	217.28	216.42	216.44	216	216.55	217.46	217.17	217.1	216.77	217.2	217.63	218.4	216.2	218.13	217.1	216.43	216.46	217.07	217.51	216.44	217.01	216.13	217.02	216.91	216.54	217.37	217.91	217.16	216.59	217.45	217.17	217.29	217.09	216.17	217.29	216.75	217.05	216.3
212.69	213.27	212.99	212.42	212.67	212.38	212.21	212.97	210.38	212.26	212.09	213.36	213.36	212.56	211.39	211.58	212.2	212.64	213.05	212.45	213.33	212.57	212.12	212.55	212.2	213.13	212.72	213.23	212.28	212.47	213.09	212.49	212.63	211.6	212.01	212.83	211.57	213.67	212.6	211.73	212.68	212.66	211.79	212.48	213.03	211.69	212.35	212.41	212.49	211.72
208.38	208.97	209.23	208.44	209.41	208.44	209.07	209.08	207.96	209.07	209.82	210.34	208.53	207.74	208.6	209.94	209.53	209.14	208.71	209.24	207.31	207.59	208.26	208.05	208.19	209.17	207.48	209.32	208.2	208.69	208.32	207.61	208.9	209.72	207.8	207.97	209.36	208.46	208.54	208.4	208.66	208.28	208.29	208.89	207.64	208.39	208.75	208.79	208.09	207.51
205.51	205.31	203.94	204.72	204.22	204.16	205.59	204.17	205.1	204.84	203.99	205.25	205.36	203.35	204.05	203.81	204.27	204.48	204.73	203.7	204.35	203.15	206.29	204.05	204.53	204.6	203.9	205.19	204.65	204.26	205.22	205.83	204.14	203.89	204.59	205.25	205.08	204.23	203.52	203.61	205.12	204.64	204.85	204.44	204.03	204.42	203.53	204.78	204.55	205.21
207.92	209.07	209.54	208.44	207.86	209.56	208.83	208.26	208.89	208.13	208.04	209.82	208.76	207.55	209.25	209.01	208.53	208.94	209.09	208.85	208.74	208.39	209.54	208.8	207.97	208.51	208.31	208.52	209.35	208.33	209.68	208.9	208.46	208.33	208.03	208.72	207.89	207.76	208.45	208.68	208.83	207.77	209.46	208.5	208.52	208.55	208.09	208.95	208.99	209.02
210.41	211.77	212.05	211.55	211.65	210.96	211.96	210.86	211.75	211.75	211.9	211.47	211.37	211.9	212.25	212.47	212.52	210.85	212.22	211.1	210.53	211.54	210.54	212.49	211.47	211.74	211.13	211.63	211.04	211.79	211.28	212.06	211.82	212.45	211.82	210.57	213.03	211.33	212.36	210.94	212.07	211.41	210.57	210.21	211.73	212.84	211.49	211.48	211.5	212.68
206.71	208.29	208.64	208.01	207.09	208.02	207.84	207.46	207.83	208.22	209.38	207.76	207.48	207.87	208.55	208.46	208.52	207.63	208	206.83	206.92	207.27	206.98	209.04	207.61	208.52	206.55	206.26	207.98	207.99	207.91	207.48	208.21	208.81	207.81	207.39	206.81	206.9	208	206.44	207.85	208.48	206.84	208.45	207.47	207.79	207.09	207.57	207.39	206.95
209.8	209.98	209.2	209.67	210.4	210.22	209.3	208.79	209.54	210.08	211.78	209.48	208.33	209.46	209.55	209.13	209.47	209.3	209.34	209.61	208.23	209.65	209.4	209.56	209.64	208.84	209.12	210.13	209.15	208.53	208.98	209.56	209.93	209.76	209.26	208.69	208.95	209.49	209.62	208.47	210.76	209.08	209.74	209.71	209.62	210.44	208.74	209.8	209.09	208.51
200.45	200.07	200.81	200.39	199.02	200.86	200.24	201.32	200.21	201.79	200.41	201.38	199.05	200.16	201.26	199.83	200.59	201.37	200.62	200.2	199.58	200.26	199.69	201.23	200.84	200.28	200.47	200.33	198.79	200.36	199.58	201.02	199.13	199.26	200.27	199.9	200.57	200.26	200.37	201.69	200.93	200.55	200.9	200.48	199.94	200.26	200.13	200.21	200.29	198.51
208.3	207.99	209.46	209.16	208.27	208.16	208.55	208.34	208.57	208.69	208.25	209.02	209.05	208.28	207.74	208.25	207.8	208.97	209.47	208.07	209.16	208.32	208.68	207.27	208.48	209.22	208.76	208.91	208.9	208.25	209.17	207.88	208.71	207.84	208.94	207.6	208.6	207.42	208.4	207.9	208.82	208.28	208.76	208.13	208.05	209.21	208.68	208.87	208.71	207.37
207.51	208.63	208.82	208.7	207.88	208.76	209.04	207.85	208.53	208.6	208.39	207.99	209.43	208.56	208.12	208.35	208.52	208.61	209.35	208.36	208.09	206.99	209.39	209.15	208.42	207.95	207.93	208.31	208.81	207.39	208.19	209.05	208.7	207.92	209.35	209.01	208.38	208.32	208.57	209.76	208.87	208.75	208.2	208.05	208.71	208.58	209	208.62	208.59	209.73
203.49	203.94	203.58	204.83	202.7	203.36	203.18	203.08	202.63	202.97	204.3	204.73	203.38	204.35	203.42	204.16	203.36	203.32	203.76	202.68	204.28	204.35	203.27	204.07	203.55	203.22	204.51	203.5	203.51	202.69	203.06	203.9	203.06	203.01	203.99	203.73	204.35	203.05	205.08	203.17	202.54	202.68	203.87	202.48	202.69	203.07	203.78	203.14	202.52	204.06
202.68	203.05	203.35	202.66	203.66	203.87	202.69	203.45	204.04	203.38	203.21	204.87	203.16	203.73	203.87	204.3	203.39	203.83	204.23	202.73	203.32	203.59	202.89	203.75	203.74	203.7	204.88	203.36	202.47	203.62	203.08	203.33	202.37	202.96	203.6	202.91	203.83	203.97	204	203.6	203.71	202.72	204.52	205	202.36	203.35	204.01	204.06	203.95	203.56
208.38	207.25	208.17	207.58	208.01	207.63	206.99	208.9	208.59	206.9	206.92	207.38	206.8	207.73	207.94	207.2	207.82	207.61	208.36	207.09	207.45	207.94	207.98	208.48	208.11	207.47	208.3	207.83	207.4	208.29	206.92	208.25	208.26	207.76	207.83	207.2	208.46	207.74	208.6	207.45	207.27	207.51	207.79	207.65	207.82	208.27	206.29	206.99	207.08	207.74
193.63	193.46	194.33	194.68	195.25	193.5	195.36	194.55	194.41	193.81	193.99	192.65	194.01	193.97	194.92	194.34	194.75	193.56	194.02	194.76	193.85	194.64	193.09	194.22	193.53	194.99	193.77	193.83	194.59	195.35	193.59	193.61	194.72	194.76	195.35	194.38	193.78	195.02	194.35	193.71	195.17	193.68	194.93	194.25	193.25	194.3	193.73	193.94	193.75	194.03
212.37	212.67	212.5	211.18	212.07	212.17	213.01	211.29	211.35	212.17	212.82	213.17	211.51	212.22	212.81	212.63	212.65	212.58	212.63	212.71	210.81	212.73	212.29	212.12	212.66	212.19	211.47	212.73	212.32	211.55	212.84	212.75	212.4	211.83	211.72	212.06	212.31	212.5	211.5	212.69	213.31	211.78	211.49	212.55	211.92	212.98	212.97	213.07	212.06	212.86
208.13	209.26	209.12	209.3	208.09	207.98	207.91	208.03	208.68	208.55	209.17	208.34	207.66	208.05	208.64	208.88	208.97	208.35	207.84	208.55	208.64	209.02	208.37	208.92	210.29	208.72	207.92	207.64	208.02	208.4	208.46	208.47	208.22	208.26	208.27	208.1	208.53	208.04	207.03	208.39	207.86	207.54	208.61	209.11	209.27	208.39	208.22	208.5	209.12	208.32
198.73	199.26	199.44	199.12	198.9	199.84	199.34	198.76	199.3	199.94	199.71	200.89	199.63	200.31	199.48	200.17	199.2	200.24	199.05	199.79	200.52	200.5	199.26	200.1	200.26	199.22	200.32	199.25	199.21	199.01	198.71	199.89	198.91	199.32	200.34	199.12	199.62	199.48	199.52	199.9	199.24	199.77	199.32	200.41	198.97	199.03	199.71	199.19	200.25	199.8
206.63	208.95	207.99	207.31	207.99	207.47	208.66	206.86	207.07	207.26	208.03	207.59	207.14	206.75	207.13	208.24	208.07	207.16	208.37	207.34	208.79	206.93	208.46	207.71	208.24	206.14	207.44	207.26	207.98	206.82	208.04	208.43	208.07	208.75	207.98	208.11	208.23	207.94	208.37	208.56	208.81	208.14	207.56	208.07	207.44	207.84	208.43	206.98	208.1	207.85
207.46	209.83	209.01	208.18	209.59	209.28	208.22	209.61	208.37	208.18	208.32	208.46	209.02	208.21	206.66	208.23	207.97	209.05	207.76	207.78	208.19	208.29	207.97	207.89	207.9	207.54	208.41	208.87	208.68	207.88	208.21	208.5	207.78	208.71	208.73	209.51	209.1	208.44	208.29	208.5	208.06	208.41	208.08	208.75	208.45	207.21	208.43	208.48	209.2	207.86
209.24	209	208.29	209.52	208.32	208.69	209.68	208.55	208.55	209.49	208.65	208.91	208.44	208.14	208.82	209.6	207.38	208.58	208.83	208.72	208.64	208.79	208.22	208	209.15	209.27	208.61	208.59	209.48	208.76	208.3	209.67	209.15	208.63	209.65	209.48	209.28	209.7	208.55	208.68	208.66	208.28	209.15	208.6	208.25	209.46	207.83	208.28	208.01	208.12
201.16	200.72	200.75	200.37	200.22	200.12	199.76	200.13	201.35	200.29	201.52	200.42	200.16	201.15	201.54	200.26	199.54	200.05	200.32	200.63	201.11	199.44	200.95	200.37	200.59	201.22	201.24	199.79	199.75	199.08	200.36	201.56	201.87	200.85	201.6	201.15	198.9	199.77	200.17	200.75	200.71	200.22	200.06	201.16	199.64	200.26	200.36	200.13	199.37	200.33
212.76	214.33	215.18	213.37	213.22	213.64	214.38	214.66	214.38	213.15	212.32	212.79	212.41	213.17	214.71	213.88	213.2	214.11	213.24	213.83	213.1	213.43	214.49	214.53	214.27	214.25	213.35	214.59	213.54	213.31	213.03	214.91	213.31	213.06	214.47	213.53	213.86	213.16	213.38	214.52	215.04	214.38	214.32	214.76	213.24	215.1	213.59	213.67	212.98	214.2
205.92	204.54	205.07	204.76	204.61	204.09	204.75	205.75	204.79	203.9	204.88	204.04	206	204.64	204.13	204.53	205.05	204.21	204.78	204.7	204.1	205.77	205.18	204.95	204.93	205.18	204.28	204.18	203.6	204.31	204.59	205.23	204.88	203.23	203.72	205.07	205.22	204.55	203.24	204.81	204.79	205.27	205.62	204.8	204.43	204.73	205.48	205.27	204.77	205.08
199.98	198.95	199.12	199.46	199.89	198.94	199.42	198.96	199.64	199.74	200.18	199.16	199.59	198.84	198.6	199.53	199.47	199.99	200.12	199.48	199.96	198.86	200.3	199.53	199.73	198.25	200.04	198.72	199.09	200.31	198.94	199.47	199.61	199.04	199.05	200	199.59	200.04	199.11	199.32	200.16	199.83	199.12	199.39	198.34	199.56	199.32	199.79	199.38	199.6
205.85	205.26	206.11	205.79	204.89	205.43	205.52	205.77	204.33	206.3	206.64	205.66	205.37	205.94	205.2	205.37	205.02	205.52	205.18	205.05	205.22	204.92	206.65	205.58	205.81	206.45	205.03	205.95	205.09	206.19	204.95	206.53	205.54	205.7	206.03	205.57	206.03	205.88	206	206.63	205.25	204.9	205.1	206.36	206	205.39	206.15	205.23	205.17	205.96
217.6	216.03	216.21	217.7	216.57	216.99	217.42	217.6	217.32	216.87	217.86	216.96	217.42	217.34	218.53	216.67	216.89	216.85	218.24	217.72	216.78	216.81	216.57	216.24	216.42	217.53	217.29	218.64	216.8	216.7	217.56	216.73	216.58	216.84	216.81	217.28	217	217.54	215.39	217.1	215.7	217.12	217.65	217.84	217.43	218.05	217.08	217.02	217.21	217.01
211.85	212.97	212.66	212.54	212.93	212.6	212.33	211.53	213	213.17	211.91	212.42	211.32	213.24	213.43	212.41	211.23	211.79	211.94	212.5	212.57	211.63	211.39	212.23	212.06	211.98	211.52	211.88	212.41	212.42	211.91	212.53	212.07	213.66	213.04	212.67	212.75	213.2	212.16	212.99	212.54	213.3	211.87	213.32	212.05	212.05	212.43	212.86	213	212.49
206.57	206.09	206.28	206.11	206.23	206.93	207.47	206.19	206.03	206.79	206.97	205.71	206.34	206.11	207.08	206.36	205.79	206.28	206.73	206.87	206.26	205.16	205.78	205.88	206.93	206.15	206.46	207.71	206.77	206.74	206.57	206.53	206.02	205.7	205.77	207.04	206.98	206.04	206.22	205.52	207.34	206.71	205.77	206.71	205.76	206.93	205.83	206.64	205.89	206.61
208.31	207.81	207.94	209.91	208.16	209.06	209.27	208.81	208.82	208.28	208.72	207.31	210.23	208.48	208.83	209.01	208.85	208.47	209.05	208.19	209.05	208.24	207.38	208.92	208.3	209.7	209.07	208.08	208.97	208.44	208.11	207.81	208.86	207.82	209.3	208.53	208.23	207.99	207.63	208.6	209.29	208.81	209.02	208.99	209.15	208.48	209.33	208.72	208.74	208.97
217.59	216.02	217.42	217.36	216.58	216.06	216.28	218.01	217.24	216.24	217.64	216.54	216.34	217.47	216.06	216.87	217.85	216.14	217.1	216.96	216.85	216.89	216.91	217.02	217.52	217.6	218.01	217.72	217.65	216.88	216.63	217.48	217.06	217.24	217.01	216.42	218.07	217.12	217.93	217.61	215.71	216.46	217.06	216.99	216.27	216.75	218	216.39	217.07	216.81
200.08	198.64	199.43	201.39	201.08	200.28	199.79	199.45	198.72	200.5	198.43	199.31	199.27	199.69	199.04	198.46	199.75	199.49	198.94	198.71	199.89	199.67	200.09	200.48	197.97	198.72	199.31	198.46	200.97	199.65	200.62	199.72	199.57	198.76	200.73	200.08	199.76	200.31	200.78	199.57	199.42	199.75	198.75	198.96	199.4	199.22	200.54	200.12	199.15	198.54
205.38	205.53	205.59	204.81	205	204.06	203.74	205.24	204.48	205.18	207.07	204.86	205.03	204.84	204.84	204.94	204.95	203.56	205.25	204.66	205.37	204.39	204.84	204.46	204.75	205.44	204.62	205.84	203.62	204.89	206.05	204.3	204.54	204.92	203.64	205.38	204.32	204.73	205.28	203.86	205.46	204.5	204.76	205.27	205.67	204.24	204.67	205.82	204.52	204.78
212.66	212.17	212.65	211.88	211.87	212.12	212.69	212.7	212.83	212.24	212.75	211.24	213.57	211.33	212.15	212.79	211.99	212.19	212.9	212.54	211.52	213.65	212.91	212.67	212.85	211.68	211.46	211.32	211.99	212.64	212.75	211.54	210.66	212.48	211.19	212.51	213.26	212.73	211.59	211.75	212.73	212.24	212.22	210.39	213.45	212.08	211.42	213.42	213.18	211.73
218.03	218.81	217.34	217.87	218.36	217.33	216.94	216.59	217.95	217.9	218.38	217.75	216.84	216.53	217.74	218.07	216.87	217.92	217.03	217.8	216.79	218.19	218.92	217.08	217.58	218.29	217.24	218.35	217.03	218.46	218.3	218.8	218.29	217.73	218.32	217.36	216.51	216.87	216.47	218.34	216.88	217.15	217.12	217.41	217.57	218.25	218.19	216.93	217.9	218.12
204.96	204.84	205.61	204.46	204.12	204.64	204.79	204.85	204.41	205.59	205.77	204.67	204.88	204.92	204.8	204.9	204.58	205.9	204.16	204.6	204.53	204.05	203.73	204.99	204.02	203.87	204.83	205.06	205.01	204.73	204.17	204.9	204.46	204.06	203.29	205.3	204.47	204.22	203.09	205.6	205.09	205.22	203.81	203.31	205.85	204.72	204.52	204.16	204.93	203.85
200.47	200.91	200.18	201.39	200.86	200.98	199.96	200	201.22	201.47	200.27	201.2	202.7	200.55	201.46	202.05	200.89	201.17	201.01	200.5	201.63	201.84	200.02	201.03	201.23	200.08	201.25	200.92	201.43	201.32	200.75	201.04	200.65	201.69	202	201.35	200.87	201.13	200.96	200.79	201.42	200.9	201.38	201.37	201.21	201.26	200.37	201.05	200.63	201.69
202.59	201.53	201.7	202.2	202.42	201.68	201.9	201.44	203.62	202.42	202.99	203	202.56	201.31	202.55	202.69	202.7	202.88	201.98	202.62	202.97	202.74	202.18	203.55	202.21	203.23	202.73	202.05	202.84	202.83	203.06	202.54	202.91	202.94	202.61	201.57	201.99	202.76	203.47	202.57	202.28	202.08	202.64	202.22	202.91	202.6	202.07	201.98	202.99	202.47
203.55	202.79	201.97	202.56	204.79	203.86	204.4	202.2	203.23	203.21	203.75	202.68	203.68	203.91	202.9	202.82	203.24	204.18	203.76	202.9	202.83	203.21	202.25	202.47	203.59	202.43	203.88	202.18	203	203.65	202.3	203.78	202.73	202.83	202.58	203.39	203.07	202.35	204.43	203.17	203.56	204.57	203.16	202.89	203.13	202.82	202.94	203.61	202.62	202.4
205.75	205.06	205.86	206.24	206.11	205.45	205.21	205.58	204.78	205.68	205.96	205.36	205.19	206.02	206.03	206.26	205.78	206.25	205.13	205.82	203.88	206.17	204.89	205.9	206.51	204.59	205.34	205.57	205.63	206.22	205.4	205.2	205.07	205.5	205.64	205.78	206.64	204.6	205.78	205.82	204.85	205.61	206.44	204.72	206.28	204.96	205.57	205.45	206.09	205.78
209.91	209.3	210.01	209.81	208.82	209.68	209.59	209.62	209.56	208.79	209.07	209.72	209.5	209.69	209.1	208.4	210.67	208.96	210.41	209.44	210.05	209	209.48	209.15	209.9	208.98	209.86	209.19	210.29	210.64	209.7	210.09	210.9	210.31	209.17	209.35	209.86	209.93	210.82	208.74	209.12	209.7	209.99	209.23	210.16	209.52	209.47	210.03	208.61	208.9
208.72	208.45	208.45	208.01	209.86	208	208.25	208.55	207.03	208.44	208.28	207.83	207.06	207.91	208.71	207.93	207.93	208.34	208.56	207.88	207.4	207.34	208.7	207.3	207.25	207.69	207.94	207.78	207.37	207.92	207.81	206.98	207.74	208.6	207.98	208.49	208.58	207.11	206.88	206.58	208.83	207.97	208.48	208.7	208.06	207.07	209.35	206.95	207.17	207.83
201.82	203.32	203.43	202.7	202.25	202.63	202.75	202.21	203.02	202.14	200.59	202.23	202.59	202.11	202.35	201.94	203.71	202.1	203.35	202.95	203.4	203.24	202.27	203.47	202.31	203.37	202.35	203.2	203.24	203.03	201.72	203.09	202.47	202.8	202.83	201.92	202.47	202.46	201.63	202.59	202.05	201.29	203.19	203.3	202.94	202.52	202.89	203.69	202.8	201.51
203.37	203.72	204.22	202.81	202.43	203.18	203.1	203.47	204.13	203.22	202.35	203.4	203.6	202.69	202.53	204.07	202.73	203.13	204.05	202.53	202.14	202.93	203.14	201.64	203.88	203.11	202.18	202.8	202.3	203.11	203.87	202.77	202.94	203.02	203.72	203.69	203	202.89	203.28	202.72	203.03	204.2	202.83	203.66	204.07	204.42	203.41	203.13	202.35	203.19
203.2	202.74	201.91	202.37	201.95	202.38	202.42	202.92	203.77	203.81	203.02	201.79	203.87	202.26	202.51	203.71	202.65	202.13	204.05	201.57	201.06	203.2	202.9	201.84	202.97	202.4	202.93	202.54	201.4	203.24	202.83	202.89	203.66	202.63	203.78	202.72	203.55	201.91	201.24	202.25	202.38	202.56	203.15	202.34	202.92	201.17	202.66	203	203.64	202.12
212.61	211.88	213.83	213.04	212.49	211.71	212.2	211.12	211.91	212.83	212.19	212.27	212.17	212.33	212.71	211.64	213.61	212.76	213.04	212.49	212.17	212.72	211.86	212.53	213.23	211.18	212.98	212	211.63	212.16	211.57	212.95	212.01	212.44	212.95	212.75	211.52	212.64	212.24	212.25	212.15	213.21	212.91	212.08	211.84	213.12	211.78	212.95	212.11	212.38
212.03	213.8	211.79	213.05	212.04	212.41	212.69	212.66	211.63	212.3	212.92	211.68	211.8	211.93	212.49	212.19	212.4	212.27	211.43	212.63	212.47	212.53	213.47	212.52	212.68	212.9	212.82	212.17	213.15	212.03	213.23	212.79	212.65	212.1	213.04	212.1	212.45	212.67	212.04	211.62	211.94	211.98	211.84	212.21	212.43	212.27	212.33	211.64	212.38	211.25
216.75	216.5	217.71	216.97	217.22	216.6	217.87	217.37	216.21	216.71	216.57	217.35	216.03	217.06	216.32	216.24	215.92	215.81	216.99	216.58	217.22	217.44	216.97	217.62	218.07	216.64	217.29	217.38	216.92	217.15	217.79	216.63	217.65	218	216.66	216.79	217.9	216.82	215.77	217.61	217.19	217.03	217.14	216.79	217.36	217.37	217.44	216.15	217.46	216.65
206.85	206.21	206.66	205.67	206.52	206.84	206.04	206.28	206.29	206.56	206.88	207.14	206.28	208.17	206.47	206.38	206.8	206.6	207.15	207.25	206.57	206.26	206.28	206.11	206.36	206.28	206.49	205.99	207.02	206.82	205.91	206.45	207.25	206.35	206.1	206.17	207.28	205.53	205.68	205.8	205.45	206.98	206.31	205.96	205.99	205.72	206.74	206.49	206.42	206.59
204.68	205.66	205.15	205.52	204.22	204.06	204.32	203.73	205.41	205.22	204.68	204.97	204.58	206.5	204.13	205.17	205	205.81	204.63	205.27	204.83	205.2	205.9	204.21	205.83	205.1	203.77	204.78	206.37	203.06	205.43	205.2	203.29	205.01	204.48	205.44	204.87	204.23	203.55	206.17	204.94	204.86	204.28	204.59	204.65	204.2	204.98	205.21	204.52	204.52
217.07	216.21	216.27	216.68	217.36	216.36	216.52	216.99	217.21	216.83	218.19	217.21	217.61	216.91	216.14	217.33	216.74	217.46	217.44	217.32	217.32	217.45	217.94	217.15	216.43	216.72	217.73	217.18	216.33	217.22	217.71	218.44	217.41	217.19	216.3	216.9	217.87	217.13	217.27	217.54	216.38	216.34	216.97	216.05	216.89	216.84	217.9	216.4	216.89	217.94
204.26	203.16	204.48	203.38	203.19	202.78	203.08	202.81	203.41	203.04	203.16	203.2	202.65	203.81	202.53	203.79	203.33	203.77	203.37	203.08	204	203.53	202.68	203.43	204.13	204.24	203.82	204.23	202.85	202.76	204.99	202.85	203.24	203.9	203.71	203.5	202.77	202.88	203.58	203.05	204.01	203.35	203.7	202.79	204.33	204.61	204.18	203.95	203.27	204.25
212.8	213.22	213.03	213.11	212.81	213.52	214.63	213.31	211.92	212.48	213.08	212.51	214.07	212.89	213.4	212.53	211.82	213.17	213.85	213.48	213.46	212.68	212.27	213.56	212.19	213.27	213.04	212.81	213.01	213.39	212.94	213.29	213.06	213.16	213.97	212.55	212.88	212.19	212.83	213.73	212.89	213.51	213.26	212.91	213.1	213.04	213.27	212.96	213.63	213.47
199.57	199.91	199.7	198.89	199.37	199.93	199.07	199.92	200.02	199.5	200.24	199.66	199.81	198.35	200.15	199.24	198.66	199.78	199.08	199.58	199.21	198.57	199.93	199.49	200.01	200.14	200.1	199.65	200.22	199.43	199.1	199.08	199.66	198.84	199.82	199.06	199.19	198.69	199.16	199	199.21	200.26	199.21	198.97	199.62	200.2	199.68	199.17	199.46	200.02
206.15	205.36	206.07	206.24	205.92	206.7	205.75	205.44	206.23	206.32	205.95	205.72	205.93	206.44	205.44	207.02	204.37	205.51	204.75	206.46	205.13	204.33	205.33	205.95	205.61	206.39	204.78	206.35	205.56	206.26	205.15	205.34	204.93	206.42	204.75	205.35	206.7	206.64	205.5	205.51	204.37	205.05	205.58	205.67	204.99	206.08	205.3	205.6	204.45	204.94
203.53	203.07	203.94	203.83	202.84	202.33	203.01	204.91	203.3	202.84	203.16	203.07	203.97	202.57	203.21	203.4	204.17	203.19	203.96	201.92	202.78	203.95	204.42	201.74	203.82	202.24	203.9	202.98	202.43	203.98	203.99	203.27	202.74	203.77	202.93	202.75	202.36	204.21	203.16	203.51	202.82	203.58	203.41	203.05	203.05	203.86	203.81	203.11	202.65	202.11
199.45	199.79	199.06	198.01	199.93	199.71	198.93	199.24	199.41	198.73	198.3	200.26	199.27	199.9	199.51	199.45	199.51	199.82	199.44	200.07	199.16	197.84	200	198.92	200.16	200.27	199.56	199.32	199.28	199.62	198.98	199.93	199.62	198.98	199.05	200.06	199.83	199.69	199.47	199.55	198.68	199.62	199.61	199.4	200.23	198.57	199.79	200.15	199.38	199.61
206.94	205.96	207.78	207.7	207.39	208.2	208.29	208.46	207.19	206.79	207.61	208.95	207.41	206.95	207.11	207.14	207.72	208.74	207.43	206.87	208.15	207.53	207.68	207.65	206.4	207.07	208.31	206.68	207.43	206.37	208.25	206.54	207.98	207.47	207.93	208.39	206.83	207.91	206.81	206.23	207.35	207.52	206.66	208.75	206.99	207.92	207.36	208.06	207.14	208.2
199.36	199.7	199.02	199.5	198.89	199.72	199.88	199.07	198.99	198.66	200.05	199.09	200.15	199.97	200.07	199.48	199.99	199.02	199.12	199.25	199.31	200.26	198.52	198.4	198.42	199.5	197.86	198.61	199.96	199.39	198.34	199.58	198.72	199.03	198.3	199.07	199.81	198.76	199.74	199.59	199.14	199.52	199.28	198.75	199.79	199.27	200.02	200.04	199.77	198.57
208.2	208.44	208.41	207.1	207.75	207.01	207.42	207.73	208.04	208.28	207.51	207.2	206.84	207.87	207.58	207.54	208.76	207.57	208.68	207.84	209.3	208.29	207.82	207.96	208.32	207.71	208.38	207.2	208.32	207.58	207.54	208.76	208.42	207.87	206.12	205.81	207.46	206.95	207.92	207.9	207.49	207.55	208.01	207.54	207.59	207.49	207.58	208.79	208.67	208.6
194.18	194.78	193.25	194.66	195.15	193.82	194.56	194.28	195.08	194.63	194.63	194.26	194.17	194.71	193.88	193.76	193.7	193.56	194.5	194.68	195.08	193.56	195.27	194.91	194.31	194.13	192.65	193.19	193.6	194.44	193.35	194.26	193.87	192.72	194.45	194.71	194.42	194.93	194.07	194.57	194.2	194.52	193.37	194.28	193.87	194.73	194.34	194.77	194.04	194.02
208.65	208.57	208.65	209.43	208.52	208.04	209.05	209.59	209.31	208.28	207.79	208.66	209.57	208.59	207.8	209.35	209.38	208.39	209.12	207.55	206.93	209.06	208.91	208.41	208.31	208.08	208.9	209.64	208.8	208.61	209.22	207.42	207.71	208.53	207.82	209.07	207.71	208.45	210.46	208.2	208.7	208.36	207.92	207.86	209.53	208.9	210.07	208.75	207.95	206.75
212.22	212.1	211.15	212.56	212.4	211.04	211.74	210.47	212.18	212.53	211.95	211.73	212	212.21	211.14	211.95	212.96	211.39	212.16	211.93	213.12	212.54	212.02	212.63	211.56	211.36	211.66	211.45	212.08	212.7	211.28	211.97	213.11	211.81	211.39	211.55	212.04	212.06	211.66	212.54	212.29	211.42	211.33	211.6	210.61	212.37	211.1	213.26	211.63	211.8
200	200.62	200.65	199.38	200.27	200.93	200.08	199.81	200.26	199.38	199.99	198.32	199.83	198.46	200.35	199.62	199.51	198.73	200.17	199.66	199.85	198.94	198.89	199.18	200.86	199.31	200.11	199.63	197.81	199.77	199.97	199.54	200.39	200.01	200.27	199.25	199.56	200.24	199.74	201.3	200.04	199.92	199.2	199.63	199.51	199.98	199.95	199.75	200.63	198.47
204.4	205.34	204.07	204.81	205.08	205.03	204.23	204.47	204.19	204.4	206	204.83	204.43	205.08	204.51	204.22	204.36	204.36	204.9	205.46	204.94	205.87	205.76	203.29	204.57	205.55	205.13	203.61	205.95	204.27	204.4	204.45	205.14	205.57	204.39	204.95	205.12	206.16	204.53	204.92	204.51	204.33	204.41	204.72	205.57	204.07	204.71	204.7	204.17	204.25
203.85	202.22	204.69	203.72	203.85	203.42	202.25	203.74	202.82	203.06	202.99	203.39	202.53	203.14	204.07	203.47	203.3	202.35	202.48	203.96	202.9	203.07	203.21	203.35	202.97	202.87	203.22	203.72	203.04	203.54	202.49	202.94	202.81	203.09	201.76	204.35	203.98	203.65	203.69	201.7	203.15	202.89	202.75	203.86	203.5	203.22	202.29	203.71	202.14	202.66
209.74	207.11	208.96	208.28	208.25	208.21	208.04	208.62	208.97	209.41	209.12	208.52	208.7	209.72	208.98	208.73	208.06	208.97	208.96	208.14	208.54	208.42	210.33	207.81	209.42	208.83	208.77	208.28	208.92	208.98	208.16	208.44	208.84	209.23	208.07	209.22	208.19	208.21	208.66	209.1	208.61	208.02	209.37	208.86	208.41	208.85	208.56	207.93	209.13	207.58
210.87	210.95	211.89	211.38	212.12	212.53	212.7	210.73	211.39	211.98	210.22	212.57	212	211.53	212.93	211.7	210.36	210.18	211.71	212.31	211.12	210.89	211	211.16	211.11	211.37	212.06	210.96	212.1	211.05	212.42	211.85	210.87	210.66	211.73	211.03	210.9	210.31	211.46	211.5	211.23	211.54	212.38	211.44	211.49	211.06	211.39	211.08	211.09	210.71
201.47	200.22	201.2	200.24	200.44	200.46	200.75	200.98	200.8	201.2	201.23	200.3	200.09	200.27	199.93	200.38	200.09	201.66	200.66	199.92	201.13	200.42	201.41	199.46	200.38	199.2	200.5	201.33	200.87	201.17	200.76	198.81	200.89	199.81	201.03	200.18	199.93	199.47	200.24	200.85	200.83	200.58	200.43	201	200.5	200.02	200.69	200.58	199.58	200.37
204.33	202.68	203	205.22	203.71	204.07	204.26	204.2	204.35	202.79	203.81	202.56	204.86	204.72	203.92	204.16	203.37	204.94	203.97	203.77	203.04	203.88	203.97	204.68	203.48	204.44	203.61	204.72	203.89	202.81	204.03	205	203.73	203.65	203.82	204.51	205.22	204.1	203.86	203.74	204.65	204.17	203.43	203.84	204.1	204.86	205.2	202.56	204.23	203.5
211.95	211.87	211.94	211.39	211.34	211.81	211.52	210.75	211.89	211.49	210.8	212.75	212.45	212.28	212.28	211.95	211.53	211.88	211.81	212.79	211.6	212.82	211.31	211.33	211.07	211.27	211.91	211.88	211.91	211.47	212.79	211.82	213.67	212.65	211.92	211.08	211.46	213.27	212.31	211.86	210.04	211.8	210.65	212.49	211.77	212.06	211.51	210.99	212.18	211.36
208.58	208.98	208.01	208.49	208.73	208.84	208.32	208.53	207.09	207.89	208.63	208.37	208.5	207.48	208.12	208.09	208.13	208.03	207.53	207.46	207.19	207.63	207.25	209.02	209.3	208.19	209.38	208.93	208.92	209.39	209.32	208.16	209.16	209.78	209.14	209.82	209.22	207.93	208.57	208.65	208.49	209.73	207.82	209.1	208.63	210.46	208.66	208.45	208.76	208.06
197.96	196.78	197.41	198.2	198.04	198.07	198.17	198.61	198.44	197.68	199.03	197.79	198.2	199.11	198.18	197.59	198.08	197.71	198.6	198.28	196.83	198.68	197.71	197.83	198.53	197.53	198.89	197.4	198.09	197.71	198.14	198.63	198.78	197.36	197.47	197.97	197.65	198.34	197.44	197.87	197.69	199.09	197.89	197.44	197.28	197.82	197.55	198.86	198.61	197.52
195.64	194.93	194.83	195.8	195.25	195.57	195.13	194.84	195.29	193.81	194.84	194.96	195.14	196.44	194.95	195.37	195.25	195.5	196.42	195.75	194.48	194.31	195.67	196.29	195.63	195.01	194.91	195.59	195.45	195.31	194.39	195.96	195.91	193.93	195.67	194.04	194.64	195.17	195.61	195.15	196.06	196.49	195.95	194.85	195.18	194.96	195.34	195.79	194.93	195.42
194.15	193.59	194.98	193.5	194.62	194.43	194.83	193.18	195.54	194.77	194.22	193.07	194.72	194.37	193.87	193.81	194.67	194.16	193.36	194.84	194.04	194.73	194.67	193.98	195.38	193.12	192.85	193.08	195.17	194.66	195.04	193.63	193.78	194.17	194.3	194.4	194.7	195.44	194.33	195.11	193.93	194	194.66	193.35	194.58	193.37	193.44	194.09	194.87	194.43
200.73	200.91	201.01	200.44	201.09	200	199.57	200.64	200.25	201.45	199.12	198.91	200.47	198.89	199.95	199.69	199.44	200.34	199.71	200.77	199.89	198.81	200.79	198.97	200.36	200.26	200.3	199.36	200.23	199.56	200.24	200.12	200.25	199.96	199.44	199.47	199.18	199.08	201.12	200.22	199.87	199.79	199.69	200.21	201.1	200.19	201.35	200.21	199.67	199.52
203.79	203.17	203.22	203.59	203.29	204.01	201.9	203.14	202.62	202.73	203.22	203.97	203.29	202.72	203.32	203.76	203.19	203.22	203.78	203.59	202.92	202.42	202.51	204.72	202.83	202.88	201.97	205.1	203.93	202.96	202.87	203.21	203.8	203.85	201.46	203.78	203.33	202.81	202.81	202.68	203.68	203.12	202.28	202.59	201.92	202.28	202.52	201.97	202.86	204.42
201.3	200.56	200.17	199.92	200.36	199.17	200.98	201	200.04	199.66	199.33	199.75	199.94	200.08	200.29	201.38	201.13	199.77	199.62	199.28	200.46	199.49	198.88	199.99	199.86	199.91	200.73	200.91	200.08	200.96	200.56	200.79	200.63	200.53	199.63	200.07	199.44	201.3	200.74	200.09	199.95	201.4	199.92	200.85	201.55	200.63	200.3	199.47	200.46	199.38
208.56	208.52	207.63	209.26	208.15	209.12	207.3	207.64	208.73	207.71	207.83	208.73	208.19	209.29	208.86	208.3	209.21	208.67	207.44	207.95	207.8	207.43	207.79	208.52	207.91	208.77	208.55	208.51	209.15	208.03	208.51	209.3	207.74	208.97	208.2	208.79	209.06	208.32	209.27	208.19	207.62	207.88	206.47	209.11	206.98	208.97	207.75	208.05	208.25	208.65
199.51	198.37	198.12	199.66	198.78	199.18	198.49	199.58	198.87	198.9	198.21	198.38	197.07	198.91	198.38	198.71	198.69	198.67	199.2	199.13	198.77	199.45	198.23	197.65	197.84	199.05	197.99	197.67	198.07	198.23	199.65	198.74	198.4	198.6	199.95	198.28	197.05	198.1	198.86	198.01	199.31	198.93	198.95	198.93	198.05	198.46	198.79	198.04	197.96	199.19
202.8	202.03	202.28	203.09	202.05	202.42	202.02	202.37	201.96	201.83	201.97	202.57	202.66	202.74	202.96	202.65	203.63	202.66	203.09	202.41	203.14	202.39	202.36	203.15	201.31	202.37	201.68	202.08	203.17	202.67	202.33	202.22	202.16	203.58	202.41	202.7	203.22	202.45	202.43	202.55	203.15	203.23	202.35	201.39	203.02	201.1	203.46	202.21	202.63	203.11
207.11	208.35	207.42	206.11	208.74	207.96	208.41	207.53	206.8	207.03	207.88	207.86	207.59	206.94	207.53	207.68	207.6	206.83	206.89	207.12	207.33	207.36	208.56	207.26	207.47	207.49	208.5	207.48	208.07	208	207.25	208.75	207.84	207.82	207.17	207.76	208.41	208.12	207.99	206.99	207.28	207.74	207.25	207.15	206.24	207.33	208.25	207.51	207.01	208.4
212.91	211.73	213.38	213.63	213.07	212.93	210.97	212.89	212.7	213.67	212.32	211.53	212.92	212.88	211.34	213.08	211.97	212.76	211.93	213.13	211.76	211.25	212.26	212.04	212.15	212.36	212.33	211.87	211.24	212.35	212.94	212.9	212.58	212.87	211.87	213.12	212.2	212.46	212.96	212.03	212.37	212.49	212.62	211.91	211.72	211.41	212.41	213.04	212.24	212.41
208.16	208.16	208.6	209.03	208.66	209.15	209.07	208.3	209.09	207.64	209.65	209.43	208.47	207.11	208.42	208.07	209.03	210.8	209.45	209.29	209.26	208.26	208.81	208.66	208.15	208.35	209.05	207.91	209.04	209.42	208.83	210	208.73	208.28	208.96	209.15	208.56	208.38	208.69	209	208.34	208.82	209.84	208.61	208.01	208.93	209.16	209.39	208.83	209.67
209.36	210.05	209.1	207.65	208.34	208.79	209.3	208.05	209	209.29	208.04	208.01	208.98	209.04	208.92	208.97	208.25	209.48	209.15	208.32	208.74	208.65	208.53	210.05	207.46	208.43	209.2	208.42	208.44	209.26	208.82	208.41	210.08	208.59	208.81	209.61	208.38	209.01	208.77	210.03	209.22	207.68	208.79	208.47	209.95	208.77	208.18	209.91	208.55	208.84
200.45	200.66	199.64	200.97	200.67	199.59	200.98	200.13	200.66	200.65	200.5	200.96	199.71	201.3	199.82	200.38	200.68	200.37	199.31	200.15	201.37	201.06	200.53	199.22	200.3	201.34	200.21	200.54	200.06	199.93	199.89	200.99	200.22	200.2	200.1	201.38	200.69	200.72	200.49	199.43	200.73	200.41	199.78	200.67	200.82	200.86	200.21	199.84	200.69	200.7
208.09	208.64	207.46	209.02	208.86	208.88	208.19	207.76	208.77	207.8	208.19	208.37	208.54	207.73	208.98	208.67	208.44	207.94	207.18	208.38	208.41	208.87	208.95	207.83	207.89	208.75	208.04	209.34	209.1	208.59	207.59	208.29	208.66	208.07	209.02	208.05	208.76	207.44	206.95	209.94	208.96	208.16	209.39	208.66	209.22	209.09	209.79	208.29	207.95	208.83
211.09	211.24	212.46	211.8	212.56	209.48	211.77	211.87	210.54	211.71	212.18	212.09	211.35	211.1	211.52	211.63	211.6	211.68	211.83	210.72	211.46	211.63	211.91	212.53	210.46	211.4	211.81	211.2	211.49	211.28	211.42	211.96	211.56	210.98	211.31	211.74	212.47	210.72	211.24	210.95	211.34	211.73	211.32	211.09	211.24	210.49	211.62	210.83	211.08	212.41
203.25	203.39	202.3	204.44	203.54	202.73	203.78	203.21	203.3	202.33	204.13	202.49	202.47	203.19	202.35	204.42	203.44	203.24	202.32	203.3	203.63	203.85	203.28	203.1	202.97	202.75	203.06	202.69	203.06	203.03	203.16	203.7	202.58	203.5	203.42	202.82	202.05	204.16	204.09	201.56	202.8	203.17	203.49	203.09	203.41	202.97	203.32	204.48	203.13	203.67
208.03	207.9	208	208.04	208.32	207.86	208.25	207.77	207.78	207.45	208.59	209.49	208.39	207.26	207.43	208.89	207.69	207.82	207.48	207.61	207.92	208.53	209.04	208.09	206.88	207.92	206.8	208.66	208.01	207.92	207.21	207.28	208.1	207.63	208.02	208.18	207.41	208.74	207.81	208.67	206.72	208.96	206.99	206.95	207.8	208.56	207.52	209.24	207.3	207.8
206.97	207.56	207.76	207.64	207	208.05	207.43	207.04	207.07	206.94	207.55	207.3	206.34	207.68	208.55	208.26	207.86	207.85	207.24	209.02	206.5	208.82	207.23	207.41	207.37	208.62	207.84	208.31	208.38	208.11	207.66	207.31	206.76	207.36	207.68	207.76	207.37	207.93	206.85	206.97	207.24	206.94	207.32	207.42	208.39	207.75	207.62	208.13	208.8	208.24
200.75	201.29	201.26	201.63	200.38	200.29	201.55	202.12	201.24	201.15	201.76	201.3	201.28	201.02	201.68	201.5	201.24	201.52	201.09	200.48	200.67	201.1	201.45	202.16	201.26	201.09	201.84	201.52	201.41	200.71	201.5	201.56	202.34	200.5	200.65	200.79	200.72	202.07	201.56	201.66	201.37	200.32	200.11	200.38	201.59	201.17	202.51	201.8	200.47	201.25
201.82	202.59	203.9	202.32	202.65	202.46	202.72	202.51	203.64	202.29	200.97	202.82	203.05	202.87	202.88	203.02	201.17	202.14	203.07	202.94	202.96	203.76	202.56	203.02	202.95	202.08	203.12	202.98	202.58	203.14	203.25	204.16	201.26	201.94	201.61	202.68	202.64	202.03	203.15	202.22	201.3	202.41	202.55	202.57	201.6	202.19	201.76	203.02	202.6	202.79
207.25	207.5	207.97	206.1	207.19	207.71	206.77	207.85	207.55	208.08	207.59	208.32	208.49	206.56	208.19	207.98	207.39	208.72	207.25	206.5	207.39	206.27	207.69	207.17	207.65	207.08	206.79	208.35	207.48	208.05	207.85	208.69	208.1	207.42	208.06	209.06	206.87	207.67	207.44	205.99	207.81	208.09	207.87	207.3	207.83	206.84	207.41	208.08	207.66	208.44
203.01	203.74	201.06	202.5	202.93	202.86	201.63	202.28	202.73	202.2	202.81	202.61	202.91	201.88	202.39	203.07	201.6	202.86	202.68	203.65	202.31	202.95	202.66	201.92	202.22	203.28	202.61	203.49	201.67	203.77	202.29	202.28	202.6	203.47	202.57	202.67	202.78	203.63	202.73	202.99	203.17	203.25	202.76	202.23	203.03	201.98	202.1	201.85	201.94	202.64
211.39	211.03	211.29	212.01	211.67	212.17	211.33	211.98	211.22	211.59	211.24	211.13	212.33	211.94	211.53	211.94	210.86	211.62	212.38	212.21	211.13	212.81	211.34	211.24	213.28	211.93	211.98	209.6	211.27	212.01	212.13	211.59	211.23	212.17	212.25	212.01	211.49	211.52	211.41	212.6	211.07	212.06	212.76	211.18	212.76	210.56	211.46	210.81	211.04	211.63
203.68	202.99	203.03	202.38	203.59	203.33	203.25	202.85	203.98	202.65	203.04	204.16	202.81	203.58	202.9	203.62	202.37	202.98	203.7	204.14	202.65	202.97	202.98	202.99	203.52	202.84	202.26	201.59	203.58	203.53	203.42	201.93	202.92	204.18	202.86	203.73	203.5	205.03	203.09	202.84	204.27	202.23	202.95	203.05	203.97	203.31	203.4	203.24	203.27	202.98
217.37	217	218.5	218.13	217.01	216.56	217.25	216.03	217.05	217.03	217.35	217.56	216.78	217.58	216.41	216.63	217.54	216.15	215.69	218.69	216.76	218.46	218.15	215.83	218.51	216.54	216.14	217.47	217.72	216.88	217.27	217.23	217.27	216.69	216.26	217.34	215.71	217.6	218.03	216.49	217.39	216.73	217.45	216.21	217.62	216.62	218.55	216.6	216.78	217.24
205.41	204.77	204.07	205.01	204.89	205.3	204.3	205.28	205.41	204.69	204.82	205.15	204.59	205.77	203.76	204.24	205.58	204.99	205.8	203.56	203.88	204.37	205.56	204.38	205.2	205.27	204.28	204.95	205.21	206.02	205.23	204	204.84	205.19	203.74	204.61	205.73	205.18	204.66	205.66	205.38	205.53	203.6	205.24	204.86	205.29	205.75	204.24	205.13	204.86
199.75	199.36	200.21	199.25	199.07	199.85	200.01	199.38	200.08	198.94	199.5	199.01	200.34	199.01	199.48	200.16	199.62	199.94	200.19	199.36	200	200.28	200.19	198.99	199.14	199.22	199.56	198.09	199.01	199.42	198.72	198.42	199.29	199.21	199.1	199.83	199.08	199.82	199.07	200.13	199.21	199.98	199.4	199.38	199.45	199.73	198.41	199.86	198.84	200.13
207.38	207.63	208.03	207.05	208.23	207.46	207.95	208.2	208.44	207.16	207.09	207.89	207.92	208.31	208.04	208.73	208.17	207.45	207.38	208.15	207.45	206.86	208.15	207.73	208.01	207.93	208.06	208.55	206.47	207.66	207.36	206.96	208.41	208.89	207.39	208.08	207.89	206.99	208.83	208.11	207.98	207.22	207.98	208.6	207.23	208.33	207.69	207.56	207	207.22
207.18	207.28	207.81	209.14	208.02	207.87	208.25	207.65	207.73	207.85	206.8	207.38	207.72	207.62	207.09	207.47	208.08	207.21	207.47	207.16	207.76	208.25	208.02	206.89	207.42	207.98	208.64	208.28	208.26	208.36	208.35	207.15	206.84	208.53	207.43	208.36	207.79	207.39	207.86	206.46	208.36	208.31	208.28	208.87	207.83	207.97	208.22	207.2	209.32	208.77
217.38	217.08	216.89	215.36	216.66	217.06	215.36	216.92	216.09	217.33	217.47	216.16	215.93	216.88	216.91	217.38	216.69	217.02	216.32	216.98	217.1	217.21	216.79	216.8	216.75	216.47	217.54	217.46	217.44	217.24	216.87	218.15	217.85	216.99	217.34	216.87	215.82	217.31	216.33	216.41	216.1	217.31	215.63	217.06	216.87	217.58	217.09	217.43	216.08	217.61
207.44	209.16	208.15	208.51	208.58	208.84	209.2	209.95	208.76	208.8	208.82	208.73	208.19	208.61	209.33	208.68	208.76	208.26	209.66	208.55	208.83	207.97	208.88	208.56	209.33	208.11	208.31	207.6	209.21	209.57	209.2	208.32	208.9	208.29	209.85	208.79	209.14	208.29	208.49	208.32	210.38	208.54	208.71	209.82	208.85	209.4	209.25	208.43	209.57	208.4
205.72	204.91	205.58	204.56	205.29	204.3	205.45	205.53	204.69	204.68	204.79	204.98	205.33	205.25	204.79	204.24	205.19	204.46	204.37	205.29	203.71	204.59	205.67	205.96	205.04	204.56	204.99	203.82	204.49	204.53	205.15	204.57	204.93	204.71	205.37	204.19	204.72	203.93	205	204.01	204.72	204.01	204.05	204.82	205.12	204.96	205.1	204.48	205.07	205.23
211.74	211.54	210.92	211.31	212.18	211.57	210.78	211.39	210.59	211.51	210.84	211.18	211.65	210.8	211.66	211.58	211.22	211.82	211.76	211.1	212.44	211.52	211.68	213.35	211.35	212.15	211.95	210.98	212.3	211.73	211.67	211.23	211.46	211.59	212.57	211.16	211.9	213.65	210.8	210.9	211.13	210.66	211.65	210.6	210.31	212.95	212.17	211.24	212.3	212.15
209.06	208.38	207.29	208.95	208.23	208.36	208.76	209.01	207.76	208.97	209.08	208.72	209.26	208.17	208.02	208.16	209.05	208.68	206.91	208.1	207.28	208.78	208.5	207.92	207.93	208.68	209.24	208.81	208.87	207.81	208.04	208.77	209.33	208.69	209.07	208.32	208.42	207.94	208.79	208.18	208.05	208.32	208.45	206.67	206.94	208.76	208.29	207.43	208.25	208.47
209.35	209.32	208.23	207.74	207.6	208.1	208.22	208.27	208.69	208.1	208.88	209.36	207.89	208.55	207.82	208.49	208.9	209.34	209.44	208.04	208.08	208.26	209.79	208.75	209.44	207.85	208.78	207.51	209.19	208.52	207.98	208.94	209.76	208.7	208.36	209.16	207.2	208.25	208.76	208.42	207.89	208.35	207.93	207.81	208.34	208.76	208.72	209.56	207.46	208.75
213.17	212.55	212.69	212.4	212.56	212.49	212	211.67	212.04	212.49	212.39	212.98	212.18	212.43	213.28	213.13	212.69	212.65	213.21	213.39	211.72	211.53	212.02	211.63	212.49	212.3	212.52	212.75	212.38	213.43	212.28	212.18	212.28	210.67	212.36	212.78	211.58	211.91	212.18	211.66	212.19	210.8	212.14	212.35	211.29	212.72	213.71	212.65	212.01	212.79
204.71	204.87	204.89	206.21	204.4	204.48	205.01	203.8	204.67	203.21	205.11	204.45	205.61	204.62	204.46	203.09	205.07	205.95	205.17	204.42	204.58	204.85	204.54	206.07	205.71	204.41	204.93	204.64	205.26	204.43	204.68	204.3	205.03	205.03	205.23	204.93	205.14	204.89	204.34	204.68	205.19	205.24	204.06	203.6	204.69	204.5	204.35	203.94	205.17	204.95
199.82	198.91	198.5	199.38	200.49	199.4	199.55	199.31	198.31	199.25	199.88	199.39	200.36	198.55	199.09	198.49	198.84	198.66	198.68	199.52	199.4	199.61	200.27	199	200.03	199.42	199.73	199.44	198.64	198.58	200.36	198.98	199.58	200.05	199.98	199.34	200.27	199.52	197.9	200.28	198.93	199.16	199.85	199.43	198.56	199.01	199.32	199.86	199.8	198.66
207.67	209.46	207.32	208.85	207.84	207.88	207.51	208.05	207.11	207.62	207.11	206.98	208.42	208.72	208.47	208.85	206.96	207.55	207.51	207.53	210	208.57	208.3	208.07	207.86	207.93	206.96	208.01	208.43	206.98	207.6	207.6	207.16	208.73	207.24	207.5	207.63	207.38	208.38	207.06	207.34	207.16	208.49	208.3	208.52	207.73	207.28	206.78	207.63	206.92
218.54	217.07	217.66	217.43	217.7	217.13	218.44	218.25	218.08	217.88	218.52	216.72	217.8	217.02	217.66	218.01	217.1	217.85	217.53	218.55	216.98	217.5	217.38	218.66	217.75	218.78	217.22	217.48	218	218.12	218.37	217.03	218.64	217.51	217.41	218.06	217.36	217.95	218.21	218.24	217.9	216.63	217.24	217.4	218.59	217.14	217.65	217.58	217.12	217.93
208.07	207.82	208.97	208.22	208.58	208.41	209.31	208.58	208.74	208.49	208.08	207.67	209.43	208.67	208.31	208.22	209.1	207.17	208.4	209.2	209.41	209.09	207.47	207.12	207.82	209.46	209.22	209.26	208.47	208.9	208.68	209.47	209.91	208.28	208.33	209.5	208.33	208.46	208.77	209.42	208.68	210.24	209.23	208.99	208.86	208.16	207.06	208.4	209.41	209.23
204.33	204.24	205.04	205.3	205.07	204.41	203.46	205.46	204.75	205.1	204.86	204.34	204.8	204.76	203.49	204.52	205.05	204.94	205.11	204.82	204.99	204.38	203.09	204.25	204.65	204.31	205.41	204.35	205.12	205.57	204.15	204.49	203.49	203.73	203.92	204.78	205.05	204.72	204.47	203.74	204.63	204.44	205.12	204.47	204.77	204.85	204.4	206.24	205.6	205.22
206.89	207.91	208.58	207.51	207.74	207.29	208.53	208.01	208.03	207.35	207.28	207.86	207.38	207.36	207.97	207.31	207.31	207.52	207.84	207.13	207.85	208.51	207.46	208.12	208.47	208.34	207.52	207.63	207.79	207.69	207.56	206.81	207.45	206.09	206.92	206.67	207.9	206.78	206.39	207.05	208.22	207.74	207.32	207.44	206.38	207.16	206.73	207.65	207.54	208.02
209.85	209.3	209.6	209.7	208.92	208.76	209.92	210.23	210.42	209.74	209.58	210.98	209.68	210.75	209.06	210.19	210.27	209.47	210.41	209.96	210.36	208.89	208.7	209.05	209.68	208.56	209.76	210.02	208.7	209.68	210.2	210.4	209.18	210.56	209.72	209.18	209.04	209.5	210.3	209.4	209.54	209.52	209.15	208.91	209.43	210.63	209.9	207.92	208.64	210.08
204.01	204.67	204.46	204.06	203.65	204.12	204.35	204.08	204.43	205.72	205.64	204.27	202.81	204.46	204.22	204.99	204.79	204.6	204.26	204.98	205.23	204.25	205.07	204.86	204.88	206.18	205.15	204.32	204.49	203.42	205.26	204.48	204.66	204.53	203.94	204.14	203.71	203.75	204.32	204.08	204.75	204.96	205.62	204.71	204.68	205.17	204.95	202.94	205.08	203.54
194.15	193.92	193.32	194.49	194.62	193.76	194.18	193.44	193.75	193.95	194.42	194.17	193.68	194.99	193.69	193.52	194.14	194.73	194.32	194.24	193.75	194.37	194.42	195.47	194.28	194.6	193.27	192.48	195.07	194.69	193.3	194.16	193.86	194.46	193.85	194.75	194.45	195.35	194.16	194.36	194.07	193.44	194.29	194.81	193.73	193.7	193.12	194.26	194.29	194.86
208.13	208.44	207.5	208.19	207.8	208.43	207.33	207.96	208.14	207.69	208.48	207.6	207.41	208.53	208.59	208.34	207.84	207	208.41	207.13	208.09	207.6	207.57	207.71	208.16	208.04	207.64	207.88	208.8	207.71	208.38	208	206.96	207.58	206.45	207.78	206.92	207.03	207.12	207.25	207.78	207.8	207.99	207.61	208.97	208.77	208.57	207.37	207.93	207.42
209.01	208.37	207.8	209.81	209.19	208.19	208.7	208.84	207.83	209.12	209.24	208	209.71	209.25	209.92	207.99	209.5	209.35	207.01	208.04	209.42	208.14	208.45	208.62	208.5	209.07	209.41	208.95	208.25	209.13	208.61	208.67	208.1	209.53	209.19	209.06	208.28	209.66	210.01	208.02	209.25	207.96	208.66	208.74	208.95	207.78	207.65	208.39	208.59	208.57
207.76	207.62	207.55	207.03	206.45	206.96	207.31	205.57	207.89	208.2	206.45	207.45	208.68	206.9	207.13	207.64	206.51	207.57	208.04	207.95	207.85	207.71	208.21	207.58	208.2	207.64	207.13	207.94	207.44	207.79	207.73	207.21	207.86	208.08	208.96	207.53	207.92	208.54	207.59	206.57	207.53	207.63	208.59	207.56	208.54	209.26	207.07	207.51	207.73	207.94
213.9	213.67	212.21	213.61	213.07	213.48	213.21	212.45	212.82	212.76	212.55	212.83	213.7	213.24	212.23	212.96	213.23	213.35	212.73	212.95	213.34	212.95	211.81	212.78	213.04	212.79	211.85	213.02	213.08	212.97	213.04	212.94	212.13	213.34	213.62	213.81	213.26	213.56	213.48	213.71	213.03	213.91	212.3	213.12	213.59	211.82	213.06	214.4	213.25	212.72
205.83	206.42	206.69	206.74	206.24	206.62	206.38	206.53	206.67	205.63	205.87	206.51	205.74	207.24	205.95	206.01	205.45	205.65	206.95	206.09	206.46	207.39	206.85	206.38	206.34	206.52	207.48	206.14	207.17	205.19	206.55	205.59	206.27	206.31	205.84	206.21	206.74	207.23	205.97	206.32	205.68	206.55	207.36	206.37	207.24	206.74	206.89	207.34	206.43	207.53
200.24	200.81	200.88	199.73	200.73	199.98	200.83	200.02	200.97	199.27	201.73	199.46	199.77	200.01	200.28	200.4	201.78	200.22	200.26	200.21	200.63	199.85	200.89	200.54	201.1	200.37	201.09	200.41	200.8	200.59	200.71	201.79	200.31	200.23	200.21	199.58	200.17	200.78	199.24	200.16	199.76	200.5	201	199.77	200.5	201.24	201.9	199.6	199.12	201.57
208.69	207.66	210.9	210.62	209.61	208.27	210.23	209.47	210.61	208.09	208.89	209.05	210.28	209.44	209.35	208.8	209.42	209.42	210.13	209.93	209.08	209.49	209.02	209.09	210.48	209.7	208.77	208.83	210.02	208.24	209.46	208.92	209.12	209.43	209.97	209.27	211.51	209.39	210.01	210.79	210.44	209.65	210.01	209.57	209.43	208.96	208.72	209.47	208.81	208.15
207.59	208.44	206.65	207.71	207.94	207.45	207.9	208.17	208.26	207.93	207.92	208.16	206.79	208.05	208.74	208.19	207.25	208.35	207.79	208.9	208.46	206.7	208.05	207.93	207.73	207.97	207.48	207.55	208.59	207.51	208.3	206.76	207.21	206.48	207.54	207.21	207.69	207.48	207.52	208.02	207.35	207.4	207.12	208.39	207.63	209.21	206.79	208.18	207.2	206.95
212.7	212.1	211.05	212.08	211.76	210.89	213.15	211.01	211.31	212.08	212.11	211.6	210.91	212.07	211.96	212.31	212.34	211.67	211.75	210.89	212.14	211.42	211.62	211.53	211.8	211.69	211.74	211.41	211.32	211.31	212.19	210.59	211.56	211.96	211.56	212.37	212.01	211.63	210.58	211.71	213.67	210	211.89	212.11	211.99	211.2	211.21	211.83	211.66	210.67
208.99	209.29	209.02	207.77	206.97	208.48	208.63	208.25	208.89	210.33	208.49	208.64	208.74	207.87	209.57	209.46	208.79	206.51	208.08	208.82	208.17	207.26	208.15	209.17	209.08	208.18	208.14	208.8	208.42	209.94	208.12	208.49	208.54	208.08	209.28	209.42	209.31	208.81	208.36	208.77	208.61	208.38	208.63	208.83	209.21	208	210.01	209.24	209.76	209.41
204.86	202.6	203.72	202.21	202.99	202.88	204.64	203.62	202.72	202.46	204.55	204.57	203	202.93	204.21	202.71	202.03	203.6	202.43	203.98	204.43	203.73	203.83	203.56	202.61	203.36	204.18	204	203.19	203.64	204.24	203.28	203.86	204.19	203.64	202.51	204.79	203.57	203.4	204.47	203.46	204.1	203.5	203.38	203.34	202.7	203.46	203.23	203.08	203.34
207.41	205.51	206	206.63	206.23	206.56	206.27	206.03	206.21	206.96	206.1	206.48	206.53	206.22	206.28	205.84	206.39	206.38	205.96	206.48	207.41	204.91	206.29	206.61	207.7	205.87	206.53	206.6	206.79	207.19	206.7	206.07	206.96	205.33	206.75	205.01	206.38	206.32	206.22	206.81	207.05	207.63	206.88	206.43	206.05	206.89	206.12	207.73	206.12	206.36
208.89	208.38	208.68	209.07	208.98	208.43	208.72	208.43	207.91	209.38	208.66	208.95	209.38	209.37	208.26	209.36	208.79	207.25	209.3	208.15	208.81	208.92	208.18	208.85	208.34	209.17	207.86	208.46	208.58	208.03	208.68	208.44	208.9	208.26	207.66	209.71	207.9	209.67	209.73	207.03	207.74	209.29	209.04	208.87	209.17	209.25	208.26	207.76	208.45	207.66
211.72	211.82	210.42	211.01	212.36	212.38	211.54	211.88	211.67	212.1	211.4	211.47	210.55	212.97	212.72	211.24	210.91	210.77	211.72	212.42	211.72	212.08	211.6	211.1	212.05	211.87	211.95	210.83	211.36	212.03	211.75	211.13	210.49	211.23	211.02	211.62	211.8	210.73	211.93	212.08	211.63	212.02	211.35	211.95	211.35	212.33	212.12	211.62	210.33	211.57
206.53	207.46	208.12	206.88	207.58	207.71	207.86	208.02	207.54	207.6	207.39	207.51	207.39	207.43	207.74	208.06	207.69	207.24	207.37	207.51	207.93	207.38	208.46	207.32	207.11	207.65	206.72	207.66	207.62	208.2	207.93	207.43	207.45	207	207.99	207.58	207.43	207.17	207.25	207.19	207.87	208.14	207.54	207.76	206.87	207.88	207.42	206.49	207.52	208.09
206.29	206.86	206.5	205.69	205.7	206.72	206.5	206.16	206.44	206.95	206.2	206.35	206.35	205.7	207.29	205.39	205.85	205.61	205.79	206.53	205.41	206.26	206.32	206.39	206.12	206.64	206.37	206.93	206.53	205.96	206.85	205.93	206.81	206.23	207.04	206.28	206.02	206.36	205.81	206.09	205.79	207.04	207.45	206.35	206.16	206.89	205.69	206.65	206.22	205.46
208.48	208.31	210.55	208.86	208.87	208.88	208.11	208.65	208.68	208.97	210.43	208.14	209.05	209.73	209.4	210.15	208.9	208.65	208.94	208.28	209.07	208.62	208.99	208.34	208.36	208.7	209.75	207.4	209.1	209.24	208.85	209.85	208.1	208.79	208.96	209.03	208.9	207.82	208.59	208.55	207.85	209.13	209.3	210.37	209.47	208.67	208.4	207.38	208.09	208.43
217.55	217.29	217.12	217.51	216.83	216.77	216.95	216.04	217.36	216.69	216.62	217.49	216.26	217.46	217.41	217.28	217	217.01	217.49	215.98	216.73	217.47	216.35	217.89	216.69	216.63	216.35	216.28	215.92	216.12	215.97	217.08	216.34	216.15	216.14	216.51	216.89	217.9	216.74	216.25	216.71	216.16	218.28	215.43	216.29	217.09	216.19	216.11	217.23	216.97
198.87	199.36	198.9	199.97	198.75	199.87	199.47	198.45	200.21	198.51	199.47	199.61	200.25	199.69	199.01	200.12	199.73	199.28	199.28	198.93	198.87	199.04	199.29	199.57	198.7	198.6	199.47	198.1	198.72	199.72	199.95	199.86	198.21	200.72	198.29	199.38	200.08	199.12	199.37	199.59	199.62	200.28	198.59	200.07	200.12	199.41	200.34	199.21	200.13	200.03
213.35	214.84	213.46	214.86	214.53	213.92	212.78	215.07	213.58	213.46	214.28	212.52	213.17	213.58	214.35	213.35	212.77	213.64	213.82	212.94	213.83	214.33	214.04	214.69	213.05	213.78	213.72	214.57	214.46	212.69	213.61	213.39	212.87	214.02	214.03	214.86	213.66	213.94	213.2	213.57	213.37	214.19	214.41	213.41	213.29	213.87	213.8	213.02	214.8	213.45
202.85	203.32	202.26	204.15	203.18	203.67	202.64	202.91	203.11	203.83	203	203.64	203.42	202.07	203.91	203.48	202.36	202.48	203.65	203.41	203.83	203.31	202.67	204.03	203.23	202.79	203.55	203.55	204.04	203.17	203.68	203.66	202.66	204.08	203.11	203.83	203.32	204.64	202.85	202.82	202.94	202.7	203.19	202.16	203.13	203.53	203.31	203.52	202.92	203.77
204.78	203.79	204.6	203.01	204.37	203.87	204.23	202.34	204.33	204.75	204.57	204.65	204.28	204.09	205.47	203.58	205.19	204.64	204.34	203.8	203.47	203.76	205.32	204.03	204.1	204.1	204.78	203.47	204.74	204.34	203.53	204.89	203.4	204.24	205.1	204.06	204.34	203.53	203.83	204.44	204.02	203.3	204.82	204.05	203.19	204.59	205.25	203.35	203.28	202.42
203.76	203.6	203.68	203.54	203.6	203.88	204.19	203.31	202.89	203.68	204.63	204.37	204.47	204.92	203.69	204	203.95	203.77	203.38	205.07	202.87	202.68	204.14	202.42	204.92	201.73	203.34	203.3	204.22	203.81	203.82	204.25	203.05	203.5	204.28	204.61	204.16	203.56	204.88	203.78	204.76	203.67	202.18	204.08	203.87	203.83	202.8	203.93	204.26	204.38
206.88	208.72	208.63	208.05	208.02	207.12	206.53	209.41	208.99	207.07	207.88	208.01	207.75	207.84	206.75	209.28	208.42	208.19	207.33	207.32	208.32	207.92	207.66	209.17	207.13	207.47	207.86	209.07	207.92	207.74	208.37	207.91	207.67	207.17	208.02	206.86	207.4	207.6	208.49	208.93	208.12	207.26	208.01	207.69	208.59	207.98	207.18	208.55	206.82	207.83
209.39	209.18	208.06	208.82	208.81	208.91	208.13	209.29	209.15	207.58	208.67	208.88	208.58	207.92	209.11	208.56	208.19	208.45	208.43	207.92	209.54	208.74	208.66	208.6	209.32	210.25	208.49	208.74	207.65	208.65	208.22	208.94	208.74	209.23	207.64	208.65	207.34	209.2	207.57	207.82	209.29	207.95	208.85	209.06	209.14	209.15	208.81	209.62	208.11	208.6
217.89	217.23	218.3	216.73	215.28	217.71	216.71	216.58	216.93	216.6	216.9	216.72	217.59	215.73	216.89	216.74	216.77	215.85	217.94	218.58	217.44	215.89	216.93	216.31	215.51	217.18	217.87	216.62	217.31	216.44	216.55	216.62	217.74	218.16	217.89	216.48	217.46	216.93	216.14	215.31	216.89	217.04	215.89	216.79	216.13	215.92	216.55	216.96	217.83	217.94
217.15	218.42	217.58	216.64	217.87	216.7	217.05	215.2	216.45	217.06	217.42	216.42	216.82	216.53	217.69	216.43	217.35	217.67	217.72	218.25	216.4	215.6	216.95	217.27	216.64	217.53	216.75	216.84	216.12	215.87	218.08	216.41	216.55	216.91	216.08	216.37	215.71	216.62	216.23	217.75	217.11	217.6	218.37	217.82	217.11	216.58	217.08	215.92	217.33	217.9
200.66	201.15	200.19	200.74	200.45	200.89	199.48	200.12	199.52	201.27	199.43	201.49	199.93	200.87	201.46	199.91	200.14	199.03	200.48	201.36	201.35	200.98	199.88	201.25	199.57	200.94	200.35	201.42	200.85	200.97	201.17	199.46	200.02	200.93	200.5	201.31	199.91	200.74	200.56	200	200.5	200.86	198.76	200.37	199.44	200.53	200.44	200.05	199.28	201.01
203.42	203.94	203.15	202.05	202.82	203.83	203.85	203.59	203.11	204.97	203.64	201.99	204.16	203.05	202.39	203.92	203.15	204.65	203.97	202.4	202.66	202.98	202.55	203.55	203.17	203.56	203.63	203.97	202.65	203.17	203.52	202.99	203.93	202.86	203.52	202.53	202.96	203.75	203.17	203.26	203.85	202.91	202.64	202.18	201.97	202.5	203.41	203.65	203.3	203.09
212.71	210.96	210.62	212.38	212.3	211.14	211.92	211.1	210.54	211.94	211.14	211.53	212.15	210.1	211.12	210.73	211.64	213.56	212.62	211.54	211.45	211.23	211.48	211.88	209.78	211.61	211.78	211.11	211.28	211.75	211.19	210.3	210.92	211.24	211.42	211.06	211.58	211.98	212.3	211.25	211.92	210.73	211.46	212.13	212.34	212.37	210.97	211.28	212.07	211.27
208.64	207.84	207.78	207.91	207.3	207.28	207.73	207.31	207.97	207.43	206.7	208.74	207.03	208.38	207.99	207.64	206.97	207.47	207.82	207.78	207.05	209.3	208.28	208.09	206.96	205.41	208.4	208.05	207.8	206.85	207.05	208.28	207.52	207.03	208.24	207.78	207.92	206.28	207.05	207.81	207.79	207.68	208.71	207.69	206.74	208.73	208.62	207.93	207.1	207.39
202.41	203.58	203.36	203.28	203.85	203.59	203.21	203.46	202.46	202.73	203.11	203.28	203.64	202.8	203.73	202.99	203.84	202.67	202.76	204.68	203.04	202.66	203.01	204.51	203.43	202.72	203.13	203.61	202.83	204.13	203.1	203.52	203.2	202.89	204.24	202.16	204.18	202.23	203.13	203.25	203.65	204.25	203.55	203.87	203.01	203.18	203.14	202.96	202.45	202.76
209.03	209.15	209.66	208.39	209.43	208.94	207.68	209.36	209.61	208.85	208.25	208.9	210.33	209.4	209.1	208.81	209.06	208.47	209.16	208.26	207.85	210.27	208.94	209.18	208.85	209.37	208.22	208.15	209.04	208.65	209.42	207.99	208.26	208.94	208.45	208.62	208.32	209.02	208.61	208.27	208.24	209.4	207.4	208.4	209.8	210.1	208.27	207.66	207.83	208.1
217.07	218.88	216.85	218.99	218.27	217.9	216.87	217.72	217.96	218.13	219.69	217.7	217.92	217.09	217.5	218.37	217.18	217.67	218.96	218.58	217.79	217.47	217.64	218.29	217.68	218.46	217.56	217.39	218.02	218.56	219.17	217.94	218.38	218.4	217.54	217.69	217.89	218.63	217.64	217.89	216.81	217.21	219.37	216.92	216.87	218.04	218.31	218.97	216.84	217.36
208.86	207.96	209.15	209.61	210.44	208.35	209.63	210.01	209.31	209.87	210.05	209.51	209.34	209.82	208.88	209.55	210.23	209.34	210.62	209.82	209.47	209.64	210.28	210.63	209.74	209.89	209.87	208.56	209.9	210.74	208.11	208.43	210.54	209.53	209.74	210.29	209.97	209.86	209.07	209.86	209.08	208.69	209.99	210.16	207.11	210.35	209.55	210.9	210.34	209.97
213.71	213.05	213.07	214	214.37	213.27	214.91	212.7	214.09	213.23	213.89	213.85	213.74	212.84	213.4	215.2	215.12	215.01	213.48	211.92	213.37	213.87	213.82	214.92	214.33	214.12	213.83	213.74	213.24	214.29	215.02	213.33	214.14	214.63	213.2	214.29	213.86	214.88	213.35	213.74	213.52	214.95	214.82	213.14	214.7	212.96	213.75	213.19	213.78	213.75
198.49	199.39	198.89	199.68	198.54	199.04	199.79	200.11	200.25	200.44	199.5	200.13	199.08	198.83	200.35	198.69	199.07	199.17	199.9	199.03	199.36	202.02	198.9	199.61	198.69	200.18	197.7	198.65	199.82	198.85	199.1	199.6	198.64	199.41	200.92	199.99	199.59	200.22	198.2	199.79	198.75	199.53	199.47	199.08	198.62	199.68	199.16	199.67	198.8	199.42
201.2	200.75	200.04	201.07	200.79	200.37	200.1	200.37	199.33	201.08	200.5	201.42	200.14	200.43	199.91	199.61	200.21	200.46	199.82	200.19	201.37	200.88	199.83	199.96	200.3	200.85	200.28	200.88	200.55	200.09	199.94	200.09	200.09	200.83	199.72	200.48	200.49	201.07	201.63	199.93	200.71	200.39	200.74	199.96	199.81	200.05	200.29	201.04	200.57	202.29
203.6	202.65	203.24	203.95	204.52	202.63	204	202.43	203.89	203.76	203.39	202.3	202.58	203.15	203.33	204	202.8	202.17	203.83	203.23	202.28	202.3	204.3	203.12	202.13	203.55	203.3	204.18	203.45	202.45	204.18	202.42	202.99	203.55	202	203.17	203.55	203.04	202.83	203.36	203.24	203.96	202.99	202.21	202.77	202.76	203.36	202.16	202.65	202.04
203.58	202.83	204.29	203.84	204.12	202.6	204.76	203.5	203.54	203.87	202.38	204.29	204.27	204.02	203.5	202.86	203.99	203.51	204.22	203.74	202.88	203.71	205.06	203.89	204.43	203.28	204.45	203.24	202.59	204.09	204.17	203.28	203.8	203.12	204.18	203.43	204.21	203.27	203.35	203.45	204.8	203.23	204.16	202.93	203.7	203.08	203.96	203.03	203.37	203.16
207.5	207.11	208.45	208.97	209.08	208.31	208.41	209.04	208.48	208.28	208.04	209.24	209.27	209.34	208.56	209.01	208.02	208.98	209.36	208.03	208.34	208.88	207.91	208.18	207.69	208.63	206.53	208.48	208.41	208.87	209.34	207.8	209.11	208.15	209.26	208.86	207.62	208.19	208.54	208.43	209.12	208.43	209.14	207.83	209.42	209.57	208.7	209.05	209.21	208.83
199.03	200.02	199.67	198.77	199.11	199.13	198.65	200.11	200.07	198.31	198.73	200.81	199.49	197.66	198.89	199.13	199.39	198.82	200	198.5	198.12	199.11	198.92	198.89	199.43	198.4	199.48	199.8	199.95	199.74	199.07	198.15	199.18	198.98	199.21	199.46	199.62	199.29	200.23	200.12	200.17	198.9	199.23	199.63	199.24	199.12	199.53	199.18	199.54	199.29
205.06	204.82	204.39	204.42	204.09	204.14	204.32	205.47	204.16	205.18	204.3	204.21	204.29	204.12	204.97	203.85	204.65	204.61	204.51	204.29	204.26	203.8	205.4	202.91	203.22	204.41	205.08	203.53	205.45	204.44	205.24	205.45	204.26	205.34	205.06	205.01	205.89	204.63	204.49	204.54	205.4	204.5	204.96	205.09	204.41	205.07	205.7	204.46	205.51	204.44
216.57	215.27	217.31	216.38	216.83	217.01	216.89	216.71	217.23	217.26	216.65	218.02	216.82	216.95	216.54	217.8	217	216.58	216.49	216.39	217.76	217	218.05	216.82	216.25	217.09	216.08	218.3	217.21	217.71	217.63	217.6	216.73	218.1	216.52	216.06	217.06	217.56	218.48	217.24	217.27	217.35	217.24	215.72	216.68	216.78	217.03	216.98	216.63	218.03
212.37	212.78	212.06	211.42	211.75	212.3	211.73	213.75	210.83	211.78	212.46	211.88	212.5	212.3	212.15	212.24	211.56	211.5	212.9	212.02	211.76	211.38	211.67	212.88	212.79	212.25	211.59	211.95	211.66	211.55	212.61	212.29	212.24	211.35	211.8	210.84	211.96	212.05	212.07	212.12	211.34	210.74	212.62	212.25	212.12	211.37	211.31	211.19	212.71	211.92
194.18	195.37	195.57	195.3	194.91	194.97	195.51	195.71	196.12	194.97	195.38	194.03	195.77	195.1	195.19	195.35	195.81	196.38	194.48	194.58	195.41	194.8	196.2	195.1	194.75	195.69	195.26	194.94	194.53	195.27	194.34	195.89	195.45	195.46	194.54	195.56	194.72	194.97	194.8	195.17	195.76	195.98	195.41	195.69	195.2	194.92	196.01	194.76	194.58	194.79
208.23	207.75	208.49	208.64	208.82	209.43	209.24	209.22	208.52	208.57	208.53	207.96	208.43	207.35	209.31	207.94	207.55	208.36	208.23	207.97	208.25	207.96	209.14	209.06	208.83	206.94	208.14	209.57	208.49	210.15	207.86	208.98	208.22	208.74	208.8	208.93	208.76	208.61	209.13	209.39	208.84	209.36	208.57	207.59	208.43	209.18	209.58	208.83	209.04	208.44
209.06	209.59	208.38	208.62	208.13	207.73	208.86	208.44	209.3	207.98	209.07	208.79	207.72	209.25	208.76	209.9	207.95	208.69	208.77	209.5	208.64	208.05	208.5	209.61	207.79	208.52	208.79	208.32	209.15	209.23	209.81	208.9	208.2	208.81	208.88	208.74	208.18	209.17	208.72	208.57	207.41	209.28	209.09	207.97	209.72	208.97	208.2	209.09	208.8	207.82
209.68	209.07	209.18	208.94	210.24	209.8	210.33	209.78	208.67	209.16	209.38	209.2	209.32	210.22	210.25	210.2	210.74	210.53	210.77	208.9	209.79	209.02	208.58	209.75	209.53	209.57	209.88	209.57	209.93	209.58	208.29	208.94	209.73	210.02	208.62	210.9	209.34	209.24	209.45	209.23	209.79	209.65	207.9	209.27	208.59	208.39	209.39	209.58	210.21	210.31
211.16	212.11	211.71	211.4	211.94	211.36	211.85	210.91	212.82	211.92	211.65	212.3	211.73	211.36	212.62	211.46	211.99	212.63	212.46	211.42	212.2	212.02	210.9	211.8	211.21	212.08	212.09	210.8	212.24	213.19	211.83	211.69	211.44	211.69	211.78	212.9	212.47	211.71	212.31	211.74	211.59	212.35	212.46	211.53	211.82	213	213.05	211.9	211.31	210.84
205.18	205.13	205.11	204.28	205.14	205.12	206.15	204.6	205.01	205.84	205.05	204.02	205.27	205.01	204.82	204.69	206.13	204.72	204.23	205.19	204.51	205.27	205.18	204.75	204.53	204.3	205.37	203.9	204.82	204.88	204.81	204.45	205.56	205.22	205.65	204.15	204.68	203.92	204.46	204.65	204.77	204.73	204.3	204.53	204.91	203.78	205.59	204.52	205.85	203.92
199.59	198.4	197.62	198.65	198.1	197.56	199.2	197.87	197.53	198.34	199.4	197.8	199.05	198.49	198.98	198.15	199.02	199.01	199.56	198.93	199.75	198.01	198.97	198.8	199.03	198.27	197.69	198.26	199.27	198	198.59	198.42	198.53	199.19	197.31	199.02	198.57	198.7	199.28	198.21	199.06	199.89	198.4	199.4	198.57	198.12	199.33	199.13	198.41	198.65
208.54	209.74	207.72	209.33	209.1	209.25	208.39	208.96	208.43	207.85	208.82	207.77	208.36	208.54	207.74	209.08	209.53	208.94	208.35	208.65	209.72	208.27	209.16	209.06	208.68	208.36	208.08	209.76	208.59	208.96	207.81	208.76	209.44	208.23	209.21	208.66	209.46	208.95	208.47	208.4	209.64	207	209.24	209.61	208.33	209.08	208.76	209.03	208.58	209.07
207.01	208.05	208.04	207.39	209.36	207.8	207.73	207.68	208.42	208.37	207.2	207.76	207.07	207.3	206.88	207.28	208.61	206.05	206.86	207.62	208.01	207.69	207.99	206.33	207.75	207.82	207.76	206.96	207.46	208.37	207.85	208.56	206.56	206.72	208.76	207.92	208.46	207.09	207.21	209.03	207.36	208.61	208.21	208.04	206.66	207.4	207.6	207.64	206.97	206.41
204.4	204.34	204.67	204.9	205.34	204.2	204.28	205.04	204.11	205.4	205.83	205.34	205.04	205.49	204.97	204.92	205.21	204.94	204.81	204.65	204.47	204.65	204.33	205.56	204.26	204.71	204.66	203.32	204.66	205.33	203.73	205.86	203.93	204.25	203.88	204.56	204.81	205.22	205.14	204.61	204.4	204.3	204.42	204.43	205.38	204.35	204.93	204.48	205.1	204.62
209.28	208.31	208.33	207.99	208.07	208.8	208.6	208.49	209.58	207.76	207.86	209.27	209.28	208.94	209.42	207.53	207.81	207.95	208.05	209.19	208.22	207.99	208.28	208.51	207.17	208.67	208.27	206.98	207.55	208.3	207.9	207.75	208.51	208.57	209.43	208.44	208.11	207.85	208.94	209.47	207.89	208.45	209.28	209.15	208.75	209.44	208.37	209.12	208.07	208.53
209.09	209.39	210.33	208.99	209.39	210.33	210.21	210.84	209.88	209.96	209.53	209.73	208.66	210.06	210.41	208.7	209.04	210.15	209.32	209.58	209.19	209.91	209.87	209.9	209.96	211.73	209.87	210.64	209.3	209.34	209.83	209.14	209.02	209.64	210.12	208.8	208.86	208.83	210.13	208.33	210.07	209.03	210.31	208.74	209.79	209.09	210.85	209.52	210.13	210.85
208.45	208.34	209.31	208.34	208.82	208.98	208.7	209.1	208.67	208.96	208.93	208.01	208.56	207.97	207.84	208.26	208.54	207.69	208.91	207.86	207.71	208.85	208.96	207.1	207.82	208.27	208.98	208.48	208.18	207.83	208.43	209.32	207.98	207.87	207.25	207.48	208.43	208.53	207.76	208.14	209.17	208.63	208.12	209.31	209.7	208.6	208.69	208.43	207.82	208.65
203.38	203.38	202.86	203.97	203.52	203.31	202.13	203.82	203.92	204.3	203.57	203.73	204.11	203.76	204.96	203.5	203.74	204.07	203.6	204.68	204.48	204.15	203.87	204.25	203.22	202.7	203.88	202.57	203.5	203.7	204.42	203.39	204.73	203.67	204.04	204.72	204.02	203.65	203.92	203.4	203.42	204.45	203.72	203.83	205.74	203.46	203.16	203.76	205.06	204.74
200.68	200.84	200.43	198.73	199.85	200.65	199.74	200.73	199.74	201.49	199.98	199.83	200.98	200.91	199.88	199.95	200.51	200.74	201.92	199.62	200.14	199.84	201.02	201.71	200.94	200.16	200.12	199.18	199.67	201.69	200.11	199.39	199.72	200.96	200	200.04	200.69	200.05	200.74	199.93	200.38	200.6	200.16	200.54	200.03	200.15	200.19	201.13	200.42	200.2
208.27	209.17	208.62	209.14	208.09	209.11	207.59	209.15	208.15	209	208.65	209.61	209.21	209.51	207.77	209.83	208.52	208.34	208.56	208.9	209.44	209.23	208.77	209.74	209.45	208.79	208.09	208.41	208.67	208.54	208.75	208.33	208.37	209.64	207.37	209.31	208.39	208.37	208.76	208.84	208.79	208.15	209.18	208.91	208.87	209.16	209.11	208.36	207.93	208.79
212.47	211.72	212.71	212.35	212.04	212.46	213.4	212.71	212.77	212.52	212.32	211.16	212.27	212.06	213	212.65	212.23	212.55	212.62	212.57	212.26	212.49	212.69	211.77	213.01	212.23	212.17	212.31	212.13	213.17	212.02	212.64	211.07	212.04	211.55	211.45	213.32	212.49	211.95	211.92	212.31	212.39	213.4	212.16	213.43	212.69	213.43	212.52	211.98	212.36
204.41	203.43	204.54	203.29	203.74	204.8	204.1	202.04	205.11	204.32	204.99	203.49	203.7	203.27	204.26	204.34	204.48	204.5	203.62	204.29	204.41	203.8	203.5	204.6	204.15	204.53	203.43	203.81	203.52	203.25	204	204.3	204.09	203.71	204.3	203.32	205.02	205.14	204.24	202.98	203.97	204.39	204.2	203.6	204.21	203.38	203.32	203.44	205.04	203.48
207.4	206.74	207.67	207.71	207.65	208.25	207.32	207.53	209.35	207.62	206.88	207.13	207.92	206.94	207.76	206.64	207.41	207.49	207.77	206.91	207.07	207.17	209.16	207.61	208.18	207.48	207.55	208.15	207.67	207.25	208.63	207.95	206.74	206.92	207	207.71	208.62	207.87	207.41	206.55	208.48	207.49	206.79	208.39	208.04	208.21	207.39	206.69	208.51	207.9
209.67	208.45	209.05	209.19	208.4	208.8	210.26	210.83	209.59	209.93	209.72	208.61	209.17	209.03	209.33	209.88	210.14	208.58	208.92	210.27	209.32	209.96	209.28	209.17	210.33	210.84	209.2	210.08	209.64	210.73	209.65	209.32	208.72	210.66	210.85	210.52	209.39	209.31	209.11	209.97	210.19	210.52	209.38	208.61	209.56	209.19	210.41	209.32	210.32	209.02
206.51	207.74	207.4	205.91	207.19	207.29	208.61	207.68	208.09	207.41	207.12	207.84	207.35	206.73	207.32	207.34	207.8	207.33	207.49	206.81	207.93	208.31	207.82	206.95	209.16	207.59	206.74	207.07	207.41	209.66	207.74	207.58	207.41	206.89	207.65	207.72	208.69	208.21	209.26	207.59	207.8	208.52	208.21	208.65	206.91	208.6	208.04	206.44	207.57	207.72
204.23	204.32	203.68	204.27	203.84	202.85	203.39	203.64	204.78	204.25	204.19	203.48	202.96	203.26	204.25	203.21	204.42	204.1	203.39	203.41	203.81	203.79	204.29	203.94	204.01	203.76	202.94	202.81	203.86	204.68	204.08	203.31	204.51	204.38	202.6	204.18	203.35	205.77	203.64	204.01	202.71	204.01	202.78	203.85	204.15	204.01	203.22	204.22	201.98	203.76
199.02	199.28	199.83	199.15	200.09	200.21	198.39	199.97	199.99	198.44	198.06	198.17	198.96	199.7	199.64	199.23	197.96	199.93	199.3	200.3	198.69	199.7	199.01	200.05	199.02	198.58	199.25	198.58	199.67	199.82	199.18	199.05	198.24	199.55	199.58	198.73	200.07	199.72	199.12	199.38	199.89	199.22	201	199.86	200.08	199.3	199.73	198.65	199.08	200.12
204.72	204.35	204.57	204.39	203.99	205.74	205.1	204.78	203.77	204.96	204.14	205.12	206.1	205.77	203.7	204.91	204.66	205.97	204.12	205.6	205.82	205.47	203.45	205.69	204.82	205.46	204.35	204.02	205.04	206.26	204.39	205.08	204.79	205.94	204.09	205.41	205.27	203.8	204.6	204.78	204.88	204.9	204.48	205.11	204.7	204.77	205.2	203.49	205.18	206.08
211.76	212.47	211.77	211.89	211.98	210.84	212.92	211.59	211.91	212.14	211.7	212.39	212.4	211.98	210.78	211.76	211.5	211.85	211.31	212.69	212.37	211.77	211.24	209.98	212.43	211.19	211.36	211.56	212.21	211.75	212.11	210.82	211.75	211.69	211.4	211.61	213.07	213.35	210.73	212.73	212.62	212.2	211.58	211.05	212.16	211.21	212.62	211.11	211.9	212.18
207.21	207.64	207.63	207.63	207.85	207.2	207.85	207.9	208.52	207.14	207.51	207.8	207.9	206.64	209.1	208.53	207.39	208.52	208.17	207.22	207.01	207.32	208.77	207.34	207.64	207.51	206.95	208.5	207.7	206.99	208.13	207.79	207.82	207.78	208.82	208.01	207.32	207.03	207.73	207.76	207.51	207.34	207.94	207.83	208	207.49	207.66	208.83	207.79	208.14
198.42	198.99	199.34	199.5	197.6	199.63	198.1	198.38	197.91	197.7	199.14	199.34	198.71	198.19	199.75	197.09	199.35	200.45	199.04	198.93	198.39	198.33	198.24	199.14	198.18	198.74	198.13	198.47	198.54	198.96	198.12	197.85	197.86	197.52	197.4	199.06	199.59	199.24	198.18	199.95	198.45	198.29	197.91	197.66	197.65	198.73	198.98	199.43	199.01	197.67
203.28	202.66	203.79	204.42	203.83	203.79	204.08	203.76	204.26	203.21	203.48	204.44	204.14	202.95	204.1	204.51	203.15	204.14	203.06	203.08	204.34	203.9	202.98	203.23	203.56	204.26	203.06	203.66	203.67	204.05	203.81	203.19	202.7	204.64	204.27	203.48	203.56	203.63	203.8	203.65	203.98	203.55	203.92	204.05	203.69	203.55	205.02	203.24	202.43	204.75
209.31	208.48	208.19	208.52	209.65	208.76	208.98	209.59	209.24	208.15	208.66	209.37	208.26	209.03	208.39	209.44	209.15	208.11	209.27	210.55	208.79	208.52	208.62	209.18	208.13	209	208.93	208.06	208.6	209.44	209.05	208.87	208.93	209.93	209.2	208.3	208.85	208.39	208.8	208.66	209.22	208.8	208.43	208.95	209.5	208.68	209.68	209.51	208.41	209.59
207.49	207.22	208.61	208.11	207.17	207.32	207.62	208.82	207.43	207.79	207.81	207.67	207.39	207.37	208.44	206.93	207.94	208.54	208.4	207.7	207.6	207.43	208.51	207.61	208.15	207.5	208.4	208.37	208.49	208.96	207.79	207.59	207.38	207.67	208	208.07	207.43	208.51	207.75	207.73	209.15	208.35	207.36	207.99	207.48	207.75	207.53	208.2	207.41	207.59
216.26	217.01	216.78	216.32	216.4	217.63	216.66	217.2	216.29	217.16	216.84	215.71	216.29	216.3	217.13	218.3	217.41	217.51	216.99	217.43	217.02	217.2	217.08	217.02	216.93	216.88	216.82	216.64	216.44	217.33	217.52	215.93	216.75	217.52	216.07	217.61	216.46	216.86	217.49	217.54	217.06	216.15	217.11	216.73	217.41	216	217.44	218.26	217.01	216.66
207.26	208.67	206.99	208.09	207.75	208.25	208.32	208.01	208.24	208.19	207.68	207.51	208.66	208.4	208.3	206.9	207.52	208.38	206.94	207.65	207.79	207.49	207.99	207.13	207.49	207.47	207.07	208.77	206.86	207.47	207.83	206.22	207.24	206.8	208	207.5	207.48	207.92	207.78	208.33	207.32	206.32	207.34	207.09	207.81	207.99	207.13	207.55	206.65	208.32
203.86	204.8	204.98	203.44	205.24	205.82	205.1	205.09	205.26	203.26	205.66	204.06	204.79	205.7	204.9	205.72	203.76	204.75	206.04	204.81	204.32	204.42	205.46	205.77	205.6	205.19	204.9	204.51	204.47	203.91	204.77	205.31	204.53	204.91	204.84	204.74	205.06	205.49	205.43	205.53	204.26	203.8	205.68	203.04	203.3	205.74	205.34	205.25	204.43	204.02
210.65	210.37	210.18	209.9	209.79	208.77	209.29	208.88	209.66	211.11	210.61	209.92	210.11	209.75	208.85	209.15	209.97	209.23	209.19	211.41	209.82	209.25	210.04	209.01	210.07	209.69	209.6	209.75	210.41	209.2	208.48	209.66	209.81	209.08	210.17	209.68	210.06	209.31	209.96	209.56	209.26	208.82	208.89	210.36	209.12	208.95	207.72	209.71	210.01	209.52
212.53	212.18	211.74	211.99	212.95	211.73	212.01	211.86	211.99	211.99	212.87	212.83	212.12	212.34	211.86	212.03	211.7	212.47	212.36	211.8	213.1	212.55	210.93	212.24	212.63	213.05	212.48	212.61	212.75	211.83	211.82	212.86	212.75	212.74	211.87	212.94	212.66	212.64	211.88	212.03	212.46	210	211.74	212.18	212.61	212.86	212.23	212.17	212.75	212.79
199.23	198.46	200.2	199.32	199.63	198.13	199.01	198.85	198.3	198.77	198.38	198.4	198.13	197.78	198.94	199.04	198.78	198.99	198.91	198.31	198.68	197.94	200.5	198.07	198.2	198.08	198.84	198.38	198.82	197.54	198.63	198.21	198.42	199.98	197.98	198.63	198.14	197.61	198.43	197.43	198.28	199.01	197.77	199.34	199.58	199.74	198.21	199.33	198.89	199.34
205.21	204.59	205.09	204.7	205.72	205.27	203.91	203.45	204.53	204.76	205	205.49	204.37	204.18	204.28	203.95	204.48	203.64	205.6	204.82	204.14	204.15	203.85	204.76	205.05	203.85	204.51	205.24	204.13	204.29	204.24	205.1	205	203.18	204.45	203.93	205.45	205.45	204.55	202.94	203.77	205.32	206.03	205.67	204.21	204.56	204.79	203.79	203.73	205.67
211.77	210.76	212.37	212.33	211.9	210.55	211.57	211.1	211.06	212.08	211.51	212.09	211.01	211.33	211.3	211.69	211.37	210.49	211.75	211.29	212.19	211.79	212.19	211.55	212.27	212.9	211.41	209.8	211.69	210.14	211.24	212.41	211.78	212.45	212.4	211.17	211.32	211.67	212.48	210.65	212.75	212.63	211.63	211.39	211.77	212.13	212.11	212.33	210.77	211.34
206.97	206.48	206.13	206.27	206.16	207.13	206.07	206.85	205.67	206.09	206.47	205.49	206.79	206.23	206.08	207.56	205.72	206.42	205.98	206.83	205.76	206.37	206.43	205.76	206.25	206.5	207.17	206.57	206.24	206.34	206.84	207.46	206.49	205.81	206.86	207.78	205.66	207.68	205.86	206.21	206.69	206.66	205.08	205.77	207.46	205.65	206.05	206.03	206.32	206.24
201.06	199.76	199.34	199.08	199.49	199.58	199.16	199.19	198.58	199.92	199.99	199.45	199.79	198.81	199.71	199.1	198.99	199.19	200.54	198.54	200.22	198.89	199.44	199.92	199.45	198.52	199.17	200.85	199.61	199.17	200.27	198.93	198.93	200.16	200.96	199.82	200.13	199.47	200.03	199.71	199.96	199.97	200.43	199.06	200.32	199.24	199.66	197.95	199.65	199.06
205.25	203.87	204.98	204.41	204.83	204.25	204.19	205.16	203.13	204.92	204.65	204.76	204.52	204.64	204.35	204.59	204.53	204.63	204.85	203.4	205.33	205.54	203.7	204.79	204.61	205.28	205.54	204.49	204.16	205.04	205.08	205.33	203.75	204.16	203.85	204.41	204.7	204.91	205.2	204.97	204.92	203.64	204.51	204.54	204.74	204.34	204.04	204.73	204.68	205.03
218.77	218.39	218.05	217.31	218.41	217.58	217.33	217.09	217.44	218.14	217.95	217.01	218.39	218.13	218.6	217.42	217.98	217.14	218.33	217.71	218.49	217.2	216.85	216.87	218.25	217.76	219.4	217.86	218.27	217.8	216.41	218.59	217.92	216.95	216.78	217.13	218.39	218.39	218.93	217.83	217.91	218.05	217.23	216.54	218.95	218.44	217.03	218.31	217.71	216.91
205.6	206.82	206.98	206.39	205.06	206.45	206.8	206.26	205.55	206.7	205.98	206.58	206.65	206.35	206.07	206.97	207.01	207.34	206.45	206.67	206.91	206.69	205.92	206.32	206.35	205.74	205.12	207.31	206.27	207.72	206.1	206.49	207.15	206.06	206.43	206.6	207	206.42	207.01	205.88	206.07	206.86	205.87	205.72	207.17	206.34	206.09	207.01	206.32	206.84
207.72	208.59	209.2	208.31	209.13	208.69	209.04	207.78	208.31	210.1	208.64	208.93	208.37	208.98	208.84	208.81	208.46	209.43	209.11	209.07	208.88	208.59	209.07	207.93	208.7	208.47	208.64	209.63	208.89	208.76	209.18	208.48	208.76	208.16	209.86	209.63	208.62	207.67	208.66	209.18	208.42	208.2	209.01	208.54	209.03	208.88	209.11	208.53	208.8	209.7
204.43	206.26	206.22	205.1	205.11	205.16	206.69	206.04	205.28	205.38	206.42	205.18	205.63	205.72	204.96	205.61	205.69	206.47	205.67	206.2	204.78	205.63	205.03	205.16	206.99	206.41	204.74	205.85	204.53	205.34	204.97	205.77	205.36	205.48	205.11	205.77	206.3	205.58	205.62	205.43	206.23	206.12	205.04	206.01	204.86	205.29	205.33	206.62	205.18	206.06
213.07	213.03	213.41	212.86	213.37	212.66	213.09	214.81	212.78	213.49	213.54	212.27	213.56	213.27	213.53	212.86	214.3	213.25	213.57	213.57	212.87	213.52	212.69	212.59	212.44	213.34	212.75	213.02	212.15	213.84	212.53	213.52	212.79	212.81	213	213.02	212.52	213.01	213.07	212.39	214.74	214.3	212.89	213.16	212.06	212.76	213.06	214.04	212.85	212.4
203.21	202.71	203.18	202.58	203.56	203.41	203.83	202.87	203.07	203.72	203.35	202.98	203.27	203.78	202.67	202.51	203.31	202.48	203.34	202.6	202.68	203.46	203.42	203.4	204.03	203.22	202.83	203.28	203.8	203.01	203.04	203.15	203.15	203.82	202.27	202.36	203.36	202.56	204	204.06	203.59	203.53	204.54	203.05	201.63	203.53	202.61	202.43	203.46	202.89
207.99	208.42	208.64	208.18	207.55	207.35	207.86	208.4	208.5	206.49	206.67	207.95	207.05	207.64	207.04	207.96	206.97	207.5	207.68	207.2	207.1	207.7	208.09	207.8	208.27	208.62	207.68	208.26	206.91	208.43	208.08	207.72	208.51	208.34	207.43	208.24	206.77	208.86	207.65	208.23	207.39	207.76	207.49	207.12	208.22	207.81	208.41	208.35	208.36	207.18
216.87	216.57	215.77	216.86	217.13	217.26	217.16	216.71	217.31	217.12	217.03	217.14	216.58	216.7	216.66	216.74	217.46	217.36	216.98	216.61	216.73	217.43	216.61	217.55	217.23	217.13	217.45	216.83	217.17	217.08	218.14	216.93	216.64	217.75	216.45	215.95	217.5	217.19	217.19	218.29	217.35	216.78	217.16	215.97	217.11	217.32	216.47	216.97	216.21	216.87
216.04	216.12	216.99	216.35	216.9	217.04	217.62	217.65	216.83	217.09	217.03	217.58	216.18	218.08	217.57	217.03	217.09	217.28	217.03	217.2	216.09	216.75	217.56	216.99	216.65	216.76	217.63	217.25	217.45	216.82	216.51	216.72	218	216.59	217.61	217.09	217.73	217.21	216.77	216.56	217.08	217.1	217.96	216.75	216.73	216.09	216.79	216.08	216.13	216.96
200.29	200.45	200.47	199.46	200.58	200.45	199.83	199.75	200.43	199.67	200.5	200.65	201.14	199.76	201.31	200.14	200.4	200.34	200.68	199.87	199.33	200.09	199.77	200.28	200.81	199.98	200.27	200.02	199.89	199.63	200.28	201.05	200.63	199.92	199.86	200.22	199.91	199.59	200.94	200.58	199.58	199	200.25	200.56	199.89	200.41	200.37	200.12	199.74	200.66
206.81	207.85	208.21	206.7	207.96	207.63	208.42	206.91	207.52	207.32	207.57	208.25	207.84	207.53	207.93	208.36	208.01	207.55	207.54	208.55	206.47	207.91	206.89	206.9	208.62	206.92	207.1	207.02	208.23	207.65	207.08	207.35	207.96	207.55	207.78	207.52	207.96	207.66	207.2	207.73	207.76	208.64	208.34	207.88	208.11	205.38	206.26	206.54	208.29	208.65
202.55	203.33	202.51	203.94	205.02	203.59	203.51	203.77	203.21	204.57	203.86	203.09	202.75	203.5	203.17	202.52	203.76	203	203.21	202.72	203.37	202.08	203.9	203.65	202.85	202.63	202.58	203.05	202.97	203.46	203.73	203.37	204.6	201.97	204.93	202.74	202.38	203.43	202.48	203.04	203.28	202.77	203.54	202.79	203.34	202.71	201.1	204.12	203.46	203.02
217.06	216.72	217.46	216.45	217.63	217.85	218.39	216.92	216.97	217.83	217.77	218.03	217.57	219.3	217.72	217.91	217.36	217.64	217.16	217.35	217.9	217.25	218.01	218.09	217.79	217.51	217.25	217.44	217.7	219.07	218.12	216.67	217.92	217.19	217.45	218.7	217.84	217.23	217.01	218.02	217.93	218.45	216.84	218.75	217.84	217.22	217.13	217.55	218.69	217.34
207.35	208.12	206.64	208.13	208.73	207.06	208.37	207.24	206.43	208.96	208.55	208.75	208.91	207.84	208.11	207.81	207.67	207.86	207.41	207.39	207.05	208.51	208.06	207.95	207.71	208.05	207.25	206.78	207.53	207.64	208.45	207.58	208.46	207.44	207.07	206.53	208.01	207.8	208.03	208.01	207.67	207.37	207.12	208.42	207.7	207.34	208.7	207.87	208.29	208.43
203.03	202.27	203.65	202.84	203.68	202.47	202.51	202.71	203.34	203.16	202.74	202.83	202.97	203.84	203.85	202.24	203.39	202.2	203.15	203.39	202.56	202.97	204.46	203.69	202.76	203.31	203.3	201.96	201.72	202.63	204.52	203.01	202.82	202.4	202.95	203.46	203.06	202.41	202.62	203.74	202.58	202.31	203.46	202.84	202.97	202.46	204.67	203.38	203.62	202.92
208.17	207.44	208.46	209.21	208.79	209.29	207.95	208.76	210	208.97	209.49	209.45	207.37	208.36	208.86	208.72	208.54	209	209.38	210.12	207.79	209.28	209.38	208.43	209.44	208.84	207.85	209.28	208.44	208.8	208.45	208.85	209.44	208.88	209.26	207.52	209.15	208.13	209.02	207.78	208.48	209.53	209.24	208.68	209.29	207.95	208.19	207.81	208.68	208.21
208.44	207.1	207.33	207.24	207.2	208.53	208.11	207.43	208.36	207.39	209.12	207.55	207.7	208.44	207.99	206.67	207.07	208.23	207.55	208.1	207.85	206.36	207.31	206.71	208.27	207.16	208.26	208	207.6	208.21	207.02	208.15	208.66	208.93	208.03	208.14	206.95	206.75	208.02	207.49	207.52	207.19	208.84	206.82	207.78	207.82	207.94	208.26	206.24	207.87
208.47	206.67	207.48	207.22	207.65	208.26	207.49	208.87	207.57	207.8	207.66	207.84	207.8	207.01	208.54	206.78	208.53	208.05	207.67	207.81	206.29	209.02	208.94	206.99	206.73	207.14	208.08	208.67	207.96	208.11	207.2	208.44	208.13	207.86	208.3	207.45	207.68	208.02	207.39	206.53	207.9	207.63	208.08	207.21	206.67	207.65	207.22	208.27	207.4	207.76
204.34	203.29	204.42	204.52	204.18	204.15	205.16	204.44	204.34	203.93	204.45	205.5	206.44	204.56	203.83	204.61	204.04	204.57	204.41	204.56	204.48	204.76	204.59	202.85	205	204.94	205.21	204.05	205.28	204.32	204.58	204.54	204.63	205.41	203.97	204.47	204.71	204.31	204.45	204.1	204.46	205.11	204.76	204.86	204.53	203.58	204.45	203.75	204.89	205.19
202.73	202.67	202.3	202.2	201.75	202.92	202.47	202.06	202.15	202.7	201.95	202.5	201.18	201.69	202.92	202.55	203.92	202.21	202.34	202.3	202.67	203.11	203	203.32	203.77	201.68	202.81	202.59	202.58	202.44	202.78	202.09	201.35	201.72	202.91	202.41	202.21	201.8	202.71	202.64	203.49	201.33	202.21	202.38	202.33	202.81	202.38	201.87	203.11	202.32
212.87	213.19	213.82	212.6	212.36	213.08	212.03	212.64	213.13	212.61	213.1	213.98	213.36	212.97	212.64	212.98	212.81	212.57	213.09	212.4	213.3	212.88	211.69	212.22	212.43	213.2	214.3	212.91	212.22	212.48	212.99	213.03	213.88	211.75	212.59	212	212.37	212.49	212.65	212.96	212.53	213.46	213.64	212.39	214.02	213.31	213.63	212.22	213.18	213.11
198.7	199.07	198.62	197.55	197.53	198.25	198.53	198.72	198.65	198.51	197.93	198.87	198.43	198.36	198.89	198.88	198.11	197.16	197.82	198.47	198.33	199.27	198.16	197.41	197.9	198.51	198.31	198.29	198.44	199.24	198.74	198.13	197.43	198.11	198.71	198.44	198.73	199.01	198.56	198.61	199.15	198.61	198.16	198.42	199.03	199.32	200.18	198.3	198.35	198.09
207.15	208.82	208.2	207.45	206.9	207.16	208.76	207.79	207.64	208.21	208.15	207.57	206.59	207.17	207.72	207.99	207.16	207.9	207.2	207.22	207.44	206.86	208.61	207.29	207.39	207.59	207.68	206.73	207.53	208.19	207.06	206.6	207.35	207.66	208.41	208.27	208.8	207.86	208.36	206.81	207.17	206.63	207.65	208.18	207.25	206.5	207.94	207.63	206.67	208.02
207.99	208.12	208.33	206.15	207.48	208.5	208.1	207.95	208.19	208.43	208.12	207.16	207.33	207.2	206.69	207.43	207.39	208.13	206.99	207.78	206.74	207.49	209.14	207.78	208.34	208.08	207.93	207.26	208.37	209.13	206.66	208.59	207.3	207.15	207.38	205.35	206.88	208.45	206.94	208.57	208.22	206.66	208.85	207.55	206.39	207.98	207.87	207.67	206.56	207.89
218.24	218.22	217.51	217.48	216.99	217.15	217.93	217.78	217.52	216.52	218.21	217.8	217.59	217.25	217.76	218.52	218.5	216.15	217.95	218.58	218.61	218.7	218.69	218.38	217.58	217.95	218.4	217.13	218.15	218.67	218.45	218.99	217.88	218.5	217.82	217.73	217.67	217.75	218.36	217.34	218.36	218.41	219.02	218.85	218.11	218.18	218.05	217.43	216.98	217.59
207.39	206.8	206.59	206.34	206.56	206.08	205.76	206.48	206.19	207.37	206.3	206.41	206.68	206.35	206.67	206.22	206.15	205.22	207.1	206.42	205.58	205.58	206.32	206.7	206.57	206.93	207.29	207.21	207.09	206.01	204.8	206.33	206.72	207.05	205.75	205.61	206.62	206.14	206.72	206.19	206.47	206.78	206.08	206.74	206.07	205.88	206.04	208	205.94	207.08
199	199.54	198.94	199.79	199.83	199.22	199.65	198.93	198.58	199.61	199.68	199.6	199.1	199.48	199.5	199.64	200.2	199.36	199.39	199.82	198.78	199.31	200.01	199.93	199.5	198.49	198.91	200.62	200.19	199.64	200.15	199.56	200.44	199.33	200	199.85	198.46	198.62	200.2	199.79	199.71	200.13	200.65	198.96	201.44	198.85	200.22	199.35	200.8	199.27
208.73	209.85	207.9	208.23	208.9	208.8	208.37	208.38	207.75	208.26	208.88	209.12	208.27	209.32	208.48	209.22	209.58	208.58	208.42	209.9	208.98	208.23	209.87	209.2	208.3	209.11	209.74	208.29	208.03	207.57	209.1	207.91	208.52	209.08	208.99	208.45	208.18	208.15	208.16	208.45	208.6	209.62	209.77	208.6	209.42	208.47	208.31	208.75	208.21	209.38
212.21	211.88	213.22	212.01	212.04	212.15	212.77	212.48	211.6	212.13	212.2	213.65	211.9	211.86	212.54	212.85	211.98	213.16	212.14	211.01	211.94	212.2	211.66	211.72	212.77	212.73	213.06	211.71	212.27	211.36	212.38	212.49	212.91	211.22	211.48	212	212.79	211.54	212.03	212.33	212.73	210.78	212.09	210.96	212.82	213.21	211.49	212.16	213.21	212.68
204.58	202.88	202.87	203.35	202.63	202.59	203.75	202.76	203.15	202.82	202.8	202.6	204.09	202.69	202.93	202.86	202.64	203.27	203.6	202.23	202.82	203.21	202.93	203.09	202.12	204.3	202.61	202.82	202.53	201.92	203.44	203.44	204.31	202.23	203.83	203.46	203	202.1	203.4	203.29	202.63	202.27	203.27	202.88	203.22	204.64	203.25	202.44	203.18	204.17
205.69	204.78	204.64	205.58	205.43	205.36	205.85	205.69	205.79	205.79	205.64	205.43	206.16	205.68	205.59	206.12	205.18	205.95	205.91	205.41	205.67	205.17	205.27	205.38	206.86	205.19	204.13	205.67	205.98	205.14	206.09	205.06	203.94	205.49	205.82	205.57	205.31	206.62	205.67	205.17	206.08	206.41	206.41	205.34	205.66	205.83	205.29	206.53	204.49	205.67
206.1	207.05	204.84	205.42	205.97	206.18	205.23	204.96	205.68	206.16	204.01	204.89	205.44	204.74	206.15	205.78	204.99	206.29	206.17	205.86	205.9	205.71	206.08	206.15	204.98	204.86	205.53	206.11	204.54	206.51	204.66	206.44	206.67	205.27	205.55	204.77	205.35	206.08	205.33	205.79	205.08	205.93	206.07	205.52	205.51	205.96	206.72	205.8	205.07	205.11
211.58	211.36	211.83	211.4	212.03	210.92	212.27	212.26	211.4	211.31	211.74	212.02	212.1	211.73	212.32	211.7	211.48	212.02	212.49	212.79	212.14	211.56	210.37	212.49	212.33	211.21	211.51	211.41	211.95	211.36	212.38	212.78	211.19	211.4	211.49	211.14	210.85	211.44	212.27	211.39	212.02	211.96	211.65	210.99	210.56	211.26	211.06	211.68	211.13	211.07
197.65	197.73	197.83	198.5	197.53	198.22	198.25	197.75	198.22	198.48	198.53	196.66	197.89	197.52	198.82	197.42	197.08	198.18	197.44	198.61	196.85	197.81	198.78	196.7	197.88	198.23	198.37	197.96	197.68	198	197.74	197.66	198.51	197.36	198.13	197.41	197.27	198.1	197.98	197.27	198.06	198.23	199.25	196.99	198.23	198.25	199.26	197.64	197.84	198.56
204.61	204.61	205.88	204.33	204.15	204.08	204.66	203.93	203.89	204.23	204.9	204.52	205.79	204.58	205.19	205.22	205.47	205.01	204.83	205.81	205.2	204.32	204.53	205.04	204.71	204.82	203.91	205.47	204.45	204.61	205.27	204.73	204.02	204.9	205.47	205.62	204.92	204.04	204.53	205.06	204.57	205.15	204.55	204.2	204.55	205.11	204.82	204.75	204.3	204.56
203.52	204.28	204.15	204.79	203.13	202.14	202.8	202.82	202.71	202.71	203.25	202.97	202.63	202.63	202.76	203.78	203.34	202.31	202.79	203.24	202.78	203.76	203.16	202.82	204.89	203.48	203.65	203.51	202.09	203.35	203.6	202.35	203.06	203.44	203.12	203.23	203.39	202.74	203.8	203.32	203	202.42	203.05	203.41	202.9	203.23	204.55	202.31	203.58	202.52
207.05	207.72	208.59	208.26	208.33	208.43	207.32	207.34	206.88	208.22	207.94	208.35	208.05	207.79	208.05	207.72	207.51	206.83	207.01	207.71	207.22	207.11	207.27	207.76	207.56	208.68	208.58	208.35	207.18	207.67	207.65	207.8	207.93	207.75	207.61	207.3	208.02	207.6	207.7	207.65	207.84	207.63	207.51	207.85	209.23	207.71	208.67	208.04	208.11	207.59
211.24	211.2	211.04	211.45	211.65	211.88	210.37	212.35	213.68	211.74	211.62	210.2	211.24	211.65	211.76	210.71	210.51	211.11	211.83	211.99	211.24	211.45	211.4	211.96	211.79	211.69	210.6	211.79	211.73	212.08	210.98	210.48	210.52	211.74	210.51	212.55	211.8	211.99	211.21	212.42	211.82	210.75	211.88	211.92	212.12	212.11	211.01	212.34	211.42	212.89
198.57	197.6	197.7	197.13	198.42	198.4	197.88	198.26	198.03	198.75	197.65	199.1	198.02	197.62	197.24	198.63	198.46	196.49	199.04	196.91	197.58	198.07	198.93	198.63	197.09	198.14	197.03	197.34	197.19	198.09	197.11	198.54	198.16	198.35	198.16	197.61	196.71	198.13	198.37	198.99	199.41	198.75	197.89	198.73	198.01	198.08	196.7	197.49	198.23	197.28
209.28	208.68	208.55	208.38	209.19	208.88	207.99	209.41	207.57	208.72	208.4	208.01	209.66	208.67	209.36	209.01	209.17	209.09	208.14	209.27	208.26	209.3	208.91	209.67	209.51	209.22	208.53	209.31	209.94	208.24	209.44	209.56	209.78	209.11	209.42	209.2	209.26	210.07	207.42	208.26	209.17	209.63	209.85	208.02	209.85	208.29	208.78	209.26	208.78	208.29
201.43	201.57	204.27	201.61	201.72	202.79	202.74	201.56	203.57	202.44	202.67	202.78	202.59	202.39	201.6	202.5	202.44	201.61	202.36	201.06	201.79	202.61	202.59	202.38	200.92	201.92	202.65	201.78	203.04	202.05	201.97	202.15	203.54	203.32	202.25	203.24	202.53	202.65	202.11	201.17	202.11	203.36	201.77	202.8	201.72	203.51	202.9	201.9	201.95	201.98
212.09	211.53	212.84	212.77	211.53	212.08	212.56	212.67	212.91	213.19	213.08	213.62	212.31	212.61	212.68	212.68	213.14	212.44	213.94	212.39	212.01	211.97	213.15	212.87	212.81	211.93	212.79	211.21	212.46	213.12	213.11	212.59	212.64	211.9	213.11	213.68	211.24	212.3	213.51	212.62	213.13	212.11	212.13	211.09	212.72	212.24	212.71	212.12	212.72	212.24
212.47	211.17	212.28	211.98	212.08	211.44	210.69	210.49	212.8	211.61	212.24	211.98	212.31	211.51	211.05	212.16	212.33	212.28	212.5	210.28	212.75	210.82	211.35	211.11	211.44	211.35	211.83	212.61	210.98	211.98	212.27	212	210.69	212.14	211.03	210.9	210.24	211.71	211.51	211.83	211.48	211.9	212.18	211.74	212.27	211.41	211.02	211.04	211.28	211
208.48	207.24	208.5	207.59	205.8	207.07	208.42	207.84	207.53	208.08	208.54	208.57	207.81	207.62	208.28	206.84	208.2	207.37	207.21	207.54	207.65	208.47	207.77	206.91	207.84	207.66	207.5	207.16	207.61	208.2	207.61	207	206.71	208.05	207.05	208.19	207.56	207.55	207.1	206.52	207.86	208.26	208.01	207.46	207.12	207.75	207.06	207.61	207.83	207.92
209.33	209.14	209.1	208.95	208.84	209.38	208.96	208.82	207.42	209.25	208.33	208.63	208.84	209.45	208.56	209.23	207.64	208.81	208.41	208.72	208.18	209.56	209.55	208.7	207.97	208.98	208.86	209.45	207.81	209.81	207.99	208.45	208.54	210.41	208.2	208.36	208.8	207.86	209.41	208.46	208.24	207.79	208.97	208.81	208.84	209.61	208.96	208.32	209.01	207.91
208.28	208.21	208.8	208.21	207.73	208.22	207.9	208.73	209.24	208.09	207.16	208.11	210.18	208.19	208.8	208.1	209.05	208.29	208.18	207.2	209.16	208.14	208.84	209.13	208.17	209.09	209.35	210.11	207.68	207.99	209	209.35	209.46	208.16	209.51	209.49	208.26	209.78	209.56	208.29	207.2	208.6	208.07	209.37	208.11	207.71	208.24	208.6	208.44	208.67
213.19	214.15	213.74	213.78	213.82	213.99	213.8	213.29	213.05	212.98	214.17	215.1	214.02	212.94	214.99	213.87	214.49	213.95	213.06	214.52	213.17	213.43	214.15	214.31	214.23	214.33	214.04	212.64	213.89	214.81	213.75	214.52	213.4	214.05	213.96	214.26	213.19	214.86	214.5	213.5	213.89	213.05	213.72	214.12	213.54	214.06	213.43	214.72	213.99	213.38
206.96	208.03	208.66	206.8	208.2	207.25	208.8	207.76	208.83	207.71	207.68	208.3	208.37	206.28	207.12	207.29	208.31	209.09	206.89	208.56	207.94	206.32	208.36	207.18	208.63	208	207.03	207.42	206.94	207.39	206.45	207.98	208.47	207.84	207.94	208.32	207.51	208.32	207.21	208.55	208.94	207.5	208.67	208.1	207.32	207.28	207.55	208.89	207.93	207.68
217.76	217.45	217.04	218.53	218.28	218.03	217.59	218.42	218.09	217.67	216.43	217.27	217.67	217.46	217.08	217.95	218.28	218.06	218.27	217.71	217.97	218.13	217.88	218.32	217.42	218	217.22	218.44	217.12	217.81	218.29	217.22	217.15	217.66	217.92	218.7	218.07	216.44	217.46	217.42	218.62	217.68	217.92	218.59	217.68	218.57	216.81	218.01	217.46	217.43
207.17	207.88	206.17	206.76	207.17	206.78	205.66	205.94	206.52	205.48	206.28	205.19	207.19	206.49	206.19	205.98	206.52	207.64	205.11	206.49	206.8	206.8	207.17	206.34	207.02	207.04	206.01	206.56	207	206.82	207.36	206.48	205.29	205.16	207.38	206.6	207.3	206.6	206.86	205.59	206.05	206.98	206.82	205.95	206.39	206.11	205.64	205.73	206.68	206.2
205.23	205.04	204.83	202.98	203.4	204.21	204.13	203.05	203.32	203.23	204.37	204.49	203.99	204.22	204.98	202.82	203.96	204	204.47	203.43	203.57	203.32	204.59	203.11	205.3	203.72	203.69	205.25	204.17	203.46	204.14	204.31	203.62	202.89	204.2	203.98	203.12	203.79	203.9	203.48	203.73	202.66	203.07	204.06	204.12	203.65	203.37	204.12	204.64	204.81
212.59	212.72	212.69	211.78	212.02	211.92	212.27	212.67	212.99	212.63	212.43	213.47	213.08	213.32	212.68	212.76	212.56	212.51	214.22	213.57	212.66	213.38	212.1	212.73	212.9	212.02	212.65	213.24	214.02	214.19	213.12	212.74	214.9	211.57	212.72	212.96	213.4	214.34	213.11	211.28	213.07	212.89	211.49	213.18	213.05	213.34	213.33	213.37	213.32	212.92
206.35	206.42	206.81	207.02	205.45	206.91	205.71	206.84	206.13	206.63	206.18	206.29	206.41	206.9	206.71	206.44	207.32	206.56	207.08	206.5	205.17	206.98	206.72	205.88	206.46	206.75	206.19	206.97	205.86	206.58	205.14	206.2	206.98	207.73	205.93	205.82	206.34	205.82	205.97	206.76	206.93	206.32	206.94	205.86	207.25	206.02	206.97	206.42	205.84	206.16
210.74	210.97	210.97	210.75	210.58	211.1	211.26	211.1	211.3	212.46	211.58	212.06	210.41	211.56	212.9	211.34	212.82	211.15	212.11	210.5	211.31	211.84	210.64	210.13	211.34	211.92	211.71	211.14	212.48	211.01	211.44	211.08	211.39	210.98	210.94	210.93	211.48	211.68	212.2	211.85	212.34	211.5	211.01	211.69	210.59	211.95	212.19	212.09	212.94	211.38
212.96	212.21	212.61	212.54	211.74	211.64	213.17	212.72	212.4	213.18	212.63	212.33	212.77	212.24	211.5	213.45	211.76	212.81	212.67	211.68	212.22	212.46	212.04	212.08	212.29	212.14	212.19	212.69	212.97	212.35	212.6	213.13	211.5	213.68	213.12	211.42	212.41	212.92	213.47	212.76	212.5	212.12	212.71	212.64	212.13	212.19	212.02	212.3	212.3	211.7
206.16	203.69	203.72	205.29	204.65	204.1	205.1	204.51	206.2	204.04	205.71	205.22	204.61	205.18	203.47	204.46	205.25	204.56	204.63	205.68	205.26	204.72	204.92	204.76	206.08	204.94	205.59	206.22	204.33	203.99	204.42	205.09	204.86	205.05	205.29	203.75	205.92	205.06	205.04	203.7	204.8	204.74	204.09	204.84	204.82	205.68	206.37	205.63	204.63	204.41
217.11	218.16	217.17	217.49	216.59	217.12	216.84	216.46	217.33	218.12	216.96	216.87	217.67	217.56	216.2	217.25	216.95	217.29	218.12	216.78	218.22	216.42	217.14	217.32	217.19	215.73	216.52	216.62	216.44	217.7	217.73	216.1	217.39	217.02	217.92	218.18	218.09	217.15	216.17	216.81	218.05	217.94	216.56	217.78	216.7	216.5	218.22	218.02	216.71	218.21
207.99	207.35	208.23	208.42	207.88	207.95	207.57	208.63	206.98	207.92	209.4	207.52	207.38	208.28	206.76	206.59	207.53	208.54	208.23	207.74	207.58	206.64	208.37	209.14	207.95	207.7	208.03	209.13	206.39	207.19	207.11	206.39	207.98	208.61	207.13	206.86	208.11	208.35	207.45	208.02	207.66	207.5	207.55	208.38	207.88	206.22	207.36	207.34	208.14	208.28
218.42	218.27	217.11	217.59	217.02	217.95	218.91	218.02	217.97	218.49	218.37	218.06	216.5	218.12	218.74	217.35	217.16	218.24	218.18	217.05	217.59	217.71	218.78	217.53	218.33	217.72	217.65	217.83	217.89	217.69	217.23	218.3	217.6	217.42	218.47	218.03	218.56	218.44	217.27	217.66	219.69	217.76	217.44	217.12	218.26	217.67	217.41	216.96	218.27	218.64
212.89	214.52	213.22	214.34	214.01	212.87	213.69	213.85	214.55	213.18	214.72	214.04	213.75	213.75	213.8	214.03	214.06	213.48	214.21	212.9	212.67	213.98	214.67	214.26	213.43	213.65	215.2	214.1	213.15	214.25	215.24	213.38	213.88	212.68	214.24	213.09	214.66	212.84	214.93	212.97	214.25	213.89	213.8	214.09	213.64	213.49	214.44	214.82	213.47	214.5
208.14	208.02	208.73	208.62	207.17	207.17	207.59	208.6	206.79	207.87	207.36	208.11	207.9	208.05	207.06	208.24	208.16	207.99	207.43	207.52	207.58	207.48	207.48	208.29	208.17	207.42	207.76	208.18	208.9	206.66	208.18	207.69	207.55	208.19	207.86	208.73	206.53	207.73	208.33	207.8	207.06	207.6	208.11	207.04	208.26	207.53	207.8	207.82	207.57	208.5
207.98	207.38	207.9	208.07	207.17	208.75	208.64	207.18	207.89	207.59	206.43	208.65	207.28	207.93	207.3	207.77	208.05	207.88	207.63	207.78	208.2	207.54	207.65	207.78	209.37	207.06	207.09	207.85	208.74	207.27	207.48	208.08	207.36	206.98	207.69	207.54	208.7	207.92	208.3	207.58	208.97	207.14	207.13	207.07	207.2	208.43	207.98	208.97	207.83	208.32
193.61	193.86	194.03	194.25	193.24	194.32	195.04	194.32	194.58	193.59	194.39	195.28	194.18	194.56	194.22	194.15	194.28	193.32	194.2	192.69	195.25	195.1	194.63	195	194.15	194.4	194.42	194.05	194.29	193.54	194.18	194	193.27	194.76	194.56	195.36	193.75	193.45	194.6	194.19	194.84	193.68	194.63	193.75	193.85	194.16	193.75	194.6	193.55	195.18
211.75	212.96	211.15	212.03	211.97	211.72	211.83	211.76	211.73	211.54	211.48	210.92	210.93	211.25	211.45	211.79	211.27	211.61	211.66	211.07	211.25	210.31	212.03	212.29	211.33	211.14	210.81	212.39	211.94	211.39	210.41	212.51	210.6	211.06	211.83	212.12	210.82	211.95	211.74	212.02	211.97	211.94	211.51	211.64	212.54	210.55	210.97	211.62	211.78	212.05
210.85	211.68	212.7	212.45	212.26	210.32	211.82	212.82	211.02	211.87	211.87	212.23	212.37	211.27	211.52	212.1	212.37	210.91	211.13	212.78	211.75	211.51	211.99	213.2	211.8	212.64	211.81	213.09	211.92	211.69	212.03	211.28	210.6	211.69	211.66	212.31	211.43	211.45	211.22	210.76	211.73	211.32	211	213.01	212.23	211.6	213.28	211.52	211.46	211.05
211.03	211.49	211.95	211.47	210.56	212.18	210.97	212.93	211.97	210.85	211.42	211.98	210.58	211.85	211.06	211.08	210.56	213.01	210.8	210.7	212.08	211.17	212.02	211.89	212.2	212.52	211.97	210.4	211.97	211.48	211.64	212.12	210.68	210.71	211.99	211.76	210.84	210.8	211.72	210.95	210.96	212.15	211.99	211.57	210.95	211.32	210.94	211.53	211.89	211.08
200.75	200.05	199.74	199.35	199.53	200.31	200.42	200.81	201.18	200.3	200.86	199.17	200.22	200.09	199.78	201.09	200.27	199.67	200.24	200.43	200.04	200.73	199.52	200.31	199.45	200.21	200.38	199.4	199.88	199.79	201.61	201.06	200.85	200.28	200.18	200.27	200	201.15	199.9	199.56	200.34	199.1	200.53	201.25	199.84	200.73	201.61	199.65	201.07	200.08
213.47	213.04	213.67	211.77	213.18	212.19	212.85	213.54	213.7	213.79	213.3	213.38	213.19	213.32	212.71	213.3	212.6	212.23	212.95	213.14	212.51	212.33	213.05	212.82	212.72	212.93	213.28	212.67	211.74	213.11	212.72	212.33	213.92	212.65	212.29	212.04	213.29	212.63	213.17	214.46	212.82	213.7	213.96	213.32	211.69	212.32	212.96	212.88	214	212.76
218.53	219.07	217.26	218.62	216.8	217.54	217.36	217.87	218.56	216.39	217.22	217.08	218.68	217.98	216.8	217.34	218.37	217.8	217.68	217.94	217.14	217.97	218.25	218.59	217.68	217.81	218.15	217.44	218.16	217.39	217.86	217.29	217.14	218.79	218.23	216.91	217.64	217.3	218	217.68	217.08	218.15	217.63	218.02	217.64	217.1	217.1	218.51	217.88	216.99
198.66	199.48	198.57	199.36	199.25	198.26	199.15	199.48	200.41	198.99	199.9	200.3	199.22	200.37	199.4	198.5	197.87	198.98	199.18	199.51	199.44	199.24	200.1	199.26	199.28	199.2	199.24	199.17	199.13	201.06	200.68	199.79	198.11	199.18	198.85	200.23	199.89	199.21	199.22	199.89	199.76	199.79	198.51	198.74	199.6	199.94	199.08	199.83	198.79	199.85
211.22	212.37	211.42	211.11	211.06	211.75	211.42	212.26	211.3	210.8	211.46	212.07	210.68	210.61	210.84	212.38	209.87	211.85	211.9	211.5	210.85	213.28	211.43	212.35	211.06	212.52	212	212.75	212.63	212.36	212.13	211.62	212.41	212.13	212.34	210.64	212.26	212.02	211.04	210.23	211.3	211.76	211.46	211.49	212	211.21	212.38	210.22	212.45	211.6
198.87	196.75	198.45	198.11	198.75	198.03	197.41	198.49	198.09	198.67	197.87	198.17	197.3	199	198.82	198.83	197.17	198.33	197.53	197.56	198.7	197.62	197.48	199.77	198.83	199.14	198.09	198.78	197.99	198.17	197.94	197.89	197.37	195.79	198.32	198.08	197.26	199.05	198.41	198.57	198.29	197.42	197.2	198.28	197.87	197.89	199.23	197.83	197.9	199.12
204.38	204.08	204.53	205.66	202.58	202.94	204.05	203.19	201.91	203.68	203.43	204.56	202.8	203.24	203.55	204.16	204.53	203.47	203.58	203.3	204.27	204.08	202.62	204.57	202.93	203.46	203.77	203.83	203.5	204.75	204.15	204.08	203.05	204.02	203.79	204.53	204.3	203.96	203.47	203.41	204.75	203.81	204.57	203.88	202.77	203.71	203.85	204.51	203.8	203.42
204.52	204.83	202.28	203.83	203.38	203.1	203.15	203.51	203.99	204.15	203.97	203.89	203.08	203.07	203.79	203.39	204.06	204.02	204.33	202.86	204.42	204.25	203.79	204.36	202.78	204.22	203.83	203.94	204.25	204.24	203.47	204.59	203.06	203.54	203.47	203.57	204.85	204.14	202.73	203.6	203.09	203.36	204.44	203.85	202.83	203.2	203.54	204.14	203.2	204.7
207.25	209.16	207.55	206.54	207.35	207.83	207.95	208.29	207.9	207.4	207.42	206.69	207.61	207.37	208.5	207.05	208.34	207.66	208.17	206.88	208.51	208.37	207.41	207.18	207.01	207.45	207.91	208.25	208.16	207.51	207.45	207.18	208.18	208.12	207.57	207.9	208.06	207.96	207.78	207.34	207.34	207.52	209.15	208.47	207.53	206.64	206.79	208.27	207.16	206.92
206.13	206.82	206.93	206.06	206.24	206.63	206.46	206.99	205.61	204.95	205.84	205.48	206.41	206.53	206.04	206.64	207.49	207.18	206.94	206.89	206.16	205.8	206.05	206.45	206.26	206.92	205.96	206.79	205.59	206.08	206.41	206.34	207.27	206.82	206.95	206.53	206.85	207.75	206.33	205.88	206.3	207.08	206.05	206.04	206.29	205.6	206.19	206.51	205.59	205.21
194.41	194.16	194.35	194.37	194.46	194	194.81	194.37	194.74	193.18	193.25	193.71	194.49	193.91	193.66	193.98	195.23	195.08	194.28	195.25	194.31	195.05	193.98	193.2	193.76	193.82	193.66	196.04	195.15	194.13	194.47	194.53	194.73	194.68	194.57	193.43	195.42	194.13	194.39	193.8	193.84	193.65	194.4	194.45	192.97	194.58	195.27	195.07	194.82	195.23
204.32	203.58	203.67	203.55	202.72	203.95	204.65	204.89	203.13	203.55	203.89	203.09	203.6	204.72	203.41	204.41	204.07	203.48	204.28	203.99	203.85	203.84	203.6	204.09	204.61	203.92	203.69	204.36	203.85	203.84	203.98	205.01	203.9	204.29	204.58	204.1	204.4	203.69	203.76	204.91	203.77	202.97	203.43	204.7	204.22	204.28	204.72	204.27	203.24	203.83
214.34	213.05	213.56	213.65	212.99	213.58	214.26	213.33	212.95	213.14	214.33	214.02	214.08	214.71	213.72	213.06	214.95	215.04	212.8	214.27	213.9	213.82	214.55	214.5	214.69	213.11	213	214.42	212.74	214.33	213.31	214.53	213.49	214.38	213.92	213.24	213.72	213.75	212.33	213.62	214.11	214.74	214.04	213.98	213.96	214.53	214.07	214.54	213.1	214.04
198.5	198.84	199.46	199.06	199.63	196.96	199.31	198.39	196.99	198.08	198.23	197.85	197.11	198.07	197.17	198.19	198.52	198.07	198.29	198.2	197.24	199.43	197.28	198.11	197.99	197.64	197.81	198.69	198.45	197.37	197.2	198.06	198.79	198.32	198.19	196.9	198.85	197.53	197.25	198.98	197.48	198.65	198.58	198.24	196.65	197.14	197.61	196.49	198.07	198.82
207.81	207.37	208.32	207.41	206.98	207.44	206.81	208.19	207.98	206.62	208.35	207.65	207.69	208.09	208.69	207.94	207.77	209.18	207.64	208.16	209.28	207.38	207.25	206.99	208.97	208.86	209.01	206.49	207.51	208.69	206.54	208.4	207.18	207.25	207.7	207.06	207.19	206.8	207.63	208.14	208.1	207.84	208.28	207.66	208.14	207.87	207.64	207.1	208.1	207.78
210.37	209.28	209.64	209.27	209.29	209.6	208.81	208.65	210.01	210.72	209.93	209	209.17	210.73	209.3	210.37	209.44	210.28	209.83	208.74	209.64	209.37	208.25	209.32	209.73	208.21	210.42	210.43	210.01	209.27	211.09	209.24	211.09	209.56	209.02	209.96	207.95	209.78	209.78	210.28	210.99	209.31	208.5	210.52	209.87	210.31	209.65	208.97	209.48	209.54
217.57	218.37	217.79	217.58	217.08	217.48	218.36	217.12	218.24	218.06	218.33	218.43	218.24	217.46	217.2	216.72	217.58	217.89	218.11	217.62	218.19	217.86	218.97	217.54	217.87	218.56	217.82	218.95	218.43	218.57	218.68	218.81	218.19	217.69	218.31	217.83	217.45	218.41	217.67	218.32	217.4	217.76	218.76	217.91	217.97	218	217.89	218.03	217.04	216.32
205.58	205.92	205.59	206	205.7	206.55	205.8	205.74	205.35	206.19	206.09	205.86	206.31	205.49	205.48	206.29	205.41	205.27	205.24	204.92	205.93	205.01	205.08	206.03	206.56	206.06	205.13	206.37	206.67	205.6	205.27	205.44	205.57	205.7	206.14	205.99	205.16	205.47	204.85	204.2	205.84	206.2	204.52	205.57	206.32	204.87	205.75	205.14	205.76	204.62
218.68	218.19	217.22	218.24	217.6	218.28	217.71	218.39	216.55	218.07	218.18	217.94	219.16	218.1	217.67	217.11	216.95	216.5	218.1	218.25	217.31	217.03	217.22	218.63	217.88	218.36	216.73	218.26	217.05	218.56	217.93	218.33	216.57	217.47	217.22	218.46	217.62	216.49	217.23	217.85	217.2	218.77	217.73	217.02	218.61	217.38	217.49	218.26	217.73	218.04
198.77	197.68	198.23	197.01	197.84	198.04	197.46	198.82	198.18	197.07	199.05	198.34	198.67	199.01	197.24	198.17	198.63	197.44	197.59	198.51	198.2	197.54	197.81	199.13	198.73	198.89	197.16	197.97	197.32	197.63	197.53	198.25	197.58	197.48	197.38	197.38	198.2	199.09	197.91	199.18	196.76	197.25	197.55	197.9	197.35	198.85	199.38	198.14	198.5	198.26
200.77	199.78	201.01	199.27	200.54	200.52	201.35	199.78	201.31	199.59	200.02	201.11	200.13	200.82	200.2	201.27	201.05	200.91	199.8	200.74	199.61	200.83	199.94	199.55	201.43	199.74	200.12	201.4	200.85	199.92	200.68	200.98	201.88	200.09	201.4	199.43	201.05	199.71	199.57	200.5	200.75	200.16	200	201.3	200.23	199.92	199.46	199.61	200.83	199.97
204.32	203.16	203.64	202.98	203.21	204.48	203.06	203.23	203.34	203.18	204.41	203.62	203.25	203.78	204.12	204.05	203.1	203.52	204.4	202.87	203.04	203.39	202.89	204.27	203.03	203.82	203.74	203.81	203.22	202.65	202.93	203.55	204.21	203.32	203.77	203.09	203.61	203.73	203.79	202.84	203.77	204.26	203.1	203.85	202.83	204.03	204.05	203.29	203.41	202.94
205.2	204.93	204.83	206.12	205.41	204.71	205.34	205.68	205.26	204.66	203.74	205.54	204.38	204.97	205.17	205.07	204.35	204.97	205.89	203.92	204.63	204.14	204.76	205.07	205.8	203.42	204.33	204.42	204.92	205.04	204.82	204.74	206.16	205.03	205.05	204.17	203.88	203.87	204.81	205.35	205.99	204.28	204.37	204.27	205.37	205.57	204.86	204.83	204.99	205.39
203.91	203.83	203.39	203.24	204.22	203.58	203.91	203	203.81	202.81	202.69	204.16	203.11	204.43	203.79	203.02	202.11	202.19	203.46	203.07	203.62	203.88	202.16	202.71	203.64	203.17	201.43	203.7	202.75	203.94	204.13	203.01	203.15	202.26	203.05	203.2	203.4	204.6	204.42	204.38	203.47	204.67	203.67	203.87	202.81	202.74	204.01	203.17	203.28	204.07
203.74	203.12	203.17	205.21	204.65	203.88	202.91	203.21	203.31	203.37	204.46	203.4	204.41	203.15	202.98	204.03	204.44	203.71	204.33	203.4	202.86	203.77	205.59	202.91	204.42	204.03	203.73	204.27	203.72	203.87	203.16	203.78	204.99	203.07	203.83	203.82	205.17	204.32	204.52	204.34	204.22	204.19	202.95	204.25	203.43	203.06	204.24	204.22	203.92	203.57
209.52	209.01	208.93	208.73	208.79	209.4	208.26	208.11	208.91	209.01	208.98	209.14	208.37	210.19	209.16	208.85	208.14	208.5	208.33	209.13	208.9	208.91	209.36	208.77	209.48	209.49	208.3	208.73	208.91	209.2	209.2	209.02	209.2	209.2	207.87	209.82	209.21	208.17	209.35	208.72	209.52	208.36	208.85	209.22	209.7	209.86	208.48	208.25	209.49	208.52
206.42	207.39	207.08	205.91	205.85	206.8	206.33	207.8	206.43	206.26	206.44	207.22	205.77	207.37	207.08	205.41	206.45	206.6	207.67	206.71	205.97	207.09	206.29	206.63	207.53	206.55	205.94	205.9	206.37	205.82	206.78	206.24	205.82	206.43	207.07	207.03	206.57	206.62	206.25	207.08	206.46	207.71	206.95	206.96	207.81	206.37	207.86	206.89	206.47	206.6
206.62	206.18	207.52	206.19	206.22	206.28	205.8	205.98	206.84	205.47	206.29	206.88	205.69	206.06	205.48	206.93	206.73	207.01	206.6	205.85	206.4	204.77	206.27	205.81	206.21	205.7	206.3	206.75	207.16	207.03	207.87	205.74	205.85	206.64	206.77	205.2	206.58	206	206.24	206.29	206.66	206.08	206.3	207.01	206.12	205.38	205.61	205.52	206.38	206.52
210.54	209.13	209.73	209.87	210.59	208.9	209.85	210.45	209.67	209.63	209.33	209.37	209.95	208.62	210.04	208.83	209.74	209.41	210.61	209.28	208.07	208.73	209.88	209.46	210.04	209.43	209.27	209.44	208.41	210.48	209.46	208.54	209.25	209.46	209.75	209.79	209.65	210.01	209.38	210.13	210.16	209.79	210	208.97	209.53	208.86	208.87	209.42	208.92	209.73
204.26	204.74	204.29	205.75	204.61	204.51	203.63	204.96	204.43	203.81	204.4	205.05	204.65	204.82	204.18	205.09	204.24	205.3	204.02	205.89	204.84	203.82	204.28	203.77	205.02	204.51	205.04	204.59	203.95	204.56	203.41	205.17	205.55	205.27	204.43	204.42	204.86	204.73	205.08	204.44	203.56	204.09	204.35	204.49	205.2	205.02	204	204.69	204.94	204.42
203.59	203.28	202.83	201.48	202	202.24	202.85	201.95	202.66	201.53	201.93	203.07	202.39	202.95	203.32	203.13	201.72	201.62	203.5	202.15	202.28	202.58	204.25	203.12	203	202.18	203.09	202.3	202.26	203.33	202.45	203.12	203.12	202.15	202.24	201.86	201.58	202.48	201.97	202.41	202.21	202.55	202.6	202.44	203.62	202.73	202.87	202.22	203.08	203.23
209.02	209.19	207.18	208.82	208.62	208.72	209.13	210.08	209.31	208.37	209.58	209.31	207.8	210.12	208.05	208.3	209.3	208.64	208.85	208.11	208.81	207.62	209.02	209.34	208.76	209.56	208.45	207.4	207.56	208.25	208.62	209.21	209.94	207.73	208.25	208.3	208.18	208.23	208.42	209.64	209.95	208.58	208.96	209.32	208.55	208.8	208.83	207.81	209.02	209.07
208.76	207.64	207.9	207.59	208.13	208.77	207.75	206.65	207.84	207.61	207.45	207.07	207.33	207.92	208.35	208.83	206.95	209.12	207.18	207.43	208.58	208.47	208.58	206.7	207.23	207.79	208.63	208.15	207.44	208.33	208.11	207.58	207.4	208.24	207.64	207.31	207.92	207.58	208.87	207.8	208.32	208.08	208.62	207.23	207.5	208.65	207.49	208.25	208.16	208.28
200.04	200.47	198.57	200.08	199.37	200.22	200.35	199.72	199.03	200.26	199.23	199.77	199.8	199.91	198.72	198.44	199.39	200.43	199.09	200.15	198.15	200.49	200.48	199.63	199.94	199.05	199.31	200.28	199.06	199.19	200.63	199.36	198.18	198.9	199.79	200.23	198.84	199.53	200.07	199.4	200.09	198.83	200.21	200.22	198.49	200.35	199.33	198.06	201.21	198.82
208.17	207.94	208.87	209.24	208.32	207.48	207.84	207.75	208.49	208.02	207.79	207.59	207.83	206.86	206.97	207.07	207.74	208.21	207.85	207.74	208.18	208.09	206.52	207.61	208.18	207.69	207.77	208.18	207.22	208.04	207.14	207.32	207.97	206.82	206.44	207.38	207.91	208.62	206.79	207.3	207.79	207.67	208.21	208.25	209.31	207.89	208.9	208.19	208.31	208.76
208.29	209.63	209.35	208.42	209.28	209.04	208.51	209.93	208.29	209.47	210.05	208.71	209.48	209.01	208.26	208.87	208.23	208.16	207.77	209.56	208.66	207.35	208.36	208.72	208.71	207.97	209.24	208.48	209.48	208.74	208.63	208.55	208.38	208.64	208.67	208.1	207.35	208.7	209.8	208.41	208.55	208.44	209.6	208.45	209.83	208.3	208.02	209.28	209.48	208.59
208.93	209.36	207.62	208.32	207.7	208.42	207.6	207.03	208.73	208.03	207.14	206.25	207.88	207.67	208.56	207.12	206.14	207.42	206.66	207.28	208.1	207.7	208.22	208.38	208.28	207.73	208.11	206.66	207.37	208.15	207.25	207.5	207.22	207.46	208.17	207.68	206.32	207.8	209.17	207.26	207.66	207.82	207.96	208.3	208.13	209.18	207.16	208.13	207.5	206.72
201.45	201.14	201.44	201.23	201.13	200.91	200.68	202.32	201.58	201.27	202.17	201.38	201.79	200.54	201.84	201.35	201.22	201.55	200.98	201.89	200.54	201.76	201.22	201.23	201.12	200.83	201.32	201.19	201.07	201.47	201.11	202.77	200.27	200.99	199.54	201.27	200.68	202.13	201.04	201.88	200.4	201.87	200.93	200.26	201.76	201.02	200.99	201.16	200.85	201.61
212.02	211.6	212.03	211.98	211.69	210.78	212.1	212.39	210.85	211.44	211.86	212.12	213.17	212	212.21	211.7	211.47	211.28	210.87	212.24	210.47	212.33	213.02	211.79	211.6	211.53	210.93	211.19	211.73	210.37	212.29	212.52	212.11	212.45	211.57	211.66	211.72	211.58	211.58	211.66	212.42	211.9	211.64	211.26	211.19	212.38	210.99	211.46	211.18	211
209.5	208.54	209.9	209.49	208.48	209.8	208.1	208.94	209.33	208.76	208.6	208.81	208.54	209.66	208.97	207.27	209.43	208.67	208.21	209.06	207.52	208.77	208.19	208.78	207.72	209.14	208.35	208.51	208.7	207.66	207.7	208.75	207.86	207.72	208.34	208.56	208.47	208.81	208.99	207.84	209.01	210.11	209.47	207.96	209.16	208.91	208.49	208.29	207.21	208.62
194.85	195.17	195.79	195.64	194.73	194.78	195.37	194.14	195.2	193.99	195.55	194.92	194.5	194.61	195.73	195.17	196.25	195.27	194.69	194.09	195.1	195.46	195.38	195.59	195.25	194.53	195.71	194.04	195.53	194.36	195.71	195.8	195.07	196.02	194.23	195.45	195.27	195.59	194.71	194.59	196.53	195.42	195.72	193.38	193.98	195.22	194.57	194.85	195.31	196.26
207.07	207.2	207.22	207.37	207.73	208.09	207.16	208.07	207.42	207.97	207.41	206.72	206.88	207	206.99	208.02	208.4	207.71	207.23	207.35	206.29	207.61	208.47	208.33	207.41	206.83	207.11	207.92	207.94	207.63	207.34	208.19	207.25	206.83	206.09	208.08	208.05	207.34	208.45	206.78	207.2	207.53	207.7	208.12	206.65	206.6	208.58	207.46	207.53	208.7
201.07	200.65	199.98	200.2	201.63	200.48	199.81	199.76	201.43	201.02	201.05	200.34	200.14	200.15	199.79	199.42	199.45	199.28	200.51	201.28	199.62	200.7	199.86	200.76	201.03	201.37	200.48	199.86	199.97	200.71	200.59	200.77	201.94	200.53	200.57	200.25	201.07	199.62	201.45	201.5	201.12	200.01	200.25	200.34	201.03	200.06	201.26	200.77	200.36	200.87
202.84	202.6	203.68	203.31	202.33	204.82	204.31	203.8	203.2	202.92	204.01	203.09	204.17	203.11	204.06	204.04	202.57	203.27	203.47	202.79	202.92	202.72	202.43	203.62	202.55	201.97	202.09	203.41	202.52	203.53	202.57	202.87	202.71	203.51	203.15	203.62	203.33	202.24	203.52	202.26	204.65	202.87	202.75	203.8	203.91	203.13	202.23	202.65	202.49	203.44
208	206.42	207.62	208.12	206.81	208	207.88	207.52	207.99	208.34	207.39	207.98	207.47	207.2	207.3	207.67	208.3	206.7	206.6	207.66	206.73	207.89	208.23	208.43	207.28	207.2	206.27	208.58	207.27	207.22	207.85	207.8	206.67	205.97	208.01	208.15	207.32	207.98	208.03	207.39	207.98	206.9	206.82	207.34	206.65	207.86	207.33	207.76	208.54	207.91
217.16	216.17	216.63	216.96	216.69	217.01	216.42	215.83	217.19	217.25	218.36	216.97	217.95	217.24	216.95	217.24	216.42	216.05	216.39	217.3	217.57	217.19	218.21	217.17	215.84	218.77	217.49	216.95	216.7	217.3	216.6	216.78	215.6	217.08	217.57	217.43	217.19	216.33	216.46	216.05	217.96	216.68	217.01	217.06	217.53	217.52	216.65	217.52	217.1	216.36
218.86	217.41	217.57	216.7	218.1	217.12	217.63	218.51	218.21	217.75	217.8	217.99	218.14	218.78	218.24	217.97	218.38	218.68	218.36	217.26	217.57	217.92	217.67	217.19	218.32	217.64	217.44	217.79	217.32	217.59	218.57	217.15	217.77	217.31	217.41	217.36	217.92	217.76	219.09	218.15	218.23	217.73	217.06	216.9	217.78	218.09	217.2	218.1	218.06	217.89
208.48	207.63	207.03	207.01	208.43	209.42	207.3	208.37	208	207.35	208.79	207.7	207.19	208.11	207.45	207.6	208.17	207.48	207.55	207	208.73	207.82	207.7	207.84	207.26	207.81	207.75	208.64	207.77	208.81	207.63	208.19	206.95	207.26	208.52	207.47	207.84	208.55	209.15	207.96	207.07	206.81	207.66	207.31	206.99	206.64	207.37	207.05	207.28	206.93
208.48	207.86	206.93	207.66	207.86	207.96	207.88	207.91	208.75	207.75	207.25	207.7	208.96	209.27	208.15	207.48	208.04	208.71	208.51	207.57	207.97	208.25	208.7	207.54	207.79	208.12	208.76	209	208.91	207.88	209	207.88	209.13	207.68	208.73	208	208.36	208.52	208.39	207.47	208.76	206.98	208.39	207.34	208.43	207.5	208.49	207.79	209.04	207.74
208.78	208.36	208.45	208.32	208.94	208.74	209.07	208.21	209.63	208.28	209.34	208.49	208.88	208.84	209.34	208.91	208.54	207.63	208.8	207.29	208.07	207.86	208.88	209.01	208.65	209.58	208.12	207.69	208.33	209.22	208.63	208.67	208.63	208.56	208.3	208.39	208.76	208.89	209.16	208.87	208.75	209.01	208.01	209.19	208.54	207.46	208	208.46	208.82	207.41
209.05	207.81	208.52	207.64	209.38	207.67	209.38	209.07	208.79	207.56	208.31	208.24	209.68	208.52	209.7	210.68	209.28	208.83	209.31	208.96	208.77	209.19	209.89	209.67	209.85	208.25	209.75	208.81	208.06	208.2	209.69	208.38	207.78	208.1	208.04	208.74	208.32	209.03	208.61	207.63	210.63	208.32	207.45	209.66	209.16	207.88	209.48	208.38	208.61	208.91
208.39	208.84	208.52	207.74	209.3	209.19	208.62	208.97	208.24	208.93	208.7	208.59	207.16	208.81	208.36	208.68	208.93	209.1	209.92	209.37	207.86	210.25	208.7	209.49	208.26	208.05	209.38	208.94	208.74	209.19	208.24	208.04	208.87	208.67	209.14	208.27	209.37	209.26	209.61	209.63	208.94	208	209.7	208.93	209.64	209.04	209.09	207.49	208.61	209.63
214.03	214.3	212.86	213.66	213.1	213.64	212.27	214.67	213.41	213.68	213.17	213.2	213.9	215.32	213.39	213.25	213.82	213.3	213.64	214.25	214	213.27	213.9	213.48	212.87	213.21	213.64	215.13	213.29	212.52	213.17	213.49	213.69	214.15	212.31	214.22	213.72	213.99	214	213.83	213.69	213.83	214.03	215.15	212.53	213.57	213.06	213.97	214.4	214.18
207.79	207.05	207.73	207.6	207.96	207	206.45	207.57	206.87	208.11	207.94	207.81	207.06	206.32	207.04	206.91	208.19	207.39	207.57	207.31	208	207.36	207.42	206.31	208.74	208.9	206.73	207.4	207.05	207.03	206.46	207.55	207.34	207.81	207.1	207.56	207.27	207.03	206.94	208.35	207.56	208.33	208.09	206.97	206.8	206.73	207.68	208.34	206.75	207.63
197.95	198.42	198.01	198.73	198.61	198.35	199.23	198.62	197.65	198.2	197.53	197.95	198.9	197.91	197.79	198.37	198.06	199.1	198.79	196.88	199.06	198.77	198.5	197.9	199.02	196.97	198.71	198.95	197.67	198.33	198.54	199.36	199.56	198.86	198.42	199.75	199.19	198.42	199.11	199.23	198.23	199.33	198.73	198.53	197.38	199.18	197.35	199.15	199.41	198.94
209.28	209.01	208.4	209.56	208.2	208.94	209.23	208.32	208.45	207.74	208.25	209.19	208.58	207.83	207.89	208.91	208.87	209.16	207.44	209.44	208.94	209.93	209.24	208.71	207.85	209.03	209.15	208.34	209.18	208.37	209.03	209.63	208.97	208.22	208.29	209.05	208.98	208.3	207.49	208.31	209.14	208.42	207.72	208.9	207.82	208.37	209.28	209.61	209.82	209.49
200.01	199.92	198.51	199.28	198.69	198.59	200.49	199.76	199.98	199.82	199.5	198.66	199.82	200.43	199.68	198.96	199.23	199.63	198.71	197.99	198.6	199.14	200.74	198.81	198.66	199.65	198.59	200.02	199.71	198.9	199.66	199.41	198.55	200.4	199.12	198.41	199.38	198.74	198.75	197.85	199.39	198.67	201.4	198.9	198.32	200.03	199.96	198.55	199.12	198.59
213.69	213.25	213.14	213.19	213.02	211.95	212.61	213.08	212.02	212.63	212.85	212.88	211.51	213.48	212.37	213.43	211.8	213.25	213.47	212.59	212.85	212.88	213.79	212.08	213.35	213.77	213	213.15	213.16	213.38	213.15	212.41	213.86	213.31	213.63	212.84	213	213.63	212.67	212.95	213.48	212.7	212.88	212.74	213.32	212.66	213.38	212.98	212.78	213.22
210.35	208.19	207.3	208.33	207.42	208.98	209.02	208.8	208.56	208.26	208.55	208.89	208.82	207.24	208.85	208.82	208.99	209.41	208.2	208.4	209.8	208.54	209.82	209.51	209.46	209.24	210.19	209.36	209.46	208	209.41	209.92	208.79	208.99	209.83	209.18	208.01	208.48	209.67	209.27	208.42	207.86	209.01	208.22	208.73	208.2	208.63	208.07	208.58	209.48
212.26	211.38	212.34	212.15	212.67	212.09	212.17	211.56	213.56	211.07	211.02	212.12	212.07	211.76	212.37	212.02	213.21	211.42	212.56	212.59	212.83	211.36	212.14	213.03	212.19	212.92	211.08	212.34	210.92	210.8	211.3	211.18	212.31	212.18	213.58	212.71	211.05	212.74	211.06	211.57	212.68	211.37	212.21	211.17	211.29	211.85	211.24	210.86	212.75	211.02
203.14	203.2	204.36	203.89	202.44	203.5	203.64	203.86	202.48	202.28	203.32	203.55	203.53	202.21	203.59	203.11	203.08	202	202.8	203.36	203.91	203.92	202.75	203.55	202.96	203.21	202.49	202.2	203.16	202.45	203.11	202.02	202.73	203.83	204.26	203.14	202.46	202.78	203.25	203.14	202.77	204.06	203.16	201.89	201.74	202.65	202.56	203.78	202.68	203.24
206.43	207.12	207.01	208.23	207.88	208.03	207.27	207.17	207.7	207.42	209	208.86	207.5	206.87	208.81	207.67	207.26	206.26	208.79	207.74	207.79	206.79	208.47	206.74	207.42	207.1	207.61	208.8	207.7	208.84	207.59	207.58	207.45	207.82	208.7	207.62	208.03	208.02	207.73	208.27	208.12	207.38	207.42	206.41	208.42	207.6	208.2	206.86	207.55	207.18
216.8	217.03	217.94	216.52	216.26	218.47	216.99	217.57	217.41	217.3	217.83	217.29	216.97	217.92	218.15	217.7	216.31	217.6	216.6	217.81	216.49	216.28	217.82	217.44	216.48	217.28	216.36	217.24	217.2	217.13	217.49	216.98	216.79	216.62	217.96	216.49	216.71	217.99	217.51	216.55	217.08	218.04	217.14	216.64	217.13	216.86	216.9	216.29	217.32	217.48
207.7	207.09	206.8	207.5	207.41	207.2	206.77	207.26	207.48	207.58	207.48	207.62	207.05	207.7	206.75	207.54	206.83	206.97	207.1	207.96	208.45	207.62	208.9	207.06	207.14	207.09	208	207.28	207.91	206.94	206.41	207.71	206.79	208.4	207.07	208.88	208.21	207.09	208.17	208.82	206.75	208.02	207.58	206.44	207.82	208.16	208.2	207.42	207.15	207.71
217.35	216.98	219.09	216.79	218.09	217.46	217.92	218.4	218.62	218.12	217.21	218.44	218.77	218.88	219.21	216.84	216.76	217.13	217.41	217.61	217.95	218.46	218.16	218.06	217.93	217.09	218.09	217.83	218.24	217.76	217.92	218.16	217.55	218.11	217.61	217.66	218.55	218.4	217.21	217.7	217.78	217.53	217.94	217.75	216.42	218.11	217.18	217.49	218.56	218.25
200.45	199.95	200.4	200.56	200.69	201.75	201.01	200.78	200.76	201.74	199.75	201.79	200.5	199.96	200.9	200.5	201.9	200.83	200.64	201.13	200.23	200.98	200.72	200.78	200.6	200.19	199.8	200.88	200.37	200.53	200.92	201.04	200.98	200.51	199.34	201.64	199.88	200.65	200.59	200.42	200.57	200.55	200.36	200.66	200.07	200.8	200.82	199.6	200.13	200.88
212.45	212.62	211.73	211.57	213.21	212.12	212	212.94	212.56	211.91	211.81	212.98	212.48	211.86	212.46	212.92	212.7	212.52	211.85	213.25	213.05	212.25	212.75	212.05	212.22	211.86	213.16	212.55	212.39	212.17	211.4	210.65	212.27	212.27	211.98	212.6	212.47	213.19	212.4	212.29	212.69	212.35	212.05	212.51	213.02	212.66	213.28	212.78	212.44	211.98
210.07	209.79	208.46	208.88	210.77	210.23	210.07	210.1	210.21	209.43	209.75	210.45	209.93	208.75	210.12	208.82	209.72	209.47	208.53	209.77	209.78	210.03	209.94	209.46	211.54	209.56	209.28	209.22	209.33	209.33	210.02	209.84	209.79	210.1	211	209.65	209.82	209.49	209.37	209.61	209.45	208.92	208.9	208.71	208.85	209.36	208.75	209.12	209.01	209.5
201.6	200.75	201.14	200.57	199.57	199.76	198.72	200.23	201.07	200.13	200.61	200.24	200.64	199.52	200.63	200.8	199.81	200.78	200.97	200.7	199.45	200.57	200.07	201.04	200.43	200.59	200.47	199.27	199.39	200.61	199.78	200.43	200.41	199.75	199.74	200.06	199.84	199.39	200.57	201	199.57	201.2	200.74	200.65	202.09	198.71	200.83	199.79	200.35	199.84
208.21	208.33	207.46	207.5	207.01	208.36	207.95	208.71	207.04	208.42	207.41	208.44	207.43	207.76	207.56	208.34	207.36	207.89	207.78	206.76	207.1	207.89	208.25	207.24	207.91	207.38	208.16	207.6	208.22	208.51	208.94	207.25	207.54	206.63	208.57	207.57	207.44	208.12	208.6	208.02	207.01	207.01	208.11	208.78	207.45	208.6	207.98	207.21	207.33	207.97
203.24	203.6	203.31	202.95	204.09	203.46	203.91	204.43	203.11	202.87	202.89	203.07	201.63	203.49	203.22	202.96	202.46	204.32	203.59	203.3	203.22	203.78	203.31	202.68	203.45	202.32	203.42	203.17	202.99	203.27	203.29	203.3	203.13	203.84	203.16	203.47	202.54	203.37	204.16	202.83	202.3	204.48	202.87	203.35	203.65	203.06	203.1	204.83	203.33	202.77
217.71	218.73	216.63	217.64	217.59	217.77	217.27	218.03	217.47	217.78	217.84	216.52	217.2	217.55	216.91	218.03	217.68	217.86	217.96	218.22	217.6	217.8	217.11	217.05	217.75	217.19	218.91	217.7	217.88	217.63	217.73	218.43	218.24	218.84	217.86	219.18	217.88	216.79	216.65	218.3	218.57	218.1	217.1	217.14	218	217.29	217.89	217.66	218.84	217.45
197.77	199.41	197.99	197.94	198.8	198.42	198.18	198.99	198.92	198.74	197.93	199.27	197.86	198.82	198.51	199.56	199.66	198.61	199.02	198.77	198.81	198.38	198.81	198.07	198.24	197.84	197.88	198.96	199.17	198.32	198.86	199.12	198.92	199.09	198.86	198.84	198.89	198.44	198.5	198.58	198.91	199.04	199.05	198.21	199.37	199.82	198.8	198.94	197.64	198.33
208.29	207.98	206.98	207.46	207.43	207.66	206.7	208.97	207.28	208.05	207.99	207.37	208.34	208.1	208.34	207.78	208.19	208.27	209.27	207.69	207.16	207.08	207.19	207.81	207.4	206.84	207.3	205.74	207.78	207.12	208.13	207.66	207.38	208.76	208.05	208.17	207.71	207.44	207.83	208.36	207.93	207.34	207.74	206.66	207.63	207.45	207.62	208.08	207.54	208.06
218.57	217.89	217.62	217.78	217.9	218.29	218.44	217.53	218	217.26	218.27	217.21	218.03	218.22	218.03	217.29	217.55	217.84	218.53	216.36	218.2	217.76	218.33	217.52	218.2	217.1	217.48	217.77	218.24	217.15	217.84	217.52	218.13	217.94	218.18	217.55	216.31	217.26	217.47	217.94	217.51	217.51	217.76	218.07	218.77	218.43	218.03	218.01	218.01	218.45
211.87	211.94	212.36	212.73	211.85	212.31	212.37	211.94	213.17	211.68	211.46	211.99	212.6	212.1	212.79	212.7	211.92	212.54	211.81	213.08	212.53	213.64	213.5	212.82	213.34	212.34	211.94	213.48	211.89	213.22	212.94	213.28	212.66	212.13	212.87	213.44	213.52	212.37	214.04	211.22	213.13	211.32	212.77	211.87	212.8	212.52	212.42	212.65	212.21	212.6
206.95	207.28	206.38	206.8	208.24	207	207.37	207.23	206.94	207.6	208.93	208.43	207.81	207.53	208.05	206.83	208.04	207.44	207.71	208.36	206.91	208.33	206.82	208.34	208.16	207.49	206.73	208.73	207.14	209	209.04	206.94	208.07	207.31	207.43	207.96	206.79	207.5	207.55	207.15	207.34	207.53	207.85	207.84	208.08	207.29	207.67	207.59	207.47	207.37
202.49	201.39	202.28	201.12	201.07	201.74	201.2	200.92	200.1	200.36	200.68	201	202.14	200.67	201.17	200.92	200.5	201.56	202.08	202.25	201.19	202.84	201.49	200.86	200.04	200.94	201.31	200.82	201.59	202.04	201.13	201.78	201.69	200.25	201.01	201.1	200.77	200.61	201.63	201.35	200.89	201.49	200.61	200.5	200.68	199.8	201.64	201.3	201.61	200.93
209.61	210.48	209.85	210.01	209.36	209.77	210.17	208.72	210.24	209.28	210.93	209.51	208.56	209.14	209.31	209.72	209.44	210.64	209.6	209.99	209.25	210.09	209.89	210.03	209.04	208.5	210	210.43	208.63	210.56	208.93	209.72	208.55	209.88	209.82	208.35	209.36	208.3	211.07	209.86	208.54	209.47	210.3	209.29	209.04	209.69	210.43	209.75	208.2	209.29
207.83	207.51	207.7	207.85	207.73	208.54	207.11	207.5	207.71	207.02	208.04	208.16	208.01	208.45	208.33	209.3	208.54	208.24	207.37	207.63	208.3	208.05	207.58	206.87	206.79	208.21	207.16	208.55	207.99	207.68	207.87	208.56	207.79	207.4	208.14	207.77	209.28	207.64	208.75	207.17	208.75	207.41	207.86	208.66	207.45	207.69	207.27	207.54	207.91	208.74
202.51	202.57	202.97	203.13	203.79	203.68	201.83	203.27	203.7	203.01	203.7	202.67	203.32	203.17	203.87	204.27	203.76	203.73	204.26	203.09	204	202.97	203.57	202.85	203.26	203.47	203.76	202.34	203.1	203.39	203.42	203.43	202.85	203.36	203.46	203.8	203.42	203.74	204.68	203.38	203.27	202.74	203.54	202.92	203.53	202.6	203.38	204.75	203.34	203.62
203.38	203.63	201.27	202.49	202.52	201.1	201.98	202.06	202.74	202.09	203.83	202.11	201.75	202.12	202.48	202.53	201.29	202.02	202.79	201.85	201.57	202.52	201.95	201.74	201.9	202.59	201.21	202.04	202.78	202.63	203.05	203.11	201.55	202.76	203.73	201.57	203.12	201.63	202.47	201.2	202.49	202.76	201.39	203.16	202.85	201.78	203.05	202.1	201.99	202.42
204.11	203.38	204.17	205.58	203.42	203.29	203.48	203.53	204.68	203.02	204.05	204.62	202.13	204	203.03	204.24	202.62	204.18	204.51	203.24	203.58	203.01	204.59	204.64	203.26	203.16	203.6	204.11	202.78	203.08	204.29	202.88	204.1	203.29	203.61	203.85	204.53	204.1	203.37	203.85	203.75	203.34	203.85	202.8	202.95	203.12	203.94	204.22	205.31	203.58
212.74	213.29	211.66	212.11	211.35	212.72	212.21	210.88	212.83	213	212.5	213.6	212.71	211.85	213.12	212.35	212.53	213.18	212.52	213.27	211.75	212.42	213.87	211.16	212.03	212.3	212.78	212.89	212.28	212.22	212.68	211.78	211.57	212.24	212.5	211.88	213.47	212.39	212.32	211.19	212.02	211.85	212.35	212.62	213.19	212.39	211.43	212.84	212.23	210.7
208.98	209.84	209.19	208.9	208.32	209.11	209.23	210.46	207.76	209.4	208.24	208.86	208.72	208.4	208.04	208.31	208.25	208.69	208.27	208.73	209.13	208.82	209.27	208.19	209.74	209.4	208.34	209.79	208.08	207.2	208	208.81	208.01	208.77	208.37	208.71	208.58	207.87	210.09	208.48	208.33	209.25	208.28	208.02	209.08	208.18	208.02	207.11	208.01	207.71
203.26	205.09	204.27	204.54	204.83	204.89	205.61	205.71	204.78	205.48	205.93	204.33	204.03	204.89	205.74	205.66	205.17	204.4	204.26	205.18	204.53	204.06	204.76	204.9	204.88	204.68	204.45	205.76	204.34	203.82	205.59	205.12	204.38	205.29	205.45	204.83	205.7	205.21	205.07	205.28	205.09	205.19	204.45	203.86	204.73	204.89	204.78	204.38	205.12	204.46
209.88	208.45	208.51	208.09	207.91	208.76	209.13	209.76	208.83	208.5	208.84	208.42	208.48	208.17	208.09	209.8	207.38	208.24	209.64	208.08	207.46	208.71	208.58	208.4	208.28	207.59	208.26	208.94	209.9	208.78	207.86	209.1	208.03	208.51	209.68	209.38	208.19	207.9	208.38	209.26	209.07	209.47	208.41	208.69	207.78	209.59	209.02	208.35	208.41	208.91
207.38	206.93	207.74	208.38	207	207.49	207.39	206.69	207.67	207.85	207.35	207.16	206.12	208.95	208.05	208.39	207.97	208.52	208.02	208.18	206.82	207.72	207.86	207.79	208.64	208.39	207.37	208.38	209.04	207.77	208.19	207.92	208.26	208.33	207.59	207.97	208.28	207.63	207.43	206.99	207.86	208.4	207.79	208.16	207.29	207.19	207.74	208.21	207.88	208.69
211.56	211.64	211.16	213.19	212.77	210.47	212.47	211.92	210.84	211.79	211.91	212.18	212	212.56	211.7	213.07	212.24	211.82	211.4	212.36	212.36	211.71	212.18	211.82	211.76	211.69	213.22	211.82	211.11	211.85	211.85	212.27	211.16	211.3	212.64	212.74	211.38	211.9	211.62	212.7	211.63	212.61	211.62	212.55	212.05	212.43	211.96	211.92	210.9	212.07
199.52	200.08	200.26	198.89	199.39	200.36	199.12	199.24	199.54	199.35	200.32	199.17	199.6	199.4	198.75	200	199.79	199.44	199.15	199.05	199.7	199.93	200.18	199.45	200.08	200.03	200.48	199.25	199.5	199.9	199.45	200.59	198.41	200.25	199.65	199.68	198.93	198.78	200.38	200.29	199.84	198.59	199.29	199	200.23	199.88	199.46	199.05	198.93	198.25
209.68	208.86	208.96	210.16	209.85	209.1	209.51	210.79	209.81	209.11	208.45	209.35	211.17	209.32	210.23	209.27	208.96	209.43	209.11	208.77	208.66	209.72	210	209.31	210.32	208.3	210.04	209.72	209.77	208.71	209.48	210.1	210.12	209.34	208.12	209.58	209.27	210	210.76	209.88	208.76	209.72	208.96	210.36	209.35	209.58	210.12	209.31	209.79	208.22
208.33	207.86	206.91	207.69	207.05	207.48	208.33	208.86	207.95	207.34	207.85	207.16	208.28	208.16	206.84	206.83	208	207.12	208.23	208.48	208.44	206.85	207.37	208.84	206.89	206.74	208.16	207.91	208.21	207.26	207.52	208.13	207.75	207.76	208.22	208.35	207.99	207.55	208.34	206.75	207.52	208.38	207.22	208.42	207.75	209.13	208.23	208.13	206.3	207.18
205.47	204.3	204.22	205.14	204.2	203.95	205.37	204.76	204.2	203.93	205.4	205.25	205.42	204.74	205.37	204.16	204.52	204.67	203.68	204.52	204.06	203.91	205.48	205.27	204.7	203.83	204.91	203.94	204.96	203.69	205.34	204.46	204.12	205.08	204.16	205.81	204.31	205	205.06	205.09	204.95	204.26	204.79	203.96	204.75	204.08	205.08	205.42	203.47	203.71
210.15	209.19	208.46	208.87	208.46	208.72	208.02	209.1	209.17	209.87	208.53	209.23	208.5	208.4	209.03	208.31	208.91	208.79	208.77	209.47	208.3	207.9	208.72	208.29	209.5	208.27	209.28	208.73	208.46	208.84	209.49	209.55	209.59	209.35	209.71	208.37	208.32	209.36	208.98	208.65	208.25	208.26	208.64	208.44	209.05	208.14	208.66	207.96	209.26	208.39
196.14	195.41	195.4	194.68	195.14	195.34	196.7	195.63	195.13	194.86	195.99	194.76	195.87	195.18	195.39	195.64	196.04	194.57	195.68	195.61	195.54	195.2	195.61	195.31	195.35	194.72	195.36	194.8	194.66	195.43	194.32	194.65	194.64	194.36	195.08	194.87	195.74	194.7	193.99	195.1	195.27	195.09	196.03	193.32	194.85	195.58	195.15	194.44	194.4	196.51
202.78	203.31	203.2	203.54	203.28	204.1	203.08	202.12	203.17	202.66	203.06	203.34	203.53	203.64	203	203.81	203.22	203.25	202.99	202.15	202.93	202.16	203.12	203.01	203.01	203.24	203.34	203.21	203.2	202.98	203.15	201.85	203.43	202.29	202.68	203.33	202.62	202.35	202.44	202.97	202.23	202.45	204.06	203.06	202.48	203.17	203.07	203.34	203.2	203.16
217.73	217.66	218.1	218.67	217.21	218.35	217.1	216.74	217.88	216.69	217.52	217.95	218.79	218.15	217.83	216.97	217.57	218.53	217.97	217.28	218.45	217.7	217.89	218.2	217.03	218.19	217.77	218.59	216.88	217.16	218.27	216.88	216.87	216.57	218.27	217.63	216.17	218.32	217.97	216.82	218.19	218.74	217.93	218.29	217.44	217.17	217.28	218.66	218.08	218.92
207.98	208.95	208.75	209.35	210.04	208.39	208.72	209.78	208.22	209.52	208.85	208.08	208.67	208.37	207.75	209.13	209.09	208.21	209.13	208.59	208.08	207.63	207.47	208.99	207.65	208.57	208.49	208.49	209.51	208.31	207.91	208.32	207.48	209.68	207.7	208.15	209.85	209.09	209.07	208.79	208.45	207.77	209.78	209.04	208.8	208.82	209.1	207.67	208.37	208.49
210.84	213.12	213.44	212.67	212.33	212.78	211.87	211.49	211.03	211.78	211.8	212.79	212.17	211.71	212.67	211.73	212.86	212.05	212.36	213.04	212.76	211.72	212.49	212.49	212.98	212.73	212.06	211.7	211.82	211.86	211.79	212.33	212.06	212.72	211	213.63	212.47	212.98	212.87	213.34	212.93	212.03	213.25	213.08	211.66	211.94	211.63	211.77	213.31	213.23
195.59	195.74	196.3	195.14	194.8	196.12	195.39	194.77	195.49	196.16	194.53	196.44	195.88	196.34	194.43	194.93	194.12	195.88	195.52	195.6	195.22	195.73	194.99	194.58	195.44	193.71	195.22	195.39	194.15	194.72	195.33	194.54	195.88	194.84	195.04	194.29	195.54	193.69	193.16	196.77	195.05	194.68	194.6	194.96	193.3	195.33	195.54	195.43	196.33	195.32
217.45	217.44	216.82	216.62	218.11	217.25	216.66	216.25	217.19	216.55	217.53	216.75	217.76	218.23	216.45	216.54	216.59	216.93	216.21	216.28	217.38	216.43	217.54	216.91	217.14	216.93	217.47	217.71	218.5	216.17	216.98	216.39	217.32	216.12	218	216.9	217.52	216.88	216.23	216.54	217.28	216.25	216.43	217.4	217.46	217.27	216.68	216.2	217.73	217.22
199.85	199.64	199.01	199.61	199.89	199.2	198.88	199.38	199.71	198.35	199.25	198.39	200.54	198.76	199.55	199.16	198.24	199.2	198.88	198.38	199.6	199.81	198.88	198.31	199.5	199.48	200.03	198.66	199.27	198.91	198.78	198.88	199.48	200.35	199.28	199.59	199.54	199.52	199.14	199.65	199.95	198.77	197.73	199.86	199.62	199.99	199.72	200.38	199.25	200.02
203.38	203.27	203.82	202.83	202.9	202.76	202.06	203.46	202.93	203.81	203.37	203.08	202.86	202.58	202.97	203.68	203.18	202.49	204.28	204.67	203.82	204.71	202.87	204.35	203.54	203.5	203.89	203.92	203.85	204.14	204.69	203.64	203.82	202.52	204.78	203.49	204.08	203.25	203.46	203.24	204.53	202.57	204.41	203.06	204.34	204.35	204.57	203.5	202.34	203.14
211.45	211.7	212.44	211.76	211.62	211.63	211.88	212.12	211.9	211.11	212.96	211.6	211.16	211.84	212.02	212.08	211.41	210.58	211.23	212.55	211.7	211.37	211.24	212.03	211.24	212.42	212.1	211.88	211.92	211.34	211.75	212.6	211.39	211.48	211.89	211.41	211.93	211.74	211.49	211.62	211.9	211.4	210.91	212.64	211.77	212.34	211.23	211.78	210.93	211.47
211.14	211.64	212.26	210.7	212.39	211.12	211.88	211.75	211.49	212.43	211.59	211.59	211.62	211.31	212	211.19	210.8	210.88	210.5	210.64	210.84	211.98	212.23	211.54	212.25	212.34	211.68	211.77	212.04	211.23	211.16	212.16	212.47	211.93	212.03	212.1	211.75	211.65	211.24	211.2	210.81	212.47	212.5	211.81	211.25	211.33	211.78	211.68	212.67	211.59
207.07	206.75	205.56	205.56	205.36	205.46	206.46	205.77	205.55	206.93	206.55	206.29	205.1	206	205.33	206.16	205.49	207.68	207.46	206.16	205.99	206.07	207.3	205.68	205.53	205.69	206	206.41	207.09	205.81	206.63	206.5	207.17	206.02	206.36	206.4	206.48	206.01	206.37	204.87	205.91	207.69	206.37	206.24	206.11	207.04	206.15	205.83	207.34	206.22
207.74	207.05	206.6	207.96	207.01	207.93	208.19	206.2	207.55	207.97	208.28	207.75	208.42	207.42	208.07	206.58	207.44	207.9	206.92	208.37	207.86	207.46	207.55	208.3	207.71	207.32	208.48	206.9	208.6	206.87	207.69	208.34	208.73	208.39	208	208.26	207.31	207.12	206.89	207.43	208.46	208.05	207.48	208.31	207.5	208.27	207.84	208.33	207.81	208
200.32	200.3	199.09	199.48	200.38	199.78	199.39	199.99	199.94	200.25	201.1	199.33	200.15	199.21	200.26	200.89	199.64	199.04	200.01	199.55	198.93	200.84	199.62	200.23	199.62	199.83	200.24	199.35	200.54	200.29	200.06	198.05	200.46	200.66	199.53	201.1	200.27	200.1	199.98	199.95	200.48	200.14	200.8	200.38	199.59	199.82	200.14	200.18	199.28	199.09
208.91	209.38	208.84	209.6	208.99	208.23	208.69	208.23	208.7	209.34	208.94	209.38	208.86	208.31	208.85	208.08	209.37	209.07	209.73	208.48	208.47	208.92	208.65	209.28	207.53	209.28	208.99	210.23	208.96	209.39	208.72	208.47	209.19	209.86	208.57	209.15	209.47	208.11	209.77	209.07	208.79	208.62	208.54	210.59	207.86	209.01	208.31	208.97	209.71	208.25
203.9	203.58	204.04	202.4	204.51	202.9	203.41	203.01	203.39	203.46	203.84	203.63	203.71	203.49	203.79	203.67	203.56	203.51	203.5	203.74	203.88	203.44	203.93	202.89	203.5	202.66	204.22	203.35	203.47	202.19	203.72	202.3	203.46	203.31	202.86	202.64	203.44	202.98	204.74	204.03	203.09	203.55	203.86	203.84	203.8	203.73	203.58	204.32	203.21	203.84
211.15	211.08	212.34	212.05	210.84	211.37	210.65	212.39	212.22	211	210.59	211.25	210.42	212.18	212.2	210.71	211.24	211.72	211.15	212.29	210.25	212.18	210.66	211.91	211.46	211.86	212.15	211.71	212.22	211.36	211.73	212.87	211.61	211.26	211.62	211.46	211.72	211.39	211.21	211.16	210.73	211.28	210.65	212.04	213.26	211.94	211.3	211.8	210.69	210.98
207.76	207.08	207.85	207.49	208.32	207.83	207.98	206.52	209.38	207.78	208.4	207.92	208.78	208.06	208.27	207.84	207.7	206.54	207.58	207.55	208.15	206.37	207.66	207.9	207.87	207.95	207.36	207.99	207.37	207.66	207.66	208.06	206.68	207.23	206.75	208.6	207.48	208.16	208.81	207.55	208.28	208.91	208.4	206.56	208.04	208.62	206.1	206.69	207.15	207.67
198.3	198.4	198.97	198.37	199.53	199.03	197.27	198.72	199.76	198.23	198.31	199.51	198.85	197.95	198	198.19	198.43	198.1	200.03	199.54	197.93	198.39	199.26	198.96	198.77	199.07	198.09	198.37	198.51	198.99	198.39	198.52	199.7	198.16	198.93	198.72	198.75	197.86	197.64	198.37	198.8	198.1	197.4	198.29	198.42	198.87	199.42	198.34	198.91	198.03
206.56	206.68	207.68	207.49	208.73	208.23	208.86	207.27	207.6	207.11	207.98	206.37	207.56	208.89	206.87	208.33	207.36	207.51	207.34	207.63	206.85	207.34	208.36	207.83	206.76	208.06	208.3	208.12	208.15	207.9	208.15	207.9	207.68	208.41	207.52	206.27	206.68	208.37	206.79	207.6	208.1	208.48	207.12	207.69	207.21	206.73	207.25	208.69	207.38	207.07
205.85	205.57	205.5	205.78	205.75	204.24	205.88	205.15	206.21	205.84	203.81	205.68	205.13	206.53	205.89	205.44	206.73	204.63	205.95	205.7	205.72	205.94	205.26	205.2	205.76	205.2	205.69	205.02	204.42	205.22	205.41	204.9	206.69	205.51	206.02	205.5	205.96	205.36	205.87	205.57	204.86	206.09	205.04	205.02	205.76	206.07	204.27	204.64	205.29	205.14
207.62	208.3	208.1	207.49	208.11	207.34	208.4	207.43	207.86	208.05	206.97	207.67	208.13	207.69	208.55	207.36	208.62	207.02	206.72	208.69	207.61	207.1	207.75	208.54	207.61	206.9	208.41	207.93	209.52	207.23	207.46	207.59	208.14	208.42	208.2	208.51	208.11	207.5	208.53	207.02	207.43	207.78	208.11	207.83	207.33	207.71	207.71	207.3	208.62	207.27
208.94	208.42	207.8	208.5	207.41	206.74	208.61	206	207.61	207.71	208.42	208.39	208.3	207.88	206.79	208.26	206.67	207.33	207.85	207.62	206.7	208.32	207.35	208.05	207.44	207.03	208.99	208.71	208.29	209.03	208.17	207.59	207.54	207.67	207.68	206.94	207.41	207.98	207.26	207.25	207.76	208.2	207.34	207.82	207.17	207.4	207.92	207.77	207.76	208.21
198.12	199.45	198.43	199.06	199.31	199.6	198.74	198.51	199.03	199.03	198.76	198.8	198.1	198.68	198.7	197.96	198.32	198.98	197.72	198.79	199.64	199.31	198.89	197.64	199.48	199.09	197.87	197.8	198.47	198.46	198.68	199.29	197.67	198.93	198.92	195.56	198.99	199.36	199.2	200.02	198.4	197.69	199.81	198.3	199.01	199.41	199.71	198.59	198.72	198.53
206.01	205.98	206.58	205.56	206.66	205.52	205.79	205.21	204.81	205.54	205.85	205.87	204.79	205.64	204.32	205.2	205.52	204.7	206.94	205.63	206.72	206.19	205.03	205.73	205.27	205.56	205.05	205.89	205.92	207.46	204.9	205.15	205.08	204.36	205.21	205.68	204.81	205.48	205.86	206.52	205.29	205.69	205.3	205.32	206.15	205.59	205.61	206.23	206.6	205.17
202.68	203.74	202.68	203.29	202.35	203.63	203.59	201.36	203.53	203.56	203.01	202.66	202.46	203.11	202.95	203.18	202.68	202.7	203.59	203.62	202.14	202.2	202.02	202.93	203.17	202.94	203.18	203.27	202.7	202.64	203.58	204.06	203.26	201.9	203.06	203.12	203.71	203.67	202.61	203.81	203.42	202.7	202.58	203.3	202.74	203.34	202.27	203.27	203.89	202.88
203.81	205.11	205.05	205.95	204.69	204.54	204.28	204.07	204.23	205.01	203.85	204.33	203.67	204.54	205.32	205.23	204.06	205.3	204.37	204.56	204.56	204.94	204.2	204.85	204.84	204.53	205.45	203.42	203.73	204.75	205.42	205.53	205.49	205.34	204.94	204.09	204.03	204.55	204.05	204.2	204.18	205.11	203.88	204.36	205.48	203.82	203.8	204.83	204.1	203.93
206.35	206.42	205.85	206.41	205.72	205.63	206.18	206.45	207.56	206.75	206.61	206.23	206.15	205.99	206.37	206.28	207.14	205.97	206.01	206.23	206.97	206.12	206.17	206.46	207.43	206.01	206.14	205.99	208.17	206.1	206.55	206.73	206.11	206.04	206.34	205.7	205.61	206.63	206.67	206.73	206.12	206.6	206.97	206.58	206.42	205.7	206.39	207.09	206.62	205.67
200.5	199.5	199.81	199.89	198.9	200.85	198.71	199.25	198.67	199.32	199.36	198.44	199.02	200.15	199.77	199.42	199.02	200.01	200.17	198.82	199.91	200.02	199.5	200.36	199.4	198.8	199.03	199.74	199.68	199.37	199.99	198.91	198.73	198.88	199.55	199.35	198.66	200.11	199.15	199.84	198.48	200.28	199.31	199.52	199.48	199.26	199.68	200.2	199.29	199.39
200.37	200.82	201.07	201.13	199.59	200.35	200.04	200.39	201.32	200.63	200.22	200.13	200.73	200.39	199.78	200.19	201.79	200.27	199.61	201.35	200.98	200.79	200.43	200.27	199.66	201.79	200.62	201.3	200.39	200.47	198.57	200.13	200.04	200.14	200.25	201.82	199.7	200.34	200.66	200.43	201.63	201.05	200.31	200.39	201.2	200.89	199.57	199.91	200.68	200.06
200.09	199.52	199.14	200.72	200.06	200.47	199.54	200.22	200.43	200.13	199.42	199.17	199.78	201.11	199.4	199.94	200.28	200.59	199.79	200.8	199.69	199.72	200.23	200.44	199.48	199.85	199.8	199.28	199.84	201.48	198.89	200.76	200.73	199.24	200.8	200.17	199.83	199.63	199.51	199.72	200.91	199.11	200.65	200.12	200.35	200.73	200.72	200.26	200.97	200.43
216.71	217.5	216.42	216.7	217.34	217.35	217.54	217.73	216.72	215.87	217.21	217.29	217.75	216.72	217.58	218.2	218.17	218.51	215.69	217	217.16	217.09	216.27	216.83	216.45	216.94	217.57	217.64	216.52	216.7	217.17	216.97	217.51	216.75	216.35	217.75	217.33	216.65	218.26	217.37	215.89	217.46	216.84	216.77	217.13	215.84	217.36	216.55	217.41	217.35
215.96	217.73	216.84	218.41	216.62	217.75	216.87	216.93	215.11	218.01	217.23	217.11	216.1	215.79	218.14	217.67	216.72	217.83	218.05	217.03	217.16	216.56	217.48	217.44	216.87	216.94	216.74	216.14	216.95	216.71	216.72	218.22	217.67	217.24	217.83	216.7	216.57	216.56	217.18	217.51	216.84	217.96	217.1	217.17	216.57	216.37	217.92	216.82	216.15	216.88
207.6	207.86	207.39	208.05	207.4	207.54	207.36	208.39	207.8	207.24	207.11	207.68	208.14	208.1	207.32	207.97	208.31	207.74	207.34	207.17	207.86	207.96	206.22	208.05	206.85	208.09	207.8	208.5	207.61	208	208.03	208.55	208.22	207.76	208.19	207.74	207.58	207.14	208.46	207.09	208.21	207.83	208.49	207.93	208.16	208.36	207.78	207.63	207.71	207.42
202.37	203.36	203.65	204.77	204.34	202.44	204.04	203.86	203.98	203.44	203.27	203.47	204.38	203.64	202.34	204.29	203.09	202.69	201.98	203.15	204.49	203.55	203.33	203.4	203.95	203.78	203.14	203.1	202.99	203.59	204.34	203.68	203.37	203.69	203.69	203.96	203.94	203.46	203.93	202.8	203.89	203.33	203.91	203.67	202.96	203.96	203.39	204.52	203.28	203.24
207.6	207.32	207.29	207.48	207.63	207.82	207.74	207.85	207.34	208.53	207.77	208.16	207.78	206.94	208.11	208.6	207.71	207.4	207.46	207.92	208.12	207.92	208.23	208.32	207.37	208.47	207.46	208.62	207.3	209.38	206.95	206.49	206.39	208.61	207.72	207.96	207.44	207.95	208.49	208.01	208.05	206.9	208.25	207.58	207.38	207.32	208.02	207.8	208.05	206.72
201.31	200.55	200.4	199.42	199.94	200.17	199.9	200.32	201.04	199.3	200.44	200.08	199.55	200.53	199.98	200.34	200.43	199.61	199.88	200.46	200.29	200.65	200.88	200.25	199.7	199.84	199.47	200.94	200.23	200.44	200.36	199.49	199.01	201.02	200.81	200.89	200.16	201	201.9	200.35	201.18	198.14	200.36	198.44	200.11	199.94	199.27	200.35	201.26	199.32
212.74	212.39	213.15	212.65	212.76	213.14	212.71	212.81	211.57	213.83	212.45	214.11	213.03	212.31	213.38	211.81	213.12	214.4	212.71	212.77	212.17	213.92	212.48	212.27	213.81	212.31	213.01	213.95	213.33	213.64	212.88	212.24	212.16	213.99	212.18	212.98	213.66	213.45	212.54	214.15	213.54	212.54	213.16	212.92	212.7	212.51	212.64	212.99	213.82	212.32
200.18	200.83	200.27	200.4	199.1	200.3	200.54	199.3	200.21	200.3	200.65	199.7	200.44	200.51	201.28	200.17	200.19	200.14	200.84	200.59	200.13	201.37	200.72	200.47	199.96	200.88	200.19	200.04	200.1	200.59	200.74	199.35	200.98	200.88	200.28	199.23	200.56	200.71	200.78	200.11	199.88	200.09	200.77	199.89	200.69	200.5	201.39	200.29	201.09	199.35
197.92	197.49	198.26	199.27	200.17	197.68	198.55	199.63	198.95	198.39	198.66	197.52	197.77	200.2	199.25	196.94	199.21	198.72	198.85	198.58	198.45	199.7	197.96	198.38	197.78	198.85	198.49	199.13	198.19	199.27	198.91	199.53	198.79	198.62	198.08	198.23	199.22	199.1	198.5	197.72	198.82	198.5	199.1	198.43	196.85	199.72	198.05	199	197.98	198.41
206.91	204.68	206.5	205.84	205.99	205.14	205.17	205.85	205.29	205.64	205.82	205.09	206.66	206.96	204.81	204.75	205.97	205.28	205.79	205.54	206.07	205.75	205.62	205.65	205.3	203.88	205.06	205.24	204.75	204.94	204.52	205.51	205.96	204.8	204.61	204.51	205.57	205.71	206.67	205.32	207	206.45	206.09	205.69	205.13	204.98	204.94	205.35	205.32	206.78
203.15	203.68	204.36	202.97	203.46	203.39	203.61	203.58	203.82	203.08	203.17	204.47	203.43	203.02	203.97	203.7	204.16	202.58	205.22	204.6	203.94	204.33	202.81	204.26	203.43	203.68	204.69	204.42	204.05	203.67	203.18	202.93	204.27	204.18	203.93	203.86	203	202.63	204.26	203.82	203.38	203.5	204.38	202.68	203.89	204.31	202.92	203.92	203.34	203.94
203.07	202.03	200.89	203.2	202.12	203.01	201.2	201.79	201.52	201.88	202.11	203.08	201.91	202.65	201.83	203.07	201.2	201.38	201.99	202.86	203.78	202.99	202.63	201.56	202.63	203.54	203.21	202.39	201.78	202.57	201.53	202.59	202.39	202.61	202.54	202.4	202.48	202.07	202.41	202.29	202.35	203	201.73	202.36	202.27	203.28	201.99	202.24	203.13	203.49
203.03	202.9	203.57	204.44	203.83	202.94	202.56	202.77	202.08	203.31	203.39	203.39	202.86	203.47	203.99	203.59	202.9	202.89	203.83	203.47	202.91	204.31	203.58	202.75	203.37	203.47	202.78	203.77	202.76	203.07	203.68	202.96	203	204.66	203.24	202.95	202.48	203.12	203.55	203.48	203.08	203.53	202.8	203.11	202.97	202.47	203.23	202.98	202.28	202.32
200.42	199.91	200.43	199.84	200.36	199.38	200.43	200.24	199.01	199.42	198.81	200.12	199.49	199.42	199.09	199.84	199.59	198.89	199.87	200.61	199.77	199.22	199.54	199.93	199.31	198.97	200.79	199.61	199.85	200.22	198.57	200.03	200.32	200.78	199.48	199.82	198.99	199.19	198.98	200.24	200.24	199.01	198.48	199.07	200.19	199.02	199.12	199.28	199.41	199.6
199.13	199.52	198.21	197.75	198.06	197.72	198.1	198.22	197.8	198.54	198.92	198.71	197.89	198.24	197.97	198.97	198.07	197.34	198.38	197.59	197.99	197.29	198.28	198.03	198.2	198.66	197.64	198.58	197.38	197.62	197.02	197.44	198.44	197.95	198.37	197.83	197.74	197.34	198.22	197.5	198.05	197.35	197.71	197.78	197.95	198.39	198.26	198.59	198.04	197.61
200.24	200.27	199.37	200.27	199.53	199.76	199.49	199.76	198.85	200.17	199.78	199.81	200.41	199.26	199.7	199.1	200.3	200.06	199.02	199.11	199.03	198.82	199.22	199.5	199.13	199.57	200.77	199.34	199.94	199.3	198.89	199.46	198.88	199.71	199.78	199.48	197.93	198.52	199.21	198.67	199.35	199.91	199.78	199.33	200.96	200.36	199.65	199.63	199.09	199.81
212.89	212.47	212.32	211.96	212.74	212.15	213.2	212.13	212	213.05	213.08	212.74	211.37	212.46	210.94	211.86	212.98	211.24	212.58	212	213.54	212.07	213.33	212.78	212.33	213.19	212.58	212.81	211.89	212.78	212.72	212.77	212.45	212.36	213.46	211.51	212.96	213.64	211.91	211.86	212.33	211.95	214.27	212.83	213.31	212.78	212.46	214.29	211.56	211.9
218.4	218.13	218.95	218.59	217.1	216.6	217.46	217.15	217.8	218.5	217.55	218.02	217.56	217.24	218.34	217.95	217.75	217.75	218.16	217.31	218.18	217.27	219.11	217.76	218.41	217.64	218.18	217.58	217.96	218.7	216.7	216.8	217.76	217.72	219.08	216.12	218.29	217.64	217.98	218.11	218.21	217.57	218.14	217.56	217.57	218.32	218.26	218.63	217.11	217.14
217.08	216.9	217.68	217.99	217.38	216.52	218.04	216.92	217.45	216.86	216.51	216.64	217.35	217.16	216.47	216.4	216.58	216.98	216.49	216.33	217.38	216.79	216.55	217.67	216.1	215.94	217.4	217.32	216.99	217.64	216.93	217.86	215.73	217.33	217.19	215.75	217.3	217.74	218.23	217.36	217.51	216.83	216.94	215.42	215.77	215.21	218.15	218.26	217.55	217.01
200.6	200.48	200.09	199.22	199.48	199.65	200.17	199.64	200.26	199.94	200.74	200.09	200.39	199.94	199.51	200.06	200.66	201.28	200.44	200.84	201.21	199.23	199.31	199.92	200.7	200.39	200.28	198.91	200.19	201	200.32	201.06	200	200.86	201.03	199.8	200.21	200.21	200.15	200.22	200.42	200.7	199.83	199.51	199.84	198.94	199.02	201.21	200.41	200.25
211.73	213.7	212.09	213.41	213.5	211.31	211.41	211.5	213.35	211.49	212.71	212.88	212.22	212.27	212.11	211.48	212.71	212.4	212.96	212.53	212.79	212.73	214.04	212.87	212.56	212.92	211.69	212.69	211.97	212.07	212.19	212.11	211.83	212.13	211.61	210.49	212.06	213.34	211.98	213.71	212.47	211.99	212.58	212.94	212.57	211.79	212.42	212.48	211.78	212.5
207.8	209.14	207.46	208.11	207.53	208.39	209.33	208.59	208.53	209.07	208.89	208.49	209.31	208.91	209.24	208.06	209.01	209.59	208.83	209.22	209.02	208.25	208.16	206.87	208.32	207.35	207.85	209.57	208.57	207.57	209.1	209.43	207.62	210.17	208.21	208.28	209.55	209.43	208.02	208.91	208.66	208.84	208.58	208.65	209.02	208.44	207.97	208.97	208.42	208.53
207.76	206.93	207.61	207.29	206.89	207.73	207.74	207.83	207.62	208.22	208.51	207.73	206.82	208.31	208.16	207.07	208.38	206.7	207.67	207.65	208.49	208.74	207.43	208.77	207.29	206.94	208	207.01	207.64	207.55	207.19	207.77	207.23	207.9	206.82	208.25	208.96	208	207.54	207.99	207.11	207.98	207.28	208.73	205.72	208.23	207.74	208.04	207.51	208.73
206.98	207.5	208.09	208.06	207.49	207.95	208.67	207.41	207.11	208.22	207.03	208.16	207.95	207.78	205.96	207.98	208.31	208.61	207.53	207.79	207.48	208.31	208.55	208.05	207.36	208.05	207.59	207.12	208.12	207.28	208.12	207.37	208.2	207.32	207.79	208.85	207.09	207.96	207.96	207.58	208.18	208.09	208.29	207.86	207.36	207.82	207.79	207.43	207.81	208.29
198.52	198.44	196.77	197.72	197.97	197.22	197.78	197.27	197.81	198.85	197.53	198.86	197.98	197.73	199.36	197.27	197.65	198.17	197.95	198.14	196.67	199.34	198.43	196.96	198.96	198.94	197.24	197.48	198.29	199.05	197.45	197.71	198.35	198.49	198.45	197.74	198.75	196.75	198.42	197.65	197.82	197.41	197.28	197.8	198.06	197.61	197.22	198.03	198.1	198.99
208.93	208.87	209.07	208.99	207.58	208.53	209.16	208.17	209.16	209.02	207.63	208.94	209.27	207.68	207.32	208.06	209.09	208.5	208.05	208.58	208.68	208.91	208.03	208.44	208.93	208.35	208.07	208.3	209.06	208.58	208.62	208.25	208.33	208.6	209.04	207.91	208.46	207.4	207.99	208.53	207.36	208.45	208.61	208.68	208.64	208.08	208.35	208.83	208.48	207.98
202.39	201.74	201.97	202.68	201.96	202.09	203.05	201.7	203.42	203.02	202.95	202.91	203.14	203.22	200.99	203.4	203.2	201.07	202.91	201.95	202.77	201.46	202.23	201.97	203.49	202.2	202.46	201.91	203.05	203.65	202.99	202.54	203.66	203.04	202.39	201.99	202.27	203.19	202.86	202.1	202.85	203.06	202.18	203.02	203.73	202.71	202.32	201.86	203.01	202.93
202.64	203.08	202.21	202.71	203.38	201.78	202.1	203.6	201.27	203.37	203.68	202.44	202.5	201.88	202.35	203	202.53	203.78	203.03	203.82	203.98	202.14	202.46	202.84	202.91	202.42	202.07	202.72	202.14	202.12	201.84	201.59	201.7	203.45	201.41	201.63	202.98	203.19	202.58	203.08	202.06	204.03	202.9	200.72	203.4	202.86	202.8	202.34	202.47	202.13
208.12	208.51	209.06	209.5	209.28	209.14	209.74	208.47	208.28	208.75	208.56	208.57	209.19	209.21	208.69	208.41	208.59	209.89	208.9	208.51	208.15	207.56	208.39	209.2	208.49	208.38	208.04	207.64	208.31	207.89	209.89	208.8	208.35	209	208.25	209.03	209.2	209.13	208.59	208.45	209.2	207.71	208.85	209.14	208.85	207.94	209.11	209.24	208.87	208.12
198.92	199.29	199.36	198.71	199.11	200.4	198.81	198.35	199.91	198.95	198.69	199.67	200.46	199.33	199.99	199.72	197.86	199.2	198.93	199.38	200.34	199.9	200.28	200.82	199.13	199.85	199.77	199.15	199.09	200.65	200.14	199.15	198.45	198.21	199.6	199.86	198.46	199.87	200.56	198.82	199.39	199.38	198.58	200.32	199.49	199.73	199.11	200.06	200.27	198.54
213.22	212.28	214.21	212.64	212.36	213.33	214.35	212.15	213.15	213.61	213.63	213.36	213.66	212.17	212.2	213.78	213.46	214.09	212.67	213.14	213.15	213.78	212.51	213.07	212.51	212.51	213.33	213.82	212.87	213.94	213.19	213.41	213.14	213.98	213.2	212.95	212.68	213.72	212.94	213.42	213.83	212.54	212.74	213.39	211.57	212.23	213.11	213.61	212.6	213.54
200.51	200.36	199.25	200.42	199.46	199.48	198.74	199.62	199.91	200.11	198.69	199.1	199.52	199	199.82	198.47	198.95	198.9	198.99	199.29	199.21	197.92	199.33	198.9	198.66	198.84	198.7	199.43	200.76	198.67	199.88	199.95	199.7	200.65	198.84	200.25	199.75	198.64	199.15	199.78	199.35	199.2	199.15	198.93	198.16	199.85	199.01	198.96	198.29	199.93
213.64	214	213.47	214.21	213.55	212.97	214.08	213.23	213.66	212.85	213.29	214.04	213.37	213.98	213.68	214.13	213.71	213.48	214.11	214.04	213.16	214.11	214.63	213.18	214.68	213.86	214.03	214.54	215.1	215.26	213.61	213.84	213.33	214.08	214.38	213.56	212.81	213.88	214	213.35	213.7	214.84	213.1	214.33	213.38	213.78	213.02	213.48	213.04	213.39
200.43	201.21	200.57	200.79	200.08	200.66	199.8	200.19	199.15	200.7	200.81	199.86	200.13	199.61	200.63	200.02	199.69	200.23	200.13	199.36	200.33	199.58	200.46	199.43	200.06	199.82	199.95	200.92	199.49	200.76	200.29	200.2	201.01	201.18	199.9	199.25	199.98	199.02	201.07	199.72	200.22	200.48	200.19	199.63	199.81	199.79	199.92	200.22	200.64	201.13
202.59	201.78	202.4	203.19	202.19	203.32	202.87	203.04	203.17	203.02	201.75	203.12	203.88	202.65	202.79	202.54	202.84	203.4	202.61	202.07	203.56	201.79	202.1	201.85	202.46	202.76	201.44	202.14	202.26	203.06	202.69	203.46	202.56	202.9	201.46	201.38	202.41	202.49	202.09	203.28	202.27	202.44	204.55	202.36	203.47	201.88	202.41	202.17	203.85	201.75
216.43	217.06	216.98	216.82	216.9	217.63	217.32	217.21	216.38	217.25	217.33	217.12	217.86	216.94	216.99	216.4	218.07	217.32	217.73	216.44	216.34	216.07	216.89	216.58	216.92	217.28	217.55	216.52	217.85	217.48	217.47	216.3	217.88	216.72	216.53	218.44	215.85	217.36	217.05	217.78	217.19	216.55	217.96	217.36	218.66	216.82	216.9	216.32	218.13	216.46
212.58	212.3	211.95	212.64	212.2	213.27	213.26	212.85	211.01	211.8	213.08	212.52	212.07	210.9	212.5	213.14	212.03	212.24	212.55	211.87	212.53	212.07	213.17	211.54	212.3	213.44	210.78	212.69	211.97	212.81	212.49	212.04	213.88	212.44	212.25	212.5	212.36	211.63	211.8	211.66	211.93	212.59	212.49	212.95	211.7	211.21	212.51	213.26	213.62	211.56
201.06	200.91	202.03	202.3	201.78	201.43	201.31	200.73	201.62	200.76	200.72	202.01	200.1	201.67	201.27	200.42	201.1	200.49	201.86	202.13	201.07	201.04	201.17	200.9	201.11	199.66	201.16	201.56	200.46	200.73	201.49	199.96	201.02	201.29	200.86	202.13	200.55	201.52	200.5	200.37	201.49	200.66	200.94	200.39	200.15	201.54	200.89	201.68	201.92	200.36
203.31	204.32	201.93	202.97	203.28	202.74	203.23	202.48	201.81	202.39	201.96	202.86	203.27	201.49	203.3	202.43	202.27	202.47	202.38	202.25	202.65	203.24	202.61	202.87	203.14	203.64	203.63	203.21	202.81	202.48	202.22	200.98	201.41	203.15	201.76	203.18	202.81	203.35	201.41	202.72	201.75	202.11	203.11	203.17	202.33	203.17	202.19	202.61	202.71	202.84
212.05	212.82	212.45	212.71	213.43	212.47	211.63	213.27	212.79	212.7	211.66	212.07	212.67	212.69	211.84	212.82	211.96	212.48	212.07	212.37	211.53	211.11	213.77	212.83	213.02	212.84	210.93	213.16	211.43	211.69	212.27	213.41	213.17	212.5	211.07	212	212.06	212.92	212.36	212.85	212.54	212.6	212.29	213.04	213.05	212.43	212.28	212.88	212.31	212.18
198.8	199.09	198.23	199.6	199.48	198.24	198.66	198.85	197.99	199.09	197.68	197.54	198.8	197.93	200.93	198.25	198.7	199.7	198.24	197.94	199.15	199.64	198.13	198.68	198.46	197.97	199.09	198.3	198.43	198.93	198.84	198.13	199.57	197.88	198.74	199.04	198.12	198.28	198.78	198.93	198.39	198.86	198.8	199.34	197.59	198.67	199.05	198.55	198.98	198.33
203.7	203.3	205.33	203.65	203.41	203.8	203.84	202.59	202.68	203.51	202.14	203.9	204.16	203.58	203.35	202.71	202.91	203.18	202.88	203.15	203.84	203.21	203.58	203.57	203.66	202.21	202.32	203.25	202.76	203.05	203.8	202.04	204.19	203.36	204.2	203.73	203	203.34	202.56	204.3	203.75	203.34	203.06	203.45	203.68	203.42	202.21	203	203.67	202.37
211.22	211.57	212.21	211.02	212.52	210.97	212.19	212.56	210.9	212.02	212.29	210.73	211.47	211.81	212.12	211.47	211.11	210.71	211.73	211.96	211.64	211.82	211.95	212.5	212.43	211.28	209.87	212.24	212.87	212.35	212.07	212.49	211.78	212.87	212.82	211.68	211.1	210.68	212.6	212.41	212.37	211.46	211.11	212.12	210.89	211.77	212.1	211.48	212.28	210.58
205.95	207.65	206.83	207.06	206.63	206.11	205.87	205.64	206.88	206.15	205.79	206.17	206.5	206.88	207.34	207.23	206.68	206.58	206.52	206.55	206.18	206.24	206.46	205.86	206.19	206.85	205.92	206.24	206.38	205.94	205.73	207.82	206.19	207.03	205.39	205.56	206.63	207.17	206.69	206.88	207.31	205.26	206.93	205.85	206.15	206.59	206.85	206.3	205.97	206.54
209.24	208.99	209.66	207.28	208.07	209.23	208.37	209.18	209.39	208.4	208.92	208.44	209.11	208.28	209.41	208.09	208.06	208.11	209.23	207.97	209.1	208.38	207.68	208.97	207.54	207.55	209.1	208.86	209.18	208.44	208.31	209.26	209.49	207.88	209.48	207.81	209.26	210	209.09	207.83	208.4	210	208.42	208.71	208.6	209.46	209.02	208.24	207.9	207.89
211.48	211.8	212.59	211.67	212.59	211.31	211.43	212.3	212.13	210.69	212.07	212.31	210.59	211.14	211.11	212.39	212.39	210.83	211.52	211.15	212.47	211.26	212.51	211.35	212.41	211	211.95	212.44	210.76	211.85	211.03	211.1	210.11	211.9	211.36	212.17	210.96	211.17	211.39	212.32	211.82	212.12	211.08	211.78	212.19	212.36	211.36	211.2	211.31	211.22
209.11	209.18	208.79	210.47	209.15	209.32	209.71	209.46	209.8	209.26	208.84	209.38	209.57	209.05	209.54	209.67	208.6	209.87	209.37	209.4	209.73	209.7	210.08	209.52	209.06	209.69	210.15	209.13	209.29	210.41	209.37	208.62	209.71	209.27	208.9	209.79	209.28	209.99	208.94	209.33	210.34	208.9	210.38	209.79	210.12	210.23	209.8	208.53	210.9	209.5
205.39	205.18	204.75	205.63	205.04	205.73	205.19	204.81	205.98	203.61	205.77	203.96	205.41	204.46	205.74	204.92	204.58	204.63	205.16	204.32	204.76	205.77	204.53	205.43	206.1	204.94	204.66	204.89	204.58	203.96	203.8	204.34	203.51	203.36	206.35	205.33	204.17	205.12	205.03	205.04	205.2	205.51	205.64	203.84	204.51	205.3	204.01	205.35	205.31	205.36
204.47	203.15	203.83	203.1	203.22	203.79	205.05	205.11	202.83	203.15	203.53	203.91	202.9	204.73	203.34	203.79	204.09	203.94	203.89	202.75	204.66	203.21	204.97	203.18	203.77	203.05	205	202.72	203.47	201.02	203.72	203.29	204.38	204.4	203.77	204.05	203.37	204.66	203.96	203.4	203.91	203.79	203.93	203.51	204.23	202.89	203.72	203.76	203.24	204.35
211.73	211.24	212.27	211.98	210.36	211.84	211.9	211.22	211.34	211.68	211.78	213.24	211.88	212.24	212.56	211.66	212.18	211.18	211.72	212.1	211.36	211.75	211.7	211.37	211.5	212.08	210.76	211.71	211.39	211.3	213.03	212.55	210.81	213.22	212	211.54	212.1	211.88	210.91	212.31	212.44	211.72	211.14	211.84	211.79	211.35	211.73	212.42	210.56	211.74
208.25	208.79	208.21	208.53	208.83	209.77	207.82	207.61	207.29	209.19	209.33	208.45	208.84	208.15	208.63	208.28	209.47	210.07	207.83	208.75	207.8	209.61	208.87	210.08	208.27	207.68	208.15	208.62	208.61	210.22	209.67	209	209.58	209.16	208.03	207.8	209.59	208.05	208.79	208.77	208.01	208.83	209.15	208.96	208.57	208.76	207.92	208.26	207.15	209.46
202.21	201.68	202.42	203.28	203.47	202.95	203.1	203.8	203.58	204.13	203.06	204.47	203.07	203.75	203.24	202.56	204.06	203.45	204.13	202.81	202.91	203.41	203.29	202.68	202.47	203.89	203.14	201.85	202.92	203.87	203.16	204.23	203.64	203.91	203.49	202.55	204.22	203.3	203.9	203.63	203.92	202.54	203.75	203.45	203.23	202.6	202.97	202.81	202.83	203.43
203.97	205.38	205.06	204.08	204.85	205	204.49	205.52	204.12	204.41	204.83	205.28	204.42	203.67	204.29	205.88	203.63	205.48	204.88	205.77	203.5	204.83	205.11	204.83	204.88	204.7	204.85	205.12	205.39	205.72	205.21	204.81	204.03	205.16	205.41	205.22	204.81	204.36	205.13	205.26	206.13	205	204.76	203.71	205.11	205.46	205.08	204.79	205.07	205.72
203.72	201.87	202.72	202.91	201.33	203.17	203.19	201.36	202.12	202.49	202.59	203.21	202.41	203.14	201.55	202.22	202.91	202.63	204.66	203.26	202.23	201.43	202.03	202.4	202.78	202.71	201.76	203.22	203.31	203.01	202.46	202.62	203.65	202.65	202.56	201.96	200.4	201.96	202.74	202.57	202.8	202.83	201.86	202.38	202.29	202.3	202.74	202.81	202.21	201.4
199.52	199.68	199.65	200.3	199.49	198.34	199.43	199.3	200.83	199.65	200.24	200.42	200.34	200.07	199.41	198.72	199.64	200.53	200.51	199.43	198.57	199.77	199.57	199.82	200.35	199.21	199.86	199.89	198.45	199.87	200.21	199.71	199.2	198.7	199.12	198.53	199.12	199.05	199.33	200.42	199.73	199.61	199.81	198.98	199.68	200.49	199.09	200.52	199.71	199.4
207.81	208.35	206.79	207.24	207.53	208.2	207.5	207.45	207.34	207.81	207.72	208	208.14	208.09	208.05	207.84	207.14	206.97	208.7	207.08	207.12	209.21	208.51	208.99	207.85	206.73	208.44	207.48	209.03	207.65	207.49	208.88	208.88	208.08	207.56	206.68	207.53	207.06	207.1	207.86	207.76	206.89	208.27	207.43	208.72	207.46	208.58	208.22	208.16	207.78
204.49	204.18	203.44	203.67	203.7	203.17	203.32	203.76	203.19	203.43	204.12	204.42	203.39	204.65	202.35	202.93	204.29	203.44	204.43	203.56	202.66	203.97	203.54	203.61	203.87	203.18	203.81	203.09	204.13	203.62	204.52	204.46	203.19	203.5	204.43	202.47	204.13	204.13	203.83	204.92	202.82	203.22	204.64	203.36	203.48	203.53	204.86	203.74	203.86	204.1
208.64	208.91	209.16	208.2	209.13	209.56	209.19	209.28	209.11	210.48	209.89	209.42	209.34	209.3	209.36	209.03	209.37	209.78	211.08	209.37	209.01	209.14	209.22	208.82	209.29	209.35	210.08	209.27	208.74	209.66	209.52	209.17	209.01	210.38	209.14	207.95	209.83	209.69	209.78	209.67	208.86	208.7	210.81	209.97	209.76	208.18	208.37	210.4	210.58	209.66
209.45	209.48	208.21	209.09	207.38	207.7	208.93	208.27	208.49	208.09	208.15	207.45	208.4	208.83	209.11	208.67	207.33	209.21	208.72	209.28	208.35	208.67	208.32	209.55	209.25	209.11	207.88	209.76	208.51	209.24	209.77	207.86	209.03	209.09	208.86	209.6	208.61	209.15	207.78	207.67	208.12	208.96	208.77	209.03	208.09	208.95	209.27	209.1	208.66	207.98
204.01	204.76	204.81	204.8	205.07	203.12	204.76	205.35	204.97	204.15	205.3	204.7	205.55	205.19	204.74	204.44	205.18	205.67	205.94	205.46	204.86	204.64	204.04	205.02	203.78	204.3	205.4	203.19	204.89	205.14	205.26	204.3	205.27	204.16	205.28	204.75	204.77	204.61	206.09	203.59	203.93	204.36	204.19	205.65	205.35	204.92	204.49	204.72	204.74	204.7
209.06	208.91	209.01	207.86	208.16	207.86	208.6	208.63	208.52	209.41	207.35	208.12	208.69	208.26	208.03	208.1	208.7	209.39	208.58	207.61	208.04	208.25	208.73	208.56	208.89	209.44	209.6	208.48	208.9	207.46	208.46	209.17	207.92	209.3	208.64	207.85	208.77	208.13	208.38	208.88	209.11	208.56	209.5	208.6	208.28	208.94	208.39	209.34	209.23	208.59
203.48	204.06	203.74	202.78	203.66	203.08	203.99	203.65	203.78	202.26	204.28	203.3	204.06	203.23	203.94	204.56	203.85	203.94	204.28	203.26	204.5	204.71	204.35	203.89	203.53	203.07	204.41	203.08	203.49	203.43	203.93	203.71	203.62	203.85	203.73	203.3	203.77	203.11	203.61	203.04	204.57	205	203.22	203.96	203.36	203.9	203.29	203.48	203.64	203.75
213.22	212.32	212.68	213.22	213.91	212.33	212.4	212.92	213.32	213.26	213.61	212.72	213.35	212.62	212.65	212.83	212.55	212.98	213.55	212.53	213.81	212.18	212.8	213.65	213.29	213.44	213.58	213.8	213.51	213.12	212.63	213.63	213.65	212.4	212.5	212.57	212.21	213.93	212.26	213.9	212.71	212.44	214	213.23	214.11	213	211.69	212.66	212.97	212.71
204.39	202.51	203.18	203.85	203.76	203.18	204.04	203.61	204.25	203.33	203.61	204.25	204.1	202.96	203.39	202.59	203.38	205.17	202.98	203.22	203.63	204.54	202.51	202.78	203.91	203.64	203.07	204.31	203	202.28	201.88	203.18	203.36	203.42	202.73	203.18	203.81	203.8	203.5	202.78	203.86	203.76	202.86	203.9	202.89	203.06	202.39	203.87	204.21	203.83
204.35	203.94	203.89	204.75	204.14	204.22	203.76	203.75	205.24	203.95	205.22	203.79	203.58	203.82	205.04	204.41	203.99	203.9	204.97	204.25	203.95	205.42	204.42	204.56	203.62	205.29	205.35	203.75	204.88	205.43	204.52	204.89	204.77	203.68	204.8	203.67	205.11	204.28	205.47	204.68	204.58	204.56	204.86	205.89	204.39	205.49	204.41	204.55	204.16	203.43
203.74	204	202.76	204.39	202.71	202.82	204.61	204.99	203.78	203.59	202.4	204.99	203.19	204.22	203.95	203.63	202.8	203.86	204.19	204.2	205.3	203.57	204.06	202.91	203.2	203.36	204.27	204.42	203.27	204.09	205.77	204.17	202.51	203.75	203.09	204.31	204.29	203.43	202.73	204.13	202.84	202.81	203.15	204.24	203.8	204.67	203.04	204.1	204.5	203.69
209.22	209.97	208.34	208.6	208.61	208.01	207.11	208.27	208.58	208.84	208.4	208.99	208.44	209.12	207.38	209.39	208.46	208.66	208.7	208.19	208.07	208.38	208.32	209.36	208.74	208.81	208.33	208.81	209.44	208.16	208.11	208.37	207.95	208.45	208.89	209.46	209.69	209.04	209.62	208.8	209.2	209.1	209.21	208.71	209.21	209.55	208.84	208.49	208.74	207.61
200.31	199.37	199.85	198.91	199.02	198.74	199.44	200.09	199.67	199.95	199.83	199.64	199.24	198.3	199.17	198.99	200.06	199.48	199.99	199.14	199.13	199.36	200.67	198.91	199.38	200.31	199.26	198.5	198.75	199.18	199.43	199.97	199.08	198.79	199.33	199.31	199.44	199.31	199.03	199.07	199.67	198.7	200.24	199.97	200.01	199.53	200.47	200.08	200.18	198.98
213.04	212.14	212.38	212.73	212.42	212.14	213.44	212.51	212.4	212.37	212.05	212.62	211.1	211.78	212.9	211.72	212.67	212.39	212.85	212.55	212.6	212.39	213.57	212.38	211.46	212.25	212.78	212.78	212.78	211.46	211.63	211.64	213.29	213.12	212.99	212.6	212.57	213.62	212.75	213.32	211.97	211.55	213.56	212.95	212.8	212.94	211.94	213.39	212.53	212.44
200.89	200.97	202	201.28	201.13	200.71	199.84	201.62	200.3	201.25	200.42	201.3	201.38	201.18	200.75	200.79	201.09	202.04	201.31	201.3	201.5	201.47	200.01	201.96	202.28	201.45	201.16	200.68	201.55	201.52	200.41	201.67	202.63	201.34	201.79	201.92	201.08	201.31	201.38	202.32	201.31	201.09	202.49	201.93	201.55	201.24	201.72	200.45	201.03	201.28
217.31	218.02	217.17	217.78	218.52	218.78	217.46	217.65	217.06	217.43	217.8	217.67	218.35	218.15	217.95	218.31	218.22	218.35	217.28	217.74	218.24	217.98	217.57	217.24	217.83	217.34	217.89	217.83	218.33	218.21	218.84	218.38	219.34	217.29	218.08	217.29	216.41	217.75	218.16	217.79	217.49	218.29	219.09	217.79	217.71	217.99	217.59	216.98	216.96	216.75
199.08	198.72	199.99	199.6	199.15	199.96	199.57	199.78	199.44	198.95	199.7	198.32	200.52	200.36	199.75	199.05	200.4	200.24	199.3	199.4	199.74	197.76	199.36	198.96	200.67	199.72	199.33	200.26	198.92	199.18	199.45	198.88	199.43	199.8	200.03	199.63	199.36	199.98	200.26	199.8	198.8	199.49	199.66	198.33	201.09	199.81	199.7	199.43	199.21	200.05
202.34	201.11	202.37	201.81	203.04	203.17	202.68	202.1	202.47	201.75	203.37	201.85	202.31	202.57	203.49	202.6	202	203.28	203.4	202.94	202.8	202.71	201.55	202.97	201.51	202.3	202.51	202.99	202.52	201.23	201.9	202.32	202.75	203.92	202.33	203.02	203.41	201.71	201.78	203.13	202.15	201.24	203.7	201.87	202.77	202.59	203.43	201.72	203.54	204.64
209.33	208.71	208.87	208.2	208.36	210.13	208.92	207.63	208.57	208.55	209.12	209.94	209.05	208.83	209.41	208.3	208.96	208.55	209.22	209.13	208.77	208.92	208.77	210.21	208.47	208.37	208.44	209.18	209.66	208.69	208.01	208.58	208.91	206.81	208.46	207.87	209.37	209.32	207.85	208.39	207.59	207.29	209.79	208.51	209.13	208.13	209.26	208.51	209.19	209.13
211.77	211.39	210.29	210.7	211.62	212.88	211.02	211.37	212.02	210.76	210.35	211.72	212.33	210.91	211.5	212.04	211.27	212.28	211.32	211.71	211.8	211.04	211.12	211.21	211.59	212.23	211.62	211.34	210.69	210.74	211.16	211.17	211.32	212.02	212.31	210.79	211.34	212.26	211.75	210.89	212	211.39	212.05	211.28	210.81	212.62	211.43	210.78	211.5	211.33
207.36	206.69	207.26	207.9	207.18	207.42	208.28	207.18	207.31	207.37	208.1	208.86	208.06	208.12	207.24	207.87	207.16	207.25	207.31	207.44	207.07	209.1	207.94	207.92	206.79	209.3	208.24	208.64	206.8	208.46	208.51	207.63	208.18	207.86	207.24	207.81	208.14	206.65	206.98	208.79	207.46	207.69	206.18	207.89	208.75	207.3	208.49	207.71	207.23	207.5
217.09	217.9	218.13	218.44	218.31	218.48	216.99	217.45	217.01	218.66	218.07	217.84	217.17	217.29	217.88	218.39	216.84	217.82	217.21	217.2	218.5	217.75	217.98	217.39	216.43	218.28	217.07	218.03	218.93	217.46	217.95	217.44	217.03	218.54	217.01	217.85	218.01	216.65	217.59	217.06	217.33	217.39	217.68	217.01	217.23	217.42	217.71	217.54	217.03	218.78
209.49	207.93	209.55	208.64	208.63	209.12	208.33	208.44	208.34	208.33	209.44	208.09	207.81	208.37	208.76	209.2	209.51	208.44	208.84	208.85	208.12	208.72	208.18	208.33	207.85	208.91	208.66	208.32	208.58	208.69	208.86	208.39	209.65	208.96	208.79	208.24	208.05	208.98	208.29	208.81	208.69	208.8	208.02	208.15	209.24	208.33	209.53	209.41	209.47	209.04
208.49	206.73	207.35	206.57	207.41	207.19	207.89	207.5	209.17	207.47	207.17	207.96	207.71	206.5	207.81	208.45	209.11	208.99	207.82	207.31	208.14	208.38	208.7	207.91	208.1	206.29	207.75	207.63	207.3	208.3	208.37	208.3	208.27	208.8	207.72	208.02	206.23	208.91	207.74	207.44	208.01	207.98	208.95	207.78	206.93	207.81	208.37	208.44	207.36	206.42
194.85	195.85	196.32	194.92	193.66	195.28	194.75	196.21	194.76	195.9	195.98	195.84	196.02	194.92	195.3	195.38	196.27	194.44	196.15	195.07	196.12	195.85	195.99	194.93	194.8	195.32	195.42	194.91	194.99	196.19	195.23	195.46	195.56	194.57	194.86	194.46	194.71	195.82	194.56	195.57	195.79	195.6	195.03	194.92	194.87	196.81	195.81	195.42	195.01	194.68
196.23	196	194.91	195.07	195.27	194.04	195.33	195.54	195.06	195.01	195.52	193.83	196.07	195.86	194.91	195.76	195.06	195.45	196.03	195.75	195.96	195.56	195.08	195.39	195.31	195.09	194.87	195.23	195.48	194.54	195.5	195.68	195.65	194.84	195.55	196.37	196.28	195.41	195.81	194.86	196.65	196.08	196.36	195.7	195.38	194.65	193.62	195.71	194.16	195.7
203.55	202.9	202.89	203.3	204.82	202.36	202.66	202.55	202.4	201.49	202.58	202.94	202.73	202.58	202.98	202.49	201.9	202.29	203.23	203.09	201.7	202.14	202.29	201.83	202.38	201.67	203.29	201.94	202.42	202.14	202.78	203.46	201.24	202.44	203.54	202.33	202.93	201.85	203.91	201.86	202.15	201.97	201.63	202.76	200.92	202.12	201.57	202.1	201.96	202.37
218.12	218.64	217.89	218.03	219.01	217.9	218.28	217.92	216.7	219.76	216.58	218.63	217.62	217.99	217.05	218.31	218.32	217.71	218.18	216.64	217.83	217.93	217.19	216.56	217.01	218.38	217.98	217.63	216.94	218.21	217.73	217.33	217.69	217.93	218.3	217.29	217.43	218.06	217.06	217.24	217.64	217.71	218.09	217.01	218.48	218.92	218.39	217.89	217.07	218.54
203.14	203.49	201.73	202.97	202.83	202.89	204.34	203.99	203.37	202.49	202.7	203.06	203.14	202.17	203.33	203.78	203.21	202.75	203.28	202.83	203.58	202.51	203.25	203.4	204.34	203.53	203.07	203.89	203.45	203.07	203.96	203.82	202.97	203.13	203.98	202.56	202.84	203.86	201.34	202.58	203.53	204.07	203.38	202.92	201.58	202.27	202.36	203.56	203.71	203.05
198.87	197.59	198.03	198.33	197.95	198.7	197.88	198.94	197.9	199.17	198.06	197.63	198.55	198.4	197.22	198.46	198.38	198.18	199.33	197.23	198.42	198.77	198.6	198.82	197.58	197.52	198.98	199.07	199.62	198.62	198.75	198.43	198.09	197.78	198.27	200.35	197.77	199.06	199.76	197.35	198.99	198.22	198.78	199.56	198.35	198.06	199.37	198.15	198.65	198.99
204.2	203.49	203.54	202.99	203.17	203.74	203.66	203.63	202.56	203.98	203.91	203.49	203.06	202.98	202.7	204.35	203.77	203.92	202.42	203.3	202.5	203.89	203.56	203.09	203.89	202.45	203.61	203.33	203.79	202.84	203.99	203.35	204.22	202.75	202.74	203.23	203.63	204.06	203.39	202.5	204.14	203.04	203	202.89	203.09	203.36	202.67	204.28	203.8	202.8
206.44	206.31	206.45	206.84	206.4	206.48	206.4	206.84	206.05	206.72	206.49	206.26	206.85	205.62	206.6	205.48	206.63	206.57	206.75	207.03	205.88	205.1	206.61	205.85	206.51	206.94	207.1	205.41	206.37	206.73	206.13	206.73	206.67	206.25	206.57	206.64	205.97	205.56	206.96	205.13	205.58	206.82	205.86	206.95	206.42	206.18	206.57	206.56	206.57	207.49
211.44	212.37	211.93	211.71	212.14	211.08	212.66	211.61	212.61	211.22	210.64	211.75	213.05	211.77	212.11	211.93	211.67	211.63	211.66	212.18	211.47	211.83	212.24	211.43	211.18	211.7	211.84	212.14	211.63	210.9	212.07	212.98	211.37	211.68	211.21	212.06	211.29	212.23	211.85	211.13	212.03	212.47	212.23	211.51	213.11	211.25	211.81	212.09	211.23	212.08
205.45	205.58	205.8	206.24	205.46	205.82	204.86	204.83	205.08	205.85	205.12	204.72	205.26	205.1	205.54	205.31	204.52	205.19	204.26	205.11	205.82	205.68	205.62	205.03	206.28	204.54	206.35	204.55	205.22	206.37	205.56	206.12	205.8	205.65	205.7	204.59	205.65	205.78	206.46	206.07	206.41	205.51	205.04	205.31	205.42	206.01	205	205.29	206.28	206.55
208.5	210.78	209.8	209.13	208.67	209.91	209.44	210.52	209.43	210.15	210.23	210.4	210.73	210.46	209.09	210.47	209.8	209.38	209.36	210.06	209.49	208.22	208.98	208.75	209.63	209.36	209.61	210.94	208.76	209.89	209.94	208.62	209.14	209.97	209.65	210.04	210.43	210.2	209.02	209.58	210.19	210.22	210.02	210.15	210.46	210.01	209.33	209.42	208.51	209.24
207.36	207.44	206.84	207.94	206.98	207.13	208.29	209.06	207.84	208.49	208.09	207.32	207.07	207.91	207.93	207.68	206.74	208.57	208.4	208.31	208.18	207.66	208.58	208.19	208.94	205.66	208.84	207.62	207.54	207.86	207.1	207.49	209	208.04	207.13	208.06	207.6	207.62	207.94	208.06	207.51	209.22	207.84	208.24	208.05	207.76	208.2	208.68	207.55	207.93
200.46	200.59	200.3	200.31	200.1	199.84	200.06	200.45	198.99	200	200.01	200.05	199.63	200.35	200.02	201.2	200.99	199.47	199.58	199.69	200.65	199.14	200.3	200.08	199.42	198.47	200.92	200.04	201.11	199.56	200.36	199.67	200.28	200.48	200.8	200.19	199.56	200	201.43	200.73	200.67	200.04	199.33	199.72	199.86	201.2	199.08	200.41	200.56	200.72
213.41	212.74	213.56	213.61	213.66	212.8	213.27	214.28	213.99	214.06	214.01	212.94	213.46	214.37	213.46	214.59	212.65	212.62	213.1	213.46	213.91	214.36	214.04	213.63	214.47	213.58	213.4	214.42	213.66	213.14	213.65	214.35	213.59	213.02	213.69	213.24	214.19	214.15	213.73	213.99	214.31	214.19	213.96	214.62	213.32	213.92	213.08	213.27	213.03	214.77
206.18	206.37	205.77	206.46	206.02	207.43	206.12	205.62	205.99	205.54	206.79	206.9	206.07	206.92	206.6	206.84	205.53	206.05	206.73	206.16	206.6	206.07	206.84	206.6	207.11	206.4	206.17	206.49	206.62	206.18	206.83	207.53	208.45	207.69	206.37	206.7	206.19	205.89	206.57	205.52	207.32	206.19	207.54	207.01	206.11	206.54	206.88	204.84	205.91	206.59
203.16	203.78	204.15	202.29	204.95	203.69	203.61	204.2	203.13	204.32	204.5	202.83	203.58	202.91	204.75	204.34	204.12	203.47	203.84	203.86	203.56	204.82	203.44	204.24	203.46	203	202.97	203.29	204.95	202.63	203.2	203.55	204.18	204.09	203.74	203.95	204.4	203.95	204.5	204.62	204.88	203.39	203.94	203.29	203.62	203.26	203.15	205.19	204.76	205.06
213.49	211.82	212.58	212.13	212.06	211.83	212.22	213.37	213	213.39	212.15	212.34	212.52	212.34	211.49	212.34	211.87	211.59	213.08	212.11	212.29	212.58	211.91	213.38	212.14	212.75	212.42	212.34	213.46	211.86	212.52	212.08	212.72	212.82	211.95	212.04	212.75	212.05	212.78	212.66	211.54	212.78	214.31	211.87	212.74	211.97	212.95	212.2	211.16	213.25
212.09	211.73	211.18	211.62	212.32	211.61	211.27	210.01	212.83	210.66	211.7	212.41	211.98	212.09	211.8	211.74	212.18	212.4	211.94	212.08	211.14	210.94	211.42	212.66	211.96	211.84	212.21	211.57	211.46	212.53	211.29	211.08	211.18	211.77	212.15	212.05	211.26	212.3	211.51	213.08	212	212.14	211.13	211.5	211.37	211.43	211.79	211.87	212.16	211.12
205.21	206.01	204.87	205.82	204.73	204.43	204.68	204.95	204.26	204.6	204.5	204.67	204.56	206.2	204.87	205.54	205.7	204.16	204.69	204.98	203.88	204.82	204.82	206.22	205.73	204.13	204.79	205.01	204.05	203.83	204.42	204.36	205.52	203.96	205.43	205.1	204.31	204.31	205.26	205.54	205.04	205.14	204.91	204.79	205.43	204.4	204.77	204.14	204.1	205.69
206.42	207.65	206.12	206.16	207.1	206.37	206.23	205.98	206.27	206.98	206.32	206.7	206.16	206.64	205.08	205.81	207.4	206.47	206.5	205.65	206.12	206.54	206.17	206.78	205.79	207.13	205.45	207.49	206.37	206.69	206.54	207.04	205.98	206.63	206	207.19	204.85	204.79	207.3	206.11	206.51	206.09	206.14	207.34	206.65	205.69	205.87	206.91	205.58	206.77
208.55	209.17	208.95	208.63	207.53	207.93	208.79	208.11	209.31	208.51	207.81	208.47	208.55	208.87	208.47	209.36	209.6	209.38	207.8	208.61	209.55	208.89	208.4	210.5	209.6	209.44	208.14	208.8	208.59	208.22	208.51	208.81	209.07	208.08	207.52	209.09	207.88	209.2	209.44	209.46	207.62	209.44	208.99	208.72	208.94	209.39	209.16	208.78	208.6	208.72
208.28	208.21	208.79	208.57	208.63	209.45	208.09	209.39	207.84	209.17	208.14	209.07	210.04	208.93	208.52	207.8	208.82	209.63	209.01	208.88	209.18	208.81	208.58	208.23	208.32	207.64	209.17	209.81	209.62	209.46	208.46	208.25	207.85	208.54	209.3	208.45	208.63	208.82	209.08	208.2	209.04	208.69	207.57	209.34	207.27	208.4	209.16	208.38	208.31	209.5
203.41	204.71	203.31	205.27	204.36	203.41	205.18	204.44	202.75	204.72	203.5	204.04	205.21	204.35	203.81	204.19	204.69	203.81	204.65	204.14	203.26	205.38	204.2	204.03	205.44	204.95	204.18	204.57	204.1	203.7	202.9	205.12	203.15	203.5	204.54	205.46	203.64	203.61	205.11	204.28	203.98	204.82	202.15	204.36	203.07	204.37	203.72	203.3	204.2	204.25
206.91	206.59	205.6	206.28	207.24	205.69	205.79	206.66	206.48	205.72	206.82	206.67	206.26	205.35	205.89	207.92	205.94	205.82	207.57	205.98	206.1	205.48	206.49	206.35	205.72	205.98	206.32	206.94	206.86	206.55	206.07	206.74	205.78	206.06	206.28	205.2	206.16	206.61	206.2	206.02	206.05	206.28	206.22	207.13	207.47	205.94	206.68	206.93	206.57	206.98
207.29	206.35	207.64	207.45	208.17	208.14	206.56	207.61	208.67	207.58	207.95	207.29	207.82	207.33	208.8	208.35	207.54	206.87	206.68	208.03	207.63	207.94	206.98	207.68	207.4	206.57	207.33	208.4	208.25	207.74	207.32	208.53	207.78	209.04	208.53	208.04	208	207.98	207.53	208.64	208.32	207.64	208.56	206.88	207.16	208.27	208.49	208.44	207.02	206.72
202.64	203.86	203.36	203.08	204.67	202.99	204.15	203.51	204.19	203.73	202.72	203.86	202.77	202.84	203.5	205.23	203.61	203.66	204.2	204.73	203.89	203.34	204.25	202.93	206.26	203.02	203.34	203.08	204.44	202.32	203	204.05	203.84	203.54	203.3	203.32	203.86	203.95	202.74	203.45	203.45	203.66	203.87	203.94	202.53	203.3	202.92	204.35	203.83	203.93
217.14	217.69	216.13	218.27	216.58	216.42	217.5	216.8	216.5	217.43	217.74	216.86	216.96	217.09	216.99	217.94	216.28	217.03	216.66	217.39	217.65	218.05	216.94	216.96	216.41	216.98	217.5	218.31	217.06	216.81	217.03	216.67	217.35	217.11	216.29	217.07	216.75	216.45	217.13	215.41	216.92	216.75	216.7	215.97	216.75	217.45	218.45	216.58	217.9	217.16
207.42	207.99	207.84	207.79	207.35	208.32	208.09	207.74	207.92	207.98	207.53	207.55	207.28	207.61	207.92	208.79	208.89	207.49	206.77	207.74	207.51	207.54	207.89	207.37	208.31	207.85	207.48	207	208.11	207.85	208.67	207.45	208.46	207.93	208.23	207.24	207.5	207.94	207.49	207.49	207.52	206.51	207.86	207.75	207.74	206.27	207.76	207.52	206.42	208.89
194.21	194.63	194.11	194.32	195.24	193.86	194.91	194.32	194.18	193.95	194.98	194.29	193.65	193.93	194.42	194.56	194.41	193.57	194.62	193.85	195.12	194.76	193.97	193.6	193.63	194.35	193.25	194.01	194.67	194.14	193.88	194.01	194.36	193.47	194.28	193.26	194.49	194.25	194.32	194.03	194.87	193.75	194.24	194.56	194.55	192.53	194.81	194.3	194.52	193.39
208.23	208.71	210.06	208.18	208.47	208.54	209.63	209.69	210.2	208.02	208.82	208.02	208.31	209.27	208.4	209.16	209.21	209.02	208.37	210.1	208.54	208.3	208.78	208.71	208.92	208.66	209.16	209.59	209.06	208.95	209.12	209.15	209.01	208.05	209.08	207.22	208.66	209.07	209.41	208.89	209.13	208.25	208.76	209.46	208.1	208.7	208.84	209.63	209.51	209.65
217.48	217.03	216.83	217.02	217.22	217.66	217.35	217.09	218.1	216.72	217.65	216.92	216.12	216.55	217.71	217.33	217.13	216.87	217.75	216.72	217.01	217.14	217.14	216.01	216.58	216.06	216.28	217.2	218.43	216.67	216.74	216.13	216.85	217.19	216.92	216.46	216.78	215.49	217.1	216.89	216.42	217.09	217.7	216.66	216.93	216.19	216.55	216.01	216.1	217.59
217.89	217.37	216.68	217.32	218.38	217.95	218.86	218.13	217.9	217.02	217.8	217.25	217.11	216.54	218.24	218.34	216.85	218.31	217.22	217.55	218.82	217.39	218.18	216.15	216.69	218.57	217.67	218.91	217.57	216.94	218.22	217.63	217.42	217.97	217.66	216.29	217.99	217.75	218.4	217.46	217.18	217.46	218.5	218.14	216.45	216.91	217.87	218.22	217.4	217.91
217.43	216.02	217.91	216.74	216.41	216.63	216.79	217.09	215.97	217.02	216.73	217.27	215.99	216.97	216.21	216.18	216.67	216.81	217.36	215.96	216.36	217.81	216.72	216.87	216.73	217.51	216.78	216.6	217.45	217.8	216.6	216.7	216.45	217.55	216.96	216.8	217.2	217.07	216.3	216.46	216.5	217.28	216.72	217.02	217.61	217.17	216.76	217.02	217.59	216.55
201.13	200.9	201.78	201.05	201.15	202.64	200.74	201.78	201.03	201.96	200.54	200.75	202.02	202.26	200.83	201.8	201.05	200.76	201.78	201.85	200.52	201.88	201.52	200.69	201.15	200.85	201.47	200.45	202.08	200.97	200.8	201.28	200.8	200.69	201.79	200.49	200.37	201.92	202.19	200.92	201.56	200.69	201.89	201.56	200.11	201.58	201.06	201.34	201.44	201.47
203.18	202.57	204.36	202.42	204.29	203.06	204.24	202.55	204.22	203.16	204.16	203.8	203.93	203.75	204.44	204.27	202.7	204.17	202.8	203.41	204.38	204.38	203.79	203.98	204.2	202.54	203.44	203.28	203.8	204.57	203.12	204.38	205.12	204.26	203.38	203.15	202.41	204.25	203.39	204.33	204.21	202.91	203.11	205.22	203.95	204.76	201.85	203.02	203.94	203.13
205.92	205.16	205.63	205.27	206.03	206.14	206.75	205.58	205.47	204.79	205.09	204.1	205.67	204.55	205.2	205.91	204.82	204.77	205.09	205.23	206.2	204.82	205.68	205.56	204.7	205.71	205.71	206.17	206.81	206.22	205.54	204.88	205.78	205.86	205.38	205.64	205.65	206.08	205.02	206.62	204.35	205.36	205.1	205.57	204.28	205.42	205.33	205.87	205.39	207.38
200.3	200.64	200.06	199.57	200.14	199.69	200.4	199.17	200.26	200.3	199.92	200.4	200.34	200.12	199.04	199.51	199.54	200.34	199.34	199.28	199.39	198.77	199.87	199.83	198.62	198.95	198.63	199.05	199	198.94	198.67	199.29	200.27	199.04	198.84	199.75	200.12	199.68	198.46	199.2	200.51	200.67	199.59	199.5	199.63	198.97	200.21	197.99	198.48	198.82
216.08	217.73	217.04	216.25	217.01	216.36	216.46	216.58	217.26	217.62	217.19	215.76	216.58	216.88	216.39	216.38	216.94	216.84	218.01	216.31	216.85	216.87	216.92	215.83	216.66	216.46	216.8	217.15	217.83	216.67	216.44	218.03	216.13	216.72	216.82	216.11	217.58	216.94	216.34	217.76	216.92	218.14	216.63	217.62	217.8	216.45	216.18	216.2	217.23	216.51
202.73	203.24	202.52	203.1	202.71	202.46	203.94	202.73	202.62	202.86	203.96	204.01	203.12	203.71	201.34	202.22	202.39	203.79	202.42	201.48	202.68	202.62	202.44	202.55	202.35	202.06	202.35	201.88	202.26	203.25	203.2	202.64	201.98	203.61	202.11	203.41	201.11	202.6	202.3	203.03	201.68	203.16	202.88	202.5	203.31	203.13	201.6	202.7	203.75	202.29
213.01	212.34	213.52	212.46	213.18	212.93	213.03	213.3	213.72	213.39	213.31	213.05	212.96	211.66	212.6	212.39	212.82	213.14	212.08	213.44	213.03	213.11	213.57	213.07	212.7	213.14	212.26	213.3	213.58	213.12	212.42	212.97	213.83	212.91	212.96	212.12	212.95	213.62	213.4	213.22	212.2	214.17	212.38	212.55	212.39	213.19	212.04	212.43	212.61	212.75
211	211.8	211.74	211.59	211.6	211.55	212.06	211.18	213.44	212.76	212.13	211.71	212.36	211.27	211.57	210.78	211.75	211.54	211.67	210.38	213.02	212	212.42	211.65	211.03	213.01	212.35	212.36	212.02	211.98	212.2	211.92	211.76	212.37	212.06	212.25	212.4	211.57	212.91	212.05	211.79	211.56	212.26	210.95	212.08	212.04	211.77	212.46	211.52	212.23
216.95	216.92	216.48	216.32	216.41	217.07	216.73	217.21	217.37	216.13	217.73	217.54	217.57	217.41	217.1	216.83	216.7	216.75	217.28	217.12	215.69	216.67	218.26	216.62	217.93	217.58	217.49	216.64	215.78	217.37	215.66	217.52	216.87	217.34	218.07	217.91	216.93	216.92	215.77	217.56	216.29	216.32	217.33	217.48	216.26	216.59	217.03	217.63	216.21	216.78
201.25	200.73	200.4	199.88	201.9	200.23	200.28	201.49	200.37	200.54	200.2	199.82	200	199.88	200.29	200.69	200.19	201.31	200.53	199.91	199.66	200.82	200.88	200.31	200.95	200.62	199.52	201.09	200.98	200.67	200.01	201.36	199.97	201.19	200.34	200.34	200.12	200.71	200.29	200.55	200.28	200.7	200.7	198.85	200.35	200.61	199.88	200.86	199.51	200.57
194.62	195.01	195.62	194.12	194.74	195.42	194.53	195.46	195.22	194.38	194.97	195.1	195.25	194.24	195.36	194.91	195.42	196.44	195.07	195.04	195.48	195.02	195.11	195.89	195.4	195.08	195.1	195.98	194.24	195.88	195.17	195.35	195.07	193.48	195.6	195.15	195.01	196.4	195.91	196.02	194.73	195.74	195.08	195.83	195.75	194.98	194.6	195.78	195.63	193.85
199.31	200.25	199.52	199.55	200.29	198.85	200.25	199.76	198.99	198.21	200.03	199.85	200.4	199.17	199.49	199.63	199.3	200.97	198.89	198.37	199.21	199.41	199.97	199.91	201.06	199.5	199.94	199.69	200.24	199.57	199.45	199.72	199.19	198.72	199.62	199.81	199.82	198.78	200.38	199.03	198.8	199.31	199.41	199.18	199.32	200.31	198.77	200.15	199	199.71
208.98	208.99	209.1	209.01	209.17	208.16	209.12	209.42	208.04	209.83	207.73	209.13	209.03	209.32	207.35	208.38	209.45	208.91	208.84	210.29	208.03	209.37	209.26	208.93	209.55	209.68	208.21	208.07	209.15	209.13	207.87	208.86	208.79	208.56	208.54	208.83	209.11	208.7	208.74	208.84	208.39	208.75	209.1	208.16	209.66	210.07	209.16	208.7	209.22	208.58
212	212.44	211.39	211.77	211.57	211.79	211.26	211.81	212	211.45	212.8	212.26	211.88	211.81	212.84	211.38	211.82	211.97	211.39	211.5	211.44	211.88	212.14	212.21	211.75	211.07	211.54	211.96	211.98	211.61	209.83	212.1	211.21	212.34	211.16	212.08	211.14	211.05	211.33	210.78	211.51	211.73	210.51	212.69	211.7	211.53	211.63	211.51	212.3	209.75
208.03	207.51	209.36	208.67	208.98	207.95	207.81	207.05	208.02	206.75	207.28	207.58	207.87	208.21	208.17	208.91	207.79	207.28	208.37	206.96	207.52	207.48	207.08	208.17	207.8	208.34	207.74	207.13	207.56	208.5	207.51	208.66	207.97	207.41	208.13	207.7	207.41	207.78	207.4	207.17	208.38	208	206.83	207.28	208.43	207.45	208.4	208.39	208.86	207.48
207.45	208.06	206.8	207.56	208.18	206.57	206.89	206.86	207.9	208.11	207.27	207.74	207.38	207.96	206.63	207.99	208.18	208.59	207.38	208.48	208.29	207.68	207.79	208.81	207.92	208.79	208.91	207.71	207.19	207.41	208.59	206.95	208.24	208.76	208.19	206.9	208.06	207.67	208.65	207.68	208.19	205.99	207.41	207.96	207.75	208.23	207.61	206.75	207.3	208.06
209.05	209.21	209.79	209.62	209.57	209.08	208.85	209.47	209.95	207.73	209.26	209.92	209.35	210.06	209.7	210.62	208.5	209.48	208.78	208.72	209.81	209.44	210.44	210.43	209.56	208.68	209.98	209.54	209.01	209.05	208.58	209.83	209.12	208.09	209.21	209.23	209.84	210.07	208.71	209.52	208.82	210.03	208.97	208.22	209.38	209.64	209.6	209.8	209.45	209.21
203.78	202.9	202.37	202.72	202.48	202.36	202.12	201.73	203.44	202.57	202.48	203	203.61	201.35	203.07	201.84	202.91	203.3	203.29	204.05	202.15	203.13	202.9	202.93	203.15	202.56	202.54	202.96	203.37	202.02	202.22	202.65	202.11	201.71	202.28	202.81	202.06	202.45	203.05	201.23	202	203.4	201.57	202.24	203.66	202.45	203.15	202.73	203.2	203.47
216.63	216.58	217.18	216.87	216.66	217.27	216.6	217.54	216.83	217.19	217.16	216.25	215.7	217.37	216.99	216.92	218.39	216.95	217.42	216.57	216.99	216.7	217.47	216.38	216	217.29	217.49	217.47	216.37	217.73	216.92	216.74	217.08	216.95	217.04	217.54	218.05	217.15	217.17	217.43	217.33	217.13	217.08	217.18	217.65	217.64	216.21	217.18	217.85	216.09
202.81	201.1	202.79	203.57	201.74	202.48	201.99	203	202.54	202.89	202.98	202.43	202.26	204.21	202.46	202.03	202.28	202.1	202.75	203.05	203.33	202.79	202.26	202.24	202.47	204.1	202.8	202.54	201.83	202.62	203.5	200.62	203.22	202.66	202.78	202.72	202.81	203.01	202.3	201.81	202.62	202.18	201.39	203.41	202.97	203.04	202.33	201.76	203.05	203.44
209.24	209.16	208.39	209.49	208.01	208.87	207.65	208.35	208.54	209.01	209.12	209.14	208.35	208.72	208.63	208.62	208.77	208.5	209.66	208.18	208.65	209.09	208.78	207.48	208.52	208.78	208.06	208.85	209.33	208.65	209.43	208.82	209.16	208.09	209.2	209.59	208.22	208.22	208.76	208.56	208.9	208.62	208.87	209.82	208.52	209.02	209.72	209.4	208.58	209.31
209.79	208.84	209.12	209.47	209.14	209.19	209.13	210.03	210.08	209.6	209.39	210.22	208.99	208.73	210.65	209.57	208.85	210.93	209.57	209.22	210.12	209.02	209.1	209.37	209.79	210.65	209.54	209.64	209.74	209.91	210.33	208.44	209.18	210.1	210.55	209.83	210.82	210.16	210.5	210	210.05	209.77	209.71	210.41	209.88	209.61	209.91	209.13	209.53	208.99
208.25	208.09	208.3	208.97	208.45	208.35	208.82	208.29	209.57	208.83	208.74	210.03	209.14	207.81	208.67	208.43	207.77	208.63	208.2	209.23	209.15	208.53	208.9	209.99	209.53	209.27	209.08	207.62	209.53	209.23	208.61	208.87	209.32	209.46	207.82	208.14	208.7	209.01	207.26	208.94	207.95	208.68	208.46	208.57	209.2	208.47	207.46	208.58	208.43	209.21
217.63	217.94	218.29	216.94	218.62	217.99	217.77	217.72	217.14	218.13	217.52	218.01	217.47	217.39	218.01	217.93	217.53	217.78	217.82	217.89	217.62	217.38	218.1	217.63	217	217.01	217.99	217.2	219.23	217.71	218.6	216.88	218.24	219.14	217.36	217.52	218.96	217.5	218.45	217.95	218.31	217.32	217.75	218.37	218.07	217.54	217.97	217.4	217.96	217.15
199.16	199.31	197.96	198.74	199.74	201.2	199.57	198.88	199.9	199.02	199.42	199.89	200.65	198.91	199.71	200.31	199.74	198.78	198.96	199.07	199.62	199.51	199.77	199.61	200.3	198.73	199.48	199.46	200.16	199.55	199.74	199.04	199.06	199.85	199.74	199.25	200.17	199.71	198.51	199.49	199.6	200.08	199.99	198.95	200.4	198.95	199.97	199.66	199.3	198.85
212.92	212.03	211.37	211.39	210.47	212.85	212.18	211.92	211.04	210.65	211.64	211.11	211.18	211.41	212.35	211.28	211.39	210.54	211.83	211.92	211.6	212.92	211.84	211.7	212.09	211.3	211.38	212.75	210.61	211.42	211.24	212.12	211.12	211.41	211.43	212.33	210.81	211.01	212.23	210.67	210.7	210.45	211.36	210.87	210.59	211.54	211.92	212.02	211.58	211.37
200.05	199.67	199.88	199.79	199.71	200.84	199.25	198.71	200.32	199.47	199.61	199.39	199.82	199.78	199.43	199.35	199.81	199.91	200.73	199.53	199.61	200.03	199.89	199.73	200.62	198.81	199	199	199.94	198.96	199.27	198.77	199.49	199.72	198.88	199.25	198.96	200.01	199.4	199.15	200.11	199.37	199.31	199.88	201.65	200.82	199.68	199.68	198.63	199.83
216.79	218.22	217.41	218.72	217.67	216.47	216.9	217.92	217.04	218.12	218	217.96	218.02	218.03	217.62	217.44	219.01	217.29	217.86	218.65	218.26	218.5	217.25	216.36	217.83	218.32	217.79	216.73	218.93	216.96	218.65	217.61	218.34	216.47	217.82	218.32	217.85	216.82	218.48	218.37	217.45	217.26	218.28	218.43	218.12	218.18	217.5	217.58	217.75	218.05
204.4	205.4	204.64	204.92	204.61	204.95	204.2	204.16	205.55	204.51	205.74	203.91	204.26	204.46	205.79	204.82	204.29	204.33	204.44	204.29	205.39	205.31	204.3	205.66	204.05	204.62	204.86	205.27	204.4	204.63	202.7	204	203.94	204.56	205.04	205.46	204.78	204.68	203.5	204.72	203.98	205.51	205.1	205.33	205.22	204.85	204.28	204.42	203.81	203.9
199.64	199.25	200.53	199.04	200.22	200.17	200.46	200.85	201.04	201.01	200.29	201.21	200.73	199.66	200.38	201.57	200.68	200.66	200.41	199.91	199.46	200.54	200.71	199.8	200.72	200.52	200.76	199.33	200.29	201.19	200.79	199.01	199.84	198.92	199.49	200.9	200.2	200.64	200.22	200.39	200.05	200.15	201.69	200.97	200.34	199.87	199.81	200.51	200.59	201.02
205.88	207.45	205.85	204.95	206.82	208.01	205.6	206.82	207.09	205.48	206.59	206.92	206.59	205.43	206.22	205.84	207.73	205.8	207.43	207.22	206.65	205.82	206.94	205.96	206.93	205.95	205.78	206.4	206.1	206.18	207.15	206.33	207.53	207.44	205.87	205.14	205.69	206.9	205.95	206.78	206.12	206.04	206.47	207.15	207.13	206.58	207.28	207.04	207.2	206.1
208.71	209.49	208.76	210.17	209.12	209.23	208.87	208.34	208.82	208.94	208.48	209.09	209.22	209.5	209.25	209.54	209.25	208.16	208.75	209.36	209.03	208.7	209.09	209.43	208.1	209.8	208	208.99	208.58	208.91	209.13	209.08	209.3	209.59	209.77	208.66	209.86	209	208.98	209.35	209.78	209.13	209.68	210.09	209.46	209.65	208.52	209.74	208.95	209.71
203.88	202.55	202.97	203.05	204.75	203.71	203.16	203.02	204.17	203.39	203.36	204.23	203.73	202.97	203.29	202.92	203.35	203.32	204.16	204.04	202.59	204.23	203.76	202.06	203.87	203.6	203.16	203.82	203.41	202.94	203.49	203.3	203.9	204.07	203.54	203.45	204.5	204.22	204.1	204.02	203.54	203.81	203.15	204.19	202.94	203.72	203.56	204.87	203.94	204.44
203.56	204.9	203.64	202.82	204.12	203.93	204.24	204.99	203.8	203.65	203.01	202.4	203.3	204.24	203.39	204.71	202.32	203.94	204.28	203.35	203.91	203.18	203.88	203.29	203.79	203.13	204.7	204.04	204.8	204.23	203.87	203.91	203.14	202.85	203.84	203.32	202.59	203.93	203.05	203.93	204.38	203.27	204.23	204.72	204.21	203.42	203.67	203.09	203.47	201.88
204.8	205.64	205.34	205.51	205.59	204.35	204.9	205.63	204.87	205.26	206.38	206.04	205.03	205.1	205.69	206.15	204.77	207.01	206.16	205.19	205.51	205.56	207.91	206.33	205.87	204.63	205.45	205.45	206.63	205.85	205.23	204.87	205.26	204.64	206.42	205.51	204.64	205.87	204.8	205.43	205.66	205.36	205.9	206.1	206.27	205.33	206.69	204.34	205.64	206.16
198.56	197.96	197.81	197.52	198.17	197.03	197.52	197.92	196.55	198.76	197.35	198.51	197.67	198.16	196.72	198.2	197.84	197.3	197.62	197.2	197.33	197.5	196.68	199.05	196.44	198.07	198.89	197.77	197.51	197.48	197.75	198.42	198.18	198.97	198.74	197.78	197.01	198.51	197.8	198.08	197.25	198.3	198.03	197.7	197.99	198.38	198.44	198.33	197.86	198.72
211.73	212.14	211.6	210.45	212.07	211.19	211.69	211.97	211.37	211.2	212.61	211.4	211.39	212.27	212.25	211.43	211.62	211.22	212.71	211.95	211.64	210.92	212.35	209.5	212.31	211.94	211.77	212.36	211.14	211.05	210.93	212.43	211.36	211.87	212.41	211.87	211.12	211.13	210.8	211.56	211.95	212.12	211.05	212.43	211.73	211.05	213.35	211.1	210.78	210.95
218.25	217.53	218.26	218.9	217.51	217.47	217	216.77	218.07	218.1	216.38	218.19	218	218.16	217.39	218.32	217.8	218.01	217.24	218.12	218.43	216.98	217.52	218.2	217	217.78	216.87	217.83	217.69	218.34	217.5	217	218.09	219.34	217.39	218.61	218.38	219.66	217.83	218.44	218.05	217.81	218.12	216.92	217.23	218.12	217.31	216.23	219.06	218.16
202.01	202.29	202.86	202.5	202.84	203.38	203.03	202.45	202	202.81	202.22	202.74	202.27	201.27	201.96	202.88	202.38	202.43	202.2	200.78	202.91	202.54	201.4	202.47	202.27	203.42	202.6	202.57	202.27	201.92	202.71	202.84	201.96	201.86	203.58	201.88	203.39	201.92	202.06	201.3	203.08	202.31	201.91	201.91	202	202.35	202.72	202.15	201.75	202.51
198.37	199.88	199.73	199.73	198.23	199.7	198.72	200.41	199.26	199.93	200.14	200.19	199.73	198.49	199.69	198.37	199.23	200.48	199.73	199.95	199.57	199.01	199.88	199.6	200.32	199.23	200.19	199.82	199.78	199.39	199.39	199.04	200.06	199.34	199.05	199.47	198.79	198.99	198.56	200.46	198.88	200.65	199.61	198.82	200.09	198.85	199.49	198.91	199.51	199.27
216.32	217.17	217.91	217.88	216.8	216.37	217.1	216.09	217.14	217.05	217.72	216.55	216.62	216.76	218.35	216.99	216.78	217.66	216.9	217.26	216.82	217.62	216.86	216.33	217.68	217.18	217.12	216.48	217.15	218.02	217.4	217.94	216.97	216.82	216.91	217.78	216.54	216.55	216.94	216.56	216.88	217.67	216.7	215.95	216.95	217.2	216.97	217.49	217.34	216.18
207.39	208.98	207.82	207.77	207.46	207.17	208.86	208.07	208.03	207.98	208.87	207.79	207.58	207.57	207.23	207.88	207.8	207.21	206.97	208.44	206.42	208.38	208.12	207.46	207.6	207.64	208.44	207.37	208.08	207.71	207.51	207.78	208	208.15	208.24	206.91	208.85	207.53	208.27	207.76	208.01	208.1	208.37	207.9	207.77	208.86	207.49	208.23	208.05	208.6
217.88	218.59	218	216.92	218.41	217.18	217.52	218.57	218.09	217.68	219.1	218.53	217.76	218	216.53	218.05	216.73	217.11	219.08	218.52	218.71	217.51	216.39	217.3	218.04	218	217.33	217.36	218.74	217.95	217.71	217.6	216.98	217.05	218.66	217.29	218.3	217.13	219.21	217.56	218.59	216.75	217.68	219.43	216.79	218.26	217.54	218.22	217.76	217.93
202.22	203.5	202.58	203.34	202.88	204.67	203.16	202.78	203.76	203.07	204.75	203.63	202.59	202.48	203.29	203.47	202.89	203.44	202.13	203.62	204.25	203.94	202.29	202.87	203.35	202.63	202.73	203.15	203.13	203.11	203.11	203.26	202.14	202.65	203.36	203.79	203.22	204	203.57	202.96	202.35	203	203.72	202.4	203.15	203.17	202.71	202.23	202.64	202.76
200.03	201.62	199.83	199.65	201	201.32	199.85	200.65	199.41	199.72	199.72	200.59	201.33	200.16	201.28	200.59	199.48	200.55	201.56	200.09	199.49	201.03	200.13	200.44	201.03	200.6	200.73	200.85	199.98	199.59	200.43	200.43	200.53	200.65	200.42	199.28	200.65	199.07	199.83	199.63	200.13	200.59	199.97	200.13	200.86	199.8	200.69	199.95	200.23	199.82
199.33	199.75	201.1	200.4	200.46	199.65	201.21	200.29	199.39	200.75	199.26	199.61	199.91	201.02	200.12	200.78	199.52	199.81	199.28	199.56	199.84	199.98	199.83	199.82	199.38	200.6	201.14	200.14	200.39	199.45	199.88	200.18	200.17	200.11	200.23	200.04	201.32	199.66	199.83	200.09	201.3	200.91	200.74	200.4	200.69	201.35	199.97	199.54	200.28	199.78
[truncated: 49 more rows]
[truncated: 150 more columns]
