# Supplementary material for: Genetic dissection of main and epistatic effects of QTL based on augmented triple test cross design
Source: PLoS One. 2017 Dec 14;12(12):e0189054. doi: 10.1371/journal.pone.0189054 (PMC5730204; doi:10.1371/journal.pone.0189054)
Supplement: S6 Supporting Information — (ZIP) [file pone.0189054.s006.zip › z1_1200_0.8_5.csv]

208.25	207.84	208.57	208.39	208.6	208.86	208.91	207.26	207.55	208.26	207.94	207.14	208	207.53	209.82	207.89	207.12	206.83	208.87	207.93	207.89	207.05	206.68	208.68	208.56	208.46	208.42	207.52	208.63	207.55	209.45	208.24	208.92	207.84	209.01	207.44	208.28	208.6	208.48	208.56	207.19	208.51	207.08	208.67	207.31	207.64	206.88	207.42	208.44	207.12
200.07	199.8	199.35	199.55	197.97	199.17	198.21	199.52	198.56	200.45	198.98	199.3	197.18	200.34	199.58	200.32	198.01	198.44	199.24	199.34	199.19	198.61	200.28	201.2	199.38	199.62	200.15	200.31	198.72	198.12	199.27	199.7	199.29	200.03	199.55	200.22	198.18	198.44	199.02	200.51	199.27	197.79	199.89	198.4	200.81	198.78	199.06	199.94	197.27	199.19
209.33	209.41	211.17	207.81	210.28	210.15	208.04	209.3	209.62	209.69	209.72	207.03	209.28	209.05	208.1	207.5	208.33	210.36	208.69	209.04	208.2	208.21	208.08	208.49	208.93	209.67	209.56	208.84	207.86	207.7	208.76	207.99	207.95	206.63	209.67	209.6	209.08	209.65	209.44	208.25	209.09	208.41	207.25	209.74	208.71	210.27	209.62	207.23	208.54	209
205.27	204.1	205.19	205.67	203.98	204.95	206.01	204.13	205.62	203.73	203.98	205.38	203.94	204.34	204.48	205.37	204.01	205.01	204.03	204.36	204.23	203.51	206.67	203.8	204.03	204.92	203.9	204.55	204.15	205.42	205.45	204.25	204.68	204.73	205.59	205.94	204.5	204.85	205.51	203.87	204.17	203.93	203.73	203.99	205.42	205.6	204.76	201.52	205.87	204.47
203.39	203.72	203.61	203.36	204.58	204.65	204.31	203.07	202.65	203.2	204.3	203.98	204.69	203.02	202.66	204.35	203.27	203.14	202.64	204	205.92	202.59	203.73	202.51	203.51	204.38	202.76	203.55	202.15	201.69	204.18	203.82	204.69	203.69	203.4	204.91	204.63	203.2	204.34	202.55	201.28	204.63	204.51	204.01	205.74	204.03	204.04	203.33	205.35	203.28
201.8	203.14	202.78	203.22	203.31	204.41	203.98	203.04	202.18	202.25	204.23	202.26	204.53	201.54	203.61	202.32	203.21	202.7	201.48	204.96	203.97	203.31	202.92	203.09	202.14	203.93	203.6	203.85	203.16	202.63	202.99	204.34	204.53	203.32	205	204.43	203.49	204.46	203.57	203.81	203.22	202.12	204.08	204.27	204.01	203.16	202.3	204.23	202.02	204.2
198.52	198.23	197.85	197.07	198.32	197.53	199.47	199.14	198.27	198.65	197.99	198.77	199.14	196.4	198.05	198.8	198.73	199.54	196.96	197.98	200.74	200.62	199.73	198.83	198.38	197.3	197.8	198.22	198.69	197.76	198.58	198.93	198.44	199.78	199.03	199.26	197.12	195.86	197.86	198.75	201.05	197.8	198.24	200.92	197.83	198.58	199.17	199.46	199.02	198.51
216.17	218.39	218.06	217.47	217.1	218.45	217.04	216.85	217.94	218.82	218.02	219.37	219.15	217.5	218.26	216.68	217.2	218.71	218.99	217.59	219.93	217.14	216.67	219.45	218.77	217.61	218.73	217.84	218.83	218.18	218.07	218.47	218.16	217.5	218.85	219.23	217.65	219.72	218.08	216.66	217.31	218.05	217.59	217.16	217.45	218.83	215.99	217.58	218.45	216.73
208.57	207.69	206.79	206.6	208.19	209.82	208.29	206.95	208.13	208.09	206.66	207.37	209.29	208.43	207.25	207	206.26	207	207.54	208.18	207.91	208.31	208.37	206.61	207.17	206.76	207.15	208.28	207.37	207.92	207.94	206.52	207.73	207.83	206.93	206.27	209.26	207.89	208.92	208.17	207.09	207.94	207.68	207.14	209.39	207.95	209.44	206.99	206.75	205.13
207.69	208.49	207.37	207.83	207.26	209.41	208.62	207.07	207.98	206.63	209.42	206.66	209.75	207.14	206.42	208.06	207.08	206.96	208.28	207.31	206.18	208.57	208.42	209.46	208.2	207.5	207.08	205.84	207.26	206.8	207.91	208.2	207.85	209.39	206.83	208.49	207.71	208.53	207.7	208.82	205.51	207.28	207.74	207.48	207.12	206.71	207.01	207.29	206.85	208.47
211.21	210.83	210.38	210.58	211.9	213.91	211.4	210.54	209.74	212.98	210.36	213.02	212.44	212.83	211.49	210.74	213.81	209.94	211.86	211.91	209.9	213.43	212.62	212.11	209.86	210.15	211.72	210.05	211.08	212.76	210.82	212.04	212.4	210.75	210.01	211.1	213.39	211.43	210.09	210.27	211.34	211.02	211.09	210.55	212.09	211.15	210.65	212.35	211.08	212.52
215.6	216.61	217.91	217.1	216.95	216.92	217.01	214.6	216.64	216.49	218.41	217.83	216.74	217.64	215.86	216.51	218.91	215.79	216	219.45	215.75	217.63	217.72	215.64	217.84	215.21	217.8	216.52	217.41	218.67	216.87	216.36	217.21	217.4	216.81	215.75	218.19	218.04	216.27	216.11	218.5	216.4	217.19	216.46	217.65	217.44	215.14	217.58	215.21	216.27
207.66	206.51	208.57	206.66	207.29	207.59	208.55	207.55	207.01	209.1	207.34	207.51	206.93	207.33	205.86	207.77	209.12	206.51	208.81	208.3	207.58	207.98	207.53	209.78	207.32	206.53	208.4	205.69	207.91	207.25	207.33	208.3	207.72	207.73	208.53	207.83	207.58	208.14	208.21	208.98	208.75	207.05	206.27	209.27	207.61	207.26	208.06	207.78	209.5	208.46
211.98	212.02	211.81	212.53	212.41	212.01	210.36	211.6	211.41	211.28	209.34	210.84	211.58	212.28	212.5	211.58	210.37	210.73	212.1	211.11	211.48	212.26	212.49	211.98	212.56	212.7	212.05	211.18	211.75	212.17	211.01	214.03	210.37	209.67	211.46	211.36	211.73	210.29	212.57	211.24	210.73	209.93	214.03	210.9	211.86	210.28	213.63	212.13	212.42	212.68
207.28	206.86	208.03	208.64	208.4	208.14	209.72	207.4	209.75	206.83	206.89	207.6	207.72	207.46	208.68	207.7	208.97	207.82	209.31	208.36	207.75	207.8	208.27	207.43	207.96	208.34	207.08	208.3	206.25	208.5	207.72	207.13	208.07	207.78	207.67	208.14	207.49	207.29	207.12	207.92	208.28	205.74	208.19	208.92	207.55	207.98	209.02	207.9	208.78	208.85
215.77	214.84	213.29	214.83	213.6	213.29	215.25	213.73	214.62	213.62	214.1	213.25	213.55	213.33	212.79	214.56	213.22	214.52	215.96	215.63	215.82	212.57	213.99	213.83	212.71	212.79	214.59	214.19	213.97	213.75	212.75	213.61	214.03	214.93	214.05	213.02	215.97	213.68	213.34	215.53	214.17	213.71	215.04	214.27	213.06	213.46	213.44	214.02	214.71	212.84
205.92	204.59	207.02	206.17	204.8	205.66	206.54	205.49	204.64	205.26	205.9	204.93	205.91	205.91	206.15	204.61	205.05	205.75	207.27	205.29	208.07	203.8	204.42	205.3	206.3	205.42	204.56	204.69	204.96	205.54	204.3	205.82	203.83	206.36	205.78	205.6	205.37	203.77	207.32	205.73	205.91	207.02	206.4	206.2	204.91	205.11	206.19	205.21	204.99	205.49
198.36	198.29	200.26	197.8	197.65	198.4	197.55	198.32	198.23	196.82	197.28	196.76	199.69	196.66	195.27	198.14	198.37	197.54	198.21	196.49	196.81	199.26	197.45	197.01	196.88	199.75	198.28	197.75	198.16	197.92	195.59	197.17	197.77	199.92	197.39	198.3	197.68	198	199.43	199.6	198.05	197.22	197.29	197.14	197.29	196.35	197.94	198.24	197.08	198.59
210.87	213.39	211.8	212.92	211.57	213.79	213.42	212.53	210.95	212.16	212.8	210.83	211	211.68	211.82	210.18	211.82	212.53	211.91	211.44	211.98	212.04	211.64	210.11	211.98	211.57	213.51	212.68	211.08	213.5	212.44	211.38	212.56	212.63	213.83	211.17	211.45	212.23	212.88	211.05	211.11	211.5	212.29	210.11	212.12	211.16	210.38	213.26	213.38	210.53
193.56	196.35	195.1	193.81	194.47	195.43	194.81	196.44	196.51	193.77	196.15	195.57	194.9	194.54	193.78	195.88	195.4	196.06	196.88	194.8	195.05	194.63	195.16	196.48	194.94	195.65	195.06	196.22	195.76	196.43	196.26	194.27	195.98	197.09	195.2	195.02	196.12	195.55	194.31	195.31	194.81	195.9	194.46	195.7	194.67	194.87	194.81	194.77	194.81	194.97
198.09	198.86	197.19	199.18	198.11	201.28	198.8	198.9	198.35	198.05	197.54	196.8	200.49	198.77	199.74	197.93	198.93	198.58	198.35	198.27	199.63	200.14	197.37	199.69	199.71	199.94	199.69	198.57	198.47	198.41	199.08	197.8	198.21	199.15	198.22	201.8	196.4	198.31	198.24	198.27	198.27	198.75	199.66	200.36	199.76	197.85	197.14	198.21	198.83	198.63
207.44	207.94	206.59	207	207.19	207.5	207.53	206.97	207.58	209.35	208.99	206.98	206.61	207.02	206.51	207.3	207.32	206.22	207.97	208.63	207.78	207.59	208.34	209.58	207.09	207.65	207.86	207.95	207.38	208.26	206.84	209.45	207.43	208.33	208.3	208.63	209.15	208.01	208.64	208.15	206.35	208.43	207.94	207.03	207.73	208.75	208.84	207.85	208.12	207.5
200.14	197.47	198.07	199.74	198.95	197.18	199.44	197.26	200.22	200.22	198.63	197.93	199.62	198.82	200.16	197.44	199.54	197.81	197.89	197.36	198.58	198.97	196.1	197.01	198.26	197.79	198.5	198.96	199.41	199.48	199.02	198.13	199.44	198.83	197.75	198.32	199.03	200.04	197.63	197.7	198.53	198.77	199.54	198.73	198.69	198.11	196.93	198.54	198.55	199.44
202.73	203.96	206.21	204.26	203.39	203.45	202.89	204.95	203.33	204.77	203.51	202.32	204.68	202.24	203.15	202.74	203.53	205.04	204.26	203.87	204.33	203.43	200.65	203.26	202.65	203.58	203.14	202.96	202.11	204.2	203.58	204.55	204.58	202.76	202.21	202.82	203.49	204.46	204.92	205.07	203.09	203	203.89	204.34	202.61	205.23	203.55	201.61	202.34	203.69
206.71	205.68	207.61	208.55	208.4	209.06	206.64	207.31	208.21	206.94	208.65	208.62	205.58	205.75	208.82	206.94	207.05	207.75	208.46	207.94	206.96	208.27	207.21	207.55	208.11	208.64	208.16	207.81	206.19	207.22	207.57	207.29	208.02	208.53	208.47	206.44	208.51	207.37	208.54	208.34	206.78	207.47	207.47	207.43	208.47	208.47	208.37	207.97	207.09	207.34
203.14	204.42	203.99	203.32	203.66	205.4	203.26	203.25	202.57	204.06	203.01	203.89	204.18	203.36	203.93	202.31	203.74	204.45	203.6	203.36	202.41	203.61	204.51	202.28	203.19	203.77	204.33	203.45	203.02	204.07	203.33	204.75	202.44	204.93	204.46	203.56	202.58	202.88	203.57	203.03	203.86	203.51	204.33	203.45	204.57	203.17	202.71	203.1	203.56	204.32
209.59	208.58	207.16	208.69	207.86	209.03	209.92	207.97	209.16	209.94	208.78	208.34	206.91	210.21	209.71	209.3	207.84	207.41	207.64	208.24	208.57	208.16	208.57	209.02	208.85	208.93	208.58	210.53	209.54	210.39	209.81	208.75	207.19	210.1	209.29	209.15	207.79	206.77	207.45	208.64	207.33	208.21	207.23	209.23	210.57	208.79	208.98	208.2	208.84	207.96
203.21	204.36	204.24	205.17	203.33	203.51	204.64	206.42	204.27	203.42	204.46	203.71	202.63	202.67	203.66	202.49	203.4	205.32	204.58	203.95	204.62	203.04	204.98	203.4	204.21	204.37	204.91	204.11	205.53	203.8	203.71	205.75	203.55	203.52	202.49	203.29	204.93	203.11	203.23	203.62	202.25	204.91	205.03	203.28	205.43	204.6	204.17	203.87	203.93	204.72
208.77	209.74	210.53	211.01	210.58	207.54	209.1	209.74	209.1	212.46	208.55	210.46	209.33	209.64	210.64	210	209.87	210.02	209.19	208.77	208.08	207.68	209.62	207.95	210.37	208.1	208.51	211.48	209.92	211.26	209.19	208.94	209.81	209.27	208.67	209.59	209.63	208.97	209.48	210.02	210.4	207.57	209.52	209.51	210.51	210.42	209.8	207.02	209.33	209.67
211.03	210.62	210.68	211.74	211.14	210.59	212.45	210.83	211.73	212.85	213.18	211.26	213.87	209.6	210.62	211.25	212.7	211.5	211.3	210.48	212.25	211.32	212.17	212.81	212.47	211.65	211.8	211.91	211.45	212.58	211.46	212.38	211.46	211.67	210.29	213.01	212.4	212.49	210.25	209.97	212.31	212.69	212.8	211.87	212.89	211.18	211.5	211.99	210.62	211.95
212.48	210.82	211.69	210.52	210.85	211.47	212.88	210.8	210.39	211.82	210.23	211.29	212.06	212.36	210.24	213.3	209.98	211.78	213.12	212.56	211.63	211.54	213.04	212.15	212.33	211.94	210.52	211.36	210.83	212.38	212.06	210.78	212.49	211.79	213.31	212.27	212.57	211.01	211.34	211.15	211.57	210.67	210.24	211.76	211.99	211.58	213.07	211.61	210.49	211.66
208.67	210.56	210.47	209.09	208.8	208.23	209.48	208.22	207.78	208.34	209.74	208.93	209.26	208.48	206.9	209.29	209.51	207.69	207.64	209.77	208.87	208.18	207.37	209.42	209.5	207.78	209.45	207.55	209.49	209.34	210.1	209.12	209.85	208.02	208.76	209.34	207.53	209.36	210.57	208.92	208.78	209.47	207.23	208.69	208.73	209.05	208.52	209.58	209.14	209.94
204.15	203.02	204.22	204.34	202.55	203.52	204.47	202.92	202.32	204.71	204.97	202.55	203.5	203.62	203.27	204.65	202.97	204.37	204.02	204.42	203.57	203.85	202.03	202	203.05	205.42	203.14	202.47	203.59	203.8	202.58	203.34	201.91	204.38	202.48	202.9	202.84	203.17	204.09	203.19	203.34	203.84	204.05	203.59	202.38	202.74	203.28	204.48	203.84	204
202.32	204.14	204.63	203.76	202.18	203	202.75	203.81	203.85	204.08	204.37	203.23	203.46	202.65	202.32	202.16	203.48	204.4	202.94	203.76	205.82	203.39	202.66	203.95	202.03	204.07	202.36	204.58	203.24	202.99	204.08	203.77	203.7	204.66	202.39	203.87	203.31	204.65	201.48	204.32	203.14	204.61	203.12	204.66	203.93	202.84	202.38	203.15	204.58	203.54
212.45	212.77	211.88	210.9	212.5	213.47	213.57	213.35	212.55	212.74	211.66	211.21	212.4	212.35	211.49	212.73	211.03	211.84	211.49	212.85	212.97	210.69	211.91	211.34	212.45	212.03	211.86	212.13	212.8	213.04	212.44	212.71	212.13	213.19	212.21	211.18	211.22	212.45	211.91	211.24	212.77	212.47	212.05	211.42	212.13	212.38	212.78	212.92	211.66	214.07
207.85	207.84	208.91	209.75	208.49	209.26	208.59	208.43	208.92	207.62	208.67	208.54	208.65	209.26	208.8	210.7	208.15	207.54	208.84	209.01	208.64	208.6	209.2	208.59	208.73	208.63	209.74	209.67	209.78	206.21	209.95	208.77	206.97	208.27	209.65	208.24	206.09	207.52	208.96	208.43	207.04	206.96	207.8	208.85	207.42	207.24	208.91	208.33	207.42	209.54
198.96	198.47	198.34	199.85	198.71	198.63	195.36	197.52	200	198.21	199.55	198.26	198.34	198.71	198.18	200.2	198.77	199.29	198.02	198.87	198.39	198.34	198.92	197.86	197.26	200.07	197.04	197.33	199.29	199.52	199.79	199.17	199.19	200.5	198.47	198.9	199.12	198.24	198.63	197.79	198.47	199.71	198.68	197.6	198.94	198.86	198.94	198.99	198.3	198.22
214.86	213.35	211.33	212.65	212.95	214.25	212.91	212.63	212.78	213.82	214.34	213.07	213.61	213.15	213.31	213.65	213.56	213.5	213.08	212.75	212.36	214.17	214.53	213.33	213.75	211.84	212.72	213.95	212.4	210.98	213.41	212.3	214.95	212.97	213.01	212.38	213.25	212.51	212.59	212.89	213.26	213.03	213.37	210.72	212.49	215.04	212.82	212.67	212.08	214.03
207.77	209.15	206.65	206.57	208.79	206.92	208.88	206.97	207.08	208.54	207.87	207.99	206.41	207.58	207.18	207.87	209.35	208.81	209.13	207.71	208.67	207.49	207.4	208.76	207.65	208.43	206.09	207.21	207.58	207.62	207.28	206.51	206.4	208.17	207.07	208.27	207.77	206.61	209.25	209.19	205.13	210.08	207.58	206.31	208.06	207.33	207.07	207.64	206.39	207.81
210.63	211.52	212.8	211.96	210.02	211.27	211.51	211.53	212.1	213.7	211.84	212.13	211.38	211.33	210.94	211.14	212.71	211.99	211.97	211.48	211.9	212.06	211.25	210.28	211.08	212.75	211.53	210.76	212.24	211.19	212.17	212.64	212.26	213.04	211.57	212.39	211.83	209.98	211.68	210.47	211.77	212.14	208.53	212.48	210.45	210.11	211.59	213.61	211.43	211.8
209.73	208.92	207.42	210.11	208.52	207.29	208.79	208.25	209.12	209.14	208.98	208.23	208.13	207.47	207.01	207.84	208.37	207.85	210.04	209.53	208.56	207.95	208.54	208.19	208.44	207.77	207.54	207.98	210.2	208.16	209.78	209.02	207.6	209.24	207.96	209.91	207.35	207.85	208.74	207.86	208.13	207.95	209.56	207.53	208.93	210.39	207.75	208.26	208.16	208.81
211.72	211.66	212.63	212.17	212.04	211.64	212.49	210.76	213	212.82	212.15	212.43	211.45	211.19	211.54	210.99	211.93	212.39	211.4	212.24	211.75	210.95	210.61	210.84	208.62	211.8	211.83	212.42	212.91	210.75	212.71	211.18	213.27	211.28	212.56	211.65	214.62	211.66	214.27	211	210.82	211.6	210.09	211.51	210.85	212.66	212.13	212.92	210.78	211.56
212.34	210.84	214.37	212.32	212.99	210.03	211.65	211.31	213.71	214.09	212.68	209.89	211.5	211.1	211.69	211.34	211.41	212.27	211.15	211.3	210.23	211.45	212.18	211.55	211.99	211.9	212.66	210.9	210.68	211.21	211.14	211.79	211.32	212.08	212.07	212.32	212.65	211.72	213.24	213.09	212.6	211.13	211.87	211.97	211.67	210.25	211.38	211.08	210.23	211.79
199.52	197	197.33	198.73	198.43	197.62	197.24	197.45	198.58	196.57	198.87	198.31	199.66	197.4	198.53	197.79	198.41	198.69	199.43	199.79	198.06	197.77	197.75	198.18	201.01	198.85	198.52	198.7	199.11	199.88	198.16	198.43	198.24	198.63	198.75	200.16	197.63	197.13	198.51	198.8	200.33	199.47	199.26	198.43	198.81	197.59	199.5	198.65	199.25	197.76
209.78	208.58	210.46	209.85	209.89	210.45	210.44	209.61	209.36	208.11	210.14	210.39	209.82	210.07	209.61	209.83	208.03	209.3	209.41	209.41	210.21	210.34	210.82	209.53	208.01	208.82	210.86	209.31	208.83	210.31	208.7	210.12	210.6	209.82	209.43	210.49	209.73	211.02	208.42	209.99	208.84	209.83	210.71	208.51	209.69	209.17	209.61	209.43	210.83	209.29
208.63	209.49	210.02	210.71	209.17	208.94	210.61	210.25	208.91	209.93	208.55	209	209.84	208.59	210.02	209.99	210.5	209.71	209.1	209.3	209.55	210.81	209.37	210.37	208.69	210.15	208.65	209.68	210.52	208.88	210.14	209.44	209.16	210.6	208.23	209.11	208.36	209.11	210.71	208.98	209.27	209.98	210.45	210.27	209.23	208.84	210	210.35	209.06	209.46
216.34	216.36	217.34	216.64	216.49	216.21	217.83	218.84	215.65	217.93	216.97	215.79	217.32	217.59	217.82	216.53	215.65	217.42	218.09	215.56	215.36	218.5	215.23	217.3	214.56	216.59	216.51	216.23	216.37	216.82	218.85	217.64	217.45	217.15	217.94	217.83	218.46	216.09	218.53	218.41	216.3	217.3	216.32	217	217.63	216.67	215.81	217.53	217.12	216.51
210.24	212.16	212.69	211.67	211.27	210.83	211.57	212.74	211.1	211.13	212.03	211.61	210.5	211.68	211.38	211.06	211.65	213.82	211.73	211.83	211.77	211.47	212.65	212.98	211.87	210.99	211.92	210.24	210.35	210.94	211.96	211.97	211.29	212.08	211.64	211	211.66	209.89	211.85	211.87	211.55	212.2	212.04	212.77	211.07	213.24	210.51	210.77	211.71	210.3
210.92	208.44	209.43	210.57	209.17	209.39	210.01	210.67	210.04	208.54	209.16	208.41	209.17	208.93	209.56	208.23	210.43	208.92	212.54	211.09	210.02	208.77	210.56	209.21	211.03	209.51	209.37	209.89	209.5	208.81	208.3	210.32	209.81	210.08	209.16	209.65	207.78	209.81	210.25	210.33	208.3	211.45	208.06	209.1	209.29	209.5	209.9	209.72	209.63	209.78
193.72	193.5	192.72	195.66	194.17	193.83	194.64	193.63	195.26	193.87	195.07	193.57	193.52	194.75	195.26	193.58	194.29	194.77	194.61	194.08	194.06	194.36	192.41	193.53	193.06	194	194.55	194.52	193.99	195.08	194.18	195.09	194.1	192	194.94	193.33	193.33	192.43	196.09	194.39	193.47	194.26	193.24	194.32	192.91	195.1	193.98	193.87	194.24	193.94
212.42	212.83	210.85	212.11	210.58	209.69	210.88	210.96	211.15	211.25	210.31	211.56	212.34	213.32	209.74	212.47	212.26	211.56	212.26	211.71	210.23	212.61	211.8	211.52	211.92	211.13	210.42	212.31	211.13	211.21	210.97	210.99	214.63	211.8	210.93	213.04	210.59	208.97	209.8	213.04	211.31	212.01	210.63	212.07	212.36	211.07	211.93	209.86	211.99	212
212.29	213.19	212.79	212.6	213.69	212.61	212.07	213.87	211.06	212.4	212.33	211.33	213.02	212.39	213.17	214.48	213.67	213.32	211.69	213.6	213.96	213.24	213.7	213.53	213.7	212.78	212.8	212.49	212.98	213.97	213.49	212.46	211.98	213.27	213.38	211.61	212.86	213.34	213.4	215.45	213.57	212.36	213.63	212.78	212.13	212.7	213.29	212.93	212.77	212.4
204.11	203.7	202.25	202.76	204.08	204.77	203.84	204.54	204.16	204.23	203.72	204.71	203.05	204.08	203.57	203.68	204.85	204.76	205.64	203.16	203.46	203.19	202.49	205.38	202.4	202.4	205.01	203.32	203.6	203.44	205.28	202.88	204.79	201.8	204.02	203.72	203.54	203.84	203.12	204	203.62	202.38	204	204.96	204.31	203.19	204.1	203.34	202.66	203.54
201.66	202.08	200.07	200.89	201.76	201.09	199.84	200.74	202.49	202.07	200.47	202.67	202.79	201.02	203.04	201.09	200.81	199.44	201.95	202.18	198.65	201.6	200.74	202.26	202.55	202.38	200.35	201.69	201.44	201.73	202.34	201.12	202.97	202.7	200.58	199.95	203.02	199.47	201.92	201.2	200.73	202.22	200.95	202.06	200.22	200.39	202.16	199.83	202.07	200.04
209.8	208.94	207.49	208.94	207.99	209.99	209.65	207.57	209.41	208.23	210.18	209.15	208.77	209.26	208.32	208.39	208.5	209.83	210.58	210.33	208.44	209.09	208.19	208.04	208.41	210.03	208.74	208.3	209.46	206.68	208.52	208.89	208.41	208.52	208.8	209.11	208.19	209.06	207.99	208.54	209.46	210.72	209.93	208.78	209.42	207.3	210.51	208.56	207.95	208.97
206.31	203.89	203.1	202.55	201.58	202.15	203.34	204.84	204.72	202.83	204.64	203.74	203.63	204.63	203.99	203.79	205	204.2	203.23	203.4	204.91	203.09	204.21	204.2	203.88	203.11	203.68	204.51	201.34	203.79	204.39	203.55	202.19	202.46	204.34	204.05	203.4	203.68	204.79	202.11	204.03	203.94	201.96	204.05	205.08	203.86	203.83	204.05	201.87	202.41
196.42	196.13	195.07	195.53	195.36	195.26	195.55	195.72	195.49	195.82	194.83	195.39	194.58	195.02	195.94	197.07	193.68	195.43	192.76	195.6	195.67	193.69	194.51	195.87	194.67	194.66	195.14	195.03	194.28	195.57	194.67	196.94	195.51	193.58	194.01	195.58	196.87	195.45	194.87	196.08	195.69	195.18	195.21	193.42	193.42	194.08	194.57	195.14	195.44	194.42
198.33	201.57	199.36	200.06	199.62	198.82	199.21	198.93	199.3	198.87	200.56	198.73	199.77	199.27	199.39	200.13	198.84	198.26	198.7	198.77	200.4	200.17	199.43	200.04	197.38	199.04	199.46	198.49	198.91	200.1	198.52	201.03	200.5	199.08	199.92	199.05	196.8	200.86	200.59	198.54	198.64	199.44	199.85	200.45	200.17	199.96	198.1	198.31	199	198.19
204.78	203.23	203.6	205.4	203.92	204.26	201.1	202.33	202.69	203.33	203.25	203.35	202.24	201.69	203.55	204.61	204.63	202.93	202.38	204.27	203.87	202.89	203.52	203.43	202.84	202.37	203.64	203.22	202.46	204.41	203.45	202.42	203.34	204.12	204.15	203.45	204.45	203.65	203.87	202.37	205.15	204.3	203.45	202.98	203.6	203.37	204.3	203.66	203.98	204.94
218.45	218.27	217.63	216.62	218.2	217.56	218.01	217.34	217.21	219.17	217.22	218.05	216.8	216.82	217.85	218.28	217.21	218.54	216.9	216.57	218.32	216.39	217.85	217.75	217.59	217.57	216.84	218.1	216.68	218.81	217.36	219.36	219.82	218.19	217.74	218.69	218.89	218.79	217.92	219.11	218.59	218.05	217.29	217.3	217.81	217.46	218.23	218.37	218.21	217.71
216.17	217.56	218.06	218.5	218.28	218.47	219.3	217.95	217.73	219.32	216.25	217.53	217.12	218.38	216.5	217.47	217.27	217.27	217.63	217.43	218.69	218.6	217.26	217.83	217.43	218.75	216.55	218.06	218.59	218.72	216.59	215.62	219.92	217.68	218.58	216.16	218.57	218.06	218.16	219.82	216.82	217.53	218.38	219.24	217.92	217.65	218.53	217.77	218.81	217.74
217.2	217.15	216.01	214.87	216.67	217.78	216.95	217.06	217.36	215.8	217.64	216.12	216.61	216.48	216.99	216.62	218.55	216.93	217.41	217.87	216.35	218.66	216.84	217.24	217.92	216.17	217.25	217.85	216.23	217.33	217.42	215.2	215.02	216.61	216.61	218.12	218.65	216.26	217.82	215.21	216.2	216.54	216.44	217.13	217.16	215.6	217.46	215.83	219.18	217.07
217.64	216.97	216.8	217.11	218.05	216.91	217.28	216.28	216.38	216.32	217.58	217.31	217.04	215.58	217.73	217.71	217.64	217.51	217.34	218.02	217.39	215.07	217.58	215.2	218.13	216.92	217.31	217.12	217.18	217.65	215.71	217.05	216.95	216.02	217.04	216.26	217.35	216.08	215.97	217.53	219.18	217.61	217.83	217.78	217.23	217.66	217.16	218.1	216.22	216.47
201.03	199.81	199.15	199.57	199.86	200.04	199.92	199.42	198.58	198.83	199.24	199.67	199.83	199.07	198.44	200.53	199.43	200.88	198.17	200.38	199.82	199.44	199.12	200.24	199.79	198.62	198.91	197.99	199.74	200.55	197.28	199.11	199.89	201.07	199.13	199.78	199.52	200.03	200.9	198.32	199.77	198.62	199.17	198.05	200.14	200.02	198.24	199.06	197.85	199.28
201.68	200.83	199.78	200.04	199.98	199.83	200.49	199.53	201.28	199.65	201.78	200.15	200.93	199.17	202.19	202.15	198.32	200.45	201.3	200.58	202	199.57	201.25	202.29	200.22	201.89	200.2	199.26	198.58	199.51	200.77	201.42	199.9	201.89	200.74	201.52	199.49	200.66	201.11	201	199.88	199.61	201.04	201.53	200.19	200.76	200.78	200.46	200.1	200.06
203.87	205	203.43	206.28	204.76	203.29	203.92	205.38	205.13	203.99	203.34	204.06	203.91	206.06	206.28	205.85	204.09	203.95	202.6	203.42	205.54	205.39	202.43	203.79	204.3	206.6	203.78	204.73	205.65	205.66	204.76	204.1	204.26	204.13	205.73	203.03	206.12	204.63	205.05	204.99	205.6	205.32	203.1	204.55	203.85	204.55	203.93	203.96	205.17	206.07
208.69	208.65	207.89	208.66	209.83	208	208.21	206.78	208.12	208.72	207.82	208.2	209.85	209.09	208.34	207.85	207.34	208.15	209.4	207.71	210.19	207.07	208.48	210.16	209.49	207.91	209.49	208.37	209.09	207.38	208.75	210.06	207.62	208.86	208.91	209.1	208.69	208.59	207.49	208.45	208.56	208.64	208.44	208.78	208.58	206.67	207.94	209.92	208.59	208.34
207.87	207.9	209.02	209.22	209.72	210.42	208.56	209.53	210.75	209.54	209.41	208.22	208.75	209.8	208.09	208.22	207.97	208.12	208.1	208.76	208.1	208.86	208.41	207.4	208.47	208.73	207.73	208.01	208.29	209.16	208.27	208.78	208.82	209.88	206.8	207.98	208.64	209.93	207.44	208.57	207.3	209.11	208.24	209.48	208.93	208.6	208.28	209.13	207.53	208.16
202.85	203.4	202.81	204.27	201.11	202.27	204	202.1	202.6	202.67	204.66	202.21	203.7	203.39	202.83	202.99	203.07	202.76	204.17	204.03	203.1	202.67	203.21	203.99	202.09	203.41	202.99	204.48	202.58	203.84	203.51	204.36	202.3	202.78	204	204	203.52	203.18	203.46	202.49	202.84	203.88	203.37	202.23	203.74	202.15	203.19	201.87	203.9	202.44
205.94	204.11	205.27	204.61	205.66	204.86	205.99	205.97	206.04	204.63	205.03	205.11	204.32	205.13	205.66	206.07	205.48	206.45	204.03	205.38	204.13	204.19	205.72	205.32	204.63	204.17	204.78	204.64	204.75	204.5	204.57	204.89	205.11	204.03	203.8	204.42	204.55	204.56	205.2	203.3	204.36	205.53	204.37	204.43	204.4	204.77	204.36	203.89	203.76	204.55
199.39	199.48	200.83	198.76	199.46	199.81	200.27	198.52	200.28	198.39	199.31	200.65	199.65	201.2	200.35	199.37	199.78	199.52	201.03	200.8	198.96	200.02	199.23	199.4	198.84	199.64	200.32	199.76	198.69	199.92	199.4	199.82	200.31	199.6	200.85	201.4	198.33	199.59	200.19	200.17	199.73	199.18	200.33	201.58	200.63	200.22	200.88	201.89	199.94	200.8
204.02	200.91	203.75	204.46	204.27	204.13	203.24	203.89	203.99	204.22	203.89	203.69	203.65	205.02	205.24	203.03	202.89	205.22	202.38	203.36	204.43	203.13	202.76	203.07	203.79	203.77	203.78	204.56	203.89	203.62	203.22	203.77	203.46	205.96	202.97	204.69	205.39	204.94	202.09	203.56	203.85	202.93	203.45	203.61	204.38	203.91	204.31	203.4	204.32	205.1
206.74	207.42	204.42	205.41	207.22	206.44	205.93	206.84	206.97	207.44	205.56	206.09	206.13	205.48	207.04	207.11	207.22	204.99	207.43	206.94	207.04	207.8	205.47	207.24	206.6	206.54	207.83	207.15	205.76	207.07	205.93	207.18	205.46	205.95	206.7	205.73	204.54	205.86	206.97	205.01	206.57	206.53	205.71	206.21	206.59	205.77	204.89	206.5	205.57	206.62
208.99	209.62	210.35	208.54	208.35	208.93	208.79	207	209	209.88	207.87	207.69	209.81	208.78	208.52	209.55	208.1	208.3	209.33	208.17	208.71	208.05	209.31	210.36	208.63	210.26	206.2	208.76	207.6	207.77	208.89	208.49	209.64	207.67	208.97	207.96	207.03	208.72	209.59	209.64	208.75	208.37	208.84	209.51	208.27	209.58	208.05	209.62	208.92	208.37
212.49	213	211.37	213.18	214.13	212.69	212.05	210.61	214.03	211.02	214.17	213.16	211.88	212.65	212.57	211.95	213.23	212.96	213.34	214.17	213.19	211.56	212.78	212.67	213.16	212.54	214.54	213.05	214.55	213.27	214.33	212.14	215.1	213.02	214.16	213.28	214.06	213.29	212.33	213.38	213.56	213.56	213.24	212.76	213.04	213.79	212.43	212.3	211.94	211.96
198.26	198.02	198.83	198.04	196.98	198.94	197.68	198.95	197.89	197.8	198.6	198.65	198.03	198.92	196.61	197.97	198.19	198.05	198.79	199.38	197.08	199.25	198.09	198.11	197.93	199.14	197.47	198.34	196.98	197.7	197.51	197.13	197.83	197.77	198.8	197.09	197.13	198.2	196.53	199.31	199.01	196.86	196.72	197.19	198.36	197.58	198.88	198.06	195.5	197.11
199.43	200.14	202.32	199.58	202.2	200.72	201	201.13	200.15	202.55	200.27	201.12	200.67	202.73	201.73	202.38	201.15	201.5	199.78	200.63	201.88	201.26	200.83	202.84	200.27	199.94	201.26	200.41	200.59	201.38	200.18	202.51	199.8	201.57	201.56	202.49	202.44	202.94	199.53	201.83	199.89	201.92	201.14	201.59	201.91	201.07	200.63	200.57	201.47	201.82
213.44	210.44	211.66	211.45	213.02	211	211.3	212.18	211.66	211.24	210.48	212.58	213.29	212.55	210.1	212.54	212.08	213.39	211.36	210.59	211.22	211.38	212.11	210.65	211.88	211.81	213.81	211.72	211.61	211.75	211.4	210.95	211.99	211.77	212.45	211.52	211.73	211.64	211.97	211.88	211.29	212.26	211.19	211.61	211.05	210.04	212.19	212.14	211.88	212.62
199.56	199.92	198.16	200.49	200.05	197.81	201.08	198.15	198.91	201.84	199.44	198.65	199.04	198.43	199.42	201.05	198.42	199.83	200.06	198.31	199.73	198.83	199.34	198.88	199.43	199.67	198.7	198.73	199.45	198.65	199.16	200	198.64	200.1	200.26	198.7	197.7	199.26	199.53	199.73	198.78	198.67	200.06	198.17	199.25	199.58	200.29	201.52	199.85	200.09
209.56	209.43	209.69	208.68	209.64	210.36	208.49	209.27	209.22	208.75	209.54	210.01	211.29	210.38	209.89	209.7	209.62	210.31	209.93	208.62	208.97	208.6	208.48	209.21	209.06	209.93	209.31	210.02	209.87	209.92	209.57	210.27	208.39	209.31	209.99	210.48	210.05	210.23	209.8	210.38	208.88	209.39	208.87	209.76	208.51	210.9	208.63	211.75	209.9	210.62
200.17	200.37	200.71	201.45	201.1	197.72	199.51	197.88	200.44	200.29	200.45	201.14	199.19	199.19	200.47	199.73	199.28	200.9	199.64	199.08	200.61	199.95	199.88	199.65	200.21	199.42	198.27	200.09	200.94	199.77	199.41	201.18	199.44	197	198.91	198.97	199.61	198.99	198.44	200.81	199.44	200.93	199.54	199.42	199.73	198.91	199.41	200.38	198.74	198.39
210.87	212.63	211.27	211.56	212.23	212.52	211.17	212.25	213.27	213.61	212.73	211.37	212.03	212.69	213.37	212.42	212.21	212.68	212.27	213.29	212.11	211.45	212.69	211.96	210.98	211.36	211.35	212.99	213.11	212.69	213.07	211.61	211.45	211.89	211.35	211.47	211.18	211.17	211.14	213.27	212.62	212.86	210.98	212.35	214.46	211.96	211.84	213.29	213.32	211.77
203.28	204.05	204.17	203.39	202.97	204.91	203.17	203.48	203.26	203.87	203.5	204.88	203.87	203.49	202.7	203.62	203.84	201.65	203.03	202.94	203.96	203.19	204.59	204.69	203.18	203.08	204.6	204.31	203.69	204.35	204.79	204.17	203.53	202.52	202.81	204.07	204.91	201.93	203.72	204.72	203.92	204.04	203.9	203.58	202.9	202.28	203.69	204.31	204.13	202.02
202.61	204.86	203.83	203.96	203.06	203.36	202.79	203.72	203.02	203.52	204.16	204.81	203.65	203.68	204.49	204.23	206.16	203.78	204.47	202.99	205.17	203.77	203.48	202.98	203.29	202.47	204.12	203.48	203.78	204.51	203.57	202.85	203.44	203.95	202.69	203.36	202.74	204.43	203.95	202.72	204.47	203.03	205.05	203.12	204.89	203.83	204.34	203.43	203.39	202.52
203.32	204.43	203.23	204.91	202.93	202.65	203.99	203.15	203.6	203.48	202.3	202.7	203.22	203.66	203.79	202.74	204.32	204.75	202.46	204.33	203.63	205.32	203.96	202.83	203.36	203.5	204.49	202.11	202.25	202.16	202.94	203.92	204.93	203.31	200.84	203.04	202.7	203.14	204.4	205.39	203.08	202.79	204.13	202.34	202.95	203.79	204.66	203.87	204.28	203.62
211.97	211.02	211.94	212.46	211.95	211.4	211.71	210.75	211.54	211.03	212.66	212.21	212.35	213.01	209.13	211.63	212.06	212.73	211.71	211.89	211.06	212.47	211.16	212.06	212.24	212.59	211.41	210.47	212.49	211.7	211.47	210.43	211.01	212.39	212.84	211.63	211.96	213.67	212.8	212.46	213.57	212.2	212.12	212.39	210.71	211.51	210.76	212.34	211.94	210.35
193.39	193.92	197.07	192.36	194.75	195.28	195.34	194.28	195	194.81	195.78	196.33	193.74	192.85	193.33	193.83	193.18	193.69	194.33	195.05	193.28	193.72	195.34	194.48	192.74	194.44	194.83	194.56	194.59	194.29	193.91	193.72	193.98	196.57	193.87	193.41	195.28	193.55	193.34	195.74	192.57	194.45	195.81	191.77	193.59	195.06	195.67	193.75	193	195.55
200.08	199.67	199.95	199.51	198.21	199.68	200.25	199.48	198.5	198.88	200.1	199.08	199.45	199.11	198.19	199.03	200.52	199.29	199.88	199.36	199.12	198.35	200.35	199.26	200.18	200.17	198.22	198.97	199.56	199.22	198.76	199.31	199.06	200.75	198.51	196.69	199.66	200.46	199.97	197.76	199.62	198.62	200.35	199.25	199.95	198.24	199.65	198.5	198.86	198.86
206.97	207.73	205.97	206.65	206.98	207.4	205.2	206.66	206.38	205.96	205.48	205.04	208.96	206.4	205.53	206.19	206.14	207.65	206.04	204.99	207.26	207.71	206.74	204.62	205.79	206.81	206.03	205.31	206.53	206.18	206.49	205.82	207.32	204.93	207.18	206.39	204.63	204.72	205.92	206.39	207.72	206.55	205.35	207.93	206.93	207.69	206.13	205.58	207.01	206.24
209	207.63	208.9	207.61	206.84	207.12	207.22	207.68	207.3	208.37	207.4	207.56	208.36	207.35	207.16	208.41	206.68	208.05	208.44	209.26	207.89	206.26	207.37	206.73	207.91	207.41	208.17	208.69	208.09	208.46	207.68	208.31	208.67	208.05	209.22	206.49	206.37	207.38	207.79	206.23	207.93	208.24	208.69	206.22	207.65	207.84	206.65	207.27	207.83	208.43
203.16	203.39	202.29	202.44	204.38	204.02	202.38	203.19	203.42	202.15	202.8	204.07	203.79	203.43	205.81	202.64	204.66	202.52	201.72	204.75	203.57	203.2	203.05	202.14	202.62	203.32	203.53	204.14	202.78	202.28	205.72	203.56	202.13	203.55	205	204.51	203.38	202.98	202.47	203.28	203.65	203.61	202.43	204.31	204.28	202.42	202.15	202.07	204.98	202.89
200.46	200.64	201.09	200.88	200.29	200.97	202.16	199.01	200.59	200.25	200.24	198.17	200.85	200.51	200.86	199.23	199.64	199.96	200.67	201.08	200.61	199.94	199.57	201.5	200.67	200.41	201.16	199.11	200.42	199.59	200.95	200.7	199.58	199.84	200.65	198.86	200.73	198.36	200.37	199.72	200.4	199.31	199.25	200.52	201.24	200.85	201.24	200.42	199.74	200.22
204.61	204.86	203.81	202.88	204.3	202.73	203.28	204.51	203.13	204.18	204.45	203.3	205.21	204.59	203.07	201.72	202.52	204.43	202.83	203.64	203.1	204.05	204.28	203.6	203.32	204.57	203.51	202.72	203.67	204.13	202.67	203.93	203.52	204.26	203.99	203.51	203.48	202.29	203.96	203.35	204.8	204.88	203.83	204.36	204.26	205.1	203.02	205.18	205.12	204.42
208.07	209.64	208.02	208.31	208.55	206.51	208.07	207.6	206.81	208.05	208.46	207.45	208.97	208.83	207.98	208.9	208.95	208.28	208.05	207.14	206.96	206.73	208.73	208	205.62	209.55	209.12	208.07	208.01	207.51	208.56	208.49	208.64	207.09	208.83	206.97	207.98	208.58	206.69	208.35	208.54	207.27	208.77	207.91	207.02	207.42	207.89	207.32	207.54	210.44
208.36	208.04	209.63	208.04	208.97	210.33	207.81	209.75	206.22	207.99	208.98	208.82	209.03	208.07	207.59	209.18	208.57	208.58	209.18	207.57	208.72	207.15	207.24	208.23	208.39	207.85	207.87	208.13	210	209.72	208.72	209.63	206.87	209.06	207.52	210.01	207.47	210.32	208.52	208.17	207.77	208.73	208.42	208.54	207.37	207.99	206.08	207.99	208.41	208.28
217.42	216.38	216.17	217.38	216.83	215.96	217.27	216.77	218.03	216.26	216.78	217.05	216.87	217.02	216.95	217.12	215.36	218	217.02	215.1	218.24	216.57	216.77	216.23	216.26	216.77	215.61	214.86	216.89	216.67	217.01	216.56	216.52	217.41	217.87	216.51	215.62	216.25	216.93	215.91	216.59	216.71	218.2	216.1	215.94	218.63	217.46	217.46	216.9	217.46
207.5	207.76	207.9	207.7	207.08	207.38	209.08	208.09	207.57	208.67	207.66	207.56	208.33	208.8	208.23	209.02	208.2	207.77	207.72	205.93	205.21	207.76	208.9	208.68	208.66	206.69	208.06	207.28	207.51	209.1	208.06	209.21	207.21	208.21	207.03	208.31	208.9	208.4	208.54	208.61	208.86	207.39	208.25	208.7	208.97	206.16	207.89	207.77	207.81	207.77
209.35	208.2	207.75	206.78	208.38	209.9	206.82	208.62	205.61	208.64	209.68	208.26	208.79	207.9	207.19	207.22	208	209.8	208.48	209.78	209.5	207.24	208.43	208.86	208.15	209.84	209.09	209.38	206.56	205.7	207.18	209.17	208.21	208.06	207.22	208.16	207.79	207.72	208.24	209.71	207.04	208.8	208.84	208.89	208.03	208.76	208.48	208.43	207.58	208.71
204.89	207.33	205.72	204.98	204.94	206.86	205.34	205.21	205.59	206.52	205.56	205.89	205.22	206.39	207.5	206.86	206.52	204.9	206.93	204.1	204.65	204.66	204.82	205.23	204.04	205.17	206.29	204.71	205.33	205.86	205.36	205.3	205.99	204.69	204.93	206.28	203.5	206.52	206.98	205.42	205.98	205.72	205.69	206.05	205.74	206.08	205.98	205.27	206.21	204.6
197.92	198.57	198.16	198	200.22	197.5	198.31	198.97	199.13	198.39	199.02	198.45	199.47	197.59	200.36	199.29	197.72	199.02	200.07	198.99	199.63	199.63	197.2	197.95	199.03	197.74	198.29	199.2	199.09	198.43	199.73	198.89	198.71	198.53	197.56	197.13	200.22	198.71	199.76	199.43	196.32	197.84	198.89	198.55	196.19	198.6	199.84	198.24	199.47	198.68
199.87	199.14	199.09	200.49	200.74	198.46	200.07	200.01	198.67	198.5	199.9	198.93	199.07	199.76	200.26	198.77	198.9	198.65	199.77	198.68	199.59	199.09	200.05	199.42	199.27	199.78	201.84	198.64	199.41	199.12	200.6	199.51	199.08	199.27	200.46	199.62	199.79	200	200.36	199.71	199.16	199.54	200.55	197.28	198.83	199.32	199.18	199.59	198.93	198.37
213.52	212.65	213.51	214.91	213.17	213.28	213.43	213.06	212.53	213.15	214.62	214.48	212.56	211.96	213.51	213.1	214.9	213.81	213.53	214.99	213.87	212.88	213.68	214.5	214.85	215.69	213.52	212.96	214.38	214.68	214.75	213.98	214.74	213.35	213.81	212.4	214.22	214.65	213.9	213.65	215.05	212.35	213.37	215.05	214.58	214.69	213.69	213.19	214.41	212.99
208.19	207.05	207.69	208.35	207.9	208.3	207.39	207.92	207.06	205.99	207.02	207.11	206.92	208.18	208.47	207.24	208.82	208.44	207.21	207.71	208.7	208.55	206.51	206.23	206.53	207.37	207.29	207.3	207.48	207.39	206.95	207.25	206.84	208.92	208.16	207.38	206.32	207.87	207.16	207.19	208.01	206.63	207.78	208.02	208.59	207.05	207.58	206.41	206.12	206.22
208.97	208.51	209.46	207.36	209.01	208.95	207.12	208.39	207.09	210.06	207.81	207.04	207.28	208.09	206.97	207.48	207.61	208.8	207.01	208.14	208.67	207.21	207.03	208.62	207.65	206.87	207.82	207.33	208.45	207.68	207.71	209.04	207.32	208.35	208.55	208.39	208.22	205.84	208.78	207.68	209.07	207.21	208.28	208.09	208.85	206.95	208.93	208.1	207.14	208.59
198.95	201.18	200.35	198.52	199.89	200.01	200.17	199.86	199.91	200.68	197.48	200.25	200.13	199.98	198.14	199.73	199.3	199.78	200.35	201.04	199.74	199.35	200.26	200.35	199.71	199.59	199.02	199.26	200.79	200.69	201.39	199.63	200.13	198.51	199.36	199.89	198.75	200.96	198.15	199.35	201.31	200.81	199.78	199.17	200.54	200.38	200.17	200.72	199.68	199.18
213.9	212.18	214.06	212.97	213.51	214.13	212.32	212.3	215.2	213.44	213.28	211.29	214.01	213.24	213.41	213.49	212.08	213.33	211.78	213.3	213.05	212.53	213.98	214.02	211.79	214.11	212.71	212.77	213.26	213.82	213.35	214.64	213.01	212.34	214.05	212.96	213.07	213.11	212.89	213.27	214.07	213.24	213.32	212.1	213.02	212.54	212.26	212.94	212.71	212.82
206.3	205.3	206.74	205.56	205.19	205.54	205.71	206.01	207.14	205.9	205.33	204.47	206.11	206.91	206.73	206.75	206.85	206.51	207.52	205.8	205.65	207.85	206.7	205.47	206.17	206.52	205.2	205.26	206	206.58	205.04	206.88	208.03	206.13	206.32	204.65	206.51	206.71	205.28	205.38	206.73	206.91	207.26	205.28	206.35	206.29	206.14	206.85	207.81	204.59
208.41	207.44	206.16	206.73	208.83	209.88	207.98	207.57	208.82	208.11	208.57	206.87	206.81	208.15	206.75	208.45	208.8	207.87	206.79	208.76	208.62	208.03	208.15	208.25	208.55	208.14	206.56	208.18	207.68	207.65	207.56	208.13	206.61	208.01	207.79	205.64	207.11	207.94	209.74	208.46	207.48	207.34	208.45	206.8	207.13	207.86	206.5	209.13	207.71	208.46
216.91	217.88	218.77	216.56	215.79	216.77	216.75	215.63	216.96	216.01	217.22	217.08	218.09	218.53	217.45	216.9	217.97	216.18	216.72	218.67	215.97	216.58	217.51	217.11	218.86	217.08	217.41	217.23	217.48	217.58	215.46	216.49	218.68	215.47	214.76	216.57	214.7	217.17	216.61	217.14	216.32	217.02	216.93	218.04	216.2	216.77	217.12	217.63	217.63	217.56
206.5	205.74	205.24	207.33	207.75	206.86	204.71	206.78	205.25	205.62	206.92	205.12	207.59	206.4	207.3	206.22	207.71	206.95	204.87	207.41	207.45	206.31	205.3	208.86	208.5	207.12	206.63	206.3	206.49	204.89	205.26	206.95	207.17	206.09	206.87	205.02	206.25	207.4	204.89	206.43	205.57	207.11	206.31	205.68	206.78	206.7	206.71	206.76	206.01	205.24
209.87	209.46	210.33	211.37	209.46	209.21	207.62	209.4	209.5	209.61	210.77	209.17	210.96	207.84	208.85	210.11	210.02	209.47	209.01	210.47	207.89	209.84	208.81	209.13	209.28	209.07	207.82	208.63	209.98	209.47	210.52	209.85	210.85	208.74	210.74	210.18	210.15	209.33	209.12	210.07	211.17	209.94	210.49	208.77	209.1	208.64	210.43	208.84	208.71	209.44
201.77	202.65	202.01	202.38	201.86	202.93	202.52	204.35	201.87	203.42	201.61	203.22	202.6	202.62	202.95	203.24	202.63	203.53	201.93	203.28	202.76	203.77	202.17	202.83	202.47	202.05	202.03	203.56	201.2	201.86	201.98	203.05	203.63	203.5	203.1	201.72	202.44	204.23	202.17	201.05	200.48	201.86	201.35	200.99	202.21	202.85	201.6	202.78	201.1	200.11
201.59	200.3	199.34	201.12	200.41	199.52	202.84	199.58	199.42	201.39	200.25	201.39	200.52	200	199.71	199.43	198.33	200.45	200.13	200.77	199.63	200.04	200.19	200.47	200.47	201.27	200.61	200.8	199.66	201.28	199.77	200.79	200.56	200.54	200.72	200.58	201.04	200.76	199.79	200	200.24	198.85	201.33	201.98	200.61	200.27	199.74	199.74	201.33	200.11
207.58	207.56	207.57	207.38	208.31	206.84	207	208.85	207.75	209.32	209.1	208.37	207.54	208.54	210.78	208.62	207.74	206.38	206.74	207.92	208.37	207.77	207.96	207.68	208.33	208.17	208.43	207.64	206.99	207.02	208.39	208.94	206.24	208.98	207.7	206.69	207.09	208.08	208.01	207.65	209.34	209.24	208.56	207.32	207.27	208.52	208.04	207.35	206.76	209.23
208.64	207.07	208.21	209.27	208.8	207.51	206.67	209.83	207.48	209.93	207.71	208.7	209.46	207.62	208.79	209.11	210.42	209.25	208.77	208.65	208.74	209.79	207.69	208.98	209.56	208.24	208.98	209.1	208.19	209.44	209.68	208.34	207.73	208.17	209.17	209.17	209.56	207.95	209.12	209.53	208.26	209.68	210.75	208.1	211.11	209.79	209.32	208.83	208.25	209.23
211.86	212.49	210.78	211.74	212.65	211.44	212.5	211.4	211.68	212.14	212.58	213.14	213.91	211.46	212.14	213.23	211.17	211.75	209.4	211.51	211.7	209.77	211.36	211.36	210.81	212.3	211.72	211.32	212.62	212.84	211.86	211.4	210.36	210.25	210.4	210.02	211.62	211.27	211	210.93	211.08	210.39	212.89	212.05	211.28	210.13	211.65	212.16	213.26	211.66
207.87	209.13	208.44	208.82	209.5	207.34	208.72	207.65	209.45	207.51	208.95	209.34	207.11	207.31	208.57	207.74	208.67	208.06	208.52	208.93	207.02	209.48	208.03	210.34	208.63	209.1	209.55	209.87	210.14	208.64	208.32	208.74	207.8	208.46	209.17	208.07	207.97	210.83	210.53	208.16	208.56	208.21	208.53	209.71	208.68	207.68	207.9	207.48	209.27	210.33
197.94	200.85	198.23	199.62	199.13	197.79	197.74	198.93	199.3	199.61	199.26	200.51	198.49	198.83	199.31	196.68	198.52	199.51	197.77	198.35	198.27	198.33	200.18	198.98	199.02	199.5	198.28	199.82	197.53	196.49	198.27	198.71	198.3	200.2	198.21	199.21	197.3	198.59	197.54	200.31	198.4	199.03	198.29	196.77	198.85	197.01	199.68	198.94	200.3	197.11
209.21	208.83	209.61	209.34	208.3	208.29	208.21	210.58	209.05	209.48	208.3	209.31	207.44	208.82	207.24	208.23	209.67	209.67	207.46	208.39	211.71	209.16	209.02	209.39	207.9	208.18	205.68	209.77	208.1	207.31	209.28	206.84	208.42	208.59	209.39	207.66	209.24	207.48	208.34	207.66	207.89	208.74	209.06	207.6	208.35	209	207.95	209.67	207.59	209.47
218.15	216.5	217.46	215.69	215.95	216.96	217.46	216.28	216.19	218.21	218.04	216.63	216.27	217.82	215.55	216.61	217.03	217.34	215.97	215.81	218.34	217.02	217.54	217.87	217.36	215.42	217.13	217.6	216.55	215.84	217.08	216.12	217.15	218.98	216.9	217.43	216.34	216.64	216	216.1	218.28	215.1	215.92	218.6	214.52	218.38	216.23	217.28	217.29	217.31
203.83	202.08	203.75	202.67	203.5	204.1	202.47	202.48	202.19	202.96	201.55	204.28	203.3	202.33	201.78	203.63	202.45	204.66	202.72	202.64	201.87	200.64	201.3	203.82	201.78	203.7	203.39	202.9	203.78	202.49	202.89	201.88	202	201.69	202.23	200.96	202.15	202.64	202.94	202.61	203.59	202.21	202.27	201.48	202.01	202.14	202.03	202.73	203.56	203.61
208.05	208.29	207.49	207.33	207.1	206.67	208.24	207.26	208.2	208.41	209.25	206.83	208.29	208.6	208.01	208.7	207.96	206.43	206.75	207.98	208.45	207.48	208.85	207.6	207.26	206.18	208.06	206.76	207.9	207.89	207.78	206.59	208.07	208.1	207.22	207.47	206.74	208.46	206.74	208.57	208.6	208.62	207.42	206.49	208.63	207.39	209.67	207.42	206.47	207.29
208.22	207.31	206.21	207.64	207.85	208.49	206.59	208.62	207.73	208.53	207.34	208.9	206.7	208.77	207.8	207.1	208.93	208.24	208.96	209.14	208.09	207.39	208.14	207.16	208.68	209.01	206.85	208.47	208.2	206.94	206.78	207.41	208.03	206.8	207.83	209.54	207.49	208.96	207.91	206.3	207.59	207.07	207	208.53	206.44	207.38	207.59	207.07	207.57	208.41
198.68	198.32	197.12	196.39	198.27	197.4	197.43	196.09	198.39	199.54	199.3	199.09	198.38	197.98	197.19	198.47	198.5	197.71	197.65	198.9	196.92	196.49	198.35	198.02	198.24	196.98	198.95	198.29	197.95	196.6	198.25	197.07	198.57	198.31	197.27	197.72	199.48	197.68	198.54	197.61	196.28	197.86	197.56	197.42	198.05	199.1	197.6	197.96	197.9	196.66
216.17	218.22	218.66	217.56	219.29	217.63	217.97	216.46	218.07	216.84	216.35	217.96	218.31	217.38	217.81	218.14	219.09	218.03	217.83	217.29	217.51	215.69	218.35	218.33	218.03	217.14	218.7	217.88	218.74	218.06	217.76	217.74	217.94	217.48	218.31	217.29	217.42	217.59	217.86	218.51	218.96	217.52	218.01	216.36	217.19	219.87	218.5	217.74	218.7	217.79
218.34	218.44	218.55	216.86	217.86	216.07	218.29	217.37	217.39	218.83	218.87	218.4	218.29	217.17	215.12	218.31	218.53	217.57	219.79	218.43	217.26	217.25	218.38	216.42	218.29	217.9	218.33	217.14	219.18	218.49	217.69	219.68	217.53	217.95	217.18	217.15	217.28	218.04	218.42	215.99	215.94	216.92	218.28	219.8	216.58	218.78	216.89	218.21	218.81	218.35
217.85	216.16	217.23	217.49	217.76	216.66	215.27	217.94	217.35	216.44	218.55	218.16	218.59	216.67	218.06	217.66	217.34	217.66	216.51	216.63	217.11	217.05	218.18	216.41	217.97	216.76	217.58	216.2	215.97	217.29	215.86	215.6	216.41	218.4	216.73	216.59	216.62	216.66	216.3	217.77	216.78	217.85	216.63	217.48	217.38	217.35	217.04	216.72	218.82	215.94
205.25	205.83	206.03	206.63	205.44	203.37	206.73	207.76	204.85	204.15	207.5	207.01	205.2	206.6	205.45	205.56	206.75	206.08	203.97	204.46	207.47	205.4	204.4	205.35	204.66	205.93	205.03	205.32	204.71	206.06	205.2	206.36	207.23	205.77	204.14	205.61	205.52	206.08	203.05	204.93	205.55	206.01	204.27	205.24	206.51	206.42	205.23	205.2	206.09	204.75
202.07	201.88	202.62	203.26	202.48	202.53	201.48	202.38	200.47	202.42	201.14	203.22	200.08	201.01	202.25	202.64	202.72	200.74	202.16	202.68	202.41	201.23	199.61	202.98	203.26	201.95	202.4	202.74	202.35	201.6	202.38	203.08	202.21	202.51	202.08	202.87	203.98	202.7	201.85	202.43	203.54	203.33	201.87	202.06	202.15	201.82	201.66	204.54	202.69	201.22
202.43	203.4	202.98	201.97	203.32	202.53	203.43	202.21	203.76	202.59	202.67	203.1	203.47	203.39	202.98	203.17	202.36	202.72	203.47	204.14	203.11	203.97	202.47	202.48	204.25	203.93	202.86	202.32	204.07	202.89	203.29	202.67	202.01	203.03	202.13	202.79	205.36	202.63	201.9	203	202.85	204.69	202.77	202.9	202.03	202.88	204.41	203.05	203.74	204.33
208.19	206.82	208.11	206.36	207.62	208.55	207.41	206.57	208.15	207.19	208.13	208.04	206.41	208.49	207.82	208.3	207.69	208.34	208.6	208.24	208.06	207.15	207.4	207.23	207.12	206.46	207.63	208.64	207.79	208.61	206.82	206.4	206.12	206.83	208.38	208.1	209.61	207.99	207.21	208.87	207.86	207.2	208.18	208.43	206.87	206.77	207.72	207.14	206.28	207.35
209.41	207.15	207.7	207.94	209.11	207.96	208.45	210.13	209	208.65	208.87	208.08	208.98	208.62	208.05	207.64	209.02	208.55	207.57	209.98	207.75	208.13	209.26	206.76	209.25	209.48	210.09	207.35	208.38	208.76	209.03	209.44	210.21	208.51	208.17	209.23	208.23	208.01	209.49	209.38	208.65	209.5	208.49	208.24	207.43	208.23	208.6	209.56	209.5	209.25
216.28	216.61	218.43	216.71	213.6	217.02	217.74	215.56	216.3	217.37	219.42	216.61	217.99	216.55	217.74	217.46	218.1	217.25	216.71	216.84	216.17	215.45	216.68	217.57	217.45	217.87	215.84	216.49	216.4	218.36	216.87	217.36	217.59	216.25	217.12	215.24	215.76	217.13	215.66	214.09	216.36	216.93	215.87	215.54	217.68	217.37	217.03	216.43	217.3	216.75
197.49	198.34	198.37	197.91	198.83	199.03	199.03	198.67	198.57	199.29	198.85	198.65	199.34	197.12	199.75	196.4	198.07	199.14	201	197.74	196.42	196.78	197.16	198.68	199.73	197.41	197.64	199.17	200.45	198.16	199.81	197.71	197.44	199.72	199.82	197.06	198.88	200.35	198.06	198.45	200.14	199.15	197.4	197.78	197.95	197.36	198.65	199.13	197.73	197.56
218.01	217.03	219.26	216.14	217.79	218.8	218.15	217.32	216.19	215.76	215.77	216.34	217.83	216.42	218.67	216.58	217.34	216.73	216.99	217.68	215.23	217.19	216.82	217.6	215.61	218.27	216.93	216.64	217.23	216.78	217.77	217.37	217.76	218.6	216.23	215.1	217.3	216.87	217.23	215.64	217.7	217.09	217.86	218.01	216.53	216.22	216.38	216.79	217.24	217.32
200.1	201.54	200.49	200.03	202.39	199.66	200.69	199.31	200.33	200.84	200.57	201.29	199	199.46	200.3	199.75	199.85	202.09	201.11	201.89	201.62	200.22	200.08	200.88	200.82	200.02	199.91	201.15	199.03	200.9	199.05	200.47	199.55	200.83	199.92	199.63	199.9	199.93	199.92	200.83	200.83	201.17	200.32	199.57	199.86	199.96	199.05	199.3	200.44	200.3
206.75	207.3	206.62	207.83	207.56	207.87	208.73	207.27	208.61	207.03	208.64	207.63	207.17	208.22	208.31	207.19	207.54	206.94	207.58	207.15	208.16	208.33	206.06	207.92	207.09	207.01	208.83	208.92	206.95	208.63	208.57	207.26	208.68	208.25	206.96	207.51	207.2	207.28	207.28	207.25	208.99	208.7	207.58	208.34	209.19	206.34	207.21	206.03	207.07	207.57
198.96	198.82	199.77	198.04	199.42	197.53	200	198.55	198.16	199.46	199.19	198.66	198.23	196.62	197.74	198.33	197.52	197.53	198.91	197.34	199.55	199.65	197.37	199.6	199.07	198.67	197.58	199.73	198.8	198.08	199.15	199.51	199.04	197.86	198.98	198.04	197.71	196.95	199.48	198.26	198.4	198.25	198.24	198.25	199.29	198.19	198.98	198.55	199.44	198.68
199.1	199.12	199.21	200.42	199.91	200.56	199.48	198.85	198.69	199.31	199.71	198.07	198.72	200.86	199.65	197.23	198.78	198.66	200.19	198.29	200.12	199.3	199.13	199	199.55	198.33	198.92	199.6	200.31	199.21	198.74	199.06	198.79	200.18	198.69	199.96	198.51	197.74	200.14	200.74	199.98	201.59	199.9	199.46	199.67	198.46	199.81	200.2	198.43	200.74
209.45	208.58	209.44	210.37	208.36	209.23	209.76	208.76	208.28	208.45	207.68	208.43	209.15	209.13	208.11	208.78	208.68	208.08	208.11	209.48	209.12	210.21	209.6	209.09	207.71	208.12	208.36	208.93	208.65	209.17	208.86	208.57	207.76	210.62	208.06	209.54	208.57	208.4	210.85	207.27	209.54	208.67	209.72	209.71	207.91	209.17	209.28	210.37	208.17	210.05
203.92	202.83	202.47	203.32	203.26	202.7	202.55	202.09	201.77	203.27	204.02	204.37	204.46	202.15	201.76	202.57	204.59	202.11	203.57	204.19	202.9	202.75	203.66	204.92	201	202.72	203.59	203.57	202.62	202.12	204.83	202.25	202.33	202.37	205.01	204.63	204.27	203.12	203	201.91	202.95	203.94	203.62	202.04	201.03	201.26	203.93	202.89	203.42	203.64
204.23	204.76	204.25	203.42	203.8	203.57	205	204.91	203.23	203.28	202.61	204.21	204.06	206.13	205.72	203.35	204.59	204.94	205	202.49	203.72	204.26	203.59	204.96	204.74	201.85	203.38	203.75	202.9	204.97	204.8	205.14	204.56	204.5	203.29	204.03	202.44	202.78	203.05	202.55	202.91	203.78	203.85	203.75	202.87	203.21	204.35	203.82	205.54	202.47
208.8	209.02	207.65	207.24	207.54	208.69	208.78	207.27	208.97	207.63	207.42	207.67	208.21	208.33	207.68	208.79	210.62	208.22	208.64	208.72	209.85	207.71	209.17	208.09	208.07	209.58	209.94	210	209.07	207.6	208.46	209.23	208.66	207.67	208.21	207.38	208.84	207.79	208.98	209.16	208.21	208.85	209.21	210.16	209.21	208.35	208.54	208.9	209.1	208.72
216.89	217.42	218.75	217.01	217.88	215.78	216.55	218.4	217.58	216.25	217.93	217	215.9	217.9	217.02	217.79	217.45	217.64	216.25	215.68	216.02	216.9	217.47	215.15	214.9	216.73	217.11	217.43	215.86	215.59	217.91	217.92	216.84	217.22	214.91	217.21	217.52	216.62	217.2	217.29	219.22	217.05	217.05	217.55	216.66	216.11	217.86	217.4	215.31	216.53
209.99	207.52	209.31	208.82	209.78	209.33	208.47	208.52	207.98	209.62	209.34	208.94	208.76	209.66	208.31	209.52	210.2	210.1	209.2	207.86	208.91	209.35	209.91	209.83	209.04	209.13	209.23	208.2	208.54	209.6	208.8	209.36	210.85	207.87	209.81	209.09	209.37	207.99	209.87	210.68	209.22	211.41	209.14	210.06	210.51	211.04	209.96	209.75	209.51	209.76
198.99	199.79	199.89	200.42	201.24	201.21	200.18	201.19	200.93	200.38	199.73	198.9	199.51	198.63	201.5	200.01	200.13	199.99	201.47	201.39	200.25	199.34	200.2	200.86	200.95	199.03	200.6	199.7	201.37	200.05	199.97	200.21	201.17	198.91	201.07	200.16	200.19	199.76	200.69	200.78	200.49	199.69	200.62	200.5	201.16	200.27	200.99	200.42	200.09	200.87
208.02	208.46	209.74	209.6	208.76	207.36	208.73	207.66	209.6	210.53	208.11	211.04	209.44	208.67	208.55	209.09	208.22	208.92	210.36	209.33	208.96	208.76	208.14	208.21	207.81	207.87	209.2	208.94	210.24	210.25	209.3	208.54	208.8	209.37	210.36	209.11	210.17	207.53	208.41	208.91	209.05	208.04	209.83	209.04	210.73	210.4	207.81	207.54	208.57	209.24
205.54	203.59	206.11	203.66	205.13	203.09	204.13	205.22	205.58	204.49	203.58	204.09	205.13	205.16	204.55	204.34	204.33	204.38	204.57	202.92	202.76	205.29	203.9	203.61	205.43	203.73	204.2	203.8	204.56	204.61	204.5	206.54	205.31	205.3	205.92	203.8	204.75	204.25	204.01	203.84	202.91	204.29	204.36	205.36	204.89	203.93	204.11	203.81	203.15	203.95
211.47	212.2	213.35	210.71	211.41	211.35	211.51	211.19	210.83	211.72	211.01	210.29	210.55	212.23	212.19	211.08	212.42	212.39	211.12	212.3	212.09	210.79	210.93	210.73	211.27	212.48	211.14	212.19	211.33	211.28	213.06	210.34	212.81	211.48	211.7	211.65	211.86	212.73	211.33	210.59	211.28	213.11	212.92	211.93	211.58	213.02	211.22	212.15	211.14	211.68
206.95	207.89	206.18	207.78	207.87	206.95	207.47	208.29	208.16	209.65	207.46	207.55	208.93	208.42	208.4	207.58	209.34	206.92	207.85	207.02	209.08	207.94	207.68	206.72	208.92	208.33	208.84	209.05	206.83	206.74	208.23	208.78	207.89	206.89	208.87	208.14	208.99	208.67	206.36	206.87	207.37	207.22	207.57	208.04	207.47	208.21	208.28	208.51	205.31	206.54
209.33	207.85	209.72	209.49	209.11	209.12	208.82	208.55	208.97	207.56	209.95	208.11	205.68	210.16	206.76	208.52	208.2	207.88	209.01	208.4	209.04	208.58	208.83	208.97	207.19	208.28	208.74	208.69	209.23	208.06	209.43	207.2	207.92	209	209.42	209.32	209.66	210.46	208.1	209	209.78	209.52	208.39	209.37	209.46	208.58	208.91	209.82	210.28	207.42
207.4	206.95	207.62	206.95	205.86	207.88	207.02	207.38	207.57	208.34	207.59	208.22	207.3	206.67	208.98	208.23	208.34	208.25	207.06	206.76	207.7	207.99	206.59	208.01	206.78	207.08	207.49	208.6	207.62	206.85	208.19	206.91	208.07	207.79	207.57	208.96	207.97	208.08	206.28	207.37	207.06	207.65	206.73	207.54	208.51	208.44	207.51	207.89	207.17	205.87
210.11	208.7	209.87	209.89	207.79	209.77	209	209.47	210.17	209.83	208.34	210.84	208.83	209.01	210.18	209.21	211.02	208.27	209.92	210.2	209.95	208.86	208.7	210.21	211.44	208.22	209.39	209.54	210.44	208.42	210.09	211.06	208.35	210.26	210.06	208.79	209.09	209.19	210.47	210.11	210.97	210.83	210.25	210.39	208.4	209.39	209.22	208.22	209.37	209.13
203.87	201.12	201.36	201	203.36	201.55	204.13	204.14	202.71	202.07	203.54	202.37	202.02	200.25	203.36	201.85	202.31	202.9	201.42	200.98	201.64	203.46	201.01	202	203.11	202.06	202.63	201.97	202.64	202.71	201.27	203.74	202.62	202.84	203.12	203.26	203.19	201.4	203.78	202.52	202.65	202.68	203.34	203.9	202.62	203.07	202.52	204.65	199.57	202.24
205.93	205.84	204.83	206.08	203.82	203.87	204.56	206.72	205.08	204.48	204.19	204.71	204.41	203.71	204.63	204.14	205.25	204.77	205.47	204.89	204.97	202.93	204.82	205.51	205.68	206.02	205.97	204.26	204.43	204.69	204.54	204.5	203.79	204.2	204.52	205.49	205.77	204.12	205.67	205.59	203.9	205.16	204.34	204.62	204.83	204.3	202.81	203.57	205.55	205.44
205.99	205.3	206.08	205.27	205.6	205.5	203.69	205.59	205.15	205.41	204.77	204.69	206.05	206.07	205.15	205.84	208.29	205.84	205.31	204.52	205.29	204.55	205.75	205.6	206.45	206.17	204.88	205.82	205.03	204.87	206.12	206.45	205.56	205.81	205.2	206.71	205.31	207.07	206.7	204.15	205.62	204	204.54	204.4	206	205.04	206.25	205.16	205.21	205.64
193.22	194.35	195.59	194.02	194.25	194.56	193.67	195.22	193.11	194.98	193.1	192.17	192.87	193.71	194.73	195.38	193.41	194.78	193.61	194.71	193.14	194.02	193.8	194.24	194.59	192.97	194.56	194.99	195.17	193.54	192.67	195.22	195.37	193.77	194.17	194.72	193.35	192.99	193.88	194.64	193.64	194.1	194.1	194.76	194.07	193.62	192.95	194.21	193.69	193.84
205.08	206.87	205.78	205.49	204.22	204.09	205.62	203.98	204.64	204.74	204.07	203.44	204.93	204.65	205.02	205.68	204.27	205.1	205.19	205.13	204.23	204.73	203.28	205.67	205.85	205.01	203.81	205.19	205.27	203.1	205.02	204.7	202.84	204.23	206.62	205.43	203.46	205.53	204.77	205.22	202.85	203.47	205.08	204.69	204.27	204.05	202.49	205.34	204.29	203.61
199.76	200.82	200.32	200.8	199.74	200.07	202.23	200.89	200.52	200.79	199.87	200.36	200.96	200.14	200.5	200.9	200.7	200.73	198.15	200.05	200.45	199.05	200.69	200.16	199.42	200.09	200.29	200.58	201.46	200.46	200.25	200.97	201.37	200.76	199.69	201.41	199.22	200.64	200.98	200.01	199.24	199.38	199.53	201.99	200.57	200.47	201.26	200.33	200.97	200.92
210.74	210.76	212.97	211.28	212.64	212.11	210	210.58	211.64	211.44	212.51	212.4	211.32	211.23	211.32	211.2	212.34	210.39	211.43	212.83	212.62	212.69	212.11	211.47	212.27	210.62	210.61	212.66	211.71	212.44	212.37	211.28	212.5	210.76	212.23	212.47	210.11	212.25	211.53	212.67	212.2	212.76	212.51	211.19	211.71	211.89	211.26	210.48	212.95	211.32
195.89	196.69	196.47	196.08	194.55	194.5	196.3	194.27	195.11	196.19	195.07	197	196.44	194.69	196.79	194.63	193.83	195.28	193.5	196.21	195.62	194.72	194.05	194.99	194.64	195.12	196.7	195.4	195.03	194.13	195.77	194.24	196.08	194.42	196.38	193.2	195.1	196.2	195.44	194.49	195.38	194.43	194.78	196.44	194.39	194.09	195.26	194.94	195.51	194.27
193.91	194.08	195.75	194.28	194.67	195.39	194.54	196.75	194.84	193.7	193.98	195.58	196.18	194.45	195.79	195.19	195.66	196.62	197.16	195.14	194.02	195.46	195.63	195.57	195.94	193.6	195.06	195.89	195.19	196.42	194.53	195.12	196.62	193.81	195.94	195.19	195.06	195	194.4	195.65	194.81	196.24	195.97	195.1	193.22	194.99	194.99	193.51	196.44	194.28
199.6	199.2	199.18	199.66	200.25	200.27	201.81	201.18	198.01	200.32	202.17	200.07	200.18	199.77	201.99	201.68	201.44	200.71	200.71	199.63	198.51	200.43	200.24	200.74	199.73	199.25	200.22	201.03	199.84	201.32	200.99	199.79	198.93	200.31	200.74	201.23	201.13	200.06	200.23	199.87	200.18	200.83	199.59	200.74	200.9	199.58	200	201.39	200.35	202.13
209.55	210.14	210.61	208.64	209.65	211.5	209.3	209.79	210.54	207.58	207.25	208.37	208.59	210.38	209.09	211.27	209.13	209.14	210	209.07	209.84	209.47	209.46	209.19	210.34	209.91	207.46	209.55	210.61	210.49	209.49	210.68	208.76	209.71	207.86	211.08	210.25	208.67	209.35	208.37	209.91	209.89	207.78	210.2	210.97	209.86	209.14	209.57	210.2	211.49
216.97	217.53	216.94	217.23	218.33	214.57	216.38	218.06	217.38	215.87	215.69	216.85	215.98	218.41	215.1	216.56	217.07	216.47	217.89	216.38	216.44	217.67	218.09	216.65	216.85	216.1	217.2	217.76	218.75	216.26	217.19	215.74	217.1	216.99	215.01	215.67	217.21	217.83	215.79	215.24	216.33	217.09	216.84	217.61	217.96	216.87	218.28	216.87	217.51	216.14
203.5	203.87	205	203.19	204.51	203.34	205.23	203.08	203.66	202.07	204.31	205.08	203.3	204.1	204.06	204.72	203.96	204.93	203.23	202.71	204.67	202.43	203.96	204.29	203.14	204.26	203.97	204.42	203.43	204.52	204.59	203.44	203.13	203.66	203.69	203.86	205.47	203.28	203.52	203.46	203.72	202.76	204.34	203.49	202.12	205.35	203.63	202.62	204.96	201.71
209.58	212.33	211.97	212.45	210.13	211.06	211.57	211.07	211.9	212.56	211.64	211.78	210.4	212.32	210.63	211.6	211.87	210.61	212.55	212.64	213.22	211.2	211.33	212.47	210.25	209.63	211.51	211.38	212.1	212.05	211.21	210.72	210.25	209.75	211.05	211.45	211.99	211.87	211.1	210.18	209.46	211.64	211.42	210.46	212.11	211.67	212.16	211.63	211.09	211.21
200.47	200.02	200.35	198.29	198.51	198.81	200.02	198.76	198.68	199.98	200.32	199.26	200.01	198.66	198.94	198.19	199.4	197.96	199.18	198.54	200.25	198.98	200.27	200.29	199.8	198.45	200.11	197.44	199.19	200.1	200.35	198.25	199.02	198.61	199.1	199.56	199.72	200.5	199.54	199.42	199.2	198.59	200.78	198.8	197.76	199.5	198.31	199.1	198.93	199.54
217.17	216.14	216.83	217.41	217.4	217.39	218.41	217.68	217.16	217.04	217.36	216.18	215.72	216.38	216.25	215.98	215.63	216.6	216.85	217.65	217.63	216.69	217.67	215.39	216.97	217.88	217.35	216.53	218.4	218.08	217.23	218.47	217.57	216.97	215.48	216.48	217.95	217.33	217.05	216.99	217.27	218.42	216.7	216.29	216.92	217.36	216.48	217.55	216.3	217.38
208.43	208.92	207.81	208.93	208.09	208.78	208.26	206.2	208.48	209.32	208.35	208.53	208.78	208.36	209.21	208.69	208.15	208.03	208.27	207.96	209.81	210.61	207.02	208.85	209.63	208.11	208.13	208.69	210.05	208.29	210.2	208.37	209.3	207.8	208.19	207.94	208.87	209.51	208	207.8	208.7	207.82	207.83	208.63	208.66	207.53	207.92	207.69	209.88	207.45
206.9	206.68	207.09	205.95	204.93	206.8	205.72	207.87	207.66	205.88	206.28	207.97	206.93	206.35	204.57	207.28	204.62	206.46	206.88	207.28	207.39	207.93	206.61	202.82	207.1	207.13	207.27	205.63	206.99	205.24	207.14	208.11	206.61	207.1	205.04	206.18	208.36	206.08	207.43	207.47	206.05	208.15	206.3	204.67	207.34	205.08	205.39	204.63	204.55	206.47
204.7	205.83	205.55	205.9	204.84	205.35	205.33	204.29	205.2	205.71	205.49	204.07	206.12	206.62	206.03	206.14	205.6	206.82	205.41	207.52	205.12	204.84	205.6	207.47	204.66	206.31	205.02	207.74	205.83	203.73	203.26	205.9	205.69	206.45	206.05	205	205.87	205.45	206.23	206.97	204.97	205.4	206.24	204.62	207.03	207.02	205.33	205.06	205.49	205.29
209.88	208.16	209.6	208.46	208.29	208.59	208.52	208.18	209.79	207.89	210.14	208.1	207.36	210.09	209.64	208.25	209.24	209.72	208.69	207.86	208.24	209.17	209.39	208.67	207.75	207.83	209.25	209.36	209.41	207.29	208.95	208.93	208.68	208.71	207.5	208.93	209.56	207.07	208.73	208.83	208.74	208.52	207.87	207.59	207.72	208.91	209.99	209.51	210.24	209.56
209.35	207.38	208.22	208.34	208.47	208.12	207.59	210.26	208.7	208.23	209.96	209.74	208.19	206.31	208.67	209.46	208.92	208.43	208.84	208.35	210.68	207.77	207.99	209.37	208.05	207.42	208.4	208.37	208.31	209.82	209.17	210.47	208.82	208.15	208.25	208.18	208.49	207.09	208.02	207.17	209.39	209.39	208.49	208.1	208.81	208.11	207.61	209.09	209.87	208.61
202.73	204.6	203.52	204.46	204.07	204.62	202.35	205.14	203.59	203.51	204.14	204.59	204.19	202.67	204.56	204.61	203.58	202.92	201.96	202.66	205.24	204.58	205.93	202.97	202.94	203.33	206.07	203.94	202.62	204.58	203.83	204.17	203.07	204.23	203.88	204.44	203.1	204.66	203.66	203.4	204.16	204.17	204.73	203.42	202.12	203.82	203.96	203.82	203.08	202.52
206.86	207.12	205.54	206.57	206.08	205.37	206.97	206.87	206.13	205.83	206.58	206.85	207.26	206.28	208.72	204.87	206.83	207.54	207.3	206.38	207.31	206.26	205.71	206.3	207.57	207.34	205.54	206.8	205.91	206.37	206.56	206.48	204.73	205.33	204.35	206.2	204.87	206.71	205.4	205.75	207.43	206.22	207.83	204.03	206.66	204.98	206.69	207.36	205.76	206.69
209.18	208.97	209.37	207.97	209.43	210.61	209.61	209.55	209.71	208.69	210.3	211.02	209.66	208.67	209.21	210.89	210.29	209.07	208.86	208.42	209.4	210.27	209.69	210	209.28	208.66	210.32	209.14	210.44	208.88	209.1	208.94	209.66	210.38	208.96	209.66	210.11	209.32	209.14	209.8	209.46	208.53	209.84	209.28	208.57	209.05	209.52	210.15	208.79	210.41
201.93	201.22	199.7	202.57	201.5	200.08	201.77	199.25	201.75	201.89	201.86	202.34	201.72	200.68	200.26	201.04	201.91	201.71	201.02	201.87	202.28	201.37	202	200.87	200.5	199.81	201.7	199.63	200.47	201.38	199.98	201.13	199.94	199.04	200.5	201.77	200.96	201.02	199.58	201.44	200.35	201.74	201	200.47	201.42	201.11	201.75	201.56	200.62	201.34
208.85	210.11	208.72	209.38	210.73	208.26	209.65	207.56	209.58	209.74	210.5	209.46	208.66	208.69	208.91	207.55	209.86	209.83	207.83	208.67	209.04	208.53	209.33	208.4	211.58	209.91	207.86	210.24	208.43	209.31	210.51	209.08	210.51	208.04	210.45	209.13	209.07	209.4	210.45	208.44	209.01	210.64	212.38	211.51	209.68	211.32	210.15	210.2	208.7	210.5
209.15	206.89	208.42	208.36	209.37	210.76	209.4	208.41	208.17	207.91	209.16	208.83	209.11	207.43	208.38	207.78	208.82	208.45	209.71	208.79	206.36	208.44	209.26	207.83	209.06	208.87	207.97	208.99	207.07	206.88	208.46	208.69	208.73	207.62	207.59	207.61	208.32	208.29	207.13	209.1	208.99	208.76	207.58	208.09	208.81	208.58	209.21	208.66	208.44	206.79
209.72	209.27	209.24	210.08	208.42	208.79	208.67	209.47	208.51	210.05	208.72	208.94	211.41	207.74	208.37	209.88	210.47	209.29	208.34	207.82	207.97	208.02	208.11	208.56	208.96	207.33	208.02	209.66	208.39	209.32	209.09	208.87	209.37	208.29	209.12	208.2	208.89	210.78	209.15	207.52	208.37	208.33	208.85	208.57	208.55	210.51	210.52	207.34	208.82	209.35
207.85	209.16	210.22	210.05	210.23	208.75	207.62	208.45	209.07	209.89	210.55	209.3	208.77	209.23	210.53	211.18	209.36	210.28	209.57	209.16	210.51	209.56	209.26	209.52	208.28	209.95	210.7	208.8	209.65	208.17	208.52	211.14	209.43	208.7	208.55	208.78	210.63	209.42	209.9	207.56	209.63	210.96	210.26	209.35	209.26	210.12	210.44	208.95	210.66	209.05
209.51	208.76	209.41	210.72	209.12	208.66	209.37	209.64	210.31	209.02	210.25	211.03	209.6	208.76	208.94	209.37	209.55	209.27	208.83	208.18	211.46	211.4	209.97	210.62	210.09	208.4	209.7	209.1	211.08	208.08	209.96	210.77	210.29	211.31	208.13	209.84	210.4	210.25	208.58	209.37	209.73	211.06	210.19	208.75	209.89	210.4	208.96	210.97	209.08	210.31
212.63	213.62	213.25	212.09	211.09	210.17	209.11	212.13	211.12	209.92	211.89	211.22	211.14	211.71	210.86	211.65	213.53	211.38	211.47	212.86	213.49	212.31	212.63	211.18	211.84	209.85	211.43	211.65	210.36	211.1	211.54	212.34	212.86	211.09	211.82	210.75	212.36	211.53	211.21	212.63	210.79	212.83	211.39	212.52	212.04	210.38	209.5	211.65	210.13	210.9
208.85	209.11	208.97	209.22	208.48	207.9	209.24	209.88	207.78	208.96	208.49	208.87	207.9	208.36	209.68	208.48	209.37	209.35	209.03	209.03	210.08	209.84	209.24	208.94	209.81	209.17	209.67	207.73	210.88	210.2	209.24	208.94	209.66	208.26	207.73	209.17	209.97	209.13	208.98	209.9	207.01	209.63	210.39	208.51	210	207.67	209.63	209.17	208.44	209.43
194.58	192.66	192.98	194.7	194.14	192.08	193.24	194.28	194.5	194.36	194.86	194.28	194.27	193.28	193.35	194.92	195.35	193.13	194.13	194.22	192.91	195.81	194.3	194.27	194.08	195.3	193.12	193.96	193.9	194.41	194.41	196.1	193.98	193.92	193.48	194.76	194.61	194.76	194.82	194.99	192.72	195.15	193.36	193.33	193.81	194.68	193.56	193.26	194.44	193.91
211.25	212.64	211.8	211.81	209.98	212.02	213.16	211.86	212.04	210.92	210.5	213.24	212.27	212.43	210.69	212.1	211.82	212.5	212.07	211.59	212.05	212.55	211.03	212	210.13	211.43	211.68	211.08	211.13	212.54	210.38	212.59	212.12	211.24	213.09	210.02	211.4	213.49	210.26	211.76	212.24	212.3	211.66	212.38	211.28	211.9	211.71	211.09	211.95	210.7
204.67	204.36	202.33	204.65	204.52	203.65	204.5	203.83	204.72	202.57	203.88	204.11	205.17	204.32	204.11	203.08	202.93	202.27	202.11	202.79	203.25	203.87	203.45	202.65	203.46	205.01	204.52	205.11	202.61	203.06	203.81	204.68	202.52	203.51	203	203.4	202.99	204.83	203.47	203.51	204.25	204.06	204	203.9	204.35	204.56	202.86	203.78	204.28	203.01
203.55	201.73	203.39	201.08	202.86	203.98	204.71	203.13	203.73	202.83	200.97	201.9	203.14	202.71	201.48	203.01	203.52	203.54	201.73	202.43	202.99	202.55	202.15	201.79	201.95	202.17	202.4	202.47	201.81	203.06	202.08	202.82	204.75	202.31	203.76	203.52	202.82	201.37	204.43	203.01	202.43	203.31	203.45	202.39	203.91	203.43	202.71	203.85	203.18	204.26
204.88	202.55	204.27	203.19	204.59	203.66	202.91	204.56	204.1	203.34	203.49	204.08	204.62	204.2	204.63	203.95	204.2	203.88	203.58	204.18	203.5	203.8	204.19	204.46	203.29	204.5	203.69	203.92	203.11	204.65	203.69	203.61	203.96	203.78	204.43	203.14	205.69	204.29	204.35	202.69	203.78	203.95	203.04	204.87	204.73	203.07	204.01	203.17	204.28	204.38
199.27	200.52	198.84	198.61	200.1	199.78	198.48	200.88	199.99	198.45	200.07	200.17	200.47	198.42	199.11	198.39	199.81	199.47	199.4	198.65	199.26	199.28	198.75	199.42	200.02	199.46	200.07	198.46	199.15	198.73	200.47	198.95	200.29	197.74	198.4	198.8	199.54	199.01	198.53	197.9	198.22	199.32	199.92	199.06	200.17	200.6	200.47	199.39	199.76	198.74
209.97	208.8	208.99	208.32	208.34	209.76	207.75	208.57	211.05	209.65	208.25	208.55	208.07	208.39	208.27	207.73	210.18	209.81	209.77	208.32	207.7	206.83	207.65	208.37	210.1	208.96	208.51	207.73	209.9	208.62	207.74	209.05	210.95	209.47	208.37	207.44	208.18	206.81	209.53	209.69	208.94	208.47	208.39	209.27	207.85	208.72	208.36	207.39	208.65	209.85
205.83	206.61	205.3	207.3	205.3	206.93	206.84	205.57	207.46	205.92	208.66	205.85	206.38	206.67	205.18	208.15	205.42	207.77	205.23	208.02	206.56	205.15	206.2	207.36	206.52	206.58	205.3	207.15	206.15	206.12	205.2	206.32	205.99	207.33	204.46	205.92	206.4	206.66	205.91	206.46	206.11	205.36	205.86	206.32	206.32	205.78	206.1	206.38	206.16	204.74
217.51	217.86	217.87	218.92	216.56	217.51	217.63	218.3	215.68	219.11	218.32	218.98	218.26	216.96	219.41	217.66	218.58	217.42	218.44	217.95	218.51	217.35	216.94	216.92	217.45	217.69	216.18	218.85	219.17	217.7	218.55	219.25	218.2	218.12	218.95	216.73	217.39	219.5	217.68	218.54	218.16	218.02	216.25	215.99	218.55	217.4	217.98	217.68	218.9	216.91
212.78	211.97	213.29	213.65	213.19	214.2	213.63	213.85	212.38	214.61	214.93	212.26	215.1	213.69	212.24	215.09	213.62	215.15	213.17	214.11	214.49	214.5	213.19	213.02	214.89	215.44	214.58	214.54	214.63	212.44	214.53	213.11	214.82	213.9	215.92	214.32	213.06	213.98	213.39	212.68	213.61	214.97	213	212.28	213.95	212.5	213.57	214.06	212.08	214.06
216.51	217.23	216.9	215.69	217.35	217.83	217	215.31	216.36	215.61	216.7	217.74	217.85	218.52	217.22	218.15	216.54	216.67	217.76	216.72	216.95	217.43	218.23	216.25	219.3	218.2	216.54	216.87	216.27	216.6	217.14	215.69	217.98	217.08	216.34	216.09	216.3	217.69	214.2	217.08	218.6	216.67	217.39	218.21	215	217.88	216.11	218.33	216.61	216.96
209.33	206.55	209.18	206.91	208.58	205.53	207.07	206.99	208.45	207.98	207.2	207.01	207.49	207.79	207.35	208.35	206.97	207.4	207.8	207.24	207.23	209.5	206.46	206.82	208.05	207.72	206.6	208.37	208.67	206.56	208.31	207.33	206.54	207.12	207.97	206.76	207.93	206.79	208.38	207.12	207.31	207.92	208.33	208.33	208.05	207.19	207.23	207.73	206.17	207.35
206.27	207.1	206.1	207.15	205.91	205.99	206.61	206.73	208.01	205.94	205.67	204.98	207.45	206.87	206.63	204.88	205.96	206.56	208.05	208.31	206.77	205.38	206.73	206.19	206.67	206.14	206.74	208.14	207.07	206.19	205.91	205.8	204.61	204.87	206.54	205.78	205.97	207.27	207.84	206.82	206.44	207.36	206.39	206.02	205.45	205.37	208.83	204.8	205.65	206.54
209.58	206.85	208.81	209.97	208.63	211.71	208.31	208.33	208.59	207.27	208.55	208.19	208.89	208.37	208.13	208.15	209.67	209.35	208.45	209.91	209.94	208.19	209.34	209.11	208.68	207.6	210.51	208.23	210.91	207.42	208.7	209.36	208.66	208.78	209.21	209.02	208.83	209.41	208.18	209.45	208.8	208.61	208.67	210.19	207.71	209.78	208.38	209.96	209.41	208.49
197	198.37	200.04	200.55	199.03	198.96	200.22	199.66	200.15	198.78	198.66	201.25	200.53	199.89	200.41	200.96	199.92	198.71	198.91	198.62	198.95	199.24	200.04	200	201.1	200.1	200.44	199.34	197.59	200.72	200.46	199.07	198.65	199.53	199.92	200.77	200.45	199	198.71	197.93	199.04	200.3	199.17	200.52	199.51	199.68	199.79	198.62	200.5	199.32
208.12	208.46	209.92	209.34	208.29	210.89	208.74	209.33	209.2	208.99	208.07	208.44	207.61	209.65	209.3	208.66	208.81	209.63	208.13	208.97	210.32	209.23	209.6	209.78	208.46	207.97	208.62	208.02	207.9	209.22	209.77	207.07	208.65	207.82	207.87	210.39	209.14	207.88	208.33	209.6	209.78	207.53	208.61	208.34	209.82	208.66	207.28	208.34	209.51	209.37
202.97	204.42	203.73	203.02	202.73	204.22	201.47	201.9	203.4	203.87	201.85	204.06	203.94	204.57	203.98	204.07	202.59	203.58	202.35	203.58	203.59	202.79	203.31	202.6	205.56	202.86	203.6	204.03	202.16	202.7	203.88	202.44	205.47	205.38	203.67	203.12	204.62	203.91	203.21	202.68	202.43	204.51	203.56	203.72	204.31	205.31	204.86	204.12	201.5	203.66
200.05	200.57	200.81	203.07	200.49	201.28	200.89	200.49	200.36	200.17	200.51	199.36	201.04	200.02	200.33	200.96	201.21	201.47	200.05	201.03	198.99	201.07	201.76	200.04	199.59	198.83	198.68	199.83	200.23	199.55	200.28	201.17	199.16	198.9	200.62	200.42	202.1	200.53	200.8	199.69	201.69	201.01	199.49	199.85	199.67	200.66	200.41	201.12	200.18	201.08
208.92	209.55	208.72	210.07	210.86	208.35	209.8	209.51	209.98	208.57	207.58	209.25	208.53	209.67	209.09	208.89	210.9	209.86	209.36	210.16	210.14	210.64	210.4	209.24	209.26	210.54	209.89	211.11	209.3	209.42	210.64	210.29	210.17	208.49	209.46	209.55	209.02	210.33	209.43	208.49	208.58	210.48	209.75	209.5	209.1	209.7	209.7	210.25	209.74	208.63
203.49	204.43	204.09	201.6	204.62	203.49	204.46	203.77	203.79	203.58	203.25	203.23	201.87	203.05	203.66	204.25	203.5	201.66	205.37	203.12	202.87	203.01	203.7	203.43	204.32	202.89	205.11	204.26	204.26	204.12	204.45	204.11	204.17	205.52	202.81	204.74	204.32	203.59	202.97	203.06	203.76	203.63	203.9	204.55	205.23	203.85	203.43	204.46	203.42	205.63
207.93	206.82	207.87	206.85	207.06	208.12	208.11	208.25	206.95	207.31	209.35	205.54	208.41	209.41	207.01	207.97	206.52	207.23	208.33	208.56	209.07	206.85	207.21	207.01	208.34	208.15	207.95	208.33	207.03	207.9	206.97	206.83	207.64	209.53	208.04	207.42	207.89	207.36	206.38	207.88	206.96	208.32	207.63	206.8	206.78	208.22	207.49	208.23	207.6	207.63
201.64	201.82	200.35	201.43	201.3	200.87	200.28	202.46	200.44	201.14	201.06	200.65	200.45	201.59	201.32	201.75	201.97	201.65	202.02	201.16	199.04	199.38	200.39	200.25	200.93	201.14	201.84	201.12	199.35	201.27	201.37	201.62	201.25	202.38	202.54	200.94	200.15	201.37	201.28	202.01	201.96	201.38	200.76	202.28	201.63	202.07	200.53	202.2	201.48	201.3
207.11	206.95	207.58	208.99	209.83	207.16	206.34	208.18	208.15	207.5	207.67	208.16	206.8	207.97	207.14	207.54	207.66	207.84	207.54	208.28	208.21	206.23	205.76	208.93	207.3	206.87	207.01	208.91	207.31	209.56	207.23	206.89	207.74	208.58	208.26	207.79	207.73	207.97	207.85	205.92	208.06	205.22	207.18	207.36	207.35	209.67	207.42	206.49	207.04	207.12
208.22	207.14	208.78	208.44	207.5	209.22	209.23	208.1	208.43	209.17	208.26	208.85	208.86	208.27	209.38	210.13	208.74	208.03	209.01	209.61	209.96	209.78	206.79	209.57	208.35	207.93	208.91	209.43	207.58	208.78	208.78	209.35	208.98	207.78	208.8	209.1	208.78	208.56	208.64	209	209.52	208.88	207.66	209.31	209.5	208.59	208.33	208.57	209.56	207.42
211.42	213.15	210.95	213.25	212.98	210.62	210	211.06	212.92	212.47	211.52	212.36	210.31	212.22	210.78	212.94	210.7	212.54	213.22	211.12	210.37	210.85	212.77	212.27	212.14	212.31	211.64	212.14	211.23	212.26	210.53	212.24	210.28	212.81	212.3	210.41	210.55	212.17	211.07	211.15	211.43	211.3	212.44	211.14	211.62	209.93	211.08	211.96	212.03	210.85
216.67	216.11	216.07	217.03	218.23	217.07	217.71	217.93	217.24	216.27	216.74	217.31	215.13	216.51	215.92	217.27	216.44	217.53	216.84	218.85	217.32	216.28	216.85	214.76	216.24	216.89	216.93	216.77	217.64	218.34	217.86	215.9	216.32	217.35	216.91	216.31	216.45	216.93	217.2	218.67	218.84	217.9	216.69	218.88	216.9	215.74	216.86	216.97	217.64	215.58
204.08	202.43	202.72	202.63	201.11	201.43	202.05	202.71	201.65	200.92	203.22	201.87	202.27	202.16	202.84	203.11	201.1	201.54	203.91	202.7	203.35	203.21	201.7	202.52	202.73	203.25	201.84	201.89	203.83	202.09	203.26	202.67	201.74	201.27	202.51	202.81	201.52	202.83	203.13	200.96	202.65	201.05	203.43	202.18	202.39	202.78	202.19	202.68	203.95	202.92
207.15	206.23	207.18	207.62	206.11	206.88	206.38	206.28	207.27	204.73	207.2	207.36	205.5	205.85	207.62	205.93	205.88	206.65	205.65	207.3	206.97	206.49	206.69	206.63	204.86	206.88	205.02	205.41	206.33	207.18	207.52	206.84	207.05	206.7	207.66	207.37	206.07	205.63	206.72	205.66	207.67	204.63	205.09	207.24	205.55	205.72	205.37	206.27	206	206.58
196.48	194.85	195.32	195.01	195.04	193.83	196.42	194.12	194.25	194.93	196.48	195.11	194.4	194.42	195.35	194.13	194.96	194.23	195.37	195.01	196.03	195.52	195.89	196.56	195.02	196.41	194.91	194.61	195.51	196.41	195.15	195.57	195.69	195.77	194.43	195.54	197.06	194.28	195.35	195.15	195.18	195.41	194.83	193.98	194.73	195.78	194.95	195.94	194.98	195.7
214.37	212.62	213.08	213.5	214.67	213.36	213.06	215.22	212.79	213.21	212.98	213.38	212.05	214.58	213.41	211.88	213.23	211.55	214.88	214.08	211.16	213.38	213.02	214.4	213.28	213.4	213.39	212.41	213.02	211.65	211.12	214.64	215.01	213.37	213.78	212.53	213.42	212.84	211.7	211.91	210.27	214.15	212.1	213.25	211.07	212.44	212.78	213.57	213.55	213.89
192.71	195.79	195.44	194.58	193.95	195.38	194.3	193.86	194.16	193.87	194.42	193.95	193.36	193.66	194.88	193.69	192.56	194.41	195.57	196.35	194.1	194.54	195.49	193.03	194.06	192.84	192.46	193.79	195.32	193.87	194.01	194.44	194.43	194.36	192.77	194.71	193.2	195.06	194.51	194.15	195.15	193.52	193.76	193.73	194.35	194.89	193.28	194.43	192.01	194.74
216.74	215.95	217.31	218.53	217.14	216.13	217.13	218.68	217.76	217.69	217.38	217.28	216.31	215.97	216.25	217.45	216.26	215.98	216.99	216.47	218	216.48	215.94	217.79	215.96	217.8	217.48	216.81	216.98	217.91	217.3	215.53	216.46	218.17	216.26	216.71	217.52	216.17	215.62	217.35	216.57	216.76	218.14	216.13	217.81	217.54	215.42	216.38	217.01	217.66
206.73	204.66	205.06	204.13	205.34	203.96	202.86	204.82	205.37	204.18	203.27	205.1	204.49	203.33	205.07	204.74	203.1	204.37	205.08	204.08	205.13	204	204.05	205.32	205.9	203.09	204.99	205.11	203.35	203.92	204.97	205.65	205	204.29	203.89	205.22	204.47	204.7	203.83	202.53	205.32	204.5	205.21	205.09	204.25	205.64	205.24	205.99	204.1	205.89
204.1	205.61	204.13	203.37	202.37	204.7	205.11	204.64	203.87	204.07	203.87	203.28	204.1	203.45	202.77	204.6	202.5	204.53	204.4	204.61	203.53	203.84	204.94	203.12	204.94	203.57	204.92	203.3	204.7	202.89	204.53	203.67	203.94	204.87	203.45	204.38	204.13	204.25	205.27	203.69	205.08	204.68	204.57	203.69	203.66	205.34	204.49	203.88	203.35	203.49
201.37	201.33	200.65	201.44	200.18	199.68	201.54	199.72	200.99	200.9	198.89	200.44	199.79	200.84	201.03	200.6	200.95	200.4	201.77	200.08	201.67	201.64	200.12	200.83	199.81	201.03	200.63	198.76	199.4	200.95	201.06	199.22	200.14	200.86	201.5	199.28	199.89	199.82	200.72	199.89	202.29	199.93	199.67	200.85	198.51	200.67	200.56	200.11	200.91	200.08
208.91	206.67	207.11	209.37	208.04	207.28	208.62	208.46	207.23	206.36	208.19	208	206.91	208.52	209.48	207.78	208.25	207.75	209.63	208.39	207.64	208.02	207.16	207.16	207.56	206.77	209.12	206.29	207.31	207.7	208	207.37	207.63	208.51	206.88	209.2	208.04	206.95	208.49	207.7	207.49	209.32	210.15	207.47	207.96	207.22	209.02	207.19	209.35	206.61
202.12	204.53	203.3	201.43	203.35	201.54	204.08	204.07	202.28	203.77	202.83	203.48	201.37	202.7	202.47	201.83	202.71	204.25	200.53	201.96	201.97	203.33	201.74	201.77	201.68	203.62	203.23	202.84	203.22	203.49	201.62	202.25	199.6	204.04	203.09	201.79	202.11	201.61	204.01	202.97	202.06	202.23	202.71	200.6	204.47	201.54	201.83	202.25	201.88	202.79
207.59	208.28	207.67	208.88	207.61	208.22	209.57	209.21	208.59	207.96	207.49	208.01	208.87	206.68	209.04	206.79	206.19	208.8	210.06	209.41	210.2	209.13	207.64	208.97	210.3	209.95	207.51	208.6	208.06	208.56	208.51	208.7	210.13	207.92	208.47	207.65	210.21	208.8	207.82	209.65	208.82	207.73	208.5	209.17	208.81	211.16	209.39	207.39	208.73	208.12
208.4	209.07	206.98	206.26	208.5	206.86	209.86	206.52	208.3	207.26	208.55	208.09	207.38	207.64	207.75	207.9	207.73	208.64	207.86	208.04	206.3	207.15	209.12	208.01	207.42	207.71	207.82	205.99	208.22	209.04	209.3	208.41	207.36	206.47	208.17	208.09	207.05	208.06	207.53	209.23	207.92	208.41	208.68	207.23	206.24	208.55	209.64	207.24	206.67	207.5
217.28	215.56	218.04	217.8	217.14	218.93	217.7	217.86	216.13	216.24	218.77	218.83	217	218.93	218.09	217.43	216.52	218.1	217.51	217.61	217.37	217.22	218.04	217.91	216.88	216.97	217.25	217.75	218.29	217.48	218.03	217.17	217.51	218.38	218.89	218.66	218.45	217.9	217.4	217.77	218.31	218.59	217.61	217.49	218.01	217.8	218.63	217.54	219.3	216.26
212.87	212.01	213.14	212.76	212.87	212.6	212.51	212.51	211.63	212.09	214.3	211.67	211.69	209.89	213.64	213.8	213.72	213.32	211.92	213.5	212.04	212.69	212.68	213.55	212.51	214.17	211.97	212.87	211.77	213.33	211.86	209.84	211.11	212.41	211.81	211.53	212.98	211.77	213.17	210.99	214.32	213.1	210.43	212.32	213.39	211.57	212.1	212.9	212.27	211.49
200.32	201.25	198.66	199.2	200.29	198.46	199.49	199.35	198.78	198	198.35	198.17	198.24	198.88	197.66	199.63	198.36	198.02	199.7	199.3	197.97	198.65	198.6	200.17	198.89	199.27	199	198.59	198.84	198.99	201.01	199.78	199.29	199.25	199.81	200.63	198.35	199.58	198.84	198.63	200.27	197.91	199.42	199.52	199.25	199.11	200.18	199.14	198.19	200.13
209.97	213.1	212.25	211.72	212.92	210.31	211.94	211.96	210.49	211.18	211.84	211.11	212.05	210.9	210.22	212.72	211.71	211.94	213.9	212.14	212.06	211.58	211.76	211.49	210.91	210.29	212.04	211.12	210.94	212.68	213.11	212.19	212.32	210.29	211.13	211.98	212.7	212.1	212.19	212.44	210.06	212.9	211.2	212.14	211.71	210.55	211.07	211.91	212.49	211.67
208.27	209.81	207.34	206.54	207.35	208.14	209.6	209.55	208.32	208.58	208.22	209.75	207.71	208.87	207.77	209.18	209.54	208.72	208.54	208.31	208	207.63	209.15	208.28	208.21	209.84	207.5	209.56	209.14	207.49	209.33	208.96	208.21	207.92	209.42	208.33	208.32	207.38	208.12	208.47	209.58	209.48	207.49	209.44	208.64	206.88	208.71	207.64	208.02	208.03
208.37	207.62	206.99	207.56	207.87	207.59	208.79	207.61	207.59	208.91	208.44	206.47	207.1	205.94	208.34	208.73	207.73	207.85	206.68	208.41	207.97	206.44	208.75	207.31	209.16	207.37	207.85	207.36	207.84	206.81	209.52	208.44	206.61	207.87	208.52	208.47	207.28	207.26	208.13	207.43	207.44	208.44	208.18	207.56	207.94	208.17	208.89	206.96	207.2	208.06
211.67	212.24	210.98	212.45	211.42	211.61	209.9	210.95	211.44	210.79	210.95	211.17	212.34	211.7	211.08	213.38	212.04	211.06	212.08	211.84	211.16	212.59	211.61	209.46	210.28	212.07	212.51	211.13	211.92	211.33	212.21	212.71	212.9	211.1	211.9	210.46	211.22	210.82	211.64	210.81	211	211.15	210.72	211.53	212.35	211.12	211.27	212	210.23	211.94
201.95	198.69	200.47	200.63	200.28	198.05	200.58	197.86	200.9	201.32	200.32	201.43	200.4	200.43	200.05	199.72	200.38	199.73	200.16	200.34	200.11	201.31	199.96	201.09	199.68	201.64	201.34	202.11	200.9	200.3	200.72	200.05	201	199.24	200.07	200.48	198.9	197.99	200.18	200.64	200.27	198.47	199.3	201.06	200.13	200.31	197.9	200.21	201	202.13
198.73	200.54	198.42	198.09	200.12	198.3	199.36	198.84	197.88	198.33	199.8	198.92	199.04	198.64	199.74	199.57	199.4	201.21	199.1	199.32	198.37	198.85	200.04	196.19	198.3	198.87	198.9	198.86	199.31	198.42	200.14	199.45	199.52	197.82	200.68	200.57	199.04	199.4	198.14	200.85	198.31	199.64	200.26	199.66	201.17	202.33	199.36	200.71	199.86	199.38
198.26	196.98	198.62	197.68	196	197.5	198.49	198.45	197.25	198.15	197.27	198.3	196.55	198.77	197.35	197.91	196.7	198.28	198.55	197.31	198.37	197.95	198.4	197.07	198.41	197.38	196.7	198.09	197.83	197.57	198.57	196.61	198.95	198.47	198.67	197.1	197.6	199.02	196.85	198.2	198.25	198.36	197.13	198.67	198.76	199.53	199.02	199.34	198.48	199.32
209.52	209.97	210.17	209.14	210.24	209.42	207.44	207.14	209.35	207.68	208.82	208.59	208.4	208.53	209.68	208.19	207.81	210.57	209.14	209.06	207.85	210.04	208.01	207.95	209.94	209.58	207.02	207.64	208.59	208.49	209.32	209.16	208.17	209.49	208.43	208.12	208.42	208.37	209.67	209.48	209.35	208.61	207.97	209.89	208.74	209.17	207.73	206.73	208.95	208.89
208.19	209.2	210.16	207.82	208.1	207.24	207.37	206.99	209.08	206.69	208.82	206.61	206.75	207.59	207.81	208	207.23	206.37	207.29	207.61	208.05	207.3	207.76	207.46	207.91	208.92	206.79	206.94	205.64	206.35	207.31	207.77	207.88	207.19	207.11	209.29	208.39	207.22	208.17	207.73	209.73	209.93	206.99	207.78	207.84	207.75	208.05	208.7	205.73	207.12
207.59	207.54	207.86	208.61	207.7	208.67	209.03	209.42	207.67	207.3	208.03	207.6	210.25	209.62	208.85	209.28	207.53	208.39	208.24	208.74	209.21	209.3	208.66	208.74	209	208.64	206.87	208.28	207.58	208.72	209.64	207.81	208.59	209.83	208.56	208.43	207.45	208.02	207.83	208.5	208.54	209.42	205.03	207.39	207.14	208.32	207.51	209.5	208.53	208.55
204.29	204.16	205.27	204.43	205.66	205.66	204.51	204.95	205.72	203.3	205.13	204.27	205.54	206.52	204.14	203.64	204.96	204.2	204.85	204.46	205.18	203.38	204.72	204.46	203.87	205.33	204.81	204.98	204.9	204.5	204.1	204.87	205.7	205.35	204.48	204.26	206.59	205.05	204.7	204.68	203.84	206.15	205.08	206.59	205.39	203.37	205.27	204.63	204.22	204.95
204.51	205.25	205.51	206.19	206.3	206.28	205.94	206.64	206.29	205.14	207.15	205.7	208.67	205.05	204.89	206.88	206.53	206.11	205.56	205.91	205.81	204.76	205.56	204.95	206.64	205.4	206.45	205.89	204.65	207.38	205.31	208.03	205.73	206.22	206.28	207.5	206.96	206.13	205.99	205.65	204.84	208.45	208.07	205.58	206.59	207.67	205.49	206.11	206.6	208.3
207.26	207.69	209.25	207.11	207.83	207.52	206.36	207.26	208.03	207.95	207.74	207.42	208.57	209.29	207.21	207	207.68	208.16	206.87	205.89	208.21	205.92	207.31	207.06	206.65	206.8	206.84	208.23	207.46	208.94	208.37	207.92	208.06	205.91	207.79	207.95	205.99	209.07	208.44	208.17	207.58	206.14	207.65	208.15	205.16	207.45	209.58	207.09	206.18	208.92
203.87	204.51	202.24	204.46	204.1	204.58	203.31	204.37	202.71	203.79	204.28	206.16	202.8	203.95	203.3	204.68	204.9	203.17	204.71	203.76	202.41	204.53	204.84	203.58	205.15	204.42	203.36	203.31	204.55	203.76	204.69	204.03	205.1	204.09	203.25	204.23	202.87	203.76	203.6	204.04	203.19	203.69	203.44	204.11	203.82	204.1	203.38	204.78	203.05	204.82
207.43	208.38	206.61	208.02	208.15	207.53	206.85	208.14	207.17	207.67	208.95	207.43	207.06	208.32	207.71	208.05	209.6	208.77	205.04	209.14	207.65	208.95	206.06	209.1	208.3	208.71	207.49	208	208.26	207.91	207.33	208.86	208.06	206.88	207.14	207.99	208.06	209.43	207.47	208.88	207.9	208.44	209.08	208.62	207.16	207.38	208.44	206.39	207.88	207.94
205.76	208.96	207.6	207.49	208.75	208.57	208.38	207.65	207.3	207.41	208.65	208.52	208.38	206.62	208.6	207.4	207.57	207.73	207.54	207.89	208.81	206.05	207.04	208.72	208.45	206.78	206.94	208.29	206.84	208.49	209.14	207.44	206.96	208.19	208.3	208.39	209.15	208.24	208	210.29	206.51	207.85	206.19	207.32	206.94	208.52	207.63	207.25	206.66	206.93
207.1	208.79	208.39	206.43	209.26	208.83	207.45	207.29	207.88	206.67	207.46	207.62	207.64	208.32	207.92	208.1	206.76	208.3	207.58	205.31	207.82	208.39	208.17	207.97	208.55	207.52	207.8	208.46	208.59	207.33	206.71	207.19	208.89	207.57	207.93	206.93	208.7	208.81	207.92	209.23	208.51	206.77	208.73	208.01	207.97	205.24	207.47	208.22	206.75	206.9
207.7	209.81	208.91	208.54	208.72	208.35	207.11	209.99	207.52	209.68	207.32	206.81	207.81	210.06	210.57	209	208.25	208.96	208.93	208.09	208.9	208.87	208.9	209.75	208.04	209.03	208.9	208.2	208.88	206.85	207.78	207.36	209.32	208.52	208.86	208.67	207.41	209.25	208.96	210.47	208.13	208.63	209.79	207.32	208.93	209.37	209.9	208.19	207.69	209.48
204.14	203.87	203.98	205.18	204.81	205.7	203.79	204.26	204.45	204.14	205.16	205.33	203.13	205.95	203.03	204.32	205.01	204.7	204.86	204.8	205.8	205.51	204.85	206.21	204.86	202.59	204.02	204.7	205.54	205.26	203.52	204.49	206.06	204.04	204.12	202.39	206.1	204.92	204.37	205.35	205.19	205.96	205.5	203.75	204.96	203.61	206.5	203.38	204.54	204.68
202.21	203	203.54	203.71	202.42	203.25	202.12	202.86	201.74	202.72	200.8	203.35	202.68	202.74	203.16	201.85	202.92	202.43	202.12	202.29	203.39	203.42	202.99	202.52	201.38	204.22	201.45	203.28	202.28	202.84	202.35	202.51	202.43	202.14	201.24	201.8	204.16	202.19	201.71	204.26	200.79	202.11	204.21	201.54	202.6	203.56	202.69	204.1	203.48	201.91
217.48	217.43	217.7	217.33	216.75	218.93	217.87	218.15	216.52	216.43	217.42	218.69	217.64	217.33	218.61	217.77	217.57	219.03	218.33	219.11	218.99	218.9	218.06	218.11	217.43	219.34	216.99	218.47	217.08	218.69	218.47	219.36	218.51	218.14	217.7	216.89	218.12	217.35	219.29	218.7	218.3	217.08	216.48	217.87	217.48	217.14	217.67	217.42	218.9	217.81
210.09	209.01	210.18	209.93	210.7	209.5	210.27	209.46	210.56	208.91	208.88	208	209.85	209.74	210.49	209.48	208.75	209.48	208.93	209.55	209.23	210.59	208.55	210.34	208.74	210.41	209.8	210.45	209.42	209.97	209.35	210.63	209.71	208.8	209.3	209.91	209.55	210.44	211.17	209.1	208.59	210.45	210.56	211.3	209.51	207.57	209.28	208.77	209	207.72
211.73	212.43	211.55	212.33	212.02	210.92	211.51	212.52	213.88	211.67	212.5	210.98	212.52	212.14	213.85	210.25	212.32	213.37	211.56	213.71	212.82	211.44	212.74	211.22	212.57	212.21	213.99	212.56	212.83	211.67	213.51	212.53	212.94	211.31	211.99	212.15	211.74	212.4	213.03	212.31	213.09	211.33	211.78	213.84	211.66	212.14	213.12	212.02	211.84	212.67
203.73	203.29	203.85	202.79	203.16	202.43	205.32	203.19	204.52	202.34	202.27	204.08	204.09	202.57	204.14	201.05	205.8	204.24	202.61	203.22	203.66	203.56	203.67	204	203.1	204.25	204.09	202.73	202.13	203.35	204.69	204.33	203.87	202.66	203.35	203.02	205.23	203.57	204.02	202.9	203.15	202.15	204.01	204.46	203.24	203.65	204.89	204.57	202.99	202.69
216.43	216.72	215.87	216.14	217.53	217.34	217.14	216.04	217.15	217.62	216.34	216.77	216.8	216.42	216.86	215.59	217.87	217.74	216.2	216.9	217.6	217.96	216.77	216.71	217.47	217.63	218.04	217.08	218.08	216.42	216.44	217.12	216.23	215.7	216.4	218.16	216.09	218.53	216.13	216.57	216.96	217.46	217.73	217.11	218.04	217.41	216.07	215.96	216.68	218.18
199.96	199.76	198.58	200.16	200.84	199.78	199.43	201.15	201.56	199.85	200.37	199.58	200.59	200.15	199.95	201.16	201.35	200.7	199.81	200.75	200.69	202.24	201.12	200.19	200.68	200.75	200.21	201.71	201.05	200.62	200.39	199.33	198.44	200.02	201.4	200.84	200.07	200.56	200.16	199.34	200.97	200.94	199.29	201.34	201.51	200.7	199.39	201.7	201.9	202.32
208.35	207.36	208.81	207.54	207.54	207.7	207.9	208.56	208.33	210.39	208.06	208.2	208.77	208.41	210.17	209.71	207.95	209.58	208.24	207.98	209.53	208.31	208.56	208.76	210.95	207.86	208.46	209.54	209.44	208.72	208.66	209.47	208.66	209.36	209.84	207.15	209.39	209.23	209.67	209.26	209.19	208.55	208.2	209.18	207.41	206.7	208.52	208.51	208.14	208.25
211.77	209.31	210.79	210.36	211.42	209.32	209.73	208.6	210.41	208.58	209.48	210.96	209.14	209.5	208.18	211.44	211.09	210.49	208.83	209.56	209.34	209.93	210.05	209.94	209.27	210.06	209.98	209.97	207.7	209.5	209.47	209.83	208.94	210.09	209.52	209.82	209.95	209.25	209.52	208.79	208.13	210.53	209.42	208.36	210.81	207.77	209.99	208.27	209.85	210.15
198.97	200.14	199.05	200.36	198.45	197.89	199.73	200.46	200.07	199.31	197.94	198.6	201.37	199.51	197.76	200.87	198.96	199.42	199.44	199.95	200.15	199.58	200.81	199.95	199.73	201.13	198.69	200	198.89	197.94	200.44	200.82	199.06	198.94	198.96	198.98	198.19	199.88	199.78	198.44	199.38	201.63	199.63	198.91	200.49	198.61	199.56	198.33	198.01	199.9
194.61	194.55	194.5	195.56	194.72	194.71	193.59	193.76	193.15	195.23	193.37	195.32	195.52	192.55	193.52	193.31	193.04	194.09	193.42	194.01	194.66	194.15	193.44	194.23	195.38	194.58	194.03	194.95	194.83	194.35	195.22	194.18	194.1	195.25	193.55	192.89	193.57	194.38	194.82	194.69	194.73	193.14	193.57	192.03	194.34	193.46	195.6	193.95	193.13	194.86
198.1	199.78	200.82	198.74	201.28	198.97	200.81	198.93	198.57	199.66	200.18	200.05	199.54	198.09	199.34	197.6	199.11	199.6	200.49	200.51	197.69	199.88	199.34	199.87	198.14	200.03	200.62	199.48	199.12	198.3	198.3	199.3	200.17	201.97	199.35	198.77	200.58	200.54	199.74	200.48	198.5	198.44	199.15	199.05	200.14	198.62	199.02	199.29	198.8	198.76
194.76	194.58	195.14	194.74	195.92	195.22	194.84	194.9	196.15	196.11	194.29	194.66	194.73	194.33	194.15	195.98	195.47	196.07	194.8	194.23	194.04	195.38	194.36	194.57	195.33	194.22	196.42	196.35	196	195.66	195.37	196.16	196.42	193.85	196.24	194.85	195.12	194.58	196.31	194.77	195.19	194.99	194.77	194.37	196.09	196.15	195.66	194.39	195.07	194.5
212.39	211.79	210.44	211.72	210.12	212.09	210.77	211.85	211.11	210.12	212.44	211.28	211.78	210.18	210.58	210.17	211.29	212.09	210.79	212.21	212.17	211.48	211.51	211.27	211.58	212.26	213.84	210.27	211.5	212.41	213.46	210.67	211.86	211.15	211.01	211.47	211.96	211.41	212.4	211.72	211.93	211.7	210.76	213.32	212.56	209.67	210.97	211.28	211.57	213.07
201.07	200.49	200.39	200.26	200.8	200.68	200.92	198.52	200.43	199.43	199.26	199.91	200.75	199.8	199.62	201.9	199.88	200.21	201.91	200.64	199.51	200.29	202.02	200.04	201.02	198.95	201.08	199.67	201.87	199.66	200.38	199.01	199.73	200.2	199.7	200.46	200.64	199.44	200.04	200.36	199.67	199.75	200.91	203.11	200.72	202.67	200.24	200.87	199.6	200.4
202.86	201.15	200.79	201.12	200.82	200.88	202.12	202.88	201.3	200.39	201.42	202.38	201.46	202.82	204.27	201.49	199.69	201	200.34	202.58	199.17	200.17	201.37	202.12	202.74	201.45	200.93	202.82	200.84	201.22	200.09	200.37	201.1	202.17	201.25	199.35	200.82	201.63	201.69	201.48	199.74	202.36	200.18	200.88	200.47	201.41	203.42	201.4	202.45	201.26
211.69	210.64	212.54	212.74	210.36	211.1	212.85	212.45	211.1	212.34	211.62	211.79	210.94	210.52	212.64	210.54	211.32	212.43	212.56	212.41	210.2	211.94	211.94	211.67	210.2	211.51	210.39	210.99	211.5	212.27	212.8	211.89	211.37	211.97	211.17	211.92	212.04	211.96	210.84	213.75	212	211.04	210.18	212.49	211.64	212.14	210.79	211.29	211.07	211.43
213.58	214.41	212.94	213.63	213.48	213.69	212.13	212.07	212.51	213.72	213.91	211.48	211.5	214.14	212.44	213.75	212.81	212.43	212.89	212.61	212.79	213.57	211.73	214.34	212.62	212.62	213.72	212.73	212.58	212.6	211.48	211.43	212.03	213.86	211.31	213.69	214.98	213.2	212.12	213.62	212.39	213.21	212.08	213.97	214.31	212.39	213.21	213.44	212.06	212.85
209.99	210.74	212.92	212.76	211.03	212.93	209.97	212.07	211.84	212.56	211.47	212.01	211.2	210	211.96	210.98	212.14	211.96	210.45	210.32	210.94	210.9	211.87	211.84	211.84	211.43	211.67	212.28	210.86	213.03	211.47	212.38	211.88	212.21	212.54	211.05	211.4	212.59	211.99	211.63	210.99	212.6	209.71	211.21	212.67	209.66	210.27	211.23	211.64	210.34
196.22	197.49	197.68	198.35	198.33	196.43	198.08	195.98	198.36	197.09	197.79	199.2	197.66	197.8	196.75	198.28	198.35	198.04	197.01	198.63	199.38	197.77	198.75	197.64	196.75	199.17	199.53	197.02	197.32	199.36	198.45	199.34	198.37	198.56	198.79	198.64	198.51	196.15	199.24	198.97	198.2	197.88	197.98	199.64	199.38	196.21	197.65	198.02	199.2	197.2
199.35	198.12	200.03	199.69	199.58	200.22	198.64	200.22	199.1	199.94	198.87	200.19	198.89	198.47	197.75	198.89	199.12	198.1	199.87	199.28	199.64	199.62	199.81	199.51	199.35	199.72	198.66	200.26	199.52	200.89	199.13	198.38	197.78	199.37	200.72	199.88	199.38	199.75	200.56	200.48	198.73	198.6	199.1	199.79	200.47	199.04	199.27	199.85	200.65	199.14
208.8	207.46	208.34	207.44	208.67	206.59	206.69	206.75	207.56	207.89	209.29	205.83	207.39	208.41	208.93	207.91	209.44	208.65	206.95	208.92	208.75	207.64	206.7	208.23	208.36	206.46	207.88	207.83	207.65	207.35	207.74	206.74	207.94	208.08	208.26	207.92	206.61	208.37	206.81	209.02	207.33	206.82	209.55	207.79	208.68	209.41	208.46	208.54	208.16	207.02
210.03	212.14	211	212.01	209.85	213.57	211.09	211.88	211.15	211.61	211.48	210.63	210.56	212.76	211.23	210.49	211.13	210.82	211.38	210.95	210.7	211.25	211.34	209.76	212.18	210.83	211.8	211.05	213.41	212.09	211.67	211.06	212.5	210.87	211.35	211.78	211.73	212.57	211.75	212.33	211.14	213.07	211.42	211.1	211.37	211.98	211.97	211.72	212.7	212.61
202.12	201.21	200.65	201.11	202.05	201.39	200.57	200.42	201.82	199.76	201.98	199.84	201.59	201.07	200.46	202.32	201.11	202.11	201.72	200.19	199.67	202.51	202.88	201.53	201.42	199.44	201.41	200.06	200.89	201.4	200.07	200.92	200.29	201.65	201.08	199.54	200.49	201.22	200.46	200.01	200.06	201.19	200.81	200.71	201.55	202.33	200.98	201.06	202.13	200.6
202.39	200.62	200.74	202.37	200.67	199.42	201.66	199.72	202.43	201.28	201.54	200.32	202.15	202.6	202.87	199.32	201.8	201.51	200.33	200.74	201.92	201.54	201.28	202.08	201.06	200.72	199.06	201.52	202.06	200.72	200.03	202.91	201.46	202.27	200.65	202.15	201.81	202.99	201.16	200.71	202.17	201.53	201.74	201.62	201.46	200.89	200.77	202.94	202.75	202.47
209.21	207.75	207.75	208.24	208.29	208.66	209.62	209.11	208.43	208.69	207.71	209.94	209.53	210.11	208.86	209	209.63	207.85	210.16	209	208.51	208.07	207.69	210.04	210.12	209.01	209.39	210	209.26	209.56	207.16	210.11	206.72	208	208.98	208.69	209.24	209.58	209.55	207.58	208.22	208.21	207.27	208.9	208.89	206.78	207.89	208.74	209.21	208.89
204.71	203.33	202.84	203.08	203.06	204.06	202.66	203.98	203.37	203.76	204.03	205.2	202.92	204.14	201.94	204.48	203.24	205.04	204.93	204.99	203.52	203.85	202.84	204.67	204.01	204.86	203.2	204.34	204.28	202.47	205.77	203.54	203.2	204.42	205.22	203.98	204.92	204.32	203.67	203.4	205.31	203.22	202.73	203.7	204.23	203.03	203.35	205.26	203.4	204.46
208.81	208.28	208.54	208.34	207.88	207	209.41	208.7	209.08	209.26	208.83	209.08	209.83	208.31	207.96	209.8	207.49	208.79	209.61	209.25	208.55	209.05	206.06	208	209.2	209.21	209.59	209.64	208.56	208.95	210.42	207.54	208.65	209.78	208.52	209.54	208.4	207.49	207.82	209.05	208.43	207.87	208.38	207.38	207.89	208.74	209.88	208.26	208.54	209.01
212.64	211.16	212.39	210.98	212.25	212.9	210.58	211.35	210.13	211.76	211.43	211.93	212.02	212.83	211.78	211.83	210.37	212.6	210.99	210.95	211.65	212.04	212.37	213.3	210.3	211.91	212.53	213	211.07	214.11	211.12	210.79	212.58	212.31	212.13	212.65	213.72	210.78	211.8	211.62	211.65	212.48	211.5	212.54	211.05	212.77	212.12	210.71	213.35	212.29
202.08	203.6	203.83	203.62	203.65	203.42	202.99	200.96	202.78	204.34	205	203.01	203.22	204.62	204.77	203.75	203.39	202.64	203.14	202.7	203.63	202.39	202.75	203.19	203.74	203.2	203.58	202.89	203.48	203.01	205.23	202.13	202.94	202.52	203.91	203.99	202.53	204.4	203.79	203.61	205.97	202.96	204.15	203.7	203.79	202.04	204.43	204.38	202.94	202.64
207.81	208.63	208.6	210.88	207.49	206.14	209.93	209.55	207.85	209.5	207.54	207.77	209.01	208.24	208.68	210.6	208.95	208.6	207.84	208.25	206.98	209.45	208.73	208.63	208.93	208.52	208.07	207.55	209.03	208.43	207.44	209.7	207.28	208.2	207.98	208.08	207.04	209.82	208.82	209.12	208.19	208.06	206.93	208.3	209.23	206.79	207.69	208.55	208.73	208.59
204.45	205.88	206.48	207.13	204.39	205.01	205.21	206.53	205.47	206	204.61	205.94	204.22	205.46	204.62	204.66	205.34	205.96	205.62	206.15	206.63	205.36	205.14	205.46	207.25	206.64	205.69	204.61	206.08	207.06	206.45	203.67	206.46	206.64	204.96	205.24	203.91	206.03	205.93	204.92	204.89	205.35	206.99	206.53	205.6	207.17	206.29	206.68	206.09	206.01
197.84	198.63	197.16	198.59	198.15	197.96	199.95	198.53	197.11	196.4	197.13	198.96	198.01	196.97	197.14	199.65	195.78	198.33	197.55	197.79	198.86	199.43	197.56	198.03	196.21	199.34	197.96	197.1	197.27	197.55	199.33	198.18	198.64	198.23	197.48	197.03	198.31	197.94	197.6	196.29	199.24	198.53	199.12	199.54	197.62	197.04	198.61	199.33	198.55	198.84
199.57	200.27	199.9	200.23	199.64	199.47	199.21	200.45	201.15	200.44	199.57	198.63	198.47	200.31	200.83	200.4	201.83	202.11	200.18	200.41	199.95	201.17	202.07	200.75	201.32	201.28	201.03	200.39	199.57	199.47	200.86	200.54	200.96	200.82	201.71	200.88	199.66	198.79	201.5	200.18	200.59	201.24	199.53	200.46	200.18	199.7	199.53	201.39	200.11	200.61
200.63	203.59	201.03	202.49	202.51	201.32	201.94	203.67	200.77	202.34	201.31	203.5	203.45	201.53	201.02	203.99	202.24	201.74	200.66	201.3	202.34	201.4	203.95	202.44	201.89	202.86	202.68	202.25	202.04	202.78	202.42	202.03	201.01	202.45	202.76	202.41	202.23	202.84	201.67	202.4	201.61	202.86	203.65	201.28	200.62	199.98	201.75	204.75	202.51	202.04
200.45	200.59	201.32	201.53	200.56	200.52	201.21	200.2	202.11	199.44	201.23	199.73	201.05	199.7	201.35	200	201.47	200.59	199.31	199.63	200.57	199.11	200.43	198.67	200.19	201.07	199.01	200.55	199.02	200.04	199.2	199.8	201.66	199.92	200.6	199.69	201.39	199.99	200.07	201.53	199.74	200.16	199.85	200.96	200.27	201.2	199.77	201.64	200.76	199.69
211.69	211.38	213.94	211.93	212.06	211.75	213.35	211.17	211.76	210.79	212.54	210.95	210.82	212.05	209.61	211.08	212.34	210.21	212.87	211.79	210.29	211.57	211.69	211.74	211.59	211.38	211.58	211.48	212.02	211.93	211.65	212.15	211.82	213.24	210.52	211.01	212.15	211.15	212.19	210.71	212.99	211.87	212.59	211.44	212.11	211.26	212.01	211.69	212.6	210.51
200.98	200.26	201.5	200.76	200.97	201.04	200.63	199.81	201.31	200.32	202.71	200.64	199.83	199.81	200.01	200.81	200.41	200.88	199.5	201.6	201.26	200.82	200.78	201.95	199.12	201.89	200.31	199.9	201.82	201.11	201.2	200.37	201.03	199.94	199.42	199.75	201.98	202.34	200.78	199.37	200.02	202.89	202.22	199.83	199.97	200.22	200.87	200.46	201.09	200.76
216.79	218.35	217.64	216.46	216.69	217.02	218.24	218.53	217.32	217.07	217.65	218.04	219.22	217.16	216.94	217.94	216.38	217.52	219.45	217.64	216.08	217.49	219.1	218.49	218.09	220.64	216.91	217.93	217.07	218.52	217.95	216.43	219.15	217.62	216.14	217.29	217.23	217.15	217.11	217.94	217.82	216.12	217	218.78	219.59	218.49	217.23	217.04	219.03	218.66
207.37	207.32	208.48	206.94	207.24	207.55	206.45	208.37	208.37	209.09	207.33	207.93	206.98	208.44	207.54	207.98	207.82	207.18	207.22	206.54	207.14	207.91	206.67	208.06	208.4	207.77	207.56	207.11	208.13	207.95	206.95	206.88	206.28	208.59	207.67	207.63	207.19	206.79	207.83	207.24	206.57	207.27	207.3	208.25	206.44	208.05	207.15	206.64	207.86	206.78
217.31	216.76	217.96	217.25	217.65	218.12	217.54	219.29	217.29	217.15	217.8	216.71	216.63	216.69	216.54	217.07	218.78	217.68	216.74	218.92	215.67	216	217.97	218.33	218.36	217.42	219.01	216.17	217	216.32	218.09	217.01	219.47	218.27	219.12	216.54	218.03	217.52	217.85	218.25	219.57	218.44	216.82	216.7	217.08	217.99	218.41	217.73	216.88	216.01
212.67	212.06	213.08	212.75	213.14	213.5	211.9	212.03	210.95	214.05	212.44	211.32	212.9	212.69	213.85	210.73	212.2	210.31	212.21	212.15	214.08	212.26	211.32	212.44	213.16	212.71	212.43	213.51	213.33	212.02	210.99	212.83	210.74	212.01	213.52	212.02	213.36	211.55	212.75	211.89	213.35	212.51	212.02	211.11	212.38	211.74	212.87	212.17	213.49	211.77
198.99	199.73	201.45	199.62	198.7	200	199.28	199.73	199.29	198.63	200.93	198.7	199.89	199.4	199.11	198.72	199.57	199.09	199.61	200.31	199.04	199.05	199.15	197.53	200.16	199.49	199.31	200.47	199.66	200.51	199.43	199.22	199.23	199.29	199.04	199.89	199.69	198.15	197.29	200.44	199.05	199.19	198.84	200.47	199.55	199.48	197.27	197.11	200.42	199.01
207.15	206.34	206.76	208.86	206.34	208.48	207.6	208.03	207.89	207.32	207.08	206.54	208.01	207.63	206.35	208.13	207.61	208.04	207.2	207.51	208.89	207.95	208.53	208.25	206.48	207.02	208.43	207.11	206.02	208.92	208.91	207.44	207.43	207.95	207.54	209.21	208.24	206.78	207.13	206.75	208.04	206.77	206.88	207.77	207.5	206	206.44	208.1	207.36	207.89
203.01	202.39	203.55	203.66	205.04	202.8	205.25	203.06	203.47	204.23	203.56	202.92	202.26	201.57	203.48	203.58	203.16	203.67	201.74	203.8	202.84	203.37	201.59	205.15	204	203.87	203.41	201.93	203.85	204.55	203.62	203.1	202.85	205.17	202.61	203.99	202.61	203.25	202.35	203.16	203.27	202.41	203.26	204.1	202.35	202.53	202.59	203.41	202.57	204.25
199.8	199.08	199.8	198.66	198.77	198.81	198.22	199.73	200.08	200.24	199.73	198.46	200.38	198.95	199.18	199.36	198.23	198.22	200.42	198.07	199.72	200.92	199.01	199.51	199.13	199.02	200.41	199.21	199.96	198.6	198.04	198.39	199.27	198.56	197.6	199.21	197.9	200.14	198.79	198.91	201.25	198.48	199.8	199.34	200.1	198.61	197.13	198.03	201.01	198.75
211.08	211.63	213.64	212.23	212.8	212.2	211.8	212.42	211.59	212.18	209.38	211.75	209.86	212.85	212.56	211.53	213.42	211.46	212.09	211.83	211.63	209	211.17	214.01	213.73	211.8	210.36	211.3	211.31	212.69	211.6	212.43	212.46	211.38	212.24	211.17	211.01	211.23	211.29	211.59	212.51	210.44	210.86	210.99	212.55	211.87	212.73	211.77	212.08	210.69
204.28	203.53	204.71	203.95	202	202.31	203.24	203.6	203.39	203.43	203.02	204.3	204.26	203.38	203.34	203.29	204.79	204.46	202.75	203.06	202.5	205	203.72	202.68	203.36	204.31	203.58	205.24	203.37	203.08	202.44	204.63	204.58	203.27	203.2	204.09	205.83	202.03	202.37	203.98	202.32	203.16	204.93	202.94	204.36	205.71	204.63	203.8	204.27	205.38
210.57	210.14	208.62	210.26	211.01	209.68	209.44	210.68	210.25	210.61	209.09	210.95	210.06	209.65	209.34	209.75	209.18	208.53	209.83	208.52	209.64	207.33	210.16	208.77	208.99	209.02	209.96	208.39	208.48	208.77	210.2	209.08	207.87	209.15	209.05	208.35	209.36	209.1	210.32	209.26	207.87	209.95	209.79	208.52	208.94	207.4	207.91	210.58	209.48	209.54
204.8	204.54	202.65	202.55	204.03	203.98	202.69	203.63	203.88	204.69	202.27	202.49	202.61	204.6	204.47	201.26	202.79	202.61	203.22	203.88	202.41	204.25	203.25	204.01	202.25	203.67	203.38	203.57	203.49	205.08	202.77	203.95	203.82	203.75	203.4	203.41	204.11	202.51	203.44	202.94	204.09	203.64	203	204.31	203.5	203.37	202.87	203.16	201.48	203.64
208.39	210.14	208.58	208.93	207.93	208.54	208.76	209.31	208.54	208.53	209.85	209.04	207.99	207.54	207.31	207.83	210.6	208.12	206.79	210.04	209.54	209.75	211.11	208.81	209.16	208.44	209.19	209.44	207.88	206.96	205.92	208.32	208	208.11	208.65	208.92	209.95	208.55	208.6	208.54	207.56	208.18	208.63	208.03	208.01	209.23	208.68	209.63	210.02	209.49
207.79	209.48	207.66	207.57	207.55	207.7	206.17	208.1	206.26	208.57	209.12	209.28	206.69	207.93	206.73	207.92	208.21	206.93	207.88	208.18	207.54	207.86	209.34	209.61	208.07	208.59	208.26	207.8	208.19	207.56	206.98	208.5	207.76	208.84	208.19	207.11	208.11	208.22	208.56	209.01	208.14	207.5	207.46	207.56	208.18	209.5	207.85	208.79	207.74	207.15
208.68	210.1	208.7	207.64	208.59	211.25	208.95	210.17	211.31	210.49	209.6	209.88	208.92	208.61	210.6	208.66	209.79	209.88	210.44	208.83	210.22	210.25	208.6	208.02	208.51	210.38	210.81	208.38	211.42	209	210.16	209.33	210	209.86	208.94	209.46	211.18	210.16	209.94	209.84	208.05	209.85	209.48	210.72	208.93	208.98	208.61	209.93	208.94	209.41
204.75	207.35	203.71	205.53	203.9	205.09	203.36	204.45	204.25	204.86	203.32	204.48	203.48	203.22	204.55	203.15	203.54	204.34	205.13	205.57	205.65	204.5	204.49	204.26	205.97	205.76	203.84	204.87	205.02	205.39	202.62	203.41	204.52	203.82	204.83	204.3	205.78	205.83	204.85	204.59	203.74	204.72	204.25	205.11	204.64	204.48	203.68	203.55	204.8	203.02
210.85	210.64	212.39	212.23	211.63	212.55	212.52	210.59	210.87	210.55	210.14	213.13	211.56	210.47	212.21	212.61	213.74	212.23	211.4	212.72	211.69	212.97	211.06	211.93	212.82	210.99	210.85	210.94	211.94	212.86	211.85	210.91	212.42	211.2	211.22	212.93	211.17	211.63	212.43	211.08	210.68	211.33	212.53	210.49	212.73	210.99	212.48	212.07	210.57	210.9
206.47	203.26	205.57	204.86	205.48	207.53	204.95	204.17	204.57	204	204.72	205.5	205.73	204.47	204.35	204.94	204.67	204.89	204.74	203.46	203.88	205.12	204.99	205.2	205.47	206.19	205.39	206.07	205.16	203.29	205.63	205.73	205.32	204.25	205.04	205.1	205.72	205.99	205.46	205.13	203.74	205.78	204.3	206.4	206.68	204	206.24	204.1	206.05	205.05
194.29	195.14	193.57	194.33	193.53	193.47	194.86	194.88	193.24	195.19	194.66	194.14	195.16	194.31	195.9	194.46	195.19	193.8	194.58	195.09	193.55	193.24	193.32	191.44	195.91	193.23	194.15	194.34	193.02	194.01	195.24	194.73	192.28	194.41	194.55	194.17	194.61	193.48	195.04	194.41	194.01	193.53	194.22	194.59	195.56	194.49	193.86	193.06	194.55	193.7
202.25	201.79	201.8	203.57	201.15	202.08	201.04	202.7	200.34	199.63	200.54	201.23	200.86	201.14	202.03	201.74	199.98	198.97	201.22	201.45	201.93	202.34	201.36	201.46	200.7	201.11	201.31	201.63	202.56	200.83	201.04	201.96	199.7	200.98	199.72	200.5	201.07	201.32	200.59	200.5	202.14	203.93	201.69	202.58	202.72	202.68	201.34	200.08	200.96	201.24
218.62	218	216.42	216.49	217.64	219.9	216.21	216.98	218.81	215.82	217.66	216.42	217.41	218.49	219	218.89	218.3	218.41	219.03	218.79	215.09	217.37	216.6	218.85	217.94	218.33	217.75	217.57	219.07	219.12	219.27	217.92	217.97	218.04	220.17	218.62	216.29	217.8	217.34	216.64	218.07	217.92	218.78	218.36	217.74	218.81	219.22	217.09	217.89	216.95
203.89	204.97	203.41	204.22	202.89	203.87	202.98	203	202.58	204.04	203.52	202.25	203.27	204.42	204.3	204.77	205.14	203.96	204.69	204.26	203.35	203.23	204.31	205.02	203.81	202.68	203.96	204.32	203.41	204.41	203.66	202.96	202.24	202.64	203.95	204.28	203.52	203.15	203.64	202.11	202.27	204.35	203.65	203.27	203.28	203.19	205.09	204.31	204.16	203.43
216.58	216.49	217.5	217.68	217.42	217.39	217.54	216.77	218.16	218.34	217.23	217.5	217.04	217.37	217.26	218.03	217.56	217.51	216.11	217.58	215.18	216.94	216.58	217.69	215.99	217.66	217.51	216.43	216.68	216.23	216.01	218.19	217.84	217.23	217.56	216.87	215.54	216.08	217.29	217.55	217.9	216.12	216.67	217.34	216.96	216.11	215.91	216.84	217.73	216.8
200.67	200.34	200.56	199.22	200.55	200.31	199.33	198.78	200.53	200.81	200.03	200.63	201.37	200.52	199.97	200.22	199.88	199.15	199.38	200.26	199.12	201.57	199.67	200.72	199.77	201.64	199.72	200.98	202.09	199.79	200.86	199.19	198.9	200.96	200.21	200.29	200.2	200.63	200.83	198.94	199.54	200.31	200.69	200.1	200.37	198.56	201.11	200.87	199.4	202.56
208.33	208.55	208.13	208.96	206.29	205.71	207.87	207.62	208.02	207.41	208.44	209.56	206.5	209.1	207.21	206.32	208.09	208.92	208.29	207.28	208.37	207.02	208.29	209.06	207.08	206.76	208.34	206.96	207.45	208.67	206.44	207.08	205.62	209.23	207.92	208.11	207.97	208.23	207.62	204.71	207.51	207.93	206.95	207.39	207.12	208.05	206.47	206.47	206.85	206.98
200.97	200.99	200.75	200.74	199.77	199.34	201.11	200.11	200.64	201.3	200.58	199.89	200.24	201.17	201.45	198.95	199.51	200.09	201.03	200.45	200.64	199.95	200.4	199.85	200.35	199.23	200.21	200.59	199.79	201.2	199.13	200.42	200.08	200.48	201.19	200.25	201.16	200.3	201.08	200.23	200.34	199.89	199.94	198.79	201.6	200.22	199.75	200.33	200.11	200.22
203.34	201.12	201.43	200.72	201.16	202.47	203.08	203.77	202.05	201	201.5	200.13	203.35	203.39	202.1	202.22	200.98	201.8	202.27	202.14	202.5	202.68	201.84	202.89	202.97	203.52	201.01	201.39	202.77	201.71	201.53	202.97	201.5	202.06	202.4	201.1	202.68	202.33	202.47	202.17	202.33	201.9	201.66	201.07	202.53	203.33	203.02	202.94	203.32	203.29
208.06	207	209.24	209.68	208.3	208.62	208.35	208.61	208.94	209.58	208.31	207.82	209.05	208.34	209.16	209.69	207.67	208.49	207	209.74	208.49	208.62	207.91	207.84	207.07	208.07	207.82	207.89	209.79	207.99	208.16	208.52	208.03	208.73	208.54	208.41	209.26	207.35	207.41	208.52	208.23	209.23	208.94	208.19	207.45	209.37	208.13	208.81	209.13	209.3
212.48	212.31	212.25	211.31	212.72	213.1	211.56	212.26	213.06	212.52	210.77	212.51	212.83	213.18	213.22	212.19	211.61	209.73	210.01	212.79	212.61	212.22	212.02	212.91	212.69	211.71	211.79	211.22	210.76	211.4	211.08	210.81	212	211.99	210.92	212.72	211.95	212.18	211.85	212.56	212.28	209.76	211.42	212.93	211.55	213.15	212.68	212.32	213.59	211.21
205.6	207.57	206.17	206.12	206.86	207.04	206.61	205.98	205.92	207.46	206.26	207.08	205.26	206.55	206.47	206.52	206.93	207.17	207.36	206.15	206.49	207.83	205.87	205	206.22	207.11	207.78	206.01	206.76	207.41	205.14	206.16	205.9	208.67	206.05	205.43	206.24	206.49	205.48	207.08	207.48	208.51	207.27	205.1	205.91	204.54	207.66	207.14	206.71	206.52
210.12	210.12	209.66	209.56	208.67	209.27	210.36	210.71	210.17	208.93	209.63	210.34	208.41	209.39	209.36	208.17	208.89	210.55	209.61	210.23	208	207.12	209.79	208.51	209.61	210.61	210.08	210.24	210.45	209.98	208.51	208.47	209.23	208.3	208.95	210.15	209.33	210.08	210.1	211	208.59	210.27	209.75	210.3	209.88	210.28	208.73	209.35	209.34	208.92
200.33	198.4	198.1	199.53	201	198.52	198.02	198.21	198.88	199.77	200.04	199.46	201.08	198.55	199.19	197.4	200.27	199.11	198.96	198.15	198.6	199.68	199.83	198.84	197.39	198.37	200.79	197.57	197.79	200.35	200.19	199.81	200.04	197.53	199.16	198.61	199.95	201.63	199.33	198.74	201.12	199.93	197.97	198.16	200.44	201.15	199.48	200.76	199.74	198.69
212.75	213.25	212.46	212.75	212.12	213.15	214.42	214.26	213.48	212.46	213.12	213.12	213.29	212.64	212.65	212.92	213.66	214.06	211.49	212.28	213.07	212.65	214.54	213.17	214.18	212.41	212.36	212.7	213.12	213.54	214.06	213.68	213.05	212.84	212.57	212.64	213.17	213.65	211.92	213.61	212.97	214.16	212.79	213.29	213.36	213.46	213.65	213.22	212.56	213.66
209.03	209.34	209.32	208.33	209.84	207.95	208.75	209.5	208.17	209.53	208.53	208.18	209.06	209.28	209.1	210.99	207.36	209.88	208.19	209.89	209.18	209.27	210.14	209.38	210.17	209.87	210.69	208.27	208.89	208.63	208.33	210.64	208.97	209.88	209.97	209.95	208.86	208.73	210.02	211.82	208.81	210.03	207.93	209.48	208.71	207.21	208.32	208.52	211.26	209.58
200.88	199.4	200.97	199.73	199.16	201.25	201.05	199.71	199.62	199.37	198.72	199.47	200.97	199.36	201.08	200.28	201.44	199.47	200.12	201.66	201.69	201.27	200.15	199.91	201.92	199.38	200.43	200.84	200.33	198.85	202.05	199.16	200.56	201.04	198.75	199.73	202.49	199.95	201.08	201.38	201.74	200.31	202.4	201.95	201.83	201.22	200.54	201.27	200.71	200.48
217.99	220.32	217.42	216.08	217.71	219.27	218.71	217.41	218.77	218.42	216.79	219.17	217.92	216.44	218.94	217.13	217.7	217.86	217.77	218.34	219.79	219.5	217.35	218.93	218.66	217.69	216.91	220.1	217.27	216.13	217.73	218.09	217.39	217.75	217.24	218.11	217	218.87	218.1	217.95	218.86	219.52	216.83	216.99	216.91	218.37	217.26	217.72	217.51	219.07
204.98	205.38	205.06	204.34	203.48	205.02	204.93	204.73	203.37	205.1	205.65	204.26	203.68	205.36	204.76	204.6	203.92	205.07	203.34	205.23	204.81	205.13	204.35	203.97	204.68	202.39	204.92	204.94	205.63	204.03	205.61	203.61	204.4	202.8	205.29	204.64	205.25	206.01	203.78	203.87	203.43	204.64	203.47	204.68	203.6	203.07	203.67	205.06	203.86	204.57
217.52	217.62	217.89	215.57	216.99	215.39	216.37	217.64	216.19	216.5	216.08	216.29	216.89	217.81	217.48	218.01	215.63	216.74	217.3	216.28	217.03	216.92	216.47	218.82	217.59	217.14	215.12	217.48	216.18	217.63	216.34	218.38	215.58	215.22	217.23	217.32	215.42	215.77	216.64	216.35	216.09	217.09	218.02	216.39	216.93	217.44	217.45	218.48	217.38	217.5
207.31	209.68	209.58	207.27	211.05	207.89	210.22	210.25	208.22	209.79	208.88	208.99	209.81	209.56	210.15	208.82	208.26	209.55	210.18	209.46	209.65	208.94	208.82	209.47	207.64	209.52	209.48	209.82	208.4	206.22	210.4	210.72	210.35	208.6	207.3	208.62	208.66	207.82	209.21	208.55	208.3	211.49	207.49	208.83	209.12	209.38	208.79	209.09	207.81	208.47
201.15	202.71	200.66	203.21	202.73	202.23	202.38	203.49	203.78	202.57	202.7	203.34	202.34	201.62	202.48	202.51	203.09	201.63	203.43	202.17	201.28	206.33	202.09	202.8	203.35	204.59	202.8	203.34	203.78	202.77	201.99	204.99	203.21	203.46	201.89	200.73	203.32	203.23	202.3	202.45	202.13	202.31	202.43	201.62	203.79	201	203.58	202.93	202.2	203.23
207.96	208.91	210.21	209.34	207.66	208.66	209.12	207.74	207.77	209.64	207.4	210.09	209.22	208.13	209.98	208.33	208.49	209.04	209.01	207.65	209.34	207.82	209.04	209.01	208.96	207.58	207.86	208.26	209.77	207.18	209.8	207.49	208.62	208.63	208.08	208.03	208.79	207.22	210.59	210.61	208.41	209.35	208.16	207.91	208.82	209.31	210.09	208.71	207.4	206.93
205.92	207.02	206.8	207.86	207.29	207.73	206.91	208.54	207.92	207.8	208.12	208.47	208.61	207.38	206.82	208.03	207.73	208.27	208.25	207.65	208.85	207.89	208.63	208.79	207.18	207.42	207.62	208.19	208.6	207.79	208.08	207.26	208.14	206.24	207.26	208.89	208.14	208.2	206.81	207.44	208.35	206.62	208.07	208.21	207.27	206.49	208.18	208.22	208.17	207.44
207.2	206.94	206.35	208.39	208.96	207.89	206.4	206.95	207.38	205.22	205.7	206.76	207.98	206.18	207.94	208.15	208.91	208.41	207.41	207.83	207.86	207.3	207.66	206.74	206.78	206.08	206.52	206.9	208.5	207.78	206.54	205.5	207.64	208.01	209.22	207.14	207.04	207.51	207.55	207.58	208.8	207.43	207.39	207.88	207.61	207.68	208.46	206.85	207.96	207.54
198.12	199.47	199.38	198.8	199	198.29	198.84	197.42	200.61	199.23	200.17	199.68	199.01	199.31	199.12	199	199.73	199.58	200.07	199.28	198.67	199.3	200.54	200.2	198.74	200.28	198.87	198.31	199.45	198.25	198.76	199.53	198.96	199.12	201	198.62	200.21	200.62	198.96	199.55	200.06	198.43	199.57	199.16	199.24	198.65	198.13	199.56	198.94	198.29
204.46	202.22	202.9	203.02	201.22	202.88	203.54	203.04	201.24	202	203.68	204.71	202.7	202.21	202.42	202.07	204.42	202.61	204.84	202.26	203.23	206.01	202.45	202.48	203.86	203.59	203.84	204.07	202.03	203.06	204.27	202.74	205.02	203.97	204.25	201.49	204.16	202.68	203.37	203.29	201.45	203.91	203.12	204.45	202.62	201.79	203.17	204.4	204.07	201.82
204.56	203.72	204.47	202.94	204.14	204.22	203.36	204.09	204.47	203.87	203.77	202.65	204.33	202.96	204	205.74	204.6	204.07	203.23	203.9	203.61	203.77	201.99	203.86	202.76	205.05	203.75	203.18	203.84	202.01	204.85	202.19	202.55	203.12	202.74	204.07	204.56	203.2	202.65	204.49	203.72	205.85	203.55	203.81	203.89	204.4	204.59	203.9	203.56	204.61
200.27	199.37	201.76	199.31	199.15	198.93	197.95	201.16	199.15	198	201.19	200.26	200.95	199.32	198.41	198.65	199.21	199.18	198.9	199.65	199.33	200.68	199.72	199.77	199.57	199.26	200.01	200.07	199.57	200.12	200.39	199.12	200.24	198.11	198.88	198.57	199.16	198.75	200.82	197.51	199.26	199.87	199.81	198.79	200.75	198.66	200.64	197.71	199.13	200.09
202.08	202.29	201.59	201.62	202.01	202.58	202.22	203.13	202.76	201.88	202.06	202.63	203.71	200.87	202.81	201.99	202.99	202.3	202.09	201.99	202.82	201.61	202.57	202.46	202.07	203.28	202.28	202.58	202.46	201.39	203.39	203.6	201.45	201.67	202.09	202.89	201.17	201.22	202.21	202.06	202.12	201.94	202.14	202.23	202.63	202.16	201.11	201.59	201.99	203.38
204.42	204.81	204.41	203.31	204.1	203.22	203.24	203.27	202.46	203.95	204.98	203.33	204.23	203.69	205.21	202.84	203.59	204.06	203.13	204.01	202.98	203.15	203.96	203.31	203.13	203.59	204.45	203.63	203.62	203.8	203.9	202.75	203.75	202.52	203.68	202.58	202.73	204.36	205.24	203.2	202.63	202	204.14	203.62	202.24	202.51	202.96	204.77	205.11	205.58
206.21	206.49	206.95	206.75	206.48	206.95	205.34	206.44	205.82	205.91	207.18	207.73	207.5	205.8	207.36	205.11	204.7	206.13	206.4	205.67	206.34	205.83	206.45	207.52	208.68	207.51	206.08	203.9	205.49	204.73	207.06	206.16	205.02	205.07	205.39	207.31	206.72	207.08	207.61	206.02	205.4	206.92	207.12	206.46	207.22	206.58	206.84	206.39	206.14	207.03
204.06	201.73	202.26	202.91	202.57	202.96	202.98	203.49	202.56	202.67	202.85	202.39	202.66	202.06	202.2	203.64	204.74	202.6	202.18	202.99	202.46	201.98	204.23	204.68	204.6	203.38	203.97	202.05	203.25	202.97	202.63	203.71	201.97	202.57	201.85	201.84	202.8	204.08	203.95	204.8	204.77	203.36	204.06	202.78	202.77	204.13	200.99	202.95	205.08	203.64
208.58	209.52	209.05	209.4	210.16	208.69	207.8	209.34	209.05	209.72	209.55	210.06	210.96	210.29	209.63	209.11	207.43	209.39	209.36	209.25	208.53	211.15	210.27	208.5	208.68	208.63	208.86	207.49	208.66	209.43	209.6	208.25	208.9	209.65	208.99	210.28	209.56	209.54	208.6	209.94	210.39	209.86	209.07	208.87	209.6	209.76	210.19	209.29	210.9	207.9
201.03	200.6	200.47	200.65	200.71	201.59	199.85	201.58	201.12	199.51	200.18	199.01	199.52	200.11	199.45	200.01	200.3	200.37	200.28	201.53	199.5	199.03	200.14	199.94	200.76	201.77	199.34	201.06	201.24	200.09	201.23	200.6	200.23	202.68	200.78	199.96	201.23	199.25	200.61	199.91	199.91	201.48	201.98	200.51	199.66	200.2	201.3	200.35	200.84	200.52
215.4	217.03	217.5	217.88	218.23	217.72	217.61	218.23	215.64	216.55	217.28	215.62	216.08	216.69	217.52	216.63	217.79	217.03	216.05	217.88	217.3	216.9	216.37	216.26	218.54	216.68	218.3	216.43	215.64	218.37	216.11	217	217.34	219.06	218.89	217.01	217.14	217.56	218.57	215.98	216.09	218.21	215.32	216.43	217.94	217.21	214.82	217.99	217.24	217.9
208.81	208.43	209.29	208.48	208.78	208.25	207.89	208.96	209.64	208.03	209.76	208.17	207.48	209.17	207.18	208.89	206.99	206.71	208.76	207.91	209.97	207.21	209.5	208.15	209.03	207.82	208.78	209.25	208.6	208.34	209.86	209	207.22	209.1	207.69	208.31	209.4	209.28	209.46	207.55	209.67	209.69	210.21	206.69	208.76	209.47	207.92	208.21	206.82	209.06
210.92	211.38	210.32	211.16	211.53	211.86	211.29	211.96	212.33	210.86	211.38	210.83	211.04	212.79	210.1	211.94	211.42	212.36	210.14	211.55	212.61	212.37	212.91	211.48	212.74	212.23	213.67	210.6	212.48	213.07	211.64	210.28	210.61	211.54	211.88	212.23	209.74	210.96	212.93	212.52	213.37	210.94	211.9	212.65	211.49	212.66	211.74	212.21	212.34	210.58
214.39	213.53	212.68	212.82	213.04	213	212.79	212.68	214.12	211.44	211.96	212.58	212.64	212.32	212.36	211.8	211.88	212.08	210.99	214.42	212.37	212.87	212.74	211.2	211.58	212.29	212.91	212.09	213.41	211.86	213.33	212.95	211.88	212.88	212.72	213	211.17	213.01	212.12	211.79	211.31	211.97	211.5	212.16	212.65	212.14	211.45	210.32	211.6	211.61
211.31	213.3	211.41	211.13	211.57	211.52	213.91	210.74	212.01	213.82	211.42	213.67	210.92	210.9	211.91	209.86	212.51	212.06	212.28	212.14	213.95	210.99	212.91	214.38	210.05	210.64	211.17	211.83	213.66	212.05	212.84	211.69	212.28	211.97	211.37	211.28	212.53	211.28	211.82	212.13	210.43	212.04	212.79	213.11	213.59	210.52	210.37	212.88	211.63	213.76
207.78	208.45	206.7	208.03	208.58	207.12	208.57	206.76	207.77	207.37	208.56	208.53	207.09	208.26	208.4	207.72	208.26	208.58	207	207.42	205.85	207.51	208.83	207.99	207.33	207.45	207.93	209.05	207.99	207.24	208.87	208.07	207.72	208.08	207.07	208.08	207.53	207.13	207.97	208.07	206.75	208.13	208.64	208.59	208.64	208.68	206.7	207.93	207.61	207.82
205.02	202.79	205.33	206.67	204.42	205.11	205.28	204.69	206.24	203.97	203.85	204.5	205.76	204.07	205.67	204.31	205.09	204.67	204.18	205.27	205.13	203.72	204.85	205.64	204.72	204.35	204.46	205.68	204.65	205.31	207.01	204.88	204.24	205.44	205.63	204.7	206.27	205.22	202.73	205.14	202.29	204.64	204.57	205.32	204.91	204.08	204.7	203.64	203.16	205.2
212.82	210.37	211.95	210.13	212.26	212.25	212.46	211.22	212.85	212.06	212.24	211.22	212.12	211.28	211.85	212.82	210.92	211.47	212.05	209.76	211.89	212.22	210.06	211.51	211.94	212.06	211.68	212.6	211.98	212.83	212.08	211.64	211.65	211.3	210.65	211.1	210.73	212.21	211.17	209.74	212.05	211.54	211.43	211.14	212.2	211.18	212.08	213.17	212.87	211.8
217.83	217.64	217.14	216.85	217.84	217.03	217.09	216.98	217.84	217.31	218.12	217.13	217.94	218.27	218.08	216.07	217.84	216.93	219.24	218.95	217.86	217.76	218.37	218.07	217.51	217.42	217.84	217.05	218.77	216.63	217.81	218.48	218.77	219.61	216.22	216.96	217.4	216.59	217.82	217.65	217.82	215.85	217.83	216.96	218.1	219.37	217.65	217.47	218.89	217.68
210.82	208.77	209.31	208.36	208.71	211.04	209.35	210.11	208.89	208.18	210.62	210.88	211.98	209.93	210.34	209.9	210.41	209.89	211.51	211.15	209.26	208.44	209.45	208.82	209.75	210.97	210.17	208.76	208.56	208.42	209.62	209.32	210.16	209.36	209.36	209.38	209.94	210.93	210.63	209.6	209.8	208.85	209.22	209.09	208.49	209.5	208.61	209.75	210.7	210.34
209.03	211.07	207.54	209.25	209.72	207.46	207.88	208.6	207.16	208.64	209.09	207.81	209.64	207.98	207.65	208.02	209.97	209.49	207.53	208.11	208.26	209.16	208.31	209.81	208.4	210.36	208.7	207.73	207.95	209.54	208.89	207.6	208.88	207.27	208.54	210.11	208.15	209.75	210.61	208.95	208.01	209.92	207.83	207.23	208.97	209.71	209.19	209.37	209.3	210.56
212.86	213.17	213	214.21	212.31	213.31	212.93	212.41	212.84	213.51	213.09	213.65	213.36	215.67	212.69	212.59	213.87	211.46	212.29	212.7	212.26	213.86	212.86	212.33	214.39	212.32	213.35	211.82	212.98	214.6	214.24	213.12	211.8	211.5	212.08	214.57	213.69	213.65	213.21	212.32	214.4	215.59	212.89	213.53	212.94	211.7	213.87	213.74	213.2	213.02
202.15	201.54	201.97	202.01	202.12	203.12	201.5	202.64	201.94	202.85	202.56	200.71	202.07	203.86	203.44	201.52	202.12	203.06	203.14	202.96	204.07	202.34	202.02	201.03	203.11	202.7	201.33	202.45	202.66	202.95	203.43	202.57	202.73	203.31	202.36	203.37	202.29	201.62	202.76	202.79	202.61	201.75	202.97	201.63	203.19	202.03	202.87	202.59	204.15	203.84
207.05	207.03	209.09	207.35	205.82	208.32	207.06	207.17	208	208.05	208.28	207.83	208.97	207.46	206.89	206.23	209.14	206.74	208.83	207.74	206.85	209.14	207.84	208.01	207.59	207.42	207.68	206.85	207.04	208.18	207.59	207.89	206.71	208.14	207.88	207.96	206.09	208.48	207.44	206.45	208.07	208.5	207.97	207.49	208.01	206.96	207.68	208.44	208.36	207.69
201.12	200.55	201.21	200.62	199.99	200.54	201.35	199.94	200.77	199.92	200.39	199.97	200.26	201.08	201	199.79	201.15	200.41	200.54	199.46	199.04	201.1	200.45	199.78	200.96	200.46	199.27	200.6	200	200.68	199.34	200.71	201.87	201.73	201.25	199.82	199.51	199.84	200.81	200.69	200.15	201.19	200.27	198.47	199.62	200.59	199.78	198.77	201.31	200.47
217.71	217	217.69	216.82	217.05	217.4	217.84	217.57	216.35	218	218.21	216.57	216.24	216.28	215.75	219.23	216.51	217.79	218.14	217.98	218.04	216.98	215.71	218.46	217.11	217.91	216.19	219.07	216.45	216	216.93	216.17	217.34	217.87	217.79	216.92	216.66	217.49	216.21	216.98	215.82	216.35	216.52	217.22	218.22	217.48	216.16	216.97	217.39	215.96
207.92	208.18	209.45	206.28	208.07	209.85	209.2	208.06	210.35	209.41	208.8	208.74	208.05	209.32	209.93	207.75	208.38	207.39	208.45	208.4	208.58	209.29	209.02	208.26	208.06	207.84	208.07	209.61	207.95	209.72	210.34	208.83	209.03	207.52	207.76	208.79	208.4	208.41	209.24	208.58	208.75	207.3	208.25	208.64	209.64	210.07	208.6	207.78	206.92	209.05
207.2	207.43	205.99	207.1	207.23	208.02	208.43	208.66	205.94	207.86	207.57	206.56	209.95	208.08	206.24	208.43	206.98	206.64	207.67	208.16	208.08	207.7	208.7	206.24	209.37	207.06	207.32	208.45	209.1	209.44	206.22	208.48	207.12	206.98	206.92	207.52	208.87	209.14	207.9	208.14	208.05	208.19	207.52	208.36	206.96	207.08	207.44	206.79	208.39	206.89
208.7	207.58	207.86	206.92	208.15	208.27	209.14	207.73	206.74	206.57	206.82	207.93	208.14	207.93	207.15	208.31	207.59	208.5	208.29	206.96	206.75	209.52	207.74	208	207.63	206.76	207.57	208.74	207.02	208.75	208.38	206.05	207.99	208.18	206.96	208.44	207.19	207.56	208.01	208.67	208.64	208.98	208.7	205.65	208.22	208.48	207.97	208.46	208.87	207.32
212.21	212.3	213.39	212.66	211.58	212.62	213.99	213.89	213.09	211.38	212.87	213.65	214.9	213.46	211.6	212.69	212.91	211.72	213.34	213.7	212.95	213.85	213.84	213.52	212.33	212.46	214.42	212.75	212.18	214.98	214.11	213.1	212.71	212.35	212.56	212.23	212.7	212.09	211.96	213.84	213.16	215.02	212.82	213.44	214.03	212.98	212.83	212.93	212.92	213.5
194.16	193.93	195.82	194.02	192.83	193.44	193.63	194.52	192.75	195.3	194.38	196.69	194.05	195.18	194.21	193.75	192.85	192.63	193.71	195.04	193.41	194.84	192.95	194.61	194.6	193.69	195.09	194.32	194.65	193.28	194.68	193.46	196.01	194.74	193.1	194.05	194.56	193.01	192.94	194.7	193.89	193.28	194.73	194.68	193.72	193.66	192.02	194.17	193.41	193.63
208.54	209.04	208.6	209	209.16	210.14	206.9	209.25	209.64	207.58	209.77	207.82	208.48	210.1	209.81	208.51	208.47	208.73	208.19	209.22	209.5	207.72	209.05	208.68	209.9	208.65	208.21	208.1	209.18	208.49	207.83	207.19	208.63	208.24	209.43	209.7	209.65	209.61	209.11	209.01	209.19	209.76	208.78	208.09	208.71	207.71	207.36	210.14	209.37	208
208.07	208.17	208.26	208.04	206.92	206.37	208.35	207.19	208.71	209.95	207.73	208.1	207.43	209.57	207.95	207.68	207.62	208.45	207.37	209.55	207.45	206.34	206.7	207.79	207.35	207.68	209.51	208.56	208.05	207.4	207.69	206.56	208.36	208.57	206.89	208.01	207	206.09	207.98	206.96	209.34	210.49	208	206.71	207.29	207.71	209.27	208.49	207.34	207.57
216.81	216.93	218.17	217.98	216.91	217.83	218.58	216.66	218.32	219.43	217.72	217.77	218.03	217.8	218.09	217.09	217.88	218.29	218.99	218.47	220.18	216.49	219.11	215.67	217.86	218.9	218.56	217.37	218.49	218.71	216.55	217.74	218.93	218.42	218.6	217.43	217.79	217.83	216.24	216.72	218.6	217.98	218.64	216.92	218.56	217.41	217.75	217.27	217.94	219.29
204.75	205.09	203.48	204.15	205.29	204.97	202.67	202.99	203.67	204.36	202.86	203.64	205.67	203.72	204.1	204.01	204.51	204.73	204.74	203.33	201.42	203.62	201.3	204.52	204.46	203.22	202.94	203.93	205.06	204.38	202.33	202.84	203.59	205.08	203.42	203.47	203.87	205.62	204.98	203.86	203.99	204.84	202.93	204.49	204.13	202.46	204.1	204.1	204.09	204.09
210.61	209.21	209.79	210.27	209.14	209.12	209.69	208.93	208.46	211.85	208.47	208.25	209.92	209.29	210.69	211.32	209.25	207.35	209.41	209.65	209.27	208.14	208.64	209.55	209.48	209.34	209.41	209.36	210.92	211.06	209.55	208.9	209	209.99	210.35	209.73	209.3	209.78	209.75	208.43	209.46	210.95	209.24	210.1	210.16	209.59	207.04	209.34	208.06	209.43
209	207.73	209.01	207.45	208.96	210.01	208.3	207.92	208.07	208.06	208.38	208.18	208.16	209.42	207.97	208.85	208.07	210.89	209.34	208.64	209.33	209.89	209.33	209.52	208.52	207.38	206.37	208.03	207.47	207.55	208.14	208.64	207.81	208.21	208.62	209.81	208.11	206.84	208.29	209.06	208.74	208.95	209.57	208.91	208.86	210.13	209.49	209.08	209.48	207.61
208.91	211.14	208.11	208.52	209.27	208.47	209.18	208.84	208.23	206.96	209.63	207.61	209.1	210.75	209.89	208.17	209.67	208.92	210.49	209.09	209.37	210.1	210.26	209.31	210.17	209.56	209.35	210.9	210.44	210.01	208.69	208.83	209.61	209.62	209.84	209.67	210.54	209.04	207.81	210.11	209.61	210.01	209.25	209.98	209.13	209.78	211.61	209.49	208.09	211.17
210.15	211.47	212.75	211.06	211.13	210.83	211.97	212.82	211.47	210.63	212.22	209.93	212.27	212.15	211.16	213.2	210.66	213.1	210.19	211.3	211.77	213.22	211.04	211.32	212.73	210.39	213	210.51	210.47	210.59	211.15	213.43	211.66	210.37	210.51	210.53	213.3	212.12	210.65	210.74	211.3	211.43	211.29	211.61	211.52	210.85	212.22	213.1	212.24	210.24
212.45	211.74	211.49	211.78	210.39	212.31	211.66	210.66	213.17	210.54	212.86	212.27	211.94	211.68	211.14	210.38	212.91	211.7	209.72	212.18	211.66	210.88	211.59	211.27	211.39	208.99	211.35	211.5	211.44	210.65	211.36	210.36	211.34	212.56	211.71	210.71	211.79	212.22	211.25	210.85	212.35	212.2	210.26	212.65	212.58	211.91	210.37	210.26	210.61	211.23
207.03	205.74	207.69	207.24	206.88	205.76	206.22	206.3	205.95	205.89	206.26	204.89	206.43	206.77	206.8	207.11	206.5	205.47	206.06	205.17	207.42	204.52	207.04	205.63	206.68	205.68	205.65	206.19	207.18	206.51	205.65	206.69	205.35	206.55	207.45	205.92	206.23	206.18	204.84	205.9	207.82	206.12	206.66	204.6	204.75	205.88	205.73	207.26	206.18	205.15
203.98	203.73	202.75	202.82	203.76	203	202.45	205.19	204.37	203.96	204.48	204.01	203.49	204.27	204.59	204.38	203.97	203.16	204.86	204.76	203.73	203.92	203.3	203.31	202.9	205.5	204.65	203.46	204.04	203.6	204.33	204.63	202.87	203.86	204	204.96	204.38	202.19	204.3	203.38	204.02	203.41	203.63	204.39	204.46	202.48	202.97	203.23	203.24	202.32
195.49	193.56	196.09	194.75	196.52	195.68	194.12	196.38	195.42	195.2	196.02	194.63	196.32	196.15	195.01	195.8	193.98	193.73	195.22	195.03	195.71	194.42	194.61	194.41	195.79	195	194.5	195.17	196.56	195.04	194.58	194.95	194.47	195.82	195.54	194.94	196.25	194.74	196.33	196.67	195.45	196.92	194.73	194.89	194.87	195.45	196.18	195.15	194.82	195.11
206.88	207.25	207.16	205.57	206.59	208.05	206.27	208.68	206.2	207.38	205.77	207.53	207.1	206.32	205.83	206.69	206.78	208.91	206.62	205.45	206.41	208.46	206.53	207.81	205.95	208.24	206.47	208.37	205.55	207.99	207.18	207.82	205.94	207.82	207.81	207.18	209.06	207.15	205.81	205.81	207.99	205.09	207.36	207.24	209.19	207.8	208.44	205.8	205.83	208.38
208.28	208.8	210.23	208.3	209.16	209.35	207.67	207.84	209.26	208.41	207.87	210.07	209.54	208.22	208.67	210.31	207.92	209.57	209.26	209.71	208.25	208.98	207.94	209.44	208.15	208.05	209.33	209.54	208.46	210.22	208.71	209.45	208.27	207.51	207.32	209.1	209.01	210.26	208.34	209.15	210.22	209.18	208.39	209.76	207.69	209.08	208.55	207.92	209.11	208.27
211.63	213.07	210.33	211.66	210.85	213.42	210.36	210.93	211.28	210.46	212.58	210.81	212.37	210.72	213.3	212	211.59	211.3	211.94	211.05	212.37	211.04	211.91	209.67	211.8	211.28	210.48	210.14	210.89	210.98	210.68	210.45	211.76	211.33	211.91	211.63	213.75	211.39	212.31	213.01	212.83	210.76	210.98	210.92	211.08	211.52	211.55	211.05	211.46	210.43
203.83	204.16	205.08	205.65	205.54	205.7	204.84	204.6	204.23	204.55	206.83	205.46	204.98	205.1	205.25	203.58	204.21	204.06	205.64	204.81	204.16	205.18	205.59	205.29	204.85	204.14	204.49	205.15	204.87	203.86	203.81	205.12	205.49	205.17	205.36	204.38	204.74	205.25	204.9	204.63	204.93	205.09	206.91	204.14	203.93	204	204.05	203.11	203.52	206.34
211.35	210.61	210.85	210.89	210.66	211.28	213.15	211.94	210.45	212.01	211.92	211.94	211.43	212.36	211.8	210.67	212.96	210.41	211.72	212.22	210.51	210.91	211.13	211.13	212.11	211.03	212.19	211.2	211.89	211.77	214.36	212.17	213.29	212.84	211.89	211	211.15	211.09	211.47	213.18	213.27	211.66	211.92	212.27	210.99	211.13	213.61	212.22	213.23	210.9
203.79	202.23	204.93	205.07	204.02	203.82	203.45	206.65	203.37	204.61	204.87	204.1	203.63	205.27	202.47	203.49	203.49	204.34	204.04	203.41	202.61	203.81	201.39	204.02	204.62	203.74	202.45	204.98	202.66	203.01	204.62	203.38	205	203.99	203.46	202.96	204.4	202.84	203.49	204.53	203.98	204.52	203.92	202.41	204.56	204.06	205.07	203.63	204.26	203.75
209.15	209.72	209.14	208.43	207	209.22	208.42	208.23	209.86	208.91	207.89	208.68	208.06	208.01	206.83	208.43	208.39	209.02	208.89	209.13	208.39	208.37	209.15	208.7	207.99	209.43	207.12	210.29	209.67	208.54	209	209.48	208.97	209.4	208.18	206.58	209.59	208.41	209.64	207.92	208.94	208.12	208.78	208.02	207.86	209.93	208.18	209.04	207.63	209.99
197.42	199.55	199.98	199.98	196.83	199.43	198.3	197.56	199.33	199.44	198.47	198.99	197.73	198.37	198.64	197.68	200.04	199.56	197.53	198.74	198.06	198.69	197.84	198.94	197.71	199.2	197.64	198.44	198.42	198.02	197.96	197.62	200.13	198.62	199.24	200.17	196.99	198.68	198.98	197.69	196.76	197.82	198.98	199.81	197.43	198.42	198.11	199.01	196.32	198.86
195.65	195.31	195.25	196.22	196.19	194.04	195.18	196.09	195.13	194.64	194.85	197.03	196.28	194.58	196.09	196.31	194.65	194.79	195.38	195.9	194.53	193.62	194.77	195.64	197.24	195.13	194.93	194.94	195.01	193.87	197.05	194.89	194.6	195.36	194.92	194.31	194.24	195.3	194.77	195.55	193.78	196.02	195.68	195.06	195.25	194.6	194.2	194.47	195.51	195.01
207.09	205.07	204.63	204.99	206.46	205.98	204.94	205.66	206.07	204.96	205.46	205.33	206.32	205.58	205.61	205.93	204.8	205.87	207.02	205.35	203.53	204.22	204.54	204.34	203	205.35	205.73	207.1	205.61	205.16	204.89	206.15	204.68	204.97	205.2	206.2	206.92	205.54	205.88	203	206.21	204.5	206.22	205.21	206.59	206.05	207.21	205.92	205.49	204.42
206.08	206.22	205.82	206.08	204.54	207.7	206.7	206.5	206.18	207.07	204.76	205.82	208.09	205.79	205.07	207.39	206.45	207.07	206.24	205.68	206.85	205.94	207.62	206.39	206.95	204.82	204.46	208.56	206.19	205.48	205.09	206.25	206.91	206.07	204.78	207.86	206.57	206.39	206.4	206.24	206.11	207.06	205.96	207.69	206.96	206.63	206.44	204.59	204.92	206.63
208.57	208	209.15	208.72	208.59	209.07	208.33	209.17	209	209.2	209.96	209.69	209.7	210.37	208.53	208.35	207.4	209.09	207.93	209.99	208.67	209.61	208.3	207.14	209.31	207.5	209.16	208.49	207.93	209.08	209.03	207.44	211.55	208.73	208.88	207.01	207.9	207.98	207.78	208.74	208.31	208.17	209.04	209.15	208.44	208.14	210.3	207.86	208.8	209.98
208.05	206.22	207.02	206.37	206.84	208.59	208.83	207.31	208.44	207	207.52	208.46	206.95	208.32	208.12	206.13	207.49	207.48	207.94	206.37	207.67	207.92	208.71	207.84	208	206.56	207.93	206.94	208.43	207.7	208.39	208.06	208.92	208.4	209.07	207.6	206.78	206.86	208.45	206.36	206.31	206.23	208.75	208.34	208.14	207.4	207.42	207.74	208.49	207.23
205.9	206.3	206.02	207.15	205.45	207.18	203.9	204.5	205.77	206.15	206.27	206.2	205.81	204.29	205.97	205.07	205.99	206.28	205.05	206.39	205.02	203.29	207.82	204.92	207.4	203.96	206.03	205.33	205.43	203.79	207.05	203.97	206.25	205.27	206.19	206.55	206.96	207.33	205.15	206.59	205.18	204.86	204.97	205.48	205.65	205.09	204.72	207.23	204.7	205.75
212.03	213.29	212.37	211.25	214.21	211.6	211.67	211.18	211.05	211.03	211.36	212.62	211.42	211.83	209.5	209.71	211.43	212.82	210.88	211.24	210.41	210.92	210.91	210.33	211.19	211.52	210.09	212.8	213.33	212.19	211.61	212.54	212.94	211.8	213.27	211.49	212.92	212.05	211.07	211.09	211.89	210.98	210.69	211.86	211.24	211.64	213.07	212.28	212.48	211.14
210.04	211.57	212.58	212.16	209.5	210.86	214.33	211.09	211	210.38	211.13	213.04	210.74	212.07	212.44	212.8	212.22	213	211.37	212.46	211.82	211.33	213.26	213.33	212.65	211.69	210.22	211.29	210.77	210.69	212.52	212.81	211.35	212.4	210.51	212.37	212.1	212.41	212.92	209.51	210.21	212.46	213.36	212.36	213.05	211.16	210.7	211.63	212.27	212.49
221.21	218.51	217.66	218.01	215.72	218.98	217.72	217.68	218.1	217.63	218.46	218.27	217.89	217.44	217.97	218.3	218.42	219.39	217.25	217.24	216.52	216.79	217.97	217.66	215.81	218.22	218.35	217.55	217.75	217.2	217.59	217.77	217.22	216.93	217.59	216.64	219.22	217.86	218.17	217.43	218.99	219.32	218.66	217.41	217.16	217.5	217.17	216.53	216.11	218.37
205.78	203.02	205.17	205.82	205.87	205.97	206.19	205.07	204.65	202.77	205.26	206.39	206.44	204.31	204.84	206.2	205.55	204.74	206.17	204.67	204.98	206.38	204.65	205.11	204.59	205.72	204.92	204.42	204.6	204.66	204.56	204.28	204.46	205.2	205.6	203.77	204.07	205.28	204.87	203.89	205.18	204.46	204.09	204.56	203.68	204.57	206.17	202.65	205.4	203.79
204.38	205.07	203.82	204.66	205.02	204.91	204.41	203.67	202.55	203.94	205.31	207.07	206.09	204.48	205.09	203.54	205.15	205.8	204.68	204.55	203.53	206.47	203.55	206.81	204.55	204.77	206.55	204.02	203.56	205.41	204.52	203.96	205.19	204.68	204.82	204.74	205.86	205.29	204.66	205.15	202.54	204.86	203.96	205.52	204.09	205.72	203.96	205.46	205.56	204.86
202.87	202.1	203.36	202.42	201.42	203.78	203.22	201.81	203.44	201.35	203.11	201.22	203.05	203.04	203.1	202.1	201.93	200.75	204.89	202.93	202.27	202.1	201.55	202.06	202.02	202.08	201.88	202.38	203.03	203.41	203.54	203.4	202.93	200.49	201.85	201.9	200.98	201.26	203.25	201.77	202.16	202.72	202.58	203.68	201.94	201.87	202.58	202.7	203.72	203.43
213	210	212.33	211.34	212.44	211.68	213.16	213.76	210.3	211.21	210.91	211.67	212.06	211.62	211.55	211.77	212.56	210.77	212.7	211.64	211.26	210.82	211.94	211.77	211.9	213.03	211.35	211.62	210.61	211.27	212.58	211.23	210.08	211.09	213.88	211.79	211.58	210.8	214	210.98	211.61	210.77	212.64	213.18	210.94	211.72	211.99	211.5	211.55	211.38
204.89	204.28	205.99	206.19	203.84	204.42	203.72	204.18	204.83	204.1	205.09	203.83	203.69	204.16	205.52	202.76	204.29	206.51	205.07	203.65	205.05	205.61	204.31	204.63	203.78	204.18	203.76	203.91	203.34	204.23	204.87	204.53	205.29	205.01	206.46	203.67	203.94	204.62	204.13	205.35	205.67	204.43	205.35	204.13	203.05	205.98	203.92	204.75	204.95	205.5
200.21	200.2	199.99	200.94	200.56	200.57	200.58	201.33	199.52	199.68	200.09	200.97	199.53	202.21	199.45	199.23	199.19	201.51	200.76	198.47	199.09	199.37	199.84	199.31	201.93	199.77	200.55	202.56	199.45	201.26	200.1	200.13	200.77	199.71	200.23	199.86	200.72	199.05	199.5	199.42	202.03	199.9	200.91	200.18	201.04	200.13	201.19	200.6	200.46	199.08
202.82	203.83	204.5	202.73	202.67	203.8	202.5	203.95	204.36	203.53	203.58	204.19	203.36	202.94	204.39	204.62	204.18	203.49	203.42	203.36	202.76	203.03	203.86	204.49	204.66	204.21	205.16	204.93	203.91	204.84	202.58	204.02	203.75	204.47	204.07	204.56	203.06	203.09	203.43	203.49	203.94	202.24	205.32	202.77	204.17	204.61	203.37	203.52	203.15	204.5
194.73	192.43	193.24	195.49	194.04	194.79	194.07	195.24	193.84	193.62	192.62	194.94	193.29	193.48	194.6	194.64	194.26	193.52	196.26	194.46	194.08	192.77	194.11	193.36	193.52	194.23	194.98	193.97	195.83	195.78	194.3	192.73	194.57	194.81	193.95	195.37	193.51	193.79	192.81	195.28	192.8	195.02	193.89	194.57	193.35	195.79	193.34	195.39	194.99	193.72
203.03	203.72	202.51	204.05	203.02	202.35	203.02	202.26	203.05	204.52	202.75	203.81	202.02	202.62	203.71	203.44	204.02	202.35	202.53	202.84	202.9	204.22	202.95	204.31	201.37	202.99	203.35	203.91	203.36	204.52	203.33	203.57	203.78	202.89	204.07	203.53	203.41	204.21	200.76	204.99	204.66	203.78	202.14	202.55	204.23	203.38	201.43	202.82	202.53	202.63
211.45	212.12	212.69	211.54	211.86	210.88	211.67	211.47	211.71	210.28	212.87	211.89	211.18	211.35	212.77	210.83	212.11	211.39	212.13	210.89	212.34	212.19	210.57	211.24	211.9	211.4	211.07	211.55	211.3	210.36	210.7	211.86	211.6	211.51	210.58	211.82	210.78	212.7	211.23	210.32	211.56	211.38	211.76	212.22	210.14	211.02	211.45	212.24	210.22	211.55
207.3	205.29	204.98	205.78	206.95	204.91	206.88	206.39	204.93	204.1	205.46	205.18	206.73	205.17	205.59	205.68	206.56	206.21	205.2	205.79	204.36	206.46	206.36	206.46	205.47	207.29	206.87	204.07	207.13	206.6	206.03	205.36	206.62	206.1	204.4	204.56	205.44	204.89	204	204.95	204.24	205.84	204.23	206.19	206.44	205.53	204.78	206.08	205.41	206.12
210.81	211.68	211.48	213.01	211.93	212.48	213.4	211.4	211.77	211.68	211.26	212.2	210.54	211.85	211.51	212.28	211.38	212.36	210.68	212.51	212.45	211.38	210.97	211.35	211.18	211.38	211.86	211.45	210.98	212.31	212.08	212.83	211.83	211.29	212.88	210.98	212.85	210.08	212.84	213.19	211.94	213.23	209.02	212.12	211.81	211.13	210.73	210.73	211.82	211.11
207.77	207.59	209.23	208.31	209.01	209.61	207.82	206.98	208.6	209.85	206.96	209.49	209.92	209.5	210.05	209.73	208.53	209.73	208.75	209.77	206.64	208.99	208.22	208.24	208.98	207.92	210.06	207.42	208.74	207.38	208.92	207.98	206.99	209.35	209.96	210.16	207.92	208.82	208.46	208.14	209.1	208.6	209.38	209.01	208.37	208.13	207.03	207.79	207.95	209.76
204.5	204.01	206.12	204.73	204.16	205.29	205.19	204.18	203.87	203.99	204.51	202.26	204.6	203.13	202.91	203.72	205.35	205.36	202.21	204.86	205	205.38	203.94	204.35	203.02	204.32	203.12	203.57	203.84	204.29	204.21	204.74	205.84	203.27	204.73	203.99	202.24	204.51	204.76	203.54	204.6	204.57	202.06	205.7	203.57	203.76	202.49	204.27	203.19	203.61
203.3	204.13	203.33	204	203.26	204.84	204.6	203.4	204.92	204.66	204.02	202.29	202.89	203.09	204.57	203.3	203.08	203.21	201.84	203.07	205.05	203.69	204.32	203.03	203.8	203.65	205.49	205.5	203.96	204.03	203.97	203.65	203.43	204.62	203.72	202.69	203.96	203.99	203.29	204.36	203.52	203.5	203.38	203.63	203.61	202.74	203.67	204.11	202.28	202.61
198.66	199.58	197.66	198.22	197.69	199.66	198.36	198.05	196.83	199.52	199.08	197.08	199.28	198.47	200.33	197.76	198.01	200.68	198.54	199.06	198.89	198.61	199.29	198.91	198.01	198.15	198.3	198.3	196.92	198.38	199.23	200.52	198.3	198.29	199.08	199.51	199.2	199.64	198.67	198.96	199.32	199.27	199.34	196.87	197.63	198.14	198.2	199.32	197.88	198.5
201.68	202.01	202.66	201.22	201.64	204.12	202.1	202.58	201.84	202.11	202.6	202.57	202.17	202.78	202.52	202.98	201.63	202.65	202.65	202.78	203.12	202.32	203.42	201.52	202.78	203.78	203.14	201.38	202.95	202.55	202.81	202.86	203.19	201.9	201.04	202.68	203.1	203.02	203.42	203.49	202.7	203.47	201.47	202.79	204.91	202.81	202.53	203.02	202.01	202.28
209.65	208.3	209.81	208.29	207.91	208.63	208.84	207.72	209.53	207.86	208.11	210.27	209.29	206.72	208.19	208.23	210.72	207.83	207.96	209.59	207.97	208.73	208.21	208.64	207.74	207.98	207.4	209.7	209.59	207.45	209.71	210.98	209.43	208.32	208.61	209.22	208	208.12	207.21	208.66	208.25	208.07	209.31	208.76	209.47	208.77	207.97	209.07	209.1	208.97
211	211.95	210.8	210.24	211.21	211.35	211.06	211.5	210.56	212.01	211.58	212.05	210.51	211.55	209.25	210.53	211.77	210.87	210.15	211.26	212.38	211.94	209.32	209.58	210.74	211.99	211.18	211.76	212.68	212.05	211.01	210.89	210.82	211.02	211.79	211.24	212.58	211.17	213.84	211.74	212.8	211.53	209.3	212.4	211.1	212.02	212.15	211.86	212.2	212.44
211.5	212.58	212.53	212.99	212.51	212.88	214.27	213.69	213.04	213.35	213.67	212.74	213.31	214.48	214.74	213.75	214.6	214.37	211.72	212.85	213.07	213.95	212.85	214.71	213.55	212.54	213.24	213.38	211.71	212.46	212.17	213.15	212.3	214.58	211.76	213.78	212.93	213.82	212.42	211.91	213.23	214.02	212.08	213.27	212.1	211.42	211.53	215	212.18	212.78
198.31	198.2	198.5	200.03	199.5	199.68	199.92	199.36	201.09	198.17	199.8	200.89	198.58	198.7	199.53	199.94	199.67	199.68	198.64	199.93	199.48	200.08	201.38	200.49	198.38	200.42	197.69	199.21	199.94	199.83	199.29	198.87	199.06	199.27	200.12	198.54	200.36	199.95	200.7	200.15	199.51	199.03	199.89	199.18	199.64	198.37	199.61	201.2	198.3	199.18
211.94	213.33	211.32	212.63	210.02	212.18	212.3	211.57	209.16	210.6	211.91	213.08	211.82	210.2	212.37	211.46	212.34	211.85	211.64	210.45	213.39	210.89	212.21	211.8	212.59	211.06	211.58	211.08	211.7	211.25	211.76	211.67	212.55	210.8	210.36	211.57	212.11	209.98	209.75	211.19	210.73	213.91	211.03	211.72	210.17	213.33	212.6	213.24	212.92	211.03
207.05	208.34	207.64	207.71	208.61	206.88	208.48	208.41	207.58	207.83	207.06	208.29	207.24	207.12	208.5	207.62	207.81	208.74	207.53	206.09	208.65	208.13	207.2	206.46	207.88	207.33	208.16	208.16	208.22	207.85	209.14	207.21	206.72	208.67	207.1	206.82	207.45	207.52	208.29	207.56	207.72	207.43	206.39	207.86	207.56	207.68	207.19	207.56	207.01	206.58
206.78	207.78	206.6	207.97	204.37	207.14	206.4	206.63	206.57	207.79	206.99	207.47	207.4	205.52	206.35	207.46	206.35	206.56	206	206.91	206.09	207.06	205.11	205.31	207.03	205.42	206.87	206.03	205.81	207.71	206.92	205.08	206.15	206.89	206.23	207.26	206.79	207.45	207.25	208.06	206.48	206.63	207.51	205.72	206.45	205.69	206.4	207.53	204.27	204.24
203.48	202.21	203.18	202.78	204.59	203.78	202.71	202.15	203.32	203.9	203.44	203.42	203.38	202.23	203.91	203.67	204.68	205.04	203.53	202.52	200.36	203.18	202.69	203.7	203.37	203.65	203.47	203.6	203.56	202.32	202.34	202.37	203.76	203.68	203.13	204.35	203.03	203.14	203.08	203.77	201.55	202.84	203.78	202.6	203.28	202.46	204.66	202.77	204.31	203.37
210.47	210.9	211.75	212.04	211.29	212.2	210.11	212.11	212.77	211.24	212.66	210.73	211.65	211.28	211.89	209.75	212.11	210.34	212.23	211.66	212.73	210.63	211.56	211.93	212	211.46	211.41	210.96	213.33	210.66	210.12	211.78	211.96	211.76	211.85	212.24	208.54	211.44	211.77	212.39	211.39	211.03	211.73	211.8	210.36	211.12	211.31	211.1	211.02	211.88
208.23	208.09	208.65	208.3	208.05	208.46	208.99	208.75	207.96	206.38	209.67	208.59	207.67	208.45	208.65	208.69	208.35	206.76	208.77	208.56	209.61	207.83	207.83	209.17	207.61	207.86	207.79	206.83	209.29	208.48	207.16	210.45	207	207.78	207.83	209.73	209.52	208.4	206.48	206.72	209.42	207.16	208.89	207.82	209.22	206.42	208.22	208.28	208.08	208.68
208.93	206.43	208.94	206.9	206.83	207.15	209.36	206.27	206.71	208.98	209.11	208.11	208.25	206.9	207.51	209.2	206.69	207.95	207.59	206.94	208.75	208.47	209.93	205.67	208.08	207.22	206.4	207.67	207.52	206.96	208.49	206.91	207.9	207.35	208.13	208.25	207.77	208.59	208.3	207.16	206.8	209.07	208.33	207.11	208.54	209.52	207.13	208.21	208.09	207.46
219.48	216.21	218.36	217.08	217.79	218.14	216.96	217.35	218.79	217.93	218.37	217.55	217.76	218.1	217.47	216.89	218.45	217.61	217.53	216.86	217.57	217.28	217.62	217.49	216.68	218.17	216.57	216.78	218.26	217.7	217.54	217.33	218.15	218.46	218.49	218.13	217.96	217.48	216.85	217.78	216.77	218.07	218.62	217.97	218.4	219.65	218.39	217.47	217.48	218.37
217.28	216.83	217.29	217.85	215.67	217.11	217.2	217.02	217.25	216.95	216.7	218.45	216.51	217.48	216.07	217.55	217.04	214.88	217.69	217.08	215.58	215.83	217.18	216.44	217.94	216.72	217.5	217.02	216.03	216.79	218.08	215.67	216.73	218.22	217.18	215.51	216.99	216.14	217.76	216.01	216.92	215.95	218.17	216.89	216.4	216.21	215.51	217.11	215.44	215.48
206.57	203.89	204.36	203.96	203.64	204.92	204.54	203.94	203.17	204.35	204.78	203.3	204.36	203.81	204.38	205.91	204.31	204.07	203.66	205.25	203.62	204.14	202.22	205.9	204.96	204.25	203.52	204.21	205.02	203.32	205.05	204.1	203.37	202.78	203.12	204.04	203.27	204.38	204.03	203.76	202.79	204.13	205.39	203.08	204.57	203.92	202.47	204.7	203.73	202.27
208.65	205.92	207.35	208.1	208.91	207.11	207.94	207.03	208.61	205.4	207.77	207.87	206.96	207.03	208.1	206.75	208.59	207.73	207.67	207.14	207.34	208.11	207.88	206.73	207.46	208.84	208.13	207.57	207.76	207.73	206.24	206.99	207.72	206.35	208.48	208.03	208.39	207.34	208.49	208.44	207.06	207.92	207.47	207.48	207.85	208.4	206.85	207.98	207.94	208.46
214.52	213.38	214.12	213.58	212.42	213.5	213.16	213.43	212.61	212.48	213.65	213.32	213.06	213.09	213.69	213.59	210.61	214.01	213.19	213.54	211.56	216.03	212.23	213.64	211.43	213.38	213.53	212.92	212.4	213.2	213.26	212.36	214.77	212.48	213.71	214.08	214.33	211.36	214.25	214.25	213.84	213.52	213.15	211.62	212.16	213.38	212.19	214.15	213.4	212.96
211.06	211.72	212.85	212.74	210.27	210.1	212.46	212.39	210.6	212.06	213.41	211.45	211.28	209.86	211.38	212.15	211.81	213.12	212.49	210.38	211.71	212.41	211.21	211.37	212.87	212.01	211.98	211.34	211.22	213.62	210.88	212.37	211.53	212.5	212.85	212.51	211.51	212.2	211.9	212.91	212.81	213.42	210.71	211.15	211.98	211.75	212.04	212.22	210.27	211.51
198.75	198.5	199.4	199	199.38	199.32	198.83	200.33	199.93	199.45	199.61	198.81	199.23	198.55	200.67	199.34	197.56	199.19	199.3	199	198.73	201.07	199.84	198.82	200.06	200.06	199.03	200.21	198.06	199.82	198.99	199.26	198.57	199.44	198.92	199.24	199.88	198.94	199.64	199.7	199.97	199.28	197.81	199.69	197.7	198.71	197.33	199.68	199.46	199.53
217.36	218.61	216.4	217.99	217.85	216.71	217.61	216.23	217.09	215.78	216.43	216.03	217.57	218.39	218.09	218.22	219.31	217.29	217.24	217.92	218.54	219.08	218.08	216.91	217.85	218.37	217.62	217.59	219.48	216.15	218.79	217.69	218.24	218.1	219.35	217.01	216.74	217.34	218.16	217.73	217.14	217.46	219.2	217.25	218.18	218.03	217.42	216.57	218.04	217.85
209.63	208.88	207.64	208.25	209.53	208.74	206.46	207.76	206.25	207.83	209.83	208.13	209.47	208.22	208.75	208.36	210.35	207.7	208.93	208.63	209.85	207.82	209.3	208.62	208.67	209.1	207.75	208.75	208.56	207.81	208.65	207.97	209	207.11	207.6	209.58	208.18	208.15	208.78	210.14	207.7	209.59	209.47	208.98	209.04	208.74	209.41	208.21	208.81	209.17
196.59	197.81	198.17	198.77	196.15	197.86	197.01	198.05	197.26	197.02	197.99	199.7	199.16	198.04	198.89	198.18	198.23	197.27	196.06	196.37	197.04	197.41	196.79	198.83	198.05	199.65	197.47	198.12	197.78	198.27	197.68	196.95	198.24	197.94	199.01	195.12	197.15	198.41	200.51	197.22	199.9	197.58	198.54	199	197.71	198.69	198.28	199.16	197.4	198.81
205.04	206.81	205.88	207.25	205.31	204.94	206.59	207.05	206.37	206.18	206.43	206.8	207.45	206.46	206.97	206.82	204.51	206.93	205.14	208.17	204.44	205.87	207.1	206.45	208.35	205.9	207.47	206.85	207.14	204.1	205.52	208.16	206.01	205.42	207.16	207.17	206.7	207.74	205.02	206.94	206.65	207.6	204.35	206.77	206.28	205.26	206.97	206.43	208.6	207.55
206.11	207.59	206.02	207.76	206.77	206.86	207.91	207.59	204.26	206.53	207.16	207.08	206.3	206.9	205.38	207.68	206.1	206.06	206.78	204.84	205.19	204.25	206.37	206.29	207.57	205.58	207.78	207.09	208.83	207.01	207.09	208.85	205.79	206.85	206.36	206.34	205.6	207.21	204.57	206.03	206.76	206.49	206.13	206.62	207.07	206.79	205.87	205.87	203.98	206.32
209.03	210.57	209.28	207.94	209.34	209.78	210.26	207.25	209.26	209.49	208.35	210.03	206.31	209.36	209.69	209.68	209.23	209.37	208.31	208.76	208.47	208.04	208.06	207.87	209.24	207.52	207.49	208.62	208.06	208.41	208.83	208.55	208.96	207.81	207.38	209.91	207.88	208.35	208.13	210.53	209.33	207.79	209.37	210.08	209.52	209.54	210.61	207.79	208.65	208.41
207.89	207.82	209.65	207.79	208.39	208.87	208.13	208.35	206.84	208.25	207.67	209.11	208.79	209.88	208.42	207.52	207.85	207.6	208.95	209.53	208.21	208.24	208.54	207.7	209.02	208.24	207.89	207.83	207.15	207.36	208.16	206.55	209.62	207.94	208.64	205.99	207.62	207.66	208.49	209.15	208.97	207.61	208.06	208.15	208.71	208.35	207.47	209.13	207.04	207.67
207.7	208.25	208.66	208.16	207.35	208.41	207.72	207.93	207.21	207.38	208.57	208.89	209.75	210.06	207.84	209.4	209.64	208.54	208.14	207.73	209.52	207.7	208.36	209.29	208.41	208.77	207.45	207.8	208.66	210.47	208.58	208.56	208.64	208	208.73	207.96	209.42	210.09	207.95	209.21	208.82	208.46	208.87	209.72	208.24	208.93	207.94	208.75	209.52	208.63
211.5	210.74	211.51	211.42	210.73	211.32	212.79	212.4	212.07	211.64	209.85	211.57	211.72	212.65	212	211.5	212.6	211.22	212.32	211.16	211.56	211.04	210.6	212	210.74	211.56	212.16	211.85	210.39	213.01	212.11	211.15	211.63	211.88	211.75	212.64	212.51	211.82	211.83	212.1	212.36	212.85	212.77	212.37	210.97	212.34	210.84	212.81	211.15	211.43
195.27	194.12	194.6	192.46	192.85	193.59	194.24	194.9	194.3	192.36	193.96	193.93	193.95	194.86	193.5	194.45	193.45	193.52	194.3	195.02	194.07	194.42	194.09	192.67	195.05	194.4	193.42	193.5	194.09	193.34	194.33	193.74	194.67	193.37	193.96	193.79	194.49	194.03	194.75	194.37	193.76	194.39	193.11	194.29	193.52	194.63	193.52	192.37	194.43	194.55
218.24	217.83	217.61	218.48	217.22	218.89	218.38	217.25	216.73	217.13	217.2	217.72	217.51	216.95	217.84	216.07	216.22	217.4	217.83	217.46	218.32	218.41	217.06	218.71	218.49	219.04	218.83	220.2	218.04	218.5	218.05	216.75	217.35	216.88	217.85	217.32	218.83	218.67	216.5	218.42	218.98	219.07	218.53	218.13	216.37	217.81	218.02	217.44	217.45	217.89
212.71	212.77	212.79	212.7	212.91	212.78	211.4	211.62	211.57	210.95	212.47	210.42	212.44	212.43	210.06	211.98	211.19	211.2	213.29	211.4	212.37	212.46	211.59	212.93	212.01	211.16	210.88	212.72	211.36	211.31	211.69	212.58	211.93	211.66	212.03	210.92	210.53	210.89	213.82	211.33	211.21	213.52	211.39	211.56	211.32	212.14	210.65	209.67	211.07	210.62
203.1	204.3	203.14	203.78	202.9	202.63	204.11	204.56	203.8	202.39	201.43	201.36	202.8	203.16	204.23	203	204.55	204.19	202.31	203.97	203.29	204.87	204.07	204.11	204.1	202.01	204.34	203.14	202.46	203.95	202.42	204.51	202.54	202.98	203.92	202.98	205.02	203.87	202.81	203.58	205.6	202.54	203.03	203.85	203.61	203.47	204.34	203.31	203.55	204
209.02	209.24	209.65	208.72	209.88	208.29	209.23	209.31	209.35	209	210.06	208.69	208.19	208.88	208.09	209.95	209.05	209.3	208.18	210	209.62	207.06	209.21	209.34	208.71	208.57	209.9	209.24	208.25	209.54	208.51	210.54	207.04	209.36	208.9	207.56	209.2	208.81	207.88	209.48	207.73	208.64	210	208.59	207.99	208.48	208.52	210.73	209.62	209.42
212.49	213.1	213.01	212.12	211.88	213	211.87	213.28	213.89	210.04	212.86	213.57	213.27	211.73	213.09	212.89	211.93	212.85	212.14	211.17	212.64	212.87	212.87	211.19	212.37	212.36	212.07	212.97	211.32	213.44	212.68	213.58	213.76	212.53	213.43	213.73	211.59	213.78	213.03	211.48	212.98	212.74	211.17	213.45	212.37	210.27	213.13	214.14	212.64	212.66
211.52	212.24	211.6	213.16	212.26	213.02	211.04	211.42	211.89	211.62	210.52	212.63	213.06	211.08	212.99	210.21	209.47	213.91	212.03	211.02	212.8	210.87	212.86	214.48	213.51	211.7	212.2	210.4	212.16	210.67	211.49	211.71	212.29	211.92	211.12	211.4	212.77	211.15	210.72	212.77	211.45	212.99	211.39	211.96	213.15	212.09	210.56	211.88	210.79	212.21
203.83	203.57	203.64	204.58	203.39	203.82	203.99	202.3	202.56	204	205.01	204.39	203.55	204.14	204.1	204.17	202.76	203.94	204.05	204.5	202.84	203.23	202.99	204.81	204.1	201.83	202.54	204.56	205.4	203.25	204.59	204.66	203.43	203.77	203.7	204.92	205.21	202.81	204.97	204.66	203.46	203.29	203.11	203.46	204.08	202.55	204.22	203.96	205.04	204.02
201.93	202.36	202.45	202.77	201.68	201.57	202.11	201.85	202.7	202.33	202.1	202.36	204.55	202.98	201.62	201.67	203.18	202	202.41	200.02	203.42	203.55	201.78	202.11	203.08	201.83	201.41	202.86	203.5	203.47	203.44	202.45	202.57	202.27	203.5	204.25	202.67	202.98	202.73	200.25	201.39	201.85	203.78	203.97	202.27	203.58	202.89	202.31	202.9	201.69
207.04	207.48	210.36	207.4	208.02	207.15	208.08	208.49	207.44	207.98	206.97	207.38	207.59	207.21	207.45	206.59	206.88	206.27	206.6	208.39	207.75	206.56	205.54	208.2	207.08	208.5	206.38	207.47	207.5	206.49	207.14	206.93	209.18	207.32	207.47	207.61	206.92	207.93	208.04	206.66	208.24	207.78	207.39	208.13	207.63	207.96	207.68	208.14	207.74	208.26
198.92	200.71	198.2	199.57	199.27	200.55	200.29	198.97	199.11	199.11	198.79	200.66	199.22	199.35	201.1	198.77	198.7	198.92	199.13	200.49	199.64	199.82	200.22	198.68	199.83	201.09	198.01	198.78	198.78	198.73	199.92	201.53	199.81	200.58	201.29	200.62	199.88	198.61	199.52	199.26	200.17	199.39	199.61	200.45	198.74	199.57	200.04	200.18	199.89	199.18
199.53	198.41	196.94	198.98	196.91	197.14	197.47	197.28	197.14	199.37	195.83	198.27	198.15	197.56	197.82	198.91	195.99	198.85	197.87	198.34	197.87	199.15	198.01	197.68	197.51	199.59	197.36	198.25	198.12	197.62	197.06	197.16	198.65	197.24	199.04	197.55	197.46	197.6	197.59	198.06	197.71	198.09	198.6	196.37	198.18	197.39	198.17	198.39	199.15	197.69
211.7	210.53	212.56	211.84	211.77	211.87	211.89	212.28	212.34	210.89	211.2	211.71	211.91	211.59	211.34	212.61	212.11	213.13	212.93	212.72	211.24	210.46	210.41	211.9	212.45	212.5	211.74	211.02	210.65	212.59	210	210.65	212.73	211.27	211.48	213.41	211.74	210.62	211.59	210.65	209.92	211.99	210.57	212.19	211.2	212.12	212.73	210.33	211.84	211.45
213.09	208.97	211.6	212.74	212.17	211.72	210.97	211.47	211.57	210.9	212.27	212.62	212.17	210.06	210.27	211.26	212.94	212.35	211.57	212.7	212.24	211.02	211.27	211.94	210.94	210.52	210.76	211.7	212.18	212.13	211.38	211.96	212.11	212.09	211.38	211.81	213.12	211.9	211.76	211.21	210.88	210.75	211.37	210.72	211.54	211.85	210.06	212.01	211.33	211.13
212.26	212.33	213.66	212.35	213.04	213.33	213.45	213.5	214.37	211.97	211.39	213.58	212.86	210.89	212.25	211.9	213.76	212.26	211.8	212.03	212.71	211.16	212.94	212.51	213.97	211.95	213.94	213.32	213.78	212.61	212.63	211.97	214.51	213.74	212.01	212.21	212.07	212.03	211.53	211.45	212.86	211.39	211.84	211.35	211.59	211.2	212.27	213.45	212.48	212.73
204.02	201.92	203.12	201.54	202.86	201.41	202.08	203.57	202.45	201.81	200.1	203.33	204.55	204.65	204.02	201.17	201.99	201.72	202.68	202.12	202.76	203.56	201.58	202.17	202.26	202.67	200.84	203.92	201.62	202.61	203.36	202.85	203.02	202.2	203.45	202.51	201.47	203.54	201.93	202.16	202.84	203.43	202.11	203.09	203.06	202.12	202.64	202.23	201.58	201.74
206.42	208.05	208.16	208.52	206.73	208.27	206.32	207.59	206.71	206.32	207.72	207.64	207.62	207.78	208.35	209.41	207.17	207.36	206.9	206.43	207.13	207.39	207.78	205.99	209.74	207.34	207.13	207.52	207.6	206.71	208.05	207.19	207.88	207.85	207.97	205.59	207.36	208.26	207.13	207.81	206.55	206.87	207.62	207.73	206.9	208.49	208.7	207.81	208.77	208.46
211.41	210.16	210.57	211.88	211.45	210.59	211.68	212.69	210.85	213.55	213.55	211.61	211.87	212.59	211.34	211.32	210.47	210.66	210.17	209.69	211.4	212.54	210.38	210.87	211.28	211.02	211.71	211.18	212.08	214.16	213.58	209.94	212.44	211.52	212.4	211.49	209.84	211.08	211.95	211.68	209.96	210.9	211.99	213.12	211.59	210.96	211.27	211.65	212.21	210.59
202.93	202.73	202.79	202.41	201.99	204.04	203.82	203.18	201.87	201.79	201.68	203.3	204.65	201.84	202.28	201.85	202.75	202.8	203.17	203.04	203.78	202.88	202.94	203.07	204.12	203.34	202.26	201.03	202.29	202.93	201.7	201.72	201.27	203.51	202.48	202.46	203.65	202.35	203.6	202.84	199.51	203.7	204.65	201.43	202.56	200.32	202.47	201.66	202.1	201.79
202.14	202.66	203.05	203.02	203.74	203.1	202.58	203.4	201.43	202.78	202.64	203.11	201.6	200.55	203.88	202.03	202.36	204.19	204.45	202.46	203.83	203.89	203.5	202.94	202.71	201.61	203.61	201.89	203.55	204.78	201.89	203.49	203.46	202.4	204.03	203.73	203.3	203.04	203.49	203.24	203.94	202.81	202.46	202.82	202.18	203.76	200.86	202.5	201.9	203.16
203.54	203.45	204.28	202.67	201.95	204.16	202.87	202.44	203.3	201.6	203.75	203.44	202.74	205.33	202.75	202.73	204.43	203.24	203.63	203.78	204.38	205.94	203.01	202.99	204.12	203.24	204.54	202.39	204.06	203.81	202.78	201.93	204.13	203.72	201.64	203.75	203.29	201.94	204.84	204.48	203.27	202.91	201.41	204.13	202.8	202.99	204.31	204.02	202.14	203.54
204.23	205.41	205.13	204.38	204.77	203.55	203.58	204.12	205.62	203.88	203.8	204.54	204.81	205.08	205.6	203.7	203.1	204.89	206.09	204.26	204.47	204.36	205.05	204.38	204.1	204.59	204.55	203.72	203.72	203.58	205.65	204.14	205.02	205.23	204.84	205.65	205.23	204.93	204.54	204.74	204.5	204.87	205.34	205.3	205.63	204.04	203.82	204.99	205.57	204.08
217.46	218.5	216.84	217.67	215.6	217.19	215.72	218.22	216.49	217.2	217.77	216.89	216.01	216.13	217.52	218.07	215.9	216.16	217	217.92	217.07	217.62	218.6	214.98	216.7	215.8	217.68	216.57	216.27	217.03	217.76	217.2	217.04	216.82	217.09	218.81	217.25	215.18	218.32	217.13	216.67	218.19	218.27	216.79	217.02	216.24	216.97	216.68	216.3	216.19
203.49	203.47	202.59	202.31	203.84	204.27	202.44	204.82	203.61	203.86	204.21	202.47	203.71	203.49	204.18	202.97	204.6	204.16	203.46	203.14	203.51	203.82	204.07	204.46	204.88	202.28	204	204.03	203.9	204.18	205.05	203.64	202.59	202.93	204.28	204.16	202.59	203.79	203.48	202.51	203.39	203.63	204.19	203.55	202.42	204.23	201.7	201.49	204.08	203.06
200.42	198.78	200.36	199.76	199.73	199.14	199.71	198.92	197.91	199.11	199.04	199.31	198.58	198.44	198.34	198.91	198.45	197.86	198.87	197.71	199.44	197.8	200.05	200.26	200.66	199.74	199.23	198.08	198.96	199.81	200.11	198.42	198.49	198.41	199.6	198.83	197.24	199.45	198.78	200.02	199.65	200.05	199.74	199.46	198.5	198.81	200.42	200.04	199.63	198.83
198.88	198.78	201.22	198.85	198.59	198.64	198.26	199.35	199.23	200.54	199.94	198.51	199.31	199.82	200.38	199.57	198.6	200.26	199.9	197.06	198.78	198.68	199.23	200.15	198.97	200.06	199.51	199.76	197.51	199.77	200.28	199.86	198.85	198.88	198.67	199.21	198.3	199.17	198.82	199.2	199.5	199.06	198.07	198.28	198.64	199.4	197.76	200.78	200.38	199.24
213.3	212.35	213.43	212.87	213.62	212.48	214.17	212.44	213.36	211.12	212.09	213.09	213.4	213.78	212.28	210.93	212.3	211.46	212.69	212.18	212.96	212.55	211.77	211.23	211.93	211.56	210.86	212.25	211.56	212.14	212.3	212.15	212.4	211.81	213.16	211.37	212.98	212.51	210.66	212.75	211.99	212.45	212.33	212.81	212.95	212.42	213.96	212.8	212.45	213.61
217.58	216.72	215.6	217.68	218.69	216.19	217.57	217.31	216.75	217.24	216.49	216.19	219.44	217.32	216.77	216.24	216.46	218.63	217.39	217.78	217.61	216.57	215.81	216.49	216.76	218.18	216.5	217.47	217.17	216.32	216.53	218.22	216.98	218.72	215.17	216.85	217.29	216.88	215.52	215.75	216.59	216.29	218.25	215.31	218.56	216.94	216.15	217.27	216.36	216.01
204.74	203.85	203.88	206.08	204.98	204.62	205.27	204.78	205.04	205.52	205.88	203.73	204.36	204.63	204.15	202.89	204.04	204.24	204.58	206.52	205.04	206.33	204.58	203.89	203.53	203.6	206.18	203.65	204.19	204.45	205.11	203.07	204.91	205.17	205.1	205.81	203.28	204.36	204.44	207.12	205.68	204.66	205.31	204.27	205.5	208.16	203.69	204.17	205.09	204.35
197.25	200.15	199.41	197.24	196.66	197.22	198.78	196.86	197.76	197.04	198.45	197.56	198.5	198.43	197.12	200.69	198.87	198.7	198.19	198.57	198.93	198.3	198.14	198.23	199.42	196.15	198.41	198.13	198.77	197.95	198.19	199.06	197.37	198.06	197.39	198.91	198.44	196.71	198.25	197.46	197.11	197.76	197.59	199.39	196.86	198.07	197.49	199.52	198.08	199
210.47	211.78	211.01	212.21	213.23	212.02	211.03	211.45	212.54	212.73	212.77	212.92	211.87	210.39	212.04	210.54	210.75	210.86	212.16	212.67	212.15	214.32	211.44	212.56	211.75	210.41	212.53	211.55	210.13	211.8	211.49	211.81	212.06	212.1	212.06	211.88	212.64	211.96	211.87	213.02	211.5	213.7	212.7	211.02	211.55	211.85	211.82	212.7	209.73	211.86
202.09	203.63	202.06	204.42	203.75	204.22	203.98	203.52	203.97	202.66	204.35	204.85	201.41	203.08	203.21	203.37	203.73	202.33	204.06	202.09	204.77	203.55	204.21	203.54	204.17	203.04	203.57	202.79	204.2	204.48	205.51	204.06	204.83	203.96	205.25	205.08	204.57	205.91	204.33	205.15	203.9	203.85	204.11	204.08	204.08	204.58	203.58	204.03	204.91	204.76
198.45	199.39	199.21	200.8	200.41	200.44	200.19	199.83	199.72	200.59	200.79	196.61	198.9	198.54	199.68	199.22	198.53	200.12	200.44	198.78	200.36	199.93	201.18	199.36	198.37	199.38	198.98	199.58	199.94	199.54	198.72	199.54	200.54	198.42	199.49	199.69	198.01	199.88	200.43	199.64	199.28	200.52	199.96	199.69	199.14	199.47	197.17	199.37	200.58	199.92
199.47	199.62	199.9	201.02	200.9	197.7	200.15	198.96	198.99	199.05	198.98	199.37	198.68	198.08	199.5	200.14	199.51	199.89	198.27	200.72	199.18	199.22	200.77	199.32	200.63	199.26	198.8	198.17	199.31	200.55	200	199.4	198.66	198.94	200.31	199.56	198.8	199.66	199.52	199.69	198.86	200.05	197.99	198.65	200.21	199.27	198.67	199.05	199.94	199.09
194.22	192.55	194.12	194.66	194.77	194.12	193.92	195.21	195.04	193.78	194.7	194.64	194.7	192.95	193.61	195.06	192.35	195.01	193.76	194.06	192.86	195.87	195.19	194.64	192.65	193.85	194.62	193.82	192.44	193.37	193.81	194.42	194.11	194.94	193.82	194.59	196.54	193.84	193.56	194.75	195.71	195.43	193.28	195.98	194.42	194.77	194.3	192.76	195.97	196
212.9	210.59	211.58	213.37	211	211.1	211.51	210.22	211.45	210.09	211.92	210.79	208.41	212.49	212.6	211.6	211.59	210.2	211.43	210.25	214.01	211.39	210.5	210.32	213.03	212.22	211.24	210.98	209.92	211.13	211.74	211.25	211.52	213.65	211.27	212.16	211.65	212.45	212.18	212.3	212.64	212.04	212.25	212.58	210.98	210.88	211.94	211.15	211.61	210.42
208.4	208.03	208.64	209.48	210.03	209.71	207.69	206.99	208.02	208.72	208.78	209.26	208.74	207.5	210.08	207.89	210.16	209.54	207.37	208.8	208.24	209.37	209.32	208.3	207.84	208.56	208.85	207.4	208.19	209.17	208.45	207.85	208.23	208.09	209.2	208.09	207.81	209.6	208.22	209.44	208.96	208	208.47	207.32	208.44	208.86	208.74	209.44	208.8	209.79
208.51	208.53	208.9	208.55	207.31	207.38	209.05	207.84	208.64	209.33	207.58	209.61	208.84	208.05	207.92	207.96	207.89	209.36	209.42	209.01	208.39	210.76	208.95	207.48	207.98	208.32	208.77	208.2	209.09	209.37	208.45	207.69	209.07	208.45	207.39	208.9	210.62	208.97	209.7	207.64	208.77	207.53	208.57	207.62	207.38	209.72	207.28	208.82	209.21	210.78
204	204.18	203.32	204.03	205.15	205.38	204.73	202.23	204.46	201.93	203.89	203.74	204.6	202.93	203.83	203.15	203.17	204.06	203.95	205.44	203.05	203.66	204.75	204.88	203.2	203.35	203.92	202.41	204.29	202.9	204.51	204.68	202.29	203.65	202.8	203.14	204.6	205	203.36	205.19	203.66	203.61	204.19	202.11	203.76	203.33	203.71	202.65	203.08	204.53
203.65	203.27	203.02	203.48	204.49	201.53	203.18	203.7	204.58	203.46	204.84	204.66	203.07	202.16	202.83	203.9	204.82	203.31	202.96	202.59	203.18	201.71	203.26	204.09	203.96	203.97	204.1	202.11	203.44	202.24	202.17	204.23	202.56	203.58	203.39	202.51	203.63	203.88	205.05	204.13	203.61	203.51	203.29	202.72	203.43	203.89	202.25	204.07	203.64	202.7
209.02	209.21	208.69	208.03	207.24	207.76	207.65	207.15	209.42	209.95	209.84	208.35	207.16	209.15	208.91	208.73	209.42	209.8	208.08	208.59	208.39	209.44	209.03	208.95	209.4	208	209.61	209.64	208.57	208.57	207.95	208.76	206.98	207.37	209.23	209.47	208.13	208.68	209.51	210.11	208.06	209.08	210.21	207.77	208	208.5	207.42	207.18	207.38	207.68
206.9	207.86	208.24	208.57	208.86	207.08	209.11	207.14	208.07	208.64	208.49	209.66	206.92	207.38	209.16	208.02	209.88	209.8	207.32	208.76	208.5	210.71	208.73	209.11	207.8	209.21	209.31	209.18	209.13	207.77	208.45	209.18	209.29	208.99	207.53	209.75	208.57	208.34	208.45	209.5	209.76	208.61	208.62	208.98	208.54	208.09	209.58	208.68	209.26	209.71
199.19	200.65	199.69	201.27	199.58	200.75	201.4	200.03	198.34	201.02	198.79	199.29	199.19	199.5	200.17	202.62	200.8	199.66	199.89	198.46	199.55	198.41	200.73	198.01	197.85	199.82	199.86	198.98	201.39	201.1	199.32	199.04	197.8	200.54	198.63	197.78	200.95	199.45	200.22	200.12	200.13	200.13	200.09	198.97	200.09	198.41	201.28	201.93	199.56	198.74
217.27	215.57	217.67	216.87	216.81	217.39	216.57	218.23	217.36	215.64	216.89	216.58	216.11	215.75	217.52	216.7	216.57	217.84	218.18	215.97	219	215.45	215.86	216.54	217.38	216.48	216.02	215.63	217.91	216.67	218.06	216.93	217.61	216.39	216.68	214.61	216.24	217.66	216.32	217.91	217.98	218.02	217.42	218.08	216.35	216.61	216.96	216.8	216.93	216.23
218.92	218.48	216.11	215.83	217.59	216.13	217.71	216.92	215.94	218.83	218.17	216.75	217.55	215.2	217.27	216.56	216.28	217.34	217.23	217.98	217.97	215.37	216.77	218.84	217.22	215.45	218.14	216.6	215.66	216	217.73	217.11	216.77	217.87	215.99	217.32	215.93	217.81	216.58	217.37	216.73	217.13	214.91	217.84	217.34	217.01	216.87	218.63	218.25	217.83
208.23	207.44	206.67	207.48	209.47	207.86	207.16	208.17	207.45	208.05	207.15	208.29	208.62	208.45	207.89	209.13	207.54	207.9	208.11	208.07	207.36	209.86	208.07	207.05	208.01	208.86	207.25	207.38	209.57	207.93	206.91	207.58	207.46	208.41	207.36	207.33	208.75	208.12	210.63	207.46	208.59	208.02	207.87	207.67	209.05	208.48	208.23	207.58	208.64	207.51
217.93	217.03	217.17	216.17	217.65	216.67	217.6	217.02	216.6	219.04	219.61	217.21	215.84	217.99	218.48	218.43	219.67	217.73	218.29	217.78	217.21	217.38	216.61	217.83	217.62	218.8	217.89	219.17	219.15	218.87	218.27	217.56	216.84	217.82	217.4	218.87	216.41	218.66	218.87	217	218.07	218.85	219.1	217.66	217.63	217.91	217.32	217.64	218	218.69
204.57	202.17	204.72	203.72	205.23	203.23	203.37	202.57	203.4	204.82	203.8	204.02	203.99	204.21	203.02	204.07	203.13	203.89	201.86	203.34	204.72	204.34	203.03	202.1	203.57	203.65	205.69	204.45	202.86	203	203.39	201.55	202.49	202.96	204.14	204.93	203.88	203.24	202.3	203.71	204.05	205.02	203.35	202.87	204	202.47	203.42	203.56	204.55	203.86
216.84	216.3	216.94	216.53	216.94	217.06	218.06	218.03	216.55	216.6	218.4	217.73	218.31	217.11	217.98	215.53	217.25	215.7	218.38	218.59	216.04	215.64	216.5	219.17	215.72	216.44	216.65	219.11	216.37	216.87	217.02	217.69	215.72	216.46	216.45	217.43	217.42	216.45	216.82	216.77	216.15	216.2	218.46	216.54	217.14	215.75	217.74	216.46	216.35	214.99
212.35	213.38	213.48	213.25	211.73	212.01	211.4	211.59	212.6	213.13	213.14	213.56	212.71	213.88	212.11	212.08	212.39	212.31	213.25	211.99	212.56	211.99	214.7	212.86	212.09	212.02	212.66	211.79	212.3	210.95	212.11	212.24	213.56	210.75	213.5	213.48	211.45	213.78	211.18	213.56	211.81	213.26	212.31	211.6	213.32	213.73	214.79	213.59	210.77	212.54
208.28	206.84	207.99	208.5	208.44	207.64	207.47	207.62	208.38	207.17	207.3	208.09	209.26	208.71	208.32	207.94	208.22	207.89	204.43	207.11	208.6	209.28	208.77	207.89	209.5	207.82	206.1	207.67	208.83	208.69	207.06	208.48	208.3	207.65	208.31	207.03	206.97	207.59	207.69	208.3	207.62	209.07	208.16	206.87	208.4	209.11	207.33	207.88	208.21	207.37
200.15	199.27	201.44	198.87	200.88	201.35	200.04	200.45	200.67	200.76	199.27	199.45	199.91	198.51	201.2	200.77	202.13	201.23	200.8	199.19	200.13	199.22	199.54	199.35	199.64	199.31	201.06	201.07	201.22	200.55	200.84	200.38	201.45	200.53	200.24	199.17	200.65	201.02	201.63	200.38	201.59	199.58	201.6	201.7	200.09	198.68	201.85	200.89	200.47	199.82
199.56	200.79	200.6	199.77	200.34	199.57	199.36	200.03	200.17	200.9	200.13	200.41	198.75	199.52	199.94	198.81	200.19	199.64	199.56	198.07	197.73	200.64	201.33	199.54	199.6	198.69	199.72	198.94	199.85	198.73	199.96	200.62	200.61	199.73	197.63	198.95	199.11	200.99	199.87	198.74	199.65	198.73	198.21	199.37	199.44	199.59	200.64	197.59	200.18	199.95
205.05	203.34	203.92	203.8	200.94	204.22	204.9	205.48	205.29	203.65	202.74	203.68	204.45	203.73	203.14	204.55	203.63	203.15	203.78	203.35	204.48	204.2	202.34	203.72	202.99	203.69	203.06	205.13	205.08	204.18	204.79	205	204.35	202.98	204.43	204.5	204.8	204.29	205.17	202.9	204.29	204.61	203.09	203.63	204.25	203.13	204.4	203.99	204.56	205.41
209.32	208.96	206.75	208.7	206.63	208.05	207.42	207.57	207.61	208.18	209.71	208.34	208.04	209.12	206.9	206.67	207.65	209.55	206.22	207.02	207	208.13	208.03	207.57	208.44	207.79	207.18	207.96	205.2	208.78	208.35	207.33	206.65	206.54	207.96	208.98	208.36	209.3	206.63	208.25	208.08	208.41	208.64	207.33	207.28	207.38	206.94	210.01	207.45	206.72
212.14	212.22	212.64	212.95	213.75	212.35	211.64	212.95	212.37	212.11	211.15	212.53	211.11	213.46	212.68	211.13	212	210.52	211.66	212.56	212.49	213	210.5	211.6	212.38	213.69	211.41	212.69	215.11	211.76	212.58	211.41	211.16	212.52	213.37	213.16	213.02	213.64	212.16	212.96	211.99	211.68	212.22	212.89	212.99	213.27	214.34	212.64	213.29	211.73
215.29	217.2	216.19	217.52	215.27	217.21	216.85	216.78	216.64	216.89	216.12	216.22	217.49	217.17	218.72	218.1	217.53	215.84	218.6	217.3	217.63	218.05	217.82	216.55	216.5	218.67	215.8	216.62	216.85	216.27	216.29	217.31	216.24	216.78	215.67	217.79	216.94	216.82	216.25	218.31	217.68	216.71	216.6	216.68	215.81	218.09	216.42	217.34	218.05	217.68
206.96	205.53	206.17	205.65	205.95	206.75	204.9	206.5	207.38	205.28	205.54	206.33	207.08	207.28	206.35	206.15	206.58	205.38	207.89	205.8	205.71	206.72	205.85	206.19	205.52	205.61	206.48	205.88	207.97	205.7	205.58	206.52	205.33	206.15	206.12	205.98	207.13	206.25	206.73	204.9	206.74	206.99	206.79	205.1	205.9	204.58	205.67	205.18	206.75	205.64
207.47	209.02	208.13	207.49	207.58	207.38	208.01	207.07	207.12	206.34	208.02	208.38	208.72	207.25	205.78	207.69	207.87	207.06	206.73	207.45	205.68	208.45	208.35	208.72	208.82	208.21	208.26	207.3	209.37	208.56	208.47	208.58	206.36	207.12	207.73	205.97	206.54	207.82	208.77	207.48	207.62	207.85	209.18	208.46	208.45	207.67	207.52	206.95	207.08	207.69
203.82	203.15	204.33	203.03	203.79	204.16	204.48	202.57	203.86	203.09	203.08	204.06	203.6	203.73	204.7	202.09	204.28	203.78	204.4	202.99	203.36	203.11	204.3	204.22	205.02	203.83	206.06	204.76	202.51	203.3	204.42	204.56	203.37	202.89	202.2	204.49	204.27	203.08	203.3	204.2	204.38	203.33	203.52	203.62	203.37	203.98	204.14	202.24	203.72	202.76
203.07	203.47	204.5	203.91	204.04	203.62	204.46	204.2	202.93	203.92	202.9	203.39	203.05	202.69	203.71	203.52	203.95	202.75	204.7	203.3	203.52	204.63	202.95	204.74	203.01	204.98	204.66	204.78	204.43	203.01	204.57	203.6	203.34	205.05	202.05	202.22	205.14	204.15	204.75	203.33	202.96	204.4	202.58	203.99	205.34	202.98	204.16	201.89	204.63	203.42
206.87	203.91	205.76	206.24	204.34	205.85	204.48	204.47	205.34	205.26	205.07	204.94	204.39	203.29	204.81	204.23	205.57	205.31	204.06	203.66	204.99	206.71	204.49	203.41	204.2	204.02	204.34	203.82	204.76	205.7	204.64	205.27	205.57	206.55	204.07	205.23	204.36	205.4	204.71	205.29	202.8	203.47	204.08	204.69	205.32	205.69	204.96	204.75	204.62	203.88
206.19	205.61	204.12	204.76	204.17	204.64	205.66	204.57	206.24	205.01	206.19	204.65	205.85	205.82	206.08	205.4	205.65	205.13	206.26	205.06	206.56	205.58	205.28	207.33	205.67	205.92	204.48	204.8	205.69	206.09	206.65	205.71	204.51	204.13	205.74	205.46	205.42	205.82	205.3	205.3	206.02	205.08	206.35	205.49	206.46	205.8	204.98	205.86	204.55	206.1
208.58	208.22	209.34	207.4	207.52	208.11	208.72	209.46	208.55	208.81	207.13	210.13	210.06	208.99	209.44	208.51	207.93	209.49	207.15	209.04	208.89	208.88	208.13	209.33	209.68	209.67	207.27	206.96	208.34	208.78	207.38	208.17	208.35	208.68	208.26	208.59	209.15	208.02	208.79	207.54	209.08	209.9	207.72	208.28	208.71	207.34	207.23	207.73	208.89	209.15
217.32	217.35	218.54	218.01	217.9	217.29	218.05	217.16	217.12	217.31	215.87	218.4	218.51	218.68	219.02	217	218.1	216.16	217.36	218.58	219.48	217.47	217.13	216.68	219.83	218.88	217.6	217.09	217.48	218.31	216.68	218.59	218.62	219.15	218.24	218.03	217.97	218.27	218.35	218.35	216.34	216.35	219.6	217.8	218.41	217.43	218.04	217.53	218.98	216.15
198.87	198.32	197.99	199	197.27	198.46	198.26	198.73	199.77	199.81	199.37	200.27	199.7	199.92	198.62	200.75	198.71	199.68	199.11	199.27	197.62	199.74	198.73	200.47	199.07	198.15	199.18	199.19	199.64	201.62	200.15	198.94	199.33	201.53	198.9	198.86	198.66	199.23	199.34	198.78	199.33	199.14	199.98	199.64	199.68	200.38	198.67	198.83	199.76	199.34
208.66	206.89	206.83	209.16	209.14	209.27	207.94	207.65	206.82	209.09	208.17	207.35	208.89	208.7	207.17	205.93	207.86	208.66	208.32	208.05	206.67	205.71	208.28	208.08	207.27	206.22	206.41	207.69	206.95	208.1	209.26	207.32	206.32	208.47	208.44	206.6	207.59	208.21	209.08	207.72	207.41	206.59	207.61	206.11	207.33	206.66	208.83	206.99	206.42	207.44
208.6	208.08	208.53	208.08	206.76	207.81	208.24	208.46	207.62	208.07	207.38	206.72	209.11	208.06	209.69	206.78	208.28	208.57	209.01	208.57	208	209.26	207.17	206.43	205.59	206.78	208.78	207.6	206.58	205.41	206.86	208.02	208.61	208.6	208.51	207.86	208.23	206.41	207.71	205.52	208.92	207.45	206.75	208.02	209.96	210.18	208.31	208.61	208.85	208.16
207.16	207.87	207.71	206.9	208.27	208.52	208.64	209.26	208.75	208.46	208.31	207.87	208.25	207.9	209.65	207.88	208.38	207.87	207.59	207.14	207.4	207.69	208.45	207.62	206.26	208.21	208.31	207.72	208.11	208.07	208.58	207.42	207.18	208.11	207.62	207.18	207.81	208.07	209.15	207.27	207.02	207.42	207.43	207.43	206.24	208.17	207.58	208.26	207.69	209.54
200.69	199.93	199.12	200.91	200.55	199.69	200.26	199.6	199.68	199.59	199.04	198.25	198.97	201.18	198.33	200.67	198.89	199.86	200.03	200.05	200.06	200.85	201.62	199.3	199.34	200.42	198.75	199.36	199.03	199.34	200.77	199.11	198.68	198.91	200.23	198.9	198.84	198.41	199.66	199.76	199.81	200.02	198.53	199.66	198.51	201.42	200.29	200.93	199.7	199.86
200.13	200.49	200.57	198.95	199.96	199.24	198.89	200.06	200.42	198.86	198.64	201.42	200.36	200.16	199.93	199.57	199.11	199.33	199.08	200.86	201.24	198.24	199.73	198.61	198.99	199.29	199.61	199.98	198.71	199.27	200.84	197.56	200.15	200.19	201.3	198.17	199.56	199.74	198.7	200.26	199.19	199.66	200.54	200.78	198.93	199.26	199.63	198.87	200.31	199.37
218.05	219.18	217.59	218.29	216.25	216.5	219.49	217.65	218.59	218.46	218.34	216.38	216.96	218.39	217.37	215.47	217.17	216.74	217.88	216.23	218.41	217.1	217.23	216.9	219.18	217.22	216.82	218.45	216.71	218.19	218.14	218.5	218.7	217.64	217.93	217.88	218.74	219.23	218.42	218.69	218.43	217.76	217.76	217.62	218.09	218.4	217.5	219.08	217.44	217.94
199.82	199.18	199.33	200.59	201	198.39	199.89	199.41	202.41	198.4	199.7	199.65	200.68	201.17	199.73	199.01	199.07	198.86	198.7	199.49	200.06	199.2	198.3	200.48	199.14	198.91	198.25	198.79	199.12	198.06	200.24	199.25	199.67	199.54	200.56	200.83	200.07	199.42	200.56	199.79	200.55	201.37	200.69	199.81	198.34	198.89	199.66	199.45	199.15	198.79
201.09	201.52	202.35	202.95	201.48	203.24	203.88	204.42	201.68	201.69	204.22	202.16	201.64	202.86	202.39	202.94	203.69	201.94	203.7	202.91	202.47	202.15	203.2	202.76	201.72	202.1	201.72	204.78	202.66	203.74	202.12	201.92	202.22	202.42	202.61	203.39	203.5	203.94	202.96	201.1	201.64	201.5	203.2	203.54	203.65	200.5	202.85	202.48	204.34	200.37
207.54	209.12	207.95	208.62	207.39	208.34	207.55	208.17	207.88	208.15	210.16	208.65	208.19	207.82	209.28	209.74	206.91	209	208.74	207.23	209.08	207.76	207.28	209.91	209.25	210.51	207.62	210.22	209.04	208.14	207.56	208.11	208.47	208.69	209.25	207.99	208.63	209.29	209.23	208.21	207.93	207.77	208.28	207.45	208.61	207.2	207.91	208.74	207.63	209.34
208.21	206.91	207	209.33	208.55	208.66	207.64	206.69	209.52	207.17	208.91	206.59	207.13	208.53	207.29	208.21	206.83	207.6	206.96	207.24	207.59	207.85	208.1	207.13	208.28	208.28	209.47	209.16	208.3	208.44	208.36	206.94	207.6	208.94	207.43	208.14	207.9	206.99	207.77	207.55	208.54	207.36	207.44	208.28	207.09	208.71	208.4	207.08	206.5	208.92
203.49	202.25	202.77	202.58	203.57	202.55	203.09	202.15	203.6	202.18	203.81	204.41	204.32	203.41	203.25	202.21	201.45	202.26	204.45	202.98	203.65	203.24	203.03	204.65	203.26	204.27	202.84	201.05	203.25	202.97	202.01	202.33	200.64	204.47	203.93	203.83	200.88	204.6	203.21	203.11	202.4	202.64	203.12	203.71	202.63	203.33	203.01	203.25	202.33	201.82
202.38	199.72	198.6	201.07	201.59	201.44	202.44	200.61	200.75	200.53	201.21	202.39	200.91	201.31	200.47	201.42	201.95	202.9	201.82	201.54	202	201.01	200.68	200.71	201.02	200.48	200.22	201.09	200.78	199.45	201.24	200.61	203.67	201.89	201.39	201.15	199.49	200.79	202.42	202.07	202.21	200.55	200.82	202.51	201.5	201.77	201.46	201.08	200.04	199.9
213.21	211.7	212.07	211.55	211.6	212.13	210.63	212.47	212.33	210.33	212.54	213.32	212.07	211.8	212.66	212.17	210.67	210.76	212.16	212.55	210.96	213.24	212.62	211.24	213.03	214.11	210.71	210.59	211.33	211.74	209.82	212.04	212.21	211.14	211.39	210.6	212.17	213.42	213.48	209.74	211.64	211.07	213.42	211.99	210.33	210.88	211.27	213.18	211.81	210.1
201.62	199.07	200.38	199.52	201.24	197.99	199.35	199.45	200.37	199.28	198.54	197.46	200.63	199.59	199.11	199.49	199.89	200.21	200.93	199.87	201.28	199.8	199.02	198.95	198.84	197.82	199.82	199.3	198.44	200.95	199.75	201	200.48	198.65	198.81	199.49	200.38	200.73	199.78	199.38	199.93	200.68	200.44	199.42	199.86	199.36	201.37	199.47	199.51	199.34
199.57	199.94	198.27	198.16	199.18	199.38	200.62	197.88	200.06	197.81	198.63	198.7	197.72	198.91	199.41	198.91	200.03	198.78	199.19	198.39	199.09	200.74	197.94	198.93	197.88	197.91	198.62	197.66	199.85	197.29	199.05	198.17	196.93	197.38	197.13	197.48	199.11	198.47	197.96	198.53	199.22	198.55	198.16	199.44	198.24	198.44	199.22	196.79	199.11	198.61
205.74	205.52	205.19	205.22	205.58	204.08	203.63	204.65	204.18	203.83	204.64	204.13	205.06	204.65	204.97	203.99	203.66	204.61	207.06	204.01	204.64	202.79	204.2	204	205.6	203.84	203.76	204.94	204.61	206.52	206.36	205.25	204.39	206.04	204.27	205.12	203.89	204	204.19	204.12	204.67	204.63	202.9	204.3	204.87	204.99	203.96	205.83	206.04	205.72
203.82	204.91	205.22	204	205.64	203.83	203.87	203.09	204.19	204.12	204.03	205.14	204.16	203.77	204.2	205.85	204.44	204.33	204.35	201.91	204.52	203.49	203.82	203.67	204.07	203.79	204.35	203.73	203.91	203.38	203	204.76	204.53	203.76	203.61	204.42	204.32	203.16	203.29	205.3	203.61	204.2	202.46	202.6	203.28	205.72	202.9	206.17	203.42	203.41
208.09	207.34	206.53	207.94	206.91	208.36	206.89	206.72	208.6	206.97	207.62	205.82	208.53	208.27	208.34	208.52	207.76	209.12	206.98	208.23	207.48	207.22	207.79	208.65	207.27	207.65	206.35	207.2	207.53	208.56	206.61	209.13	208.03	206.84	209.88	206.29	209.64	206.83	207.94	207.48	208.62	208.6	208.17	208.6	207.77	208.3	207.48	208.78	208.14	207.73
204.84	205.34	201.95	206.12	204.55	203.59	204.97	204.46	205.28	202.83	204.51	206.13	206	204.77	205.38	203.67	205.32	205.29	204.46	203.42	204.58	204.34	204.88	205.41	204.2	205.71	204.57	204.36	205.86	203.62	205.63	203.21	204.96	204.25	203.5	204.88	204.4	205.42	204.35	205.07	204.22	205.78	205.69	202.92	204.91	205.89	204.11	203.74	204.33	205.12
199.95	200.79	200.68	197.81	198.93	198.84	199.46	197.59	200.52	198.3	197.76	199.88	197.92	199.65	199.47	199.27	199.7	200.56	199.9	199.8	199.6	198.47	199.45	199.83	200.02	200.15	200.35	200.7	198.61	200.17	199.64	200.27	200.08	198.33	199.58	200.15	199.82	201.92	201.33	200.25	199.58	199.51	198.17	200.35	199.23	199.46	197.91	200.44	200.45	201.3
208.41	208.84	208.94	207.9	208.01	207.32	209.72	208.25	207.32	207.65	207.7	208.99	208.51	209.82	207.77	208.84	209.57	208.04	207.43	208.02	207.86	209.22	209.28	209.02	209.29	208.27	207.94	209.59	209.93	209	207.36	209.58	207.98	207.56	208.33	208.76	208.59	208.14	207.76	207.54	207.86	209.01	208.86	209.34	207.87	209.26	209.48	208.23	208.95	208.03
211.45	213.46	212.4	210.05	211.66	212.09	210.51	211.67	210.36	212.67	211.31	210.97	210.98	210.68	211.71	210.54	210.93	212.13	213.48	211.01	210.68	213.63	212.4	213.46	212.07	211.23	211.82	210.94	209.92	211.27	211.13	211.82	212.02	212.16	211.09	210.47	211.91	209.37	212.48	211.51	212.72	210.56	213.27	211.05	212.36	212.44	212.72	210.82	212.92	209.45
199.06	200.66	200.34	200.45	199.09	199.21	200.47	198.24	198.82	200.16	198.29	197.71	199.57	198.74	198.33	200.15	198.22	199.2	200.07	199.76	198.13	200.36	199.1	198.75	199.2	197.79	199.14	201.08	198.23	199.18	199.05	197.55	199.43	198.87	199.15	199.84	199.19	199.41	200.5	199.45	199.2	198.81	200.53	199.59	198.66	200.19	199.55	199.55	199.01	200.35
207.89	209.64	209.3	207.84	209.91	208.39	209.59	209.26	207.46	208.36	208.53	209.52	208.18	209.19	207.99	208.49	208.76	208.74	208.84	208.72	208.51	207.36	209.51	208.64	207.53	209.2	210.65	208.72	208.95	208.64	209.46	208.4	207.83	208.05	208.97	209.06	209.27	207.45	209.28	207.08	208.03	208.72	207.78	208.2	207.16	209.21	207.58	208.8	209.55	205.97
203.87	202.94	202.07	202.18	203.58	204.29	204.47	202.65	202.35	204.56	203.19	203.69	203.15	203.8	202.06	204.19	202.3	202.21	202.69	202.38	203.2	204.63	202.81	203.57	202.28	203.38	203.36	202.09	203.53	204.21	202.11	203.1	202.57	202.94	204.38	203.19	202.54	201.3	203.12	201.5	203.07	203.36	201.43	202.9	204.04	204.82	202.92	202.61	205.85	202.38
208.79	209.61	208.79	208.46	209.13	209.85	208.69	208.19	208.9	208.23	209.18	208.1	208.03	209.28	207.54	208.67	209.59	208.31	209.17	209.91	207.83	207.06	208.94	206.94	208.72	209.45	208.95	206.47	207.24	208.29	209.26	209.91	208.38	209.44	207.61	209.14	209.61	207.77	208.19	208.58	208.2	208.76	209.67	208.88	208.49	207.56	207.9	209.35	209.24	209.65
206.56	209.38	210.01	209.7	208.73	209.46	209.08	208.7	209.63	207.39	207.58	207.83	208.67	208.38	208.18	207.42	207.97	209.07	210.08	209.32	208.61	210.49	208.01	208.98	206.89	208.31	209.68	208.56	209.43	209.38	208.44	207.71	207.35	210.01	208.5	208.02	208.1	207.54	208.86	209.26	208.24	208.38	208.37	207.39	206.7	208.99	207.19	208.51	209.88	207.57
212.11	211.19	209.35	210.35	212.87	212.59	211.51	211.24	211.68	209.76	210.48	210.96	211.93	213.03	211.97	212.87	211.59	212.39	212.05	211.53	211.32	213.02	211.85	210.55	212.41	211.07	211.99	210.97	212.55	211.21	211.8	212.36	212.3	210.31	210.21	212.47	211.7	212.28	212.21	211.81	211.18	212.81	211.87	212.55	211.61	212.27	211.9	211.84	213.48	210.48
209.17	208.86	207.72	206.2	208.16	207.75	206.94	207.5	208.02	209.06	207.52	206.46	207.64	207.82	208.3	206.84	206.26	207.53	208.1	208.96	209.03	209.95	207.08	207.21	207.04	206.99	208.53	207.67	209.29	207.56	206.75	206.42	206.11	208.05	206.9	209.42	208.79	207.72	209.05	208	207.72	209.7	208.17	208.12	208.46	206.79	208.13	207.98	206.64	208.52
207.22	209.42	208.9	207.88	209.33	209.79	209.63	207.7	209.33	207.94	208.5	209.84	208.09	208.15	208.21	209.65	207.75	207.6	208.58	208.17	209.62	208.04	209.89	209.67	207.8	208.53	207.58	209.95	210.38	209.06	209.56	208.35	208.5	207.68	208.75	210.1	209.77	208.57	209.27	208.03	207.84	208.18	208.46	209.98	207.9	208.6	210.66	209.05	206.93	208.59
216.85	217.42	217.83	218.07	216.68	217.93	218.82	216.79	216.56	216.51	216.58	217.08	216.79	216.18	216.81	216.11	217.25	217.45	218.83	216.41	218.26	217.62	216.69	216.96	217.29	216.81	216.62	218.3	218.09	217.58	217.82	218.43	218.8	215.96	216.97	216.58	215.99	217.63	216.66	219.19	215.78	216.21	216.7	217.47	216.94	217.62	218.14	216.7	217.6	215.53
199.81	200.81	200.08	201.79	201.2	201.93	200	201.35	199.48	200.25	200.39	200.88	200.21	202.03	200.26	200.56	200.81	199.2	202.77	202.75	199.75	199.29	199.84	200.32	199.94	200.84	200.31	200.1	202.07	202.1	201.16	201.6	198.86	200.74	201.19	200.81	200.01	201.54	198.46	200.52	200.32	201.17	200.45	200.71	201.71	200.62	199.38	200.65	200.6	200.33
201.73	201.67	202.18	202.88	203.03	202.06	203.09	200.96	202.88	202.31	202.99	203.16	201.51	201.25	201.91	202.04	203.52	201.44	202.03	202.98	200.59	200.21	202.5	201.26	202.52	201.79	202.01	202.37	202.56	202.83	201.82	199.47	202.69	203.74	203.69	202.57	204.18	201.64	201.57	200.89	202.7	202.31	202.73	201.96	203.92	202.36	202.58	203.98	201.68	201.99
214.13	217.6	216.62	216.92	216.28	217.61	218.07	218.69	216.97	218.12	216.56	216.57	216.46	217.07	218.32	215.64	215.15	216.29	217.22	217.21	215.81	218.47	216	218.19	219.09	217.95	217.34	217.53	216.92	216.37	217.26	216.94	216.87	215.78	219	217.63	217.01	216.3	216.56	217	218.12	216.22	215.7	215.86	217.07	216.85	216.59	216.19	216.72	216.68
207.79	206.69	208.34	206.83	207.76	207.09	208.19	207.37	210.28	207.33	207.36	206.77	209.05	207.52	208.14	206.72	207.44	208.6	207.6	206.21	207.96	208.68	207.42	206.37	207.1	207.71	209.36	206.19	207.19	207.59	208.89	206.18	205.44	208.36	207.51	206.91	205.18	206.76	206.83	207.03	209.14	208.97	207.04	208.66	206.68	206.42	206.96	207.51	205.4	208.26
205.12	203.94	203.33	203.83	204.55	204.06	204.53	204.2	205.76	204.38	204.23	203.01	203.38	203.53	204.82	204.67	204.74	204.93	204.15	204.8	204.91	202.96	206.13	204.29	204.25	204.64	204.55	205.41	207.2	204.82	204.26	204.91	203.93	205.24	204.58	204.09	204.01	205.17	204.88	204.62	205.29	204.65	203.19	205.19	204.95	203.72	203.41	205.59	205.65	204.86
193.24	195.1	194.3	194.15	194.34	194.03	194.23	195.87	193.36	193.78	194.43	193.68	194.57	193.25	194.54	194.5	194.67	193.76	194.48	193.19	193.66	194.18	194.08	194.72	193.55	194.41	193.25	195.42	194.25	194.66	192.47	194.9	196.42	194.44	194.39	194.48	193.81	193.16	192.7	193.29	193.63	193.82	194.78	195.18	195.15	195.46	195.26	193.72	194.91	193.11
211.59	211.26	212.15	209.37	212.28	210.24	211.34	213.45	212.12	209.14	212.46	212.05	212.69	212.1	212.67	211.9	212.47	213.73	212.21	210.56	211.07	212.22	210.35	212.72	212.1	211.44	212.01	211.23	210.39	211.57	212.98	211.74	212.24	210.9	210.46	211.17	212.4	211.05	211.72	212.46	212.11	211.85	212.4	212.57	211.75	212.24	211.19	211.26	210.82	210.89
218.15	217.4	215.56	216.7	215.18	217.86	216.9	218.13	216.73	215.66	216.4	217.33	215.66	217.53	216.06	216.6	218.15	217.65	217.28	218.34	216.35	217.36	218.44	218.47	218.41	217.17	217.63	218.09	217.22	217.65	215.73	218.56	217.82	218.09	216.2	216.52	216.41	217.17	217.62	217.9	217.54	217.28	217.48	216.93	218.05	216.98	216.33	217.4	217.95	218.42
203.27	203.97	203.5	203.32	203.6	204.01	204.38	203.44	203.89	203.11	204.14	205.73	204.93	202.77	204.13	203.7	203.08	203.53	203.42	203.3	203.28	202.98	205.17	204.85	202.4	203.95	203.82	203.13	203.78	203.3	203.76	203.21	203.93	203.76	203.54	202.33	204.02	204.36	204.16	205.17	202.35	203.9	202.68	202.92	203.41	203.4	203.68	204.72	202.76	202.55
204.29	203.5	203.15	203.33	202.35	203.31	204.14	203.79	203.49	202.11	203.72	202.5	204.7	202.78	203.37	202.61	204.98	201.87	202.68	203.13	204.18	203.05	202.77	204.45	205.91	204.01	205.07	204.41	204.41	203.74	202.58	203.01	203.91	202.86	201.48	204.24	204.05	204.4	204.53	202.92	203.02	202.6	203.18	202.25	203.99	203.99	204.01	203.67	205.21	203.34
212.76	211.58	212.62	210.6	210.04	212.3	212.63	212.79	212.67	210.54	213	211.78	211.66	212.75	212.27	213.59	211.14	212.02	212.45	210.47	212.63	212.09	211.65	212.68	213.04	212.1	211.76	211.59	212.18	212.22	212.43	211.39	211.33	210.66	212.47	212.04	211.17	210.29	211.49	210.23	211.26	212.96	211.68	212.33	212.45	210.95	210.72	211.32	212.34	212.58
203.7	202.73	203.31	203.9	203.71	203.96	202.9	202.34	203.11	203.17	205.35	205.02	204.51	204.91	203.85	205.27	205.12	203.64	204.47	204.31	204.56	204.67	204.32	203.57	203.31	203.02	204.55	204.45	203.21	204.83	203.08	204.18	203.35	203.85	203.82	205.1	203.51	203.54	203.66	203.9	204.1	204.36	203.47	203.63	205.02	203.97	204.62	203.67	205.97	204.45
206.64	206.69	206.73	208.74	207.48	208.16	207.85	208.48	207.26	208.07	207.74	206.85	206.24	207.23	206.79	206.49	207.43	206.43	209.11	207.09	206.72	208.24	206.71	207	207.82	207.83	207.68	208.38	208.51	206.91	208.66	208.59	207.27	207.12	209.12	207.9	207.07	208.31	208.17	207.25	208.12	208.04	207.42	206	208.3	207.2	206.25	208.87	207.96	207.61
204.38	203.99	203.2	203.68	204.35	202.49	203.44	203.27	203.86	202.34	204.98	204.76	204.39	204.12	204.08	204.47	203.93	204.11	203.6	203.28	202.92	202.33	204.28	203.66	202.73	202.49	203.8	204.15	204.36	203.61	202.71	205.19	203.28	203.46	203.37	202.95	204.3	202.72	204.79	203.78	202.06	204.26	205.08	204.77	203.2	203.23	202.56	204.11	205.76	203.74
202.16	203.07	203.76	203.45	203.97	203.08	200.98	203.36	201.33	202.19	203.01	204.03	204.16	203.04	202.46	202.51	202.99	202.94	203.99	203.3	201.93	203.68	203.86	203.69	204.24	203.09	201.59	202.4	202.33	203.02	203.18	202.16	202.62	202.88	202.45	202.65	201.91	202.92	203.72	203.8	203.51	201.72	203.46	203.87	203.01	204.47	203.62	204.72	202.58	205.15
208.95	208.35	207.85	207.04	208.22	209.49	209.12	209.2	208.71	208.82	210.01	208.57	208.29	207.93	206.46	209.88	208.26	209.52	208.42	209	208.7	209.27	209.85	207.29	209.87	210.1	208.61	209.48	208.69	207.6	210.27	208.73	207.31	207.26	207.07	207.92	209.56	208.58	208.23	207.9	209.72	210.48	207.32	209.2	206.8	208.82	207.89	209.84	209.7	208.67
209.18	209.17	208.81	210.13	209.71	208.4	210.79	210.34	208.26	211.24	209.26	208.53	209.89	209.29	207.46	208.89	209.9	210.2	208.07	209.95	208.97	209.81	209.43	208.33	208.99	208.31	207.59	209.44	208.56	210.22	210.21	210.64	210.36	207.92	208.73	209.3	209.12	210.54	209.28	210.53	209.94	207.44	210.01	210.7	208.58	210.11	207.81	209.66	209.1	209.53
208	206.15	206.52	208.9	207.37	209.12	208.91	207.68	208.81	209.25	207.84	208.39	210.38	207.82	207.33	208.48	209.64	208.04	209.18	207.16	208.03	206.95	209.36	207.36	208.69	208.31	208.05	207.41	208.34	209.81	209.85	208.37	207.92	210.8	209.14	208.2	210.41	209.21	210.06	208.98	207.87	210.02	208.87	209.94	207.35	208.02	208.56	209.6	208.12	209.25
212.47	211.52	213.5	212.32	212.12	212.59	213.01	213.09	210.96	212.11	212	213.37	213.3	214.21	212.88	211.73	213.05	212.73	210.72	212.28	211.14	212.28	211.42	211.04	213.45	212.1	212.91	211.85	211.49	212.07	213.14	212.96	211.32	212.44	211.16	211.17	211.36	211.23	212.53	211.92	212.42	212.12	213.04	211.38	213.65	212.92	212.47	212.9	210.44	213.17
200.44	201.31	200.62	200.19	200.16	200.06	198.65	198.37	200.1	199.28	199.36	199.07	199.29	198.12	199	199.17	199.04	198.21	198.96	198.45	199.7	199.22	198.46	200.32	198.14	199.08	200.07	199.42	201.1	199.52	198.44	199.02	198.88	200.18	198.55	199.55	200.28	199.71	198.59	198.32	201.53	198.89	199.38	198.35	199.93	198.55	199.7	198.71	199.73	199.87
207.56	207.47	208.16	208.64	207.31	208.17	206.91	206.89	205	206.58	209.41	208.19	206.92	208.06	207.08	207.72	207.63	206.25	207.51	208.46	207.72	209.74	209.39	208.2	208.91	207.17	208.73	207.61	206.97	207.75	206.66	205.56	208.44	208.13	207.79	209.4	206.18	208	206.65	207.75	208.4	208.62	207.91	207.2	206.86	205.96	206.92	208.74	207.25	207.72
200.75	201.1	199.91	199.96	201.32	202.57	201.54	200.89	200.9	202.22	202.35	202.15	201.14	200.35	201.47	201.95	201.17	201.28	199.55	202.01	202.27	200.8	201.38	200.72	201.11	201.38	203.38	201.02	200.39	201.52	202.64	203.09	199.69	201.52	201.9	202.74	202.44	201.31	200.42	200.46	200.24	200.88	201.59	202.58	200.33	201.69	200.73	200.96	202.57	200.63
211.94	211.36	211.66	210.18	210.16	212.21	211.66	211.55	211.05	211.92	212.21	210.43	213.18	211.6	212.77	211.34	210.89	211.3	212.28	211.53	212.03	213.18	212.58	212.21	211	211.48	212.67	211.49	212.26	211.45	211.7	211.48	212.16	212.96	210.71	211.41	210.9	212.34	210.91	211.7	211.52	211.28	211.48	210.09	211.53	212.22	211.1	210.08	212.36	210.74
200.76	200.35	202.24	202.38	202.94	201.33	201.9	203.88	203.91	201.25	204.22	202.93	201.85	202.17	203.98	203.52	203.57	201.18	203.28	201.82	202.6	202.49	203.13	201.66	201.82	203.38	202.38	203.26	201.62	203.36	201.43	201.88	201.42	202.33	201.91	202.5	203.01	201.89	202.4	203.36	200.82	204.45	202.17	202.34	202.6	201.93	203.2	201.57	201.98	201.01
207.72	207.32	207.44	210.78	207.95	207.37	207.69	208.39	207.46	208.7	207.14	207.99	207.87	207.85	208.9	206.34	206.24	208.16	206.85	206.54	206.45	207.66	209.04	208.28	207.62	209.05	208.55	209.41	207.74	208.44	208.02	208.23	208.38	207.33	207.12	206.44	209.66	206.76	207.77	208.42	207.07	208.6	208.62	208.29	207.53	207.32	209.19	207.48	207.95	206.44
207.7	206.55	208.76	208.35	206.88	209.69	209.38	207.43	207.11	207.28	209.23	208.51	208.26	208.95	208.57	208.27	208.5	206.69	206.55	207.88	206.36	208.06	207.31	207.7	208.69	205.73	209.63	207.69	206.61	208.81	206.92	209.17	207.12	207.93	208.82	208.67	207.41	208.1	206.66	208.46	206.97	207.52	207.06	207.01	209.73	208.48	207.55	208.25	206.93	208.33
203.32	203.63	203.27	204.61	203.24	202.79	202.92	203.68	203.25	203.49	202.52	204.85	202.94	203.68	203.88	204.03	203.02	202.21	204	202.95	202.91	202.43	204.48	203.72	202.94	203.16	204.24	202.7	203.28	203.85	203.64	201.92	204.54	202.58	202.85	203.87	202.75	203.15	202.87	206.01	205.17	204.9	203.18	203.26	203.01	203.12	202.18	204.11	204.39	203.32
212.05	212.41	212.97	211.83	211.73	212.3	211.39	211.86	212.49	211.91	211.9	212.23	212.05	210.19	212.5	211.43	211.05	213.34	212.16	210.92	211.93	213.4	213.34	210.98	211.85	212	212.31	210.4	210.55	210.92	210.94	213.02	212.17	211.41	210.98	210.38	210.71	212.8	211.89	212.06	212.74	210.93	212.05	211.44	212.03	211.94	210.53	212.31	210.64	211.61
213.88	212.21	211.56	210.79	211.19	212.43	213.11	210.18	210.77	212.56	213.55	209.74	211.61	210.74	210.57	212.05	212.83	213.53	211.15	212.82	211.8	209.98	211.04	212.41	210.6	212.27	212.47	210.52	212.63	211.73	210.67	212.92	211.2	211.29	211.31	209.89	212.55	212.79	211.65	210.83	212.49	212.64	211.59	208.75	210.73	212.65	212.66	211.05	210.19	210.97
195.25	193.96	194.62	194.38	196.11	194.15	196.45	195.77	194.79	196.27	194.89	196.41	195.32	194.63	196.45	194.64	195.27	195.56	195.4	194.67	195.37	195.28	195.4	196.33	194.77	195.1	195.73	196.18	195.77	194.34	195.14	194.89	195.66	195.84	194.18	195.65	194.8	195.14	195.03	194.18	193.32	194.89	195.72	195.02	196.5	194.73	195.81	195.04	195.18	194.65
209.2	207.08	206.38	206.68	207.97	209.03	206.22	206.53	206.53	207.2	206.68	208.66	209.17	207.96	208.4	206.89	208.05	206.68	207.63	207.94	208.26	207.86	206.22	207.63	206.56	207.51	208.25	208.01	207.71	208.11	208.14	207.84	208.98	207.1	207.07	208.69	207.3	207	208.75	207.41	208.03	207.58	205.89	205.86	208.6	207.66	207.11	207.65	207.67	207.83
212.82	214.34	212.58	213.8	214.59	213.9	212.85	213.58	212.3	212.96	210.03	212.19	211.8	211.76	211.6	213.74	212.27	214.28	213.03	211.74	212.06	212.91	213.04	213.12	213.77	211.6	212.37	214.85	212.39	213.66	212.74	213.71	213.53	213.34	212.69	213.84	213.59	213.67	213.66	213.92	214.26	211.96	213.18	211.64	212.44	212.11	213.76	213.38	212.65	213.13
212.35	210.75	212.4	213.05	212.53	212.87	212.35	212.75	212.41	212.49	213.23	213.72	212.21	213.57	211.2	213.97	213.2	212.43	213.53	212.08	212.11	213.1	213.32	213.18	214.65	212.17	212.22	212.8	213	212.76	213.82	211.77	212.09	212.15	212.61	214.38	211.79	213.11	213.68	212.53	213.04	210.45	210.5	213.99	212.75	212.92	213.18	213.2	213.51	213.83
212.25	213.23	212.09	212.59	211.2	210.6	212.48	212.07	212.6	214.74	212.91	212.43	210.9	211.2	212.85	212.45	212	212.62	213.04	214.39	212.78	213.62	211.3	210.94	212.49	212.69	212.85	212.67	212.5	210.26	211.52	212.12	212.73	212.7	212.19	212.07	211.41	210.55	210.59	212.32	214.16	212.76	212.18	213.61	214.09	212.97	212.65	211.79	211.26	211.97
207.76	208.58	208.95	208.09	208.83	207.39	208.78	210.18	209.78	209.86	208.43	210.31	209.2	208.07	206.89	207.98	207.92	206.98	210.13	208.19	208.72	207.72	209.98	208.95	210.82	208.87	206.51	207.63	209.09	209.36	210.48	209.29	208.36	209.64	209.83	208.66	209.05	209.12	208.93	209.39	207.94	207.59	208.74	209.52	207.78	208.85	209.73	207.87	207.94	208.09
203.31	203.98	203.67	204.27	203.01	204.13	201.84	203.39	202.98	204.39	203.78	202.98	203.62	203.9	203.38	203.45	203.58	203.65	202.79	202.87	203.7	203.44	203.69	203.8	204.03	202.79	203.28	203.23	205.25	204.07	204.75	204.24	203.48	203.36	203.55	203.27	203.65	201.69	206.04	203.11	204.4	202.5	204.5	203.36	204.55	203.83	205.25	204.08	204.92	204.56
195.22	195.83	195.19	196.45	195.13	194.83	197.13	193.56	195.42	194.78	194.61	194.57	194.67	195.13	195.1	194.94	195.36	196.72	196.16	196.55	195.29	196.17	195	196.21	193.77	195.49	195.59	196.03	195.94	195.47	195.74	194.69	194.1	194.48	194.4	195.23	194.33	194.66	194.84	193.54	194.98	195	194.99	195.69	196.3	194.73	195.48	195.08	195.86	195.29
208.07	209.09	208.44	208.3	206.68	209.91	208.54	208.27	208.26	208.24	206.19	207.41	207.27	207.48	207.74	207.67	208.3	208.23	209.34	207.28	207.8	207.37	207.61	207.43	207.59	208.93	208.73	208.74	208.1	206.99	207.03	209.86	208.35	209.06	207.43	207.97	206.19	207.94	208	207.19	207.66	206.64	207.89	207.44	206.85	208.25	207.07	207.21	207.6	208.29
199.64	200	198.96	199.17	198.17	200.41	199.99	198.88	198.86	198.96	201.29	199.46	199.9	200.47	198.58	198.62	199.54	200.26	200.7	200.24	198.82	199.79	199.76	200.31	199.68	200.14	198.99	199.59	200.4	200.18	198.57	198.79	197.31	199.75	198.55	200.33	198.79	198.48	200.06	199.72	200.85	199.81	198.78	199.96	198.47	199.78	198.15	198.54	198.65	198
217.44	216.57	217.82	219.29	217.87	217.81	217.96	219.24	216.78	217.7	217.99	216.44	217.62	217.94	217.91	217.97	218.76	217.69	217.42	217.28	217.86	217.09	216.99	219.5	217.73	217.11	218.36	219.07	217.85	217.53	217.82	218	216.6	217.28	217.91	219.52	218.53	218.05	217.99	218.58	217.03	215.62	217.92	217.43	217.45	218.29	218.15	216.86	217.77	218.37
199.62	201.48	199.79	199.28	200.16	201.11	201.47	203.36	200.78	202.28	202.56	202.27	201.27	201.05	202.19	201.91	199.53	201.62	203.46	201.9	201.36	201.11	200.19	201.09	201.51	200.5	201.83	201.99	201.89	200.54	201.15	201.13	201.14	199.68	198.74	201.53	200.79	201.7	201.73	201.57	200.45	200.82	201.43	202.05	201.47	201.18	200.89	200.33	201.28	202.04
199.41	197.19	198.06	199.12	198.34	198	198.59	199.82	198.54	199.5	198.87	197.85	198.22	198.74	198.24	199.8	198.53	197.9	198.58	198.74	197.95	197.03	198.35	199.18	199.14	197.15	198.08	199.78	199.14	197.32	198.73	198.08	198.89	198.01	199.66	198	200.01	199.28	198.35	197.42	197.64	199.11	198	199.43	199.09	196.86	198.21	198.35	198.18	198.17
208.08	207.78	207.84	208.07	210.06	209.46	208.46	207.94	208.3	207.61	208.91	208.55	208.91	208.14	208.25	208.32	208.48	209.82	208.45	207.54	208.39	206.71	208.15	209.64	208.54	208.19	208.37	209.02	208.35	209.73	209.19	209.81	207.12	208.3	207.97	209.94	209.73	207.55	209.9	209.63	207.71	209.1	209.14	209.12	208.21	208.98	207.81	207.3	208.41	207.57
204.26	205.8	204.72	204.25	204.21	205.94	205.06	204.72	204.58	204.65	205.65	205.39	203.56	206.46	203.62	203.92	203.57	205.21	203.74	204.35	206.53	204.11	205.95	205.01	206.66	206.28	205.08	204.94	204.55	205.44	204.58	203.66	204.49	205.18	202.72	204.18	204.13	206.11	205.24	204.76	205.12	203.48	205.58	204.26	204.03	204.8	204.63	204.55	204.88	204.37
205.32	205.61	204.77	204.61	206.47	206.28	205.28	204.91	206.35	204.85	204.07	204.92	204.23	204.3	203.62	205.26	206.09	205.58	203.77	206.41	206.37	204.7	205.52	203.71	204.5	205.22	204.87	204.89	206.59	205.46	204.58	205.83	204.56	204.05	204.46	205.18	206.01	203.03	204.27	205.45	204.31	204.18	204.94	206.11	205.06	205.48	204.43	204.46	204.12	204.73
206.06	205.7	205.96	205.62	207	205.41	205.62	205.01	205	206.41	205.14	205.05	206.94	206.68	207.8	206.58	204.9	205.28	205.11	205.15	205.65	206.52	207.34	204.68	205.34	204.14	204.76	206.52	205.64	205.78	206.9	205.63	206.06	206.73	208.71	205.75	205.69	205.42	206.89	204.23	206.59	204.85	205.45	205.66	205.93	204.89	206.99	206.98	204.96	205.3
193.94	194.77	193.46	193.47	193.73	193.96	195.78	193.24	194.66	193.96	194.88	194.04	194.39	194.55	194.12	193.96	195.68	192.6	194.49	194.68	193.9	195.07	193.68	195.05	193.61	194.85	194.81	194.71	193.82	195.06	194.93	194.47	192.59	195.02	194.21	194.98	194.63	196	192.25	194.36	195.5	193.97	192.9	194.49	194.76	194.51	193.93	193.52	193.39	193.7
212.61	213.55	213.02	213.49	211.53	212.89	212.3	211.8	214.37	212.39	213.43	211.85	211.62	211.79	213.75	212.87	214.04	212.78	214.1	211.49	212.43	213.2	213.33	212.82	213.65	211.66	211.97	213.77	212.03	213.52	212.95	213.32	212.52	213.65	213.67	213.64	212.78	211.87	213.3	210.7	214.14	211.52	213.56	211.96	212.29	213.71	212.76	211.75	214.25	213.91
213.92	212.34	212.97	211.7	213.3	213.72	212.81	213.54	212.14	213.9	213	212.76	211.73	213.39	211.23	212.44	212.81	212.98	211.84	211.4	211.6	213.3	213.87	213.93	214.71	213.79	212.85	213.87	211.88	214.38	214.29	212.96	214.21	212.26	213.28	212.84	212.76	210.87	213.81	212.63	213.57	213.35	213.07	212.09	213.93	213.17	213.89	212.26	211.66	212.47
209.42	209.89	209.38	209.73	207.92	210.31	208.44	210.14	209.42	209.52	208.41	211.21	209.15	208.16	208.1	210.21	209.49	208.25	209.47	209.93	211.17	210.74	209.17	208.94	208.81	210.14	209.29	208.94	208.87	210.44	208.5	208.34	207.49	210.17	209.35	210.33	209.19	208.8	209.85	211.51	209.74	208.86	207.98	208.98	209.39	210.26	210.44	209.84	209.73	210.67
194.57	195.72	194.92	193.86	194.53	194.58	195.32	195.41	194.09	196.26	195.49	195.65	194.78	194.25	194.71	194.73	195.94	194	197.36	193.56	195.78	194.68	195.21	195.46	196.02	195.78	194.66	195.18	195.13	193.65	195.01	195.38	194.64	196.86	196.59	195.24	195.34	194.07	194.71	193.51	196.88	194.58	194.53	195.69	195.25	195.92	194.88	195.23	195.23	196.45
206.03	208.11	207.74	207.78	209.43	207.54	208.55	207.42	208.61	207.96	206.12	208.95	208.12	208.89	208.4	207.32	208.87	208.1	207.28	208.14	207.82	208.24	207.51	208.22	209.54	206.88	206.64	207.03	207.79	207.34	209.04	208.06	207.52	207.66	207.62	207.93	209.45	206.23	207.47	208.07	207.84	207.67	209.25	206.93	208.56	207.56	207.43	207.26	206.51	207.34
206.21	206.1	207.09	206.79	206.32	206.72	207.3	206.13	208.13	206.43	206.08	206.51	207.05	205.08	205.81	205.77	204.91	207.1	206.06	206.3	207.36	206.71	207.77	206.28	205.28	207.55	207.03	205.93	207.21	204.81	205.76	206.41	206.45	206.98	207.06	208.14	207.49	206.9	206.32	206.53	206.46	206.31	207.56	206.56	206.82	206.73	207.19	207.47	207.9	205.05
211.49	212.3	211.27	209.77	210.78	212.03	212.04	210.79	212.13	210.9	211.47	211.1	210.45	211.7	211.45	211.5	212.16	211.18	211.53	210.86	212.61	211.71	211.7	211.9	212.11	211.98	210.63	211.16	212.13	212.34	211.89	211.45	210.26	212.63	210.08	210.91	211.72	211.98	211.06	210.47	212.71	211.18	212.3	211.43	210.91	213.1	212.29	210.85	211.2	212.47
206.68	208.3	208.21	207.47	207.28	207.43	207.78	208.68	206.81	209.3	208.52	208.21	207.02	208.21	207.99	209.5	207.42	209.95	206.48	206.43	208.96	207.19	206.58	207.35	207.17	206.57	208.35	209.36	206.67	206.39	207.74	208.29	207.86	207.33	207.93	208.28	208.98	209.44	208.07	205.87	207.11	207.22	208.44	207.37	207.39	209.31	209.58	207.1	207.56	207.37
206.73	205.88	205.96	205.38	206.9	206.62	206.13	205.71	207.89	205	205.71	207.16	205.94	205.46	206.48	205.27	207.03	206.79	206.93	205.99	206.3	208.52	204.86	205.93	209.21	206.85	205.09	205.19	204.2	206.56	206.91	206.79	206.13	207	206.97	206.17	206.55	206.13	206.08	207.23	206.14	207.98	205.6	206.44	208.36	205.35	205.8	204.96	208.01	206.16
207.7	210.06	208.4	208.27	209.76	209.96	209.86	209.58	210.91	209.7	208.73	210.55	208.75	207.08	208.57	208.49	208.94	209.44	209.63	211.07	209.81	210.03	210.44	209.81	209.2	211.08	209.28	209.84	211.23	209.36	210.09	210.29	209.75	210.91	211.08	207.88	209.66	208.86	209.05	209.07	208.74	208.97	210.84	210.43	209.37	207.86	209.2	208.75	209.6	210.84
217.76	216.39	216.68	215.25	218.6	216.49	215.53	217.2	215.77	216.54	215.82	218.74	216.9	215.43	216.97	215.76	215.43	218.14	217.01	216.61	217.3	218.22	216.8	216.42	216.94	216.95	216.82	216.24	216.33	216.68	218.46	216.11	216.94	216.68	217.92	216.1	215.38	216.98	216.7	216.14	216.11	216.72	217.84	216.74	217.91	216.07	218.05	217.09	216.39	215.53
202.49	201.82	202.04	202.36	202.31	201.36	201.66	201.41	202.16	201.36	202.92	202.46	201.69	201.12	200.89	200.59	202.39	202.58	201.79	202.56	203.49	202.63	201.43	201.63	203.22	202.71	201.65	202.43	202.4	202.77	202.51	203.42	201.66	202.15	202.68	203	202.12	202.95	203.66	201.69	201.59	201.65	203.65	202.48	202.64	201.74	201.82	202.08	202.95	201.19
199.06	198.45	200.8	199.8	199.9	200.45	199.72	199.68	200.84	200.44	200.56	199.77	199.93	200.52	201.49	199.26	200.5	200.55	199.37	199.78	201.32	200.36	199.98	199.55	198.75	198.94	200.52	200.24	200.57	200.37	200.62	199.75	200.87	199.27	201	198.7	200.68	200.79	202.38	200.85	199.62	200.45	199.74	200.75	199.59	198.92	201.86	199.93	199.83	200.83
200.4	200.43	200.74	200.86	199.81	201.32	202.05	201.58	202	199.06	199.28	199.53	198.68	200.21	202.37	200.11	200.85	200.16	199.31	200.77	200.92	199.53	198.04	200.87	201.6	199.15	200.83	200.14	201.48	201.97	200.45	201.18	199.95	199.77	200.62	198.98	201.33	200.2	200.57	200.35	200.89	200.94	199.49	201.19	201.48	200.93	202.67	201.15	199.8	201.32
208.81	208.56	208.08	208.57	207.52	209.64	207.82	210.4	208.23	209.01	207.54	208.56	209.78	209.76	210.75	207.97	209.02	209.33	209.7	208.21	210.22	207.81	209.45	208.95	209.74	209.2	208.33	208.47	209.67	209.52	209.18	208.66	208.4	206.88	209.03	207.7	208.6	209.03	208.48	209.54	209.75	209.18	208.32	207.57	208.5	207.95	206.17	208	208.98	208.96
206.78	207.28	208.83	207.85	207.79	207.07	207.87	207.84	205.55	206.96	208.41	207.32	207.01	207.41	208.73	209.03	209.54	207.18	207.19	207.14	206.87	208.88	207.23	207.85	208.36	208.46	206.63	207.38	208.78	207.56	206.52	208.49	207.79	207.68	209.27	208.35	207.8	208.22	208.42	207.32	208.55	208.43	206.6	207.22	208.34	207.53	208.45	208.1	208.08	207.21
207.91	207.73	206.21	209.29	206.9	208.13	207.32	208.12	207.13	207.68	208.94	206.91	206.5	208.43	206.48	207.58	208.12	207.72	206.04	208.65	208.97	206.95	206.66	208.09	207.42	207.85	209.55	208.66	207.72	207.44	207.16	209.09	207.31	208.73	209.3	206.98	209.44	207.12	208.66	205.87	206	207.13	206.8	208.12	207.73	207.49	208.33	206.7	207.23	209.8
201.04	201.94	202.61	202.56	203.54	202.33	202.5	202.54	202.06	203.37	203.22	203.23	201.73	201.55	202.04	201.37	202.59	203.7	202.36	202.51	204.46	200.84	202.26	202.86	202.28	202.44	202.65	201.98	201.55	203.2	203.26	203.04	203.79	203.25	202.04	203.09	202.71	203.92	202.6	203.58	201.73	202.07	201.27	202.73	201.59	203.17	202.14	204.34	203.45	202.73
211.76	211.2	211.47	212.48	210.78	211.13	211.91	214.47	213.2	211.4	210.98	211.94	211.75	212.75	211.61	211.26	212.23	211.07	213.18	210.46	211.38	210.69	210.18	210.68	210.8	211.14	212.91	212	211.41	211.31	211.53	211.88	211.5	212.19	211.34	211.64	212.02	212.22	212.17	212.4	211.91	211.95	212.28	212.49	212.99	212.5	211.35	212.83	210.2	210.12
211.99	212.23	212.09	211.69	212.34	212.02	211.72	212.21	212.65	212.44	212.04	212.4	211.91	213.33	211.86	213.16	213.65	212.89	212	213.37	211.8	212.14	212.14	212.3	212.44	211.78	212.32	212.49	212.74	211.31	214.44	212.31	212.08	212.22	211.71	211.27	213.91	212.53	213.35	212.72	214.11	212.28	212.58	213.1	213.84	213.67	212.71	211.65	211.59	212.79
206.48	205.9	205.51	205.84	205.5	205.39	205.65	208.03	206.29	204.95	205.98	205.98	206.14	206.81	205.57	206.09	205.18	206.41	206.32	205.98	205.64	206.05	206.15	207.19	206.62	206.83	207.36	206.78	206.01	206.36	205.9	206.04	206.63	206.54	206.44	207.52	204.64	205.53	206.84	206.86	206.87	207.44	204.52	206.76	207.62	205.7	205.11	206.59	207.15	206.34
211.44	211.17	210.71	210.23	212.14	210.77	213.31	210.96	210.27	210.49	212.75	212.47	211.54	212.57	209.61	211.52	212.05	211.42	213.11	212.71	210.24	212.12	211.42	211.48	210.16	211.76	212.78	210.11	212.16	211.17	211.34	211.33	211.4	214.41	212.32	210.33	211.36	211.08	210.74	212.68	211.65	212.02	210.4	212.28	211.1	211.38	211.48	212.15	212.56	211.06
196.3	195.11	195.1	195.36	195.06	194.45	194.58	196.54	196.24	194.21	197.63	194.85	196.41	193.56	193.21	195.79	196.54	196.87	194.76	194.84	195.63	195.12	194.64	194.86	195.22	195.83	193.95	194.44	195.69	196.57	197.38	196.07	194.29	192.31	195.43	195.26	194.09	196.45	194.5	193.09	194.96	195.48	195.44	197.56	196.74	193.81	195.94	195.48	196.05	195.62
209.51	208.84	208.11	207.86	208.39	208.42	209.86	209.27	206.98	209.09	206.59	208.05	208.04	209.18	207.44	208.71	209.13	208.48	208.85	208.89	210.09	209.23	209.51	207.5	209.52	208.09	209.58	207.91	207.27	208.07	206.44	206.37	206.63	209.33	208.34	210.85	208.9	209.72	208.74	207.76	207.87	208.85	208.4	208.11	207.83	211.16	208.65	208.26	209.95	209.11
198.58	199.74	198.38	199.51	199.54	198.48	199.62	198.95	199.74	199.03	198.69	198.43	200.02	198.88	199.02	201.12	200.69	198.51	199.26	198.92	199.53	200.09	199.47	199.31	200.59	199.29	199.13	199.32	199.41	200.27	199.72	200.09	198.38	198.61	199.61	199.02	199.82	199.29	199.74	199.27	200.54	197.72	199.84	199.83	199.45	200.68	198.82	198.66	200.22	200.08
203.58	202.78	204.72	204.1	203.41	204.89	202.38	204.34	202.54	202.61	202.97	203.99	202.27	203.42	203.85	203.82	204.84	202.15	204	203.47	203.28	203.09	203.09	202.18	202.97	204.59	202.29	204.57	202.91	203.7	203.37	202.31	202.07	202.34	203.15	201.46	204.32	204.01	203.93	201.96	201.94	203.5	202.09	203.26	200.75	203.76	203.07	204.7	204.02	203.47
208.66	209.15	210.01	208.35	208.07	210.99	209.08	209.63	209.34	209.61	209.09	209.16	210.05	207.5	210.06	209.27	210.18	209.85	209.47	209.01	208.62	210.03	209.74	209.25	210.49	207.9	208.46	209.86	209.07	210.39	209.8	209.73	208.57	209.2	210.28	211.4	209.3	209.18	210.15	209.04	209.37	209.03	209.49	209.04	209.56	208.71	209.64	209.86	208.04	210.31
206.96	207.26	207.35	208.58	210.12	207.46	208.24	208.93	208.56	207.76	207.81	208.85	207.52	208.31	207.26	207.56	207.29	208.04	206.57	207.99	207.86	207.24	206.04	206.23	205.5	206.81	208.11	207.48	208.4	208.47	207.47	207.03	207.42	206.73	207.37	207.97	207.61	208.13	206.43	209.11	207.74	207.92	208.51	209.52	207.26	206.75	207.87	208.12	207.46	207.57
206.29	207.43	205.91	205.74	205.34	204.9	205.4	205.21	204.75	206.24	204.58	206.48	204.65	203.82	206.21	206.74	205.88	205.16	206.01	207.2	205.45	204.64	204.1	204.27	207.31	204.51	205.17	205.28	205.83	205.36	204.82	206.51	206.16	204.39	206.46	205.52	205.69	204.32	204.87	204.99	204.93	205.3	205.86	206.25	207.3	206.14	205.15	203.4	204.92	206.32
212.48	210.05	211.4	212.36	212.61	212.14	211.37	212.74	211.73	211.03	212.27	210.6	211	211.61	210.29	210.88	210.53	210.59	211.74	210.35	213.42	210.69	212.27	211.3	213.96	210.92	211.43	212.16	212.11	211.49	210.59	210.96	210.12	212.03	211.42	212.67	211.1	210.47	212.16	212.08	211.08	211.37	212.38	211.76	210.81	211.62	211.04	211.76	212.62	211.36
195.34	195.1	194.81	194.13	194.39	195.51	195.95	195.01	194.5	195.84	195.18	195.06	195.69	194.27	194.85	194	196.58	196.38	195.74	195.61	195.06	195.93	194.48	196.21	195.29	196.94	196.01	194.94	194.48	194.67	196.18	194.64	194.57	194.8	195.14	194.86	194.12	195.07	195.4	195.01	194.59	195.41	194.63	194.88	194.96	194.38	195.81	193.08	196.09	194.14
199.5	200.56	198.24	199.84	199.39	199.76	199.23	198.37	198.01	200.28	200.71	198.21	201.34	200.36	199.11	199.15	199.92	198.32	198.69	199.46	200.17	201.4	200.25	199.59	199.65	198.48	201.4	198.66	198.72	199.26	199.09	198.59	200.76	198.89	199.53	197.6	198.75	198.85	199.21	199.67	198.95	198.38	198.88	200.44	199.64	198.4	198.9	198.39	200.31	198.46
217.75	216.13	216.85	218.78	217.8	215.64	215.28	215.83	217.09	217.67	215.25	217.63	217.43	216.39	217.36	217.6	217.05	216.46	217.3	215.73	218.82	215.58	217.01	218.26	215.63	217.41	216.66	215.67	218.74	216.86	216.86	215.91	217.38	218.19	217.02	215.33	216.7	216.81	216.76	216.92	215.32	217.04	218.32	215.7	215.74	215.42	218.11	218.04	216.91	217.15
208.91	210.32	206.93	208.83	210.07	206.29	208.17	209.21	207.26	208.89	210.17	207.49	208.1	209.7	209.08	209.63	208.1	208.11	208.89	208.35	208.68	208.7	209.29	208.46	207.65	208.53	208.89	208.35	208.48	209.44	208.08	207.53	208.91	208.91	209.3	206.45	208.81	208.65	210.1	208.81	208.44	209.4	208.3	208.1	207.02	209.63	209.94	207.23	209.38	208.56
207.2	206	206.08	204.82	206.09	204.99	207.16	205.48	205.23	206.89	205.4	207.27	203.8	206.85	206.97	206.01	206.78	205.13	206.91	205.38	206.67	205.75	206.01	206.23	206.37	206.92	207.32	206.73	206.5	204.74	205.07	205.77	206.44	206.83	206.98	205.58	205.54	206.33	207.71	205.56	205.54	206.6	206.55	204.85	207.41	207.28	205.45	207.87	206.14	206.76
205.93	204.22	203.77	204.46	204.38	203.19	205.53	204.67	204.18	203.51	204.91	204.44	205.05	204.71	205.6	204.38	204.77	205.82	205.36	205.54	205.2	205.23	204.42	204.99	204.47	205.74	204.74	203.8	204.92	203.07	202.71	203.5	205.16	204.23	204.62	205.51	204.5	205.19	204.62	204.37	205.18	204.71	205.22	205.29	204.4	205.06	203.51	205.18	205.71	203.64
205.71	207.59	207.13	203.76	206.7	207.96	205.98	206.94	205.47	206.19	206.7	207.4	205.69	206.97	206.85	206.61	205.53	206.24	207.14	207.48	205.56	205.18	206.09	206.57	206.2	206.2	206.89	205.01	207.8	206.79	206.36	207.02	206.94	206.47	205.96	205.44	206.54	207.02	205.5	205.98	206.17	206.31	204.88	204.51	206.52	207.64	205.95	206.69	206.02	205.33
207.38	206.3	205.95	206.27	206.6	205.66	207.18	206.18	206.42	206.71	206.75	206.88	206.69	206.81	206.03	204.72	205.91	206.82	204.99	207	206.83	205.35	205.77	206.38	205.97	206.53	205.72	204.04	206.75	206.37	207.99	204.77	206.73	205.79	205.98	206.92	208.46	206.47	206.06	204.88	206.78	205.36	206.04	207.76	205.75	206.93	207.15	205.65	205.8	207.09
204.77	204.2	204.8	202.68	204.3	204.34	202.33	202.89	204.6	203.82	205.22	204.36	205.1	202.89	203.27	202.44	202.75	201.63	204.79	202.27	205.28	203.95	203.18	204.09	203.1	203.87	203.76	204.4	204.02	204.99	202.55	201.11	204.75	203.87	203.76	203.98	204.22	203.39	204.91	203.11	204.18	202.55	202.43	204.57	205.23	203.07	205.62	204.75	204.94	204.85
208.25	207.75	207.06	206.55	207.19	209.33	208.21	208.53	208.29	207.53	209.59	208.6	207.72	207.77	207.37	208.57	208.65	208.36	207.79	209.11	208.63	206.79	206.34	208.53	207.87	207.42	208.93	207.57	209.92	208.19	208.02	209.49	207.55	207.36	208.44	207.49	207.63	207.77	207.44	206.97	207.04	208.55	207.71	207.3	207.24	208.86	209.25	208.97	206.52	207.58
198.98	199.26	199.22	199.83	201.34	200.04	200.25	201.45	200.5	199.61	201.34	200.23	199.43	199.5	200.79	200.12	199.77	200.91	200.3	199.98	198.29	199.13	200.83	199.65	199.47	200.05	199.7	199.05	198.85	200.82	198.63	200.35	199.99	199.17	199.94	199.71	201.37	201.3	201.09	199.27	201.19	200.63	199.62	200.88	199.34	199.64	199.2	200.94	202.29	200.59
208.92	208.96	208.29	206.95	208.55	206.4	205.63	206.84	206.85	207.06	207.3	208.83	206.67	207.67	206.46	208.17	206.9	206.78	207.02	207.38	207.3	206.96	206.93	208.09	206.39	207.2	207.23	206.82	207.68	207.35	208.46	206	207.68	207.99	207.28	209.42	206.96	209.13	210.03	209.91	207.94	207.93	207.69	207.53	207.18	207.59	207.28	206.7	207.69	207.39
212.15	211.17	210.42	212.49	210.43	211.52	211.65	212.08	211.46	210.5	209.92	209.76	210.89	210.47	211.08	212.67	211.84	211.5	211.26	212.45	212.69	212.38	210.56	211.5	211.41	212.72	212.06	212.32	210.88	212.78	211.17	212.36	212.45	211.47	211.66	212.1	210.86	211.99	210.45	213.84	211.18	211.38	210.98	211.87	211.78	212.46	212.54	213.39	212.46	209.58
197.35	198.21	195.8	198.12	196.84	196.42	198.04	199.16	198.69	198.14	198.46	198.12	198.04	197.89	198.4	198	199.09	197.73	199.29	197.58	197.41	198.38	197.56	199.08	197.74	198.49	197.14	199.04	198.61	197.88	198.87	198.81	197.51	199.12	198.82	198.36	198.19	199.58	198.27	197.84	198.31	197.66	197.54	197.99	197.89	197.06	198.34	197.21	197.83	196.51
210.34	209.68	210.14	208.74	209.51	211.07	207.57	207.54	209.6	210.44	210.36	209.36	211.19	209.03	209.41	209.16	211.04	210	210.33	210.73	209.38	210.28	210.02	210.35	209.14	209.86	208.84	209.21	208.58	209.72	209.36	208.61	208.16	209.36	208.39	208.86	210.29	208.76	210.18	209.56	208.85	209.42	209.71	207.03	208.97	209.32	210.65	210.34	210.76	209.98
211.88	212.56	211.23	210.56	211	212.72	211.83	211.45	212.1	211.93	211.24	211.59	211.66	211.89	211.19	211.91	212.3	211.59	211.73	214.35	211.62	212.23	214.46	212.65	211.15	213.99	210.85	212.36	211.67	213.14	211.98	211.71	210.93	212.78	212.43	211.4	211.37	210.92	210.86	211	210.04	212.71	211.44	211.06	212.24	212.6	210.07	210.62	212.41	212.14
209.04	209.5	208.31	208.1	208.27	207.46	209.1	209.01	208.74	208.99	208.89	207.67	209.77	208.69	208.22	208.93	208.53	206.86	209.7	210.02	207.63	208.99	207.63	208.83	207.84	208.47	209.02	208.45	208.94	209.05	209.59	208.38	207.97	207.64	207.24	208.29	208.59	207.16	208.4	208.61	209.48	208.76	208.51	209.18	207.86	209.97	207.59	210.25	207.25	209.1
207.18	205.87	207.69	207.38	207.39	207.27	207.46	207.57	209.12	209.23	207.4	207.99	207.94	207.03	208.21	208.37	208.28	208.81	207.88	207.73	208.67	208.12	208.64	207.13	207.55	208.55	206.9	209.11	206.22	207.24	207.97	208.66	208.91	208.67	206.3	206.55	206.47	207.38	207.59	207.55	209.82	207.19	208.63	206.51	208.75	207.94	208.74	208.13	206.61	207.31
208.05	209.12	208.08	207.11	207.81	207.79	207.01	204.55	207.19	206.38	207.9	208.65	208.46	208.08	206.77	207.78	207.31	208.08	208.93	209.19	207.78	208.72	206.99	208.26	209.65	208.61	208.08	206.44	207.98	206.45	205.56	207.82	207.82	207.09	208.4	208.6	208.47	206.24	207.32	207.12	206.66	208.63	207.69	207.4	207.4	207.84	207.73	208.54	209.45	208.02
205.47	204.12	204.53	204.91	203.84	204.95	205.58	203.95	205.04	203.83	205.65	204.47	204.31	205.42	203.96	205.11	202.65	203.66	203.53	203.46	205.27	204.52	203.85	206.14	203.16	203.21	204.39	204.91	204.99	204.11	205.39	202.91	203.72	204.32	203.81	205.93	206.05	205.01	203.52	205.07	205.93	204.99	204.85	203.96	203.36	204.47	206.5	207.31	205.64	204.79
208.97	208.32	208.45	208.92	209.76	209.85	207.9	208.76	210.24	208.48	207.49	208	207.88	209.8	210.41	206.84	209.17	208.89	208.82	208.24	210.65	209.25	209.64	208.48	208.67	208.96	209.07	208.88	207.22	210.28	208.03	208.63	209.5	207.43	209.18	207.94	209.21	208.42	209.25	208.91	208.57	207.93	209.98	209.82	209.51	208.66	207.1	208.42	208.86	208.98
217.27	217.21	216.17	217.09	217.41	216.02	217.06	216.67	217.24	216.51	216.45	218.55	216.31	216.98	217.94	216.84	217.3	216.35	218.37	216.51	216.41	216.78	217.51	217.3	217.74	217.02	217.19	217.45	216.55	217.19	217.12	216.83	216.98	216.32	217.19	217.39	215.67	217.59	215.57	216.3	218.14	218.41	215.63	217.73	218.5	216.9	217.54	216.11	218.01	218.01
210.31	207.42	208.41	209.29	207.9	207.25	208.98	209.14	209.56	209.14	208.21	208.98	208.31	209.77	207.99	209.06	210.13	207.24	210.27	210.94	208.75	207.43	209.1	209.46	207.33	208.84	207.96	207.8	208.28	210.19	209.99	210.12	208.89	207.42	208.77	206.87	207.11	208.93	208.95	208.54	207.17	208	208.87	208.71	208.56	208.79	209.53	208.76	207.28	209.51
212	211.38	212.17	212.1	211.53	212.47	212.18	212.06	213.36	211.91	211.85	211.64	212.97	211.76	212.71	213.32	212.13	212.61	211.06	211.88	212.33	212.08	211.62	212.83	211.76	212.03	213.6	211.76	212.15	212.34	213.59	211.33	213.3	211.9	210.65	212.62	212.63	212.33	212.82	212.77	212.76	211.14	210.36	211.2	212.52	211.67	213.21	213.05	212.54	213.31
198.39	198.52	199.79	200.66	199.25	199.53	200.54	199.65	198.74	199.2	199.79	199.84	198.91	199.09	198.17	199.96	198.98	198.16	198.88	198.83	198.95	200.12	200.19	197.68	197.93	200.65	198.27	199.96	200.06	199.63	200.58	200.03	200.7	199.66	200.06	200.51	199.21	199.3	199.91	198.52	199.69	200.58	198.68	200.29	201.01	198.79	199.62	200.61	199.07	199.43
216.14	219.54	220.25	217.36	218.52	218.01	217.73	217.92	218.81	217.67	216.53	219.5	218.84	217.15	217.97	217.53	217.72	217.72	216.7	219.16	218.02	219.31	219.25	217.69	217.44	218.35	216.85	216.99	217.42	218.11	216.95	218.34	217.24	218.57	217.4	217.76	217.29	218.83	219.94	217.17	217.13	218.01	217.97	216.28	218.19	217.71	217.74	217.79	218.51	218.21
198.92	199.52	200.66	199.04	199.29	200.45	198.93	202.01	198.26	199.93	198.73	198.99	199.86	199.67	201.22	199.93	199.86	199.19	199.91	201.13	199.35	198.55	198.45	200.01	200.65	197.54	200.38	198.11	199.8	198.27	200.49	198.51	199.39	199.67	199.39	198.42	199.77	197.58	199.15	198.18	198.89	199.87	199.73	198.39	199.89	199.34	199.88	199.95	200.11	198.97
204	204.58	203.2	204.46	202.56	204.85	203.38	202.34	204.19	203.95	204.1	204.12	204.86	204.18	203.04	204.54	205.41	203.89	202.67	204.28	200.59	204.54	203.23	204.65	204.07	203.81	203.75	203.3	203.65	204.05	205.31	203.61	204.56	203.71	203.68	203.44	203.44	203.16	202.31	203.39	203.18	203.16	205.43	202.82	203.89	203.78	203.86	204.85	203.52	203.96
202.53	202.22	201.85	200.81	200.55	201.39	201.08	201.1	200.77	201.83	201.47	200.7	201.71	201.48	200.38	202.92	199.91	200.8	200.66	201.43	201.5	202.39	201.54	201.21	202.17	201.29	201.15	199.91	200.35	201.1	200.95	201.78	202.66	202.73	200.75	201.91	200.44	201.38	200.77	199.8	200.44	202.56	201.91	202.56	201.17	202.13	201.51	201.3	202.1	199.67
217.04	216.96	218.55	218.11	217.62	218.65	217.94	217.31	219.09	216.96	219.48	217.78	218.05	216.69	218.84	216.95	218.92	218.46	216.81	217.45	219.75	217.95	217.47	219.29	217.49	216.52	218.35	217.67	218.73	216.97	218.52	218.36	217.92	217.24	218.62	217.61	216.87	217.56	220.39	220.04	218.06	218.37	218.91	217.46	217.33	216.27	217.49	216.51	216.75	219.12
215.89	219.44	218.29	217.78	217.63	218.85	218.21	218.42	218.87	216.31	218.05	217.73	217.95	216.91	218.3	217.37	219.31	218.38	216.93	217.15	219.02	218.2	217.18	216.15	216.08	218.73	214.95	217.12	218.86	217.21	218.88	217.85	218.42	218.38	218.95	217.89	219.21	218.48	216.84	216.51	218.18	216.84	218.76	218.83	218.12	218.26	217.54	217.36	218.27	217.38
203.9	203.7	205.2	205.82	205.71	203.18	205.67	204.96	204.77	203.27	202.74	205.53	204.49	204.89	203.96	205.4	205.05	206.32	205	204.13	203.34	204.64	205.67	205.66	204.55	205.31	204.47	204.29	204.59	204.65	205.35	205.41	204.87	205.8	203.73	204.63	204.04	203.63	203.98	205.53	204.51	204.85	205.68	205.95	204.43	204.96	206.14	204.76	205.94	205.77
197.27	197.15	196.51	198.88	198.19	198.95	196.4	198.24	198.54	198.24	198.36	199.54	198.34	198.13	197.78	196.79	196.67	199.67	199.28	197.03	197.1	198.43	197.62	197.31	198.88	197.42	197.41	196.11	198.08	198.14	198.31	197.66	198.9	197.35	197.89	198.1	198.15	198.13	197.21	198.89	199.23	199.99	197.08	198.14	198.55	197.78	195.42	198.06	199.21	197.19
212.83	211.69	211.55	212.22	211.12	210.76	211.83	211.77	211.96	212.23	210.98	210.73	211.12	211.16	212.7	211.99	210.37	212.65	213.57	213.63	211.78	212.59	210.87	210.02	210.83	211.67	211.99	211.26	210.81	212.15	211.55	212.05	211.71	212.87	212.46	212.26	210.54	210.38	211.27	210.24	211.8	213.73	212.66	211.91	210.51	209.82	213.55	211	209.87	212.52
215.4	214.5	217.2	216.56	217.22	216.27	216.39	219.1	216.49	216.29	216.5	217.26	216.11	215.81	215.38	217.66	216.26	216.47	215.64	216.02	217.76	217.57	215.56	215.86	217.29	217.89	219.38	216.26	215.47	217.81	217.91	218.45	217.49	217.46	217.08	217.5	216.18	218.51	217.59	217.18	217.37	218.44	217.79	217.25	216.75	215.95	217.46	216.24	217.08	216.73
209.36	208.81	208.83	208.84	208.41	208.16	209.75	209.09	210.55	208.87	208.34	208.8	209.32	209.67	207.43	210.55	209.1	208.34	209.47	209.59	209.15	209.04	209.27	209.33	208.45	210.25	209.6	209.45	208.89	208.27	208.62	208.6	208.79	210.29	208.57	208.65	209.58	209.29	209.93	209.86	209.41	209.88	211.2	208.44	209.58	209.86	210.93	210.12	210.68	208.85
206.23	205.59	205.82	204.63	204.51	204.71	205.05	205.15	205.69	203.93	204.28	205.05	204.65	203.47	204.87	204.61	204.08	205.12	206.47	205.08	204.5	204.45	205.1	203.74	204.38	204.68	204.74	203.62	203.88	205.18	202.46	204.1	204.5	205.03	203.97	204.01	205.26	204.02	205.17	205.32	204.53	204.55	204.06	206.64	207.81	202.92	204.76	204.81	204.83	204.01
211.68	210.5	212.35	211.65	213.32	211.23	210.73	211.2	210.86	211.8	210.99	211	211.36	211.75	211.3	210.18	211.79	210.88	212.02	212.34	211.63	210.79	211.9	211.8	211.43	210.74	213.25	212.1	211.76	209.98	210.89	212.21	210.38	210.44	210.58	210.68	209.75	211.72	211.51	212.93	211.64	212.5	210.6	211.02	212.74	212.32	211.53	211.42	210.13	212.18
217.7	215.43	218.64	217.31	215.66	218.3	218.76	220.25	218.65	217.02	217.94	216.22	219.02	218.21	216.77	218.07	218.78	218.59	217.17	215.94	217.28	217.92	216.78	218.05	216.73	217.33	218.58	218.17	219.09	217.38	216.46	218.32	217.17	217.6	217.79	216.99	218.92	218.48	218.21	216.99	217.05	218.98	218.96	218.96	217.65	218.43	217.94	217.98	216.97	216.7
216.14	216.13	216.44	217.45	216.63	216.96	216.84	217.12	217.85	217.64	216.36	217.13	215.89	216.12	217.42	216.73	216.36	215.9	216.92	216.5	218.7	218.06	216.52	216.65	216.17	217.71	216.47	216.23	215.95	216.82	216.68	217.64	217.17	218.05	216.78	216.81	216.09	217.79	217.04	217.52	215.44	217.01	215.47	216.4	217.27	219.11	217.15	215.2	216.74	216.03
204.56	205.66	204.13	204.8	204.54	205.61	204.52	204.34	204.57	204.66	203.28	205.25	204.56	206.02	204.35	205.77	205.1	204.57	203.18	205.31	205.07	206.17	205.77	204.45	205.23	204.37	204.68	203.59	204.76	206.02	204.46	204.95	204.44	204.78	202.83	205.11	204.41	203.9	203.98	206.06	204.76	205.38	205.51	205.28	205.34	204.23	204.73	203.75	205.53	204.28
200.86	202.59	200.64	202.12	199.12	201.53	199.99	201.17	201.75	203.58	201.25	202.91	200.52	200.11	201.51	201.16	201.17	202.46	200.53	201.95	200.99	200.42	202.12	201.41	201.69	201.42	200.12	203.09	201.42	201.2	199.6	200.12	200.53	201.49	202.49	202.61	201.3	201.76	201.68	201.55	201.18	201.77	202.49	199.83	200.28	199.9	200.97	202.05	203.32	201.34
203.9	204.01	202.5	203.43	204.18	203.66	202.61	203.58	204.17	204.16	203.43	203.66	203.63	202.63	203.23	202.58	204.37	204.28	203.29	202.96	202.57	202.62	203.07	204.95	204.95	203.17	203.37	204.06	203.03	203.64	203.94	202.77	204.55	202.66	205.45	203.86	204.46	204.42	204.04	203.76	202.52	203.08	203.12	205.91	203.1	202.88	202.85	202.91	202.84	202.61
211.23	212.12	212.47	212.24	213.21	211.64	210.92	210.12	211.22	211.85	210.63	212.92	210.43	212.19	212.18	210.97	211.31	212.35	213.79	211.58	212.04	211.84	211.86	212.07	213.26	210.7	211.01	211.2	211.11	211.77	212.24	211.45	211.14	213.19	213.95	209.08	210.14	212.05	211.98	210.51	210.82	212.26	210.88	211.91	213.33	210.9	211.45	211.77	213.03	211.78
201.98	202.56	201.92	202.27	201.91	202.72	201.75	203.23	202.94	201.33	201.66	202.44	201.99	203.01	203.12	202.54	202.45	202.07	201.2	201.64	203.24	201.86	201.86	202.35	202.69	203.52	201.3	200.79	203.71	202.41	203.6	204.78	201.74	201.21	202.65	203.37	202.14	201.35	202.77	202.14	202.75	201.59	201.34	201.71	199.89	202.9	202.45	202.98	202.9	202.18
217.88	216.04	216.63	218.12	217.13	217.46	216.37	217.67	218.38	218.44	217.43	217.24	217.54	218.02	217.37	217.34	218.11	216.49	218.2	216.68	217.59	217.05	217.65	216.19	217.36	216.59	218.51	215.69	216.31	217.76	217.18	215.43	216.73	217.02	215.44	218.31	216.02	218.04	217.5	217.41	215.25	216.42	217.29	216.81	217.35	217.17	217.39	214.84	216.59	216.93
203.41	203.59	204.44	203.47	203.41	203.12	202.26	202.67	203.59	203.14	202.64	204.25	203.45	203.1	202.04	203.27	203.62	203.26	202.6	204.16	203.15	204.66	203.67	202.92	204.02	201.02	202.77	203.24	203.58	204.48	204.85	204.59	204.47	202.69	202.89	202.5	203.53	201.63	203.3	204.86	203.05	203.45	203.47	203.96	203.39	202.39	203.05	203.75	203.69	203.29
218.46	217.27	215.7	215.75	217.13	216.3	218.15	216.41	216.49	216.59	217.87	215.75	216.18	217.01	217.12	216.04	217.2	216.9	215.75	216.96	216.98	217.21	218.18	215.71	216.2	217.01	216.66	217.64	217.06	216.79	215.24	217.11	215.64	217.38	216.37	217.73	215.72	216.22	215.18	216.61	216.93	218.32	216.66	216.7	216.75	215.42	217.11	216.63	215.74	216.08
199.18	198.88	199.31	200.56	198.39	199.95	200.91	200.54	198.65	198.41	198.35	198.6	198.87	198.98	200.03	198.83	200.94	199.95	200.9	198.06	198.29	198.47	198.67	199.79	199.66	199.37	198.18	199.88	198.41	199.96	200	198.03	198.82	197.6	198.79	200.99	200.14	200.63	200.26	199.68	200.01	199.82	198.84	198.19	199.04	198.07	199.59	198.94	199.36	199.31
210.11	209.68	209.34	209.45	207.16	207.92	208.88	209.58	209.25	208.74	209.34	208.35	209.09	209.53	209.94	208.31	208.95	209.22	209.17	208.52	209.22	207.92	210.06	206.93	208.16	207.58	208.85	208.39	208.3	208.03	208.28	208.07	207.96	210.37	208.19	210.08	208.47	208.37	208.36	208.19	207.4	209.46	209.15	209.02	207.99	208.72	208.66	207.75	208.54	208.07
209.53	208.15	208.84	207.45	207.95	211.07	207.78	209.04	208.73	209.57	209.21	208.34	207.67	209.34	208.56	209.38	208.37	209.36	208.26	208.77	209.58	208.82	208.73	208.97	209.2	208.66	208.46	210.03	209.01	209.05	208.02	210.63	207.43	208.43	208.31	208.19	209.7	210.55	209.27	209.2	208.52	208.3	207.25	207.34	209.16	207.78	208.4	207.8	207.2	208.76
200.43	201.88	203.47	202.71	203.27	203.09	202.03	203.04	202.76	202.27	203.12	204.94	202.83	202.14	204.24	201.35	200.49	202.54	203.77	201.11	201.12	203.06	202.59	203.94	203.04	204.44	203.24	202.84	203.32	201.55	201.98	203.6	202.84	202.44	203.7	203.61	203.35	202.79	203.27	203.08	203.83	201.73	204.43	201.86	202.74	202.83	201.8	204.43	203.38	203.03
194.5	195.39	194.41	196.04	195.83	194.75	195.05	194.16	193.98	196.88	196.62	197.36	195.2	194.41	194.52	195.86	195.66	194.21	194.45	195.34	195.52	194.63	196.95	194.45	193.83	195.9	196.73	195.41	195.98	196.76	195.58	194.37	195.64	195.06	195.14	197.57	195	194.22	194.61	196.68	196.23	195.1	194	194.6	196.34	195.95	195.51	193.9	194.6	197.1
200.91	200.61	200.74	200.14	200.15	202.59	199.63	200.32	199.95	200.78	200.34	199.37	201.44	201.14	199.45	202.1	199.93	200.02	200.62	201.34	200.44	200.05	200.8	199.68	200.74	201.34	201.93	199.85	200.45	201.26	200.62	201.32	202.09	200.84	200.53	200.15	200.42	199.6	200.5	200.33	200.06	200.65	200.03	201.02	199.75	201.24	199.45	201.24	200.23	199.12
199.5	199.36	200.43	200.58	198.41	198.76	200.31	198.47	198.65	200.33	199.47	200.01	199.86	199.14	200.1	199.71	199.43	199.45	200.79	200.18	199.03	200.3	198.94	198.12	199.22	199.92	200.21	200.32	197.82	199.74	198.69	199.11	201.36	200.05	200.55	200.17	198.13	197.97	199.6	199.48	198.26	199.03	199.6	198.68	199.97	198.27	199.59	200.96	200.02	199.27
205.22	204.95	206.25	206.96	204.94	206.13	204.72	205.27	206.16	205.74	205.79	205.88	205.3	205.81	205.32	205.24	206.66	204.35	203.76	207.43	205.94	205.33	205.57	205.18	205.64	206.4	204.85	206.13	205.09	206.36	204.38	204.83	205.57	206.81	204.28	205.81	205.33	205.43	205.51	204.74	205.9	206.4	206.01	205.2	205.1	205.87	208.12	207.08	205.73	204.49
206.99	206.37	207.11	206.96	207	205.58	206.3	206.31	207.18	205.36	206.93	206.94	205.84	206.85	206.55	207.18	205.74	206.63	208.37	207.95	206.17	205.87	205.89	206.15	207.5	206.22	204.89	206.85	206.64	205.53	205.83	206.76	206.88	206.62	205.89	206.22	206.67	207.51	206.15	208.3	205.64	206.52	205.53	205.06	206.93	205.45	207.72	207.48	205.61	206.37
201.46	202.8	202.88	200.16	202.37	202.06	203.1	200.71	203.43	201.76	202.48	200.36	203.06	202.11	201.29	201.33	202.61	202.86	202.37	202.53	200.68	202.39	201.93	205.42	200.65	202.57	201.84	203.15	202.6	201.83	202.64	200.37	203.09	203.25	203.5	201.04	203.4	201.5	202.64	202.72	202.45	200.48	202.54	201.85	201.09	203.27	204.35	201.93	202.12	201.17
204.21	203.63	205.2	203.77	204.11	202.68	204.13	204.95	204.48	203.37	205.06	204.33	206.64	203.26	203.17	203.67	205.37	203.45	202.81	204.04	202.87	202.99	204.14	203.59	204.49	203.91	203.89	203.15	204.31	203.89	204.94	203.88	202.65	202.61	201.98	202.85	204.28	203.93	201.51	203.25	204.46	203.34	203.33	204.83	204.57	203.63	204.88	205.09	204.08	204.78
216.39	217	216.72	217.9	216.74	215.58	217.58	217.34	217.86	216.96	217.59	219.3	217.74	219.11	217.41	215.44	216.97	216.81	216.62	216.12	216.36	214.69	216.12	216.43	216.72	217.78	217.48	216.39	217.66	217.03	217.22	215.49	216.92	216.33	218.04	216.05	217.8	217.88	218.54	217.96	215.6	216.19	217.89	217.77	216.8	218.14	217.83	216.6	218.18	218.31
208.19	207.91	208.01	207.75	206.67	206.93	208.72	208.38	207.47	209.28	206.27	207.47	208.67	208.28	208.23	206.74	208.65	207.45	209.57	207.42	207.11	207.86	208.56	206.99	207.31	207.13	206.7	207.49	207.42	206.15	208.12	206.7	207.07	207.97	207.5	207.92	206.04	209.63	207.98	209.56	208.38	207.43	207.33	207.77	207.82	208.86	206.21	206.61	210.19	208.76
211.82	211.95	212.84	212.47	213.99	211.08	212.93	214.17	211.1	212.98	211.45	210.75	211.88	211.06	211.12	212.82	212.38	214.72	212.27	213.13	211.39	212.92	211.57	212.03	212.1	211.45	212.27	212.27	212.82	212.01	212.61	212.78	212.47	213.37	211.54	212.25	211.34	212.5	212.9	211.02	211.26	212.83	211.11	212.9	213.74	212.5	212.58	213.11	212.54	211.34
204.63	205.68	205.44	203.66	207.05	202.79	203.79	204.05	204.98	206.46	203.91	204.93	206.42	206.86	204.77	204.52	203.49	204.17	203.09	204.87	205.9	205.65	204.29	205.61	205.77	207.55	204.52	203.17	203.8	204.26	204.97	205.34	205.45	204.97	204	205.06	204.57	203.56	204.1	205.65	203.82	204.24	203.8	204.47	205.42	202.84	204.52	205.95	206.03	203.21
211.43	210.04	210.7	209.97	211.12	211.6	210.26	210.6	212.97	210.11	211.69	212.23	211.24	211.07	211.87	211.77	211.13	212.07	212.03	212.22	212.1	212.48	211.9	210.31	211.07	212.1	210.21	210.58	211.63	211.44	212.36	209.69	211.39	211.14	212.45	213.08	211.36	211.52	212.11	210.76	212.5	212.84	211.55	213.66	211.46	211.23	211.37	212.71	210.33	211.47
194.78	196.19	193.75	193.81	195.64	193.21	195.04	195.43	194.94	195.75	194.73	194.1	194.07	195.5	194.53	194.35	194.78	194.82	196.03	195.82	194.84	195.59	195.65	194.43	194.04	194.38	194.99	194.81	195.93	195.26	195.39	195.19	196.74	194.54	195.96	196.22	193.31	192.97	193.87	194.67	194.97	193.38	195.78	195.05	194.11	194.06	194.58	194.35	195.1	196.35
217.66	218.21	216.06	217.54	218.44	216.74	218.6	217.75	217.36	215.85	217.23	218.08	216.04	217.71	215.86	215.6	219.48	216.61	217.6	216.54	215.94	215.9	217.45	217.24	214.6	216.98	218.4	217.75	216.88	216.61	218.06	216.15	216.42	216.39	215.27	217.39	217.4	217.47	217.7	216.72	217.49	218.5	216.22	217.96	217.54	216.27	216.05	218.04	217.07	216.8
207.76	208.61	209.6	209.45	210.47	208.65	209.26	209	208.19	208.15	210.14	207.55	207.55	209.14	208.34	207.48	208.1	210.62	207.93	208.34	208.83	208.72	207.63	208.56	208.08	208.33	208.39	209.49	209.1	209.32	210.33	209.37	208.24	208.46	209.5	208.07	209.12	208.79	209.2	208.76	208.81	208.38	208.95	209.32	208.95	208.79	209.21	207.04	209.28	208.04
202.37	205.18	202.92	202.85	204.67	202.5	201.66	203.31	202.05	203.22	204.17	203.83	202.5	202.74	203.68	203.77	205.39	205.85	203.01	202.89	203.41	202.77	205.42	202.62	203.24	202.84	205.5	204.89	202.85	203.99	203.92	203.74	204.72	204.27	203.56	204.27	203.76	204.17	202.61	203.4	202.7	203.59	204.47	202.77	204.64	205.38	203.86	202.94	204.18	204.68
207.58	207.36	207.31	207.44	207.67	206.57	206.98	207.92	207.41	206.21	208.54	207.7	208.11	206.86	208.99	207.94	207.9	207.67	207.42	208.72	208.52	206.76	208.37	207.53	207.41	207.74	207.08	206.93	207.89	207.82	208.49	209.14	207.63	207.54	206.76	206.58	208.36	207.29	207.37	208.25	207.06	206.83	207.75	206.95	208.23	208.31	207.08	206.6	206.84	206.83
204.72	204.98	205.24	205.32	206.49	206.34	206.82	207.8	205.46	205.69	206.19	205.5	207.78	205.43	207.6	207.46	206.43	204.77	206.7	206.02	205.72	205.27	205.74	206.78	205.73	205.62	204.87	206.19	205.31	205.8	207.02	206.79	206.02	206.47	206.28	206.87	206.38	205.95	205.05	207.39	206.43	204.57	205.99	203.56	205.16	206.65	207.29	207.14	207.09	206.83
195.12	193.86	194.05	192.98	192.48	194.48	194.81	195.42	195.58	194.06	194.4	194.04	195.01	193.31	195.49	194.2	193.9	192.98	195.56	194.57	194.85	194.38	193.64	192.13	194.23	193.76	195.29	196.07	194.54	193.37	194.05	195.08	193.96	195.54	193.96	195.06	194.79	194.35	194.17	193.72	194.64	196.44	192.45	192.41	195.59	194.34	194.2	194.48	192.4	193.38
202.2	201.1	202.86	202.2	202.96	203.36	201.68	203.13	202.8	202.42	203.52	203.67	204.75	201.11	201.87	204.07	202.25	201.96	202.22	203.98	202.85	201.63	202.55	202.73	202.89	201.55	201.13	202.67	203.57	202.03	203.24	200.91	202.4	202.35	203.3	202.78	202.1	203.67	202.82	201.37	200.85	202.83	200.77	203.46	202.06	202.97	202.7	203.1	202.38	203.39
208.03	208.91	208.54	208.12	208.98	208.37	210.62	209.54	208.88	208.38	210.39	208.67	208.65	209.19	207.27	210.69	207.76	209.02	208.31	208.37	208.13	209.51	207.41	207.96	209.01	209.37	209.12	206.36	208.24	209.4	209.01	209.46	207.45	209.84	208	209.6	209.5	208.25	209.55	209.65	207.34	207.1	208.99	209.52	209.52	206.34	210.64	207.9	209.42	208.66
215.7	218.74	215.4	216.21	218.77	215.37	216.96	217.17	217.75	215.8	218.24	217.12	217.87	217.31	216.83	217.52	217.17	218.3	217.73	215.26	215.75	217.75	218.84	217.26	217.85	216.54	217	216.8	217.74	216.01	217.44	216.05	217.07	216.23	216.6	216.77	215.98	218.99	216.58	217.7	217.36	217.44	217.57	216.58	217.05	218.1	217.49	215.34	217.25	215.21
217.98	216.8	216.44	218.21	217.15	217.22	216.38	217.64	217.21	217.44	216.31	216.03	216.14	218.28	215.69	215.66	216.31	215.52	216.28	215.83	217.21	215.92	216.13	218.44	217.85	217.01	216.49	216.84	216.3	217.54	217.17	216.14	216.62	216.57	216.18	216.55	216.37	215.79	216.95	215.83	217.45	217.14	217.51	219.06	217.04	215.89	216.05	216.12	217.33	216.69
199.27	201.96	199.03	201.78	200.39	200.57	200.51	200.62	198.66	198.96	199.64	199.84	199.24	199.87	201.31	200.72	200.16	200.29	200.53	199.24	199.51	199.46	201	199.16	198.97	200.06	198.63	202.44	202.02	201.79	202.41	201.04	200.38	200.56	200.73	200.63	200.69	201.78	199.83	200.19	200.74	200.11	200.11	200.61	200.51	199.38	200.1	200.09	199.64	198.32
198.88	198.11	199.15	200.29	199.78	199.43	198.89	200.99	199.87	199.31	200.22	199.65	199.43	199.59	198.71	199.35	199.38	199.69	199.61	198.43	199.16	198.21	200.16	201.38	200.08	199.96	199.35	197.94	199.59	200.02	200.68	200.49	200.08	200.2	199.18	200.84	199.49	200.85	198.99	199.27	199.86	199.56	200.66	199.91	199.84	198.82	199.95	199.79	200.08	199.9
204.33	204.55	204.67	205.38	204.9	205.13	205.02	206.32	203.98	203.28	205.66	204.37	205.5	202.81	202.95	203.91	204.94	205.93	205.95	204.22	205.6	203.89	204.38	205.08	204.21	204.93	205.44	205.34	205.39	204.8	203.97	205.35	205.73	205.42	206.94	205.9	203.04	204.16	204.7	204.28	205.9	204.57	206.3	205.83	206.24	205.89	205.59	204.3	204.34	203.52
217.25	219.21	217.11	216.71	216.01	218.2	217.22	216.74	215.8	215.11	217.02	218.21	217	217.29	216.49	216.88	216.29	217.7	215.96	216.88	216.89	217.54	218.09	217.69	216.9	217.24	216.87	217.11	217.01	216.69	216.49	216.87	217.83	216.35	217.59	216.33	215.89	216.79	216.83	218	215.92	216.88	217.92	218.04	216.45	217.95	217.58	216.95	217.77	216.82
209.46	206.95	207.75	207.69	208.61	209.62	208.21	208.93	209.85	209.72	208.81	209.33	207.83	208.6	208	208.02	209.35	208.04	209.2	208.74	207.21	209.63	210.79	208.52	208.14	207	210.43	207.66	208.61	207.79	206.32	208.3	207.98	209.89	207.63	207.63	209.96	208.7	209.72	209.13	209.21	206.37	207.82	207.9	208.06	208.69	207.96	207.88	207.97	208.06
211.66	213.17	211.02	211.75	211.33	211.29	213.44	212.88	212.11	210.08	212.6	210.93	210.82	212.7	213	211.51	211.94	211.22	212.09	211.74	212.45	210.55	213.26	210.36	210.29	210.52	212.28	211.89	211.76	212.03	211.24	210.06	211.66	211.91	211.44	212.91	210.95	211.09	212	211.2	211.53	211.84	210.26	211.93	211.45	213.28	211.15	211.33	213.37	212.65
212.51	210.98	211.18	211.13	212.71	212.73	212.91	209.74	211.82	211.73	210.49	212.5	210.26	213.17	212.99	211.59	209.23	211.11	212.29	211.51	212.44	212.87	211.57	211.84	210.43	212.24	213.35	212	212.28	211.14	212.69	211.53	211.56	211.96	211.23	212.08	211.07	211.44	212.05	212.58	210.64	210.59	210.52	212.25	213.32	211.25	210.6	212.65	211.19	211.48
216.15	216.56	214.89	215.84	217.29	216.33	216.8	216.18	218.77	219.25	217.65	217.36	215.18	217.56	215.24	216.57	215.53	216.04	217.96	218.45	217.43	215.96	215.55	217.41	217.95	218.25	215.68	216.65	217.5	215.98	215.75	216.73	217.01	215.69	216.82	217.22	217.68	217.33	216.71	217.47	218.41	216.99	216.41	217.81	216.36	217.03	217.65	217.9	216.58	218.25
206.91	207.66	207.97	207.32	209.34	208.76	208.08	207.02	208.66	207.59	208.24	209.36	210.03	209.28	208.44	207.21	207.25	208.65	207.69	208.41	207.29	207.24	206.98	209.06	207.69	206.17	207.61	206.95	207.91	206.67	208.43	209.16	207.64	208.79	207.05	209.03	207.62	207.22	207.32	207.21	206.8	208.32	208.33	207.99	207.33	206.27	208.48	206.63	207.53	207.79
212.76	211.21	213.26	213.08	212.07	214.41	213.07	212.29	210.89	213.11	214.02	212.61	211.9	210.8	213.27	212.42	214.69	212.76	213.37	214.47	212.79	211.17	212.69	212.24	213.74	212.81	212.37	214.04	212.94	214.05	212.17	213.71	214.25	213.16	212.12	212.94	213.49	212.77	213.61	212.31	211.97	215.08	213.89	214.67	211.48	212.57	211.94	214.43	212.43	212.82
200.39	201.06	199.62	200.78	200.02	200.81	200.75	199.59	200.24	198.37	200.91	200.17	199.82	200	199.67	198.63	200.33	200.51	199.21	202.21	200.35	199.39	198.23	199.94	199.18	200.62	199.93	198.75	200.24	199.02	200.91	200	201.2	199.3	199.86	200.47	199.19	201.51	200.64	200.55	199.8	201.41	200.13	200.49	201.06	199.98	201.64	198.16	201.56	199.51
207.8	209.98	210.21	206.73	208.52	210.37	207.3	208.96	206.66	208.34	207.94	209.95	209.87	210.73	207.49	208.41	209.76	208.53	209.79	208.95	208.87	207.44	208.05	209.8	209.06	208.23	209.63	209.07	208.37	209.07	206.54	208.78	207.26	208.96	208.61	208.36	208.46	209.95	209.95	209.24	208.16	209.05	206.53	207.85	209.44	209.16	210.31	208.05	206.6	208.38
211.92	212.96	213.66	213.76	214.32	213.49	213.96	214.22	211.99	212.66	211.76	213.73	213.97	213.02	213.88	211.58	212.91	213.24	214.23	212.69	212.66	212.09	212.43	212.91	213.93	212.81	211.93	211.64	213.05	213.29	211.98	213.54	213.69	215.3	213.41	212.41	211.74	212.66	211.95	214.01	212.9	213.8	213.92	213.53	213.53	212.8	213.76	213.8	214.31	213.7
204.35	203	203	204.31	202.81	203.72	201.27	205.11	204.02	202.77	204.22	206.51	204.02	204.12	205.34	204.23	203.35	204.56	205.21	204.92	204.19	204.2	203.74	205.74	203.76	204.66	203.07	204.75	203.78	205.51	204.26	203.86	203.75	204.05	204.73	205.59	204.11	204.86	203.74	203.77	203.8	202.48	202.94	204.58	203.84	203.18	204	204.81	204.11	203.83
214.25	213.02	214.91	213.53	214.35	214.42	213.82	213.92	214.43	214.13	214.58	212.83	215.54	214.46	213.52	214.54	213.94	214.8	213.89	213.32	214.85	213.73	213.51	214.38	212.7	213.77	214.21	212.63	213.44	213.31	213.19	214.9	213.27	213.88	214.73	214.86	214.55	213.85	214.9	212.88	212.87	214.44	214.11	215.85	215.59	212.37	213.11	212.71	213.22	213.1
200.29	198.63	199.64	200.38	199.81	197.93	197.5	200.16	199.62	200.32	201.03	201.36	199.22	199.86	200.46	200.11	200.38	200.36	200.01	198.89	201.39	199.97	201.44	200.87	201.22	202.3	199.6	200.89	202.11	200.63	199.94	200.24	201.21	198.53	199.9	200.24	201.67	200.94	200.45	199.87	198.16	201.91	201.91	200.06	200.73	199.34	200.09	200.25	200.52	201.14
201.55	201.46	202.35	202.63	203.48	201.62	202.8	201.04	201.3	203.31	202.93	202.94	203.38	204.03	202.37	201.28	202.53	199.55	202.83	202.63	202.2	202.25	202.82	202.94	202.14	201.85	202.13	202.92	201.23	201.44	203.02	202.09	202.78	203.14	203.26	202.2	201.74	202.14	202.95	202.46	202.33	202.33	203.12	202.06	201.76	202.55	204.21	202.61	203.62	203.49
207.02	205.67	204.96	207.8	207.19	206.74	206.72	205.61	206.42	206.93	206.84	206.74	206.41	207.56	206.6	207.05	206.67	205.02	206.3	207.63	205.84	206.68	208.19	207.21	204.3	206.27	207.22	206.02	206.31	207.08	205.78	205.58	206.98	205.75	206.04	206.94	207.4	207.2	206.24	206.1	207.41	206.69	206.47	206.64	206.9	205.78	207.53	206.93	206.39	205.59
208	208.8	208.68	208.82	209.71	207.16	208.33	209.12	209.19	208.55	208.96	208.83	209.88	207.73	208.15	207.96	208.58	206.04	207.82	210.28	210.46	207.93	208.07	208.36	209.77	207.2	207.78	208.69	210.23	208.87	207.23	208.72	207.03	208.63	208.16	208.48	207.48	208.97	209.45	209.51	208.19	208.61	209.07	209.07	208.59	210.37	208.05	208.19	207.75	206.87
208.05	207.58	208.89	207.25	209.25	208.77	208.87	210.17	207.15	208.18	209.87	209.59	208.73	209.66	209.28	210.24	206.62	209.7	210.13	210.75	209.71	207.71	208.16	208.6	207.46	208.77	208.41	208.39	207.3	209.01	210.68	208.57	207.88	209.04	208.9	207.64	210.14	208.14	208.86	209.28	208.9	209.39	209.97	207.53	207.98	209.58	207.78	208.75	208.48	208.97
216.95	217.01	217.17	216.14	216	215.7	217.41	217.33	216.93	217.09	216.47	216.85	215.4	217.34	217.71	216.23	216.09	216.14	218.27	215.7	218.42	217.21	217.97	217.73	216.74	217.28	216.57	216.33	217.52	218.61	217.68	215.76	218.05	219.44	217.45	217	217.5	216.19	218.69	217.63	217.03	216.96	216.52	215.97	216.48	216.76	217.86	216.34	216.92	216.14
209.04	209.33	207.73	208.14	210.1	208.31	209.35	208.61	207.22	208.91	208.54	209.09	208.74	209.6	209.46	208.2	207.54	208.97	207.16	207.76	210.56	208.7	207.44	208.71	208.55	207.93	208.73	208.26	208.47	209.13	207.93	210.13	209.65	209.13	209.9	209.33	208.24	209.46	208.03	208.64	208.67	209.29	207.7	209.53	208.46	209.63	209.1	208.21	209.05	209.04
204.96	204.89	205.31	205.44	205.5	204.94	205.73	205.01	206.18	205.85	206.2	205.33	206.87	206.57	206.76	206.64	206.88	205.37	205.46	206.23	208.21	205.41	207.68	205.62	207.59	206.34	206.26	206.24	205.06	205.76	205.39	206.62	205.45	205.12	205.1	206.28	205.12	206.45	204.27	207.01	206.12	205.72	205.43	205.84	205.05	206.85	204.9	205.59	205.73	205.87
208.06	207.93	209.49	207.85	210.12	207.65	209.47	208.77	209.26	210.07	210.17	210.09	207.03	208.3	208.42	209.2	208.68	207.52	208.72	208.67	210.49	210.27	209.37	208.6	210	209.62	209.58	210.12	209.28	209.44	209.05	207.49	208.35	208.37	208.16	207.28	208.34	208.15	207.88	207.67	209.18	209.57	208.78	207.7	209.35	208.33	208.39	207.79	209.34	208.29
212.75	213.16	212.11	214.42	213.44	213.65	212.3	213.23	212.77	213.15	212.43	212.97	214.7	213.42	211.73	211.66	211.84	213.68	212.93	211.43	212.47	212.55	213.61	211.83	213.84	211.09	212.89	213.45	213.83	213.07	212.96	212.76	213.77	211.74	213.34	212.89	214.06	212.3	211.7	213.44	213.17	214.11	212.89	211.15	211.55	212.49	213.64	212.78	213.49	212.82
208.93	207.45	210.44	208.87	209.54	207.08	207.6	209.26	207.98	208.8	209.33	208.62	209.46	207	209.45	209.63	208.16	209.24	209.16	208.21	209.11	210.06	209.22	209.47	208.21	208.35	208.14	208.55	208.28	209.37	208.56	210.19	207.85	208.81	208.05	208.74	208.18	207.87	207.93	208.02	209.33	208.77	208.67	208.13	208.96	208.03	209.13	209.58	207.19	208.13
203.72	203.23	205.39	205.97	205.53	206.21	205.39	205.15	203.73	203.45	203.83	205.91	205.68	204.67	204.35	204.1	205.31	203.37	205.32	203.42	205.82	205.19	204.9	205.39	204.17	204.75	204.01	204.57	205.88	204.69	206.24	204.41	205.13	206.04	204.2	206.14	204.36	205.22	204.79	203.34	205.29	204.8	204.49	205.4	203.54	206.34	204.54	205.05	205.1	204.24
209.59	209.43	210.01	208.83	208.34	209.48	209.65	207.89	206.92	209.84	209.02	207.96	208	207.4	207.28	208.01	208.75	209.59	209.55	210.49	208.38	207.21	206.47	207.6	207.42	209.04	207.39	209.57	208.91	210.48	208.1	208.07	209.42	207.41	208.45	209.51	209.13	208.39	209.1	208.28	208.92	207.44	209.63	208.5	208.42	207.03	209.08	208.49	207.16	207.44
209.74	210.36	207.63	209.37	208.87	207.62	207.37	208.44	209.27	207.13	208.69	209.05	209.21	209.04	208.36	208.26	208.6	209.02	207.55	209.27	207.77	209.41	209.7	208.17	209.3	208.25	208.38	208.58	209.01	210.57	210.04	210.19	209.25	209.69	208.76	208.77	207.04	208.56	209.06	209.24	208.21	208.13	209.41	208.07	208.32	208.67	207.65	208.85	211.14	208.03
212.72	212.89	211.17	213.15	212.9	211.08	213.29	211.87	212.15	213.25	211.48	211.3	211.38	211.66	211.89	213.19	212.69	212.14	211.53	213.13	213.1	213.28	212.33	214.15	212.46	212.84	213.06	212.83	211.85	213.14	213.62	211.51	213.17	212.55	211.56	213.07	213.92	213.05	211.08	211.92	211.45	211.33	212.86	212.7	212.18	211.69	213.48	211.97	213.04	211.78
207.23	206.46	208.13	208.07	207.65	207.57	206.46	206.5	206.62	209.15	207.35	207.09	207.94	205.83	207.18	206.68	206.98	209.52	205.51	207.33	207.87	207.44	209.66	206.89	208.85	208.59	209.25	208.03	206.63	207.92	208.42	209.41	206.38	205.56	208.55	206.23	207.91	206.22	206.33	206.83	206.96	208.06	208.4	207.21	207.68	206.9	208.07	209.05	206.59	208.7
200.91	201.03	199.78	201.09	201.53	200.58	200.46	199.58	200.19	200.08	200.45	201.89	199.67	199.29	198.89	200.5	198.9	199.5	200.49	199.54	199.72	200.47	201.16	202.26	199.49	200.92	198.92	201.41	200.65	200.61	199.57	201.58	200.69	199.73	199.79	201.45	199.81	200.39	201.62	201.09	200.23	200.87	199.35	201.11	199.06	200.06	200.84	200.01	199.46	201.01
205.58	204.08	205.91	204.21	203.9	206.61	204.77	207.64	205.97	204.93	205.2	206.07	207.81	205.7	204.15	204.46	206.4	206.93	205.89	205.87	206.5	205.45	204.17	205.77	205.27	206.64	204.99	206.71	204.02	205.79	205.6	204.56	205.96	205.84	206.75	205.96	206.74	205.23	205.99	205.47	204.34	204.98	204.76	205.72	206.46	205.2	205.85	205.48	204.87	205.73
201.8	203.2	204.5	204.59	204.79	202.42	204	202.68	201.69	204.66	205.87	203.73	202.93	206.23	203.8	203.79	205.09	204.19	203.13	204.46	204.95	203.22	202.66	203.18	204.15	202.24	204.37	203.69	205.83	203.66	202.43	204.46	203.87	203.89	203.89	203.19	204.24	203.44	204.01	202.24	204.74	203.71	203.2	202.54	205.47	202.66	202.73	204.07	203.04	203.55
206.66	205.99	206.01	205.55	205.98	206.62	205.14	204.56	205.2	206.89	204.2	205.07	205.08	205.6	205.36	206.24	204.5	205.4	205.66	205.43	205.66	205.19	205.67	205.01	205.04	206.68	205.01	206.06	205.33	206.94	205.82	205	205.75	205.47	207.23	205.27	205	205.91	206.39	205.99	204.43	206.05	204.87	204.83	204.16	204.58	206.81	204.93	206.22	205.44
212.96	213.62	213.12	211.72	212.96	212.45	211.9	212.68	212.23	212.75	212.77	213.81	212.41	211.72	212.35	211.39	211.05	212.21	211.45	212.24	213.04	212.7	212.68	212.47	211.48	214.37	213.43	213.1	211.92	212.65	210.52	211.64	210.99	213.43	212.53	211.16	212.62	211.06	213.43	210.71	210.98	213.27	211.62	212.47	212.57	211.57	212.72	213.23	211.05	210.52
202.08	202.27	204.07	201.47	201.38	203.41	202.52	201.37	202.28	202.72	203.34	201.16	202.66	202.22	202.71	202.85	201.89	202.62	201.86	201.21	201.09	203.05	201.51	203.09	201.45	202.29	202.49	201.71	201.87	202.46	202.37	203.74	202.32	202.69	203.59	202.55	203.95	204.39	201.8	204	201.67	201.99	202.98	202.36	202.67	202.77	201.95	202.75	204.07	203.17
204.28	205.76	203.22	204.26	202.43	205.09	204.39	203.75	202.53	202.97	203.39	204.46	204.7	203.53	203.94	203.2	202.82	203.26	204.17	204.3	203.48	203.04	202.66	203.71	202.96	204.11	202.86	202.66	203.29	203.64	203.73	204.18	201.66	204.82	205.37	202.8	203.24	204.04	202.62	204.11	202.89	204.55	202.67	203.49	202.74	205.69	204.29	203.1	203.76	203.65
195.12	196.31	193.28	194.23	194.08	193.38	194.7	193.98	194.78	195.44	193.94	193.78	194.54	192.55	193.83	193.36	194.31	194.29	194.04	192.43	194.34	194.93	194.69	195.06	195.34	195.53	193.74	193.41	193.19	193.75	194.81	194.25	195.45	196	195.34	192.55	193.33	193.17	195.46	194.3	194.52	193.69	192.54	193.25	193.29	195.77	194.23	193.82	193.98	194.67
217.7	217.56	217.07	217.1	217.11	216.5	217.21	218.54	215.55	216.73	216.84	216.6	216.22	216.06	216.86	216.65	216.16	216.74	217.29	218.9	217.76	217.4	216.09	217.71	216.64	216.88	217.69	218.32	217.94	217.02	217.02	217.77	215.99	218.38	218.3	215.84	215.75	217.29	216.32	216.23	215.62	216.46	216.83	217.21	217.7	217.44	218.3	217.17	218.76	216.28
199.06	200.3	199.98	200.35	201.49	201.3	200.15	198.66	201.21	200.74	201.86	199.1	199.08	199.44	199.75	199.89	201.2	200.44	200.91	200.7	200.26	198.32	201.33	201.09	199.04	199.37	199.83	200.1	200.16	200.64	201.47	199.18	200.16	200.11	201.17	198.91	196.81	201.09	199.86	199.58	198.77	199.97	199.64	200.22	201.07	200.41	200.7	199.58	200.38	198.58
211.93	211.45	212.32	211.47	209.65	209.92	211.83	210.03	210.97	211.66	211.45	213.19	211.3	213.25	210.61	211.82	211.68	210.59	210.3	211.98	211.32	210.71	212.33	211.35	212.58	210.45	210.5	213.21	210.08	212.81	210.1	211.28	212.53	212.44	212.87	211.05	212.99	212.08	211.59	211.67	212.37	210.18	210.71	212.43	211.41	210.98	212.23	211.77	213.22	210.85
203.06	203.11	201	200.95	202.71	202.88	201.45	205.12	203.4	203.36	203.67	203.06	202.41	202.57	202.56	202.33	202.49	203.16	203.57	201.71	202.7	204.01	202.5	203.65	201.8	203.29	203.45	204.67	203.71	202.53	202.79	202.91	201.94	202.01	202.7	200.69	203.27	201.19	202.65	202.5	204.27	204.17	202.48	204.18	203.45	201.03	203.07	202.42	203.23	203.55
210.29	212.08	212.24	211.39	213.77	211.14	212.93	210.81	210.88	211.84	211.87	211.05	214.29	212.35	210.53	212.28	210.74	211.83	212.31	211.61	211.99	212.6	211.06	211.17	212.75	210.67	211.83	212.02	210.29	212.41	210.26	208.38	211.14	210.87	211.36	212.06	211.49	212.69	210.82	213.28	211.23	210.2	212.94	212.14	211.24	211.9	214.22	211.29	213.11	212.27
209.38	208.48	209.7	207.74	208.18	209.38	207.85	208.35	208.11	207.48	208.02	209.61	209.93	208.54	209.13	210.26	209.01	207.96	209.32	209.27	209.25	209.34	210.32	209.99	209.49	209.21	210.22	208.51	209.8	208.84	208.83	207.7	210.56	208.95	208.14	208.87	209.56	208.76	209.68	207.63	208.98	208.7	208.34	209.27	208.54	209.39	209.35	207.9	207.98	208.21
202.65	203.66	203.31	204.04	203.38	204.13	203.35	203.14	202.49	202.19	203.38	204.01	203.52	203.71	203.68	202.22	203.96	202.47	202.47	203.54	203.97	205.11	202.54	202.04	204.26	202.51	204.37	202.15	204.1	201.92	202.15	202.63	203.33	203.38	203.2	201.83	203.36	203.04	202.62	201.64	203.89	202.84	203.11	203.28	202.17	203.67	202.91	203.61	201.82	203.44
205.52	204.74	204.72	205.51	203.87	204.05	204.39	203.92	204.43	204.66	204.27	204.63	206.9	204.85	204.92	204.05	205.55	205.19	205.73	205.96	205.66	205.31	205.77	204.44	203.71	205.38	202.87	205.93	205.28	204.74	205.61	204.54	204.93	204.49	204.52	205.54	205.63	205.25	204.39	205.14	205.34	205.44	203.66	204	203.72	205.12	204.79	202.75	203.79	203.67
200.26	201.25	199.64	201.2	201.53	199.2	200.08	200.29	201.6	201.63	200.21	199.23	200.18	200.41	199.44	199.58	200.33	201.02	200.66	200.23	199.68	200.29	200.45	199.61	199.83	200.04	200.3	200.16	199.07	199.86	201	200.65	200.72	200.02	202.19	199.69	201.77	199.04	202.56	200.6	199.28	199.99	202.58	199.67	199.55	198.44	201.66	199.62	200.91	199.32
202.07	204	204.3	202.62	202.32	205.12	203.39	202.24	202.62	202.52	203.36	203.33	203.11	202.67	200.57	201.8	202.23	203.26	202.7	203.9	202.55	202.08	202.29	202.91	201.89	202	203.41	202.07	202.08	202.62	201.39	202.48	203.91	200.89	203.46	202.29	204.19	202.82	203.04	203.36	203.58	201.44	201.38	203.17	203.54	203.8	202.09	203.93	202.74	202.41
207.66	208.8	208.23	206.41	207.94	207.31	207.23	206.94	206.93	206.61	208.08	206.44	206.53	209.31	209.59	207.68	208.56	208.25	207.33	208.04	207.69	206.03	208.72	208.6	207.58	208.03	206.25	205.92	207.37	207.87	207.2	206.17	207.95	208.42	208.1	206.79	207.67	207.29	206.86	207.21	208.23	206.78	206.65	207.12	206.75	206.98	207.14	207.79	206.35	208.29
210.53	213.71	211.9	212.51	210.57	212.46	209.47	210.28	212.83	211.59	212.3	211.84	211.93	211.28	210.96	211.7	211.2	212.45	211.18	212.11	210.78	211.07	212.16	212.11	210.71	212.72	211.94	212.71	211.21	209.85	211.42	211.13	212.29	211.14	211.72	211.8	210.43	213.93	210.95	211.45	211.09	214.01	210.51	210.07	211.01	209.82	212.65	211.11	210.11	212.25
212.78	213.03	211.74	212.9	213.03	212.89	212.11	214.31	212.18	212.96	213.23	211.45	210.77	212.37	212.66	211.91	211.3	212.61	211.15	212.22	211.59	213.65	213.06	213.27	214.32	213.88	210.95	211.28	213.39	213.62	212.63	210.38	214.28	212.51	211.97	213.12	212.84	212.37	212.23	211.77	212.29	211.61	211.41	214.32	212.92	210.74	213.09	212.26	212.08	212.47
201.24	203.58	203.98	203.1	201.85	203.62	203.15	202.68	203.32	201.47	202.87	202.36	202.21	201.6	202.71	202.13	203.93	204.08	202.6	201.02	201.61	202.37	202.96	204.67	200.44	203.71	202.96	203.26	200.87	202.34	202.41	201.26	202.16	201.97	203.59	202.96	202.78	202.31	201.06	203.19	203.37	202.19	202.59	201.98	201.16	203.71	203.35	200.97	202.25	203.92
208.38	207.88	206.94	207.84	208.67	209.71	210.73	206.31	209.56	208.14	208.8	210.36	208.57	207.36	209.64	207.89	208.75	209.18	210.13	209.87	208.71	206.82	207.1	206.85	208.71	209.53	210.62	208.44	209.91	208.14	207.79	209.96	208.1	208.41	207.24	207.35	208.73	208.23	207.89	208.73	209.21	210.34	209.49	208.93	207.11	209.45	211.09	208.59	208.46	209.06
199.73	198.82	199	198.34	199.61	199.74	199.54	200.47	198.93	200.12	200.06	199.25	198.38	200.4	198.13	200.99	200.31	199.69	199.25	199.64	198.31	199.19	199.32	198.41	199.84	199.64	198.71	199.05	200.19	200.61	198.8	199.88	198.9	198.59	199.23	199.62	199.87	199.28	199.64	198.07	200.69	199.79	198.02	200.09	198.1	199.3	200.32	197.57	200.66	198.3
197.33	197.93	198.4	198.17	198.92	197.4	198.51	197.37	199.63	197.6	198.99	199.85	197.55	198.5	198.05	198.98	198.26	197.93	198.68	200.4	197.75	197.37	197.81	200.13	198.6	197.35	199.32	198.62	198.97	196.91	198.84	197.55	197.27	198.66	197.12	197.92	196.12	197.13	198.22	198.23	198.32	199.16	197.86	198.61	199.71	197.89	197.81	196.31	197.29	198.69
211.29	208.15	208.51	208.37	208.66	207.87	209.16	208.76	209.03	208.31	209.75	209.7	209.14	209.76	210.08	209.31	210.11	210.53	209.5	210.23	209.91	209.93	210.44	209.95	209.29	208.65	210.64	209.32	208.83	209.69	208.33	208.65	209.42	209.81	208.68	209.83	210.89	208.78	209.55	209.45	209.82	210.33	210.02	210.92	209.77	210.36	209.83	209.92	210.15	210.84
208.28	208.37	208.66	209.53	208.02	208.66	208.64	208.84	209.49	208.71	209.97	208.07	210.14	208.98	208.76	208.45	209.18	208.28	208.96	209.28	208.13	209.91	209.09	208.64	208.5	208.07	208.72	209.12	209.9	209.41	209.06	210.04	208.12	208.55	210.1	209.2	208.65	208.3	208.95	207.61	206.1	207.96	208.87	210.74	208.37	209.17	208.5	209.79	208.33	209.81
209.38	208.14	209.98	209.54	211.75	209.68	209.29	210.34	210.93	208.97	209.73	208.7	208.65	210.44	210.12	209	209.99	208.35	209.53	211.14	208.43	208.95	209.81	209.12	208.42	210.71	210.07	210.12	210.58	209.62	210.19	210.53	208.8	209.59	209.75	210.73	208.84	208.63	209.4	210.36	208.37	209.79	208.69	208.94	209.58	209.56	208.07	210.12	208.45	208.34
204.18	204.96	204.04	203.18	203.98	204.21	205.13	202.75	204.67	202.56	202.67	203.45	203.77	203.4	202.59	203.97	203.13	204.79	204.58	204.24	204.67	204.05	202.59	203.26	203.73	203.09	202.55	203.34	202.99	204.73	204.21	203.85	203.97	203.11	203.41	202.64	203.6	202.84	202.97	203.58	204.23	201.67	204.22	203.29	203.98	203.6	204.66	204.76	203.03	203.07
198.16	198.62	199.21	198.41	197.96	198.58	196.88	197.22	198.35	197.47	197.06	198.67	197.87	196.65	198.2	196.47	197.82	197.26	199.1	198.59	198.4	198.76	197.27	196.97	196.96	196.69	199.73	199.27	197.57	198.38	198.71	196.92	198.25	198.89	197.73	198.75	198.91	197.28	199.72	197.74	199.53	198.79	197.81	200.56	197.41	197.15	198.12	197.27	197.96	199.91
209.01	207.58	209.34	208.74	206.84	207.55	207.14	207.81	207.21	206.99	207.28	208.19	208.27	208.09	206.72	209.08	210.1	208.14	209.87	207.6	210.23	209.87	208.72	208.86	208.44	209.43	208.47	209.26	209.39	207.94	207.39	208.39	209.2	207.05	208.21	208.97	207.29	208.52	209.26	208.05	207.35	209.71	209.89	209.27	208.29	208.3	208.64	208.07	208.23	209.62
211.42	212.54	211.46	210.77	211.19	213.02	214.26	211.72	211.15	211.27	211.08	211.58	211.1	210.66	211.91	211.89	212.83	212.93	213.42	211.34	210.27	212.59	211.84	211.77	211.68	211.62	213.33	211.55	211.58	212.82	211.51	211	211.19	210.08	212.23	211.99	212.89	211.99	212.25	210.84	212.32	210.89	211.79	212.28	211.66	211.48	212.26	211.53	212.71	210.92
212.05	211.48	211.91	210.31	210.32	211.35	211.44	211.05	210.35	211.85	212.64	211.99	212.83	213.31	211.59	212.67	212.55	211.71	211.35	210.4	210.61	211.8	211.96	211.13	212.91	212.92	211.81	211.87	212.27	213.59	211.4	213.17	212.67	210.9	212.16	211.91	212.98	212.23	212.57	211.83	211.9	211.28	210.19	212.42	212.92	210.95	212.78	211.97	210.43	211.64
205.75	205.51	204.96	205.65	205.1	206.1	206.51	205.98	204.58	203.73	204.85	206.29	204.79	207.11	205.94	205.97	204.48	205.33	206.86	205.53	206.76	205.48	206.18	205.49	205.56	205.69	205.09	207.65	205.91	206.15	206.65	208.19	206.43	206.25	205.11	205.12	205.88	206.52	206.33	205.19	205.24	205.36	204.34	206.57	204.57	204.8	204.94	205.99	206.14	206.43
203.19	201.82	202.96	202.9	202.59	202.94	202.99	202.83	204.26	202.92	202.25	203.36	203.42	203.09	202.13	201.99	202.82	202.08	202.32	202.36	204.44	202.82	203.1	203.49	203.18	202.29	201.87	203.35	205.24	202.25	202.91	204.2	202.71	204.3	203.48	202.93	201.53	201.14	203.49	201.95	203.14	202.41	202.26	204.21	203.4	201.29	202.39	203.16	202.46	202.31
199.11	197.82	198.31	198.34	199.46	198.75	198.42	197.17	198.84	199.55	200.6	199.12	199.07	197.55	197.88	198.79	198.22	199.42	198.68	197.9	199.23	199.04	198.48	200.64	198.87	199.47	198.6	197.58	197.74	198.18	198.5	199.96	197.33	198.63	199.95	197.42	198.79	198.37	198.93	200.11	198.11	199.69	199.31	198.39	198.96	198.59	197.42	198.41	198.5	197.78
202.42	202.64	203.01	204.19	202.31	202.97	203.03	203.2	203.91	201.5	203.99	203.1	202.13	203.5	203.56	205.07	203.86	203.47	203.31	203.81	203.76	203.27	203.18	203.88	203.45	204.35	202.88	204.89	203.99	202.8	203.5	202.58	204.11	202.51	204.14	202.78	202.39	203.57	203	203.35	202.03	203.55	204.45	203.5	203.65	205.03	203.27	203.54	204.32	201.28
207.01	207.5	208.53	206.73	208.97	209.22	208.21	209.63	208.78	206.57	209.18	208.16	207.23	206.69	207.45	210.27	207.68	207.19	207.61	207.9	209.62	209.2	207.49	207.74	208.26	208.32	207.71	207.64	207.68	206.48	208.28	207.9	208.18	207.62	208.5	205.97	209.08	207.06	208.52	209.04	207.18	206.78	207.35	208.12	207.71	207.35	207.58	208.12	209.53	208.16
209.8	207.28	207.94	208.96	208.21	208.26	209.45	207.98	208.87	209.35	209.51	208.57	208.47	207.83	208.79	208.77	207.27	209.53	207.7	207.81	209.26	210.22	209.18	207.37	208.7	208.34	209.35	209.49	207.86	207.93	208.96	209.41	210.23	209.23	209.51	208.49	208.89	207.77	208.05	206.92	208.85	207.67	210.19	208.95	208.57	208.14	208.46	208.69	209.34	209.57
207.74	207.63	207.23	208.94	209.54	206.61	207.05	208.23	206.73	208.49	207.35	206.99	206.52	208.38	207.44	207.81	206.47	208.6	207.36	208.77	206.34	207.5	208.36	210.05	208.31	209.84	208.42	208.96	206.86	208.11	205.81	206.92	206.31	207.18	207.23	207.97	209.45	207.29	205.85	207.48	208.64	207.65	207.7	207.68	207.02	207.99	210.04	206.9	208.74	207.42
204.29	204.59	203.17	205.61	204.94	204.14	204.17	204.76	206.01	206.39	205.42	204.22	204.95	203.85	203.64	205.25	205.52	205.86	204.35	203.04	204.38	204.03	205.27	203.3	205.47	203.64	204.49	206.04	205.12	204.28	205.68	204.81	205.19	204.75	206.76	205.12	206.32	204.85	206.52	205.54	203.67	205.15	205.45	205.64	205.37	206.16	204.31	203.93	205.17	204.41
218.02	217.89	217.57	217.46	217.21	217.93	217.83	217.81	217.8	219.19	217.76	217.33	218.93	217.11	217.09	218.27	216.93	217.18	216.96	218.34	218.52	216.94	219.06	217.03	217.34	218.94	217.92	217.75	219.59	216.63	217.01	218.46	219.04	217.97	216.89	216.99	217.34	219.68	215.28	219.33	217.96	216.54	218.25	218.06	217.72	217.85	218.78	216.6	217.29	216.46
208.75	209.34	208.25	209.79	209.05	208.96	209.27	208.48	210.24	209.16	210.84	209.7	209.04	209.39	209.16	210.22	208.65	209.91	209.77	209.95	208.33	208.73	210.52	207.84	210.54	208.55	208.14	208.56	209.53	208.76	209.54	210.62	209.07	209.41	208.26	207.74	209.36	206.72	209.94	208.66	209.26	208.58	208.73	208.71	209.1	210.76	208.16	208.69	208.92	208.72
207.89	209.42	207.63	208.43	208.26	208.54	209.96	209.32	209.8	209.24	208.95	209.13	208.52	207.05	207.95	208.57	208	207.67	208.18	208.87	209.07	209.81	207.36	207.55	209.71	209.58	208.95	207.52	209.5	209	207.77	206.9	207.85	207.9	208.2	208.51	206.22	207.57	208.93	208.57	209.22	210.42	207.17	209.67	207.42	207.87	207.3	207.75	208.97	209.99
205.63	205.41	205.36	207.5	206.94	206.63	205.29	206.56	205.27	206.36	205.14	205.86	206.47	205.72	205.3	206.35	207.44	207.11	206.06	205.99	206.56	205.6	206.29	205.77	205.65	207.79	206.47	205.38	207.75	207.22	206.53	206.15	206.48	207.51	207.83	205.75	205.69	205.6	207.67	206.15	206.24	205.73	207	206.21	207.46	204.82	205.35	207.83	207.07	206.76
210.79	213.38	210.97	210.49	212.72	212.57	211.79	212.55	211.86	210.49	211.92	211.69	210.89	211.1	211.52	212.22	212.55	210.78	211.03	210.92	210.94	212.39	212.2	211.57	212.46	212.21	211.62	211.65	211.13	212.04	212.64	210.73	212.34	210.54	210.77	212.26	212.63	211.29	211.7	213.29	211.83	211.16	211.59	210.93	211.23	211.75	211.15	210.77	212.53	211.98
203.63	203.92	203.9	203.21	204.65	202.92	202.72	203.75	203.85	205.12	203.32	204.07	202.57	203.95	203.39	202.68	204.06	204.19	204	204.61	203.27	203.46	204.18	205.01	204.75	204.39	202.72	204.36	203.65	204.72	202.84	202.86	203.31	203.87	204.05	203.75	204.3	202.1	205.36	202.49	203.79	204.07	203.21	202.11	203.73	202.61	204.87	203.89	203.85	202.88
207.91	207.4	208.17	208.78	207.36	208.63	209.47	208.46	208.27	209	208.82	207.3	207.28	209.03	208.62	207.97	207.89	208.45	206.86	208.53	208.58	207.32	208.22	209.38	210.27	207.87	208.33	207.19	209.76	206.56	209.38	208.41	208.45	208.48	208.01	207.96	208.2	208.38	208.21	208.19	208.71	208.49	206.99	208.8	207.86	209.16	208.86	207.57	208.31	208.06
202.39	203.75	203.93	203.46	202.42	202.88	204.93	204.77	203.59	204.35	204.11	205.07	204.13	203.45	203.77	204.66	202.79	203.84	202.86	204.03	203.59	203.19	204.12	205.22	202.95	205.01	204.52	203.43	203.61	204.74	203.77	204.11	204.32	203.86	203.11	203.77	204.88	205.05	203.7	203.17	203.06	202.76	203.75	203.09	204.08	204.37	202.56	203.52	204.9	205.45
216.71	217.42	216.77	217.24	217.47	216.4	216.62	217.08	216.27	216.65	215.93	218.26	217.64	216.72	217.5	217.13	216.85	218.71	217.96	217.31	216.14	217.51	217.36	216.96	214.52	217.24	215.21	217.57	217.42	216.37	215.85	217.53	217.49	217.23	215.93	216.36	216.35	217.13	216.77	216.76	217.79	215.7	217.13	217.07	214.97	217.59	218.04	216.72	218.45	218.45
212.57	212.08	213.11	211.6	212.38	212.79	214.32	213.67	212.24	211.75	212.64	213.89	214.06	213.2	212.61	213.43	212.61	212.89	211.8	212.9	212.22	212.8	212.61	212.15	213.24	215	213.1	212.97	212.82	211.46	213.76	212.58	213.43	212.39	213.43	213.05	213.01	213.34	212.9	213.42	213.16	212.87	213.31	214.3	213.25	212.95	212.41	212.25	213.66	213.8
203.97	205.84	204.91	204.06	204.76	205.18	202.46	203.78	203.52	205.38	204.34	203.45	203.79	203.3	204.19	204.14	203.98	204.62	202.89	204.45	204.98	204.28	203.85	204.04	203.19	202.36	203.56	204.29	203.58	205.35	204.34	202.95	203.76	203.51	203.6	204.65	205.2	204.4	207	203.23	204.16	204.73	203.7	202.98	205.07	204.2	205.96	205.37	203.81	203.69
200.08	199.07	198.47	200.29	199.39	197.43	200.65	199.2	198.41	198.17	200.4	200.72	197.97	198.49	199.47	200.24	199.94	199.18	198.11	199.41	200.54	200.65	200.74	199.23	200.9	198.63	198.61	200.45	200.22	199.99	199.05	199.42	199.43	200.35	199.63	201.23	198.82	201.15	199.39	198.11	198.77	198.39	198.44	198.91	199.57	198.61	200.65	201.16	200.74	198.91
208.19	208.32	207.87	208.21	208.64	206.57	208.81	207.58	207.96	206.65	207.28	208.63	208.22	208.1	208.08	207.48	207.45	208.17	207.37	205.87	207.96	208.46	205.59	206.89	208.58	207.36	207.95	206.79	206.8	209.13	208.02	208.51	209.93	207.64	207.43	208.67	208.89	206.49	207.63	206.56	207.32	207.18	206.3	208.86	206.78	207.6	208.12	208.14	207.02	206.21
211.36	212.91	210.76	211.92	212.87	210.79	210.99	211.22	208.78	211.19	211.46	213.86	210.89	210.52	212.63	210.79	211.16	213.14	213.2	212.9	211.1	211.8	211.77	212.44	211.63	211.77	210.21	212.27	210.26	211.81	211.62	213.36	211.95	212.2	213.31	212.2	212.43	213.74	211.18	212.28	211.81	211.33	211.85	210.75	210.52	212.02	212.32	212.28	211.45	210.91
209.63	210.21	210.44	210.26	210.24	209.34	208.41	209.57	209.25	209.07	210.1	209.88	208.83	209.51	210.03	209.13	209.59	209.8	209.84	209.48	209.73	208.99	209.79	208.94	210.94	210.46	209.14	210.63	209.64	209.54	209.56	209.77	209.19	209.86	208.15	210.6	209.24	209.38	209.41	209.54	210.29	211.34	209.77	206.84	208.94	209.6	209.73	209.65	208.11	209.56
194.83	195.22	196.39	195.23	195.64	196.4	194.55	194.58	195.65	196.89	195.97	194	195.52	195.09	194.87	195.6	195.23	195.33	194.87	195.47	195.46	194.63	195.08	196.12	196.71	194.56	195.24	195.27	192.71	195.04	194.43	194.9	196.45	196.03	194.06	195.29	194.81	195.81	196.93	193.87	195.34	194.64	195.48	194.85	194.9	195.45	196.46	192.73	195.03	194.62
206.31	207.34	207.1	205.21	206.65	205.66	205.15	206.76	206.87	205.62	208.39	206.41	206.01	207.13	206.12	205.17	206.48	207.04	204.84	205.78	207.66	205.97	207.09	204.71	205.4	205.14	207.82	206.72	205.08	206.11	205.45	206.21	207.22	205.92	206.46	206.45	206.43	206.25	206.22	203.98	205.62	206.61	208.09	207.45	207.77	207.31	206.25	207.67	206.1	204.91
211.21	210.76	212.7	212.24	211.57	209.52	211.1	211.87	212.49	212.41	211.41	210.42	213.59	211.21	211.8	213.03	209.73	211.53	211.5	211.86	213.05	211.15	213.15	211.25	212.45	212.55	212.22	211.66	213.76	212.92	212.71	211.99	211.84	212.24	212.11	212.66	210.33	210.17	211.81	211.28	212.49	212.14	212.14	211.35	212.68	212.52	211.18	213.05	211.98	210.79
212.82	212.53	210.81	212.61	210.57	210.37	212.11	212.12	211.86	212.11	211.63	210.65	211.48	211.92	212.03	210.59	211.36	212.1	211.57	213.08	211.05	212.37	212.15	213.47	211.46	212.46	211.82	210.95	211.57	212.81	211.85	212.4	212.77	209.79	210.59	210.95	212.79	210.07	211.59	211.68	212.48	211.07	211.79	212.28	211.43	211.61	212	211.7	213.23	210.04
194.39	194.49	195.56	195.15	196.02	194.3	195.79	195.81	194.75	193.79	194.54	194.51	194.63	196.46	194.49	197	195.47	196.17	194.24	196.94	194.89	195.88	195.1	195.14	194.78	195.14	194.82	195.21	196.02	195.62	195.24	195	194.38	194.08	195.42	195.03	195.64	195.34	195.69	193.95	195.24	195.67	195.11	195.68	193.88	194.54	194.92	194.77	195.07	196.39
213.06	211.88	211.81	212.56	212.92	212.38	212.48	213.76	213.36	212.13	212.1	213.83	212.67	214.3	212.16	211.46	213.46	212.56	214.26	213.01	211.28	213.41	212.16	214.22	213.06	211.53	214.14	212.93	213.2	213.83	214.23	213.06	212.78	212.7	212.76	212.49	212.79	213.47	212.67	214.11	213.18	212.96	212.6	212.92	213.71	212.64	213.68	212.94	213.72	211.34
202.95	203.82	204.66	202.7	202.96	204.01	205.17	201.93	203.69	203.08	203.64	203.5	203.63	204.7	202.55	203.65	203.71	202.6	201.58	202.15	202.1	203.44	203.15	203.91	202.52	204.98	203.28	203.42	203.34	204.16	202.86	203.74	201.56	203.9	202.94	204.83	203.43	203.28	202.67	204.19	204.33	202.4	204.35	202.6	203.65	202.96	203.55	203.31	203.47	204.14
208	208.13	209.84	208.31	206.58	209.39	209.11	209.57	208.6	208.04	207.93	209.04	209.2	207.94	207.34	209.41	208.81	209.08	207.42	209.06	209.14	208.41	209.35	209.98	208.4	209.66	210.04	206.48	209.98	208.24	208.83	208.64	209.47	209.06	207.86	207.93	207.94	208.23	208.87	207.54	209.34	209.02	207.93	208.45	207.71	208.53	209.62	208.54	207.14	209.28
217.73	216.93	217.62	218.37	217.73	216.25	216.26	218.62	216.78	217.37	216.9	216.19	216.85	217.1	216.43	217.44	218.72	216.29	216.73	218.05	216.35	215.74	217.63	217.02	217.85	218.25	216.95	215.26	216.95	217.39	217.64	215.86	216.91	217.49	216.42	217.26	217.54	215.05	217.95	217.52	216.4	217.63	216.39	217.52	217.55	217.67	215.06	217.22	216.52	215.84
209.8	208.58	208.51	210.81	208.13	209.08	210.08	208.26	209.4	208.68	209.22	209.38	208.38	208.99	208.7	209.88	209.28	209.04	209.02	209.5	207.99	210.55	209.03	208.32	208.62	210.02	207.73	210.64	208.24	208.49	208.86	208.44	209.81	209.15	209.18	207.68	208.93	209.69	207.84	208.93	209.18	209.25	208.18	208.76	207.51	209.67	208.09	208.87	208.39	207.18
209.1	209.66	210.97	210.2	209.35	209.3	209.41	209.05	208.94	207.74	209.81	210.06	208.35	209.87	210.79	209.04	208.44	209.87	209.88	209.27	209	209.41	210.37	208.51	209.15	210.47	210.57	209.55	209.71	208.69	208.86	208.51	209.77	208.73	209.14	209.6	210.92	209.43	208.3	209.25	209.47	207.15	208.84	209.97	209.31	208.85	210.12	210.32	209.83	210.39
212.97	211.44	210.07	212.12	212.34	211.78	211.43	211.63	212.32	212.16	212.37	211.19	212.16	211.26	211.42	211.88	210.65	211.14	211.11	211.58	212.08	211.24	211.02	211.67	211.56	209.58	211.67	213.29	211.82	210.12	211.48	211.18	212.49	209.51	210.95	212.38	210.78	211.25	211.27	211.29	209.91	213.11	212	211.56	211.32	211.34	210.37	210.77	210.82	211.47
200.74	203.58	201.52	202.03	201.35	203.26	204.86	204.99	202.39	203.73	203.77	202.61	203.31	203.19	202.16	202.36	203.33	201.79	204.36	202.36	202.03	203.1	201.56	202.81	203.99	203.45	202	202.29	203.12	202.22	201.94	203.46	202.93	202.8	201.39	202.13	200.34	202.83	202.77	203.21	203.34	200.56	202.83	203.05	204.61	201.84	202.8	201.84	202.45	202.45
208.99	208.91	206.81	209.91	208.74	208.51	208.74	210.12	208.25	208.53	208.52	207.49	210.63	206.83	209.44	208.2	209.17	209.41	209.01	210.26	209.79	209.93	209.35	208.21	206.31	208.89	207.81	208.23	209.95	209.17	209.88	208.96	208.23	209.48	208.78	207.96	208.46	208.97	208.59	209.67	210.08	210.23	209.58	209.14	208.67	209.33	209.14	209.69	208	207.34
201.88	202.03	204.14	203	201.92	202.82	202.5	202.86	202.65	202.41	202.45	203.38	203.59	201.55	201.43	202.87	202.75	202.13	203.69	204.19	202.31	203.16	201.34	201.94	201.95	201.24	200.59	202.23	201.28	203.98	204.3	202.48	202.81	203.21	202.89	203.07	202.89	201.34	203.37	202.79	202.73	202.62	201.62	202.39	203.18	201.71	201.21	203.16	203.02	203.46
208.01	209.03	207.59	210.32	207.88	208.16	206.71	209	207.65	210.39	207.56	208.66	209.29	208.77	206.92	208.98	208.55	207.04	207.74	209.85	208.39	209.33	208.14	208.18	209.1	208.38	208.58	207.54	208.42	209.27	209.42	208.73	209.59	208.1	206.37	210.69	207.01	207.53	208.7	208.91	208.19	208.71	206.59	207.9	209.99	209.02	206.89	208.96	208.46	206.94
210.56	210.39	211.54	212.29	210.92	212.06	211.74	212.2	212.72	212.3	211.09	210.83	211.61	212.49	213.56	210.04	211.49	210.67	212.51	211.99	209.51	211.66	213	212.05	212.86	213.24	210.93	212.52	211.78	211.14	211.48	211.1	211.45	212.59	210.47	212.3	211.35	210.74	213.36	211.78	211.46	211.26	212.34	211.9	212.06	211.82	210.75	212.77	211.22	211.28
197.36	198.66	199.02	198.48	199.51	197.64	198.91	199.18	198.17	197.36	199.18	197.96	197.64	197.78	198.32	199.66	198.55	197.04	196.88	198.39	198.93	199.78	200.07	198.36	199.37	199.34	197.36	199.88	198.54	199.36	199.23	198.47	198.74	198.9	199.27	197.15	201.39	198.91	198.98	198.97	199.31	199.11	198.77	199.69	198.97	196.3	198.99	199.93	199.4	197.77
202.13	204.46	205.04	203.87	203.59	202.76	203.01	205.07	203.78	203.49	203.94	203.59	202.99	203.71	202.84	204.66	203.82	201.76	203.58	203.67	203.53	203.61	204.38	203.37	202.68	204.51	202.93	202.5	202.96	201.76	204.52	203.27	202.86	202.8	202.81	204.42	202.82	202.72	202.95	202.82	201.31	202.14	203.13	204.23	202.13	202.63	204.58	202.27	203.69	201.68
201.21	202.52	201.62	203.23	203.56	203.01	204.35	200.85	203.03	200.92	202.43	200.35	201.93	202.4	202.26	201.88	203.36	203.48	202.88	202.14	203.62	202.74	202.02	203.67	201.71	202.91	202.07	204.68	203.54	202.28	202.49	204.38	201.62	202.92	203.02	201.78	201.96	202.35	202.28	202.05	202.89	201.45	203.12	201.67	202.29	203.3	201.23	203.4	203.27	203.38
211.92	212.69	213.38	213.11	212.46	211.99	211.96	211.63	210.89	212.85	212.42	212.58	211.96	212.76	211.83	212.78	211.08	212.89	211.59	212.07	214.24	211.36	212.84	213.49	214.08	211.31	211.12	212.34	212.35	213.66	212.13	211.79	212.91	212.76	210.97	212.29	212.63	213.97	212.92	214.28	212.93	212.32	213.11	212.43	213.38	212.68	211.56	211.9	212.99	212.66
202.47	204.22	206.02	205.67	203.72	203.37	205.27	203.39	202.44	202.67	203.56	204.73	203.55	204.48	205.25	202.06	204.6	204.27	204.88	203.79	203.75	204.17	204.31	204.94	205.3	203.77	204.44	203.9	202.75	203.53	205.46	204.57	202.92	204.46	203.54	203.68	202.15	205.04	202.86	203.14	203.7	203.67	203.89	204.38	204.11	204.32	203.27	205.98	205.03	204.36
208.29	209.64	208.49	209.48	208.81	209.66	209.64	209.15	208.08	210.61	209.08	209.35	207.52	208.06	208.02	207.46	209.05	208.16	207.63	208.59	209.66	209.6	208.91	208.86	208.79	209.25	208.18	210.22	208.81	205.12	208.29	208.15	209.29	207.91	208.16	207.76	207.18	208.16	208.24	208.55	208.92	206.38	208.47	207.34	209.07	208.96	207.45	208.75	208.18	208.06
208.61	209.03	208.63	209.6	208.94	208.82	207.86	207.08	207.61	210.03	207.95	208.76	208.73	208.05	207.96	208.38	207.68	209.19	209.39	208.57	208.51	208.78	208.73	207.53	209.08	207.71	208.5	208.85	207.71	209.79	208.57	210.08	206.83	208.51	208.39	208.28	208.64	209.22	207.77	209.11	209.52	208.73	208	208.53	208.28	208.57	208.15	208.8	209.3	209.02
201.12	198.65	200.86	199.95	199.05	201.85	201.08	201.54	202.09	199.79	201.44	199.43	199.09	199.37	200.3	199.57	201.16	199.33	199.92	200.22	199.68	200.55	199.58	200.51	201.27	202.08	200.12	201.38	201.03	199.81	199	201.05	201.27	201.84	200.77	200.52	199.97	200.06	201.44	200.78	201.21	201.01	201.01	200.97	199.22	200.73	200.12	199.48	199.36	200.19
208.44	209.01	208.41	208.98	208.76	207.47	208.22	209.43	207.61	206.87	207.88	208.9	208.45	208.48	209.17	207.86	207.48	208	207.85	208.19	209.52	209.3	208.37	208.76	209.98	207.81	208.12	209.17	208.84	208.8	209.88	209.98	208.84	208.13	209.47	208.26	209.51	209.29	210.04	208.04	209.2	209.93	209.37	207.67	207.99	208.48	210.52	207.57	207.46	208.55
202.62	202.66	202.53	203.27	203.45	202.24	201.03	203.35	202.26	202.73	201.76	199.76	203.5	203.39	202.58	203.2	202.36	201.99	202.6	202.4	202.27	204.04	200.62	202.41	201.79	202.81	203.19	204.47	203.1	201.82	202.16	202.21	202.38	202.26	203.61	202.53	203.25	203.05	203.52	202.37	201.33	204.4	203.31	203.36	202.33	203.08	202.7	202.87	202.37	202.54
219.25	217.55	217.4	216.6	216.76	218.67	216.19	218.66	217.43	218.46	217.88	216.64	218.41	218.08	216.74	218.68	218.58	219.22	217.38	217.54	217.48	217.67	218.72	217.19	217.93	218.61	218.72	218.2	218	217.18	216.53	217.43	218.35	218.43	217.31	218.91	215.91	218.49	218.26	218.85	218.77	219.81	218.71	218.31	216.72	217.77	216.75	218.89	216.26	219.07
209.18	207.26	208.09	207.57	209.25	208.16	207.58	208.85	207.08	209.47	208.56	208.67	208.9	207.8	209.75	210.91	208.74	207.79	207.94	208.92	208.92	207.9	207.95	208.15	209.07	208.66	209.17	208.64	209.23	209.67	207.91	210.29	208.28	208.98	208.78	208.99	208.63	208.31	208.14	208.83	207.76	208.05	209.35	208.38	209.18	210.86	209.29	210.39	208.49	208.89
203.42	203.83	205.05	205.22	203.73	201.92	202.25	204.3	204.32	203.35	204.07	204.65	204.01	204.06	203.45	202.47	202.04	203.9	202.32	204.15	204.08	204.28	204.21	205.19	203.5	204.95	202.61	205.77	204.48	203.41	205.91	203.99	203.47	205.26	203.89	204.22	204.37	204.54	203.99	204.03	204.45	205.23	204.27	204.14	204.2	202.8	204.46	204.28	204.73	203.43
207.49	207.53	206.7	207.75	206.72	208.38	208.97	207.61	206.82	207.55	207.62	207.59	208.29	207.23	207.42	208.81	207.5	208.13	206.94	207.91	208.18	208.14	207.43	205.55	208.08	207.77	207.69	207.38	206.89	207.59	206.39	207.29	208.34	208.05	207.64	207.6	207.54	206.59	208.57	209.01	206.76	208.31	207	206.74	207.19	207.92	206.59	208.83	208.22	207.63
193.92	194.89	194.4	194.19	194.67	194.02	194	194.7	193.76	194.88	194.17	194.49	193.64	192.57	191.99	194.71	194.8	193.75	194.45	194.64	193.34	193.08	192.97	195.45	194.55	195.3	192.73	193.37	195.86	193.62	193.73	195.27	195.49	192.49	194.04	194.12	194.12	194.48	194.53	193.75	195.42	193.99	194.55	194.12	193.68	193.73	195.88	195.96	193.28	194.27
211.82	213.39	211.35	212.35	212.28	212.9	212.81	212.21	212.79	213.25	212.87	211.91	211.79	212.78	212.39	211.46	210.78	213.3	212.21	212.07	213.18	211.83	212.48	211.49	210.7	212.86	213.17	213.42	212.88	213.38	211.75	212.01	212.61	212.18	211.1	212.54	213.38	212.65	212.04	212.9	212.75	212.52	211.86	212.7	212.01	211.94	213.34	212.25	210.87	214.06
211.22	211.21	212.52	211.24	211.89	211.95	211.28	211.89	210.6	214.35	210.95	212.61	211.06	211.45	211.72	212.2	210.96	212.47	211.21	212.11	211.45	211.42	209.75	212.8	213.78	211.07	212.11	211.48	211.96	210	211.06	212.68	212.94	211.72	210.74	211.1	212.2	211.41	212.15	210.52	211.81	211.16	213.1	213.4	212.3	211.28	210.66	210.95	210.33	211.8
218.36	218.78	218.4	217.32	217.98	218.15	217.4	217.28	220	218.16	217.51	217.23	218.18	217.46	217.45	217.68	217.67	217.48	217.03	217.91	216.49	218.47	217.29	217.68	217.79	215.72	216.63	219.14	218.11	219.7	219.03	218.61	216.5	217.46	217.31	217.78	217.1	217.8	218.14	217.41	217.73	218.54	217.34	217.7	218.52	217.84	220.17	217.54	214.93	218.68
217.21	216.8	216.13	218.64	217.83	217	216.03	213.97	219.27	215.58	217.37	217.99	216.95	215.34	217.35	217.21	216.74	217.4	217.84	217.32	217.02	217.84	216.06	217.5	217.45	215.68	217.88	217.84	217.32	216.62	216.72	217.47	217.07	217.35	216.56	216.16	217.81	215.38	217.74	215.97	216.93	217.19	216.85	218.12	218.62	217.31	218.53	218.45	218.65	216.18
215.74	217.4	217.1	216.33	216.45	218.51	215.39	216.87	216.77	217.19	215.8	217.59	217.45	217.38	217.26	218.53	217.11	217.47	216.78	217.09	214.89	218.08	216.77	217.13	216.75	217.3	218.48	216.85	217.11	217.87	216.21	217.43	216.96	217.03	216.89	217.99	217.34	216.2	217.62	217.18	217.47	217.1	216.65	218.07	219.02	217.03	216.85	218.02	217.11	215.37
218.42	218.37	218.22	219	218.3	218.34	218.14	216.55	217.43	217.45	218.93	220.73	217.42	218.88	216.87	219.1	217.3	219.35	217.83	216.59	217.83	216.6	215.58	216.87	217.61	217.08	218.31	218.44	215.89	218.91	217.29	217.09	217.43	218	217.53	217.4	216.11	216.93	217.33	217.32	220.55	217.48	217.88	218.46	216.71	217.29	216.73	218.47	216.68	216.29
207.94	207.53	208.04	207.36	207.67	207.25	207.42	208.41	207.66	207.44	206.89	208.43	208.03	207.31	206.56	207.63	206.28	210	207.67	207.35	207.47	207.68	206.67	207.71	208.13	206.97	207.81	208.32	207.71	206.87	208.59	209.4	206.97	208.31	207.68	207.59	208	208.14	208.2	207.52	208.35	209.18	207.17	207.01	207.59	208.13	209.36	208.36	207.63	208.51
199.55	198.45	200.38	200.79	201.52	199.6	199.64	199.75	200.64	200.77	200.05	198.82	199.49	199.63	199.43	200.97	201.29	200	200	199.67	198.35	200.4	201.2	198.98	198.97	198.86	200.56	199.47	200.01	200.4	199.87	201.27	200.54	200.22	200.84	199.51	201	199.13	199.95	201.27	200.58	200.15	199.52	201.08	201.55	201.66	200.56	199.63	199.99	200.76
213.27	212.1	212.49	212.52	212.37	212.35	212.9	211.73	212.03	212.52	211.57	211.77	211.29	213.14	213.46	212.13	211.8	213.18	212.49	212.31	213.7	213.46	211.81	213.18	213.26	211.35	212.08	212.1	213.26	213.38	214.27	212.67	213.49	212.69	211.8	210.62	212.78	213.66	212.57	214.53	212.73	213.78	211.86	213.31	211.57	211.06	212.28	211.4	210.93	214.71
208.72	207.95	209.61	208.73	207.95	208.61	207.62	209.09	208.85	208.19	208.24	207.98	208.76	210.55	208.88	208.37	207.32	208.51	209.14	208.6	207.74	208.36	207.68	209.93	208.4	207.08	207.71	209.23	208.38	208.2	207.28	207.76	209.29	208.07	208.34	207.45	207.64	208.18	207.93	208.3	207.83	207.81	208.01	209.25	209.05	207.15	207.89	207.68	208.49	211.08
208.94	207.59	208.27	205.89	206.49	208.84	206.92	208.34	207.36	207.71	208.78	208.02	208.58	207.58	208.99	207.69	207.91	208.56	207.61	209.38	208.16	208.55	209.99	208.81	208.57	208.05	207.6	208.64	208.83	207.52	209.05	207.28	208.97	208.6	207.92	208.55	209.1	207.83	208.62	208.97	208.8	207.97	208.21	209.26	208.23	207.23	207.86	209.9	207.93	206.94
210.38	210.48	207.8	209.7	207.39	208.31	206.78	208.61	208.12	209.06	209.02	208.43	209.82	207.99	207.37	206.55	209.35	208.25	208.98	209.77	208.56	208.43	208.19	208.03	210.24	208.61	208.1	208.35	209.48	209.86	207.25	208.67	209.06	208.01	208.55	208.82	208.02	208.5	209.3	207.98	207.91	208.55	208.68	208.68	208.56	209.37	208.91	208.28	210.14	209.09
205.19	206.1	207.3	206.18	205.39	206.4	206.62	206.15	205.24	207.28	205.14	207.61	205.31	207.36	207.09	206.06	208.25	206.34	204.76	207.2	206.95	204.81	205.63	206.54	206.97	205.02	205.67	205.55	206.25	205.61	206.19	206.95	206.12	205.12	206.95	205.05	206.49	207.12	207.51	206.01	204.27	207.03	205.73	206.58	205.21	204.64	204.84	206.07	205.79	205.47
205.94	205.29	207.46	204.66	205.54	205.52	204.37	205.67	204.64	205.77	205.25	207.22	206.87	204.52	206.69	204.28	205.98	205.33	205.31	206.73	204.75	204.34	206.87	205.21	204.42	205.32	207.06	206.34	206.64	206.31	206.11	205.11	206.17	206.73	204.03	204.55	204.09	204.45	205.77	205.57	205.84	206.59	205.05	205.07	205.52	205.12	205.49	206.02	204.2	206.1
205.15	205.06	206.3	204.76	205.68	204.43	204.25	204.91	205.81	204.78	205.13	206.92	206.76	205.21	203.23	205.15	205.38	206.54	207.22	204.73	206.65	205.91	206.92	206.14	204.74	205.39	205.23	206.21	206.1	206.09	205.19	206.45	205.81	206.48	206.03	204.89	206.93	206.54	204.96	206.56	208	204.8	204.72	205.9	207.23	206.43	204.29	204.31	204.42	206.81
198.18	200.51	200.15	198.97	201.92	199.68	197.49	199.18	198.95	199.69	198.57	200.18	200.9	198.81	199.07	198.46	199	198.87	200.64	199.45	200.48	198.9	200.12	200.13	198.84	199.53	199.69	197.52	200.92	200.35	199.23	199.78	199.21	200.2	198.65	200.4	197.98	199.48	198.53	198.97	199.14	199.33	198.18	199.43	199.43	198.54	199.62	199.17	199.26	200.28
208	206.69	208.95	208.99	209.02	207.64	209.79	208.74	207.06	209.94	208.64	209.11	209.32	208.04	209.85	207.38	209.54	209.53	209.19	208.72	207.81	208.99	208.97	210.83	208.34	207.26	209.61	208.12	207.77	209.09	208.9	208.52	209.66	207.94	207.84	208.62	208.23	208.41	208.97	210.04	207.83	208.85	208.25	207.41	208.83	209.97	208.29	208.09	208.65	208.53
205.07	204.79	204.51	204.09	204.13	206.38	204.12	203.8	204.05	204.29	205.24	204.16	204.33	205.28	204.23	206.44	205.23	205.48	204	203.99	204.32	204.23	203.03	204.1	204.34	205.28	205.93	204.55	204.21	204.97	205.07	204.65	205.24	203.26	203.83	204.09	204.68	203.59	204.25	204.02	204.47	204.03	206.05	204.02	204.1	205.11	204.87	204.57	203.63	202.84
201.82	201.46	200.97	200.12	201.3	201.73	200.02	200.83	199.64	199.82	199.9	199.61	200.38	198.87	202.18	200.64	199.32	201.2	199.72	200.39	200.92	199.88	197.85	200.3	200.89	200.94	198.97	201.64	199.1	200.39	200.15	197.58	201.92	200.82	200.62	200.37	200.49	202.27	200.07	200.18	201.83	200.27	200.22	200.2	200.76	201.11	200.46	201.93	197.85	200.74
217.1	217.87	217.76	218.9	218.45	216.9	216.7	215.97	216.9	217.38	216.77	217.34	216.88	215.85	218.09	217.08	216.64	217.16	217.2	219.24	216.34	217.22	216.82	216.06	216.49	218.27	216.82	216.87	217.02	217.04	217.13	217.16	217.17	216.47	215.67	217	219.13	216.95	215.62	216.95	216.86	218.85	218.95	216.67	217.27	216.17	215.37	216.49	216.61	216.44
211.86	212.82	209.99	211.1	212.9	211.35	210.44	212.33	210.27	211.09	211.16	213.21	210.54	211.83	212.42	212.47	210.63	210.32	212.26	212.24	212.03	211.76	211.1	209.7	211.61	210.81	210.27	211.1	212.25	212.16	211.24	211.97	211.63	212.24	209.91	211.97	211.13	210.94	211.75	209.99	209.74	212.14	211.07	211.31	210.5	212.71	213.26	212.81	211.35	211.85
210.07	209.73	209.74	208.41	207.5	208.38	207.26	209.19	207.28	207.97	209.22	208.57	209.02	210.13	209.3	207.99	209.09	209.33	207.92	210.91	208.94	207.51	209.19	207.95	209.54	207.58	209.06	209.62	210.8	210.96	210.47	209.56	209.79	207.36	208.38	208.45	208.25	209.45	209.6	208.05	207.74	209.25	208.5	209.29	209.23	208.53	208.44	209.48	208.84	208.53
216.69	218.17	215.87	217.71	217.69	215.41	217.28	216.24	216.5	217.24	217.22	217.66	217.35	218.12	216.55	217.1	216.45	216.62	217.31	217.47	218.19	217.22	217.37	219.06	216.91	217.85	217.26	217.17	217.05	217.25	215.33	216.58	217.47	216.54	217.21	217.23	218.07	216.99	217.93	218	217.34	217.31	216.74	217.03	217.96	217.64	216.39	215.78	216.59	215.78
209.39	209.35	208.78	209.25	207.56	208.78	208.93	209.29	207.28	210.4	207.41	209.35	208.18	209.72	207.29	206.88	207.82	206.74	208.6	208.27	208.79	208.02	206.82	209.09	208.63	209.37	209.39	209.63	209.63	207.08	207.46	208.25	209.29	208.8	209.65	208.02	207.44	209.2	209.19	207.25	207.95	207.55	208.51	210.46	210.72	208.58	210.33	209.77	209.11	207.07
201.44	201.63	200.3	199.95	200.75	200.47	200.22	199.79	200.55	199.78	200.57	201.28	200.2	199.94	199.96	199.46	200.82	200.53	199.11	200.07	200.06	198.68	199.1	199.57	201.88	201.19	201.09	201.11	200.37	199.62	200.19	202.06	199.99	199.94	200.93	199.3	201.45	201.49	201.67	201.15	200.07	200.36	200.14	199.89	200.93	200.8	199.37	201.05	201.05	201.78
206.97	208.76	206.14	207.94	206.86	207.81	207.97	208.43	208.17	207.46	207.05	205.35	206.14	206.83	207.64	209.73	207.35	207.18	207.79	207.26	208.57	208.32	208.64	206.78	207.51	207.8	206.54	206.34	205.76	207.87	207.67	209	206.26	207.84	207.82	208.49	207.01	207.97	207.65	207.21	206.18	206.9	208.52	207.22	206.69	208.54	208.08	206.37	207.86	208.16
203.63	202.93	205.18	200.91	202.28	203.81	202.79	203.73	202.18	201.24	202.5	202.47	202.63	203.24	201.72	202.03	201.14	203.21	202.19	201.64	200.94	202.1	201.36	200.53	202.53	200.65	202.74	202.57	203.61	202.92	203.88	200.53	201.6	204.21	202.92	203.09	202.45	203.51	202.98	203.94	201.5	203.57	203.04	202.74	201.46	203.73	203.22	203.31	202.47	203.17
202.6	204.17	204.19	203.81	202.87	203.44	203.27	201.94	203.35	202.72	203.69	205.42	203.59	202.98	202.86	204.83	203.67	202.95	204.22	202.93	204.35	203.35	203.4	202.69	201.35	201.97	202.69	203.47	204.31	204.82	205.44	203.16	203.45	202.95	202.21	205.18	204.05	203.2	203.27	204.15	202.73	203.81	204.2	202.45	202.41	205.43	204.72	201.53	203.71	203.9
208.53	208.73	207.48	206.55	207.57	209.73	209.14	209.86	207.59	208.18	208.69	207.58	209.34	209.73	210.07	208	207.97	209.64	208.09	208.45	207.16	209.43	208.33	208.81	209.54	208.12	208.59	210.28	208.58	208.88	207.62	209.24	208.61	209.23	208.85	207.73	209.64	208.68	209.16	208.6	206.01	208.24	208.64	207.99	209.69	209.07	210.07	209.49	209.77	207.5
196.22	194.31	193.25	194.27	193.93	194.77	195.93	194.43	194.71	195.45	195.06	195.99	194.11	195.64	195.62	195.71	194.97	196.85	194.07	193.82	195.74	194.92	195.37	195.28	193.92	195.23	195.83	196.16	195.71	194.14	194.87	193.84	195.79	195.79	195.71	194.77	194.38	195.39	195.81	194.7	196.22	195.15	195.94	196.15	195.42	197.09	194.91	192.71	194.73	193.73
207.3	205.63	207.69	206.83	207.12	209.55	207.12	206.87	208.02	207.56	207.85	208.13	207.51	207.53	210.2	206.68	209.08	207.34	206.49	207.13	207.65	207.87	208.18	208.56	208.12	208.18	207.86	207.82	208.41	208.16	209.01	208.73	206.42	207.14	207.42	207.07	206.83	207.88	207.74	208.09	206.57	208.48	207.14	207.7	207.4	207	207.67	205.63	208.66	208.27
216.06	215.63	216.36	217.01	216.15	216.51	216.17	217.69	216.58	216.14	216.41	217.44	216.9	217.05	216.08	217.09	216.82	217.13	216.32	216.74	217.48	217.71	217.61	216.03	216.67	217.79	217.25	216.46	215.65	216.88	217.5	216.24	217.35	218.11	216.37	216.87	216.93	216.88	216.73	218.18	217.03	218.3	215.24	217.12	216.93	217.73	218.43	215.93	216.38	216.68
204.14	201.59	202.62	203.8	202.66	203.39	205.02	202.68	203.34	202.87	201.96	202.56	204.05	205.14	203.92	202.25	203.6	203.14	203.83	204.04	204.76	203.97	203.1	202.39	204.03	201.14	204.58	203.38	203.76	204.41	201.71	203.4	202.67	202.9	201.97	204.09	203.43	202.8	203.76	203.86	203.2	204.33	203.23	202.69	202.99	202.24	203.1	201.67	202.52	203.38
207.26	208.21	206.83	208.04	206.27	208.2	207.52	207.05	206.92	206.95	209.07	207.97	207.84	207.69	207.54	207.46	207.23	207.06	208.75	208.46	207.65	208.07	209.92	207.51	208.08	208.93	208.26	208.43	208.24	207.29	207.24	207.12	208.18	207.81	207.96	206.74	208.69	206.69	206.83	208.55	206.87	207.72	208.78	206.81	206.63	208.27	209.73	207.15	208.17	208.33
212.06	211.31	212.7	212.92	213.3	212.22	211.34	211.99	211.28	212.25	210.83	212.14	214.18	211.91	212.24	211.45	211.01	212.01	212.38	212.36	213.85	211.58	212	212.17	210.98	212.46	212.89	214.22	213.32	211.87	212.88	212.25	211.84	211.66	213.17	212.8	213.25	212.82	212.14	213.09	212.95	211.82	211.34	213.37	210.79	212.08	211.96	211.36	213.56	213.02
206.48	208.04	207.09	209.33	208.08	208.57	207.72	208.15	207.14	208.04	207.82	207.92	205.36	207.38	207.18	206.49	207.34	207.53	207.72	209.29	205.86	208.22	207.53	209.19	207.78	208.06	208.85	206.88	207.8	206.91	207.23	207.31	207.06	207.99	208.11	208.18	208.8	208.26	207.23	208.38	208.03	206.79	209.1	208.57	207.25	208.5	208.62	207.19	208.82	208.74
211.25	208.15	208.71	208.77	209.72	207.5	209	209.82	209.29	209.02	209.37	207.91	209.26	207.55	208.47	208.44	208.2	208.97	209.69	209.54	209.03	209.11	207.59	209.76	209.02	209.11	208.23	208.84	209.85	209.35	209.9	207.87	209.47	208.73	209.49	209	209.22	210.97	208.88	209.06	209.13	210.76	210.95	210.93	206.56	209.79	210.93	210	211	208.16
211.58	212.31	213.8	210.93	211.51	211.88	212.63	212.79	212.38	211.32	214.26	212.42	211.55	210.55	210.83	211.11	212.73	211.69	213.69	211.11	211.47	212	210.78	210.87	211.78	211.45	212.12	211.23	209.79	213	213.05	210.44	212.57	213.18	211.94	212.57	212.01	212.18	212.14	212.3	212.24	211.63	211.86	211.73	212.87	212.14	211.68	211.88	212.23	211.15
217.81	217.03	216.87	216.19	217.97	217.2	218.45	217.27	216.71	219.42	218.12	218.15	218.29	217.5	218.73	217.94	217.71	218.98	219.06	217.93	217.56	217.26	218.05	217.96	217.28	216.37	218.76	216.48	218.04	218.01	217	216.48	218.04	217.38	216.26	218.09	216.89	218.81	216.43	217.97	218.2	217.19	217.94	218.59	219.39	218.73	217.3	218.12	219.43	218.64
212.02	210	211.32	213.33	211.76	212.2	211.62	212.28	211.18	211.84	212.03	211.44	212.98	211.41	212.63	212	210.55	211.73	211.14	210.69	211.97	210.79	211.67	210.74	211.43	213.04	212.31	212.29	212.85	211.58	212.25	211.98	213.21	212	210.57	211.07	210.31	211.84	212.29	212.16	211.01	210.98	212.55	210.99	210.23	211.38	212.13	212.77	212.32	210.6
199.2	199.48	198.98	197.62	198.81	199.4	196.38	197.95	198.72	199.75	198.2	198.27	200.49	198.93	199.95	199.42	197.89	197.64	199.47	198.86	199.32	200.3	198.92	198.52	199.83	197.87	197.17	199.15	199.15	199.69	197.91	198.32	197.95	198.12	198.39	199.17	199	197.34	200.48	199.55	197.37	198.37	198.14	198.46	198.51	198.96	200.08	197.96	199.01	197.43
208.26	209.19	207.41	209.19	208.52	207.73	207.05	209.83	208.5	207.19	209.64	209.75	208.9	210.57	208.39	208.74	208.87	209.48	207.38	207.62	209.27	208.63	208.3	208.24	208.87	209.27	207.24	208.08	206.96	208.28	209.77	209.03	209.71	207.85	208.22	208.26	208.72	209.71	208.3	209.9	208.6	208.11	209.66	207.79	208.28	207.38	208.28	208.32	208.96	209.19
193.95	195.61	194.75	194.99	194.53	195.61	196.73	195.55	194.19	195.43	194.98	194.24	194.01	195.26	195.2	197.17	194.88	195.11	195.83	195.56	194.94	194.98	196.22	196.8	196.07	193.2	195.83	195.17	194.96	194.1	196.02	195.01	196.77	196.69	195.16	195.25	195.07	194.68	197.45	194.46	194.39	192.99	195.69	195.11	195.05	195.72	195.49	196.23	194.51	194.34
199.58	197.41	198.12	198.7	198.51	198.92	198.76	198.56	198.78	196.87	198.91	198.26	198.08	198.43	198.99	200.03	198.43	198.62	199.95	199.01	198.97	199.61	197.43	197.88	199.22	198.83	200.16	198.02	198.17	197.85	198.59	198.85	197.94	197.25	198.28	196.56	198.13	198.27	200.57	198.54	198.41	199.53	198.67	197.92	198.34	198.85	197.31	198.85	197.33	200.71
217.02	218.02	217.03	215.92	217.7	216.82	217.12	215.18	216.38	217.33	216.5	215.91	216.67	216.62	215.93	217.27	216.69	215.72	215.88	217.23	216.89	216.81	217.59	217.86	217.19	217.38	216.57	215.32	217.79	215.77	217.59	218.31	217.66	216.68	216.15	217.6	217.13	217.09	215.95	216.57	218.94	218.38	215.74	217.13	218.16	216.62	216.36	216.22	216.99	216.55
217.29	216.49	217.34	216.91	217.45	217.19	216.78	215.65	216.96	218.23	217.07	218.83	214.76	217.71	216.05	217.05	216.46	217.07	217.17	215.03	216.07	216.95	215.84	216.65	217.02	216.93	217.48	216.48	217.02	217.86	216.69	218.35	217.33	215.82	217.62	216.37	216.9	216.11	216.23	215.96	215.98	217.17	216.62	216.77	217.39	217.72	216.93	217.43	217.79	216.65
203.95	202.41	202.65	204.24	204.16	203.1	203.76	204.42	203.89	203.78	203.44	203.21	202.81	203.99	203.59	202.49	204.71	203.02	203.95	203.2	203.09	203.18	203.05	203.65	203.67	202.99	203.14	203.07	201.47	203.97	205.26	203.71	203.52	204.07	204.23	204.65	203.43	202.91	204.78	203.43	204.96	203.31	203.46	202.13	203.23	204.81	204.07	205.15	203.01	202.49
201.98	204.33	204.42	202.59	203.33	203.43	206.19	205.63	203.28	201.32	203.57	204.69	204.04	203.38	202.86	201.66	203.2	203.39	203.29	204.03	203.09	203.49	203.21	203.53	203.45	202.42	204.12	203.42	203.71	203.48	202.64	204.28	203.66	203.72	204.2	202.83	202.49	204.45	206.02	204.08	205.28	202.86	203.19	202.49	204.27	203.95	204.1	204.28	202.84	202.28
216.84	216.27	217.38	217.43	218.53	217.78	216.97	217.52	218.6	215.91	217.78	219.35	217.24	218.05	217.99	219.49	217.98	218.2	218.42	217.19	218.99	215.83	218.17	219.09	216.23	217.06	217.55	217.42	216.34	217.53	217.98	217.54	218.46	218.17	217.7	219.3	218.22	217.29	218.96	219.51	217.1	217.7	217.52	217.24	217.75	217.74	217.62	217.5	217.51	218.88
210.17	210.09	210.61	211.52	212.81	210.92	212.34	212.58	210.58	212.45	211.79	211.62	211.91	210.97	211.07	211.89	210.86	211.72	213.99	210.58	212.13	210.76	212.21	211.39	211.08	212.47	212.28	211.53	210.53	211.42	212.45	212.29	211.74	212.32	211.86	211.82	211.93	212.19	210.45	211.89	211.05	210.11	210.93	210.94	210.67	212.19	209.85	209.86	212.98	212.34
207.81	206.7	209.5	206.25	207.02	207.03	207.51	208.36	208.57	206.68	208.5	207.21	206.65	208.6	207.01	208.65	207.04	206.95	208.23	209.72	206.76	207.37	208.4	207.81	207.57	207.52	206.66	207.08	207.39	207.79	208.35	208.63	207.31	208.07	207.16	207.37	207.89	206.63	206.93	206.98	208.37	207.51	206.87	208.58	206.44	206.48	206.57	206.8	207.46	207.96
206.76	208.9	208.55	208.07	208.9	208.87	210.17	208.56	208.85	208.72	208.18	208.87	208.29	208.21	210.15	208.83	208.39	209.04	208.27	209.17	209.74	210.02	209.48	208.73	209.59	207.64	208.62	208.58	206.72	208.68	209.61	208.94	209.96	208.27	209.17	208.68	208.41	209.65	208.31	209.78	208.67	210.72	209.12	209	210.07	210.55	208.81	208.97	208.73	208.91
209.14	208.77	209.26	208.61	209.93	207.43	209.26	207.88	208.37	208.6	209.05	209.31	209.88	209.42	208.99	208.35	210.37	206.95	208.69	208.57	209.74	210.91	207.64	206.81	208.78	208.93	209.41	207.91	208.86	207.67	207.3	209.03	210.06	207.88	208.76	206.87	207.82	207.56	208.01	208.88	208.5	207.7	207.72	207.37	207.7	208.33	208.18	208.68	206.93	208.3
199.48	200.3	201.64	199.94	199.17	199.68	199.95	201.82	200.02	201.35	199.96	200.92	201.18	202.34	200.22	200.32	200.81	200.14	202.26	200.56	200.51	200.35	199.25	200.8	200.11	200	201.63	199.1	201.21	200.79	201.33	200.86	200.9	200.56	199.8	200.44	200.48	200.42	199.9	198.65	198.77	199.43	200.94	200.48	200.95	199.5	200.29	201.01	200.85	199.1
207.26	207.19	208.43	209.13	208.2	208.49	210.05	209.37	208.77	208.02	209.12	209.45	208.08	207.31	208.7	207.77	208.63	208.38	209.16	209.89	208.7	209.78	209.47	206.36	207.57	209.42	209.71	207.85	209.17	207.9	207.74	209.49	208.17	207.9	208.66	208.14	208.87	208.95	210.02	208.32	208.08	209.45	206.38	208.16	208.82	208.81	208.98	208.81	207.91	208.63
212.32	211.67	213.48	212.81	212.01	213.65	213.86	213.49	213.03	215.19	214.83	213.08	212.65	213.03	213.87	213.44	213.41	213.23	212.95	213.59	212.08	213.03	213.21	212.68	212.12	214.87	213.38	212.18	212.7	211.5	212.06	212.92	214.68	212.58	213.31	212.17	211.65	213.3	212.34	213.32	215.08	211.43	211.78	213.65	211.85	212.75	212.88	213.41	212.28	213.39
205.08	206.45	204.89	202.66	204.04	203.01	202.71	205.09	206.09	205.72	204.99	205.52	204.28	206.14	204.55	205.05	204.37	205.33	205	203.28	203.47	204.8	204.93	204.67	206.01	205.06	204.04	204.14	205.69	204.28	206.96	204.03	204.9	204.39	204.22	204.86	204.66	205.74	204.57	204.66	205.35	204.42	205.08	205.39	203.72	204.67	205.05	203.47	203.66	204.88
203.36	204.36	203.15	204.46	203.61	201.95	204.29	202.27	203.1	202.98	204.6	203.08	204.75	204.11	204	203.14	202.88	202.98	202.78	204.33	202.36	204.62	203.15	202.14	202.94	203.81	201.48	201.93	203.17	201.93	203.07	204.18	202.05	203.48	203.63	201.98	203.09	203.09	202.83	203.77	202.94	202.51	203.3	204.34	202.41	203.78	203.49	203.75	203.5	202.48
205.35	207.28	205.04	205.45	204.66	205.14	205.42	205.32	206.89	205.39	205.79	205.45	205.11	205.42	205.53	204.66	205.71	205.18	203.96	207.24	206.03	206.67	207.57	205.44	206.04	205.64	205.14	205.95	205.72	203.24	205.01	205.98	205.28	206.87	205.09	204.14	205.81	204.53	205.57	204.28	206.22	205.91	205.8	204.02	205.13	205.98	205.3	205.7	204.43	205.48
213.88	214.1	213.58	214.22	211.88	212.75	213.1	212.44	215.28	211.76	213.08	213.19	213.62	211.73	212.52	212.94	214.52	212.91	212.94	214.26	214.4	213.08	213.56	212.65	211.32	212.44	214.38	213.23	210.79	213.1	213.54	211.17	211.99	212.71	213.79	213.4	214.04	213.23	214.07	213.48	212.32	214.23	211.3	212.87	213.39	213.2	213.95	214.77	213.01	213.37
208.49	207.57	210.16	209.33	208.96	209.32	208.62	208.37	209.81	208.18	208.4	208.54	210.1	209.71	209.21	208.03	210.14	207.22	209.88	209.23	210.63	208.62	208.56	208.24	211.01	208.28	209.09	208.62	209.54	209.79	210.11	207.91	206.82	209.33	208.38	208.36	208.92	208.49	206.98	207.64	209.4	209.87	208.83	209.2	210.19	207.16	208.42	207.68	208.22	208.8
213.68	214.27	213.69	213.36	212.59	215.3	214.51	214.54	212.54	212.13	213.2	213.3	213.9	214.2	214.75	213.14	213.19	215.19	213.03	214.34	213.24	214.07	214.03	213.85	215.32	214	214.01	212.17	211.9	214.29	212.55	213.18	214.92	213.59	212.38	213.38	214.2	214.83	214.74	214.7	214.75	214.2	211.91	212.32	214.02	214.82	213.59	213.57	214.31	215.38
211.59	211.72	212.46	210.54	212.15	211.27	211.53	210.85	211.19	211.4	210.52	212.17	213.73	211.31	212.38	211.87	211.62	211.93	212.85	211.15	211.18	210.19	211.02	211.73	210.54	211.47	211.11	209.8	211.73	211.83	211.56	211.31	212.27	212.77	214.35	212.85	210.93	211.08	210.47	210.61	213.27	209.92	209.57	211.58	210.34	213.05	212.63	211.99	211.7	211.8
200.79	201.94	197.99	200.44	198.77	199.03	199.02	198.87	201.6	200.37	200.71	201.68	199.53	200.33	200.17	198.32	201.11	199.73	200.45	200.7	199.22	200.03	200.16	200.85	200.4	200.3	201.71	199.58	200.23	201.55	199.96	200.56	201.77	200.82	199.84	199.74	200.37	199.63	202.42	201.57	201.53	200.42	200.23	200.31	201.7	201.4	201.65	200.14	201.46	200.47
207.61	209.18	207.67	208.47	210.82	209.48	209.58	208.17	211.47	208.35	208.35	208.33	208.58	208.51	209.05	206.57	207.43	208.82	209.53	208.12	209.15	210.23	208.6	208.69	207.8	208.28	208.67	209.58	206.68	208.21	207.58	207.58	209.22	210.08	208.48	209.09	207.35	209.52	208.69	207.99	207.92	208.53	207.89	209.09	209.81	207.92	208.53	207.84	210.06	207.82
201.93	203.3	203.23	204.2	202.46	204.64	203.4	204.36	203.01	202.21	201.92	203.57	202.05	202.26	203.91	203.29	202.91	203.5	204.42	201.19	202.06	203.81	202.51	204.13	202.53	203.15	203.63	203.56	203.98	202.31	203.84	202.27	202.63	201.49	203.66	203.42	201.95	204.42	203.7	202.65	202.9	203.67	203.32	203.34	203.03	202.39	204.26	203.12	203.43	201.66
203.87	203.34	202.49	203.9	202.76	201.55	204.31	202.95	204.66	202.55	202.7	204.72	202.36	203.48	203.59	202.34	202.92	202.6	203.57	202.83	201.57	204.51	204.38	201.96	202.69	201.89	204.01	203.89	203.27	202.83	205.57	204.21	204.12	204.62	204	203.06	203.21	203.25	204.83	204.64	203.89	203.28	203.64	202.39	202.6	203.13	205.7	205.29	203.72	202.47
210.98	209.67	210.84	209.89	208.58	209.1	208.77	210.1	209.69	209.31	208.79	210.41	208.43	209.56	209.58	210.29	208.85	209.7	208.66	209.3	210.22	210.2	210.1	209.18	208.79	208.24	208.79	209.44	210.42	209.34	209.45	210.38	210.36	210.5	210.55	208.49	209.57	209.34	208.5	210.44	211.67	209.34	208.57	210.62	208.73	210.31	209.94	209.88	209.96	210.36
202.99	203.2	204.18	205.01	203.21	202.7	203.87	204.63	204.9	204.05	203.57	204.6	203.35	203.68	203.25	204.29	203.7	203.86	206.03	205.27	202.07	204.36	203.52	204	201.44	202.95	204.01	202.99	204.11	205.31	203.7	205.56	203.92	203.87	204.32	205.98	203.88	205.42	203.91	204.97	204	203.86	202.42	205.41	204.64	204.7	204.23	203.74	205.53	204.53
208.16	208.45	208.53	208.26	207.95	207.75	208.46	208.74	208.67	207.63	209.2	210.29	208.38	208.99	207.45	207.86	208.92	207.58	208.55	209.36	206.22	208.59	208.7	208.8	210.36	211.1	207.31	209.13	208.13	209.55	209.31	207.91	208.17	207.77	206.92	208.66	208.76	207.1	207.68	208.91	208.21	208.32	208.06	208.28	208.86	208.7	210.31	208.41	206.92	207.52
209.6	207.4	210.4	208.99	207.28	207.63	208.81	208.55	208.05	208.91	207.76	208.45	207.82	208.28	208.8	209.53	206.93	208.08	207.44	206.38	207.89	207.48	209.47	209.24	207.36	209.21	206.93	209.86	207.65	208.58	208.02	207.71	207.56	208.55	209.18	208.47	210.11	207.1	207.75	208.29	207.53	208.38	207.75	209.8	206.66	207.12	209.31	208.51	208.27	207.1
200.62	199.52	201	199.13	199.69	201.28	199.47	199.95	199.95	199.84	200.72	201.79	198.46	200.65	199.8	199.95	200.65	200.27	198.95	200.44	198.7	200.67	202.31	201.16	199.53	200.03	199.76	201.05	201.07	200.68	199.95	200.85	199.87	201.18	200.39	201.96	201.38	201.07	200.52	199.74	200.28	200.99	199.23	200.9	199.13	201.61	200.04	201.22	200.97	200.47
208.18	211.37	209.39	209.42	209.84	208.81	209.81	209.16	209.47	209.18	209.01	211.6	209.9	210.38	210.88	209.68	209.77	210.24	208.12	209.56	210.94	210.89	209.77	210.13	211.15	210.32	208.77	211.06	208.91	209.04	209.85	209.06	208.9	209.48	209.8	207.77	210.24	209.69	210.79	209.49	208.89	211.16	208.45	210.63	209.11	211.34	209.32	210.31	210.58	209.46
207.83	207.07	207.36	207.04	208.07	208.14	207.93	206.64	207.9	208.43	208.77	208.88	208.11	208.14	208.94	206.8	207.23	208.4	208.44	208.54	207.09	208.44	206.95	207.67	207.65	207.38	207.26	206.5	208.31	208.82	207.66	208.23	209.28	208.17	208.28	208.45	205.68	206.39	207.83	207.53	206.31	207.7	207.31	208.7	206.54	206.92	208.65	207.83	208.16	208.15
208.46	207.87	209.72	208.62	208.16	209.48	208.84	210.23	207.91	207.68	206.68	210.77	209.2	209.31	209.86	208.51	208.87	207.93	208.72	210.74	209.61	207.48	208.92	207.19	206.62	208.54	207.87	208.81	208.77	208.65	209.49	208.39	208.44	209.46	210.09	208.45	209.36	208.3	209.47	207.83	209.07	210.06	207.99	207.21	209.22	207.29	209.7	208.32	209	208.88
204.75	205.28	204.33	204.56	205.33	206.74	204.5	204.79	204.9	204.83	204.06	205.44	204.48	205.11	205.18	205.71	204.71	205.52	204.37	204.73	204.55	205.33	204.45	203.09	205.82	205.45	204.32	204.8	204.09	205.31	203.71	204.48	207.09	203.47	205.53	205.08	204.82	204.54	204.65	203.76	204.95	205.04	205.15	205.97	206.53	206.19	205.22	205.23	206.55	204.51
210.01	209.48	210.28	209.37	208.62	211.34	208.46	208.23	209.38	209.07	210.25	208.3	208.21	211.38	210.08	209.07	209.6	209.53	211.29	209.37	210.32	210.19	209.67	208.67	210.03	210.41	210.62	211.2	210.48	208.63	209.38	210.44	209.14	209.49	209.31	209.58	209.94	210.04	208.91	209.42	210.73	209.93	209.12	210.3	209.21	208.45	208.24	210.17	210.85	208.68
198.67	200.25	201.43	200.23	199.15	199.91	200.45	200.73	198.91	200.01	198.17	200.79	200.44	200.35	199.93	199.36	201.17	201.44	199.06	201.18	201.36	200.5	199.47	200.22	201.76	199.42	199.84	199.53	202.44	201.18	201.26	200.67	199.82	200.19	199.86	199.25	201.54	199.91	199.59	200.58	199.87	201.05	201.5	200.01	199.23	200.32	200.66	199.46	199.9	201.41
207.9	208.5	208.95	208.5	207.72	207.88	209.27	207.99	207.65	208.77	210.37	208.51	208.68	207.91	207.26	209.48	209.27	208.52	208.03	208.18	207.71	209.4	207.66	208.55	208.18	208.92	208.82	208.16	209.61	210.63	208.69	208.03	208.34	207.7	208.44	209.17	209.42	208.12	209.07	208.27	208.65	209.27	209.58	207.21	206.71	209.01	209.16	208.2	207.55	210.06
203.3	201.74	203.89	202.52	203.13	202.79	201.69	201.34	203.78	202.78	203.02	202.72	202.89	204.04	202.67	202.43	202.25	203.37	202.6	202.85	202.29	200.76	202.15	202.49	203.63	202.48	202.21	202.76	202.86	202.07	203.41	202.75	201.77	200.43	202.23	204.03	203.33	201.6	202.48	202.41	201.76	202.92	201.52	202.31	202.2	202.34	201.99	202.22	202.82	201.74
208	208.68	209.27	209.3	208.93	208.4	211.1	208.5	208.55	207.87	207.65	210.27	209.22	207.32	209	209.25	208.59	207.46	206.87	208.07	209.37	209.16	210.75	208.65	208.51	207.16	210	209.44	210.12	209.21	208.01	209.35	208.28	210.06	208.69	209.78	207.74	207.54	207.69	208.17	208.84	207.83	209.55	208.91	208.14	209.86	208.25	206.69	208.83	209.34
213.35	214.47	211.06	214.2	211.84	213.27	214.25	212.39	213.31	213.64	213.11	213.23	212.3	212.39	213.9	213.08	211.8	213.04	212.12	214.43	214.04	213.14	213.34	211.61	214.14	214.09	212.37	212.97	212.79	212.58	214.48	212.04	214.47	212.8	213.14	213.4	212.62	214.89	213.16	212.94	213.74	212.03	211.52	211.78	212.04	213.81	214.09	214.4	212.12	214.41
199.59	199.34	200.9	201.22	200.43	201.12	199.68	200.71	200.94	200.82	201.73	200.74	200.77	201.75	200.54	199.82	201.63	200.56	200.32	200.26	199.15	201.38	199.82	199.9	198.72	199.92	201.01	199.53	200.9	201.69	199.16	200.45	201.02	200.03	200.11	201.26	199.79	200.78	200.25	200.49	200.6	200.65	200.97	200.25	200.09	200.92	200.35	200.22	201.37	202.71
204.44	204.66	203.31	202.43	203.66	204.34	203.91	203.33	202.31	203.44	204.7	203.65	203.3	203.82	201.92	205.1	203.97	203.33	203.24	203.51	203.27	203.95	204.67	204.47	203.38	204.5	204.55	203.17	204.44	203.6	202.51	203.82	203.1	202.7	203.44	203.83	203.47	203.59	203.61	202.4	203.12	202.71	203.06	203.63	203.98	202.32	202.82	203.03	203.83	202.52
202.12	202.98	203.26	203.49	202.63	203.38	202.01	202.85	202.94	202.95	201.44	201.14	202.19	202.62	203.1	204.05	202.56	202.5	202.78	201.45	203.02	204.22	202.47	202.03	202.3	202.66	201.43	202.23	201.41	200.95	201.38	202.99	201.64	202.73	202.86	203.27	200.76	202.77	201.28	203.61	202.89	202.1	202.46	202.02	203.21	201.73	204.36	203.28	202.77	202.14
207.47	208.72	206.89	208.44	207.43	207.91	208.13	207.43	208.01	208.8	208.59	206.82	207.56	206.96	208.58	208.25	207.95	206.91	206.91	207.05	207.83	207.07	209.75	207.73	207.8	207.49	206.54	208.64	208.72	208.52	208.07	206.83	208.14	207.08	208.66	206.02	207.92	207.01	207.91	208.16	208.49	208.53	207.67	207.1	208.75	206.86	207.81	209.61	207.74	209.72
212.09	211.91	211.22	210.77	211.1	212.54	212.58	210.89	211.55	212.08	211.09	211.14	211.57	211.8	211.51	212.21	211.16	212.29	211.28	211.93	212.35	210.85	210.73	211.89	211.57	212.29	211.02	213.48	212.02	212.14	210.01	211.87	211.37	212.55	211.49	212.06	212.68	210.79	210.91	213.13	212.21	211.07	211.34	211.76	211.58	211.5	211.9	213.9	211.54	212.56
198.5	196.23	196.98	198.91	196.39	198.79	198.23	195.58	199.42	197.92	198.51	197.38	198.96	199.75	199.38	198.32	196.81	197.01	197.56	197.06	197.23	196.93	196.98	196.94	196.58	198.34	197.87	196.76	197.74	197.44	198.39	199.48	196.87	198.66	198.92	197.93	197.22	197.77	199.68	196.23	199.07	198.2	197.98	198.93	197.28	197.86	196.51	198.99	197.75	198.35
206.84	206.83	209.64	209.83	207.79	209.05	208.35	209	209.47	208.7	209.15	208.13	208.69	209.8	210.36	208.69	210.11	208.81	209.55	208.81	207.95	209.57	209.06	208	209.02	208.2	209.7	209.42	210.09	208.33	208.66	210.64	208.85	209.11	210.31	207.68	208.57	208	208.41	208.88	208.14	208.02	210.13	208.77	208.44	208.6	208.59	208.21	209.03	208.63
208.01	206.52	208.35	207.69	207.32	208.42	209.06	207.1	207.69	209.07	209.25	208.24	207.58	206.98	207.45	208.15	209.05	207.03	207.74	208.84	208.96	208.42	208.08	209.1	208.53	206.16	208.65	208.75	206.98	206.18	206.83	208.75	208.66	206.86	206.29	207.37	207.27	208.88	208.11	209.73	208.66	208.99	206.57	207.13	209.63	207.39	207.08	206.15	207.82	207.05
204.64	206.21	203.79	204.4	204.57	204.24	205.1	204.52	205.34	204.95	203.49	205.74	204.19	204.94	204.19	205.47	206.96	204.19	203.04	204.82	205.44	206	205.52	206.26	205.21	204.16	204.6	204.93	204.57	204.63	202.71	204.37	204.47	206.82	205.19	203.88	203.71	204.65	204.73	204.48	206.48	205.06	204.57	202.72	204.51	206.24	205.45	205.32	204.8	205.3
202.36	203.87	204.04	203.52	203.55	204.47	203.26	202.99	203.1	202.57	204.49	206.63	204.03	203.19	204.07	204.12	203.36	204.21	204.32	202.99	204.27	205.62	204.56	203.83	204.15	204.15	203.93	204.38	203.66	204.33	203.89	204.12	203.45	204.25	204.31	203.7	203.53	203.99	201.94	203.48	203.34	204.01	205.31	202.71	204.25	203.77	204.39	204.33	202.21	203.52
207.24	207.83	207.64	208.8	207.81	208.69	207.77	206.82	206.66	206.9	208.95	207.96	206.56	206.7	208.97	208.59	207.76	208.03	208.68	207.33	208.6	208.95	207.82	206.88	207.03	209.24	207.8	205.87	206.88	207.79	208.46	207.79	207.99	207.3	207.67	207.33	207.5	205.26	207.09	207.03	208.43	207.74	208.15	207.9	208.1	207.26	209.03	206.13	208.14	208.48
206.26	207.46	206.62	206.36	206.65	207.17	206.57	205.85	205.91	206.78	205.68	206.45	207.15	206.97	206.79	206.75	205.51	206.81	205.14	204.91	206.75	206.18	205.02	207.09	206.15	207.38	206.24	207.23	206.01	208.2	206.21	205.28	206.21	207.55	206.2	209.06	206.14	205.83	205.13	207.27	207.41	206.91	206.77	206.24	206.44	207.16	205.63	205.99	206	206.44
205.25	204.88	205.88	205.88	205.66	205.25	206.91	207.62	205.97	205.23	206.52	206.34	207.29	206.66	206.85	205.62	206.15	206.09	206.9	205.95	207.69	206.77	207.83	206.67	206.84	206.58	206.45	206.17	205.78	206.28	206.76	206.02	207.22	207.43	206.48	205.79	204.8	206.82	207.18	207.67	206.31	205.29	205.11	205.72	207.44	207.41	207.17	205.79	205.72	205.96
207.94	207.16	208.78	207.95	209.05	207.25	207.64	207.75	208.17	206.94	206.7	207.56	207.11	207.47	208.7	206.17	206.88	206.52	208.1	209.98	208.09	207.25	208.73	208.46	208.3	208.62	207.62	208.27	207.69	208.59	207.23	209.47	207.11	207.46	207.23	206.61	205.61	207.15	209.17	209.48	207.17	207.81	208.34	207.41	207.81	208.22	207.54	208.57	209.54	207.73
207.89	209.14	207.54	207.94	206.92	206.74	208.37	207.75	206.23	207.11	207.1	207.32	208.55	206.79	208.32	208.06	206.79	208.2	207.58	207.26	207.92	208.15	207.65	207.51	207.33	208.54	207.85	207.58	208.39	207.83	208.38	207.69	208.44	208.81	207.18	208.01	208.49	207.03	208.21	209.28	207.72	208.26	206.51	208.03	207.1	206.47	207.45	208.56	206.27	208.61
199.1	198.25	200.51	200.9	200.55	198.68	198.28	201.22	199.03	200.76	199.74	198.6	200.38	200.04	200.5	197.76	200.25	200.29	200.81	199.78	200.16	200.19	199.55	200.79	201.32	200.02	201.47	200.35	200.97	201.98	200.16	200.73	201.27	201.03	199.43	200.79	199.4	200.47	200.38	200.01	200.21	200.13	201.3	202.61	199.54	200.12	198.47	199.54	201.26	199.58
213.31	210.33	211.38	211.25	211.79	211.05	212.58	211.85	213.17	211.53	210.61	212.17	211.59	212.49	210.83	213.18	212.13	210.62	211.36	212.07	212.01	212.29	211.97	212.81	210.19	212.4	210.95	211.98	213.38	210.89	210.65	212.23	211.51	212.98	210.17	212.35	210.89	212.26	213.15	211.77	210.54	212.9	211.77	211.97	212.25	211.93	211.97	210.84	211.39	211.07
208.4	208.7	208.33	208.4	209.86	208.29	208.31	206.14	208.13	209.97	208.76	209.01	209.9	208.9	209.4	209.34	209	208.77	208.57	210.84	208.75	208.88	208.76	207.32	209.26	206.67	208.98	208.34	209.28	209.35	209.5	209.37	208.44	208.37	211.3	209.52	207.24	206.93	209.01	209.27	207.89	208.37	208.37	207.71	208.52	209.71	208.6	210.21	210.19	208.06
208.85	208.46	208.23	208.57	209.33	208.1	207.95	209.68	209.5	209.61	208.83	208.71	207.03	209.62	209.06	208.78	208.62	208.11	210.08	208.1	205.83	209.03	208.6	208.32	207.59	209.6	208.13	207.5	209.94	207.51	208.91	207.87	209.7	207.92	208.45	207.81	207.92	207.29	209.14	209.48	208.63	208.77	208.42	209.36	207.84	207.96	207.86	208.5	208.05	208.75
209.68	207.62	208.68	210.09	210.07	208.59	207.94	209.51	209.93	209.69	209.16	209.68	209.4	210.43	207.92	209.48	209.15	209.21	209.75	211.34	208.22	210.35	209.08	209.33	209.89	209.09	209.17	209.5	209.86	209.7	209.33	209.44	210.18	210.54	210.85	209.63	209.34	210.18	210.94	209.65	208.88	209.41	209.11	209.24	210.42	209.93	208.46	208.72	209.34	209.72
208.14	207.72	209.12	207.05	209.21	208.41	207.15	210.61	208.18	208.31	207.31	210.26	206.97	209.47	210	207.96	207.82	209.53	208.84	209.04	209.55	208.59	210	209.67	209.1	207.81	209.24	209.21	208.44	208.46	208.28	208.33	207.28	209.96	209.64	208.66	208.68	209	208.88	208.91	207.83	208.68	208.41	208.22	208.47	208.5	209.6	209.39	208.88	209.71
216.01	215.7	218.23	217.78	216.58	218.09	216.86	218.16	217.29	217.46	219.32	216.77	218.48	216.97	218.96	217.9	216.93	218.49	217.41	218.92	218.82	218.32	218.77	218.46	219.66	216.77	217.93	217.68	217.31	219.74	217.15	217.59	218.94	217.37	217.42	217.39	218.1	215.72	217.46	217.28	217.08	217.84	218.16	218.56	217.5	217.43	217.46	219.31	217.74	216.95
200.51	201.48	200.79	202.93	201.22	202.25	201.6	202.67	199.85	200.96	201.66	201.84	201.1	199.46	200.9	201.44	199.64	200.4	201.05	200.45	201.84	200.98	199.56	200.76	201.36	201.86	201.61	200.61	202.46	201.61	200.36	201.51	201.94	199.76	202.5	201.48	200.4	201.18	202.06	201.29	202.15	202.68	201.02	200.26	202.49	201	202.28	201.21	201.65	199.79
217.61	216.99	216.52	217.11	217.94	217.68	215.4	216.27	218.25	217.31	216.58	216.6	217.23	216.54	216.59	218.54	215.67	217.39	218.05	216	216.74	216.03	216.16	219.73	215.34	217.2	218.73	216.5	216.47	216.07	217.09	218.21	218.09	217.23	217.26	217.15	216.97	216.76	217.73	217.35	215.42	215.92	217.8	217.44	216.98	215.68	217.1	216.84	217.13	216.71
199.84	199.76	201.98	199.82	201.28	201.39	200.29	199.5	198.89	201.19	201.08	201.41	201.52	200.67	201.4	199.98	199.92	200.3	199.84	199.81	201.48	200.43	201.7	200.83	202.25	199.71	201.54	199.69	200.03	200.47	198.71	199.58	200	199.45	200.94	200.24	199.24	200.94	199.5	200.53	198.56	200.54	199.01	201.53	200.87	199.48	199.36	200.01	201.63	201.31
201.84	203.01	203.37	202.81	203.54	203.65	203.54	204.74	204.52	203.74	204.5	205.48	204.69	206	203.08	204.41	203.53	202.68	203.2	202.22	205.85	204.79	203.02	204.07	203.86	203.21	204.1	203.31	203.6	203.4	204.48	205.62	203.19	203.28	203.15	203.66	203.7	203.81	203.89	202.04	203.02	204.95	202.72	201.97	201.85	201.44	204.08	201.85	203.92	204.61
199.78	199.42	201.41	200.76	199.53	201.37	200.02	199.92	201.46	200.31	201.56	200.26	200.38	199.77	199.14	201.15	200.31	198.77	200.43	200.82	199.98	201.33	200.55	199.41	198.24	200.23	200.09	199.68	201.18	201.09	201.73	200.17	201.2	199.45	201.92	201.01	201.73	199.13	199.48	200	201.32	199.64	200.49	200.29	200.87	200.68	200.49	200.01	200.57	200.61
209.1	208.03	208.61	209.64	207.72	209.81	208.4	208.04	210.24	207.76	208.57	210.07	209.38	208.08	208.27	208.1	208.56	208.08	210.77	209.97	208.96	207.8	207.61	209.56	209.23	207.91	208.77	209.88	208.74	209.5	206.67	210.33	209.72	209.46	209.01	208.22	208.76	208.16	208.55	207.41	209.69	208.52	209.51	209.25	208.63	208.2	207.46	208.1	208.76	207.87
211.66	212.1	213.36	213.76	213.17	212.96	210.74	212.63	213.08	213.64	214.26	212.26	212.34	213.83	213.85	213.65	212.63	214.24	212.02	212.06	213.06	212.94	213.09	213.03	212.45	213.15	213.13	213.36	212.28	212.82	212.19	213.21	214.77	214.09	213.25	212.12	213.49	212.9	212.91	212.94	213.47	215.17	214.76	213.54	213.7	213.63	213.88	212.12	211.78	212.18
193.89	192.6	194.77	194.98	194.64	193.64	196	192.38	194.29	194.25	195.87	195	194.91	194.87	193.38	194.06	193.61	194.93	195.42	193.84	194.11	194.65	194.51	194.51	194.07	194.26	195.41	195.31	194.23	194.74	195.34	193.76	195.02	193.63	194.19	193.76	194.8	193.33	193.93	195.47	196.14	194.1	193.48	193.71	193.07	195.38	195.19	193.51	193.49	194.38
201.99	202.55	204.38	202.66	202.28	203.59	204.03	202.68	203.58	202.26	203.91	203.5	202.6	203.48	203.89	202.1	204.46	201.42	201.94	202.6	203.17	204.37	203.03	203.15	202.42	203.77	203.54	202.6	202.65	203.15	204.74	203.09	204.04	204.13	201.37	202.23	203.36	201.69	202.51	205.24	203.06	204.38	203.47	205.08	205.13	203.74	202.46	201.37	203.89	203.22
208.31	207	208.25	207.82	207.42	207.36	208.87	206.57	207.04	208.45	206.71	206.8	205.97	207.49	206.61	208.38	206.41	207.94	207.74	207.99	207.88	208.77	208.53	208.34	207.73	207.63	207.95	208.65	207.83	208.94	208.56	208.32	208.73	208.38	208.36	207.81	205.09	207.9	209.5	208.06	206.93	206.55	208.61	208.61	207.6	208.44	207.16	208.29	210.63	207.34
205.97	202.4	203.73	203.24	203.65	203.13	203.11	205.3	203.77	202.77	204.91	202.29	204.15	202.69	204.27	204.02	203.94	203.59	202.3	202.14	203.84	202.7	203.32	204.25	204.27	202.28	204.14	204.58	204.42	203.77	203.34	204.29	203.53	203.37	204.23	204.25	202.74	206.15	205.15	204.72	203.72	203.47	204.18	202.91	204.55	203.19	203.54	203.87	203.67	204.07
209.61	208.89	209.3	209.45	209.22	209.74	209.04	210.18	208.44	209.29	209.53	207.99	209.11	208.55	209.9	208.97	208.7	209.14	208.39	208.95	209.15	208.71	208.05	207.74	208.03	208.18	209.23	209.12	209.24	209.18	208.29	208.73	208.01	209.09	208.2	209.04	208.36	209.62	207.95	209.34	209.23	209.5	207.32	209.56	207.98	209.5	208.37	210.28	208.72	207.41
206.65	206.27	204.09	205.6	206.03	205.04	206.11	204.8	204.83	206.07	206.34	204.81	206.98	205.53	205.72	206.75	206.19	205.28	206.68	206.19	206.67	205.85	205.53	205.18	205.08	205.44	205.84	204.92	205.18	204.05	205.21	205.1	206.77	206.2	205.87	204.95	203.82	206.96	207.18	205.16	205.03	205.29	204.91	205.04	205.81	205.99	206.09	206.57	206.24	205.07
206.69	207.5	207.57	207.49	209.59	209.17	209.22	208.12	207.73	208.3	207.81	206.88	207.88	207.15	206.99	208.44	209.13	208.14	205.59	208.03	206.19	208.16	207.08	209.16	207.76	209.69	207.29	207.41	208.66	207.41	207.81	208.29	209.3	208.46	208.4	207.69	207.8	207.14	208.43	207.88	207.34	208.56	207.45	206.61	207.7	208.81	207.56	209.26	209.4	208.87
201.63	201.63	202.47	202.19	203.06	203.15	201.12	203.89	203.05	202.56	202.92	201.67	201.69	201.77	202.94	202.13	201.45	202.62	202.21	202.96	202.97	201.8	200.78	202.57	202.04	202.76	200.58	200.53	202.89	202.24	201.96	203.09	201.49	202.8	202.22	200.84	203.02	201.96	203.14	201.93	201.7	202.61	200.75	201.81	203.22	202.23	201.86	202.91	203.19	203.02
214.22	214.33	213.94	214.55	213.24	212.25	213.08	211.79	212.12	213.69	210.66	213.3	214.92	212.47	213.8	212.87	212.7	214.97	212.35	211.09	213.51	213.45	212.22	212.67	213.15	214.71	213.75	211.22	212.48	212.72	213.44	211.61	211.92	212.66	213.54	213.17	213.66	213.77	216.17	213.82	211.74	212.5	211.1	213.11	214.67	213.44	214.21	212.59	213.01	212.84
208	208.28	208.2	207.5	206.54	208.7	208.3	208	208.36	208.21	206.23	207.46	206.72	208.41	206.03	207.87	207.62	206.76	207.85	205.96	208.34	207.08	208.02	207.97	207.13	208.53	208.68	208.88	208.31	207.04	207.39	207.91	207.99	207.21	208.33	207.38	207.59	208.58	209.46	209.31	208.43	208.64	207.31	208.43	207.2	207.88	209.01	208.21	207.26	208.16
198.04	197.76	198.15	200.37	198.87	198.7	198.93	199.81	199.78	200.87	199.3	198.55	199.49	199.81	200.11	200.45	199.66	199.87	200.08	200.48	199.91	201.27	200.06	199.41	201.01	200.69	197.68	198.59	198.38	201.01	198.39	200.81	198.65	200.48	199.86	201.48	198.51	200.21	198.36	200.25	200.55	198.83	199.12	198.55	200.84	198.5	199.89	201.1	199.94	201.48
198.71	197.89	199.3	200.15	199.25	200.16	199.32	201.53	198.37	200.82	199.04	199.15	199.7	201.19	199.35	199.13	199.2	199.88	199.3	200.3	201.15	200.63	198.73	199.76	200.03	197.66	200.36	199.37	199.51	199.12	199.45	199.77	199.95	199.48	198.64	198.73	200.25	200.32	200.68	200.67	198.72	198.91	199.66	199.78	198.31	199.1	199.93	199.05	197.94	199.36
206.14	206.35	207.2	207.05	206.41	207.62	207.67	206.78	207.73	206.74	207.61	208.36	208.15	208.38	206.12	206.37	207.41	208	208.39	206.34	207.12	208.06	207.57	207.52	207.95	208.34	207.97	207.28	208.67	205.3	207.12	207.78	209.49	207.45	206	208.84	207.88	208.03	207.4	206.72	207.83	209.01	206.5	206.75	206.14	206.93	208.43	206.83	207.98	207.35
202.43	203.89	203.83	203.99	202.55	204.68	203.12	204.25	204.05	203.52	205.04	202.56	203.49	204.24	204.52	203.29	204.83	204.57	205.22	202.71	204.69	203.48	203.48	203.98	203.66	205.16	202.63	203.79	204.66	204.26	203.24	205.42	203.54	205.67	203.77	203.68	202.54	203.85	204.36	202.52	203.9	203.54	203.55	204.29	203.61	204	205.34	203.2	205.37	204.34
207.41	208	207.05	208.43	208.46	206.57	207	207.25	208.88	208.75	208.53	207.12	207.23	208.15	207.12	206.82	207.67	206.93	207.75	208.73	205.5	207.29	208.4	208.13	207.55	207.1	207.14	207.87	207.86	206.91	207.55	208.25	209.28	206.86	207.5	206.86	207.43	209.87	207.72	207.24	208.05	208.13	208.41	207.43	208.41	208	206.55	205.97	208.35	208.36
209.83	209.44	208.31	209.32	209.18	210.34	207.95	209.11	209.81	209.34	210.42	209.17	208.97	208.82	209.8	209.9	209.21	210.81	208.77	208.7	209.5	209.05	209.54	209.62	209.08	208.72	209.82	210.52	209.75	208.86	210.02	208.94	209.75	208.08	209.41	209.63	209.09	210.18	208.37	209.66	209.37	209.35	211.33	208.55	209.8	208.28	210.06	209.32	210.55	209.3
213	212.12	211.73	210.51	209.95	212.54	211.32	211.07	210.98	212.36	210.99	210.98	212.4	210.96	212.01	212.13	211.21	211.53	211.07	212.43	211.52	211.06	210.38	212.65	211.07	211.52	212.03	209.93	210.97	213.07	211.51	211.27	210.65	212.79	211.49	211.18	211.33	210.64	213.16	211.88	210.73	211.62	210.6	211.49	210.9	211.62	212.28	211.12	211.71	211.25
213.2	211.53	213.05	213.21	211.94	211.82	210.79	212.09	212.05	210.87	211.77	211.75	211.85	213.38	211.47	210.91	211.77	213.5	212.27	211.37	211.98	212.04	213.27	212.72	211.31	211.65	212.45	212.8	212.86	212.12	213.41	211.92	211.48	211.91	211.54	212.32	212.27	213.7	212.15	211.48	213.27	210.85	212.54	212.95	212.91	211.93	211.9	211.31	213.05	212.69
213.52	213.68	214.47	211.75	212.83	212.66	212.83	213.38	213.07	212.17	214.45	213.55	211.51	211.4	212.37	212.45	213.22	211.38	213.89	213	213.38	212.39	213.29	210.94	212.54	213.48	212.39	212.35	213.31	213.25	211.79	214.49	213.01	213.02	213	212.23	212.71	213.58	212.73	214.84	212.59	211.58	213.02	212.78	213.2	213.78	213.37	213.21	213.26	214.01
203.65	202.02	204.09	202.34	203.6	204.95	203.46	203.37	204.35	203.86	203.54	204.18	201.44	204.41	203.45	204.19	203.92	204.49	202.82	203.52	204.21	203.31	203.33	201.85	203.84	203.24	202.83	203.85	204.63	204.58	205.94	203.18	204.94	203.45	202.99	204.13	204.99	204.69	203.41	203.14	203.99	203.27	203.05	202.78	202.09	204.42	204.28	203.63	203.44	203.43
205.55	204.35	205.69	203.6	204.49	203.75	205.18	203.49	204.71	206.48	203.85	205.52	203.74	205.41	205.05	204.19	204.72	205.73	203.16	204.79	204.04	204.63	203.84	205.79	205.57	204.96	205.32	203.93	206.29	206.26	204.49	203.31	204.33	205.89	205.12	203.89	203.96	206.12	205.06	204.72	203.68	204.25	204.35	205.37	204.24	204.16	204.64	205.45	204.07	205.47
204.04	202.52	204.39	203.01	204.66	204.64	204.29	204.68	204.24	202.6	204.47	202.66	202.88	205.26	202	204.2	205.28	205.52	202.69	204.71	202.3	203.82	206.02	204.88	204.32	203.13	204.77	203.83	203.8	205.31	203.03	204.02	203.73	204.03	205.08	203.91	204.35	202.75	203.46	204.87	203.32	203.57	203.05	202.98	204.13	202.54	204.55	204.36	204.39	201.49
216.59	216.67	217.17	216.61	216.72	216.7	217.05	216.36	217.54	216.88	217.9	218.12	217.38	215.72	218.91	217.26	217.49	217.98	217.22	216.99	217.78	216.16	217.66	217.07	216.63	216.41	216.4	216.3	217.77	217.55	215.84	216.14	217.47	216.95	215.6	216.7	215.58	216	217.35	217.89	216.53	216.08	217.06	216.6	216.07	217.62	216.7	217.91	217.73	216.56
208.24	209.84	209.19	209.27	208.78	210.11	209.86	208.78	209.25	210.92	209.18	209.33	209.47	207.85	209.83	208.58	208.54	209.3	209.46	209.83	209.81	210.53	208.77	208.7	208.54	211.26	210.12	207.97	210.01	210.74	208.9	211.41	210.5	210.58	209.14	208.46	208.87	209.13	207.61	209.05	211.23	209.34	208.49	209.49	210.32	210.84	208.96	208.39	209.7	210.3
212.42	212.5	212.36	213.53	212.85	212.04	212.51	212.03	213.25	211.25	211.87	213.54	212.86	212.27	212.43	212.46	211.48	214.9	214.24	212.32	212.96	212.33	211.53	213.13	211.43	214.71	213.04	211.68	211.77	212.15	210.31	213.79	213.17	212.24	212.5	211.19	211.78	213.7	212.15	213.49	212.55	211.93	210.86	212.14	213.23	211.99	212.58	212.18	212.52	211.14
217.84	218.01	216.79	218.37	216.82	216.64	217.53	218.06	217.7	216.84	216.64	217.33	215.25	217.67	217.28	215.86	215.83	217.75	216.89	217	215.58	216.85	218.68	216.1	215.61	217.13	217.51	218.24	216.33	217.67	217.82	217.87	218.22	218.01	218.2	217.53	216.72	217.11	217.18	217.98	217.18	216.78	215.76	217.34	215.31	216.78	216.77	217.32	217.83	218.5
201.33	200.58	201.75	199.33	200.92	200.72	200.72	201.23	199.18	199.24	200.72	201.6	200.78	201.61	200.33	201.03	199.96	200.86	200.54	200.4	200.06	201.74	199.31	201.65	200.16	200.85	201.53	201.09	200.02	200.19	201.39	200.35	200.84	200.87	201.12	200.73	201.09	200.77	200.37	200.92	200.7	199.12	201.29	199.71	199.59	200.46	201.08	199.12	199.84	200.49
208.56	209.28	209.55	208.73	208.69	209.11	210.96	208.92	208.54	210.17	208.96	210.36	209.23	208.5	209.3	208.65	208.84	207.93	208.36	209.4	207.59	208.16	207.9	209.17	208.28	207.61	207.89	208.7	208.64	209.95	209.07	208.96	209.03	209.42	208.79	209.28	210.04	209.23	209.17	209.51	208.91	210.43	209.04	207.88	210.26	209.79	208.76	208.74	208.13	207.8
212.9	213.1	214.5	212.53	213.36	212.31	212.94	213.36	212.1	213.43	211.99	213.7	212.46	212.25	213.26	213.59	212.49	212.27	212.47	213.86	213.21	216.44	213.27	212.63	211.73	211.79	212.94	213.35	213.4	212.89	212.52	212.33	212.78	212	211.92	212.37	212.62	214.13	212.77	213.15	212.1	213.26	212.64	213.2	212.87	213.07	214.53	214.09	212.09	212.88
201.06	199.96	200.45	199.21	201.58	201.09	200.08	199.57	200.41	200.8	200.51	198.55	200.5	200	201.09	200.59	198.86	199.38	201.14	200.77	200.46	200.28	201.23	200.76	199.63	199.8	199.87	198.87	199.62	200.39	201.12	199.95	198.9	201.64	200.96	199.93	200.66	201.31	201.03	199.56	201.17	200.85	199.72	201.43	198.65	201.23	198.54	200.67	199.87	200.69
204.63	203.85	204.13	204.08	204.22	203.6	204.16	203.64	204.06	204.92	204.34	203.91	204.4	204.59	204.69	202.35	203.17	202.97	202.58	205.08	203.73	203.58	206.02	204.43	202.1	205.1	204.07	204.56	205.21	203.82	204.8	203.3	204.71	203.6	203.06	203.82	204.41	204.95	202.71	203.83	204.52	203.57	204.07	203.43	202.77	204.54	204.23	204.08	202.31	204
210.83	208.42	206.61	209.9	208.4	210.41	210.77	210.02	208.33	209.12	208.76	208.51	207.92	210.3	208.7	209.33	209.72	209.63	208.11	209.45	209.06	209.48	207.24	209.06	209.23	208.81	207.99	209.94	209.65	208.98	209.28	208.43	208.2	207.27	209.67	209.88	209.45	209.41	207.24	209.81	208.51	207.71	207.25	209.41	209.06	206.6	209.17	208.76	209.21	208.45
212.31	211.32	211.64	211.44	210.15	212.43	210.8	212.69	212.92	212.11	211.71	211.32	212.64	213.71	211.92	212.25	210.78	211.95	211.77	211.49	213.11	211.94	210.73	210.78	211.84	212.71	212.72	210.7	210.04	210.34	212.38	214.14	211.04	211.57	212.13	212.32	211.32	212.32	212	211	212.59	213.07	212.08	211.7	210.88	212.16	211.63	212.4	213.08	211.03
210.06	210.49	209.48	209.75	210.24	209.78	208.17	210.12	208.53	208.68	210.02	208.63	210.9	209.06	211.61	208.55	209.51	210.82	208.23	208.64	209.65	210.73	210.13	209.1	208.42	210.29	209.04	208.82	209.08	211.77	208.07	209.28	210.52	209.79	209.3	209.2	209.39	208.87	209.47	208.54	209.65	209.93	209.74	210.31	208.16	207.88	210.37	209.04	210.11	209.43
198.87	198.34	197.55	201.65	200.44	200.88	200.11	200.29	199.6	200.11	201.87	199.73	200.62	198.9	200.36	199.64	199.05	200.91	198.56	201.48	199.17	199.06	199.21	199.41	199.73	198.32	200.53	200.66	199.33	199.98	199.12	199.9	199.27	199.55	200.83	198.74	198.66	199.35	199.52	199.93	199.54	198.92	199.5	200.99	198.73	200.05	200.68	200.11	198.84	199.21
207.44	208.27	207.55	210.07	206.73	207.63	207.29	206.86	208.08	206.81	207.99	207.5	207.82	208.25	207.16	206.9	207.34	208.14	207.88	207.2	209.28	207.03	207.44	206.58	208.89	208.58	206.54	207.34	205.92	208.73	207.14	207.91	208.53	206.15	205.97	208.08	208.68	209.11	206.69	207.45	207.44	206.09	209.57	207.5	208.44	208.03	207	207.53	207.9	206.3
216.58	214.5	217.09	217.05	218.92	216.41	215.57	216.46	218.23	217.19	217.15	218.02	216.6	215.53	216.64	216.75	216.33	215.63	217.24	217.66	217.56	216.72	217.34	215.58	217.15	215.86	216.17	217.42	215.99	217.45	215.39	217.41	215.75	218.29	216.84	217.6	217.5	216.63	216.8	215.54	217.64	217.59	217.68	216.48	216.04	217.65	217.04	217.03	216.84	217.46
210.17	211.38	212.27	212.12	210.89	211.61	212.06	211.73	212.04	212.22	212.21	211.68	209.97	211.14	211.61	213.64	211.47	211.44	211.79	211.81	212.14	210.87	212.04	211.9	210.18	210.96	209.78	210.2	211.93	211.61	212.2	211	211.02	211.94	210.59	213.63	211.89	211.26	210.68	212.23	211.55	210.3	211.04	212.88	213.13	211.28	211.5	212.09	212.22	213.62
205.98	206.01	203.38	204.73	205.75	206.1	205.22	205.2	206.37	205.69	206.76	204.77	204.17	204.85	204.91	205.72	206.05	205.41	204.89	204.71	207.08	206.4	206.97	205.43	204.71	204.61	206.56	206.09	205.27	205.03	204.71	206.08	206.08	203.96	206.25	204.8	204.62	205.8	206.3	206.4	204.42	205.66	205.76	205.45	205.22	205.44	204.51	205.48	205.97	204.8
203.94	204.16	205.42	203.83	204.95	204.77	202.48	204.97	206.38	205.72	204.73	203.72	204.38	203.82	204.9	203.79	204.62	204.19	204.79	205.47	205.7	205.34	205.34	203.81	203.68	205.58	205.46	203.38	205.31	203.44	204.57	205.33	205.19	205.66	205.7	204.83	206.1	205.09	204.27	202.94	202.98	204	205.62	205.66	204.53	203.55	204.66	205.55	203.97	205.25
213.71	211.68	210.76	212.48	210.06	212.3	211.2	209.94	213.1	211.81	212.48	212.28	211.08	211.51	211.44	211.71	210.9	211.8	212.72	211.46	212.05	210.26	208.53	211.49	211.73	212.16	211.92	211.43	212.85	211.89	210.74	211.73	212.18	212.02	212.02	211.35	211.11	211.11	210.78	211.52	210.36	212.39	211.83	213.42	212.9	210.31	211.19	210.8	211.33	212.63
203.86	204.44	203.56	204.47	204.56	204.11	206.5	204.43	206.16	204.49	205.26	205.34	206.54	206.35	204.88	206.09	204.91	205.24	203.98	204.12	204.57	203.78	204.29	204.06	204.88	204.17	205.19	203.96	204.71	205.02	205.24	205.19	205.3	204.51	203.87	205.54	203.85	204.51	204.69	204.48	204.78	204.35	205.73	205.28	206.52	202.92	205.35	205.35	204.85	203.28
207.85	208.21	206.63	206.99	208.87	207.76	207.98	207.54	206.43	209.17	208.76	208.78	207.95	207.47	207.66	208.36	207.63	207.2	207.84	207.3	208.8	208.02	207.31	208.2	208.37	207.08	208.09	205.38	207.1	208.09	208.74	207.74	207.27	207.73	206.04	208.76	207.42	207.8	207.32	209.04	207.7	206.45	206.73	207.39	207.7	207.26	208.03	206.32	207.09	208.25
208.8	208.65	209.16	209.1	209.73	208.09	208.81	208.95	208.1	209.96	210.38	208.5	209.18	210.52	210.6	210.26	209.32	208.21	209.78	208.01	210.29	210.02	209.63	209.36	209.54	210.33	208.39	209.07	209.66	209.89	210.33	210.72	209.1	211.07	209.82	210.17	211.25	208.83	209.86	212.57	210.54	208.12	209.5	208.86	210.44	210.27	209.18	209.3	210.14	209.54
200.07	200.28	200.94	200.23	200.21	200.76	200.08	199.95	199.65	200.23	201.21	200.9	199.96	201.99	201.46	199.68	200.5	200.96	200.37	199.79	199.29	200.51	198.73	201.03	200.29	199.42	200.2	199.24	202.39	199.54	199.82	200.72	199.37	201.22	200.16	199.64	200.85	201.11	200.92	200.9	200.35	201.22	200.66	199.55	200.35	198.98	199.12	201.16	199.75	199.22
212.36	211.45	213.19	212.06	212.45	213.28	213.83	213.19	211.48	214.22	213.49	213.33	212.39	210.79	212.15	212.27	211.71	213.73	212.58	210.9	212.52	211.18	212.44	212.28	212.06	212.57	212.21	211.62	211.33	211.2	211.52	213.46	211.94	214.55	211.93	212.59	212.16	211.8	212.27	211.4	211.37	212.81	212.1	212.08	212.58	212.31	211.3	212.11	212.85	211.18
207.28	206.04	206.5	206.03	205.4	205.84	205.68	205.62	206.18	204.48	206.01	205.17	205.46	206.46	204.07	204.73	207.29	205.08	205.67	204.63	205.93	204.87	204.96	205.79	206.58	205.84	204.4	207.32	207.69	207.07	205.19	205.88	206.76	207.51	205.69	205.69	205.59	205.03	206.25	204.67	206.79	204.97	206.33	205.53	207.24	206.23	203.83	205.47	205.39	206.07
199.25	200.06	198.82	200.29	198.8	198.84	198.26	199.83	198.9	199.79	199.4	200.27	199.85	199.3	200.04	200.73	198.03	200.06	198.44	198.66	198.81	199.99	200.25	198.6	199.1	200.07	199.17	199.86	198.79	198.25	200.27	198.6	200.12	199.66	199.45	199.07	198.6	199.41	199.24	201.7	200.06	200.61	200.12	199.93	199.16	199.4	199.87	198.83	198.66	197.37
204.23	205.08	205.45	204.72	203.85	206.06	206.75	204.71	203.63	203.95	205.35	203.99	205.23	204.3	204.92	203.99	203.27	204.17	204.37	206.13	205.97	205.51	206.07	204.48	205	204.4	205.7	204.17	204.51	205.1	206.61	203.77	203.97	204.29	204.35	206.42	204.66	204.76	205.45	203.98	205.01	204.37	204.79	204.43	205.1	204.18	205.41	205.31	207.44	204.78
209.9	207.38	208.39	209.95	207.89	210.68	209.19	208.13	208.98	209.37	208.84	208.57	208.52	208.27	208.07	207.57	208.22	207.82	209.19	208.44	208.1	208.66	208.42	208.39	208.95	207.77	208.3	207.64	207.82	210.2	208.77	208.42	208.55	210.64	209.49	209.04	208.72	209.06	206.83	208.69	209.3	208.56	209.27	210.07	208.53	209.47	207.28	210.17	210.4	208.54
201.93	202.57	202.93	202.82	202.44	201.25	200.96	202.28	202.94	203.83	203	203.35	202.36	202.9	201.79	202.37	202.42	202.87	202.63	201.89	201.96	202.49	202.03	202.52	203.05	202.85	202.08	202.48	203.89	202.07	202.26	202.41	202.64	202.37	202.36	201.76	203.27	201.69	201.22	202.73	203.08	203.23	200.6	197.74	202.19	201.12	202.91	203.01	201.86	200.82
212.48	208.63	211.42	211.49	212.4	211.41	213.37	210.88	212.53	211.39	210.49	211.96	211.63	211.65	210.27	212.28	212.44	211.27	210.66	210.78	210.16	211.65	211.05	210.64	210.8	210.49	212.08	212.71	211.93	211.4	211.02	209.99	210.94	210.85	211.52	211.26	211.94	211.45	213.07	209.4	212.18	211.73	213.08	212.7	211.03	211.51	213.14	213.03	210.82	212.29
206.2	204.74	205.9	206	205.01	205.96	203.93	203.2	204.51	205.92	205.34	204.75	204.64	204.67	204.57	205.18	204.08	204.39	203.4	204.64	203.85	204.69	204.28	203.48	204.69	204.27	205.39	203.39	205.56	204.97	204.6	204.26	203.61	204.34	203.35	204.71	205.25	206.05	203.97	204.33	204.3	205.5	204.24	205.31	203	206.05	205.17	205.06	205.63	204.68
209.34	210.05	210.56	209.18	209.66	209.79	209.48	209.25	209.08	208.51	209.84	209.81	209.2	208.12	207.6	207.66	209.33	210.56	208.49	210.45	208.68	209.46	209.29	208.98	209.07	208.34	207.18	209.2	207.91	210.02	207.76	207.46	208.33	210.18	206.7	210.26	207.28	208.59	210.12	207.8	209.17	208.63	209.34	210.25	210.37	207.84	209.02	208.14	208.18	209.38
208.5	208.35	208.77	209	209.59	208.52	208.04	208.85	210.02	209.91	209.11	207.6	208.53	208.43	210.48	209.23	208.95	207.86	210.55	210.37	209.3	209.45	208.7	209.73	209.33	208.94	207.62	208.36	211.61	207.19	208.3	206.72	208.24	208.68	210.35	209.15	210.36	207.82	208.49	209.56	208.97	208.1	207.29	208.42	211.09	208.03	207.43	208.77	208.3	210.27
212.43	213.54	212.19	213.43	212.09	213.92	214.14	212.91	211.84	213.04	215.59	212.36	212.26	214.08	213.17	212.68	213.24	212.53	213.69	213.89	214.84	213.76	212.54	212.85	213.84	211.75	213.07	213.52	211.64	212.5	212.97	213.5	212.83	211.59	213.42	211.43	212.11	214.14	213.75	212.92	211.8	212.93	213.52	213.06	213.96	212.46	212.96	212.49	211.78	213.38
207.12	206.31	206.76	206.94	205.74	206.17	205.82	206.51	205.88	208.12	206.86	206.9	207.4	205.85	208.18	206.49	205.66	206.71	205.66	205.96	207.14	206.75	206.31	206.85	206.44	205.75	206.51	208	207.13	208.42	208.28	207.52	204.48	206.75	206.87	206.34	206.48	205.87	206.17	206.63	206.81	205.42	207.48	207.07	207.82	207.39	207.29	207.71	205.87	206.82
215.93	217.81	217.51	217.19	217.95	216.74	217	217.32	216.47	216.25	217.5	217.23	216.11	217.59	216.81	217.16	217.67	217.47	216	216.54	217.26	217.09	217.11	216.31	217.23	216.5	216.56	217.06	216.72	216.11	217.4	217.08	217.18	215.93	218.26	217.66	216.93	216.15	218.61	216.34	216.49	217.02	215.47	217.58	217.42	216.51	215.47	215.84	216.53	216.11
213.74	212.98	212.97	213.74	212.3	212.82	213.01	212.27	212.79	212.6	212.47	211.05	211.64	212.24	211.81	212.89	214.31	212.55	213.48	211.53	211.04	212.43	211.76	212.37	214.25	213.6	213.31	211.95	211.78	213.12	213.67	213.8	214	212.44	212.36	213.68	212.44	211.57	212.28	212.86	214.1	213.81	212.55	212.39	210.24	212.42	211.43	212.65	211.85	212.51
208.41	209.4	208.72	210.01	209.1	209.05	206.93	208.06	210.24	209.76	206.88	209.65	208.44	208.35	208.79	209.99	209.13	208.88	209.59	207.15	208.6	209.09	209.55	207.58	209.88	207.87	208.09	210.65	208.78	208.42	210.18	208.61	206.54	208.81	209.1	208.53	208.92	209.72	209.35	207.01	208.78	209.21	209.25	208.57	208.5	209.4	208.98	209.15	209.53	208.02
207.42	207.29	208.63	207.83	208.66	208.68	207.62	208.87	207.69	208.26	209.19	208.47	206.98	205.43	208.02	207.88	205.92	208.52	208.06	208	208.47	207.67	208.29	207.57	208.81	209.09	208.39	207	209.65	208.52	208.53	207.42	207.46	207.06	208.43	208.24	208.42	206.55	208.33	206.69	207.95	208.88	206.84	207.21	207.2	207.06	208.51	207.82	207.27	207.55
207.54	208.21	207.23	208.34	208.29	206.95	209.45	208.48	208.16	207.73	207.92	208.21	208.09	210.01	207.51	207.52	209.66	209.61	207.63	209.16	209.96	208.78	208.89	207.25	208.09	207.96	208.64	209.09	208.75	208.14	208.32	208.94	207.94	209.72	207.26	208.93	208.13	210.29	208.28	209.49	208.34	209.6	209.58	210	210.31	209.23	209.59	208.85	208.12	207.69
207.88	208.41	209.09	208.47	208.58	209.38	208.78	207.29	209.32	207.69	210.84	209.67	210.01	207.27	208.18	208.04	207.77	207.03	208.67	210.82	209.91	209.94	209.21	207.69	207.9	208.91	209.62	209.95	209.83	207.94	207.01	207.67	206.81	208.34	207.84	208.03	209.88	208.13	207.5	208.95	207.54	207.95	208.8	208.14	209.51	209.96	208.17	209.02	209.65	209.38
203.87	203.84	204.6	202.8	202.6	203.63	203.96	202.88	204.61	204.21	202.95	203.49	200.92	204.39	204.18	203.62	201.98	204.7	203.19	202.07	204.38	202.75	206.71	203.71	203.15	204.18	202.72	201.18	204.66	203.83	203.17	203.8	204.63	203.25	203.3	203.05	203.59	204.36	202.11	204.07	204.64	203.47	204.48	203.28	203.2	205.31	203.46	203.23	204.94	204.31
196.85	198.26	198.11	198.4	197.13	198.07	198.85	196.33	198.1	198.59	198.39	199.26	197.49	197.21	198.3	198.34	198.77	196.11	199.02	196.97	198.96	196.64	196.44	196.7	198.44	198.24	198.49	198.17	197.67	197.29	198.07	198.59	198.27	199.12	198.44	197.73	199.07	197.08	197.03	198.14	196.65	198.01	197.89	197.72	197.83	197.37	198.82	197.99	197.61	198.51
203.59	202.91	202.67	202.05	200.65	202.65	201.9	202.23	203.15	202.22	202.28	203.21	204.09	201.89	203.73	202.78	201.68	201.46	201.86	202.22	202.42	202.16	202	202.31	203.35	201.65	202.44	202.89	202.1	201.39	202.38	200.66	202.99	204.42	202.5	202.63	202.25	202.31	201.92	201.38	201.92	203.04	203.12	202.13	203.16	203.31	201.28	202.66	203.09	203.18
209.05	207.6	208.21	210.06	208.04	208.16	207.97	209.98	207.99	209.67	209.4	208.44	208.56	206.86	208.3	208.9	207.64	208.34	208.7	206.87	208.98	207.79	205.71	207.92	209.09	208.76	208.26	207.49	209.77	209.14	206.24	207.13	209.11	208.49	209.12	208.81	208.44	209.62	208.19	208.75	208.49	209.53	209.74	208.66	206.68	208.17	207.05	207.75	208.97	208.61
206.54	206.46	207.16	206.37	205.92	206.21	206.36	205.83	205.46	204.09	206.06	206.54	207.44	205.22	206.05	205.11	206.3	207.1	206.45	207.4	206.49	207.25	206.35	206.08	207.29	206.59	207.26	206.81	205.92	205.99	206.87	207.36	206.57	205.01	206.12	204.96	206.95	205.46	206.76	206.35	207.09	207.94	205.82	205.97	208.37	206.4	209.12	206.07	206.1	206.21
209.23	207.31	207.29	206.5	207.3	207.69	207.9	207.6	206.85	207.86	206.41	207.9	209.24	208.46	206.99	208.99	207.28	205.89	207.61	208.6	208.99	208.66	206.63	207.61	207.13	208.18	207.72	207.44	208.58	209.97	207.95	208.18	208.51	206.31	207.48	210.03	209.58	207.53	208.25	207.26	207.63	207.01	206.76	207.33	206.67	209.54	208.74	208.64	208.31	206.13
203.84	202.85	202.56	203.14	203.99	203.85	202.56	203.86	203	204.35	203.09	203.51	202.31	202.66	201.3	203.17	204.72	203.52	203.75	202.94	202.47	204.75	202.13	202.09	204.78	203.97	203.34	204.31	202.73	204.44	202.24	203.92	203.14	202.21	202.29	203.67	204.09	203.84	204.14	204.69	203.87	202.64	203.49	202.03	201.78	204.15	204.04	203.01	204.03	203.54
212.24	212.5	212.49	212.65	211.94	211.35	212.44	214.27	212.96	213.43	210.84	210.02	210.47	211.51	211.79	212.13	213.48	213.94	212.16	210.8	213.83	212.38	211.83	213.96	212.96	212.04	214.27	213.44	211.72	211.84	212.99	211.39	212.68	213.41	212.13	210.41	212.42	211.97	211.66	211.1	213.37	212.32	211.53	213.8	212.64	211.65	213.17	213.84	213.11	211.54
202.44	204.48	203.24	202.36	201.98	202.1	202.14	202.05	203.72	204.4	201.92	202.32	202.88	203.68	202.95	203.43	203.31	202.57	204.16	202.53	202.51	203.47	204.42	203.81	203.04	203.28	204.59	201.22	203.59	204.46	202.09	203.68	203.73	204.55	202.59	204.84	203.59	203.31	203.14	203	202.26	203.26	201.64	202.31	204.9	204.81	203.97	201.83	203.71	202.73
209.22	211	209.51	208.29	208.81	209.81	210.39	208.64	210.05	210.43	208.71	209.35	210.85	208.2	209.7	210.45	208.85	210.69	209.59	209.57	209.45	208.36	210.85	209.23	209.26	208.07	210.14	210.44	209.86	210.18	209.52	210.34	209.71	210.39	209.22	209.79	210.07	209.38	207.65	208.78	209.37	209.49	209.48	210.31	210.46	209.29	209.08	209.52	211.16	208.8
204.29	203.02	203.04	202.52	202.9	202.96	203.16	203.92	203.36	204.63	202.33	202.39	204.16	205.44	203.06	202.26	203.09	203.93	204.49	203.77	204.97	203.88	202.43	204.31	203.32	202.19	203.57	203.39	204.12	201.52	204.23	204.32	202.54	203.13	203.73	203.1	203.52	204.69	204.98	203.82	201.67	204.02	203.85	204.14	205.29	203.27	203.45	203.92	202.87	203.89
208.82	210.62	207.47	209.56	209.52	207.46	208.71	208.03	209.55	209.08	209.43	207.75	209.28	209.05	209.81	209.39	208.88	208.51	208.43	207.34	208.3	207.82	208.53	207.88	210.17	209.93	206.53	207.7	209.39	208.98	209.14	209.05	209.16	209.57	208.12	208.07	207.44	207.89	208.08	207.07	208.2	210.5	208.58	208.43	208.83	209.68	209.11	207.45	209.79	208.52
212.15	211.53	211.35	212.24	212.47	213.29	211.94	212.85	210.92	212.92	210.42	212.05	212.29	212.26	211.73	211.11	211.15	212.29	213.35	211.25	212.13	211.8	213.56	213.53	212.31	210.58	212.82	210.36	213	210.58	211.56	212.5	213.87	210.99	209.58	210.45	212	211.79	213.24	213.22	212.15	212.24	212.13	211.22	212.99	212.15	211.23	213.09	211.77	211.31
203.49	203.97	203.59	202.65	203.17	202.44	202.96	203.61	204.02	203.6	203.81	202.38	203.35	203.48	202.92	203.23	202.75	203.52	202.09	203.7	203.78	202.09	205.21	202.5	203.76	203.94	202.62	202.06	201.8	203.45	203.43	201.58	202.52	202.97	204.19	203.23	202.5	203.93	203.59	203.57	203.88	202.41	202.62	202.32	203.09	203.64	202.8	204.91	201.79	204.54
208.02	208.45	207.71	207.85	206.44	209.42	207.27	207.85	209.66	207.56	206.75	206.24	206.48	208.01	209.57	208.04	207.79	206.81	207.51	208.07	206.9	207.15	207.69	210.54	208.03	208.82	207.39	206.88	206.31	208.98	208.12	209.59	207.06	207.95	208.75	208.29	207.23	207.72	205.21	207.68	207.67	206.69	208.17	208.23	207.09	208.68	206.84	208.08	205.36	207.63
203.14	201.73	200.89	203.04	201.67	203.12	202.18	201.9	202.8	203.63	202.2	201.96	203.24	199.81	202.47	204.65	202.6	202.24	200.61	203.01	203.61	201.85	202.86	201.69	202.45	202.87	202.9	201.92	202.45	203.95	202.21	202.75	201.51	201.69	202.08	201.72	201.13	201.54	203.86	202.62	203.75	201.8	201.08	203.54	203.13	202.38	203.85	202.92	201.87	203.56
193.16	195.29	192.93	193.92	193.13	193.98	193.04	193.63	195.25	193.14	193.44	194.2	195.08	194.79	194.32	193.77	194.36	193.63	192.06	192.79	193.55	194.43	193.27	195.09	195.61	192.82	195.86	193.04	193.39	194.52	194.27	195.5	195.03	195.98	193.86	194.5	195.15	195.22	195.08	193.26	193.16	193.99	194.07	194.5	194.99	195.23	194.67	193.95	194.54	193.24
207.31	207.62	207.72	208.01	209.23	207.76	207.55	208.51	207.72	208.36	209.36	209.17	209.39	208.72	209.49	208.9	210.27	209.64	208.32	208.27	207.77	208.28	208.86	207.85	209.41	210.47	209.5	209.99	207.65	207.78	209.14	209.19	209.06	208.32	208.65	208.62	209.32	209.47	208.73	208.12	210.16	209.21	208.45	208.63	208.01	210.03	209.39	210.16	208.97	208.56
208.17	207.53	204.96	205.47	207.73	206.85	205.44	208.34	205.55	205.51	205.93	206.25	205.43	207.19	206.02	205.39	206.71	206.95	207.23	206.52	205.07	205.75	206.74	206.2	206.87	205.96	206.71	205.11	205.24	206.28	205.88	208.56	206.1	207.52	206.39	206.12	206.14	206.32	205.76	206.34	205.96	204.73	206.44	206.53	205.18	208.18	205.99	207.23	206.24	206.86
212.1	212.74	212.69	213.04	212.67	213.69	213.43	214.63	216.53	213.29	212.82	212.95	211.01	213.81	212.39	213.85	213.05	212.31	212.27	212.54	215.21	212.84	212.82	212.45	212.99	214.31	211.91	212.62	212.73	211.79	213.36	213.54	212.57	212.15	212.12	212.27	212.04	213.66	214.22	212.06	211.67	211.99	212.99	211.94	212.55	212.55	214.71	213.28	211.7	213.4
214.31	214.25	213.92	214.16	212.58	213.39	213.1	213.15	211.89	212.42	212.06	212.24	214.09	212.98	214.35	214.29	212.8	212.93	213.13	213.52	214.11	212.09	215.02	213.04	212.53	213.23	212.95	211.42	214.51	213.26	212.02	214.71	213.26	212.68	212.87	212.82	212.23	214.31	211.55	212.28	213.69	211.7	212.91	213.38	212.03	213.78	212.04	213.01	212.26	214.11
201.13	200.85	201.02	200.29	202.11	198.66	201.45	198.06	200.11	200.57	201.94	200.36	201.17	200.68	200.91	201.44	202.09	199.89	199.38	200.2	200.55	200.61	201.05	200.9	201.01	200.41	200.27	200.86	200.46	199.49	198.91	200.61	200.77	200.6	199.88	200.15	201.38	199.93	200.5	200.46	199.12	198.52	200.31	199.47	199.12	200.78	202.51	199.3	200.16	198.92
212.41	212.59	212.77	212.67	211.99	211.07	212.38	211.29	210.11	212.35	212.19	214.32	214.12	212.75	212.66	211.07	212.32	212.25	212.5	211.53	211.38	212.68	213.12	211.33	211.46	211.19	212.62	213.53	211.78	212.52	212.89	212.43	211.9	212.92	214.43	212.39	213.22	214.16	213.02	211.46	213.78	212.67	212.44	211.46	212.51	213.18	211.92	212.53	213.13	211.96
210.37	208.66	208.69	209.5	209.41	210.25	210.81	210.4	210.68	210.08	209.57	209.5	209.63	209.58	210.16	209.67	209.59	209.58	207.79	211.44	210.64	208.62	208.52	209.5	207.85	209.36	209.48	210.78	208.7	208.3	210.6	210.41	210.26	210.58	210.07	210.11	210.94	209.45	210.56	209.3	210.33	209.6	209.33	209.82	208.19	210.12	210.16	209.32	209.75	209.46
207.99	208.41	208.08	209.58	208.65	208.35	209.97	209.17	207.48	208.93	208.13	207.68	208.52	209.16	207.65	209.23	209.96	207.39	208.49	208.72	207.33	208.15	209.4	209.3	207.82	208.12	208.13	207.63	206.85	207.77	207.96	209.45	209.46	209.04	208.96	209.1	208.81	208.16	208.62	208.09	207.97	208.16	207.13	208.29	208.2	206.43	207.62	208	209.2	208.86
208.44	208.29	207.51	208.06	209.32	206.43	206.91	208.2	208.54	209.87	206.81	208.14	206.5	207.82	207.04	206.21	205.75	208.2	207.87	208.79	207.33	206.72	208.69	207.51	206.56	207.38	206.13	207.69	207.63	207.09	210.25	208.46	208.8	207.84	207.98	209.2	206.45	209.06	208.75	207.18	207.51	208.08	210.1	209.16	206.18	206.9	208.45	209.01	208.62	207.75
207.97	206.06	207.27	206.12	207.37	206.21	208.18	208.83	207.55	207.82	206.17	208.82	207.08	205.42	210.02	206.85	207.49	207.26	207.15	208.86	209.16	208.92	206.01	206.98	207.23	207.68	207.89	207.91	208.1	208.06	206.18	209.06	208.27	208.16	206.72	209.36	208.07	207.73	208.27	209.54	207.08	208.11	206.76	206.92	208.29	206.75	208.95	208.39	208.59	206.17
207.38	207.94	207.07	207.91	209.23	207.38	207.42	209.13	208.59	208.12	207.89	207.18	206.74	206.65	206.62	209.73	207.91	209.15	208.39	208.83	208.85	208.04	206.87	208.22	207.72	207.52	207.39	209.1	207.56	208.71	207.18	207.29	208.28	207.42	208.12	206.68	207.51	206.97	208.08	208.1	206.98	207.92	208.21	205.83	204.39	208.11	205.72	208.25	207.66	209.66
218.39	217.37	217.48	218.05	218.69	218.03	219.54	217.32	218.33	218.07	218.33	217.82	217.75	218.96	219.46	219.24	217.54	216.62	218.53	217.72	218.11	217.2	216.84	216.46	219.06	216.96	216.28	216.88	217.92	218.01	218.86	217.94	218.35	218.51	217.55	217.94	217.58	217.07	217.11	217.5	216.49	216.9	216.93	216.5	218.05	218.83	218.24	217.63	217.02	218.43
210.59	211.96	213.72	212.39	211.2	211.98	211.24	212.96	211.17	212.12	211.28	210.66	211.77	211.78	211.8	210.65	210.59	212.3	212.17	211.18	210.62	210.53	211.41	210.42	211.28	211.04	211.4	209.73	211.41	210.16	208.8	210.61	210.69	210.55	212.06	211.5	211.56	211.45	212.19	212.27	212.59	210.68	210.84	210.5	213.01	212.1	211.25	213.17	210.02	213.17
213.14	212.03	213.31	214.46	215.14	214.53	213.8	213.51	215.08	212.99	213.57	214.67	215.1	214.24	214.6	213.93	213.06	213.07	213.23	212.79	214.02	214.23	213.58	214.32	214.35	213.7	213.86	214.19	215.35	213.4	213.33	212.46	213.88	214.02	215.34	213.52	212.1	212.55	213.57	212.43	213.05	214.41	214.15	213.42	214.08	213.07	213.37	211.9	213.25	214.57
212.07	210.75	211.69	213.75	212.54	213.18	212.58	211.88	213.49	210.82	210.57	213.16	211.95	210.76	213.4	211.52	211.95	213.05	213.48	211.59	211.97	211.79	211.86	211.85	213.79	211.8	212.16	212.06	211.84	211.34	213.98	211.32	211.7	211.81	211.89	214.1	212.36	211.73	212.62	213.32	211.56	212.66	212.91	211.81	212.81	213.63	214	212.84	211.42	214.55
216.71	216.3	218.2	217.8	216.21	217.41	219.04	216.98	215.77	217	216.1	216.04	217.63	217.28	216.59	215.81	215.1	216.05	217.99	217.41	217.44	216.53	217.03	218.11	216.05	216.16	217.27	217.29	216.24	216.27	216.89	215.41	216.92	218.04	216.79	215.89	214.36	217.85	215.3	217.68	217.78	214.91	217.24	217.53	216.44	215.63	217.92	218.86	217.01	217.39
209.12	209.65	208.41	209.54	208.54	210.32	209.38	210.35	208.49	208.15	211.88	210	210.18	208.5	208.04	210.52	209.48	210.26	210.29	211.01	211.56	209.93	209.56	208.82	208.8	209.68	209.45	210.06	208.75	210.02	208.11	209.78	210.15	209.25	208.16	210.79	210.9	209.26	209.49	210.39	209.05	209.02	209.46	210.71	210.81	210.67	209.2	212.16	210.53	210.03
213.22	211.97	211.79	210.12	212.53	211.37	211.16	212.48	211.63	212.25	212.03	212.18	211.79	212.42	211.5	211.78	212.43	212.41	212.62	211.26	211.54	212.73	212.77	212.6	211.42	212.01	212.19	213.15	212.06	211.31	211.59	209.8	211.41	212.07	211.41	210.82	211.42	212.67	211.15	211.43	209.69	211.54	210.93	211.58	212.74	210.81	210.88	212.44	211.22	210.95
210.74	210.59	210.46	211.77	212.09	211.41	212.56	211.81	212.06	212.8	211.89	212.36	212.3	210.42	210.23	211.02	212.24	212.04	211.97	212.27	212.58	211.26	210.48	213.12	211.51	210.86	210.15	211.01	212.31	212.16	211.59	210.44	212.77	210.85	211.51	211.91	210.89	212.17	212.08	212.59	211.39	213.05	212.24	210.89	211.2	211.07	211.34	211.27	210.97	211.43
203.4	201.33	201.84	202.76	202.62	203.63	204	201.35	201.53	201.2	204.06	203.18	202.61	203.04	202.6	202.9	201.75	201.09	202.57	202.8	202.19	202.96	202.71	200.46	202.61	203.02	203.5	202.05	203.9	200.46	202.74	202.35	202.95	202.46	203.57	203.73	203.71	202.08	203.16	202.01	202.34	204.36	203.31	202.44	202.61	202.33	203.25	202.82	202.47	201.6
216.99	217.74	220.08	217.68	215.26	218.28	219.03	218.75	217.2	218.04	217.2	217.1	218.75	217.96	218.33	216.95	216.23	218.12	217.39	217.39	218.62	218.32	218.82	217.78	217.35	217.89	219.15	218.29	217.8	219.08	217.46	218.88	218.66	217.72	218.36	217.17	217.53	216.93	217	217.99	217.32	217.86	217.93	219.15	217.9	218.13	216.97	217.72	217.87	218.36
207.93	208.47	207.06	208.81	208.77	208.51	209.46	207.48	207.32	207.8	210.3	208.71	208.61	208.92	208.21	207.88	208.94	207.49	208.75	206.82	208.36	209.94	210.15	209.33	210.09	208.36	209.52	210.75	208.92	209.09	208.42	209.29	209.03	208.76	209.83	209.54	208.23	207.53	209.69	208.75	208.62	210.11	209.85	209.92	208.28	208.2	207.22	209.53	207.52	208.77
209.68	207.19	206.76	210.38	208.64	208.82	207.13	209.57	209.6	209.86	206.82	208.63	208.76	210.17	207.47	208.71	209.4	207.55	208.11	207.62	208.27	208.94	209.87	208.36	209.02	208.11	209.45	207.77	209.13	209.33	211.59	207.25	208.4	208.5	208.38	208.01	208.35	207.88	208.28	208.83	209.22	208.95	209.17	209.1	207.85	208.02	207.31	209.64	207.71	208.47
204.13	204.22	202.18	201.66	203.25	204.31	203.86	204.86	203.2	204.09	203.65	203.21	201.52	204.19	204.54	203.32	203.44	203.09	203.72	203.14	202.57	203.67	201.64	204.29	202.83	203.72	201.93	203.7	203.9	204.14	202.32	203.03	204.45	204.71	203.58	202	203.56	202.97	201.67	203.78	204.55	202.28	202.98	204.68	203.6	202.15	204.33	203.69	203.61	203.72
204.04	204.17	204.96	202.92	204.9	203.78	202.29	203.16	204.72	203.73	203.71	203.6	203.62	204.91	202.33	203.3	204.11	203.15	204.35	202.42	202.76	202.79	202.2	204.32	202.72	203.23	204.23	203.98	203.33	204.61	204.4	203.67	202.49	204.26	203.86	201.95	205.27	204.9	203.57	204.05	203.72	205.22	202.37	202.52	203.67	203.08	203.22	204.13	201.94	201.55
210.93	211.59	211.84	212.09	210.53	211.38	211.16	211.6	211.18	211.29	213.17	211.74	212.19	211.27	213.95	211.16	213	212.87	211.92	212.4	211.88	211.8	211.88	213.02	212.41	211.9	209.22	212.47	211.05	211.48	211.01	212.93	210.8	209.71	211.98	211.04	212.11	212.36	213.46	211.39	211.49	211.81	212.69	213.08	209.27	212.43	211.52	209.37	213.05	212.61
204.05	203.02	204.35	202.4	203.27	206.02	206.84	204.39	203.47	205.05	204.25	204.39	204.85	203.14	204.61	206.19	204.3	203.58	204.8	204.79	204.1	204.76	205.69	205.72	204.58	204.53	204.93	203.82	203.68	205.86	204.94	204.37	204.79	205	204.81	203.93	205.96	205.56	204.29	204.88	203.85	205.26	203.89	203.62	204.01	203.76	203.84	204.48	204.92	204.64
202.63	202.93	202.15	203.11	204.2	204.23	203.85	202.98	201.22	204.83	203.31	202.98	205.08	203.6	204.04	204.86	202.63	202.87	203.57	201.87	204.09	202.61	201.62	201.49	204.28	202.84	202.43	204.49	203.83	201.04	203.72	202.53	202.62	203.08	201.61	203.34	203.09	203.11	202.67	202.57	204.2	202.08	202.92	205.28	204.05	203.82	203.57	203.58	202.62	202.84
194.45	194.65	195.1	194.39	194.02	192.72	195.16	193.69	193.31	193.34	193.14	194.1	193.28	193.2	192.92	193.58	195.23	194.92	194.58	194.29	193.93	193.45	193.49	194.71	194.48	195.39	194.44	195	194.87	192.96	194.32	192.95	195.27	194.1	193.96	195.28	193.39	194.92	194.51	194.4	193.6	193.35	194.43	192.76	194.06	195.25	195.73	194.58	196.15	193.97
203.68	206.36	204.45	203.75	203.42	204.6	204.72	202.7	203.82	201.35	203.97	204.61	202.31	202.04	202.86	203.7	203.04	203.67	203.63	202.71	203.61	202.69	201.62	203.64	205.01	202.92	203.41	204.17	203.94	204.17	202.01	202.56	204.03	203.97	203.02	204.03	202.26	204.1	204.61	204.73	204.08	202.68	204.52	203.21	204.73	203.58	203.73	204.21	204.93	203.66
202.4	203.21	203.35	203.25	203.35	201.86	202.09	202.85	203.4	204.06	204.07	202.38	204.85	203.86	202.19	204.83	203.77	203.4	204.95	204.95	203.6	204	203.1	202.49	201.35	202.84	203.13	203.76	203.52	203.71	202.09	202.91	202.48	201.45	202.72	203.63	203.16	203.02	203.24	205.03	201.77	201.41	203.17	204.25	202.26	204.31	202.77	203.29	201.77	202.4
204.08	205.1	203.01	204.68	204.81	202.75	203.77	204.04	205.32	204.61	203.17	203.58	204.29	203.87	204.18	203.29	204.33	204.02	203.78	204.91	203.24	203.91	202.99	203.22	204.29	205.41	202.11	203.42	203.55	204.68	203.84	204.52	204.66	204.36	204.98	203.83	202.9	202.59	203.47	203.25	204.31	202.9	203.34	205.14	203.54	203.42	203.65	203.74	204.55	203.85
213.42	213.13	214.18	211.24	212.32	212.41	212.22	213.56	212.62	214.05	213.33	213.2	212.91	212.87	213.41	214.03	212.31	211.78	213.13	212.67	214.13	212.71	213.5	212.99	212.71	212.36	212.33	212.97	212.88	213.34	213.57	214.19	212.87	213.03	213.78	213.55	211.09	214.2	212.32	212.23	213.35	213.23	213.46	213.88	212.88	213.82	212.19	214.31	211.53	211.9
211.28	211.89	212.6	211.54	211.47	211.2	212.33	211.29	212.47	212.13	211.3	212.67	210.9	210.94	210.91	211.01	210.99	210.89	212.06	211.26	212.75	210.42	210.92	211.88	212.22	211.25	211.39	211.96	211.08	211.96	211.69	211.85	212.37	212.24	211.2	212.54	212.73	212.2	212.31	211.99	210.36	212.11	213.12	211.52	210.62	211.43	211.82	211.33	211.41	209.66
212.86	213.09	213.48	214.89	213.36	213.1	214.17	214.27	213.76	214.51	214.2	214.97	214.47	214.19	214.03	214.09	214.29	213.37	212.47	212.74	212.95	213.24	211.95	214.69	213.63	214.98	214.73	213.38	213.27	213.95	212.55	213.94	214.42	213.74	213.76	213.02	212.61	212.04	213.16	213.41	216.4	213.28	214.45	212.61	214.18	212.71	213.42	213.66	213.39	214.82
208.26	210.11	207.84	207.84	208.55	209.83	208.14	208.16	209.46	208.46	208.82	210.17	208.27	207.33	208.1	209.33	209.19	210.29	209.13	209.06	208.4	210.08	209.83	207.89	207.63	208.52	210.58	209.06	208.18	208.69	207.78	209.47	207.93	209.17	208.71	209.77	209.45	208.59	209.21	208.95	209.86	208.53	207.65	208.37	208.24	208.39	209.45	209.03	207.95	208.45
202.64	202.88	204.17	203.49	203.69	202.98	200.67	204.27	203.8	203.46	204.24	204.16	202.95	203.23	204.84	202.3	204.38	202.46	203.14	204	202.34	205.94	203.2	202.69	205.12	202.08	202.1	203.6	203.62	204.39	203.25	203.91	203.67	203.41	203.63	202.57	204.51	203.87	203.2	202.99	204.23	203.25	202.53	203.77	203.68	204.6	203.1	203.96	201.96	203.92
213.52	211.65	211.82	212.13	212.6	213.1	212.84	212.9	212.12	212.21	212.49	212.75	213.55	211.37	212.34	213.75	212.55	212.37	211.98	212.55	212.14	213.3	212.72	213.76	211.98	213.03	211.38	213.1	210.7	213	214	211.4	212.24	210.61	211.91	212.71	212.29	212.41	212.81	213.35	214.38	212.82	212.35	213.05	213.66	211.37	212.48	211.29	212.88	212.32
198.98	199.95	197.4	198.44	200	200.66	198.53	199.76	198.65	199.64	198.03	199.27	198.57	200.25	200.14	198.36	197.75	199.02	197.64	197.37	199.07	196.35	197.64	200.47	198.84	198.9	197.27	198.39	199.3	200.12	197.75	197.86	199.61	198.99	198.36	198.27	197.97	198.16	196.85	198.8	197.81	198.58	199.33	198.34	197.63	198.65	198.43	196.8	198.11	198.92
209.4	208.12	209.42	209.2	208.75	207.88	209.65	208.89	210.27	209.53	207.6	208.86	207.38	209.65	208.93	209.51	208.89	207.74	207.93	207.46	209.02	207.8	208.11	208.03	209.4	209.11	208.59	205.91	208.74	208.59	205.96	208.34	209.55	209.41	208.05	207.21	208.8	209.6	209.65	210.24	208.39	208.3	209.89	206.86	209.02	210.38	208.15	208.55	208.23	208.35
212.31	212.91	213.5	213.23	210.94	213.93	212.08	213.19	212.94	213.75	212.2	212.44	212.66	212.76	211.12	212.23	214.35	213.62	212.82	212.12	211.7	213.51	212.06	211.78	213.51	213.42	210.41	212.07	212.14	211.45	213.03	212.97	211.77	212.08	213.9	212.99	212.67	212.97	212.78	213.14	212.49	212.82	211.48	213.15	212.49	211.76	212.01	212.06	212.6	212.5
205.58	206.99	204.27	205.51	206.41	205.98	205.91	205.7	205.48	208.05	206.79	206.22	205.87	204.52	205.92	206.32	206.14	204.71	204.72	204.07	206.04	204.66	203.84	205.33	206.39	205.62	204.39	205.95	206.21	204.73	204.53	205.69	204.54	205.81	205.6	206.11	203.86	206.5	204.85	205.49	205.31	204.96	206.82	206.34	205.68	206.22	205.13	205.81	205.65	205.45
204.26	204.67	203.24	201.95	205.26	202.66	201.93	204.34	203.69	202.72	203.38	204.36	204.86	204.78	203.74	204.61	202.55	202.33	205.04	203.4	202.47	202.43	200.47	205.29	204.34	203.98	203.3	203.41	203.57	204.19	204.52	203.19	204.71	203.93	203.79	203.16	204.36	203.9	202.95	205.19	202.71	204.47	202.93	203.97	204.42	203.37	203.41	204.72	203.36	203.75
207.49	206.76	208.12	208.38	207.72	206.73	207.67	206.59	206.76	208.44	207.19	205.73	207.28	208.24	208.08	208.84	207.53	208.81	207.43	208.4	208.02	207.94	208.61	207.97	206.79	207.37	208.21	206.87	207.21	206.48	206.27	208.03	209.41	207.16	207.64	206.5	207.85	209.16	207.65	208.47	207.48	206.28	208.53	207.91	207.87	208.18	207.35	208.62	208.56	207.02
201.26	201.25	198.87	199.37	199.46	198.74	198.74	198.86	199.59	199.73	199.81	199.42	198.39	198.8	199.97	199.25	200.25	200.25	200.75	199.08	200.35	200.74	198.4	197.77	200.28	198.56	200.3	200.43	199.74	199.34	198.68	200.31	199.84	200.44	200.17	199.17	199.66	199.13	198.68	198.08	198.31	199.64	198.9	200.02	199.3	200.76	199.39	199.99	201.01	201.31
201.11	199.8	200.55	199.97	200.22	200.46	199.21	201.86	200.91	200.17	199.74	200.59	199.49	200.12	199.45	200.32	201.18	200.67	200.61	199.6	200.77	199.82	200.87	201.38	199.61	199.17	199.78	199.76	200.28	201.29	199.75	201.78	199.86	200.52	200.44	200.11	200.14	200.76	201.96	199.56	200.48	199.7	201.03	200.94	200.2	199.76	200.43	200.28	200.76	200.56
208.49	208.29	209.7	206.76	207.19	209.88	209.49	207.19	208.44	206.46	208.56	207.18	208.2	206.6	208.51	207.54	208.01	207.74	208.86	206.88	205.05	207.39	207.44	209.28	208.63	209.96	208.39	206.74	206.04	206.44	206.53	207.02	207.74	206.41	207.54	208.05	208.15	205.82	209.06	206.96	209.05	209.28	207.77	207.84	206.07	209.64	207.65	208.99	208	207.17
216.08	218.39	217.73	217.62	216.93	218.43	217.11	216.18	216.77	216.85	218.64	216.76	217.18	217.83	216.81	216.48	217.51	216.78	216.95	217.43	215.34	217.35	215.58	216.4	218.16	217.69	216.71	217.05	216.95	218.77	217.31	216.65	218	217.04	216.76	218.02	216.66	218.4	217.88	216.91	216.96	216.89	217.48	217.07	217.76	217.65	214.77	216.84	216.18	216.68
202.64	204.69	204.14	203.72	204.13	203.33	204.22	204.17	203.11	204.92	203.53	204.53	204.43	203.88	203.16	204.39	204.01	204.04	204.47	203.55	202.28	202.13	203.38	205.36	203.98	204.25	202.75	203.45	205.33	204.15	203.33	204.02	203.3	205.65	202.51	203.82	203.34	203.38	205.45	202.79	203.87	204.66	202.6	204.64	205.02	203.8	204.39	203.43	203.61	203.96
213.32	213.98	212.53	215.44	213.56	212.74	214.44	213.67	215.07	213.03	213.45	213.55	213.74	213.87	215.32	214.32	213.44	212.5	214.42	213.97	212.72	214.29	212.41	212.77	213.48	216.18	212.16	213.72	211.24	213.66	212.73	213.16	214.47	212.48	214.3	212.81	213.56	213.86	212.12	213.41	212.87	214.93	212.62	214.26	212.45	214.93	215.04	213	213.92	213.93
208.95	208.59	207.38	209.27	209.55	207.75	208.95	209.8	208.26	209.43	210.53	208.86	209.91	209	208.76	209.71	209.93	207.7	209.39	208.24	208.67	210.05	209.19	209.08	207.41	210.76	209.72	207.86	207.55	208.3	209.04	210.47	208.36	209.58	208.3	208.19	208.56	206.78	208.11	208.5	211.34	209.13	207.07	208.11	208.52	208.81	210.23	209.37	208.33	208.67
199.02	200.12	197.69	199	198.68	197.44	198.9	197.13	197.87	198.7	198.94	198	199.31	197.02	198.95	199.85	198.13	199.5	198.05	197.61	197.21	198.69	196.64	199.32	198.56	198.01	198.49	197.69	200.51	197.82	198.42	197.67	198.98	198.89	197.97	197.39	199.28	198.88	198.01	197.93	197.32	199.92	200.08	198.81	197.29	197.76	199.52	198.11	198.71	197.35
203.91	203.18	201.84	203.88	204.36	204.46	204.5	202.3	203.56	205.29	204.15	202.08	203.58	202.43	203.13	204.07	201.59	203.19	202.65	203.2	203.77	202.9	204.54	203.54	203.16	204.12	202.52	204.89	203.05	202.54	201.14	203.33	202.81	204.35	203.3	204.3	204.01	203.98	203.93	203.85	204.18	202.86	205.8	203.36	202.92	204.5	204.04	203.75	203.43	203.86
207.57	208.96	207.03	207.43	209.5	209.38	207.47	209.01	208.5	208.3	208.17	207.26	208.31	206.94	209.07	207.14	207.94	207.35	206.39	208.57	208.08	207.86	207.26	206.72	207.82	208.76	208.63	207.52	207.83	208.36	207.1	207.42	207.33	206.57	207.16	207.57	208.34	208.04	206.9	206.91	208.16	207.03	207.26	207.01	208.65	206.51	206.97	208.93	207.41	207.94
209.12	206.4	207.44	207.72	208.17	207.16	208.14	208.15	208.02	208.73	207.56	208.58	207.46	206.42	207.19	208.48	208.13	207.86	207.71	207.83	207.32	206.99	207.82	207.54	207.8	207.33	208.07	207.97	207.51	207.81	206.79	208.79	208.68	207.3	207.29	207.89	207.37	207.38	208.62	207.12	207.25	209.01	207.79	206.9	208.4	208.22	208.86	208.73	207.76	208.21
205.28	203.84	204.06	204.94	204.78	204.23	205.03	204.54	205.15	205.45	204.03	204.45	203.5	204.67	206.25	204.96	203.45	205.95	205.98	205.69	205.37	205.49	204.8	204.04	204.49	204.84	204.35	205.05	205.23	205.85	205.1	204.68	203.48	206.73	204.69	204.9	203.36	205.45	203.8	205.3	205.73	204.42	204.14	205.16	206.19	206.1	205.23	203.1	205.2	204.53
207.7	208.83	207.85	208.58	208.53	207.98	207.96	207.2	207.16	207.57	208.1	208.15	209.03	207.05	207.21	205.55	208.28	208.8	208.39	207	205.04	206.36	207.22	207.03	208.21	208.19	208.02	207.6	207.15	208.25	208.56	208.83	206.94	205.45	206.82	207.96	207.29	207.4	207.42	206.97	209.35	208.53	208.92	207.87	208.05	207.1	209.23	207.72	208.86	208.56
203.44	202.01	202.92	202.55	201.51	202.48	204.34	203.04	200.51	202.96	201.17	202.56	201.98	200.28	202.14	202.34	203.22	202.67	203.71	204.14	201.9	203.6	200.72	202.22	204.08	201.9	203.62	203.62	204.24	203.39	201.84	202.51	203.78	201.8	200.97	203.09	203.66	200.56	204.16	201	202.11	201.72	203.86	202.82	203.26	202.68	202.84	201.88	202.14	202
209.01	209.01	209.04	208.23	208.14	208.09	208.68	208.62	207.81	208.94	208.91	209.12	209.22	207.17	208.34	207.83	207.5	209.58	207.15	208.3	209.55	209.59	210.18	208.31	209.15	207.62	208.52	209.55	209.99	209.97	207.63	207.9	209.59	209	209.44	208.4	209.54	209.6	207.6	208.44	209.66	210.1	208.63	208.85	211.29	208.46	209.52	208.76	211.19	208.19
203.46	206.11	205.66	205.32	204.4	204.48	203.65	206.34	204.97	205.63	204.46	204.02	205.3	203.64	204.65	204.93	205.67	203.34	204.2	204	205.45	204.12	206.13	204.78	205.41	205.12	204.87	205.09	206.08	206.65	205.38	204.37	205.35	203.37	206.18	204.31	205.28	204.74	204.16	204.95	204.98	203.91	204.89	207	204.84	206.44	207.41	204.02	204.24	205.3
208.04	207.93	208.13	208.5	209.31	206.61	208.15	209.61	208.74	208.9	207.61	207.42	208.74	209.82	209.53	207.81	209.23	209.14	208.67	209.21	209.21	208.6	209.23	208.62	208.58	207.94	208.47	209.43	207.57	208.41	207.92	209.53	209.12	208.94	207.76	209.39	208.63	208.27	209.82	208.86	208.73	209.75	208.28	209.13	209.34	207.52	208.28	208.05	207.48	210.16
218.52	216.42	217.01	217.54	215.31	218.34	217.53	216.25	218.92	217.6	217.58	217.09	217.75	216.44	217.05	217.32	216.78	217.44	217.53	216.38	217.54	217.23	216.73	216.7	216.73	218.27	216.55	216.55	217.76	215.36	215.65	217.45	217.98	218.36	215.82	217.09	217.82	217.31	217.33	216.86	216.09	216.65	217.96	217.48	217.54	217.1	217.95	216.81	217.2	217.26
206.84	205.97	205.91	206.12	206.01	206.87	207.21	206.67	205.81	205.71	206.52	205.73	205.36	205.22	207.4	206.22	206.79	205.07	205.63	206.58	205.68	206.96	207.75	206.01	204.4	206.96	206.02	207.99	204.65	206.6	206.25	204.97	206.69	205.73	206.34	207.45	206.77	205.26	206.66	206.63	206.54	208.9	205.86	206.66	204.77	204.98	207.59	205.91	205.7	207.37
209.95	209.55	208.04	209.68	207.46	208.57	208.5	207.55	209.32	207.44	210.38	208.29	208.64	209.59	207.5	208.4	209.31	209.41	207.07	208.51	207.46	210.38	206.86	208.58	209.25	209.11	208.48	208.49	209.11	208.48	209.17	209.38	208.23	208.97	209.28	209.93	207.98	209.27	210.9	207.64	208.58	207.22	209.28	208.24	208.86	209.85	208.36	208.41	208.17	208.19
216.31	217.09	217.71	219.22	216.2	217.97	216.42	218.08	217.03	217.78	217.35	217.13	216.83	217.83	218.66	217.26	217.07	217.67	216.92	216.07	217.87	217.32	216.77	216.7	215.94	216.66	216	217.07	218.2	217.21	215.34	218.18	214.9	217.8	216.78	216.96	215.88	217.37	216.2	216.45	217.17	216.15	216.01	217.91	217.09	216.73	217.89	216.41	218.99	217.03
212.15	211.24	210.5	211.61	213.29	213.03	212.74	211.51	211.71	212.51	212.06	211.96	210.75	213.64	208.92	212.16	212.88	211.43	212.4	212.58	211.54	211.84	212.78	212.97	213.19	211.02	211.59	210.33	211.7	213.75	210.44	211.01	212.55	212.51	211.37	210.47	213.17	211.12	211.82	211.21	211.31	211.39	211.07	212.27	211.23	212.5	211.66	211.12	211.92	212.12
209.62	208.85	209.14	207.91	209.22	208.27	207.88	209.84	210.67	210.06	206.86	209.03	207.9	208.06	208.81	208.39	206.77	209.97	207.51	208.44	208.83	208.48	208.76	209.1	207.51	207.7	207.21	208.95	208.33	208.54	206.97	208.97	208.44	209.26	208.95	210.09	209.15	208.87	208.43	208.04	208.63	208.63	209.59	209.29	207.12	209.92	207.13	207.78	209.86	207.5
211.93	210.25	209.57	209.3	209.48	210.18	210.24	209.2	209.96	209.26	210.32	210.59	209.54	209.89	210.46	209.87	209.75	209.22	209.12	210.77	209.38	209.01	209.23	209.86	209.56	209.93	208.4	208.75	210.59	212.04	209.11	209.08	209.79	209.78	209.41	208.48	209.98	208.28	210.7	209.65	209.12	209.89	210.26	209.65	210.78	209.76	208.42	206.59	208.28	207.75
208.07	208.11	207.76	207.13	208.22	208.86	208.69	209.44	207.48	209.57	208.98	207.8	209.32	206.88	207.82	209.79	208.27	208.32	207.96	207.99	209	210.17	209.21	208.63	209.62	209.79	209.25	208.18	206.41	208.49	206.46	208.59	208.18	208.13	208.16	207.91	207.97	208.39	209.73	206.74	208.87	209.55	208.53	208.96	208.19	207.76	209.48	209.6	209.49	208.52
209.08	208.66	207.42	208.79	208.48	208.39	208.95	207.53	208.79	208.51	207.71	209.69	208.31	208.28	209.07	207.76	207.22	210.07	209.51	208.74	206.89	208.96	208.89	208	209.5	207.42	207.26	209.36	210.48	208.22	209.84	208.4	209.96	209.44	208.75	209	207.71	209.72	207.76	208.72	207.68	210.05	208.16	209.43	208.84	208.69	210.57	208.22	207.46	208.57
205.19	202.65	202.23	204.88	204.83	202.55	203.5	204.19	202.77	202.31	201.25	204.34	204.08	203.15	203.64	202.29	202.71	203.59	204.58	201.62	200.93	203.19	203.15	203.73	203.92	201.58	202.89	204.25	202.9	201.71	203.65	202.19	205.13	202.89	204.96	202.03	202.9	203.81	203.59	203.2	203.76	204.08	200.79	202.9	205.51	203.81	202.13	204.67	202.34	202.51
203.7	202.21	202.1	202.21	204.85	203.74	202.62	201.11	203.16	204.52	203.42	203.11	204.29	204.49	203.32	202.31	203.79	203.34	202.98	202.85	203.51	202.71	201.86	204.88	203.36	204.6	201.61	203.52	204.17	204.08	203	203.69	201.57	204.15	204.9	202.62	201.82	202.38	202.92	202.51	203.68	205.82	202.8	203.05	203.35	203.55	203.1	202.68	203.61	202.48
199.47	200.57	199.7	200.32	199.18	200.01	200.38	201.14	200	199.94	198.96	200.26	199.44	201.27	199.3	199.08	200.16	199.4	199.04	199.27	200.62	199.87	199.3	200.11	200.72	199.35	200.56	201.11	200.28	199.43	199.81	200.87	201.42	200.5	199.4	198.53	201.32	200.09	200.35	199.17	198.95	200.64	199.7	199.41	199.1	200.99	200.4	200.73	200.18	199.82
203.77	204.6	205.62	204.22	203.94	203.8	204.29	205.75	204.31	203.04	204.45	203.77	202.41	202.51	204.18	202.67	202.41	203.68	203.68	202.62	204.64	203.35	204.11	204.13	203.07	203.58	204.47	203.99	203.11	203.31	204.38	205.19	202.92	203.87	204.98	203.37	203.7	204.43	203.06	202.75	205.16	202.34	205.57	202.68	204.11	202.5	203.7	204.64	203.69	204.64
200.2	200.25	199.98	202.51	200.76	200.57	199.98	202.48	200.54	202.08	200.82	200.82	200.03	201.55	200.21	199.57	200.99	200.65	201.87	201.2	202.02	201.75	200.69	201.87	200.8	200.43	199.92	200.97	200.42	199.88	201.34	200.32	199.9	201.32	199.35	199.24	200.98	199.43	199.04	199.8	200.12	200.27	201.64	198.99	200.85	201.02	200.75	199.12	200.17	200.57
201.35	200.06	202.49	200.36	201.38	200.12	199.47	200.17	201.88	199.65	199.57	200.17	200.59	199.7	201.21	198.87	199.98	201.13	200.36	200.17	200.38	201.63	199.71	200.82	201.91	199.97	200.49	200.65	200.63	198.62	202.26	202.71	200.09	200.44	201.44	201.7	200.17	201.93	200.8	198.18	200.14	199.58	199.66	199.92	198.83	199.88	198.42	199.79	200.72	200.21
210.86	212.55	212.84	211.99	212.61	212.83	212.45	211.7	213.9	212.8	212.98	211.9	211.14	213.33	212.74	213.53	212.93	213.03	212.26	211.39	211.35	213.92	212.24	212.04	212.87	212.48	211.93	211.59	212.23	212.72	211.35	213.61	212.6	212.17	212.53	213.57	212.85	212.23	211.8	212.01	215.09	211.03	211.94	212.26	213.19	212.31	212.86	212.23	212.91	211.05
203.41	203.35	202.28	203.23	203.93	204.14	202.65	203.7	202.71	204.15	203	204.71	204.44	202.6	203.55	204.09	203.9	203.73	203.73	205.09	204.59	203.53	204.93	202.47	204.9	204.21	204.59	204.19	202.52	202.72	203.53	202.93	203.32	203.44	201.29	203.2	204.28	204.29	202.54	204.87	202.39	203.35	204.35	203.41	205.2	202.93	203.74	204.84	204.43	203.13
206.65	207.4	206.53	207.28	206.93	206.8	209.06	207.95	208.75	206.94	208.28	207.78	208.09	208.43	207.3	207.55	207.85	209.06	206.89	206.57	207.21	208.22	207.67	206.45	206.38	207.45	207.71	207.82	209.24	208.06	207.45	206.33	207.86	208	207.6	209.67	209.95	207.99	207.58	207.45	206.84	206.43	208.09	208.65	206.88	208.39	207.12	206.46	206.19	208.13
208.87	206.7	208.82	208.73	207.52	207.99	208.72	208.31	207.68	209.54	209.08	208.97	206.87	207.63	207.65	208.67	207.7	207.64	209.11	208.5	207.3	207.19	208.86	207.38	208.17	208.35	209.45	206.74	209.13	207.58	207.64	208.39	206.76	205.71	208.35	209.09	208.52	209.39	207.9	206.73	207.55	209.34	208.32	208.94	207.48	208.15	208.97	209.43	209.11	207.76
200.97	201.57	201.32	200.97	202.99	201.97	203.8	201.12	201.93	201.85	201.56	200.75	201.69	202.32	203.28	202.2	201.98	203.98	201.48	202.01	202.31	202.02	201.15	202.38	201.77	201.53	201.96	201.39	203.03	203.45	202.99	202.65	201.35	202.48	202.64	201.72	201.69	202.8	202.73	202.68	202.6	202.93	202.66	202.42	201.81	200.71	201.72	202.1	201.94	202.13
200.36	201.33	200.67	201.29	202.43	201.88	201.05	201.89	199.81	200.64	200.52	203.57	201.86	200.34	203.44	201.54	203.02	200.87	202.38	201.1	202.1	202.62	200.45	200.51	198.5	200.18	200.43	200.49	201.6	201.96	200.04	200.83	201.36	201.18	202.81	200.49	201	202.37	200.9	201.53	200.51	199.68	198.74	201.71	200.58	200.53	201.43	200.31	199.64	200.65
204.72	204.4	202.53	204.81	203.17	203.58	204.1	204.25	205.66	205.27	204.13	205.61	202.72	203.76	203.8	204.08	204.29	204.66	203.39	203.68	203.08	204.24	204.99	205.65	204.16	202.13	205.16	205.15	204.75	205.9	203.12	203.81	203.41	204.21	203.27	203.57	204.18	202.9	203.46	204.04	202.82	204.44	203.5	204.2	204.73	204.62	204.64	204.78	203.88	203.57
207.79	208.05	207.85	208.08	209.74	208.32	207.39	207.83	209.05	209.11	209.17	208.47	208.43	208.75	209.28	206.78	208.73	209.25	206.78	209.31	208.22	209.11	209.09	208	209.33	207.97	209.17	207.59	206.66	207.74	208.77	209.15	209.04	208.36	208.58	209.13	207.96	209.14	208.25	208.21	208.35	208.46	207.25	207.13	209.1	207.61	209.22	208.41	210.02	208.93
197.97	199.56	200.46	199.02	199.07	199.54	201.68	198.89	199.41	199.61	199.91	198.19	199.2	200.3	200.12	198.6	199.42	199.79	199.37	199.62	198.53	198.05	199.9	198.78	200.42	197.87	199.31	199.27	200.11	199.86	201.27	199.58	199.19	198.69	201.17	197.78	199.61	199.09	198.87	200.05	200.22	198.82	200.36	198.85	199.61	199.74	199.67	201.1	198.82	200.78
199.88	200.35	202.51	201.65	201.5	200.61	202.06	201.05	202.28	199.17	201.02	201.54	202.19	202.21	201.68	202.76	200.42	200.89	202.54	200.6	200.79	202.13	200.33	202.1	202.34	200.63	200.86	200.8	201.84	201.17	199.13	202.03	201.61	200.35	200.22	200.72	202.3	202.24	200.91	201.93	200.6	201.68	200.43	200.69	201.3	200.87	200.62	200.86	202.75	200.98
198.45	197.9	199.07	197.71	198.28	197.79	197.09	198.09	197.37	198.82	200.02	197.86	197.07	198.57	198.31	197.55	196.97	198.91	197.94	198.91	199.01	199.05	198.36	196.7	197.81	197.95	198.46	199.17	198.07	198.93	196.77	198.28	197.25	197.65	197.36	198.32	197.62	196.98	199.25	199.66	199.46	197.49	198.29	199.36	197.48	197.2	197.69	196.69	198.18	197.71
208.83	206.21	207.13	208.51	207.35	207.86	208.56	206.98	209.46	209.49	208.36	208.77	206.85	206.63	206.81	208.36	207.4	206.74	206.71	208.15	209.36	207.69	209.07	209.79	206.61	206.58	207.14	206.18	207.47	208.05	207.7	210.32	207.98	205.73	208.01	208.04	207.77	207.75	207	207.02	208.43	207.64	208.32	207.38	207.68	207.47	208.87	208.33	207.24	207.88
207.77	206.19	208.51	208.35	207.3	207.77	208.21	207.88	208.93	207.41	207.12	207.95	206.73	206.99	206.8	207.35	207.95	207.85	208.05	208.27	207.53	206.83	207.99	208.36	208.25	207.43	208.45	207.02	207.44	206.47	206.43	207.88	207.72	208.93	207.21	207.51	207.46	209.15	208.59	208.26	207.46	207.74	208.67	207.79	207.79	207.28	209.55	209.21	206.04	207.73
211.56	211.95	212.77	212.2	212.14	213.46	209.93	212.6	212.41	211	212.07	210.65	209.59	212.4	211.96	211.78	211.63	211.63	211.58	211.17	212.89	211.57	211.44	212.04	210.4	211.97	211.85	210.03	212.71	212.39	211.21	212.33	210.5	212.35	213.15	212.61	211.14	210.64	212.09	212.08	211.82	211.03	211.18	212.55	210.63	212.71	211.43	211.12	212.28	213.29
212.51	210.37	209.76	211.7	212.65	211.98	210.97	211	213.29	212.09	212.04	211.07	211.17	211.48	211.94	211	213.22	212.01	210.92	212.02	211.79	212.14	211.85	212.36	211.76	212.47	212.26	212.1	212.44	211	212.13	211.86	212.67	212.58	211.92	211.17	212.15	210.78	210.48	211.86	210.93	212.45	212.74	210.04	211.74	211.3	213.34	211.01	211.52	212.84
212.53	211.11	212.07	211.39	212.31	210.74	212.29	212.66	210.07	211.28	209.75	211.58	210.15	212.51	211.1	213.28	211.24	211.24	210.82	211.16	210.52	211.67	211.27	211.7	211.91	212.2	211.02	211.24	210.81	211.01	213.41	212.31	212.66	211.37	210.86	210.58	211.81	211.63	211.63	211.4	211.76	211.61	211.13	209.44	211.98	212.33	212.77	210.74	211.95	211.51
210.85	210.54	213.33	213.68	213.13	213.24	213.07	212.35	214.03	212.17	213.19	213.07	212.89	213.45	212.81	212.67	212	212.05	211.36	211.56	213.03	212.99	211.18	211.81	211.91	212.56	213.26	213.04	211.48	212.26	213.56	212.98	213.19	210.63	212.08	214.82	212.72	213.66	212.63	213.04	212.51	213.27	212.98	212.87	211.24	211.73	212.46	211.32	212.92	211.98
212.36	212.51	212.79	211.21	212.09	210.92	210.65	211.61	209.13	213.25	209.57	210.98	211.86	211.3	213.54	210.83	211.59	212.72	211.14	212.43	211.12	210.88	211.64	213.37	213.3	211.28	211.32	211.23	211.98	212.16	211.38	211.28	210.77	211.05	212.69	213.88	211.51	210.47	211.41	210.41	210.17	212.59	211.73	212.64	212.22	213.42	211.87	211.46	212.76	210.18
206.35	205.88	205.4	207.94	206.39	208.65	206.43	206.49	206.33	207.53	206.71	205.99	206.27	205.47	205.21	206.35	208.39	206.83	204.54	205.83	207.96	206.93	206.58	207.4	206.74	206.15	206.37	206.33	206.47	209.27	205.33	205.87	205.16	206.41	206.27	206.55	207.84	208.06	205.68	205.65	205.86	204.75	206.29	206.42	205.84	205.49	205.06	206.68	205.48	204.41
212.84	211.33	211.14	211.79	210.83	211.25	213.65	211.93	212.94	211.26	212.58	210.03	211	213.07	211.41	212.1	211.94	210.94	212.48	211.57	211.8	212.2	212.62	212.18	213.35	212.95	213.18	210.64	212.34	212.6	213.06	211.06	212.04	211.9	211.18	211.72	210.9	211.34	212.47	211.57	211.06	212.04	210.99	213	212.85	211.26	211.93	212.68	213.51	212.21
198.91	199.61	198.11	199.81	200.76	199.51	200.9	198.55	199.6	200.14	201.6	199.72	199.08	200.36	199.5	200.28	199.27	200.6	200.57	199.26	200.14	199.34	199.44	199	199.64	200.36	200.38	199.9	198.4	199.61	201.29	199.88	200.3	199.62	199.2	200.56	199.54	198.56	200.91	198.43	199.56	201.07	200.73	199.03	198.07	199.04	199.03	199.6	200.66	198.57
211.87	210.42	209.74	211.89	211.64	211.36	211.87	210.85	210.91	212.34	211.76	210.35	213.04	211.71	210.99	211.17	210.01	210.81	211.38	211.27	211.14	212.69	211.56	211.94	211.27	211.41	212.56	210.43	210.96	211.53	211.85	210.63	211.7	213.13	210.94	211.12	212.12	212.19	212.52	211.8	210.57	211.11	211.48	212.66	211.61	210.86	210.65	211.41	210.41	211.51
209.22	207.71	209.17	208.43	209.21	209.07	208.16	208.48	206.75	208.57	208.35	209.17	208.94	208.03	209.17	209.6	209.01	209.23	209.15	208.65	208.52	209.21	209.2	207.61	210.48	209.93	208.77	211.03	208.94	208.07	209.19	209.53	209.94	210.16	208.8	210.57	208.17	207.54	209.58	210.28	210.11	207.75	209.05	208.87	209.81	207.99	208.72	208.62	208.12	208.71
206.92	208.17	208.04	209.11	207.6	208.72	208.02	207.46	207.51	207.75	208.09	208.72	207.61	208.11	207.84	207.58	206.94	208.08	207.02	208.17	208.62	206.64	207.28	207.7	207.97	207.36	206.62	207.25	207.78	208.89	206.11	207.63	207.92	207.38	207.59	207.77	207.99	208.77	209.35	205.93	206.29	207.81	207.52	208.15	208.43	207.17	207.08	207.29	207.21	207.13
207.93	208.29	207.32	208.39	208.23	206.46	206.31	207.66	209.34	207.86	209.07	206.46	207.35	207.02	208.39	207.86	208.33	207.86	206.06	206.97	208	207.77	206.83	208.7	206.73	209.1	207.36	208.16	206.46	206.86	208.64	207.44	208.39	206.76	207.98	206.06	205.83	208.7	207.79	208.61	207.31	207.11	207.85	207.9	206.4	207.12	206.25	208.6	206.96	208.72
208.11	207.62	207.71	206.87	208.22	207.42	206.66	207.61	207.05	208.7	208.5	206.42	208.32	206.31	207.33	206.99	206.56	207.39	209.4	207.92	207.66	208.83	207.75	208.94	208.1	208.84	207.21	209.92	207.26	209.46	208.11	207.5	206.92	208.99	207.98	207.27	209.28	206.65	207.4	207.27	206.99	206.6	206.48	207.21	208.09	207.32	207.72	207.4	207.28	207.99
196.74	194.62	195.63	195.73	195.24	195.79	193.1	192.91	194.21	194.54	195.66	195.38	194.82	194.06	194.35	196.94	193.58	197.47	196.92	194.83	193.88	196.51	194.68	195.47	193.07	195.01	196.45	194.42	194.89	194.15	193.81	196.51	194.04	196.01	194.5	194.11	195.34	196.23	194.77	195.84	195.6	192.2	195.61	193.75	194.03	197.16	193.17	195.53	194.5	195
209.48	209.32	208.87	208.41	209.94	208.64	208.4	211.64	209.65	207.79	209.19	210.23	210.16	208.95	211.51	209.97	208.64	210.03	209.59	210.48	209.62	210.06	209.16	209.2	210.68	209.33	209.75	208.72	209.14	210.96	209.2	208.77	209.77	210.14	208.62	211.7	210.97	208.91	208.06	208.22	209.97	209.94	209.32	211.28	209.69	209.16	209.25	210.18	208.92	209.29
209.12	210.6	209.74	209.18	210.29	209.65	211.38	209.19	208.7	208.76	209.95	209.85	210.77	208.9	210.01	211.09	209.85	208.55	210.84	208.89	210.58	209.88	210.21	210.34	210.21	210.39	210.26	209.76	208.8	208.51	209.85	209.69	209.72	208.96	208.69	208.61	209.45	210.55	210.12	210	209.64	210.07	209.54	212.01	209.9	211.22	211.03	208.17	209.88	209.07
208.02	209.81	208.22	209.89	210.09	209.89	210.66	210.63	209.17	210.62	207.74	210.55	208.47	207.61	209.14	208.29	209.34	210	209.24	209.98	209.72	209.13	208.98	208.69	210.32	209.41	208.94	208.92	208.73	209.88	208.77	207.75	208.14	209.8	209.61	210.63	209.36	209.17	209.54	210.07	208.34	208.51	209.89	208.89	209.45	210.95	209.12	208.9	208.86	209.81
211.55	211.62	211.21	211.61	211.65	212.42	213.15	212.48	212.54	212.4	211.55	212.33	211.96	211.61	212.4	213.19	212.46	212.23	212.47	212.16	212.59	211.95	211.45	211.54	212.86	211.47	213.04	210.66	214.51	212.46	210.77	212.04	211.63	211.72	214.32	211.41	213.09	211.9	213.24	212.99	212.63	213.12	211.28	212.64	212.79	215.06	213.75	212	213.36	212.52
215.72	217.06	215.16	217.25	216.47	217.62	217.18	216.8	218.53	216.66	218.03	217.27	216.3	218.83	216.72	218.82	216.27	215.36	216.91	217.94	217.96	216.56	218.9	216.22	217.32	214.3	217.19	218.02	218.3	217.24	218.38	217.2	217.07	216.68	217.94	217.68	216.28	216.04	217.28	217.03	216.18	217.17	217.16	216.72	216.73	216.21	217.29	218.77	216.44	218.31
213.72	213	213.07	213.18	211.83	213.89	214.01	213.05	212.93	213.24	212.59	213.22	212.54	212.96	212.9	213.59	211.82	213.26	212.69	214.33	213.16	215.04	212.38	214.23	211.28	214.02	213.68	211.91	212.48	211.72	213.1	210.89	213.01	213.41	213.86	212.92	213.54	212.79	213.14	213.4	212.98	213.03	211.51	212.38	214.97	213.19	211.39	213.73	212.27	212.98
202.81	203.38	203.62	204.18	204.22	202.63	202.69	201.95	203.32	201.47	202.13	203.74	203.43	203.07	202.6	204.03	201.72	204.08	203.72	202.71	202.6	202.06	202.33	204.07	203.8	203.58	202.16	204.23	203.15	203.47	202.49	204.04	202.51	203.87	202.97	203.18	202.02	202.66	204	204.03	203.89	202.7	202.44	204.29	204.07	203.81	204.8	204.52	202.88	203.62
218.8	218.84	218.17	215.43	219.34	217.65	217.32	217.55	217.76	218.9	217.56	218.13	218.7	218.3	218.02	218.2	217.22	217.21	216.03	217.2	216.24	216.4	217.99	220.04	216.62	216.56	218.02	217.56	217.61	218.67	216.99	217.75	217.88	218.26	218.46	216.5	218.57	218.25	219.31	218.85	217.43	218.02	218.36	219.58	216.31	218.68	217.86	217.36	218.15	217.01
202.72	202.89	204.33	202.62	202.17	203.62	204.08	203.49	204.36	204.19	202.02	204.12	202.67	203.25	203.11	203.55	203.81	204.49	203.48	203.83	201.86	204.01	202.7	203.69	202.6	205.9	202.52	201.22	203.23	202.65	202.81	203.47	203.18	202.17	202.46	201.04	203.69	203.18	203.01	204.85	202.86	204.56	202.14	203.46	204.95	203.5	202.42	203.09	203.68	202.6
207.85	209.02	208.1	210.44	208.63	209.93	208.92	207.76	206.88	208.8	208.7	208.04	208.06	209.2	208.38	208.79	207.3	208.8	208.06	210.54	209.68	208.27	208.75	208.72	208.72	207.77	209.66	209.12	208.63	208.56	207.58	209.48	209.78	209.03	209.28	208.53	208.95	209.1	209.31	208.34	209.17	208.59	209.25	207.93	209.38	209.13	207.88	208.98	209.94	208.75
203.75	201.86	203.55	204.11	202.88	203.48	203.36	203.87	202.11	203.82	203.39	203.85	203.48	204	202.76	202.81	203.36	203.23	202.56	204.34	203	203.6	203.13	203.93	203.54	204.29	204.09	203	203.13	201.6	201.99	202.83	203.34	203.82	203.04	204.45	203.69	202.76	203.49	203.95	203.96	203.35	202.81	203.23	203.91	202.46	201.3	202.79	202.09	202.54
198.76	200.35	199.2	199.91	199.21	199.45	200.72	199.67	199.65	199.06	199.08	198.73	199.33	199.49	200.03	200.53	198.45	197.85	201.7	199.89	200.22	199.77	198.09	198.66	200.33	199.65	199.76	200.8	201.14	199.54	199.92	200.28	199.63	200.94	199.95	199.34	199.4	199.4	200.85	200.73	198.75	198.72	200.62	200.18	198.68	199.57	200.11	199.45	198.73	199.19
208.82	208.53	208.98	209.68	208.51	209.41	211.07	207.76	209.87	209.53	208.89	206.86	207.99	210.34	207.52	209.24	207.62	208.01	207.38	208.18	208.85	207.96	208.61	208.01	210.82	209.26	210.48	209.25	208.61	209.4	209.15	209.74	209	209.3	209.86	209.24	208.75	207.64	208.25	208.88	208.31	207.43	209.83	208.15	208.73	207.79	208.41	208.76	209.48	209.81
212.23	211.64	212.18	211.81	212.12	211.25	212.38	210.99	210.97	211.63	211.86	210.17	211.69	210.13	211.16	212.12	210.18	212.18	210.95	212.63	212.26	210.13	212.88	212	210.87	211.88	210.13	211.41	209.88	211.46	211.58	211.1	211.88	211.69	211.35	212.71	211.11	210.56	210.87	212.11	211.49	211.75	210.91	212.96	212.7	212.93	211.18	213.29	211.82	212.27
205.77	203.74	203.22	205.38	203.31	203.76	203.69	204.58	204.15	203.51	204.78	204.01	204.31	204.04	203.37	203.34	203.1	203.68	205.13	204.22	205.45	202.33	202.87	203.49	202.73	204.58	202.67	202.88	205.44	204.45	203.2	204.13	204.02	203.81	204.13	202.19	204.39	204.27	201.78	203.96	203.22	203.34	204.63	202.85	202.77	204.97	203.46	203.54	204.22	203.31
202.88	200.79	202.81	203.33	202.88	202.25	201.24	202.26	201.22	203.83	202.1	202.66	202.43	202.46	202.39	203.4	203.11	203.6	204.1	203.25	202.38	201.67	204.64	203.04	202.42	202.26	203.65	202.21	201.62	203.15	203.93	202.16	200.67	203.07	202.36	202.48	202.37	203.19	201.83	203.23	203.35	202.52	201.33	203.44	202.76	203.56	204.15	203.14	201.65	203.25
205.65	206.93	206.08	206.68	205.63	206.08	206.24	205.95	205.92	206.54	206.97	207.59	204.97	205.48	205.45	205.91	205.58	205	207.62	206.48	207.33	207.26	205.17	207.1	206.39	207.25	206.45	206.1	206.47	206.89	206.53	205.37	205.3	208.02	205.32	205.08	207.16	205.4	206.09	206.8	207.14	205.84	205.72	206.26	206.65	207.02	207.28	207.1	204.96	206.08
205.17	203.77	204.69	203.75	203.62	202.13	204.13	204	203.79	203.16	202.49	203.16	203.12	204.24	202.85	204.47	202.9	202.89	204.63	203.67	205.17	204.2	203.3	204.55	203.34	204.47	205.37	203.59	204.52	203.25	205.16	204.11	205.26	204.55	203.49	203.49	204.53	204.97	204.53	204	204.01	204.68	204.32	202.19	203.72	204.59	203.09	204.04	203.86	204.63
207.43	208.12	207.63	207.49	208.02	207.78	207.6	207.34	207.91	207.91	208.02	208.35	208.03	207.37	207.53	206.66	206.35	208.19	206.32	207.34	207.37	206.42	206.4	207.95	208.68	208.02	206.36	208.46	207.16	205.73	206.7	208.02	207.52	206.47	208.62	205.97	206.89	207.66	207.32	207.57	209.12	207.49	208.32	208.03	207.65	207.03	207.08	207.84	207.68	208.96
205.7	203.26	202.82	203.12	203.23	203.33	203.52	203.98	204.97	205.32	203.57	202.96	204.43	204.79	203.87	205.35	204.09	204.16	204.94	204	204.43	203.24	203.88	204	205.06	203.56	204.13	204.45	202.68	203.98	203.54	204.09	203.88	204.33	203.99	204.48	203.16	205.77	204.72	202.51	203.47	203.88	201.97	204.14	204.34	204.31	202.79	203.37	203.59	204.71
206	205.89	203.47	206.03	205.18	204.22	203.71	204.35	207.05	203.7	204	204.3	204.86	205.37	205.41	203.96	205.63	205.91	204.02	205.76	202.82	204.4	205.75	205.06	205.9	204.66	206.13	204.77	204.63	205.34	204.15	205.97	204.44	204.74	205.54	204.28	204.79	204.5	204.11	206.43	204.73	204.85	204.77	204.15	204.05	205.08	206.59	204.62	203.47	204.79
209.06	207.9	207.92	208.93	208.12	209.53	208.6	208.64	209.04	209.99	208.76	207.65	207.63	208.06	207.87	209.19	207.73	207.8	207.5	209.86	208.5	210.48	208.19	209.29	208.37	208.81	208.22	207.73	208.19	210.05	209.45	209.2	208.34	208.31	207.9	208.55	208.74	207.25	208.15	208.45	209.44	208.67	209.29	209.38	209.06	209.15	209.72	207.5	210.03	208.37
212.17	211.93	212.89	212.95	213.08	211.85	211.13	210.97	212.72	212.36	212.23	213.02	213.39	213.14	212.15	210.75	212.88	211.82	211.71	211.42	213.07	211.53	211.73	212.85	213.84	212.77	212.31	212.69	211.79	212.76	212.19	212.87	212.67	212.98	213.27	210.66	211.73	211.36	212.55	212.49	212.84	213.33	211.41	212.69	212.92	212.49	211.44	211.73	211.66	214.39
205.03	206.65	204.69	207.21	204.82	206.2	207.51	208.85	206.91	205.66	206.68	205.87	206.97	207.41	207.68	207.7	207.54	207.59	205.17	206.03	206.99	207.55	205.53	205.3	206.46	206.18	207.19	205.92	207.48	205.96	207.75	206.69	206.69	205.01	206.45	205.26	205.44	206.16	206.93	205.6	205.2	206.49	204.5	206.67	207.67	207.5	206.89	206.89	206.95	208.61
218.26	215.58	217.04	218.18	218.83	218.15	217.86	216.82	217.4	218.38	218.36	217.42	216.85	217.09	219.19	218.77	217.13	217.17	216.73	217.91	218.06	216.82	218.41	217.48	217.97	217.32	217.96	217.39	217.63	218.01	217.8	217.62	216.41	217.8	217.71	219.59	217.36	217.53	217.23	217.74	217.75	219.51	217.46	217.46	217	218.03	218.28	218.13	218.54	216.92
203.23	205.1	202.58	204.85	203.18	202.03	202.82	202.84	203.32	201.91	205.54	205.62	203.04	202.65	204	204.03	204.36	202.61	202.28	203.13	205.27	203	203.4	202.57	203.64	202.87	203.77	202.93	204.64	204.8	203.48	203.33	203.31	202.21	203.78	204.21	202.76	203.01	203.49	203.99	202.14	203.78	202.57	202.98	203.05	203.86	203.43	202.86	203.46	202.28
204.22	204.57	205.22	203.24	202.88	202.92	205.52	203.12	203.2	204.32	204.8	202.77	202.74	205.63	204.54	205.85	203.33	202.87	204.45	204.8	204.79	203.65	204.48	204.51	204.23	205.42	202.87	204.03	205.25	203.36	203.82	202.57	204.04	204.25	204.47	203.68	203.63	205.24	203.3	203.84	203.1	204.59	202.84	203.68	204.05	205.76	205.79	204.41	203.45	202.65
211.84	211.19	211.05	211.38	211.36	211.72	211.9	209.86	211.04	211.08	211.93	211.99	211.9	210.18	210.36	212.27	210.85	212.27	211.15	212.12	213.47	210.88	210.76	210.68	211.34	210.64	212.38	211.77	210.68	210.78	210.43	210.63	211.29	211.47	212.16	211.16	210.22	213.23	212.32	210.38	213.13	212.16	212.1	211.36	213.05	211.09	210.84	212.24	212.18	211.54
211.79	211.13	211.63	211.53	212.34	212.1	212.33	212.72	210.69	211.86	212.87	212.83	212.57	213.62	211.64	211.82	211.13	213.86	210.47	213.77	215.1	212.5	212.53	212.76	214.05	210.81	212.97	211.92	211.66	212.74	214.16	211.97	212.22	213.61	214.28	211.88	213.94	212.99	213.02	210.01	212.95	212.02	213.03	212.13	211.42	212.03	212.28	212.15	214.02	213.14
203.82	204.14	203.13	203.83	203.36	203.2	204.02	203.73	204.34	202.94	203.3	205.29	203.68	204.54	204.67	202.26	204.28	203.03	204.74	204.25	202.58	201.54	203.48	202.48	204.46	203.77	203.37	203.68	203.68	202.66	203.42	204.84	203.61	203.79	204.04	202.84	204.34	204.72	202.81	203.84	203.54	203.77	203.77	204.92	204.08	204.63	203.64	204.24	204.1	203.8
213.75	212.89	212.37	212.2	212.97	212.86	211.71	212.5	211.28	211.98	212.43	213.44	210.92	214.44	212.75	212.02	212.87	212.67	212.82	212.19	212.28	212.27	213.52	212.6	212.61	212.24	213.58	212.34	211.98	212.75	212.42	211.01	212.06	212.11	211.61	213.9	212.15	213.84	213.6	213.08	212.55	212.71	211.35	213.39	212.09	211.01	211.67	212.95	210.92	211.88
215.67	214.33	213.66	212.24	212.49	213.64	214.12	213.44	213.51	213.04	214.4	214.91	214.94	213.2	213.84	214.52	214.94	215.24	214.21	213.09	212.94	214.01	212.78	214.11	214.11	214.82	213.32	213	213.21	214.88	215.13	214.17	212.1	214.03	214.33	213.67	213.91	214.15	213.06	214.25	213.7	213.64	213.57	213.28	212.75	213.63	213.51	213.76	214.76	213.48
207.33	209.6	207.2	210.06	206.95	208.42	208.57	206.09	208.32	207.68	208.8	209.14	208.11	207.6	207.98	209.69	208.65	206.67	207.25	208.43	207.88	208.63	208.96	207	207.62	208.04	206.83	207.72	207.79	207.04	209.31	208.4	207.95	206.95	209.31	207.47	208.41	208.43	208.72	210.11	209.11	208.09	207.55	207.76	208.93	207.72	206.79	207.61	208.64	206.78
208.74	209.09	210.46	207.92	208.95	209.52	209.85	208.48	209.26	208.01	206.82	209.4	209.89	208.44	207.2	209.26	208.67	208.42	207.83	209.2	207.45	207.8	210.06	209.35	209.14	209.08	209.37	208.06	208.85	208.85	208.92	208.11	206.23	211.16	209.51	210.22	207.38	210.63	208.15	208.42	209.77	208.44	208.69	205.94	206.8	207.15	208.15	208.23	209.67	207.91
216.49	218.54	217.16	215.72	217.91	217.19	217.99	216.48	216.08	216.46	217.54	216.8	217.22	215.67	217.25	216.79	216.68	216.59	217.42	217.74	216.49	217.54	215.55	217.47	216.98	214.84	215.21	216.55	217.35	214.89	216.92	215.91	215.63	215.84	217.57	217.86	219.91	216.08	216.48	216.87	217.93	216.72	217.54	216.88	216.72	216.24	217.15	216.11	217.24	216.82
198.56	199.72	199	200.57	199.38	199.8	199.82	199.84	200.39	200.12	199.46	199.69	199.43	200.49	199.84	199.34	198.89	199.07	201.5	199.9	198.08	200.54	199.52	199.74	198.65	200.37	200.41	200.11	200.17	200.61	199.69	199.97	200.22	198.88	199	200.67	199.52	199.22	199.18	200.87	198.78	199.29	199.93	199.3	197.96	200.3	200.52	198.35	200.24	199.36
207.88	209.31	207.01	207.89	208.82	209.43	208.66	208.03	211.06	207.66	207.61	208.32	209.46	209.18	209.95	210.99	210.05	208.33	208.99	210.37	209.71	207.56	208.38	209.05	208.07	208.14	208.53	208.7	208.9	208.37	209.66	209.39	209.03	207.49	207.15	209.58	208.7	207.35	208.17	208.36	209.48	208.06	209.64	209.74	208.74	208.6	208.12	208.2	209.13	208.05
205.17	203.89	205.65	203.88	204.96	202.51	204.06	203.95	204.6	203.67	204.4	204.16	205.08	205.66	203.97	204.48	204.34	205.97	203.35	205.59	205.16	204.81	205.13	203.89	204.85	203.89	205.33	205.41	205.04	204.78	202.86	204.84	205.22	206.08	205.34	204.3	206.36	206.39	203.79	205.07	204.48	205.83	203.16	203.41	203.52	204.8	203.53	206.43	206.98	206.49
212.57	214.85	213.67	214.18	212.39	212.39	213.92	214.75	214.22	213.97	212.55	213.89	213.59	214.93	214.25	213.59	214.16	212.82	213.84	213.04	214.77	214.13	215	214.07	214.41	212.91	212.86	212.8	213.93	214.08	213.85	213.8	215.05	215.08	212.93	213.15	211.98	213.79	212.91	213.83	214.37	213.72	212.72	212.7	214.52	213.79	212.64	212.73	214.05	213.01
208.84	209.81	208.96	209.9	210.39	209.03	208	209.65	209.22	209.96	209.47	210.64	209.04	208.21	210.05	210.07	210.08	211.63	209.21	210.93	210.39	210.83	209.15	207.37	208.89	209.15	209.52	208.57	210.05	211.25	209.68	208.56	208.46	209.27	210.19	208.29	209.92	207.86	209.83	208.85	209.5	209.12	209.47	210.04	209.57	209.58	209.87	209.55	208.63	210.26
209.22	209.92	210.33	208.56	210.09	208.87	208.33	209.44	208.72	209.19	208.52	209.61	209.55	208.9	209.04	208.12	209.47	209.8	209.21	207.4	209.49	209.08	209.38	209.53	208.96	208.02	210.36	208.76	208.81	206.67	207.46	208.19	209.97	208.4	208.6	207.86	209.14	209.18	209.93	209.01	208.44	209.01	209.02	208.53	207.85	208.46	209.4	208.27	209.54	208.3
207.52	206.65	206.56	205.79	208.03	207.19	206.06	205.8	206.54	205.79	205.16	205.45	205.98	206.18	205.34	207.01	206.1	206.13	205.97	206.59	206.43	208.03	207	204.71	205.61	206.14	205.87	205.72	206.73	205.52	205.87	206.5	207.05	206.18	207.15	206.92	205.43	205.97	207.56	205.9	206.14	205.17	206.77	205.85	206.39	203.83	207.1	205.69	206.83	205.5
202.06	202.29	203.74	203.73	202.96	202.11	202.9	201.32	201.2	202.62	201.9	202.63	201.86	202.31	202.09	202.86	202.69	203.32	201.72	202.19	201.9	202.77	200.78	201.08	201.32	202.39	204.1	200.78	201.61	202.09	201.25	201.9	204.45	201.99	203.3	203.4	202.1	202.49	202.96	201.46	203.51	202.05	202.85	202.42	202.78	202.67	202.84	202.31	203.16	202.14
201.79	201.19	202.65	202.14	202.49	200.18	202.21	202.6	204.02	200.7	201.58	201.59	200.87	203.6	203.2	203.99	200.43	201.69	202.94	201.43	203.15	202.17	201.38	203.15	203.98	202.21	202.41	202.23	203.08	202.83	202.17	202.47	200.54	203.24	202.28	202.15	202.91	203.01	202.05	202.91	201.7	202.39	203.84	202.9	201.47	201.31	200.52	201.13	202.43	201.51
205.79	204.17	203.57	205.81	202.62	203.45	203.53	205.41	203.92	201.69	204.53	204.38	202.24	202.97	203.43	200.79	203.09	205.09	202.71	201.72	202.86	203.86	204.07	202.3	204.44	202.38	201.73	204.16	204.22	201.78	203.12	202.84	203.83	204.21	202.35	202.92	203.2	204.36	204.03	203.1	203.74	203.88	204.44	202.52	203.88	205.08	204.07	204.41	203.7	201.83
209.79	209.65	210.42	208.5	207.85	209.36	210.19	206.92	209.18	210.71	208.33	210.66	209.56	208.49	209.11	208.85	209.15	206.96	207.63	209.22	208.46	209.42	210.3	208.49	209.37	208.81	208.34	209.82	208.74	207.91	207.57	210.75	208.8	206.93	207.94	209.85	208.16	209.62	210.46	209.92	206.66	209.68	207.62	209.23	208.79	208.79	207.75	208.88	210.07	207.61
209.06	209.62	207.67	207.15	208.64	208.63	208.5	206.41	208.73	208.76	209.25	208.44	209.56	209.5	209.14	208.9	207.91	207.97	208.25	208.39	208.58	209.98	208.4	207.27	209.46	208.96	208.68	210.21	210.12	208.97	207.46	209.07	208.95	208.08	209.31	207.91	206.95	208.53	206.86	207.81	209.63	207.71	207	209.8	209.92	208.41	207.49	209.84	206.3	207.4
200.7	202.11	201.3	201.67	200.97	201.46	202.47	201.85	201.34	202.27	201.98	202.61	201.3	200.16	200.9	200.31	201.68	199.58	203.48	201.2	200.71	201.24	201.43	200.59	200.13	200.36	200.32	200.5	202.09	201.08	200.6	199.71	201.15	202.52	200.82	200.95	201.68	199.61	202.33	200.81	200.88	200.37	202.08	199.4	201.63	200.9	200.37	201.88	199.82	201.52
203.93	202.55	203.01	203.84	203.63	203.2	201.62	204.79	204.02	203.11	204.01	205.01	204.75	203.04	204.32	203.79	203.39	204.65	204.71	203.14	204.1	205.13	203.19	204.57	204.12	205.11	202.56	203.31	203.81	205.38	203.82	204.95	204.83	204.93	203.67	203.68	205.26	202.75	204.58	203.21	203.39	203.4	204.87	205.27	203.86	203.94	202.01	202.16	203.71	205.09
203.42	202.29	204.52	204.45	201.74	203.04	203.01	202.56	202.99	202.2	203.85	204.51	202.86	204.11	204.07	203.83	203.03	202.82	204.62	203.01	204.94	204.66	202.37	202.86	203.51	202.86	204.36	203.99	201.67	205.09	203.75	202.85	202.82	203.1	204.97	203.37	203.18	205.03	202.68	205.39	202.83	203.96	204.61	203.51	203.97	204.94	203.71	203.77	203.07	203.1
208.55	207.57	208	207.38	207.18	208.21	208.83	207.83	207.82	209.63	208.27	206.4	208.97	208.24	209.58	209.42	209.32	208.27	209.54	208.05	208.2	208.21	209.26	207.57	208.63	208.28	209.18	210.21	206.8	209.68	208.74	206.93	207.52	208.78	209.2	208.57	208.26	208.81	208.62	207.8	208.63	207.68	208	208.75	207.47	209.32	208.76	208.05	209.83	208.23
202.64	202.92	201.82	201.86	203.82	202.96	203.82	203.75	203.15	201.99	202.97	201.58	203.61	203.05	202.72	202.96	201.64	204.01	203.28	202.46	202.34	202.22	201.42	202.59	202.63	203.35	203.78	201.12	202.2	204.64	202.34	201.35	201.2	201.37	201.34	202.88	202.26	202.77	201.71	202.57	201.39	202.26	200.65	203.21	201.87	202.26	203.07	203.56	203.44	203.06
200.36	198.4	198.82	198.43	198.17	200.68	200.22	199.24	200.15	198.98	198.92	198.21	199.95	198.09	199.81	200.03	199.51	200.37	198.92	197.54	199.71	198.99	200.06	199.38	198.83	199.71	198.99	198.89	200.04	199.5	197.08	199.94	200.17	200.3	198.18	199.23	200.13	198.66	200.5	199.67	200.4	199.31	200.12	199.67	200.29	198.31	199.98	197.9	202.3	199.5
208.4	209.47	208.24	209.42	207.9	210.93	208.04	209.22	208.36	208.88	207.72	207.18	209.18	209.26	208.97	209.34	208.64	207.31	209.17	207.83	207.78	206.69	207.57	209.09	209.58	208.51	209.81	207.09	209.61	209.78	207.6	206.79	207.6	209.36	206.8	210.41	207.73	207.96	208.13	209.31	209.02	208.27	209.01	208.12	210.31	208.31	208.85	208.4	207.14	207.78
216.84	216.58	218.12	217.44	218.83	217.05	216.92	217.8	215.94	217.35	215.71	215.65	217.58	217.58	216.27	215.66	217.31	217.61	217.44	216.08	215.49	215.8	217.68	217.85	217.5	217.51	217.82	217.25	217.55	217.26	218.23	217.53	215.95	216.79	216.49	217.13	217.92	218.82	216.05	214.93	218.09	216	217.14	217.18	216.76	216.22	217.46	217.41	217.14	216.28
201.12	200.38	200.82	201.13	201.62	201.57	201.63	199.93	201.45	201.05	199.29	200.82	201.07	202.2	200.57	201.75	201.61	201.91	201.32	200.84	201.84	200.9	200.78	201.94	200.87	200.91	201.32	200.34	202.61	202.2	200.74	199.96	200.54	199.38	201.99	201.79	201.03	200.91	200.54	201.15	200.45	201.02	202.22	201.57	201.83	200.57	201.32	202.01	201.05	200.1
200.59	198.82	199.44	199.56	199.01	200.61	199.38	200.3	199.22	198.94	199.98	199.83	199.99	200.14	198.65	200.19	200.13	199.1	199.46	200.01	200.12	200.47	198.7	200.24	201.96	198.7	199.04	199.64	198.66	199.09	198.19	200.75	200.85	199.8	198.86	198.29	200.19	199.08	198.79	199.21	198.67	198.11	202.73	199.65	200.15	199.49	198.23	199.88	201.12	200.29
[truncated: 50 more rows]
[truncated: 150 more columns]
