# Supplementary material for: Genetic dissection of main and epistatic effects of QTL based on augmented triple test cross design
Source: PLoS One. 2017 Dec 14;12(12):e0189054. doi: 10.1371/journal.pone.0189054 (PMC5730204; doi:10.1371/journal.pone.0189054)
Supplement: S6 Supporting Information — (ZIP) [file pone.0189054.s006.zip › z1_1250_0.2_10.csv]

201.82	205.66	202.17	208.63	203.92	204.56	201.92	206.91	209.1	208.58	204.83	206.64	208.12	207.27	203	202.66	202.39	204.42	207.46	206.69	204.53	206.53	204.72	203.4	205.64	203.05	207.35	206.03	208.02	201.58	200.9	203.69	208.95	203.76	199.77	207.44	203.85	206.04	204.23	205.39	208.3	205.42	207.29	207.84	203.56	201	209.95	205.95	204.04	204.73
201.05	203.68	200.74	198.51	196.46	199.53	197.79	198.3	199.38	199.56	198.23	196.89	202.77	200.33	198.52	202.92	200.94	199.49	201.4	195.42	201.28	200.2	196.32	198.24	201.51	203.26	199.86	196.84	203.13	200.27	196.01	197.08	199.18	199.19	199.86	199.45	202.43	199.01	200.08	203.69	201.09	200.48	198.58	199.42	199.59	198.72	201.2	200.38	198.76	199.03
203	200.17	200.28	199.49	198.48	202.92	201.56	198.58	201.89	201.31	202.09	201.13	203.64	199.21	206.32	193.31	198.73	204.2	199.63	201.55	201.68	202.3	205.99	197.71	198.65	200.33	201.52	200.36	196.64	197.51	200.44	199.32	198.9	200.38	197.96	196.19	197.99	199.49	201.23	197.28	199.62	199.62	200.93	200.55	199.23	203.05	195.87	200.61	198.21	198.1
212.79	213.38	211.22	208.71	209.23	208.18	215.18	211.19	213.11	214.94	209.07	209.14	210.71	209.44	213.06	210.57	213.93	210.91	215.04	219.83	208.36	212.26	209.55	212.09	211.64	207.04	211.82	212.45	217.68	208.52	212.04	207.77	212.5	209.75	209.86	210.89	213.66	211.25	208.67	216.31	209.8	212.64	206.61	212.49	213.6	213.1	215.53	212.2	208.36	213.03
212.28	210.7	208.09	211.15	214.44	208.7	209.05	209.81	208.23	209.74	209.33	207.78	210.75	210.62	209.84	210.41	205.05	207.88	210.05	211.15	212.21	209.68	207.84	207.56	208.61	208.82	212.8	214.29	204.31	212.43	212.32	207.21	205.95	212.56	209.51	209.79	209.33	210.82	211.16	209.84	210.15	205.08	212.91	205.41	212.34	213.18	209.35	209.52	209.71	211.58
200.58	197.88	205.41	201.12	195.97	203.04	200.9	195.69	199.5	196.99	195.74	199.1	197.32	199.2	197.52	201.29	197.98	193.19	197.79	197.02	198.63	196.69	196.88	200.76	201.52	198.21	199.16	196.82	197.58	192.75	195.68	202.32	197.73	199.74	202.9	200.84	197.35	198.15	200.82	197.61	201.01	200.67	199.41	197.36	203.92	196.09	197.4	201.03	197.7	197.55
203.44	205.03	203.16	202.71	202.18	200.07	205.51	206.86	204.31	197.42	207	205.47	199.81	199.83	204.89	202.63	203.88	207.35	202.12	205.26	201.03	204.92	202.55	199.63	205.37	203.58	203.09	200.21	207.43	204.23	202.65	196.98	202.35	204.54	206.26	205.32	206.22	202.35	206.24	201.03	203.25	204.45	205.01	204.67	207.39	205.15	204.61	205.36	200.8	201.12
212.87	216.73	215.44	211.14	211.24	209.91	215.68	212.62	211.9	211.51	211.11	214.43	214.35	210.32	210.89	213.21	213.49	212.75	212.69	213.28	211.25	215.68	212.43	210.28	213.46	211.51	214.34	214.35	211.48	214.1	213.04	216.48	214.29	217.31	212.4	213.98	213.21	209.83	212.4	212.29	211.6	216.41	212.49	213.82	212.97	213.83	211.54	210.07	216.31	211.97
204.49	208.99	201.2	202.96	204.33	205.49	204.47	205.17	201.64	206.19	200.84	205.7	204.45	204.81	204.69	207.72	204.36	208.65	205.15	208.47	206.07	201.99	207.27	204.01	204.34	201.97	205.01	204.93	203.39	201.77	201.97	207.02	201.86	207.06	208.39	202.4	208.79	203.32	206.03	208.83	203.19	203.67	208.18	203.11	205.37	202.59	205.53	208.28	202.96	210.13
211.3	207.67	209.59	208.72	211.18	208.55	210.55	214.72	211.96	201.32	209.6	211.55	207.62	210.7	206.49	210.68	210.75	207.02	207.99	208.28	213.01	209.78	209.6	208.99	208.94	209.57	205.31	210.81	205.57	207.73	211.39	209.49	209.88	206.85	205.83	208	212.11	209.61	205.5	210.81	211.42	204.09	206.53	207.16	209.41	213.32	212.31	205.44	212.53	205.42
203.23	203.95	202.21	205.2	207.77	199.51	204.24	202.51	203.7	205.06	206.7	202.29	203.18	203.89	203.39	197.09	205.25	203.01	204.91	202.52	205.07	199.92	200.71	203.37	200.58	199.31	204.2	201.97	202.13	200.77	201.94	202.88	207.81	199.92	202.63	200.8	203.11	203.25	200.16	197.52	200.5	204.44	205.85	207.08	206.17	203.31	206.59	202.71	198.33	203.46
205.82	211.14	208.92	210.17	210.96	207.51	207.14	210.51	209.09	203.16	208.97	211.29	204.52	206.8	208.16	208.99	208.85	210.05	211.03	205.3	207.32	209.81	208.55	209.91	211.08	208.28	207.88	206.35	210.65	206.07	209.31	214.14	210.47	208	206.68	210.81	215.82	209.75	205.57	208.66	205.58	210.01	206.91	212.95	207.98	208.87	205.09	208.6	207.99	214.14
213.21	215.46	220.17	218.66	219.87	223.19	216.85	222.68	217.71	215.91	214.81	214.62	215.27	219.59	215.05	213.32	214.34	216.76	218.45	216.46	216.41	213.02	220.04	222.47	214.37	218.56	215.23	217.63	213.58	214.89	219.78	209.86	217.4	211.8	216.25	217.64	220.28	218.06	218.36	214.96	218.03	216.99	218.9	220.08	215.38	219.43	215.34	220.54	220.28	217.35
210.34	210.36	209.17	206.2	213.13	208.54	206.36	211.73	211.48	208.6	209.33	207.63	209.42	208.19	211.02	210.4	209.48	207.5	209.87	207.8	206.6	213.35	208.04	207.13	212.04	210.43	206.89	209.52	208.57	212.74	208.09	210.91	214.44	207.11	206.94	213.43	210.77	211.57	211.82	208.59	206.67	209.51	208.5	206.81	209.74	209.46	210.2	206.16	203.15	215.86
204.06	208.57	203.95	205.36	203.69	205.24	208.46	204.11	207.29	209.46	203.1	202.8	201.64	202.9	202.95	201.83	205.68	198.72	205.55	208.25	206.47	207.6	202.16	203.82	207.3	201.22	202.75	202.08	202.98	198.5	204.11	203.88	203.86	206.18	203.1	206.05	205.2	205.59	203.66	203.94	200.9	200.28	203.27	204.63	204.34	204.62	207.83	203.86	207.32	205.18
197.72	198.36	198.74	199.28	198.4	199.62	198.11	202.34	198.14	198.55	197.3	200.31	200.78	199.74	200.69	198.04	199.56	201.13	200.5	197.57	201.04	198.11	197.94	201.1	197.39	197.09	201.1	199.71	196.85	200.84	199.93	200.18	197	202.58	197.89	194.61	198.42	200.55	198.34	199.48	199.97	198.86	200.98	195.23	199.74	200.66	199.86	198.99	196.46	202.31
209.59	211.57	206.54	209.86	209.91	207.45	211.04	210.3	206.99	209.68	210.18	212.54	212.95	206.84	209.18	210.23	212.18	208.77	213.33	209.95	211.45	207.68	204.38	206.92	207.83	211.18	215.91	206.76	211.08	208.61	208.89	213.66	208.03	208.71	210.08	212.07	209.44	207.7	209	209.64	213.15	209.68	208.45	206.39	210.05	211.72	209.6	211.61	209.31	212.05
197.26	202.74	202.21	197.33	202.46	201.86	195.95	198.05	198.54	201.44	197.59	199.97	200.69	198.2	202.74	202.8	203.59	199.35	203.56	196.76	202.37	201.24	205.48	199.73	201.95	199.65	203.41	197.94	201.6	202.14	200.9	202.39	202.62	198.96	196.61	197.66	201.86	200.97	198.7	200.73	203.9	193.66	196.81	201.98	198.99	200.16	203	199.85	201.97	205.21
216.82	216.85	224	218.88	213.83	215.17	217.29	214.38	215.41	220.36	218.98	216.87	216.07	212.74	214.95	216.62	219.42	218.03	215.69	216.8	212.57	217.72	217.63	216.58	222.03	215.93	216.65	218.14	216.56	218.1	220.35	221.12	218.95	217.41	219.45	216.64	219.64	216.32	218.65	219.51	218.34	220.32	218.92	218.14	220.62	222.62	217.24	216.32	213.07	220.05
204.35	210.72	209.71	205.91	211.8	202.86	210.14	208.61	204.89	211.81	213.84	207.64	207.23	211.34	215.08	209.33	209.6	211.97	208.76	207.62	207.88	207.94	206.68	210.36	210.06	208.9	210.92	207.45	207.03	208.85	208.03	206.51	210.32	209.06	207.97	207.29	216.04	211.88	209.2	206.73	212.32	208.51	208.8	209.9	209.95	208.16	205.77	209.42	206.67	203.84
212.57	209.19	210.37	211.66	212.46	207.55	211.41	211.93	212.04	211.39	211.32	211.57	213.08	208.34	211.41	208.69	215.75	212.04	212.35	209.87	208.56	214.3	210.69	214.08	210.75	210.14	211.73	213.7	212.09	214.51	210.6	212.02	208.96	210.68	210.25	215.07	208.91	214.07	205.53	209.75	213.52	215.11	210.22	209.11	210.81	211.11	210.9	213.81	211.31	208.79
201.79	201.43	204.2	201.89	200.86	200.93	194.1	194.83	202.41	199.77	200.54	201.06	202.56	197.71	204.44	198.42	202.31	201.92	200.02	197.52	201.42	198.05	204.16	200.68	198.83	199.37	201.44	201.23	199.1	204.18	198.48	199.56	200.96	198.69	202.27	201.58	203.17	203.56	196.59	202.26	202.36	201.06	195.46	199.13	198.31	198.52	203.69	197.85	202.24	201.61
207.01	207.69	210.87	208.02	203.45	206.57	210.74	209.51	209.45	212.41	210.41	207.56	206.28	210.35	207.06	205.34	208.22	210.62	213.09	207.79	209.62	209.41	208.92	209.05	205.6	211.31	210.43	207.25	210.83	207.83	207.9	210.08	206.78	207.14	209.05	209.08	205.8	210.89	210.29	212.09	207.78	202.66	207.78	209.01	207.54	205.57	208.66	210.73	209.29	208.12
218.85	217.74	214.16	217.13	219.47	218.51	218.73	216.41	221.13	214.77	215.69	216.89	219.57	216.11	217.7	217.22	215.46	222.55	219.17	219.05	221.33	212.78	217.93	219.05	215.17	216.89	213.39	217.01	216.08	218.96	222.16	215.54	219	219.55	216.21	217.22	216.27	214.47	216.27	218.46	218.03	220.89	221.72	224.64	219.29	215.9	217.38	219.27	214.08	217.69
217.67	216.32	217.3	216.39	216.66	217.88	215.85	216.64	219.4	215.69	216.57	215.71	215.07	213.76	220.59	219.94	220.38	215.42	214.79	214.84	218.6	218.42	217.19	221.48	218.68	223.64	217.82	213.31	221	219.6	216.41	215.5	216.59	220.23	216.79	222.93	222.4	220.3	220.91	216.13	215.99	220.31	220.57	218.04	220.05	220.96	216.42	214.25	218.72	213.14
205.99	205.54	208.78	205.64	199.49	205.71	205.45	206.57	201.42	205.1	207.26	206.91	204.97	203.78	201.45	207.81	209.32	206.24	203.26	206.26	205.66	206.98	208.37	202.48	205.73	207.76	202.86	204.61	202.17	204.09	205.3	203.27	204.47	206.28	207.74	203.54	200.96	207.8	206.3	206.56	205.45	202.11	202.26	203.23	205.17	206.25	206.76	208.79	207.89	203.79
205.37	204.66	203.98	205.21	203.78	205.18	205.69	206.05	203.89	206.49	207.77	205.09	204.86	201.28	207.35	208.58	206.28	204.97	205.88	204.41	204.79	204.94	203.35	209.74	202.91	208.47	207.54	205.95	203.67	206.32	208.09	202.73	206.81	206.11	203.74	205.1	203.59	209.1	205.35	204.55	206.82	206.88	207.35	207.54	206.48	206.7	202.55	206.1	209.57	203.93
208.83	209.2	209.96	208.58	209.12	210.48	206.23	207.55	208.52	209.62	208.51	209.38	205.69	206.07	210.71	207.42	210.52	205.2	206.58	212.91	211.12	209.94	205.1	209.41	209.32	209.95	205.56	209.88	207.97	204.48	206.96	207.68	206.22	210.4	206.44	206.02	208.58	212.06	202.32	206.15	208.94	208.46	206.61	205.89	208.61	207.29	204.67	208.43	210.78	205.48
208.58	212.14	214.25	214.11	210.65	211.05	218.27	210.57	215.21	210.76	209.87	211.07	208.76	209.75	210.32	214.12	211.5	214.33	215.48	211.72	211.94	209.63	212.54	210.09	214.93	209.05	214.96	211.34	210.33	213.03	212.04	210.76	210.48	212.22	211.77	209.32	213.27	207.65	216.71	214.06	212.36	211.52	206.11	213.09	209.97	214.53	213.65	213.45	206.01	211.63
206.4	203.64	202.25	208.79	201.75	205.18	205.15	202.83	208.95	201.47	201.57	200.52	202.78	199.05	203	201.12	201.23	201.95	199.28	206.16	203.04	200.53	199.51	199.76	203.79	206.14	204.53	205.75	203.36	203.45	204.84	205.76	204.44	201.83	199.4	204.7	204.31	202.11	205.27	205.04	204.35	212.4	206.55	204.76	199.52	208.11	205.02	204.24	200.92	207.87
206.44	204.52	202.59	198.77	202.18	206.25	201.98	203.79	205.37	207.59	201.62	206.02	206.73	197.34	205.48	208	203.2	200.74	206.55	210.34	205.56	204.5	204.14	203.95	200.37	202.04	205.92	203.47	205.38	205.29	207.22	203.53	203.93	206.61	208.81	203.94	204.67	208.34	208.05	202.51	205.65	208.62	203.63	204.08	204.28	204.46	204.97	198.64	199.96	202.39
206.07	209.1	211.61	206.87	209.72	208.52	212.59	206.21	209.27	211.51	211.41	213.31	205.61	204.93	212.15	207.79	211.72	206.25	208.93	208.42	208.58	205.26	206.13	207.44	208.54	207.24	204.41	210.44	209.02	208.63	208.97	208.36	210.82	202.8	211.09	212.77	209.23	214.04	205.73	205.24	206.75	208.56	213.09	208	204.67	210.14	206	206.87	210.17	210.15
206	201.95	204.12	206.12	205.92	208.32	199.66	204.79	204.43	207.51	199.43	202.01	204.56	202.52	204.17	202.08	204.96	207.2	205.06	206.51	203.86	201.36	202.97	202.38	202.71	204.52	203.87	203.17	205.11	203.32	202.52	200.76	199.23	201.72	201.52	202.05	205.69	203.76	205.38	207.06	202.04	199.3	200.16	205.21	206.21	203.73	205.9	199.8	206	203.64
209.24	203.37	201.33	203.91	202.42	208.4	202.29	201.25	203.75	206.73	201.81	201.67	202.64	198.75	202.56	203.69	202.5	206.24	206.95	200.95	207.36	200.97	202.17	203.75	202.29	204.13	201.29	201.67	208.81	204.2	206.62	203.26	204.59	201.05	201.52	202.4	200.79	197.42	201.26	203.51	208.21	203.63	201.49	203.4	202.97	205.29	203.47	206.36	206.4	203.52
217.88	215.14	217.64	218.59	218.95	217.46	217.9	214.4	218.79	215.43	215.81	216.54	218.36	213.44	222.34	216.27	219.95	216.86	216.88	210.66	216.91	213.58	220.75	221.1	214.67	220.1	216.9	215.88	216.02	215.44	218.08	213.99	213.5	219.48	215.61	218.2	214.65	217.16	219.7	218.82	218.2	217.06	216.97	216.33	214.86	219.39	212.81	218.95	210.57	219.78
195.28	199.69	199.79	197.93	195.94	195.45	198.69	192.88	192.12	195.92	195	196.9	201.42	201.28	202.11	197.44	197.33	200.79	197.42	202.84	197.79	195.63	204.07	201.2	202.62	196.11	201.52	196.78	196.17	197.33	197.43	199.32	195.47	201.58	199.01	200.16	203.36	202.26	199.23	201.69	200.1	196.02	200.44	199.69	200.58	198.17	200.49	197.27	199.07	195.18
203.84	196.74	198.93	202.19	197.56	199.41	196.96	197.41	196.75	203.09	198.97	201.96	200.05	203.52	199.35	198.34	196.13	198.09	202.55	197.02	196.76	198.28	198.87	198.75	196.71	200.1	197.86	200.86	199.1	198.84	200.42	199.38	197.19	198.16	198.53	200.81	197.98	199.45	199.85	200.47	203.31	206.21	202.09	197.07	196.4	203.93	194.11	199.92	204.13	200.89
201.92	206.39	205.8	206.53	205.51	205.67	204.35	204.23	210.18	206.14	206.29	206.93	209.64	208.2	203.49	203.5	206.07	204.47	204.68	205.29	210.16	207.53	205.06	207.81	207.16	207.21	208.08	206.44	203.99	202.51	204.59	204.11	205.24	208.03	205.28	210.5	200.9	208.63	207.63	207.47	206.72	206.35	205.03	208.42	210.65	208.93	207.34	203.25	205.19	203
205.62	209.23	209.73	210.36	203.77	211.26	208.52	206.26	206.2	208.31	206.91	211.11	206.07	208.73	207.57	206.16	205.78	208.68	209.49	205.97	207.92	213.25	204.89	209.94	203.01	206.8	201.23	205.44	210.82	211.31	214.4	207.86	208.13	207.25	213.1	207.42	210.11	211.38	207.03	205	210.04	206.26	209.5	207.26	206.84	208.28	207.16	208.67	205.79	208.32
201	202.38	202.12	194.52	200.74	202.19	200.13	201.15	198.71	202.47	202.74	200.48	200.81	202.5	196.69	204.74	203.3	200.64	202.09	203.08	202.18	198.51	197.61	198.42	198.51	200.16	197.13	198.06	202.31	203.06	200.61	202.48	200.11	200.3	200.29	200.9	198.1	202.33	201.76	200.73	200.55	204.9	203.23	201.04	201.95	203.14	202.61	200.62	202.99	200.99
195.74	197.34	196.15	194.08	198.77	198.49	202.1	197.68	199.37	198.87	206.02	199.84	202.66	204.04	197.62	198.67	201.23	201.64	198.36	198.9	199.99	199.57	200.3	204.24	202.21	203.19	203.86	202.05	196.81	197.6	200.22	200.49	208.05	199.61	200.86	202.03	202.39	204.2	203.09	201.96	202.64	195.44	202.98	199.95	200.03	195.04	201.28	195.68	201.36	202.35
199.46	198.27	203.83	198.31	198.98	199.99	197.63	199.66	198.46	199.3	196.53	199.84	199.91	195.94	194.96	197.5	195.67	197.85	196.87	194.25	204.18	194	198.62	200.1	199.06	196.79	197.48	202.09	201.21	198.67	198.24	203.18	198.57	199.34	201.51	192.4	197.92	195.24	193.96	199.89	200.51	199.12	200.61	197.26	199.14	197.61	198.53	199.86	199.41	198.15
209.56	207.93	208.03	213.64	209.17	215.73	209.3	212.74	209.98	208.53	211.94	210.18	211.16	210.8	211.01	207.26	208.41	210.91	213.61	210.16	209.5	213.26	214.56	212.7	211.29	212.68	210.24	213.56	209.18	209.41	212.07	212.49	209.07	212.13	210.45	212	211.51	216.01	206.3	210.68	212.42	210.15	212.6	212.56	212.2	210.82	207.02	214.11	214.79	209.32
211.07	214.08	211.27	214.6	212.74	211.59	213	211.77	212.38	206.81	211.31	211.58	212.41	212.22	210.01	209.63	210.92	211.9	212.34	214.92	211.5	207.75	212.79	217.11	212.57	215.34	210.03	214.61	209.54	212.82	216.74	211.29	216.87	213.22	214.18	212.33	211.62	212.48	209.54	212.79	212.73	213.21	212.57	211.88	213.1	213.39	213	208.22	213.32	210.29
212.37	206.41	205.96	206.24	210.4	211	208.11	204.41	206.94	212.27	206.72	209.82	210.58	205.06	207.51	205.54	208.92	205.68	214.3	209.19	208.18	212.3	208.98	209.34	210.92	210.57	211.67	208.39	209.37	203.44	206.6	209.32	206.86	212.63	207.12	203.76	211.91	209.48	208.43	207.37	206.04	206.8	208.76	207.96	205.45	203.67	205.26	210.18	202.54	208.01
217.79	215.41	209.71	215.27	212.87	214.58	206.99	210.47	214.78	214.65	212.94	209.95	209.81	213.06	210.88	213.03	206.17	215.65	212.35	214.5	212.5	207.68	213.55	210.91	211.68	216.49	213.39	212.23	210.19	210.86	210.53	208.47	213.21	213.86	213.43	211.1	211.36	211.97	213.42	217.32	209.24	213.63	210.58	212.38	213.7	214.37	208.4	210.11	208.53	211.81
197.03	192.36	196.31	193.57	193.55	198.88	196.45	193.36	192.58	189.66	193.61	192.33	195.29	199.67	191.47	193.15	194.18	193.85	192.23	199.77	195.5	192.42	191.76	195.24	194.59	193	196.45	189.97	188.66	198.53	194.97	191.33	189.78	198.75	192.18	197.68	194.46	194.1	198.16	195.96	192.47	193.54	196.52	196.49	199.32	191.2	195.1	190.47	195.96	192.54
201.27	200.66	201.78	204.57	209.45	201.8	204.86	203.39	204.58	202.57	201.85	201.91	202.66	198.26	203.45	209.23	205.83	202.36	200.11	202.45	202.08	206.54	205.28	205.75	205.5	207.19	203.84	203.05	206.8	207.9	206.23	203.12	201.99	203.12	206.71	201.38	195.91	204.36	202.53	201.01	204.9	201.08	205.37	200	197.41	203.36	203.44	204.29	203.76	202.64
208.75	210.35	204.18	209.41	211.6	206.9	204.75	211.85	207.49	209.22	209.46	207.17	211.09	204.65	207.12	207.16	208.04	206.31	210.33	211.18	205.7	207.74	208.64	209.83	210.5	207.4	209.21	207.22	209.3	209.9	206.74	207.15	210.3	211.48	208.23	212.23	209.15	211.31	209.31	209.42	207.09	207.54	203.06	208.78	205.53	205.34	210.26	207.65	207.08	208.4
210.73	206.55	207.84	204.55	203.83	206.55	208.89	209.69	203.95	205.63	204.09	205.73	209.81	210.8	206.19	205.28	205.25	200.96	208.75	206.59	206.03	206.82	204.87	204.94	208.21	204.78	206.14	203.06	206.05	205.21	209.66	198.82	206.78	204.66	207.9	211.82	205.42	204.85	202.87	205.93	207.11	203.6	205.66	206.02	208.56	206.71	206.49	208.34	208.1	205.78
215.01	214.89	214.47	217.77	217.22	218.29	215.4	217.79	218.79	215.02	217.07	217.16	217.4	215.82	218.11	217.25	217.38	218.11	213.25	218.41	213.3	215.21	219.08	217.72	218.45	218.17	215.85	219.7	218.87	214.5	220.66	219.13	216.1	219.5	218.56	218.25	216.34	219.25	218.35	218.56	218.05	221.31	219.63	220.93	212.18	215.27	215.92	222.72	220.14	214.59
211.71	215.73	213.33	209	211.57	212.72	210.95	205.96	212.73	216.51	212.59	210.23	214.63	210.55	211.15	216.29	207.54	211.95	211.31	211.93	210.08	213.08	212.93	210.54	207.56	215.96	214.11	215.64	209.55	209.7	216.59	206.88	212.59	211.72	211.52	214.69	210.35	210.92	215.4	210.52	212.85	213.8	211.71	206.06	210	210.32	214.19	208.26	211.7	211.66
202.9	216.09	207.43	206.11	207.66	215.64	212.84	210.67	209.29	208.16	212.07	216.49	212.83	213.51	206.76	211.85	209.16	212.47	207.64	215.15	209.58	211.94	210.57	210.67	211.54	207.23	217.67	207.95	211.57	209.88	211.17	208.86	208.55	212.43	213.04	212.21	212.51	213.38	210.93	210.24	207.81	210.61	208.47	211.83	210.92	212.45	208.51	208.72	214.81	212.93
208.59	210.63	207.4	212.99	209.19	204.41	206.29	207.36	208.6	211.39	204.44	204.47	208.54	207.49	201.93	203.22	205.26	204.67	206.86	211.14	206.76	207.35	211.4	207.77	205.38	211.27	208.91	208.74	209.26	206.06	212.1	207.1	207.6	212.26	211.18	211.11	205.72	208.05	210.42	211.93	206.31	207.1	207.1	207.03	204.6	197.01	206.88	204.61	206.73	208.66
201.35	200.78	195.93	201.66	199.9	201.14	204.17	199.07	201.13	199.23	201.28	201.6	201.91	198.69	203.07	202.6	201.8	201.19	196.44	199.78	196.44	200.52	204.06	201.21	204.05	197.83	202.3	198.39	203.08	198.72	201.59	202.51	203.01	203.46	195.88	201.4	201.5	203.05	194.34	201.24	203.88	197.98	199.49	202.73	198.53	200.78	202.88	200.36	202.25	199.86
207.35	200.92	203.33	203.41	203.42	208.13	203.38	204.19	203.91	201.22	208.4	206.28	205.79	205.73	205.37	205.53	204.18	208	206.79	205.73	204.5	205.06	202.59	209.3	200.01	206.34	206.37	204.58	201.3	205.89	206.35	203.98	205.89	197.22	201.13	211.12	206.22	204.23	209.28	203.89	204.62	203.49	208.37	202.58	202.6	203.14	206.75	200.95	201.01	201.42
201.09	199.52	201.84	200.99	195.93	200.53	195.11	198.09	198.91	200.78	197.64	197.23	193.6	197.08	205.18	197.67	198.22	199.1	205.4	205.75	205.41	196.69	204.89	199.91	196.92	196.12	200.14	193.76	197.46	201.79	199.09	199.55	201.23	198.82	202.31	194.31	195.88	199.3	203.08	200.1	195.33	202.03	198.84	198.86	202.94	197.77	204.12	196.72	203.93	197.24
222.17	216.54	209.38	215.2	215.84	220.97	214.93	218.99	219.67	215.67	218	215.72	221.49	216.46	217.75	220.34	214.81	218.51	214.88	220.05	215.87	217.75	221.05	217.78	214.59	215.76	214.9	222.39	214.72	215.38	218.94	219.75	219.14	214.41	211.26	217.56	215.51	221.8	214.34	215.6	217.68	214.26	215.3	219.12	222.58	221	214.45	214.68	214.73	217.02
212.99	213.05	214.09	214.07	214.84	213.76	211.59	208.91	209.24	213.12	210.28	215.83	213.31	213.77	208.65	208.94	210.47	207.2	210.74	211.83	213.73	210.23	211.99	213.75	212.14	209.66	213.24	211.3	213.18	209.76	213.91	210.17	209.36	211.32	211.11	211.6	217.84	207.85	208.58	213.33	208.21	212.97	211.06	212.11	209.37	213.02	212.24	215.29	209.55	208.54
206.43	205.13	204.2	205.58	205.68	205.9	205.03	209.24	202.55	207.51	205.35	207.34	204.08	202.71	206.29	208.06	203.88	199.37	206.57	208.44	206.23	203.28	204.62	199.92	203.01	205.41	205.29	206.45	200.96	201.63	204.24	200.23	204.73	204.5	201.01	204.02	206.93	205.19	204.7	203.67	208.14	204.65	202.4	206.42	208.02	203.84	204.54	204.06	202.49	206.44
205.43	206.43	205.71	205.67	203.16	206.8	204.69	206.64	213.45	209.93	204.52	205.55	210.61	210.39	206.49	206.73	207.66	206.65	206.97	205.3	207.36	205.24	209.8	209.46	211.52	203.27	208.11	209.35	206.6	209.96	208.81	209	209.06	209.53	209.62	205.05	204.78	211.09	207.57	204.46	208.17	208.31	208.5	208.73	207.74	205.88	203.82	209.34	208.29	209.73
218.56	216.29	218.33	215.76	214.05	212.93	216.65	220.65	218.54	216.68	218.25	219.49	216.15	220	218.16	211.33	217.25	216.36	220.05	217.21	216.85	219.17	217.91	214.07	216.03	216.82	216.69	217.43	219.22	216.29	218.77	219.14	217.37	216.3	217.8	217.1	216.13	219.37	214.31	215.34	218.71	218.27	218.1	214.34	216.21	216.88	220.48	214.32	222.02	216.82
200.03	200.6	200.85	198.11	201.62	197.71	205.17	203.8	198.19	208.09	199.3	197.59	201.43	198.74	197.7	200.27	200.41	196.88	201.27	196.91	198.78	202.67	204.68	200.97	200.53	200.1	201.78	204.46	202.81	209.25	205.14	198.2	204.35	204.16	206.41	201.7	206.02	201.67	200.77	199.96	198.69	202.03	206.53	198.83	198.24	201.11	199.91	206.11	202.77	198.57
218.01	213.28	209.55	214.36	213.51	212.35	214.39	210.03	212.03	211.37	210.08	213.62	215.14	211.39	210.17	215.83	208.72	212.88	210.23	213.42	213.87	211.89	207.59	210	210.63	214.54	212.26	211.4	210.98	214.79	212.15	213.19	217.52	206.89	212.82	211.95	214.93	210.52	217.01	210.82	212.4	211.31	210.49	211.33	212.51	217.68	211.08	210.56	215.04	210.31
210.11	208.59	211.52	208.84	206.36	209.48	207.19	208.22	212.82	208.56	212.75	212.28	207.38	209.53	212.59	208.77	207.82	203.14	207.77	210.86	206.16	211.02	211.66	211.63	203.36	209.17	209.76	209.82	209.2	207.97	203.23	209.62	208.4	205.01	210.47	205.37	209.46	205.23	206.65	209.96	210.67	205.8	209.4	210.47	211.4	204.75	207.42	213.13	211.19	210.91
204.77	209.24	202.36	204.34	205.79	203.87	208.13	207.28	209.05	207.87	210.32	209.33	211.23	206.91	207.21	207.32	202.97	207.49	207.83	207.43	208.3	208.18	205.97	209.2	211.31	208.6	206.56	207.35	206.63	204.83	202.35	205.66	207.18	206.88	206.78	206.93	204.43	208.97	209.21	201.67	201.41	204.87	208.93	206.34	210.72	204.57	210.95	208.32	208.43	205.73
202.87	204.89	204.67	201.21	203.66	201.19	203.77	200.6	202.81	203.34	199.29	205.55	203.24	200.5	203.26	204.23	203.67	207.26	205.62	205.97	205.89	203.08	204.93	205.04	200.45	202.93	203.83	197.41	203.37	204.08	207.93	202.79	201.27	207.1	201.93	202.84	201.73	204.48	203.92	202.17	201.89	205.17	205.66	195.12	200.35	205.78	202.81	204.94	202.44	204.89
203.49	203.73	203.74	205.09	203.76	202.94	206.05	200.53	199.76	202.13	203.36	201.06	202.92	203.53	199.91	199.48	200.05	204.84	200.72	205.7	199.1	208.22	199.2	205.5	200.36	203.7	201.35	202.22	201.02	203.41	205.89	202.12	196.3	204.56	202.34	200.38	201.48	203.88	198.99	199.93	206.69	203.23	203.95	204.51	199.29	198.73	207.31	205.27	200.4	199.42
206.22	208.35	207.77	206.02	208.94	207.6	208.62	206.92	209.08	212.1	205.99	207.31	206.36	203.43	205.56	212.96	210.67	209.19	211.44	206.35	205.24	209.65	208.76	204.42	208.82	213.11	204.91	207.24	206.45	206.67	205.42	207.58	208.36	204.49	208.58	207.6	211.15	202.4	206.03	206.12	206.03	204.45	205.26	209.51	208.11	207.88	208.72	209.97	205.64	206.96
211.81	216	215.3	211.03	211.4	219.39	210.92	213.89	210.47	212.01	206.03	213.03	209.57	208.94	209.6	215.39	210.54	214.59	210.19	209.72	215.2	213.6	215.07	210.16	214.19	215.56	212.24	212.05	214.41	216.65	217.45	221.03	216.02	210.61	209.58	211.48	215.36	210.3	212.65	211.71	214.02	213.2	218.25	215.89	213.99	213.11	213.04	211	213.41	215.88
204.78	202.59	200.95	207.11	204.94	204.09	200.92	209.1	200.7	204.45	205.61	206.13	201.55	200.91	207.99	200.82	204.38	206.01	201.21	201.9	201.75	202.75	202.23	203.47	206.39	206.77	206.67	202.41	205.41	200	203.46	206.75	203.08	204.69	201.84	207	202.75	202.82	203.07	206.39	197.82	204.58	205.42	207.53	204.66	202.65	200.36	203.07	204.9	198.12
209.72	205.56	210.93	209.11	208.2	208.14	206.81	204.23	209.54	204.71	208.83	206.05	206.86	205.13	207.37	212.44	210.27	208.5	203.49	206.8	207.63	203.7	204.23	207.74	207.62	204.92	208.38	205.91	206.56	207.25	205.73	204.02	205.47	204.67	202.25	205.55	205.85	201.7	204.69	211.27	201.44	204.51	208.11	206.95	208.06	206.3	208.51	207.21	207.2	205.33
202.93	202.3	202.27	204.68	200.55	203.5	203.58	201.89	195.91	208.75	205.2	201.71	198.74	201.7	202.17	202.34	200.92	202.45	200.27	199.89	203.67	199	203.98	204.77	201.04	204.26	200.63	198.88	202.56	201.14	202.99	206.68	204.06	200.82	203.13	203.19	200.63	203.63	201.75	202.76	201.85	204.77	200.84	202.43	202.17	203.92	200.08	202.82	200.56	199.2
193.78	195.65	196.86	195.95	192.17	191.73	196.02	195.06	193.27	200.04	194.72	196.33	194.46	194.49	191.16	200.7	194.73	195.54	192.94	191.57	198.53	190.96	195.01	191.1	191.07	190.02	196.71	197.76	190.84	195.14	192.49	191.46	196.54	191.49	196.95	193.05	189.34	195.11	192.45	192.35	200.99	195.34	198.08	197.27	197.04	195.37	194.21	194.15	197.48	197.39
209.73	211.61	210.27	213.33	214.49	213.07	211.45	211.36	213.7	214.53	211.4	211.79	214.02	214.71	209.97	215.42	211.13	217.25	209.05	212.72	212.21	213.72	208.94	212.69	212.57	209.62	214.05	209.26	212.51	212.94	208.93	213.07	212.16	214.09	206.11	216.1	214.75	215.18	211.35	216.95	212.89	210.27	217.95	214.75	214.61	211.35	209.37	213.13	212.03	214.23
214.22	213.37	212.79	208.78	215.83	211.2	213.41	214.93	211.19	216.32	208.58	214.43	213.32	209.78	208.03	210.82	213.18	213.12	212.87	214.91	209.33	217.7	209.91	210.5	208.05	207.77	215.08	214.84	207.01	212.31	215.59	213.26	210.68	212.14	209.12	209.04	208.81	213.77	213.11	215.83	211.17	211.41	213.68	213.47	216.66	212.5	211.15	212.91	208.12	209.72
210.86	213.97	207.95	212.25	212.9	214.98	207.45	216	214.23	213.74	214.4	211.75	213.22	216.67	214.62	211.66	212.48	213.36	212.16	219.31	213.52	212.98	215.55	215.26	212.8	217.7	215.38	213.74	211.66	216.27	216.71	211.14	211.28	212.94	213.48	210.89	213.21	211.17	217.89	215.64	210.81	214.9	216.83	214.1	212.72	211.23	215.42	211.54	214.92	214.65
214.37	207.56	210.16	212.21	211.87	212.97	207.58	210.53	210.61	205.43	213.34	213.52	209.56	208.38	208.55	210.85	212.19	213.69	213.58	214.37	213.71	209.09	213.71	210.57	209.57	209.15	217.93	210.2	211.44	213.28	210.52	210.06	210.12	210.8	212.97	212.77	208.91	213.38	212.35	209.71	211.64	208.3	209.08	213.64	210.05	211.19	213.91	211.56	209.3	214.03
212.7	215.82	212.71	213.29	210.19	214.69	211.69	209.17	216.49	212.18	211.56	210.12	211.02	212.59	214.74	212.74	216.15	212.37	218.04	214.91	212.2	210.35	211.8	212.1	212.25	213.81	212.1	217.91	212.05	215.07	211.71	210.18	216.5	213.62	212.89	216.29	215.97	207.92	209.85	213.93	212.25	213.69	215.48	214.89	214.88	211.32	210.74	213.8	212.21	210.19
215.38	211.87	212.62	207.78	206.38	205.07	206.77	204.06	209.16	210.74	209.78	207.11	212.22	215.66	212.07	210.16	206.4	206.29	210.81	213.94	211.66	210.49	213.93	209.18	212.59	207.96	208.68	207.14	214.82	207.8	210.86	203.64	212.63	210.23	209.05	206.82	205.56	208.14	211.33	207.94	208.6	207.74	205.65	207.11	205.98	211.83	209.01	210.85	210.74	208.64
204.15	206.39	202.94	203.98	206.58	207.85	205.01	202.28	204.62	202.59	200.84	200.81	205.72	204.34	206.98	205.48	205.69	201.54	205.57	201.58	206.69	202.88	208.45	201.12	206.93	205.3	205.66	204.62	202.73	203.65	201.14	203.25	206.94	198.33	206.85	203.7	203.35	206.07	206.54	202.98	203.1	203.74	207.74	201.8	205.66	197.09	201.68	202.68	204.26	207.33
215.29	209.49	214.93	205.14	212.35	208.94	208.56	210.49	209.86	208.44	206.64	210.23	202.63	210.8	208.36	205.5	210.66	209.54	208.71	213.04	209.21	211.6	207.84	206.52	208.05	207.47	208.52	205.96	210.41	205.09	209.63	207.72	210.55	209.22	208.99	208.45	209.96	209.04	213.02	210.94	208.51	209.5	205.67	212.23	212.73	207.73	210.51	208.2	208.18	212.62
211.56	207.98	205.73	205.11	209.29	206.49	209.08	208.01	205.18	205.62	205.93	208.85	209.21	206.05	207.22	210.96	208.63	208.28	209.34	205.28	208.96	207.22	211.28	204.82	206.26	202.39	208.26	210.2	209.03	209.16	206.97	210.65	209.09	211.58	206.77	207.46	206.65	213.83	209.42	211.11	208.78	209.45	207.2	207.21	210.45	210.56	207.71	208.76	205.5	206.96
213.14	211.4	209.27	208.85	208.27	207.75	205.17	206.78	206.38	208.55	209.25	204.52	207.82	210.15	204.27	209.47	202.83	209.06	209.88	211.44	207.17	214.34	209.21	208.75	207.42	212.83	209.82	204.44	208.79	210.01	207.95	207.95	207.92	213.34	205.57	210.75	211.8	205.53	206.55	206.91	208.18	208.82	211.53	207.99	207.98	203.3	209.4	209.68	209.43	203.18
206.67	215.24	213.17	215.68	218.19	211.26	209.33	213.95	209.89	215.19	213.85	211.41	207.17	210.78	209.52	210.01	215.61	214.9	214.27	205.72	209.81	212.39	215.18	214.23	215.01	212.95	214.91	208.49	211.78	212.38	212.99	214.17	213.56	206.84	211.53	208.14	217.51	211.21	216.07	210.38	212.11	216.38	213.36	214.46	210.75	212.86	211.08	215.88	216.13	210.12
205.49	210.98	212.09	205.59	206.05	203.24	210.41	208.91	210.43	203.03	213.03	206.68	206.33	212.06	207.67	209.16	208.85	210.78	208.65	205.52	206.77	203.22	202.92	209.83	211.93	206.85	209.72	208.3	209.37	208.19	206.79	207.09	205.72	213.34	211.05	210.25	205.81	205.73	205.34	210.32	204.18	210.34	203.07	207.93	206.55	205.41	209.4	207.62	209.14	206.91
220.57	213.04	219.4	213.89	217.88	215.98	220.12	215.19	217.78	216.1	218.78	217.58	216.74	217.69	220.66	216.68	216.14	219.98	217.46	210.38	214.45	221.45	214.22	217.33	216.36	215.82	214.74	217.98	217.8	219.09	219.27	215.51	216.7	214.94	216.45	215.9	217.64	214.18	214.31	218.78	215.97	218.14	213.98	213.99	209.82	214.06	214.39	218.58	221.54	218.37
200.16	198.36	200.36	198.69	194.77	200.92	197.69	201.86	205.05	196.61	201.48	202.82	199.49	196.95	203.3	199.69	200.43	196.8	205.67	204.16	198.43	204.15	201.9	198.25	196.6	204.07	201.91	201.98	202.63	204.33	199.24	200.5	199.95	198.43	199.79	199.98	203.66	198.22	202.28	201.58	200.56	200.12	195.72	197.55	197.72	201.7	196.93	203.29	196.82	204.09
209.76	208.15	209.56	207.51	209.23	205.52	212.24	205.68	214.01	208.3	207.97	210.5	204.45	207.22	204.87	203.66	207.58	207.6	210.04	207.11	211.36	205.11	209.06	210.14	205.97	211.18	209.05	210.52	207.46	209.41	211.32	207.07	212.51	202.09	208.29	206.28	203.11	204.45	205.01	208.26	205.47	210.35	209.38	205.25	205.77	204.64	207.42	206.78	210.75	208.28
205.76	204.45	203.36	204.59	206.21	202.75	209.13	205.14	205.51	202.4	203.04	205.54	204.11	203.13	204.36	200.3	199.94	204.01	206.41	208.65	206.38	203.29	208.46	205.11	201.85	202.61	204.17	207.95	202.01	202.63	205.17	205.46	204.05	201.67	200.62	203.93	202.92	202.55	206.97	203.8	206.09	203.5	207.04	210.18	204.54	201.55	206.55	201.8	202	205.53
213.83	214.02	208.7	211.76	215.44	211.27	211.19	212.64	211.8	215.62	215.16	211.22	212.99	210.03	209.38	213.46	213.6	211.37	211.1	214.36	209.8	209.84	211.89	215.47	211.48	209.74	210.84	211.87	206.29	213.17	212	211.06	208.03	216.23	211.26	211.91	208.57	210.57	211.66	212.12	212.69	207.97	212.11	208.4	212.57	216.17	213.2	213.28	211.56	215.94
207.61	214.57	215.7	213.25	212.15	217.22	215.48	214.22	209.67	214.43	211.62	210.47	217.21	207.81	215.24	217.41	213.53	211.22	213.16	213.68	210.18	213.91	212.84	211.52	213.55	215.62	214.32	214.97	211.85	209.33	209.64	211.34	213.14	215.24	212.05	217.94	214.69	212.6	213.5	215.58	214.78	209.98	212.83	213.87	213.56	216.47	211.56	212.33	208.59	215.67
220.88	213.07	214.72	216.98	218.52	213.89	214.46	217.86	218.41	218.08	218.68	218.17	217.89	220.46	215.83	215.53	219.39	220.03	215.72	219.23	216.12	217.12	217.24	219.78	216.77	217.27	213.2	221.41	214.8	215.04	217.66	218.24	219.41	221.86	222.55	219.01	211.54	219.35	218.71	216.93	216.83	218.05	216.5	217.14	216.51	216.72	217.36	215.07	218.85	218.05
196.67	199.83	199.78	198.34	197.57	198.17	203.13	197.73	200.56	198.44	195.95	196.49	195.46	196.36	199.49	200.55	198.71	201.24	201.38	199.92	197.96	196.89	198.89	195.68	200.52	197.73	200.41	200.2	199.64	200.11	199.7	201.31	197.88	199.84	200.43	198.26	200.24	199.77	197.55	193.11	199.79	199.34	195.57	202.18	195.63	199.39	200.77	198.28	199.88	197.12
208.97	209.32	210.43	213.47	211.04	207.04	212.27	209.75	203.46	209.26	210.54	208.53	213.83	208.29	209.12	209.86	209.61	209.18	212.96	202.88	212.81	211.92	206.18	209.67	206.28	208.29	212.39	208.47	207.75	212.82	208.02	213.44	208.93	202.65	209.39	205.89	211.05	209.72	205.68	206.9	208.9	207.18	207.48	210.55	208.49	208.25	208.62	207.45	208.53	212.68
208.77	213.66	207.84	213.94	212.28	213.35	211.9	214.32	210.42	212.11	212.04	211.86	209.6	206.84	210.21	215.48	211.34	211.09	210.25	211.91	215.14	208.56	211.04	213.14	215.11	211.68	210.91	209.07	208.96	208.64	208.47	211.2	210.51	215.38	213.85	209.35	206.78	213.54	216.68	212.83	210.36	209.96	208.43	213.3	216.1	211.36	213.02	208.63	209.38	210.23
196.76	202.87	196	197.4	202.79	199.22	197.37	204.47	196.92	199.85	201.57	201.93	201.62	195.22	201.87	196.82	200.39	195.76	202.39	199.34	199.48	202.57	203.11	202.91	203.77	203.77	200.04	199.35	202.39	202.71	205.54	202.87	201.2	200.32	202.63	196.34	203.96	199.1	198.6	199.01	205.61	199.55	199.22	201.84	196.72	201.65	195.79	204.15	201.68	199.92
197.39	192.39	192.54	193.29	191.27	193.35	198.85	190.83	192.58	193.21	194.95	196.71	193.44	194.19	192.5	197.84	195.02	192.85	191.22	194.67	194.79	198.16	191.19	198.29	194.93	190.95	192.76	197.14	194.25	191.47	189.62	195.37	192.74	195.72	198.2	194.24	202.21	195.34	193.96	194.31	193.21	194.72	196.01	195.05	200.63	194.24	194.95	193.14	195.85	194.59
221.11	220.04	216.69	221.89	215.06	217.2	218.85	219.93	220.19	219.95	212.86	214.31	220.48	216.82	218.63	218.61	216.68	212.78	215.73	218.85	217.14	220.73	216.62	214.62	221.33	218.65	217.73	220.06	214.26	214.74	211.42	220.79	218.29	217.96	218.01	215.23	216.76	217.02	218.29	218.3	215.42	216.74	217.9	216.16	220.92	215.99	216.3	217.43	215.84	216.28
203.92	204.01	204.29	205.88	202.72	204.76	204.51	207.22	204.07	197.97	205.12	199.7	202.52	205.53	205.64	201.78	203.27	204.55	202.9	203.74	204.08	203.65	204.66	207.49	201.54	204.65	205.04	206.73	205.01	203.04	207.32	205.16	204.53	203.92	207.33	205.51	207.19	203.63	204.82	203.33	207.36	206.86	204.82	205.47	202.53	203.29	203.23	200.52	206.24	207.6
205.2	208.95	210.08	205.27	205.62	207.69	207.6	211.79	203.28	206.13	207.87	205.84	206.09	208.9	207.72	206.4	208.51	209.43	202.82	208.6	207.66	210	206.68	210.69	207.03	204.04	211.19	208.11	206.71	208.23	203.1	209.34	203.01	206.72	207.85	207.89	205.72	208.97	205.55	207.63	210.87	209.76	207.16	207.52	207.68	209.86	208.81	209.23	208.33	207.69
212.84	214.62	209.58	209.73	216.22	209.18	213.97	213.77	208.78	213.8	209.2	214.78	211.35	207.63	209.94	210.11	205.67	214.33	215.33	208.83	212.11	210.06	212.2	215.57	213.55	209.28	204.66	212.41	215.87	211.88	212.44	210.59	208.23	206.92	212.92	211.05	211.61	213.01	216.4	210.22	210.74	212.41	211.54	209.12	213.82	210.19	211.67	212.3	215.56	212.99
204.05	200.38	204.03	210.17	206.31	200.18	205.42	203.34	202.73	203.79	204.62	204.44	201.53	205.08	207.99	201.98	201.09	203.51	205.28	203.19	200.41	207.12	205.8	197.57	204.9	199.65	202.02	199.96	204.12	201.86	200.57	203.75	205.51	199.87	207.67	208.81	201.83	200.76	199.48	201.06	202.32	202.29	204.32	207.12	205.67	201.87	203.41	198.61	205.41	202.75
211.46	219.81	216.35	211.67	218.05	212.22	210.95	216.04	213.51	212.97	216.25	211.25	214.73	212.09	215.25	211.83	212.3	214.74	217.16	215.84	210.29	213.61	209.24	210.57	217.49	210.15	218.36	207.97	215.46	210.83	213.28	214.56	213.6	212.42	212.38	216.39	212.77	215.49	213.21	211.92	215.5	213.38	216.91	211.08	213.72	208.35	214.84	211.55	212.31	210.93
216.44	213.59	211.29	211.29	209.6	215.59	213.26	212.74	215.89	214.13	212.07	212.91	215.64	215.45	218.34	213.6	208.88	213.07	211.21	208.39	209.34	214	215.5	215.75	212.49	216.62	211.49	216.3	217.65	213.82	212.18	215.03	214.6	214.31	212.43	210.41	212.67	212.79	217.69	215.35	213.28	216.8	209.96	213.51	213.13	212.26	210.25	216.99	210.47	214.06
210.93	215.73	215.74	214.81	210.69	209.53	209.46	207.86	214.16	214.05	213.6	209	215.77	211.94	206.93	212.76	211.02	212.87	208.16	214.48	216.01	211.89	212.24	216.4	212.05	212.03	211.42	212.55	217.56	207.37	206.03	212.76	211.47	211.05	213.89	214.89	207.09	214.41	211.72	213.98	211.63	207.85	216.11	210.66	210.12	213.32	212.2	212.91	205.53	217.28
208.73	209.01	203.38	210.79	210.7	207.47	209.55	208.95	210.57	208.02	207.33	209.25	209.63	207.75	206.5	207.03	207.33	206.02	206.17	209.35	213.91	207.26	210.05	210.21	208.6	210.38	208.91	208.36	206.14	210.45	209.69	205.36	213.53	210.23	209.31	211.16	206.36	209.83	205	208.65	210.8	208.48	210.61	208.91	209.58	207.78	209.69	205.54	207.84	206.18
213.37	207.26	210.46	208.95	209.83	207.99	213.01	210.57	208.87	214.97	209.01	208.71	210.92	213.38	208.93	208.98	206.96	210.87	208.9	207.47	210.25	211.55	206.88	209.52	206.26	208.24	208.38	207.03	207.54	206.11	205.31	203.04	211.33	209.76	209.03	204.23	207.36	211.31	211.53	208.61	211.03	210.38	210.01	204.73	209.13	206.02	212.58	210.58	214.28	211.01
202.16	205.26	206.21	208.01	203.1	205.88	205.06	205.64	207.16	209.44	206.97	204.09	204.58	203.03	198.92	199.41	203.52	204.65	204.07	208.01	200.38	205.98	205.29	202.67	202.67	205.13	202.78	204.77	209.85	203.05	204.26	205.36	198.48	202.99	199.8	206.36	204.91	204.12	207.73	202.09	204.98	202.08	206.11	205.73	207.88	207.12	203.6	202.7	204.73	206.21
210.77	208.19	210.08	211.84	211.02	207.59	209.9	212.77	211.6	209.19	212.23	212.46	211.25	216.65	211.08	209.81	208.87	212.24	207.07	213.1	208.69	208.75	208.96	210.33	212.55	212.52	210.63	215.03	217.17	209.22	208.24	212.64	213.25	213.15	216.2	212.12	205.39	210.68	206.26	213.02	212.9	207.03	217.13	210.94	211.36	215.89	206.32	211.42	210.39	213.93
207.65	206.14	210.35	212.12	208.17	208.96	209.11	214.4	205.65	208.15	212.38	209.17	210.81	208.24	202.68	210.47	209.23	203.28	203.69	209.84	208.23	209.55	212	205.93	209.91	213.03	212.21	204.53	210.83	205.61	209.16	211.74	209.61	209.71	210.64	206.78	209.65	207.93	209.12	210.32	206.98	206.94	206.74	210.81	206.55	206.38	210.45	208.89	207.94	209.29
193.72	196.4	189.43	195.42	196.6	193.85	195.83	194.44	194.15	198.63	194.81	193.58	195.2	197.97	194.51	195.71	198.59	197.77	192.54	197.69	194.58	199.04	194.17	199.04	193.26	196.27	195.03	195.96	192.86	199.99	194.14	198.03	193.36	193.59	198.29	197.1	192.32	197.47	197.18	196.67	193.52	193.09	191.9	199.65	199.07	196.68	196.25	190.2	198.64	191.57
209.17	210.54	212.09	205.33	211.08	208.53	206.79	208.09	206.56	208.24	212.52	203.85	206.55	205.97	210.09	205.49	211.51	208.03	208.82	208.34	210.95	207.58	208.46	204.68	208.83	206.34	206.96	211.42	205.07	210.06	206.67	208.16	204.66	211.59	212.93	207.86	211.71	206.55	209.96	206.79	205.43	211.64	207.16	211.35	208.79	214.17	210.08	208.73	209.29	207.67
201.31	198.66	200.24	196.34	196.4	200.21	197.67	197.61	196.26	201.09	196.71	200.49	197.45	202.25	202	198.11	201.23	202.61	205.6	201.08	200.87	201.36	200.86	198.43	203.04	200.95	204.31	201.21	199.73	200.67	203.89	198.91	200.72	195.56	202.67	198.86	201.05	197.08	199.1	202.76	201.07	199.95	202.32	197.61	201.45	200.99	201.13	200.92	202.28	202.15
202.03	197.51	199.56	200.52	200.51	200.11	206.76	199.13	202.72	203.87	204.1	201.02	202.47	203.78	199.48	202.32	198.71	203.69	202.89	202.17	198.95	201.38	206.68	199.52	200.8	201.46	199.5	203.81	200.94	196.5	205.38	200.69	197.53	204.62	202.05	194.7	198.4	195.68	198.67	200.08	201.23	204.5	200.25	198.61	202.12	200.9	199.87	201.15	198.02	202.66
198.97	208.37	202.92	205.65	198.26	206.14	201.75	204.19	203.59	203.1	203.23	203.3	204	202.69	200.27	201.81	202.17	205.54	203.22	204.6	201.5	202	204.79	201.46	201.4	208.98	206.46	202.74	205.91	203.84	205.31	205.8	206.26	202.05	201.89	200.51	203.08	204.37	205.31	202.23	207.98	200.34	203.62	196.72	203.25	200.72	200.66	200.6	209.72	206.45
194.76	199.29	195.87	198.01	200.67	196.86	197.07	193.87	196.39	203.95	197.18	199.31	192.55	196.5	199.43	197.42	195.82	199.62	201.61	198.6	198.13	197	199.05	200.11	197.33	198.19	194.96	198.66	198.51	199.85	195.76	198.88	198.87	200.31	192.53	197.91	196.19	198.98	192.31	203.46	202.82	200.06	201.51	195.71	195.81	199.79	198.82	197.09	197.96	195.82
217.49	221.51	220.52	221.11	216.54	215.88	217.06	220.88	217.58	214.96	214.89	220.77	216.67	217.6	220.47	217.46	217.82	217.78	217.85	215.02	217.78	216.73	215.5	222.46	212.35	218.65	219.78	219.94	219.69	222.55	219.83	216.75	218.94	220.64	217.1	223.58	216.02	216.75	218.83	219.04	217.33	216.94	219.34	218.37	215.96	215.25	216.56	217.74	216.1	223.35
212.69	219.15	217.85	219.88	212.91	217.19	216.12	215.72	215.25	214.64	216.21	217.44	217.84	218.84	215.19	215.78	214.48	216.17	216.68	219.04	215.92	217.24	220.42	220.35	218.34	216.91	217.91	219.48	216.44	221.05	213.5	214.69	215.97	218.39	216.8	215.9	218.18	221.79	213.82	215.65	215.43	216.62	213.25	215.84	219	215.5	220.16	218	217.63	216.35
211.96	209.45	209.69	210.14	210.58	209.78	207.93	208.08	210.96	209.74	208.41	214.68	209.2	207.2	207.12	209.25	206.63	207.99	211.55	208.87	204.26	208.72	207.51	208.62	208.4	203	208.12	209.61	205.93	210.37	210.83	207.42	208.22	209.02	207.72	209.57	206.75	209.53	211.33	208.48	206.18	214.2	209.23	205.77	209.26	211.89	206.92	208.83	211.15	202.81
204.36	207.08	208.3	208.38	204.7	204.76	207.2	201.39	199.18	202.33	201.89	204.36	201.22	204.03	201.05	204.37	204.07	208.47	201.92	205.82	205.02	204.31	203.01	202.34	208.84	202.2	204.35	202.38	200.54	201.44	203.34	204.11	198.52	203.98	198.99	204.55	201.79	200.98	201.48	205.34	205.03	207.01	203.99	203.28	206.52	202.58	204.54	201.38	206.38	204.21
204.16	200.91	205.82	199.33	199.73	202.74	201.46	202.5	204.61	202.16	204.61	204.46	205.57	196.01	201.07	202.15	201.7	199.52	199.76	196.39	201.62	203.97	202.95	203.14	206.28	203.88	207.63	203.66	204.13	204.83	199.98	203.56	201.35	203.25	200.94	205.68	200.68	201.97	199.86	199.72	202.9	201.41	205.95	201.91	199.75	207.94	202.33	202.55	204.53	203.81
209.4	215.53	209.64	212.92	207.39	215.34	213.01	211.62	213.66	212.81	213.5	209.18	213.64	212.48	209.56	213.06	214.03	215.01	208.62	212.41	211.74	208.89	211.1	212.58	214.91	212.02	210.67	207.26	207.17	211.51	213.78	210.84	216.46	207.74	209.68	213.32	211.31	209.03	214.94	210.24	209.51	213.39	212.12	211.55	212.06	209.28	209.93	212.29	217.87	211.29
216.74	215.87	210.92	215.66	216.14	214.76	214.42	221.48	215.19	219.69	217.82	218.12	214.97	214.27	216.65	218.67	219.8	215.81	217.05	213.85	216.66	217.42	215.43	212.15	218.18	212.04	215.23	213.37	219.75	216.8	221.73	212.1	215.22	213.59	219.93	215.59	215.39	216.52	223.73	217.47	213.77	216.92	217.67	214.03	215.97	215.65	218.86	222.88	214.63	218.98
196.94	203.47	199.08	200.1	200.53	196.81	197.63	196.7	197.53	199.05	197.77	197.11	199.02	198.97	197.31	195.66	201.33	192.01	197.65	197.1	199.67	199.12	195.35	197.05	199.71	197.14	199	195.91	195.55	198.29	200.59	199.47	197.57	193.92	197.14	195.53	197.13	196.68	195.74	197.3	200.82	197.7	194.46	197.71	197.31	197.66	196.78	198.43	198.99	197.73
213.15	206.81	208.42	212.95	214.55	214.64	212.41	210.96	213.2	213.14	213.31	210.39	211.76	211.36	214.77	213.47	209.28	208.88	211.64	213.56	214.2	217.11	214.17	214.78	208.82	211.1	209.46	215.93	208.05	213.42	210.83	209.83	215.65	206.99	210.89	212.67	214.26	215.89	211.48	214.4	214.72	210.12	210.38	214.72	208.55	210	211.38	211.68	209.67	212.43
200.86	198.77	201.44	206.22	206.66	200.37	199.37	199.74	204.04	198.02	201.72	205.53	203.65	203.25	203.76	201.41	203.95	206.33	205.03	205.54	197.62	201.29	201.46	202.91	201.81	199.63	201.33	204.9	199.55	203.76	205.68	204.07	202.03	197.94	208.51	203.43	202.01	202.19	206.23	203.9	200.81	205.32	202.32	202.75	198.47	200.88	200.44	204.1	202.25	201.16
212	211.88	210.1	207.07	210.27	208.56	208.32	211.62	213.82	208	211.83	209.07	212.31	209.44	207.87	211.99	208.82	215.93	209.09	209.55	211.87	208.62	209.32	209.38	206.54	208.45	213.68	205.43	210.42	210.1	212.79	209.24	206.52	207.24	210.24	204.48	209.18	205.89	212.31	208.69	206.11	211.63	206.58	208.76	208.1	212.23	208.69	208.46	209.01	211.85
202.79	202.22	203.27	203.46	205.42	200.73	202.58	205.48	199.19	204.37	201.89	200.86	205.34	198.62	199.18	200.72	204.2	205.1	201.57	204.6	202.05	208.14	203.17	203.87	200.46	202.89	204.02	203.13	204.39	201.84	200.79	203.12	204.1	202.57	205.36	199.16	202.94	203.19	203.06	203.28	202.44	205.76	200.62	206.01	203.28	203.67	204.97	201.59	204.4	200.61
202.36	196.41	200.69	196.96	197.28	200.07	198.14	199.7	198.58	199.18	200.36	200.48	198.56	196.47	197.99	201.15	202.59	205.74	200.45	201.01	198.86	204.07	204.05	204.84	197.22	197.98	201.36	200.85	194.79	202.71	204.1	201.99	201.84	207.11	199.45	199.11	197.19	201.24	200.45	206.07	201.73	197.8	201.86	197.67	205.03	201.38	203.09	199.66	196.11	197.97
205.54	207.61	206.95	208.12	201.06	208.47	206.62	202.04	204.91	205.22	204.3	204.72	204.05	202.9	208.37	207.28	207.15	205.52	201.62	203.54	202.14	205.45	206.7	208	204.85	206.29	209.18	204.65	203.87	204.61	210.27	203.53	206.25	207.47	208.19	203.06	205.31	206.83	208.72	203.81	205.96	204.26	204.06	204.4	203.8	201.67	204.03	206.57	203.55	207.65
219.62	218.55	213.04	215.61	219.66	214.01	219.63	218.05	214.44	214.36	216.16	213.85	217.41	212.89	219.53	216.02	218.17	217.17	220.69	217.66	219.24	220.2	220.44	216.6	217.18	218.74	217.66	218.55	216.81	216.14	216.03	219.03	219.23	217.38	216.43	217.81	216.49	224.49	215.56	215.38	221.33	216.63	219.47	220.05	223.22	219.71	213.56	220.16	218.53	217.16
198.02	198.98	199.73	201.37	201.74	197.76	198.71	200.96	203.03	201.51	203.92	202.34	204.73	201.69	201.68	202.54	202.35	199.79	203.41	205.97	200.03	202.81	202.12	200.28	207.35	197.35	195.1	199.04	200.31	197.93	203.2	201.78	201.99	202.24	200.27	200.68	198.39	202.35	204.57	202.01	205.29	198.59	197.47	202.45	196.87	199.82	199.5	202.55	194.46	201.23
205.83	203.42	203.75	208.29	200.55	201.88	201.3	205.64	207.31	206.41	202.95	203.59	208.54	204.25	205.79	205.19	203.2	204.27	207.99	203.35	207.1	205.73	205.9	207.48	204.32	202.96	208.18	201.82	206.72	201.31	207.35	204.01	206.94	205.87	206.1	202.14	203.57	205.65	204.57	200.96	205.65	208.29	203.31	207.21	203.87	201.63	205.33	208.48	206.18	206.23
209.02	207.6	209	205.46	210.93	205.43	207.42	208.96	206.25	211.96	208.65	209.68	210.56	207.36	203.19	205.77	206.33	210.14	204.88	204.45	208.53	211.22	209.01	210.4	206.14	209.01	208.56	207.49	210.1	208.43	210.48	207.97	203.65	208.4	210.76	205.56	207.6	209.54	210.19	205.07	210.27	209.66	205.89	203.97	206.54	206.64	211.33	207.21	206.74	210.19
209.99	212.36	207	208.7	208.03	203.95	205.61	208.87	210.28	212.01	205.84	209.84	203.1	209.58	205.45	205.29	210.58	210.07	209.55	206.65	206.03	207.24	211.77	205.32	209.05	209.04	208	211.06	209.59	209.49	212.87	207.35	210.67	210.51	209.25	209.41	208.72	211.76	207.99	207.37	208.09	208.96	208.72	207.64	205.36	204.51	206.16	207.06	202.76	208.32
219.14	216.45	217.98	217.92	218.35	216.94	217.62	216.83	219.04	219.57	218.28	217.39	219.07	211.43	216.23	219.12	223.9	218.79	218.89	211.17	216.35	216.58	217.91	217.98	216.54	213.63	213.89	214.91	212.33	218.35	216.87	221.75	217.7	214.47	216.31	218.69	218.04	218.22	214.97	221.92	215.71	220.11	213.98	218.47	219.98	214.13	217.7	219.62	214.69	214.08
212.44	211.2	202.32	212.24	207.69	206.46	208.14	209.2	210.95	209.41	209.23	210.07	206.49	204.63	207.5	208.06	207.58	209.65	210.13	208.48	210.39	207.03	205.12	209.93	207.23	216.65	207.85	205.69	210.34	206.42	210.98	207.02	206.07	207.02	206.94	211.87	207.59	208.48	209.59	210.26	210.04	207.23	209.04	205.71	210.62	209.22	205.73	207.63	208.96	208.76
212.43	212	220.34	221.15	219.79	216.23	216.39	221.52	215.44	218.88	218.41	218.95	214.31	218.53	219.04	215.9	215.22	212.72	217.58	215.62	217.86	218.74	220.35	217.25	217.27	214.52	216.79	214.5	215.91	215.28	217.69	211.28	216.76	215.12	218.31	218.35	214.39	211.49	219.43	216.06	219.31	218.04	213.97	213.27	215.01	223.09	218.66	218.65	217.08	214.66
208.74	208.95	211.18	208.14	211.48	210.03	204.36	204.92	205.42	204.95	202.86	212.58	213.42	205.98	212.84	210.01	208.31	205.3	208.88	206.95	207.07	209.71	206.34	206.34	209.6	204.64	210.76	207.53	209.9	208.93	206.54	207.95	205.11	206.92	206.59	207.08	206.95	210.88	210.94	206.39	211.35	209.57	207.39	208.74	208.97	204.8	208.49	208.08	210.93	211.35
212.88	211.9	208.85	210.9	215.46	211.8	214.4	211.81	209.21	214.45	214.34	213.05	210.86	209.52	210.5	210.87	209.64	209.79	207.86	215.44	208.01	210.15	212.06	213.58	213.43	214.31	214.34	210.75	215.52	212.86	212.15	216.88	209.69	216.27	209.92	212.04	211.58	209.67	211.41	208.15	214.2	213.7	211.27	210.49	213.3	207.83	209.8	215.55	205.67	211.96
217.83	217.51	217.21	221.02	222.67	215.02	217.76	213.54	216.45	222.07	217.93	222.62	214.69	215.56	215.87	216.19	219.76	211.28	217.08	220.07	218.06	214.96	220.34	219.26	218.93	217.37	216.91	219.56	216.93	219.54	215.58	218.74	214.38	217.33	216.32	219.69	219.11	220.49	212.61	218.51	218.09	216.74	217.43	219.13	218.31	215.99	221.23	221.32	217.19	221.96
196.52	195.02	195.92	195.7	191.66	198.3	196.01	192.67	192.4	194.15	191.11	196.65	196.32	194.29	194.84	192.76	195.74	191.85	194.51	194.02	190.42	194.62	196.13	192.96	193.24	194.41	197.3	196.71	195.87	193.4	193.52	190.68	193.06	191.76	193.57	194.01	193.28	193.75	194.71	196	196.59	194.17	196.36	193.27	193.15	196.64	189.21	195.74	194.1	194.33
204.74	206.92	204.7	204.25	207.5	206.56	202.72	210.52	211.55	209.05	207.02	212.17	211.93	208.61	209.67	210.12	207.82	208.99	208.92	213.71	212.6	205.06	209.73	205.88	207.55	210.43	207.25	210.25	205.28	205.04	204.81	208.33	210.41	212.49	207.36	208.29	206.73	209.02	211.79	213.84	211.09	210.07	206.28	212.65	203.29	205.98	210.72	211.18	207.73	209.31
202.41	204.44	209.49	206.2	205.22	206.51	203.83	205.43	207.78	206.99	205.52	204.93	203.46	211.39	209.14	203.88	204.78	209.63	206.17	204.26	204.89	204.55	206.09	206.82	202.39	205.08	208.54	206.9	204.22	208.49	201.19	206.24	206.17	207.39	208.98	207.45	205.62	209.34	206.73	207.93	204.41	206.52	206.75	202.33	206.72	209.18	205.55	204.47	206.58	208.81
201.6	208.44	207.32	205.9	200.58	202.88	205.66	210.17	206.76	205.7	207.18	202.23	203.31	204.66	207.34	205.9	201.72	204.81	202.14	202.6	209.78	204.57	203.97	204.19	207.43	202.66	202.95	207.16	202.01	207.53	207.9	205.43	207.38	206.35	204.37	204.32	206.52	201.65	208.14	201.78	204.91	204.3	203.63	204.36	209.78	203.12	204.08	201.74	206.23	205.28
213.45	209.13	210.82	212.34	209.03	212.46	213.31	217.05	214.62	214.32	211.41	208.63	211.76	207.66	211.07	215.39	213.03	211.69	211.72	213.8	211.57	213.86	213.52	216.16	214.97	209.24	214.97	208.89	213.78	210.87	212.86	214.61	215.38	210.78	215.97	216.64	209.65	210.86	210.63	211.49	215.75	213.48	211.99	215.7	216.02	214.96	215.71	216.99	212.52	211.11
207.18	210	213.54	208.04	210.94	210.23	209.3	203.81	214	204.11	213.68	212.29	212.6	209.82	208.19	209.07	207.87	207.29	210.08	210.9	200.12	210.78	209.27	206.87	209.28	206.57	209.63	204.97	203.72	209.92	209.55	206.95	207.46	211.8	205.51	209.79	210.88	206.39	205.37	207.12	204.84	207.14	208.77	208.23	204.63	205.45	206.62	209.1	212.67	206.88
216.42	210.83	213.67	213.25	215.81	215.81	216.39	219.54	214.11	219.64	214.43	218.91	214.91	222.19	218.46	217.35	218.29	211.3	215.37	220.28	215.19	219.7	219.95	219.32	217.4	217.98	223.63	214.06	217.25	215.42	217.78	218.86	218.69	218.61	219.28	216.56	221.88	215.47	221.38	215.83	216.26	214.7	216.97	215.12	217.28	215.33	214.7	212.34	216.8	219.53
209.07	211.34	206.53	207.47	207.54	207.26	202.56	214.23	211.32	207.21	209.41	213.14	209.55	207.45	210.94	210.05	209.53	212.16	205.31	209.88	208.77	211.4	209.75	210.92	210.01	207.3	215.03	208.46	211.78	209.58	210.4	206.46	209.92	209.48	208.08	210.62	207.83	207.68	207.38	210.54	208.78	205.55	208.68	209.65	207.58	205.5	208.62	208.54	213.21	213.49
210.24	209.63	209.62	213.31	210.24	213.31	205.59	207.22	205.74	209.23	212.07	210.39	206.53	209.04	207.91	209.92	207.03	210.81	206.82	207.21	209.72	208.01	211.99	209.16	208.67	203.09	203.75	210.64	210.02	212.35	209.17	211.09	211.09	206.82	208.48	207.27	206.83	214.42	205.85	210.53	213.63	209.07	210.5	207.87	207.5	213.13	210.99	203.64	212.02	208.38
202.79	200.14	204.71	199.35	203.27	200.32	202.24	200.6	199.16	202.93	197.43	205.65	198.27	202.64	199.12	205.57	202.91	204.2	198.55	199.37	201.17	198.15	204.86	199.25	201.84	200.78	199.04	199.35	200.46	203.89	200.35	205.22	201.48	204.83	202.2	201.18	204.14	201.62	199.29	201.86	205.32	202.89	199.47	201.86	199.29	196.85	198.67	200.78	198.81	200.82
204.17	199.98	201.65	197.4	204.4	203.18	202.27	201.48	204.37	202.45	204.44	208.55	206.53	202.34	202.45	207.1	205.83	204.51	208.97	203.31	197.71	204.3	201.82	205.26	207.24	201.55	203.07	198.63	203.97	199.7	202.52	205.96	203.55	204.31	203.89	200.38	200.55	201.34	202.98	202.79	202.31	201.98	204.04	205.54	199.4	202.28	200.33	206.07	205.18	208.53
205.3	208.2	209.52	209.8	207.09	211.63	210.18	210.33	206.36	213.07	208	208.1	212.41	209.77	209.29	206.3	210.04	211.25	206.18	209.64	206.49	206.17	207.38	206.99	208.04	209.99	209.33	208.48	209.15	204.2	206.98	206.77	205.16	207.58	202.84	212.58	211.11	206.51	208.33	207.08	206.37	207.21	210.73	207.65	210.35	209.78	207.72	206.52	205.52	207.07
212.01	207.47	208.27	211.26	211.05	208.88	210.91	210.92	206.39	208.97	205.83	210.73	209.64	208.83	206.66	212.01	204.43	210.89	209.74	209.04	209.25	211.11	211.67	208.18	208.47	209.44	208.02	208.3	209.37	208.1	208.13	206.67	208.39	205.57	209.39	206.09	210.72	206.75	210.24	212.68	210.03	209.99	212.83	208.44	210.5	211.14	207.43	209.76	214.8	210.1
196.9	193.42	195.72	194.95	194.38	194.31	191.54	196.71	190.21	193.76	194.06	194.15	193.51	197.78	195.55	193.83	188.4	193.97	193.67	195.45	195.58	194.66	191.62	195.83	193.91	194.44	194.51	194.7	191.53	197.31	196.13	199.42	193.6	196.79	190.23	194.06	194.51	198.48	193.39	196.57	197.57	191.57	192.66	193	191.46	186.48	191.94	190.51	189.51	195.74
210.47	208.23	210.99	204.47	213.37	210.42	209.45	208.59	207.32	207.59	206.71	211.88	204.87	211.08	204.42	209.51	208.66	209.64	209.62	206.82	209.23	210.35	203.98	208.99	209.24	209	207.72	208.83	206.06	205.54	209.08	210.64	210.84	209.12	205.33	206.85	210.54	209.65	209.27	213.13	208.06	210.74	210.01	210.25	209.78	209.22	210.74	207.42	206.01	208.84
215.18	211.08	214.24	213.44	211.24	208.55	213.89	208.24	211.56	210.27	212.62	215.27	210.14	210.41	211.46	207.42	214.99	206.99	212.17	212.87	212.87	209.93	212.79	213.37	211.74	211.77	215.22	206.81	205.11	211.42	206.93	210.8	210.65	211.18	212.59	211.33	210.28	212.12	215.53	212.34	217.43	209.89	211.38	214.96	207.25	212.71	210.49	212.96	213.49	210.86
208.32	207.58	208.79	207.72	205	208.1	205.56	209.07	208.79	206.13	206.2	205.38	208.56	210.29	210.59	205.36	211.54	206.34	213.01	210.16	209.13	211.2	209.58	207.52	209.8	213.06	206.63	209.74	210.76	206.67	211.32	207.78	209.86	209.19	209.21	208.86	213.75	204.67	206.65	206.02	207.93	209.35	212.37	211.68	208.87	202.55	210.96	208.53	213.13	205.83
204.34	198.78	199.84	198.87	199.11	200.64	198.55	197.45	197.22	203.01	197.93	199.15	194.94	196.53	205.67	193.2	197.23	202.26	199.59	196.73	205.56	201.64	201.79	201.98	195.38	204.15	196.12	201.45	198.88	198	202.51	200.31	198.54	198.84	200.87	202.84	203	196.32	200.3	202.59	202.08	200.97	199.45	198.02	200.27	198.21	199.35	204.17	195.07	200.54
210.95	212.89	204.98	209.55	208.5	211.44	212.32	211.64	206.9	211.5	211.58	212.28	207.65	211.17	208.19	211.28	212.37	205.68	208.91	209.32	211.78	210.42	213.68	207.18	212.66	210.04	210.93	212.32	210.58	207.7	210.03	209.03	207.9	206.61	211.46	213.49	210.86	209.45	206.99	210.17	211.9	209.66	208.12	210.53	204.22	210.73	208.81	209.37	208.12	206.68
203.05	198.08	200.44	200.41	199.5	200.12	199.58	204.54	201.92	201.39	194.32	199.13	202.46	198.17	202.49	201.78	204.87	201.85	202.51	195.54	202.55	199.32	197.84	198.64	201.55	201.37	198.87	203.75	200.48	203.71	200.64	201.67	200.56	200.58	205.47	200.05	200.75	199.18	201.65	200.98	200.71	198.2	197.36	200.06	196.53	198.77	202.24	199.42	197.99	198.67
212.83	209.44	209.91	208.4	208.96	210.05	201.84	210.52	208.29	208.17	210.29	205.33	209.63	205.24	212.27	207.88	209.39	210.9	212.54	211.15	208.74	206.69	207.7	208.93	208.14	209.44	205.09	208.69	206.13	206.77	209.31	210.6	209.91	209.72	207.29	211.1	208.83	205.39	208.7	203.72	209.96	207.99	206.82	206.67	207.78	208.94	207.37	208.97	211.97	208.4
207.73	209.6	210.6	210.47	206.46	205.37	210.51	210.11	205.69	204.5	212.79	209.93	208.72	211.69	209.38	208.16	209.85	210.05	204.62	210.18	209.17	208.01	207.87	209.12	208.06	204.6	208.26	209.2	208.12	209.22	209.55	210.03	207.36	209.43	211.2	208.63	208.62	207.28	207.61	206.87	210.42	211.44	210.2	210.26	212.79	210.03	208.29	205.06	209.47	208.29
202.95	200.04	200.88	205.61	203	203.6	201.78	200.55	203.2	197.36	203.99	201.41	203.44	202.8	201.62	206.1	201.01	203.32	203.71	202.11	199.71	203.48	203.75	204.66	199.89	202.97	199.9	202.61	203.09	202.33	202.44	204.38	204.29	203.69	204.35	200.8	201.85	202.1	204.88	205.03	202.81	204.28	203.52	202.87	204.32	201.06	200.13	203.58	199.93	201.85
205.68	206.72	205.77	209.36	209.74	208.72	204.34	205.71	209.37	210.14	209.51	210.82	207.68	204.6	201.94	207.1	212.32	205.52	205.69	207.98	204.8	209.39	209.8	210.05	205.53	207.39	210.49	208.12	209.01	207.6	206.97	205.08	209.63	212.38	206.63	208.83	206.97	205.44	204.22	207.46	211.08	208.81	208.06	207.07	210.49	207.45	207.78	208.81	207.36	208.52
204.05	195.67	200.32	203.79	203.39	199.35	196.79	201.65	201.64	206.31	204.09	203.2	205.6	200.96	199.23	204.33	204.09	201.4	205.98	203.51	200.96	199.12	199.58	198.69	197.3	200.83	200.01	201.03	205.79	205.43	202.52	200.86	205.27	205.97	199.73	202.43	206.45	205.61	203.89	202.48	201.21	204.2	197.93	202.08	205.88	204.72	206.63	206.2	200.15	200.92
201.33	199.05	203.12	198.55	199.95	199.4	198.5	199.24	196.52	199.08	198.91	196.68	200.15	204.25	200.61	202.26	196.51	198.37	201.79	197.19	194.12	197.73	199.39	197.78	202.11	201.85	201.18	197.91	196.5	197.95	198.59	197.59	199.65	202.39	197.49	199.06	197	199.21	200.05	199.54	192.69	199.17	198.38	202.01	197.84	205.06	200.64	202.13	200.57	198.36
208.1	199.27	205.76	204.01	206.13	205.9	207.88	206.25	205.6	204.02	206.94	207.44	209.16	204.93	200.26	203.74	206.21	205.38	202.86	206.23	207.4	206.66	203.56	208.14	204.7	200.74	206.59	207.76	202.37	212.45	206.14	205.28	210.95	209.29	206.2	210.29	205.99	203.64	209.96	202.59	209.62	204.07	210.7	204.33	205.44	205.06	210.83	203.02	207.1	204.99
206.13	199.99	203.47	204.08	209.74	210.71	207.84	204.63	205.38	201.66	204.47	205.49	205.67	206.2	205.19	206	206.69	206.3	198.64	200.99	208.07	206.3	209.61	200.15	204.28	201.27	199.95	205.08	202.01	209.08	205.54	208.07	197.46	201.81	207.24	202.95	210.16	205.36	199.44	204.65	206.06	203.77	204.07	208.14	207.11	205.13	205.34	203.6	204.8	205.71
212.44	204.13	204.43	205.31	214.11	204.86	211.47	212	203.99	206.22	206.53	208.03	208.59	206.64	206.07	208.07	210.11	208.78	207.6	208.82	208.25	210.57	207.18	206.85	208.2	210.9	208.6	212.78	212.3	205.72	207.88	205.19	208.14	209.61	211.41	210.6	213.45	207.99	209.91	208.6	206.77	208.34	204.42	211.38	207.24	208.26	208.24	213.67	205.67	205.07
219.32	215.82	217.03	213.87	218.05	214.08	219.13	215.89	217.3	217.8	216.08	219.27	209.07	220.35	219.45	214.74	216.4	221.22	217.56	212.76	217.34	218.44	217.08	217.73	215.29	217.86	213.73	218.6	212.7	216.56	216.59	216.41	214.67	217.63	216.48	217.49	212.48	214.07	217.15	211.89	220.63	216.2	219.88	218.35	216.2	220.71	216.12	220.9	219.04	217.89
211.58	209.75	207.79	209.8	207.23	208.3	206.45	210.74	207.94	209.34	209.84	211.45	209.42	207.53	205.73	205.46	207.81	203.27	208.21	204.9	209.9	204.55	210.52	207.99	210.21	208.13	210.2	208.32	207.95	207.59	207.61	210.09	206.76	205.49	207.74	211.34	206.66	208.76	209.97	204.84	211.91	207.12	207.28	210.74	208.73	205.19	210.07	210.66	209.84	208.64
201.97	203.43	207.75	201.76	204.08	203.94	204.91	204.25	203.18	203.72	203.23	206.56	201.58	204.8	204.17	205.97	205	207.45	203.03	202.07	206.78	207.35	200.04	199.78	203.45	207.36	203.95	202.22	205.04	205.44	203.89	205.11	201.72	210.48	205.97	205.89	205.18	206.2	203.86	211.98	203.57	209.64	207.88	205.2	205.94	207.42	203.54	203.91	204.91	204.84
199.78	199.76	202.9	201.68	201.64	203.09	204.3	204.61	202.1	202.03	199.41	204.3	201.43	207.11	202.86	205.66	200.77	207.68	201.21	198.94	201.39	201.48	199.44	209.61	200.39	200.82	202.7	200.53	199.73	205.95	204.91	200.42	200.56	204.92	205.55	200.54	203.92	207.61	200.09	201.95	203.3	202.15	201.85	201.17	204.63	201.9	202.94	203.8	202.21	204.51
199.05	203.78	201.79	204.22	200.33	207.79	201.53	202.76	203.49	201.58	207.52	200.3	205.93	204.19	202.63	204.06	201.66	203.28	199.4	207.09	206.46	202.06	204.09	201.22	201.99	203.63	198.44	205.03	199.72	205.52	203.7	199.53	204.29	206.29	199.98	207.42	203.79	203.94	200.74	199.12	199.51	200.35	202.94	201.71	198.86	204.24	203.51	202.92	198.49	200.39
211.58	217.01	212.62	211.21	212.72	213.82	212	215.4	214.67	213.91	211.61	211.43	213.71	217.07	214.63	214.78	217.47	214.51	211	212.06	207.4	215.59	215.65	214.1	215.91	211.5	210.94	214.18	213.89	210.54	216.6	211.46	217.13	216.22	213.03	216.32	213.88	210.35	208.32	214.87	215.21	212.57	216.39	214.73	215.47	217.4	214.59	215.13	216.24	215.22
194.95	197.88	200.02	196.96	195.16	200.73	200.33	197.09	198.74	201.1	198.32	200.65	202.26	199.67	202.66	196.9	197.37	202.45	198.74	198.69	197.84	196.58	198.58	196.37	199.5	196.22	201.24	199.63	204.77	193.22	202.32	203.43	198.68	196.34	197.97	199.48	197.85	199.81	199.88	196.48	201.72	200.49	195.94	198.5	194.36	201.06	202.28	196.51	198.67	199.19
202.41	207.16	207.6	207.62	201.36	207.09	206.78	207.12	208.99	208.43	210.26	210.07	210.53	205.78	209.41	205.72	208.12	205.8	208.23	206.19	209.51	208.68	206.04	205.05	210.53	207.03	206.68	207.99	207.29	207.28	207.21	203.35	206.86	204.75	211	207.67	212.6	210.15	211.37	208.2	207.07	200.99	207.48	207.28	206.75	204.48	205.65	208.18	207.67	208.13
208.84	205.57	211.23	208.71	207.41	210.36	211.65	208.45	205.94	211.34	205.39	208.68	210.43	208.83	210.04	208.3	211.11	212.21	208.34	208.29	210.56	207.65	209.66	205.11	210.56	206.02	209.15	209.46	212.97	212.43	207.3	204.71	212.68	210.71	205.9	209.11	212.87	208.54	206.63	211.7	211.7	209.98	210.96	210.76	211.54	212.91	212.63	212.61	205.72	211.58
203.27	206.17	206.15	205.64	201.21	207.78	203.96	208.55	202.32	206.93	207.8	204.05	206.61	210.23	202.17	204.9	205.92	204.14	205.37	209.43	204.98	207.67	203.97	205.32	201.57	206.8	205.72	205.43	204.64	202.55	206.47	208.84	202.47	201.55	204.93	207.91	207.82	206.49	205.22	202.81	205.52	202.48	206.27	207.81	204.63	202.71	204.5	204.51	205.91	202.75
203.27	208.22	204.38	200.59	202.48	204.5	207.67	202.23	203.1	206.72	206.86	206.49	205.04	202.55	206	203.39	208.23	204.22	205.11	206.38	205.32	201.39	203.61	209.57	205.34	204.67	205.87	205.5	200.28	204.15	205.93	210.85	205.84	206.79	201.34	205.89	202.68	199.96	204.27	205.83	208.1	204.59	199.27	208.81	199.76	204.63	210.4	204.26	204.62	200.12
204.32	201.03	205.86	201.69	198.9	202.39	201.8	205.16	202.95	198.86	201.2	202.78	206.87	204.76	204.39	205.71	202.56	205.47	200.95	199.75	198.26	206.6	201.49	204.52	203.11	200.24	202.47	200.79	203.04	205.43	203.36	203.7	202.82	200.71	206.6	203.17	207.2	202.03	204.93	201.5	203.97	204.93	202.85	203.74	205.48	203.56	198.17	207.06	203.17	200.51
200.67	202.95	203.81	198.77	205.72	201.03	204.45	203.43	206.48	207	198.52	203.42	200.48	203.7	205.99	200.66	199.79	199.51	201.69	201.85	205.05	201.88	201.39	203.21	198.01	202.34	200.11	204.51	201.64	203.68	203.96	199.72	203.09	198.14	204.26	203.13	199.74	202.86	200.09	204.51	199.94	202.85	198.08	204.7	204.29	200.7	202.89	204.25	199.07	202.55
208.3	203.91	202.39	203.23	207.38	206.35	205.4	204.24	208.24	209.73	202.74	207.71	204.79	207.12	203.04	203.55	203.94	204.19	206.97	200.5	204.77	200.91	202.1	204.9	209.46	207.99	202.37	204.25	200.26	202.83	207.41	208.7	206.14	201.58	206.24	195.8	201.75	206.31	205.61	205.77	202.94	208.9	206.78	209.24	207.86	207.25	202.7	210.44	205.31	202.74
199.91	207.01	203.19	210.85	208.8	204.83	202.61	208.49	209.21	212.65	210.52	207.08	207.57	207.42	208	207.03	207.44	202.48	207.03	206.85	206.81	203.63	208.59	205.37	205.36	207.38	208.82	200.73	207.06	201.26	207.76	206.7	207.82	206.38	201.58	207.69	206.2	204.81	207.33	202.87	199.28	200.92	209.49	210.67	206.58	206.16	205.71	203.07	207.36	206.7
217.62	220.01	218.2	220.86	219.09	216.86	214.26	214.74	216.24	216.47	219.54	214.32	221.08	216.61	216.6	215.38	220.38	221.66	216.07	215.26	215.96	216.52	214.97	216.82	215.46	219.14	217.86	216.24	216.93	217.6	219.11	214.7	214.54	216.53	213.51	218.3	216.9	221.09	219.84	218.05	216.72	218.47	220.06	214.37	220.09	216.34	219.09	219.18	219.36	217.06
203.59	208.08	207.77	205.37	210.55	209.26	206.05	209.3	200.89	202.34	201.21	206.93	204.1	206.5	205.34	205.56	205.09	203.46	202.37	204.43	202.81	201.88	202.39	207.12	205.3	204.51	203.34	203.81	201.99	202.84	203.04	203.62	206.34	206.36	204.46	209.21	207.26	204.9	209.1	206	206.08	208.79	206.36	204.02	204.99	206.85	207	205.11	208.37	207.33
207.15	206.37	209.72	203.27	206.04	209.41	207.31	206.67	206.11	206.83	206.4	208.96	204.93	205.89	207.44	204.51	205.66	209.58	204.41	207.05	205.99	208.56	206.23	203.58	205.53	202.64	207.2	206.92	211.4	209.56	205.53	205.05	207.03	209.81	205.75	210.63	210.96	209.43	207.49	206.33	208.19	204.39	209.04	208.64	206.05	206.59	208.66	208.15	204.83	209.66
207.72	211.14	207.81	210.47	210.1	207.39	210.71	209.55	209.46	213.14	209.35	212.76	208.48	211.67	208.31	216.13	210.62	206.14	211.8	208.37	204.72	207.53	209.38	205.23	209.38	206.44	207.31	209.97	209.23	207.74	212.97	205.67	208.25	209.45	207.24	209.58	207.05	207.46	206.65	207.68	204.91	209.9	208.71	208.66	208.83	208.1	210.97	206.66	206.92	205.72
211.74	205.22	206.19	210.82	211.09	206.41	208.06	207.05	206.76	207.55	210.86	210.58	210.49	209.38	206.19	208.95	206.76	210.12	206.17	207.15	206.14	206.6	208.86	210.17	205.45	206.94	205.17	207.46	211.09	207.95	209	207.9	209.57	207.85	211.22	207.88	212.56	212.04	213.29	204.98	209.44	208.75	207.52	210.45	211.11	206.83	205.62	209.45	207.73	210.67
204.49	205.95	201	204.6	202.48	203.69	203.43	208.06	203.42	200.83	206.06	205.8	203.21	204.64	203.47	204.22	205.86	199.79	200.3	199.48	204	200.8	204.29	207.91	204.51	205.69	203.06	202.85	202.97	206.58	205.3	200.71	208.04	202.68	206.43	202.01	201.85	203.67	204.81	204.12	202.53	204.57	200.48	206.21	206.75	204.13	203.53	207.11	202.77	208.94
218.35	216.18	216.42	217.03	219.47	216.25	213.53	218.07	216.09	214.52	218.83	214.7	218.46	212.58	217.58	216.19	214.66	216.61	216.21	214.43	225.65	214.28	221.67	215.52	213.4	216.54	218.88	219.06	215.76	218.47	219.59	213.15	217.37	220.67	212.94	213.76	218.16	218.26	216.9	219.79	223.12	213.65	219.02	217.98	212.98	217.03	216.45	214.97	217.12	216.93
204.68	202.04	202.91	203.56	200.98	199.8	199.49	205.19	202.79	206.29	201.53	197.14	203.16	201.36	200.17	200.67	206.53	203.14	200.45	207.67	205.26	203.37	199.99	200.08	200.22	200.07	203.32	201	199.48	199.22	205.15	200.76	199.1	197.43	201.3	197.56	203.9	199.84	198.36	204.51	201.53	204.27	203.7	201.05	203.89	205.95	203.55	202.18	202.08	203.44
201.56	201.86	202.19	200.52	207.4	199.91	200.5	202.09	204.37	204.53	199.11	204.19	203.13	205.27	203.41	204.67	204.62	203.77	201.43	199.29	207.25	201.02	208.39	202.47	202.5	201.52	205.74	199.8	201.55	204.37	203.11	201.07	204.19	204.56	208.72	203.17	201.54	202.5	206.1	202	203.72	202.3	204.17	202.46	200.77	203.3	205.02	203.76	201.92	205.91
207.4	208.97	207.61	207.04	208.58	206.62	207.31	209.96	205.47	210.42	206.15	206.29	206.8	210.29	206.99	210.46	206.78	207.54	207.96	205.37	209.61	206.49	209.37	209.59	209.4	209.08	208.96	209.73	213.52	207.83	210.23	205.97	206.82	211.21	210.85	208.15	209.01	210.03	209.66	202.76	211.9	211.05	210.7	211.24	208.28	207.31	206	209.76	209.9	210.49
193.82	192.17	193.78	194.69	195.5	197.08	195.92	190.48	198.79	197.46	194.92	192.32	195.3	196.56	194.03	194.32	191.41	195.99	192.66	193.92	192.72	197.57	193.58	192.18	198.95	190.45	195.47	194.33	193.53	192.78	194.5	194.4	198.15	197.39	193.13	193.1	198.11	192.41	199.27	194.84	190.58	197.61	196.64	190.67	192.43	194.11	191.6	191.92	192.76	194.63
201.22	203.45	204.02	206.51	201.63	206.68	205.54	206.75	202.26	203.36	199.72	200.09	204.65	206.74	201.13	203.97	203.81	202.9	203.91	204.3	203.6	199.08	203.64	203.68	201.33	205.98	200.48	206.37	202.59	199.86	206.73	201.12	205.99	204.32	203.01	203.95	199.3	204.93	203.23	206.75	210.65	202.7	202.85	205.81	204.69	203.45	206.15	204.84	206.65	206
197.62	200.77	199.85	197.27	197.98	196.96	192.52	199.08	196.99	195.41	197.54	196.45	197.62	199.23	200.42	199.05	195.31	200.95	192.83	201.12	195.05	200.55	200.61	194.16	200.46	199.27	195.49	195.51	199.55	196.87	195.14	201.52	197.42	200.66	200.06	201.69	197.79	196.08	196.69	197.89	202.49	196.39	199.36	197	194.91	200.07	200.11	202.17	197.4	192.37
207.47	208.09	212.68	206.1	209.62	204.73	206.93	210.19	209.87	212.85	210.26	207.95	212.42	212.58	212.44	205.75	206.85	204.8	210.58	210.59	208.03	208.27	209.91	203.72	211.75	209.9	204.61	206.24	210.09	209.41	209.62	208.94	208.65	211.33	202.79	206.56	208.58	206.98	209.29	208.62	207.55	207.19	203.88	211.44	205.83	209.77	204.63	209.64	204.66	204.37
207.54	212.63	210.72	208.47	212	209.34	213.29	212.54	211.07	208.56	206.79	210.11	212.69	211.88	211.59	210.76	205.73	210.03	207.91	205.51	207.96	211.36	210.77	208.4	206.22	215.56	210.79	205.12	210.79	207.69	210.63	203.8	208.68	207.13	209.01	212.67	208.32	212.47	209.61	206.47	205.69	210.99	210.3	212.01	207.23	208.55	214.75	208.74	208.1	202.64
219.26	219.52	222.11	214.81	215.39	217.7	220.09	217.69	216.69	218.85	217.54	216.86	219.03	216.29	215.36	213.55	218.75	216.88	219.73	218.89	216.86	217.13	217.22	215.99	224.01	218.17	218.46	218.34	215.16	217.22	216.6	215.7	217.02	220.94	213.46	214.17	218.29	220.07	220.77	219.71	214.45	219.05	219.51	219.33	214.06	221.28	217.81	221.09	219.23	216.17
209.94	204.92	208.42	210.34	206.94	211.85	212.48	206.64	207.24	214.58	211.49	204.92	206.31	208.22	206.88	208.75	210.52	212.29	209.3	205.59	208.05	208.28	208.07	208.04	205.2	208.61	210.09	204.78	209.53	210.25	208.34	214.03	207.16	206.61	211.09	204.32	207.13	213.09	212.19	209.37	206.71	204.87	212.81	210.51	208.62	207.1	207.02	207.25	208.41	210.59
216.9	215.24	219.43	211.39	214.36	215.34	215.18	212.53	214.86	220.02	219.06	216.71	212.95	213.43	210.17	212.51	216.55	214.11	215.74	215.97	216.21	212.44	213.06	213.33	211.61	216.38	217.38	210.93	218.29	216.22	213.56	212.21	216.23	217.33	209.29	213.18	211.74	215.58	215.36	210.4	210.09	213.78	213.3	214.44	215.72	211.97	214.65	215.32	214.09	211.98
205.5	203.16	207.8	205.76	209.72	206.25	205.38	205.32	205.46	204.86	205.93	207.64	209.39	202.66	205.32	206.76	208.35	210.68	204.67	202.81	206.49	205.01	208.03	209.52	204.52	207.12	203.48	202.52	201.85	211.94	212.88	205.19	207.74	206.74	205.4	211.02	203.43	207.67	202.63	209.69	208.18	205.78	207.71	200.24	208.33	209.14	209.83	204.36	210.33	209.4
212.07	204.36	203.53	201.21	206.84	207.08	201.39	210.97	205.36	203.84	203.56	208.72	201.75	205.45	203.81	206.98	202.72	201.73	209.96	205.73	204.19	207.22	206.12	207.46	204.9	205.58	202.92	203.49	207.7	207.35	205.08	203.75	203.28	200.67	202.1	204.49	206.61	205.14	204.97	203.31	208.09	203.54	206.3	202.05	205.37	205.42	206.55	205.76	204.76	205.55
205.07	206.54	206.29	203.97	205.78	202.08	207.37	208.78	207.17	206.75	202.22	203.78	204.07	205.82	205.28	205.99	205.79	201.26	206.9	202.07	204.53	200.91	207.93	201.71	208.13	206.19	201.78	205.07	202.59	199.75	207.68	205.73	200.98	203.94	205.95	205.83	203.66	203.42	200.18	204.6	204.57	207.2	208.14	206.53	204.38	202.58	207.57	206.12	203.33	205.22
207.69	205.9	209.82	205.3	212.97	207.26	203.05	215.85	210.48	210.5	203.81	208.87	205.59	211.33	202.22	207.95	211.48	208.01	209.47	210.17	203.3	211.77	207.69	210.86	209.18	207.57	209.25	210.73	206.85	206.39	211.37	212.46	210.77	204.34	206.63	206.94	208.46	209.6	210.07	211.48	208.16	210.43	209.47	207.42	209.97	207.54	204.22	203.98	207.58	210.9
204.51	203.05	213.18	202.47	204.55	205.98	213.29	200.91	211.69	207.56	213.54	205.1	212.17	206.67	206.65	208.32	208.31	212.93	208.75	204.45	209.4	203.34	208.1	206.4	207.35	205.11	203.54	207.25	205.19	208.04	208.06	206.28	209.45	209.24	210.81	209.07	210.41	210.45	207.3	205.14	208.64	205.58	206.6	208.98	205.35	209.89	204.22	210.1	209.62	212.26
217.45	218.61	220.36	217.79	218.99	216.44	216.75	214.36	216.65	221.1	217.85	221.59	221.32	217.85	220.38	218.44	215.54	220.97	216.78	219.42	216.71	217.48	216.32	221.29	217.86	214.78	221.18	216.19	217.25	219.3	217.9	217.79	213.25	214.56	218.07	213.64	219.08	216.27	219.94	217.23	219.73	217.87	215.54	214.87	216.28	218.55	217.46	219.79	218.15	219.39
213.22	207.41	211.93	208.15	209.97	207.35	209.84	205.98	209.49	206.18	210.1	208	207.39	209.41	211.11	207.87	212.69	208.96	203.9	210.57	208.89	207.49	207.42	210.37	209.17	207.53	205.32	206	210.15	206.77	206.28	206.82	209.7	207.84	205.82	204.47	210.96	204.5	206.03	206.48	207.44	208.44	209.97	207.41	206.81	206.13	207.89	207.62	210.79	203.62
209.69	213.98	211.07	213.05	213.07	216.09	210.79	210.67	207.91	216.16	208.36	210.26	208.27	214.39	213.22	210.72	214.38	212.93	209.06	212.76	212.04	212.17	206.64	209.82	215.18	210.89	208.75	211.53	212.97	207.89	208.67	209.9	212.06	214.43	211.91	211.58	214.22	217.24	212.32	210.92	215.35	215.78	211.93	209.86	207.73	212.55	207.53	208.49	210.84	209.35
206.5	208.43	202.92	207.46	201.35	206.92	203.06	203.6	200.56	205.73	202.06	204.83	202.68	199.95	202.93	205.56	206.26	205.75	204.72	204.76	200.51	204.65	199.45	200.99	207.13	204.21	202.68	204.1	202.59	202.37	202.39	200.69	201.33	207.81	207.13	206.41	201.95	206.35	208.37	202.93	203.12	200.08	200.8	207.53	206.51	205.51	204.62	208.55	207.53	204.13
213.66	207.68	210.36	211.18	212.58	213.09	211.26	211.33	213.19	210.74	209.55	208.94	214.46	212.24	212.66	210.27	211.33	208.62	209.51	210.38	211.45	209.8	210.35	210.59	207.9	212.36	214.1	209.22	211.99	208.99	208.95	208.54	212.45	215.42	211.9	213.68	211.5	213.08	210.15	209.32	211.88	212.84	210.26	211.17	210.79	211.01	211.34	208.42	212.85	207.94
202.59	206.67	207.67	206.87	200.69	204.42	208.5	200.98	207.45	204.41	207.36	210.63	204.34	209.24	205.67	206.69	203.15	204.14	205.35	202.19	206.78	205.36	204.56	201.18	207.98	202.45	201.04	201.76	209.95	206.96	205.24	205.57	203.81	206.25	205.15	209.24	206.95	205.5	206.17	204.35	208.32	204.67	208.91	204.67	206.95	207.18	200.73	209.3	205.02	206.3
213	212.9	209.45	213.63	215.84	209.61	216.18	213.43	215.27	214.82	212.57	214.43	212.95	210.79	208.8	212.22	217.03	211.71	214.95	214.19	212.68	209.87	215.73	216.37	213.1	214.97	211.05	210.94	210.7	213.81	210.99	208.69	210.43	213.54	212.33	211.22	212.22	212.93	212.97	207.92	214.6	209.41	218.71	214.75	212.98	215.75	211.02	214.81	212.98	216.39
206.34	203.81	205.62	205.63	205.36	204.01	201.82	209.07	205.3	206.88	202.02	206.7	205.86	208.7	203.35	202.03	204.95	206.12	206.79	205.48	201	201.96	208.27	203.4	209.57	204.28	202.4	206.78	196.66	207	204.08	200.14	206.82	204.15	207.81	204.11	202.83	204.32	206.04	207.19	202.96	203.08	206.09	203.85	203.67	205.51	206.16	203.66	205.24	203.63
209.11	207.32	209.49	205.88	209.3	207.41	213.53	215.31	209.94	209.3	207.26	205.87	206.88	208.31	208.82	209.75	206.72	215.05	209.1	210.29	206.93	209.61	210.89	213.56	212.06	211.34	208.74	211.04	210.88	208.01	201.09	208.91	208.7	210.19	214.46	211.35	211.37	209.09	208.82	209.09	211.17	209.08	208.93	210.63	207.1	213.42	209.77	211.68	208.19	208.13
205.4	203.89	205.01	202.91	207.05	204.8	207.13	208.84	206.04	203.97	207.65	204.03	201.27	206.75	207.33	209.93	205.87	207.98	205.16	206.44	206.04	204.43	207.9	205.06	203.81	208.08	205.79	204.38	209.29	204.6	204.24	209.28	207.86	206.77	209.7	205.9	207.92	208.53	206.63	209.2	210.68	205.76	205.27	203.73	204.15	202.13	203.12	203.24	208.2	202.71
208.98	207.99	203.55	205.01	205.64	208.62	207.05	207.12	204.39	207.28	210.52	205.76	210.88	202.22	204.77	205.52	211.15	202.46	202.77	205.07	203.54	206.04	209.88	202.08	208.24	205.15	209.63	206.33	206.53	209.99	204.11	208.49	206.86	210.85	205.6	201.86	205.22	206.62	205.6	208.68	203.75	209.26	206.97	206.26	204.79	206.27	210.55	205.07	206.08	207.51
216.34	218.94	219.72	215.54	212.95	217.66	218.18	213.57	218.26	217.53	216.8	220.29	214.19	220.54	221.88	221.88	211.44	219.15	219.98	220.99	216.81	216.27	215.89	216.93	218.49	215.84	214.24	217.33	216.44	214.73	217.02	213.88	217.85	213.29	214.2	220.57	218.23	219.73	217.51	214.36	215.73	213.02	212.2	218.28	215.5	216.52	214.3	213.32	216.88	216.45
206.26	204.3	205.62	209.16	208.3	208.73	201.9	209.37	206.27	208.18	208.99	207.23	213.12	208.55	209.4	210.03	207.65	213.48	206.2	205.4	208.8	210.84	212.57	207.03	206.4	211.44	210.76	209.85	209.59	207.55	217.43	205.47	209.48	210.45	205.28	211.97	205.11	202.23	209.02	207.09	210.01	211.96	209.9	206.02	210.61	204.32	210	208.32	208.64	208.38
205.18	197.8	208.18	206.06	207.98	207.3	204.75	205.21	208.93	207.68	208.54	204.11	204.55	206.12	207.91	205.44	205.85	207.12	205.06	205.32	204.72	209.76	204.93	206.01	203.64	205.96	210.8	208.25	207.99	204.68	205.28	205.2	204.36	203.63	204.15	207.33	202.45	203.53	206.86	207.13	202.5	207.86	210.1	208.35	207.08	207.3	205.09	205.53	205.4	206.05
208.34	212.66	205.44	209.22	209.3	209.31	204.8	208.94	211.83	206.45	208.87	208.12	208.73	210.85	211.05	211.55	209.74	202.56	211.41	212.47	211.36	210.08	210.05	204.26	207.5	212.57	212.22	206.31	210.77	207.17	210.08	206.71	208.68	208.33	210.62	205.09	207.7	211.13	206.04	207.91	213.56	212	209.9	208.66	210.04	211.77	209.4	211.47	205.58	213.37
202.02	204.48	204	199.33	200.98	202.43	201.86	202.91	197.12	202.27	202.11	198.67	200.18	200.24	203.96	199.56	199.44	200.82	203.48	201.84	203.12	201.45	200.31	200.31	203.17	199.07	201.06	200.75	198.25	199.17	198.65	200.14	198.78	199.62	198.45	203.4	202.65	198.96	200.04	204.85	197.64	206.06	200.98	201.07	202.23	196.73	201.06	203.07	200.66	199.41
197.33	203.2	199.37	201.2	199.88	202.9	200.16	199.91	201.98	200.63	198.63	202.82	200.31	199.33	199.24	197.45	199.97	197.54	197.52	198.82	205.09	198.4	201.82	205.66	198.88	203.43	204.19	199.73	197.89	202.03	201.9	195.66	199.55	196.92	199.02	205.17	203.64	200.36	201.73	198.9	202.47	200.17	200.77	204.03	197.43	200.52	195.05	195.93	200.98	204.49
211.24	214.81	213.25	212.48	208.48	208.24	208.56	213.52	216.86	210.66	215.54	212.38	210.5	214	208.89	218.04	212.57	213.61	213.05	213.9	210	216.4	215.19	213.73	211.12	214.45	211.3	213.42	211.36	212.64	214	211.88	212.87	213.36	216.03	215.04	211.99	210.67	208.72	211.58	213.55	211.23	210.78	207.77	209.42	210.4	214.24	213.12	211.39	215.47
193.96	201.23	197.19	197.62	203.37	204.58	199.73	205.37	196.11	201.56	200.39	200.77	198.94	199.04	200.59	194.09	199.55	198.45	198.56	198.55	198.15	199.28	198.69	200.94	196.38	198.11	202.69	198.8	201.17	197.23	200.19	199.08	198.29	198.16	197.61	203.22	196.15	197.92	197.77	197.19	196.74	197.81	196.83	197.47	199.34	198.9	198.75	198.9	198.95	194.63
202.06	203.83	202.87	204.93	202.85	206.63	207.06	203.6	207.08	204.82	200.46	206.31	203.16	202.68	201.86	201.71	206.28	203.72	204.68	202.4	200.69	199.63	206.63	204.84	206.16	201.52	203.07	205.71	203.43	209.97	202.38	208.28	206.38	205.72	211.24	199.77	203.41	203.39	207.17	205.69	207.1	206.59	205.65	205.83	207.37	204.67	202.09	205.62	207.32	208.4
196.15	194.24	189.26	194.66	197.89	194.52	196.02	194.4	194.92	193.29	194.45	196.27	197.74	190.17	195.83	196.3	199.05	197.21	197.74	196.95	198.24	195.96	195.53	194.04	195.54	196.05	195.21	198.03	195.71	195.17	195.51	198.35	196.68	198.43	193.26	194.09	196.96	191.31	196	196.95	200.84	196.66	193.98	193.45	200.25	194.77	193.91	195.16	193.87	197.26
196.66	202.73	197.44	196.43	201.45	201.26	196.91	197.09	200.46	194.98	195.61	197.03	199.67	200.3	195.86	197.53	198.11	200.2	197.18	197.29	198.62	198.5	201.73	197.47	203.53	196.41	200.25	197.11	202.63	195.94	198.01	196.12	195.85	195.78	196.57	197.95	195.06	200.69	200	200.33	199.48	197.9	197.96	197.15	195.33	198.38	193.88	196.75	197.31	195.54
207.77	207.28	209.6	209.23	211.12	208.84	207.86	204.34	213.34	209.9	204.44	205.94	211.02	208.9	207.18	205.41	206.42	208.76	213.13	209.82	207.64	209.12	203.83	207.01	208.55	204.52	206.69	207.42	209.58	203.41	211.11	205.87	205.14	209.26	210.64	204.75	211.18	210.15	209.08	206.48	207.23	204.04	204.63	207.28	209.85	209.4	210.02	206.86	212.96	201.33
202	202.27	204.78	203.81	203.79	203.35	201.86	204.53	199.07	199.38	200.1	202.68	199.85	200.2	202.49	202.31	204.03	206.25	201.2	202.58	201.35	200.96	199.57	207.92	196.63	202.91	202.2	201.6	201.65	201.43	201.12	200.21	201.9	197.18	202.84	204.64	200.19	207.12	202.73	201.22	200.44	200.92	200.47	200.42	203.02	202.41	202.52	206.64	201.26	206.08
202.02	199.19	201.51	204.07	203.25	203.53	204.66	202.48	201.18	204.28	202.18	200.86	198.55	201.67	201.39	204.34	207.13	208.73	204.63	202.22	203.85	200.1	201.65	202.3	205.76	203.58	201.66	202.46	205.5	200.1	200.91	200.4	201.82	203.54	199.92	201.16	200.01	203.1	206.14	202.94	203.37	200.73	202.79	200.18	205.47	201.69	202.85	204.74	202.77	202.63
201.93	198.13	202.9	196.87	202.49	201.23	198.76	202.27	204.61	203.69	200.25	201.59	198.41	196.85	201.87	204.3	204.47	201.18	201.45	198.4	203.44	200.43	203.85	202.37	200.55	200.9	203.06	200.44	200.71	200.99	200.81	200.61	203.64	197.58	201.83	196.91	202.79	202.72	202.89	202.27	199.39	202.39	203.83	203.25	197.13	203.94	200.83	201.2	198.24	201.13
206.26	209.51	205.92	206.65	202.58	203.31	207.92	206.42	204.53	205.99	203.37	202.04	198.58	205.87	203.06	205.89	204.96	206.42	202.75	200.05	205.44	204.82	201.77	202.58	205.86	202.14	202.86	202.54	202.24	203.88	206.08	202.24	204.69	205.11	204.28	206.23	202.43	203.46	201.22	201.76	204.89	208.83	199.56	200.72	210.54	201.34	207.91	203.08	203.61	202.67
219.19	218.63	221.33	218.47	224.27	216.39	214.74	217.67	218.2	214.94	217.13	217.65	216.92	217.29	220.74	216.07	219.67	220.59	219.51	219.91	215.78	217.54	222.48	216.84	214.23	216.87	217.01	218.3	218.92	218.91	220.94	222.47	219.44	216.52	219.12	217.21	221.49	216.83	219.67	219.79	214.11	219.54	220.81	215.02	219.15	217.96	218.95	218.04	214.98	219.83
207.13	205.44	207.04	205.21	202.15	204.91	205.57	206	200.49	207.98	206.15	208.97	204.25	211.1	204.87	211.4	205.96	204.15	209	206.73	209.59	206.91	207.49	209.39	206.7	203.77	207.97	207.06	205.64	207.79	203.25	207.1	209.71	206.94	202.49	205.26	207.81	204.8	207.65	211	210.85	202.31	208.52	199.48	206.46	206.43	203.5	205.54	205.36	208.73
206.25	205.05	207.51	205.64	206.62	210.82	210.66	208.92	209.1	209.13	206.84	211.18	204.92	207.7	206.09	211.09	213.59	206.65	205.75	205.59	207.1	205.61	208.14	208.57	207.21	208.54	212.58	206.91	209.82	206.68	205.6	207.67	210.06	206.91	206.35	204.08	207.74	207.44	207.36	204.59	208.55	206.02	210.54	203.95	210.12	208.74	206.24	205.24	210.94	207.54
211.14	206.91	208.28	209.12	206.36	208.78	208.05	209.47	205.36	206.58	208.43	211.64	211.69	205.78	208.71	213.18	211.34	208.56	213.55	211.29	206.04	207.7	208.8	209.18	211.06	206.7	210.4	211.39	206.81	211.56	209.13	206.28	207.74	208.89	210.73	206.8	208.38	206.32	207.84	211.7	204.68	206.66	206.74	211.68	206.48	211.02	209.19	211.39	205.97	212.4
214.61	222.74	216.85	216.65	219.74	216.21	217.95	217.34	218.53	219.8	216.13	219.49	222.46	216.7	221.65	218.05	217.74	217.09	213.47	210.53	221.47	221.48	214.67	221.42	212.2	216.55	211.58	217.77	212	219.31	216.6	219.32	216.51	213.97	220.65	219.71	216.19	215.53	216.63	216.5	218.59	215.26	216.65	217.57	212.81	218.17	215.44	217.46	219.94	216.36
207.05	210.56	207.66	211.33	208.25	208.86	204.35	206.17	212.72	211.5	204.2	209.54	208.4	210.09	208.14	210	208.42	208.38	204.85	213.93	213.84	212.64	205.58	211.31	206.14	213.09	207.95	212.53	205.91	209.31	210.26	202.35	208.93	205.95	208.33	211.74	210.7	207.96	210.65	210.93	207.84	208.41	211.51	207.39	207.73	207.63	210.91	214.56	210.62	209.53
208.25	207.3	211.55	206.18	207.93	208.18	213.86	207.2	209.48	210.11	210.82	208.29	209.78	208.72	204.6	207.42	208.68	208.48	210.52	207.68	207.73	208.57	206.66	204.13	209.14	209.71	209.16	209.92	206.89	210.02	203.46	208.79	208.2	206.31	208.7	204.75	212.56	210.16	214.36	207.83	209.24	214.05	203.98	206.16	208.02	210.59	207.56	209.87	206.69	208.19
219.78	219.67	220.32	218.25	221.83	218.88	215.14	217.18	216.81	216.84	216.02	221.14	214.75	220.3	217.21	218.8	216.27	210.8	214.08	217.47	217.88	217.83	221.27	216.18	216.41	216.87	217.17	219.89	217.59	218.91	216.54	217.31	215.69	216.94	215.12	220.36	211.82	221.08	219.2	214.35	219.26	216.34	218.95	218.53	217.79	218.68	217.78	222.08	219.34	214.97
209.92	208.3	213.51	206.19	206.6	209.16	208.54	208.3	211.1	206.49	212.61	207.55	214.33	209.55	209.92	205.52	208.69	208.59	212.64	206.83	205.66	206.04	208.93	204.18	208.23	207.27	208.23	211.88	210.52	207.46	209.46	214.47	209.37	214.23	207.05	216.91	207.2	207.94	206.99	209.85	210.7	210.71	215.41	208.57	205.75	212.44	205.99	211.48	213.12	208.53
200.07	196.22	199.73	194.47	196.65	201.11	196.38	201.01	195.77	201.99	196.16	198.48	197.96	196.92	194.8	197.6	199.06	193.59	201.62	198.16	193.53	199.61	199.83	196.25	199.51	196.17	198.87	197.7	197.22	200.78	198.76	195.4	202.78	195.65	193.98	196.48	196.16	196.14	200.9	199.16	196.27	196.29	198.66	198.56	200.38	197.18	197.32	190.29	198.52	201.57
212	207.36	213.64	215.82	210.94	211.28	209.54	208.36	214.5	206.6	209.26	210.72	213	212.13	214.17	218.41	209.72	211.42	211.79	212.01	207.18	214.39	209.75	209.49	213.45	205.63	213.84	210.87	213.38	214.25	211.22	212.76	211.79	214.12	211.75	214.92	212.81	210.52	214.29	212.19	215.42	209.58	213	208.97	212.64	215.39	212.19	208.21	211.36	213.43
218.53	217.53	216.26	214.99	217.31	211.26	219.37	215.37	215.69	219.88	215.01	217.66	216.92	218.25	215.59	218.7	219.61	223.14	220.46	217.31	218.08	216.8	215.02	213.78	219.17	217.59	214.44	217.02	214.89	223.3	215.08	221.18	218.78	215.39	216.57	218.01	220.06	221.38	216.2	219.09	217.77	219.27	224.64	221.37	217.46	215.75	215.54	217.16	221.16	213.48
210.42	210.81	210.09	208.18	217.27	213.5	212.04	210.26	210.22	212.37	211.37	212.33	211.99	212.67	211.09	215.87	207.97	213.84	215.82	213.03	205.78	213.9	212.9	209.64	211.67	215.28	211.17	215.41	212.35	212.88	210.04	209.55	213.47	215.44	208.06	212.87	210.36	215.82	210.26	214.34	211.07	210.55	212.25	212.62	209.67	206.72	214.53	215.9	212.38	213.87
213.34	211.78	213.19	209.44	209.72	211.22	211.17	211.17	207.95	212.44	209.9	216.23	210.09	207.12	212.14	213.74	215.17	211.89	210.02	217.17	212.68	217.11	211.44	209.16	210.77	207.97	210.75	206.94	212.02	210.87	209.88	211.14	211.49	209.36	209.43	211.98	210.1	212.24	209.57	207.33	208.72	209.41	210.24	213.66	209.7	211.37	213.06	208.96	212.33	214.8
214.61	218.24	216.92	218.6	215.13	213.28	218.15	219.03	217.64	216.62	217.28	214.7	218.08	213.81	216.63	221.26	217.01	218.51	216.67	215.38	214.28	215.97	214.23	211.64	219.57	217.03	217.33	223.66	217.81	220.36	212.15	216.4	218.5	218.68	213.67	217.83	219.26	217.12	222.48	214.11	214.56	215.26	214.46	218.28	216.63	213.71	217.54	215.57	218.34	216.91
206.23	211.44	205.02	203.69	208.2	210.15	205.84	209.83	214.19	204.11	212.64	205.43	206.5	209.63	210.48	209.78	209.76	206.2	208.02	206.91	209.27	202.9	205.13	207.98	208.48	212.01	211.14	209.12	207.5	207.86	206.6	211.49	210.33	206.46	210.84	206.36	210.75	206.72	208.21	205.1	211.64	208.47	205.81	207	205.11	206.94	209.85	206.68	207.76	209.96
201.2	195.98	205.24	206.77	203.89	202.51	201.04	202.12	204.77	202.45	201.05	206.7	202.57	199.88	200.37	204.73	204.24	202.51	206.46	201.6	203.61	202.06	200.9	203.2	200.25	201.44	199.11	201.73	205.52	200.31	202.4	202.22	201.32	206.43	201.23	199.75	202.17	200.09	203.35	200.9	206.18	206.04	204.33	203.09	202.11	201.82	202.48	197.12	203.82	206.79
207.46	204.58	209.04	208.3	203.48	208.65	202.52	206.01	204.78	206.29	203.62	204.82	202.65	199.06	204.53	202.25	200.53	204.12	204.15	205.18	199.85	203.44	205.86	208.42	202.43	199.28	205.9	204.37	202.53	203.96	207.41	204.61	204.98	209.05	198.74	206.52	205.13	207.66	206.49	204.89	209.56	205.3	207.03	206.33	203.48	207.88	201.64	207.85	203.59	210.54
206.54	206.79	203.34	205.65	203.72	209.68	207.26	205.66	208.88	206.99	207.41	205.03	207.81	213.98	207.96	204.13	204.13	203.71	204.01	206.56	204.62	206.93	208.37	202.52	209.33	203.86	206.01	208.33	204.51	206.37	204.83	206.11	203.5	202.33	207.76	206.08	208.35	211.31	207.87	205.96	208.92	203.6	204.63	206.81	202.39	202.04	204.52	206.77	204.2	208.52
205.92	213.26	211.21	212.08	209.62	207.18	210.12	208.52	210.23	208.93	207.71	206.8	212.94	208.15	210.48	205.84	206.76	215.27	207.22	209.27	207.86	210.97	211.22	209.37	210.69	206.89	211.21	208.64	206.23	204.61	210.68	205.12	209.05	210.13	210.28	210.2	207.06	207.95	208.66	207.23	208.1	206.99	206.51	207.85	210.16	210.38	207.98	213.28	209.4	209.29
211.19	207.2	209.46	210.98	211.35	208.02	207.68	210.08	206.04	210.67	207.89	208.02	210.32	207.31	207.89	207.66	209.45	210.45	208.97	199.93	209.4	206.66	207.54	207.91	210.58	212.86	215.46	208.96	205.75	212.24	204.88	206.28	206.65	206.11	210.16	209.2	209.03	208.45	207.45	207.78	206.99	207.35	208.96	207.98	209.81	206.78	207.26	205.86	209.86	209.09
215.62	214.82	212.21	209.64	210.37	213.97	210.78	211.58	211.98	215.24	212.85	213.66	210.52	210.38	214.91	211.96	206.9	216.08	218.1	211.48	209.79	214.56	212.98	210.47	207.78	208.96	211.12	208.6	210.63	213.04	214.58	213.77	210.22	208.01	209.13	214.16	215.74	207.2	210.69	215.38	213.24	214.21	214.52	212.35	213.31	211.67	212.34	208.67	215.56	210.32
205.67	210.5	209.14	207.1	208.39	207.06	209.59	208.53	207.55	208.83	207.46	207.16	207.6	205.49	207.37	206.72	208.07	210.2	214.39	209.45	210.03	205.49	204.35	206.25	205.79	208.54	208.22	211.44	207.63	209.36	207.66	205.65	206.77	207.06	205.04	209.16	210.59	211.72	210.18	214.23	209.54	209.09	209.57	210.9	204.9	207.93	207.38	200.6	211.15	205.89
211.63	216.68	211.81	215.63	211.43	212.38	213.94	215.68	220.44	214.59	216.58	212.99	215.38	215.55	211.76	213.77	211.85	211.01	213.57	207.98	213.08	214.83	216.03	209.96	212.99	208.15	214.72	211.77	217.63	213.46	212.22	213.53	216.89	211.04	214.86	214.92	210.06	218.14	216.01	212.99	218.52	211.81	208.11	214.59	214.81	215.59	212.39	212.3	215.52	208.5
216.88	213.35	212.44	211.33	214.25	209.78	211.09	216.18	210.78	207.4	211.34	211.77	210.86	212.63	209.69	210.65	210.05	209.54	214.08	212.91	207.18	212.24	209.61	212.87	213.4	211.19	215.45	208.49	211.38	213.44	214.9	212.68	210.94	215.71	213.27	210.8	213.88	212.18	209.75	214.05	211.31	209.81	211.06	211.63	213.34	212.77	213.33	206.76	210.37	210.76
206.92	207.56	207.84	206.76	208.35	205.38	206.17	209.15	205.11	211.6	207.67	208.81	211.99	203.48	210.79	207.72	204.87	203.71	202.8	209.3	207.15	211.6	211.27	208.29	209.94	209	209.68	206.3	209.71	209.46	206.03	210.52	206.1	209.33	211.34	207.75	209.72	208.48	205.17	208.62	210.76	207.11	207.33	203.27	208.38	207.12	205.33	208.34	210.77	209.84
196.52	196.42	202.87	203.91	199.43	202.07	197.1	200.23	197.62	202.79	203.32	201.51	202.74	200.93	199.51	197.66	201.07	197.37	199.91	202.38	200.31	199.97	204.56	196.66	199.6	200.6	197.43	198.84	205.38	201.38	203.24	200.57	203.86	199.83	203.76	199.9	199.18	202.33	199.85	198.66	200.22	199.67	200.36	199.39	202.63	203.44	205.18	198.72	200.05	203.04
198.67	192.57	196.24	202.4	198.61	195.89	196.65	198.41	198.8	192.83	194.74	200.6	202.63	199.63	196.49	197.42	201.15	193.9	196.87	198.79	199.63	200.89	195.16	205.42	199.31	197.4	202.71	195.65	198.53	201.86	197	195.24	195.54	195.35	199.15	202.34	202.1	199.5	198.6	195.15	198.62	194.72	199.87	197.96	194.89	199.56	198.2	194.73	200.55	198.33
211.74	211.51	208.87	206.72	206.47	208.33	207.84	213.18	207.38	210.32	217.68	210.26	212.94	215.51	215.99	217.16	209.98	216.78	212.14	212.2	208.32	212.42	214.35	211.72	205.44	215.76	211.64	215.27	210.29	214.05	213.72	214.03	214.89	211.19	213.76	213.02	211.39	213.39	209.72	208.89	213.1	214.13	209.67	210.01	210.26	212.9	212.9	210.45	215.06	210.31
205.07	202.58	205.7	206.2	205.15	201.84	205.28	204.53	205.76	200.71	202.59	204.87	202.17	206.33	203.78	209.62	204.55	203.28	205.14	205.19	203.19	201.02	211.16	202.95	204.34	200.92	201.08	202.21	203.03	201.96	209.6	204.83	203.65	210.09	203.33	201.62	204.61	207.52	207.45	201.3	202.62	206.82	206.07	210.09	202.56	200.32	210.3	202.72	204.21	202.71
209.24	204.78	207.17	207.56	208.23	204.86	209.62	204.45	210.35	210.56	209.02	204.06	210.03	209.06	211.87	209.07	207.78	206.42	208.07	206.18	208.11	204.13	208.27	204.24	208.86	206.35	207.79	213.53	207.14	207.55	206.94	209.06	209.91	208.9	203.64	202.72	206.73	203.46	207.54	201.99	209	206.99	203.25	206.19	214.39	207.83	207.38	206.85	211.38	208.49
203.83	208.64	206.88	206.36	205.28	203.16	206.7	199.41	203.2	204.79	204.02	204.88	201.11	205.2	203.17	204.08	204.15	207.37	201.75	204.11	205.06	205.66	201.73	206.29	207.23	203.31	202.49	204.62	203.8	205.96	206.63	206.31	203.28	208.41	204.12	205.81	201.69	205.63	207.09	206.87	203.86	206.2	202.66	200.42	203.25	208.76	205.67	206.07	204.92	213.58
209.32	210.45	210.9	211.15	207.05	208.41	212.53	211.13	208.51	216.74	209.94	213.59	210.95	210.06	211.43	207.5	206.81	211.61	210.65	211.24	207.23	207.07	206.93	215.82	207.29	214.36	209.81	212.21	207.73	211.47	210.31	209.88	209.39	211.11	211.01	206.19	212.59	209.63	205.96	210.08	207.25	211.03	209.14	205.24	213.66	207.96	211.04	207.47	205.73	212.96
212.26	208.79	208.83	207.89	209.52	209.91	213.54	210.82	211.51	207.18	211.82	210.89	208.28	205.57	209.79	207.9	212.81	207.54	209.77	209.23	210.72	211.8	210.3	214.03	210.72	211.52	210.14	208.13	213.69	209.32	211.06	211.29	208.97	209.5	206	207.91	208.88	205.77	207.78	208.05	206.58	213.8	207.64	213.45	212.12	209.86	210.62	209.62	211.04	208.68
204.63	204.55	199.46	205.15	204.05	203.29	200.22	205.94	201.66	200.2	201.04	205.44	200.34	202.59	208.03	202.64	201.94	204.99	201	204.8	201.75	197.42	204.46	203.5	201.18	206.43	200.94	202.35	200.1	203.48	206.51	202.24	203.68	201.06	202.21	201.91	203.74	199.15	203.96	200.63	198.75	198.49	203.38	203.51	203.13	199.08	201.09	200.87	207.88	201.09
199.43	200.57	196.55	198.58	198.97	198.18	199.37	198.9	203.84	196.03	194.37	198.62	197.39	199.48	199.53	201.47	195.79	199.59	198.18	196.74	198.37	197.98	198.18	198.59	197.63	196.71	198.58	199.29	196.18	198.66	199.67	199.99	195.48	193.15	202.09	197.76	200.14	200	200.07	197.07	201.61	198.09	195.88	194.77	200.88	197.98	193.97	197.23	196.59	199.96
204.85	203.84	203.37	209.08	201.91	205.49	206.8	202.35	207.15	200.23	204.41	206.02	204.69	207.03	200.67	202.98	209.26	207.74	204.99	204.76	205.26	204.9	207	207.23	205.48	204.76	201.59	200.5	206.79	205.18	205.17	204.59	200.61	205.77	205.02	203.3	202.97	204.39	204.48	205.83	206.95	203.27	204.82	204.63	203.73	206.9	201.11	204.35	207.86	205.91
198.56	200.14	199.67	198.98	199.17	201.2	202.83	200.93	195.34	200.71	203.35	194.95	200.53	197.7	199.97	200.38	202.43	194.32	202.16	195.33	201.7	201.09	200.99	201.24	199.54	201.89	199.9	202.99	200.97	201.08	207.95	201.25	201.65	202.71	205.46	198.35	199.56	202.29	203.8	197.89	203.16	198.71	200.11	201.18	198.12	203.62	199.74	202.7	199.72	196.47
206.54	204.45	207.77	205.98	207.54	206.32	207.7	206.23	205.88	205.97	209.77	209.06	205.77	210.92	208.33	208.62	207.91	206.1	207.68	208.02	209.34	205.2	206.3	208.31	208.98	203.75	206.93	208.95	209.48	206.74	203.98	207.3	204.6	205.89	209.8	206.6	209.1	209.02	212.67	203.11	207.91	208.54	206.77	204.2	210.07	208.98	207.1	207.07	210.27	209
198.02	201.37	201.56	200.28	202.3	201.44	201.62	197.14	198.07	197.64	201.76	199.98	195.33	200.02	197.11	194.25	199.78	202.39	199.07	199.42	194.08	198.64	199.91	199.87	197.96	200.11	196.34	196.79	200.46	201.09	200.85	203.26	199.75	197.39	198.63	201.03	195.58	197.81	198.84	197.6	198.91	203.26	200.67	203.97	201.37	196.81	200.01	195.79	200.22	198.12
218.97	216.32	217.08	219.16	216.79	219.01	218.33	215.18	217.23	214.83	216.06	210.36	217.9	218.67	216.02	213.11	217.63	216.89	214.7	219.57	219.67	214.14	214.35	219.45	215.27	211.45	216.01	221.22	216.09	215.29	215.46	217.44	215.51	212.85	210.86	212.16	215.37	209.98	221.07	214.24	216.62	212.34	217.78	216.25	218.56	213.89	213.59	221.04	217.54	215.41
211.1	211.5	208.01	207.95	208.07	215.48	213.74	214.15	203.48	214.02	210.12	211.96	210.71	210.35	214.82	209.52	214.36	211.88	207.78	215.28	212.53	212.36	213.8	213.79	213.81	210.58	214.06	213.8	213.39	210.89	217.39	209.54	213.37	212.92	208.67	213.94	211.7	213.1	205.44	211.02	216.55	209.77	209.45	210.42	212.94	211.85	219.94	210.72	208.6	210.42
206.1	213.04	208.61	209.16	206.81	209.1	207.63	207.71	207.76	207.88	209.65	208.4	209.03	204.86	209	204.78	212.26	208.73	207.43	209.34	213.68	208.41	208.14	207.9	209.16	211.23	207.95	210.77	210.08	207.73	210.92	210.34	209.05	211.46	207.63	207.18	211.47	209.05	208.53	210.19	209.67	209.65	208.33	207.3	209.75	201.93	208.38	209.47	209.44	210.58
209.92	210.54	209.18	209.65	204.97	204.75	207.48	207.94	205.23	210.46	209.23	208.46	208.04	210.19	203.37	205.57	203.74	207.76	204.12	203.13	207.18	205.06	209.09	207.96	210.61	208.59	207.41	205.15	204.94	210.58	210.84	209.31	209.52	204.42	209.77	207.6	207.6	206.61	207.26	207.51	207.66	208.15	213.41	208.49	209.35	206.66	206.56	206.35	208.96	208.7
211.18	205.66	209.19	207.93	207.4	212.11	209.93	210.01	210.62	211.32	212.78	209.48	211.03	211.19	210.83	207.32	210.07	206.81	212.78	210.72	201.61	210.4	208.54	208.17	206.32	209.38	209.58	209.72	207.22	211.14	208.02	209.43	208.6	210.81	210.91	205.32	210.38	211.48	210.94	210.47	204.73	208.3	213.34	211.4	210.92	210.56	212.53	210.72	209.28	206.89
212.6	212.59	214.57	209.57	210.05	213.47	210.07	215.7	209.83	210.26	214.52	210.46	209.11	212.37	208.57	213.27	211.71	213.82	210.59	213.37	207.49	215.38	207.82	210.87	210.92	213	210.09	211.19	210.16	213.14	211.27	213.89	211.44	211.18	211.63	206.83	211.04	210.1	213	211.22	209.04	211.97	213.57	212.44	212.24	211	208.83	213.02	211.53	210.4
206.64	209.87	206.27	204.23	205.37	209.2	206.85	210.44	208.59	213.07	209.32	205.6	201	207.39	207.78	207.83	208.58	206.53	210.11	203.95	209.94	206.49	204.24	212.67	203.55	210.79	207.91	204.82	205.18	207.59	210.61	207.14	204.98	210	209.11	205.63	203.56	206.3	205	207.83	207.04	208.47	203.91	201.77	210.06	206.45	205.76	209.46	208.16	205.82
206.39	209.18	212.9	211.03	208.69	212.98	205.56	208.7	208.57	208	204.65	210.32	206.92	208.88	208.96	207.26	209.94	211.06	205.66	208.86	207.71	208.99	210.15	211.53	209.93	208.63	211.41	209.62	212.13	207.47	207.79	205.44	207.82	212.68	208.05	212.47	210.72	207.84	207.92	208.39	207.6	212.43	208.42	208.07	211.3	212.93	208.09	207.37	211.56	210.82
211.45	210.58	211.43	207.98	209.88	208.76	204.42	209.05	206.71	208.11	210.09	206.14	208.7	207.28	209.46	209.51	207.61	213.76	205.77	209.78	206.04	207.48	207.35	209.19	208.1	208.55	206.05	206.67	205.05	208.68	204.31	209.12	206.68	209.22	209.46	202.76	211.67	204.98	211.1	209.8	210.06	208.07	206.2	207.93	208.72	213.26	209.13	209.43	208.54	207.43
206.44	206.56	211.73	213.07	207.19	210	204.89	207.53	207.29	209.53	206.04	207.74	211.01	213.62	207.89	205.7	209.25	203.74	208.43	213.26	206.86	208.5	211.58	211.61	207.23	211.53	210.53	208.51	205.74	209.57	210.62	208.62	207.71	205.49	209.52	206.52	208.3	207.7	210.26	208.47	204.81	206.29	206.44	208.41	209.37	208.3	206.33	211.48	207.2	210.62
200.39	200.66	204.27	205.83	199.88	205.06	204.28	201.63	202.52	202.84	199.7	200.59	203.39	207.96	205.26	209.63	204.15	207.45	200.24	205.04	202.97	205.44	200.64	202.13	203.9	206.84	205.1	205.67	203.58	203.55	204.35	201.9	207.52	197.08	200.61	203.86	197.86	203.85	202.49	205.21	204.48	202.72	204.32	206.03	202.32	200.37	205.46	204.17	203.36	199.06
211.31	211.11	212.97	209.3	211.28	210.77	211.8	217.66	210.4	213.63	212.97	213.52	212.1	212.49	210.13	212.41	209.48	210.72	209.08	211.26	210.91	210.3	208.22	209.19	207.1	211.87	212.95	211.75	212.17	210.49	211.76	212.5	211.94	211.91	211.23	212.14	214.79	211.89	211.52	212.93	211.55	210.12	206.94	214.33	212.87	213.55	213.82	207.12	211.32	212.22
212.73	209.67	213.28	212	213.87	217.55	215.81	212.94	209.85	210.55	210.97	214.04	214	215.65	214.26	214.16	214.4	210.85	213.66	209.4	209.14	211.91	209.86	211.72	215.54	215.3	211.33	208.01	214	208.56	215.01	210.13	205.58	209.72	213.09	210.39	211.69	211.37	211.81	208.67	207.42	209.69	214.19	212.17	209.43	208.47	211.19	210.33	209.29	212.9
197.57	197.15	199.23	200.13	199.51	198.4	201.45	202.2	201.98	194.32	200.19	201.58	196.93	201.75	201.66	202.2	196.05	200.39	199.77	194.78	200.25	203.31	199.92	201.93	200.69	200.75	199.36	196.08	202.05	200.86	201.75	202.52	193.59	202.93	198.75	199.72	197.91	197.79	198.55	200.23	194.26	200.41	204.38	199.27	201.42	200.04	198.21	199.35	198.5	197.94
209.47	212.61	209.87	207.74	212.9	207.81	207.28	209.38	208.48	206.7	209.28	212.53	209.97	209.4	208.9	204.77	209.95	206.74	209.46	207.18	214.53	208.15	210.76	212.48	206.64	209.74	204.57	207.79	208.18	209.24	210.62	210	210.25	208.5	210.55	208.17	206.27	211.55	208.56	209.37	207.6	209.64	211.94	208.02	210.43	206.53	209.39	210.48	206.47	208.55
207	207.59	199.78	201.48	204.77	205.41	200.82	200.81	204.08	207.31	205.32	202.82	201.19	206.31	198.22	205.63	203.4	198.68	200.78	200.24	201.14	205.6	201.85	211.05	208.13	207.44	205.74	205.36	204.04	201.91	207.88	199.49	202.91	206.09	208.5	205.35	203.68	205.56	204.07	204.24	199.89	204.25	207.32	202.88	203.97	204.94	202.96	205.94	207.26	204.69
201.12	200.13	201.84	196.54	198.15	198.88	201.29	197.89	201.8	198.67	199.41	200.12	204.74	203.09	201.88	198.98	194.9	202.31	199.13	201.68	200.2	200.08	199.45	197.52	201.93	197.57	198.96	197.05	195.81	200.2	196.04	200.64	200.22	204.45	199.26	204.91	201.7	201.98	199.18	201.08	202.59	198.91	199.32	195.95	194.02	196.83	202.17	196.75	198.24	206.35
204.87	199.98	198.52	203.7	203.77	200.21	204.63	200.81	202.56	197.1	207.64	203.29	200.32	201.2	205.62	201.78	198.61	204.6	204.48	204.5	200.42	203.81	203.46	203.23	205.04	202.16	206.74	202.89	199.73	197.29	199.35	198.76	206.61	206.98	202.2	207.26	202.07	200.51	206.85	198.69	203.67	204.12	204.13	203.92	204.75	199.42	199.08	201.01	202.64	204.28
206.71	207.3	207.26	214.13	206.68	207.86	209.83	211.51	209.05	208.64	207.78	210.17	210.15	210.05	208.74	209.59	208.39	206.41	207.07	209.37	206.02	207.73	210.94	208.89	208.77	201.58	210.04	209.36	206.74	207.38	208.17	209.71	212.84	212.14	206.5	203.89	210.27	209.41	214.13	206.98	205.27	209.2	209.68	208.15	207.07	206.57	210.76	207.17	205.91	209.63
201.35	199.73	202.84	205.71	204.53	204.43	203.79	204.12	205.75	204.6	204.4	204.07	205.66	198.67	203.2	197.29	207.5	203.52	204	202.08	202.67	207	204.42	202.53	200.65	206.8	207.97	201.62	203.24	202.2	201.81	205.8	204.23	200.17	209.55	205.46	205.11	203.73	203.25	202.56	206.38	206.25	205.01	202.73	201.09	201.93	205.35	203.36	204.27	201.49
200.19	195.13	199.42	203.31	200.4	197.48	198.14	198.84	199.13	199.25	200.71	198.19	196.06	195.86	201.44	194.41	198.39	197.24	198.36	200.53	193.65	200.63	201	200.3	197.5	200.11	199.88	201.42	201.68	194.35	198.57	195.35	199.02	197.15	196.62	198.97	195.4	198.15	196.72	203.47	198.32	197.91	202.99	202.08	198.93	198.27	200.91	197.77	194.51	201.47
209.9	209.3	212.34	211.82	213.19	210.23	207.56	213	208.53	207.35	207.39	208.34	209.5	212.42	208.87	205.52	210.66	210.21	210.38	208.82	209.78	203.89	206.54	211.03	206.74	209.5	207.26	208.25	207.54	207.07	212.1	208.83	210.97	208.23	206.96	207.28	212.26	212.3	211.41	211.87	204.41	208.33	208.21	209.27	207.66	208.77	210.52	206.26	211.47	208.32
206.34	206.99	205.91	206.36	209.03	209.5	214.34	209.9	212.8	211.02	209.56	211.02	205.09	209.39	204.85	209.75	209.69	201.83	207.21	207.79	207.13	204.07	212.61	209.13	210.89	207.29	212.77	210.02	208.57	211.19	207.6	207.15	208.76	205.78	206.32	210.3	210.61	204.83	209.41	208.04	211.31	212.5	204.67	214.48	206.96	205.23	204.6	206.1	207.95	207.66
209.3	206.98	210.89	209.69	210.63	207.59	212.19	209.95	211.37	212.35	208.87	212.41	207.82	210.02	204.78	207.77	213.23	206.98	204.72	211.75	203.75	209.3	206.86	202.13	202.73	205.02	211.68	207.19	208.83	206.9	208.24	210.24	212.15	208.7	210.6	210.45	209.25	206.31	208.59	211.27	210.31	211.4	207.38	214.22	207.12	206.78	209.87	206.93	205.48	202.8
209.45	206.83	208.74	206.71	206.97	210.25	204.56	211.07	211.37	210.47	208.91	208.68	205.44	210.87	206.06	207.67	209.96	206.29	208.29	207.96	209.58	207.13	211.18	207.86	205.45	211.25	211.29	209.13	207.21	204.34	210.55	209.27	208.46	204.01	212.62	211.74	209.85	212.09	210.39	207.82	206.26	209.35	211.09	208.19	212.6	206.51	209.72	205.43	206.29	207.14
207.33	202.82	201.29	201.78	203.7	204.56	203.35	205.4	203.33	201.49	198.89	202.98	203.33	200.12	202.78	204.38	203.82	202.82	202.82	202.94	206.01	205.42	204.43	204.51	204.87	203.71	202.7	202.51	207.36	201	203.56	201.58	197.01	198.7	204.25	204.65	203.98	205.66	200.63	202.79	205.69	202.46	202.56	199.03	205.99	204.58	204.07	204.49	204.24	201.95
209.16	206.93	210.49	207.7	205.53	207.19	211.34	206.78	211.14	208.69	209.89	210.1	206.51	208.36	208.94	211.3	207.02	206.14	209.9	205.4	204.39	206.56	206.02	204.63	209.56	207.97	203.9	211.27	211.34	209.66	209.09	210.6	208.46	207.69	209.71	205.99	210.77	206.49	206.15	208.01	212.72	215.43	215.5	208.23	207.27	208.72	203.85	204.86	207.53	210.63
198.26	192.56	195	192.23	190.83	195.25	192.97	193.32	191.98	192.85	195.41	193.68	193.39	191.39	195.36	191.77	196.47	198.7	191.33	193.77	193.72	193.89	194.3	194.23	195.13	193.54	198.08	192.74	193.24	192.97	196.53	192.32	187.67	195.29	191.43	195.39	197.47	193.59	192.59	193.72	192.73	188.42	194.78	191.91	198.4	190.79	191.64	196.6	192.75	192.63
201	203.72	205.1	200.47	200.74	207.99	208.85	200.63	210.04	205.63	202.4	206.98	201.51	205.54	207.38	208.44	203.07	204.73	201.39	200.01	203.37	203.78	204.57	205.73	202.72	201.43	206.23	202.57	198.61	205.12	206.98	204.89	200.58	203.7	202.62	201.16	203.85	203.64	202.85	203.64	206.73	200.85	202.06	204.14	204.81	208.62	202.61	207.35	201.9	201.64
207.28	206.45	208.59	210.28	208.32	207.13	206.4	206.11	207.04	205.57	209.46	206.55	209.13	205.94	202.15	209.17	207.94	207.68	210.83	209.04	205.22	205.29	207.61	208.92	201.98	208.37	211.59	205.68	209.69	202.94	209.15	211.95	204.21	205.19	206.91	205.83	209.92	207.83	214.5	208.25	210.75	206.42	208.39	207.2	208.31	212.61	208.02	208.04	213.18	205.65
211.46	214.54	205.1	213	213.07	213.33	207.42	212.76	213.24	209.33	209.21	212.98	212.56	211.19	214.94	210.19	210.16	209.26	209.01	209.73	210.46	211.12	209.78	209.03	212.14	207.06	215.52	209.29	216.25	210.38	212.85	212.53	212.42	213.03	210.34	213.62	212.05	210.14	213.65	211.49	211.56	211.59	207.78	205.64	209.48	207	206.49	215.07	207.8	211.87
197.89	197.73	200.4	203.45	196.09	200.73	199.36	194.63	197.47	204.3	203.58	196.31	203.44	199.24	198.05	201.99	198.97	198.45	199.66	199.69	196.92	195.69	199.41	202.14	199.41	199.51	200.34	202.23	200.41	195.57	198.52	195.6	200.35	198.47	197.64	198.81	192.86	199.45	195.55	201.57	202.82	202.37	198.39	200.54	198.68	199.58	203.31	198.85	199.46	200.95
206.82	209.32	205.97	207.41	206.73	206.36	208.13	213.38	207	207.16	207.63	211.45	210.9	209.07	208.83	206.43	208.47	210.33	210.75	210.09	209.87	209.52	208.39	205.63	213.47	216.07	206.25	208.15	207.55	206.74	209.32	209.72	208.38	213.07	208.49	208.13	211.01	209.2	206.63	208.2	204.61	209.71	212.07	203.07	206.7	206.37	203.83	206.13	210	207.84
208.96	210.75	208.12	210.37	207.41	208.16	210	210.62	209.95	210.55	213.6	212.85	207.11	204.7	207.82	204.5	207.62	205.51	206.67	206.43	206.56	208.5	209.13	209	208.6	209.37	210.53	207.75	208.63	208.01	211.79	206.76	207.57	208.48	208.28	210.76	206.42	207.23	208.82	206.18	208.3	205.86	207.12	211.71	206.16	207.5	209.46	208.86	210.88	207.3
203.36	208.64	207.76	206.31	209.25	206.39	204.07	201.88	206	205.8	202.52	200.63	207.73	209.94	207.29	205.5	203.18	208.08	206.48	206.46	210.18	208.22	210.61	205	201.38	205.53	202.29	212.15	208.25	210.69	207.31	203.23	205.21	206.38	207.74	207.15	206.06	209.19	204.96	210.13	209.15	203.51	205.51	204.13	207.72	199.61	209.19	206.2	205	209.11
207.61	211.72	207.62	206.51	210.53	209.82	212.79	211.14	213.12	209.95	209.04	208.54	211.74	206.8	207.14	210.94	210.54	211.16	213.39	215.12	207.67	209.86	205.62	209	206.41	210.47	207.99	208.11	211.07	206.05	210.42	206.71	212.54	206.58	212.55	208.09	209.34	210.67	212.79	204.6	212.24	209.58	209.8	206.47	209.46	210.8	213.75	213.15	204.88	211
217.35	214.13	217.2	211.85	218.86	214.91	213.94	215.87	219.78	214.33	219.71	215.13	223.19	219.51	221.52	214.5	210.97	218.22	216.19	217.66	217.2	213.19	215.44	216.38	218.56	214.39	219.59	215.66	212.34	219.06	218.27	218.73	214.61	217.16	216.22	218.81	216.28	216.58	218.7	219.23	214.47	215.67	212.66	218.11	216.52	219.46	219.73	217.4	215.34	214.17
215.75	216.75	220.11	216.25	217.59	216.52	218.43	217.44	216.71	215.82	218.26	219.67	218.74	217.93	219.67	216.06	216.95	222.05	220.16	218.25	219.23	217.41	218.47	220.3	220.9	219.24	212.61	219.28	217.66	218.22	213.18	214.38	219.75	217.78	219.26	214.83	220.64	218.08	219.3	211	222.22	217.08	214.92	216.56	215.73	220.18	217.82	216.54	219.38	214.23
202.98	202.91	206.97	203.96	206.03	205.52	201.3	201.98	204.94	204.9	203.55	205.92	201.13	201.31	200.85	209	198.6	202.76	199.76	207.97	198.77	202.52	207.31	204.19	204.63	201.73	204.92	205.6	203.19	201.5	207.38	198.33	202.9	203.61	203.57	200.22	203.15	200.24	209.87	209.13	198.89	207.33	203.07	207.1	204.15	202.02	205.85	205.82	205.56	205.79
194.71	197.3	197.69	195.39	197.37	196.41	191.55	193.01	194.36	191.92	194.09	198.12	197.16	195.76	191.94	195.52	193.13	193.98	191.81	190.68	196.44	194.71	190.03	199.58	191.72	196.76	193.9	194.65	193.76	192.43	193.46	196.36	194.15	196.03	196.38	196.37	196.82	192.75	193.51	196.75	193.82	195.16	198.73	198.55	196.76	196.77	199.89	194.77	195.29	196.4
206.11	198.85	200.26	201.46	196.72	195.55	207.24	205.62	205.09	200.35	201.32	200.52	202.45	200.13	207.02	202.18	204.89	202.92	202.77	203.17	202.28	203.16	198.4	199.54	203.81	201.28	207.98	197.84	201.15	203.75	202.49	202.74	203.24	202.25	201.35	198.71	204.54	202.63	201.48	204.52	204.15	200.33	198.86	200.04	199.24	202.58	201.16	203.28	204.9	200.78
205.62	209.65	213.62	211.23	204.96	204.4	207.02	208.82	204.48	211.89	207.33	210.31	209.22	205.73	203	209.06	206.43	208.75	206.18	211.2	206.55	206.03	207.97	209.93	210.73	210.01	205.94	207.98	210.56	207.93	210.21	209.88	209.33	210.58	208.8	206.38	209.53	206.93	207.39	212.55	208.98	207.42	205.89	212.79	204.59	205.29	207.8	205.93	207.91	207.93
213.02	209.53	213.75	208.57	211.84	214.29	214	205.53	210.33	210.99	207.78	211.11	210.44	210.57	213.28	214.79	212.53	215.01	211.33	213.94	209.99	210.88	213.31	210.68	213.68	208.81	211.69	211.13	210.64	210.07	214.2	207.17	212.38	213.61	210.24	215.79	209.27	212.01	210.2	209.9	210.93	207.38	209.5	211.52	211.58	212.57	216.63	213.37	210.42	211.49
203.59	199.86	196.36	197.55	203.67	197.2	199.66	200.63	200.09	200.46	200.2	196.64	200.3	197.4	199.73	203.01	197.81	195.36	197.68	200.53	202.63	197.14	203.12	197.19	202.58	199.45	197.64	199.69	199.33	202.61	195.46	197.17	201.06	199.41	197.75	201.42	195.77	199.56	201.23	200.07	198.42	197.08	205.52	199.12	203.36	199.96	203.59	200.29	197.75	195.1
206.27	206.95	207.23	203.99	202.33	202.05	196.33	200.78	207.57	206.33	200.75	206.99	207.03	203.14	204.55	200.43	200.35	203.64	201.17	205.12	200.32	204.19	201.26	200.65	208.58	198.61	203.55	203.88	202.99	202.3	202.72	206.22	206.47	204.83	205.63	203.33	205.9	204.75	205.68	203.92	202.33	205.9	204.38	201.97	205.6	201.57	207.09	204.85	203.53	197.78
214.09	212.9	211.81	211.75	212.72	214.92	209.6	219.11	210.77	212.1	211.06	208.97	213.6	210.42	212.77	210.93	211.92	208.3	212.02	209.65	209.68	211.48	212.49	210.88	211.69	209.21	213.38	211.09	211.88	204.74	209.76	210.23	209.65	207.87	215.99	210.98	211.27	213.27	211.48	218.42	205.8	215.2	212.36	211.62	214.9	212.73	206.05	213.05	211.59	209.19
213.56	210.62	212.86	220.29	216.07	214.69	214.68	216.13	214.06	212.66	212.06	214.32	214.61	214.64	209.61	213.37	214.32	207.47	216.12	211.74	218.45	210.15	213.32	214.7	214.17	212.65	212.95	215.39	215.64	211.38	216.05	217.56	213.05	217.36	214.17	211.95	213.46	211.7	213.65	212.12	214.7	213.83	217.81	217.28	217.62	214.17	218.37	215.63	214.53	210.58
202.72	205.77	204.39	201.94	201	204.13	203.03	205.38	206.76	205.68	207.27	215.27	198.69	206.9	199.83	206.29	203.48	203.24	205.62	201.25	205.24	207.4	204.79	204.33	204.56	205.14	205.38	201.58	202.52	205.51	199.99	202.57	202.76	202.9	206.29	198.98	201.09	202.59	204.33	205.41	203.45	206.84	200.65	204.72	203.9	204.41	204.82	204.81	203.39	204.18
199.46	202.71	205.45	205.6	200.14	200.29	206.76	207.62	205.8	201.05	205.33	205.63	202.64	202.16	197.67	203.56	206.26	206.74	204.11	202.42	200.34	204.71	205.43	199.18	204.65	203.49	201.21	202.04	206.04	206.46	199.27	203.2	207.93	204.4	203.88	203.9	206.2	203.83	203.73	203.53	205.42	202.66	202.66	208.32	202.03	206.82	203.88	200.64	203.71	204.8
201.84	206.33	202.48	194.41	196.93	198.56	198.26	203.35	200.18	195.16	198.56	202.11	196.84	201.76	199.68	201.44	201.12	201.66	198.06	199.44	198.94	200.61	201.23	202.98	197.22	200.1	204.81	201.57	197.32	196.17	200.07	196.92	203.32	199.48	203.02	197.52	200.39	198.79	199.88	200.34	204.49	198.66	195.86	201.24	201.45	199.04	201.74	195.74	196.92	200.89
205.55	210.01	205.4	207.88	204.3	207.58	212.83	208.26	207.8	205.8	204.87	207.68	208.84	206.61	203.55	210.28	208.08	204.84	211.35	209.06	206.72	209.09	205.58	205.07	209.67	208.43	208.6	209.98	210.9	208.5	201.56	205.49	203.13	204.35	207.96	208.56	208.65	206.43	208.07	205.99	207.38	201.04	208.07	211.86	206.86	205.72	211.1	209.1	206.03	211.76
204.53	208.75	206.02	212.14	206.68	209.37	206.17	207.8	208.67	206.08	202.19	202.85	212.45	210.98	208.47	207.8	207.87	207.8	206.83	206.57	210.54	210.81	205.33	209.61	206.21	208.12	204.86	206.49	209.05	206.05	207.45	207.2	207.41	204.31	204.67	210.21	209.52	207.09	209.14	209.22	207.6	204.3	209.08	202.66	207.96	211.65	205.07	203.57	204.93	209.09
208.9	209.76	208.38	211.5	216.64	211.37	212.98	210.52	212.24	202.28	208.56	207.01	210.67	213.28	212	207.28	208.29	206.57	205.9	209.75	205.96	210.48	211.24	205.08	208.83	210.28	210.79	209.4	205.03	205.07	208.61	214.34	207.35	209.78	207.93	209.58	208.55	213.32	206.21	211.25	210.17	209.1	210.66	213.28	207.09	206.74	207.18	208.74	209.51	208.85
211.79	215.51	213.58	211.06	214.09	213.87	212.65	215.56	212.35	209.59	213.77	218.1	210.98	215	208.96	210.37	211.11	212.87	216.89	206.18	214.15	215.39	211.4	209.93	213.48	210.56	211.19	211.38	209.28	211.87	210.17	211.74	209.11	213.72	208.55	212.72	212.18	211.47	209.09	208.63	207.36	212.83	213.53	210.71	215.18	208.16	213.81	213.44	213.71	212.64
211.65	211.98	211.92	211.91	216.52	207.44	212.81	213.27	210.68	213.98	207.55	209.06	209	211.71	209.31	213.96	214.54	211.02	211.26	209.56	209.94	213.7	212.99	207.85	212.81	209.36	211.52	210.31	208.72	210.94	206.23	211.72	214.6	217.36	215.6	215.51	214.65	208.93	212.69	212.97	214.16	214.79	214.63	213.38	214.89	209.73	219.72	214.19	209.22	212.91
207.82	208.39	209.38	207.08	205.55	206.98	207.36	207.06	204.95	206.64	207.4	209.93	209.69	213.94	210.88	205.8	205.92	207.27	208.82	212.32	211.3	212.81	211.76	209.76	207.54	210.39	205.29	206.37	208.21	205.37	204.42	208.5	208.43	204.71	207.38	208.65	210.03	207.23	212.4	209.41	214.11	205.19	211.85	207.47	209.59	206.67	204.72	211.03	207.09	204.21
203.2	202.73	204.94	204.26	204.29	203.79	206.37	199.92	202.91	203.91	206.2	203.3	204.33	203.41	201.19	202.22	202.28	203.79	202.73	203.65	203.03	204.55	200.41	203.56	199.57	205.8	199.33	199.66	199.83	200.17	202.71	202.96	201.23	204.55	201.38	206.23	204.5	202.48	204.73	202.54	203.54	204.52	200.08	197.98	198.12	203.01	201.4	202.34	202.45	202.08
215.44	212.36	209.24	213.34	215.13	209.56	218.44	213.97	211.55	211.47	212.4	211.48	217.41	212.3	212.85	217.03	212.8	214.6	216.23	206.29	213.48	212.11	213.73	210.61	215.68	213.91	213.71	215.08	211.9	212.58	209.39	216.99	211.46	215.24	213.58	212.05	214.6	212.53	214.09	213.38	210.71	216.8	211.29	212.94	212.93	210.44	214.78	212.51	214.93	216.48
197.26	198.94	197.05	200.25	197.66	197.34	198.61	201.13	198.47	200.34	198.16	199.45	201.02	200.41	195.2	201.47	197.44	199.72	197.4	199.48	195.57	200.65	203.6	199.61	201.96	197.72	199.51	199.71	201.15	195.87	199.92	200.25	196.33	195.72	197.75	197.48	193.87	196.39	198.17	196.32	198.69	195.14	194.85	199.22	197.66	200.94	196.3	194.73	197.86	202.29
207.82	201.69	206.84	201.07	205.37	208.31	201.87	206.52	199.58	205.11	196.97	207.49	206	203	198.18	202.24	210.19	201.58	206.52	203.05	209.55	204.46	202.19	205.04	207.07	205.54	201.87	202.2	207.33	204.22	205.61	201.97	203.82	203.16	207.62	206.27	204.34	206.34	204.22	204.08	206.66	206.41	206.37	206.39	206.87	204.55	208.96	204.75	209.15	209.24
215.11	210.48	208.08	213.44	213.16	211	209.12	209.89	208.77	215.61	216.67	211.4	208.39	210.23	208.94	209.2	213.03	211.02	210.36	206.8	213.74	207.61	207.97	211.16	209.32	211.29	211.2	213.4	213.78	213.6	209.68	211.46	210.01	209.03	213.05	207.23	212	214.47	215.88	214.66	207.08	212.58	209.98	209.28	212.28	208.64	210.18	209.86	214.56	212.77
193.23	198.75	199.98	193.79	195.37	193.65	198.2	196.48	197.31	195.25	192.95	195.89	197.84	200.98	194.44	192.82	193.36	194.28	192.45	196.59	198.97	197.2	193.42	198.34	197.43	201.8	197.84	194.13	192.03	193.34	196.95	198.83	193.9	197.61	189.05	196.9	192.76	195.55	192.12	193.62	195.04	195.53	195.05	193.2	199.07	192.47	195.21	193.22	193.82	196.94
206.45	210.6	207.36	206.37	205.2	210.33	204.06	207.79	206.4	209.48	209.53	207.52	203.99	201.61	209.93	206.19	206.84	205.54	207.31	209.4	210.39	209.36	209.92	210.36	206.77	205.43	206.89	213.07	210.97	208.1	207.26	210.5	207.07	205.37	206.11	206.32	209.15	205.68	208.23	207.96	209.43	207.99	208.1	202.72	203.05	210.4	208.47	212.74	211.87	207.93
201.63	197.51	204.48	201.97	196.4	198.9	198.84	201.43	199.65	199.1	199.98	198.71	200.53	199.86	200.25	201.55	202.1	197.65	200.6	200.57	206.89	202.1	197.23	199.65	204.91	199.74	201.71	198.41	198.61	197.62	198.94	200.3	202.44	201.79	203.27	198.56	199.91	200.56	201.41	197.62	202.43	197.26	202.89	196.51	201.31	194.22	202.79	198.85	201.43	202.03
199.9	206.37	209.02	205.87	206.33	208.14	205.19	206.66	204.83	203.18	208.91	207.85	206.41	204.37	205.09	205.19	205.69	208.03	201.93	206.98	207.7	205.72	202.17	201.46	209.09	204.79	201.92	204.45	205.38	205.7	206.65	204.85	211.5	205.6	205.29	209.56	209.38	205.44	207.78	204.74	200.64	207.14	200.94	206.34	204.86	201.03	202.95	203.71	209.25	201.55
192.92	194.24	194.43	197.05	194.67	193.35	193.18	195.77	197.61	196.98	192.4	197.03	200.82	189.84	198.08	196.25	193.96	195.52	194.84	193.33	193.98	196.84	189.28	191.82	192.68	194.34	193.09	193.66	197.47	192.6	192.63	196.08	196.11	196.96	196.55	197.86	196.97	192.21	194.65	197.72	195	193.35	196.6	196.97	193.08	193.05	190.32	196.56	193.67	194.49
214.36	213.09	210.18	210.79	205.45	209.65	211.97	209.35	207.44	205.72	204.46	208.53	210.11	208.05	208.66	212.69	210.11	206.48	204.32	207.28	210.17	208.94	211.15	210.38	211.11	211.31	213.63	215.19	208.19	208.79	209.39	208.69	210.68	213.79	212.36	207.81	210.45	211.9	210.43	211.12	211.68	204.64	207.61	210.89	208.77	211.12	210.78	210.88	207.55	212.61
203.34	200.28	204.34	198.76	205.3	203.05	207.51	204.35	205.62	201.26	203.49	206.25	204.63	202.25	201.46	205.42	202.85	202.2	202.53	201.2	200.73	200.8	202.94	205.06	205.2	199.83	202.12	203.26	201.98	209.58	203.55	206.21	202.18	201.99	208.94	205.9	205.42	200.18	207.49	202.26	204.46	202.89	205.39	206.59	199.28	202.22	205.7	206.3	197.94	206.5
203.95	202.68	197.14	200.7	201.55	202.2	202.28	201.2	203.64	202.35	198.58	202.61	199.15	204.25	200.47	203.67	203.13	202.56	199.42	202.82	198.22	200.6	198.07	196.28	193.49	203.33	201.9	201.77	200.91	196.2	202.59	204.07	200.21	196.53	199.24	199.98	201.77	205.09	203.1	197.35	199.4	201.46	205.07	199.26	199.09	201.95	202.71	198.49	198.45	202.54
215.68	207.25	204.37	214.21	211.97	208.17	205.23	207.12	210	209.53	206.13	211.37	209.44	206.24	201.75	211.82	210.33	211.29	210.33	209.76	206.13	211.56	207.53	206.35	212.2	208.25	205.89	206.83	208.09	207.09	206.43	209.9	209.38	211.93	210.72	207.87	207.46	209.18	205.58	210.89	205.69	203.89	210.4	203.2	208.02	209.23	213.91	206.45	209.75	207.24
206.03	202.29	202.68	202.75	204.64	201.46	205.34	205.65	198.85	206	203.61	201.23	204.59	202.33	204.3	201.64	203.92	204.66	200.25	205.44	205.74	200.5	203.16	205.95	205.76	202.24	204.5	208.67	204.78	205.24	201.51	203.97	209.21	200.3	205.64	208.62	204.92	203.17	206.52	203.24	203.91	204.69	205.16	204.13	201.23	200.5	205.3	200.43	206.68	203.75
213.63	208.19	211.49	209.83	211.05	209.81	202.55	208.77	206.74	210.97	208.45	208.06	210.84	208.06	209.42	212.28	209.06	208.76	211.84	213.47	208.26	213.21	209.76	213.62	208.56	204.86	207.86	209.13	210.98	207.74	210.22	211.03	208.47	209.67	213.16	209.49	210.05	212.3	208.78	206.4	209.84	210.41	207.29	207.69	209.58	208.47	215.5	212.76	209.25	208.58
205.13	200.68	201.53	205.69	205.16	201.6	201.06	200.75	208.92	205.57	203.59	206.48	203.98	204.4	205.5	207.98	198.52	201.22	204.02	202.92	203.18	206.76	207.5	205.19	200.75	198.62	205.74	206.96	204.96	200.85	202.95	201.22	203.42	200.77	203.73	206.38	207.62	199.97	201.27	204.02	203.61	198.75	199.88	208.36	198.32	205.1	205.51	203.54	203.79	201.86
190.22	189.17	197.99	194.75	197.7	192.51	193.27	194.68	192.82	194	193.67	194.92	195.8	194.39	193.83	198.55	193.26	194.46	196.67	192.12	193.29	193.52	194.32	192.41	194.8	196	200.4	193.59	195.49	196.15	194.66	197.57	197.32	190.17	195.99	195.26	196.75	193.83	191.97	192.5	195.12	194.03	199.93	193.16	192.94	195.76	192.23	193.09	192.59	194.28
211.18	212.29	213.31	212.85	209.92	213.26	217.19	214.92	211.51	211.74	209.05	207.73	213.45	212.25	215.48	208.23	212.46	213.22	206.94	213.16	212.66	212.2	210.27	209.48	210.9	210.75	209.9	210.26	211.33	206.34	213.78	210.15	214.53	209.3	213.14	211.73	211.87	211.16	214.14	212.1	215.99	212.73	209.53	211.64	213.3	211.09	211.12	213.2	207.85	209.76
205.07	203.2	202.32	210.69	200.81	203.63	204.85	202.27	200.99	204.93	204.3	205.51	208.27	211.23	208.72	205.16	201.5	200.29	203.73	203.35	203.29	198.82	200.19	203.35	203.89	203.57	201.2	202.63	199.51	202.24	204.67	206.52	202.39	206.16	203.25	206.04	206.04	203.45	203.94	206.98	201.86	206.08	206.22	206.81	201.91	200.05	206.55	199.4	198.1	205.87
201.8	205.34	208.14	205.87	205.44	202.77	203.21	206.55	201.46	203.47	201.91	204.69	204.63	200.64	202.44	204.05	204.19	203.37	202.01	203.62	200.17	205.58	204.36	203.93	207.4	201.39	203.71	201.8	205.47	202.92	204.53	201.64	202.04	203.42	201.88	206.72	204.31	203.32	206.69	203.81	199.66	202.95	201.21	201.55	203.65	206.75	200.95	205.16	199.71	208.01
204.32	202.99	205.5	208.15	202.34	207.37	208.66	206.38	211.2	214.02	206.17	200.25	209.93	201.53	205.83	206.98	208.13	205.47	206.56	204.98	205.21	207.62	206.28	209.68	205.16	206.36	204.79	209.39	207.2	206.48	204.27	206.84	208.21	208.68	206.9	205.41	204.84	205.4	206.05	209.8	208.24	207.97	205.52	206.26	204.49	206.58	206.38	202.6	204.69	207.6
213.85	213.15	216.87	209.69	212.82	208.33	214.98	212.01	211.01	212.83	209.84	213.52	213.24	213.95	214.84	216.38	211.75	212.32	212.1	211.78	211.83	209.51	212.09	217.12	210.15	208.87	210.07	207.01	212.37	210.69	211.1	212.95	213.06	212.95	211.28	215.63	212.4	213.99	208.72	212.37	215.51	212.88	210.62	211.97	212.74	210.7	211.76	215.08	211.14	211.41
201.44	199.78	197.15	198.72	199.95	202.31	203.27	203.86	203.48	200.01	203.73	202.43	203.55	203.54	198.89	199.97	201.78	200.1	202.82	203.79	205.43	206.29	199.94	201.21	203.3	203.04	198.13	199.35	201.63	205.07	199.9	205.39	200.93	204.54	203.65	207.03	205.01	203.89	204.17	204.01	202.71	198.57	198.6	202.47	206.07	206.2	204.73	203.84	201.12	203.47
214.24	212.5	209.22	211.35	214.23	215.27	216.75	209.73	215.79	211.24	212.73	211.01	212.28	211.83	213.6	210.01	212.88	211.41	208.63	213.94	210.48	215.56	212.08	212.75	211.06	210.93	209.19	205.63	215.95	213.13	212.72	209.26	208.93	213.43	206.54	210.9	212.63	211.8	212.85	213.95	211.66	213.82	208.05	210.1	213.09	213.16	209.75	212.41	211.86	210.66
218.62	213.69	214.14	217.11	216.34	219.48	218.48	218.26	216.52	218.1	217.93	220.16	219.63	218.49	218.72	214.51	214.22	215.2	212.56	217.49	218.88	216.52	218.47	217.57	219.86	218.72	217.67	215.88	220.2	218.86	217.25	218.19	214.6	221.74	215.49	215.82	213.4	216.57	216.12	219.74	219.89	218.67	219.94	222.47	216.93	216.22	213.8	214.64	217.75	214.95
216.7	219.26	217.05	219.98	216.45	215.94	216.57	217.75	218.77	218.17	214.6	218.85	216.13	216.52	217.84	217.66	220.01	210.75	216.91	215.73	214.91	216	219.19	219.1	213	215.26	216.39	219.42	212.15	219.97	216.07	220.28	215.12	214.72	214.24	215.76	214.4	220.97	221.21	214.41	213.35	218.58	216.23	215.69	219.69	213.79	218.19	217.04	215.86	218.06
217.34	212.64	219.6	219.79	222	219.41	216.86	215.08	213.74	215.88	217.01	215.53	213.75	214.06	218.95	217.51	219.5	221.4	216.83	213.21	217.13	222.46	216.53	218.24	217.88	216.44	214.81	216.59	211.87	218.25	221.39	216.71	216.93	217.4	219.36	216.45	218.73	211.87	215.44	221.47	217.13	218.32	219.75	215.14	213	217.23	211.82	213.37	215.27	219.82
202.5	204.99	204.16	207.25	200.19	204.45	206.05	203.51	204.67	207.36	205.75	208.24	203.82	201.91	206.49	208.93	207.67	202	203.83	203.29	200.68	203.94	204.97	204.33	206.07	205.7	204.99	209.77	205.61	211.95	213.25	205.96	204.03	205.18	203.68	204.94	207.56	205.7	205.39	204.29	204.26	208.2	209.14	203.97	201.3	207.02	207.24	201.38	204.53	207.87
196.13	203.34	207.55	206.12	206.22	207.01	203.66	204.65	204.96	203.77	201.59	201.8	203.64	202.36	202.11	202.97	202.68	200.64	208.81	202.1	203.64	205.9	197.37	208.13	204.38	199.58	200.22	205.74	208.44	202.98	202.88	201.82	203.95	201.81	203.84	199.34	205.46	204.17	207.63	203.21	201.16	204.69	204.4	204.5	201.15	203.85	205.14	203.59	206.79	203.82
205.15	204.09	207.3	204.92	205.51	203	204.96	205.01	204.84	210.4	200.27	206.39	206.89	197.72	211.57	202.63	205.43	199.79	206.25	207.23	205.37	204.92	208	207.13	202.3	205.79	200.47	202.47	202.31	205.11	205.84	205.44	206.78	206.72	202.4	203.24	198.59	208.97	205.75	204.98	209.32	208.41	208.87	206.04	207.19	202.52	201.97	203.73	203.66	203.9
204.14	209.45	210.04	210.5	206.34	205.14	207.91	204.19	206.48	211.07	207.29	207.41	205.59	208.92	207.36	207.9	207.46	206.32	210.99	202.27	210.67	207.62	209.08	206.87	204.93	212.03	208.66	210.33	207.65	205.4	204.63	208.44	207.8	210.81	207.9	207.04	206.29	209	211.22	212.05	207.31	203.27	210.91	208.66	206.45	208.57	206.21	208.11	209.55	206.52
211.54	214.35	210.66	213.08	212.56	212.9	216.38	216.64	214.77	211.26	212.95	209.44	209.45	212.91	211.25	209.78	214.76	217.39	209.58	212.04	210.55	211.1	211.32	213.64	209.92	210.78	212.02	209.43	213.9	212.99	211.1	206.38	209.16	206.9	215.89	211.65	207.81	213.96	211.14	213.14	207.54	209.91	211.19	210.95	209.81	211.61	211.99	211.76	211.47	212.51
205.99	208.28	202.81	206.77	201.65	205.81	205.09	206.9	209.43	204.11	200.25	203.64	205.56	203.51	203.41	207.28	204.03	204.64	202.33	202.79	204.4	204.14	201.89	207.36	209.87	202.97	204.15	206.65	204.58	207.6	202.34	201.94	205.59	206.95	203.8	200.23	204.8	204.46	203.37	202.38	204.24	199.97	211.59	206.24	210.84	207.68	202.61	203.32	200.8	206.47
212.6	205.36	206.1	204.55	206.17	206.88	208.39	204.41	202.73	207.1	205.31	208.04	209.6	206.81	206.02	202.62	207.72	208.03	207.83	204.87	208.41	206.3	209.06	209.08	209.11	206.66	212.66	207.95	211.23	207.19	209.68	207.44	205.18	205.98	211.01	207.96	208.72	208.68	208.73	207.91	209.45	206.96	204.49	207.66	208.93	209.11	210.56	206.56	204.71	207.84
217.27	217.3	216.76	219.5	219.72	218.95	213.5	216.4	220.78	220.45	214.23	218.68	218.67	218.87	217.64	216.3	217.43	220.12	216.8	216.52	215.53	215.35	216.28	216.02	214.26	214.43	219.41	216.49	216.98	216.96	216.69	213.27	211.77	214.73	213.49	215.45	215.97	218.87	220.8	216.65	219.07	214.54	216.77	213.3	217.71	215.17	217.42	217.55	213.9	213.92
217.84	211.91	214.52	222.46	217.97	214.08	215.44	216.48	223.67	218.9	221.62	213.49	219.25	218.83	219.56	212.77	217.09	217.13	216.13	215.88	214.52	214.85	217.09	215.89	214.62	217.35	217.25	214.36	219.74	220.59	216.78	219.19	211.81	213.97	215.94	221.36	217.91	214.56	216.37	213.98	216.44	215.59	217.46	216.54	216.52	217	220.06	217.64	218.1	211.29
208.87	211.77	213.51	212.77	205.8	212.94	208.67	208.77	203.09	215.63	208.83	207.07	207.21	210.23	210.26	205.8	206.25	208.02	209.27	207.07	211.43	211.25	210.74	204.99	211.96	205.29	205.58	212.28	211.76	205.61	206.04	211.06	210.43	210.91	212.32	210.31	205.97	210.09	211.5	205.99	213.46	209.25	208.68	209.58	211.3	208.16	207.82	209.24	210.3	209.86
208.54	209.25	211.86	215.3	214.65	210.96	211.83	209.2	215.3	216.98	214.89	208.66	207.43	210.61	213.32	214.34	211.66	212.75	210.78	211.67	207.36	215.66	206.92	209.87	210.87	212.81	209.89	210.13	210.36	217.7	213.06	212.54	212.89	212.98	208.87	213.56	206.16	212.42	210.61	212.66	209.28	214.21	212.07	213.79	211.75	211.63	210.34	211.75	210.07	216.67
212.75	211.85	212.68	214.05	213.65	206.88	209.14	208.71	210.22	210.46	208.17	207.99	212.53	214.18	210.42	213.58	211.03	211.82	212.53	211.79	213.2	214.31	213.98	207.91	212.28	213.05	210.54	213.83	216.83	212.47	209.5	207.21	212.32	211.57	212.92	210.72	211.46	210.92	209.87	215.54	213.83	212.89	214.27	209.97	212.52	211.55	211.97	212.97	213.56	215.08
209.19	215.31	210.17	211.51	214.53	209.32	214.35	208.13	212.06	212.72	212.07	213.45	209.26	209.91	214.65	209.12	215.11	213.13	211.55	209.07	212.17	209.07	210.08	210.63	212.67	210.17	212.89	212.36	211.71	216.74	210.87	215.28	217.3	213.46	210.97	214.79	209.12	212.73	216.42	207.9	208.41	209.94	210.77	206.78	212.11	210.31	207.76	212.25	214.72	213.15
208.48	206.87	208.04	207.49	209.45	212.87	207.57	210.12	211.6	203.92	206.97	206.3	206.94	212.25	212.8	210.44	210.03	208.57	206.46	204.13	207.2	210.66	205.47	213.26	205.57	208.74	208.05	207.65	207.75	208.27	203.45	206.46	208.98	213.02	207.95	210.37	207.08	206.54	209.56	207.03	208.74	207.07	209.07	211.42	207.78	209.55	208.16	213.19	209.19	209.35
212.23	204.33	211.18	209.52	209.1	207.93	207.22	205.77	206.53	208.12	211.36	205.44	208.09	210.01	209.16	206.73	208.35	198.74	212.44	208.64	207.19	207.13	205.25	207.53	208.41	210.33	212.41	207.21	210.34	211.14	212.45	208.59	207.64	210.02	210.86	205.85	207.52	209.7	204.94	206.82	210.36	208.21	207.9	210.59	209.53	208.77	212.77	208.37	211.19	211.26
206.77	206.29	208.79	205.81	204.46	209.54	209.05	204.98	206.98	210.79	209.84	204.65	210.08	208.88	207	211.52	206.9	209.01	207.85	211.06	206.58	212.97	209.72	202.87	206.7	203.62	206.42	207.95	209.12	206.42	209.4	204.47	202.96	211.32	208.08	203.7	206.57	206.33	202.07	207.35	211.15	211.14	207.2	208.61	207.13	206.33	204.05	207.15	209.15	207.8
209.33	214.53	211.84	211.98	210.57	210.72	209.3	212.96	212.63	212.29	211.24	213.93	214.74	210.18	213.81	213.02	208.46	211.15	213.79	212.53	211.8	215.1	212.67	213.28	208.93	217.5	213.11	211.93	212.66	212.78	216.44	211.83	213.54	210.32	213.22	215.14	212.55	213.41	213.19	211.32	212.5	210.95	209.85	214.59	215.51	209.63	209.98	217.05	211.09	208.33
208.58	207.8	209.83	213.78	207.97	204.68	208.63	211.08	213.09	206.37	206.58	207.17	208.63	208	209.76	206.8	209.34	205.61	202.97	208.06	206.73	209.56	212.3	205.76	211.87	209.27	210.31	213.27	207.45	209.27	209.83	211.18	210.06	207.81	210.96	209.68	206.31	207.33	206.38	207.34	204.39	213.92	207.71	208.45	204.13	208.83	211.83	210.2	205.51	214.66
204.99	206.98	211.25	203.34	206.52	209.46	209.5	207.45	211.57	207.48	205.37	207.53	208.97	210.39	207.48	206.42	204.75	205.2	213	206.19	205.08	209.03	212.33	206.55	209.65	203.87	211.51	207.46	207.08	206.17	205.42	205.75	204.09	206.51	208.73	209.88	204.19	206.98	207.74	204.38	204.01	204.82	207.04	211.4	208.88	205.46	207.81	205	205.97	206.68
204.65	210.29	203.43	207.61	207.49	204.12	202.93	211.32	205.36	201.6	209	208.34	202.33	204.26	206.63	209.31	204.78	203.71	205.55	202.57	209.12	207.4	201.1	205.77	202.87	206.7	204.53	205.23	198.83	199.82	199.04	206.43	204.86	206.3	208.73	205.99	202.6	205.06	204.85	203.88	206.35	206.65	206.36	208.64	206.96	208.98	208.37	209.34	206.33	206.87
215.04	220.03	216.28	216.26	219.27	216.9	224.23	214.4	215.3	213.54	218.14	218.04	224.31	216.85	214.6	216.6	219.96	223.75	220.06	214.75	218.83	218.21	216.78	216.62	220.09	220.34	224.67	219.79	218.76	216.79	221.87	216.96	218.71	222.85	217.67	215.33	220.34	212.96	214.99	216.05	218.54	216.26	218.83	215.04	215.75	213.7	216.78	219.57	218.51	220.02
203.76	200.37	205.6	203.19	206.5	203.18	204.31	204.42	206.72	202.53	203.07	204.49	204.36	209.32	204.13	202.3	202.44	207.95	204.14	206.58	206.34	200.87	206.96	204.33	200.08	203.34	208.4	202.5	208.85	207.01	203.55	198.83	203.27	201.99	200.54	210.62	205.68	202.84	202.1	208.76	203.22	202.01	202.52	208.13	205.09	203.04	206	207.35	203.4	208.66
221.35	212.79	215.83	214.29	220.71	218.95	214.82	216.67	217.48	217.16	219.01	217.63	221.03	212.03	217.45	220.45	218.67	219.24	219.47	220.22	215.64	216.61	216.57	219.46	219.1	219.64	216.28	218.93	217.87	219.81	217.1	218.88	215.2	214.76	217.31	218.22	216.2	219.11	214.06	212.78	218.31	219.39	217.87	217.65	215.33	213.32	213.67	219.56	210.5	218.41
204.99	205.48	204.91	200.85	204.24	203.84	200.64	205.68	203.59	205.93	207.93	202.2	198.57	208.36	209.34	207.16	201.99	205.83	202.44	198.96	199.96	205.76	202.36	202.48	202.87	201.32	203.49	199.56	200.31	207.83	203.96	199.41	205.58	204.17	201.85	200.39	204.33	200.79	201.75	206.43	203.82	205.88	203.7	201.2	200.72	203.49	205.47	207.26	206.5	202.97
198.81	194.6	199.4	200.31	200.15	203.36	196.15	201.01	198.02	198.45	198.17	197.79	197.29	197.78	197.68	200.19	199.7	198.43	197.06	198.89	201.37	199.34	203.32	196.84	204.22	196.24	198.96	200.88	195.89	205.26	199.5	204.14	200.39	200.65	197.45	203.66	200.31	197.63	199.8	198.1	197.48	196.81	199.75	197.52	198.82	202.24	196.26	199.18	197.67	203.51
209.79	212.65	214.71	208.19	212.84	212.2	209.74	211.9	211.47	211.79	213.44	209.12	211.06	212.7	211.87	210.4	215.99	213.92	207.57	211.67	213.4	214.83	212.67	218.44	210.94	203.78	213.16	209.31	207.19	214.14	208.59	210.66	210.97	214.52	210.96	208.96	212.99	214.14	207.94	209.27	213.44	212.17	211.51	209.68	216.08	211.85	213.16	211.21	207.26	216.65
214.85	210.3	210.4	213.31	210.04	210.05	210.03	215.36	212.31	212.37	212.51	213.78	205.58	213.6	213.86	209.57	210.85	210.54	214.65	211.82	211.6	210.37	215.44	213.3	216.86	210.09	214.49	208.15	208.43	210.38	208.55	210.23	209.73	208.34	210.48	212.61	216.04	210.28	217.09	215.01	210.81	210.98	207.05	209.37	213.2	215.35	212.03	213.72	205.83	211.5
206.91	206.21	205.88	202.17	208.79	208.05	207.09	208.17	211.13	207.2	207	211.34	209.16	210.44	210.81	206.83	208.26	207.74	212.82	207.53	207.07	208.53	209.8	204.63	203.92	204.6	206.38	210.85	205.71	207.15	209.73	208.48	208.09	209.7	206.7	205.45	205.89	208.23	209.62	203.92	207.96	209.69	208.02	206.54	212.87	207.62	207.44	207.64	204.01	205.18
214.62	213.92	216.51	217.39	212.77	214.5	210.45	212.22	208.56	213.83	217.07	215.28	215.09	213.23	214.54	209.49	208.62	216.24	213.58	218.4	215.15	208.01	215.65	218.36	210.58	216.83	218.06	217.94	212.78	216.71	215.85	215.16	211.92	217.7	212.2	213.96	214.12	213.58	212.07	211.24	209.29	211.68	214.96	213.9	214.52	213.25	215.2	212.1	213.27	215.26
210.43	211.34	209.12	210.62	204.42	210.5	208.14	212.04	209.54	211.94	206	206.54	205.09	205.13	205.24	210.53	204.94	209.8	209.63	207.03	205.52	210.02	206.35	210.22	207.56	210.63	206.94	210.09	205.93	206.4	208.62	210.61	204.07	204.02	205.55	211.83	202.53	205.81	207.65	209.7	208.3	212.02	206.92	209.03	211.37	205.13	207.39	207.27	205.46	208.05
211.05	209.52	210.03	210.79	210.51	213.17	208.7	210.57	211.01	210.81	208.19	208.79	211.55	213.83	209.63	210.17	208.44	209.94	204.31	213.39	209.06	211.4	216.22	208.44	208.87	208.51	211.89	209.11	212.44	211.64	207.84	211.93	209.52	211.44	209.86	211.32	209.32	214.34	212.32	210.16	210.06	211.45	212.56	207.38	209.49	213.68	211.75	211.81	212.22	215.71
212.64	208.74	211.56	208.93	212.2	206.56	210.78	213.21	209.86	208.53	201.69	211.06	209.72	208.53	206.61	208.84	213.41	206.03	208.85	203.86	205.9	208.56	209.75	210.67	207.15	209.99	208.98	208.27	203.61	211.78	205.88	209.12	203.91	203.27	208.28	209.03	213.12	212.06	210.71	210.93	209.57	207.71	209.72	204.84	200.99	212.13	208.79	205.92	209.6	208.33
203.91	202.25	202.56	198.28	200.4	202.07	202.33	202.61	206.92	201.45	202.48	202.82	204.74	203.87	203.77	202.56	207.07	206.43	204.34	195.73	199.17	203.77	203.21	201.04	204.55	199.46	203.65	205.22	200.72	206	206.88	204.65	202.74	205.68	202.3	203.26	207.9	197.9	205.74	198.95	204.32	200.78	202.88	205.41	206.35	201.61	205.16	201.92	203.29	199.61
210.67	209.91	213.53	209.91	210.36	209.18	213.34	211.85	209.42	214.4	208.75	212.56	217.32	211.33	204.53	211.37	210.92	206.64	214.8	215.67	208.58	215.47	217.47	210.45	210.47	211.66	214	204.68	210.98	213.58	210.04	207.64	211.36	211.75	213.63	209.35	210.13	211.15	211.38	212.58	212.81	216.03	212.11	211.54	211.24	210.93	213.25	207.87	211.38	218.29
199.57	201.75	197.56	201.66	201.33	199.44	199.38	194.4	193.44	199.6	199.15	201.99	197.45	196.44	203.74	198.24	196.03	196.36	194.46	196.05	198.18	201.97	199.56	199.31	197.73	195.72	199.83	196.16	198.02	198.91	199.37	201.28	195.75	198	201.28	198.14	196.51	202.35	199.69	194.48	201.34	200.83	196.75	198.31	201.06	198.64	199.17	194.6	198.89	197.51
201.4	200.62	202.06	205.15	199.62	201.93	201.53	204.03	203.05	203.14	206.33	201.5	204.57	207.39	204.43	203.94	202.01	206.11	198.52	199.93	200.28	202.25	198.7	203.66	201.7	205.29	203.3	206.72	203.51	200.5	203.6	200.92	201.15	203.36	204.1	204.4	198.38	201.08	205.03	201.6	201.56	202.25	206.95	212.4	203.34	202.58	201.02	203.27	202.54	203.24
199.55	201.66	203.85	201.73	196.98	203.65	196	201.19	200.87	199.86	196.93	195.41	198.97	196.27	195.53	200.64	201.8	195.87	194.65	196.62	198.31	198.46	201.68	199.01	200.52	198.44	201.95	201.57	198.64	194.65	197.22	202.03	197.01	199.8	199.7	198.98	198.97	196.95	199.67	200.84	201.89	197.91	196.81	199.43	198.4	199.23	199.49	198.71	201.59	198.12
206.53	207.07	206.36	208.13	212.22	206.04	203.69	209.43	205.85	207.91	210.16	206.4	205.66	211.18	203.75	208.15	209.66	213.54	209.79	207.25	208.34	207	207.49	207.41	208.07	210.17	207.61	209.54	206.65	208.46	208.33	206.71	205.42	207.82	209.97	207.41	212.15	209.7	214.21	210.39	206.28	208.67	205.25	208.91	207.17	208.15	200.84	208.64	208.92	207.7
211.03	210.63	211.16	206.68	209.82	213.16	208.99	211.3	211.42	217.2	212.04	214.37	212.42	210.13	213.27	212.1	211.74	208.95	212.83	216.45	210.69	209.33	211.58	210.15	209.16	215	207.77	208.54	211.53	210.65	211.4	211.12	213.82	213.06	210.23	212.16	211.64	209.31	213.62	216.18	212.43	210.14	213.3	210.49	215.54	208.79	212.03	211.71	212.04	213.06
218.55	218.5	216.61	219.8	217.35	214.49	214.43	220.79	216	221.63	217.41	216.64	217.64	221.83	217.72	217.92	218.67	218.85	221.33	211.53	221.12	214.96	218.93	215.44	218.33	216.16	219.29	215.93	219.92	215.45	218.53	221.99	217.77	217.42	214.7	215.85	216.64	219.26	218.17	218.27	215.84	221.25	218.97	219.67	218.53	218.11	214.31	215.19	217.81	221.63
201.47	198.59	199.63	194.44	201.17	197.87	198.86	200.01	199.88	200.78	196.64	198.61	196.2	196.82	200.06	194.61	198.49	199	199.73	199	195.04	198.44	194.28	197.43	198.66	196.95	197.33	195.69	198.65	199.13	198.61	196.67	200.34	198.83	199.67	200.2	199.46	197.08	197.56	199.22	198.52	203.72	199.61	199.67	198.52	202.28	198.78	205.32	201.51	199.49
221.27	218.91	219.64	217.98	215.34	217.19	219.83	217.77	219.79	216.73	218.83	217.26	217.31	219.54	218.26	217.83	213.96	217.23	219.93	219.21	216.88	217.87	219.83	218.29	221.91	214.72	217.04	218.54	220.56	218	217.95	217.49	219.21	218.48	214.93	217.24	218.93	220.5	215.01	217.5	219.83	214.58	216.7	220.05	222.67	219	217.83	218.14	212.35	221.3
200.29	200.75	203.35	200.69	205.64	202.28	205.06	204.74	199.31	202.77	200.46	200.93	203.04	198.27	200.98	196.98	197.99	205.39	199.2	203.35	200.06	199.43	200.61	199.23	201.94	202.57	202.67	203.55	204.27	199.19	201.07	201.08	200.95	204.13	201.48	200.32	202.83	201.27	203.31	203.42	205.05	200.92	203.05	200.2	203.62	205.11	205.4	201.09	201.78	200.34
207.57	209.33	207.26	208.7	203.69	209.31	205.51	207.8	210.08	203.79	208.07	205.58	211.61	209.73	203.09	205.95	205.2	205.25	211.1	208.94	212.76	202.98	203.82	206.3	213.9	208.94	205.47	211.17	202.23	207.97	207.94	208.16	207.07	215.09	206.91	207.64	207.73	207.47	207.23	206.88	207.39	206.49	209	209.17	204.19	207.82	204.72	204.01	207.26	210.31
205.25	213.47	204.51	206.82	210.52	209.39	209.49	212.42	209.97	208.43	205.83	211.29	212.25	207.4	205.81	208.74	207.08	209.84	202.9	203.98	210.11	205.22	211.03	208.11	209.88	206.69	204.16	212.93	206.74	207.35	212.75	211.92	207.56	209.51	209.49	205.56	211.35	209.09	205.42	208.19	208.02	204.16	208.65	207.3	207.46	207.57	209.02	209.3	211.39	206.47
211.64	207.03	209.26	204.84	204.99	206.12	207.45	209.63	210.09	210.63	205.31	209.11	210.77	208.53	211.36	210.46	208.58	210.8	209.21	210.9	212.17	207.55	209.34	207.43	208.44	209.86	206.78	207.22	211.34	207.74	206.33	208.54	211.23	207.6	204.27	210.64	208.02	207.42	207.25	205.44	207.92	212.75	210.4	204.26	211.53	205.15	209.18	209.87	210.91	208.25
221.57	219.5	218.7	217.73	218.64	218.7	219.85	220.23	216.25	216.54	215.39	220.45	221.25	216.11	216.93	214.29	218.13	213.45	219.14	216.68	215.22	213.74	216.27	218.84	216.86	217.98	218.41	220.81	217.75	221.28	215.34	216.53	213.67	219.53	216.38	214.11	213.3	213.25	217.49	223.98	216.96	216.3	215.1	212.46	216.63	213.04	213.76	215.13	218.15	218.31
204.86	206.01	206.98	208.92	206.37	206.98	213.16	207.05	208.74	206	204.26	206.31	209.64	203.55	208.34	209.81	207.18	208.69	207.8	206.43	208.92	204.42	211.4	208.53	208.24	207.68	211.05	206.5	210.29	209.25	210.92	209.74	212.52	208.72	210.17	209.9	203.47	203.56	205.69	205.98	206.47	206.91	209.58	207.1	203.82	207.21	210.55	207.92	209.43	209.88
201.95	203.04	200.6	207.43	201.32	206.17	204.98	203.38	199.78	202.08	201.05	204.62	201.14	204.29	203.21	200.25	203.15	202.06	200.23	201.29	199.65	204.08	199.67	202.75	199.5	203.88	199.56	203.92	201.77	203	203.89	202.34	204	207.05	198.74	203.19	200.86	205.01	201.56	202.33	202.34	202.22	198.86	201.05	202.98	205.35	204.26	209.5	200.2	202.05
204.45	203.37	204.09	201.01	203.9	202.31	200.17	205.5	205.26	204.23	207.59	207.07	203.35	198.88	203.21	202.52	203.38	204.43	206.46	205.16	201.65	204.67	200.67	203.77	203.46	203.07	202.39	201.88	202.08	201.22	206.39	204.87	204.97	205.22	203.35	206.14	202.93	204.77	206.81	204.64	203.9	200.69	208.94	206.33	210.13	206.77	198.35	203.93	204.32	202.4
217.26	218.55	216.07	215.53	215.85	218.52	216.52	222.23	218.47	216.37	222.34	216.62	215.46	220.04	215.98	219.51	215.79	218.94	219.41	221.54	216.3	218.2	217.73	217.89	218.58	215.96	217.11	217.42	212.67	217.41	222.27	217.81	219.38	213.48	218.54	222.15	217.13	218.95	216.45	219.47	213.82	216.45	216.54	213.87	217.55	222.49	220.16	214.46	210.27	221.14
216.45	214.17	210.16	206.98	212.34	213.03	214.91	214.36	211.25	215.35	207.27	207.76	213.45	206.4	212.45	212.57	216.85	205.82	213.3	214.44	208.56	209.42	208.77	211.26	213.81	208.58	214.3	208.12	214.87	213.77	216.31	208.43	218.24	204.9	210.22	217.16	215.84	209.2	209.91	212.87	209.97	211.93	212.37	210.13	211.92	209.1	214.16	212.76	213.32	213.07
207.49	207.88	207.06	209.61	207.86	204.37	205.21	204.16	204.48	208.89	202.41	210.59	208.24	207.87	208.72	202.85	205.33	206.9	202.5	206.2	203.44	206.29	203.4	209.98	207.83	209.63	200.01	209.95	206.87	203.73	204.17	201.93	208.61	201.29	206.08	204.09	211.92	203.49	207.42	205.11	208.27	206.05	211.96	208.62	210.33	207.75	202.51	205.49	201.89	205.79
208.28	207.36	210.47	212.04	207.89	209.77	204.53	208.02	210.46	209.33	209.64	209.97	209.24	209.83	208.5	209.69	209.91	208.18	206.76	213.3	204.08	209.75	213.02	208.38	212.3	209.48	208.67	210.26	209.03	210.69	213.04	202.99	206.72	207.02	204.62	210.97	210.61	207.88	209.94	203.8	210.42	205.94	202.65	205.01	209.05	212.05	207.83	204.86	209.05	207.2
213.27	209.19	208.69	217.88	211.41	212.87	209.69	212.71	208.99	215.3	207.86	209.78	215.65	212.69	213.09	210.76	209.35	208.48	209.98	211.89	209.22	209.87	211.7	213.14	210.6	211.79	212.27	210.72	210.83	209.63	211.21	209.74	212.67	211.7	212.51	213.81	209.11	209.88	208.76	209.75	212.28	206.87	213.95	212.15	208	212.92	211.51	210.78	206.75	209.32
201.01	203.79	205.14	202.31	202.67	202.6	202.75	206.85	202.62	203.05	201.7	203.45	200.57	202.19	202.13	205.43	204.08	200.97	201.09	203.76	204.96	199.11	199.89	206	208.86	201.61	200.52	203.62	204.52	199.39	201.23	207.06	207.25	201.64	203.28	199.56	199.57	203.3	201.87	205.8	203.18	202.27	203.21	203.82	203.33	201.57	204.83	203.42	202.68	203.48
222.34	217	212.71	215.73	213.48	213.34	218.56	215.76	215.22	218.66	217.33	215.97	215.24	217.76	213.76	217.86	217.85	218.94	214.05	219.72	213.3	218.49	213.65	215.27	216.37	217.68	216.68	215.57	216.89	219.84	213.37	219.44	220.36	216.58	216.38	216.63	216.28	217.16	218.55	215.98	216.24	218.62	215.85	216.14	214.33	223.18	217.97	216.72	215.49	217.82
202.95	200.57	201.99	196.62	199.81	195.27	197.01	196.04	199.68	199.22	197.21	195.6	200.52	193.3	196.1	201.35	194.94	193.86	198.43	199.37	202.63	196.15	195.75	202.36	198.51	199.75	200.48	197.51	197.64	199.94	197.03	199.43	198.56	199.26	197.53	198.76	199.89	196.87	197.02	198.01	201.23	195.31	198.76	202.21	196.15	197.82	201.76	196.1	194.3	197.96
221.43	216.32	220.16	217.26	220.98	216.44	215.34	220.36	216.29	214.59	216.74	218.17	213.83	217.08	218.46	221.36	217.41	214.38	217.5	211.96	215	216.19	216.53	213.75	215.31	220.33	216.68	220.7	211	215.33	218.24	214.14	215.37	213.75	216.01	213.28	213.85	218.76	213.29	217.7	218.18	213.98	215.36	217.02	215.62	215.93	218.91	217.73	216.43	215.85
201.96	208.05	202.42	199.42	203.41	203.1	203.52	202.06	200.82	204.84	203.95	203.27	205.18	205.23	205.3	204.69	204.3	206.21	199.54	200.18	201.52	200.41	202.49	206.29	206.74	201.99	204.61	205.51	202.81	206.41	201.92	206.55	204.87	199.7	206.23	202.72	202.33	196.8	207.15	201.31	200.61	203.81	202.06	205.29	200.76	207.79	199.09	204.38	202.3	200.22
210.94	211.95	211.41	210.77	211.42	210.9	207.68	210.07	205.22	208.86	210.01	209.88	208.98	208.64	212.18	213.51	210.16	213.52	209.8	212.69	207.32	212.25	208.66	206.41	208.38	211.3	215.41	207.77	211.36	210.59	210.27	208.21	209.76	206.53	206.18	208.65	205.3	210.51	206.16	210.71	207.56	214.71	208.88	211.01	210.65	207.35	207.24	211.2	209.66	213.4
199.92	197.27	199.18	196.66	197.95	201.64	201.65	198.83	201.18	195.44	198.56	200.4	199.16	201.46	201.31	199.41	200.6	200.4	197.51	200.16	197.94	200.93	195.72	200.2	198.64	196.88	197.42	203.57	198.4	201.19	199.84	200.33	200.34	197.07	198.58	199.69	200.86	194.31	198.67	198.02	195.61	195.57	196.39	197.77	197.3	196.44	199.42	201.4	196.11	199.65
212.7	207.14	212.33	213.87	215.26	210.96	211.73	214.18	213.77	210.04	212.87	211.85	214.02	209.91	212.99	209.53	213.81	212.81	210.42	211.84	210.31	208.61	207.24	211.61	210.56	210.5	211.27	211.21	212.93	206.31	210.01	211.68	210.75	210.36	209.24	211.55	213.93	212.42	213.73	209.03	210.47	206.23	211.88	208.79	209.06	213.56	210.05	209.58	209.52	211.41
199.63	197.78	194.48	199.69	198.27	195.32	196.25	195.33	197.5	194.55	195.15	193.03	197.27	196.02	200.03	198.82	196.32	201.2	197.76	200.01	195.83	200.84	198.33	198.1	198.25	193.44	195.24	201.85	199.17	199.87	197.4	203.49	199.9	198.57	195.32	200.03	193.13	198.34	201.98	199.45	198.23	196.04	197.19	197.57	198.85	201.93	199.75	203.1	198.94	196.85
204.24	205.52	206.06	205.58	201.95	202.92	203.96	204.87	200.98	202.37	204.79	201.41	202.97	200.9	205.68	204.07	201.41	200.91	208.03	203.77	206.67	200.91	203.39	202.49	204.85	206.99	208.23	201.94	204.86	200.46	205.85	201.83	204.25	202.48	201.07	204.5	204.69	202.67	205.08	202.43	205.23	202.46	206.98	203.81	205.97	205.69	206.13	200.66	198.66	201.37
200.33	201.26	195.87	198.52	204.94	197.73	198.41	196.73	200.49	203.49	200.09	201.27	201.57	198.84	198.11	200.71	201.01	199.78	202.82	198.52	202.09	198.57	200.04	199	201.23	198.01	197.52	204.1	203.61	196.03	199.64	196.97	197.03	202.9	200.12	197.73	199.94	199.84	197.69	197.38	201.32	201.07	194.43	201.14	198.06	197.23	199.72	203.81	201.11	201.16
210.7	206.06	205.95	213.14	208.63	206.9	204.73	207.29	208.99	210.23	210.05	210.38	208.86	208.97	213.34	210.54	205.59	208.01	205.63	208.21	204.6	207.49	211.8	212.49	209.57	205.25	209.31	210.89	210.7	209.05	206.74	209.95	208.89	209.67	211.33	211.1	204.92	208.38	208.56	206.46	212.92	210.18	205.29	206.08	210.07	210.16	208.13	210.61	208.96	207.51
204.85	210.42	210.48	207.31	205.71	214.38	215.25	207.29	205.76	204.82	208.97	211.23	212.07	211.68	204.69	206.74	204.44	204.42	209.69	206.08	210.06	207.54	205.64	207.82	209.05	207.92	207.38	209.35	206.09	209.41	206.86	203.32	214.1	207.48	206.16	206.11	206.92	202.3	208.98	207.28	210.51	206.36	205.77	214.54	208.2	207.57	203.64	207.24	211.19	208.85
206.1	211.3	211.7	207.11	207.73	206.25	215.22	205.35	210.7	208.51	204.28	208.9	208.99	206.82	209.71	203.73	207.13	205.72	208.48	208.13	211.21	204.88	208.77	208.18	205.88	211.63	210.52	207.38	211.15	207.9	206.24	203.08	208.04	205.52	206.95	210.39	209.51	208.56	207.32	208.58	210.93	212.15	205.94	210.29	208.42	210.77	205.92	207.05	207.46	201.8
197.57	200.68	199.66	201.89	202.26	193.63	200.95	202.37	196.97	204.04	197.36	198.75	203.02	196.33	198.12	202.02	196.51	201.37	200.61	196.23	199.89	197.68	201.56	201.92	202.64	203.72	197.39	197.13	199.36	203.16	195.93	203.77	194.5	197.84	200.26	198.47	202.07	199.1	193.94	197.16	200.01	195.99	200.61	200.28	197.27	195.78	199.59	204.2	199.9	201.46
208.23	208.01	205.71	205.7	210.09	210.48	204.99	206.33	209.48	204.67	208.53	206.48	209.19	206.13	207.37	210.07	212.11	211.87	204.95	211.67	215.06	208.99	205.52	204.78	208.18	205.16	211.69	207.32	210.61	208.39	209.16	209.82	207.91	209.07	214.13	206.6	209.43	203.49	206.24	206.04	208.34	203.96	208.77	207.98	214.03	209.32	209.77	214.23	208.38	209.01
198.57	206.56	204.04	197.68	201.14	203.39	202.51	204.49	207.53	203.76	206.02	203.63	203.39	202.72	203.15	208.27	205.68	200.67	206.94	202.24	205.15	208.32	205.72	203.2	201.69	207.71	205.07	200.99	202.9	206.44	201.63	204.82	204.24	209.83	206.67	207	206.32	202.78	202.75	207.6	206.73	205.82	204.95	204.36	206.74	207.94	201.92	204.96	205.54	206.93
218.91	214.5	215.2	219.09	221.94	221.47	215.21	215.86	217.4	217.78	218.28	218.68	214.85	218.71	217.68	217.1	214.47	215.68	216.46	215.1	220.64	220.73	215.37	218.37	217.38	221.03	223.46	216.15	221.06	215.95	219.85	221.54	217.65	219.9	214.55	220.03	218.23	217.25	217.07	220.56	218.75	218.06	218.44	220.27	219.76	222.1	218.75	218.56	213.53	213
208.26	215.28	209.52	210.82	208.29	212.18	209.07	212.38	213.89	215.07	208.28	211.21	210.25	213.43	210.39	212.57	214.23	212.81	213.88	214.36	213.13	207.02	215.12	210.7	206.57	211.71	213.76	208.43	210.66	209.2	207.34	213.39	216.46	210.2	208.74	215.03	212.1	211.77	214.5	213.51	216.6	211.06	212.34	207.73	212.34	211.84	214.65	211.85	213.54	217.47
199.88	201.88	199.98	199.02	198.64	198.91	202	201.64	196.65	195.04	197.84	199.75	190.3	199.25	197.64	201.12	201.74	195.86	206.77	201.41	194.79	196.99	198.48	196.83	199.57	198.51	195.77	202.23	199.99	196.75	195.27	199.84	199.38	199.03	200.07	198.52	199.95	198.07	198.33	199.86	197.19	194.81	203.67	199.55	195.45	199.27	196.97	200.38	202.3	200.21
207.14	207.54	210.08	206.15	210.74	212	210.57	205.27	207.48	202.25	207.39	205.93	209.38	209.03	207.41	207.92	208.24	207.86	208.98	203.9	211.19	209.1	208.33	207.35	206.78	201.88	208.63	210.51	212.7	208.94	205.04	209.05	207.02	210.81	205.48	208.83	209.01	208.3	209.81	207.02	210.21	209.16	207.46	209.41	211.36	208.1	207.03	210.16	208.88	207.06
205.44	210.16	206.55	204.16	214.36	210.6	208.71	208.94	207.71	211.39	207.08	210.25	207.24	210.57	207.12	203.9	207.18	207.56	205.16	206.33	212.68	209.14	207.35	203.12	210.2	208.7	206.45	205.77	210.01	207.93	205.63	208.93	211.06	206.95	204.94	208.91	207.48	207.56	210.99	207.8	207.95	207.93	207.44	204.27	209.31	202.72	205.97	209.41	210.71	207.76
209.68	207.04	209.53	206.42	204.43	208.3	211.58	208.75	210.36	208.32	208.48	205.25	205.85	210.37	209.66	207.52	203.46	208.61	206.63	209.34	207.57	205.26	205.01	210	207.51	205.37	210.04	209.25	207.12	203.05	207.68	211.6	214.36	203.71	209.14	209.57	203.27	204.05	210.23	201.76	213.12	208.94	211.53	212.43	212.05	203.66	207.19	205.75	204.29	202.77
207.11	210.3	206.24	206.25	211.36	206.07	208.34	206.7	207.28	209.36	211.55	211.17	206.78	209.96	207.66	209.89	205.48	212.99	209.52	207.27	208.99	210.57	208.85	205	211.06	208.9	210.91	210.41	205.71	204.65	208.67	208.02	201.44	209.18	211.08	206.59	214.15	207.51	207.48	207.62	203.77	212.25	213.52	204.35	206.45	206.17	211.7	209.86	207.97	208.8
216.31	209.38	215.53	206.39	212.46	211.34	211.17	213.51	215.03	215.16	207.77	207.69	216.83	207.86	217.67	210.92	210.18	209.04	215.17	213.03	214.34	211.74	210.85	212.81	213.97	211.49	212.86	212.64	211.26	210.5	209.79	214.04	212.07	212.95	208.99	207.12	207.33	215.69	212.25	212.95	211.83	210.74	208.96	212.31	217.19	217.42	210.4	208.68	209.2	212.4
214.34	220.21	218.53	217.13	216.75	214.1	214.01	215.13	218.9	217.33	218.33	212.22	220.01	218.4	212.3	220.07	215.14	219.47	220.17	217.51	216.99	219.49	221.89	218.38	212.17	217.72	214.4	215.22	218.7	216.22	221.41	217.44	218.06	217.9	211.96	218.8	219.14	214.38	217.74	217.02	215.56	216.35	212.3	218	216.66	217.45	218.54	211.42	218.91	217.92
197.18	201.76	201.45	195.54	200.66	197.94	196.19	195.1	203.24	203.59	195.29	199.02	199.84	201.45	200.51	199.14	202.28	197.22	198.7	202.42	197.21	198.55	199.65	197.45	200.9	199.2	195.63	202.49	200.34	197.96	198.88	197.81	199.05	199.94	197.15	198.42	196.99	201.9	197.77	198.76	200.92	200.33	200.52	199.75	199.9	199.92	194.28	199.64	198.69	200.31
201.56	203.93	203.22	202.28	204.23	205.42	202.66	203.17	201.95	202.13	208.36	208.07	201.53	202.85	196.89	206.5	202.45	201.73	204.16	200.69	204.32	203.97	206.55	201.82	204.11	204.64	204.19	203.73	209.54	199.15	202.9	202.89	205.28	204.76	201.37	206.45	206.56	202.9	210.73	207.11	200.38	204.85	205.77	208.35	204.64	205.68	207.75	200.31	201.79	202.85
207.98	205.91	205.69	206.66	208.42	208.7	208.66	211.97	205.71	203.58	209.48	207.57	205.1	212	205.24	203.96	206.13	210.77	207.7	205.55	209.43	210.41	204.75	202.49	208.18	207.07	205.04	208.35	210.29	212.85	204.49	211.41	207.64	205.97	210.09	204.68	203.35	209.42	208.17	208.21	212.29	208.04	207.73	211.27	209.88	207.52	205.27	207.97	209.97	208.83
207	202.11	204.21	205.31	205.24	208.1	206.76	201.78	205.92	207.09	203.57	203.58	200.14	206.38	207.63	202.05	203.14	200.89	205.25	203.49	203.79	208.05	206.45	203.21	204.58	199.59	208.61	200.09	207.65	207.13	204.02	204.93	201.91	206.14	202.41	199.97	203.61	200.34	204.08	205.99	202.76	201.59	205.76	207.63	204.87	206.58	205.48	206.25	198.6	206.96
214.76	213.58	208.43	212.88	210.15	209.29	216.48	212.08	211.87	213.3	215.11	210.95	213.1	216.15	214.39	212.95	216.11	210.71	214.53	212.06	208.24	215.76	211.81	214.26	214.9	210.62	211.93	211.7	210.11	208.76	216.34	213.93	216.14	213.83	218.32	207.06	211.97	216.76	210.91	209.88	214.77	209.08	212.37	220.95	211.99	216.23	217.3	215.6	211.18	205.24
200.96	203.77	204.51	205.97	202.68	206.36	198.87	205.52	200.27	201.92	205.18	200.99	203.14	206.75	203.13	205.1	201	204.02	202.9	203.16	207.95	199.63	205.04	204.86	202.14	209.43	203.43	203.59	200.94	203.92	202.16	201.76	204.76	201.26	206.35	203.48	200.41	200.07	200.72	207.41	202.71	205.55	202.44	202.23	205.5	203.96	200.11	198.98	203.17	207.14
202.8	204.51	205.49	208.02	203.16	204.36	203.83	203.36	207.11	203.59	206.75	208.42	208.16	206.31	201.78	205.21	206.56	204.8	205.52	197.78	206.39	203.1	203.17	202.12	202.76	207.73	204.07	203.91	205.58	208.63	204.17	205.82	205.83	204.64	203.59	204.65	208.05	205.52	204.37	205.73	208.45	204.83	208.51	205.27	206.07	203.83	207.64	204.62	201.54	204.58
211.76	213.44	216.68	214.46	216.73	211.88	218.01	213.77	214.9	206.73	213.29	213.17	214.67	214.03	209.56	214.26	214.07	212.16	216.63	214.2	216.85	210.38	212.84	212.57	214.03	210.84	211.87	215.02	213.72	210.62	210.79	213.83	216.78	213.01	212.51	211.81	213.69	207.7	214.87	214.17	210.9	214.85	212.58	208.77	211.92	211.67	209.31	215.55	208.21	211.02
205.7	205.16	204.48	201.35	203.96	203.61	207.83	204.96	204.16	206.9	198.72	199.67	200.92	198.34	207.13	204.2	201.75	206.08	205.02	207.89	206.07	209.77	206.06	205.56	205.02	202.14	205.35	203.31	202.89	205.55	206.38	203.27	205.03	204.65	209.74	200.16	204.85	205.48	203.12	210.19	207.53	208.18	204.67	206.36	203.18	202.75	200.93	205.52	202.21	206.96
204.84	204.61	207.29	201.85	202.92	204.25	202.17	203.85	206.32	200.11	202.2	205.26	203.08	207.75	203.32	202.55	207.27	205.27	205.38	209.86	206.18	203.05	204.06	205.38	204.71	202.03	208.02	205.77	205.12	198.41	203.14	202.26	208.66	201.66	202.85	200.85	204.47	202.43	203.86	201.74	204.32	205.23	202.63	206.41	201.38	205.37	203.52	205.16	205.26	206.98
210.87	212.85	203.82	209.6	205.04	212.29	204.42	207.56	202.22	209.64	211.45	204.03	203.35	208.93	200.49	207.4	209.05	212.8	209.24	208.93	207.76	206.05	206.12	211.22	212.51	203.44	208.86	210.68	206.11	206.88	204.4	209.28	206.94	212.69	207.97	206.25	208.7	210.21	207.91	205.76	204.64	210.83	208.2	207.37	211.32	213.62	201.64	207.81	202.12	211.08
212.41	214.28	212.31	214.75	212.35	215.24	213.16	207.13	213.13	209.94	209.04	212.03	217.1	210.35	208.94	210.35	212.61	213.76	213.47	211.11	207.48	213.11	213.99	208.13	214.83	210.86	210.73	211.94	211.18	211.47	208.54	213.99	212.74	210.4	211.22	212.51	216.51	209.94	207.76	215.72	213.08	209.46	212.02	211.72	211.73	211.35	215.38	212.31	208.74	211.57
217.34	217.91	213.6	218.57	217.2	214.7	218.04	219.93	213.77	218.98	219.85	215.86	216.54	213.9	216.65	221.38	218.28	214.05	218.09	217.85	216.56	212.99	216.73	221.12	215.72	216.79	213.2	218.88	220.65	214.43	218.82	215.17	218.55	218.7	215.18	218.87	216.75	220.49	220.03	218.47	218.75	219.58	218.35	219.01	225.57	220.6	219.81	219.56	216.74	221.26
204.59	207.97	211.42	208.1	206.5	210.66	211.49	209.8	211.34	206.79	208.18	212.35	209.5	204.52	209.32	206.17	214.2	207.6	213.42	205.92	209.48	209.53	206.23	211.51	207.11	205.92	215.04	208.28	206.73	208.11	201.68	209.37	204.56	214	208.53	207.71	206.65	207.2	206.23	207.17	206.97	208.12	207.33	206.19	209.34	206.39	207.52	208.22	207.85	211.94
205.18	205.2	206.37	204.36	201.85	208.41	207.59	204.07	203.55	205.85	204.39	205.78	207.51	199.41	206.25	206.69	199.41	207.5	200.75	207.45	203.82	207.18	204.18	200.46	207.04	201.22	206.35	201.79	206.4	206.93	208.72	208.23	203.73	204.68	205.03	205.06	202.82	203.2	205.59	205.49	209.69	201.08	207.93	203.97	200.75	209.66	207.39	204.77	210.93	207.99
212.2	214.34	212.28	214.53	215.92	209.46	211.27	210.35	208.09	213.81	215	216.46	217.3	209.38	213.56	210.67	211.54	213.6	211.87	211.27	214.35	216.29	212.78	210.29	213.78	211.18	211.67	216.42	210.51	211.97	212.12	214.77	211.24	214.89	207.27	204.4	215.51	218.07	210.91	211.61	215.27	207.91	218.97	213.33	210.8	211	212.81	211	209.15	212.69
216.82	213.21	211.61	213.41	216.39	211.11	217.44	212.96	211.64	210.03	212.85	214.32	210.06	213.41	213.33	217.32	213.15	211.85	212.33	213.69	209.59	212.15	209.46	209.4	213.66	211.34	214.15	215.01	211.51	209.48	212.04	213.58	212.28	209.84	213.34	213.08	209.54	216.63	218.69	211.01	214.21	209.78	214.88	210.4	213.42	209.65	209.33	209.75	212.83	212
200.68	201.45	201.01	201.41	199.15	198.73	200.06	201.58	200.98	201.56	198.36	198.3	196.94	199.61	200.22	199.73	201.02	198.82	198.23	203.37	199.6	202.74	199.48	196.86	199.37	198.89	201.02	199.88	204.28	194.91	198.08	199.21	204.43	198.99	197.27	198.81	198.58	199.93	203.61	203.84	201.32	200.45	199.28	208.01	197.82	200.34	199.54	197.6	201.25	201.99
215.94	221.67	214.72	220.97	213.39	218.71	216.28	218.64	215.35	218.48	215.98	217.89	219.53	220.76	216.78	215.22	213.04	210.07	215.98	216.97	218.02	216.79	221	219.37	218.83	214.64	214.24	218.19	216.44	214.53	226.58	217.83	216.86	216.07	219.37	214.9	217.54	215.11	218.59	219.03	222.08	216.02	218.38	218.25	217.26	216.15	219.76	219.05	220.08	215.24
192.26	194.95	189.11	191.17	196.57	194	194.52	195.6	191.06	192.25	191.97	195.27	188.16	193.28	192.48	195.12	194.94	186.92	191.23	192.54	194.82	192.81	196.27	192.85	194.59	193.9	192.63	193.15	196.58	192.86	197.46	193.86	192.38	196.6	193.94	194.29	194.16	194.5	198.69	191.16	194.22	193.34	188.29	194.77	197.44	192.13	199.58	197.51	191.34	188.53
211.82	205.48	211.69	211.4	216.51	214.01	213.18	213.18	208.53	211.01	213.2	208.63	214.36	213.82	210.36	213.98	212.07	209.54	204.62	213.32	212.93	209.27	207.51	214.4	209.14	210.93	210.25	212.13	214.7	209.89	215.97	210.55	215.08	212.63	215.68	214.15	212.44	207.16	210.15	211.54	214.85	208.88	213.42	208.23	212.13	213.35	212.3	212.51	212.95	213.27
206.25	209.86	208.66	210.32	209.38	202.79	211.74	214.38	209.22	206.54	205.79	205.42	209.42	208.51	205.55	209.9	212.34	208.89	203.75	207.99	206.89	208.27	207.29	209.17	209.24	207.59	208.9	210.88	210.86	208.72	210.95	205.38	210.89	211.12	206.56	209.04	210.69	213.94	210.99	208.72	211.46	210.11	209.84	209.01	209.26	209.47	209.96	208.31	208.49	208.91
209.96	209.8	206.96	210.94	212.54	209.54	209.83	209.38	207.22	210.26	207.8	210.95	211.46	210.04	204.98	206.9	206.95	206.82	213.1	209.9	207.12	209.46	210.78	205.29	210.88	209.76	211.71	211.15	211.59	211.03	209.34	209.62	205.49	212.9	211.87	213.19	210.78	216.57	212.33	207.96	207.14	206.36	214.35	207.39	209.19	210.27	208.45	208.24	205.82	207.28
218.43	216.86	219.01	219.6	216.61	219.19	217.61	214.54	220.13	219.43	217.65	224.28	218.53	220.61	215.57	220.63	217.83	220.24	218.41	218.42	215.73	218.56	219.4	219.4	212.08	218.34	222.91	218.64	218.99	226.62	218.32	219.25	221.83	218.4	217.66	218.65	218.75	215.02	214.52	217.45	220	219.82	223.57	215.25	215.62	220.88	220.47	219.87	214.01	221.31
214.19	214.14	216.16	213.03	209.8	213.06	215.22	212.53	215.33	211.7	211.85	212.18	211.31	213.73	214.22	216.34	217.39	215.81	215.19	218.18	211.68	214.11	209.16	214.29	215.07	216.7	214.72	210.95	212.15	213.24	209.75	211.37	211.38	213.94	215.23	211.84	215.77	215.13	215.26	211.35	215.91	213.69	216.66	216.04	213.52	207.96	217.96	213.98	216.65	212.75
197.69	200.52	198.83	204.15	203.35	202.91	203.7	201.35	203.34	201.86	199.2	201.07	198.67	199.21	199.47	199.61	199.63	201.28	197.78	201.02	201.76	204.1	201.3	206.55	199.75	204.71	203.05	208.17	199.03	201.39	200.04	199.99	201.61	201.04	203.72	201.93	204.61	202.9	203.83	204.93	200.32	201.51	201.17	203.13	202.08	205.5	202.66	204.76	204.06	201.22
193.49	192.63	193.97	195.58	198.03	191.95	194.99	193.52	194	191.34	196.32	195.74	193.09	192.6	195.86	195.94	193.81	194.24	192.84	198.06	195.03	195.47	194.74	190.82	192.21	193.2	196.21	197.5	193.22	193.63	195.4	189.7	196.81	197.71	192.99	195.35	196.38	193.9	197.7	197.48	190.99	194.88	195.24	194.29	188.92	194.36	196.72	190.23	194.33	195.51
216.57	206.29	210.92	213.07	210.35	209.28	205.6	210.61	208.28	209.22	211.39	205.92	207.35	210.38	206.69	206.65	207.06	210.4	206.43	213.33	208.11	209.88	210.5	209.93	203.68	207.57	209.17	209.54	208.63	209.89	205.93	208.9	208.52	210.44	200.69	207.2	211.63	208.14	207.15	207.94	209.31	206.03	208.43	215.03	211.8	205.14	208.67	203.14	205.5	209.2
204.17	204.27	200.23	201.08	203.72	206.55	206.85	204.57	205.98	205.57	201.37	204.51	204.36	207.88	205.68	208.95	208.92	203.46	204.48	207.45	200.5	209.72	207.25	206.69	207	207.88	200.51	202.35	203.7	205.29	208.27	206.93	205.3	204.15	204.6	201.27	210.47	199.71	204.81	204.49	206.32	207.62	204.55	206.29	203.68	206.74	205.67	205.57	204.27	205.77
195.6	194.84	196.99	193.88	194.12	196.85	193.91	190.11	195.62	195.79	195.23	192.74	194.17	192.68	192.95	193.53	193.6	194.1	193.04	193.22	192.25	194.16	198.37	191.55	194.24	191.48	193.96	191.81	195.68	194.74	195.36	193.85	193.34	195.31	191.32	198.53	196.98	194.31	190.9	194.98	199.02	197.71	197.28	191.33	194.26	195.78	197.38	195.69	198.4	198.05
197.37	197.64	201.49	199.13	198.95	198.11	194.55	199.28	199.11	197.6	199.05	199.31	201.05	197.79	194.88	199.99	196.98	194.88	199.28	198.41	198.77	197.07	201.91	203.17	199.15	201.71	199.89	201.23	199.75	201.31	195.87	201.16	200	193.94	195.9	194.81	195.61	202.97	196.62	198.41	203.66	200.64	198.14	203.4	198.35	196.09	195.17	200.84	195.69	197.58
206.79	214.79	211.97	212.19	213.31	208.15	211.59	215.03	212.09	216.91	209.71	216.67	213.04	209.79	212.56	210.54	212.65	209.02	210.64	213.81	215.21	211.01	211.43	210.13	210.82	211.21	213.74	214.82	211.45	212.28	214.62	215.2	216.26	212.83	212.87	212.76	212.8	211.42	213.02	215.38	211.12	215.57	209.38	209.82	211.3	210.76	211.29	216.97	214.04	212.36
209.09	206.08	206.87	209.08	206.36	209.65	211.17	212.49	206.73	210.05	210.11	211.98	204.51	206.1	213.19	209.65	209.71	206	209.02	208.42	205.42	206.17	207.1	204.94	211.68	208.23	206.61	211.28	208.36	210.34	205.78	210.43	209.28	208.59	212.05	209.23	210.57	206.83	212.85	214.57	203.92	209.55	210.31	205.29	208.48	209.94	204.13	209.87	203.77	212.53
209.07	213.37	207.97	212.71	212.49	207.91	211.92	204.47	216.23	212.27	207.03	210.76	211.92	211.28	211.51	211.15	215.6	211.06	211.63	210.06	205.7	212.12	205.33	212.38	208.06	208.1	209.88	208.92	213.89	206.79	208.57	213.12	207.69	207.81	210.55	209.3	215.03	209.87	209.96	210.54	208.21	208.37	209.28	206.37	210.18	210.3	215.65	205.7	211.72	211.72
213.86	214.02	215.31	212.59	212.25	217.47	211.71	214	212.04	209.78	208.66	211.9	209.11	212.21	211.62	215.11	215	211.81	211.29	210.39	212.79	214.76	211.88	214	212.03	213.98	212.32	212.21	210.36	211.02	209.78	213.08	213.66	213.46	213.14	213.03	207.16	209.83	213.83	209.27	210.44	213.07	209.67	212.36	214.15	214.15	215.41	208.66	210.59	211.02
196.31	198.56	195.69	196.37	195.81	200.46	196.27	201.93	203.6	198.49	198.57	196.95	199.94	197.4	197.84	200.52	199.1	196.95	196.75	199.07	195.33	197.5	199.16	192.69	197.16	194.93	193.72	194.99	195.59	202.6	197.7	197.5	194.99	200.35	198.36	195.06	201.47	196.42	201.21	194.2	202.11	193.65	197.27	199.12	197.82	199.69	197.94	197.41	195.79	199.39
198.18	203.07	210.17	203.51	204.65	204.53	207.88	201.62	204.65	202.09	201.12	202.42	204.27	200.39	206.63	205.85	205.82	199.35	201.64	207	200.95	203.57	205.48	203.24	202.68	200.89	206.62	200.79	204.41	201.75	204.63	206.56	204.52	205.4	202.63	202.2	200.88	202.1	202.35	200.15	200.78	202.01	199.07	205.04	202.78	201.86	206.02	206.45	198.79	201.87
214.17	215.6	212.11	212.41	209.5	214.1	211.84	205.7	212.36	215.94	213.56	211.64	214.11	209.55	212.45	212.68	208.92	213.61	212	213.28	210.79	212.17	209.59	215.41	209.18	214.99	211.37	212.14	207.56	214.5	214.3	214.1	209.65	215.42	218.57	212.49	212.86	218.94	212.51	206.37	211.52	216.77	206.14	206.98	210.04	215.63	213.93	216.44	209.27	210.51
196.52	197.34	196.2	194.52	198.52	197.2	200.33	198.47	198.69	194.57	197.62	199.78	197.02	199.84	197.65	197.8	201.14	200.06	196.63	197.9	198.55	201.16	196.7	199.51	201.94	203.01	204.13	201.4	196.71	197.98	194.62	195.33	197.39	195.27	198.26	198.83	197.48	203.01	200.83	202.39	201.17	196.98	198.16	198.24	196.3	203.66	201.24	198.75	200.9	199.29
212.29	209.88	210	212.04	208.19	208.26	211	210.51	202.61	209.17	206.02	209.21	211.39	206.31	205.33	205	206.47	210.28	213.16	206.42	208.15	211.22	209.57	210.45	208.61	206.33	207.77	205.47	210.88	206.05	204.99	209.22	208.08	207.31	209.9	210.28	210.08	206.72	207.81	207.89	211.84	203.31	205.08	206.34	206.58	213.17	208.01	212.62	208.4	208.85
198.44	193.68	199.6	195.28	197.72	192.38	195.88	197.15	196.81	194.38	195.71	197.5	198.71	192.72	190.85	195.53	194.67	190.47	196.56	194.44	193.45	194.4	193.75	194.62	195.77	197.33	195.41	197.13	191.57	194.45	194.63	199.08	195.02	197.07	198.07	196.86	192.6	192.92	198.97	192.4	199.06	195.38	192.98	191.91	198.1	195.73	196.75	194.55	198.33	195.77
209.68	210.52	211.07	211.04	209.26	207.14	208.55	210.55	206.64	204.97	207.24	209.46	210.86	204.55	207.77	205.72	211.27	209.02	205.03	207.41	208.36	206.78	206.25	207.79	208.16	207.72	210.26	206.21	205.95	210.4	208.62	210.68	206.94	208.38	202.14	207.33	206	206.13	203.55	208.88	210.41	206.37	205.98	205.76	208.14	208.25	203.7	208.2	205.69	208.14
206.14	205.64	207.92	201.1	209.96	206.01	208.49	210.58	200.25	206.49	209.04	204.78	209.08	205.34	206.41	205.67	201.14	211.56	205.31	204.83	203.46	205.9	206.69	206.1	204.41	206.93	205.75	206.93	205.35	202.69	201.31	208.15	205.76	208.11	202.94	205.98	206.85	204.72	206.31	204.88	202.95	205.81	202.67	208.71	202.55	207.48	201.53	200.4	204.87	203.31
208.8	209.12	204.24	208.6	208.33	211.68	209.56	205.75	210.2	206.69	209.9	207.31	209.31	207.79	207.89	209.85	206.4	208.09	206.5	212.98	209.77	206.07	207.69	209.23	212.17	207.42	208	206.73	211.2	213.24	202.27	207.1	211.3	208.52	205.84	210.82	206.42	210.81	210.13	211.55	209.04	208.46	209.24	208.85	209.77	209.73	208.96	207.07	207.26	210.6
214.67	209.41	212.36	212.17	212.38	217.31	213.14	217.15	210.78	212.78	210.64	215.58	211.49	214.79	211.98	209.98	213.83	210.44	210.86	210.83	212.64	213.01	211.4	211.44	211.77	213.04	208.67	210.41	207.74	211.88	211.92	209.82	211.44	207.44	208.39	211.09	209.04	210.88	210.09	211.74	209.86	209.83	213.76	209.67	215.07	212.16	210.61	212.85	214.27	215.5
193.86	196.25	196.42	195.34	193.24	193.39	196.61	197.07	197.77	197.13	190.19	194.81	193.87	195.81	191.14	198.76	189.29	193.92	193.22	195.06	201.64	195.28	192.46	194.73	191.93	188.97	192.19	192.39	195.49	194.73	191.02	191.66	194.07	192.98	195.01	191.7	195.42	197.08	191.14	190.27	191.8	191.64	196.98	195.46	194.11	190.65	190.8	198.07	196.02	197.1
201.41	202.2	201.57	201.68	205.46	202.08	203.58	199.4	205.62	201.73	204.79	200.7	200.69	205.14	203.83	203.86	202.95	203.3	201.56	201.28	200.58	200.3	204.39	202.75	202.39	201.28	200.64	202.25	204.9	205.4	203.86	203.42	203.36	207.02	201.44	205.74	204.11	206.38	204.66	204.49	205.99	204.09	198.53	202.33	203.68	202.15	206.39	208.84	203.36	201.15
211.21	212.66	210.72	212.13	212.56	210.6	206.11	211.4	211.79	214.43	214.55	214.3	210.83	212.39	207.39	210.54	211.45	211.17	210.29	212.42	213.94	209.26	209.72	216.24	214.14	213.7	208.98	211.31	212.77	213.95	214.23	208.52	214.04	211.41	212.63	207.34	207.7	212.01	214.56	215.53	212.5	210.57	210.11	215.59	211.13	208.88	211.64	214.58	214.35	213.3
205.55	208.62	207.15	209.5	208.35	204.48	210.59	208.48	207.88	216.64	208.53	207.65	210.38	210.72	212.46	203.73	211.58	210.1	205.62	204.9	207.46	211.36	208.26	209.43	214.49	210.62	211.1	208.09	209.81	205.77	211.56	206.17	207.16	205.66	207.56	206.56	210.82	208.59	207.01	206.74	211.44	210.02	207.06	208.64	205.36	205.59	208.14	206.09	210.63	208.25
212.25	205.87	205.56	209.57	207.15	204.52	207.85	205.02	211.63	207.7	207.08	203.39	207.89	208.89	205	210.88	211.45	203.56	208.16	206.98	207.15	202.44	208.69	208.69	207.98	208.44	203.48	207.01	212.32	208.92	202.15	203.6	209.66	203.52	203.95	205.1	208.09	206.79	204.78	208.25	206.95	208.03	207.43	208.48	206.63	207.03	207.32	208.54	210.31	206.59
203.04	205.96	212.41	208.42	207.73	207.97	203.33	205.84	210.3	208.36	206.84	206.25	203.94	210.46	203.02	206.35	205.46	211.88	208.92	208.28	204.07	211.36	204.37	205.63	206.3	206.31	209.08	208.31	208.38	207.06	206.7	206.2	206.45	204.53	206.31	207.92	206.78	204.17	206.16	204.74	207.24	206.22	206.84	206.7	206.52	208.63	209.45	208.65	204.81	211.7
206.87	206.33	206.16	211.73	205.42	208.6	204.62	207.4	204.01	208.87	204.63	211.77	208.64	209.04	207.96	208.61	209.15	208.37	205.58	204.23	207.65	205.82	201.92	206.17	206.25	207.45	206.8	207.66	210.72	208.36	205.41	206.28	209.01	213.13	211	205.64	204.59	208.35	205.51	205.47	208.46	209.94	207.01	208.88	204.32	208.54	207.88	207.42	212.43	206.48
213.43	218.49	218.87	216.73	212.48	215.2	220.35	217.91	216.17	209.89	211.82	217.22	216.21	215.33	219.12	217.24	222.55	218.85	217.03	218.53	215.39	215.56	220.85	210	220.15	215.69	219.02	214.84	216.46	216.71	214.94	218.53	214.75	218.56	220.27	214.64	218.06	216.85	215.71	216.42	219.36	215.65	214.69	218.45	215.07	217.27	218.12	212.52	219.88	217.67
200.73	197.8	195.8	198.28	200.76	203.55	199.81	199.61	197.71	196.57	198.37	199.75	201.12	200.34	201.66	199.67	201.92	197.68	203.27	200.98	200.87	199.73	197.57	193.49	198.06	198.47	200.94	200.8	198.1	200.1	198.93	200.22	198.61	203.54	199.31	197.23	200.25	196.09	195.55	198.4	202.32	203.25	201.65	196.48	202.99	198.34	197.66	202.87	201.23	204.06
203.61	204.66	201.89	201.67	205.85	205.67	204.14	204.83	202.87	200.92	208.07	202.77	202.05	204.74	206.44	204.12	206.9	204.94	204.1	206.72	205.52	203.47	201.26	203.39	203.65	206.98	202.91	205.48	206	203.36	205.19	203.97	201.7	206.26	201.28	204.6	201.57	204.05	202.1	203.35	203.69	204.14	203.55	206.42	203.19	202.3	201.66	206.78	199.54	201.22
213.85	210.05	212.9	210.69	212.51	210.43	209.6	212.57	209.54	206.59	210.83	212.54	212.31	211.51	209.66	207.76	212.63	212.82	215.84	210.34	214.47	211.33	212.22	209.76	213.15	211.44	213.33	211.83	205.65	211.97	213.96	216.78	210.84	211.11	207.11	211.66	214.21	212.49	213.5	211.75	214.24	209.7	214.01	216.49	208.36	208.26	208.73	215.11	208.03	214.98
207.31	208.84	210.76	208.26	208.46	204.17	208.28	205.8	208.79	209.68	208.28	206.36	204.36	206.78	207.78	209.35	209.15	209.33	206.79	212.58	209.15	204.55	212.72	212.01	207.37	209.61	209.09	208.73	206.81	207.19	212.27	206.57	209.69	209.62	210.85	204.1	204.64	211.52	206.32	213.23	210.46	207.25	205.99	205.35	207.98	211.56	211.07	207.44	207.36	206.58
209.84	206.29	211.72	212.28	204.16	207.93	208.77	210.2	209.23	207.69	209.1	214.05	210.84	210.15	210.65	202.49	209.12	207.9	205.52	208.77	209.99	210.51	207.19	209.05	208.81	210.16	210.89	207.53	209.76	211.63	211.53	208.06	207.46	207.66	209.93	211.9	206.25	211.18	204.99	211.77	209.38	212.11	204.66	211.94	208.76	210.41	208.02	207.73	208.1	209.25
204.98	196.43	197.33	204.14	202.29	197.78	199.15	200.8	201.43	201.29	199.12	200.87	200.52	202.83	202.6	200.04	199.97	197.39	203.43	198.8	203.82	198.58	201.25	199.12	195.26	198.98	200.38	198.42	199.01	203.98	196.37	207.29	199.95	201.91	201.25	204.22	204.37	201.83	198.43	196.32	195.61	202.22	204.77	199.94	199.62	205.97	202.57	199.52	201.89	204.54
211.48	218.57	210.84	213.6	215.05	215.96	212.52	212.3	214.26	213.83	210.02	216.44	210.07	215.59	208.3	215.1	215.05	211.81	211.83	215.68	213.93	216.71	213.67	213.28	213.17	213.2	211.78	215.94	213.41	211.96	210.85	210.78	216.94	216.98	214.5	213.13	207.9	212.06	214.17	215.44	213.38	214.4	216.23	216.37	210.13	216.14	211.38	215.38	215.19	213.87
204.77	201.54	201.17	201.03	205.06	204.67	207.46	201.12	203.48	203.03	207.66	208.6	201.2	204.68	206.06	207.52	203.56	200.32	204.39	205.68	203.56	203.03	209.2	204.08	205.51	202.68	202.48	206.77	204.07	204.74	200.86	199.22	199.67	204.11	202.78	207.64	204.32	201.09	202.63	204.81	201.22	206.9	198.72	205.89	202.63	204.09	199.08	206.42	206.2	204.11
196.9	192.7	197.23	194.99	195.28	192.72	196.16	197.09	195.7	192	195.49	193	193.69	193.12	194.1	194.15	193.82	198.27	192.23	198.6	195.69	197.12	195.99	197.29	191.7	196.57	196.11	195.46	194.08	196.2	195.53	195.34	194.14	197.07	193.99	194.82	199.91	199.76	193.79	195.07	193.95	195.82	195.98	198.49	194.48	195.94	194.25	196.14	193.63	195.61
210.69	209.13	213.5	209.09	216.1	207.87	211.1	209.58	212.9	213.42	211.82	214.55	212.94	212.08	212.45	211.87	208.28	212.78	214.82	208.76	216.25	213.35	207.94	210.69	211.41	210.3	208.44	215.78	211.86	209.9	218.16	211.8	213.14	210.41	211.55	214.72	211.7	214.78	207.43	210.03	208.71	212.25	214.64	211.39	208.21	211.84	210.19	211.35	214.94	210.76
194.16	192.3	193.92	192.89	194.92	193.55	196.23	196.14	191.69	195.26	191.12	192.17	194.15	191.25	193.6	195.33	193.37	191.08	193.31	193.9	196.3	194.54	194.82	192.28	191.37	192.84	194.02	197.21	190.76	190.42	191.37	191.49	193.52	196.41	195.44	194.38	191.31	196.31	192.64	194.09	194.63	191.84	194.05	194.18	195.11	194.56	189.97	197.93	193.55	193.45
203.36	201.86	205.28	209.42	208.36	203.85	205.83	202.48	202.59	205.21	208.77	208.69	209.72	210.61	204.96	210.48	207.49	207.28	209.4	206.13	206.07	203.61	208.6	205.62	208.3	206.68	206.67	205.01	205.05	208.47	205.57	202.49	202.13	207.62	206.18	202.35	201.81	208.51	204.13	200.7	207.5	211.77	206.59	205.57	207.94	206.61	204.25	205.88	206.11	205.51
202.87	203.23	209.14	202.06	200.95	206.25	203.24	203.39	204.43	202.53	203.4	207.18	204.66	203.01	202.88	205.05	205.85	206.66	206.2	201.56	209.8	203.17	205.36	202.32	201.35	208.25	205.29	206.9	206.65	205.51	200.93	203.35	204.17	202.62	206.1	205.24	208.05	206.44	201.5	206.76	205.98	203.44	206.79	204.1	207.21	202.42	204.29	204.37	204.83	201.05
208.44	213.42	206.05	207.78	203.08	210.53	209.33	208.49	206.26	204.48	206.41	211.82	210.81	205.98	208.97	206.31	211.95	210.23	209.42	206.24	203.38	208.84	207.49	205.58	206.41	208.7	208.48	204.57	211.03	203	209.52	209.02	206.93	204.98	206.96	202.44	207.31	209.5	207.24	205.47	208.93	207.07	209.98	208.88	206.21	205.93	208.16	207.14	205.52	209.88
212.75	210.69	214.75	213.09	212.85	216.33	213.57	209.26	210.98	213.06	212.33	206.17	212.87	215.77	211.99	208.55	208.97	207.54	213.9	216.15	211.28	211.22	211.53	216.4	215.84	212.1	216.18	210.81	207.78	210.22	211.1	212.37	210.39	214.95	209.94	211.33	210.99	208.25	208.98	207.48	211.32	213.44	209.73	211.46	206.61	216.62	212.66	213.54	212.45	212.84
201.55	200.43	197.26	196.57	200.77	200.64	202.04	196.88	197.51	205.01	199.11	201.27	197.13	201.18	200.79	199.79	199.17	201.8	200.1	200.18	197.36	195.07	202.84	203.5	198.69	194.95	203.74	199.66	197.74	201.16	203.86	195.7	198.35	197.57	198.44	199.56	199.99	199.93	198.63	198.84	199.52	202.85	202.57	194.5	199.86	198.27	200.36	196.87	200.93	201.35
209.05	207.27	208.56	209.92	206.46	204.78	208.71	206.46	208.95	211.38	203.29	209.8	206.34	207.01	211.73	211.51	211.06	215.44	207.93	211.02	212.24	209.62	206.8	209.28	208.93	206.88	207.01	211.96	208.92	205.51	211.06	205.55	209.39	210.69	206.36	207.05	207.51	206.54	212.52	206.16	209.25	211.38	207.35	210.4	206.34	210.58	210.46	210	210.11	205.78
214.64	216.49	213.05	219.83	220.82	219.62	215.95	218.61	217.65	214.2	218.92	215.9	218.51	216.48	219.04	211.9	217.61	214.06	213.71	220.19	214.41	219.39	209.71	217.38	217.45	220.73	219.13	220.87	220.06	214.38	218.25	215.15	213.32	216.3	217.08	216.65	216.57	219.87	217.21	213.89	217.9	219.76	218.53	217.73	213.88	217.91	217.74	220.79	216.88	217.72
210.7	212	214.06	216.64	210.12	210.34	209.76	209.8	211.81	211.17	212.25	209.78	210.36	213.36	213.77	209.96	210.05	215.48	207.9	209.65	213.01	205.95	214.19	214.41	206.66	210.18	209.94	209.15	212.73	208.51	215.46	212.43	210.28	215.89	213.78	211.5	212.12	207.64	213.87	210.16	209.69	211.65	209.67	209.74	211.03	211.56	214.49	213.38	215.17	214.86
204.87	210.65	203.47	207.11	208.7	207.87	215.52	209.05	209.5	205.91	206.38	207.93	208.42	208.11	208	206.43	209.61	209.37	209.82	209.66	209.9	208.4	208.47	207.82	208.96	209.38	208.83	209.39	205.28	203.5	207.02	208.35	206.75	207.08	206.1	205.57	208.85	214.94	204.75	208.03	208.76	211.07	207.8	207.71	211.78	213.31	202.94	204.38	207.7	203.96
217.1	217.01	216.73	211.9	219.92	217.36	217.04	217.56	219.56	222.35	217.36	217.77	214.12	215.23	213.82	211.73	220.49	217.46	222.55	214.2	217.71	215.99	214.58	220.45	220.42	216.75	221.85	219.11	217.06	215.62	214.13	217.13	218.14	217.68	216.88	217.29	214.6	214.8	219.08	219.06	213.93	216.35	219.35	215.07	218.79	215.36	217.19	220.33	213.49	218.82
210.77	207.57	213.6	211.85	208.85	207.43	207.7	207.21	206.43	206.42	209.83	210.21	206.8	210.95	214.01	209.28	208.84	207.19	209.01	210.46	207.32	206.25	205.97	208.14	205.98	211.39	206.07	211.43	207.63	210.34	203.95	211.13	207.19	207.03	207.2	206.04	210.21	211.89	204.07	206.42	209.36	210.74	206.9	205.25	208.79	209.2	208.93	207.84	206.76	207.55
205.15	208.28	200.41	206.52	205.4	204.65	205.54	204.38	205.39	210.02	203.05	207.43	200.36	203.37	204.77	203.6	202.39	204.13	209.24	204.92	202.2	206.66	206.97	204	206.09	203.72	205.52	208.36	204.31	207.97	209.03	203.38	203.1	205.11	207.31	206.22	203.92	204.9	202.4	209.27	207.46	207.85	203.27	207.94	203.8	207.36	204.06	210.72	202.3	201.42
214.12	210.94	210.51	212.42	213.88	207.55	211.05	211.53	214.77	213.69	210.99	214.48	213.05	213.66	210.39	211.3	211.56	211.42	213.24	216.57	210.17	213.95	212.6	208.07	206.85	211.69	213.34	208.77	209.66	208.57	212.1	213.51	211.1	210.77	208.69	208.89	211.01	208.7	208.53	212.42	208.47	208.3	211.59	214.14	213.39	213.46	210.97	208.04	215.46	215.67
207.55	210.1	208.37	207.23	208.5	203.12	207	207.93	208.99	205.93	208	209.96	209.95	209.24	206.18	212.95	204.34	208.29	208.96	212.05	206.37	206.63	209.65	210.91	207.36	206.07	210.43	212.93	212.38	209.55	206.55	208.66	204.26	202.22	207.26	204.85	203.23	209	206.22	208.7	207.23	204.75	210.92	204.22	208.98	205.52	208.46	215.75	208.55	208.99
203.16	208.79	206.93	207.48	212.05	204.22	208.26	206.14	206.77	205.5	205.81	209.2	210.88	206.75	205.56	202.3	208.53	208.1	207.49	210.68	206.51	202.43	206.29	213.82	208.78	205.4	207.28	207.24	205.64	207.03	208.23	204.51	209.52	204.19	207.54	206.28	206.89	206.94	204.85	206.28	205.81	212.61	204.57	203.71	211.26	206.2	206.65	208.61	205.52	211.73
196.6	199.52	199.42	201.95	198.23	202.56	200	197.58	203.09	198.74	201.15	201.73	200.85	196.51	199.32	204.29	200.44	201.73	199.41	197.35	205.22	205.33	203.33	200.7	200.19	204.46	200.51	203.28	199.21	203.52	202.87	198.17	201.09	200.23	195.37	202.32	202.38	203.04	199.69	203.24	204.33	203.1	201.76	202.76	197.12	197.3	197.47	201.89	199.19	203.24
209.86	211.14	206.34	207.18	204.77	206.58	209.48	207.8	206.53	205.67	205.02	208.26	208.94	208.23	212.76	201.34	207.96	210.86	204.75	208.77	204.37	201.59	207.97	210.42	208.07	201.58	206.14	201.64	206.65	208.86	205.54	207.76	205.92	206.26	205.7	206.38	202.66	207.96	206.22	203.53	206.46	208.19	202.49	207.56	206.91	203.29	208.61	206	208.74	205.84
220.74	217.43	218.59	217.42	217.63	221.32	217.45	219.14	216.39	218.57	216.86	218.06	220.17	211.96	220.71	217.16	217.49	217.68	214.92	219.16	221.81	216.56	213.99	212.15	218.49	218.64	215.3	216.33	215.86	215.64	218.55	217.83	219.67	218.06	213.49	217.18	218.26	217.06	216.04	214.97	211.1	220.79	218.72	215.67	220.69	219.43	214.48	215.73	217.83	214.76
213.57	218.69	218.89	215.75	219.48	216.89	216.6	221.33	215.07	221.04	213.55	219.85	219.08	218.4	222.19	219.49	219.82	219.22	215.78	220.38	219.97	215.7	218.31	213.73	217.77	219.05	213.65	214.74	219.64	214.61	221.97	218.13	217.14	218.3	214.75	218.31	214.53	216.77	221.73	211.43	217.14	217.41	225.2	219.14	222.15	218.24	216.05	216.97	217.12	214.51
210.09	208	206	213.29	206.87	211.14	208.5	212.62	207.98	211.1	207.12	206.68	210.72	211.89	210.41	209.03	211.18	205.79	208.14	206.04	207.49	208.46	208.68	208.07	207.87	209.27	211.2	208.97	206.92	203.83	211.33	210.45	204.73	209.09	210.52	205.95	206.65	206.96	208.31	204.21	210.33	208.95	211.01	206.82	206.56	204.45	208.93	208.07	210.62	207.66
203.34	208.79	211.97	206.36	206.64	206.56	210.8	205	209.67	210.8	203.18	215.65	210.11	208.73	207.97	206.23	208.57	208.59	211.57	207.96	209.06	208.19	213.17	205.54	206.71	211.41	210.91	212.23	208.83	210.01	209.12	211.65	209.15	209.39	214.17	210.44	210.82	211.08	208.26	206.87	204.22	209.08	206.85	210.67	208.63	207.5	214.12	209.44	206.25	207.28
208.52	214.76	209.96	212.31	215.03	213.18	210.87	211.81	214.36	213.1	211.11	211.45	210.53	210.89	211.7	216.87	210.64	213.76	213.6	210.93	214.07	212.52	214.04	209.71	211.5	213.43	213.67	213.29	210.61	212.97	211.11	210.79	207.65	211.73	212.58	211.43	209.8	212.42	210.91	211.8	213.43	215.7	212.19	211.92	210.92	208.65	213.72	211.01	216.43	210.38
207.92	207.21	208.64	209.3	207.88	206.92	206.65	205.74	205	203.93	207.27	207.47	209.19	200.15	207.75	209.73	203.67	214.31	209.93	208.5	210.58	210.72	201.79	209.64	204.45	208.59	210.92	209.21	213.68	207.98	210.21	208.56	203.97	213.22	208.77	211.27	209.75	207.04	208.73	210.41	211.01	209.14	210.9	205.13	208.22	209.11	207.82	208.16	210.15	209.5
203.07	199.17	204.05	204.66	203.97	203.28	202.56	200.81	200.8	207.34	202.58	210.27	207.29	200.34	201.09	205.5	201.88	205.76	206.2	202.11	208.01	203.93	200.93	201.58	200.24	202.59	200.54	205.08	198.8	207.86	201.63	205.62	202.42	203.78	201.24	205.68	202.3	202.73	204.07	204.43	206.3	206.69	200.98	204.99	207.71	204.04	204.1	203.6	202.27	204.93
202.55	200.71	202.3	199.5	194.12	199	198.62	201.3	202.7	197.82	201.67	207.14	201.12	196.88	198.17	202.95	199.14	199.18	202.15	197.33	195.28	199.76	200.91	199.87	197.78	200.29	199.77	197.47	199.54	197.97	200.71	204.52	194.52	200.58	199.7	193.94	195.97	199.72	201.35	199.17	199.37	200.18	199.22	200.1	203.51	204.57	203.94	201.76	194.27	198.91
202.08	205.4	200.99	198.52	203.48	203.29	201.19	202.85	203.37	204.32	204.49	201.26	205.88	206.03	206.36	202.3	201.67	204.79	202.32	205.84	204.61	199.67	199.45	206.63	197.52	201	204.64	206.19	206.16	205.35	202.52	201.06	202.16	204.31	202.79	198.26	210.29	206.64	205.4	201.92	205.57	205.83	206.3	203.6	203.26	201.73	204.17	204.68	206.31	202.85
210.67	209.9	206.91	202.85	206.26	212.84	209.05	206.79	211.51	207.98	207.28	208.77	209.89	207.53	210.62	211.43	208.14	212.26	208.11	207.32	211.4	209.78	206.09	209.96	210.39	207.51	209.76	209.87	210.19	209	209.68	207.41	215.49	213.49	208.52	210.68	209.39	209.42	210.22	208.18	209.98	210.72	209.18	210.31	206.23	209.54	208.81	211.76	212.24	209.3
205.46	201.33	204.56	198.03	199.81	202.67	198.95	201.82	202.86	201.58	205.77	201.66	205.09	206.86	205.23	200.43	202.25	199.95	205.11	201.06	202.89	203.7	201.67	201.16	199.79	199.75	199.03	198.27	203.46	199.98	199.16	197.07	200.78	199.7	200.73	201.62	204.62	203.99	202.92	202.41	205.39	197.32	202.22	202.34	202.21	201.89	200.5	205.05	205.67	199.4
213.24	205.48	209.51	208.3	208.73	208.05	207.68	210.67	206.76	209.47	212.5	209.68	208.19	207.61	210.56	210.73	208.37	209.96	207.93	213.13	210.95	208.61	211.37	208.9	206.12	207.66	211.26	209.03	213.46	211.71	209.59	213.51	204.94	211.21	210.66	209.5	205.9	212.31	204.5	209.01	211.43	208.17	204.69	209.35	205.51	210.92	212.68	208.24	208.78	204.82
195.64	200.41	197.37	199.99	200.65	197.29	202.12	200.4	198.43	201.31	196.12	200.35	192.59	202.98	198.8	196.03	195.53	198	202.78	200.56	199.62	202.55	196.86	195.67	201.64	204.43	198.16	197.8	197.9	194.62	203.54	197.16	197.2	201.82	200.42	203.5	197.39	199.14	199.62	198.35	199.51	197.68	204.67	198.82	196.78	202.76	198.17	199.81	202.17	200.12
212.02	210.91	201.95	207.39	207.35	207.32	212.13	210.21	209.11	207.95	207.05	211.5	208.13	210.13	212.58	204.71	210.44	204.52	206.77	206.52	211.12	207.65	206.93	204.29	207.58	208.43	207.11	207.39	207.94	206.52	209.92	208.77	209.53	204.82	208.31	205.76	211	202.53	206.17	210.98	210.76	200.26	208.97	207.54	210.11	207.7	204.28	206.36	201.56	207.48
212.05	206.42	207.84	208.17	206.88	210.8	206.4	207.12	203.27	208.42	206.29	205.31	205.94	211.47	207.7	210.18	206.15	210.63	204.08	206.31	210.29	204.65	205.71	208.46	207.79	207.62	213.71	213.35	208.14	210.44	205.48	210.2	214.51	206.87	206.08	208.6	210.43	207.31	212.93	209.88	211.14	206.07	211.45	209.11	206.12	210.61	209.08	208.6	206.67	203.04
204.01	203.28	199.93	197.51	199.32	203.99	201.33	201.7	203.27	203.56	205.38	207.04	204.12	202.66	201.17	199.57	200.62	205.35	201.08	202.72	202.85	199.47	204	207.85	202.7	200.14	201.82	202.29	199.44	205.57	206.73	206.45	199.09	204.8	198.83	204.74	199.32	204.49	206.12	202	205.74	201.9	198.8	202.65	202.39	201.79	200.35	196.29	198.91	198.05
210.49	205.92	211.65	211.24	206.95	210.89	211.21	210.92	206.27	205.96	205.61	203.85	207.53	208.49	209.64	207.53	211.07	206.73	210.43	209.54	208.31	212.77	207.62	212.22	208	212.42	208.83	205.88	205.09	206.71	209.2	208.42	204.01	204.99	211.52	205.48	211.16	205.72	210.12	206.77	204.8	205.96	208.07	205.25	206.42	210.18	208.62	206.64	209.61	209.81
211.43	206.95	209.5	207.51	209.45	207.7	208.99	210.41	206.03	207.96	210.04	202.99	207.85	205.73	206.03	207.97	207.56	207.02	208.96	205.46	203.51	206.85	205.87	205.65	211.91	207.87	207.8	201.93	206.39	209.04	209.16	211.59	209.66	206.85	207.54	203.74	211.09	209.18	212.88	207.84	212.73	205.37	206.14	206.78	209.19	207.71	207.18	206.66	213.26	211.75
204.19	195.84	203.18	200.29	200.01	197.53	201.28	203.08	200.18	201.11	198.81	199.66	200.64	201.18	197.42	196.35	197.84	201.23	196.92	207.38	205.87	204.6	198.55	203.59	205.55	194.14	198.02	196.49	198.73	201.06	202.94	201.76	198.31	198.49	198.6	196.55	198.84	200.06	202.29	197.07	200.99	203.32	198.44	199.46	201.58	200.74	204.46	199.7	200.66	196.94
205.18	204.96	207.69	212.61	210.96	208.55	209.54	207.62	204.64	211.73	208.96	205.42	212.78	214.17	211.99	211.77	205.33	210.34	210.78	211.29	208.02	206.59	206.19	208.91	204.88	206.37	206.29	208.39	212.25	210.28	205.44	205.93	202.33	206.05	208.05	211.98	205.72	211.44	209.34	210.05	207.66	208.69	210.73	210.34	206.79	206.46	209.99	206.85	210.63	214.24
210.54	218.01	215.46	211.87	209.18	210.05	210.37	210.05	208.1	210.73	213.3	210.51	210.63	212.27	211.21	211.46	210.5	211.93	214.06	211.7	214.38	217.88	211.08	212.1	212.69	209.59	210.87	214.23	211.52	211.23	212.6	207.52	212.87	214.4	211.43	211.25	211.18	208.13	210.99	212.66	214.13	214.09	207	208.6	211.96	212.53	213.87	209.94	208.79	210.99
204.42	210.51	206.74	204.3	207.32	206.07	207.57	205.84	211.6	208.35	206.66	202.56	207.06	206.79	204.88	209.49	207.56	205.51	211.78	209.86	209.82	204.16	209.32	212.27	212.47	211.57	210.42	205.66	208.96	208.4	206.9	206.12	204.31	205.07	206.12	208.19	203.91	207.54	208.7	209.4	207.73	206.13	207.65	210.15	205.72	205.81	209.28	209.2	213.53	206.17
202.53	205.58	206.47	202.24	203.77	209.41	199.81	208.83	200.52	201.33	205.22	205.5	203.99	203.69	200.78	202.18	203.83	204.61	202.58	200.04	198.41	204.38	207.79	207.86	205.97	200.71	206.83	202.47	201.91	205.28	201.84	207.39	202.47	200.92	206.12	200.13	202.6	200.51	202	201.13	202.52	206.18	204.15	200.63	200.65	204.9	203.34	203.17	204.95	201
194.92	199.37	198.28	203.42	200.98	200.04	199.82	197.73	198.59	202.11	194.99	204.05	196.29	195.61	199.69	195.9	201.77	200.9	196.71	194.74	198.63	197.11	200.05	198.65	197.81	197.98	198.19	198.15	198.42	197.38	200.19	195.46	198.33	201.69	197.16	195.1	201.71	194.75	196.33	198.03	198.4	199.65	200.44	200.31	200.13	197.3	194.98	197.63	199.58	194.98
205.91	202.46	204.63	205.4	205.62	205.27	204.63	203.99	207.56	207.18	206.37	201.46	207.69	204.91	205.29	200.64	199.4	204.51	202.62	208.11	203.92	207.01	203.14	209.6	207.72	205.45	205.12	203.87	207.55	203.39	205.08	202.07	204.96	205.67	206.85	206.95	204.85	208.62	205.11	207.99	204.95	205.02	206.34	201.97	208.29	206.45	209.13	205.17	205.42	201.31
217.01	216.76	214.39	213.47	216.35	213.74	214.43	216.92	218.01	215.49	215.32	217.29	214.96	219.46	223.78	215.02	217.56	213.65	211.94	217.59	224.03	211.38	218.53	215.27	216.88	215.47	219.1	219.32	213.93	221.44	216.92	217.04	212.96	218.47	218.84	216.86	217.7	217.57	216.28	215.05	218.08	216.28	218.81	221.42	216.43	219.53	216.3	217.78	212.35	215.19
215.34	219.45	216.48	217.43	215.1	222.6	213.46	219.31	215.77	216.41	217.25	215.5	223.38	212.28	216.44	220.19	218.55	216.88	218.64	215.7	221.11	217.89	219.38	219.43	212.44	219.11	219.84	217.03	213.69	217.92	212.87	216.4	222.71	221.66	215.86	220.91	211.74	213.85	222.44	215.68	219.99	217.23	215.3	219.96	216.63	225.23	218.91	216.38	216.23	218.51
204	207.58	208.15	207.71	209.97	206.7	209.41	203.94	208.1	208.52	209.29	205.66	206.65	205.35	207.77	210.37	212.27	211.01	206.56	206.04	205.81	208.89	204.66	209.36	211.54	208.26	205.25	205.55	210.65	211.41	206.99	210.15	208.11	208.06	206.5	206.85	201.04	209.46	208.47	207.97	207.43	205.53	206.66	207.96	207.38	206.46	211.49	205.53	209.62	207.72
201.53	200.65	198.85	200.42	203.75	206.32	204.48	200.69	203.1	203.37	204.43	200.65	204.66	200.44	202.13	200.67	201.92	208.87	202.34	203.88	204.25	203.35	203.36	198.15	201.75	207.7	205.31	200.1	202.91	202.9	201.29	198.65	205.12	198.24	202.42	201.04	200.62	202.95	207.97	199.93	202.35	204.42	202.06	203.58	201.75	201.09	208.43	206.71	201.62	201.07
199.67	196.47	194.14	200.01	199.13	203.64	198.73	195.88	197.84	202.46	199.53	201.15	201.07	203.39	198.05	199.9	202.21	199.79	201.02	197.5	199.67	199.55	200.9	194.28	200.16	199.93	198.38	200.89	198.64	202.26	197.4	197.73	203.08	203.75	202.29	195.69	198.21	200.68	201.44	198.1	199.6	204.66	204.83	199.94	197.45	200.98	196.52	195	194.28	201.72
213.94	208.96	213.65	213.09	214.55	209.84	209.55	215.91	209.46	208.09	211.52	207.93	209.12	216.77	214.81	210.63	209.97	211.66	210.6	208.26	208.64	213.25	212.41	209.18	208.89	215.96	209.14	211.25	210.26	212.67	209.82	212.43	212.13	211.28	208.21	214.55	209.89	211.22	213.64	213.4	212.94	211.08	206.99	211.23	207.81	213.47	215.07	214.99	208.67	212.89
204.58	206.9	207.33	206.92	210.49	209.35	204.92	203.05	205.28	206.34	209.13	207.86	207.97	210.89	204.57	206.14	209.16	209.55	208.45	208.26	208.11	205.86	208.51	204.59	205.02	205.14	212.06	205.68	208.95	208.04	206.97	204.65	208.86	213.13	209.61	210.8	210.42	205.71	205.96	208.2	205.87	209.94	207.92	205.8	206.13	206.12	204.42	207.54	208.41	203.46
201.98	197.84	194.9	198.29	199.11	198.91	193.19	199.7	197.41	199.03	197.11	201.59	198.09	197.2	199	201.47	199.68	200.87	199.92	199.88	200.7	199.87	200.69	202.15	199.68	201.25	197.43	200.3	195.02	198.34	196.13	198.68	201.81	197.95	197.74	198.51	204.44	197.36	198.9	201.59	196.6	195.87	197.91	201.71	201.35	199.25	197.05	201.49	199.98	199.9
205.73	202.69	203.96	204.99	201.14	202.51	204.1	205.07	201.38	201.21	202.74	199.35	202.99	204.64	202.68	202.59	206.37	202.48	200.58	206.26	204.55	207.69	205.68	204.19	205.48	203.1	205.68	203.02	208.04	203.13	202.18	205.43	205.51	204.88	206.93	199.52	205.23	204.31	204.24	203.89	206.35	202.16	203.14	203.49	197.11	207.26	204.33	204.9	201.34	206.09
193.91	193.84	194.33	195.03	196.2	194.39	193.73	193.29	196.87	195.01	195.12	195	192.41	192.54	194.22	190.62	190.79	191.06	190.47	193.01	196	197.61	193.75	194.38	194.57	193.61	194.09	195.22	190.45	193.1	192.64	191.13	197.22	198.29	193.34	193.67	193.07	194.79	193.02	198.6	193.28	198.91	193.31	193.3	192.87	193.7	193.23	197.43	191.87	194.52
212.97	209.44	214.78	213.04	211.6	212.85	215.69	212.73	208.57	211	212.17	210.75	212.63	211.21	210.12	213.25	212.15	208.41	207.45	209.89	209.64	210.65	213.84	208.42	215.06	215.35	213.11	209.15	205.93	211.16	212.73	208.46	212.74	212.33	208.66	213.07	212.3	213.91	207.45	208.89	214.11	213.43	210.2	211.65	216.06	208.37	213.04	208.34	210.27	209.48
210.77	207.45	206.68	207.18	207.38	198.15	201.76	205.56	206.62	200.62	204.56	205.81	204.71	203.61	204.77	201.3	209.24	204.94	203.12	205.59	206.56	202.71	202.26	205.44	207.3	206.03	207.35	208.98	207.28	210.11	200.67	204.93	202.03	207.67	205.71	204.62	203.63	203.42	206.41	206.27	204.24	199.94	208.27	209.13	207.96	206.84	205.36	207.86	205.92	203.57
207.52	207.25	207.07	208.22	208.99	204.61	213.54	214.36	212.99	203.13	207.49	210.73	208.04	207.55	209.89	209.13	206.1	211.15	217.05	205.53	210.41	210	208.04	205.08	210.68	206.46	209.42	210.53	206.43	208.08	208.27	206.1	217.52	205	211.4	207.53	205.2	208.26	208.8	209.95	210.24	209.57	207.12	209.75	208.68	207.78	212.02	207.61	208.78	206.92
205.69	208.68	201.94	207	210.37	208.87	208.22	209.59	208.49	208.39	209.37	205.35	207.77	209.69	209.56	206.63	207.24	208.05	202.62	211.92	211.11	210.07	207.09	211.33	205.28	207.72	207.95	209.17	207.34	205.76	206.61	207.45	210.8	212.16	212.32	209.03	207.98	211.13	205.66	210.25	208.73	214.7	210.66	206.1	205.85	209.98	208.18	208.45	207.27	208.98
213.23	208.69	216.19	211.42	211.06	210.88	210.59	213.01	216.96	210.51	216.1	213.34	207.91	212.42	214.54	213.42	213.47	214.06	215.52	213.94	213.69	213.84	208.33	211.87	215.89	209.47	211.19	207.09	211.69	210.55	215.49	210.85	211.45	214.61	212.92	211.43	212.08	211.74	212.98	214.39	217.51	214.73	215.27	217	220.11	210.73	210.81	214.39	212.68	215.57
206.56	210.15	208.31	209.62	207.5	207.12	206.8	210.6	209.94	204.94	210.95	207.37	207.91	209.87	213.02	208.9	203.66	209.59	206.6	209.88	213.74	205.84	206.85	211.09	207.18	204.95	209.81	209.31	210.09	208.98	199.71	212.63	207.03	205.55	207.03	207.49	207.18	203.96	208.74	207.79	211.76	202.36	206.87	204.65	207.12	206.53	209.15	206.01	208.77	207.98
205.09	200.58	203.3	203.65	203.27	204.63	206.02	202.22	204.48	201.84	204	199.67	205.19	199.06	201.08	202.46	200.12	204.42	201.63	206.55	203.32	204.52	199.9	202.72	203.2	201.75	200.95	204.35	201.93	199.46	204.16	202.72	202.17	204.19	202.53	204.79	202.6	204.23	202.46	205.46	204.21	205.42	203.78	204.33	197.94	200.85	207.94	206.04	201.58	202.05
203.51	202.86	206.11	199.39	200.36	203.3	201.76	204.43	206.44	204.54	205.73	206.7	204.87	206.27	203.91	204.51	206.04	205.37	205	201.19	201.41	200.42	203.74	203.75	197.77	202.11	202.63	206.81	206.5	199.87	196.81	203.48	207.71	204.76	201.02	205.75	202.47	201.76	204.55	205.01	203.54	208.4	202.22	199.8	202.16	200.94	203.25	203.42	208.63	201.87
207.41	204	208.38	207.65	209.04	208.39	209.61	207.42	208.75	212.13	207.13	212.46	206.73	205.27	214.06	205.57	209.01	205.21	207.55	204.82	206.04	209	210.92	208.49	210.9	208.24	212.25	204.51	204.75	205.11	206.89	206.12	210.66	210.53	207.22	205.74	209.84	206.33	204.36	208.35	209.33	209.4	204.56	203.96	210.83	211.43	212.49	208.61	206.65	204.15
203.29	205.57	208.67	208.87	207.25	211.35	203.51	209.05	205.9	208.63	205.09	206.14	202.47	203.59	204.45	206.17	204.95	207.88	203.34	204.83	204.75	208.62	204.52	203	204.3	204.19	208.57	208.38	206.91	207.11	206.35	208.07	205.08	204.38	206.18	204.92	205.39	208.74	201.7	203.41	203.06	202.08	208.44	203.95	201.46	206.46	203.76	206.43	204.92	208.93
199.35	200.52	203.04	202.62	197.91	193.18	199.09	196.08	200.47	199.84	199.31	202.68	201.81	195.34	195.6	198.02	202.03	201.99	197.36	202.23	200.44	199.21	200.4	199.29	198.69	199	200.99	203.34	202.08	198.82	200.15	197.23	201	198.93	198.62	200.25	195.71	192.83	200.72	197.72	199.68	199.27	197.24	200.4	201.01	202	199.07	197.82	197.41	195.5
210.28	211.25	209.87	210.91	207.6	209.39	206.79	210.55	205.71	208.31	204.69	208.33	208.8	210.71	213.68	209.75	205.86	210.58	205.9	209.73	213.78	208.81	210.37	208.44	205.56	209.56	207.6	211.77	207.77	206.11	209.05	211.46	208.25	207.06	209.12	214.93	206.99	207.27	204.04	211.17	206.52	209.98	209.56	209.71	208.07	204.64	206.98	210.31	206.08	211.19
202.85	203.81	203.79	204.58	201.01	201.71	203.71	203.22	204.42	200.24	202.44	204.5	201.76	203.61	204.79	199.59	204.26	204.95	203.21	203.54	204.24	203.51	204.96	203.48	202.74	199.41	206.79	200.92	202.82	202.48	204.66	201.27	204.42	200.94	203.05	208.35	205.2	206.06	202.49	207.65	203.78	198.54	204.13	203.54	203.68	204.63	200.16	202.03	203.31	202.61
219.48	216.39	218.91	214.64	215.03	220.33	218.19	218.19	218.88	215.54	213.32	214.33	218.26	219.33	218.42	217.09	215.05	215.02	217.18	216.17	217.47	219.44	212.72	217.3	217.14	214.49	215.12	216.03	220.48	217.25	216.2	218.73	211.64	217.81	217.68	220.25	216.01	215.45	217.85	220.07	215.64	215.64	214.87	217.43	212.66	218.94	218.48	216.89	214.94	218.46
208.16	208.05	207.14	207.65	208.7	207.76	203.64	206.48	206.54	201.67	204.19	205.72	205.38	207.35	209.63	208.05	205.64	205.33	211.39	208.33	206.39	206.7	211.14	206.84	209.97	209.81	210.38	211.48	209.11	206.59	208.96	208	208.64	208.25	210.13	209.7	210.91	207.16	208.11	207.43	209.1	209.56	207	205.17	203.97	202.72	211.74	208.56	206.17	210.72
219.13	207.8	213.13	214.6	212.08	214.62	214.89	209.77	212.17	210.31	215.66	209.88	211.48	211.85	210.54	212.52	208.26	211.53	208.5	207.89	211.1	207.65	213.44	209.54	211.48	215.93	212.79	208.97	213.17	213.69	213.82	213.15	208.76	209.54	216.48	214.21	211.46	211.79	211.74	207.74	209.33	210.75	210.74	206.9	215.19	214.7	214.92	215.6	211.98	209.94
203.32	208.47	212.12	206.87	205.35	203.68	205.97	205.64	207.18	204.42	204.4	210.45	210.77	205.51	204.83	205.04	205.78	208.71	204.37	204.08	206.86	200.19	205.22	201.67	208.45	207.84	208.09	205.93	204.36	206.12	202.23	207.18	207.43	204.65	205.37	211.17	207.4	208.32	207.98	201.75	212.39	203.38	204.53	206.69	205.17	211.42	208.85	205.64	200.54	207.8
205.75	211.05	202.97	207.14	206.77	207.86	209.55	208.63	210.81	208.38	209.94	206.41	208.73	209.69	206.63	206.66	209.7	206.44	210.69	214.37	210.88	204.26	208	207.58	213.84	203.99	208.87	211.51	206.72	208.63	210.61	208.18	207.75	209.08	210.07	208.34	205.27	211.97	206.02	209.65	210.7	208.79	208.96	202.6	210.23	209.72	208.48	211.03	208.83	211.86
209.58	205.06	208.56	209.49	207.74	213.93	209.45	210.53	209.67	204.93	207.1	208.65	211.49	207.7	210.52	207.69	205.77	207.51	208.93	212.14	208.35	207.7	206.46	210.62	212.66	206.68	207.77	208.64	209.47	203.58	210.8	208.39	201.14	208.65	209.25	207.37	212.37	214.34	205.82	210.45	213.44	207.72	203.89	207.08	206.73	208.46	210.99	207.1	212.52	208.29
219.36	220.21	216.52	211.83	221.27	216.49	218.25	216.61	223.62	220.04	217.14	213.11	218.58	220.48	221.32	220.85	217.02	218.16	218.51	216.32	218.89	222.11	215.96	215.67	216.02	220.4	216.71	216	220.16	217.92	215.37	215.3	219.23	219.64	223.57	219.69	210.89	219.57	217.19	219.1	217.94	215.88	216.36	217.57	216.29	218.98	216.33	220.49	218.88	215.53
210.31	210.45	211.71	206.5	208.66	205.63	209.44	206.15	208.26	210.8	210.24	204.81	204.57	211.85	208.98	206.44	215.18	202.04	210.87	206.05	210.13	204.54	210.85	205.02	209.17	206.35	208.56	210.57	208.56	206.7	209.26	209.69	209.19	211.31	209.43	209.15	208.51	210.49	208.8	209.29	209.21	209.52	211.88	209.39	209.27	207.88	207.78	211.14	206.13	204.89
199.57	201.25	203.3	197.13	198.47	201.65	199.58	200.79	199.92	198.34	198.1	201.58	198.91	201.92	199.1	201.35	200.35	198.69	199.24	204.37	201.85	201.41	201.13	199.17	197.7	203	201.77	202.03	205.03	198.51	201.32	206.15	199.55	198.18	198.54	200.8	198.14	200.29	202.8	203.89	200.56	201.82	203.8	198.56	198.31	199.09	195.59	199.83	201.8	201.3
202.2	203.12	202.81	203.66	204.02	203.09	203.36	204.24	204.1	209.57	208.96	201.54	207.08	204.52	204.96	196.26	203.77	201.37	204.14	205.36	206.27	203.26	203.75	198.95	204.11	205.83	198.04	205.95	205.15	204.08	203.2	208.06	204.18	204.77	203.65	203.73	203.09	204.54	200.02	203.43	197.91	206.67	199.14	204.81	201.37	201.44	201.18	202.82	200.93	195.86
217.89	221.18	215.59	216.16	219.96	215.25	217.24	219.64	216.67	218.12	218.39	218.72	220.07	220.58	213.75	222.99	217.45	218.87	216.79	216.48	218.04	225.01	220.25	221.65	209.5	216.95	219.89	217.82	217.38	218.79	212.97	220.87	217.48	223.24	221.6	213.92	217.41	221.66	221.35	217	219.01	222.35	220.44	216.82	215.93	218.5	219.38	218.14	216.96	216.74
214.85	220.18	223.53	216.62	216.07	221.48	218.1	216.47	214.83	219.68	212.96	217.26	217.56	214.63	219.67	220.96	214.04	217.27	215.91	222.52	216.1	217.68	220.72	220.33	214.06	220.47	216.83	216.61	217.02	209.52	217.24	217.06	223.85	222.65	220.5	217.81	216.1	219.47	215.83	220.34	217.22	221.83	220.39	218.12	216.41	221.73	215.44	213.71	217.16	217.82
216.09	214.01	219.05	218.13	217.69	215.85	212.79	211.41	218.13	213.39	220	219.61	216.7	215.73	214.71	216.21	215.82	217.48	216.31	216.34	214.32	214.23	220.09	214.93	216.9	220.86	218.55	219.26	213.23	216.96	215.97	218.14	216.36	213.98	215.92	214.67	219.44	216.21	214.11	215.78	214.57	221.88	210.95	214.79	214	213.71	219.31	212.65	215.34	213.71
197.98	199.41	194.5	193.67	195.46	195.7	200.02	195.19	201.32	200.63	197.64	193.98	194.75	198.07	199.84	192.22	196.9	196.5	204.69	196.53	200.5	203.32	198.16	198.87	201.89	201.06	197.43	197.77	199.13	198.21	196.8	198.93	200.22	195.05	190.29	200.56	205.47	198.71	197.86	197.5	197.48	192.27	199.36	196.59	195.3	197.3	199.01	199.52	194.06	201.31
203.55	207.01	205.04	213.28	207.3	208.23	208.96	215.1	206.39	205.16	208.44	209.77	210.57	208.59	207.72	202.9	207.34	206.82	211.62	210.06	217.02	209.43	205.84	208.05	209.09	204.01	207.93	211.24	206.36	208.42	210.1	211.13	209.71	206.83	203.27	210.98	206.62	207.57	210.35	207.14	210.78	208.03	209	210.25	207.93	209.87	207.63	209.67	209.89	209.86
201.27	207.67	202.47	204.97	205.27	204.68	201.7	206.2	203.5	204.35	201.84	205.3	202.8	203.18	205.84	205.37	202.76	206.32	204.61	204.81	197.64	200.58	201.82	199.74	206.99	203.32	205.22	203.82	204.91	205.99	206.1	204.26	203.32	208.15	203.22	199.35	207.24	205.39	207.56	207.33	204.91	206.43	199.72	206.61	204.26	206.76	202.34	209.44	202.07	200.37
205.12	206.38	205.31	210.15	205.43	204.79	207.21	206.78	205.96	206.63	201.3	206.34	207.38	206.38	205.29	207.19	207.22	207.17	203.71	207.5	203.3	207.22	208.82	209.24	209.78	207.8	209.43	208.94	206.12	206.43	203.7	205.59	205.45	210.2	210.17	211.58	205.81	202.47	204.18	207.43	208.18	211.96	209.61	214.06	213.51	205.73	207.82	206.97	209.69	199.38
207.54	210.87	205.99	207.51	216.54	211.51	209.42	208.13	209.17	208.39	210.13	207.78	204.57	205.49	210.81	211.98	211.24	209.25	207.57	211.41	207.5	205.99	205.23	212.16	210.28	210.33	206.39	210.93	206.73	208.03	206.53	208.87	206.04	206.32	205.44	208.16	209.76	208.95	210.34	208.65	208.38	209.76	209.55	203.28	208.03	209.3	210.75	210.35	209.84	207.76
203.58	201.83	203.36	206.6	206.44	205.61	210.99	205.61	201.85	207.41	201.57	202.12	203.22	203.78	204.1	206.03	205.66	203.32	201.53	203.66	206.42	203.96	206.6	211.7	201.09	198.37	205.8	200.46	203.06	204.29	203.56	198.58	199.53	202.98	204.94	203.7	200.78	201.62	206.44	202.85	197.7	206.25	204.64	202.48	203.06	200.7	203.68	202.31	204.94	204.59
202.4	201.83	202.54	201.8	204.85	202.95	202	196.08	205.87	203.03	203.7	207.19	206.65	205.07	201.22	202.42	199.89	200.14	204.94	203.72	203.39	204.15	208.46	207.67	196.53	202.5	201.55	206.12	195.36	203.57	203.14	207.36	203.96	203.79	203.5	206.49	201.52	204.23	197.59	204.68	203.9	205.07	210.43	202.83	203.94	205.15	202.72	202.77	203.96	199.41
210.04	210.62	210.07	212.16	210.53	207.53	207.83	209.06	211.17	207.01	203.59	207.82	206.05	208.82	209.78	203.24	209.82	209.04	209.93	206.25	209.13	205.3	205.57	210.93	209.99	205.73	209.49	208.97	206.52	204.03	206.97	213.03	210.86	204.67	209.59	206.86	207.7	207.76	203.78	207.08	208.02	206.13	212.87	208.76	211.18	210.28	205.87	208.74	203.66	209.2
213.4	213.46	208.78	210.45	210.93	214.63	213.98	209.56	211.02	210.25	211.31	208.15	210.48	210.19	210.57	214.4	206.88	209.56	213.26	211.26	211.43	211.71	211.88	211.57	212.29	212.07	215.83	208.21	212.22	214.1	207.79	212.42	207.61	210.16	212	211.94	208.12	211.24	215.88	213.54	214.45	210.9	212.51	208.67	214.37	215.95	213.4	214.01	208.01	214.19
203.71	204.35	207.14	207.13	211.93	208.98	205.92	202.05	205.07	204.61	208.59	210.33	206.78	205.09	211.15	211.96	210.85	209.03	213.06	206.97	205.32	207.7	207.06	208.32	207.39	207.36	211.57	206.59	210.08	210.1	204.88	207.17	207.53	204.91	207.7	206.39	208	209.8	203.66	209.77	210.81	208.69	205.21	208.07	210.15	207.18	209.77	205.2	206.52	209.83
210.32	205.75	205.04	206.83	206.75	208.04	206.4	208.78	208.68	206.3	208.76	211.07	202.12	208.48	208.5	206.01	206	211.04	208.49	209.55	210.98	210.3	211.62	209.85	209.81	209.28	207.79	209	206.07	211.87	206.44	212.73	210.67	205.52	205.84	210.47	205.2	208.6	213.08	202.61	207.27	207.12	209.36	209.83	206.41	208.95	207.85	211.41	207.54	204.53
218.34	213.18	215.75	213.44	216.09	216.52	217.46	217.99	218.71	213.98	217.61	218.36	218.5	219.04	220.51	217.38	217.56	216.31	222.03	216.77	216.85	218.62	219.14	213.47	220.91	219.05	221.25	215.54	216.57	218.18	217.99	212.98	217.98	215.01	213.53	218.47	216.23	221.39	219.66	219.71	216.83	220.94	215.47	218.82	222.84	217.16	216.44	216.7	216.11	214.71
201.79	202.17	203.59	202.53	206.34	200.76	202.69	201.23	202.58	200.43	205.74	204.75	204.15	209.77	206.45	204.1	206.1	202.62	207.28	200.5	203.32	201.63	202.01	201.11	203.84	205.46	199.06	206.89	208.42	204.57	202.35	203.62	203.15	201.03	205.32	203.08	204.42	208.47	199.6	198.95	204.48	205.62	203.63	208.73	202.64	200.89	202.11	205.76	204.8	202.92
200.29	200.1	199.5	196.07	200.64	197.14	203.06	201.47	201.58	196.74	204.65	200.99	201.2	198.98	199.9	200.16	199.94	202.36	202.22	201.73	198.71	199.33	198.64	198.56	199.53	205.09	206.29	201.17	196.92	206.08	199.32	202.03	198.88	200.33	200.81	203.71	203.23	197.44	198.37	200.06	203.09	200.07	197.45	199.94	202.66	199.77	199.91	201.76	201.99	200.98
206.29	209.67	211.85	210.29	208.77	207.62	210.93	206.38	210.14	213.09	210.45	208.65	207.56	212.24	205.4	208	206.58	208.06	208.95	210.8	208.3	205.07	211.19	213.28	213.18	206.41	211.7	208.48	210.96	207.66	205.83	207.29	206.83	213.81	209.54	207.96	212.64	209.24	206.67	207.09	212.79	203.67	210.53	209.47	213.48	212.46	209.99	209.7	209.62	207.38
219.19	216.76	217.34	215.96	215.32	217.44	217.04	214.24	214.46	218.02	217.15	217.98	213.98	212.93	219.11	216.15	219.54	215.9	215.4	219.17	223.2	219.77	222.39	220.28	215.77	219.04	214.27	219.5	220.35	216.46	215.86	215.31	215.81	215.75	216.94	218.05	219.7	218.36	216.19	216.96	221.87	213.52	216.76	213.99	214.94	218.92	219.07	218.38	215	209.46
202.88	203.68	203.88	205.28	205.41	202.67	209.21	199.63	201.47	203.79	204.76	205.28	204.08	206.12	198.77	204.25	204.69	206.26	202.02	202.39	200.63	199.01	206.2	205.09	206.24	205.39	203.83	203.61	199.49	201.2	204.92	204.75	202.14	203.16	206.83	207.08	203.4	201.35	201.8	204.81	205.04	203.82	199.38	203.67	200.78	202.82	205.13	206.75	199.12	207.58
204.58	199.01	206.13	199.27	202.71	203.76	203.63	204.37	203.38	203.42	200.03	206.57	204.26	201.16	205.8	202.98	202.68	198.28	204.36	200.06	201.17	205.4	206.57	201.97	202.42	197.97	205.15	205.57	203.16	203.55	206.5	203.45	202.84	209.51	205.82	202.71	206.47	207.85	206.32	199.32	203.59	204.02	200.44	204.02	203.57	203.03	202.58	204.09	206.04	206.86
206.39	206.66	202.72	201.58	205.84	204.59	204.84	210.62	202	201.07	204.99	206.12	205.59	200.83	204.25	206.2	204.31	204.86	207.69	211.24	208.74	206.35	206.51	203.15	201.78	206.07	202.17	206.83	208.8	207.09	209.46	206.19	202.17	208.42	205.64	209.76	204.81	203.09	203.87	205.19	208.12	208.42	205.87	205.21	205.28	203.25	205.64	205.94	210.47	202.87
215.88	218.97	216.17	219.74	217.68	217.78	214.92	220.41	219.89	215.39	213.78	218.6	218.5	218.95	216.02	219.07	211.34	213.47	215.76	211.73	216.42	214.08	218.58	219.55	217.84	213.52	218.55	217.25	217.24	219.99	217.83	216.17	213.44	219.8	219.88	214.32	215.12	217.53	218.92	219.82	219.48	210.9	219	217.68	217.12	216.13	214.86	215.78	216.4	215.94
211.39	210.93	210.79	209.17	209.46	202.63	204.77	208.99	208.19	211.45	206.23	210.31	210.43	206.94	206.26	203.7	212.3	205.13	208.39	206.43	207.64	209.11	202.46	212.96	202.25	205.41	207.7	206.58	207.42	207.88	210.3	206.94	207.69	206.44	209.82	209.6	207.21	205.47	210.93	203.77	206.72	209.53	209.33	204.82	210.64	208.47	207.1	207.32	212.01	208.54
207.84	212.79	208.46	206.02	205.66	209.72	212.26	207.65	207.59	208.05	210.98	203.4	203.44	207.05	207.11	207.83	204.07	204.37	208.6	207.84	209.02	209.55	210.07	209.33	208.77	207.42	209.13	205.47	206.51	205.95	206.06	211.34	208.55	205.73	205.29	204.96	207.04	207.55	209.36	202.43	208.28	206.12	206.84	205.46	201.54	208.85	211.78	206.67	208.67	210.65
216.28	210.16	213.32	215.31	212.42	211.67	212.7	211.1	209.43	212.34	210.84	210.13	208.84	215.55	211.16	210.18	209.22	211.21	213.52	213.8	211.4	209.06	208.3	215.05	211.23	213.19	210.33	206.63	208.53	215.85	214.3	212.08	213.03	212.63	210.78	213.34	212.39	210.29	209.95	207.65	216.01	210.22	211.5	209.31	211.64	205.28	216.36	210.3	209.45	207.28
202.8	210.06	206.52	204.67	203.93	206.87	208.09	206.19	205.98	206.74	208.05	204.84	206.53	203.3	205	208.29	206.24	206.59	210.36	207.33	208.01	204.6	209.81	208.34	204.16	207.38	201.37	212.87	210.18	207.52	206.35	211.36	204.17	201.35	203.7	206.42	204.97	202.57	204.68	204.99	207.25	209.62	201.82	204.17	209.96	206.96	207.21	209.87	208.08	205.59
202.52	203.61	202.8	200.94	203.35	205.82	204.45	204.34	204	203.6	202.35	201.65	203.56	203.6	201.31	205.32	203.82	202.67	201.11	204.31	205.11	204.73	202.61	199.29	200.92	203.51	202.08	204.7	202.22	204.1	204.5	204.4	199.34	204.52	207.51	200.02	202.58	203.56	204.02	201.53	198.86	198.24	201	199.84	203.19	204.79	201.59	203.43	202.99	203.66
205.43	203.68	207.81	208.04	208.43	205.05	202.04	207.91	207.4	206.25	209.93	205.06	210.01	198.49	207	202.93	205.37	206.66	206.27	205.84	208.97	200.43	205.52	206.43	207.08	205.88	204.62	207.57	208.64	208.59	206.11	205.01	210.74	206.84	209.93	209.55	202.94	201.44	209.18	211.68	207.73	204.01	204.76	206.94	204.33	207.28	208.09	207.54	206.24	204.6
203.1	208.72	204.57	201.76	206	205.09	205.44	203.05	203.07	200.76	211.05	211.35	200.72	202.96	201.72	212.24	203.25	204.02	200.85	204.29	203.16	197.51	205.08	199.86	202.51	203.84	203.76	204.31	203.11	203.57	201.43	201.77	205.66	203	206.02	200.9	202.59	204.93	202.66	203.74	206.53	204.3	200.41	200.58	207.9	205.67	201.74	203.1	205.06	209.57
204.84	202.14	202.52	206.41	206.69	205.21	206.77	207.68	206.29	203.99	204.94	206.86	203.87	205.18	205.37	205.61	205.96	203.01	206.05	206.79	204.5	200.91	197.57	203.69	205.05	208.91	201.46	210.08	208.89	202.85	204.48	207.97	205.46	202.07	203.9	205.56	208.44	200.4	203.41	208.4	203.7	205.5	207.58	203.84	205.68	201.4	204.07	205.56	205.09	208.96
204.5	205.58	203.62	204.69	211.09	201.61	204.98	207.1	203.2	201.67	207.86	203.71	207.9	206.83	203.6	203.82	205.09	201.78	201	205.88	204.91	206.25	205.41	201.03	208.17	207.05	205.66	204.22	207.78	203.76	204.84	206.61	208.2	203.28	208.27	207.32	202.95	209.03	204.5	207.28	202.52	203.48	202.73	204.34	202.91	203.69	204.71	208.44	201.72	203.95
213.82	214.83	211.13	214.73	211.96	212.21	208.48	213.55	209.59	210.65	212.97	210.95	211.89	212.99	211.7	217.02	211.28	214.1	206.49	210.93	215.91	212.09	213.1	212.82	213.02	213.67	210.79	209.36	214.39	214.41	213.01	211.99	208.36	211.58	213.66	211.11	213.52	213.79	214.36	210.99	207.17	214.58	211.04	211.98	214.6	212.01	212.37	214.65	207.77	213.38
198.15	206.63	202.76	197.17	202.38	199.49	202.04	200.62	199.64	198.63	199.59	202.5	203.88	201.66	205.16	200.26	200.15	199.8	202	200.86	199.54	204.51	199.43	199.47	202.39	198.94	197.97	199.28	201.47	197.02	197.87	196.94	201.51	200.6	201.97	204.23	197.87	199.75	201.61	201.83	202	203.25	202.12	202.4	204.76	198.96	198.04	202.36	201.73	200.96
214.57	212.01	209.44	210.44	211.76	212.51	210.69	211.62	213.2	213.58	216	211.74	211.45	204.69	212.17	215.18	212.18	211.79	215.11	213.86	212.95	214.2	215.86	210.67	206.9	211.99	211.65	210.19	210.41	211.15	214.05	211.8	210.35	209.45	211.46	213.13	207.77	210.38	207.72	211.05	208.81	213.01	207.75	212.83	210.92	213.64	211.75	212.52	216.11	213.5
201.19	204.14	201.73	204.04	208.26	204.22	202.31	199.36	200.81	199.58	203.59	199.32	202.61	204.66	206.78	204.32	203.14	203.7	202.78	202.71	204.47	206	201.04	203.83	202.37	201.52	202.76	205.14	203.07	204.52	207.92	205.04	202.79	201.64	206.33	201.66	204.42	202.78	199.45	203.75	201.12	200.81	206.16	204.99	202.86	203.13	206.21	203.62	204.28	205.37
200.15	203.2	203.25	204.13	202.68	198.28	193.83	203.98	197.05	199.88	202.17	199.74	202.08	202.3	201.24	203.46	201.17	197.2	199.76	201.05	200.76	202.21	201.92	200.63	199.61	203.88	199.15	202.01	202.15	199.21	199.13	201.26	200.55	205.17	200.51	195.84	199.37	201.51	199.7	203.25	200.14	201.86	201.8	199.16	198.88	199.81	201.45	203.53	201.43	203.73
193.01	194.03	198.93	192.55	196.14	197.45	188.97	196.81	190.6	194.53	193.06	193.08	193.06	194.97	196.73	194.31	192.74	197.66	196.48	194.33	197.9	196.87	192.93	196.12	193.49	192.98	198.32	191.74	196.34	192.69	193.86	199.1	191.37	197	189.33	191.52	196.54	195.92	195.01	193.99	196.45	191.88	194.07	190.97	194.9	192	196.04	195.01	194.53	188.59
209.14	205.42	207.21	201.77	207.04	207.18	205.52	204.71	206.62	208.08	203.16	203	212.18	211.85	210.1	205.99	208.1	203.66	217.45	211.3	208.07	208.79	210.93	209.13	208.03	212.96	207.92	205.05	205.91	211.75	208.23	208.35	207.32	206.14	203.03	204.83	211.13	205.44	208.93	205.67	205.02	208.33	209.58	209.36	206.98	203.94	207.71	208.86	201.99	209.35
212.34	211.52	214.79	215.17	209.11	211.84	210.08	211.89	210.57	214.24	209.8	215.84	211.65	212.29	209.25	210.28	211.7	213.77	211.58	211.63	216.95	212.13	211.49	212.92	214.71	209.2	209.34	211.81	209.64	211.54	213.92	212.95	208.24	210.02	212.3	216.94	212.08	212.53	210.22	215.15	210.95	211.94	206.05	211.02	214.01	210.29	208.81	213.09	212.28	213.44
217.54	215.41	217.14	217.22	223.56	214.02	217.26	216.61	216.48	215.56	214.59	217.04	216.93	216.45	215.01	218.09	220.45	223.49	216.33	215.13	211.72	217.33	219.07	219.33	215.47	215.46	215.74	218.59	218.44	215.39	215.21	218.84	220.56	213.43	217.42	213.04	216.85	214.9	217.76	219.46	215.47	215.24	216.8	216.55	212.71	211.49	216.41	213.3	215.75	217.2
209.67	209.05	206.52	212.97	211.37	209.73	206.88	208.28	211.21	212.15	210.05	211.13	209.21	210.92	207.69	203.72	208.56	209.54	210.24	210.25	208.45	213.74	208.18	212.22	206.83	210.43	207.74	208.4	208.33	210.68	216.56	210.25	210.61	211.25	212.55	206.65	207.52	209.82	213.79	211.79	210.79	208.13	211.6	208.56	209.09	211.14	211.63	211.05	206.76	212.53
198.53	201.67	197.49	204.97	197.71	202.49	204.73	201.5	202.04	202.22	202.93	201.67	200.06	197.32	200.29	198.95	196.75	200.9	200.67	201.68	196.9	200.96	198.99	200.62	205.83	204.14	199.53	202.83	198.23	197.95	199.28	202.12	201.98	201.95	200.94	205.14	198.35	200.85	201.45	198.62	200.24	200.71	200.93	202.16	199.4	199.61	203.2	200.26	197.6	200.97
215.69	215.67	216.39	217.47	219.61	215.15	219.77	217.77	215.66	214.52	217.42	217.31	214.9	217.65	218.07	218.24	216.72	221.09	216.07	214.87	220.49	213.9	216.95	221.57	220.78	216.79	219.52	215.65	214.91	218.78	219.94	219.55	217.54	214.37	220.39	221.23	218.38	218.48	218.24	215.84	218.99	218.58	218.54	212.85	221.41	222.24	217.78	220.94	216.63	219.36
207.79	207.74	207.35	206.74	212.05	206.63	206.89	211.28	208.23	205.15	210.49	208.43	208.81	203.76	208.74	209.47	205.18	208.46	209.21	207.1	211.14	209.78	208.21	204.92	206.24	210.12	208.45	209.44	206.25	207.99	210.05	213.15	207.52	210.3	207.28	205.3	209.82	208.53	211.77	207.1	209.44	210.29	206.62	211.14	206.17	210.96	207.48	209.31	206.27	207.13
211.19	218.08	212.57	211.74	210.56	212.2	211.45	212.02	215.84	212.48	209.81	214.94	208.83	213.43	213.12	209.15	212.9	214.32	213.8	208.56	213.03	208.03	211.21	215.02	211.99	210.89	217.17	207.79	211.09	209.38	210.12	208.21	210.81	209.92	218.14	209.91	214.58	213.09	208.98	211.51	209.73	206.09	210.79	211.56	214.19	212.11	211.28	211.8	210.23	213.7
203.09	200.1	205.68	210.2	204.57	201.09	207.19	207.7	206.7	205.35	206.69	202.24	201.89	209.03	207.25	208.56	206.25	208.63	208.18	207.56	206.07	203.64	205.75	206.05	209	205.49	207.67	206.48	206.75	205.29	210.12	204.87	202.73	207.31	204.13	210.43	206	210.19	204.27	205.47	209.64	204.4	205.82	202.96	201.78	205.63	200.82	204.31	207.45	208.81
212.25	209.73	209.8	207.85	212.31	205.72	207.95	210.12	210.97	208.02	208.72	210.4	207.39	210.49	207.01	205.19	209.43	208.94	210.14	209.32	210.51	212.88	207.43	211.09	210.91	208.35	213.57	208.95	211.58	212.67	208.42	209.16	209.83	204.03	211.36	206.74	209.16	212.06	209.86	209.71	208.28	209.71	206.09	208.79	207.76	208.53	207.34	209.49	210.47	207.18
213.49	212.4	212.55	207.29	210.45	210.53	213.83	214.63	217.91	215.18	212.12	211.29	215.01	212.43	211.04	215.46	211.76	211.64	213.17	211.43	210	206.18	211.5	210.66	210.87	210.77	215.34	208.36	211.52	216.59	214.77	211.4	215.63	212.7	210.35	213.18	210.59	213.46	214.11	212.83	216.47	209.12	209.08	211.01	218.3	212.44	212.6	212.09	209.38	214.21
206.13	209.83	207.84	209.33	204.11	206.69	209.22	205.23	210.93	213.73	206.73	211.03	206.57	211	205.07	208.72	210.27	206.78	203.01	208.04	209.37	208.46	209.23	212.75	211.91	214.2	208.94	206.38	209.7	207.22	202.47	207.24	208.09	210.65	209.13	211.95	210.05	208.95	205.43	206.1	209.53	210.09	204.14	204.65	207.05	208.8	209.86	210.71	206.52	207.47
210.92	214.45	212.67	210.92	212.44	207.88	211.29	209.77	210.11	213.63	209.56	209.71	212	212	213.27	216.55	208.05	208.65	213.55	211.54	213.67	212.84	210.6	213.73	209.25	209.99	209.03	209.17	209.89	211.6	209.54	213.84	206.29	212.88	214.36	211.84	209.78	208.85	211.12	212.51	212.55	213.22	211.13	210.44	208	213.36	211.64	217.25	208.83	210.94
199	194.9	197.48	198.64	197.86	197.48	198.7	200.96	201.66	203.25	198.35	195.37	203.74	199.09	202.45	195.39	200.28	198.46	200.96	198.16	201.97	197.09	195.89	201.61	197.09	201.19	202.26	200.63	194.25	200.51	197.07	197.47	203.16	190.64	198.64	194.22	198.4	197.46	200.16	199.02	197.95	202.36	201.19	195.21	202.92	199.4	196	196.27	195.82	200.62
204.53	204.02	204.35	197.1	200.8	204.35	203.53	202.81	210.49	198.98	204.32	202.84	203.71	208.37	204.03	201.04	207.91	205.68	202.67	201.51	202.84	204.16	204.32	202.86	208.28	199.43	204.72	202.89	202.45	204.52	204.11	206.75	202.4	207.2	203.38	200.36	204.34	207.26	201.95	204.53	202.84	206	199.6	204.18	200.98	204.32	202.4	206	206.68	202.22
210.63	203.74	208.3	212.12	210.1	209.97	213.77	210.43	207.33	209.4	211.6	212.01	211.64	209	210.12	209.85	214.7	208.03	212.36	211.04	208.17	209	213.24	213.08	211.23	206.24	210.52	208.43	206.6	209.24	211.01	206.98	207.94	211.14	210.11	210.17	212.5	209.38	208.26	208.07	209.73	207.82	207.33	207.84	212.19	209.07	209.67	208.88	211.3	212
209.85	210.55	207.74	211.38	203.13	207	205.56	207.73	208.75	209.51	211.81	211.79	207.09	207.59	210.78	208.64	212.42	214.13	208.12	208.39	210.01	213.25	209.59	212.59	215.4	209.98	207.7	206.93	207.73	210.33	208.97	213.59	212.89	211.26	204.7	206.27	211.69	204.93	209.07	210.44	212.1	209.81	209.48	208.88	209.43	211.8	208.47	210.65	209.12	214.25
199.22	196.32	201.63	201.78	200.38	197.23	197.42	199.79	199.33	200.55	202.89	201.88	199.19	201.65	201.2	192.97	197.16	195.2	197.37	199.66	204.7	199.77	195.02	201.7	198.09	199.8	197.36	198.92	199.87	197.1	197.43	192.55	196.77	200.58	195.31	198.91	198.88	195.22	197.72	191.87	198.2	199.43	200.21	196.68	198.9	194.61	198.55	198.92	198.46	198.8
209.28	209.78	210.26	208.46	210.62	208.64	205.94	208.43	203.2	211.88	207.7	210.47	210.58	208.38	206.53	209.78	209.72	210.32	208.64	208.27	203.23	208.56	205.15	208.67	206.67	208.99	208.25	208.44	208.23	208.04	204.25	207.89	208.97	214.11	208.16	213.4	203.33	205.51	207.26	209.7	208.09	207.82	209.79	207.6	209.64	211.85	213.46	208.35	208.22	211.83
207.15	200.86	203.77	206.3	207.19	204.34	204.98	201.68	205.7	206.11	210.6	207.2	202.04	208.27	206.65	207.38	209.43	205.86	201.05	213.34	208.12	205.69	203.66	206.1	202.73	209.28	205.55	206.98	206.74	205.42	203.14	202.93	206.31	203.53	207.73	205.7	207.51	206.39	209.58	208.51	209.86	203.71	206.04	207.65	207.63	203.73	206.42	204.53	201.27	203.79
202.48	204.55	204.5	205.17	206.14	206.47	206.01	206.14	203.78	204.63	200.38	205.48	202.06	200.2	199.83	206.1	203.83	199.7	205.06	205.11	204.74	207.65	205.42	207.13	205.68	202.4	202.36	204.32	205.18	206.29	206.37	203.82	206.99	205.74	198.65	201.41	204.7	204.39	205.63	201.11	203.77	202.64	203.22	202.43	202.44	206.79	206.13	198.62	201.77	203.96
211.39	211.77	209.52	215.35	211.32	212.74	215.39	212.84	211.51	207.94	215.63	214.71	211.64	217.39	222.76	208.49	211.56	214.5	215.22	211.61	213.34	213.77	207.34	214.84	216.01	212.58	213.98	212.38	210.64	214.33	213.93	211.85	210.61	212.19	212.18	212.38	212	210.54	216.76	210.35	214.02	211.36	211.81	206.64	212.38	213.26	216.88	208.14	212.97	211.46
214.51	217.38	212.67	214.85	211.87	212.38	211.84	209.94	209.29	210.27	213.97	214.06	212.82	212.4	214	214.96	214.31	207.8	210.92	216.42	209.96	213.07	210.88	214.08	214.1	213.07	213.02	214.77	216.66	213.31	209.9	209.01	211.48	211.87	215.27	212.48	210.15	212.18	210.35	217.74	214.7	215.9	211.68	213.72	210.34	213.58	215.17	206.78	216.25	215.57
207.59	200.74	203.52	203.64	203.88	206.91	202.8	202.19	202.66	204.05	199.78	203.57	203.37	204.86	206.32	201.86	205.21	201.06	204.98	203.43	203.52	204.94	202.18	200.21	205.81	205.57	204.6	204.14	205.38	201.09	206.71	205.32	203	199.95	206.63	205.68	202.53	201.15	202.52	201.89	207.56	202.35	201.67	206.9	204.39	204.48	203.26	201.73	203.04	202.18
211.34	210.59	208.24	213.67	216.49	209.15	209.71	215.61	214.8	212.13	213.51	210.43	213.63	209.59	211.44	216.53	212.53	211.2	210.89	218.86	215.87	210.88	208.56	213.65	209.15	218.26	215.38	213.75	213.72	212.94	212.9	209.33	210.96	208.12	212.72	216.9	210.52	211.73	218.12	213.11	208.6	213.19	213.03	210.07	210.03	217.83	215.33	214.86	210.04	214.36
195.75	201.65	204.61	201.48	201.7	204.02	202.64	204.28	202.55	203.12	201.18	203.56	207.39	201.87	200.62	203.41	202.65	206.03	203.31	204.55	205.83	202.19	206.56	205.52	200.79	207.27	205.45	206.94	204.23	199.89	201.12	201.08	202.78	201.03	202.24	205.82	203.16	204.48	203.21	201.97	204.2	200.48	200.25	203.35	205.53	205.23	203.81	204.45	204.23	202.21
213.49	210.4	211.37	210.43	208.38	213.14	212.57	211.76	213.19	213.67	211.38	210.46	211.6	211.26	215.03	211.79	210.35	210.27	209.66	211.13	208.67	214.21	213.75	214.51	207.34	205.77	211.94	210.13	214.96	204.79	211.08	211.53	207.85	208.92	215.34	211.63	209.46	213.05	211.35	212.33	209.37	206.71	211.82	213.14	214.43	211.98	216.11	209.55	218.74	208.03
203.95	200.84	206.17	205.57	199.32	206.23	199.06	202.84	198.48	202.47	201.21	198.64	204.65	199.97	199.41	203.74	204.94	205.36	205.38	204.16	209.19	202.66	205.98	198.57	202.03	204.08	205.37	205.23	203.25	206.53	200.19	204.89	199.76	203.78	206.49	201.5	200.74	203.76	202.48	203.09	203.35	205.67	200.02	197.62	200.04	204.2	200.21	202.69	201.41	203.91
199.32	198.22	200.61	202.03	202.49	203.43	199.58	202.16	194.82	198.05	203.55	201.5	200.2	198.56	197.16	197.86	193	198.3	204.06	200.28	198.43	196.76	199.4	201.09	200.26	196.98	202.66	198.12	198.37	202.23	198.43	197.51	200.42	195.97	196.14	194.39	198.58	200.55	198.52	199.37	197.55	199.36	201.18	202.57	200.59	203.35	200.71	198.7	194.52	195.78
206.96	198.72	208.45	205.8	206.35	209.27	205.47	207.02	210.68	207.13	203.12	213.43	205.2	205.37	207.52	204.98	206.34	205.56	204.64	205.79	205.53	200.45	207.2	204.7	205.12	203.38	203.92	206.34	205.48	203.14	205.47	204.12	207.01	207.51	209.64	205.03	207.67	205.04	208	206.75	203.77	203.66	211.3	206.92	206.39	206.22	208.55	207.34	207.45	204.76
213.93	210.46	210.8	211.25	210.31	211.8	212.76	211.65	208.28	212.91	212.02	214.99	210.58	211.22	210.7	213.2	211.15	213.87	212.79	208.61	210.02	212.83	211.28	212.55	212.04	213.98	214.04	209.23	209.43	212.05	210.12	206.62	213.94	210.73	210.61	214.78	211.25	212.91	211.69	216.51	214.02	216.11	211.54	211.45	213.09	207.64	210.56	213.21	213.23	213.45
207.33	211.54	209.44	207.09	202.87	210.91	214.15	213.15	206.62	211.3	211.66	207.48	208.42	210.16	202.79	205.42	216.92	207.36	204.74	205.43	205.44	207.65	209.97	213.45	210.43	206.38	211.98	207.7	206.91	206.86	206.54	211.24	211.3	205.76	210.19	210.34	211.45	210.68	207.48	205.23	203.98	210.1	208.19	207.94	210.93	211.75	205.62	209.31	211.84	209.52
212.2	208.25	206.81	206.06	207.27	208.41	209.79	211.33	208.88	207.46	210.02	208.47	213.34	209.3	208.52	211.78	210.16	212.24	209.99	210.68	207.06	202.92	208.59	207.13	209.89	213.01	206.99	212.17	209.49	210.9	209.37	208.17	206.93	212.32	210.38	208.42	208.02	211.91	208.53	208.87	209.93	206.95	206.72	212.15	208.47	212.09	210.92	210.11	209.09	207.36
215.59	218.03	218.71	215.87	218.95	220.91	216.66	219.78	218.35	220.49	213.28	219.08	217.9	219.97	215.28	220.04	214.84	221.35	214.83	215.78	220.28	219.73	215.72	219.75	218.01	217.84	215.94	215.68	220.16	222.17	213.75	214.44	214.05	218.7	216.14	216.91	220.53	219.05	216.97	215.61	218.53	215.65	220.3	218.96	217.02	214.11	219.24	217.32	217.97	212.2
212.77	209.58	212.96	211.74	213.53	213.43	211.11	210	208.89	213.9	211.03	215.39	211.76	217.88	214.14	214.34	211.67	212.18	216.63	213.55	214.7	210.97	213.46	210.81	216.41	213.55	209.39	213.68	214.09	215.97	215.05	218.89	216.08	215.51	210.1	217.9	217.31	211.31	213.03	214.28	214.38	216.32	211.59	210.21	211.78	209.43	212.23	210.8	213.77	210.65
207.6	214.24	211.06	207.35	205.32	209.55	212.48	214.21	209.58	211.38	211.18	210.76	208.18	210.29	211.67	209.27	207.04	211.93	210.95	209.5	212.2	208.4	211.85	205.51	207.37	207.03	207.49	205.61	212.17	206.48	208.31	209.42	206.09	207.97	209.76	205.74	207.35	207.58	208.69	209.15	211.34	208.73	210.61	208.05	208.92	208.41	212.43	211.29	210.98	206.93
217.9	219.58	215.44	216.37	221.21	214.23	218	216.09	221.17	218.06	218.03	217.67	216.74	215.53	217.9	216.93	219.33	219.41	219.34	218.36	219.77	212.56	217.9	212.13	213.88	216.09	218.69	214.93	220.98	215.8	216.95	219.61	216.2	215	217.47	220.6	216.21	218.94	222.61	215.77	218.48	215.17	214.15	218.45	218.37	220.48	226.56	216.64	217.65	219.75
218.43	212.96	218.21	208.97	207.56	208.25	215.99	215.57	213.26	214.02	212.52	211.14	210.22	212.4	215.73	211.5	206.88	211.26	217.17	210.03	218.21	213.49	211.09	216.48	215.99	212.71	210.65	209.46	210.25	214.1	212.54	213.99	212.76	216.19	214.89	211.79	212.1	210.12	211.74	211.78	213.67	213.12	213.43	212.11	207.42	212.62	210.05	212.05	213.59	213.51
195.6	204.02	204.64	197.58	204.25	197.76	197.6	199.79	205.62	203.54	196.71	196.97	202.14	200.16	194.94	203.33	197.21	201.43	202.62	195.62	202.98	199.47	197.59	202.56	203.56	200.44	203.97	200.16	196.23	197.93	198.95	200.36	195.84	200.17	201.46	203.46	200.06	200.79	201.8	198.52	200.32	198.54	200.01	200.73	198.18	205.31	198.27	200.24	203.01	197.85
200.01	203.02	200.95	199.77	197.45	200.44	201.77	199	198.35	200.45	199.4	201.59	202.82	202.41	195.66	198.06	201.75	197.3	201.96	197.9	201.16	199.13	199.06	202.45	199.54	200.31	196.2	197.23	201.14	198.88	198.75	197.55	199.65	196.32	199.65	199.05	196.51	193.03	200.02	198.37	200.79	201.03	201.85	196.86	198.47	194.79	201.9	200.16	195.5	196.28
200.07	200.39	196.83	201.84	197.01	201.76	200.59	192.97	193.78	200.24	196.82	198.61	195.8	197.2	193.81	199.96	202.75	199.07	195.08	202.58	196.36	202.35	203.95	197.47	195.59	198.48	196.97	201.57	197.59	196.7	200.25	198.31	199.64	197.34	202.65	202.38	202.02	198.54	202.41	199.36	197.18	198.01	201.24	196.66	198.4	198.55	198.74	201.1	197.26	195.3
200.83	198.55	196.79	198.26	196.76	201.17	199.8	199.71	199.72	208.13	199.67	197.79	203.87	197.75	198.48	202	198.67	197.43	194.8	199.18	199.47	195.97	195.63	199.22	201.91	200.17	201.12	202.05	195.5	197.42	201.12	201.05	200.06	196.29	195.89	203.88	199.09	196.73	193.94	194.01	196.95	201.26	198.99	197.58	203.08	200.39	199.62	193.88	202.61	200.56
211.2	207.02	210.42	208.73	210.17	208.69	208.24	212.81	211.85	206.71	208.77	205.06	207.96	211.28	210.78	204.98	207.29	214.79	213.62	206.42	208.73	208.24	211.1	204.95	212.3	208.32	210	213.13	209.36	209.37	209.6	209.87	207.28	211.55	212.15	204.54	210.24	209.52	210.97	209.13	213.04	207.24	209.72	209.94	215.14	207.65	207.94	204.61	209.71	211.42
200.69	208.82	199.57	201.39	199.61	206.11	201.97	203.12	201.44	204.33	200.9	200.6	202.89	205.32	203.04	204.27	204.48	204.85	204.51	201.14	204.06	198.64	201.15	206.26	204.81	207.08	201.86	204.07	198.56	202.55	201.72	200.97	203.33	207.36	198.59	200.91	200.97	203.16	203.28	200.95	198.12	202.73	201.25	199.96	203.67	199.71	198.57	204.7	204.73	201.31
210.47	212.2	211.87	206.66	207.83	207.46	207.58	209.48	209.5	210.55	209.91	208.24	209.59	206.38	212.52	206.51	209.13	203.4	210.63	209.48	209.4	213.11	209.3	206.66	206.5	209.04	215.11	207.73	207.64	205.41	209.2	201.8	210.7	205.49	210.4	208.45	210.71	212.59	206.72	212.25	211.76	210.44	204.99	205.06	204.67	210.84	213.43	209.65	209.98	207.71
196.73	200.15	203.63	202.97	198.71	199.48	201.8	199.21	201.08	199.68	201	199.87	202.37	201.9	199.36	202.47	203.46	201.69	203.37	201.95	199.72	197.58	200.45	200.09	202.66	198.99	201.63	202.34	202.74	197.51	200.19	195.86	197.88	196.7	196.62	199.2	199.47	200.19	197.45	198.99	201.07	199.2	200	198.03	202.91	199.48	198.68	200.35	202.98	199.15
198.92	199.54	199.57	200.41	197.56	201.38	199.42	196.58	194.86	198.54	196.37	198.8	203.96	200.51	193.79	198.6	203.83	200.18	197.03	201.6	197.16	205.11	196.25	200.19	198.77	195.99	198.73	202.61	201.47	200.54	206.13	202.48	196.33	201.69	203.39	199.63	194.32	200.85	198.87	203.82	201.2	197.11	197.82	201.76	198.97	198.69	196.95	195.37	200.72	200.77
208.77	206.5	209.09	206.99	210.26	210.44	210.72	211.87	210.35	208.52	206.87	212.69	211.27	213.86	211.51	203.9	210.03	210.58	205.03	209.13	208.38	208.3	207.25	205.85	211.53	206.29	208.81	204.79	210.62	211.31	209.18	209.76	204.73	205.73	208.78	207.89	208.15	207.42	210.47	207.56	207.84	206.78	210.12	211.42	209.84	209.93	210.73	212.14	209.57	209.96
213.04	210.26	212.12	214.78	210.84	215.11	214.12	208.25	212.96	213.55	209.84	211.71	212.97	213.44	216.69	211.3	214.48	208.83	210.65	209.66	215.97	210.96	211.67	212.44	214.42	211.96	212.47	210.61	208.77	214.57	216.6	213.15	210.2	213.44	212.62	210.27	212.5	213.44	214.25	214.84	212.35	213.03	213.41	212.63	208.74	210.22	207.15	208.34	212.97	215.99
213.98	216.21	212.4	214.79	213.59	216.08	209.58	208.28	214.99	210.39	214.36	213.33	211.35	209.58	212.38	214.76	214.02	211.55	210.42	211.58	214.49	214.89	214.56	214.41	213.32	208.49	210.67	209.2	209.55	210.87	210.51	215.57	208.58	214.16	211.59	211.77	219.04	211.64	214.3	210.67	211.37	212.11	212.19	209.38	215.2	210.87	216.36	212.22	213.25	207.43
216.23	211.49	211.32	210.57	213.18	211.6	210.17	212.01	207.95	216.86	210.92	213.87	215.28	218.28	219.61	216.92	220.17	209.43	211.1	210.02	212.56	211.66	209.19	208.48	209.77	211.3	208.51	214	216.28	210.62	215.52	215.1	212.32	214.58	214.46	213.86	209.84	208.26	215.51	213.48	212.52	214.96	212.85	216.38	208.55	208.76	221.46	209.85	213.13	207.19
195.05	199.71	201.02	200.46	194.71	197.42	200.25	197.39	194.96	195.11	199.91	194.44	197.89	200.15	197.01	201.09	200.78	199.55	195.62	199.06	199.23	201.5	194.82	198.41	197.57	196.54	198.99	200.41	197.59	199.18	201.33	200.32	197.08	193.28	195.9	198.62	198.18	204.2	199.47	196.29	196.5	197.95	198.65	197.3	195.96	198.56	199.75	198.54	195.16	192.86
216.4	221.48	219.76	218.75	218.49	218.46	215.74	222.14	216.56	217.59	221.58	213.47	218.2	220.55	218.3	217.61	219.43	219.97	216.76	220.07	218.87	220.33	218.11	217.95	219.25	222.53	213.66	210.89	215.66	219.28	219.51	216	213.57	218.07	218.99	214.51	220.12	218.75	216.84	216.59	221.73	218.62	216.87	221.18	219.12	216.78	217.64	220.12	215	218.95
205.58	209.46	205.8	210.61	207.62	212.71	204.88	208.29	208.19	204.52	205.52	206.3	209.28	207.23	206.39	205.14	206.18	204	205.96	204.23	205.14	206.61	203.15	207.29	208.81	206.65	205.34	201.68	203.4	209.62	209.14	206.5	204.08	201.05	201.27	207.78	207.31	206.6	206.86	209.68	206.11	205.93	206.11	201.8	210.99	207.55	207.77	204.69	206.97	203.62
207.62	206	205.69	206.5	209.93	204.45	207.31	207.87	207.32	207.08	199.01	204.37	206.65	201.99	208.07	203.17	207.74	207.62	208.17	206.57	210.23	209.25	207.08	208.61	205.93	204.63	203.58	207.14	206.09	209.06	202.75	214.25	205.91	206.78	202.66	207.67	208.49	207.1	207.55	206.64	203.22	208.61	208.13	205.12	206.01	200.82	206.91	204.8	209.55	205.19
194.87	203.35	198.76	198.17	201.48	199.38	195.76	197.56	205.63	200.37	195.85	201.09	199.99	199.83	194.63	202.62	197.95	202.38	198.22	200.56	200	196.14	197.64	199.42	204.95	200.58	199.81	200.26	198.41	200.38	199.26	199.1	198.65	198.04	200.12	200.66	201.49	197.06	203.1	197.81	200.4	199.78	200.23	200.78	197.29	202.49	201.35	197.46	195.88	203.48
205.93	204.18	207.63	207.18	204	200.66	210.17	207.49	208.61	202.4	204.49	202.92	214.97	205.71	206.68	202.43	201.15	208.85	204.78	206.14	207.94	202.78	207.72	199.55	206.94	207.15	211.37	207.32	205.28	203.33	209.37	209.88	210.17	206.42	207.68	207.27	209.36	205.06	205.39	207.29	206.96	201.88	203.98	201.96	203.03	208.18	211.82	207.47	207.99	211.09
197.89	199.67	203.06	197.77	199.14	199.2	196.59	200.5	195.82	205.88	198.86	198.88	200.61	203.89	200.21	197.12	195.47	201.22	196.41	202.16	199.92	201.27	201.17	199.97	200.44	200.53	200.43	197.34	205.09	202.75	198.25	206.31	196.31	198.14	200.34	201.24	199.58	197.78	200.49	194.3	194.74	197.86	199.17	201.37	195.62	199.93	196.79	200.97	201.87	203.72
207.73	202.39	202.59	203.75	201.08	205.88	201.14	206.3	203.02	203.7	199.89	203.82	206.81	204.94	205.17	199.34	204.93	203.47	203.74	203.04	202.2	204.28	202.29	201.61	197.41	205.18	206.24	204.99	199.16	204.84	203.59	204.66	204.23	203.75	203.81	206.69	199.84	204.72	201.32	200.67	195.9	207.11	205.71	202.91	203.56	208.18	205.04	201.91	199.62	202.68
206.53	213.27	206.83	210.92	207.25	210.01	210.79	210.44	210.46	214.21	214.21	205.82	203.7	204.4	206.91	207.26	211.78	208.54	206.04	207.25	210.44	204.39	210.07	206.97	207.35	210.43	205.56	207.33	213.57	204.27	209.81	211.07	209.16	207.71	208.72	211.8	208.88	208.71	208.22	207.82	207.39	208.12	209.93	207.94	204.01	206.12	208.98	208.94	207.3	203.49
208.76	213.27	206.22	210.63	206.25	211.14	210.05	206.08	210.2	206.78	207.66	204.17	210.13	205.07	206.46	203.99	208.54	205.5	208.87	213.55	207.91	206.26	209.18	205.61	205.5	208.22	206.57	206.78	209.19	208.12	210.22	212.05	211.79	206.3	209.5	205.84	208.12	206.11	209.66	204.63	208.48	203.26	208.71	213.16	207.49	209.14	204.96	207.26	204.25	204.14
213.18	211.57	215.63	214.75	215.18	218.39	213.27	208.38	215.17	210.23	213.86	217.05	214.04	212.73	212.59	211.74	216.55	214.05	215.09	210.57	210.7	219.94	215.39	218.89	214.18	210.52	214.5	214.59	211.24	210.13	220.52	211.14	213.63	218.46	216.69	213.01	213.23	211.51	213.02	211.23	214.6	214.15	214.9	213.1	212.35	211.89	215.65	214.12	216.22	213.32
211.26	211.62	211.03	208.92	213.95	209.6	206.18	212.16	210.45	207.46	211.54	207.8	205.78	204.86	207.9	210.68	209.12	210.7	210.61	208.44	207.83	210.28	210.47	210.75	207.55	208.56	208.7	208.85	209.72	212.84	203.47	206.96	206.11	209.56	203.48	208.55	209.76	208.37	212.73	212.95	209.51	207.78	210.99	214.43	206.99	209.64	207.02	211.64	208.23	209.35
211.64	215.49	214.26	211.34	217.12	211.62	213.92	217.37	209.57	210.95	218.45	217.16	215.15	211.65	212.43	217.31	212.56	212.46	217.71	213.19	213.48	214.85	214.79	213.48	209.25	211.38	213.42	211.64	213.47	206.71	211.4	210.85	212.83	215.09	210.09	210.4	216.29	213.44	209.46	214.74	216.13	209.78	212.84	214.98	214.97	214.07	216.19	211.49	216.77	207.91
214.2	211.36	212.92	214.84	207.94	212.7	213.26	204.74	215.31	210.55	211.63	208.04	209.87	206.3	212.89	210.3	209.07	211.2	210.64	210.03	211.12	206.61	210.17	211.16	206.35	214.03	209.53	214.8	211.55	213.57	211.82	214.93	215.23	211.75	210.71	213.41	212.38	211.82	212.27	209.24	211.34	213.36	210.11	211.98	209.13	210.95	209.65	213.32	211.42	214.65
198.63	196.89	202.22	200.01	197.47	198.75	201.21	203.26	198.89	205.74	203.87	196.01	201.5	200.2	201.79	199.35	197.96	199.36	195.89	195.98	195.61	201.19	191.67	201.8	191.56	202.63	194.35	198.9	199.79	198.18	198.82	202.61	196.84	199.9	200.69	199.19	206.6	195.19	197.63	197.81	197.83	200.34	196	196.72	203.11	198.97	201.62	192.99	201.74	196.38
217.07	215.24	219.47	214.06	216.42	218.72	216.54	218.74	214.6	214.89	217.21	213.52	220.38	216.33	218.68	215.48	218.28	216.86	217.55	216.38	218.58	217.89	215.06	215.65	216.15	215.46	217.89	220.04	212.41	210.48	215.75	215.55	216.98	221.17	221.05	213.48	220.31	214.03	215.55	217.32	221.07	213.79	216.48	222.01	216.92	219.97	217.1	215.64	216.4	218.34
213.97	209.26	214.01	216.66	213.39	212.09	215.55	209.37	213.1	207.81	215.99	210.9	210.74	216.66	214.85	209.89	212.5	216.75	211.31	211.97	209.08	208.33	212.36	207.22	207.97	214.83	212.32	210.42	213.98	214.65	213.32	213.48	214.36	213.95	210.58	209.4	213.87	210.63	214.54	212.37	206.78	206.93	210.09	211.24	216.43	206.29	208.6	210.68	212.8	212.91
204.53	207.47	203.92	203.49	205.37	202.28	204.31	206.59	205.62	206.23	201.84	201.4	204.83	203.89	207.78	204.42	199.12	204.2	205.33	200.57	207.77	201.82	202.77	201.88	203.54	210.02	207.32	204.54	203.93	201.84	201.25	204.24	203.11	198.81	202.45	203.26	203.26	208.93	201.38	206.48	202.04	198.98	203.41	206.03	205.92	202.14	205.97	202.67	207.67	204.54
210.24	203.15	206.64	203.34	207.59	205.5	208.48	208.87	205.54	203.49	205.96	203.52	200.9	206.67	203.01	201.56	200.19	209.49	206.72	204.32	203.89	205.54	203.87	201.18	201.22	205.43	203.56	204.04	205.77	201.7	206.45	203.23	204.01	201.82	202.94	203.95	202.29	205.63	204.8	205.49	206.44	204.54	202.04	207.28	205.07	205.6	201.9	207.48	201.33	207.02
213.84	210.19	214.36	213.6	209.99	207.89	210.43	211.45	211.43	213.79	215.43	214.3	212.55	213.38	214.47	210.24	214.07	208.68	211.33	207.86	210.95	212.11	214.24	212.15	211.66	209.74	207.99	210.95	213.02	210.1	211.12	214.11	210.03	210.73	212.32	209.84	210.8	209.79	210.13	211.43	214.88	213.71	215.15	213.83	207.85	208.35	210.82	210.94	209.45	212.52
207.39	204.89	208.29	209.41	214.76	210.12	206.12	203.74	210.27	209.48	210.11	207.46	204.51	206.45	210.33	210.02	204.5	207.15	212.55	205.36	210.1	204.35	207.93	206.12	210.89	213.31	206.91	208.66	210.01	206.5	208.76	210.32	206.18	212.75	210.61	206.47	207.35	207.18	205.99	209.06	208.19	207.85	209.78	211.99	208.72	202.73	210	205.2	202.29	207.91
205.36	203.14	206.67	202.74	206.58	202.05	202.94	204.94	211.15	210.85	205.64	202	203.87	198.85	206.74	202.82	202.35	203.2	204.56	201.17	206.73	202.77	201.63	198.67	202.42	204.14	205.9	205.5	204.25	200.72	205.26	205.82	203.55	200.3	203.77	205.82	204.01	205.14	199.85	209.88	201.72	201.2	203.52	203.72	203.11	208.87	202.71	202.26	202.2	201.14
206.36	208.3	206.82	202	208.17	203.69	204.17	205.29	204.14	203.59	202.36	205.44	204.96	206.31	204.57	202.26	200.9	207.45	201.65	203.86	204.35	205.39	206.2	212.01	206.56	202.76	208.58	204.19	205.16	204.47	205.65	206.37	204.29	202.88	201.23	204.66	203.25	207.62	208.32	206.64	208.33	207.24	204.51	203.29	205.24	208.54	204.35	205.1	206.82	204.62
206.21	206.04	203.24	208.14	206.16	201.37	206.72	201.9	205.32	206.74	205.94	204.84	205.3	210.12	204.85	205.88	204.79	206.99	203.38	202.05	209.55	207.12	205.68	202.48	205.29	203.65	202.56	203.82	201.34	207.45	202.66	203.16	205.18	200.99	206.24	202.11	203.97	205.19	201.47	203.82	207.49	206.82	207.56	203.64	204.47	202.38	201.2	205.01	201.02	206.78
202.59	198.41	197.55	199.25	197.74	200.2	201.66	205.18	196.41	203.86	200.91	203.01	203.29	202.4	199.77	202.33	207.64	199.88	199.41	202.4	198.94	202.81	201.17	201.2	201.03	203.23	200.39	203.55	201.87	194.84	198.85	198.83	205.69	203.62	199.26	199.93	198.74	202.6	201.52	198.75	206.47	203.05	202.75	199	200.71	199.83	204.96	199.84	205.06	201.47
201.92	199	201.45	197.92	203.13	196.91	204.26	202.28	200.63	202.45	199.11	200.08	198.3	201.46	199.34	203.2	200.68	204.78	202.7	202.5	199.13	197.07	198.01	198.09	197.98	198.93	202.4	199.02	201.98	203.92	197.08	200.57	209.64	199.1	196.64	199.61	199.6	202.63	198.99	200.48	200.87	200.96	203.49	199.95	199.84	200.9	204.67	201.4	200.83	203.79
205.43	199.38	199.08	204.23	192.9	201.07	200.39	200.73	198.78	199.86	198.83	198.43	196.97	200.49	204.99	201.34	204.03	205.13	201.78	203.34	197.76	204.38	195.8	202.45	197.81	202.01	202.4	199.69	199.68	204.58	202.05	197.12	206.09	200.62	207.04	201.62	199.29	204.04	202.01	205.65	198.07	197.28	198.8	204.02	200.55	201.15	201.01	195.93	203.65	205.69
219.01	213.86	215.41	211.4	217.97	215.7	220.36	212.87	216.83	221.7	214.65	215.55	218.53	218.64	219.91	220.6	215.35	214.48	217.18	214.18	220.09	217.05	216.73	218.13	216.62	212.02	216.77	214.1	213.44	221.3	222.38	216.69	218.31	214.49	218.79	219.52	219.25	217.43	222.16	215.22	215.78	217.55	215.03	218.44	217.48	223.09	214.82	215.33	216.14	214.09
207.09	208.18	206.98	207.45	208.6	207.79	208.19	205	208.38	209.45	205.69	209.32	204.43	209.06	206.5	206.5	204.81	213.03	210.48	208.88	208.65	207.67	208.43	211.84	211.43	208.79	208.14	207.38	210.68	206.53	202.78	206.87	208.12	208.65	208.34	209.17	207.34	209.05	203.61	207.06	201.56	209.52	209.45	207.7	207.17	216.32	208.64	208.6	208.21	207.44
206.38	202.6	207.01	205.56	208.95	205.6	206.66	208.3	203.79	207.2	205.74	206.18	208.05	208.27	203.78	204.57	205.98	209.43	208.97	207.45	205.54	205.71	206.29	202.95	204.9	206.9	207.41	206.73	204.02	200.08	208.45	207.34	205.35	204.39	210.32	204.96	205.7	206.45	205.44	205.32	207.15	209.46	203.6	204.15	208.72	205.26	209.74	204.97	205.24	207.24
208.18	212.18	210.26	209.11	213.14	206.56	208.33	211.08	214.36	207.57	213.53	208.99	206.08	207.65	206.12	208.79	206.67	204.12	208.62	207.73	209.49	209.64	208.92	209.33	211.74	210.63	207.01	206.25	205.13	211.15	211.93	207.96	211.34	209.57	211.8	205.05	206.16	210.5	207.32	204.74	210.76	206.67	206.82	206.23	208.46	210.43	210.4	206.3	208.11	210.43
210.98	211.81	207.61	211.89	214.67	211.5	213.55	212.62	211.36	211.41	219.26	215.79	216.2	212.34	207.84	209.36	207.66	205.62	213.14	213.05	207.86	212.02	210.75	215.39	212.33	210.47	215.12	213.34	209.45	212.77	212.41	214.67	214.3	210.84	207.88	214.14	209.12	213.51	210.79	211.92	212.83	210.48	211.97	209.84	214.45	209.26	209.55	215.78	208.85	210.46
204.15	203.5	204.46	204.34	202.59	204.38	203.75	202.8	200.81	200.46	200.76	205.83	206.54	200.86	202.98	203.23	204.99	204.7	203.23	203.7	203.75	206.39	201.93	205.76	211.03	199.36	204.29	206.9	207.65	203.29	200.7	202.63	203.11	207.56	201.09	200.64	204.25	202.88	203.62	199.67	206.03	203.09	205.08	204.6	205.16	204.19	206.22	204.63	202.92	204.13
206.69	199.98	198.95	196.38	205.55	201.35	198.92	197.64	201.81	196.06	201.25	198.7	197.75	201.3	202.32	197.55	200.67	201.01	200.39	198.02	198.83	204.78	201.06	203.93	204.12	201.57	204.8	202.5	199.85	200.34	200.16	203.04	199.18	198.75	200.84	198.31	200.3	202.75	199.37	198.88	198.85	196.26	198.05	203.15	201.28	198.79	204.52	204.15	200.56	200.36
213.14	209.33	203.83	206.98	204.42	206.73	207.19	206.49	209.08	206.35	205.87	207.03	211.01	207.34	207.47	214.51	203.91	210.93	207.7	204.14	208.52	210.76	206.46	208.09	207.17	205.38	206.7	210.39	206.01	208	205.86	210.83	207.05	212.71	207.2	204.14	207.9	208.38	208.23	210.07	208.25	205.77	208.83	207.68	208.15	208.57	204.76	208.81	214	207.01
196.31	199.51	203.19	197.99	197.65	196.16	198.88	204.66	194.16	202.01	195.53	197.54	201.56	193.28	204.77	199.46	203.74	199.59	197.57	200.66	198.83	208.52	198.28	202.85	198.23	203.4	199.73	204.64	201.96	199.66	196.58	196.17	205.19	199.66	200.05	201.27	204.42	199.35	199.08	203.75	198.55	193.24	202.31	192.93	195.72	199.85	194.07	198.14	197.82	198.56
207.01	210.01	203.77	211.82	208.63	210.23	208.66	213.26	210.78	211.07	213.97	206.81	211.95	210.88	204.45	208.88	213.79	209.53	208.37	210.18	206.65	209.5	211.26	210.75	209.98	204.27	209.2	206.87	210.09	212.36	207	211.69	207.76	208.08	205.08	210.96	212.28	211.15	211.83	210.61	207.17	214.36	211.46	206.25	213.81	212.61	209.81	204.52	209.87	207.93
200.84	202.38	206.53	206.82	206.78	205.35	203.67	204.95	204.17	205.93	203.62	205.86	199.85	203.09	203.23	204.18	204.01	204.42	203.83	204.84	204.63	202.79	204.29	201.41	205.33	208.28	205.58	204.41	206.52	207.65	209.22	200.77	207.4	205.83	205.05	206.2	205	205.69	204.52	204.77	203.36	209.07	205.07	210.65	204.78	204.79	205.49	202.15	205.15	204.38
200.64	202.05	198.19	199.61	197.03	198.4	195.86	204.06	203.74	201.25	201.31	199.93	197.46	199.38	200.25	196.44	197.62	198.63	197.59	199.87	202.14	198.25	194.58	194.92	198.53	202.19	198.81	200.49	198.68	200.15	200.41	196.76	201.83	201.43	196.59	198.18	199.83	197.71	198.13	197.76	199.43	194.99	200.78	203.78	197.31	203.36	197.99	198.9	201.07	197.42
205.18	206.07	206.96	206.82	202.31	209.63	206.37	203.87	207.01	203.74	203.66	202.77	204.28	201.67	205.83	209.78	203.53	203.19	204.7	203.83	207.64	197.64	208.2	206.37	204.44	208.22	202.54	204.06	207.2	205.35	207.61	206.49	209.39	207.06	209.27	206.72	207.13	203.89	208.26	206.42	204.37	208.81	208.34	203.74	202.69	202.68	203.21	202.56	203.59	208.36
202.23	205.72	204.24	203.37	203.78	201.69	204.17	199.9	201.3	201.75	202.41	201.82	200.31	203.62	203.39	203.31	200.75	200.11	203.43	201.44	201.67	199.33	196.45	206.03	205.76	207.5	203.97	205.3	205.39	203.7	205.81	201.26	204.05	200.95	200.99	206.62	206.83	205.46	206.18	205.08	204.91	205.73	203.11	205	204.77	204.16	200.42	200.97	202.59	201.2
215.12	212.69	215.85	214.88	214.39	214.51	215.08	217.28	212.61	211.99	210.51	209.86	215.15	212.76	219.06	211.25	218.36	208.98	214.69	209.11	210.98	217.36	216.8	216.52	215.08	213.25	211.04	212.17	215.84	212.34	212.6	209.84	218.19	217.24	213.82	211.67	216.35	218.64	213.78	214.6	212.47	214.87	212.95	213.72	218.17	207.77	211.55	213.25	215.12	211.79
218.07	217.15	217.39	218.65	212.35	221.06	212.01	218.87	218.16	217.37	216.73	214.9	213.82	217.76	217.06	219.28	217.91	222.11	217.93	217.37	214.79	217.85	218.6	211.96	212.78	218.62	219.33	215.51	213.52	215.45	218.14	212.85	219.86	217.17	214.06	215.13	215.14	218.69	211.75	216.1	219.32	215.78	218.64	218.3	217.04	215.88	215.84	216.59	214.71	215.26
207.85	211.38	206.19	208.22	205.24	205.81	208.41	206.69	204.67	207.1	204.32	207.22	208.68	203.31	207.2	207.74	207.63	205.14	214.99	200.66	196.84	207.85	206.29	206.51	207.83	207.5	208.73	209.78	208.4	205.43	206.98	206.03	206.76	207.46	205.51	210.73	213.4	213.39	211.92	208.94	206.98	205.24	208.6	204.51	211.2	205.74	207.95	202.29	210.36	206.23
223.12	216.54	215.71	215.4	218.14	219.81	223	219.48	221.58	214.5	217.99	216.13	215.58	220.17	218.67	219.13	212.05	216.15	220.5	217.08	218.31	216.5	217	217.02	216.51	216.55	215.64	209.85	213.96	219.83	216.56	219.46	216.46	217.42	216.18	222.43	219.06	218.65	219.12	218.07	219.09	220.08	218.46	212.36	215.9	213.95	214.95	216.31	217.1	220.96
211.64	212.16	214.12	206.37	213.89	211.39	212.1	209.94	209.87	212.14	212.27	209.89	212.15	214.54	216.03	214.54	205.9	212.4	207.25	213.57	210.82	215.32	208.86	213.38	208.33	209.61	212.9	208.62	213.1	208.62	215.82	214.44	213.68	212	211.24	209.71	205.96	203	214.04	213.77	212.53	213.99	210.74	212.92	208.05	210.28	209.78	210.79	215.1	214.69
204.62	209.77	211.29	210.83	209.21	210.64	212.65	210.36	203.96	210.99	211.92	215	211.13	211.97	208.01	211.12	208.22	209.64	208.86	210.94	212.9	209.33	210.76	209.12	208.38	205.49	209.1	204.98	203.89	209.57	210.51	205.86	204.11	207.91	209.21	207.23	211.73	209.68	209.8	211.78	206.02	210.11	209.52	212.59	211.37	207.92	209.98	204.44	206.7	207.89
214.17	215.51	217.32	215.55	216.52	220.26	216.46	216.68	216.46	218.98	220.19	216.66	216.04	215.42	217.05	218.22	219.91	220.35	221.7	216.35	211.22	217.32	222.05	217.45	219.06	219.15	214.62	217.17	219.01	218.7	216.86	215.69	213.36	218.19	214.63	217.84	221.04	216.67	217.36	220.54	216.99	217.98	216.97	215.17	216.31	214.67	214.99	217.61	217.73	213.71
209.69	210.2	212.42	207.91	210.25	213.55	208.36	213.09	212.53	213.78	213.72	221.13	206.57	208.79	210.04	211.7	208.78	211.54	210.46	210.4	210.59	214.22	211.17	213.98	210.6	209.99	209.61	212.87	211.19	214.46	213.08	215.23	213.2	210.31	212.54	213.38	210.5	213.39	208.72	209.63	214.65	212.13	216.45	210.52	207.35	210.14	209.96	208.52	209.1	209.12
212.3	206.05	208.55	208.37	208.23	206.42	208.88	209.23	206.96	209.83	206.8	209.39	206.24	210.27	211.46	206.32	207.64	204.66	210.95	204.71	205.22	202.53	207.2	207.12	205.83	206.15	207.72	207.3	207.86	210.95	206.21	209.26	206.54	205.79	208.63	208.99	207.12	206.24	209.27	204.3	212.03	205.08	203.51	208.84	205	207.96	207.29	205.34	211.1	206.31
204.4	202.61	201.79	199.25	200.66	196.99	199.22	200.27	195.59	192.95	195.48	200.61	199.96	202.7	196.75	198.96	196.58	200.31	202.05	198.75	201.26	202.22	203.05	196.91	197.89	197.86	196.35	195.11	197.81	202.52	206.21	198.03	193.47	199.83	203.37	206.31	200.45	201.11	206.75	200.34	200.77	199.08	201.14	200.72	195.98	198.76	201.36	192.87	201.45	200.14
201.57	206.02	206.76	205.6	200.52	198.28	203.96	201.57	203.94	199.83	208.05	201.79	209.41	201.15	204.6	204.81	198.27	202.24	209.17	202.97	206.89	203.86	202.8	203.31	202.75	205.31	208.66	206.51	204.11	204.98	201.28	206.19	202.28	202.71	202.03	206.36	203.27	202.44	206.34	205.42	204.42	204.68	205.77	204.45	199.83	197.96	201.67	201.78	201.44	204.15
195.77	203.77	205.43	196.77	198.88	202.64	199.92	205.91	201.69	197.03	200.08	203.27	199.23	200.29	199.68	203.97	201.57	199.06	203.99	196.3	198.99	201.46	204.51	201.16	200.11	199.05	202.74	197.61	204.45	202.71	202.25	201.32	199.77	202.6	201.67	203.31	203.4	200.01	198.12	203.23	195.45	202.48	199.86	202.62	200.85	196.72	203.32	197.8	203.03	203.69
199.04	199.22	199.19	198.5	199.53	199.9	196.76	198.78	198.53	196.85	192.76	198.34	195.09	193.43	197.49	198.09	200.59	200.3	199.77	199.63	196.34	200.49	197.56	197.55	195.29	196.21	200.01	199.95	198.9	197.59	202.73	197.39	202.12	199.5	202.16	199.58	201.3	200.18	199.1	201.47	196.78	198.33	197.21	196.59	200.44	197.4	196.87	191.89	195.72	195.81
218.1	218.3	215.13	216.86	219.67	222.33	218.04	216.97	221.05	217.68	216.08	218.29	213.51	215.19	220.21	212.74	217.63	219.6	215.9	214.06	214.62	218.54	216.78	213.28	215.01	217.81	218.99	216.03	219.38	218.88	220.56	222.45	214.34	216.49	217.17	217.56	215.98	216.58	217.45	218.49	219.86	215.15	217.81	216.95	219.18	217.37	218.64	213.71	221.86	220.74
199.1	204.91	203.31	199.95	199.87	204.9	197.32	201.24	208.56	206.35	208.38	198.14	198.96	197.96	203.11	204.27	207.73	202.1	205.17	201.52	199.76	205.15	201.28	203.06	202.36	201.83	202.59	206.3	201.78	202.37	203.56	199.69	205.29	202.47	199.49	201.29	201.79	202.27	201.56	200.04	202.41	201.04	201.8	205.34	200.6	201.98	205.11	199.69	203.06	199.92
211.51	219.3	217.07	215.96	217.21	219.33	212.9	213.89	217.31	216.55	211.82	216.09	217.5	216.68	212.29	215.99	217.53	214.2	217.95	222.74	214.9	221.57	221.2	216.4	220.85	215.57	216.01	217.84	217.76	214.31	214.43	215.74	217.25	216.95	217.4	215.29	217.27	216.95	217.68	214.5	216.77	218.85	217.67	218.3	213.74	217.1	215.44	217.5	217.3	219.78
210.15	205.04	209.38	208.17	208.74	213.93	211.49	208.17	208.18	209.24	208.9	204.46	210.72	212.9	212.41	210.86	209.11	214.11	210.1	210.26	206.99	209.57	208.86	205.93	208.42	207.84	207.3	207.39	210.04	210.6	211.19	209.03	204.25	205.97	211.21	207.63	209.3	211.72	210.9	209.71	209.34	205.07	213.46	207.17	209.29	205.92	208.78	209.34	208.98	208.16
207.23	207.2	208.91	206.02	207.04	210.41	204.48	206.7	207.64	204.25	209.28	204.64	207.72	207.62	208.79	205.76	206.29	200.11	205.12	207.48	205.67	206.14	204.28	204.92	210.32	205.73	203.81	208.03	209.09	203.73	210.72	208.64	210.61	209.39	204.43	209.58	208.12	208.14	205.79	206.98	202.25	202.6	207.3	208.04	205.1	207.83	206.49	203.3	204.45	205.04
216.76	221.27	218.22	215.98	217.88	220.03	218.04	218.12	219.05	216.48	217.33	215.3	220.98	218.43	216.81	220.99	215.61	213.84	215.61	221.4	209.56	216.57	216.08	221.97	218.09	221.08	215.56	218.26	214.79	217.18	214.44	214.69	216.56	215.5	220.28	212.72	217.2	216.45	217.15	217.9	215.68	216.11	216.14	214.32	216.54	211.16	216.72	217.61	218.88	218.24
206.12	210.99	211.01	206.53	207.57	211.1	210.15	211.26	213.49	207.37	203.21	204.56	207.95	213.07	208.79	204.16	209.63	207.7	210.75	207.75	203.89	208.96	206.5	204.58	208.99	208.79	210.49	208.86	210.22	204.75	206.32	207.08	208.13	205.67	207.03	205.89	207.93	210.29	207.01	208.23	202.7	207.12	209.71	208.84	214.08	207.1	209.29	211.84	202.58	207.01
205.6	207.16	207.68	208.58	206.62	207.22	206.16	204.74	208.11	202.14	209.36	211.85	207.4	209.89	206.83	205.6	203.58	207.1	204.42	208.2	206.65	209.19	206.6	203.04	203.08	209.34	208.29	212.7	209.56	205.55	207.87	209.27	209.06	207.4	205.1	206.41	206.52	206.32	207.12	211.99	207.52	206.88	207.57	208.81	206.83	210.39	208.16	205.95	206.15	207.13
197.29	194.46	193.46	196.51	193.04	197.39	194.21	193.69	193.43	196.77	194.53	193.07	199.97	194.12	194.08	196.34	197.9	192.36	192.42	196.38	195.77	197.24	198.01	195.25	194.09	198.78	192.23	191.29	195.14	192.45	198.91	192.09	191.51	193.14	201.4	199.44	193.37	196.28	194.33	195.63	190.65	193.35	196.24	195.76	194.86	194.17	194.12	195.59	198.59	197.71
204.1	205.79	205.94	208.34	202.96	203.28	208.86	207.68	203.03	211.23	205.63	207.16	204.63	206.02	202.36	210.64	207.35	205.1	203.7	207.78	207.59	206.86	202.23	211.82	202.03	205.39	207.37	209.71	206.48	205.97	207.42	206.29	204.52	207.7	204.29	210.52	202.93	204.04	203.94	199.21	205.03	205.55	205.12	208.2	210.95	211.27	205.46	209	207.37	206.1
217.83	212.73	210.6	210.49	214.42	211.88	210.61	211.84	213.46	208.77	216.39	212.47	208.05	210.76	213.41	215.72	212.98	212.16	212.79	211.61	213.95	209.8	215.37	215.85	209.89	211.53	216.02	210.77	213.21	212.68	209.74	212.91	210.99	211.16	210.13	214.79	220.15	214.45	216.28	211.94	210.18	214.73	211.64	213.48	212.82	215.26	212.14	211.43	210.64	213.31
215.56	215.97	212.5	208.86	215.74	209.18	207.26	214.84	209.5	210.88	212.03	209.34	207.42	210.51	210.1	211.9	210.89	211.41	212.3	211.07	217.72	211.18	209.55	210.74	212.42	212.12	211.28	215.39	211.42	211.44	214.71	214.06	211.94	209.81	209.38	208.39	214.7	208.79	212.37	211.07	218.14	212.25	214.21	210.66	210.49	212.57	214.5	211.97	215.42	208.94
202.26	205.27	201.45	207.14	205.67	205.42	201.47	202.59	207.48	198.69	206.27	202.68	202.47	204.12	205.53	203.23	203.4	201.44	199.83	201.04	201.67	202.13	202.45	202.8	206.98	203.19	201.45	202.93	200.8	203.56	202.02	210.88	201.72	204.17	196.93	201.43	203.89	203.66	201.83	199.74	200.7	200.26	200.23	203.42	204.23	205.48	203.09	197.54	203	204.2
203.08	201.23	207.7	201.43	203.86	200.77	202.85	208.04	208.97	204.66	204.54	205.2	200.34	206.87	201.75	200.38	202.95	203.46	204.71	204.6	202.66	203.3	203.97	199.9	203.96	206.13	202.48	202.55	202.32	198.94	204.86	204.65	202.6	206.66	202.8	206.67	201.39	198.88	206.5	199.32	202.54	203.39	203.11	205.21	198.6	203.1	202.97	204.87	201.58	203.62
198.51	195.57	203.14	196.86	198.35	200.97	199.28	200.08	197.62	200.13	194.78	202.71	198.21	200.14	199.64	198.4	198.94	201.08	196.09	196.68	201.44	200.02	200.88	198.98	195.97	199.82	200.16	200.28	204.47	199.88	193.13	203.82	199.91	198.53	202.54	202.37	200.96	196.58	198.37	199.19	199.62	199.83	200.27	200.13	197.06	201.02	193.8	198.67	203.8	198.3
209.68	211.21	213.87	207.4	212.34	209	210.45	211.82	214.38	211.25	213.87	215.7	210.24	211.43	210.22	213.28	205.79	215.96	212.9	214.19	211.15	211.49	214.23	210.13	211.61	211.14	212.26	206.74	212.11	213.06	207.82	214.13	211.35	211.59	214.89	208.69	213.26	207.74	212.02	209.08	211.35	207.97	212.93	212.2	212.9	215.32	214.22	215.11	210.19	210.68
204.86	198.12	207.8	204.88	202.48	206.86	203.38	199.61	203.6	206.14	204.73	206.81	203.46	201.16	200.86	204.08	203.41	208.19	201.66	208.34	205.43	202.83	202.86	204.48	207.58	201.07	204.47	208.9	200.21	200.5	204.71	197.55	205.84	203	199.97	201.72	204.48	203.13	203.19	203.25	201.4	203.92	200.64	201.62	206.41	205.58	203.1	198.72	201.84	200.36
200.59	194.58	195.92	201.02	200.43	205.77	201.18	197.63	199.86	199.15	193.97	195.1	202.74	199.74	198.21	195.8	198.06	199.92	200.23	199.14	203.44	193.65	198.43	199.56	195.36	198.19	199.26	200.62	199.35	198.9	200.14	202.93	199.49	202.5	199.41	201.48	199.1	200.51	199.5	199.05	199.95	196.66	199.7	195.61	197.65	199.29	201.53	202.13	202.25	202.38
209.15	203.82	204.83	207.19	200.62	207.79	212.51	206.72	205.15	202.19	208.36	205.74	202.16	204.15	200.53	207.91	211.19	205.32	205.49	207.6	207.62	207.85	205.89	203.82	207.04	201.34	203.17	207.17	209.61	208.28	205.37	203.96	201.92	202.11	205.71	206.56	204.66	206.99	206.42	205.02	207.48	201.49	206.49	208.35	206.07	207.14	207.44	205.88	205.73	207.96
203.99	210.89	207.82	207.67	212.06	212.76	214.86	208.6	209.98	206.62	211.34	213.6	206.11	206.1	206.93	210.33	208.05	200.73	212.46	208.1	205.2	205.86	213.69	208.23	211.43	214.61	209.01	204.34	211.17	209.18	207.07	209.66	209.76	209.61	208.22	209.81	211.51	209.44	209.01	210.59	210.1	208.1	205.57	215.05	211.38	207.43	205.92	210.46	211.94	204.92
203.44	205.28	202.1	208.49	205.68	206.33	200.54	200.27	202.85	205.02	208.72	206.76	205.64	202.55	206.52	205.19	207.65	203.82	208.41	200.86	200.96	207.51	204.45	204.98	204.82	205.17	212.24	205.81	207.35	206.67	203.66	205.67	203.98	205.28	200.04	203.88	206.8	206.25	204.67	204.92	204.83	207.33	204.68	201.24	197.91	206.64	201.05	203.34	202.05	206.23
209.7	209.49	209.74	205.55	210.46	204.32	207.13	204.5	204.35	206.3	203.23	208.22	202	206.63	204.15	201.98	203.82	209.35	203.31	201.66	206.15	205.92	203.54	205.52	207.23	207.84	203.27	211.55	207.04	205.13	204.05	205.13	204.51	209.26	202.26	208.54	206.83	203.19	207.44	209.43	200.97	208.85	203.1	207.21	207.34	206.13	204.55	202.59	205.12	204.74
197.99	197.06	198.97	198.42	198.18	197.27	201.4	199	198.99	197.94	198.36	197.4	200.92	196.54	198.18	200.84	195.8	197.31	194.85	200.09	201.45	196.3	197.26	199.44	197.59	195.52	196.07	196.62	198.03	198.9	203.16	198.23	195.12	198.83	201.82	196.76	197.2	200.38	199.92	202.01	195.4	199.78	197.61	195.58	200.5	200.85	194.52	197.65	199.7	198.4
211.48	212.66	214.69	215.77	213.21	212.13	215.92	211.26	218.38	214.12	221.08	213.26	213.03	218.29	215.77	215.35	213.82	213.23	211.47	213.72	214.97	213.2	216.33	213.69	214.97	215.75	217.06	212.45	214.15	213.21	210.05	212.2	215.72	212.99	211.53	213.25	216.99	213.47	213.43	217.01	212.99	212.02	212.14	213.79	217.08	216.06	213.52	212.67	215.68	214.82
196.66	199.55	199.25	198.3	197.82	198.34	196.41	196.26	199.04	195.33	197.22	196.64	197.14	199.73	198.58	201.74	200.94	196.88	200.57	198.91	199.29	203.22	198.73	200.49	197.32	201.73	198.22	194.76	194.39	201.75	198.09	193.03	197.42	200.69	194.3	196.74	200.91	194.99	198.57	199.44	197.41	196.09	196.67	197.9	198.66	197.72	194.67	195.38	201.18	199.29
208.25	212.25	210.67	209.19	205.81	209.83	208.97	210.52	208.95	208.27	211.43	212.06	204.72	208.46	207.26	208.61	206.81	211.33	206.55	210.97	210.16	207.14	207.66	207.6	213.44	213.75	211.43	210.64	207.77	208.8	205.55	207.85	210.81	208.26	210.13	206.72	209	209.44	208.63	209.84	205.1	208.85	212.7	210.31	210.52	208.11	209.74	211.03	208.83	210.08
210.31	206.97	207.8	210.88	207.75	205.78	209.44	210.14	205.11	211.49	205.5	210.72	210.45	210.43	205.02	208.04	207.32	206.33	209.14	208.82	207.07	207.71	208.53	209.17	210.38	209.66	209.91	206.87	209.64	208.53	207.91	209.93	207.17	202.54	206.85	215.1	207.08	207.45	210.13	213.73	205.6	207.22	207.07	202.39	210.88	209.37	210.12	206.96	207.34	205.95
206.89	202.14	199.48	203.63	202.03	206.72	205.51	201.93	207.86	205.4	205.47	200.37	207.41	204.65	204.56	205.28	204.44	206.36	201.9	208.61	202.86	203.01	202.43	202.66	206.64	209.49	203.09	201.68	209.16	204.45	208.13	202.48	208.66	202.88	200.33	203.36	202.25	208.12	199.81	205.71	208.64	204.77	204.07	200.7	203.01	204.22	204.65	200.49	202.32	204.18
205.59	206.72	206.64	215.76	207.9	208.47	209.16	210.39	213.59	212.72	213.37	211.72	209.72	214.68	208.01	204.88	208.81	206.3	207.85	211.55	206.89	207.29	207.34	211.95	213.93	210.16	205.78	208.64	209.14	213.27	209.27	205.94	207.19	208.85	205.54	205.07	208.92	210.81	209.48	210.11	210.6	208.21	208.06	207.98	208.66	208.55	211.18	206.82	210.58	210.34
206.59	209.44	204.48	206.94	210.28	207.73	208.99	205.35	208.96	208.97	206.86	212.58	205.29	206.82	210.35	210.78	212.76	209.09	208.84	208.55	206.86	207.2	210.19	204.89	209.98	209.45	209.67	209.26	212.64	210.67	205.02	203.88	208.15	206.24	207.21	210.03	208.26	211.12	208.8	206.49	212.02	205.09	205.75	211.85	208.73	209.29	208.37	210.08	207.06	208.51
215.39	216.64	214.21	214.3	214.74	214.3	211.65	212.51	210.55	215.95	210.31	213.4	216.82	214.28	213.36	211.16	211.87	213.88	212.11	212.99	211.19	212.83	209.62	215.83	215.49	218.45	213.76	210.09	209.32	210.11	213.12	217.11	216.1	215.33	213.25	212.94	211.48	213.72	218.63	210.92	213.05	215.63	211.15	213.33	213.25	210.14	216.04	214.9	212.1	215.54
208.76	207.68	209.07	209.73	209.42	208.75	208.84	204.31	210.38	209.7	204.67	208.06	201.84	206.55	210.97	208.6	204.71	203.2	207.93	206.42	209.05	210.36	207.73	211.27	211.66	208.57	204.82	205.61	206.85	204.19	209.46	206.91	208.08	206.45	211.27	211.01	206.47	206.62	205.31	208.15	203.94	204.25	205.56	206.08	208.26	208.99	203.85	210.6	209.73	211.25
210.76	210.74	203.23	213.48	208.91	210.08	206.95	205.05	208.53	204.33	211.36	203.11	206.4	206.2	210.74	211.25	209.9	205.99	206.39	208.29	210.44	209.41	208.67	207.55	208.3	203.14	207.66	212.5	206.91	210.26	208.65	207.78	211.76	204.8	204.61	207.89	201.34	203.11	207.8	209.4	206.18	208.22	210.65	206.48	209.14	207.36	208.48	202.89	209.64	207.35
209.19	206.63	211.5	210.71	210.08	212.73	208.42	202.88	204.66	212.6	208.99	207	206.02	208.75	207.12	211.08	211.02	207.75	210.89	201.36	205.96	211	206.94	209.38	206.53	202.61	211.58	211.64	208.2	207.73	202.47	208.2	209.01	208.9	205.04	205.94	207.85	208.62	207.95	211.24	209.63	209.82	209.66	211.25	206.43	209	208.81	205.17	212.01	210.29
221.07	216.03	217.76	221.83	215.4	219.48	216	214.75	217.05	217.22	216.85	220.18	221.52	220.57	218.44	218.5	220.06	216.78	215.76	214.47	218.08	217.93	219.77	216.16	219.41	220.36	217.14	212.96	218.67	218.24	217.67	217.62	222.62	215.49	214.73	215.23	218.23	219.63	217.69	216.89	213.52	218.48	220.22	216.37	218.61	216.73	217.34	214.09	218.47	217.61
217.71	219.45	219.61	220.31	214.46	214.96	218.34	221.47	217.6	216.31	217.31	217.33	222	217.45	216.67	222.08	216.38	220.69	218.78	218.49	214.4	217.08	219.26	219.47	216.35	215.52	211.3	215.19	215.96	221.48	219.46	219.2	218.77	221.11	218.4	217.92	219.72	222.5	221.33	216.91	215.2	216.19	219.54	220.03	217.17	218.75	217.2	219.97	215.32	215.87
206.49	199.3	207.33	203.38	206.24	203.16	205.12	206.78	207.76	204.24	203.57	205.23	203.3	206.86	204.41	201.99	209.38	213.19	203.74	202.25	205.11	202.57	200.63	202.99	204.62	204.53	202.8	205.11	206.37	202.83	206.27	203.72	201.72	207.47	207	202.73	204.18	206.07	204.99	206.6	204.44	206.4	205.15	204.84	201.7	203.93	203.1	204.38	202.01	207.77
198.87	201.16	200.67	200.12	203.47	199.74	199.71	202.74	199.14	201.2	200.16	202.3	204.62	202.83	200.29	203.21	201.42	200.88	202.67	201.03	199.23	204.22	200.6	200.61	203.23	202.03	202.92	203.26	202.54	204.56	198.51	202.21	197.13	198.99	204.41	202.85	199.13	199.9	203.38	200.17	201.29	205.32	201.45	201.17	202.08	195.96	196.44	199.42	200.32	202.85
208.55	203.79	202.19	202.87	204.24	208.24	204.51	209.24	202.15	208.08	202.4	208.31	207.41	206.49	202.11	202.21	205.59	205.68	202.82	207.81	202.25	206.61	209.08	204.29	203.97	210.42	203.63	202.65	204.98	201.6	201.17	205.75	207.75	208.11	205.75	207.29	203.98	205.04	203.36	205.78	207.13	205.42	206.1	205.01	205.5	205.47	204.32	205.96	204.73	203.94
209.17	210.45	212.12	211.6	213.66	207.39	216.25	209.33	211.89	211.96	216.85	210.4	211.97	213.56	214.36	211.5	211.33	210.19	216.56	211.7	210	211.19	211.32	211.53	209.71	211.7	211.05	216.67	212.79	212.87	209.47	209.29	212.78	211.29	210.3	213.53	213.47	210.49	208.22	210.96	210.95	210.03	210.34	215.49	210.64	212.47	213.81	210.43	215.45	209.91
208.29	203.81	205.88	210.52	203.99	202.05	203.45	203.85	205.66	210.57	207.75	203.76	210.13	206.35	207.45	209.74	207.17	205.47	205.39	209.24	205.51	203.22	207.94	207.21	211.34	205.36	203.74	206.33	209.02	208.4	204.96	205.89	208.2	211.34	205.73	207.71	202.31	202.49	204.64	202.85	206.56	204.65	206.36	210.45	205.94	208.55	204.37	203.62	207.56	208.98
219.64	215.59	213.94	217.71	216.69	218.29	215.22	216.77	221.77	212.55	214.42	215.87	217.6	217.11	217.04	221.34	211.87	219.46	220.1	215.54	218.02	215.85	219.18	219.49	212.89	213.57	215.05	219.69	215.88	215.25	223.65	215.35	214.66	213.97	217.57	212.93	216.02	216.54	216.93	218.27	213.17	214.63	216.11	214.8	216.44	215.75	219.44	219.33	213.97	216.14
200.32	201.55	198.89	202.07	202.68	201.69	197.86	201.65	198.72	203.09	200.1	203.35	202.47	202.72	201.82	199.77	205.56	198.39	200.77	199.55	204.63	197.74	200.7	202.98	198.11	200.01	201.7	199.85	200.02	200.73	204.92	202.56	202.01	205.12	202.42	200.82	201.73	199	198.88	200.79	201.37	199.38	202.52	198.87	201.26	201.06	202.29	200.96	202.13	199.35
209.13	206.91	213.98	209.22	215.97	209.82	209.84	207.19	208.35	209.38	207.18	207.38	211.44	208.17	206.36	209.33	209.32	212.37	209.66	216.11	207.05	204.76	210.73	203.9	204.75	206.82	208.63	208.02	209.26	212.66	205.86	209.57	209.22	210.13	210.84	211	208.83	207.35	213.72	207.39	210.05	207.3	212.77	208.72	207.62	208.46	209.3	211	205.58	208.38
209.54	203.51	206.79	209.83	207.54	206.42	206.78	206.52	207.38	206.85	209.16	211.21	208.87	206.14	210.35	208.37	205.81	207.42	207.24	211.55	208.62	207.85	209.21	207.65	204.58	208.81	212.23	208.61	206	210.08	209.33	208.96	211.02	207.54	208.78	206.69	203.53	211.45	209.27	208.37	208.04	207.34	206.55	209.33	205.91	208.05	215.17	210.32	209.43	211.2
208.84	209.25	206.66	209.26	210.33	205.58	208.04	207.1	207.83	203.85	207.12	211.7	207.57	207.97	208.92	208.58	208.5	210.54	204.36	208.02	206.88	210.48	203.97	210	210.74	208.7	206.26	210.72	207.7	210.87	208.75	210.66	208.34	206.2	211.95	206.93	207.58	207.59	208.78	210.86	210.71	207.3	208.21	207.73	212.34	206.73	208.77	212.56	207.04	211.21
205.75	209.72	212.14	213.37	209.13	210.94	205.63	204.79	212.52	209.57	211.35	211.62	209.35	210.61	210.46	206.18	212.71	210.71	206.27	209.31	211.06	212.76	206.2	211.92	216.23	205.53	209.43	207.94	207.33	210.43	211.94	207.78	207.72	206.02	211.3	207.91	208.18	207.11	213.96	210.7	206.49	210.83	209.3	209.85	207	210.24	213.05	208.91	216.54	207.11
204.98	206.35	207.8	210.36	206.27	211.63	211.49	206.14	207.9	209.19	208.74	208.11	207.89	204.91	205.1	206.04	207.83	205.05	208.74	204.43	208.73	213.37	205	208.83	208.87	210.04	209.3	209.56	206.31	210.65	210.52	212.27	206.38	206.72	205.16	206.15	210.52	210.08	212.03	206.9	209.2	207.53	208.4	203.79	212.74	209.5	209.36	211.39	207.76	208.25
214.47	213.55	212.31	210.85	213.27	210.75	210.62	216.5	209	213.58	211.04	212.62	214.34	212.59	211.6	214.89	214.28	211.99	212.82	210.34	215.82	215.25	211.39	210.31	205.8	216.76	210.52	215.44	216.15	207.65	214.07	212.58	209.82	211.36	212.59	213.44	210.41	208.65	209.08	211.77	211.49	211.92	211.67	214.55	214.87	215.22	214.9	212.81	208.66	214.79
200.41	202.02	204.84	203.09	202.24	203.57	203.6	203.1	197.83	206.77	205.44	206.99	205.61	200.03	203.22	203.84	204.94	202.23	207.85	204.37	198.27	206.94	201.58	203.9	202.78	199.15	206.74	205.91	204.52	203.61	205.01	199.35	205.22	209.28	204.2	204	197.07	207.52	205.28	204.38	205.88	202.92	203.2	205.53	204.31	205.53	202.65	200.03	202.2	207.24
217.14	215.88	218.58	214.38	214.17	220.05	218.33	216.56	218.4	218.97	219.32	216.91	219.63	219.75	214.32	218.43	214.63	221.25	216.22	212.2	215.67	217.23	221.13	214.98	216.4	217.83	218.66	218.08	215.78	215.3	218.13	222.62	216.88	212.88	215.76	214.99	215.47	213.72	217.12	219.19	218.84	219.31	217.15	215.98	215.5	216.47	214.57	217.14	217.37	219.16
203.56	203.73	203.64	205.91	205.4	202.86	203.09	205.26	203.19	201.88	205.73	206.11	203.28	207.28	204.32	199.3	207.46	204.44	209.94	200.69	204	204.81	206.77	200.5	205.34	207.06	204.77	206.02	204.83	207.92	203.75	205.58	206.48	205.66	200.89	208.54	202.68	202.08	206.38	208.1	202.63	202.52	201.39	202.33	203.52	206.85	203.34	201.2	204.22	201.57
208.54	208.31	207.89	214.61	209.89	209.17	207.47	211.67	209.14	208.79	208.46	204.42	207.3	206.24	209.35	205.93	210.89	205.4	210.3	207.89	204.33	206.89	207.64	205.8	206.55	208.65	202.4	210.07	202.7	206.6	206.21	210.93	205.79	210.9	207.74	209.44	207.33	208.92	207.87	209.65	209.09	206.48	210.28	209.86	207.34	214.22	211.32	212.04	206.7	208.25
204.5	202.69	203.77	198.75	205.88	203.84	203.44	205.51	202.15	204.02	196.34	204.1	204.86	203.95	207.81	199.33	200.56	208.42	203.05	202.58	203.67	204.7	200.2	200.29	202.42	203.26	206.31	204.88	204.99	206.28	205.56	201.86	196.66	204.96	202.68	201.41	205.05	204.08	202.46	202.78	202.57	202.26	202.68	204.38	199.99	202.63	200.51	204.36	208.48	204.53
215.76	215.11	219.71	218.92	213.58	211.7	214.21	219.59	217.72	216.64	213.6	214.06	215.36	214.75	220.42	220.95	220.18	214.02	215.59	222.7	217.07	214.53	219.6	221.86	213.46	217.52	214.83	215.74	217	215.96	217.96	214.38	214.27	219.87	214.26	221.53	218.57	215.03	213.86	221.25	212.48	217.59	217.41	215.26	214.42	216.26	217.21	215.03	218.79	215.12
194.18	206.56	201.01	196.04	199.38	197.03	204.7	198.74	198.23	198.61	200.94	205.07	201.44	204.41	199.65	200.67	197.95	197.66	195.61	199.94	204.07	201.65	204.4	202.24	202.17	196.91	199.39	197.29	200.56	200.83	196.74	198.67	205.37	199.6	198.49	197.54	204.14	204.82	198.98	196.59	201.25	205.29	205.89	196.54	204.49	203.48	197.94	202.03	200.99	204.28
212.21	212.27	212.16	212.95	213.87	212.16	208.12	209.22	213.9	210.17	208.61	212.32	211.38	211.69	214.65	211.81	210.2	208.71	214.11	208.44	212.36	213.93	211.58	208.02	215.53	210.09	212.15	209.82	212.03	214.22	206.56	214.78	211.68	209.99	215.49	212.49	211.43	214.77	209.04	213.21	212.63	211.12	213.51	215.64	208.61	205.62	211.39	211.37	213.41	216.12
207.47	209.88	206.12	214.61	209.92	211.23	211.31	213.71	204.22	216.03	211.25	209.88	209.4	212.47	206.67	210.46	204.36	208.65	210.57	208.46	208.58	208.58	209.03	205.15	210.49	208.65	207.32	207.26	210.85	210.13	209.32	211.65	209.55	205.47	208.5	207.06	209.84	212.52	208.86	211.68	212.5	211.8	209.07	209.38	210.34	208.53	210.42	210.81	211.4	209.01
212.18	210.56	214.51	212.08	211.39	214.35	213.47	212.63	209.17	213.75	216.61	212.47	215.5	213.17	210.45	215.8	214.54	214.61	218.13	215.91	218.89	212.04	212.6	217.79	211.73	208.13	218.25	216.3	216.38	212.77	214.05	215.15	212.85	217.54	208.82	213.57	213.41	217.26	214.77	213.09	209.35	216.31	210	214.93	213.99	214.23	214.42	213.62	211.6	214.24
192.64	193.09	192.06	190.33	191.56	195.76	195.46	197.33	196.88	193.77	194.72	198.06	191.72	192.4	192.25	197.16	193.59	194.44	194.86	191.57	198.51	188.08	194.43	196.92	185.57	192.52	195.55	193.86	194.89	197.04	194.94	198.62	196.12	199.2	196.61	190.66	199.45	192.6	194.21	192.14	194.88	193.81	193.5	196.97	192.85	194.59	194.75	196.94	196.25	194.43
195.62	198.38	199.07	195.58	196.28	194.7	194.36	191.85	193.98	193.19	192.64	194.68	195.46	196.3	191.97	195.94	196.35	193.79	198.95	199.01	195.9	197.43	197.52	193.95	188.72	193.22	199.73	190.79	192.64	196.71	195.56	196.08	195	194.66	191.96	195.51	196.36	195.39	195.56	197.99	195.52	193.95	193.19	195.7	194.36	194.2	189.26	191.59	197.68	197.76
214.84	215.24	214.58	212.75	214.9	217.16	217.56	217.46	217.69	219.73	218.02	219.33	215.87	215.51	217.72	215.48	218.65	215.7	215.59	218.94	216.56	213.19	216.22	215.16	217.11	215.74	217.49	216.98	219.59	215.17	217.04	219.02	215.48	218.73	216.35	214.29	219.87	217.5	214.8	220.02	218.58	220.33	219.27	216.26	211.9	213.25	215.1	220.54	219.21	216.09
208.26	210.48	206.55	211.98	209.89	208.24	208.59	206.03	208.38	214.62	206.1	205.19	209.37	203.62	212.59	207.63	208.52	207.27	211.7	206.97	207.26	210.82	207.79	206.63	205.24	205.85	205.77	208.69	202.43	207.4	206.05	205.47	205.67	206.69	206.98	206.74	210.01	204.06	209.45	209.28	203.35	204.25	209.1	205.65	205.87	209.08	207.77	204.61	208.1	208.69
200.69	197.1	195.95	202.33	201.51	204.44	200.4	197.83	201.11	197.82	199.68	203.29	201.25	199.46	197.41	201.54	202.52	201.98	197.84	198.96	202.3	200.02	199.54	194.14	197.8	198.28	196.49	204.78	202.01	201.08	199.6	201.55	203.57	203.05	205.3	199.13	198.53	199.02	196.46	199.28	198.44	205.52	199.05	199.53	195.76	200.69	200.63	199.19	199.77	200
198.24	196.73	201.21	197.59	198.69	200.74	193.99	201.57	199.8	190.22	197.89	198.89	201.91	196.34	201.11	203.48	195.32	204.95	196.84	197.84	203.63	195.63	201.68	200.78	200.43	197.75	198.26	200.96	198.4	199.1	199.89	197.28	198.68	198.49	193.99	196.23	198.52	198.08	202.62	199.84	200.52	198.73	201.63	196.24	201.63	196.36	199.76	199.6	200.51	195.97
211.02	205.41	209.52	209.33	210.3	207.23	210.8	207.37	207.93	206.61	204.04	203.16	209.8	206.76	209.68	207.54	206.8	206.79	211.23	205.08	208.45	204.83	204.56	209.18	205.71	204.47	212.76	205.74	210.51	210.15	205.32	207.8	206.66	207.03	211.28	209.51	211	209.76	205.84	204.29	215.23	205.72	205.14	208.51	208.61	210.75	210.98	205.63	210.05	211.6
209.77	206.38	212.23	212.73	208.59	209.59	210.54	207.46	208.92	213.47	209	207.66	212.9	205.06	210.36	207.53	213.37	210.29	207.62	211.69	208.61	204.89	206.59	203.97	211.1	209.86	208.1	210.94	214.25	210.69	206.61	213.42	207.86	208.86	207	210.38	206.49	207.21	205.12	203.66	209.64	212.9	212.96	205.86	212.04	208	210.22	208.17	209.53	209.65
213.72	210.32	207.24	204.97	207.79	208.73	207.75	212.28	207.2	211.07	212.11	210.23	210.1	211.8	208.4	205.42	204.21	207.76	208.4	204.62	211.13	213.3	211.27	209.37	206.02	209.71	207	206.14	206.26	211.35	215.6	210.66	209.25	208.28	208.83	203.2	209.32	208.5	209.31	209.01	212.61	210.02	207.01	207.13	210.43	205.89	205.88	209.25	209.37	207.79
206.17	208.82	210.33	210.6	206.07	212.38	207.38	212	209.55	205.06	210.1	214.09	204.55	209.14	204.24	207	204.87	206.79	210.15	209.02	208.43	207.59	211.64	209.33	209.97	213.15	205.87	206.51	211.69	211.7	211.47	210.5	212.77	209.63	204.74	202.89	209.55	208.92	204.73	208.35	213.52	211.25	211.4	208.81	209.97	211.45	212.86	206.3	207.89	205.85
208	209.08	204.35	213.05	207.58	211.28	208.26	208.83	206.96	211.77	204.3	210.19	213.27	206.02	207.14	209.84	209.74	205.07	208.05	208.72	209.38	203.15	206.78	207.49	211.21	212	210.01	208.05	205.94	205.19	209.12	209.9	206.71	209.15	213.51	210.51	203.66	209.91	206.71	209.2	210.94	203.49	202.41	206.78	211.59	211.45	206.65	210.48	208.08	210.04
207.13	211.05	208.68	214.68	206.69	210.42	212.62	207.71	209.7	209.01	214.41	211.96	211.84	206.98	211.42	205.22	209.8	212.01	209.88	210.94	212.57	205.71	209.54	209.33	209.2	209.29	208.76	208.71	211.89	208	212.13	211.1	211.72	209	205.53	211.43	213.91	206.32	208.02	209.22	207.53	210.28	209.46	208.45	208.16	207.71	208.41	207.91	211.01	213.21
206.94	208.52	205.29	208.53	211.79	208.21	206.41	208.3	209.29	209.88	209.73	209.61	210.76	206.59	208.64	205.01	212.31	212.44	208.16	207.65	205.92	213.9	206.5	206.44	209.12	205.34	207.48	213.86	206.16	205.65	205.8	209.3	204.55	209.18	211.38	207.51	213.45	213.6	213.35	210.64	205.3	210.34	207.64	206.66	207.87	207.45	210.25	209.76	208.41	211.91
203.05	201.56	204.63	203.33	199.36	197.67	203.78	200.12	200.09	201.59	201.98	201.3	200.59	199.89	200.86	199.63	200.25	202.61	203.04	205.94	198.33	199.74	204.58	202.16	203.29	203.41	202.2	199.72	202.34	198.22	203.02	200.17	199.91	203.06	204.42	198.92	201.98	201.71	198.37	199.78	202.99	196.64	203.09	198.52	197.03	199.6	203.76	203.96	200.99	200.55
203.86	206.64	203.97	200.42	201.65	200.76	200.97	202.31	207.56	199.14	197.48	202.35	202.74	201.93	201.17	205.93	201.68	200.97	201.28	203.26	203.08	202.03	201.86	200.39	199.6	202.56	205.17	202.2	205.22	199.54	201.92	203.77	206.32	205.61	203.45	202.3	200.74	205.3	205.46	199.92	203.39	202.33	200.45	202.03	203.24	203.11	205.06	202.27	203.54	207.28
199.26	195.03	197.33	200.02	196.52	199.23	200.5	202.73	194.87	193.99	200.67	199.61	198.86	202.97	204.71	197.54	198.31	199.14	199	203.06	200.65	199.8	198.36	205.4	200.91	202.17	197.56	199.97	199.67	199.28	198.06	200.29	194.44	197.6	202.63	201.38	198.03	197.48	200.85	199.03	195.65	199.93	194.24	202.82	202.72	196.94	202.71	195.83	197.56	195.66
209.89	215.1	215.97	209.89	213.37	215.99	215.57	214.21	213.3	212.98	217.71	212.7	213.42	213.07	210.39	217.28	212.79	216.27	214.8	215.55	216.78	213.42	215.92	211.84	210.82	212.69	213.39	211.99	214.87	215.68	216.35	207.46	216.67	215.64	212.1	212.94	213.95	215.82	215.84	219.14	215.62	214.53	208.76	215.19	208.65	213.92	212.33	217.37	212.16	213.77
205.92	208.74	208.23	206.03	209	209.45	208.9	210.4	209.61	214.53	207.82	206.66	207.35	208.09	208.14	209.38	210.53	208.5	208.79	211.21	205.28	210.45	208.38	206.35	210.33	207.27	210.38	210.22	210.64	205.46	207.03	210.4	208.43	210.07	209.26	206.95	207.24	213.92	204.93	209.06	207.11	210.4	206.48	204.87	212.06	207.02	210	205.22	212.22	212.03
199.91	204.35	201.56	196.8	199.87	200.79	200.28	195.72	201.59	199.75	198.17	199.78	199.74	203	199.23	203.06	200.09	199.78	203.96	199.12	200.62	201.2	198.88	200.76	203.05	202.23	200.68	203.59	200.97	196.87	202.32	198.46	199.76	197.8	200.09	196.25	196.92	194.18	205.1	203.71	200.92	198.38	203.64	200.72	195.74	198.5	202.19	205.27	201.3	203.68
203.29	206.82	202.99	204.84	201.79	207.9	203.97	202.24	202.27	202.34	202.6	201.33	201.81	203.02	201.89	206.55	205.1	205.22	203.94	204.63	205.03	207.85	205.61	207.59	199.71	205.95	201.35	202.36	199.44	202.06	199.82	207.36	206.94	204.99	201.84	204.66	206.38	199.47	205.05	204.94	201.48	207.67	204.52	201.59	200.34	202.47	204.63	201.98	205.7	201.8
206.71	206.38	207.1	209.27	200.94	203.51	207.16	208.22	207.78	207.31	206.21	208.27	210.02	206.17	204.7	207.45	209.34	204.62	206.18	205.11	206.71	204.02	203.7	207.27	206.56	207.12	208.41	206.97	208.72	203.52	204.91	206.23	210.32	206.4	203.14	207.56	206.76	208.49	205.17	206.25	205.14	206.02	202.38	205.8	208.82	205.45	207.07	199.74	202.4	211.92
208.76	202.9	203.31	201.92	204.35	206.37	202.35	203.61	203.12	201.11	197.31	203.95	209.33	205.64	202.56	202.72	198.7	203.9	203.65	201.95	203.04	207.95	203.27	201.52	204.03	203.2	203.77	209.72	204.18	205.71	209.37	203.81	203.22	206.95	201.6	204.32	205.05	202.31	204.81	204.31	205.56	204.81	208.53	206.8	202.5	199.07	206.79	202.4	198.36	204.21
200.08	202.78	203.82	200.5	201.85	206.32	199.17	198.59	202.21	201.57	203.74	206.73	202.38	203.44	203.07	204.93	201.68	205.37	203.97	200.58	203.64	204.64	200.62	201.73	198.16	203.68	206	203.17	201.53	204.66	201.11	205.74	203.49	202.11	203.85	202.71	200.69	203.1	199.08	206.51	204.39	201.77	203.45	201.31	204.64	198.78	202.25	202.58	205.76	199.68
203.41	200.02	197.59	196.64	198.67	200.22	202.04	199.87	199.36	199.73	200.05	201.37	203.45	205.01	197.58	200.6	204.48	200.76	200.42	203.16	201.72	204.23	204.04	200.8	202.09	208.84	202.31	192.99	198.39	201.91	199.02	201.07	198.25	199.06	199.45	201.67	197.69	199.98	199.9	204.13	200.81	199.85	198.25	201.62	203.14	201.64	197.01	204.93	207.39	201.05
211.75	209.86	212.58	211.49	220.03	213.59	213.63	212.53	211.41	214.39	212.3	205.36	216.8	213.92	210.47	215.46	211.94	208.86	214.44	209.86	211.53	215.38	211.1	210.4	207.3	211.6	213.51	211.58	215	216.38	214.86	213.49	210.84	215.25	212.69	214.38	215.79	210.48	215.86	218.6	211.21	210.72	215.2	214.42	211.76	209.72	212.12	216.53	206.55	214.99
208.48	208.46	207.86	206.87	208.72	208.61	209.66	209.02	204.36	207.27	209.25	209.89	207.79	207.18	209.33	207.47	210.77	207.9	211.52	203.73	209.4	209.25	203.13	212.82	209.03	210.98	209.69	212.55	212.16	207.05	207.67	210.79	209.14	207.57	206.32	210.63	206.14	206.1	213.58	210.08	207.69	211.49	204.74	210.43	204.96	208.62	210.73	208.91	211.67	208.96
194.91	190.99	195.73	193.85	192.25	192.29	192.33	192.03	192.09	199.06	196.04	190.01	193.75	197.16	198.33	195.72	195.41	192.49	199.1	194.46	192.52	194.71	193.75	193.15	194.55	193.16	191.77	192.46	191.23	195.86	192.82	192.91	194.2	195.53	194.41	191.48	193.9	193.35	197.57	193.39	192.35	194.39	195.61	193.67	195.42	195.75	194.24	197.75	192.99	193.96
201.06	203.17	210.14	206.23	209.43	203.97	208.76	205.44	205.09	208.73	212.31	206.08	207.31	207.55	208.02	206.06	205.72	211.21	204.83	210.91	204.36	207.84	209.2	212.22	203.34	205.8	204.88	210.12	207.17	213.33	209.05	207.41	208.56	208.78	204.77	206.54	209.55	211.11	210.76	208.94	211.78	211.6	208.95	211.25	211.88	204.75	209.75	205.77	205.61	209.36
198.85	199.78	199.81	198.08	198.54	195.87	195.63	195.89	200.51	200.59	197.86	194.45	200.73	199.36	197.6	200.2	199.49	197.48	200.3	201.27	200.39	200.31	200.75	201.18	197.98	199.31	205.85	197.44	197.69	201.08	200.97	203.79	194.83	199.8	200.82	199.16	202.42	197.29	198.91	199.01	202.85	197.54	197.31	204.38	201.72	204.17	198.03	199.17	201.04	198.35
201.09	200.62	199.67	204.18	208.44	200.68	205.09	202.28	200.89	198.46	198.94	205.01	204.07	204.69	197.12	198.75	201.53	202.1	202.56	199.92	205.53	203.28	203.02	202.72	201.86	200.01	207.3	204.02	204.09	201.89	207.36	200.29	198.7	204.41	201.73	201.99	197.17	199.54	200.44	201.19	204.46	205.82	202.16	202.75	201.49	202.44	203.28	207.97	205.83	203.79
213.12	205.32	206.41	207.14	206.9	209.73	208.09	209.92	209.7	211.41	206.45	209.89	206.27	211.13	205.7	209.74	207.54	207.67	206.19	212.26	205.49	212.05	208.03	207.33	209.29	213.93	212.57	207.71	209.75	207.62	208.07	208.56	208.42	211.37	202.95	210.8	210.93	206.59	206.44	205.76	210.99	207.15	207.23	207.48	211.96	209.96	208.76	209.45	207.21	207.74
205.56	201.98	198.41	207.51	206.61	204.09	201.99	201.1	200.83	205.3	207.01	202.79	206.42	203.08	204.92	211.75	200.65	206.62	199.09	201.54	199.84	203.83	205.51	200.28	204.55	201.14	200.77	203.12	203.1	205.75	203.49	204.8	206.62	201.27	201.52	201.6	206.25	200.34	207.39	205.24	206.1	202.79	205.44	204.99	201.19	204.53	200.2	205.67	206.77	202.96
200.59	199.58	199.37	193.27	202.34	202.27	202.74	201.42	200.93	202.5	201.26	201.36	199.2	199.88	203.2	198.27	198.69	201.96	197.91	193.19	201.88	205.15	199.35	202.56	201.1	198.53	200.33	201.62	196.36	199.58	203.34	201.63	199.63	202.98	200.51	197.23	201.17	200.68	201.88	201.63	204	197.92	203.43	203.31	195.56	201.33	198.65	198.66	199.96	204.84
204.93	204.81	204.5	210.55	211.79	209.74	207.71	206.93	207.97	206.58	206.82	210.51	210.29	209.93	211.75	207.62	206.77	207.35	203.83	206.76	207.59	208.51	209.49	210.69	204.32	208.11	210.09	211.79	207.82	203.96	212.91	207.25	210.5	208.13	206.17	203.24	208.04	208.68	204.71	208.4	204.17	210.3	207.93	211.47	207.9	207.03	207.76	210.46	211.52	209.32
198.05	200.7	201.97	200.19	200.13	203.66	200.23	200.15	198.65	198.28	203.7	199.92	199.77	205.48	195.29	201.18	196.75	204.02	200.79	203.94	199.11	203.2	198.26	200.68	199.08	198.71	202.28	201.51	202.93	201.45	199.09	201.35	202.82	200.35	200.43	198.81	194.98	203.38	196.58	199.13	201.2	200.86	196.92	198.72	203.23	197.25	198.95	195.66	203.71	201.93
206.69	209.11	209.33	206.09	209.23	205.8	213.47	208.08	206.24	210.16	211.41	214.37	208.66	212.71	207.23	209.23	206.57	209.88	207.51	208.94	205.27	209.1	208.97	206.38	209.79	212.73	205.1	213.11	207.31	210.89	207.54	207.05	213.73	208.55	210.91	207.84	208.59	208.42	209.59	207.07	210.09	205.98	209.48	209.29	211.37	206.24	206.63	213.41	211.84	206.95
207.8	205.52	213.54	209.03	203.96	202.86	206.94	209.84	205.65	212.03	207.81	208.6	206.53	205.18	209.86	208.62	212.7	207.77	209.34	206.3	205.29	210.36	208.22	207.42	206.65	209.24	213.16	211.98	209.18	209.52	213.5	211.04	207.38	209.39	214.04	208.52	208.57	209.91	205.65	209.08	209.86	206.72	206.4	205.26	206.46	210.3	212.01	211.37	205.51	204.01
204.39	202.5	204	202.87	207.91	206.92	203.44	204.41	203.1	201.75	204.48	207.73	201.07	205.9	202.56	204.1	208.15	204.53	206.53	204.39	206.27	199.53	204.47	205.46	200.2	200	209.18	203.3	205.55	201.66	202.56	207.07	203.34	204.2	207.32	205.2	204.15	204.87	208.29	210.64	199.77	204.59	204.01	202.66	200.51	200.19	205.96	206.24	203.2	210.9
204.01	203.61	204.77	204.15	201.91	207.45	207.23	199.02	204.79	202.49	209.91	204.32	204.22	202.17	203.77	199.84	203.84	209.15	199.23	205.52	205.51	209.71	202.96	203.81	204.63	212.12	208.59	205.96	207.49	208.52	204.04	205.37	209.04	203.47	203.3	205.62	208.96	209.32	208.11	202.32	204.12	207.06	205.36	205.23	205.25	204.36	203.63	204.62	207.25	207.53
203.2	208.16	209.38	209.87	211.3	209.02	210.65	210.62	206.74	209.25	211.89	203.87	208.94	211.08	207.34	209.27	209.78	205.77	204.72	205.46	208.97	210.64	209.15	208.36	205.46	208.56	211.28	207.9	212.1	205.47	211.36	209.38	207.5	209.46	207.47	206.7	207.55	208	207.51	212.18	209.66	209.55	209.59	207.28	209.44	207.31	205.19	211.68	204.9	209.51
198.9	204.41	202.38	203.88	198.82	203.62	207.1	206.21	202.03	203.98	199.38	200.97	200.55	203.17	208.52	202.35	206.1	204.13	207.87	208.01	203.77	208.58	201.11	200.99	199.53	205.04	201.76	201.38	201.82	205.07	206.84	204.73	202.57	207.36	202.5	201.52	204.68	204.03	206.66	202.96	209.18	206.51	209.78	205.68	205.21	203.41	203.8	204.25	203.92	202.25
208.3	201.48	200.74	202.17	205.44	198.05	203.66	204.52	204.31	203.35	202.82	202.93	203.26	196.6	202.51	204.24	205.95	205.65	204.09	200.5	201.91	201.44	209.27	205.19	202.48	201.76	202.15	203.22	208.35	202.55	205.51	201.99	203.6	207.58	203.96	206.37	202.36	201.13	206.86	204.25	205.35	203.73	204.54	202.1	204.91	202.02	201.44	203.29	203.17	200.74
202.75	202.71	205.46	202.06	204.94	199.6	203.29	203.37	203.2	202.99	205.73	202.36	203.42	200.57	204.83	204.28	209.12	199.27	204.72	204.01	205.69	204.06	204	203.97	205.42	200.58	203.49	203.54	203.77	201.1	198.84	203.77	205.46	201.68	202.97	202.38	202.22	199.68	202.83	203.62	202.58	205.22	199.93	199.49	202.47	203.3	203.6	209.59	204.92	204.9
200.78	198.24	201.74	205.44	203.43	202.05	201.16	200.59	202.72	199.44	202.5	202.95	198.22	200.04	203	200.64	200.59	198.55	205.12	198.54	201.39	199.84	198.46	199.6	200	200.71	203.48	195.86	202.52	202.53	200.1	203.83	201.74	198.33	204.02	198.2	205.02	200.91	202.02	203.85	201.26	202.06	204.88	198.11	196.19	200.99	199.27	202.03	205.62	202.12
211.77	212.52	216.34	214.7	213.63	215.59	215.27	217.93	213.7	218.86	210.54	217.24	210.57	218.5	215.96	210.56	210.61	216.23	211.89	212.39	214.19	214.48	208.84	220.6	212.96	215	215.41	211.56	207.68	217.24	210.01	216.35	214.93	213.04	214.9	213.74	216.68	208.73	213.27	211.16	215.77	214.83	214.47	211.94	212.46	214.47	213.93	211.09	213.33	216.08
209.27	207.37	204.97	209.92	207.03	202.95	205.39	207.45	205.99	211.16	207.35	204.94	208.37	210.31	210.5	208.36	213.1	204.14	206.48	207.76	206.89	207.16	207.52	207.77	206.41	212.99	208.03	210.1	206.61	205.09	205.12	213.63	206.7	205.05	205.79	206	211.19	209.2	204.74	206.08	212.48	210.01	207.04	209.22	207.16	207.84	207.12	211.38	208.58	209
197.95	205.17	200.44	199.73	201.86	196.49	198.37	201.82	198.47	201.78	202.61	198.78	200.39	199.42	200.29	200.76	202.29	204.18	194.95	198.09	194.47	200.24	195.61	201.02	194.26	202.25	200.18	201.92	201.28	199.3	196.97	200.87	199.46	199.23	196.52	197.48	202.18	201.81	201.02	195.95	201.93	198.5	200.53	198.24	198.09	196.92	202.6	197.27	200.68	200.48
217.84	220.31	218.26	211.54	215.65	218.47	215.07	215.58	219.77	223.11	218.96	215.96	218.77	220.56	218.05	211.93	213.12	214.92	218.6	222.92	220.76	215.61	219.03	219.4	215.21	217.78	217.18	217.02	221.11	215.26	213.94	215.89	217.09	216.51	216.91	217.56	218.71	218.38	216.72	218.48	219.1	220.92	220.51	217.79	216.11	214.35	212.71	220.1	217.97	217.26
199.43	201.04	200.05	198.03	199.79	197.62	199.74	196.53	201.57	200.61	199.65	197.61	196.14	198.59	204.01	197.72	197.83	199.96	201.5	195.55	196.87	200.62	199.7	197.82	199.51	197.5	198.79	204.81	196.39	199.38	196.54	197.89	195.41	201.49	198.62	200.94	200.67	197.59	200.91	200.45	197.65	203.29	198.06	204.08	200.45	199.02	199.85	197.43	200.03	200.09
199.34	203.81	199.11	198.27	201.14	197.89	195.32	203.44	200.48	198.54	196.96	200.39	201.17	196.7	199.56	197.24	197.01	201.09	194.9	196.93	196.61	196.87	202.49	197.42	201.18	198.08	201.9	200.47	200.1	198.42	198.41	198.03	202.05	197.78	203.13	196.45	200.49	205.72	205.08	204.77	194.79	195.51	193.95	200.69	200.32	198.93	204	196.52	194.67	198.64
215.89	213.35	220.27	211.94	210.9	214.04	211.88	213.08	207.66	213.23	215.12	209.08	211.71	213.68	215.92	213.18	211.79	214.9	213.87	211.13	217.91	213.33	213.67	208.55	209.91	212.97	215.11	212.16	208.73	210.27	211.08	209.11	215.57	212.28	210.47	210.23	210.35	214.56	209.78	209.39	214.15	210.65	212.67	213.15	214.03	217.18	213.57	211.75	210.8	214.91
211.77	210.72	210.7	212.85	211.69	211.23	213.74	216.4	212.78	209.73	213.75	205.51	210.56	212.26	205.75	208.61	209.46	208.42	216.28	208.88	208.45	208.26	215.91	207.77	211.91	211.87	214.44	208.69	209.67	210.93	212.94	213.45	211.07	212.7	211.8	209.17	208.82	212.29	211.27	212.98	218.02	213.24	210.39	210.31	214.52	209.59	212.94	209.51	215.37	210.64
204.37	200.2	202.1	204.75	202.76	201.57	202.21	203.32	200.55	195.27	198.28	203.93	204.64	200.65	203.52	203.06	202.3	205.17	205	206.44	202.4	206.01	203.39	198.31	207.49	205.13	207.18	203.06	206.94	200.3	201.61	199.51	205.74	205.74	197.55	202.28	205.62	200.05	202.07	200.01	201.55	202.86	203.34	203.83	200.31	200.76	204.86	205.5	205.46	205.46
203.79	203.75	194.81	198.24	195.42	197.43	198.94	198.51	195.45	196.46	201.38	197.6	194.27	198.98	197.6	195.28	202.15	199.17	196.24	196.28	197.37	197.89	196.17	198.43	200.56	202.09	200.62	203.15	201.94	199.45	197.97	202.08	198.12	196.68	197.28	196.72	199.27	197.43	201.47	201.43	194.98	194.89	196.32	199.13	199.46	200.89	200.27	199.42	200.26	200.18
203.61	201.83	205.74	201.61	205.01	205.27	202.66	204.73	203.38	208.54	201.26	203.35	201.93	205.37	204.71	203.14	205.24	202.02	209.83	202.72	200.1	201.74	203.28	201.79	200.44	200.58	202.2	205.2	202.87	205.51	202.81	204.65	204.59	204.05	203.53	206.34	199.53	205.23	202.84	201	205.1	201.85	198.01	200.7	205.92	209.89	202.59	210.35	199.14	205.45
203.82	205.93	204.37	199.86	200.68	204.38	196.95	201.63	200.33	207.85	199.38	203.09	201.23	203.55	205.93	203.74	200.05	206.15	203.27	204.12	203.66	198.93	204.68	203.34	200.84	200.17	206.1	203.99	202.49	202.69	204.91	206.45	202.98	205.18	203.27	201.06	201.64	201.69	203.47	203.96	204.88	201.26	201.92	200.26	202.15	206.73	203.49	203.44	201.43	204.59
210.99	209.17	205.14	209.61	209.42	212.11	209.01	209.52	204.82	207	205.43	208.18	202.89	211.03	206.23	207.32	210.65	209.77	209.4	209.95	209.93	204.51	209.61	209.26	212.22	206.35	207.43	209.47	206.35	207.36	207.18	212.18	208.76	207.4	212.47	207.47	205.14	209.32	211.2	208.53	206.31	209.8	209.24	206.23	210.88	206.39	208.19	204.76	205.35	209.91
204.44	203.28	206.19	200.92	205.61	205.98	200.63	207.59	204.28	206.21	205.99	202.06	208.1	207.31	204.29	203.1	205.35	202.4	206.99	202.41	207.28	207.44	208.3	202.25	201.31	205.96	201.42	205.38	205.65	204.73	204.53	203.97	207.46	203.61	202.99	203.98	205.88	205.85	206.93	203.78	204.6	206.22	207.8	206.38	202.07	206.01	211.02	204.44	204.98	203.76
204.74	205.11	208.18	198.8	205.3	202.78	201.71	200.49	204.26	200.73	199.76	203.66	202.64	197.36	202.52	204.79	203.37	205.78	205.59	200.15	200.51	204.52	202.11	204.69	199.76	201.87	198.91	205.76	199.95	209.88	207.96	202.98	204.74	202.12	205.49	206.13	199.57	200.48	202.95	206.63	205.7	206.75	201.69	203.03	204.7	205.41	209.94	200.31	203.65	202.45
200.82	202.36	204.23	200.8	199.1	199.1	200.46	203.4	204.14	196.01	201.46	202.08	202.91	197.37	199.89	201.65	201.44	201.42	201.04	201.9	202.15	203.63	200.1	201.18	202.23	200.84	198.27	206.07	201.77	199.37	202.72	202.83	204.36	202.31	203.25	201.85	200.79	200.68	194.99	204.43	195.1	197.04	199.52	197.96	201.01	196.66	202.13	200.4	203.62	203.94
211.36	214.13	214.21	213.32	212.18	211.17	208.36	213.62	215.27	216.35	213.01	209.67	217.41	217.54	210.79	219.23	212.28	209.29	214.14	214.99	212.18	212.25	217.16	217.43	216.78	211.5	214.4	213.27	209.75	208.06	215.69	210.04	210.93	214.05	209.56	212.72	215.18	211.37	215.9	216.99	211.42	216.83	216.78	211.7	216.16	213.8	214.25	213.36	212.29	216.46
215.1	210.92	208.38	212.37	209.88	207.59	207.19	212.2	211.46	205.58	206.52	209.06	208.69	206.54	211.29	209.54	205.93	209.6	207.97	210.36	212.97	206.96	212.71	208.48	208.97	205.69	208.75	213.55	203.49	208	208.87	207.24	210.66	206.84	209.2	205.54	210.19	210.91	207.7	211.7	203.98	210.39	210.02	211.46	211.76	205.93	208.32	215.13	210.97	209.33
206.38	200.4	202.33	201.95	202.85	205.81	200.92	203.39	201.08	199.12	201.86	201.29	209.65	199.82	202.91	205.6	204.15	203.95	201.67	203.78	199.95	202.73	201.79	202.28	209.71	199.26	203.47	205.89	205.29	206.33	202.12	205.49	203.69	205.99	202.1	197.71	204.15	202.08	205.59	206.23	198.1	208.33	203.82	204.02	203.57	207.38	203.95	210.87	204.05	202.54
198.11	193.37	197.52	200.7	198.7	192.05	201.95	194.92	194.89	197.02	192.75	196.47	194.87	199.18	196.2	199.58	197.95	198.81	192.98	201.25	201.22	196.92	199.59	192.78	196.75	196.18	194.65	195.85	194.59	195.69	198.99	196.57	199.93	199.44	201.3	200.5	199.89	198.44	197.88	199.98	195.46	203.22	198.54	195.63	202.17	199.57	199.45	197.14	197.5	198.7
200.1	202.69	203.49	203.72	204.77	207.55	207.92	205.83	207.03	206.99	205.12	202.6	199.72	207.6	200.4	201.76	207.96	203.11	201.05	204.27	203.43	205.61	204.9	202.45	203.23	204.86	200.77	201.46	203.6	202.79	203.45	200.15	203.03	199	205.19	205.72	201.8	203.21	209.72	206.53	206.13	198.58	197.76	202.9	203.91	199.09	202.47	203.59	201.4	199.43
208.49	210.69	206.77	211.89	209.89	205.38	203.56	207.79	204.56	207.54	206.91	205.71	205.6	203.51	210.14	202.83	213.73	208.12	209.94	207.89	210.75	206.02	211.17	208.15	209	209.38	208.52	209.75	208.5	214.26	209.9	209.77	208.62	206.72	210.24	207.78	207.42	205.28	210.53	206.54	210.25	212.18	205.8	207.67	209.54	210.01	204.82	206.56	207.82	210.01
204.51	205.09	198.14	205.94	203.45	195.89	199.89	199.67	202.1	203.69	204.92	200.29	197.71	200.86	201.31	201.58	204.5	201.94	200.66	210.13	203.68	204.47	204.98	200.62	203.25	204.32	208.37	202.95	200.02	200.59	199.66	202.29	204.87	204.93	200.33	204.68	204.25	199.76	199.22	199.35	201.9	202.47	202.86	201.15	200.67	202.48	201.12	201.51	201.87	202.41
213.15	210.11	213.73	208.54	207.69	208.9	211.71	209.17	208.92	209.08	208.48	204.91	207.43	207.61	208.76	208.76	208.97	209.55	208.19	207.53	207.27	209.72	206.18	209.76	208.83	214.67	207.67	208.94	212.81	207.85	211.09	212.07	211.9	212.12	208.09	213.62	206.46	208.86	210.01	209.74	206.65	212.79	208.28	212.56	210.02	207.73	209.51	210.57	207.3	212.13
209.41	206.43	207.52	209.97	212.31	206.15	207.65	209.82	206.13	208.09	209.46	209.64	208.69	205.9	205.34	207.92	207.06	207.65	205.55	204.67	209.27	209.84	205.31	210.45	207.93	205.62	211.15	209.45	211.23	208.98	208.01	204.76	208.06	210.33	208.07	210	211.92	208.42	207.14	207.58	207.62	209.64	206.85	212.83	208.66	210.55	205.84	208.12	209.19	209.22
202.38	198.42	201.23	201.38	201.63	196.09	199.43	203.12	204.5	199.63	203.33	198.49	202.11	200.42	203.71	200.39	197.35	200.93	199.36	198.58	201.7	203.5	203.87	196.58	197.67	200.16	205.12	206.87	200.24	197.25	195.76	200.82	195.39	196.18	206.74	200.85	200.76	198.44	201.63	199.12	199.73	199.9	200.81	200.29	204.45	199.49	198.86	203.05	200.09	196.49
209.63	216.21	211.13	209.04	213.37	217.48	208.97	212.84	210.77	213.41	216.74	210.3	211.82	209.87	215.18	217.51	211.45	210.63	211.03	216.89	210.98	210.8	214.65	208.05	210.96	212.48	210.38	212.17	214.39	210.09	213.34	212.96	213.81	211.17	213.36	212.8	210.64	209.66	213.86	213.62	213.1	210.37	213.38	211.54	213.14	214.44	210.09	211.66	214.27	211.36
219.02	216.13	220.55	212.62	220.63	215.93	220.92	220.04	211.47	216.62	218.16	216.53	216.08	217.36	218.45	218.97	218.34	216.93	217.83	220.35	218.02	217.88	218.6	214.24	216.81	219.86	213.68	214.71	214.83	217.06	213.38	215.11	218.98	214.88	219.33	214.8	216.72	217.88	214.96	218.88	218.49	216.92	215.66	219.55	218.28	212.35	222.87	219.43	219.16	216.85
209.49	209.74	213.88	215.31	212.97	212.27	208.31	213.56	207.53	210.73	212.56	216.63	210.66	212.14	210.07	210.44	211.11	210.25	215.56	206.38	214.8	208.07	211.55	209.13	209.61	213.63	214.27	210.6	212.69	212.19	212.69	212.83	216.85	210.94	207.47	211.61	212.16	214.09	214.33	214.05	211.41	212.48	213.7	214.15	210.76	212.51	212.38	213.38	209.77	216.62
214.5	209.76	213.67	213.97	210.41	208.92	213.79	210.16	209.76	210.92	208.44	211.32	211.06	214.84	211.55	213.36	214.12	212.68	209.54	208.92	213.07	212.39	212.73	212.77	212.75	213.28	209.94	208.88	215.38	213.93	213.67	208.41	213.78	212.24	209.4	205.01	215.87	210.88	210.8	210.23	207.14	211.01	209.89	210.92	212.15	215.11	213.86	212.53	209.86	212.21
203	199.32	200.55	203.9	200.49	196.21	198.05	197.5	198.04	203.75	204.6	200.1	199.2	197.03	203.27	199.44	199.02	199.09	203.7	199.91	202.01	203.64	196.27	198.74	201.49	200.63	203.05	198.55	197.84	200.72	198.63	199.43	199.61	200.3	198.54	201.01	201.61	203.1	196.65	201.57	199.9	199.54	197.66	199.75	197.19	198.59	197.41	195.72	201.84	197
202.5	203.73	205.27	204.36	199.88	205.01	203.72	199.82	203.3	200.51	204.82	206.09	207.14	204.05	201.59	202.63	198.93	211.51	204.64	205.53	204.66	202.33	201.03	205.68	202.33	205.72	202.57	203.68	201.28	208.24	201.19	204.64	206.19	203.22	202.73	206.03	203.98	205.64	199.06	202.24	201.14	200.35	201.79	196.83	206.48	204.77	206.18	203.36	201.53	203.37
212.28	210.95	211.12	209.84	212.85	210.9	211.29	206.33	210.74	212.45	208.89	205.85	208.64	210.64	208.78	209	206.51	204.9	209.23	205.22	208.84	207.04	212.18	204.84	210.67	209.93	210.67	210.01	213.02	211.04	207.52	208.46	205.98	206.8	207.15	207.91	215.01	210.07	207.66	209.86	207.93	211.48	209.96	207.64	205.69	204.1	206.05	210.05	208.04	207.06
213.13	211.52	211.92	206.68	205.74	207.72	211.39	210.91	207.89	207.56	211.83	206.08	206.27	212.33	209.23	207.13	209.8	207.64	210.06	206.89	210.81	207.7	207.04	209.27	206.97	209.99	211.86	208.21	207.49	212.35	207.79	214.58	208.3	208.48	207.29	210.73	212.79	209.46	213.99	210.46	212.3	205.88	207.65	208.34	210.72	211.78	211.74	205.19	210.53	211.97
196.12	195.13	197.27	190.43	195.77	194.23	193.95	195.97	195.1	191.07	198.54	192.81	198.13	194.8	196.7	195.25	194.42	193.06	196.82	195.27	194.09	194.3	196.71	197.83	197.7	193.7	195.07	191.04	192.7	195.34	195.27	195.47	200.39	198.37	197.85	192.93	189.5	194.73	196.63	198.1	197.81	195.96	195.68	196.87	198.21	194.51	195.13	193.82	194.13	196.49
208.05	208.74	210.33	206.68	203.89	211.29	206.39	210.85	205.15	207.59	205.83	208.07	208.68	206.31	203.75	206.6	204.81	208.45	206.38	208.67	209.72	202.95	205.27	203.92	208.69	208.16	206.05	207.12	200.44	203.89	204.42	208.23	206.68	206.72	201.44	207.22	208.89	209.61	205.88	201.08	209.74	206.08	208.27	207.76	204.91	205.56	206.68	208.28	208.03	202.62
209.64	210.34	207.27	203.89	208.41	209.96	208.91	208.42	205.72	204.63	209.57	205.77	209.42	206.18	210.62	205.91	212.9	208.19	212.39	213.13	212.4	209.63	209.93	211	210.53	208.58	210.94	206.62	209.11	206.56	207.94	209.11	208.72	205.96	207.92	207.94	209.09	208.81	207.76	210.66	211.45	207.34	206.13	209.64	209.49	208.74	204.89	206.49	207.09	209.11
197.35	203.79	200.62	201.63	199.59	199.98	204.1	197.6	203.26	205.13	200.21	198.8	197.29	195.04	202	195.46	200.68	200.23	202.07	202.29	197.52	197.21	202.29	198.84	200.57	198.74	197.48	199.77	202.07	200.43	200.09	205.15	203.13	196.93	198.7	198.42	198.05	203.54	195.91	198.64	203.66	201.46	198.12	200.74	200.62	198.63	197.36	201.78	201.63	199.54
213.72	219.2	216.02	216.25	217.84	213.95	218.2	216.33	216.9	221.04	215.63	223.13	217.06	219.09	211.31	213.8	218.36	216.03	215.38	215.38	218.12	216.97	222.3	219.17	216.09	219.91	215.55	215.84	212.75	219.4	216.59	218.62	224.25	213.55	219.75	217.08	218.44	216.81	217.63	212.98	216.9	212.65	214.34	217.89	215.1	217.73	217.81	214.1	214.58	216.47
207.18	211.57	205.64	205.56	208.93	206.92	209.58	210.57	208.39	206.55	206.9	208.22	206.04	207.76	208.43	207.12	210.62	208.92	206.25	206.31	212.17	204.35	209.71	206.45	211.26	208.7	205.11	208.41	209.42	206.05	207.57	202.52	208.55	208	204.6	209.67	204.17	207.25	208.3	210.06	205.99	212.54	208.71	208.22	207.02	209.57	207.23	208.02	214.96	204.22
208.46	209.68	205.16	207.98	204.42	209.51	210.67	211.69	213.71	202.45	206.88	210.19	206.62	209.39	207.45	209.36	206.77	208.92	211.65	214.84	211.51	204.7	208.18	206.4	209.13	208.07	206.9	207.02	207.88	206.64	210.14	207.3	204.58	209.78	210.81	209.93	205.72	206.99	213.58	207.61	212.4	204.24	212.43	207.88	206.99	208.34	210.41	208.53	210.89	205.91
211.76	214.88	209.73	207.93	213.37	208.16	214.78	204.66	210.97	209.97	209.65	212.74	207.48	210.97	213.27	214.2	212.56	207.79	215.77	210	215.05	211.52	208.94	212.4	214.3	212.15	208.56	209.81	214.66	211.07	214.16	214.67	208.29	215.1	212.02	215.58	212.47	209.08	209.42	210.7	213.07	212.85	214.77	211.44	213.92	212.24	213.72	209.47	213.39	207.62
212.42	204.03	199.79	210.28	213.58	208.64	211.25	205.91	205.83	211.51	212.56	212.73	205.41	209.85	206.05	209.69	204.63	207.83	210.12	209.02	208.75	210.08	210.34	207.12	209.48	204.85	208.61	208.05	205.06	209.02	207.96	207.79	204.12	203.36	212.07	208.25	211.65	206.26	210.82	210.54	208.72	208.04	211.2	210.1	206.05	204.62	204.44	205.23	209.37	207.74
208.96	211.37	211.37	208.47	212.33	210.99	209.82	212.47	213.27	211.42	210.82	214.53	213.27	211.45	211.14	214.69	210.36	211.54	205.99	215.59	213.12	212.91	211.41	211.45	209.56	209.28	209.33	210.78	213.1	207.61	213.75	211.77	213.74	216.8	213.78	210.56	210.32	212.72	212.06	210.93	209.64	211.96	208.69	213.22	211.74	210.46	213.48	213.23	211.7	210.82
198.31	199.3	199.04	195.85	199.35	197.18	194.96	195.52	195.05	194.62	199.72	198.46	198.42	202.88	196.45	200.5	196.13	199.12	201.09	195.46	195.69	202.37	198.64	197.28	197.22	200.98	193.65	199.76	200.92	198.63	195.3	193.3	203.07	200.53	198.52	194.52	196.2	198.37	196.9	196.88	193.69	200.07	198.04	198.52	198.04	200.17	197.99	191.8	200.85	195.63
206.52	211.92	208.65	210.2	209.91	208.44	207.01	207.3	205.85	211.66	215.82	209.34	207.45	205.5	207.87	205.31	214.88	212.63	208.25	210.09	208.32	209.11	210.73	206.16	207.21	205.71	209.54	208.05	210.26	206.9	207.37	202.95	203.98	204.4	210.04	208.01	211.72	205.68	208.5	208.49	211.08	205.82	214.82	210.32	209.96	205.02	208.15	214.1	205.77	209.07
210.85	203.72	211.54	210.27	208.98	212.57	201.53	205.8	211.46	207.51	209.61	205.97	206.66	208.8	208.14	209.8	209.76	205.82	212.71	202.45	210.02	205.71	209.88	204.47	209.64	210.14	206.6	206.95	204.77	206.24	204.93	207.57	209.87	208.48	206.47	207.21	209.64	208.21	208.1	205.91	212.82	206.13	208.55	207.54	207.88	208.73	206.19	208.9	209.95	206.27
206.54	205.87	203.05	198.33	206.23	209.7	202.01	201.89	202.55	208.75	205.15	208.12	213.54	209.38	205.82	211.6	208.82	206.08	212.45	203.12	205.39	209.58	209.75	209.27	207.14	204.61	201.15	208.56	207.41	205.36	203.56	209.97	207.26	205.7	202.79	207.59	206.07	202.01	204.75	204.6	208.97	210.52	207.19	207.3	205.79	208.13	207.49	206.72	209.79	203.62
209.69	209.74	207.8	204.16	209.33	210.95	210.25	208.67	205.64	203.41	207.52	202.28	206.3	203.96	210.18	210.7	210.52	210.11	210.41	205.48	206.25	203.67	212.74	210.2	209.15	203.97	207.98	205.85	209.27	208.85	208.24	208.28	207.88	208.09	205.8	206.48	207.26	207.68	202.09	208.41	206.45	207.32	206.13	202.97	210.83	207.76	207.87	202.52	207.34	208.11
215.39	213.96	218.98	211.76	213.49	211.34	215.52	216.52	212.76	212.86	209.6	210.03	212.58	211.55	210.96	210.01	213.78	214.56	209.55	211.64	209.75	218.81	208.16	207.27	212.01	210.98	212.42	210.52	215.03	213.1	214.43	210.75	213.18	215.21	208.37	210.21	213.53	211.65	215.9	213.89	211.38	211.23	211.5	214.62	216.03	214.21	214.54	208.85	211.08	207.94
216.66	221.76	214.31	215.8	219.39	214.44	216.97	215.8	212.89	217.36	219.05	217.84	213.5	222.28	218.34	220.65	215.77	214.94	220.75	216.03	216.97	217.39	215.9	217.54	217.62	213.03	215.8	215.38	217.12	221.65	220.69	214.44	218.21	215.4	214.85	221.59	216.8	211.78	222.33	216.51	218.59	217.88	217.97	216.26	218.65	217.57	220.37	217.14	216.26	217.41
199.97	206.01	206.09	203.98	197.96	205.02	209.65	200.61	203.92	199.07	205.9	203.57	207.56	202.09	206.1	205.88	207.29	203.11	205.39	202.01	201.85	201.01	200.58	203.38	202.42	205.38	203.89	206.43	201.9	203.62	200.64	201.22	204.33	205.98	203.92	198.79	205.01	203.34	204.25	199.3	204.72	206.45	200.08	202.81	203.47	200.41	203.15	206.81	208.69	206.52
201.9	208.19	206.21	212.89	204.19	207.15	201.02	206.22	207.01	202.36	209.73	208.22	208.4	208.86	205.39	208.69	202.59	203.27	207.49	203.07	205.87	206.01	209.63	211.06	204.97	206.97	207.95	204.97	206.28	207	205.11	207.21	208.25	207.6	207.24	201.95	200.46	205.9	206.8	203.06	205.85	201.78	201.05	207.62	204.38	207.36	208.39	207.24	202.96	207.55
216.63	219.81	219.98	219.28	221.37	217.17	222.22	215.72	219.81	219.03	215.36	218.1	220.16	218.56	217.64	219.03	214.94	218.22	217.46	219.62	220.28	218.65	218.75	216	222.36	217.4	219.43	217.03	219.71	219.89	219.23	221.64	221.69	217.9	220.9	217.99	216.11	221.79	215.63	219.28	221.14	216.73	214.28	218.28	214.39	218.54	211.45	218.6	214.47	220.09
200.18	200.02	200.93	200.75	199.8	196.37	206.53	202.88	201.23	208.18	203.39	205.73	203.65	204.62	201.37	200.27	204.02	196.83	203.09	205.87	202.29	203.9	203.78	202.26	204.55	204.47	205.46	201.94	199.3	203.22	204.13	201.94	203.51	204.34	202.97	205.83	201.47	206.53	203.52	198.45	198.35	207.56	200.91	201.06	205.14	203.76	202.11	199.83	201.95	203.33
202.81	201.23	200.06	203.22	207.63	202.49	200.69	203.92	200.71	204.75	203.77	202.58	201.18	203.02	204.97	204.46	203.95	202.85	203.75	201.34	206.51	204.65	204.31	202.31	202.3	199.73	205.43	208.22	204	201.94	200.75	203.13	203.75	198.71	200.51	205.02	199.45	200.22	204.39	201.64	202.89	205.32	204.51	200.3	201.42	205.09	201.7	201.95	205.83	202.03
209.95	209.67	208.74	207.03	207.98	209.44	211.46	209.78	206.91	210.15	209.49	207.97	215.75	209.76	210.99	203.57	211.06	212.23	208.99	206.4	209.94	213.52	212.31	205.09	207.28	210.96	210.03	207.99	206.99	204.96	206.76	207.7	208.45	215.21	208.4	205.33	205.09	211.68	211.17	207.54	210	205.91	212.11	212.65	209.28	211.34	209.86	210.77	210.74	208.71
206.63	207.89	211.04	207.44	211.1	206.94	207.67	209.33	208.62	206.64	205.47	206.4	210.14	205.78	209.22	208.09	206.6	212.11	208.88	207.04	207.71	207.54	208.14	207.8	211.44	212.73	205.97	206.6	210.73	209.39	205	210.64	210.58	209.09	210.36	208.95	208.6	210.15	211.68	212.42	211.86	208.11	211.44	208.73	211.18	211.27	210.06	208.28	207.64	208.39
218.74	214.64	215.16	223.26	218.84	219.49	219.45	216.19	223.25	213.11	220.38	217.65	217.06	218.95	221.54	216.6	216.66	218.39	219.2	219.61	219.64	223.71	218.77	218.96	214.28	216.19	215.56	214.93	214.44	217.01	218.16	219.55	219.53	217.89	215.66	217.76	214.83	217.24	214.95	216.85	216.86	218.76	217.07	216.37	219.28	220.14	218.19	215.95	218.62	216.24
204.71	206.63	207.47	210	204.15	202.83	209.44	213.65	208.83	205.9	208.07	208.08	204.96	206.22	209.72	213.31	208.16	208.83	217.18	204.19	205.41	208.25	206.65	205.88	210.9	211.04	205.67	208.78	209.23	211.11	208.52	206.62	207.56	210.49	206.85	209.11	210.51	207.76	210.58	206.75	207.78	209.41	211.28	207.17	206.01	206.91	209.8	210.79	203.95	209.39
205.54	206.77	205.04	212.87	208.64	209.48	210.51	206.07	213.84	207.97	206.21	207.06	207.42	207.24	211	206.09	206.36	204.09	207.03	207.2	210.77	208	204.57	209.14	207.17	207.89	209.81	205.71	205.79	211.03	207.58	204.72	209.35	207.58	211.57	209.65	205.99	209.64	211.06	211.43	208.07	206.42	208.14	208.49	206.99	206.69	206.15	209.88	208.81	210.23
216.37	217.66	215.29	219.34	217.45	216.02	218.23	216.59	217.86	217.26	214.25	212.15	214.66	223.08	215.82	217.98	214.69	216.42	216.95	220.84	218.07	216.73	220.05	214.15	216.99	217.77	219.43	214.78	222.08	219.24	211.5	212.63	218.92	213.1	222.26	217.54	218.88	219.89	217.09	215.05	214.81	218.5	219.58	214.38	217.07	213.38	212.55	217.11	214.54	213.57
207.9	214.83	212.91	206.73	212.89	211.14	214.6	210.07	212.97	215.99	211.24	211.68	212.2	215.4	211.47	209.73	209.89	213.36	212.6	208.46	209.33	214.21	209.13	214.65	211.73	212.31	210.05	213.72	209.97	211.45	210.2	215.95	209.7	215.82	209.88	212.07	209.29	214.07	212.87	209.33	210.66	213.84	206.47	207.8	216.58	208.92	210	207.34	212.51	210.13
195.88	195.9	197.76	200.2	194.82	197.14	200.09	196.92	197.58	201.18	199.06	200.73	201.05	198.17	202.82	196.78	200.14	195.49	195.75	204.1	196.97	193.94	201.81	201.26	202.87	202.47	200.9	201.12	198.54	202.25	203.7	199.77	196.1	200.16	198.1	199.71	198.86	200.87	198.97	202.08	200.28	196.58	195.78	204	199.06	202.36	198.97	203.54	198.4	199.71
198.86	201.66	199.67	197.62	196.83	199.07	198.1	200.54	201.78	198.31	193.58	196.18	196.01	200.38	198.93	202.18	196.34	201.39	200.02	200.96	196.87	200.1	193.97	198.26	195.41	202.26	198.66	196.1	199.83	198.34	198.07	201.23	196.76	197.28	197.61	202.59	198.2	195.03	190.71	198.32	201.01	200.47	202.15	195.34	197.61	196.92	196.65	198.19	197.37	193.55
213.97	212.09	211.71	214.72	210.91	215.61	210.17	212.03	210.34	210.23	212.01	214.64	214.07	215.02	212.45	210.91	209.66	210.15	209.04	213.36	217.56	210.17	212.16	213.34	212.2	211.66	212.64	208.87	214.31	211.12	210.78	217.43	211.34	208.04	213.1	212.34	212.46	209.01	215.42	211.87	211.53	212.02	212.5	213.4	210.08	217.74	213.36	207.26	209.49	219.33
207.47	209.77	205.47	207.11	206.64	206.49	210.98	205.87	207.13	210.39	210.46	208.69	205.62	211.24	211.01	204.82	210.99	204.01	204.26	205.65	210.41	206.27	207.96	210.13	209.31	207.99	215.53	212.35	210.48	210.71	205.93	212	210.24	209.08	209.03	210.68	209.86	205.94	206.52	209.33	211.87	203.83	208.86	208.53	207.78	206.39	209.63	206.87	205.77	209.49
209.82	210.01	210.57	211.14	216.14	212.54	213.78	210.19	210.75	214.98	211.57	211.83	219.25	208.55	214.23	213.03	215.96	217.95	213.56	214.21	212.86	216.45	216.31	213.18	212.12	210.69	209.39	215.02	215.34	210.57	210.52	209.97	210.7	213.17	209.92	213.24	212.73	211.23	215.16	210.42	216.6	214.1	213.97	215.49	214.69	217.97	213.26	213.18	211.44	212.03
206.24	202.45	203.23	210.15	203.83	201.74	204.96	206.54	206.16	202.55	202.6	202.23	205.77	208.04	209.56	205.49	207.48	205.46	202.25	207.42	204.51	201.99	204.15	205.61	204.25	201.89	205.85	209.23	206.8	208.7	209.26	203.61	207.53	203.07	201.68	200.84	203.41	203.72	203.6	204.83	204.9	204.98	204.11	206.17	203.32	205.34	210.75	202.1	201.17	205.98
203.32	203.79	203.02	202.88	208.85	203.12	202.78	202.31	204.62	203.02	203.34	203	202.85	207.16	202.56	203.05	205.85	203.23	201.52	199.99	200.74	200.61	199.9	204.69	206.92	200.42	206.82	206.65	199.39	203.64	204.09	203.42	201.46	209.22	205.51	202.96	202.62	206.55	202.6	204.11	200.24	207.65	203.47	203.96	205.23	202.97	201.27	202.96	204.92	206.92
204.65	201.54	199.03	206.28	202.92	205.11	209.29	203.04	207.28	201.41	203.3	206.02	204.83	204.76	205.18	202.85	207.92	206.38	205.31	201.94	203.19	201.35	204.55	205.6	205.22	205.28	202.31	204.78	200.31	204.34	208.78	202.25	203.67	205.88	206	203.98	201.55	203.07	200.89	208.1	202.19	202.41	200.73	204.29	199.6	204.6	208.34	204.29	202.07	201.24
210.5	204.66	204.81	213.6	206.51	206.97	209.78	208.75	206.57	211.6	212.51	208.33	207.72	205.7	209.03	204.84	203.64	209.43	206.39	210.38	210.16	205.89	210.68	205.54	209.83	208.08	207.81	210.61	206.71	211.59	205.52	206.8	211.72	207.86	206.95	208.74	206.49	206.08	213.52	207.13	207.8	206.54	208.8	211.69	207.94	207.73	206.15	205.48	209.17	209.5
202.25	207.26	205.03	200.64	203.53	203.94	199.48	204.62	203.82	203.25	199.59	203.66	199.72	199.36	205.79	203.61	201.44	203.91	205.19	200.82	206.81	202.67	203.92	199.55	204.6	204.72	202.46	205.6	203.15	201.06	206.3	199.76	203.54	207.94	198.62	206.18	203.76	206.86	200.94	206.82	207.27	201.98	202.6	203.32	202.28	207.85	204.44	203.71	202.95	205.45
202.8	208.51	206.19	211.33	212.19	205.31	207.1	205.7	209.24	213.18	206.56	209.7	209.15	212.4	206.2	203.43	206.2	210.65	204.4	202.61	208.73	209.29	210.57	205.79	210.59	212.87	209.26	213.98	206.51	207.77	210.75	208.88	207.04	204.62	205.89	204.3	200.85	204.67	206.96	208.11	210.73	207.14	209	205.39	206.63	204.86	211.46	210.92	208.04	205.04
205.23	206.01	203.07	203.7	206.01	208.27	206.81	205.42	208.22	205.38	204.72	206.63	204.88	204.7	202.23	208.46	206.29	204.01	200.64	204.39	202.07	205.86	205.91	203.33	205.42	207.23	204.91	203.28	204.18	204.55	202.17	201.78	201.12	202.19	200.11	208.25	205.13	200.96	205.56	206.94	203.17	203.81	203.94	202.05	203.92	200.43	201.82	204.36	206.31	205.44
213.14	205.56	210.17	210.35	217.44	209.33	209.81	212.82	213.81	211.93	211.52	209.35	215.63	210.52	210.12	215.47	216.29	211.58	214.24	215.21	213.1	212.93	210.12	205.74	205.41	213.65	212.81	214.93	212.61	215.67	214.52	206.91	207.31	213.64	210.96	213.1	215.81	202.95	212.97	212.25	211.56	207.54	207.61	209.94	212.45	215.45	208.79	209.75	207.13	208.03
202.18	205.79	200.3	199.21	200.1	198.47	198.36	199.95	199.11	202.57	201.43	199.94	199.32	196.46	199.44	198.91	197.97	199.41	194.74	203.22	201.19	197.76	197.12	196.66	200.53	204.09	200.64	201.51	199	201.02	203.56	202.39	197.16	201.04	198.79	201.08	203.67	202.48	199.35	198.73	200.4	200.16	199.46	202.65	198.95	203.29	199.13	196.46	199.79	200.22
209.33	208.95	210.49	206.87	208.14	210.89	211.34	211.46	204.6	207.64	209.81	210.21	206.58	201.36	204.84	209.05	206.08	206.37	209.37	209.45	202.53	207.2	206.44	203.1	204.83	206.94	206.06	207.19	206.43	208.22	205.24	208.36	208.75	205.24	208.15	205.97	206.2	209.32	207.67	205.28	203.66	207.76	206.1	209.21	206.77	208.62	207.31	210.35	203.97	203.7
211.22	209.33	205.73	212.54	207.61	212.56	206.84	217.07	211.69	205.68	209.71	211.05	212.04	210.72	210.96	209.92	209.32	210.92	213.52	209.71	206.61	210.84	210.25	202.53	207.45	208.98	206.5	213.55	210.28	212.75	208.33	210.74	208.22	206.99	214.39	209.69	210.57	210.63	213.66	205.45	209.05	206.52	211.27	207.45	207.97	207.48	207.87	201.07	209.7	208.95
200.54	202.32	205.76	205.09	210.94	209.71	208.85	208.79	209.33	206.21	207.9	207.04	207.86	211.34	207.96	204.85	205.26	207.77	204.24	204.03	210.2	204.93	206.72	211.52	208.7	210.84	209.62	208.6	208.74	204.36	204.28	211.09	206.76	207.93	205.87	207.97	210.4	206.4	208.67	209	210.87	209.99	210.62	205.98	205.81	209.56	206.1	206.82	205.68	208.18
206.28	208.24	205.35	207.26	204.16	203.82	211.12	207.39	208.52	208.23	209.81	207.73	211.4	206.29	207.9	208.74	208.03	210.03	210.75	210.58	210.29	206.5	203.73	205.81	205.73	206.7	210.45	204.29	208.14	205.71	208.42	205.81	204.77	208.56	207.19	210.67	200.88	212.39	202.94	213.99	210.34	205.21	209.22	209.32	205.17	209.2	204.36	202.42	208.26	209.08
207.52	206.27	208.1	210.87	207.28	209.49	210.4	206.28	213.65	206.96	212.66	211.45	210.5	204.84	204.09	210.54	210.93	210.89	212.21	211.43	210.57	213.71	212.78	208.21	208.15	208.43	206.15	212.29	211.25	210.49	212.22	209.66	206.54	209.31	206.24	210.39	212.38	212.25	207.17	209.96	211.16	209.05	211.27	212.49	206.73	210.73	214.35	212.28	208.65	208.19
211.11	207.79	207.71	211.76	208.21	209.07	210.52	211.04	206.97	208.41	210.51	212.09	211.52	210.37	212.89	208.55	206.94	209.59	213.78	206.89	208.94	209.43	209.16	209.72	204.69	207.14	212.02	209.47	207.93	208.64	210.3	207.34	208.45	210.62	209.39	206.49	210.72	206.97	208.91	207.47	211.97	212.75	207.71	206.21	206.99	210.96	206.49	209.8	207.38	207.19
203.51	204.46	201.75	204.69	201.8	197.72	200.71	199.59	199.21	198.8	195.33	198.31	200.02	202.96	199.82	196.82	196.27	199.39	203.78	202.51	205.47	203.17	198.35	197.43	204.81	203.62	200.03	202.89	203.36	198.45	201.83	203.33	205.45	204.07	201.92	198.91	199.58	198.59	199.86	198.41	200.2	196.98	202.87	200.43	201.85	201.82	200.59	195.52	200.24	200.78
210.84	212.04	212.58	208.05	212.98	210.51	205.22	207.51	213.01	211.51	207.99	211.04	207.27	210.47	209.35	210.3	209.95	205.74	205.63	213.28	208.71	208.37	210.14	211.42	211.13	208.33	209.14	205.66	211.23	209.52	207.52	213.49	208.52	208.9	209.33	208.63	213.51	207.09	204.28	204.83	206.88	204.58	210.47	211.21	208.99	210.35	207.35	209.12	213.39	207.45
218.47	216.02	214.12	218.77	218.39	215.47	215.53	217.69	213.22	217.84	215.77	215.89	219.38	217.11	218.91	215.99	216.13	220.69	217.06	216.64	219.88	213.58	210.49	219.89	219.71	218.61	215.5	215.51	214.19	222.11	212.81	216.93	217.1	218.5	214.33	217.91	213.96	218.71	219.92	218.91	218.79	217.66	215.65	217.06	216.48	215.88	216.95	217.66	214.81	215.28
195.61	202.87	201.11	200.08	199.38	200.12	197.32	199.62	201.08	199.08	197.18	201.63	198.62	197.45	194.86	196.25	196.41	196.76	198.58	197.08	200.95	197.71	194.83	200.06	201.49	198.97	202.48	201.03	197.61	202.92	197.48	202.3	203.87	197.21	202.27	201.91	197.04	198.52	201.12	201.05	203.12	197.11	199.83	201.71	203.36	198.76	197.18	202.86	196.92	196.85
199.52	197.5	195.39	197.87	193.39	193.63	192.84	198.38	200.89	192.23	197.01	196.24	193.05	192.71	192.17	194.18	191.8	195.79	195.2	195.54	197.63	194.56	194.13	190.21	192.31	193.88	192.14	197.76	194.72	193.85	192.97	191.94	195.67	197.36	196.44	189.3	193.25	196.19	194.48	191.38	198.04	195.36	194.21	196.35	191.79	191.2	195.09	192.9	191.88	197.02
209.03	206.02	207.89	203.77	201.52	202.79	206.33	206.23	200.87	201.67	204.31	204.99	202.73	206.46	205.99	206.36	205.98	205.68	206.8	203.85	205.7	208.11	202.69	203.53	202.64	203.69	213.34	205.93	203.7	202.55	199.49	202.22	201.8	204.27	202.56	207.19	203.88	201.22	201.79	202.05	201.4	201.71	205.38	199.58	206.67	201.09	203.42	208.4	201.46	205.22
209.58	208.47	207.65	207.8	206.37	208.67	207.84	208.43	207.64	208.61	206.87	207.85	205.82	205.69	204	208.02	215.16	206.07	204.57	208.39	207.92	208.87	207.78	206.29	205.34	209.47	205.35	208.89	205.3	206.11	214.51	211.15	206.52	204.85	207.24	206.92	209.99	206.97	207.17	207.49	207.61	210.08	206.7	207.87	206.77	209.9	210.81	207.74	209.14	200.35
201.76	207.96	205.83	201.99	205.17	204.64	203.13	200.29	204.93	208.44	199.95	208.48	206.09	206.18	207.99	204	209.45	207.28	204.12	202.63	206.89	205.07	210.62	202.33	205.73	207.68	205.99	206.16	203.43	203.9	204.42	200.91	205.94	206.98	204.25	206.09	208.39	209.32	206.24	203.01	199.56	206.33	208.08	206.58	207.16	204.33	202.25	199.84	202.45	207.46
204.45	207.28	203.82	201.53	203.89	202.79	197.66	204.25	203.51	205.33	205.05	205.03	203.2	204.55	203.06	202.4	204.14	201.24	208.63	203.12	210.77	205.56	205.63	202.97	205.94	203.96	207.33	205.15	203.71	203.11	208.32	206.39	206.19	202.94	202.15	201.6	206.38	209.32	202.34	202.61	207.58	202.68	201.62	203.15	200.55	204.05	202.67	202.48	205.59	203.34
205.2	207.57	207.94	200.05	206.4	202	205.45	203.73	205.62	203.43	206.6	206.21	202.13	205.66	201.66	204.54	202.3	204.91	206.6	202.37	205.95	207.72	203.57	205.19	204.31	204.75	207.43	203.87	201.65	201.83	202.38	201.35	199.73	204.3	204.75	200.44	204.09	204.79	206.78	202.82	198.71	206.05	206.96	196.87	206.12	205.24	204.7	202.24	199.7	200.75
220.08	216.66	214.29	221.88	218.69	215.7	220.92	214.79	219.57	216.87	219.26	218.57	221.13	212.81	218.99	216.86	211.87	219.24	213.73	220.92	217.73	216.02	216.82	215.07	213.06	216.09	221.07	221.75	212.48	219.74	215.51	215.97	215.22	215.18	218.41	219.44	221.07	220.52	212.12	217.34	218	214.81	218.12	216.63	215.7	217.84	214.58	221.73	216.89	215.28
200.3	200.49	197.3	199.59	199.27	203.77	199.71	199.58	199.84	200.84	200.91	202.57	198.09	200.63	199.57	201.86	192.78	198.06	199.81	193.87	200.77	201.59	206.18	203.9	200.8	196.88	201.34	202.41	197.53	204.74	200.13	198.59	204.31	201.74	199.51	197.58	194.32	200.22	201.95	198.35	201.56	204.24	204.37	199.91	202.3	200.95	202.57	203.28	203.92	205.06
197.52	203.54	202.77	203.45	201.87	202.36	199.7	206.99	198.12	205.69	200.63	202.87	200.24	202.28	196.63	203.8	202.08	202.49	195.09	197.1	201.06	202.55	202.92	203.57	201.58	201.97	200.34	199.75	200.14	199.26	197.04	203.76	200.7	199.81	203.78	202.27	201.39	198.93	200.25	197.75	198.77	198.34	203.49	201.72	197.87	203.24	201.54	199.01	202.94	197.32
206.54	198.41	194.43	192.36	197.52	197.46	198.54	200.67	197.68	197.19	196.86	198.33	193.98	195.91	199.44	195.05	195.55	199.3	201.63	199.74	199.53	193.46	197.28	196.79	202.67	193.78	198.42	200.46	195.13	200.12	196.92	198.14	198.98	198.29	194.63	199.92	195.86	195.41	194.95	195.29	198.38	198.3	200.11	198.87	198.34	194.64	198.39	194.68	194.8	203.12
205.37	204.24	204.82	204.27	202.09	202.79	205.53	205.17	207.07	199.5	202.44	206.04	206.51	200.53	202.64	203.55	200.2	203.57	207.41	204.45	204.62	199.03	203.91	204.46	202.06	205.95	205.72	205.1	200.58	204.53	203.06	205.21	198.73	200.35	205.61	207.02	209.46	206.56	207.29	198.11	202.88	200.15	203.85	204.37	202.25	203.73	200.59	203.12	202.51	209.19
193.28	198.82	204.87	197.86	198.84	194.92	200.86	198.91	203.69	198.18	200.29	203.01	195.2	201.91	199.09	202.82	198.07	197.87	201.59	195.96	201.29	201.27	197.55	201.39	199.1	197.93	197.83	198.45	198.11	201.94	191.36	198.46	199.93	195.29	191.73	198.27	197.94	196.55	197.5	195.73	192.45	201.19	198.97	199.43	200.84	200.09	200.41	198.76	199.79	195.78
213.18	212.06	210.12	213.23	207.03	212.97	208.38	213.53	214.62	210.01	212.51	211.54	209.42	208.89	210.83	208.69	211	213.38	208.88	214.57	216.58	212.9	215.97	211.84	211.01	208.08	208.38	208.09	211.81	208.59	213.19	211.88	212.21	212.26	212.73	213.46	210.04	204.97	213.15	208.66	215.18	210.51	210.77	214.43	212.92	204.46	212.38	213.15	210.06	212.93
210.35	209.69	208.28	205.37	210.91	206.92	206.25	208.15	212.64	209.35	210.29	205.25	207.02	207.23	206.3	211.82	208.65	207.91	206.44	210.02	207.71	209.52	206.12	207.2	213.84	204.78	207.39	212.02	207.47	212.07	208.78	210.63	206.58	209.32	205.46	206.09	207.85	210.7	207.24	209.79	207.18	207.21	211.32	211.35	211.43	205.93	210.83	206.11	207	210.77
209.75	212.96	212.51	211.14	210.94	213.47	216.46	210.48	214.79	213.01	216.58	215.96	212.94	209.49	211.62	214.16	213.4	214.74	210.83	208.04	210.87	212.44	214.71	211.64	209.44	211.87	211.1	211.05	214.52	214.18	216.41	209.89	213.16	209.67	212.79	214.22	211.41	216.6	211	219.42	214.39	214.43	216.44	213.44	210.77	213.92	212.78	211.14	220.07	213.44
197.3	195.64	196.07	197.92	198.8	199.93	197.78	195.29	198.22	199.82	200.22	191.52	199.79	196.55	191.86	198.15	196.6	198.39	201.32	197.06	195.91	198.58	198.9	200.42	195.71	199.78	198.26	195.25	197.58	200.49	202.79	200.78	194.13	198.81	192.03	196.37	198.07	202.6	195.36	199.71	199.11	194.36	202.94	196.16	195.81	197.77	198.25	201.41	196.12	195.29
206.14	204.79	208.2	205.91	202.89	201.75	206.15	206.29	208.32	204.85	202.23	198.34	204.5	204.21	202.58	205.65	200.17	202.34	204.36	204.13	204.4	208.31	207.51	204.89	205.34	203.53	208.14	206.52	204.54	203.83	208.14	205.85	200.81	206.66	204.43	213.7	206.81	203.82	204.62	209.19	201.13	203.91	209.83	207.22	203.86	208.43	204.29	206.07	207.23	205.21
207.93	211.85	207.87	211.66	205.57	208.96	207.69	207.54	210.83	208.18	210.88	210.15	204.35	209.18	209.43	210.34	210.09	207.01	210.19	209.32	211.26	211.91	210.48	209.56	211.55	208.36	209.6	209.26	207.94	208.4	212.59	209.87	209.99	210.92	206.99	205.18	204.86	212.46	212.14	210.54	210.76	212.24	205.47	211.45	206.18	209.28	208.17	210.99	204.82	209.6
201.14	201.55	205.11	204.71	207.02	204.29	206.72	206.47	204.69	203.3	206.27	203.93	204.96	209.29	206.61	203.43	205.62	204.4	205.24	204.45	203.5	203.47	206.61	206.2	205.67	201.9	203.76	206.27	206.7	209.52	206.07	206.11	203.87	205.6	206.75	205.61	203.97	206.51	209.29	206.99	206.04	212.57	201.11	200.05	208.31	203.4	202.3	198.55	204.4	202.01
199.49	198.31	200.84	204.29	201.46	200.27	202.04	200.97	202.92	202.1	200.13	200.02	200.05	199.12	199.88	198.47	202.77	198.36	197.2	198.38	204.31	200.52	201.14	202	203.35	198.07	196.9	199.57	198.98	202.09	202.88	199.74	200.4	196.35	198.27	198.73	196.91	204.42	196.05	202.51	198.76	209.17	202.28	202.76	202.53	199.7	202.16	202.32	200.7	198.26
202.74	199.04	206.89	202.86	201.26	203.1	209.27	204.45	201.82	203.5	203.88	202.79	203.5	205.8	203.78	207.35	204.98	204.09	201.69	204.05	203.42	201.8	201.1	201.14	204.18	200.51	204.16	201.6	201.19	207.48	205.77	203.24	200.7	207.03	203.65	204.82	198.29	209.77	202.43	206.14	202.58	202.72	199.5	206.51	208.06	199.7	201.87	202.46	200.38	200.04
205.63	205.57	208.71	206.6	208.27	209.89	206.57	205.73	207.41	208.47	205.41	205.04	204.17	210.97	209.22	205.84	206.26	207.26	203.33	208.03	209.68	212.7	209.64	207.18	205.34	208.77	210.09	208.56	204.53	207.79	209.53	209.24	208.07	207.45	207.21	206.61	206.36	204.89	205.35	206.6	203.19	209.86	201.14	204.54	211.87	204.84	208.03	209.17	210.11	210.67
200.74	209.36	207.14	198.95	205.19	205.53	207.39	210.23	205.32	206.05	200.73	204.72	206.89	203.89	208.03	203.52	206.01	202.07	201.5	206.84	206.62	204.56	203.81	203.07	203.84	202.16	204.43	206.35	201.81	202.59	201.82	206.7	205.75	207.02	206.47	206.08	205.01	203.64	209.41	200.53	203.83	204.94	202.75	204	206.85	207.59	204.96	202.39	204.67	199.96
205.4	204.16	203.88	208.49	205.5	202.21	205.93	203.69	201.76	205.69	203.41	198.67	199.53	203.14	202.09	202.43	205.53	200.77	206.6	206.44	202.28	204.01	206.14	203.37	202.05	200.97	204.81	206.05	202.62	206.55	209.12	204.07	204.42	204.79	204.26	203	201.39	204.01	202.22	200.97	200.29	208.11	200.7	206.23	202.04	204.03	202.26	203.08	201.12	199.23
196.86	199.34	195.36	200.78	198	194.37	199.77	199.82	199.28	199.25	198.86	198.42	198.14	203.4	198.33	198.05	201.57	203.33	200.03	197.98	201.11	201.2	196.75	196.56	199.27	204.76	202.71	201.17	200.28	199.36	200.18	194.87	200.81	199.77	203.32	195.03	199.76	199.63	200.71	200.97	196.38	200.31	202.31	196.24	196.51	206.47	198.94	202.22	199.94	196.32
203.41	208.43	213.03	205.16	208.64	207.71	210.31	205.42	206.8	210.78	209.97	208.11	208.41	208.11	207.9	208.78	208.89	209.44	208.44	206.74	205.88	212.06	207.78	207.09	211.9	207.11	211.42	210.7	207.29	207.01	208.96	210.4	211.38	207.77	211.26	208.92	211.99	207.12	210.7	205.39	205.49	205.64	210.63	212.11	212.53	209.58	210.87	211.28	211.66	205.4
192.41	195.68	195.09	194.34	191.58	196.73	195.06	197.47	196.6	197.82	195.58	193.53	194.4	188.58	195.49	195.61	195.11	190.62	194.15	194.03	194.41	193.32	191.08	193.04	192.86	195.58	194.52	191.75	196.85	196.25	196.4	196.27	194.3	193.03	197.31	191.12	195.02	190.89	192.29	194.22	193.84	193.19	192.49	193.7	193.75	197.1	196.93	197.86	193.35	194.42
202.44	206.49	207.92	204.16	204.66	205.46	202.11	201.55	204.55	203.75	207.04	203.47	204.19	201.62	208.35	203.59	207.24	204.38	205.19	206.36	202.06	204.46	203.74	199.4	200.02	202.9	206.8	204.1	204.66	202.55	204.23	202.1	202.55	201.98	200.69	202.82	209.09	203.88	205.09	198.96	205.34	203.37	208.1	203.06	197.47	205.62	202.61	203.43	200.58	203.29
201.69	204.28	199.53	204.96	199.81	200.97	197.04	199.9	201.33	204.2	204.31	197.91	202.89	198.98	203.22	200.86	199.29	197.5	203.59	202.42	198.11	200.43	199	200.28	201.11	199.65	198.75	201.16	199.19	202.14	201.74	205.31	204.83	198.04	204.63	200.39	201.76	199.48	201.55	197.94	199.93	200.54	202.76	196.47	201.9	198.27	203.42	198.42	199.55	201.12
206.47	202.48	205.43	208.09	204.62	202.71	200.93	208.52	203.87	203.73	203.9	203.75	204.95	204.59	206.59	199.75	202.92	202.67	203.49	200.46	207.69	208.1	205.67	206.63	202.83	206.84	205.15	206.33	203.21	204.03	205.25	204.91	202.03	203.45	206	204.16	207.53	207.48	202.57	202.69	202.21	205.73	204.09	208.84	204.36	210.31	205.09	203.73	205.53	207.77
206.21	210.11	209.77	209.74	211.43	210.09	205.76	210.36	210.81	209.06	210.41	209.86	214.79	215.28	209.58	213.43	211.75	210.61	211.43	208.47	212.83	210.38	213.82	214.16	213.17	214.21	205.76	210.39	209.49	212.88	211.18	211.75	211.94	211.77	213.42	210.62	208	211.82	211.01	216.08	208.15	207.48	207.72	214.23	208.95	210.98	209.39	207.55	208.47	213.8
209	208.95	210.2	208.63	208.89	209.11	207.99	208.31	209.71	212.58	209.5	206.32	208.76	208.74	206.22	210.76	208.24	205.8	211.62	207.82	211.44	210.17	207.22	210.17	204.99	208.18	209.47	208.64	212.07	206.25	210.23	204.71	207.5	205.36	207.57	209.44	208.75	209.33	208.9	209.7	206.01	213.68	208.11	208.97	207.11	206.42	209	207.26	206.1	210.34
203.72	195.42	197.35	202.47	201.49	200.53	201.47	200.5	200.75	202.89	197.57	196.67	206.21	200.63	199.07	198.17	205.84	193.81	205.86	199.7	204.83	200.03	202.25	199.87	205.3	207.46	202.61	201.48	204.84	201.18	200.58	199.57	202.58	200.51	202	201.32	200.06	203.49	203.59	198.61	200.06	203	207.18	206.4	199.94	198.36	199.64	199.61	203.87	204.91
212.11	213.46	209.09	206.7	212.34	209.78	207.81	212.37	209.75	211.15	214.57	206.25	215.36	209.26	207.03	208.34	206.99	211.83	210.97	208.01	205.62	211.46	208.57	212.72	207.41	207.64	215.58	210.89	209.95	209.36	209.54	211.16	207.33	209.14	212.14	212.88	208.13	209.65	211.78	210.77	206.72	207.51	211.58	212.08	210.15	207.03	208.49	208.7	210.41	212.32
196.24	196.48	193.99	196.81	194.87	191.67	195.65	191.11	197.43	193.34	194.48	188.33	196.98	191.06	194.79	195.29	190.82	193.99	196.58	194.8	195.66	194.68	194.22	193.85	191.14	193.66	193.24	196.8	200.39	197.12	196.02	189.52	194.9	190.66	196.97	197.77	194.89	196.21	198.64	191.42	192.09	195.23	199.8	199.73	199.78	197.64	193.88	193.74	194.66	191.79
216.77	217.63	218.39	219.48	217.38	223.24	216.71	218.61	218.22	219.33	219.83	222.09	212.9	220.71	220.3	217.3	218.62	215.66	215.82	219.83	216.32	212	215.86	218.16	219.09	216.69	215.01	215.47	215.9	217.31	218.76	214.11	216.5	216.45	216.62	217.19	220.08	217.44	215.93	220.42	217.83	220.26	219.93	217.77	214.54	218.53	214.55	219.92	217.9	214.18
215.97	218.08	219.2	212.74	218.4	218.21	215.12	222.16	221.82	218.24	219.5	213.94	213.89	216.96	217.79	221.3	214.93	221.54	220.91	215.26	220.33	218.67	222.63	221.73	221.2	216.37	215.47	220.54	218.82	216.63	218.63	217.13	213.89	213.82	216.9	217.76	221.07	211.55	215.5	220.88	218.91	217.31	216.42	219.25	218.31	216.33	222.96	220.6	221.6	217.75
209.57	204.31	203.83	206.36	202.2	206.25	200.69	205.48	203.95	206.5	207.65	201.72	209.95	209.44	202.06	200.6	203.77	202.75	205.35	203.76	203.78	199.95	202.84	206.92	207.56	201.11	203.65	198.31	204.07	206.39	208.09	204.14	206.71	202.08	201.09	203.7	202.3	198.12	204.11	205.17	202.9	199.93	203.83	201.02	200.96	204.57	197.75	200.59	205.85	202.97
215.82	218.34	218.61	219.84	216.1	216.21	216.89	215.06	217.38	217.35	218.18	216.79	220.65	218.55	213.22	219.43	218.35	215.76	215.29	219.49	218.06	214.08	214.24	216.38	216.98	214.93	219.51	212.36	218.65	217.06	215.03	214.44	216.72	215.38	218.9	219.28	214.02	215.99	214.22	213.83	212.04	215.68	219.11	223.07	216.45	220.35	215.86	213.67	213.33	217.26
208.19	207.9	208.51	208.31	205.84	210.37	206.74	209.95	208.26	211.75	206.29	206.8	209.37	212.37	206.49	208.54	209.23	210.85	207.36	209.82	206.23	209.06	201.64	203.53	206.33	209.65	202.06	208.45	205.45	207.52	207.49	208.62	205.71	207.99	206.69	204.83	207.8	208.34	205.99	209.04	207.15	208.06	204.03	207.63	210.01	210.66	208.78	208.32	207.48	205.7
212.95	212.1	210.55	209.13	205.8	209.82	213.68	207.79	209.03	207.04	209.19	207.02	205.57	206.12	205.91	213.53	203.74	207.35	210.49	207.97	206.22	204.93	209.06	205.34	213.87	205.14	208.18	210.1	211.59	209.45	209.91	208.03	210.33	205.94	204.33	207.95	208.56	206.66	216.75	205.88	210.88	208.6	209.31	206.31	208.36	207.36	212.13	210.91	205.96	208.47
207.22	210.73	206.91	206.4	205.24	209.48	207.68	207.89	206.78	205.61	207.37	211.25	210.45	204.2	206.06	208.96	208.45	206.37	208.9	204.48	208.79	206.13	206.65	204.3	206.36	212.36	209.28	205.37	206.26	204.26	204.62	208.54	208.77	211.63	207.79	205.96	211.74	203.78	208.65	211.32	209.51	210.05	210.01	206.79	207.87	206.18	206.14	206.46	207.65	211.44
201.28	202.89	211.25	200.2	203.81	197.56	210	204.45	201.71	203.76	207.27	201.74	205.61	201.37	203.09	201.74	208.49	203.18	205.84	201.35	206.51	205.39	205.87	201.29	202.18	202.73	201.17	205.79	207.01	201.18	203.87	204.09	208.81	202.17	207.56	203.71	204.97	200.82	201.96	201.6	204.93	204.94	198.53	203.18	201.33	204.54	199.62	200.49	204.05	204.79
205.8	206.08	205.14	204.75	205.62	207.75	200.98	203.83	208.71	204.06	207.23	203.55	208.02	201.09	204.91	206.57	206.39	203.76	207.87	203.82	201.83	203.7	203.65	204.43	206.09	205.7	206.13	202.98	203.2	204.5	204.65	205.87	203.49	202.6	201.81	203.2	202.37	208.4	208.56	205.36	201.76	203.89	206.73	203.05	205.33	201.61	202.94	208.15	202.19	203.18
218.04	221.52	215.5	215.99	214.3	216.13	213.68	219.1	215.35	218.12	213.51	219.53	216.11	215.19	212.58	215.34	215.21	216.61	220.44	218.24	215.37	217.71	219.83	218.74	219.49	214.97	217.21	220.89	218.59	213.58	215.54	218.63	220.04	217.21	215.23	216.96	219.53	216.03	215.82	215.76	218.34	215.34	220.79	219.64	213.51	216.79	214.51	219.19	218.13	213.79
206.41	209.69	204.94	213	206.34	206.18	206.79	204.77	216.65	211.56	208.16	210.02	205.82	210.45	208.09	208.23	207.77	206.36	212.05	206.47	210.99	208.71	211.66	208.73	207.88	205.99	204.17	207.3	207.87	207.5	205.64	206.22	206.77	209.06	206.57	210.55	203.52	208.73	207.94	206.88	207.63	207.05	207.26	206.88	212.74	205.2	210.23	209.07	204.86	208.02
213.13	218.62	216.8	218.59	215.75	213.83	218.59	212.66	215.86	216.85	218.34	218.91	222.14	218.96	213.66	217.4	213.04	215.49	218.15	217.26	219.24	217.4	213.96	214.71	217.05	218.45	215.15	217.95	220.37	218.19	213.91	218.79	216.98	220.59	219.47	220.72	217.56	220.27	214.92	215.82	220.41	218.16	216.94	222.1	216.5	215.35	216.02	217.81	217.17	219.07
208.11	212.46	209.19	207.82	207.65	209.74	208.29	210.98	209.58	210.11	212.71	208.81	211.06	211.84	208.06	210.23	206.72	211.33	208.38	206.24	214.14	207.51	207.01	209.13	210.64	205.43	208.13	206.53	205.62	205.85	210.2	204.33	208.73	210	209.35	208.09	206.3	209.16	212.29	207.36	207.83	207.47	208.53	208.33	206.56	205.07	208.2	210.7	209.44	208.79
204.41	202.67	204.12	206.29	202.61	203.76	204.42	202.5	201.78	201.38	205.88	201.57	205.01	204.34	200.06	205.95	206.68	202.79	203.12	204.96	202.81	202.2	202.68	201.13	204.07	202.27	204.07	202.9	207.22	202.94	198.93	203.16	200.42	201.61	204.57	206.05	205.48	205.95	201.57	201.8	203.74	205.38	203.86	206.56	203.37	205.49	199.43	206.57	198.16	202.36
215.03	208.06	210.92	208.63	212.35	211.96	218.37	211.32	218.22	209.12	211.68	207.97	213.23	214.15	214.78	215.96	207.88	205.96	212.73	216.67	217.96	210.89	212.91	211.79	214.23	217.07	209.45	212.28	214.62	209.83	207.09	206.13	214.81	214.51	211.73	213.64	210.34	210.7	208.12	209.08	210.58	211.68	212.23	207.24	209.19	208.72	210.4	212.43	213.19	209.12
209.82	208.7	210.56	212.59	205.14	210.01	212.69	207.79	209.45	205.87	210.28	209.33	207.91	205.6	213.53	206.7	210.73	212.73	210.96	214.2	209.31	209.41	206.2	208.22	207.22	209.74	211.26	210.31	207.91	213.49	207.81	208.77	204.05	206.35	204.35	205.12	212.2	211.49	207.72	209.46	206.18	206.18	206.8	210.94	208.01	207.79	208.88	207.52	211.03	211.63
207.93	215.45	209.37	210.44	209.31	208.78	208.79	215.52	211.43	213.39	211.05	217.72	211.92	213.11	209.19	212.05	209.51	212.88	211.76	213.16	209.29	211.75	209.64	209.24	208.12	209.35	211.68	211.52	209.83	210.16	208.15	214.86	213.92	213.93	212.89	211.85	209.83	213.49	210.55	211.77	212.01	212.11	211.07	211.4	206.42	215.01	209.97	209.89	212.28	213.5
207.2	201.06	200.29	206.14	203.59	201.55	204.4	202.52	202.99	204.28	202.77	206.69	203.83	202.92	205.87	202.53	203.2	199.5	200.58	203.66	200.13	204.37	204.55	205.08	203.46	202.95	198.24	204.62	206.58	201.53	206.08	197.77	201.4	205.75	201.9	202.6	199.24	203.32	202.58	200.49	205.98	200.18	199.61	200.13	204	200.83	204.86	202.6	199.97	204.19
200.01	197.33	201.37	198.38	198.09	197.22	201.19	199.99	200.71	199.51	200.32	200	198.69	197.63	196.86	193.7	197.59	202.64	195.68	195.9	195.3	201.01	197.69	198.15	200.47	200.4	197.53	196.77	197.69	194.45	199.91	199.03	197.81	197.95	199.78	201.4	196.71	202.66	194.22	199.29	197.84	202.02	199.72	195.88	199.53	198.43	196.52	195.29	197.65	200.26
206.85	214.26	204.44	209.39	208.5	213.07	209.43	213.89	213.37	214.02	211.37	212.29	207.04	211.14	206.18	206.44	215.21	210.26	212.06	208.16	209.61	210.79	212.36	205.99	211.71	208.29	209.8	210.41	211.97	214.11	206.31	210.09	208.33	214.44	209.28	204.86	210.45	209.47	209.04	206.94	207.82	206.15	209.63	204.77	212.95	209.8	209.24	206.46	209.72	213.25
212.56	207.41	214.96	214.73	216.31	217.43	212.62	212.88	211.01	209.75	212.37	213.88	213.17	213.29	205.92	211.24	210.44	208.68	210.57	213.66	214.64	211.41	209.58	210.65	211.29	214.39	212.16	215.43	210.64	213.46	215.95	210.8	212.05	214.18	211.19	210.71	208.22	211.83	210.77	212.46	210.95	205.41	213.54	210.89	209.04	209.22	212.41	211.45	214.57	210.55
211.83	211.14	213.31	210.74	211.49	213.72	209.53	207.5	210.01	213.32	214.91	210.84	209.12	215.58	210.81	210.24	216.97	209.75	209.93	209.57	212.94	209.89	208.75	211.67	214.56	211.57	211.5	211.33	214.85	210.89	206.81	209.14	215.63	214.25	206	210.38	209.13	213.65	210.97	206.48	206.99	214.43	215.4	211.56	215.17	207.84	211.83	212.03	211.47	211.51
202.18	201.21	204.51	203.52	200.18	200.01	203.07	204.27	200.89	202.6	202.48	205.34	205.82	202.72	207.84	205.52	206.57	199.73	202.61	203.91	203.38	204.11	204.86	205.57	201.61	199.92	203.95	205.78	200.05	204.71	202.33	199.58	202.01	207.41	209.03	203.22	203.64	204.8	201.33	204.42	199.83	205.21	201.02	202.09	206.02	199.49	205	206.71	204.98	201.51
206.41	206.09	209.96	206.41	207.15	204.86	202.29	204.01	201.6	206.84	199.75	209.75	209.41	204.64	203.65	204.37	203.51	209.39	203.53	205.34	205.1	206.8	205.43	203.79	209.3	201.88	207.06	204.22	205.39	206.29	207.36	204.96	200.42	203.83	210.67	203.79	206.44	205.9	207.24	207.65	206.39	205.02	205.91	207.7	206.7	204.84	205.2	206.03	204.85	200.55
213.28	215.23	217.82	216.53	219.8	214.2	218.46	216.82	217.74	219.28	216.38	217.1	215.62	215.13	213.94	216.2	218.9	212.7	217.32	216.76	218.22	216.35	215.05	220.75	210.11	214.55	221.64	215.96	219.58	216.56	213.09	216.96	218.58	218.06	215.82	216.54	219.47	216.1	220.35	211.78	219.44	217.73	215.27	215.12	216.78	216.29	217.7	215.36	219.58	219.06
206.84	210.4	210.95	210.57	207.59	209.99	209.44	208.1	211.2	208.52	211.16	211.88	210.02	209.39	208.48	206.86	216.51	210.26	206.21	211.82	204.45	206.74	206.37	208.66	206.43	205.29	211.96	208.78	208.77	209.4	207.97	204.19	210.31	210.77	214.39	209.18	209.32	212.81	209.29	206.96	209.38	205.95	208.9	206.21	205.82	203.33	209.43	207.15	207.43	208.11
200.22	199.51	194.16	194.71	198.94	199.3	194.4	196.54	198.12	197.37	197.29	199.66	197.54	197.08	193.72	198.52	200.73	197.03	198.7	201.25	198.28	198.29	199.24	199.43	196.68	199.65	200.68	198.78	198.13	197.7	196.3	198.34	200.95	202.64	197.21	197.26	197.72	194.74	198.51	199.56	197.42	201.32	198.64	200.06	198.77	199.8	196.45	192.64	193.19	196.65
196.8	194.83	195.79	198.89	197.73	199.08	196.78	197.92	199.51	197.54	200.13	197	199.39	196.98	198.9	198.33	198.94	196.48	195.33	195.98	193.75	196.7	204.19	200.02	201.2	200.16	200.7	197.79	196.29	198.88	199.3	195.06	198.56	198.77	193.82	198.65	197.79	192.55	198.59	203.22	196.95	200.94	198.63	197.48	202.94	195.3	194.82	197.75	199.27	195.15
203.98	204.24	207.77	204.9	207.78	204.82	211.14	201.59	203.11	206.8	207.21	206.26	200.89	210.7	205.71	207.81	212.18	206.16	206.99	204.33	204.34	206.92	209.74	207.34	210.15	204.63	206.63	209.75	206.66	204.61	205.1	209.58	206.89	204.97	207.36	211.61	206.77	205.51	208.78	208.51	207.05	206.49	206.59	209.29	206.35	207.46	205.75	208.23	205.42	208.16
210.42	208.25	209.46	205.4	211.61	204.34	207.93	204.88	211.75	209.49	204.44	202.45	204.98	209.64	204.35	206.73	205.22	208.36	210.19	207.63	204.27	207.4	210.44	205.93	207.78	208.14	210.94	206.66	209.07	208.37	206.72	208.19	210.14	205.34	209.51	208.55	207.8	208.91	209.86	203.11	208.07	201.31	207.09	210.55	207.15	202.18	207.86	207.06	202.64	203.43
194.57	199.32	201.19	197.12	202.82	198.03	198.44	197.79	197.35	200.15	196.63	195.44	195.25	197.45	198.47	200.17	197.03	200.28	197.11	198.57	204.27	201.94	194.92	201.65	201.7	198.61	201.83	195.11	201.96	201.9	200.51	196.26	193.83	197.33	200.2	199.22	200.69	195.17	198.65	194.89	194.3	197.38	195.05	197.47	199.77	202.22	195.8	201.57	197.99	190.42
207.19	211.36	205.55	201.81	204.37	213.48	206.8	207.96	204.55	206.66	206.6	206.2	208.06	201.46	209.28	210.81	208.57	205.1	206.99	202.9	205.8	207.06	207.73	205.39	208.1	201.54	206.38	201.88	207.99	208.73	206.1	207.53	205.19	204.12	204.08	203.05	206.62	205.34	204.28	209.99	206.61	203.72	207.82	205.37	206.02	204.1	206.28	207.41	208.08	203.86
208.99	207.19	207.75	206.33	210.43	204.95	211.16	209.41	210.13	210.68	205.18	209.09	206.85	210.21	207.87	210.08	206.75	205.37	203.59	208.44	203.4	211.35	210.1	203.61	210.3	208.29	206.18	209.68	207.71	208.6	208.26	208.5	209.75	208.38	208.69	208.03	206.75	209.91	208.07	202.89	207.44	209.66	207.12	209.28	207.18	204.45	208.18	212.25	208.29	209.68
213.62	214.4	214.37	217.04	211.17	214.44	214.15	217.09	217.68	212.11	217.26	213.58	214.35	214.53	212.05	210.68	215.36	212.58	212.45	213.64	213.8	211.16	213.35	216.69	212.57	220.12	216.13	210.11	212.37	212.47	212.83	213.31	214.7	214.25	212.8	211.27	209.19	210.99	212.15	211.15	216.34	209.11	212.83	217.29	212.67	216.51	214.59	214.89	212.03	209.7
212.64	211.46	211.68	207.1	209.86	211.35	210.31	211.94	206.88	215.34	212.75	207.02	208.12	215.1	217.77	212.57	210.98	212.69	216.8	208.41	210.08	213.89	211.12	214.01	212.21	211.37	216.1	214.87	211.56	209.64	215.72	209.52	214.02	210.93	209.1	209.47	210.68	212.04	208.29	209.55	213.71	208.71	209.18	214.11	210.4	211.61	209.49	209.3	214.17	214.14
197.8	197.49	195.73	203.49	201.59	199.97	198.61	196.54	195.89	207.32	198.28	200.6	197.77	199.69	194.4	199.44	198.59	204.14	195.74	199.08	197.78	197.34	195.61	204.29	202.76	200.61	194.55	203.48	197.88	194.55	195.01	200.26	199.09	200.33	194.63	198.7	193.42	193.48	197.24	195.77	201.44	198.24	202.63	200.55	198.13	200.75	200.58	202.81	200.45	204.09
204.91	206	213.1	206.75	204.45	209.58	209.44	209.44	212.26	210.41	211	211.16	208.19	214.76	209.2	210.74	211.47	212.02	212.87	209.74	206.84	199.8	210.85	210.11	211	209.11	206.64	206.04	209.45	209.53	209.38	206.48	207.6	207.92	210.77	206.6	210.35	206.77	209.15	207.21	207.7	211.25	207.69	208.48	208.98	210.31	208.55	206.09	209.7	209.07
215.25	211.84	211.82	210.79	214.72	214.93	215.37	218.08	217.02	208.96	216.02	211.5	214.56	214.04	214.48	212.02	213.35	214.46	211.61	216.54	215.4	211.63	215.46	212.7	214.93	210.49	213.8	217.97	211.52	212.74	213.32	212.64	211.23	212.42	211.32	210.33	214.96	214.84	212.72	215.82	217.29	217.1	217.17	215.23	211.86	213.27	214.45	209.8	214.18	214.38
201.32	202.72	198.05	193.68	203.13	198.86	199.99	204.56	202.01	196.01	201.26	204.93	200.49	200.72	202.26	197.43	202.6	198.35	202.61	200.31	202.7	200.34	199.94	200.12	206.58	196.65	199.3	203.06	198.52	199.3	196.87	198.63	197.02	202.12	197.64	201.42	195.98	200.77	200.3	204.02	198.94	195.25	198.66	201.37	200.58	202.96	198.98	198.45	202.82	202.44
203.87	212.36	210.05	205.87	210.26	208	211.65	207.8	213.51	208.44	210.57	209.9	207.95	208.58	210.37	212.84	209.79	211.34	211.65	206.35	207.39	208.61	208.46	207.29	210.68	207.13	207.78	213.19	206.77	205.5	209.28	206.31	206.37	206.68	205.88	202.14	208.8	208.66	209.01	205.06	208.21	206.33	205.55	205.04	207.73	210.81	212.47	208.81	210.72	206.21
211.03	214.96	216.78	211.29	212.56	214.42	213.48	212.62	217.2	214.88	211.15	210.92	218.52	211.71	216.52	208.97	213.35	207.74	208.66	214.5	210.51	217.07	210.91	216.23	214.32	213.3	212.94	211.83	212.44	212.65	210.63	210.06	212.31	212.5	210.22	214.31	212.59	211.1	210.9	211.58	209.67	210.69	212.02	205.87	210.81	211.48	209	210.94	210.12	215.86
205.25	212.66	209.86	208.48	214.21	206.95	206.95	206.12	205.73	216.12	204.5	206.52	211.79	208.98	208.42	207.27	209.88	206.36	206.43	204.87	205.53	208.74	204.37	212	208.34	209.09	203.41	208.39	209.96	207.57	209.37	205.06	213.46	206.93	208.32	206.54	207.06	207.42	202.69	209.2	212.13	206.32	207.6	206.35	206.28	205.77	204.92	210.81	209.88	205.15
210.6	212.7	210.18	212.33	212.7	211.4	205.19	215	217.01	212.42	214.93	211.09	212.33	208.8	215.3	215.82	209.94	214.39	215.79	210.95	213.29	208.83	211.8	215.22	208.84	207.1	209.09	210.09	208.05	209.45	210.63	208.41	208.88	210.27	214.14	215.26	214.9	212.72	214.55	216.39	215.53	210.62	213.11	207.43	212.02	209.27	217.45	205.8	206.24	217.94
209.34	206.27	209.64	208.17	210.03	204.78	203.95	207.32	209.59	208.53	207.56	210.86	206.2	204.05	209.22	206.78	211.35	212.14	209.78	208.58	210.89	208.73	207.16	204.75	207.9	213.24	211.89	212.31	208.36	208.72	211.8	203.97	205.24	206.02	205.31	209.42	206.8	205.31	207.26	207.55	209.01	209.52	208.07	206.68	205.62	200.93	209.32	207.39	209.62	207.14
208.28	215.53	212.92	208.89	211.87	211.79	211.43	210.57	213.79	211.69	212.23	211.07	209.92	214.86	211.62	212.06	215.19	212.02	212	208.22	210.48	216.57	215.46	210.23	215.27	206.33	213.37	213.07	209.29	208.3	209.3	208.25	213.26	205.93	211.89	212.1	214.32	212.47	211.75	215.24	210.8	214.91	214.07	208.27	215.7	211.68	211.7	211.27	210.68	213.45
213.3	211.2	210.01	209.84	214.67	210.48	219.35	212.76	214.5	208.92	208.43	208.36	216.32	209.46	211	212.19	214.53	215.23	213.13	207.4	211.77	211.58	215.78	210.44	219.29	213.67	211.9	213.22	206.37	212.42	213.95	212.65	211.77	214.14	210.95	210.87	212.5	211.16	213.47	209.43	212.33	213.46	210.94	211.07	205.76	208.2	213.53	217.57	210.97	207.99
221.4	217.96	216.18	222.23	216.64	217.4	216.95	215.23	215.87	219.95	215.87	218.15	213.35	216.61	216.62	218.8	215.95	219.44	215.83	218.3	215.89	223.61	217.64	220.2	219.3	221.56	218.64	219.4	220.43	220.66	214.69	216.05	214.31	215.98	217.13	219.57	217.99	215.36	215.27	214.72	214.1	215.61	214.78	217.16	215.41	218.87	219.48	219.07	210.07	212.05
218.73	219.17	221.03	214.76	221.57	216.6	222.75	220.99	216.26	219.37	217.08	214.8	220.1	217.81	222.49	216.83	218.87	219.24	215.43	214.36	212.18	219.51	214.39	220.4	215.2	220.75	218.14	220.98	215.47	219.06	219.21	221.02	221.06	218.93	220.36	214.05	216.66	213.77	215.73	220.62	214.76	216.63	221.77	221.32	223.21	218.54	221.82	221.07	217.77	219.53
211.34	206.02	208.11	208.5	212.94	214.93	205.87	206.19	210.07	207.08	206.44	211.64	207.58	208.42	207.9	210.19	205.95	205.32	207.75	210.86	204.5	208.44	209.17	208.66	207.68	206.2	210.75	213.11	207.69	206.15	207.4	207.27	209.25	213.24	209.34	203.32	210.01	209.6	208.4	208.09	207.07	210.24	205.35	206.83	209.88	207.83	210.82	208.16	204.92	208.38
218.76	215.42	215.32	215.4	216.18	218.26	217.6	219.97	218.95	218.06	219.33	211.01	219.03	219.55	221.13	217.46	216.8	216.46	222.29	220.01	215.08	212.14	215.5	220.53	212.45	221.01	216.62	217.21	214.66	214.87	218.83	216.12	219.88	214.83	217.56	215.17	214.18	220.1	219.92	214.45	216.65	217.94	217.58	216.38	212.36	221.05	217.52	224.09	220.77	217.14
216.76	216.4	215.15	217.39	215.89	214.15	217.28	217.73	215.63	215.45	218.15	218.59	218.67	216.23	220.98	213.7	213.34	214.94	219.25	220.74	215.35	216.31	216.62	217.96	222.36	216.33	214.51	218.81	217.24	219.43	215.42	215.86	217.68	218.14	215.02	219.58	217.27	217.89	219.46	215.43	215.3	218.82	215.27	213.35	210.65	216.51	217.42	215.94	213.32	217.73
207.1	205.33	202.74	202.26	202.89	203.39	200.25	202.08	204.11	203.77	203.74	201.99	206.96	206.52	204.79	203.3	202.66	201.18	205.21	199.64	201.11	202.51	203	202.06	200.15	204.76	203.88	202.99	202.09	200.12	206.03	200.06	202.88	203.27	206.36	207.09	208.9	203.62	204.17	201.34	203.25	206.93	198.67	205.28	209.51	204.14	202.29	202.11	204.28	200.96
199.41	196.71	193.86	199.84	201.27	199.52	198.35	200.21	198.95	199.15	195.62	197.79	199.69	200.4	199.28	195.16	196.18	197.41	197.92	198.86	204.27	198.65	197.93	196.26	198.74	196.85	196.17	197.38	200.94	201.99	199.43	202.13	202.53	196.35	201.08	196.59	198.37	201.63	198.32	197.04	192.03	196.66	197.27	200.55	201.61	196.96	195.5	198.36	200.61	199.9
211.5	216.68	211.13	207.51	210.28	211.68	211.53	213.04	214.19	209.7	213.01	212.22	212.19	214.05	210.55	213.78	215.09	214.34	212.9	212.48	211.94	209.93	211.08	211.87	211.08	213.02	208.46	212.54	213.15	212.94	210.81	214.83	214.67	213.76	216.15	215.61	211.86	215.98	209.47	208.47	213.76	214.13	212.39	213.96	209.9	213.22	210.74	213.62	209.34	216.85
203.88	200.6	196.78	201.79	203.33	196.91	191.54	197.43	202.91	195.84	198.6	198.5	198.21	199.38	200.38	193.29	197.59	204.67	196.78	195.71	199.74	198.96	197.74	195.61	201.53	202.72	196.04	197.15	197.6	197.94	203.46	200.37	200.06	199.99	200.88	194.54	196.84	199.59	199.85	197.05	197.06	196.97	194.55	199.7	195.78	195.65	202.22	198.51	194.54	201.69
217.35	211.24	216.51	221.48	219.47	217.69	221.62	214.28	215.64	218.28	221.45	217.23	218.17	222.14	220.85	217.49	215.31	218.02	219.57	213.55	220.17	213.9	217.93	218.13	217.02	214.18	213.65	219.58	216.43	217.82	219.88	219.43	219.16	214.38	219.53	221.05	219.49	214.6	219.18	220.6	216.02	216.95	218.33	221.21	213.37	220.01	216.8	218.06	218.38	221.2
204	199.95	201.95	203.24	196.77	198.48	201.65	207.46	204.34	204.22	208.1	202.37	206.42	204.61	206.86	206.82	201.06	206.55	202.48	199.63	206.26	205.19	202.15	201.99	202.42	204.6	204.29	206.11	202.41	201.44	207.45	203.79	201.71	207.17	206.24	200.3	201.84	204.02	206.83	199.56	209.34	202.8	201.48	202.17	204.75	200.97	203.79	204.03	200.81	206.09
210.04	209.81	208.11	209.16	209.22	208.67	212.33	208.06	209.86	204.67	209.16	208.89	209.51	206.11	214.38	206.83	210.79	209.52	206.69	206.11	212.84	211.28	207.27	207.09	209.77	212.96	210.27	211.32	211.53	205.45	206.19	212.7	207.6	206.4	207.06	211.16	208.29	204.03	212.23	209.91	208.95	209.23	210.14	209.77	210.83	204.6	210.06	207.71	205.26	203.74
212.68	217.45	218.16	214.56	220.87	216.27	219.26	215.28	222.21	215.11	217.45	220.64	217.24	214.21	215.62	216.23	218	219.21	211.73	220.31	218.19	217.92	217.83	221.12	219.34	217.69	218.54	218.27	215.39	219.44	218.6	214.47	218.25	214.28	218.22	213.17	219.21	220.29	217.84	215.52	216.09	217.69	216.48	215.63	218.8	220.43	218.34	219.05	220.19	217.83
210.23	209.66	208.38	210.7	208.57	206.72	209.05	213.74	207.07	207.2	206.63	206.72	209.25	207.49	207.02	211.32	206.54	207.16	209.5	212.52	204.68	208.45	209.36	205.54	207.26	209.9	207.96	213.09	206.38	206.58	209.74	207.42	212.34	211.74	205.91	204.09	206.49	209.92	208.55	206.48	206.2	208.97	212.59	214.63	206.38	206.8	205.97	209.8	203.33	203.99
206.22	207.35	208.62	210.91	209.86	211.03	207.35	210.96	211.86	207.57	206.1	207.09	208.64	207.59	209.61	207.48	204.98	206.47	208.85	208.26	210.39	213.69	208.73	209.75	205.11	207.85	204.96	206.86	208.37	210.13	209.08	207.21	207.61	209.43	207.14	208.2	208.55	207.23	210.3	201.41	209.14	204.61	208.87	212.46	203.62	211.13	206.65	206.41	209.91	206.77
201.01	196.13	201.53	203.35	203.79	198.9	210.75	206.72	207.76	204.62	200.5	206.13	201.98	204.01	202.01	205.16	206.25	201.67	202.72	204.68	200.34	204.28	204.03	200.87	201.79	201.51	205.31	202.04	201.95	203.39	200.96	202.63	208.02	204.39	202.9	207.76	204.22	201.28	204.17	201.05	206.68	200.66	201.81	202.95	205.58	208.51	201.64	201.87	207.89	203.69
212.06	215.35	213.44	211.51	216.95	213.13	216.64	217.17	216.29	210.39	213.99	214.41	213.16	211.35	212.99	214.76	213.66	209.91	214.46	212.93	213.31	209.67	214.12	215.59	213.34	212.6	214.6	214.49	213.67	215.15	211.86	217.65	214.41	213.15	212.8	214.27	213.27	208.57	218.25	214.86	215.34	210.94	212.11	213.32	215.27	213.25	210.02	215.95	214.15	212.4
211.68	213.99	209.87	209.44	211.49	214.61	207.43	210.61	211.61	216.32	213.14	213.41	211.64	206.69	212.17	208.41	213.31	210.22	214.81	213.66	211.76	210.99	215.8	214.97	213.1	213.43	212.87	208.43	209.21	214.61	206.38	216.01	210.16	211.46	215.58	215.39	212.29	213.29	211.12	209.44	213.03	212.75	217.32	212.25	218.87	211.13	211.51	210.33	213.36	211.67
215.3	210.15	213.71	212.87	210.12	208.2	213.66	208.82	212.38	213.74	214.05	217.31	209.65	217.25	213.46	209.99	209.78	215.1	213.65	212.18	212.69	211.53	211.99	214.45	210.47	215.05	213.45	211.85	211.46	209.43	216.46	208.38	209.37	215.57	212.61	206.9	217.01	208.34	211.03	215.39	213.98	213.81	209.2	209.61	214.01	213.56	210.48	212.19	211.48	213.93
200.74	198.23	198.7	196.6	198.38	198.04	199.71	196.97	200.02	196.89	203.57	195.95	202.87	194.08	199.95	199.84	198.39	202.07	195.46	196.89	199.41	193.39	197.03	196.16	194.21	198.55	199.62	199.28	196.6	199.34	196.42	199.23	193.2	197.5	200.34	195.21	199.26	199.15	195.52	198.68	201.8	195.36	201.22	194.32	194.25	196.19	199.76	198.53	200.17	198.14
204.69	202.71	201.18	196.71	208.67	206.87	200.02	208.7	207.83	205.28	208.94	201.83	205.41	207.29	205.39	205.98	204.88	204.6	200.58	200.59	201.2	209.1	198.42	199.32	202.5	204.46	201.15	206.28	205.64	200.43	206.14	203.78	205.2	203.19	201.48	205.92	202.19	202.67	201.05	204.74	201.73	205.14	202.46	203.76	199.33	198.64	203.26	202.71	205.44	203.96
207.04	210.9	213.12	205.46	208.35	209.74	211.59	211.53	204.07	210.48	209.59	207.07	207.51	210.37	208.65	210.84	209.9	205.78	210.31	209.41	208.69	208.95	213.12	210.95	209.19	208.81	207.54	213.96	208.26	210.33	207.58	207.37	216.43	205.68	211.11	210.94	210.18	210.49	210.66	208.54	205.45	203.92	211.2	211.05	211	208.26	209.43	211.34	209.63	207.64
213.53	215.21	213.33	212.5	210.45	214.39	211.83	207.95	209.04	213.95	212.33	217.54	214.54	210.49	210.93	211.66	213.01	211.33	213.65	213.62	213.89	211	211.35	213.44	214.12	215.99	211.4	215.04	216.45	213.13	210.95	211.53	210.37	215.04	215.11	214.15	214.63	214.13	215.05	208.22	211.11	211.28	215.26	211.67	210.44	216.19	211.98	212.55	214.47	212.49
208.27	205.9	204.92	209.3	209.72	211.29	210.96	204.53	207.75	205.9	213.49	208.16	210.27	208.25	211.76	205.95	212.14	204.23	210.22	208.85	206.39	206.72	208.93	207.09	213.55	209.69	207.25	209.71	206.67	206.9	206.62	209.08	210.73	208.62	208.27	208.04	202.9	212.45	204.07	208.7	207.04	208.15	209.81	213.66	209.61	209.87	205.09	207.69	215.74	209.21
212.28	217.15	218.44	216.55	221.38	215.88	214.65	210.63	220.72	215.01	217.88	214.82	215.4	219.46	214.98	215.86	217.98	213.36	221.69	216.65	219.23	219.2	219.91	219.5	213.88	220.15	215.11	216.39	216.91	215.94	221.47	218.45	214.8	219.29	213.25	218.94	214.72	216.26	219.84	215.46	216.51	215.39	214.59	216.96	217.59	219.38	218.95	218.95	215.69	219.01
217.7	212.43	213.86	217.21	214.26	219.22	222.61	217.17	216.66	218.5	213.38	214	214.83	215.47	222.94	216.87	221.77	216.05	215.41	215.22	218.02	219.67	216.95	216.11	214.72	217.52	214.44	216.7	217.62	216.45	215.38	216.53	217.63	218.6	220.06	215.59	214.82	217.94	212.68	220.75	215.56	216.42	215.21	216.53	217.65	219.92	220.28	218.2	216.1	217.03
206.07	206.2	208.3	206.36	213.25	204.86	202.57	208.89	206.68	206.11	209.78	206.43	208.48	210.47	204.58	209.67	209.65	208.13	208.6	211.41	210.67	207.85	209.37	206.4	209.03	212.14	209.78	205.81	211.51	206.47	208.47	211.49	209.94	213.62	208.75	207.11	206.09	210.11	204.28	211.29	213.12	205.97	211.27	207.28	210.7	207.72	209.37	208.64	208.5	214.18
204.75	208.42	205.65	209.08	205.61	204.43	206.1	208.81	206.86	209.05	209.28	206.27	206.6	205.48	209.24	206.58	207.49	208.8	206.44	205.02	209.27	209.38	206.39	207.52	209.53	210.42	201.77	206.27	203.37	208.92	207.8	210.2	212.04	205.81	207.47	210.85	207.17	201.6	205.92	207.45	211.05	202.2	212.44	207.74	204.69	207.92	204.93	211.35	205.88	206.71
210.57	212.49	210.21	210.89	212.02	209.03	212.31	210.5	213.16	209.69	214.09	211.24	216.74	211.94	211.93	212.54	212.53	215.04	208.57	212.5	213.46	211.53	212.85	210.6	211.39	213.24	214.23	210.35	208.37	208.41	212.01	210.05	210.6	211.57	212.51	210.76	212.02	209.59	209.43	212.83	211.28	207.58	211.26	211.94	213.45	214.27	211.49	219.23	211.24	208.9
217.94	216.17	218.58	219.28	218.32	216.07	216.18	217.84	216.35	215.8	218.6	215.29	220.43	220.32	218.69	213.77	216.94	219.04	216.46	220.08	220.77	219.3	215.99	219.9	221.54	221.84	214.66	218.18	216.83	216.51	219.02	219.5	222.07	220.05	217.68	213.52	213.89	214.91	219.65	218.07	219.83	216.15	219.75	216.38	220.16	222	216.92	216.6	216.61	220.42
202.79	203.03	203.7	204.76	207.62	209.76	207.8	207.57	205.89	211.14	210.28	208.55	214.23	206.39	208.99	207.26	206.54	208.34	208.73	205.64	210.53	205.64	201.3	208.89	206.76	213.5	200.39	203.84	211.8	206.54	208.68	209.05	203.38	210.65	208.24	209.66	202.76	208.86	209.38	208.12	206.76	206.96	210.84	212.15	207.85	211.73	205.34	206.98	210.47	207.34
215.48	212.18	215.26	210.08	216.68	212.1	215.42	211.83	216	210.56	212.5	217.5	216.01	211.53	211.81	217.09	209.88	213.28	206.67	220.04	211.79	214.21	213.69	208.98	213.47	216.72	210.34	213.4	213.81	216.13	216.24	217.53	211.71	220.93	213.41	217.87	212.07	214.87	213.53	215.51	212.68	210.98	216.28	212.45	219.81	214.18	210.69	213.26	214.57	215.24
211.48	211.16	212.03	213.96	212.04	213.24	210.54	212.45	214.11	207.91	213.55	210.26	211.61	215.35	203.65	207.41	209.13	213.39	214.7	211.97	213.74	214.52	212.88	209.15	211.13	211.62	212.34	214.15	210.32	212.56	216.26	210.43	214.03	210.64	210.57	214.36	210.93	215.06	206.96	212.82	214.15	210.93	212.18	215.05	211.4	206.92	214.07	209.83	210.95	207.59
199.86	201.6	199.44	197.4	202.73	208.08	204.56	195.18	201.73	200.78	198.75	203.57	199.48	198.5	200.85	200.8	194.63	200.98	202.5	196.78	202.19	202.97	193.84	198.65	202.33	198.21	199.98	202.94	197.9	201.28	202.23	204.03	201.53	204.31	199.13	201.71	197.49	199.1	196.21	204.02	204.7	204.16	199.67	199.9	201.05	201.87	192.9	196.23	196.78	202.56
215.3	219.12	220.09	214.2	216.49	213.99	218.27	221.39	216.39	215.56	218.05	214.69	221.34	219.37	217.3	215.02	217.59	216.81	217.15	216.6	216.32	214.23	216.47	216.18	213.69	215.21	212.02	220.93	216.87	216.24	221.35	217.68	217.34	218.73	215.12	215.08	219.24	221.74	216.58	218.52	218.34	216.6	218.89	215.52	216.08	220.64	213.51	218.27	220.38	213
210.92	208.79	211.85	214.94	213.19	212.49	211.56	218.28	212.89	213.47	210.98	217.14	212.74	212.32	210.86	209.18	213.16	209.38	211.32	214.58	211.78	209.84	212.42	211.49	211.27	210.18	217.98	214.06	210	208.49	212.8	205.38	218.28	211.13	212.42	215.47	215.74	210.53	211.06	211.81	210.16	209.99	217.96	214.05	210.59	214.91	212.57	215.57	219.06	209
210.12	206.07	207.57	205.36	209.61	209.34	205.86	206.55	208.76	207.27	206.82	204.21	206.44	212.51	206.55	204.35	207.84	211.46	206.95	205.71	205.83	208.85	205.05	209.42	210.38	209.03	202.85	209.36	203.61	210.72	206.09	209.33	207.85	204.22	203.05	213.78	202.64	206.82	205.39	207.72	211.22	208.24	203.07	207.61	209.71	210.67	211.09	205.66	207.4	206.33
210.82	214.41	210.97	215.66	207.95	212.06	213.21	212.34	210.76	213.09	213.44	208.12	208.88	211.84	207.75	212.59	208.11	211.71	214.01	215.71	219.69	211.11	208.37	211.51	210.35	214.41	214.98	211.31	208.54	211.88	210.99	213.75	210.77	209.94	211.29	210.04	210.23	211.68	214.79	212.05	214.77	212.24	207.48	206.49	209.42	212.06	213.41	215.62	211.91	215.8
198.89	202.03	201.71	200.32	200.29	201.55	203.22	196.96	195.62	200.85	198.67	197.11	199.45	203.01	200.8	196.96	203.05	199.06	197.92	202.08	196.38	197.1	193.67	202.51	200.63	195.2	196.73	200.21	199.79	201.07	200.53	201.26	203.15	197.2	200.78	202.48	203.67	199.77	197.05	201.43	200.58	200.95	198.46	197.46	198.19	198.77	199.37	200.56	196.82	201.06
203.06	208.58	200.07	207.55	206.02	206.06	203.35	203.64	204.86	201.96	200.3	201.69	204.42	196.53	203.75	197.5	203.66	202.36	204.62	206	205.81	205.88	200.84	205	205.49	200.43	205.03	204.34	206.6	205.99	207.34	205.87	203.63	203.36	203.55	202.06	204.8	202.2	203.36	203.94	206.61	201.92	206.52	206.58	202.09	202.95	211.19	204.01	205.31	206.13
212.24	209.62	210.48	206.1	209.3	211.81	210.21	211	212.35	208.49	214.59	211.94	206.59	210.35	214.96	209.86	212.28	209.83	217.01	215.38	213.49	217.75	210.02	208.25	210.91	216.28	215.2	213.24	216.13	214.44	214.51	213.01	213.11	213.6	210.05	209.18	216.82	212.89	212.24	216.67	210.6	207.96	207.2	208.09	211.6	211.83	207.27	208.37	209.48	215.92
212.09	202.98	210.73	207.14	211.5	205.95	210.22	209.1	208.79	205.04	206.57	210.9	209.67	210.54	212.26	205.64	206.69	206.8	203.13	207.25	204.91	207.81	207.65	209.23	208.25	204.58	207.65	206.92	211.34	209.44	208.78	208.17	212.92	211.36	201.26	213.4	209.47	210.13	208.09	211	207.37	207.77	209.06	208.98	206.97	208.51	206.13	206.37	209.21	211
205.05	205.9	212.02	209.98	204.43	207.85	210.05	208.65	209.7	206.91	206.77	205.5	210.38	209	210.62	206.77	207.66	207.67	206.14	207.99	206.72	209.09	211.51	208.04	208.07	213.96	207.6	208.09	211.1	211.18	207.63	209.73	209.54	210.15	208.09	206.34	207.22	206.93	206.02	212.01	210.45	209.22	209.13	205.03	202.58	215.64	212.02	208.73	208.23	209.37
214.38	215.67	212.59	214.28	210.86	217.27	210.85	208.98	212.32	211.84	212.94	211.52	213.57	209.27	212.04	207.78	211.32	213.32	211.08	212.1	210.98	212.17	211.12	217.92	208.61	209.64	209.39	213.62	216.42	213.43	211.93	214.8	210.29	207.6	207.73	218.07	212.33	217.17	211.56	213.96	214.14	206.79	214.35	212.94	216.82	214.14	214.23	210.53	212.97	208.25
205.33	202.6	204.36	206.22	204.13	202.34	206.55	201.76	199.71	201.89	205.06	201.25	203.73	200.9	205.03	204.07	199.91	205.26	199.3	208.51	203.91	202.74	201.85	199.33	203.81	203.99	203.28	201.48	206.23	201.03	207.05	201.44	204.55	200.6	201.02	199.73	200.45	203.09	206.32	201.45	205.35	204.32	199.31	201.98	206.92	204.3	199.25	203.97	199.61	200.02
201.89	203.28	201.22	205.47	201.38	203.75	203.7	199.71	204.88	206.12	202.2	202.04	201.91	204.94	204.03	205.65	206	199.94	201.69	205.11	202.42	205.15	199.01	203.5	199.7	199.03	199.31	200.53	205.49	202.31	199.81	203.61	201.44	201.14	199.42	199.73	206.38	205.67	203.38	202.88	203.56	201.68	203.29	206.95	206.44	203.47	200.54	207.74	205.44	201.95
205.59	206.77	203.09	206.9	201.77	202.26	203.27	203.94	204.52	208.16	205.5	205.02	202.42	204.06	201.71	200.43	201.3	206.23	199.54	201.56	207.63	204.73	202.28	201.47	203.64	206.82	207.27	204.6	207.51	203.73	202.09	202.85	206.12	207.56	207.09	202.38	203.47	206.26	202.74	206.72	204.74	201.64	203.93	201.4	205.72	204.69	199.48	204.56	201.39	200.08
206.34	202.8	203.58	204.29	201.3	201.75	204.9	210.21	201.78	197.71	203.6	203.74	204.3	198.95	199.28	208.01	198.97	206.62	197.62	203.92	203.14	201.65	202.64	202.27	203.38	204.6	199.85	204.01	208.54	202.64	203.95	201.52	205.18	205.05	205.2	201.38	201.36	204.85	199.79	204.46	201.43	201.75	202.85	203.55	199.33	201.11	201.97	202.13	207.23	204.48
206.14	203.77	209.46	205.49	209.91	206.76	210.53	213.01	203.95	202.96	208.05	210.09	208.16	208.59	211.31	206.58	208.41	207.91	212.09	207.85	207.23	206.62	210.42	205.81	205.97	208.06	211	211.49	207.72	210.55	213.44	207.09	206.73	204.85	208.48	204.86	216.13	206.94	206.84	205.74	207.56	206.05	210.17	211.21	206.76	208.57	200.23	212.63	209.67	205.38
210.78	209.49	211.47	211.4	209.28	211.81	208.98	206.31	206.77	208.42	209.1	206.92	210.18	208.14	210.87	207.86	208.57	208.4	209.71	206.89	209.28	210.55	208.94	206.31	206.85	210.86	207.55	211.93	206.57	203.2	208.26	208.12	209.77	207.64	210.46	207.12	211.54	210.51	210.55	212.45	209.5	212.46	209.93	210.04	209.86	208.58	203.02	204.23	205.93	208.73
199.75	198.56	198.44	203.9	199.71	200.3	198.09	200.9	200.54	200.35	201.8	196.88	196.17	198.73	199.79	197.83	200.93	198.2	196.89	201.47	200.61	202.5	204.86	202.29	200.71	202.05	197.28	202.5	203.44	203.25	201.58	200.79	197.95	204.67	198.12	200.74	199.94	204.27	197.25	201.67	196.01	191.99	195.86	201.81	204.63	201.65	198.74	197.87	200.14	199
214.09	216.53	214.81	213.93	216.76	214.44	215.69	216.06	214.29	215.53	209.59	215.14	214.28	213.95	211.33	210.44	215.47	212.22	220.88	215.41	216.15	208.45	214.51	213.08	213.52	214.74	215.6	210.73	211.74	209.73	218.37	216.32	212.65	211.5	217.9	211.65	214.44	215.56	213.32	214.21	212.51	215.61	213.12	217.27	218.06	214.95	211.45	212.89	213.47	211.75
209.46	212.41	209.99	211.97	212.39	210.84	208.28	212.62	210.27	211.01	214.44	211.27	213.84	212.6	215.19	212.61	208.91	210.1	208.7	210.02	213.16	209.37	213.34	213.27	213.64	216.09	209.25	209.68	212.48	212.64	212.44	212.31	213.38	214.24	210.46	211.76	210.64	211.81	214.91	214.27	208.09	211.7	207.31	216.11	212.52	210.42	211.96	214.2	214.56	210.62
202.83	209.1	206.05	205.55	204.64	201.33	203.4	205.67	202.84	207.06	204.9	206.82	208.8	204.15	207.83	207.87	206.66	206.99	204.82	203.35	203.15	203.94	202.45	210.46	203.02	205.42	204.79	202.77	207.28	205.12	207.29	202.95	203.41	204.16	196.68	201.36	207.36	205.82	205.95	208.85	204.36	205.09	203.3	205.06	203.8	202.19	207.6	203.97	207.34	207.74
211.7	212.67	215.09	211.68	206.3	209.97	211.64	211.74	211.94	211.37	206.62	207.74	207.49	209.71	209.04	209.53	208.2	204.02	211.89	206.11	212.15	213.45	210.21	216.06	211.74	210.92	207.02	213.31	213.85	214.14	206.44	210.96	205.15	210.75	207.01	206.58	209.14	208.27	206.04	215.26	206.81	207.75	213.52	211.02	207.23	214.91	209.07	208.86	208.99	207.89
207.38	203.58	208.01	206.58	206.25	207.28	205.05	206.66	204.87	205.92	210.58	209.38	205.64	201.27	207.98	207.5	209.91	209.97	205.3	207.6	208.31	203.55	210.26	208.77	208.63	206.18	206.69	208.81	211.04	209.45	207.51	204.97	210.55	207.04	210.76	211.51	206.84	209.9	210.01	207.29	206.33	209.69	214.02	206.33	207.99	206.72	208.35	207.65	204.92	208.35
210.25	211.49	212.96	215.23	210.8	214.24	217.8	211.7	214.26	213.74	211.6	212.48	214.45	213.96	215.01	210.57	214.51	211.68	211.38	211.8	214.8	215.72	208.8	211.57	214.61	214.01	213.73	215.54	211.94	212.04	212.3	209.68	217.42	213.89	218.85	211.89	215.79	211.18	216.58	214.2	212.75	212.07	214.23	215	208.52	219.71	213.07	216.08	214.24	209.18
206.9	206.84	211.54	210.55	209.84	209.5	207.2	205.57	211.21	215.46	203.73	202.88	209.77	213.17	212.13	205.67	209.24	212.21	210.89	208.68	207.01	215.25	208.77	212.49	207.58	204.92	206.77	209.73	207.2	209.36	210.96	206.49	208.16	211.25	204.79	212.59	214.98	209.93	209.47	209.25	211.86	207.33	211.03	211.69	208.62	206.86	208.22	213.95	210.35	207.98
208.13	200.7	201.41	203.47	205.15	202.61	206.61	205.02	202.53	203.03	200.26	201.71	203.86	202.53	202.11	200.44	205.19	205.13	204.45	201.82	201.71	201.29	202.88	201.7	204.64	205.12	202.77	200.92	205.47	204.8	205.34	207.8	200.16	202.41	203.73	204.21	201.73	203.91	202.16	205.35	203.62	205.59	201.59	201.91	204.88	204.58	203.52	205.01	205.87	202.19
220.13	216.37	215.83	219.13	218.77	219.11	216.42	215.15	217.33	217.02	213.68	211.59	219.48	213.19	214.93	218.73	220.69	215.85	220.41	215.6	219.44	217.23	215.85	216.93	216.03	216.98	216.57	220.76	224.24	217	223.11	216.46	217.39	214.88	216.8	220.09	216.9	215.36	217.42	221.03	217.47	220.58	215.32	213.68	213.79	216.56	219.32	218.61	218.31	216.75
203.66	203.17	199.75	202.58	196.47	204.14	204.29	204.29	200.53	199.22	202.3	203.17	201.1	203.78	205.97	205.92	204.83	200.01	208.14	204.38	209.4	202.88	204.75	205.82	208.12	202.37	203.98	208.54	206.79	199.55	206.18	205.07	204.64	204.02	198.59	203.86	200.94	203.24	202.56	204.76	202.08	205.27	206.13	201.46	200.65	205.51	207.26	205.7	205.82	200.94
204.77	208.05	210.07	210.75	207.81	211.31	207.38	206.55	208.57	211.51	211.12	206.71	211.19	205.33	210.58	209.02	210.42	209.15	210.41	203.99	205.44	212.15	206.81	210.44	207.25	205.54	210.52	208.1	209.1	208.92	209.36	209.44	201.15	204.8	213.28	202.89	213.13	208.56	211.43	206.52	207.14	210.07	209.54	213.4	211.99	208.63	205.99	206.23	209.03	210.07
209.31	203.91	208.55	210.77	209.56	206.76	208.5	210.88	204.91	203.86	206.04	211	211.36	205	211.61	205.28	209.9	202.42	206.28	206.33	208.31	207.13	209.01	209.68	207.62	207.02	204.91	209.14	213.49	210.22	206.95	208.67	207.44	208.35	210.21	209.56	205.47	208.52	205.66	208.5	203.94	206.99	204.54	208.49	207.33	206.31	209.99	206.78	205.6	210.73
212.03	212.6	213.38	206.88	212.49	210.79	214.6	209.14	211.43	207.69	214.12	213.45	212.3	212.18	213.09	210.82	216.41	210.7	210.21	212.25	206.51	212.13	207.34	213.3	210.71	207.09	211.91	208.73	214.5	214.56	210.17	208.77	207.17	210.69	209.42	209.45	213.88	213.45	213.18	211.18	211.98	211.43	211.96	211.06	209	212.4	208.43	214.81	210.54	213.66
200.68	195.21	198.91	203.31	202.88	201.78	203.28	197.58	199.52	202.47	202.54	195.76	200.47	202.61	200.95	198.41	199.11	201.8	201.1	197.96	197.58	206.19	202.96	194.79	202.03	202.66	203.74	200.1	199.08	201.29	201.39	199.9	201.28	197.96	203.35	198.97	200.87	199.72	202.08	199.91	202.28	202.61	201.17	200.18	202.98	198.7	204.97	196.32	199.4	198.18
201.98	205.54	198.36	201.9	204.87	197.24	203.11	201.76	208.2	202.78	201.5	201.84	203.82	202.05	203.96	197.97	201.67	202.21	199.82	202.71	205.17	202.49	209.06	203.76	204.51	200.06	202.73	204.39	204.17	201.22	205.88	203.35	201.86	199.59	203.41	202.68	202.03	197.96	203.66	206.52	197.34	202.22	201.14	202.2	200.75	201.09	200.87	202.11	201.54	196.43
208.84	211.4	203.67	206.31	202.88	206.13	204.12	208.65	205.25	204.55	209.99	207.79	207.08	210.04	208.37	206.86	209.4	200.31	205.26	210.23	207.46	206.45	204.62	206.52	207.53	205.45	208.68	207.58	210.97	204.51	210.21	209.57	212.59	208.27	206.29	212.3	210.89	204.42	210.79	206.22	203.23	207.31	204.94	203.03	205.83	210.06	207.14	208.25	206.39	211.99
197.99	198.1	198.04	195.12	202.59	201.47	199.96	196.96	198.12	197.05	198.47	198.96	196.28	203.86	194.09	201.51	200.01	199.55	195.4	196.56	198.66	199.65	196.54	201.96	196.58	199.75	199.03	193.83	195.5	201.67	195.55	196.48	197.47	198.3	198.06	201.48	196.54	200.03	197.18	200.91	197.79	198.45	194.7	196.24	198.59	200.78	195.96	202.69	195.89	196.17
209	208.48	212.08	208.12	208.8	210.04	208.15	210.9	208.68	212	212.15	206.81	211.51	208.21	208.91	207.04	212.76	209.35	209.65	207.54	201.9	211.37	206.81	208.13	208.83	209.78	202.69	211.6	210.77	210.38	209.33	205.04	207.19	211.41	207.19	204.01	212.44	213.6	210.64	206.61	215.09	211.52	209.18	202.24	207.29	211.12	207.43	212.11	208.11	208.62
209.49	210.91	209.53	211.34	216.19	212.58	211.66	209.34	215.04	209.69	210.61	211.92	214.7	212.23	210.94	211.53	205.71	210.59	210.32	211.35	211.68	208.26	209.66	210.34	213.96	207.76	210.36	214.67	216.35	213.71	213.24	213.24	209.86	210.38	211.05	206.83	208.8	212.59	206.91	207.72	207.68	212.6	214.37	208.18	212.25	209.86	212.69	213.53	213.05	208.85
203.3	204.18	204.57	205.82	205.55	204.67	210.55	205.24	205.1	198.53	202.41	205.06	205.64	205.01	206.59	205.14	203.36	206.81	208.27	208.13	204.71	210.12	207.23	208.14	208.8	204.01	207.83	209.57	203.91	207.46	205.02	204.43	203.86	205.98	206.28	204.81	207.06	203.33	204.9	206.12	207.62	205.48	203.23	201.47	203.04	204.22	208.77	206.86	205.94	204.28
211.93	208.82	212.36	212.49	213.31	216.57	215.43	212.17	210.98	214.05	213.31	214.13	212.03	212.64	214.99	208.82	214.29	215.76	214.38	210.58	214.74	212.89	207.75	214.69	210.36	206.33	214.58	209.56	213.45	211.29	208.14	213.95	210.27	206.82	212.6	207.83	209.9	217.98	212.09	207.42	211.21	212.6	208.4	213.46	212.34	212.34	212.9	211.14	211.81	211.15
197.76	196.35	197.07	194.43	199.07	201.98	200.41	198.44	202.83	197.63	200.19	200.01	201.73	197.97	202.41	199.29	202.81	199.69	199.73	199.25	197.8	198.41	201.61	198.89	202.74	202.19	199.1	196.37	194.95	197.3	202.63	200.23	202.8	203.43	199.83	196.76	197.69	199.02	199.61	200.59	196.79	196.22	201.5	198.08	199.22	202.71	200.13	197.55	201.58	198.27
204.73	208.81	202.08	205.14	208.18	204.79	203.78	203.99	206.05	204.39	202.96	207.53	206.37	204.94	205.15	205.97	207.4	206.26	203.04	205.75	207.35	205.2	203.36	209.48	201.85	205.66	202.94	207.24	202.18	204.34	202.33	203.21	208.17	210.03	203.81	204.57	205.26	207.38	206.71	203.52	203.26	205.31	202.62	203.43	204.03	207.31	208.49	204.28	203.01	202.92
208.01	210.26	208.54	210.59	210.24	205.85	208.24	208.42	209.52	210.05	205.78	209.22	207.46	204.71	209.87	207.08	210.34	211.29	207.66	209.41	206.36	209.38	211.73	210.86	210.59	210.41	208.55	213.31	205.78	209.59	208.42	210	210.71	213.08	208.51	205.92	211.21	207.77	213.47	209.07	211.48	209.3	210.93	211.8	210.13	203.27	205.55	209.22	203.36	209.83
202.06	205.31	203.65	203.94	203.89	201.51	197.73	201.11	198.46	203.46	201.23	200.69	204.75	202.58	201.16	202.89	202.94	206.17	203.32	201.88	201.22	200.74	204.08	196.28	201.26	202.79	203.06	205.51	204.21	200.27	198.89	200.46	203.22	203.42	203.04	205.66	205.16	206.24	196.88	203.88	200.78	205.16	207.04	199.96	203.75	202.56	200.02	200.72	197.51	201.79
203.83	207.98	209.27	205.66	206.93	204.32	209.97	211.89	210.49	211.93	207.89	207.3	205.6	205	209.46	210.89	204.37	209.43	208.41	209.68	208.18	207.19	210.09	205.39	210.71	202.58	209.27	212.96	206.69	208.17	208.36	208.3	210.08	209.3	207.55	202.54	209.38	207.59	211.03	206.61	203.22	204	205.89	207.29	206.52	204.58	211.3	206.86	206.15	211.05
212.32	215.16	213.98	213.01	211.56	210.5	208.49	211.18	209.12	213.43	215.33	215.22	211.81	214.07	211.69	212.73	214.36	216.72	212.54	215.19	217.12	212.03	211.71	213.66	211.53	211.12	213.3	213.75	213.27	211.39	211.66	216.05	210.15	212.7	218.59	210.69	216.48	206.77	213.3	211.47	214.35	211.7	210.88	213.38	212.63	213.37	215.86	213.84	211.96	210.8
205.5	198.73	207.66	200.57	203.06	206.52	201.85	199.17	199.82	198.83	203.86	200.96	201.91	203.89	199.33	202.93	203.73	202.36	197.5	201.62	203.95	206.04	200.79	204.35	198.95	205.82	204.75	202.09	203.01	203	199.39	203.4	202.85	206.53	203.52	201.66	205.9	203.97	204.46	202.32	206.34	203.76	206.09	201.67	200.43	201.48	205.51	201.74	206.91	204.91
210.62	209.81	213.02	213.91	213.01	210.41	210.42	215.17	210.97	210.31	210.39	211.77	212.82	211.07	214.88	207.76	208.35	212.52	210.69	207.17	209.87	214.55	212.63	210.65	212.47	210.25	211.46	211.45	212.01	211.83	206.98	214.83	210.5	213.51	210.77	208.47	217.51	210.64	211.48	215.02	214.19	210.63	212.03	211.24	210.02	208.27	208.08	214.37	213.14	210.9
208.54	208.6	209.52	211.65	204.31	205.82	208.57	209.52	210.08	202.36	209.91	210.73	208.52	212.82	202.24	209.28	209.79	207.98	206.78	204.67	203.41	208.55	208.71	210.02	205.94	208.54	209.6	209.26	212.48	207.61	210.39	207.09	210.91	204.43	208.08	209.97	208.44	210.22	204.02	207.03	207.6	211.34	210.04	209.62	207.39	209.36	205.12	209.37	208.62	209.65
209.81	209.42	210.97	210.2	209.42	207.1	207.18	210.03	209.76	209.59	211.08	209.14	210.4	208.12	209.44	207.59	210.56	207.03	212.25	210.4	209.32	213.25	212.03	205.23	208.26	207.78	210.29	212.92	207.32	210.28	205.84	208.53	210.12	210.5	204.9	204.36	209.47	205.41	206.05	206.18	208.07	204.02	207.1	212.38	207.81	206.1	201.34	210.94	207.24	201.29
207.5	211.99	205.34	209.6	212.23	208.07	212.49	210.45	210.24	214.39	212.67	212.11	209.65	211.62	202.32	206.23	211.15	211.89	208.59	211.06	204.57	209.4	210.13	213.72	211.22	211.56	208.44	205.82	204.42	213.28	212.36	211.53	209.49	209.78	209.63	205.93	213.1	210.5	212.13	212.35	209.62	208.32	211.66	212.97	207.96	205.22	204.25	211.07	210.87	210.71
208.83	212.22	209.66	206.54	211.03	208.81	213.84	212.15	212.62	213.22	210.72	212.74	213.71	213.36	209.52	211.87	209.35	208.88	217.32	209.41	212.34	210.36	210.89	208.55	215.07	216.47	211.22	210.82	214.15	210.34	210.14	209.35	212.14	214.92	208.32	208.76	206.64	210.53	213.22	210.94	209.98	212.21	210.09	213.09	208.39	210.11	210.83	211.78	210.13	216.97
214.6	207.89	209.14	212.25	211.93	207.93	211.28	206.04	206.89	208.01	209.57	205.7	206.71	205.84	210.08	204.72	210.03	208.09	208.64	210.24	209.52	210.41	206.83	213.33	205.67	210.49	207.28	209.55	205.5	208.6	208.95	206.43	207.35	209.19	205.86	205.34	207.65	206.81	207.12	210.03	204.64	210.57	210	211.56	210.84	207.2	208.59	205.9	206.8	209.43
211.44	209	210.78	210.36	207.98	210.24	212.32	211.5	211.71	208.11	201.82	207.76	206.95	206.9	208.64	210.53	208.6	204.41	214.25	210.09	207.8	206	207.03	212.07	210.95	207.91	205.15	210.77	211.26	206.86	209.71	210.54	207.3	205.77	208.61	207.78	208.99	211.71	201.41	206.99	210.67	210.11	209.4	209.17	206.72	207.57	206.56	212.15	208.81	207.4
213.4	216.17	207.89	213.37	211.01	209.33	211.83	213.73	213.26	211.65	210.96	210.57	209.28	213.98	209.51	208.33	209.35	210.76	210.08	216	207.57	210.18	215.91	215.58	215.59	212.16	210.19	212.53	210.37	212.9	215.89	211.85	214.09	212.87	208.3	212.54	211.21	211.57	213.58	210.47	214.76	211.42	214.27	215.17	215.95	213.79	216.66	212.71	210.77	212.49
202.46	195.92	200.2	198.6	196.81	200.87	198.45	199.63	196.51	197.77	198.67	198.83	197.39	196.08	200.85	197.68	202.27	196.5	201.06	197.2	200.55	195.7	194.76	201.17	201.55	198.2	197.31	196.87	198.81	195.47	198.05	195.92	200.48	192.09	204.42	198.19	196.97	198.15	198.33	199.7	202.13	202.61	198.44	195.81	197.85	197.43	202	199.84	198.13	199.61
217.67	214.16	220.4	219.01	217.57	216.95	218.54	214.72	215.29	215.84	218.31	219.17	217.41	221.84	217.71	217.09	217.71	219.96	218.56	215.33	217.09	220.82	217.25	215.95	215.41	215.11	216.61	221.66	218.57	217.07	218.7	215.23	217.5	219.4	216.36	213.79	219.53	226.33	217.07	217.56	219.8	216.7	218.39	219.24	218.07	219.17	218.17	216.54	218.86	217.17
206.43	207.82	209.27	210.61	210.62	208.29	210.02	207.72	210.29	204.85	208.53	207.99	207.61	207.11	206.57	206.49	208.29	207.92	208.62	207.38	212.11	209.24	212.97	206.79	206.13	204.69	205.42	205.94	211.04	208.78	207.88	212.61	206.24	211.81	203.72	205	207.04	207.59	210.91	204.87	206.85	212.79	209.51	210.41	206.62	209.72	209.14	205.31	205.88	207.27
202.31	206.8	205.75	203.27	202.34	205.75	202.62	204.85	200.06	202	208.04	198.9	201.08	203.58	203.3	200.09	203.86	202.56	204.23	202.44	203.13	200.68	204.44	202.14	204.31	201.38	210.16	202.22	202.58	200.64	210.22	204.31	204.14	202.25	200.14	205.38	202.7	201.18	203.03	199.74	201.21	207.77	204.37	208.96	204.9	205.41	199.41	203.84	201.82	204.71
203.06	197.03	199.36	198.83	202.55	197.74	199.88	200.63	196.32	196.44	202.92	200.71	202.58	198.2	199.12	195.34	198.57	202.92	199.74	203.2	204.49	198.14	202.15	203.07	198.64	203.14	199.1	199.47	199.97	199.93	199.98	198	201.52	198.2	203.77	198.2	202.74	198.09	201.23	198.66	197.54	201.31	199.41	198.23	199.94	200	196.4	202.02	199.74	197.75
200.21	200.65	195.44	205.23	202.63	200.36	201.83	204.07	201.09	200.87	204.33	201.82	205.73	203.73	201.47	197.72	201.31	200.38	203.25	198.14	202.16	199.16	201.34	202.77	199.05	199.45	199.54	202.93	200.02	196.79	202.79	200.98	203.41	202.66	202.38	202	201.35	204.71	200.79	199.74	204.48	194.98	201.97	204.37	201.28	201.76	201.56	201.24	203.2	204.12
202.48	210.36	208.74	204.78	208.19	210.43	207	206.08	207.3	209.08	209.39	205.89	209.29	210.62	210.74	205.92	209.74	203.96	208.34	209.67	206.79	212.4	207.72	209.94	209.44	208.42	207.24	209.41	209	209.64	208.1	209.59	209.91	205.18	208.26	209.17	211.79	209.01	208.96	210.16	209.12	208.5	204.98	208.02	208.06	204.85	212.18	215.43	210.38	208.6
219.77	216.72	219.5	213.43	218.02	214.13	214.96	214.76	216.06	218.86	215.76	219.25	216.63	216.06	215.98	214.74	217.71	218.1	213.5	216.79	216.91	215.37	214.83	212.94	219.94	219.87	216.02	214.27	218.52	215.96	217.44	217.72	214.92	217.47	211.62	219.73	218.33	215.38	219.57	216.69	217.58	216.35	217.93	218.36	217.24	216.87	217.72	218.95	221.8	218.94
210.26	208.58	212.19	212.95	211.14	210.52	208.57	206.69	209.65	209.13	206.59	214.01	213.47	211.88	209.17	209.19	211.43	214.49	207.3	213.58	207.43	210.93	211.08	205.6	210.7	211.28	208.75	213.78	204.17	212.85	206.19	206.29	212.71	207.52	208.39	209.79	212.07	211.94	212.99	210.94	211.29	206.87	207.53	207.53	203.96	208.23	208.77	214.21	204.94	207.39
201.8	201.5	207.46	200.54	201.17	205.69	202.82	202.28	200.57	201.72	202.7	199.75	202.44	202.65	204.3	208.21	205.38	205.15	202.92	206.56	205.01	205.5	202.33	204.29	200.73	200.2	202.62	203.92	204.1	204.31	207.64	202.69	201.11	202.93	207.15	208.17	201.06	201.72	205.68	203.42	209.75	203.31	206.26	201.07	205.26	200.37	202.54	205.73	204.75	205.38
206.97	209.76	204.03	210.12	211.35	210.15	208.58	212.65	204.46	207.52	213.42	206.22	209.6	206.51	208.76	208.26	204.79	209.3	207.01	207.9	209.22	207.23	213.45	209.18	211.14	210.42	212.14	210.08	205.8	206.43	208.23	211	209.72	203.82	213.87	209.6	205.22	207.85	205.12	209.35	206.37	206.99	210.65	207.29	205.22	208.28	208.67	206.92	210.24	209.44
215.87	221.78	217.36	222.27	215.98	220.79	219.25	217.59	214.43	219.82	217.43	215.34	220.84	216	219.77	219.41	215.16	220.7	215.03	215.09	215.42	214.76	220.07	216.6	216.08	218.93	218.55	219.02	214.95	216.28	213.76	216.72	218.91	220.3	218.11	218.23	217.85	222.02	218.63	219.57	216.63	220.84	217.43	219.63	213.87	219.96	220.4	217.1	216.49	213.97
206.67	208.76	204.78	206.53	207.56	205.95	205.34	209.12	203.31	208.96	209.05	209.81	205.15	207.66	207.07	206.95	209.98	204.27	199.31	202.12	212.22	206.46	206.06	206.77	210.75	206.78	206.66	209.39	203.87	204.44	204.05	205.39	206.9	206.19	206.56	205.38	207.68	209.04	206.29	204.5	207.06	206.94	207.17	209.91	202.89	203.91	208.68	203.18	207.98	207.71
210.29	203.28	210.78	205.13	206.98	209.33	210.4	205.47	206.96	210.21	205.64	209.28	210.34	205.92	203.86	212.59	207.92	204.8	211.09	210.75	206.35	209.55	207.35	205.39	203.3	209.97	210.92	207.18	204.13	208.09	207	204.74	208.55	209.43	205.5	211.96	209.09	202.94	207.11	203.18	203.46	213.89	207.03	207.4	211.6	209.29	210.76	205.38	203.99	207.57
200.83	208.43	203.26	203.43	199.96	203.4	203.68	199.39	205.16	205.67	205.55	202.06	206.26	208.51	207.83	203.4	203.05	206.03	208.71	202.44	206.6	202.19	203.61	207.12	203.31	203.39	204.51	205.38	201.06	205.35	202.58	199.2	203.25	203.76	200.61	202.4	206.87	203.3	201.5	207.35	204.54	202.26	198.03	204.03	200.21	207.22	206.06	198.55	204.41	198.89
212.75	211.46	212.71	212.13	213.39	215.28	205.86	211.93	212.1	211.81	212.07	213.52	210.49	212.97	211.72	211.82	212.83	212.36	212.47	210.71	212.18	215.2	217.21	210.37	215.99	211	214.09	213.57	211.66	214.83	213.27	209.54	212.52	210.31	208.91	210.78	208.83	216.21	213.22	208.52	212.06	214.11	209.08	207.39	208.76	208.3	208.22	215.77	214.27	214.25
206.11	209.05	206.52	209.11	206.41	212.96	209.07	209.65	209.39	203.84	205.56	207.32	200.5	214.48	208.32	206.82	204.4	208.37	206.89	210.28	208.29	212.19	207.42	208.48	206.15	206.51	207.87	210.63	208.37	209.89	211.64	207.58	209.79	207.33	206.45	206.26	204.6	210.25	207.15	205.21	208.98	207.83	204.79	210.18	208.43	208.22	211.34	206.7	208.92	211.13
208.51	209.22	212.48	209.25	209.2	215.2	208.98	210.66	204.89	206.78	206.28	208.09	206.33	209.24	203.88	208.91	204.25	201.54	210.74	206.68	208.16	210.52	210.07	205.34	207.74	208.36	210.72	211.3	206.04	207.45	207.97	213.66	207.88	204.12	207.77	212.25	210.85	212.14	208.07	205.91	209.25	209.7	208.2	205.86	209.61	207.07	213.51	210.45	212.83	213.48
206.53	210.54	210.39	208.13	208.46	207.25	206.69	202.11	204.46	210.61	208.38	206.35	211.44	204.67	206.23	204.65	206.49	204.75	210.13	203.24	209.15	210.33	206.23	211.05	209.65	211.52	210.82	207.46	206.74	205.98	214.39	207.84	203.61	210.13	209.85	209.67	211.67	208.4	208.8	206.31	207.64	208.05	214.85	210.25	208.88	208.84	205.46	206.35	207.27	206.75
201.33	199.66	203.2	202.29	200.49	201.03	200.12	197.67	206.69	198.64	197.86	203.55	198.31	196.51	201.27	196.48	197.82	202	202.62	204.67	201.76	201.06	197.12	200.64	201.12	205.72	205.8	203.26	195.61	196.85	200.56	196.89	200.87	202.79	207.41	199.02	196.87	199.64	202.02	203.93	199.93	200.46	204.11	198.39	203.62	198.64	204.04	200.43	197.67	198.52
202.6	201.36	212.18	209.66	209.03	208.89	209.75	206.8	207.21	210.03	209.4	214.22	208.35	211.37	208.18	208.66	211.19	210.53	205.43	207.64	210.47	211.56	207.52	206.65	211.56	207.46	206.12	215.31	203.81	206.03	209.91	210.43	215.1	207.54	208.12	205.97	205.68	207.69	209.25	206.91	207.71	206.18	204.93	208.12	208.35	209.8	206.63	211.22	208.11	209.1
221.6	217.86	215.98	218.02	209.71	212.92	217.66	213.96	218.95	213.05	222.55	215.74	215.4	221.49	215.73	216.84	215.97	214.21	213.62	216.57	213.73	216.74	215.37	214.25	218.52	219.94	217.25	216.43	218.75	217.5	217.99	216.69	215.91	218.43	215.05	216.79	215.23	218.44	219.46	218.51	223.78	219.68	216.02	219.89	212.39	214.86	216.23	214.88	220.34	217.14
204.52	203.77	201.42	207.04	205.28	201.61	203.58	204.29	199.67	204.21	204.15	201.65	204.66	201.92	201.62	205.94	203.12	201.43	204.53	211.3	202.5	206.41	198.08	203.67	202.89	198.44	203.38	207.01	202.99	208.24	202.23	206.3	199.69	204.09	207.72	203.23	202.42	201.47	203.53	206.22	204.05	202.82	202.62	200.3	207.59	200.95	203.77	203.4	204.99	203.78
206.88	206.37	204.66	206.24	207.78	202.44	203.68	204.17	199.97	201.83	202.86	199.95	201.67	202.78	202.35	203.75	201.78	206.05	203.44	204.22	206.54	201.52	203.61	207.37	198.17	208.34	206.16	201.81	202.54	205.13	203.86	199.72	199.17	202.83	203.9	204.44	205.98	203.13	203.19	203.35	203.15	205.72	201.93	205.37	202.48	203.6	206.73	204.85	200.86	202.39
210.47	214.57	213.31	211.21	214.55	212.2	213.29	215.39	212.53	210.27	206.66	212.35	208.54	216.14	212.59	218.1	209.19	213.69	211.3	215.45	214.21	212.08	212.72	213.88	213.79	205.94	212.59	213.94	214.02	212.29	213.42	212.79	215.19	211.57	213.91	213.93	218.5	212.89	213.16	211.05	210.84	214.28	214.87	216.37	213.88	212.7	212.84	214.2	208.66	215.89
212.43	211.25	213.26	216.78	208.95	216.94	209.48	212.75	208.43	217.02	207.87	210.29	211.83	210.74	208.64	211.04	212	210.03	215.54	212.77	213.39	209.94	215.21	216.42	212.81	215.62	212.19	206.69	209.55	207.59	213.4	211.73	215.63	212.78	208.95	211.79	211.96	214.29	214.98	211.26	212.6	214.53	214.8	212.67	210.06	208.05	212.88	211.5	213.96	208.4
196.91	202.55	196.21	196.34	200.12	198.47	201.28	198.15	198.43	199.97	202	200.02	200.4	201.42	200.97	202.49	200.41	203.66	201.7	204.02	201.03	198	201.58	203.51	200.11	202.03	201.2	197.07	197.53	196.67	195.49	199.96	199.86	199.98	198.83	194.58	200.51	196.21	199.87	202.22	195.23	194.64	198.88	200.8	200.64	197.69	201.54	199.91	195.72	201.96
218.14	212.13	213.71	208.51	214.27	212.51	214.01	213.01	204.3	211.42	213.35	215.49	216.74	209.48	213.71	213.2	212.75	217.83	213.21	216.8	212.03	214.81	210.07	208.58	209.42	214.67	213.46	211.21	212.91	214.51	210.07	211.26	213.82	213.74	212.29	210.85	211.17	211.03	209.91	213.93	209.5	212.78	218.4	212.33	216.54	210.3	215.97	215.22	217.07	210.17
198.64	196.42	200.32	200.32	199.99	197.93	198.11	200.34	197.85	199.75	197.55	200.53	199.04	199.02	203.32	196.39	197.6	201.42	198.57	198.98	195.08	198.39	196.86	198.92	200.29	199.94	197.01	195.33	198.09	204.93	194.92	198.47	198.36	197.87	202.45	201.38	201.84	200.3	202.66	197.35	196.85	198.34	195.44	205.73	199.22	201.23	198.99	199.45	196.65	197.64
199.75	205.5	204.16	205.12	199.6	200.96	204.87	207.72	198.44	202.6	202.02	206.8	199.16	203.31	203.16	203.54	198.74	200.37	201.01	204.59	198.75	203	200.77	203.16	202.36	202.06	198.7	199.34	205.39	201	204.5	203.48	197.18	204.25	200.67	204.57	201.83	201.04	200.58	203.99	203.04	200.66	204.66	204.77	199.91	195.6	204.41	201.27	203.4	202.22
208.78	205.06	209.81	211.54	200.38	204.61	203.18	204.38	205.14	209.09	207.22	212.21	205.05	203.55	204.42	210.87	206.92	205.85	204.46	206.51	211.29	207.99	203.95	206.86	203.86	207.77	208.84	206.91	205.67	203.19	200.98	205.98	203.83	204.44	201.55	205.75	203.97	207.99	204.86	206.63	203.97	205.09	205.78	207.82	203.8	205.97	206.12	208.22	209.84	209.63
210.88	206.15	203.72	207.71	201.14	207.7	205.61	202.06	204.57	199.84	205.64	205.97	206.65	205.7	204.13	208.14	203.89	204.76	205.54	208.85	203.23	202.52	206.53	205.6	203.6	208.16	206.83	207.29	204.22	207.67	204.78	204.64	209.6	208.19	204.57	204.82	201.66	205.39	205.48	207.04	205.08	204.13	205.08	202.63	204.6	211.51	208.6	205.2	207.93	200.05
212.68	209.08	213.07	211.72	212.82	211.62	212.2	210.27	210.71	214.03	209.82	211.78	216.17	215.95	210.72	210.9	211.75	213.32	211.95	209.75	210.14	214.07	214.29	212.64	213.82	217.52	215.95	210	211.47	210.33	209.73	212.94	214.16	215.22	214.05	210.03	214.08	217.04	215.83	209.25	213.59	212.66	215.28	217.59	211.13	215.1	210.01	206.57	207.85	216.89
202.63	197.11	196.67	195.69	198.34	195.32	199.83	202.22	194.96	200.57	198.37	203.09	203.16	201.42	197.75	198.92	202.08	196.39	200.04	202.13	198.13	203.79	197.48	198.54	202.92	198.44	196.14	196.91	198.29	204.2	199.93	205.57	200.08	202.85	203.61	201.08	203.03	199.55	200.22	204.4	194.5	198.88	200.56	200.4	203.29	196.95	196.16	200.94	205.25	200.47
214.23	214.6	215.66	208.37	210.25	211.01	213.22	212.21	212.43	212.8	210.59	210.12	208.5	211.94	206.9	211.46	211.17	214.86	214.05	213.14	212.51	209.82	211.17	210.19	210.31	211.95	210.67	211.58	211.3	211.39	209.1	209.32	213.5	213.94	212.24	211.67	211.86	210.67	216.08	212.11	210.7	213.09	214.56	212.45	214.71	209.81	212.8	208.96	214.93	208.86
209.78	204.47	207.81	209.73	210.48	211.12	208.54	208.01	205.97	213.22	206.95	207.02	211.09	210.45	206.83	214.86	205.76	203.1	209.55	211.57	208.02	209.49	206.72	212.48	207.67	206.82	207.7	210.24	208.22	209.57	210.17	209.12	208.62	208.28	210.35	209.68	211.77	205.96	209.09	208.22	206.65	207.86	210.84	208.18	210.35	211.52	205.55	211.15	209.84	208.52
206.85	208.62	210.15	204.18	210.74	205.7	205.86	200.41	210.4	209.8	205.32	208.44	207.99	210.43	207.68	207.76	205.73	205.66	207.29	209.59	204.91	209.97	211.69	210.3	208.6	208.64	205.85	205.94	209.01	208.56	207.29	207.62	207.57	202.93	205.26	205.93	202.86	209.39	208.12	207.28	203.44	210.1	207.8	206.76	201.84	208.02	202.49	207.85	208.58	208.03
208.29	210.41	203.52	211.06	209.54	210.88	212.62	212.94	209.19	211.26	207.78	207.86	212.61	212.09	213.2	213.59	206.41	206.14	211.19	210.82	210.11	207.52	207.41	210.62	208.38	209.66	209.42	206.69	209.09	210.01	209.33	209.87	207.48	211.09	212.2	211.18	210.75	209.43	211.43	214.05	210.12	210.85	209.86	211.52	210.83	205.12	207.86	207.01	208.35	210.04
215.23	212.23	215.93	210.54	209.1	214.67	212.52	212.45	210.21	217	213.61	207.89	216.24	208.62	204.19	209.23	213.42	214.3	210.88	210.84	211.88	213.68	211.4	208.7	212.57	217	212.88	211.67	214.94	211.03	207.75	209.54	209.95	212.01	212.94	214.26	213.92	212.32	210.14	208.63	209.36	210.04	217.04	207.98	216.62	212.48	211.29	213.87	212.02	210.74
204.19	207.53	203.59	211.1	205.76	206.84	205.03	208.84	213.15	208.35	208.57	209.43	208.73	209.11	204.59	205.1	209.56	205.81	211.79	208.76	205.98	207.93	211.26	209.16	206.01	212.9	208.09	206.75	210.91	214.63	209.6	206.67	209.83	203.81	208.02	208.48	209.27	210.43	209.36	203.14	207.79	205.78	208.34	206.88	206.29	205.26	208.67	203.97	206.61	204.06
211.27	213.97	214.81	214.43	209.5	216.37	214.14	216.03	210.93	216.16	210.16	210.93	212.79	209.57	210.34	212.78	220.76	209.6	207.16	216.92	210.67	217.37	214.17	214.32	213.01	212.35	216.07	216.11	210.83	213.15	210.49	210.96	212.09	211.12	215.13	214.52	214.21	208.61	210.08	215.33	213.66	214.94	213.31	216.13	213.7	211.32	214.75	214.83	213.65	216.18
204.56	202.48	201.71	198.59	201.25	210.4	201.62	200.92	200.44	201.43	201.19	198.33	201.79	206.2	198.38	196.42	200.2	203.28	205.8	198.53	200.48	201.03	195.48	206.24	208.67	201.15	203.31	197.85	202.12	201.36	204.09	201.34	202.38	202.83	197.39	205.14	200.98	201.64	207.06	200.56	200.27	203.3	201.32	204.11	202.84	207.35	202.64	203.19	201.78	203.77
202.84	208.42	201.94	207.42	204.85	205.87	208.15	204.66	209.93	204.67	208.11	209.81	206.82	208.2	206.07	205.42	207.79	207.78	208.3	207.09	205.72	210.19	208.78	209.51	209.13	207.82	210.86	205.17	207.9	205.32	203.89	208.9	210.61	208.88	210.22	206.94	205.44	204.65	207.79	203.11	209.33	203.03	206.62	209.22	205.49	207.13	209.61	210.83	204.6	208.29
205.15	207.39	199.96	207.65	208.45	205	206.27	207.54	204.99	200.77	208.08	206	200.32	203.94	201.16	201.22	201.21	202.76	197.86	205.36	199.24	197.77	200.34	201.17	204	200.97	204.65	205.88	201.59	203.8	199.91	199.93	203.3	204.12	204.36	198.09	202.74	200.21	203.77	207.07	206.22	203.59	198.83	203.47	205.45	199.46	204.01	202.41	207.85	203.84
205.47	205.02	204.06	206.28	199.31	202.82	204.59	205.42	212.91	202.31	207.01	205.84	205.09	200.76	206.27	202.61	201.94	201.51	201.05	207.41	198.62	206.17	201.38	202.86	203.89	202.54	205.27	202.31	203.73	203.35	197.32	203.63	202.12	203.04	201.23	202.92	202.63	202.82	202.62	205.84	201.5	206.88	202.26	204.38	204.34	207.84	209.93	204.29	204.96	205.48
216.06	211.04	213.08	211.22	216.02	215.86	214.22	213.75	213.93	215.14	211.04	212.13	211.82	210.53	209.03	212.99	215.33	211.83	211.46	215.61	216.38	215.93	213.43	213.51	212.49	213.36	210.14	213.16	210.2	213.48	211.47	209.64	212.51	213.39	212.79	210.13	213.8	216.72	211.25	212.94	214.91	212.32	213.63	214.12	214.73	214.91	211.96	212.54	213.44	212.27
214.07	212.96	212.11	214.8	213.74	212.49	216.28	215.27	217.6	214.94	213.61	213.64	212.05	215.95	209.71	217.91	213.04	210.27	213.71	218.76	216.85	218.1	215.19	213.11	214.34	213.97	216.54	214.81	213.65	210.07	215.7	209.81	212.56	215.84	212.76	214.56	212.13	215.33	217.71	211.68	216.05	217.46	213.65	214.52	217.89	216.74	213.03	210.89	214.04	214.15
217	208.53	213.77	207.98	212.45	208.54	213.98	212.97	208.6	215.87	212.17	210.47	208.62	217.27	212.94	215.5	207.19	209.65	216.07	215.13	213.33	213.42	211.83	210.09	210.3	211.76	212.67	212.26	209.99	210.65	207.28	209.99	211.53	215.42	211.26	215.6	212.76	208.66	211.11	214.83	217.25	212.03	214.09	206.78	208.66	212.9	213.63	208.32	216.89	214.68
198.56	200.95	197.01	205.68	194.32	196.64	201.56	194	196.28	199.21	196.27	193.74	194.79	195.82	197.92	201.69	194.18	200.3	198.66	192.29	200.02	195.07	200.07	198.19	198.61	199.16	198.24	196.76	194.93	202.9	194.97	197.72	201.91	198.47	194.62	197.31	201.18	198.71	198.09	194.37	197.16	202.06	200.23	198.94	200.1	200.62	202.44	195.34	199.37	202.56
205.75	203.5	208.97	210.03	209.63	209.62	206.38	209.79	209.18	209.24	209.8	206.61	207.02	203.4	207.05	204.64	206.31	210.14	208.11	207.94	203.87	206.12	202.06	208.01	209.03	209.69	209.79	207.35	208.72	204.44	211.53	208.22	206.25	210.98	203.69	203.93	211.68	210.52	207.84	202.43	210.61	208.07	204.6	205	208.24	211.11	202.23	208.95	208.26	209.41
215.34	211.56	212.8	208.64	213.59	210.83	210.8	212.92	212.47	212.45	211.96	212.69	208.27	213.28	212.02	213.19	214.36	212.35	211.01	211.65	216.34	212.04	213.4	215	212.1	208.49	214.72	212.11	214.99	211.59	211.69	214.12	215.78	211.27	214.89	213.96	209.01	215.35	212.41	216.01	212.75	211.42	209.13	214.71	210.29	212.5	213.44	209.46	207.79	216.28
208.91	211.9	210.42	209.65	208.84	208.69	206.72	206.27	205.02	208.78	212.66	212.29	211.04	207.66	207.12	211.5	206.83	207.94	211.03	210.29	213.22	207.14	205.77	208.32	210.76	208.6	212.18	205.12	210.42	212.35	206.71	211.81	208.06	214.54	212.97	210.57	209.86	211.26	211.57	207.88	209.89	208.03	205.27	210.93	211.32	207.44	207.98	210.96	211.08	209.53
190.61	196.68	195.21	199.04	194.4	196.5	194.78	195.86	193.1	194.98	193.24	194.84	192.61	193.12	193	190.59	195.66	193.36	193.44	194.1	193.5	193.01	198.07	196.68	195.42	194.73	189.66	195.87	193.96	196.06	199.25	193.34	191.86	195.63	191.61	191.19	189.01	198.33	197.54	193.83	191.06	190.59	191.18	193.64	193.51	193.28	193.42	194.59	197.29	192.45
216.88	217.33	225.1	217.66	214.2	218.5	214.97	217.51	217.64	220.55	214.9	217.45	221.88	220.45	216.68	219.77	217	219.5	221.74	219.14	220.82	215.34	217.72	221.87	221.33	220.29	215.9	219.52	217.04	216.82	217.88	213.81	219.2	221.45	217.92	219.53	214.3	219.72	218.9	216.42	219.32	216.61	216.46	219	218.29	220.32	219.57	222.32	219.33	221.05
207.88	209.78	207.96	212.66	211.6	211.01	212.12	207.8	212.7	208.86	214.4	211.11	211.17	213.28	213.01	214.57	208.47	209.37	211.73	213.81	210.62	213.54	210.8	211.51	211.52	210.76	208.93	210.26	213.42	213.29	210.45	212.89	208.52	215.41	206.64	210.62	208.9	214.07	210.39	215.25	212.79	213.43	213.87	217.1	217.23	214.67	211.32	211.18	213.35	212.23
210.11	207.51	208.78	210.99	205.21	203.36	209.05	208.97	210.21	210.5	209.98	211.45	210.23	207.88	207.8	208.76	204.33	209.66	205.57	210.18	210.12	210.36	213.12	206.92	206.03	202.74	208.43	206.67	209.08	206.87	208.27	211.82	208.22	211.89	206.25	210.02	211.86	207.94	210.77	214.89	210.89	210.58	207.6	206.74	211.56	208.34	207.44	208.56	212.83	210.26
214.13	212.42	207	208.52	212.43	207.64	210.06	205.71	207.4	212.14	207.66	208.13	211.77	210.49	209.34	209.77	210.38	210.37	206.71	207.39	209.46	208.8	206.49	206.55	204.27	209.92	207.42	211.94	211.84	209.72	206.29	209.75	212.35	212.69	202.18	202.31	206.95	207.82	209.89	211.54	206.07	214.68	211.98	212.84	209.78	207.8	213.69	210.84	208.26	209.45
212	211.81	211.1	209.59	216.9	213.85	207.59	211.96	210.12	213.74	213.59	212.86	214.49	211.53	210.28	212.96	210.12	212.9	209.74	213.6	210.83	212.51	214.45	211.23	211.19	209.48	207.95	215.35	213.29	206.9	210.06	208.93	211.41	207.85	214.73	214.93	212.48	213.22	216.41	210.12	209.02	211.91	212.86	208.82	216.37	210.51	210.81	211.91	208.18	208.11
202.89	211.49	206.86	204.53	207.06	204.41	201.01	209.79	205.58	204.25	212.53	209.93	204.32	207.62	210.86	211.27	207.37	205.6	207.56	214.63	210.46	212.66	214.52	209.49	207.25	207.88	206.52	210.88	211.64	214.49	213.98	210.97	206.28	208.45	213.05	213.01	209.61	206.79	210.75	211.15	206.72	206.52	206.73	208	203.89	210.56	210.34	211.98	212.31	208.75
211.78	205.76	209.09	214.48	211.8	214.05	208.85	211.23	212.2	215.31	212.53	214.67	214.62	210.47	212.15	217.18	208.5	207.33	214.88	214.84	211.35	212.43	213.11	212.02	209.43	211.77	211.16	209.71	211.17	215.84	215.07	210.53	206.57	209.61	210.78	212.12	210.59	209.31	208.85	210.49	210.95	208.45	210.17	213.25	212.42	212.85	214.85	213.85	208.78	214.2
208.33	211.01	211.21	209.38	204.64	206.05	210.85	209.15	206.66	207.3	206.64	208.85	212.46	210.74	206.27	205.04	210.48	209.14	206.49	208.58	207.61	208.48	204.91	206.51	208.95	207.81	207.41	208.32	208.39	208.42	210.65	206.89	211.9	213.03	211.52	211.33	211.14	209.93	208.32	205.28	208.31	207.6	206.01	206.56	206.36	207.47	211.43	209.77	209.29	208.81
210.54	203.39	207.07	205.58	204.83	209.27	206.85	201.6	203.46	207.99	204.44	204.08	208.78	204.78	207.9	206.22	205.98	204.92	211.19	203.41	209.65	206.26	202.89	205.14	204.96	208.43	207.22	208.7	205.28	209.51	205.27	206.42	208.09	201.76	208.19	206.56	208.01	206.03	205.83	201.6	208.11	205.63	202.94	210.31	205.58	209.76	203.96	207.35	204.17	205.77
208.39	209.68	201.79	202.85	203.64	204.92	205.03	208.5	204.17	204.08	203.11	196.39	202.09	205.95	204.21	204.03	206.64	207.85	205.02	202.23	202.39	202.43	199.24	203.58	202.29	203.19	205.3	205.77	202.59	207.53	202.22	206.97	203.56	207.2	200.35	205.47	208.65	203.42	205.77	203.5	206.49	204.87	206.17	205.77	203.13	203.59	210.09	206.78	208.09	202.98
193.53	195.19	195.27	199.14	190.55	194.99	193.88	194.87	198.08	197.62	198.31	196.58	189.25	191.67	197.86	197.47	195.43	198.03	196.53	192.75	194.84	194.8	192.81	195.78	195.32	194.91	198.41	195.93	193.49	197.13	195.5	190.86	191.43	193.8	192.44	193.9	190.57	196.56	192.8	195.05	191.03	198.55	200.11	198.75	192.93	196.44	190.57	195.18	201.38	198.37
206.85	205.38	210.09	210.11	210.64	210.53	210.13	206.97	207.47	214.11	205.31	208.43	207.93	205.44	209.97	206.81	209.74	207.53	208.23	202.58	208.56	203.15	204.72	208.63	211.53	207.59	207.64	210.43	209.08	205.75	208.39	205.81	208.86	213.6	206.36	216.59	207.43	206.67	202.58	209.52	208.31	212.05	209.54	209.72	211.53	207.42	210.1	208.88	210.81	207.56
217.22	217.53	220.4	214.77	217.18	215.7	216.32	218.09	219.76	215.35	217.74	220.4	218.35	217.58	212.24	213.58	220.53	218.02	218.85	214.47	218.62	218.48	220.74	219.22	216.63	219.55	213.73	218.53	221.78	219.69	218.63	216.94	216.54	217.55	214.59	213.86	218.57	222.63	220.27	215.78	215.57	214.02	218.35	217.4	219.13	217.48	215.01	213.5	212.7	221.73
209.16	209.37	207.78	204.36	212.54	204.86	208.78	204.66	204.97	210.53	209.34	208.62	208.06	204.73	206.18	212.69	201.25	210.03	208.28	203.19	208.63	207.34	211.76	208.98	208.92	210.09	207.26	208.63	210.67	206.89	209.2	208.06	208.04	207.3	208.8	207.86	207.89	208.2	209.45	208.07	208.08	204.82	208.66	203.99	205.17	204.33	210.91	205.62	207.31	204.68
207.29	203.95	204.21	204.82	202.31	203.32	201.72	205.66	206.51	207.21	205.73	207.39	203.95	208.08	201.37	201.42	206.47	204.33	201.25	204.77	202.9	198.8	203.26	203.85	201.26	202	208.44	203	202.06	205.37	209.09	201.21	204.84	200.66	204.01	201.63	203.79	202.28	206.03	200.56	202.21	199.84	200.64	201.15	206.62	205.08	200.96	204.23	202.26	203.36
208.06	211.78	207.48	208.22	204.96	208.33	204.13	209.56	211.44	212.76	208.99	208.36	208.76	206.45	209.08	204.38	211.94	210.16	212.84	215.46	209.27	206.93	205.33	209.17	207.46	209.67	207.32	207.81	208.88	205.17	210.27	210.77	209.15	211.71	209.24	210.93	210.75	213.5	200.83	206.7	209.48	205.43	210.11	207.46	204.78	206.28	209.65	212.77	211.61	205.81
[truncated: 100 more rows]
[truncated: 150 more columns]
