# Supplementary material for: Genetic dissection of main and epistatic effects of QTL based on augmented triple test cross design
Source: PLoS One. 2017 Dec 14;12(12):e0189054. doi: 10.1371/journal.pone.0189054 (PMC5730204; doi:10.1371/journal.pone.0189054)
Supplement: S6 Supporting Information — (ZIP) [file pone.0189054.s006.zip › z1_1250_0.2_5.csv]

215.46	204.49	207.74	200.98	210.88	210.06	206.17	209.24	205.98	207.58	204.57	213.19	205.76	211.78	209.88	202.33	215.58	207.07	204.83	206.09	208.98	206.94	205.61	207.94	208.53	206.7	207.35	207.69	207.83	208.36	206.45	208.6	207.95	205.78	212.29	211.06	207.29	211.75	210.69	212.92	204.13	205.3	211.05	210.04	204.66	207.92	208.97	212.48	207.63	210.88
212.84	214.78	224.61	212.46	214.56	221.39	215.04	214.69	216.82	215.93	213.64	220.7	215.72	216.54	208.62	221.28	220.77	225.06	214.16	216.25	221.02	212.89	216.58	220.96	213.45	217.77	220.41	209.65	215.79	221.19	220.9	216.83	218.01	222.74	220.61	220.4	219.62	211.5	219.75	218.4	215.56	218.91	215.55	211.59	214.5	211.31	218.66	214.99	220.16	217.29
200.88	204.06	200.79	202.3	198.75	203.62	199.87	202.5	203.91	199.36	200.49	197.38	201.68	207.11	201.73	198.91	197.32	199.22	198.7	201.07	195.82	202.72	204.41	198	206.25	199.96	198.78	200.65	198.31	198.29	196.52	193.05	199.84	203.17	203.21	205.09	203.3	204.82	196.72	198.46	196.4	202.12	204.98	201.04	198.78	204	200.04	194.92	199	203.1
199.82	196.76	200.95	199.79	199.73	200.38	203.58	198.67	203.19	201.3	198.44	201.35	206.39	201.85	198.52	191.88	200.17	200.77	200.31	197.31	190.78	197.08	200.07	195.14	199.36	202.7	199.29	194.43	195.52	198.54	198.45	197.27	202.62	199.07	199.25	206.05	198.56	201.77	202.08	202.5	203.72	197.19	198.37	195.84	198.31	201.17	195.52	198.5	202.39	202.09
209.12	207.04	218.72	204.96	209.83	204.09	213.17	209.21	210.68	212.76	215.96	209.36	202.96	209.54	210.21	214.83	210.37	204.72	207.69	208.25	202.95	214.69	212.34	212.05	214.33	208.07	210.75	205.75	206.46	208.55	208.05	208.46	206.65	206.02	207.96	209.12	210.93	211.3	207.76	205.88	210.64	215.19	212.92	209.54	207.25	209.88	208.06	217.25	211.85	215.2
201.8	202.12	204.5	201.15	205.63	205.29	209.14	197.72	197.14	204.47	207.38	207	197.98	199.33	202.51	202.76	199.61	204.31	203.26	210.31	208.85	207.98	206.79	202.17	211.8	205.4	205.11	208.86	200.4	204.3	200.31	212.68	207.5	210.14	201.41	201.7	200.6	210.52	200.65	195.23	207.11	206.18	204.65	198.96	202.07	211.72	212.53	206.94	198.23	203.77
200.32	206.33	206.58	200.55	202.72	205.82	210.66	215.83	201.33	205.52	203.86	205.71	198.73	210.93	204.97	205.78	203.92	206.51	202.68	195.2	202.77	203.79	201.65	202.86	202.65	203.87	199.52	207.82	199.61	206.33	199.45	202.66	199.17	204.83	207.79	204.53	200.21	206.51	204.68	210.47	211.3	202.95	200.81	207.95	205.36	204.71	200.87	210.46	200.67	203.12
211.02	208.98	207.42	215.26	208.69	210.89	208.41	203.58	207.92	202.63	212.84	213.66	211.85	203.77	207.32	212.95	203.94	214.77	207.07	213.8	209.19	203.45	208.64	209.24	207.49	204.34	210.49	209.85	207.85	209.01	208.95	208.81	209.78	204.45	206.63	209.54	205.14	210.86	206.86	210.41	204.59	211.36	206.52	214.13	204.62	211.42	217.07	208.88	207.91	206.84
204.94	208.16	205.57	214.7	211.61	210.01	207.3	205.81	209.99	209.36	204.49	208.78	208.95	213.55	215.4	207.64	209.89	209.4	215.91	210.72	216.73	213.07	208.17	206.86	207.69	216.94	204.86	208.8	210.49	206.46	205.78	209.04	211.29	210.64	211.57	215.92	207.57	211.43	211.94	204.51	207.29	210.42	207.59	210.91	206.39	206.39	213.26	203.11	209.08	203.94
217.85	219.4	212.75	207.58	216.29	215.08	222.02	214.35	217.32	213.75	215.32	219.59	210.26	216.99	220.57	217.42	214.48	213.87	213.92	222.83	220.66	215.75	214.64	221.74	219.5	211.49	219.95	213.35	218.7	213.3	219.1	210.78	217.11	215.43	213.94	217.88	220.45	216.25	219.5	209.68	211.11	220.17	221.76	213.8	215.24	213.38	215.16	219.79	212.2	217.44
204.87	207.63	199.95	206.68	206.56	207.2	201.51	204.9	209.91	201.43	199.08	205.32	207.5	203.45	207.56	202.28	208.09	204.25	204.07	208.37	202.87	203.81	203.33	205.5	203.15	207.03	203.23	205.46	207.29	206.7	202.98	196.62	201.48	204.47	199.18	202.25	205.67	204.35	206.29	201.19	203.08	212.86	202.56	202.56	201.62	208.14	196.66	207.6	208.64	198.9
211.62	215.49	212.86	217.87	217.9	202.47	211.78	208.23	207.36	207.28	220.5	212.95	217.65	213.31	214.45	215.11	215.17	212.06	209.82	202.45	208.52	219	216.55	212.89	214.06	219.29	211.41	217.13	212.92	214.97	208.17	208.57	210.46	205.55	211.74	202.74	207.81	215.02	212.18	209.29	212.56	212.78	213.04	213.51	216.39	214.33	210.35	211.59	210.91	212.87
209.28	212.9	203.3	209.59	211.44	213.42	210.47	213.3	209.56	204.3	216.41	215.2	213.47	207.37	213.17	210.06	209.18	212	217.9	210.09	211.69	207.07	207.78	214.12	209.48	212.4	212.58	210.32	210.59	205.59	209.47	211.38	215.58	213.04	213.65	211.74	205.8	214.45	214.4	202.7	213.96	220.69	208.65	211.48	208.71	216.13	209.52	212.77	211.08	201.31
218.92	221.36	216.15	217.44	214.39	213.34	216.45	218.3	215.97	215.74	218.48	220.04	214.61	213.29	215.8	220.28	214.72	213.83	215.17	209.95	213.75	210.34	216	210.95	219.98	210.34	223.1	220.51	217.11	217.12	217.39	216.54	209.8	214.81	217.12	219.58	219.09	219.92	216.78	225.3	220.64	219.26	217.44	209.27	219.74	214.01	213.63	220.88	221.15	215.51
202.06	207.53	204.59	206.32	204.41	201.89	208.36	204.89	207.44	201.34	208.68	201.36	203.45	199.02	202.38	203.11	202.53	204.89	203.43	206.15	203.79	205.98	209.16	202.51	201.54	206.08	202.79	208.03	200.86	204.02	208.49	202.29	211.61	203.5	203.68	199.66	200.49	203.54	202.62	208.24	208.16	200.64	210.41	205.23	205.75	206.1	198.89	207.91	203.61	200.86
217.4	220.87	220.35	219.46	218.33	218.95	219.43	216.29	212.53	212.89	217.23	222.18	216.19	224.66	216.27	217.25	215.57	212.05	215.6	214.5	221.18	216.26	222.75	213.95	215.76	220.51	212.81	214.34	222.78	212.72	221.81	218.26	216.75	213.72	219.06	221.7	214.98	215.65	216.74	217.86	222.36	215.9	213.41	215.67	222.01	217.46	219.42	213.37	222	220.43
203.9	201.11	196.72	208.06	198.69	198	205.64	205.17	194.82	207.01	203.87	202.9	208.12	205.11	207.9	198.22	206.44	205.64	206.32	202.04	207.1	206.58	202.59	208.39	208.57	198.98	204.8	206.87	197.72	205.13	209.52	204.44	204.08	202.63	194.66	204.32	208.37	206.36	208.03	204.77	206.45	197.67	207.13	200.87	204.02	208.04	208.34	203.73	202.27	199.92
205.84	212.22	203.49	200.84	208.38	203.3	206.98	208.7	207.31	206.8	208.13	203.22	209.56	210.45	206.95	203.77	208.63	205.58	214.19	208.75	208.14	214.26	204.27	214.12	212.05	209.09	204.69	211.43	206.81	207.85	212.1	211.03	203.95	207.13	209.13	202.66	205.33	209.93	198.63	211.83	207.96	207.44	202.58	211.59	211.21	215.38	209.06	205.43	206.88	201.7
205.59	206.22	204.67	200.7	203.74	198.26	203.29	206.18	206.37	205.03	205.12	207.72	200.26	205.59	199.75	206.44	203.19	201.51	198.07	207.29	203.33	206.8	203	206.76	204.53	206.89	204.53	204	193.97	210.39	207.56	204.04	203.96	200.61	199.11	203.56	203.11	200.74	200.11	203.62	205.97	206.59	199.25	204.52	197.84	202.79	208.27	202.19	201.31	195.62
198.41	200.62	199.96	196.1	202.84	204.11	198.98	204.88	201.37	209.2	204.41	203.24	198.81	200.61	198.95	208.29	199.94	197.69	200.36	201.02	197.69	203.15	204.5	202.58	197.76	204.58	200.67	201.53	203.78	199.22	197.1	199.95	199.84	199.86	203.96	204.62	204.61	195.73	203.05	204.88	206.17	202.73	201.07	204.91	199.35	201.31	202.38	208.73	200.7	204.49
221.55	216.76	218.2	223.5	226.91	221.51	223.87	214.2	220.93	220.1	218.13	214.03	226.94	219.81	219.99	215.26	221.86	212.91	222.07	212.57	216.38	220.21	221.16	224.54	224.96	218.89	216.51	214.32	225.81	216.56	219.6	220.47	217.26	213.9	215.15	213.89	222.41	214.88	219.44	216.31	217.14	213.07	215.47	224.5	216.13	216.78	217.2	219.24	216.63	220.61
215.57	214.31	206.83	212.29	210.74	209.84	207.22	216.97	214.61	211.11	208.85	216.67	204.81	208.64	207.46	207.16	209.06	217.79	212.11	213.11	208.88	209.51	211.81	217.72	207.94	215.51	208.6	212.05	210.97	209.4	204.81	205.69	213.51	216.27	214.22	207.62	217.91	207.04	213.04	219.01	214.41	213.61	212.57	208.75	213.44	212.65	212.12	210.52	216.91	213.77
193.41	197.88	196.4	199.14	196.97	196.2	199.44	196.42	194.43	198.81	200.94	196.09	188.04	197.67	193.44	199.73	203.07	196.84	197.7	202.05	196.41	197.75	197.78	201.93	198.3	198.27	194.98	201.14	203.86	197.25	193.02	198.17	193.33	199.95	203.49	199.05	191.78	200.16	195.73	198.09	197.29	195.59	197.26	196.91	193.51	189.9	194.82	189.75	195.81	193.2
211.91	210.22	215.48	203.22	210.42	206.1	208.77	212.38	204.2	213.27	208.25	212.97	203.26	210.96	206.87	208.37	205.73	214.22	207.6	206.64	211.14	211.88	212.64	203.61	208.25	199.21	207.26	211.7	206.01	209.42	210.41	207.54	207.38	212.07	209.77	203.03	204.33	204.79	209.55	214.57	202.82	206.61	204.47	208.61	205.98	207.83	205.89	209.12	207.67	206.99
195.4	191.5	199.41	193.61	197.58	190.88	197.58	195.78	185.93	198.71	195.53	188.58	196.27	191.92	191.62	194.85	188.6	193.21	195.4	197.57	192.45	189.07	189.76	190.08	194.24	194.31	196.19	197.89	194.82	198.51	197.73	195.48	199.03	187.06	199.07	190.73	189.57	190.27	194.85	197.82	193.33	193.42	192.85	201.06	195.93	198.28	199.92	190.23	199.11	190.78
201.2	198.78	202.44	211.93	199.82	203.07	199.16	205.68	209.22	200.51	204.91	209.7	200.26	204.14	199.77	200.66	203.36	202.22	204.62	203.09	195.92	203.41	197.24	204.71	203.59	201.95	200.55	205.3	203.6	199.95	210.22	203.82	202.02	201.8	205.35	204.74	193.07	205.33	206.03	203.37	200.71	210.24	207.67	201.3	202.31	205.72	207.44	202.27	203.63	202.13
225.75	214.71	209.94	213.07	216.85	221.39	223.09	216.85	217.51	218.51	220.87	213.91	218.42	216.12	222.19	219.64	213.67	216.55	213.35	216.51	216.86	217.92	222.05	222.29	213.02	217.28	219.05	214.14	221.54	219.17	211.34	216.42	214.4	216.41	217.99	221.5	219.12	215.26	210.12	218.48	216.18	217.9	216.73	215.96	223.12	217.61	218.32	218.07	215.16	216.57
202.51	205.58	209.43	206.68	207.32	208.79	208.05	210.67	212.88	213.68	210.92	201.07	209.58	210.66	203.76	201.61	208.69	208.33	207.62	211.2	205.21	206.44	210.95	209.45	197.41	204.68	213.6	208.84	208.17	206.67	198.81	205.66	203.73	201.38	202.04	203.59	204.58	208.77	205.15	208.16	206.13	204.63	202.58	209.3	204.23	205.35	211.69	208.68	208.61	203.86
199.47	195.23	190.2	187.41	190.61	196.68	194.28	199.4	192.64	195.89	197.61	195.45	193.22	201.82	187.62	201.83	194.46	201.01	191.88	196.32	193.38	196.47	198.25	192.63	199.1	199.48	195.86	198.95	195.14	200.43	187.07	193.39	193.48	199.34	195.74	196.38	195.51	189.22	189.59	193.04	194.31	198.49	200.62	192.57	190.87	193.1	195.35	198.04	198.67	198.06
208.76	216.86	217.62	206.5	209.38	215.47	204.77	209.82	209.1	211.46	211.14	208.69	206.31	216.38	211.84	206.07	202.03	208.05	212.46	219.8	213.98	208.32	215.39	216.76	207.15	211.63	214.44	209.4	215.86	209.37	210.25	214.88	212.17	209.55	208.15	213.24	206.51	210.33	216.78	203.49	204.71	199.67	213.48	210.93	210.91	214.47	217.28	211.85	219.73	214.22
197.47	204.98	202.8	203.7	201.14	206.43	203.46	195.41	199.71	197.19	205.56	205.28	196.76	204.01	203.7	200.1	201.54	202.91	207.36	196.91	203.32	204.36	198.76	205.11	205.55	200.39	207.13	199.06	199.9	203.45	201.27	194.25	197.62	207.84	204.77	192.34	201.65	210.44	203.97	202.54	200.44	210.55	210.13	207.36	201.15	198.93	200.4	202.48	204.51	200.19
204.76	205.3	208.68	210.76	201.96	208.73	205.47	213.6	209.1	212.11	209.08	210.22	200.5	209.16	208.45	209.85	214.7	206.12	204.13	206.85	209.26	206.85	204.32	215.87	212.26	207.5	214.64	207.98	210	211.38	213.42	212.45	211.3	210.95	211.47	214.39	208.5	206.07	214.77	213.28	212.89	204.28	210.72	209.28	205.67	203.07	213.67	208.59	215.26	205.99
207.64	208.51	199.42	203.07	201.07	207.02	207.07	195.38	206.12	203.54	200.89	197.86	204.14	206.95	198.09	201.9	206.18	201.23	203.64	198.31	203.87	206.54	203.65	202.49	208.74	199.58	206.19	202.01	199.6	198.45	206.65	204.42	203.71	194.89	203.95	207.53	200.97	205.14	202.66	210.75	205.94	201.07	202.87	198.96	204.37	205.76	204.79	204.25	205.66	201.89
219.33	213.99	217.42	215.97	215.06	217.78	212.33	219.29	216.81	217.56	215.66	215.99	216.74	211.1	213.7	214.75	213.85	219.84	212.74	217.92	217.37	218.24	221.09	223.2	212.51	212.71	212.12	214.62	212.23	212.55	227.86	219.46	214.04	219.46	215.88	216.61	211.2	218.45	215.34	214.76	211.29	206.94	215.42	214.98	218.63	221.66	216.32	217.66	217.37	213.9
205.22	205.38	212	209.55	210.87	204.55	206.05	206.64	210.92	209.3	214.47	202.34	212.39	207.49	210.18	204.03	197.97	206.64	211.25	209.44	206.82	207.95	205.55	202.25	203.43	212.33	212.24	208.59	215.08	214.83	205.69	211.36	205.32	210.62	200.37	206.42	210.58	206.21	207.59	211.72	207.89	210.06	213.73	207.59	208.09	205.27	205.07	208.55	210.04	210.45
208.4	207.07	209.52	204.12	217.2	203.93	207.29	207.75	207.39	209.96	210.02	206.85	203.56	209.02	208.35	207.85	209.54	205.97	209.64	207.35	202.26	209.16	207.81	207.24	211.72	210.26	213.29	212.56	206.74	209.1	212.82	207.99	206.67	206.62	209.29	210.35	212.21	206.19	211.08	201.96	206.55	208.62	202.38	210.21	208.14	204.84	213.9	204.79	208.25	203.62
212.34	211.64	210.4	215.03	212.81	210.43	209.62	214.72	213.81	209.75	213.16	217.54	207.61	209.77	212.37	208.43	222.3	213.52	207.37	214.37	216.64	213.13	217.02	209.75	213.84	210.99	218.59	215.22	213.12	212.67	212.04	211.92	220.17	207.35	209.6	212.09	215.08	220.25	213.18	208.48	215.99	213.2	215.11	211.45	217.76	217.1	207.4	216.63	208.4	209.47
221.33	221.2	220.77	223.75	212.42	215.69	220.92	222.67	216.35	222.16	226.93	216.42	219.64	214.99	220.44	217.29	215.24	218.21	219.41	212.06	211.42	223.28	218.74	214.81	214.76	221	222.08	224.36	222.32	213.27	214.48	215.2	219.85	215.61	222.24	213.09	222.4	214.39	217.76	220.36	212.11	216.2	219.05	225.53	221.79	217.96	213.73	218.08	216.45	217.57
197.81	206.67	209.2	205.18	205.94	205.71	203.47	201.16	199.99	197.84	202.46	202.52	206.34	202.27	200.22	197.54	197.48	198.92	205.01	209.82	193.68	199.45	201.75	200.52	195.23	196.79	199.2	195.89	206	196.19	197.61	197.81	200.14	207.11	203.92	195.97	197.06	203.46	202.67	201.27	198.56	196.95	196.74	200.31	199.36	195.94	204.86	201.04	198.94	199.64
196.44	203.06	205.33	198.11	202.32	197.01	202.49	198.95	197.57	201.66	202.15	195.67	197.99	202.24	199.5	204.01	201.66	201.51	200.04	199.05	201.54	202.07	199.35	195.62	200.25	204.76	204.7	200.63	199.12	194.51	195.05	197.21	199.48	200.74	203.6	194.45	205.14	206.75	202.58	203.51	192.96	197.87	204.82	200.01	201.61	204.5	207.48	200.22	202.35	198.91
199.41	200.96	196.4	197.2	193.04	190.47	194.19	204.31	202.03	194.36	203.5	204.39	198.4	197.61	188.87	197.26	192.89	196.02	196.26	193.45	202.08	204.71	196.11	197.26	198.85	200.83	195.14	198.57	198.29	200.97	192.48	200.91	201.69	196.8	201.9	193.99	194.54	196.36	194.91	200.77	199.38	198.3	199.15	195.36	200.04	197.66	197.69	202.3	202.36	201.31
209.83	200.67	201.26	206.42	203.57	207.85	204.71	207.5	207.5	209.01	204.74	207.15	210.87	199.32	203.46	197.85	210.9	209.58	206.12	207.15	190.19	203.98	202.55	205.41	203.64	197.7	205.11	205.62	205.78	200.13	198.42	206.42	202.68	208.63	203.39	206.42	201.84	206.31	207.83	205.52	199.75	205.38	199.57	207.97	204.27	202.53	204.47	202.08	199.09	207.22
217.53	210.57	206.2	214.03	217.14	210.03	211.67	217.74	214.51	214.4	210.06	217.45	217.88	219.02	213.09	212.6	214.98	216.39	212.47	208.73	216.92	207.19	213.75	214.32	212.86	213.17	208.99	209.84	209.59	213.81	220.45	209.62	210.81	213.48	212.57	216.91	212.29	213.4	209.1	216.55	215.88	207.54	211.68	213.15	210.57	212.65	206.37	206.77	210.13	213.32
193.99	202.59	198.24	203.87	198.56	196.1	204.56	199.38	200.82	196.73	199.17	199.43	204.35	200.39	196.97	201.64	195.62	203.84	197	198.29	198.29	201.23	203.42	202.77	200.01	203.16	197.75	199.67	199.11	203.33	202.66	198.55	195.34	202.49	199.91	199.6	203.2	196.84	199.05	194.98	198.33	202.34	198.72	202.85	199.82	202.68	199.91	199.22	194.86	198.79
206.76	207.39	211.34	214.04	210.91	211.78	213.26	214.41	204.34	203.95	203.92	206.88	203.66	212.97	210.04	215.1	201.76	207.88	212.89	208.77	205.66	210.77	205.46	211.02	208.38	204.75	205.32	208.8	206.99	210.95	207.36	208.66	205.68	212.19	214.67	207.49	208.59	207.86	202.19	205.42	213.53	204.67	210.55	205.8	212.07	208.37	214	211.41	210.84	209.26
206.88	213.54	202.93	211.16	201.98	209	206.35	207.7	202.91	207.03	211.99	204.09	206.58	206.55	207.75	211.95	212.52	207.2	208.57	209.17	208.47	213.06	219.18	212.49	210.2	209.33	206	207.15	211.34	207.32	212.32	202.92	211.76	207.84	210.03	208.76	205.55	207.16	205.27	204.12	213.11	208.83	208.04	209.08	214.12	213.54	209.31	213.93	216.13	211.25
205.14	204.06	209.34	207.68	198.41	203.04	207.06	202.45	197.15	203.4	202.55	208.47	205.68	209.19	206.17	209.12	204.54	200.06	204.11	207.39	201.11	205.34	204.84	209.61	205.69	209.34	206.98	209.17	204.24	195.22	201.8	201.63	210.34	207.12	204.5	199.12	206.8	200.63	209.15	204.68	205.46	209.79	202.42	202.34	202.5	202.73	211.2	201.91	202.12	208.32
217.47	214.22	217.11	223.01	217.72	217.68	218.82	218.6	220.33	217.74	214.52	212.73	225.95	217.4	214.59	209.57	213.48	218.61	222.72	219.19	221.08	225.4	211.99	214.62	214.39	210.26	218.47	222.06	217.74	223.98	220.33	217.27	216.5	224.97	211.39	215.49	206.15	218.17	218.49	219.5	227.91	216.95	216.8	218.89	215.17	212.68	216.09	209.49	219.91	220.69
205.6	204.67	206.37	201.23	207.74	212.12	210.39	208.71	210.78	212.77	207.4	209.76	207.9	207.87	211.26	210.28	211.27	211.81	210.5	213.98	211.2	203.85	197.64	206.91	205.39	203.05	207.76	204.73	210.17	207.12	202.72	203.78	208.62	215.52	208.75	210.07	208.9	205.66	207.6	208.02	205.81	204.55	208.34	207.53	203.2	203.97	210.06	209.05	207.03	209.67
210.72	212.94	207.13	212.22	212.8	214.21	213.1	211.24	217.5	212.1	212.62	209.65	211.01	208.34	214.96	212.31	214.97	216.63	209.74	212.62	215.46	210.87	206.22	215.21	206.89	212.14	212.07	206.36	211.53	209.7	212.42	208.8	214	212.39	214.63	206.26	212.3	209.88	206.39	210.11	213.59	212.06	211.31	208.4	217.81	210.37	211.77	203.32	211.84	215.72
217.93	218.34	220.14	219.12	216.61	214.15	211.99	215.44	213.27	223.63	213.39	217.95	217	219.09	217.15	216.27	217.66	212.63	215.44	218.41	219.82	209.74	213.77	217.27	215.16	214.43	216.68	212.3	216.4	216.81	211.57	217.15	216.38	219.77	217.66	216.3	216.32	216.07	222.24	215.03	220.52	211.8	210.78	216.01	218.57	218.13	220.93	225.29	209.26	218.53
209.51	214.69	210.09	216.4	205.39	209.1	213.84	218.23	214.49	211.91	211.32	213.58	207.36	212.8	209.94	211.25	209.61	210.39	212.4	209.13	211.5	209.45	208.42	213.31	211.36	211.67	214.86	204.64	211.02	215.13	217.01	208.29	212.15	208.06	211.65	214.1	210.5	212	210.15	214.76	212.51	208.42	212.15	210.8	214.08	204.07	217.48	218.32	206.37	212.2
219.56	216.24	212.13	214.22	213.49	216.25	217.53	216.22	220.64	214.43	215.29	213.59	217.4	215.16	211.18	216.06	221.36	216.75	220.15	221.62	219.33	220.1	210.05	211.94	216.31	216.06	212.6	217.81	217.58	221.49	215.39	219.22	218.49	210.51	220.98	214.98	216.43	217.44	211.15	224.9	221.57	210.96	210.08	213.45	215.8	216.32	214.08	214.56	216.41	217.96
195.52	198.76	194.54	193.79	198.64	203.98	202.77	198.61	205.7	198.6	192.18	204.33	196.4	200.8	201.34	201.3	201.66	199.74	194.13	202.47	198.38	198.14	203.22	197.3	197.11	196.13	198.16	198.51	200.71	198.83	198.22	199.41	203.01	196.98	198.85	196.16	191.33	193.18	192.16	199.52	202.11	192.97	197.08	202.36	200.69	195.3	196.95	201.4	196.08	208.97
196.15	199.72	198.26	197.35	201.65	195.63	203.03	201.89	204.22	201.12	196.09	204.06	202.36	200.8	200.82	202.68	202.36	205.9	200.35	208.42	196.59	196.45	203.95	202.09	205.66	202.64	203.81	199.19	202.68	200.17	203.5	197.75	200	196.55	202.67	201.22	202.53	200.56	197.66	199.35	195.67	200.09	204.56	202.44	198.8	196.66	199.73	196.52	206.5	198.72
206.66	210.51	210.27	217.51	216.12	204.93	212.27	209.54	206.98	209.52	204.39	205.03	207.17	207.96	208.7	208.07	207.76	208.68	210.16	208.39	214.99	203.48	210.62	206.88	212.27	205.03	207.68	215.66	208.42	205.32	203.5	209.75	207.98	207.65	215.4	199.81	210.16	207.83	205.53	210.29	206.86	207.45	218.08	213.35	212.78	204.83	211.46	202.46	207.19	201.7
221.6	214.15	222.94	209.35	217.86	216.26	219.7	219.42	215.98	217	218.39	213.97	221.9	208.27	214.19	220.77	211.57	215.07	218.14	211.9	209.61	222.82	216	215.3	218.6	219.45	217.79	215.72	217.85	214.18	217.62	221.29	218.22	216.47	220.43	218.39	203.43	218.27	216.4	214.34	216.19	212.62	218.86	214.79	219.83	218.38	215.37	214.65	221.7	217.45
211.5	213.56	219.04	213.82	210.67	215.43	211.39	212.03	212.39	210.74	215.86	214.17	210.84	208.67	216.1	216.3	212.53	215.34	210.26	212.28	210.19	212.84	213.53	217.26	221.33	217.81	215.32	213.81	214.11	214.19	213.24	218.03	213.39	205.73	211.07	207.85	217.38	211.95	213.86	210.4	214.92	216.13	213.46	215.55	212.47	216.83	216.22	216.24	209.69	217.7
204.2	203.69	205.93	202.42	207.43	209.38	214.69	206.28	206.96	209.4	202.03	207.45	206.5	205.77	214.31	205.13	205.17	209.38	215.61	205.45	205.93	209.32	211.54	202.55	209.07	206.03	212.06	206.14	204.27	210.05	207.59	211.58	206.16	204.14	212.35	207.61	209.14	206.53	210.14	208	200.84	211.23	215.92	211.6	209.5	203.7	207.48	203.6	208.42	207.53
205.43	208.05	207.63	207.14	208.06	212.86	206.94	208.05	212.26	207.04	205.7	206.2	212.68	211.31	207.26	203.95	207.69	204.45	213.91	198.45	203.83	205.99	205.54	213.26	204.67	206.84	214.23	209.28	213.35	209.5	208.67	210.99	206.34	215.62	212.31	207.83	208.32	207.5	212.45	214.49	206.64	206.55	209.38	211.11	213.71	211.43	214.57	201.7	209	209.59
196.63	208.74	202.72	198.08	199.03	201.95	203.16	200.05	195.23	199.71	198.44	202.74	202.3	192.83	192.6	201.04	198.29	204.42	202.76	193.97	197.2	202.58	198.77	196.35	193.17	200.02	198.83	201.05	201.54	193.09	202.03	202.1	202.95	192.97	203.86	199.8	203.42	202.65	203.33	198.54	201.34	197.29	203.48	198.75	201.7	202.71	198.52	194.82	201.2	199.74
213.51	209.14	217.73	209.92	207.64	214.79	208.27	213.35	215.82	217.35	206.85	206.01	217.27	206.94	214	211.5	208.69	209.63	211.06	210.21	214.35	211.9	213.47	207.95	208.38	212.85	214.88	206.47	208.82	208.78	210.28	208.93	216.51	208.66	212.52	215.55	220.11	211.64	209.42	210.38	207.4	220.59	212.35	215.82	208.01	215.3	214.44	218.79	207.53	211.98
204.29	214.15	202.59	201.78	207.53	206.21	209.11	209.68	205.97	197.4	202.69	211.17	201.21	207.87	203.7	204.03	206.78	207.93	206.73	205.85	201.41	201	207.07	207.49	208	204.6	206.01	207.48	210.91	199.44	205.35	206.16	203.08	207.33	206.75	207.44	205.65	212.9	204.16	204.95	203.36	195.95	213.31	203.03	207.44	204.53	206.81	205.92	204.56	208.59
205.23	204.44	207.56	208.22	203.39	203.24	211.19	202.16	203.21	199.5	203.39	208.23	210.84	201.23	210.35	208.58	206.42	201.72	204.43	207.66	204.75	212.48	198.22	202.3	206.63	210.42	203.35	204.5	207.43	204.09	208.64	207.16	208	207.79	207.9	200.38	206	208.5	204.08	206.18	204.64	202.75	205.09	199.44	204.25	208.38	210.71	208.22	209.54	207.8
202.63	197.53	199.54	210.6	202.69	204.41	208.64	206.11	202.44	207.1	202.4	205.21	206.55	203.49	204.65	208.17	202.44	203.7	201.42	206.27	207.79	200.32	199.94	199.47	206.71	201.37	204.96	203.93	202.48	196.66	207.64	200.99	199.6	201.5	208.3	195.16	208.87	205.41	207.85	203.93	203.95	198.79	205.3	208.4	206.63	206.61	203.23	204.28	199.27	211.64
209.81	208.04	211.71	207.95	209.94	208.1	208.96	207.42	201.36	199.43	206.29	209.09	207.4	210.15	209.24	207.58	202.16	207.56	216.16	204.34	207.56	207.36	204.5	211.32	209.02	209.14	202.46	211.79	205.46	206.03	208.78	202.95	208.96	210.55	205.69	204.38	209.76	208.97	207.35	207.26	207.57	208.27	203.59	211.16	209.33	203.12	206.48	198.72	204.21	207.76
216.41	219.59	215.91	217.89	214.55	215.36	213	222.1	225.82	223.47	220.71	221.4	217.15	219.07	215.28	217.58	216.23	224.65	216.19	215.55	218.6	222.81	216.28	219.53	223.42	223.54	214.43	213.21	220.86	217.69	217.27	220.18	213.79	212.66	214.49	221.93	214.73	216.72	213.83	219.31	218.8	217.31	213.45	209.02	218.79	223.19	219.02	219.85	215.28	216.81
210.79	209.6	208.98	204.86	211.59	204.6	208.05	208.49	209.32	212.28	203.18	211.38	208.32	216.91	212.72	207.18	215.22	205.22	208.55	212.99	211.96	207.08	209.13	206.64	207.18	203.35	210.01	200.05	210.71	214.73	212.05	212.49	207.06	209.81	206.65	211.68	204.37	209.87	211.54	204.98	213.09	210.08	209.67	202.44	208.61	211.81	213.06	207.5	208.42	213.29
215.64	224.9	222.95	214.51	223.66	214.83	217.09	221.47	216.81	213.14	212.91	218.15	211.49	224.7	218.78	220.9	222.01	218.81	216.6	219.68	225.96	218.09	211.15	223.24	217.37	221.12	220.3	221.76	216.04	223.66	221.27	216.52	218.71	216.49	216.01	223.14	221.89	217.99	220.66	217.53	214.95	214.96	220.21	219.35	218.43	217.94	204.91	222.6	218.49	218.98
215.96	216.75	216.16	220.53	217.86	211.55	213.1	220.05	213.82	212.26	215.41	216.42	212.12	219.21	223.32	215.8	219.6	218.93	214.33	218.37	220.11	221.13	219.5	217.48	211.52	214.18	216.15	213.62	215.96	220.02	220.79	215.64	218.14	220.13	219.81	218.94	217.81	217.19	215.94	217.36	220.9	218.47	218.11	218.05	215.89	217.78	212.99	219.74	213.57	219.45
211.41	210.65	215.04	209.34	210.64	208.16	211.27	214.26	208.76	212.08	216.31	216.01	207.57	210.92	211.12	213.75	217.11	217.44	211.08	208.71	216.35	213.45	211.86	208.13	209.04	217.29	207.22	206.26	211.69	202.44	216.02	217.57	213.05	213.85	215.51	212.54	214.18	206.97	209.43	214.42	216.65	214.18	213.91	218.49	209.53	216.17	217.58	215.57	216.2	213.99
204.71	202.11	198.87	202.95	203.01	203.82	200.1	201.98	206.41	207.33	202.18	202.51	203.21	201.15	203	201.73	204.4	203.99	206.63	200.81	205.57	204.46	202.63	204.51	201.53	202.75	202.92	204.64	202.82	206.33	199.73	204.1	208.97	204.7	201.24	202.1	195.95	199.68	203.64	203.65	204.88	204.45	205.02	202.99	204.41	203.87	203.46	201.47	202.7	203.82
205.65	204.82	205.05	204.58	212.4	211.43	210.55	205.94	210.92	202.29	208.69	208.92	205.22	210.79	209.76	209.74	210.51	210.73	202.66	207.76	208.19	209.53	214.16	208.34	207.53	208.62	199.41	208.35	208.3	214.09	206.81	205.89	211.45	203.31	203.65	210.02	204.42	213.37	204.81	209.57	207.32	214.22	209.22	206.48	210.69	205.06	205.96	208.37	207.59	195.26
207.62	205.22	205.88	201.55	208.44	201.12	199.74	201.22	205.3	198.63	204.9	201.75	201	205.21	207.85	202.7	205.45	197.62	199.82	198.06	207.91	213.28	209.6	199.05	201.65	200.33	204.29	202.2	197.8	204.71	198.63	210.48	203.52	205.08	207.88	204.43	204.89	203.82	203	207.79	197.71	211.64	202.99	207.77	197.56	204.33	204.73	204.01	200.03	205.52
202.36	206.94	201.09	206.29	202.49	203.06	203.12	206.83	195.35	208.88	205.93	205.24	203.51	200.14	214.25	202.84	204.28	209.47	207.74	206.89	204.53	205.13	204.83	205.37	204.27	211.52	205.9	202.92	211.55	207.62	199.42	201.52	199.01	202.18	204.1	208.19	203.99	201.8	200.6	199.81	208.27	201.16	207.25	205.99	209.49	203.71	204.01	208.03	197.22	203.46
207.16	215.42	209.48	213.28	215.32	209.27	210.06	203.47	206.57	208.17	212.44	205.22	205.57	200.04	211.01	205.47	211.04	206.04	207.88	204.09	207.71	203.01	206.81	208.55	210.42	211.21	204.24	201.61	206.51	212.14	207.06	215.15	202.82	204.26	216.09	211.47	210.81	206.9	212.93	209.05	208.52	205.41	211.95	206.7	207.61	209.5	203.69	213.34	204.75	207.82
202.92	202.99	201	201.57	205.62	202.35	199.97	205.52	201.68	199.11	195.95	205.64	205.07	202.12	200.66	201.12	196.9	202.24	198.26	200.71	200.07	200.04	204.73	200.64	196.54	198.68	194.95	203.84	197.32	205.51	200.9	201.44	204.73	201.14	199.62	203.2	205.46	201.63	196.72	202.42	194.4	201.07	193.52	200.85	194.27	201.64	201.29	202.71	195.3	200.88
222.06	209.92	216.78	216.74	217.07	215.71	213.82	210.94	214.43	216.09	213.29	218.85	214.48	215.26	218.66	213.57	217.12	216.75	215.41	212.15	220.97	219.64	218.04	213.91	218.02	222.07	221.68	212.32	214.21	216.26	212.31	224.08	224.41	213.45	216.08	223.94	221.03	214.37	210.25	221.97	218.96	212.9	217.24	214.04	210.77	221.53	211.97	226.89	217.05	216.27
208.28	206.95	214.37	207.32	209.27	208.36	208.03	212.11	214.89	215.12	208.64	209.87	206.54	212.34	208.62	208.22	208.3	202.9	205.45	207.54	208.87	210.02	207.74	212.14	201.69	202.86	208.72	212.17	205.46	205.05	209.25	204.33	206.1	208.45	211.72	215.13	211.76	208.79	210.58	207.65	210.76	209.73	215.72	212.6	206.54	209.49	209.83	203.46	213.67	202.49
198.52	192.12	203.32	198.24	203.1	198.52	191.19	197.12	192.03	195.05	199.23	198.54	194.5	200.24	197.26	193.04	196.48	186.76	192.63	197.19	196.1	186.56	195.21	194.09	194.73	193.02	195.05	194.51	198.08	196.24	197.69	194.14	196.98	196.32	198.66	193.97	197.73	194.36	189.91	194.21	198.89	199.77	189.92	201.68	199.45	191.09	195.56	195.19	197.75	195.57
205.08	207.72	202.28	209.49	203.67	212.39	210.4	202.51	206.51	204.13	203.36	206.28	198.31	206.1	204.66	204.35	209.81	202.69	199.22	206.17	210.77	210.75	202.86	205.86	204.76	206.08	196.5	203.01	209.86	205.01	206.86	205.33	206.3	209.3	207.74	205.09	205.92	207.38	204.7	203.29	203.63	204.36	200.12	202.4	203.5	206.4	206.19	205.13	203.82	207.27
218.45	209.85	212.12	217.62	210.64	210.8	219.17	217.24	209.51	209.71	210.76	210.1	211.03	212.55	209.91	215.63	204.91	210.6	214.55	203.49	208.05	209.99	211.22	207.54	209.05	217.84	210.93	212.18	208.76	214.01	213.34	210.4	216.23	208.54	209.35	209.46	215.73	212.75	215.96	213.74	210.97	211.58	212.1	207.08	205.47	213.98	202.98	209.68	213.21	207.27
210.2	205.58	204.98	212.3	205.82	207.45	211.27	212.43	206.82	207.92	202.12	200.94	208.44	207.61	203.89	209.77	205.4	202.9	206.63	205.1	203.29	206.21	207.21	207.85	208.34	209.17	207.29	201.28	208.97	205.68	209.21	196.49	206.89	207.54	209.87	207.48	207.3	205.19	203.15	201.04	211.22	203.79	206.88	206.28	211.5	204.14	206.2	195.26	200.81	207.87
206.88	208.86	212.11	211.45	207.14	203.64	213.58	204.48	203.5	207.89	204.97	207.85	206.55	205.44	207.81	202.66	207.53	207.49	213.2	208.75	199.37	213.61	217.05	211.68	210.17	206.91	207.39	202.67	204.55	210.75	209.5	209.24	203.75	205.83	217.1	214.18	213.51	210.52	204.9	210.51	211.91	208.51	204.6	207.13	206.1	205.67	212.16	211.6	210.71	205.06
208.99	207.37	209.99	212.56	210.15	202.87	213.14	203.98	206.75	209.5	209.96	207.5	210.55	206.26	207.45	206.6	211.73	204.39	206.24	212.22	210.57	216.98	198.48	208.89	208.32	206.32	205.12	207.25	215.41	210.16	208.81	217.21	204.42	210.71	211.72	207.57	208.85	210.37	212.25	204.36	208.65	209	204.8	203.7	209.47	208.67	202.74	210.74	208.84	209.62
207.24	208.12	210.53	209.78	202.1	207.84	209.51	202.25	207.88	207.9	222.57	205.84	204.96	210.52	201.73	203.39	210.33	208.73	203.9	207	206.33	207.02	208.39	209.86	208.85	208.55	203.91	205.76	210.36	213.67	202.32	208.88	210.61	210.29	205.12	214.75	205.1	204.87	207.5	208.9	209.7	205.87	206.36	201.06	208.3	208.25	206.92	204.62	204.63	201.69
202.55	208.75	206.16	208.62	211.78	204.07	205.17	209.05	204.99	206.57	207.15	207.37	203.46	208.35	200.89	209	208.69	199.44	209.5	201.7	212.14	209.12	204.34	204.83	207.97	202.59	203.83	206.1	205.63	205	197.2	213.4	205.43	206.07	207.64	202.37	202.92	207.65	209.98	205.02	204.89	206.74	207.47	205.43	205.96	205.16	206.24	205.38	212.73	206.71
210.78	213.43	218.64	208.84	213.96	210.55	211.38	214.17	209.08	211.54	212.74	211.7	207.73	210.85	216.7	215.08	209.32	206.12	215.7	207.14	210.57	212.14	213.52	211.64	213.75	215.15	210.64	212.07	211.88	215.63	215.05	212.14	213.45	217.09	215.93	217.28	215.86	211.34	215.24	213.04	221.52	212.59	217.81	210.7	211.78	203.61	214.03	203.14	209.42	215.21
206.97	205.7	208.74	210.76	210.06	203.12	203.64	211.75	205.37	211.19	210.95	210.15	211.88	212.74	210.56	207.61	207.11	213.1	207.22	206.51	211.46	206.36	210.94	209.13	202.54	206.55	209.08	201.09	208.57	201.85	210.87	201.95	211.34	205.6	208.75	207.41	209.17	209.99	206.69	205	209.14	209.06	205.99	208.55	208.76	212.11	210.98	200.03	206.88	205.18
220.05	210.66	215.2	214.82	220.08	211.71	215.63	208.2	214.14	211.47	215.24	213.49	219.06	217.44	216.21	212.33	209.62	207.72	205.85	214.39	210.45	215.15	212.61	212.32	217.67	210.34	220.55	210.55	214.78	213.6	215.65	220.15	211.2	215.15	219.45	214.09	213.17	212.56	216.31	211.14	210.55	219.12	214.7	219.48	215.1	217.53	209.92	215.72	206.75	211.42
210.97	208.74	213.02	205.14	209.85	205.4	209.49	209.39	212.39	205.09	216.89	203.72	214.75	206.91	211.98	210.95	217.51	211.19	211.24	210.56	206.77	212.3	206.61	212.59	209.29	208.37	203.79	206.73	206.12	214.43	209.93	214.42	208.15	213.52	204.67	205.84	210.33	210.15	212.35	212.83	206.48	206.14	210.58	208.3	206.63	213.17	209.29	215.56	208.06	209.13
214.44	212.15	208.01	204.52	211.53	211.79	214.39	214.36	209.36	207.62	209.49	211.88	204.26	206.35	213.11	212.64	208.73	213.44	210.53	210.44	214.6	206.48	214.61	210.77	211.13	214.55	207.19	211.76	214.96	216.03	212.2	208.31	210.96	208.08	216	210.78	215.64	207.96	209.43	211.52	213.43	211.43	207.59	210.59	210.59	208.61	216.26	204.62	212.2	211.57
213.2	211.92	210.44	212.18	215.65	208.29	211.18	218.42	212.32	211.21	217.59	208.47	212.94	219.12	209.83	208.51	212.27	213.08	208	211.11	214.03	209.21	210.27	210.89	211.67	211.72	216.41	208.61	206.7	206.74	209.5	208.59	203.22	211.67	214.09	210.56	210.65	210.93	207.56	220.52	211.73	210.86	217.39	216.2	213.1	210.8	211.38	214.09	220.14	209.68
209.02	205.89	208.68	215.34	206.43	214.04	214.97	204.04	213.37	215.5	209.89	212.93	210.09	208.27	216.81	212.93	216.34	206.62	216.32	213.64	211.78	209.5	205.26	208.93	212.49	207.5	204.75	214.3	208.13	214.2	207.39	213.51	213.14	213.27	215.23	214.87	211.09	214.82	212.94	215.83	207.52	209.35	216.52	211.2	212.83	204.81	209.16	206.19	215.58	210.48
195.2	189.02	201.63	192.26	191.64	205.62	199.96	196.26	189.02	191.97	200.15	201	193.8	198.37	200.45	193.31	193.05	194.74	195.75	198.72	197.6	195.67	194.58	202.96	196.51	198.33	197.4	198.64	195.37	200.74	200.56	203.69	194.74	199.4	200.61	199.12	202.08	195.88	199.89	202.27	197.44	195.87	192.18	199.08	193.79	198.5	202.4	194.21	195.81	198.36
207.34	216.24	209.69	206.56	209.41	209	214.24	212.85	209.24	208.42	205.41	209.85	215.76	210.81	211.54	201.5	210.71	203.04	211.41	202.06	207.85	204.78	205.77	212.16	207.51	205.01	208.77	211.86	209.37	210.82	207.31	205.48	208.5	206.68	207.22	211.21	205.05	209.88	210.56	205.18	214.32	211.36	207.94	212.16	210.67	208.26	207.87	201.05	209.44	214.76
211.36	215.78	206.97	212.19	213.69	208.45	204.12	207.91	215.84	211.79	211.79	206.37	213.89	207.59	209.7	211.51	214.27	209.44	219.99	213.2	208.46	209.62	216.28	216.64	208.51	215.3	203.01	216.13	215.85	210.34	213.67	214.76	212.23	214.59	211.4	209.89	208.23	212.53	207.73	212	208.16	206.9	214.44	213	216.65	211.26	213.7	208.53	207.65	212.47
212.34	202.79	207.81	207.61	205.44	216	210.98	201.49	211.84	207.75	206.42	208.12	207.03	205.13	207.83	211.94	211.5	210.51	204.86	204.99	208.92	208.28	209.91	208.76	211.92	215.59	206.61	206.22	205.18	210.7	207.14	199.28	205.07	204.42	204.36	210.4	206.99	210.06	208.75	209.88	209.55	208.88	212.46	208.83	206.13	204	210.7	206.26	199.48	208.1
215.78	205.79	211.81	217.71	215.82	212.84	207.59	215.56	212.34	213.35	209.66	215.17	203.06	213.46	213.71	212.44	209.1	207.52	211.11	216.68	211.43	209.43	211.09	208.45	212.9	216.54	213.77	207.07	212.03	211.05	213.79	213.18	216.17	209.3	213.31	209.15	211.39	214.58	211.78	215.09	213.82	214.43	217.58	208.21	209.45	211.66	214.18	207.93	211.09	207.34
198.58	197.86	192.57	189.92	197.61	194.39	194.3	188.81	191.66	195.75	189.12	194.25	192.62	192.09	197.37	190.46	196.46	188.45	188.19	193.75	194.49	195.96	186.09	188.29	197.56	193.94	192.09	192.14	197.48	197.95	189.99	196.42	195.68	197.42	189.9	198.95	192.41	190.68	190.92	194.94	196.08	191.65	192.81	203.35	195.72	192.36	198.23	182.67	196.44	190.62
218.39	210.65	225.12	218.55	215.85	218.38	219.91	218.42	219.03	213.35	222.34	216.46	214.53	208.55	219.95	219.29	217.7	209.39	216.71	218.3	219.93	216.6	216.04	218.58	217.7	214.48	220.53	214.79	220.34	218.59	215.83	213.95	211.37	214.26	215.88	219.89	216.35	210.86	225.92	214.8	211.12	215.06	214.77	221.26	219.27	220.02	220.68	222.11	218.54	215.73
198.42	205.89	204	205.26	201.94	204.23	203.52	203.65	205.26	201.26	203	204.54	206.3	205.56	203.4	202.27	208.58	203.97	201.35	208.68	205.44	199.33	204.3	203.28	195.34	199.1	201.37	203.8	208.47	203.17	202.05	205.03	207.43	206.27	197.45	203.94	202.7	199.13	210.22	198.08	205.49	206.57	207.99	196.97	200.93	205.18	203.38	205.53	203.27	206.15
207.65	202.72	201.86	205.57	209.38	205.61	198.02	202.22	202.5	202.77	198.45	197.07	199.47	202.82	192.93	198.9	210.69	201.18	202.46	201.38	205.12	206.19	201.96	204.45	196.17	207.77	202.64	197.48	199.97	205.27	202.28	200.69	202.08	203.53	202.25	205.09	191.04	202.77	206.51	209.11	201.89	202.47	201.6	205.44	202.55	208.32	206.23	200.51	205.64	202.53
213.49	213.46	203.91	216.95	215.32	206.04	205.1	208.88	206.72	213.83	208.7	212.55	207.83	217.03	211.66	212.55	214.26	211.03	212.49	209.28	205.14	212.11	204.57	213.52	211.29	215.61	210.06	206.57	208.05	216.87	207.67	216.43	207.26	210.48	217.07	210.9	214.76	206.96	214.69	214.77	215.02	204.5	209.24	213.78	213.71	209.54	213.89	216.66	216.18	210.2
208.78	208.33	204.38	216.91	208.12	207.62	204.92	204.92	203.85	216.42	207.44	206.94	211.74	203.35	211.81	205.19	204.51	204.03	206.77	208.12	210.22	208.47	208.94	204.94	204.52	208.05	204.59	207.47	210.43	197.99	205.15	202.87	209.07	210.37	200.62	205.05	210.51	203.54	210.26	203.93	215.93	207.85	204.54	200.21	201.28	210.52	209.97	207.56	206.08	207.11
219.77	218.57	220.92	218.65	210.79	221.95	225	216.16	207.41	218.9	218.32	217.23	220.21	209.68	215.16	211.9	220.62	213.46	217.71	216.76	217.41	219.98	208.21	216.87	216.74	219.05	216.14	218.67	220.41	216.93	219.73	219.99	210.93	212.06	216.47	211.26	214.62	218.86	217.34	213.26	223.14	223.66	225.82	212.76	214.19	216.87	217.03	215.04	220.72	219.34
203.24	203.53	204.03	198.32	200.22	210.55	200.39	196.67	202.15	204.59	201.98	200.92	205.51	207.2	204.11	201.86	195.21	203.69	201.51	201.57	195.26	204.44	201.39	202.14	201.84	203.41	197.99	202.97	199.92	201.64	196.97	201.39	204.17	206.69	205.08	205.21	194.21	199.08	197.92	202.21	204.47	200.98	195.8	202.37	202.33	207.64	204.64	197.9	196.06	199.83
206.98	196.87	199.78	194.98	201.68	204.79	194.98	205.04	203.42	200.92	206.46	200.59	198.11	199.73	203.96	196.01	203.31	202.79	204.03	203.13	208.08	205.96	200.04	207.01	211.88	198.37	202.78	201.43	211.45	202.63	204.43	198.86	199.07	196.86	195.06	200.5	194.82	200.07	204.66	207.35	208.87	197.83	200.66	203.64	204.39	204.96	203.48	203.03	203.34	199.87
209.97	205.81	206.27	195.35	195.52	205.33	200.06	205.32	209.79	202.17	201.48	205.31	202.56	204.64	212.27	204.03	201.77	204.52	204.3	204.51	204.63	204.14	201.84	202.33	208.13	203.44	211.93	213.68	204.9	199.47	197.1	197.32	198.62	200.49	204.54	197.81	202.21	204.11	208.72	208.1	206.41	205.27	195.26	200.7	201.52	204.44	202.75	205.95	207.35	202.1
205.89	204.07	199.87	199.69	200.02	203.44	206.95	199.68	204.76	202.9	204.67	206.6	207.87	205.63	201.29	199.57	203.89	200.78	208.48	200.73	199.45	205.71	208.24	205.81	198.79	210.72	203.41	207.97	203.04	203.56	200.81	203.21	202.47	203.63	207.56	202.37	211.17	210.91	205.44	207.26	202.09	204.64	207.62	209.31	198.42	200.14	208.69	205.83	205.32	204.81
204.04	205.33	206.5	213.29	213.11	203.96	204.54	210.08	202.61	209.03	209.83	200.7	207.92	204.1	210.26	205.24	204	212.25	210.68	215.16	207.87	209.14	205.1	206.75	205.04	201.39	212.5	211.56	205.94	209.02	210.34	213.02	205.17	203.58	210.25	205.74	199.84	203.86	209.97	211.03	203.53	210.09	208.85	198.16	200.24	211.32	207.56	204.2	205.39	210.32
203.26	198.87	204.44	204.27	208.49	205.38	205.58	201.32	202.9	199.47	200.72	205.91	205.09	200.88	204.03	208.44	202.71	209.76	204.6	210.72	203.69	208.36	207.58	205.95	202.01	202.08	208.17	202.69	208.52	214.78	194.55	198.14	204.62	209.66	196.95	202.14	199.34	205.19	206.63	206.14	211.19	202.14	201.74	199.02	198.19	202.25	209.42	205.64	202.45	210.92
206.69	205.63	212.35	206.01	211.33	206.7	213.06	209.75	204.12	212.55	215.28	206.79	213.89	207.77	208.33	210.3	208.07	211.65	208.81	205.83	209.34	208.31	212.75	212.24	205.49	209.74	210.5	208.75	204.54	206	210.69	206.93	211.6	206.04	202.29	208.42	214.5	209.87	204.43	204.45	208.27	211.75	209.63	205.84	207.99	206.42	203.6	203.38	208.1	209.22
216.16	212.96	219.73	224.08	212.49	222.79	215.75	223.55	218.18	219.64	213.75	217.58	219	221.53	210.84	215.2	211.05	217.75	218.75	214.57	217.55	220.07	216.66	215.19	217.22	212.3	216.95	219.15	219.09	219.32	216.06	220.18	221.9	217.14	215.68	220.3	219.31	217.2	217	211.95	219.54	214.37	204.93	219.75	213.95	219.55	223.14	218.54	221.97	215.94
204.7	208.2	205.39	203.75	207.12	211.75	213.05	214.32	216.97	210.76	209.46	206.12	215.08	217.34	208.7	205.94	204.28	209.95	214.49	208.76	212.71	210.38	207.88	204.52	212.63	206.41	210.29	210.27	211.94	202.8	212.23	201.36	209.96	209.39	208.93	207.7	209.31	205.79	208.48	213.45	213.2	210.17	207.57	213.92	200.47	205.58	213.27	208.35	208.02	209.22
203.28	203.12	202.69	204.48	198.2	204.34	201.14	199.44	201.8	200.7	209.19	200.01	201.78	202.81	198.06	207.37	212.41	198.44	201.89	205.02	204.64	202.7	199.68	204.13	205.19	197.26	204.04	201	204.94	195.41	202.35	206.04	195.66	197.31	204.51	206.31	202.73	201.81	200.92	203.25	202.75	205.42	205.07	199.11	200.18	208.31	198.9	200.53	203.56	204.29
211.79	208.81	209.77	209.13	205.75	207.97	213.85	207.18	212.86	210.32	212.41	205.13	208.23	206.95	205.56	212.92	203.18	210.02	210.08	208.91	209.02	208.05	210.66	206.66	200.48	211.41	212.99	209.29	208.42	209.32	210.84	208.22	211.36	203.32	204.67	206.07	208.34	208.1	215.52	211.23	202.78	210.34	205.66	209.15	212.91	205.45	209.27	204.9	204.36	209.17
213.02	212.48	209.58	207.25	208.64	208.99	214.43	209.37	213.49	205.52	208.96	210.39	212.57	206.51	209.76	204.41	210.13	212.16	212.31	205.67	212.19	207.53	213.03	199.57	208.4	217.72	208.07	207.79	211.01	210.61	211.77	213.53	206.97	211.6	205.11	212.07	209.85	213.5	206.18	211.19	214.38	213.42	211.36	206.52	211.9	211.35	211.44	209.4	207.97	205.51
200.11	203.8	199.22	205.42	205.53	203.23	205.87	200.56	205.95	207.08	205.16	202.14	205.18	204.44	202.92	213.86	205.17	206.41	198.91	205.05	200.74	203.79	202.51	202.36	203.34	206.21	202.75	205.45	204.56	207.27	202.31	204.14	202.38	200.68	200.15	204.67	198.77	200.35	211.13	206.6	204.66	199.92	204.29	206.29	205.05	198.92	204.5	199.4	205.31	205.56
202.4	201.46	205.94	212.98	207.42	210.03	208.59	210.89	210.11	209.72	211.9	206.9	203.2	207.87	215.98	210.45	212.4	207.09	203.2	205.24	209.46	198.99	201.12	205.82	212.51	206.26	206.98	204.24	203.63	206.61	207.91	205.46	206.09	199.03	205.25	212.17	200.3	211.34	214.55	210.03	210.04	206.74	206.05	210.39	212.29	208.46	207.02	204.64	211.57	213.88
201.44	199.86	196.1	199.03	200.8	199.04	196.61	204.3	203.75	194.31	208.8	203.55	198.92	203.52	203.02	192.66	201.4	196.76	201.6	203.08	200.58	201.77	198.2	196.78	202.12	196.37	199.84	194.68	202.51	197.32	201.73	201.02	194.26	191.69	200.84	208.12	200.87	202.84	206.01	204.06	199.77	203.4	199.45	203.45	199.9	197.29	199.85	195.55	204.56	198
214.7	206.32	208.01	210.6	210.53	210.14	215.32	208.87	208.68	213.38	209.89	214.41	213.21	210.04	205.58	214.07	208.3	208.57	211.43	211.46	215.74	206.85	209.99	209.91	217.42	211.36	207.25	209.93	211.97	214.62	213.8	210.43	210.34	207.59	216.44	206.87	209.28	215.32	217.69	211.12	209.6	217.77	216.67	210.02	216.79	217.15	209.7	209.83	217.23	213.07
207.32	206.4	201.13	209.24	199.44	203.87	203.69	201.41	200.81	208.42	198	203.8	205.03	204.55	204.3	203.61	206.09	202.03	198.24	203.33	203.17	198.46	201.27	203.17	206.64	200.68	199.81	207.46	198.76	201.87	207.12	201.3	203.48	198.06	205.21	203.45	202.12	201.24	209.01	203.81	200.19	203.03	202.48	202.37	201.7	200.35	202.4	205.75	203.88	193.45
196.47	205.87	199.29	204.07	206.69	209.08	207.99	205.57	204.77	196.95	197.8	208.21	201.94	202.92	198.87	203	199.28	202.42	206.41	202.79	202.01	205.15	198.79	200.7	203.58	201.29	205.52	205.99	206.07	205.58	202.85	199.72	201.94	199.97	197.7	207.52	200.93	207.01	202.93	204.26	205.52	201.21	200.39	204.39	200.49	204.76	196.86	207.52	203.37	201.57
202.07	203.58	200.67	196.89	204.84	202.94	198.9	205.88	204.74	200.39	202.58	205.17	202.27	206.04	201.1	206.42	207.4	211.02	202.29	201.54	199.77	202.84	205.07	202.35	200.8	207.03	204.31	199.43	201.51	203.34	206.09	200.06	198.52	207.08	206.52	205.52	201.58	200.12	199.02	199.76	206.17	209.24	206	197.26	205.73	198.69	202.41	203.97	203.09	202.1
209.78	203.93	202.69	199.27	202.32	206.92	203.49	210.23	207.77	209.43	211.69	207.42	207.69	209.42	204.91	206.71	206.63	209.75	209.86	210.23	208.41	216.31	211.76	210.32	214.07	203.14	214.21	209.74	210.4	205.08	208.71	205.04	205.93	204.08	204.84	209.54	208.5	212.72	212.89	210.63	199.57	209.49	213.35	204.13	209.94	210.24	208.32	214.32	210.55	210.01
205.53	196.87	201.59	200.95	193.29	200.57	201.66	194.71	199.02	200.69	197.85	197.34	201.21	208.16	199.62	208.79	195.76	196.26	202.28	195.1	204.75	199.24	200.02	200.89	202.6	191.44	200.49	197.38	200.38	197.63	199.07	198.83	199.03	197.9	195.06	202.63	203.3	198.11	198.91	197.43	199.12	200.75	201.08	201.62	198.37	203.25	205.38	195.83	200.65	195.34
212.9	207.57	210.21	214.92	212.12	209.74	213.15	216.42	211.93	210.25	213.05	209.8	208.78	213.37	211.95	216.63	212.38	211.87	210.94	209.3	216.56	206.11	210.62	210.59	205.29	210.18	212.12	213.26	207.04	212.33	216.3	214.28	213.17	216.83	211.04	207.55	220.4	211.61	208.9	213.83	208.79	207.18	208.46	217.62	211.8	213.76	212.73	214.94	216.3	208.34
219.79	223.48	214.96	221.83	220.88	220.31	214.85	218.02	215.99	215.58	221.53	222.51	217.92	223.56	219.84	217.23	215.62	216.69	210.59	221.93	216.18	214.45	214.64	217.98	212.53	214.6	220.2	220.76	222.1	217.37	213.08	216.94	216.1	215.09	217.23	222.9	215.57	222.96	213.6	215.22	215.59	220.53	213.07	220.98	219.21	221.03	221.44	211.91	220.81	222.55
213.93	208.48	211.64	204.09	212.08	205.7	216.43	211.38	215.83	215.03	210.42	210.52	210.87	212.81	213.2	209.11	210.5	215.38	216.11	210.45	208.65	212.78	214.61	208.79	206.62	213.43	214.07	205.04	218.57	205.47	204.32	207.71	206.02	216.45	211.45	213.12	208.24	211.64	207.85	216.13	207.11	213.8	211.29	217.46	220.75	216.14	210.28	209.39	205.59	212.91
215.78	207.03	216.45	207.67	211.55	213.97	212.38	212.16	216.44	206.24	213.63	217.81	208.51	213.76	213.18	219.83	210.23	214.56	212.27	209.39	218.99	213.84	202.56	216.33	216.52	216.14	219.41	215.7	215.63	215.77	218.77	212.71	213.23	210.55	214.88	213.7	210.79	215.14	217.32	217.69	212.82	216.41	212.37	215.01	211.71	216.61	206.47	203.23	216.98	210.55
201.74	198.09	199.29	195	193.49	202.74	198.45	200.31	196.81	202.24	199.6	193	197.46	203.22	196.31	193.24	198.93	196.6	201.39	198.64	195.45	199.24	196.73	201.53	201.69	197.87	199.47	197.64	193.98	198.14	198.06	199.15	198.25	199.37	197.22	195.19	195.24	204.25	199.69	196.06	195.51	200.77	194.81	197.2	198.53	198.53	194.66	201.04	198.91	195.26
208.81	202.47	207.74	214.67	209	210.51	211.99	208.39	208.13	212.15	207.22	205.42	203.91	203.35	207.3	212.28	206.47	209.09	207.17	200.35	201.17	203.94	209.38	207.79	212.23	201.39	208.17	201.74	209.66	210.07	204.44	207.6	211.42	213.72	208.29	201.51	207.73	210.11	211.78	198.07	200.69	209.98	213.21	208.81	211.67	209.57	197.31	208.1	207.69	208.28
201.43	204.55	208.12	207.95	208.63	199.94	204.87	205.03	198.57	206.2	199.85	205.4	204.04	204.58	197.81	195.44	205.5	201.87	197.34	207.13	204.06	200.61	198.44	207.4	204.64	203.14	202.26	204.26	207.35	206.55	202.96	205.28	200.07	202.07	206.5	198.97	208.77	202.46	201.46	205.49	205.88	200.49	201.71	206.81	206.77	200.16	201.72	205.47	208.54	204.09
212.04	209.44	210.64	210.23	210.96	216.38	215.98	211.46	213.84	212.18	202.98	212.66	204.05	207.19	212.07	214.55	210.19	206.45	214.44	204.74	214.66	211.39	211.8	217.35	207.24	213.03	214.02	206.6	216.46	213.31	211.03	205.71	206.15	211.34	212.2	210.7	206.45	210.74	212.28	208.5	210.5	211.79	211.59	203.83	209.03	208.25	211.53	207.02	204.06	208.41
210.22	207.27	205.73	203.27	206.06	212.85	209.9	208.08	212.79	210.15	204.93	210.39	213.89	206.71	203.71	202.16	211.69	206.42	211.91	215.6	210.42	207.43	209.51	214.31	207.97	209.39	209.03	208.37	208.08	209.66	211.83	206.72	204.32	210.48	210.82	206.93	209.69	203.17	211.03	210.28	211.76	203.68	209.38	207.76	206.51	204.29	208.23	212.59	204.94	205.53
204.47	211.55	206.93	209.72	211.36	215.51	216.25	211.61	205.99	206.66	205.79	212.1	201.99	215.41	214.33	206.34	215.08	208.66	207.38	210.85	203.89	201.6	205.9	211.7	210.34	207.64	210.11	207.62	209.23	207.78	212.81	205.56	205.72	203.53	214.07	209.13	211.49	208	207.99	207.46	205.73	208.76	209.26	205.03	206.56	205.97	204.94	208.07	203.7	205.42
217.12	217.55	222.72	216.03	221.69	219.69	217.05	209.55	217.51	213.08	222.6	216.74	217.81	217.86	221.12	222.91	223.28	214.24	220.96	217.34	215.56	219.3	215.23	215.58	215.63	216.17	221.11	212.77	215.58	221.74	220.22	216.91	215.31	218.52	218.92	224.06	219.26	214.82	221.81	225.98	220.78	214.23	222.88	217.65	216.45	220.94	214.15	218.03	217.98	217.15
211.94	204.29	209.22	208.74	210.94	211.81	208.01	215.84	209.76	214.96	207.76	210.22	209.84	213.86	215.04	212.55	210.05	213.81	212.71	211.96	209.08	210.11	211.48	214.93	210.64	207.28	211.44	204.52	212.72	213.99	215.73	212.42	204.53	214.16	215.02	215.29	212.43	212.48	207.6	208.45	210.48	213.18	209.89	210.21	213.97	208.32	209.41	210.71	209.17	216.51
205.08	204.73	206.01	200.92	203.75	200.96	203.1	194.35	205.38	207.54	203.23	199.77	199.39	206.61	206.15	194.28	197.75	202.08	197.67	199.23	205.62	200.69	200.66	197.92	201.4	202.53	202.03	202.99	200.71	206.8	200.54	199.39	200.92	201.5	201.38	198.14	202.23	201.69	198.12	200.3	200.7	203.28	203.98	201.79	195.39	202.53	202.04	197.68	208.02	200.82
196.26	201.07	199.23	204.3	200.28	203.01	198.22	194.63	194.74	202.7	195.93	199.47	197.55	197.72	197.08	198.43	191.14	197.56	197.93	197.96	202.97	197.01	198.08	205.44	191.92	209.46	193.4	195.47	192.87	199.53	194.06	198.35	201.77	196.88	197.57	202.01	198.95	192.56	196.18	194.92	202.55	198.9	194.98	198.43	200.09	200.6	206.54	198.76	194.73	193.53
210.73	203.58	203.62	211.86	213.58	206.15	202.05	203.8	212.89	205.62	217.05	210.22	214.14	209.78	202.44	208.79	209.48	205.86	213.77	206.14	202.28	208.2	208.07	212.43	211.39	209.81	202.86	211.93	214.84	210.44	207.61	207.91	209.47	211.57	211.55	204.78	209.35	209.87	206.03	207.8	209.54	208.78	202.67	203.52	209.28	207.68	206.35	205.28	203.43	206.08
212.69	213.61	208.86	207.67	210.3	208.12	205.77	210.18	212.34	208.13	210.5	213.23	210.05	208.65	209.38	209.26	209.87	209.07	211.68	209.51	205.56	208.97	217.66	204.88	210.62	210.19	208.2	211.14	213.36	213.26	209.62	214.22	207.81	206.47	205.53	207.08	203.29	208.93	214.13	207.14	218.24	208.89	211.31	209.73	215.48	214.84	213.06	206.36	205.89	204.76
218.99	209.22	219.11	216.93	211.98	216.53	217.81	217	216.2	219	214.39	212.31	219.26	219.5	216.19	219.13	217.13	214.28	220.04	216.97	216.64	221.79	218.26	219.34	217.53	217.46	221.71	217.46	210.04	216.69	219.13	218.09	219.79	219.89	214.72	217.33	220.23	211.92	219.18	219	216.48	221.37	211.14	219.5	211.28	218.61	216.45	214.96	219.84	219.28
215.45	210.64	207.55	210.58	208.09	204.97	209.42	211.87	209.46	205.39	207.81	210.66	206.23	216.92	213.9	211.04	213.08	214.04	206.14	202.78	212.57	216.37	213.86	211.34	210.55	211.1	209.23	203.95	205.68	208.79	207.79	208.36	208.73	206.25	213.26	209.58	211.54	204.85	208.96	209.36	210.61	214.29	214.91	206.43	214.87	211.65	209.91	203.45	205.46	210.88
215.66	211.08	216.96	210.31	217.8	216.07	211.84	215.17	206.49	216.3	218.78	210.88	219.79	213.92	218.06	213.34	214.17	211.07	215.45	210.18	217.54	216.52	209.31	218.03	212.82	214.47	215.05	216.82	213.3	218.05	213.73	220.75	211.28	212.94	214.3	218.76	213.18	211.74	209.72	210.53	210.18	210.32	214.94	217.64	216	217.1	215.44	209.81	213.43	210.83
203.45	207.79	215.18	211.27	210.81	204.47	207.07	216.49	206.25	207.39	204.48	206.25	212.61	205.96	207.87	212.47	205.75	220.98	210.8	207.7	209.09	200.35	206.81	207.73	208.35	202.16	214.57	203.55	208.03	203.77	204.51	215	207.65	209.2	209.82	209.76	208.1	211.15	207.03	206.03	206.46	207.84	212.47	209.97	208.66	210.68	210.17	213.2	204.9	207.39
206.07	206.22	204.98	199.35	208.25	200.39	203.65	201.95	201.87	206.26	201.13	205.57	212.27	205.97	197.09	192.95	203.6	207.81	205.86	200.23	199.55	208.88	199.54	201.73	203.91	206.69	203.33	199.23	200.46	205.76	205.46	198.23	205.54	206.31	203.22	204.71	202.82	201.15	204.32	207.05	204.53	204.46	200.41	205.38	210.1	202.58	203.69	206.66	203.91	212.44
197.3	192.11	189.75	195.66	190.8	198.84	190.39	190.26	191.96	196.01	190.24	197.95	199.39	193.09	187.46	197.19	192.08	194.85	196.77	192.63	194.89	195.15	196.61	193.41	195.15	194.31	188.14	189.8	193.72	192.25	188.16	192.7	194.86	195.67	200.64	199.37	194.86	200.68	197.83	193.22	198.35	193.53	194.62	182.72	193.66	198.46	204.26	200.25	194.21	194.16
201.23	203.29	202.23	195.5	199.26	199.28	198.82	197.47	200.51	205.28	199.14	196.41	199.48	205.02	196.52	199.84	200.54	199.08	200.77	201.77	201.99	199.84	202.11	207.64	193.38	196.21	203.74	198.49	201.24	197.82	200.39	198.83	198.25	197.48	200.4	196.79	205.08	195.21	199.02	200.59	201	199.83	204.84	194.82	198.34	202.59	203.52	199.87	207.54	202.33
210.45	206.34	199.79	207.23	201.39	204.48	201.82	209.39	202.32	198.68	206.06	207.15	208.24	205.03	214.85	204.35	209.71	202.46	205.9	206.87	202.04	212.44	204.29	205.86	210.29	205.58	204.22	201.42	206.54	199.96	208.82	208.14	212.22	205.44	200.76	206.56	205.83	208.45	205.07	200.22	205.01	198.95	204.76	209.17	203.26	205.05	206.02	200.14	214.88	201.36
219.91	220.91	214.5	214.44	221.32	215.49	216.47	216.91	219.09	221.01	221.85	213.08	210.93	217.78	220.2	212.53	213.72	222.19	213.38	216.32	216.15	218.02	220.26	215.81	211.24	219.07	216.97	218.1	212.06	221.34	216.01	221.93	215.71	211.33	223.14	215.87	211.87	209.91	214.46	219.64	220.75	217.37	213.1	211.76	210.54	211.41	217.68	208.38	216.92	212.37
197.18	197.36	203.31	198.98	196.23	194.69	205.1	197.55	201.87	199.75	197.25	195.44	188.55	201.62	199.34	202.35	202.09	199.33	198.25	197.08	201.72	197.2	193.16	205.02	198.98	203.97	196.13	196.26	195.01	199.99	199.28	199.24	203.92	199.88	199.44	199.03	201.84	197.52	193.12	196.34	196.45	199.86	198.93	199.19	195.97	201.77	202.15	199.26	197.05	196.21
201.71	208.85	198.59	200.12	200.04	204.97	203.57	198.99	195.31	211.83	210.08	200.93	206.73	209.9	202.83	201.26	196.03	208.8	205.43	212.35	205.8	209.64	208.51	200.21	202.26	207.02	196.92	205.56	200.15	200.36	209.62	213.72	200.2	198.96	214.41	207.6	210.41	202.35	209.4	207.73	197.24	208.42	196.24	203.65	205.58	207.17	206.49	204.86	205.1	205.93
207.3	203.81	207.16	211.73	208.92	210.7	212.73	201.95	212.74	209.08	209.41	211.43	208.07	204.49	206.18	207.9	204.13	205.79	199.18	207.96	203.01	205.09	205.86	207.85	211.12	201.53	214.33	206.5	207.25	202.56	209.83	212.4	203.31	210.4	206.51	204.63	206.28	201.07	206.36	207.54	198.63	208.68	208.3	205.54	207.64	200.88	207.43	202.52	204.72	208.61
209.47	207.48	211.71	207.3	207.05	210.2	207.94	206.44	206.69	205.77	204.21	207.23	205.8	210.71	209.54	208.73	206.12	211.45	202.52	210.8	203.77	206.82	206.66	212.61	209.01	205.27	202.13	212.17	207.55	206.52	205.47	211.69	214.12	207.99	211.24	205.05	206.06	209.56	204.1	207.93	208.68	212.04	206.27	207.41	206.18	210.25	208.1	212.11	207.49	215.73
210.82	213.22	205.11	213.94	206.98	211.95	208.65	217.11	212.99	210.47	209.97	211.29	207.32	209.47	210.64	208.52	209.51	216.67	207.02	212.16	212.51	210.08	209.98	213.39	207.74	208.01	206.96	211.07	205.75	210.84	210.77	205.19	208.66	211.13	207.26	216.98	210.52	209.75	205.92	213.73	207.57	210.49	214.3	209.06	207.92	201.59	208.73	212.41	206.56	214.36
197.08	205.14	206.11	206.88	199.34	209.97	204.82	200.23	207.27	201.64	197.58	195.48	207.17	195.75	202.65	206.59	203.61	207.14	201.68	205.84	203.26	202.34	200.08	203.65	206.2	201.87	208.62	205.41	201.6	199.06	207.84	199.02	197.05	206.92	207.48	205.48	197.19	203.89	199.92	194.55	208.32	204.65	200.36	209.94	206.72	210.5	203.78	200.02	207.29	199.09
205.49	208.54	202.76	200.95	205.9	204.2	210.21	205.54	205.74	205.12	208.68	213.23	208.3	208.86	206.82	210.62	204.74	204.19	205.55	208.75	210.7	204.37	209.9	210.56	212.07	205.9	204.55	212.24	207.54	212.66	207.36	208.45	210.36	208.27	208.52	207.18	215.07	206.38	208.38	208.28	207.23	202.99	213.04	204.21	207.16	207.57	209.17	208.81	207.44	210.42
213.15	214.06	206.08	210.94	211.36	210.67	209.15	206.41	204.1	205.84	209.62	205.02	206.4	212.6	206.22	211.8	207.62	208.56	210.91	206.99	208.79	211.79	204.63	204.23	210.51	206.33	201.8	220.74	205.34	207.64	214.12	202.5	207.83	209.45	207.37	214.19	204.18	209.52	209.87	209.93	215.47	211.14	214.96	205.85	207.62	204.57	210.8	203.59	210.34	202.58
209.86	214.89	210.95	222.05	206.67	210.36	209.76	211.39	216.35	210.38	212.26	211.01	212.42	213.48	215.57	212.12	215.08	210.28	209.94	207.83	209.92	210.03	205.2	214.15	215.6	207	207.55	213.17	208.67	211.76	212.58	215.64	208.36	210.98	214.8	216.52	215.58	210.71	212.13	211.68	214.49	209.84	212.28	216.41	209.2	204.58	209.75	209.29	210.22	215.18
197.41	195.77	196.98	193.16	202.85	199.41	200.02	198.93	201.16	201.24	198.95	200.12	199.12	197.24	197	201.44	200.23	197.67	198.8	207.08	199.09	195.8	198.76	203.1	197.19	197.27	195.31	200.1	198.97	193.03	195.65	195.74	197.11	193.72	203.3	193.07	200.09	194.84	199.7	195.39	196.21	196.96	193.08	200.49	195.69	199.3	201.43	199.53	190.44	204
205.11	200.96	202.44	205.98	203.27	206.71	205.46	199.87	202.28	207.96	211.11	206.61	201.41	211.09	206.12	198.38	201.43	202.18	201.31	201.05	205.94	206.57	203.13	197.06	203.23	207.73	203.72	206.52	200.18	206.25	201.58	197.06	205.78	208.14	200.15	200.4	205.07	203.92	205.07	205.42	206.17	205.29	207.8	206.31	203.52	199.85	198.96	208.87	205.95	207.13
205.38	208.72	212.94	198.6	201.96	199.59	203.26	199.64	204.06	204.38	204.79	205.55	203.48	207.99	200.95	201.61	203.39	204.44	202.25	202.57	201.76	204.12	202.4	197	205.39	205.24	203.51	204.48	202.83	200.18	206.86	201.01	202.95	205.32	207.24	203.74	202.31	209.01	212.53	202.13	191.75	201.13	201.5	202.69	198.72	198.89	200.27	208.56	198.94	206.37
202.19	202.63	203.47	210.85	204.67	208.89	200.71	200.02	204.06	202.25	202.73	200.49	196.76	200.87	202.06	202.98	201.23	204.19	205.52	207.8	204.93	200.63	207.39	205.83	207.5	208.48	199.91	201.52	206.99	202	204.59	202.77	209.13	200.04	202.03	200.2	200.18	201.28	207.34	205.69	204.02	207.37	209.92	201.91	199.35	203.52	198.92	203.46	208.07	206.68
204.66	201.14	201.89	206.19	209.24	201.41	206.58	197.76	205.99	202.69	207.1	208.76	197.73	202.77	202.46	199.01	197.04	198	201.72	215.02	205.02	201.62	196.79	207.33	202.93	204.51	199.79	198.06	201.24	207.35	205.8	202.74	203.5	202.34	207.19	203.15	208.75	206.8	206.84	207.99	202.6	207.05	202.47	205.87	208.08	204.34	202.04	202.39	213.46	195.95
208.08	199.73	201.01	199	203.25	209.31	199.92	200.12	199.36	202.49	204.82	205.87	203.37	202.16	205.14	205.94	200.55	207.22	197.8	202.48	195.79	199.98	212.86	202.94	201.05	201.37	203.41	202.38	198.3	197.84	210.03	201.42	200.49	205.77	198.67	203.67	202.14	211.74	207.52	205.57	206.03	198.9	198.81	198.74	202.52	201.68	204.1	200.5	204.33	202.51
210.74	208.76	214.19	206.01	202.28	213.32	212.45	206.49	212.95	210.23	211.86	214.43	205.17	208.58	205.97	207.57	215.02	209.44	214.85	209.78	214.18	210	208.7	210.55	208.75	216.84	209.81	210.11	209.13	215.81	208.14	207.23	213.68	212.75	210.48	203.93	209.14	211.92	211.47	206.01	207.48	216.89	204.68	213.17	210.79	215.85	211.39	213	205.03	208.3
207.67	209.96	205.68	204.95	203.2	214.39	205.32	212.94	207.41	209.73	213.56	213.16	207.21	213.43	209.01	212.31	208.11	214.12	209.58	207.16	201.84	207.4	208.93	212.99	207.08	212.62	207.07	210.15	210.78	209.54	215.13	204.41	209.84	216.81	211.1	205.83	212.87	209.34	204.79	212.75	212.92	201.64	203.31	209.67	205.59	211.58	217.12	212.08	209.87	210.96
209.93	209.91	212.7	205.1	209.3	211.3	203.49	208.45	214.17	210.44	209.48	208.93	212.94	208.2	208.75	208.35	208.79	211.51	209.42	197.65	214.79	211.33	211.51	214.62	210.29	207.42	212.3	207.99	207.98	206.53	212.62	209.95	209.53	209.51	208.14	210.88	214.05	213.68	217.05	212.9	204.99	209.44	202.09	207.43	215.68	203.61	212.9	207.9	198.38	212.02
201.38	208.23	214.66	207.73	206.11	210.26	204.22	208.18	212.63	210.48	203.21	211.27	206.11	207.87	202.43	201.41	214.31	205.83	209.04	205.08	205.89	208.3	206	200.23	205.2	207.97	214.8	208.52	210.51	212.45	210.24	206.01	203.54	209	209.59	207.29	210.29	208.82	207.61	204.71	212.89	206.82	202.58	213.35	209.29	208.73	210.95	202.28	207.92	205.5
208.88	209.82	207.78	211.25	204.75	214.64	214.62	209.85	209.53	204.1	208.39	212.11	207.26	211.16	208.97	211.86	208.5	211.08	209.24	208.14	206.13	206.63	204.42	208.52	206.24	205.1	214.01	205.81	209.83	208.86	204.44	208.46	203.88	204.2	208.01	218.09	210.63	208.11	209.89	207.35	210.19	204.62	210.6	204.36	206.55	204.62	199.77	204.78	211.35	204.67
204.39	207.39	206.35	207.94	202.59	209.22	199.75	199.99	197.25	207.17	209.16	205.26	205.24	203.55	203.47	201	202	203.26	201.21	206.77	199.76	205.87	203.4	203.3	206.28	201.75	193.72	205.67	208.37	197.72	202.97	202.73	199.66	208.42	210.95	211.15	202.18	199.44	204.86	199.17	203.52	199.05	198.9	203.02	208.52	203.76	201.35	202.86	200.08	206.1
191.89	195.28	190.75	193.39	198.72	195.99	191.97	198.36	197.23	198.76	197.03	195.85	190.65	193.6	201.09	196.43	199.6	195.94	196.59	199.92	196.96	197.39	194.75	199.76	191.96	196.23	200.13	194.59	201.54	203.53	193.17	193.51	198.66	195.08	196.93	198.52	192.38	193.79	194.17	191.99	192.61	194.61	189.54	191.67	198.21	193.71	195.33	187.46	198.09	194.49
205.06	205.61	203.53	203.47	204.7	206.3	201.77	203.55	200.24	198.91	206.12	202.54	202.65	199.13	205.95	198.73	199.81	201.1	203.97	204.29	206.51	202.73	202.31	200.33	204.89	205.43	202.48	203.73	209.37	203.74	201.6	203.87	195.62	203.94	210.55	205.06	204.51	208.35	205.8	202.82	208.87	201.93	205.47	205.56	203.69	204.94	203.27	201.58	203.19	209.04
196.43	209.66	202.63	203.49	208.65	203.38	201.51	206.56	201.23	201.13	203.61	201.31	197.84	205.64	202.38	204.1	217.71	205.62	209.21	210.65	207.39	206.09	204.6	205.03	202.59	203.48	207.13	202.81	203.6	203.38	207.45	209.16	205.62	206.49	208.51	201.5	200.44	198.73	206.07	207.33	195.69	203.24	202.7	207.45	210.98	205.53	205.73	205.23	203.28	200.18
207.06	213.03	207.94	207.4	215.62	202.98	214.08	214.34	213.42	209.72	207.75	208.49	213.32	210.63	203.53	214.31	209.75	211.77	208.17	210.67	203.84	206.44	209.2	219.91	208.5	205.32	209.28	212.18	211.35	202.82	206.72	203.28	207.67	209.69	208.38	210.01	210.54	215.9	211.8	206.34	211.3	209.05	208.35	202.81	207.25	204.18	207.11	212.05	208.92	207.23
214.48	212.35	214.23	212.68	208.22	208.92	214.51	213.64	211.22	206.91	215.05	213.14	212.7	212.75	208.32	212.19	208.32	209.16	212.76	209.24	209.35	217.49	218.19	210.51	214.14	216.22	205.85	212.07	213	217.78	217.47	219.98	214.27	209.95	219.9	214.79	215.51	203.01	210.78	214.98	216.09	209.56	212.23	210.51	211.44	216.11	211.17	211.16	210.87	210.62
199.87	202.68	199.29	201.24	197.73	205.06	200.14	197.78	202.63	199.1	195.93	200.65	198.21	197.04	203.71	197.56	197.57	201.86	202.41	202.74	202.88	201.57	202.83	203.77	199.58	203.26	203.07	202.65	197.28	201	199.53	206.84	196.61	202.31	199.67	202.48	208.34	194.83	203.17	206.61	195.2	195.19	198.18	202.03	205.32	202.69	200.26	200.88	197.64	193.14
207.49	205.32	207.34	201.74	206.68	206.04	211.48	210.74	205.92	202.72	209.25	206	201.38	206.04	209.22	211.66	200.44	205.71	204.6	202.78	206.34	206.82	206.11	210.16	206.69	205.21	207.64	199.04	212.23	203	206.97	199.43	200.69	209.24	204.48	206.55	206.97	204.38	210.54	209.15	202.57	202.76	209.15	200.95	202.43	207.69	211.17	203.65	208.83	199.49
199.69	192.78	197.82	196.46	201	193.2	197.52	198.55	200.89	200.11	201.44	199.67	200.16	197.05	200.33	197.23	199.88	195.07	201.78	202.41	198.03	195.77	201.15	188.06	196.56	192.63	191.76	192.06	201.21	199.44	197.85	199.58	196.56	195.78	199.6	197.53	193.93	198.9	198.81	198.97	198.62	201.28	197.06	199.31	200.35	201.8	196.02	198.68	194.67	196.04
200.34	207.53	204.81	208.4	201.7	210.7	207.89	208.92	206.08	204.95	202.4	207.81	203.35	204.76	204.96	207.56	204.48	203.75	206.07	197.69	204.33	204.6	199.92	208.59	206.27	205.78	203.98	205.23	205.93	206.2	202.45	203.46	202.94	200.72	205.82	199.34	203.63	200.75	208.86	208.48	208.09	201.13	203.94	203.49	211.14	203.72	201.73	201.72	204.33	202.21
195.23	203.36	198.46	199.14	195.14	203.96	201.9	197.25	191.31	192.6	198.44	201.46	198.81	199.09	197.09	199.16	204.21	196.82	198.48	196.54	201.44	193.59	195.64	201.85	199.96	194.73	199.11	199.17	194.95	202.33	196.22	197.33	204.79	202.24	198.91	200.75	198.44	199.47	200.8	195.87	202.08	201.04	196.07	201.49	195.63	201.34	201.35	201.51	201.19	202.91
205.74	205.07	201.04	200.56	211.04	206.83	201.24	203.98	195.57	203.6	200.5	203.6	200.08	204.27	207.08	207.1	201.13	200.68	203.3	203.22	208.22	199.66	200.36	210.22	204.97	201.79	204.56	200.09	202.5	202.6	204.96	201.64	208.92	204.58	207.47	199.15	197.5	202.92	200.64	206.97	205.55	198.78	202.78	202.68	207.32	200.52	197.97	203.6	206.49	199.44
212.7	207.38	210.57	212.92	210.7	211.69	211.48	208.61	209.51	206.5	214.86	212.34	210.51	208.56	208.43	204	206.98	203.62	208.74	206.68	216.51	212.74	208.7	218.77	207.02	211.69	201.55	203.14	207.48	212.47	207.34	213.58	211.37	210.08	206.81	209.08	212.77	206.81	213.44	207.12	213.52	209.33	210.82	212.72	212.6	210.24	208.14	206.03	215.07	204.91
207.66	208.42	206.9	210.94	214.37	209.43	205.31	202.32	210.04	205.41	211.54	205.21	207.27	204.48	208.13	206.69	211.52	211.33	201.4	204.92	215.26	210.06	207.27	202.7	202.84	205.09	205.46	210.15	214.39	211.67	209.16	215.47	206.77	209.67	213.38	214.53	211.3	213.31	204.49	209.82	207.74	209.31	202.14	202.64	209.1	214.07	209.32	204.97	207.11	207.44
201.61	201.79	201.92	200.81	194.98	200.77	197.55	191.3	199.05	208.54	195.54	202.53	204.11	198.35	199.65	200.3	200.53	206.88	200.82	199.83	195.43	195.84	199.35	199.02	196.97	197.62	200.11	204.75	201.05	198.13	199.26	201.61	199.69	197.1	200.64	202.37	203.12	190.24	200.25	194.66	205.05	198.5	204.17	192.7	198.21	197.91	196.23	197.24	207.34	206.86
206.21	207.03	204.44	205.83	198.66	201.6	208.14	198.38	206.3	203.77	201.15	201.66	206.56	205.51	194.8	198.52	205.31	198.45	201.09	196.03	205.14	204.03	204.76	201.95	209.53	202.92	206.33	206.01	198.14	208.25	202.9	204.27	194.9	202.14	206.03	200.48	204.92	204.62	203.53	205.13	202.04	199.39	204.52	201.12	205.98	199.09	197.18	197.9	202.52	204.1
204.1	205.12	203.4	206.37	209	204.11	205.55	200.02	210.81	207.79	204.24	205.05	211.35	205.52	207.57	201.63	208.97	204.72	209.57	203.93	208.28	211.93	210.47	212.86	203.86	211.61	210.22	203.92	209.68	206.9	211.31	204.6	206.98	206.23	207.35	202.53	206.56	203.42	202.23	206.63	205.74	204.54	211.45	208.99	202.56	204.7	200.7	205.79	207.61	204.03
200.07	209.98	204.47	206.55	199.27	210.3	197.11	209.5	202.72	203.01	200.52	199.29	204.23	203.77	201.41	208.75	209.48	204.96	203.56	199.78	203.06	201.3	201.34	204.15	203.27	199	199.66	204.1	203.29	203.07	198.24	207.02	200.67	204.99	209.4	197.35	195.3	208.4	207.55	213.64	199.11	205.28	206.64	209.14	198.11	203.38	203.18	203.52	207.65	198.4
199.63	198.95	198.51	204.24	196.24	200.42	198.19	200.37	197.11	199.52	202.45	198.8	196.46	191.78	193.96	199.32	199.95	197.32	198.97	195.61	205.7	200.95	197.81	201.02	194.83	200.2	197.64	198.31	198.3	202.27	201.58	200.94	195.6	201.58	192.73	203.37	194.51	198.11	207.32	199.15	199.63	202.45	196.8	196.38	204.54	195.3	204.07	196.46	197.45	199.51
215.9	207.25	209.31	220.55	207.48	209.08	208.04	211.68	217.04	217.64	211.69	214.3	218.23	208.62	220.48	213.6	218.59	214.61	211.59	216.53	206.84	210.21	218.86	216.55	217.69	220.38	212.35	211.76	213.75	206.14	212.5	209.04	217.79	210	212.91	213.98	206.31	213.79	209.41	207.99	206.95	218.54	207.14	216.31	204.64	205.13	211.31	220.95	219.47	213.02
206.7	213.53	212.5	214.57	208.61	216.2	207.7	208.93	214.99	208.52	211.96	213.38	210.35	209.84	212.88	210.7	216.04	216.34	208.86	213.29	207.03	204.83	214.01	213.73	216.11	209.38	210.01	216.11	208.78	210.75	210.8	212.36	216.2	212.22	217.06	206.47	210.48	216.22	212.58	208.1	213.11	213.98	211.87	205.17	217.41	211.78	208.64	212.89	215.83	212.42
204.5	205.17	205.3	202.55	200.23	207.46	201.43	203.2	200.76	197.81	203.54	208.28	203.12	199.12	201.95	207.56	201.13	201.96	207.1	199.79	203.32	195.56	203.74	202.11	208.31	200.96	200.17	204.68	205.14	200.55	200.02	201.27	202.8	195.97	205.13	201.35	203.37	202.2	202.45	205.41	200.64	201.86	203.47	205.93	203.17	202.62	206.82	205.52	202.63	203.11
208.69	212.32	212.31	207.49	204.18	217.19	210.12	207.43	203.15	209.15	208.87	205.27	208.17	205.54	210.88	207.87	207.8	200.06	214.48	212.15	207.34	205.17	210.94	209.67	208.18	206.35	213.78	202.2	206.78	213.67	207.2	213.54	209.8	206.08	213.99	211.28	205.3	216.45	213.89	207.15	206.45	206.23	205.78	209.42	211.88	218.76	210.02	208.57	208.27	213.94
204.05	212.81	207.1	209.85	218.42	213.28	213.47	210.9	213.14	207.15	205.04	208.89	209.57	207.78	205.77	207.89	213.67	206.64	212.42	211.08	210.74	208.1	207.64	203.48	210.29	213.53	205.55	208.87	209.05	210.05	215.05	208.46	213.88	207.65	210.19	211.9	212.24	212.7	206.75	211.49	213.26	210.58	208.25	219	211.78	211.57	210.9	206.41	209.88	208.21
207.95	206.08	206.83	201.32	204.49	204.11	207.15	207.25	207.83	210.69	203.46	206	208.41	209.47	207.81	204.72	203.25	202.21	203.64	202.76	204.85	204.02	206.97	212.28	204.58	213.24	209.37	203.89	202.56	208.25	202.68	206.49	202.87	199.7	202.04	207.5	203.26	216.83	213.33	207.91	207.07	207.66	208.2	198.91	207.02	207.46	201.54	206.76	205.43	200.51
209.11	209.69	204.31	213.34	208.28	211.57	205.1	212.47	211.84	212.38	205.84	207.65	211.08	209.99	204.93	210.05	213.21	212.84	215.67	210.09	212.26	210.94	216.97	212.31	215.53	213.8	214.55	209.13	209.11	216.2	211.88	207.27	216.56	216.07	219.58	213.44	213.85	209.11	212.14	209.65	215.1	216.96	214.81	210.65	203.64	212.7	213.19	208.06	210.43	213.24
199.92	196.16	199.86	205.3	195.54	200.02	198.09	199.17	200.7	202.07	191.79	198.43	198.43	197.09	198.57	199.95	197.1	196.34	193.99	197.48	200.2	201.77	199.38	199.33	197.67	200.73	203.05	198.93	195.84	203.01	199.82	199.65	196.4	197.55	197.23	196.31	197.49	193.6	194.78	206.32	199.64	197.82	198.47	202.04	199.2	200.99	204.5	199.69	198.87	201.96
201.87	205.89	207.1	203.19	202.55	207.79	200.43	205.51	199.54	202.06	203.31	199.01	198.36	199.5	198.49	209.03	206.11	201.65	197.4	198.93	205.56	206.18	207.34	202.45	201.26	203.02	207.23	205.1	204.27	201.99	203.07	197.79	204.1	202.28	207.78	201.91	207.15	202.65	201.37	207.9	208.15	205.33	200.94	204.17	205.57	202.66	204.16	206.04	202.56	205.61
205.85	200.32	206.68	200.38	192.23	197.47	200.4	201.64	200.92	207.47	201.52	200.29	207.73	203.72	204.2	205.25	203.57	205.73	204.45	203.43	209.14	202.38	202.81	204.71	207.73	205.04	204.44	202.2	203.82	206.87	208.31	193.29	206.97	200.75	199.91	205.19	204.54	200.2	201.79	208.48	202.69	206.98	201.51	204.87	209.27	206.76	210.33	200.25	207.03	202.41
201.17	201.42	200.93	201.67	197.52	200.69	203.04	196.75	198.75	199.17	198.06	194.44	201.15	196.09	208.23	199.71	199.08	202.36	205.43	198.91	196.61	190.26	195.46	202.26	197.6	189.47	195.09	203.47	202.53	201.04	198.77	198.3	204.01	198.03	205.8	202.5	201.18	201.2	205.5	203.5	198.79	205.12	198.3	200.62	204.78	198.6	199.7	199.39	205.11	198.18
207.05	189.59	194.34	195.46	199.33	193.69	195.6	201.63	204.97	199.76	201.66	202.06	198.88	196.69	195.43	199.81	195.52	201	208.49	198.36	199.9	202.97	202.85	198.4	200.06	199.49	206.56	199.8	198.97	203.23	201.05	201.12	201.94	198.64	197.68	197.56	196.74	197.8	202.03	205.56	195.05	198.63	202.13	196.83	198.27	196.2	201.08	201.68	196.45	201.57
211.1	212.02	202.98	209.6	217.5	208.45	211.5	216.54	216.65	211.5	207.77	210.17	211.36	208.37	216.44	211.19	221.11	212.72	213.49	213.76	216.22	212.69	210.38	213.75	206.75	214.53	208.8	206.55	216.44	216.88	205.19	206.41	217.65	212.09	209.86	209.16	212.36	211.2	211.42	214.22	211.62	216.37	210.67	217.3	210.74	208.27	206.41	211.56	213.04	216.1
219.39	220.82	218.68	216.86	219.43	216.21	218.11	218.86	215.68	221.96	216.65	219.97	223.22	217.32	213.05	216.05	223.74	211.35	217.88	214.31	212.2	222.24	219.07	213.56	222.05	220.64	218.66	221.35	211.4	220.96	216.93	216.7	219.45	212.12	216.45	221.03	223.38	219.02	212.24	218.19	219.35	219.81	215.04	215.63	223.23	221.28	207.08	210.24	219.46	211.86
197.73	203.44	196.8	206.86	212.34	205.47	201.62	203.95	205.24	201.2	199.04	199.95	201.2	196.29	204.76	197.37	207.48	202.27	209.24	199.98	205.97	200.1	206.23	206.17	200.11	197.58	199.74	206.8	200.84	203.94	203.83	195.79	203.21	203.03	202.34	205.04	194.99	203.37	204.45	202.7	201.33	209.06	204.1	205.51	209.21	208.19	199.13	201.78	204.39	206.85
216.03	220.59	215.95	215.61	215.18	216.24	217.62	212.73	213.82	223.09	217.55	222.03	211.56	222.18	217.54	226.58	211.03	216.53	218.77	216.88	215.1	221.76	221.21	215.04	218.3	218.34	215.65	214.47	214.94	216.86	218.11	215.34	219.92	218.3	214.94	214.03	216.97	212.61	213.33	220.73	216.94	215.24	216.8	223.1	212.21	218.82	213.85	217.93	218.55	216.93
213.42	216.34	217.12	216.84	213.94	214.26	218.86	215.26	211.28	214.51	217.68	213.3	216.46	209.14	218.64	216.64	213.5	217.06	216.86	216.92	214.09	219.79	217.57	219.23	219.19	214.67	216.37	218.67	213.69	208.8	215.98	220.53	214.48	214.95	219.94	214.08	217.82	216.34	219.83	214.28	207.42	216.4	221.77	216.69	217.26	211.93	221.73	219.29	217.29	220.88
210.93	209.39	213.38	207.96	208.59	208.15	208.73	204.39	197.4	213.5	204.43	205.44	208.18	210.06	207.59	214.86	205.75	203.76	209.46	212.24	206.43	205.99	205.72	210	216.46	209.45	214.47	207.98	207.74	210.2	204.51	208	208.03	206.52	209.72	209.85	208.99	211.62	207.09	205.99	204.25	206.91	201.96	211.13	207.73	212.97	213.09	209.7	209.86	207.95
212.86	209.05	209.4	214.21	209.27	214.49	215.56	212.73	211.97	212.79	217.99	210.65	215.7	213.87	214	211	211.42	218.29	215.13	213.36	208.7	213.91	208.67	218.72	207.12	210.92	218.2	209.7	215.54	215.34	209.39	217.49	210.8	214.4	212.37	214.31	215.31	214.9	211.84	217.79	212.91	213.38	214.71	208.87	210.63	209.59	207.23	209.41	210.85	214.1
207.4	209.76	212.27	210.5	204.91	205.25	211.07	207.57	210.1	209.77	204.49	210.59	209.46	210.5	208.21	208.16	208.88	205.97	210.57	208	211.25	213.37	206.11	212.07	211.01	204.04	209.65	209.35	209.6	211.62	206.43	210.83	205.95	209.47	208.81	208.31	207.48	205.73	203.26	217.24	208.55	213.84	209.73	208.4	212.45	204.22	207.65	207.06	213.8	215.56
206.51	212.54	214.04	209.67	214.02	212.63	211.25	213.43	220.63	213.82	211.85	212.4	211.22	212.68	213.17	217.12	212.01	209.76	218.03	211.48	216.63	211.51	213.22	210.72	217.34	216.94	219.12	209	216.15	215.12	214.37	208.19	210.59	209.41	212.15	219.31	208.83	217.31	218.34	205.36	216.55	216.03	213.69	213.11	214.05	213.23	217.36	211.09	217.7	219.16
200.42	207.42	203.24	209.76	207.5	209.36	202.4	203.57	207.05	202.2	196.84	206.04	208.94	206.54	195.3	206	204.19	206.82	204.41	203.19	202.77	208.08	199.95	199.99	202.34	209.66	200.56	200.85	200.97	202.31	206.36	201.21	205.22	200.55	199.23	207.83	202.31	200.35	205.8	204.46	203.5	198.34	202.55	204.45	197.53	203.22	199.05	202.29	199.81	202.06
201.31	207.43	205.7	203.79	206.94	209.81	199.84	202.8	205.9	197.53	205.19	204.18	208.94	203.85	202.56	213.54	203.77	202.07	205.87	199.4	199.52	203.23	204.87	206.15	203.08	211.04	200.8	199.93	202.79	211.89	202.85	200.07	200.09	195.96	200.31	201.99	203.12	202.07	200.01	197.39	200.54	205.38	207.58	203.52	200.97	205.52	202.61	198.86	202.72	200.65
206.76	217.21	208.22	201.87	209.07	203.34	210.32	213	206.36	213.05	210.5	207.57	203.42	212.93	206.53	204.64	204.68	211.36	216.71	213.99	211.47	208.62	207.36	207.85	205.73	209.35	207.89	208.2	207.28	214.44	216.41	213.15	210.34	209.17	214.55	210.23	209.52	205.62	209.16	207.02	211.21	211.62	211.87	208.82	206.89	207.93	215.23	209.18	208.32	209.01
211.19	210.08	204.6	214.63	204.74	213.71	212.35	214.7	213.33	212.17	213.61	206.28	213.52	208.01	212	205.35	209.25	213.28	209.49	212.42	216.62	210.22	205.32	211.27	213.97	215.09	214.63	208.54	212.32	214.26	217.38	208.44	215.26	215.51	213.56	216.13	211.15	205.55	209.15	205.07	206.03	205.75	215.83	216.04	213.07	211.41	217.42	216.88	210.56	208.96
207.55	202.25	208.89	203.86	199.04	200.57	204.43	207.7	209.12	207.01	204.76	201.54	201.57	206.52	201.64	206.28	205.88	201.36	207.32	202.77	207.15	196.24	208.02	206.02	205.07	198.53	201.95	202.03	202.01	204.14	203	203.31	196.5	205.44	203.86	201.45	200.04	199.39	198.34	205.76	201.88	209.15	203.79	205.34	200.11	205.6	203.74	197.12	205.51	202.35
224.22	213.72	218.67	217.69	215.05	216.38	227.55	222.08	219.75	214.35	213.67	213.65	219.24	216.8	220.86	211.56	219.59	214.79	216.2	221.61	210.21	215.81	211.13	223.95	214.43	215.09	219.23	212.85	221.71	214.57	215.55	220.25	216.55	217.96	213	220.25	212.8	216.72	218.52	215.66	218.34	214.07	215.49	215.1	217.92	219.35	220.21	215.86	216.28	216.08
219.71	210.98	216.33	209.75	213.68	206.73	215.07	214.82	210.76	204.23	207.38	208.99	214.85	210.42	205.88	211.59	210.7	213.13	213.49	204.68	213.65	208.25	212.54	215.64	212.98	209.94	209.13	209.69	211.7	209.61	210.2	208.4	213.92	214.23	212.16	207.71	213.34	214.4	208.48	212.71	205.08	210.69	215.68	209.92	203.55	214.1	213.63	210.73	208.76	217.73
210.85	213.86	209.7	210.78	209.81	206.38	207.46	206.87	207.62	210.52	211.52	211.49	214.48	206.51	207.32	205.23	208.67	205.05	206.4	209.94	216.96	213.66	209.26	207.41	210.24	205.25	206.8	207.48	214.4	205.15	213.15	210.04	208.86	206.54	201.3	203.11	209.54	214.07	202.52	217.58	206.85	215.35	202.02	211.99	203.44	208.17	206.8	206.88	214.24	208.18
200.2	200.35	199.18	203.91	198.81	195.9	199.08	193.88	198.3	193.85	197.12	197.96	193.14	198.32	199.56	201.88	198.47	200.14	201.35	197.04	204.25	192.26	194.01	193.06	201.35	195.58	204.18	198.38	201.53	207.22	200.2	201.34	198.55	197.91	202.5	202.34	198.09	193.5	195.26	196.71	193.84	201.38	200.95	203.66	195.96	197.5	204.03	198.48	202.41	201.53
221.63	218.71	218.64	216.59	211.88	213.12	219.57	214.73	213.97	214.34	215.91	214.18	216.85	219.58	214.48	217.96	224.58	217.52	212.98	218.31	217.28	215.91	213.8	216.36	221.8	217.87	209.58	220.36	214.56	217.88	220.12	217.81	218.14	215.25	216.72	219.74	218.11	214.02	212.28	216.63	219.77	213.88	214.42	226.28	218.69	222.84	215.89	214.16	218.19	215.71
208.5	209.35	207.35	209.76	209.83	209.68	208.92	208.21	206.66	211.41	205.61	202.32	203.81	207.4	210.22	207.56	211.2	207.32	205.51	208.2	213.27	210.05	212.2	211.23	203.25	203.55	216.85	204.48	207.35	203.77	213.97	208.07	206.49	206.44	203.78	210.77	204.55	207.99	205.82	201.66	208.95	203.25	208.65	207.33	213.31	202.59	208.22	210.08	210.97	215.34
213.83	212.05	205.37	208.29	211.23	214.63	214.92	209.99	212.2	209.25	209.74	218.59	222.41	212.2	216.76	213.61	214.15	214.88	211.43	205.93	212.4	205.97	206.58	209.21	210.11	214.14	218.02	209.38	206.49	210.89	210.11	215.4	212.78	205.07	209.04	210.23	209	222.9	210.23	211.23	209.91	211.28	208.97	211.14	214.56	207.13	216.27	210.76	206.32	210.81
187.96	197.32	196.7	196.23	199.32	197.67	193.67	197.29	200.32	190.67	192.17	191.23	191.47	191.39	190.86	202.27	195.02	189.34	191.19	191.95	196.55	197.89	197.25	195.02	194.62	193.17	191.34	200.89	193.36	192.09	193.99	199.14	193.22	193.11	194.21	199.45	195.33	202.56	189.43	196.89	194.67	188.52	194.52	197.66	192.56	194.16	191.3	200.09	192.94	192.26
202.75	206.32	208.65	204.62	201.07	206.87	202.87	200.79	203.03	205.58	202.97	207.83	201.82	203.89	208.12	199.53	206.06	204.68	195.65	197.76	201.94	197.66	201	200.97	198.96	203.41	200.73	201.07	203.98	202.49	209.37	198.15	206.11	199.74	201.16	194.45	202.68	199.98	210.21	205.53	202.16	197.65	207.93	198.46	203.16	198.75	203.36	198.99	204.33	201.6
201.54	195.05	197.01	199.1	204.99	198.08	197.78	198.02	199.02	199.19	200.1	203.27	196.87	206.7	194.24	206.93	199.65	205.28	203.3	197.33	203.23	199.15	206.66	198.52	203.63	203.07	198.49	205.66	201.44	202.84	199.5	201.51	199.21	198.19	198.69	195.68	205.2	198.35	205.93	202.3	198.33	198.83	199.28	196.31	205.72	203.53	199.02	201.91	194.13	197.96
202.85	201.13	209.27	203.49	196.08	205.79	204.42	197.19	203.72	208.26	205.84	207.57	205.4	201.11	207.37	212.54	198.18	200.72	202.3	204.37	205.32	203.68	209.29	209.88	200.46	202.29	196.53	204.38	198.7	202.47	205.89	200.88	201.12	197.72	207.14	208.44	198.52	206.51	208.43	203.44	205.66	206.17	204.66	206.93	201.72	201	197.88	201.36	202.09	199.08
198.11	195.44	199.33	196.82	197.84	194.17	197.7	192.45	196.78	196.95	197.98	197.19	193.58	203	198.25	197.53	199.89	195.72	192.09	193.32	194.52	197.42	205.75	195.73	197.79	200.53	197.87	197.66	196.07	197.68	194.65	194.99	194.44	200.37	196.31	196.67	197.39	203.58	195.18	194.3	198.58	200.9	197.32	196.48	200.76	196.23	199.55	196.13	199.28	203.25
204.92	203.08	208.84	203.54	202.17	205.3	204.42	207.63	206.88	197.81	202.67	205.86	201.97	207.91	211.2	206.12	201.84	199.45	207.09	200.25	199.87	200.75	204.56	203.47	202.42	202.79	196.68	200.19	202.01	203.89	200.55	204.49	202.51	202	206.94	204.03	206.02	199.47	203.49	205.01	205.38	208.13	201.05	200.78	207.55	205.51	204.23	200.23	209.19	204.39
218.3	217.93	211.65	220.97	211.85	219	212.68	222.35	211.75	208.48	218.72	222.97	214.92	208.16	218.18	217.83	210.06	213.43	215.43	221.64	217.18	209.39	215.69	220.37	219.76	217.78	216.32	218.71	215.5	217.01	217.97	219.76	216.39	215.78	219.04	218.14	222.24	220.71	217.7	212.19	214.18	210.32	220.67	223.55	215.15	218.61	214.25	216.25	221.52	216.06
217.91	218.77	222.84	217.74	214.15	215.49	211.98	222.13	217.51	218.9	225.87	221.85	212.01	220.87	217.47	216.57	218.72	212.61	215.86	216.27	221.17	213.68	218.08	218.09	219.95	211.53	214.78	219.83	218.41	218.94	220.65	215.02	218.53	215.25	210.73	218.01	214.61	214.85	213.9	217.51	218.11	218.95	212.58	214.69	213.67	215.5	209.86	220.27	220.06	222.72
202.72	207.16	201.25	201.99	203.75	197.57	205.13	202.29	194.13	197.88	203.08	211.66	203.22	209.02	208.47	213	204.01	199.82	203.99	204.24	205.95	207.94	208.18	201.78	204.21	206.72	206.03	203.99	205.54	213.73	209.25	199.6	202.14	206.56	203.96	200.42	207.51	207.28	209.16	202.77	204.67	211.45	200.76	200.74	206.25	204.08	200.48	203.49	213.06	210.34
214.81	213.58	215.77	210.34	211.65	215.84	215.68	211.98	208.84	209.06	204.94	216.82	210.56	207.98	215.41	209.59	219.33	216.89	205.54	211.47	211.6	213.48	214.74	213.52	209.86	210.92	214.55	211.06	208.45	213.88	209.74	214.37	207.54	213.4	214.65	211.65	216.79	211.92	215.81	209.23	205.66	214.7	211.83	212.01	217.74	215.86	213.51	212.87	217.04	213.11
210.7	206.2	209.9	215.18	210.43	209.68	209.84	216	208.59	215.75	213.8	208.93	205.61	211.9	214.38	204.05	216.74	209.4	208.19	213.57	209.65	214.62	204.64	216.23	208.02	210.16	205.6	203.68	210.86	210.58	215.72	207.75	213	209.35	210.7	213.88	213.4	215.57	207.96	212.47	220.86	208.71	209.51	211.27	216.66	216.57	210.11	216.83	216.44	211.61
206.96	211.39	216.03	211.04	209.59	209.49	208.84	206.07	209.22	206.35	210.5	205.78	212.07	215.53	215.77	211.36	218.42	210.28	206.26	210.25	208.09	208.77	208.99	214.26	207.49	203.88	217.12	211.41	207.69	213.36	208.9	204.68	211.71	210.99	210.53	209.87	212.9	221.56	214.3	212.31	210.28	207.86	207.35	210.91	212.89	212.7	210.91	212.44	212.7	217.38
214.98	214.86	210.29	217.47	205.69	209.16	213.46	209.15	212.16	214.08	212.09	209.38	210.97	213	211.21	209.8	213.07	211.39	204.58	215.07	211.75	213.52	209.89	217.31	210.08	210.64	219.67	212.8	213.19	214.23	221.36	214.77	207.94	207.2	206.34	205.71	211.32	215.69	205.47	212.05	211.86	209.42	207.56	212.05	212.68	218.84	211.59	211.44	211.08	212.8
203.91	205.66	202.95	198.78	206.1	204.59	206.66	202.23	202.68	198.74	201.88	197.89	205.67	203.48	201.21	207.39	199.77	207.14	206.63	206.67	205.42	206.4	200.16	203.86	205.1	199.43	202.77	204.34	201.99	205.81	200.71	206.09	206.49	202.67	194.13	203.71	204.72	200.63	202.75	204.03	200.16	203.12	206.62	205.08	203.56	203.09	202.51	201.05	200.02	205.3
209.82	213.01	210.36	207.52	209.21	206.44	205.97	207.63	216.45	207.24	203.84	209.5	211.42	216.53	203.93	211.53	205.9	212.7	208.73	211.96	213.9	206.78	204.73	206.37	201.52	205.76	206.48	208.97	211.12	203.51	211.78	209.29	204.26	210.62	205.29	205.21	208.72	209.22	208.62	209.07	210.75	200.09	204.53	211.22	215.26	205.48	210.63	208.32	205.81	211.41
198.4	203.92	198.61	207.73	204.59	203.32	210.33	200.43	203.78	202.01	204.37	204.05	198.37	203.15	206.1	197.82	198.91	201.15	202.2	200.73	200.08	198.42	195.79	199.6	203.72	203.43	204.3	204.01	208.77	201.2	203.5	205.71	198.49	198.57	199.33	203.01	192.93	205.18	196.61	206.57	200.41	197.42	198.11	207.57	198.52	200.33	202.76	202.13	204.16	200.24
196.34	200.76	195.75	200.47	197.97	198.1	200.94	203.37	194.28	200.06	203.44	201.54	199.74	199.84	199.74	199.44	198	194.85	199.87	200.4	196.53	198.46	196.67	201.57	201.66	199.06	203.11	202.48	201.37	202.07	197.81	199.6	196.39	199.35	197.62	198.96	199.09	201.64	202.03	199.48	202.61	200.89	195.75	202.04	201.66	202.32	193.29	197.81	199.66	203.36
214.47	211.45	217.45	212.18	218.11	206.59	214.52	218.74	204.68	209.63	215.81	212.77	209.73	218.88	213.96	213.17	207.09	208.62	213.77	213.74	206.11	210.07	218.03	214.43	211.89	213.17	210.1	213.05	198.72	216.58	213.55	203.64	212.43	209.17	208.9	217.85	211.4	211.74	207.59	211.35	212.02	212.67	216.39	208.86	211.87	214.03	207.26	207.21	212.67	212.7
208.82	212.71	212.3	208.15	214.8	205.82	207.59	210.46	208.49	209.43	205.6	206.51	206.1	212.98	208.07	208.38	211.15	209.85	204.68	209.88	208.97	208.51	210.78	207.54	203.42	208.65	212.63	208.74	205.91	209.61	208.17	213.02	213.27	207.95	214.43	204.4	208.25	210.88	208.38	213.14	204.16	203.82	209.85	210.24	211.71	205.63	214.26	205.11	205.45	206.14
209.99	200.25	197.71	203.35	199.93	202.29	202.43	203.14	203.9	197.95	199.46	199.17	198.29	204.53	206.21	205.62	205.09	196.57	204.77	196.72	202.21	194.69	200.93	202.61	202.4	196.96	205.15	203.64	202.2	199.99	200.68	200.42	201.01	205.71	207.25	204.94	206.1	204.57	199.76	200.45	201.88	198.34	200.29	206.33	204.63	199.3	202.39	198.49	205.79	192.19
197.91	199.34	194.35	195.59	195.46	202.58	194.43	197.51	201.41	201.1	195.54	203.97	198.97	200.42	190.85	195.63	201.81	201.52	205.33	198.41	203.82	199.15	197.15	201.21	197.82	193.47	196.56	208.7	193.65	196.68	198.49	199.19	199.11	198.12	197.99	200.62	196.56	197.33	196.15	201.45	195.73	198.79	200.04	199.25	193.81	198.53	199.27	191.26	194.71	195.72
212.85	205.07	208.52	209.69	208.95	208.8	208.14	209.39	212.36	206.06	208.08	205.44	203.92	210.63	209.83	204.46	211.96	205.12	209.35	212.76	208.57	207.18	202.93	210.1	203.49	206.48	204.83	209	202.58	202.5	209.67	209.45	208.06	203.87	209.18	205.12	207.09	205.49	209.24	204.08	209.22	205.94	198.47	212	210.57	208.15	215.56	209.41	207.15	209
207.83	210.36	207.21	200.49	211.08	209.49	211.06	206.66	203.7	208.15	203.99	209.99	208.15	211.88	211.91	214.02	207.05	206.74	201.48	207.74	201.83	201.57	207.79	210.3	209.88	206.12	206.22	205.35	204.35	212.5	203.32	212.77	211.44	206.16	209.8	205.98	213.48	209.59	203.94	210.51	211.33	207.15	206.6	210.79	209.12	209.9	211.89	209.72	212.69	204.59
202.53	206.25	202.7	209.1	210.5	208.66	202.13	203.51	210.19	204.21	200.6	206.15	206.81	207.89	203.34	211.05	206.47	203.85	219.76	208.71	209.87	202.12	206.31	206.57	193.59	210.83	207.74	212.47	204.63	211.89	205.31	211	204.4	209.16	206.74	208.61	203.66	209.82	205.87	205.96	209.51	207.96	207.42	207.44	204.84	200.19	199.31	214.08	207.89	206.48
203.02	211.9	211.96	209.75	209.65	212.81	205.68	201.94	208.33	206.76	196.14	203.73	210.38	200.05	207.22	212.16	210.48	210.15	213.75	207.46	210.35	205.79	198.38	210.01	208.92	207.64	206.03	209.55	206.86	207.21	207.34	204.68	211.22	208.7	208.44	208.93	205.22	209.59	209.57	209.64	197.35	212.86	208.41	209.08	204.04	205.38	205.51	201.96	208.26	206.02
213.2	218.51	208.25	211.48	213.49	218.11	217.94	215.6	217.54	212.51	215.47	214.77	220.04	213.32	213.51	219.37	214.81	216.01	217.57	208.4	210.62	217.44	221.57	223.06	217.89	213.57	211.12	218	217.94	211.18	214.89	219.34	218.02	212.99	215.47	220.85	222.31	212.65	213.92	215.03	211.77	220.92	214.03	223.25	215.7	215.73	214.79	213.41	208.86	219.54
218.09	217.45	217.11	212.36	220.96	223.38	213.7	217.96	219.98	223.33	216.98	214.89	223.04	220.34	213.21	219.41	217	214.58	217.99	215.31	224.55	213.37	220.4	219.94	219.96	216.19	224.53	224.55	224.18	219.78	213.12	218.2	222.26	226.58	218.44	221.84	215.16	214.11	222.71	214.64	220.45	209.13	217.05	216.66	218.37	219.04	215.9	214.76	210.4	217.66
214.42	211.53	208.04	215.16	206.42	212.47	215.03	214.53	209.55	205.71	218.56	206.33	207.75	215.19	212.4	213.78	206.85	208.22	216.42	215.87	211.02	211.77	214.19	211.1	213.27	212.22	221.06	201.94	204.04	215.09	211.57	211.39	213.82	209.81	209.7	209.2	214.99	208.4	212.01	210.57	214.38	214.98	217.11	212.05	213.58	213.23	210.37	206.45	211	211.34
208.21	214.98	201.54	205.38	210.21	209.88	211.5	209.86	212.08	203.51	203.99	204.59	208.5	203.09	212.77	208.49	201.6	206.84	201.61	213.51	201.75	208.02	202.38	206.43	206.65	207.34	205.46	203.77	202.86	202.99	204.56	206.82	208.32	200.06	201.55	206.99	205.43	203.04	202.91	206.09	206.03	206.56	205.33	207.35	200.84	211.07	206.28	203.04	207.07	212.49
195.5	193.65	202.3	200.87	204.21	202.46	208.37	203	199.77	204.71	197.86	202.68	206.83	203.81	209.44	200.19	200.78	204.31	206.03	205.62	206.48	210.11	205.41	197.17	204.34	201.82	203.55	195.91	201.13	202.97	204.77	200.92	201.93	195.38	203.7	200.6	201.64	202.75	203.87	206.43	199.44	198.35	208.09	199.58	206.24	207.24	197.19	203.37	206.8	205.1
203.13	206.36	198.97	200.75	208.58	209.97	201.96	202.17	204.2	204.81	199.65	202.01	201.96	201.18	202.29	202.59	201.07	202.03	203.07	211.73	204.51	203.34	205.63	205.44	201.39	204.05	203.96	205.91	207.66	207.48	206.16	207.1	206.31	208.39	207.37	199.11	202.88	207.62	205.95	208.09	205.45	197.12	206.29	202.68	201.56	210.24	202.58	209.2	203.62	201.17
201.04	197.38	197.89	201.04	203.15	199.23	201.49	213.01	196.73	202.89	198.09	199.3	199.03	207.17	197.21	202.52	204.45	201.19	200.35	198.04	211.13	203.43	209.63	204.48	205.64	199.15	199.69	198.61	204.48	203.96	195.34	204.62	202.96	204.2	205.98	203.44	197.79	202.18	203.26	199.11	197.93	201.24	216.72	200.39	201.01	207.24	201.04	204.78	192.84	202.99
213.03	222.61	216.1	213.69	219.54	212.82	221.65	219.85	214.71	217.37	217.77	215.63	217.12	218.38	221.06	217.46	219.11	215.18	213.92	217.79	220.12	218.62	209.36	209.35	212.15	221.17	212.13	225.31	211.68	210.81	224.68	214.49	224.8	214.62	214.64	214.06	210.77	215.85	223.67	217.72	220.58	210.24	217.33	223.87	213.74	214.58	222.59	207.65	216.83	209.74
214.85	211.21	213.23	206.68	209.62	211.25	210.27	211.69	211.87	215.16	215.83	216.65	214.59	213.4	215.05	211.27	212.69	211.04	213.2	210.34	211.72	210.37	218.24	215.23	209.57	212.26	213.84	211.17	209.58	208.16	208.85	216.9	211.05	213.85	213.7	214.49	217.53	216.13	216.12	211.12	214.61	214.24	209.69	214.86	215.53	218.81	213.69	211.36	211.87	216.13
209.4	207.53	211.15	209.07	209.87	212.91	210.28	208.99	204.97	211.09	213.32	212.9	209.63	208.47	206.47	209.74	210.24	208.38	212.52	219.89	208.87	203.89	208.23	208.61	213.17	210.82	210.82	211.04	210.28	211.67	210.35	208.9	203.38	210.58	206.31	212.67	207.45	209.61	212.17	207.93	214.58	208.29	210.5	202.69	206.7	205.51	210.79	209.11	211.8	208.13
218.44	212.3	219.34	218.46	218.07	216.96	220.67	216.48	220	221.09	213.24	211.4	220.07	210.87	216.36	216.94	214.85	212.38	216.62	223.73	216.85	213.61	219.06	216.51	215.06	220.28	225.55	218.49	222	217.55	216.55	210.51	212.86	218.14	216.39	208.88	214.57	211.17	213.08	220.35	218.03	217.63	213.93	219.49	220.81	214.25	217.2	213.82	215.89	220.64
206.78	203.34	210.12	211.14	208.39	204.13	210.82	203.12	210.94	204.53	213.19	213.24	204.31	208.04	213.29	203.42	204.19	206.55	215.81	203.89	208.4	202.75	206.79	206.47	209.95	205.24	203.81	203.58	207.89	208.4	210.88	213.57	203.24	208.86	211.28	206.78	204.87	201.28	209.59	209.6	202.89	203.71	208.34	209.35	214.73	210.58	211.46	209.25	211.72	207
206.68	206.73	204.89	205.85	196.57	204.92	201.2	208.54	206.81	207.82	203.52	205.27	202.65	205.64	197.28	200.56	203.52	201.45	204.41	197.92	198.39	207.7	206.5	198.25	203.41	202.55	203.82	199.84	203.94	197.24	201.99	203.17	199.91	200.07	202.56	202.68	202.27	197.53	204.51	204.56	201.82	205.88	205.09	204.35	202.56	208.35	198.45	203.51	198.41	200.05
213.23	210.22	210.62	211.36	209.96	212.65	211.59	212.69	205.45	209	206.55	214.92	212.69	214.51	200.59	204.23	209.35	206.95	212.19	212.16	210.28	217.8	204.06	203.35	211.32	212.08	209.56	204.51	210.49	204.99	217.79	206.65	210.42	215.12	209.15	213.77	206.13	204.99	207.79	210.71	209.3	207.71	206.85	214.16	212.55	207.29	210.85	210.11	205.46	208.12
214.49	202.43	205	210.77	212.58	215.46	202.75	205.73	211.5	205.45	206.71	208.64	207.68	212.02	206.77	214.28	203.49	204.48	204.09	208.75	207.61	206.45	205.91	202.87	211.28	213.54	205.47	202.3	208.67	211.02	211.83	205.81	208.74	202.11	208.97	205.69	209.59	207.14	213.94	206.92	204.83	210.15	200.53	206.36	207.84	206.81	212.3	206.79	206.22	204.69
209.45	210.31	211.61	215.64	212.61	212.41	203.92	205.25	209.18	219.34	205.15	209.65	213.35	209.81	212.35	210.73	206.34	208.86	209.61	209.48	208.95	215.99	211.7	207.92	206.2	214.1	206.19	208.26	210.02	211.74	208	210.05	205.09	210.25	213.31	211.63	209.14	210.4	214.39	214.68	201.81	207.38	213.44	209.81	214.74	213.91	203.2	214.78	205.12	212.93
197.83	199.19	202.98	202.54	199.59	197.2	197.69	198.98	200.38	201.13	204.6	200.61	201.12	202.07	201.45	196.65	199.93	210.48	192.93	203.8	195.29	195.26	196.51	196.29	203.42	203.98	201.68	198.29	200.39	195.67	198.6	195.01	200.67	197.72	201.86	198.33	199.16	200.4	208.75	201.66	202.48	200.28	197.78	190.02	206	203.8	201.04	196.52	203.86	198.3
209.47	210.87	202.4	209.9	203.59	207.4	213.17	202.58	211.4	207.69	213.42	208.6	203.97	206.28	213.19	204.77	209.42	210.31	213.19	214.89	210.67	203.91	211.83	210.87	207.86	207.74	206.26	203.86	205.79	208.92	210.66	208.12	206.21	207.48	204.81	208.64	206.66	207.69	209.39	205.84	198.82	205.95	209.31	205.13	212.1	208.12	203.75	200.89	207.04	209.98
207.34	211.98	212.99	207.3	214.41	215.58	212.31	208.09	212.33	212.03	213.39	207.88	208.64	206.3	210.57	209.6	206.51	211.56	213.99	209.8	220.93	214.02	215.29	211	212.91	207.99	214.34	215.95	207.64	211.41	213.72	215.58	215.88	205.66	212.07	211.16	212.02	209.67	218.82	210.42	216.41	210	216.65	211.5	216.35	213.78	210.66	216.16	210.13	213.6
205.33	204.36	209.79	213.7	208.39	211.34	207.21	206.79	214.06	208.1	211.97	209.47	206.6	205.95	211.2	204.4	209.34	208.65	208.62	208.4	215.78	206.57	209.7	210.97	205.13	202.08	207.59	208.46	215.67	207.03	204.39	210.92	208.21	201.18	210.81	210.43	204.38	207.33	212.62	202.5	209.7	204.52	199.4	212.13	207.07	203.09	209.28	209.61	208.4	210.22
210.45	212.01	215.84	215.9	218.29	211.59	208.12	211.26	211.63	215.21	210.48	212.44	210.42	219.12	216.03	211.16	212.73	203.98	209.58	216.53	208.89	208.64	215.92	208.44	207.84	218.62	213.27	215.25	207.92	216.1	213.47	217.3	216.02	216.23	205.27	219.75	219.98	210.72	211.68	214.55	210.04	213.25	212.12	208.56	215.94	213.31	215.55	211.08	215.78	214.67
216.46	220.58	217.19	213.66	223.05	218.06	217.51	222.95	216.8	221.87	217.75	217.27	220.41	216.38	216.42	211.99	219.02	217.3	216.91	219.52	217.58	212.33	215.08	213.69	219.18	217	219.06	210.18	219.74	215	220.2	214.19	215.08	216.44	216.52	217.31	213.71	213.31	219.3	216.59	210.18	218.51	218.53	213.74	211.57	220.2	220.93	215.53	222.06	216.03
202.53	196.34	199.58	203.59	203.04	202.87	201.88	204.41	199.91	207.65	202.05	202.32	199.72	209.12	206.53	201.89	201.29	201.4	198.69	204.16	203.8	200.14	204.57	198.42	204.05	203.23	201.93	196.57	201.45	202.6	199.86	200.93	198.95	198.66	193.96	198.46	204.42	205.68	206.28	203.81	205.03	205.06	193.93	202.61	200.49	200.79	201.59	198.45	201.29	205.75
206.67	214.17	203.32	204.92	205.99	201.11	212.45	213.5	203.3	206.18	206.18	211.4	205.98	211.29	210.85	209.85	213.17	203.74	206.12	206.85	207.15	204.09	200.02	206.45	211.59	210.42	210.11	207.67	212.53	212.95	209.49	211.08	203.14	206.92	204.32	206.41	215.93	209.35	217.09	207.5	210.31	205.43	206.74	204.17	207.59	208.67	204.78	212.59	208.31	205.32
206.71	211.7	209.71	207.21	219.79	207.02	215.33	210.22	212.15	211.58	203.74	205.98	212.66	207.54	213.22	214.29	208.92	211.03	215.96	218.36	213.23	215.55	214.73	202.72	208.93	211.66	213.82	209.74	211.27	214.76	211.19	209.83	213.46	215.08	215.99	215.11	210.73	212.2	213.14	211.42	209.75	209.32	212.43	209.03	212.46	214.34	212.97	213.21	207.6	208.76
214.76	208.74	209.46	201.46	208.82	203.77	202.92	209.46	209.5	208.84	207.88	210.08	207.95	209.66	206.54	213.84	207.21	208.87	216	204.45	208.31	205.36	204.52	211.9	202.87	208.4	206.38	210.5	207.56	213.07	208.94	206.77	207.02	205.17	201.72	210.28	210.59	212.89	203.7	207.48	210.51	202.24	215.46	208.05	204.55	208.94	216.65	206.79	211.21	208.15
205.77	208.35	206.77	201.31	205.87	196.14	202.12	202.16	200.47	199.41	204.59	204.97	198.73	199.11	200.84	201.31	202.46	200.62	201.07	209.33	199.24	202.01	206.84	200.57	208.99	203.99	206.43	203.13	207.53	205.48	202.09	201.74	200.66	199.51	209.09	205.64	201.45	200.95	205.57	207.02	202.98	205.9	201.81	206.61	199.65	205.07	206.57	205.91	199.16	201.21
212.62	212.4	212.28	207.6	214.18	206.51	203.48	201.39	206.82	213.68	206.22	205.73	206.12	204.79	202.02	202.84	207.85	208.21	211.32	199.38	202.1	209.95	214.24	207.64	203.1	212.22	213.59	209.03	204.12	209.83	200.78	199.34	205.79	204.02	204.8	212.12	207.5	206.92	212.42	206.62	209.87	208.77	209.9	210.6	208.89	204.67	205.95	205.21	198.7	201.44
193.52	190.72	199.14	199.62	200.51	202.84	202.67	200.09	197.8	198.68	198.95	199.38	201.57	198.75	197.99	204.04	207.09	198.16	198.81	206.02	200.18	203.21	193.15	202.56	199.14	200.11	198.81	204.84	197.73	193.33	194.32	205.61	205.14	196.52	203.39	205.21	197.07	201.92	198.99	203.56	202.74	200.67	200.48	194.84	197.68	199.65	198.25	204.01	199.13	198.58
201.47	207.75	205.84	201.58	206.74	208.91	200.31	207.59	208.22	199.87	204.81	209.5	210.84	210.09	205.35	202.28	203.3	206.1	205.84	205.72	208.2	205.56	203.5	207.3	205.09	205.2	204.46	200.88	209.35	199.58	202.39	200.75	203.66	202.77	207.23	199.36	202.11	205.23	199.45	198.22	202.5	205.28	202.13	199.55	208.09	204.22	204.42	203.21	202.71	209.97
208.58	212.33	211.98	210.55	210.01	209.42	210.91	210.23	204.57	205.29	205.03	207.28	210.89	207.06	213.72	207.16	211.94	207.32	220.09	209.64	217	211.24	214.65	206.3	207.73	203.48	210.18	206.17	212.01	210.38	207.3	207.42	209.04	210.33	209.85	208.03	203.42	208.27	209.08	209.44	207.13	207.39	214.13	208.15	205.86	209.66	206.72	209.21	207.91	209.19
193.59	198.39	203.39	200.95	199.66	196.84	192.33	201.05	198.99	196.52	200.84	197.09	201.91	200.88	198.7	194.83	199	192.92	197.17	199.57	197.93	193.84	202.68	195.29	198.04	200.09	193.84	201.01	207.71	199.16	198.08	204.77	202.68	200.68	197.32	203.53	199.87	201.94	197.43	197.8	194.63	203.29	198.73	199.72	201.09	194.23	201.51	197.26	197.76	200.24
208.32	212.27	211.51	211.11	215.61	211.86	208.66	211.99	211.83	213.99	213.37	216.63	217.73	209.68	212.49	207.88	211.42	211.49	210.71	216.77	209.85	205.73	212.11	205.78	214.11	214.45	205.3	215.31	206.65	210.31	211.28	214.49	210.63	211.68	210.75	213.43	211.24	213.91	211.14	210.95	210.54	212.24	206.71	208.71	218.03	214.18	209.82	214.23	212.68	213.31
197.92	201.58	201.15	199.58	199.17	196.35	200.02	204.52	201.7	194.73	199	197.12	208.27	199.56	195.65	197.64	199.99	198.54	200.49	204.62	203.65	197.63	197.74	198.12	194.77	202.43	193.05	192.22	187.17	195.23	198.72	197.61	197.55	198.46	200.38	199.44	197.59	198.87	197.93	203.1	206.05	203.04	196.01	191.22	202.57	201.76	208.36	197.5	198.95	196.52
207.37	205.11	204.18	210.86	211	213.78	205.29	208.23	209.27	207.99	208.25	209.87	211.48	206.22	207.31	203.55	209.02	210.7	208.88	210.87	205.67	214.51	209.69	211.87	208.64	211.08	202.79	209.93	209.36	209.33	209.22	211.61	210.74	219.3	210.76	206.31	213.52	203.88	206.18	204.93	204.19	204.03	210.04	203.75	206.17	209.24	204.35	206.19	208.6	208.42
209.67	205.3	204.97	208.24	198.46	204.64	205.91	209.01	204.93	213.24	206.3	206.1	210.87	212.4	210.36	205.06	209.29	215.46	207.5	208.43	210.43	203.99	203.77	205.27	207.46	206.58	204.96	211.99	206.68	208.58	211.43	210.67	203.84	203.13	206.06	208.11	214.46	204.72	209.12	204.88	208.63	206.41	206.58	213.25	203.35	205.13	205.84	210.07	207.85	208.21
216.83	213.1	212.22	205.9	207.21	207.6	204.33	212.01	217.24	212.34	211.55	210.99	215.08	209.67	213.99	207.76	217.01	213.16	211.56	210.38	214.48	212.95	215.3	204.15	216.18	206.26	210.49	218.35	208.48	211.61	211.93	213.1	210.81	211.07	208.25	213.82	206.79	210.03	209.16	215.78	212.93	220.59	212.34	208.97	216.11	214.82	203.55	209.65	202.15	212.09
206.29	213.39	210.92	212.09	207.79	202.16	206.71	203.11	208.71	211.31	212.12	208.21	214.15	206.04	208.92	213.01	201.66	205.63	203.37	201.66	213.97	215.16	203.37	211.48	208.72	209.8	204.33	207.79	205.07	210.2	205.92	213.04	212.38	213.65	204.63	203.98	203.33	206.46	208.3	210.42	209.61	206.18	199.19	204.28	206.5	208.17	208.1	206.31	198.9	201.79
196.73	201.53	201.78	199.88	198.16	204.6	203.3	200.98	203.36	201.58	199.6	202.06	208.17	200.17	206.05	208.97	205.25	206.18	202.17	201.28	204.81	201.64	208.82	204.32	199.26	207.44	199.25	201.04	208.76	203.78	206.99	206.59	208.72	201.23	205.46	204.15	198.41	210.34	203.49	207.39	202.55	210.81	201.2	207.82	209.87	208.13	204.64	210.55	209.13	207.31
214.43	216.52	221.66	223.91	219.7	216.98	222.68	211.29	213.89	218.93	216.7	220.32	217	218.5	220.78	219.9	220.09	218.05	214.75	222.39	222.07	215.12	213.53	216.19	219.74	229.22	214.11	215.87	217.86	209.98	213.01	213.44	216.54	218.1	220.04	223.03	224.13	217.05	220.91	212.59	212.07	215.2	219.93	216.09	214.75	216.89	218.29	219.94	212.96	216.33
202.22	194.88	201.04	200.59	198.55	202.18	204.14	203.54	202.73	202.09	200	201.52	206.39	204.53	205.51	202.56	199.58	198.04	205.54	211.46	206.5	200.08	204.99	202.12	201.98	203.56	196.79	205.69	207.56	202.47	208.99	207.69	199.39	206.87	203.18	213.49	203.8	203.58	205.15	206.22	204.13	197.95	205.13	196.18	204.63	198.61	202	202.74	204.52	206.9
214.7	208.93	209.44	207.44	211.35	210.22	213.08	212.4	211.01	204.56	210.48	207.25	208.14	206.96	207.78	208.02	206.54	203.69	207.12	211.25	208.37	214.92	211.26	204.92	210.39	207.6	203.47	211.22	202.58	208.11	213.61	207.98	208.16	208.74	211.46	207.88	210.53	211	205.56	213.29	211.26	209.17	213.5	206.63	203.52	216.62	211.05	209.56	212.77	209.16
203.59	203.23	195.45	202.48	206.15	200.72	202.2	199.25	201.51	203.09	205.16	193.48	196.82	203.42	201.46	201.42	203.34	202.15	206.78	206.13	206.33	207.86	202.27	207.53	200.92	198.93	200.16	197.99	201.41	201.41	206.15	201.34	199.4	203.23	204.11	206.61	202.68	207.09	201.31	205.8	204.05	198.33	195.36	201.94	210.15	199.49	201.28	199.61	204.69	199.49
201.54	199.52	201.42	197.81	198.96	196.4	200.26	204.37	197.29	198.12	202.98	199.94	197.64	197.5	205.14	205.14	203.32	201.14	197.96	194.88	194.97	204.53	198.8	198.98	200.3	206.43	200.25	196.18	202.11	201.74	198.12	197.38	196.05	195.92	198.12	193.8	197.32	200.11	200.96	195.34	198.34	195.51	201.7	198.17	197.45	201.88	196.76	204.16	197.5	204.02
208.53	216.08	212.49	208.86	209.85	209.52	211.94	209.08	207.65	210.45	213.73	203.85	204.91	208.15	211.35	213.23	213.97	213	211.25	216.95	212.07	211.01	220.01	218.4	217.7	211.05	213.43	212.91	212.45	206.96	215.93	210.61	209.61	218.21	214.69	214.79	215.78	214.64	210.07	205.5	209.73	208.49	213.93	210.67	218.16	204.46	210.86	208.06	209.34	213.68
219.76	212.74	214.94	211.81	215.44	214.06	215.54	217.07	221.2	221.38	217.81	219.96	219.12	217.54	217.22	219.09	218.23	215.98	214.13	217.92	222.44	207.3	224.42	217.8	220.35	222.46	223.16	219.85	216.42	217.35	217.98	222.49	218.24	220.22	215.91	222.69	224.19	220.56	215.18	209.09	214.65	221.77	218.77	218.97	222.49	221.21	222.87	216.45	213.63	215.17
210.41	215.58	216.89	215.94	217.19	223.29	214.43	218.53	216.18	212.78	216.88	215.44	225.44	209.66	216.7	216.47	214.74	215.55	211.72	214.84	216.85	210.82	219.96	217.87	213.76	216.09	219.7	219.02	216.31	221.93	216.65	214.96	215.03	220.04	215.53	218.38	219.27	220.09	219.85	219.25	210.83	222.72	220.56	212.9	221.04	217.6	218.14	218.28	223.09	212.21
197.11	203.77	199.89	202.28	197.97	203.91	200.86	198.08	200.63	197.21	205.49	196.58	200.17	200.05	202.44	199.96	199.19	193.32	200.85	199.79	197.55	203.48	202.2	198.16	207.13	202.64	196.91	198.25	202.93	201.06	201.08	197.65	199.54	202.22	201.96	195.96	207.04	201.36	208.07	207.95	205.34	198.96	197.4	197.21	202.12	197.16	201.01	206.64	201.4	207.82
212.36	210.97	214.46	209.39	208.69	209.3	206.44	209.09	204.71	208.37	206.97	206.7	214.77	203.91	210.59	204.74	206.38	201.4	201.75	210.34	200.48	202.5	202.38	210.04	212.88	214.17	209.07	215.53	199.46	204.71	205.6	212.97	205.28	206.7	205.41	208.57	207.05	210.46	212.03	204.91	214.34	212.67	211.5	200.39	213.16	204.66	212.51	204.72	204.97	204.11
205.35	205.74	210.3	209.37	199.36	209.78	205.41	210.32	205.64	206.99	210.76	211.66	201.48	202.27	212.42	201.08	210.48	209.94	208.84	207.9	209.82	206.41	208.58	206.49	208.24	210.57	208.26	200.8	205.16	210.13	209.79	210.35	210.8	212.07	207	211.19	210.24	208.85	210.38	211.71	206.42	200.15	206.3	203.82	201.27	202.85	208.52	205.53	202.92	206.62
204.46	203.17	207.74	211.87	208.4	214.13	208.71	215.85	210.06	210.63	212.61	213.88	208.65	213.71	214.34	210.81	205.11	209.35	204.91	212.39	209.11	208.09	207.61	214.12	203.01	208.42	207.25	198.65	211.72	205.9	208.15	211.92	209.7	211.96	213.7	207.92	205.43	209.57	207.67	208.7	208.59	213.74	210.05	208.13	211.88	207.8	208.93	196.31	202.66	208.85
207.92	204.17	203.35	211.21	203.86	205.17	199.16	208.28	207.12	204.65	199.37	203.88	197.01	201	204.06	198.61	199.78	206.02	205.04	207.88	208.13	207.75	207.19	201.17	204.56	207.94	208.66	206.63	209.81	208.77	209.15	207.34	205.83	206.68	206.55	209.6	205.93	206.12	201.39	207.9	205.74	207.1	205.72	204.87	212.64	203.87	203.84	204.66	206.68	206.7
217.68	218.43	219.37	219.58	210.36	218.48	219.45	221.2	212.92	223.1	217.83	214.85	218.34	215.94	216.59	216.85	221.48	221.9	222.48	222.84	219.43	213.4	215.19	214.21	214.52	215.63	218.36	216.4	214.95	216.44	221.43	220.16	216.62	217.38	217.04	216.84	215.84	225.33	216.42	212.73	215.33	210.22	215.51	222.98	211.56	209.79	223.85	214.37	214.89	212.77
209.58	206.64	204.52	212.1	204.88	211.13	207.88	208.08	203.99	202.17	208.21	203.33	206.95	206.49	204.33	204.47	205.16	206.29	203.18	210.82	207.76	205.91	211.27	202.81	207.53	209.72	209.69	208.1	203	203.63	200.85	207.82	207.86	209.15	202.36	204.44	205.23	196.9	204.57	207.48	210	209.23	212.5	207.55	210.74	199.74	203.1	206.09	211.7	209.42
209.62	196.81	206.98	195.34	211.72	204.93	205.71	202.67	203.26	202.16	206.54	204.49	202.56	207.14	200.45	198.9	202.05	203.49	204.61	206.45	205.93	200.11	201.61	209.04	207.41	203.13	207.26	198.14	206.5	204.14	209.94	206.51	206.85	202.49	204.61	203.77	204.05	206.36	202.29	200.87	210.41	205.48	195.82	203.71	205.13	193.54	204.18	209.08	199.78	202.75
219.26	212.34	216.29	214.53	218.39	217.31	213.39	206.94	215.69	209.55	213.33	213.71	207.64	210.4	209.66	211.73	211.84	212.92	220.3	214.42	216.61	207.2	209.57	212.7	215.21	215.02	213.11	213.8	213.46	211.17	207.5	211.73	203.14	217.4	210.56	207.74	209.72	209.67	207.95	216.77	208.98	210.51	211.29	207.52	212.66	212.85	209.95	203.66	209.98	214.64
209.38	214.23	209	204.33	204.25	209.68	208.54	205.46	209.19	203.23	204.17	203.62	207.44	210.12	204.14	208.18	205.98	203.57	210.89	206	205.85	213.75	208.84	207.67	206.08	208.92	205.86	210.67	205.93	213.72	211.78	203.02	203.56	217.98	208.49	216.5	202.79	204.14	209.97	209.29	204.1	205.96	211.74	206.3	205.62	210.9	208.5	209.76	212.25	208.75
206.98	209.5	214.36	204.05	209.34	209.36	211.61	214.14	213.19	206.29	206.8	209.03	209.57	205.54	212	208.83	209.27	209.08	218.36	205.47	208.4	202.04	207.95	209.62	204.21	205.53	207.77	213.1	213.08	209.55	208.25	214.04	213.28	204.7	217.42	206.05	204.37	210.2	207.83	204.41	208.16	200.61	205.81	200.02	209.6	203.42	204.8	208.17	206.96	212.03
213.42	218.32	218.62	216.15	221.64	221.24	219.5	214.74	217.3	220.57	216.85	216.49	219.03	215.82	218.2	218.23	221.88	224	221.96	221.14	222.38	218.61	216.61	221.17	218.81	217.05	220	221.39	211.7	216.34	217.33	217.39	219.68	215.75	216.34	221.03	216.79	222.18	223.6	228.01	215.75	216.91	211.94	212.54	223.52	220.62	217.2	211.72	216.68	213.46
213.77	216.93	206.05	209.69	209.24	203.19	210.21	210.18	209.57	202.25	212.23	206.02	209.88	212.22	207.56	211.9	209.4	210.8	207.16	207.73	207.58	203.35	204.86	211.27	206.79	207.51	207.42	213.71	206.61	215.17	204.58	210.93	215.92	203.5	209.97	209.14	208.53	206.89	210.71	211.26	212.7	209.06	211.44	204.52	206.82	216.28	205.16	210.71	208	207.86
207	210.81	213.99	201.39	207.93	208.01	204.06	206.8	205.91	205.64	207.55	210.71	216.96	202.92	211.07	208.01	204.11	214.84	210.35	210.34	206.06	212.11	206.98	211.25	204.75	203.07	208.09	210.12	210.04	213.01	206.66	211.11	215.1	206.11	208.56	214.67	205.49	209.37	208.36	206.61	209.3	204.32	210.34	212.89	208.38	202.52	201.18	214.98	208.18	211.56
210.58	215.96	210.28	206.77	209.02	209.26	201.53	210.78	213.78	210.73	208.14	208.89	207.15	204.04	211.62	215.25	204.56	207.49	210.23	213.06	206.2	207.39	204.15	205.35	208.48	204.16	214.35	205.38	212.04	208.1	209.84	206.47	208.81	207.65	211.94	207.56	209.21	204.63	207.01	215.78	213.61	211.96	209.26	206	210.13	207.86	204.25	207.76	208.31	208.73
213.27	211.16	201.25	204.74	204.43	209.99	204.23	210.96	210.62	200.49	202.39	200.37	206.84	203.63	205.09	210.13	209.37	206.32	204.35	208.02	201.41	210.51	206.81	203.51	202.99	202.65	209.22	206.99	206.89	208.93	204.51	209.93	207.71	209.98	203.39	206.21	203.59	212.34	197.18	203.92	210.55	208.05	199.42	197.9	201.47	207.41	204.83	203.22	207.28	208.26
209.06	210.48	197.56	210.25	212.6	209.08	203.9	212.46	213.1	211.73	206.54	205.93	207.61	209.31	202.11	202.84	206.98	206.54	210.61	209.35	213.18	205.63	212.35	212.75	211.58	206.88	206.77	211.31	205.1	203.51	213.66	206.6	207.99	209.8	206.26	208.48	207.21	206.06	212.02	202.62	200.15	202.15	205.84	211.35	209.81	207.31	213.51	208.36	210.67	208.47
205.73	202.45	205.87	202.69	212.11	200.42	202.7	208.22	207.18	206.08	211.98	209.09	202.28	204.71	204.29	199.98	200.38	205.2	209.58	202.17	204.15	210.62	206.27	209.72	202.46	208.8	207.26	199.14	206.65	201.67	203.13	207.83	202.94	209.36	206.49	203.77	211.36	207.06	204.44	207.03	204.07	210.38	200.68	207.6	202.05	207.28	204.46	195.03	200.64	205.14
206	208.41	206.62	211.7	218.26	208.34	211.09	210.33	202.45	209.57	206.08	199.43	207.48	215.27	200.22	201.21	206.9	210.04	210.28	205.42	206.57	208.73	214.22	199.34	207.53	206.5	204.87	211.24	206.43	207.66	208.79	212.77	210.48	208.87	210.35	207.18	205.66	203.08	203.76	202.44	205.99	206.36	203.79	205.98	211.31	213.06	204.96	213.92	204.72	213.79
214.09	208.38	214.23	214.3	207.16	210.61	217.38	213.14	208.87	208.9	213.37	212.66	212.08	215.85	208.56	215.3	211.78	211.38	218.39	209.92	208.99	215.12	212.69	217.09	213.03	217.6	206.8	205.91	218.8	207.1	208.7	210.32	211.27	214.38	209.86	214.16	213.02	211.73	211.69	209.44	209.85	212.61	210.74	208.81	214.84	210.76	207.64	204.17	213.73	212.76
214.01	206.14	203.65	211.33	212.92	212.56	214.09	203.42	210.06	202.25	207.38	204.41	209.6	211.76	209.46	205.33	209.17	211.88	209.63	208.1	206.8	211.86	207.54	208.44	212.1	208.74	202.6	206.31	209.21	204.3	202.09	207.99	212.7	208.89	206.91	202.53	210.47	205.67	207.04	205.26	208.65	204.53	219.81	206.3	204.39	197.55	210.67	209.36	207.29	205.71
206.24	202.47	214.41	207.2	207.57	205.62	200.44	207.37	204.93	210.66	204.5	213.66	207.81	213.96	210.4	212.61	214.61	214.99	209.6	214.01	202.79	214.67	204.78	199.26	214.87	207	204.81	213.18	208.68	206.59	204.34	208.66	209.12	210.6	212.14	215.39	216.76	208.91	209.12	210.69	204.18	208.87	204.71	215.26	207.53	205.91	211.4	204.37	213.45	207.48
212.13	209.24	202.69	205.03	214.7	218.87	207.5	203.12	214.27	211.18	213.37	210.24	211.64	210.12	204.9	206.68	207.14	210.94	212.3	211.26	212.18	211.17	212.72	208.46	201.48	208.6	212.78	206.9	211.27	206.9	210.89	216.72	213.49	206.25	211.52	205.76	213.29	217.22	214.01	212.94	207.34	206.82	213.06	210.62	210.42	208.43	212.69	204.92	212.47	203.23
212.09	209.51	211.75	204.89	217.8	209.74	215.15	207.9	207.74	213.13	216.03	210.43	217.78	211.66	213.64	212.44	209.31	212.35	209.84	208.18	212.1	218.15	215.74	214.25	208.88	211.03	217.84	209.27	214.33	216.65	210.29	214.84	208.56	211.37	213.83	207.88	209.64	217.54	209.37	220.84	214.83	217.52	206.44	212.9	210.47	209.01	215.26	218.21	206.39	207.01
209.45	202.85	205.75	208.05	210.26	205.6	199.83	211.24	214.69	202.61	210.85	209.07	210.47	193.51	209.06	204.23	208.69	204.71	209.35	213.22	214.86	213.27	213.59	207.3	209.36	206.44	204.7	209.58	206.59	203.46	204.56	211.53	206.65	204.81	206.64	207.5	207.55	208.27	212.49	206.87	209.47	205.49	212	212.53	207.07	204.84	203.19	212.7	207.29	203.28
213.73	218.12	209.3	206.42	208.53	211.9	210.67	214.91	214.12	214.54	207.67	210.73	214.47	216.98	215.33	208.13	215.55	210.88	220.26	211.21	212.31	213.21	207.14	210.64	216.62	209.88	211.61	212.74	210.01	214.17	207.98	212.78	209.05	206.81	213.23	206.77	213.7	210.53	212.06	209.18	215.39	204.85	207.37	212.75	204.15	207.01	208.08	208.02	209.78	215.07
216.98	212	213.81	216.2	215.66	220.87	215.02	220.26	214.93	225.28	213.57	218.6	218.12	215.12	211.94	215.29	218.52	223.65	208.84	217.07	220.37	225.58	212.09	216.08	215.6	217.14	219.74	220.15	218.97	214.35	220.18	223.66	220.86	218.03	215.47	215.43	216.37	218.4	211.96	217.81	226.9	213.02	217.81	216.24	215.17	220.1	221.37	215.31	225.99	216.74
212.37	207.24	205.53	207.7	211.01	206.13	212.34	210.23	205.95	209.23	204.46	214.32	208.12	210.88	208.71	213.04	210.59	208.78	215.46	212.54	203.41	208.35	206.66	206.46	208.16	206.68	211.09	202.82	203.26	208.28	207.35	213.58	206.21	209.94	209.06	209	198.69	213.24	214.79	212.07	206.78	209.37	210.63	208.09	205.63	214.2	207.16	203.96	206.16	201.32
191.72	196.23	192.6	199.36	196.37	195.03	197.74	197.91	189.42	201.68	198.99	196.38	198.25	191.68	190.15	194.91	194.68	196.52	196.55	199.88	203.85	202.68	194.32	202.86	196.05	193.79	194.14	194.93	194.74	199.8	203.9	195.09	199.66	197.98	202.01	201	194.23	202.49	199.34	200.35	196.22	192.72	192.52	200.14	195.47	199.88	195.96	188.17	200.63	201.21
206.4	205.12	209.39	203.6	205.13	209.3	204.55	208.49	201.47	211.53	202.53	205.16	209.46	200.76	201.69	208.02	208.54	204.61	199.45	208.4	202.55	204.33	203.87	212.25	205.27	210.98	208.76	203.88	208.39	199.24	202.77	203.34	200.12	200.09	205.63	207.05	204.13	209.14	205.87	205.51	209.35	202.49	202.74	208.69	203.58	208.26	208.61	209.01	204.46	205.54
215.87	216.69	220.98	212.23	223.12	215.99	214.25	224.03	222.02	213.28	214.1	209.64	215.07	218.14	217.47	220.17	221.1	220.66	214.55	214.44	220.69	210.87	216.41	220.81	223.08	219.46	212.89	220.04	222.92	221.91	218.94	219.25	214.51	220.98	214.27	217.97	217.97	223.21	217.53	218.58	217.51	216.81	218.79	220.71	219.25	213.71	219.5	213.77	215.43	220.77
211.59	209.27	208.2	212.18	209.67	207.64	216.02	211.82	208.82	206.72	214.55	208.28	203.09	213.5	206.23	210.29	204.9	210.11	208.84	215.93	203.11	209.38	202.62	212.7	210.45	207.27	208.24	207.46	205.89	209.53	213.8	201.82	208.56	204.78	210.3	209.88	208.51	203.55	211.88	208.63	205.63	207.28	204.71	209.88	212.33	204.21	206.47	209.13	206.29	214.43
206.67	209.81	212.84	205.13	205.45	207.95	204.06	209.45	209.28	207.42	208.69	202.19	212.58	214.98	206.76	205.39	211.33	208.94	208.11	209.44	205.08	204.72	208.97	207.85	202.83	205.22	203.61	205.63	202.79	202.03	205.73	199.04	203.43	211.75	208.1	203.95	209.79	205.31	204.51	202.72	208.19	207.21	210.47	205.05	204.48	212.51	204.36	208.16	207.29	208.32
219.88	219.23	218.33	210.61	216.99	216.19	214.26	214.14	215.26	210.96	218.96	217.58	210.9	218.57	221.11	215.09	220.5	216.91	216.38	215.05	215.7	213.01	220.67	217.8	220.6	222.12	213.21	222.49	219.64	224.73	209.41	217.36	215.48	220.48	221.37	220.97	212.71	216.49	219.46	225.48	221.24	217.82	227.41	210.91	212.6	212.57	216.71	216.5	216.98	218.33
207.8	199.15	206.48	207.06	207.7	211.93	207.9	209.57	203.45	202.57	208.87	207.95	206.06	213.87	204.95	206.9	208.8	205.08	209.05	210.32	206.41	207.01	207.19	204.61	205.96	207.43	208.89	211.69	205.65	209.16	207.28	206.73	206.34	209.44	206.52	206.83	206.99	211.6	208.24	209.17	208.93	202.64	205.91	208.7	206.57	207.69	202.17	207.2	209.37	203.94
206.11	211.71	210.28	208.4	207.15	207.28	204.61	209.5	212.32	205.48	208.81	205.09	206.82	210.02	203.11	209.83	202.04	207.08	208.16	207.18	202.23	206.96	207.79	201.69	206.57	208.09	203.59	214.77	213.45	210.65	205.12	212.87	208.3	208.12	206.5	205.75	210.23	209.16	207.53	207.02	200.14	203.93	201.23	211.97	204.65	209.89	210.59	203.71	210.33	206.83
201.15	204.2	209.84	209.06	208.79	210.14	211.35	210.03	210.78	210.25	208.48	210.4	204.59	211.68	215.31	213.72	205.08	203.29	207.69	211.12	206.72	205.73	202.24	212.77	210.97	217.87	215.78	211.66	214.78	209.85	210.02	206.89	211.59	209.93	203.4	206.68	214.56	205.55	207.76	215.61	206.27	210.72	214.91	209.42	211.95	212.36	212.87	207.26	200.64	209.07
211.5	206.82	212.4	208.55	200.74	207.22	208.39	210.47	207.23	208.86	208.45	206.74	209.52	203.74	203.46	208.34	204	205.28	210.8	207.3	212.55	205.87	210.09	210.71	206.08	204.97	209.73	205.53	208.47	201.8	204.05	213.53	203.1	204.75	206.64	208.91	210.18	208.82	202.33	215.1	203.44	214.94	206.95	212.71	209.78	214.44	207.29	205.86	211.09	209.73
207.83	203.04	208.73	210.73	202.17	205.1	205.25	199.69	200.9	205.32	203.47	203.19	205.14	204.37	203.83	200.93	206.94	204.5	203.96	206.74	204.75	206.46	202.7	204.94	204.62	206.42	202.14	205.82	199.02	206.64	206.4	202.5	202.91	206.28	206.36	203.9	204.37	204.54	200.84	202.05	202.17	206.82	202.6	201.56	200.08	200.18	198.03	202.94	207.55	202.89
209.56	207.16	214.66	216.87	213.12	211.28	217.47	209.37	210.99	212.53	206.2	208.85	212.11	209.99	205.79	212.78	207.86	217.18	215.27	214.62	208.44	212.42	212.43	215.05	212.5	211.09	214.14	213.6	208.07	217.77	207.83	209.26	214.74	215.19	209.86	208.43	214.25	202.1	211.07	206.54	219.33	216.68	211.59	205.07	215.35	216.94	209.43	217.03	210.71	213.61
207.07	209.58	208.77	213.74	201.49	209.8	208.63	207.61	209.74	206.25	217.89	212.49	204.57	210.95	213.22	209.69	221.48	214.94	211.83	208.55	200.8	213.72	212.68	205.82	208.43	217.64	209.13	211.83	208.24	212.21	206.6	211.98	211.79	211.01	211.65	208.45	209.04	212.4	211.53	210	207.28	214.11	210.73	211.56	207.67	211.04	213.93	211.31	215.41	208.61
208.32	208.89	208.14	213.34	212.6	207	211.04	206.34	211.1	207.96	205.83	205.58	204.39	207.2	202.77	206.18	212.65	209.88	211.08	204.06	212.31	206.29	210.57	211.08	209.28	208.82	214.49	205.75	207.69	211.89	205.21	201.68	214.96	208.61	212.26	213.68	205.19	202.71	212.85	205.91	207.93	207.56	200.86	206.64	210.3	202.87	204.31	209.79	210.1	203.08
213.33	211.15	205.71	211.13	208.59	211.29	210.24	204.33	204.64	208.05	205.97	208.7	208.98	210.23	208.4	210.77	210.28	205.31	210.99	210.61	209.13	206.93	206.73	202.17	205.47	204.1	207.63	205.57	203.86	206.01	206.82	209.66	206.57	209.2	205.97	204.11	204.94	206.27	204.25	209.02	211.08	209.88	207.49	208.02	214.39	204.83	206.43	208.49	207.88	211.94
202.61	196.27	198.17	207.4	207.8	206.27	201.05	198.28	202.78	200.56	203.49	201.16	204.84	199.08	208.43	198.02	203.9	203.94	202.81	202.99	200.26	202.08	199.2	198.53	203.68	203.89	206.01	204.74	201.24	199.02	202.83	203.86	203.02	200	205.44	200.37	206.41	200.71	208.28	205.76	204.27	202.6	207.94	200.47	203.15	201.45	206.33	205.18	201.2	202.51
207.61	203.5	202.7	201.69	208.78	205.05	203.66	205.73	206.5	212.5	216.7	213.89	204.02	204.1	205.64	205.53	212.87	209	205.7	204.56	214.13	208.85	214.48	205.69	214.54	205.49	209.16	206.14	214.32	205.4	212.78	207.5	204.1	210.96	211.67	207.14	206.32	206.49	208.24	213.37	205.95	212.25	208.12	203.49	210.05	204.76	206.02	208.71	204.54	205.02
202.36	208.8	206.86	205.86	204.78	199.92	210.12	207.06	210.92	203.54	202.91	209.08	208.45	210.13	197.08	208.24	205.5	204.37	210.7	206.63	206.5	206.33	197.35	213	205.86	209.17	214.31	207.19	209.53	206.84	202.79	205.11	201.91	208.47	200.97	207.36	203.65	207.82	206.71	203.63	209.76	202.42	207.15	208.84	206.04	204.78	204.37	203.48	195.69	202.7
206.06	207.72	208.53	206.67	213.83	212.73	209.75	208.35	208.45	208.45	205.36	209.7	214.27	209.25	210.17	212.23	209.19	206.93	206.95	209.94	212.71	207.94	203.92	211.55	206.67	207.39	206.29	207.25	211.03	208.24	212.73	212.28	205.76	211.84	212.68	207.58	209.97	214.75	207.19	213.8	213.16	204.22	206.94	205.45	215.11	214.4	208.22	211.95	212.57	211.72
214.54	205.06	206.66	207.44	199.54	204.61	200.63	207.01	197.93	206.33	202.05	208.2	209.97	203.13	204.97	208.21	209.35	200.01	203.03	200.87	205.04	208.41	197.19	202.06	207.72	207.18	202.32	206.44	203.43	207.59	208.88	207.71	205.11	206.05	205.2	203.87	202.58	205.38	204.68	206.58	203.68	202.42	201.08	207.1	210.64	197.55	203.66	213.03	202.85	205.44
201.27	202.68	204.48	193.61	205.37	198.12	198.69	200.17	205.99	197.98	196.42	202.58	200.64	195.91	199.7	196.07	200.77	204.44	198.16	203.35	204.4	196.78	201.19	199.39	204.63	202.33	195.09	203.6	199.84	211.37	195.7	199.22	201.21	198.21	206.74	200.68	199.23	203.34	196.07	206	198.88	203.9	197.69	197.64	192.59	198.79	203.52	200.03	196.51	203.85
199.87	208.28	206.98	210.3	210.3	206.66	208.44	210.49	212.79	208.98	208.25	209.23	205.88	210.27	210.33	207.86	208.49	201.83	213.35	205.85	212.44	209.09	211.23	212.03	206.94	204.09	205.72	213.53	206.66	205.09	207.32	207.24	209.19	205.25	210.07	211.09	206.32	206.38	206.37	202.09	213.1	201.58	210.35	211.05	213.49	210.17	209.05	207.08	206.26	209.69
210.11	216.1	213.39	220.16	211.79	214.49	213.79	215.05	214.52	210.96	211.1	211.19	214.26	215.55	214.96	211.23	223.04	215.34	216.82	216.51	214.42	212.09	216.18	211.22	212	217.03	212.49	210.34	217.59	215.65	211.89	215.4	213.26	211.34	211.47	208.51	212.9	212.43	211.08	220.22	211.64	210.62	213.48	207.57	212.76	213.88	215.85	213.42	212.69	207.93
217.34	218.07	218.91	215.79	217.22	220.25	217.42	208.66	214.95	207.31	218	214.43	219.97	214.42	212.57	214.61	219.96	213.38	212.47	211.3	211.15	210.27	218.8	218.25	216.93	219.39	222.5	215.21	215.69	222.01	216.45	221.45	219.27	211.53	216.6	217.79	210.24	221.13	218.04	220.06	210.61	211.71	217.86	216.26	220.62	216.12	217.07	217.53	225.67	215.89
213.53	210.33	216.09	206.15	215.95	212.97	211.48	213.1	210.07	205.86	207.58	214.4	214.46	211.51	213.06	210.11	212.2	212.48	207.96	209.9	212.72	209.63	203.98	205.88	206.75	208.82	207.81	215.68	212.26	213.66	206.89	214.91	211.32	209.64	213.62	212.48	208.42	216.97	213.7	212.43	215.16	209.55	214.83	209.42	207.16	211.8	209.35	205.9	209.77	208.44
203.21	199.48	208.99	201.5	208.44	207.62	202.31	203.38	204.65	211.61	208.62	206.32	209.7	207.18	209.55	211.87	208.62	210.18	202.22	202.73	201.25	208.46	205.08	199.78	203.99	206.74	203.23	209.42	200.81	203.89	206.89	207.41	202.68	204.25	203.47	205.55	207	204.5	207.72	200.17	203.94	206.31	199.67	198.74	204.72	202.11	205.32	209.66	201.43	206.6
207.35	211.48	210.8	217.47	206.84	214.86	207.13	209.56	203.58	212.17	215.18	213.15	206.57	215.78	214.22	211.09	210.96	213.03	205.87	211.55	215.2	207.14	210.9	209.3	202.21	210.1	204.99	211.23	207.66	211.92	205.3	208.91	210.46	208.59	211.54	213.33	216.83	210.36	214.03	209.56	211.98	212.11	209.2	209.64	206.53	211.17	208.56	205.18	202.94	206.58
203.6	206.75	205.7	199.95	204.84	200.23	206.34	205.81	204.69	204.54	200.11	200.11	201.27	196.58	196.43	197.72	206.98	199.93	197.85	200.45	206	203.43	199.23	204.01	204.6	205.44	205.37	199.67	203.47	202.17	206.11	202.15	206.04	206.79	203.91	195.47	195.56	200.54	198.31	200.95	195.66	205.46	197.49	204.05	199.75	202.85	207.71	203.89	203.62	201.34
208.68	212.44	206.7	215.18	213.79	208.23	214.44	207.48	206.9	208.66	205.64	209.91	213.46	210.49	210.02	212.73	210	202.65	210.11	206.8	211.76	207.35	209.47	205.01	206.84	215	210.59	204.83	205.93	206.45	211.88	213.79	214.36	209.17	206.59	207.88	214.45	207.66	211.07	216	209.22	213.23	209.13	209.6	203.24	203.19	208.06	212.17	204.96	213.43
217.44	222.53	224.37	213.22	217.05	213.18	218.41	218.75	218.95	219.73	222.57	221.18	222.02	216.21	210.8	212.53	221.08	221.53	218.67	217.16	219.92	220.37	215.35	218.84	215.41	222.28	213.16	216.39	211.16	225.68	216.82	218.89	218.2	216.52	217.68	218.28	218.3	217.69	213.53	213.84	217.39	219.43	220.18	220.89	221.42	223.96	220.98	211.03	214.37	217.61
206.22	204.29	208.68	200.3	209.77	203.39	206.48	209.11	204.45	203.27	212.86	208.8	205.47	207.58	203.13	207.67	202.49	201.92	210.65	205.84	205.39	207.96	207.63	207.33	206.03	201.51	205.47	208.15	208.78	212.43	206.86	207.68	206.61	212.46	207.03	206.19	199.29	203.92	205.27	201.22	206.73	211.43	206.27	206.06	203.84	208.7	204.6	208.43	210.62	203.61
206.86	209.77	202.11	203.7	206.37	201.02	199.57	207.45	206.24	204.41	196.32	195.48	201.05	203.3	203.73	205.68	203.36	205.67	201.37	202.68	203.52	202.14	205.82	210.02	201.08	206.62	199.79	203.89	208.84	202.37	201.61	197.58	202.36	198.77	201.46	205.59	205.92	201.14	203.7	204.37	198.15	208.31	205.79	201.48	207.2	205.09	205.6	208.85	210.3	204.26
202.95	210.18	208.81	210.43	215.34	210.57	210.57	211.19	201.17	210.49	207.6	208.75	213.06	210.95	210.66	211.84	202.01	210.45	212.75	204.3	209.07	207.69	208.13	207.48	206.2	206.45	207.09	211.92	219.22	213.18	214.01	209.1	208.05	210.67	206.29	205.18	214.14	207.83	208.97	209.71	207.01	213.91	207.42	209.01	207.27	206.37	209.03	211.35	204.13	206.01
209.86	210.07	208.3	213.3	209.33	208.89	214.17	206.57	212.45	207.67	207.68	205.46	205.59	208.3	213.73	208.81	208.72	214.8	211.63	208.77	208.8	210.2	210.17	211.03	215.63	213.95	211.77	210.35	212.01	208.06	212.92	207.32	209.87	210.19	214.17	206.97	207.19	206.17	209.75	208.28	208.14	211.42	216.95	212.09	216.2	208.41	212.01	213.03	209.8	207.12
213.71	213.28	207.02	211.59	210.95	211.39	202.16	207.69	215.92	216.17	211.07	213.38	213.37	213.26	204.81	212.78	212.83	202.57	209.29	209.46	212.31	206.97	212.67	206.86	216.68	207.01	208.43	207.58	209.32	209.11	208.37	212.26	206.25	207.63	207.71	216.95	208.78	204.87	212.46	211.17	211.48	208.15	211.85	210.65	208.61	206.07	217.2	204.59	210.7	213.14
204.98	213.04	204.75	212.24	203.62	208.99	209.08	210.51	208.4	207.7	213.22	207.78	213.01	207.5	205.73	207.18	206.7	214.92	207.35	214.69	213.53	214.56	201.79	208.18	210.38	208.13	206.59	209.03	202.57	202	207.13	208.31	213.45	210.32	207.93	209.17	208.43	211.91	213.65	203.41	209.82	207.08	217.69	212.45	204.81	204.97	209.02	207.24	213.99	210.86
211.93	205.41	204.47	205.09	209.03	206.1	204.63	207.53	205.88	205.65	212.19	206.09	206.38	203.49	207.08	203.19	211.66	201.94	206.22	216.79	204.81	202.9	207.72	210.09	214.37	211.24	206.6	213.18	208.08	209.92	205.43	212.87	206.97	212.97	206.49	207.33	210.53	208.38	205.83	206.2	211.6	205.68	205.72	209.23	206.47	211.27	208.63	209.84	211.52	210.43
203.78	211.7	207.71	205.7	207	200.37	212.36	202.42	206.04	207.66	206.07	202.4	206.34	198.71	209.24	205.38	211.81	203.46	210.3	202.81	205.34	198.15	203.79	203.44	207.45	207.71	207.27	212.26	202.63	205.27	203.83	204.42	208.81	213.2	209.62	203.5	201.3	208.25	205.34	208.12	210.68	207.24	203.61	203.53	206.93	203.1	206.59	208.7	206.74	204.38
207.02	207.05	204.2	210.58	208.92	204.25	206.74	208.43	207.64	211.45	204.54	205.42	203.78	207.53	206.91	206.78	212.75	207.66	198.24	207.17	209.96	205.45	208.62	206.88	206.45	205.76	207.39	207.57	206.39	211.8	207.52	213.1	211.51	210.52	208.33	212.11	207.87	199.95	211.63	206.95	203.37	208.97	205.24	204.37	208.02	211.51	200.65	210.55	209.97	211.02
207.2	210.63	203.77	205.43	207.36	203.57	201.25	206.37	205.05	209.29	203.85	212.22	202.22	214.56	207.62	207.82	206.33	213.6	203.49	205.54	202.8	202.18	205.54	209.11	208.28	204.22	207.81	209.82	217.53	211.36	210.73	211.68	207.91	210.92	206.49	207.51	206.1	202.46	206.39	207	209.53	207.76	208.74	206.63	211.09	206.2	199.44	211.7	208.98	210.59
217.01	205.27	216	207.34	218.63	209.73	206.89	211.88	216.24	217.42	216.77	215.37	215.11	209.38	205.49	209.84	207.59	213.15	211.42	217.78	214.83	214.44	217.61	211.78	215.33	218.63	214.26	212.71	214.65	218.38	217.9	218.58	218.26	215.27	209.07	217.27	212.71	213.21	211.24	214.48	214.42	217.24	212.45	217.85	213.69	204.11	217.06	216.3	210.2	216.99
201.47	198.31	201.36	203.98	207.79	205.56	201.68	198.55	198.88	201.1	204.74	201.78	199.56	205.43	199.13	202.26	208.64	204.76	199.78	200.19	205.28	202.43	201.81	206.73	210.37	195.99	207.92	201.61	201.6	200.99	208.44	202.14	202.94	200.93	205.24	203.41	207.45	203.69	201.02	201.02	200.12	200.85	204.22	205.17	206.7	208.4	201.62	209.89	197.58	206.71
211	209.91	213.73	207.41	209.74	208.09	200.11	208.02	210.87	210.46	207.85	212.15	210.17	207.72	213.57	212.5	209.14	207.29	210.22	208.58	207.61	208.42	208.49	210.51	209.26	205.28	209.36	207.86	212.89	210.25	208.68	209.2	208.99	207.33	203.51	207.37	207.37	206.3	208.67	205.62	208.78	211.21	213.77	208.17	209.68	210.79	211.63	210.67	205.9	199.82
206.25	197.48	203.49	202.32	202.55	205.48	206.92	200.95	199.49	205.11	203.26	201.76	202.17	206.73	196.43	202.31	200.69	200.52	208.29	204.08	203.91	197.28	206.2	204.13	200.51	200.8	206.56	208.23	198.15	205.94	205.5	200.77	201.67	202.57	197.7	204.39	200.44	203.77	198.4	201.52	201.6	207.02	202.93	200	201.14	200.3	196.95	196.41	204.31	202.83
205.14	207.88	212.68	200.16	205.6	201.99	210.61	204.7	205.22	205.94	204.17	200.26	204.39	202.99	205.41	206.74	201.64	200.99	200.09	203.89	200.01	204.31	209.67	200.94	204.45	204.38	201.07	203.52	211.28	210.47	203.08	201.98	206.24	206.7	202.2	205.49	208.62	208.46	203.33	201.19	200	197.72	206.57	207.27	197.3	200.24	200.13	203.36	205.33	203.86
209.76	199.36	202.72	208.38	199.72	205.31	201.3	200.97	208.42	206.25	203.68	207.79	205.96	209.73	206.48	205.03	207.78	203.41	208.16	201.66	210.62	197.9	204.79	202.28	207.92	202.72	202.26	206.49	210.63	207.73	213.09	204.3	210.6	200.86	204.38	210.96	211.37	193.79	210.36	202.1	202.38	212.21	205.99	205.26	200.5	199.79	203.44	206.52	201.57	206.42
216.86	222.41	219.38	218.74	216.52	220.96	222.71	210.72	217.76	212.91	217.36	219.78	214.36	214.26	212.11	211.31	216.45	210.9	217.11	211.54	215.04	217.41	216.49	209.53	215.41	217.8	216.56	213.54	212.76	209.43	219.91	211.97	215.58	218.89	207.85	223.89	220.06	216.63	222.6	219.44	218.42	217.34	215.56	217.78	217.73	218.46	218.42	220.61	214.43	220.92
218.59	218.93	216.86	212.59	221.28	216.41	217.82	219.2	213.91	211.3	218.93	213.05	217.57	222.55	215.12	211.78	216.79	219.27	215.84	215.52	215.15	212.93	214.66	215.81	216.75	216.58	218.82	216.69	217.77	221.58	218.92	222.54	217.83	218.72	217.85	213.95	216.83	215.53	220.05	213.08	206.62	224.68	217.44	214.07	213.04	216.78	211.39	221.79	224.47	213.75
201.14	201.11	204.63	205.43	204.14	202.7	198.62	210.67	203.22	202.12	202.31	207.75	205.18	201.72	202.86	207.84	203.76	207.82	201.37	205.64	205.85	201.28	193.66	197.36	206.31	210.56	196.57	208.27	204.12	196.23	201.62	208.01	204.83	199.34	205.47	205.88	202.25	200	201.94	206.72	201.23	195.08	203.55	199.31	196.87	204.72	206.38	202.11	210.8	202.72
203.47	190.93	207.54	202.09	197.8	201.24	198.72	203.14	196.95	200.78	204.68	204.06	201.48	202.15	204.9	199.88	198.57	193.11	195.61	194.43	204.41	192.5	199.3	198.17	202.13	200.4	199.79	200.43	201.26	198.64	204.16	198.85	200.46	201.56	199.79	201.65	200.86	203.12	202.41	199.44	198.78	200.81	201.41	192.6	194.75	195.71	197.58	201.06	195.93	194.84
198.15	195.07	198.89	203.64	199.74	201.39	195.6	196.24	198.56	201.34	201.75	199.71	200.26	201.1	202.94	199.69	205.66	197.36	201.25	202.51	201.41	196	195.83	199.73	198.32	205.51	198.1	197.55	199.2	199.72	205.25	196.16	198.43	202.29	198.44	198.92	199.87	199.15	195.7	195.35	198.72	190.32	203.65	197.59	195.95	199.36	199.36	199.16	196.39	196.73
204.1	209.44	207.5	208.54	203.55	212.33	211.62	212.71	208.97	210.43	206.86	204.86	212.67	211.43	203.71	214.25	208.53	206.14	205.58	207.97	203.2	206.33	206.56	210.22	206.18	205.76	202.37	203.81	202.95	204.38	211.34	202.85	202.19	207.42	207.37	206.99	212.92	202.97	208.35	203.59	208.01	206.41	208.67	204.4	214.42	205.01	203.32	208.82	206.91	195.1
219.04	209.25	213.61	218.27	215.76	218.63	213.95	219.95	213.55	218.3	213.1	213.91	222.78	219.11	218.51	210.82	215.96	208.09	220.47	223.45	221.33	216.02	216.78	220.12	214.41	218.25	213.59	222.12	223.12	220.56	217.96	223.72	220.12	218.01	208.77	221.93	217.96	214.35	216.5	210.5	208.22	217.46	215.87	218.4	215.25	213.82	216.62	225.94	213.95	223.75
218.8	213.44	205.62	212.46	205.15	206.63	206.97	210.03	211.06	209.05	203.82	206.33	205.91	212.51	213.64	206.88	207.69	216.57	206.74	208.58	206.99	212.9	210.61	209.71	208.43	200.75	212.24	209.95	209.24	212.82	211.35	208.65	217.23	210.63	205.59	210.49	212.58	213.42	214.41	202.06	210.26	214.09	217.18	210.31	208.65	215.97	213.43	214.07	204.51	208.55
197.64	196.96	198.08	198.47	202.88	195.11	197.65	202.27	203.52	204.15	194.66	198.66	195.97	202.78	200.98	197.35	199.96	194.24	206.4	197.54	196.99	198.26	195.34	196.78	202.57	196.81	201.53	198.83	199.13	200.84	200.8	195.79	198.38	201.53	193.78	198.52	193.28	200.45	191.97	199.19	200.07	201.87	205.95	202.04	200.82	195.55	196.09	198.66	200.23	200.09
207.59	213.3	206.48	207.02	211.42	207.43	209.64	212.18	209.27	214.61	204.81	208.16	207.22	201.05	204.31	208.84	209.07	200.78	205.22	205.31	209.41	208.94	203.62	202.37	202.15	211.34	204.11	209.11	206.34	210.93	210.42	209.17	207.75	210.88	213.75	208.94	210.04	204.27	207.71	207.95	205.43	202.99	205.51	205.86	204.01	213.87	206.41	206.7	209.27	203.54
198.7	204	205.19	199.37	207.26	202.37	205.62	204.06	211.75	198.26	205.23	207.34	199.53	209.77	200.07	205.72	204.48	201.12	209.3	209.28	209.8	201.19	208.51	207.58	208.58	206.69	208.25	208.01	203.43	207.38	201.44	208.43	200.51	203.32	210.69	203.09	203.35	208.4	197.33	203.15	201.84	198.49	203.21	206.16	204.16	207.48	206	206.23	202.19	205.72
205.67	206.36	206.82	210.45	210.07	207.43	215.34	210.51	203.2	208.32	211.8	209.66	214.39	209.47	211.45	207.74	210.12	206.36	206.82	210.9	207.59	206.22	206.31	211.8	203.49	208.6	209.88	210.37	209.76	204.1	209.58	206.58	205.16	206.88	204.34	208.84	211.59	209.52	208.09	205.24	206.53	214.99	205.57	213.05	204.25	212.15	206.47	201.01	206.39	207.47
209.08	205.99	208.49	214.55	208.63	206.72	212.59	208.21	207.96	213.86	211.58	203.43	211.1	210.01	209.59	208.48	211.47	204.08	212.18	207.43	207.88	205.4	210.22	210.15	206.34	206.5	209.16	209.63	209.05	213.16	207.76	208.2	210.97	205.2	208.33	203.54	210.12	210.12	216.97	214.26	210.12	206.8	203.29	198.25	208.37	214.51	206.68	208.75	204.05	206.59
199.71	199.14	198.95	195.75	193.49	202.11	201.06	194.13	198.1	208.14	196.46	198.06	197.11	200.56	204.91	191.98	194.28	195.67	198.24	207.48	195.46	197.59	205.03	201.51	200.46	201.02	199.81	198.4	198.06	200.8	196.72	201.99	200.36	200.47	205.06	202.67	199.56	198.98	196.5	198.03	200.18	195.11	205.76	200.02	201.2	201.68	200.95	201.45	195.75	203.6
204.01	204.92	203.52	198.37	198.84	196.32	196.94	202.68	206.99	207.27	200.64	207.42	200.72	206.66	198.99	202.19	205.55	204.49	198.47	203.13	202.36	201.56	191.77	199.49	198.26	203.23	201.12	200.11	200.59	199.78	207.19	200.49	201.09	206.24	203.32	202.44	200.43	210.37	203.52	207.31	205.26	204.24	206.5	208.33	206.25	203.56	197.64	207.56	199.68	202.59
212.01	213.99	215.44	210.34	211.94	215.86	209.76	219.69	211.16	212.45	216.13	211.5	217.6	213.67	207.53	210.66	215.46	210.51	210.56	213.29	207.85	214.56	218.85	213.98	212.97	217.91	210.38	214.33	213.81	222.94	216.57	209.15	206.81	208.39	211.5	211.38	212.05	202.82	211.51	212.56	211.78	214.68	218.19	212.71	205.66	206.55	203.59	210.96	214.13	216.68
202.68	209.25	214.57	212.71	207.45	206.46	211.14	210.57	209.63	206.74	209.56	210.25	208.81	212.34	202.12	206.29	203.99	212.18	203.85	201.36	208.85	205.13	203.16	203.72	212.78	212.45	208.89	206.02	207.23	204.45	209.75	208.58	208.18	205.88	211.93	203.28	206.41	206.94	209.23	202.54	213.37	211.02	206.26	207.75	204.7	204.82	212.83	205.78	215.29	204.93
210.84	206.84	205.17	208.29	208.72	207.79	206.63	201.75	211.68	209.06	201.3	201.08	208.32	211.02	209.22	210.39	206.08	211.01	209.72	208.82	203.49	210.44	205.27	211.58	208.01	208.31	205.09	204.38	206.52	205.02	208.42	202.72	209.96	206.27	203.35	202.83	208.46	203.21	208.43	206.11	210.54	212.73	210.05	204.44	207.87	203.51	212.74	205.79	204.1	211.88
204.04	203.79	203.77	203.46	204.81	202.23	199.65	200.14	200.24	194.58	200.73	204.19	200.12	197.07	204.9	203.96	195.95	204.49	195.43	203.89	199.51	206.43	204.97	206.97	201.63	204.97	203.92	198.96	201.76	211.12	197.8	205.97	204.22	198.33	207.33	200.99	209.22	199.69	202.04	204.62	203.3	201.71	208.34	200.56	207.93	200.96	198.4	199.32	203.58	203.3
211.91	209.71	205.76	212.57	211.63	201.71	212.47	206.62	202.6	211.81	208.78	200.34	211.71	208.1	205.04	213.1	207.89	207.82	203.93	211.89	208.13	215.4	211.9	206.68	205.42	211.42	209.8	216.99	208.24	206.11	208.2	207	210.6	205.76	214.83	209.52	208.59	209.41	199.32	212.19	210.36	208.01	210.99	210.62	212.09	212.42	210.03	207.77	210.27	213.9
185.45	185.1	193.52	187.34	196.86	194.78	195.8	191.67	190.21	199.23	194.77	188.53	195.94	196.11	195.5	194.45	191.17	197.82	196.92	196.98	195.75	195.64	198.37	194.47	197.22	194.25	191.6	200.22	194.84	196.23	190.73	192.54	192.42	196.32	190.4	195.89	193.98	198.4	193.62	195.76	193.92	192.1	182.78	198.1	190.12	191.41	190.73	196.28	198.15	198.76
209.23	202.4	208.6	209.52	209.81	205.73	212.67	212.76	210.98	215.98	213	209.09	207.18	208.65	205.08	204.84	209.88	206.21	204.26	201.24	209.75	206.62	211.2	207.1	208.63	209.54	206.31	210.91	211.06	206.41	209.24	214.84	208.41	208.94	205.85	210.08	201.36	212.71	202.69	205.49	208.6	206.07	205.48	208.81	207.85	208.7	206.04	209.93	198.51	207.45
207.32	213.33	207.43	203.22	211.19	203.01	209.06	206.1	209.16	205.64	205.23	209.99	211.59	209.53	208.11	207.43	207.26	210.7	206.49	212.72	204.9	210.75	213.08	206.59	208.13	211.48	204.17	207.4	202.31	207.59	205.59	211.2	205.71	205.48	204.93	211.2	209.7	207.1	212.54	208.29	206.66	206.84	212.25	208.42	207.19	200.98	200.76	209.36	211.62	208.37
199.42	207.89	201.17	205.91	209.62	196.39	204.48	203.83	202.3	202.8	205.08	206.89	193.67	200.44	196.67	202.61	202.91	210.8	199.54	201.91	200.22	202.7	202.15	203.26	192.07	203.89	198.12	193.15	198.81	208.35	206.56	202.65	196.15	200.19	191.72	201.41	199.75	200.49	205.9	196.96	199.09	207.8	199.92	197.11	204.03	197.38	199.86	200.76	194.07	204.53
207.47	203.35	210.19	202.27	211.2	206.38	207.75	203.88	205.71	214.72	206.4	204.3	206.92	209.81	205.75	208.24	210.64	204.28	211.47	205.24	202.96	208.58	206.77	209.34	207.89	209.88	211.13	203.74	211.82	212.05	211.38	213.98	205.56	211.2	207.5	201.94	206.21	213.49	211.87	206.11	211.53	210.38	213.1	205.46	205.67	205.62	206.71	210.28	210.66	213.05
211.86	206.74	213.51	214.09	212	214.77	213.18	213.19	215.9	216.28	207.53	212.02	207.51	209.85	211.83	208.45	211.01	212	212.51	209.14	208	212.68	208.47	212.64	215.48	209.16	212.91	209.44	209.17	212.44	208.21	213.13	214.15	212.19	213.1	213.74	202.83	207.53	215.12	214.65	219.2	216.36	210.73	213.9	214.79	214.01	206.77	211.25	211.84	210.23
210.62	213.87	213.4	205.69	218.02	210.34	214.48	213.07	214.21	210.91	212.28	212.7	211.58	214.84	207.67	212.2	210.32	203.51	213.9	210.65	216.65	210.51	208.13	207.24	218.53	209.37	210.37	211.15	214.98	210.05	217.83	212.35	210.06	212.55	206.74	211.46	209	209.46	219.14	212.5	216.2	212.51	205.82	206.5	211.66	214.85	208.65	210.04	215.29	213.49
208.94	200.74	196.64	199.41	205.06	205.89	203.92	204.71	197.6	202.71	199.08	199.17	200.64	201.05	204.89	205.51	204.48	208.48	202.68	205.29	196.71	201.18	202.66	194.73	202.63	206.19	200.39	201.16	201.5	204.52	202.86	205.5	204.07	201.62	202.83	200.01	200.2	202.06	203.97	199.05	212.1	197.77	200.68	203.25	199.96	201.73	200.68	202.42	198.7	200.33
221.56	215.22	216.96	217.7	216.88	216.82	217.31	208.12	217.69	217.48	210.34	218.27	214.69	221.88	215.9	214.67	219.3	216.05	218.3	216.26	214.25	214.89	215.96	220.21	219.69	214.55	220.87	216.65	215.44	215.02	216.45	213.47	215.57	216.5	218.64	219.9	216.91	219.76	218.05	217.39	212.76	217.24	219.26	214.8	214.81	215.81	212.51	212.7	213.18	225.59
199.16	204.54	201.85	203.34	203.25	199.88	203.19	198.29	205.71	204.96	207	200.91	210.24	196.47	200.22	205.17	209.71	198.65	207.26	201.49	202.03	201.7	205.44	202.64	201.67	210.64	201.09	205.92	205.94	205.17	207.44	204.92	200.76	200.47	197.21	198.53	192.45	204.17	209.68	197.36	207.66	207.63	206.2	208.67	198.1	206.55	202.59	205.58	209.01	204.73
204.19	212.82	214.26	213	207.56	214.3	202.83	207.93	206.77	210.5	213.82	212.61	208.29	209.19	208.26	203.92	214	206.74	204.21	210.65	203.09	213.91	207.2	209.76	207.55	204.75	204.55	213.24	207.91	212.38	213.37	207.11	207.66	207.91	206.9	213.18	201.04	203.56	205.06	212.02	207.25	204.94	208.58	200.44	211.93	207.74	204.09	214.27	215.54	205.86
205.14	205.34	210.27	206.83	205.06	205.42	210	204.89	209.03	204.92	206.84	210.43	210.36	210.05	208.32	206.58	203.84	212.84	209.92	205.65	212.7	207.46	213.36	209.12	208.21	206.5	209	205.57	200.47	201.64	207.89	202.97	206.69	199.4	203.78	214.55	209.13	213.01	212.8	210.25	205.04	199.8	210.22	208.38	210.21	208.01	204.45	210.24	208.07	208.15
217.15	207.77	207.15	208.27	211.88	210.66	213.37	216.23	215.1	199.54	207.65	209.73	209	216.25	215.96	207.5	214.75	213.85	213.63	210.1	215.19	205.13	202.29	210.56	213.13	210.86	211.73	209.92	214.71	209.14	210.41	216.92	212.91	205.12	208.6	219.89	207.75	217.34	218.07	208.94	215.55	208.01	212.15	217.35	218.04	211.71	215.36	213.1	213.28	209.11
202.34	202.54	206.91	204.55	197.22	199.39	197.09	203.68	204.12	203.67	198.97	200.99	207.62	209.59	204.73	201.13	209.08	205.47	199.49	207.12	201.59	208.31	195.37	205.32	204.56	204.52	204.85	205.6	206.8	208.06	202.17	198.68	199.15	202.31	209.06	203.43	198.98	202.45	198.72	204.91	200.93	204.68	202.58	207.49	202.36	203.94	202.91	208.45	202.91	208.91
208.8	210.26	218.42	208.64	213	206.64	211.28	212.42	206.33	210.01	210.44	213.74	214.63	218.23	210	215.91	209.73	215.11	209.08	211.19	215.07	208.09	214.25	210.11	212.33	215.46	216.71	219.22	207.34	216.37	213.25	211.37	213.98	207.97	210.69	217.13	210.26	214.97	210.01	214.41	210.05	212.36	213.37	212.14	214.15	214	208.23	211.54	209.83	211.38
211.63	213.17	205.09	200.24	210.85	208.81	206.56	203.96	203.57	207.64	208.21	201.97	202.92	207.22	210.43	207.28	210.73	203.42	211.8	208.93	205	209	213.13	206.04	204.42	210.78	210.12	212.34	207.06	203.26	201.63	207.87	207.54	213.49	206.14	202.05	205.25	202.29	210.37	207.79	205.52	201.55	204.61	212.51	200.8	209.77	214.39	199.33	208.03	212.49
210.43	204.45	212.22	212.6	204.58	206.4	209.85	213.72	211.63	206.56	204.22	212.76	200.45	209.55	208.92	209.52	207.43	206.17	214.14	205.48	211.04	207.9	211.63	208.25	209.32	208.16	214.72	208.63	203.32	201.17	210.1	211.26	209.28	210.97	208.67	198.29	208.42	205.66	212.89	210.06	212.72	209.37	208.94	206.42	210.47	208.78	213.47	207.45	211.57	209.88
201.55	201.21	198.42	206.47	209.1	199.46	210.19	200.91	201.95	199.64	205.83	199.82	201.19	206.71	198.47	197.7	205.13	204.34	203.45	198.79	200.09	202.72	205.54	208.33	203.75	200.47	197.97	197.29	199.52	202.81	202.92	205.99	202.5	201	201.48	199.94	197.88	202.58	198.49	203.63	202.52	201.08	206.02	204.16	200.19	199.65	201.74	206.98	209.94	206.06
205.56	211.07	210.01	209.79	216.34	209.15	212.29	202.63	210.71	207.99	207.43	207.84	208.94	212.15	202.99	209.83	205.52	208.37	214.31	208.2	207.94	204.16	214.44	209.93	208.4	211.38	207.88	210.14	200.67	205.78	200.81	201.81	207.49	209.82	209.11	207.65	212.96	205.64	202.51	210.2	208.58	210.33	206.32	206.05	207.42	207.4	215.06	208.05	211.1	212.59
205.13	207.59	207.7	208.78	207.19	209.68	213.99	214.76	204.52	201.89	206.25	204.46	194.92	203.53	208.3	204.93	208.16	201.99	207.03	205.6	207.39	206.97	209.2	207.29	209	202.07	211.32	197.96	204.27	204.44	204.32	205.23	204.58	204.11	200.49	209.64	210.28	210.64	208.8	206.66	208.19	196.26	204.99	200.79	206.89	200.17	204.63	198.61	211.19	211.61
203.09	213.88	207.59	212.98	208.76	208.12	217.89	203.34	204.81	210.12	210.65	211.18	212.26	212.54	212.63	207.41	206.49	204.94	212.68	206.86	211.21	213.5	210.65	210.94	204.85	205.54	208.39	209.08	213.62	209.24	210.22	212.21	214.27	206.28	209.77	210.4	205.01	209.54	207.24	210.03	204.32	213.41	209.11	216.04	209.02	217.07	208.78	206.03	213.28	209.58
215.15	207.18	212.78	210.67	208.4	209.14	211.82	209.91	205.94	202.23	209.07	214.06	207.49	203.77	204.29	206.03	214.15	207.99	204.24	203.37	204.89	211.54	212.84	206.68	209.6	207.59	210.96	213.76	203.21	206.58	208.23	200.54	209.32	209.5	212.26	204.36	210.44	211.87	210.44	216.67	206.67	209.46	208.26	207.24	209.14	205.44	211	205.39	205.89	203.23
211.45	207.45	209.57	210.77	208.9	213.52	203.25	207.43	210.22	204.61	211.15	208.67	205.31	211.8	213.85	206.87	203.83	202.71	210.68	211.99	202.94	208.01	204.13	210.34	206.53	206.09	209.43	209.87	205.48	211.15	206.25	212.2	209.27	208.45	203.85	203.8	209.75	207.14	203.37	207.25	205.36	201.96	207.56	209.24	210.19	207.21	205.26	209.02	206.79	203.94
211.47	211.13	205.84	214.03	208.91	207.51	207.81	215.87	218.77	217.92	212.89	202.11	214.54	215.16	212.82	214.45	213.25	215.5	207.28	202.5	208.64	208.91	214.9	203.18	219.25	216.42	207.15	215.59	216.77	214.64	212.16	213.33	205.66	216.53	214.95	209.98	214.52	216.13	209.8	208.3	219.03	206.36	212.4	214.63	212.75	211.43	212.47	213.54	215.97	217.89
211.54	203.8	216.06	209.31	206.99	207.35	211.74	206.94	209.53	210.06	208.74	208.87	208.34	212.14	208.98	212.02	209.33	203.13	206.07	216.8	213.82	202.74	201.15	206.94	206.85	206.65	205.85	209.67	207.69	210.11	205.07	212.95	207.37	219.94	213.23	211.36	208.92	210.1	207.49	207.24	215.16	206.22	211.58	212.09	210.93	211.09	211.45	207.53	212.29	215.74
201.39	203.7	204.21	205.79	204.37	206.11	202.95	201.76	205.15	203.24	202.21	197.76	205.49	209.52	205.03	199.75	204.78	207.41	203.09	203.24	206.29	199.2	209.61	202.86	204.22	202.13	211.98	202.91	199.39	205.86	198.17	208.66	198.63	205.89	197.24	204.73	198.97	203.73	209.54	204.89	199.8	205.1	204.28	212.49	205.43	216.89	203.5	208.53	206.8	207.02
196.51	208.59	196.57	199	205.98	203.8	199.94	204.6	199.97	203.15	203.42	208.3	202.58	205.55	200.11	200.81	204.65	203.18	201.7	199.4	211.16	204.58	202.05	203.67	202.38	198.46	202.59	207.11	202.06	203.23	204.37	202.64	199.67	207.22	205.72	201.83	202.31	197.37	205.01	206.64	200.45	202.62	205.62	202.05	202.37	212.13	208.3	201.59	206.9	204.77
212.2	210.13	207.58	215.55	213.83	214.13	207.94	214.15	212.57	212.59	207.16	214.16	214.01	212.59	211.57	212.95	210.75	204.84	206.33	209.59	213.64	211.46	207.96	215.66	207.79	215.28	212.27	214.78	210.12	215.72	216.89	218.9	216.66	212.26	211.03	219.69	208.99	208.79	213.13	213.68	210.94	214.71	211.33	212.09	216.28	212.01	210.65	209.57	217.41	210.58
209.98	200.48	208.48	206.74	209.39	208.55	210.9	207.49	213.45	206.85	211.3	212.51	207.7	214.07	202.92	211.59	205.87	207.9	207.64	205.33	212.88	206.94	206.78	206.74	216.26	216.89	210.64	208.01	208.37	204.67	201.63	200.95	214.6	212.6	207.27	209.41	213.15	205.6	212.41	208.13	209.91	204.13	205.22	201.25	211.77	205.34	206.54	205.84	203.89	213.04
206.58	198.32	200.72	193.09	197.97	200.16	204.31	200.96	200.1	197.24	202.12	201.09	203.03	202.13	204.36	191.89	195.45	205.94	198.75	199.69	198.19	197.23	201.92	204.49	201.48	198.05	196.22	200.58	202.15	203.42	199.69	200.47	202.84	198.96	201.34	196.76	204.19	205.01	208.51	201.22	206.22	208.26	205.39	201.59	197.97	204.94	198.48	203.04	201.12	197.62
213.9	210.89	202.95	208.72	213.08	213.47	203.67	206.6	211.75	205.83	206.8	210.59	204.21	207.54	207.03	207.75	214.33	206.34	212.05	209.66	199.65	208.77	207.55	203.89	209.98	205.97	209.87	207.46	206.56	213.1	204.52	202.26	213.26	204.94	200.8	210.99	205.95	205.98	210.03	203.13	207.94	209.29	207.74	206.49	203.5	210.42	210.35	210.74	205.73	201.73
202.04	199.24	198.16	204.9	203.23	206.09	202.46	199.17	208.52	200.67	203.27	202.38	209.92	203.71	202.95	203.34	195.85	202.21	197.18	202.74	202.19	197.91	202.77	207.57	204.55	199.36	203.9	209.05	198.49	196.16	213.72	195.03	195.33	203.01	197.36	198.18	203.35	201.38	205.43	202.06	199.62	203.57	203.54	198.08	196.32	200.57	205.96	197.59	197.92	197.42
210.39	214.2	212.46	213.17	216.53	214.37	210.15	208.78	211.55	213.26	216.97	216.17	213.28	214.69	210.28	214.9	206.84	208.01	212.08	219.84	214.45	211.39	210.37	215.88	205.29	212.06	209.92	215.93	206.37	209.72	209.92	212.35	206.55	214.19	217.67	216	215.25	215.87	213.84	216.19	210.58	210.7	208.25	213.7	208.1	206.3	212.01	215.95	216.29	218.06
205.62	209.62	205.48	202.85	202.03	198.71	208.75	203.58	205.73	206.83	207.38	205.65	208.07	203.69	202.53	205.2	204.27	202.45	203.59	201.56	201.92	209.82	202.53	204.13	200.39	194.84	206.45	209.57	207.7	205.93	203.29	201.21	202.2	204.97	200.55	207.21	207.19	198.91	200.95	205.26	206.78	210.05	204.43	207.52	203.03	206.15	207.24	206.8	203.91	202.73
198.89	200.68	212.18	203.96	197.28	202.6	198.21	203.94	201.72	210.77	199.92	203.73	204.9	201.24	197.73	206.8	202.96	201.31	198.89	199.48	200.33	199.96	199.35	201.29	200.42	208.24	199.24	201.41	205.95	207.9	198.79	199.7	196.43	201	205.47	201.56	205.93	201.84	205.16	207.62	205.34	200.41	201.36	203.08	205.9	204.56	208.94	205.85	200.72	200.57
210.9	205.92	204.09	197.27	203.73	202.49	199.95	199.23	204.68	205.73	200.48	204.5	198.06	207.65	202.51	197.27	209.68	209.15	207.52	203.23	207.63	202.2	203.36	206.8	206.46	202.5	202.89	203.44	206.66	207.58	206.79	211.29	201.97	205.93	201.2	203.47	203.19	207	209.14	207.98	197.9	208.15	201.61	200.79	213.55	199.32	202.38	203.86	203.87	203.61
192.94	191.52	203.3	193.27	193.96	187.49	194.19	192.11	193.62	193.33	194.9	193.55	198.05	192.21	190.97	194.51	185.89	194.8	197.56	191.08	193.48	203.03	192.81	193.6	193.05	200.52	200.49	195.69	189.56	197.15	192.74	194.28	193.65	194.79	193.55	193.51	195.24	193.19	193.53	196.58	193.39	196.82	197.33	197.33	190.73	197.19	190.08	196.5	193.48	192.35
204.2	212.73	208.02	204.98	212.54	212.39	203.32	207.42	212.38	207.47	206.6	202.88	206.11	208.48	210.69	213	202.57	210.29	211.72	208.28	209.82	209.8	211.68	205.06	211.84	212.62	207.36	210.87	207.24	209.49	207.69	204.24	214.07	199.32	209.01	206.39	203.72	209.11	208.83	205.73	211.3	207.63	211.48	208.13	205.23	204.45	211.15	215.17	208.22	208.37
218.66	217.61	214.41	213.97	210.27	213.83	211.53	214.95	215.23	207.57	221.01	222.58	210.97	211.07	213.11	216.73	218.38	208.05	210.3	213.28	220.52	213.59	214	216.41	212	212.55	208.03	213.85	215.01	210.6	214.04	216.41	203.85	211.88	215.61	212.26	215.5	211.91	212.58	214.52	210.34	207.73	212.49	218.53	213.84	215.02	210.1	212.15	215.59	212.1
218.2	215.16	217.5	221.57	220.33	208.5	221.99	222.94	215.37	217.23	216.92	219.3	217.34	217.84	212.69	214.71	217.19	213.06	220.44	212.87	225.14	218.7	218.42	219.59	213.82	218.28	217.8	213.39	212.72	217.28	218.18	208.41	220.94	223.79	218.42	213.89	214.21	228.06	214.67	212.23	219.02	215.11	209.77	213.26	221.5	214.19	215.24	218.17	222.77	219.46
204.65	205.67	202.8	207.66	199.85	202.27	203.28	206.61	206.86	198.92	202.82	203.09	203.08	202.47	199.56	202.54	204.04	203.82	197.99	204.82	207.52	194.87	198.02	205.17	206.5	200.32	206.2	205.49	194.59	204.16	198.23	201.29	205.08	203.12	202.6	213.98	201.62	204.07	198	199.23	207.48	203.18	198.94	195.21	210.25	206.8	201.08	208.78	200.71	202.66
210.11	210.04	207.7	209.46	208.96	210.59	207.74	213.46	213.56	209.34	205.85	203.03	214.63	208.25	215.81	213.66	208.6	207.37	211.43	207.64	204.5	203.12	209.7	207.07	200.9	206.69	207.78	210.53	209.29	209.15	204.48	209.68	203.23	206.86	210.05	206.75	203.47	210.68	206.52	209.3	210.33	209.55	205.39	207.47	210.24	213.42	207.2	209.05	201.88	209.25
216.82	218.12	209.69	205.72	212.77	213.38	213.13	219.8	216.9	212.99	212.17	217.78	210.7	213.52	215.35	211.53	216.04	209.33	214.56	215.79	213.46	215.07	218.31	212.26	211	210.15	211.98	218.33	214.66	216.76	216.3	214.9	212.07	214.45	214.47	211.07	212.1	214.71	215.25	212.38	207.55	207.77	218.02	214.13	213.04	210.16	211.98	214.62	214.47	213.22
196.07	199.58	199.95	203.72	200.59	196.84	199.07	199.91	203.55	204.33	196.04	201.87	200.65	197.1	204.08	202.79	197.63	204.48	200.87	196.32	200.52	199.26	205.68	204.54	193.54	202.29	195.02	200.55	203.75	201.09	197.04	200.8	201.06	195.54	196.97	202.17	195.79	206	202.5	204	200.99	194.74	201.77	199.89	195.97	199.41	202.23	193.14	200.8	198.88
210.81	211.78	208.08	211.27	214.52	209.06	214.69	207.56	210.93	210.25	208.43	213.43	210.14	210.41	209.9	205.55	208.93	208.27	210.59	207.2	211.96	209.49	208.22	212.77	213.01	210.98	209.44	214.82	211.5	213.23	211.46	212.07	214.54	213.16	213.78	208.51	211.81	211.88	216.25	208.16	209.7	217.97	210.26	206.88	208.27	213.76	213.84	211.18	210.28	215.92
206.51	208.89	220.23	212.64	208.42	215.91	206.45	207.68	201.41	210.44	208.92	208.22	205.49	211.87	205.57	209.89	202.67	207.64	207.84	213.83	204.99	205.75	210.99	205.99	210.3	203.29	216.47	208.95	208.73	206.84	206.76	207.27	211.23	217.22	206.54	197.67	208.56	206.71	211.74	208.72	208.85	206.45	214.16	215.61	213.28	209.32	207.59	210.21	205.1	204.77
210.77	206.43	208.39	207.12	212.03	203.6	212.45	207.91	205.55	208.87	206.56	211.18	211.55	209.1	204.96	214.03	208.24	207.48	210.64	214.34	207.79	212.58	208.49	218.1	206.56	211.26	206.15	211.27	210.82	213.61	205.32	208.39	200.18	212.45	209.6	216.6	200.12	211.49	203.23	213.09	207.62	211.39	200.48	210.81	207.63	212.97	207.06	210.32	209.81	209.6
189.86	202.95	196.66	199.83	192.24	198.15	210.04	199.9	205.76	201.09	202.56	196.44	203.03	206	198.64	202.45	199.8	207.1	194.63	199.91	203.98	204.2	203.52	204.16	202.77	205.05	199.36	207.58	203.5	201.84	202.1	202.42	201.73	202.46	203.11	203.45	198.34	208.14	199.58	195.37	200.9	197.76	204.74	205.23	193.33	200.05	196.14	202.84	206.7	199.5
212.88	210.41	206.21	209.8	206.4	211.53	210.77	213.92	213.97	213.58	212.24	212.47	213.3	203.45	210.96	215.85	206.25	206.8	205.04	203.57	207.69	209.86	207.42	212.11	217.26	207.51	213.11	210.35	208.99	202	206.72	214.35	207.82	208.53	197.35	207.13	213.32	208.94	207.25	206.03	208.27	211.54	216.4	213.47	208.71	213.58	211.57	211.49	213.06	206.71
207.44	203.07	205.62	208.03	205.56	209.64	213.33	202.66	206.67	202.67	209.97	205.7	213.25	210.23	209.37	201.66	211.07	209.32	207.78	206.93	207.29	205.61	209.38	211.79	206.59	207.38	207.09	206.54	209.49	211.21	208.21	208.14	204.94	204.99	212.86	205.63	207.91	203.95	201.14	205.54	204.6	209.84	207.19	206.97	208.68	212.09	210.22	207.47	210.8	209.7
208.65	221.78	206.83	216.78	203.65	205.98	211.52	212.47	208.47	209.68	206.57	209.47	215.36	209.93	209.02	206.43	206.74	203.76	205.35	212.57	209.43	208.5	208.59	206.25	204.51	212.04	213.78	209.01	208.13	214.18	202.37	212.59	209.09	204.42	202.09	209.16	204.9	210.16	205.13	210.02	200.29	208.03	209.51	210.47	211.9	208.75	213.82	210.77	211.8	210.65
218.93	213.83	209.93	209.98	214.41	208.51	210.82	212.08	210.65	210.41	213.58	213.83	206.21	209.6	205.8	217.73	214.53	210.47	214.69	214.38	214.41	208.87	214.3	210.14	216.36	205.52	209.25	212.64	210.37	209.73	212.83	215.26	211.83	212.17	208.23	210.78	215.75	220.8	212.94	213.74	215.23	212.58	209.5	210.19	216.93	210.55	220.04	212.39	211.04	213.7
199.37	197.65	204.43	206.43	198.38	203.53	202.1	196.52	204.37	201.38	202.86	201.84	197.36	204.71	204.61	199.1	206.66	202.41	197.12	204.63	203.19	197.2	198.65	198.13	198.08	202.96	198.81	201.72	199.2	207.63	196.44	199.3	195.49	202.01	193.62	202.08	200.19	205.47	199.57	201.95	206.16	200.45	197.21	193.05	200.01	199.81	201.73	197.7	205.43	202.67
209.94	212.34	209.09	214.49	207.85	210.66	211.67	211.17	207.84	215.02	210.24	210.48	210.65	212.44	208.48	210.83	213.86	212.3	203.72	214.6	218.38	211.56	213.78	208.79	216.02	213.49	209.49	210.59	214.47	215.33	213.94	211.77	208.52	210.17	207.96	207.37	218.19	212.37	209.06	209.53	220.34	217.6	216.53	206.48	212.42	213.63	207.02	216.19	210.55	208.82
206.25	205.32	214.31	210.45	209.31	208.56	212.65	208.21	208.58	216.85	212.39	209.67	208.34	214.1	208.5	206.39	210.85	206.82	214.72	207.72	207.72	213.77	214.08	205.11	206.87	213.2	205.92	205.13	208.33	208.36	204	207.86	206.83	208.97	204.19	210.39	216.76	210.16	207.01	205.24	210.61	204.4	210.96	204.62	210.43	206.69	210.83	206.35	205.56	213.68
205.83	203.78	208.3	206.45	200.96	208.99	209.21	204.78	210.5	209.4	212.62	210.56	205.66	210.12	216.42	208.64	206.23	209.23	211.03	206.45	202.34	212.08	204.41	201.79	198.7	205.24	205.05	214.77	208.51	202.83	209.02	208.84	214.17	211.85	212.2	201.93	212.01	206.27	208.77	207.26	208.72	206.18	211.38	208.03	202.93	210.58	203.82	211.32	202.42	211.64
210.46	213.42	215.25	212.88	215.28	218.66	211.77	219.67	220.39	210.38	210.4	212.78	212.72	216.97	215.02	219.16	208.35	212.34	214.64	213.98	215.57	213.15	216.85	206.21	220.24	214.24	215.41	215.73	212.39	210.36	209.28	216.43	217.19	213.03	213.5	211.9	209.65	207.16	212.37	215.4	221.1	208.49	204.89	214.32	218.47	220.06	211.58	215.48	214.83	214.83
211.38	208.38	204.49	205.3	202.72	209.94	204.24	214.64	202.58	213.9	205.66	205.27	203.89	208.46	211.38	202.58	202.58	212.54	206.44	209.8	207.31	215.35	203.63	208.91	206.16	202.93	211.21	204.93	202.74	203.65	210.73	198.81	212.51	209.37	208.07	209.5	208.78	209	203.3	202.24	205.93	206.95	204.71	204.97	200.73	205.35	207.58	206.3	202.92	210.03
206.98	201.78	206.88	205.91	207.17	207.55	203.77	208.88	209.31	206.8	205.06	203.33	202.21	207.48	207.4	207.62	205.76	201.65	206.46	207.61	203	204.79	211.06	205.89	213.19	211.5	210.86	208.97	201.17	211.99	209.45	207.95	211.11	205.43	204.94	199.62	204.18	214.73	205.78	204.79	212.15	204.26	198.12	207.98	209.67	209.66	210.62	200.07	206.61	201.84
197.99	203.98	206.08	208.45	201.86	200.15	203.4	198.14	206.26	208.94	204.51	204.38	212.23	203.66	205.16	203.78	207.03	206.08	199	208.17	204.36	203.31	204.43	199.71	205.52	204.33	203.24	203.29	205.67	210.78	196.92	200.69	200.59	206.17	202.38	203.11	208.21	206.9	208.06	203.69	205.19	205.3	204.85	204.92	199.76	205.4	210.25	202.46	204.53	204.41
207.96	204.5	206.78	200.81	206.96	206.2	206.55	207.4	208.12	205.33	200.68	200.41	205.75	208.09	202.92	206.85	207.32	204.45	202.89	208.48	205.73	199.23	205.09	209.23	205.16	203.6	205.95	207.48	198.23	207.05	206.25	212.82	203.49	209.48	206.1	212.63	206.57	202.87	207.37	208.62	213.67	209.47	206.78	210.23	205.29	203.26	215.96	210.64	206.31	217.67
211.4	212.68	198.77	209.56	213.34	208.32	213.5	208.64	208.88	212.28	204.35	207.29	207.89	212	212.83	214.09	203.92	214.41	208.08	206.48	208	211.3	210.16	204.09	214.51	210.14	212.87	205.11	209.64	209.18	205.69	205.01	200.42	207.83	207.61	206.07	206.57	210.3	207.46	213.69	213.13	207.15	203.9	202.26	211.47	212.64	210.97	204.34	201.33	201.82
205.42	206.33	199.55	197.3	201.15	202.32	199.92	195.45	201.78	194.56	200.38	204.75	204.2	198.08	205.53	206.54	204.11	201.5	209.12	206.63	201.24	211.37	203.53	198.6	198.84	202.16	204.36	200.15	203.24	203.59	206.48	205.42	203.72	206.71	199.42	197.68	197.6	202.54	197.51	207.14	199.9	204.82	197.62	205.64	201.83	203.14	200.33	198.88	201.21	197.78
202.35	213.22	212.36	209.33	211.88	204.79	203.37	207.61	208.06	208.01	210.59	213.18	209.41	202.35	208.64	211.44	214.54	215	208.36	208.71	203.78	215.68	204.88	207.32	211.83	214.88	211.25	215.52	213.19	207.52	205.08	212.52	209.18	213.52	211.01	205.62	208.12	207.14	209.13	210.67	207.23	208.28	207.44	211.86	205.11	210.94	201.33	205.24	216.31	208.02
206.06	206.31	209.69	208.11	211.4	208.52	213.7	208.49	202.87	209.16	214.32	211.15	205.06	205.44	205.81	203.86	213.31	212.26	204.63	206.54	207.39	205.92	209.8	210.48	210.96	209.1	204.52	208.15	208.34	212.22	209.91	201.7	206.65	212.56	210.94	207.42	213.36	205.17	210.94	206.16	209.1	209.32	209.55	204.33	209.78	214.04	210.08	207.43	209.95	204.53
205.86	196.18	201.53	194.88	198.58	194.95	201.26	195.82	202.52	200.26	201.51	197.38	204.24	199.45	202.96	198.03	198.36	199.11	198.35	197.71	197.45	199.49	201.99	197.44	195.94	197.05	199.37	198.39	191.29	202	193.81	197.14	196.17	192.78	201.82	191.96	197.01	194.31	194.4	199.99	197.53	198.77	196	198.33	205.46	201.21	191.72	197.81	200.56	202.98
205.96	210.25	206.84	212.28	208.5	214.4	206.15	207.9	208.09	208.14	211.65	216.53	201.95	209.32	207.75	210.3	207.96	205.29	208.97	209.87	210.63	208.37	212.04	205.89	212.79	214.95	205.07	206.49	208.4	205.88	207.82	208.85	213.03	210.75	211.06	212.23	207.51	211.42	206.4	212.08	212.6	209.42	206.41	217.33	211.1	205.59	209.92	204.46	203.19	214.95
225.57	218.18	212.79	210.13	213.8	207.88	215.83	215.96	214.36	212.76	216.29	210.38	221.35	214.83	212.83	210.56	213.35	215.97	215.08	213.52	217.52	209.27	212.52	214.24	206.26	204.51	207.18	211.58	206.76	210.2	211.46	210.61	211.55	217.65	213.26	217.37	213.06	218.58	215.55	217.41	214.48	208.89	212.25	212.1	214.58	217.58	210.54	213.02	215.01	207.41
211.47	205.9	207.11	215.75	212.8	215.88	209.52	216.06	208.28	211.56	218.93	212.58	213.34	212.52	207.06	210.89	210.61	215.05	210.26	217.76	209.97	202.39	216.23	210.31	214.02	215.24	211.02	209.62	209.28	211	217.33	214.58	216.11	214.85	213.46	214.58	210.72	210.51	206.22	217.38	212.68	214.33	208.13	209.18	211.46	205.36	213.27	213.04	209.7	220.43
213.46	207.53	211.29	213.2	212.14	211.05	219.9	220.77	216.98	213.64	212.53	216.2	210.65	214.12	211.64	209.69	210.41	216.3	210.94	208.38	203.53	214.13	212.41	213.61	209.58	209.66	207.92	211.53	212.37	221.6	210.05	212.2	212	219.1	215.05	214.9	214.49	207.41	211.47	216.99	216.98	215.33	215.71	217.8	206.59	204.87	214.08	208.99	210.87	214.4
197.62	203.52	207.11	205.71	204.76	205.59	198.75	204.27	204.35	202.71	204.47	208.77	203.46	198.12	208.19	201.31	205.5	208.93	201.8	211.22	205.49	199.81	201.52	203.73	202.52	203.83	201.72	204.91	202.82	204.34	201.31	206.95	197.1	200.5	206.28	201.84	203.18	208.99	203.96	197.61	202.22	207.65	199.88	199.87	206.05	204.09	202.67	207.24	199.56	206.04
220.17	206.98	210	203.64	212.4	208.74	211.33	210.93	212.05	206.28	210.38	209.31	215.17	209.97	207.22	211.4	211.06	203.01	203.73	205.83	205.39	213.73	208.86	203.63	214.67	210.69	206.17	209.03	207.3	208.87	206.74	214.01	210.81	208.27	199.61	211.38	211.58	207.97	205.01	212.21	209.57	205.05	212.06	206.17	209.69	208.22	212.59	209.5	204.98	212.01
200.38	200.85	201.48	203.94	210.95	201.84	199.08	195.9	208.02	205.15	203.67	203.02	207.25	207.38	200.68	201.38	201.91	204.98	206.27	201.55	204.16	203.75	208.75	199.73	200.71	197.89	202.19	208.28	205.68	205.42	198.56	206.16	206.01	204.96	204.88	205.33	203.71	202.78	207.76	206.06	196.22	203.04	198.16	203.34	200.94	200.28	203.89	201.06	201.13	206.11
215.52	216.47	211.56	202.15	217.12	220.05	219	209.82	217.02	221.4	206.8	205.66	211.44	218.97	209.7	213.84	211.55	212.67	206.14	210.12	220.71	215.78	217.39	215.96	213.52	210.66	214.34	209.82	211.04	212.91	214.68	216.43	209.67	218.77	213.93	210.22	215.94	210.28	212.45	226.56	216.65	208.02	212.46	207.9	209.86	212.25	208.51	213.85	214.47	212.39
209.97	214.09	206.37	213.82	207.3	206.51	215.51	206.51	208.14	207.77	206.13	208.28	212.34	207.98	216.38	210.61	210.68	212.58	211.73	210.76	211.72	207.95	203.62	207.64	211.04	212.94	210.31	207.4	218.39	209.77	207.49	211.6	208.56	210.24	212.3	212.83	211.84	209.24	214.53	212.78	207.66	209.95	206.54	202.86	208.91	207.79	207.78	209.16	204.96	212.36
200.76	203.23	203.96	194.37	199.85	206.5	206.19	207.23	202.6	197.42	201.65	208.29	193.63	202.16	205.52	202.82	204.32	191.4	195.26	199.73	202.87	201.06	207.05	198.36	201.3	203.96	205.25	198.68	201.71	199.75	194.14	204.88	202.24	207.23	203.29	198.11	200.59	207.54	198.93	194.27	197.1	207.56	201.52	204.82	201.34	196.31	203.07	199.12	200.83	199.03
185.97	192.08	189.16	189.8	187.23	194.68	196.03	199.39	193.33	192.13	189.39	199.45	189.12	193.67	198.29	193.57	192.07	197.81	199.75	195.2	197.23	196.78	196.11	194.81	190.04	193.71	195.15	200.65	188.79	196.02	184.8	195.76	188.5	186.35	193.1	190.59	198.18	195.29	189.77	188.02	201.93	191.94	195.22	195.06	193.34	196.79	198.33	191.27	192.68	194.27
211.4	206.29	206.8	207.83	206.48	211.27	204.1	202.4	206.93	206.97	209.35	205.48	213.84	213.32	206.51	211.58	206.19	208.47	210.87	210.89	206.68	207.93	206.69	202.01	210.96	210.82	211.5	204.48	201.81	202.7	213.72	201.39	211.12	207.09	208.37	216.32	208.41	203.41	208	204.12	208.78	203.06	204.51	206.3	198.96	205.82	204.92	214.16	210.01	208.37
197.02	193.94	196.96	196.1	202.62	200.03	204.34	201.52	196.71	193.42	196.39	201.16	194.33	196.18	197.1	199.35	198.49	199.05	195.22	190.17	199.49	201.85	198.45	200.57	205	199.28	196.09	199.12	191.75	200.87	196.76	195.67	197.92	198.67	196.05	194.54	198.72	199.14	197.35	207.58	200.86	204.23	200.24	199.82	198.81	194.65	200.09	200.04	191.16	197.65
210.76	210.43	206.37	214.43	215.94	207.37	208.24	210.15	214.73	208.54	209.05	217.54	213.41	213.83	209.79	215.68	204.03	213.6	217.94	217.99	209.54	211.08	212.1	207.22	213.98	215.02	213.1	203.09	209.54	206.41	215.34	213.33	198.5	214.96	210.36	217.42	214.41	208.22	210.3	211.09	211.08	210.28	213.96	215.41	208.65	213.47	217.4	208.9	213.56	213.37
210.63	214.96	210.41	208.53	210.91	214.1	213.48	214.09	206.43	211.33	206.29	211.05	207.01	207.04	216.09	210.2	209.91	206.59	206.3	210.82	210.71	209.63	208.53	212.9	215.98	208.19	213.83	214.52	210.3	217.46	208.2	211.31	210.63	210.27	215.08	208.2	216.95	215.51	212.07	209.92	213.05	213.6	213.03	216.03	204.09	218.3	213.89	214.18	218.16	210.87
204.46	205.31	206.27	200.13	203.95	203.15	202.41	203.31	201.55	197.97	207.82	200.89	203	205.26	211.47	211.14	206.56	207.64	206.56	198.1	207.36	203.51	205.24	207.91	201.06	206.09	208.69	205.83	200.09	199.64	199.87	206.69	206.86	196.39	207.45	205.1	208.16	206.78	196.1	196.49	204.9	203.56	199.27	206.4	203.03	202.33	204.47	201.95	202.29	199.73
196.01	193.86	198.89	194.92	193.54	194.91	199.18	195.8	199.53	194.58	192.5	200.08	193.16	191	197.88	198.03	193.13	187.21	197.34	195.86	195.53	196.61	193.06	191.22	190.37	190.73	192.56	193	194.11	196.52	193.56	194.51	194.6	195.07	192.23	199.03	191.34	194.68	197.37	196.28	190.45	195.16	194.41	191.19	195.62	197.26	196.14	197.78	195.1	193.38
213.7	215.63	212.87	205.49	209.19	210.81	214.5	209.88	210.08	212.69	205.19	211.04	206.74	206.12	209	210.67	209.41	218.53	208.1	216.52	212.97	221.47	207.5	208.35	209.5	210.39	213.43	211.72	212.68	209.53	204.59	212.1	212.08	211.14	210.7	208.62	215.7	208.35	212.95	208.07	217	211.26	212.95	215.6	205.66	209.85	208.9	206.17	211.15	208.16
201.96	199.42	196.51	193.63	198.57	201.72	201.02	199.92	191.05	202.66	201.37	200.56	199.85	195.46	203.46	203.79	206.32	196.41	200.02	193.18	203.38	200.67	195.15	203.16	197.75	194.75	190.64	200.44	192.69	196.23	198.81	199.77	197.72	196.23	202.14	202.65	197.54	200.39	200.35	197.02	195.87	191.08	203.01	200.58	194.46	193.23	194.08	195.84	200.24	196.33
216.6	216.82	222.11	216.33	218.74	222.86	220.06	214.42	216.35	217.57	220.85	225.22	215.43	220.55	218.46	216.21	210.15	217.46	221.18	218.67	220.16	215.58	219.68	219.93	211.02	215.91	217.12	224.6	222.26	222.17	216.64	214.97	220.89	218.86	209.66	216.57	217.55	218.66	213.65	221.41	212.05	219.95	218.65	213.19	221.44	217.88	217.03	220.78	219.97	216.76
202.59	203.62	204.44	205.43	199.99	204.49	211.01	206.09	203.51	206.98	209.68	212.48	204.71	201.93	207.23	203.69	203.34	201.39	206.97	198	202.32	199.51	202.53	206.75	205.87	203.17	202.15	201.08	211.12	204.84	200.76	202.86	198.77	201.57	205.28	202.47	200.93	207.26	202.65	204.02	201.6	208.62	207.9	206.18	200.36	207.3	207.18	207.47	207.87	205.76
207.04	204.4	205.24	202.16	204.94	210.54	211.05	209.87	210.44	208.3	204.94	203.33	210.12	207.07	201.47	208.69	202.35	211.18	212.1	206.79	213.25	210.94	205.84	206.79	205.18	212.02	208.24	200.68	205.46	211.27	205.56	204.16	205.2	207	208.48	208.28	213.52	197.51	207.09	210.79	213	204.72	202.89	206.22	211.11	206.78	203.99	206.99	210.59	204.5
217.38	213.99	214.15	213.78	216.13	217.03	211.78	224.94	215.18	218.62	216.57	209.87	215.76	215.98	210.57	212.04	219.81	220.21	211.93	220.64	226.07	220.14	221.09	218.49	218.43	212.79	209.74	213.57	214.34	223.48	220.96	218.06	217.12	215.82	213.78	214.37	216.17	215.89	220.24	216.47	218.46	223.91	219.49	214.61	215.77	220.09	220.53	223.97	215.96	219.61
207.3	203.22	211.23	215.5	212.62	206.96	206.87	214.11	206.66	208.21	201.76	209.95	209.28	208.01	200.41	205.97	208.14	212.65	201.03	206.54	209.72	204.26	206.5	208	208.05	205.38	211.3	210.9	213.18	209.8	206.39	206.23	210.16	208.55	205.16	210.05	203.31	204.55	209.01	211.44	208.72	198.3	209.68	205.49	205.5	209.69	207.36	213.19	209.71	213.43
202.57	207.03	201.03	208.29	200.52	205.38	203.39	197.25	196.67	203.78	202.57	204.99	201.85	198.93	205.48	208.07	202.39	193.35	199.16	198.79	205.19	202.63	201.96	196.04	201.96	203.89	206.23	203.24	209.4	204.27	200.97	201.53	201.89	196.69	204.5	197.46	206.9	205.08	201.69	205.36	203.13	199.94	202.09	202.3	203.61	200.83	198.05	202.86	208.3	205.62
208.96	212.13	210.95	207.34	206.4	210.86	209.38	216.91	211.08	205.93	202.08	205.55	215.05	209.35	211.61	213.6	208.39	211.78	205.91	212.71	211.84	211.96	215.19	212.39	214.07	204.86	206.45	206.08	214.73	211.89	207.35	215.89	212.03	212.55	217.81	209.61	210.39	206.72	200.67	211.08	215.42	206.76	217.4	200.33	206.13	214.75	215.4	204.44	213.45	204.62
209.51	209.08	207.39	205.35	205.45	204.88	207.2	207.65	206.65	205.67	207.73	207.99	202.64	209.22	210.55	201.95	210.56	204.83	210.09	207.72	206.74	214.28	205.1	206.53	208.16	202.05	208.99	198.99	209.66	212.24	203.36	203.57	205.16	204.65	209.69	203.6	208.89	216.05	206.76	210.5	201.06	210.79	209.27	210.17	208.04	208.44	204.99	208.21	208.25	208.84
208.65	196.33	208.93	202.61	195.59	201.52	202.54	203.27	204.6	202.6	204.06	205.36	201.79	204.32	204.99	206.22	196.29	199.94	198.99	202.49	202.84	207.64	195.04	202.34	199.21	203.48	196.98	203.48	206.76	207.12	204.48	199.89	201.61	201.27	200.63	208.95	203.44	204.35	197.06	201.58	207.42	207.58	205.83	209.32	194.46	199.8	202.65	206.96	203.87	200.98
213.49	208.29	206.06	209.78	211.07	213.8	208	207.27	215.69	210.31	204.27	211.47	211.23	209.5	214.09	205.56	220.46	206.57	205.73	206.75	209.54	214.48	207.95	213.63	217.48	210.96	207.5	211.47	213.82	207.3	209.14	211.1	202.75	211.09	208.01	208.78	209.92	208.21	209.73	210.09	205.56	212.63	212.64	214.11	217.53	206.8	209.79	208.88	211.99	209.14
207.04	202.87	197.14	201.02	203.28	201.88	205.79	204.35	205.07	196.93	204.18	204.04	203.19	203.81	204.45	200.09	203.14	201.34	204.7	207.37	203.5	205.18	204.61	203.58	201.18	201.94	204.36	203.25	198.53	207.32	207.22	201.5	201.7	209.66	208.66	199.73	204.92	203.78	202.38	201.55	202.63	202.13	203.36	201.66	202.43	200.83	201.1	206.8	205.45	204.92
216.34	221.04	222.5	214.29	217.86	219.8	219.61	223.09	211.05	220.22	217.02	217.87	215.69	208.13	214.19	223.57	219.92	219.45	215.07	209.9	225.93	218.06	217.47	217.81	218.72	211.49	210.51	217.36	219.15	213.37	223.71	223.11	218.9	215.43	220.89	220.82	222.23	217.36	219	216.72	219.12	214.81	224.69	218.98	218.67	223.11	214.77	220.42	223.89	214.83
210.24	213.77	204.87	201.41	205.25	202.74	212.68	213.96	206.38	209.73	210.57	213.41	208.71	201.18	210.44	208.83	204.37	202.97	215.52	209.44	208.76	196.34	206.61	203.6	212.37	205.24	209.96	205.34	207.41	210.09	201.31	205.45	212.83	210.89	209.44	211.62	210.61	217.24	206.07	211.31	210.15	216.02	211.99	210.93	208.58	211.86	204.46	207.85	201.05	209.74
200.79	197.95	197.69	203.36	202.12	204.06	199.81	191.37	201.29	206.65	202.06	201.34	202.28	200.46	200.92	201.51	201.93	202.22	200.27	202.35	200.15	202.45	197.67	197.39	199.42	206.09	201.2	199.9	202.08	199.67	197.55	200.56	197.02	199.38	198.61	198.77	196.73	201.38	190.58	199.96	202.72	194.11	201.65	198.49	206.41	204.36	201.65	201.7	200.28	204.22
218.63	220.29	218.07	222.6	223.56	211.99	214.68	217.97	214.67	211.05	216.96	224.36	221.14	210.24	219.7	221.46	217.68	214.8	219.66	213.18	220.91	217.6	216.15	221.32	211.79	226.31	217.79	218.8	218.13	222.06	216.94	211.45	223.88	219.35	215.55	220.07	220.25	213.67	222.64	220.39	217.95	212.48	216.57	214.38	218.69	221.57	221.33	219.91	218.64	217.98
216.23	216.87	215.79	218.07	212.04	215.23	218.33	218.2	216.26	222.36	219.91	218.67	213.89	223.38	221.56	216.84	214.37	220.14	215.31	214.92	218.01	222.85	215.02	219.05	216.24	216.54	208.48	216.54	212.66	221.68	213.36	219.2	223.11	208.32	219.34	220.34	213.88	219.38	216.2	217.32	214.08	222.07	210.06	217.97	221.27	220.19	217.25	216.52	218.23	216.2
206.95	204.92	205.89	205.58	200.33	208.14	203.5	207.98	210.84	206.62	206.5	209.22	208.62	208.88	215.02	203.38	204.28	206.08	208.43	211.43	206.51	213.38	200.85	206.21	204.67	205.47	199.9	208.06	208.98	207.8	200.17	205.89	205.65	202.1	203.24	204.26	212.58	204.56	203.87	207.71	207.16	210.32	206.19	205.09	201.95	201.85	208.91	206.73	204.07	206.25
209.92	215.6	211.07	213.1	208.62	209.54	211.36	209.43	215.81	219.22	209.45	202.08	211.44	204.89	214.43	209.95	216.38	212.91	212.38	217.63	209.66	202.42	211.4	209.48	214.31	220.71	211.22	211.95	209.04	214.32	210.38	210.77	206.98	210.82	211.37	214.42	209.13	211.28	204.49	208.62	213.32	210.26	214.66	208.16	218.78	210.17	211.25	210.5	211.22	212.89
198.34	198.5	201.65	196.53	197.34	202.67	198.35	198.63	205.76	195.54	197.06	202.68	196.87	203.43	202.86	199.6	200.06	199.35	203.23	206.36	204.21	203.12	196.87	196.18	200.75	198.9	196.62	199.98	204.47	203.8	200.66	198.57	199.66	205.93	203.17	210.51	195.48	204.06	203.08	202.61	204.42	199.65	197.71	197.23	196.52	203.09	198.1	206.36	202.3	201.94
207.91	211.08	210.13	207.78	217.13	218.19	207.98	205.1	215.98	207.59	211.01	207.78	213.21	211.82	208.53	211.79	210.64	217.07	209.7	215.61	216.3	212.59	211.25	216.34	213.27	206.36	211.57	209.84	211.56	212.14	209.51	213.78	208.61	208.65	214.33	211.49	213.44	208.17	207.95	212.2	209.22	204.95	210.33	209.3	215.44	209.68	215.41	208.44	209.88	208.18
214.91	212.4	212.7	209.49	209.82	209.35	209.42	216.02	211.12	209.46	218.61	215.41	217.77	212.65	214.54	213.82	210.76	212.83	214.06	212.56	218.9	212.84	220.52	216.1	217.04	222.03	210.61	213.21	211.67	214.07	213.47	213.34	215.97	217.21	206.81	209.17	217.14	216.86	216.38	214.82	208.73	211.96	212.3	217.11	209.83	212.82	219.11	215.41	210.09	217.15
207.26	205.14	205.2	206.21	206.62	203.04	207.77	203.59	199.75	205.06	203.6	202.23	204.97	200.87	201.36	199.88	204.03	208.01	202.06	200.61	201.48	200.15	205.36	208.3	199.14	208.93	209.29	204.15	207.01	204.15	204.72	203.01	202.38	209.19	209.49	199	200.07	200.56	202.2	201.87	206.36	205.4	199.87	210.06	204.07	204.22	204.92	204.8	203.95	210.48
200.56	199.04	196.23	201.76	204.43	198.47	195.03	198.46	201.13	202.17	203.26	201.5	203.11	195.27	201.92	197.17	202.41	196.19	203.75	200.54	200.22	194.94	197.82	199.32	201.83	197.76	194.07	200.06	203.01	198.21	198.06	194.71	201.42	199.59	194.05	197.24	200.83	200.95	198.84	196.13	198	200.78	201.93	194.82	199.3	198.79	198.68	198.65	200.44	203.66
206.9	197.05	205.26	206.24	206.57	217.78	207.74	207.85	201.39	211.74	209.11	209.79	212.83	206.51	215.84	203.32	215.75	210.45	207.91	203	208.52	204.6	214.1	208.64	204.89	213.18	215.31	213.64	214.93	210.67	207.41	206.2	219.97	200.43	211.99	206.97	213.21	208.56	210.61	211.55	209.82	205.2	213.59	207.83	212.67	210.52	213.16	213.43	202.2	207.31
207.76	210.32	208.45	210.11	203.49	205.91	210.76	207.38	211.8	205.94	208.39	208.01	208.11	212.12	208.18	210.55	207.93	210.87	207.2	204.43	206.57	212.79	206.24	201.28	207.71	201.68	207.22	202.65	210.37	203.96	208.27	199.86	206.98	208.81	203.88	206.33	204.51	206.87	209.58	206.87	207.83	211.2	213.52	205.45	211.5	205.08	204.42	207.5	208.01	207.27
212.18	205.57	207.04	217.79	208.37	207.88	209.61	206.53	208.35	200.57	206.54	214.79	211.41	207.61	206.1	209.41	205.66	213.05	201.26	205.4	199.27	208.75	207.97	206.12	208.73	207.81	205.22	208.97	208.43	210.46	205.16	213.9	207.29	208.27	204.32	204.16	214.37	211.77	210.73	216.06	211.14	213.85	210.87	206.12	202.7	203.85	208.65	204.51	211.92	206.86
212.57	213.19	208.7	212.79	206.66	200.74	202.08	205.35	200.77	208.97	211.27	209.45	199.06	205.73	208.38	208.15	207.09	207.95	212.05	206.62	208.92	206.17	206.88	209.38	203.53	207.34	206.2	206.45	206.72	209.03	215.05	203.24	201.02	205.95	211.58	210.06	210.54	207.71	214.18	206.15	212.03	204.64	204.3	214.85	207.2	209.95	210.84	203.34	206.4	207.18
204.82	203.9	202.9	202.57	205.38	208.01	200.06	214.58	205.04	208.42	210.72	206.41	205.3	211.26	204.86	217.4	208.45	213.01	205.16	210.88	209.02	208.37	208.98	211.83	205.82	202.82	209.19	213.62	215.09	208.04	211.12	212.89	213.06	205.71	211.36	208.79	212.63	207.19	213.73	206.77	213.85	204.2	206.47	209.18	203.35	206.44	211.49	208.59	207.03	205.45
204.38	203.06	208.91	205.68	202.54	207.14	199.21	204.85	202.51	206.09	208.51	209.18	199.66	206.82	207.78	208.91	201.51	203.26	201.1	198.88	202.76	206.22	199.63	200.44	207.78	200.56	199.21	207.26	205.97	207.46	197.14	208.23	203.66	202.73	204.72	203.2	207.7	206.16	211.68	201.61	209.27	199.68	202.31	203.12	205.6	204.81	204.79	205.38	207.35	203.62
200.49	193.59	198.9	197.7	196.91	193.34	202.79	202.63	197.47	199.4	198.41	203.03	202.61	202.65	199.48	193.4	195.12	201.9	202.58	198.29	194.19	199.21	198.88	195.61	204.68	201.55	198.25	194.87	201.05	198.95	199.49	203.46	201.06	201.48	197.65	197.06	201.57	203.11	200.18	201.38	198.69	199.38	195.73	200.55	202.36	198.13	198.37	195.71	191.58	198.86
193.28	204.26	196.3	197.27	196.04	198.06	189.24	200.69	201.73	203.33	196.5	199.46	202.97	197.77	201.56	198.76	198.63	198.41	201.36	196.15	195.12	198.92	199.93	194.58	195.8	198.26	195.29	200.23	195.62	193.75	203.15	195.14	201.47	201.17	196.86	200.85	192.92	201.18	202.37	199.4	202.46	192.43	200.42	201.91	196.31	190.68	195.36	195.28	199.21	202.44
212	202.28	206.74	208.86	206.53	207.37	210.29	204.67	203.02	205.49	209.44	209.14	208.05	207.52	213.04	214.11	206.96	203.37	204.8	205.75	208.98	207.64	211.95	215.79	203.53	209.26	209.87	212.16	207.34	210.56	208.09	202.91	207.66	206.11	202.78	207.23	210.02	207.09	208.03	204.92	211.44	206.39	211.98	206.22	211.15	206.13	205.99	211.32	205.96	209.2
216.06	215.83	218.78	222.02	214.88	221.01	214.54	222.38	220.14	212.67	220.43	219.23	216.39	221.3	222.21	214.92	216.76	215.95	218.95	215.54	216.44	218.78	219	216.88	216.33	215.22	215.54	212.68	219.11	216.77	220.49	221.8	217.57	216.71	209.51	217.72	223.8	219.56	222.97	219.13	223.42	223.19	217.64	222.53	226.61	216.8	223.87	222.41	219.17	218.84
208.87	211.67	207.82	208.3	212.42	209.83	206.77	210.93	212.87	210.05	213.12	215.59	210.44	209.45	210.99	213.23	210.99	211.57	213.53	209.12	211.28	209.55	213.94	208.94	209.9	210.36	203.66	215.52	201.8	207.08	205.66	214.28	213.08	209.2	204.79	203.99	208.52	212.6	202.72	214.89	213.8	211.63	211.37	207.38	211.15	205.2	209.38	209.79	207.52	207.91
209.72	214	209.95	202.14	209.85	204.57	203.49	208.34	212.89	202.76	209.19	207.06	209.98	213.18	216.92	209.97	211.4	208.71	204.85	209.87	207.88	208.66	212.72	208.68	208.33	208.11	210.17	212.6	207.52	207.13	207.45	209.45	203.81	208.03	211.21	207.1	212.61	205.76	209.04	205.37	206.51	205.96	213.25	209.55	209.68	205.75	201.97	217.93	207.32	212.28
207.79	205.3	206.42	205.57	200.7	207.06	208.2	206.57	208.62	196.53	204.31	201.63	203.24	205.82	202.15	200.05	205.6	209.48	207.37	205.57	203.91	207.54	202.79	204.44	201.07	200.81	199.45	203.02	201.93	202.7	205.73	203.36	202.27	209.83	204.53	205.02	204.21	203.38	202.86	212.08	193.79	202.52	203.64	206.85	199.06	201.93	204.56	196.5	199.58	202.29
214.41	213.39	208.9	212.56	215.06	210.59	209.18	209.25	211.28	205.38	211.63	202.69	210.48	200.47	215.02	206.26	213.84	206.33	206.29	209.81	211.1	213.75	212.62	218.11	212.92	216.5	210.71	210.76	209.51	204.73	205.36	209.37	208.88	213.45	200.92	209.01	217.93	202.36	209.16	210.52	205.41	206.2	208.47	210.36	201.6	203.26	204.6	208.13	205.64	203.08
203.95	203.83	206.63	204.68	204.71	206.42	201.73	208.04	199.37	203.07	201.22	202.42	206.16	203.38	208.47	206.4	201.94	205.19	204.96	210.02	205.89	206.18	202.85	203.82	207.19	203.64	200.94	203.23	203.66	194.96	198.22	198.9	201.84	208.32	203.56	202.77	207.14	209.04	201.06	204.53	204.57	197.82	207.83	205.59	201.6	205.39	204.93	203.58	210.52	201.94
219.07	212.86	210.46	214.46	209.88	213.98	212.6	208.25	209.96	211.84	208.77	212.62	209.55	212.96	212.63	215.91	212.17	210.15	211.26	213.44	220.86	210.7	212.42	219.91	209.32	213.65	218.58	212.11	214.26	212.82	210.26	206.41	210.61	212.06	202.69	205.59	209.46	212.22	214.18	213.13	209.48	208.36	217.04	211.9	216.73	213.71	208.12	204.36	210.2	214.65
212.83	211.2	211.35	211.72	213.2	208.85	210.73	212.56	213.28	210.11	210.25	215.68	207.87	216.56	213.41	207.28	217.41	219.02	209.99	214.01	215.92	214.85	210.13	212.73	210.63	214.62	214.7	217.21	205.8	212.18	214.64	216.86	218.99	217.13	212.83	213.3	215.03	216.23	213.21	212.33	212.58	211.38	211.72	212.16	214.97	219.39	220.41	213.98	212.62	214.6
203.02	204.19	201.8	195.88	209.15	207.12	198.03	204.29	208.61	206.8	203.6	207.81	211.01	204.36	198.07	201.85	204.03	204.33	204.64	200.35	205.44	198.78	201.48	201.99	204.17	204.62	199.82	205.87	206.15	203.69	204.07	205.31	200.12	203.5	201.87	198.88	207.58	203.45	202.33	207.38	200.23	201.49	203.46	209.13	199.05	204.16	197.5	201.27	207.2	200.68
205.31	212.08	217.14	218.18	211.37	216.15	216.02	207.37	210.23	212.67	212.63	212.72	208.88	215.13	220.81	223.16	212.69	209.3	207.56	212.16	215.07	208.19	204.31	208.58	215.48	213.11	213.58	203.98	206.97	217.64	209.26	211.75	207.58	210.22	213.33	207.95	215.35	212.42	209.35	212.53	210.21	210.93	211.89	212.64	209.37	216.14	208.7	210.75	208.43	205.8
204.48	201.04	204.42	208.38	202.75	204.07	203.91	207.32	201.75	202.74	207.12	205.97	207.89	198.32	208.11	211.49	203.1	201.51	207.37	205.05	201.58	201.64	203.49	207.31	201.32	204.79	197.61	201.26	201.87	203.69	204.4	205.53	205.51	201.11	202.78	202.92	203.34	201.35	201.38	204.23	198.91	199.49	203.45	202.9	204.23	198.13	200.79	208.07	198.7	205.68
207.62	212.06	206.72	211.85	208.07	210.34	198.15	208.53	210.88	204.93	210.14	210.04	210.63	199.21	201.33	210.39	210.83	208.96	203.8	205.03	206.89	210.01	206.99	206.12	212.1	202.84	209.54	202.58	201.36	209.12	205.81	208.71	205.44	203.61	203.58	213.4	215.75	210.18	204.89	202.1	205.56	207.19	206.77	203.81	208.21	208.2	207.88	215.55	213.4	210.91
217.14	216.93	212.96	219.58	210.3	218.55	220.08	221.25	211.6	223.46	220.85	213.29	225.36	217.17	215.4	221.13	213.03	217.82	214.69	213	223.25	214.83	213.56	215.9	214.96	219.82	211.54	219.35	221.07	222.27	217.57	213.8	217.62	218.73	220.8	216.34	216.12	215.7	217.99	219.36	212.98	217.86	216.25	221.32	218.06	216.54	211.64	214.12	222.71	220.29
196.72	206.54	198.5	203.99	195.44	203.48	200.64	200.83	192.07	202.74	201.88	205.08	198.82	203.02	198.42	208.2	201	203.19	204.66	200.61	198.15	200.83	202.59	200.54	199.58	198.49	196.64	200.38	204.6	199.31	200.8	209.8	201.66	198.21	204.88	199.93	199.37	195.15	200.47	199.66	201.09	198.21	202.12	203.33	198.1	196.21	198.62	202.49	199.22	199.66
204.97	208.37	214.04	208.49	204.41	209.9	206.75	207.87	205.44	211.8	214.15	208.69	208.98	209.35	206.69	204.16	205.67	212.44	207.51	206.17	211.73	210.79	207.93	214.65	205.82	209.81	209.13	210.7	201.53	210.27	211.82	209.98	211.9	208.26	212.2	211.71	207.56	211.42	210.05	204.39	212.61	204.77	208.4	210.68	211.41	207.63	208.69	211.51	210.4	206.78
218.44	218.52	208.87	218.6	213.57	211.21	211.36	204.72	213.8	216.79	212.83	205.13	213.24	216.2	206.86	212.36	217.34	209.43	206.73	213.88	213.23	210.91	212.81	219.26	213.29	211.65	214.34	212.5	216.95	211	210.85	211.16	215.32	214.97	210.69	211.86	217.34	216.22	205.66	209.2	211.19	213.26	206.87	214.44	207.94	206	219.4	212.18	210.62	211.34
204.11	209.22	200.04	204.87	207.49	200.05	205.22	205.02	203.38	204.29	205.67	202.07	207.01	205.26	205.97	205.1	204.6	206.81	205.16	207.64	212.51	203.3	206.69	210.75	206.97	208.83	204.02	208.19	201.23	202.5	195.15	205.04	201.8	202.68	198.58	197.88	204.55	204.7	204.68	200.73	202.21	208.7	206.26	205.37	204.31	205.21	208.32	201.42	199.33	204.36
212.37	200.47	212.78	205.49	212.68	205.89	208.79	208	206.42	204.31	207.8	207.14	212.77	208.54	200.15	203.6	208.39	203.26	210.42	213.72	207.57	209.22	208.15	208.84	212.58	206.14	208.36	205.86	200.84	212.76	208.73	209.41	209.95	209.13	206.04	212.98	207.34	210.71	206.87	200.33	209.07	205.88	209.11	203.12	201.19	203.25	205.19	206.98	202.78	204.44
216.69	212.92	211.89	220.07	214.03	210.97	211.88	217.56	206.93	206.07	207.47	211.85	215.37	213.22	216.9	215.5	216.51	218.04	210.32	204.52	214.14	208.57	209.64	210.27	209.01	210.59	213.34	213.94	219.06	216.56	212.08	215.18	212.49	210.4	212.37	210.79	210.29	215.82	210.62	214.42	217.43	211.54	208.92	212.18	211.3	216.76	211.07	211.8	209.31	209.37
208.7	203.48	210.38	204.22	207.97	201.51	199.85	201.43	208.85	201.25	203.69	203.22	202.98	208	206.11	204.21	206.98	201.24	205.12	207.34	209.22	203.53	201.4	199.92	202.76	203.19	207.39	200.36	208.09	203.89	206.76	204.83	209.01	206.74	210.36	203.98	209.56	204.7	210.75	206.76	206.47	194.04	205.29	211.6	198.27	198.63	202.98	207.1	200.81	204.16
207.02	200.46	204.64	201.91	208.29	207.28	203.76	209.39	208.27	210.94	200.81	202.55	208.46	203.36	207.44	208.27	209.38	207.58	207.4	207.69	210.27	210.37	208.57	209.7	209.52	206.8	214.64	207.19	212.08	204.87	207.38	204.79	212.56	205.33	206.79	206.8	203.92	203.43	204.72	206.72	214.62	202.42	213.01	210.27	207.87	205.15	209.73	206.06	209.27	209.07
210.75	214.49	210.24	212.09	219.88	213.55	213.32	214.76	221.14	209.06	214.58	220.62	216.35	210.47	213.73	215.6	213.02	212.71	211.43	209.15	210.64	215.67	214.79	216.83	208.88	213.53	208.07	213.14	219.37	213.61	219.4	217.18	208.03	216.87	218.97	202.57	212.5	216.14	215.41	219.88	214.69	210.02	211.89	202.93	215.74	213.05	206.89	214.73	214.63	209.61
195.68	198.96	199.25	195.81	188.85	187.57	196.77	190.51	187.94	201.32	196.72	191.34	195.82	186.28	196.7	196.47	197.62	200.36	192.83	194.79	191.53	192.44	190.92	196.85	192.22	194.19	200.65	187	195.8	198.19	194.56	196.52	195.7	189.39	194.84	200.16	190.57	191.56	195.98	193.25	194.97	193.28	196.46	197.36	191.7	196.65	187.7	193.86	196.44	189.13
202.56	200.27	208.48	205.64	198.22	201.17	210.04	201.66	203.82	205.99	203.22	203.24	204.02	207.03	210.51	207.58	206.96	200.37	201.2	200.25	204.42	201.02	197.1	205.6	202.05	204.08	201.96	205.69	204.24	198.35	203.46	201.59	200.93	205.62	200.69	199.99	209.68	200.4	206.03	202.4	198.8	202.91	201.2	201.03	206.51	207.21	203.32	200.24	204.58	202.73
213.93	204.6	203.69	209.24	207.65	212.05	215.63	212.32	209.53	216.02	208.15	203.56	209.63	210.81	207.38	211.18	213.6	205.36	214.18	206.68	206.27	207.41	213.24	209.37	207.41	207.7	203.04	206.36	208.36	207.3	205.64	206.65	206.73	203.65	203.66	213.45	207.05	214.78	207.06	205.28	205.84	209.14	203.87	213.15	209.72	207.36	207.73	205.88	214.49	202.9
216.11	219.74	211.28	213.94	216.54	220.09	222.43	215.23	216.34	222.36	222.71	212.76	223.06	213.82	216.85	220.57	213.97	215.85	214.84	214.59	216.28	220.53	218.43	216.11	219.04	216.36	213.83	213.96	223.07	210.01	222.23	215.94	216.68	221.28	228.3	212.91	223.52	215.51	216.43	212.17	214.98	216.99	215.9	207.71	208.97	216.42	222.01	212.73	215.75	218.42
202	209.22	208.4	203.95	200.32	199.25	206.45	206.68	209.61	213.51	208.43	204.38	211.36	213.81	213.99	205.79	207.42	209.09	212.88	209.99	209.77	208.15	212.2	205.27	202.29	210.12	205.66	206.23	209.5	210.19	207.07	208.79	209.43	216.35	208.76	202.62	205.75	208.79	206.35	208.19	205.98	207.45	207.59	209.3	202.41	201.54	213.06	209	206.99	205.9
199.13	210.48	198.53	204.64	204.09	200.18	200.86	203.5	204.9	204.69	203.52	202.64	201.19	199.83	205.04	201.94	202.05	201.49	208.42	196.78	199.38	202.96	204.68	199.51	199.57	207.3	201.02	201.92	198.59	201.07	200.61	202.96	206.13	196.4	200.45	204.16	211.59	206.85	202.18	201.01	197.97	209.2	208.13	204.74	204.68	198.45	207.52	209.83	198.35	203.16
203.32	209.01	208.26	200.46	205.23	199.18	195.81	202.45	210.97	204.18	204.61	203.74	202.17	204.11	203.45	201.7	203.53	201.94	201.86	206.73	204.64	196.72	200.48	202.85	208.75	200.61	202.51	207.73	203.23	204.68	204.51	195.99	203.5	197.38	213.14	201.36	202.19	204.37	202.25	200.54	199.84	207.84	201.99	200.69	206.92	203.09	205.24	204.53	198.2	199.85
202.42	202	208.77	206.42	199.31	205.58	207.17	206.78	202.15	202.08	208.14	197.92	204.61	208.84	209.11	197.65	204.01	202.94	207.66	209.4	209.38	207.19	204.46	204.86	208.29	203.7	202.92	202.04	208.33	198.97	208.89	205.26	210.65	200.12	206.19	206.58	197.95	208.42	208.75	197.5	201.24	203.33	203.72	204.08	200.1	201.08	204.53	200.6	206.55	199.54
212.17	215.52	215.49	206.84	213.36	214.08	216.36	212.22	215.27	216.47	217.73	218.55	211.88	211.52	215.34	215.56	218.05	214.13	216.47	207.6	214.42	207.92	213.34	210.81	221.02	214.62	214.02	211.7	211.98	217.81	212.22	214.04	214.05	211.16	213.04	216.18	212.85	216.97	208.19	214.07	208.63	212.79	208.33	219.75	211.86	211.02	207.06	218.95	204.2	216.73
203.74	209.34	202.53	200.57	206.14	207.93	199.87	199.66	200.8	199.53	202.64	203.77	208.47	203.3	206.42	199.9	200.27	201.99	206.83	200.14	205.83	201.65	204.9	202.48	202.41	210.18	205.14	201.64	207.4	203.01	204.9	201.43	202.4	205.38	205.11	201.07	203.83	207.03	203.23	200.95	204.02	208.71	200.18	202.33	206.06	208.39	204.93	207.87	201.83	202.13
204.02	201.55	206.07	202.52	206.25	209.28	207.4	208.46	203.38	199.38	201.09	203.51	204.14	207.23	203.49	205.34	199.68	201.83	205.04	198.58	201.23	203.4	203.3	207.15	211.3	206.29	207.15	201.63	201.43	199.29	206.28	209.13	204.79	200.22	205.7	207.06	206.12	200.68	206.46	199.54	203.08	202.13	208.19	208.17	200.31	200.82	202.21	204.26	205.91	208.35
199.83	201.88	206.26	193.98	206.94	203.52	205.86	208.55	202.61	206.3	202.15	209.98	200.26	202.29	206.87	203.42	210.77	202.1	203.87	205.59	198.34	198.46	208.11	203.18	210.08	199.28	211.74	204.95	203.84	200.47	201.86	201.32	201.35	202.7	202.54	204.05	202.91	205.44	203.85	201.9	204.16	201.81	203.27	194.61	204.89	197.61	200.05	203.15	205.19	200.92
210.39	210.05	205.68	199.62	206.23	204.81	204.08	209.13	207.07	204.07	206.07	202.13	200.53	206.09	201.02	198.97	203.61	205.88	199.91	203.53	199.91	206.96	207.96	203.26	207.77	196.62	199.41	203.04	197.39	210.27	201.58	197.95	208.93	202.42	202.34	202.1	204.22	198.32	201.45	204.76	207.12	203.09	205.4	205.33	204.25	201.2	200.7	198.1	200.08	195.12
207.38	198.84	198.18	199.66	198.29	201.66	204.07	205.89	202.91	209.37	200.62	207.6	208.67	205.88	207.61	202.25	205.54	205.73	211.7	201.25	199.75	206.77	200.52	206.28	207.58	206.03	205.52	197.88	203.27	200.23	208.19	208.47	208.74	210.78	201.09	208.33	204.18	204.36	200.98	204.5	206.33	206.7	203.79	202.78	201.93	200.39	210.86	204.73	200.59	204.04
220.56	217.1	227.79	213.16	218.21	216.79	220.22	217.83	218.39	220.62	218.25	217.58	215.87	210.36	220.23	220.36	221.3	216.52	216.04	216.08	226.69	219.51	209.21	216.28	219.24	218.13	213.85	216.65	215.38	215.86	220.52	216.22	219.54	217.84	217.21	215.57	218.09	221.63	216.88	218.8	213.47	213.73	219.36	218.59	221.26	221.74	222.57	217.18	217.97	215.78
207.65	213.38	207.86	207.59	211.6	207.97	210.74	206.6	201.12	203.98	211.21	204.42	208.03	208.26	204.46	205.56	207.92	213.58	207.59	206.79	214.6	210.75	215.55	206.86	207.43	214.42	207.21	198.52	211.57	212.78	209.92	207.77	207.87	207.95	207.8	200.48	205.04	200.08	207.17	209.54	206.38	209.85	213.77	205.63	212.58	199.37	203.56	212.43	208.92	210.21
204.45	201.71	205.02	206.53	198.02	205.31	206.49	199.61	205.63	198.74	198.32	197.75	205.25	200.92	198.39	205	201.24	199.19	201.34	205.73	206.82	201.93	202.93	199.92	200.52	200.56	201.94	192.58	207.86	202.95	206.73	201.53	202.65	207.38	201.08	197.73	202.3	201.47	206.99	200.67	204.76	204.35	200.61	205.76	196.31	202.49	201.44	209.47	201.13	195.53
217.27	214.07	207.61	208.69	209.58	207.23	215.6	216.28	214.37	207.45	214.75	216.5	206.14	210.38	216.96	212.61	212.79	219.81	212.26	214.45	214.25	204.94	210.84	213.36	211.4	210.19	212.7	210.84	213.78	216.38	210.33	211.08	214.5	210.63	206.24	217.25	206.95	212.01	206.21	211.14	213.87	213.33	209.93	215.05	207.63	215.19	209.72	212.09	208.86	213.75
214.98	205.4	212.09	209.56	214.01	218.1	212.52	218.04	213.13	213.99	210.6	215.85	211.61	208.74	216.32	216.89	215.42	217.79	204.13	213.69	211.27	212.15	215.13	212.96	207.63	215.55	212.32	209.28	210.42	217.18	215.55	211.91	221.95	214.74	210.29	213.79	219.16	211.08	211.64	214.67	215.43	209.1	209.75	217.61	204.51	213.18	211.23	208.24	216.76	211.85
215.03	208.24	205.96	202.03	209.56	208.27	209.85	205.55	203.08	207.71	207.01	204.29	211.93	208.3	206.18	209.15	207.3	210.21	205.89	208.79	210.71	213.24	209.54	205.45	203.06	209.6	211.2	211.63	212.96	211.76	208.24	207.4	213.58	204.81	206.17	218.5	213.67	206.24	210.68	200.8	204.51	208.91	206.98	217.42	205.95	206.85	211.14	208.59	210.55	203.96
208.8	206.85	209.86	208.03	213.11	213.78	210.96	212.88	211.86	219.65	210.46	213.22	211.75	212.17	208.58	213.91	215.52	209.91	208.3	212.2	215.16	216.58	215.23	215.05	214.08	215.17	213.4	210.86	214.62	217.5	212.09	216.46	212.79	209.9	215.45	214.03	206.47	215.55	215.39	213.18	213.84	215.87	208.99	212.33	210.24	221.09	216.78	213.96	211.58	213.11
220.37	209.19	213.72	209.95	219.11	216.22	226.24	214.32	216.18	222.59	215.22	210.87	217.93	214.01	215.14	211.82	220.39	224.2	221.52	218.15	214.59	214.34	217.99	224.93	221.51	217.79	223.76	225.04	218.5	216.07	220.29	213.3	224.04	215.47	220.66	213.25	213.56	214.21	217.52	215.91	215.4	217.8	209.81	219.67	218.38	212.07	214.6	214.89	222.27	214.39
209.34	207.86	204.96	205.72	204.73	217.72	216.38	208.06	207.43	207.64	205.05	211.43	211.88	201.22	209.24	210.96	208.89	207.42	210.14	207.81	216.28	206.1	205.11	205.72	206.66	210.15	208.33	212.51	211.19	209.34	206.86	206.08	208.32	203.04	211.25	205.01	205.1	204.98	204.87	206.05	209.65	205.23	207.2	207.2	206.17	210.39	208.89	214.33	212.67	202.29
211.76	212.18	207.68	209.21	206.7	209.48	201.16	213.41	208.66	208.47	205.29	203.81	205.9	207.77	206.26	205.15	207.91	201.56	206.61	207.86	201.58	214.27	205.14	208.42	199.86	209.36	204.23	212.9	203.88	202.7	207.13	207.24	204.25	203.5	197.56	208.56	203.58	203.14	204.99	206.36	202.82	201.04	204.32	212.13	206.21	205.53	209.28	211.9	207.94	208.16
194.16	204.09	191.85	204.63	201.38	196.46	196.32	204.16	203.31	204.67	200.49	196.74	202.26	195.77	203.84	204.47	196.73	201.11	201.53	200.39	204.87	199.35	201.35	198.55	204.27	201.19	200.07	201.69	198.74	209.7	199.51	198.08	207.02	195.65	208.21	198.22	204.64	194.7	200.2	203.14	202.91	201.62	204.33	203.65	205.46	203.17	195.88	201.94	205.98	199.94
195.64	196.33	196.89	203.72	199.4	199.28	193.17	200.56	200.21	202.92	199.65	198.55	202.8	197.78	195.12	207.52	202.52	205.78	201.1	198.64	197.26	191.74	197.2	199.62	200.75	202.54	197.15	194.41	199.56	197.93	196.82	197.88	198.56	202.17	202.19	198.72	204.25	194.78	201.84	195.78	198.34	198.69	198.34	194.79	208.46	202.46	198.14	196.73	196.97	200.2
200.39	207.06	198.09	197.45	202.1	205.1	208.03	204.85	200.41	203.79	203.84	202	203.35	205.92	203.47	203.31	203.19	206.3	201.18	200.05	205.54	202.2	204.08	201.26	203.13	206.71	199.67	204.07	200.78	203.65	208.38	202.67	205.89	207.88	201.53	206.05	206.18	205.27	201.54	205.17	204.77	200.06	204.4	207.79	200.66	207.21	206.95	207.47	203.65	206.75
205.47	202.19	200.56	202.11	214.33	202.6	202.65	202.44	202.58	208.9	205.28	208.09	199.36	205.18	202.94	201.73	203.18	204.01	201.87	201.5	209.86	210.9	202.81	202.63	202.62	204.67	199.99	196.5	205.55	204.31	202.89	207.58	201.85	203.19	197.67	205.52	206.18	203.49	199.07	204.4	201.86	204.26	209.91	202.64	201.73	200	203.17	210.41	202.52	201.59
208.08	208.1	212.62	209.41	211.21	207.58	211.12	203.39	214.45	210.96	208.49	214.63	211.4	213.4	211.79	207.49	211.48	213.79	214.66	204.24	209.3	213.09	210.49	209.78	209.72	214.45	210.29	213.46	216.44	210.88	207.95	205.43	207.35	208.55	214.5	207.66	213.95	217.78	214.73	208.94	205.83	202.24	205	214.74	201.3	216.67	210.56	214.93	200.81	202.45
200.78	196.72	198.91	198.11	190.15	198.96	200.56	197.94	202.83	192.93	203.63	203.04	202.25	199.12	201.56	200.7	198.11	196.6	197.16	205.8	200.35	202.55	205	198.69	194.79	198.7	200.88	198.98	197.87	200.17	197.17	201.45	201.27	201.36	191.23	196.82	192.19	197.2	197.11	197.6	198.25	201.6	200.43	199.45	201.35	197.4	205.52	199.21	198.72	199.51
213.04	209.15	213.58	212.92	204.81	211.55	208.56	212.1	208.35	210.56	208.52	211.87	209.16	211.29	210.77	213.92	214.3	201.55	207.18	206.91	208.93	210.25	210.84	206.9	203.26	212.17	201.47	207.08	213.94	219.16	210.86	210.85	206.51	209.47	211.19	211.97	209.89	209.79	212.44	209.25	208.08	212.11	210.21	211.42	204.66	211.02	207.96	210.61	206.59	210.96
201.19	205.38	204.86	206.1	207.54	200.6	204.13	201.66	205.01	205.73	207.34	201.67	208.3	202.01	206.81	207.75	204.46	202.55	206.1	206.24	206.57	207.08	203.08	209.17	202.43	206.71	211.47	206.39	209.19	208.22	202.53	201.46	207.8	204.33	208.07	198.84	210.15	206.99	206.57	203.2	209.82	212.63	198.66	210.97	204.51	208.79	202.55	202.71	204.44	204.2
200.74	199.97	205.26	204.21	202.63	203.22	201.47	200.56	206.15	202.83	205.69	200.68	201.88	205.74	204.99	204.29	206.81	201.56	207.63	193.15	201.64	206.86	201.26	207.09	202.14	204.99	202.87	206.09	199.84	199.83	209.39	205.3	203.24	203.22	203.4	208.13	209.08	206.42	200.59	198.57	201.36	209.15	204.57	194.15	209.12	200.49	203.19	206.71	206.58	199.02
199.93	196.7	209.9	210.54	204.23	209.38	206.57	206.26	212.31	203.23	210.95	207.02	208.28	212.05	210.92	210.11	208.17	217.55	214.47	203.85	208.38	210.37	211.16	206.28	209.76	213.56	210.12	210.94	205.06	205.5	212.15	210.48	210.27	202.54	207.84	209.07	203.82	214.07	209.49	206.58	204.75	209.65	202.95	212.67	207.34	206.99	211.01	208.63	208.38	206.98
209.73	207.98	204.52	207.94	200.52	205.86	205.38	203.72	200.1	205.47	204.84	206.54	206.35	208.11	205.65	203.09	209.83	200.83	207.56	209.27	197.87	202.22	202.72	206.29	206.45	206.86	205.92	202.83	204.59	200.5	200.43	205.43	199.83	205.16	206.21	204.91	194.99	201.15	209.3	201.09	202.9	206.96	205.31	206.34	200.97	202.07	197.46	202.05	205.85	199.17
203.02	205.67	202.1	194.96	204.18	204.95	196.09	211.23	195.27	207.05	205.81	199.81	208.97	201.41	200.2	209.09	202.63	200.83	198.75	197.76	203.09	202.22	197.77	196.73	200.6	197.76	207.73	198.48	202.48	200.93	202.95	204.46	198.9	196.84	204.9	203.86	202.92	202.07	199.58	201	199.59	206.1	199.57	199.71	199.51	206.93	209.14	200.16	207.39	205.61
196.39	200.9	203.41	201.48	201.84	206.42	205.68	201.22	200.38	204.59	196.71	204.53	204.11	207.98	202.2	198.86	196.84	200.43	201.76	206.46	203.32	204.71	201.83	194.44	200.54	198.05	205.25	204.74	205.09	206.15	198.2	208.54	204.47	211.94	203.01	196.12	201.85	205.4	203.15	201.65	206.2	206.13	207.27	207.62	200.67	205.36	207.34	203.04	201.46	203.33
217.66	215.26	219.42	224.21	216.12	214.33	221.54	217.44	207.94	217.91	210.76	215.95	218.21	214.2	206.4	215.34	219.21	220.77	219.21	216.45	213.81	219.43	208.29	225.03	217.54	220.4	219.13	215.4	214.15	214.83	214.05	211.7	214.36	217.39	220.02	221.16	212.66	214.75	219.22	216.94	210.35	212.63	220.44	218.78	217.48	215.95	217.46	223.11	219.19	214.36
211.25	203.81	208.24	211.75	206.2	209.11	208.32	209.47	211.72	216.54	209.6	213.44	213.75	204.46	209.89	204.84	209.29	211.57	206.08	214.59	211.36	209.37	218.12	213.11	205.31	205.69	207.19	210.31	208.06	209.01	206.7	207.75	208.35	210.78	202.69	211.89	208.28	206.58	209.93	213.25	210.69	208.09	208.96	217.12	207.02	212.62	211.4	205.82	212.39	207.6
202.83	201.58	200.08	197.86	200.59	203.11	202.11	201.47	196.54	204.58	202.61	202.11	204.95	211.15	202.94	205.39	210.17	203.44	200.35	203.68	193.72	203.14	205.17	204.32	199.7	201.81	205.38	198.6	204.32	201.65	206.57	202	199.77	199.56	200.79	203.43	201.71	200.6	200.2	202.13	201.82	206.67	202.05	202.45	200.47	201.77	208.37	206.76	198.33	206.02
199.16	209.7	210.01	209.14	204.95	199.72	208.22	204.46	208.72	205.55	200.65	201.86	204.98	204.4	204.54	203.46	210.76	203.95	206.04	196.69	208.2	200.78	202.42	210.73	200.99	197.62	197.9	205.88	206.69	203.71	198.38	207.66	201.69	211.94	202.95	204.3	204.89	205.77	207.19	211.08	199.5	201.7	206.68	207.61	202.68	210.4	203.2	205.7	200.55	203.96
208.4	208.9	211.11	211.45	208.97	211.61	206.98	210.13	210.81	209.3	206.31	217	215.54	212.12	211.54	208.29	212.73	207.06	213.8	210.62	208.38	213.27	216.24	206.03	212.33	215	209.83	200.62	207.11	201.45	208.4	209.59	208.11	202.96	215.1	219.3	214.57	207.71	213.69	209.14	212.24	213.47	210.82	209.06	214.15	212.97	208.15	206.91	208.13	206.79
215.39	209.05	213	217.87	212.38	208.83	211.16	205.89	214.75	206.44	207.58	209.95	207.89	205.51	210.48	207.11	214.89	211.44	206.82	209.84	199.53	208.15	208.82	211.44	214.13	207.2	209.54	203.07	208.4	208.28	206.4	209.58	209.6	205.77	207.93	206.39	210.48	205.39	210.51	208.83	205.34	209.23	205.2	206.56	216.72	207.52	212.93	209.94	212.65	214.44
198.94	201.89	198.13	196.49	201.25	195.72	196.68	200.32	201.53	207.59	193.53	201.66	193.7	197.84	195.4	203.16	197.23	202.75	204.78	200.1	206.37	198.38	202.69	196.84	190.53	200.9	198.4	200.81	197.29	201.95	209.06	195.31	197.37	202.72	200.64	200.14	196.65	198.28	194.74	201.55	201.12	200.54	197.37	195.53	203.79	199.59	199.11	195.2	205.4	197.84
211.23	208.11	210.97	206.4	209.88	211.32	209.14	204.07	209.99	206.2	204.42	206.44	207.77	206.23	199.41	209.29	203.58	209.81	205.69	205.91	209.01	209.71	210.59	207.96	205.06	205.19	206.53	209.53	208.03	212.96	208.41	209.19	213.47	197.71	208.92	210.41	205.83	202.81	210.12	209.37	212.06	210.01	208.87	211.32	203.08	212.85	205.46	212.57	206.66	213.14
213.49	206.38	219.89	205.18	208.05	207.75	206.31	203.1	208.69	211.14	210.35	206.54	210.84	206.43	206.44	207.02	211.86	217.84	213.36	209.58	211.23	211.89	210.7	214.59	209.41	207.62	216.02	214.14	208.59	215.71	204.59	213.94	208.78	208.11	207.34	210.64	214.34	212.89	211.87	214.99	210.01	206.62	212.31	210.04	216.82	209.04	211.24	209.17	211.43	208.56
197.86	197.25	199.72	197.79	199.44	201.62	201.94	199.51	205.55	198.58	199.34	196.8	198.75	201.32	205.06	198.39	200.21	203.5	198.03	194.16	193.82	203.38	194.59	196.73	200.64	204.01	201.72	197.76	197.33	202.02	194.55	196.56	204.06	194.61	199.83	198.54	198.72	204.14	197.64	211.07	203.37	198.77	201	193.54	194.33	203.34	200.82	199.9	201.56	204.66
208.54	208.88	204.97	206.84	204.88	210.14	208.19	200.86	212.86	207.16	208.67	206.93	209.08	204.59	214.31	209.6	214.12	208.96	212.4	206.51	210.63	204.54	202.95	207.08	209.07	203.87	206.1	209.05	208.15	204.33	210.81	211.92	212.78	206.12	210.78	209.96	205.42	207.92	209.83	209.71	207.34	206.26	205.5	210.89	207.64	202.44	205.45	214.02	212.04	209.65
211.38	210.21	212.12	218.13	212.45	215.1	208.95	220.69	212.41	210.74	210.73	211.28	214.85	204.73	219.88	214.23	212.66	208.48	215.16	210.48	215.56	214.05	212.53	218.63	213.71	210.99	204.06	211.83	219.05	213.91	214.01	214.72	205.09	207.95	207.83	211.62	209.13	215.74	207.12	207.65	208.59	213.95	211.45	210.09	215.65	211.77	214.21	202.31	213.62	210.32
212.67	206.06	205.35	203.65	199.21	199.51	202.36	206.19	205.49	201.95	203.85	202.11	200.52	204.03	208.44	200.88	200.24	203.7	208.48	203.77	202.67	199.03	200.82	201.86	200.91	197.51	201.78	199.82	206.22	200.87	204.07	201.7	204.42	204.46	206.71	211.71	205.64	203.84	204.53	203.7	200.88	206.54	202.5	200.54	203.18	201.79	197.3	207	199.56	207.92
213.93	210.23	209.48	205.71	205.08	202.14	206.44	201.1	209.22	201.35	212.01	205.04	209.22	206.82	207.05	208.38	200.88	202.45	206.91	204.45	204.98	200.93	205.49	208.11	205.77	208.06	204.09	206.06	206.63	209.82	210.54	207.94	205.37	205.12	208.19	201.94	206.8	210.81	216.81	209.8	208.5	206.72	201.28	203.12	209.14	207.49	203.73	204.73	208.04	206.85
208.64	210.52	207.23	214.46	209.32	213.09	209.27	211.72	208.69	212.64	217.13	207.97	212.98	210.64	209.6	212.08	211.66	211.08	212.99	212.13	207.54	215.82	213.33	207.66	211.89	207.87	218.61	215.29	213.13	213.02	218.17	219.62	210.5	218.59	215.5	211.67	210.67	212.69	220.92	212.4	214.19	217.42	211.13	214.24	209.05	210.51	215.58	218.33	211.72	209.82
213.02	209.19	220.25	224.86	217.47	214.35	222.44	218.56	218.81	220.65	213.96	214.63	216.28	214.81	217.57	215.02	216.77	223.77	213.42	221.19	217.91	214.2	211.71	215	215.61	218.89	216.39	211.22	214.5	218.34	221	217.92	220.87	211.38	215.62	212.43	212.13	212.33	209.02	214.13	215.36	212.86	220.22	215.18	223.24	216.36	212.79	218.36	212.69	213.81
208.66	201.57	206.42	207.43	202.19	203.14	206.32	201.52	202.9	195	203.39	199.15	203.41	209.62	207.18	202.11	199.44	207.91	202.75	205.2	206.33	207.38	200.06	203.88	206.45	201.99	201	204.39	207.11	211.52	206.04	207.7	199.24	203.05	203.4	202.46	205.01	212.09	203.22	203.94	203.04	205.57	204.93	204.08	206.69	206.19	202.95	202.22	206.93	205.5
214.21	219.63	217.32	225.38	214.2	221.66	221.54	217.63	217.46	212.08	220.43	217.26	216.74	228.18	223.11	218.05	219.93	219.32	219.79	218.14	221.89	218.53	216.77	215.51	219.39	216.3	214.96	217.65	220.29	215.86	219.16	215.78	216.92	221.25	219.6	220.03	218.57	220.29	221.12	215.82	217.15	217.5	228.13	213.88	214.13	213.89	216.37	222.34	214.67	220.52
200.06	199.34	199.23	206.13	202.67	197.39	208	206.58	210.1	202.33	202.43	201.77	204.16	204.96	207.06	207.27	205.07	203.82	200.05	204.2	198.36	204.67	202.14	204.02	211.84	199.27	194.01	207.16	200.98	203.48	201.1	200.92	204.07	204.33	202.71	208.42	202.27	201.36	204.25	205.36	200.22	206.63	207.11	206.89	202.35	203.06	201.38	198.32	203.52	200.34
199.32	198.38	201.39	196.51	200.87	202.59	192.46	200.57	194.92	198.04	204.1	198.75	196.69	195.71	203.51	198.81	200	199.94	195.13	201.56	196.3	197.01	198.28	202.25	204.12	197.54	198.7	197.93	191.35	195.87	201.17	194.37	198.68	206.35	198.51	204.75	201.24	202.31	199.71	194.56	200.75	206.49	200.82	191.1	198.06	200.74	203.82	198.27	195.83	194.84
199.36	200.61	199.6	201.05	199.43	204.72	199.59	201.35	207.88	202.75	204.24	209.19	206.07	199.75	199.88	203.46	200.61	195.63	202.54	200.23	202.77	199.38	206.91	210.55	202.97	208.53	201.11	200.91	205.45	200.64	207.23	201.7	206.21	203.51	204.62	200.73	200.47	195.65	198.63	204.63	202.14	203.62	193.18	204.44	206.24	196.55	194.26	200.84	207.69	206.44
214.38	209.73	212.84	210.82	211.63	205.07	212.76	213.86	212.96	213.67	217.22	205.82	208.6	213.11	214.27	209.86	207.15	207.3	212.3	211.05	210.88	212.22	212.62	215.08	213.27	211.18	212.43	211.38	215.05	216.21	209.32	213.18	209.11	213.15	206.73	215.39	208.33	214.77	210.8	211.28	209.25	213.19	207.51	216.23	204.74	205.91	207.65	206.88	213.8	213.07
221.68	221.19	220.83	217.45	216.88	212.34	214.11	214.34	217.23	218.42	215.54	216.7	211.77	218.61	217.54	216.53	214.06	212.61	207.33	221.95	217.69	223.4	216.98	223.01	223.69	216.48	221.98	213.76	218.85	219.76	211.48	215.6	225.41	216.25	217.69	218.45	216.44	220.15	220.81	211.96	216.15	222.88	218.93	218.37	212.99	214.26	218.21	219.21	216.37	214.97
216.73	205.85	204.34	209.33	213.23	210.25	209.03	203.07	207.15	207.05	207.17	212.71	203.94	208.23	201.62	202.29	208.96	204.94	211.79	208.78	208.64	206.33	202.01	206.57	207.6	206.68	206.54	206.25	206.64	209.66	209.51	208.81	209.08	208.98	206.03	210.59	215.29	206.03	214.46	207.51	210.36	203.05	205.06	205.83	208.47	204.27	207.65	209.11	213.9	209.72
195.31	204.75	200.8	204.11	204.73	205.41	201.35	199.97	201.28	209.03	201.09	202.77	196.84	202.92	201.42	195.38	203.1	198.31	194.31	196.53	200.73	199.13	205.76	199.52	195.24	199.4	195.82	197.64	197.61	206.09	193.44	205.32	198.31	195.08	198.6	200.47	204.07	196.91	198.12	205.56	200.21	200.68	195.63	199.89	204.42	202.45	203.5	198.93	199.23	200.08
212.31	208.91	204.78	215.76	211.46	212.18	208.37	211.81	207.26	204.92	209.73	205.15	208.61	213.22	205.97	205.48	209.15	208.49	210.7	211.26	210.11	210.26	208.12	213.6	205.82	206.3	201.01	207.27	210.31	217.72	212.91	206.08	208.07	204.86	205.7	210.09	206.68	212.25	208.18	211.99	209.92	207.32	206.03	203.92	204.99	204.79	209.01	201.36	207.45	212.23
208.54	209.57	206.95	215.21	212.6	213.04	214.37	215.65	209.79	210.67	211.42	207.8	218.16	208.99	215.45	212.91	212.41	215.83	213.79	218.59	214.49	211.25	215.34	214.07	212.84	217.55	212.84	219.64	208	211.67	215.73	211.02	209.8	209.29	212.62	215.51	212.13	206.95	212.92	210.43	213.3	214.22	219.98	216.08	213.82	210.9	216.45	212.56	210.31	215.17
208.16	204.92	201.46	196.66	201.13	209.95	202.79	200.35	208.56	202.4	205.58	199.54	201.78	204	202.19	207.37	205.8	205.63	207.31	197.17	200.84	206.5	202.71	203.1	209.7	203.47	204.43	201.06	206.15	203.33	207.99	202.96	207.35	197.09	207.13	201.87	202.8	207.29	198.72	196.25	204	201.92	203.47	199.41	213.33	210.23	200.66	204.13	203.47	200.55
201.63	198.62	203.58	197.58	201.47	200.53	202.55	201.14	200.41	199.87	201.84	201.93	200.79	194.36	202.64	198.87	202.36	206.66	197.82	196.5	204.79	204.33	202.7	197.17	201.73	194.95	197.86	199.55	202.36	200.97	197.49	195.59	197.91	199.22	201.82	200.48	195.96	198.61	200.74	196.52	199.89	196.66	200.65	199.34	201.7	201.37	193.58	201.59	197.83	194.39
196.43	206.41	202.25	199.16	196.37	197.27	200.56	199.88	205.57	205.99	207.02	205.73	203.93	200.73	203.21	200.71	206.02	200.16	207.55	200.81	199.72	206.73	201.83	199.04	203.54	202.82	207.76	205.11	206.83	203.34	199.82	201.84	203.51	201.42	205.72	201.42	204.11	200.94	204.28	201.47	205.25	198.86	204.48	205.46	204.87	198.89	202.12	202.16	188.99	202.15
194.29	199.61	205.88	202	204.17	199.01	201.6	201.63	205.61	200.79	202.08	205	209.02	198.71	198.19	204.96	199.93	206.89	204.6	194.95	201.17	203.57	206.46	202.17	202.76	208.96	207.64	206.12	201.16	203.74	213.03	197.47	205.2	207.08	204.08	206.63	212.07	202.59	207.05	211.37	207.74	199.54	200.64	208.13	205.84	202.89	198.49	200.38	203.05	209.12
199.05	205.09	206.29	203.2	204.98	203.38	197.74	199.5	202.95	195.26	203.83	201.82	200.06	208.81	204.54	202.25	202.04	204.91	207.27	204.12	208.69	209.1	203.86	207.79	207.93	208.03	207.6	210.88	200.87	205.85	205	202.55	208.96	203.49	201.09	207.54	203.63	203.7	205.76	198.11	202.37	203.17	201.44	200.88	207.49	207.9	199.75	202.88	210.09	204
209.38	209.92	215.32	219.73	208.63	207.77	214.2	212.31	210.8	215.48	216.81	215.25	208.56	210.07	209.85	216.09	214.4	208.51	212.81	210.83	213.39	208.82	215.78	217.26	208.22	212.48	204.88	210.2	216.47	208.64	213.84	211.66	210.78	214.04	213.12	206.21	207.92	212.12	215.61	212.31	214.96	214.03	209.66	208.82	209.2	213.09	212.37	216.93	213.28	210.49
207.23	202.54	204.28	202.17	202.88	202.08	203.12	204.39	202.45	201.61	203.48	199.14	201.64	203.38	206.04	205.43	195.67	204.68	203.9	200.36	200.08	199.2	205.37	196.72	200.76	202.87	205.57	199.6	202.97	206.54	201.96	204.05	200.36	199.52	203.47	210.54	198.47	203.02	192.38	201.13	202.75	198.57	195.2	203.98	202.35	204.87	203.19	203.71	199.39	208.05
209.51	206.39	211.31	208.49	206.51	210.39	210.66	210.46	207.84	212.12	208.47	202.49	207.12	209.97	207.23	210.7	206.87	205.11	215.78	211.88	206.2	202.03	211.11	208.04	204.22	208.18	201.73	211.77	205.37	208.8	212.8	214.31	213.18	215.36	213.64	207.56	211.24	205.96	202.41	206.79	209.1	212.97	213.02	207.24	210.93	212.88	208.79	210.07	205.7	208.17
202.74	204.3	208.32	209.83	207.79	208.07	204.39	205.88	210.2	214.08	200.87	208.79	216.09	206.87	200.25	204.89	207.59	205.04	204.8	202.02	207.5	206.69	206.36	203.86	216.2	206.07	205.44	208.97	207.81	201.56	208.36	211.01	209.52	205.07	208.49	205.01	207.47	204.94	205.34	215.41	213.49	206.02	206.67	204.54	211.97	210.07	213.56	207.97	211.86	213.64
195.38	201.99	199.62	198.29	203.71	195.93	198.47	203.85	204.38	198.7	200.9	196.72	200.51	194.86	194.97	201.61	200.38	192.18	203.77	189.6	198.29	201.25	203	196.93	200.02	200.11	194.13	194.8	194.94	205.73	202.45	201.85	201.91	198.59	201.02	196.92	194.87	206.87	195.19	202.95	195.28	201.61	199.95	194.26	201.88	196.75	202.75	199.42	194.85	203.99
206.85	205.11	201.91	204.98	199.58	199.44	200.25	203.98	206.27	208.22	207.09	206.23	199.12	207.82	199.09	208.67	207.21	207.31	213.34	208.85	208.08	205.72	204.93	206.25	202.27	199.95	205.14	197.9	200.74	203.05	199.61	212.15	203	208.83	202.37	206.77	202.99	201.61	207.26	207.11	212.35	203.88	197.93	207.49	202.42	204.21	205.31	202.72	209.71	205.43
215.75	211.83	208.63	212.53	216.8	218.64	215.03	221.08	215.93	214.07	219.81	216.01	215.88	213.43	217.99	217.8	220.86	215.26	217.12	216.13	214.29	213.16	216.51	215.23	220.95	213.76	214.77	216.88	224.64	211.81	216.67	216.31	216.36	217.93	220.82	213.66	217.96	218.95	220.3	216.37	222.25	219.39	221.88	217.97	211.36	218.08	217.09	220.49	217.58	220.06
204.55	199.3	202.17	204.02	201.89	201.09	204.98	204.91	206.85	198.79	205.93	216.65	200.84	199.37	195.61	208.98	197.38	197.08	196.56	203.88	202.38	201.22	204.23	205.5	209.08	203.66	206.76	203.42	207.08	198.96	203.53	206.78	201.73	202.84	206.12	196.95	203.53	204.21	203.97	204.26	204.33	197.26	203.25	199.49	200.94	199.71	197.82	199.13	196.68	203.61
202.94	212.18	200.41	208.2	198.33	205.33	206.65	208.83	201.39	209.33	200.91	203.39	197.37	198.46	201.64	201.68	202.7	211.23	201.27	201.73	190.45	199.81	205.51	207.34	201.27	205.75	212.26	203.49	199.22	207.88	203.29	197.05	205.91	202.07	207.28	195.43	206.62	199.05	202.89	209.41	201.19	205.93	202.97	207.1	207.17	200.8	203.89	199.04	201.7	203.78
199.81	193.94	202.13	204.23	195.89	193.31	197.02	197.04	197.85	204.5	195.84	194.32	206.78	201.18	199.68	200.54	199.38	199.34	210.7	200.59	193.06	202.61	196.84	194.81	201.07	202.14	196.81	203.74	196.77	197.95	204.39	199.19	197.01	208.15	199.08	202.13	203.32	202.83	194.68	198.98	203.81	200.17	205.45	198.96	205.72	192.68	201.5	204.29	199.75	201.91
195.57	190.9	195.24	193.24	194.35	195.02	194.61	196.17	193.72	194.6	189.48	186.26	197.08	203.29	195.13	194.4	194.2	196.5	194.16	190.59	195.77	195.03	197.4	191.76	195.86	193.92	193.26	190.37	189.6	195.96	192.66	192.39	190.55	190.11	199.09	189.15	193.41	198.03	200.15	197.88	196.14	192.73	195.83	195.52	192.19	191.18	200.37	191.86	191.65	195.56
214	212.69	208.12	211.16	207.69	208.98	212.07	214.24	209.08	207.02	213.59	211.49	207.79	208	211.92	219.34	213.15	207.28	210.31	214.55	214.57	212.56	205.72	214.36	212.09	209.6	210.83	208.68	215.54	210.06	208.57	209.28	218.21	209.05	205.58	205.97	217.68	218.41	211.99	215.25	212.64	214.82	207.42	219.28	213.83	205.71	212.8	216.74	207.12	212.55
216.99	214.04	211.63	210.28	210.21	212.19	213.12	204.19	212.79	205.81	212.81	205.83	204.77	210.12	212.09	212.98	209.93	205.04	205.11	210.24	213.89	209.08	208.49	206.22	208.44	214.08	214.94	209.12	210.25	207.7	204.97	205.11	213.88	202.5	215.17	206.08	212.61	208.68	211.84	206.17	209.49	207.32	214.43	210.24	202.75	209.91	215.79	210.78	206.44	211.41
200.72	211.19	208.48	211.79	204.15	196.04	208.92	214.12	205.87	209.74	205.47	211.24	199.82	210.97	203.44	204.9	202.89	205.32	199.64	200.38	211.99	200.92	204.74	207.93	198.48	200.89	202.7	201.82	208.88	206.47	210.2	209.13	206.71	208.19	206.54	208.94	202.66	198.23	202.21	205.9	203.9	205.7	210.81	202.31	196.26	206.56	202.57	207.04	206.03	201.3
202.97	202.92	200.19	195.2	198.89	196.2	197.31	199.83	201.49	196.6	198.75	196.26	193.12	203.54	203.38	198.76	199.55	199.14	202.88	203.96	200.85	199.34	196.27	190.56	199.69	200.6	200.19	194.52	205.44	195.96	202.44	195.17	201.96	199.76	192.06	203.16	196.37	193.22	204.28	196.66	200.36	189.85	188.93	197.23	193.93	204.42	198.47	197.68	198.73	202.62
213.05	213.83	210.66	206.7	212.51	207.18	213.45	203.23	209.74	209.65	208.36	212.53	215.14	211.45	212.07	211.11	211.91	206.06	207.62	202.86	206.54	216.31	212.84	211.36	207.55	203.87	212.53	206.55	208.5	211.42	207.73	206.26	211.89	203.54	206.11	209.68	215.53	211.01	208.86	206.57	210.53	204.54	209.56	207.68	208.41	210.74	214.15	212.34	203.98	202.72
207.81	204.43	204.44	204.72	202.24	204.79	207.32	201.06	203.58	199.93	205.89	199.87	205.5	208.81	197.8	211.16	199.63	204.68	206.27	209.9	209.47	202.22	203.39	213.76	204.9	208.97	201.48	205.61	199.94	205.99	201.03	203.87	206.15	204.8	208.32	208.76	201.16	206.02	206.17	207.5	208.56	196.38	206.69	206.8	211.49	203.49	201.4	205.54	203.82	204
203.5	210.03	200.35	205.17	214.21	203.27	202.58	201.97	204.5	203.55	208.84	209.64	201.97	199.9	208.25	212.14	208.12	206.62	208.8	205.18	208.37	202.14	207.83	200.26	204.68	205.42	202.51	206.74	208.36	206.19	199.29	201.75	200.13	203.66	202.12	208.55	201.05	198.93	205.53	202.49	209.78	204.67	206.65	203.5	201.07	208.67	204.83	205.65	207.81	199.98
208.16	204.37	207.96	203.39	205.36	214.87	213.35	211.46	207.06	214.68	204.94	213	206.57	208.03	209.32	205.86	206.2	206.4	205.08	209.97	210.59	208.96	206.45	210.13	201.8	211.4	206.06	211.02	211.41	205.5	207	205.17	209.56	214.95	201.91	207.24	210.57	211.3	205.74	212.31	204.88	209.35	200.8	206.96	206.52	203.03	204.76	205.45	208.16	209.95
208.48	207.24	211.34	207.33	209.45	208.57	211.67	214.61	209.1	209.54	210.31	210.46	211.61	203.89	209.27	216.27	205.68	207.69	210.92	203.4	213.74	209.72	207.27	206.38	208.44	206.99	209.63	208.38	204.44	206.79	207.82	204.62	207.69	208.2	203.62	203.58	206.42	206.45	201.85	204.38	203.68	210.89	208.71	210.87	203.06	212.35	207.67	210.24	209.94	206.4
211.34	205.94	200.24	204.46	204.01	202.49	204.52	205	210.1	203.81	200.25	208.89	195.97	207.15	198.19	196.74	206.66	197.89	205.36	205.53	203.43	202.27	203.93	199.35	204.86	206.93	201.74	204.54	198.87	209.27	198.73	207.48	201.45	201.34	200.41	204.95	205.46	202.48	214.48	199.04	200.3	201.08	198.26	206.39	203.95	198.67	204.04	202.55	203.41	200.86
208.22	202.8	206.77	207.03	208.38	209.92	206.6	210.42	205.16	212.06	210.77	211.77	208.59	206.14	209.3	208.42	207.81	213.32	211.66	208.78	206.89	215.14	211.88	209.19	205.2	210.41	208.65	208.83	216.17	213.44	208.68	211.54	210.79	203.23	212.22	205.63	210.65	210.46	207.57	208.56	214.29	211.04	207.95	203.82	206.88	206.73	206.33	216.62	208.77	207.07
206.37	209.49	200.74	206.88	200.4	200.74	196.92	205.44	208.58	213.96	210.24	206.01	202.81	205.35	203.72	206.36	209.91	207.47	205.4	205.3	213.14	207.74	197.54	209.22	209.49	200.9	203.54	205.09	203.67	202.16	204.47	205.47	206.07	202.61	206.39	201.21	205.21	211.83	208.19	207.42	207.23	207.47	199.84	195.8	200.72	204.28	203.87	195.59	205.01	202.98
208.9	206.67	208.24	210.82	210.76	207.17	204.62	205.64	212.08	212.25	207.9	209.48	205.48	207.97	210.66	205.63	218.15	214.22	208.13	209.04	208.97	204.6	208.2	207.52	210.11	207.98	207.67	213.65	207.49	217.93	206.78	209.18	210.43	209.64	207.59	207.1	211.39	212.05	207.41	210.39	210.46	211.93	210.69	210.97	208.52	206.34	213.69	208.87	214.05	208.86
209.93	210.2	215.27	208.96	212.26	209.62	210.68	214.47	200.86	198.17	216.24	210.55	208.05	210.02	209.73	205.65	205.8	205.34	205.74	207.4	216.37	214.63	209.43	205.33	204.92	218.19	209.71	213.93	211.01	207.06	206.67	207.6	207.02	212.38	206.23	208.61	208.63	209.34	208.44	213.36	214.16	205.85	207.2	206.72	206.04	204.4	209.47	206.46	212.59	212.67
204.92	207.29	202.6	206.62	209.31	202.95	198.45	206.26	208.42	210.02	207.35	197.69	205.3	210.72	208.46	209.85	207.82	211.03	203.28	200.75	208.03	208.4	203.48	202.58	203.81	203.44	207.94	201.61	204.89	204.37	209.48	203.28	205.25	196.36	202.79	203.02	204.34	198.03	206.36	202.27	203.34	203.14	202.13	203.63	205.98	212.23	204.19	199.43	212.1	205.21
206.97	207.62	203.96	213.05	212.76	207.95	195.63	207.26	207.08	208.13	212.83	211.05	204.97	209.49	208.2	213.96	207.37	212.52	201.4	202.83	212.26	204.2	210.26	209.77	209.7	213.74	206.14	206.68	211.1	196.28	213.21	210.44	213.12	205.59	209.25	208.57	213.72	206.59	210.7	202.86	212.96	210.94	212.66	203.85	211.81	214.81	215.37	208.4	207.53	212.79
207.75	205.94	205.72	205.34	203.14	205.03	208.15	199.92	207.02	204.94	206.33	203.39	206.84	208.52	202.7	205.87	203.17	205.36	207.1	200.76	203.3	203.76	202.91	204.02	200.2	203.53	204.46	205.43	200.21	210.61	201.34	206.15	206.65	201.19	207.25	204.74	207.92	211.37	207.73	210.39	203.83	205.81	204.31	206.68	208.28	207.56	210.73	207.91	205.88	211.15
208.61	211.25	210.04	212.83	209.93	208.3	205.41	209.64	204.69	207.26	202.09	205.63	209.13	208.69	211.29	204.5	208.63	210.57	205.99	208.57	212.62	205.88	209.16	208.34	211.18	207.13	210.67	209.94	204.51	207.77	209.43	207.43	211.25	205.67	213.97	207.93	213.76	208.87	216.21	206.99	208.61	203.55	205.96	211.55	210.09	206.63	210.34	211.86	201.3	204.24
203.73	208.33	198.26	197.6	200.24	209.61	200.49	213	203.68	204.64	207.26	205.11	201.19	201.85	204.81	209.25	202.04	212.94	197.3	201.99	199.26	208.88	207.46	201.97	203.08	203.93	203.63	205.6	200.51	195.55	204.46	203.83	204.21	206.06	208.75	202.18	203.82	197.84	208.61	198.38	198.12	203.98	202.62	205.39	205.31	200.02	204.6	207.94	207.1	207.4
209.94	206.26	213.84	204.06	203.87	210.76	215.46	220.56	208.04	212.86	205.71	212.91	204.97	204.73	212.11	209.73	210.36	207.11	207.08	200.46	207.69	212.91	205.46	210.65	210.24	207.23	207.87	211.14	199	207.74	210.99	207.95	206.24	212.25	215.33	208.85	208.67	204.37	206.71	208.14	207.58	210.94	207.77	214.15	212.94	206.62	203.59	201.87	210.62	208.38
206.88	202.75	212.7	209.32	203.25	207.3	202.54	207.95	208.33	214.99	204.91	209.36	208.12	210.99	210.11	206.64	208.14	209.19	207.45	213.52	203.6	207.56	213.15	206.64	209.76	208.87	211.15	205.2	212.34	208.28	205.33	208.76	211.1	213.12	208.07	210.45	210.29	209.46	207.23	212.57	209.02	203.93	210.75	210.61	209.66	213.46	209.14	213.5	210.35	212.17
214.17	214.79	215.16	210.68	209.56	212.92	211.93	206.1	207.91	212.68	205.07	200.45	212.36	213.96	208.39	212.68	213.2	207.53	212.59	209.55	219.46	210.44	212.86	212.35	208.95	215.5	211.89	211.26	213.22	222.86	216.97	209.39	216.02	212.97	209.98	210.95	213.83	212.88	216.98	213.33	215.27	215.06	215.34	224.23	212.06	212.74	210.01	211.08	215.55	209.8
202.74	208.96	208.14	203.19	209.03	210.09	207.5	198.04	207.46	211.11	203.14	203.78	205.35	207.11	200.72	197.66	205.67	206.96	209.2	208.09	202.86	206.38	206.08	213.09	207.19	209.7	210.92	206.83	210.57	205.07	203.03	203.31	209	203.31	208.11	207.55	203.17	207.32	209.25	208.05	209.32	202.23	208.2	199.8	208.91	203.66	201.2	210.3	204.57	208.1
214.83	211.58	214.51	210.47	214.29	213.31	214.24	213.5	210.98	212.26	214.15	212.67	210.85	211.95	214.21	209.02	213.23	204.57	208.59	205.63	216.72	209.18	208.01	214.39	209.66	214.42	216.73	217.28	211.69	208.22	211.91	212.69	209.03	211.01	211.75	215.54	210.38	216.25	210.8	213.55	211.52	214.05	206.65	216.78	211.44	214.96	211.84	214.58	210.76	214.72
206.44	206.2	200.49	213.71	205.07	209.91	205.46	212.78	213.32	211.2	210.15	213.68	212.17	205.27	204.31	201.7	215.76	210.05	209.53	208.78	207.12	209.07	208.73	205.99	212.56	207.01	206.34	215.45	207.01	211.24	209.46	200.11	206.78	213.57	203.94	213.17	209.39	208.79	210.59	204.11	210.11	201.23	206.07	208.27	215.36	215.26	208.27	210.21	201.27	202.8
212.51	213.15	215.79	213.5	212.87	215.38	209.36	211.52	215.55	221.21	209.9	215.63	211.1	214.02	215.63	216.64	216.54	218.59	212.58	213.26	218.64	216.87	218.22	216.86	215.04	215.99	213.19	211.78	211.09	215.24	207.79	210.96	218.45	210.34	210.31	211.31	209.58	214.72	213.73	211.13	209.62	215.27	209.23	215.38	213.78	213.05	220.22	208.98	209.17	217.28
198.57	195.01	199.6	195.1	196.73	198.52	198.28	189.4	196.89	192.84	198.43	200.43	195.45	199.95	194.77	191.87	195.65	194.53	194.05	195.51	193.74	200.4	188.63	195.68	195.36	190.73	199.39	192.14	197.06	198.61	197.22	194.83	199.98	188.93	191.24	197.96	191.69	189.06	195.55	198.01	196.16	195.22	194.5	190.95	192.9	192.77	193.46	188.72	200.19	193.29
200.31	205.57	206.87	203.65	202.22	204.03	197.82	203.61	199.02	202.58	202.51	202.65	204.96	208.13	208.47	201.52	205.5	201.47	199.81	194.76	198.11	205.47	205.2	209.34	205.07	204.3	210.92	206.69	202.88	206.54	200.75	205.39	195.02	204.81	204.95	203.74	204.26	199.64	200.65	207.32	206.17	205.65	203.74	207.09	204.25	207.45	211.05	205.98	209.16	200.4
204.43	201.11	210.01	206.62	208.84	206.51	210.33	211.12	198.78	207.3	205.28	210.36	210.37	207.94	210.46	200.75	204.6	205.37	208.39	211.64	205.22	213.9	203	206.57	199.22	204.81	208.9	203.31	212.71	213.48	202.86	215.99	204.41	205.41	208.23	206.67	214.31	211.44	209.44	209.2	210.18	215.5	206.45	207.31	203.58	206.71	213.62	204.58	203.11	211.52
199.05	198.55	198.2	197.44	195.84	197.33	195.02	192.92	200.64	193.01	191.33	198.7	194.61	197.95	203.96	199.44	196.06	188.17	191.2	198.68	199.2	197.73	196.66	190.09	201.7	203.29	194.07	193.08	200.41	193.4	198.07	194.77	195.58	197.21	198.08	195.36	200.91	198.88	195.81	196.31	190.78	201.49	196.33	197.64	197.15	202.16	198.63	194.48	197.39	196.28
215.73	216.06	205.92	215.23	208.4	211.26	213.71	204.13	212.46	215.26	205.58	212.94	212.37	212.66	215.75	209.43	215.55	212.32	214.44	208.85	219.78	211.11	217.5	213.16	209.13	211.05	209.76	215.91	205.17	208.67	214.2	208.57	216.87	219.56	205.92	215.97	213.21	214.89	207.54	211.84	216.18	220.56	215.69	213.99	209.03	211.69	210.34	211.92	213.42	213.52
200.33	201.67	194.55	201.06	201.31	199.17	202.84	200.15	203.07	201.64	198.96	194.96	198.34	199.83	200.75	200.1	191.31	197.85	200.08	195.97	202.83	198.71	198.8	199.65	201.63	203.45	204.37	202.98	197.28	202.63	205.33	199.44	202.85	198.13	206.45	197	196.66	201.57	198.59	198.21	194.03	203.47	200.5	199.66	200.35	199.02	197.15	197.06	205.6	203.22
215.9	209.3	201.52	207.61	210.23	207.08	208.77	213.7	204	206.36	203.92	208.49	205.97	210.83	211.31	202.73	208.55	208.25	206.04	205.94	211.09	206.44	209.08	207.01	207.43	204.67	206.97	207.55	210.85	203.99	213.73	208.28	206.75	208.69	205.03	206.99	202.58	205.62	210.67	205.86	211.62	209.89	208.4	211.57	209.38	208.96	206.58	206.4	203.25	209.3
211.69	210.56	214.4	216.69	210.33	216.54	215.6	208.96	211.81	213.39	206.5	218.25	221.02	214.64	212.93	215.43	207.44	214.79	217.9	211.71	211.78	215.64	218.44	214.38	212.28	214.22	212.83	210.72	218.2	217.03	212.39	212	210.58	215.93	210.1	212.13	214.1	220.2	215.5	204.93	207.1	210.9	217.59	217.99	213.25	213.15	221.54	206.32	211.44	216.97
206.88	206.25	198.28	205.83	210.33	202.26	204.85	199.7	199.03	202.52	207.65	201.84	201.67	207.67	211.27	201.06	196.31	202.95	212.31	206.15	202.94	202.73	206.69	197.84	209.93	200.63	209.95	204.83	203.38	207.31	206.01	202.86	203.24	204.28	203.8	207.4	201.33	201.59	201.78	202.68	205.93	199.04	198.94	204.09	205.41	201.99	205.89	208.68	199.36	207.8
199.65	197.63	202.35	208.81	201.87	198.84	205.84	206.52	201.56	207.66	202.88	207.45	206.43	198.98	204.51	205.7	204.13	202.54	204.92	199.09	203.11	201.17	199.18	206.94	203.06	203.16	198.83	203.25	201.64	208.81	200.05	197.18	209.53	204.13	203.11	203.41	198.2	198.67	204.44	211.31	203.27	201.47	200.94	201.48	206.2	208.44	201.93	203.51	200.64	201.84
202.83	205.5	209.64	198.47	208.25	202.5	206.64	202.78	197.44	203.87	195.6	200.56	210.71	208.61	210.86	206.47	207.87	198.99	209.73	205.29	205.17	210.54	205.95	206.39	203.45	205.09	199.29	207.6	207.5	207.15	199.78	203.38	205.35	210.98	203.73	201.82	199.82	203.44	208.62	208.12	211.66	208.52	208.15	211.31	205.88	200.36	207.06	209.96	206.31	201.8
211.23	206.87	210.93	208.8	211.12	201.63	205.67	214.14	208.95	206.54	205.99	206.32	209.22	210.89	206.4	212.3	208.48	211.38	207.46	208.26	207.09	206.01	205.83	214.46	207.15	209.44	204.54	204.35	207.13	206.42	213.1	210.62	210.77	216.33	210.97	209.75	204.72	206.82	211.06	207.59	211.04	210.7	213.83	209.34	214.23	208.93	209.93	208.52	208.91	209.45
205.68	201.38	207.98	212.61	209.22	205.1	200.33	205.29	207.5	205.93	208.41	205.91	209.8	204.32	209.35	204.33	207.95	205.23	200.82	206.27	203.78	205.18	207.91	198.4	210.5	208.31	212.14	204.31	205.81	205.4	206.7	210	205.04	211.28	205.57	203.87	212.89	208.68	200.78	204.42	208.81	206.51	201.82	204.51	204.15	203.52	209.17	208.64	205.99	203.37
211.41	203.34	205.38	205.42	203.76	203.09	208.85	206.26	197.92	211.02	207.29	201.55	208.12	208.42	211.33	206.88	205.78	212.42	205.58	204.05	207.25	201.06	202.1	204.66	205.53	209.55	210.75	206.67	206.13	203.52	209.35	206.28	203.56	209.28	211.35	206.11	207.36	203.5	206.49	212.64	202.33	207.67	205.93	203.09	211.25	213.56	207.92	211.03	207.22	209.73
209.93	209.34	210.07	211.41	212.89	212.9	216.84	221.75	215.93	214.56	213.66	208.34	209.47	214.12	209	209.58	214.66	213.17	203.56	206.53	209.48	216.42	209.76	213.17	217.68	216.51	209.39	216.07	209.85	211.48	219.52	208.92	218.77	210.4	208.73	218.5	213.8	215.66	217.57	210.36	210.32	209.58	211.29	214.92	210.74	210.5	212.27	219.06	215.33	209.92
197.28	202.71	197.3	202.01	196.34	194.87	198.19	193.01	195.6	194.93	197.27	193.17	200.86	195.89	203.12	197.39	200.32	197.18	197.18	194.27	198.8	190.81	197.38	199.01	203.35	198.34	192.3	192.95	195.03	198.02	195.52	204.12	202.8	194.67	205.33	195.28	202.93	198.29	198.89	198.52	202.83	195.61	195.8	197.97	194.99	200.55	195.64	195.49	195.88	201.12
215.38	216.23	208.1	212.34	215.85	211.85	211.93	214.4	214.71	208.24	204.14	209.52	210.92	214.61	213.8	209.66	211.78	211.83	216.86	209.81	213.82	209.78	215.99	215.03	202.15	219.75	219.24	211.99	212.02	213.85	217.6	213.57	206.48	208.35	214.81	212.27	214.6	213.57	216.82	207.75	210.19	209.55	207.24	206.01	209.14	214.79	209.42	210.2	212.77	215.07
207.79	202.25	206.05	210.66	205.16	211.1	213.2	206.18	213.09	206.53	210.28	213.09	203.81	210.6	204.46	206.05	206.98	208.44	205.57	210.2	211.04	204.82	212.6	210.25	211.29	207.04	205.76	209.62	209.65	209.45	202.61	210.36	209.8	206.21	216.94	206.53	206.92	212.42	210.74	215.07	208.76	202.51	209.48	201.97	209.53	207.63	207.36	209.89	206.37	210.31
201.12	202.08	202.68	204.42	203.18	203.44	203.87	204.04	201.82	196.27	199.83	199.85	207.13	199.76	209.44	199.32	198.82	202.22	208.07	198.82	196.62	206.32	209.06	208.15	208.11	200.17	197.64	199.8	201.23	203.63	206.27	200.65	200.26	199.51	204.36	200.6	203.34	196.02	205.89	198.38	205.41	196.57	206.38	197.81	203.93	204.22	199.92	201.64	198.54	198.04
201.45	206.19	205.4	214.05	211.35	211.9	209.51	202.68	208.72	206.82	209.11	200.59	208.93	212.18	211.03	209.43	207.5	213.53	207.98	204.54	209.66	205.66	204.31	205.12	206.59	200.09	208.03	201.02	206.46	214.55	207.56	198.61	210.45	208.87	205.48	215.77	203.97	210.91	207.91	214.61	217.12	204.95	207.31	208.67	207.27	201.34	208.28	210.18	213.72	216.57
199.51	199.8	203.67	194.76	198.25	192.54	208.26	198.2	198.9	204.81	205.19	194.89	201.96	197.53	198.41	194.98	197.67	204.7	205.2	198.42	204.81	202.04	204.47	205.07	195.96	206.12	199.24	198.59	201.14	202.85	200.19	202.17	199.24	197.17	202.6	197.04	205.12	205.5	195.86	195.67	199.23	204.41	200.45	199.68	202.68	208.53	199.52	201.74	206	198.91
206.07	201.28	198.72	201.65	207.62	205.89	206.8	206.67	203.85	194.31	206.48	196.69	205.56	197.7	205.92	202.39	208.06	210.96	201.75	193.49	193.23	204.06	205.35	208.89	205.94	203.66	198.7	203.9	196.61	197.72	200.18	201.9	202.46	199.85	204.28	200.68	199.72	205.2	202.63	200.3	201	200.92	202.25	207.58	203.27	202.13	207.04	202.66	201	197.57
201.1	201.35	204	206.78	207.06	205.54	202.85	199.34	207.7	205.76	201.75	201.93	203.82	205.19	199.32	202.84	205.2	206.06	205.23	204.3	211.77	207.31	206.63	205.14	202.48	202.99	205.4	199.53	206.52	206.07	205.99	203.8	197.19	202.72	205.28	205.08	210.99	200.64	205.07	208.17	203.02	201.95	204.18	205.45	208.86	206.09	204.93	205.84	202.18	200.11
202.03	203.88	204	195.92	194.97	195.29	195.76	206.18	197.11	200.02	204.17	196.86	198	201.02	198.89	199.41	201.53	201.19	200.36	201.82	207.38	200.68	200.28	190.84	200.42	200.86	204.07	205.17	198.55	202.22	206.35	201.71	195.79	197.78	203.7	196.86	204.29	206.6	195.08	200.16	203.34	203	197.76	200.98	197.14	194.5	203.75	200.49	200.08	199.41
197.67	199.53	199.36	202.85	201.29	198.2	198.59	201.17	188.61	196.17	197.49	195.72	193.15	198.8	194.41	197.46	200.51	192.98	196.02	197.45	192.74	195.53	205.67	197.18	200.88	197.68	199.64	198.23	198.9	203.87	197.5	196.93	192.88	202.62	197.64	188.43	199.39	198.13	196.14	199.16	196.79	198.78	200.28	192.38	199.69	198.56	197.43	199.13	200.39	197.48
214.81	211.31	210.21	206.73	218.88	217.31	216.35	205.56	215.19	211.45	214.84	207.81	209.2	210.84	213.5	218.2	212.53	210.91	208.08	206.42	212.68	218.32	214.32	210.56	215.83	213.19	215	206.4	212.72	212.73	215.54	219.02	210.45	217.37	213.35	207.17	214.35	212.58	216.24	210.47	217.38	211.59	210.99	212.25	205.8	207.46	208.38	218.03	209.54	209.12
207.7	199.7	200.29	204.24	205.2	208.82	205.49	199.17	203.51	206.48	201.38	200.02	203.35	200.23	203.68	205.69	203.09	204.7	204.99	207.98	202.06	200.53	205.85	204.99	198.47	204.54	206.98	204.07	204.61	203.43	203.74	201.46	201.71	205.62	201.46	205.36	204.22	205.52	203.38	205.07	204.61	208.72	196.48	204.79	207.13	216.95	206.65	209.34	206.31	204.67
197.97	193.54	202.21	197.95	193.87	194.18	196.8	200.26	194.74	190.45	199.91	193.7	194.87	193.73	195.48	198.29	195.22	198.66	199.77	186.57	196.97	195.82	200.56	197.66	196.84	203.81	190.58	199.93	195.33	188.68	190.35	195.75	189.57	193.26	196.91	193.29	199.52	198.12	187.47	188.59	198.83	191.34	196.05	193.89	194.51	196.4	198.63	201.89	193.49	194.84
199.87	204.29	194.06	196.82	205.64	205.85	204.45	205.32	201.2	202.84	203.56	197.44	202.41	205.58	199.87	203.06	197.67	198.24	205.31	201.04	202.42	201.49	202.52	200.17	202.43	204.62	201.11	204.5	201.39	206.08	208.75	205.18	203.51	202.19	206.49	201.71	206.64	206.3	207.72	197.35	205.63	206.51	196.82	200.35	212.59	203.2	210.5	205.69	203.55	207.45
199.08	200.57	196.54	195.8	202.61	193.62	201.6	203	200.39	198.34	201.63	195.4	194.05	194.19	197.67	198.72	197.29	195.5	192.59	197.14	201.25	189.67	200.79	193.6	191.46	203.36	203.12	193.92	198.49	205.53	200.63	202.82	194.83	199.91	196.58	202.01	192.86	193.27	196.92	193.64	206.56	188.53	203.93	196.66	195.13	195.41	203.72	199.24	194.33	193.19
211.05	214.74	209.53	208.81	210.7	217.39	206.12	212.31	212.65	213.51	213.67	211.83	210.64	207.43	207.54	210.89	215.96	211.02	207.78	212.93	211.76	213.58	211.49	208.64	216	219.3	215.97	215.68	212.04	209.19	216.53	210.66	223.14	219.17	210.17	222.65	212.12	215.1	205.37	213.41	206.76	212.82	207.24	212.91	215.64	212.61	208.35	217.24	220.34	215.71
207.56	208.67	211.74	213.62	210.49	210.63	206.79	213.13	207.64	211.38	206.01	209.41	209.6	211.88	208.14	206.01	209.29	210.64	208.87	205.38	207.6	205.37	207.66	207.36	213.45	211.43	210.93	206.21	211.83	210.19	211.52	202.62	208.37	205.92	211.84	206.36	207.62	209.05	209.12	205.96	210.51	206.84	209.1	204.31	211.28	209.86	206.33	204.64	208.69	207.31
207.78	211.44	211.85	210.08	211.81	212.64	211.5	216.16	211.58	207.63	211.73	209.5	218.03	211.45	211.06	207.53	204.61	208.03	202.29	214.74	216.52	207.44	208.54	211.04	211.26	208.08	212.07	211.02	206.13	210.7	212.4	211.14	212.19	208.68	207	208.6	203.92	212.85	206.5	212.73	209.92	206.97	209.6	215.26	206.84	210.88	204.09	215.15	209.32	213.72
212.29	211.17	212.01	217.3	207.78	212.84	207.07	218.26	218.58	213.48	207.93	215.84	213.88	211.99	219.15	210.09	214.96	217.45	212.87	201.79	213.4	217.85	217.28	212.35	215.25	210.77	209.63	213.6	218.36	212.81	215.57	210.29	210.62	208.36	209.7	211.49	212.73	212.13	214.76	217.6	218.67	206.4	216.65	212.82	210.49	206.56	212.67	205.2	218.13	211.83
204.68	210.26	204.97	213.28	207.03	204.15	206.1	209.31	204.57	211.2	209.23	206.14	209.97	204.83	204.87	204.95	212.09	212.31	212.77	203.44	205.05	207.78	198.22	213.07	208.14	202.98	203.36	213.01	208.19	201.17	203.7	206.17	208.12	207.49	200.87	210.65	208.48	212.18	202.74	207.44	210.52	202.79	206.19	205.74	209.31	209.91	202.9	212.35	211.08	207.88
207.64	204.69	207.54	204.22	204.98	209.88	210.17	201.44	207.19	203.66	208.11	210.25	207.65	203.05	200.64	208.91	209.57	211.72	204.55	206.72	208.74	211.97	209	209.43	200.19	216.75	206.82	202.51	210	200.5	201.19	203.74	204.14	207.09	205.28	208.97	205.36	202.48	206.33	204.1	210.91	215.79	207.89	211.02	204.67	200.28	204.79	203.36	206.92	205.98
198.77	195.5	197.44	198.01	193.38	195.74	203.85	199.08	203.74	199.81	203.88	198.5	194.94	197.64	194.52	201.49	204.42	202.13	199.59	199.79	203.71	202.42	206.76	193.61	195.86	203.97	196.26	193.6	201.23	202.89	197.46	200.57	201.45	196.64	201.35	203.69	197.61	202.28	195.16	202.36	203.95	201.49	196.56	195.78	198.78	200.73	200.89	203.26	191.56	202.58
208.77	202.42	200.32	197.04	200.17	195.89	199.93	194.92	200.64	195.8	204.9	200.29	188.45	199.51	196.32	203.43	193.54	197.62	200.7	199.92	202.5	204.52	200.31	198.01	196.67	200.66	204.46	197.51	195.31	202.73	200.81	191.97	201.69	198.92	198.73	200.03	195.5	198.23	193.79	206.8	200.94	207.22	203.7	195.7	204.32	199.14	204.09	205.14	194.58	192.66
213.79	214.41	215.76	215.75	218.11	220.29	217.05	214.62	218.74	215.8	211.12	224.01	219.61	218.79	217.29	219.88	218.62	220.81	212.65	216.37	211	218.25	212.26	218	226.34	217.63	217.66	213.75	211.39	215.63	217.1	219.72	215.42	216.88	219.3	213.16	213.59	217.44	215.96	223.98	217.32	216.08	217.29	209.48	217.76	220	216.96	221.79	215.56	219.65
216.77	205.95	213.4	208.83	207.21	211.35	208.23	220.21	216.15	208.5	214.68	211.66	209.11	207.03	219.23	209.38	215.2	214.73	220	204.51	206.99	207.6	218.11	200.62	209.74	208.22	211.51	214.61	209.17	216.18	212.55	207.68	212.19	217.3	212.86	212.41	208.81	213.74	213.12	206.43	212.35	206.53	216.32	210.7	209.93	216.59	217.73	212.15	210.18	211.43
203.15	204.31	199.42	205.38	195.98	203.93	195.91	196.22	191.7	204.06	198.79	197.66	197.11	204.75	196.26	198.65	206.78	197.91	199.32	198.17	199.73	194.13	194.96	193.86	204.75	202.55	188.56	194.09	191.43	208.76	202.02	201.37	191.99	202.33	193.6	197.95	197.04	199.64	202.03	197.35	199.91	201.12	194.66	195.47	202.07	196.08	198.83	203.78	203.28	200.91
193.08	196.79	189.9	192.5	189.47	189.57	196.7	196.92	191.16	195.3	193.53	194.3	192.63	189.82	188.21	190.52	190	198.48	188.21	194.92	200.69	195.36	195.16	190.73	189.3	194.86	199.02	187.52	196.4	192.16	201.12	192.2	188.32	200.62	198.59	196.01	196.11	193.63	193.9	198.03	190.75	195.67	195.66	197.34	193.26	193.04	193.05	194.56	198.4	188.17
191.17	201.26	198.57	202.89	196.82	198.49	200.54	200.22	195.34	200.23	199.27	194.71	200.32	205.66	196.22	202.25	198.54	199.74	202.76	202.3	198.93	194.45	196.53	199.62	203.27	202.49	195.67	201.38	200.96	199.38	195.98	194.88	196.09	198.21	199.09	196.98	199.69	194.78	200.43	196.37	200.13	197.54	203.92	202.65	201.27	196.92	201.33	204.23	199.5	198.63
204.7	214.99	212.12	199.54	207.12	202.64	208.98	200.58	203.56	207.48	206.79	206.72	208.15	207.84	210.89	206.41	206.88	209.64	207.87	213.81	202.04	213.93	209.38	204.06	210.29	203.1	206.02	213.95	201.14	213.79	209.45	204.97	208.34	202.35	207.2	212.34	207.6	206.59	208.05	204.76	203.36	204.67	204.1	207.51	209.68	212.84	204.85	209.21	210.91	210.51
198.06	205.32	198.38	211.33	209.09	207.29	197.16	202.68	199.49	212.52	204.28	206.73	215.33	209.53	206.68	205.95	201.53	203.31	209.56	205.51	201.96	202.65	206.03	205.71	214.45	205.23	201.66	202.66	203.57	208.29	212.95	198.4	198.71	204.62	204.47	207.12	204.84	200.83	202.15	201.26	206.41	204.97	204.24	203.93	207.86	200.73	205.18	208.47	212.8	199.77
218.99	221.5	212.93	207.78	223.77	222.41	218.18	220.42	209.17	213.27	217.74	217.09	212.13	219	209.93	222.71	213.81	215.51	218.74	219.14	213.5	215.67	220.38	212.4	217.53	221.87	217.72	218.26	213.87	223.34	213.48	218.87	215.28	217.81	216.61	214.44	217.73	214.92	217.06	217.83	215.79	214.52	219.13	213.5	216.09	217.73	215.3	217.82	216.59	221.34
212.16	211.51	212.01	212	212.13	213.18	214.98	209.07	211.02	211.67	209.81	211.74	213.15	213.59	213.08	207.77	214.58	215.73	208.52	214.94	210.38	211.79	212.92	216.77	217.02	216.89	214.23	215.81	217.17	221.23	214.89	212.84	215.18	221.21	209.59	210.91	209.56	210.75	215.56	217.7	214.8	217.96	212.86	217.64	206.97	215.54	210.31	212.81	215.27	210.66
210.17	206.53	200.68	202.15	199.43	201.57	201.12	197.5	202.93	205.13	204.23	202.28	205.66	200.3	207.26	208.86	201.72	207.98	205.75	202.16	205.56	200.74	201.65	207.12	213.84	208.26	209.77	208.22	201.85	205.67	209.99	199.25	208.55	213.41	206.23	198.95	210.35	204.24	202.99	211.54	194.15	205.99	204.51	205.09	206.21	199.82	201.04	205.66	203.52	202.84
204.68	212.35	202.19	208.29	208.86	203.97	201.17	198.2	206.35	206.77	202.44	199.56	200.63	206.6	204.85	208.55	204.55	200.61	206.06	197.63	200.11	194.99	203.83	198.16	199.94	203.51	203.45	202.08	206.7	210.37	204.49	206.94	203.85	201.78	202.76	205.99	208.73	209.08	198.01	204.04	208.78	199.12	200.11	204.42	204.94	200.41	208.49	194.81	199.02	201.21
212.88	209.63	205.07	213.08	210.61	217.76	213.34	210.33	211.5	210.87	214.47	207.69	215.92	201.09	207.46	212.29	215.16	211.98	206.84	210.92	208.57	210.7	213.83	211.06	209.74	211.37	212.27	206.09	206.21	206.39	206.77	201.9	214.6	205.68	207.12	215.46	210.75	213.34	212.74	212.36	213.58	216.27	213.23	211.43	223.87	209.88	214.14	211.72	216.88	213.09
210	210.68	216.79	211.93	216.43	215.78	210.26	207.1	209.84	213.45	213.22	215.6	212.43	211.11	204.16	213.47	218.74	208.7	209.55	215.69	205.64	206.79	211.88	211.51	211.2	213.74	214.23	209.79	209.88	210.43	212.44	209.91	209.67	206.27	212.88	214.35	211.05	216.01	203.92	213.11	210.72	209.16	207.48	206.48	212.43	215.34	214.78	212.6	215.69	207.17
210.26	219.12	210.97	212.88	216.48	214.09	203.39	211.93	212.34	213.86	212.77	215.86	214.76	209.21	217.42	207.61	216.02	212.79	214.35	206.58	219.94	211.5	216.42	211.84	215.97	214.32	211.38	207.71	206.57	206.81	212.31	214.16	209.09	218.01	218.09	211.75	213.13	220.32	204.13	214.4	220.23	212.72	210	207.01	206.92	212.04	216.29	215.66	210.85	211.7
200.43	201.05	197.87	197.3	195.71	195.91	197.89	194.99	199.51	198.54	197.05	195.2	202.35	199.01	195.76	205.59	203.76	200.84	200.52	206.5	204.86	205.69	205.11	208.38	200.23	198.44	202.05	199.7	204.15	199.85	200.7	200.02	201.81	200.51	205.24	203.9	195.26	202.39	203.6	207.51	191.44	197.51	197.13	200.85	198.56	198.75	200.48	196.99	199.85	200.27
213.57	213.17	215.63	212.81	211.79	213.55	210.23	215.55	207.72	210.11	214.67	214.61	209.24	211.31	209.22	207.37	212.84	204.52	215.67	208.58	213.76	209.46	217.86	204.6	211.16	216.49	214.19	220.27	208.47	211.58	215.73	215.21	209.22	209.4	210.01	213.33	210.52	207.7	210	206.78	210.44	210.87	208.77	212.49	216.64	208.89	211.27	209.62	213.52	210.7
211.04	207.26	211.08	204.64	210.78	208.9	203.87	214.88	206.92	207.46	211.67	208.95	212.06	207.1	204.76	211.67	198.34	208.06	208.2	209.84	210.84	210.57	213.29	213.09	202.89	206.97	209.86	209.22	210.88	212.75	209.57	209.5	206.85	209.64	202.01	207.5	208.45	208.45	209.35	208.04	210	209.5	206.21	208.22	212.15	216.04	206.75	212.57	209.1	212.66
204.94	211.35	206.2	206.55	203.68	212.03	210.63	212.49	204.46	208.58	204.1	209.62	211.7	211.13	210.08	210.41	214.12	214.68	207.52	203.31	204.78	213.14	211.02	216.77	206.34	204.27	213.68	213.22	203.18	202.56	205.11	205.41	200.75	211.28	206.7	206.9	208.37	204.82	202.2	210.85	207.52	202.88	202.51	210.47	215.39	204.2	210.57	203.94	213.01	205.02
193.57	194.44	197.67	198.66	196.59	198.14	198	188.6	200.37	198.12	193.12	199.93	195.72	203.15	199.36	199.43	195.1	196.57	198.36	191.87	195.6	196.49	197.21	205.3	196.93	201.05	193.24	200.02	197.5	198.45	192.42	196.72	202.71	199.33	197.44	194.47	190.52	199.22	196.45	195.31	202.46	191.88	194.32	198.27	202.02	197	199.14	199.94	194.25	210.9
198.22	200.44	202.88	210.78	203.42	201.72	202.49	196.61	206.93	204.38	204.02	204.39	201.03	205.23	201.3	203.83	202.45	207.6	206.56	208.07	204.42	199.93	198.15	199.53	209.34	199.45	205.45	200.31	204.9	204.8	198.94	201.17	212.84	197.63	204.69	206.44	198.42	208.07	201.81	206.8	201.9	205.46	204.18	205.73	207.4	203.68	207.77	209.17	199	207.79
204.94	200.57	214.43	210.86	200.69	209.29	205.51	209.35	209.99	205.77	210.31	213.16	207.11	209.5	203.59	207.47	206.17	213.07	201.62	212.88	202.69	208.37	208.54	210.31	204.63	212.56	208.24	210.69	206.15	205.27	207.87	206.83	215.41	210.34	210.73	208.48	212.15	208.82	214.03	214.09	208.43	212.77	209.7	204.48	210.61	208.62	207.94	208.09	209.34	210.65
196.62	204.48	206.35	201.64	208.63	204.25	202.35	209.43	202.17	203.47	197	202.28	203.86	203.21	208.36	208.33	207.17	206.82	203.92	198.42	199.5	198.17	202.08	207.2	201.42	204.04	199.49	208.5	208.37	203.29	204.92	204.25	204.2	202.49	202.37	204.9	196.11	204.72	200.86	210.68	199.84	206.45	202.08	202.98	207.27	199.62	202.61	204.77	205.88	212.61
210.65	210.08	211.78	206.12	210.22	210.36	213.22	210.79	213.54	201.71	210.38	204	208.79	205.76	205.17	209.91	211.44	213.14	204.83	213.83	206.87	209.89	210.87	204.52	206.76	210.76	207.14	212.03	212.72	213.27	207.87	208.76	199.1	215.62	209.87	210.76	209.55	211.88	210.14	209.19	202.33	210.39	214.04	210.36	208.54	210.42	202.9	208.11	216.27	210.01
216.37	205.78	215.56	209.8	213.08	212.05	209.79	207.56	216.93	216.08	213.45	210.89	212.39	215.68	206.52	215.31	205.57	215.44	210.69	209.85	219.4	211.66	207.55	219.93	213.53	213.14	213.89	212.72	221.79	218.37	215.51	211.77	209.54	211.18	215.74	207.97	208.24	213.1	220.34	214.66	211.94	212.06	207.22	213.79	216.63	213.3	212.38	210.54	209.76	215.29
202.15	195.8	201.58	212.72	201.1	202.52	202.44	205.27	200.27	201.36	199.67	200.47	203.5	195.97	203.47	204.06	201.9	201.21	197.9	204.23	207.16	204.55	200.62	205.68	197.09	195.54	200.84	201.59	199.59	205.86	200.17	201.28	200.92	204.4	197.9	203.88	197.48	201.05	199.35	202.25	194.55	203.93	196.22	199.5	202.39	204.78	196.24	203.77	198.28	202.97
200.67	196.97	201.11	199.75	194.49	198.8	198.76	200.4	196.98	200.3	196.5	200.23	197.72	195.29	193.88	197.21	196.64	201.75	195.53	202.97	197.57	198.41	199.26	199.64	198.73	195.62	202.18	195.67	202.39	196.54	195.84	196.35	200.81	192.77	203.89	194.76	199.46	203.12	203.4	197.1	196.92	196.68	195.3	196.35	199.61	195.76	202.13	192.92	194.46	200.6
214.33	209.81	208.87	208.6	210.38	216.36	214.04	213.26	209.82	206.4	208.43	211.38	216.41	213.61	210.52	215.92	208.56	215.59	211.22	211.55	219.92	216.52	210.68	214.45	211.33	217.98	210.16	217.08	213.85	204.18	211.96	213.55	214.12	210.41	208.22	217.53	210.31	209	210.66	206.55	213.91	214.18	215.11	206.84	210.08	211.42	214.4	210.4	216.57	212.33
213.52	204.52	209.44	204.59	215.8	211.24	209.11	207.26	203.2	209.05	205.88	203.38	201.92	211.47	206.65	209.09	210.39	209.44	202.29	203.5	208.37	206.09	212.43	212.24	209.78	213.22	207.6	212.14	209.34	207.44	205.51	203.41	206.03	207.41	209.52	214.71	203.08	210.56	208.57	213.13	213.48	207.44	203.93	206.63	206.14	210.74	209.42	207.63	218.48	212.01
208.41	203.38	201.26	205.17	197.67	199.52	206.43	202.41	201.61	203.27	204.09	198.91	204.71	206.48	195.82	204.58	207.16	203.95	197.64	203.17	209.55	204.49	197.54	212.9	196.5	203.81	202.99	206.25	207.16	207.77	207.32	200.09	198.12	208.51	201.11	204.92	201.77	203.98	202.1	202.43	200.11	201.16	209.48	208.9	204.37	204.03	200.23	208.7	202.52	202.13
205.68	205.64	206.4	208.12	206.29	197.71	197.66	200.34	210.26	206.16	206.86	201.55	213.15	211.99	207.94	214.07	205.91	207.46	205.28	203.34	202.46	204.36	204.95	202.31	210.78	206.11	202.73	205.87	200.21	211.79	206.06	208.55	200.33	206.43	204.52	203.77	202.18	204.15	201.67	207.08	207.76	205.84	208.42	205.36	204.89	199.86	208.59	212.24	209.24	208.89
211.27	208.3	210.62	213.35	215.56	204.37	210.68	214.41	209.69	213.31	209.88	203.68	213.35	210.79	206.47	205.93	203.55	211.44	207.41	213.05	213.56	208.56	220.09	206.2	218.7	211.34	207.59	213.23	217	213.95	213.55	209.56	214.42	210.86	214.67	208.19	219.92	209.46	210.89	212.9	213.19	219.05	208.53	212.73	211.26	212.91	210.49	211.92	207.11	208
212.36	218.52	214.23	216.08	207.48	208.66	219.82	208.89	215.03	209.58	217.01	211.37	214.24	204.8	210.58	209.28	210.99	208.39	215.75	214.04	213.26	209.4	213.04	211.83	213.83	213.09	214.7	211.7	215.72	217.89	211.84	213.99	210.55	217.09	209.24	210.9	210.43	210.54	211.89	214.17	219.08	216.32	215.75	207.76	210.02	215.21	213.21	212.49	210.51	217.64
215.25	218.91	219.98	215.29	222.15	213.71	219.58	219.64	215.52	212.14	212.13	217.74	226.47	214.07	223.85	219.15	215	221.17	218.15	230.04	222.71	214.21	221.95	215.67	213.73	214.84	222.24	213.07	217.29	213.78	223.85	218.56	221.12	219.08	214.61	215.82	217.23	216.3	220.11	221.81	225.46	213.56	205.95	214.98	214.52	213.9	221.19	218.27	215.17	220
192.39	189.53	191.19	191.77	192.23	199.2	190.49	199.23	194.99	198.41	193.36	185.92	193.02	185.33	195.98	190.6	198.86	196.37	193.5	192.35	193.54	194.44	196.07	196.02	198.42	200.17	192.9	187.53	198.13	191.73	194.46	195.02	193.1	196.79	197.44	197.06	192.21	191.74	187.42	193.08	194.7	194.12	203.54	189.27	196.78	197.34	192.87	200.34	192.42	193.99
199.33	199.34	194.15	196.37	194.51	196.52	198.7	201.42	203.25	201.36	196.17	196.42	198.16	198.38	200.68	201.21	204.33	199.09	201.16	196.01	199.68	200.11	195.36	204.74	199.88	196.02	190.19	202.68	200.96	206.34	193.77	203.67	197.93	194.78	201.98	200.6	199.65	197.38	197.23	201.78	198.74	200.53	201.9	204.3	197.31	204.96	198.18	200.94	194.32	199.95
202.9	203.58	192.42	202.82	198.82	196.34	198.61	197.96	203.04	196.24	200.08	196.55	201.91	196.64	198.29	196.64	200.82	195.42	199.74	202.69	190.36	202.25	197.71	192.72	191.94	199.94	194.9	201.75	202.27	198.72	196.99	201.2	199.12	202.76	197.31	202.45	197.89	202.05	195.9	198.38	199.67	202.83	198.25	199.59	195.02	196.39	197.07	199.27	204.06	198.66
200.4	197.43	198.54	200.31	197.87	202.08	204.05	201.37	202.27	205.19	200.06	207.45	202.39	198.81	200.09	199.59	196.61	196.39	200.53	200.29	196.41	195.68	203.42	199.82	203.92	204.54	200.75	197.71	204.84	197.08	200.78	195.97	204.6	196.8	203.19	201	196.55	201.96	199.58	203.92	197.17	194.99	199.51	195.61	202.41	209.69	198.33	205.23	193.24	202.18
198.6	196.54	198.16	195.32	193	198.51	195.75	195.2	200.59	199.94	200.82	198.89	201.76	191.97	194.84	203.05	195.24	199.86	200.08	190.83	198.39	201.44	201.96	202.9	196.12	196.65	197.03	198.95	198.18	200.97	198.89	202.86	200.97	201.53	202.24	197.39	195.2	194.51	196.36	198.06	201.85	194.95	202.37	200.13	193.75	199.48	198.02	199.08	197.46	198.91
204.58	206.98	202.98	201.09	206.68	202.26	204.1	201.56	208.33	203.14	208.99	205.44	203.14	209.78	202.05	203.8	201.46	201.42	198.22	211.13	203.14	204.92	201.2	202.79	201.93	205.06	207.02	209.17	206	208.07	204.26	204.37	202.81	209.43	204.18	204.43	205.81	200.82	208.83	205.29	205.55	202.94	207.5	203.1	206.45	202.32	206.51	210.24	213.72	207.25
206.9	199.59	200.36	197.92	200.2	203.49	200.08	199.2	198.96	203.77	209.78	206.7	200.53	204.18	208.2	203.28	207.09	197.4	207.68	205.12	206.14	204.27	202.18	204.83	197.85	207.62	203.12	209.03	201.95	200.93	205.67	204.85	203.61	203.59	210.91	198.98	207.09	206.15	203.59	204.66	202.39	206.54	205.38	206.52	205.86	202.46	210.55	198.72	202.1	207.06
208.12	204.97	209.94	214.19	211.79	207.65	209.68	204.32	216.89	213.51	214.36	215.49	213.42	216.27	204.59	215.79	209.39	207.53	203.13	210.27	213.72	208.31	214.89	219.17	210.83	215.15	207.75	205.95	217.14	210.68	213.13	210.75	207.29	214.48	213.19	209.67	212.38	204.24	215.14	210.85	205.84	212.21	213.77	212.26	214.23	213.73	215.9	211.34	210.48	214.02
191.36	191.03	197.86	187.83	193.39	195.51	192.99	194.2	193.4	188.7	198.5	194.42	203.44	195.73	192.74	186.73	198.31	189.85	193.89	196.19	196.17	194.97	190.19	194.8	200.35	187	196.98	188.72	193.91	194.64	197.86	198.97	196.74	190.28	192.97	190.23	192.25	187.93	191.6	192.35	194.08	187.67	188.34	193.65	188.55	197.75	191.32	196.78	194.67	195.6
208.12	202.79	205.28	204.47	211.36	208.63	205.49	201.07	198.68	203.96	207.66	202.57	206.43	213.26	203.73	208.13	204.76	200.13	204.19	205.55	204.38	203.87	208.74	204.52	202.92	206.99	209.94	207.93	206.78	199.57	202.01	202.37	203.04	205.88	206	211.19	200.29	201.3	206.01	202.81	203.46	202.43	207.19	206.41	205.51	203.56	201.89	205.66	202.72	208.75
208.26	200.22	211.95	212.27	203.26	209.49	211.99	206.74	203.25	204.46	207.61	207.27	209.92	208.16	204.41	207.17	203.09	210.02	210.57	200.97	202.17	209.75	207.27	200.1	198.42	201.2	200.12	205.13	200.87	200.62	203.48	203.17	201.15	204.82	207.48	206.75	200.19	205.34	207.09	205.52	206.41	201.94	204.5	202.9	203.47	209.02	204.83	206.13	200.36	205.21
210.74	216.89	219.35	207.9	209.49	211.11	218.97	214.9	218.35	215.43	209.77	215.26	207.19	211.54	211.32	208.07	214.73	212.36	212.17	210.24	214.13	215.04	211.63	212.74	204.65	212.61	209.98	216.05	214.14	210.2	212.96	205.41	211.19	219.75	218.6	208.84	210.47	212.82	212.8	215.52	213.61	212.48	213.64	209.61	216.53	210.88	213.41	212.49	208.01	210.54
203.13	205.61	207.44	203.02	196.71	199.96	198.38	207.29	206.47	205.25	204.73	210.34	205.39	198.26	204.31	198.45	196.44	203.35	202.09	204.6	202.35	205.73	204.93	207.79	206.04	198.47	197.87	202.25	200.47	196.76	200.97	207.78	201.69	204.63	200.67	196.24	197.89	206.78	199.61	206.8	199.54	205.83	202.26	196.06	208.95	200.14	203.02	208.26	200.39	203.62
212.63	204.65	210.34	210.12	209.8	209.24	206.5	200.9	212.04	209.08	207.12	214.12	210.26	201.67	207.31	205.64	210.17	212.68	212.4	211.07	206.95	207.19	205.98	204.62	208.95	209.05	217.76	204.81	207.15	206.12	207.73	210.68	209.9	201.26	205.97	210.49	205.76	212.28	199.51	209.33	210.52	208.82	203.51	207.88	207.86	206.99	210.97	214.07	215.52	212.29
218.48	217.85	210.88	214.18	215.01	207.73	212.88	222.24	211.85	221.95	216.9	221.01	222.18	220.37	220.85	216.94	216.13	213.31	214.84	218.68	217.92	220.06	221.94	212.55	222.12	215.15	207.94	221.07	212.35	225.45	214.09	223.02	217.08	211.48	218.4	214.46	212.79	217.1	213.91	218.11	223.59	215	221.33	220.19	218.04	212.09	219.84	216.63	223.16	214.3
208.08	203.35	216.27	201.57	208.02	211.31	214.94	209.21	212.55	207.42	218.96	211.88	208.16	206.34	217.24	206.07	208.03	208.19	212.65	199.42	204.82	206.65	210.22	211.86	208	211.87	207.07	212.54	213.1	209.22	204	207.18	212.82	207.71	200.01	212.31	209.27	211.26	207.13	210.67	215.35	210.58	209.54	204.81	205.43	204.25	212.61	206.26	206.65	205.53
202.66	208.45	205.73	205.28	201.81	204.21	204.5	204.47	209.56	205.02	198.65	204.79	206.38	204.02	205.96	208.43	204.74	203.1	202.92	206.33	203.49	206.26	201.17	200.07	206.07	209.24	197.12	203.14	205.09	203.43	204.74	193.63	199.85	198.06	200.36	201.98	196.55	203.61	199.11	201.04	202.52	202.56	199.42	202.34	204.56	200.96	203.08	200.31	197.37	202.66
200.97	209.58	211.41	205.75	206.76	215.36	209.68	204.86	197.02	208.39	202.43	204.8	202.82	207.04	203.49	202.88	203.69	210.33	203.53	203.33	205.56	199.75	204.74	206.8	196.17	214.24	201.37	212.4	206.78	205.29	205.87	202.85	209.3	204.61	206.8	201.83	203	205.7	211.06	200.37	207.13	204.51	204.47	204.03	200.5	207.29	204.31	200.75	202.69	199.72
215.28	206.74	214.04	209.41	217.81	212.09	214.77	211.69	216.97	217.94	216.28	212.57	212.77	209.59	210.89	209.07	209.24	205.8	208.62	210.39	209.9	218.04	210.54	218.45	213.62	211.01	212.43	213.59	211.87	214.01	211.42	205.22	206.9	207.27	211.32	213.63	210.25	220.24	207.91	210.46	211.12	212.85	214.99	210.56	215.56	214.48	216.28	211.01	212.59	211.33
200.69	198.65	204.09	208.97	202.89	207.93	206.35	202.33	206.38	203.82	206.29	206.21	203.63	201.45	201.09	206.96	201.57	208.28	203.32	195.01	202.91	207.13	204.18	205.16	198.93	205.49	206.15	205.91	206.05	207.56	199.55	203.38	203.07	205.21	210.17	205.65	208.2	201.29	203.17	206.1	203	201.37	207.73	205.28	202.44	204.59	202.35	207.16	201.66	208.52
212.85	212.16	207.45	207.48	208.36	207.42	213.76	210.03	209.05	215	212.15	207.68	206.88	205.17	209.16	205.62	207.95	203.36	203.28	207.72	207.83	212.37	207.75	205.73	208.1	211.53	210.49	206.36	201.99	204.74	208.11	211.63	210.92	210.55	207.73	208.27	213.48	209.13	203.25	208.11	209.6	209.91	204.49	210.82	209.07	205.27	202.97	206.61	213.3	208.67
209.52	207.93	208.09	208.59	211.14	219	208.58	204.67	205.5	203.38	205.54	207.88	209.87	207.23	206.33	207.71	208.35	210.63	198.81	205.95	203.94	206.67	207.43	204.02	209.44	214.19	207.04	212.16	209.47	211.38	206.76	213.69	206.14	211.55	216.33	213.54	213.27	203.04	204.9	207.83	205.83	210.54	208.94	211.55	216.66	212.85	207.49	203.79	210.41	211.74
211.01	207.88	207.81	217.19	208.08	207.51	202.38	208.92	205.08	205.56	214.23	208.76	208.12	205.22	206.58	202.83	206.97	211.43	202.39	203.08	208.35	207.63	208.94	212.29	205.61	202.69	204.76	200.75	210.97	199.77	203.83	206.37	201.33	208.47	202.54	211.4	208.9	209.28	201.41	208.92	198.73	208.09	206	207.81	204.7	210.1	206.48	204.01	202.67	205.83
206.82	211.19	211.42	207.11	204.36	207.37	215.09	208.84	214.26	206.06	208	206.78	203.38	213.1	210.07	203.88	212.04	210.45	209.77	208.17	208.47	203.44	211.59	210.94	210.24	214.51	206.51	203.23	209.4	202.56	206.33	207.43	204.82	211.38	214.25	207.31	208.54	203.97	207.09	206.22	207.94	213.83	212.72	211.21	211.8	209.07	211.36	201.17	211.83	211.21
210.01	207.93	209.48	206.93	200.82	206.07	208.89	204.99	214.03	203.39	202.58	205.31	209.19	204.35	210.29	205.23	208.26	213.64	206.37	206.23	215.75	208.92	202.95	210.56	206.03	208.49	203.48	208.87	208.03	205.14	212.98	203.1	202.3	203.43	209.31	207.61	209.04	212.54	205.47	206.89	209.84	208.59	208.43	208.98	203.39	203.51	205.21	209.05	208.84	199.72
197.85	200.45	185.94	192.96	189.66	202.32	197.36	196.74	202.02	195.12	202.2	198.04	197.89	204.7	196.84	202.83	191.72	190.73	197.51	197.22	207.65	203.6	198.47	197.19	195.67	195.4	198.77	200.03	200.54	201.22	199.09	201.09	198.07	203.25	192.66	191.62	198.51	199.99	198.19	200.07	199.71	196.18	198.06	193.77	201.12	197.22	201.96	203.12	199.74	199.9
217.97	213.35	217.91	214.41	214.86	210.87	219.16	220.41	215.78	210.19	220.03	214.81	213.66	222.81	215.72	222.35	217.25	222.18	218.62	221.72	224.11	223.98	214.49	216.19	219.75	221.4	211.21	213.8	218.65	215.42	212.51	218.19	216.39	216.26	220.38	213.17	219.71	221.37	213.44	219.06	221.78	214.15	222.12	214.69	214.11	220.99	214.49	215.78	216.21	216.28
204.5	202.58	207.89	210.99	206.46	199.5	200.85	204.52	206.49	205.09	206.45	200.04	201.48	209.21	202.58	204.65	201.56	204.02	208.21	198.24	197.21	205.38	200.73	198.98	206.4	207.72	202.46	202.75	202.74	200.79	201.96	200.37	209.07	202.03	201.93	202.6	210.39	203.9	208.24	205.06	199.31	204.54	202.32	202.18	202.47	199.18	205.63	203.37	194.88	201.45
211.02	204.81	205.73	209.29	204.05	203.45	209.19	205.75	209.98	206.19	214.91	211.11	205.01	206.49	205.36	206.82	208.17	204.24	207.39	201.1	207.18	207.89	215.77	208.78	209.6	203.51	203.71	213.11	205.68	205.62	209.79	202.97	208.34	208.11	209.51	212.61	207.2	210.42	205.98	207.63	211.98	202.88	209.37	207.7	210.02	210.11	206.2	209.06	204.28	204.39
210.54	205.62	208.09	203.5	210.51	214.98	211.25	210.46	210.86	209.28	206.38	206.12	210.83	207.07	208.38	214.81	206.52	214.71	214.85	216.09	214.26	198.88	213.82	202.28	207.71	203.79	205.73	206.56	209.09	201.89	207.17	214.58	202.02	204.8	213.66	205.69	213.91	205.05	215.48	209.05	204.53	210.62	209.13	207.75	206.33	207.17	207.34	209.35	207.34	209.03
197.74	195.05	194.75	192.35	204.18	196.09	196.18	205.75	199.17	202.53	195.82	194.75	194.06	196.92	201.25	202.03	194.07	198.19	198.77	199.23	192.06	202.29	199.25	191.89	198.96	195.33	193.14	203.76	188.29	194.31	200.68	197.15	196.64	197.91	198.94	200.75	199.23	190.2	202.56	198.67	194.88	193.26	191.95	193.55	196.65	201.49	199.11	193.56	197.64	200.2
203.96	202.15	201.14	198.54	199.13	201.94	200.88	202.83	196.65	207.09	207.66	204.52	199.64	208.36	210.91	201.18	201.82	205.21	201.04	210.22	199.17	198.88	197.96	203.98	205.87	204.61	204.9	198.45	199.4	206.75	199.22	202.42	200.81	200.18	205.19	204.06	198.15	211.5	191.74	208.2	202.24	205.36	205.84	205.4	199.9	201.07	201.36	205.06	206.93	196.88
207.48	214.69	205.01	204.26	205.45	206.33	216.61	203.79	203.19	211.24	206.69	207.15	217.03	203.36	209.17	206.47	206.94	202.06	207.32	207.22	206.25	208.75	213.32	206.56	209.08	209.27	209.47	211.65	205.42	206.28	208.89	209.14	207.59	203.88	210.36	212.25	212	201.63	202.32	212.45	216.16	206.71	208.08	212.79	201.13	203.1	211.46	207.71	210.6	205.42
216.12	212.56	221.01	220.58	216.9	218.13	217.59	216.96	212.62	214.71	212.57	219.06	221.84	219.72	217.43	212.64	219.33	214.09	218.29	223.38	219.82	219.66	219.77	217.5	219.31	219.78	208.37	214.48	217.1	221.75	219.74	212.46	215.02	215.43	219.05	223	217.33	217.63	214.64	212.25	219.06	222.47	216.41	227.01	219.82	218.65	214.29	213.68	213.77	215.72
199.7	205.24	204.36	201.51	203.93	204.17	205.83	199.58	200.94	204.51	203.85	203.75	198.68	208.51	200.02	203.03	208.32	200.88	205.54	199.41	197.2	203.44	199.41	200.87	203.84	203.51	203.94	196.49	201.79	209.35	202.81	201.74	210.17	201.51	202.79	199.03	200.76	201.99	202.87	205.13	207.1	202.79	195.35	208.17	207.73	197.85	203.18	202.22	205.32	201.29
213.71	210.96	209.3	212.13	211.08	214.71	217.61	210.89	218.31	213.32	205.69	208.35	212.03	211.21	209.33	212.05	215.07	217.47	213.5	210.97	217.59	214.02	208.6	217.32	208.67	210.3	215.44	213.66	208.54	216.58	209.1	211.42	207.05	209.92	213.98	209.44	210.97	209.67	224.04	214.95	212.91	221.28	220.26	212.45	217.61	216.1	208.2	213.38	212.63	209.81
205.16	210.87	212.9	214.63	212.45	210	209.21	204.73	210.42	207.37	212.52	204.24	205.66	212.63	216.48	208.03	206.8	204.1	212.32	207.56	217.12	208.75	212.66	217.46	207.34	208.8	208.83	207.06	208.49	203.84	213.98	213.24	205.41	210.1	213.63	212.52	207.81	207	208.45	214.12	210.32	211.68	210.4	213.05	209.96	210.88	210.08	203.95	206.72	211.25
207.57	214.1	201.02	202.18	208.84	208.4	212.33	208.62	209.53	212.58	210.32	206.11	205.95	211.82	212.67	216.18	207.89	205.65	209.41	207.3	206.55	214.98	206.08	206.95	213.35	208.85	213.34	210.33	208.12	214.11	211.83	210.17	213.98	206.04	207.67	212.99	206.41	205.2	200.09	211.45	208.98	211.77	209.57	203.39	206.05	206.74	208.55	208.35	204.45	208.18
204.69	210.02	208.41	211.98	206.8	205.07	213.81	209.09	210.04	204.02	207.11	214.79	207.79	206.32	206.93	209.68	205.22	206.42	205.91	213.3	206.75	207.92	208.97	209.07	210.86	208	205.39	211.97	212.67	208.34	207.98	204.68	206.8	204.38	202.29	212.69	207.52	205.8	206.62	212.33	211.43	203.88	211.9	207.06	208.96	213.99	211.13	209.37	202.7	209.42
212.15	211.18	207.42	219.91	214.73	209.8	209.97	211.13	216.19	217.53	207.38	219.53	212.99	215.84	210.69	212.6	209.13	211.11	220.64	211.55	215.42	213.71	212.27	210.87	213.84	209.67	217.68	214.03	219.67	210.52	216.8	212.16	218.03	209.99	212.64	216.88	210.56	215.56	217.62	221.59	211.49	217	214.72	210.48	210.31	216.41	215.21	214.92	218.19	215.06
208.29	206.27	206.04	207.39	204.26	205.77	207.56	201.67	203.92	200.42	205.75	202.81	210.81	204.47	202.25	203.54	199.7	200.34	206.21	202.16	204.33	206.38	203.91	205.11	203.55	205.89	208.48	200.62	205.74	214.49	203.03	207.88	203.03	206.8	204.11	205.1	201.64	205.15	203.45	209.48	211.83	207.73	204.1	206.1	208.01	202.68	194.59	205.21	203.65	208.06
216.34	222.6	217.38	221.8	217.05	213.77	215.27	215.09	214.67	216.42	221.11	221.78	217.94	219	217.32	214.73	211.45	215.47	207.86	218.68	214.75	210.49	214.83	217.66	218.95	220.5	216.28	213.13	213.82	214.58	216.54	218.33	219.33	221.15	216.75	220.24	220.95	222.49	216.6	219.3	218.67	220.38	214.29	215.03	216.68	219.33	216.7	216.35	213.11	213.09
202.96	200.95	195.84	196.68	198.88	199.09	197.97	202.32	201.5	206.14	200.7	200.42	194.46	196.62	200.15	196.55	205.09	200.39	201.91	200.6	200.77	194.42	199.03	192.25	190.38	202.39	202.56	204.87	204.84	196.81	199	190.33	202.7	191.79	192.69	195.63	196.13	202.35	198.41	195.93	199.24	196.22	201.36	195.44	193.8	197.87	200.42	197.23	201.36	198.75
194.37	201.54	196.47	200.56	199.27	198.66	192.52	200.22	201.55	197.88	196.95	195.63	200.96	195.35	197.29	198.26	203.25	198.17	200.69	196.18	203.64	198.24	197.28	203.37	200.45	203.03	201.17	192.36	193.11	194.51	207.52	198.18	205.87	204.49	201.96	200.59	203.82	194.22	193.62	203.22	205.93	200.14	195.34	196.8	201.97	200.29	202.74	198.24	201.79	201.29
209.77	213.78	206.65	210.54	205.18	214.46	212.15	215.39	203.94	216.07	211.76	206.89	206.93	210.65	210.62	213.37	202.68	209.82	203.33	209.94	204.94	208.98	203.8	216.68	208.89	211.39	204.41	205.26	210.25	205.56	207.48	205.38	210.66	208.76	204.79	211.48	208.14	208.83	210.24	200.14	208.85	203.49	216.84	209.69	203.96	209.35	213.37	211.66	209.08	211.01
208.13	206.89	196.68	208.36	202.95	204.55	203.22	204.16	209.73	204.76	205.21	205.27	203.98	207.75	202.02	197.4	202.27	207.66	201.06	208.33	197.77	198.19	202.3	210.58	209.58	204.1	200.27	195.1	201.49	201.16	211.78	206.01	206.06	207.59	210.4	202.95	204.72	202.69	202.32	204.21	202.18	204.75	203.4	205.64	203.24	205.29	205.16	207.28	196.74	205.63
217.19	211.69	208.75	209.21	219.71	207.83	216.43	214.36	211.98	217.14	206.07	207.16	211.25	215.02	208.74	208.19	209.04	211.79	208.73	206.06	205.26	211.79	213.19	216.22	209.66	215.02	211.46	216.8	211.68	213.82	221.54	215.13	215.76	207.88	208.94	214.9	209.63	209.7	214.52	210.05	202.43	212.21	216.95	213.51	214.28	213.65	207.37	207.24	211.01	206.92
197.87	199.51	197.9	205.67	201.53	201.88	202.65	204.48	200.01	201.45	203.17	200.48	197.57	200.17	207.32	202.06	199.39	206.09	200.94	214.45	199.62	208.38	202.25	207.29	206.8	200.56	204.31	207.28	209.05	196.79	201.06	203.34	205.92	202.75	202.6	204.23	207.44	205.84	203.62	202.24	203.68	197.95	204.71	200.52	205.07	206.02	206.1	203.22	204.71	205.49
200.87	200.77	200.47	206.93	201.09	200.82	202.12	196.89	202.48	199.5	205.83	197.59	195.33	196.99	202.48	201.08	201.67	198.78	200.91	197.7	198.61	192.91	205.82	200.49	203.84	196.95	203.73	191.99	197.98	198.53	201.22	196.75	207.41	193.58	195.36	204.27	198.42	196.86	194.54	201.81	204.13	199.83	194.01	200.85	203.36	203.31	206.73	194.95	202.71	202.78
215.91	211.46	213.1	211.32	220.15	214.38	215.03	211.57	209.94	216.8	211.66	211.16	203.79	223.87	209.44	211.91	214.77	213.47	210.96	212.16	207.65	213.13	213.29	208.66	213.25	209.58	218.6	213.7	206.07	209.72	214.62	210.57	213.78	213.22	215.3	212.99	209.51	212.05	210.87	215.51	213.71	211.97	207.76	210.04	213.05	216.08	215.46	216.32	212.37	209.74
211.4	217.54	215.43	218.36	215.51	219.27	222.21	212.1	219.31	208.28	219.86	217.56	214.94	214.03	217.94	213.25	217.73	220.79	220.39	221.11	225.14	215.83	220.75	221.13	221.53	217.54	216.68	222.35	209.85	212.64	224.34	221.35	222.62	217.39	221.63	211.55	220.51	221.19	216.28	210.85	213.47	213.69	212.39	218.39	215.75	215.02	216.25	217.93	211.24	216.62
205.27	194.94	199.64	200.56	199.59	198.1	197.35	205.5	197.95	194.3	199.86	197.4	196.43	198	199.52	203.7	203.03	197.99	200.25	197.57	203.38	198.71	198.5	199.68	195.68	197.91	203.51	206.21	194.49	198.39	205.29	195.32	199.04	201.5	199.05	197.69	199.71	201.98	198.44	201.06	195.1	197	194.11	200.56	190.44	201.27	201.23	202.29	198.15	197.8
212.65	206.69	206.1	207.87	207.43	213.39	206.48	209.6	199.92	208.29	215.58	201.35	204.39	213.56	209.41	202.58	208.32	207.29	206.73	204.5	204.93	204.19	206.78	205.24	206.61	207.43	202.72	203.32	214.11	213.22	197.44	210.44	206.14	208.39	210.07	206.82	204.03	211.36	204.77	203.97	212.23	209.05	207.96	206.66	215.48	213	202.48	205.18	213.23	206
207.73	206.85	203.48	215.98	204.37	213.46	210.69	206.13	200.94	210.89	212.23	210.81	204.88	215.57	209.46	211.6	206.36	210.35	204.98	212.29	208.19	210.05	206.7	211.03	210.81	205.69	211.69	207.76	211.69	214.5	209.42	217.6	212.53	205.54	202.77	214.4	209.7	209.59	209.6	204.6	201.3	209.66	207.72	206.17	206.32	206.26	216.1	212.24	207.02	208.37
196.29	195.05	199.68	203.45	203.07	203.31	199.63	205.65	206.41	202.69	204.34	202.97	206.81	202.19	198.4	206.84	204.65	200.04	206.18	201.38	202.74	201.89	200.59	202.25	208.87	200.59	207.66	202.38	205.17	209.81	213.58	197.85	205.79	201.28	202.47	213.62	206.84	206.09	202.83	201.15	201.4	208.06	205.34	209.87	197.5	205.16	206.61	200.06	200.63	205.3
218.08	215.66	216.51	208.85	214.44	221.42	217.67	209.59	221.85	219.76	217.95	219.72	221.82	221.03	215.09	219.45	212.87	211.04	222.89	216.4	223.71	222.38	220.18	219.49	223.22	211.76	219.35	216.84	210.22	213.58	210.89	217.4	222.9	216.01	212.08	217.64	208.36	215.57	221.93	213.74	223.64	222.07	220.99	212.4	222.87	216.24	213.99	212.97	219.34	215.72
187.05	193.53	196.62	189.14	190.7	192.39	196.67	197.79	193.85	201.95	194	195.32	189.19	190.63	198.65	193	190.17	196.92	198.17	194.17	194.79	195.63	191.57	196.58	194.75	190.04	193.01	194.43	197.39	197.84	196.51	189.07	189.36	191.94	197.03	199.64	192.67	189.89	195.69	195.93	197.57	194.78	193.82	197.56	198.84	192.38	195.37	194.33	200.09	197.05
206.23	202.67	204.49	199.32	199	199.2	201.7	209.56	209.47	211.77	195.19	197.99	198.14	203.6	202.72	202.53	201.1	209.32	205.1	200.95	200.72	200.16	199.96	197.51	201.57	205.94	199.42	200.62	199.79	205.98	203.52	204.43	208.8	206.06	207.88	200.79	197.21	204.74	203.21	200.11	206.17	200.48	208.5	202.78	201.02	204.07	204.78	203.19	202.09	202.19
212.73	220	206.11	210.79	211.97	204.24	212.95	211.91	205.49	206.38	212.32	210.15	215.41	214.8	210.9	204.82	213.42	213.29	206.07	202.64	210.64	208.81	214.28	209.08	208.11	211.01	208.85	210.5	209.64	211.25	204.42	202.97	207.24	202.86	211.08	207.57	214.8	210.51	209.35	221.68	204.61	207.93	213.86	211.2	221.38	210.23	207.09	206.75	209.99	203.93
210.64	203.2	202.99	198.52	212.17	206.62	200.13	208.09	207.1	204.67	208.71	203.64	205.97	201.86	206.26	201.58	212.31	206.91	199.38	205.59	210.21	204.1	212.13	202.25	202.56	202.83	206.29	210.23	202.94	202.86	207.48	207.59	212.08	203.07	206.65	204.24	203.66	207.3	206.85	198.64	204.38	209.75	204.43	206.26	202.82	206.09	200.73	208.88	201.41	210.4
205.04	206	211.28	214.96	211.93	214.1	214.41	210.84	206.29	212.18	207.18	204.34	210.48	203.62	207.54	210.67	208.18	209	204.13	206.08	205.15	211.11	213.17	207.04	208.8	212.04	202.3	205.87	211.16	209.66	207.52	207.41	208.72	211.64	212.63	209.59	205.19	209.83	205.51	214.9	205.43	206.54	207.85	204.26	204.21	199.67	210.16	206.5	206.5	202.45
209.03	206.85	213.35	204.75	207.84	207.29	209.39	203.42	212.33	208.9	207.18	209.06	206.81	210.21	204.28	209.27	199.96	208.4	209.96	208.85	210.29	211.81	210.51	211.61	210.55	200.86	209.98	204.71	201.41	203.73	206.48	212.31	202.86	208.64	206.24	200.89	207.33	204.15	210.85	209.99	199.87	208.92	208.21	206.29	210.43	206.51	210.09	210.98	206.93	210.16
206.56	212.81	204.44	210.75	205.03	209.92	203.02	201.37	207.16	209.97	207.25	209.42	206.27	203.19	204.92	210.43	215.56	204.46	205.02	211.44	208.42	207.5	207.95	202.66	211.31	209.15	208.26	204.45	210.56	208.98	211.59	206.49	209.65	203.82	204.79	216.12	210.89	209.74	202.39	215.7	204.93	205.74	216.32	207.95	205.51	203.07	207.07	205.08	211	213.36
197.32	196.24	195.44	199.44	197.71	198.89	200.89	207.33	198.14	195.63	206	198.72	198.14	202.2	202.07	199.97	197.69	200.55	206.91	204.37	201.77	207.52	199.98	198.29	195.58	201.01	201.9	197.84	197.59	197.03	198.59	196.64	199.61	201.93	200.12	197.43	203.66	202.76	201.68	203.88	201.41	203.2	199.6	203.6	196.23	196.32	203.32	199.09	199.62	198.36
196.28	195.3	196.61	195.32	189.84	191.76	194.58	195.37	199.9	184.34	198.66	196.05	198.43	193.8	192.14	192.61	193.05	195.16	192.99	194.41	194.27	197.05	193.06	194.77	188.06	192.05	187.76	191.77	192.49	195.18	198.38	197.57	196.48	201.6	194.92	200.11	199.91	196.42	198.5	200.02	193.11	197	194.29	193.5	195.08	197.74	191.26	192.79	195.33	198.63
218.35	219.55	222.47	217.82	210.58	222.27	222.5	209.9	221.87	219.07	213.99	212.58	221.72	215.53	215.62	228.14	214.04	220.19	219.74	216.3	218.4	220.3	218.18	217.9	218.84	213.63	214.33	214.09	214.36	215.53	218.56	222.79	220.27	221.52	219.71	221.72	221.39	217.46	222.91	219.26	215.45	217.4	214.37	222.65	213.01	222.61	217.62	217.12	221.07	218.52
213.2	203.29	202.58	206.75	202.51	196.7	207.84	202.72	202.44	204.93	203.67	205.89	202.01	200.23	202.78	200.22	203.65	206.07	200.08	204.89	203.6	201.4	202.54	202.44	200.17	201.35	200.45	202.33	202.19	199.18	203.11	204.24	209.3	199.23	203.11	203.82	202.3	203.73	199.4	200.34	202.59	200.68	211.51	203.09	202.17	203.97	205.38	205.55	200.37	204.92
202.88	201.19	200.74	197.57	199.33	196.76	195.88	191.95	204.39	199.19	199.45	202.69	207.17	197.16	199.88	194.92	189.24	193.11	195.95	194.07	200.39	198.19	205.88	198.24	197.95	204.49	202.34	204.15	198.71	204.6	200.39	204.41	199.45	204.42	203.59	196.04	201.56	200.66	198.92	199.57	199.06	200.95	202.48	201.93	194.2	198.9	196.69	201.81	196.27	197.77
203.86	213.21	205.56	211.74	211.93	217.19	210.13	210.71	208.27	215.56	209.28	211.98	211.12	212.96	207.33	209.61	213.51	214.84	212.21	214.97	218.37	211.68	213.64	211.62	209.21	216.92	214.27	206.46	212.14	220.22	211.77	210.01	209.48	214.99	216.87	220.07	209.86	219.31	215.55	210.87	208.02	216.79	209.64	215.31	214.93	210.32	208.51	210.93	208.83	210.63
212.38	214.88	215.02	205.66	213.95	207.33	214.53	211.42	206.1	208.3	214.13	209.08	210.03	213.04	216.28	209.77	213.91	207.11	218.34	211.73	212.07	216.05	212.82	214.77	213.83	211.78	213.06	213.32	215.48	211.3	214.78	217.32	210.02	206.17	215.37	211.61	209.02	209.38	209.91	215.93	214.24	213.91	211.28	208.22	215.81	217.63	212.72	213.5	217.59	215.32
204.36	201.29	204.76	204.51	198.47	203.16	200.44	198.82	203.01	206.51	205.21	198.52	207.93	201.1	201.44	204.86	197.76	198.03	199.12	201.36	204.44	199.55	196.07	196.54	199.81	203.21	200.56	198.27	205.41	202.67	200.94	197.17	196.91	205.45	202.97	204.45	200.15	204.16	199.09	196.34	202.96	205.33	192.18	206.14	197.19	199.81	201.72	197.54	200.62	196.45
198.92	203.52	204.31	198.44	198.93	204.26	201.51	197.12	202.35	203.3	202.1	197.21	197.95	197.24	194.72	203.22	197.92	193.91	203.24	205.6	194.45	196.45	206.1	205.49	200.53	198.8	203.12	195.64	203.67	200.7	197.08	206.19	203.45	196.93	198.86	201.29	200.72	201.95	198.9	196.94	206.5	203.2	199.25	197.82	195.21	206.73	196.29	204.27	192.93	200.03
202.35	204.34	200.81	199.29	202.54	198.67	202.02	200	205.89	204.51	200.9	201.16	198	199.5	197.77	196.97	197.54	198.55	202.17	197.05	210.41	201	196.25	203.82	200.52	200.31	200.36	205.15	201.26	196.52	199.78	199.66	198.2	194.24	200.34	201.85	205.12	203.61	200.94	205.52	203.15	199.46	200.62	202.01	206.56	199.67	198.59	203.09	200.28	200.9
195.38	198.96	196.57	193.58	188.68	200.93	195.54	198.99	186.44	196.11	193.98	192.67	198.42	196.33	196.44	194.34	196.54	195.51	189.76	190.77	196.56	190.8	192.41	194.02	187.63	188.71	194.72	196.55	199.51	190.71	197.01	194.55	190.98	197.13	194.45	189.87	193.17	197.53	195.45	197.84	197.64	197.78	197.71	193.75	190.54	193.06	195.27	194.04	190.47	194.33
217.86	207.78	215.11	211.23	215.46	212.1	207.64	216.9	217.39	215.85	207.11	210.61	215.87	212.16	214.4	206.17	213.77	212.37	210.98	217.45	211.72	209.1	215.4	208.16	214.56	211.11	207.53	206.6	213.46	207.13	214.87	208.31	209.71	213.04	208.35	212.86	212.16	205.95	207.59	212.19	213.67	215.34	206.54	213.87	213.14	208.6	219.3	213.24	214.09	211.98
202.73	201.37	196.41	200.51	191.86	194.66	203.29	191.14	205.15	204.62	197.42	197.77	203.51	207.01	203.07	200.18	199.24	203.84	197.4	202.08	200.99	205.54	198.62	199.23	201.08	207.03	199.12	198.2	202.19	201.4	201.1	192.44	199.16	201.16	207.68	203.24	196.82	198.71	197.21	206.43	198.78	193.83	202.51	207.2	201.64	201.46	193.86	200.43	201.81	204.32
194.92	192.53	192.41	192.46	189.86	191.48	196.43	199.58	198.37	195.51	196.54	194.67	193.04	196.79	194.5	192.51	197.49	191.3	195.5	189.61	193.47	196.75	193.72	191.49	192.07	193.09	192.19	200.01	196.12	195.67	190.06	194.74	183.98	197.39	197.69	200.35	194.15	193.17	190.92	195.94	191.79	198.37	197.39	183.19	193.67	193.98	189.14	200.56	191.69	197.6
204.03	205.17	202.02	202.11	200.72	193.71	206.86	199.12	195.32	208.25	199.12	198.18	193.95	200.04	194.78	202.52	203.97	202.45	204.62	205.03	198.7	197.57	196.45	202.01	200.81	201.26	207.08	204.39	202.15	196.77	201.92	196.31	201.42	203.43	192.98	202.09	198.23	205.23	199.08	202.79	201.34	202.36	200.33	194.16	203.37	204.97	203.45	194.81	210.39	202.36
205.47	203.61	208.77	200.87	210.23	206.39	207.85	207.77	214.83	210.65	210.83	208.56	200.53	206.91	213.26	208.79	208.7	207.51	206.68	207.57	211.65	208.19	207.05	211.12	208.91	211.38	206.16	203.4	212.92	208.23	210.57	208.26	202.49	206.42	214.28	214.15	208.08	212.65	207.61	210.82	212.62	203.08	205.66	206.62	205.12	202.21	207.49	206.11	209.02	215.76
194.38	196.31	196.73	205.17	203.79	197.74	198.51	197.1	205.03	196.98	197.79	206.94	199.75	206.1	203.37	197.76	201.43	200.76	200.07	198.62	200.33	196.88	204.78	193.98	187.99	199.83	201.6	197.96	199.29	204.89	196.06	198.7	198.03	199.42	202.89	196.14	200.11	202.96	200.47	203.21	204.75	198.8	198.51	199.01	205.4	197.92	194.54	201.68	204.12	195.9
203.4	206.41	209.54	206	203.05	207.69	208.27	212.75	213.48	215.33	217.96	211.74	205.66	210.98	206.31	206.66	208.38	201.89	199.58	206.66	208.47	205.25	211.64	203.82	205.98	212.11	205.52	201.61	208.07	210.14	208.32	203.89	205.09	205.61	203.39	206.1	209.03	201.02	203.04	212.52	204.61	206.45	202.73	211.07	205.4	203.08	206.63	208.63	206.8	206.16
200.15	202.72	201.23	207.63	203.6	200.99	205.15	194.38	201.47	204.53	198.94	201.02	202.12	201.26	199.84	199.98	201.96	199.15	204.75	201.88	206.57	197.55	201.2	203.25	200.65	197.01	195.83	204.4	203.66	202.9	206.29	194.94	196.24	207.21	207.43	200.21	205.26	203.57	200.99	201.33	201.68	203.99	203.05	203.21	205.92	203.52	203.95	201.24	199.54	210.38
213.03	209.08	211.66	220.23	210.5	213.69	215.04	213.84	221.48	219.62	209.73	218.3	214.96	211.86	213.84	217.14	213.31	215.89	216.37	209.74	215.99	216.85	214.15	215.91	220.76	205.3	216.67	215.51	212.54	202.89	214.35	212.41	213.3	214.9	214.73	212.31	215.48	213.21	207.9	209.14	217.47	218.38	214.53	215.88	214.81	211.46	214.09	210.42	210.64	212.24
211.16	208.21	205.12	204.56	206.07	202.08	204.02	204.97	206.71	202.5	205.71	209.12	212.29	205.97	209.23	204.47	209.03	205.22	207.36	206.31	206.39	210.59	208.77	210.73	206.99	206.8	206.15	202.8	194.33	206.94	206.61	207.45	206.46	211.57	200.92	204.96	196.33	207.71	205.91	210.02	202.39	212.37	205.99	211.04	203.93	203.25	200.82	203.99	210.16	203.55
209.28	204.26	207.35	208.24	207.15	201.74	208.04	204.87	204.56	206.14	204.97	202.94	205.57	211.22	204.56	203.71	204.28	211.21	197.1	203.75	201.7	203.85	210.17	207.55	204.09	214.3	209.06	206.48	203.68	210.44	210.03	202.55	210.81	199.06	206.09	212.16	208.36	213.19	201.44	195.99	206.53	201.6	203.64	204.74	205.53	203.64	202.68	206.25	204.68	199.59
195.09	197.81	200.33	200.66	195.96	194.33	197.42	203.96	195.25	200.82	196.88	196.15	200.04	192.09	201.12	199.03	197.76	197.17	202.41	195.49	198.85	196.05	198.43	195.56	208.41	198.54	194.09	199.16	203.1	202.38	200.46	195.21	201.51	191.59	194.17	201.03	199.74	200.82	204.54	201.7	194.71	199.91	198.26	204.01	200.12	196.47	194.12	191.27	200.02	201.01
206.84	209.49	203.97	200.27	203.82	206.38	208.4	202.1	212.2	203.22	206.15	202.03	200.7	199.22	206.84	203.87	200.98	215.03	198.47	205.88	204.95	207.07	202.55	203.44	203.72	202.2	204.16	208.08	207.09	205.06	201.22	208.65	205.9	205.38	205.44	203.52	206.67	206.28	205.5	207	199.06	203.79	208.29	201.28	207.29	208.84	200.68	207.43	211.5	204.37
211.76	212.12	211.1	210.61	211.76	212.2	210.92	211.32	209.91	210.02	213.18	213.31	211.44	209.47	215.62	212.95	212.67	209.99	208.46	208.58	211.52	212.54	213.08	209.56	210.53	206.79	211.03	211.13	207.51	217.97	216.56	210.46	207.13	212.98	212.63	216.15	211.01	211.64	217	217.95	210.02	211.76	211.58	211.58	210.37	205.3	210.64	206.57	219.42	211.84
219.99	219.51	221.12	219.61	217.01	212.66	214.49	220.21	213.96	219.51	215.81	217.64	223	215.32	218.67	219.04	218.81	212.47	218.97	212.18	210.87	225.03	215.48	217.38	215.56	220.89	217.22	213.53	226.41	216.32	218.44	214.88	215.3	220.31	214.91	217.26	212.96	215.72	228.16	222.22	218	216.77	223.47	220.02	217.66	221.17	213.62	215.52	216.8	212.62
202.14	206.33	206.48	207.99	204.26	201.08	203.88	210.04	211.5	205.57	204.76	208.57	199.32	204.06	205.13	201.95	208.19	205.43	211.11	201.31	203.65	206.66	211.16	204.48	203.57	208.35	204.96	201.73	211.46	204.19	203.92	203.77	213.18	205.12	205.66	202.38	200.77	208.09	203.13	201.97	204.56	204.64	206.64	206.79	199.36	201.45	203.96	204.01	205.46	207.84
199.85	201.53	201.94	201.94	204.89	202.83	201.75	210.1	200.75	202.11	199.32	203.61	204.52	201.22	207.48	206.98	203.2	201.5	202.49	206.01	202.09	196.49	197.69	200.79	204.73	202.19	207.13	203.37	203.18	199.79	203.07	202.33	202.49	206.09	199.98	203.95	209.92	207.72	200.94	203.09	199.2	197.44	204.07	207.54	200.36	202.69	200.5	201.43	203.93	206.45
212.5	214.64	207.54	207.85	209.2	214.73	208.99	210.61	214.69	219.22	214.4	208.96	212.77	210.74	211.75	212.64	210.85	206.72	212.91	208.38	210.77	211.51	208.86	213.87	217.88	215.55	208.8	212.56	207.84	217.34	214.17	212.7	213.79	209.31	215.3	208.75	214.28	211.19	208.52	214.47	215.67	208.79	209.32	208.42	218.16	213.17	210.97	221.94	208.75	219.87
212.04	211.69	210.77	213.85	215	213.6	219.43	207.93	222.04	210.18	214.74	208.87	212.53	214.6	211.06	218.7	212.4	221.26	213.22	211.82	210.56	214.54	210.41	210.32	216.07	207.88	213.05	206.61	217.35	211.51	216.28	205.8	213.94	214.64	204.81	213.53	215.57	212.83	209.53	215.34	214.14	212.15	209.85	216.75	213.14	210.19	216	216.56	215.46	212.13
210.96	212.65	210.45	216.75	210.09	210.38	215.61	211.82	213.18	210.68	211.29	208.17	208.6	211.18	210.34	214.97	214.31	211.24	214.37	213.49	208.93	213.65	206.73	214.3	211.16	214.75	215.06	204.37	211.81	211.23	211.77	214.63	223.41	210.78	213.26	214.97	212.57	214.36	208.12	209.15	206.78	217.02	200.44	210.63	207.6	210.83	214.9	212.89	214.46	210.22
218.85	211.75	220.32	217.38	213.73	210.59	219.4	212.8	210.95	214.8	219.8	218	221.48	221.05	211.49	211.82	220.61	221.66	216.2	225.29	222.99	214.25	215.32	218.05	216.07	219.23	215.64	216.29	221.01	206.41	216.4	216.12	223.1	217.2	220.57	213.08	214.61	220.15	217.7	220.74	218.33	223.73	214.67	209.92	218.21	212.3	216.91	216.91	215.66	222.17
207.16	209.39	209	208.22	206.4	210.45	208.26	208.95	212.21	215.11	213.11	209.04	208.74	211.79	201.56	206.42	209.64	213.37	220.06	211.34	210.52	208.34	207.99	204.44	207.08	209.69	212.5	204.56	208.93	210.31	213.79	211.5	209.6	204.2	208.37	210.96	206.51	212.04	205.21	207.79	210.93	207.16	213.07	218.33	204.53	205.73	209.39	207.65	212.49	212.8
223.53	212.89	217.89	216.45	215.59	214.55	211.34	214.02	221.87	216.92	214.05	218.49	221.17	216.65	217.06	221.91	221.46	215.94	219.61	218.64	218.86	208.03	215.62	220.16	220.79	216.95	219.55	217.81	208.41	215.27	212.01	221.62	217.17	217.74	221.07	213.65	215.52	217.38	219.44	214.85	214.56	216.49	216.61	220.2	221.79	218.26	213.65	218.43	215.46	218.44
204.39	207.93	204.04	208.93	205.37	204.27	211.99	206.82	202.82	205.19	203.73	207.95	210.36	204.66	210.07	202.61	203.86	200.31	214.32	209.94	205.14	208.86	212.42	207.91	207.48	209.06	201.9	210.06	211.53	209.97	214.14	207.15	214.1	202.91	203.08	204.48	207.07	205.19	213.95	210.28	202.18	203.31	208.21	210.47	200.59	209.43	207.31	212.82	204.74	201.88
208.93	211.09	203.35	204.77	199.55	201.72	207.62	205.47	204.59	215.41	205.23	209.52	208.95	206.22	210.05	211.22	204.69	206.31	210.58	213.82	201.53	208.76	203.1	210.62	210.81	205.72	199.67	204.87	211.16	201.19	208.96	205.27	207.52	209.95	208.09	207.26	208.77	211.75	203.08	207.64	210.36	207.53	211.52	212.42	204.63	205.89	201.98	203.39	204.5	208.43
197.23	202.28	201.64	207.59	204.84	203.62	204.27	205.23	206.84	205.05	207.02	205.74	201.77	203.46	201.76	202.24	212.72	201.21	200.69	204.98	201.07	211.17	208.03	201.41	210.7	207.37	197.77	207.49	206.11	211.95	209.64	205.67	202.42	208.58	207.04	211.67	204.83	204.59	204.28	200.88	201.02	211.41	203.14	202.07	202.72	202.35	203.61	204.75	210.99	203.24
210.04	203.94	208.41	208.13	204.95	204.62	204.58	199.82	208.13	202.1	204	208.83	201.38	209.31	203.5	211.69	211.25	209.21	206.37	206.11	203.38	210.91	212.68	205.94	202.41	203.02	204.56	198.68	206.53	207.26	211.83	202.8	202.45	209.7	210.34	202.87	212.57	204.94	205.08	201.1	208.02	207.11	200.8	208.3	209.27	210.72	209	208.19	198.75	203.53
212.69	210.95	202.45	210.53	213.3	206.08	210.19	215.86	214.08	202.4	206.26	204.54	213.5	206.61	208.77	205.41	217.19	210.46	202.61	206.77	210.56	206.18	210.56	216.25	209.19	212.75	204.91	208.63	209.81	210.77	208.7	214.39	207.03	208.22	204.9	207.68	205.73	206.16	208.42	211.3	204.77	205.99	211.24	202.02	211.17	209.02	210.46	211.7	207.6	214.88
211.42	212.58	220.42	210.26	217.14	216.54	216.26	209.31	213.51	212.48	217.47	220.4	213.26	214.17	210.86	212.65	211.73	215.8	208.56	216.2	218.52	214.32	215.79	208.03	217.64	215.75	217.01	217.79	206.78	212.81	212	216.13	211	213.09	211.97	212.67	218.08	217.07	210.88	208.99	212.25	208.16	213.32	216.95	209.15	210.59	213.8	210.33	215.62	212.34
208.83	207.53	208.88	213.04	214.03	219.49	207.95	212.4	215.07	210.63	204.05	213.06	215.04	214.61	209.04	208.83	210.69	207.39	208.13	208.6	209.44	210.55	218.79	216.99	211.35	212.3	207.29	210.82	206.56	209.95	209.06	211.22	206.26	209.76	215.01	215.2	209.98	211.99	207.62	213.35	206.09	209.13	211.34	215.34	210.57	212.89	210.37	211.51	209.71	208.19
187.79	190.99	194.64	198.2	197	191.4	195.03	195.24	196.47	194.95	199.97	197.06	197.72	191.26	196.11	192.04	199.3	193.91	198.98	189.16	187.43	190.38	194.21	197.51	194.31	193.01	197.42	199.85	198.61	188.78	195.56	191.78	195.57	194.56	193.79	191.91	192.84	195.62	189.82	192.59	193.74	195.99	192.5	197.48	198.06	192.05	192.42	192.67	192.79	188.1
210.63	207.68	212.09	207.15	207.1	209.95	210.42	205.72	210.86	208.49	205.49	210.08	208.36	211.18	206.09	208.4	207.15	210.74	213.11	205.83	213.02	207.43	210.36	208.42	208.12	210.29	203.59	210.85	209.28	210.6	203.68	207.7	210.44	206.06	210	211.34	207.03	207.75	207.2	210.22	211.43	205.17	203.7	212.72	209.64	213.61	203.66	206.99	211.26	208.93
206.56	200.94	217.24	209.07	205.14	207.78	210.16	207.27	206.22	212.79	210.74	210.82	206.65	208.27	207.57	204.48	205.31	203.59	212.77	215.83	213.85	208.24	199.05	209.16	212.1	203.91	206.09	207.52	205.08	205.02	214.61	212.27	211.56	200.03	204.13	197.54	209.44	206.35	203.24	207.43	206.54	208.84	211.62	210.46	201.79	205.93	210.89	209.35	210.41	205.33
206.74	213.87	206.33	208	213.56	210.88	214.22	209.94	211.3	213.71	208.7	209.8	210.26	215.44	215.31	210.67	220.06	209.63	211.77	210.92	210.25	206.82	212.71	211.79	213.76	209.49	215.57	206.61	215.06	211.64	204.49	210.01	214.57	208.55	212.6	207.32	213.69	211.6	214	213.72	215.12	211.18	211.36	210.59	207.68	214.77	218.74	209.17	212.96	211.42
213.58	213.48	221.76	220.78	218.31	209.62	210.43	223.29	217.81	218.78	220.29	215.69	219.59	206.41	218.87	222.29	224.24	213.73	213.1	214.62	216.37	217.91	214.76	221.81	218.68	218.12	219.12	216.14	218.45	219.18	213	209.54	213.54	222.59	222.19	217.83	221.92	224.51	220.94	223.33	218.11	216.42	216.17	220.15	214.3	221.68	218.34	215.69	219.18	215.75
209	218.16	212.76	213.5	209.12	210.11	210.81	211.19	218.69	212.14	214.17	209.85	215.75	213.74	214.38	215.89	214.56	211.38	218.91	217.29	216	212.34	204.27	208.34	211.67	213.34	208.49	208.39	215.23	213.28	212.6	216.33	209.89	209.87	214.25	215.2	211.47	209.61	214.08	208.46	214.55	211.86	216.81	209.29	212.51	210.08	212.57	218.76	214.18	217.55
206.58	205.14	208.63	205.86	209.83	212.58	209.6	212.99	203.22	206.77	212.15	212.08	212.58	209.28	210.49	201.78	214.74	210.6	211.87	211.5	214	211.05	218.95	210.12	208.04	205.3	215.42	216.56	213.85	210.53	212.46	216.67	210.03	207.66	212.51	207.1	206.52	215.07	208.76	214.72	207.33	207.9	208.32	213.82	203.98	205.5	213.06	206.56	210.22	208.45
211.83	209.5	219.33	207.51	211.6	211.83	212.67	204.34	210.42	219.33	200.8	206.25	203.73	208.14	206.69	205.16	205.75	207.76	199.59	206.29	207.46	211.19	210.12	209.95	206.85	207.63	204.78	200.54	207.43	207.45	209.49	208.32	209.65	204.82	208.03	208.42	210.98	205.59	202.92	211.32	210.61	212.55	204.1	209.06	207.76	218.05	215.37	206.81	207.23	207.62
211.98	208.99	202.73	205.38	202.47	210.07	211.97	212.3	211.54	211.43	207.3	207.9	206.86	202.65	207.57	210.85	206.14	208.46	206.05	212.28	212.49	212.49	205.97	205.19	211.23	205.9	206.04	211.22	209.15	206.17	213.6	215.48	216.17	211.53	213.52	211.51	208.85	207.58	214.9	210.67	212.86	205.89	210.51	207.94	206.85	215.6	208.45	211.5	204.19	204.91
204.05	211.76	201.72	198.79	203.02	204.82	205.35	199.33	206.4	202.32	203.1	208.18	204.19	205.23	207.76	206.4	205.05	203.26	205.09	204.19	202.11	210.52	202.81	203	198.46	194.87	206.23	198.52	199.91	205.29	201.28	203.98	202.11	201.72	203.38	208.6	201.01	203.13	205.37	207.2	214.02	206.17	203.43	207.43	201.44	206.41	205.49	209.75	200.17	203.2
207.93	212.51	219.01	215	204.35	216.8	217.38	213.68	212.2	212.86	216.75	211.72	212.72	220.14	216.44	212.31	208	213.95	210.61	214.29	216.22	212.29	213.13	204.47	207.8	217.74	218.39	215.7	212.68	222.42	212.01	205.82	214.19	218.03	212.01	215.49	214.71	206.42	208.01	210.34	206.48	207.21	213.19	224.71	216.67	209.74	218.14	219.54	217	214.03
212.89	213.31	217.02	206.01	213.67	211.51	211.68	212.91	219.22	213.02	215.61	210.62	217.39	211.07	212.04	210.79	212.63	215.73	213.22	213.58	207.07	213.3	210.12	208.54	211.02	216.58	213.91	215.2	211.74	212.52	209.15	206.6	207.45	216.9	214.93	217.37	215.72	205.86	206.78	213.5	211.79	206.28	209.53	204.91	212.25	211.68	214.19	215.58	210.48	212.51
212.4	219.18	216.95	216.45	212.04	222.78	222.1	216.63	217.93	215.49	223.47	216.84	219.72	218.7	215.32	210.34	219.72	217.67	218.89	215.19	214.12	216.14	214.63	213.63	210.8	213.46	220.08	215.83	215.43	220.7	216.12	213.39	219.01	212.88	219.29	221.95	213.94	219.18	216.35	214.94	214.66	220.23	216.09	218.36	217.71	216.39	218.98	216.08	218.32	214.13
202.1	193.2	207.02	203.85	199.61	200.8	203.39	198.68	205.08	195.5	195.5	199.99	200.1	203.42	204.39	191.68	199.68	206.59	199.91	201.23	198.93	195.31	194.12	197.83	201.65	196.89	196.57	202.08	204.96	198.73	194.14	200.82	199.3	200.08	196.93	202.73	202.22	200.65	196.78	203.5	193.74	197.84	196.65	200.69	198.81	194.81	191.45	192.53	199.42	202.53
206.5	208.57	212.05	203.1	213.8	207.1	205.49	205.56	206.9	207.51	214.32	210.64	210.47	215.12	215.11	209.52	203.78	208.34	207.43	202.65	202.14	212.35	208.7	205.75	207.29	206.48	209.33	206.37	203.72	209.8	211.44	205.91	208	208.34	205.68	203.71	206.61	207.15	209.81	206.61	206.68	207.53	204.56	203.68	208.97	205.07	207.78	205.06	216.27	203.32
212.15	216.11	217.76	214.91	213.48	218.55	219.16	220.48	215.98	218.43	220.12	219.59	213.55	218.41	217.38	212.53	217.62	216.31	215.83	224.58	220.83	215.9	212.46	215.91	208.85	221.57	214	217.4	215.82	217.75	221.54	221.98	219.98	210.79	209.53	219.64	217.95	224.59	215.45	217.47	218.44	214.48	217.24	219.9	216.08	217.35	220.64	218.1	215.06	221.08
211.09	205.95	212.82	207.55	211.29	207.26	211.23	209.33	213.4	214.98	206.08	208.76	207.55	212.12	212.04	211.27	208.4	208.23	209.81	213.81	214.65	212.66	219.01	215.48	216.07	212.81	219.22	213.8	210.98	213.57	211.21	213.25	215.87	214.28	211.22	211.63	214.56	208.06	212.14	210.32	215.91	211.76	208.49	217.3	210.12	211.36	211.15	219.19	211.78	219.03
207.46	207.13	208.84	210.52	208.01	207.96	210.48	214.41	208.46	206	207.67	212.13	203.23	209.81	212.2	206.54	211.16	211	206.82	208.35	211.46	210.55	214.09	211.27	199.96	214.84	220.35	206	206.62	212.78	207.18	205.63	207.88	205.74	210.12	206.74	212.23	207.09	209.23	209.37	210.47	206.19	207.95	214.67	213.41	203.44	208.96	204.45	211.09	208.4
203.95	205	202.22	197.31	200.02	209.07	202.24	201.94	208.98	202.36	195.45	202.14	201.18	201.1	201.73	202.33	202.76	201.4	194.45	207.22	202.42	201.56	195.46	197.78	198.23	200.32	200.14	198.98	196.56	201.32	202.14	208.42	201.15	206.26	196.95	204.7	199.82	205.15	197.71	202.9	197.96	202.94	203.48	205.29	206.42	208.77	203.3	206.68	195.35	200.06
213.73	207.99	211.79	212.11	210.55	212.24	213.03	211.26	206.58	217.36	212.82	215.99	213.13	203.11	209.55	210.65	211.59	216.03	215.17	220.88	207.85	204.61	215.43	214.03	209.75	204.6	210.01	213.45	212.32	212.78	216.3	219.71	208.61	213.19	209.15	210.43	209.95	216.55	212	220.14	213.86	208.61	211.35	213.76	211.99	213.73	205.02	220.12	212.4	208.52
208.08	204.92	208.55	200.01	202.24	207.5	202.58	207.17	205.4	206.2	200.4	204.53	199.43	202.51	201.08	206.35	208.9	209.45	210.54	207.22	202.54	204.38	204.65	202.7	200.87	205.32	206.34	208.67	204.06	204.17	199.9	200.51	204.67	206.07	206.38	208.1	205.51	206.9	202.37	202.99	198.38	207.23	205.53	205.6	202.04	208.45	203.39	200.51	203.6	206.68
200.19	213.92	208.22	210.16	210.23	209.07	214.24	208.44	203.82	206.18	203.05	205.1	206.36	207.24	206.4	207.61	210.68	212.55	216.92	206.33	211.73	207.51	209.84	206.77	210.49	206.92	208.5	209.94	211.94	209.85	207.14	202.78	206.07	205.32	206.87	205.91	205.67	208.68	209.96	208.13	205.86	208.68	212.59	210.55	207.26	207.46	200.84	211.84	210.41	208.43
200.36	207.86	206.16	199.4	216.38	209.34	203.21	202.62	207.38	205.86	213.76	203.49	205.34	210.51	206.77	205.21	203.12	212.09	201.89	202.89	205.45	206.68	205.54	206.44	203.51	207.34	208.11	199.47	208.42	205.37	202.42	208.13	205.55	208.04	208.76	208.06	204.07	205.04	205.79	204.02	199.88	204.79	197.18	210.61	203.36	206.58	201.67	210.13	201.12	205.85
204.07	204.71	204.87	201.65	204.42	206.63	206.82	204.41	204.25	199.65	205.42	201.36	207.7	206.66	205.63	203.66	204.78	202.43	208.68	197.86	205	202.85	208.44	206.2	204	209.68	207.08	206.26	199.13	204.43	194.72	212.71	204.1	206.91	200.85	206.01	208.87	197.19	204.61	209.63	205.42	205.64	207.57	206.8	204.73	203.63	203.23	204.07	201	203.9
198.68	206.18	211.51	206.17	207.01	208.49	211.34	210.45	204.84	208.18	212.1	208.69	207.24	205.53	214.41	204.8	207.97	215.27	209.89	206.45	209.09	213.1	216.54	210.42	209.56	204.26	208.49	204.54	212.8	209.44	204.68	212.33	207.92	208.23	209.95	211.21	202.17	208.06	206.95	212.55	213.11	206.58	208.13	211.29	213.65	210.64	213.05	205.81	205.11	214.82
212.16	205.98	212.78	206.24	205.51	207.42	209.49	207.21	213.58	209.83	212.86	206.79	212.61	207.48	215.09	208.64	207.32	208.37	210.69	204.92	202.72	211.71	209	212.98	206.01	208.92	204.01	206.37	207.26	209.61	213.2	216.22	207.87	213.64	205.02	205.6	211.33	206.62	210.03	204.57	208.44	207.15	208.65	207.05	209.85	210.09	204.6	214.57	208.19	211.91
201.06	212.02	208.6	208.66	209.68	211.79	209.65	207.4	205.73	207.1	213.89	211.97	209.86	213.79	214.14	206.64	215.33	210.19	206.27	202.82	210.98	212.45	201.18	217.38	211.25	210.1	214.29	207.72	209.67	206.4	207.42	210.35	203.27	207.12	210.11	214.04	209.16	207.2	213.09	216.7	205.64	209.72	207.41	212.06	210.86	211.82	212.3	207.08	210.58	210.61
194.7	195.29	203.26	207.94	201.93	198.21	199.87	205.4	197.25	202.15	194.41	199.06	197.44	205.21	198.87	200.15	201.16	201.63	196.09	196.53	200	196.39	203.8	205.67	201.07	191.29	204.29	203.97	197.19	199.93	202.37	205.84	194.46	202.27	198.49	193.53	199.06	200.94	198.62	201.93	205.84	196.31	204.12	199.84	198.41	209.87	190.13	197.98	199.88	205.89
209.09	204.55	205.54	207.53	213.04	208.81	210.97	210.63	210.67	204.27	210.79	214.42	215.47	209.35	210.61	206.87	204.03	208.49	205.93	205.88	205.59	213.47	213.9	201.82	205.41	206	203.36	210.74	209.97	210.46	208.7	210.89	212.91	206.39	209.03	204.33	200.67	214.51	211	202.01	209.63	205.2	214.6	206.54	207.05	210.28	204.25	214.19	202.72	213.85
209.98	203.86	211.3	208.97	207.39	209.41	206.1	210.73	199.34	206.77	206.48	202.84	207.17	204.59	208.07	208.98	208.17	207.65	208.78	208.57	202.13	205.75	208.53	206.53	210.13	206.97	201.57	214.8	209.26	209.34	215.88	210.27	212.06	209.58	208.06	210.17	210.87	208.33	204.18	199.33	212.8	211.96	200.2	203.9	212.37	208.69	207.3	205.8	212.39	205.18
213.1	213.22	202.06	204.51	210.05	208.04	210.09	202.85	203.15	200.65	211.13	197.29	206.71	206.24	206.01	212.3	207.06	208.08	208.48	210.89	205.13	205.6	212.19	205.07	207.02	210.23	211.31	206.52	205.57	204.49	209.44	208.79	206.86	211.51	207.09	203.84	203.96	203.46	211.74	203.92	206.92	207.7	205.63	206.94	199.98	212.41	210.9	207.05	203.61	202.09
207.35	206.82	209.7	206.29	207.84	207.79	211.38	213.07	208.91	209.97	210.04	207.34	205.09	204.91	205.77	216.85	214.17	213.69	209.29	201.08	210.97	211.97	209.43	210.95	211.36	207.35	206.02	209.93	205.63	211.82	207.81	202.79	209.8	206.7	204.78	205.66	209.61	207.33	211.77	210.91	206.14	211.09	209.84	207.24	207.92	213.4	208.66	208.76	211.83	211.26
213.22	217.65	213.92	217.88	219.41	216.7	220.31	215.24	216.96	220.02	219.84	227.27	217.14	212.37	219.07	214.05	218.7	215.88	220.42	218.95	221.05	217.46	213.97	212.88	218.2	214.47	219.24	219.71	218.63	219.08	221.34	215.55	215.58	220.51	216.18	221.8	211.77	214.17	214.07	217.32	214.07	218.05	220.23	217.4	214.63	215.02	210.16	211.08	214.67	220.51
220.47	213.49	217.53	214.66	215.95	223.08	214.46	218.65	212.65	215.49	215.29	217.24	219.92	215.43	214.1	218.17	219.34	213.45	217.89	221.55	212.84	214.22	215.37	212.9	212.45	211.94	216.05	214.09	218.23	220.24	213.07	218.93	216.65	218.62	219.53	221.78	214.51	217.81	217.49	216.75	215.88	209.65	221.82	215.76	208.65	215.65	218.58	219.3	219.86	219.96
208.75	206.08	213.14	204.75	208.02	205.09	208.04	213.1	204.54	207.89	207.26	218.86	199.77	214.19	204.88	208.04	212.52	209.54	206.11	210.42	208.37	207.52	207.77	209.57	208.63	211.45	202.55	208.85	209.3	207.11	209.12	209.82	207.07	211.1	205.02	198.15	212.61	208.27	209.72	205.69	208.26	209.63	210.59	216.99	208.98	206.48	204.67	211.57	201.02	207.25
208.23	200.38	206.74	211.05	203.1	199.28	206.71	204.19	206.37	201.34	201.92	205.21	206.6	206.69	197.01	205.06	206.62	199.97	202.18	206	198.61	205.58	201.96	197.92	200.43	207.93	196.81	203.1	198.3	198.94	205.86	203.21	200.33	207.18	209.41	198.34	206.73	210.79	203	208.09	208.79	204.86	210.35	205.8	201.32	206.73	201.99	201.89	204.8	198.74
213.66	209.83	211.83	205.81	211.22	208.22	205.76	209.8	210.64	206.04	210.16	212.92	201.33	210.52	209.16	211.14	218.26	210.18	203.86	207.29	209.25	208.35	209.14	204.77	204.93	209.92	212.46	206.15	206.51	207.9	210.67	213.16	209.89	205.81	207.4	207.58	207.28	212.36	210.65	205.42	209.8	209.52	209.58	210.32	210.04	204.72	208.29	211.43	208.92	213.97
202.07	197.84	205.07	207.32	203.34	206.97	206.56	200.23	204.34	205.4	202.11	212.2	203.63	208.68	207.95	203.89	198.37	206.74	210.41	203.89	207.95	206.65	207.67	195.97	207.48	195.45	205.68	204.07	205.48	205.2	206.96	199.26	201.94	202.11	201.31	200.25	197.51	211.58	206.53	200.38	206.68	202.63	199.46	203.13	204.96	208	199.55	205.11	202.88	206.14
214.58	214.64	218.28	214.45	220.36	218.34	219.39	219.9	216.43	212.76	218.77	214.61	217.01	220.59	213.78	215.74	221	217.57	212.42	219.62	210.9	217.75	214.46	218.71	214.35	213.58	216.03	215.64	213.97	222.27	221.09	216.41	213.43	208.68	216.29	228.89	213.39	220.6	220.12	218.98	221.27	216.95	220.01	215.22	217.88	215.12	217.54	216.41	221.53	216.23
202.52	200.8	207.61	198.97	208.75	201.18	196.88	199.14	202.56	211.57	200.14	200.01	194	204.12	200.59	198.68	200.93	204.83	202.91	194.98	195.55	203.06	201.76	198.56	202.42	201.29	193.82	201.59	205.65	199.3	200.33	193.21	198.59	199.24	202.04	201.13	199.96	197.2	204.89	202.29	196.91	206.49	202.64	201.29	198.78	200.88	190.68	197.75	195.36	201.81
198.87	201.63	198.38	197.26	207.87	203.23	207.51	200.42	198.56	202.21	205.55	201.91	198.58	205.46	202.89	199.43	195.77	202.08	209.1	201.92	204.69	200.69	204.57	205.34	204.62	207.19	205.19	206.65	198.01	206.04	195.29	207.95	202.87	204.64	201.56	201.06	202.5	208.66	199.65	204.55	198.87	204.6	200.3	202	205.09	205.06	197.6	200.21	199.86	203.96
221.47	219.03	210.25	219.33	215.21	217.07	223.75	217.45	219.73	221.75	210.3	215.05	222.35	214.46	217.38	220.88	212.32	215.83	217.1	220.93	216.31	213.89	218.2	220.79	214.85	219.85	216.56	209.95	216.37	221.05	226.36	221.36	215.32	217.51	210.17	222.13	221.36	223.07	217.34	211.15	214.28	216.17	221.06	220.3	219.17	217.68	214.11	216.38	219.58	219.51
204.97	210.78	201.78	198.34	202.36	198.78	202.02	204.11	203.36	207.77	207.91	207.19	200.34	202.23	212.44	204.47	207.75	206.36	210.22	205.11	196.83	205.16	201.36	210.2	202.79	204.87	201.61	202.54	205.93	199.41	204.89	207.5	203.25	203.65	204.6	206.22	202.65	199.07	198.01	204.46	208.6	200.94	203.74	206.51	206.31	200.76	196.87	195.49	201.51	205.54
216.16	212.98	210.88	207.31	209.36	213.57	221.46	211.33	210.5	211.57	215.33	217.85	211.73	205.72	210.91	212.24	213.02	205.96	208.58	209.29	210.39	208.07	208.84	205.08	208.03	210.99	209.59	219.69	215.33	209.89	213.79	216.44	211.38	214.87	211.53	214.02	206.79	210.11	217.1	210.46	210.13	203.96	213.04	218.17	209.47	212.48	210.41	209.92	214.07	210.91
209.43	210.01	211.74	215.36	200.03	205.44	211.57	203.98	208.85	209.38	204.79	211.6	203.71	206.46	205.6	202.18	209.96	205.04	207.02	206.86	207.44	211.7	211.5	203.84	205.22	207.28	205.53	208.53	214.04	202.52	209.6	205.27	206.23	202.12	213.3	201.56	211.31	204.36	204.65	204.7	202.36	212.09	212.8	208.11	205.47	207.08	209.1	201.97	204.8	204.91
215.82	218.56	212.11	213.56	207.6	215.6	210.52	214.6	216.68	208.86	211.47	211.92	219.86	213.53	214.22	207.44	217.1	215.3	216.7	212.27	219.36	216.8	210.82	216.93	211.15	210.03	214.51	214.77	211.65	215.51	208.21	216.07	213.94	218.28	205.29	209.93	213.41	217.63	216.65	214.78	211.15	211.57	217.39	217.03	209.98	212.68	207.4	208.8	217.29	215.36
215.75	209.05	209.18	214.16	206.5	212.69	210.54	209.69	212.03	203.17	204.33	213.61	207.56	213.73	219.28	213.04	205	204.9	216.8	212.81	211.55	208.75	205.77	209.04	207.39	205.37	210	214.33	208.52	207.92	204.47	206.72	209.12	212.12	214.17	211.91	204.65	210.75	206.02	212.89	214.63	206.38	208.67	208.74	208.21	210.47	215.26	207.42	208	209.9
221.97	215.83	212.08	221.82	219.01	220.21	217.93	218.05	223.39	215.73	218.71	212.62	217.88	215.16	214.69	220.19	217.55	218.05	215.44	224.15	217.79	214.76	226.34	221.8	220.44	217.31	215.31	214.69	214.09	220.61	209.66	218.72	220.4	222.05	215.29	222.96	220.58	212.29	218.48	217.04	218.55	216.96	214.84	219.06	223.72	215.93	217.18	221.74	217.56	218.83
191.91	196.43	192.5	196.1	203.22	193.37	200.64	199	193.98	200.81	195.9	198.96	194.38	201.43	201.61	201.2	196.68	196.57	196.88	200.9	189.56	200.94	203.53	196.19	194.47	193.58	195.41	199.54	193.95	195.07	194.21	198.26	198.83	201.31	195.1	188.79	198.24	198.66	199.8	198.92	191.42	204.41	198	193.72	201.36	193.42	199.73	199.87	200.48	209.07
213.61	212.94	214.11	217.22	216.32	212.16	216.67	212.66	212.78	212.02	209.77	217.65	212.95	209.39	209.61	208.81	212.88	209.16	203.78	210.55	207.51	212.63	211.15	216.08	212.75	206.99	206.66	213.37	204.5	204.54	204.84	212.42	208.06	210.54	211.63	208.39	211.9	216.39	214.7	210.33	217.29	207.39	215.16	211.39	212.36	215.53	211.18	212.69	204.21	209.19
206.7	201.9	200.02	199.4	200.52	202.49	198.72	200.7	202.47	202.09	199.46	197.35	197.51	199.44	202.5	199.52	196.85	197.85	200.47	204.16	196.05	202.66	196.72	197.05	199.21	197.18	196.11	205.8	202.15	201.44	196.54	193.51	198.62	196.19	204.47	199.96	198.18	207.35	205.33	199.53	202.44	203.11	206.14	203.26	203.55	198.73	194.82	205.68	205.65	201.98
209.67	208.04	210.23	203.95	214.7	206.29	204.83	204.78	205.35	205.07	204.72	215.96	207.34	214.61	211.7	203.5	204.45	212.35	211.42	209.11	207.86	209.29	206.77	206.54	207.64	205.56	207.43	206.2	215.71	211.21	209.68	212.09	210.49	211.11	206.85	209.13	214.3	210.81	198.73	214.27	208.21	204.31	213.38	209.53	208.16	209.42	207.43	210.12	204.97	215.45
207.06	204.56	194.8	204.04	200.16	205.1	204.55	195.59	200.7	205.53	204.09	212.54	202.81	200.14	202.14	205.07	201.76	199.91	198.78	205.96	197.37	206.75	206.37	197.35	197.71	192.53	208.31	213.51	204.22	207.61	205.37	205.23	204.82	206.33	198.31	201.08	201.34	204.2	197.47	199.09	198.4	211.42	200.07	199.19	201.59	208.72	206.81	202.64	207.35	201.09
197.93	207.06	199.88	203.64	201.54	193.68	200.57	199.82	196.4	197.75	198.47	198.01	203.37	198.54	202.93	203.54	203.77	200.88	193.83	203.64	204.47	195.42	204.99	198.87	199.37	198.61	189.24	199.84	199.84	200.63	191.49	205.01	202.35	198.76	202.8	198.94	198.23	192.91	200.21	202.81	198.7	202.17	201.31	192.9	202.18	202	198.14	198.3	201.88	199.11
207.17	199.01	207.14	194.36	210.24	207.41	199.67	208.9	203.57	203.34	212.14	204.13	210.56	206.88	202.63	201.9	206.07	205.11	208.12	209.97	205.17	205.6	204.48	208.44	209.72	205.64	206.54	209	209.47	209.38	206.62	210.56	204.35	206.83	206.22	205.02	210.8	211.87	200.66	208.14	205.45	201.75	212.37	205.09	205.69	207.19	206.35	217.29	210.92	206.62
210.55	214.08	207.55	214.12	206.89	212.6	210.58	210.72	204.26	208.68	205.69	202.57	213.26	219.31	206.47	214.36	209.35	212.99	207.45	214.57	209.2	215.68	207.74	205.69	210.85	208.38	211.08	206.9	211.75	209.1	209.6	213.69	216.37	212.09	213.48	211.6	211.88	209.95	215.71	211.27	220.52	214.49	208.93	216.37	217.29	209.42	215.83	208.82	210.39	209.45
208.4	205.16	207.65	207.61	213.45	209.31	204.21	209.11	212.65	206.2	216.58	205.32	206.91	210.38	213.2	212.89	198.64	213.66	209.91	211.29	206.56	206.48	200.7	209.31	211.07	215.35	207.2	205.55	201.85	199.91	213.69	208.4	212.61	206.89	210.61	210.24	216.08	211.58	203.41	206.42	201.22	202.66	205.17	211.48	208.88	204.14	202.1	205.77	202.73	214.46
214.04	204.87	204.45	219.85	215.37	211	215.99	212.64	208.44	214.03	207.56	214.81	209.98	206.01	210.31	207.57	210.19	212.03	204.02	215.55	210.52	209.09	204.56	216.21	207.73	214.46	214.51	215.19	212.79	212.69	208.23	211.61	211.98	206.93	208.47	216.88	215.5	220.17	210.71	216.71	207.72	211.81	214.48	212.34	211.02	212.81	218.98	211.94	209.18	212.83
195.27	193.37	201.51	193.51	188.51	186.26	196.84	191.34	196.67	192.12	192.55	200.24	194.89	191.27	194.46	193.13	192.06	195.61	192.31	199.83	194.94	191.62	197.75	188.61	195.61	198.36	202.22	200.76	203	196.9	194.05	194.5	193.56	197.18	197.06	196.14	196.82	194.04	201.87	189.09	199.74	185.95	194.4	194.71	187.07	197.99	189.37	189.73	196.95	194.49
209.58	210.52	210.42	202.8	208.6	203	207.64	203.13	206.82	208.63	203.22	210.27	203.61	214.53	202.94	213.24	209.46	213.67	208.42	209.12	213.18	210.49	213.11	213.9	213.46	201.97	205.52	211.32	211.67	213.44	205.39	211.54	211.2	205.53	216.82	207.33	209.18	209.85	205.97	206.76	219.93	213.15	206.87	212.59	211.42	209.53	208.02	214.93	211.21	211.01
200.47	207.69	201.38	206.91	202.25	203.75	204.74	198.81	201.32	201.93	196.15	202.81	211.28	207.72	201.88	202.85	202.48	200.32	201.72	204.96	205.61	201.15	210.28	200.7	196.41	207.16	203.33	198.95	210.82	204.57	207.94	204.21	205.03	204.79	198.66	206.25	198.24	200.9	194.88	204.57	201.65	203.03	212.64	204.24	211.06	199.32	200.52	197.92	200.84	202.64
206.77	208.57	211.18	210.85	204.84	205.75	208.05	205.76	205.93	207.07	207.72	201.05	207.63	203.21	204.65	207.53	210.27	208.49	209.3	204.38	202.09	207.51	204.87	202.47	202.81	197.38	208.03	203.53	206.96	203.22	198.98	209.29	206.79	209.71	200.9	206.49	203.63	210.53	204.57	207.87	205.69	207.9	203.55	206.93	200.81	208.57	204.59	208.38	208.77	216.13
210.7	213.91	213.75	219.46	211.98	208.85	215.07	215.99	211.48	218.09	204.76	210.42	212.33	209.61	210.91	210.93	210.88	215.17	208.45	216.27	207.64	210.36	206.65	215.97	217.65	211.12	215.96	219.08	207.72	216.3	211.16	217.58	211.45	206.04	208.51	213.14	214.17	214.68	212.76	209.37	215.03	215.32	217.45	210.01	216.55	213.59	212	214.49	216.68	206.43
202.76	192.04	193.11	194.18	199.71	196.95	202.97	193.65	194.5	195.5	188.59	194.86	193.74	197.65	195.72	195.36	196.81	193.41	197.5	201.04	194.86	190.87	197.15	198.11	189.67	192.75	199.02	193.37	193.24	198.82	190.2	203.41	198.1	204.04	196.17	189.53	198.88	195.73	199.69	195.49	193.85	190.63	200.33	197.52	194.42	193.86	193.05	190.09	188.72	202.25
216.35	211.48	208.2	213.18	215.1	210.6	212.36	212.21	210.29	212.22	218.94	221.4	213.32	208.63	211.05	213.94	211.69	215.81	211.44	217.64	211.64	210.31	216.05	219.59	208.49	210.16	212.51	211.35	209.61	211.04	212.14	212.46	213.27	204.07	215.43	206.34	210.03	219.9	205.1	210.19	210.84	210.85	208.81	202.43	207.56	204.53	213.25	211.66	210.8	213.14
206.76	208.37	207.54	206.96	206.42	208.81	206.56	211.48	208.17	210.96	208.14	209.14	213.23	204.48	209.11	213.26	209.36	211.13	205.04	211.37	205.85	209.82	208.32	208.1	207.23	213.56	212.6	210.87	211.03	211.57	207.17	208.1	207.9	210.39	207.57	207.76	206.89	207.36	210.88	215.27	206.66	208.2	211.49	206.65	212.89	209.29	203.96	207.93	207.97	205.61
210.01	207.94	206.38	214.21	209.02	213.54	210.53	211.61	209.76	212.06	208.27	207.71	213.22	214.27	205.38	206.11	209.22	207.4	205.09	208.23	215.72	206.55	209.6	210.14	208.17	206.88	200.92	209.94	207.65	211.12	206.61	208.51	201.92	207.79	210.23	213.75	206.91	208.09	208.66	217.24	208.03	210.69	207.34	203.82	214.52	206.29	205.91	216.42	212.42	217.08
204.82	207.79	200.18	205.58	200.22	210.58	199.7	204.62	199.52	199.04	194.58	204.46	212.3	203.54	201.83	203.6	201.21	208.12	209.56	205.07	204.33	206.68	201.63	196.68	210.06	201.97	202.77	211.78	199.7	201.38	201.13	198.63	205.12	203.32	210.33	209.07	203.8	200.74	206.18	198.98	211.74	198.84	206.46	204.09	207.69	202.64	198.31	199.76	203.45	198.5
212.35	207.74	211.62	209.92	209.22	209.95	215.47	213.56	212.18	213.75	213.47	214.44	210.19	214.2	209.25	218.47	215.55	210.21	213.39	214.62	213.07	206.9	213.19	211.53	212.06	205.04	213.1	209.61	215.63	211.98	211.63	210.62	210.79	210.89	210.76	206.78	212.27	206.19	211.28	209.13	211.11	207.63	208.69	213	212.04	214.56	216.29	210.57	209.33	209.84
207.07	206.19	201.84	206.22	198.48	203.84	209.86	206.4	203.81	204.45	203.58	204.09	209.55	199.9	204.34	198.48	198.98	209.01	207.33	203.33	207.5	203.32	200.57	206.14	203.37	209.04	201.25	207.33	204.64	210.41	201.17	200.36	202.07	207.4	211.89	204.97	207.01	204.37	199.22	204.41	204.56	204.35	205.34	201.27	201.98	206.09	198.77	199.74	211.37	200.08
199.53	197.56	199.58	191.5	201.8	202.32	200.84	202.47	201.67	194.25	197.66	205.38	201.78	199.41	200.33	205.39	204.24	195.02	202.99	203.42	201.16	203.63	202.29	196.95	196.52	193.43	200.38	193.06	196.09	209.62	204.56	197.61	196.66	200.7	205.02	200.92	198.45	197.66	196.51	196.93	197.66	195.33	197.71	194.03	196.02	203.93	200.42	206.64	196.04	202.78
202.89	201.97	198.11	202.71	201.35	202.17	201.14	203.51	198.26	202.44	201.13	201.34	205.99	203.57	210.35	200.39	202.2	209.5	206.34	206.73	202.9	203.2	202.06	206.75	202.33	197.98	203.36	204.67	198.99	197.93	200.76	196.29	208.25	200.86	207.62	206.56	203.3	203.25	205.87	203.59	199.07	203.63	200.72	210.26	208.43	203.66	207.7	192.12	194.56	201.88
206.63	204.26	206.1	208.25	201.77	213.19	203.83	202.62	203.24	211.12	203.87	202.81	205.86	206.05	207.51	200.27	203.54	204.48	208.38	203.3	209.55	206.12	201.33	208.08	201.82	206.5	205.46	203.94	210.53	202.69	200.53	205.16	208.43	205.44	204.67	204.65	203.93	210.93	205.14	205.93	206.7	205.03	202.54	202.46	202.8	201.54	199.82	200.06	210.96	203.33
212.39	208.9	213.42	212.41	212.01	200.75	207.26	209.03	212.96	208.37	203.51	212.5	205.95	213.1	206.93	206.47	201.57	212.09	214.48	214.25	214.06	205.17	211.34	210.94	215.48	205.23	206.17	210.89	209.44	208.44	212.88	206.18	212.43	201.63	201.27	210.35	206.14	219.51	213.82	210.16	210.87	211.93	206.75	203.97	212.14	211.15	214.84	209.39	203.82	203.99
210.64	210.84	207.4	213.88	208.49	211.82	216.66	211.14	205.82	208.13	208.15	218.74	206.42	211.53	209.24	212.91	203.93	207.16	208.2	212.61	213.7	213.2	212.47	218.13	209.34	211.75	212.71	212.62	210.78	212.58	216.83	210.12	209.54	212.59	215.06	210.98	206.88	201.07	214.49	213.3	210.26	208.58	209.87	214.51	204.12	208.9	213.77	205.34	209	210.84
201.29	210.87	205.69	204.98	210.75	202.68	213.35	204.82	208.2	203.2	200.78	208.22	204.84	206.08	204.82	206.85	204.02	201.69	205.19	206.04	199.81	206.02	210.3	208.51	216.12	205.96	210.8	201.48	208.24	207.84	200.03	205.11	210.67	210.72	209.97	210.01	209.44	204.35	211.36	206.97	206.85	204.13	201.68	198.1	205.1	207.34	210.26	210.94	206.2	204.2
211.76	207.38	207.5	207.31	207.08	203.94	205.74	209.67	204.67	209.62	205.92	208.75	207.52	211.14	216.08	213.44	211.02	208.53	207.13	208.18	205.52	214.94	214.94	212.86	210.61	206.73	212.65	204.32	215.18	213.32	210.33	208.77	209.67	206.41	208.49	211.59	212.4	205.88	206.04	203.22	205.2	208.27	215.1	212.29	211.36	206.51	211.64	203.72	209.09	207.19
199.21	207.9	206.23	204.81	205.87	200.78	205.51	210.61	204.67	208.66	203.74	206.89	207.02	206.57	202.46	206.42	202.31	209.28	206.16	198.39	203.93	203.04	203.71	202.65	195.61	205.83	205.49	199.26	207.31	209.31	204.01	208.1	201.83	207.81	210.57	205.85	209.86	208.81	201.35	213.84	197.12	204.27	201.29	205.33	201.31	202.65	199.77	209.49	207.16	212.28
202.68	201.52	202.59	198.65	196.46	194.84	200.62	198.14	198.97	197.82	195	197.19	206.2	204.69	200.68	207.28	203.2	201.42	201.08	202.85	197.39	199.22	201.58	197.63	198.7	198.94	201.22	198.19	199.95	200.28	205.24	199.21	191.9	201.56	200	200.4	200.37	195.08	200.22	198.69	205.23	197.98	198.35	202.47	203.77	200.94	204.54	202.34	199.96	201.86
205.05	203.63	206.9	205.11	211.13	212.2	207.44	205.96	207.79	206.04	201.09	204.38	205.43	213.34	209.59	208.47	207.1	212.44	201.37	205.57	206.58	210.94	204.42	207.49	205.58	207.47	213.12	210.11	204.29	206.14	208.61	211.05	207.57	201.94	211.43	208.4	210.93	205.95	206.77	201.4	205.86	198.98	211.63	207.7	210.23	207.15	207.22	204.53	207.13	202.67
200.41	195.9	196.07	197.65	190.71	193.96	201.26	203.18	193.62	196.78	196.17	204.23	196.19	198.79	194.26	198.25	196.55	198.87	194.8	202.6	198.81	199.05	200.32	200.9	200.55	194.74	200.15	193.35	200.43	198.24	200.25	203.22	197.24	206.79	196.86	195.69	199.33	193.92	198.97	191.58	204.79	196.92	203.67	199.62	196.62	203.96	201.42	200.02	204.12	205.84
215.07	205.94	210.64	203.12	207.95	207.26	203.86	212.9	211.93	210.81	202.77	205.74	203.5	209.34	200.84	212.25	212.99	199.64	209.3	212.89	210.86	212.23	210.21	206.61	212.84	211.49	208.41	209.54	210.92	203.6	209.8	212.04	210.32	204.68	206.14	210.77	206.02	212.43	211.78	211.33	205.32	212.92	207.15	209.55	210.98	210.84	205.18	208.24	204.12	208.12
201.51	213.51	210.19	205.09	211.49	201.43	213.86	210.76	207.31	207.57	203.91	207.72	210.62	207.26	206.19	205.38	210.06	208.07	208.45	207.79	205.27	209.18	209.98	206.08	201.69	201.82	208.13	206.66	210.87	213.37	211.75	215.66	206.86	209.63	208.73	210.6	213.13	211.84	209.93	204.37	209.13	207.12	206.36	213.53	211.18	204.1	208.04	209.1	212.69	210.44
209.79	201.12	201.02	205.44	202.71	204.72	203.87	207.68	201.98	205.83	202.64	202.64	206.72	204.24	209.17	198.46	200.24	203.65	198.89	205.48	204.97	209.4	200.86	206.99	204.83	205.51	207.39	204.08	201.2	197.4	205.19	199.26	200.02	203.18	203.87	205.76	205	200.87	202.55	198.19	205.03	203.1	203.24	203.29	204.42	197.83	202.68	201.79	201.2	208.56
197.94	199.1	199.93	199.61	202.51	205.68	193.21	195.7	199.24	199.68	201.05	202.37	197.28	195.18	201.31	197.14	206.89	196.09	192.61	197.89	198.03	203.01	196.77	203.01	196.11	203.58	202.09	195.59	204.41	204.58	199.45	199.61	193.19	206.5	197.61	198.67	192.2	202.62	197.69	199.82	200.37	206.33	196.29	199.42	198.94	209.36	194.7	200.4	194.56	197.57
203.46	208.02	202.6	206.53	199.06	202.39	200.3	197.12	205.67	205.4	198.91	204.23	205.34	204.93	206.47	211.75	200.81	209.43	211.92	207.98	205.46	206.83	206.51	212.04	198.23	202.09	202.83	200.87	202.48	201.27	207.54	197.92	204.16	209.8	208.75	212.81	200.36	203.07	204.6	205.39	206.58	204	200.16	202.73	206.54	203	200.92	207.53	202.92	205.16
200.55	191.96	196.58	195.14	195.28	196.86	191.51	192.2	198.52	191.42	193.37	194.55	193.59	195.28	189.07	199.72	193.2	187.26	193.28	198.11	186.56	192.96	190.97	191.85	195.18	191.17	196.55	196.15	192.73	191.12	197.55	192.36	197.77	197.39	198.04	195.07	187.33	192.22	193.56	191.93	197	194.98	200.71	190.61	191.72	197.35	192.71	188.46	187.14	192.73
197.81	197.02	204.14	199.78	199.09	199.27	202.79	195.84	197.58	194.77	200.57	201.09	196.11	191.56	199.62	203.8	201.62	195.33	197.52	195.59	201.15	196.77	197.63	197.49	201.61	197.87	208.12	196.42	196.59	188.88	199.19	201.35	196.72	200.52	194.85	198.49	203.06	201.72	197.21	201.65	202.14	200.11	197.81	200.75	207.04	201.47	197.44	196.44	193.43	197.15
211.37	210.82	208.07	212.37	210.78	212.64	205.71	209.64	208.1	208.67	209.97	199.77	208.28	206.81	200.48	208.85	214.09	204.43	205.17	207.08	213.17	207.72	207.38	208.03	215.03	205.95	215.33	205.12	210.22	206.75	208.53	211.78	207.51	201.51	209.7	203.94	210.54	206.54	202.24	204.94	206.93	207.5	204.94	211.97	203.76	207.88	205.07	206.69	210.09	204.73
202.36	200.61	204.4	202.5	202.12	199.46	203.54	197.77	201.11	206.51	199.39	207.39	204.04	195.78	201.77	206.88	198.34	204.51	204.7	204.77	202.76	206.27	205.75	214.01	203.01	201.72	199.86	208.21	203.07	207.12	207.26	202.23	201.48	206.73	195.5	204.59	204.12	203.61	205.2	200.67	206.33	205.04	202.81	203.11	205.95	207.35	204.56	206.93	200.69	204.65
207.64	209.95	210.25	208.6	211.81	210.11	211.16	208.49	212.09	215.4	209.31	203.6	209.63	208.86	213.46	211.78	212.39	209.35	205.47	213.75	204.89	200.54	208.32	202.81	206.87	209.05	204.49	207.36	207.15	209.15	207.08	204.45	208.9	207.07	214.31	210.25	206.71	209.52	206.47	207.54	211.58	206.93	204.81	206.76	205.27	212.8	212.13	208.79	211.37	203.88
205.39	199.11	202.4	199.15	203.12	197.06	200.07	202.32	198.49	201.51	200.26	202.22	201.39	213.38	202.19	199.13	203.17	200.18	207.48	201.73	199.78	207.68	205	206.07	205.64	205.13	203.99	205.07	198.1	203.45	199.52	195.35	200.81	203.62	199.77	202.56	200.55	201.02	206.02	200.4	201.35	202.92	201.96	206.26	192.54	204.4	200.9	205.89	194.13	200.08
215.87	213.34	207.6	214.67	212.46	217.45	209.23	219.3	217.5	219.81	212.98	218.55	215.53	211.01	214.95	212.58	208.93	213.24	204.87	206.01	212.67	211.38	210.92	210.25	213.41	210.74	217.68	215.93	208.47	215.21	206.09	207.79	219.19	213.83	215.2	211.74	213.29	205.85	212.46	210.13	211.54	210.12	213.22	214.03	212.6	215.18	209.65	212.98	213.71	206.77
204.41	216.63	215.44	213.52	211.03	211.64	216.95	204.12	216.71	211.47	211.55	211.23	204.42	213.89	215.14	213.8	210.84	210.28	208.44	212.85	212.63	208.93	209.57	213.98	213.55	210.53	215.59	213.91	209.11	206.76	208	211.97	208.53	222.48	213.83	207.8	213.65	208.24	208.73	213.1	212.67	204.29	215.54	207.03	209.06	211.63	207.27	217.15	215.78	214.05
209.78	211.01	209.3	217.85	211.22	212.6	212.29	209.08	211.49	207.44	212.14	217.28	209.56	211.82	215.2	215.72	202.69	208.74	212.38	212.97	213.28	207.3	214.96	207.04	211.52	207	209.67	207.26	207.25	206.98	207.18	211.37	214.11	221.71	208.22	210.85	210.19	208.9	217.19	209.87	215.75	214.66	210.53	210.8	212.24	209.46	211.12	209.75	212.87	208.29
214.56	214.94	214.9	213.67	220.68	217.21	217.68	217.4	215.68	220.41	218.3	208.4	212.19	221.11	215.42	222.23	212.19	219.45	216.67	218.89	216.93	211.68	212.98	215.62	219.17	214.62	217.08	213.85	219.96	210.49	212.2	216.2	219.61	216.66	218.05	216.55	216.29	216.98	218.11	210.26	216.26	216.35	217.15	219.29	212.68	214.89	216.81	216.14	214.64	216.7
197.27	201.34	200.55	200.69	201.63	202.57	205.33	198.54	201.67	206.11	204.64	201.44	201.85	197.48	197.86	196.88	197.39	197.65	196.56	205.35	201.89	198.88	193.3	200.63	199.42	195.61	199.95	198.71	199.61	200.15	198.68	201.63	197.76	203.97	197.57	199.94	198.11	204.56	199.62	194.75	198.86	197.7	206.98	202.48	199.23	197.4	198.83	200.12	201.97	195.88
223.52	214.23	217.59	212.2	215.73	212.45	216.11	217.12	227.15	218.82	215.33	217.29	224.81	220.96	218.97	217.4	219.73	223.11	217.7	219.17	219.49	216.06	214.73	221.51	223.1	225.48	214.41	219.31	224.02	220.82	220.8	221.08	218.7	211.98	216.56	214.59	220.32	215.71	217.34	216.95	219.36	220.91	219.1	220.33	222.42	220.51	214.55	222.42	218.67	218.13
207.98	212.86	205.36	213.21	214.27	215.18	216.51	204.74	210.22	207.33	210.68	211.47	211.12	212.65	207.08	216.22	215.47	210.6	215.69	214.59	211.26	211.13	209.68	207.77	213.78	208.37	208.27	208.62	215.11	218.4	209.85	209.39	211.53	209.85	215.13	214.99	207.09	211.4	210.39	207.99	213.44	215.45	215.48	207.01	218.15	213.62	210.01	212.68	217.37	210.85
216.64	210.74	216.79	206.49	216.6	219.36	212.09	215.83	211.97	214.26	208.82	218.51	212.46	217.5	216.24	217.86	211.37	215.59	211.32	209.2	214.74	215.2	213.66	217.93	213.73	216.04	216.07	216.21	218.11	217.31	212.85	214.9	217.3	208.67	216.76	219.05	210.1	213.24	212.87	209.98	209.63	215.7	208.71	210.67	219.23	214	218.43	217.59	215.07	215.59
211.31	219.55	212.92	221.18	221.28	225.3	216.02	206.52	215.21	214.34	213.5	214.19	214.04	215.78	218.64	215.54	219.27	209.46	213.47	217.13	215.87	215.48	218.14	212.53	210.71	216.28	218.01	210.8	213.58	216.88	217.04	205.59	213.24	220.05	218.99	216.85	215.48	211.15	214.61	216.71	217.8	220.33	220.26	219.89	218.82	215.96	215.44	223.01	217.97	211.45
207.17	210.54	200.16	207.84	204.47	198.36	206.02	204.01	206.39	202.14	198.72	206.19	198.83	199.97	202.88	206.03	204.79	207.24	209.25	196.56	198.21	203.44	208.81	207.18	208.83	201.89	198.69	205.85	208.69	205.26	201.87	210.76	199.08	205.22	206.09	202.98	203.4	200.2	203.87	195.4	204.28	196.46	206.53	195.85	201.24	202.3	204.5	197.25	198.05	208.55
210.08	206.51	206.55	210.39	209.07	205.1	206.45	209.04	209.61	202.36	202.7	203	209.2	206.33	206.18	209.92	203.96	210.07	203.44	204.93	207.43	207.38	212.82	209.81	207.7	208.45	209.8	209.81	215.65	211.98	203.69	211.87	209.67	211.83	205.81	210.29	203.22	213.85	211.7	203.87	210.91	208.34	205.71	204.65	213.9	205.13	214.86	204.1	204.36	209.67
208.21	213.01	207.07	208.74	204.47	210.97	211.71	207.54	216.19	205.41	205.68	211.31	203.25	205.91	220.03	205.17	207.05	219.07	208.95	206.81	212.27	212.61	206.31	204.2	211.14	209.43	210.31	212.35	209.79	210.55	207.31	204.45	204.88	210.54	209.69	210.13	209.31	206.45	208.91	209.21	207.6	210.75	210.47	211.08	204.76	209.42	206.73	208.59	206.52	208.19
218.01	213.82	210.24	214.87	213.17	212.39	208.8	212.44	212.76	214.24	211.84	209.13	212.74	211.82	212.68	215.1	204.47	215.36	211.52	213.12	209.63	210.42	214.91	212.62	213.51	205.7	206.7	205.44	215.86	210.07	217.09	202.81	203.85	212.08	202.63	208.56	216.26	211.47	214.19	216.26	210.53	211.26	205.6	210.22	212.62	213.7	215.93	212.09	208.9	207.71
202.05	204.8	202.14	201.02	196.43	206.94	197.1	200.62	208.78	205.98	196.38	207.64	201.02	206.35	201.28	203.64	202.73	200.87	199.11	207	206.44	205.79	204.75	198.49	204.66	205.62	196.45	195.77	205.61	201.64	201.77	207.76	199.97	201.31	193.02	198.32	201.23	202.89	199.94	202.82	198.78	203.12	201.68	206.71	201.85	205.21	201.89	205.76	198.27	200.74
202.36	193.4	197.98	197.7	199	196.86	197.57	196.5	195.38	199.46	197.88	194.53	193.28	197.6	196.74	193.78	195.85	195.98	193.54	202.17	201.32	202.47	192.96	194.68	197.52	196.27	195.4	194.52	196.77	191	199.43	200.7	198.58	193.71	209.72	200.8	194.25	192.82	193.95	190.58	198.31	199.97	198.96	197.57	193.17	199.15	194.23	200.13	194.46	199.84
200.18	199.91	201.59	204.61	200.49	191.94	196.2	194.78	202.25	200.54	198.24	198.47	196.93	202.37	197.01	198.11	195.65	195.12	202.17	200.89	203.02	195.91	201.53	195.03	194.3	197.78	198.39	200.9	198.01	205.04	192.92	200.62	201.03	198.36	207.71	205.31	202.08	199.56	196.35	199.7	203.44	200.59	207.61	204.26	197.39	204.22	201.56	198.27	199.66	201.81
203.47	204.01	199.29	203.87	199.42	200.71	197.32	207.31	199.79	205.69	199.81	206.68	207.1	200.11	203.21	206.25	207.09	201.38	206.51	199.15	208	203.74	203.42	198.69	200.29	199.54	205.95	203.06	200.82	205.21	202.13	200.91	207.38	200.88	203.29	195.16	202.14	203.04	204.42	205.13	200.62	202.21	206.43	206.02	208.61	203.42	201.97	204.8	195.84	208.77
209.43	205.83	206.74	200.34	208.7	210.91	214.17	207.63	206.62	206.68	210.39	208.12	212.52	208.32	209.2	210.91	206.94	206.58	206.94	209.14	212.82	209.21	203.12	208.6	211.3	208.17	205.42	207.06	209.43	209.56	207.21	210.19	203.31	200.71	209.41	210.48	199.55	206.05	209.06	205.3	206.26	210.6	208.93	208.2	210.96	209.82	206.81	207.96	212.07	204.96
208.33	208.08	201.88	208.56	215.96	206.32	208.51	207.6	210.64	211.77	215.83	205.15	215.62	201.83	209.41	213.59	205.22	210.11	208.89	210.07	203.11	217.49	210.12	212.91	211.14	208.47	205.53	212.89	205.43	214.54	211.15	205.77	209.04	209.1	208.15	214.72	209.84	216.9	210.31	212.27	211.77	206.62	207.57	206.95	207.89	209.74	212.35	206.64	211.9	206.99
203.32	202.81	208.12	206.39	211.09	206.75	209.05	207.44	200.03	209.56	210.05	210.77	205.53	207.16	207.05	208.52	202.65	206.37	202.51	209	209.07	208.61	206.66	211.41	207.16	203.24	209.73	206.27	201.37	209.56	205.79	206.75	214.87	208.83	207.52	202.45	211.36	210.27	209.13	197.96	211.16	207.28	204.62	207.2	205.9	208.08	205.72	206.25	212.02	205.19
212.03	208.18	205.61	203.01	207.75	205.67	209.35	210.88	209.24	212.13	206.2	212.76	201.37	209.66	203.85	204.7	214.15	212.82	210.74	212.27	208.92	204.74	212.46	215.58	203.5	215.06	210.38	209.61	207.65	210.49	211.54	203.73	208.41	208.32	208.63	208.44	210.46	209.9	207.14	211.39	204.41	201.28	206.65	212.04	207.24	210.54	209.04	210.71	201.65	207.43
206.61	214.88	215.6	210.62	201.99	201	209.87	209.1	212.92	207.13	208.34	212.25	213.87	211.82	207.08	212.57	203.92	206.11	203.44	209.06	212.76	208.11	211.37	207.23	212.33	207.24	205.86	207.21	207.03	209.45	209.35	209.13	205.72	200.85	209.35	209.02	211.31	207.53	209	209.14	205.65	215.13	206.53	204.13	208.17	207.76	212.02	211.81	212.65	202.22
215.2	210.63	209.2	207.47	211.46	207.73	209.21	203.57	216.02	206.17	205.33	209.94	205.53	207.3	205.37	210.65	200.69	204.54	204.49	209.22	207.45	204.51	204.92	205.79	205.86	205.87	207.65	208.75	208.9	216.55	209.3	201.38	213.04	210.39	204.58	210.99	205.11	212.46	207.19	212.9	204.25	204.27	210.4	203.01	202.56	210.3	202.19	211.35	206.38	200.69
206.28	198.24	203.92	208.45	208.09	205.96	202.55	207.67	205.1	206.42	209.47	201.87	204.64	207.25	205.48	198.35	200.77	197.81	205.94	201.48	207.76	203.08	197.53	203.74	212.84	208.59	202.99	204.06	212.44	205.65	202.54	209.55	201.43	208.6	211.73	202.74	204.37	207.66	203.2	205.49	207.8	207.03	208.67	197.89	209.16	201.71	201.64	207.01	203.77	208.37
199.23	200.77	203.21	208.59	199.2	207.18	201.85	201.71	206.83	200.25	201.16	203.97	200.25	205.33	203.99	205.86	207.54	200.98	202.08	204.68	197.79	200.13	206.15	206.92	205.06	203.89	207.63	201.7	203.78	203.81	199.58	204.11	206.43	203.25	204.32	201.82	203.5	204.11	204.82	196.84	200.66	200.75	200.46	204.4	203.06	202.1	201.14	202.06	203.4	205.01
206.57	202.82	208.98	214.41	215.33	207.57	210.34	208.8	215.24	208.16	204.03	207.42	210.71	207.01	203.47	206.2	209.57	214.04	202.46	203.4	212.29	208.68	207.25	206.4	209.23	207.47	206.23	203.64	207.29	206.99	207	205.92	217.24	209.57	206.2	208.82	215.26	218.14	206.18	210.15	211.43	211.38	208.86	208.3	208.26	208.75	204.5	214.82	207.56	206.9
215.53	211.38	217.06	220.59	217.87	222.38	216.8	212.93	210.04	217.24	219	219.91	216.83	216.76	214.25	209.05	216.87	216.01	224.65	207.24	220.72	211.31	219.6	219.76	216.04	214.84	215.04	217	220.07	215.79	219.23	214.41	215.39	214.38	222.28	221.35	219.72	216.96	211.03	219.92	214.15	219.95	223.13	211.49	219.75	216.89	215.78	217.91	214.17	222.19
191	194.94	191.68	197.96	193.66	197.6	198.36	195.52	198.34	192.95	195.2	187.78	197.39	196.38	200.27	191.58	197.15	196.07	194.34	191.4	196.71	194.01	193.9	191.06	198.95	193.49	189.69	194.64	190.42	195.04	198.43	194.11	198.1	196.89	193.92	196.59	200.35	203.45	199.23	197.75	189.07	199.86	188.86	192.33	199.76	194.15	202.23	191.61	192.01	201.08
198.2	198.52	200.85	198.29	200.97	205.42	197.25	198.51	193.63	201.34	201.49	199.79	194.72	198.58	208.77	206.64	202.93	202.3	206.19	202.51	201.18	199.51	195.24	203.57	197.99	200.1	197.4	201.83	196.74	198.65	200.91	204	207.64	198.28	197.66	199.53	199.55	194.5	202.9	197.99	200.57	201.71	198.95	205.57	203.94	208.58	198.17	200.75	202.79	196.9
191.05	197.15	193.62	200.29	198.39	196.89	194.75	193.94	191.49	193.66	188.69	196.75	194.02	195.71	192.37	199.82	193.86	191.11	192.76	195.82	196	196.76	186.35	195.31	196.75	197.47	194.34	194.02	192.56	198.69	200.35	194	192.9	197.4	194.72	191.85	193.63	195.72	195.08	197.75	187.95	195.29	190.55	194.39	195.89	193.63	199.87	191.57	193.02	196.39
205.9	209.83	204.22	209.37	208.41	201.52	206.85	215.01	209.27	202.4	201.75	211.18	211.25	207.01	208.93	204.36	208.87	206.73	208.52	210.09	206.39	207.85	204.31	208.36	204.06	215.06	207.35	204.93	200.67	206.71	208	208.15	208.89	209.6	206.09	209.04	208.01	207.51	205.55	206.62	209.24	209.19	207.66	211.79	200.68	206.78	201.93	207.14	212.22	212.44
207.85	211.42	208.82	213.24	208.81	210.29	208.33	210.14	210.89	207.9	208.09	207.28	208.31	215.64	215.11	213.28	208.93	211.83	212.26	213.12	214.09	206.47	211.31	209.43	207.9	212.63	213.3	211.42	208.94	206.07	208.06	211.13	211.14	207.9	215.99	215.65	209.74	209.46	205.48	220.74	215.98	216.34	210.58	215.95	214.51	210.71	205.92	210.8	211.83	212.88
221.44	222.55	222.09	214.93	211.74	214.64	215.25	217.61	211.55	215.75	217.25	219.45	218.02	216.77	208.31	210	210.95	215.68	215.38	221.51	219.43	208.93	208.63	218.46	220.19	220.05	219.06	215.8	223.85	220.32	216.36	219.69	221.84	221.39	218.59	222.33	215.35	220.12	215.95	219.51	216.93	212.15	215.39	216.58	220.08	213.34	217.21	222.44	222.84	214.25
200.44	204.14	203.59	200.14	200.23	200.31	199.26	204.54	199.75	197.8	199.18	196.89	201.43	197.69	194.23	201.63	196.23	198.87	199.89	199.64	203.42	194.51	197.23	198.82	205.47	200.82	198.7	208.07	195.46	202.47	197.23	202.56	201.55	194.68	197.26	200.5	191.56	200.7	203.51	199.33	205.15	200.25	194.95	199.99	201.9	201.4	200.47	195.82	197.23	195.95
215.76	214.73	212.35	202.47	214.32	208.89	208.73	212.69	215.01	213.18	208.46	215.9	214.28	214.33	212.47	210.01	213.84	210.93	208.9	216.47	211.57	207.36	206.64	207.94	208.99	213.28	217.11	208.99	205.3	217.41	204.77	210.42	213.6	213.8	211.57	220.82	208.05	210.72	207.31	213.2	203.63	211.71	211.82	213.93	214.59	206.44	211.51	211.16	213.04	215.95
211.01	210.28	204.79	215.83	207.61	204.53	208.01	202.75	202.27	204.13	207.8	202.51	202.29	208.49	212.11	207.56	204.08	213.61	207.03	206.88	209.47	208.01	210.66	202.27	212.98	208.29	211.04	210.17	200.86	204.45	208.89	200.94	207.74	210.11	206.59	210.36	215.3	209.91	207.12	210.68	205.92	202.33	215.83	209	210.69	208.3	211.71	209.52	204.59	212.03
205.97	213.11	219.89	202.11	212.62	213.88	206.81	213.36	217.03	211.94	213.63	213.32	214.76	210.75	211.79	211.74	210.76	212.45	209.57	218.22	212.18	209.11	209.18	217.95	216.46	210.55	214.46	206.48	214.11	215.47	213.31	224.27	214.02	214.74	209.57	213.47	217.78	207.97	219.8	212.9	205.81	213.92	214.06	209.19	216.44	217.95	208.85	213.47	219.47	212.99
202.03	202.05	202.65	203.47	202.29	203.9	199.22	205.36	199.42	201.69	205.46	199.73	200.04	203.84	199.26	201.59	207.01	206.4	205.79	206.39	200.32	204.76	206.69	200.88	203.93	197.76	204.21	201.91	201.66	205.79	198.08	212.21	201.57	202.27	203.6	212.17	207.97	199.42	203.23	203.53	204.53	202.55	205.87	202.27	199.33	199.59	210.94	204.77	206.9	199.86
195.91	196.6	196.71	192.9	198.3	192.76	190.37	194.19	192.92	193.71	195.55	195.11	196.92	196.1	194.47	189.89	198.51	192.75	200.29	194.44	197.92	194.42	190.6	194.2	198.77	194.44	190.19	194.69	190.48	197.56	199.72	186.06	197.31	197.99	198.84	188.39	195.35	203.47	195.74	196.06	195.69	192.52	191.9	192.57	194.73	194.96	192.57	199.37	192.42	190.83
205.23	205.43	199.18	196.86	201.7	206	206.2	204.54	200.32	196.27	204.5	208.03	201.26	200.41	207.43	204.95	196.8	202.75	207.9	202.57	194.82	199.4	208.08	206.64	200.69	205.33	210.95	208.08	200.58	209.11	209.15	196.77	199.38	202.57	200.27	199.84	203.79	210.08	203.42	201.49	199.31	198.45	197.63	202.54	200.49	199.64	205.29	203.4	206.63	204.31
208.05	202.39	202.47	209.43	197.39	208.29	205.86	203.45	199.92	206.66	194.69	199.73	202.26	207.78	203.75	203.17	203.91	206.79	203.96	207.52	208.23	202.3	199.42	199.33	205.92	202.77	202.99	204.39	199.31	203.85	204.21	205.55	206.76	207.08	203.65	205.83	198.09	203.33	210.8	207.33	204.02	204.42	207.43	198.28	210.57	195.76	202.08	208.67	200.08	198.29
207.18	212.96	209.38	210.33	212.94	206.18	215.95	210.76	220.65	210.14	215.14	207.82	210.63	212.06	210.58	202.02	212.04	214.58	210.36	210.57	210.21	207.21	210.81	213.87	204.55	208.72	212.16	220.18	212.37	216.33	205.47	210.99	205.89	217.75	206.83	210.4	213.7	216.32	207.3	212.27	210.93	211.35	210.63	213.15	208.41	211.19	211.44	208.69	210.6	215.44
202.17	202.21	198.19	203.95	207.52	198.59	197.78	202.7	200.3	203.94	203.73	200.5	201.21	196.91	194.43	205.7	204.4	193.56	199.19	200.78	200.74	202.85	200.72	194.56	202.14	199.92	198.28	205.13	202.3	202.97	200.96	196.97	205.47	195.4	203.67	198.95	201.31	200.49	206.88	200.05	199.51	195.59	195.24	198.18	201.7	202.96	202.15	199.29	198.69	193.06
213.81	206.31	212.22	215.09	211.11	211.85	214.18	209.76	207.83	215.24	208.57	204.42	217.02	208.34	207.49	212.61	210.4	209.06	206.51	210.69	208.62	214.4	211.87	212.13	203.58	210.32	201.5	211.66	211.74	209.41	209.63	200.08	208.66	206.21	213.71	209.7	206.13	205.39	209.48	209.61	216.5	207.7	206.78	206.27	209.08	209.19	209.99	212.34	206.91	202.93
200.96	206.81	201.41	201.02	204.88	203.44	208.66	206.34	196.65	200.37	204.9	203.95	203.53	203.15	201.37	201.02	205.4	206.14	206.94	207.33	212.14	209.71	206.44	203.94	204.42	203.58	202.93	202.19	201.44	204.47	206.63	205.12	209.18	208.07	205.82	206.47	205.65	206.97	206.2	209.25	208.12	210.87	204.24	201.79	208.32	203.43	207.41	207.1	209.2	202.14
211.71	214.44	204.64	205.12	207.93	203.69	207.21	210.05	213.54	214.94	203.77	208.73	206.96	209.94	210.49	204.1	201.25	205.43	211.37	203.21	212.18	209.69	209.48	215.94	211.14	208.39	208.06	205.86	202.79	209.55	212.94	210.88	206.54	208.06	209.1	209.48	207.94	210.3	211.48	211.45	208.09	206.66	211.66	210.01	207.27	206.61	208.83	212.18	203.21	209.44
207.26	214.99	205.22	202.09	205.68	214.48	210.12	214.13	213.64	215.84	210.67	214.8	210.25	209.96	209.21	213.45	218.28	209.41	206.73	205.12	204.2	213.41	201.34	206.85	211.2	207.7	208.16	210.85	213.61	210.81	208.56	208.06	214.13	208.62	213.39	208.84	208.24	220.13	211.3	205.42	214.1	209.45	215.88	207.75	206.49	213.42	208.65	210.42	209.76	211.03
206.75	206.69	202.71	207.28	207.62	211.16	204.32	209.48	210.38	208.15	208.84	205.48	203.61	205.42	204.17	212.86	206.39	203.05	209.61	209.6	211.18	203.11	194.5	203.05	201.85	200.97	209.53	214.29	206.99	204	202.76	202.91	208.18	213.01	215.01	206.67	209.35	208.47	207.92	208.95	201.99	209.05	202.16	203.83	207.27	207.77	212.11	206.57	207.84	202.23
212.6	213.53	216.54	214.14	211.65	213.57	215.89	207.21	216.62	218.34	214.16	210.6	208.81	218.92	214.36	210.45	209.02	210.49	218.41	210.92	214.57	216.8	209.17	207.04	212.75	217.33	205.53	213.24	213.16	212.55	208.38	211.12	211.41	217.22	210.51	213.76	216.2	212.4	209	209.57	209.99	205.43	211.62	209.78	209.82	209.75	211.15	217.31	215.15	215.48
195.14	202.98	199.29	203.72	199.26	204.19	208.85	206.27	204.57	199.85	202.09	196.93	208.16	198.34	205.57	205.89	212.04	210.02	200.35	204.87	203.66	205.11	206.93	205.13	206.69	209.79	206.61	212.14	207.55	203.87	212.04	202.45	208.83	205.48	197.69	199.59	203.57	202.07	195.7	211.64	205.04	207.33	206.32	205.01	204.21	203.87	197.48	201.08	206.77	208.92
190.65	206.18	193.38	201.58	199.02	195.63	195.81	202.16	197.75	199.96	199.38	205.65	199.4	194.95	202.74	198.81	199.23	201.74	199.68	196.72	198.99	196.73	195.47	198.42	192.53	203.05	196.77	201.54	202.75	197.62	198.23	191.74	198.78	196.91	195.63	194.33	196.58	196.56	197.7	200.18	203.2	200.07	194.52	197.79	198.65	198.81	193.53	198.59	192.92	192.01
211.69	206.26	207.46	201.43	205.38	206.97	208.16	209.36	202.66	212.03	204.14	206.35	208.33	205.69	203.63	208.93	210.28	204.9	202.38	207.95	212.18	214.13	209.28	208.77	205.93	202.56	207.68	211.36	208.33	204.4	201.16	207.2	212.75	207.32	207.9	209.25	202.9	207.05	208.06	212.12	211.06	206.01	210.2	209.09	203.5	208.42	209.59	205.81	206.56	204.82
206.64	207.16	206.83	206.8	211.26	202.87	209.8	211.28	208.06	211.56	208.65	203.19	207.84	211.95	202.51	208.65	207.51	206.22	207.31	208.12	215.7	212.19	202.78	204.13	210.07	210.76	209.42	206.41	207.42	204	211.58	208	209.5	209.52	212.42	206.86	216.47	208.53	214.25	209.27	213.3	214.9	210.85	209.8	211.97	205.76	211.88	211.6	210.14	208.61
215.56	222.1	217.64	207.84	210.29	211.7	211.16	218.4	212.64	207.5	209.54	212.78	214.27	211.57	216.92	213.43	212.86	216.37	212.59	212.61	209.7	212.38	208.04	218.03	217.44	207.82	211.66	213.99	211.02	210.28	207.86	216.72	210.9	218.16	205.76	215.76	215.42	214.37	211.67	209.75	212.78	209.98	211.19	209.44	215.93	213.95	206.23	218.2	210.39	217.97
201.46	202.96	203.1	210.3	201.14	201.92	208.97	207.39	211.66	197.85	203.19	202.89	205.76	205.55	208.44	203.72	203.43	204.6	203.26	200.5	202.01	205.45	203.34	208.93	203.08	209.19	201.21	206.73	210.09	204.15	201.95	213.79	205.97	206.09	202.72	203.97	201.44	199.27	206.11	203.22	205.5	198.97	205.18	206.44	202.74	205.58	210.75	210.77	204.92	209.41
207.45	213.35	203.65	206.87	205.12	204.45	207.05	206.28	211.28	204.24	207.96	217.73	208.52	208.65	212.76	213.67	202.46	212.44	208.12	205.72	207.46	203.2	202.16	211.79	199.94	211.47	205.84	208.36	211.9	213.93	205.06	218.29	207.03	205.97	211.11	209.46	208.35	213.64	202.28	205.23	201.67	203.78	205.6	208.08	206.73	208.29	202.25	208.55	214.95	206.27
208.46	207.23	210.29	205.45	203.31	212.15	212.72	208.17	206.26	204.81	213.78	204.98	210.77	215.31	208.23	202.23	209.49	208.43	205.26	210.58	210.23	207.38	203.12	205.44	212.62	213.32	207.45	205.79	207.44	207.11	207.83	205.21	209.74	206.67	208.47	212.67	212.12	206.68	208.31	213.09	201.31	207.82	211.6	204.5	209.21	201.98	206.59	209.04	208.14	207.9
215	214.67	207.75	216.16	210.83	206.46	215.07	208.63	208.23	214.22	208.6	217.99	211.03	212.04	210.42	209.87	217.93	209.2	213.66	207.99	214.22	210.97	214.6	208.71	208.6	208.9	207.8	210.31	214.64	207.54	206.97	211.76	211.18	201.69	208.27	213.87	212.73	210.06	212.49	213.23	211.21	210.23	214.56	213.2	211.77	208.82	213.76	221.62	213.19	210.71
192.6	206.29	196.78	199.72	194.09	199.54	211.46	198.23	193.85	199.01	199.69	197.97	197.72	199.63	194.48	201.26	202.11	195.77	201.53	202.57	197.58	202.8	202.53	206.86	204.06	199.84	205.52	198.18	199.59	189.37	201.49	200.56	197.88	202.14	198.05	194.98	209.8	207.27	201.92	192.89	201.43	197.58	201.61	198.99	195.81	203.61	198.38	197.13	193.72	202.56
202.43	207.96	206.48	208.9	208.94	209.49	205.59	211.75	201.89	207.6	203.91	205.3	206	206.36	209.05	198.65	202.61	207.36	202.2	204.81	205.19	202.01	209.72	207.77	209.98	206.3	210.45	202.4	210.95	207.69	202.48	201.18	201.6	207.12	205.8	201.72	207.39	207.94	206.56	211.07	210.42	203.43	205.31	205.74	204.34	203.68	207.02	201.01	205.08	209.06
200.4	198.45	207.27	206.14	207.7	203.21	200.75	203.78	207.49	200.04	205.24	204.02	205.08	197.49	201.32	204.11	199.56	205.43	201.91	202.33	207.61	203.05	203.21	203.79	200.7	203.43	207.56	201.53	200.77	204.22	203.36	198.17	199.44	200.2	206.86	202.34	207.89	203.36	205.37	209.64	203.77	202.92	193.58	200.8	202.42	206.45	201.77	202.29	203.51	205.35
196.63	204.95	205.88	202.87	201.04	206.84	203.33	203.48	199.04	198.5	200.99	205.35	202.66	204.74	203.98	200.14	204.74	204.24	204.7	202.26	201.16	203.12	207.64	201.84	203.48	203.08	200.96	200.61	208.74	199.52	201.88	197.67	204.81	198.39	200.34	209.43	197.64	203.11	204.79	204.85	206.49	196.81	204.56	200.78	205.75	209.9	204.3	211.36	194.64	202.62
206.49	202.73	200.57	201.94	199.2	207.98	201.33	206.06	197.57	204.34	201.18	206.87	198.85	197.59	198.63	200.54	204.06	209.41	200.52	200.96	199.19	202.17	203.61	205.34	198.31	199.69	207.77	205.67	207.32	208.08	206.01	198.09	199.23	199.65	201.72	204.27	201.33	207.21	201.09	201.71	205.58	202.07	202.72	211.23	207.36	204.07	197.39	208.94	201.84	203.65
213.02	211.6	207.06	211.77	204.09	212.2	209.58	215.48	207.18	210.06	213.52	216.67	210.21	213.13	201.47	206.56	207.09	211.25	212.7	217.37	215.5	210.81	211.73	221.38	214.27	207.86	208.27	206.96	211.66	210.7	207.66	212.4	212.29	207.97	216.3	211.29	214.73	208.97	213.38	215.63	206.75	216.42	212.95	210.05	213.64	209.84	209.46	209.55	213.61	205.28
207.77	213.97	203.67	202.57	211.57	212.81	208.12	207.2	212.19	212.87	213.04	210.88	208.88	207.06	206.66	210.58	210.09	208.31	209.79	203.91	208.58	211.4	210.48	212.1	210.22	209.59	207.52	211.53	208.32	205.03	207.01	206.19	207.4	208.57	205	209.81	207.03	214.64	209.02	212.04	207.99	214.08	206.43	204.28	204.61	215.43	210.89	213.69	209.25	207.64
204.22	209.76	205.37	205.96	204.35	200.79	202.47	198.75	205.45	201.58	202.81	204.55	199.72	206.46	208.12	204.48	204.87	206.72	203.62	197.66	202.94	197.62	204.9	204.69	206.56	199.49	205.49	196.99	202.31	203.17	201.33	209.04	209.49	202.04	206.98	204.16	210.78	206.9	199.55	206.55	200.02	204.6	203.17	201.5	203.11	207.83	202.06	207.99	206.66	202.05
225.01	224.94	220.46	218.91	214.29	215.11	223.73	218.11	225.25	216.69	220.79	217.69	220.76	215.9	212.74	218.85	221.13	218.82	217.07	215.35	214.37	211.98	220.76	220.65	215.33	212.98	215.33	217.53	216.62	215.96	218.19	215.15	218.02	214.75	220.19	215.48	218.86	214.36	217.81	217.93	223.85	218.54	215.85	220.16	219.04	216.85	215.23	216.68	216.18	214.7
207.04	207.91	212.78	204.6	214.92	205.27	207.78	212.67	210.9	208.15	209.86	215.7	205.81	205.96	209.68	214.12	204.98	209.36	205.04	206.96	214.65	209.72	209.48	211.27	208.58	213.03	206.68	206.09	214.78	207.93	207.48	210.99	212.87	206.73	210.66	211.02	198.89	205.11	209.06	201.3	209.53	199.21	210.8	209.68	204.91	208.59	207.27	214.52	203.16	210.05
210.31	213.86	209.95	211.68	213.05	213.18	216.68	215.11	213.77	212	211.14	217.17	212.08	211.75	214.83	213.63	216.84	210.94	206.33	209.64	210.65	212.82	213.66	214.29	209.83	212.3	219.22	208.64	214.91	214.22	219.26	210.22	214.69	206.53	212.8	215.35	207.08	211.04	210.2	216.18	213.6	209.79	212.7	211.39	209.85	209.13	216.1	208.12	216.04	210.78
203.7	203.42	204.22	204.67	197.33	197.45	205.08	206.89	201.41	205.46	197.43	203.55	208.95	204.59	204.85	206.15	203.13	203.06	195.93	205.27	208.4	202.1	201.61	204.94	205.66	208.35	202	201.88	207.62	200.54	202.74	206.75	196	203.61	205.87	204.68	206.26	195.92	208.32	207.9	206.2	200.42	201.93	203.24	201.4	201.99	201.86	206.08	202.15	204.72
219.23	211	215.4	216.63	217.51	215.88	222.94	216.58	208.87	222.51	220.81	220.14	212.34	217.02	219.97	216.31	216.4	217.57	222.68	214.22	205.89	222.53	211.76	213.02	211.95	217.5	214.9	219.55	216.24	217.88	212.52	218.94	217.73	217.9	225.08	221.79	210.12	221.63	218.68	217.62	216.53	216.86	216.41	216.91	213.39	208.28	217.94	222.1	222.08	214.5
207.98	208.38	206.34	215.36	207.93	210.25	206.6	206.51	213.35	201.09	203.14	207.26	207.54	206	207.54	212.76	210.02	206.33	205.33	208.85	203.49	208.78	209.71	215.63	208.04	201.08	207.78	203.85	208.19	209.49	214.2	214.01	210.01	210.05	208.53	210.15	206.94	210.25	206.75	202.73	213.39	212.42	210.35	211.49	211.66	216.28	202.28	209.28	208.59	212.37
201.97	201.54	206.98	205.4	203.94	208.12	206.63	206.82	203.27	215.12	206.75	206.12	206.49	211.13	206.98	200.07	203.54	212.11	206.26	207.65	199.56	206.88	204.83	213.52	205.35	207.56	209.39	208.35	208.86	206.73	202.31	206.61	208.69	212.57	205.09	206.58	209.96	203.07	203.83	207.38	208.02	206.65	207.64	208.45	202.07	209.12	207.9	206.76	207.22	206.55
207.4	205.42	208.84	203	210.86	208.72	210.59	207.21	203.06	207.13	211.23	207.98	218.97	210.89	208.56	210.97	209.86	211.64	211.93	212.79	207.42	204.49	210.31	210.7	200.85	204.17	204.4	209.53	211.06	205.61	215.06	205.08	212.46	204.88	207.01	215.89	208.15	200.82	205.21	209.43	205.28	204.17	207.94	214.24	207.49	205.7	207.4	210.66	211	207.78
216.21	211.96	222.73	216.53	214.06	219.49	216	219.24	215.24	210.46	217.29	217.43	213.71	210.88	217.34	223.39	219.62	212.68	212.17	212.43	220.34	216.51	213.5	216.02	219.93	222.62	211.45	212.54	213.05	216.41	218.98	212.22	216.75	211.25	217.51	211.69	224.78	216.54	218.63	216.99	215.01	219.79	213.17	213.97	210.62	223.13	218.28	212.61	214.72	217.6
193.99	202.63	200.77	199.41	201.28	203.25	202.99	202.31	203.12	202.25	204.42	204.22	201.97	199.41	204.35	203.34	204.57	205.66	200.3	199.91	201.21	201	196.61	201.08	194.52	204.17	198.58	201.38	196.81	199.49	203.87	201.91	198.09	210.9	196.54	203.05	202.25	205.62	200.91	201.77	201.12	198.6	201.93	203.38	201.68	204.99	209.96	203.17	202.15	206.02
202.63	200.97	205.9	203.29	203.38	204.41	203.48	201.72	196.07	203.83	208.7	198.95	206.2	203.55	200.38	203	206.64	204.47	204.86	205.84	205.59	205.13	203.09	201.95	195.88	205.41	205.08	197.91	208.33	203.05	200.63	200.5	201.75	192.94	205.73	198.24	205.14	207.71	203.05	204.1	210.78	200.21	203.71	205.7	200.94	195.8	192.27	203.56	195.08	203.12
208.02	214.11	212.13	213.48	213.15	205.68	201.65	211.42	209.31	206.36	209.13	208.17	206.21	207.51	208.28	212.43	205.95	211.44	204.29	208.34	203.36	202.58	209.58	210.24	215.76	210.62	202.38	207.11	207.26	210.61	209.08	214.8	213.3	211.33	209.42	210.57	209.68	212.54	205.31	208.21	215.97	207.14	207.54	212.04	206.47	210.05	212.22	207.44	214.54	205.17
212.26	211.38	213.95	211.25	214.71	207.86	209.73	212.77	216.79	209.04	212.8	208.32	215.42	211.52	213.77	211.48	210.74	213.57	211.34	215.87	212.53	212.52	216.9	213.86	212.07	218.55	212.73	210.33	213.31	209.82	213.14	213.79	208.27	211.16	206.81	208.33	207.18	209.13	209.35	211.16	210	207.12	205.76	207.41	210.04	211.93	210.77	215.99	215.22	206.84
217.99	224.04	221.51	221.89	214.56	216.77	209.34	215.15	214.4	218.53	213.08	217.7	209.91	213.26	214.95	220.88	215.56	216.34	214.22	215.73	217	214.93	222.84	224.07	216.73	219.33	221.24	213.53	218.09	217.97	224.25	221.53	214.39	210.59	215.56	213.88	213.84	214.48	216.99	219.21	219.72	217.04	221.98	218.03	222.37	222.25	222.28	204.58	220.76	221.2
201.5	212.85	208.1	200.55	207.14	205.77	205.99	210.33	205.94	204.3	206.48	207.67	210.75	207.48	203.78	208.57	207.23	202.54	208.69	198.93	205.39	204.98	199.06	207.8	208.68	205.09	206.11	204.42	203.65	204.59	208.3	211.39	210.85	213.62	206.43	205.68	209.75	213.27	210.05	204.91	206.11	205.97	200.65	211.9	207.15	208.65	210.95	208.84	213.03	209.91
204.34	198.13	201.29	201.43	206.09	200.48	204.92	197.88	200.73	196.95	200.42	200.44	205.15	204.15	200.97	196.56	202.35	201.08	201.91	205.49	197.22	205.34	202.97	204.46	199.37	201.99	201.2	201.78	205.75	204.73	196.22	206.37	202.46	200.23	197.86	199.45	200.22	197.68	200.29	203.2	196.03	203	202.92	197.94	203.65	204.2	198.31	206.26	203.67	198.74
212.56	209.27	199.34	205.23	213.03	206.18	206.38	208.39	211.85	214.85	209.02	211	206.68	209.28	211.95	209.11	209.57	213.88	202.41	206.46	210.97	206.07	213.35	210.39	208.08	202.34	212.43	204.18	208.42	208.72	211.62	206.67	202.41	214.01	206.36	207.68	210.75	199.62	200.74	209.64	206.75	206.19	202.96	209.75	207.93	209.4	213.34	207.21	211.11	214.94
199.31	199.33	201.54	207.97	194.17	203.86	203.28	200.9	203.56	193.09	201.22	207.23	201.61	200.94	202.72	196.36	205.66	195.89	197.93	204.07	204.98	199.41	201.98	204.13	202.88	194.04	200.73	205.23	199.08	192.93	196.74	207.36	200.74	200.26	201.96	209.74	204.24	197.49	205.17	200.77	198.14	205.6	192.26	197.78	199.2	200.47	207.24	200.32	210.72	195.22
200.35	210.78	201.22	202.01	202.97	199.25	207.61	210.59	204.7	206.14	209.75	208.67	207.09	202.95	207.67	202.41	210.57	201.55	212.79	206.54	206.93	200.58	205.72	205.16	208.62	205.47	215.74	214.53	199.26	204.47	199.97	207.55	202.03	203.32	207.43	207.38	203.78	206.76	204.1	207.61	201.06	204.89	212.27	206.73	209.84	203.62	210.94	210.94	210.44	209.93
201.78	199.73	201.07	201.49	203.7	203.7	201.56	201.03	196.97	200.5	206.59	201.48	197.56	198.55	200.4	196.96	202.14	208.45	204.58	204.62	212.01	202.04	201.15	196.23	197.56	199.3	197.82	201.43	206.01	197.07	197.62	202.81	208.23	208.06	206.36	204	202.65	200.37	200.36	202.98	197.2	205.36	194.8	202.57	200.46	196.25	197.8	204.05	203.05	200.19
200.84	206.23	202.83	206.89	197.97	203.38	205.24	199.98	198.81	205.55	203.08	210.24	204.12	198.32	200.79	198.09	200.11	208.28	206.3	199.7	201.8	201.52	199.34	197.43	199.28	205.63	202.83	203.77	200.17	202.54	202.62	196.51	201.04	196.25	208.75	204.6	201.52	202.3	201.07	204.2	196.74	210.67	206.94	202.66	210.9	198.5	209.47	199.22	203.86	203.79
211.18	215.29	212.84	204.72	213.37	205.83	206.72	213.89	205.73	211.91	203.18	207.21	207.2	210.69	206.69	206.66	212.4	214.24	210.82	213.13	206.96	205.86	214.36	207.79	211.68	209.55	201.29	207.02	205.91	213.5	204.14	216.93	213.29	205.29	206.27	209.82	211.64	209.82	211.55	210.04	207.44	209.57	209.85	212.19	207.69	210.37	210.69	212.98	211.61	209.11
215.96	210.95	214.45	212.36	217.78	212.57	210.1	211.43	207.26	209.7	207.5	212.09	211.11	213.76	215.3	214.16	209.43	213.52	212.53	217.29	214.62	216.65	209.17	210.4	210.69	219.01	212.76	217.14	214.1	216.08	209.77	213.21	223.17	209.15	214.8	212.55	213.5	215.8	210.66	213.42	212.89	213.82	215.3	217.47	218.87	212.22	212.83	214.08	213.33	213.01
212.15	213.92	209.11	206.08	198.57	206.94	211.65	208.68	207.13	209.74	206.7	208.62	202.11	207.28	210.54	207.45	205.28	207.59	209.18	204.56	206.44	209.49	210.98	206.27	210	205	209.35	210.9	211.07	203.84	208.84	207.4	205.49	212.23	202.38	207.96	203.56	207.03	209.97	207.38	208.02	202.18	206.16	207.61	207.53	211.26	205.96	205.62	211.01	205.72
212.74	204.77	210.23	208.19	208.02	206.7	210.07	210.43	206.36	208.78	203.8	211.41	212.43	213.48	201.78	208.25	213.9	207.01	214.64	209.08	208.99	216.41	211.71	214.89	208.46	212.34	209.37	206.65	207.23	207.57	208.4	212.54	209.34	208.14	210.42	200.84	209.12	211.73	206.25	213.03	206.91	212.15	210.38	208.79	208.49	204.58	212.43	215.01	206.49	211.63
217.95	211.91	216.33	215	221.27	224.1	214.87	212.84	222.13	217.63	226.64	219.91	218.44	221.85	215.9	220.26	228.9	218.9	213.37	221.71	220.5	210.6	211.57	213.69	218.12	218.17	217.97	213.78	216.63	219.93	217.57	219.96	219.23	218.17	215.23	221	216.51	219.48	215.82	218.53	216.54	218.08	220.04	215.75	216.25	221.45	213.67	219.78	217.84	217.48
196.06	196.95	192.42	197.35	202.04	205.25	196.17	197.66	200.83	197.18	192.53	199.9	198.25	195.18	199.39	200.75	199.4	198.47	198.32	204.08	195.59	196.9	196.79	197.7	201.08	199.62	195.56	194.21	195.59	195.64	199.03	201.32	200.02	201.82	196.71	202.4	202.5	198.19	198.37	197.42	196.58	192.71	198.36	199.7	202.16	195.65	193.42	198.78	195.73	201.42
213.81	205.21	206.03	210	205.23	209.8	207.22	207.28	206.2	211.03	210.26	199.16	206.3	211	205.56	211.45	205.58	204.83	207.47	207.4	208.18	207.09	210.43	209.76	206.68	209.28	203.54	205.6	206.25	206.71	207.65	213.13	203.16	205.21	213.09	207.93	209.86	207.87	205.02	210.43	210.27	203.41	208.1	214.17	210.44	210.66	205.85	211.43	208.24	208.76
204.84	197.57	205.74	207.12	199.42	211.04	203.23	206.73	200.98	201.37	202.43	199.91	200.89	205.21	199.72	205.12	201.03	198.61	202.57	205.51	204.3	205.99	206.08	200.38	212.38	212.21	203.11	198.8	205.14	201.57	197.92	207.07	202.82	207.77	209.25	205.24	204.83	208.32	205.02	201.44	205.7	202.64	194.29	207.6	202.25	205.32	204.37	210.34	200.19	207.53
197.27	202.11	212.41	202.69	203.57	206.74	206.13	207.71	204.96	212.63	204.92	198.48	205.94	212.5	197.38	208.16	201.34	199.41	197.53	199.74	201.67	202.83	206.02	198.76	203.53	203.68	200.2	204.12	203.81	203.72	201.52	203.05	203.18	201.49	198.98	203.32	205.22	202.17	198.75	201.14	201.94	210.22	205.08	209.66	207.08	206.93	202.9	209.88	209.12	208.49
216.5	221.35	218.51	213.83	221.97	211.41	216.99	221.23	218.49	221.75	214.12	217.12	216.26	212.76	214.94	216.63	209.1	215.35	219.88	214.1	214.45	213.52	221.13	221.26	217.64	215.94	220.7	217.04	220.58	223.67	216.86	214.6	219.26	221.29	219.07	216.09	218.31	213.82	214.52	214.28	218.22	218.21	217.24	216.84	217.17	212.24	216.8	217.58	221.94	217.78
211.14	210.66	211.69	206.85	210.34	208.63	213.86	206.96	210.62	205.26	207.18	203.9	207.73	208.85	212.26	205.74	206.47	203.07	216.28	204.89	203.85	209.88	212.4	209.62	215.27	208.32	219.71	213.34	206.43	212.29	208.8	206.01	207.52	204.44	206.1	213.32	213.79	208.38	199.55	215.39	212.12	214.06	210.12	205.78	206.91	205.46	206.04	208.85	216.46	208.41
207.15	206.14	213.16	212.22	213.78	216.93	210.42	208.39	217.72	208.28	207.6	209.8	218.19	209.69	219.06	218.01	217.79	202.45	212.71	210.03	213.99	208.93	213.05	214.32	210.9	214.02	212.65	210.07	214.98	212.7	210.76	206.35	211.8	215.6	214.06	208.26	211.91	212.29	208.67	214.51	204.31	215.32	212.45	214.95	207.18	215.06	212.84	213.84	211.33	211.46
197.5	194.74	198.2	202.88	206.31	197.37	202.75	200.15	208.5	202.62	206.68	204.71	201.16	196.7	197.6	202.33	202.13	202.77	199.49	196.42	201.92	201.05	192.09	206.16	197.03	200.45	200.63	197.63	196.89	199.7	198.91	201.78	205.31	200.16	198.41	204.2	202.63	199.19	196.63	200.29	203.73	198.48	199.8	202.77	207.84	199.79	204.62	200.07	195.39	195.45
217.53	214.31	215.94	215.02	212.28	208.92	210.53	211.74	209.29	203.52	211.14	213.5	209.91	213.8	215.22	211.48	218.56	208.78	210.87	212.23	212.79	213.15	209.93	212.68	220.85	218.26	206.78	212.9	215.44	213.14	212.3	214.12	210.45	211.22	210.47	213.34	204.42	212.83	213.61	212.98	222.14	213.1	210.29	208.31	211.12	209.58	209.73	215.44	212.51	215.71
209.78	205.29	207.18	212.22	209.81	209.66	200.96	202.43	205.81	214.54	210.05	212.82	202.39	206.63	209.12	208.11	211.73	209.8	209.33	211.82	207.16	207.23	208.61	199.69	204.85	206.37	203.83	209.63	214.79	212.64	209.12	208.41	211.19	212.1	205.94	207.45	207.7	196.35	205.97	212.31	205.65	210.06	210.08	204.2	207.64	199.93	210.16	209.74	206.2	214.41
198.63	196.37	199.37	198.43	200.58	199.98	195.41	200.32	197.14	197.81	190.69	198.66	201.85	194.26	196.04	198.06	194.53	197.7	196.31	200.13	204.17	193.99	199.63	203.17	200.4	198.27	198.81	195.89	196.8	198.15	195.98	196.22	200.29	200.49	198.6	198.78	200.17	196.19	197.88	201.18	200.42	193.66	201.74	198.11	204.49	204.69	199.78	200.49	198.81	195.97
206.56	208.89	207.55	209.2	201.15	210.47	212.06	214.14	204.6	204.63	211.06	210.96	203.3	201.14	210.36	211.39	212.22	210.55	206.13	208.29	207.24	198.22	202.55	204.8	206.43	206.03	209.66	203.47	207.94	210.32	198.02	205.27	204.39	208.02	203.58	203.34	198.93	212.62	206.89	213.71	205.26	207.3	203.4	206.49	210.18	208.8	216.9	200.35	203.66	206.32
218.32	218.41	213.29	211.75	217.39	220.09	215.78	220.37	215.91	218.55	214	212.8	220.81	214.31	222.29	220.63	219.99	215.65	211.67	218.33	211.89	219.37	219.17	216.91	216.78	216.58	218.71	218.31	221.53	213.24	214.18	212.73	211.59	218.47	220.02	217.33	222.42	226.24	220.81	219.99	218.34	219.34	215.28	215.92	216.72	212.87	215.87	216.78	219.62	214.31
206.76	206	199.79	205.28	200.86	206.71	202.85	205.81	205.9	205.42	200.43	203.51	199.95	202.67	207.14	202.72	200.01	198.95	197.8	202.27	202.08	202.32	205.64	203.86	201.93	210.44	199.95	204.08	204.46	198.71	205.86	204.53	201.8	198.52	205.8	199.12	207.5	207.74	202.79	203.2	199.58	200.53	203.1	195.54	199	203.84	211.76	206.11	199.89	205.3
202.77	195.43	210.1	201.98	206.71	203.43	204.58	204.75	197.94	205.05	203.96	209.4	207.31	206.75	202.14	203.41	202.57	203.39	199.38	201.76	202.6	209.02	203.24	211.83	204.25	204.44	203.77	205.86	198.73	204.48	203.35	208.03	205.47	206.48	199.17	206.12	205.03	201.78	203.1	205.67	209.26	205.51	203.81	201.35	204.36	200.23	200.84	203.65	201.98	198.54
213.98	204.91	206.8	214.13	214.73	204.8	210.13	210.05	208.6	215.27	208.21	210.01	213.65	209.68	211.7	216.91	212.36	213.51	210.75	210.49	210.01	211.61	213.1	213.51	210.08	205.27	212.47	210.47	210.8	212.84	210.85	218.99	209.58	206.09	212.27	211.08	214.79	216.53	213.62	215.79	207.1	214.07	208.84	210.35	217.9	211.44	210.29	206.26	216.56	218.34
192.26	202.42	202.45	205.21	199.62	193.65	201.61	194.39	197.04	199.92	210.1	198.93	201.85	204.29	202.41	200.13	203.91	204.65	200.84	197.46	198.35	199.55	198.62	198.94	200.36	197.03	200.95	201.34	200.34	193.84	196.08	202.76	200.31	206.17	203.17	203.19	198.37	201.35	198.34	203.08	195.98	194.73	196.95	197.13	196.86	195.71	203.02	201.5	197.02	204.48
208.51	205.19	206.77	208.56	213.48	212.66	210.4	209.98	211.42	209.86	211.01	205.8	211.44	202.16	218.44	204.74	207.71	205.31	215.83	203.92	210.61	208.06	211.61	207.13	209.64	208.15	207.73	205.62	209.91	208.68	203.97	209.38	206.13	203.94	215.49	214.61	207.59	204.52	212.83	208.86	217.07	201.16	201.34	208.02	207.8	208.65	208.02	206.79	206.49	208.66
203.23	202.13	200	198.24	207.63	202.84	206.31	202.26	210.3	208.82	206.13	202.78	203.31	203.6	199.24	198.79	201.17	204.82	207.04	197.43	200.17	209	207.85	201.84	204.44	200.5	200.75	205.96	207.39	204.25	200.35	203.05	207.01	206.03	211.74	202.74	206.25	207.84	206.23	208.52	201.69	203.6	209.83	211.93	203.57	192.32	199.31	199.52	205.37	198.87
212.83	202.78	205.73	214.74	209.74	209.19	206.37	208.23	208.08	208.6	213.94	211.93	206.29	212.55	208.13	212.66	207.58	208.66	210.39	212.81	205.94	208.99	210.84	206.9	210.89	207.16	211.08	216.27	212.94	205.86	210.35	211.82	213.01	204.66	199.41	199.51	211.25	205.46	201.15	208.38	206.25	207.68	208.89	208.02	205.53	200.49	203.74	221.76	211.18	204.15
206.71	205.57	204.53	208.49	208.53	203.46	212.89	203.3	212.97	207.51	211.31	213.53	206.85	208.15	209.61	211.3	216.03	205.46	207.44	203.52	215.43	206.33	208.56	210.9	211.72	206.33	206.57	210.17	212.19	209.54	210.55	209.08	209.42	207.67	204.64	207.54	210.15	205.84	206.58	213.06	205.66	205.11	207.5	208.8	215.44	206.97	204.88	203.29	214.63	208.44
210.03	214.95	201.44	211.1	203.11	205.72	212.93	201.22	204.65	211.05	209.41	204.74	207.78	211.66	206.8	207.08	204.32	200.69	210.57	204.36	211.68	218.78	202.82	213.66	209.58	211.68	207.38	202.52	211.26	203.83	209.49	216.38	206.88	212.17	214.91	212.91	209.66	200.96	207.26	204.18	208.84	204.63	210.25	198.12	206.03	205.53	210.36	205.98	203.73	207.47
197.09	210.89	199.3	204.73	202.35	201.22	201.01	201.94	202.44	204.34	201.84	203.45	201.57	201.91	209.08	198.36	203.15	205.62	201.3	203.07	205.68	210.3	203.79	200.92	198.17	205.63	206.15	207.03	202.32	211.01	201.1	201.47	204.44	200.6	201.91	209.55	205.63	202.67	200.83	209.18	203.36	200.97	208.71	201.8	202.71	199.85	211.96	210.09	196.92	194.99
202.34	207.75	200.1	204.8	201.39	205.35	203.03	203.28	197.09	204.94	207.7	208.28	207.55	210.81	207.47	206.98	203.1	198.81	204.38	205.47	204.79	208.3	205.73	201.74	205.42	207.71	205.21	203.36	207.22	203.93	201.17	206.9	208.68	199.42	206.95	204.69	205.89	205.31	207.98	208.44	207.8	206.66	199.64	200.91	200.95	203.08	204.83	201.99	201.12	200.62
215.11	223.91	216.47	214.93	223.64	212.58	216.9	214.81	222.29	221.64	219.57	223.59	221.65	215.49	219.43	213.83	208.88	211.67	212.01	213.43	217.65	220.78	224.98	217.48	208.65	219.93	218.01	220.27	219.89	212.81	216.39	214.75	214	222.41	216.94	213.43	222.96	217.07	220.03	216.57	221.26	217.01	216.83	213.32	210.81	219.05	214.29	223.21	219.19	215.76
214.05	212.12	215.59	210.76	210.74	213.3	208.64	218.39	220.61	208.59	207.06	213.72	213.36	206.29	208.46	212.54	209.62	211.72	214.44	211.15	212.24	219.17	210.75	204.4	212.99	208.88	210.92	210.39	208.76	218.46	219.05	211.79	210.07	216.75	206.25	212.56	217.38	209.23	213.36	210.84	211.35	212.12	206.44	212.37	216.94	216.84	207	208.55	209.16	209.59
216.75	205.76	214.15	207.61	212.11	211.47	209.22	210.33	215.29	212.52	201.13	213.8	203.2	212.41	210.73	213.18	209.54	217.14	209.11	209.08	214.38	211.62	212.31	217.89	215.22	211.71	217.15	208.82	214.12	210.47	211.42	214.1	215.37	209.72	220.73	211.33	216.33	210.63	211.68	215.11	214.17	212.69	212.59	212.93	214.19	211.09	221.16	215.39	219.46	212.36
202.76	201.33	206.25	205.42	203.89	200.51	205.66	211.1	208.18	200.28	210.38	206.89	203.2	201.44	203.12	198.99	202.84	206.09	206.32	201.49	200.1	198.95	205.76	203.95	196.07	207.04	196.35	200.72	203.2	211.7	206.01	201.29	206.89	215.44	208.59	208.36	204.76	208.31	203.07	203.02	203.9	208.41	207.47	201.91	205.81	198.72	205.31	202.24	203.78	205.31
206.59	213.52	213.01	212.53	207.94	210.46	210.95	205.33	204.44	204.77	206.97	212.03	207.16	205.56	206.98	200.3	206.78	204.01	209.41	207.31	208.68	210.06	200.16	211.73	205.72	206.2	211.64	211.99	209.92	212.74	207.25	207.66	211.29	202.34	212.54	207.11	210.53	213.4	208.76	207.01	209.2	209.16	211.92	208.89	206.65	210.45	215.84	213.8	205.7	203.84
196.2	199.4	208.55	199.29	197.78	200.15	201.43	194.66	196.29	196.89	192.35	195.21	197.56	195.46	206.92	200.64	201.5	203.9	194.22	200.04	199.45	204.48	197.47	202.05	201.28	203.78	196.94	204.85	202.45	197.73	198.85	204.14	195.43	202.26	196.36	195.59	191.32	199.34	209.47	197.62	195.49	196.62	199.92	203.89	198.59	200.48	198.69	196.09	199.16	200.85
208.82	206.88	203.04	201.59	206.5	203.78	207.55	197.93	200.31	203.19	204.14	204.81	210.91	206.86	204.45	208.61	206.25	205.79	210.18	203.19	201.27	204.94	208.11	209.59	203.5	198.38	204.09	205.46	201.45	202.32	202.49	201.79	202.3	199.32	202.75	201.36	206.84	203.64	204.74	202.68	201.25	198.15	207.44	203.8	201.72	212.45	202.86	203.57	203.13	203.45
206.92	218.81	214.77	211.34	213.5	213.74	212.23	212.11	212.54	217.55	207.91	213.39	208.42	214.14	206.91	212.22	205.48	210.31	206.78	210.04	210.27	205.27	215.46	211.89	214.14	215.24	216.49	209.24	212.08	213.57	207.93	210.01	207.77	212.45	215.98	212.6	207.45	214.14	202.91	209.9	212.58	215.3	209.93	209.48	215.4	216.95	214.12	210.92	210.47	214.15
198.36	205.51	206.45	209.56	204.09	205	208.78	204.36	205.59	203.09	207.64	208.34	207.34	211.24	201.94	206.79	207.54	206.09	212.47	204	202.17	200.66	215.77	202.77	197.98	200.55	206.46	206.56	201.25	202.75	206.61	209.87	209.26	200.63	206.52	207.57	205.23	207.5	201.75	205.77	204.79	211.16	208.65	212.34	203.7	210.89	207.25	202.11	213.25	206.03
195.44	205.55	206.05	201.47	204.03	198.78	199.81	203.1	201.67	200.93	199.76	200.65	201.91	201.15	197.83	194.42	205.22	201.88	198.82	203.03	197.16	197.29	203.32	205.71	198.09	202.7	203.43	198.25	203.63	202.12	200.97	199.4	201.83	199.96	204.65	197.75	200.3	201.63	204.53	202.64	201.77	195.39	197	196.74	199.4	197.78	206.46	200.08	205.55	198.28
209.79	215.89	215.9	213.92	212.88	217.46	213.45	210.45	210.33	217.26	214.73	215.77	207.95	213.72	219.58	209.96	211.23	208.33	213.42	207.63	204.3	215.48	211.8	207.6	206.27	217.05	209.43	215.19	214.74	206.91	210.56	207.99	209.81	211.67	213.26	214.86	217.33	214.19	208.54	214.28	215.42	213.89	206.22	209.28	208.07	217.06	212.03	214.07	212.79	213.48
212.71	214.48	212.32	212.39	210.14	215.1	215.17	203.59	212.8	209.81	206.1	212.73	207.52	209.88	213.76	203.88	212.78	212.12	210.46	213.02	215.69	210.35	204.88	209.06	215.9	213.4	207.93	209.64	211.39	204.13	214.14	211.41	214.06	210.43	204.51	212.93	212.17	201.33	207.32	209.36	206.11	217.12	210.84	208.88	212.39	214.48	204.43	207.41	211.41	210.08
217.88	220.7	215.65	214.06	213.91	223.49	216.81	213.76	216.64	217.01	215.04	216.88	218.76	216.84	220.29	213.32	216.19	218.29	214.21	221.32	211.19	216.83	217.99	212.73	213.41	219.07	216.97	216.65	220.25	216.36	219.49	215.65	215.63	216.12	217.25	216	213.06	218.72	215.41	216.46	217.04	219.15	214.06	218.25	219.38	215.83	217.29	212.77	207.51	218.54
222.71	219.21	220.28	219.8	212.26	219.1	217.02	217.99	218.97	219.38	217.9	215.49	217.66	216.81	219.21	210.85	224.14	212.43	219.83	216.75	220.47	219.9	219.42	217.74	220.51	222.64	218.21	217.32	219.69	214.76	227.15	218.79	219.45	216.91	218.49	217.03	215.75	219.49	216.93	221.42	216.29	211.92	221.6	220.74	219.51	220.94	222.09	216.28	218.02	216.54
215.45	214.88	219.69	215.2	219.92	215.33	214.7	220.61	218.05	222.74	218.03	219.2	218.06	211.05	210.56	211.95	213.91	218.81	220.35	217.01	214.14	213.6	218.16	212.66	214.05	219.02	214.78	219.74	211.11	215.51	216.18	223.65	216.95	211.44	213.14	217.9	208.71	220.44	215.56	217.85	214.24	220.08	219.68	215.06	213.37	215.23	216.55	218.17	221.08	220.58
199.23	202.22	206.41	199.24	199.47	206.23	200.93	205.86	195.94	201.3	203.09	211.87	206.38	208.07	210.39	201.08	204.29	199.84	209.68	200.25	210.88	201.04	203.03	202.67	206.8	203.17	204.19	201.75	207.63	198.7	204.77	204.66	204.6	197.72	201.34	198.47	202.81	198.51	209.92	203.93	204.02	201.94	205.69	203.98	204.12	207.27	205.71	209.15	202.68	210.51
198.97	195.4	195.35	206.61	202.66	202.68	191.33	197.82	205.86	196.75	202.54	205.52	196.6	200.92	204.73	206.63	207.06	200.81	200.5	208.85	200.15	194.14	198.8	202.47	203.8	198.92	204.48	198.22	195.64	196.33	199.13	194.74	199.35	204.76	195.13	196.22	203.61	201.51	199.62	200.46	205.59	203.39	194.76	197.79	203.87	200.81	202.67	192.46	205.6	203.62
203.17	204.94	200.97	195.02	201.39	195.18	198.17	203.19	203.19	202.12	205.36	203.52	199.19	203.57	196.43	201.81	205.91	204.61	199.74	198.64	203.59	195.04	199.93	199.48	201.65	198.29	198.24	201.53	203.55	196.33	198.85	198.37	199.67	201.8	198.73	205.4	199.57	195.53	202.58	202.12	204.58	205.09	204.98	193.25	203.66	202.55	197.69	197.24	196.28	200.25
217.41	212.3	207.29	200.96	213.19	218.6	216.84	210.83	212.66	209.34	211.25	210.34	212.96	206.92	217.35	212.85	209.17	211.47	220.18	207.23	208.77	212.21	213.15	209.19	209.89	215.69	212.97	207.01	210.42	209.89	218.45	211.05	215.77	215.38	212.76	208.82	209.85	208.04	212.57	212.87	213.49	213.05	213.07	208.49	214.8	213.15	208.22	219.05	207.26	208.15
194.85	202.07	201.35	206.07	202.25	203.83	203.25	201.24	204.05	204.08	196.3	201.32	195.32	201.67	209.44	201.87	202.57	201.92	206.21	199.87	205.63	200.44	193.68	201.89	201.11	202.53	202.68	199.32	205.96	199.03	192.46	200.29	205.25	206.98	203.15	200.02	200.08	202.78	200.5	202.01	197.57	201.54	204.36	202.82	202.89	204.32	197.43	203.46	196.22	200.49
214.58	217.3	219.74	211	219.57	212.54	217.11	216.69	217.6	213.49	220.98	220.06	215.29	217.01	215.58	216.48	216.35	216.43	214.91	220.71	218.8	221.96	220.39	209.94	222.02	210.77	211.6	211.94	221.21	213.42	212.01	218.32	222.37	210.73	213.68	219.48	210.33	220.47	216.48	219.35	218.02	214.9	215.73	210.18	221.16	225.56	209.9	218.62	218.79	217.48
206.84	209.8	200.19	198.74	213.87	207.09	206.77	205.18	203.86	202.61	208.41	209.68	201.39	207.77	210.52	202.06	202.56	199.46	202.76	197.44	202.35	203.32	205.26	204.29	203.54	210	205.43	198.05	201.51	210.24	203.54	202.84	203.05	208.12	204.22	201.43	203.24	201.24	206.12	204.59	206.73	204.18	201.44	202.95	206.37	211.04	206.38	205	210.19	207.27
216.12	218.95	219.46	218.24	217.74	220.38	215.91	215.86	212.55	219.77	216.38	219.83	222.04	211.66	211.83	221.87	220.74	217.61	214.82	222.38	216.37	216.43	213.89	219.35	220.9	215.91	214.88	221.84	219.24	212.84	218.24	217.81	214.45	219.32	219.31	218.66	215.86	214.27	217.51	218.91	214.79	210.9	223.55	217.2	216.62	218.98	219.04	210.93	216.82	208.05
204.36	204.71	199.87	199.48	211.7	204.07	199.77	209.06	200.39	208.32	207.06	202.02	206.25	209.53	205.05	206.19	204.31	206.36	202.57	205.8	211.67	210.49	203.01	202.77	211.11	203.85	206.51	213.32	208.4	203.15	199.45	204.5	204.44	200.37	203.92	201.68	195.79	201.92	206.54	207.97	199.3	201.38	203.02	206.63	200.83	207.75	206.1	206.25	209.58	203.41
205.85	203.55	210.02	206.03	212.56	203.92	209.55	210.7	214.08	209.8	209.31	210.35	214.96	207.44	203.8	212.88	203.47	204.46	207.29	207.76	203.39	211.33	204.13	207.83	214.17	209.1	209.37	215.96	212.21	215.84	208.42	210.62	213.38	210.62	207.35	211.83	207.41	210.44	209.85	217.27	208.91	208.75	214.19	212.08	215.93	205.41	211.74	209.91	204.07	211.23
204.01	203.51	206.77	205.53	203.62	208.98	210.93	211.53	209.84	207.07	209.77	203.76	211.52	196.7	200.79	214.21	216.33	206.5	212.85	210.79	209.5	206.72	202.46	210.52	209.35	208.54	203.14	209.46	210.73	210.81	208.34	210.07	201.22	206.93	206.31	209.52	209.12	203.12	207.49	204.54	206.05	209.11	202.25	208.09	207.19	204.82	207.22	206.2	201.6	212.86
208.14	207.31	211.29	210.53	206.67	205.83	206.63	210.5	214.54	208.76	208.57	208.03	213.56	210.33	211.23	207.18	206.86	210.44	209.71	203.54	210.53	202.53	214.33	210.18	205.12	207.58	214.78	211.36	206.14	211.58	207.02	206.96	212.38	211.94	209.41	202.93	207.58	208.14	208.59	209.44	204.6	209.62	209.03	211.92	203.73	208.97	209.2	207.81	209.93	212.06
205.53	203.15	206.34	206.95	205.42	210.82	206.22	211.64	209.07	205.92	205.2	208.31	209.78	210.04	207.16	207.61	207.11	200.91	207.03	205.25	208.93	212.07	214.91	203.71	208.61	207.28	207.29	209.71	208.88	209.28	204.44	203.74	216.24	204.84	210.66	205.89	208.71	206.49	211.77	210.06	205.84	213.12	202.96	202.04	200.48	205.53	209.86	208.45	199.72	212.94
217.76	219.28	214.2	215.47	211.21	220.98	222.36	218.81	222.21	219.91	218.85	219.01	218.79	212.57	212.31	212.88	215.63	217.17	223.87	216.92	215.88	220.21	222.27	216.48	215.74	223.51	219.3	225.69	216.27	219.97	220.46	218.33	221.99	209.45	211.71	224.24	215.42	217.68	216.6	222.88	214.79	220.47	216.91	219.35	216.98	215.55	216.71	210.93	222.3	217.44
210	210.1	206.49	209.76	218.23	218.44	209.37	208.11	214.44	212.11	213.83	217.5	216.55	207.08	207.3	213.94	207.67	211.34	214.35	211.8	212.59	210.68	206.55	211.7	217.67	208.01	210.42	211.03	211.6	207.68	213.2	211.07	220.25	215.81	207.81	215.47	215.62	207.1	209.03	207.39	210.83	206.37	209.69	211.3	209.57	215.72	209.62	202.07	210.66	209.15
197.92	201.13	200.31	202.18	205.91	205.53	207.13	203.95	204.9	211.14	206.27	200.83	204.93	212.51	204.55	209.3	210.27	205.19	207.23	201.34	198.68	204.96	200.84	204.09	202.45	208.55	204.83	210.28	194.29	210.17	200.07	200.02	197.87	204.13	203.4	202.49	202.56	209.28	206.35	202.98	205.28	208.62	206.09	200.22	202.97	204.74	205.92	203.2	206.46	201.76
207.65	205.14	208.87	212.25	205.63	205.28	207.35	203.2	209.27	209.72	214.86	207	207.78	212.89	209.62	204.56	213.17	205.77	204.01	208.86	211.97	208.2	212.61	210.62	210.88	207.58	206.29	207.86	209.96	205.78	208.04	211.11	206.65	213.17	212.86	201.64	207.25	214.7	208.74	204.08	208.16	208.44	212.55	212.16	200.93	210.61	210.97	204.34	208.95	213.29
204.95	206.25	206.11	204.05	209.97	208.95	208.14	201.66	211.12	211.93	207.07	201.2	209.25	212.29	206.32	217.02	209.28	206.2	207.79	206.21	203.95	203.09	210.7	205.39	206.33	204.6	207.89	207.74	209.33	206.49	205.39	205.93	209.64	207.84	207.47	204.93	206.91	206.84	205.03	210.36	205.83	208.16	211.97	205.48	208.02	200.69	208.44	205.57	203.58	208.41
201.8	213.85	206.4	207.17	208.16	204.77	205.16	205.88	202.35	207.58	205.24	207.58	208.77	199.89	207.2	206.4	200.44	212.68	207.13	203.46	204.49	205.6	205.96	202.08	208.96	208.37	203.59	197.09	210.24	208.98	205.52	204.18	206.85	207.51	203.3	206.06	207.88	204.78	211.32	208.59	210.26	206.79	206.37	205.25	201.29	203.34	211.24	213.06	202.42	204.95
196.2	199.94	194.74	200.48	204.05	201.17	197.53	195.04	192.07	197.61	196.71	194.24	197.43	202.87	204.6	199.24	201.26	202.45	201.55	200.68	195.88	193.4	199.1	200.06	197.29	195.07	204.16	194.33	199.19	196.71	202.86	199.9	200.18	203.3	193.49	199.93	197.76	198.36	196.17	205.33	198.7	196.79	199.39	198.55	203.89	198.03	197.13	198.83	202.91	201.51
219.8	216.71	219.77	219.98	215.5	220.33	213.86	214.98	213.23	216.15	214.66	220.72	219.62	215.52	216.01	215.98	219.14	215.39	217.3	219.61	220.2	213.34	219.5	210.91	220.88	213.3	220.23	212.74	215.25	214.44	216.45	220.2	223.11	218.43	219.41	224.17	226.11	220.2	219.21	221.2	219.38	211.88	217.53	216.76	217.34	215.57	213.6	210.06	206.97	220.04
214.35	204.7	213.23	211.72	209.7	212.95	210.68	208.66	217.36	210.68	212.47	207.09	213.24	219.33	208.46	206.24	206.1	213.69	208.92	207.89	208.25	207.91	204.76	209.01	205.8	204.32	210.9	201.46	206.7	210.53	207.83	207.93	212.29	201.34	206.68	210.08	212.96	198.89	205.63	207.39	207.89	209.07	210.59	210.64	211.04	205.99	206.07	205.04	214.12	213.41
199.38	203.65	201.51	198.5	202.12	201.32	208.12	207.32	203.71	205.53	200.7	199.59	203.49	209.61	207.78	200.71	206.81	202.25	205.02	212.32	202.31	202.7	201.47	197.2	195.61	199.86	205.54	202.34	199.94	202.35	204.15	211.22	205.23	200.01	202.03	201.22	198.36	205.55	207.34	200.45	199.98	207.18	197.9	199.33	196.34	207.96	203.54	207.59	199.79	197.17
200.21	201.58	202.23	202.68	202.7	206.54	193.1	196.39	198.92	204.86	203.06	198.56	199.09	198.07	199.56	199.55	206.12	198.06	199.39	197.41	207.69	202.66	204.38	203.43	208.29	205.66	203.04	205.35	208.05	203.18	204.74	197.98	203.62	206.32	202.09	200.18	204.56	201.23	204.83	199.64	200.12	203.71	199.04	205.96	201.74	209.02	203.98	198.51	204.27	198.42
208.4	197.02	200.87	208.1	199.37	205.28	211.58	202.82	209.56	211.23	199.12	205.56	206.4	209.35	208.91	203.82	202.59	199.24	207.54	204.44	205.76	197.12	203.82	209.33	204.35	206.43	208.8	198.35	208.93	211.65	200.3	203.98	214.76	203.19	204.26	204.19	207.94	210.73	207.52	216.17	207.9	207.04	202.29	201.71	205.55	207.16	204.18	200.65	200.35	206.92
205.6	206.27	211.45	202.94	206.56	207.52	204.16	210.21	203.92	206.55	216.78	208	205.05	206.35	198.63	210.56	206.26	208.5	208.86	214.35	204.24	211.52	207.22	208.29	210.23	208.73	208.6	207.24	208.29	212.8	210.36	207.3	203.4	208.25	214.09	210.85	202.3	212.63	209.44	212.68	205.06	206.43	207.46	209.77	209.12	210.1	214.33	210	210.08	208.67
208.81	210.59	206.28	205.03	209.14	215.88	203.22	210.24	209.22	208.68	209.43	206.69	201.37	210.71	212.04	212.01	201.85	206.73	215.59	211.1	206.91	211.54	205.49	207.46	204.14	210.17	210.83	202.5	205.31	212.81	209.97	210.99	208.25	211.58	209.86	212.15	209.14	203.65	208.4	209.85	209.11	203.51	207.78	207.04	209.95	210.75	210.18	209.8	210.33	204.48
202.92	198.03	202.9	210.38	204.69	206.37	205.5	201.6	197.06	192.6	203.99	201.06	202.94	203.77	204.42	207.03	207.88	204.77	201.12	199.28	195.99	200.31	204.21	206.73	201.09	202.52	203.25	209.3	203.41	201.54	207.91	201.42	199.27	202.4	201.49	207.41	200.57	202.87	205.83	203.93	206.8	207.77	203.63	201.96	202.74	201.86	206.57	199.27	203.85	208.15
203.03	212.59	200	204.91	207.19	200.37	205.26	207.42	202.94	207.99	205.25	204.08	203.79	202.65	204.44	202.94	203.07	206.22	208.62	201.52	204.18	204.72	200.98	205.72	206.9	206.22	202.71	203.1	206.03	211.49	204.72	205.39	204.04	197.44	206.51	201.77	205.16	203.64	198.91	204.12	208.72	203.48	200.74	204.94	205.36	211.46	201.39	207.56	203.88	204.09
212.22	213.43	211.23	209.97	216.38	210.02	210.67	211.03	210.36	206.31	207.48	207.65	207.36	208.72	208.27	209.84	209.04	211.37	214.25	213.27	208.46	211.41	207.69	214.15	213.89	207.9	214.53	218.58	211.14	207.36	215.97	211.14	213.81	210.34	210.11	211.12	211.75	210.82	207.85	207.15	215.61	204.97	213.4	210.91	210.77	208.49	213.41	207.88	207.25	211.03
198.78	203.01	199	196.86	201.81	202.65	194.65	194.33	198.26	207.24	209.11	201.73	200.74	200.51	201.05	196.27	197.58	203.23	204.99	197.53	198.61	205.51	204.27	203.33	200.63	202.77	199.59	197.29	200.68	195.14	200.8	197.36	201.57	193.5	201.61	203.34	200.61	201.08	198.01	199.25	192.67	197.49	201.76	196.48	198.49	202.37	200.67	202.05	201.51	202.49
190.09	194.87	193.96	194.92	199.98	194.85	182.65	196.24	193.93	193.61	188.63	193.6	190.13	195.76	192.46	190.89	194.38	194.98	188.16	190.89	187.33	194.7	192.37	192.27	188.05	194.62	197.5	194.89	188.68	197.47	196.15	192.44	189.63	198.54	192.32	191.58	201.87	195.42	197.7	197.26	197.32	199.99	194.39	189.54	192.94	189.43	193.45	191.42	195.97	195.68
200.04	197.21	199.98	203.53	200.16	200.78	196.34	206.82	199.23	208.63	199.07	199.98	196.99	197.94	199.45	199.69	197.66	198.41	197.62	202.74	197.48	198	200.42	190.85	192.14	201.46	205.9	200.66	198.27	192.98	198.37	197.95	199.52	196.78	200.26	204.12	207.13	205.27	201.18	204.81	202.79	200.6	205.1	201.97	208.15	201.06	196.39	202.19	200.5	196.16
198.56	194.22	201.45	203.13	194.91	196.1	197.95	203.3	202.36	202.18	196.24	202.66	202.74	193.34	201.29	199.7	205.19	205.85	196.64	199.43	197.63	198.96	194.6	196.66	195.77	197.13	196.27	198.14	193.55	198.02	197.05	197.05	202	204.59	196.52	198.09	205.58	195.33	192.66	194.44	196.98	197.94	202.45	203.95	199.87	197.23	195.56	198.71	197.53	203.65
209.23	206.27	211.04	207.15	210.61	209.6	213.28	205.1	204.64	203.81	204.11	212.07	203.85	207.7	212.65	207.24	204.13	214.8	211.25	207.97	214.24	208.22	213.42	213.12	211.21	204.12	207.45	211.83	206.69	209.79	209.12	219.22	214.51	210.85	206.61	207.67	210.97	210.52	204.95	201.82	201.78	210.47	202.79	205.73	210.16	206.43	212.53	211.24	211.57	209.43
204.38	201.84	197.4	200.91	193.59	196.73	199.47	200.18	199.5	203.18	197.57	194.7	201.61	200.42	202.83	198.84	196	201.98	197.49	194.26	198	196.07	196.74	197.04	200.95	202.07	192.18	196.52	200.03	199.21	207.33	195.7	197.63	201.04	192.02	196.97	198.59	198.67	202.55	198.92	190.07	201.21	198.3	199.07	193.91	194.56	193	197.93	198.78	199.73
200.94	193.57	196.78	196.93	200.68	198.88	194.33	204.82	201.91	197.35	193.93	198.46	197.13	197.24	196.31	195.8	201.07	203.1	200.64	200.93	197.6	199.45	195.98	199.72	197.08	188.91	199.25	194.36	204.31	202.21	200.34	198.89	192.41	192.19	202.01	195.78	196.74	195.03	205.72	201.8	198.62	190.48	199.17	201.72	202.23	195.92	201.76	192.83	197.39	198.12
219.44	218.91	215.75	216	220.17	212.63	216.01	217.24	220.32	217.78	217.91	218.15	220.31	214.73	219.07	213.1	220.95	209.52	213.68	217.21	216.16	212.37	219.51	213.22	219.85	213.4	220.62	215.14	220.36	211.21	217.77	224.53	216.17	216.43	223.41	217.66	212.01	215.47	216.61	212.83	217.72	213.83	218.2	217.8	215.19	221.89	220.19	217.82	220.21	220
205.24	206.47	203.58	199.61	203.87	205.08	195.82	206.17	200.45	201.25	202.12	201.72	199.93	203.09	199.29	202.61	199.26	207.68	207.2	199.08	200.71	202.1	199.87	208.82	203.9	201.43	200.76	201.31	208.74	201.97	196.91	205.82	202.93	202.24	208.44	202.97	199.77	208.6	207.42	199.08	205.05	196.64	203.75	194.15	198.54	208.31	196.74	199.85	202.59	208.01
194.9	199.7	198.68	202.71	193.46	202.03	191.2	196.2	196.85	199.21	196.28	193.21	197.03	193.02	190.73	197.61	196.64	200.34	196.12	197.68	194.15	200.42	190.35	200.9	193.88	195.61	190.4	197.4	194.25	191.72	191.76	200.18	192.57	193.97	196.55	194.51	192.21	191.43	194.77	197.47	198.47	193.22	191.19	198.27	190.13	191.63	194.5	189.21	194.3	186.34
200.07	190.27	193.05	189.65	191.41	190.97	195.28	197.49	193.42	191.49	200.56	195.89	188.34	194.04	196.76	191.43	192.47	193.56	186.65	195.19	195.01	194.34	189.21	193.47	187.45	195.72	200.21	199.23	197.53	191.49	196.23	184.88	192.72	193.22	188.78	202.5	191.66	196.51	195.32	196.45	197.23	187.74	191.62	193.76	191.11	190.52	195.44	197.44	193.67	193.59
205.01	209.26	202.44	212.6	208.53	208.9	210.77	209.37	204.8	206.88	208.28	198.53	201.59	202.72	205.94	204.53	205.6	215.08	209.82	208.73	204.16	201.87	206.63	208.08	213.95	206.79	215	198.25	207.02	205.8	205.85	205.18	208.76	209.93	208.77	213.22	214.53	204.77	211.17	197.62	205.82	208.69	212.06	209.61	210.53	209.6	208.9	212.38	212.81	214.13
213.22	219.96	216.12	216.81	222.85	225.38	220.43	219.24	219.99	211.71	221.77	219.9	215.57	216.29	212.88	218.65	216.21	219.53	218.88	217.08	214.76	214.19	218.62	221.54	216.12	216.64	218	215.71	218.81	216.92	212.43	214.33	220.1	218.37	212.74	213.92	219.04	222.16	212	214.8	214.99	218.62	219.29	216.29	216	217.05	212.98	218.35	218.6	217.95
212.62	208.85	211.9	214.58	213.13	217.38	211.56	216.4	212.16	211.71	211.15	208.11	211.65	209.06	212.04	215.63	208.48	209.88	211.55	207.3	211.88	209.3	212.72	210.75	209.35	212.04	215.7	213.05	207.67	220.06	212.88	213.25	214.41	217.21	208.54	209.35	211.05	208.39	220.57	212.38	215.65	216.92	212.03	211.31	213	214.91	213.8	219.49	214.42	209.66
212.59	202.79	214.42	206.07	207.36	209.16	212.17	211.32	203.6	211.95	203.55	205.58	214.85	206.8	206	210.48	212.3	210.68	205.55	212.61	216.52	209.79	207.43	217.39	211.87	212.74	215.7	205.73	207.3	202.91	215.58	213.2	208.44	203.25	211.53	212.18	207.11	210.7	211.77	210.54	203.71	215.35	211.1	204.05	206.68	207.78	211.51	205.98	208.05	208.86
202.91	202.01	199.59	197.26	200.58	203.76	202.68	202.73	202.19	195.23	199.6	198.47	202.28	201.98	201.02	200.26	198.93	201.79	201.54	206.14	197.64	202.94	200.6	194.16	199.21	201.08	204.46	200.17	198.24	196.35	197.97	203.54	206.31	204.18	197.94	204.73	193.34	202.51	199.11	201.22	202.67	204.33	198.33	198.58	195.08	195.89	198.47	198.28	198.8	202.97
201.96	200.63	196.75	198.88	197.53	194.7	207.51	194.92	199.21	197.12	193.7	198.57	201.22	199.07	198.46	196.5	198.66	199.97	198.12	200.72	196.5	194.36	191.76	197.44	197.24	196.19	198.77	199.38	195.48	194.83	200.51	193.66	198.21	202.06	203.65	198.8	198.79	190.45	194.08	196.92	197.83	199.48	196.55	202.05	194.87	195.82	200.18	207.1	202.98	196.01
211.96	212.56	215.52	212.26	215.52	211.21	212.31	205.87	215.08	213.9	213.11	214.24	210.7	215.2	213.7	218.19	213.23	207.43	212.09	219.56	216.41	219.66	208.24	213.27	211.38	205.53	209.02	213.58	214.19	220.45	210.58	213.1	219.3	213.11	210.99	210.65	217.72	211.49	213.94	207.89	205.22	211.82	211.48	213.75	214.39	210.6	215.31	215.31	210.05	212.88
208.53	210.33	206.23	212.23	203.92	205.06	203.55	213	209.47	204.35	210.22	206.17	213.45	206.82	203.5	213.65	210.14	208.74	210.33	217.47	206.31	204.05	214.59	213.31	211.43	208.04	210.99	213.34	212.14	206.29	212.46	207.79	201.99	207.29	202.99	209.57	204.2	208.5	212.26	209.81	202.57	207.63	209.36	213.29	210.16	207.97	212.45	212.79	213.33	204.67
199.57	193.53	187.01	197.07	202.98	198.12	199.39	187.78	190.66	190.08	199.9	196.46	197.15	193.59	199.67	200.46	196.48	197.37	192.62	192.75	188.9	201.76	198.65	192.01	196.89	200.39	197.31	192.23	195.16	195.07	196.32	191.5	197.15	196.98	197.64	198.32	194.25	204	196.7	199.67	196.18	192.62	200.58	192.73	197.14	192.98	194.87	197.93	192.45	193.92
199.26	199.62	198.27	202	201.92	199.55	199.92	199.16	201.43	200.57	203.43	196.23	199.4	199.41	188.93	197.5	195.82	198.16	194.62	195.98	193.46	200.64	200.25	197.34	194.81	194.96	202.77	196.62	196.94	197.75	194.59	198.15	202.34	201.37	202.73	200.87	197.99	206.77	196.29	200.22	192.21	205.7	204.66	197.35	195.67	199.54	197.94	198.06	198.19	194.7
211.46	211.5	213.31	208.8	211.29	210.42	203.55	213.08	208.33	207.72	200.96	209.55	207.25	208.02	206.54	211.88	211.62	212.95	208.51	211.55	205.42	215.5	209.59	208.38	208.58	213.23	209.7	210.67	199.22	211.85	213.08	211.25	209.27	204.68	209.13	210.06	206.76	212.09	210.5	204.39	213.56	212.46	216.8	212.99	209.39	213.1	208.34	209.7	209.13	205.35
211.08	207.72	210.4	207.11	204.06	205.72	211.81	207.43	207.68	206.06	213.18	213.48	207.04	205	202.84	204	206.05	205.55	205.27	201.93	209.37	209.84	206.03	204.9	205.01	205.66	213.06	211.35	213.37	205.93	201.7	209.45	201.97	209.63	208.82	208	207.33	206.29	210.39	209.9	203.41	210.67	210.23	206.2	201.79	206.64	205.17	207.26	207.45	204.2
214.66	205.75	209.85	216.66	211.78	214.61	208.29	212.39	213.07	210.3	212.08	206.33	206.84	204.66	207.86	205.55	211.81	205.21	212.44	208.43	208.81	212.8	214.84	207.62	211.13	208.51	214.77	210.88	211.95	211.78	208.22	211.44	210.27	214.07	206.06	209.21	204.95	207.89	214.12	209.05	212.11	207.66	205.78	209.61	207.78	204.34	213.19	212.78	203.34	212.78
213.16	213.57	211.9	219.42	211.94	217.23	212.48	209.86	211.34	213.05	212.72	213.26	221.05	201.81	200.94	208.96	215.26	214.14	218.17	213.8	210.49	213.04	213.8	213.62	211.07	213.41	212.59	213.83	213.34	214.2	211.67	203.75	211.07	215.93	211.06	214.81	207.39	210.91	213.4	207.61	214.97	211.21	220.4	213.32	215.27	211.75	216.38	213.65	215.52	213.57
203.44	200.11	208.62	206.55	205.57	203.69	209.9	204.16	207.46	195.74	201.28	202.18	198.66	203.78	207.8	206.02	195.31	200.16	201.31	206.81	204.76	205.26	205.38	211.51	200.26	202.64	203.77	204.53	204.71	202.04	204.93	205.03	209.51	203.45	208.67	208.46	189.12	204.15	201.52	205.42	198.45	204.1	200.45	203.78	199.77	202.35	200.79	203.2	203.6	202.76
211.71	211.42	208.26	209.89	202.46	209.96	203.67	208.72	211.05	206.61	202.6	206.01	209	205.54	204.27	206.97	210.07	207.39	209.83	208	212.56	209.3	205.53	210.79	209.23	210.1	208.6	203.66	211.76	207.52	207.27	206.26	206.57	208.29	205.79	201.39	214.99	204.32	209.97	209.16	204.41	204.24	203.39	203.6	214.68	208.91	207.56	212.66	211.51	209.5
210.51	210.84	212.04	216	213.51	208.87	213.39	210.12	207.28	209.02	207.75	204.32	216.97	214.81	208.32	212.62	214.88	214.51	209.74	206.35	216.48	208.54	208.17	214.49	214.97	218.48	213.71	205.91	202.64	204.55	210.78	213.42	213.27	210.48	213.42	206.72	210.01	205.36	209.14	212.84	211.63	213.82	206.7	207.34	216.24	206.7	213.68	212.45	213.29	211.21
205.36	192.87	201.81	203.2	206.15	208.52	207.62	211.64	203.55	204.55	206.84	207.16	200.18	204.97	208.51	206.71	206.94	200.95	205.04	209.41	204.58	205.59	205.58	210.81	204.59	207.52	207.74	208.6	205.81	209.5	210.03	205.34	213.52	209.29	207.98	206.53	210.31	199.68	204.77	206.49	203.77	210.36	203.61	198.16	196.13	208.19	210.02	209.14	203.01	202.27
207.94	204.41	213.02	214.14	204.01	199.25	205.82	208.64	208.32	204.99	202.1	205.52	205.1	203.83	211.58	214	199.9	207.96	205.87	205.31	195.08	208.76	215.13	200.05	205.31	206.87	210.62	204.59	206.15	207.27	201.71	204.48	205.54	204.84	205.14	207.91	215.39	201.42	208.73	207.48	208.53	204.89	207.21	203.96	204.95	207.96	209.41	209.28	211.39	205.58
203.96	201.02	208.61	199.92	208.14	202.92	202.74	200.68	206.78	204.28	202.76	206.42	203.33	203.28	203.24	206.03	204.39	201.21	198.39	197.52	200.67	201.27	203.4	207.1	199.23	201.79	201.55	205.44	199.19	209.92	206.04	197.53	196.33	206.06	205	203.65	202.2	205.17	202.41	198.34	204.18	202.2	204.62	200.53	205.29	204.61	207.61	203.01	198.84	204.22
209.28	212.18	215.27	214.92	210.4	210.34	211.31	204.28	210.41	214.77	213.48	208.56	211.29	216.17	213.56	215.17	210.68	218.56	207.6	211.13	211.75	213.97	208.81	210.38	212.53	210.23	213.78	206.2	210.66	207.07	207.71	211.61	211.53	207.18	206.74	215.8	213.56	211.09	212.35	212.88	210.08	208.38	207.57	214.27	211.16	207.61	214.19	214.6	208.9	214.29
207.8	213.86	213.74	209.78	215.98	213.94	204.03	207.99	207.07	211.92	212.14	209.33	213.24	214.54	208.62	214.28	213.79	211.4	205.57	213.73	211.58	212.95	213.28	213.21	203.71	211.15	210.56	212.49	213.63	210.58	208.05	206.99	210.6	209.68	214.47	217.55	212.54	213.11	209.45	214.1	209.28	210.6	213.68	210.55	208.01	204.25	210.39	210.3	211.24	212.73
210.11	205.34	206.96	207.63	211.37	212.54	218.66	212.35	211.44	210.5	212.93	208.09	215.51	212.08	208.66	206.36	208.56	211.86	205.57	211.23	207.97	213.93	205.53	207.78	206.47	210.66	208.81	211.44	212.2	215.23	200.86	207.88	206.8	205.32	203.9	209.88	208.36	210.57	204.37	209.36	210.55	210.86	214.5	214.55	206.66	213.78	210.55	206.95	212.38	213.17
217.24	215	218.63	215.11	214.69	219.1	216.85	221.71	216	227.62	217.99	221.7	215.88	215.41	213.85	213.28	217.26	217.53	215.88	219.15	220.49	214.19	212.69	217.26	217.45	208.73	216.21	213.35	217.81	217.51	219.44	219.4	217.08	215.22	221.46	213.29	212.74	216.5	218.62	213.7	226.88	208.09	214.04	218.16	216.72	218.11	220.77	216.03	215.6	218.5
199.26	201.5	197.17	209.72	195.37	193.8	201.61	197.41	201.16	200.2	195	196.5	200.29	199.98	196.59	195.25	201.87	197.84	210.73	203.62	205.59	201.02	196.82	196.12	202.61	197.87	197.76	195.34	196.68	199.58	201.61	192.67	197.46	197.41	201.33	198.14	204.55	209.56	200.85	196.97	198.29	209.27	194.95	198.8	197.33	202.94	203.36	200.98	201.11	201.52
213.79	214.5	214.34	212.18	211.29	215.82	218.22	210.27	214.56	207.36	220.18	211.51	212.24	209.87	215.31	217.41	215.6	209.51	212.49	212.61	213.57	210.22	213.52	214.26	213.57	208.29	216.02	206.22	216.05	213.04	212.57	215.69	213.76	213.83	213.08	211.81	210.49	211.93	215.5	211.69	212.52	219.18	218.25	214.65	211.96	206.05	214.46	207.79	206.34	209.09
209.62	209.41	204.07	204.15	203.31	204.05	211	196.49	209.03	201.61	198.77	198.15	189.74	209.79	198.86	206.79	202.79	199.96	203.65	203.78	205.19	194.08	204.18	201.5	200.57	205.08	205.14	209.33	199.54	199.94	206.47	202.61	203.83	202.13	205.87	202.44	203.85	204.26	204.61	198.05	211.65	199.93	209.5	204.33	209.83	203.9	204.34	205.67	200.04	202.82
198.09	201.8	199.71	201.48	200.86	202.99	193.5	201	199.06	203.26	200.01	205.55	193.84	195.52	203.77	198.27	203.76	191.85	203.76	199.97	199.48	204.5	196.96	197.16	207.57	197.77	195.07	198.06	199.11	204.17	205.63	201.2	196.18	203.2	200.88	202.53	203.25	199.97	201.6	200.8	202.35	198.09	195.87	201.78	194.31	201.81	196.65	192.21	197.22	195.99
201.12	208.82	212.97	210.87	210.39	207.11	210.13	213.21	208.2	201.62	206.59	205.37	207.84	209.97	206.88	207.91	209.59	204.04	205.85	200.79	208.13	208.08	200.47	209.22	198.45	206.28	212.17	209.56	205.76	212.48	209.61	204.87	211.44	206.92	208.34	206.72	209.67	204.5	206.72	203.76	208.71	207.1	207.95	210.44	211.13	209.67	210.06	212.01	216.83	206.66
206.54	212.55	218.34	216.36	211.9	209.68	218.71	208.32	211.53	213.78	209.35	210.28	214.07	213.1	211.81	213.87	213.81	216.01	207.39	213.92	210.01	213.53	214.41	210.97	214.35	210.4	213.85	213.06	213.14	213.4	210.49	211.05	206.23	217.97	215.25	212.54	218.38	206.31	213.12	206.54	210.14	208.55	210.14	212.1	208.21	206.05	216.3	210.87	217.29	214.37
209.14	213.12	211.86	212.7	214.86	211.86	208.64	211.76	210.36	209.89	212.83	213.32	208.83	214.38	212.11	215.94	214.11	206.8	206.44	213.91	211.85	215.14	214	208.59	210.44	212.58	209.88	211.67	203.93	209.37	212.54	213.2	210.77	213.04	213.94	209.36	214.4	211.64	212.56	208.28	213.4	211.93	217.1	211.36	216.38	217.11	213.92	220.53	209.42	218.09
206.11	207.11	204.95	202.71	204.89	200.12	207.63	204.21	208.04	202.76	198.03	204.87	204.83	207.49	204.3	204.82	210.18	207.27	197.09	201.19	207.56	203.38	203.76	204.76	205.27	207.59	208.41	208.67	210.24	207.36	205.13	205.09	205.41	200.94	204.53	200.63	204.02	207.78	206.85	198.98	206.58	202.68	202.94	198.01	208.53	208.06	202.49	204.61	205.52	206.54
209.85	207.41	215.93	211.57	205.2	209.62	213.45	206.66	207.83	211.27	208.1	206.17	212.04	207.17	208.3	211.42	214.86	211.93	210.4	209.25	212.89	213.82	209.37	202.85	212.3	203.15	212.76	207.25	210.64	209.01	213.61	203.54	215.56	210.74	213.74	210.91	210.18	216.2	204.52	208.56	213.72	210.76	208.1	206.35	211.12	205.65	213.84	211.81	212.79	205.81
211.44	209.46	203.55	201.09	207.58	213.37	207.29	204.36	208.52	211.11	211.55	206.17	207.87	209.28	200.5	203.65	208.16	205.54	207.44	205.2	204.69	206.06	207.69	206.66	204.08	207.09	210.96	203.45	205.36	211.03	208.38	211.06	210.71	207.76	210.22	206.09	200.09	207.42	203.93	209.14	206.98	216.17	212.96	212.29	209.02	208.79	208.82	211.43	206.76	210.99
209.45	207.21	210.56	208.31	208.6	213.57	211.2	211.24	205.23	210.14	210.23	202.63	211.31	209.54	210.83	203.74	209.15	211.54	212.43	205.08	204.61	207.86	208.69	216.72	209.97	209.91	216.6	201.32	208.9	203.55	210.8	205.44	211.36	203.41	207.16	215.89	206.95	210.39	209.64	206.13	218	213.51	208.5	209.89	213.07	208.81	211.29	207.17	207.45	203.34
206.29	215.65	206.44	206.83	205.58	208.74	205.82	205.92	211.14	212.11	215.96	205.38	208.24	205.74	204.06	205.28	203.95	205.18	206.88	206.16	201.2	209.24	214.07	202.29	204.03	209.18	208.74	209.1	213.23	203.56	213.02	203.59	209.5	205.18	203.22	207.38	208.03	207.5	202.9	208.77	205.73	203.28	212.14	203.87	207.35	202.16	203.58	212.16	203.9	204.52
211.58	223.3	218.23	211.28	210.78	218.5	219.75	219.91	221.63	214.42	217.25	214.58	219.22	215.36	218.56	218.34	217.78	218.27	216.09	216.26	217.51	213.21	216.71	210.06	215.58	217.56	216.42	214.1	214.62	221.23	215.62	218.66	222.01	214.75	213.87	219.49	217.1	216.92	217.01	218.43	211.53	217.98	219.01	218.14	216.08	219.32	208.66	217.57	213.7	210.22
204.16	206.96	203.88	200.97	199.62	208.26	209.33	194.93	204.34	204.81	202.65	196.46	205.1	199.47	201.72	200.56	201.95	205.76	200.43	201	205.87	202.83	194.68	206.71	201.22	208.96	201.55	201.79	204.36	205.5	207.75	203.08	199.86	205.9	204.19	198.49	203.37	201.03	198.9	201.31	200.12	199.19	201.65	205.33	204.61	204.06	202.1	200.07	200.81	192.86
205.41	202.09	202.78	204.68	205.05	209.1	201.28	204.34	202.27	199.22	201.09	202	203.85	201.45	201.17	206.03	201.14	202.21	210.29	200.21	205.41	198.12	202.17	202.09	205.53	204.64	208.2	205.02	204.1	207.34	198.44	200.8	197.97	201.27	199.82	203.55	205.08	207.1	202.23	204.4	199.41	200.44	202.81	203.69	207.47	199.77	202.15	199.96	200.61	197.85
207.29	214.14	207.7	201.1	205.18	205.38	210.53	205.22	203.38	207.03	205.37	203.83	206.31	209.05	195.73	204.19	208.51	209.84	212.39	209.17	204.3	200.18	198.9	208.95	202.7	202.15	208.48	204.21	206.69	206.13	207.83	204.3	204.16	207.88	209.29	210.34	205.37	203.21	202.84	207.79	207.92	207.22	208.15	204.94	207.12	204.35	209.08	209.22	203.69	205.65
209.87	200.49	209.61	204.93	200.86	198.42	208.61	201.65	199.71	208.03	205.66	205.3	205.76	205.11	201.12	201	205.75	198.32	201.53	204.05	205.1	204.68	199.68	200.21	201.76	197.53	209.14	204.46	198.09	199.11	209.2	196.97	204.31	206.83	192.86	203.83	208.67	203.44	204.09	203.28	204.14	202.39	201.21	199.42	202.72	201.55	203.52	202.23	201.8	200.95
195.92	196.25	196.25	202.88	202.43	200.73	200.3	199.45	207.13	197.57	201.24	201.03	200.08	195.63	200.1	195.07	199.03	200.71	199.58	198.29	195.48	198.44	203.06	198.62	201.8	200.15	198.49	197.73	201.84	196.56	206.23	196.28	199.35	201.13	199.28	197.19	193.46	198.8	196.2	193.42	203.08	195.39	196.2	202.19	199.18	195.85	198.68	200.87	201.94	196.66
211.15	211.81	202.17	205.98	211.53	210.51	212.43	214.96	208.44	203.67	201.16	204.15	208.87	202.18	210.05	212.31	205.71	210.72	207.72	202.9	204.83	205.17	206.81	206.76	211.37	210.51	208.35	208.7	203.03	213.64	208.64	208.83	207.45	206.11	203.87	205.18	209.33	204.45	204.64	207.24	209.53	205.97	209.11	206.03	210.63	206.55	206.12	208.52	211.23	207.01
205.87	208.73	211.01	211.66	204.91	215.47	207.49	206.16	204.15	203.24	207.45	206.22	211.78	208.27	207.8	206.88	210.02	208.78	209.95	209.84	209.96	209.08	207.52	212.64	210.17	205.77	202.48	206.7	209.86	201.17	209.5	203.73	206.54	204.96	210.63	205.41	209.24	210.28	207.42	207.84	209.75	207.52	202.94	207.07	206.45	206.62	204.6	209.39	211.5	209.53
187.44	196.17	188.55	197.09	195.15	202.73	191.48	200.7	192.06	199.73	189.02	188.02	206.64	195.86	190	190.77	198.18	193.14	196.24	194.84	196.51	194.55	195.06	194.47	191.05	195.56	194.61	191.43	195.17	203.29	203.54	185.4	207.63	197.22	197.49	195.3	190.19	186.86	194.25	189.53	192.19	196.21	197	194.85	184.16	196.3	192.86	190.2	189.94	196.31
213.39	205.31	205.72	211.31	203.29	208.14	204.74	204.84	206.1	205.95	209.22	205.34	211.2	207.24	206.44	212.02	211.81	213.41	201.91	204.62	206.6	205.79	215.56	205.71	204.67	204.95	201.35	205.89	210.94	210.34	203.62	210.02	208.49	209.66	207.05	210.94	200.94	210	207.6	201.31	206.19	199.53	212.71	212.03	208.85	197.92	207.62	208.36	202.7	207.86
208.48	210.55	209.37	213.31	210.23	211.29	214.11	212.24	212.3	212.55	212.94	204.64	212.46	209.36	212.59	213.09	209.24	212.6	206.93	197.47	214.58	207.85	207.75	205.52	211.66	211.68	210.05	209.84	215.47	215.58	213.94	217.5	215.93	208.26	211.05	210.93	210.15	211.37	211.35	213.13	210.73	209.74	211.15	206.05	211.19	208.73	210.51	216.96	211.57	210.41
206.6	204.91	212.73	203.21	210.85	206.41	201.2	204.58	208.41	210.14	206.82	202.84	213.4	205.38	202.63	207.47	209.23	206.5	209.57	205.32	206.19	207.5	204.62	198.38	211.66	206.79	208.22	214.68	205.56	217.34	209.04	205.87	208.33	211.04	204.15	209.57	209.42	216.15	206.55	215.64	206.19	209.29	206.62	215.31	209.59	202.46	201.24	209.81	208.67	209.21
211.87	212.62	208.58	210.21	218.7	210.7	211.71	207.9	213.89	211.99	212.42	211.92	211.89	211.83	223.01	210.14	216.07	209.9	208.77	213.63	209.09	209.71	208.66	213.16	214.16	213.59	213.58	212.65	210.96	208.43	211.67	217.77	214.01	218.58	210.59	207.06	212.61	216.38	213.78	210.42	214.33	203.51	213.55	214.84	206.88	212.24	214.84	199.96	213.4	211.33
207.48	214.66	211.48	212.65	209.1	206.54	199.25	211.01	209.42	206.53	214.45	211.66	210.01	203.77	205.16	210.25	206.9	204.09	215.93	202.15	209.97	216.58	207.47	210.86	213.36	212.13	205.79	210.43	207.89	207.15	209.04	212.07	211.6	211.26	209.82	215.24	205.99	207.21	211.21	203.8	204.19	208	205.52	210.05	211	210.35	205.9	208.93	217.81	211.54
210.16	207.21	205.87	211.4	204.89	205.21	211.41	209.09	209.67	207.86	213.74	211.48	207.74	213.24	212.07	208.72	214.32	209.24	207.83	207.92	210.68	206.14	209.2	206.28	204.01	209.98	215.44	204.73	204.7	212.91	205.44	212.26	203.79	210.49	208.5	203.86	204.47	204.67	207.83	211.29	211.02	203.89	207.99	207.8	207.08	213.93	207.67	204.85	208.9	210.66
218.22	214.18	217.16	207.12	217.92	213.15	207.55	209.42	216.54	213.39	214.26	212.99	211.44	213.38	211.8	209.28	209.71	212.14	212.6	214.45	211.55	208.63	217.23	212.95	210.4	209.47	210.72	215.04	213.39	213.38	216.26	213.02	208.21	210.3	210.41	208.91	212.67	212.69	212.36	214.34	203.63	208.09	206.22	212.1	210.48	212.4	207.91	211.84	211.06	217.26
206.69	202.12	206.2	209.08	208.69	212.92	207.29	209.93	209	206.64	207.65	206.74	211.77	203.22	212.55	211.03	205.49	210.84	209.05	209.68	205.43	205.4	210.39	205.06	206.16	210.46	206.68	211.76	201.49	202.56	203.84	206.2	209.5	204.25	207.39	202.73	208.45	211.2	206.27	209.81	211.67	209.83	213.04	203.02	208.52	209.43	210.19	199.3	204.74	202.75
203.61	202.65	202.83	201.49	199.02	202.19	199.3	202.75	203.07	201.6	209.34	200.1	210.6	194	204.63	197.53	200.56	200.4	202.7	200.66	206.68	205.57	202.2	206.35	208.35	200.64	195.6	206.42	202.93	202.72	198.82	207	207.52	196.02	198.93	199.84	200.94	200.58	204.19	204.62	202.76	206.8	205.77	204.86	198.06	199.99	201.3	205.38	197.5	198.36
218.42	213.24	208.41	213.18	207.62	218.75	214.39	210.08	206.87	214.14	210.62	217.11	213.88	212.58	208.69	210.95	214.25	204.94	212.63	206.38	211.31	216.2	214.23	213.16	206.64	213.39	214.97	214.17	213.18	215.1	212.23	210.05	212.36	208.47	210.2	215.8	207.2	211.09	207.11	212.15	214.29	214.64	214.35	204.98	210.79	209.04	210.84	210.75	212.09	208.35
209.12	210.64	205.31	203.12	211.53	212.7	211.15	212.49	205.35	210.36	206.61	207.12	208.21	210.16	208.64	208.38	201.88	207.02	209.97	208.01	209.09	209.02	210.98	209.37	211.21	207.87	204.82	205.91	214.6	202.2	210.19	208.49	203.19	207.34	206.22	205.01	210.77	209.51	214.52	204.07	207.88	205.59	209.95	207.54	210.94	206.26	205.17	209.12	206.63	209.02
208.28	210.38	205.75	213.8	206.1	215.76	203.44	210.07	214.28	213.2	209.99	219.69	214.05	213.44	210.88	210.9	211.27	212.49	204.87	215.08	206.74	209.62	208.02	214	214.65	212.71	213.59	214.46	212.02	211.01	208.06	210.59	212.27	211.98	205.61	212.35	213.83	203.34	212.91	209.44	213.18	211.87	213.8	208	211.46	217.83	212.53	212.86	209.19	215.24
206.03	203.35	204.08	193.41	202.93	199.74	201.25	200.01	202.14	201.29	202.14	201.93	203.68	198.86	198.87	201.49	200.93	194	194.04	198.94	201.79	200.76	205.14	199.05	196.25	198.01	200.46	199.1	197.93	202.36	190.31	198.55	202.62	195.65	197.99	197.57	199.9	206.17	199.71	194.68	195.73	199.44	205.54	197.88	203.07	203.82	200.14	202.25	208.25	200.72
199.1	194.89	200.86	203.59	202.51	202	203.61	191.64	202.7	198.56	198.21	203.71	202.04	197.38	201.2	202.89	206.74	199.22	206.17	205.08	200.26	199.87	198.07	198.63	202.67	206.98	196.34	197.4	201.56	196.75	202.69	191.08	198.33	198.39	205.42	208	200.37	198.48	205.63	198.12	198.17	203.73	200.98	198.18	202.63	198.55	199.05	199.91	196.55	192.36
213.97	216.57	208.31	208.84	208.76	208.64	214.68	213.57	209.07	213.01	208.05	209.5	217.41	218.18	212.03	207.87	215.52	209.53	215.43	218.32	203.58	208.66	215.41	215.77	217.85	214.42	211.5	212.42	214.97	211.61	212.99	211.24	211.64	212.19	210.31	215.7	206.9	209.96	206.67	214.31	213.75	213.2	212.32	216.36	215.86	211.64	207.63	209.91	205.73	207.69
205.47	207.95	208.26	212.95	206.72	206.61	214.01	206.72	206.97	212.02	213.33	211.85	217.83	204.81	203.81	205.34	209.44	213.1	213.12	205.33	214.96	210	210.61	206.38	213.11	212.82	207.19	210.33	205.71	213.6	207.49	204.5	214.17	206.19	209.52	215.13	210.44	214.11	207.1	209.26	216.33	208.97	208.92	216	200.29	206.25	211.98	206.02	212.99	207.89
204.6	207.3	210.81	207.19	205.67	207.01	206.02	204.8	206.47	207.38	212.18	210.76	207.64	208.74	209.22	208.67	202.59	208.33	205.24	204.24	208.41	206.26	207.07	207.99	204.55	209.44	206.78	202.23	205.91	198.27	214.55	208.6	206.51	202.56	196.94	202.69	199.89	212.97	211.42	204.98	204.43	208.34	205.11	215.18	208.76	201.49	210.63	206.57	212.86	205.48
198.96	198.13	197.94	202.05	204.53	198.83	202.95	199.58	203.58	203.14	204.41	202.47	201.02	200.77	203.99	199.8	196.98	202.27	196.33	206.07	199.21	195.77	196.61	202.73	196.02	192.34	204.29	202.29	197.81	198.39	201.98	200.16	204.7	200.8	202.9	203.26	201.62	196.87	196.4	197.87	197.01	199.61	201.85	196.51	198.19	197.69	201.29	208.24	194.43	207.24
205.31	216.77	210	210.25	203.99	207.74	201.2	209.99	217.81	212.8	208.31	211.78	202.32	214.53	208.08	207.6	209.49	211.46	206.34	205.99	208.41	208.79	206.3	205.89	211.75	210.4	212.72	207.4	207.1	209.51	208.15	210.74	211.39	208.18	204.94	209.55	209.37	212.86	206.62	213.37	211.07	207.5	211.13	212.52	211.24	207.38	206.6	211.81	206.14	213.5
194.58	200.22	202.94	201.55	201.06	200.24	200.83	200.07	201.95	199.46	202.87	206.12	199.26	200.41	203.03	203.85	198.75	203.9	202.08	202.67	200.98	208.78	197.32	207.11	202.69	203.9	196.68	201.94	199.03	203.66	203.35	206.38	199.33	207.99	192.87	204.54	201.33	202.95	199.54	209.83	206.14	199.06	208.79	211.98	201.84	204.56	202.4	202.58	198.97	207.13
213.38	211.85	208.14	211.7	215.56	210.73	212.35	214.99	209.13	214.75	214.24	212.34	212.39	212.41	215.58	211.15	209.47	214.47	210.98	205.44	213.2	205.71	213.84	212.95	206.7	207.19	216.46	208.5	211.16	211.19	214.22	207.62	211.49	207.58	207.34	212.26	214.1	214.25	217.53	204.62	208.14	205.54	210.63	214.96	209.47	206.69	212.62	210.38	212.32	216.5
194.48	187.49	194.28	193.94	188.56	192.02	193.92	199.12	193.63	192.99	197.58	195.91	195.83	194.99	191.54	189.4	195.86	191.8	191.04	194.77	196.46	192.29	191.07	194.35	192.52	194	190.17	197.45	197.64	195.47	195.7	190.92	190.69	192.64	192.56	195.93	201.36	196.38	191.8	194.27	190.83	197.26	193.89	190.17	192.18	191.21	194.22	198.24	196.56	191.51
210.4	209.34	212.22	210.4	211.7	209.28	205.75	209.24	202.86	203.43	203.21	207.74	205.52	213.14	207.97	204.78	205.42	211.01	211.9	208.33	209.5	206.7	210.7	208.42	205.62	208.22	212.46	211.71	211.72	210.09	214.62	206.29	212.64	210.97	205.83	204.76	207.43	212.88	207.9	205.71	205.66	204.41	207.9	212.68	212.22	208.79	205.95	215.65	204.63	208.59
204.38	208.55	209.15	202.15	201.84	204.87	211.92	203.41	202.79	200.1	202.71	209.12	211.99	208.08	202.14	207.47	200.61	206.41	208.36	210.61	211.85	203.59	208.26	203.74	205.08	206.57	210.15	213.1	212.19	209.32	200.35	204.06	207.61	210.29	201.35	205.5	203.51	215.53	207.91	204.88	200.75	209.67	208.14	205.55	207.49	206.32	208.13	209.39	204.2	212.57
211.51	212.96	212.78	211.01	220.34	212.61	213.65	215.18	213.15	209.7	215.76	212.76	211.79	217.01	217.42	215.07	217.17	213.41	218.63	215.13	216.62	211.27	219	214.64	210.99	208.62	209.71	205.56	212.39	215.94	214.37	216.52	211.32	219.15	210.25	206.28	218.37	215.14	220.16	216.43	214.83	210.75	216.04	213.82	218.41	213.44	213.1	217.43	215.33	213.99
200.6	209.29	212.71	207.72	219.24	206.07	206.44	203.11	205.25	207.66	205.86	214.99	208.36	208.66	207.48	206.95	202.74	215.65	214.57	203.36	207.93	212.64	207.92	198.53	207.4	207.03	210.01	206.12	207.36	204.96	208.05	206.5	206.41	215.35	204.78	210.52	207.42	209.25	212.52	212.38	201.04	208.64	220.69	214.78	207.21	203.63	207.81	208.67	217.14	212.76
218.44	210.3	220.64	208.78	215.02	216.1	214.49	223.24	226.17	218.99	219.92	219.74	217.87	219.59	216.42	214.24	222.1	221.46	216.53	217.1	218.71	216.66	218.28	212.3	217.34	225.23	215.24	218.22	215.42	222.07	222.99	223.46	215.42	216.13	216.39	211.89	222.16	215.47	224.71	213.9	213.41	215.32	213.79	215.76	222.05	219.34	216.75	209.84	219.2	214.13
208.81	208.67	201.95	199.01	203.68	197.39	211.24	205.22	201.74	213.1	202.47	203.76	203.63	201.15	201.32	206.09	205.14	207.29	205.66	202.88	206.53	211.63	211.42	208.54	206.18	205.83	211.67	203.23	202.95	209.47	206.25	210.37	211.08	201.46	203.94	202.28	205.2	205.09	204.32	208.6	210.85	200.95	202.07	206.48	201.52	205.35	205.91	204.89	204.68	197.54
206.13	200.82	206.67	203.84	200.46	215.32	196.86	206.71	202.86	204	207.2	208.05	205.39	202.65	202.64	200.44	206.67	206.93	210.56	203.15	213.84	196.46	199.38	200.79	209.14	207.96	201.91	204.67	211.06	205.49	205.19	203.43	204.38	212.37	202.3	207.87	199.91	203.99	206.77	210.08	205.06	204.36	201.06	200.57	210.07	202.18	203.4	204.57	201.39	198.83
201.21	204.86	204.94	204.07	210.35	198.04	198.92	206.45	197.26	201.25	208.37	207.06	203.73	200.31	199.98	205.92	204.17	209.16	205.96	206.23	199.1	201.04	206.71	200.91	204.15	203.69	199.39	200.64	206.6	202.93	207.27	205.16	206.41	208.13	202.36	204.4	202.72	203.74	202.05	205.29	200.69	196.51	205.75	195.55	213.04	201.53	207.72	205.94	199.35	196.48
204.74	215.37	211.42	209.52	200.38	201.25	211.01	203.52	205.11	215.48	212.33	206.35	210.65	207.34	211.93	205.92	212.6	209.43	202.64	211.97	200.94	208.79	208.01	210.27	210.7	208.08	206.75	211.15	205.54	214.15	210.59	206.62	206.45	210.03	207.96	205.99	210.41	204.72	203.17	206.46	204.78	212.9	206.34	206.87	209.63	209.07	207.63	209.53	210.14	214.66
[truncated: 100 more rows]
[truncated: 150 more columns]
