# Supplementary material for: Genetic dissection of main and epistatic effects of QTL based on augmented triple test cross design
Source: PLoS One. 2017 Dec 14;12(12):e0189054. doi: 10.1371/journal.pone.0189054 (PMC5730204; doi:10.1371/journal.pone.0189054)
Supplement: S6 Supporting Information — (ZIP) [file pone.0189054.s006.zip › z1_1250_0.5_10.csv]

209.39	211.2	209.37	206.39	207.53	206.41	210.83	207.34	207.37	210.46	207.6	209.81	208.39	206.36	208.63	206.4	207.63	209.33	209.65	209.46	207.74	207.9	206.79	207.49	210.39	209.79	210.51	207.81	211.61	211	208.16	206.95	210.24	209	208.49	208.06	206.79	209.04	207.61	206.6	207.21	209.59	211.3	206.82	207.91	207.23	207.23	208.29	207.94	207.37
199.13	201.18	198.84	201.26	197.34	199.08	198.35	199.65	199.05	200.92	198.1	198.46	197.05	199.02	196.04	200.7	198.67	199.33	199.46	199.73	200.42	197.92	198.66	199.01	201.2	197.76	199.5	199.37	196.66	198.76	200.55	198.97	197.03	198.16	199.83	198.48	198.85	199.67	198.36	199.89	198.36	198.05	198.93	197.94	200.81	199.87	197.71	198.13	199.63	200.52
204.57	206.66	205.32	203.92	207.92	205.17	204.16	204.9	206.43	204.45	206.62	204.64	205.66	205.36	206.2	204.86	203.86	205.84	205.88	205.91	203.14	205.94	203.21	206.2	203.18	203.07	203.77	202.68	204.5	206.03	205.32	204.02	203.58	204.26	204.78	205.53	203.82	205.01	203.66	202.59	203.27	204.56	204.77	204.53	204.8	206.78	205.27	203.84	204.13	208.06
205.93	206.08	206.17	205.36	205.52	204.32	206.92	205.97	206.58	208.42	205.49	207.17	207.31	207.51	207.68	207.8	206.39	206.52	207.47	203.93	205.23	206.34	206.66	206.93	206.44	206.14	206.43	206.58	207.65	205.87	206.43	207.14	206.92	206.27	207.43	206.19	207.45	206.86	206.47	206.97	206.24	207.23	206.13	206.32	209.84	206.55	205.26	206.95	208.64	207.73
202.54	204.23	202.66	199.78	202.82	201.46	204.58	205.16	203.29	203.26	202.71	202.34	203.61	203.75	201.42	202.7	204.9	202.76	203.09	205.33	205.35	202.16	202.98	203.25	203.14	204.05	202.68	203.73	204.2	202.99	202.94	202.62	203.05	203.3	202.55	205.16	203.87	203.53	204.07	201.28	205.73	202.36	203.09	203.51	202.27	205.98	203.21	204.16	202.5	202.77
212.7	213.06	211.92	210.82	213.25	213.74	213.34	210.61	211.16	210.62	212.11	213.72	214.82	211.91	211.92	214.56	211.35	211.75	212.14	210.81	212.91	214.05	212.02	212.19	212.63	212.19	212.96	215.25	214.1	213.58	213.27	212.34	212.82	212.04	213.71	208.75	212.06	211.08	213.63	212.2	212.74	212.65	210.33	212.02	211.38	214.64	211	212.18	213.41	210.36
207.44	206.77	205.96	206.28	206.35	205.39	206.83	207.49	205.1	206.91	207.88	206.61	207.55	204.22	206.78	205.62	206.12	206.35	205.23	207.09	206.9	205.62	207.57	206.25	207.12	207.96	206.98	205.15	203.8	208.22	206.13	203.9	207.12	208.22	206.74	205.68	206.43	207.07	208.48	205.77	204.46	206.04	207.4	205.1	207.38	206.3	207.46	205.93	206.32	203.89
207.9	207.63	207.44	207.51	205.49	208.8	208.76	206.13	208.52	209.38	207.72	210.14	206.78	207.27	207.87	206.69	207.17	207.92	205.42	209.36	207.14	207.16	209.02	207.49	206.5	207.52	206.58	206.05	207.4	208.47	207.42	207.47	208.85	207.22	206.33	208.35	208.78	208.48	208.93	208.21	207.89	208.75	206	207.46	207.56	207.13	207.58	207.14	207.35	208.79
216.01	217.24	216.33	215.61	218.15	218.51	218.34	214.66	216.26	218.58	218.09	217.14	218.27	217.55	217.72	216.35	219.14	217.93	216.94	215.92	218.41	216.09	218.17	220.42	217.01	215.87	218.96	218.04	218.48	217.87	218.65	218.31	218	217.66	218.11	217.27	217.79	216.36	217.68	217.97	217.13	216.49	218.23	220.47	215.85	217.39	218.61	217.03	216.36	218.96
200.56	200.5	200.44	202.75	200.06	198.87	201.55	200.1	202.57	201.64	200.44	201.41	201.62	199.25	201.65	203.79	201.57	200.03	202.92	201.24	200.57	203.44	198.89	200.64	201.13	200.31	197.78	200.73	202.4	201.79	201.39	199.19	200.29	202.51	200.1	199.59	201.16	200.16	200.79	200.1	203.7	202.24	202.48	200.6	202.93	202.77	200.68	201.59	202.23	203.17
212.64	210.22	210.19	208.76	213.02	212.62	213.5	212.92	211.77	212.42	208.27	209.83	211.72	213.06	211.49	212.39	210.9	210.61	211.76	210.86	210.44	210.26	210.54	211.63	209.93	212.05	210.08	212.48	211.66	211.28	211.3	212.4	211.13	211.27	213.52	210.74	213.56	212.15	210.62	210.96	209.7	211.4	211.78	210.15	210.95	210.69	209.17	211.91	210.33	211.91
210.46	212.35	213.13	213.07	211.01	210.75	213.79	212.36	211.77	209.24	210.55	211.18	208.37	212.09	212.47	208.68	210.98	209.98	212.27	212.16	211.99	211.97	210.72	212.74	211.88	210.92	212.78	210.8	210.75	212.36	210.17	212.42	210.23	211.99	212.57	211.72	211	212.46	211.8	212.64	211.56	210.93	212.77	213.86	211.57	211.51	212.39	211.48	211.16	210.27
201.62	202.36	203.04	200.64	202.57	202.03	201.91	202.36	201.71	200.65	203.51	203.24	200.56	203.77	201.24	202.82	201.28	202.03	203.81	202.59	201.42	200.95	201.4	203.48	201.94	201.54	202.21	202.58	201.32	202.08	203.08	204.72	201.9	202.83	201.39	202.84	203.3	204.34	202.65	201.55	203.86	203.17	201.42	203.82	202.56	203.28	202.15	202.27	204.45	203.43
209.25	208.32	208.5	208.87	203.95	209.84	209.9	207.75	209.6	209.04	209.48	209.69	207.09	207.88	209.26	208.48	208.78	209.38	209.34	207.2	206.25	208.64	207.65	209.34	207.67	207.57	207.96	209.13	209.98	208.84	208.94	207.25	208.25	208.34	209.36	209.04	210.67	209.07	209.43	208.75	208.59	209.35	206.39	208.04	209.09	207.65	208.66	209.03	207.19	208.42
205.99	204.03	205.59	204.54	203.81	205.93	204.32	204.15	203.33	202.24	203.01	205.49	205.5	204.39	203.66	206.39	202.85	204.31	205.72	203.47	205.65	203.69	204.11	203.37	204.91	206.67	205.6	206.45	207.45	204.42	203.42	204.87	204.29	203.46	204.88	206.41	205.36	203.63	205.74	205.05	205.77	203.85	205.85	204.67	205.11	205.5	205.87	203.08	205.11	205.01
196.37	195.02	196.48	196.32	196.17	194.45	194.9	194.06	194.56	195.35	196.6	194.25	195.77	195.81	198.39	194.1	194.77	194.96	196.03	194.35	194.56	196.31	192.88	196.07	194.08	196.06	192.61	194.86	194.61	195.13	193.97	195.43	195.1	194.29	194.54	194.59	194.2	195.06	198.5	194.67	194.95	197.61	196.59	194.73	195.35	195.73	196.27	198	196.37	197.66
216.61	216.97	219.45	217.11	216.19	217.48	216.74	218.27	216.62	219.04	215.89	215.55	217.8	218.1	218.41	217.94	217.6	216.49	217.08	216.86	216.48	216.72	216.08	214.57	216.77	217.93	215.86	217.7	214.93	217.38	216.89	217.29	215.84	216.54	217.69	218.5	217.45	215.53	219.23	217.44	214.95	214.82	218.36	218.09	216.58	218.04	216.45	216.66	217.27	219.85
201.51	202.92	202.97	204.41	203.18	202.11	200.45	203.46	205.25	202.43	202	202.04	202.68	203.5	205.31	204.65	202.76	201.61	207.18	203.76	203.14	202.57	201.34	202.65	203.33	203.79	201.42	203.38	203.12	202.32	202.23	201.93	200.79	202.57	200.88	203.22	201.08	203.67	202.55	201.67	201.89	203	203.56	202.64	203.33	202.2	201.68	203.29	202.33	202.17
201.71	204.51	204.73	203.94	204.63	202.15	204.87	203.54	202.65	204.11	204.43	202.16	201.28	204.29	204.13	202.81	201.4	201.92	205.3	202.54	202.52	202.06	202.44	202.47	202.1	203.99	202.54	203.76	201.23	206.03	201.84	205.3	203.13	204.35	202.59	201.75	202.56	203.46	203.55	204.3	202.89	202.35	203.83	203.38	204.36	202.97	200.56	205.7	204.54	203.56
200.92	201.33	202.09	201.46	200.74	202.64	202.31	202.65	198.89	200.28	202.39	200.07	201.81	201	199.18	202.2	201.13	200.8	200.14	198.8	201.89	201.65	202.99	200.17	202.57	203.39	201.34	200	202.1	200.46	199.07	201.29	199.67	201.21	201.96	201.7	203.44	201.73	202.09	200.27	200.72	200.65	202.43	202.42	200.46	200.52	201.43	201.44	202.33	203.09
196.27	197.94	199.88	196.75	198.41	199.76	196.93	198.39	202.69	197.33	199.73	199.44	198.75	201.05	197.36	199.17	198.93	199.22	196.67	198.51	200.58	198.93	199.52	198.07	198.61	197.11	199.39	196.76	199.54	199.05	199.06	198.66	197.04	198.92	197.54	198.62	199.15	199.11	199.4	196.47	199.19	198.53	198.42	199.52	201.58	199.43	197.5	198.25	200.42	199.53
197.6	197.09	198.69	200.86	199.8	198.35	198.33	200.06	199.37	199.48	200.88	200.61	194.97	198.82	199.03	201.04	201.24	199.78	199.75	198.16	199.49	197.36	198.66	198.56	198.57	199.68	200.29	201.41	199.48	199.89	201.47	200.26	197.71	200.31	200.23	198.64	200.51	200.88	198.74	200.66	200.16	198.56	199.02	199.08	200.18	200.58	201.28	199.15	199.63	198.26
199.08	199.44	197.6	198.67	197.59	194.84	198.81	199.48	198.91	197.62	198.68	195.99	198.89	197.22	195.84	199.91	197.97	200.34	197.92	197.84	198.09	196.6	198.07	197.03	197.49	198.78	198.11	197.62	198.13	196.58	198.15	194.98	199.31	197.85	196.44	198.05	197.24	198.46	198	195.59	197.87	198.1	199.07	197.11	198.32	200.09	198.44	197.24	199.23	197.43
208.63	209.69	209.74	209.65	210.58	208.4	209.08	209.68	206.45	206.28	206.3	207.42	209.49	209.47	210.13	209.31	208.26	209.74	207.07	210.81	209.82	208.88	209.17	208.38	208.97	209.79	205.7	207.23	211.79	207.68	209.89	210.15	208.79	207.62	207.98	207.53	208.28	207.45	210.64	205.43	207.19	208.63	210.24	209.39	207.83	208.63	209.09	208.78	210.08	207.24
203.98	202.43	204.61	202.95	204.06	204.32	204.93	205.22	203.87	200.67	202.43	204.31	204.94	203.11	203.47	202.21	202.9	203.13	203.8	203.47	204.96	204.95	204.93	202.9	205.07	205.52	204.68	203.55	202.83	201.68	204.36	203.65	206.06	203.75	202.59	202.45	205.05	206.16	202.17	204.76	205.47	203.23	202.53	205.58	202.84	204.65	203.23	203.73	204.09	205.66
212.63	211.01	213.23	213.11	214.64	211.26	212.22	210.24	212	211.66	214.72	212.05	213.15	211.82	211.59	214.57	210.77	212.98	214.04	212.07	211.31	212.22	212.11	207.79	212.61	212.08	212.22	211.19	213.54	212.8	210.4	213.42	212.65	214.23	213.67	213.39	209.12	210.47	211.7	213.15	212.56	211.83	213.65	211.51	212.37	213.17	212.45	211.39	211.94	213.36
207.28	209.12	208.57	208.3	208.96	207.7	209.15	210.84	209.16	209.18	206.84	208.2	208.66	208.01	207.83	208.26	206.89	208.77	208.63	208.97	208.32	207.01	205.6	206.2	208.25	207.95	208.81	209.24	209.41	207.26	206.6	209.09	209.73	209.87	207.63	207.54	207.51	208.07	208.63	209.7	209.38	206.96	209.73	209.55	209.6	209.12	207.5	207.45	207.21	208.86
209.62	205.17	206.01	210.74	209.05	208.69	207.69	207.24	210.72	208.21	209.38	209.53	209.53	208.84	208.56	208.32	209.16	207.74	208.4	208.78	209.11	207.9	210.25	208.23	207.83	208.18	209.55	209.73	208.94	206.8	209.33	209.82	207.06	208.27	207.48	210.84	208.61	207.39	209.2	209.11	209.11	207.67	208.34	205.52	207.92	209.71	208.61	209.35	208.98	209.58
199.19	199.11	198.55	199.26	197.58	197.89	199.73	197.35	199.97	199.5	196.39	197.97	198.47	197.63	197.48	198.44	197.3	199.03	197.69	197.71	198.38	198.97	198.88	197.81	196.68	198.73	196.52	199.22	198.25	196.56	199	198.14	197.33	196.96	198.33	198.18	194.66	199.09	195.56	198.54	198.67	197.31	197.77	197.36	197.64	197.6	198.38	198.88	197.98	196.06
209	211.28	206.76	210.47	209.93	208.33	206.54	207.58	210.26	208.85	210.9	208.69	206.8	208.47	210.5	208.99	208.52	208.23	207.61	213.63	210.85	210.64	210.32	208.76	209.18	208.02	208.91	208.18	208.88	208.17	209.04	207.34	204.97	208.39	209.22	212.58	208.12	208.62	207.16	207.95	209.96	209.14	207.59	213.67	210.13	209.25	207.26	207.71	209.93	207.69
204.32	206.37	205.77	204.92	208.13	207	202.74	204.25	204.07	205.44	205.78	205.61	204.5	202.58	204.71	202.84	204.23	203.65	204.67	203.85	205.87	205.29	206.47	205	206.23	202.43	203.56	205	205.72	206.26	204.74	203.13	205.08	207.03	206.51	206.13	204.43	205.47	203.9	206.64	205.76	203.29	204.03	205.47	205.61	205.48	205.8	205.02	205.7	206.15
209.73	208.18	209.24	209.14	208.52	206.85	208.13	207.06	207.24	208.23	209.87	208.87	208.91	208.71	207.75	207.74	207.8	207.71	206.49	208.17	208.89	207.21	209.89	210.45	208.4	209.67	208.29	208.99	207.15	209.25	207.95	209.02	207.67	209.25	206.95	209.85	207.99	211.16	209.71	207.86	208.56	210.4	206.45	210.57	208.52	209.03	208.26	207.74	207.31	208.63
217.29	215.29	217.22	216.22	218.01	216.62	217.08	217.55	217	218.25	218.25	218.46	215.63	216.14	217.86	217.56	215.59	215.58	219.29	214.76	216.11	215.61	217.98	216.19	215.02	217.73	215.79	214.87	215.4	216.05	216.2	218.18	217.91	219.28	218.15	215.18	216.82	216.38	216.61	218.23	217.14	215.87	218.04	215.28	218.36	218.67	218.19	217.45	215.2	216.22
202.88	202.34	201.44	203.72	205.05	204.99	202.89	204.68	204.12	203.44	201.93	205.57	204.62	203.78	202.21	204.89	203.12	205.9	203.71	203.32	205.05	204.07	203.07	204.01	203.01	203.92	202.64	204.92	203.64	203.48	201.57	201.89	204.34	205.83	204.32	204.59	202.96	203.33	204.72	203.77	202.75	203.64	202.8	203.89	204.58	207.54	204.72	202.46	203.44	203.86
215.26	216.68	217.17	218.82	216.07	216.66	219.41	216.56	217.87	217.54	216.94	218.14	219.82	215.44	215.8	216.45	218.62	215.8	220.28	218.36	215.77	215.94	217.16	216.67	218.33	215.64	219.12	216.01	217.15	216.95	217	217.6	214.97	218.3	217.96	217.96	217.44	215.77	216.75	217.76	214.7	215.69	216.74	216.94	217.92	215.96	216.94	217.19	218.76	214.75
205.02	206.08	202.9	201.68	204.88	202.27	202.95	201.78	202.06	202.16	204.61	203.89	204.39	205.28	202.39	201.95	205.02	202.75	203.45	203.04	203.93	203.99	201.02	203.18	202.42	202.35	203.55	202.85	204.49	203.72	206.29	204.37	201.77	201.22	202.88	205.05	203.45	201.13	203.58	201.19	202.83	201.46	203.5	203.19	200.36	203.3	204.32	204.4	203.66	203.32
200.14	199.37	201.72	198.82	199.99	200.5	199.22	198.62	200.61	199.29	198.9	201.46	200.75	199.69	201.22	202.26	198.76	199.52	198.15	198.54	197.69	199.51	199.16	202.63	200.05	199.71	202.35	199.65	200.01	200.13	201.05	199.27	199.86	202.36	201.2	199.9	198.52	200.2	199.06	200.99	201.02	200.17	200.49	199.41	201.91	201.3	202.49	201.88	199.36	198.65
201.12	199.95	201.57	200.31	199.6	198.3	200.22	201.12	199.45	200.3	200.08	201.22	201.27	199.23	202.16	199.35	199.34	202.6	201.03	200.61	200.53	202.38	201.77	200.23	200.27	199.94	200.36	200.22	201.11	201.07	200.1	200.95	200.78	201.68	199.42	198.56	200.2	200.07	202.37	200.97	200.02	201.92	198.99	202.83	200.03	199.75	200.15	198.92	198.72	200.06
205.18	202.39	205.04	204.24	205.43	203.67	203.95	203.52	205.08	203.73	204.22	204.68	204.94	203.05	204.53	201.33	202.31	204.24	206.02	204.07	206	206.46	202.89	202.71	205.61	203.11	204.35	204.36	204.25	202	208.06	204.32	203.12	204.07	206.41	204	205.33	202.7	204.44	204.95	203.3	203.22	202.99	204.57	203.64	204.01	203.36	203.75	206.97	202.6
209.99	213.4	212.81	210.86	211.09	213.15	211.64	212.06	211.46	211.28	210.08	211.09	210.78	210.52	210.44	212.63	210.09	212.38	211.37	210.82	212.87	211.34	210.95	212.19	211.51	213.48	211.13	208.82	210.95	212.46	211.74	213.83	211.41	210.33	211.08	210.17	213.53	213.32	213.32	213.31	212.22	213.01	212.19	211.89	212.42	211.84	212.73	209.5	209.3	212.15
211.74	212.33	212.56	214.9	212.54	212.04	212.91	214.67	213.69	211.62	213.57	214.05	212.87	214.19	211.81	211.67	211.71	212.79	211	214.38	211.09	213.09	210.38	210.79	213.35	213.12	214.42	213.81	212.75	210.7	212.81	212.43	213.49	214.02	213.27	211.62	213.68	214.87	212.63	213.61	214.01	214.25	212.3	212.96	213.68	212.83	211.56	214.19	212.49	213.14
210.68	206.83	210.97	209.57	210.5	208.71	207.49	208.65	209.81	210.12	207.34	208.04	207.85	207.19	210.62	208.6	207.77	208.33	208.93	209.84	207.79	209.8	209.42	206.85	210.66	209.53	208.39	209.22	208.44	207.26	207.98	209.91	210.83	209.37	207.82	209.06	208.19	210.19	209.33	207.91	208.04	206.54	211.16	208.66	206.59	209.24	209.55	206.01	207.8	209.02
214.33	211.53	212.37	211.62	212.66	212.65	213.7	212.63	215.92	213.12	212.85	213.23	214	214.28	212.11	212.51	215.02	213.01	210.26	213.47	213.59	211.65	212.08	214.14	213.73	212.01	212.5	213.84	215.45	212.59	213.4	212.81	213.13	213.34	212.03	212.33	212.71	215.15	213.86	211.84	211.26	211.93	212.52	212.24	211.9	214.08	213.81	213.22	214.14	212.28
203.49	203.63	204.55	203.87	205.55	203.23	205.34	202.37	204.5	202.1	202.72	204.89	203.18	202.8	203.23	202.41	204.4	205.34	204.39	203.79	205.58	204.77	202.2	205.37	203.29	202.6	202.84	201.55	202.75	204.27	203.32	202	204.61	203.57	203.65	202.78	204.52	204.31	202.42	205.76	204.6	204.5	204.38	202.2	201.77	203.38	204.23	205.33	204.16	202.49
205.49	208.15	207.09	206.51	208.3	206.34	209.26	207.58	208.76	207.23	206.22	207.44	209.41	208.23	206.16	209.31	207.55	207.03	206.42	207.46	208.63	205.19	206.49	206.91	207.71	207.86	207.47	209.59	208.95	206.19	208.17	207.36	208.56	209.1	206.94	206.98	207.61	208.73	204.74	208.43	209.01	207.58	205.68	208.57	208.68	208.94	205.69	208.97	206.8	207.83
207.74	208.79	208.27	207.98	208.27	206.03	207.42	206.86	205.03	208.95	207.21	208.67	207.47	207.69	210.23	206.07	210.07	209.72	206.84	206.91	208.55	205.79	209.91	207.79	207.36	209.15	207.51	208.75	207.63	208.64	209.13	209.4	209.44	207.42	208.32	208.29	205.97	206.96	206.78	209.49	207.49	208.42	207.63	210.58	208.7	207.98	209.96	206.7	206.92	208.4
198.3	199.97	203.11	198.12	201.75	198.32	200.35	198.02	200.07	199.63	200.71	200	198.37	198.37	199.31	198.62	197.89	200.66	199.7	199.92	199.64	200.88	199.23	198.98	200.01	201.62	201.05	199.77	199.72	199.38	198.99	198.48	200.27	199.58	199.01	200.61	199.19	197.54	198.46	200.56	199.32	197.8	200.72	199.45	200.6	200.08	200.76	198.79	199.15	199.94
203.18	206.3	205.25	202.28	201.92	205.35	205.33	206.46	205.15	203.25	207.09	203.07	204.91	206.64	203.29	206.07	204.57	205.97	207.12	204.73	206.18	202.94	203.52	204.7	205.69	204.4	204.79	205.82	206.1	205.33	204.93	207.25	204.84	203.8	203.42	206.76	204.97	205.1	206.33	204.61	205.61	206.4	205.49	206.57	205.14	204.34	203.7	206	204.01	203.97
217.05	217.04	217.44	216.89	215.46	217.6	216.54	216.28	215.67	218.19	217.06	215.44	217.03	217.41	219.21	216.52	218.19	218.71	215.24	216.41	218.35	216.89	216.69	215.92	220.34	213.99	217.46	216.77	216.95	218.46	216.92	216.92	216.23	217.52	215.6	217.56	217.24	218.42	218.77	217.55	217.2	217.14	217.07	217.27	217.3	216.53	217.62	216.64	216.75	215.33
210.21	207.85	208.12	208.03	207.17	208.14	207.23	207.82	208.58	210.79	209.51	207.73	206.05	208.14	209.78	207.07	205.95	208.83	207.51	205.36	209.25	208.44	207.59	208.88	207.41	207.44	209.71	206.66	209.05	207.4	208.25	207.56	208.29	206.89	208.35	207.83	207.74	212.49	205.4	204.87	206.77	206.42	209.55	205.57	208.09	208.79	207.91	209.12	206.72	206.24
203.04	201.26	203.35	202.19	201.84	201.44	200.67	201.42	202.91	200.69	203.69	201.77	201.97	202.21	203.39	202.41	201.81	203.05	203.26	200.45	203.86	203.02	201.4	202.62	201.56	200.03	204.33	201.73	202.71	200.93	203.67	202.03	201.17	200.4	204.74	203.99	201.93	202.68	203.36	201.13	204.39	200.29	201.73	201.05	201.74	204.08	202.99	201.4	203.23	203.59
217.92	215.24	217.36	218.48	217.05	217.01	217.54	217.77	216.86	218.58	217.23	217.03	217.32	215.43	216.13	215.86	216.97	217	217.28	218.2	217.44	218.81	217.19	217.65	216.79	217.28	216.74	217.18	216.24	215.21	218.88	216.93	218.39	217.89	217.02	216.27	218.44	217.47	217.8	216.85	218.29	219.34	216.94	218.13	217.02	216.71	219.2	216.45	215.76	214.43
209.57	212.4	211.05	213.52	214.43	210.16	212.67	212.28	212.61	212.68	212.91	210.58	212.52	211.59	211.73	212.76	211.87	211.52	212.26	213.96	212.12	212.89	213.72	210.24	208.89	211.22	211.02	212.56	211.17	210.99	212.66	212.13	212.1	211.65	211.72	210.59	212.52	213.95	210.81	211.64	214.22	212.5	214.04	213.88	209.75	212.01	212.22	213.03	210.41	210.15
199.52	197.75	199.08	199.42	197.12	198.15	198.16	196.78	197.89	198.07	200.38	199.08	201.05	198.47	199.67	198.53	198.81	197.95	197.37	199.66	199.27	200.31	199.15	199.12	198.85	199.65	196.86	198.46	196.87	198.08	198.36	198.95	198.56	197.72	198.66	196.98	198.24	194.88	198.85	197.34	198.14	196.14	198.59	200.59	198.27	197.62	200.02	198.91	198.32	196.76
208.49	207.99	207.33	207.79	207.9	207.03	206.9	208.89	211.29	209.36	207.97	211.7	207.95	211.28	207.53	210.1	208.14	208.14	206.4	209.18	210.18	207.9	210.51	208.94	208.62	208.75	208.24	208.73	209.57	207.48	208.51	208.56	208.46	205.34	209.43	206.88	207.34	207.86	208.4	209.01	206.77	207.95	207	207.02	208.18	209.78	209.28	208.16	208.09	207.61
210.97	213.18	212.47	211.87	213.6	210.54	211.07	211.21	213.2	213.64	214.04	210.45	212.66	212.64	210.79	212.63	213.14	209.65	210.58	211.33	212.49	210.81	212.04	211.27	211.43	211.42	211.55	212.75	212.52	212.97	211.88	212.52	213.38	212.56	212.28	208.74	213.61	212.79	212.05	211.89	211.37	212.69	211.35	214.95	213.71	211.12	213.58	213.5	212.31	212.07
213.79	213.05	212.2	213.72	214.32	210.45	211.61	214.38	213.32	212.31	211.56	210.35	213.42	212.7	211.89	213.77	212.9	212.69	214.7	212.12	213.89	211.11	213.42	214.69	214.05	214	213.85	211.8	214.38	213.67	213.93	215.63	213.25	214.28	212.17	214.28	215.3	212.39	214.06	213.06	212.41	212.52	216.35	212.04	213.13	212.83	212.14	213.67	212.54	214.2
208.05	206.75	211.36	210.08	209.98	208.28	208.12	209.98	208.08	208.03	207	206.57	208.33	208.97	208.6	210.43	210.57	210.19	207.05	207.92	210.87	211.94	208.78	209.23	209.69	208.9	208.1	207.9	209.02	209.63	210.71	210.26	207.95	208	206.23	207.96	208.48	207.43	207.79	208.89	210.82	212.25	210.02	207.26	208.34	209.61	207.91	207.47	208.3	208.02
210.03	206.8	210.17	209.51	208.97	207.22	210.6	210.26	209.31	209.98	208.59	208.21	209.19	208.71	207.63	209.2	209.72	211.4	210.22	207.52	210.35	209.6	210.88	209.52	207.19	209.88	208.5	206.58	209.56	207.17	209.33	208.18	210.54	208.54	209.43	209.57	208.62	209.07	207.72	206.9	208.53	210.88	210.74	208.72	208.59	209.19	207.02	208.76	207.64	210.76
218.34	218.21	217.75	218.47	218.32	218.95	216.75	217.04	214.43	218.09	216.73	216	217.77	217.3	218.83	217.56	216.16	216.97	218.6	215.52	219.98	216.92	216.84	218.69	218.31	217.49	216.22	218.62	217.96	216.52	216.61	217.66	215.55	215.48	216.74	216.6	217.02	216.96	216.19	217.24	218.57	214.99	217.81	218.27	216.41	214.92	219.82	216.09	217.95	214.43
209.26	208.73	207.43	209	208.89	209	207.68	210.45	207.4	208.29	209.58	207.22	209.6	207.2	208.59	208.18	208.7	209.33	207.5	210.09	208.78	208.86	208.97	209.22	209.35	207.34	208.39	209.37	206.86	210.09	208.48	206.89	208.25	207.81	210.26	209.07	208.16	209.58	208.66	207.92	210.71	209.68	210.15	209.3	208.18	208.21	206.89	209.17	209.33	210.46
206.51	208.05	206.14	204.97	207.55	209.17	206.12	208.45	207.38	206.26	210.01	207.4	206.7	206.12	206.69	206.56	207.04	206.48	207.62	207.9	209.47	205.95	204.9	205.28	208.09	207.63	204.05	205.92	209.57	207.52	208.47	206.85	205.8	208.65	206.59	207.95	207.06	207.41	210.72	205.28	206.36	207.23	207.07	206.98	207.23	207.86	205.63	209.82	207.28	210.57
210.54	214.05	210.66	211.11	213.5	212.21	212.19	211.53	211.58	212.54	212.9	212.3	212.36	213.43	213.7	212.78	211.96	210.34	214.24	211.7	209.44	212.57	213.55	209.93	213.92	213.35	212.41	211.19	211.07	212.5	211.74	212.17	210.35	214.12	211.18	211.43	212.94	211.84	211.36	213	213.26	211.99	212.76	212.16	210.49	211.37	210.16	212.82	213.41	214.04
208.84	209.71	207.41	208.9	207.09	207.64	209.64	206.93	209.86	210.36	208.53	210.4	209.15	206.33	208.02	207.22	206.96	208.28	205.84	208.28	208.85	208.41	208.2	211.26	209.55	210.15	209.52	209.67	209.34	205.02	209.05	207.83	209.52	207.74	208.62	206.85	206.72	208.17	211.05	209.29	207.86	208.48	209.73	208.82	206.99	207.78	208.45	208.81	208.22	209.8
216.73	218.04	216.14	219.08	218.06	215.44	217.27	216.97	217.22	217.48	215.69	219.33	217.09	218.24	213.85	217.47	216.14	217.54	216.2	215.9	215.2	218.18	218.64	216.38	216.75	217.68	215.66	214.08	216.8	216.94	219.03	216.29	214.81	216.58	217.22	218.93	216.79	215.58	214.94	214.83	217.2	214.68	218.7	219.76	215.21	216.61	217.24	217.34	219.25	216.24
216.51	216.6	216.28	216.1	216.82	217.58	216.71	217.81	216.06	215.6	215.21	217.02	218.49	215.11	217.64	217.24	216.67	216.56	217.89	218.5	217.41	217.81	214.66	216.07	217.18	217.53	215.75	216.21	217.27	215.83	219.84	213.36	219.53	215.99	219.46	217.83	217.38	216.13	218.93	215.51	217.42	216.5	216.98	217.98	215.35	218.28	216.03	217.64	219.51	216.43
209.29	209.57	212.54	208.62	210.66	208.45	210.06	210.91	210.4	208.36	208.45	210.07	212.27	209.5	208.2	212.06	211.41	209.18	210.55	210.18	210.09	207.02	210.26	210.72	208.96	208.17	207.76	210.88	211.72	208.69	210.95	211.04	211.02	208.73	209	210.14	209.98	209.91	208.2	210.62	209.46	208.57	207.76	207.44	209.78	208.46	208.25	208.66	207.02	207.58
206.19	205.35	206.99	206.11	206.16	204.9	206.82	207.51	207.98	204.36	206.28	205.38	204.84	204.19	204.72	208.9	206.03	209.31	205.67	205.5	207.74	209.19	203.39	207.56	205.85	207.86	205.73	208.26	204.15	207.89	207.66	206.82	205.78	206.29	205.18	204.06	205.64	207.61	207.64	205.93	204.58	206.02	207.63	207.65	208.56	205.79	207.15	208.71	206.65	206.96
206.1	207.52	209.21	207.56	206.18	206.74	206.97	208.75	206.54	208.32	208.08	207.95	209.59	207.73	207.33	207.44	207.66	205.49	207.66	208.68	207.05	207.98	208.66	207.36	207.69	205.51	206.42	206.12	206.14	206.81	208.99	206.59	208.24	208.6	208.58	207.58	207.84	207.67	206.95	207.28	204.64	207.28	208.98	206.94	210.13	207.84	207.93	208.86	209.55	208.08
199.14	197.79	202.39	200.87	198.7	199.82	198.01	200.63	197.64	198.44	198.59	199.81	199.56	199.59	200.65	201.18	200.01	199.59	199.75	198.12	198.36	200.86	199.22	202.19	198.33	199.91	198.92	199.81	200.03	199.19	200.63	200.6	200.59	200.55	199.54	201.34	198.98	199.03	200.32	198.57	199.99	198.95	201.6	201.06	198.85	197.72	197.84	200.78	201.25	196.84
200.74	199.65	201.85	203.85	202.41	197.41	200.12	201.36	201.23	199.62	197	198.8	199.3	198.77	198.62	198.72	200.85	200.77	197.82	199.53	198.99	197.2	202.04	197.78	201.2	200.45	198.78	199.75	201.43	199.72	199.68	200.45	199.71	202.56	200.93	197.4	199.41	200.31	199.62	201.25	197.18	203.52	200.15	201.49	198.13	201.47	201.38	200.35	200.04	198.11
205.47	204.73	205.33	204.74	205.08	205.81	203.8	204.44	202.25	203.76	205.99	204.12	206.79	203.42	205.99	202.75	205.8	204.49	204.82	205.28	205.44	203.17	202.69	202.81	204.54	205.93	206.8	207.77	205.28	204.02	205.95	205.87	205.2	205.21	203.95	202.76	204.76	206.59	203.16	203.68	206.72	204.11	202.94	207.12	204.73	204.64	205.31	202.08	205.71	205.66
216.31	217.08	218.02	218.55	217.1	216.27	219.61	215.71	215.08	216.81	216.85	217.78	216.41	216.31	217.54	216.76	217.33	215.24	216.66	217.49	216.45	216.54	216.29	216.35	214.65	218.11	217.97	215.41	219.6	216.55	216.98	217.95	218.57	217.95	215.79	217.72	217.57	216.07	218.09	217.52	218.99	219.87	218.13	217.38	214.59	216.43	215.01	217.97	216.42	216.87
208.46	210.4	207.76	212.49	208.81	210.95	210.25	209.65	210.2	208.96	210.34	207.95	210.39	209.29	209.65	211.82	209.69	210.18	209.47	208.82	208.72	210.89	209.67	209.94	208.51	210.27	209.19	208.85	209.72	208.66	208.7	208.29	211.26	208.23	209.14	211.69	210.47	210.21	206.64	209.16	211.54	208.6	211.91	209.8	210.32	208.16	211.24	210.43	211.14	210.42
212.92	213.61	214.08	214.17	213.23	214.97	213.97	213.94	213.82	214.02	212.5	214.96	213.58	213.58	214.6	211.84	212.3	213	212.56	213.37	214.55	213.31	213.28	213.38	213.81	211.59	215.19	212.25	212.13	212.35	214.69	214.44	213.94	213.37	213.77	211.59	212.73	212.72	213.4	212.4	213.99	214.8	213.78	214.09	210.78	213.6	211.52	212.7	215.11	213.67
203.71	203.87	205.83	204.95	204.86	205.98	204.56	203.32	205.33	206.9	204.65	205.98	203.25	205.51	204.7	204.94	204.02	204.46	205.74	206.03	204.09	206.19	205	205.16	208.27	205.84	206.04	203.35	202.14	203.42	203	202.4	204.88	204.81	205.43	203.39	204.99	206.39	206.05	204.49	205.74	205.26	204.81	204.92	203.8	206.19	205.14	204.07	204.26	203.59
216.36	218.08	218.32	214.71	215.72	217.01	216.24	218.91	214.98	217.8	214.61	217.58	216.91	217.75	215.44	216.9	219.09	215.35	216.57	217.87	216.43	219.57	215.76	215.76	216.93	216.23	217.05	217.63	216.56	217.41	217.95	217.45	217.67	216.1	217.82	216.28	218.23	216.71	217.13	218.17	219.09	216.77	216.33	217.59	215.9	217.84	217.46	217.07	216.49	216.54
206.58	206.29	209.03	206.21	207.69	206.99	208.73	207.66	206.86	206.99	207.16	208.96	206.55	208.72	207.75	208.44	210.51	207.3	206.03	208.82	205.08	206.75	208.85	209.66	210.31	206.31	207.12	207.78	207.92	207.39	207.94	208.08	208.5	207.91	206.89	206.58	206.33	209.39	207.63	210.53	207.1	208.33	206.18	207.5	207.02	206.49	206.68	208.75	206.11	205.93
203.7	203.72	205.05	203.17	204.24	204.2	202.77	204.02	205.13	201.49	203.5	202.6	200.82	205.27	204.34	203.08	204.4	202.62	204.71	203.06	203.75	202.28	199.82	203.45	202.58	204.95	204.56	203.21	204.74	202.48	202.9	205.29	204.32	204.37	201.49	205.56	202.76	204.22	201.91	202.22	203.57	201.01	205.47	204.99	203.28	202.85	204.34	203.57	201.73	203.03
213.05	212.26	212.22	212.64	211.77	211.73	214.84	211.44	211.51	211.05	210.95	211.39	211.28	209.64	212.77	212.11	211.34	210.91	211.47	213.58	212.03	208.96	212.04	210.45	213.13	213.43	211.9	212.62	213.03	214.47	210.89	212.27	212.85	214.76	211.93	211.09	211.38	213.06	210.23	213.23	212.16	211.25	213.67	210.74	213.34	211.33	210.99	210.07	210.64	211.74
205.54	208.11	206.63	204.77	205.98	207.63	207.15	205.13	204.25	206.54	206.1	207.51	206.43	205.99	206.51	205.96	206.86	206.38	207.56	206.48	206.7	204.94	205.44	206.82	206.09	206.52	206.54	204.88	205.12	206.6	206.07	207.21	205.75	207.85	206.73	208.11	206.82	206.28	208.2	205.83	203.68	206.57	205.35	205.65	206.66	205.24	205.77	206.86	207.38	206.55
217.97	217.38	216.33	218.96	217.58	218.58	214.89	214.94	218.07	217.98	218.19	219.24	215.08	217.33	220.73	216.08	217.85	216.69	213.09	214.29	217.81	215.98	216.91	217.01	214.87	216.74	217.65	217.85	215.6	215.56	216.9	216.7	216.9	216.64	217.04	218.23	215.98	217.1	215.72	218.05	216.65	216.15	214.62	218.98	215.37	217.42	216.36	218.38	218.5	218.95
208.54	206.54	208.42	209.61	207.31	208.48	207.62	206.49	207.18	207.38	208.38	206.34	206.35	207.57	208.95	212.21	205.78	208.34	208.6	207.15	207.19	209.3	208.22	208.64	208.83	208.48	208.58	207.4	208.16	208.43	206.81	204.29	206.6	207.28	207.21	208.62	209.44	206.94	209.66	207.06	205.72	207.37	207.28	209.2	207.23	206.88	206.48	210.51	208.73	209.61
197.09	199.71	200.17	199.12	200.1	199.42	199.36	201.77	199.85	198.72	200.7	198.8	200.75	200.69	198.2	202.03	198.45	201.36	199.49	198.13	200.23	199.77	197.22	200.45	198.24	200.88	200.59	198.02	200.51	198.29	200.08	198.17	199.72	199.95	199.36	199.53	199.93	197.99	200.86	201.21	197.79	199.44	197.33	198.74	199.57	200.44	202.14	199.6	197.95	198.25
200.47	200.51	199.73	201.58	201.67	198.73	199.51	201.66	200.27	202.65	199.51	199.17	199.69	201.19	201.63	200.59	200.27	198.78	202.14	200.16	201.56	199.66	199.92	200.29	200.5	199.65	198.4	198.61	199.04	201.94	199.86	201.25	200.18	199.05	202.75	200.53	199.45	201.87	199.43	200.68	199.77	199.99	197.77	200.82	201.81	198.98	201.48	199.92	197.98	201.09
218.15	215.75	215.97	219.56	217.05	216.4	217.5	216.63	216.08	216.91	214.97	217.29	217.16	216.57	215.63	218.08	216.65	218.38	215.19	216.85	218.15	218.01	216.33	215.94	217.83	217.6	217.35	215.53	216.62	218.57	217.86	215.34	217.8	216.62	216.8	218.88	218.71	218.29	218.49	217.16	217.8	216.56	215.37	217.97	216.63	216.61	215.93	216.66	215.7	217.7
207.43	208.44	210.15	210.13	207.37	207.7	206.73	208.16	207.67	205.99	207.03	205.96	206.93	207.93	208.63	208.88	206.41	205.24	206.17	207.89	205.26	207.77	209.37	208.41	204.24	207.09	208.47	208.34	208.09	207.56	208.21	207.41	206.1	206.23	206.68	204.21	208.19	208.05	208.38	207.86	207.16	207.48	207.88	209.43	207.01	206.46	205.83	208.16	205.94	207.85
199.24	201.66	201.28	199.01	200.75	198.21	199.63	199.17	199.14	200.24	199.77	202.64	198.66	202.2	201.42	200.88	199.35	199.65	200.92	201.15	198.74	202.31	202.97	200.95	197.07	200.66	201.07	200.28	201.15	201.85	198.4	201.4	200.32	200.79	200.44	201.03	198.84	200.06	200.45	198.96	200.26	199.44	201.37	201.22	200.01	197.76	201.35	200.74	199.41	201.37
210	211.72	212.38	211.04	210.22	211.55	211.55	213.72	209.64	211.16	210	211.3	212.34	210.15	211.95	212.58	212.64	212.25	211.64	211.57	210.91	211.9	212.35	211.44	210.37	211.56	210.24	212.37	210.98	211.79	210.82	211.12	213.97	212.31	213.95	212.96	210.38	213.49	211.75	214.23	211.78	212.57	210.79	210.2	211.69	211.97	211.92	211.11	210.64	213.05
202.01	200.73	201.51	201.72	204.63	204.35	201.99	202.95	202.58	200.8	203.41	201.52	202.54	201.35	201.75	205.01	200.6	203.58	202.71	201.85	202.25	202.23	204.73	202.27	201.91	200.96	204.36	203.01	204.62	202.86	203.37	204.53	203.2	203.28	203.7	201.56	201.38	203.03	202.69	201.49	202.54	202.4	204.01	199.96	201.29	201.13	203.29	202.43	203.45	204.02
202.68	202.57	201.25	204.18	204.46	203.12	202.36	201.96	200.69	202.63	201.84	204.33	202.18	203.21	203.5	200.41	205.31	202.05	203.34	202.85	203.21	205.07	203.31	201.83	202.72	203.67	203	203.49	201.83	202.49	203.95	201.17	203.37	202.48	205.17	204.08	204.09	203.25	201.98	200.04	202.32	202.22	203.66	203.44	202.9	204.83	203.41	202.31	204.91	203.98
206.51	208.99	208.73	209.68	209.58	207.76	209.07	208.97	210	207.42	207.74	209.65	209.6	209.41	209.35	211.52	209.49	209.68	207.47	210.89	208.77	208.96	210.38	209.64	209.52	208.71	210.39	209.98	209.82	210.14	210.43	208.69	211.08	211.57	208.49	211.33	208.37	207.9	210.45	209.55	209.52	210.81	209.46	209.21	208.12	212.13	211.21	209.27	209.88	210.33
201.24	196.45	198.47	198.46	201.19	201.13	200.97	201.44	200.8	203.29	200.74	198.98	199.67	201.11	200.42	201.75	201.94	200.84	199.43	199.24	200.95	202.47	200.2	200.97	200.61	199.38	199.5	198.83	201.7	201.57	200.01	200.55	201.45	200.83	199.75	197.97	199.82	200.35	201.95	200.45	201.29	199.78	198.12	201.57	201.08	201.98	199.76	200.74	200.14	200.68
204.14	203.13	203.88	204.83	204.61	205.59	204.14	204.43	204.37	205.88	205.13	204.17	205.46	205.41	205.09	206.36	204.16	204.51	205.15	203.34	205.43	205.26	205.49	204.43	206.86	205.98	204.78	205.28	207.4	204.24	204.12	203.96	204.03	202.32	203.66	205.64	205.28	206.31	203.41	205.27	206.8	202.96	206.64	202.81	203.87	204.93	204.53	205.97	206.95	204.54
217.27	217.38	217.39	217.81	218.16	218.25	215.77	215.88	218.39	215.11	217.46	216.38	215.23	217.11	215.82	217.21	218.84	217.51	217.5	213.7	216.1	217.58	219.21	218.11	218.62	214.8	217.81	215.5	217.05	217.48	216.51	215.61	217.91	218.1	216.38	216.23	216.32	216.35	216.09	216.4	218	217.25	216.51	218.71	217.3	218.33	218.33	215.84	215.06	218.88
200.17	197.47	201.77	199.78	201.06	197.62	199.44	199.21	202.51	199.35	200.74	199.65	200.61	199.74	200.06	201.59	198.72	200.07	198.87	198.77	202.06	198.58	199.74	197.87	200.64	200.41	198.36	200.92	200.19	199.38	197.9	201.21	198.82	200.57	200.27	199.56	199.21	199.8	199.7	201.72	199.21	200.73	200.07	200.24	197.79	197.11	199.8	200.87	197.32	198.66
210.45	205.72	210.74	210.48	208.65	208.86	210.6	209.33	207.93	207.93	208.8	208.14	209.74	208.18	210.72	208.74	209.56	208.88	208.17	210.28	208.65	208.1	209.09	207.44	209.99	209.12	208.43	209.34	209.66	207.91	211.22	208.52	207.72	208.53	210.05	207.41	209.75	208.29	210.14	206.83	207.96	208.76	208.79	206.76	208.7	209.6	210.13	210.32	208.33	208.78
203.61	202.53	203.7	203.3	204.06	204.91	202.91	206.18	203.69	202.87	203.34	203.14	202.48	201.94	203.21	203.82	204.17	203.26	203	202.27	204.35	202.51	204.05	202.62	201.53	203.3	203.74	203.32	201.78	199.59	204.61	204.23	204.41	202.97	203.8	205.01	202.09	202.18	203.74	204.64	203.71	204.1	205.68	203.01	204.89	203.75	203.45	201.53	202.41	202.61
212.61	214.4	213.24	214.93	211.55	212.86	214.05	212.42	214.75	214.36	211.04	210.95	213.87	212.83	213.06	213.05	213.38	212.71	215.31	212.64	212.6	214.21	214.14	214.13	213.03	213.65	214.85	216.28	211.37	214.8	214.98	212.25	213.12	214.62	215.5	215.15	215.47	214.42	216.33	215.28	212.89	213.16	214.84	212.69	212.83	213.21	213.83	215.1	213.87	214.01
204.12	208.5	206.97	207.12	206	206.53	205.99	207.67	203.96	207.11	206.55	206.87	205.72	204.4	205.28	207.24	206.65	205.95	205.88	207.53	205.42	205.39	208.06	205.47	207.51	207.45	206.95	207.3	205.62	204.85	210.31	206.13	207.11	203.36	206.34	205.27	207.37	207.63	205.85	205.91	205.86	205.51	206.12	208.7	206.96	207.71	204.19	208.91	204.08	206.62
199.93	199.68	199.53	200.45	200.88	198.01	201.57	197.92	198.85	199.57	200.44	201.18	198.8	199.75	198.4	198.7	201.2	199.95	200.67	197.78	199.3	200.72	200.45	197.96	200.7	200.81	199.69	200.57	199.16	200.5	200.68	198.72	200.97	199.83	199.55	198.23	199.75	198.57	199.66	201.41	199.64	199.3	199.59	200.08	197.45	198.62	199.72	200.87	198.4	198.26
204.23	199.18	201.28	201.03	201.92	201.24	200.9	203.89	200.89	199.98	199.39	201.26	201.41	199.59	201.4	201.47	201.93	201.34	202.52	201.63	202.63	202.04	201.93	200	201.68	199.62	201.07	200.84	200.82	199.51	198.84	202.56	200.13	200.43	201.74	199.12	199.51	200.91	200.67	202.28	202.14	202.13	202.07	201.98	202.86	202.38	202.47	203.67	202.32	202
205	205.6	205.5	203.39	204.58	204.29	206.57	204.66	203.38	203.76	205.6	205.61	205.06	204	205.81	204.49	204.29	203.57	205.53	205.28	206.69	204.21	205.69	205.06	204.63	205.81	204.52	205.63	203.88	205.93	205.26	204.91	204.01	206.81	205.9	204.36	205.29	204.37	205.4	206.18	205.08	204.45	206.99	204.43	204.18	206.27	204.56	203.88	203.73	204.62
214.97	214.9	213.86	212.56	212.69	212.74	213.57	213.4	214.88	212.06	215.43	212.77	215.03	213.2	214.1	213.29	213.97	214.06	214.39	213.43	210.62	211.57	215.07	214.05	214.16	214.42	215.79	215.4	212.06	216.31	211.21	214.62	213.95	212.79	215.61	214.12	212.66	214	214.88	213.67	213.05	212.13	212.71	212.2	214.04	213.89	212.9	212.47	214.46	214.29
195.13	192.93	196.18	194.14	193.23	193.7	192.81	197.66	193.76	194.13	195.61	193.99	193.99	196.68	192.29	194.7	192.76	195.51	194.14	195.54	195.39	192.35	194.69	194.75	193.95	194.93	196.43	193.99	193.23	197.32	194.77	195.57	192.77	195.81	194.44	192.71	193.68	193.95	193.14	193.92	193.08	194.06	194.16	194.19	194.04	195.04	195.03	192.69	192.53	193.01
198.42	198.88	198.83	201.36	196.72	197.72	199.88	200.71	199.25	200.22	199.59	199.94	197.44	200.59	198.92	200.66	200.56	199.07	201.89	201.76	197.45	198.08	197.81	200.15	197.15	199.41	198.85	198.12	198.46	200.86	199.71	198.07	200.38	198.83	196.36	197.43	197.77	199.7	197.78	199.54	201.34	199.78	200.22	200.67	200.16	197.61	198.07	199.61	197.26	201.19
201.52	202.58	201.6	200.49	203.12	202.49	204.12	203.57	203.4	204.96	202.7	203.13	203.82	203.19	201.94	204.37	205.14	204.54	202.34	203.68	203.4	203.72	201.31	204.43	206.54	204.48	201.88	201.31	202.69	201.91	204.67	204.37	204.64	202.48	201.74	204.21	202.27	203.69	204.06	203.56	204.7	202.83	202.53	202.91	202.22	203.6	204.83	200.58	202.63	203.67
211.78	212.76	212.13	212.03	212.66	210.97	209.2	210.59	210.91	213.42	211.95	211.77	209.11	210.57	212.43	210.91	209.7	212.12	209.83	211.6	213.4	211.14	210.21	211.16	210.18	212.09	211.86	209.81	213.17	211.97	210.24	211.02	211.82	210.03	211.5	211.81	211.56	213.68	210.92	210.81	211.99	210.26	211.79	211.49	210.43	214.97	210.29	212.49	209.91	210.3
200.42	199.9	201.69	199.25	200	198.3	198.28	201.06	197.34	197.41	200.23	200.32	200.56	201.19	200.89	200.79	199.55	197.75	199.16	197.13	200.69	201.17	200.44	199.77	200.21	198.68	198.66	199.74	200.55	199.9	198.82	200.97	199.37	199.75	199.61	199.78	199.68	200.3	200.8	199.52	200.19	199.3	198.61	200.34	198.28	199.4	199.81	198.49	198.94	201.7
205.02	204.28	203.38	204.44	203.57	205.9	205.45	202.69	204.32	205.03	204.82	205.55	206.46	202.5	203.77	204.77	203.78	205.6	205.12	204.15	202.95	206.77	205.7	205.6	205.33	205.55	203.6	204.76	203.86	204.81	202.66	203.81	205.04	204.18	203.9	204.79	204.79	206.78	205.5	204.26	202.62	205.88	204.32	206.79	203.9	202.44	204.13	205.67	204.72	205.46
206.94	208.05	204.14	205.46	208.96	209.35	206.66	207.2	209.1	206.96	207.86	207.73	205.71	209.69	206.22	209.22	205.74	207.01	207	208.77	204.96	207.25	209.27	210.31	208.05	208.45	205.66	208.84	208.86	208.87	207.17	209.34	208.36	209.53	209.35	208.2	208.85	209.32	207.34	207.86	208.23	207.26	206.94	209.6	209.95	207.25	207.27	208.16	208.12	210.46
198.59	198.83	200.28	199.76	199.74	200.56	200.45	200.82	200.83	200.51	202.39	200.8	202.33	200.83	199.27	202.47	200.45	201.64	202.85	200.05	202.21	200.14	200.82	200.14	200.25	201.02	201.49	200.15	199.39	198.47	201.65	199.34	200.07	201.84	199.9	200.43	200.39	201.32	198.5	198.33	200.7	202.55	201.98	201.19	199.82	200.15	201.27	198.21	200.81	199.97
208.85	211.46	207.34	207.38	209.31	210.22	208.38	209.71	209.29	208.13	209.63	210.78	210.28	208.94	209.5	209.83	209.54	209.54	208.09	208.96	210.87	209.22	209.87	208.83	207.69	207.84	208.13	208.31	207.6	209.97	207.55	208.96	208.49	209.06	210.22	208.1	206.88	211.23	208.5	208.77	208.03	208.83	207.49	208.45	208.7	208.21	209.79	207.75	209.35	209.09
219.26	217.1	217.22	215.89	219.3	215.68	216.19	215.76	219.58	219.14	217.12	218.92	217.07	218.29	218.38	218.43	217.36	218.96	215.91	218.74	218.71	218.99	217.15	218.87	216.55	216.54	216.8	217.75	215.81	217.27	216.75	217.45	218.88	217.05	218.93	217.75	217.72	218.4	216.78	219.25	218.19	218.95	218.34	216.76	215.38	215.74	216.46	216.67	219.06	218.36
199.14	200.44	199.91	199.2	200.1	200.32	200.88	198.84	199.07	199.26	197.43	200.47	199.43	199.67	200.84	198.67	198.68	200.83	199.42	201.62	199.91	197.82	197.16	200.43	198.51	201.54	198.26	200.58	200.26	198.59	201.82	198.9	200.66	198.8	199.11	199.8	201.76	199.29	197.13	198.65	200.58	197.93	197.41	199.85	199.57	200.7	198.75	198.09	199.28	200.55
212.85	213.59	213.35	212.07	213.58	213.78	212.62	213.24	216.01	213.17	212.48	212.79	212.73	213.46	214.22	212.45	213.78	211.59	214.02	214.1	212.59	211.52	214.6	216.51	214.31	209.49	215.92	211.4	214.04	215.21	211.05	214.14	215.51	213.5	213.83	215.13	210.55	213.33	213.03	213.07	213.46	211.44	213.5	213.1	212.52	212.32	212.74	212.03	213.21	211.58
216.22	215.87	216.87	215.32	216.5	217.15	216.92	215.09	216.48	215.87	218.4	218.26	217.17	215.8	217.63	216.3	218.46	218.14	214.92	216.13	216.89	216.63	214.61	216.34	218.04	216.8	216.38	217.59	218.6	217.46	215.62	215.52	218.38	217.45	217.15	216.79	218.77	218.9	217.01	215.85	217.47	218.34	217.76	217.41	215.39	215.16	217.96	217.44	214.94	216.22
218.89	217.63	218.72	218.55	217.65	220.38	217.98	217.36	217.34	220.84	219.42	216.78	217.52	215.09	215.94	217.16	217.27	216.8	216.94	215.8	216.35	217.25	217.59	218.92	219.01	218.48	219.68	217.62	217.68	217.37	216.93	218.14	220.61	217.89	218	218.15	215.67	216.52	218.34	218.26	215.6	217.26	218.05	217.3	216.12	217.31	217.16	220.64	218.15	217.39
217.7	217.68	216.68	219.83	217.29	218.56	217.05	217.39	218.45	216.58	217.34	220.32	218.4	217.83	215.97	218.76	217.62	215.54	220.5	220.28	217.18	218.42	216.17	216.66	219.13	218.73	218.9	220.09	218.12	215.82	218.59	218.26	218.28	217.78	216.28	219.98	218.06	215.55	215.02	219.51	217.12	216.77	216.91	217.76	217.17	218.84	217.69	218.94	215.84	218.54
216.46	218.6	218.33	220.47	217.91	218.97	217.38	217.15	217.4	216.74	216.23	218.38	217.48	220.96	217.45	215.51	216.88	219.2	216.07	218.87	217.71	217.21	216.23	218.78	217.72	219.32	216.33	218.86	219.42	217.7	217.38	218.11	217.31	217.61	218.24	217.35	216.83	216.54	219.48	219.96	216.97	219.55	219.18	219.78	218.22	216.78	216.85	216.35	218.13	216.48
192.92	193.82	194.27	192.73	197.25	195.34	195.89	194.37	195.4	195.39	194.2	195.52	193.3	195.05	193.71	194.78	193.4	193.82	194.92	194.03	192.78	193.19	193.86	191.92	193.88	194.82	194.77	191.96	193.88	193.01	194.6	193.53	193.71	193.04	194.3	195.58	195.24	194.23	195.29	195.97	195.29	195.21	193.73	194.08	193.57	192.91	196.64	194.69	194.76	194.06
207.03	206.52	208.65	205.48	207.31	208.07	209.27	206.67	207.09	208.27	209.26	209.92	208.99	207.38	209.18	208.6	207.23	209.09	206.62	207.97	209.33	206.27	210.73	208.39	211.19	208.29	207.7	209.12	208.33	209.88	206.05	208.95	209.7	207.94	206.99	207.19	206.92	208.27	206.94	209.62	209.21	210.31	209.3	208.65	207.73	209.82	207.57	210.81	207.77	210.57
218.44	217.33	217.31	217.31	216.74	218.46	217.09	217.02	219.48	216.91	217.01	217.98	217.45	217.44	217.72	217.9	218.55	219.52	216.28	219.77	219.81	218.53	219	217.4	217.67	217.63	216.04	217.69	217.19	218.46	216.59	218.16	216.51	218.59	219.39	219.51	218	218.86	217.96	218.11	217.62	216.86	215.39	217.49	217.64	217.04	218.18	216.78	219.05	217.36
211.87	211.06	212.29	211.23	209.64	211.96	209.96	211.89	211.11	210.09	212.8	209.4	211.16	210.15	209.56	212.26	212.01	211.12	209.44	212.19	210.75	211.92	210.99	210.87	209.88	212.61	212.18	209.88	213.86	209.62	212.76	213.02	215.02	210.22	212.66	214.95	211.11	212.18	211.82	212.18	212.43	211.87	212.24	211.19	211.14	211.73	210.21	210.38	212.01	212.48
199.64	200.93	199.6	197.8	200.82	199.25	199.6	200.3	200.09	199.92	199.95	197.79	199.43	198.43	200.8	195.99	199.6	198.94	201.37	200.31	200.26	199.31	200.02	199.1	200.69	200.52	197.11	198.41	199.97	200.24	199.39	200.52	200.5	200.21	198.87	200.7	200.58	199.06	201.74	200.8	200.2	198.79	201.06	201.71	199.78	198.33	200.82	199.39	198.08	200.4
208.47	208.58	210.8	208.8	207.47	208.26	208.76	210.1	211.24	208.32	212.91	209.99	207.1	208.29	210.34	208.06	208.23	210.15	208.7	208.82	208.77	211.75	207.46	208.75	209.25	208.71	209.65	211.53	207.97	207.56	208.16	209.11	208.27	209.42	210.6	210.28	207.88	210.46	208.8	210.35	210.2	209.26	208.58	209.4	209.2	209.1	212.53	209.83	208.04	208.78
204	208.4	205.06	202.43	206.45	204.86	204.36	204.35	205.34	203.82	205.4	203.41	202.86	207.29	202.5	202.97	205.1	206.63	205.3	202.99	206.14	202.39	203.35	203.16	207.35	204.22	204.96	205.6	204.13	204.65	204.69	205.13	202.89	204.69	203.9	204.58	204.12	207.12	203.9	204.52	206.82	203.54	204.33	203.9	206.58	205.44	207.77	203.84	204.16	204.42
201.93	202.09	202.97	203.05	205	203.75	202.64	201.75	202.37	205.87	202.77	203.45	201.14	203.79	204.52	202.67	203.08	203.42	205	203.32	204.12	204.22	203.11	204.24	202.08	202.8	203.57	201.93	204.71	205.04	201.98	203.64	203.54	201.32	205.26	203.17	202.8	203.88	203.82	202.61	202.54	202.58	202.75	204.45	203.46	203.26	204.94	203.12	203.23	202.26
212.46	209.47	209.79	209.91	207.16	207.63	208.68	210.37	211.51	207.05	211.02	208.48	210.28	208.82	208.05	208.17	207.95	207.62	209.91	208.44	209.7	212.12	209.57	207.9	209.3	209.44	207.07	209.18	209.09	210.69	209.32	210.16	212.17	208.93	208.77	209.5	209.08	209.29	210.19	210.55	210.13	210.81	211.55	208.33	210.79	209.11	208.3	209.82	210.26	210.82
211.61	212.41	210.97	212.52	211.56	210.91	214.02	213.2	211.34	212.67	211.75	212.3	212.28	213.93	211.28	211.97	213.17	211.6	210.09	212.98	212.36	214.64	213.54	214.08	211.14	213.52	213.29	209.71	212.78	214.69	213.43	213.69	211.9	212.88	212.89	215.59	211.5	213.56	213.68	212.18	214.07	213.25	211.65	213.5	212.68	211.01	212.96	212.18	213.71	213.02
208.3	209.19	207.67	209.55	207.71	207.48	208.11	208.35	209.85	207.73	209.38	208.6	206.74	208.81	211.29	209.41	209.52	207.07	206.8	211.7	208.9	211.03	208.67	209.68	209.23	209.71	208.09	205.62	207.88	208.3	208.77	211.47	208.79	209.17	209.23	209.98	211.46	207.09	208.52	207.54	208.27	210.98	208.69	211.06	212.64	210	209.22	209.98	210.72	207.9
191.37	194.05	193.36	193.28	189.6	195.87	195.02	193.34	194.3	192.75	193.27	195.12	193.66	193.48	190.68	193.15	195.51	194.44	192.91	193.06	194.47	195.64	193.84	194.56	194.26	193.94	192.55	195.87	195.75	195.89	193.11	195.23	191.46	192.28	193.42	194.18	193.24	193.79	194.95	194.61	193.45	194.38	193.56	192.91	195.32	193.3	192.74	193.4	194.12	195.86
217.72	219.37	218.21	219.53	214	220.06	218.3	217.95	216.85	220.93	216.88	217.04	217.03	218.61	218.13	216.23	218.07	217.93	217.02	218.36	218.89	218.32	217.96	220.88	220	218.29	216.86	217.6	220.21	218.4	217.77	217.36	217.69	220.21	217.52	218.07	217.54	217.47	218.37	219.79	217.37	217.59	218.82	220.09	221.5	217.83	218.09	217.56	218.03	217.33
216.66	217.65	217.39	219.48	218.41	217.64	216.12	219.02	217.33	216.31	217.72	219.56	215.12	220.96	217.73	217.93	218.68	218.18	216.31	215.56	217.79	217.9	218.59	217.18	217.11	217.79	216.71	219.25	218.39	217.22	217.47	217.4	218.39	216.71	217.06	218.32	217.21	217.01	217.95	215.86	216.12	220.15	218.52	217.69	218.61	219.52	219.48	215.13	218.44	218.94
205.85	205.47	202.42	200.79	203.55	204.4	203.01	203.11	203.92	201.98	202.68	203.55	199.84	203.71	201.68	202.22	202.65	204.04	203.02	204.11	203.38	204.28	205.66	202.96	202.19	203.68	204.98	203	201.56	201.22	203.93	205.21	203.65	203.9	201.43	202.2	203.23	203.87	202.13	202.21	204.55	202.9	205.14	203.47	204.99	203.7	204.2	203.88	202.95	202.45
213.7	214.11	213.74	213.56	212.79	214.83	213.2	213.22	212.79	213.14	213.33	211.76	211.76	210.95	210.92	211.78	212.47	213.24	211.42	214.09	214.67	211.74	211.52	212	213.57	213	211.27	213.36	212.59	213.64	212.25	214.75	214	213.32	214.42	213.67	211.49	213.65	213	214.57	212.6	212.37	213.7	210.53	214.14	212.21	213.36	215.14	213.31	213.77
207.89	206.76	206.35	207.95	207.65	206.28	203.84	205.36	204.79	205.32	206.7	206.28	204.03	205.87	207.05	204.96	207.2	204.34	205.15	204.07	205.7	205.49	205.33	205.4	207.17	205.21	205.07	204.46	207.24	203.17	203.26	206.02	207.92	208	205.73	203.84	206.07	207.4	207.1	205.59	204.57	205.57	205.06	206.84	205.78	204.89	203.99	205.8	206.06	205.9
201.32	203.36	204.95	201.16	204.73	202.69	204.03	204.26	203.5	202.7	204.93	203.12	201.65	201.25	202.79	203.74	203.55	204.59	203.44	200.61	206.01	203.51	205.67	202.41	200.27	202.18	203.72	203.2	205	202.4	201.45	203.52	202.19	202.98	201.77	202.43	203.12	204.7	202.1	203.88	201.94	201.37	200.95	201.22	202.49	202.76	205.88	205.3	202.94	204.59
197.66	197.29	197.27	199.7	197.95	197.21	198.97	198.7	196.55	196.49	196.19	199.75	197.04	197.96	198.28	199.23	197.33	200.42	196.98	198.82	198.4	198.75	198.57	196.16	198.2	198.02	196.99	198.33	196.88	198.73	195.75	198.67	196.5	198.05	197.76	200.54	198.73	198.02	198.42	198.84	198.82	198.82	199.16	199.47	198.94	197.07	198.02	198.68	199.6	197.26
207.43	209.87	208.59	209.4	208.63	207.96	209.8	209.05	211.46	210.31	206.94	207.8	209.42	206.97	208.51	209.82	209.23	208.28	205.8	207.62	207.06	207.1	210.94	207.78	208.56	206.49	207.2	206.96	206.16	208.93	206.66	210	207.27	210.06	208.26	208.54	211.06	208.7	209.54	206.33	207.76	209.2	208.23	208.94	208.42	208.26	208.16	208.44	208.88	206.06
208.39	209.05	208.39	207.34	207.36	208.49	206.33	207.3	208.93	208.26	209.5	205.4	206.7	208.61	209.97	208.26	208.65	207.95	207.59	206.99	208.22	208.48	205.36	206.68	208.45	209.38	207.01	208.86	208.41	209.41	208.42	208.21	207.53	208.9	206.01	206.01	208.95	206.39	207.81	209.7	207.56	208.96	207.88	207.66	207.63	207.33	206.76	207.24	208.38	205.16
208.26	209.45	208.38	208.21	208.36	209.28	208.01	207.85	208.81	208	208.93	207.8	207.67	206.14	209.33	209.01	207.82	208.62	206.77	205.07	208.67	208.74	206.41	208.23	206.43	208.72	208.35	208.98	208.12	207.83	206.66	206.51	207.31	207.12	209.3	207.78	208.72	208.72	209.62	209.77	208.2	207.95	208.72	208.16	208.95	208.69	208.26	206.9	208.11	206.18
205.31	203.65	206.07	202.7	206.45	202.44	204.48	204.95	204.5	204.52	203.97	205.51	203.88	204.03	204.63	204.77	203.18	203.8	203.49	205.23	203.9	204.43	204.13	203.86	202.33	205.39	204.88	203.72	206.8	204.29	206.67	204.91	205.69	205.43	203.43	205.47	203.92	203.52	204.4	202.7	204.8	202.63	202.68	204.47	201.15	203.89	203.62	205.63	204.22	202.78
207.94	210.4	209.67	209.95	210.16	206.79	208.67	209.21	209.83	211.57	209.23	209.62	208.66	212.04	208.73	209.22	209.69	209.83	208.42	208.63	210.45	209.64	208.39	210.18	208.57	211.69	208.96	210.22	211.77	210.17	208.74	209.25	210.35	208.42	208.02	210.68	208.68	208.57	208.08	209.24	211.18	209.43	210.15	209.77	209.08	206.93	209.41	210.74	209.14	210.24
210.51	210.4	210.46	208.8	209.56	208.99	208.75	207.87	208.49	208.76	208.05	208.25	208.39	207.53	209.59	208.46	208.48	209.19	209.31	208.83	208.71	207.84	208.15	207.31	208.43	209.63	210.16	208.56	208.78	209.93	210.29	209.42	208.14	209.71	210.27	207.29	211.73	212.67	208.14	209.34	211.01	207.7	208.02	209.38	208.94	207.67	208.43	208.28	211.69	208.55
206.42	207.94	207.94	207.09	205.81	208.42	206.3	207.6	207.99	204.87	208.39	208.15	207.73	207.73	207.96	205.2	207.67	207.49	207.02	208.06	206.19	205.73	208.15	206.67	209.23	205.39	206.7	206.37	207.76	207.11	209.19	206.33	208.6	209.53	210.38	208.52	210.03	206.7	207.04	204.98	207.77	208.86	207.6	209.26	207.13	209.38	207.25	206.79	207.34	207.34
202.52	203.01	205.35	203.36	203.57	203.05	205.56	205.22	204.28	205.41	203.3	204.23	202.78	202.89	203.57	203.78	203.6	203.73	203.84	202.23	204.9	202.5	202.17	202.91	206.54	204.2	204.33	204.53	204.39	205.37	203.61	202.31	203.93	204.7	204.9	204.57	205.11	203.56	203.69	203.18	203.89	203.62	203.18	203.41	202.02	205.39	205.63	203.76	205.41	203.38
203.28	203.79	204.77	204.11	204.4	204.51	204.86	202.26	204.2	202.86	203.56	203.89	206.04	203.13	202.86	204.94	203.26	201.82	202.75	202.43	201.86	204.07	203.62	203.37	205	204.61	203.68	203.86	205.1	204.25	203.84	203.32	202.31	204.05	202.82	201.88	203.73	202.79	205.13	204.35	204.33	203.87	205.25	203.73	203.84	201.57	202.47	202.91	203.96	203.25
210.89	211.04	212.43	212.56	212.63	213.23	210.91	210.65	212.04	213.41	211.83	211.65	208.93	210.34	210.31	211.33	212.45	211.81	212.65	210.58	214.06	213.66	211.13	212.27	211.64	212.36	210.41	210.89	211.46	210.04	211.13	213.4	211.63	210.49	211.57	211.51	211.3	211.33	210.33	212.48	211.58	212.26	211.48	211.18	209.92	210.31	210.14	210.89	212.06	214.31
209.11	209.17	209.16	209.34	208.09	209.96	210.24	206.63	209.59	211.02	211.2	208.69	208.21	207.36	208.6	207.45	209.02	209.64	210.04	210.59	209.88	208.73	208.81	209.95	209.92	210.58	210.56	209.23	206.48	208.84	207.56	208.89	208.78	209.53	208.52	208.68	211.83	210.97	210.39	209.97	210.45	208.93	210.38	210.21	209.34	210.43	209.1	210.31	210.21	213.1
204.33	204.61	201.07	203.49	201.44	201.47	204.19	205.05	204.36	201.15	206.44	202.55	202.79	202.64	204.51	202.27	201.97	203.99	203.49	204.15	204.58	203.61	204.1	203.26	203.64	205.11	203	202.59	201.21	202.89	203.06	204.8	202.7	205.41	203.04	206.69	203.09	205.1	203.65	203.69	203.37	202.36	203	203.54	204.57	203.59	204.85	202.59	203.53	204.07
201.37	200.69	201.86	203.38	198.32	201.11	201.73	200.95	200.02	199.64	200.94	204.04	203.58	202.17	200.86	202.34	200.34	201.82	200.56	201.59	204.32	202.73	201.78	200.66	200.15	202.67	200.07	202	199.72	200.19	200.42	200.23	201.67	202.69	197.44	201	199.08	204.69	202.06	201.91	201.1	202.56	198.85	201.5	199.85	199.48	200.65	200.52	201.49	200.62
218.07	216.68	216.93	215.61	215.84	217.65	217.09	218.25	217.7	217.35	216.47	218.47	216.95	215.49	217.08	217	219.97	218.58	217.1	217.68	215.53	217.79	216.54	217.7	215.66	218.89	218.51	215.71	218.99	216.64	215.69	216.9	217.06	215.43	215.58	216.42	218.47	218.85	217.53	216.81	217.82	216.25	215.86	218.2	216.33	213.91	217.17	216.66	217.21	217.94
203.42	201.68	202.27	205.03	204.68	204.55	202.07	205.72	202.89	203.9	202.64	202.46	204.68	204.62	204.5	205.56	203.58	201.14	202.24	204.66	203.57	205.81	200.52	204.46	203.68	202.22	202.32	205.28	201.51	204.14	203.31	203.29	203.75	202.09	203.38	204.62	205.49	203.25	204.21	205.01	202	203.37	204.7	202.52	202.54	200.94	204.07	204.88	202.85	203.28
202.74	204.1	202.76	204.57	203.43	203.3	202.53	203.99	205.49	203.95	203.88	204.25	202.93	202.73	204.29	203.78	203.84	200.47	202.59	203.97	202.54	203.9	202.99	203.27	200.57	202.81	203.36	202.71	205.58	204.36	203.34	203.42	202.65	203.45	204.89	204.28	203.5	203.51	203.38	202.71	204.69	204.47	201.08	205.24	203	204.79	203.35	204.4	202.76	203.38
199.67	199.09	199.03	200.92	201.69	200.52	198.48	200.71	199.95	200.02	197.24	200.57	198.56	199.97	197.14	198	199.84	199.93	198.82	198.51	200.22	200.31	199.5	200.41	199.92	198	199.85	198.2	199.41	199.99	198.53	197.43	197.25	199.68	197.57	198.34	198.33	200.22	199.78	200.05	201.15	200.41	200.4	199.12	200.54	200.47	198.8	201.46	200.64	197.04
205.18	204.96	203.59	205.68	202.5	203.42	205.09	206.86	206.26	205.49	203.56	203.67	205.45	204.77	204.84	205.61	205.05	203.05	205.37	204.34	205.34	203.4	203.24	204.34	205.67	205.64	203.52	202.54	207.66	207.3	203.43	204.17	205.06	205.9	205.18	204.78	204.92	205.68	204.51	204.57	204.51	204.46	206.05	204.75	204.47	205.1	203.66	204.55	206.36	206
210.73	213.07	212.11	211.4	212.13	214.18	209.38	212.69	211.57	210.99	212.18	210.43	209.77	212.3	211.64	213.17	212.86	209.54	211.4	210.95	212.76	212.23	211.15	211.93	210.38	211.6	211.55	212.65	214.09	211	211.26	212.49	212	208.85	212.84	214.47	212.17	211.39	211.07	212	212.21	213.18	213.31	211.18	212.37	209.32	212.02	214.38	213.48	212.58
203.92	206.35	207.39	203.22	207.45	204.48	203.59	205.31	207.44	204.54	205.13	204.81	206.89	206.68	205.45	204.36	207.28	204.86	203.77	206.94	203.49	205.51	205.95	203.99	206.14	204.9	205.17	204.48	205.22	204.74	205.54	203.61	207.38	206.66	204.72	205.46	205.8	205.56	205.06	206.13	206.47	209.05	204.89	204.69	204.26	207.55	206.45	205.53	206.66	205.78
208	206.86	209.78	205.5	209.63	207.58	210.1	209.25	209.06	206.6	210.32	206.95	209.86	207.59	208.65	207.58	209.65	209.05	207.7	208.35	210.47	208.3	207.93	208.76	207.39	205.81	207.09	207.09	207.51	208.55	207.5	207.91	209.25	207.34	209.44	206.97	208.08	206.15	208.17	208.31	209.74	207.1	208.56	210.74	209.24	209.62	208.44	210.36	208.01	208.61
194.89	197.03	193.08	195.07	196.1	193.88	196.34	195.65	193.87	194.59	193.83	193.14	196.55	195.49	195.35	195.89	197.2	195.76	195.31	196.26	193.44	196.19	196.14	193.5	196.03	192.14	192.38	196.15	195.54	196.83	195.91	197.6	195.9	197.38	194.96	193.22	195.09	194.57	196.85	193.46	195.14	196.79	194.86	197.31	196.64	196.85	195	194.39	194.71	193.33
206.66	207.45	207.43	208.47	207.43	207.58	206.45	208.31	208.08	207.91	205.47	207.72	208.18	207.97	206.9	206.95	205.38	205.69	209.19	208.09	207.65	204.85	206.96	208.02	208.49	207.45	206.5	209.77	208.99	208.14	207.3	207.41	208.01	207.27	205.37	208.37	207.12	206.46	206.65	210.51	209.14	204.58	209.09	208.19	207.15	208.11	209.08	206.69	207.01	204.19
210.41	212.95	213.65	212.79	213.51	210.58	212.97	212.59	213.23	213.62	211.09	212.13	213.37	214.93	212.11	210.3	212.38	213.17	213.44	211.93	212	213.49	214.39	212.1	211.28	212.3	211.71	212.9	213.01	212.26	213.16	211.84	211.03	213.27	212.87	212.48	210.53	214.8	212.35	212.18	211.07	215.55	211.77	212.4	211.35	213.24	211.23	212.05	213.97	209.93
202.59	203.12	206.16	204.25	203.24	204.55	203.98	205.32	205.39	203.7	205.03	204.86	203.25	204	204.58	203.85	202.99	204.11	202.19	205.21	205.69	205.53	202.77	202.79	205.42	204.48	206.16	205.22	203.73	200.33	205.57	201.79	204.26	203.4	204.08	203.55	204.63	202.57	202.25	203.76	204.6	205.49	204.03	204.99	203.55	204.02	203.84	202.47	204.21	204.51
212.53	211.66	208.5	212.31	212.8	212.84	210.01	214.11	211.4	212.17	211.47	213.47	212.31	212.27	208.87	212.69	210.22	210.78	211.88	210.97	213.79	209.89	213.11	210.6	209.82	212.16	212.32	213.44	210.8	211.61	210.58	210.55	211.86	210.64	211.59	211.76	212.22	212.73	211.93	210.58	210.54	210.94	211.64	211.7	211.58	212.93	210.83	212.94	211.82	210.47
215.96	216.86	218.71	218.15	217.31	215.9	218.12	217.48	215.35	218.62	218.03	217.6	218.62	215.54	215.87	216.55	215.83	216.51	218.07	216.18	217.93	217.62	219.07	216.09	218.05	215.82	218.54	217.72	216.97	217.64	215.97	217.74	218.14	216.05	219.93	215.21	216.15	217.48	217.96	214.2	215.9	216.61	214.71	215.36	217.35	215.57	218.87	218.14	217.4	217.17
207.9	208.64	207.05	206.83	207.71	209.16	208.76	206.24	208.68	207.16	209.87	206.2	206.35	207.54	207.07	210.25	208.89	207.66	208.58	208.33	208.28	206.93	209.31	210.54	210.1	206.53	210.03	206.71	209.02	209.07	206.95	207.67	208.43	206.38	209.08	207.74	206.42	209.52	208.16	208.56	209.18	208.82	209.07	207.68	208.85	206.86	208.21	207.48	206.41	210.12
206.41	207.84	208.7	209.07	209.28	209.1	208.41	208.3	209.46	209.92	212.46	209.56	206.1	210.01	207.89	208.05	209.82	208.96	209.23	208.55	206.45	207.11	209.58	208.48	210.48	208.93	208.5	207.79	210.51	207.97	207.65	208.51	208.74	208.64	208.57	206.83	208.24	209.99	208.73	207.91	208.72	205.06	207.55	210.72	208.08	208.22	209.26	209.73	210.16	208.36
208.8	210.69	208.73	208.48	210.71	209.2	208.25	211.2	209.13	209.02	207	208.04	210.12	208.73	206.55	206.13	207.75	207.16	208.46	208.16	207.33	208.36	208.14	207.98	209.93	207.41	208.67	207.29	208.15	207.57	206.92	209.09	207.9	207.97	209.79	210.1	208.31	208.15	209.08	208.62	207.36	209.35	207.44	207.8	209.47	207.94	209.78	209.85	207.31	210.07
204.25	203.74	201.57	202.4	203.63	204.72	203.07	203.39	203.86	203.5	205.43	202.79	203.82	202.4	200.82	202.48	204.82	204.14	203.44	205.65	203.2	201.82	202.61	204.34	203.71	203.08	201.79	203.18	204.57	204.45	204.12	203.24	206.15	204.97	203.74	202.17	204.23	202.06	200.83	201.67	203.74	204.67	205.81	204.71	204.15	203.05	202.02	202.75	204.49	203.28
210.29	210.77	208.5	208.54	208.76	209.32	207.56	209.67	210.28	210.56	207.83	209.38	208.74	208.45	208.68	206.35	207.97	209.97	208.01	208.17	207.22	210.2	208.96	208.69	209.02	209.04	208.09	209.14	208.43	209.64	209.07	209.44	209.68	208.06	210.27	207.71	207.41	206.48	210.12	209.68	210.05	209.5	209.28	207.46	207.96	209	208.25	209.42	206.96	207.46
212.54	210.35	214.89	212.82	211.97	211.5	212.33	212.91	210.05	214.41	213.15	211.18	212.21	212.53	211.03	212.07	213.12	213.18	209.69	213.81	212.24	212.2	211.86	212.76	212.37	212.12	212.12	212.52	213.41	213.29	213.46	211.82	211.99	211.26	214.07	213.02	209.86	213.38	211.89	212.91	213.46	213.41	212.23	212.26	213.18	214.11	211.17	213.77	210.84	213.09
204.78	204.48	205.22	203.43	204.29	205.04	204.21	203.73	204.91	203.78	204.03	202.18	204.84	205.21	204.88	201.49	202.68	204.87	205.47	203.85	205.66	204.93	204.95	203.22	204.38	204.04	203.62	201.03	204.06	206.36	205.86	205.12	205.49	206.36	205.45	207.68	203.58	204.18	204.09	204.57	204.75	205.62	204.06	203.17	204.91	204	204.02	206.36	204.92	204.06
208.64	208.08	209.96	207.47	207.27	207.52	207.96	207.84	208.21	210.49	209.43	208.45	209.73	208.07	208.97	208.99	208.26	209.79	208.26	209.32	208.89	209.91	208.24	210.19	209.36	208.42	209.77	212.21	206.08	209.23	209.45	208.5	205.25	209.63	208.14	210.58	208.74	206.95	209.56	208.78	209.21	207.02	209.57	208.3	209.78	210.92	209.49	208.84	207.87	208.53
213.15	211.74	212.01	213.7	213.06	211.15	212.96	212.12	210.76	211.04	213.73	211.71	209.45	213.08	211.06	209.54	211.96	211.71	214.45	213.82	209.85	213.21	211.75	211.87	212.5	211.7	211.75	208.94	213.71	212.22	212.46	213.96	209.68	209.58	211.47	211.52	213.56	211.04	211.15	211.07	211.98	211.82	212.7	211.45	212.42	212.13	213.26	209.9	212.89	212.62
210.1	205.65	205.82	208.3	207.54	206.84	208.43	209.2	207.34	209.17	208.35	207.06	211.17	209.24	207.57	207.23	209.6	206.13	208.42	208.26	208.6	208.13	209.27	207.69	208.17	208.4	208.68	206.06	207.92	209.05	209.37	206.96	207.01	207.99	210	208.99	206.22	206.15	206.13	208.1	207.48	209.54	207.09	206.16	208.73	207.37	204.36	209.07	208.62	207.76
207.21	207.79	208.14	208.29	205.75	206.1	208.24	207.38	207.49	208.05	209.7	209.24	206.36	208.67	206.34	209.19	207.28	208.17	206.77	209.1	205.89	209.38	206.09	207.21	208.15	207.56	207.14	206.69	207.13	206.54	209.97	208.33	207.62	205.26	207.19	207.57	209.18	207.65	212.74	208.19	206.97	208.52	206.58	207.42	206.97	210.2	207.56	207.68	207.15	207.37
208.54	210.34	207.06	208.15	206.37	207.54	206.72	206.29	207.85	208.13	207.64	209.16	206.3	208.09	207.25	208.11	208.36	209.43	209.24	210.01	208.06	207.97	207.64	209.44	208.13	206.2	208.27	208.16	209.02	208.94	206.63	210.84	208.95	208.14	209.82	208.59	209.44	208.53	208.8	209.65	207.55	208.77	208	208.8	208.9	207.47	211.43	209.99	209.92	209.34
214.34	219.16	215.91	215.74	217.02	216.05	215.7	216.58	217.34	216.93	216.99	215.4	216.65	215.67	217.09	215.36	217.89	216.48	216.85	216.41	215.62	218.82	218.18	216.55	216.47	217.67	217.93	215.56	217.41	216.92	215.46	215.73	218.43	218.93	216.89	217.16	216.37	217.77	217.2	214.17	216.43	215.8	216.06	216.47	218.46	216.39	218.32	217.09	216.09	215.18
210.45	208.87	210.56	211.13	208.82	208.44	206.95	209.98	212.58	209.42	209.07	211.01	209.57	208.4	208.2	210.85	210.73	209.16	209.18	211.37	207.59	209.95	208.74	209.13	209.2	209.02	206.95	210.8	208.83	210.41	208.61	208.92	210.18	209.31	211.11	210.63	207.85	208.35	210.13	208.02	210.05	210.36	209.93	209.97	208.92	209.53	209.9	210.37	207.87	210.75
209.56	209.4	211.8	214.33	212.22	211.56	211.67	211.14	211.58	209.91	210.96	211.72	211.46	211.97	210.58	209.68	212.14	211.87	211.2	213.34	213.34	210.49	212.05	210.23	212.03	210.51	211.97	209.61	213.83	210.02	212.74	210.61	211.86	211.1	209.09	213.87	210.63	212.4	213.24	212.24	211.16	211.12	211.82	210.75	213.78	211.16	212.81	212.89	209.75	212.74
212.02	213.7	212.97	214.93	214.36	211.83	213.72	213.45	212.36	213.6	211.99	212.76	213.06	211.61	212.25	214.24	213.97	212.85	214.03	211.49	212.02	212.23	211.69	211.56	213.36	215.68	214.25	214.4	213.18	211.64	212.67	212.78	210.61	213.27	212.46	214.64	211.45	214.65	211.75	213.13	212.26	214.35	213.81	213.62	214.03	212.2	212.39	215.07	213.81	211.83
203.66	202.56	203.24	204.11	202.82	203.11	204.18	202.14	203.64	200.83	203.46	204.3	203.03	201.87	203.68	203.03	203.08	201.43	202.22	204.81	203.96	202.38	205.44	201.69	203.79	203.39	205	204.65	202.86	203.32	202.27	203.49	205.69	204.45	203.7	203.1	204.89	203.99	203.69	201.29	202.99	203.02	201.83	202.63	204.36	202.08	203.68	203.27	203	201.91
213.37	209.8	212.23	209.58	211.8	212.72	213.02	212.46	211.38	209.4	211.67	211.96	213.86	212.32	211.99	211.74	211.01	211.36	209.61	212.3	210.33	210.37	211.03	211.42	214.12	210.73	208.77	212.08	213.21	212.87	211.11	212.87	210.72	210.5	212.75	214.06	212.48	212.2	214.01	213.7	210.08	211.33	212.25	210.84	211.14	211.93	211.94	213.68	214.13	211.43
212.1	211.9	213.08	210.56	212.77	211.76	214.29	212.23	212.48	211.29	210.68	213.23	211.52	209.64	213.48	210.45	212.38	213.62	213	213.56	213.7	212.1	213.13	210.3	212.45	210.75	213.14	213.15	211.55	210.19	211.86	213.8	212.45	210.68	213.49	211.18	211.27	210.34	209.99	212.9	212.07	212.6	212.78	214.13	211.36	212.8	213.82	211.87	211.92	212.3
216.79	215.56	218.36	217.46	215.47	215.93	218.18	216.48	216.01	216.01	216.84	216.41	218.51	214.92	217.35	218.28	215.65	218.64	217.24	218.48	215.57	217.78	218.45	217.96	215.44	216.5	218.98	216.91	217.43	214.94	218.79	216.5	218.4	216.8	215.76	217.18	217.56	216.95	215.12	217.33	217.24	215.92	219.05	215.34	218.7	216.44	218.27	216.26	218.16	215.09
203.29	205.1	203.36	205.61	202.46	205.79	205.42	205.08	204.79	203.67	205.88	204.88	204.77	203.99	206.43	204.76	205.53	207.75	204.52	206.63	205.23	206.41	206.05	203.29	204.6	204.68	204.38	206.45	203.42	202.94	204	203.79	206.25	206.32	205.32	203.48	206.09	205.96	204.44	203.73	203.59	203.72	206.18	205.86	204.07	203.45	205.68	203.25	205.05	208.91
207.92	209.73	210.55	208.45	208.03	209.62	210.23	210.31	211.79	209.67	211.04	209.75	207.75	209.26	209.99	209.52	210.74	211.43	208.68	209.48	210.29	207.23	209.01	208.65	210.71	205.08	209.56	209.93	208.17	208.06	209.97	211	210.42	210.04	209.01	211.01	210.4	209.28	209.64	207.68	211.36	209.17	209.59	211.25	208.68	209.44	209.06	211.26	207.53	207.82
198.21	198.37	199.67	199.89	199.83	197.94	198.53	200.93	200.95	200.06	199.95	201.52	199.52	199.94	200	201.1	198.25	200.2	200.93	200.49	199.63	200.82	200.94	199	198.54	199.72	200.86	198.93	201.08	198.84	198.72	198.33	200.01	196.76	200.46	198.34	197.16	199.04	200.75	199.66	199.23	199.7	198.92	199.01	198.62	199.18	198.44	198.86	200.19	196.22
203.77	203.98	203.16	203.15	202.01	204.21	203.4	202.97	204.7	203.98	204.65	203.43	203.55	203.72	204.36	206.05	204.72	206.74	203.09	204.1	204.24	204.52	204.69	204.89	203.25	204.35	204.35	205.58	203.27	202.97	203.16	205.08	202.05	206.78	203.39	203.83	203.77	203.54	202.5	205.99	202.87	203.97	203.98	204.99	203.22	204.93	204.86	204.4	202.01	202.41
207.27	204.01	202.07	203.59	205.66	203.27	205.89	206.25	203.48	206.33	205.41	204.42	205.29	204.64	203.2	204.1	204.89	205.86	208	205.55	202.7	204.39	205.31	204.34	203.69	203.1	203.08	204.93	205.37	205.45	207.19	204.32	202.13	207.31	202.55	204.34	206.11	203.74	204.69	204.85	202.82	203.87	205.51	205.5	202.99	205.44	203.91	204.63	204.67	205.66
207.59	209.47	206.66	207.61	210.33	209.79	207.93	208.58	209.44	209.08	205.05	209.64	209.07	209.23	209.69	209.1	209.16	207.88	207.95	207.81	207.8	207.41	208.68	207.78	206.23	210.08	210.74	208.07	208.58	207.75	207.41	209.22	206.91	208.16	207.9	206.95	207.78	207.01	207.86	209.87	207.97	203.73	206.66	208.98	208.31	208.24	206.5	210.46	207.26	209.45
203.44	200.38	199.09	202.9	202.49	199.01	201.02	200.05	201.08	201.47	199.26	199.76	199.17	198.94	201.51	201.13	201.57	200.57	200.42	197.72	200.39	200.86	200.26	200.44	199.32	200.92	200.26	202.26	199.99	200.58	202.44	199.85	200.13	200.67	199.48	198.54	199.04	200.77	200.77	201.15	199.11	200.61	199.66	199.21	199.24	200.47	200.5	201.21	199.6	201.19
209.11	211.11	210.69	211.42	209.19	210.6	211.28	209.25	212.28	209.38	210.24	207.71	206.98	209.04	210.23	208.79	211.63	208.31	211.29	209.69	209.85	208.97	209.17	209.03	207.66	208.61	210.57	207.64	210.37	208.73	209.68	208.96	209.21	208.72	210.97	209.44	209.32	208.47	210.59	209.58	210.07	209.15	212.39	209.08	210.33	207.43	210.89	208.15	207.88	209.72
218.13	216.23	216.78	215.47	216.74	218.24	215.25	217.45	217.7	216.7	217.38	216.43	215.92	216.5	217.48	216.02	216.87	219.1	215.48	216.82	218.88	216.78	219.76	216.23	217.41	217.94	218.13	216.75	216.63	217.81	216.83	216.49	218.17	216.61	218.05	217.72	218.06	216.11	215.99	216.17	216.76	214.61	218.87	214.33	218.74	219.13	216.06	218.43	217.92	216.84
212.11	211.27	213.83	213.08	211.3	210.95	211.83	210.45	212.16	213.03	213.03	211.83	211.96	210.15	214.84	211.87	213.59	213.15	215.39	211.43	212.87	212.66	211.76	210.47	213.55	212.85	211.9	212.54	210.95	212.82	212.12	210.64	211.59	214.53	215.38	211.24	211.26	212.74	210.79	214.13	210.91	211.89	214.44	213.92	212.08	211.93	214.47	212.59	211.8	212.06
207.42	208.88	209.01	207.84	207.47	206.53	209.75	208.76	208.62	208.5	209.33	210.7	206.76	207.93	206.42	208.14	208.05	207.06	209.96	208.2	210.37	207.84	207.25	205.06	210.51	209.49	211.15	210.06	209.62	210.22	209.8	208.49	206.85	207.07	207.62	210.86	208.08	210.26	208.58	209.75	207.95	206.55	208.13	209.19	206.68	207.55	208.86	210	208.02	209.43
196.65	199.28	197.87	198.39	194.55	197.85	197.82	198.23	198.09	198.42	198.01	198.26	199.71	196.8	198.2	197.94	196.77	196.51	197.9	196.85	198.74	200.11	198.07	198.74	199.42	198.2	198.24	197.91	197.53	197.94	199.34	199.2	199.2	200.02	194.47	198.89	198.25	198.25	196.11	195.53	198.28	199.69	196.92	199.19	198.7	197.6	196.66	199.12	198.28	197.11
198.36	198.97	198.1	199.41	199.61	199.77	199.13	199.82	199.25	199.43	198.43	200.38	198.71	198.68	199.49	200.32	201.41	201.41	201.51	199.08	198.5	199.7	198.88	198.64	200.38	200.22	198.31	199.69	200.11	200.17	199.61	199.75	197.04	200.11	200.07	199.89	198.66	198.42	200.12	199.69	198.36	200.55	199.43	200.26	200.75	197.76	199.91	198.13	198.99	201.63
200.54	201.6	199.47	199.14	200.81	201.64	199.68	200.35	199.1	201.66	200.47	202.39	201.13	197.88	201.59	201.91	200.07	199.1	197.97	202.41	201.01	201.27	201.83	199.74	200.29	201.94	199.48	200.23	201.41	201.73	199.47	201.18	201.38	200.48	199.27	203.39	199.23	202.12	201.74	198.04	198.94	200.17	202.16	198.72	200.88	200.17	203.59	202.1	199.43	201.17
214.21	211.57	211.21	212.72	212.84	212.25	213.39	210.09	213.04	212.83	210.86	212.98	213.71	212.83	210.97	208.83	212.16	212	214.77	212.64	211.84	211.9	211.18	213.08	213.05	212.44	212.61	213.05	212.61	213.28	212.78	214.91	210.74	211.73	212.7	213.31	211.11	212.5	214.37	214.97	211.32	212.27	213.8	213.55	211.29	211.44	210.97	211.25	214.51	212.83
202.3	203.24	200.2	200.39	201.71	201.95	201.88	202.45	202.03	199.41	200.15	199.4	199.55	200.27	200.19	200.87	197.34	199.57	201.64	199.78	199.96	198.12	200.88	200.13	201.04	200.32	199.74	201.66	199.61	202.73	200.05	199.83	200.11	200.43	199.93	199.33	199.22	200.29	203.02	200.55	203.6	200.36	199.64	199.61	201.31	200.3	201.94	197.55	199.22	198.06
203.79	205.12	204.46	207.08	205.9	205.47	206.2	206.17	207.46	205.24	207.69	204.31	205.46	205.49	205.04	207.24	205.03	203.15	205.25	205.08	207.82	205.83	207.47	203.88	204.44	204.61	204.22	205.92	203.46	205.61	204.98	207.17	206.46	206.57	203.85	206.57	204.14	206.72	206.42	206.98	206.64	203.49	206.02	207.38	204.89	204.67	205.19	206.13	206.58	204.2
200.45	203.24	200.87	203.63	203.3	204.18	202.14	202.47	202.5	203.88	204.26	200.7	203.74	204.18	203.41	202.12	201.87	201.78	202.11	202.47	204.07	202.99	203.34	203.13	203.98	202.71	200.29	202.11	202.28	201.86	201.39	200.52	201.6	203.03	202.04	201.89	201.73	204.4	203.48	203.17	201.64	202.36	201.72	202.91	203.65	203.45	204.4	203.11	203.8	201.02
197.51	196.21	198.11	198.48	198.29	196.64	197.45	198.67	198.71	197.53	197.1	197.9	198.61	195.59	199.12	197.83	197.42	196.57	199.21	198.9	198.91	196.74	198.1	196.72	196.02	199.78	196.68	199.55	196.52	196.8	200	195.75	196.93	199.03	198.84	197.19	197.04	197.9	198.77	197.28	198.43	199.08	199.59	199.25	197.73	195.82	195.95	197.78	198.88	199.82
218.3	217.71	216.59	215.83	215.82	216.43	218.7	218.97	216.19	215.97	218.4	217.47	218.06	216.65	216.62	220.03	216.05	215.7	218.06	215.75	214.79	218.96	216.03	218.92	215.87	216.73	217.57	218.24	217.18	219.52	213.99	219.85	216.63	215.68	218.48	215.44	216.36	216.95	219.03	217.38	216.87	215.78	217.07	218.6	215.8	217.02	216.94	216.62	217.32	217.41
208.3	208.73	209.9	208.18	206.35	210.33	208.01	207.74	209.56	209.21	207.19	207.05	208.03	209.37	208.83	208.54	208.04	207.81	206.93	210.41	209.57	210.66	208.39	208.32	211.7	210.58	209.14	209.03	208.32	211.44	207.62	208.76	209.34	207.91	207.44	210.27	209.08	209.57	207.63	208.84	210.88	210.22	209.36	207.77	208.58	207.49	208.23	207.99	208.55	210.17
203.85	204.55	203.42	207.18	207.13	203.21	203.54	205.06	207.12	204.9	204.68	205.21	205.77	204.78	205	204.13	205.18	205.64	205.94	204.69	204.04	203.96	204.97	203.81	204.24	204.13	204.95	204.92	204.74	204.05	206.52	203.28	204.79	204.17	206.41	204.59	205.94	204.97	204.47	205.55	206.59	204.66	205.21	202.82	204.92	208.59	204.35	205.9	206.38	204.79
208.3	208.82	209.38	208.77	208.48	206.68	208.31	208.27	207.45	208.93	207.41	207.73	208.9	206.94	207.28	205.9	209.26	207.29	209.04	206.48	209.43	208.58	206.52	207.05	207.3	205.88	208.39	205.75	208.88	207.93	207.74	207.97	207.19	207.36	207.86	208.26	208.07	209.22	209.19	208.06	208.57	206.22	207.29	206.98	208.21	207.57	208.29	208.47	208.12	208.32
200.33	198.21	197.01	199.63	200.9	200.4	199	199.43	199.63	200.45	200.03	199.26	199.42	199.5	200.63	198.22	199.46	200.05	197.79	199.13	201.27	200.16	199.29	199.65	199.48	200.75	199.92	201.89	198.77	198.08	200.1	201.17	197.42	200.09	198.05	198.95	200.25	199.34	200.88	199.39	198.66	198.07	199.08	202.24	199.98	199.92	199.11	200.49	200.82	198.83
208.79	208.23	208.91	208.43	210.01	208.3	207.08	209.05	208.7	207.04	211.29	208.5	207.02	207.48	209.02	206.91	206.63	206.56	209.34	208.46	206.93	209.09	209.7	208.87	207.33	208.71	208.86	208.87	206.76	211	209.31	208.35	207.31	209.7	207.52	210.21	207.91	209.66	206.05	208.99	209.91	206.82	208.68	207.76	208.7	206.96	207.83	209.42	208.72	208.6
203.9	202.78	201.79	202.81	203.9	203.82	201.56	205.34	202.69	201.37	203.38	204.57	205.11	204.32	205.58	204.03	200.86	201.98	203.91	203.86	204.21	203.11	203.72	202.75	203.15	204.16	202.94	202.53	202.81	202.74	203.37	204.31	201.68	204.71	202.67	203.24	203.6	203.43	201.73	203.44	203.55	203.61	203.29	202.05	202.33	203.61	200.37	204.14	202.73	202.56
209.31	207.23	206.85	208.01	208.13	208.04	207.51	208.83	210.52	208.88	208.04	209.37	207.94	207.46	205.72	207.11	205.06	207.23	208.28	205.72	208.99	207.6	209.18	205.66	207.67	207	206.84	208.64	205.78	206.19	206.91	209.69	207.37	208.04	207.9	207.57	209.14	205.36	210.35	208.28	208.63	209.37	206.38	206.79	205.02	206.84	206.71	207.45	209.48	205.87
210.21	209.81	211.14	212.46	212.27	211.79	213.15	209.27	212.11	212.3	212.2	211.87	212.23	212.11	211.05	212.03	212.64	212.07	210.66	210.94	209.89	213.36	209.8	211.98	212.36	212.33	212.17	214.07	210.56	209.91	210.77	210.32	211.97	212.58	213.31	211.07	213.58	210.94	211.33	210.66	211.41	211.7	211.37	212.7	212.16	212.08	209.45	212.04	213.23	210.76
207.47	207.32	207.44	208.8	206.18	205.85	205.17	205.93	206.58	207.47	203.71	207.06	207.01	206.67	206.24	206.43	207.08	206.73	208.26	207.55	205.27	207.46	206.91	207.8	205.1	206.98	205.97	207.85	206.53	206.54	207.76	205.78	209.05	204.63	205.23	206.08	205.47	206.59	206.3	204.56	206.47	205.77	205.84	205.84	206.85	207.34	206.37	206.1	204	204.24
204.45	201.89	203.11	203.6	204.18	202.72	203.55	203.11	203.73	203.78	203.35	202.61	201.44	203.36	204.03	203.32	204.47	204.76	203.39	202.85	203.01	201.81	202.47	204.83	203.33	201.46	201.46	204.88	203.33	203.96	205.33	203.5	205.2	203.53	204.92	203.47	204.24	202.82	204.59	202.8	204.95	202.19	203.86	205.01	203.52	203.37	203.32	203.74	202.79	202.1
202.32	202.69	202.18	204.36	203.33	204.67	202.06	202.19	202.04	202.49	202.6	202.68	200.6	202.58	202.16	201.93	203.53	203.31	203.72	203.53	200.13	202.97	202.08	204.39	202.11	202.29	202.18	202.55	202.02	201.94	204.55	203.15	200.92	200.92	201.72	202.59	202.59	201.35	202.01	202.58	199.51	202.9	201.48	201.65	201.67	202.58	203.4	201.55	203.73	203.02
210.66	210.84	210.96	210.55	212.86	211.51	211.21	210.73	211.28	213.35	212.82	211.37	210.97	211.52	212.22	213.79	210.62	212.96	211.09	213.72	211.22	212.48	212.47	212.9	209.93	214.46	211.37	212.59	211.09	209.73	211.46	212.74	213.45	211.46	212.02	210.8	214.05	212.79	212.59	212.95	211.42	212.13	213.09	211.16	211.63	210.67	212.29	213.41	210.76	212.55
212.57	214.51	211.05	211.25	211.82	210.42	211.76	211.87	211.99	212.22	211.03	211.8	209.63	210.56	209.76	211.62	211.53	210.81	212.49	211.19	211.17	210.87	213.2	210.84	212.65	211.71	211.1	211.67	211.19	212.44	212.59	214.08	212.54	210.94	213.32	211.14	210.99	209.67	212.18	210.72	209.87	212.46	212.76	212.24	210.17	211.31	212.4	214.59	213.09	212.6
210.98	211	211.28	208.34	208.14	208.77	208.91	210.61	210.39	208.26	209.67	211.2	209.8	209.73	209.29	210.41	211.25	209.64	209.53	208.51	210.99	209.13	210.08	208.57	209.34	209.04	208.54	209.94	210	208.55	209.02	208.44	208.42	210.36	207.37	206.62	209.38	208	209.15	208.74	209.15	209.9	207.77	210.86	207.74	211.62	210.44	210.31	210.86	211.59
208.62	208.93	207.46	204.54	208.04	205.06	205.64	209.11	206.04	207.63	205.53	204.89	205.84	205.54	208.31	206.1	206.46	207.08	205.15	205.97	205.6	206.05	204.28	206.91	205.61	206.39	205.62	207	206.27	202.87	207.47	209.26	205.96	204.01	208.77	206.94	207.89	206.22	206.23	206.46	207.21	207.47	205.98	208.24	206.7	205.64	205.21	205.93	206.17	206.93
203.27	198.15	201.36	202.45	199.61	203.08	201.11	200.32	201.47	202.33	202.92	201.28	199.3	199.52	201.8	201.22	200.52	200.62	201.29	202.32	202.42	201.75	199	200.95	201.3	199.38	200.54	201.08	200.39	202.83	198.32	200.82	198.92	198.02	199.58	201.86	200.93	201.51	204.2	201.1	200.98	201.92	199.84	202.18	200.71	202	204.22	200.53	201.2	202.28
207.48	207.66	206.24	208.36	206.66	207.57	209.18	207.03	210.18	209.63	210.76	207.12	206.79	207	209.08	208.67	207.54	209.73	207.21	208.2	206.78	208.73	208.49	209.79	208.37	208.67	208.95	209.36	205.97	208.07	208.47	209.85	208.93	208.29	207.6	209.49	207.23	210.19	209.04	209.47	206.25	208.92	210.15	206.5	208.32	206.81	208.66	206.05	205.24	209.27
199.64	199.95	199.03	200.39	198.49	200.33	199.26	198.35	198.48	198.88	199.95	198.48	201.27	198.47	198.38	199.6	200.8	198.05	199.14	200.4	198.21	196.98	197.72	199.38	198.15	197.38	199.08	198.8	198.75	201.58	200.28	199.12	201.75	199.42	200.53	200.76	198.98	199.45	199.55	199.11	199.56	200.21	199.14	200.85	199.64	197.98	198.02	198.09	200.22	200.94
204.4	201.9	204.07	204.13	202.66	204.4	202.88	204.78	204.08	203.05	203.89	204.78	203.61	204.48	204.58	204	204.45	202.67	202.99	203.34	203.26	202.88	204.8	202.94	202.89	202.17	202.27	203.57	202.93	203.87	205.74	204.12	203.28	203	202	204.34	203.72	203.67	201.73	204.72	205.1	205.38	203.62	205.62	203.88	205.12	202.64	201.08	204.56	202.36
206.74	207.78	207.25	208.09	208.98	208.38	208.33	208.71	209.38	205.91	208.17	209.66	207.64	207.69	208.89	207.55	206.25	207.1	209.19	204.96	207.76	210.99	210.51	209.22	207.43	209.6	205.91	209.12	207.23	208.07	209.31	208.68	210.78	207.69	207.49	209.62	208.87	209.36	210.09	208.64	206.69	209.02	208.79	212.17	209.44	208.17	208.79	208.56	209.28	209.39
201.91	203.11	204.38	201.78	203.73	204.11	202.24	205.63	203.66	203.89	202.62	202.82	204.23	204.02	205.17	205.15	204.17	205.15	202.43	203.52	206.49	206.51	202.51	204.16	205.57	205.62	204.32	203.84	206.21	203.21	206.23	204.38	204.48	204.14	202.01	204.89	203.04	203.17	203.67	204.48	204.73	207.72	204.27	204.59	204.16	203.49	205.46	203.14	202.14	204.65
215.85	217.57	217.55	217.82	215.8	217.38	217.78	217.44	217.28	216.44	217.93	218.62	216.14	216.78	217.14	214.04	220.25	214.73	220.36	216.98	215.59	216.56	216.68	218.85	216.62	214.83	216.28	216.94	217.53	217.06	218.12	216.56	216.42	215.86	218.39	217.02	217.33	218.05	216.51	217.97	219.63	218.16	216.18	215.38	218.21	220.89	215.82	217.3	218.29	216.98
210.86	212.9	212.62	214.21	215.09	213.46	214.94	212.72	216.19	212.76	214.78	213.59	212.72	213.08	215.31	213.96	213.01	212.82	210.98	212	213.61	214.29	215.47	214.87	212.54	214.02	210.49	213.56	213.28	212.82	213.58	214.35	213.62	212.85	211.76	214.18	214.82	212.07	213.38	216.32	213.84	214.16	211.77	216.18	214.85	212.05	214.44	213.56	214.59	214.37
199.94	198.49	199.79	200.02	195.54	199.61	198.98	197.67	197.29	198.5	196.47	198.96	198.75	197.76	197.07	198.44	200.26	199.65	197.54	199.14	197.82	199.71	199.34	198.87	197.09	197.62	199.09	198.43	197.33	200.21	198.27	198.41	195.38	198.54	198.5	197.65	197.66	197.15	198.61	199.75	201.92	196.07	199.84	195.36	196.44	198.81	198.82	198.96	198.2	198.43
201.25	203.99	203.08	201.4	203.71	203.34	203.83	200.71	203.57	202.79	203.41	203.5	204.13	204.71	202.21	203.7	202.01	202.07	203.26	201.69	202.31	200.67	202.14	203.07	202.13	202.4	204.58	202.58	202.63	202	201.58	200.37	202.43	200.26	202.31	203.41	202.19	200.74	200.17	203.71	201.62	203	204.86	201.14	201.56	203.37	202.5	200.51	201.91	200.71
199.6	198.49	197.99	200.96	197.65	202.93	200.64	199.32	199.83	201.62	200.54	198.46	198.31	198.26	198.14	200.3	198.82	199.05	200.81	200.86	198.73	199.8	198.79	199.84	198.92	199.14	200.34	198.62	199.72	198.9	200.19	199.34	198.3	197.77	199.78	200.37	200.39	199.67	200.5	201.16	200.78	201.33	200.54	199.65	201.84	199.54	199.12	201.66	201.12	199.41
217.18	216.33	215.62	217.96	218.89	216.85	218.11	216.83	216.83	219.2	219.03	217.74	216.26	215.07	218.82	218.91	215.8	216.13	216.4	216.13	216.2	217.22	215.26	217.92	216.75	215.76	217.21	215.7	218.13	215.08	219.26	215.85	217.54	218.5	216.32	218.04	216.71	217.61	215.96	217.79	216.32	219.39	214.75	217.68	216.14	216.53	218.31	217.03	216.12	215.87
211.64	212.58	212.26	213.38	211.94	212.12	214.31	213	213.08	212.64	211.09	212.05	212.43	212.6	212.44	212.59	210.44	212.69	213.03	211.13	212.99	212.94	215.13	213.98	213.32	211.84	212.82	213.07	210.48	212.79	212.69	215.32	212.04	212.06	211.55	212.42	212.07	214.51	210.93	213.7	213.09	212.86	211.33	212.68	214.86	213.63	214.52	212.12	213.96	212.87
203.16	205.96	201.61	204.25	202.75	202.88	204.22	204.78	205.28	204.59	204.48	205.77	203.71	203.55	203.69	204.26	203.98	204.03	205.5	201.53	201.88	203.92	204.52	199.94	205.56	203.03	204.06	205.69	204.11	204.91	204.3	204.01	205.81	208.25	203.71	204.58	204.12	205.01	203	203.13	203.03	202.16	202.47	204.61	204.33	203.26	203.64	201.78	204.81	204.52
218.19	217.69	215.83	215.74	218.4	217.58	217.38	215.24	216.07	216.41	217.76	217.81	217.73	218.89	217.74	214.81	216.78	217.09	217.86	218.95	216.17	216.77	219.7	216.62	219.11	216.13	218.02	213.82	217.62	216.54	217.68	217.47	216.74	217.55	217.2	217.04	217.5	215.29	217.22	215.38	216.93	215.96	217.4	216.26	216.72	217.13	217.61	214.4	216.07	217.01
204.1	204.61	206.3	205.61	204.26	203.01	204.14	202.21	205.85	207.76	202.97	205.23	203.4	202.99	205.16	202.37	203.32	204.42	204.64	204.4	204.35	202.51	204.37	203.52	206.5	203.07	203.14	202.14	204.32	201.97	203.89	202.91	204.88	204.9	204.58	201.91	202.47	203.41	203.1	202.75	202.47	201.98	204.98	202.36	205.25	203.29	205.54	203.66	205.36	205.59
211.27	210.35	210.1	213.21	213.37	210.69	211.68	210.63	211.19	210.23	213.14	211.73	210.93	213.9	211.41	212.2	213.31	211.27	212.04	211.21	210.79	210.92	213.15	210.81	210.19	211.12	212.5	210.79	212.78	211.94	212.09	211.48	211.3	212.79	212.56	211.58	211.31	211.02	211.66	209.87	211.35	209.38	213.27	211.69	210.68	211.14	212.89	208.94	211.96	211.74
214.13	212.07	210.65	211.7	211.31	214.27	212.78	212.02	215.09	210.91	212.05	209.7	212	211.05	210.99	212.73	210.38	208.13	212.84	211.24	209.61	212.82	213.43	215.43	211.99	211.59	210.93	211.85	213.33	213.11	211.63	211.85	212.63	209.31	211.71	211.49	212.34	213.52	212.17	212.71	212.67	210.84	211.29	212.52	212.77	213.2	210.6	211.63	211.26	211.89
208.1	206.38	207.82	207.98	206.93	208.07	207.02	208.16	208.98	209.45	206.8	208.1	206.87	209.23	209.42	208.37	207.01	208.41	207.9	209.21	207.36	207.9	206.95	208.4	206.63	207.13	207.82	208.73	207.91	208	206.39	206.93	207.01	206.37	207.07	205.67	206.96	206.98	207.8	206.69	209.62	207.96	206.22	207.61	206.54	208.65	208.64	208.43	210.09	207.31
208.45	209.36	209.12	207.56	209.04	209.38	207.9	209.11	207.94	210.23	210.16	208.06	208.42	209.49	208.64	209.02	209.76	210.85	209.89	209.09	209.69	208.12	209.05	210.51	208.8	208.67	209.9	209.59	208.71	210	207.59	208.58	210.98	209.41	209.78	210.59	208	209.14	209.39	211.17	207.84	208.68	208.98	208.72	207.96	209.33	209.31	209.62	212.6	210.13
197.6	198.67	200.24	199.04	200.09	199.85	199.38	196.95	199.4	200.9	198.4	197.97	197.49	201.06	198.41	199.52	200.87	200.71	199.77	198.14	202.85	199.6	200.43	199.04	200.17	200.56	198.11	198.98	201.1	197.38	200.12	199.24	201.17	199.33	200.22	197.79	197.63	201.92	199.49	199.62	201.78	200.38	199.84	199.46	197.68	199.87	199.41	200.84	197.79	198.76
193.71	192.86	194.34	193.84	195.64	192.49	196.19	192.19	194.63	193.04	193.75	195.08	192.21	193.7	195.37	194.49	193.62	195.06	194.62	194.19	194.39	192.41	194.65	194.38	193.65	194.56	192.56	195.83	194.01	192.52	194.57	194.23	194.28	192.88	194.28	193.52	194.37	193.57	194.67	194.52	193.42	194.37	195.96	194.33	195.28	192.8	194.89	193.62	194.57	193.21
216.92	218.5	218.29	219.25	216.62	218.97	216.99	216.22	216.96	217.7	217.75	218.15	216.82	217.08	216.17	216.36	217.06	218.72	219.66	216.51	216.27	218.41	217.92	216.23	218.02	217.61	216.73	218.65	217.2	217.77	218.37	216.41	216.23	218.12	216.44	218.06	217.55	219.5	217.9	216.42	218.39	218.72	216.6	219.01	218.43	218.5	218.31	219.11	218.91	216.23
198.69	197.66	199.18	197.5	200.03	198.34	199.09	196.99	195.59	197.16	197.73	198.78	196.41	198.38	200	197.16	201.17	197.49	199.54	199.66	197.07	198.61	198.5	198.84	199.43	199.42	196.39	199.16	196.37	197.79	198.97	198.78	196.24	197.18	201.31	200.63	199.45	196.25	197.81	198.92	198.14	200.21	199.99	198.79	198.34	197.41	197.81	199.54	197.98	197.88
210.43	209.31	209.12	208	208.6	209.68	210.27	209.44	209.97	208.85	210.26	210.11	211.33	207.88	209.76	210.24	209.46	209.73	207.62	208.85	209.88	210.8	210.11	208.48	212.44	209.99	209.98	210.14	211.53	211.13	207.93	210.07	208.75	211.74	209.91	211.04	209.56	207.46	209.34	209.02	209.2	209.4	211.7	208.75	207.25	209.83	211.09	209.27	207.6	209.1
209.22	209.19	210.14	207.57	206.45	209.68	206.56	211.17	208.98	209.19	208.9	209.91	208.59	208.33	209.44	209.55	207.41	210.12	207.42	209.18	209.77	208.27	208.44	209.36	207.73	208.57	207.81	208.58	204.92	207	209.79	209.63	206.42	208.54	207.49	209.11	208.81	211.59	209.61	208.47	208.76	209.96	208.66	207.68	206.65	209	206.53	209.16	208.73	211.43
215.62	217.42	216.43	218.65	219.01	217.22	216.67	217.13	218.85	216.01	217.82	216.79	215.01	211.81	216.05	217.92	216.53	216.52	217.23	218.02	217.7	216.81	217.22	215.15	216.43	216.57	216.43	217.09	219.53	218.78	215.05	216.64	218.51	215.22	218.45	216.49	218.99	218.29	215.97	215.34	215.82	216.57	217.76	216.47	217.11	216.11	218.42	215.91	216.6	217.28
199.83	201.09	200.64	197.99	201.48	201.43	201.52	199.77	198.86	201.64	200.18	200.96	199.12	200.34	196.31	199.46	200.65	199.57	200.07	199.56	201.73	200.58	200.12	200.6	200.63	202.85	201.4	201.29	201.81	200.63	203.09	199.83	198.05	202.67	200.55	200.36	198.71	203.72	201	198.35	201.48	199.79	198.03	199.46	200.32	198.54	200.33	198.87	200.08	200.95
212.48	213.57	211.31	212.25	210.67	210.83	212.47	211.12	213.4	209.92	211.81	212.72	211.19	213.83	210.26	211.22	212.49	211.61	209.83	212.19	212.29	212	211.24	212.92	213.23	212.5	209.04	211.82	211.27	212.07	212.19	211.63	212.93	211.68	211.43	212.13	212.71	209.59	210.9	213.78	212.1	209.47	212.13	210.72	211.81	211.26	212.03	211.76	212.4	211.38
210.44	208.97	208.25	209.81	210.2	209.72	209.26	211.07	211.63	207.91	209.27	208.42	209.97	209.99	210.79	209.08	210.25	208.22	209.08	210.11	206.76	205.67	207.26	208.65	210.76	208.64	209.08	207.36	206.57	207.86	209.41	209.61	209.11	209.15	207.17	208.19	206.79	209.44	209.6	208.55	207.76	207.28	206.78	209.86	209.66	208.89	208.57	207.37	208.24	205.93
205.41	202.16	203.88	204.49	203.2	204.19	203.69	205.05	203.07	205.78	201.8	202.57	202.19	202.24	203.46	204.79	205.27	204.93	205.76	204.69	205.53	201.21	202.12	203.36	204.82	204.7	203.41	202.92	202.95	203.79	205.22	202.6	204.22	203.65	202.23	204.08	204.85	204.65	203.21	205.47	202.85	204.03	203.04	203.74	204.32	204.49	205.27	205.36	205.37	205.04
209.86	210.03	209.59	209.41	208.36	209.3	207.98	209.61	211.17	209.89	208.27	208.37	210.89	208.76	205.9	208.88	208.1	208.38	208.81	210.49	207.42	207.38	208.66	209.58	209.74	206.4	207.83	209.04	209.04	207.75	207.3	210.33	209.49	205.98	207.59	208.71	208.11	209.32	207.14	209.19	207.36	208.85	207.69	207.64	209.01	208.36	209.03	205.3	207.99	209.17
207.01	208.72	207.04	209.86	207.78	211.21	206.03	209.21	207.11	209.47	209.27	208.57	209.59	209.74	208.64	208.87	209.1	208.74	209.21	207.83	210.04	208.74	210.37	207.87	210.79	208.76	209.84	207.3	210.05	208.74	211.27	207.45	207.97	207.98	207.4	210.06	208.59	208.34	208.76	206.94	209.98	208.18	209.35	211.62	207.73	207.78	210.68	205.87	206.74	210.16
196.23	196.67	195.74	199.21	197.75	200.28	199.28	197.66	198.35	199.58	199.01	197.47	198.32	197.83	197.04	198.22	199.41	196.39	199.92	198.7	199.42	199.53	199.51	197.72	197.7	199.9	198.55	200.18	201.1	198.87	199.03	198.61	199.7	198.35	201.27	196.7	198.97	195.67	198.35	199.13	199.66	197.63	200	197.22	198.36	198.98	197.67	198.81	198.21	199.27
201.86	204.28	203.53	207.18	203.34	201.97	204.5	203.18	202.99	203.07	204.75	204.14	205.26	204.51	204.74	202.6	203.88	204.02	203.3	201.99	205.15	203.33	202.87	202.35	201.52	202.36	201.73	202.89	203.87	203.21	204.86	203.89	203.79	205.54	204.76	205.05	204.07	203.04	201.92	202.66	203.43	202.46	201.8	203.7	205.57	203.09	206.36	203.15	204.83	203.72
209.28	207.23	208.37	208.47	206.38	209.61	208.5	208.29	208.66	207.46	206.12	208.23	207.47	206.68	209.48	208.2	208.26	205.15	206.2	207.17	207.94	206.3	208.38	209.43	210.23	207.62	208.6	206.92	208.69	204.96	208.45	206.95	207.73	208.54	205.37	204.33	206.85	208.5	208.03	205.79	209.94	208.45	207.64	208.65	208.27	207.97	208.26	207.85	207.1	206.81
211.56	211.07	212.5	210.26	213.05	213.32	209.03	211.83	212.4	213.4	213.42	212.03	213.46	212.9	211.96	211.18	212.66	215.14	211.71	211.94	212.66	211.22	212.34	212.46	211.02	213.36	211.89	211.35	211.58	209.87	212.52	214.36	211.38	211.11	212.2	213.76	211.94	210.65	211.08	211.49	212.85	210.41	210.75	211.04	210.6	211.13	214.77	211.52	210.24	212.79
201.98	203.82	203.85	204.19	205.68	203.45	203.92	203.67	203.51	203.34	203.64	203.13	203.59	204.32	202.98	203.87	205.18	203.8	203.03	203.65	203.24	202.61	203.8	203.58	202.48	205.6	206.52	204.12	203.21	203.03	205.04	203.72	203.18	204.37	204.03	206.13	201.51	202.68	201.89	204	201.89	203.13	204.67	203.67	204.29	202.14	205.61	202.55	203.1	201.74
207.31	204.98	205.09	205.81	203.76	205.84	205.61	206.03	206.12	203.69	202.04	205	204.89	204.66	202.12	205.11	207.18	202.86	204.38	205.19	204.44	204.76	204.33	203.92	204.62	206.48	203.34	205.14	204.97	200.58	205.55	207.19	205.22	207.14	203.64	203.54	206.5	205.91	207	205.42	203.44	203.54	205.05	203.67	204.33	205.42	204.71	205.18	205.3	203.83
206.94	209.93	209.26	209.53	208.59	208.11	207.63	206.86	208.12	208.72	207.38	207.76	209.61	208.45	208.96	208.06	205.89	207.89	206.15	208.98	206.92	209.29	205.66	209.35	205.76	208.71	207.83	208.09	208.26	207.36	206.66	208.21	207.11	205.98	210	210.18	207.52	208.9	208.79	206.36	206.64	205.58	210.12	206.78	209.2	207.32	207.74	209.11	208.75	208.71
216.45	217.89	216.89	217.32	218.54	218.47	218.53	218.33	216.58	215.07	215.59	214.56	215.86	215.98	216.67	216.87	216.59	218.46	217.33	217.35	217.93	217.74	218.87	218.84	215.59	218.03	216.07	216.78	219.56	215.16	218.98	216.94	215.87	217.31	215.48	217.5	218.01	215.81	218.03	217.26	217	217.98	216.94	218.6	218.49	216.7	217.41	217.08	218.37	217.16
211.3	211.96	210.91	211.63	210.67	211.18	212.38	210.52	211.71	211.78	211.21	212.5	210.51	210.61	211.71	212.21	211.67	210.28	211.79	212.21	211.7	212.28	211.73	211.38	211.19	211.29	211.83	211.1	211.81	208.47	210.02	214.08	213.1	209.3	211.83	211.34	210.99	213.08	209.65	212.95	213.96	211.39	213.33	211.2	211.1	211.93	211.17	211.89	212.45	212.68
211.69	210.07	210.73	213.2	210.3	212.73	210.73	212.99	211.08	211.99	210.95	211.24	212.41	210.66	213.66	212.71	213.27	209.93	209.44	210.64	213.3	212.22	208.98	212.18	213.25	211.93	209.46	212.75	213.58	213.93	210.72	210.8	210.26	211.88	211.76	210.11	210.59	209.84	211.12	211.88	211.55	210.92	211.86	210.34	212.64	212.49	213.83	212.4	208.63	210.98
203.63	207.13	204.86	205.84	204.08	203.23	204.72	205.74	202.76	204.72	203.71	206.9	205.7	204.88	203.2	205.91	204.68	204.05	205.82	205.8	205.42	204.38	202.3	205.82	203.13	205.38	204.96	204.95	204.78	204.97	205.63	204.89	203.93	205.4	204.87	205.31	204.55	204.78	206.7	205.14	205.46	204.89	206.4	203.66	206.31	205.05	207.43	202.61	206.93	204.81
219	219.88	218.09	219.87	217.64	217.53	217.5	220.62	217.71	217.5	216.32	216.09	218.42	218.72	217.65	219.17	218.05	217.34	216.1	215.65	216.72	217.04	217.16	214.53	217.26	216.98	217.84	216.83	218	217.3	219.54	217	220.18	218.5	216.87	219.11	220.66	214.87	218.2	215.7	220.02	218.64	215.27	218.57	216.79	216.54	221.35	218.14	218.28	218.27
217.01	217.14	216.28	216.26	217.72	216.63	215.81	215.8	218.09	217.07	218.37	216.18	215.38	217.4	216.7	214.99	217.72	218.57	219.29	215.45	217.48	217.36	219.36	217.54	218.84	215.99	215.16	215.73	216.66	217.41	215.78	217.14	217.62	217.61	217.71	215.8	216.12	216.71	215.38	215.84	219.02	220	216.99	218.19	215.6	216.47	218.6	216.93	217.22	217.77
207.27	210.44	208.73	209.22	211.05	212.38	207.4	207.62	210.39	209.1	211.42	211.19	209.25	211.94	208.53	209.78	207.83	208.02	207.6	207.82	209.99	208.11	208.83	210.8	208.5	211.29	207.3	208.19	208.5	210.09	210.28	209.35	209.08	210.52	210.53	210.98	210.88	209.22	208.06	209.78	208.6	209.31	211.33	209.39	209.36	209.29	210.15	210.06	207.54	208.37
218.78	216.09	215.67	215.41	215.34	217.06	217.52	217.14	216.77	218.16	217.14	217.13	217.51	217.46	217.75	217.3	216.37	216.71	217.92	219.58	217.45	217.95	218.21	217.28	216.54	215.33	215.93	218.61	218.65	218.14	215.51	218.13	215.82	217.57	217.17	217.93	217.17	215.88	218.71	217.88	218.28	215.91	217.93	217.2	216.91	216.4	216.37	216.22	215.89	218.91
212.15	211.35	212.56	212.12	213	211.78	212.45	212.63	214.21	211.82	214.44	210.53	213.87	213.68	213.55	212.36	211.29	212.82	211.4	212.12	211.33	211.72	211.53	214.25	213.91	211.85	212.51	213.32	214.48	211.2	209.72	214.93	211.4	213.37	209.51	213.54	212.37	213.09	213.24	213.09	211.54	212.25	211.6	213.78	208.23	212.67	212.25	215.78	211.09	212.72
207.56	207.01	205.53	206.96	206.81	208.25	208.34	207.43	208.09	208.17	207.66	206.19	208.65	207.87	206.59	208.02	207.41	208.6	205.82	207.09	206.45	206.56	208.38	208.83	206.17	206.25	207.33	207.31	205.57	207.27	208.43	207.51	207.15	207.47	205.7	206.85	208.74	208.23	207.7	207.25	210.11	207.86	209.79	206.95	207.55	208.55	209.85	207.29	207.71	209.12
213.41	213.82	211.03	212.79	212.43	211.54	211.9	213.51	210.61	210.91	212.82	210.56	212.53	212.04	211.52	211.97	212.71	211.31	211.02	211.98	211.03	212.21	211.97	211.3	211.51	210.1	210.79	210.7	212.73	214.37	213.6	210.78	210.95	210.11	209.77	210.75	212.48	211.45	211.75	211.6	211.91	209.89	210.87	214.39	211.29	211.66	212.15	210.15	212.43	213.78
204.79	207.16	207.15	206.84	207.18	207.63	206.17	206.27	207.43	208.09	207.33	205.32	206.09	205.34	206.99	206.61	205.69	204.7	205.21	210.15	206.71	204.99	207.09	205.57	206.11	208.63	203.86	204.59	206.98	205.01	204.88	206.3	206.68	204.38	207.12	206	207.66	205.16	205.46	207	206.58	207.97	204.76	206.25	204.85	208.1	207.15	205	205.36	206.12
199.28	200.69	198.52	200.23	201.38	198.12	201.7	201.8	200.02	201.61	199.68	198.1	200.79	198.06	198.61	201.04	201.07	197.88	199.74	198.1	198.6	198.14	199.86	197.93	197.42	200.72	199.02	199.34	199.16	197.17	200.73	202.64	198.65	198.86	198.24	199.9	197.39	199.39	201.72	200.42	200.31	198.7	199.7	200.36	198.31	199.2	201.41	199.1	198.57	198.15
203.5	203.25	203.42	203.41	205.62	203.63	205.15	204.57	203.48	202.91	205.11	204.45	203.02	205.38	204.65	204.38	205.04	204.88	203.85	202.51	201.89	205.02	203.81	202.7	204.33	202.73	204.4	204.24	206.97	205.07	202.33	203.23	203.73	203.34	203.44	201.92	203.72	204.14	202.19	204.34	204.38	204.14	204.46	204.79	204.42	203.39	203.64	204.78	204.76	202.58
204.36	203.13	202.68	204.15	202.45	203.64	204.71	203.12	203.12	203.12	205.06	203.54	203.51	202.87	202.6	203.63	202.92	203.26	204.43	204.44	201.8	203.15	204.69	201.9	202.65	203.25	203.98	203.53	203.66	203.46	202.56	201.88	204.37	203.45	203.61	203.06	202.89	201.66	199.23	205.07	202.39	202.43	205.33	203.19	201.85	201.74	204.35	204.83	205.15	202.37
204.18	205.34	205.57	206.35	204.13	204.36	203.28	206	206.49	204.89	206.14	206.3	204.39	205.18	203.31	205.04	204.83	204.77	204.75	204.24	202.91	203.89	206.49	207.11	205.53	205.75	205.59	203.24	206.5	203.39	207.22	207.42	205.54	205.44	203.62	206.8	204.13	205.93	204.54	205.37	204.88	205.91	204.48	204.51	203.7	203.96	205.55	205.22	205.91	204.33
208.99	211.57	208.71	207.54	208.76	208.07	209.5	209.48	209.58	207.06	209.26	209.81	210.14	210.15	209.58	208.79	209.46	208.45	209.57	210.3	209.68	207.69	208.43	209.45	210.33	206.54	208.33	207.34	207.45	209.18	208.78	210.11	208	210.62	208.61	208.24	208.62	209.13	210.12	207.36	208.17	207.75	208.3	208.71	209.36	208.97	207.85	209.26	210.71	208.68
209.25	207.97	205.94	206.86	207.51	205.17	207	208.03	206.83	210.26	207.9	208.18	206.94	210.17	208.42	205.39	207.06	206.22	206.41	208.57	206.82	206.63	209.32	207.85	208.73	207.7	206.4	206.02	205.29	206.58	205.85	206.86	207.51	205.33	205.85	209.45	208.35	211.11	205.56	209.76	208.63	207.28	207.89	205.41	208.37	208.79	208.49	207.74	206.82	208.4
209.78	208.44	209.1	208.63	209.65	209.15	210.06	210.09	208.92	205.71	208.32	207.24	208.89	208.82	207.38	208.82	209.44	208.22	209.1	207.62	210.78	210.43	208.75	207.15	206.28	209.15	208.64	210.21	209.72	208.55	207.51	208.86	208.83	207.04	206.18	207.74	209.12	209.61	207.44	208.07	207.41	210.24	207.95	207.86	208.85	207.89	209	208.97	210.03	210.03
204.04	203.73	203.58	206.14	203.61	204.74	202.38	203.5	203.67	204.67	205.2	204.17	202.63	205.21	203.23	202.15	200.48	200.52	205.91	201.98	205.13	202.09	202.56	203.87	201.11	203.5	202.78	204.83	201.33	202.41	203.06	203.11	204.1	203.35	202.33	205.45	203.19	201.27	202.35	204.19	202.01	205.09	203.51	201.06	202.52	203.57	203.25	200.93	204	204.18
209.07	209.4	209.93	211.03	210.37	208.77	210.47	207.14	209.28	207.36	207.86	208.87	209.26	206.66	208.65	209.38	208.05	206.6	208.77	208.04	209.26	212.53	207.16	207.9	209.5	209.83	208.26	208.02	208.78	209.02	211.35	209.06	208.13	207.57	209.5	209.37	209.72	206.43	210.44	207.46	208.86	209.39	208.21	210.22	210.67	210.53	209.9	210	209.53	209.04
220.1	215.4	217.79	218.8	218.29	216.55	217.89	218.59	218.33	217.84	216.39	217.57	220.75	218.32	216.74	217.48	220.08	216.18	216.66	216.66	219.47	216.96	218.91	218.87	218.19	216.99	216.18	217.32	214.9	214.76	219.39	217.1	216.63	216.31	218.6	216.62	220.34	218.94	216.65	217.44	219.91	217.87	219.11	217.68	218.16	220.08	219.33	216.91	221.25	220.01
219.41	217.88	218.05	219.41	219.09	219.25	218.1	219.29	218.81	217.88	220.45	219.1	218.24	217.41	217.63	217.11	217.6	216.58	216.81	215.99	218.25	216.62	216.08	215.36	218.24	215.72	219.43	217.69	216.45	215.49	215.02	217.04	219.11	215.14	216.95	218.13	216.65	217.94	216.42	217.02	215.92	218.6	216.28	216.4	219.83	218.63	216.76	216.24	217.33	218.76
204.7	202.93	205.1	203	202.9	203.4	203.73	205.37	204.95	205.02	204.61	204.43	204.14	202.95	202.17	203.63	203.02	201.93	204.89	203.79	205.41	204.76	204.82	205.39	202.88	202.47	204.08	203.34	202.87	202.93	205.1	203.68	201.76	203.68	203.71	202.47	203.04	203.62	204.22	202.88	205	204.08	202.48	202.24	205.01	204.07	203.59	204.49	204.27	203.94
207.78	208.61	208.37	208.29	208.3	208.63	206.48	210.42	208.71	207.51	207.35	210.58	209.6	210.76	208.19	208.9	211.58	210.61	208.59	208.88	210.97	207.79	209.36	213.07	209.22	210.11	209.35	210.94	207.43	208.07	210.32	209.56	209.94	207.98	208.61	211.4	209.66	209.93	209.76	206.28	211.17	209.58	208.04	208.26	209.78	207.98	212	206.32	211.23	210.75
212.76	212.45	213.24	213.28	212.71	212.53	214.72	211.98	211.74	212.66	212.58	211.99	211.94	210.86	210.84	211.81	210.1	212.17	213.14	211.06	211.73	210.98	210.43	211.36	210.1	212.09	211.13	213.3	212.98	210.02	211.2	210.38	211.16	208.78	212.43	209.73	210.52	212.89	211.03	212.55	211.59	211.79	209.71	211.63	211.58	210.95	211.79	211.77	209.74	211.57
200.5	199.05	200.21	199.71	201.66	201.03	201.84	201.01	202.66	202.58	200.37	201.13	200.57	201.77	200.33	199.9	198.94	201.64	200.76	201.43	200.4	198.6	197.2	200.25	200.53	200.73	200.68	200.88	200.58	202.04	199.92	201.06	199.99	199.61	201.65	200.68	202.39	199.23	202.14	200.77	202.81	200.44	203.16	200.09	202.67	198.95	202.27	200.57	200.55	200
208.52	206.91	207.13	208.58	206.58	205.58	207.68	208.38	207.15	208.28	209.13	207.32	210.85	207.41	207.15	205.53	209.57	207.85	206.32	206.82	208.15	208.29	207.93	206.6	205.66	208.69	206.52	206.06	205.11	208.82	206.83	207.51	207.74	208.66	206.07	208.48	208.03	208.33	208.74	209.77	209.97	208.12	206.29	206.83	206.93	207.4	205.9	208.32	208.4	207.99
194.08	194.13	194	193.93	195.59	195.22	195.15	191.4	194.87	194.64	194.09	193.93	194.57	194.78	194.76	194.95	193.84	193.73	193.76	192.78	194.93	195.48	193.22	192.93	194.03	192.17	196.25	192.56	194.06	193.28	192.86	194.78	194.61	194.36	193.21	194.29	191.56	193.86	193.5	192.11	194.69	193.57	194.13	194.57	194.58	193.98	197.26	194.53	193.9	191.45
203.35	201.02	200.95	199.37	198.84	200.4	201.45	200.25	200.41	199.5	199.8	202.47	200.71	201.51	199.63	200.41	199.51	199.16	200.53	199.49	198.82	199.62	201.74	199.54	201.72	200.42	199.62	200.45	200.18	200.66	200.93	199.6	202.3	201.79	198.6	202.11	200.68	200.92	200.61	200.72	200.95	198.78	201.28	201.66	200.36	203.41	200.43	200.01	199.4	201.39
204	203.62	203.99	203.29	205.62	205.98	204.81	201.85	202.84	206.25	202.5	201.83	200.2	203.95	205.37	202.7	205.09	204.01	202.24	205.03	204.48	204.67	202.15	201.64	203.68	202.53	203.33	203.56	203.07	203.66	202.69	204.47	203.11	201.66	203.76	203.8	203.56	203.96	200.92	204.39	202.39	203.76	204.73	204.06	205.19	204.94	203.66	206.55	202.99	203.91
201.81	204.41	202.92	202.75	201.71	201.38	204.56	201.42	200.77	205.64	201.38	202.25	206.18	202.17	201.8	203.95	203.1	203.92	204.29	205.14	203.11	203.74	205.46	202.27	203.53	202.5	203.13	202.92	202.56	202.84	201.76	202.05	201.93	204.85	202.75	202.36	202.58	205.29	204.31	204.47	200.67	202.26	203.13	202.46	202.96	202.57	202.29	203.37	200.64	202.07
209.68	212.89	212.87	210.42	212.37	213.57	214.16	214.3	212.75	209.87	210.59	211.62	213.23	211.27	212.83	213.88	209.21	212.98	212.24	212.74	212.88	212.06	212.57	213.48	213.13	212.79	213.29	211.58	211.39	213.14	212.09	210.02	209.52	212.04	211.56	209.94	213.93	213.43	210.83	211.98	211.57	212.64	212.76	211.25	212.77	212.49	211.16	214.46	211.94	211.47
202.56	201.92	202.65	204.63	201.92	203.6	200.48	202.41	203.51	202.12	204.06	205.8	203.93	202.54	203.71	200.93	201.38	203.24	204.39	203.63	204.94	203.67	200.69	202.24	203.74	201.62	205.83	202.03	204.25	202.16	201.46	202.19	205.39	203.18	202.06	202.52	203.35	201.84	202.87	204.41	202.36	203.08	203.71	202.66	202.3	202.3	201.75	201.03	204	202.92
197.49	201.64	200.04	200.71	200.04	199.73	199.39	200.84	201.61	196.33	201.02	196.98	202.17	198.99	197.77	199.49	198.97	198.93	198.1	199.81	200.32	199.6	199.61	199.51	201.9	199.83	198.28	200.51	200.39	199.13	200.9	199.42	200.97	199.64	199.64	199.86	198.05	200.01	199.3	197.47	199.46	200.52	198.42	198.4	198.72	199.38	199.44	199.38	198.5	197.68
207.84	208.41	210.58	210.01	207.41	207.84	209.66	209.42	207.4	207.99	208.51	207.22	210.59	206.63	208.38	207.62	209.46	209.44	207.71	210.05	207.3	208.61	208.93	210.39	209.62	209.23	209.05	210.63	209.34	209.71	210.02	209.19	209.06	208.73	206.64	209.12	209.98	208.79	211.12	209.55	209.64	206.89	209.47	206.39	208.86	207.1	208.61	209.88	207.87	207.44
206.89	209.34	210.45	209.08	208.44	208.92	207.85	210.73	212.07	210.41	211.52	207.21	209.99	209.32	209.12	208.46	209.52	207.1	211.31	208.39	209.63	208.98	210.96	208.97	206.75	209.56	210.78	207.75	209.18	210.08	208.29	208.73	211.84	211.5	211.06	209.73	208.36	209.32	208.06	207.75	209.98	210.9	207.76	210.72	208.53	210.32	207.48	209.54	210.41	210.26
202.21	200.32	199.42	198.95	199.03	201	201.97	199.86	200.55	200.4	199.94	200.7	199.28	201.17	199.85	204.56	199.83	198.78	198.9	200.94	198.99	198.1	198.27	198.27	200.4	199.66	201.41	200.8	201.53	199.94	202.5	199.19	203.49	199.26	198.85	200.85	201.45	199.5	198.7	201.57	202.43	198.17	201.61	200.03	200.58	200.67	202.52	201.18	200.93	198.12
208.1	207.66	210.12	208.64	208.93	208.38	211.81	211.15	208.94	211.8	210.63	208.41	210.27	210.21	209.37	209.28	210.93	210.99	210.35	210.4	209.55	208.55	208.84	209.57	210.78	211.28	209.93	210.17	211.05	209.19	211.49	210.26	210.08	208.84	210.8	209.13	211.05	209.03	210.45	209.81	210.28	208.93	208.67	210.03	210.78	207.2	210.12	210.99	210.62	208.3
204.25	199.59	201.12	199.54	200.34	200.92	201.66	199.06	198.59	201.3	200.67	201.16	202.72	199.6	198.53	202.2	201.2	198.83	201.78	199.82	200.68	202.44	199.73	200.46	199.32	200.17	199.76	199.8	200.84	202.72	201.26	201.42	199.32	201.07	201.13	199.65	201.76	201.28	200.41	200.33	198.75	199.32	200.05	202.65	199.81	199.99	200.96	200.1	201.18	200.64
213.48	211.14	212.4	211.78	212.53	213.68	212.62	212.59	212.24	212.42	211.51	214.77	210.38	211.95	211.48	210.56	211.3	212.8	211.72	209.87	211.65	213.71	211.49	211.31	211.54	210.74	211.69	210.87	212.48	210.66	213.61	213.75	211.71	212.42	211.1	212.32	213.23	209.59	211.74	208.26	210.74	211.67	213.9	209.94	211.08	211.32	211.74	210.53	211.21	212.9
199.07	200.52	200.62	199.63	199.29	199.83	200.85	200.17	201.42	201.34	201.15	199.78	200.12	199.98	202	202.27	200.42	199.35	199.54	202.1	199.52	199.96	200.84	198.67	200.12	199.59	200.01	198.89	200.92	199.77	200.81	201.75	199.14	200.9	199.26	199	199.05	200.61	198.59	201.64	199.92	201.16	199.25	199.8	199.09	199.58	201.66	198.17	199.65	200.63
201.14	202.55	201.94	200.83	205.09	201.87	203.06	201.37	202.05	202.5	203.28	202.9	202.06	203.16	203.93	200.61	205.18	203.26	200.77	203.4	204.21	200.77	203.75	201.49	203.4	202.06	203.46	202.3	201.95	200.95	202.56	200.97	202.71	202.37	204.62	203.83	203.97	201.88	202.39	201.97	201.94	204.82	202.8	201.63	202.41	201.99	205.17	203.53	202.66	200.5
197.72	197.56	197.22	195.56	196.35	198.47	198.59	198.59	199.75	197.99	196.05	198.83	196.16	198.29	196.93	199.2	197.75	195.88	199.77	198.95	197.56	197.82	196.12	199.49	197.1	195.96	196.46	198.94	198.87	199.94	196.47	197.7	199.25	199.36	197.17	197.73	196.39	197.69	198.5	198.21	199.45	198.24	195.8	197.16	200.74	199.97	198.52	196.46	197.7	198.35
218.59	218.13	218.2	216.32	216.86	215.44	217.03	217.23	216.41	215.85	215.5	218.87	217.57	215.88	217.26	217.59	218.45	215.19	217.04	218.77	216.59	216.67	216.75	217.25	217.96	218.95	215.38	217.1	215.63	215.94	215.5	217.1	215.72	216.27	216.16	216.66	217.38	218.01	216.67	216.3	220.36	215.75	217.24	217.8	213.75	217.11	215.84	217.03	216.08	217.84
202.63	199.93	199.84	202.09	201.2	200.55	202.69	201.71	198.21	200.72	199.82	201.19	201.79	201.75	201.76	201.39	200.04	200.08	200.3	200.34	199.73	200.99	202.12	200.3	198.52	200.87	198.74	199.45	201.3	200.53	201.57	201.88	199.1	199.47	196.69	200.09	200.42	200.63	202.16	200	197.11	199.21	201.25	203.12	199.58	200.33	200.4	200.2	200.52	199.75
215.58	216.18	219.22	215.43	217.58	218.04	216.58	217.08	218.52	218.12	217.54	214.74	217.47	214.77	217.54	215.37	217.13	215.43	216.84	216.86	215.64	216.2	218.6	215.79	220.16	218.09	216.89	217.42	216.54	216.48	217.8	217.73	216.31	217.03	217.27	216.77	217.35	219.98	217.46	218.35	216.85	213.58	217.22	216.18	217.2	214.17	217.24	217.87	215.54	214.37
208.2	209.5	207.6	210.33	206.28	207.34	209.45	208.45	207.91	207.79	208.98	209.4	208.14	209.93	209.77	209.48	205.72	210.53	207.61	211.26	208.88	209.15	209.59	206.02	209.7	208.81	207.2	206.88	207.24	206.22	208.38	208.03	209.17	211.01	206.99	207.7	209.2	207.74	207.07	209.57	209.67	209.27	206.22	208.19	208.04	208.1	207.86	209.16	207.24	209.47
207.6	206.78	209.76	206.68	210.27	209.66	209.63	206.07	209.25	207.56	209.33	208.5	207.2	209.82	206.28	206.87	207.93	208.54	209.71	206.35	208.73	207.19	208.99	208.74	206.58	209.22	209.65	208.72	209.29	207	208.3	210.02	207.09	211.38	208.51	209.65	209.14	209.93	209.56	209.62	207.01	208.91	207.43	209.38	206.92	208.22	210.9	208.48	207.3	207.3
211.72	211.09	210.76	212.1	209.72	211.2	210.19	211.56	213.56	210.38	210.41	210.12	209.86	211.04	211.43	211.68	209.92	210.28	211.15	211.17	209.2	210.13	212.61	212.82	214.71	210.6	213.48	210.74	213.18	211.8	210.24	211.32	210.68	212.34	213.06	210.15	211.42	212	212.72	210.25	209.55	211.81	213.2	211.13	210.89	211.31	212.53	211.11	210.75	213.19
203.99	202.54	202.85	205.73	202.85	202.63	202.29	203.38	203.58	202.87	203.89	203.46	205.36	202.57	201.95	203.21	201.85	203.61	203.44	202.61	201.79	203.65	203.1	202.42	202.12	201.76	203.82	203.83	203.09	202.49	206.51	202.32	203.19	203.09	202.21	203.37	203.94	202.43	202.02	204.09	201.88	202.68	205.15	202.33	202.75	202.87	203.95	202.49	202.89	203.66
205.83	204.28	201.7	205.76	202.74	204.01	203.38	201.74	202.25	203.29	202.9	201.49	204.23	203.46	205.07	204.23	203.78	203.8	201.98	203.82	202.75	204.81	203.06	202.38	203.32	205.89	201.46	202.81	203.99	204.69	205.57	204.26	204.92	202.44	205.26	203.35	202.54	202.82	201.49	200.79	201.23	204.09	202.58	201.71	205.18	204.32	203.77	202.64	204.29	204.51
206.93	208.38	208.23	206.27	208.59	207.69	208.01	209.11	208.2	206.53	207.87	206.72	207.97	208.57	206.73	207.95	207.95	208.9	209.37	210.3	207.12	208.2	206.51	207.17	207.2	206.9	206.3	208.03	207.87	208.52	207	207.93	208.23	209.86	206.47	208.11	207.79	207.03	207.96	209.26	206.97	208.54	207.3	208.04	208.47	206.21	209.99	208.6	208.84	210.12
196.01	194.04	195.13	195.04	195.32	195.02	195.42	194.01	193.64	194.07	193.1	194.69	195.77	192.82	194.37	192.15	196.15	193.13	191.93	193.57	193.84	194.33	193.66	193.48	193.73	192.85	195.72	193.92	195.03	194.35	192.54	195.23	193.19	191.89	193.58	193.95	193.79	194.96	192.7	193.37	195.49	192.39	194.28	195.34	192.8	194.3	194.63	193.08	195.58	194.26
204.63	203.12	201.92	202.64	203.07	204.04	202.27	204.04	202.51	201.59	203.86	204.2	203.84	204.12	203.15	202.45	202.43	203.79	204.27	203.41	200.63	203.48	201.51	203.37	204.21	204.06	201.72	202.24	204.22	202.73	202.87	201.93	204.26	202.88	204	202.61	205.19	204.08	202.97	203.63	204.71	204.18	205.2	203.93	203.13	204.56	203.36	203.17	205.08	201.96
205.75	205.49	204.76	205	205.74	203.54	204.4	200.72	203.89	204.21	204.97	202.89	205.82	205.59	207.12	203.68	203.91	205.16	206.73	206.72	205.22	205.88	204.66	202.72	208.47	207.09	204.91	205.4	204.72	203.23	203.68	204.93	205.16	206.43	206.48	202.72	202.3	206.88	204.18	204.57	203.48	204.34	205.85	204.52	205.7	205.33	205.16	206.13	202.55	206.38
208.21	209.01	205.59	209.15	206.15	205.57	206.66	206.41	207.53	206.69	206.78	208.84	207.44	206.42	207.57	207.47	208.18	208.42	207.92	205.84	207.81	207.96	208.51	208.5	205.76	209.41	207.65	205.96	207.87	206.68	209.56	209.84	207.67	207.79	209.22	208.5	206.8	209.35	206.53	207.92	208.62	208.35	205.9	206.09	207.16	209.71	206.73	206.83	208.23	208.15
214.49	212.56	212.51	211.97	212.32	214.89	211.43	212.49	214.01	214.28	212.97	214.89	213.61	211.78	212.8	213.62	212.85	213.99	213.13	209.33	211.74	214.28	211.65	213.08	212.95	211.83	214.07	213.22	210.76	211.7	210.76	213.52	210.14	212.34	212.91	213.18	212.81	213.63	212.18	213.31	211.23	212.82	213.65	212.25	212.11	212.85	212.93	211.48	212.61	212.53
196.62	199.97	199.86	198.46	198.97	196.5	199.23	199.24	199.08	198.64	195.96	199.8	196.68	199.25	198.58	197.03	197.55	200.23	197.95	198.87	197.97	197.61	199.55	196.24	199.87	198.48	198.07	197.68	198.48	200.69	199.58	198.33	199.17	196.06	198.73	199.7	200.08	201.91	197.73	199.92	198.04	197.11	198.43	197.17	198.4	197.74	198.18	197.06	198.96	197.5
202.41	199.42	200.03	200.87	201.91	201.71	202.83	200.56	199.55	201.5	202.33	201.37	200.3	198.75	201.15	202.92	202.07	198.9	201.19	199.75	199.82	200.37	201.68	198.77	200.66	198.25	200.3	198.37	200.32	199.82	200.84	199.97	200	201.87	200.04	200.24	199.25	198.26	201.27	200.24	198.74	202.27	201.9	201.99	200.37	200.79	200.34	200.1	200.9	197.94
211.63	211.98	210.96	210.93	211.55	213.01	209.12	212.39	211.22	211.03	212.51	211.27	212.87	211.35	211.76	211.18	211.9	212.83	215.04	211.92	209.43	213.1	213.07	212.51	211.51	210.7	213.53	210.43	209.77	211.39	211.61	214.07	210.94	214.74	211.45	211.83	210.11	212.04	210.72	211.73	212.29	212.47	211.23	212.5	210.94	208.75	213.19	209.73	212.23	211.06
211.74	209.62	206.83	208.76	206.78	210.82	209.27	210.35	207.64	208.88	210.56	208.27	206.45	209.18	207.52	209.38	206.91	207.78	208.93	210.65	207.69	210.36	209.39	209.39	206.47	208.38	210.24	207.69	208.22	208.21	209.76	209.75	208.72	209	209.52	208.37	209.59	207.67	207.09	209.34	208.52	209.2	208.75	211	209.17	208.57	209.04	210.02	210.88	207.52
216.44	218.87	217.23	217.27	216.83	215.88	217.22	217.81	216.29	217.68	216.1	218.45	216.9	216.75	217.49	216.17	216.81	216.52	215.46	218.34	218.5	217.76	215.8	215.1	217.21	216.18	217.99	217.04	217.72	218.06	217.29	216.29	216.96	216.58	216.21	217.69	216.52	217.1	217	214.61	215.84	216.25	216.24	219.46	216.72	217.56	216.22	217.76	216.13	214.36
209.12	209.02	210.31	208.69	209.78	209.99	208.41	209.67	208.75	208.19	210.19	209.02	210.94	209.43	209.44	209.84	211	210.06	209.51	208.98	208.02	209.37	209.48	210.75	209.91	209.46	208.11	208.29	208.78	207.9	210.96	207.32	208.01	208.71	208.59	208.91	208.86	208.83	208.78	207.69	208.59	211.57	210.79	208.7	209.18	208.63	208.16	209.44	209.72	210.44
206.34	208.6	206.79	205.61	207.64	207.58	209.43	207.35	208.29	206.23	205.85	207.56	207.2	209.58	209.19	206.8	207.01	207	207.1	210.18	205.89	207.54	205.29	207.52	208.82	207.19	208.81	208.18	210.02	208.89	208.38	208.22	208.01	207.44	207.29	208.27	207.37	206.99	206.02	208.05	205.34	208.18	207.04	206.54	207.78	207.72	207.47	208.52	208.93	207.68
206.08	208.78	208.39	206.8	207.65	206.5	209.65	205.61	207.81	208.39	204.82	208.05	206.57	207.31	207.27	206.15	209.16	207.6	210.14	207.67	205.64	205.78	209.45	205.47	208.47	207.07	209.38	207.61	208.85	208.11	206.93	209.29	208.14	207.35	210.33	206.83	204.89	206.6	207.17	207.85	207.01	205.88	208.07	208.31	209.07	207.61	210.14	207.19	208.9	207.59
207.84	205.51	205.06	206.46	206.66	206.01	206.75	206.63	205.38	205.68	207.18	206.73	209.48	207.97	206.29	206.64	207.67	206.11	205.35	207.01	203.74	203.57	209.38	206.48	208.73	206.18	206.18	207.26	206.54	207.61	207.75	206.66	206.94	205.27	205.38	206.9	204.9	206.57	205.06	204.75	205.78	204.62	210.27	205.95	206.3	207.53	204.91	204.92	207.39	207.4
211.69	212.71	211.24	210.47	211.76	212.3	210.29	210.36	210.31	208.52	212.18	213.08	210.95	212.41	212.58	211.38	212.89	210.97	211	211.73	213.05	210.79	210.91	209.64	213.24	212.35	210.23	212.41	212.66	211.92	213.05	209.34	214.17	212.58	212.79	210.24	212.62	212.38	211.33	212.1	209.7	208.7	212.62	213.91	211.18	213.4	214.79	209.72	210.29	212.04
206.85	207.69	209.41	211.68	209.67	209.53	209.08	207.98	207.85	207.53	207.67	207.2	208.72	208.21	207.94	206.87	206.35	209.41	209.07	210.25	209.33	206.64	209.61	207.87	207.82	208.63	208.35	207.73	209	208.54	206.28	209.03	210.68	209.73	209.5	209.02	208.38	211.77	208.2	207.05	209.24	211.45	210.43	208.69	209.03	206.35	209.18	208.2	207.94	207.2
208.82	209.25	208.24	208.17	211.12	209.88	209.89	208.11	209.97	206.91	209.36	209.56	208.2	208.38	208.23	207.28	207.95	209.72	210.73	209.3	208.49	209.27	209.79	208.93	208.81	209.91	206.02	207.93	209.83	205.97	208.16	208.83	207.17	210.52	208.99	208.4	208.27	211.18	207.44	208.21	209.58	210.85	207.51	210.55	210.09	209.69	208.64	208.16	207.61	209.55
204.65	203.59	204.92	204.5	204.14	204.49	205.02	205.03	202.98	207.5	204.2	206.17	203.89	204.59	206.7	205.36	204	205.54	205.1	202.49	204.37	204.82	204.99	204.26	204.67	204.7	205.82	204.49	205.31	203.63	203.37	204.84	206.08	206.43	203.75	205.42	206.16	204.67	204.53	206.71	205.84	206.72	204.51	204.02	204.72	204.5	204.41	203.02	206.42	203.54
201.17	201.94	201.12	203.26	203.66	202.6	201.95	203.8	203.59	202.16	203.82	201.96	202.86	201.23	202.61	201.6	200.93	203.19	203.81	203.77	204.2	201.98	200.78	201.92	203.03	203.31	202.8	203.45	203.23	203.32	202.68	201.04	202.72	203.1	200.65	201.86	203.31	204.4	201.98	205.07	202.06	202.04	202.29	203.79	203.37	202.17	201.27	203.47	202.75	202.71
212.23	210.85	212.26	214.14	212.12	212.86	211.3	211.6	212.47	214.2	213.82	212.97	211.47	210.54	214.45	211.79	213.3	211.55	211.32	214.08	214.14	212.76	211.98	213.33	212.59	213.59	212.43	212.61	212.32	213.54	215.08	210.86	213.21	212.62	209.53	211.56	213.02	209.85	212.45	214	211.26	211.57	213.17	210.68	211.63	212.15	214.8	211.89	214.3	212.45
197.42	198.01	197.27	198.35	199.66	198.48	198.13	198.65	197.77	198.32	197.39	198.11	196.78	199.47	196.03	197.49	197.11	196.24	196.32	199.48	199.4	198.49	197.25	197.99	196.86	197.22	200.45	196.64	197.56	196.87	197.55	197.72	198.74	198.39	197.56	199.26	198.45	195.6	196.53	198.99	196.97	196.39	197.44	198.71	199.94	200.02	198.38	198.52	198.36	197.43
208.46	211.4	208.29	207.27	210.23	207.65	209.57	209.7	207.98	208.92	210.88	208.86	208.71	209.13	208.64	209.21	211.32	207.55	206.85	208.92	207.04	208.51	208.79	208.49	209.4	208.08	207.07	208.06	207.2	209.28	208.31	209.06	207.33	209.05	210.95	209.24	209.13	209.86	209.45	207.7	208.7	208.17	208.75	210.41	208.01	208.21	207.9	208.38	209.95	208.79
206.99	209.22	205.39	209.56	208.45	208.4	207.37	207.97	208.49	205.71	207.86	207.94	207.39	208.62	206.28	209.96	206.81	206.86	207.47	211.26	208.74	208.4	210.49	208.61	205.76	207.95	207.77	207.05	206.84	209.21	206.91	209.65	208.15	207.1	205.71	206.85	208.13	208.29	207.46	207.44	206.25	207.55	207.82	208.33	206.65	207.87	208.89	207.39	207.89	208.98
214.47	214.8	215.88	210.92	214.57	214.35	211.43	213.17	211.97	215.07	214.07	214.34	214.38	212.84	212.32	213.39	212.97	215.01	212.75	214.04	213.96	214.85	214.04	213.56	214.05	211.83	214.06	214.74	213.41	213.92	214.22	212.64	215.26	210.94	216.69	214.77	213.99	212.97	214.2	213.31	213.74	212.67	212.57	214.14	214.83	213.9	214.37	213.88	214.21	211.94
207.01	208.22	207.71	207.2	208.77	206.34	205.6	207.2	208.22	206.51	208.29	207.16	208.39	208.05	207.53	208.33	208.88	207.57	208.27	206.95	207.36	207.84	206.55	206.92	208.22	206.9	207.66	208.29	207.85	207.01	208.1	209.42	208.88	207.94	206.58	207.92	208.33	208.67	208.32	208.91	208.86	208.11	207.25	207.83	206.23	205.5	206.78	208.56	208.04	207.98
211.24	212.48	212.7	214.33	213.68	211.22	211.37	211.99	211.66	213.28	210.21	211.92	211.35	209.77	211.06	210.97	210.61	210.38	211.4	211.76	212.66	210.7	213.32	213.22	210.66	210.02	211.64	212.25	211.93	211.1	209	212.26	213.13	211.96	210.83	212.51	212.33	212.69	210.64	210.71	212.25	212.19	211.98	211.08	211.77	212.88	209.56	213.63	215.36	213.14
209.1	206.25	211.68	208.14	211.05	208.24	208.31	208.65	209.98	208.22	209.21	208.47	208.21	208.44	210.08	208.13	207.59	207.55	209.9	207.15	207.32	209.37	209.44	207.52	208.76	206.64	208.32	209.75	206.85	208.95	207.41	208.12	209.73	208.66	207.26	209.01	209.17	208.93	209.1	207.81	209.41	207.84	210.56	207.06	207.13	207.49	208.33	208.91	210.69	209.38
213.11	212.83	212.25	211.85	209.26	212.62	211.9	210.06	208.31	212.82	213.26	210.7	212.56	210.74	210.1	211.44	212.98	210.79	210.91	212.22	210.51	211.75	211.92	211.86	212.77	208.55	211.88	212.82	211.72	212.55	211.42	210.3	210.1	211.06	211.02	213.04	211.57	212.4	211.33	213.01	211.07	212.68	211.12	212.01	212.47	213.22	210.97	211.67	211.57	209.7
207.37	204.41	204.57	205.41	206.26	205.2	206.32	204.43	206.1	208.65	204.68	203.4	204.33	204.43	205.63	204.8	204.65	209.13	204.7	203.92	205.76	204.2	205.81	206.72	205.21	205.04	205.39	206.12	207.17	207.66	206.91	206.23	206.52	206.55	205.14	205.82	206.3	205.96	206.39	205.92	206.26	205.62	204.25	206.49	203.7	206.18	205.87	207.52	206.99	206.08
211.98	211.95	211.21	210.19	211.98	211.27	209.39	211.13	212.43	212.54	209.86	211.08	212.61	210.65	211.43	212.49	212.11	212.22	209.89	211.6	211.63	211.66	211.4	211.04	214.72	210	208.3	212.45	209.74	210.53	210.51	210.04	211.73	210.54	212.41	210.49	212.24	212.12	211.53	212.32	211.72	212.09	212.4	212.7	212.21	208.83	211.17	209.46	213.12	212.77
207.44	209.41	209.01	208.86	209.43	207.5	210.94	207.56	208.78	208.52	207.5	207.73	208.39	207.85	208.01	209.23	207.74	209.22	207.25	210.28	209.58	208.76	209.21	208.12	210.45	207.69	208.7	209.47	204.51	209.16	209.2	206.92	208.14	209.53	207.47	208.42	207.97	208.83	208.91	210.68	208.88	208.66	207.56	207.66	207.57	207.15	207.54	208.32	209.47	207.31
200.01	199.06	198.93	201.83	200.02	199.9	203.37	198.6	200.59	201.48	199.56	201.12	200.75	200.54	199.46	198.21	202.32	199.46	199.1	202.08	199.75	200.13	201.3	201.82	200.69	201.58	197.57	200.23	201.25	199.91	201.57	200.83	201.21	200.63	200.04	201.49	202.64	201.37	199.17	199.46	201.54	201.63	201.66	200.26	200.44	198.14	199.65	198.75	199.96	199.57
210.81	209.02	207.01	207.95	209.37	208.13	208.88	206.81	207.07	209.33	210.55	208.15	209.78	207.86	208.86	208.54	207.8	210	206.79	207.07	207.92	208.52	209.59	207.87	206.32	208.82	209.31	208.59	207.96	208.99	206.08	208.24	207.36	209.81	208.33	208.67	207.34	210.9	208.5	207.77	208.15	208.08	208.18	207.33	207.5	207.96	208.75	206.97	208.06	208.47
213.58	214.02	211.69	215.52	213.43	214.94	213.12	215.51	214.64	214.56	216.41	212.93	213.7	213.03	212.48	215.23	213.58	212.83	213.74	212.74	214.69	216.26	213.22	213.22	214.96	214.16	213.08	214.17	215.56	212.32	213.3	213.83	213.45	213.57	216.2	215.45	212.06	215.46	214.69	214.79	213.92	213.76	213.67	215.03	212.25	213.61	214.21	214.83	214.62	213.68
211.87	213.97	210.78	211.84	212.96	213.45	213.3	212.31	213.36	213.7	213.22	211.14	213.31	209.79	212.47	214.12	210.32	214.05	213.07	213.03	211.38	210.38	212.02	211.05	214.19	211.21	212.45	212.34	210.57	212.15	211.78	211.98	213.56	210.31	210.7	211.78	212.93	212.86	211.42	213.63	209.61	209.84	210.36	211.87	212.54	212.15	213.25	212.55	212.99	212.66
219.67	220.53	219.51	219.05	217.64	216.37	217.97	216.52	216.35	216.97	217.2	217.8	216.59	219.28	217.42	216.98	217.99	218.95	217.38	216.45	220.09	217.52	215.67	216.69	217.8	217.92	217.53	218.32	216.89	218.96	219.09	219.61	215.69	218.47	217.2	217.52	217.45	216.99	218.8	215.28	220.47	220.73	219.86	217.16	219.34	217.1	217.6	218.95	217.86	218.96
208.34	209.23	206.55	207.29	208.08	208.47	208.22	208.09	209.18	208.71	206.69	204.95	207.64	207.25	209.33	206.47	207.81	207.77	208.97	206.71	210.43	210.41	206.46	208.43	203.88	207.23	208.38	207.14	207.95	209.77	209.14	206.37	206.93	210.7	206.27	206.64	207.1	209.01	207.17	209.06	208.95	208.64	207.61	207.67	208.28	209.03	205.98	208.92	206.91	207.98
216.66	217.15	216.11	219.17	216.06	217.53	217.84	216.9	216.44	217.31	215.8	217.67	216.4	219.62	217.66	216.12	216.27	214.15	215.93	217.4	217.79	215.92	217.28	216.78	217.76	219.51	219.37	214.52	216.87	215.9	218.04	216.37	216.37	217.88	218.03	215.59	217.34	215.84	217.66	216.67	218.87	217.1	215.13	217.06	217.84	218.93	215.97	215.43	218.21	216.82
212.27	212.48	211.38	209.97	212.71	209.43	212.36	210.78	211.13	211.79	212.02	210.18	211.96	212.93	210.88	210.52	210.17	211.37	211.51	212.67	214.26	210.66	212.64	212.96	214.28	210.2	210.84	212.06	208.7	212.52	213.78	212.91	211.3	211.93	210.44	213.11	213.43	211.82	212.7	211.23	212.03	210.78	211.17	211.36	211.67	213.03	212.82	209.41	211.67	210.65
196.9	198.66	196.75	198.12	198.69	199.45	196.9	198.92	198.29	198.74	197.02	199.46	199.95	196.55	200.04	197.58	198.45	201.06	198.6	198.66	199.7	199.12	199.42	198.73	197.51	198.09	197.82	198.19	199.22	197.65	198.83	198.96	196.6	199.42	198.3	197.63	200.41	197.92	200.41	198.44	197.52	198.13	197.66	194.35	197.88	197.92	197.72	197.94	199.11	198.72
210.41	208.65	210.61	208.6	208.51	210.06	209.42	208.46	209.18	210.12	211.88	208.13	209.19	209.33	207.64	207.2	207.17	209.44	207.55	207.54	209.2	208.57	210.71	209.27	209.35	208.98	210.03	208.5	208.55	208.05	210.35	209.47	210	207.51	207.12	207.36	207.35	208.71	209.33	208.48	208.76	210.1	207.09	207.75	210.97	210.04	207.92	209.2	208.69	208.54
205.6	206.68	207.19	206.38	206.06	206.57	206.95	205.68	206.56	206.42	207.02	206.33	208.49	207.05	206.71	208.51	206.23	204.49	204.48	207.16	204.94	207.23	205.1	203.94	204.47	207.76	206.89	206.66	206.06	205.51	205.97	205.87	206.06	208.77	205.76	207.06	206.91	206.16	205.35	206.45	205.45	206.61	207.75	204.62	206.39	207.5	204.58	210.96	204.75	205.86
207.63	209.45	207.57	208.71	209.01	209.03	208.63	207.84	208.72	208.31	209.17	207.49	208.08	207.63	205.33	207.74	206.02	208.52	208.92	208.03	208.26	208.8	209.76	207.01	208.6	207.2	208.68	208.52	208.29	209.12	208.81	209.02	206.7	207.37	209.09	209.47	207.83	208.09	209.28	208.22	211.24	209	206.31	210.1	208.12	207.72	207.62	208.13	208.33	210.43
202.74	202.92	203.36	204.47	203.38	204.33	203.42	201.56	203.51	204.86	206.15	202.12	204.58	204.79	205.51	205.03	204.41	205.88	204.24	203.94	204.99	204.96	202.09	205.14	203.76	205.19	203.38	203.84	203.9	204.27	204.8	203.13	203.46	204.78	204.05	204.56	202.44	202.05	205.96	205.26	203.5	206.05	201.59	204.08	203.95	203.92	206.09	202.9	201.95	204.32
214.9	212.1	213.82	213.75	213.57	214.25	212.99	213.98	212.89	212.9	212.38	213.49	212.98	212.84	212.45	214.98	213.85	213.73	213.29	211.88	215.18	214.55	211.36	214.82	215.5	216.27	213.9	214	214.22	215.21	213.36	215.55	216.16	214.15	214.39	212.56	214.56	212.8	214.42	215.01	213.59	212.7	213.1	215.94	215.72	212.13	214.43	213.35	213.38	212.76
207.86	207.08	209.74	207.53	206.28	207.41	209.56	209.63	207.94	207.21	207.81	208.3	207.1	206.61	208.36	207.66	207.37	207.41	206.71	207.86	207.13	207.62	208.07	205.64	209.34	206.74	207.43	205.95	208.46	205.48	209.26	207.39	207.49	208.39	206.43	206.72	205.09	207.8	206.22	207.69	209.22	206.8	206.91	209.46	208.09	209.56	208.34	206.46	206.66	206.15
205.12	203.22	203.5	203.29	203.08	205.11	206.14	207.76	204.05	204.85	207.41	205.37	203.23	204.05	204.59	205.75	204.12	206.14	203.97	207.17	203.94	204.53	203.13	203.08	203.23	205.04	205.82	201.29	205	204.09	202.5	205.06	204.9	205.01	204.67	205.26	205.98	204.71	204.28	205.12	204.24	205.24	202.33	205.78	203.49	203.06	205.17	204.85	204.89	204.85
208.04	205.52	208.3	206.95	204.99	205.37	207.89	208.74	207.92	206.8	207.77	207.45	208.2	206.68	205.27	207.61	208.77	209.19	210.47	206.38	207.29	206.89	207.56	208.79	208.01	208.06	208.4	209.43	207.57	208.32	206.65	206.26	209.9	206.38	207.84	207.51	208.41	205.36	209.74	207.22	208.46	208.16	208.36	206.6	205.73	209.16	208.51	207.52	207.47	206.89
217.23	216.4	216.61	217.54	218.95	216.94	217	216.04	218.7	216.71	218.98	214.43	218.76	217.33	216.35	217.59	217.3	216.78	217.99	215.93	216.24	215.58	217.35	216.44	219.22	218.86	218.66	214.34	217.23	213.32	216.94	217.57	215.09	217.18	216.11	217.24	218.86	217.68	216.21	218.16	217.51	214.91	218.48	218.43	216.98	216.37	216.77	215.44	217.24	218.5
213.17	211.5	214.16	213.29	212.2	213.51	212.21	211.98	214.05	213.01	212.69	214.41	213.39	213.97	214.02	212.86	211.71	210.39	211.12	213.97	214.51	210.06	213.47	213.53	212.61	209.97	213.76	211.85	212.94	213.85	211.07	211.81	212.09	214.34	213.54	213.52	208.62	211.55	213.06	212.22	212	214.76	211.6	212.69	214.36	214.23	213.75	214.3	213.24	213.05
215.75	215.71	217.87	215.19	217.92	216.67	216.04	215.64	220.95	218.53	215.74	218.73	217.73	218.16	216.83	217.65	218.14	218.8	218.2	215.76	218.22	215.27	218.42	215.65	217.12	217.26	217.59	216.97	216.46	218.59	216.76	217.48	216.58	217.1	217.5	217.5	216.55	216.65	216.87	217.19	217.66	217.17	218.89	216.97	217.13	217	219.38	215.39	216.49	216.62
209.37	209.44	208.21	208.59	209.48	211.27	206.66	206.94	209.85	207.81	207.14	211.86	210.4	210.01	209.41	208.15	209.43	209.18	208.39	209.16	209.18	210.44	209.02	208.18	210.08	205.89	207.89	208.68	209.05	209.18	208.6	212.1	209.15	208.32	211.24	207.18	208.08	208.25	207.67	208.44	210.4	209.07	208.33	210.42	208.63	207.16	211.39	208.24	208.88	206.77
203.61	204.53	202.11	204.1	204.21	204.93	203.77	203.79	203.97	203.72	203.62	201.15	200.51	203.5	201.83	201.43	202.29	202.91	205.66	204.65	205.05	203.02	205.89	202.39	202.22	204.96	205.59	202.54	201.08	204.63	204.88	205.45	202.96	203.69	202.94	205.26	203.55	205.08	204.07	202.99	203.12	203.27	203.78	203.97	204.29	205.07	202.98	204.27	203.94	204.03
201.01	199.08	198.94	201.32	200.33	200.87	200.95	200.83	198.94	200.95	199.89	199.51	198.19	201.66	201.8	199.95	200	198.43	200.92	198.9	200.74	201.54	200.59	202.38	199.9	202.72	202.21	197.9	201.32	202.02	202.42	197.5	201.14	202.56	199.73	202.16	203.58	199.78	200.03	200.49	199.85	200.88	198.69	201.05	200.72	199.28	198.88	199.87	198.76	201.97
208.79	209.34	208.43	208.94	210.4	208.92	210.34	210.07	209.94	209.14	209.3	211.32	210.5	209.82	206.23	209.92	209.16	207.95	208.17	207.68	208.02	210.64	209.91	210.3	210.22	208.66	210.37	209.21	209.68	211.2	210.5	208.38	210.95	210.55	207.45	206.43	212.25	210.15	210.64	208.68	209.77	210.9	207.53	210.01	210.87	207.76	210.25	208.06	209.87	207.11
209.39	207.87	207.73	206.94	207.7	208.25	209.23	207.2	206.93	206.61	210.79	207.69	206.84	207.92	207.59	206.43	207.27	208.46	208.59	209.8	206	206.9	206.18	206.33	206.28	209.45	206.89	209.35	207.18	207.77	205.87	209.16	206.66	210.24	209.68	208.62	208.24	205.89	206.28	208.41	207.19	206.05	207.36	206.17	209.39	207.52	207.32	206.93	206.3	207.53
206.69	208.07	206.67	209.35	208.6	210.12	207.38	208.72	207.06	208.25	206.85	208.23	207.36	207.2	207.28	207.52	208.38	208.75	208.38	208.92	208.6	206.88	207.03	204.31	207.19	208.96	206.44	207.82	206.38	207.22	209.15	207.76	208.21	207.62	207.2	207.42	208.08	207.44	207.34	210.52	207.76	208.33	206.22	207.7	206.18	208.41	206.53	207.22	208.09	206.56
207.57	207.7	208.05	209.63	207.11	207.53	204.86	208.4	208.07	206.16	207.02	207.75	206.67	207.19	206.67	208.93	209.25	207.5	208.24	208.74	207.69	204.93	206.35	208.11	207.49	206.39	206.18	207.44	207.63	208.7	208.53	209.13	208.27	206.23	209.07	207.14	207.67	207.86	205.15	207.18	206.28	207.84	208.5	208.75	207.8	208.25	207.06	208.1	207.59	207.34
209.2	207.62	206.01	207.61	207.95	209.01	208.49	206.86	206.65	207.32	206.92	205.04	208.39	208.36	207.95	208.6	209.86	208.26	207.67	208.11	205.71	208.58	207.85	207.69	209.8	208.95	208.88	209.22	207.28	209.25	207.01	206.92	208.92	206.82	207.25	206.54	207.58	208.44	209.88	205.89	208.66	208.43	206.1	208.03	208.3	206.98	206.08	207.27	207.98	207.74
208.92	210.49	210.1	211.12	208.46	211.21	209.98	210.36	209.32	207.86	209.26	209.12	207.51	208.89	210.56	209.16	208.84	208.73	209.16	210.04	209.39	209.09	207.58	210.05	207.97	210.68	209.28	207.88	209.61	209.22	210.02	208.74	209.21	208.54	207.75	210.28	210.66	210.26	206.2	209.47	207.44	208.35	209.69	209	206.31	209.67	209.47	208.81	207.92	209.17
205.8	205.37	203.13	206.85	205.06	206.24	206.23	203.44	205.02	204.36	203.26	206.97	205.85	202.47	207.73	207.75	204.44	205.18	204.56	206.36	207.2	204.78	204.73	203.21	204.39	206.73	206.28	206.96	203.12	206.82	206.04	204.18	206.03	207.71	207.55	205.63	208.18	204.28	203.94	203.23	207.34	203.82	205.86	206.21	206.64	205.72	204.13	205.54	206.92	206.13
197.69	197.69	194.93	199.35	197.26	196.19	198.03	199.11	199.62	199.73	198.13	198.76	199.3	198.72	196.83	196.65	197.64	194.99	198.72	197.4	196.27	196.24	198.44	197.71	197.05	197.68	197.44	196.25	195.63	198.13	197.07	198.41	199.08	198.56	198.66	197.85	195.11	197.91	198.04	198.31	197.27	196.62	198.39	197.36	199.01	199.78	200.09	198.87	197.35	197.26
216.13	215.47	214.93	217.46	216.99	216.95	217.16	218.53	218.93	217.62	216.21	217.2	216.81	214.6	218.57	216.9	218.91	215.7	217.66	217.3	215.55	217.78	217.96	217.73	215.35	215.87	215.35	215.25	215.38	216.85	215.69	214.65	216.68	216.89	219.05	217.98	215.85	214.18	217.31	217.97	216.8	218.64	217.95	218.23	216.46	216.23	217	216.49	215.98	217.79
212.24	214.01	211.75	211.25	212.42	213.45	212.76	213.72	211.44	212.29	211.72	212.14	212.75	213.45	215.08	213.93	214.27	213.92	211.69	211.32	212.78	215.06	213.78	212.51	214.25	213.43	212.16	213.48	215.28	212.91	214	213.2	211.96	213.06	214.9	212.29	213.74	213.41	213.57	212.84	214.67	213.45	213.92	212.33	212.91	213.87	211.17	212.55	211.67	213.59
210.2	209.3	208.52	208.57	210.06	210.12	210.42	207.26	208.88	209.02	209.71	206.92	209.11	208.59	209.05	211.6	209	209.79	208.22	210.52	209.26	209.36	210.26	208.42	208.77	209.75	209.96	209.9	210.25	209.96	209.95	211.58	209.62	211.72	211.69	210.18	207.57	208.35	207.92	211.82	208.25	210.62	210.22	210.55	209.63	208.77	209.97	211.59	211.76	210.03
213.04	211.48	212.48	211.03	211.3	212.49	213.55	213.3	212.85	211.53	212.66	210.98	212.26	212.19	211.63	212.14	209.59	214.63	213.39	210.96	213.3	210.73	212.88	209.7	210.44	212.37	213.09	212.7	210.34	214.93	211.99	211.58	212.4	211.85	212.21	214.09	211.55	214.1	212.49	211.96	212.55	211.92	213.02	213.4	212.47	210.69	214.17	210.44	211.6	211.86
218.13	216.81	216.34	216.26	216.8	218.58	216.44	218.09	218.74	216.41	214.25	217.98	217.79	216.33	218.54	218.76	217.23	215.5	215.91	216.5	217.07	218.02	217.68	215.25	216.05	217.22	216.2	215.15	216.4	219.18	216.3	216.77	216.1	217.48	216.6	217.41	215.01	218.17	216.74	219.43	216.4	219.06	217.55	217.8	216.93	217.79	216.13	216.41	216.42	218.44
210.6	213.86	211.77	214.18	213.31	214.02	213.53	212.28	212.69	212.23	209.5	210.89	213.91	212.81	212.71	210.38	212.26	213.46	210.54	211.95	214.44	213.12	212.89	212.48	212.18	212.88	212.91	212.7	211.7	210.63	214.1	213.06	212.01	211.51	212.94	213.05	213.02	212.77	211.92	211.56	212.78	213	213.04	211.16	211.83	212.52	213.1	212.95	212.63	212.84
192.35	191.89	195.1	194.32	194.08	191.73	193.7	195.76	194.97	192.67	193.3	192.73	193.16	194.74	193.49	196.03	194.43	194.32	193.95	193.31	192.16	193.09	193.66	193.83	195.33	194.47	196.12	195.63	193.92	194.45	194.04	196.18	196.04	193.52	192.07	193.31	193.26	195.7	193.56	194.38	193.71	194.56	193.96	193.13	195.61	195.21	193.22	193.42	193.63	194.48
193.4	194.15	194.25	194.85	195.7	195.88	194.93	195.97	194.86	193.57	194.19	194.73	193.24	194.73	192.68	194.96	193.91	195.34	194.11	193.3	194.48	196.07	196.4	195.33	192.99	193.98	193.54	193.93	195.44	195.01	194.55	193	193.37	194.28	195.15	193.24	193.96	194.49	192.79	194.12	193.04	194.23	196.59	192.09	191.94	196.09	195.41	194.98	195.48	192.18
198.54	199.98	197.69	198.73	199.39	198.63	198.6	195.76	199.23	197.02	197.49	197.95	197.3	199.88	198.63	198.26	200.66	197.17	201.93	201.09	197.17	199.46	198.68	200.1	198.83	198.63	197.69	197.9	198.28	198.9	199.16	197.05	199.08	198.27	200.35	198.88	197.93	199.45	198.33	198.54	198.47	197.81	200.59	197.84	198.83	199.56	198.86	199.13	199.04	198.21
211.21	208.69	209.74	208.71	208.48	211.39	210.18	209.8	211.28	209.18	209	209.02	212.28	210.65	209.34	209.31	208.85	210.26	211.05	210.3	209.15	208.11	208.41	207.91	207	211.65	211.4	211.11	207.79	210.25	208.64	209.13	208.88	210.42	209.79	211.73	209.37	210.14	210.98	208.7	210.02	210.78	210.05	209.27	208.45	208.59	209.63	209.15	209.49	208.86
199.98	199.53	199.25	198.35	199.06	199.92	199.09	196.56	198.86	198.2	195.56	197.57	198.12	198.08	197.92	197.8	198.21	199.21	195.8	197.53	198.44	197.49	198.12	198.57	199.06	197.57	198.05	197.44	197.98	198.38	201.04	198.57	197.82	198.51	200.85	200.86	197.43	200.86	199.57	196.74	196.64	197.35	198.67	197.64	199.68	196.31	198.01	197.82	199.43	197.41
209.25	207.09	206.53	207.87	208.03	207.18	207.9	208.67	207.11	208.89	207.53	207.61	208.67	208.06	207.09	207.78	207.8	205.54	208.72	208.3	210.02	207.39	209.84	207.52	208.26	208	207.99	212.28	207.64	206.19	207.05	209.22	207.11	207.44	211.59	208.09	206.96	208.12	208.14	209.49	209.09	209.55	208.55	209.45	209.28	209.1	208.83	208.33	210.16	206.87
213.19	214.4	212.58	213.85	210.04	213.91	211.36	213.08	214.32	212.04	211.37	213.9	211.4	215.73	211.05	211.39	211.37	212.64	214.6	214.85	211.69	212.12	211.81	212.62	211.27	212.64	214.77	211.58	212.67	212.4	212.84	211.97	213.68	214.46	212	214.21	214.12	215.99	212.43	211.34	213.41	212.48	211.95	210.53	210.65	212.2	214.18	213.62	211.97	212.73
199.04	198.47	196.73	199.46	199.34	199.7	199.74	197.91	200.11	197.86	197.78	198.15	201.18	199.31	197.98	198.14	198.25	198.92	198.84	200.79	200.02	197.3	197.89	200.3	199.2	196.91	199.59	199.21	197.46	199.28	197.78	197.79	200.07	199.59	198.02	196.46	197.44	200.15	199.09	198.47	200.21	197.41	198.67	196.78	198.63	198.11	198.74	198.57	200.5	199.01
211.04	211.53	213.17	210.4	211.14	209.69	210.07	212.54	211.14	211.23	212.14	211.92	212.95	212.92	209.98	212.55	210.95	210.99	213.36	210.12	212.78	211.26	211.03	213.58	212.82	212.59	213.06	212.3	211.33	212.37	212.83	212.09	209.95	211.3	211.4	213.26	211.02	212.89	212.69	211.7	211.93	212.11	213.46	211.52	210.53	211.44	211.75	213.07	210.89	212.61
198.67	197.03	199.13	197.43	200.48	198.69	200.59	199.42	199.06	199.26	199.88	198.04	199.07	199.3	199.7	200.25	200.15	200.71	199.56	200	197.62	202.54	200.21	199.98	200.9	198.76	197.3	199.08	199.82	198.84	199.16	199.85	201.45	199.26	198.84	200.77	197.56	197.73	199.69	199.07	200.76	199.61	199.19	199.01	199.75	199.2	199.08	198.49	200.35	200.38
212.04	210.52	211.73	210.6	213.35	212.57	211.81	211.95	211.17	211.41	211.83	213.44	211.47	212.72	210.84	212.37	210.16	211.02	211.19	210.38	209.54	212.79	212.64	210.6	212.63	210.81	212.73	209.94	210.86	213.68	211.93	209.72	211.85	211.24	211.06	212.46	211.17	211.93	210.58	211.31	209.01	213.04	210.05	210.91	212.31	211.5	211.15	209.78	211.94	212.43
192.28	191.15	194.13	194.38	195.4	192.97	194.69	195.24	194.14	192.73	192.54	193.03	194.36	195.68	195.55	195.5	193.84	194.87	192.91	193.46	193.06	193.29	191.79	194.78	194.34	196.32	194.71	193.52	195.79	193.61	191.88	193.82	195.56	193.08	193.06	192.12	193.18	193.09	195.57	194.65	197.37	194.25	192.82	193.34	193.43	193.94	194.73	193.38	194.99	190.12
199.09	198.34	200.49	196.66	197.77	197.12	199.68	198.04	198.91	198.77	198.08	198.41	198	198.95	198.21	197.11	197.2	198.97	199.05	197.73	199.06	197.58	198.76	198.26	199.85	197.71	199.65	199.04	198.6	200.3	198.79	199.96	198.95	197.03	198.28	198.6	199.29	198.02	194.12	197.95	198.24	199.11	198.73	199.76	196.43	199.86	200.1	199.75	197.87	196.94
203.74	201.64	202.41	202.23	202.97	202.26	204.79	205.03	205.36	203.87	203.01	204.47	201.9	202.24	204.51	204.69	201.74	203.98	203.34	203.46	203.33	202.57	202.62	205.77	203.92	202.39	203.3	204.2	202.74	204.89	202.94	202.11	202.28	204.29	204.72	204.35	202.11	207.64	202.21	204.39	202.66	202.39	203.45	202.08	200.1	203.25	201.78	204.06	204.28	201.12
199.57	199.41	198.17	198.82	196.47	196.16	200.03	197.34	197.69	199.42	197.3	197.28	197.11	199.48	197.76	196.57	197.39	201.96	198.96	198.74	198.91	197.12	197.7	195.97	199.98	199.6	197.12	197.63	197.67	197.86	200.06	195.19	199.68	198.35	197.22	196.47	198.66	197.06	197.15	199.13	196.49	198	197.35	197.66	196.99	196.15	196.27	195.83	198.44	196.3
208.27	208.55	207.48	207.9	209.53	210.5	209.15	208.48	209.68	208.2	208.09	207.78	207.2	210.95	209.03	209.45	210.55	211.07	207.01	207.44	208.95	210.54	209.15	207.24	207.97	208.84	211.07	209.06	206.81	208.7	209.74	210.76	206.89	211.18	209.56	209.22	209.53	205.62	209.15	211.82	207.17	210.89	210.18	208.9	207.46	209.45	208.82	207.73	206.87	208.97
217.01	216.09	218	217.12	217.07	217.9	215.98	217.18	217.22	214.95	215.03	215.9	216.39	216.48	218.97	216.16	214.43	218.93	214.41	215.23	216.57	217.58	218	215.49	218.3	216.88	217.38	217.3	216.78	215.5	217.78	216	217.69	215.91	216.23	215.27	217.68	215.31	216.83	219.68	215.8	217.05	216.57	219.96	217.63	215.69	216.68	217.77	215.31	216.94
200.65	204.81	202.68	204.37	203.67	202.09	202.63	202.47	202.94	204.2	201.01	201.92	202.49	201.82	203.33	204.05	203.75	202.97	204.02	202.9	201.58	203.86	200.02	202.83	204.8	203.34	203.86	200.83	201.77	202.75	202.51	202.33	203.75	203.87	203.23	203.6	203.78	203.73	203.87	203.87	204.75	202.12	203.83	204.15	203.87	204.32	203.06	200.52	204.36	204.86
197.71	199.76	197.84	198.33	197	197.29	196.64	194.82	195.93	198.09	196.53	199.44	197.86	197	198.11	198.48	197	197.69	198.74	198.27	199.7	195.91	196.83	197.79	198.63	197.56	194.41	197.35	199.64	198.44	197.84	198.36	199.7	199.38	197.85	198.51	197.77	198.71	195.68	197.68	197.91	197.23	198.98	197.74	198.4	198.89	197.83	199.56	198.26	198.64
206.94	205.65	206.2	210.87	211.27	208.03	207.31	207.36	208.03	208.85	208.47	208.54	207.63	207.34	209.96	207.6	207.79	207.94	209.39	209.04	212.43	206.87	207.27	210.5	209.42	207.18	207.18	207.52	206.86	208.46	209.95	208.76	207.74	209.47	208.75	208.13	208.54	208.12	205.95	205.82	209.83	208.77	210.26	209.48	211.73	208.1	209.03	207.43	207.56	208.16
206.22	206.08	208.04	206.21	204.96	206.91	206.72	207.79	208.3	207.57	206.71	206.23	209.28	206.64	206.43	205.75	205.14	207.44	207.12	207.74	204.42	209.93	208.54	205.48	205.12	206.83	205.99	205	205.64	206.26	205.61	205.25	208.47	205.52	206.76	206.62	207.28	206.39	207.81	207.02	208.22	207.96	206.17	208.27	208.98	206.7	203.83	206.54	207.82	206.93
202.74	203.95	204.31	204.35	203.42	203.98	203.52	202.54	202.44	204.39	205.37	203.6	203.93	204.74	201.13	204.09	204.21	203.7	205.62	203.05	203.51	201.85	203.67	203.37	204.62	202.85	204.97	201.5	204.06	205.57	206.32	202.49	202.43	203.15	203.11	204.56	202.49	203.02	206.19	205.09	204.71	202.51	202.42	202.84	205.79	202.46	201.89	202.71	207.24	202.87
213.15	211.89	211.81	211.26	212.13	211.93	212.19	212.33	212.16	213.16	213.72	211.03	211.75	213.76	211.54	213.89	212.86	212.51	212.26	211.01	211.63	213.06	212.54	212.82	211.63	210.85	213.76	213.83	210.33	211.19	212.48	212.88	210.91	214	213.35	210.89	212.21	213.25	211.68	212.87	212.24	212.68	209.4	214.58	212.94	212.14	209.65	211.06	211.58	212.1
199.77	202.43	200.62	199.51	199.51	201.56	200.61	202.03	200.42	200.36	200.71	199.17	202.28	200.88	201.8	202.14	201.3	201.38	200.15	201.02	200.25	200.64	202	202.09	198	199.51	202.29	200.02	201.69	201.86	202.03	199.91	200.83	198.78	199.16	198.32	200.55	198.3	199.25	198.47	200.13	199.87	201.91	198.88	201.46	201.18	200.27	202.35	201.62	199.02
203.59	202.56	205.19	204.79	204.46	203.02	206.52	204.5	204.4	203.17	201.1	204.86	204.33	204.66	204.53	204.12	205.24	204.96	204.33	203.1	202.87	203.95	202.99	201.56	204.09	205.04	202.93	203.97	202.72	203.8	203.96	203.89	202.67	206.46	204.76	200.64	202.87	205.89	204.67	205.78	203.8	203.85	203.63	203.73	205.09	204.98	202.17	203.48	204.93	205.58
201.45	199.14	199.66	200.67	201.69	198.06	198.16	200.42	198.67	198.44	199.88	199.03	200.12	199.12	201.09	199.76	200.62	199.9	197.81	199.55	196.56	198.92	201.42	201.82	199.14	200.09	201.01	200.01	198.66	200.76	198.56	199.88	199.65	199.58	200.71	197.86	201.2	199.8	199.4	198.83	197.73	198.49	197.66	200.32	198.72	199.15	199.59	199.35	199.09	197.55
205.15	203.66	207.31	203.23	201.91	201	205.52	205.46	203.82	203.92	206.45	202.72	205.34	202.72	204.77	206.02	205.7	206.51	204.93	204.02	204.79	205.36	205.73	204.3	205.81	205.75	203.41	204.81	205.68	205.61	203.82	203.44	204.53	203.19	202.48	203.91	204.23	203.99	204.62	205.61	203.41	207.03	202.79	204.85	204.4	205.6	204.36	204.73	203.93	203.78
203.23	205.77	204.54	203.97	203.29	204.93	202.22	203.25	203.31	203.46	204.67	203.4	203.9	203.61	203.82	205.69	203.77	202.98	204.54	202.62	202.72	203.83	203.29	203.93	203.93	203.5	203.23	206.86	207.1	204.07	203.88	204.02	206.88	205.98	203.63	203.61	206.16	203.52	203.02	202.76	201.64	204.47	202.09	205.03	204.84	203.56	205.33	204.41	204.34	202.81
205.89	204.53	205.51	203.63	205.56	204.21	203.6	204.75	204.21	205.67	207.08	206.5	204.66	204.39	204.15	208.09	207.16	203.9	207.72	206.68	205.85	206.09	206.02	205.68	207.07	208.82	204.34	206.03	206.42	206.87	203.82	206.7	204.64	208.15	206.85	205.09	205.45	207.41	205.83	204.52	206.43	205.6	207.58	205.93	206.15	207.32	205.99	205.15	204.87	205.07
215.87	217.4	218.62	218.37	217.98	217.37	217.65	217.59	214.74	216.11	217.76	216.95	217.05	218.05	218.2	216.65	216.94	215.32	216.51	216.28	216.89	216.52	215.32	218.09	216.65	217.6	217.28	216.85	217.1	217.8	217.75	217.02	217.39	216.45	217.08	216.81	216.91	219.23	214	218.7	218.38	217.23	216.42	213.8	215.19	216.62	217.52	216.82	217.11	218.24
200.73	200.6	200.54	199.9	200.46	199.56	199.84	199.85	201.46	199.97	201.59	201.74	202.13	198.35	200.33	201.2	201.52	202.56	200.79	200.18	199.61	198.49	199.84	200.13	200	201.14	199.96	201.92	200.45	200.57	198.01	200.19	198.85	200.62	200.56	199.58	201.48	201.68	198.9	200.86	198.48	196.85	198.15	202.49	196.74	200.26	199.38	200.27	200.35	200.38
217.45	216.61	218.95	218.35	216.63	216.34	216.13	218.18	216.65	217.21	219.06	218.45	216.26	214.91	217.26	217.35	219.05	216.55	216.44	216.44	216.37	216.71	215.98	218.03	216.11	216.47	217.68	216.09	217.85	217.26	217.38	216.16	217.45	216.05	217.68	217.31	217.95	218.21	215.5	217.82	217.52	215.78	218.34	215.81	219.13	214.7	216.82	216.91	216.75	216.63
218.97	217.32	218.72	218.14	217.5	220.5	215.57	218.93	217.66	217.27	217.55	218.76	218.03	217.98	219.23	219.12	216.17	220.24	218.42	218.11	217.95	216.74	216.35	218.08	218.53	218.55	215.21	218.66	216.75	218.78	218.53	217.73	218.15	218.3	218.47	215.75	217.6	216.91	217.68	219.82	218.09	217.14	216.63	218.66	216.24	218.94	217.21	217.59	218.29	216.7
206.39	205.76	206.18	206.45	204.73	205.93	204.5	208.12	204.65	205.26	207.08	205.88	209.33	206.02	206.46	204.23	206.77	205	205.88	205.14	203.91	204.7	206.83	205.26	207.29	205.17	205.5	206.32	207.39	203.58	207.37	205.23	203.85	205.84	204.5	205.8	205.73	205.87	204.82	204.94	206.16	204.28	207.54	204.2	206.74	205.31	205.55	206.22	206.81	205.69
210.73	211.51	212.96	211.48	211.12	213.17	211.14	211.81	211.61	210.55	211.03	211.94	211.71	212.11	212.21	212.17	212.06	210.01	212.34	212.4	211.09	211.3	210.94	211.13	210.15	210.85	208.72	213.01	213.71	210.56	211.82	213.32	212.88	211.52	211.27	212.02	211.09	210.91	213.8	211.18	212.57	213.39	211.39	209.68	211.22	213.38	213.55	212.69	211.6	210.64
201.51	204.99	203.93	202.97	203.65	204.3	202.66	204.33	201.22	202.97	202.17	200.76	203.76	199.83	200.56	201.93	204.22	202.21	201.02	204.13	205.79	202.19	201.38	201.19	201.82	204.32	202.25	200.88	201.43	202.7	201.59	201.79	202.48	202.73	203.55	201.12	201	202.16	201.98	204.09	202.17	203.76	202.49	203.21	203.57	203.84	202.35	201.6	201.02	206.15
209.49	212.72	208.82	206.62	209.01	207.37	208.37	209.47	207.87	207.65	209.19	206.64	208.25	207.97	208.44	209.13	209.41	208.09	206.62	207.09	209.05	208.61	210.32	207.69	208.49	208.86	209.92	211.52	207.49	210.81	206.07	209.83	208.12	209.11	207.05	206.33	205.27	208.39	209.46	207.45	207.93	210.3	210.45	207.05	209.75	209.98	208.96	207.8	207.94	209.9
201.46	205.26	204.25	203.38	202.98	203.84	202.07	207.03	204.47	204.24	203.08	204.89	205.93	204.92	203.05	202.76	204.8	202.92	203.27	203.8	204.73	206.89	203.66	205.05	204.74	206.2	205.25	206.41	206.56	206.24	205.56	204.67	204.1	203.74	205.63	203.6	203.48	204.91	206.45	203.31	204.51	204.85	206.92	203.69	203.65	206.6	205.58	206.09	205.35	206.6
205.39	205.34	204.82	205.61	204.09	203.88	204.6	204.08	208.12	204.64	202.31	203.75	205.78	206.11	205.72	203.78	202.92	204.69	203.78	204.1	203.44	206	204.2	204.78	203.13	205.88	205.14	205.45	204.77	205.06	205	203.36	204.86	203.85	202.76	203.3	205.94	206.08	204.09	205.66	200.62	203.65	202.77	203.97	205.65	204.75	202.86	203.84	204.24	204.11
204.78	207.21	206.45	206.03	204.58	205.62	205.24	204.89	206.78	207.75	204.46	205.78	207.49	208.83	207.33	206.53	205.83	204.14	205.8	204.24	204.31	206.73	206.02	205.4	206.96	207.2	207.01	206.59	206.75	206.13	204.34	206.76	204.92	203.35	205.74	205.33	206.28	204.78	203.66	203.03	207.11	207.22	206.4	206.32	207.01	206.2	204.65	205.21	204.41	203.94
203.09	202.1	202.97	203.33	205.03	203.26	201.5	203.8	201.36	204.41	205.08	200.75	202.87	202.08	202.28	204.03	202.4	205.5	204.51	202.41	202.49	204.25	201.44	204.3	206.02	205.49	204.01	202.1	204.4	203.34	204.57	201.78	205.35	203.9	204.81	202.78	203.66	203.08	202.67	203.21	204.45	204.54	202.81	202.25	205.07	201.64	202.02	202.83	206.23	206.52
205.46	208.99	206.06	208.19	208.02	208.9	208.04	206.5	209.53	206.76	207.94	208.64	207.58	206.33	206.72	209.18	210.53	208.4	207.87	207.75	208.69	206.28	208.22	207.26	208.3	208.86	209.45	205.49	206.9	206.93	208.55	207.16	207.48	206.88	209.22	207.6	207.15	208.41	205.94	206.79	208.91	206.24	207.81	207.11	205.87	206.72	210.4	208.6	207.35	208.08
200.16	200.16	201.05	202.43	199.74	199.24	203.41	200.84	199.2	202.64	201.59	198.38	200.61	201.02	201.54	201.54	201.21	202.13	197.26	200.89	201.64	202.54	200.59	201.28	201.34	199.44	202.74	202.39	198.33	200.98	200.75	199.95	200.55	199.63	199.59	201.74	200.96	198.49	200.85	198.89	202.73	200.53	200.9	200.98	199.09	199.91	199.89	200.65	201.48	201.31
204.34	201.45	201.72	200.6	198.32	202.86	201.76	199.99	205.35	202.97	201.33	201.41	199.65	202.79	203.34	202.38	200.53	201.94	200.86	202.21	202.73	204.05	203.07	202.05	202.55	202.7	200.73	202.36	203.3	201.73	203.22	203.62	200.92	200.22	203.28	202.29	202.6	199.63	203.16	203.49	202.26	201.7	200.95	202.91	201.18	202.88	203.23	201.95	202.85	202.53
212.74	212.03	212.98	212.2	212.21	212.92	212.62	213.95	210.52	211.13	214.19	214.56	212.4	213.86	212.76	214.56	212.15	213.64	212.79	214.54	212.83	212.49	213.73	215.06	211.55	213.6	212.78	211.43	214.11	212.31	213.87	211.55	212.39	213.06	214.11	212.13	214.09	212.83	214.27	213.77	215.3	213.5	212.41	212.84	211.73	212.59	212.67	212.65	213.68	213.59
210.28	212.42	209.76	211.1	209.75	211.63	211.06	212.06	210.18	211.86	209.61	211.22	215.72	210.48	211.27	209.64	210.27	211.04	212.55	212.38	211.48	210.92	211.98	212.07	209.99	213.11	211.56	211.45	210.28	212.99	211.33	212.03	210.65	213.05	213.79	211.18	213.78	210.42	211.26	212.36	209.58	212.17	215.68	213.35	212.48	210.99	213.1	213.23	210.41	212.9
204.87	206.71	205.08	202.33	204.21	204.22	205.39	205.57	202.97	206.47	201.4	200.17	204.59	202.45	204.41	203.51	205.3	203.4	204.09	205.45	202.43	205.25	204.63	202.37	203.7	203.64	202.85	204.09	205.5	203.82	205.42	204.05	204.1	206.07	203.31	203.44	205.38	202.93	205.71	203.43	204.86	205.78	203.51	203.57	204.85	201.93	204.45	205.26	203.25	203.67
200.52	199.82	200.03	197.51	200.18	200.38	202.75	201.36	199.21	201.46	200.96	199.03	198.85	199.09	199.64	198.6	197.96	201.82	197.85	201.51	199.4	199.8	197.45	199.68	198.98	201.87	201.06	201.12	201.76	197.8	201.36	200.06	199.56	200.05	201.46	198.94	199.88	198.35	200.25	199.88	200.18	200.4	200.39	198.23	200.37	201.59	198.91	198.77	201.17	200.09
217.53	218.41	218.38	215.98	218.47	215.71	214.83	217.82	218.43	217.17	216.51	216.52	219.68	215.4	215.44	220.53	217.04	215.84	216.15	217.7	217.69	217.05	216.44	219.39	218.2	215.76	217.96	218.26	217.72	216.66	216.64	217.81	217.49	217.59	218.04	216.39	217.41	218.2	216.89	216.76	217.22	216.57	218.62	217.28	215.15	217.87	217.82	217.33	214.52	217.15
207.82	208.86	209.8	208.4	209.2	209.3	207.95	210.29	205.68	210.81	208.46	209.55	207.85	207.34	208.58	207.12	209.85	207.77	207.64	208.77	208.24	208.2	210.32	207.44	209.44	209.15	210.79	209.56	208.27	210.77	208.72	207.57	207.74	210.46	208.29	211.47	209.08	209.05	208.93	208.45	210.22	209.6	210.17	209.69	208.29	209.87	207.7	211.32	210.44	209.99
209.96	210.29	207.79	208.48	206.71	208.47	213.99	208.58	210.36	207.85	209.64	208.29	207.66	210.02	208.72	209.04	209.76	210.9	210.81	208.51	209.85	209.53	207.88	208.57	207.33	209.04	209.31	209.45	209.54	209.04	209.97	208.23	209.98	208.53	209.48	207.18	209.09	210.66	208.87	209.37	209.69	209.73	207.78	209.34	210.4	208.69	210.9	210.73	210.77	210.39
206.37	203.17	204.39	204.16	205.03	205.58	202.63	203.46	205.35	205.5	204.9	205.7	203.68	206.15	206.56	205.96	205.73	205.3	205.78	205.92	202.86	206.5	204.22	203.98	205.63	203.52	204.95	203.71	206.58	204.71	205.75	203.57	203.45	207.62	203.73	205.94	204.39	204.61	202.53	204.2	203.85	204.19	207.77	205.01	205.09	203.86	204.29	202.38	203.98	208.22
202.96	198.57	200.71	201.2	201.63	199.51	199.29	199.64	198.82	201.51	199.81	198.7	201.44	201.89	199.43	201.32	199.42	201.03	199.19	199.01	201.53	199.79	200.26	200.15	199.14	198.49	200.88	200.29	202.16	199.42	199.23	198.46	200.62	199.79	201.72	199.55	200.26	199.79	198.6	200.34	199.71	201.07	201.04	198.84	199.76	198.29	201.52	200.01	199.77	199.05
211.05	210.85	211.69	211.76	210.47	211.72	209.01	212.5	211.39	213.16	211.95	209.87	213.81	211.67	212.95	213.55	212.22	210.45	208.27	214.69	211.73	214.01	211.05	210.27	210.75	212.37	210.97	211.49	209.88	210.88	212.31	213.51	211.68	210.67	211.41	213.58	211.95	208.74	211.14	209.54	209.22	213.19	212.62	210.09	212.51	214.47	211.67	213.59	211.88	213.22
213.59	213.7	211.85	211.61	214.63	214.77	213.79	213.4	211.67	212.79	212.5	214.25	214.01	213.86	215.23	213.2	214.01	213.75	212.51	210.83	213.4	213.25	212.97	212.5	210.02	214.77	212.69	213	212.13	214.62	214.33	212.79	213.87	213.96	212.83	213.25	213.03	213.32	213.55	213.59	211.38	214.12	213.52	213.65	213.74	212.49	212.97	214.16	213.02	212.52
199.11	198.23	198.37	199.39	198.53	200.14	195.99	199.62	198.41	200.01	199.18	197.76	197.89	199.39	200.08	197.21	201.18	198.38	199.8	198.61	199.14	197.59	199.76	198.93	200.06	199.26	199.07	199.61	198.09	199.98	199.25	196.78	195.77	199.56	198.6	196.48	199.95	198.52	197.08	199.27	199.37	198.09	198.34	199.81	199.64	198.76	198.7	200.33	199.13	198.56
203.33	206.46	206.03	204.68	203.12	204.59	205.57	205.23	204.38	205.76	202.87	204.56	206.18	203.83	203.09	203.44	204.82	205.71	204.44	205.86	207.01	205.5	204.05	205.24	205.25	201.95	202.71	204.94	203.69	205.35	204.04	202.57	202.71	205.4	206.64	202.6	204.44	205.32	203.38	205.85	202.81	203.73	204.48	203.91	205.71	205.17	204.11	203.31	205.28	203.72
205.07	206.01	204.36	204.99	203.31	204.66	205.29	205.44	205.3	204.2	203.62	204.17	203.87	205.59	202.8	205.13	201.77	204.58	204.18	205.07	204.9	202.12	204.27	202.29	204.88	205.71	204.49	201.02	203.78	204.6	203.81	205.2	203.88	204.34	204.75	203.73	205.6	204.36	204.36	205.87	204.62	204.29	203.43	203.45	203.42	204.13	205.06	205.92	203.78	206
203.39	204.75	201.63	205.59	203.47	204.69	205.03	203.72	203.37	204.19	204.55	203.28	205.55	201.01	204.48	204.76	203.32	202.99	202.46	203.41	203.32	205.4	205.81	203.21	206.04	205.43	204.59	205.31	206.33	203.73	202.97	205.4	203.68	203.16	206.76	202.83	203.18	203.54	202.35	201.84	203.2	204.81	201.06	204	201.93	204.67	202.22	202.14	204.7	201.86
209.51	208.59	209.79	208.98	210.6	210.06	209.25	209.52	211.59	211.88	209.73	210.37	208.65	209.25	209.9	208.82	209.97	210.16	207.68	208.74	210.27	211.24	208.79	210.05	210.04	211.39	208.51	209.2	209.4	209.27	207	207.78	211.17	210.57	211.03	206.59	209.38	210.02	208.33	211.33	210.58	207.25	211.37	210.12	210.82	210.83	208.05	208.76	208.13	207.38
203.19	202.63	205.21	203.91	201.83	204.6	203.79	202.09	201.8	203.83	204.52	203.04	204.03	203.37	202.19	202.82	204.37	203.08	205.08	204.37	202.41	203.8	202.9	205.1	203.22	205.99	204.34	203.72	203.7	200.43	203.92	203.57	204.36	203.54	204.75	204.47	203.56	204.52	205.22	204.12	205.62	205.77	202.77	204.05	205.51	202.83	201.96	204.86	206	204.77
194.47	193.14	193.84	195.91	194.98	194.13	193.56	193.63	194.64	193.53	194.54	193.39	192.81	194.58	196.05	193.81	193.63	195.65	194.4	193.39	193.37	196.12	198.02	193.94	194.37	196.57	194.38	193.35	195.79	194.65	194.39	193.31	194.26	191.6	196.91	194.4	193.73	194.58	194.77	193.14	193.52	197.49	196.48	194.53	194.54	192.81	194.11	193.62	195.61	195.25
203.15	202.13	203.16	202.8	204.97	202.74	201.27	204.15	202.29	203.29	202.92	203.56	200.25	203.27	203.52	200.08	202.71	202.67	204.31	202.61	200.51	201.51	200.97	204.5	203.91	203.1	202.29	201.84	203.28	202.62	200.88	202.21	202.66	203.89	203.41	202.38	202.59	204.35	203.06	203.53	201.73	203.21	204.28	201.33	204.45	202.18	203.4	203.48	202.19	201.42
218.22	219.5	217.78	218.91	221.03	220.5	218.59	219.17	217.14	217.82	217.79	215.41	216.55	217.43	220.06	217.31	217.6	219.04	217	216.69	218.81	218.72	216.58	217.3	217.07	218.56	217.66	216.14	219.02	218.35	219.76	217.91	218.84	220.59	216.76	216.21	219.96	218.37	219.67	216	218.11	218.04	218.77	216.14	219.35	216.94	217.96	216.81	218.27	218.25
204.33	205.05	206.12	205.55	204.72	204.61	207.57	206.08	206.96	206.09	202.14	203.89	204.59	204.88	205.87	204.22	203.99	202.46	203.45	206.23	203.99	205.73	205.03	206.71	203.53	205.81	204.15	204.59	205.31	205.02	204.59	202.94	206	205.66	205.61	202.71	204.61	205.59	203.59	202.71	204.15	202.17	202.77	204.09	206.65	204.77	206	206.75	202.76	206.91
210.48	208.68	209.79	211.21	208.29	210.32	210.49	209.68	210.54	209.78	210.26	207.36	209.11	208.08	209.69	209.42	208.3	208.08	208.13	208.81	208	209.13	209.18	209.51	209.17	209.84	207.5	208.81	210.09	209.68	208.8	209.61	209.22	209.39	210.93	211.22	210.11	209.03	210.41	209.63	209.56	208.52	206.32	210.95	209.15	209.64	209.92	211.29	208.14	207.36
207.93	208.65	207.93	207.71	209.84	208.23	209.57	207.89	208.2	208.75	209.3	208.55	209.12	212.08	207.34	209.44	208.86	210.32	208	207.5	208.11	207.31	206.02	210.17	208.36	209.66	210.19	209.07	210.39	208.83	208.74	208.67	208.8	209.27	209.61	207.83	208.51	208.39	209.64	207.77	208.84	207.76	212.6	208.93	207.39	208.19	208.62	207.77	209.49	206.38
195.39	196.81	191.87	196.64	195.05	194.52	196.82	192.3	195.07	194.52	194.62	196.36	193.94	194.15	195.28	194.18	194.43	196.51	192.66	195.81	192.62	194.2	194.27	193.06	193.22	194.81	195.23	193.52	193.72	192.45	195.74	193.54	195.14	196.76	194.44	192.73	191.49	195.26	194.16	195.68	195.38	196.66	193.38	195.29	195.98	194.66	195.04	193.18	193.69	194.99
207.79	207.52	208.18	210.1	208.24	208.1	207.66	208.48	208.28	209.04	208	209.11	211.1	208.33	209.08	208.25	206.8	209.84	209.24	209.67	207.26	209.83	207.33	209.54	208.64	209.55	212.18	208.56	209.17	208.07	207.21	207.9	206.61	207.97	208.86	208.32	208.05	207.52	208.49	209.39	209.01	209.07	209.47	209.81	207.91	210.6	207.55	208	205.19	206.16
205.05	203.47	202.09	202.36	200.43	201.69	201.47	203.3	205.06	201.21	200.73	203.67	200.18	201.7	202.48	201.96	203.47	203.2	203.14	203.86	202.78	201.06	203.78	202.33	202.5	203.85	202.22	201.3	203.59	201.58	203.37	202.65	203.16	203.72	202.91	202.49	202.34	202.64	201.53	202.85	202.51	200.15	201.28	202.21	205.41	203.11	203.18	199.8	203.07	201.33
211.51	211.09	213.31	211.21	211.59	209.88	211.88	212.99	210.55	213.82	210.13	211.92	210.53	212.21	212.97	211.34	213.23	212.31	212.03	212.18	211.62	209.99	211.14	213.22	211.82	210.49	212.64	209.41	212.91	212.69	214.29	210.81	211.51	210.65	211.35	213.36	209.74	213.37	211.63	212.06	210.42	212.47	214.15	212.68	211.57	212.54	211.24	212.61	209.29	211.96
210.14	206.9	210.23	210.55	210.61	209.18	207.88	209.79	210.59	209.31	209.35	212.15	211.77	209.39	211.3	207.56	212.09	210.46	210.32	210.34	207.59	209.79	209.24	209.97	208.64	210.92	210.85	208.45	209.77	209.9	209.79	209.22	209.95	210.7	210.66	210.04	209.55	209.42	209.56	211.63	208.83	209.45	210.07	206.91	210.19	210.17	210.7	210.27	210.68	212.69
197.71	197.44	200.98	197.72	199.02	196.69	198.41	197.91	199.39	198.62	198.15	198.71	197.92	198.57	196.77	197.15	198.34	198.15	199.34	197.78	199.2	198.53	198.8	197.83	198.51	198.57	197.86	197.53	197.14	197.83	200.61	198.52	199.08	198.06	196.5	198.39	199.69	198.87	199.42	197.87	196.74	199.97	197.73	199.7	196.7	199.88	199.65	201.13	197.54	197.53
203.36	204.77	203.1	205.17	202.83	205.71	202.83	203.65	203.16	202.9	201.86	205.64	204.78	203.98	205.04	204.04	203.22	202.11	204.8	206.07	203.96	204.92	204.04	205.02	206.12	205.25	203.36	202.67	202.55	201.42	201.49	204.15	204	203.55	205.65	204.35	204.86	204.01	203.87	203.34	203.57	203.23	204.4	205.72	204.92	203.51	204.21	202.84	202.59	205.19
203.2	200.71	201.37	201.88	203.79	203.65	200.02	203.8	201.76	203.26	202.88	206.49	203.68	205.4	205.2	200.92	202.58	201.88	204.07	202.67	202.54	203.35	201.43	203.14	203.59	202.78	201.61	201.96	204.01	202.12	202.58	205.61	200.34	200.53	199.95	199.88	199.15	202.68	204.58	201.93	202.54	202.98	202.08	202.2	204.13	199.67	202.36	202.18	202.26	203.29
201.02	203.87	204.49	204.33	202.9	202.12	206.07	206.42	203.81	202.12	204.61	204.59	202.69	202.37	202.82	205.03	204.03	204.94	202.8	202.15	204.7	201.64	204.59	203.65	205.33	205.08	204.88	203.89	204.97	202.89	202.57	203.58	202.5	204.01	203.64	203.41	203.07	203.8	202.9	202.03	202.93	203.79	203.98	204.68	204.76	202.16	202.83	203.23	204.88	202.65
213.56	210.82	213.75	213.38	215.96	212.23	211.94	212.36	214.48	211.37	215.13	210.46	213.09	214.95	214.18	212.93	213.74	214.78	213.58	212.54	213.27	214.06	212.11	213.71	212.24	214.5	213.55	211.5	213.66	212.64	214.73	214.09	212.53	211.87	211.61	212.32	211.23	215.35	212.74	213.64	212.8	214.81	211.87	212.61	212.85	213.08	210.15	211.89	212.23	212.55
208.92	209.94	208.45	207.09	209.83	207.93	208.35	207.44	208.73	208.79	205.66	209.39	208.08	207.95	208.63	209.13	206.64	207.78	203.62	209.95	210.48	208.71	207.87	207.63	206.32	207.82	208.02	208.74	208.19	207.05	210.12	209.07	206.47	207.25	207.84	206.75	209.22	207.03	209.53	206.49	211.09	210.85	207.12	208.2	209.06	207.67	208.86	208.69	208.26	209.56
208.23	210.23	208.07	208.46	209.47	208.43	205.44	208.49	207.91	209.34	207.95	207.71	209.45	207.96	207.9	207.44	205.89	206.24	206.46	206.35	208.33	208.92	208.58	206.69	207.43	208.35	206.49	208.37	206.09	207.91	208.56	204.79	206.61	207.13	207.61	207.23	210.68	208.37	209.61	205.7	208.88	208	206.49	209.28	207.05	207.14	208.75	205.68	206.75	208.7
202.78	201.49	203.91	201.43	204.87	204.62	201.96	204.79	202.97	200.64	204.01	202.39	204.61	202.94	203.97	202.14	204.64	203.55	203.71	205.4	202.93	201.59	204.7	202.21	202.08	202.07	204.17	203.45	204.17	201.8	204.06	203.02	203.62	205.53	203.77	201.67	203.09	201.36	202.61	203.22	202.52	202.29	202.68	203.54	203.86	201.67	203.64	202.65	200.79	203.28
207.14	208.87	207.8	206.57	207.57	207.65	207.21	208.7	207.59	206.37	208.29	206.63	207.79	207.94	207.05	205.36	208.97	208.11	207.16	208.74	206.81	207.98	206.3	206.75	206.31	207.87	207.45	208.11	204.86	207.6	208.69	207.73	208.07	206.47	207.85	207.88	206.78	207.24	206.81	206.95	207.66	207.77	206.33	207.14	207.78	207.88	208.08	206.71	205.63	207.95
212.6	209.65	213.09	213.28	212.43	213.38	211.96	211.42	211.96	210.42	211.99	211.45	208.9	212.59	212.98	213.16	211.2	212.25	213.05	211.02	211.53	212.64	209.94	212.76	213.64	215.09	208.94	210.76	210.9	211.56	212.22	212.9	211.51	211.86	210.94	212.5	212.42	211.51	213.56	211.87	211.98	211.67	211.52	212.2	213.14	210.7	212.14	210.13	213.91	213.62
205.77	204.16	200.44	203	204.35	203.53	204.53	203.17	203.68	203.21	203.21	203.76	205.05	205.59	203.36	204.61	203.51	204.23	202.91	203.45	204.9	202.91	205.36	201.26	204.27	201.51	204.42	203.41	204.19	203.83	202.64	202.86	203.12	203.81	204.11	203.19	203.42	204.51	201.97	204	202.89	206.63	206.13	203.75	206.4	205.38	204.46	203.97	204.19	203.98
204.27	204.31	204.34	204.6	204.06	204.89	206.2	206.17	205.22	207.64	204.48	203.83	205.75	202.4	204.93	203.47	204.89	204	203.72	205.28	205.87	203.94	205.63	204.8	201.83	207.36	203.29	203.47	204.7	202.96	204.05	205.17	205.12	205.45	203.46	205.28	205.04	204.96	203.48	204.77	204.31	201.51	204.94	205.9	205.14	203.4	205.29	204.61	202.87	204.11
202.37	198.63	202.48	201.2	200.69	199.5	200.23	198.97	199.32	202.06	200.24	200.34	202.38	198.05	200.88	198.14	200.04	199.66	198.85	200.59	199.05	199.3	198.68	200.55	200.74	198.58	198.07	200.76	200.73	198.89	202.21	200.09	198.95	199.75	200.14	199.99	201.49	199.31	199.78	199.63	202.06	201.45	200.19	199.96	200.94	201.96	201.13	201.59	201.87	199.75
219.87	216.05	219.2	219.57	216.03	214.92	217.65	219.46	217.57	217.69	218.29	219.46	217.34	214.12	216.16	218.49	217.32	216.77	217.77	217.11	218.14	217.64	216.97	215.33	217.39	217.72	218.69	219.93	218.61	217.19	218	217.87	217.33	216.46	219.25	218.79	217.82	215.69	215.17	219.23	217.57	215.74	218.05	217.39	219.26	217.98	217.51	218.54	217.12	217.04
204.67	205.89	205.65	205.24	206	203.94	205.53	205.69	205.13	205.41	205.69	205.18	204.33	206.32	204.62	206.56	203.96	204.6	206.77	206.49	207.55	204.92	204.79	204.58	205.83	206.35	205.24	206.61	203.93	206.54	206.38	203.74	203.64	203.71	205.87	204.07	206.07	204.75	206.27	205.41	204.58	205.32	204.34	204.47	206.77	206.23	206.1	205	203.69	205.15
209.52	208.39	207.7	206.52	208.2	207.69	210.07	209.23	207.28	208.52	209.59	207.09	207.79	209.01	207.19	209.98	210.83	206.6	208.35	206.77	208.71	205.34	205.79	208.35	208.96	209	208.91	208.42	210.95	207.6	206.71	207.18	208.39	207.55	208.03	208.62	206.36	207.03	210.67	206.69	207.36	208.49	207.84	207.41	208.39	207.99	207.99	209.43	207.8	205.61
211.62	211.96	213.62	212.05	209.63	213.65	213.76	210.12	213.55	212.38	213.87	213.74	209.84	210.34	214.85	213.89	213.05	212.12	211.92	213.43	212.8	212.09	213.38	213.13	212.78	213.59	213.35	212.51	214.42	210.33	210.28	211.78	214.06	213.03	211.78	213.8	211.5	210.41	213.7	214.86	213.78	213.6	211.86	212.33	213.91	210.59	210.53	213.9	212.01	212.07
199.56	201.14	200.07	201.69	200.82	202.25	199.63	201.08	198.66	198.65	200.01	199.67	200.54	201.16	199.39	201.44	201.06	200.37	200.93	201.91	200.12	200.58	202.08	199.93	201.89	198.65	201.87	199.72	201.27	201.01	198.57	203.59	200.34	200.54	200.26	202.85	199.01	198.96	199.7	199.6	199.87	201.04	201.14	199.43	199.06	199.48	202.17	202.33	202.33	202.91
213.63	211.51	213.15	212.76	212.07	210.6	212.79	212.78	211.28	212.15	212.28	212.63	213.83	211.25	211.14	212.67	210.73	213.62	214.15	210.53	212.24	214.25	214.56	214.64	213.18	214.08	211.46	214.23	213.58	213.42	212	212.24	214.3	213.84	211.21	212.05	212.88	211.94	212.9	212.48	210.57	212.15	212.31	213.06	215.47	214.12	212.42	211.77	212.49	213.94
201.21	201.66	202.67	205.57	202.97	202.13	202.46	203.77	201.75	200.17	201.18	205.17	202.26	203.62	199.64	204.81	202.23	202.59	204.76	203.81	203.07	204.93	203.86	201.82	200.78	204.39	203.15	204.4	202.84	203.08	201.66	202.32	203.21	201.19	201.13	201.48	202.12	202.51	204.83	203.87	202.32	202.56	202.19	201.79	202.48	201.87	203.19	202.03	202.99	201.63
208.8	206.59	208.91	206.21	208.11	207.28	209.12	207.07	207.42	208.99	208.27	206.33	208.1	207.16	208.52	207.23	208.96	206.18	207.37	205.98	208.93	206.89	206.64	207.58	206.95	206.54	209.98	206.45	209.57	207.17	208.51	207.79	208.32	207.6	207.25	208.74	208.18	208.67	206.66	206.83	208.14	205.84	209.3	209.65	208.63	209.68	209.07	206.51	206.31	208.32
204.14	210.48	209.11	207.37	207.64	210.15	208.17	206.46	206.5	209.39	209.72	207.89	206.73	209.01	208.36	209.68	207.95	208.68	209.53	207.99	210.6	208.72	207.68	207.89	209.35	207.95	207.74	210.08	207.39	209.26	208.66	206.43	207.11	208.73	210.9	208.27	209.73	210.02	209	209.67	207.72	204.86	209.4	210.77	210.45	208.96	208.22	209.2	209.27	205.99
208.58	207.02	208.12	208.51	209.2	211.17	209.48	207.54	206.25	210.14	209.79	209.47	207.25	207.57	210.53	207.06	205.68	210.26	207.41	207.33	209.64	207.26	208.02	209.34	208.43	208.71	208.82	211.49	209.4	207.43	208.71	208.19	207.45	208.86	207.77	209.09	209.6	208.07	209.13	207.94	209.62	209.8	207.89	210.13	209.83	209.85	207.32	206.43	207.31	209.72
194.74	191.64	195.75	193.3	193.69	194.26	193.99	195.27	196.81	196.99	193.46	194.67	192.9	193.53	194.46	195.45	196.2	194.06	192.47	192.52	193.15	195.44	194.35	193.45	195.08	193.49	194.74	193.75	194.95	191.14	194.37	195.78	193	193.4	191.41	195.33	192.66	196.66	194.58	194.53	196.29	194.56	193.5	192.78	193.3	192.81	195.45	194.46	194.32	197.07
215.17	216.14	216.76	218.62	216.37	219.86	218.27	217.21	217.74	218.85	217.05	216.37	218.08	217.66	218.79	219.07	217.22	219.37	219.65	218.66	219.56	219.04	217.09	216.29	216.62	217.43	218.11	217.52	217.81	217.66	217.61	220.81	217.04	217.95	217.71	217.9	214.81	217.65	217.45	221.98	215.8	217.8	216.38	218.07	216.87	218.87	217.22	214.83	218.12	218.33
212.47	213.33	212.68	210.6	212.46	211.32	213.85	210.27	209.67	210.52	212.95	213.33	208.71	211.82	212.4	210.75	211.14	211.69	212.26	212.83	211.48	214.3	211.62	213.6	210.9	212.21	210.74	209.15	212.27	210.37	211.94	210.21	210.14	210.92	211.24	211.73	208.69	212.28	210.47	211.24	211.38	211.7	211.12	209.19	212.86	212.94	211.02	213.14	210.34	213.46
210.05	210.33	211.89	212.4	212.58	210.01	211.85	210.01	212.64	212.35	208.2	211.88	212.26	212.18	213.13	213.3	211.27	209.85	211.89	212.06	211.18	213.68	210.24	210.52	212.25	211.54	212.97	212.05	212.81	210.63	211.29	212.03	211.23	212.27	208.97	212.02	212.3	211.61	214.11	211.91	208.26	213.73	210.01	208.71	211.36	211.45	212.33	214.79	210.38	212.6
217.18	220.31	216.75	216.91	217.12	217.1	217.7	217.49	217.77	215.91	216.44	217.54	217.39	216.01	218	218.42	220.48	219.75	217.18	217.73	220.55	219.52	217.54	215.01	217.9	218.17	217.83	219.49	220.41	217.43	217.93	219.65	216.91	217.27	217.64	218.52	218.81	216.45	221.28	217.26	216.64	218.65	217.97	217.56	216.68	218.23	216.56	217.41	219.2	216.49
203.49	204.35	203.04	203.59	204.19	204.19	201.34	203.62	206.03	203.75	205.42	203.78	202.77	202.12	204.87	203.48	202.28	203.6	204.47	202.85	202.7	204.73	203.94	203.49	204.58	203.55	204.9	203.42	203.57	206.35	203.69	205.42	203.28	201.98	203.06	203.21	204.25	203.26	204.12	201.45	202.22	204.2	204.44	204.82	201.91	202.31	205.72	205.57	205.16	205.37
209.56	210.24	211.04	209.64	209.23	210.08	210.22	210.96	207.19	210.77	209.73	210.57	206.53	209.8	207.88	210.03	209.54	210.73	211.45	209.59	211.32	209.66	209.08	209.96	210.71	209.13	208.01	209.18	208.43	210.17	211.67	211.13	209.8	210.16	210.22	208.94	209.29	210.64	210.05	209.13	210.59	209.85	211.2	208.54	209.72	209.61	207.04	208.81	210.25	208.55
202.7	204.01	202.88	201.62	202.13	201.1	201.91	204.02	202.94	204.77	202.31	203.69	203.05	204.94	202.26	202.55	203.96	200.87	201.36	202.51	203.56	201.49	200.08	204.8	205.5	202.2	201.93	200.5	201.16	201.9	203.32	201.51	203.06	201.97	201.19	204.56	203.82	202.23	201.29	202.67	203.56	201.82	203.64	201.59	200.25	203.4	202.49	202.37	201.83	202.39
196.74	198.47	200.59	197.74	200.59	197.99	197.9	200.28	200.16	201.8	200.14	200.27	198.45	199.15	200	201.56	199.14	201.41	199.67	200.31	199.99	197.55	199.57	199.81	198.91	199.05	198.38	200.32	197.33	200.51	199.53	198.02	198.15	198.53	200.07	198.77	197.81	201.31	197.46	199.85	197.8	198.6	197.18	198.6	200.38	197.31	198.11	199.17	201.93	199.29
212.93	214.14	210.43	210.56	210.39	211.22	211.39	212.43	212.45	210.45	212.19	214.55	211.83	214.16	210.36	212.46	211.88	212.61	214.58	208.98	211.66	209.47	211.03	211.74	213.42	215.02	212.46	212.56	213.33	210.65	211.4	209.83	211.99	213.38	211.77	212.92	212.95	209.76	212.72	212.05	210.85	213.05	213.49	212.54	212.48	209.91	211.92	210.9	213.62	213.77
212.91	213.78	211.86	212.64	213.19	212.27	214.61	213.58	214.23	213.43	212.24	213.53	213.14	214	211.94	211.57	212.68	212.22	212.07	212.88	213.85	213.7	213.72	215.09	214.19	213.14	213.27	213.38	214.57	211.96	213.97	211.57	212.34	212.81	213.39	213.35	211.11	213.6	211.96	213.83	214.94	212.79	212.16	212.38	213.99	213.17	212.49	213.85	215.78	213.69
199.58	201.01	201.98	202.79	201.94	199.18	201.25	199.5	199.16	201.36	201.45	199.76	201.66	200.13	199.9	202.17	202.71	201.44	201.66	201.5	201.22	201.71	198.61	202.77	202.44	199.71	201.31	203.08	200.77	202.15	201.76	201.71	199.14	201.33	202.19	200.35	199.7	202.47	202	200.48	200.67	202.54	202.46	200.68	203.2	201.43	201.79	200.91	201.88	200.49
217.02	217.8	218.95	216.41	217.74	216.87	217.97	218.54	216.45	217.14	217.71	219.19	215.82	217.07	217.32	216.42	216.87	218.92	216.57	216.79	216.09	217.68	215.39	217.82	216.55	217.2	216.39	215.6	216.89	216.46	217.49	216.8	217.74	216.15	216.62	219.04	217.35	217.06	217.61	217.96	218.2	216.84	217.78	217.62	216.12	215.76	219.32	215.63	217.27	217.05
205.53	203.02	205.56	204.44	206.8	205.22	204.84	205.85	205.53	205.9	206.4	206.07	202.75	204.88	205.61	204.35	204.38	205.92	203.42	205.06	205.34	202.33	203.66	204.9	204.85	206.36	202.71	206.53	205.42	203.95	205.87	205.94	204.17	204.27	206.49	202.62	204.54	201.42	203.81	204.54	204.39	204.89	204.9	204.53	202.49	203.51	205.27	203.82	203.15	205.3
208.41	208.17	209.97	207.42	209.81	207.64	208.71	206.69	209.85	208.44	210.45	208.58	208.39	208.31	209.23	211.64	209.92	208.85	207.76	210.08	210.24	210.09	208.2	206.99	206.65	208.23	209.26	208.2	207.34	209.68	208.01	208.29	207.12	207.32	207.99	208.98	208.9	210.2	205.65	209.8	209.61	209.6	209.17	211.15	208.25	208.15	207.52	208.68	208.37	208.22
212.42	212.88	211.75	212.48	213.5	209.57	213.86	210.04	210.91	212.1	209.9	210.91	211.37	212.23	210.92	212.29	211.9	209.46	212.65	211.91	210.49	211.24	213.13	210.56	211.24	212.5	211.52	211.69	211.79	212.66	213.67	212.05	210.54	211.68	212.78	211.29	210.85	211.44	211.45	211.41	210.33	211.47	211.6	212.43	213.47	210.84	210.89	212.08	212.11	208.45
210.84	212.57	210.36	211.17	208.04	211.86	209.77	212.8	211.56	211.8	212.14	212.42	210.16	211.97	213.24	211.95	210.75	212.51	211.88	210.85	212.94	208.37	212.8	211.91	211.67	212.97	210.77	211.52	212.02	211.2	211.35	210.78	213.56	209.85	213.53	212.16	211.76	211.62	214.11	208.34	212.15	211.17	213.45	212.23	209.3	212.1	212.47	212.84	212.44	209.45
207.47	209.75	209.27	209.96	209.16	209.28	208.63	208.85	208.71	210.16	210.21	209.28	208.37	207.75	210.11	208.35	209.48	211.58	208.97	211.81	206.56	209.5	210.53	210.82	208.39	210.31	208.74	211.13	212.61	210.64	212.28	209.47	208.67	211.69	206.46	209.86	208.8	207.85	207.94	209.34	211.85	208.46	207.33	210.45	211.94	209.08	207.39	209.25	209.07	210.77
208.7	208.88	210.7	209.44	207.18	211.1	209.15	208	208.05	209.55	209.46	207.33	206.81	209.1	208.17	208.83	209.42	208.96	209.71	206.28	211.18	208.63	208.6	209.06	209.68	210.34	207.93	209.35	206.92	209.89	207.81	210.16	210.53	209.14	210.67	207.15	208.09	205.93	209.39	209.81	208.06	207.8	208.42	208.81	208.77	209.24	210.69	209.99	208.87	208.46
208.69	207	207.75	210.89	208.03	207.31	208.15	208.19	209.63	207.99	208.86	208.09	210.22	210.84	208.52	208.17	208.36	210.82	208.45	208.77	206.41	208.62	210.94	205.74	208.33	209.07	208.6	207.19	208.74	206.96	207.7	206.8	207.54	207.61	209.04	209.05	209.42	209.38	207.78	209.17	207.74	208.11	208.58	209.25	207.35	209.21	208.55	208.79	207.32	208.48
209.33	208.97	207.89	207.74	208.37	209.06	208.13	209.03	208.61	209.78	209.77	208.95	208.42	209.99	210.65	208.54	209.07	207.33	210.79	211.42	210.72	210.18	208.79	207.54	208.39	209.25	207.93	208.91	208.24	209.52	210.15	210.8	208.1	211.94	211.69	209.35	208.6	210.1	210.43	208.77	208.82	210.13	209.91	209.45	210.35	209.71	209	209.24	210.25	210.51
217.27	216.69	218.27	215.5	215.14	215.41	216.73	216.12	217.08	218.44	216.75	217.11	217.32	217.51	217.08	216.08	216.23	217.07	219.01	218.54	215.62	214.83	218.55	218.29	219.08	216.99	219.27	218.33	219.91	216.65	217.29	216.02	216.16	217.84	215.14	218.44	216.36	217.2	217.3	218.07	217.05	217.27	216.33	214.68	217.23	215.36	215.22	216.42	218.82	216.08
211.59	212.18	212.73	212.01	212.82	210.89	210.82	212.01	212.21	211.61	211.3	212.75	211.87	210.64	212.21	212.88	211.86	212.02	212.29	211.38	213.43	213.24	212.23	212.95	213.66	211.81	210.54	215.23	211.53	213.86	211.46	212.61	211.95	211.55	212.66	212.27	210.96	210.6	212.6	214.41	211.58	214.17	210.29	209.87	212.91	213.87	212.46	215.1	211.42	210.84
210.67	208.02	206.67	207.76	207.58	208.8	207.75	208.82	208.78	208.05	207.07	208.35	208.88	210.23	208.61	208.18	207.53	208.69	208.19	210.34	208.07	210.35	208.11	207.36	208.57	207.2	208.4	208.84	209.11	209.02	210.47	208.32	206.02	209.79	208.6	208.96	205.48	210.59	207.58	210.65	207.7	207.05	208.4	206.93	210.1	209.71	208.68	210.24	207.02	207.31
210.41	208.16	207.31	206.81	208.44	208.85	208.93	207.46	208.21	206.89	208.45	208.53	210.3	208.48	208.5	209.64	209.46	206.87	207.84	208.48	208.49	209.05	208	209.46	205.65	211.14	208.83	208.82	209.29	208.56	209.14	208.48	209.35	207.58	208.14	206.95	209.49	208.94	207.74	208.75	209.74	210.27	207.64	208.03	208.18	208.38	207.83	207.29	211.21	206.06
212.47	212.62	213.05	213.26	215.1	214.98	211.86	213	211.45	214.88	213.86	213.8	212.69	213.88	215.5	214.01	213.11	216.19	215.08	215.19	215.7	212.88	212.33	215.38	212.43	213.36	213.91	216.39	214.81	212.93	214.59	215.53	213.62	214.89	214.45	215.61	215.4	213.69	211.93	212.99	215.23	212.72	215.92	211.33	214.61	214.69	212.74	214.87	213.29	212.13
209.74	209.41	211.86	211.86	212.83	213.62	211.65	212.85	212.72	210.34	213.76	213.21	211.21	213.18	213.3	211.58	212.43	210.53	211.94	210.41	209.82	214.18	210.21	212.39	209.75	210.96	209.68	212.4	211.51	213.22	209.9	211.81	211.71	209.68	212.12	210.38	211.28	209.4	211.18	211.21	212.64	210.61	209.6	209.86	211.63	212.59	211.02	212.56	211.93	209.73
204.25	206.78	203.19	203.15	204.31	203.51	203.17	203.64	203.8	206.89	205.27	205.58	202.56	205.79	203.5	205.65	205.69	205.67	203.86	204.97	203.01	205.57	206.18	204.97	203.94	205.45	203.08	208.07	205.02	203.72	203.01	205.73	206.07	203.04	204.12	204.09	204.94	202.97	207.08	204.22	203.66	206.59	205.83	204.44	203.73	204.41	202.77	204.28	206.3	204.82
200.72	202.52	204.72	203.43	203.71	204	203.25	202.46	200.71	201.64	202.39	205.11	204.43	203.96	202.86	202.73	201.74	204.27	204.42	200.81	201.72	204.25	203.18	201.4	201.5	202.57	202.82	201.41	203.18	202.78	204.07	202.7	202.17	203.41	201.82	201	203.46	204.1	202.86	202.79	201.42	203.7	199.54	201.9	201.18	204.98	203.57	202.31	201.96	201.77
210.39	213.94	210.93	214.83	211.55	212.61	212.83	213.54	214.53	214.4	212.72	212.58	214.04	212.35	212.89	211.01	212.28	211.64	214.92	213.43	212.01	213	213.52	213.58	212.81	214.07	212.59	213.25	211.13	213.51	214.23	211.68	214.04	212.67	211.84	212.12	213.45	212.27	213.99	213.59	210.99	212.66	214.95	211.9	212.45	211.65	210.87	213.03	213.69	214.74
208.16	208.38	207.94	207.49	209.12	206.14	205.38	208.18	206.88	208.23	205.62	209.71	207.17	208.53	206.5	207.04	207.23	208.85	205.82	208.64	208.74	206.65	209.16	207.68	208.56	208.35	207.74	205.23	205.74	208.09	208.26	208.73	209.11	206.49	210.31	209.07	205.82	209.75	208.46	206.84	208.14	206.02	210.27	208.95	206.08	208.09	207.6	207.04	208.14	207.65
207.4	206.32	208.87	209.45	206.65	205.29	209.03	205.68	208.07	208.83	208.43	208.88	208.7	208.26	207.74	205.4	206.06	207.76	209.24	207.87	207.2	207.68	209.83	207.93	206.4	207.59	207.1	207.98	207.46	207.33	208.4	207.34	207.83	207.1	207.18	205.77	206.84	207.53	210.06	206.74	207.26	207.81	207.05	205.89	207.07	207.73	208.91	207.43	209.32	206.65
208.84	206.52	206.9	209.55	209.1	206.34	207.35	208.72	206.46	207.36	208.54	210.47	209.49	208.55	208.67	207.61	207.7	209.09	205.65	207.69	206.43	205.86	209.95	210.06	206.37	209.16	207.26	207.26	209.3	208.54	207.96	207.57	207.89	206.09	207.58	207.52	208.09	207.26	208.91	204.68	206.76	206.27	208.04	205.7	206.12	207.26	208.83	208.13	206.65	207.58
207.15	207.56	206.18	206.27	207.94	206.79	208.53	206.94	204.97	206.03	206.14	205.1	206.37	204.09	205.56	207.07	205.53	206.22	205.99	205.13	206.03	206.15	209.54	204.04	205.45	205.79	205.21	205.36	206.66	206.01	205.38	207.29	205.29	207.98	206.7	205.98	206.02	206.11	206.96	207.15	205.65	203.93	204.64	205.83	206.71	207.99	204.9	208.95	207.12	204.72
205.08	207.76	205.96	206.66	207.26	206.78	206.64	206.81	209.34	208.44	209.46	207.1	205.96	207.85	206.38	206.73	208.8	207.54	206.91	209.15	208.01	210.32	205.64	208.02	206.06	208.31	206.36	207.31	209.58	207.68	207.7	206.93	207.52	209.56	209.02	206.03	207.83	206.82	207.31	207.02	207.75	206.55	207.87	207.3	208.91	207.11	207.04	207.89	208.44	207.82
207.76	210.39	210.49	209	209.69	208.86	206.4	209.5	209.07	210.8	211.59	210.43	210.99	206.61	210.49	211.47	209.8	211.89	211.51	208.7	210.99	209.66	209.33	209.73	210.76	207.77	207.89	207.73	209.85	207.7	210.08	210.81	211.5	209.04	208.88	208.38	209.58	210.68	209.61	211.73	208.74	209.83	207.52	212.44	208.45	210.77	208.81	207.55	209.84	209.16
198.05	200.11	199.27	197.53	200.53	199.94	199.47	197.63	198.12	197.57	196.79	199.49	199.42	199.64	199.32	199.59	197.36	197.33	199.63	197.74	200.72	198.69	198.87	201.21	199.89	200.89	198.55	200.98	198.47	198.86	198.59	197.77	200.58	199.24	198.84	201.73	198.78	200.67	197.9	199.1	200.2	199.72	200.04	201.27	200.55	200.48	198.7	199.12	200.92	199.44
211.41	211.33	212.58	212.02	213.7	212.74	213.01	213.08	213.21	213.95	212.92	211.77	214.39	212.53	211.9	215.69	212.49	212.85	214.19	213.46	213.18	213.04	213.38	211.43	213.27	212.13	214.69	212.67	213.17	211.15	212.7	215.49	212.91	211	212.74	211.3	213.26	211.91	211.47	213.1	212.51	213.55	211.99	212.93	211.5	214.13	212.8	212.88	212.85	213.33
214.47	211.43	212.91	213.2	211.38	211.64	211.74	212.5	211.98	210.59	211.42	213.76	212.67	213.98	214.52	214.03	211.02	210.92	212.77	210	210.01	211.61	212.2	209.05	211.23	209.02	210.64	211.92	211.91	212.69	211.25	212.44	212.63	213.51	211.52	212.57	211.15	211.88	211.22	214.69	211.08	210.9	213.18	211.32	211.09	211.49	213.36	210.09	209.42	212.06
216.18	216.31	216.36	217.42	218.18	216.04	220.78	216.53	217.18	218.46	215.79	215.23	217.03	217.96	219.32	216.32	217.6	216.91	217.52	215.26	219.08	216.67	218.04	217.59	216.04	216.79	216.14	215.29	218.63	219.5	216.9	217.91	217.1	215.78	214.36	217.38	218.47	216.96	215.9	217.48	215.86	217.67	217.99	215.57	217	216.46	214.62	218.58	218.17	217.59
220.24	218.38	215.75	217.03	217.54	216.78	219.32	215.99	218.16	218.35	218.94	216.73	216.32	217.39	215.9	218.59	216.4	216.88	218.49	219.03	216.84	217.01	217.98	218	220.22	218.47	216.94	217.81	216.66	215.97	219.1	217.99	216.66	218.44	218.06	217.08	219.87	218.06	217.97	215.61	215.77	218.31	217.6	217.2	215.79	219.05	219.24	216.63	217.06	217.73
200.75	200.05	199.93	201.34	196.39	200.65	199.63	199.33	202.37	198.94	197.78	201.22	200.48	200.78	200	199.19	199.93	201.92	200.82	200.02	202.16	200.58	200.26	200.3	200.31	198.02	199.88	200.47	201.16	197.89	199	201.46	201.66	200.51	198.07	200.62	200.57	200.61	199.51	199.89	201	201.49	198.88	199.12	201.58	199.39	201.08	199.82	200.4	199.96
198.68	198.9	198.46	197.65	197.29	198.63	197.19	198.19	198	197.83	197.94	199.56	199.2	199.34	198.45	199.06	202.38	198.49	197.66	196.67	200.56	200.68	199.55	199.69	201.08	200.03	197.92	198.89	199.37	197.67	198.05	199.32	197.65	200.06	200.41	199.9	197.82	197.49	200.13	198.2	198.49	198.7	198.36	198.9	198.88	198.68	197.53	197.68	199.51	197.01
211.88	212.3	213.3	211.52	212.64	212.88	210.91	211.21	212.3	211.51	212.36	211.53	212.78	212.14	210.58	211.85	211.92	212.42	209.8	212.62	212.56	210.53	210.58	209.63	211.58	213.36	211.26	211.71	212.21	211.6	211.38	210.8	209.43	212.86	209.49	213.86	212.64	211.82	210.91	212.4	210.82	213.61	212.03	212.05	212.43	211	212.42	212.37	212.07	210.04
206.97	206.61	204.26	206.09	203.5	206.28	205.45	207.06	207.39	207.33	205.55	207.14	206.03	202.88	207.37	204.36	207.77	209.24	206	207.27	206.57	206.21	207.29	207.6	205.41	206.05	205.08	205.59	205.95	206.26	208.99	208.03	206.99	206.27	208.22	206.25	206.76	207.42	205.9	205.51	207.07	207.63	206.45	206.21	207.7	206.77	206.28	206.15	205.85	207.29
201.94	202.56	200.45	201.91	204.01	202.93	203.36	201.6	202.29	202.5	204.64	204.32	204.04	202.04	201.62	202.26	205.26	202.68	204.77	202.76	201.09	201.87	202.02	203.22	203.1	202.65	201.22	203.59	201.28	203.22	203.29	202.75	204.39	203.53	203.86	201.57	202.9	200.53	202.98	203.36	202.29	202.07	203.07	203.71	204.41	202.42	204.47	204.11	204.36	202.94
217.45	219.22	218.31	219.75	216.84	215.74	214.92	218.67	217.49	219.86	217.7	221.31	219.81	216.46	215.88	217.93	218.31	218.08	215.9	216.88	217.17	216.82	219.57	219.72	218.42	215.41	216.31	218.42	219.1	218.03	217.96	218.22	218.01	218.98	215.91	217.44	219.33	218.89	217.39	216.69	217.46	220.66	216.8	217.75	218.48	219.24	215.94	219.17	216.08	216.84
203.53	204.38	202	204.66	204.45	205.03	206.1	204.97	202.79	203.96	204.44	201.98	204.63	203.05	204.16	206.38	204.47	203.6	203.13	204.06	203.24	204.01	201.56	206.05	202.09	202.58	203.67	204.43	203.39	205.15	204.94	203.19	201.96	204.92	201.55	202.2	204.46	202	202.71	203.9	203.3	202.73	204.48	204.3	202.6	204.7	202.22	203.91	202.62	203.43
213.92	212.27	211.61	210.99	211	212.68	208.51	210.72	210.1	210.24	211.72	211.97	210.97	210.44	212.07	211.81	212.24	211.03	212.36	212.38	209.43	210.93	210.89	211.49	210.73	214.13	212.87	210.73	210.58	211.65	213.99	212.57	211.84	209.38	211.73	210.05	211.13	211.48	209.9	211.2	209.47	210.41	209.63	210.27	212.93	211.27	212.48	212.55	211.25	213.45
204.47	204.64	203.56	205.19	201.83	202.42	204.19	202.57	201.72	205.01	203.53	203.18	203.31	203.8	203.76	203.7	206.14	203.05	204.3	202.48	202.72	202.69	201.13	203.5	204.26	200.41	202.61	203.99	201.03	200.98	201.37	203.05	202.87	204.19	202.37	203.84	202.22	205.46	203.83	203.9	204.31	204.51	206.29	207.11	203.65	203.5	200.97	201.31	201.69	204.69
211.15	213.22	209.9	210.92	209.43	212.2	211.35	212.62	210.41	212.65	211.65	214.27	212.47	212.98	211.64	213.71	213.44	212.07	211.68	210.51	213.43	211.78	211.97	212.45	211.84	211.78	210.76	208.58	212.24	211.37	211.37	209.68	211.49	212.01	211.61	212.18	210.8	211.74	210.83	212.84	213.06	212.63	211.73	212.3	211.43	211.44	210.42	210.98	210.89	210.66
206.62	205.34	204.64	207.89	204.93	205.33	204.38	204.63	205.44	203.19	205.37	204.62	203.59	205.55	204.99	204.5	204.18	204.59	204.78	204.64	206.57	203.97	205.89	203.25	203.45	204.12	205.71	201.74	205.89	204.32	205.08	205.17	205.74	205.89	206.16	203.89	204.24	204.94	204.02	204.59	203.66	206.25	205.98	204.74	204.8	207.51	204.94	203.9	206.61	204.17
204.03	204.25	204.62	203.95	204.65	202.34	202.56	200.31	203.28	202.15	201.8	204.05	203.57	204.06	201.17	203.08	201.68	202.52	202.28	201.32	200.94	201.44	201.05	202.46	201.87	202.88	203.06	201.37	202.84	203.21	201.63	201.74	200.97	199.68	201.6	204.07	201.95	200.39	202.99	204.53	202.82	203.45	203.64	200.48	201.46	201.41	202.89	201.82	201.05	204.53
205.84	206.32	208.23	207.19	207	205.23	206.87	208.67	208.41	208.23	207.77	208.72	207.97	207.04	206.6	206.91	209.27	206.45	208.04	208.16	206.25	206.8	207.46	210.18	207.19	208.82	207.87	207.12	208.64	208.65	208.27	209.34	209.8	208.72	207.52	207.66	207.32	207.79	205.66	209.68	209.53	204.84	209.34	208.27	207.22	208.77	208.37	206.74	208.38	208.83
206.65	209.49	206.06	210.1	208.75	206.44	208.94	207.04	207.79	207.82	207.42	206.79	208.92	207.83	206.76	206.65	208.68	209.11	207.55	207.81	206.33	208.12	206.38	206.04	207.3	206.79	209.43	208.38	207.47	206.12	210.82	207.79	208.5	209.69	209.41	208.96	205.98	208.89	207.19	209.59	206.45	208.8	207.83	205.83	209.33	208.59	207.99	208.08	207.49	208.2
217.99	216.38	216.33	219.28	216.39	219.09	217.28	216.94	216.71	218.16	217.91	217.59	219.48	217.29	216.79	218.78	216.24	216.02	219.24	216.92	215.68	214.58	215.59	217.7	216.61	216.67	217.34	217.12	218.69	215.32	213.75	218.71	217.9	216.11	216.66	218.38	217.17	217.51	216.6	216.09	215.48	218.4	215.01	215.39	217.65	217.96	216.37	216.2	216.87	215.35
211.55	210.42	209.36	209.71	208.75	209.5	210.53	210.25	208.8	210.13	210.54	208.57	207.92	210.84	210.85	210.57	207.56	208.83	210.08	208.2	211.43	209.58	209.08	211.16	208.85	207.84	210.95	209.95	209.53	207.47	207.37	209.59	209.59	209.6	210.16	206.46	210.43	210.32	211.13	208.7	209.54	208.13	209.47	210.4	208.66	208.44	209.96	208.26	207.97	210.32
220.86	217.68	219.92	218.09	217.87	217.43	218.11	217.25	217.43	219.38	217.42	217.18	216.67	216.2	217.72	216.31	217.7	218.59	218.39	218.53	219.48	221.02	218.66	217.46	216.7	216.53	219.03	217.71	217.49	217.51	215.89	216.85	218.89	218.21	217.44	217.96	217.94	217.44	219.07	218.24	215.51	214.59	217.44	217.57	219.18	216.02	217.81	218.87	217.27	217.29
209.9	212.16	211.9	210.78	211.62	211.31	213	212.66	211.44	212.02	211.54	212.77	213.8	212.42	211.13	211.75	211.51	210.78	211.61	212.63	210.76	211.53	210.97	211.12	210.95	211.99	211.3	210.22	210.74	210.82	211.44	210.48	208.4	214.96	210.49	210.55	210.97	210.67	211.01	211.74	209.89	211.24	210.28	211.86	210.8	209.05	209.87	213.26	212.95	211.73
198.45	200.58	199.31	201.07	200.49	201.05	201.55	202.7	201.16	199.45	199.43	200.78	199.16	199.41	199.56	201.24	200.53	199.76	200.21	200.01	201.67	201.21	200.5	200.27	199.9	200.34	200.66	200.44	201.9	201.87	203	197.28	200.29	200.73	201.91	200.82	203.19	202.74	199.36	200.48	199.24	199.8	200.54	199.87	198.2	202.67	200.95	200.97	200.75	201.7
199.08	200.07	199.42	199.71	201.27	200.78	201.28	200.12	200.19	199.82	200.18	199.15	200.45	200.45	199.86	202.3	199.21	199.88	200.67	201.66	201.24	202.18	199.79	198.9	200.39	198.88	201.11	202.24	200.38	198.56	199.46	199.39	200.49	199.65	201.21	201.05	199.26	201.36	200.35	198.76	200.97	200.6	202.73	199.71	201.44	199.19	203.22	200.64	202.58	198.58
209.94	210.96	209.88	211.19	208.14	209.83	210.58	206.99	209.28	210.06	207.84	208.61	208.74	208.5	209.75	210.2	209.62	209.72	211.54	208.95	208.15	209.16	208.74	212.22	208.6	210.04	211.19	209.18	208.61	210.75	210.57	209.66	209.48	208.65	207.91	208.46	211.82	209.07	210.18	207.86	210.2	211.76	210.68	210.11	210.32	209.05	212.81	209.3	210.85	208.93
207.56	208.2	211.69	209.72	211	208.19	207.08	209.61	210.75	209.94	210.39	209.37	208.95	211.99	210.88	209.66	208.99	207.12	210.39	209.04	210.57	209.75	208.04	209.1	209.06	210.12	210.76	209.31	209.77	208.45	209.13	210.69	210.55	212.23	208.7	208.8	210.15	211.49	210.73	209.77	209.78	208.99	210.67	212.32	210.04	209.12	209.8	206.75	210.23	210.09
195.86	195.39	197.05	192.91	194.62	192.51	193.86	195.43	198.18	195.32	195.25	193.28	192.83	194.97	194.89	192.74	195.44	194.38	191.63	194.2	194.37	196.39	193.31	193	196.91	192.08	194.89	193.65	194.05	196.62	195.44	193.9	196.38	193.42	194.97	194.6	194.5	195.49	194.98	194.02	194.23	195.2	197.37	193.46	193.69	196.13	195.46	193.75	191.77	194.71
209.13	208.31	207.88	210.17	206.25	205.08	208.97	206.38	206.34	208.82	208.4	208.58	208.66	207.41	207.3	206.87	208.76	207.42	207.36	207.39	207.36	208.37	208.17	208.15	206.62	209.8	207.31	208.68	207.02	208.76	206.35	208.06	208.77	208.61	208.61	207.77	206.13	208.43	209.27	208.09	205.54	208.85	206.8	208.05	206.39	206.9	205.78	208.92	206.89	206.38
205.98	204.55	204.2	205.63	207.62	206.45	203.07	205.09	205.22	206.43	204.85	205.54	204.32	203.05	207.22	202.87	203.77	204.86	206.22	206.2	203.17	203.94	205.89	204.14	206.85	204.86	203.99	203	205.75	206.21	205.53	205.82	204.18	208.46	205.57	205.36	204.27	207.68	204.41	206.39	204.07	204.93	206.33	207.43	206.12	205.48	204.76	205.41	202.36	206.12
205.2	202.96	200.52	202.03	203.94	201.51	201.24	201.14	204.6	202.15	202.1	203.26	204.53	202.37	202.9	203.57	202.75	200.91	203.09	202.4	204.77	203.15	203.95	204.3	202.86	203.35	202.62	202.93	206.04	203.37	203.82	203.79	203.7	204.35	201.43	202.03	203.6	204.4	203.26	203.22	203.4	203.71	202.69	202.88	201.93	205.07	204.01	202.58	200.79	203.25
210.87	213.51	212.28	211.84	210.54	211.89	213.66	211.85	212.33	212.94	212.6	210.41	213.89	212.53	211.21	214.16	210.49	213.82	210.02	212.95	211.14	214	211.5	212.3	213.7	214.09	212.27	210.3	212.14	214.27	211.02	213.35	213.12	213.93	213.01	212.7	212.74	214.12	209.71	214.65	212.22	212.77	211.71	213.52	213.8	212.95	210.63	210.46	211.2	212.7
206.4	203.96	203.15	203.69	204.47	203.44	202.36	203.59	204.91	204.46	203.7	205.28	205.86	202.23	205.29	200.57	201.77	206.51	203.26	203.75	203.94	204.56	201.4	205.17	201.25	204.79	201.66	203.96	205.19	205.49	203.45	204.6	204.53	201.46	204.4	205.33	203.1	206.05	201.9	205.45	202.65	202.3	204.42	202.99	203.19	202.31	204.88	200.59	203.73	202.62
211.65	212.55	213.54	214.02	211.29	212.71	213.52	214.55	211.66	214.84	211.19	211.57	212.17	213.46	213.55	212.1	212.1	213.45	211.89	210.6	211.33	212.68	212.13	210.64	212.62	212.68	215.2	212.65	213.99	212.88	213.46	211.8	213.9	211.11	213.54	214.95	211.47	214.52	212.08	213.37	211.62	210.54	212.19	214.52	213.04	213.06	212.53	212.04	216.29	214.08
200.55	202.85	204.02	200.63	203.85	200.92	203.32	203.54	202.62	202.35	202.07	202.24	200.79	202.27	204.86	201.02	203.5	202.09	202.99	201.7	202.15	202.18	202.32	203.62	202.33	203.6	203.25	202.25	201.07	202.07	204.82	201.49	203.23	202.25	201.81	203.4	201.33	201.7	201.83	200.45	203.48	201.6	202.27	201.92	204.77	204.03	201.43	201.6	203.57	201.26
198.11	197.62	199.55	200.99	198.88	199.13	198.79	197.57	199.4	199.76	198.28	198.45	199.54	198.43	197.23	199.47	198.11	198.05	200.98	200.4	199.88	198.13	197.34	198.25	197.42	200.05	197.44	197.7	196.85	200.15	198.64	197.51	198.83	199.49	198.04	199.68	197.5	197.71	199.31	199.06	199.04	199.73	197.93	199.29	198.79	196.99	199.88	198.47	198.99	197.89
210.46	209.94	207.37	208.23	209.75	206.69	208.51	208.11	207.57	207.92	207.7	208.88	209.93	209.96	210	207.65	209.3	208.03	208.15	210.57	210.16	209.27	207.96	208.77	210.88	207.6	205.48	208.26	206.57	207.22	209.75	207.21	209.32	207.48	208.13	206.08	208.78	209.88	208.53	211.32	208.44	210.28	208.48	206.58	208.49	207.76	208.49	207.15	208.98	206.5
209.36	206.72	209.11	207.69	209.15	208.46	209.42	208.27	208.05	207.36	207.15	206.58	208.75	210.04	209.29	207.58	209.01	210.45	208.78	207.81	206.54	208.16	208.51	208.77	208.93	208.87	207.91	207.99	208.07	205.68	206.83	207.65	211.52	209.74	207.38	208.22	207.55	206.15	207.54	205.55	208.76	208.8	206.98	207.06	206.74	210.16	209.3	209.18	209.11	208.76
199.46	199.17	200.63	198.11	198.82	200.47	198.78	200.64	200.89	200.31	200.99	198.56	200.18	198.99	199.48	200.56	197.79	200.85	200.46	199.58	200.35	199.76	200.08	202.03	198.35	201.03	199.38	196.85	199.39	199.03	199.56	199.94	198.45	200.48	201.92	201.03	199.79	201.49	201.12	201.35	199.2	201.27	199.96	198.84	200.4	201.79	201.22	202.94	199.58	200.03
207.45	206.46	205.39	207.07	207.13	206.27	206.16	206.79	206.66	206	205.47	205.86	205.85	204.72	205.54	206.36	206.18	207.79	206.52	206.06	207.75	206.92	206.18	209.18	205.5	206.31	207.17	205.58	204.74	205.56	206.38	205.92	206.31	206.19	206.23	206.7	206.02	207.75	205.66	206.2	207.7	205.32	205.04	206.65	205.73	205.41	205.97	205.89	205.56	206.14
213.42	213.72	212.57	214.55	213.54	213.15	214.4	215.36	213.78	214.27	211.6	212.92	215.72	213.5	211.28	213.41	212.27	215.05	213.43	213.42	214.97	215.91	212.59	215.86	215.89	213.87	214.71	215.2	214.88	210.46	214.52	213.53	212.03	213.61	215.17	212.3	213.57	213.47	213.41	213.36	213.74	213.73	215.27	214.31	214.86	214.19	216.31	214.63	215.56	212.73
201.88	203.93	203.74	203.23	204.08	203.06	203.61	202.83	203.59	202.02	201.87	202.91	204.02	204.86	203.51	205.73	202.01	204.62	203.28	202.77	206.08	203.94	205.22	201.98	204.86	204.52	204.53	202.88	204.29	204.23	203.11	202.09	202.49	204.77	205.09	203.42	202.45	203.9	201.83	203.29	203.66	205.64	202.7	205.43	204.23	205.08	203.01	203.42	204.05	203.64
212.78	212.38	212.89	212.24	212.73	213.71	213.23	211.73	210.95	213.27	211.99	211.01	212.65	212.26	214.64	212.38	214.31	212.94	213.58	213.89	213.12	211.8	213.05	213.04	210.78	210.73	213.36	213.7	210.91	213.03	211.38	211.55	210.95	213.19	212.38	212.23	212.17	211.47	214.13	211.97	211.54	214.53	211.54	212.38	215.55	212.32	211.99	212.84	211.78	213.47
201.65	200.07	198.8	198.82	201.28	198.53	200.22	198.01	199.84	197.99	199.38	198.54	198.16	201.38	200.56	198.42	201.01	199.85	199.32	199.68	199.81	196.43	198.26	198.85	200.09	198.81	200.08	200.19	198.67	197.97	198.08	197.99	198.92	199.22	199.38	199.1	200.11	198.28	197.97	197.61	199.85	198.97	198	198.7	200.2	201.07	201.31	199	200.48	198.07
212.86	211.45	210.72	211.34	213.02	214.11	212.3	211.86	210.61	211.45	212.51	209.44	211.3	212.32	211.16	211.32	211.8	211.5	209.58	208.37	212.65	211.61	213.41	211.93	211.73	210.9	211.39	209.42	213.45	212.61	212.32	211.75	212.66	210.44	210.2	211.58	212.46	210.9	212.3	210.61	213.29	211.77	211.96	212.76	209.95	210.92	213.41	210.03	212.96	211.34
206.5	208.6	208.58	208.55	209.47	206.71	208.26	207.47	206.28	210.03	208.5	207.62	205.31	207.8	207.85	207.1	207.91	207.81	208.16	207.08	208.75	208.61	209.53	208.56	208.59	209.21	207.79	208.24	206.66	207.93	209.87	208.73	207.96	206.13	209.28	208.84	207.65	207.85	208.87	208.7	210.06	208.81	207.46	206.26	209.94	207.51	206.55	209.84	209.47	209.33
211.83	211.58	210.66	211.68	211.63	209.76	211.45	210.2	213.01	212.49	211.47	211.61	210.4	211.02	210.23	211.48	209.26	211.84	213.26	212.54	211.04	209.94	211.95	212.87	212.7	211.28	213.46	213.67	212.89	213.47	213.27	212.71	210.46	211.43	211.74	210.35	212.12	210.88	210.51	212.52	213.91	212.58	210.8	212.22	212.47	211.54	212.02	212.17	210.3	211.66
198.33	201.03	199.68	197.85	198.85	199.54	201.99	199.2	200.04	200.22	202.58	200.4	201.04	200.39	200.88	201.58	200.14	199.6	200.74	199.84	200.98	201.34	202.23	199.66	198.65	199.41	201.09	200.65	201.15	199.04	200.74	199.77	199.85	201.5	200.5	199.09	201.27	201.69	200.91	200.73	200.29	201.35	200.04	198.41	200.03	199.08	201.95	200.95	199.54	200.17
204.89	204.03	203.53	204.62	207.74	206.33	205.71	206.15	206.2	207.8	203.53	205.03	206.66	205.13	203.46	203.72	205.85	208.21	205.08	206.14	205.63	207.85	204.24	207.8	205.64	204.55	204.55	206.45	206.03	206.26	204.85	205.74	206.04	205.8	205.83	205.24	205.46	205.54	204.37	205.48	205.06	205.19	205.98	204.71	205.51	205.49	205.37	208.85	208.06	206.79
202.86	203.16	201.56	202.49	203.21	204.12	202.96	203.21	204.18	202.38	202	205.89	202.44	203.92	204.16	203.69	203.52	207.73	203.78	202.86	203.66	203.37	199.93	204.39	203.12	202.13	201.44	202.35	204.56	201.46	206.2	203.49	201.62	202.54	205.03	201.09	204.45	203.17	205.17	204.05	202.7	201.37	200.91	204.89	203.9	200.67	202.75	202.44	204.55	203.22
199.11	199.7	200.5	201.68	200.36	199.11	199.71	200.06	200.98	199.14	200.58	200.06	200.42	200.34	198.01	198.68	201.3	200.85	198.15	198.19	197.95	200.84	199.36	201.38	200.85	200.11	197.92	198.45	199.73	200.64	199.35	202.73	202.53	198.5	197.64	199.09	200.22	199.45	199.32	201.87	200.16	201.48	200.58	201.39	200.94	200.5	200.36	201.2	201.24	199.55
204.13	204.67	205.68	203.8	204.84	202.27	203.01	203.68	204.91	203.12	204.59	202.03	203.8	203.85	202.34	203.9	203.56	203.3	205.29	205.32	202.4	206.39	200.02	205.4	203.93	203.61	205.91	202.51	204.07	204.03	202.47	201.39	204.95	203.33	202.71	203.58	204.34	204.09	200.71	206.73	204.55	203.9	202.33	205.76	203.67	202.33	205.65	202.95	203.84	202.32
210.45	211.73	212.59	213.56	213.81	211.18	211.97	212.35	212.37	212.54	211.6	211.64	209.89	211.67	211.39	211.93	212.72	212.87	209.82	210.92	212.44	209.21	209.5	211.97	211.88	213.32	211.23	213.11	212.23	211.68	210.87	212.65	210.9	211.55	210.31	209.55	209.79	210.56	209.44	211.29	209.8	212.69	213	211.7	213.14	210.1	212.6	213.39	211.28	208.4
192.78	195.82	195.86	194.52	194.48	195.53	196.1	194.66	193.28	194.06	195.77	196.28	194.3	194.46	192.72	194.06	193.68	194.69	193.79	195.54	195.59	195.05	194.59	195.18	194.25	193.22	194.4	193.47	195.21	192.95	192.58	194.74	195.8	193.54	194.77	196.07	192.58	193.75	192.64	194.63	195.16	195.96	195.97	194.37	193.63	191.82	195.27	194.78	194.45	193.99
211.54	213.26	211.17	211.14	210.21	213.37	213.04	211.37	211.08	210.9	212.64	213.18	212.63	211.52	211.15	210.29	210.87	209.71	210.81	211.03	214.05	210.5	211.59	212.02	211.42	212.97	210.1	211.66	211.32	212.07	210.98	209.94	210.72	209.71	211.61	212.95	212.55	210.49	212.21	209.43	210.99	213.6	212.03	210.87	211.38	213.01	212.16	210.04	211.99	211.37
212.83	212.95	213.52	213.36	214.86	211.82	211.62	214.42	213.15	213.27	212.81	211.99	213	213.58	214.22	213.72	215.82	212.96	210.87	212.41	213.69	211.61	212.39	211.02	213.12	215	212.01	212.15	214.18	212	214.76	213.09	211.85	211.55	211.62	213.44	214.53	214.29	212.08	212.22	213.08	212.27	214.62	213.43	211.85	213.5	212.13	215.02	210.37	210.63
213.56	212.94	210.8	214.39	213.59	213.16	214.21	215.98	213.21	212.37	212.49	212.99	212.89	213.58	214.08	213.34	212.61	211.47	213.16	213.44	215.19	213.89	213.89	211.03	213.67	212.67	210.52	210.25	213.42	211.92	215.08	212.89	212.36	213.56	213.79	213.59	211.25	211.72	212.85	215.67	212.73	213.02	213.77	214	214.95	212.48	213.13	210.54	212.77	214.87
204.38	204.37	205.44	206.67	204.26	205.83	205.06	203.48	205.01	204.02	203.82	206.04	207.99	205.24	205.36	203.7	205.93	204.62	205.43	206.8	204.52	204.85	204.38	203.9	204.64	203.77	205.14	205.41	207.34	205.46	203.23	207.48	204.73	205.5	204.08	202.12	205.83	206.13	204.35	206.27	204.23	204.65	206.98	203.44	203.92	206.01	204.64	204.07	205.67	203.94
207.05	209.14	205.16	207.17	207.02	206.91	208.26	207.87	209.27	207.07	206.37	207.88	207.09	207.64	209.39	206.2	206.83	209	209.9	207.88	204.91	208.72	207.74	210.39	207.51	206.61	206.98	207.07	208.63	206.92	205.9	208.33	207.68	208.53	209.61	207.16	208.33	207.97	206.51	209.8	208.84	208.05	208.2	208.26	211.56	205.65	208.74	209.4	207.22	206.2
212.54	212.95	212.9	213.1	213.25	212.38	213.03	211.62	212.68	212.32	210.8	212.27	212.12	212.5	212.38	213.54	210.3	213.01	210.42	211.27	212.39	209.87	213.41	212.36	211.34	211.58	213.79	211.25	209.67	213.68	212.31	212.6	213.83	211.49	210.6	212.09	212.32	211.4	213.21	212.51	211.02	211.78	214.56	210.69	212.64	211.3	211.05	211.96	214.25	211.89
201.79	202.28	203.02	200.37	200.2	201.25	202.11	202.19	201.09	201.38	200.52	199.62	199.84	200.88	201.87	199.86	200.19	199.45	201.41	202.62	201.15	199.41	199.94	200.18	199.55	198.5	201.75	203.76	202.78	203.45	200.96	201.43	199.06	203.02	202.81	202.37	198.2	200.22	201.06	200.12	202.26	203.13	201.47	202.37	201.04	202.64	201.85	202.53	201.33	203.08
218.3	216.42	217.41	219.65	218.2	218.46	216.73	216.74	218.58	216.3	218.77	216.2	217.5	215.3	219.3	217.68	217.08	217.84	219.23	216.93	219.52	218.45	214.6	217.16	216.65	217.85	215.49	217.67	217.49	217.15	218.13	218.48	217.04	216.4	220.2	217.13	215.72	217.37	217.61	217.41	218.27	216.54	218.24	218.2	218.43	218.14	217.32	219.15	215.57	219.86
198.86	196.23	198.59	199.02	198.2	195.99	197.23	200.35	197.9	196.28	199.99	196.88	197.68	197.67	198.7	199.05	197.57	197.86	197.84	198.92	197.66	199.99	195.94	200.37	195.77	198.07	199.14	197.72	198.4	198.29	196.55	197.92	197.94	198.9	198.79	200.49	197.61	196.2	196.7	199.47	197.64	198.6	197.13	197.5	197.7	198.75	198.72	197.14	200.2	198.48
216.87	217.44	216.01	219.62	216.37	215.08	217	216.7	216.39	216.16	215.69	217.63	217.37	217.48	218.04	216.45	217.01	215.86	216.69	217.04	219.2	217.14	219.07	217.87	217.24	217.26	214.43	216.81	214.21	216.88	216.45	217.65	215.54	216.85	215.57	215.13	216.01	218.11	217.46	218.09	216.17	216.21	218.74	214.7	216.5	217.98	217.01	217.44	218.85	216.43
201.1	200.89	201.48	200.49	201.19	203.33	202.74	200.63	201.67	201.57	200.17	201.87	202.18	198.83	201.98	202.74	202.95	200.47	200.33	200.81	200.38	200.6	202.4	199.52	200.58	200.29	200.94	200.71	201.35	201.27	201.38	200.77	200.21	201.07	203.94	200.39	203.49	199.95	200.41	201.78	202.12	198.78	200.36	202.06	201.68	199.55	200.46	201.57	200.91	199.88
203.27	203.28	200.92	201.21	201.92	204.6	200.24	200.31	201.8	203.45	200.7	202.16	199.26	202.13	201.8	201.4	201.01	200.89	203.91	201.64	201.61	203.54	203.82	202.47	202.8	202.99	203.88	202.77	203.62	203.4	201.84	204.97	201.03	201.06	198.85	201.45	202.57	201.69	203.2	200.8	203.49	204.24	200.36	202.95	204.49	204.08	204.21	200.61	203.39	199.46
217.48	215.72	214.98	216.41	218.63	217.47	215.12	217.51	218.38	219.1	217.99	217.06	214.56	217.18	216.31	214.39	216.76	217.37	218.72	216.87	215.03	215.84	215.54	213.02	217.37	216.41	216.81	215.75	215.27	217.39	214.88	218.88	215.92	218	218.81	216.78	218.83	220.78	216.39	216.98	218.49	217.72	219.04	218.66	217.08	216.75	218.62	217.16	216.22	217.99
206.22	208.59	209.99	208.34	208.63	209.69	208.76	209.46	207.74	208.57	209.7	209.35	208.47	205.52	208.02	210.72	208.92	207.12	209.34	206.77	208.53	209.91	208.45	210.02	209.63	208.85	207.54	205.53	209.65	209.11	209.19	207.16	208.29	207.56	210	208.08	207.37	207.41	207.84	208.59	208.48	208.17	209.23	208.08	208.05	209.18	210.64	208.16	207.81	210.55
204.59	203.96	204.01	207.06	206.24	204.6	204.42	204.24	203.8	206.51	206.02	205.14	205.09	206.21	205.2	205.38	205.07	204.45	203.54	201.76	203.29	205.55	203.62	203.89	205.17	205.62	205.41	204.26	203.04	204.07	205.78	202.16	204.65	202.92	202.65	203.75	202.94	203.76	205.05	202.39	205.58	207.1	204	205.57	205.88	205.14	203.66	205.13	205.44	205.75
206.37	208.69	209.58	208.06	207.63	206.92	208.55	209.51	209.74	208.7	208.32	209.08	207.82	208.96	207.57	210.27	210.01	208.24	209.48	207.89	209.38	209.54	208.44	210.62	210.31	209.23	208.29	208.01	209.07	207.86	208.43	211.31	209.32	208.7	208.65	207.78	209.89	208	210.15	207.78	208.7	208.39	206.95	208.37	209.19	209.98	208.63	208.38	207.4	208.71
218.52	217.6	218.14	220.43	214.84	217.06	218.78	215.27	216.52	217.93	218.74	218.35	217.22	217.03	216.49	216.88	218.01	217.33	217.7	217.41	216.48	215.07	218.22	218.88	217.35	216.93	217.61	216.35	217.65	215.9	219.49	217.92	218.4	218.25	213.95	216.61	217.08	214.66	218.52	217.4	215.64	217.76	218.93	216.49	217.17	218.98	217.7	216.03	215.69	218.59
208.28	207.03	209.49	207.88	208.97	207.63	208.95	208.11	206.97	208.77	208.38	207.61	208.54	207.89	210.85	209.33	207.01	209.61	208.45	207.76	207.88	208.84	208.83	207.63	207.4	208.6	209.74	207.84	209.5	208.53	207.32	208.97	207.41	210.98	209.24	206.09	207.23	208.39	208.48	208.37	209.71	209.16	207.44	207.57	208.71	208.39	211.02	207.98	209.68	207.66
212.81	212.4	211.72	210.88	212.53	211.74	211.17	210.91	211.62	213.17	211.92	211.42	211.04	214.38	210.2	210.84	210.63	210.31	211.88	212.45	210.9	211.68	211.3	211.56	211.36	210.31	211.1	212.1	212.14	210.91	212.97	212.46	210.93	211.83	214.43	211.69	211.22	210.97	211.38	209.79	210.14	209.5	212.77	212.82	212.81	212.28	214.01	211.12	212.39	211.48
208.74	208.17	209.47	208.31	207.9	208.69	209.07	207.93	207.77	209.51	208.01	207.3	210.21	208.31	209.22	208.52	208.45	207.18	207.44	207.16	208.91	210.25	208.22	208.91	209.74	208.17	208.71	207.49	207.7	209.02	208.11	207.34	207.96	209.48	209.42	208.68	205.68	206.2	206.91	207.2	207.99	210.6	209.22	208.74	209.76	208.27	208.7	209.31	209.82	207.97
212.98	208.92	212.8	209.96	212.42	209.52	212.38	209.46	211.06	211.67	210.55	211.54	213.06	209.97	211.83	212.51	213.3	213.42	211.83	211.28	209.63	211.03	211.93	211.65	211.91	211.18	212.45	212.01	211.91	211.43	213.38	210.34	213.06	210.68	212.09	212.04	212.34	211.6	210.79	211.17	208.58	213.23	209.97	212.45	212.54	212.19	211.22	212.22	214.48	212.7
201.41	199.31	200.35	201.44	201.97	200.6	202.52	201.07	200.02	198.37	197.82	200.41	200.78	198.29	200.1	199.33	201.53	201.18	200.75	202.39	201.41	198.29	201.59	201.61	199.55	201.44	201.68	200.46	200.05	200.35	202.54	200.65	199.99	201.56	198.92	201.36	201.8	200.4	199.33	200.31	202.14	200.96	201.95	202.29	199.72	199.89	200.81	200.86	200.33	201.8
207.47	208.42	209.49	208.37	208.11	208.98	206.62	209.12	209.92	208.87	211.04	208.08	207.61	208.7	208.18	207.3	208.89	208.58	206.78	207.67	210.12	209.45	206.98	206.66	208.07	209.49	207.73	207.97	207.63	207.57	208.81	208.65	207.73	209.63	211.12	209	208.95	207.13	208.75	210.19	209.81	211.09	207.21	207.32	206.7	207.23	211.69	206.78	207.97	207.9
199.13	202.09	202.82	203.91	202.55	203.66	200.91	203.78	200.75	205.73	201.78	201.51	202.05	201.38	202.41	202.27	202.77	201.36	202.98	201.22	203.03	201.88	204.21	203.27	201.68	202.92	204.7	204.51	204.43	202.84	204.32	201.34	205.27	202.8	203.39	203.11	202.69	202.8	201	200.96	202.8	203.29	202.22	203.16	201.72	205.37	200.51	202.86	202.5	201.95
201.39	204.96	204.16	203.54	203.7	201.64	205.22	205.26	204.68	202.05	203.45	204.16	202.81	200.41	203.7	204.96	202.12	202.41	201.64	204.62	204.07	203.56	204.74	205.55	203.98	203.25	203.34	202.36	204.52	203.46	204.96	204.63	203.72	202.79	203.17	202.25	201.69	204.1	203.31	203.4	204.15	203.05	204.26	205.17	204.06	203.98	204.6	205.32	204.02	205.95
212.37	213.96	212.16	212.78	215.23	211.62	212.21	213.2	212	212.52	211.42	212.57	210.82	214.29	213.79	214.22	214.34	212.65	210.17	212.84	212.68	212.66	213.31	213.09	212.48	213.54	211.02	213.56	214.74	211.48	212.64	212.01	213.62	213.77	212.61	211.97	211.63	213.95	211.94	211.73	213.14	213.12	213.14	212.66	212.56	212.89	213.24	213.77	213	213.4
208.73	211.43	209.22	209.54	208.83	208.26	207.61	208.38	206.43	208.99	208.19	209.15	209.44	206.04	208.57	209.12	210.43	207.79	209.2	208.53	205.97	208.39	207.96	209.35	209.22	210.01	208.54	207.78	210.87	208.79	210.23	209.69	209.45	207.26	207.61	209.03	210.06	207.65	206.59	210.87	208.46	207.91	208	207.94	208.39	210.31	207.24	208.96	208.47	208.97
208	209.33	207.93	208.09	208.01	209.25	209.9	210.34	208.51	210.11	207.57	208.17	208.65	209.93	206	210.6	210.11	209.87	209.68	209.12	209.72	209.91	205.86	206.6	208.2	208.4	205.19	209.09	207.51	209.01	206.57	205.92	208.97	208.61	209.48	205.38	211.21	207.47	204.64	208.39	211.29	207.19	208.4	209.8	210.1	207.79	209.1	208.26	208.15	209.67
202.48	204.89	203.7	203.46	202.64	206.36	200.44	204.44	206.1	204.04	204.02	203.27	205.36	205.81	203.86	202.76	205.34	203.54	206.49	203.67	203.62	201.54	204.15	203.12	203.25	204.34	205.14	202.9	204.51	203.25	202.05	204.27	202.64	202.98	204.63	204.73	203.55	204.96	204.93	202.71	203.71	206.36	205.19	204.56	204.69	202.66	205.27	204.31	205.38	201.86
216.62	217.3	216.93	217.24	215.87	217.69	215.97	216.41	214.8	216.43	219.01	217.16	217.38	214.4	217.72	216.69	218.27	217.37	216.1	216.72	216.27	217.89	217.72	215.49	217.91	217.37	216.48	217.66	217.33	217.24	215.58	218.14	218.92	217.02	216.7	216.79	215.57	216.57	217.32	216.21	217.15	217.23	216.3	215.95	215.99	218.03	215.14	216.08	217.96	216.31
203.38	203.08	204.56	202.04	203.78	202.1	205.69	202.31	203.34	203.03	204.5	204.39	201.72	201.14	203.66	202.45	203.46	201.02	201.91	203.27	203.04	200.66	204.09	204.31	205.24	204.45	202.66	202.15	203.58	203.49	202.31	202.87	204.29	205	204.27	202.74	203.04	203.53	204.43	202.77	203.18	205.49	206.37	203.89	203.07	203.83	203.6	201.8	203.28	203.4
211.48	210.41	212.78	211.54	212.49	210.2	211.18	210.65	212.98	212.65	210.74	213.29	213.96	213.03	210.85	211.42	213.33	213.04	213.41	210.37	212.63	210.81	210.63	211.32	211.28	211.65	210.55	211.45	212.2	212.58	212.6	214.29	209.23	210.89	211.31	211.91	209.98	211.72	214.59	212.76	210.24	210.91	212.52	211.75	208.79	212.52	213.56	213.06	210.85	212.83
219.66	217.85	216.16	217.7	216.3	219.73	216.86	217.06	218.01	217.86	218.09	215.71	219.31	218.65	217.5	217.22	218.82	218.16	218.02	215.52	216.84	214.72	215.7	217.45	215.68	217.2	216.52	216.04	216.35	218.01	217.38	216.54	216.55	216.92	216.01	215.17	216.85	216.17	217.19	217.23	216.57	216.54	215.43	214.9	215.16	216.22	216.65	215.9	218.05	216.96
194.28	195.07	195.29	194.12	193.16	194.42	193.8	195.07	193.42	194.18	193.85	194.08	194.07	193.42	192.91	194.07	193.55	193.66	194.08	194.77	195.01	192.83	193.8	193.27	192.25	191.11	195.17	191.64	192.24	193.42	196.1	193.68	192.33	192.98	190.8	193.7	195.64	193.74	193.68	193.48	193.23	194.12	193.89	196.4	195.18	193.48	191.89	194.12	191.52	194.43
207.43	207.22	205.56	205.75	207.62	209.46	209.09	205.68	208.5	206.76	207.19	208.9	205.46	208.54	207.86	205.99	207.42	207.14	207.59	207.53	208.74	208.04	207.47	208.02	207.5	209.91	205.53	209.87	207.47	207.51	207.9	210.73	207.44	211.24	207.45	210.4	207.51	205.74	207.15	205.31	205.89	207.78	207.99	207.75	206.09	207.88	203.97	207.99	207.84	208.23
198.02	198.12	199.08	199.49	200.92	200.71	197.88	198.16	201.69	200.17	199.47	199.6	198.2	199.12	198.81	200.55	198.16	199.82	197.45	195.71	199.58	198.99	200.35	199.35	197.93	199.64	200.09	198.98	200.39	197.92	199.66	198.39	196.67	198.65	199.13	198.68	201.07	199.49	198.64	200.97	202.19	198.64	200.16	199.48	199.28	200.64	198.52	199.71	200.18	198.23
203.29	202.11	204.55	202.11	203.9	202.17	204.72	205.66	205.5	205.64	204.77	203.33	202	202.18	201.41	203.14	203.89	205.09	200.86	204.76	203.79	204.04	205.95	202.71	204.63	205.44	203.55	202.7	202.47	202.49	204.51	202.8	201.49	204.42	202.57	202.78	203.91	202.94	202.24	204.52	202.8	204.83	202.98	204.68	203.68	202.48	204.54	204.93	204.68	203.55
198.87	204.23	203.12	202.22	204.27	202.73	202.05	201.4	203.03	200.91	203.47	202.05	201.16	202.92	200.32	203.07	200.57	202.13	201.17	202.82	203.37	201.49	202.81	201.43	200.66	202.79	202.06	204.73	200.79	203.35	203.04	202.98	202.31	202.4	201.38	201.84	201.46	201.16	201.06	203.43	202.21	201.72	203.19	203.33	202.97	203.69	204.12	201.48	203.39	203.53
210.39	210.13	208.4	210.22	209.77	208.25	210.24	209.49	209.78	208.73	209.01	209.61	209.69	206.72	208.07	210.25	207.7	208.51	209.21	210.39	208.49	207.8	209.54	208.12	209.31	209.64	209.52	211.11	208.77	207.77	210.39	209.87	209.05	209.53	206.48	207.27	210.29	208.06	210.11	208.87	210.17	209.14	209.6	206.2	208.56	209.11	209.25	209.06	207.04	210.84
207.83	211.51	208.53	209.24	207.38	207.19	205.19	208.39	208.37	206.75	206.7	208.18	210.12	207.31	204.55	210.46	207.63	207.91	207.08	209.86	206.26	208.28	207.41	207.26	208.42	211.01	208.7	210.2	206.73	209.66	208.3	208.45	208.63	207.85	207.46	208.52	206.7	209.69	207.33	207.74	207.71	206.44	207.11	207.16	207.46	207.95	209.05	208.83	208.61	206.35
207.63	207.64	204.61	209.1	210.39	207.38	210.67	210.54	209.86	209.46	208.7	207.75	207.39	210.54	208.87	206.48	208.71	208.9	208.49	208.41	208.51	209.32	208.09	209.85	207.54	207.81	207.56	207.28	210.52	208.12	207.6	209.43	208.31	206.93	209.5	207.99	206.71	210.89	208	206.98	209.39	207.55	208.05	205.18	206.64	206.42	207.78	206.95	209.65	210.79
207.12	206.51	206.34	205.36	205.85	207.11	207.24	208.83	207.01	206.17	205.75	209.96	208.71	209.43	207.18	208.34	207.68	209.15	208.69	204.66	206.45	206.12	209.04	208.91	206.94	207.74	208.45	204.63	205.99	206.22	206.61	206.81	208.64	208.38	207.56	205.01	208.09	206.7	205.99	208.13	208.35	209.34	207.89	207.23	208.39	207.96	207.58	208.22	208.12	207.56
214.15	213.67	211.26	211.47	215.58	215.38	215.65	215.94	214.47	213.75	214.36	216.33	213.13	214.68	214.27	214.74	216.53	214.05	213.31	213.02	215.02	212.41	212.66	214.88	213.62	214.11	214.17	215.95	211.95	213.38	213.67	213.88	213.88	214.8	214.45	215.18	211.54	214.82	212.79	215.33	211.88	215.29	214.86	214.89	214.73	213.73	213.05	215.08	213.26	210.55
199.08	202.62	201.1	201.51	199.89	199.87	200.17	199.73	201.22	199.6	199.38	200.01	199.85	199.93	198.96	199.71	199.87	200.3	202.2	202.17	201.43	200.66	200.21	199.3	200.53	200.96	198.98	200.37	201.44	199.88	198.43	199.13	198.79	201.92	200.07	200.94	202.04	199.63	200.15	201.09	199.03	200.15	199.67	199.63	200.27	201.23	199.37	199.16	201.4	200.93
207.29	208.55	209.15	207.37	210.47	209.67	209.44	207.96	209.93	207.68	209.87	208.81	208.22	208.19	209.9	210.29	210.13	210.61	207.53	210.13	207.98	206.56	207.39	206.22	209.04	208.14	206.93	209.86	207.48	211.16	208.76	209.95	210.34	211.44	207.17	208.39	208.35	209.79	209.16	207.58	208.83	211.15	208.48	207.44	209.91	208.9	208.22	209.73	208.1	207.59
211.18	209.89	213.38	212.51	208.48	210.91	214.04	213.9	212.37	213.5	212.13	211.93	212.01	209.51	211.99	212.3	211.46	209.65	212.02	209.98	211.74	208.59	210.45	211.48	210.24	212.6	210.04	212.28	212.85	214.18	212.54	211.61	211.77	211.48	210.43	212.09	211.95	213.58	211.3	211.04	210.91	212.12	212.07	210.45	211.22	213.14	212.21	212.46	212.14	211.73
212.59	212.08	213.67	209.82	212.44	212.88	212.76	212.82	212.61	212.01	210.74	212.49	211	213.33	211.75	211.38	212.4	213.04	212.11	211.91	213.51	212.6	212.83	215.44	212.18	213.46	212.87	213.4	214.25	211.11	212.22	213.14	213.16	211.31	214.83	212.17	214.91	212.93	216.59	212.93	212.05	210.34	213.14	212.1	213.68	213.55	211.87	211.1	212.3	210.14
217.74	217.99	217.92	216.14	217.3	217.85	217.2	216.94	217.4	219.3	218.37	216.55	217.46	217.15	216.65	218.28	217.54	217.75	218.75	215.28	216.6	217.28	216.03	214.87	216.87	215.12	217.5	214.25	215.22	216.86	218.16	219.26	216.95	220.1	217.89	218.59	218.26	215.69	217.24	217.54	216.02	217.26	216.48	218.6	216.85	217.53	219.31	215.26	216.56	216.96
205.31	205.05	204.27	204.59	205.49	204.65	204.3	204.96	205.78	202.11	204.06	206.66	203.94	204.34	204.05	207.11	201.88	202.77	203.85	203.64	205.87	202.93	204.48	205.05	205.72	203.05	204.16	207.75	206.18	206.78	204.3	202.56	204.61	205.65	204.5	203.65	204.37	204.45	204.72	205.96	202.53	204.64	204.27	202.92	203.54	203.18	202.73	205.43	203.19	205.57
213.37	212.88	212.11	212.69	212.15	211.47	213.63	212.23	213.77	213.03	212.58	211.68	213.91	214.47	213.53	213.79	212.8	212	213.27	214.4	215.72	215.42	212.11	213.19	217.75	210.87	211.87	214.9	215.96	211.31	214.4	212.34	212	212.64	211.72	213.07	213.51	211.12	211.07	211.65	212.52	213.9	213.59	213.92	212.07	216.2	213.08	214.14	211.75	214.82
214.88	213.8	212.43	212.72	213.96	214.4	214.7	214.25	214.56	213.43	213.7	214.75	211.58	213.79	212.4	212.72	213.89	216.07	215.31	212.95	212.53	214.58	213.88	215.31	212.93	212.96	213.28	212.51	214.34	216.73	213.88	215.42	215.07	214.72	214.69	212.75	212.78	215.75	211.16	211.9	214.16	212.27	213.33	214.17	213.1	214.02	210.75	213.51	217.05	213.69
202.03	200.9	201.93	202.28	205.03	202.16	201.73	202.49	202.99	202.33	203.76	201.22	203.06	202.26	202.71	201.78	203.68	202.89	202.56	201.71	202.79	201.14	202.51	203.13	202.21	202.64	203.61	202.77	204.04	203.98	200.05	202.67	203.77	201.11	203.17	198.62	201.34	200.87	200.76	200.91	202.08	201.1	201.97	202.77	203.32	200.88	201.77	203.86	202.51	201.59
211.8	210.19	214.01	211.66	210.46	211.47	210.02	211.4	212.29	211.61	209.78	210.41	213.29	209.69	209.81	212.33	211.17	211.67	211.94	211.85	213.07	212.08	212.86	210.47	211.45	211.36	211.28	213.33	212.63	208.56	211.2	211.71	210.74	212.07	211.59	209.53	211.12	211.56	211	212.77	212.2	210.48	210.76	208.71	213.34	211.47	211.25	210.93	210.31	209.66
201.66	200.28	199.76	199.69	201.7	200.7	199.2	198.66	201.59	199.18	199.74	200.04	201.22	200.8	200.38	199.38	200.17	200.39	200.14	201.04	199.33	200.85	202.82	200.16	197.35	198.57	199.6	201.38	200.06	199.62	199.15	200.01	199.62	201.66	199.66	202.66	199.36	200.07	201.51	198.84	200.09	199.14	202.27	201.45	200.75	199.77	201.97	198.38	199.46	199.45
204.38	206.89	207.91	207.79	209.73	208.17	208.03	206.86	204.87	211.91	209.91	206.89	208.83	207.4	208.9	207.37	206.78	209.47	206.67	205.7	207.04	209.05	210.36	209.9	210.3	207.72	209.02	205.15	206.69	210.35	206.91	207.55	205.66	207.13	207.6	207.93	208.28	206.97	208.61	208.98	208.97	206.93	208.37	211.16	207.5	208.31	205.93	209.14	208.13	206.85
209.04	211.07	207.47	210.98	208.4	208.42	210.79	208.26	211.79	210.8	207.49	209.59	211.82	207.29	209.93	211.4	207.7	207.65	210.34	206.53	208.86	208.28	209.27	210.61	207.33	209.02	208.62	209.66	211.72	209.14	210.23	210.93	211.14	211.7	210.71	208.86	208.33	209.67	209.55	209.26	209.8	209.38	210.71	210.53	208.68	210	207.89	210.27	210	209.08
209.44	207.56	208.7	210.16	209.8	206.3	205.88	211.52	209.9	209.84	210.46	209.52	209.23	207.55	210.31	208.49	210.91	207.48	209.81	209.2	208.19	208.39	209.22	208.38	209.83	209.5	207.13	209.07	208.63	209.33	207.94	211.45	208.51	207.1	211.71	208.59	206.24	211.67	207.53	208.31	211.1	210.28	208.98	208.12	208.55	207.09	208.29	206.16	205.83	209.04
204.06	204.48	204.13	204.11	204.6	204.16	204.95	203.27	205.78	203.56	202.59	205.75	204.41	203.25	206.3	204.32	203.1	202.65	205.2	202.12	203.8	202.77	205.39	205.04	203.15	204.14	203.01	202.18	206.34	206.45	203.17	202.39	202.05	203.08	204.68	202.27	204.38	202.13	203.6	205.26	204.64	202.62	205.93	203.14	204.16	203.18	204.43	205.61	206.1	203.49
201.5	203.16	206.05	203.54	204.68	203.89	206.75	203.81	205.58	205.17	201.39	205.19	203.29	204.83	206.05	205.21	204.25	205.86	206.45	203.8	206.3	206.33	206.44	203.78	204.88	203.73	203.98	202.65	205.24	206.88	205.24	205.14	203.19	205.94	203.82	207.54	204.61	204.3	205.75	204.58	206.61	205.39	204.25	203.36	205.32	206.02	203.44	203.72	206.19	204.61
208.51	210.41	207.22	208.66	209.26	208.86	208.77	208.49	208.36	208.46	208.57	209.46	208.29	209.18	209.07	207.34	207.54	208.16	208.08	208.97	210.34	207.92	209.08	208.43	208.78	211.39	208.44	207.88	209.47	208.22	208.01	208.95	209.87	207.71	208.92	206.51	206.22	208.23	209.18	207.03	209.7	210.34	209.09	209.45	209.55	207	207.77	207.65	207.7	209.22
200.5	202.57	202.38	200.57	199.4	201.29	200.47	201.72	202	200.34	202.91	200.68	201.09	200.86	202.12	197.68	199.61	202.03	201.72	202.76	200.37	201.52	200.93	202.59	202.38	200.22	198.76	202.75	203.24	202.5	200.07	199.33	201.6	201.7	199.69	202.78	201.22	200.12	201.52	202.34	199.99	201.49	199.25	201.19	202.36	199.02	202.21	201.17	200.8	202.05
215.1	212.74	213.28	214.52	212.88	215.42	214.3	215.28	215.16	214.94	214.48	214.19	213.62	213.87	214.48	213.77	215.62	213.4	213.95	214.82	213.31	213.89	214.58	212.43	214.48	212.76	213.7	211.53	214.38	213.36	213.56	212.72	214.73	214.29	214.99	213.47	216.37	214.42	216.19	211.94	214.16	212.49	212.56	212.89	214.52	211.34	214.92	215.9	215.65	215.32
206.6	210.4	210.34	208.51	207.57	208.67	208.7	209.75	208.3	209.36	208.86	211.9	210.08	207.31	205.61	209.85	207.56	207.09	207.2	208.48	209.56	207.56	207.33	208.29	208.35	210.14	209.64	209.91	210.94	209.03	209.25	208.21	208.45	210.07	209.19	208.32	210.46	208.79	207.44	209.47	209.52	209.78	210.03	209.53	208.16	209.36	208.27	209.44	207.87	206.74
211.89	209.92	212.5	210.52	213	212.22	212.65	213.96	211.87	212.47	211.42	213.38	210.76	210.81	213.82	213.13	213.09	209.14	210.94	212.85	211.76	213.29	211.12	210.36	210.81	211.66	208.61	210.91	209.32	212.78	212.59	212.52	211.89	211.97	214.11	212.06	213.6	209.67	213.72	209.93	213.58	211.83	213.03	212.76	212.75	211.02	213.29	212.03	210.15	213.62
199.94	202.51	201.48	201.17	202.11	200.66	202.01	200.56	200.76	201.43	199.94	201.15	200.43	199.47	200.31	201.92	202.23	198.84	200.06	199.63	200.18	199.79	199.22	200.99	199.79	200.21	198.05	200.51	203.38	200.93	200.48	202.03	202.87	202.49	200.02	200.06	204.05	198.79	199.36	199.3	199.67	200.99	200.32	200.01	203.23	199.73	201.3	199.23	200.38	202.18
204.07	202.78	204.45	206.18	204.25	203.07	202.25	203.49	202.59	203.92	203.51	203.63	204.64	203.99	202.97	199.61	203.68	202.87	204.22	204.5	203.2	203.22	207.3	203.81	205.21	204.02	203.97	205.75	204.13	206.36	202.97	203.73	205.92	204.25	202.04	204.3	203	204.74	204.11	204.32	202.22	203.24	202.42	204.84	203.99	203.73	204.78	204.55	203.38	201.9
213.83	219.73	216.18	216.73	216.25	217.88	214.86	216.49	216.25	215.45	218.48	216.36	217.1	217.16	217.07	216.74	218.49	220.26	215.09	217.78	218.77	217.19	216.48	217.42	216.41	218	216.64	215.02	217.88	217.94	214.75	216.46	215.86	216.68	217.68	214.39	217.55	216.49	219.14	218.45	218.16	217.48	216.26	217.78	215.44	219.02	216.94	215.98	218.59	217.76
201.86	200.23	197.13	200.67	200.18	201.21	199.91	200.37	202.33	200.54	199.68	202.02	201.82	201.54	201.14	199.38	199.44	200.83	200.59	199.02	198.88	201.54	198.04	201.93	201.35	199.68	200.45	199.14	201.97	200.74	197.74	198.98	197.15	201.96	199.66	200.96	198.64	199.32	199.22	199.87	201.08	199.52	199.12	199.05	200.75	200.55	198.87	200.25	199.78	202.22
201.87	201.71	199.31	199.57	200.39	200.08	198.39	199.79	203.1	199.1	201.39	199.68	200.7	199.57	200.02	201.74	200.47	199.15	200.47	199.37	200.35	199.4	199.55	201.28	198.97	200.9	198.97	199.89	201.26	199.85	199.12	199.62	200.06	201.7	197.83	200.83	199.32	200.95	202.36	201.82	201.41	200.51	200.23	199.83	200.13	200.74	199.33	200.08	200.98	199.76
206.81	207.39	207.89	208.53	209.84	208.07	208.86	208.43	207.92	208.58	207.87	207.12	208.7	207.99	205.56	206.26	208.49	206.83	206.67	209.61	208.18	207.25	207.6	206.48	209.02	209.25	208.67	205.64	207.78	208.37	208.69	205.51	209.2	204.97	206.48	208.98	207.03	208	208.97	208.37	206.78	206.89	207.49	206.96	206.14	207.87	208.26	204.56	208.56	208.24
202.25	199.29	200.93	200.38	202.18	201.69	200.33	201.65	202.3	202.69	202.43	199.4	201.3	199.39	199.22	200.36	200.09	199.45	200.52	202.47	199.06	198.06	200.38	201.37	200.19	200.07	201.34	200.97	200.05	202.26	201.09	201.28	202.04	200.63	201.03	201.95	200.83	198.57	198.97	200.32	200.45	201.98	200.53	201.81	201.84	200.83	200.37	201.93	203.4	200.62
209.93	210.33	211.9	211.14	213.37	210.79	211	211.03	212.21	211.25	212.12	210.81	210.62	211.57	212.45	209.66	208.76	211.18	211.91	211.11	213.55	211.63	211.71	209.97	209.23	210.1	213.2	212.89	212.71	214.59	209.66	212.89	210.84	210.3	211.33	211.83	211.8	209.76	209.98	211.62	211.31	212.21	210.35	211.12	211.47	212.4	209.52	211.5	211.71	212.07
203.55	205.83	205.48	205.15	206.57	205.07	206.45	204.16	205.73	205.08	205.87	206.26	204.31	206.97	205.51	205.99	207.68	203.65	205.77	203.45	204.4	206.28	203.37	206.07	207.58	206.01	205.99	204.65	204.13	204.81	204.86	206.38	204.99	207.34	204.64	206.9	203.66	205.58	205.18	204.9	203.59	206	206.45	206.18	206.02	205.24	207.23	205.81	203.64	205.32
207.38	207.08	206.85	208.86	207.18	206.73	207.43	208.14	207.9	205.88	207.78	208.85	207.52	208.76	206.62	209.62	207.59	208.55	208.41	207.39	209.43	206.29	206.58	207.76	207.27	206.8	207.75	206.94	207.13	207.35	206.82	209.21	208.66	205.3	206.97	208.52	207.58	207.01	206.76	208.85	206.02	206.15	207.3	209.77	209.3	206.4	207.63	208.04	208.46	208.04
199.02	198.07	198	199.67	198	196.87	199.35	199.88	196.5	198.3	198.64	199.46	197.39	199.92	200.23	198.37	198.94	197.74	200.6	200.92	197.99	197.54	200.02	197.66	196.63	198.53	200.78	196.65	197.64	199.28	198.98	197.16	197.55	199.56	197.76	199.16	199.67	199.73	198.89	196.42	197.06	197.81	198.01	197.45	199.37	196.59	197.5	197.26	197.89	200.15
211.83	212.51	212.75	215.29	213.36	211.23	213.74	211.84	213.19	215.78	214.26	211.42	211.17	212.49	213.83	212.89	211.98	212.91	211.99	212.74	211.86	211.48	210.72	212.83	211.9	212.54	211.28	212.35	210.88	210.85	213.06	212.37	209.2	213.45	213.21	213.18	212.93	211.84	213.62	210.96	210.84	210.78	211.85	213.27	212.17	211.59	213.25	213.46	212.66	212.77
208.67	209.25	205.33	207.69	207.8	207.56	209.25	208.86	210.69	207.36	209.32	207.28	208.05	209.34	208.64	209.77	206.69	207.78	209	208.2	204.77	209.43	208.89	208.54	209.68	208.02	207.41	206.93	208.19	209.88	206.99	209.48	207.17	207.77	206.41	207.68	206.99	209	209	208.68	209.18	207.65	210.23	208.61	207.59	209.69	208.74	210.97	208.98	209.83
199.86	201.56	202.55	201.42	202.06	199.41	203.4	200.3	198.47	199.37	202.91	198.07	199.87	199.85	199.72	200.54	198.33	202.05	202.09	202.08	202.37	200.09	200.26	201.3	200.37	201.08	198.45	201.09	200.58	200.21	203.17	199.05	198.57	201.14	199.85	201.22	200.65	198.84	199.43	200.21	199.35	198.09	200.83	200.58	200.16	200.89	200.03	201.95	199.01	199.05
204.16	203.28	205.26	208.5	205.14	205.05	205.14	205.92	206.06	203.16	205.93	204.84	203.65	204.53	205.07	204.6	205.69	203.45	203.49	202.66	204.97	205.87	204.25	202.67	202.64	205.6	205.03	205.51	206.31	204.67	206.19	204.19	205.66	206.41	205.09	206.94	202	204.18	204.65	205.22	203.47	205.63	204.8	206.11	204.23	203.63	205.31	202.79	204.62	205.92
199.08	199.02	199.6	199.31	198.32	197.17	197.92	200.21	198.77	199.58	199.02	199.69	198.25	196.67	196.36	197.49	199.41	197.85	199.33	200.11	198.61	198.4	195.18	199.23	199.94	198.65	199.03	198.37	196.36	197.35	202.46	196.09	197.64	198.7	197.89	197.24	199.12	199.84	198.93	198.75	199.84	200.91	198.07	198.14	201.11	197.52	196.45	196.88	198.44	198.83
208.95	209.86	208.74	208.83	208.77	211.37	209.63	211.23	211.4	209.32	208.54	208.54	208.78	209.99	210.14	208.94	209.1	208.85	209.16	209.01	209.26	208.22	210.31	208.34	206.08	210.81	209.81	209.48	209.71	209.31	209.74	207.79	209.81	210.4	208.22	210.32	209.37	209.83	210.05	208.06	209.29	211.86	207.22	209.78	207.26	210.57	210.88	208.83	210.35	210.83
212.1	215.98	212.66	213.42	212.29	213.48	212.11	214.23	213.26	212.45	211.69	214.08	213.12	214.96	210	213.33	212.71	215.03	212.72	212.16	211.67	214.66	213.86	214.03	212.75	210.64	212.4	212.94	214.07	215.47	213.47	211.8	211.99	213.59	214.61	211.92	214.98	215.79	215.32	212.42	213.46	212.6	212.52	212.62	211.13	211.41	212.27	213.62	213.48	212.91
218.32	216.86	216.62	218.16	215.95	219.7	216.55	216.78	216.62	217.66	217.79	216.49	215.46	216.41	217.06	216.64	216.43	216.48	215.5	218.07	214.03	216.64	216.69	216.83	216.94	216.68	217.24	217.28	216.65	217.22	216.55	217.46	218.72	216.96	216.66	217.95	217.33	215.23	214.97	216.14	217.39	217.16	218.09	217.73	219.7	218.97	218.69	215.02	216.74	215.64
203	205.55	203.91	202.29	202.27	202.68	202.48	203.44	201.14	204.07	203.51	201.32	206.18	200.95	203.01	202.06	205.66	204.06	203.34	203.26	202.45	203.35	205.76	204.41	204.28	202.65	204.4	202.25	202.54	203.5	203.56	202.46	203.74	201.69	203.33	203.41	204.99	202.65	206.35	203.58	204.49	205.65	201.8	202.26	203.17	202.51	205.81	202.54	203.3	205.76
208.67	207.43	209.03	207.71	208.18	209.07	209.72	210.44	207.68	212.5	208.01	208.59	209.25	206.94	209.06	209.05	208.15	208.98	205.55	210.8	208.93	208.33	205.7	209.26	209.49	209.63	208.28	208.37	209.17	207.4	208.66	209.72	207.34	208.04	210.31	209.95	209.02	208.31	209.92	209.41	209.37	210.01	207.84	210.72	209.26	210.24	208.21	208.2	206.48	209.42
205.3	203.87	202.71	202.73	203.29	203.54	203.39	204.49	203.48	205.72	205.15	200.32	205.29	202.6	203.45	201.97	203.52	204.21	202.4	203.65	202.77	203.82	205.16	204.18	204.43	202.64	203.82	203.53	201.25	202.02	203.25	203.18	203.93	204.49	204.91	204.67	200.78	202.35	203.26	204.6	205.27	203.95	203.56	203.47	205.05	202.72	203.39	204.17	202.25	204.18
198.94	201.93	197.99	199.73	199.66	196.71	198.66	199.12	197.75	200.7	201.09	200.43	200.77	197.81	202.73	199.68	199.25	199.34	200.55	199.51	198.33	199.07	197.72	199.38	197.48	199.61	196.99	200.4	199.49	201.21	199.96	197.03	199.95	200.18	198.41	198.09	197.7	201.35	198.05	198.32	198.8	198.61	199.87	199.8	199.3	197.71	198.43	199.63	197.94	200.27
210.15	211.73	212.76	214.18	210.63	212.47	211.92	212.32	211.61	208.72	210.11	214.81	214.23	212.01	211.61	212.77	211.59	211.76	211.24	210.48	213.63	211.68	211.1	213.14	212.47	211.31	212.09	212.7	213.73	210.05	211.39	211.47	211.43	212.97	211.14	211.83	212.12	213.12	211.72	213.53	212.58	213.37	209.89	212.93	211.43	214.32	212.76	210.94	210.23	213.87
204.72	202.09	204.64	202.66	203.52	204.26	200.56	203.97	205.56	203	202.7	205.77	203.92	201.67	206.91	204.07	203.15	203.5	204.36	206.34	204.16	204.13	203.18	204.21	205.83	203.96	203.59	201.59	203.8	201.03	203.03	201.97	204.25	202.09	204.3	201.44	203.16	203.61	206.3	203.08	202.27	203.56	200.96	204.37	202.48	203.82	206.2	205.14	200.22	204.47
217.24	216.92	217.83	216.78	215.52	217.12	217.41	217.34	216.25	217.85	216.01	215.69	217.08	218.73	216.73	216.92	216.09	217.05	217.08	218.17	215.56	218.7	216.17	218.16	217.29	216.88	217.88	215.05	217.65	215.89	218.06	215.05	215.32	217.02	217.61	216.45	218.25	216.49	217.57	215.47	216.01	218.7	218.43	215.29	216.51	219.35	217.19	218.04	217.85	216.9
201.34	203.52	204.8	203.82	203.96	203.49	206.03	203.15	202.24	204.04	201.52	203.78	203.97	204.11	202.28	202.58	203.79	203.14	204.03	204.63	203.63	202.08	203.81	204.94	201.23	204.52	201.74	204.31	202.22	204.03	202.77	202.85	201.45	202.69	201.72	204.1	201.54	203.63	204.25	202.54	203.5	201.12	202.36	202.43	203.12	203.05	204.45	202.64	205.39	203.58
208.44	208.35	209.58	208.45	209.03	208.15	211.17	209.61	207.86	211.33	206.73	207.32	208.7	210.16	206.92	207.76	210.39	207.97	207.48	210.45	208.54	208.54	210.14	208.98	209.56	208.36	208.39	209.42	212.92	208.28	209.28	206.8	208.47	209.08	208.36	207.17	206.83	209.22	207.77	208.99	210.22	208.71	208.2	208.98	208.54	207.88	209.33	208.19	207.87	208.69
201.08	203.89	203.68	204.59	203.34	204.05	201.77	203.01	203.18	203.16	203.24	204.23	204.15	204.45	203	202.97	204.21	203.49	204.44	205.64	202.48	201.14	203.18	204.33	204.92	204.62	203.94	204.69	203.43	204.8	203.04	202.93	204.31	203.69	204.05	204.64	201.56	207.07	203.85	203.78	202.92	205.31	203.5	204.91	204.15	203.8	201.36	204.25	202.91	203.12
211.06	208.48	209.41	207.58	210.12	208.1	208.6	210.31	207.95	208.8	209.26	208.22	207.81	206.05	206.6	208.03	208.49	208.6	208.78	209.29	206.68	208.6	207.63	209.26	206.46	210.07	207.16	207.84	209.57	207.23	206.29	205.87	209	210.49	207.38	209.89	208.72	208.35	209.27	207.61	209.79	211.27	208.38	207.98	207.73	209.19	208.23	209.26	207.71	209.4
200.18	200.96	200.17	201.21	199.48	198.6	201.55	200.78	200.61	200.43	197.53	201.12	200.15	197.79	200.83	198.88	202.16	200.56	199.66	199.54	200.03	200.88	200.7	201.7	199.15	198.56	199.07	200.33	202.58	200.81	199.41	198.78	201.06	202.14	200.41	200.73	197.72	201.91	201.59	203.54	198.8	202.86	201.07	201.38	198.48	200.76	200.76	200.26	199.19	202.08
209.73	208.6	208.52	212.35	209.65	208.66	211.34	210.22	208.11	206.92	207.82	208.87	206.98	206.6	208.17	206.68	208.06	209.93	207.64	208.18	211.28	206.89	206.98	207.07	207.92	210.14	208.09	207.91	208.48	207.19	210.95	206.87	209.68	209.92	209.64	207.6	208.68	208.46	208.05	211	211.46	210.81	207.47	207.71	209.98	211.73	206.63	208.92	206.74	209.68
204.14	205.41	205.04	204.74	203.25	205.12	204.85	205.09	205.85	201.61	206.73	205.37	203.47	204.83	205.64	205.56	204.97	205.84	204.29	203.8	203.91	204.03	206.49	203.79	202.17	205.67	203.28	204.62	204.93	206.51	205.13	205.61	207.04	203.26	207.88	206.59	205.76	203.31	204.38	204.33	205.16	205.42	204.99	203.74	205.83	206.33	204.55	206.51	203.14	205.39
210.36	212.19	212.39	210.32	213.41	211.08	208.35	212.68	212.02	212.07	211.32	210.98	214.36	213.5	210.36	212.49	211.61	211.29	211.5	213.39	209.32	211.64	212.11	212.26	212.02	211.71	211.22	211.7	212.85	210.4	212.35	210.12	213.26	211.9	212.16	212.83	212.79	212.37	208.86	212.81	211.85	213.55	212.34	212.64	214	211.21	212.6	213.67	211.85	211.05
204.58	201.84	202.6	201.34	202.23	202.74	204.82	202.7	202.27	202.22	201.33	202.58	203.04	203.7	203.54	203.56	204.32	204.16	204.32	202.85	201.73	199.46	202.14	201.9	201.87	200.7	203.81	201.51	202.07	203.32	203.2	202.85	199.56	200.96	203.85	203.25	202.03	202.46	203.24	204.82	202.23	201.76	203.52	204.51	202.44	203.08	202.13	203.86	201.05	203.35
211.29	210.08	210	207.72	207.71	209.36	208.46	209.54	209.98	209.01	207.27	208.33	211.86	209.31	211.32	210.86	210.24	210.74	210.41	209.45	209.49	209.4	210.15	210.03	209.67	209.32	209.34	210.22	209.52	209.76	210.84	211.4	210.93	211.35	209.62	207.89	208.73	208.04	210.32	207.8	209.47	209.47	209.62	210.09	209.73	207.98	208	210.25	207.36	209.1
202.05	198.47	201.61	201.87	202.86	198.83	201.61	201.6	199.09	201.06	202.14	202.3	199.32	201.73	199.02	199.75	198.66	200.51	200.39	202.28	198.97	201.25	200.2	199.07	199.88	199.47	199.59	199.93	202	199.08	198.81	199.1	200.98	198.66	200.36	200.01	200.04	201.56	201.13	200.94	199.58	199.6	200.15	199.88	201.38	200.13	199.69	201.84	201.74	198.75
209.99	209.87	210.33	209.03	209.67	210.68	208.33	208.74	208.31	211.38	211.32	210.42	209.26	212.42	210.17	210.02	209.42	213.23	209.87	209.61	210.59	210	210.45	209.42	210.67	208.97	210.19	207.78	209.88	210.95	208.53	209.71	209.72	209.4	209.34	210.23	207.82	208.23	208.84	210.72	208.71	211.88	209.35	211.02	211.5	207.92	206.84	209.81	208.87	209.67
213.37	212.45	214.42	212.81	211.9	211.49	211.24	212.12	213.63	213.44	210.92	210.59	212.22	213.75	210.56	211.34	210.75	211.69	212.22	209.64	212.23	210.89	209.82	213.1	213.08	212.15	211.6	211.21	211.29	211.38	211.75	209.28	210.75	213.04	212.4	211.66	211.98	209.21	213.24	212.89	211.48	212.93	212.38	210.58	210.4	208.12	208.98	213.45	210.34	211.85
211.9	211.58	212.09	210.22	211.68	213.1	211.51	210.39	209.25	211.28	209.87	209.14	210.21	211.85	211.13	212.26	211.25	211.13	211.8	213.47	213.43	213.2	210.09	213.69	212.67	211.73	211.66	210.43	211.93	213.29	211.07	213.04	212.29	211.24	213.21	211.79	211.21	211.12	213.09	213.67	210.11	213.84	211.58	210.64	212.31	214.65	211.55	213.44	213.42	212.03
207.5	204.31	209.49	206.95	207.68	206.8	207.23	208.6	207.25	209	207.18	205.5	206.31	205.37	208.65	204.75	209.51	208.45	208.26	208.41	208.9	210.58	208.91	207.33	207.64	205.24	209.15	208.63	208.29	209.37	207.18	208.24	206.14	207.26	206.22	208.33	207.79	207.72	208.6	207.87	206.47	207.24	205.63	208.85	206.79	207.64	207.61	207.82	205.77	208
211.34	211.4	211.35	210.05	211.12	213.24	212.37	212.75	213.46	210.87	212.65	211.19	210.42	211.37	213.82	210.86	213.63	212.36	213.85	214.74	212.35	212.76	212.27	211.3	211.25	212.65	213.3	213.93	212.33	211.91	212.2	211.86	210.64	209.17	211.42	212.61	212.16	211.49	213.4	212.92	213.5	210.84	209.86	211.89	212.74	212.57	212.04	212.72	210.7	210.99
202.34	200.92	198.7	198.09	200.64	198.77	200.09	197.52	201.69	200.61	199.38	200.12	200.19	199.46	199.89	198.15	201.74	202.48	200.95	198.48	198.57	199.74	198.12	200.14	201.77	198.49	200.61	198.9	199.92	197.77	200.55	199.74	199.74	198.11	197.92	198.19	201.04	198.64	198.65	196.28	198.85	201.83	198.15	198.27	199.66	200.3	199.79	197.04	198.85	197.8
206.93	204.84	206.35	208.44	205.83	204.23	207.15	208.2	206.74	207.9	206.38	206.31	207.84	206.64	205.88	207.74	206.59	206.71	206	206.23	205.65	205.71	205.77	206.07	205.39	205.82	204.86	205.15	205.94	206.07	207.82	206.97	205.44	208.05	207.34	207.84	206.31	206.64	205.56	202.89	205.54	206.25	205.46	207.9	205.78	206.26	206.39	204.33	207.57	205.7
194.93	194.51	194.79	197.46	194.61	195.73	195.24	194.38	194.25	196.56	194.22	193.2	194.59	196.04	195.72	195.96	195.49	194.47	193.92	194.19	195.15	195.3	194.76	195.56	194.62	192.96	194.95	193.43	196.71	194.64	195.49	195.3	193.92	196.59	194.12	195.58	195.93	195.81	195.02	195.03	195.14	194.5	196.34	195.62	196.34	198.75	196.99	193.69	193.21	196.75
199.29	201.81	203.48	200.07	202.24	199.53	201.06	201.72	202.06	199.99	202.15	201.41	202.52	199.64	199.97	201.02	201.25	201.01	202.41	202.83	201.22	202.1	200.72	203.71	201.65	199.55	200.77	200.43	200.93	201.27	200.79	200.89	201.39	202.48	199.29	203.37	201.18	201.3	202.19	198.6	199.73	201.65	199	201.95	200.61	203.94	201.61	199.51	201.42	198.95
207.98	207.1	205.76	208.23	205.74	208.89	205.98	206.26	207.1	206.67	208.12	208.14	209.08	207.14	207.21	208.37	207.32	207.58	206.04	208.49	209.72	207.61	206.92	207.68	208.01	209.43	207.98	208.89	207.55	207.69	207.01	207.8	205.18	207.06	207.89	206.29	207.15	209.47	208.27	207.26	207.09	206.4	208.64	207.76	208.27	208.63	208.02	208.21	206.58	206.43
220.13	215.37	216.29	218.08	217.42	218.69	216.41	217.12	216.56	217.35	215.91	217.83	218.02	217.88	220.33	217.75	216.75	217.6	217.12	217.67	216.36	218.63	217.5	217.08	218.62	217.03	218.8	217.66	217.62	219.11	217.61	216.27	217.18	218.02	217.54	217.35	219.13	217.74	220.55	218.64	217.36	218.6	216.39	215.29	217.59	218.38	218.24	220.48	219.08	219.4
207.05	207.93	205.59	205.79	206.94	204.96	203.03	204.76	205.53	205.64	206.1	206.24	206.78	205.01	206.58	208.08	207.71	207.21	207.29	205.38	206.9	204.92	207.04	207.1	205.48	206.68	207.37	205.84	205.98	207.13	207.97	207.56	203.97	204.45	207.45	208.23	208.06	205.52	207.32	206.94	206.12	205.93	208.24	208.1	205.82	206.95	205.23	204.81	206.19	206.26
200.14	198.93	200.1	200.07	199.51	200.99	200.52	199	199.74	202.69	201.25	199.98	202.46	201.51	200.04	201.93	199.53	199.2	198.91	202.43	201.58	200.11	200.93	202.99	201.17	200.63	198.92	200.75	199.88	201.76	200.27	201.57	201.19	199.59	200.42	203.25	201.05	199.06	200.43	199.83	201.07	199.91	199.96	199.6	200.72	200.06	197.97	199.76	201.01	200.3
202.92	204.26	203.2	204.15	204.47	202.71	205.52	202.93	202.3	203.88	203.33	205.37	205.4	202.6	200.93	203.79	201.97	202.82	203.42	206.45	201.94	202.19	201.84	204.34	205.65	203.14	202.43	201.71	200.93	202.25	202.22	202.31	200.55	202.47	202.41	202.49	202.71	201.35	202.33	204	202.67	203.13	201.93	200.67	202.2	203.39	202.28	203.98	203.5	203.91
202.38	205.94	203.17	203.52	203.5	203.45	204.39	203.25	207.15	202.75	202.48	202.51	202.85	203.25	205.16	202.99	202.05	202.66	201.76	200.9	203.74	204.2	203.58	202.34	205.16	202.27	202.5	203.77	205.61	202.2	204.32	206.91	202.32	203.7	203.9	205.16	205.91	203.44	203.94	203.93	204.96	204.6	203.99	202.65	204.06	202.58	203.02	204.63	203.21	204.82
204.4	201.33	200.42	201.6	201.9	201.11	202.12	201.24	201.93	202.8	201.88	202	203.07	201.7	203.45	202.69	202.85	203.48	200.99	201.67	201.78	202.79	205.35	202.51	204.46	201.85	202.92	203.17	204.09	202.09	201.48	201.6	203.31	204.72	203.98	202.3	202.5	203.67	202.42	202.11	200.74	202.37	202.58	204.38	201.1	205.56	201.85	202.1	202.56	200.88
206.18	208.92	206.93	208.29	209.11	206	206.94	208.53	210.42	206.75	208.38	209.3	207.81	208.26	209.07	210.07	207.92	209.61	207.12	209.11	208.22	211.68	210.08	207.65	209.57	206.41	208.89	207.05	206.84	208.14	208.66	208.19	207.27	207.8	207.1	206.29	206.98	208.68	209.04	210.31	208.25	209.58	210.37	208.72	208.79	208.24	208.35	209.74	206.71	209.33
208.93	206.73	208.11	205.75	204.81	206.79	205.52	210.03	207.69	208.09	206.09	207.88	207.2	207.92	207.22	209.45	208.71	208.38	208.14	208.09	206.74	208.89	205.89	206.46	207.86	208.06	206.4	208.27	207.51	207.42	207.8	208.95	209.27	208.62	206.06	207.83	207.97	208.29	207.6	207.72	207.49	207.37	207.2	207.87	206.63	207.61	206.82	204.85	208.47	209.62
212.2	210.67	212.09	211.8	210.76	213.82	211.8	213.01	211.52	211.99	210.58	211.75	211.29	210.43	211.22	212.46	213.01	211.99	209.66	210.69	213.37	211.44	212.55	211.58	212.38	212.57	213.06	211.75	210.81	211.64	212.15	211.73	211.35	212.75	208.44	211.19	211.7	209.26	212.47	213.37	210.48	211.42	212.51	213	211.72	211.56	211.4	211.38	209.7	211.11
200.87	202.2	201.06	201.71	200.92	201.74	203.43	202.23	202.53	199.77	201.23	202.63	203.55	200.84	201.95	202.95	201.67	200.54	199.05	202.51	198.74	201.92	202.27	202.24	199.17	202.31	203.44	202.62	200	200.14	200.52	201.95	200.94	201.42	200.82	200.63	201.31	201.82	201.42	201.42	203.33	201.32	200.81	200.75	199.41	197.72	201.09	202.82	201.39	200.8
212.69	211.93	212.83	212.6	211.48	214.82	211.65	208.28	212.21	213.53	212.23	212.99	211.81	211.95	212.75	212.86	211.46	211.69	211.25	212.22	214.15	210.77	212.59	213.89	213.73	210.49	212.13	210.14	212.39	212.49	212.85	211.88	212.57	211.29	214.89	212.39	214	210.91	212.21	211.99	210.38	210.56	210.82	213.03	211.63	211.12	209.93	211.16	212.18	210.24
197.37	201.96	199.9	200.26	202.47	198.96	198.95	198.9	199.61	200.43	201.5	198.15	201.44	198.73	199.62	199.69	198.06	200.37	199.32	198.23	198.69	200	198.25	199.75	199.53	200.19	196.54	198.84	201.23	196.49	197.55	196.56	200.06	202.45	199.91	199.38	199.87	198.86	198.5	199.46	197.87	199.1	198.2	199.12	199.25	198.66	199.26	199.19	200.29	198.68
207.86	207.3	209.59	206.88	209.58	208.68	207.49	209.84	208.33	210.07	209.82	208.36	209.3	208.3	207.14	207.69	207.25	208.32	210.19	209.52	207.92	208.39	207.08	209.24	207.28	208.72	208.83	209.9	211.76	208.89	209.34	208.34	209.4	209.71	208.13	208.91	209.5	210.46	209.61	208.86	208.24	209.36	206.63	207.96	208.67	210.72	210.68	208.75	210.34	208.6
208.44	209.2	209.27	209.04	209.34	207.92	207.13	208.27	209.85	209.48	208.38	208.6	210.02	209.09	206.34	209.55	209.12	207.49	210.52	208.85	206.66	209.71	211.67	209.87	208.13	208.82	209.66	207.9	209.17	210.48	206.21	209.69	209.89	208.6	209.81	208.57	207.44	207.61	206.69	209.31	206.76	207.55	211.46	210.11	209.43	208.74	209.24	208.59	207.33	209.03
199.9	200.72	197.87	199.06	200.59	198.41	198.54	198.66	198.73	201.85	201.06	197.33	197.7	200.23	196.79	198.74	199.48	198.64	199.5	197.42	199.04	200.29	200.05	200.85	198.4	198.59	199.54	199.68	198.88	199.46	200.23	201.22	199.47	200.8	198.8	199.97	200.87	198.68	197.86	199.29	198.73	198.89	198.96	200.33	200.27	199.97	198.51	198.24	200.16	199.88
200.43	198.84	202.51	198.24	201.41	198.83	197.47	200.27	200.12	198.78	198.23	199.74	202.29	197.35	199.71	200.86	199.7	200.76	199.39	200.23	199.33	201.48	199.75	201.75	201.98	199.76	200.83	199.36	196.89	201.95	200.5	200.36	197.85	197.38	201.68	199.79	201.34	200.37	199.04	199.44	198.97	198.92	200.11	199.46	199.3	198.07	200.78	198.54	200.17	201.28
216.62	217.97	216.02	216.36	217.06	217.83	216.31	216.65	216.15	217.75	217.44	217.49	214.75	218.21	218.65	216.85	217.04	216.39	216.46	218.88	216.31	218.35	215.92	217.33	218.67	217.36	218.86	219.7	220.11	216.79	216.84	216.92	217.18	218.18	217.73	217.56	217.3	215.12	216.18	216	218.88	216.71	217.09	216.82	219.83	216.3	214.77	217.61	216.27	215.74
206.73	209.41	206.73	209.45	207.98	207.65	207.33	210.38	207.83	207.7	207.83	208.7	210.59	209.29	209.46	208.66	208.87	206.97	210.53	209.1	208.78	209.62	208.95	210	206.62	208.85	209.05	210.41	209.62	208.79	209.55	208.79	210.15	206.42	209.54	207.21	207.52	210.52	207.43	207.56	207.34	207.69	207.52	211.6	207.87	208.29	209.27	205.24	209.09	209.28
209.65	209.99	208.47	208.53	208.79	210.52	209.52	209.71	209.96	208.78	209.42	208.12	210.29	210.8	210.22	207.48	209.57	209.66	209.07	208.95	207.59	211.37	209.46	211.01	209.78	209.48	210.43	210.57	208.11	209.8	209.09	208.64	210.22	209.49	208.55	210.59	209.09	208.58	210.14	208.7	208.46	208.52	212.01	210.28	209.41	208.87	209.46	209.38	209.55	208.67
203.6	205.86	206.79	203.53	204.26	205.5	206.84	203.5	204.34	204.56	203.64	205.89	203.84	206.61	202.64	205.43	203.25	203.34	204.55	206.53	205.31	204.65	201.83	203.5	206.42	204.66	204.92	205.85	205.09	203.45	203.73	204.34	207.64	204.46	204.97	205.58	204.62	205.66	202.61	204.33	204.31	204.55	205.51	205.52	201.44	204.18	206.68	204.67	205.77	204.93
208.92	209.24	206.21	209.68	209.32	207.3	209.57	208.21	208.1	207.75	211.48	207.07	207.83	208.74	206.96	208.81	207.29	211.62	207.11	209.44	208.09	210.11	205.86	208.87	210.15	209.27	208.11	207.41	208.13	208.59	209.45	209.32	207.18	208.23	210.62	209.07	209.9	207.33	207.52	208.14	206.38	209.41	207.96	206.77	209.89	208.98	209.44	209.34	207.16	208.47
210.52	212.36	211.22	210.78	211.44	211.42	209.38	213.35	212.87	211.48	211.59	211.07	212.74	209.96	211.71	210.08	209.67	210.68	211.69	211.42	212.56	210.17	210.31	211.6	211.5	211.06	210.47	212.46	211.53	213.95	209.63	211.19	212.62	211.27	210.7	213.48	209.8	212.5	211.15	210.63	212.63	212.55	212.73	211.23	210.03	209.8	210	210.4	212.53	210.5
210.76	207.26	207.26	206.74	211.64	210.17	208.35	209.97	209.74	208.75	209.5	208.86	209.86	208.55	208.73	208.97	209.4	209	207.15	207.62	209.5	211	210.2	209.46	208.58	206.98	209.66	208.65	209.14	209.02	207.98	207.24	207.64	207.33	208.85	208.72	207.55	208.9	209.51	207.2	208.14	211.36	207.34	207.84	207.28	207.61	209.29	211.04	207.82	208.35
198.64	198.51	197.95	196.01	198.43	195.57	198.37	197.82	198.54	199.07	197.6	195.8	196.7	198.23	198.77	198.26	198.4	197.43	196.73	197.2	197.6	198.16	196.77	197.35	198	197.38	198.98	198.11	199.81	198.15	197.7	198.05	199.91	199.6	199.54	198.78	197.9	200.24	198.48	198.83	197.99	196.92	196.27	199.09	197.89	196.03	195.91	197.68	199.85	198.57
213.57	212.45	210.48	213.1	213.15	212.74	210.47	213.34	211.02	211.67	211.82	211.03	211.39	211.79	213.93	209.46	211.65	209.75	211.59	211.74	212.31	213.95	213.21	212.47	210.73	212.43	212.2	212.31	212.48	209.36	210.13	209.86	211.69	212.01	211.84	212.53	214.11	211.47	213.12	211.09	212.84	209.6	209.22	212.62	213.68	211.88	212.22	211.71	212.3	210.96
205.84	203.12	204.46	202.59	203.88	203.49	204.46	205.24	203.68	201.95	202.47	203.02	202.78	203.68	205.08	201.8	204.44	202.79	202.6	204.01	204.68	202.23	205.06	204.51	202.92	201.83	204.82	204.1	202.94	204.9	207.59	203.6	204.17	204.73	202.75	205.1	203.73	203.71	202.37	202.37	203.41	204.5	203.9	204.85	202.34	202.39	205.29	202.57	204.67	203.93
212.75	212.64	212.03	213.24	213.43	211.83	212.65	210.12	213.29	215.52	213.97	211.82	214.86	212.32	213.03	212.3	211.71	212.97	212.88	213.87	212.87	213.8	213.18	211.97	213.3	211.93	214.08	213.91	214.26	213.64	213.17	210.44	211.2	212.02	213.04	212.36	214.62	215.07	213.97	212.71	213.59	214.01	214.99	212.96	213.58	211.76	214.43	213.84	213.22	211.51
193.38	192.87	196.03	194.48	194.09	193.65	194.49	192.47	192.37	195.43	193.56	193.8	193.29	194.39	194.74	195.96	193.09	193.02	193.49	193.92	192.96	192.99	193.32	193.59	194.82	194.36	192.77	195.5	194.91	195.4	195.42	194.38	193.25	192.76	194.81	193.66	193.89	193.66	194.83	194.54	193.26	194.44	194.41	194.74	193.45	193.22	193.68	194.63	193.79	196.41
198.2	198.16	199.72	199.4	201.42	198.03	197.18	199.85	199.62	200.85	199.45	198.59	199.03	198.66	199.7	198.36	199.07	201.8	198.73	200.27	200.27	199.87	197.49	197.06	199.35	199.19	200.65	199.61	200.57	199.45	200.63	197.58	198.43	197.6	201.4	199.6	198.2	201.06	199.27	199.91	197.75	200.36	198.66	200.65	199.12	199.41	198.09	199.53	198.39	197.96
195.24	190.88	195.57	194.34	193.24	194.2	197.29	190.42	195.49	196.04	192.59	195.28	194.74	195.88	192.37	194.75	194	193.49	194.13	194.63	193.76	194.41	193.77	194.15	194.35	194.58	195.57	195.86	196	194.14	194.59	195.06	195.11	193.22	194.99	193.82	194.25	193.16	194.21	195.31	194.02	193.02	194.64	195.41	194.14	194.07	192.92	194.7	195.47	194.57
212.54	210.7	211.38	211.58	211.81	212.43	212.08	212.16	213.42	210.9	212.2	213.33	212.08	210.26	211.23	212.8	209.52	213.02	213.21	210.72	213.44	209.66	212.8	214.4	212.34	210.23	211.66	211.77	210.91	213.09	212.54	212.56	212.38	211.21	210.48	210.87	209.95	212.24	210.52	212.2	213.52	210.86	212.24	211.67	209.63	212.59	211.1	210.32	212.48	212.87
204.75	202.98	202.89	205.42	205.35	203.63	205.09	203.07	203.06	204.57	204.89	201.46	203.52	204.65	205.58	204.72	202.96	201.38	202.64	204.57	203.95	201.5	203.66	204.41	203.94	202.72	203.36	204.95	204	203.63	204.25	205.04	203.77	202.32	203.97	204.85	203.84	203.12	202.73	202.73	203.64	202.48	203.52	201.89	203.52	203.62	202.06	205.12	202.79	203.36
195.22	193.77	194.78	194.63	194.6	196.39	198.07	195.57	195.59	193.7	196.95	196.34	192.98	195.99	194.5	194.4	196.02	195.95	197.17	195.24	195.4	195.48	196.74	193.29	195.34	195.01	193.55	195.17	192.95	194.39	193.64	194.32	194.84	193.66	195.08	193.65	192.7	196	194.88	193.29	194.62	194.69	193.95	196.32	192.08	192.53	194.12	194.68	196.32	196.4
201.82	203.07	202.78	202.35	200.19	206.42	204.79	203.68	204.49	202.14	204.06	204.22	201.5	203.8	204.44	202.89	203.42	202.79	202.78	204.4	203.67	204.98	201.61	203.37	202.38	203.79	203.06	201.98	203.91	202.38	202.41	205.33	206.21	203.6	203.7	203.69	201.85	204.39	203.66	203.01	202.31	202.99	202.16	202.94	202.74	204.23	204.19	202.25	203.31	203.78
199.12	199.26	199.66	199.93	197.91	199.83	197.69	198.72	197.9	200.84	198.42	200.55	197.44	200.07	199.4	197.53	199.96	197.89	198.03	197.04	199.03	196.34	197.86	197.84	197.78	198.33	199.24	199.34	199.85	196.83	198.58	198.31	197.43	199.55	199.18	198.9	198.03	197.66	200.5	199.57	196.91	198.4	198.97	195.73	199.45	198.43	199.55	198.84	199.86	197.65
207.07	204.99	204.56	205.8	203.85	207.33	205.72	207.78	206.21	202.94	207.32	207.1	204.61	205.03	206.12	203.51	204.73	204.12	206.49	202.93	205.5	204.48	204.73	207.58	204.27	203.93	203.77	208.26	205.31	205.62	203.35	207.52	205.33	206.22	206.97	205.14	204.91	205.36	207.07	205.49	203.99	206.24	204.48	206.28	206.03	205.18	206.37	206.07	205.71	206.32
191.74	192.23	194.28	194.44	192.14	193.23	193.27	193.71	192.88	195.58	195.16	193.65	194.43	194.06	195.23	194.03	195.31	194.38	194.75	193.66	194.04	194.57	192.5	196.34	193.21	192.16	193.09	193.53	194.79	194.42	193.4	191.66	195.69	194.46	194.54	192.48	195.47	192.67	192.6	194.23	196.04	192.7	193.13	196.89	191.8	194.7	193.72	192.58	193.91	192.87
203.5	201.66	201.49	203.35	203.77	202.57	200.36	201.84	202.21	202.65	201.47	203.19	201.12	203.51	204.55	201.91	202.29	201.2	202.43	202.36	201.44	203.39	202.94	202.34	203.63	203.4	201.93	202.19	203.44	202.32	204.03	200.75	201.33	202.17	203.05	204.25	203.07	201.14	202.94	202.84	202.81	201.63	203.82	199.4	204.99	202.36	202.46	203.48	202.13	203.24
196.13	192.96	195.6	196.55	194.59	193.66	196.18	196.04	194.39	194.69	196.44	194.52	193.53	194.74	193.99	195.99	196.19	195	194.6	196.73	194.33	197.56	197.32	194.77	195.44	197.62	196.79	194.53	193.86	195.38	194.26	196.46	195.39	195.92	195.7	197.61	196.87	194.79	195.56	195.56	195.34	194.97	195.36	195.39	195.62	195.32	196.93	195.18	196.9	195.52
205.34	204.66	203.64	204.66	203.09	204.98	204.69	204.06	205.02	205.8	202.44	203.81	203.98	205.04	204.25	207.88	203.89	204.2	204.93	204.25	206.34	206.37	206.08	205.13	204.94	204.5	204.65	205.64	204.23	206.55	204.87	205.71	203.72	205.09	204.03	205.33	203.19	206.43	204.05	204.26	204.27	203.81	204.42	205.57	204.54	204.23	206.53	204.84	204.75	203.42
209.13	211.65	211.41	210.52	215.13	210.76	214.52	211.39	210.46	211.4	210.26	210.99	212.98	211.01	211.6	212.2	212.3	212.57	212.75	210.35	209.93	212.08	213.61	214.2	208.61	213.48	211.43	211.36	212.37	211.52	213.17	211.08	213.18	209.02	212.32	210.52	212.19	210.04	212.09	213.07	210.95	210.38	212.14	211.97	212.16	211.09	212.61	210.1	211.87	212.57
198.95	199.32	199.76	199.13	197.78	198.9	198.54	199.56	197.84	197.58	199.95	198.39	200.98	198.1	198.22	199.14	199.24	198.29	198.04	199.86	201.02	200.34	199.1	200.01	200.52	201.45	200.32	200.65	200.26	199.46	196.93	197.69	199.22	199.89	200.26	200.65	202.13	199.56	199.59	197.43	196.75	197.02	199.44	201.4	197.98	198.25	199.39	199.12	200.3	198.74
200.45	201.8	200.96	204.92	201.08	201.62	202.97	203.98	202.83	201.42	202.78	201.98	201.26	202.12	202.77	203.62	201.32	201.64	203.54	203.96	201.25	202.21	200.66	204.22	202.78	203.91	202.26	202.19	204.52	204.87	202.64	204.51	202.03	203.68	200.64	200.09	200.5	202.63	202.51	201.76	204.01	204.79	201.21	200.34	202.55	203.03	203.77	202.57	202.35	202.66
212.67	210.09	213.05	211.52	210.87	211.01	212.17	211.93	211.98	210.85	211.27	211.31	210.76	211.88	212.55	210.79	210.53	210.89	212.09	213.47	215.07	211.82	210.88	212.49	213.27	210.92	211.51	210.44	212.76	212.46	212.44	207.56	211.97	212.72	212.44	212.8	211.28	213.3	211.87	213.32	212.62	211.64	212.66	211.24	211.65	212.77	212.56	210.66	213.08	212.06
201.39	202.53	202.62	202.62	201.94	202.11	201.54	202.2	204.6	201.1	201.9	202.76	204	202.03	203.42	203.71	201.98	202.91	202.11	202.5	202.7	200.99	203.13	202.76	202.36	204.33	202.3	201.41	200.04	203.17	202.55	202.3	201.92	202.14	202.31	200.95	201.02	202.97	201.97	204.8	202.48	203.48	201.26	201.79	199.5	202.04	203.2	202.88	204.74	203.71
211.88	215.18	213.62	212.67	214.15	214.73	213.56	213.28	213.95	215.22	212.88	214.8	213.75	214.64	213.81	213.85	213.57	214.21	211.92	212.1	214.71	213.36	213.45	212.88	214.58	212.68	214.71	213.95	213.46	213.76	213.03	214.65	213.42	212.82	216.34	212.97	213.11	213.63	214.51	213.95	214.38	213.03	213.65	213.16	214.44	211.92	213.75	215.49	214.34	215.1
206.67	204.82	207.78	207.3	206.86	207.11	207.06	205.57	205.46	203.68	207.1	207.06	206.43	205.55	206.77	205.1	206.02	206.88	206.02	207.62	204.54	207.03	207.64	206.69	205.15	205.33	206.16	208.74	205.99	204.43	206.11	207.98	206.47	206.13	204.76	207.75	207.11	206.01	205.8	206.44	206.87	206.33	206.9	206.83	206.15	205.1	205.89	206.31	206.21	205.08
202.84	204.56	203.94	203.26	201.81	202.88	205.02	203.25	205.47	202.73	205.92	203.62	203.72	204.88	205.78	204.37	205.96	203.76	201.39	203.88	203.2	206.91	205.31	203.41	201.47	205.23	201.18	201.59	202.24	206.01	203.19	201.95	202.8	202.75	203.19	204.18	204.48	207.86	203.29	204.24	203.92	204.96	203.41	204.94	203.31	205.69	205.89	204.9	206.38	201.95
199.49	199.26	199.22	199.01	198.61	200.52	199.25	198.43	198.85	197.89	198.04	199.66	200.23	197.11	197.49	200.92	199.18	197.09	198.51	201.19	199.18	200	198.34	198.2	196.96	198.38	198.31	198.26	201.41	200.32	201.27	200.17	198.37	200.65	198.65	200.97	200.02	197.95	197.71	198.55	200.08	199.85	197.78	202.12	199.57	198.64	198.16	199.63	200.66	198.29
208.21	207.33	209.14	209.38	208.36	206.62	208.5	207.71	207.65	208.54	208.67	207.6	208.18	208.84	206.46	208.96	209.13	207.4	209.3	207.15	206.37	208.24	206.42	206.52	205.94	207.17	207.49	206.44	206.82	206.77	209.04	207.92	209.05	207.85	206.46	207.93	208.93	208.52	206.69	206.89	206.12	206.31	207.48	207.14	207.14	207.39	209.12	209.13	208.57	208.05
204.98	203	203.66	203.9	200.46	202.93	201.84	202.77	203.1	200.71	201.13	201.4	201.69	201.75	202.28	201.71	203.55	202.82	201.83	200.68	202.98	202.66	205.21	201.31	202.88	202.1	205.07	202.04	203.47	202.7	205.23	204.42	202.73	201.63	201.85	201.24	203.7	203.39	201.56	200.65	202.28	203.93	202.27	200.96	202.48	202.46	203.12	201.44	203.18	204.7
208.41	206.49	205.34	208.85	207.78	206.21	208.33	209.51	208.68	208.94	208.03	209.95	204.77	208.9	211.09	206.76	207.47	207.32	208.75	206.92	205.57	210.68	207.64	207.34	208.57	207.57	205.32	209.29	207.56	207.4	208.22	207.59	208.28	207.35	208.89	207.48	208.16	206.39	209.28	207.15	206.97	206.44	207.94	207	207.76	208.42	208.74	206.53	206.5	208.19
203.27	202.52	202.27	200.07	203.49	198.71	201.15	201.77	202.21	199.4	203.14	202.67	200.06	202.52	201.32	202.64	200.21	201.61	201.98	201.95	200.2	201.76	201.73	199.65	201.51	201.3	200.91	201.42	203.58	201.09	200.99	201.6	202.03	202.77	200.94	199.96	199.24	200.46	202.55	201.68	201.19	200.52	200.96	202.11	201.54	202.14	201.09	200.61	201.07	200.54
211.85	209.66	210.69	211.95	211.68	213.79	212.68	210.67	210.26	210.95	211.22	212.42	213.53	212.66	211.3	210.51	211.87	211.52	212.36	212.57	212.26	212.31	208.32	211.15	211.54	210.82	211.06	212.24	209.71	211.86	212.55	213.65	210.66	213.25	210.94	212.62	210.8	212.49	212.21	209.75	213.87	212.78	212.31	210.86	209.78	213	211.52	210.21	212.58	212.04
206.54	209.13	207.93	209.24	206.9	207.1	209.5	207.19	206.74	207.92	209.02	209.81	210.04	209.82	205.56	205.56	206.56	208.79	208.74	208.16	207.78	208.2	207.14	208.98	206.55	207.91	209.18	209.42	207.46	206.3	209.06	208.19	210.85	208.07	204.72	207.16	208.31	206.63	207.98	207.32	207.19	207.67	206.86	208.64	206.69	207.55	207.85	208.16	207.41	205.96
209.37	207.62	209.23	209.78	207.73	209.18	208.62	211.19	208.2	207.87	208.78	208.53	209.17	211.45	206.45	207.29	210.48	206.44	209.06	207.92	209.26	208.07	207.43	209.44	207.37	207	209.45	206.41	207.25	207.72	208.92	208.7	207.71	207.86	208.24	209.38	207.31	207.87	209.99	205.79	208.35	210.38	207.55	207.61	207.7	206.29	208.49	209.82	208.91	209.02
204.26	203.93	201.87	204.98	203.43	204.35	203.66	204.37	204.35	204.53	203.91	203.62	205.66	204.21	204.47	202.27	204.08	205.39	203.42	203.32	204.24	204.72	205.29	203.54	204.57	202.84	203.82	203.02	203.66	201.95	203.29	205.64	205.21	202.08	207.05	204.63	202.14	204.32	204.28	204.37	203.94	203.13	204.76	203.05	203.87	204.05	204.64	204.78	205.36	203.24
201.44	199.91	198.76	203.92	200.71	200.08	200.08	201.34	198.65	201.44	200.95	198.96	200.54	198.65	200.67	200.09	200.13	200.12	198.5	199.63	198.9	200.65	200.99	201.67	203.16	199	200.89	200.19	198.13	200.86	200.67	199.77	198.75	201.7	200.89	201.11	201.47	201.35	201.15	200.95	198.85	200.56	200.46	199.08	200.78	199.91	199.87	201.02	199.9	199.72
204.8	203.05	203.54	202.63	201.35	203.99	203.62	202.71	202.54	202.07	204.91	205.04	204.38	203.32	203.58	203.13	202.76	202.6	204.68	203.77	204.31	203.66	203.07	200.6	204.56	203.88	204.83	206.95	205.66	204.87	204.24	204.81	205.39	203.19	202.93	203.94	206.47	205.26	202.84	201.49	203.31	204.27	204.4	205.54	204.68	204.31	201.37	201.89	203.96	203.71
210.97	209.78	213.03	213.01	211.25	210.93	210.41	209.47	209.82	211.24	212.65	212.97	210.77	211.39	212.59	209.86	212.56	211.99	210.73	212.47	212.09	210.93	210.7	212.12	211.82	211.25	210.85	210.75	214.87	212.97	213.21	212.72	212.74	212.33	211.58	210.82	215.03	210.67	212.42	212.47	211.2	211.2	211.01	213.05	212.53	213.06	210.54	211.42	212.4	211.43
206.13	201.97	202.41	202.42	201.42	202.56	202.78	203.76	203.96	201.72	202.99	203.49	201.38	203.39	202.99	203.55	199.85	199.75	201.96	202.39	203.42	201.29	204.65	201.18	200.48	202.58	201.01	203.88	203.82	203.84	202.18	201.03	204.27	201.91	201.94	202.26	200.55	201.81	201.69	203.51	203.25	204.52	202.98	204.54	204.69	202.65	203.4	200.88	200.24	202.83
203.82	202.87	205.12	205.7	204.82	201.18	202.59	202.2	205.24	202.99	204.28	204.86	204.31	204.6	205.08	204.07	203.82	201.84	206.45	203.83	202.03	205.38	201.67	203.44	202.19	203.69	200.9	205.03	203.54	203.41	205.42	203.15	206.52	205.16	202.38	203.47	203.36	203.9	205.02	203.53	204.16	204.49	203.97	203.92	203.74	205.35	204.21	203.21	202.26	202.41
210.97	211.92	213.82	214.15	210.24	211.1	209.73	212.32	211.83	212.73	211.46	213.19	211.93	210.89	213.07	212.58	212.1	210.81	211.25	209.66	212.37	213.89	211.86	211.67	209.4	212.12	210.43	213.69	212.62	210.97	210.43	212	211.92	212.14	211.73	211.92	212.51	211.97	214.21	211.02	209.8	210.42	213.28	211.5	210.97	214.71	212.17	210.64	210.05	212.62
200.16	198.08	197.83	199.27	197.33	198.45	198.71	200.23	200.86	200.32	198.83	199.43	201.75	199.5	197.74	200.11	198.53	198.73	197.72	200.74	199.96	197.38	199.17	202.18	199.26	199.43	199.79	199.86	198.84	199.47	199.65	198.95	199.01	199.96	199.26	199.12	200.38	199.05	196.17	200.85	200.49	200.18	199.7	201.22	199.67	201.12	200.12	201.95	199.34	200.62
208.18	211.19	209.56	208.22	208.37	210.16	208.3	207.02	208.38	209.67	208.25	209.64	210.64	210.03	209.18	208.28	211.03	209.42	207.66	209.06	210.64	208.15	207.54	209.05	209.01	208.59	209.46	209.38	208.61	208.87	208.47	210.03	209.66	208.3	209.88	206.65	208.54	209.4	209.54	208.03	208.61	209.53	209.61	207.48	209.6	207.14	208	209.03	209.95	208.68
207.14	205.5	203.43	204.08	201.77	206.74	204.78	205.57	205.26	203.46	205.4	205.92	205.44	203.09	204.46	204.43	203.92	204.77	206.88	204.14	204.5	206.03	206.63	205.83	206.05	202.42	203.19	205.13	203.13	204.61	205.92	206.93	205.9	208.03	204.84	204.47	206.61	203.75	206.4	202.72	206.75	204.57	205.93	204.1	205.08	204.46	203.98	205.82	205.04	204.24
208.57	212.83	210.71	210.98	212.26	213.98	212.68	210	211.75	209.83	212.09	210.56	213.37	212.86	212.82	210.79	211.67	211.57	212.07	211	211.61	211.87	212.73	211.56	210.9	209.71	210.78	212.03	210.24	212.26	211.96	211.89	210.57	212.95	212.75	209.51	212.02	211.14	210.44	212.15	212.41	210.86	213.29	212.88	210.63	213.64	211.2	213.48	212.81	212.17
215.55	216.9	217.23	216.35	217.29	216.71	220.32	218.86	217.57	216.73	215.2	217.42	216.96	216.79	216.53	215.3	218.75	216.87	216.98	217.71	217.13	216.5	216.93	217.86	216.23	217.67	214.82	218.54	217	215.85	218.9	218.62	216.96	217.23	215.46	215.61	217.09	217.43	219.93	218.32	216.79	215.07	216.92	218.78	216.74	216.71	217.14	216.87	216.35	217.98
200.79	200.4	202.82	202.48	202.22	201.33	201.3	199.8	203.12	199.62	201.43	202.85	198.83	201.29	200.59	200.16	198.95	201.29	200.47	202.47	200.58	200.01	200.94	200.98	199.58	201.72	202.14	201.15	203.01	201.33	200.49	201.65	200.76	198.98	200.38	201.5	200.01	202.34	201.82	201.07	201.25	201.42	201.4	201.43	201.4	201.42	199.11	201.82	200.21	202.59
200.49	199.62	200.6	198.58	199.81	197.28	199.23	199.36	196.99	197.79	199.5	198.15	200.36	199.19	202.44	197.75	197.52	200.76	200.27	201.24	199.53	195.77	199.07	201.69	200.28	201.25	199.15	202.02	200.67	197.52	200.3	197.37	201.55	200.5	198.95	200.56	200.56	200.35	200.13	200.53	199.36	198.41	199.96	197.05	197.49	199.96	199.69	198.48	196.95	199.05
205.44	204.47	206.64	206.63	204.73	204.38	206.06	205.48	206.02	206.64	205.53	204.55	205.81	206.64	204.21	206.11	203.95	204.87	205.37	207.8	205.79	207.53	203.92	206.29	207.63	205.01	205.84	204.06	207.14	204.57	207.3	206.07	205.23	204.67	205.99	204.36	204.32	204.18	205.54	204.28	204.36	207.23	205.62	204.56	203.46	204.65	204.49	205.67	207.55	205.11
201.83	205.34	204.32	203	201.14	204.51	203.34	203.64	204.82	201.56	202.32	204.81	204.13	202.65	202.86	203.58	202.57	204.97	202.85	202.39	203.05	204.2	202.62	205.31	201.32	204.54	202.09	203.71	202.69	204.73	202.32	203.34	202.87	205.2	202.4	202.76	201.78	202.75	202.49	206.22	203.05	203.66	203.92	202.73	203.87	201.71	203.85	202.17	203.16	204.28
207.9	210.12	208.14	207.42	208.11	206.87	206.46	208.21	210.6	208.33	207.96	210.33	211.15	205.73	207.85	208.86	209.57	208.92	209.4	208.1	210.95	208.06	209.18	208.74	206.95	207.43	208.35	209.41	207.58	210.25	209.58	209.51	211.75	208.97	210.44	208.04	208.87	206.89	209.19	210.27	208.43	210.39	207.37	208.83	210.81	206.46	208.07	209.96	209.6	206.69
214.59	214.11	213.01	211.92	214.05	211.4	212.81	212.52	214.96	216.91	212.83	214.15	215.52	215.35	213.24	213.29	213.01	214.25	212.79	213.15	214.38	214.37	214	215.25	214.93	213.73	212.62	210.8	215.73	214.09	215.02	214.32	211.19	213.08	213.96	210.99	213.33	215.34	214.81	213.72	213.67	213.49	214.23	214.73	212.36	211.69	213.63	215.82	213.6	213.85
204.65	203.31	202.9	204.94	200.5	201	203.9	203.37	200.65	203.49	202.34	204.55	203.15	203.19	200.6	205.19	204.18	203.42	201.6	204.02	203.29	200.57	203.29	203.56	200.46	203.55	204.44	202.8	203.93	203.12	201.94	203.68	206.32	201.16	202.37	204.8	200.67	206	202.32	202.99	202.12	204.28	204.41	201.45	204.48	202.8	202.87	203.9	202.14	202.45
212.26	213.31	212.6	211.97	212.63	211.05	211.97	211.48	211.5	213.3	210.21	213.82	210.41	213.17	210.41	212.61	210.18	209.45	210.29	210.89	210.09	211.8	210.21	210.26	212.31	211.46	212.05	213.74	211.6	211.04	211.57	210.57	211.18	211.5	212.86	213.6	210.91	211.35	212.06	213.13	210.16	210.8	209.85	210.04	213.17	210.63	212.44	212.19	212.51	211.72
216.04	216.21	217.08	217.72	216.54	217.52	215.69	217.18	217.24	215.11	214.44	216.98	218.26	217.02	219.55	216.95	217.89	217.41	214.19	215.92	217.23	216.12	216.99	217.66	216.98	216.14	216.12	217.08	216.82	220.89	215.75	215.83	216.7	217.42	215.92	215.61	218.23	217.25	217.81	216.15	218.91	217.9	216.65	219.57	218.09	217.67	217.37	216.61	216.1	217.83
210.44	207.87	210.55	209.55	211.1	209.67	210.35	211.31	208.99	208.56	210.64	207.95	207.67	209.49	207.33	208.61	210.55	209.53	209.98	207.77	208.87	211.93	209.83	210.77	208.66	209.86	208.83	209.85	211.17	209.25	210	209.45	208.22	207.75	211.58	208.53	213.26	211.41	209.94	208.97	207.63	210.55	209.95	208.84	211.62	208.08	208.01	208.47	208.6	210.61
199.18	199.75	200.84	202.65	200.46	198.95	203.73	201.79	198.08	201.51	201.12	201.17	200.53	200.5	198.1	199.39	202.05	201.67	198.87	198	200.03	200.18	200.14	199.84	202.99	200.14	200.47	201.07	199.52	198.91	201.37	202.34	200.36	199.81	200.15	201.16	199.28	200.65	200.58	199.54	201.86	199.81	201.15	200.52	199.47	199.75	202.52	201.22	202.87	198.24
208.74	206.77	208.14	208.36	207.61	208.98	210.13	207.28	208.68	211.26	207.99	207.18	207.86	209.41	206.13	206.48	207.77	209.2	210.59	209.72	210.56	210.44	208.21	209.6	210.07	208.35	212.07	208.53	208.32	207.35	207.41	208.45	209.64	209.52	205.95	211.29	206.78	209.48	209.13	208.54	208.62	210.61	208.41	207.78	209.42	207.97	209.35	211.44	210.14	209.42
209.13	206.53	206.15	206.89	207.67	209.41	206.79	207.19	209	207.95	210.59	205.85	207.8	205.88	208.23	207.05	208.4	208.56	205.84	207.45	208.63	207.03	206.97	208.68	206.99	208.45	207.44	209.77	211	207.72	208.65	208.81	209.12	209.22	207.85	208.69	207.62	208.27	207.53	209.05	206.21	210.27	208.11	208.48	206.77	208.78	206.72	207.2	207.08	208.01
200.04	201.84	201.4	202.06	199.44	199.92	199.23	200.31	198.49	200.31	201.34	200.42	201.1	199.78	201.79	200.11	201.98	198.85	199.61	198.86	198.15	199.69	199.25	199.86	198.39	199.56	198.96	198.42	200.13	200.35	200.1	200.19	201	198.91	199.7	201.9	199.89	199.92	201.14	200.5	198.94	199.85	199.8	198.1	200.53	198.64	199.32	199.59	201.82	202.09
203.41	205.48	203.95	203.09	205.5	206.12	202.41	203.76	204.51	205.01	205.56	206.23	204.47	202.59	203.01	205.59	204.14	205.49	204.05	205.38	206.16	204.24	204.39	206.13	206.64	204.37	205.27	205.18	204.3	203.67	207.76	206.39	206.14	206.68	203.51	205.46	205.2	206.29	204.26	205.81	205.11	202.93	202.86	208.17	207.15	205.79	205.82	203.04	202.25	203.96
211.93	212.67	213.44	210.4	211.9	210.4	213.85	212.27	211.46	213.18	211.95	210.07	211.51	211.36	211.05	212.68	213.17	211.45	212.6	210.4	212.28	213.42	212.48	210.96	211.62	208.64	213.04	211.97	211.02	210.78	212.32	210.71	211.71	213.17	211.47	212.51	211	214.84	212.81	213.73	213.99	210.25	210.26	211.01	213.3	213.96	210.78	212.34	211.53	208.51
207.74	207.54	207.81	209.37	207.19	208.89	207.24	208.6	207.34	208.67	206.11	207.41	208.08	208.16	208.35	207.66	207.52	206.37	208.1	207.11	207.6	208.93	208.15	207.52	205.92	208.05	207.5	207.3	206.6	207.33	208.85	206.88	209.44	207.38	209.6	209.25	208.49	206.38	208.56	208.43	209.47	206.94	208.11	210.22	207.46	208.53	209.25	209.89	206.47	208.54
214.87	213.99	212.27	212.58	213.13	213.39	211.71	210.24	214.19	214.93	212.33	211.95	213.29	211.82	212.53	212	213.62	212.58	210.33	211.23	213.45	213.19	212.83	212.27	209.63	212.87	212.48	212	214.45	214.83	212.13	211.64	212.39	211.01	214.28	209.23	211.34	215.56	211.18	212.83	211.02	213.02	212.28	211.83	212.34	212.34	214.34	211.73	211.99	212.46
210.13	211.1	211.88	209.83	211.36	212.52	211.44	210.85	210.09	213.65	210.86	211.92	212.95	211.11	210.68	209.88	210.51	212.81	210.09	211.46	211.47	211.59	211.41	212.1	211.69	209.78	212.31	210.39	211.34	211.7	210.94	211.21	211.62	214.34	211.86	210.13	211.66	211.71	211.59	212.54	211.88	212.46	212.44	212.39	212.3	210.5	213.41	210.59	213.25	211.88
202.77	201.84	201.13	202.29	204.34	204.45	201.98	201.45	203.15	202.53	202.94	202.37	201.4	204.3	202.96	203.31	202.27	205.48	202.37	201.18	202.39	202.01	203.05	202.02	202.38	203.5	202.23	201.56	200.03	201.6	200.93	204.03	202.77	202.76	201.5	204.57	201.26	202.29	203.62	202.52	202.09	203.15	202.44	204.13	201.39	203.09	203.47	202.93	202.88	203.72
205.33	200.5	205.21	205.55	204.93	204.15	204.31	202.83	203.3	203.41	203.86	204.98	203.88	203.98	203.63	204.38	204.39	203.09	203.12	203.64	202.13	204.27	201.83	203.65	204.11	203.56	204.69	202.18	202.05	203.18	206.15	203.96	205.74	204.13	203.86	203.07	201.52	204.61	205.81	205.32	203.24	203.45	205.3	202.34	204.47	202.62	203.18	203.52	205.04	206.12
208.7	208.83	211.36	209.03	209.68	209.69	210.65	208.56	207.29	209.89	207.97	210.03	209.39	208.85	210.44	206.18	210.3	209.72	210.43	209.61	211.19	209.6	209.47	210.84	209.36	210.66	209.77	209.79	209.76	208.93	212.02	209.26	210.68	210.82	208.43	208.9	209.97	208.12	208.58	211.03	210.22	210.34	209.91	210.89	210.46	210.1	207.56	210.23	209.93	207.35
212.08	213.55	212.05	213	209.98	211.26	212.98	212.31	212.77	212.08	213.69	209.33	211.56	211.94	211	210.7	212.76	211.26	211.45	208.5	212.97	213.28	212.17	211.36	210.54	211.73	211.26	212.9	210.4	213.37	211.16	212.83	213.17	212.23	211.78	211.62	210.82	211.75	210.05	210.93	211	211.19	212.97	212.21	212.19	213.97	213.07	211.39	210.29	213.34
210.08	210.68	210.55	212.32	211.04	210.8	211.79	211.23	210.85	210.57	210.61	211.92	213	210.9	210.63	213.38	213.45	212.14	212.18	214.34	213.08	209.01	212.4	209.5	209.78	212.1	212.41	211.46	213.33	212.57	211.5	211.73	210.32	212.72	209.55	210.75	211.31	214.25	211.73	210.19	212.28	210.38	213.13	213.23	212.06	212.97	212.77	211.5	213.79	211.55
202.86	201.77	202.24	203.56	202.82	203.34	204.46	205.21	203.63	201.76	204.25	202.25	202.58	204.74	202.11	200.95	201.3	203.71	203.12	205.21	202.88	204.3	203.17	202.09	202.47	204.05	204.67	202.36	205.83	203.7	201.56	204.39	201.93	205.61	200.75	203.73	202.5	204.14	205.95	202.72	202.52	204.77	203.43	205.99	204.02	200.48	203.64	203.12	203.2	202.83
209.23	206.47	208.96	208.66	209.98	209.04	208.24	210.68	208.46	207.51	209.19	207.76	209.91	210.55	208.53	207.67	207.99	208.09	208.47	207.97	208.94	207.27	208.29	209.59	207.41	210.34	209.16	210.09	210.01	210.51	207.94	207.31	210.21	208.99	207.9	206.69	209.77	208.67	210.4	205.87	208.89	206.66	207.31	209.33	209.98	208.67	210.47	209.04	207.18	208.65
205.57	207.4	207.67	209.41	207.49	211.57	210.82	208.59	208.61	208.54	208.57	207.86	208.44	207.9	207.96	210.86	208.45	209.25	208.53	208.27	207.13	208.99	210.96	211.83	206.58	209.82	208.8	209.25	208.21	211.5	208.24	209.03	207.68	208.71	210.95	207.88	209.69	208.62	209.72	209.61	208.7	208.36	207.95	209.95	210.75	208.84	207.38	208.78	209.79	208.48
202.41	201.12	201.8	201.32	203.06	203.21	203.72	202.81	202.95	203.02	202.76	201.62	202.07	202.73	201.43	200.65	204.36	203.48	202.5	202.93	201.4	201.45	203.17	204.85	205.13	203.7	203.16	200.04	202.22	201.39	202.21	200.96	202.38	203.26	199.02	201.06	203.31	205.02	204.45	202.94	201.29	200.69	202.1	199.61	201.17	201.69	200.95	201.86	202.58	200.82
213.79	213.77	212.65	215.49	212.96	210.41	213.63	211.95	216.28	212.44	212.59	213.25	210.81	211.42	213.83	215.5	212	212.92	209.46	213.31	215.16	213.24	212.8	214.42	215.21	212.95	211.73	212.1	213	213.98	214.01	213.74	212.22	213.21	214.19	213.44	210.95	212.34	214.28	212.34	212.84	215.33	214.03	210.92	210.26	211.9	212.35	212.14	213.39	213.14
218.87	219.02	219.31	219.05	217.43	217.21	220.83	216.94	216.86	218.53	218.01	215.07	218.8	217.31	218.25	219.3	217.67	218.43	218.63	215.6	218.13	216.37	218.34	217.6	215.67	220.51	218.18	216.22	217.47	216.8	218.31	218.44	218.34	216.34	217.79	217.8	217	217.17	217.89	215.83	216.43	216.59	217.85	216.71	220.76	218.88	218.92	218.96	219.66	217.62
210.11	207.32	208.45	209.17	207.26	208.23	208.9	208.53	207.43	207.91	208.03	206.79	209.47	209.76	208.29	205.69	207.79	208.51	207.88	207.82	207.5	208.34	209.91	209.51	209.02	209.02	209.08	208.36	208.06	207.52	207.85	207.26	208.55	206.96	209.06	208.08	208.7	206.99	208.78	207.7	210.48	208.46	209.59	207.62	208.83	209.21	206.6	208.25	207.75	209.07
203.3	205.26	204.78	202.95	205.09	206.57	204.91	205.96	204.91	206.93	204.3	203.74	204.06	203.4	204.87	205.57	203.86	203.59	203.16	205.69	203.92	203.41	203.61	205.1	206.44	202	204.14	202.88	204.43	207.74	205.06	203.73	207.23	204.28	204.18	204.01	206.96	205.81	205.27	203.99	204.34	204.14	204.33	204.23	203.54	205.7	203.61	204.68	206.57	205.2
210.93	210.75	213.76	210.02	211.43	210.41	210.87	212.04	212.5	213.16	211.7	212.97	212.55	209.77	213.37	213.71	211.54	210.31	212.14	212.78	213.5	209.93	212.68	212.89	213.47	210.25	211.72	210.58	211.17	214.26	210.89	210.01	209.91	212.22	212.01	211.71	212.42	211.71	211.78	211.83	211.31	212.3	212.44	213.31	211.19	212.46	210.8	212.52	210.21	211.5
214.12	210.28	212.47	211.33	211.84	212.73	209.41	208.73	211.16	209.93	210.9	211.08	209.17	212.23	213.05	212.06	211.59	212.34	211.74	210.4	212.64	216.19	213.02	211.68	210.35	210.53	210.79	212.5	211.3	210.05	212.41	213.41	211.06	208.16	213.17	212.16	212.04	211.15	210.12	212.24	213.67	209.07	212.13	212.66	211.81	211.94	210.85	210.49	213.22	210.88
204.47	203.42	203.68	201.83	203.32	205.01	204.73	204.53	203.72	203.82	201.8	204.96	203.44	203.03	204.66	200.87	203.65	203.9	202.74	204.58	206.54	202.4	202.98	204.05	200.64	200.71	203.38	203.22	202.87	202.35	203.48	202.89	203.68	207.06	203.12	204.59	202.26	201.25	204.89	202.55	202.37	204.38	203.19	203.87	202.35	205.38	202.68	203.74	206.12	200.02
195.11	193.64	196.72	193.63	194.45	193.46	194.44	193.82	193.09	193.56	195.09	193.26	195.16	194.76	193.63	194.37	194.69	192.81	192.89	192.7	191.79	194.6	195.64	194.67	192.4	195.71	192.14	195.92	195.34	195.37	193.25	192.11	192.79	194.01	195.32	194.84	194.55	194.31	194.91	193.97	195.2	194.11	194.1	194.11	194.14	191.74	194.75	192.64	193.14	195.44
212.84	210.44	213.48	213.41	212.4	211.73	214.96	212.04	210.97	213.73	212.49	211.49	210.82	211.13	209.87	212.47	211.98	211.97	212.79	212.72	209.76	213.06	212.95	212.75	211.16	210.39	211.29	212.32	209.4	209.44	210.76	212.75	211.04	212.2	214.87	211.58	211.03	213	212.82	211.19	210.1	210.86	211.44	212.76	211.09	212.26	211.52	211.83	213.28	209.3
198.21	199.64	198.34	198.66	198.44	198.51	199.56	196.83	198.32	198.66	197.33	199.2	198.62	196.93	197.46	200.03	198.88	199.45	197.84	201.07	196.53	195.22	198.95	199.77	198.3	199.35	197.7	198.54	197.34	197.62	198.59	198	199.22	197.8	198.76	198.21	197.23	199.31	197.94	198.96	197.73	198.86	197.96	198.41	198.26	197.04	201.39	199.4	197.27	199.29
203.87	203.38	203.41	206.02	202.17	202.93	204.43	205.22	202.93	204.02	202.29	204.62	202.44	206.62	203.28	203.49	204.3	205.98	204.68	203.53	201.85	203.95	202.67	204.79	202.75	204.26	204.38	201.94	203.39	201.86	203.52	203.5	204.4	202.78	202.52	204.65	202.18	204.68	201.43	203.24	203.63	205.21	206.63	203.89	203.66	200.43	203.42	201.45	201.88	203.41
206.04	204.25	206.53	205.17	206.02	206.19	205.84	206.69	208.06	206.63	204.02	205.36	206.44	206.28	207.07	203.5	207.61	204.11	207.21	206.21	206.02	206.83	205.6	205.38	206.37	205.87	204.95	203.54	203.85	206.3	204.8	205.27	206.16	204.5	206.55	204.74	205.08	206.17	206.21	205.01	204.6	204.69	206.49	204.01	205.51	205.08	205.27	206.97	206.65	205.22
206.84	206.3	206.27	203.77	205.74	207.09	204.74	205.09	205.23	205.11	204.74	205.6	203.85	204.84	203.72	202.75	205.87	201.7	206.88	204.48	205.22	207.83	204.96	202.76	204.23	204.99	206.12	203.04	204.22	206.09	207.03	204.83	204.57	203.65	205.58	203.66	201.61	205.79	206.47	207.5	204.53	203.78	203.58	205.09	203.33	205.77	207.09	204.86	203.8	205.62
210.61	208.6	209.15	210.21	210.11	209.2	212.3	209.47	209.38	208.98	210.08	208.53	211.17	208.84	208.09	209.43	210.86	208.65	210.07	209.83	210.27	209.67	209.87	209.88	207.72	210.18	208.35	209.18	210.23	208.18	207.43	207.85	208.14	209.41	210.51	208.28	209.73	208.61	208.59	207.17	211.38	208.66	209.38	209.55	208.61	209.83	208.19	208.18	209.91	209.18
217.58	218.36	217.77	217.53	217.69	216.36	217.68	220	216.52	218.27	219.01	216.68	218.25	218.23	218.51	218.8	217.41	216.12	217.15	216.58	218.04	217.09	216.75	217.97	217.77	218.2	218.35	218.81	218.87	217.3	218.74	217.14	217.81	219.67	216.5	216.34	220.27	217.93	217.02	214.86	218.74	218.16	217.25	217.71	215.43	219.14	216.97	216.92	217.39	217.32
207.39	208.64	209.35	206.14	205.78	206.05	206.2	207.94	205.89	206.6	206.29	205.95	204.56	203.62	207.53	204.33	206.88	205.73	205.52	206.47	205.33	207.63	206.3	204.46	210.65	205.71	205.41	207.47	205.89	206.02	205.7	206.54	205.85	206.14	207.95	206.96	205.85	205.33	205.67	205.54	204.95	206.34	206.16	206.1	206.08	207.03	208.92	207.53	204.18	207.33
217.97	216.49	218.98	218.73	217.95	216.91	216.96	215.97	217.43	217.25	216.85	218.73	219.47	218.48	216.9	216.84	216.27	217.85	216.66	217.52	214.68	215.91	216.74	217.1	218.76	217.79	216.74	217.91	216.97	217.6	214	217.32	216.72	217.23	216.83	218.52	216.97	215.78	216	214.23	215.68	218.46	217.19	215.77	215.56	217.19	213.99	216.87	216.93	216.21
214.27	211.29	212.53	213.45	213.3	213.65	211.11	210.63	213.02	211.67	214.13	211.28	211.19	213.65	211.86	213.25	213.98	212.78	212.77	210.93	211.93	210.43	213.32	211.2	214.46	214.61	211.62	212.77	212.05	215.37	214.29	213.45	213.78	212.49	212.46	213.2	213.29	212.53	214.11	211.28	212.73	212.02	213.9	213.75	213.09	210.93	212.98	213.99	213.07	215.86
194.94	194.16	195.06	195.13	195.06	196.85	194.06	196.09	195.57	195.14	197.29	195.79	195.66	195.79	197.57	194.38	193.45	196.95	194.88	195.13	193.42	193.87	194.09	195.4	194.75	193.75	195.72	194.38	197	193.75	194.1	193.81	195.62	195.48	193.2	196.75	194.83	195.6	196.58	197.78	194.49	195.14	193.49	194.53	192.98	194.63	194.89	196.19	196.73	194.58
206.63	206.65	207.49	205.61	208.07	205.2	204.37	207.49	206.88	205.12	207.6	207.75	204.94	204.8	205.81	207.88	206.55	204.78	208.26	205.47	207.19	208.21	207.11	207.01	204.79	204.72	205.71	204.07	207.19	206.73	207.18	205.11	208.04	207.13	206.6	205.67	206.37	205.53	206.47	206.48	207.1	206.41	205.24	205.38	206.69	205.13	204.61	207.82	205.47	206.31
206.77	206.77	208.1	209.35	206.35	206.4	205.79	208.61	207.86	207.08	209.03	209.47	209.5	208.42	209.82	209.4	205.88	206.58	207.93	207.74	208.3	207.35	207.89	210.56	207	208.48	208.43	209.41	207.06	207.23	207.33	207.19	208.03	207.33	205.46	206.49	207.86	206.69	208.83	207.18	206.54	209.01	208.27	208.09	207.31	207.87	207.91	207.21	209.06	207.81
208.09	207.58	207.91	207.69	207.93	207.55	209.01	206.25	208.64	211.74	208.76	207.85	209.67	208.2	207.12	205.06	208.91	206.57	206.72	206.66	207.13	207.04	208.15	209.14	211.03	207.73	209.44	206.77	207.38	206.73	208.65	207.42	207.98	206.41	207.19	206.96	208.17	207.16	208.22	203.11	208.4	207.18	207.91	206.87	206.07	208.17	208.92	205.65	207.6	208.21
206.37	207.03	205.66	205.06	205.77	206.61	207.18	204.85	205.06	206.26	206.29	205.12	205.91	206.23	205.84	206.86	206.62	206.29	208.37	207.4	206.81	205.19	204.94	206	207.78	206.34	204.88	207.98	207.58	204.94	207.18	206.49	204.75	207.07	206.45	204.03	207.5	203.77	208.6	207.86	207.27	203.51	206.83	205.13	207.36	205.32	206.21	208.81	207.47	205.97
208.83	209.9	209.93	208.72	208.84	207.65	208.24	207.49	207.47	206.55	208.02	207.67	208.3	209.14	209.87	208.82	207.48	208.35	207.61	209.34	209.42	207.9	208.49	209.67	208.76	210.18	208.69	210.51	205.31	208.73	209.21	207.26	208.72	209.65	207.96	208.48	209.36	209.53	208.98	207.87	209.11	207.13	206.55	210.09	208	209.2	208.97	209.17	208.42	210.67
201.21	203.13	203.58	204.96	202.47	203.64	201.46	205.15	201.48	205.29	201.32	202.85	203.32	203.75	203.94	201.07	204.23	204.09	202.81	201.33	202.57	201.51	202.62	201.79	203.45	203.08	203.11	202.1	202.74	201.39	202.61	202.61	202.45	204.68	202.95	202.21	204.08	201.95	206	203.2	203.52	201.73	202.84	202.55	202.05	202.51	202.76	203.44	200.84	201.16
207.89	210.99	207.71	207.74	207.83	209.2	209.42	206.22	209.69	209.15	208.34	209.73	208.58	209.82	207.84	209.16	208.41	208.7	208.72	208.31	207.63	208.89	207.51	209.59	208.76	208.33	208.96	209.18	209.34	208.18	208.69	208.02	206.43	210.53	207.38	208.49	209.43	210.31	211.63	207.94	207.4	208.7	211.32	209.35	208.86	210.04	207.35	209.27	209.43	211.16
208.15	208.75	208.64	208.34	207.86	204.59	208.69	208.52	208.75	209.19	205.36	208.42	208.31	207.5	207.39	204.94	209.66	207.68	210.14	208.29	208.35	208.62	207.41	209.05	207.76	207.52	207.73	205.34	208.25	206.02	208.25	209.82	208.63	207.82	206.42	209.98	207.8	208.14	207.92	206.33	206.73	207.5	208.21	209.42	207.4	205.78	207.96	209.14	205.94	207.78
202.84	203.4	202.59	202.71	201.78	204.79	200.15	201.95	201.29	201.15	202.9	203.33	202.32	202.86	200.77	204.53	202.44	200.52	203.34	200.42	203.49	202.53	201.91	203.74	203.52	200.98	204.39	204.7	205.39	201.95	202.5	203.44	202.67	202.49	202.39	202.58	203.01	203.9	201.68	203.74	201.01	202.96	201.06	200.61	202.5	205.21	202.8	202.48	202.47	203.63
217.87	216.63	217.43	218.44	217.71	218.69	218.76	216.4	217.62	216.58	220	217.44	219.01	217.64	217.61	216.86	216.06	217.78	217.23	217.83	217.99	219.54	219.31	219.6	216.83	217.38	217.72	216.16	217.31	218.22	219.58	217.02	218.27	217.96	216.93	215.93	217.44	217.34	217.45	218.39	217.61	217.83	220.01	219.83	216.32	217.13	218.2	219.17	215.92	217.01
201.69	202.44	206.73	202.57	203.99	201.43	203.64	203.84	202.75	204.07	204	204.06	201	204.95	201.27	203.35	203.03	203.35	203.83	204.74	202.76	202.36	202.14	205.62	203.65	203.56	203.39	203.91	200.64	203.22	202.8	202.47	205.48	200.34	203.17	204.05	200.63	200.99	203.78	202.14	203.33	203.08	204.74	200.63	199.94	203.41	205	202.1	199.52	204.18
203.65	202.85	203.84	202.52	202.09	204.83	201.17	200.85	204.06	203.51	203.97	201.68	203.09	203.91	204.65	203.77	201	203.26	202.14	200.92	204.23	200.34	204.98	201.34	201.26	202.53	204.1	202.62	202.48	202.28	202.99	201.56	200.48	204.46	203.01	200.98	201.85	202.48	204.49	204.87	201.89	202.58	202.17	201.35	202.25	202.56	202.09	204.07	200.03	202.43
210.32	211.43	212.3	212.99	211.29	213.37	210.57	212.73	211.8	212.92	212.24	210.77	211.9	210.67	213.09	211.42	212.63	213.56	210.82	213.03	212.31	211.06	213.69	212.39	212.63	211.05	210.6	211	213.53	211.26	215.06	214.43	210.44	212.31	212.12	212.75	210.02	211.78	211.98	213.19	211.11	211.44	211.7	212.8	215.36	212.42	211.33	212.5	211.69	209.02
212.16	212.16	211.31	212.03	214.36	211.36	211.66	213.09	210.66	212.85	213.5	210.33	214.06	212.2	209.88	211.34	211.56	213.55	211.21	212.7	212.26	213.2	212.18	211.15	212.8	211.75	211.62	213.2	212.15	211.39	213.19	212.67	212.55	212.85	213.84	213.66	213.97	211.81	213.97	212.82	213.18	212.14	214.42	213.11	210.5	210.05	212.29	212.36	211.88	214.3
211.23	210.61	211.04	211.83	213.51	211.02	209.74	211.9	210.26	212.02	210.98	212.7	210.47	211.29	210.46	210.65	212.88	209.67	214.69	210.64	210.46	210.4	209.37	209.62	213.01	211.27	211.52	213.13	212.11	211.88	211.08	212.75	212.07	212.59	211	211.93	213.92	212.67	212.58	211.39	210.56	209.71	214.53	213.15	212.12	210.48	212.72	213.13	213.25	210.23
217.33	217.44	217.1	217	217.59	214.46	217.08	214.71	217.66	215.54	216.76	216.51	214.9	216.32	219.18	217.97	218.15	216.11	221.1	217.08	216.17	217.6	216.68	215.4	214.13	220.55	218.95	217.99	216.5	217.42	218.95	217.42	219.04	217.28	215.68	216.26	216.61	217.42	219.22	218.07	218.29	217.33	215.3	217.11	216.61	216.76	216.48	216.64	218.4	217.72
207.03	211.1	209.72	208.19	209.95	207.08	207.56	209.68	207.96	208.38	208.41	210.52	209.95	207.18	209.79	208.39	206.68	207.95	209.78	206.42	209.56	209.58	209.85	210.06	207.35	208.73	206.52	207.84	209.28	209.71	208.23	208.6	210.04	205.59	210.81	211.92	208.88	205.76	209.12	209.91	209.76	210.02	209.61	210.41	209.55	207.28	208.51	208.63	207.98	207.33
210.05	208.24	209.76	208.57	207.15	209.75	207.77	208.91	208.97	209.57	208.63	208.71	209.63	209.9	209.65	207.78	206.75	209.29	208.93	209.8	209.9	208.92	208.5	209.38	207.02	207.17	209.42	210.23	206.93	208.61	207.37	209.65	207.59	205.3	208.87	209.91	205.69	208.73	207.88	207	208.7	211.44	204.97	207.74	208.87	208.16	209.28	207.37	209.07	208.55
217.94	218.18	214.06	219.01	218.11	217.29	217.45	218.43	217.89	218.1	217.87	217.25	217.88	216.02	218.12	218.49	218.31	217.41	217.34	219.34	216.17	218.05	218.34	217.91	217.88	219.97	217.62	217.26	216.22	219.67	218.23	218.4	217.56	218.96	219.01	220.34	216.94	221.62	215.95	218.1	219.46	216.12	220.3	217.74	217.73	218.44	218.29	216.75	216.9	218.81
203.99	203.41	204.56	201.19	203.51	204.39	202.24	204.21	202.6	203.91	201.34	204.15	204.27	203.76	203.4	204.89	202.19	202.73	205.93	206.41	205.12	203.59	205.59	202.77	202.38	203.91	202.03	204.39	202.84	203.75	203.67	206.14	202.88	204.45	204.1	204.12	203.53	202.27	202.2	203.78	204.04	203.92	205.46	202.23	203.52	205.03	205.45	205.72	205.25	204.19
213.47	212.53	214.24	211.36	212.08	213.52	210.93	213.07	214.69	211.26	212.14	210.74	212.66	212.13	212.48	213.39	211.06	211.71	211.64	212.19	213.09	211.06	212.78	211.5	214.32	211.52	213.3	210.67	213.03	210.6	214.89	211.26	213.35	211.82	212.62	214.96	213.92	212.44	213.06	210.17	213.03	209.94	211.55	213.93	209.8	214.27	213.46	211.38	214.47	212.14
201.37	199.67	199.64	199.46	197.97	200.43	202.56	200.76	200.29	198.98	201.41	200.93	198.64	200.95	199.59	202.02	201.44	200.29	201.34	199.46	201.7	196.72	202.37	202.37	198.3	199.67	201.25	202.24	197.96	200.86	202.28	200.39	201.22	200.39	200.68	200.78	200.02	199.96	199.88	198.32	197.27	198.62	199.98	199.95	201.52	202	200.25	200.38	202.3	200.7
199.12	199.47	200.38	199.25	202.16	198.69	197.51	199.18	201.14	200.17	199.34	199.41	201.48	197.4	200.36	198.36	201.31	199.72	201.36	199.41	199.66	199.91	200.95	200.01	201.61	199.5	198.55	201.29	199.11	198.47	199	199.34	198.54	200.41	199.66	198.07	199.4	200.97	198.29	201.62	200.38	199.95	200.81	199.37	197.99	198.48	198.15	197.21	199.21	198.11
204.18	206.86	207.56	206.44	207.13	207.63	205.62	206.53	205.03	205.25	207.37	206.9	206.76	205.87	207.19	205.47	207.75	207.74	206.81	206.34	206.11	206.33	204.59	206.6	205.62	207.32	204.8	206.07	206.07	205.3	205.46	206.96	205.52	205.1	208.36	205.55	205.99	206.44	207.12	205.63	204.68	208.91	205.52	207.19	206.76	205.92	206.1	207.57	205.67	205.54
204.8	203.93	203.1	204.65	200.95	204.17	203.25	204.61	203.81	202.61	204.93	203.7	203.69	207.26	203.04	201.98	203.51	200.08	201.59	203.71	204.42	200.61	201.55	202.64	204.38	205.79	201.99	204.51	201.84	202.26	204.27	202.84	200.54	202.64	202.13	204.34	204.29	202.04	203.65	204.2	202.81	202.5	203.01	200.9	202.18	204.56	201.61	202.44	204.04	202.74
209.18	207	210.37	207.41	209.53	208.86	211.16	208.48	210.09	207.69	209.05	209.11	209.34	208.59	207.01	208.06	207.89	208.03	207.53	209.74	210.57	212.01	209.01	207.21	209.09	207.68	209.93	208.68	206.66	208.27	206.53	208.61	208.76	207.43	209.42	208.08	209.8	207.95	210.15	208.42	210.32	209.09	209.72	210.55	208.76	207.89	209.02	210.65	207.95	208.25
208.94	207.2	208.8	208.91	206.67	208.44	208.4	211.47	207.47	206.05	208.8	209.69	208.71	210.31	209.71	206.59	207.28	205.72	209.69	209.3	206.56	207.34	209.91	207.24	208.36	210.75	208.14	209.05	209.74	211.17	208.63	204.47	209.16	210.74	206.74	206.51	208.19	209.7	206.97	207.46	206.83	209.47	206.8	207.36	210.5	211.32	208.52	208.45	207.05	210.75
196.25	200.44	198.09	199.69	197.4	200.1	200.03	197.55	197.14	198.34	199.13	199.47	197.46	201.35	200.02	200.59	200.05	201.23	198.27	199.2	202.3	199.28	200.57	200.1	200.54	197.86	199.77	200.43	198.07	200.12	198.52	200.51	199.24	198.19	198.34	201.6	198.1	201.03	199.67	200.36	199.45	200.9	198.35	199.64	199.12	201.1	198.27	199.58	199.63	198.91
216.72	216.35	216.23	217.49	220.52	217.49	217.65	218.5	217.32	218.34	216.77	219.17	220.73	218.89	217.45	215.31	219.28	218.55	216.75	217.47	219.5	217.98	217.17	216.55	219.07	218.93	217.45	216.28	218.88	217.28	219.48	218.36	219.79	218.64	219.3	218.78	216.81	216.62	215.18	217.14	216.73	215.65	217.93	217.59	217.04	216.26	219.38	216.93	215.81	218.48
201.88	202.69	201.68	204.76	203.81	204.36	202.13	203.56	206.43	202.55	201.97	204.36	202.88	200.86	204.09	205.16	203.89	203.68	206.01	202.14	204.36	202.91	203.55	203.78	201.92	202.76	203.99	203.54	203.96	205.02	202.36	204.46	202.9	202.63	200.84	205.08	205.87	204.74	202.12	203.49	201.89	201.46	203.43	203.48	202.46	203.71	204.98	201.37	203.86	203.41
202.53	200.82	202.32	202.03	199.7	199.91	199.27	199.96	199.47	200.89	198.11	199.71	199.24	203.04	200.82	199.09	199.91	201.11	199.47	198.94	200.8	200.79	201.38	202.45	198.36	200.97	199.81	197.03	200.67	200.72	200.65	199.77	200.76	201.69	200.82	199.23	202.03	201.84	198.38	200.23	201.63	200.29	200.15	199.67	200.52	198.8	201.5	201.11	199.32	201.01
201.85	200.94	201.71	202.12	203.06	203.2	202.05	203.03	200.3	201.76	201.63	205.06	203.16	202.27	199.75	204.29	203.19	202.56	202.32	201.02	200.89	201.87	202.41	205.3	202.29	204.31	203.39	204.02	202.15	201.52	203.18	202.75	200.9	202.86	201.23	203.54	203	201.61	203.06	201.83	200.88	202.14	204.57	201.79	203.14	201.7	202	201.43	201.35	202.97
208.19	208.85	207.54	206.91	209.34	209.05	208.45	209.51	209.38	207.99	206.46	211.2	207.07	206.63	207.96	210.34	206.95	209.33	209.36	208.89	209.01	206.89	209.54	210.38	207.83	206.42	207.85	207.25	207.62	207.3	204.89	208.01	207.61	210.31	209.32	206.87	210.56	208.68	209.26	209.79	208.32	208.33	209.24	207.45	210.23	208.16	209.79	208.23	208.23	208.94
206.99	206.63	208.1	206.63	208.53	208.48	207.44	207.53	206.44	209.54	208.87	207.39	205.93	208.55	207.81	206.47	207.14	209.98	209.74	207.16	207.73	204.16	208.87	206.88	207.37	207.41	207.93	207.63	209.34	206.39	206.37	207.05	208.5	208.11	207.08	208.94	208.43	207.93	206.39	208.35	209.43	206.15	207.55	208.39	207.6	206.63	207.22	210.02	207.65	206.1
199.32	197.5	198.81	197.29	199.45	197.32	197.3	199.59	198.65	198.97	198.99	198.56	199.98	199.65	198.9	199.15	201.77	199.11	199.03	199.01	197.93	196.29	198.34	199.57	200.16	198.26	199.74	199.6	197.97	198.46	198.76	199.46	197	201.57	199.83	197.74	198.37	197.54	200.01	197.26	198.15	198.3	199.43	198.36	200.54	199.62	199	199.21	199.6	198.23
211.48	211.6	212.69	211.69	212.94	214.04	213.02	213.04	210.4	210.24	212.56	212.72	211.59	209.79	211.62	213.44	211.79	211.75	211.64	213.07	211.7	213.22	212.58	209.71	212.37	212.44	212.73	212.97	210.04	213.19	211.05	212.67	211.66	210.58	212.26	212.78	211.83	211.69	214.62	212.27	211.25	212.92	210.72	212.17	210.74	213.55	211.85	211.21	211.59	211.57
216.22	215.02	217	216.62	216.29	217.76	218.33	215.07	216.7	216.91	215.15	217.34	218.21	217.2	216.43	216.46	218.14	217.92	217.69	218.71	216.61	216.29	217.03	217.7	216.95	218.42	215.47	215.76	217.65	214.06	213.2	216.97	217.14	217.57	215.86	216.75	215.47	217.34	216.54	214.44	216.5	218.33	217.14	219.52	214.25	217.22	216.21	216.87	216.85	217.36
203.05	203.88	205.08	203.28	203.4	205	203.67	203.39	205.38	205.17	204.81	203.57	206.08	205.28	204.77	202.67	204.53	203.17	204.21	206.16	206.83	203.17	206.52	204.68	205.81	204.93	207.04	204.09	204.34	206.67	205.08	205.91	205.36	204.02	205.71	205.04	204.84	206	203.89	204.59	205.94	204.74	206.64	204.64	204.63	202.75	201.87	202.67	206.12	204.34
202.42	203.76	205.9	202.48	202.1	202.36	202.9	204.48	202.33	201.42	203.84	203.17	201.76	203.16	204.69	204.42	202.45	203.71	203.97	205.67	203.27	200.63	201.23	202.67	202.29	202.52	204.67	202.51	203.75	201.74	202.61	202.8	201.18	201.75	204.49	203.88	201.91	205.31	201.64	204.1	201.52	203.7	202.83	204.38	201.9	203.44	201.94	202.74	202.11	201.51
206.4	205.21	208.35	210.85	208.26	208.16	208.34	208.01	206.9	207.18	207.57	208.05	208.08	210.8	208.1	207.79	208.72	204.94	207.25	208.88	208.68	210.15	206.58	206.69	205.76	206.79	207.03	206.79	209.65	206.35	206.87	206.92	206.36	206.07	208.56	208.42	207.54	208.54	209.14	208.33	207.8	206.68	207.37	208.76	208.58	207.45	206.08	206.08	207.82	207.14
207.6	209.35	208.38	209.1	207.37	208.43	209.42	207.48	207.13	206.63	206.72	205.96	207.94	206.02	206.87	208.24	205.85	208.43	208.38	208.89	206.44	206.19	209.89	207.7	206.74	206.79	206.17	207.94	207.61	209.9	207.91	205.57	209.1	206.75	208.41	207.01	204.64	207.04	207.01	205.98	208.21	207.04	208.42	207.67	207.14	206.39	209.49	206.78	207.05	208.91
214.01	212.69	212.21	212.63	211.55	210.61	212.37	211.34	213.22	211.58	212.43	213.06	212.54	212.74	212.1	212.48	212.92	214.72	212.24	212.56	213.94	212.39	211.96	211.22	211.59	211.46	210.65	213.86	210.25	210.91	212.3	213.6	209.27	212.22	210.79	213.66	212.9	212.78	211.69	212.03	211.9	213.12	214.88	211.34	211.16	212.66	213.42	212.1	213.53	212.38
213.51	212.54	211.67	210.12	212.07	211.39	211.1	213.26	209.79	212.08	210.6	211.47	210.21	212.53	212.68	210.77	211.58	212.18	213.9	213.45	211.93	211.86	210.53	214.07	210.51	211.68	212.48	210.66	211.5	213.84	213.13	212.1	210.92	211.31	208.82	211.92	211.86	211.51	214.52	210.67	214.4	210.86	209.78	211.24	211.48	212.57	212.9	208.85	211.14	211.71
209.55	210.5	212.71	211.03	211.62	212.1	212.37	209.81	209.81	212.22	211.66	209.97	210.91	210.04	213.86	212.27	211.51	211.54	211.18	210.72	211.21	212.1	213.32	212.28	210.15	212.55	212.41	210.15	211.53	211.9	211	212.23	211.17	213.35	212.01	211.55	211.57	211.64	212.13	211	212.78	212.78	209.46	209.57	211.58	211.7	212.56	211.49	212.09	210.58
212.41	207.53	209.95	208.16	209.73	209.11	208.91	208.66	210	211.18	210.18	210.17	207.31	209.02	211.02	208.51	209.19	206.89	207.66	208.38	209.51	208.87	210.94	209.7	209.87	208.65	209.18	210.61	209.79	209.95	207.9	208.14	206.79	208.57	208.19	210.07	208.35	209.89	209.07	210.1	209.6	208.54	208.38	209.54	209.27	208.64	209.2	209.55	209.99	211.05
199.59	201.61	200.88	201.02	198.67	200.84	201.78	200.47	200.79	202.44	200.03	201.72	200.71	199.72	199.06	199.07	201.5	200.77	201.43	200.16	199.9	200.7	200.83	200.24	198.73	200.99	199.89	200.32	201.56	201.61	199.5	200.01	201.01	200.08	199.96	200.5	198.5	201.09	201.07	200.92	200.52	201.16	199.39	200.04	199.94	201.29	200.45	200.65	200.06	201.18
201.79	202.85	204.56	204.01	202.69	202.6	202.69	204.77	203.24	202.29	205.37	204.02	202.94	200.51	204.4	202.06	203.3	203.16	205.27	203.77	202.74	201.1	203.6	200.8	205.03	201.96	204.27	202.51	202.89	201.8	203.72	204.28	205.3	201.63	205	202.27	202.18	204.05	204.71	201.63	203.26	204.25	202.07	203.21	200.87	200.94	205	203.75	203.55	203.19
204.48	204.72	205.04	203.41	204.76	205.4	202.54	203.92	203.03	204.14	205.01	202.52	201.44	202.26	203.18	204.93	205.44	202.23	205.01	205.91	205.91	204.1	201.67	204.43	206.59	205.88	204.12	204.1	205.51	204.79	203.23	205.63	206.61	205.72	206.83	205.91	206.16	205.89	203.86	204.34	202.86	203.09	204.74	207.2	204.85	203.98	205.23	203.46	204.34	202.68
200.97	199.98	200.31	199.99	200.67	201.12	199.85	201.52	201.85	200.16	202.55	199.64	200.43	200.8	198.52	199.18	201.73	200.01	199.32	199.87	199.88	201.26	201.84	199.64	201	200.96	200.45	201.93	200.68	201.83	200.91	201.43	200.31	200.54	199.6	200.58	201.84	201.33	200.65	201.72	198.71	200.94	199.18	198.43	197.63	199.33	201.03	200.32	199.84	197.82
215.07	216.1	216.02	215.8	216.58	218.47	216.85	217.17	218.21	219.25	215.56	215.74	218.05	217.49	217.84	216.79	217.33	215.62	218.07	214.56	216.13	215.18	219.58	214.54	216.72	219.07	216.19	217.15	217.21	216.43	218.99	216.25	214.86	216.52	217.45	219.29	215.56	218.65	215.93	216.93	217.44	218.17	218.73	216.24	218.25	217.89	217.98	219.12	217.6	217.64
208.36	205.22	204.11	206.46	206.14	205.23	204.81	207.09	206.76	206.76	205.06	206.93	205.81	207.98	206.44	207.62	206.05	206.81	206.87	206.81	207.4	206.7	206.15	208.21	206.87	204.04	207.63	205.12	207.55	207.42	208.2	206.36	207.08	207.31	206.94	205.58	203.32	205.98	208.6	204.58	207.07	205.93	208.85	205.29	207.04	206.33	208.18	208.36	207.31	207.14
205.96	207.76	206.43	209.82	209.31	208.02	209.65	209.38	210.45	208.61	209.98	207.73	207.52	210.63	209.64	209.95	207.99	208.72	209.75	209.01	208.96	210.78	208.19	208.73	208.76	207.96	207.35	209.08	208.4	208.82	206.12	209.33	210.82	208.98	206.84	210.97	208.4	208.27	209.68	206	211.37	206.75	206.73	209.81	208.85	209.6	210.03	208.91	207.77	208.86
196.65	194.17	196.71	195.4	197.11	197.65	195.1	194.74	196.21	195.04	193.93	195.69	195.8	194.64	195.56	193.98	196.11	192.56	195.15	193.46	195.69	197.89	193.87	198.18	195.5	196.18	194.24	195.78	195.18	194.68	192.81	195.3	195.18	195.72	194.7	195.44	196.57	196.07	196	195.29	192.67	194.49	196.63	193.31	194.27	195.8	195.34	194.99	195.35	197.47
205.73	203.07	203.96	205.55	204.91	205.99	204.7	203.61	206.45	203.55	206.12	204.72	206.08	206.1	205.76	204.16	204.91	205.07	204.2	205.93	204.32	204.05	202.92	205.06	204.75	204.11	204.18	203.05	202.2	204.87	205.13	204.45	205.19	204.34	203.96	204.25	205.23	204.82	204.62	204.25	206.05	206.7	205.01	202.73	206.77	204.73	203.32	206.12	203.85	204.3
203.67	202.74	199.85	202.25	205.4	200.88	201.95	201.89	201.04	204.03	204.76	203.33	203.99	202.91	202.85	204.67	203.58	203.02	204.34	204.33	203.84	204.45	202.16	204.75	203.18	202.56	203.11	203.38	203.15	202.28	203.28	204.61	206.52	202.91	202.63	203.47	203.69	203.74	203.42	204.44	203.59	203.04	207.38	204.56	204.66	205.58	201.19	201.03	201.7	206.1
208.1	208.99	206.45	210.93	210.04	209.37	208.43	209.02	209.08	211.17	209.58	210.61	208.42	210.2	207.72	207.72	210.24	209.06	209.49	209.56	208.06	207.84	208.03	209.94	208.77	209.69	209.11	206.62	209.91	210.99	209.25	210.18	210.67	208.82	209.99	208.83	210.46	209.59	208.38	210.31	207.6	211.39	208.86	210.46	209.65	208.79	205.88	208.72	207.72	209.3
208.53	209.99	208.18	208.85	208.95	208.69	210.79	209.72	205.79	208.06	212.11	206.52	210.52	207.86	206.89	210.22	208.78	207.71	207.97	210.21	206.4	207.32	210.8	209.37	209.32	208.22	208.65	208.29	208.09	209.21	206.98	209.73	207.32	207.51	209.33	208.29	206.64	209.27	208.73	209.63	206.78	208.51	208.77	207.86	207.71	209.63	209.98	210.54	209.38	210.71
207.6	207.4	208.58	207.21	208.37	205.21	209.02	208.36	208.46	209.81	207.49	207.83	208.5	205.98	210.04	208.81	208.32	210.39	210.54	210.14	205.81	206.36	208.24	207.71	207.82	208.58	207.54	209.63	206.77	208.22	208.85	207.4	208.6	207.94	206.05	204.76	204.69	207.65	207.56	206.15	208.64	206.89	207.52	208.31	208.16	208.9	207.49	210.49	208.44	206.63
209.26	206.95	208.77	207.19	208.18	209.46	208.68	206.16	208.62	206.93	209.47	207.46	208.13	210.57	205.71	207.21	208.66	208.87	207.15	210.98	206.47	205.89	208.03	207.55	210.45	207.49	205.82	207.82	208.3	208.37	207.19	206.05	206.34	209.38	204.4	210.57	207.3	206.79	209.04	209.51	208.39	209.65	208.11	209.56	207.41	206.2	205.69	207.27	206.69	208.54
206.19	204.01	203.81	205.15	203.12	203.31	201.2	202.48	204.12	204.12	204.51	204.35	202.66	204.38	205.38	204.24	202.77	203.06	202.93	203.96	203.88	203.02	203.92	204.29	205.78	203.27	203.34	201.76	204.39	202.39	202.49	202.46	202.16	203.38	203.93	203.51	204.4	203.77	204.83	202.78	201.4	203.66	204.64	202.83	203.28	203.17	203.56	202.89	203.15	201.91
218.05	216.92	216.27	218.12	217.21	216.87	216.9	215.86	217.88	215.7	216.74	217.77	219.89	217.35	215.24	216.69	215.13	216.13	217.24	215.88	217.43	216.26	217.42	217.11	216.49	216.71	217.96	216.7	216.04	216.82	214.18	218.72	219.3	216.87	218.49	216.16	216.7	217.05	215.95	216.11	217.3	215.45	217.92	218.59	216.5	215.7	216.16	217.74	218.5	218.24
202.5	204.16	202.44	202.19	200.72	203.57	200.94	203.86	201.79	202.45	204.41	201.67	201.36	201.77	203.81	203.65	201.67	199.84	200.77	201.78	204.18	203.68	202.18	200.79	202.22	202.32	202.2	203.22	202.64	200.83	205.06	202.16	202.87	202	202.97	203.95	203.64	203.59	200.94	202.4	203.45	205.43	201.79	201.22	202.18	201.1	203.97	202.92	203.8	201.05
212.79	212.96	212.32	212.56	214.07	211.79	213.98	212.46	209.51	211.49	211.46	211.12	213.62	210.84	213.54	211.34	212.73	211.91	212.16	212.64	214.22	211.91	212.8	212.66	212.77	215.04	210.05	211.55	213.37	212.08	213	212.22	212.52	214.38	215.03	211.96	212.98	214.25	213.57	213.93	214.55	214.26	213.08	212.05	214.11	213.17	213.34	209.42	214.85	213.75
210.45	209.83	213.74	211.81	211.82	208.3	212.09	212.73	211.88	212.9	211.96	212.12	210.83	211.37	210.61	210.61	211.21	213.57	212.03	213.63	209.26	208.75	212.64	212.06	212.22	213.16	212.74	210.91	212.52	210.88	212.58	211.42	212.7	212.93	211.13	209.79	210.95	212.69	209.66	210.79	212.28	210.12	211.86	213.18	211.89	209.99	210.7	212.58	210.77	211.02
213.74	212.88	211.63	212.34	215.56	213.82	213.46	215.06	215.22	212.98	213.33	212.69	212.71	212.62	214.21	213.24	212.06	212.63	212.32	213.3	213.32	212.47	211.8	212.85	212.14	214.15	212.53	214.06	213.88	212.73	212.42	215.59	213.26	214.23	213.22	212.1	212.83	214.91	211.53	212.27	214.17	214.1	211.02	215.48	214.56	213.53	214.77	213.77	213.68	214.06
209.44	210.71	210.12	210.69	211.45	211.43	211.39	211.09	213.91	212.32	214.6	210.53	212.6	211.16	212.51	213.03	208.21	211.63	210.06	210.96	213.39	211.06	211.04	210.62	211.64	211.28	210.47	210.12	209.92	211.01	211.79	211.64	213.35	210.83	212.04	210.45	211.34	214.03	209.68	209.11	210.44	212.22	209.17	210.91	212.69	212.05	210.67	211.93	210.66	212.5
203.32	204.84	204.29	201.83	202.49	204.58	202.9	202.99	202.45	204.15	204.34	203.89	204.46	204.49	205.06	204.75	201.87	204.62	203.94	202.87	204.33	202.13	203.98	203.8	202	205.59	203.66	205.16	202.91	203.16	202.53	203.05	204.39	203.5	205.91	204.88	202.58	202.96	202.35	203.81	200.59	203.6	204.16	203.18	201.27	203.71	203.17	202.98	201.57	202.71
208.65	208.84	207.22	206.3	209.99	209.16	207.95	208.1	211.43	209.29	209.1	209.63	207.75	209.12	209.91	206.75	207.89	208.89	210.98	207.74	209.16	206.51	203.75	208.66	210.5	209.77	208.67	209.47	209.8	209.11	206.46	209.26	208.79	209.01	209.17	209.12	209.79	208.96	211.68	208.95	208.88	208.54	206.94	207.71	208.69	209.63	209.81	209.25	210.39	208.48
211.29	211.22	210.32	208.55	210.05	209.29	208.78	209.08	210.28	207.66	208.53	209.38	210.27	209.07	209.11	209.86	211.3	208.18	209.63	210.5	206.67	209	208.64	209.24	210.58	208.74	209.21	210.27	208.66	207.54	208.41	209.17	208.41	210.62	210.65	207.77	209.54	209.61	209.27	210.04	210.61	208.81	207.43	209.11	213.27	212.02	210.01	207.22	208.85	209.94
202.89	203.75	205.79	205.16	201.16	204.36	205.72	204.45	205.64	205.95	203.94	201.6	204.29	204.54	204.69	205.79	204.37	202.66	205.46	204.38	205.23	205.88	203.67	205.4	204.65	203.61	204.12	204.77	205.91	204.84	204.9	203.81	203.31	206.24	204.99	203.9	205.4	205.51	206.2	206.37	204.58	205.53	203.97	204.34	205.33	205.27	205.21	206.64	202.87	205.47
200.54	200.73	201.69	203.31	198.59	199.89	200.37	198.33	200.05	201.62	199.95	201.14	201.22	200.49	200.71	199.65	202.3	201.27	201.45	201.43	197.75	201.84	199.45	203.38	199.64	201.17	199.26	200.77	199.8	198.55	199.33	200.42	198.17	200.65	198.48	199.44	203.06	201	200.02	200.3	198.59	199.1	199.76	199.24	199.44	201.5	199.94	199.06	201.54	199.9
199.27	198.41	201.59	199.4	200.27	199.93	201.53	197.54	199.11	200.75	200.08	199.34	198.42	199.73	200.52	201.07	200.22	199.18	198.89	197.32	200.1	198.15	199.88	197.54	199.58	199.95	199.26	200.54	198.53	199.01	199.03	198.92	198.53	201.46	198.21	199.32	200.99	200.56	200.92	200.43	198.8	200.54	200.99	200.22	198.29	198.26	199.33	199.44	199.48	199.92
209.39	205.98	206.32	205.51	207.51	207.47	209.21	206.99	206.04	207.59	207.77	206.81	209.23	206.22	208.09	209.39	208.77	206.45	205.47	210.26	205.94	208.1	208.44	208.55	208.95	206.75	206.52	208.53	209.48	206.28	209.26	206.41	208.77	206.55	207.74	208.81	210.47	207.52	206.93	207.08	207	204.65	207.99	207.74	207.99	207.84	207.71	207.19	207.58	207.89
204.69	204.99	205.65	201.73	203.42	204.08	204.92	206.04	205.15	203.48	203.99	203.57	204.74	205.18	205.07	204.17	203.79	204.8	206.44	204.18	204.78	206.11	205.26	206.52	208.37	204.45	203.33	205.73	205.36	203.74	206.4	206.83	205.02	205.01	204.19	204.87	204.44	204.97	204.21	204.53	205.78	204.08	203.67	205.43	203.63	204.02	204.03	204.47	205.91	205.28
210.82	211.74	213.28	212.49	213.15	213.9	213.23	212.52	214.87	211.15	210.7	212.91	214.3	214.39	212.23	212.54	212.94	212.97	213.94	216.09	213	211.09	214.42	214.26	213.83	213.16	212.36	214.5	214.6	214.64	213.67	211.74	213.46	213.31	211.09	212.09	214.09	213.69	213.12	214.76	213.02	212.64	211.92	213.68	214.16	213.44	213.46	214.3	215	213.43
214.44	212.18	211.42	212.45	211.84	211.76	214.54	213.56	211.3	211.64	210.62	212.08	211.97	211.42	211.59	212.36	212.19	211.4	213.05	212.93	211.86	211.56	214.62	213.5	213.79	212.17	213.76	211.76	211.15	210.52	211.79	211.02	212.99	210.66	212.78	216.34	212.51	213.51	213.21	212.64	213.52	211.9	213.92	213.19	214.7	213.24	211.79	215.4	211.6	211.54
210.45	208	209.54	209.44	210.48	209.51	210.79	207.98	206.64	207.29	211.84	210.53	207.81	207.29	208.07	207.64	211.76	211.15	207.89	210.63	209.71	206.26	210.96	210.6	209.78	210.3	210.08	208.53	211.36	209.39	212.28	208.45	208.93	209.31	208.91	208.58	209.27	209.83	207.66	208.3	208.06	209.81	209.86	208.69	208.6	212.04	208.95	209.96	210.01	209.79
215.04	218.52	216.19	215.89	218.19	217.79	218.07	218.6	218.63	215.21	216.46	216.92	218.52	218.28	217.68	217.38	217.96	218.64	216.7	217.76	217.09	218.16	218.72	216.49	218.1	217.14	218.38	214.81	215.29	218.06	217.53	216.16	216.85	218.86	219.33	216.75	216.77	218.27	219.66	219.64	218.01	218.69	217.44	217.43	218.64	216.81	215.36	216.42	217.74	217.15
200.27	203.46	204.35	202.51	201.68	203.58	201.47	203.54	200.96	202.02	203.55	205.21	203.34	200.85	202.45	199.74	202.65	203.6	203.55	202.15	201.47	202.88	203.94	202.24	201.69	203.09	201.02	200.28	203.05	202.08	200.78	204.95	202.38	203.58	202.9	202.34	201.9	201.29	205.27	203.95	203.52	205.25	201.16	200.04	203.04	201.96	203.33	202.87	200.63	204.05
207.48	210.43	210.19	207.69	208.53	207.76	209.5	207.09	207.37	207.94	207.34	209.88	208.59	207.48	206.9	209.03	208.28	209.49	209.69	209.54	209.76	208.9	207.93	206.19	209.59	210.12	210.38	207.62	209.53	209.65	209.64	208.82	209.34	209.17	210.44	210.49	210.01	207.38	210.38	209.88	209.45	209.64	208.67	207.65	207.33	207.63	207.44	210.49	207.87	207.07
200.23	203.63	201.32	200.14	199.66	200.83	201.45	199.53	199.71	202.58	200.7	199.32	202.08	199.95	200.5	202.6	200.43	199.87	200.92	198.11	201.76	201.62	198.53	199.88	198.93	202.37	199.06	199.14	199.71	200.29	198.84	202.08	201.71	199.63	202.88	200.93	203.16	199.34	201.82	199.86	200.72	201.05	200.86	199.5	202.4	199.92	201.84	202.34	200.86	200.37
201.32	202.05	204.97	202.73	202.4	202.3	203.79	203.8	202.7	201.55	201.95	202.08	202.98	202.29	204.47	202	202.7	201.07	201.82	202.43	204.6	200.5	202.64	203.86	201.18	202.78	202.7	203.35	203.19	200.58	202.04	203.89	203.01	202.5	201.89	203.41	202.37	203.44	203.28	202.91	202.04	201.18	201.98	202.82	200.1	203.12	203.24	202.16	204.42	200.92
211.85	209.05	211.69	211.93	212.13	212	210.98	213.68	210.82	211.88	213.14	211.75	211.5	212.05	211.68	212.55	212.14	211.78	213.27	214.26	211.15	211.5	212.55	213.31	211.85	211.86	209.73	210.58	210.87	212.67	210.95	210.15	213.28	210.51	211.27	213.39	211.16	210.3	210.51	212.82	211.04	212.86	213.22	212.26	213.95	209.2	212.97	210.25	211.34	214.26
204.56	203.44	204.79	203.92	205.23	206.81	202.86	204.15	203.36	204.88	202.84	204.57	203.71	205.52	205.02	204.91	203.73	204.71	203.27	204.52	204.31	203.37	202.48	204.92	203.76	206.39	205.04	203.29	203.37	202.31	204.13	202.66	204.57	205.81	207.29	204.24	201.62	206.28	205.26	204.97	204.33	205.02	204.03	203.04	204.28	205.83	202.49	205.28	204.45	205.35
204.65	205.2	207.31	205.85	204.49	203.36	207.64	205.14	207.07	207.87	208.36	206.09	206.92	206.17	205.54	205.14	205.55	203.76	208.54	206.02	204.51	206.17	206.67	206.04	207.98	203.79	205.16	204.81	208.11	204.8	205.29	205.75	205.11	203.76	205.03	204.01	205.92	205.48	205.29	204.81	207.68	205.92	206.33	206.03	204.72	205.48	207.48	206.22	205.55	205.76
208.11	207.28	208.59	208.61	208.85	209.01	209.09	207.66	210.3	209.34	208.58	207.44	207.74	206.7	208.26	209.75	207.77	205.85	208.99	210.02	209.82	208.53	209.53	207.86	211.92	207.06	208.22	208.56	207.22	208.75	210.76	207.26	210.6	207.84	208.64	208.85	207.78	209.39	207.28	206.5	209.76	208.67	210.86	208.5	209	209.4	207.66	206.37	208.56	207.08
211.06	211.04	213.02	212.14	212.38	211.08	211.39	211.99	210.18	210.82	209.44	212.63	210.11	211.55	211.55	212.42	210.19	214.67	209.98	210.98	211.92	210.92	210.95	211.46	214.62	209.38	211.01	210.88	211.11	212.38	213.32	210.67	210.62	209.99	210.31	211.04	210.97	211.72	212.14	210.46	207.98	213.11	210.87	212.87	212.72	209.93	214	212.21	211.18	211.59
210.08	206.86	208.8	211.48	207.14	210.82	208.28	205.7	211.56	208.14	208.12	210.07	209.5	209.45	209.62	209.62	208.46	207.64	209.83	207.56	211.33	208.36	210.6	208.51	209.64	208.48	209.51	208.93	210.64	211.73	208.29	209.11	208.73	210.01	210.07	208.34	209.22	208.58	208.4	209.88	210.6	207.74	211.73	211.34	209.45	208.14	210.34	207.38	209.77	210.19
207.41	206.9	208.05	210.33	208.2	206.86	209	206.52	205.85	206.12	206.69	206.76	206.91	206.44	206.6	208.13	207.96	208.63	207.45	208.48	206	206.33	206.29	207.48	205.51	208.51	207.37	207.34	207.61	209.2	209.52	207.76	206.63	209.66	206.99	209.02	207.84	206.33	208.63	208.1	208.4	206.64	208.28	206.39	207.09	207.9	208.31	207.98	205.6	208.96
206.57	207.02	209.48	208.34	206.47	210.32	207.46	209.04	208.3	206.59	207.8	209.05	207.83	209.86	208.26	208.7	210	208.24	207.12	208.57	208.9	206.26	208.86	208.37	209.18	207.87	206.7	207.26	207.88	209.32	209.75	210.39	209.16	208.5	210.22	208	207.34	208.57	208.89	208.05	208.45	207.33	207.92	208.06	206.51	206.45	210.43	207.88	208.15	209.45
212.66	213.06	212.8	209.53	212.06	210.86	213.2	211.85	211.56	211.84	210.92	214.19	216.2	212.69	213.32	212.66	212.44	211.37	211.46	210.56	211.39	212.72	210.94	211.77	211.97	212.44	211.97	213.55	211.92	212.59	212.22	212.85	213.45	212.12	210.91	209.88	212.59	211.38	212.26	209.52	213.57	214.52	211.56	210.85	213.83	211.68	213.65	213.42	211.9	213.53
208.3	211.68	208.91	211.15	207.01	207.89	208.83	209.93	207.3	208.09	210.92	207.91	206.73	209.15	209.77	208.61	209.42	207.8	209	210.35	207.01	210.33	208.87	206.94	208.52	208.64	208.7	207.88	208.14	209.1	208.61	207.79	208.52	209.57	208.47	208.42	209.27	208.65	210.5	208.19	208.88	207.29	210.46	209.34	207.62	206.96	208.26	206.62	209.42	208.53
202.62	203.38	201.43	203.43	201.6	204.26	204.84	203.15	204.8	203.88	203.14	205.07	202.89	202.94	203.57	204.46	203.43	204.47	204.74	201.99	202.75	204.34	206.14	202.61	203.35	202.34	201.84	201.9	202.76	203.85	202.1	205	202.42	203.38	200.93	203.98	201.38	205.03	204.03	204.21	204.18	204.44	204.85	202.48	201.92	203.84	203.52	202.93	205.47	202.91
208.32	209.23	208.33	207.5	208.47	209.99	209.99	210.75	208.16	207.41	208.37	209.71	209.78	207.27	209.73	209.75	208.23	209.99	208.85	209.59	207.68	209.56	209.86	209.26	208.33	209.84	208.44	208.01	207.4	207.79	207.2	208.57	207.21	209.23	209.98	209.89	209.36	208.16	209.05	209.24	208.81	207.65	207.05	209.65	208.42	206.9	207.97	208.49	210.46	209.24
207.64	209.06	207.59	208.91	208.64	207.51	207.93	207.04	206.79	208.7	207.74	207.89	206.63	207.5	209.74	206.22	207.37	208.79	207.65	207.4	208.84	207.86	208.46	207.89	207.36	207.78	207.59	207.9	209.22	207.14	209.2	206.38	208.12	209.88	207.25	205.94	208.2	207.33	208.82	208.13	207.09	208.03	207.21	206.55	207.79	207.9	206.33	207.14	208.52	206.8
206.95	207.76	210.14	210.79	208.47	208.6	208.59	208.29	208.17	207.12	206.82	208.42	208.87	211.24	208.71	209.37	209.67	206.92	206.07	205.82	206.7	207.23	208.03	207.42	207.95	207.43	205.2	207.64	208.96	207.82	209.06	207.79	205.52	208.32	208.49	207.52	206.25	206.81	205.55	207.8	208.21	208.42	204.49	205.67	206.83	207.58	209.71	206.48	207.55	207.6
197.1	198.41	196.36	198.5	200.22	196.96	197.46	198.18	199.72	198.35	197.37	197.38	199.94	199.34	197.72	196.37	197.03	196.86	195.52	197.57	196.88	195.04	199.16	198.62	197.06	200.47	200.26	197.93	199.55	196.56	194.68	196.59	197.8	197.61	199.54	199.75	198.2	198.17	196.76	197.72	198.67	198.37	196.25	197.36	198.27	198.44	198.55	198.19	199.4	196.82
206.11	209.3	205.84	204.51	206.1	206.02	206.3	206.27	206.55	207.13	206.74	206.19	205.93	206.58	206.17	205.82	206.93	207.09	208.55	206.66	206.15	206.56	208.26	206.35	205.97	207.07	206.53	206.2	204.82	208.54	204.52	208.41	206.74	204.38	206.63	207.48	206.04	207.3	207.69	206.15	205.29	207.22	208.72	205.26	207.12	206.78	204.47	206.59	205.11	202.77
199.01	199.05	199.14	202.25	199.45	200.96	200.6	199.35	199.11	199.16	198.86	202.53	200.97	199.79	200.32	200.26	200.89	199.61	200.53	199.95	200.78	201.17	200.12	201.38	199.39	200.75	201.23	200.24	201.3	200.38	201.17	200.23	202.25	201.07	200.1	201.62	198.99	200.71	201.46	200.19	200.77	200.72	199.86	202.24	202.98	202.05	199.08	198.48	202.06	200.49
207.19	204.77	204.2	206.12	204.18	202.89	203.21	205.6	206.37	203.52	203.92	204.35	206.22	202.12	204.66	204.19	205.02	204.63	205.56	206.73	206.6	202.91	204.13	204.07	207.46	205.29	206.01	204.78	203.81	206.25	207.19	204.32	206.81	204.16	204.56	203.53	206.56	203.5	204.51	204.18	203.58	203.48	204.78	204.09	203.8	203.46	203.15	204.49	204.96	202.48
209.76	208.12	209.21	209.84	210.52	207.99	208	209.14	208.02	207.08	206.03	209.36	207.68	207.14	208.56	207.92	210.5	207.93	208.12	208.55	209.81	211.82	208.13	208.24	208.11	208.21	208.26	208.86	207.96	207.59	209.61	206.74	208.27	209.31	209.86	207.74	208.29	208.19	208.83	208.94	209.83	209.73	208.92	208.48	209.52	209.66	208.3	208.81	208.34	208.96
205.46	205.96	204.25	203.15	205.03	203.74	203.7	203.98	204.01	202.32	204.09	204.2	201.14	204.65	203.93	203.86	204.54	204.84	203.13	203.72	201.49	201.38	205.36	203.19	204.86	204.18	205.34	204.49	204.37	203.6	201.67	203.43	205.49	202.6	204.45	201.71	204.44	203.23	206.89	205.32	205.09	205.63	204.84	206.26	202.65	204.33	203.01	203.21	203.99	201.87
195.26	195.24	197.09	195.4	197.87	194.65	195.93	194.21	193.17	193.49	193.49	195.07	194.38	195.64	195.86	196.08	194.49	196.15	195.22	194.53	195.18	195.82	196.17	195.12	194.95	195.99	194	194.16	192.5	193.73	196.13	196.92	194.27	195.1	195.93	195.36	194.03	197.43	194.55	193.49	197.51	196.92	196.67	193.3	193.33	197.03	194.11	195.41	195.66	195.33
203.93	204.97	206.38	205.43	204.43	205.2	203.5	204.96	204.44	203.85	204.86	207.12	205.58	203.37	204.92	205.21	204.17	204.77	204.56	206.24	203.54	204.95	204.75	204.74	204.96	204.43	206.28	202.75	205.15	205.22	203.91	205.29	205.39	202.45	204.02	203.43	203.98	205.39	204.36	205.77	205.92	205.98	201.91	204.54	202.8	205.08	206.01	203.05	202.24	204.19
195.31	194.82	193.45	194.6	194.4	195.05	194.79	192.62	193.7	193.99	195.28	192.29	191.83	194.49	192.69	194.45	192.04	194.03	193.79	192.86	196.43	194.77	193.18	193.49	193.76	194.04	193.23	192.54	194.07	194.59	192.55	195.15	193.57	194	193.58	193.59	194.1	193.22	192.27	193.94	193.74	194.64	193.7	193.15	193.88	195.31	194.09	193.93	194.43	194.04
200.75	201.88	202.63	203.87	204.15	200.61	204.05	203.07	203.2	202.28	201.54	202.51	200.75	202.5	203.14	202.2	201.45	201.75	202.53	201.59	202.29	200.6	203.05	204.48	201.84	201.44	200.23	200.18	202.97	203.62	201.8	202.24	202.32	201.93	202.26	202.74	202.45	201.37	204.58	201.69	202.12	203.89	203.85	202.09	202.57	202.78	200.74	204.22	200.86	204.21
202.74	205.58	200.13	201.81	202.06	205.32	204.27	203.35	203.76	203.62	201.37	204.48	201.04	203.8	202.53	201.26	202.44	199.08	203.56	202.34	200.84	201.73	205.76	202.9	201.44	203.96	201.92	202.38	205.14	201.74	202.3	203.5	200.41	202.54	203.31	202.03	202.35	202.89	203.48	202.63	201.42	202.83	200.74	202.79	201.04	200.72	202.44	201.75	200.88	202.85
211.3	215.39	210.5	211.6	212.81	210.46	213.05	212.47	214.44	211.95	210.78	214.14	212.56	212.23	212.1	211.34	211.75	214.39	212.61	213.58	214.57	212.73	211.57	211.5	212.91	211.64	213.9	213.75	213.93	210.2	212.47	214.4	213.21	212.02	212.03	212.22	212.23	210.82	212.77	210.45	210.85	212.9	210.88	214.23	211.32	211.6	212.98	212.94	211.7	213.09
202.04	200.72	202.8	203.54	202.72	201.37	204.78	203.5	204.35	204.65	204.22	201.28	202.68	201	202.57	204.03	202.67	199.84	202.39	201.67	200.49	203.07	203.39	202.27	200.51	200.67	203.26	203.86	201.36	201.16	201.69	202.59	200.42	202.92	202.45	204.32	203.86	204.7	202.64	204.51	205	202	201.38	201.66	202.62	202.65	204.71	204.22	204.12	202.44
202.94	201.79	202.21	203.68	202.63	204.23	205.13	203.04	204.86	203.72	203.49	202.66	204.19	204.18	203.81	204.87	202.48	203.22	202.89	202.82	202.62	204.52	202.69	204.21	203.52	203.88	204.79	203.16	202.71	205.31	203.8	203.91	203.46	204.74	201.96	203.83	204.01	203.92	206.05	203.57	203.77	203.46	205.43	203.96	204.65	204.53	205.21	203.55	203.31	203.87
216.37	217.67	217.3	219.16	216.95	216.17	218.98	220.34	218.46	218.42	217.83	218.87	217.9	215.59	219.69	215.81	218.87	218.9	218.27	215.93	218.2	217.79	216.53	217.97	218.47	217.57	216.51	219.43	217.87	218.27	219.33	218.3	218.66	217.93	218.63	219.39	216.89	219.13	217.33	217.28	217.44	218.24	218.96	217.66	218.34	216.88	218.91	216.31	219.27	217.92
209.03	209.17	208.55	209.31	207.05	206.65	205.32	205.56	206.71	208.91	209.24	208.86	208.86	208.39	209.36	207.81	207.15	208.25	209.03	208.63	209.27	210.28	208.11	209.43	208.9	208.82	208.82	205.43	208.13	209.33	210.94	209.79	207.26	207.04	208.44	210.76	207.91	208.64	208.79	208.97	208.61	210.44	208.45	207.3	207.97	207.86	207.44	208.69	207.06	208.61
208.69	206.28	206.01	205.47	203.69	207.44	206.64	205.84	204.47	206.09	204.12	204.09	205.74	205.45	203.88	202.63	206.29	205.72	204.13	205.88	206.17	203.41	205.43	205.84	203.33	204.37	206.84	205.84	205.99	205.42	205.25	204.94	204.84	205.92	206.27	206.27	207.09	206.37	206.01	207.03	204.98	205.84	203.82	206.79	205.41	206.58	206.44	207.75	207.79	207.62
206.8	207.08	208.89	208.79	208.52	207.47	206.72	207.24	208.21	208.85	209.14	206.64	208.12	208.4	207.18	207.73	207.57	207.65	205.48	205.79	208.94	208.16	207.25	205.61	208.11	208.14	207.83	206.89	206.08	205.53	208.65	208.56	209.35	208.41	205.12	207.12	205.52	207.26	208.38	206.6	209.49	209.32	208.96	206.84	208.35	204.86	205.15	208.36	206.56	207.69
200.17	198.9	199.2	201.05	199.7	200.24	199.46	199.43	200.62	201.36	200.65	198.08	198.96	201.38	200.86	199.17	200.58	200.69	200.57	199.42	200.49	200.77	201.13	200.33	200.08	200	200.35	201.47	200.99	203.34	200.9	199.67	201.41	202.27	199.82	200.51	200.3	200.13	200.22	200.52	198.7	201.14	198.79	199.14	201.42	200.65	200.74	201.84	199.05	198.58
218.07	215.74	218.16	217.21	215.35	216.16	218.72	217.3	217.21	215.42	216.7	218.24	218.08	217.41	216.94	216.8	217.64	216.56	217.39	217.1	216.86	217.27	217.77	215.64	216.61	218.21	215.4	213.67	216.27	215.8	218.47	216.35	220.62	215.06	215.66	216.87	215.05	215.81	215.85	215.97	216.77	216.75	217.74	217.53	218.32	216.01	216.63	218.19	215.45	218.35
202.23	205.41	204.26	205.16	204.19	203.04	202.96	204.56	204.96	204.31	204.82	204.19	205.89	204.49	203.7	205.62	203.77	202.36	204.68	205.94	205.06	203.34	204.16	203.54	202.99	203.49	203.48	205.38	205.27	204.79	204.42	204.4	203.73	204.57	202.34	205.96	203.73	204.6	203.79	203.33	201.97	204.34	202.32	202.87	203.03	205.4	206.1	203.72	204.81	204.08
212.25	212.67	212.57	211.34	213.21	210.76	210.97	210.56	212.3	211.07	210.9	211.46	211.75	211.79	210.16	213.52	211.13	213.3	211.18	212.06	212.63	211.31	209.85	214.84	209.96	210.92	211.39	211.94	212.28	212.57	211	213.98	211.14	211.32	213.59	211.39	210.07	211.75	211.83	213.16	210.75	207.6	211.28	214.07	213.04	212.51	210.97	212.94	211.62	212.14
203.82	203.99	206.57	203.76	204.18	203.07	205.5	204.93	202.45	205.78	203.23	204.79	204.22	205.02	203.23	205.65	205.41	205.72	203.33	205.43	203.5	204.53	205.74	204.31	204.06	206.12	202.83	205.38	202.35	204.26	203.18	206.55	203.83	204.81	206.21	205.46	204.72	203.54	203.59	205	203.35	206.56	202.94	203.66	202.68	204.49	204.43	202.83	205.59	202.48
206.91	208.31	208.53	206.09	208.58	206.99	207.24	206.82	207.31	206.6	206.85	208.46	207.03	207.2	205.47	210.32	206.36	210.25	206.76	207.94	205.61	206.82	208.5	208.62	206.35	209.57	208.11	206.86	205.93	207.15	206.74	206.19	205.35	208.17	207.59	207.37	209.41	207.58	209.68	206.47	206.75	205.94	206.61	207.34	206.46	209.86	207.51	208.15	207.34	210.14
212.4	209.96	212.35	211.23	213.31	211.4	210.8	210.64	212.55	212.98	211.33	210.54	211.73	211.01	212.21	212.1	212.5	211	212.36	210.23	213.39	209.43	214.89	211.07	209.57	211.31	209.49	211.4	211.27	212.11	210.43	214.51	213.78	214.49	211.69	212.82	212.39	212.02	212.18	209.76	210.6	210.24	213.66	212.66	211.44	211.74	211.07	210.5	212.74	213.59
201.61	198.92	197.22	200.76	201.85	200.02	201.1	201.14	200.35	198.64	200.53	200.41	199.82	201.17	201.03	203.94	202.03	197.52	200.27	199.84	200.34	201.54	200.43	201.26	202.12	201.84	201	199.58	201.02	199.4	200.27	201.59	200.85	200.08	200.99	199.59	200.67	199.51	201.7	201.77	202.78	199.44	198.51	201.64	199.06	200.79	198.74	198.98	202.14	200.07
203.95	203.32	204.3	203.33	203.18	204.28	204.6	202.94	203.71	206.04	203.05	204.47	204.07	201.67	203.31	204.1	205.47	201.17	205.06	202.58	205.81	205.75	204.31	203.78	204.66	204.54	204.54	204.92	203.69	203.75	205.68	203.43	203.24	206.02	204.79	203.24	201.58	204.91	202.96	203.62	205.71	203.64	203.51	202.33	204.56	205.25	204.55	204.4	204.59	202.94
207.88	210.48	208.44	206.82	206.75	206.48	209.39	208.89	209.77	207.31	207.03	209.33	206.45	208.67	209.49	206.21	208.14	206.67	206.54	207.89	210.45	207.8	207.03	209.38	206.54	208.12	208.18	207.9	206.9	208.57	207.65	208.01	207.34	207.78	208.15	208.65	209.55	207.66	207.95	206.01	207.32	206.39	207.35	209.64	208.93	209.17	207.19	206.92	208.03	207.29
208.39	208.08	209.08	209.18	209.45	206.33	210.72	209.21	206.74	208.49	208.4	209.3	209.25	207.88	209.4	211.56	205.22	208.07	205.45	209.01	209.26	208.09	207.04	207.62	208.78	209.44	208.97	207.22	206.31	204.49	207.92	209.94	208.3	210.24	208.68	208.89	207.18	209.37	207.57	208.68	207.87	207.74	205.57	208.84	207.96	209.82	210.28	209.32	209.42	210.21
199.55	196.55	197.22	198.56	199.97	199.2	197.26	198.73	200.44	200.07	199.5	198.57	198.34	198.39	199.77	197.36	199.55	199.66	198.71	197.69	198.23	200.35	198.45	198.78	198.41	198.11	198.64	198.65	197.47	200.15	197.62	198.13	199.16	199.77	195.79	197.75	199.09	197.23	196.71	197.43	201.97	202.44	197.74	200.6	200.13	199.71	199.28	198.38	197.66	197.91
198.76	196.71	199.84	199.01	198.24	197.26	200.47	198.09	196.95	197.11	199.3	198.62	198.9	198.67	200.12	196.76	199.23	197.81	198.01	198.66	197.45	196.25	197.67	198.23	197.54	197.61	198.11	201.77	197.65	197.93	200.23	198.61	202.78	199.72	199.21	197.05	197.51	199	197.76	200.84	197.95	198.17	198.9	200.87	198.2	198.02	197.65	196.74	198.82	198.87
207.12	206.28	206.56	204.95	203.92	204.89	205.59	202.81	205.71	202.91	203.07	202.61	204.51	203.95	202.69	204.62	203.92	205.86	204.43	204.28	203.08	206.02	202.52	205.28	204.9	205.08	206.33	207.5	204.4	200.82	205.15	204.91	205.76	203.85	204.83	206.77	205.22	204.38	203.29	204.67	204.48	207.99	202.98	203.36	205.05	203.44	204.62	204.87	203.39	202.87
205.01	208.84	208.15	206.47	205.4	208.46	207.32	206.96	206.31	205.28	207.8	205.43	208.84	206.38	209.1	206.32	206.92	206.34	205.81	204.55	207.17	206.25	204.16	206.15	203.88	205.13	206.63	206.17	206.54	207.07	205.86	207.29	206.51	207.99	207.61	206.31	205.74	203.92	206.79	207.63	206.57	203.09	205.21	207.81	206.57	204.47	206.16	206.88	205.64	206.78
219.71	217.73	218.22	217.12	217.1	216.78	216.08	217.24	216.92	215.22	215.99	217.63	217.48	216.94	219.04	215.4	217.78	216.73	220.23	218.32	216.74	219.03	217.06	216.52	218.45	216.39	219.53	217.35	218.73	218.08	215.78	217.04	217.12	218.4	217.96	218.94	218.02	217.3	217.96	218.78	217.88	214.99	216.3	215.65	218.54	215.82	217.32	217.47	216.92	219.29
207.25	206.91	208.95	207.95	207.71	208.75	208.14	208.74	208.21	210.66	205.95	210.79	208.54	208.26	207.63	209.51	207.92	209.16	210.6	207.31	208.49	209.79	209.4	208.25	208.59	208.13	208.03	209.28	208.29	207.84	207.59	207.61	207.76	209.12	209.75	210.43	208.64	207.91	210.55	208.13	210.22	209.6	207.45	208.3	208.04	205.82	208.79	209.32	209.93	207.23
206.82	208.75	209.49	209.1	207.87	208.08	209.95	210.05	209.14	210.67	210.55	206.62	206.63	207.52	207.31	208.39	207.24	208.84	208.01	209.65	208.7	208.51	209.13	209.93	206.51	208.51	208.6	209.26	208.93	206.18	207.97	210.7	209.17	206.71	208.06	209.76	208.5	208.66	205.17	208.39	208.4	207.13	207.24	208.96	209	208.44	208.01	208.83	208.13	206.57
208.61	209.13	211.31	206.91	210.76	208.82	208.46	208.4	208.52	205.62	207.53	208.24	207.79	208.79	206.77	206.8	209.24	207.92	209.94	210.12	207.91	207.14	207.95	206.97	206.26	208.46	209.12	206.65	209.34	207.79	206.86	208.06	208.32	208.23	208.97	206.32	209.24	210.02	209.58	208.71	209.06	208.51	209.02	207.64	207.67	208.79	210.13	205.81	209.26	207.46
210.51	213.24	210.62	212.91	212.66	212.97	214.01	211.17	214.31	211.38	213.74	211.89	214.19	213.48	213.07	212.32	213.27	211.98	212.54	212.92	212.24	213.02	212.4	212.04	213.56	211.23	211.57	212.22	212.62	211.28	211.7	211.41	212.4	212.76	213.31	210.56	212.54	213.61	212.16	213.31	211.92	212.67	213.59	211.36	211.19	213.42	210.92	211.74	210.27	211.49
210.06	208.01	208.83	207.56	206.92	210.64	209.47	207.25	208.8	208.1	208.15	209.63	209.38	208.09	207.11	205.97	207.47	208.02	208.65	206.67	207.79	207.25	210.12	209.26	206.81	207.85	208.56	206.65	207.36	206.82	207.43	209.92	209.75	207.59	207.04	210.23	206.63	209.4	209.29	207.77	206.11	208.02	207.7	208.54	207.11	208.81	208.27	210.54	210.95	209.15
195.04	194.72	195.11	195.28	195.28	196.78	194.18	195.72	195.32	193.58	197.06	193	196.92	195.98	194.64	196.85	193.72	195.35	194.99	193.01	193.68	195.28	195.47	192.24	193.74	194.85	196.54	194.33	194.3	195.15	195.42	195.69	193.3	194.63	194.48	197.31	196.45	195.42	194.56	195.58	194.42	192.13	195.12	194.42	195.83	196.13	197.79	193.34	195.45	194.14
201.29	200.47	199.68	203.45	201.4	199.53	199.88	200.98	201.76	199.46	199.72	200.21	201.52	200.45	202.79	202.11	200.14	200.21	201.82	199.69	201.09	201.91	200.36	201.72	202.87	202.61	201.94	199.97	199.32	200.29	201.64	201.66	202.4	200.19	202.31	201.71	200.93	201.38	200.3	202.18	203.26	202.22	199.99	201.47	201.39	200	199.34	199.75	199.52	199.67
200.81	199.61	199.77	199.68	200.49	199.89	200.63	199.01	200.53	198.62	197.75	199.6	198.38	201.32	202.9	199.02	201.7	199.28	199.93	200.6	199.41	202.54	202.6	201.87	201.09	199.96	201.07	199.6	202.15	200.06	203.07	199.65	199.18	198.36	202.64	200.45	200.77	200.89	198.77	198.83	199.11	201.55	200.77	198.06	199.86	199.6	198.27	199.91	200.21	199.86
203.4	205.6	204.42	203.63	205.13	205.01	204.7	203.67	203.5	204.66	203.11	203.27	204.65	203.09	204.98	203.21	204.85	202.51	203.6	202.94	203.55	206.2	203.13	202.61	202.94	202.94	203.86	203.52	205.07	203.45	203.24	204.12	203.04	204.99	202.4	202.32	204.8	203.74	203.63	202.75	201.71	201.87	203.39	205.22	201.82	204.44	205.62	201.67	205.77	202.6
204.75	207.99	205.66	208.65	210.53	207.15	206.02	205.42	209.23	207.8	207.02	210.07	208.68	208.68	207.34	208.05	205.94	209.16	205.18	208.15	206.79	208.51	208.89	207.13	206.92	208.67	208.16	207.49	206.83	209.26	208.85	207.33	209.22	207.11	208.45	208.53	208.13	205.3	208.55	207.8	208.32	208.44	206.57	209.27	206.9	208.11	208.05	209.1	205.91	206.86
199.39	199.62	198.46	199.49	198.22	200.77	197.36	201.95	199.61	198.99	200.11	198.74	199.86	200.24	201.11	200.78	198.97	199.15	198.93	200.37	199.14	199.58	197.8	199.83	199.56	201.32	198.16	199.23	201.43	199.33	201.25	198.86	199.96	199.52	198.2	198.63	199.19	199.02	201.46	197.38	201.07	200.54	197.93	199.58	198.88	199.04	200.78	199.88	200.61	199.43
211.39	212.11	210.61	212.06	210.38	209.83	212.03	211.91	211.75	212.03	211	212.24	211.99	212.31	210.54	210.09	213.11	212.95	210.65	212.96	214.16	212.79	211.02	212.29	211.88	209.89	210.94	212.04	212.08	210.32	212.3	210.22	211.15	212.22	213.98	212.62	212.46	212.96	213.81	213.18	212.49	209.74	211.21	212.55	210.08	210.93	212.02	209.26	213.81	212.01
206.04	208.86	207.66	206.38	204.87	206.73	204.48	207.25	206.53	208.35	205.96	205.89	206.93	205.32	207.08	206.41	203.61	209.07	206.64	205.11	205.98	206.14	206.22	204.91	206.91	205.44	206.26	207.01	204.09	204.9	206.48	209.05	204	205.36	206.78	206.28	203.63	205.16	208.81	205.78	208.01	205.61	206.01	203.96	205.12	206.77	207.95	206.94	204.07	206.67
200.02	198.19	201.45	200.5	201.19	199.65	200.64	200.3	199.03	201.97	198.56	200.19	198.96	200.23	201.11	198.45	200.46	201.89	201.39	198.66	199.78	198.81	201.3	201.6	200.45	199.37	200.19	199.96	202.64	200.19	201	199.06	201.77	201.02	199.93	203.31	200.81	200.85	199.98	201.6	198.79	202.65	200.65	199.73	199.81	200.8	198.48	199.19	200.03	199.25
206.91	205.97	207.78	208.37	204.46	207.28	205.77	205.25	206.96	205.1	206.05	206.44	207.37	206.85	204.43	204.61	205.14	207.72	205.8	207.34	207.3	206.08	206.61	206.06	206.13	206.07	207.62	205.12	207.66	207.01	206.25	209.64	206.46	207.22	206.3	205.59	204.55	205.18	207.74	204.79	206.91	207.39	204.77	205.58	206.3	203.75	204.67	206.98	207.61	206.52
201.87	203.8	202.08	200.81	201.8	199.64	202.67	202.63	202.35	202.78	202.51	201.53	203.36	201.52	201.51	203.73	204.69	201.56	202.52	203.23	203.91	201	203.55	202.38	203.33	201.47	202.14	201.91	203.73	204.7	202.3	203.41	203.14	200.92	201.32	201.59	203.1	201.96	201.58	203.9	203.04	200.01	203.51	202	203.64	203.26	198.42	203.11	200.7	203.32
211.1	210.64	210.92	208.62	209.53	209.92	211.02	209.7	211.89	210.76	210.95	207.81	209.91	210.78	209.04	209.29	210.53	212.29	211.46	209.55	208.5	209.45	208.38	210.11	207.85	211.78	208.81	210.08	210.02	210.52	210.06	209.8	211.45	210.89	209.18	211.4	210.92	208.24	208.97	208.72	209.14	210.86	210.8	209.17	209.14	211.48	207.44	210.47	207.48	210.51
199.99	197.91	196.76	199.3	198.98	198.63	200.3	202.13	199.43	199.25	198.55	198.49	201.44	199.96	200.62	199.59	201.36	197.67	196.8	200.07	199.28	201.8	200.31	200.47	200.27	198.09	199.89	199.22	201.68	199.33	199.4	196.73	199.67	198.81	196.92	200.24	199.83	203.26	197.04	201.51	199.72	199.24	199.57	197.26	201.54	200.79	200.85	198	200.28	201.84
204.85	204.79	204.1	205.67	202.68	203.9	203.05	204.66	203.83	204.27	205.23	204.85	203.94	203.48	202.64	206.6	205.63	205.15	203.15	205.31	203.27	203.35	203.18	204.32	204.2	203.75	206.21	206.52	203.57	203.87	204.59	205.19	204.67	203.99	205.08	204.07	204.97	207.1	206.05	204.77	204.39	207.15	203	203.67	205.57	203.33	206.28	203.94	205.45	204.44
207.93	209.87	208.87	208.8	209.11	210.32	208.62	210.84	207.92	207.3	208.46	210.66	209.57	207.51	209.55	210.99	207.79	210.03	208.23	210.45	208.22	209.92	209.3	211.64	210.91	210.27	209.4	207.43	210.3	212.15	207.97	209.3	207.95	210.7	209.22	206.78	207.85	208.32	209.18	209.71	207.74	207.31	207.82	208.33	209.73	209.59	209.87	208.31	207.48	206.1
214.92	216.48	214.76	216.51	213.74	217.17	216.21	217.89	217.15	216.32	218.12	215.36	215.07	217.65	219.09	218.64	218.18	217.63	216.57	216.87	217.53	218.25	216.28	217.76	218.35	217.97	216.95	215.59	215.95	216.59	215.31	213.78	215.98	219.39	216.38	216.74	217.6	216.14	218.46	217.99	218.11	216.51	214.72	219.1	217.63	217.05	217.02	218.58	215.96	215.71
211.97	214.64	211.85	212.49	212.32	212.9	210.93	210.53	209.98	212.41	212.52	212.26	212.53	215.18	212.11	211.45	212.15	210.61	211.12	212.31	211.39	208.57	212.76	213.15	213.68	212.6	213.07	210.26	211.78	209.82	213.87	210.11	209.86	209.64	211.15	212.52	212.86	211.99	212.01	211.52	209.8	211.85	212.32	211.15	210.57	211.55	212.14	212.6	209.83	211.89
206.03	205.08	205.51	203.17	207.46	203.11	203.86	203.56	205.97	205.28	207.12	204.48	204.46	206.35	204.91	207.38	204.06	207.24	205.92	206.33	205.01	203.56	205.97	205.92	204.26	206.05	206.21	205.56	205.67	203.52	206.08	206.22	206.93	207.11	205.63	203.89	206.14	204.98	208.5	206.45	205.9	206.11	204.69	205.12	205.23	207	206.1	204.14	206.09	206.19
208.15	208.35	209.5	207.3	209.56	209.23	209.69	209.77	211.94	208.85	210.23	208.38	207.74	208.65	209.03	207.56	207.35	208.35	208.07	210.2	206.68	208.36	212.62	208.64	209.51	209.68	210.11	209.19	212.1	210.18	210.65	208.83	208.25	209.05	207.41	207.52	208.46	208.01	207.99	210.93	207.19	209.45	209.63	208.7	207.79	210.33	209.22	208.39	208.51	210.18
199.04	199.96	198.89	199.24	199.46	197.4	200.45	199.18	199.76	199.36	200.35	198.68	197.07	197.14	201.42	199.2	199.16	199.62	199.93	201.39	200.02	201.01	198.66	198.63	198.92	197.42	199.44	200.74	201.46	200.1	200.93	197.56	197.35	200.07	197.89	199.22	199.47	197.84	200.31	197.38	198.85	197.99	202.25	200.61	198.84	197.67	198.86	200.16	198.93	199.8
209.84	208.64	210.09	208.93	208.83	209.01	210.25	208.27	208.5	207.66	208.58	208.25	209.91	207.08	208.12	208.1	208.7	208.85	207.88	205.66	208.43	209.33	208.84	209.26	207.56	209.84	205.66	210.62	207.92	209.38	208.24	208.54	208.41	209.41	208.65	208.57	207.86	208.93	206.9	209.53	211.48	209.04	209.82	207.25	209.59	210.5	209.13	208.57	208.71	209.49
208.27	207.32	208.9	207.47	207.5	209.19	209.03	209.77	207.03	209.58	209.23	207.14	208.15	207.01	206.29	209.87	207.79	210.82	207.38	207.6	209.26	208.04	207	207.25	208.1	209.57	209.81	208.6	208.49	208.44	207.3	207.2	209.1	207.79	208.28	210.24	206.42	208.56	210.46	208.43	210.99	209.91	208.46	207.16	207.79	209.3	209.83	210.61	208.29	208.52
210.72	209.94	208.41	208.62	208.46	211.33	208.36	207.57	210.88	208.4	208.26	209.88	210.23	209.79	209.83	210.92	210.83	208.87	206.98	210.73	210.14	209.83	209.14	210.39	207.32	208.66	210.75	208.32	207.91	210.38	208.85	207.69	207.69	209.46	207.41	209.95	209.89	208.7	208.7	209.61	207.54	208	209.36	209.69	206.87	209.15	210.48	208.45	208.42	209.54
205.04	208.25	207.64	209.42	211.35	210.73	207.29	207.95	206.85	210.63	208.36	208.45	208.48	206.88	209.94	208.32	207.78	209.63	209.04	208.83	207.08	209.44	207.32	209.32	210.19	205.66	209.82	208.41	208.88	209.62	210.54	205.79	209.94	207.09	207.19	208.48	206.72	209.55	208.77	208.19	209.59	208.91	209.49	207.29	205.82	208.23	206.88	205.86	207.66	207.93
199.25	199.72	198.74	199.75	198.42	198.51	202.15	199.02	199.38	199.83	198.75	198.4	197.54	200.96	199.49	200.31	199.34	198.93	196.93	201.85	197.09	199.57	199.69	200.76	201.16	198.21	201.24	198.45	200.05	199.38	199.39	201.99	199.67	200.22	200.01	200.92	199.46	200.16	198.6	200.29	199.69	198.81	201.23	201.55	198.84	199.01	197.44	196.7	199.19	197.56
206.35	209.64	209.29	209.08	209.21	208.47	208.14	206.8	207.97	208.31	208.29	207.78	210.03	208.52	209.09	208.87	206.45	210.28	206.95	207.05	208.32	206.69	208.82	210.94	208.3	210.93	207.9	207	208.51	208.23	210.04	209.25	208.77	211.92	209.13	208.65	208.03	206.82	208.49	208.03	207.45	209.03	208.29	207.72	210.18	209.06	208.15	209.19	207.92	207.58
217.28	217.56	217.74	217.87	217.06	220.81	216.8	217.07	218.61	216.6	215.79	218.15	217.85	216.91	218.5	217.39	219.69	218.23	219.62	218.41	217.69	217.07	218.01	218.01	217.2	218.88	218.32	218.76	217.95	218.02	217.73	215.16	216.83	217.15	218.04	217.68	218.88	217.21	218.23	218.01	218.85	218.57	218.96	218.01	216.55	217.95	217.51	217.25	218.37	217.3
204.5	202.6	205.7	204.23	205.94	205	205.45	204.81	204.28	203.89	205.68	205.63	205.75	205.43	204.09	204.46	207.6	208.17	204.39	205.27	205.99	202.61	207.65	204.9	205.68	204.62	204.4	203.75	204.42	204.74	204.01	204.34	204.67	206.69	203.75	205	204.88	204.42	204.17	203.95	205.74	204.21	204.29	203.94	203.94	205.22	205.19	205.11	204.9	202.7
217.33	217.72	218.5	219.49	217.4	218	216.19	217.64	219.37	218.06	217.23	218.37	216.35	218.52	216.25	218.39	215.74	217.38	218	217.01	220.41	219.34	217.69	218.33	218.65	215.94	218.66	216.61	219.01	217.93	215.94	217.22	219.66	218.84	220.06	218.03	218.28	217.38	218.1	218.35	214.91	218.66	217.18	218.31	217.7	218.88	218.78	219.06	219.22	218.9
207.03	208.26	207.53	205.47	210.18	207.84	207.02	209.86	208.44	208.82	207.49	207.3	208.87	208.45	207.8	207.92	210.05	210.06	211.13	209.29	209.96	208.27	209.43	207.03	206	210.21	209.23	206.97	207.99	207.48	207.82	206.53	208.48	207.19	207.14	206.37	207.18	210.33	207.75	208.1	207.35	209.09	209.47	210.81	210.25	207.39	209.34	209.68	207.44	209.41
202.4	205.3	205.73	202.77	206.25	204.39	204.7	204.77	203.49	206.84	206.81	205.88	204.32	204.62	204.1	206.68	205.77	203.71	206.19	202.37	205.54	204.78	206.44	203.19	204.57	205.36	203.78	203.12	202.46	205.33	205.49	206.3	205.21	203.9	207.11	203.97	204.01	203.56	202.5	204.15	201.67	204.59	204.96	205.18	204.9	205.99	204.95	205.97	204.44	200.82
211.97	212.95	211.3	213.25	213.43	210.28	211.07	211.86	212.47	213.64	213.49	212.76	210.52	212.59	214.36	214.04	214.22	211.68	211.17	213.81	213.86	212.22	214.5	211.4	212.85	209.12	211.54	212.46	211.94	212.47	211.62	212.8	211.62	211.69	212.8	210.77	211	214.06	213.38	215.04	213.17	210.03	211.15	212.55	212.38	212.18	211.05	213.69	215.77	211.58
205.55	204	205.78	204.97	205.29	203.44	203.34	203.68	203.36	204.74	203.33	204.18	205.14	202.75	205.21	205.38	206.43	204.81	205.13	205.31	203.23	205.13	203.45	204.72	205.8	206.35	204.26	206.87	203.9	204.06	207.61	207.1	205.58	204.04	203.03	205.74	201.77	204.43	203.66	205.51	205.62	206.68	203.9	204.11	204.71	204.96	205.47	206.22	202.51	205.3
211.18	211.31	209.61	210.96	211.51	211.32	211.08	212	212.97	212.93	212.12	210.3	213.29	209.48	212.84	210.65	212.59	210.52	209.4	212.17	212.24	212.29	211.23	210.5	212.4	212.98	208.73	211.34	212.79	210.81	213.1	210.12	212.86	209.06	212.79	211.87	212.5	210.91	210.88	212.19	210.89	209.71	212.17	212.22	212.09	212.65	210.62	211.23	211.4	212.27
214.08	210.12	208.45	211.72	210.65	212.8	211.61	211.95	211.12	212.01	210.93	213.5	214.81	210.77	209.5	211.48	209.61	212.76	209.28	215.2	210.95	211.88	210.27	213.18	209.92	208.94	209.35	212.02	209.62	211.6	211.33	211.13	214.13	211.49	210.77	211.43	211.08	211.6	211.28	211.08	210.26	212.49	211.23	211.76	210.98	211.49	212.26	212.11	213.81	210.31
198.23	195.43	194.31	195.52	194.03	195.23	196.79	197	195.12	194.25	195.93	195.63	195.07	195.59	196.36	192.79	196.89	195.78	195.77	193.95	197.22	193.52	193.84	195.14	192.83	195.37	193.78	194.46	194.44	194.8	194.3	193.32	195.4	195.98	193.44	191.92	197.13	195.5	195.44	195.83	195.79	197.22	194.72	192.75	195.12	195.93	193.51	195.88	193.08	193.85
206.14	208.17	205.58	205.98	207.11	204.43	207.43	206.05	205.96	203.06	205.33	207.51	206.71	206.86	207.05	209.37	205.58	208.3	206.33	207.58	207.21	205.95	205.57	205.32	205.16	206.71	206.91	206.68	208.07	205.72	205.94	206.06	206.45	206.35	206.22	206.07	204.56	204.89	206.89	206.8	205.16	206.21	207.18	207.07	205.06	203.78	206.95	205.56	204.46	206.63
205.84	207.2	205.98	205.44	205.98	205.52	207.08	204.73	209.13	206.29	205.4	206.68	208.24	206.8	205.72	206.24	208	205.6	206.54	205.46	207.7	206.77	206.59	206.81	206.4	207.79	207.04	206.3	208.23	207.46	206.67	206.62	206.25	206.05	208.03	204	205.37	206.93	206.45	203.49	206.79	205.91	206.84	208.09	205.31	207.43	207.11	206.23	205.86	206.4
204.07	204.07	204.56	204.92	206.19	204.13	204.45	204.75	203.59	203.48	202.88	202.68	205.9	202.58	201.85	206.15	204.11	201.88	203.29	202.68	203.61	204.64	205.2	204.22	204.67	206.22	205.8	203.84	203.04	204.1	202.23	205.19	204.55	204.04	203.18	204.04	204.12	203.97	202.79	202.85	205.04	203.2	203.97	204.47	204.32	204.64	205.96	202.98	204.17	204.65
210.83	209.83	208.45	209.65	209.32	206.14	207.49	210.75	209.57	208.39	210.88	208.44	208.84	208.12	207.39	208.79	211.01	210.55	206.41	209.07	209.46	209.55	207.75	208.51	208.13	209.48	208.89	210.21	210.82	209.83	207.58	210.51	209.07	209.42	208.91	210.08	210.49	209.33	209.45	210.34	208.77	209.13	209.78	209.02	208	207.88	210.07	211.06	209.89	210.88
197.82	200.31	197.19	200.29	197.85	199.38	199.1	199.25	200.51	200.38	200.46	202.54	200.05	200.8	199.53	202.85	199.03	199.46	198.99	199.77	200.88	202.19	202.03	198.23	198.56	202.32	200.36	200.39	200.15	199.14	199.69	199.69	200.96	196.78	196.25	201.05	201.43	199.34	199.82	198.62	199.4	199.47	199.41	199.06	200.54	197.6	203.13	198.9	198.49	200.22
207.97	209.78	208.65	208.27	207.69	207.37	208.53	209.94	210.93	209.41	208.89	209.93	206.96	208.78	209.8	208.36	208.79	209.62	209.18	209.77	208.79	210.44	209	210.1	209.36	208.26	207.68	209.29	207.19	208.41	209.77	208.07	206.1	211.77	208.38	210.49	209.01	208.5	209.11	210.69	207.16	206.74	208.5	206.86	206.75	207.65	208.69	209.57	207.89	208.2
203.56	203.74	203.38	202.4	202.54	204.61	202.97	203.91	204.23	204.88	203.51	204.15	201.23	203.76	202.72	203.13	203	202.53	203.41	203.22	203.73	202.49	204.37	202.89	200.88	202.35	205.6	201.5	204.52	202.23	201.32	204.02	203.55	202.14	201.84	201.51	202.35	202.26	204.07	202.17	202.1	200.89	202.04	203.12	203.28	204.35	203.13	201.59	201.15	203.56
207.07	209.26	208.63	209.52	208.45	208.5	210.32	209.16	207.85	207.37	210.73	208.74	209.58	209.27	209.49	208.46	208.94	208.05	209.36	208.26	207.91	209.52	209.08	207.87	208.62	206.48	209.23	209.14	210.55	208.46	209.54	205.56	209.84	209.36	209.06	208.42	209.15	209.65	209.06	210.18	208.92	209.11	209.21	208.83	208.24	207.79	209.45	207.32	209.79	207.8
210.86	211.23	209.92	207.52	210.08	208.52	207.63	209.17	208.36	209.79	207.75	209.7	209.76	207.55	206.14	208.89	210.86	211.28	208.11	209.98	210.67	211.29	211.43	208.92	210.96	210.01	208.98	209.44	209.47	210.96	211.08	208.16	208.51	210.6	209.44	209.46	209.99	211.61	209.04	210.01	209.25	212.88	211.99	210.02	209.95	209.16	209.66	209.41	209.75	207.96
212.12	212.93	211.12	211.64	212.67	211.26	213.41	211.71	212.23	211.63	214.25	210.84	211.88	209.82	209.39	210.99	210	212.65	211.34	211.19	210.68	211.84	211.73	211.14	213.23	210.26	210.16	212.5	209.16	210.27	211.32	212.56	211.98	211.65	213.53	211.32	211.27	209.99	209.84	210.63	212.1	210.47	212.19	211.96	211.5	211.57	209.87	210.96	210.31	211.18
198	199.25	198.13	199.91	199.03	199.75	200.5	199.53	198.36	199.32	200.49	200.08	200.13	197.42	197.11	200	200.29	200.02	199.13	195.87	198.37	201.35	200.6	200.52	197.99	198.87	199.02	200.32	199.15	201.47	199.69	197.35	198.41	198.23	198.67	200.1	198.06	200.1	198.52	200.4	199.8	198.78	198.66	198.79	197.03	198.85	198.46	199.92	200.71	197.82
199.12	199.32	199.55	195.8	197.6	197.86	198.9	199.57	197.55	199.95	198.03	198.62	199.89	200.72	197.96	199.44	198.73	199.09	197	199.28	201.53	198.24	198.46	197.42	196.97	198.36	199.33	200.16	199.61	200.01	199.81	199.22	199.14	197.13	199.09	199.2	198.48	200.87	199.79	196.72	200.58	198.49	198.04	198.03	199.82	199.16	197.92	197	199.13	198.59
204.35	204.02	199.8	202.97	204.36	204.28	204.38	203.61	202.97	202.2	203.65	203.67	203.5	201.17	202.84	204.55	201.37	204.7	204.7	202.39	204.65	203.74	200.71	203.78	204.71	205.01	203.69	204.53	204.51	206.13	201.7	202.51	202.88	202.84	204	204.12	204.8	204.98	203.68	204.39	203.94	203.69	203.81	202.98	200.21	205.48	202.69	204.41	200.93	202.1
196.91	197.62	197.45	198.58	199.28	200.29	197.81	195.85	199.13	195.32	196.61	196.27	198.01	196.92	197.71	198.34	198.65	198.4	196.6	200.56	197.6	198.31	199.73	199.47	197.62	198.13	199.69	196.48	198.6	198.28	195.58	199.42	198.43	197.9	196.67	198.42	197.53	199.53	198.76	200.27	197.51	198.82	199.01	198.81	198.42	198.19	198.27	198.19	199.99	197.81
208.95	211.05	209.52	210.29	208.64	210.12	207.45	211.87	210.55	207.84	211.38	211.02	210.79	209.19	208.98	209.63	213.73	208.83	210.73	210.96	209.5	211.6	210.37	209.96	208.94	209.18	208.71	209.6	210.31	210.02	209.05	207.35	206.68	210.44	206.98	209.16	209.78	209.67	210.04	211.21	209.96	209.62	209.95	210.4	208.6	210.46	209.34	208.56	210.96	208.94
201.1	200.93	199.52	199.38	201.3	201.14	199.35	199.25	200.25	199.17	202	203.29	203.82	199.91	199.42	200.1	199.44	200.11	199.39	200.03	200.12	200.53	198.45	200.1	200.42	200.6	198.54	201.82	202.25	200.22	201.12	200.45	200.04	198.01	201.94	202.25	202.29	201.01	200.7	201.59	199.52	203.4	199.37	201.01	199.46	200.04	200.11	199.78	201.42	198.38
208.72	208.88	207.02	208.75	206.03	209.96	207.89	207.2	208.19	211.49	206.63	208.29	209.17	206.82	205.23	208.3	208.96	209.41	209.12	207.33	208.06	205.9	208.94	208.58	209.97	205.71	208.97	207.18	207.88	207.8	205.25	207.92	208.17	206.14	208.14	206.62	207.45	208.71	206.65	207.22	207.94	206.22	204.45	206.66	208.21	207.03	207.64	206.2	208.4	207.9
212.45	212.54	214.65	210.9	210.48	212.68	211.79	210.73	211.23	211.83	212.05	212.6	210.65	211.81	213.16	209.55	210.11	211.13	210.86	210.52	211.6	211.09	210.01	212.18	213.57	211.6	213.33	212.97	212.21	213.07	210.66	211.53	214.14	212.1	210.91	211.02	211.85	211.52	212.68	210.69	210.7	215.02	210.76	212.7	210.24	211.47	213.08	213.59	212.3	212.68
208.61	211.24	208.2	209.54	207.49	208.27	207.25	207.97	209.92	207.29	207.71	206.37	209.71	211.95	209.34	208.21	206.79	208.54	209.4	210.08	207.62	208.19	206.65	210.9	209.77	207.85	210.13	208.92	207.75	207.68	208.71	211.18	208.37	209.99	209.47	209.04	209.65	208.61	209.97	206.3	209.56	209.33	209.88	209.11	207.12	208.69	208.14	208.52	209.74	209.38
204.48	203.63	204.04	205.16	203.6	204.54	203.62	204.77	203.11	205.01	203.43	205.01	203.49	204.17	203.98	205.04	204.85	203.72	203.07	204.14	203.53	203.53	204.84	203.34	203.38	204.53	204.54	202.64	202.6	206.37	204.99	204.51	203.47	204.22	204.78	202.25	203.9	204.84	203.32	204.33	204.9	203.5	200.47	205.03	203.85	206.33	202.01	202.45	206.3	204.24
206.44	204.69	205.47	204.08	205.48	205.42	204.53	204.87	204	205.08	205.66	204.58	204.05	204.21	202.54	203.34	207.79	203.18	206.09	205.08	203.46	206.51	204.29	204.19	203.74	205.64	205.4	205.37	203	203.52	205.8	204.27	205.42	205.29	206.95	204.77	204.59	206.31	204.43	206.35	205.37	203.02	204.24	204.17	205.5	205.87	205.22	206.27	205.49	205.13
199.8	200.84	198.72	199.57	198.31	200.6	199.12	201.61	199.57	200.29	199.22	201.15	201.3	200.72	201.36	200.21	201.08	200.84	199.8	197.86	199.81	199.34	196.76	201.72	198.55	198.78	203.47	201.28	198.77	200.03	198.78	200.65	201.34	200.42	200.61	197.84	200.1	199.29	199.66	200.1	199.37	201.48	199.73	200.05	199.91	199.19	200.92	200.77	199.39	199.59
200.65	199.69	200.4	197.66	198.87	199.68	200.07	199.57	198.61	200.54	196.87	197.23	198.99	200.48	201.02	199	201.63	197.75	200.14	200.11	200	196.71	200.65	199.82	201.35	199.14	197.05	202.43	199.03	197.41	198.72	199.88	200.25	199.89	197.35	199.97	199.83	200.66	199.46	199.33	199.6	199.84	202.25	198.76	199	198.02	199.85	200.6	199.28	200.32
206.25	207.39	208.79	208.29	207.96	208.07	208.99	208.59	209.41	205.46	208.22	206.38	209.71	210.01	207.34	206.83	208.11	207.05	205.11	208.28	208.81	207.7	207.04	207.9	207.79	209.38	208	207.8	208.83	207.9	208.33	208.9	206.93	208.12	208.58	207.59	207.06	207.5	205.06	208.42	207.16	207.95	207.1	209.92	207.97	206.4	209.79	209.03	209.4	207.48
218.1	216.1	218.29	217.59	218.11	217.54	216.4	216.41	216.19	215.79	217.66	218.03	214.95	217.89	217.14	215.66	215.49	216.5	217.01	214.82	217.39	217.45	215.55	217.18	218.77	218.81	217.07	217.73	218.77	215.96	217.32	217.81	217.13	216.99	217.68	216.63	217.08	218	216.83	217.92	216.12	217.76	217.86	215.49	215.73	215.4	217.17	215.92	218.28	219.73
216.6	216.81	217.14	216.78	216.1	216.97	216.8	217.9	216.73	215.89	217.22	217.44	216.84	217.29	217.66	216.58	216.99	216.03	216.74	217.6	217.67	217.63	215.33	218.81	219.22	216.2	217.72	219.25	215.18	218.13	214.65	216.93	218.45	218.46	219.15	217.02	218.99	216.82	219.06	215.97	217.17	215.52	217.26	215.21	218.64	217.43	218.69	218.03	215.39	218.95
208.48	209.51	210.74	209.25	209.42	207.79	208.52	208.81	208.96	209.23	209.64	210.6	207.89	211.29	209.46	210.81	210.58	208.78	208.76	209.27	211.41	211.7	208.6	209.71	208.59	209.64	207.33	209.83	209.68	209.58	210.83	210.23	208.77	208.69	207.52	210.49	207.96	208.28	209.65	211.98	210.56	210.99	210.8	209.52	208.31	209.3	208.56	209.99	206.56	210.56
212.22	212.98	211.14	210.97	211.75	213.37	211.41	213.08	212.46	212.68	215.39	212.63	211.61	213.43	210.67	213.24	213.11	213.26	211.49	214.38	211.08	211.52	213.07	212.4	212.1	214.42	213.26	214.41	211.95	211.3	210.13	212.09	212.98	214.29	211.82	211.37	211.78	212.54	212.36	212.03	211.38	213.61	209.95	212.19	215.27	212.99	211.44	211.1	211.73	213.89
209.68	207.44	207.75	204.57	208.1	209.62	206.56	208.5	207.95	205.18	207.98	207.68	207.07	208.58	206.56	207.23	207.23	206.33	208.6	207.48	207.19	206.64	206.97	206.43	206.46	206.88	208.21	208.25	208.67	207.6	207.6	207.09	207.48	207.97	206.24	209.85	208.15	209.08	206.72	209.44	206.36	207.94	207.22	207.97	206.27	205.61	206.07	209.89	205.67	207.72
218.28	217.4	216.68	217.88	217.64	218.73	218.15	217.23	217.02	218.22	216.82	216.38	217.21	216.83	218.04	217.04	217.85	215.23	216.89	218.4	218.06	219.36	216.46	214.31	216.9	218.18	217.32	217.86	215.84	216.04	217.48	215.12	215.62	215.81	216.23	218.2	215.82	216.5	215.63	215.27	215.79	217.91	217.61	216.19	218.46	216.94	219.59	216.74	218.96	217.65
205.92	204.56	208.02	205.28	206.67	205.92	205.59	205.41	206.24	205.45	207.19	205.61	204.93	206.65	206.05	207.77	204.11	204.55	203.82	206.75	205.34	205.14	207.13	205.61	204.37	204.49	205.11	204.31	205.56	207.06	206.34	206.9	205.9	205.68	205.95	206.08	206.93	206.31	206.86	204.69	206.03	205.87	205.33	203.53	208.36	203.6	205.75	205.31	204.89	205.22
212.11	212.15	214.42	214.49	213.89	212.51	211.46	211.67	212.56	210.99	210.8	211.15	209.76	211.95	209.37	211.17	213.18	211.01	209.71	213.25	211.87	210.64	211.68	211.18	211.18	210.26	211.94	211.62	211.44	211.7	212.67	214.06	209.93	211.27	210.41	211.94	213.93	208.82	213.88	212	212.36	213.83	211.33	212.66	211.74	211.98	211.12	211.81	211.84	208.23
195.1	195.25	195.21	195.71	194.79	192.95	193.71	194.57	193.72	195.2	191.07	192.2	195.36	193.54	193.91	193.26	193.97	195.07	193.79	194.45	194.73	194.58	193.6	192.63	195.22	194.37	194.51	194.99	194.91	191.65	194.49	194.63	192.79	195.82	193.77	192.61	193.91	193.4	193.18	194.03	196.21	193.33	192.61	193.03	195.06	193.04	192.75	194.4	194.29	195.4
219.39	216.84	218.02	216.74	216.51	218.92	217.5	217.15	218.79	218.31	217.43	217.82	218.07	218.35	215.6	218.54	217.04	218.97	217.06	216.86	217.51	219.08	218.96	216.23	217.92	217.43	217.88	218.34	217.37	218.6	218.02	217.51	216.12	218.54	217.88	216.2	218.44	215.97	217.48	217.23	218.85	219.42	217.53	218.68	216.25	218.11	217.09	217.85	219.4	217.48
206.74	209.1	206.32	205.51	206.62	207.64	207.67	208.19	208.35	207.31	207.5	206.54	207.15	208.81	206.57	207.52	207.91	209.12	207.12	208.24	206.49	208.19	208.64	207.95	208.8	207.82	206.8	207.83	206.76	208.92	206.78	207.8	206.4	206.92	207.95	208.16	207.06	208.07	209.04	208.86	207.96	206.39	209.3	208.25	207.04	206.31	208.25	210.34	208.78	208.75
212.21	213.25	210.8	213.99	210.12	211.92	210.89	212.96	209.63	211.27	212.34	211.71	211.58	212.77	209.85	212.13	212.02	211.01	210.14	210.67	210.93	212.87	213.76	209.66	212.04	211.18	211.33	211.52	212.86	214.18	210.3	209.05	212.82	213.87	209.72	212.26	212.76	211.35	212.17	210.57	212.57	210.73	210.15	212.93	212.19	209.78	211.52	211.92	212.03	210.13
205.43	205.81	205.29	203.37	203.75	205.15	204.15	206.74	202.84	204.14	205.06	205.26	204.77	204.64	205.41	204.05	206.04	203.08	203.06	205.74	203.92	202.65	203.43	206.14	204.17	204.07	204.54	202.16	206.1	203.89	205.64	205.95	205.94	206.5	205.41	204.71	203.04	205.58	204.29	208.12	204.53	203.97	204.86	202.58	205.22	205.47	205.81	204.05	205.12	204.36
208.44	206.79	207.25	206.8	205.22	210.17	206.8	207.49	207.22	206.68	207.26	207.63	207.73	207.1	209.06	204.89	206.15	206.27	207.57	206.93	205.91	206.53	209.45	207.84	208.5	207.3	205.47	206.89	207.67	206.43	209.18	207.72	208.17	206.78	207.91	205.14	207.34	207	205.45	209.57	206.97	208.84	207.98	206.21	206.24	208.1	204.71	208.78	208.5	205.08
195.96	194.4	192.94	195.93	195.39	193.66	196.24	195.41	194.66	195.21	198.21	194.25	194.13	194.54	194.2	196.52	195.38	194.6	193.78	195.66	196	196.6	195.27	196.28	195.74	195.9	195.34	197.45	196.3	195.88	195.81	198.12	195.85	196.43	195.87	197.99	195.41	193.48	194.59	196.54	193.88	195.59	193.36	196.49	194	195.32	194.43	194.88	195.1	193.33
208.98	208.57	209.25	210.85	208.34	206.79	207.75	207.47	206.72	208.24	209.97	208.8	210.08	209.18	206	209.41	209.04	209.48	208.1	207.96	209.37	209.78	209.26	206.82	208.8	208.42	210.17	208.12	204.67	208.54	208.17	208.25	206.64	208.32	209.51	210.43	208.76	208.53	205.32	209.39	211.04	209.05	209.61	208.25	208.69	210.37	208.3	210.01	208.15	209.17
199.7	197.29	199.47	199.03	199.9	200.77	199.24	202.38	199.68	200.31	200.59	199.23	200.42	201.52	199.95	200.18	201.04	199	199.83	201.48	201.32	201.2	198.98	198.93	198.41	201.66	200.65	200.16	200.57	199.83	200.31	199.74	198.95	200.05	199.37	198.87	198.93	201.28	201.3	201.37	199.84	198.67	200.42	202.64	200.6	199.75	199.66	199.44	200.72	198.72
207.63	205.13	206.26	205.86	205.97	203.12	204.7	205.48	202.18	205.02	202.12	204.42	205.23	203.92	204.9	204.45	203.28	205.92	204.65	204.41	204.13	204.33	206.29	204.05	205.55	207.85	205.58	203.96	203.58	206.73	208.13	205.12	205.25	203.21	205.84	205.85	205.71	202.73	203.19	205.95	204.02	204.91	207.17	204.36	203.04	205.28	207.17	204.7	202.61	207.03
208.11	210.71	208.69	212.39	208.46	207.94	208.75	208.31	210.78	209.69	208.13	209.29	211.1	208.12	208.9	207.45	207.97	208.69	208.57	209.29	209.97	210.18	209.92	207.41	209.73	209.21	207.37	209.14	208.11	208.49	209.03	207.74	208.1	207.46	208.93	209.98	208.9	209.07	208.76	208.51	207.12	210.14	209.34	209.85	208.74	208.12	207.65	208.41	207.77	207.68
205.8	205.19	205.97	204.55	205.55	207.61	207.06	207.93	208.29	207.25	207.25	208.26	207.31	206.92	207.34	205.22	204.57	205.98	207.19	208.4	205.07	204.2	205.81	206.05	206.2	207.33	206.41	206.42	206.06	203.46	206.08	207.48	205.41	206.75	206.29	207.2	204.86	204.23	205.55	204.75	206.93	204.8	205.37	205.41	207.23	205.81	206.74	206.14	205.78	207.56
203.69	202.92	203.32	203.17	202.89	204.42	203.11	202.41	203.92	203.96	205.61	204.76	206.65	203.45	200.27	203.83	203.49	206.17	203.37	203.95	203.67	205.31	202.31	202.73	203.99	203.6	205.81	203.26	204.21	203.4	204.35	203.97	204.31	205.04	203.63	203.67	204.58	201.13	203.79	204.57	203.25	203.99	203.93	203.42	203.93	202.82	201.65	203.9	203.72	205.06
216.03	217.37	217.46	217.84	216.59	216.2	216.89	216.03	219.37	217.1	217.83	216.45	216.49	214.38	216.72	217.92	215.97	216.52	218.51	217.92	216.13	216.57	218.74	217.9	215.23	216.77	219.42	218.6	217.68	218.21	216.42	218.35	217.32	217.31	217.84	216.72	220.15	215.8	217.12	217.31	217.84	216.03	216.15	214.56	216.73	218.63	215.93	216.97	216.54	218.59
206.24	202.7	202.82	203.29	201.48	202	202.9	203.47	204.71	204.91	203.78	202.37	202.72	204.72	204.33	205.95	204.11	203.02	200.76	204.28	202.76	201.99	203.3	204.76	203.89	204.47	204.45	204.15	202.54	203.21	204.37	202.15	206.67	202.28	203.21	203.28	202.31	203.12	203.41	204.2	205.53	203.82	203.62	202.39	203.12	201.58	202.07	202.78	204.76	202.97
211.36	209.29	210.78	210.93	208.89	209.57	210.05	210.66	209.6	211.16	207.5	209.48	208.77	211.48	211	209.32	211.71	209.28	207.78	211.02	208.67	208.74	207.19	212.96	209.37	210.22	209.41	209.87	209.83	208.93	209.82	208.19	206.84	208.5	210.27	209.88	210.08	210.51	210.58	209.5	210.81	209.48	209.16	209.97	211.89	209.34	207.26	209.25	208.77	209.06
211.68	213.54	212.07	210.88	211.8	214.57	215.05	213.18	211.74	211.5	214.01	210.51	212.8	212.28	213.76	208.6	212.39	211.97	210.64	211.89	212.99	212.17	211.33	212.7	211.74	212.49	214.76	212.67	212.67	212.65	211.96	214.18	214.02	210.87	211.42	212.14	213.67	214.33	213.58	214.16	212.77	212.87	213.46	211.93	212.24	212.31	212.55	211.47	213.95	212.44
212.45	214.31	211.86	211.74	211.43	210.54	213.43	211.99	211.56	213.91	213.69	210.17	215.29	210.03	214.8	213.82	212.38	212.86	213.41	212.01	212.79	213.42	213.57	211.95	211.84	210.16	212.9	215.12	213.67	213.13	212.65	213.81	214.8	214.83	214.22	214.7	211.93	211.68	213.12	214.95	213.18	213.96	213.13	212.45	213.53	211.25	210.48	213.68	214.23	213.3
204.24	202.76	203.64	204.93	204.32	203.08	203.2	205.51	203.7	202.41	205.37	204.25	204.2	204.78	205.59	202.73	203.67	206.59	205.44	204.7	204.06	204.39	201.39	203.74	204.23	203.03	206.36	201.23	206.39	203.5	202.36	202.32	204.03	204.71	204.68	202.12	203.84	203.07	203.7	203.95	204.64	202.94	202.58	203.91	203.17	205.53	202.87	203.22	201.47	203.04
195.26	195.03	197.7	195.64	195.53	195.52	196.47	193.77	194.73	195.22	194.27	194.97	194.06	195.76	195.14	195.66	195.89	194.44	195.58	194.62	195.24	195.66	198.3	194.42	194.69	194.73	196.03	194.2	193.69	193.25	193.22	194.04	194.42	194.2	197.99	196	194.28	194.29	193.12	196.02	194.97	194.33	195.18	196.42	195.62	196.84	195.82	196.81	197.54	194.94
198.83	198.7	199.79	199.53	198.36	199.93	201.55	199.27	200.7	198.46	199.45	198.94	200.91	199.05	200.05	200.1	202.43	199.82	198.1	201.48	199.35	203.47	199.24	200.58	199.36	199.82	199.83	200.02	198.38	201.68	200.15	197.8	200.45	201.42	199.38	199.22	197.05	199.82	200.26	200.24	199.89	199.78	202	199.06	201.06	200.48	201.48	201.8	198.46	200.87
205.56	204.46	203.03	203.69	206.07	203.22	204.14	203.28	205.32	204.53	200.62	202.66	203.48	202.35	204.1	205.04	204.06	204.08	203.55	204.49	205.68	205.22	203.43	203.17	203.91	204.01	206.29	204.29	204.34	205.97	203.16	202.45	206.71	203.17	203.69	201.4	201.35	204.34	203.06	204.44	204	205.24	203.46	202.08	203.88	203.9	205.01	203.98	205.89	201.51
203.61	203.43	204.34	203.52	205.09	200.9	205.68	204.19	203.19	201.87	205.53	205.03	205.32	203.44	203.98	201.08	203.91	203.49	202.52	203.97	202.73	206.89	205.43	204.91	203.79	202.95	205.24	203.85	203.63	203.1	204.54	204.15	204.87	202.71	203.53	203.15	204.44	202.95	203.95	204.25	204.9	205.07	202.93	206.32	202.44	202.41	200.04	202.15	204.39	205.08
209.04	207.36	208.08	208.36	209.32	207.58	206.82	207.47	206.9	207.49	208.57	208.01	206.89	209	205.96	209.97	208.54	210.57	205.48	209.06	210.11	206.55	207.35	206.77	205.93	207.34	205.33	210.58	210.34	209.43	208.55	208.43	207.85	210.83	207.81	206.5	208.82	209.65	209.52	209.33	209.66	207.58	208.99	207.57	209.69	208.64	209.15	206.8	208.37	209.67
208.54	208.28	208.47	208.35	208.9	207.88	210.49	207.1	208.31	208.43	208.5	207.47	208.84	205.92	207.55	208.81	209.07	210.37	208.5	209.08	208.79	209.52	207.78	208.29	209.22	209.6	209.71	207.91	208.65	208.93	210.64	208.46	208.06	209.12	210.22	209.43	208.64	208.82	208.25	210.41	207.82	208.06	208.49	209.48	209.13	209.44	210.86	209.09	208.16	209.25
216.44	216.52	217.18	218.79	215.2	217.84	215.38	218.58	216.81	216.71	215.74	217.81	216.37	218.43	216.76	217.44	217.49	217.07	218.88	219.83	218.45	216.57	217.15	216.92	218.25	216.47	219	218.98	216.82	215.34	217.77	216.59	218.45	217.16	217.91	215.25	215.97	216.59	215.48	219.05	217.08	217.72	216.93	215.1	217.38	216.52	216.36	216.2	215.17	217.28
213.27	210.46	211.68	212.32	213.12	209.43	213.37	213.28	213.56	212.27	211.23	214.11	213.89	213.71	213.03	215.18	211.24	213.31	212.99	213.53	212.89	212.77	212.37	210.92	210.7	212.08	213.37	212.39	212.12	213.93	212.67	211.23	214.37	211.63	214.34	214.61	213.48	212.18	212.6	211.7	215.85	213.97	212.48	210.84	214.7	215.19	213.21	213.77	215.23	213.41
203.61	202.37	202.82	202.17	203.2	203.46	203.07	203.66	202.61	203.83	202.64	203.83	204.92	200.54	202.89	205.51	206.56	204.97	202.11	202.99	204.65	204.4	204.4	201.62	205.04	206.38	202.29	204.64	204.86	203.79	202.51	204.47	201.87	203.89	204.86	204.75	201.88	204.99	202.47	203.9	203.21	203.32	202.27	203.41	203.04	203.26	203.44	202.25	202.03	202.61
218.61	217.32	218.17	215.41	217.3	218.46	217.47	216.78	218.46	215.99	216.97	214.01	217.1	216.41	216.71	216.43	217.02	217.22	218.23	216.21	215.3	217.97	213.8	216.23	218.22	216.5	219.1	217.26	220.91	214.98	217.48	215.8	217.55	218.1	216.57	217.51	216.65	216.53	217.41	217.5	217.77	215.8	215.4	217.76	217.53	216.72	216.92	216.72	218.65	216.97
205.07	204.58	202.05	202.17	205.02	202.84	203.53	204.45	207.03	204.47	203.99	202.85	203.09	205.25	202.82	203.51	204.53	203.7	205.05	204.73	199.95	202.11	205.05	202.85	205.03	203.95	200.61	203.14	203.88	203.35	203.89	203.58	202.64	201.94	202.92	201.9	204.18	204.78	205.19	204.94	203.47	202.2	202.75	203.21	203.48	203.83	203.8	202.74	203.73	203.85
201.91	203.9	204	204.53	202.44	203.23	203.36	203.16	203.96	201.8	202.63	202.13	203.13	203.25	203.85	202.84	204.85	204.24	203.4	204.6	202.58	201.74	205.96	203	202.81	203.65	201.59	202.94	204.97	205.54	203.52	203.57	203.89	203.06	204.56	204.72	204.34	203.65	202.98	204.54	204.5	202.1	203.23	204.36	202.95	203.27	204.03	204.53	203.64	204.25
206.57	209.25	204.97	207.89	209.22	209.11	206.8	206.49	207.11	207.91	208.06	207.72	206.97	208.81	207.68	208.9	208.14	207.36	208.45	207.61	207.29	207.08	206.93	206.89	208.1	208.2	206.74	209.32	206.79	207.59	207.29	206.74	207.7	205.16	207.54	209.74	208.87	208	207.36	206.97	207.41	206.56	206.11	208.86	207.21	207.55	207.6	209.26	209.51	206.95
212.27	213.18	213.15	215.24	213.99	216.91	212.84	213.67	214.67	214.37	212.1	214.17	213.98	214.37	214.66	214.66	212.87	213.6	212.17	215.45	213.93	214.71	212.08	214.9	216.27	212	212.88	213.51	215.31	215.06	212.73	215.22	214.48	212.09	212.24	213.71	214.72	215.22	211.97	212.88	213.74	214.59	216.4	212.24	215	215.38	213.84	215.28	214.47	213.93
210.25	212.35	211.02	208.86	213.08	210.49	209.05	211.32	211.81	211.03	211.64	211.77	210.26	214.66	212.69	212.67	211.45	211.8	211.64	210.18	211.39	209.8	213.23	211.49	211.9	210.33	211.95	211.28	210.82	212.09	211.87	211.35	211.39	210.8	212.56	210.57	210.42	210.6	211.96	211.41	209.43	211.98	211.67	212.73	212.4	211.95	211.24	212.41	209.88	212.99
212.35	212.25	212.76	210.63	212.3	211.77	210.64	209.17	212.27	209.44	211.54	211.2	213.02	211.77	211.31	212.09	212.49	211.5	213.02	210.7	212.24	210.38	210.98	209.68	212.3	211.82	210.3	212.1	210.82	212.42	210.31	212.9	212.74	210.59	211.78	212.48	212.33	212.99	214.38	209.44	211.07	211.95	211.61	210.72	211.35	210.98	210.26	212.11	211.16	213.09
212.22	214.95	213.45	211.9	210.79	213.12	212.54	210.83	211.02	213.53	214.93	213.94	212.15	213.54	212.24	212.97	214.01	214.4	213.83	214.42	215.39	211.7	212.64	212.97	211.57	211.38	215.72	213.25	210.98	211.93	213.03	211.32	210.92	214.32	212.35	209.92	214.46	214.05	212.65	216.63	213.38	215.34	213.49	213.44	212.37	212.26	212.47	211.3	213.31	209.65
216.81	218.08	218.33	216.82	219.26	218.23	217.26	217.08	219.25	215.31	217.13	218.02	216.35	217.2	217.61	217.55	218.38	220.13	220.37	219.04	218.43	218.34	216.31	217.79	218.31	216.4	217.21	215.46	216.29	216.92	217.73	217.02	220.54	218.29	218.08	217.55	217.62	217.52	217.83	219.85	217.75	216.03	218.3	218.07	217.48	218.35	216.02	217.86	217.84	216.68
204.76	202.63	205.63	202.63	204	205.08	205.25	204.82	205.8	202.32	204.56	202.47	203.05	203.95	204.35	203.51	203.31	203.45	204.77	204.8	204.6	204.41	205.75	205.36	208.15	205.37	205.59	203.01	204.2	204.24	204.19	205.75	208.04	204.08	204.04	205.29	204.25	204.09	206.01	206.5	203.84	203.51	206.41	204.83	201.98	205.48	203.57	206.12	205.69	203.03
209.01	209.52	207.5	208.41	208.29	206.87	209.33	207.83	205.31	209.03	207.78	210.1	210.21	209.15	207.66	208.81	207.72	208.52	211.11	209.94	207.89	207.19	208.52	208.5	208.16	208.26	209.38	208.24	206.97	209.96	208.79	207.86	207.75	210.04	209.35	209.07	209.62	209	208.27	208.63	207.6	210.28	209.79	207.66	209.45	207.95	207.68	209.89	207.13	209.04
211.69	213.5	212.32	213.12	212.89	213.16	210.43	211.03	212.25	210.6	211.7	211.34	213.44	210.86	210.97	211	211.79	212.03	211.24	210.94	213.92	212.14	210.84	210.7	210.85	212.1	211	214.07	210.84	209.84	211.05	210.88	212.84	210.51	212.58	210.85	212.3	213.55	213.56	211.9	210.25	211.44	211.34	212.11	211.23	211.69	212.09	211.4	212.4	210.09
210.95	209.13	211.59	209.94	212.13	212.16	210.49	213.82	212.11	210.62	211.29	209.07	211.39	210.09	210.73	212.08	210.55	210.99	212.14	212.61	212.78	211.58	211.81	210.74	211.93	213.27	212.23	213.04	211.62	213.53	212.13	210.88	212.56	213.03	211.36	212.58	214.14	211.44	210.97	211.73	211.09	212.58	209.05	211.41	209.99	211.67	211.21	210.99	211.93	212.05
204.76	204.71	205.21	205.98	206.13	205.2	205.5	206.12	205.04	205.63	205.39	207.09	207.29	205.03	206.92	206.85	206.32	206.76	205.9	204.78	206.53	206.62	207.75	205.22	207.48	203.37	206.32	207.11	206.49	209.11	206.27	205.92	204.65	205.16	207.07	204.94	207.22	207.15	206.42	208.44	203.56	205.52	207.05	206.89	206.28	204.48	205.49	208.16	206.53	207.94
206.74	206.73	204.92	206.25	207.02	206.64	206.46	206.88	206.37	206.55	206.29	203.76	203.77	208.15	207.12	206.8	205.36	206.43	208.64	206.45	207.22	207.82	205.76	206.7	205.44	207.02	206.9	204.85	207.11	204.95	209.88	206.64	207.68	206.68	205.58	206.59	205.5	206.72	205.96	206.89	206.65	205.57	205.24	204.54	206.89	206.47	205.05	203.21	206.3	208.05
210.29	208.48	206.94	210.01	207.94	207.86	207.39	206.76	207.4	208.43	208.14	207.79	210.99	207.75	207.07	209.36	204.61	208.27	207.29	205.87	207.87	206.77	209.05	208.81	205.47	206.45	205.74	207.85	206.37	206.44	209.09	207.78	206.58	206.19	206.94	208.29	207.68	206.14	207.33	207.98	204.2	207.56	206.32	206.66	210.27	207.54	207.55	205.62	208.99	205.59
218.62	218.44	217.37	215.13	216.25	214.1	218.02	217.64	217.06	215.47	217.62	216.69	219.51	219.41	219.32	217.19	214.32	216.27	216.43	218.46	217.42	215.69	218.45	218.11	218.27	217.22	217.22	217.78	218.19	217.06	218.36	217.24	217.06	214.82	216.74	219.35	219.28	217.86	217.11	218.31	218.46	216.84	217.07	217.14	216.46	216	217.76	217.85	218.71	215.87
207.27	208.82	206.23	206.94	207.86	209.22	209.23	206.45	206.47	207.9	205	205.86	207.36	207.06	207.09	208.17	209.3	206.99	206.09	207.32	208.52	208.95	207.19	204.77	207.3	207.49	207.79	207.15	207.69	204.46	205.95	206.31	206.66	207.68	207.01	209.43	207.02	209.04	207.98	208.56	205.7	208.07	207.29	207.08	209.84	206.97	207.02	209.08	208.74	208.02
208.26	208.24	208.55	206.64	209.57	208.29	206.26	210.45	208.72	207.52	208.72	206.39	209.93	209.77	208.81	209.44	211.26	208.29	209.85	206.18	208.61	209.39	209.53	208.35	206.45	207.05	206.97	208.59	209.24	208.27	206.68	211.2	208.17	210.97	209.65	208.11	208.96	208.87	209.96	205.69	208.91	207.51	207.87	209.45	207.65	208.13	208.78	207.35	207.99	209.31
204.76	201.77	203.27	204.74	203.58	205.32	202.52	203.07	201.57	200.92	202.09	202.82	203.29	203.53	201.76	203.8	201.62	204.29	201.11	202.23	199.92	203.18	203.67	201.3	200.92	203.46	202.38	201.46	200.31	204.57	202.12	203.14	204.88	203.69	203.32	199.55	205.28	203.51	204.23	203.57	203.66	203.22	202.82	200.39	201.75	201.11	202.02	201.47	203.53	202.36
209.05	210.95	210.86	210.15	211.05	210.7	209.39	210.04	209.16	210.48	211.41	209.23	209.35	212.19	208.7	209.51	209.95	209.21	211.65	208.97	208.27	207.83	209.97	210.69	209.27	210.12	209.29	208.39	208.46	208.72	211.2	208.72	210.11	209.56	210.71	210.31	207.45	210.23	208.28	210.49	209.34	208.18	207.62	208.4	210.4	208.11	210.69	208.43	209.5	209.96
210.16	214.13	210.04	212.12	213.32	213.15	211.26	210	212.75	211.73	213.72	210.79	212.33	210.6	209.65	211.54	210.81	211.79	210.71	211.11	214.61	211.56	211.4	212.41	210.06	211.87	213.08	211.3	209.58	209.53	210.04	213.35	212.5	213.88	211.55	212.7	210.26	212.82	210.79	212.68	211.47	211.14	211.12	211.09	209.99	208.63	211.76	208.67	211.3	211.3
199.43	198.07	198.68	200.9	199.23	199.95	199.86	200.41	200.17	198.91	198.68	199.97	198.59	197.16	199.79	198.78	198.85	201.88	198.47	199.35	199.19	200.64	201.11	198.31	199.69	201.13	201.36	199.03	199.03	200.54	199.56	198.35	198.2	199.82	200.01	199.12	198.63	201.15	201.96	198.67	200.44	199.61	198.1	200.22	199.2	199.84	199.68	199.6	199.2	198.88
208.74	210.37	209.16	210.02	210.84	206.39	209.35	208.56	209.74	208.86	210.94	208.76	208.89	212.76	210.22	209.59	208.31	210.55	210.06	208.01	208.18	207.63	209.28	209.99	207.44	208.6	208.97	207.74	208.81	211.19	208.53	207.99	209.8	210.61	211.51	209.42	210.31	209.53	208.9	211.21	209.58	209.88	210.34	208.64	209.26	212.06	209.17	208.39	208.67	210.19
209.38	210.16	209.33	211.08	210.14	210.68	207.78	207.04	210.44	210.99	211.56	210.66	208.39	209.29	209.75	208.88	209.62	212.79	208.59	210.23	209.83	209.67	208.16	209.14	209.37	207.4	208.35	209.53	209.03	209.7	210.62	209.9	210.21	208.89	207.96	210.24	210.45	207.55	208.87	208.63	210.13	209.59	209.59	209.16	209.93	208.88	210.12	210.83	208.63	210.5
205.75	205.32	207.83	204.17	201.15	207.84	204.64	205.92	206.59	202.02	206.31	206.79	205.39	206.39	205.41	207.32	208.01	205.55	207.1	206.81	205.3	206.07	207.4	205.31	207.37	203.85	205.08	205.08	203.62	205.1	206.91	204.66	203.84	203.97	207.72	205.8	205.01	208.3	206.75	205.19	206.15	205.74	203.27	205.33	206.3	205.64	205.03	205.56	204.91	205.96
205.78	201.98	204.53	205.31	203.81	203.97	203.05	205.69	204.74	203.45	204.55	202.51	205.23	203.53	203.68	205.35	204.7	204.55	204.53	203.81	204.51	204.69	205.23	204.74	203.63	202.28	204.11	204.79	204.03	205.3	205.9	205.61	207.67	205.94	205.37	206.34	207.12	203.78	205.24	204.82	204.03	203.31	205.11	205.52	203.22	205.74	204.02	203.31	204.38	204.67
201.07	202.39	199.68	200.77	200.57	201.46	202.19	199.94	201.44	201.6	203.07	199.18	200.37	201.83	202.97	201.52	202.08	198.44	201.91	200.59	200.76	199.93	200.92	200.41	200.84	199.85	201.43	200.65	201.15	202.64	201.14	202.25	201.5	202.87	199.84	201.92	200.09	200.88	202.1	202.33	200.7	201.91	202.75	200.84	202.12	201.68	200.33	201.9	199.25	201.85
208.41	208.2	209.45	207.39	207.15	208.55	210.14	210.76	208.33	209.96	208.14	207.93	208.66	210.49	207.92	208.86	209.53	207.89	207.4	210.1	207.08	208.29	209.77	209.67	207.45	207.37	208.59	211.32	208.85	209.86	209.96	207.96	209.62	207.81	207.66	209.57	209.4	210.38	211.38	208.83	207.53	208.27	207.86	208.69	209.01	206.62	207.8	207.79	209.36	209.39
200.39	198.6	200.59	199.31	197.37	198.3	200.48	199.69	200.42	200.96	199.69	201.71	198.33	199.85	199.76	200.29	199.42	200.38	198.42	200.04	199.25	198.07	199.81	201.78	198.96	199.9	199.37	201.7	199.57	201.51	198.82	199.42	199.9	197.11	199.01	199.45	200.8	202.06	200.23	198.68	196.14	199.43	196.72	200.54	198.79	199.45	200.06	198.58	198.62	198.76
219.58	217.42	217.16	216.13	217.73	217.95	218.41	218.34	217.71	217.56	217.25	219.39	216.93	216.68	217.65	215.47	216.72	217.38	218.4	215.96	218	219.92	216.79	214.01	217.43	218.32	216.46	218.18	216.78	217.73	216.56	217.47	217.67	219.63	217.66	217.36	217.9	216.94	216.88	216.09	217.47	217.69	215.08	218.41	217.7	216.36	217.17	218.87	221.27	219.56
212.34	211.28	214.07	213.14	212.97	214.56	211.97	212.23	210.45	211.63	210.21	210.7	211.65	212.2	213.67	212.9	211.84	210.54	212.93	212.33	212.55	212.15	213.64	211.15	212.79	213.61	211.73	211.32	213.21	212	211.49	212.17	214.78	211.05	213.58	213.6	212.55	213.34	212.42	211.74	212.98	211.12	208.5	211.1	212.07	212.75	212.28	214.24	211.97	213.03
217.74	219.75	219.33	220.88	216.45	216.64	219.11	216.42	218.49	214.58	217.81	218.54	216.84	216.84	218.39	216.78	216.62	216.81	217.96	216.88	216.91	218.16	215.36	218.44	218.17	218.3	218.8	218.11	217.71	217.5	215.18	218.07	217.53	220.35	219.21	218.04	220.81	217.44	215.48	218.15	218.81	215.59	219.11	216.9	217.37	218.55	217.26	217.94	218.89	215.93
207.5	208.95	207.76	210.1	211.64	209.32	208.52	209.53	208.44	207.97	209.37	208.29	208.42	209.91	211.23	209.61	209.59	209.66	210.28	210.02	208.02	206.21	209.61	209.77	207.13	208.29	210.65	207.26	208.67	208.4	208.71	208.63	209.66	208.45	209.88	210.26	209.91	210.21	208.74	209.29	206.04	208.64	209.58	209.25	208.13	208.29	209.19	208.68	207.58	208.36
194.38	194.03	194.5	193.86	193.26	196.88	195.37	194.37	194.68	195.82	194.78	196.04	196.5	195.99	195.3	194.11	196.67	194.62	194.43	193.81	192.7	194.76	195.41	195.65	198.47	196.65	194.29	194.12	195.23	195.48	195.28	193.72	196.06	196.42	195.75	195.52	193.03	194.92	196.52	194.4	194.48	196.11	196.04	197.46	193.48	193.76	192.91	197.65	195.06	196.33
216.68	216.49	216.86	217.08	217.53	220.73	219.02	216.59	219.32	215.76	218.57	216.69	216.29	215.96	216.66	217.41	214.96	217.73	218.3	218.44	216.74	216.01	217.68	217.69	217.53	218.08	216.78	218.23	218.54	217.43	220.07	218.07	218.24	216.71	216.96	218.51	216.76	220.16	218.57	219.57	218.83	216.91	218.76	217.68	218.78	217.87	218.35	217.97	218.18	218.44
201.05	200.2	201.06	201.07	203.22	202.87	200.13	201.62	200.85	200.91	199.75	201.63	201.38	202.25	199.81	200.18	201.35	201.33	200.91	200.92	201.12	199.86	199.79	201.35	201.75	201.34	199.58	200.74	203.15	202.66	201.81	203.97	202.21	201.21	200.43	199.49	200.9	202.15	200.3	199.69	201.04	200.88	202.74	203.3	201.36	201.03	199.93	200.11	204.61	203.22
211.4	209.55	212.67	210.63	209.46	213.42	210.57	213.57	210.48	211.08	212.58	210.84	211.13	212.56	212.66	212.21	214.38	212.24	209.51	213.28	212.08	213.19	212.31	213.36	210.53	209.9	211.47	211.98	211.46	211.86	212.79	211.91	210.58	210.78	212.7	213.86	211.13	212.13	210.36	211.13	210.39	211.08	213.61	211.17	210.63	212.46	212.3	210.2	212.48	210.08
198.65	200.31	200.13	200.23	200.97	201.81	199.91	201	200.69	201.19	200.35	198.59	200.36	198.17	199.2	200.77	199.59	199.66	199.6	198.23	199.3	200.1	199.8	201.31	197.27	198.8	202.22	199.75	199.44	198.32	200.53	200.97	200.47	199.36	201.89	201.8	200.63	201.23	199.66	199.94	200.33	200.22	199.04	200.39	200.27	198.39	200.69	197.86	198.59	200.53
204.93	206.24	204.26	205.11	205.53	207.89	206.3	208.32	205.34	207.21	206.46	204.48	205.32	205.18	206.29	207.44	205.96	208.04	207.07	206.51	208.3	206.02	206.4	208.32	208.13	206.34	207.21	203.38	205.17	209.65	207.55	205.74	207.88	207.9	205.6	206.66	206.65	206.43	208.78	207.31	206.21	207.28	206.11	205.65	207.8	205.08	205.29	204.95	205.48	206.15
218.59	217.47	218.67	216.49	220.02	217.11	217.29	218.6	216.64	218.39	219.19	218.24	217.79	216.79	217.34	216.88	217.38	217.97	217.35	219.53	219.54	217.12	219.12	216.88	217.51	217.01	219.64	218.27	220.6	218.48	218.94	218.41	217.27	217.74	217.89	218.58	217.25	216.98	217.41	219.02	219.21	219.24	218.84	216.78	219.37	217.81	218.92	216.22	218.45	215.6
199.25	198.03	198.23	198.45	197.42	199.14	199.11	200.04	199.1	198.98	198.19	199.08	199.12	199.55	200.54	197.87	198.28	199.89	198.9	197.61	199.68	197.49	198.85	199.17	200.73	197.91	199.01	198.5	200.35	199.29	198.48	201.73	201.12	198.15	197.82	201.44	198.58	199.62	197.69	200.88	197.04	198.41	200.9	198.26	197.88	202.9	199.19	200.16	198.99	199.19
206.33	208.43	208.4	208.89	207.89	210.05	206.08	208.42	207.8	208.13	207.56	208.8	208.06	208.18	207.25	207.06	208.61	208.53	205.84	207.86	207.96	204.63	207.31	205.9	207.19	208.55	207.83	207.96	208.53	207.19	207.93	207.76	207.92	207.37	210.91	208.8	207.21	208.1	207.45	205.94	206.86	207.82	207.4	207.96	206.4	208.51	208.21	207.33	208.09	208.12
218.96	220.1	218.08	220	217.38	218.15	218.73	217.19	217.84	216.99	216.64	217.86	218.25	217.76	218.53	220.12	220.4	219.14	216.32	217.62	216.88	220.3	218.24	220.41	217.96	216.53	218.85	219.62	218.13	218.35	217.73	221.54	216.2	218.39	217.09	218.61	217.33	217.02	218.49	219	221.04	216.16	218.94	217.52	215.58	217.79	218.87	217.97	215.58	217.13
208.9	208.27	208.84	207.58	208.09	206.78	207.3	209.12	207.76	207.9	209.44	208.09	205.59	207.45	206.29	208.36	208.79	207.36	208.92	208.52	209.85	208.88	207.99	208.59	207.43	207.92	208.96	209.88	206.83	205.67	207	207.51	207.25	207.38	207.93	207	207.07	207.34	208.46	210.66	207.11	206.25	206.56	208.04	209.56	205.83	209.51	209.49	207.66	207.81
200.22	198.84	200.64	200.22	199.21	200.84	200.48	198.36	199.54	201.2	200.26	199.33	198.53	199.58	200.36	200.25	200.43	198.32	196.82	199.48	199.37	199.87	200.87	198.65	198.05	199.02	198.69	199.94	200.51	199.55	200.63	200.33	198.75	200.91	200.43	200.75	200.42	202.18	199.82	197.88	197.42	199.38	199.07	199.73	200.34	198.58	201.17	200.31	199.84	202.21
211.3	211.5	210.89	210.48	214.04	212.35	209.34	211.63	210.5	210.79	212.22	212.93	210.64	210.96	213.27	211.5	211.32	211.54	211.25	212.04	211.31	214.15	212.68	213.09	211.88	210.34	210.91	212.6	211.08	210.18	212.4	212.52	212.16	210.89	210.76	210.64	212.54	212.29	212.74	209.32	212.02	214.31	209.48	211.1	213.37	210.43	212.03	211.74	209.75	214.03
205.47	203.52	204.72	203.97	205.93	203.76	203.39	204.38	204.93	204.2	204.18	204.71	203.57	205.08	203.44	205.1	204.07	206.49	202.7	204.3	204.02	203.43	204.42	202.39	202.06	203.5	201.97	204.82	204.6	203.64	205.44	204.98	204.74	205.25	204.35	206.03	204.76	204.19	204.64	203.68	203.76	203.56	203.72	203.11	203.76	200.64	205.3	205.68	203.91	202.98
208.87	207.55	208	207.95	208.24	209.42	208.9	209.77	206.35	206.88	209.58	208.41	207.28	209.27	208.17	208.95	207.44	207.54	207.85	209.18	208.07	207.71	207.72	208.05	207.37	206.96	206.95	208.43	206.86	209.98	209.27	207.95	205.04	208.53	210.39	208.28	208.36	209.62	207.52	206.1	207.96	206.79	207.75	210.72	209.94	208.18	208.37	207.96	210.54	208.77
200.59	200.06	201.56	200.83	200.59	200.31	198.52	202.44	199.83	201.71	201.61	199.49	198.99	199.14	199.44	201.99	199.47	200.74	200.2	200.16	201.28	198.99	197.61	200.06	199.43	200.38	201.75	199.93	201.21	199.5	202.15	197.85	199.86	201.23	199.09	199.18	202.68	200.31	199.18	200.67	199.36	201.07	200.48	199.15	199.86	199.28	199.63	200.43	201.87	200.77
208.95	207.13	206.96	207.59	208.83	207.06	205.61	208.11	209.99	207.5	206.98	206.64	208.12	205.36	208.37	208.13	210.3	208.95	206.47	206.79	208.44	207.36	207.65	208.07	208.62	206.39	206.04	209.44	210.46	208.33	205.95	208.43	207.45	207.06	207.45	207.36	208.23	208.35	208.22	207.69	206.69	208.46	208.87	208.29	206.59	208.9	204.89	206.6	206.97	207.9
203.56	202.64	204.5	202.13	202.58	203.66	203.27	203.1	205.02	204.86	204.56	204.37	202.86	204.65	201.98	203.16	203.75	201.76	201.75	202.62	202.11	204.07	203.26	203.82	203.13	202.84	202.13	202.57	202.87	204.04	203.69	204.51	205.12	202.46	202.58	203.33	203.86	205.7	202.38	202.46	204.62	204.92	203.68	204.03	200.29	204.54	204.42	202.99	202.81	204.47
198.62	198.37	199.32	200.52	199.34	198.49	199.92	199.78	198.53	199.36	198.09	199.21	198.05	199.47	197.66	201.17	197.52	198.33	199.4	200.69	199.62	197.55	196.85	197.46	199.48	198.08	197.64	199.98	197.7	199.11	198.8	200.67	199.1	199.86	198.18	198.62	199.56	201.49	200.69	198.08	200.18	198.9	197.28	199.46	197.82	201.43	200.36	200.57	199.17	201.84
201.26	198.35	199.31	198.01	199.04	200.75	199.26	200.1	197.99	200.22	198.77	198.89	199.23	199.23	197.99	198.95	200.29	200.02	199.04	198.19	201.08	199.36	201.19	199.72	198.78	200.12	201.16	197.73	200.53	198.69	198.69	197.91	200.4	199.56	198.02	198.96	202.11	201.96	201.4	200.13	198.95	197.67	198.79	198.44	201.1	198.81	198.2	198.6	198.62	199.79
218.46	215.56	215.4	214.91	217.93	216.97	215.65	215.86	217.52	215.83	218.16	215.31	217.01	215.51	218.26	217.77	217.37	217.68	217.69	216.8	215.81	215.67	217.56	218.14	214.59	216.08	217.06	217.33	216.88	217.03	215.23	216	215.73	216.57	218.3	217.6	218.97	217.29	214.58	217.1	215.8	216.34	215.49	217.83	218.73	214.46	215.77	216.36	216.13	217.8
207.73	207	208.08	205.25	204.93	208.47	208.72	206.88	206.5	206.15	207.54	206.39	207.49	207.39	207.02	206.86	206.42	209.38	207.48	209.07	208.71	207.37	206.43	207.95	207.75	205.45	206.27	209.38	205.39	209.22	207.11	208.55	209.19	208.22	206.83	206.71	206.43	207.45	208.52	207.62	208.53	207.18	208.11	207.22	209.46	207.85	208.44	208.76	208.68	208.75
207.92	211.05	207.72	209.55	209.6	208.02	208.04	208.54	205.43	208.65	209.19	210.34	208.67	206.94	209.69	206.85	207.75	208.83	207.86	209.42	208.68	210.09	208.04	207.9	207.68	206.86	209.27	209.78	210.46	209.57	210.37	208.31	207.86	207.94	207.32	205.24	209.76	208.67	207.09	209.51	208.58	209.74	206.87	208.13	209.64	207.72	208.72	208.18	209.24	206.58
204.57	203.39	202.8	205.3	202.95	205.87	205.37	204.8	206.4	206.88	200.87	203.42	205.39	205.57	205.7	204.45	206.78	203.6	205.43	206.51	206.26	206.15	203.39	202.76	205.69	203.3	205.29	205.44	205.6	203.75	206.41	204.19	204.96	202.69	205.33	204.99	206.84	204.46	203.24	203.97	204.5	204.01	204.69	203.95	204.59	204.52	202.98	204.74	205.55	205.29
207.81	207.56	208.37	209.06	210.92	206.92	209.17	208.72	211	210.53	208.81	209.2	206.98	208.95	207.38	209.39	208.23	210.25	210.4	207.6	208.39	210.06	207.71	208.71	209.46	208.05	206.85	209.25	208.98	209.38	207.04	207.51	209.43	208.64	206.5	208.56	208.81	209.08	209.64	207.55	209.8	208.37	208.42	210.23	209.92	206.59	208.95	208.18	210.56	207.48
206.54	205.3	203.23	202.27	205.39	202.2	203.26	205.43	205.5	201.85	202.33	203.09	206.57	203.58	204.35	200.95	203.38	202.04	205.51	204.75	205.61	202.5	204.52	205.32	203.42	204.62	201.54	204.75	203.1	204.18	204.2	205.92	204.5	203.13	204.89	203.17	202.82	202.52	203.28	204.41	202.94	204.56	202.54	204.07	204.78	205.65	204.73	205.22	202.37	202.41
209.55	208.85	207.03	209.07	207.65	208.46	209.08	207.97	209.68	210.28	208.5	209.9	206.7	208.58	207.69	210.54	209.74	209.85	208.91	209.55	208.11	207.93	208.99	210.1	209.34	208.69	211.15	211.12	208.49	208.85	208.56	210.82	208.52	207.94	210.56	210.79	209.54	206.49	209.39	207.61	210.3	208.24	208.08	208.46	207.71	209.3	208.52	209.77	210.78	209.18
211.64	212.07	209.59	213.57	210.72	213.43	213.68	213.04	214.34	213.3	211.26	212.31	213.34	212.92	212.46	214.95	212.51	212.77	212.67	211.61	209.21	214.08	211.88	211.48	214.22	211.58	212.13	211.54	211.68	213.86	211.85	211.82	214.73	211.76	211	212.28	213.55	212.71	214.36	211.19	214.37	210.34	213.36	213.12	212.04	209.66	212.72	209.62	211.46	214.1
206.21	207.62	207.31	208.15	209.15	209.39	208.76	206.51	206.78	207.33	207.97	206.58	204.41	209.41	205.29	207.49	207.24	207.67	207.95	207.95	207.56	206.36	207.34	207.61	210.18	206.57	208.01	207.46	208.12	207.08	206.91	204.65	207.15	209.87	208.23	206.73	209.36	208.57	208.43	208.61	206.69	206.22	207.23	207.8	209.28	207.32	207.44	209.63	206.43	207.22
214.21	212.23	214.29	212.67	212.25	212.03	212.07	212.06	210.22	209.27	212.09	210.46	211.99	211.78	214.21	214.66	212.64	213.86	209.82	211.06	211.46	214.08	211.87	211.51	213.78	211.7	213.35	213.75	214.79	212.23	212.67	212.18	212.49	211.4	213.51	211.78	213.57	213.67	212.07	215.11	211.27	213.37	211.91	211.7	213.45	212.6	211.69	214.1	213.92	210.03
208.55	208.83	206.1	207.01	208.51	207.64	209.04	207.37	207.42	210.95	207.54	207.09	209.01	208.2	208.75	206.12	208.48	209.01	208.97	207.39	208.55	210.97	207.45	207.76	206.77	210.3	208.48	208.48	209.25	209.14	207.91	210.67	207.22	208.86	210.1	208.4	208.57	209.34	210.21	210.75	208.17	209.83	209.45	205.81	206.59	206.89	207.1	209.77	207.38	206.71
213.7	211.53	210.63	211.47	212.78	212.05	212.97	209.55	212.81	212.39	212.56	211.83	211.39	213.2	211.32	212.08	210.12	210.84	211.69	211.55	211.25	211.89	210.92	211.18	211.29	211.56	212.08	209.21	209.65	212.28	210.64	211.67	211.65	210.69	211.88	212.03	212.39	210.56	211.53	211.82	211.69	213.94	211.38	212.52	210.3	212.14	210.95	214.36	212.16	210.41
201.91	201.24	203.44	203.41	202.03	203.05	201.94	202.9	203.29	203.4	201.37	202.23	202.04	200.76	201.21	203.84	202.43	202.7	204.66	202.06	199.01	204.44	202.68	201.46	202.31	202.63	203.48	202.7	202.14	200.84	203.06	202.48	202.17	202.22	202.4	203.18	202.81	202.9	202.49	200.37	200.96	202.98	204.9	203.32	199.78	204.03	204.04	200.38	203.39	203.18
212.85	211.91	213.01	211.69	213.19	213.94	212.23	210.44	212.3	210.92	209.8	212.36	211.95	213.48	213.37	213.73	210.17	211.17	214.05	211.41	212.31	211.46	211.19	213.69	213.9	213.3	213.49	213.69	212.34	214.64	212.97	213.17	213.05	212.49	212.05	212.08	213.59	211.1	212.28	212.65	210.35	212.58	211.49	211.45	213.73	210.2	213.03	211.84	210.97	213.85
198.98	199.69	197.8	197.54	199.24	197.93	196.21	198.66	197.78	200.1	200.04	199.96	198.81	200.31	196.75	198.6	199.12	197.51	199.24	197.47	200.61	197.6	199.07	198.25	200.5	199.08	198.59	199.67	200.29	197.88	198.76	199.13	201.46	199.76	198.67	196.69	198.57	198.85	196.54	201.45	199.43	198.54	199.15	198.06	196.96	198.89	198.79	198.57	201.02	198.58
202.71	204.06	203.78	201.97	204.88	203.62	203.36	202.94	204.33	204.11	204.02	203.27	203.63	204.71	204.53	204.14	203.13	203.62	201.84	202.25	203.36	202.88	205.98	202.27	205.62	204.21	203.98	204.82	203.74	203.33	203.29	202.92	203.26	203.58	204.91	205.27	202.76	203.06	203.95	200.71	203.57	202.77	204.47	205.64	205.18	205.15	203.7	204.44	203.28	205.25
206	205.64	204.55	201.88	204.62	200.48	203.68	203.43	203.16	202.12	204.06	202.5	203.48	205.45	204.44	204.37	202.51	203.94	201.78	203.91	203.93	203.3	202.49	205.37	201.29	202.98	202.62	202.31	202.35	203.5	202.3	204.26	203.68	205.43	204.69	204.34	205.49	202.6	206.13	206	202.37	205.11	203.17	203.78	203.11	204.97	201.25	201.58	202.61	203.9
202.65	200.62	202.55	202.54	201.49	200.75	203.34	201.39	202.45	201.19	200.93	200.55	203.8	202.98	202.32	201.79	201.12	202.52	203.53	201.2	203	201.69	203.91	201.91	203.85	204.5	201.73	203.95	203.04	204.54	202.5	202.95	203.27	201.78	199.51	204.52	202.35	202.5	202.2	202.48	202.63	201.61	200.13	198.75	203.05	202.4	204.04	203.11	202.6	203.48
208.69	206.09	208.03	206.32	208.59	207.65	205.77	208.15	206.79	207.88	209.03	204.21	206.45	205.47	207.23	206.65	208.21	208.97	206.03	207.02	208.64	208.35	207.76	207.51	206.24	206.78	207.49	208.16	208.09	207.2	207.04	208.26	207.77	207.86	207.4	207.74	209.1	207.93	207.1	206.81	207.3	210.26	209.32	208.52	208.01	209.64	207.04	209.34	209.68	207.8
204.12	204.75	204.85	204.72	205.54	203.61	204.81	204.53	205.59	202.93	203.37	203.72	202.35	203.22	207.34	204.85	204.75	203.58	206.25	202.57	204.08	204.15	205.99	205.34	205.98	202.81	205.08	206.58	205.21	203.43	205.07	205.78	206.74	205.56	203.96	203.58	203.78	203.4	203.67	203.5	207.58	204.75	205.46	204.76	205.97	203.26	202.33	203.79	202.8	205.49
206.05	203.06	205.29	205.9	205.43	202.86	206.8	205.57	204.5	205.14	203.29	205.28	206.51	204.53	204.84	206.07	204.14	204.17	202.61	203.32	205.52	202.43	204.03	204.37	205.03	207.5	206.09	206.73	203.78	203.98	206.67	205.95	205.24	203.07	204.33	206.72	204.51	204.78	204.63	204.76	203.26	203.19	205.9	204.3	203.36	204.25	205.81	204.52	206.62	205.85
208.15	209.78	208.05	209.92	208.85	208.11	206.28	209.71	208.88	210.16	209.64	209.65	210.05	208.58	209.19	207.78	208.04	209.73	206.96	208.25	206.49	210.55	205.66	206.69	209.36	208.65	207.44	209.54	208.15	209.5	208.68	208.59	206.9	210.8	209.62	207.79	208.39	210.31	209.62	207.19	209.22	207.96	210.36	207.82	208.98	209.39	208.05	208.2	208.58	208.08
215.53	213.21	215.08	212.58	212.71	215.04	214.09	214.08	214.83	215.52	214.85	211.99	215.44	213.51	212.59	213.96	214.69	211.32	213.14	215.41	215.69	213.55	212.9	214.83	213.68	213.54	214.52	213.92	212	212.26	214.13	213.41	214.06	213.46	215.27	214.27	213.54	213.49	215.12	213.69	215.73	215.67	214.58	214.41	213.85	210.8	214.12	213.01	213.73	215.25
213.23	213.7	213.9	212.01	213.95	213.7	209.87	212.01	211.8	213.25	212.45	212.26	212.28	212.63	213.92	212.06	212.74	214.28	212.94	212.34	213.1	213.27	211.76	210.41	213.6	212.55	212.24	210.47	212.84	210.86	210.36	213.76	209.74	212.63	211.48	209.67	212.06	213.44	212.08	212.76	214.76	208.33	213.86	212.53	212.31	214.16	214.5	211.7	211.58	210.97
212.27	211.93	212.72	211.65	214.25	214.46	213.12	212.98	214.15	213.98	211.62	210.14	211.56	211.48	213.2	212.18	210.6	210.49	210.72	214.29	211.64	211.45	210.56	211.14	215.48	211.72	211.83	213.21	213.21	211.18	211.26	213.1	210.71	213.7	210.12	212.82	210.31	213.77	215.37	212.37	212.56	213.5	210.9	209.85	211.94	212.46	212.31	209.88	211.29	210.44
208.03	211.44	210.01	208.17	208.46	209.45	206.45	207.62	209.34	208.52	208.8	207.86	209.15	210.58	209.28	207.97	209.18	210.09	210.19	208.57	209.34	209.19	209.1	206.6	209.25	210.9	209.01	207.61	209.04	206.67	209.58	209.29	208.16	209.57	207.51	208.4	207.23	206.33	209.17	208.79	209.01	207.42	208.47	208.81	209.45	209.59	207.74	209.63	207.73	209.13
207.85	206.97	207.54	208.66	207.71	209.66	208.54	207.89	209.4	208.39	210.66	208.89	207.99	209.14	207.23	209.58	208.53	207.77	204.62	207.48	208.31	207.69	207.52	207.75	207.6	207.45	209.2	206.68	204.48	209.45	207.88	208.84	207.97	209.39	207.59	207.21	204.8	206.65	205.65	208.07	208.52	207.88	207.07	208.37	208.79	206.91	207.21	207.15	209.28	208.21
210.94	210.49	208.77	211.4	208.35	208.65	209.55	208.65	207.65	209.15	210.21	211.17	209.49	207.52	209.67	210.08	210.55	207.85	207.6	208.61	210.06	211.75	210.33	211.5	209.27	208.57	210.01	208.24	210.22	208.61	210.55	208.58	208.63	208.96	210.17	208.51	209.22	208.84	210.57	208.91	208.78	209.52	208.94	211.27	207.57	210.57	207.28	207.91	210.47	206.85
209.89	210.9	210.07	208.22	208.5	209.74	210.41	207.75	208.98	210.61	209.09	211.74	207.95	209.68	208.72	209.08	209.65	210.21	209.72	206.65	208.92	210.12	210.53	208.08	209.3	211.32	207.94	208.11	208.79	210.5	210.46	208.82	209.47	209.31	206.84	211.05	209.89	207.9	208.62	205.59	208.63	210.06	207.26	209.25	210.04	208.97	210.19	209.31	207.9	209.69
203.91	203.99	203.54	202.65	203.24	204.26	203.23	203.73	204.56	206.08	201.55	203.67	204.64	202.74	202.48	201.26	203.41	203.43	204.37	203.93	203.04	203.27	201.57	204.94	204.04	202.98	203.59	202.43	202.13	202	205.72	200.21	204.28	201.92	203.83	201.28	203.96	203.88	202.72	204.59	203.04	201.14	202.72	204.51	203.15	205.74	204.63	204.61	202.86	202.54
208.19	205.32	204.42	207	205.61	208.43	206.32	207.21	207.54	203.89	206.51	204.14	207.07	206.64	205.65	205.53	206.84	203.87	203.38	205.14	206.6	205.98	207.4	204.01	205.17	206.25	204.79	204.73	207.57	205.95	204.93	206.83	207.6	208.45	206.06	205.45	204.57	207.41	204.75	205.72	205.2	204.42	205.18	202.4	204.68	205.49	205	204.72	204.41	203.54
216.88	218.7	216.37	216.82	216.95	216.44	218.01	216.56	217.47	216.05	217	218.19	217.11	217.54	217.45	218.06	217.04	218.16	217.32	215.71	217.66	216.09	216.34	217.33	216.26	218.14	217.94	215.17	217.46	216.48	216	217.81	217.27	215.97	215.41	215.82	217.31	216.24	216.93	217.47	217.85	215.84	216.57	215.85	213.91	217.82	217.13	217.91	216.83	216.33
208.94	208.54	209.52	211.1	209.14	208.14	209.66	208.21	210.35	208.8	208.23	208.16	209.87	209.15	208.3	208.03	208.86	208.89	209.17	208.57	208.89	209.53	206.36	207.55	209.52	208.38	208.14	208.71	208.09	205.68	208.28	209.56	206.8	209.56	209.78	209.16	209.21	207.16	208.15	208.41	210.26	207.05	210.54	208.91	207.6	207.79	206.73	209.06	208.51	209.31
206.9	209.05	209.94	208.13	208.89	208.75	208.31	206.93	208.65	207.58	207.42	208.16	208.42	207.08	208.19	207.42	209.03	206.91	206.96	207.07	206.84	207.06	206.73	207.94	207.53	207.58	208.47	207.13	206.63	206.82	208.94	207.21	207.01	207.21	209.4	206.32	207.41	208.18	207.08	207.36	208.28	205.92	209.55	210.57	209.75	209.94	209	208.46	208.01	207.18
201.95	200.63	203.37	203.57	202.67	202.66	203.46	204.52	202.29	203.1	202.3	202.27	203.58	203.03	202.49	202.26	202.8	204.09	200.33	202.74	201.34	202.76	203.12	203.47	202.74	203.39	200.69	202.82	202.22	201.58	203.43	202.32	202.79	202.11	203.58	200.99	202.49	199.37	203.04	201.14	202	200.44	203.26	202.34	203.6	201.27	199.48	205.22	202.48	203.08
211.17	210.4	212.53	211.7	211.39	209.16	212.58	210.96	211.69	211.3	211.92	210.98	210.98	211.42	211.68	211.77	210.34	213.7	212.96	211.52	208.96	211.65	211.68	210.23	215.7	210.82	211.09	209.33	211.55	212.25	210.78	211.41	210.18	212.65	209.64	210.81	212.88	210.38	211.59	209.92	212.31	210.3	212.34	210.64	213.09	210.78	212.41	211.46	212.46	210.93
198.98	200.04	197.92	197.98	200	199.55	197.49	201.16	200.11	197.91	200.1	198.25	198.23	200.08	199.1	199.76	198.98	200.96	198.74	199.45	198.45	198.15	196.38	200.15	199.8	199.44	202.33	199.76	198.35	199.47	199	199.5	200.58	201.26	199.79	196.84	200.66	199.62	199.77	197.94	198.97	200.67	196.82	198.84	200.41	197.13	197.17	200.48	200.51	200.68
217.85	218.86	216.68	218.49	216.09	219.75	218.18	217.68	216.69	215.88	217.5	217.71	218.64	218.79	219.28	217.57	218.36	218.29	217.8	217.32	219.76	217.19	218.8	218.6	217.13	217.78	219.52	216.54	216.15	218.24	218.05	216.36	219.37	218.49	218.18	220.17	220.25	219.56	214.31	217.13	218.35	218.22	217.37	219.42	217.63	218.8	217.3	218.51	215.27	218.41
207.89	207.07	207.68	208.46	207.59	206.56	208.07	209.14	206.84	206.57	207.39	209.8	208.24	207.32	209.2	206.37	206.74	206.46	208.48	205.28	207.02	206.32	207.95	209.65	206.53	208.7	206.99	207.6	208.36	207.08	208.37	207.5	209.8	205.65	206.21	208.03	206.57	209.81	207.05	208.21	210.33	207.73	208.35	208.13	207.35	208.42	207.64	207.74	204.17	207.45
212.79	213.63	213	210.75	215.21	211.52	213.05	211.06	213.18	212.94	212.07	213.52	213.03	212.22	208.43	212.43	211.81	212.47	212.54	210.77	213	212.66	212.63	209.31	211.5	209.4	212.36	211.96	213.19	212.53	211.46	212.29	214.43	211.14	210.66	212.94	210.89	212.42	212.6	211.78	212.3	212.92	212.73	213.83	213.66	211.25	212.17	211.31	210.54	212.1
209.01	211.34	208.17	209.73	206.6	207.38	211.35	209.01	206.62	208.6	208.26	207.28	207.31	209.22	208.78	210.5	209.58	206.98	208.18	210.05	208.76	211.33	209.76	209.69	208.03	208.45	206.97	208.77	210.38	208.34	207.36	208.6	208.55	206.13	209.49	207.09	207.93	207.05	209.33	210.29	208.58	209.94	209.62	208.62	209.51	209.42	209.48	211.18	206.9	208.26
206.84	208.54	207.75	209.64	207.72	210.4	210.72	207.55	207.93	207.73	207.5	207.62	205.79	204.54	207.53	207.63	208.53	209.01	209.31	206.69	207.45	205.76	208.04	208.74	207.75	209.62	209.56	209.08	208.49	207.68	208.68	207.82	209.05	209.12	208.08	208.88	208.27	208.33	209.44	209.83	207.29	205.12	206.87	206.45	209.39	207.97	209.67	210	207.9	208.74
203.52	202.19	200.68	201.98	202.02	200.89	200.49	203.63	202.54	202.12	203.28	203.25	203.96	200.88	202.54	204.06	202.02	200.84	202.93	202.07	201.03	201.36	200.09	202.96	201.93	204.43	202.21	201.1	203.71	202.13	204.71	203.93	203.58	202.16	202.5	201.53	202.4	202.74	202.85	202.3	201.28	204.21	204.52	199.13	203.7	203.58	202.86	202.27	201.39	202.06
209.76	212.06	211.83	212.58	208.71	212.11	210.07	212.41	212.07	211.34	211.14	210.19	213.11	212.41	211.95	210.63	211.54	212.97	210.54	210.24	212.95	212.12	210.53	212.63	212.41	212.56	212.51	211.1	209.36	212.18	210.77	210.9	211.31	210.87	212.29	211.15	210.71	212.17	212.56	211.73	209.52	211.14	210.2	211.18	211.86	210.47	212.18	211.8	210.28	210.5
213.77	212.67	211.64	210.32	211.98	212.39	213.94	212.17	213.23	213.41	211.31	211.43	213.26	211.74	212.49	214.67	212.66	211.9	211.83	212.3	213.87	212.6	212.7	210.6	212.63	213.25	209.35	210.61	212.28	214.08	213.68	213.43	212.56	210.6	212.2	210.4	212.71	212.99	215.74	211.74	209.8	212.12	212.48	214.01	211.87	213.88	211.71	210.6	212.61	212.4
215.77	216.68	216.35	218.9	215.68	217.63	216.93	219.08	216.97	213.54	217.02	218.34	215.74	218.55	217.2	217.69	215.97	216.21	215.71	217.67	217.63	217.58	218.45	216.08	218.53	215.4	217.17	216.74	216.09	216.81	216.27	217.34	218.59	217.48	216.29	216.16	215.97	218.06	216.68	215.44	214.87	219.62	217.43	214.65	214.13	216.12	217.87	216.16	218.82	217.12
203	207.37	205.04	204.47	203.74	203.03	204.63	202.16	202.05	202.75	201.45	204.57	206.36	203.2	204.49	203.73	204.61	201.29	204.5	200.75	201.56	203.42	202.56	206.52	203.06	201.71	204.67	202.19	201.56	205.09	201.45	205.23	201.84	203.48	204.1	204.14	201.25	203.81	204.83	205.41	204.12	202.51	204.33	204.51	204.21	203.36	203.23	203.14	204	203.67
202.05	204.27	202.35	201.68	202.95	201.53	202.25	202.76	203.52	201.61	200.84	203.53	201.73	202.81	202.48	201.75	202.2	202.11	202.47	203.65	203.66	201.44	202.85	203.38	201.58	203.54	204.17	204.83	202.58	201.95	201.35	201.86	203.33	204.66	203.65	202.7	201.36	203.8	201.65	202.97	201.5	202.62	202.59	203.29	201.78	201.41	204.35	202.33	202.47	204.01
192.12	196.39	193.03	193.59	195.32	193.72	194.86	196.27	192.83	195.15	194.69	195.41	193.87	194.17	193.79	195.06	194.16	193.02	193.54	195.08	193.02	193.12	193.01	192.25	194.22	196.49	193.5	193.27	193.48	192.62	193.86	193.65	193.19	193.57	193.26	191.72	194.14	193.32	193.06	193.35	194.13	195.12	196.28	194.49	195.1	193.96	194.41	193.41	197.04	194.27
213.15	211.33	213.09	213.06	211.21	210.69	212.12	212.46	209.33	213.78	213.93	212.96	211.89	211.79	213.71	212.3	212.03	212.29	214.12	212.61	214.83	213.46	212.21	212.49	213.46	212.42	211.34	212.51	211.39	212.11	214.63	210.68	210.87	212.17	211.99	211.98	213.46	212.78	212.44	209.94	212.57	213.22	213.66	210.85	212.17	210.86	212.8	211.81	211.52	211.86
209.28	207.61	209.93	209.04	210.3	208.66	209.6	206.76	207.04	209.68	207.93	207.71	211.43	208.15	209.79	209.46	209.31	208.17	208.35	205.89	210.85	206.54	207.98	209.08	207.27	206.32	204.93	211.4	209.66	207.76	207.43	207.91	207.46	210.41	210.35	210.23	208.35	208.22	208.22	209.94	206.83	208.21	207.7	209.3	207.77	207.49	210.19	207.47	208.88	211.59
205.02	201.38	205.71	203.49	203.99	206.08	204.73	203.31	204.97	203.43	203.33	202.27	203.02	204.74	203.03	202.48	203.48	204.25	203.63	204.45	202.68	203.83	201.32	204.06	203.42	203.72	201.08	204.22	202.87	203.75	204	202.48	203.85	202.57	202.97	202.47	202.7	203.13	202.6	203.47	205.42	201.9	203.02	204.45	202.17	205.14	203.63	205.36	202.92	202.85
208.38	207.98	205.76	204.89	206.58	205.88	204.96	206.79	203.72	205.47	206.09	203.13	205.89	204.61	206.7	205.75	204.83	207.9	205.09	204.88	205.68	206.74	205.06	207.86	203.38	204.53	205.82	206.49	204.79	207.27	204.24	206.41	204.33	204.15	206.47	205.08	207.94	204.97	205.61	205.6	205.29	205.95	204.97	203.55	205.22	204.35	205.45	204.21	206.33	206.17
207.58	207.99	208.91	208.47	206.8	210.11	208.24	209.25	208.87	208.17	210.01	209.25	209.39	208.34	211.78	207.98	208.97	210.67	209.25	206.33	208.66	209.01	208.11	207.49	211.03	211.34	208.2	206.26	207.86	209.62	210.08	208.15	209.5	208.37	205.72	209.5	208.12	206.25	209.44	208.79	206.86	208.68	211.16	208.04	205.94	208.61	208.15	208.49	210.36	208.14
209.58	207.97	208.36	209.12	209.29	209.98	208.34	209.34	207.6	209.2	208.89	206.65	208.84	208.65	207.64	208.39	207.91	208.17	207.46	208.54	208.51	206.84	207.76	210.1	210.5	206.54	209.98	208.6	209.68	209.08	209.53	210.06	210.53	207.7	210.3	208.32	210.21	208.18	206.49	207.96	208.42	207.54	207.21	209.25	207.93	208.52	207.56	208.93	206.87	209.28
203.64	203.04	202.61	202.8	203.02	204.6	203.88	204.59	203.08	203.71	200.29	204.7	202.83	202.31	203.44	205.26	203.81	204.79	201.51	203.51	203.56	202.36	203.64	202.21	202.11	204.72	203.37	203.58	205.35	205.59	204.02	202.98	203.78	203.08	202.97	204.04	202.42	204.67	203.63	201.49	203.88	204.64	203.1	202.26	203.38	201.54	203.03	203.69	201.7	206.05
213.31	211.21	212.16	212.26	211.04	210.48	210.67	210.04	211.63	210.35	209.48	213.26	211.22	210.49	211.85	214.35	209.47	211.85	211.75	209.56	209.12	210.57	212.75	211.89	211.45	212.66	211.36	211.58	211.84	212.67	210.7	213.49	212.63	211.18	210.47	209.68	211.74	211.74	210.71	212.6	211.45	210.37	211.41	211.44	210.43	210.73	210.06	210.82	211.64	210.68
204.53	203.02	204.65	202.02	204.08	204.77	203.98	203.15	202.83	205.56	205.12	203.53	203.29	203.26	205.3	205.57	202.32	203.63	203.5	203.4	204.91	204.81	204.63	203.7	201.75	204.57	203.62	204.09	204.08	204.12	202.67	204.21	202.74	203.89	203.55	204.46	203.58	203.23	203.04	203.39	205.73	205.24	203.96	203.4	203.28	205.42	204.54	203.23	204.78	202.17
208.47	209.5	209.71	206.8	209.97	210.42	210.94	207.62	208.26	210.72	210.4	210.17	208.59	209.07	208.19	209.3	210.17	209.74	205.91	209.49	208.77	210.59	206.94	207.29	206.35	210.29	208.59	208.86	210.27	207.98	209.76	207.34	208.09	208.21	208.2	210.34	208.25	208.4	208.59	207.94	208.97	207.37	206.43	209.43	208.78	208.92	210.05	207.54	209.66	208
208.34	208.65	208.17	208.3	207.91	208.05	206.74	209.09	207.32	206.6	206.39	208.13	206.46	207.31	206.79	207.81	210.92	205.81	208.99	208.03	207.55	205.63	207.96	207.61	208.8	206.6	208.35	207.83	208.5	208.06	208.57	210.02	207.96	206.94	207.89	208.83	207.26	207.58	206.82	205.47	208.73	206.6	206.31	207.94	206.84	209.53	207.31	207.71	208.05	209.99
209.2	208.84	208.74	208.15	208.19	209.76	208.77	208.35	205.34	207.64	209.57	209.57	209.03	207.11	211.01	209.11	208	209.93	205.95	207.02	208.17	208.43	209.52	209.59	210.93	208.29	210.34	210.08	207.96	209.08	208.77	207.99	210.12	210.41	209.18	209.74	208.17	206.81	207.64	210.55	208.91	207.9	208.28	207.71	208.15	207.08	207.67	206.79	210.04	208.42
210.2	208.56	207.66	208.48	210.3	207.69	206.75	209.3	209.14	207.19	210.49	206.7	208.47	209.11	208.81	208.12	210.74	207.8	208.95	208.38	207.12	210.05	207.63	210.21	210.18	209.11	206.47	206.53	208.84	207.19	208.78	208.92	208.14	208.18	206.19	209.96	209.25	209.11	209.76	208.93	209.51	208.13	207.79	206.25	210.45	210.95	209.53	209.01	209.84	210.03
217.68	219.12	217.33	219.07	217.18	218.59	217.43	214.5	217.03	218.2	218.26	216.57	216.5	215.26	215.64	217.2	217.59	217.34	218.92	216.3	217.92	217.16	215.99	215.07	216.13	216.92	216.94	216.12	217.85	217.97	220.56	217.56	216.3	217.05	216.44	218.3	218.76	215.73	215.91	218.51	216.74	215.23	217.41	217.92	215.42	218.72	217.57	217.34	216.15	219.07
207.83	207.34	208.08	209.45	207.74	206.05	208.61	209.45	208.54	207.85	206.92	209.06	207.73	209.07	205.58	207.32	208.05	208.59	209.92	208.53	206.83	209.44	206.83	207.74	210.41	206.8	210.67	210.79	210.75	210.86	208.16	208.93	209.34	210.02	207.46	209.16	206.24	207.35	210.26	208.76	207.74	209.17	207.1	210.28	208.53	208.91	211.2	208.24	208.05	208.92
197.36	198.26	197.44	198.32	198.02	200.94	200.22	196.59	197.6	201.83	198.28	200.76	200.05	198.27	195.76	199.37	197.28	198.59	198.24	198.5	197.97	199.28	198.94	199.01	197.59	198.67	198.76	196.82	200.09	196.65	200.4	196.38	195.95	199.56	197.46	197.29	197.02	197.69	197.87	198.19	199.93	196.43	197.74	195.74	196.73	197.52	200.01	200.83	198.48	201.29
200.27	200.74	200.3	199.9	199.73	198.38	200.52	199.72	199.78	199.51	199.88	198.89	199.42	200.57	203.13	200.48	200.56	200.15	198.88	199.94	199.09	200.73	199.19	202.69	199.39	200.01	199.32	200.36	200.65	200.82	200	198.38	201.21	200.1	201.86	198.9	199.64	200.44	202.74	198.49	200.36	198.48	196.4	198.95	197.48	197.57	201.46	200.15	200.51	200.76
206.18	206.79	207.18	207.09	207.77	207.99	206.8	204.82	205.59	206.91	207.53	206.46	203.8	206.77	206.88	207.89	206.99	208.34	208.91	206.81	205.64	206.1	207.45	206.6	206.76	205.67	206.45	205.7	207.14	206.17	205.15	206.36	205.44	205.45	204.74	206.15	205.75	205.33	208.85	203.14	206.7	207.29	204.37	206.08	205.67	205.17	206.87	207.45	208.3	204.97
211.01	211.71	210.61	208.43	211.41	212.51	213.52	210.84	212.54	213.67	210.17	211.95	214.12	210.51	212.15	212.09	212.05	209.64	209.85	212.42	213.88	210.62	212.7	209.23	214	212.73	211.12	211.54	210.26	211.04	211.31	211.58	213.53	212.92	212.85	211.92	210.63	212.33	207.78	212.97	212.13	211.56	211.32	210.1	214.6	212.84	208.9	210.82	208.94	211.13
207.48	209.48	207.84	208.67	208.72	206.34	207.63	209.62	206.6	206.9	209.14	209.35	208.61	208.11	208.74	209.66	208.72	210.82	209.99	207.29	207.43	208.96	210.66	209.34	208.27	211.95	208.68	207.54	207.84	209.12	208.02	208.62	207.6	207.92	208.41	208.74	206.18	208.33	208.31	210.01	208.11	208.91	207.04	209.36	207.35	208.36	209.35	208.86	208.63	209.36
210.71	209.36	209.82	207.4	210.22	208.84	208.31	208.62	208.22	207.05	208.52	208.61	210.58	208.31	207.99	209.94	207.93	209.34	208.99	210.19	209.74	209.13	208.83	208.51	208.48	208.06	208.51	210.17	208.08	207.25	210.37	207.73	208.3	210.25	207.37	206.95	208.26	207.76	207.89	210.26	209.86	207.66	207.28	210.2	210.33	207.36	210.3	209.21	209.05	207.08
200.66	201.47	201.11	202.71	201.42	200.72	203.18	199.26	199.4	203.05	202.35	200.67	200.52	201.11	203.43	201.41	204.09	202.29	197.7	199.91	201.45	199.38	199.38	199.67	200.38	201.58	200.62	202.09	200.49	198.16	200.83	201.58	203.01	198.79	202.84	200.03	203.62	201.43	203.45	199.94	202.39	201.76	199.83	200.37	200.91	201.11	200.16	201.72	202.67	200.71
205.24	205.66	208.03	207.33	205.56	205.31	207.86	206.17	207.95	205.98	206.16	205.65	206.68	208.12	207.6	204.21	208	206.54	207.71	205.78	206.87	207.7	204.99	205.17	207.29	206.1	205.33	207.14	204.66	205.63	206.95	206.41	207.52	206.67	206.64	206.56	206.5	207.15	202.48	205.53	206.61	205.22	207.8	206.94	206.25	205.94	207.62	205.91	205.8	206.51
[truncated: 100 more rows]
[truncated: 150 more columns]
