# Supplementary material for: Genetic dissection of main and epistatic effects of QTL based on augmented triple test cross design
Source: PLoS One. 2017 Dec 14;12(12):e0189054. doi: 10.1371/journal.pone.0189054 (PMC5730204; doi:10.1371/journal.pone.0189054)
Supplement: S6 Supporting Information — (ZIP) [file pone.0189054.s006.zip › z1_1250_0.5_5.csv]

208.32	209.62	206.77	210.27	207.96	204.62	207.3	206.33	205.17	209.5	209.62	208.05	208.01	209.16	208.98	209.37	209.82	213.59	208.86	209.73	209.27	210.71	206.82	209.82	206.38	208.01	209.97	207.22	207.9	208.98	205.88	208.42	209.68	210.13	208.04	208.47	206.45	208.95	207.63	210.29	208.75	206.92	207.67	209.37	212.17	206.34	208.73	206.17	203.98	205.23
205.73	210.23	206.92	206.32	211.65	206.09	208.39	209.85	207.85	208.15	206.22	209.22	207.08	208.34	206.89	209.46	207.26	208.77	210.22	206.38	204.58	207.34	209.27	208.12	209.19	209.46	207.04	209.93	208.26	207.36	210.92	209.71	207.94	209.25	206.06	209.22	208.05	208.5	209.87	205.87	209.24	212.11	205.28	208.31	207.98	208.73	205.67	209.11	208.78	204.73
211.32	212.6	209.39	213.83	211.35	212.03	213.06	214.58	213.48	212.45	213.07	210.55	212.09	211.03	212.78	213.12	212.57	213.27	212.36	213.81	214.32	213.55	211.79	214.8	214.2	211.38	212.19	213.44	213.07	214.38	208.64	212.16	213.34	211.02	210.16	212.25	211.67	214	211.5	211.09	214.55	210.43	214.7	211.36	214.2	212.72	210.9	214.49	211.43	212.22
205.67	210.39	208.15	204.05	206.25	203.71	206.73	208	207.01	207.57	207.05	210.49	204.3	207.85	208.47	207.73	207.1	206.63	208.94	205.42	206.58	208.9	206.66	209.62	206.94	208.84	206.74	208.11	205.68	208.09	206.69	206.38	206.76	204.83	208.2	208.35	207.2	207.77	209.89	208.69	206.21	208.43	208.97	206.58	206.28	209.53	211.84	209.74	208.56	205.37
196.68	198.59	199.92	201.05	198.06	198.84	198.18	199.05	198.44	200.76	198.93	194.36	198.61	196.78	199.72	198.21	198.59	198.32	198.58	197.17	200.71	197.82	198.95	198.26	198.36	197.63	197.75	198.46	198.16	197.31	194.68	197.23	196.29	203.53	198.25	199.19	199.81	199.4	198.27	197.53	200.22	196.95	198.61	201.01	194.47	199.19	200.27	196.39	202.87	200.66
210.37	210.43	206.97	207.44	206.85	205.12	212.43	207.23	206.99	207.57	208.29	208.91	209.99	208.27	209.11	209.99	210.07	207.42	205.7	209.69	210.56	207.45	208.93	209.32	208.16	207.52	206.5	208.12	207.18	206.21	207.59	207.71	207.7	209.66	209.51	207.65	209.06	209.18	206.97	208.39	211.24	207.84	210.16	209.16	213.25	207.45	211.8	209.43	210.08	208.31
204.65	201.02	201.02	204.65	201.53	203.98	203.69	205.01	201.8	200.77	203.34	202.92	202.43	204.37	204.66	204.8	202.68	204.77	202.59	204.52	204.38	199.55	205.8	201.37	206.54	202.14	204	200.83	204.06	203.3	202.98	204.18	206.31	203.86	202.49	205.81	205.36	202.86	203.77	203.3	204.26	202.42	203.2	202.58	207.49	204.1	200.72	204.07	200.75	198.91
204.79	204.08	203.36	202.01	203.87	203.58	204.42	203.47	203.57	198.03	205.62	207.73	203.51	207.77	202.37	203.99	202.94	206.19	206.77	204.64	204.64	203.01	208.42	205.86	204.68	205.33	205.13	208.15	205.13	205.9	205.69	201.72	208.32	202.95	204.1	205.74	202.64	204.03	206.01	206.71	206.84	205.46	201.99	204.54	205.33	203.83	200.96	205.2	206.44	202.14
207.04	208.55	204.96	209.1	202.02	205.47	209.16	205.57	205.38	204.27	205.7	206.51	207.14	210.85	206.75	207.33	208.23	207.35	208.51	207.9	207.72	207.96	208.68	209.65	205.18	207.23	208.58	208.34	207.28	207.15	207.23	205.66	207.58	210.82	205.55	208.93	207.03	208.78	206	207.82	211.45	208.98	204.5	206.69	211.71	204.87	207.3	208.47	209.39	206.16
202.68	204.6	204.8	205.87	204.65	203.69	204.88	202.01	204.18	206.37	202.25	203.53	201.19	202.79	201.58	202.82	203.14	204.72	202.84	203.33	204.36	201.27	201.31	199.31	200.87	206.13	203.45	201.64	202.22	206.23	205.15	204.04	203.56	206.05	204.47	204.86	202.8	203.71	201.78	204.63	204.86	201.99	205.66	201.24	202.59	202.85	205.13	201.69	203.36	203.31
203.87	198.67	200.53	200.95	202.42	201.67	201.8	199.99	204.13	204.4	205.58	201.86	202.7	203.73	203.24	204.36	204.31	204.08	204.48	202.93	202.3	202.07	205.36	203.17	200.74	202.1	206.11	202.86	201.87	200.24	201.91	203.75	204.65	203.22	201.98	204.15	201.73	204.47	203.84	202.99	204.64	201.21	205.46	204.68	204.37	203.34	202.39	204.27	203.04	202.97
199.53	197.47	200.73	200.07	199.98	200.91	198.33	199.81	198.71	201.26	201.34	200.32	197.36	200.82	197.36	196.58	197.67	203.05	201.47	197.57	200.81	199.72	200.15	199.37	199.46	200	198.85	201.62	197.51	199.35	199.34	199.32	199.54	198.22	197.03	201.99	200.96	201.02	200.33	199.05	198.47	198.65	196.58	201.64	200.28	201.07	197.79	201.18	198.84	200.6
198.08	200.94	197.73	199.35	197.3	198.42	197.17	200.41	200.81	197.62	202.11	198.88	202.76	198.76	195.81	195.45	199.48	199.77	201.53	196.57	201.77	201.35	196.14	198.72	197.79	199.73	202.07	198.53	195.7	201.18	197.63	201.52	197.9	195.08	199.41	196.65	197.31	196.51	196.06	196.96	201.15	197.07	197.27	197.53	199.36	200.06	198.57	199.06	197.73	201.28
211.29	206.16	208.88	208.46	210.85	210.23	208.82	209.71	207.6	210.17	211.33	208.27	210.81	210.91	210.11	207.51	210.6	207.82	209.1	207.34	207.26	211.77	208.45	207.92	209.71	210.62	208.92	208.09	209.15	209.5	211.61	209.29	209.5	206.56	210.87	212.14	211	209.63	207.3	210.63	209.41	210.84	210.24	206.83	209.32	210.51	209.75	210.65	211.85	208.41
219.13	218.08	214.67	216.99	215.89	217.29	219.2	215.99	219.1	218.79	217.88	214.74	216.95	218.7	218.73	215.44	215.53	218.99	217.11	217.93	217.89	217.53	218.2	219.9	216.7	218.16	219.83	215.29	218	218.86	215.9	218.9	217.91	217.66	216.32	218.09	215.41	216.18	216.21	217.72	216.19	217.99	215.96	218.57	217.37	214.86	215.38	217.56	216.01	217.81
210.06	207.5	208.72	209.19	206.76	210.95	206.68	209.96	210.04	209.49	206.8	208.66	206.25	211.87	209	207.84	207.87	206.01	208.43	208.19	207.26	209.25	207.96	207.57	208.55	207.82	208.83	206.29	207.01	209.93	211.22	209.62	206.6	207.43	205.05	208.64	207.66	209.95	208.46	205.92	211.28	211.01	209.15	207.09	207.68	209.55	207.27	206.9	208.52	210.47
210.52	207.01	208.51	210.57	208.02	211.59	212.17	209.73	208.78	211.63	208.41	206.59	208.82	209.46	208.07	209.1	207.28	210.17	210.97	210.79	205.67	209.66	209.19	209.57	206.13	210.64	207.99	210.35	208.73	207.97	207.46	210.15	207.12	211.35	210.62	207.49	208.76	208.53	207.37	208.93	209.58	210.32	207.47	210.22	211.59	207.24	210.44	206.45	208.6	210.63
205.24	208.42	209.39	207.21	210.74	205.19	208.13	209.1	210.64	211.69	207.83	207.72	206.2	207.42	208.25	205.62	209.84	206.42	208.49	206.33	208.37	209.42	204.62	207.49	208.51	210.15	204.91	206.97	206.26	210	210.37	209.25	204.15	207.78	210.51	207.93	205.74	208.99	205.25	209.14	209.61	206.59	209.39	207.15	209.64	207.58	206.62	207.3	208.78	206.14
210.67	211.56	215.16	211.97	208.94	211.41	213.06	208.53	209.68	211.79	214.43	210.24	212.87	214.35	215.03	211.01	210.96	214.14	214.74	212.53	212.84	209.55	216.37	216.76	210.98	212.6	213.28	211.27	211.97	210.71	213.49	210.04	211.34	212.42	212.21	211.94	213.79	214.03	212.13	210.81	211.97	211.58	212.65	209.18	210.61	211.13	208.87	213.11	211.75	214.29
207.7	205.4	209.37	205.87	208.08	204.85	208.45	203.71	206.6	205.97	205.21	205.86	205.35	206.04	207.45	206.41	209.13	202.68	206.17	206.13	206.09	209.32	207.78	208.44	207.06	204.88	207.53	206.6	201.15	205.79	206.05	209.08	207.92	209.7	206.57	206.66	207.13	206.66	206.28	203.21	203.91	207.87	205.38	206.03	204.75	206.31	206.66	209.4	203.58	207.72
205.01	203.05	200.89	204.27	202.08	203.33	203.7	205.63	201.97	204.65	200.22	202.97	200.96	204.7	202.61	203.25	203.03	202.61	203.17	202	202.72	204.85	207.42	204.06	204.74	202.11	204.67	199.1	201.1	201.8	202.47	204.51	207.81	201.54	202.54	204.26	203.77	202.41	200.3	202.3	203.07	205.81	203.52	202.06	201.51	203.64	204.28	204.53	203.46	202.5
220.9	218.86	214.38	215.41	216.63	218.68	219.19	216.86	216.16	219.12	218.78	217.35	216.96	217.06	214.14	219	218.18	217.78	217.72	216.31	218.17	214.88	217.22	217.96	218.95	220.24	216.92	220.24	217.96	215.14	215.89	216.5	217.4	218.76	216.19	219.69	217.02	214.73	217.4	218.96	213.45	217.07	217.53	218.73	220.48	216.73	214.88	219.79	220.41	215.54
216.16	218.4	214.61	217.39	219.1	218.66	216.43	216.81	217.08	219.33	215.01	217.22	217.38	216.44	217.46	216.64	215.28	217.65	217.93	216.26	217.63	216.59	219.86	218.22	216.12	220.32	218.92	214.68	217.98	219.25	215.68	216.51	215.37	215.73	219.67	217.55	218.08	218.45	215.34	215.64	222.01	215.97	217.94	216.64	214.69	216.09	216.87	218.53	216.05	218.17
209.53	207.75	208.19	208.54	210.38	208.09	206.28	207.06	209.81	212.16	206.7	209.37	212.01	208.55	209.74	209.07	207.92	206.84	211.47	209.21	210.06	208.09	209.68	211.7	209.88	208.21	208.4	209.84	210.42	206.88	210.88	210.39	210.22	208	210.72	208.75	205.69	209.52	206.23	209.75	209.03	208.94	210.28	213.63	211.84	205.87	207.59	210.45	208.24	210.01
209.11	207.51	204.38	208.14	207.39	206.34	209.22	204.08	208.4	208.51	205.36	206.57	205.66	208	207.2	206.74	205.29	207.14	207.03	204.73	203.38	205	205.3	203.31	212.21	207.13	205.71	202.4	205.22	207.32	204.53	203.91	204.49	202.35	203.24	208.02	203.85	206.72	206.31	208.31	205.58	206.91	205.32	209.43	208.32	204.36	203.57	206.75	205.52	204.91
213.15	209.88	208.02	209.15	208.19	212.38	211.14	208.18	210.64	212.44	207.02	209.27	210.78	211.88	209.83	205.91	207.36	211.22	210.65	207.64	209	207.66	208.39	212.78	211.43	207.75	211.52	209.05	207.74	207.62	209.47	210.98	208	208.15	210.84	208.4	208.48	211.59	210.8	211.85	209.77	212.29	209.79	209.57	207.92	208.03	209.3	207.62	206.47	207.41
205.77	203.56	204.32	204.24	202.67	204.64	201.25	204.37	205.97	201.89	203.72	203.78	202.91	203.64	202.03	201.97	203.7	201.09	204.03	204.6	202.76	203.12	201.34	203.33	204	204.6	201.21	203.81	204.96	203.86	209.04	200.72	202.98	203.29	201.39	205.73	202.86	203.25	206.38	204.55	204.55	204.39	202.22	204.74	205.06	201.94	202.32	206.7	204.67	204.68
215.5	217.96	217.58	216.67	215.09	217.5	218.01	214.63	217.28	216.02	219.29	218.97	215.36	215.77	217.57	215.75	216.13	215	217.95	214.65	220.64	214.51	215.51	217.52	217.25	216.11	217.09	215.45	216.99	216.82	219.65	214.93	219.02	213.77	219.01	216.31	220.44	219.31	214.76	218.38	216.63	218.58	219.02	218.47	219.39	213.41	215.58	214.52	217.35	214.68
204.26	210.4	208.49	209.63	208.65	207.72	206.61	208.07	203.01	207.2	208.1	208.49	207.62	206.98	203.62	208.37	207.15	208.99	205.63	206.22	204.64	206.07	205.73	209.13	209.6	209.19	209.3	208.74	208.88	205.79	207.33	207.97	207.29	207.28	210.77	207.92	208.57	207.6	205.74	204.43	209.95	208.24	210.22	209.61	206.63	211.63	208.23	206.63	209.18	208.69
202.25	205.28	203.15	203.04	202.63	206.5	201.99	204	203.77	204.74	202.69	202.56	203.08	202.7	204.57	202.73	204.43	199.44	201.92	203.27	201.37	205.03	203.87	201.62	201.15	201.1	205.54	201.47	201.74	199.13	204.12	205.05	204.97	200.12	201.91	201.37	201.59	202.39	201.07	202.49	203.68	204.78	200.49	202.01	198.67	202.27	202.42	205.48	202.92	204.69
201.37	203.65	204.95	207.02	204.19	204.44	202	204.71	202.15	203.83	203.35	203.04	204.46	205.21	204.65	199.66	205.5	206.17	202.59	199.69	203.89	204.89	205.59	202.43	204	203.76	204.64	200.82	203.59	203.19	202.82	202.02	203.8	204.66	204.44	204.7	203.38	203.08	206.4	204.02	205.82	201.62	203.47	203.79	204.36	201.81	203.64	200.26	203.97	203.2
213.53	215.42	213.7	212.51	212.36	212.95	212.56	216.14	212.6	214.78	212.13	213.28	211.27	213.74	211.51	212.43	209.02	213.75	215.45	211.25	216.56	211.83	212.12	211	209.74	210.93	211.74	213.33	213.9	212.5	216.52	213.27	215.35	216.65	212.99	213.78	213.93	213.05	215.07	212.83	212.99	214.48	212.81	215.07	216.32	212.9	211.26	210.14	214.09	215.77
210.04	213.57	213.27	212.97	213.3	211.5	213.16	209.79	217.34	210.82	213.68	210.69	213.97	211.08	212.35	213.46	215.35	214.2	211.43	214.76	213.32	216.29	213.3	211.87	212.09	210.21	211.85	211.34	211.54	215.19	212.91	211.02	214.66	212.84	216.1	207.44	212.31	209.45	212.92	213.47	214.08	213.88	213.68	212.75	214.03	213.1	213.73	213.85	212.35	215.49
204.37	206.07	203.96	204.72	203.21	204.74	203.68	205.04	205.53	204.23	203.59	202.1	202.09	201.45	200.97	202.56	203.85	203.23	203.72	202.36	204.07	205.55	202.66	200.93	202.37	205.18	203.07	205.66	201.95	201.16	203.98	203.49	204.81	202.5	201.85	200.52	204.18	203.5	203.65	202.37	202.56	203.89	202.09	200.82	207.77	200.52	201.47	202.83	207.52	200.6
199.11	200.95	204.01	200.88	201.72	200.97	199.02	203.45	200.23	200.82	202.28	198.29	200.94	202.82	199.65	202.13	200.41	198.53	200.93	200.01	204.18	198.79	201.52	198.64	199.21	198.62	202.04	201.38	199.66	202.25	202.53	201.87	202.17	202.96	200.4	199.53	198.18	199.18	203.52	197.67	198.68	198.14	202.25	199.08	201.61	200.66	201.89	200.53	201.58	200.51
208.92	209.68	211.61	204.64	210.17	204.12	209.03	205.52	205.91	209.53	207.87	207.8	206.78	211.26	208.07	210.02	209.27	208.84	206.43	210	206.78	207.08	206.74	206.43	208.03	206.18	209.19	207.09	208.95	209.18	206.68	210.93	205.51	205.09	207.14	205.38	208.5	207.48	206.17	208.78	206.57	205.98	209.08	205.27	206.83	209.23	207.15	209.25	207.81	204.69
213.46	214.28	211.31	211.53	211.42	211.72	213.85	213.37	216.48	212.2	212.34	212.83	212.47	214.28	211.95	211.87	213.97	212.81	215.65	211.23	210.64	213.07	213.44	214.4	213.17	214.14	214.99	211.85	213.06	212.61	209.73	214.4	211.21	211.46	211.51	211.24	212.99	210.72	213.23	210.14	214.21	211.01	211.78	212.59	210.1	211.35	214.45	212.32	211.9	213.48
210.61	209.7	212.76	210.35	214.73	216.02	213.82	208.48	214	212.11	211.64	212.48	213.1	213.15	207.78	208.85	213.48	213.98	210.66	205.96	210.68	209.74	211.63	214	212.76	211.95	209.62	208.92	209.29	214.26	213.22	210.42	209.03	211.55	210.42	210.51	213.03	212.23	213.48	213	209.25	212.23	210.39	212.29	213.15	213.01	210.52	209.79	212.28	212.94
204.18	205.06	205.27	205.23	204.4	203.97	203.25	201.34	203.68	202.44	206.24	204.36	204.38	204.67	202.55	203.74	200.59	203.73	205.88	205.45	204.08	203.07	204.68	201.19	201.07	202.86	204.87	201.85	203.64	203.16	201.77	205.88	204.12	204.63	202.69	203.61	203.67	203.85	203.66	204.71	206.05	202.16	204.33	204.18	203.13	206.5	204.05	202.9	202.75	200.48
208.09	206.84	208.69	209.33	210.26	207.11	210.01	209.81	208.61	207.42	207.31	207.31	207.91	208.29	206.42	209.91	206.28	207.06	209.45	209.54	209.1	208.82	208.67	210.45	207.02	210.8	208.88	207.43	208.46	207.78	209.82	211.24	207.16	210.95	209.64	211.04	210.04	206.86	211.56	208.88	207.22	207.24	209.62	210.41	209.25	208.53	207.46	206.07	208.83	207.45
207.95	205.88	211.43	208.17	204.56	206.7	205.34	206.68	206.15	205.87	208.72	206.76	204.54	208.05	207.54	204.73	206.22	207.45	208.52	206.97	207.43	210.79	207.5	205.03	204.71	205.79	207.29	203.41	206.4	206.95	207.66	206.44	207.08	205.56	208.47	204.11	208.53	207.54	205.34	208.64	208.27	207.86	207.74	207.62	202.79	205.79	207.05	205.97	205.45	208.27
205.76	208.17	207.79	206.23	207.7	206.3	211.18	204.29	206.64	208.56	208	207.05	209.41	206.5	206.74	206.41	206.44	209.37	209.81	208.91	209.34	208.38	207.11	208.35	207.84	207.75	205.33	207.54	207.31	207.96	209.86	206.67	206.66	204.51	208.71	208.19	208.89	205.58	211.24	208.05	209.05	209.55	209.72	204.33	206.8	208.58	206.08	206.24	207.23	205.87
204.41	202.86	201.4	201.78	203.86	203.11	204.51	203.01	201.65	200.04	201.4	201.68	204.28	202.55	203.41	201.3	205	205.07	197.67	203.71	204.27	200.62	202.12	198.43	201.5	200.99	202.2	201.82	203.77	204.05	202.87	204.44	206.53	201.75	201.21	201.11	202.06	205.66	203	203.54	202.39	201.21	206.28	201.18	201.74	202.15	201.37	204.4	198.53	202.56
202.94	203.43	205.78	203.7	203.21	206.7	205.64	206.94	203.39	204.97	205.81	205.88	207.37	202.61	203.79	203.92	205.61	205.17	203.08	205.81	203.96	204.07	203.95	201.38	205.04	206.58	202.34	205.49	205.44	204.23	205.25	206.34	205.05	205.88	204.86	204.43	202.19	206.3	201.82	204.1	206.24	206.42	204.33	207.09	204.37	203.1	205.5	206.81	206.54	206.41
211.34	210.8	212.16	212.55	211.83	211.09	213.53	211.05	211.19	211.38	212.62	212.88	213.02	214.07	209.63	210.49	210.78	210.56	208.82	213.11	210.99	210.71	207.78	212.5	208.1	211.58	211.75	212.72	210.39	211.78	212.57	210.92	210.57	213.72	213.14	210.23	212.05	213.06	210.46	209.99	213.03	211.53	209.98	212.46	213.35	211.63	211.29	207.61	211.73	211.76
206.93	208.59	206.69	206.79	210.68	206.77	208.16	205.87	206.8	206.88	207.67	205.53	206.48	209.16	207.55	203.68	206.23	211.48	207.59	206.3	207.35	208.31	206.19	207.6	204.74	209.13	205.49	205.14	209.35	209.09	205.37	210.96	206.17	203.71	207.5	209.58	209.71	205.83	210.77	206.42	212.25	206.68	205.31	208.45	206.83	211.37	210.26	207.87	207.89	208.13
214.07	215.24	210.43	211.98	211.84	213.34	211.22	214.26	211.48	211.67	210.88	211.04	210.88	209.88	211.28	210.45	211.5	212.77	213.39	211.75	212.61	211.21	212.41	210.95	211.02	215.67	210.4	209.26	210.84	210.47	212.25	209.61	212.4	209.88	210.94	213.68	212.4	212.97	211.41	213.4	213.85	212.19	213.68	211.56	212.25	211.34	210.82	210.17	212.38	212.84
201.67	199.65	203.66	201	199.09	202.91	202.23	201.57	200.55	201.65	205.46	200.86	201.49	202.57	201.13	200.37	197.2	202.3	198.29	201.12	199.82	195.99	201.42	201.3	201.63	198.18	199.6	201.72	201.79	202.88	200.46	198.63	198.97	199.94	200.64	201.07	199.16	197.1	202.84	200.59	200.09	199.88	201.92	201.55	203.81	200.27	200.88	201.95	201.22	198.93
215.69	214.11	218.13	218.09	218.97	218.64	219.61	214.76	217.73	222.1	216.68	218.29	218.72	219.2	218.2	218.57	217.23	216.95	221.01	216.24	217.31	215.92	218.29	216.27	218.23	215.33	218.1	214.88	219.48	217.69	217.73	217.76	216.78	215.17	219.77	214.71	218.12	214.76	217.51	217.02	217.63	218.29	219.05	214.3	217.78	217.34	218.6	221.52	216.76	218.24
210.64	206.33	210.45	210.08	208.34	211.4	207.02	208.47	206.59	211.07	208.02	210.26	211.62	210.29	211.3	208.57	212.62	207.99	212.02	210.27	205.6	209.85	211	207.04	209.9	208.72	211.87	208.05	210.64	207.45	208.56	209.52	211.05	208.4	209.58	210.28	210.55	207.26	212.61	209.29	210.56	211.39	211.5	209.54	206.79	209.03	211.14	209.83	211.07	212.67
200.95	201.56	201.88	205.2	204.09	205.34	201.31	206.32	203.22	205.15	206.23	204.05	206.99	204.6	203.97	205.71	204.32	206.13	202.7	203.51	204.62	204.25	202.85	200.29	205.44	200.68	204.19	204.17	198.58	203.64	203.44	203.9	207.49	203.97	202.32	203.66	205.18	207.26	198.57	202.26	206.23	203.22	203.29	201.86	203.32	203.37	206.43	202.5	203.28	202.48
217.77	217.64	217.61	217.15	214.01	218.57	211.79	216.36	219.68	213.26	216.8	217.65	219.18	215.51	215.75	215.26	216.73	215.97	215.2	218.72	222.64	217.42	219.1	216.51	219.46	216.61	219.46	218.1	219.11	217.58	217.84	217.84	220.13	217.5	217.54	216.79	216.25	215.9	218.41	220.37	218.7	220.16	215.25	219.52	220.41	216.91	210.66	214.96	216.89	216.38
204.3	208.16	207.8	204.59	206.59	207.17	209.54	208.6	206.42	207.72	209.85	207.14	208.38	207.26	207.26	206.34	206.28	209.52	211.53	206.53	207.43	207.61	205.2	203.96	206.9	209.32	207.01	209.24	206.2	206.17	205.1	207.87	207.3	206.56	206.89	209.27	204.31	207.13	206.57	209.42	207.31	205.7	208.21	208.99	209.67	206.2	203.54	207.59	209.28	210.27
198.91	195.73	201.33	196.45	199.3	195.95	199.6	197.22	196.16	196.02	200.97	198.72	200.13	198.65	198.11	197	199.05	200.42	196.23	197.88	199.88	195.79	201.22	200.12	199.82	198.93	198.8	199.59	197.41	199.04	195.64	197.02	195.54	197.9	197.14	196.46	196.3	198.1	195.48	201.64	199.18	199.85	196.11	196.39	196.74	201.42	201.55	201.04	201.48	200.87
215.42	209.89	212.5	209.83	211.7	208.9	209.03	210.91	212.45	211.57	212.2	213.3	212.02	210.29	210.12	209.96	214.84	212.31	209.15	209.28	210.76	212.65	212.71	212.35	214.48	215.85	215.17	211.52	209.17	211.62	210.32	212.13	212.95	211.51	212.88	213.7	214.08	211.05	209.46	215.75	211.02	210.73	210.17	212.56	211.64	210.19	210.61	211.15	213.79	211.49
212.38	214.88	211.46	211.2	213.04	213.83	210.07	208.28	212.93	210.46	212.43	213.32	214.13	211.41	214.54	215.18	212.72	209.71	212.81	214	210.98	213.18	210.88	211.94	209.55	214.12	212.66	209.9	212.87	211	213.84	213.35	211.37	212.75	211.47	210.85	212.26	212.35	212.61	209.86	212.35	213.29	208.97	212.25	212.98	213.92	213.45	212.47	212.46	214.96
201.96	202.4	202.09	200.65	206.79	205.06	204.25	203.07	200.85	202.05	202.58	201.67	200.86	201.8	198.5	204.27	203.25	205.45	202.99	205.17	203.8	203.41	204.27	200.79	202.81	204.3	204.47	204.18	205.36	202.32	204.25	200.57	203.87	200.62	204.34	200.6	202.91	203.6	207.37	203.08	205.14	203.56	204.26	200.65	206.28	202.56	205.02	203.63	205.14	202.17
209.41	207.56	207.92	207.18	208.28	211.73	210.27	207.88	208.76	212.52	211.12	210.19	206.3	205.27	206.69	211.55	202.5	208.99	212.37	210.41	210.3	209.78	212.77	211.42	207.33	207.76	207.81	207.64	208.41	207.71	207.04	205.68	210.58	209.24	207.65	208.85	209.5	210.08	209.88	212.71	205.17	209.69	209.59	212.92	208.03	210.81	208.61	206.16	208.33	210.42
200.21	205.31	200.02	195.89	204.47	203.37	204.67	196.32	199.84	199.16	201.28	202.59	200.84	205.24	203.64	199.2	202.05	204.04	200.96	203.97	201.88	203.24	200.53	197.41	201.53	199.87	204.17	199.52	202.32	196.45	202.36	198.95	202.73	198.68	202.21	200.25	198.62	200.58	201.39	201.82	200.03	200.04	198.58	203.89	200.84	202.18	200.28	203.51	202.11	200.28
201.41	203.77	203.77	205.56	203.57	202.36	202.59	204.62	199.85	200.75	207.14	203.72	205.4	201.79	200.54	205.86	204.77	202.29	202.36	201.9	199.17	204.4	203.98	202.28	200.31	203.29	205.33	203.86	203.78	205.03	203.42	200.86	204.48	202.73	205.01	201.73	205.4	201.4	202.05	203.41	206.52	200.91	204.74	205.6	199.32	205.22	202.54	203.05	205.82	203.51
204.59	204	203.08	201.35	202.53	201.72	203.16	203.85	204.26	203.52	206.82	202.68	202.51	203.49	202.6	202.5	204.68	202.41	202.91	203.5	205.1	206.43	201.65	203.45	205.71	204.87	204.63	202.96	203.95	198.13	200.05	205.91	201.07	202.57	202.03	203.45	205.57	203.23	207.76	202.56	205.59	202.99	201.61	202.38	201.8	200.45	202.9	201.77	203.6	200.44
216.47	218.4	214.94	218.88	218.49	214.57	215.81	217.24	216.9	219.47	217.85	217.18	216.35	215.43	215.38	216.32	215.57	215.58	217.75	215.14	213.77	218.48	214.62	214.46	216.88	218.3	217.32	217.58	218.85	217.43	217.15	215.52	218.27	217.57	216.36	216.06	219.26	218.03	218.38	218.62	216.03	219.9	214.55	220.6	219.67	219.29	216.89	215.19	218.21	217.03
213.45	209.73	209.82	209	213.37	214.46	208.28	210.95	211.62	214.47	213.09	211.33	211.43	211.57	210.45	208.62	212.96	212.91	210.57	211.22	213.72	213.61	214.32	214.43	212.94	213.96	212.01	211.92	211.86	214.65	208.91	208.76	214.27	214.09	214.25	213.91	210	212.21	210.71	211.67	213.64	211.62	213.11	211.44	207.66	211.28	210.45	212.65	212.14	211.94
208.49	207.98	206.87	210.7	206.5	210.87	211.41	209.32	211.84	208.93	204.74	210.46	206.65	211.36	213.35	208.06	211.32	209.43	207.64	206.1	208.73	209.53	207.22	208.54	211.07	204.9	210.1	207.73	210.02	207.1	208.38	206.47	211.24	207.83	207.45	208.91	210.43	205.56	207.42	211.42	209.43	207.28	207.19	206.59	208.99	210.89	206.11	209.53	206.47	212.19
210.14	211.24	208.07	205.58	208.31	208.74	209.22	206.92	206.75	207.58	208.51	208.5	208.67	207.65	210.54	209.78	205.92	209.36	209.72	211.72	209.36	206.82	209.74	206.47	210.75	209.17	212.01	212.01	209.25	210.15	209.31	209.35	211.4	208.54	207.72	207.48	208.73	209.84	212.53	207.34	209.55	205.77	210.82	208.82	211.23	206.59	205.57	208.17	213.15	210.39
209.95	208.91	208.09	210.1	208.43	209.83	208.49	210.32	208.67	207.66	207.38	208.84	208.23	209.19	208.85	214.26	208.8	209.71	207.26	209.19	209.65	210.39	210.4	210.83	212.73	212.05	209.37	209.95	210.56	208.85	208.32	206.84	209.01	211.17	207.3	207.16	208.19	207.83	207.05	208.21	213.23	210.91	208.97	210.01	210.35	207.9	208.09	207.71	210.43	206.95
198.12	197.8	201.49	200.88	202.2	199.13	199.14	198.62	195.96	200.46	199.81	197.13	201.89	198.79	199.27	199.76	200.49	199.95	198.99	202.83	199.62	201.13	200.23	200.85	197.37	198.7	198.76	202.65	202.04	198.75	198.38	201.6	197.21	201.89	198.26	200.01	200.84	200.75	202.06	198.31	202.11	196.92	200.65	199.89	198.79	197.95	199.38	203.3	201.58	200.75
209.63	209.03	205.81	203.8	209.76	210.61	207.82	207.51	207.15	204.42	207.51	209.82	211.94	209.14	208.75	209.21	207.11	208.28	211.42	208.82	205.41	210.62	209.1	207.54	208.84	209.26	206.38	207.5	206.98	210.42	209.39	207.22	208.24	208.36	207.34	211.5	208.59	207.68	208.87	209.38	209.88	208.88	208.68	211.18	208.32	209.39	208.89	208.59	209.15	207.79
195.79	199.88	200.4	197.18	198.6	201.26	199.14	201.18	199.59	194.75	199.5	198.46	200.03	201.42	201.86	200.26	198.38	201.89	197.53	200.31	199.98	199.7	200.07	200.25	197.07	197.92	200.69	198.24	197.87	200.49	197.81	198.87	201.02	197.25	200.33	198.75	200.92	198.94	199.67	200.21	199.2	197.4	200.16	201.59	199.02	201.63	198.25	202.65	199.7	201.97
208.48	206.45	205.93	207.92	210.59	207.72	209.24	206.32	207.09	208.3	208.67	208.03	208.7	207.51	208.31	206.01	207.23	208.45	209.48	208.82	206.79	208.95	210.97	210.15	207.78	205.38	208.3	208.43	205.5	206.34	210.51	207.86	204.67	206.44	205.59	207.42	206.91	205.47	210.29	204.77	203.9	207.65	208.48	207.69	206.41	209.84	208.47	207.35	207.66	208.94
209.14	213.68	213.86	210.89	210.72	210.24	214.33	212.64	211.52	211.35	209.67	210.34	213.8	210.82	212.42	213.32	210.31	208.77	210.38	213.52	212.02	210.05	204.75	211.78	215.53	208.79	216.82	209.74	209.75	212.33	212.74	209.41	211.84	210.33	212.11	213.34	214.61	211.35	212.48	212.54	210.6	214.32	209.02	214.04	209.28	211.33	209.9	210.01	211.16	210.72
211.07	210.75	212.62	216.76	214.26	211.82	211.14	212.11	212.23	211.1	214.4	213.31	211.22	211.35	211.54	209.94	212.33	212.57	211.83	213.66	211.86	215.55	214.34	211.26	212.33	212.18	211.57	213.96	214.86	211.84	207.6	211.13	211.03	213.53	212.01	210.91	211.48	213.89	209.3	214.51	211.85	213.74	214.11	212.16	208.7	214.39	212.09	213.31	213.18	214.01
218.69	218.03	217.13	218.12	222.83	219.64	217.16	215.65	217.62	218.91	219.67	220.94	218.85	218.21	216.95	219.91	215.98	221.45	217.64	215.82	219.28	217.03	216.21	215.51	220.12	215.47	220.5	217.04	216.31	221	218.49	220.32	218.13	218.03	220.94	218.11	220.78	217.73	220.43	217.45	218.7	218.04	221.05	216.4	218.93	220.95	218.89	221.45	218.78	220.51
209.76	211.93	203.03	205.56	202.33	207.45	208.55	205.73	209.23	206.7	207.61	208.45	210.22	207.31	208.21	205.98	205.68	206.77	208.61	206.59	205.54	205.62	208.67	210.71	206.23	207.09	211.1	206.65	210.54	207.68	207.31	208.76	204.2	203.69	206.87	207.23	209.29	210.51	207.4	206.48	206.27	210.09	208.46	208.45	204.03	205.9	204.32	205.62	206.89	208.8
218.67	219.83	220.4	215.38	217.67	219.36	218.86	217.68	219.85	217.93	218.45	221.47	217.93	218.47	217.9	219.9	217.16	216.05	218.66	216.13	217.16	216.89	219.38	220.23	218.91	216.15	215.63	220.15	220.03	216.11	220.04	217.45	214.46	218.96	215.91	215.19	218.2	217.27	217.2	220.01	215.79	215.06	217.85	219.19	217.09	217.08	218.18	220.48	216.49	217.48
201.22	205.34	202.87	205.96	206.67	205.04	205.62	208.75	205.29	205.72	205.32	204.51	200.63	204.13	208.06	204.65	207.4	204.76	203.55	202.09	207.94	205.68	201.75	207.69	207.39	203.75	204.49	205.24	203.41	206.77	202.18	203.72	204.31	206.97	205.44	203.19	203.92	203.65	201.74	202.29	202.85	206	203.99	204.88	206.58	208.22	207.36	205.78	201.56	204.78
212.24	211.21	209.88	211.55	208.32	212.45	211.71	211.97	209.02	214.67	212.88	208.96	210.36	213.44	211.8	211.91	209.68	212.82	212.28	212.18	207.96	209.43	215.25	208.72	215.25	208.85	210.95	208.1	210.01	211.19	211.17	213.25	213.81	211.54	210.89	212.02	208.87	211.69	210.27	213.66	209.68	210.35	212.61	215.04	212.69	213.44	208.32	210.05	211.37	212.75
204.72	204.07	203.06	203.35	203.63	205.16	202.74	202.6	205.42	203.21	203.47	204.19	201.41	206.66	201.74	203.96	204.57	203.49	205.91	203.09	204.53	202.37	208.17	203.81	202.8	202.45	206.9	206.7	201.25	205.94	203.75	205.92	204.08	206.07	202.96	204.59	203.86	205.62	203.57	201.82	205.21	204.24	203.81	202.87	202.48	202.8	205.98	204.04	204.15	205.1
214	211.53	210.92	210.89	212.05	211.4	211.72	211.88	211.04	216.48	208.58	209.44	209.77	214.17	212.78	212.26	210.85	214.69	212.47	211.7	213.55	213.08	210.23	211.62	211.67	210.95	210.23	213.03	211.3	211.86	211.47	214.96	211.38	211.67	214.56	214.02	211.92	210.72	212.97	213.17	212.53	211.06	209.64	213.26	211.88	210.22	214.77	213.37	211.59	212.75
206.55	207.06	207.3	206.23	206.99	205.77	208.29	208.77	209.61	206.54	210.72	209.11	210.9	207.43	208.55	205.86	206.56	206.83	210.39	206.63	210.11	210.79	206.31	207.63	206.03	212.96	208.27	210.35	207.87	210.55	207.5	207.27	211.1	209.13	210.84	207.15	208.08	207.08	210.3	211.72	208.85	206.79	207.76	208.58	210.12	208.12	210.56	207.21	206.02	209.6
203.19	207.92	204.82	203.18	203.99	202.39	203.7	204.13	205.8	203.02	201.45	205.39	202.52	205.59	200.23	207.86	200.11	202.45	200.05	202.51	203.75	204.72	204.08	203.12	202.22	204.38	201.69	205.44	202.59	203.06	200.99	204.15	203.74	205.4	200.58	206.39	203.99	203.1	203.03	200.58	203.95	201.46	206.45	203.38	201.49	201.87	205.66	205.9	201.74	203.61
210.36	208.59	205.89	208.8	208.92	207.6	205.36	208.58	204.69	208.46	209.03	208.98	208.84	212.1	209.48	206.32	210.16	209.45	210.31	208.28	205.89	208.57	209.06	210.4	207.16	207.93	207.33	208.72	205.19	208.54	212.06	206.36	210.87	210.78	206.56	206.36	209.1	205.86	210.67	208.7	206.52	209	209.78	208.22	206.88	207.11	205.42	209.03	211.07	209.63
210.28	210.73	209.83	211.51	207.32	209.49	204.93	209.78	208.47	208.71	209.72	206.69	207.18	209.87	208.63	207.02	209.01	207.9	210.95	209.5	207.96	210.13	208.91	210.06	207.92	210.21	209.16	209.91	208.73	208.82	208.35	211.22	205.66	208.29	205.77	208.78	207.82	206.01	209.21	206.92	209.07	206.75	207.03	213.44	210.63	208.54	208.68	209.07	207.5	210.43
203.78	207.62	209.23	210.46	208.26	210.68	209.13	206.33	210.93	205.26	209.22	205.87	205.09	206.49	210.45	210.35	206.3	206.13	206.77	209.52	204.08	207.26	207.67	206.78	208.23	209.08	210.65	209.42	205.37	206.82	206.25	209.59	207.74	209.24	208.75	207.36	207.08	212.85	209.94	203.86	208.78	208.73	212.26	209.06	206.25	208.13	208.34	210.11	208.27	209.69
212.79	211.73	210.06	213.46	214.56	210.84	214.04	212.41	210.74	211.83	208.87	211.25	211.85	211.19	212.33	210.6	212.26	211	210.42	208.9	212.45	209.98	209.56	214.12	212.37	209.63	213.27	210.83	212.96	210.45	211.78	213.57	212.87	213.39	212.91	212.81	210.58	212.03	211.78	214.4	213.17	213.32	213.1	211.03	210.45	212.52	209.65	211.78	211.9	210.27
204.8	204.04	202.29	204.4	201.3	204.01	202.79	203.03	205.95	205.16	203.4	202.81	203.75	204.89	203.97	202.86	203.32	201	205.15	202.67	205.33	207.07	200.66	205.98	202.73	205.07	203.65	203.39	203.53	201.8	202.2	199.67	203.3	202.3	203.97	205.12	205.08	200.9	203.11	198.39	203.34	203.3	202.38	204.56	200.54	200.71	203.43	205.85	203.85	205.75
196.97	195.76	202.84	202.5	197.64	201.48	202.27	203.28	201.56	197.39	199.64	199.95	197.26	200.51	198.53	198.86	198.43	202.87	202.26	201.2	204.96	201.95	199.62	200.14	201.32	199.13	201.37	198.28	197.94	197.81	202.3	200.65	200.91	203.59	199.7	199.63	201.28	203.91	198.84	201.67	198.32	202.92	197.32	201.74	202.28	200.42	199.3	202.6	203.83	200.65
206.08	209.55	207.48	209.15	206.57	208.14	209.32	208.1	206.24	208.42	208.53	207.84	205.11	209.1	206.93	211.51	207.57	210.41	205.88	207.42	211.44	207.03	213.32	208.1	207.17	207.36	207.36	210.93	209.52	210.02	208.83	208.96	207.56	205.4	207.09	206.07	208.15	207.62	206.93	204.55	207.27	209.97	210.31	209.88	208.74	208.69	206.66	206.52	206.86	207.82
212.32	211.84	216.52	210.69	213.87	214.8	211.39	213.24	214.29	214.56	215.04	210.16	213.74	211.43	214.29	208.94	211.1	214.33	211.14	208.47	208.57	210.4	212.53	209.67	215.1	212.19	215.36	209.02	208.83	213.51	210.49	212.36	211.35	210.81	211.75	211.18	214.47	212.34	213.66	205.05	216.13	213.05	216.97	212.21	211.75	210.63	212.77	213.88	211.75	215.53
193.49	192.54	196.24	194.39	197.6	193.83	192.88	191.15	192.94	190.93	196.09	194.03	193.1	195.38	194.51	196.42	193.96	196.42	193.61	194.91	195.7	194.16	198.66	195.42	194.15	195.5	194.94	194	190.25	193.62	195	195.62	195.48	192.34	191.95	192.17	192.7	193.33	195.38	193.23	195.16	192.84	192.83	196.81	195.94	192.66	196.72	196.3	192.75	195.77
204.9	206.98	209.39	208.11	203.72	205.45	205.14	208.61	207.78	208.88	207.66	205.63	204.99	203.97	203.89	205.86	204.98	205.22	205.97	209.32	207.78	205.91	210.24	204.74	206.27	205	205.52	207.05	208.32	205.03	206.25	207.14	208.13	207.81	203.69	202.67	207.13	210.65	205.4	208.85	207.41	205.55	207.49	208.89	205.36	206.91	207.66	206.96	206.19	207.62
206.06	204.76	205.94	206.24	209.19	208.38	208.03	210.15	209.16	208.09	206.08	210.17	209.65	206.97	209.14	208.17	207.63	210.29	211.74	208.03	206.51	210.19	209.03	208.04	211.23	206.06	209.6	207.83	207.74	208.38	208.04	208.54	206.49	208.37	209.12	214.05	203.71	209.68	213.01	207.12	210.97	208.1	208.03	211.49	208.78	206.77	209.53	207.55	206.49	208.23
197.52	199.97	196.15	196.11	198.24	199.01	201.14	196.23	200.36	196.98	201.84	199.41	195.78	197.23	200.82	194.54	197.67	200.98	201.71	199.93	197.79	198.16	195.31	204.08	200.72	200.77	197.89	198.34	197.15	198.68	197	197.11	199.12	195.67	201.26	195.84	200.3	200.06	197.38	196.26	198.15	198.97	200.07	198.21	197.29	197.47	197.75	196.55	199.68	198.42
207.23	206.32	207.76	206.29	204.82	205.18	206.47	207.01	205.65	207.34	206.8	205.96	205.45	205.4	206.9	207.88	204.18	204.49	206.15	206.29	208.79	205.45	206.46	204.79	207.3	206.41	205.47	206.12	206.13	206.72	209.47	204.94	205.81	208.86	208.42	207.53	206.24	205.83	206.34	205.26	207.1	205.32	204.88	207.68	206.37	205.26	208.75	208.5	205.61	205.36
213.28	215.04	211.25	213.13	212.4	214.92	213.27	214.06	214.74	215.87	210.8	214.4	213.54	209.37	214.14	211.78	212.91	213.7	214.68	213.79	212.69	212.95	213.4	211.27	215.72	214.34	213.02	214.89	212.2	215.35	214.03	213.17	211.79	214.57	213.14	214.86	207.8	213.33	212.72	211.63	213.84	214.92	213.62	213.52	211.62	208.78	212.16	214.39	214.63	212.44
202.9	207.5	204.04	202.31	202.55	203.05	198.87	200.64	201.13	199.26	203.43	200.55	205.09	202.21	203.16	203.72	201.34	201.38	201.78	201.05	201.67	203.8	201.44	200.52	203.54	199.86	206.26	202.01	201.08	200.68	204.17	199.84	204.57	201.78	203.15	201.74	204.07	204.11	204.17	204.59	203.28	203.44	201.12	199.67	204.93	202.65	204.76	202.77	202.31	203.31
205.05	203.99	204.07	203.98	203.83	204.73	202.46	202.72	204.38	199.84	205.68	207.65	207.19	202.04	202.92	199.81	204.2	204.77	204.3	204.08	203.37	203.9	204.11	199.11	204.1	205.08	202.42	202.43	200.92	205.76	203.42	201.87	202.06	201.03	201.52	204.51	202.96	203.36	202.31	201.03	202.48	210.46	200.08	203.84	206.39	202.9	203.91	204.77	203.32	202.55
207.28	211.51	207.11	208.88	209.76	207.96	209.78	210.81	208.99	209.36	207.58	207.54	209.85	210.08	208.83	209.55	209.32	208.21	208.73	209.19	207.52	211.16	210.03	207.34	209.44	208.93	208.97	210.47	208.64	206.09	208.09	208.65	207.82	203.84	206.75	208.09	206.14	208.27	210.2	210.47	210.27	208.19	211.89	208.64	207.91	209.35	208.25	209.73	210.82	206.94
217.68	217.55	215.67	218.22	211.61	217.23	217.34	216.78	217.57	219.06	214.34	216.68	217.48	218.01	216.85	215.62	216.16	216.9	218.69	217.79	216.71	215.88	221.39	218.92	218.05	217.95	217.55	213.75	216.32	214.4	216.65	216.14	216.49	215.34	218.43	216.53	218.91	219.84	218	219.72	219.61	218.59	218.12	219.59	217.16	216.55	217.07	219.72	218.07	219.33
210.07	208.44	210.08	209.76	208.45	208.98	208.76	206.99	212.76	207.17	206.86	206.62	211.7	207.47	209.64	211.72	207.83	208.65	209.48	209.05	209.83	210.3	208.46	207.5	207.94	209.9	209.02	206.96	209.55	207.73	208.38	211.91	208.25	210.1	210.68	209.83	212.87	208.55	208.98	207.01	208.97	208.13	209.24	207.72	207.94	210.93	207.77	209.58	210.81	207.42
213.17	213.71	211.76	210.13	212.41	211.31	212.95	208.29	212.42	210.86	208	210.15	209.37	212.95	212.42	210.44	213.4	209.83	212.64	211.4	209.66	212.05	214.68	212.07	211.84	210.84	211.64	211.58	209.88	211.25	213.52	211.3	210.01	211.47	212.43	211.9	212.25	214.47	213.4	212.9	210.85	210.55	212.33	210.82	209.01	211.44	215.74	210.18	212.61	210.6
199.01	200.42	202.56	201.3	199.94	199.31	198.98	199.56	199.88	198.85	202.81	199.44	201.57	202.42	198.5	196.71	200.32	202.19	204.53	194.07	198.3	200.02	200.96	201.27	201.7	198.06	199.23	202.82	199.15	197.59	199.35	198.27	198.33	202.25	201.99	199.92	199.64	197.05	204.64	201.62	200.9	196.98	203.92	199.71	204.46	198.33	200.52	199.81	202.36	202.17
218.23	216.28	220.61	214.4	215.55	218.44	217.74	217.02	217.04	218.72	220.51	220.24	222.15	217.84	219.27	218.28	215.81	219.11	216.94	217.32	216.84	220.8	220.61	217.19	219.17	216.92	218.51	216.72	218.8	220.76	218.31	218.28	220.66	215.88	217.42	218.39	217.24	217.04	217.89	218.73	219.54	217.66	220.19	219.54	219.63	217.93	218.87	217.82	214.4	217.37
210.77	211.39	206.97	210.01	212.93	207.99	210.91	212.96	208.57	207.28	209.78	212.35	207.55	208.54	211.31	208.04	208.94	209.65	209.03	209.62	206.79	211.21	208.98	205.38	209.77	211.58	209.37	212.54	210.72	209.61	209.51	207.9	208.87	209.8	208.6	206.71	212.82	209.21	209.37	209.87	206.47	209.83	209.59	207.88	209.97	209.43	211.2	206.68	211.68	210.43
210.07	207.11	209.44	206.79	209.32	209.53	208.85	210.08	209.97	206.74	207.47	208.83	208.08	206.52	207.76	205.97	208.28	210.91	206.69	206.55	207.45	209.01	208.34	208.39	210.73	209.5	207.7	207.85	207.6	208.54	209.88	207.71	207.4	210.38	209.68	208.49	210.54	210.29	206.59	207.09	206.8	206.44	208.63	207.36	208.18	208.16	207.83	207.17	210.61	207.09
209.6	214.1	212.03	208.53	210.35	211.2	212.9	209.58	212.08	209.74	208.86	211.52	210.89	212.21	210.97	210.79	213.26	211.32	209.7	213.63	209.56	214.18	212.04	212.43	214.46	209.64	208.54	210.55	214.37	215.3	213.82	211.03	209.07	212.46	209.43	212.08	214.06	209.66	207.26	211.98	211.34	209.15	210.03	213.53	210.4	210.42	210.55	213.47	213.78	212.29
203.28	206.75	206.05	208.49	204.69	208.42	203.47	205.78	207.35	209.69	206.75	206.53	205.97	205.15	206.44	208.46	208.58	206.92	208.27	203.93	205.94	204.64	204.05	208.46	206.33	208.62	206.55	208.35	207.01	200.03	205.7	206.79	204.05	209.33	206.75	207.1	203.65	209.42	204.51	208.91	205.38	207.08	204.76	206.02	205.46	206.03	209	208.16	205.83	206.31
199.27	196.01	196.45	198.97	195.84	198.66	197.59	198.3	201.28	197.76	198.93	198.48	198.65	198.52	196.74	196.18	198.08	200.8	200.79	197.32	196.8	200.23	199.97	196.61	196.55	198.38	197.32	194.82	196.69	198.23	197.44	195.93	198.91	199.14	196.31	199.02	199.35	198.9	199.43	198.47	198.68	198.81	201.76	198.75	199.32	197.51	196.44	196.54	200.86	195.98
219.02	217.95	216.4	214.57	219.74	212.72	219.42	213.06	216.44	217.26	217.04	215.41	216.29	214.99	217.23	218.8	217.32	215.8	218.05	215.94	218.49	219.9	213.14	217.99	213.77	218.98	217.67	217.87	216.45	216.02	215.88	216.15	215.83	215.98	217.55	218.11	215.71	218.83	217.7	217.79	219.47	218.74	218.1	217.7	215.82	219.68	216.67	217.19	217.07	216.05
205.74	205.33	207.41	202.96	208.47	202.77	203.78	204.75	204.21	201.68	201	206.34	204.58	207.07	206.72	203.24	207.35	204.47	206.16	205.62	207.61	203.37	202.35	209.18	203.59	207.29	205.3	205.71	203.97	205.78	203.61	205.8	205.53	203.24	204.33	205.64	204.87	204.78	204.88	205.77	207.26	206.27	203.35	204.93	200.89	205.02	208.24	206.8	207.48	205.93
212.42	208.56	211.95	210.18	212.66	210.12	211.83	213.9	216.88	212.21	211.56	213.08	213.17	214.84	212.74	211.17	211.79	208.41	213.28	212.34	211.73	211.49	210.88	211.53	210.63	209.48	211.29	213.49	210.97	208.55	214.9	213.53	212.17	215.12	212.58	212.49	208.97	215.66	210.82	212.87	211.19	214.16	210.22	212.54	210.3	211.24	216.02	212.49	209.46	212.61
211.76	214.31	212.9	210.31	210.14	212.89	209.74	211.05	208.25	212.44	211.26	209.73	212.94	208	210.77	209.56	209.25	209.17	212.21	209.14	211.69	211.8	213.98	211.18	212.95	210.71	213.2	212.51	211.94	210.28	210.35	211.77	213.48	212.15	211.34	211.79	208.64	212.61	213.23	212.86	210.11	211.52	211.69	212.26	209.95	210.47	210.83	212.52	215.3	212.37
201.57	201.22	200.83	199.37	197.57	200.62	200.92	200.92	198.82	200.42	200.08	201.6	199.37	201.67	198.83	196.44	200.51	203.09	197.62	200.76	197.78	197.73	200.67	201.53	202.76	202.62	201.59	199.66	196.94	199.77	199.11	198.77	200.29	198.35	200.19	200.62	201.01	202.03	200.09	198.43	198.98	196.19	198.89	200.19	200.12	199.53	198.54	199.68	197.91	197.59
211.76	210.83	209.58	210.69	210.86	213.75	212.54	212.88	213.15	207.62	212.41	213.55	213.85	212.27	211.67	209.8	210.84	211.31	210.67	214.19	213.73	209.37	212.53	210.57	210.43	209.07	212.64	214.98	212.73	210.45	210.26	213.42	211.34	210.81	213.14	210.4	215.66	213.04	211.09	213.07	212.05	212	211.59	213.59	210.03	213.48	210.71	212.57	210.49	210.37
210.36	212.21	211.03	216.28	212.76	213.13	210.89	214.73	211.89	211.99	211.64	211.84	213.92	210.74	208.48	208.87	209.66	211.37	212.19	210.62	212.54	211.16	214.83	211.61	211.21	215.64	210.78	213.33	210.1	208.75	211.84	210.44	213.78	210.91	211.36	211.83	210.36	215.06	212.37	210.81	215.2	213.47	212.35	212.78	212.34	209.91	210.07	210.44	214.76	213.57
203.9	205.76	205.43	204.97	200.36	200.28	201.91	207.13	205.28	205.83	203.94	202.95	203.95	202.83	204.67	202.75	206.54	201.94	204.38	200.57	203.95	202.47	205.49	205.18	201.08	206.23	200.8	204.87	204.65	204.93	205.02	202.9	204.95	203.26	204.74	201.98	199.71	202.69	207.01	200.57	204.65	205.34	205.61	204.48	201.93	203.1	202.12	203.14	201.87	205.09
209.33	207.38	207.95	206.77	206.52	208.4	206.64	207.83	207.02	209.5	209.62	208.52	210.4	206.62	208.46	207.29	209.03	208.21	208.62	210.27	210.45	209.86	203.92	207.2	203.24	207.9	209.65	207.61	205.68	208.18	208.38	203.93	207.82	211.51	208.89	205.07	210.35	206.99	207.13	207.02	208.1	207.51	203.77	207.25	205.41	208.62	204.92	208.89	207.2	213.1
207.67	210.8	209.09	211.69	207.27	208.78	210.03	208.28	209.64	206.17	207.02	210.11	211.66	205.2	207.49	208.53	210.46	209.78	211.87	210.79	210.64	210.06	208.78	211.5	206.84	210.32	208.52	208.08	208.51	207.73	209.64	210.55	206.91	206.64	207.37	208.83	209.1	210.04	206.64	210.26	210.36	208.79	209	206.81	207.75	207.51	209.32	207.16	209.71	206.08
210.65	210.92	207.23	212.3	212.42	210.05	211.75	211.61	211.66	210.74	208.77	210.58	213.24	209.43	213.19	213.45	207.98	211.17	212.19	209.24	210.99	214.74	212.43	214.08	211.68	209.35	211.87	214.9	211.06	211.61	213.76	210.57	211.23	213.35	211.03	212.36	211.7	209.36	211.47	211.71	214.37	214.06	214.36	214.2	210.8	211.65	210.23	210.43	210.48	208.46
209.72	204.03	212.13	207.27	209.55	206.95	209.04	203.23	208.94	210.14	207.23	210.42	206.48	207.65	208.3	210.61	206.53	209.8	208.03	206.74	209.93	211.43	210.49	206	207.33	208.03	208.58	206.77	209.48	206.88	208.93	207.73	210.88	211.88	209.59	210.61	209.34	207.38	208.47	208.9	205.33	207.27	207.4	206.14	205.51	206.98	208.7	206.4	211.38	206.21
202.7	204.64	203.44	204.97	203.33	204.81	205.55	201.03	203.7	204.53	202.89	203.45	205.9	203.29	204.25	205.99	203.48	201.53	204.45	203.27	201.45	204.75	203.37	205.51	202.13	204.81	203.94	200.54	205.78	203.3	201.88	205.67	202.98	203.92	202.81	203.37	206.35	203.13	205.12	199.8	202.14	200.46	209.34	203.31	207.32	203.72	203.17	205.82	204.12	206.46
201.73	200.01	203.77	201.87	200.05	203.51	201.09	202.81	201.78	200.2	196.51	200.98	201.98	202.14	199.14	201.08	200.93	200.46	198.65	201.52	199.4	203.84	204.22	204.26	198.06	197.87	201.32	202.47	199.8	199.16	202.5	204.27	199.44	200.67	198.04	202.64	202.25	199.91	204.96	202.02	201.58	202.66	203.39	201.07	200.86	200.86	200.88	202	199.38	200.46
205.12	209.07	211.93	208.04	208	208.78	208.61	210.85	209.98	208.9	208.32	209.12	209.2	206.9	211.38	209.2	208.99	209.19	208.88	211.4	209.03	205.88	205.41	208.97	209.19	210.43	208.64	206.68	207.69	209.32	211.27	209.21	207.95	205.8	208.86	208.81	206.95	208.67	207.58	207.13	209.43	209.16	209.34	210.9	207.71	211.13	208.84	211.74	208.41	208.91
213.82	215.08	216.63	212.92	216.5	212.66	215.15	214.96	212.19	212.1	215.56	210.94	215.64	213.49	211	215.7	214.88	215.63	213.56	212	213.2	214.77	211.51	214.92	213.88	212.95	214.5	214.49	214.27	214.17	213.65	213.62	209.18	213.27	214.42	211.89	216.07	214.99	215.03	212.34	214.06	216.66	211.57	212.21	212.58	211.41	214.08	213.82	214.11	214.92
204.45	202.54	201.85	200.62	204.25	201.37	204.91	205.75	206.66	202.44	204.68	208.06	205.38	204.23	202.58	205.58	205.73	204.54	204.63	199.93	201.86	205.37	202.23	203.87	205.8	201.65	201.45	202.06	206.46	204.96	206.3	201.34	203.1	205.65	206.31	202.88	202.87	204.32	200.32	204.34	205.23	203.29	206.84	204.67	203.39	205	203.77	207.51	204.29	203.07
197.97	198.57	200.54	196.2	195.01	197.91	198.92	201.92	198.53	199.55	198.41	197.92	201.87	199.23	196.92	199.19	198.77	200.66	196.23	198.93	199.74	198.77	198.8	196.41	198.03	196.56	197.23	199.74	198.27	199.09	197.69	195.14	196.22	198.26	201.24	196.47	198.14	199.32	201.44	197.22	197.88	196.29	201.39	196.45	196.76	200.1	198.2	198.49	197.46	202.68
195.79	201.82	200.29	201.4	203.12	200.44	204.15	202.03	198.46	198.96	200.43	199.1	202.69	194.68	197.93	200.33	199.56	199.04	198.74	200.8	196.02	200.56	199.13	198.16	202.16	200.19	198.7	200.97	198.21	200.56	196.88	201.54	200.13	198.2	204.19	198.94	199.5	199.4	196.33	200.15	200.55	200.17	200.56	200.91	196.95	200.17	197.72	197.21	200.2	197.76
203.62	200.98	204.08	203.71	204.39	203.77	200.68	198.88	201.42	204.15	198.05	202.93	202.06	205.32	203.49	205.46	201.69	204.01	205.34	197.52	205.69	203.14	204.89	200.47	206.29	204.63	206.16	202.48	204.55	204.37	201.32	202.86	204.82	201.99	205.32	201.22	208.11	203.43	201.95	202.22	201.86	204.79	205.32	204	204.88	204.39	202.4	201.12	202.49	205.91
209.06	205.72	204.97	204.95	206.1	205.95	208.21	206.26	206.41	207.73	205.86	204.9	204.93	212.03	205.84	205.88	202.6	208.7	206.72	207.01	204.07	206.12	208.64	208.87	209.39	206.44	206.18	204.34	207.55	207.26	210.36	204.41	203.44	207.05	209.26	205.88	204.66	205.3	203.92	202.03	203.9	207.26	204.75	207.68	209.09	207.46	207.02	202.09	206.65	210.73
211.86	210.69	213.8	211.4	211.77	212.22	213.16	209.48	210.65	212.18	213.11	209.63	210.96	213.15	210.09	211.35	211.19	212.8	208.99	213.13	213.59	211.9	212.2	210.81	215.02	212.55	211.88	216.25	210.03	210.03	212.71	212.27	214.9	210.45	213.85	210.13	206.98	210.36	211.11	210.4	208.62	211.6	209.74	213.7	210.36	211.21	212.04	214.81	208.91	210.6
203.14	199.83	204.26	201.17	200.65	205.2	201.57	204.29	201.14	199.61	199	202.15	200.6	200.22	200.86	203.2	202.55	202.71	202.2	202.17	199.2	199.77	200.94	202.3	204.82	201.23	202.18	200.88	200.52	201.79	199.67	202.39	202.85	203.64	202.81	200.31	200.4	203.37	201.69	202.75	199.9	198.22	202.33	201.26	202.41	203.26	201.12	200.01	202.54	199.55
204.09	205.24	203.64	203	205.66	201.59	202.29	207.39	206.64	202.52	200.89	201.25	203.85	205.49	203.77	204.24	202.7	201.58	205.54	199.8	204.49	201.58	202.56	206.6	203.14	204.22	203.9	202.87	201.61	205.31	204.76	207.05	203.37	204.04	204.73	202.51	204.14	203.7	204.5	205.9	206.11	202.73	205.42	202.73	207.53	205.4	203.17	203.95	200.84	204
209.78	211.69	213.07	211.02	211.37	216.38	215.23	210.44	210.95	211.29	211.86	214.57	216.85	210.07	213.4	208.98	210.89	213.92	214.25	214.41	215.99	211.46	213.04	213.63	213.64	209.42	211.85	212.26	212.84	214.84	213.6	211.43	213.5	215.25	213.21	213.6	215.37	212.95	210.29	212.74	214.43	214.15	213.14	213.19	215.16	214.41	213.82	213.74	215.11	211.96
209.18	206.98	205.28	206.44	205.54	209.4	204.32	208.37	208.26	207.12	210.74	211.15	208.71	207.94	209.42	210.7	209.17	209.58	206.28	207.73	207.56	204.9	208.85	209.87	208.74	209.29	209.02	207.36	206.51	211.96	207.23	206.91	205.53	208.35	203.91	207.97	208.32	209.22	206.74	206.27	207.13	205.61	209.14	207.82	207.63	212.3	208.42	208.68	204.5	207.73
212.27	212.12	209.92	212.19	211.49	214.09	211.35	212.43	213.34	212.56	211.04	212.86	215.53	211.93	210.51	212.95	214.17	211.39	210.37	209.98	210.91	210.34	213.9	209.27	208.87	210.09	209.11	212.97	213.37	210.79	215.73	209.77	212.82	210.73	212.29	211.91	211.73	215.32	215.51	209.8	208.56	213.05	213.97	211.56	211.91	213.55	213.4	212.34	211.91	211.97
208.74	208.1	208.95	212.69	211.91	206.93	208.15	213	208.87	208.99	207.88	210.24	209.35	210.57	211.48	206.69	211.56	207.86	210	210.59	211.22	210.9	211.97	209.5	213.59	208.68	209.32	207.79	207.4	210.7	208.77	209.19	205	208.5	211.87	208.43	208.61	210.99	207.55	208.44	208.23	209.98	209.34	208.08	208.47	210.43	209.13	208.84	207.18	209.22
205.48	200.98	197.58	203.44	199.51	199.26	202.35	198.24	202.14	198.26	197.64	198.78	198.1	202.2	200.17	200.04	199.08	199.04	197.69	199.93	198.15	202.9	200.88	201.25	198.28	196.94	198.9	198.23	198.29	203.99	199.34	200.46	201.22	200.99	200.92	198.97	200.43	196.29	199.5	197.08	199.11	198.22	200.11	201.25	200.87	199	198.19	196.33	198.5	197.56
208.67	207.61	208.71	203.7	205.68	208.29	210.52	208.15	209.47	207.48	209.69	205.36	208.15	209.26	207.03	209.89	206.58	205.42	205.93	207.74	206.11	209.77	207.51	208.22	209.47	211.93	209.02	208.92	209.3	208.83	212.48	208.07	209.99	207.88	208.1	207.44	207.97	207.07	208.48	210.09	209.56	208.2	206.73	208.58	205.68	207.15	210.06	206.13	208.74	210.22
205.88	208.13	208.27	206.11	206.05	208.14	205.63	207.69	205.74	208.31	208.86	205.84	209.26	210	206.47	207.92	211.28	205.2	204.95	211.03	207.01	208.59	208.61	210.19	209.77	210.04	210.6	206.48	208.57	206.48	206.56	208.35	206.51	205.64	208.02	208.33	212.69	207.44	211.68	208.74	207.32	208.54	208.77	207.81	209.43	209.09	207.81	204.31	205.08	208.72
206.81	205.35	208.09	208.68	210.95	208.9	210.83	207.98	207.24	210	207.48	205.64	208.38	207.91	207.77	207.57	203.52	207.91	207.69	207.71	206.4	207.1	207.7	207.11	210.55	205.94	207.44	211.4	209.14	209.45	208.43	207.1	207.46	207.82	210.07	206.49	206.24	205.78	204.41	206.9	207.03	206.33	208.67	208.42	207.85	207.15	206.97	206.24	209.58	206.87
210.79	210.2	211.37	209.13	207.37	209.59	208.67	209.43	209.9	208.67	212.07	210.14	209.68	211.45	207.61	212.07	208.57	210.16	210.07	207.59	209.07	210.74	208.8	211.44	207.57	209.64	209.79	206.69	208.56	210.59	210.4	210.58	208.3	206.89	209.13	208.47	207.73	208.91	211.79	211.34	212.19	209.86	207.91	211.34	208.54	206.48	207.35	207.03	210.01	210.33
209.75	207.38	208.69	209.87	214.38	209.34	210.72	209.82	210.37	210.37	210.45	208.68	212.71	207.44	210.05	211.71	211.66	213.32	207.87	207.1	207.68	208.5	211.07	208.51	209.36	207.09	207.09	207.73	209.7	208.76	209.9	212.53	209.47	210.19	209.14	208.62	208.53	206.32	207.2	208.45	207.18	210.7	208.78	210.72	208.87	208.33	207.71	211.86	210.27	210.47
201.19	203.44	203.18	201.46	203.27	204.52	203.64	203.53	202.21	202.06	206.91	202.8	206.48	203.13	205.59	204.3	206.8	203.44	202.73	201.91	205	202.48	205.86	202.58	203.73	212.29	200.95	204.76	201.99	207.1	203.98	206.58	202.17	203.69	201.95	204.92	204.71	205.44	205.64	205.78	204.3	208.3	204.89	206.65	205.92	204.01	201.64	202.15	204.69	203.33
216.68	214.86	216.1	217.5	216.67	217.97	216.63	218.96	218.67	221.08	217.12	219.12	215.32	218.63	214.1	216.09	214.28	217.07	216.92	216.42	215.12	217.76	218.17	216.89	217.58	215.61	217.6	214.81	215.39	217.65	216.07	217.88	218.13	215.92	216.7	217.65	215.96	216.61	216.45	217.75	217.54	217.24	218.79	214.69	216.9	216.27	216.37	218.64	215.26	214.9
208.86	207.83	207.33	210.52	208.7	209.05	213.84	206.44	211.09	208.76	210.58	210	211.52	210.26	206.15	210.93	208.41	209.74	211.72	211.12	213.6	206.39	212.68	210.24	211.07	206.48	212.73	210.01	210.44	205.93	211.5	212.36	211.06	212.25	209.79	209.58	209.01	209.37	206.95	211.1	209.87	207.99	207.07	212.3	209.02	209.89	209.09	209.06	207.88	208.16
204.44	200.48	203.49	202.8	204.49	201.32	200.33	202.5	198.71	203.85	205.41	202.13	201.99	200.82	202.9	205.5	200.72	204.97	202.51	200.99	202.26	204.12	199.83	203.9	207.2	203.67	203.7	202.71	202.93	198.37	202.46	201.76	200.77	200.47	202.46	202.11	202.54	200.45	204.08	199.12	203.6	205.31	200.78	202.58	204.19	203.77	200.79	206.28	204.18	200.05
205.52	211.12	207.92	205.67	209.08	206.56	210.36	206.85	209.65	206.25	208.61	206.72	206.79	208.47	205.83	209.41	206.51	208.82	209.3	205.61	208.91	210.48	205.54	208.45	208.19	208.37	209.6	207.23	206.43	208.8	206.34	208.28	206.08	206.23	208.18	207.71	206.58	204.35	207.41	206.55	207.05	206.96	205.91	207.12	208.51	205.56	206.61	206.13	207.84	206.76
208.39	210.3	207.66	211.13	209.07	210.81	208.16	209.1	210.61	209.95	206.54	206.97	208.9	211.53	207.35	207.24	209	210.85	207.34	212.5	206.98	209.52	209.47	208.97	210.95	209.49	207.01	209.96	208.05	208.71	208.89	209.69	209.34	210.34	209.63	208.57	206.4	209.61	211.71	210.23	206.49	212.36	209.67	210.05	210.15	210.03	209.95	209.09	211.15	210.37
210.67	209.28	209.24	211.57	212.36	209.79	211.16	208.21	208.07	209.87	208.33	213.19	208.17	210.79	209.96	210.56	210.44	209.81	208.76	207.75	211.47	211.24	209.47	208.7	210.26	210.85	209.61	208	212.7	208.84	206.03	209.32	211.04	207.78	210.93	209.02	209.87	209.25	207.99	209.72	209.82	211.85	208.46	209.67	208.21	209.33	206.05	208.67	209.76	213.13
217.39	217.29	215.61	214.66	219.19	216.05	214.76	217.85	215.78	219.95	217.58	216.09	217.19	216.24	217.08	217.44	212.51	217.03	215.16	215.02	216.85	216.67	217.94	218.88	215.69	215.9	217.85	215.86	215.34	215.96	215.83	216.03	214.43	218.07	217.65	213.79	215.9	214.94	218.03	214.81	219.17	218.08	216.5	218.18	216.04	217.71	217.79	216.2	216.04	214.42
198.66	201.61	203.41	204.98	203.3	203.68	202.57	200.81	200.19	201.45	200.09	204.67	203.48	204.64	201.46	201.93	205.07	204.74	204.2	203.13	204.15	204.77	204.85	200.09	201	200.7	201.76	202.87	206.73	199.62	199.98	202.49	203.87	203.84	200.78	202.58	203.88	198	203.85	206.81	204.82	197.69	200.45	201.7	202.94	204.76	202.49	204.72	203.49	204.21
201.08	201.18	203.58	204.47	201.69	200.5	204.11	202.84	205.84	205.52	202.57	200.27	204.62	204.8	200.02	203.57	201.27	202.21	204.81	201.19	200.62	203.17	200.7	199.18	204.66	207.17	202.93	205.83	204.98	205.78	204.57	205.52	203.6	205.26	204.89	199.24	202.45	202.7	201.36	204.61	204.77	201.99	200.71	206.61	204.61	204	201.51	204.72	202.27	203.72
203.63	202.87	202.88	200.17	197.17	201.54	203.7	201.57	200.01	199.73	200.12	201.34	201.75	201.76	202.3	201.59	202.48	201.67	201.85	201.44	198.73	201.61	204.31	201.49	199.45	199.32	202.55	202.35	204.92	201.54	203.2	201.43	203.23	199.92	202.76	200.09	202.56	203.89	200.81	201.36	201.09	199.48	202.44	198.31	201.58	205.34	203.16	199.96	203.09	200.56
202.2	198.91	203.77	197.9	203.41	203.99	201.89	202.33	201.71	201.24	202.96	201.03	205.04	203.96	200.95	205.43	205.28	202.76	202.38	200.99	202.21	200.69	203.31	203.2	202.27	204.26	202.02	201.53	204.99	201.64	204.23	201.44	201.6	202.66	202.69	201.83	202.48	202.45	204.24	205.73	200.91	201.41	207.2	201.43	204.22	200.67	203.92	203.86	203.19	201.6
204.78	205.33	203.45	208.48	208.41	203.09	207.35	201.98	202.92	205.12	203.61	205.14	206.39	202.07	205.68	204.35	203.68	204.09	202.45	202.85	205.52	208.89	203.99	204.7	205.88	205.86	207.67	203.16	202.71	203.91	204.98	203.83	205.54	204.71	204.47	206.75	204.86	207.01	202.37	205.01	206.94	207.25	204.83	204.59	202.55	206.59	207.06	208.55	204.19	201.8
211.25	210.71	213.94	211.68	211.71	211.42	212.72	211.27	213.38	214.18	212.16	213.69	213.43	210.96	209.79	213.36	214.03	211.67	214.66	211.86	212.59	209.12	213.13	215.98	210.22	213.42	211	212.5	214.55	213.17	213.85	212.95	211.05	213.66	211.82	209.87	213.93	214.52	213.18	212.49	213.85	213.08	213.38	214.37	214.89	214.81	213.7	212.43	212.54	211.25
203.96	200.86	204.82	204.78	201.66	202.05	204.53	200.61	205.79	204.72	204.37	203.49	203.97	203.13	202.91	203.8	203.63	205.19	201.85	207.27	201.02	202.41	205.01	202.92	204.07	201.54	202.07	201.82	203.18	203.13	201.23	202.62	201.37	200.17	204.49	200.19	203.6	203.14	207.01	204.72	203.68	205.44	205.35	205.7	205.7	202.09	205.45	202.04	201.55	201.88
210.15	207.97	208.17	207.93	209.09	206.47	208.51	203.92	203.06	208.62	207.45	206.14	206.9	208.48	210.5	207.66	212.28	205.42	204.58	209.36	209.18	206.51	207.44	206.39	207.44	207.05	206.2	208.88	206.32	209.21	206.51	204.9	207.35	206.29	206.73	204.95	208.75	208.6	205.7	206.38	209.06	208.71	207.18	206.44	205.92	205.59	209.42	208.05	211.18	206.14
204.28	205.2	207.03	210.24	205.27	209.84	207.04	204.15	209.85	205.3	210.29	205	206.87	205.62	208.45	204.58	206.25	207.95	205.88	206.7	205.65	206.69	208.51	206.21	206.63	202.72	204.53	204.73	203.14	205.54	206.51	201.89	206.02	207.67	206.55	205.62	206.41	204.98	204.59	205.95	207.89	203.19	202.89	207.64	206.22	207.01	205.87	208.53	207.31	205.11
203.21	203.03	201.98	200.71	202.65	197.82	200.45	205.23	201.7	205.61	201.63	202.56	201.88	199.03	199.64	202.53	199.76	198.9	201.31	202.52	200.87	200.4	202.06	199.47	201.82	199.94	201.42	200.73	202.7	204.92	201.73	201.27	201.24	203.7	198.44	199.76	202.57	200.64	200.42	199.86	201.06	200.41	203.75	200.88	199.25	200.66	202.16	197.17	203.18	203.44
211	212.07	213.38	213.35	211.44	212.55	210.6	210.36	212.09	210.95	212.32	214.45	211.43	212.68	213.81	213.3	213.51	209.62	210.26	211.65	211.03	210.51	210.91	211.23	209.94	213.14	210.24	211.15	214.39	213.75	211.09	211.46	210.64	211.24	211.91	212.54	211.98	212.04	211.69	209.06	210.39	210.88	210.4	211.14	213.82	211.01	210.42	216.4	212.99	212.32
207.91	212.05	205.55	210.08	206.55	205.95	209.6	207.19	203.89	207.06	207.85	210.34	207.13	209.57	209.81	210.19	206.69	207.39	208.06	208.33	209.43	209.22	209.08	210.99	202.66	205.71	208.48	206.93	205.86	210.97	210.29	208.78	208.7	207.45	206.92	209.39	208.72	213.03	207.68	208.4	211.68	208.42	207.32	205.63	209.96	204.38	211.91	207.37	207.98	202.4
207.21	211.14	211.18	204.79	207.78	208.07	209.42	209.26	209.47	207.69	208.92	206.96	208.77	211.61	210.04	209.79	213.42	207.76	205.85	206.14	209.44	208.63	206.36	210.6	211.84	207.77	207.76	204.33	206.97	207.57	210.42	209.09	208.12	210.76	209.08	209.48	206.23	204.79	207.1	211.48	209.11	206.62	210.86	208.73	209.37	205.28	209.72	210.54	210.93	208.11
206.05	204.7	207.12	205.81	204.36	207.11	206.1	207.33	204.83	209.3	205.44	205.76	208.64	207.72	207.37	206.57	205.8	206.27	205.78	203.5	202.43	204.69	203.72	207.26	205.52	208.86	209.63	209.95	204.25	203.27	206.88	204.98	208.12	206.6	207.23	203.36	206.43	203.52	207.63	207.28	208.24	205.41	209.83	207.95	205.74	206.54	204.96	205.81	208.37	206.47
207.73	208.73	211.03	210.33	213.5	209.55	208.49	207.86	210.86	211.73	210.68	210.06	207.81	211.51	207.99	211.19	209.64	206.86	208.18	209.94	208.14	211.66	211.84	206.71	208.29	209.55	209.03	211.02	206.5	210.35	210.91	208.4	211.03	208.62	207.55	207.71	209.41	207.93	207.78	208.64	206.63	209.2	213.17	207.76	207.39	211.64	210.88	208.2	210.06	207.9
204.03	206.88	204.25	206.7	203.11	204.95	204.26	204.76	203.68	205.24	204.36	203.51	204.59	203.31	204.8	207.96	202.58	205.46	204.13	203.42	204.11	205.18	208.06	204.59	203.33	203.25	203.8	201.84	206.33	205.1	206.55	208.84	204.38	206.33	204.57	200.74	204.59	205.65	207.6	207.48	204.01	202.92	201.22	207.8	203.12	204.75	209.65	206.63	202.42	205.02
221.33	219.5	217.85	216.33	217.86	217.45	216.59	215.07	215.8	220.65	215.16	217.23	216.16	215.94	217.35	216.48	217.1	218.61	214.27	214.18	213.57	216.93	217.15	217.67	219.24	218.29	216.81	216.8	218.23	217.42	217.76	216.7	216.43	215.28	219.27	218.13	216.52	216.76	217.97	216.27	218.89	217.29	217.61	217.05	217.78	214.1	217.64	215.73	215.91	220.3
203.46	199.27	199.89	203.19	198.21	200.92	203.19	199.07	202.73	197.45	197.49	204.27	199.84	200.68	196.58	202.65	202.65	200.56	199.07	200.69	203.29	202.41	198.2	201.03	198.84	199.11	199.91	201.48	201.1	205.35	201.3	202.25	202.7	197.79	202	203.18	200.11	200.45	200.2	200.72	200.69	201.4	197.36	201.77	199.6	201.22	201.06	198.89	200.29	200.24
207.03	207.73	203.11	205.8	205.37	205.5	205.4	207.99	207.68	202.95	207.69	210.55	207.34	206.57	206.14	206.25	206.95	203.81	207.87	207.37	207.82	205.61	205.21	206.33	206.33	207.39	208.58	205.35	204.8	203.64	204.81	206.77	206.06	209.11	207.37	207.89	208.14	207.83	206.18	204.65	209.11	203.99	208.3	205.72	205.62	204.91	202.77	205.72	204.95	204.62
203.58	202.32	203.71	203.38	202.63	203.84	205.31	204.4	204.83	205.4	205.53	206.26	203.55	206.41	202.85	202.76	205.52	204.37	206.07	205.67	206	203.95	203.74	202.48	205.63	206.12	208.23	205.8	201.81	205.02	208.49	204.57	202.9	201.57	207.06	202.65	205.48	205.13	204.98	205.22	203.39	204.06	205.42	202.84	206.41	207.16	204.82	203.9	200.66	201.45
206.15	207.02	203.84	211.07	201.94	206.73	207.14	204.14	206.21	206.82	209.67	204.55	203.97	205.76	209.45	203.16	206.14	206.32	204.91	207.59	205.17	207.9	205.9	206.54	208.74	207.18	204.1	206.76	208.27	206.92	206.37	205.98	206.11	206.56	206.01	206.08	204.72	206.16	204.95	207.43	206.21	211.93	204.25	204.16	206.75	209.69	205.39	208.68	204.82	208.3
208.61	210.56	212.45	207.22	207.54	209.05	207.94	209.59	208.09	207.06	206.58	205.49	205.52	208.08	207.18	207.85	207.04	207.17	206.7	207.06	208.87	211.17	211.56	209.85	206.72	208.22	205.61	206.56	209.97	207.3	206.7	209.14	208.62	211.45	210.84	212.3	209.54	205.46	208.42	207.35	207.5	207.43	207.74	208.98	211.28	209.68	211.07	210.27	211.87	207.18
205.6	207.23	207.48	206.1	209.06	209.94	204.79	207.11	209.91	208.31	211.55	205.76	206.47	206.98	205.65	209.38	208.65	206.69	204.52	205.97	206.38	208.46	208.03	208.15	202.82	202.08	205.45	205.43	206.55	206.62	209.31	205.76	203.91	206.7	206.33	205.89	207.13	204.43	207.07	206.74	204.28	202.62	210.2	207.34	208.08	208.49	203.81	206.99	205.46	208.87
191.73	196.72	193.42	194.11	192.93	196.01	195.24	195.08	194.04	193.89	197	192.9	192.34	197.78	194.76	194.36	196.95	199.39	194.68	195.65	195.01	198.97	190.24	195.43	193.14	196.37	196.39	194.01	196.61	196	193.9	194.98	194.76	195.35	196.16	193.51	193.78	194.73	197.76	194.99	198.36	192.35	196.19	192.96	197.48	196.48	194.98	192.17	192.41	197.65
197	199.03	199.61	201.33	200.21	196.9	200.96	198.86	200.2	200.55	202.38	201.81	201.7	199.61	196.97	202.65	196.11	197.23	199.1	198.21	199.53	200.15	198.72	200.02	203.18	199.93	199.01	197.12	197.84	199.72	202.79	198.1	200.65	198.11	196.72	198.93	203.16	198.55	201.25	201.02	199.72	198.2	197.53	197.76	201.36	200.35	203.17	193.73	200.81	197.97
209.06	210.91	212.4	208.25	211.57	208.85	209.76	209.85	210.35	209.44	209.58	209.93	209.76	208.97	209.16	211.5	209.3	207.3	209.16	209.37	208.08	207	206.4	209.38	212.96	207.25	207.19	209.48	209.77	211.39	209.37	209.63	207.48	211.65	209.97	208.08	210.42	206.57	211.36	209.03	210.22	210.37	208.96	208.36	210.74	212.04	209.62	213.74	211.27	208.05
203.71	204	200.89	202.69	206.78	202.51	202.14	202.91	203.05	202.48	203.58	202.91	204.39	204.11	200.78	200.38	202.08	203.22	201.23	201.54	202.3	205.72	205.4	202.31	203.91	203.32	198.48	202.29	202.2	207.74	204.56	201.33	206.19	205.33	205.37	202.16	202.77	202.49	203.62	206.73	202.11	203.03	205.71	205.02	203.4	204.58	207.78	206.3	205.49	205.87
198.6	199.4	198.53	202.24	200.46	203.19	199.39	199.39	198.47	198.36	197.88	200.99	199.66	199.23	200.61	202.24	204.07	202.62	198.23	199.68	198.65	202.83	200.07	201.55	198.46	197.15	200.79	202.26	201.12	200.81	198.39	197.84	197.95	199.28	201.7	202.59	201.73	203.28	201.21	199.98	203.5	201.99	200.64	199.4	200	201.92	197.87	200.93	202.37	198.02
218.08	218.46	215.91	218.49	219.9	220.64	214.82	219.64	216.53	216.57	220.29	216.68	218.07	217.86	217.86	219.63	218.15	218.02	215.65	218.49	216.64	215.67	216.8	219.6	216.03	216.02	215.11	218.22	218.64	216.43	220.14	221.59	219.27	219.51	219.08	216.86	217.37	217.88	216.44	218.24	215.24	215.69	218.7	220.73	217.67	216.74	217.72	220.52	215.12	216.9
204.76	201.5	205.52	202.47	203.22	203.03	202.47	200.78	206.17	201.08	204.56	203.45	201.97	202.27	202.82	202.1	206.38	203.3	201.21	206.33	204.9	204.74	205.65	202.52	200.88	201.89	205.94	206.11	205.26	204.77	202.92	200.4	204.39	203.4	203.39	203.93	202.56	201.44	201.61	202.21	202.61	201.66	201.46	200.85	201.23	202.96	205.92	204.39	204.25	202.28
201.46	202.81	202.7	203.67	203.07	202.8	203.86	206.42	203.41	201.79	203.61	204.81	203.63	203.68	200.08	204.46	204.8	200.78	201.66	205.3	201.71	202.92	201.83	202.18	202.44	203.91	205.81	202.14	200.36	201.31	201.53	202.96	202.08	201.82	203.24	200.58	202.74	203.96	202.14	200.29	201.19	202.97	202.55	203.65	202.55	202.7	202.12	203.39	204.58	201.07
210.01	204.73	208.25	208.88	210.88	212.95	211.93	209.22	209.25	205.47	207.74	209.76	207.45	210.76	206.82	210.61	210.78	211.44	204.55	208.67	209.49	208.14	210.61	207.1	207.78	207.67	211.56	208.44	208.13	208.09	211.28	207.69	208.88	205.64	207.28	208.92	209.84	208.41	208.77	211.25	210	208.55	209.45	209.97	207.93	208.64	208.31	211.56	211.84	208.65
210.57	209.5	212.92	210.76	211.19	212.72	212.68	213.53	212.92	211.81	212.11	213.43	214.5	215.93	211.08	213.47	211.73	211.28	212.85	210.26	210.39	211.48	213.48	215.32	212.57	209.42	212.04	210.92	212.84	214	212.5	210.49	213.1	209.42	211.02	211.25	211.15	208.53	209.74	210.7	208.42	211.83	215.58	212.26	212.56	211.97	212.37	213.17	212.78	211.53
219	217.42	217.01	218.64	216.83	218.56	218.29	218.05	219.52	216.27	215.9	218.5	220.62	217.91	216.77	217.35	220.82	218.16	218.28	222.15	218.15	217.48	215.94	219.21	216.82	219	218.19	217.75	216.81	218.62	214.92	217.64	216.02	220.46	216.08	217.32	220.53	215.94	219.71	215.85	217.29	219.93	218.81	218.91	215.87	219.49	216.05	217.75	221.68	216.54
200.04	197.96	197.56	200.32	202.34	202.62	199.09	197.97	200.4	200.55	203.85	200.8	197.09	200.25	200.53	198.3	201.52	200.46	200.23	199.1	200.52	200.7	202.22	201.7	198.79	202.17	200.07	200.81	199.89	197.92	202.44	196.99	198.35	199.7	203.65	199.98	200.38	201.15	200.84	199.28	199.93	201	199.73	202.72	199.55	197.66	197.99	201.7	200.17	201.51
217.55	217.88	217.53	218.88	219.31	216.41	216.52	216.09	216.16	213.75	215.96	214.23	214.8	215.09	219.61	215.58	215.31	216.98	217.88	218.42	219.21	214.2	216.47	218.79	216.71	217.62	217.9	215.73	217.57	217.74	214.43	217.63	216.52	216.84	219.29	218.44	218.21	219.95	214.21	216.88	216.95	215.76	221.38	214.16	217.97	214.46	214.23	217.28	218.18	214.22
197.04	200.44	201.37	200.18	202.07	202.48	198.2	202.1	196.83	203.27	197.29	201.37	198.81	197.87	198.66	196.99	197.02	199.59	199.29	202.09	197.16	199.25	197.83	195.62	202.07	199.18	200.93	200.54	201.87	202.42	199.56	199.37	202.15	198.89	199.87	200.41	199.94	202.09	200.36	199.97	202.99	197.77	202.14	203.07	198.61	197.28	200.14	196.46	196.87	198.43
210.85	206.5	207.84	209.34	207.85	209.88	211.13	207.46	207.64	212.47	210.54	209.83	207.82	205.5	205.95	211.65	207.61	208.37	208.37	209.23	209.74	208.36	206.84	209.7	206.45	205.68	208.79	209.9	206.98	205.94	208.99	207.81	206.91	206.71	208.19	207.12	205.87	208.89	206.23	207.65	209.96	205.44	206.59	212.14	208.43	208.34	211.13	207.62	209.12	210.68
202.12	204.56	204.28	206.51	206.31	205.47	201.32	205.52	203.91	204.34	204.23	208.79	203.74	204.8	202.8	202.5	204.22	202.46	203.21	202.1	204.65	205.43	203.08	202.67	203.5	204.9	205.59	203.15	206.45	205.49	204.11	204.28	203.44	205.83	201.94	206.14	205.63	204.08	207.49	206.31	205.31	206.38	202.52	204.59	205.57	205.82	202.39	206.65	204.56	203.31
209.09	211.76	209.15	210.71	206.78	209.14	210.6	207.51	210.23	209.63	210.18	211.22	211.39	206.57	209.27	207.61	208.37	206.47	208.85	209.5	206.81	207.66	207.44	209.88	208.59	204.97	211.36	206.29	208.39	209.92	207.91	208.18	205.69	210.19	209.82	206.75	209.01	210.07	210.14	206.89	205.13	209.36	207.36	208.32	208.53	210.58	210.77	207.91	209.99	206.69
207.62	206.15	210.81	209.12	206.55	208.14	207.36	207.89	208.1	208.21	204	207.2	212.25	208.28	209.42	208.8	207.04	205.44	205.17	211.33	205.56	206.18	206.28	207.87	208.27	209.19	208.12	208.83	207.49	210.18	206.21	209.57	208.4	209.53	209.82	208.42	207.56	207.13	209.66	208.07	211.29	210.2	208.31	207.57	208.77	206	207.14	212.46	208.93	209.67
207.7	208.08	207	206.47	205.41	210.72	209.6	209.42	209.5	209.28	207.04	206.48	209.24	211.79	210.14	207.42	209.19	208.08	210.43	209.64	209.09	209.17	207.97	209.86	208.73	204.25	207.34	206.58	210.42	211.18	209.5	210.04	205.86	209.64	210.47	206.51	209.16	211.07	208.59	209	209.53	209.26	207.34	205.81	205.5	208.07	209.74	207.94	210.12	208.91
206.69	203.07	204.23	202.91	206.13	204.34	203.74	205.05	205.85	206.23	205.46	206	202.98	206.75	205.47	205.77	208.85	204.22	205.97	204.23	206.12	205.24	205.07	204.69	206.57	204.91	203.31	205.1	205.53	203.86	203.57	203.57	207.38	202.23	207.77	204.86	202.32	202.78	205.81	204.5	206.47	205.46	205.01	204.81	203.38	206.77	204.12	204.14	207.19	206.1
206.42	207.29	204.46	204.05	206.45	203.59	204.63	201.38	204.49	201.81	203.78	203.99	204.89	202.47	202.79	204.54	206.71	203.08	205.88	203.48	203.14	205.14	205.02	207.95	205.9	203.05	205.64	204.97	209.02	203.23	204.91	205.92	205.04	205.38	209.14	204.9	204.84	203.53	207.23	208.41	203.97	200.47	205.6	202.61	199.46	206.64	201.96	202.19	205.58	208.97
201.01	199.47	197.98	198.58	198.68	198.46	198.88	200.43	201.31	197.8	201.12	200.9	199.22	198.83	198.3	200.1	197.89	200.74	201.24	201.37	199.59	200.96	197.72	202.72	197.2	200.48	197.63	199.27	200.03	201.17	200.29	199.66	197.2	202.15	201.26	199.3	197.77	199.54	201.61	199.79	200.26	201.14	200.26	200	204.27	201.27	198.78	197.1	199.27	200.34
204.83	204.26	203.77	204.96	201.48	202.2	202.95	204.34	203.08	203.09	201.48	200.14	201.62	200.74	206	202.79	202.04	202.23	202.87	201.52	202.38	201.63	200.4	204.88	203.12	205.69	203.01	201.84	202.76	201.15	201.81	200.65	202.4	205.14	203.02	200.55	205.28	201.11	203.9	205.07	202.59	202.33	202.87	202.07	205.33	205.7	202.72	204.98	202.69	203.17
205.38	204.78	211.94	208.21	208.17	206.92	209.03	208.92	208.23	210.17	209.28	208.99	209.81	203.23	212.14	206.54	209.01	207.23	209.05	210.58	209.11	209.6	209.77	209.97	207.8	210.1	207.91	206.57	206.96	205.58	209.12	209.66	208.58	206.3	208.71	212.79	211.99	208.39	206.43	208.98	209.07	207.99	209.46	208.46	208.06	206.73	206.56	211.32	211.17	205.93
215.85	216.15	217.97	219.61	222.4	218.92	216.69	217.68	220.84	218.36	221.05	217.82	218.06	215.4	214.3	216.58	220.37	217.06	219.8	218.97	220.81	218.4	213.95	220.15	218.99	217.83	218.38	218.47	216.63	218.86	217.56	214.72	215	216.28	216.03	216.41	218.95	213.12	216.82	218.97	215.98	217.48	215.71	220.82	215.49	219.63	217.97	220.4	216.68	214.77
201.26	203.94	201.57	203.96	201.07	198.84	202.04	204.61	197.14	200.81	199.65	198.64	204.27	204.79	201.29	198.83	201.66	200.26	201.49	200.12	202.52	205.49	202.74	200.99	202.91	202.04	200.88	199.71	202.34	202.13	200.25	203.56	202.34	198.07	202.84	201.85	198	200.16	200.32	201.48	199.85	202.77	198.9	202.15	202.19	202.3	203.06	199.75	199.23	199.2
213.62	210.86	214.29	214.57	214.63	211.04	213.33	212.32	210.16	210.19	212.9	210.33	212.29	214.38	211.11	210.12	215.2	214.23	213.72	214.07	213.61	212.84	210.68	212.08	208.7	212.6	211.86	211.66	214.51	210.86	214.02	211.38	211.04	211.46	210.66	214.09	212.46	211.68	210.45	210.24	209.95	210.44	213.07	211.08	212.65	210.53	211.76	210.21	214.84	208.49
204.4	201.71	200.95	201.57	201.63	206.21	202.86	201.77	201.7	204.19	203.23	199.87	202.34	202.37	199.2	201.12	204.23	199.58	203.68	203.58	206.01	201.41	200.48	201.46	202.16	204.68	200.09	199.72	201.15	204.09	204.55	206.13	200.91	203.97	201.25	200.77	203.83	202.19	202.84	204.07	204.45	201.75	203.74	202.9	202.64	200.2	203.13	202.84	200.14	204.07
201.41	201.62	202.33	203.97	202.97	198.45	202.21	204.86	205.04	204.01	202.65	203.01	206.27	203.26	203.3	204.26	200.51	199.32	203.53	202.71	202.84	202.9	203.91	203.43	205.11	204.31	202.45	206.51	202.98	203.02	203.38	206.11	199.62	201.22	200.63	201.26	203.7	202.93	200.61	202.66	203.22	199.93	199.53	203.8	202.99	203.1	204.38	205.95	203.57	199.06
211.55	210.7	207.91	206.93	209.06	210.17	211.44	210.03	211.01	211.51	208.2	206.37	213.61	208.57	210.47	211.88	210.47	210.04	209.66	210.27	214.26	205.89	209.21	210.5	211.11	210.24	210.49	207	208.5	209.3	208.4	211.95	211.25	210.13	210.57	211.28	208.31	208.09	209.24	208.46	209.71	213.44	210.45	210.15	210.01	209.61	209.25	208.53	210.55	208.45
208.17	207.43	213.17	209.58	210	211.18	207.46	209	207.38	208.29	212.26	207.95	210.02	209.27	208.66	207.24	209.43	209.96	211.9	208.2	210.43	208.08	210.01	208.96	208.97	210.68	211.03	208.89	209.6	206.04	212.92	210.48	209.82	211.1	208.76	210.1	206.75	209.99	209.91	210.56	207.63	210.48	208.61	207.55	210	210.1	211.09	208.17	211.81	208.66
207.38	207.47	209.33	205.39	205.87	206.32	208.36	207.84	206.75	210.57	208.27	206.75	211.37	205.47	207.01	206.86	208.43	204.5	209.49	206.71	207.98	208.85	206.91	209.15	209.81	206.47	208.81	210.45	210.08	209.28	206.88	207.39	208.2	206.58	204.44	207.88	207.73	206.8	207.49	205.33	207.3	208.28	207.15	206.66	207.4	209.42	207.99	207.07	208.44	209.2
198.37	201	199.25	199.23	199.51	200.49	197.73	200.51	199.1	198.42	199.52	197.29	198.71	196.03	197.38	198.96	199.18	199.59	198.11	201.49	199.06	198.84	199.08	201.77	195.37	197.12	199.81	200.34	198.36	199.81	198.52	198.56	197.5	195.55	199.59	198.6	197.97	197.99	197.1	198.04	198.73	200.68	200.82	200.89	199.17	198.27	197.29	195.51	197.51	198.43
198.58	200.22	200.97	197.74	201.14	200.06	201.42	203.63	198.25	198.93	197.76	201.09	200.37	204.93	199.04	199.7	198.13	200.23	201.62	203.88	200.65	199.3	201.77	199.4	200.68	197.58	199.77	199.95	199.82	199.89	200.51	199.05	199.13	198.63	202.46	201.82	200.55	196.55	199.08	198.34	200.96	201.33	199.13	198.03	199.96	200.48	200.72	199.56	200.18	198.85
211.95	212.1	215.07	212.08	209.9	209.9	213.03	212.65	214.06	213.09	211.58	211.17	213.73	211.9	211.44	212.62	212.33	210.66	211.73	212.66	215.47	212.43	214.22	213.65	210.95	212.08	213.57	213.22	210.79	209.28	211.76	210.44	214.03	211.35	210.54	212.39	213.33	213.45	212.32	211.66	210.97	211.44	213.17	211.88	211.28	214.39	212.63	212.24	212.28	209.65
198.5	200.4	197	200.25	199.12	202.77	198.09	200.06	202.58	199.05	199.89	201.57	196.5	200.36	199.78	199.93	201.15	199.08	201.91	200.76	197.46	200.54	198.21	198.38	200.6	198.63	203.66	200.69	198.34	202.65	204.49	201.78	196.62	198.94	195.86	200.49	199.42	200.15	196.96	199.13	199.15	203.11	199.44	201.19	195.35	198.78	199.25	197.56	198.88	200.11
208.6	207.03	209.01	206.87	209.58	207.34	206.01	207.2	209.11	207.76	209.94	207.4	210.29	207.89	212.39	205.97	210.2	207.25	205.32	206.22	206.07	207.5	207.51	205.49	211.03	211.43	208.53	205.43	205.71	206.5	207.24	212	209.43	207.36	207.2	208.82	208.91	208.07	209.09	209.54	208.77	208.52	204.3	207.95	208.64	204.86	208.9	207.37	208.7	206.63
219.01	216.83	220.11	219.63	216.02	217.44	215.19	216.82	216.98	214.9	219.64	213.23	214.94	218.2	217.89	219.83	220.03	218.08	219.47	215.25	218.62	219.46	217.37	214.78	218.11	220.16	216.08	217.8	220.95	217.1	220.4	221.71	218.52	219.77	214.19	214.67	217.74	217.6	217.02	216.85	217.11	216.95	218.65	219.6	217.23	216.06	218.24	217.92	219	215.98
218.29	220.96	216.43	217.13	215.39	218.72	216.54	216.12	218.03	220.64	220.01	215.19	216.58	220.59	216.09	217.28	216.72	216.12	217.87	217.02	217.88	215.84	220.45	216.11	216.17	220.96	216.56	217.87	218.98	215.71	218.95	221.22	215.81	217.84	215.47	213.95	217	219.32	213.71	217.07	217.65	215.82	215.98	215.28	217.83	219.52	216.6	212.47	219.1	218.24
206.82	202.81	205.57	203.64	206.61	206.36	204.75	202.7	206.7	204.46	205.34	207.09	203.86	205.76	202.87	205.98	206.91	207.24	202.83	203.16	207.1	201.44	203.36	204.84	207.77	206.28	205.43	203.69	207.27	204.17	203.32	204.72	206.55	205.68	205.39	205.55	207.72	206.27	204.02	204.51	205.86	203.81	204.68	204.02	203.4	203.93	206.74	201.5	202.43	206.32
206.29	205.11	203.22	209.6	205.85	205.35	206.55	208.89	206.45	206.34	206.55	208.97	206.8	207.28	207.95	205.4	209	206.22	206.74	206.39	202.49	205.13	204.24	205.9	204.41	205.29	205.7	202.79	207.82	207.87	205.25	207.56	209.79	207.83	203.88	206.19	207.31	203.7	205.62	203.99	209	206.01	203.9	203.42	208.74	208.18	207.79	206.5	204.26	207.21
212.09	213.33	213	209.95	212.72	211.37	215.29	208.97	211.33	212.68	211.65	208.7	211.65	213	210.98	212.9	217.16	210.48	213.45	212.05	210.76	213.33	212.99	209.3	212.38	215.17	214.26	211.85	209.79	210.09	211.61	210.54	210.19	210.66	208.05	211.85	213.37	210.4	212.32	213.66	213.49	215.96	213.87	209.08	211.51	211.85	211.04	211.85	212.4	211.89
199.76	199.59	202.16	202.1	207.66	200.02	203.17	204.3	200.46	201.24	201.51	202.19	203.19	201.22	203.05	202.82	202.77	201.08	202.77	203.67	205.63	200.74	199.33	202.3	204.01	201.48	203.91	202.63	197.66	203.3	202.91	202.09	202.35	202.56	200.71	202.65	199.57	202.64	201.79	199.79	202.12	201.84	203.76	202.59	201.43	203.25	204.06	204.24	201.14	204
218.46	219.42	220.15	217.37	216.59	219.02	221.03	214.86	218.48	216.18	218.71	215.1	215.89	219	211.8	219.96	218.47	218.79	217.23	215.2	219	212.89	215.42	218.13	216.09	218.51	221.89	216.37	214.9	215.48	218.1	217.58	214.44	218.62	217.7	217.15	217.69	215.72	218.55	218.08	216.08	217.9	216.22	217.92	216.89	221.08	214.88	217.16	216.33	220.51
197.76	202.28	199.1	200.75	199.9	200.48	197.49	199.48	199.92	201.92	196.7	199.61	199.4	201.34	199.39	199.78	198.9	199.85	202.19	198.52	200.74	200.21	199.26	198.53	197.41	199.32	195.22	199	198.22	202.04	199.85	197.68	201.11	197.17	197.34	202.23	196.49	197.17	201.06	200.39	200.61	197.85	196.99	199.52	198.53	200.33	200.5	197.63	198.26	201.34
203.49	203.49	206.07	201.66	204.09	203.98	207.05	202.91	203.91	205.13	204.25	201.6	203.2	203.41	204.94	203.09	204.03	203.64	200.94	202.73	201.23	206.52	203.73	204.52	204.66	203.5	204.32	200.37	203.18	202.4	202.9	206.03	205.08	206.26	202.92	203.69	203.34	205.61	204.3	200.48	202.62	204.67	202.64	206	203.26	204.19	203.47	204.76	202.54	204.59
206.33	205.49	205.89	203.79	202.4	206.3	202.1	206.51	206.23	202.42	201.73	205.75	203.34	206.34	205.6	202.19	205.03	205.43	203.77	202.49	204.53	206.37	202.83	205.94	203.63	207.1	205.58	205.85	205.45	204.71	206.37	206.91	206.37	205.83	207	203.05	206.97	203.73	204.72	203.78	205.82	203.85	207.17	203.86	205.43	206.68	208.73	202.57	207.36	203.05
209.27	205.94	208.86	204.96	206.87	207.09	204.6	207.57	206.65	209.41	203.74	209.77	203.91	209.69	206.59	207.47	208.57	210.1	207.73	208.03	208.84	207.15	210.12	210.33	207.8	208.84	205.33	207.36	209.2	204.6	210.42	211.15	207.37	207.19	205.02	208.02	211.59	209.91	207.55	206.44	206.68	207.85	207.4	209.27	206.32	208.65	207.12	203.55	210.15	206.52
210.47	208.09	210.41	210.67	208.25	209.17	210.1	208.76	212.54	210.75	207.46	210.02	209.79	207.63	208.71	210.69	207.19	209.16	208.76	209.09	208.69	208.91	210.84	209.28	204.35	208.64	206.17	211.26	211.52	208.5	208.25	206.21	209.8	206.08	211.55	206.56	203.97	204.8	208.52	207.66	207.62	209.41	209.89	206.16	211.64	209.99	209.09	209.43	208.94	208.97
209.27	208.64	205.41	207.34	209.45	208.24	205.84	210.02	210.85	212.3	207.47	208.87	208.06	207.06	206.26	207.03	210.74	205.47	210.82	208.05	209.58	208.03	211.69	207.92	208.56	210.12	210.23	207.13	208.61	207	204.99	210.18	204.72	206.67	209.47	207.58	209.96	206.43	205.24	206.9	202.74	207.54	207.92	208.31	210.53	208.01	208.2	203.33	207.95	210.68
200.39	194.13	199.42	196.33	192.6	191.87	195.14	195.02	193.14	195.7	196.15	196.17	195.19	197.15	199.61	194.08	195.4	195.62	194.1	195.29	194.36	195.76	194.23	193.79	191.51	195.81	197	196.8	193.91	193.79	193.46	198.23	196.91	196.99	194.4	194.85	197.31	199.47	193.41	192.92	195.1	193.18	198.44	195.27	196	196.81	193.46	193.52	197.04	192.21
198.06	200.61	199.39	199.07	198.57	199.78	198.19	198.82	197.77	200	201.15	202.89	200.68	199.86	198.82	200.19	200.21	198.77	201.21	200.54	196.78	200.56	201.59	200.36	201.91	197.82	204.01	203.11	196.03	197.56	199.55	200.71	197.4	199.96	199.56	200.29	200.53	199.75	200.43	201.66	201.62	200.47	200.07	199.18	200.06	201.45	199.1	200.57	199.58	197.82
203.12	195.84	199.37	198.62	197.2	194.9	199.23	201.55	195.12	195.76	199.76	199.26	202.63	197.27	201.52	200.7	198.42	197.03	198.53	199.02	199.45	199.57	196.57	199.91	197.37	199.34	200.76	197.1	196.66	197.91	200.45	200.77	197.43	198.65	196.23	200.38	198.62	198.84	198.96	199.57	199.85	200.67	197.96	196.6	197.37	198.43	197.86	195.03	199.59	202.77
199.16	198.57	197.41	200.7	200.1	201.44	197.95	197.37	199.79	200.89	199.91	199.3	201.16	201.35	202.24	201.46	197.31	198.9	200.67	199.51	200.29	200.6	198.6	196.23	197.64	200.3	199.38	201.26	201.2	199.41	197.91	198.51	199.78	199.67	199.54	198.81	194.87	201.3	200.74	198.28	198.87	198.56	202.14	199.65	199.44	199.31	196.69	198.08	197.96	198.98
205.47	198.55	202.93	204.85	202.44	204.29	196.79	200.23	197.79	200.74	201.03	202.5	201.12	201.46	204.74	205.17	201.39	200.43	200.28	203.3	201.79	203.51	205.37	203.06	201.52	204.68	198.78	202.36	203.93	202.94	203.29	201.04	201.09	201.45	202.47	202.82	203.47	203.99	204.3	202.03	201.14	203.67	203.16	202.65	201.93	203.02	198.31	203.49	201.38	201.68
206.18	204.03	204.55	204.8	204.46	208.29	206.75	204.1	201.99	207.69	207.12	205.38	202.49	203.64	204.49	205.69	207.94	203.07	205.44	202.52	203.17	206.1	202.59	205.94	201.12	205.74	203.75	207.65	204.73	202.28	205.04	204.35	206.02	207.25	206.69	205.95	208.18	207.84	202.98	207.75	203.75	204.42	205.78	201.11	208.06	203.77	205.72	205.48	202.4	206.45
216.24	216.26	218.6	217.26	216.75	215.8	216.52	217.56	216.27	213.25	217.86	216.88	218.25	216.93	218.16	218.54	216.61	218.49	216.47	217.67	218.71	217.62	214.25	218.48	217.44	219.5	218.28	217.39	218.32	216.84	216.25	216.78	218	217.91	219.7	217.34	216.43	216.35	217.39	218.11	217.24	216.76	216.31	217.54	213.82	218.33	216.53	220.17	218.9	216.9
204.37	205.13	200.88	202.3	199.95	204.83	206.18	202.64	204.93	201.47	205.53	205.06	200.64	202.2	203.41	203.04	202.75	204.83	203.54	204.16	205.2	202.8	203.58	204.02	202.68	203.29	203.04	202.65	200.75	201.81	205.39	198.74	204.36	203.16	204.27	204.49	203.95	203.64	205.51	201.63	201.41	200.17	205.47	201.31	200.33	201.3	203.83	203.26	200.21	203.13
200.73	198.57	200.92	198.79	196.73	196.63	199.34	198.11	202.44	199.95	197.9	199.87	198.6	197.45	200.16	200.37	201.33	197.46	200.29	196.68	198.66	201.48	202.77	203.56	201.56	197.17	199.71	202.3	197.19	196.33	198.49	202.27	197.99	197.86	196.01	195.49	198.15	202.77	197.93	201.83	198.13	199.36	200.07	198.36	200.52	199.65	197.77	197.25	198.83	197.53
204.69	204.45	207.91	203.45	202.6	203.21	202.78	201.44	199.63	202.28	206.5	200.18	202.41	202.45	201.21	201.37	199.93	206.33	203.93	202.14	205.09	203.66	202.15	202.72	204.76	203.1	202.05	202.45	203.93	202.31	202.3	200.44	203.57	205.54	204.95	204.42	202.92	201.74	200.8	203.73	203.24	202.78	200.85	202	201.94	201.67	201.86	198.73	201.86	205.34
206.3	208.28	207.27	207.9	206.36	206.99	208.74	205.48	209.97	209.25	206.9	208.35	209.87	207.96	210.91	210	208.95	207.12	205.75	209.02	206.39	208.07	208.55	208	205.4	207.59	205.58	209.09	208.92	204.61	207.23	206.74	207.78	206.57	207.33	210.35	210.42	206.33	204.29	206.95	208.65	205.59	207.58	208.68	211.79	208.67	212.24	209.66	207.29	205.6
211.34	208.46	209.81	209.28	210.2	211.8	209.86	208.45	207.88	204.94	211.94	206.18	214.43	207.42	213.27	211.1	210.91	210.43	209.66	209.42	208.23	208.59	211.27	213.48	208.96	210.17	209.05	208.85	207.31	214.21	210.95	214.11	211.87	208.15	206.48	210.43	214.25	207.97	212.23	211.84	210.45	208.91	209.93	211.25	209.67	211.63	211.59	207.8	211.15	209.03
213.22	207.03	208.15	205.78	205.88	205.75	206.47	205.52	210.69	208.37	211.39	207.63	206.66	206.06	209.6	208.09	205.18	205.92	210.23	209.86	209.74	208.7	206.29	205.69	209.27	207.29	208.03	207.35	206.16	206.93	206.41	205.33	209.13	208.58	206.94	208.82	208.23	205.27	207.37	204.66	208.19	208.35	208.15	205.37	208.19	207.6	203.36	207.96	207.86	207.44
210.63	213.19	210.92	213.97	208.19	213.09	208.14	214.08	211.4	210.95	213.2	210.39	213.96	211.11	212.51	210.06	212.09	210.76	209.92	213.2	213.9	214.84	212.94	212.05	211.96	207.49	212.89	211.74	212.87	212.29	211.62	212.68	208.73	211.82	211.07	209.19	211.4	212.22	211.08	208.11	213.82	212.84	210.45	212.54	212.1	212.49	210.71	211.93	211.96	210.57
209.94	206.64	210.22	205.61	208.4	206.05	209.05	211.16	209.44	207.8	210.68	209.4	208.11	210.13	204.06	212.7	210.95	208.02	208.34	208.8	205.79	206.94	211.25	208.41	208.21	208	213.48	209.34	209.62	204.48	208.65	208.26	210.73	209.85	204.74	205.08	209.19	207.92	206.65	208.73	208.83	203.06	204.69	208.96	212.13	207.84	206.94	209.65	210.33	211.05
215.6	215.44	218.39	217.27	216.36	218.28	216.08	216.84	215.51	216.99	217.2	217.71	219.31	216.15	214.71	215.29	216.74	216.24	214.12	215.74	217.73	216.29	217.17	218.14	216.52	217.53	216.84	217.73	219.31	217.91	216.34	219.34	218.9	215.32	218.72	214.91	218.35	217.41	216.95	219.43	217.95	216.79	218.08	219.37	217.48	218.91	216.77	214.85	214.44	217.47
206.98	207.2	207.86	206.96	207.57	203.62	206.27	206.7	204.02	205.82	205.92	203.32	203.06	205.18	205.63	206.89	206.46	204.78	205.84	200.87	205.89	206.91	206.54	209.29	204.78	208.56	208.22	204.04	207.01	206.01	204.93	205.68	205.54	206.92	207.42	206.12	206.04	207.18	205.88	205.31	206.85	204.89	205.42	204.76	208.98	206.1	206.18	206.31	205.38	203.75
208.26	209.59	210.83	208.38	210.03	206.91	206.76	209.3	209.6	211.02	208.31	211.45	206.46	209.11	207.85	208.15	210.62	206.41	209.08	207.58	208.19	205.75	210.19	210.41	209.21	208.92	206.23	206.07	208.57	209.27	210.04	209.22	208.51	209.84	207.66	208.89	206.63	210.07	206.27	207.14	209.27	211.05	207.99	206.88	208.26	207.49	210.08	208.53	209.51	206.08
207.83	206.12	206.54	206.12	206.55	203.52	206.17	205.58	206.83	203.43	207.02	205.59	207.38	207.41	206.17	207.92	208.41	205.72	206.18	207.93	206.96	207.82	207.07	207.31	207.73	207.31	205.17	206.06	207.34	208	204.11	208.84	204.26	207.3	206.06	208.76	203.68	208.51	209.04	205.76	206.51	206.34	201.42	204.14	207.72	206.79	208.05	208.14	203.38	209.38
200.54	200.73	204.52	205.23	203.57	202.8	204.32	201.26	201.6	203.8	203.69	202.2	201.64	203.17	198.58	204.53	202.71	203.07	199.37	207.23	200.34	204.08	202.04	201.43	201.17	202.2	200.97	204.11	206.08	203	202.25	202.43	201.92	201.73	202.29	198.65	201.88	201.81	202.31	202.08	203.5	201.12	204.16	206.26	204.17	203.89	202.22	205.43	204.57	200.9
208.27	210.21	207.28	209.37	208.46	210.56	208.36	208.43	207.39	205.09	210.61	211.11	210.58	205.59	205.53	205.53	212.38	209.68	205.36	207.73	210.4	208.68	210.35	208.35	209.22	207.27	209.02	209.44	211.42	209.89	208.26	209.38	207.25	208.2	206.98	208.68	208.99	206.91	209.25	209.14	209.45	208.2	208.55	208.53	209	209.84	207.68	209.48	206.76	207.25
211.19	207.78	210.25	212.19	210.9	209.7	209.83	209.75	210.77	209.55	209.87	210.09	213.56	208.27	211.52	213.96	209.03	209.23	215.4	211.27	209.27	213.13	209.65	210.86	211.49	211.26	212.83	212.76	211.33	211.91	213.7	211	213.85	213.25	213.66	212.77	211.82	211.23	213.16	213.76	213.06	210.94	212.34	211.46	210.65	213.57	210.36	211.88	208.96	210.74
207.08	206.87	208.39	204.38	209.05	209.06	205.57	209.15	206.96	209.08	207.17	207.18	205.7	207.39	206.7	206.74	209	209.59	205.91	207.5	210.45	207.31	206.6	207.56	207.42	206.28	208.63	205.58	206.39	210.3	211.24	207.42	208.92	209.43	206.79	206.21	206.46	209.4	207.51	207.03	205.18	206.97	207.9	208.54	204.38	205.97	208.37	207.18	208.27	207.56
208.69	209.73	211.23	203.99	210.68	205.93	212.22	208.96	211.17	210.92	208.92	209.35	206.9	211.65	209.51	210.91	209.01	209.52	212.9	207.67	209.38	207.39	206.33	210.76	212.62	210.32	208.63	210.66	208.7	208.29	208.38	209.74	209.57	210.28	207.58	209.47	209.77	209.53	208.04	210.55	212.2	208.91	208.98	208.37	213.37	209.11	210.19	210.27	211.5	210.95
207.77	210.57	203.49	208.17	209.1	204.9	208.88	205.31	204.42	206.6	206.51	206.6	203.52	204.19	207.67	203.98	207.51	204.54	205.48	207.02	205.98	206.34	205.65	202.4	208.13	209.24	205.82	207.38	205.69	206.16	207.43	208.93	206.65	204.99	205.55	206.7	207.92	203.51	206.45	203.47	205.84	207.42	210.18	207.61	209.93	208.4	203.26	209	205.67	207.29
199.05	201.15	199.93	201.87	199.61	201.04	203.64	199.5	200.83	203.04	198.76	199.81	199.67	198.91	198.88	200.54	203	203.83	197.95	201.91	201.12	201.36	196.09	197.37	199	199.17	201.8	200.97	200.01	201.89	199.55	198.7	197.73	201	200.87	204.27	201.46	202.45	199.07	203.35	198.94	202.04	199.54	199.85	201.6	198.19	199.9	200.93	198.27	201.11
219.36	216.83	215.98	217.09	218.02	212.61	220.88	214.95	215.93	217.8	216.26	214.95	217.53	217.45	219.52	216.34	216.13	216.97	212.13	220.01	219.43	216.04	219.82	219.64	218.05	215.55	216.24	215.32	214.92	215.92	218.32	217.42	218.37	218.19	219.16	217.16	218.57	219.21	218.78	217.8	216.28	213.09	217.57	215.81	216.45	217.43	216.24	217.48	212.54	217.21
194.3	194.69	195.63	196.59	196.06	197.59	192.63	199.18	193.67	194.32	195.11	194.32	194.27	196.03	195.19	196.35	195.06	193.87	197.15	194.82	195.07	197.81	198.01	195.88	197.15	196.05	194.2	194.26	197.88	195.3	198.87	196.16	194.93	191.99	192.53	194.06	194.66	193.24	190.7	195.16	195.74	197.77	189.9	195.37	194.41	192.98	190.85	196.47	192.57	193.29
197.58	198.49	199.62	198.43	198.94	201.63	196.96	199.88	201.63	197.32	196.83	199.96	194.25	198.11	197.39	197.81	197.65	198.18	197.26	195.82	197.52	196.6	194.19	198.57	198.4	199.55	198.17	196.93	197.66	196	199.32	198.76	195.45	200.78	197.08	198.06	195.72	198.44	197.38	198.52	194.37	198.54	199.65	196.61	197.73	197.32	199.37	199.11	194.23	198.83
203.03	202.39	205.42	207.4	201.89	199.4	200.78	201.39	202.04	202.75	199.78	203.27	205.12	201.78	199.73	200.57	202.47	201.51	200.73	203.72	206.58	205.59	201.1	202.6	203	205.73	203.61	203.93	202.21	205.97	200.23	201.35	205.2	202.76	204.04	203.65	203.72	203.79	201.24	202.86	202.39	201.81	202.08	200.45	199.37	205.66	202.94	204.74	201.89	203.52
210.4	207.93	207.92	211.33	210.6	209.74	208.88	207.68	209.39	209.38	205.5	209.99	210.21	208.15	205.5	210.55	209.44	207.22	208.42	208.61	207.33	210.37	208.29	208.16	206.83	210.07	208.3	206.02	211.84	210.2	209.92	205.04	210.16	207.05	208.69	207.16	206.8	206	207.55	207.44	210.78	209.9	209.42	210.9	209.58	209.84	213.23	205.83	208.61	209.56
205.41	209.01	206.29	211.44	209.15	208.8	204.49	208.73	207.82	204.51	207.8	208.6	209.4	205.96	206.39	207.4	209.54	205.76	211.11	207.75	209.04	205.55	205.08	207.17	207.73	207.96	208.95	210.38	207.77	208	208.49	208.54	211.03	207.66	207.96	210.04	207.47	206.67	207.8	209.06	208.97	206.25	208.85	208.01	208.52	207.24	208.91	208.76	209.56	206.79
204.03	200.48	202.87	197.64	200.64	200.71	200.15	200.45	202.96	199.64	199.19	199.23	198.22	201.23	200.37	200.92	204.73	199.85	199.88	199.88	196.75	200.77	201.99	199.49	201.65	198.57	201.5	201.9	202.79	198.81	202.67	199.48	199.73	198.99	200.94	203.2	203.02	201.37	203.28	200.14	204.17	198.47	201.77	197.73	200.32	200.66	200.42	201.92	200.69	198.13
202.22	205.4	202.94	205.77	205.66	202.84	205.16	207.47	204.75	207.96	203.98	200.39	204.9	205.75	203.48	203.35	205.41	203.55	204.51	209.73	199.96	203.38	206.34	205.31	203.17	203.32	203.95	204.26	205.4	205.73	208.62	206.21	205.23	205.45	203.89	207.18	203.06	205.89	205.73	204.13	201.41	203.51	206.45	203.44	205.97	206.64	205.27	202.38	203.15	203.99
213.09	212.08	213.41	210.01	215.44	214.89	212.56	212.43	214.15	211.82	211.31	212.29	212.85	213.61	215.86	208.23	212.35	211.85	214.38	211.5	211.57	213.35	212.09	213.95	211.33	212.26	212.63	212.34	214.09	215.88	213.46	211.69	212.86	211.5	214.75	213.77	208.58	213.1	211.29	209.12	212.79	214.1	213.05	210.71	212.26	213.24	210.45	215.71	211.55	212.62
205.45	201.06	201.75	207.73	203.12	207.17	205.86	202.38	203.81	204.64	203.62	204.2	203.19	207	202.75	207.04	204.42	202.82	202.38	204.28	204.06	206.08	201.55	203.23	203.95	204.47	203.05	207.68	205.61	202.21	203.13	204.73	205.26	201.43	203.92	204.65	204.87	204.8	201.5	204.26	203.1	204.83	202.47	202.09	203.74	204.37	206.23	203.17	202.05	206.91
218.01	212.88	216.12	215.57	218.48	216.51	218.97	216.65	215.43	219.16	215.71	217.6	217.15	216.85	217.83	214.94	217.08	216.34	215.55	217.76	218.71	217.42	215.21	218.85	216.13	215.29	217.84	215.71	216.16	218.05	219.49	216.43	217.36	218.28	213.73	216.67	217.88	213.39	218.51	216.72	217.47	217.87	218.36	217.34	216.54	216.15	216.17	214.48	215.86	220.44
211.48	208.77	209.74	211.13	211.39	212.15	208.32	208.17	209.05	206.58	210.12	210.69	209.11	209.13	205.11	207.96	212.18	207.65	208.87	208.91	209.24	211.12	207.65	204.64	209.29	209.89	206.1	209.72	207.7	208.1	207.18	207.31	207.25	208.89	208.85	210.75	207.81	209.03	207.74	209.11	206.74	204.64	208.52	206.41	207.76	208.4	210.87	206.67	206.02	210.26
208.12	209.31	205.82	207.47	208.68	209.19	207.01	209.08	207.81	208.97	207.46	208.62	208.63	204.6	206.09	208.09	211.76	209.03	209.37	207.06	207.9	210.18	211	208.22	208.77	205.8	210.87	211.55	204.46	207.68	206.9	207.1	208.39	209.84	208.39	204.32	208.93	208.96	207.88	211.63	211.02	207.38	208.03	206.17	206.87	207.68	208.3	207.81	208.83	208.07
209.49	212.69	214.74	217.99	213.13	209.4	212.22	212.63	212.06	211.56	210.03	210.18	210.69	213.59	210.39	212.72	208.54	209.26	213.53	213.23	215.46	207.96	213.07	211.72	213.76	212.36	212.12	210.43	213.74	213.03	215.53	210.84	209.21	213.64	213.11	212.96	211.26	209.75	212.8	209.12	209.58	212.74	209.99	208.96	207.12	210.11	209.63	213.18	213.27	216.07
214.11	211.93	217.52	213.99	215.09	215.81	213.64	215.02	212.27	213.59	212.63	214.03	213.64	214	213.9	211.98	217.59	214.17	213.51	213.62	212.84	214.45	216.96	213.6	213.25	210.72	216.71	212.24	214.75	216.44	214.84	213.61	214.56	212.76	213.75	212.64	215.47	210.78	214.62	211.26	215.02	213.38	211.29	212.28	213.27	212.54	214.35	215.45	211.59	213.92
204	205.33	201.45	203.48	204.62	205.75	201.8	201.77	205.72	205.93	204.38	205.35	203.21	202.04	206.24	203.45	205.62	204.13	206.23	202.94	205.33	205.62	203.92	205.09	203.68	208.53	204.66	201.99	202.81	203.83	203.84	202.46	200.73	205	204.52	207.22	205.4	205.27	201.41	204.93	203.66	203.93	201.96	205.31	203.03	202.79	202.18	204.29	200.95	201.87
206.42	207.11	206.98	209.73	207.47	210.54	208.39	209.88	208.57	210.05	203.62	205.69	209.5	210.26	207.09	209.67	209.56	203.9	202.56	204.19	211.87	205.49	205.83	205.38	209.84	204.3	208.48	205.18	206.24	206.92	206.68	208.41	207.02	209.63	206.6	207.42	208.38	207.93	211.09	206.88	206.55	211.27	209.76	206.6	204.81	208.48	207.82	208.41	206.43	210.47
200.14	202.68	199.69	199.98	200.54	200.76	203.53	199.22	204.76	198.59	200.14	200.94	202.55	200.77	200.07	201.29	200.45	200.08	202.11	199.95	201.33	203.04	200.49	199.54	204.45	199.06	194.93	202.03	205.32	203.14	204.44	200.69	201.13	199.67	202.72	200.78	202.63	205.01	198.01	201.37	204.12	199.66	201.38	204.73	200.65	199.39	199.59	201.47	204.49	202.9
197.48	198.38	196.88	202.26	199.72	201.27	203.15	198.48	198.01	201.91	200.47	198.39	201.05	200.9	200.65	200.01	199.27	201.12	200.46	198.62	198.85	199.84	199.95	202.34	201.14	197.94	197.46	197.75	197	201.82	198.33	196.04	197.53	197.83	198.2	199.73	198.62	198.81	198.74	200.95	201.96	196.72	199.39	196.15	199.09	196.47	199.44	198.96	196.3	200.23
205.98	208.96	207.44	205.16	206.36	207.46	210.67	206.9	210.53	207.72	211.21	207.24	212.36	212.68	209.92	208.71	207.64	211.05	207.75	207.42	211.55	210.52	206.6	211.01	206.92	207.87	207.36	208.65	210.13	207.24	212.1	209.13	207.38	209.53	209.62	208.94	209.32	205.98	204.89	207.96	208.87	210.61	210.2	207.42	209.51	208.05	208.83	211.3	209.78	208.88
205.5	209.57	209.61	206.99	209.16	209.72	208.56	207.8	206.86	208.49	210.27	205.08	209.02	209.81	207.31	205.94	204.56	208.33	209.79	211.07	208.79	210.71	208.14	207.21	207.05	209.67	210.48	209.87	208.99	210.31	210.72	204.75	209.84	209.93	209.9	208.89	207.34	206.59	208.55	209.24	204.35	208.55	206.14	209.36	206.84	205.75	207.68	206.28	206.92	203.7
214.34	212.36	212.5	211.35	211.96	212.15	211.16	209.91	208.4	212.6	212.29	210.94	210.95	211.19	212.87	210.26	210.41	216.3	211.5	209.32	212.27	211.93	213.6	213.5	213.77	212.57	212.94	213.51	210.66	212.71	212.74	212.13	212.4	208.17	211.13	211.08	211.56	209.92	211.7	210.41	209.97	211.01	211.35	210.74	212.19	215.07	212.67	213.31	214.15	210.11
212.38	206.51	212.68	206.14	207.04	208.22	209.48	208.05	204.49	208.94	206.5	206.93	208.68	210.33	209.89	209.56	207.11	206.56	209.49	209.91	210.2	209.79	209.08	207.55	212.21	208.46	212.28	207.24	208.59	207.84	207.04	208.07	207.84	205.74	206.69	207.01	209.53	207.71	211.01	207.55	208.89	208.64	207.05	206.8	210.7	209.97	206.41	207.55	205.78	211.06
208.74	212.75	212.77	214.3	216.86	212.57	213.72	211.3	215.38	210.76	215.2	213.77	214.45	214.61	212.38	213.48	209.97	212.3	207.44	210.91	211.86	212.37	210.88	213.17	215.09	212.49	213.38	212.92	213.93	214.8	209.78	212.78	214.69	213.94	211.11	210.09	213.55	216.01	210.23	213.86	216.16	217.57	211.82	213.92	210.93	215.25	211.25	213.66	210.93	212.39
204.52	202.97	203.97	203.2	205.52	203.09	204.11	204.48	202.56	199.36	203.43	202.41	204.8	201.91	204.74	208.01	204.84	201.11	204.22	202.3	203.44	204.75	204.13	201.56	202.88	203.63	203.3	203.23	201.52	204.37	203.26	204.38	203.77	201.95	205.92	201.59	204.56	202.98	205.15	202.17	204.86	201.59	204.48	200.94	202.79	199.79	202.05	204.12	203.42	202.74
209.26	207.85	208.93	207.53	206.21	209.31	203.76	207.37	209.48	208.33	208.03	207.52	207.42	204.81	205.38	207.78	207.36	211.9	209.24	205.4	206.09	206.36	211.06	206.5	207.07	209.79	208.96	212.4	208.01	207.2	209.13	208.55	209.17	208.93	208.34	204.34	210.71	205.42	208.89	205.65	206.05	206.57	209.08	208.97	206.68	208.38	205.54	207.57	209.84	211.12
201.78	205.56	199.24	204.81	204.34	202.28	204.67	204.07	203.93	203.2	205.34	205.71	203.74	204.31	204.51	200.17	204.07	201.95	204.56	203.85	205.98	201.14	203.99	200.81	205.29	203.22	206.56	207.3	206.17	203.56	204.44	203.37	205.86	201.02	204.11	202.74	204.5	205.04	204.8	204.63	202.09	202.14	204.39	201.99	204.65	204.98	203.52	203.03	207.51	200.92
203.82	202.22	202.54	201.52	202.63	204	203.45	204.2	198.52	203.78	204.92	204.1	201.77	205.11	201.97	201.41	203.46	202.82	201.9	202.48	203.34	201.49	200.93	203.02	205.6	204.32	203.14	202.65	203.81	203.28	201.64	203.43	201.1	198.24	202.18	203.36	202.6	204.04	204.12	204.13	199.63	206.33	205.59	201.79	200.73	203.21	202.36	200.55	203.29	203.02
207.73	206.96	209.63	207.77	210.62	211.12	211.36	209.72	207.46	209.98	209.91	208.34	208.55	209.61	211.48	208.06	207.94	210.28	208.77	210.46	208.24	208.23	209.55	209.42	211.27	210.35	210.1	206.91	211.16	212.69	208.92	210.21	210.21	210.73	210.63	210.65	210.5	212.33	205.66	207.04	212.16	205.45	212.12	210.33	208.73	207.68	209.42	208.03	209.2	207.27
207.39	206.95	206.62	206.35	208.68	207.56	207.08	204.81	211.02	202.5	207.64	210.95	203.69	207.66	205.27	206.18	209.8	206.54	210.59	206.29	212.72	209.7	208.02	208.14	203.94	208.66	207.13	208.4	207.35	207.29	207.83	205.67	209.96	205.53	209.61	207.17	209.2	210.92	206.11	205.18	209	208.25	204.89	209.32	209.26	207.56	205.3	208.84	205.26	209.9
209.05	211.77	211.88	211.65	208.84	207.08	210.22	210.25	214.18	206.24	208.9	209.82	209.86	208.32	208.69	211.27	206.32	210.14	209.62	209.07	209.89	208.56	209.3	209.97	211.08	211.83	208.27	209.65	209.1	209.24	211.01	209.57	211.12	210.81	210.61	208.73	210.33	209.55	208.46	209.04	209	208.37	208.58	207.49	208.98	208.78	209.06	210.81	207.75	210.26
209.22	213.78	211.68	207.98	215.39	208.15	213.42	209.81	212.81	213.65	213.03	211.16	210.12	215.89	208.12	213.46	211.25	209.32	211.36	210.5	212.22	212.04	213.74	214.1	210.58	211.65	214.21	211.69	209.92	214.36	210	214.15	208.93	208.75	208.09	213.58	209.22	211.38	212.51	211.27	211.6	208.94	210.75	211.76	211.75	209.52	211.8	213.45	209.72	211.38
201.75	201.85	200.59	199.28	202.22	204.59	199.03	200.79	200.28	201.33	197.79	201.24	198	202.06	198.03	200.07	203.1	201.95	200.8	202.12	202.34	204.62	203.1	203.71	202	201.01	198.71	198.98	201.62	202.83	198.78	201.68	201.51	200.26	203.63	199.74	199.84	203.06	202.97	201.39	202.93	201.64	199.15	202.09	203	202.65	202.82	200.43	200.15	201.22
205.7	206.04	204.53	206.89	206.32	209.29	206.36	208.36	205.89	209.71	206.99	208.76	210.85	207.43	205.95	209.16	212.55	208.69	207.91	206.85	207.42	206.33	208.02	207.53	207.27	208.53	205.32	210.49	209.8	207.99	205.96	207.46	206.43	207.53	207.73	206.95	206.28	207.26	206.97	207.64	210.71	210.71	202.98	205.65	207.07	209.68	204.84	207.64	206.34	204.24
205.31	202.39	203.29	205.89	204.59	203.41	205.54	204.24	206.28	202.11	201.39	203.23	205.18	201.28	205.67	204.79	205.03	206.11	204.19	206.66	204.67	202.08	202.97	206.14	204.01	204.28	206.32	205.78	201.67	205.01	207.33	201.48	202.08	207.05	203.06	203.89	204.66	203.74	205.29	204.33	201.08	202.48	204.14	200.14	203.98	205.42	204.68	204.65	202.19	203.11
207.56	206.32	204.54	207.5	209.16	207.41	206.75	208.61	206.54	205.53	204.68	206.23	209.02	207.41	203.61	207.18	204.92	207.65	211.4	209.64	208.81	209.39	208.19	208.79	205.89	209.51	207.54	206.71	207.61	206.64	209.18	208.57	207.4	202.93	208.15	210.23	210.2	206.79	207.56	206.04	206.93	209.55	210.01	211.05	206.91	208.22	208.63	206.56	207.71	207.4
208	208.29	208.55	212.9	210.84	206.53	208.57	209.61	208.7	211.28	208.69	206.13	201.74	206.38	207.3	205.97	204.71	209.48	203.72	205.49	208.8	206.07	207.77	207.64	210.81	207.4	209.62	208.5	206.17	206.71	207.27	208.77	207.7	205.49	206.84	206.99	210	209.28	208.16	206.4	210	208.61	206.73	208.78	209.36	206.75	210.7	205.1	207.81	206.14
206.13	204.68	201.98	200.82	204.56	201.2	204.6	204.93	204.06	200.21	201.83	204.84	205.13	202.99	207.85	202.63	204.24	202.02	204.36	203.71	203.08	204.4	203.84	203.53	205.31	204.34	205.61	205.39	202.45	202.98	196.75	199.96	203.53	205.75	203.49	205.88	204	201.13	203.29	203.5	203.81	204.48	202.65	203.53	201.23	203.7	201.17	203.98	205.67	204.83
197.36	202.8	199.92	201.48	201.96	199.96	199.41	198.42	203.32	197.02	202.4	199.87	200.16	202.75	197.18	200.82	202.91	202.81	197.2	200.64	201.93	197.37	203.31	200.47	200.12	202.02	202.75	199.63	199.77	196.69	199.8	200.62	200.67	200.34	200.85	196.9	204.26	199.87	200.05	203.24	199.17	198.3	199.11	198.8	202.31	202.79	200.14	200.81	200.63	201.08
202.56	205.14	204.1	203	202.29	204.95	201.25	202.75	204.08	202.34	203.3	201.01	203.05	202.06	199.07	203.62	201.8	200.03	203.26	205.84	203.24	203.43	204.16	202.08	202.76	204.19	202.47	203.71	197.75	204.26	201.87	203.23	203.86	204.04	205.55	206.76	205.23	204.46	203.43	203.48	204.99	204.86	202.43	203.16	203.92	203.73	204.49	206.23	202.15	202.82
210.73	213.86	212.26	211.26	213.95	214.26	213.73	211.28	213.35	212.3	210.98	214.4	212.86	215.54	212.47	213.94	212.92	214.94	216.55	210.88	213.39	215.17	211.9	214.05	215.31	212.63	215.64	209.45	215.32	214.88	216.04	211.65	214.78	213.93	215.53	213.08	212.07	214.86	213.91	214.51	213.31	212.68	212.31	215.14	213.53	214.11	213.44	216.51	211.35	215.11
201.34	203.08	205.46	203.99	203.01	203.53	204.5	201.01	201.85	201.07	200.3	205.91	205.33	201.64	204.96	204.62	201.91	204.07	203.23	199.65	203.03	202.76	205.16	202.12	200.73	201.37	201.24	198.78	201.78	203.7	203.4	204.11	201.05	198.87	203.5	202.11	202.23	205.18	202.59	203.14	206.79	202.1	203.43	202.32	200.28	198.7	201.69	202.65	200.2	201.97
210.53	211.83	208.12	208.42	210.82	210.1	207.5	208.79	208.47	209.2	210.12	208.72	210.11	212.14	206.72	207.46	209.19	212.05	209.39	206.57	209.27	208.21	208.17	208.75	209.3	208.42	207.6	208.14	208.07	209.95	207.01	207.54	210.06	209.44	208.19	210.67	210.76	208.19	209.58	207.97	210.75	207.7	210.21	208.72	208.3	209.43	210.36	208.9	206.03	206.62
207.47	207.3	207.62	207.98	208.9	210.77	210.63	210.53	209.67	209.58	205.29	212.1	209.75	209.04	210.35	208.8	208.48	210.35	211.54	207.67	210.72	209.53	207.25	209.3	206.52	207.86	210.13	211.55	209.64	205.85	209.29	209.39	209.21	208.45	210.44	208.06	210.33	210.29	206.36	207.77	211.24	210.57	206.26	212.29	209.41	207.78	207.81	207.85	209.49	212.78
203.81	205.43	206.28	204.41	203.75	205.83	204.58	203.27	202.48	203.65	204.86	205.5	204.14	204.8	202.6	202.57	202.74	204.87	202.19	204.8	203.78	200.64	203.8	205.91	202.45	202.45	205.01	204.67	204.42	204.81	202.53	204.28	205.36	203.34	205.82	205.26	205.22	203.82	204.1	203.79	202.2	206.35	204.49	207.15	201.73	206.07	204.77	203.43	203.94	201.41
207.81	208.29	207.88	207.85	208.57	213.65	210.88	208.63	207.63	210.75	209.51	208.33	206.55	207.66	210.41	208.06	207.19	207.8	208.04	211.17	209.47	210.16	207.24	210.19	210.13	205.14	208.58	209.36	204.82	210.72	208.75	208.85	209.38	208.11	206.02	210.17	208.84	209.32	210.14	208.69	207.09	209.68	208.09	206.03	210.47	207.4	206.75	208.16	205.99	210.79
210.2	214.37	211.25	213.1	214.14	213.6	215.27	211.94	216.23	211.83	216.13	214.27	210.36	210.8	216.48	210.37	212.7	212.21	211.93	210.23	211.99	212.1	211.57	212.03	213.85	213.65	211.77	215.52	214.2	214.08	212.8	212.82	211.68	212.97	213.11	214.15	212.21	213.12	210.66	214.36	211.72	213.54	212.72	212.57	215.93	209.12	214.25	215.26	214.63	215.4
206.92	203.2	207.45	205.36	205.88	204.88	203.42	208.71	208.41	208.82	204.98	207.34	204.87	207.22	206.11	207.48	206.16	207.46	205.44	206.2	204.72	204.31	203.94	208.19	204.22	206.61	203.43	203.92	206.41	206.2	206.17	206.39	205.06	205.71	203.97	206.26	206.04	206.19	209.39	204.9	207.15	204.04	203.57	206.63	204.21	203.64	206.48	207.02	205.02	206.87
213.29	214.59	209.42	214.49	214.14	211.02	213.48	211.54	214.13	211.67	211.32	208.66	211.91	211.79	212.98	214.81	212.33	208.99	212.9	212.06	213.59	211.61	210.96	211.66	210.29	213.64	210.73	212.45	212.71	211.1	214.43	211.49	212.93	211.07	214.34	213.25	213.78	211.81	212.58	211.75	209.98	211.41	215.03	209.23	212.07	216.39	215.45	210.55	211.49	213.22
207.92	208.73	211.3	211.59	205.99	207.16	209.82	206.21	206.34	205.34	209.84	209.48	207.52	210.21	208.5	209.29	212.78	210.85	211.65	209.85	213.62	208.55	209.65	210.35	211.5	213.25	210.95	210.53	213.05	207.21	211.39	210.64	209.95	208.61	211.74	209.3	212.98	211.16	207.12	210.25	208.73	210.75	212.05	211.56	209.34	209.78	209.83	210.95	209.47	213.63
210.09	207.72	207.89	206.75	206.35	209.15	210.51	212.59	209.01	209.33	206.9	209.22	206.78	211.98	206.9	206.22	208.93	209.29	206.49	210.83	211.07	208.3	210.17	208.49	208.83	208.3	209.59	207.81	205.81	205.54	211.74	211.32	209.49	209.31	207.89	210.18	210.81	210.69	208.9	209.3	210.29	208.52	207.67	210.16	208.74	208.39	210.9	211.29	207.75	210.21
211.96	209.83	210.88	214.19	213.83	215.22	211.82	213.74	215.1	213.78	213.26	213.87	215.26	210.59	210.9	212.26	214.49	212.67	217.01	215.83	210.71	213.66	208.24	213.08	216.3	213.7	212	210.74	212.89	211.46	210.8	212.88	214.57	212.89	214.52	216.59	216.14	211.93	212.9	213.5	212.51	213.17	212.11	213.28	211.49	212.28	212.65	211.15	213.87	213.47
203.28	202.09	202.97	198.7	202.93	206.68	201.83	202.26	202.37	201.34	201.34	202.67	201.17	204.24	201.5	199.13	200.16	202.5	201.03	203.68	206.06	201.92	202.55	198.87	203.1	203.95	201.33	201.93	202.48	201.47	201.62	201.83	201.49	203.59	199.32	198.9	201.43	199.41	199.8	203.57	200.98	202.97	200.83	203.38	202.24	201.97	201.27	200.48	201.28	199.32
218.46	216.84	218.83	217.5	214.04	216.48	217.29	216.8	217.69	215.52	216.81	215.87	217.53	217.22	217.61	217.66	215.58	216.14	218.12	217.24	219.16	216.53	217.59	218.14	217.13	217.2	214.8	217.44	220.07	217.91	220.26	219.57	218.13	217.53	219.88	216.94	216.81	214.5	216.44	219.94	218.32	217.16	218.37	219.67	219.59	216.57	219.27	215.46	218.33	214.41
212.3	211	213.34	210.17	215.48	212.35	212.45	209.35	214.2	211.94	214.13	213.3	213.91	214.04	212.77	210.03	213.03	214.19	209.69	211.61	210.94	212.9	211.67	209.57	214.29	210.63	212.19	212.9	211.07	210.2	212.32	211.5	210.51	214.31	211.75	209.73	209.51	211.03	209.81	212.09	209.52	212.68	211.15	210.57	211.56	206.74	210.42	215.4	213.4	210.74
196.31	194.15	193.75	194.35	195.06	194.32	193.08	195.73	195.74	194.06	196.38	193.93	195.01	191.75	193.53	197.88	195.77	195.2	193.33	198.77	194.92	190.92	193.91	194.87	195.21	196.59	194.78	197.83	194.41	194.93	195.5	194.79	195.75	195.97	195.54	194.66	192.68	195.65	194.19	199.27	194.68	196.65	195	194.12	193.17	195.73	195.21	194.77	195.72	194.97
204.64	204.07	201.59	200.68	207.05	201.03	202.89	201.84	202.83	204.2	206.85	201.38	202.07	202.86	202.25	202.81	206.18	201.88	203.32	203.91	200.51	203.43	201.06	203.85	203.91	201.49	201.72	201.87	203.46	204.14	200.43	198.56	204.77	203.21	204.21	205.06	200.96	202.8	205.49	203.38	201.15	199.95	204.27	200.67	200.61	203.09	204.97	199.64	203.18	199.52
204.64	209.59	205.07	206.98	206.92	206.69	208.26	206.99	206.15	206.96	206.26	203.34	207.35	210.77	209.26	205.53	203.87	208.51	208.63	210.48	206.91	206.11	211.03	209.53	209.55	211.48	209.6	210.05	206.79	206.4	207.69	209.37	208.59	209.56	208.38	208.06	209.38	205.05	206.82	204.46	203.08	208.1	208.05	207.69	205.82	208.95	207.72	208.75	208.19	208.51
207.96	206.72	207.31	207.95	208.14	205.73	202.91	206.75	207.76	206.54	208.8	207.86	211.58	208.82	208.61	208.63	209.74	208.33	211.47	207.27	205.12	205.51	207.85	205.8	208.59	206.8	210.49	208.74	206.9	206.43	206.72	204.89	205.26	205.05	207.43	208.6	206.81	207.1	209.46	210.25	208.27	207.08	208.48	206.91	204.48	210.08	211.25	207.01	205.61	207.14
204.36	203.46	204.04	203.18	203.23	202.56	206.17	203.56	204.28	204.97	202.71	200.83	205.62	205.76	202.28	203.6	204.3	205.42	203.05	203.45	202.14	203.02	203.88	207.22	204.7	205.53	203.11	205.33	205.46	202.17	202.54	203.4	204.69	204.24	206.96	202.02	203.75	201.92	204.11	205.27	201.32	204.03	204.33	202.78	202.88	203.72	204.78	204.48	207.09	202.84
207.13	209.94	211.51	206.4	209.84	209.41	207.27	209.18	208.63	209.9	208.45	209.66	207.39	211.35	205.67	210.14	206.67	206.22	207.29	208.09	207.57	206.57	207.78	209.17	211.56	205.99	208.58	208.49	206.4	207.67	205.97	208.88	209.4	205.59	207.67	209.1	207.19	206.34	209.23	207.41	207.34	208.59	208.4	208.12	207.08	206.29	206.63	204.8	206.86	209.39
210.27	207.78	212.49	207.62	208.81	211.57	211.8	210.48	212.39	209.56	207.98	209.78	212.02	209.85	210.99	210.76	209.57	209.1	209.72	207.46	208.31	209.22	206.74	208.96	208.51	207.24	210.97	208.18	207.37	211.72	207.44	206.97	206.99	211.41	206.98	211.4	209.63	208.03	208.17	211.99	206.77	207.62	211.35	207.95	210.24	210.87	210.22	206.75	207.28	205.81
218.82	218.05	215.89	219.6	219.42	213.1	217.36	217.69	214.17	218.56	215.71	215.57	218.67	216.53	217.77	214.58	217.83	217.35	221.76	219.48	222.8	217.6	215.74	217.06	215.26	216.21	215.24	218.49	218.67	215.04	216.67	217.93	216.4	216.85	214.92	217.45	213.1	217.97	216.63	215.55	215.22	217.85	216.32	216.82	218.34	219.95	213.83	216.94	215.64	219.18
208.28	208.52	205.63	208.83	206.96	209.94	206.8	209.59	206.72	207.78	207.23	206.12	206.12	208.41	207.89	209.63	207.35	210.97	208.3	203.72	206.94	208.48	208.65	204.56	208.39	209.66	209.19	208.8	207.63	210.07	206.86	206.61	208.3	206.63	210.53	209.28	205.31	208.4	204.46	204.76	210.15	209.39	210.11	209.09	205.77	207.44	209.49	207.54	208.03	205.4
204.71	202.83	203.9	197.75	199.81	198.89	203.58	201.63	201.56	200.75	202.23	202.79	204.09	202.96	202.3	201.17	203.72	204.8	202.96	201.04	200.25	202.9	199.88	201.43	201.14	204.5	200.99	202.28	200.94	201.78	200.14	203.52	203.53	200.74	201.43	205.46	199.57	201.02	204.57	202.14	202.18	201.16	203.84	203.43	204.25	203.44	201.43	202.67	204.86	202.07
203.57	203.81	199.94	201.89	200.37	202.4	204.98	204.97	203.18	203.59	201.05	204.37	202.95	201.36	201.39	200.6	201.61	208.77	204.73	200.43	205.14	202.05	204.01	202.58	203.92	203.05	204.34	199.43	200.19	201.35	202.31	201.93	202.01	202.35	202.39	197.14	202.83	204.03	200.16	202.8	204.14	202.21	200.44	203.9	201.12	203.1	206.14	201.11	205.41	199.67
208.12	207.99	206.21	211.43	210.24	208.54	210.91	207.39	210.12	209.35	208.66	207.88	209.17	207.46	208.18	210.17	205.99	206.78	207.25	208.56	206.34	211.11	205.89	206.9	210.24	206.91	207.38	208.38	208.44	207.19	209.84	210.51	209.44	208.29	210.65	208.52	209.75	210.02	212.47	207.71	208.07	210.54	212.43	208.56	206	209.16	209.48	210.11	210.13	207.08
207.3	204.38	205.4	205.51	206.6	203.56	204.05	206.42	205.46	206.64	202.33	204.96	207.72	204.97	203.02	204.39	206.6	204.82	206.1	206.64	205.71	205.53	206.05	201.88	205.19	204.07	206	204.46	207.44	205.23	206.58	208.16	206.25	205.9	204.62	205.36	206.88	205.11	206.1	204.8	204.27	207.57	202.1	207.8	205.16	203.6	207.61	208.49	207.29	206.56
198.47	198.2	200.59	200.68	198.18	201.57	199.02	200.09	200.57	198.77	199.76	197.49	200.12	196.68	198.97	199.16	197.21	200.04	200.71	200.8	201.12	198.75	198.83	199.37	201.75	198.85	197.19	198.37	202.75	198.58	200.55	200.45	201.65	198.09	200.68	199.9	197.9	201.59	196.81	196.17	197.45	198.4	201.6	202.37	198.96	200.97	200.43	198.27	196.53	202.73
200.67	203.13	207.76	206	204.71	203.95	206.14	203.48	200.63	200.38	202.87	205.1	206.89	204.17	204.4	203.82	205.85	204.45	199.02	204.57	207.71	205.23	207.21	201.45	204.11	205.21	208.51	207.04	202.9	205.31	204	204.8	202.73	205.62	206.17	205.4	204.17	205.22	204.3	200.47	205.64	205.1	205.84	205.84	205.53	203.81	203.62	204.43	202.64	201.75
215.56	213.98	213.03	212.85	213.18	211.98	213.06	210.07	212.49	210.58	212.92	212.71	212.55	211.45	214.73	211.18	210.38	209.74	214.08	212.93	208.73	212.45	211.03	211.74	213.8	212.73	214.36	213.88	208.51	210.31	211.08	211.11	213.43	211.65	215.26	214.77	214.6	212.13	210.83	213.54	211.91	214.17	214.53	209.29	212.64	212.58	213.19	212.72	214.97	214.12
196.2	194.77	197.34	194.04	193.98	193.67	196.44	194.4	192.37	197.61	191.21	194.4	192.48	195.8	195.93	194.81	195.86	195.72	197.69	196.94	195.08	194.53	196.77	196.91	193.9	196.3	196.36	192.26	193.06	196.64	195.4	193.47	195.27	195.42	196.71	195.62	195.39	194.87	193.85	193.57	194.16	194.79	199.56	194.57	195.23	192.5	192.19	191.36	196.4	194.07
206.83	208.25	210.38	207.63	209.14	207.39	206.33	206.53	207.63	207.05	209.16	205.54	207.64	209.33	206.9	207.74	208.99	205.38	204.35	205.63	208.07	211.86	208.35	209.07	207.62	205.99	209.61	207.71	206.95	208.68	207.63	209.82	207.6	205.54	210.09	205.5	206.93	205.31	208.81	207.89	206.96	207.66	208.09	209.05	205.54	210.36	209.81	205.98	209.55	206.48
208.83	209.89	207.51	207.23	210.44	209.47	209.6	208.96	208.5	210.43	210.91	210.13	208.04	212.28	207.99	209.84	211.6	209.64	209.95	207.4	208.58	211.66	211.14	210.39	212.11	213.16	209.4	209.02	207.13	206.4	209.13	211.67	208.45	210.48	212.01	212.49	211.39	210.31	208.31	211.55	209.06	208.93	210.4	209.87	209.54	212.36	208.76	207.77	207.76	208.45
218.44	220.21	217.78	218.46	216.69	219.52	216.46	216.72	215.63	217.94	219.24	217.64	220.18	217.55	218.14	217.15	218.84	217.36	216.71	217.14	219.36	216.83	217.77	216.29	216.73	215.93	215.22	221.05	219.05	218.45	217.44	216.9	219.3	220.78	217.57	219.37	219.03	217.17	220.2	219.27	219.69	222.01	213.47	216.55	216.21	220.29	218.51	215.26	216.36	218.05
204.77	200.45	206.18	205	201.63	205.5	203.61	199.85	205.48	204.37	205.35	201.22	202.22	201.55	201.06	204.33	201.55	201.61	202.38	204.78	207.35	204.85	204.17	201.85	201.95	202.56	203.72	201.14	202.77	202.59	202.78	205.67	202.17	205.87	202.61	204.18	201.95	203.89	204.94	201.99	206.73	204.36	205.36	204.4	201.74	200.6	201.21	204.86	200.69	201.76
214.83	219.61	217.7	217.34	217.96	216.82	216.6	215.9	216.41	215.63	218.2	216.21	215.34	218.2	216.19	217.22	216.78	218.29	218.28	216.73	217.82	219.94	215.44	215.27	214.45	214.86	219.62	215.48	220.14	217.17	217.73	217.51	216.56	219.18	215.96	219.33	213.48	218.64	217.53	213.53	217.68	215.39	216.78	221.36	215.65	215.23	218.98	214.4	217.79	215.16
206.21	205.1	204.38	206.67	205.52	207.21	208.42	206.38	203.06	204.7	203.64	205.68	205.91	206.8	209.84	202.95	203.16	205.05	205.42	207.46	206.62	207.44	203.15	204.48	203.85	208.98	205.88	209.15	203.58	202.74	205.3	206.15	206.49	205.42	205.76	206.15	205.59	205.51	204.24	207.59	204.18	202.69	209.25	205.38	203.01	206.67	209.16	205.75	202.6	204.68
219.46	215.82	218.17	216.8	219.12	218.71	216.45	219.54	214.42	215.93	216.41	219.07	218.43	216.95	217.78	219.06	220.21	216.31	217.51	219.66	218.86	217.44	216.56	216.68	216.03	215.9	217.48	219.98	218.71	215.17	215.75	218.02	219.62	215.75	217.15	218.14	216.5	216.99	217.31	216.29	219.63	219.19	215.25	215.46	214.81	216.22	216.43	216.86	216.5	218.35
206.71	201.19	202.23	201.36	207.01	204.73	202.84	204.89	203.59	203.42	204.39	202.57	201.48	207.33	201.53	202.79	204.07	202.22	198.95	204.01	202.55	200.92	205.1	203.27	203.84	202.53	200.1	206.09	203.03	202.39	202.22	206.88	205.11	201.11	203.58	203.08	202.66	205.35	201.02	202.86	202.97	203.66	203.16	202.82	204.45	204.25	203.54	205.16	200.22	204.44
217.46	215.68	218.5	221.05	217.77	215.72	219.09	219.19	215.34	216.21	214.04	218.75	218.04	218.93	219.99	217.97	221.6	218.7	217.72	219.94	219.48	219.06	217.77	215.64	216.69	218.02	217.33	216.02	217.62	218.46	217.16	217.04	215.63	216.75	216.97	217.33	216.4	216.98	217.88	215	219.69	216.44	217.02	221.12	217.76	220.57	220.89	215.43	216.71	216.03
202.88	202.04	201.91	203.86	203.73	204.62	202.12	201.41	203.83	201.91	201.58	206.21	201.96	205.84	204.81	201.89	202.59	204.86	205.58	203.9	204.59	202.71	202.3	202.19	204	205.18	203.47	204.59	204.78	204.78	203.05	204.43	203.18	206.57	204.79	203.73	204.61	204.8	200.8	203.06	204.61	204.04	200.96	203.97	205.88	205.65	204.9	206.57	204.96	205.08
202.89	205.94	205.18	205.85	204.07	203.47	203.98	206.45	203.99	201.71	204.03	202.35	202.12	206.67	204.51	203.37	203.05	203.52	200.3	202.14	202.42	202.29	204.71	203.15	201.79	200.98	204.9	205.78	201	201.32	203.63	203.96	200.3	204.43	202.31	200.33	206.1	203.91	202.17	203.53	200.67	202.39	207.02	201.3	204.97	200.21	204.85	202.66	201.33	204.34
208.04	208.43	206.25	210.08	208.77	207.56	208.54	208.24	209.41	210.05	207.52	205.74	209.33	208.2	207.58	209.29	206.35	204	208.93	206.14	206.55	204.66	209.48	206.1	207.43	203.7	207.31	208.98	208.87	209.34	205.6	208.06	207.02	207.07	206.15	205.7	208.39	207.12	206.35	209.47	210.5	209.44	209.2	209.62	207.64	205.93	207.86	208.38	204.9	210.19
216.09	214.45	219.85	218.34	217.66	218	217.36	218.64	216.19	215.81	215.26	214.59	219.1	218.85	217.19	217.65	218.63	217.95	213.98	217.52	216.45	214.02	217.81	216.79	216.65	213.51	217.63	213.66	217.46	215.68	217.49	215.34	217.22	217.7	215.07	218.49	222.98	216.86	216.5	214.55	218.8	216.41	217.31	217.7	216.66	218.17	215.25	219.25	216.16	214.76
210.24	204.61	209.03	203.57	206.36	206.74	205.52	210.56	206.99	205.77	205.69	205.63	206.77	207.89	208.37	204.64	205.32	206.56	206.14	206.52	204.69	205.69	203.73	203.82	204.3	205.26	208.73	206.17	208.89	207.79	206.32	205.66	204.1	205.15	205.6	208.52	205.63	206.62	205.95	204.44	208.35	206.5	206.45	205.72	207.18	209.51	205.58	207.96	207.72	201.86
211.73	211.84	213	207.13	209.06	209.23	210.42	210.84	207.65	209.34	206.13	208.18	206.99	210.37	212.08	207.92	211.39	206.82	211.16	209.46	212.37	210.79	208.1	211.5	207.5	205.09	207.69	209.94	211.77	210.69	209.61	208.23	212.2	209.86	208.01	210.97	211.19	211.45	205.75	212.69	212.63	209.91	211.7	210.26	208.46	212.42	210.12	210.07	208.74	209.84
200.46	203.77	205.57	202.14	205.47	204.26	205.42	200.97	202.24	202.02	200.35	201.14	201.26	203.19	203.77	201.77	205.71	202.13	204.84	201.85	205.65	204.13	202.5	204.39	204.09	205.78	202.67	201.95	204.92	204.53	205.54	205.13	200.44	205.05	206.5	203.71	200.98	201.07	204.79	203.72	202.02	201.52	203.34	204.93	205.48	200.76	200.49	205.06	202.97	204.26
209.8	208.63	206.25	208.11	207.22	208.39	210.96	208.58	207.71	209.46	206.28	209.67	211.32	207.92	206.31	209.08	206.62	207.82	211.77	206.85	208.6	208.02	207.31	211.71	210.39	207.51	208.33	208.21	207.03	212.08	210.43	210.39	210.07	208.77	207.57	207.85	208.03	207.14	210.45	207.1	210.23	207.3	206.43	208.81	210.35	206.14	208.36	207.72	206.92	210.4
211.49	208.48	212.36	210.75	209.28	207.34	209.91	210.26	210.06	209.28	210.91	208.41	212.98	208.71	211.55	211.55	210.15	208.6	209.05	210.47	210.14	208.12	212.56	209.53	207.37	210.78	207.28	208.12	208.57	208.73	211.44	208.69	209.5	209.81	210.1	208.36	210.55	210.05	208.17	208.59	210.68	207.14	208.32	208.06	211.5	211.25	209.05	211.77	207.7	209.6
203.25	202.12	205.24	205.14	203.06	204.94	200.89	204.85	201.92	202.74	204.55	204.66	202.99	202.11	202.57	204.73	205.6	206.06	201.83	204.58	202.67	205.79	205.12	202.41	204.55	205.61	204.39	205.68	200.79	201.48	203.89	202.99	200.16	205.35	203.63	200.7	205.63	205.34	203.32	204.28	203.57	203.05	204.06	204.57	204.29	209.22	202.11	204.98	206.41	205.04
215.24	217.27	218.88	216.63	217.52	219.68	219.83	218.01	218.32	219.34	215.31	219.68	218.48	218.92	219.7	214.66	214.99	215.84	217.55	215.02	219.48	216.53	220.69	218.13	217.39	216.05	219.06	217.36	213.2	217.8	218.4	215.97	216.06	219.8	215.75	220.31	217.44	215.15	216.62	219.32	219.04	218.06	215.63	218.59	216.25	219.35	217.07	218.89	218.84	222.14
202.68	202.09	203.1	204.53	204.36	202.98	202.06	204.31	203.12	202.19	202.16	205.1	203.15	203.63	200.15	204.63	202.05	199.81	200.71	201.07	202.94	202.31	205.34	205.97	202.92	206.61	203.63	203.41	202.77	203.88	199.81	203.03	199.62	203.82	204.53	202.99	200.63	203.87	203.06	203.49	202.76	204.55	202.81	206.85	202.82	204.55	204.67	203.62	202.62	204.19
208.4	209.74	210.21	209.61	206.83	207.42	206	209.93	210.86	210.46	208.65	207.2	207.15	210.8	207.07	211.94	211.92	207.83	209.82	210.49	208.08	205.76	210.39	211.7	209.73	210.55	208.14	210.92	210.85	211.55	210.06	208.55	207.81	205.51	207.3	211.4	208.46	208.13	210.36	208.08	210.75	210.11	209.87	206.36	210.25	210.94	209	209.58	213.2	206.18
206.43	201.33	202.67	201.43	203.42	206.86	201.29	206.53	203.18	206.74	205.04	202.62	202.48	205.18	204.19	206.11	202.84	201.41	199.75	201.56	203.85	202.37	203.48	205.56	204.67	203.76	200.99	199.63	203.84	203.27	203.01	202.65	200.39	203.77	203.73	201.5	204.1	202.88	207.27	199.59	203.98	205.88	204.68	203.77	205.56	205.88	203.07	203.26	201.59	204.87
210.15	207.25	210.72	210.7	207.95	212.64	209.46	206.65	208.84	208.86	208.17	206.66	207.62	207.4	206.39	208.93	210.36	211.01	209.37	212.86	207.96	208.86	209.76	206.95	207.85	207.37	207.79	205.75	207.45	207.09	211.69	208.19	205.54	208.2	209.05	204.47	210.62	207.74	207.68	208.67	210.59	206.05	209.36	206.69	208.42	209.17	207.11	207.98	209.68	206.77
208.77	210.81	209.38	208.14	209.75	209.65	211.74	210.7	209.95	206.75	207.5	208.54	204.87	208.79	210.56	207.59	207.17	209.58	208.1	208.76	208.33	207.69	211.25	206.21	211.28	208.68	208.87	209.03	208.42	207.35	209.2	206.5	211.23	209.76	208.62	210.13	212.48	209.14	207.53	210.75	208.91	207.87	209.29	208.72	207.6	208.53	209.99	206.52	207.66	210.55
200.42	198.34	196.01	195.83	200.42	198.59	199.58	201.79	198.7	198.04	200.18	201.47	199.29	196.14	198.89	197.37	200.51	197.18	200.41	196.72	199.47	196.2	197.69	199.54	197.99	197.38	198.66	196.66	196.75	201.44	197.57	198.96	199.52	199.26	200.2	199.62	198.23	196.57	197.75	199.26	195.85	199.33	198.41	198.32	197.19	196.16	199.79	200.08	197.86	200.84
210.57	208.45	212.05	212.53	208.91	209.93	210.73	212.5	212.18	210.81	211.4	212.37	211.74	211.46	212.52	212.15	211.82	213.92	212.1	213.2	210.48	212.69	209.86	213.56	209.88	209.73	212.14	210.91	210.61	211	214.06	211.44	210.61	212.32	209.26	212.96	210.59	212.65	210.52	209.82	211.3	210.67	216.37	214.64	211.3	214.76	214.78	210.4	212.99	211.55
198.91	198.84	199.42	199.34	199.99	200.3	198.82	199.26	197.16	199.33	198.94	198.79	197.72	202.86	198.7	199.91	200.75	202.42	199.18	199.21	201.48	197.91	200.95	199.68	201.41	202.98	201.46	201.35	200.07	201.83	202.14	204.71	199.03	205.26	199.38	200.92	203.14	202.33	199.29	203.77	202.92	198.81	200.29	201.15	200.03	201.73	198.39	200.91	197.61	201.09
197.65	202.48	198.92	201.28	198.09	199.29	198.65	199.35	198.74	197.32	199.04	201.04	198.42	199.6	201.14	197.81	201.69	203.89	197.69	200.57	201.19	195.88	200.5	202.2	198.87	198.9	199.7	201.14	201.83	198.65	198.38	199.6	200.53	198.49	203.16	199.89	199.8	198.29	197.76	201.2	200.88	199.66	199.34	199.88	202.09	198.48	198.79	200.21	201.09	199.58
210.12	212.21	213.79	211.79	210.27	211.35	208.85	207.91	210.87	215.52	212.49	213.94	209.37	211.86	212.42	209.1	211.38	212.61	213.91	213.51	211.33	211.28	212.99	214.49	211.55	209.49	212.82	214.19	214.5	211.92	213.95	210.98	212.92	214.18	212.4	211.42	211.92	209.33	215.35	212.27	208.63	215.04	213.45	211.24	210.98	213.09	216.57	208.73	212.23	212.72
204.11	202.76	202.59	202.17	202.15	203.88	203.81	204.47	204.18	205.17	206.4	207.72	205.16	205.73	203.05	204.68	204.66	204.08	202.46	205.06	205.34	205.86	200.55	203.53	206.56	205.44	203.47	206.63	205.23	205.18	201.13	202.74	202	203.22	204.26	203.56	200.46	204.38	204.5	203.29	207.53	202.08	204.73	202.21	205.09	207.44	202.32	204.3	204.92	204.51
198.9	200.41	198.5	202.61	198.74	196.74	199.09	199.86	199.62	201.02	201.77	198.81	199.62	200.73	199.38	197.24	198.53	200.6	204.81	200.83	201.16	196.92	201.2	200.5	201.87	199.32	198.04	203.02	204.54	195.98	200.5	196.76	198.04	198.86	197.56	198.26	200.1	199.6	203.24	197.9	200.91	204.25	203.66	199.53	200.49	201.17	200.07	203.2	197.83	199.15
199.7	202.08	197.76	194.14	197.36	199.79	197.03	194.9	197.61	199.61	200.07	198.13	198.57	201.83	199.18	196.82	199.65	195.45	198.93	198.12	199.92	195.21	199.89	197.07	201.57	197.57	198.44	199.12	199.23	199.71	197.53	196.95	200.02	193.16	200.06	198.63	195.15	194.73	198.2	196.75	198.21	197.36	201.44	196.49	197.3	196.1	199.86	197.46	200.46	195.29
199.54	198.37	199.94	199.67	198.08	197.96	200.61	196.05	195.28	198.08	204.16	198.11	198.46	199.28	194.93	201.41	199.6	198.46	196.54	199.42	200.36	198.19	199.22	197.54	197.86	199	200.36	198.4	197.14	196.44	200	195.72	198.24	196.59	199.11	199.19	200.66	195.44	195.36	199.19	199.08	195.46	197.42	198.53	201.63	200.53	200.73	198.61	199.39	199.82
207.27	205.47	205.43	206.14	207.87	206	205.01	205.32	204.66	209.88	207.06	205.82	204.86	204.75	207.03	208.92	209.39	208.15	207.63	206.71	206.06	207.11	204.89	204.61	205.29	205.14	205.03	205.27	208.67	209.37	203.07	207.58	205.88	207.46	206.61	209.29	208.03	205.89	205.22	206.13	205.52	205.64	208.37	203.47	204.68	209.72	204.97	206.22	206.81	207.25
207.66	207.93	206.28	211.48	204.07	206.65	206.97	208.96	208.14	209.93	207.12	213.1	208.31	210.41	212.45	208.96	207.21	210.16	206.59	208.49	211.94	207.1	207.9	208.48	208.32	207.54	204.65	208.22	210.81	206.38	212.84	208.7	209.57	208.53	210.06	207.37	209.39	210.77	205.94	206.39	210.15	208.3	209.74	209.36	211.42	210.7	209.3	209.58	208.11	212.02
198.66	198.96	199.51	202.31	201.75	198.14	199.23	201.02	198.93	198.37	200.76	197.65	199.94	201.54	198.42	199.93	199.5	197.91	201.73	203.17	195.99	197.71	200.33	201.18	201.38	196.04	198.29	200.84	201.25	195.62	199.32	199	201.66	198.7	200.4	197.83	200.85	200.92	201.72	200.48	202.66	199.3	199.06	196.45	199.16	197.11	197.48	200.57	200.56	200.47
208.08	208.07	206.88	207.96	208.14	207.58	208.48	208.35	207.41	209.18	206.14	206.67	205.31	209.56	208.52	207.33	207.78	202.5	207.45	208.34	206.72	206.52	206.22	207.45	209.65	209.14	208.88	203.34	208.57	208.46	210.36	208.24	206.99	209.15	207	207.44	206.37	206.73	205.83	205.44	206.45	207.82	209.6	206.82	205.43	205.79	207.23	206.86	209.27	204.49
216.81	217.72	218.31	217.78	217.81	218.16	216.22	218.83	217.59	216.77	217.64	217.24	219.45	216.81	220.61	215.67	218.49	218.47	219.49	216.27	219.51	218.68	217.75	218.56	216.86	220.15	216.72	215.7	220.76	212.66	220.55	218.16	219.64	220.04	216.17	220.98	215.18	217.25	219.97	216.84	220.96	216.76	217.67	215.55	218.84	216.21	220.17	217.64	218.2	218.74
207.43	205.91	199.92	204.73	208.31	202.02	203.08	205.39	204.51	206.3	206.03	206.3	205.79	208.93	206.32	202.81	205.84	204.48	204.41	203.59	205.46	208.37	209.19	203.97	202.18	205.81	204.89	203.1	205.54	204.35	201.96	208.84	205.68	205.6	204.42	206.55	203.97	204.52	204.05	205.36	205.9	207.73	204.37	204.79	205.93	205.13	206.24	207.45	203.55	205.33
217.45	218.77	219.01	214.52	216.22	215.27	218.73	216.39	217.23	218.35	217.62	214.75	216.71	213.54	216.06	219.92	215.63	218.62	220.32	216.87	216.68	217.32	217.44	220.47	219.5	216.31	217.66	215.86	217.11	221.73	217.94	218.38	219.89	215.7	214.77	218.39	216.01	217.86	217.29	216.54	215.96	215.46	217.86	217.03	215.38	214.34	218.14	216.25	219.4	217.31
202.57	203.67	201.47	202.97	204.58	204.15	202.32	203.84	200.86	201.95	205.42	203.38	204.8	202.26	203.58	203.53	204.34	200.98	201.1	201.07	203.63	199.88	203.59	205.72	204.91	204.24	201.99	199.72	204.96	202.49	201.65	205.75	202.65	204.09	201.49	204.94	201.48	203.22	205.98	203.63	202.62	204.74	204.53	205.19	205.52	203.5	203.65	202.79	201.63	199.78
207.68	204.17	205.19	206.7	206.9	207.18	205.44	202.74	206.71	201.72	202.69	202.48	204.08	204.91	203.27	207.34	209.09	205.1	205.44	205.59	204.56	204.33	206.04	205.47	204.93	203.1	203.22	204.24	203.72	204.82	203.63	203.46	205.18	204.79	204.43	208.29	201.38	202.19	205.17	204	204.7	202.11	205.97	205.77	203.29	204.8	204.98	203.17	202.46	204.76
200.76	203.77	203.06	203.91	205.49	202.92	201.6	203.76	202.5	203.53	203.45	203.48	201.2	201.65	201.55	204.78	201.44	196.87	203.26	203.34	205.01	203.28	204.6	200.51	203.59	203.25	205.02	200.2	204.74	201.41	196.98	206.54	200.8	204.31	203.52	204.85	202.75	203.44	204.63	201.53	200.9	197.91	202.7	204.02	204.9	202.82	203.92	200.73	200.4	204.5
198.5	201.3	200.05	199.29	198.7	199.98	196.5	195.47	199.29	199.07	198.89	195.19	199.11	200.42	197.68	202.64	199.73	200.87	197.72	200.9	197.02	200.83	199.9	198.22	199.33	197.21	197.64	200.66	194.99	199.97	201.32	196.42	199.28	195.54	197.64	198.26	202.43	200.82	197.92	196.91	197.15	200.15	197.47	198.23	199.86	196.81	197.41	200.83	197.37	195.31
216.06	217.32	215.05	215.14	217.69	216.44	214.94	219.35	216.13	217.63	214.05	220.41	218.68	218.89	216.28	216.01	218.12	218.7	218.03	216.61	215.77	216.67	214.56	216.57	216.84	213.78	215.73	217.1	218.52	217.48	215.57	217.51	220.39	216.91	216.88	217.35	217.38	217.79	219.64	217.08	218.04	218.79	215.79	217.81	217.12	217.79	217.51	213.78	214.09	217.37
204.07	202.16	201.46	204.24	201.32	201.76	203.84	204.26	199.5	204.22	202.25	202.81	206.08	202.72	202.13	201.47	203.02	203.94	204.34	201.57	202.07	207.17	205.97	199.86	202.6	202.46	202.58	204.39	201.33	201.19	202.5	204.35	200.7	205.51	203.33	201.68	204.88	200.04	204.68	205.11	204.15	203.57	202.75	205.04	202.67	204.57	202.71	203.8	202.9	200.01
207.55	212.1	211.59	208.42	208.84	207.25	208.37	207.68	206.94	207.24	209.18	209.73	205.66	210.81	208.55	206.49	206.77	209.19	207.5	210.92	206.62	208.76	207.88	206.73	207.44	209.77	207.4	209.28	209.9	208.85	207.68	209.15	207.36	210.38	210.82	210.71	209.92	209.93	208.96	207.7	204.63	210.01	208.89	209.33	207.58	209.77	206.48	208.71	210.48	210.03
206.55	208.82	205.09	206.89	204.71	205.01	203.28	204.03	203.59	202.81	202.51	204.65	204.97	203.67	205.93	204.35	204.69	203.47	208.35	205.43	205.16	204.52	205.55	206.77	204.35	205.83	203.4	205.5	204.92	207.15	202.47	203.27	205.61	205.46	206.82	204	203.71	204.18	203.33	205.29	204.33	206.71	205.33	206.3	206.29	205.37	204.4	203.06	207.33	205.67
198.49	199.09	196.25	200.83	195.71	196.79	198.74	195.46	194.09	198.97	196.58	198.19	199.19	199.29	196.19	198.79	196.4	200.21	197.93	198.18	199.35	198.21	195.1	199.14	198.75	198.98	197.73	195.66	198.39	196.96	200.72	200.25	200.98	196.03	198.07	201.18	197.82	197.87	198.01	195.02	197.02	199.4	201.29	200.98	201.97	197.74	197.11	199.1	200.52	197.87
214.24	217.06	217.07	219.17	213.5	215.81	215.25	217.54	217.63	216.12	218.67	217.06	216.29	216.27	212.52	215.23	215.29	217.8	217.53	217.66	218.1	216.91	218.45	217.54	213.62	219.46	214.02	217.29	217.59	217.43	215.22	218.2	217.81	215.26	218.54	216.56	216.15	219.68	218.84	218.31	218.66	215.91	218.01	216.02	216.26	218.49	217.77	218.98	214.86	217.6
203.17	206.06	201.79	201.29	202.86	203.07	203.22	202.81	195.79	200.94	200.1	199.21	204.22	202	197.19	204.72	199.18	199.62	201.49	200.45	204.08	200.29	203.11	201.57	202.85	201.73	198.31	200.51	199.39	200.69	201.38	200.24	199.03	200.83	204.96	203.37	199.51	202.67	201.82	202.21	200.81	201.15	203.25	199.77	200.15	201.69	200.37	200.48	203.91	199.41
211.71	209.2	208.87	207.06	208.7	210.38	208.17	209.07	208.87	207.91	205.69	209.92	208.12	207.03	207.68	210.13	210.59	209.73	211.58	208.96	205.32	205.98	206.15	207.53	207.6	209.76	206.24	205.72	208.5	205.05	207.17	205.39	209.38	204.91	206.65	210.36	208.51	206.47	206.23	209.49	208.89	210.07	210.38	208.98	211.63	207.44	206.75	205.52	208.25	209.94
200.19	202.08	203.88	200.95	201.73	202.86	203.13	198.66	200.06	202.14	199.46	201.27	201.71	201.91	204.86	203.83	205.12	201.56	200.38	203.44	202.39	200.56	201.75	202.4	202.69	200.96	202.46	205.51	200.18	200.57	202.22	202.01	201.96	199.84	202.99	202.63	202.92	203.01	201.2	201.23	203.05	202.43	201.75	201.17	203.6	204.25	202.1	201.39	201.51	199.03
205.71	198.34	203.96	203.64	202.47	200.3	204.02	204.06	201.32	202.61	202.17	203.5	203.76	201.55	204.33	199.61	200.36	200.35	198.77	202.69	199.01	202.71	201.32	203.21	201.44	204.22	202.61	200.19	200.92	201.75	204.04	203.53	206.23	205.34	204.28	199.3	202.66	204.61	203.26	203.72	203.02	203.86	200.12	205.53	203.53	202.44	203.7	206.23	203.29	203.04
209.11	212.14	212.2	210.91	213.24	210.91	212.92	210.84	210.24	209.85	210.15	209.92	211.3	209.98	210.34	210.12	211.02	212.91	212.22	214.29	207.49	208.46	214.71	210.86	211.61	214.36	208.51	213.03	213.02	210.92	210.09	214.73	212.01	213.1	211.32	211.54	212.02	212.92	212.71	210.52	214.01	210.91	209.27	210.22	209.85	213.07	208.89	213.56	209.43	212.18
211.48	213.83	212.11	214.1	214.08	210.29	210.44	210.2	211.74	207.96	214.21	212.11	210.36	209.28	208.33	211.26	215.96	212.2	213.81	212.69	214.78	211.62	212.54	212.18	210.99	213.18	215.5	213.53	213.03	209.81	213.65	214.39	212.57	210.66	213.13	209.72	211.48	212.67	211.4	207.91	211.59	213.31	209.85	211.81	211.71	210.5	208.83	209.63	211.07	214.37
210.27	208.12	210.6	207.15	209.27	210.15	211.65	209.28	209.7	210.07	208.89	209.19	208.68	210.69	213.11	206.93	209.93	208.85	210.16	208.47	211.99	207.72	208.61	210.73	212.42	209.51	209.94	209.65	208.87	207.38	208.23	207.31	207.99	209.38	210.96	208.79	207.78	208.8	210.69	210.92	208.56	208.06	208.73	208.22	209.23	210.03	211.6	207.86	212.44	211.6
213.2	213.01	209.7	212.39	211.07	210.7	209.09	215.45	213.58	211.88	210.7	214.62	208	214.72	209.42	211.61	211.05	213	208.75	212.87	210.37	212.46	212.78	209.99	210.03	208.59	211.97	212.1	207.55	215.05	214.4	210.28	213.07	213.29	209.21	209.72	213.31	212.48	209.16	208.91	213.36	212.03	213.22	211.78	210.81	214.69	210.44	211.34	210.36	214.53
209.17	210.64	207.84	211.49	205.32	208.38	207.4	208.86	209.35	209.67	207.2	210.51	208.06	208.89	208.05	208.67	207.49	208.46	211.38	205.89	210.56	209.14	208.48	209.2	206.1	206.03	208.16	210.03	208.66	207.4	209.15	206.22	208.36	211.5	207.61	209.86	206.46	209.77	208.32	205.41	206.41	206.5	205.59	207.2	206.8	210.04	207.93	208.33	207.39	207.01
208.18	206.25	202.71	205.76	201.91	204.52	203.36	205	203.48	201.44	204.71	206.81	204.96	204.16	201.95	202.9	202.68	202.19	205.44	205.78	202.47	203.14	206.17	206.28	207.3	209.26	204.26	204.44	202.48	203.83	205.71	206.26	205.57	204.5	204.97	202.27	205.74	205.27	205.74	202.47	203.58	205.86	205.55	206.6	204.28	202.6	206.72	205.69	203.96	209.16
215.7	214.87	218.06	218.54	216.09	217.25	220.51	216.42	217.61	217.11	217.83	217.75	217.96	216.81	217.66	216.13	213.83	217.74	218.08	218.07	218.15	215.96	216.18	216.47	216.63	217.37	218.17	217.52	217.44	217.46	217.38	218.04	215.55	216.93	219.77	216.69	218.18	216.43	220.83	217.06	217.94	218.98	215.07	215.75	215.8	215.33	217.43	220.46	213.13	217.52
203.05	202.07	199.56	197.44	198.4	197.78	201.1	200.49	204.92	200.88	200.53	199.84	199.2	201.01	200.52	199.3	199.54	202.53	201.25	199.45	201.67	199.02	200.13	199.09	200.82	201.31	197.57	198.57	197.69	199.66	202.23	198.01	198.21	197.75	199.39	199.25	199.09	199.53	199.78	199.17	196.93	201.95	199.8	198.64	200.55	199.61	198.72	198.63	196.5	198.08
202.41	202.37	203.5	202.39	201.22	201.67	199.72	202.04	203.98	203.88	205.07	201.2	201.98	201.19	202.02	202.43	199.78	204.66	204.23	203.3	202.86	201.71	206.74	200.72	202.44	202.68	201.13	204.01	206.32	203.4	202.32	201.51	201.39	203.59	202.85	203.89	200.88	202.94	205.11	203.01	201.48	200.67	202.88	204.61	201.8	199.25	198.55	199.93	199.7	201.71
207.47	202.66	203.62	204.99	205.61	205.07	204.88	201.76	202.09	200.38	202.14	201.4	205.7	204.99	203.01	203.35	203.7	201	203.31	200.81	201.99	205.94	205.2	202.63	207.9	203.63	203.96	204.1	201.58	201.09	203.16	201.45	204.51	202.84	206.38	205.71	202.81	204.48	206.15	202.79	202.71	204.96	201.87	203.04	205.97	202.44	203.12	203.14	203.38	204.78
208.89	207.93	207.38	210.11	206.14	207.42	206.69	207.07	207.39	210.01	206.42	206.87	206.82	210.98	208.14	210.38	210.43	207.87	207.36	208.1	209	205.4	205.44	210.41	207.17	207.28	211.77	208.81	210.75	206.39	209.85	207.88	208.14	207.4	210.01	205.94	208.47	207.55	204.91	207.45	206.81	207.57	207.28	208.72	207.84	206.87	211.06	205.82	204.77	207.92
217.82	217.17	219.44	220.33	221.09	214.98	215.71	220.35	215.19	219.75	217.1	219.88	215	221.48	215.41	218.57	216.25	219.08	217.78	220.22	214.96	218.14	218.16	214.41	216.2	218.27	220.09	218.14	218.53	213.12	219.41	220	218.34	215.8	217.36	218.17	216.09	219.92	217.8	219.08	215.21	218.55	219.15	218.02	219	218.4	216.76	217.15	216.82	216.97
207.41	206.26	205.32	204.69	203.93	205.51	206.64	203.27	203.51	205.51	210.01	204.11	205.06	207.28	209.17	204.37	201.76	205.6	205.58	205.83	202.66	203.66	202.69	208.27	205.83	203.62	205.79	203.8	204.09	204.39	206.45	206.12	204.55	204.62	206.03	207.27	205.88	205.57	208.66	208.65	204.03	204.43	206.54	204.25	205.63	205.54	202.76	204.28	207.82	207.48
201.14	201.09	198.27	199.01	202.32	200.3	198.07	200.6	196.19	199.52	199.68	199.96	204.57	201.87	197.94	201.94	201.36	199.58	201.61	201.3	200.29	199.57	198.62	197.54	202.81	197.76	200.87	199.66	199.99	198.99	201.97	199.03	198.56	200.67	198.77	198.08	203.1	202.02	200.71	199.99	199.57	202.19	201.56	199.81	198.47	198.02	200.35	203.4	200.3	201.42
207.9	213.26	212.95	208.71	212.7	206.36	209	210.09	208.44	211.24	208.41	210.77	205.51	209.33	208.07	208.12	209.43	207.93	207.95	207.72	208.96	207.33	206.72	208.7	206.9	206.95	211.67	208.82	208.07	209.45	204.92	209.17	211.61	206.58	209.98	206.03	207.8	207.18	211.92	205.62	208.34	208.64	204.5	208.52	206.52	207.34	205.41	209.09	207.48	206.98
210.25	209.96	211.11	212.12	208.71	208.87	208.2	212.7	207.44	209.72	209.94	210.96	210.02	210.58	213.93	210.62	209.41	210.76	209.37	209.83	210.55	206.49	210.35	207.65	212.37	211.73	209.34	212.18	210.22	210.67	209.02	209.63	210.05	211.88	210.81	210.01	209.39	211.89	209.75	210.61	210.02	207.8	206.79	212.68	205.31	209.37	208.75	209.1	206.93	205.95
215.74	213.18	209.04	214.47	211.87	209.79	211.99	208.12	210.88	210.4	213.59	212.58	210.03	211.39	211.02	212.37	211.32	215.39	212.36	209.39	211.46	211.93	212.7	212.43	210.46	212	208	209.16	209.21	213.38	213.89	212.53	210.34	210.97	210.29	208.6	209.32	212.27	214.74	211.63	209.83	210	212.16	210.87	212.11	211.72	208.99	211.06	211.53	211.8
207.95	207.12	207.6	203.97	207.57	205.5	208.45	208.42	208.42	208.8	208.4	208.28	210.03	207.88	207.51	206.37	208.99	206.05	209.07	211.26	209.83	208.65	207.98	209.94	210.08	209.18	206.27	206.9	207.66	210.82	209.37	205.9	207.6	208.8	209.43	210.22	208.8	207.03	208.93	211.27	207.99	209.53	205.24	208.11	209.19	208.84	208.2	208.64	208.28	208.86
208.97	207.74	211.05	211.94	208.89	206.12	212.42	211.22	209.18	208.51	209.07	209.69	209.12	206.41	209.84	205.48	207.52	207.83	205.01	211.17	207.81	209.04	211.16	209.95	208.92	207.59	209.14	208.27	209.27	207.49	208.26	207.32	207.57	207.63	207.38	207.12	205.53	207.95	205.7	210.94	207.37	207.45	208.92	207.45	207.89	208.45	207.85	204.57	207.98	208.02
199.17	202.37	201.2	200.37	197.77	196.37	199.57	199.32	200.82	197.78	199.97	199.52	196.29	195.34	199.12	200.6	202.46	203.13	199.67	201.41	200.96	199.27	200.31	199.58	203.03	198.69	201.57	199.45	196.38	197.97	200.89	198.97	199.59	201.91	198.91	200.37	202.64	197.9	200.45	199.45	199.18	200.65	200.27	198.24	196.9	198.94	196.32	200.97	198.57	199.67
212.67	212.4	215.95	212.73	215.1	213.93	213.93	211.35	212.79	214.44	210.65	211.1	214.04	210.36	212.12	210.58	212.87	212.01	210.96	211.53	209.21	210.61	210.95	211.98	211.36	212.67	212.32	210.12	212.77	208.41	213.77	211.46	212.03	214.58	215.18	210.47	209.76	211.55	210.47	207.77	212.52	216.45	213.44	214.66	211.79	211.29	210.42	209.75	208.49	214.69
210.84	205.68	208.73	208.99	206.57	209.23	209.76	205.77	207.56	206.64	205.21	208.55	206.88	208.74	206.55	204.26	206.65	208.12	206.45	204.43	208.6	206.7	207.1	207.84	209.15	207.71	206.99	206.33	206.03	209.22	209.7	207.24	209.53	208.43	206.91	205.69	207.02	209.7	210.62	210.4	205.77	209.32	207.54	207.16	209.66	205.37	210.17	206.92	204.55	208.16
212.24	213.25	214.33	211.8	214.64	213.75	215.17	215.43	209.63	212.28	214.72	211.74	211.69	211.33	211.17	212.14	214.44	214.84	210.87	215.22	212.37	210.98	213.61	214.09	210.95	210.42	210	215.9	215.31	213.92	213.66	214.19	210.84	212.26	214.15	214.52	212.83	210.99	211.81	212.33	214.05	212.37	211.86	212.55	213.83	211.73	208.87	213.11	213.16	215.72
193.83	196.03	197.42	195.2	192.23	197.11	195.56	197.31	198.26	195.55	197.22	193.87	199.15	196.23	196.04	196.16	192.63	196.45	196.73	195.07	193.07	194.27	197.35	195.27	195.07	197.24	196.78	194.33	195.07	192.87	195.56	197.93	196	197.03	198.11	197.96	196.84	195.38	199.78	194.28	195.37	195.12	196.31	195.1	196.92	195.47	199.06	193.55	194.72	192.44
207.8	207.42	209.58	210.23	210.31	210.17	208.45	209.57	208.85	210.56	209.75	208.13	211.98	211.1	210.28	211.57	208.52	208.78	209.26	208.43	209.4	209.39	209.83	208.62	210.9	209.07	208.83	210.21	208.25	208.13	206.01	209.43	212.73	203.37	210.69	208.47	209.86	208.15	210.89	208.77	209.7	212.32	207.3	208.98	207.12	208.08	209.19	210.55	206.99	207.87
200.38	200.91	202.97	202.55	200.34	201.87	199.65	199.94	203.12	201.96	200.9	202.37	203.34	203.72	200.66	201.86	199.99	202.18	202.18	201.23	202.48	201.54	196.93	203.1	202.44	202.84	200.27	201.6	202.7	203.43	201.33	203.91	203.21	203.75	199.2	200.95	201.83	202.68	199.25	197.98	199.08	199.69	203.32	201.51	201.47	201.75	204.01	201.72	202.08	203.03
212.15	212.01	208.67	207.09	211.92	208.84	207.64	212.74	207.02	209.49	211.96	209.81	211.2	208.31	210.43	208.32	208.15	209.11	208.38	208.24	208.76	208.28	211.08	208.94	207.5	209.4	209.54	211.45	209.13	208.21	209.95	210.51	207.5	206.35	209.24	208.7	208.04	208.21	209.47	209.13	208.87	214.85	211.99	208.86	207.25	209.38	211.95	209.92	206.9	208.02
214.15	217.87	219.52	217.45	217.75	217.6	218.78	217.74	217.44	220.52	219.18	215.52	217.65	218.59	217.44	220.72	220.84	215.47	217.18	216.54	217.45	217.18	218.61	216.63	218.7	217.77	215.92	216.31	217.39	214.68	215.59	218.24	213.63	216.19	217.36	216.61	217.12	216.13	216.86	217.14	217.68	215.08	217.32	215.36	213.16	215.62	219.91	219.33	218.73	217.09
197.72	199.3	199.79	200.09	201.56	199.65	200.72	200.54	198.23	198.11	201.53	201.22	200.01	199.85	198.01	197.89	195.28	201.49	200.41	201.83	194.05	201.63	200.51	200.96	201.25	203.58	198.21	198.09	200.93	195.76	200.33	201.71	199.5	199.46	201.4	197.64	200.26	200.04	200.04	201.52	198.03	197.58	196.6	200.19	202.51	198.88	198.52	198.62	196.93	198.89
197.89	199.25	200.99	201.61	200.82	200.61	199.82	200.27	196.14	199.33	202.58	199.39	200.57	201.92	204.08	197.43	200.59	200.75	201.17	203.06	199.37	201.32	200.09	201.7	199.87	201.21	201.91	201.21	203.13	199.95	200.52	201.37	198.8	201.53	198.69	198.4	204.14	201.85	199.35	199.95	198.72	201.91	201.28	199.12	202.36	201.67	198.85	201.99	200.91	198.36
202.25	205.39	204.73	203.7	206.39	205.79	200.52	204.93	203.77	203.76	205.66	204.37	205.42	203.38	202.1	204.57	204.8	206.51	202.99	204.97	204.7	203.74	204.26	204.68	204.17	201.81	203.51	203.48	205.13	203.66	205.21	203.35	199.68	202.95	204.72	202.51	201.82	201.65	203.38	203.68	204.1	200.37	204.84	200.22	203.64	204.49	204.44	203.84	203.51	203.69
208.35	208.55	209.94	209.04	210.02	208.94	207.88	209.47	207.09	209.29	210.16	212.43	207.62	210.29	208.48	211.76	206.4	207.01	204.98	210.33	205.44	206.66	208.92	206.04	209.09	204.89	206.48	207.64	210.13	206.48	207.85	207.87	207.88	209.58	208.22	210.68	211.56	205.96	207.35	209.83	207.49	207.44	209.24	208.11	206.31	210.43	209.87	212.87	206.74	209.39
199.25	204.15	201.61	201.46	202.73	205.83	200.44	204.8	204.88	204.94	203.12	203.22	206.54	203.95	205.57	205.24	202.16	204.38	204.11	204.73	203.44	202.29	203.13	202.02	201.51	205.58	204.31	204.98	203.6	204.41	203.84	202.72	201.91	199.37	204.23	201.48	207.76	201.96	201.8	205.02	205.13	207.63	204.29	202.19	203.35	202.45	208.36	206.25	206.77	201.13
211.82	213.94	212.61	211.6	212.94	213.78	211.54	212.86	213.04	213.89	214.48	211.25	207.86	210.43	211.28	210.77	210.02	211.86	211.65	210.13	213.25	211.48	211.9	213.67	212.86	213.41	209.61	211.51	211.99	210.23	214.07	214.33	209.93	212.2	212.97	217.96	211.87	212.2	211.66	211.82	211.96	211.1	209.26	209.66	210.05	210.94	210.95	209.34	212.79	213.19
197.32	198.21	199.97	195.42	197.27	197.76	198.93	200.35	196.18	198.38	196.97	194.84	197.31	197.57	198.18	199.83	197.59	197.37	198.06	198.2	193.82	200.55	197.27	197.5	198.22	197.57	196.85	198.31	198.04	197.76	196.54	198.43	199.88	199.67	199.19	198.5	199.26	197.45	195.83	199.27	197.69	197.64	198.49	194.28	194.32	198.95	196.5	197.09	195.97	196.85
204.35	201.98	209	204.47	208.03	203.16	203.71	205.26	202.08	205.98	207.71	206.26	208.51	203.22	207.04	205.61	202.58	204.75	204.83	206.3	204.31	209.04	208.65	206.22	202.91	203.61	204.72	207.82	208.64	206.41	204.8	204.36	208.1	206.08	205.44	206.89	206.56	205.92	201.26	205.26	206.93	207.1	205.19	207.56	206.29	208.67	209.22	203.47	205.77	205.79
214.9	212.36	212.05	212.24	208.73	212.53	210.16	211.41	213.53	211.03	214.36	210.5	210.63	213.23	215	212.38	211.44	212.8	211.94	211.37	212.34	213.06	211.03	212.9	212.54	215.25	211.29	210.23	212.84	213	206.79	212.94	214.13	213.27	213.92	212.91	212.36	213.51	214.36	210.95	212.66	209.39	211.11	213.85	214.09	213.3	213.02	208.88	214.37	214.22
207.41	212.18	208.88	212.78	210.47	207.66	210.39	209.82	210.16	208.94	208.67	210.55	209.76	208.05	211.27	211.22	208.52	210.39	208.44	209.16	210.28	210.07	210.29	207.86	208.95	212.19	211.67	210.02	208.81	211.79	211.42	209.99	211.32	209.97	210.1	213.93	209.82	208.54	210.93	208.01	212.37	208.67	210.66	208.01	211.6	211.54	211.34	208.65	211.95	209.68
211.65	214.62	211.08	211.97	214.08	211.44	215.42	212.34	212.58	213.26	208.59	215.2	210.31	213.66	212.33	214.68	212.08	211.18	214.87	212.72	209.86	209.76	209.53	210.74	211.82	210.28	210.77	207.34	213.97	210.56	213.34	210.72	213.12	212.56	211.75	209.89	211.61	214.04	211.12	210.22	211.17	212.8	213.37	214.49	210.86	210.51	217.06	212.11	209.88	211.51
207.01	211.94	211.28	209.58	213.79	210.71	208.76	212.3	211.21	211.05	210.34	213.07	210.9	209.77	211.43	211.26	209.19	211.85	211.06	210.05	212.35	214.01	211.23	209.44	213.65	212.28	216.4	212.01	209.66	212.64	209.35	213.57	212.6	212.01	209.16	213.4	212.54	212.14	208.75	214.53	213.24	211.71	212.75	211.55	210.65	212.02	213.34	211.52	212.09	211.45
208.23	209.97	208.66	208.38	208.69	209.52	207.52	210.65	210.6	207.22	206.09	209.41	206.38	208.64	208.32	208.61	208.3	210.17	209.32	207.03	206.55	210.26	209.52	210.77	205.08	210.79	206.68	209.7	208.18	206.24	208.17	207.18	209.72	203.43	211.2	206.61	208.76	209.46	207.67	208.19	206.93	209.67	206.64	208.46	208.39	208.43	211.3	207.69	208.67	209.36
207.31	204.79	206.21	207.32	203.95	207.6	211.14	209.92	203.95	204.38	209.66	207.5	208.43	203.96	206.2	207.81	210.79	208.99	210.42	205.17	207.96	209.23	206.07	203.69	211.24	204.7	208.42	207.45	208.26	211.45	210.05	210.85	210.02	209.09	208.77	210.54	209.31	209.64	206.66	207.43	208.16	206.81	211.19	207.09	206.85	211.04	205.61	207.74	211.66	209.86
218.13	217.44	215.24	218.32	214.69	216.42	217.94	218.66	215.13	219.37	216.84	217.49	218.72	217.68	218.9	213.05	217.45	213.27	217.58	219.24	216.43	215.34	216.18	216.34	215.61	217.98	217.24	216.12	219.69	216.14	215.71	218.98	221.84	219.35	215.53	220.66	215.54	217.65	218.36	215.35	220.21	216.21	220.11	218.43	215.86	217.25	220.55	216.17	215.93	219.56
214.92	220	216.47	217.1	219	219.72	218.78	217.94	219.42	217.33	216.9	218.35	221.45	217.91	217.98	220.08	220.23	214.9	216.86	216.43	214.55	217.88	214.08	219.91	218.02	214.13	219.08	218.01	222.24	219.92	217.27	215.09	213.2	217.89	217.57	217.25	219.05	218.14	220.07	218.96	219.74	218.42	220.65	218.36	218.69	220.06	217.48	216.69	217.75	212.94
201.84	203.9	204.82	203.87	203.05	203.2	203.15	202.14	202.36	204.97	206.15	203.03	203.69	204.52	203.55	203.87	204.27	202.93	203.27	203.72	204.92	203.94	203.64	204.95	206.51	207.22	205.25	200.82	204.14	204.54	207.7	202.92	202.22	205.18	207.18	204.94	201.92	204.91	204.26	207.41	201.02	203.09	204.47	203.81	203.4	200.89	203.5	204.17	205.66	204.43
201.69	201.41	202.8	198.38	196.88	201.16	198.18	200.55	200.27	200.33	201.62	202.42	200.98	199.41	201.33	199.25	201.07	199.75	200.41	196.84	201.88	200.76	201.18	198.52	199.74	197.86	198.67	202.39	203.43	201.44	200.66	197.91	199.86	203.08	199.36	199.21	201.06	200.87	198.4	200.65	200.66	200.07	198.72	201.77	200.1	198.75	200.55	196.88	200	204.01
212	207.64	212.46	210.81	214.38	211.96	211.37	211.13	209.01	212.63	210.94	210.92	212.41	211.76	212.11	211.63	212.38	209.93	216.03	212.99	212.72	211.06	207.91	213.48	210.84	207.44	209.61	208.16	209.6	211.32	214.82	209.93	212.97	212.72	212.59	207.5	213.55	212.27	209.4	210.77	212.41	211.34	210.37	211.37	212.43	212.46	213.78	211.71	209.56	211.02
217.93	216.91	218.37	217.41	218.45	218.17	218.41	219.46	216.76	219.69	217.9	216.38	217.99	217.03	216.33	217.05	217.6	217.39	220.01	218.36	219.07	219.34	218.09	216.84	218.17	218.27	219.08	216.45	217.33	216.1	217.25	216.81	216.88	221.97	219.46	218.85	219.67	220.86	216.52	216.98	219.64	216.17	214.26	218.37	217.72	213.23	219.36	216.97	219.06	217.93
198.79	203.53	199.81	196.84	199.2	202.75	198.12	201.09	201.34	198.73	200.23	195.88	197.21	197.03	199.24	199.31	198.85	200.98	198.06	196.68	200.89	196.55	196.27	201.17	202.23	199.13	196.18	201.09	201.61	196.56	197.86	199.68	201.25	196.83	196.89	197.81	196.94	198.29	198.04	196.5	198.71	198.31	197.53	198.92	201.3	198.04	196.21	199.99	199.79	199.17
207.93	205.89	209.8	204.25	207.51	207.77	202.98	205.62	207.58	204.39	205.49	206.87	205.2	205.21	203.89	207.08	206.87	207.61	209.57	207.11	206.27	204.8	204.61	205.22	204.1	200.8	206.58	206.3	203.85	206.32	206.47	207.87	206.76	205.28	208.44	205.67	207.07	205.91	202.02	204.73	206.72	207.87	207.71	207.62	206.12	207.27	204.75	207.77	208.56	209.9
199.8	205.04	205.77	201.46	207.4	203.51	204.33	206.42	200.56	202.66	202.44	204.25	205.72	203.94	203.97	202.29	206.62	205.02	204.7	204.22	204.4	206.15	204.08	204.97	207.6	205.5	207.9	204.25	200.44	202.93	203.83	200.92	203.03	206.15	207.07	204.02	204.16	202.32	202.86	204.03	201.07	201.89	205.17	203.99	203.77	204.9	205.31	203.55	207.66	206.67
209.29	206.64	206.26	208.97	208.01	207.84	204.15	209.74	207.52	205.53	207.44	207.85	207.37	205.67	208.38	206.38	206.88	206.73	208.48	211.08	207.82	207.2	210.73	205.36	210.1	207.23	207.54	206.29	210.9	210.73	206.8	203.98	210.04	207.47	205.45	208.49	208.57	206.25	209.56	205.48	205.73	205.92	208.25	205.04	206.37	206.76	206.66	207.14	210.18	204.16
205.23	202.28	204.29	203.11	204.95	201.65	207.13	203.36	205.35	204.57	201.56	203.85	203.35	204.4	202.74	203.06	204.19	202.34	200.8	201.79	207.36	205.52	200.61	200.81	204.73	205.36	205.55	200.58	203.04	203.24	204.3	201.7	202.43	205.21	205.26	201.42	200.7	200.43	204.2	202.77	204.15	204.05	204.62	201.12	202.6	202.76	202.1	201.78	203.79	202.38
203.93	205.78	204.77	203.83	200.91	203.41	204.24	202.63	205.6	205.81	199.16	204.14	202.87	204.23	205.91	200.95	203.41	203.06	202.06	203.14	200.14	204.37	201.95	203.92	202.42	202.07	205.15	202.75	204.26	199.67	202.64	199.03	199.69	200.58	202.47	201.34	201.06	204.05	201.97	199.1	203.98	202.28	203.61	201.43	201.82	202	200.98	202.42	199.2	197.45
202.33	199.38	198.43	200	202.25	200.83	199.07	202.63	199.32	202.27	199.73	201.8	200.3	201.14	200.66	203.43	199.54	202.17	203.32	198.77	196.39	200.99	197.44	201.99	202.2	202.88	199.48	198.44	202.48	202.21	198.71	202.82	200.21	203.16	204.1	197.46	202.51	200.33	200.57	200.06	202.32	203.03	200.33	202.89	201.7	201.65	204.43	201.64	202.3	197.72
217.12	216.38	217.64	219.84	218.42	217.22	215.29	215.53	218.21	218.07	217.05	218.93	216.18	216.7	220.6	218.98	216.38	215.64	215.99	216.56	216.89	219.4	219.12	222	216.38	219.47	216.88	218.95	216.09	216.5	214.6	216.67	219.88	213.16	216.34	216.85	221.49	217.39	217.84	215.82	218.53	219.73	214.82	219.2	218.25	214.77	216.11	217.9	215.47	218.57
193.68	192.84	191.24	192.69	191.72	194.31	193.01	190.16	192.55	195.18	193.62	194.52	194.79	194.12	192.47	192.55	194.99	193.91	192.71	193.96	192.25	192.25	194.04	191.63	193.59	193.17	194.07	195.94	194.16	194.08	195.82	193.69	196.21	193.96	192.47	196.02	192.49	195.71	192.38	196.94	195.9	196.18	194.98	198.59	195.05	193.33	192.47	191.09	195.25	192.12
198.58	201.75	201.72	203.32	201.9	198.07	202.31	201.59	199.92	199.97	200.25	202.53	201.08	201.22	201.26	199.77	202.66	203.4	197.34	199.95	198.6	203.99	200.66	199.61	201.02	200.88	202.37	198.3	200.52	200.59	200.81	198.44	199.83	198.02	200.05	198.91	199.61	199.93	201.31	200.68	197.77	198.3	196.03	205.32	201.72	199.4	200.15	200.01	198.27	198.98
203.63	203.27	201.54	202.17	203.37	200.79	201.13	204.69	200.92	202.34	205.72	204.91	203.11	201.49	205.22	200.34	202.12	205.32	203.72	198.7	205.37	200.9	202.14	205.77	204.55	202.45	204.57	202.95	199.48	203.08	204.45	206.33	205.44	205.46	203.1	206.53	204.48	204.8	203.5	204.05	204	204.34	204.16	202.85	201.25	201.42	203.75	203.9	204.6	204.41
214.08	210.42	213.87	213.54	211.95	212.09	209.17	213.8	214.16	211.78	213.73	211.27	212.75	214.65	211.83	207.9	212.44	211.64	215.78	208.43	211.9	211.48	211.65	210.43	211.07	214.59	210.29	211.54	214.41	212.01	213.84	213.06	214.76	214.54	214.46	215.15	214.23	212.24	210.89	211.6	214.33	210.16	213.02	215.31	215.06	216.84	215.04	214.79	213	212.84
214.32	215.19	217.19	215.97	216.73	219.39	216.2	215.19	222.13	216.71	217.24	217.06	215.93	216.86	213.91	216.23	216.24	215.82	218.75	214.88	217.28	219.75	217.97	213.31	216.3	215.5	216.97	216.21	215.89	216.59	216.78	219.94	212.89	218.98	215.65	212.51	214.85	217.34	216.99	214.3	218.62	217.93	217.86	218.48	217.37	218.61	217.28	218.66	216.91	212.89
212.32	215.96	208.37	212.77	212.47	210.84	213.22	211.57	209.4	212.52	211.18	211.76	212.79	210.77	211.67	213.94	211.26	213.09	213.11	214.46	212.02	210.75	211.94	210.55	213.98	211.94	212.64	209.32	213.06	214.22	216.73	212.98	212.65	213.86	212.06	211.98	212.26	213.34	213.85	212.99	211.16	214.06	211.1	211.51	210.78	214.37	213.9	212.21	214.44	215.51
203.25	205.01	207.21	203	204.29	205.83	201.62	202.5	205.53	202.98	204.17	202.68	207.69	202.94	200.96	202.03	203.86	205.07	203.42	205.29	206.26	207.11	202.66	201.93	202.82	201.96	201.68	202.55	205.39	203.29	204.4	203.36	200.82	204.26	206.29	203.05	203.57	202.16	206.09	200.24	199.83	203.7	202.93	203	205.93	204.18	203.85	203.47	201.66	204.54
212.76	209.51	211.87	210.03	210.64	210.69	210.25	211.06	210.41	212.95	208.35	209.77	212.01	211.53	208.54	211.99	212.09	212.99	214.91	210.78	210.21	212.83	215.44	213.61	214.94	212.13	209.35	210.85	211.06	210.02	212.08	209.68	213.01	209.48	213.17	214.54	210.91	213.23	211.07	210.31	210.06	211.27	213.68	209.55	208.09	211.91	211.41	209.91	211.44	210.07
197.08	195.17	197.87	195.92	198.92	195.02	199.13	198.54	199.5	195.46	199.24	196.38	198.94	198.32	198.41	196.77	197.54	197.54	199.71	200.37	199.33	196.25	194.78	197.46	196.43	197.59	196.7	198.12	197.46	199.6	193.11	198.33	198.88	200.66	199.02	200.36	199.87	198.02	201.64	193.92	198.53	201.76	197.59	196.54	197.67	198.18	201.46	197.82	199.77	198.46
212.41	213.02	214.82	213.73	212.25	213.35	212.47	217.76	214.07	217.44	214.6	213.49	214.81	214.6	213.01	213.95	211.59	213.8	212.39	214.38	212.66	213.65	211.16	213.73	212.26	214.63	212.17	217.15	211.31	215.24	213.72	212.16	214.86	212.72	215.88	213.82	216.05	213.31	211.9	214.41	213.59	212.91	210.38	214.47	212.16	211.17	214.76	210.74	212.43	212.86
217.74	214.91	220.27	215.91	214.71	218.56	219.59	223.28	220.01	215.86	216.97	213.5	217.14	219.44	216.26	218.35	219.81	216.17	219.85	217.17	217.48	218.43	217.93	219.16	218.19	218.56	215.64	217.41	221.84	220.1	219.33	217.72	216.65	219.5	213.69	217.34	218.03	219.8	214.6	216.27	218.31	217.09	217.96	219.64	217.4	218.93	217.65	219.27	217.77	215.46
209.01	208.96	207.85	209	211.24	208.16	209	208.36	209.98	208.17	205.38	208.44	210.07	209.71	207.33	206.65	210.09	206.59	210.12	209.07	208.11	208.03	210.61	210.39	205.61	210.25	207.98	208.52	210.38	209.49	207.89	207.29	207.7	209.49	208.25	210.01	211.15	209.41	209.57	205.49	211.87	208.65	207.81	210.23	206.86	209.45	207.57	209.45	208.27	208.1
202.62	204.94	207.62	207.09	203.92	204.85	204.53	206.12	205.12	204.83	203.24	208.84	202.69	203.72	204.82	202.8	204.94	203.62	204.2	202.18	206.64	206.4	202.36	203.61	206.82	204.62	206.9	203.36	203.96	204.04	203.97	204.37	200.59	206.2	204.8	203.31	202.89	206.33	205	203.93	207.95	202.7	203.43	202.8	205.59	207.55	201.13	204.56	202.02	205.36
204.49	203.33	205.18	204.6	201.99	203.81	203.76	202.91	202.96	203.01	204.31	202.47	200.38	203.8	200.55	204.24	206.51	201.45	205.37	207.67	205.23	204.23	200.19	202.78	202.66	205.17	202.32	204.14	203.22	203.31	202.88	204.81	204.26	201.1	205.57	201.84	205.92	205.44	206.44	207.29	204.24	206.55	202.49	205.56	202.21	204.34	203.69	205.05	204.51	202.98
204.31	204.54	204.89	204.73	202.6	202.26	202.58	205.54	205.83	202.39	199.84	203.34	206.56	203.62	204.93	205.01	205.12	204.77	203.09	201.65	202.72	205.24	207.35	204.32	202.76	202.35	204.64	205.61	204.13	204.93	203.35	202.47	203.44	207.21	201.57	206.6	204.73	204.51	206.68	202.22	205.86	205.25	203.96	202.9	207.67	205.11	203.18	204.17	205.55	203.52
210.91	212.31	209.54	214.52	210.46	210.46	213.63	215.38	210.3	213.93	209.38	210.2	212.11	208.44	211.9	212.37	213.07	213.46	212.59	212.69	212.68	211.23	212.4	211.23	214.93	211.41	209.99	213.92	212.64	212.43	211.87	213.45	212.37	210.95	211.95	214.79	209.29	210.21	210.12	212.97	210.71	210.33	211.93	211.17	209.56	212.26	212.49	213.56	210.32	208.25
208.91	204.58	205.38	207.15	210.12	205.78	207	208.17	207.68	209.42	207.91	208.6	209.05	206.64	205.73	208.48	208.27	206.72	204.36	207	210	208.48	207.66	207.69	207.3	206.97	212.37	206.87	207.07	209.88	205.74	205.31	207.22	207.41	209.83	206.72	209.37	211.08	206.9	206.87	207.2	206.65	210.13	211.49	210.14	207.88	206.8	209.02	204.62	205.3
199.17	202.97	198.9	201.26	198.45	198.48	196.88	202.71	199.78	204.96	200.44	199.95	200.01	200.36	196.49	201.49	200.8	199.11	199.65	201.71	197.21	198.9	198.52	197.28	200.47	197.26	194.89	200.26	198.97	200.25	200.73	202.27	199.57	199.33	199.15	198.36	198.95	196.86	197.42	200.17	201.36	201.31	198.71	198.21	199.91	198.54	202.17	202.15	199.36	200.53
207.7	211.71	212.5	207.95	206.41	207.44	206.79	208.35	208.56	207.54	209.21	207.53	209.05	211.61	205.27	209.22	208.98	207.86	206.95	206.55	210.6	206.22	209.52	208.83	208.28	208.97	207.91	207.13	209.45	207.91	208.66	205.79	207.95	207.59	209	210.64	208.98	211.16	207.24	209.24	207.54	207.87	211.68	211.4	208.11	208.17	206.28	209.62	209.84	208.58
202.7	207.63	207.35	206.6	208.79	206.67	206.92	205.71	206.52	207.6	206.12	204.46	207.26	208.32	208.89	209.06	207.48	208.49	209.55	206.17	209.51	205.77	205.61	211.87	210.24	207.49	206.72	208.38	204.18	207.75	206.7	208.75	208.23	209.69	206.86	208.12	207.96	209.78	210.26	205.81	209.25	206.12	206.81	207.94	209.06	209.99	207.72	207.28	209.21	210.21
211.89	212.91	211.7	212.41	215.01	212.01	214.11	214.61	214.62	210.99	216.54	213.67	212.17	210.56	214.06	213.08	215.62	213.07	214.26	213.15	211.38	211.35	213.21	214.56	213.1	214.13	217.56	213.4	211	213.01	211.75	213.94	212.02	210.14	211.96	213.58	213.07	215.02	210.58	216.42	209.95	209.7	211.68	213	212.23	216.18	214	213.62	215.76	212.41
210.13	209.34	208.22	211.25	209.57	209.05	210	208.74	207.76	208.49	209.83	209.87	207.91	209.06	209.31	208.85	209.22	209.96	207.29	207.46	211.38	207.84	210.02	208.94	209.34	212.46	208.23	208.9	207.01	206.31	206.65	209.25	211.16	210.95	205.28	207.16	209.36	208.72	210.23	211.31	208.73	207.29	206.28	211.28	209.7	209.05	206.18	210.52	208.95	208.28
202.39	205.27	205.13	205.41	207.9	205.8	206.3	207.39	206.54	209.6	202.84	206.53	201.69	205.42	206.47	206.63	206.73	205.57	206.28	205.82	208.11	203.01	205.22	207.31	205.94	206.42	204.27	205.94	207.02	205.8	205.96	204.3	208.03	206.15	204.96	206.1	204.02	206.77	204	205.34	204.7	206.36	203.76	208.81	205.46	207.52	207.01	206.16	204.1	208.3
200.44	201.64	201.93	194.72	201.15	202.71	198.24	202.62	198.54	197.3	199.6	201.65	204.18	200.14	201.21	199.6	202.57	197.3	200.08	199.4	201.97	200.86	201.15	201.91	202.3	202.64	200.85	198.9	199.77	202.85	202.2	198.77	202.48	199.04	200.34	202.7	202.78	202.89	198.66	202.18	201.12	200.27	198.83	199.05	200.05	196.14	200.56	200.45	200.21	203.22
214.53	210.1	213.88	212.01	211.28	212.02	212.84	211.89	212.4	211.58	212.37	213.76	212.34	215.27	211.78	215.35	216.89	212.53	212.66	210.65	212.55	214.77	217.44	211.69	214.35	213.04	213.63	211.14	216.24	214.45	213.21	212.74	210.41	215.12	212.02	213.04	211.13	213.4	212.55	212	215.12	213.8	213.09	216.69	213.83	212.75	210.91	214.49	212.17	213.13
199.57	199.06	198.99	200.47	198.28	195.02	199.5	199.21	196.58	199.37	200.09	197.85	198.87	196.89	199.03	196.96	197.11	198.43	192.46	199.06	195.63	197.85	199.89	196.59	197.88	197.86	196.04	196.9	197.99	196	199.44	198.96	200.68	198.51	195.91	197.45	198.33	196.84	197.42	201.05	196.84	199.11	198	196.89	198.12	198.66	199.13	196.82	196.92	197.93
214.22	213.52	212.1	211.85	211.49	212.49	214.33	212.88	211.83	211.57	211.27	215.27	214.16	212.89	213.15	213.12	216.34	214.06	212.36	212.79	211.69	215.75	214.4	211.6	213.29	211.77	211.51	215.07	212.72	213.43	212.66	215.26	211.89	212.89	213.75	213.92	212.03	211.98	213.8	214.74	211.48	210.97	211.71	213.5	213.17	213.7	213.67	209.84	210.31	211.93
209.1	209.4	206.16	210.46	208.59	208.64	207.56	207.48	208.01	208.04	206.08	210.05	209.88	205.11	206.99	208.1	204.83	208.73	209.23	209.84	204.42	206.66	207.63	209.79	210.49	208.19	205.15	202.97	211.13	209.97	207.67	205.53	207.41	205.74	205.02	206.98	207.72	205.71	206.47	205.96	208.79	207.22	211.32	210.57	209.92	208.09	208.58	205.96	209.36	210.5
206.12	208.33	206.41	207.99	207.86	211.46	206.47	207.13	207.62	212.63	209.37	209.43	205.87	206.78	207.23	207.33	207.98	212.82	207.09	210.31	203.69	205.33	207.53	206.47	210.17	207.37	207.5	205.79	210.94	209.13	207.61	206.2	208.97	206.65	210.34	209.93	206.84	209.65	209.7	210.14	208.57	208.01	204.3	208.54	207.79	208.85	209.17	207.44	210.15	208.67
191.84	190.4	191.03	194.97	195.42	198.82	194.71	194.67	192.92	194.22	195.01	193.45	195.41	193.26	194.68	194.5	191.99	192.64	194.6	194.07	195.05	192.42	193.57	194	193.57	194.37	194.66	193.84	192.05	195.33	195.6	193.28	195.1	194.38	193.82	194.14	194.39	194.7	193.2	194.2	193.26	192.08	196.31	194.27	196.54	196.73	194.13	191.01	196.32	193.97
204.25	204.74	205.87	202.43	207.07	204.7	205.03	203.77	201.79	202.74	206.63	205.12	206.95	203.78	204.55	202.66	201.98	204.89	203.75	203.55	206.35	209.04	202.14	206.31	203.92	201.4	202.94	206.3	202.15	205.95	203.07	200.37	203.73	202.01	203.44	205.17	205.85	201.57	205.59	204.04	205.21	205.32	201.59	203.56	204.42	205.27	203.66	203.37	208.37	199.51
203.28	203.76	201.62	198.06	202	201.86	199.86	199.53	199.57	200.5	204.14	202.37	199.66	198.05	201.48	200.79	200.1	200.71	199.94	200.41	199.95	201.3	199.93	199.2	197.06	201.1	203.5	197.64	201.64	201.3	199.79	198.68	201.51	202.37	198.15	202.46	197.2	200.07	200.98	202.68	198.34	201.12	198.2	196.63	202.26	200.78	199.37	201.17	200.24	199.26
202.06	200.43	199.52	200.75	198.12	201.87	198.49	201.31	199.58	199.64	196.9	199.18	198.36	195.06	198.88	197.26	197.9	197.77	198.67	198.63	200.43	199.99	198.2	200.31	198.88	199.56	198.81	201.38	199.02	201.16	196.83	197.49	197.66	196.64	197.55	194.74	199.22	201.05	199.8	197.92	198.58	199.25	199.6	200.89	199.55	197.25	198.81	197.27	198.51	196.63
199.36	203.7	202.09	201.29	197.61	202.83	203.49	197.95	205.22	199.25	201.62	199.27	199.32	199.38	201.36	203.02	198.23	200.02	201.38	201.06	198.24	198.95	202.69	200.54	199.47	201.02	198.62	199.62	200.68	203.26	197.6	198.03	202.1	199.36	201.53	202.3	200.89	198.28	199.02	199.04	201.65	199.75	200.48	202.73	203.39	197.02	200.71	202.14	197.4	202.31
207.3	208.71	206.97	209.62	209.78	206.39	210.38	208.09	210.34	210.98	208.36	210.9	213.44	211.8	210.77	210.11	206.7	213.08	209.59	209.89	208.23	211.13	209.43	211.26	211.27	210.74	208.61	209.63	211.17	207.92	208.96	212.46	207.06	210.42	211.89	207.94	206.17	210.54	209.1	209.84	210.27	211.16	208.14	209.97	211.75	212.83	207.34	207.05	205.98	211.66
202.33	197.68	196.86	199.41	199	197.58	197.45	197.75	197.29	196.72	197.54	197.61	200.4	201.85	197.34	198.24	198.41	197.86	200.69	198.59	198	197.15	194.82	197.64	195.59	197.37	199.11	197.08	198.75	197.27	196.44	198.2	199.32	196.92	199.88	196.25	195.41	198.81	200	197.23	197.91	196.6	197.37	198.85	196.27	202.14	196.21	198.92	193.02	196.93
219.94	217.69	215.28	214.31	214.24	217.02	218.99	218.01	218.68	217.41	219.34	217.39	219.07	218.27	215.58	218.33	216.58	216.83	218.21	219.65	214.92	217.41	221.89	217.65	216.49	219.54	218.11	219.65	218.84	218.76	216.94	220.3	218.18	214.73	216.76	217.07	217.64	218.71	218.2	219.68	217.28	218.04	216.49	215.79	215.79	217.07	216.76	218.8	216.87	214.05
195.17	194.53	197.65	198.05	196.5	196.44	199.23	199.46	196.19	195.44	199.36	196.17	198.04	197.26	197.07	194.4	200	198.81	201.26	199.22	196.27	200.05	200.52	200.96	198.85	198.85	200.28	200.91	198.52	200.51	196.29	198.07	200.11	199.43	197.72	201.85	196.75	195.22	200.4	197.31	198.55	198.2	197.39	199.8	198.38	197.23	200.04	197.9	195.55	195.95
203.13	205.31	201.11	205	203.03	201.14	202.73	202.56	202.41	206.26	204.23	205.23	204.91	203.48	202.43	202.01	203.57	202.9	203.88	203.06	203.88	202.08	202.92	203.92	204.83	202.22	201.15	201.06	204.93	205.65	204.01	203.28	204.21	204.67	202.3	204.32	206.77	201.27	201.15	204.97	201.41	205.27	203.97	202.57	201.94	204.76	200.25	204	203.42	203.34
213.15	213.5	213.91	212.76	212.6	209.47	212.14	209.46	211.43	213.82	209.52	214.38	209.65	213.09	211.32	213.38	209.08	207.57	210.84	210.6	211.59	211.55	208.82	209.82	214.5	213.66	210.8	211.72	212	214.12	211.07	209.73	210.86	211.55	211.64	211.02	210.09	212.44	212.05	215.02	210.9	209.09	213.81	213.08	210.18	209.55	210.44	210.95	216.56	210.94
209.71	211.05	209.03	206.73	206.98	206.93	206.9	207.72	210.79	210.57	213.7	208.89	206.22	209.22	207.92	207.97	207.42	206.52	207.23	208.6	207.74	210.31	207.28	206.92	206.13	210.29	207.91	211.22	207.13	210.9	209.61	210.53	207.32	207.07	208.24	208.82	210.76	208.08	209.54	208.47	207.11	209.6	207.81	206.75	207.78	206.26	208.95	209.02	210.17	210.18
207.86	209.25	207.5	207.3	207.5	207.46	206.8	205.05	209.03	205.99	206.59	207.76	208.43	209.26	207.53	208.31	204.94	206.14	205.9	211.57	203.84	209.29	208.23	205.38	204.5	207.08	205.94	210.04	210.81	208.91	207.48	205.89	206.1	211.47	204.47	207.44	207.64	211.34	205.87	205.3	208.28	211.95	208.85	209.43	207.51	208.3	212.99	206	208.76	207.62
214.21	208.9	210.12	213.74	212.97	211.94	213.97	208.81	212.92	208.26	211.68	210.06	210.33	209.95	211.33	210.69	212.99	211.46	212.93	206.52	212.88	211.93	211.74	209.67	213.72	210.66	211.89	213.93	211.85	212.95	211.35	212.45	215.36	212.62	212.99	213.58	213.6	208.72	210.88	211.56	210.58	212.63	209.58	211	213.35	212.37	211.31	211.53	213.49	210.95
202.1	203.25	208.66	204.03	204.77	204.76	203.09	203.83	202.39	201.44	201.85	199.45	204.49	206.28	203.66	203.15	205.37	201.99	202.7	201.32	202.83	203.96	202.38	206.3	203.13	204.84	205.1	204.17	205.46	200.63	202.67	201.28	204.95	203.56	205.47	205.31	202.18	199.99	204.51	203.02	203.69	207.34	202.57	203.76	203.01	200.87	202.57	204.41	202.2	201.92
197.34	196.59	197.55	199.95	199.34	197.15	198.67	199.46	197.38	196.26	195.06	198.21	196.52	195.65	196.12	196.29	197.57	194.4	198.19	200.47	199.98	195.26	196.16	197.41	198.21	198.48	194.65	195.64	196.13	198.61	200.12	196.33	198.17	197.92	201.52	201.46	196.94	194.01	195.35	197.33	200.72	197.05	199.57	198.7	198.26	194.94	201.14	198.38	194.49	198.32
198.88	201.22	199	203.24	202.26	202.43	201.76	202.13	199.86	202.63	200.24	203.38	200.05	199.01	200	196.27	205.18	200.1	201.45	201.15	200.76	200.33	199.78	199.21	199.98	196.76	203.03	200.77	198.61	202.86	201.14	201.18	201.95	200.91	201.2	200.95	205.13	199	203.34	200.77	202.06	199.9	198.61	201.75	200.88	201.59	199.48	203.98	197.71	201.79
208.75	207.15	204.75	207.65	209	209.29	210.94	204.45	207.03	210.29	207.28	207.17	207.48	208.07	202.08	203.71	207.92	207.98	210.62	206.11	207.89	206.29	204.04	209.19	209.74	204.88	206.91	211.26	206.34	205.96	206.76	206.87	210.27	206.76	202.04	208.95	206.38	210.14	204.35	209.05	203.92	209.27	209.01	205	206.63	205.15	208.37	207.32	206.58	208.74
216.22	214.36	213.87	213.03	213.69	216.02	211.21	214.14	209.29	210.84	213.22	211.97	213.37	210.3	213.17	209.06	213.14	212.56	215.34	210.82	210.64	210.57	212.95	213.61	213.28	211.52	210.91	213.87	208.48	212.13	212.69	211.58	211.66	211.38	213.33	209.64	216.98	212.54	212.84	212.4	210.54	213.49	213.62	213.94	213.2	209.95	212.74	214.17	214.59	210.66
207.62	205.5	205.64	201.09	205.58	204.12	201.91	204.42	205.04	209.39	204.61	206.35	204.22	203.38	205.39	202.85	203.84	203.8	203.83	204.68	205.17	204.61	205.71	205.1	198.41	206.19	206.44	203.34	203.63	203.49	200.91	204.28	203.99	204.12	200.46	207.81	205.54	204.03	203.98	203.03	206.6	207.32	204.62	204.5	205.11	202.29	204.79	204.36	206.6	205.58
212.09	207.6	208.32	206.83	210.26	207.78	211.72	210.7	210.27	205.39	207.44	210.15	208.9	208.27	208.16	206.03	212.19	208.13	210.28	210.87	209.19	209.67	210.53	210.91	206.89	208.94	206.69	207.33	208.41	207.55	207.93	209.97	208.87	212.06	207.55	207.77	209.43	204.95	209.44	205.96	212.35	204.84	206.71	209.84	208.56	206.54	210.04	206.14	209.65	208.2
202.13	203.28	200.56	201.44	203.57	202.81	200.49	201.24	202.62	199.94	203.85	199.98	204.58	201.49	199.93	198.23	203.75	199.53	205.64	207.13	203.29	201.54	200.66	201.46	203.6	204.62	202.53	201.16	199.81	202.86	201.06	202.49	203.94	203.02	198.38	200.8	205.94	201.57	201.43	203.73	199.75	203.29	200.61	203.66	203.77	202.85	199.41	201.46	202.06	200.5
209.84	205.57	207.48	210.58	209.78	205.68	209.1	208.22	208.16	207.78	208.02	209.04	209.91	209.3	208.02	210.53	208.05	209.64	211.68	209.63	212.15	210.56	209.8	210.69	210.75	208.44	206.98	211.69	210.36	208.35	210.1	207.56	210.29	209.16	209.99	211.31	209.84	207.09	209.5	210.16	207.82	211.91	207.83	208.29	207.99	208.18	209.88	208.87	208.21	207.9
209.62	210.01	210	211.45	210.77	212.52	212.41	211.59	210.12	212.08	211.56	213.67	214.56	212.39	211.12	210.65	211.77	209.75	213.22	212.61	211.26	209.77	216.11	210.51	212.45	215.96	210.92	213.91	211.64	211.64	212.5	211.64	209.42	211.98	210.94	212.83	211.8	209.64	212.34	209.79	210.65	212.2	211.99	211.62	211.02	209.21	211.68	209.23	213.52	211.74
210.46	206.9	206.63	211.38	208.92	209.32	207	206.23	211.7	207.3	209.3	207.66	207.91	206.41	207.4	209.33	206.44	209.76	207.4	210.03	207.68	207.64	209.28	209.98	207.56	205.81	206.94	206.64	209.04	209.97	208.5	212.66	209.46	207.93	210.02	210.51	210.4	209.81	204.09	208.06	208.05	209.33	211.3	206.81	208.04	210.34	205.9	210.76	208.42	209.09
206.61	203.22	203.82	201.56	204.82	204.15	202.95	202.95	201.36	199.33	202.92	202.52	204.71	205.89	204.52	201.99	205.09	203.33	204.81	201.45	201.61	203.57	202.62	201.95	199.97	199.58	205.35	206.33	200.51	203.37	204.75	205.76	202.39	201.75	202.36	204.78	204.96	205.68	205.03	202.2	203.05	203.05	203.69	201.08	198.98	205.66	207.63	202.13	203.75	205.39
202.58	199.51	198.2	198.27	198.34	203.09	199.15	200.55	197.32	199.79	199.2	199.89	199.92	201.95	199.36	203.11	199.1	198.71	202.32	200.51	198.47	202.66	199.77	202.14	202.22	200.85	201.54	200.59	199.5	200.45	199.59	198.68	196.01	198.66	200.6	205.08	202.7	201.8	200.15	199.59	201.6	199.23	197.01	197.94	200.37	200.34	200.93	196.19	200.47	195.14
208.5	206.68	207.24	208.17	208.26	209.74	212.58	210.53	207.83	204.12	206.12	209.33	208.88	209.5	205.23	206.54	203.44	207.02	208.71	207.21	206.73	209.11	208.18	206.77	208.7	206.17	205.84	210.58	208.35	207.59	204.62	204.63	208.65	207.71	208.49	205.82	207.51	206.02	206.64	209.99	211.12	211.54	209.95	207.32	207.19	208.49	209.04	204.93	206.78	209.59
203.17	204.53	202.4	203.93	202.81	202.62	204.39	201.05	203.9	202.02	206.15	202.46	202.11	205.68	202.64	201.82	199.94	203.88	203.91	203.94	204.1	204.24	205.86	204.47	202.11	202.5	201.87	204.64	203.4	204.76	205.92	204.19	204.87	200.44	202.69	202.99	198.89	201.66	205.01	202.94	204.07	204.19	201.11	205.08	204.17	205.51	200.12	205.85	203.63	200.16
203.62	202.91	204.67	202.77	204.13	201.64	201.92	202.62	203.01	203.45	204.67	202.44	204	201.5	203.17	202.04	198.79	202.16	201.43	201.54	202.72	204.95	205.07	202.88	202.96	203.34	201.5	202.17	205.03	201.24	202.75	204.07	202.16	201.77	200.85	201.32	204.27	204.64	203.92	202.32	203.6	204.67	204.75	202.76	204.87	205.09	203.9	201.88	204.3	197.91
208.41	207.03	210.25	211.44	209.08	210.46	209.14	208.32	206.5	207.52	207.33	204.07	209.72	208.02	204.76	210.1	211.91	207.25	209.3	209.66	209.45	205.74	210.7	208.12	208.66	208.88	208.85	207.12	207.95	208.55	209.7	207.41	208.04	207.38	209.46	209.92	209	211.31	211.64	205.49	210.32	208.22	205.56	206.54	208.73	207.39	209.8	209.71	207.81	207.97
208.5	204.1	205.88	205.43	207.9	207.44	209.63	205.5	207.55	207.08	208.76	205.65	208.18	209.7	207.76	204.91	211.19	208.25	210.13	205.83	205.31	206.69	205.98	207.38	209.53	210.28	208.54	204.37	206.69	206.22	208.31	205.11	206.27	207.34	209.43	205.89	210.1	209.07	205.43	208.08	207.84	208.99	207.99	208.41	209.18	206.99	211.59	207	203.74	206.88
202.24	202.3	202.96	204.98	204.68	203.5	203.75	201.8	201.67	203	204.98	203.42	201.26	203.28	204.33	205.07	203.15	204.27	202.29	203.36	200.72	203.57	201.73	204.52	205.19	201.49	204.05	205.52	203.31	205.64	202.78	203.47	206.12	201.38	204.64	203.09	206.39	202.38	207.12	202.49	203.19	202.34	201.8	206.01	202.94	207.66	203.35	203.56	201.33	201.43
205.13	204.19	206.88	201.57	202.73	199.81	204.2	204.88	202.67	203.42	200.93	203.11	205.64	206.2	199.97	203.92	203.53	201.17	205.3	207.7	199.6	206.01	203.07	202.78	203.01	206.23	204.59	203.06	203.22	204.41	204.88	204.46	205.41	203.65	204.19	203.75	200.97	203.9	201.42	204.14	202.81	202.45	204.8	202.13	204.06	203.71	202.76	201.25	204	203.78
196.71	195.55	195.92	196.64	193.14	191.95	195.78	193.35	196.85	192.2	196.17	197.85	195.89	196.39	197.91	193.62	195.44	193.89	193.96	195.78	194.13	198.98	197.17	198.05	193.95	196.02	196.66	196.19	194.47	192.78	193.6	196.02	193.41	194.54	197.03	195.53	192.95	194.19	193.2	193.37	195.05	195.8	196.76	195.45	195.13	195.72	192.25	195.23	197.31	198.25
207.96	209.65	212.32	209.47	210.33	209.36	210.9	211.05	205.53	207.65	211.11	207.48	205.89	206.76	210.16	208.37	207.82	211.27	209.72	207.54	211.65	209.33	209	207.63	205.83	206.34	210.46	211.13	208.39	208.35	209.56	209	209.9	210.74	209.79	210.32	210.58	210.44	213.57	208.22	209.06	211.1	210.07	208.45	210.87	208.16	207.8	212.48	209.05	210.66
209.56	206.01	209.39	209.39	207.15	212.41	212.85	212.92	209.24	210.32	210.93	210.87	208.8	209.79	210.33	209.67	208.67	209.03	206.95	210.09	213.2	209.54	212.75	210.02	211.13	212.84	211.18	210.42	209.85	208	211.66	210.53	208.4	209.42	210.98	209.25	203.48	208.27	208.32	209.46	209.95	210	210.19	209.43	210.39	210.89	208.82	212.53	210.81	207.7
204.13	204.82	204.26	202.88	207.42	203.69	203.57	202.48	203.04	206.4	206.59	202.12	206.98	206.01	204.14	207.42	203.17	203.51	206.36	205.16	204.66	204.39	205.14	200.43	202.5	207.02	204.59	206.19	203.69	203.46	205.71	200.58	205.77	201.94	205.41	200.82	199.57	203.94	204.51	202.92	202.67	206.8	201.94	199.82	205.41	204.14	204.2	200.34	204.46	204.06
207.56	205.29	204.83	206.78	206.18	206.55	203.82	208.24	206.33	209.15	208.5	209.62	207.18	208.46	207.94	207.8	206.99	205.44	206.64	209.97	208.93	205.64	204.37	207.48	208.75	205.91	205.83	205.51	206.41	208.76	206.28	210.12	208.14	208.29	207.42	206.75	208.57	205.94	208.05	206.74	207.32	206.33	207.93	206.89	205.6	209.05	207.12	208.16	206.69	209.56
211.41	212.2	211.62	211.16	212.08	212.38	215.11	212.56	210.48	212.95	209.1	210.34	212.63	213.26	212.63	215.06	208.69	211.25	213.77	213.6	214.46	212.74	216.75	216.85	211.36	212.42	215.26	212.39	212.6	208.99	213.52	212.03	210.75	210.2	210.93	211.32	211.95	211.4	211.54	209.05	211.94	212.24	214.65	210.63	213.69	212.93	209.71	209.67	214.39	212.17
215.52	218.6	216.79	216.01	215.87	219.81	217.57	216.76	217.02	218.4	218.55	218.1	215.31	216.83	213.53	218.38	215.99	218.17	217.79	216.23	218.92	215.37	217.81	217.33	217.98	218.11	216.61	216.13	213.08	217.7	214.2	218.19	216.76	221.27	213.18	218.08	216.99	217.69	214.77	215.26	216.9	216.26	216.43	217.95	218.6	216.83	214	216.74	217.45	216.42
215.65	215.01	218.88	214.42	215.61	212.51	217.68	218.92	216.25	216.53	219.29	214.93	218.06	219.28	215.71	216.08	215.81	217.35	218.19	217.29	217.58	218.87	217.61	216.55	215.94	216.78	215.28	216.2	218.92	216.65	213.87	217.3	221.4	217.03	217.9	215.66	218.33	217.39	217.06	218.71	217.65	219.2	216.42	215.99	217.74	217.72	217.6	216.69	218.61	218.03
202.02	200.62	202.24	205.12	203.27	201.68	200.74	202.66	199.86	203.64	202.41	199.19	202.66	200.68	200.51	206.23	198.9	204.71	202.18	201.66	201.3	202.53	201.35	200.91	202.48	202.47	202.23	200.18	203.9	203.23	205.37	202.62	201.56	201.71	204.32	201.61	204.2	200.62	202.8	203.13	200.84	202.18	204.09	203.2	200.95	204.91	201.14	201.23	204.2	200.85
205.38	212.15	213	211.34	213.38	213.38	213.68	211.52	212.56	211.73	210.09	214.35	212.95	212.98	212.87	209.57	212.11	212.67	210.24	212.06	211.73	213.34	213.7	210.15	209.16	214.25	213.14	212.87	212.11	209.76	214.82	211.13	212.28	210.56	210.82	210.12	209.72	213.33	211.36	211.11	211.28	210.59	211.88	210.27	211.46	212.91	213.76	210.39	209.88	209.27
206.14	202.15	201.31	202.57	202.78	200.22	203.55	201.63	201.18	205.05	203.26	203.72	205.56	202.78	204.71	200.68	203.57	205.82	202.82	204.01	203.57	203.71	202.56	203.59	204.72	202.13	201	204.68	198.15	202.52	205.01	202.65	203.46	203.96	203.02	200.76	201.72	203.57	200.85	203.99	204.02	202.79	207	203.25	204.76	201.86	202.23	202.16	204.73	202.89
206.79	210.35	209.23	205.65	210.45	209.5	209.8	206.89	210.13	211.39	208.69	209.02	208.65	203.97	206.56	209.25	208.86	207.65	206.3	208.94	209.45	209.98	210.79	209.32	206.23	209.01	209.36	209.47	209.99	208.12	210.14	209.82	207.04	208.04	210.21	206.68	209.93	205.71	207.32	204.81	204.91	209.25	206.52	212.36	206.52	211.08	207.21	211.12	208.49	206.49
212.65	213.72	211.92	210.22	213.31	208.81	212.11	213.28	211.07	214.41	216.16	212.25	210.59	210.07	213.19	217.93	213.01	213.46	215.46	214.43	212.57	214.72	215.23	213.85	216.38	211.4	210.89	210.91	210.3	209.29	212	212.49	209.76	211.81	216.37	208.97	207.18	213.03	211.25	212.07	213.59	214.44	211.5	210.18	212.97	210.79	216	213.99	212.12	211.39
206.77	208.42	207.1	209.65	212.63	210.26	208.39	210.22	207.08	207.57	211.15	208.55	210.27	209.62	207.41	210.69	210.67	207.13	208.68	208.01	211.57	212.21	209.04	206.03	210.24	212.06	210.72	211.29	207.01	208.1	207.69	205.01	208.57	211.55	207.61	210.33	210.57	208.3	208.64	208.05	208.95	210.33	207.67	207.33	207.86	207.57	208.65	210.96	209.81	205.82
211.04	209.48	211.82	212.08	212.47	214.11	213.83	212.74	211.73	211.11	212.87	214.72	212.99	212.64	213.89	209.51	211.52	213.88	209.91	210.1	210.19	209.4	207.97	211.96	210.89	213.89	212.57	210.69	214.68	211.55	209.29	211.44	211.34	209.45	214.79	213.26	210.53	212.27	213.26	213.77	217.1	211.35	208.6	208.42	211.46	209.23	212.17	209.9	212.39	211.44
206.2	209.6	209.88	207.07	207	206.24	209.74	207.97	210.52	208	210.2	208.33	208.31	207.43	205.44	205.55	211.72	204.92	207.66	203.21	207.54	208.08	203.72	208.27	208.68	208.7	210.64	207.57	205.13	203.58	208.16	209.17	208.51	206.31	207.99	210.25	207.01	206.04	207.78	207.37	209.94	208.06	207.07	211.24	205.96	209.67	207.55	207.97	211.42	208.15
204.33	199.85	201.62	200.76	199.95	199.72	200.09	199.06	201.68	200.98	203.58	200.14	198.47	201.95	202.11	198.63	202.28	200.7	199.42	199.65	201.51	199.09	200.06	202.79	199.36	196.59	201.91	202.37	200.82	199.01	202.69	199.85	198.61	204.25	203.32	200.59	195.89	202.1	197.52	197.99	201.12	199.71	200.15	199.73	200.89	201.62	197.15	196.27	198.27	201.26
209.66	209.11	209.82	210.89	209.05	207.72	209.38	207.26	205.83	212.55	211.14	210.03	206.29	206.32	210.94	206.9	211.2	206.47	208.93	211.09	209.75	206.07	206.84	208.41	209.17	205.69	208.64	207.81	212.78	210.72	207.66	209.03	205.65	207.04	206.59	213.01	209.33	207.18	209.57	211.24	210.53	207.6	210.86	208.01	209.14	210.39	211.56	208.84	210.25	208.86
213.11	210.81	210.69	209.3	213.43	209.7	211.86	210.71	214.63	211.48	211.74	210	211.65	207.93	211.4	209.97	211.11	212.74	212.63	208.04	210	214.63	213.92	210.23	212.71	213.18	212.82	211.5	212.83	210.73	214.01	212.7	211.41	210.55	210.8	211.54	213.24	212.62	211.1	210.34	214.3	213.28	214.98	212.72	212.38	209.42	209.61	209.07	213.99	213.42
211.92	212.7	214.99	212.7	215.65	214.59	212.8	209.65	215.03	211.8	213.61	215.92	212.48	211.9	211.21	214.97	211.59	212.98	215.1	215.46	215.59	214.31	213.62	211.38	215.77	213.36	210.74	215.09	212.23	213.81	212.78	212.18	212.56	211.5	212.9	214.65	212.26	211	212	212.75	210.31	214.53	211.62	212.72	213.76	212.31	212.37	211.73	211.87	215.83
203.87	207.07	208.08	206.57	202.1	204.12	203.94	206.98	204.42	206.38	207.06	205.7	206.8	205.54	205.63	203.83	206.96	205.83	205.12	205.78	206.65	205.22	207.19	206	205.26	208.85	204.65	202.58	204.65	206.93	206.17	206.15	207.61	205.35	207.91	207.55	205.83	204.2	204.27	206.4	206.27	205.88	205.61	205.13	204.81	205.33	206.32	204.67	205.48	205.49
213.95	210.61	209.9	212.44	213.15	212.17	210.34	213.05	214.78	208.42	210.85	212.59	211	211.14	211.79	211.73	212.82	209.7	209.58	212.51	210.35	212.74	211.28	212.88	212.03	210.75	210.47	210.48	211.37	209.82	210.36	211.89	209.44	210.5	211.31	213.12	213.49	212.26	212.79	214.56	212.83	211.53	210.6	212.12	212.88	213.85	210.53	210.81	212.31	210.48
210.07	212.04	208.68	210.33	211.58	207.11	211.75	209.65	207.72	205.79	208.29	208	209.56	210.54	206.25	206.24	207.13	206.69	209.47	210.4	208.43	209.65	208.67	208.89	205.72	208.28	208.53	204.99	206.64	208.27	207.63	209.42	210.37	207.49	207.15	205.51	210.25	207.24	205.79	210.69	208.33	203.84	207.08	206.43	206.55	206.95	207.14	208.46	206.23	206.66
208.62	210.26	209.63	210.93	208.01	209.5	208.9	207.51	208.11	212.47	208.36	211.67	207.91	209.09	209.96	211.87	210.74	207.18	210.98	208.51	208.04	209.41	207.58	209.36	208.91	209.61	212.57	209.33	213.05	208.03	210.45	212.19	207.71	210.15	210.49	210.86	211.33	209.9	211.31	212.03	212.14	209.33	210.26	210.2	208.86	212.23	207.2	207.22	207.89	208.33
203.47	198.75	204.19	202.63	200.78	199.68	201.05	202.84	202.47	202.9	203.34	201.12	202.35	202.83	202.46	202.33	205.84	203.29	202.64	201.46	200.58	202.75	201.41	200.63	203.42	199.12	202.07	201.34	202.81	202.94	202.92	203.12	204.92	199.9	204.29	203.93	201.78	200.69	203.11	200.57	204.37	204.93	202.08	199.27	201.89	201.03	202	204.9	201.92	204.53
203.39	204.49	205.85	206.37	202.83	205.48	206.46	204.43	206.04	206.39	204.31	204.93	207.57	206.75	204.5	206.09	204.16	208.84	207.8	203.13	203.44	204	206.51	207.01	206.68	204.7	206.55	202.21	205.77	201.42	209.72	205.59	205.97	206.88	205.22	206.61	204.35	207.14	201.99	207.64	205.47	203.78	207.71	206.06	202.74	201.35	204.66	205.51	204.47	204.19
205.47	205.52	204.9	204.14	205.38	206.24	206.44	208.23	204.91	205.66	205.26	208.05	205.74	206.61	206.26	203.75	207.25	205.13	204.35	205.7	204.79	208.49	207.34	206.1	202.57	204.32	207.61	202.05	203.84	205.21	204.57	204.01	203.83	206.19	206.7	205.19	206.01	206.33	208.33	207.13	204.18	202.51	205.59	205.45	205.19	210.81	205.44	205.2	205.54	209.28
204.16	206.51	204.45	205.01	205.11	204.3	202.6	202.5	202.67	201.74	201.79	204.41	202.94	204.15	202.8	205.59	203.42	203.57	203.11	202.18	204.86	202.57	205.69	205.85	204.04	203.05	205.07	206.57	203.58	204.82	204.11	203.91	204.91	205.73	203.43	200.33	203.82	205.99	203.39	203.99	201.41	206.43	206.92	204.61	202.52	201.49	203.82	202.93	201.76	202.03
208.85	207.21	209.95	207.42	206.56	208.26	209.63	209.67	209.68	208.87	207.93	208.87	208.86	208.3	208.74	202.67	206.72	211.6	211.85	209.99	209	208.74	206.88	210.53	207.15	209.36	205.66	209.98	207.26	206.31	207.74	207.23	211.19	207.75	210.05	209.95	206.88	206.13	205.89	210.93	209.84	208.35	205.55	210.08	207.61	209.29	208.44	211.05	208.75	207.98
198.08	201.71	202.47	197.08	199.68	200.82	199.78	199.77	201.45	200.03	198.35	200.94	200.04	203.43	198.07	196.67	197.71	199	200.02	203.09	199.95	200.34	199.35	199.8	197.52	195.81	199.22	205.08	201.77	203.62	201.69	196.82	197.37	199.8	201.69	202.27	202.19	200.63	197.76	201.83	200.47	197.69	200.43	198.66	202.71	200.65	201.69	200.69	198.98	197.84
207.44	211.87	210.69	205.47	207.29	205.28	209.63	208.59	208.44	203.71	205.79	208.66	208.08	206.64	209.09	208.45	208.81	208.86	209.27	207.74	203.31	204.33	210.23	207.34	207.76	207	203.21	207.52	208.15	209.71	211.64	208.21	207.27	205.61	207.23	207.17	205.3	208.74	209.08	207.72	204.09	208.96	213.58	208.69	206.82	207.24	205.85	208.71	207.51	204.78
206.16	202.15	202.09	202.95	205.23	203.72	204.67	201.28	201.91	201.8	203.32	203.05	202.44	203.6	204.09	204.47	198.79	203.35	202.53	202.75	202.46	203.34	205.32	203.45	203.15	204.22	203.88	201.34	204.06	201.86	205.27	205.41	206.81	203.75	202.15	203.55	203.19	205.17	204.5	207.91	203.42	203.11	207.24	204.25	204.19	200.65	206.79	201.37	202.53	203.55
216.66	212.57	212.22	211.39	212.25	213.24	215.26	212.99	215.31	213.93	211.87	214.62	213.27	213.36	214.31	213.34	212.94	211.72	214.74	214.5	216.13	214.21	214.13	212.41	213.42	213.5	213.67	212.11	212.93	211.81	214.99	213.27	212.49	212.91	213.84	214.47	211.68	213.9	215.18	212.34	211.79	211.57	213.41	212.21	212.71	212.75	218.28	213.64	212.35	213.87
211.5	209.35	211.16	210.44	211.93	211.38	210.94	213.28	210.06	213.44	211.16	211.02	209.36	213.35	207.24	212.66	213.13	212.09	207.07	213.5	211.37	211.59	206.51	211.94	209.6	209.29	211.59	213.47	210.58	215	212.68	210.34	212.73	209.56	211.88	213.21	213.17	212.5	210.68	213.06	210.06	212.33	212.76	211.67	212.24	212.17	208.98	213.43	214.22	210.26
213.51	210.44	212.25	211.05	215.1	210.15	213.98	210.31	211.29	212.38	213.41	211	213.97	210.55	210.97	212.24	209.64	212.27	209.32	214.14	210.6	215	210.91	211.64	209.8	212.46	211.97	211.87	209.5	211.84	213.13	212.98	213.99	210.15	213.04	208.94	213.84	213.13	212.83	209.24	211.46	211.15	208.33	210.7	209.1	215.72	214.55	215.35	209.64	209.95
210.97	207.57	207.41	207.31	205.27	211.42	207.35	207.51	205.91	207.34	205.56	208.62	209.64	208.89	211.28	210.37	209.77	208.66	208.05	205.44	206.52	206.71	204.23	205.07	204.37	208.63	209.53	208.5	207.58	207.08	205.85	209.41	207.27	207.43	204.62	208.35	207.7	206.49	210.73	206.79	209.82	206.71	206	208.16	205.52	209.7	209.5	206.18	208.33	205.92
209.16	208.1	206.32	208.35	208.56	204.2	205.67	206.88	205.82	209.46	205.57	207.87	207.24	208.34	210.79	206.92	207.12	203.85	207.34	207.88	204.05	207.25	208.6	210.48	208.55	209.4	206.1	205.24	206.37	207.11	205.38	205.85	208.23	209.31	206.81	208.96	209.25	212.15	208.15	208.29	206.87	209.21	206.41	208.4	207.04	206.07	209.49	206.67	208.67	208.47
211.22	212.18	210.67	209.44	207.66	209.04	210.14	209.74	207.12	207.81	206.59	208.58	210.71	210.38	212.52	207.79	210.98	207.61	210.46	207.39	210.56	208.29	207.33	206.05	208.58	209.8	212.45	209.29	208.86	210.1	207.95	207.83	209.55	207.61	211.44	207.18	209.53	208.53	210.83	208.7	210.98	208.4	210.25	210.16	205.6	209.92	211.74	206.79	207.64	212.08
201.05	203.48	202.34	204.93	202.05	204.25	202.43	202.5	206.85	207.34	204.65	200.12	203.2	203.56	203.07	203.33	204.28	205.54	205.28	204.16	203.48	201.26	201.74	206.48	198.85	203.88	200.04	204.04	200.23	202.5	206.04	202.31	204.79	205.84	204.68	203.08	200.22	202.64	204.4	201.8	203.56	204.8	206.21	202.42	204.04	204.73	206.82	206.17	204.67	204.73
211.63	209.99	210.51	210.39	207.03	211.26	210.67	214.24	211.01	211.57	212.36	214.44	209.33	210.06	211.59	209.89	210.02	210.37	212.91	210.64	211.57	208.98	209.4	209.55	212.61	208.39	211.09	211.1	214.65	213.74	212.64	214.87	211.61	213.16	211.73	211.04	212.57	212.11	210.18	216.83	210.94	212.28	209.89	209.8	212.74	213.87	211.43	213.82	211.38	213.03
212.54	212.76	213.69	215.23	215.45	213.42	213.11	213.89	213.37	212.52	211.78	213.47	213.51	211.76	214.36	210.59	215.81	212.46	214.04	212.78	211.84	213.16	213.59	212.28	211.24	210.8	211.7	211.7	214.7	213.8	214.17	212.24	213.48	216.5	213.51	212.83	213.09	215.06	217.01	215.68	217.31	213.95	211.76	213.76	211.98	213.79	211.65	213.03	214.92	209.57
199.18	202.09	201.74	200.08	202.83	198.79	199.01	200.34	198.85	198.89	197.93	197.91	197.77	199.89	202.16	197.14	199.88	201.24	198.74	198.34	200.14	201.1	199.54	199.63	197.81	197.73	199.3	198.35	197.3	198.42	198.52	196.04	197.3	193.9	199.04	200.65	198.29	200.56	198.7	198.52	201.24	198.57	196.08	198.52	198.02	197.85	198.84	200.88	199.51	201.48
202.43	204	202.4	202.98	204.37	202.87	208.24	204.84	205.68	206.38	203.96	203.95	204.87	205.33	205.88	203.96	205.25	205.16	205.84	204.2	201.59	205.04	203.86	205.95	200.5	203.52	206.21	206.73	204.25	204.41	205.78	203.72	206.37	205.28	204.16	205.94	206.79	202.5	208.35	203.6	203.1	206.69	204.78	203.67	205.76	204.19	205.23	204.82	201.43	202.32
208.68	204.43	207.79	210.12	208.83	207.73	208.09	208.78	206.92	209.02	205.3	207.19	206.15	210.4	210.09	208.22	209.7	210.15	208.1	210.05	209.32	209.78	207.63	208.08	205.94	209.01	211.39	208.81	210.45	209.16	207.39	207.77	209.14	207.48	206.71	207.43	212.24	206.67	210.74	208.37	211.32	209.53	207.08	208.32	209.12	211.15	210.63	210.87	208.11	209.65
196.21	199.99	198.26	200.64	200.76	196.71	198.18	197.03	199.63	197.87	200.05	200.99	198.8	201.55	199.09	201.47	199.03	201.06	200.52	197.71	197.61	198.2	200.14	198.33	198.03	198.81	198.35	197.5	198.6	195.22	196.55	197.38	199.65	204.01	200.27	198.36	196.53	198.71	197.81	201.53	200.97	199.65	198.77	198.03	199.97	200.69	199.52	201.18	199.86	198.34
209.2	209.79	211.8	209.62	209.17	207.66	208.94	208.91	211.81	208.63	209.94	210.6	206.52	208.07	207.04	209.58	207.91	206.94	208.04	208.13	208.01	208.95	208.9	208.58	208.01	209.08	208.48	207.03	206.18	208.15	207.19	210.78	209.64	207.99	208.52	209.33	210.1	208.75	209.44	208.98	207.88	207.53	209.89	209.23	211.25	203.8	208.03	208.9	206.72	208.3
199.18	197.63	200.29	199.49	199.21	198	198.74	201.6	200.18	199.36	200.58	198.7	197.8	198.12	199.32	196.95	200.71	200.93	199.66	200.01	201.2	198.99	200.96	202.06	200.94	198.25	198.66	197.18	200.5	197.77	201.71	198.81	200.05	202.06	200.4	199.7	200.6	199.84	197.78	197.07	197.65	199.96	198.32	198.02	196.5	195.47	201.67	197.97	203.78	199.91
208.29	207.69	208.55	210.14	208.17	206.34	209.21	207.13	207.29	205.7	210.21	208.32	212.44	208.59	208.6	207.87	211.57	206.59	208.64	210.02	210.13	207.16	209.04	210.79	208.11	207.77	206.77	209.12	207.7	207.81	206.46	209.89	208.77	210.38	211.94	210.92	209.68	208.49	211.3	205.68	209.53	210.05	209.06	209.56	206.98	208.29	204.08	209.31	208.02	208.78
203.98	201.22	203.69	203.95	202.28	204.57	205.25	203.54	208.29	201.37	202.95	206.48	204.19	206.13	203.43	201.78	202.84	205.21	204.26	206.95	203.61	204.09	206.28	203.27	202.93	203.97	204.15	205.52	202.04	203.75	206.72	203.92	207.53	202.71	205.42	205.01	204.56	206.4	201.9	205.55	203.04	199.02	205.55	202.15	202.94	205.64	204.79	203.26	202.43	203.61
198.1	200.44	198.24	199.16	199.44	200.65	197.03	200.71	198.35	199.56	198.83	198.01	202.08	198.84	198.47	197.19	201.89	200.99	202.75	202.31	200.53	200.72	198.91	199.63	199.27	199.1	200.29	197.91	196.13	197.76	201.15	199.51	200.88	198.5	204.42	203.84	201.97	199.64	199.22	201.4	199.74	197.16	200.67	199.52	198.61	199.24	197.68	199.28	200.61	198
206.76	204.94	202.11	205.9	203.15	205.12	206.88	206.6	202.04	202.37	203.21	204.28	202.11	202.5	207.33	203.61	202.08	203.73	201.89	206.38	201.59	209.43	201.91	200.44	203.49	201.12	204.98	201.47	202.91	205.53	201.96	204.04	203.72	201.2	199.77	203.12	205.46	203.47	203.92	204.06	205.28	201.75	204.04	206.23	204.2	203.05	204.38	204.35	204.01	203.14
199.16	201.67	198.78	202.38	198.56	202.74	201.56	201.08	201.03	201.72	202.17	202.47	200.91	199.54	200.96	201.59	198.38	199.26	200.42	202.4	199.57	202.56	199.56	204.76	201.58	201.69	200.54	199.63	200.35	201.59	201.88	201.64	201.79	202.91	205.2	200.59	200.62	199.8	200.61	199.77	200.3	200.69	198.67	200.71	200.27	201.1	200.53	198.44	198.16	200.6
210.27	213.07	214.79	212.02	211.52	208.84	212.58	208.01	209.68	213.84	212.55	212.83	209.41	208.83	212.65	212.26	212.83	210.78	213.4	210.57	210.18	211.41	212.02	211.91	213.22	212.87	213.43	210.87	209.19	210.16	214.72	213.87	211.68	212.5	209.82	212.43	210.61	212.94	207.56	211.99	207.56	215.54	210.11	212.36	211.65	208.78	212.68	209.57	211.99	211.2
220.21	218.01	221.46	217.68	216.79	222.49	216.6	219.47	217.03	221.34	221.05	217.52	218.46	216.5	217.33	219.25	218.07	217.73	218.56	217.07	217.57	216.72	219.06	218.76	219.6	216.82	217.35	218.56	219.71	218.39	216.75	214.24	218.93	215.93	218.87	216.3	219.06	216.67	215.97	218.83	222.01	219.03	218.39	217.73	216.72	216.91	216.92	219.76	219.19	217.9
201.31	201.5	203.31	206.31	203.69	203.51	205.43	203.8	203.38	204.57	201.23	201.33	200.8	202.63	202.79	203.88	203.72	203.55	203.32	202.55	202.27	204.3	204.37	203.87	206.34	203.81	203.95	207.41	202.19	202.81	204.86	203.46	205.25	199.56	202.04	202.83	204.36	206.76	205.52	201.6	202.43	202.71	204.62	207.73	202.63	204.94	203.73	204.39	202.35	203.2
212.68	215.26	214.3	213.36	212.21	211.55	213.29	212.5	212.07	210.92	211.71	209.28	211.85	208.88	216.4	211.02	211.33	211.95	212.99	210.84	211.27	213.7	211.82	209.58	213.14	213.94	211.07	214.33	208.87	211.62	211.84	211.17	212.93	214.09	211.52	211.18	212.38	210.6	213.33	213.07	211.65	213.61	210.49	212.48	214.57	212.87	211.19	210.46	212.73	211.05
193.09	195.44	194.98	193.47	194.14	196.46	195.63	192	194.78	192.04	194.73	193.71	192.35	192.27	195.14	196	196.22	197.03	193.2	196.99	194.31	194.9	197.29	194.63	193.59	194.57	192.97	193.58	196.1	193.01	195.79	195.37	194.16	195.49	194.35	198.97	195.07	195.14	197.35	198.3	197.84	194.27	195.93	196.38	196.68	195.61	194.25	193.7	194.36	195.45
220.05	217.31	216.96	217.77	219.46	214.57	219.43	218.08	219.15	218.72	218.47	216.07	220.21	216.79	220.54	221.08	215.11	216.49	218.21	219.69	218.86	214.75	221.84	216.69	217.52	218.26	220.3	220.04	215.04	219.19	219.24	218.97	217.13	215.95	218.75	218.33	217.5	220.77	221.11	215.73	217.22	215.17	220.02	218.56	217.25	215.21	218.65	218.28	220.85	219.67
201.07	197.97	202.81	200.34	200.48	200.95	200.64	202.49	198.79	200.65	202.52	200.35	202.5	201.69	200.3	201.41	198.7	200.8	201.53	197.49	201.27	198.3	199.57	201.58	197.15	202.26	201.19	197.53	201.62	201.83	202.09	202.92	200.29	199.48	200.32	197.68	198.66	197.31	201.13	202.48	201.69	195.97	200.05	201.61	202.42	200.02	199.92	199.73	201	199.34
197.94	200.72	198.86	200	201	199.7	199.95	195.5	200.03	198.47	197.74	198.44	197.67	198.09	197.58	197.72	198.05	198.72	199.06	201.27	196.22	197.71	198.69	197.54	199.3	197.24	200.36	198.96	201.49	196.81	197.14	198.37	199.5	200.59	194.08	199.07	200.9	199.55	198.28	201.78	199.06	196.61	198.42	201.74	201.04	202.93	201.61	199.43	199.25	197.42
200.87	199.9	200.6	198.94	200.61	200.81	200.44	199.89	198.92	204.11	198.92	201.74	197.46	198.45	201.49	200.01	198.62	204.32	200.85	199.74	202.53	199.73	197.11	200.31	201.93	198.76	199.94	201.8	202.47	203.01	202.71	203.46	199.83	201.95	196.34	202.19	200.88	202.42	200.96	203.15	200.57	198.81	199.31	199.21	200.62	198.87	199.47	204.04	202.72	202.41
206.55	206.84	209.14	210.41	208.57	208.42	207.54	209.13	206.76	209.32	209.77	208.82	212.96	207.23	207.47	207.52	210.31	207.76	207.63	212.61	210.34	208.91	208.59	208.45	207.9	207.75	208.95	209.3	208.64	207.1	206.31	208.22	206.19	208.44	210.75	211.45	208.1	207.08	208.64	210.58	211.45	209.91	208.64	204.54	209.52	208.42	207.43	208.71	212.43	210.42
207.5	205.05	202.68	203.91	204.63	204.19	205.7	205.65	206.9	204.52	206.7	209.25	206.07	206	204.55	205.61	207.3	204.23	202.26	205.29	202.31	205.7	203.4	208.51	205.71	204.99	205.86	204.37	205.66	202.8	205.94	204.82	202.82	204.97	201.48	205.62	204.27	204.62	208.56	204.39	206.07	204.43	205.06	203.42	205.91	201.46	203.7	205.41	203.82	205.79
210.79	208.32	206.2	207.75	205.43	207.43	209.03	205.52	208.47	208.39	208.22	207.77	209.66	207.86	207.36	211.05	208.52	206.33	208.1	204.24	207.87	208.08	207.46	206.83	205.94	205.11	209.63	205.41	205.95	210.46	209.52	205.27	210.38	209.47	206.28	207.58	206.95	208.92	206.06	207.58	208.68	208.77	207.09	208.28	207.77	207.53	206.24	206.8	206.72	209.41
206.11	208.21	208.65	209.31	207.15	207.94	209.87	209.05	207.82	205.37	204.93	207.47	207.42	207.88	205.27	208.4	211.61	211.08	207.89	207.03	208.82	209.08	209.03	210.07	208.06	209.22	209	206.12	208.13	206.75	206.08	206.15	210.9	205.65	207.51	208.23	205.37	208.11	209.37	207.32	204.44	208.39	208.56	210.08	210.43	208.91	208.63	210.19	209.3	205.33
213.27	216.04	210.33	212.94	213.33	211.04	212.28	210.71	209.67	211.41	210.77	214.95	212.68	207.94	211.36	213.53	210.04	212.89	212.95	210.35	211.22	215.61	211.83	212.33	215.09	215.62	212.69	207.97	206.52	208.41	210.35	214.3	207.53	212.65	211.07	212.86	212.25	215.98	212.16	214.08	214.19	213.19	210.73	211.7	212.23	214.31	212.47	211.92	210.18	211.32
206.71	212.05	207.4	208.65	206.41	207.18	207.89	206.12	207.27	205.16	209.23	206.52	209.23	206.46	205.93	209.7	207.85	209.64	207.77	208.26	209.4	206.97	207.1	206	204.72	207.61	207.56	207.51	207.67	209.48	209	207.59	208.19	207.09	205.77	208.7	204.84	207.9	209.65	206.34	207.11	210.09	205.61	205.89	209.41	211.37	207.39	206.87	207.53	205.07
202.98	203.41	203.17	201.61	201.56	203.33	201.65	200.51	204.53	200.24	202.72	206.33	203.44	199.36	206.23	199.1	204.27	199.58	202.44	203.8	202.27	203.15	199.25	204.76	202.6	201.57	202.15	203.49	203.14	201.27	204.73	202.94	199.87	201.47	201.09	202.58	202.9	198.35	203.94	200.76	199.95	205.34	203.47	200.13	203.63	204.72	203.59	201.7	202.48	205.45
211.59	210.63	214.07	208.05	210.19	213.82	213.05	211.56	212.07	210.92	210.87	209.42	211.93	213.39	212.2	213.46	212.84	210.68	212.2	209.59	212.69	211.41	210.88	212.28	210.06	213.31	213.44	212.23	211.98	211.83	211.53	211.92	208.86	214.28	210.61	211.24	214.06	211.78	209.22	209.75	213.75	212.6	212.36	210.51	213.84	211.56	213.21	212.23	211.28	209.97
216.79	214.71	217.58	218.98	216.4	218.65	216.13	217.49	218.69	219.01	219.86	217.33	216.84	218.85	217.55	216.41	218.76	214.26	213.11	218.32	217.77	216.18	219.67	220.62	218.33	215.75	217.42	217.54	215.44	215.78	214.53	218.05	217.81	216.77	215.26	220.42	215.68	216.22	218.59	217.27	217.9	218.92	218.11	216.74	212.74	214.79	218.35	216.29	217.56	215.04
198.03	200.78	198.14	199.59	200.77	198.78	200.02	203.33	200.5	201.47	198.75	201.97	199.77	198.3	199.69	198.45	199.16	201.59	198.57	200.2	199.42	197.61	202.55	200.45	199.84	201.74	199.4	198.65	201.07	200.2	203.51	200.22	204.88	201.52	201.01	202.64	201.36	202.56	197.69	200.94	202	198.03	199.78	199.29	198.01	199.91	201.85	199.88	201.5	200.67
202.39	203.2	203.14	205.44	205.43	203.66	203.62	207.42	208.54	201.15	205.64	204.51	205.69	205.84	203.99	203.06	204.01	207.64	202.67	205.75	207.51	205.12	202.42	206.71	205.79	206.53	204.02	200.29	204.22	207.71	202.83	207.27	205.07	205.09	203.77	202.18	202.79	203.99	203.45	206.76	201.44	208.88	207.19	204.73	204.17	203.57	202.85	207.38	204.99	207.04
203.86	204.53	203.51	206.51	205.67	206.39	205.44	205.53	206.88	206.85	207.45	206.77	206.37	209.74	206.71	206.86	208.58	208.04	208.18	209.93	207.8	204.28	205.83	205.14	208.93	205.27	205.01	205.57	201.75	206.77	207.85	205.55	207.43	205.87	210.97	209.16	207.28	206.33	208.15	207.77	209.51	206.97	206.96	207.83	208.87	206.51	208.44	203.81	208.35	205.71
203.02	202.07	202.09	203.03	204.47	203.5	202.62	203.12	202.28	202.08	201.99	198.54	204.09	203.03	204.52	202.63	205.07	200.43	200.27	202.81	202.41	200.85	202.61	202.8	203.33	199.97	201.48	201.5	202.98	204.97	201.94	202.93	205.05	204.4	206.19	201.86	200.04	200.69	205.04	203.87	202.01	204.87	200.54	204.55	200.91	203.7	204.34	199.54	201.89	203.16
205.18	206.27	204.25	205.57	207.39	204.31	206.09	210.25	207.95	209.72	208.87	205.48	208.89	206.32	209.13	207.21	205.55	200.74	210.71	211.75	208.97	205.71	208.97	207.88	205.79	206.94	208.89	206.62	209.92	206.37	211.59	210.55	204.98	206.55	210.29	204.63	205.66	209.26	208.54	207.12	207.89	207.86	210.64	206.19	203.04	206.64	206.39	204.85	207.15	206.14
207.88	206.54	207.44	209.03	210.76	207.76	208.91	209.41	212.16	207.56	207.77	209.2	205.64	210.44	207.49	209.38	210.82	210.91	210.43	208.61	208.6	208	207.93	209.36	207.63	209.53	211.39	208.49	210.42	210.88	213.05	210.54	211.08	211.76	211	208.4	211.75	208.12	209.8	213.11	208.89	210.91	212.92	212.69	210.45	210.57	209.24	207.22	209.88	207.24
200.44	204	204.45	207.52	205.43	200.87	206.93	203.37	204.47	206.33	203.58	204.92	205.73	208.07	201.89	208.55	204.99	207.65	203.19	201.89	207.24	205.62	204.89	202.28	204.51	206.11	201.3	203.68	205.81	207.61	204.49	206.23	204.86	207.91	206.84	204.81	206.62	204.84	205.84	205.75	202.26	206.48	201.72	206.39	206.88	205.29	206.36	207.2	205.62	204.13
208.06	208.79	209.66	206.87	210.18	207.82	207.29	208.14	210.58	207.62	209.49	207.28	206.42	206.87	209.01	209.24	206.17	207.02	207.61	207.73	206.8	206.23	209.29	206.11	208.55	205.06	205.93	209.82	209.52	206.02	209.03	209.08	208.2	205.72	206.28	208.6	209.14	209.89	204.36	207.94	205.86	207.62	205.87	207.1	205.33	206.8	206.24	209.49	205.16	205.86
205.49	207.1	203.23	207.87	203.86	204.83	201.65	209.71	206.36	203.52	205.21	205.89	203.06	205.85	207.36	205.16	203.87	203.91	206.38	203.75	207.57	205.38	199.52	206.61	207.94	205.51	204.8	204.08	203.19	205.12	207.41	204.49	206.01	203.44	203.6	213.23	210.17	207.33	207.77	205.92	205.07	203.56	203.1	206.44	203.52	204.59	205.46	202.73	205.45	203.94
217.19	218.26	218.86	214.4	214.55	215.63	213.95	218.55	220.99	214.01	219.68	212.56	218.75	217.12	216.24	216.6	215.11	217.5	216.63	216.07	217.36	216.24	215.4	218.22	216.97	217.49	218.02	218.72	216.18	217.29	218.65	216.38	215.69	216.46	215.22	217.04	217.15	217.27	215.65	217.15	216.27	216.66	217.57	216.04	217.34	216.62	217.07	216.07	214.37	214.24
208.92	207.66	204.98	206.92	203.59	207.48	207.72	207.51	209.1	204.86	207.15	206.55	207.05	205.36	208.22	207.32	208.78	208.92	205.28	205.47	209.11	209.04	210.23	207.2	207.96	208.79	206.06	208.95	206.36	211.05	209.38	204.51	208.1	210.34	208.47	207.44	209.35	206.12	206.84	209.16	205.02	204.32	209.44	207.94	206.98	208.33	207.73	205.46	206.03	207.29
203.95	205.57	204.56	205.01	203.39	205.85	203.44	203.77	203.41	201.12	203.03	203.27	203.68	208.33	204.37	201.59	204.14	202.25	203.31	203.25	203.6	205.81	202.94	205.33	204.6	202.94	203.54	201.16	204.95	205.27	204.2	203.12	203.56	204.53	203.17	201.65	203.19	203.94	201.76	205.66	204.53	198.79	200.62	202.88	205.04	202.03	203.57	207.51	205.07	203.65
196.46	202.08	200.53	200.49	202.32	200.86	199.39	197.79	203.17	198.45	203.12	200.61	200.03	200.34	195.32	199.06	199.63	198.45	200.67	203.11	198.95	202.36	202.27	204.2	199.88	198.07	198.71	199.61	201.54	199.81	202.12	200.31	198.09	198.47	197.51	199.49	200.49	202.76	198.75	200.99	199.53	199.77	201.64	198.53	198.94	198.36	198.45	201.66	200.78	201.25
215.6	217.34	216.34	212.94	218.4	217.36	218.57	218.5	217.98	218.04	218.29	217.67	216.6	217.74	216.9	216.84	218.81	217.02	214.91	217.15	217.45	220.03	218.27	213.3	216.83	220.07	220.47	214.58	220.1	217.92	217.59	215.75	215.93	216.94	219.19	219.17	216.48	217.2	217.45	217.2	216.82	216.45	218.47	219.07	217.97	215.45	218.23	214.8	219.89	220.96
203.17	199.52	199.17	201.75	198.97	199.98	201.21	197.96	197.98	199.11	200.79	198.08	199.58	200.86	201.19	201.25	196.84	198.61	196.56	201.85	197.39	201.14	197.7	194.52	198.48	198.88	199.36	203.05	201.26	201.42	200.42	200.41	199.71	200.15	197.87	200.25	201.78	201.63	199.05	200.6	200.74	200.76	200.17	202.7	199.29	201.2	199.2	198.77	199.67	200.53
209.81	205.62	208.11	206.96	203.92	210.52	207.25	206.54	209.68	204.41	207.33	205.94	210.63	206.22	209.1	205.47	209.87	209.03	207.3	206.46	208.17	207.17	207.61	210.52	209.33	210.44	208.16	204.91	207.34	211.89	206.72	207.19	204.46	206.48	208.46	206.77	209.77	207.97	208.27	207.61	204.98	207.87	206.31	205.76	205.48	205.44	208.53	207.45	206.01	209.58
206.58	203.69	206.69	205.53	205.09	206.85	203.82	206.4	205.74	204.69	206.85	207.07	206.12	203.74	206.85	206.49	209.11	206.77	206.82	206.08	205.97	207	203.77	204.73	205.17	205.85	203.92	203.44	202.9	204.99	206.72	208.32	205.16	206.34	205.8	205.87	205.67	204.63	205.79	208.96	207.48	203.72	204.29	202.68	203.96	202.87	205.26	208.43	204.53	205.06
191.45	192.32	192.45	196.78	194.81	193.49	191.77	193.95	191.51	195.01	194.7	191.95	195.82	197.27	193.69	197.03	193.7	195.94	193.92	193.78	192.07	195.1	193.6	192.74	195.56	195.97	192.78	191.94	194.79	192.61	193.91	196.01	194.98	192.91	193.36	195.09	195.77	192.38	194.12	193.43	192.7	195.89	192.38	195.25	195.16	196.34	193.06	195.36	194.52	190.05
203.92	200.94	201.15	201.64	200.99	201.54	204.05	202.29	203.06	201.66	199.09	203.83	201.87	202.21	205.7	201.42	201.82	203.09	204.78	202.37	204.06	203.3	199.97	203.12	201.28	197.72	201.96	204.39	200.04	205.49	202.63	201.74	202.38	199.11	201.54	201.85	202.3	201.29	202.14	202.73	201.62	200.82	200.8	202.68	202.12	202.07	204.99	205.58	203.06	203.86
205.14	209.12	210.6	211.22	210.2	212.34	207.68	210.48	210.81	208.16	211.97	208.56	214.04	209.33	208.39	211.08	211.62	210.64	208.95	209.55	208.19	208.4	209.18	207.33	213.84	208.88	211.2	209.94	206.7	212.3	208.39	207.6	210.06	215	211.19	210.54	210.14	207.05	211.32	207.15	208.83	211.77	209.86	211.78	209.58	209.2	208.37	209.61	210.2	211.51
203.26	201.81	208.53	202.45	202.86	205.63	204.14	204.31	207.51	203.68	204.71	201.41	206.41	205.4	201.94	203.24	204.27	204.27	206.23	204.61	200.78	206.68	203.96	203.89	201.98	203.45	204.95	203.27	205.04	206.84	203.73	206.43	207.25	205.94	202.3	202.68	205.06	204.08	200.88	204.53	199.81	204.46	200.86	201.9	204.05	204.5	202.26	206.2	201.62	202.24
207.05	207.98	208.67	206.68	207.34	210.19	204.11	204.25	207.59	207.01	209.52	208.46	208.96	206.27	206.8	207.85	206.02	210.22	210.45	204.98	209.64	207.74	207.34	209.51	209.52	208.54	205.43	206.88	204.78	208.41	208.3	207.47	207.79	212.32	207.66	207.14	208.63	204.8	210.08	205.36	205.22	205.93	207.43	208.85	207.12	207.75	208.08	207.5	211.06	205.09
206.19	202.61	206.68	203.88	205.52	204.33	204.3	204.48	204.85	204.94	202.54	203.02	202.42	203.72	205.32	202.58	205.2	205.85	201.41	203.05	203.91	201.18	202.1	204.82	202.99	202.94	202.05	201.46	204.71	208.04	204.97	203.89	203.59	202.88	202.75	202.82	205.56	203.78	201.29	201.76	205.14	204.13	203.08	206.32	203.53	202.12	203.29	201.7	203.2	206.38
204.53	199.96	203.92	204.96	201.64	205.11	204.15	206.34	203.1	204.17	203.18	203.53	206.37	202.11	203.85	207.36	204.45	202.12	202.92	203.01	202.09	204.87	201.61	202.33	200.12	205.34	203.88	206.16	199.88	203.54	201.23	205.78	204.16	202.8	205.49	203.43	203.85	202.01	206.22	201.26	203.06	204.34	203.79	202.41	204.12	201.29	199.92	205.58	205.91	203.29
201.51	204.33	204.54	205.85	202.06	204.19	203.41	204	201.82	202.21	202.55	203.25	202.79	202.37	204.67	203.19	202.96	204.45	203.84	198.74	205.76	201.49	203.3	201.42	201.81	202.24	202.87	204.16	205.53	200.42	200.05	205.38	204.73	206.05	206.07	202.92	202.01	203.63	205.16	202.3	205.65	204.08	203.78	202.95	202.78	199.75	206.35	202.55	201.7	203.77
200.25	201.08	201.45	199.65	201.69	201.63	201.86	202.55	199.99	200.47	199.54	203.22	204.43	198.33	198.96	203.19	200.8	202.32	202.18	203.19	202.08	200.62	202.19	203.09	200.48	200.2	197.39	198.53	204.84	202.25	201.74	200.27	204.82	199.32	200.8	198.83	204.18	200.91	202.41	202.18	201.69	197.92	201.81	202.74	199.76	202.41	199.42	202.17	199.49	202.52
217.03	216.28	212.22	213.14	215.37	216.64	214.36	213.83	215.65	215.06	209.43	217.02	211.92	214.8	214.14	205.95	217.7	214.33	216.47	210.97	213.48	214.37	213.35	213.39	213.88	214.8	216.21	214.46	212.7	215.16	216.55	215.16	214.29	215.89	214.33	211.67	213.08	213.09	212.3	212.38	211.8	211.96	213.56	213.33	212.96	215.75	211.78	215.74	215.04	214.59
207.57	211.63	208.64	209.47	207.37	206.78	210.27	216.34	208.45	206.5	208.36	210.55	206.06	209.42	208.43	209.64	212.33	206.77	205.87	208.9	209.97	208.68	207.52	209.39	206.87	209.18	207.16	210.14	208.9	205.79	210.68	206.28	210.13	207.41	210.76	207.67	213.17	208.32	207.11	210.14	208.53	207.4	209.81	208.81	207.63	208.09	206.8	209.05	208.88	209.17
204.38	208.15	206.96	209.55	208.3	204.87	208.41	207.94	208.07	206.45	208.93	208.86	204.34	207.05	207.17	208.4	206.44	205.86	206.89	205.51	208.41	213.28	209	206.05	208.71	208.24	210.69	206.01	206.11	206.91	208.56	209.67	209.09	206.78	207.9	207.96	205.43	212.09	207.57	209.45	206.68	204.99	208.68	208.6	206.27	206.84	206.38	207.34	206.62	209.68
214.17	218.37	220.76	215.16	215.61	219.59	214.99	217.18	218.67	217.21	216.63	217.28	216.68	216.49	216.71	217.01	219.19	215.91	216.45	214.98	218.16	216.16	220.77	219.31	215.99	220.25	218.82	215.19	216.02	219.86	220.99	219.03	217.11	219.31	220.27	219.14	216	215.79	217.89	219.66	217.91	216.05	219.72	217.87	218.57	217.1	217.01	217.56	216.81	216.02
210.26	212.5	210.99	210.47	212.25	210.86	210.7	212.44	212.34	216	210.74	212	211.51	211.43	211.14	213.73	210.74	212.95	209.9	210.57	214.3	212.09	213.74	210.9	212.73	212.14	210.96	212.64	211.68	212.52	213.06	211.7	212.12	211.97	215.21	212.59	206.61	212.44	209.54	210.75	212.17	211.74	213.23	212.82	211.34	206.58	212.45	211.04	211.48	211.22
198.28	200.74	197.4	197.03	199.17	199.38	196.63	197.26	201.11	200.17	200.19	196.19	195.56	199.45	199.08	200.63	198.69	200.01	203.27	202.01	202.1	201.89	197.18	198.4	197.24	198.84	197.69	193.9	200.99	197.48	194.21	199.57	200.12	200.99	200.41	199.61	201.79	197.07	197.23	198.12	201.89	201.46	198.67	198.13	198.52	197.76	199.83	199.41	198.83	200.37
211.9	210.59	207.78	208.14	208.26	210.6	205.31	210.47	206.5	208.36	209.59	207.84	207.59	206.77	209.91	205.09	206.69	210.24	209.88	206.38	209.17	208.09	209.29	207.52	207.74	207	207.53	208.69	206.91	208.01	209.67	207.62	206.41	209.88	209.58	207.44	207.64	211.12	207.82	211.48	204.99	211.86	208.73	210.21	209.26	206.42	208.34	207.3	208.6	211.23
198.16	200.88	198.45	198.72	200.9	200.46	200.07	200.53	199.89	200.71	199.01	199.75	200.26	199.33	200.5	201.65	198.13	197.79	200.36	199.95	201.71	200.44	201.44	200.45	200.23	200.74	201.71	199.62	197.46	201.34	199.61	199.79	200.79	201	202.33	200.57	199.09	201.29	201.8	200.29	203.15	202.1	203.98	199.68	200.12	200.25	202.78	201.62	198.98	201.21
205.85	202.53	209.18	206.34	210.35	204.91	207.7	208.18	205.03	208.11	210.86	209.45	206.64	207.21	208.28	205.99	210.13	207.94	204.72	207.63	207.28	205.67	203.82	208.64	206.48	203.45	208.58	205.43	207.11	209.56	208.63	206.3	206.3	208.73	207.9	206.73	205.8	209.6	212.29	209.12	206.97	206.33	208.29	211.19	205.13	206.64	207.89	209.33	205.76	207.73
207.94	208.17	209.06	209.82	209.6	206.59	212.3	207.18	210.49	208.21	207.88	209.56	206.63	208.6	213.37	211.18	208.84	207.33	208	209.58	209.18	209.95	211.2	210.69	208.73	207.41	210.05	207.28	209.12	213.31	209.36	210.14	206.55	207.7	208.83	211.93	208.2	208.09	208.58	208.29	209.23	208.12	207.98	210.2	207.82	207.77	208.29	207.81	207.73	211.46
195.72	193.68	195.45	198.18	193.29	196.06	196.34	197.4	194.86	197.55	199.66	195.76	195.23	192.38	192.85	195.02	194.68	197.56	196.83	196.4	192.79	191.49	196.85	195.27	194.93	196.16	195.75	197.17	194.57	194.32	195.99	197.75	193.87	196.96	194.67	197.1	193.98	194.21	197.27	194.89	192.04	192.74	194.97	192.24	196.37	195.72	197.99	192.21	193.92	194.15
208.54	206.43	208.68	209.14	210.19	204.86	208.44	204.48	211.44	207.21	208.05	208.62	210.67	207.94	210.02	211.13	209.62	204.61	206.6	205.63	210.64	209.03	209.3	206.4	207.95	208.25	209.88	206.03	207.07	207.4	205.37	209.91	205.21	206.81	207.62	208.61	209.19	209.74	209.86	207.96	207.82	208.29	208.52	210.14	203.99	208.19	206.69	208.2	207.47	210.03
210.38	209.77	211.77	212.03	210.29	210.59	209.54	210.78	208.28	210.35	211.49	209.55	209.81	208.2	210.35	207.71	208.73	210.74	210.78	210.01	206.72	207.3	209.97	209.77	207.21	210.19	210.69	208.17	207.7	205.67	210.46	208.99	207.76	209.6	211.5	208.2	209.8	209.14	211.93	210.32	208.41	210.42	209.37	207.43	210.07	210.07	213.11	209.78	209.8	211.1
208.5	207.93	208.96	209.86	207.77	208.58	209.47	209.49	210.33	207.04	205.32	210.81	207.52	208.8	211.03	209.8	209.14	207.59	208.43	208.54	207.74	208.3	210.25	205.69	211.05	210.37	208.36	207.08	209.96	210.3	209.53	207.61	208.36	205.06	210.94	210.83	212.29	212.94	211.56	210.11	208.68	203.79	207.77	209.59	207.01	206.15	206.58	206.49	207.9	206.74
214.1	211.13	211.38	213.74	213.63	214.6	212.57	215.23	212.67	212.34	211.92	215.56	213.36	212.14	211.69	215.44	211.97	213.1	210.53	210.96	211.14	212.48	212	211.95	215.15	209.76	211.66	209.7	212.55	214.47	211.45	212.49	211.72	212.07	215.18	212.69	211.13	214.51	211.46	212.32	210.38	209.48	210.38	211.16	210.93	213.21	213.09	209.18	211.56	215.47
220.04	217.89	219.72	214.58	217.99	217.48	216.92	215.38	214.81	218.61	215.04	218.96	216.9	217.97	216.4	214.76	217.51	215.13	215.72	217.67	218.52	217.1	218.4	219.23	216.74	215.83	220.35	215.71	216.15	215.71	215.52	218.55	216.85	217.55	217.38	216.07	215.31	218.27	217.25	217	218.02	217.29	215.69	215.34	217	217.8	221.07	215.19	221.26	216.65
213.3	210.41	211.47	209.06	209.24	210.89	213.33	210.91	206.44	207.83	208	207.09	204.9	209.76	209.29	211.89	211.91	209.53	208.56	210.68	210.92	208.94	208.26	209.68	209.05	211.09	206.35	208.01	208.54	211.92	208.3	203.87	209.56	213.48	211.49	210.65	209.46	206.95	209.42	208.14	209.72	209.6	210.23	210.9	208.96	212.87	209.01	208.27	211.67	207.71
194.69	192.45	194.17	192.79	193.46	193.08	191.95	191.98	190.58	195.44	194.84	197.32	194.77	196.39	194.12	198.04	195.4	194.28	195.9	194.96	194.05	194.78	194.46	193.56	195.15	196.8	196.71	193.23	194.52	195.8	194.09	193.39	193.77	195.28	194.87	193.13	192.87	191.09	195.2	194.13	193.58	195.07	193.2	193.87	193.5	196.21	195.4	197.41	192.2	190.52
207.35	204.86	204.53	203.64	207.33	207.4	204.58	207.25	203.15	205.18	207.41	205.93	203.57	207.92	205.01	206.86	204.51	201.46	205.75	202.34	203.9	204.94	204.77	205.97	207.04	203.05	204.97	201.29	203.93	206.68	207.1	209.46	207.56	209.22	204.32	204.11	207.58	202.83	206.69	208.05	203.69	206.88	203.11	206.29	205.81	206.45	203.91	206.06	208.03	204.79
206.62	209.41	206.83	206.27	205.58	209.67	207.45	206.55	209.08	208.8	206.08	205.63	211.39	208.21	203.62	207.27	208.6	210.48	209.49	205.27	210.4	206.24	206.39	208.33	207.72	208.33	207.08	207.45	208.7	206.73	209.56	206.8	204.45	209.98	205.74	209.83	206.37	212.58	209.4	206.69	206.59	206.62	205.24	210.25	207.98	207.55	208.89	204.8	209.6	207.6
205.82	202.15	207.13	206.23	202.86	206.34	205.46	205.1	204.51	206.43	205.1	204.67	206.13	205.8	202.96	202.76	203.15	204.26	201.37	205.65	206.58	201.49	205.8	205.48	204.46	203.61	204.91	204.1	199.97	207.2	205.96	207.1	204.97	204.63	204.23	205.1	206.58	204.54	205.05	208.11	206.01	204.28	206.5	206.32	202.35	204.18	207.59	206.06	203.59	208.08
211.55	208.36	208.67	207.86	208.93	210.48	211.17	212.01	207.22	208.02	207.79	209.79	210.33	206.88	207.94	209.58	208.98	210.04	208.97	209.92	211.57	207.35	208.22	208.58	209.07	207.78	211.71	211.42	205.59	206.35	210.25	207.24	208.19	210.05	208.14	212.02	209.09	207.34	204.32	210.76	208.88	205.58	205.12	208.39	210.37	209.83	209.12	208.47	207.46	213.1
210.73	205.92	208.69	209.46	210.06	208.53	212.38	207.42	210.63	208.51	208.68	209.2	211.27	211.81	210.52	209.02	206.15	205.56	208.71	209.45	210.39	210.52	205.97	209.36	209.17	207.97	208.39	210.08	209.9	209.92	208.79	206.26	208.26	207.34	209.17	209.75	210.25	209.52	210.66	207.59	207.66	208.29	208.82	204.71	206.61	210.34	211.78	206.38	211.02	207.43
207.92	208.8	208.46	211.93	206.06	208.13	207.96	207.99	208.83	206.08	207.56	209.22	208.8	208.92	207.13	205.55	209.35	206.72	204.24	207.57	204.79	208.29	206.72	210.49	206.71	204.9	207.08	207.94	206.9	207.58	210.58	207.98	210.35	209.37	208.13	209.14	206.86	205.92	208.34	206.88	207.39	204.83	208.06	206.55	207.24	208.63	205.16	209.17	209.62	206.24
211.22	209.54	207.52	208.27	211.09	212.26	207.62	211.34	209.94	209.08	208.66	209.52	212.65	209.72	212.22	208.12	211.55	213.04	211.18	206.77	213.31	208.5	209.8	207.93	207.25	209.93	209.36	210.63	208.58	210.54	210.49	207.98	212.67	206.7	209.92	207.22	210.46	208.03	209.67	209.6	210.3	210.66	211.39	210.65	211.62	207.89	211.2	213.06	209.5	209.79
217.06	218.38	215.62	219.37	215.4	215.82	217.18	217.27	217.3	219.15	216.98	218.76	218.17	217.34	217.99	218.26	218.57	221.95	221.2	215.32	218.34	219.29	217.03	219.2	218.62	215.83	218.82	218.75	216.81	217.34	214.27	216.76	215.68	216.01	218.09	219.71	217.35	216.33	220.12	217.65	217.27	215.92	219.05	217.01	217.38	219.61	216.53	216.19	219.68	217.11
203.04	197.15	201.07	202.02	201.01	200.18	201.43	200.19	200.25	200.55	201.13	202.25	197.89	197.13	202.71	195.54	200.51	203.12	200.46	199.08	202.7	200.27	200.32	198.49	202.22	200.83	198.05	198.43	197.61	199.35	197.72	202.1	200.55	200.51	199.8	201.44	201.32	200.27	201.01	198.79	200.07	199.25	200.49	197.4	199.18	200.02	201.03	199.4	202.79	200.34
196.08	193.73	197.06	197.14	196.28	192.37	194.45	194.15	194.01	195.23	191.64	194.59	194.31	193.33	192.85	197.92	194.94	193.58	194.25	195.56	195.5	195.13	194.91	193.26	196.34	193.5	192.14	193.78	194.26	197.31	196.7	195.28	194.09	194.71	191.64	195.61	192.32	196.98	194.74	195.97	191.23	196.27	193.32	195.58	194.98	193.75	194.65	195.42	194.52	193.55
206.44	207.62	207.62	210.75	210.79	212.37	208.98	213.3	209.65	207.17	207.7	206.4	210.9	207.43	207.16	206.23	208.13	209.26	211.57	208.1	207.78	209.64	207.37	208.13	207.72	209.44	205.63	208.08	209.64	206.32	207.23	208.47	210.42	209.62	209.09	210.28	209.21	208.68	204.61	205.53	206.5	208.03	207.42	209.36	209.9	206.75	210.21	209.84	208.35	210
208.37	207.01	204	203.83	202.82	204.61	206.28	204.99	207.1	206.24	206.58	204.95	206.08	200.26	203.5	206.58	202.69	203.35	203.99	205.44	205.62	206.87	208.17	199.42	206.01	205.15	208.57	204.15	205.02	204.95	205.67	204.08	204.69	205.85	204.34	201.91	202.08	206.38	203.14	206.26	202.72	206.75	204.46	206	206.29	204.85	203.66	203.68	203.71	207.18
203.21	204.05	202.33	206.38	203.99	206.8	203.83	204.62	206.69	204.07	201.91	201.94	203.19	204.28	204.27	203.31	201.8	204.15	202.84	199.44	202.06	203.06	203.74	205.82	204.03	204.93	204.69	202.2	203.96	206.99	202.03	203.93	204.95	203.35	201.74	200.58	205.85	203.21	203.02	202.79	203.54	207.51	204.73	205.17	205.52	203.58	204.95	203.03	205.07	201.4
202.76	200.78	195.68	199.48	201.23	196.09	197.65	199.24	200.4	199.3	198.74	201.3	200.19	197	200.64	199.88	201.83	201.86	199.17	196.71	200.97	203.99	199.43	198.17	198.25	201.59	198.29	197.37	198.81	200.77	202.29	199.17	199.49	197.91	196.63	198.2	196.86	204.2	196.72	200.66	200.62	197.6	197.95	197.7	199.99	196.78	200.8	197.44	200.51	197.14
201.35	204.14	206.04	202.32	198.8	203.85	202.88	202.67	201.11	204.12	202.48	202.01	204.62	203.06	201.42	205.51	204.02	201.65	201.86	200.73	202.33	202.27	205.13	201.94	203.81	200.79	200.23	203.46	203.23	203.07	203.39	201	200.29	206.48	203.52	202.66	198.91	203.18	199.96	205.35	201.11	203	202.25	203.52	199.4	201.36	204.45	201.73	200.94	204.44
198.72	198.74	200.76	198.69	196.17	199.25	202.5	195.06	195.96	201.79	201.16	198.2	200.67	195.07	197.1	198.38	196.55	200.58	199.4	200.12	201.23	200.67	199.12	199.61	200.19	195.95	197.96	200.29	197.95	201.65	197.18	197.9	197.5	200.06	201.54	198.82	197.59	198.92	202.25	200.7	199.85	198.6	194.8	199.78	201.25	199.09	198.29	203.66	201.65	198.74
214.38	211.88	210.73	211.98	211.95	212.39	213.68	215	210.71	212.35	214.49	211.39	212.56	209.61	209.7	213.93	212.24	213.47	214.79	212.17	212.3	209.62	209.89	213.24	210.53	215.16	209.74	209.25	213.83	209.87	209.97	212.28	213.6	214.33	212.02	210.03	209.15	212.2	211.59	210.14	210.25	210.66	213.11	215.27	210.35	209.75	209.09	212.24	209	211.27
210.27	207.22	209.42	206.61	209.53	207.03	206.65	210.71	212.26	208.8	207.46	209.95	214.83	207.82	209.06	210.61	209.53	208.59	210.32	207.33	206.63	209.41	210.24	206.83	212.41	206.85	208.99	207.5	208.9	210.25	209.63	209.16	209.94	205.15	213.09	209.15	209.91	209.01	212.36	207.47	207.36	209.07	208.18	210.48	207.55	209.48	207.88	206.79	207.34	210.2
201.37	198.89	201.19	201.3	200.59	202.25	199.77	200.46	201.02	202.72	202.91	199.88	201.47	200.79	201.6	203.35	202.44	198.04	203.9	200.58	200.32	203.37	204.66	198.22	200.45	199.28	201.03	199.82	201.61	203.4	199.03	200.13	200.96	201.19	200.5	199.96	199.33	198.72	198.92	197.76	201.9	199.11	204.95	202.76	200.72	202.85	198.49	199.65	201.87	198.32
206.22	204.06	204.38	203.4	204.07	201.38	201.43	204.83	201.47	201.43	199.58	200.42	199.44	202.55	205.48	201.7	201.15	200.56	202.8	201.75	200.41	199.21	203.9	202.52	200.38	202.24	201.9	205.67	203.57	203.65	201.94	199.89	206.6	204.03	202.03	203.28	204.7	203.73	203.95	207.05	203.19	203.27	204.49	202.48	203.38	202.26	202.26	205.17	204.88	204.09
199.19	198.89	196.49	199.61	199.98	200.05	197.55	201.86	200.3	199.53	197.29	200.97	200.43	200.81	198.2	201.94	198.19	199.64	198.45	199.23	199.09	200.63	199.2	200.03	199.43	198.73	199.91	202.08	199.44	200.51	201.77	196.34	199.72	200.89	200.36	200.08	202.24	197.27	199.22	202.48	201.57	197.67	201.34	198.59	199.54	198.79	199.63	199.04	203.82	198.49
199.68	200.2	197.85	199.15	199.21	201.73	200.89	202.74	198.51	197.33	204.06	199.77	197.61	200.28	199.24	200.59	201.47	199.42	197.42	196.14	200.1	199.84	201.71	200.42	198.8	194.64	199.37	197.92	199.62	199.41	199.93	201.64	197.74	202.11	196.15	199.36	198.2	199.15	197.34	197.21	198.9	201.94	198.96	197.37	196.75	197.34	198.39	195.8	199.59	199.34
212.77	211.48	210.19	212.51	211.7	211.04	212.84	213.43	208.34	214.42	214.88	210.96	209.11	206.99	214.96	211.84	211.39	211.71	212.59	209.37	211.7	210.76	212.21	215.02	210.16	210.24	209.39	212.61	212.08	211.56	212.71	212.42	212.63	211.75	214.02	211.71	211.36	208.45	212.87	211.16	212.49	212.57	211.65	211.01	211.93	208.62	212.58	210.23	212.58	210.58
207.98	208.74	208.57	209	207.63	209.51	208.14	205.92	209.93	208.98	207.26	209.12	208.16	208.36	209.76	209.77	211.36	211.27	209.65	204.11	207.89	210.05	209.05	206.68	210.12	206.18	209.93	209.5	211.89	211.52	206.66	208.41	210.41	209.57	207.84	207.86	210.8	207.59	209.21	206.93	208.44	208.51	209.66	209.14	210.38	207.52	210.17	212.31	211.17	206.48
211.08	211.97	209.12	211.55	210.21	210	213.69	209.36	212.24	209.75	213.31	213.28	208.03	213.79	212.52	212.09	213.12	208.7	214.05	214.77	209.89	210.55	213.01	206.94	212.75	212.62	210.7	212.34	210.97	212.61	213.11	209.74	210.01	212.55	212.43	208.9	212.99	213.33	210.05	206.81	210.62	211.3	210.51	209.38	211.9	212.18	212.69	212.33	211.26	213.7
217.65	213.26	215.6	210.8	215.29	212.55	213.74	213.2	214.48	211.85	213.65	210.72	212.06	214.03	215.24	212.48	214.22	213.72	212.54	212.25	216.02	212.42	216.84	212.21	215.61	213.32	212.45	215.08	212	215.29	214.75	212.49	215.79	213.17	215.52	220.33	213.34	212.82	212.5	213.13	213.01	216.88	215.9	211.05	216.18	214.54	214.77	213	214.17	213.94
216.66	216.84	216.03	216.24	219.02	215.48	215.22	217.16	218.89	216.63	217.53	216.16	219.51	216.24	218.41	218.54	214.7	220.42	218.93	217.42	214.99	214.41	220.54	217.83	215.65	218.36	217.23	213.85	216.07	217.71	218.21	216.66	214.68	219.59	217.06	218.06	215.76	215.58	213.89	217.56	215.49	216.57	217.84	220.71	218.19	215.69	216.4	214.82	217.49	217.38
211.35	208.75	203.87	210.59	208.73	210.11	209.16	210	209.46	207.36	205.82	211.89	207.3	211.31	207.7	207.91	208.36	207.78	207.05	206.65	211.22	209.76	208.24	207.82	208.86	208.62	211.06	209.51	211.52	207.03	209.23	208.04	211.71	206.46	208.1	208.68	207.24	209.99	208.2	207.53	206.82	207.51	205.3	203.97	205.49	212.43	208.48	210.73	207.7	208.4
206.23	209.29	211.32	204.61	205.86	207.51	206.17	207.18	206.64	209.98	210.67	209.96	209.39	208.21	211.29	206.58	205.29	203.6	207.31	207.96	206.47	208.72	205.89	207.95	209.66	207.35	206.4	206.39	208.92	210	205.95	207.99	209.49	211.38	208.03	208.89	206.23	210.79	206.71	207.76	206.3	209.54	209.42	206.17	208.05	207.95	207.77	206.08	206.17	205.35
200.82	203.08	202.28	201.24	199.5	200.27	202.92	203.13	201.15	198.94	197.81	198.49	200.03	196.93	203.18	199.39	201.82	203.13	200.88	200.55	199.82	199.67	202.34	201.73	198.85	202.22	200.94	200.15	200.79	199.17	205.22	200.59	199.61	200.93	200.67	198.67	200.05	199.63	200.86	201.76	202.96	199.82	202.41	198.79	199.78	201.02	201.67	198.01	203.1	199.73
200.48	199.15	199.58	199.86	199.66	195.96	198.08	196.94	198.02	197.42	198.41	202.04	199.43	201.82	197.89	196.05	195.92	198.11	197.44	196.55	197.89	194.55	197.68	197.46	198.49	196.91	199.3	198.04	197.44	198.98	197.81	197.74	197.72	196.4	198.18	195.59	198.19	196.88	195.56	197.88	194.33	198.3	199.78	196.95	198.5	198	198.79	198.98	195.57	199.65
204.08	202.59	203.2	203.33	201.65	206.28	203.89	203.76	205.96	206.08	205.38	204.47	205.97	202.87	200.16	203.27	205.51	200.62	205.08	204.26	205.11	205.33	203.47	204.2	205.84	207.82	203.26	201.7	206.07	204.81	203.2	203.98	203.38	202.54	203.08	207.58	205.91	203.71	204.12	202.17	201.55	205.08	205.25	202.75	204.09	206.54	204.25	204.97	205.96	207.47
217.44	216.56	219.15	215.83	219.81	215.71	215.46	219.2	217.59	213.75	216.68	218.28	218.32	217.98	217.64	218.28	217.67	217.35	216.32	219.17	214.84	216.38	216.1	219.39	216.37	218.11	218.07	220.3	217.84	217.46	214.09	217.8	218.71	216.36	215.26	213.38	216.99	217.95	220.28	214.27	215.46	214.52	218.44	216.58	220.18	217.61	220.4	216.97	219.18	216.22
214.54	214.56	213.09	211.86	211.11	215.35	212.26	215.36	212.12	214.66	215.98	214.79	212.81	216.68	211.82	211.78	216.16	213.85	213.58	213.95	214.05	214.74	214.52	210.54	213.61	210.79	211.9	215.61	214.07	213.04	215.95	216.1	213.6	214.72	213.49	213.83	211.48	214.44	214.46	217.07	212.07	214.41	214.6	213.9	215.32	216.21	214.45	215.24	212.66	213.34
199.72	196.23	196.25	196.61	198.55	199.57	193.46	197.94	199.41	199.26	197.02	197.05	198.85	195.56	200.37	198.72	201.38	197.63	198.56	199.32	195.96	199.53	200.22	199.97	199.2	197.88	198.35	200.47	198.83	198.81	199.51	197.53	201.42	199.85	199.61	200.51	196.62	198.85	198.78	200.53	196.75	199.08	198.58	200.01	201.97	196.69	198.71	200.11	199.06	196.98
215.26	217.47	217.09	215.99	217.64	215.21	220.95	218.35	217.14	217.32	218.05	219.71	218.6	217.01	218.01	216.97	217.87	219.51	216.27	217.9	216.98	218.89	219.93	217.16	219.06	218.18	217.62	217.56	217.38	217.98	217.7	219.73	217.97	217.73	218.64	218.51	219.31	218.46	215.97	217.96	221.55	217.23	218.43	219.83	216.45	220.45	218.06	219.23	219.46	220.76
205.01	204.49	200.04	202.25	204.75	200.63	202.95	205.65	200.7	203.17	203.79	200.88	201.36	204.76	200.85	203.64	201.06	203.78	202.72	204.46	202.04	205.17	202.27	201.87	202.24	202.57	203.83	202.11	203.15	201.2	201.54	202.2	203.1	203.26	204.26	202.96	202.5	206.73	201.43	198.13	203.35	204.74	202.43	199.29	204.42	203.14	203.63	202.37	202.49	201.54
204.97	206.07	200.02	203.26	200.91	204.23	201.15	203.76	202.84	207.53	202.87	201.64	205.01	205.28	202.31	203.18	201.47	203.85	203.69	202.4	205.14	206.03	203.97	202.47	207.2	200.67	205.13	205.75	201.59	201.25	201.86	203.27	205.3	206.55	200.69	202.65	205.21	202.33	202.32	204.61	200.53	201.18	202.48	200.73	202.46	204.43	205.01	201.44	205.54	205.55
216.15	218.19	218.44	217.33	216.11	216.59	216.33	217.65	217.46	215.82	219.91	216.61	218.42	218.1	219.36	215.57	217.54	218.18	213.19	218.9	215.72	218.64	216.62	217.17	217.14	216.74	220.48	216.62	217.01	217.83	216.13	216.46	219.57	217.86	216.19	216.69	217.24	219.54	220.4	218.84	216.28	219.04	217.23	217.61	221.12	217.32	219.08	216.09	219.79	220.08
201.76	202.07	203.82	202.44	204.31	204.55	208.76	202.9	205.83	204.09	205.23	200.38	201.82	204.66	206.95	203.85	207.88	202.55	205.91	202.96	204.25	204.51	198.98	207.04	204.09	205.45	205.91	201.86	205.06	204.37	203.09	205.61	204.23	200.71	204.52	201.82	205.41	202.72	203.14	202.55	206.17	201.7	206.66	204.55	205.71	207.05	207.18	201.6	201.51	206.3
201.34	200.24	199.97	198.49	201.73	203.38	199.63	201.96	198.94	200.57	199.82	200.34	199.65	202.09	200.75	196.9	200.78	197.85	204.54	201.29	200.9	203.41	202.2	201.72	198.86	196.38	204.2	198.65	201.29	201.91	199.08	198.9	199.74	200.56	198.6	201.23	199.59	200.4	200.3	197.01	197.95	198.76	200.56	200.21	199.42	201.4	196.9	199.52	200.75	199.19
198.05	197.1	197.19	199.5	199.3	199.06	196.9	198.78	197.73	196.53	201.51	194.88	197.87	198.4	201.47	198.95	198.85	195.26	196.72	200.3	198.97	201.55	196.36	199.8	197.9	197.35	197.36	199.19	197.71	197.7	200.5	197.27	198.99	196.92	198.69	198.8	195.07	199.66	194.82	197.26	196.59	196.69	196.98	199.6	199	197.28	195.59	196.84	196.19	194.43
206.81	210	206.28	203.65	207.07	205.09	205.88	209.28	205.29	205.08	208.53	205.22	205.19	205.67	208.04	206.93	205.58	206.08	204.6	204.33	206.25	205.9	205.17	207.41	208.33	206.49	205.93	206.63	206.51	207.09	204.15	205.5	205.54	206.97	207.68	208.29	204.21	205.39	208.08	204.06	204.22	206.15	204.1	206.59	204.41	208.52	205.82	208.7	206.52	206.31
208.85	211.78	208.87	206.7	206.96	210.72	205.88	209.04	209.9	209.5	207.75	207.9	206.6	208.49	209.33	209.22	209.95	209.9	208.31	206.87	207.93	208.62	211	205.81	205.75	208.63	207.32	210.17	210.53	205.78	209.48	210.87	208.36	210.11	208.57	207.05	208.5	207.57	207.64	208.13	209.21	208.76	210.1	207.35	208.29	209.39	208.35	207.65	210.08	208.95
207.53	206.52	211.32	205.47	206.45	206.64	206.21	207.29	205.9	203.06	204.98	205.4	207.6	205.07	204.94	205.8	207.56	204.92	205.77	206.3	208.33	205.34	204.73	204.26	207.7	207.55	205.5	205.19	207.17	204.85	204.7	203.76	207.47	207.11	204.21	207.16	207.37	208.39	205.46	205.5	208.23	202.11	206.02	207.02	208.07	208.1	205.97	209.64	202.81	207.41
204.4	207.23	206.54	201.23	203.74	208.6	209.19	206.57	205.31	205.58	207.06	207.63	203.72	204.32	206.79	207.02	209.23	205.69	207.24	207.22	207.81	202.82	206.6	206.64	209.22	210.46	204.36	206.45	206.47	203.83	207.37	206.26	204.78	204.8	204.18	209.52	204.16	206.15	207.96	205.01	204.01	208.22	205.35	207.17	206.96	209.92	203.84	207.57	203.81	208.85
209.46	208.03	208.68	206.08	207.6	206.08	209.41	212.17	209.34	208.67	206.42	209.48	206.4	208.87	206.5	208.23	210.14	207.65	202.19	207.37	206.73	208.82	209.63	210.01	203.47	209.88	208.39	210.27	210.81	205.64	207.08	207.3	209.51	207.55	206.65	206.36	205.99	207.87	209.08	207.49	206.79	208.76	207.98	206.85	210.24	206.16	206.77	207.64	209.94	210.81
211.64	211.86	212.58	213.23	211.66	212.28	211.29	210.06	210.74	212.95	211.9	210.53	211.18	210.43	214.37	209.74	212.3	214.09	213.33	211.4	212.78	209.36	209.71	213.47	211.79	210.1	209.56	211.18	209.98	213.45	210.64	211.45	212.66	210.57	208.34	212.1	215.02	213.89	212.75	210.44	210.69	211.82	213.66	213.77	212.33	210.78	210.75	211.14	213.68	209.76
206.54	211.13	208.73	209.88	208.36	206.4	205.59	210.37	209.05	210.11	205.22	208.57	209.41	210.4	206	208.58	205.94	209.89	206.91	209.65	211.16	208.41	207.4	205.89	206.66	209.36	206.49	206.41	208.62	208.94	207.88	209.01	207.72	209.95	208.71	208.71	206.67	208.06	208.87	207.62	206.46	208.37	207.09	208.77	213.5	210.19	211.31	208.73	210.29	209.92
211.55	213.39	209.54	213.36	207.62	207.54	210.04	212.04	210.3	208.67	209.69	213.38	212.3	211.61	215.23	212.61	209.81	214.21	209.99	210.44	209.93	213.28	211.72	211.2	212.27	210.55	210.33	209.37	209.24	216.76	210.22	213.95	212.58	214.8	209.52	211.06	210.77	212.9	215.6	212.54	209.35	212.51	210.67	215.67	213.21	211.12	210.57	211.67	214.3	209.28
198.07	195.46	192.87	194.98	197.83	196.06	193.1	196.76	193.54	194.94	196.11	197.61	196.19	195.59	194.49	197.74	194.54	195.38	197.45	198.02	193.14	194.33	193.91	195.78	191.95	193.96	198.4	196.34	197.03	194.95	195.15	192.56	196.8	196.33	194.22	195.41	196.42	194.79	197.9	194.75	196.7	196.11	194.82	196.83	194.19	194.95	191.88	197.83	195.08	192.33
194.14	200.2	195.07	195.67	195.1	198.12	196.34	196.86	196.69	196.95	192.52	195.16	194.62	196.89	195.09	194.69	194.96	195.82	195.48	196.27	196.64	193.72	194.28	195.26	195.87	196.43	192.87	193.83	198.15	193.22	196.46	194.36	195.66	193.76	196.15	195.29	194.46	194.73	194.91	194.95	194.21	196.65	197.2	195.41	197.36	196.05	196.65	194.55	194.45	194.34
206.26	205.16	200.92	203.48	205.71	204.47	204.67	202	203.34	200.22	203.34	201.28	201.84	200.94	204.1	204.27	202.53	200.74	204.28	200.6	203.95	202.12	205.84	203.08	200.31	203.2	202.02	201.83	202.16	201.26	200.81	201.88	203.81	203.41	207.55	202.27	204.49	203.42	202.86	203.58	202.41	202.31	199.93	200.98	202.4	203.17	204.31	203.94	199.84	204.03
204.17	202.47	199.87	205.43	204.02	202.86	203.39	201.88	202.96	202.28	202.27	204.63	204.71	201.57	204.64	201.62	204.54	203.55	204.25	205.42	202.37	202.84	204.48	204.73	204.24	203.54	203.17	202.09	204.71	201.86	204.2	204.63	203.03	202.4	202.99	202.79	199.75	201.77	204.73	200.83	203.65	202.64	203.67	201.2	203.37	203.32	200.24	204.15	202.95	202.46
197.23	195.42	194.04	197.21	194.64	194.19	192.27	192.59	194.75	194.88	194.33	192.06	191.64	195.51	197.8	195.73	197.01	194.44	197.22	194.25	197.19	195.91	194.89	193.77	193.44	193.21	194.58	194.23	194.18	195.26	194.49	191.22	194.9	194.41	192.4	196.45	191.6	195.43	194.49	196.83	195.34	194.41	194.56	196.21	194.58	195.99	196.07	195.01	194.43	194.72
215.24	212.59	213.37	212.8	210.46	213.21	213.9	212.27	213.81	211.68	210.35	212.73	211.74	212.94	216.22	212.45	212.35	213.14	215.8	209.99	213.66	214.8	209.52	212.71	212.06	214.63	217.33	212.83	216.78	210.93	214.61	210.33	213.32	213.39	211.65	214.63	214.89	212.97	214.85	214.51	211.9	212.05	211.9	209.64	210.61	214.84	215.46	213.86	210.18	214.3
201.46	197.96	198.1	199.45	200.02	201.41	199.33	200.07	200.06	198.19	199.33	197.08	201.45	198.37	198.5	201.12	199.34	199.03	199.39	198.36	200.34	201.38	201.15	198.22	198.51	199.46	201.26	201.83	198.15	200.67	197.32	200.39	200.09	198.9	198.8	199.93	200.93	198.3	203.1	200.29	199.47	201.82	202.69	198.49	200.5	203.22	202	197.28	202.8	204.23
208.42	208.41	207.56	211.24	208.13	208.26	210.7	207.97	206.89	208.15	209.97	208.89	206.01	210.46	207.93	208.72	208.97	208.63	203.61	211.74	209.94	208.12	208.62	208.19	207.16	206.57	205.84	209.62	207.58	210.58	209.69	208.47	206.93	206.46	210.17	208.09	207.79	209.27	209.53	209.68	211.51	208.54	209.33	205.03	210.57	209.76	207.67	207.33	210.19	210.52
196.47	193.68	195.63	195.52	192.77	196.66	194.05	196.64	194.88	195.82	193.41	194.6	196.39	193.89	196.37	196.51	195.6	196.55	193.71	194.45	194.8	195.51	194.86	192.68	194.43	195.01	196.01	193.72	195.04	193.01	196.48	196.7	198.46	196.54	194.71	192.1	196.92	195.77	195.4	194.11	196.74	193.23	194.34	194.03	197.34	193.72	197.24	194.52	195.13	192.95
212.25	207.8	212.06	213.28	208.52	211.68	212.17	211.97	212.13	213.85	209.87	213.15	212.08	212.7	212.08	212.25	213	212.1	211.52	212.11	211.32	213.68	212.91	210.72	213.07	212.39	208.19	215.17	210.34	213.99	212.39	212.46	213.48	209.9	209.76	211.66	213.42	210.29	213.2	210.3	212.02	212.8	213.12	211.6	212.71	212.34	212.5	215.68	212.29	211.11
212.66	207.15	210.44	209.02	208.57	208.93	211.47	207.92	205.47	208.36	208.21	211.2	210.16	211.89	207.74	210.39	207.2	210.99	209.14	209.25	210.22	206.08	210.09	210.41	211.6	208.97	207.98	209.51	210.77	210.51	208.39	206.57	204.95	208.93	209.05	211.61	207.67	206.04	209.38	210.08	207.36	213.1	208.12	209.79	207.77	207.83	205.45	210.48	209.63	211.15
207.57	207.41	205.46	207.69	209.59	207.14	208.77	209.9	211.21	206.6	206.07	207.01	208.73	206.94	209.63	207.73	206.8	208.05	206.65	206.09	206.02	210.17	210.08	206.85	210.7	208.8	208.52	207.28	208.79	208.62	205.88	206.31	207.4	206.98	207.97	211.5	210.25	208.57	209.16	208.91	207.89	208.49	208.97	208.1	207.64	209.23	205.57	208.48	210.18	207.55
211.71	216.14	214.46	213.87	209.57	211.87	213.31	211.98	212.63	211.66	213.31	212.19	215.43	211.98	212.49	211.87	215.17	211.58	213.49	212.54	214.23	212.4	211.3	209.9	213.08	211.17	210.41	212.84	213.38	210.93	212.77	209.24	211.09	217.6	212.1	210.55	213.81	210.94	215.82	213.28	209.88	210.41	212.14	210.44	212.35	214.3	210.14	211.63	211.35	213.58
214.11	214.77	215.69	219.9	219.16	216.29	218.71	219.5	217.77	217.48	218.8	217.57	217.41	216.9	215.28	214.52	216.34	217.03	215.04	218.38	216.18	213.07	216.05	220.91	217.02	213.85	220.27	217.65	217.36	217	217.26	218.31	218.95	219.45	220.18	215.52	216.33	217.07	219.62	216.91	217.68	214.32	217.79	220.27	218.95	216.63	216.46	217.93	217.03	216.75
208.26	209.14	209.85	212	209.32	210.19	208.3	211.07	209.52	208.56	208.99	207.59	207.56	206.48	208.24	206.65	207.66	211.79	208.98	207.9	208.72	210.95	209.97	211.46	209.4	208.36	209.61	206.66	208.59	209.22	208.53	208.45	209.31	209.11	210.09	212.65	211.16	209.19	206.8	210.57	206.12	208.32	207.58	210.13	211.75	209.87	208.01	210.06	206.18	211.04
208.6	210.6	208.93	207.71	208.55	207.62	208.26	209.68	212.85	209.14	208.24	204.45	209.65	207.97	207.97	208.52	212.34	207.19	207.01	210.99	205.51	211.98	210.17	210.05	211.45	210.49	207.05	207.8	203.99	210.87	211.19	209.01	209.54	207.06	208.73	209.8	207.71	209.74	209.52	209.29	209.97	206.69	209.77	210.15	210.36	207.92	207.31	206.56	207.65	207.84
205.31	201.16	207.78	204.11	204.18	204.54	205.77	201.52	208.24	204.47	203.95	205.16	204.37	203.7	200.28	201.81	204.46	204.42	201.21	200.92	201.99	200.1	206.67	202.95	203.01	202.38	203.31	202.16	201.78	204.26	201.91	203.29	200.14	201.68	202.01	201.72	202.52	204.33	204.31	199.46	202.63	203.5	203.66	204.1	203.93	201.14	204.31	203.14	202.34	205.17
206.05	209.81	209.02	208.66	207.47	206.45	209.39	208.16	207.17	205.53	208.17	207.27	208.76	210.44	207.29	206.08	207.81	206.72	210.93	206.29	207.27	206.02	207.2	207.64	207.06	209.73	209.22	205.52	204.88	207.14	209.79	208.36	209.67	211.76	208.65	206.59	207.29	207.13	204.88	209.46	207.91	208.7	208.94	208.52	206.38	207.42	209.57	207.61	207.25	210.91
208.56	212.59	210.87	211.18	210.4	212.72	211.43	211.77	209.33	211.5	208.58	212.91	212.43	213.07	208.13	213.84	213.84	212.4	211.55	209.91	212.55	209.98	211.71	213.57	211.64	210.44	212.25	210.94	208.05	214.63	209.69	209.51	211.19	213.29	210.63	211.01	211.09	212.58	212.14	210.85	211.03	211.79	211.97	208.65	213.14	215.12	210.95	213.1	207.99	212.06
217.84	216.37	217.29	215.36	220.69	218.6	217.83	219.33	218.11	216.46	218.88	218.22	215.76	217.8	217.98	218.34	218.45	218.27	218.77	214.05	212.88	219.06	213.89	218.47	220.19	215.74	217.92	218.87	214.8	219.13	215.01	217.66	212.16	215.11	213.7	215.37	215.42	214.68	214.65	217.99	219.13	216.51	215.11	215.01	217.5	216.96	215.6	217.56	218.15	215.89
216.98	219.99	216.36	217.11	214.11	217.8	214.56	216.97	216.04	214.25	218.37	216.42	215.93	211.86	217.55	213.73	218.41	216.55	219.87	218.59	219.93	218.27	216.69	218.21	216.27	214.78	220.06	217.58	223.34	218.11	218.51	216.75	219.63	216.33	218.51	218.99	221.83	215.45	214.37	217.48	215.26	218	216.02	219.94	214.86	215.42	215.67	214.41	219.75	220.59
199.24	203.31	204.81	205.17	202.28	203.6	203.54	201.78	201.04	204.36	205	201.52	201.15	200.41	199.37	203.33	200.51	205.3	201.36	201.54	203.05	202.3	201.31	203.12	199.15	204.1	201.27	203.01	202.81	201.38	204.42	202.22	203.56	199.33	206.66	200.56	200.32	201.51	205.29	201.41	201.12	202.45	201.45	199.91	200.63	203.77	201.18	201.9	201.48	203.41
207.47	207.17	209.24	203.8	205.12	205.49	209.4	206.38	209.95	207.08	208.6	208.15	209.84	208.94	205.83	205.87	204.86	208.18	207.8	207.63	208.51	207.57	207.61	208.04	207.03	207.88	208.22	208.54	204.84	208.3	209.68	207.37	206.76	208.4	209.92	211.54	209.51	208.76	203.32	207.17	205.56	208.03	209.68	207.35	205.5	206.18	211.91	205.5	206.2	207.49
204.84	201.98	204.89	201.33	206.16	204	203.05	200.99	204.26	204.09	205.8	208.39	203.89	203.37	206.14	202.93	205.19	202.36	204.1	203.35	202.73	202.54	204.17	204.23	204.41	204.74	202.74	204.25	202.49	202.65	202.83	206.08	203.16	206.38	204.47	206.38	207.22	206.05	203.42	203.35	205.84	203.05	206.47	203.43	202.35	202.73	201.91	203.4	205.34	205.58
203.06	204.91	202.8	208.5	205.86	205.69	202.02	209.23	205.04	206.86	204.88	203.39	202.57	204.64	202.88	205.83	205.88	204.04	205.97	207.7	205.64	203.56	205.83	206.68	205.28	207.12	204.61	203.23	206.5	206.65	208.07	203.97	205.23	204.67	206.38	205.13	202.85	201.5	204.64	206.84	203.83	203.85	205.08	203.44	204.72	204.14	204.23	204.69	204.97	204.56
204.36	204.35	204.48	202.11	202.48	203.11	199.57	203.93	205.63	204.04	205.13	206.6	204.32	202.5	202.1	205.51	205.96	201.31	204.74	201.63	206.85	204.44	202.19	205.7	203.64	203.04	207.73	204.51	201.44	205.35	202.57	202.78	204.48	201.23	201.15	203.03	203.74	207.49	205.19	205.32	202.31	200.55	202.08	207.61	202.26	202.82	201.54	205.1	205.38	204.61
208.28	206.31	207.6	207.22	207.01	206.63	209.58	209.34	207.72	209.08	209.34	210.99	207.98	206.69	206.43	210.09	207.35	208.2	208.05	205.11	207.67	204.39	209.09	207.11	207.16	207.36	210.08	207.22	207.89	207.74	208.22	205.65	205.83	207.57	208.84	208.37	202.73	209.84	208.78	212.05	206.42	208.27	206.47	210.13	211.71	207.63	210.32	210.97	208.35	207.46
215.3	220.34	215.63	214.87	214.74	212.66	217.3	218.18	215.77	219.61	217.25	218.48	216.7	218.07	218.4	217.59	218.03	220.29	219.43	217.35	219.47	218.16	217.81	217.7	218.09	216.89	219.27	220.01	216.89	218.24	217.31	219.18	214.87	218.86	219.9	218.16	216.61	214.43	217.53	216.73	218.34	218.07	216.52	219.78	218.08	213	218.34	220.36	219.26	216.75
213.38	210.14	210.8	210.33	211.29	210.22	211.47	213	209.04	211.87	208.95	210.39	213.11	214.66	211.11	211.75	210.12	213.37	212.61	213.65	211.84	212.48	211.27	209.76	212.66	215.83	211.75	213.7	213.44	210.42	214	213.71	215.27	214.97	210.96	212.44	210.91	214.03	213.26	218.21	211.95	211.04	211.35	213.23	213.61	212.4	215.36	213.09	211.9	212.2
205.78	206.99	211.75	207.11	208.43	205.45	210.78	210.29	210.58	210.98	208.96	210.55	209.93	208.9	209.86	204.97	208.31	208.37	212.65	210.24	209.38	209.91	209.93	211.95	208.74	207.92	208.78	207.37	208.35	208.72	211.29	211.64	211.03	210.01	211.9	206.39	211.35	211.56	209.57	210.44	208.2	206.5	208.51	207.75	210.22	210.95	208.54	212.63	206.32	208.73
205.21	207.41	207.96	209.57	211.82	207.48	209.05	208.98	209.55	208.5	209.98	208.85	207.59	209.01	210.07	212.96	207.11	210.53	206.99	208.97	210.43	209.1	210.39	211.43	208.62	209.51	211.1	208.77	211.35	209.41	208.42	211.19	210.39	210.33	212.52	209.43	209.44	210.54	207.6	208.32	211.19	206.93	210.64	207.41	210.1	209.53	210.09	211.12	209.16	208.13
200.26	197.23	198.79	203.06	201.49	202.21	201.46	202.54	199.54	202.61	200.56	199.97	201.76	200.41	198.21	201.87	203.77	200.92	201.03	200.13	198.82	201.18	200.46	201.66	200.19	201.28	201.66	200.79	201.72	200.58	202.59	201.17	201.6	202.05	200.72	198.37	201.83	204.65	199.91	202.03	201.28	202.97	202.04	203.08	198.47	205.43	200.24	198.33	202.2	200.81
208.45	207.5	207.02	204.03	205.77	204.79	204.41	202.42	204.78	205.2	204.4	207.13	204.97	206.92	205.82	205.42	205.72	206.07	205.23	201.57	205.73	205.52	206.46	208.64	206.91	203.96	201.17	205.88	206.74	206.07	207.79	204.98	204.22	205.29	204.59	204.14	204.12	206.59	204.3	204.12	207.01	206.27	205.61	206.82	206.5	205.78	205	204.91	203.47	203.63
199.06	200.31	197.4	199.01	199.91	197.44	198.6	198.7	198.89	198.23	198.28	197.57	199.97	200.49	200.25	198.63	201.3	198.17	198.62	198.94	200.62	197.45	197.54	195.14	198.32	199.79	198.43	198.92	201.25	200.87	197.38	202.06	195.87	198.08	198.32	201.63	200.2	200.64	200.79	195.43	196.19	194.34	195.03	195.48	196.27	198.63	199.18	199.92	199.31	197.41
208.09	208.16	202.38	205.36	202.54	203.79	202.41	207.96	205.61	203.64	202.15	204.87	204.03	205.16	205.63	201.95	206.8	203.89	204.14	202.7	203.8	203.77	206.11	204.44	205.18	205.05	203.16	203.63	204.95	205.76	208.13	205.14	203.97	202.22	205.89	204.2	204.37	201.2	204.16	203.98	201.15	206.66	202.49	204.02	204.59	204.23	203.29	201.74	205.72	204.24
198.35	199.94	198.13	199.38	200.51	200.4	199.9	199.97	196.77	198.99	198.28	199.23	198.07	199.25	199.61	198.73	198	200.61	198.04	199.57	199.88	200.35	201.35	199.91	202.74	198.47	198.21	202.52	198.49	201.8	198.57	202.38	199.26	200.01	199.16	199	198.41	196.66	202.93	197.42	203.29	200	203.35	199.92	201.14	199.59	198.88	197.06	198.58	200.46
191.53	195.13	193.84	191.81	192.1	194.32	194.42	195.63	193.26	194.5	194.02	194.31	193.94	197.26	192.08	192.32	196.75	195.97	194.73	192.01	193.83	195.01	196.96	193.36	193.46	192.14	196.82	191.22	194.88	194.57	194.99	195.78	192.76	193.1	191.97	192.54	195.54	193.41	194.16	193.66	194.77	193.71	198.66	196.11	194.12	195.66	192.48	195.64	191.37	193.78
208.15	206.1	208.69	209.63	207.04	209.79	208.43	206.87	205.3	209.7	209.88	209.54	211.36	206.82	210.45	207.34	209.12	205.93	206.98	208.8	209.62	211.39	208.93	212.28	207.54	207.25	207.49	209.12	204.88	209.36	207.89	206.59	205.59	208.92	208.84	205.82	205.35	206.05	209.63	206.18	209.13	207.54	209.79	207.25	206.79	205.03	208.32	211.17	210.69	204.81
199.28	200.01	197.21	198.09	196.31	199.16	199.15	199.63	195.49	197.69	199.93	202.03	193.99	196.66	195.75	197.17	199.46	200.04	196.86	198.85	197.73	201.92	198.62	200.57	198.81	200.65	200.23	200.2	195.92	199.31	201.52	196.61	197.43	199.84	198.75	197.75	198.04	198.79	197.75	200.07	200.6	197.29	197.5	198.72	196.68	194.96	196.86	200.75	195.1	200.29
209.28	210.71	208.82	210.39	208.41	206.37	205.36	209.77	206.82	208.29	206	208.34	209.52	208.55	206.35	211.45	208.71	204.51	206.6	207.43	209.15	212.2	206.62	207.91	208.84	207.97	210.01	211.44	210.83	206.62	205.98	207.64	208.04	208.57	207.68	209.45	211.84	206.17	204.98	207.83	207.3	208.93	205.41	207.23	210.14	209.83	206.5	208.42	208.02	207.63
200.48	202.08	204.33	206.49	204.25	201.11	205.07	204.08	202.71	203	204.68	201.36	203.17	201.13	203.99	202.55	205.43	205.91	205.84	200.9	204	199.8	204.71	200.28	204.51	203.08	202.28	199.39	203.53	200.84	203.23	203.99	201.07	202.29	202.02	200.76	203.24	200.71	203.85	203.36	201.33	206.39	204.05	201.75	200.52	202.02	201.45	205.66	200.48	200.31
201.02	200.11	200.09	200.59	198.95	197.86	197.99	198.15	198.09	198.61	197.87	204.51	197.42	198.93	197.49	200.2	199.42	199.43	202.55	202.1	199.25	200.84	200.81	200.8	202.51	201.04	200.38	198.18	201.31	200.15	202.16	201.17	200.55	200.31	200.98	199.19	198.71	199.76	202.68	197.31	199.8	199.91	198.93	201.27	202.1	199.46	201.57	199.68	198.62	198.45
213.96	216.27	216.04	220.19	218.64	215.34	220.39	214.38	218.97	217.46	216.72	216.73	216.48	216.1	219.48	219.53	214.75	219.53	220.07	216.74	215.85	217.43	216.01	216.66	215.72	216.38	218.11	215.93	215.75	216.25	217.93	220.94	218.91	216.6	217.09	216.66	219.43	219.34	216.43	214.69	216.54	219.15	219.23	217.68	216.99	218.1	214.72	216.33	215.72	218.12
200.59	201.8	202.56	201.12	200.65	202.94	199.3	200.12	201.66	202.4	200.53	199.06	198.59	199.92	200.78	199.42	200.04	199.27	200.05	201.94	201.09	199.91	201.62	202.17	202.94	201.25	201.1	201.75	201.76	198.95	202.03	198.17	200.61	203.04	201.37	199.73	200.99	204.63	199	197.68	201.48	201.88	199.58	195.74	200.75	201.84	200	199.06	197.35	202.87
212.39	208.97	209.34	210.47	208.84	213.44	208.64	210.83	211.31	208.4	213.2	208.7	207.8	210.53	213.55	213.13	210.88	212.45	213.71	214.43	212.45	208.66	213.72	209.7	211.23	210.28	211.51	210.57	210.3	215.21	211.47	213.38	210.29	212.95	210.32	213.87	211.05	212.76	211.27	211.39	212.36	210.83	211.52	210.18	211.6	211.17	211.72	210.9	208.49	211.11
202.02	200.76	203.5	204.4	203.06	203.2	201.97	201.22	203.73	203.66	203.74	204.38	202.92	204.68	203.38	204.17	203.58	202.18	203.01	204.73	207.34	205.19	202.3	202.53	203.26	203.98	201.31	203.36	204.24	202.47	205.51	201.88	204.69	204.23	203.41	204.06	204.02	206.67	204.91	203.98	202.55	203.07	201.59	201.01	201.88	201.01	206.48	206.7	203.29	202.38
205.63	207.41	206.18	208.68	206.52	210.11	206.88	204.89	208.46	208.06	206.9	208.25	206.6	209.19	211.43	212.41	204.84	205.68	208.42	206.48	208	209.43	208.5	208.79	209.66	207.36	208.46	208.06	206.69	204.66	209.44	208.9	207.63	210.24	205.9	206.96	210.39	207.51	208.86	208.77	207.38	207.08	206.1	206.89	210.83	208.35	208.35	208.39	212.49	206.52
199.61	198.93	201.17	199.02	199.13	206.55	197.92	201	200.14	203.55	198.38	200.37	201.02	199.72	200.13	201.48	200.98	197.48	198.81	200.8	198.59	201.63	200.41	202.97	199.97	201.35	200.71	201.36	198.81	198.2	201.85	199.97	201.66	199.54	200.37	199.93	199.61	202.68	202.65	202.42	198.15	201.07	201.08	201.47	199.48	201.74	198.97	202.45	198.89	199.03
216.72	215.42	216.58	218.6	219.3	217.73	217.08	218.87	215.68	217.02	215.27	220.73	215.69	217.49	220.52	218.05	216.56	219.18	217.57	217.7	216.03	216.12	219.75	217.06	218.02	217	217.56	216.47	215.49	215.85	212.41	216.78	215.97	218	216.07	218.22	215.62	218.66	219.75	218.45	215.66	217.99	219.55	219.68	217.83	216.85	218.66	217.51	218.11	216.56
211.35	215.07	212.54	214.44	213.29	213.76	216.83	215.72	210.71	211.27	213.09	212.14	210.01	211.94	213.86	213.79	215.16	214.27	214.05	213.25	214.8	211.63	213.93	210.57	210.83	214.47	211.87	216.59	216.49	212.57	211.94	215.48	216.08	213.47	212.49	213.88	214.76	213.24	212.22	216.16	210.71	211.78	210.71	213.59	210.61	211.98	214.6	212.09	215.4	211.74
212.82	211.23	212.16	212.82	214.21	213.08	214.83	214.92	213.66	212.17	212.32	212.64	215.46	214.06	214.11	210.22	216.55	213.62	216.48	212.93	214.45	213.53	211.93	213.19	216.7	215.17	210.94	213.71	213.21	212.69	215.62	213.41	214.01	211.09	211.67	211.74	212.55	213.25	213.61	212.65	213.11	211.91	210.62	212.12	214.56	214.73	213.93	215.06	215.56	215.23
210.77	214.21	211.25	213.92	213.69	213.38	209.39	214.72	211.29	212.88	215.91	213.46	209.45	210.19	211.13	210.59	211.34	214.2	216.67	213.4	214.89	214.13	213.31	212.18	208.86	209.45	210.67	209.26	211.24	209.58	216.32	212.69	209.62	213.93	212.6	213.5	212.4	211.99	214.73	212.64	212.37	212.87	211.75	213.7	208.57	213.02	212.45	211.3	213.37	210.24
208.85	207.45	205.16	210.22	209.42	209.26	206.41	206.99	209.74	207.59	208.84	211.36	208.97	206.56	207.97	206.78	206.27	205.44	204.51	207.89	208.25	205.45	205.81	207.83	206.56	207.56	204.22	210.43	207.61	206.63	208.71	209.56	208.37	208.97	209.91	208.67	208.78	210.03	208.57	206.35	206.82	207.82	204.18	205.58	207.05	206.55	207.41	207.57	207.15	211.94
207.48	209.12	211.74	211.02	208.49	211.56	209.33	210.63	209.46	210.03	207.97	206.91	206.44	209.52	210.36	211.65	210.83	207.59	211.14	210.51	207.24	210.71	209.64	210.13	205.99	207.47	205.72	205.05	209.09	210.05	208.72	206	209.79	206.07	210.99	208.47	207.42	207.76	209.33	210.24	210.97	208.91	211.29	210.17	210.44	210.4	209.31	208.32	210.6	204.89
211.49	210.6	218.17	211.8	214.07	214.03	214.79	209.63	214.14	213.08	212.25	211.66	212.47	213.22	213.09	213.11	210.86	214.08	211.42	212.57	214.42	215.56	215.44	209.01	214.6	213.42	214.09	215.7	212.75	216.08	213.55	211.39	210.61	215.73	214.47	210.35	213.39	213.63	213.5	213.57	211.78	212.55	212.55	213.26	214.6	215.03	214.81	211.39	211.43	214.67
217.9	216.78	219.72	215.97	220.27	213.94	217.33	215.31	217.75	217.48	218.59	217.71	219.1	215.33	221.3	218.84	218.48	215.4	219.7	214.67	215.6	214.81	215.75	219.17	217.5	218.09	214.77	215.24	218.07	217.67	212.9	215.62	216.76	217.1	216.42	217.71	216.55	217.47	217.54	219.1	216.18	218.71	212.88	216.18	217.6	215.57	218.17	219.51	220.59	216.66
205.26	208.08	208.67	210.2	210.52	210.66	212.46	209.51	208.74	206.85	210.66	208.27	209.55	212.5	205.82	210.15	211.29	209.66	210.05	210.5	211.03	209.04	209.83	207.89	209.53	210.13	207.3	206.89	207.8	210.97	209.13	210.35	208.67	208.01	210.64	210.97	213.2	211.09	208.36	212.85	209.43	208.12	210.29	210.88	206.73	208.07	208.9	209.7	209.04	205.8
207.4	204.55	205.97	204.09	206.59	207.12	208.6	208.67	209.25	209.47	205.85	209.94	208.63	207.33	205.99	208.63	202.76	207.5	209.5	205.01	211.38	211.08	206.73	208.72	206.54	209.69	208.48	208.47	208.03	208.17	206.78	209.57	210.36	205.77	204.46	205.18	208.91	208.11	210.88	207.35	207.87	207.19	210.09	208.66	207.69	206.64	207.98	207.7	207.1	206.12
219.3	216.1	216.13	215.05	218.07	220	219	217.35	218.46	214.41	216.18	216.93	214.16	217.4	219.87	217.09	217.64	217.94	217.45	216.48	215.47	214.89	218.64	218.56	217.53	217.4	214.02	215.01	218.05	217.4	214.14	216.6	219.78	220.69	215.97	215.68	218.08	221.22	218.88	217.19	217.37	219.38	216.16	217.57	214	219.98	215.74	218.39	217.37	214.47
213.47	214.28	214.54	214.57	213.93	210.28	213.12	213.25	211.72	212.44	213.24	212.2	210.88	215.73	214.81	215.49	216.15	213.62	213.24	213.4	214.11	213.6	212.52	215.35	214.1	216.83	218.63	215.96	217.22	212.52	211.4	215.19	213.85	213.69	212.65	215.68	214.29	216.47	212.59	210.77	215.56	213.49	215.99	211.65	215.08	212.85	215.38	215.23	213.56	212.96
201.13	198.55	195.59	200.86	197.22	199.51	200.27	196.66	200.1	198.46	201.42	199.88	198.84	202.58	200.36	200.89	198.81	200.96	200.98	198.96	196.86	196.16	199.33	199.31	199.46	199.88	199.62	201.89	200.16	204.64	197.21	201.07	196.9	201.7	200.59	198.09	197.74	198.54	200.41	202.31	199.93	199.82	198.44	201.12	201.04	201.69	199.67	197.22	202.1	199.08
209.05	207.77	208.28	209.84	205.88	204.8	205.12	203.31	207.74	206.11	208.23	207.52	203.84	206.12	211.57	205.36	207.78	210.54	205.62	208.71	207.77	209.7	209.75	203.64	208.05	210.21	205.07	206.92	210	208.05	206.53	207	205.41	205.9	210.42	203.81	207.69	206.84	206.11	211.28	208.01	205.58	207.26	208.86	209.39	207.02	208.89	209.8	206.14	207.67
196.56	197.3	197.11	196.86	198.91	199.05	194.59	195.27	195.33	199.09	199.94	198.46	197.94	199.37	201.09	198.2	195.6	200.6	197.11	196.37	198.57	198.58	200.18	199.91	196.37	198.39	198.3	199.23	195.01	199.95	200.34	197.16	198.35	197.68	197.92	196.7	194.64	199.45	201.54	200.2	198.67	197.9	196.19	199.51	198.73	196.04	197.06	196.99	198.6	198.49
206.92	205.11	207.85	207.96	210.14	207.5	208.38	207.72	212.23	210.79	207.99	208.83	209.6	209.64	211.29	209.15	207.19	208.56	208.56	208.74	208.64	206.63	208.08	208.56	207.06	210.17	209.34	212.59	208.34	207.09	207.8	208.66	204.29	207.86	207.23	210.42	208.38	209.03	210.83	210.91	207.09	210.24	210.24	206.83	208.34	208.98	207.89	208.48	205.57	208.71
200.83	204.39	203.47	199.09	202.07	203.9	204.74	204.72	203.02	206.31	204.38	203.82	200.95	203.02	202.54	204.82	202.36	207.21	205.01	203.73	206.72	201.45	204.5	205.18	205.75	207.55	206.66	203.29	205.49	204.14	201.02	203.82	203.77	204.06	205.48	203.16	205.21	205.68	204.43	203.61	201.95	203.86	203.27	206.07	202.54	204.72	204.93	202.22	201.4	202.48
221.51	216.59	217	217.99	217.95	217.47	219.06	215.74	220.06	216.75	220.41	218.03	217.39	214.52	215.68	214.29	219.91	216.4	217.22	216.35	217.38	218.07	217.54	219.06	216.42	215.66	217.79	219.66	216.26	218.05	216.98	214.37	218.87	216.91	217.21	216.43	213.89	218	217.86	217.69	213.82	215.45	217.67	217.71	211.65	215.5	217.34	217.41	215.48	216.58
215.4	222.73	218.14	215.6	216.2	214.67	218.77	216.45	218.25	218.47	214.62	219.73	214.8	215.08	216.74	215.44	217.03	215.02	215.14	216.48	213.17	218.47	216.77	216.83	214.49	215.35	219.37	217.72	216.03	217.05	219.12	217.64	215.78	214.68	215.85	218.61	217.81	217.63	216.76	219.98	218.1	216.59	219.11	218.76	217.38	215.26	219.28	216.35	219.12	218.37
212.76	209.78	213.22	211.45	212.07	211.45	212.65	211.89	211.84	213.06	210.41	214.82	215.32	212.71	212.11	212.11	211.57	211.1	210.23	212.74	209.71	215.3	211.29	212.44	212.23	212.57	211.3	213.87	215.44	211.14	213.97	211.89	211.11	210.94	210.35	216.42	212.93	212.78	213.12	211.06	213.24	210.92	210.36	213.45	211.44	213.22	214.74	211.38	212.47	207.77
209.96	212.46	211.64	211.55	213.51	209.86	209.64	212.26	210.15	210.66	212.37	211.92	212.31	212.99	212.54	209.81	209.82	213.82	213.99	210.23	211.9	211.12	211.29	207.54	212.21	211.15	215.4	213.25	210.59	214.13	213.03	215.22	212.25	211.48	214.63	214.37	212.06	213.31	211.02	210.86	213.97	211.88	207.58	212.75	209.89	209.74	209.72	210.21	211.67	213.83
210.29	208.45	211.56	211.85	211.95	215.22	215.58	215.93	209.49	215.22	213.57	209.36	212.04	210.42	209.54	212.97	214.09	209.19	211.58	210.21	211.24	207.03	213.72	214.94	211.97	211.23	207.44	212.97	213.25	206.28	211.05	210.63	210.75	214.84	209.9	212.04	211.45	212.86	211.05	213.65	213.51	215.67	210.83	213.05	209.23	217.03	210.87	209.52	213.37	212.68
215.59	221.54	216.83	219.85	216.41	218.89	217.49	217.5	216.62	216.26	217.53	215	217.53	218.08	218	217.81	217.98	221.22	215.77	219.28	217.22	218.2	215.07	215.86	218.71	213.54	215.16	214.5	219	217.36	219.12	218.36	216.24	216.35	219.56	220.54	217.08	218.53	216.6	218.92	215.8	216.84	216.97	216.97	218.51	217.61	217.78	218.89	215.3	214.38
212.21	212.05	211.54	212.48	209.68	211.31	214.01	211.91	212.36	207.22	211.54	211.32	212.98	210.81	212.16	211.01	213.76	209.31	210.65	210.6	213.2	210.48	211.14	211.76	210.78	212.98	211.67	214.01	213.36	210.8	215.14	213.18	211.08	212.64	212.39	208.92	211.2	210.96	213.77	211.75	211.86	212.86	212.13	210.69	211.7	211.28	209.49	210.94	210.06	209.83
209.3	207.65	206.88	211.95	208.74	208.96	212.15	208.17	207.97	206.11	213.09	207.25	206.78	209.42	208.09	208.53	207.75	207.03	208.52	207.59	208.42	211.35	209.53	212.12	209.99	207.35	204.96	208.5	208.21	210.08	207.89	210.59	208.98	208.39	208.96	209.45	208.42	204.85	207.19	206.57	207.42	206.25	210.09	207.74	210.22	206.91	209.47	210.8	207.92	205.7
201.98	205.99	208.95	203.19	202.1	206.82	200.38	206.37	200.09	204.12	204.62	203.77	203.99	203.8	204.55	204.76	200.79	201.74	205.36	202.3	203.39	204.95	204.57	199.95	207.51	201.82	203.97	205.42	201.61	206.97	204.79	201.5	205.28	203.13	205.11	204.1	206.53	203.55	202.54	202.15	203.36	205.29	203.36	203.49	201.98	201.6	202.35	203.22	201.84	203.14
209.32	208.84	206.41	209.03	208.16	205.33	207.58	209.11	206.19	204.63	205.52	207.72	206.03	206.69	207.16	209.57	205.71	208.91	205.66	206.8	209.15	207.57	204.18	205.86	207.99	206.55	206.94	204.55	210.36	207.6	206.26	205.99	203.69	206.67	207.77	206.87	207.72	208.45	209.69	206.13	209.24	206.69	204.17	207.47	207.82	207.21	204.34	206.02	206.11	205.86
204.22	203.82	204.21	199.82	202.68	200.78	201.19	201.31	201.52	202.16	201.22	202.73	200.83	202.59	198.29	199.65	199.89	202.86	200.94	203.84	201.44	201.39	202	201.45	203.52	197.45	204.67	203.4	203.64	202.52	200.78	197.72	203.12	199.75	203.75	200.64	200.93	202.9	200.99	203.3	200.21	202.83	204.12	202.76	200.04	202.63	203.22	199.62	203.03	200.18
206.15	208.78	205.03	206.71	206.49	204.83	207.42	205.25	205.38	205.8	207.5	204.75	206.84	205.74	207.68	206.84	204.37	206.58	206.07	205.37	205.61	210.05	208.08	205.47	206.91	203.46	203.72	207.83	207.25	207.61	206.04	205.81	206.31	206.07	202.48	205.46	204.51	206.72	206.94	206.79	204.29	204.7	208.57	207.14	206.83	205.04	203.98	209.31	205.49	201.45
197.74	199.85	200.24	200.86	199.56	197.58	200.94	205.43	198.34	203.67	197.68	202.16	197.14	200.82	200.34	196.37	201.46	199.07	202.79	199.34	198.2	200.92	198.51	199.55	199.25	200.57	201.01	201.18	200.27	199.15	202.07	199.24	201.06	202.63	197.76	197.19	200.37	200.96	201.44	197.32	198.51	202.02	198.1	200.51	198.92	198.52	200.42	198.87	201.49	203.03
202.19	203.38	205.89	205.14	204.91	204.61	204.92	204.73	201.6	204.81	201.38	203.62	203.64	205.09	205.57	205.28	203.22	203.78	208.98	206.86	203.27	204.16	205.69	201.53	208.34	205.21	201.89	203.99	202.63	206.03	201.25	203.35	204.95	206.5	207.26	203.56	207.24	203.7	206.31	204.29	204.37	201.25	204.65	205.19	205.85	201.7	206.29	206.6	206.57	206
209.62	209.17	211.16	209.53	210.82	212.96	210.56	211.82	212.18	213.29	211.78	214.11	208.96	211.22	214.29	211.35	212.09	211.46	213.82	209.48	211.43	213.19	212.52	214.09	210.33	215.48	213.18	213.65	214.51	211.49	214.74	212.29	212.48	210.24	210.96	210.01	215.04	211.14	212.73	212.32	210.51	211.81	215.09	212.45	212.81	213.68	212.07	211.69	210.95	213.68
212.24	213.63	211.48	213.13	213.24	210.67	209.75	210.17	210.86	215.49	210.24	214.23	209.62	210.26	208.49	212.68	210.54	210.97	213.16	214.58	211.52	213.54	213.05	213.59	217.56	210.57	211.47	210.91	209.99	214.17	211.08	211.11	213.73	211.92	209.96	211.39	212.08	209.73	216.4	213.9	211.66	210.93	212.74	208.13	212.35	213.31	210.97	209.05	210.73	211.2
194.99	193.58	192.45	192.93	192.34	195.95	196.22	193.58	196.82	197	192.8	194.17	195.08	195.82	192.76	197.24	190.63	195.79	196.16	194.91	192.94	194.2	194.95	195.59	195.28	192.45	194.9	192.94	194.32	191.17	197.05	195.25	195.02	196.8	195.45	191.84	195.54	194.25	193.7	187.27	191.32	192.12	193.77	194.43	195.75	191.83	190.87	198.31	191.83	192.07
203.49	208.34	207.5	208.26	206.32	208.73	207.93	206.04	207.89	203.74	206.6	203.43	203.68	205.9	206.89	206.85	207.77	204.33	208.05	206.02	205.98	206.36	203.21	206.32	204.17	207.57	202.31	206.75	201.85	207.72	208.24	207.58	205.66	205.05	206.81	206.66	203.57	208.5	205.86	206.87	206.18	207.17	209.84	206.89	208.55	204.6	206.3	204.79	205.58	205.57
205.66	207.25	205.55	205.9	208.42	206.73	205.66	206.64	207.73	206.58	206.94	206.3	207.88	203.6	205.86	206.2	207.08	207	201.07	208.88	206.47	203.12	207.37	200.45	203.03	207.67	202.33	202.03	202.84	203.59	206.79	207.93	205.14	202.8	208.58	204.81	207.47	204.51	204.03	206.94	207.26	204.33	206.85	206.73	203.5	207.09	207.33	204.28	208.21	206.11
199.85	202.56	197.5	204.76	201.74	202.89	203.44	203.69	199.96	202.56	200.58	201.08	204.41	201.4	203.26	205.18	202.91	201.41	203.32	198.34	201.19	203.67	200.28	202.28	201.79	202.53	199.47	202.79	200.46	201.38	204.76	205.9	199.07	200.09	202.1	200.28	202.36	203.32	201.13	201.3	202.92	199.73	199.52	200.6	203.84	204.3	204.88	205.14	204.99	201.72
208.02	208.6	206.99	207.73	209.07	211.05	212.29	210.56	206.61	204.94	209.39	210.47	205.97	210.16	209.53	205.18	207.61	210.04	208.91	208.13	206.64	206.01	211.9	204.7	207.15	207.81	207.99	207.47	210.04	209.67	208.21	210.42	208.31	208.64	209.98	209.87	207.61	208.26	208.35	205.71	206.53	209.78	208.92	207.45	208.99	208.37	206.63	208.39	209.51	210.98
203.88	204.89	205.97	205.78	207.44	204.95	201.9	205.54	204.49	205.1	203.55	203.02	205.01	202.02	206.08	203.88	206.76	203.37	202.5	206.79	204.19	206.04	202.27	206.71	206.06	207.69	206.42	202.07	203.08	203.88	203.82	203.48	206.02	203.25	204.59	204.19	205.91	204	205.05	205.27	202.71	208.52	201.14	204.71	208.43	203.09	206.46	203.7	208.87	205.73
203.09	206.55	200.92	200.54	202.76	202.77	202.28	202.68	201.8	206.09	202.21	205.36	198.54	204.39	204.81	204.29	201.63	202.05	202.15	203.44	203.12	205.98	199.88	202.14	202.63	205.81	203.43	204.33	204.82	203.79	204.77	206.25	202.16	202.82	202.13	205.84	206.42	206.57	203.64	202.23	202.73	201	199.82	201.2	200.91	204.56	204.38	200.43	203.5	202.11
209.39	210.81	211.03	209.84	212.13	209.99	208.95	208.43	207.94	210.26	208	209.72	206.49	210.07	210.86	208.92	206.66	210.31	210.17	209.64	207.74	210.68	210.89	208.48	208.59	209.01	209.18	207.8	208.93	210.88	208.1	209.99	207.3	207.84	208.28	209.12	207.06	207.65	208.37	210.3	208.51	209.83	212.45	207.52	208.29	211.29	210.5	213.24	208.7	209.32
201.72	202.92	202.62	204.46	204.4	201.56	204.52	202.3	204.26	202.35	199.68	206.74	202.49	204.2	200.93	202.58	205.54	201.66	205.18	203.62	201.13	202.35	203.3	198.76	208.26	202.33	204.76	204.27	204.05	204.01	204.09	204.15	203.1	208.5	204.1	201.51	205.17	202.91	203.16	203.64	201.31	203.17	201.91	205.13	202.46	202.72	203.5	205.79	202.79	207.27
206.04	209.75	205.2	209.05	208.13	210.19	208.4	208.2	207.76	208.32	205.9	208	209.93	206.05	210.12	208.22	207.08	206.97	206.3	209.62	210.17	209.57	207.69	209.53	205.24	206.41	209.2	207.81	206.02	208.85	210.21	207.61	208.9	209.03	208.47	207.39	207.5	209.1	208.05	209.5	206.08	207.53	206.27	207.04	205.04	205.49	208.48	205.78	207.1	208.94
204.47	204.08	207.21	201.73	207.09	207.77	208.42	204.34	203.54	204.2	206.03	203.7	202.21	203.75	205.58	207.8	206.23	203.46	207.61	206.27	205.34	202.17	207.03	205.23	205.57	204.32	200.52	201.52	203.11	205.72	208.42	205.02	203.73	206.93	201.93	203.29	202.3	208.94	205.69	205.56	204.3	208.07	203.97	207.63	207.53	206.82	205.03	200.51	201.19	205.41
205.47	206.23	210.71	207.86	206.72	209.46	208.68	208.58	207.35	209.71	206.32	209.3	208.96	212.08	211.68	207.76	208.24	209.52	206.69	210.26	211.41	206.33	211.29	211.81	209.13	210.24	211.06	209.51	206.13	207.95	208.25	209.37	209.41	206.51	209.17	209.23	210.69	207.64	206.56	209.35	208.76	209.01	210	206.21	212.67	208.22	210.23	208.43	208.76	208.4
208.16	212.2	209.91	206.81	206.5	209.09	208.45	212.53	211.24	209.76	206.5	206.36	209.08	209.97	209.53	209.49	209.51	207.18	208.3	209.33	210.83	207.29	209.5	210.38	207.88	207.59	207.56	210.22	206.69	208.28	211.28	207.75	209.08	209.99	207.26	208.23	208.38	210.48	209.95	209.12	207.61	213.13	211.57	210.27	210.74	208.35	208.75	206.62	210.62	212.08
201.62	199.36	200.99	200.97	203.64	204.66	204.83	201.67	201.52	202.6	201.53	204.54	201.73	199.9	200.94	202.34	203.19	201.58	203.21	202.39	205.1	202.77	204	203.9	202.99	202.67	204.35	202.96	204.34	200.15	206.28	204.09	204.49	199.93	202.32	199.19	201.04	202.42	200.39	202.21	206.15	203.1	202.73	204.48	203.99	205.52	200.24	202.88	200.88	204
218.79	221.28	216.2	219.43	217.69	214.82	219.48	217.21	217.28	217.8	217.67	219.5	217.66	221	214.92	219.71	215.83	218.4	219.2	218.77	218.27	218.2	217.17	216.78	217.21	215.11	218.97	216.4	219.3	218.32	219.23	216.79	216.86	218.41	215.18	218.55	216.43	216.34	218.65	218.67	216.51	217.36	219.96	216.61	218.81	217.43	218.4	214.82	217.58	214.79
199.06	196.44	203.73	201.2	200.14	203.21	198.24	201.84	197.35	200.59	200.24	199.77	200.6	199.36	199.95	201.39	200.26	199.76	200.37	201.28	198.66	194.81	201.38	203.5	196.11	197.78	200.55	198.43	202.32	197.93	198.64	202.15	200.79	204.23	200.62	197.91	200.56	199.81	199.06	199.01	198.43	199.87	201.67	197.63	197.78	194.42	197.24	200.68	199.05	201.36
208.56	206.12	209.81	208.11	207.53	208.21	210.66	210.98	209.51	210.41	209.65	211.39	208.47	210.48	209.52	209.22	206.93	208.45	208.95	208.07	209.69	209.67	206.37	207.61	208.95	209.78	210.65	207.48	210.16	210.99	211.45	210.54	208.17	210.05	209.38	208.19	209.55	208.54	207.48	206.31	209.36	206.04	208.99	208.49	207.4	206.28	207.19	211.77	209.86	208.23
213.03	210.01	210.4	211.22	213.73	210.76	207.29	210.97	210.59	213.28	212.51	211.3	209.63	211.07	212.58	212.63	211.1	211.99	211.07	210.43	213.81	214.93	212.47	212.03	211.56	212.74	212.83	212.86	210.42	212.5	215.48	209.64	214.54	206.76	214.57	208.58	210.96	213.96	211.24	211.19	209.52	212.47	211.78	210.17	212.51	210.9	211.04	212.29	209.05	214.63
206.57	204.13	201.73	204.99	202.66	204.25	204.24	204.51	202.21	202.74	202.23	206.01	203.97	203.01	203.41	203.3	205.62	204.08	204.62	200.78	198.47	204.44	201.87	202.03	202.96	203.8	203.31	203.5	208.19	203.61	203.41	202.97	205.24	203.85	203.62	203.84	203.44	204.93	202.71	204.26	200.78	208.94	201.73	204.69	201.1	203.4	202.88	203.79	201.22	200.46
207.37	209.43	207.62	209.66	208.33	208	208.09	206	207.88	205.01	207.12	209.32	211.59	209.56	208.78	206.34	208.76	206.77	205.75	209.18	207.04	206.54	208.99	206.85	207.14	208.25	208.46	210.95	206.08	205.77	209.27	209.58	207.66	206.61	204.5	211.86	207.36	207.77	207.45	208.88	209.97	208.24	207.25	210.17	204.97	213.06	207.53	208.42	204.86	207.67
201.78	202.61	203.03	204.14	202.21	203.83	204.3	204.19	207.08	205.29	203.81	200.56	202.81	201.81	203.95	202.88	201.06	204.35	203.44	204.62	201.53	205.74	204.29	204.82	200.33	206.45	206.06	202.26	202.29	204.06	203.12	205.04	200.47	203.43	203.21	206.26	208.83	206.13	206.57	204.56	202.64	201.66	202.38	203.8	208.07	204.02	202.1	202.79	202.58	201.18
205.59	209.02	208.15	207.33	206.71	209.73	209.34	207.22	205.72	207.98	208.09	209.71	205.3	206.55	208.36	208.52	211.48	209.52	209.21	207.42	206.13	206	210.74	206.11	209.13	211.66	208.62	207.88	207.42	207.47	207.94	206.36	209.23	205.49	207.45	207.03	209.86	204.62	207.67	212.47	203.85	206.97	208.17	208.83	209.33	208.49	206.02	206.66	204.13	209.51
200.92	201.08	202.54	204.67	201.53	201.99	203.78	202.22	202.56	202.03	199.12	201.75	199.83	201.94	201.48	199.28	201.3	198.52	200.44	203.53	202.1	202.38	202.45	197.98	201.39	200.3	202.78	201.73	199.08	199.11	200.62	198.73	197.51	205.48	199.48	203.27	200.9	201.88	198.48	203.92	200.57	199.89	201.43	203.5	203.04	200.31	201.68	203.81	197.79	201.53
202.88	204.82	202.81	203.54	200.92	202.94	198.23	205.68	204.91	205.95	204.39	205.5	202.92	200.36	204.77	203.6	204.84	202.44	202.82	203.06	207.32	205.43	204.23	202.99	202.88	204.06	205.45	201.94	203.09	205.21	198.31	201.91	201.38	202.21	205.75	202.79	201.68	204.43	202.83	197.95	203.56	201.49	205.34	201.68	202.33	202.21	203.65	203.46	202.59	206.07
209.9	209.04	206.98	209.64	207.35	209.78	209.85	207.97	210.22	210.48	204.67	206.44	206.75	208.59	205.92	205.03	207.51	208.08	205.45	208.08	209	209.47	206.36	207.24	208.12	210.9	207.78	205.86	207.99	206.4	206	209.92	205.93	209.17	209.78	210.4	208.86	208.42	207.53	207.29	208.86	208.58	209.79	208.99	205.06	207.35	207.89	209.86	208.68	208.53
208.09	210.35	205.26	206.35	208.9	208.07	210.54	207.8	205.92	206.3	209.08	206.41	211.31	207.67	208.88	205.15	206.92	207.47	209.37	203.87	207.92	206.64	209.77	207.68	209.66	208.27	208.24	205.88	207.47	206.3	208.66	208.36	207.86	205.82	206.05	205.56	209.87	205.46	205.28	204.7	205.26	210.44	206.16	207.16	206.39	206.05	207.4	207.76	207.99	206.11
216.18	221.75	218.71	218.99	218.69	216.55	220.66	215.12	217.27	223.61	216.98	215.53	215.4	216.2	215.77	215.14	213.82	218.38	213.8	217.2	217.78	214.77	216.19	218.41	218.18	214.41	219.95	219.65	215.63	217.28	215.67	215.7	220.9	218	214.34	212.86	216.44	216.29	214.87	219.11	215.45	214.37	217.26	214.77	214.73	216.48	216.27	217.46	217.21	221.77
212.91	207.81	208.48	211.73	213.41	211.75	214.11	214.84	213.68	210.65	213.07	213.67	214.45	210.9	210.28	211.83	213.5	211.14	213.78	210.28	211.61	213.38	211.34	211.87	212.84	214.48	210.11	209.27	211.3	211.37	212.52	212.02	214.9	210.69	209.33	214.01	211.16	210.51	211.32	211.2	208.69	211.13	212.64	207.35	213.2	210	212.01	210.51	211.96	207.53
203.52	199.54	201.66	201.43	199.74	199.92	198.35	198.55	202.56	203.35	201.12	202.1	199.65	201.22	199.43	203.28	205.54	198.62	201.86	201.34	199.9	203.26	200.29	204.05	203.18	200.32	198.96	201.34	202.35	203.72	201.13	198.35	201.86	201.59	202.19	203.15	199.82	201.48	198.86	201.01	199.33	199.81	198.98	204.31	201.95	200.64	201.26	196.39	202.93	202.22
204.22	205.69	207.44	204.25	207.42	209.81	212.86	205.13	206.97	209.09	204.9	206.15	206.06	207.76	210.6	206.41	207.09	208.27	211.48	206.02	209.24	206.72	210.16	206.79	204.32	210.68	207	207.84	207.99	203.51	206.53	209.1	206.67	208.63	207.35	207.51	211.65	208.55	204.62	205.11	207.33	209.37	209.79	207.45	207.39	209	206.65	207.99	205.33	209.05
212.07	213.86	211.76	209.69	214.16	211.41	209.69	215.36	212.92	213.15	210.48	212.73	213.08	210.74	214.51	213.51	211.06	211.55	214.55	215.26	211.63	213.79	209.89	214.01	212.47	211.32	214.82	209.62	210.13	211.54	210.74	213.4	214.02	214.01	213.81	212.26	213.43	210.93	213.57	212.17	211.39	214.04	213.6	212.95	211.51	213.17	214.65	211.66	215.48	212.91
215.91	215.74	216.14	216.58	218.7	217.56	215.49	218.01	217.41	219.29	216.07	219.27	217.16	218.24	216.29	218.41	218.8	216.78	214.02	217.23	218.84	216.14	216.16	218.95	215.71	216.92	218.28	220.05	215.35	218.16	219.64	213.74	216.07	216.37	213.78	219.2	215.8	217.52	216.5	216.72	212.59	218.08	219.16	221.81	216.67	218.08	218.57	216.64	217.82	213.48
211.81	212.48	211.81	211.5	211.84	212.36	210.48	214.08	211.46	213.52	212.25	211.87	211.56	213.92	211.54	213.84	210.9	215.47	211.33	211.88	211.22	211.74	211.46	213.72	215.11	214.54	215.9	212.92	214.69	212.53	209	212.99	213.64	212.28	212.25	213.79	211.52	215.16	212.03	213.33	213.82	211.16	213.91	216.44	208.83	212.14	211.27	213.99	214.04	212.2
202.45	198.93	202.5	201.8	201.65	200.32	200.45	201.06	200.94	198	201.12	202.57	199.97	199.76	203.06	201.11	202.95	203.32	203.74	201.76	203.2	202.69	199.55	200.78	203.27	200.58	198.55	199.68	202.23	200.2	199.15	200.64	201.36	203.41	200.4	201.22	199.89	201.56	199.29	197.58	201.49	203.68	202.08	201.14	199.96	201.08	200.99	203.84	200.76	200.67
206.01	201.75	203.66	204.36	202.55	205.97	206.1	199.26	202.95	203.95	202.79	201.76	205.56	206.95	201.41	202.49	205.44	204.83	202.42	204.69	205.23	200.9	204.19	203.09	200.2	202.72	202.18	204.42	204.06	200.66	204.87	203.53	204.62	202.81	203.25	203.34	202.28	201.46	204.68	203.94	206.45	204.36	203.49	204.06	206.02	203.22	203.86	205.76	206.73	205.05
204.01	204.92	207.85	206.14	202.38	202.23	203.19	204.48	207.69	204.74	207.49	204.35	206.05	202.65	202.32	205.56	201.07	206.84	205.57	205.55	204.54	201.36	204.98	207.29	202.79	204.98	203.84	202.82	204.39	201.58	204.95	204.34	205.03	202.65	202.22	206.03	204.88	203.85	204	203.74	202.82	203.49	205	204.59	205.65	205.71	203.74	202.61	206.03	204.5
202.98	202.48	200.95	205.79	203.42	203.24	202.96	201.48	204.06	204.28	201.32	201.94	203.8	205.14	204.76	204.28	205.47	204.69	202.83	201.34	206.05	202.59	205.63	204.2	204.77	200.92	204.95	203.61	201.76	203.19	203.47	204.13	206.38	204.72	204.71	202.21	202.15	204.21	202.24	205.07	204.38	204.24	205.67	204.63	207.01	204.56	202.72	205.63	205.31	204.55
203.48	200.75	203.36	203.42	202.66	202.72	201.48	204.33	205.65	200.5	201.1	201.89	200.34	202.66	200.3	199.95	202.47	202.26	204.84	201.91	200.95	202.37	201.26	202.05	204.52	200.84	198.77	202.88	201.56	202.9	201.76	205.83	202.7	205.52	202.12	203.7	203.47	201.11	200.74	203.01	198.42	203.06	203.52	201.47	201.34	204.71	203.26	203.2	201.1	201.3
213.67	215.78	219.3	217.98	215.69	218.22	218.53	218.7	219.1	219.45	215.98	218.98	219.19	214.55	216.43	218.55	218.63	218.38	217.45	216.98	217.32	214.53	218.62	218.5	216.24	218.53	219.83	216.39	217.87	218.56	219.06	217.86	217.22	218.95	219.56	218.96	218.71	217.59	216.32	219.11	216.41	216.8	215.2	215.35	217.19	218.93	217.55	217.91	217.16	216.12
211.14	209.42	206.01	210.47	209.79	208.35	207.61	207.81	203.77	211.03	208.65	209.76	210.05	214.16	209.18	207.88	211.2	208.28	209.04	210.4	209.83	208.58	211.56	208.74	209.46	208.19	209.2	210.62	211.19	208.85	211.6	207.8	211	207.83	209.9	209.35	210.17	210.85	211.82	210.3	207.49	209.26	209.02	208.01	207.9	209.8	209.07	210.41	207.43	209.63
202.78	201.82	202.94	202.41	204.48	203.47	205.92	202.32	205.15	204.33	202.05	202.88	201.89	201.71	201.04	204.63	202.05	202.45	204.74	202.01	204.44	199.87	202.43	203.42	205.83	205.02	205.28	202.2	205.66	205.3	204.97	203.5	204.73	204.03	203.56	205.94	202.03	200.52	202.13	204.92	203.24	204.8	203.53	205	202.88	204.86	204.34	202.69	203.8	202.53
201.29	198.42	201.42	199.11	199.88	200.74	199.92	201.66	201.82	201.07	201.01	200.48	197.83	197.96	201.58	201.34	202.13	200.65	199.42	204.58	198.23	199.39	200.06	200.66	202.92	198.52	201.42	201.96	201.46	199.02	199.39	202.09	203.1	196.28	202.13	200.45	201.35	199.79	201.2	199.52	201.41	199.96	198.94	203.27	200.37	203.78	198.45	198.49	200.92	200.29
209.66	207.64	207.71	211.6	214.17	211.41	208.83	210.86	210.46	210.13	209.4	211.59	212.39	212.82	212.43	211.55	211.38	206.5	209.98	209.43	213.53	212.25	211.59	209.81	211.69	210.94	212.17	212.94	213.25	207.04	212.18	211.51	213.52	214.79	212.92	211.63	214.24	210.36	212.76	214.28	215.25	211.95	212.34	210.33	212.59	210.38	211.26	213.46	212.04	212.97
209.44	203.63	206.55	209.02	206.25	205.22	207.81	207.48	207.97	204.58	206.34	203.18	206.42	206.17	209.78	203.9	206.22	206.34	205.15	206.99	205.22	204.29	206.87	206.1	204.89	208.31	204.83	203.89	207.04	204.15	207.83	207.12	206.28	203.38	208.34	207.07	206.89	204.25	209.7	208.35	208.01	208.24	207.26	205.9	207.06	205.18	205.27	203.59	205.35	206.06
211.66	206.3	206.84	208.04	208.46	212.13	211.44	207.82	208.15	208.45	208.37	209.02	208.1	210.81	209.17	208.83	209.62	209.38	206.61	210.13	204.53	208.8	210.15	208.52	213.93	207.62	207.44	209.93	208.62	209.23	208.16	211.31	208.08	209.53	209.77	207.64	208.76	211.32	208.94	208.6	205.89	206.85	206.36	209.12	207.9	208.32	208.85	208.44	207.45	208.67
205.69	206.32	203.58	207.47	209.09	203.26	209.13	209.89	207.73	207.56	206.43	207.83	207.4	208.16	208.96	204.91	208.32	208.58	205.94	207.71	205.88	206.04	208.11	205.87	206.96	205.76	205.05	205.38	205.75	209.34	207.31	207.68	213.16	207.86	206.84	206	203.03	205.48	208.31	207.87	207.82	205.83	208.14	206.53	209.34	206.85	206.96	210.7	207.21	204.57
204.11	203.85	203.14	204.44	202.28	205.29	206.35	204.65	204.07	204.37	207	204.87	206.4	201.81	207.89	207.54	202.93	207.36	200.97	204.62	201.48	205.04	202.62	204.45	202.9	206.29	204.41	205.97	204.18	203.7	207	202.24	203.53	205.01	209.19	200.82	203.17	203.38	203.21	203.68	203.53	203.22	204.62	202.9	201.37	202.15	203.75	202.79	202.72	204.4
209.95	210.93	206.98	207.01	206.63	206.77	211.38	204.07	210.73	205.57	207.78	207.78	207.48	207.33	209.01	206.53	210.07	207.51	204.97	209.47	207	204.98	210.5	207.78	203.07	210.72	205.99	208.72	210.14	209.8	206.05	210.28	209.37	211.31	206.32	207.62	206.84	210.74	210.11	208.39	206.48	212.39	207.96	206.04	208	208.23	207.48	207.46	207.18	207.77
201.76	196.59	201.64	197.74	198.24	201.33	200.78	199.47	202.4	196.78	202.42	201.6	199.42	201.39	199.19	201.57	202.95	198.96	198.89	200.34	202.11	201.61	199.11	204.18	201.42	202.3	202.92	202.8	198.65	200.8	197.3	201.2	201.13	203.32	201.63	199.76	199.18	201.68	202.18	200.5	200.76	197.36	198.05	201.63	201.14	200.79	202.29	200.6	197.94	201.96
220.65	217.85	219.12	216.41	215.7	216.51	214.54	221.67	217.9	215.18	218.4	215.82	212.91	219.7	215.84	213.67	216.28	218.58	216.74	218.67	217.65	218.38	217.16	218.07	216.46	215.73	217.44	218.94	216.84	217.89	218.47	216.25	215.46	217.52	220.27	217	215.59	220.86	217.82	217.36	219.97	218.95	217.68	220.68	220.32	216.56	215.35	219.84	215.07	220.83
215.65	217.85	217.16	217.41	216.37	215.98	215.04	215.07	218.22	217.43	215.52	218.19	217.49	219.06	218.76	216.03	214.65	216.76	217.22	216.29	216.28	216.22	215.48	218.42	218.39	216.45	219.21	217.89	215.9	215.36	218.08	218.45	215.09	214.98	216.75	218.15	218.26	218.67	217.72	218.53	216.25	217.28	217.87	214.6	214.56	215.54	215.77	215.99	217.92	218.68
209.83	208.78	206.53	209.49	208.64	212.73	207.55	209.51	209.26	207.16	207.38	210.53	210.93	211.21	205.39	205.69	209.69	208.33	206.56	208.53	206.26	209.33	209.73	206.7	209.97	209.65	209.14	210.41	207.38	206.3	206.28	207.53	210.11	209.71	210.03	209.02	209.15	205.64	208.7	210.51	207.59	211.72	205.66	207.98	206.34	207.65	210.79	209.57	209	206.38
209.62	203.17	207.74	207.37	206	207.96	206.75	208.07	208.72	207.09	206.7	207.51	208.24	205.88	208.6	208	204.17	210.11	207.07	209.78	206.04	209.01	205.43	208.12	209.22	207.95	205.35	211.54	209.13	201.73	211.74	209.5	206.27	209.64	209.89	204.75	208.3	207.01	209.24	209.36	204.72	207.75	206.36	204.77	204.38	210.26	210.2	203.63	207.76	208.5
207.28	207.67	208.11	207.41	209.69	204.75	208.73	211.54	208.84	208.97	208.84	208.8	208.43	205.28	206.9	208.6	204.9	210.34	206.85	208	205.17	209	207.93	211.24	208.61	210.38	205.18	210.73	210.83	211.61	206.83	209.29	206.77	210.67	210.14	207.61	208.01	206.4	207.7	205.91	205.49	206.36	205.65	207.01	206.93	207.42	210.48	207.24	209.39	210.15
209.66	205.76	208.56	209.29	209.56	208.89	208.61	208.12	207.28	207.44	206.51	208.27	208.56	209.89	207.84	204.38	210.05	207.61	207.15	208.81	207.99	205.07	208.33	207.65	207.27	206.47	208.03	208.76	205.93	212	208.35	206.16	206.58	209.45	205.99	208.5	204.88	205.08	208.9	206.59	207.88	206.3	206.68	207.35	207.15	208.58	207.39	211.58	208.26	207.72
212.2	213.33	208.79	211.24	212.55	214.62	207.82	212.78	212.68	211.59	212.11	211.35	214.77	210.95	211.67	213.43	209.39	212.49	213.13	212.9	208.32	212.24	209.4	210.12	208.15	211.33	213.48	210.35	211.67	213.61	209.85	211.92	214.85	210.5	212.49	212.85	211.85	211.7	212.66	212.4	213.62	210.97	209.64	213.27	211.42	212.15	211.67	210.97	211.31	213.36
210.07	207.81	207.88	208.07	207.21	206.02	207.46	209.91	208.62	209.6	209.17	203.56	208.68	205.84	210.81	211.01	207.42	209.11	211.86	206.35	208.3	208.31	209.78	209.31	211.85	205.95	207.87	208.35	208.11	208.1	207.57	209.83	208.59	207.55	208.13	207.56	209.14	211.85	209.18	208.93	206.34	206.57	208.35	209.79	206.01	207.75	210.61	206.62	206.67	209.47
201.96	200.57	206.66	203.09	205.97	207.89	203.26	203.28	203	198.88	202.83	206.3	200.66	204.73	203.52	202.97	203.63	200.43	206.08	202.93	204.25	204.8	202.95	203.24	205.07	202.53	201.13	205.05	200.09	202.55	202.02	202.29	204.57	203.96	204.92	205.76	204.66	201.42	205.33	201.44	207.44	205.54	199	205.17	204	205.34	200.19	204.22	206.22	206.39
205.98	201.35	207.06	205.24	202.54	208.6	205.53	207.36	204.67	202.71	204.34	202.81	205.54	206.22	206.07	205.26	206.4	202.29	203.04	207.82	203.75	201.93	206.76	203.8	206.67	205.48	202.18	203.33	204.78	202.32	206.17	205.09	205.76	205.8	205.34	202.11	204.35	207.13	207.35	204.89	205.64	205.3	204.02	205.71	204.64	205.8	205.91	203.11	204.29	205.12
203.05	202.09	202.33	202.16	201.6	204.42	201.64	202.24	203.86	199.92	200.42	206.73	205.7	202.46	199.79	203.76	200.05	203.01	203.53	204.09	200.42	204.79	202.65	205.9	205.38	200.36	200.88	204.5	202.51	201.62	200.65	203.59	204.04	203.24	203.44	203.51	204.37	201.46	201.78	202.52	202.5	201.18	201.59	199.64	202	201.71	202.03	202.81	200.88	203.01
203.68	199.54	202.21	200.96	201.85	200.06	202.28	204.58	200.18	204.41	200.53	200.69	204.69	203.85	200.08	201.88	202.23	202.29	201.54	203.91	203.76	201.79	204.53	201.56	203.48	202.36	203.28	199.75	203.57	207.61	204.38	200.94	200.74	201.17	199.72	203.05	201.57	203.18	203.04	204.05	201.22	199.16	198.81	202.1	202.24	201.53	203.5	203.31	200.73	202.19
206.48	207.09	206.83	208.18	208.22	207.67	207.65	210.72	205.18	209.06	207.5	208.71	210.78	209.54	207.2	211.45	211.34	207.28	206.02	210.07	206.96	206.88	205.52	205.31	206.3	209.27	206.94	205.73	207.98	208.62	206.29	204.54	209.45	208.64	208.06	210.33	208.66	209.89	207.28	205.34	209.01	205.73	207.46	207.41	208.16	205.82	208.18	210.96	205.93	206.7
202.43	201.21	204.03	200.49	200.62	199.25	198.55	199.98	199.8	202.18	201.22	200.26	199.35	199.76	201.62	199.19	201.88	201	200.71	200.61	201.15	198.95	202.46	201.81	198.78	200.77	198.53	196.24	201.66	202.2	200.33	202.51	198.97	199.9	198.4	199.32	201.91	199.38	203.73	201.1	202.22	200.95	202.39	203.45	200.44	199.35	199.28	202.13	201.1	200.89
210.09	207.82	209.65	207.33	205.1	211.71	208.14	209.52	207.96	207.97	209.51	210.25	208.76	208.3	207.74	212.47	210.06	205.41	208.84	210.2	208.94	209	207.09	207.94	207.53	208.54	207.78	209.53	208.64	210.12	206.26	208.74	209.43	210	210.5	211.58	208.84	206.05	210.92	206.71	209.11	209.09	208.66	208.32	208.5	206.63	208.35	207.99	209.82	208.46
213.2	213.45	211.89	213.17	213.82	212.57	213.5	213.34	211.32	212.17	214.19	212.84	212.32	214.89	212.6	217.32	209.06	213.51	215.47	211.81	214.57	212.8	211.41	214.58	214.28	213.63	212.49	215.21	212.65	211.63	214.86	215.22	214.01	216.77	211.81	212.56	212.89	213.79	211.82	215.26	213.58	210.92	208.37	214.48	217.37	211.5	210.68	211.72	212.48	211
205.03	203.58	203.5	207.09	204.7	204.22	204.95	204.07	200.43	204.85	205.65	204.89	206.17	203.78	202	203.25	205.62	202.79	202.74	205.14	204.16	204.36	200.91	204.47	205.02	203.96	203.3	205.23	206.79	201.48	201.44	204.18	203.72	202.46	205.39	204.69	204.06	206.57	204.96	204.69	203.25	203.02	204.82	205.33	206.04	200.35	204.97	205.17	204.71	202.94
211.93	208.76	212.68	213.71	212.73	214.24	210.78	212.09	212.45	209.35	210.82	213.09	209.61	212.2	213.96	211.85	212.21	213.65	211.62	210.48	207.49	213.6	208.99	211.16	208.67	211.97	215.56	211.16	212.96	211.44	212.82	214.42	211.49	213.94	212	211.55	211.67	211.06	209.4	211.13	212.08	211.4	211.13	210.11	210.09	211.8	210.45	209.18	208.78	210.16
197.58	203.15	198.99	201.7	199.63	199.47	203.84	202.44	201.76	197.86	200.16	199.93	197.79	200.82	201.2	204.45	199.53	201.38	200.59	198.28	199.48	199.99	199.27	199.35	199.82	204.04	201.79	198.47	201.73	202.31	198.88	200.02	202.27	200.72	199.66	201.63	201.34	199.47	202.88	200.6	198.17	198.56	197.38	199.87	198.11	198.82	200.2	202.45	202.55	200.37
209.04	208.51	209.75	211.98	209.29	208.9	209.55	208.84	210.22	207.86	211.65	210.88	208.18	211.75	211.66	208.11	207.24	209.54	208.31	208.37	210.11	212.13	206.48	210.67	209.52	210.47	208.4	208.9	211.42	207.99	208.05	211.93	209.2	211.33	209.3	209.54	211.27	210.66	209.85	209.71	210.59	206.6	207.78	208.84	209.99	207.67	209.18	208.09	207.86	209.57
206.2	199.57	204.93	203.5	203.22	203.6	201.68	205.11	201.07	202.12	204.19	205.06	208.57	201.89	202.5	200.52	205.61	202.68	202.87	201.1	203.73	203.01	201.99	202.59	203.16	204.58	201.36	206.49	206.07	204.7	205.12	205.82	203	204.14	201.36	203.94	202.4	203.65	203.28	202.79	199.16	201.97	203.03	207.75	202.16	206.07	203.58	202.22	200.65	203.48
201.38	202.95	201.87	201.32	198.81	201.1	202.43	201.17	201.64	200.65	200.02	203.39	199.42	201.84	200.31	201.82	201.12	199.83	201.02	201.34	201.9	203.68	201.48	201.03	200.63	204.79	201.79	198.8	198.83	201.45	198.61	202.93	199.08	201.97	200.95	204.55	200.64	200.26	204.53	198.48	201.55	201.52	202.65	202.24	200.71	203.52	199.16	199.87	200.43	205.38
209.43	207.17	206.75	208.4	202.86	206.69	207.26	207.85	210.18	205.09	209.78	205.04	206.14	207.42	210.84	209.2	209.03	207.14	207.93	208.07	203.52	208	209.51	207.2	208.71	208.37	205.65	207.99	207.93	209.66	206.68	207.7	204.17	207.83	209.17	205.94	209.04	206.38	208.79	207.01	205.61	207.19	212.24	208.07	208.53	207.55	209.16	210.14	207.38	208.92
211.06	207.72	207.13	203.65	207.19	207.17	208.77	207.27	210.47	206.33	210.31	206.19	209.67	210.24	207.63	210.05	207.71	210.36	206.1	207.58	208.06	210.21	208.4	208.71	209.06	205.01	209.7	207.23	210.91	209.61	206.49	208.2	209.36	209.35	206.13	207.01	209.23	206.45	208.92	211.08	206.12	204.63	207	207.99	204.82	210.75	210.54	206.36	208.54	208.24
209.24	209.76	205.67	207.52	208.83	207.18	209.52	208.41	210.2	209.03	207.76	207.58	211.08	206.71	206.47	206.21	208.51	209.78	210.26	207.64	207.94	208.28	207.83	210.3	204.78	210.24	207.86	206.85	209.8	213.17	210.55	206.48	208.98	206.5	209.61	206.51	209.56	209.38	210.17	209.57	207.77	207.58	209.13	208.71	208.74	209.29	210.9	208.62	211.53	209.12
203.85	202.02	202.68	203.59	203.71	205.55	202.1	199.47	205.93	207.05	204.89	202.9	202.48	204.73	205.84	203.23	206.93	201.09	201.45	205.43	198.4	204.15	200.88	204	203.97	200.5	201.69	201.68	204.6	203.76	201.67	201.61	199	204.68	200.25	202.7	204.19	203.41	202.58	201.4	201.9	206.53	201.77	203.66	203.53	205.07	205.48	202.49	203.23	202.64
206.66	208.62	205.89	206.66	206.72	210.91	210.02	208.53	208.97	205.24	210.19	209.19	208.77	207.01	207.44	208.83	207.43	206.48	202.99	208.89	206.98	208.68	206.68	208.97	206.23	207.38	207.87	203.55	206.58	210.35	207.38	208.42	209.56	209.44	209.46	207.49	206.66	210.43	209.6	207.2	208.74	207.59	207.19	209.85	207.73	208.74	207.68	209.96	207.15	204.7
201.13	204.79	206.88	198.26	199.55	202.84	197.67	204.56	202.13	200.41	200.22	202.19	203.34	202.47	201.24	200.37	205.27	202.14	200.74	202.62	204.55	200.73	201.03	203.25	201.92	200.21	202.78	201.92	201.65	200.85	198.36	199.3	203.53	201.08	204.37	202.61	197.77	204.07	201.99	204.36	204.95	201.36	203.8	202.8	200.4	202.68	200.81	204.46	201.93	201.36
205.32	203.86	202.71	206	205.58	201.58	205.19	201.2	204.89	205.55	205.11	205.21	203.53	205.86	204.68	208.71	201.56	203.31	204.22	202.27	204.03	203.15	200.17	203.84	205.06	205.62	200.95	201.65	203.83	203.09	206.34	205.09	200.2	200.97	202.04	204.4	203.65	201.66	205.65	202.85	205.9	202.98	199.86	205.38	201.4	201.86	203.55	203.97	201.99	200.19
204.56	205.61	206.47	207.93	206.54	209.13	209.25	207.53	207.52	206.16	206.51	209.32	207.35	206.33	209.32	207.12	206.4	208.07	208.9	206.15	208.77	206.26	209.95	206.84	206.18	204.11	210.03	207.12	204.55	207.97	206.27	203.83	207.26	210.49	208.59	206.69	209.22	206.06	206.32	207.3	205.91	206.66	209.54	207.58	206.56	208.9	210.48	207.69	207.13	204.47
207.12	207.88	210.84	208.96	208.59	210.27	208.99	207.21	208.43	206.15	209.91	208.64	208.25	210.94	208.72	211.35	210.73	207.19	208.51	208.95	208.45	208.9	209.39	207.28	209.74	208.71	209.88	208.21	211.04	208.8	209.52	206.54	208.4	208.99	208.07	209.4	208.21	209.57	206.32	207.63	207.38	211.56	210.6	210.3	208.59	211.24	208.46	206.03	208.11	208.13
212.65	212.1	210.04	214.51	214.93	209.3	212.54	212.32	212.25	210.91	210.52	211.49	211.12	213.73	212.62	210.66	213.1	211.55	213.78	210.04	212.56	215.71	211.78	216.13	212.41	212.66	208.73	211.42	213.03	211.45	213.18	213.26	211.73	213.76	214.56	214.27	214.48	214.5	213.34	213.3	213.51	211.3	212.83	215.8	211.27	212.61	212.46	210.99	212.23	214.89
205.19	205.57	207.34	205.24	205.13	208.63	204.51	206.76	209.28	209.27	206.4	208.71	206.96	208.87	207.28	210.6	210.2	208.2	205.23	211.3	208.13	207.65	207.59	207.38	207.66	209.91	207.57	205.62	207.18	206.5	210.54	210.83	209.21	207.05	209.52	206.46	204.05	204.59	204.29	206.17	209.73	208.76	207.77	213.16	206.88	205.67	207.8	208	206.59	208.05
208.68	207.19	208.92	206.84	208.53	211.2	209.87	209.92	210.37	208.66	207.43	208.03	206.1	209.35	206.35	209.63	210.08	205.24	205.69	209.33	208.88	208.22	206.45	209.19	208.65	212.29	208.03	207.96	210.72	206.65	207.98	207.56	208.78	206.81	209.15	207.81	209.15	208.11	205.57	209.1	208.47	209.49	208.89	206.56	208.63	210.41	208.56	211.53	209.47	208.83
201.36	202.21	197.44	197.56	198.85	200.64	201.38	201.51	202.05	201.22	197	199.21	200.9	199.47	200.23	203.91	200.1	197.03	197.92	196.75	198.8	198.06	199.72	199.18	200.63	198.23	200.36	201.08	199.77	197.99	198.88	199.7	198.03	197.49	199.86	197.15	195.51	199.59	197.77	201.86	200.97	199.54	199.95	199.3	200.8	197.38	198.13	198.08	200.36	202.91
202.42	204.04	201.56	201.73	202.41	203.09	202.01	200.98	203.46	202.07	201.9	202.9	201.88	201.85	200.72	200.72	201.36	204.71	200.32	199.48	202.88	204.14	203.35	204.53	206.95	202.49	200.85	202.77	204.77	201.12	204.8	200.84	199.1	199.05	203.14	202.01	203.44	201.5	202.13	202.8	203.94	200.27	203.91	205.33	202.99	203.29	204.44	203.13	204.03	200.72
201.03	199.58	198.69	199.75	199.91	195.95	199.59	198.4	200.08	201.37	197.68	199.71	201.94	200.88	197.58	195.79	200.03	197.77	197.88	199.38	198.54	198.32	199.34	199.33	200.09	198.69	201.63	198.03	199.51	200.08	200.52	198.93	200.23	198.76	198.82	199.52	197.73	193.61	202.92	199.28	199.75	201.54	196.93	199.47	199.77	196.15	198.13	202.53	200.28	198.93
210.35	212.62	210.51	211.11	211.5	211.26	212.92	211.61	212.32	209.93	212.07	212.94	214.78	213.24	214.19	213.27	212.28	213.89	213.6	209.99	211.17	213.56	210.79	212.75	213.41	213.07	209.86	210.09	212.57	209.85	214.08	210.48	210.75	211.98	214.2	208.42	212.86	212.71	208.48	211.02	211.56	214.32	211.49	210.47	209.09	212.65	212.35	209.97	208.72	212.87
207.4	207.76	207	208.5	207.77	209.25	211.29	207.35	207.95	206.93	208.57	210.27	208.71	207.91	212.59	206.97	209.67	209.78	206.03	211.49	210.91	206.07	204.67	203.56	208.49	205.99	208.87	210.95	209.27	209.36	209.58	208.46	205.58	206.67	209.08	206.38	210.25	207.3	207.55	209.55	208.61	211.03	210.33	207.39	208.1	206.86	209.02	207.98	209.4	208.89
206.65	207.11	208.1	204.29	204.96	204.48	202.91	207.12	204.95	201.19	206.13	205.56	210.55	208.34	206.91	203.57	202.26	206.39	207.17	207.62	205.22	202.23	205.04	203.77	207.68	204.65	206.15	207.23	206.52	205.6	206.19	205.94	203.74	207.96	207.28	207.05	205.82	207.34	208.22	207.35	207.4	204.89	207.93	206.26	207.78	204.91	207.67	205.94	203.97	205.78
213.43	213.49	211.51	208.64	212.62	212.63	211.09	210.98	210.49	209.16	213.52	211.07	213.9	210.23	212.74	212.24	210.28	211.99	211.87	211.9	212.65	209.16	212.73	212.19	213.83	212.25	214.13	211.41	211.01	214.89	209.94	211.99	214.39	213.18	212.59	209.04	208.47	210.7	212.86	214.17	210.15	211.92	209.52	211.2	214.09	211.3	210.29	213.36	215.04	211.62
205.05	206.59	206.6	207.44	205.8	205.77	208.89	206.19	208.17	208.81	207.7	206.43	208.72	209.47	206.53	208.36	206	208.66	209.42	209.24	208.13	205.68	206.55	203.54	208.39	206.99	206.89	205.01	207.19	209.41	209.96	207.29	210.03	205.02	207.65	207.58	207.84	207.65	207.59	207.12	205.93	208.52	206.1	208.04	209.29	206.23	209.03	208.74	209.08	207.4
207.5	210.69	209.51	206.65	210.55	206.28	211.8	207.66	205.93	208.83	208.97	208.55	207.51	209.64	209.87	207.74	210.39	210.18	209.7	209.98	205.84	206.98	208.21	210.94	207.43	211.41	208.03	205.86	212.98	206.01	208.09	207.45	210.06	209.89	207.26	206.59	210.98	207.07	210.14	210.6	207.31	210.82	209.8	206.19	207.64	206.48	207.59	208.93	212.33	210.04
208.3	208.71	208.67	209.51	208.49	212.61	211.36	209.97	209.2	211.28	208.68	207.42	212.65	208.26	210.38	208.04	208.26	212.73	211.31	208.85	209.41	208.44	208.17	211.45	207.58	204.98	207.46	208.28	207.92	211.35	207.48	209.86	211.14	209.88	209.45	211.47	209.75	211.41	210.27	205.3	209.36	211.85	208.76	210.27	207.56	211.08	210.87	204.73	210.08	207.03
209.64	210.4	212.35	206.38	209.27	207.06	209.85	208.35	210.82	208.25	204.89	207.8	210.04	210.13	209.52	206.25	209.83	209.54	205.88	207.2	208.83	206.1	207.38	208.85	208.29	209.19	209.14	205.87	207.05	207.86	208.44	204.71	209.79	206.82	210.76	208.61	210.58	208.26	208.89	209.23	210.24	208.99	207.02	212.6	203.79	207.53	207.19	209.59	210.79	205.47
201.35	199.31	202.27	202.63	202.69	199.41	201.31	200.51	203.06	203.39	205.06	200.69	201.57	200.19	202.78	203.34	200.82	204.34	204.04	202.15	200.71	203.29	198.24	202.48	203.28	200.82	202.98	201.84	202.48	201.32	200.63	199.66	199.54	202.65	201.62	200.1	204.14	204.33	200.22	203.22	203.06	201.07	201.19	203.76	203.93	202.78	203.46	201.66	204.92	203.9
211.55	214.55	211.93	213.33	215.63	211.81	213.74	211.15	211.16	213.06	215.24	212.94	214.31	210.47	215.14	214.82	214.02	212.55	215.31	210.96	210.5	213.91	213.68	212.89	211.69	210.81	213.67	213	214.28	212.08	209.9	212.5	215.5	212.59	212.41	211.31	209.87	209.22	212.34	215.07	212.01	211.37	211.28	210.45	213.84	211.65	217.46	214.75	210.06	215.78
200.38	203.96	199.94	201.51	200.62	199.63	200.08	202.52	198.1	199.33	201.28	203.17	199.5	199.03	198.34	204.04	202.13	199.74	201.7	200.68	201.48	198.93	196.78	201.06	203.6	199.56	198.7	201.37	198.69	202.11	198.36	201.05	196.93	203.51	201.13	199.04	199.53	201.38	201.99	201.4	202	198.23	198.66	199.57	199.77	194.85	198.57	201.62	205.1	197.92
200.2	201.37	195.79	202.17	198.79	198.24	200.61	199.5	197.8	198.99	200.38	200.37	200.81	197.13	198.94	200.04	200.4	200.42	198.38	203.7	200.37	200.22	200.6	199.49	202.18	199.99	200.44	198.98	199.63	198.62	199.54	200.42	199.02	199.97	198.17	198.3	201.21	200.97	194.82	201.32	200.35	200.82	197.84	197.29	199.9	200.1	201.6	197.4	198.72	198.11
207.95	204.2	203.97	201.7	203.85	203.12	205.88	203.6	203.29	202.91	203.6	203.3	201.72	202.74	202.22	203.63	200.72	201.69	205.11	201.94	204.22	204.63	203.21	205.11	205.69	201.9	203.73	200.91	205.89	201.89	206.05	201.96	204.45	206.39	204.26	203.9	205.65	205.15	203.27	205.57	201.62	203.48	207.11	202.82	198.71	206.1	204.1	206.77	204.19	200.75
207.43	206.47	205.2	205.58	203.46	204.19	205.1	206.61	205.61	203.81	205.24	204.79	202.66	206.51	206.62	203.97	205.67	203.04	206.48	204.19	202.88	203.56	205.08	206.95	206.94	207.88	207.2	205.61	203.95	205.91	205.6	208.42	200.84	201.47	206.44	206.59	203.55	202.79	206.67	206.58	208.11	203.66	205.89	206.15	205.34	204.14	203.15	206.4	204.31	204.52
205.11	203.55	203.54	203.18	201.99	203.68	202.48	203.44	203.8	202.72	204.29	206.32	203.25	206.95	203.03	203.37	203.07	204.66	206.9	204.43	202.28	201.42	204.09	203.25	202.45	207.8	201.85	204.82	204.14	201.83	202.23	206.47	203.69	203.9	204.74	203.08	206.69	202.87	204.8	203.66	203.8	203.51	202.75	201.76	200.36	201.23	204.32	203.27	199.05	207.03
209.51	206.14	209.96	204.8	205.67	207.54	206.09	211.45	209.42	208.17	211.25	207.51	212.04	208.61	208.48	208.59	208.22	208.75	207.92	207.1	210.4	210.31	210.91	212.49	210.55	207.37	207.02	208.99	207.92	206.68	206.42	208.71	206.78	211.83	212.38	209.04	212.87	207.59	209.87	209.23	209.66	205.55	208.13	208.64	210.23	206.86	208.36	209.47	209.22	214.25
213.21	210.48	215.81	214.25	214.32	213.72	213.12	216.66	211.44	214.47	212.4	212.83	214.6	213.38	212.48	211.14	216.08	213.93	211.88	212.52	212.94	214.22	211.83	210.87	211.93	213.52	212.73	213.03	213.64	213.3	214.7	215.47	209.06	214.95	213.01	213.47	216.48	214.4	211.04	213.93	212.99	210.95	216.65	211.28	213.52	212.23	212.83	213.97	213.29	213.11
197.48	200.64	199.21	202.68	199.43	194.41	201.07	199.09	199.93	197.81	198.08	198.83	201.38	199.32	197.82	197.13	201.29	200.58	205.74	196.78	199.45	203.67	195.76	196.63	201.51	196.66	198.49	201.01	197.25	198.18	198.14	197.43	200.99	198.72	201.64	198.04	197.84	200.95	199.84	199.45	199.8	201.77	199.53	200.1	200.14	202.65	198.75	200.1	201.81	199.44
202.67	203.14	207.29	204.54	201.59	202.32	203.42	202.53	200.72	199.54	202.44	200.89	203.54	202.7	201.43	202.68	206.63	203.68	202.73	207.55	203.56	203.54	204.28	202.29	204.98	203.64	202.19	203.52	204.56	202.51	205.26	204.19	202.1	199.1	203.08	202.83	201.32	203.85	207.51	203.13	201.45	202.07	204.56	204.71	202.95	204.23	205.77	202.98	204.01	203.23
219.05	219	216.25	217.93	215.97	216.88	217.8	215.4	217.58	217.94	219.83	215.07	217.96	218.62	213.07	216.16	217.84	219.13	217.28	220.11	214.59	215.11	222.29	214.67	215.78	215.63	215.44	216.39	215.63	217.86	217.1	215.14	215.53	217.06	217.16	218.18	217.62	218.18	215.58	217.87	216.15	215.3	218.97	219.31	216.34	213.31	215.06	217.17	220.28	217.77
208.35	209.59	211.61	209.77	209.87	212.49	210.09	206.37	208.02	207.78	210.21	209.58	207.73	205.42	206.19	211.91	207.95	207.55	208.78	211.76	208.97	206.49	209.85	212.06	206.4	210.87	210.5	208.45	208.87	206.61	208.26	206.87	207.25	205.41	207.53	209.32	208.58	208.93	206.15	207.14	210.82	208.2	205.96	210.49	208.48	205.42	204.84	206.91	210.24	209.55
214.41	216.15	218.93	216.18	217.45	217.94	218.88	217.11	218.03	214.89	218.61	218.65	216.4	215.93	216.29	216.38	215.77	212.93	218.97	218.02	217.41	213.48	216.05	215.13	218.89	219.26	217.48	217.45	214.6	215.36	215.43	220.03	214.06	216.11	219.51	216.75	221.54	220.48	215.63	217.93	218.33	216.78	214.19	215.28	218.66	218.32	216.94	215.66	218.32	217.5
202.36	199.6	202.63	199.9	201.69	201.14	200.47	198.91	198.82	199.21	200.66	199.34	200.07	200.53	197.68	198.82	199.86	199.52	198.91	200.09	198.04	198.2	199.9	200.49	202.53	200.65	202.27	200.66	203.33	199.99	198.13	197.98	204.05	203.63	202.45	200.41	201.37	199.85	200.84	200.86	196.31	200.8	201.6	200.55	199.82	200.69	201.35	200.51	200.57	202.34
206.66	204.46	205.43	206.36	205.52	204.46	203.65	200.43	201	203.29	204.34	206.07	203.84	203.96	207.34	204.19	206.39	205.74	207.75	208.8	205.59	206.84	205.74	203.93	204.03	207.51	207.29	202.27	206.77	204.8	206.08	204.78	204.98	207.44	202.81	206.75	202.33	202.6	207.27	205.44	207.13	202.99	206.66	203.94	206.78	203.36	203.88	205.86	203.04	204.59
209.15	209.21	207.15	208.67	207.84	207.01	210.12	205.57	210.53	206.1	208.26	208.41	209.14	207	208.15	210.19	208.24	206.36	208.67	209.41	208.28	208.59	209.65	207.34	207.01	207.56	208.53	206.94	209.67	209.42	205.44	207.88	208.78	211.07	211.85	209.64	210.13	205.36	206.84	207.47	206.51	210.97	207.46	210.25	209.71	209.94	209.21	205.1	210.03	204.32
211.74	209.78	211.11	209.38	209.43	209.71	208.4	208.47	208.53	208.34	209.22	209.69	208.41	207.82	210.85	208.81	210.28	210.64	208.87	210.93	208.29	208.54	211.31	207.07	208.8	208.28	210.96	208.6	210.3	212.05	209.89	207.23	213.12	212.81	210.26	208.11	211.13	209.78	208.57	211.08	207.18	209.16	206.85	211.92	206.12	207.88	207.99	210.25	208.43	206.24
217.66	216.72	217.41	219.87	215.88	218.34	218.34	217.43	217.09	216.36	219.36	217.42	218.57	219.06	216.88	217	216.17	216.48	219.44	216.66	219.32	219.9	219.94	222.1	218.48	218.62	217.56	219.69	218.75	216.32	217.18	218.02	221.04	216.48	215.47	218.67	218.44	214.24	220.37	217.75	217.6	217.61	218.07	219.71	217.19	218.78	217.86	216.61	220.45	219.94
207.07	204.82	203.41	205.31	204	206.18	201.99	204.37	204.57	201.53	201.39	204.31	206.42	203.57	202.21	204.07	199.92	206.08	204.24	203.37	203.5	206.93	201.54	204.79	204.12	199.91	206.3	206.5	204.53	203.83	205.26	203.75	205.05	205.27	205.67	205.43	205.5	201.04	208.07	204.61	205.07	203.18	204.31	204.08	204.62	199.7	201.02	202.41	204.73	204.26
202.09	200.61	201.73	204.54	201.57	205.52	204.19	202.69	200.23	202.64	202.51	200.94	201.47	201.65	202.49	203.95	199.09	200.31	200.45	201.18	200.88	201.63	201.22	204.96	203.34	204.63	201.64	199.71	202.02	200.73	202.24	202	201.08	205.99	203.21	201.88	203.38	204.85	201.26	201.7	200.06	206.45	201.69	204.01	201.07	203.68	198.77	200.89	202.61	202.14
206.69	204.98	205.25	205.11	204.38	205.52	208.1	207.24	208.11	207.12	207.74	205.21	208.72	205.57	207.46	206.44	202.29	206.96	204.76	208.51	206.48	205.85	206.23	205.82	200.41	204.77	204.03	205.71	208.47	204.99	207.06	204.27	202.71	206.52	202.73	202.98	203.16	203.74	205.39	207.75	203.35	204.55	207.14	201.89	208.25	204.06	210.38	205.93	204.6	209.55
205.74	210	210.31	208.72	206.98	205.58	207.48	210.05	206.97	210	208.03	213.08	205.64	210.03	206.78	206.69	209.3	208.3	207.39	206.49	206.6	205.48	209.44	209.87	209.61	209.15	207.08	205.38	207.71	208.06	208.26	206.38	208.41	209.93	208.16	206.71	208.43	208.76	207.49	207.93	209.09	207.36	210.33	208.18	203.87	208.2	207.29	209.1	207.4	204.99
206.72	210.26	208.41	207.97	208.24	208.59	210.98	207.67	208.76	210.62	212.45	210.53	213.77	211.43	206.47	205.6	209.92	208.07	206.07	209.35	212.43	208.8	212.22	211.07	210.99	210.3	206.31	211.02	208.12	207.24	209.25	209.91	209.16	206.19	208.85	209.7	212.96	210.29	209.63	210.39	209.13	211.52	209.63	210.52	207.04	208.16	211.56	210.49	210.91	211.33
204.14	200.92	203.54	203.81	204.05	202.38	205.05	201.84	204.86	202.19	205.26	201.67	204.03	205.81	203.52	202.94	201.56	203.83	202.78	203.7	204.7	204.38	203.21	201.35	203.65	204.12	201.53	203.88	201.79	206.5	206.1	203.12	204.97	205.13	203.79	204.55	203.84	202.55	205.06	202.55	205.27	205.76	207.59	201.89	204.88	204.3	203.8	202.51	205.3	205.1
210.57	207.04	208.14	207.16	209.27	207.94	208.31	207.34	207.14	209.58	207.25	209.07	209.64	205.52	209.23	208.52	206.85	207.45	203.11	208.72	208.7	208.09	210.44	209.06	209.23	207.48	208.61	207.61	208.67	207.7	204.76	206.32	208.67	203.76	208.44	209.08	205.66	204.38	208.98	209.29	207.73	209.7	206.96	208.31	206.49	210.1	202.27	209.77	210.66	207.02
200.5	202.23	202.35	202.28	202.03	201.01	198.06	200.57	202.89	202.94	202.86	203.43	200.43	204.15	203.2	207.03	201.32	206.64	199.24	201.72	207.73	202.43	203.34	201.56	202.64	201.87	202.56	201.68	200.97	203.98	202.19	202.52	203.51	201.44	203.57	200.64	202.59	204.64	203.76	202.47	201.53	200.44	200.27	200.29	198.9	203.11	201.76	202.74	204.03	201.57
202.01	204.63	202.19	205.13	203.62	203.48	204.7	204.66	204.38	200.76	202.12	200.95	203.07	202.3	201.74	206.8	204.18	203.71	207.4	202.69	203.39	202.98	205.3	203.31	203.31	201.96	202.74	201.72	201.06	204.12	204.35	200.91	199.83	202.74	201.4	200.63	205.13	208.54	202.37	203.31	202.4	200.1	200.06	202.62	200.5	203.2	204.82	201.76	203.32	204.39
201.39	203.88	205.4	204.14	204.7	204.17	200.88	203.35	200.41	198.62	202.21	204.37	201.35	201.72	199.5	205.76	202.11	201.73	204.96	199.13	202.74	204.1	201.04	202.83	200.33	202.05	201.84	204.73	204.04	200.14	203.93	201.92	203.74	202.27	200.54	200.44	198.99	201.57	204.95	202.65	201.84	200.16	202.41	204.69	203.64	205.2	202.97	201.55	203.27	207
207.37	208.69	209.3	208.02	205.24	210.37	207.81	205.77	209.75	210.25	207.36	207.46	207.94	211.24	208.02	208.03	207.34	207.71	208.49	206.76	209.79	209.83	209.97	207.5	203.26	209.55	205.05	208.16	208.77	208.19	202.71	205.33	209.26	208.57	210.26	205.79	208.08	206.12	210.76	208.31	209.11	209.38	205.89	207.31	209.81	210.43	204.81	207.36	210.45	203.92
211.83	211.36	212.23	210.35	210.51	213.87	211.4	211.1	211.24	210.04	209.09	210.73	210.54	210.68	213.96	212.42	211.99	213.74	208.7	211.3	212.02	213.54	214.41	210.53	213.79	211.99	209.83	210.07	210.31	210.5	211.09	211.41	212.2	214.24	212.14	210.41	212.04	214.27	207.25	207.94	210.85	214.6	211.9	212.52	212.37	210.72	209.45	210.87	213.75	207.88
209.53	209.71	209.95	210.05	212.98	210.19	210.3	212.56	212.29	212.78	210.97	210.29	212.26	207.83	210.49	213.33	212.01	211.51	212.74	211.14	210.42	212.61	213.27	211.92	215.33	209.99	210.36	213.37	209.25	207.98	212.24	211.18	213.64	210.53	210.93	210.12	211.27	214.18	213.33	211.85	207.48	210.99	212.01	207.3	209.1	213.95	210.26	213.93	213.92	211.73
214.3	213.51	214.41	212.87	210.09	210.92	214.19	214.32	210.92	216.08	211.7	213.36	213.1	213.75	212.11	211.67	210.6	208.74	212.34	212.1	211.42	211.54	208.5	213.51	216	209.09	211.22	214.68	212.51	212.85	214.18	211.22	214.72	214.06	209.01	211.21	214.88	210.92	209.83	212.01	214.1	214.02	214.68	213.49	213.88	213.64	212.52	213.85	210.16	210.45
212.28	209.3	207.82	210.22	205.04	210.06	207.12	207.64	210.31	208.28	207.72	207.74	206.54	207.06	207.4	206.4	205.29	205.46	206.12	207.11	209.65	207.59	210.57	209.11	210.53	210.54	205.54	207.42	207.69	207.8	208.86	204.8	207.94	206.74	206.86	210.05	209.82	207.9	208.73	209.91	208.49	208.64	207.36	208.68	208.01	208.42	208.54	208.18	210.17	207.01
209.12	206.8	204.23	209.97	207.27	206.75	204.19	206.69	209.8	208.82	210.03	209.04	206.29	208.75	210.77	207.36	207.57	208.33	210.31	205.72	207.2	206.15	206.46	206.64	209.3	203.37	207.9	205.85	206.08	206.48	208.19	205.89	209.77	205.93	209.67	206.7	207.77	204.63	207.62	207.05	207.76	204.26	207.11	209.17	206.72	205.76	204.15	204.76	211.72	207.45
200.88	203.22	198.68	199.42	199.22	199.92	199.67	201.38	201.23	202.73	199.5	197.92	201.08	199.04	204.38	202.19	203.44	200.34	202.59	198.4	201.2	200.95	201.2	202.26	197.68	202.25	198.88	199.8	203.23	199.34	200.19	201.16	202.12	202.41	203.56	199.64	202.68	202.01	200.57	204.1	200.88	199.29	200.04	201.21	199.38	201.52	199.24	200.64	199.18	201.31
200.33	199.88	197.26	198.84	198.25	199.79	200.74	199.34	196.28	204.3	196.88	197.25	200.79	199.85	197.85	200.51	199.32	199.61	198.06	197.59	202.43	198.83	197.71	198.29	200.72	199.15	195.77	202.9	200.19	201.88	202.28	200.71	197.52	198.72	200.56	200.87	199.69	201.2	200.18	197.65	200.06	197.28	203.44	197.75	197.33	196.82	198.59	198.59	198.92	200.68
210.99	206.95	203.32	203.91	205.83	209.62	206.05	208.26	208.58	202.91	207.36	205.74	209.82	206.57	206.38	208.89	205.68	204.54	204.88	204.88	207.26	208.11	205.88	205.98	209.97	208.75	206.5	208.58	208.56	208.2	206.76	205.53	206.38	206.25	209.2	209.83	208.08	210.88	205.4	206.93	204.74	206.32	207.63	208.62	208.67	209.28	207.47	206.25	206.09	207.62
206.41	206.96	207.23	210.14	209.52	209.02	210.57	209.07	210.82	208.34	208.38	209.56	207.75	207.09	210.82	207.92	207.67	210.91	209.53	209.15	210.9	207.48	210.6	213.23	209.48	211.18	209.25	211.45	211.92	212.58	210.18	207.41	213.46	208.33	207.32	212.16	209.98	212.06	210.87	210.8	207.98	208.92	210.46	208.2	210	208.8	208.81	209.9	208.76	207.5
212.32	212.71	212.92	211.84	212.32	211.41	213.77	211.56	210.37	209.75	209.02	212.95	211.78	212.08	210.36	210.8	209.72	208.73	212.02	213.37	211.12	209.63	209.93	211.54	212.66	211.34	213.04	211.51	210.99	212.59	213.57	214.29	210.5	210.32	214.36	212.61	209.1	210.32	215.07	214.01	209.84	209.73	210.05	210.11	210.09	210.05	210.02	212.35	209.46	211.77
203.86	203.46	204.35	203.86	206.44	203.58	204.56	202.65	201.15	203.76	200.69	199.49	206.88	206.42	201.65	202.72	201.71	200.57	200.89	205.65	204.53	201.13	203.64	204.54	203.76	204.64	205.27	204.61	201.84	205.5	201.3	203.79	206.22	203.34	206.44	203.5	205.33	204.71	207.56	206.01	205.65	204.41	204.2	208	206.34	202.36	206.63	207.81	203.72	201.52
213.06	213.38	210.52	210.58	210.62	212.4	210.02	210.64	208.82	213.18	215.34	209.78	212.65	216.16	210.62	215.63	213.02	209.02	209.71	213.8	212.68	208.7	207.75	213.21	212.28	214.14	210.26	211.33	214.49	207.15	212	211.41	216.17	210.06	216.87	213.85	215.46	213.09	212.38	212.78	212.37	210.33	210.66	210.6	208.56	209.43	212.54	211.39	213.96	211.34
209.23	206.75	211.31	208.49	208.03	208.77	207.19	210.18	205.73	210.02	207.59	211.16	209.95	207.73	204.99	206.73	207.12	208.41	205.72	210.17	207.05	208.9	209.56	204.61	206.77	208.65	207.83	208.68	209.07	214.34	205.55	209	209.39	207.02	208.38	207.79	208.08	209.73	207.11	207.04	208.76	209.25	209.72	209.05	208.15	210.14	206.66	207.49	209.26	211.84
211.25	209.15	210.65	210.71	208.15	211.06	212.51	209.69	211.65	211.04	208.97	208.45	210.35	207.78	210.18	210.53	207.4	204.89	206.29	208.6	212.55	211.14	208.38	207.54	210.06	207.1	206.21	207.27	209.1	209.75	205.62	207.93	207.6	206.6	210.69	212.74	208.24	209.15	209.13	207.55	208.55	205.84	209.31	209.64	208.69	210.18	205.34	208.8	209.2	210.53
206.36	205.15	206.72	209.49	207.54	208.37	208.7	208.12	206.58	206.91	209.62	205.18	206.65	210.48	208.97	206.25	208.99	208.61	210.19	208.94	210	209.4	207.56	212.5	207.83	207.32	208.85	209.43	207.12	209.23	206.91	210.39	206.65	212.11	207.34	204.03	209.36	207.95	209.19	208.85	209.42	206.3	206.75	208.33	206.72	210.77	206.91	209.56	207.65	208.2
215.15	215.05	211.42	211.66	214.08	212.66	213.33	214.09	211.02	211.93	208.11	213.45	211.44	212.87	212.26	212.19	215.24	211.27	213.43	210.46	213.12	212.83	214.01	211.13	212.87	210.23	210.23	210.93	212.3	214.94	213.45	210.84	209.86	212.95	211.27	208.77	213.59	214.04	211.44	210.72	211.53	209.35	209.79	210.6	212.04	213.05	212.43	211.92	211.66	212.25
208.28	210.76	206.62	203.23	207.56	209.08	206.99	210.76	207.18	207.05	209.33	211.35	209.54	208.19	208.51	208.73	210.04	209.44	210.06	208.59	210.37	210.59	209.94	208.33	208.27	210.14	206.53	207.75	209.06	209.48	210.33	209.59	209.31	205.88	209.27	206.02	208.23	208.71	207.9	207.44	212.94	208.59	208.76	207.58	210.11	210.61	207.29	209.1	209.68	206.15
210.58	210.12	209.53	207.15	208.14	212.04	210.94	209.39	210.86	211.77	208.48	208.11	211.35	209.71	208.19	208.75	210.5	206.21	211.9	207.38	212.17	210.03	208.74	208.86	208.37	212.1	210.03	213.61	209.58	208.81	210.29	209.58	211.43	210.41	211.44	206.85	211.65	210.88	210.46	211.58	209.36	208.08	211.92	208.4	208.87	209.72	210.96	208.54	208.65	208.8
217.15	211.97	214.99	210.85	212.29	213	211.51	212.35	213.43	210.59	212.33	213.37	217.91	214.65	212.56	209.94	211.75	215.61	210.62	213.11	215.54	217.09	215	213.35	214.17	215.23	212.93	210.92	210.93	213.15	211.99	213.07	216.91	211.74	213.63	213.8	210.78	214.08	213.62	213.54	214.15	212.06	210.7	209.95	212.59	213.32	215.29	212.04	211.69	213
207.75	205.32	200.76	203.08	201.31	207.13	205.05	205.92	202.69	202.8	204.37	207.59	208.62	205.89	205.5	206.68	205.35	207.05	203.5	202.28	203.41	206.36	206.9	206.97	208.22	205.01	204.54	205.16	205.65	205.99	201.24	202.94	203.64	202.17	203.45	203.2	203.7	204.21	203.89	206.87	205.31	207.4	204.15	203.31	203.98	203.34	202.74	207.33	200.99	204.17
210.87	213.86	208.97	211.14	210.7	210.43	205.64	210.3	210.21	210.21	209.37	209.41	211.94	207.51	213.23	212.53	210.95	209.24	210.06	213.29	208.82	207.44	211.53	209.32	210.68	209.76	207.8	209.57	207.31	208.3	208	211.31	209.76	206.26	208.44	209.02	208.03	207.28	210.32	209.4	210.27	209.83	212.19	209.59	208.04	209.03	209.16	209.4	208.63	209.77
200.41	201.05	203.38	202.54	202.22	205.05	198.93	204.14	202.12	205.43	202.85	202.35	201.8	201.91	202.7	200.25	200.71	203.02	203.52	204.13	203.64	199.94	203.73	201.62	202.53	202.04	205.14	201.15	201.4	200.18	199.43	203.67	202.64	204.42	203.73	204.27	203.52	203.59	203.5	201.68	203.75	202.71	201.65	202.57	201.87	203.28	205.81	201.46	206.17	203.67
204.37	207.06	209.77	200.76	205.29	203.64	201.63	203.64	202.36	203.93	204.76	202.04	204.53	202.19	202.44	204.11	199.12	206.1	202.93	203.56	203.21	203.67	202.84	202.11	199.35	202.14	202.32	204.71	202.77	204.36	203.1	200.81	203.31	205.2	203.48	204.38	204.52	203.96	204.21	206.63	204.68	202.04	202.67	201.2	200.37	201.04	204.65	203.11	206.19	206.06
207.48	209.6	206.92	210.7	208.9	208.54	207.36	211.62	208.78	211.64	207.42	208.23	210.33	207.94	210.55	207.25	208.35	208.51	209.98	208.87	208.44	208.84	211.96	206.01	206.57	209.6	208.74	210.47	207.49	207.56	206.76	204.37	211.12	209.35	208.77	210.56	212.54	207.35	207.24	209.93	210.66	210.15	210.22	208.76	208.27	210.03	206.08	210.38	207.88	209.47
201.84	202.08	203.1	204.04	200.42	203.07	202.94	201	202.48	202.87	203.66	203.33	205.09	203.79	205.49	204.05	205.62	201.29	204.53	201.53	200.67	203.92	199.13	203.04	204.96	205.79	203.41	202.74	204.37	202.34	205.37	203.86	205.65	202.31	203.41	206.42	207.86	204.44	203.09	205.2	202.59	204.16	205.79	207.29	200.85	204.4	205.11	202.91	201.41	200.87
200.68	198.5	199.28	199.88	197.25	198.18	201.38	197.89	197.71	199.47	196.95	198.7	199.76	197.17	200.97	200.17	201.01	197.38	200.85	196.34	199.64	202.34	198.72	200.43	199.89	198.26	196.9	197.57	199.03	194.49	200	200.78	196.88	200.91	198.22	197.68	199.64	198.63	200.33	197.41	197.6	199.78	201.98	199.73	198.53	198.43	200.39	198.57	197.54	201.86
209.99	211.7	207.34	207.47	212.07	206.96	206.85	206.91	207.93	208.69	206.83	210.43	208.16	209.58	205.78	207.61	207.29	207.94	207.14	207.6	209.43	210.02	213.26	208.64	209.61	207.48	206.63	207.71	206.93	208.86	207.95	209.9	210.76	206.2	204.88	209.94	208.12	208.11	205.55	209.87	207.46	208.25	206.83	207.53	210.06	207.58	208.89	208.4	210.64	209.26
198.82	197.82	198.94	197.74	197.1	198.55	197.27	196.32	197.52	197.31	199.41	198.87	199.72	200.56	193.87	195.55	200.03	198.03	197.83	199.13	199.02	197.35	197.91	200.1	197.25	197.02	196.7	195.18	198.77	193.21	200.39	199.06	197.27	197.55	198.61	199.65	197.61	198.68	200.08	194.31	200.34	197.49	196.65	197.34	199.51	194.69	198.5	202.51	199.37	198.2
203.15	204.4	203.61	202.29	203.36	204.26	205.08	203.26	204.59	203.22	203.94	204.61	202.46	206.22	205.24	202.34	201.57	207.06	203.34	204.85	203.89	203.16	206.39	201.33	202.97	201.26	205.11	203.48	202.46	201.87	199.48	200.15	203.16	199.32	201.2	200.05	202.57	202.81	204.89	202.2	201.5	204.02	204.45	203.26	203.53	201.53	200.78	202.74	199.92	203.2
205.96	207.63	208.48	209.7	210.6	210.73	209.11	210.45	211.72	207.56	209.23	214.25	205.49	207.79	210.32	209.84	213.19	207.84	208.51	208.26	206.43	206.07	211.13	208.72	208.04	209.89	207.64	211.13	208.96	210.62	208.42	209.08	210.77	213.01	210.64	210.08	208.96	208.55	206.12	211.5	209.25	207.49	208.89	207.61	210.96	206.95	210.5	207.84	206.2	209.09
205.74	205.64	204.5	205.1	204.38	205.9	201.3	204.85	203.67	203.31	203.08	204.76	206.86	205.81	206.18	204.01	203.18	204.75	206.52	204.94	205.86	206.62	202.44	204.86	205.79	202.38	201.93	204.67	205.1	203.5	205.07	202.84	206.49	201.8	203.92	201.75	204.15	202.25	203.9	204.63	206.09	205.24	203.87	203.03	204.96	203.97	201.17	204.12	203.01	204.59
211.63	210.44	213.82	213.07	211.63	212.61	212.42	212	213.28	212.44	211.75	212.91	210.72	211.44	213.78	213.01	214.13	210.33	209.16	214.66	209.96	211.92	211.4	210.72	213.27	210.71	207.49	213.89	210.12	211.47	214.71	214.9	212.55	216.23	211.91	210.66	215.76	213.09	211.03	213.86	210.21	210.22	216.13	211.24	209.73	212.14	213.53	212.41	215.06	211.64
205.45	199.94	200.94	204.19	203.83	205.89	203.79	202.49	200.81	204.46	205.23	203.87	203.94	204.68	201.91	201.37	205.66	201.17	201.88	205.88	204.25	205.06	202.03	200.96	207.13	204.54	202.1	200.56	204.61	204.88	200.13	206.27	206.1	205.75	202.42	205.5	203.77	203.98	204.66	201.83	203.7	205.72	206.17	203.51	202.56	205.7	202.4	203.06	200.22	201.78
207.28	208.69	209.82	209	206	208.25	208.12	208.23	208.94	203.8	208.71	208.8	208.88	207.31	207.23	208.9	207.97	206.65	207.16	208.98	210.47	208.17	208.24	206.68	207.48	210.99	207.66	208.52	208.17	208.97	207.83	205.39	209.96	206.18	207.42	208.28	205.26	208.58	209.05	208.31	209.49	204.57	204.28	208.54	207.22	210	207.39	207.83	206.03	208.05
213.49	210.39	216.06	213.02	212.5	212.14	213.28	212.83	213.61	213.63	212.77	211.14	212.27	210.95	211.75	211.64	212.98	213.66	214.44	214.88	212.88	211.73	217.22	212.44	211.75	213.87	210.17	213.39	211.53	214.58	212.47	212.92	214.18	214.06	212.3	215.93	210.36	211.63	211.86	211.63	209.74	213.37	213.74	208.77	214.1	214.3	211.71	211.35	214	210.57
216.89	217.48	215.38	216.7	220.39	219.47	215.65	218.94	216.38	217.81	217.34	219.96	213.7	217.45	216.59	216.95	218.08	217.52	216.35	216.13	215.75	218.27	214.7	214.23	218.72	212.97	215.61	218.6	217.54	220.14	217.13	215.33	216.51	216.02	215.52	213.75	218.52	218.29	216.26	216.12	214.22	220.49	218.81	217.55	217.33	218.61	219.81	219.55	217.96	217.5
204.79	208.7	207.99	205.8	204.52	205.65	208.47	203.02	207.91	208.54	210.3	208.45	205.54	205.93	206.09	208.13	204.6	206.81	206.52	205.29	202.83	206.71	206.82	205.96	205.37	205.67	205.45	205.79	206.74	208.16	206.54	206.87	207.28	206.08	206.92	206.81	206.37	207.05	205.57	206.26	203.96	205.44	208.61	203.76	207.83	202.61	204.38	204.21	204.29	208.23
207.43	208.89	209.94	208.4	206.67	209.51	207.68	207.27	208.83	206	207.42	206.25	206.54	207.11	207.87	206.7	205.15	211.05	209.06	204.14	204.47	206.65	205.24	208.32	206.23	207.99	207.77	211.12	209.51	211.54	207.73	207.33	203.85	206.81	207.56	208.86	207.16	205.81	204.93	207.48	210.58	208.36	206.46	208.39	209.67	209.39	204.05	208.4	205.5	205.25
207.1	206.07	207.29	207.43	206.07	207.05	206.34	205.12	204.09	206.53	206.84	205.98	206.96	201.88	205	206.31	205.78	204.13	204.92	203.5	202.45	202.99	206.52	205.93	204.25	208.84	209.78	209.46	206.43	205.84	205.78	207.02	207.48	207.6	206.72	205.19	205.86	207.43	205.3	204.23	205.21	207.71	207.93	205.24	205.77	209.78	204.48	203.32	206.43	203.74
199.33	196.09	197.99	195.91	197.96	198.44	199	197.83	197.69	200.1	195.12	198	198.37	196.41	197.47	198.76	198.26	196.36	199.43	201.38	196.87	195.01	199.1	196	200.08	197.48	197.66	197.49	195.68	197.31	197.67	196.97	196.97	198.18	199.23	195.77	199.02	194.63	196.56	196.33	200.68	201.22	199.41	196.65	196.34	197.92	202.21	194.27	200.59	199.57
210.59	204.06	209.38	204.3	206.43	207.3	207.54	206.57	205.04	209.36	209.04	208.1	209.46	208.7	209.49	206.93	209.02	212.57	205.24	206.96	204.61	205.27	204.88	208.24	207.79	205.98	206.28	207.07	208.22	207.89	205.82	207.72	208.34	206.11	207.72	206.55	205.66	208.66	206.11	207.88	209.16	208.31	210.19	208.76	208.18	209.34	208.67	206.61	211.13	205.82
209.12	212.67	210.78	214.07	211.94	211.51	214.85	213.91	211.19	208.55	213.15	211.28	210.51	211.34	209.11	212.62	209	211.12	214.73	212.73	214.54	213.83	207.71	208.68	215.38	212.32	210.41	215.48	209.79	211.87	212.42	212.04	214.68	212.85	214.57	213.87	214.28	214.06	208.72	210.45	212.81	209.61	211.31	210.68	209.17	211.89	210.62	212.05	210.86	213.64
210.34	213.1	215.74	214.18	212.83	210.71	211.29	212.96	213.44	210.48	214.25	212.69	213.85	212.65	210.03	209.84	215.22	214.64	211.21	212.38	213.18	214.24	212.08	210.24	216.01	210.99	213.65	211.47	212.95	210.14	210.92	211.87	213.57	210.93	211.8	214.14	214.26	213.14	212.4	212.89	212.87	213.37	210.52	212.7	209.04	211.01	212.63	209.41	214.36	211.91
198.89	197.66	199.99	203.74	195.3	201.28	198.99	200.77	200.02	199.41	197.05	199.9	199.68	200.83	202.16	200.14	197.6	199.07	199.75	199.98	200.66	196.68	198.26	201.3	201.37	202.02	203.1	197.94	201.18	198.4	199.8	198.92	198.93	201.57	197.47	197.48	200.8	199.48	196.66	197.85	199.83	200.16	201.04	196.37	199.56	197.14	200.14	201.82	197.52	198.23
202.84	206.85	203.98	206.53	203.64	203.11	205.32	206.87	203.22	203	202.81	202.06	204.41	203.3	202.89	206.92	205.93	204.37	207.17	202.67	204.21	202.55	205.93	207.35	203.69	203.57	205.59	203.62	204.44	204.5	204.91	205.63	205.92	202.74	205.11	202.41	204.51	205.11	203.13	204.16	205.84	203.95	205.47	201.39	201.07	203.12	204.62	204.03	201.49	204.42
210.86	211.61	210.44	212.73	213.45	210.78	214	212.35	213.67	213.19	211.23	212.05	211.88	213.82	214.04	210.6	211.8	211.39	213.4	212.21	213.48	213.89	212.67	209.57	212.74	212.31	217.38	211.28	211.14	213.66	211.04	212.63	211.21	213.14	212.88	212.12	213.1	212.1	212.87	213.64	211.31	212.26	215.27	215.06	214.49	213.97	207.84	213.64	210.36	213.31
205.61	205.4	210.77	206.64	210.54	208.22	204.03	206.49	205.83	208.87	204.35	205.91	206.87	206.29	207.56	205.51	208.45	208.35	208.33	208.56	204.36	206.22	208.33	209.39	205.67	208.41	206	204.33	204.65	204.74	207.62	204.33	205.32	206.1	203.34	204.63	207.98	204.35	203.4	206.64	203.28	206.94	202.51	209.4	206.81	205.16	206.47	204.72	202.27	207.7
208.71	207.58	206.55	208.75	209.48	206.51	205.21	207.37	206.94	207.59	206.81	206.24	207.74	205.28	205.02	204.11	209.36	207.52	208.61	208.79	207.23	203.9	206.55	209.66	206.09	206.47	208.45	208.72	206.99	209.46	209.31	208.45	210.38	209.22	207.97	208.05	208.74	210.24	211.17	206.35	207.37	208.21	208.6	208.01	207.15	206.95	211.25	210.23	207.13	206.98
199.53	200.78	198	199.95	203.21	201.21	200.66	198.52	194.91	199.09	200.29	202.18	203.47	200.18	204.03	199.36	199.78	199.51	202.64	199.27	200.65	201.42	196.3	204.03	203.61	201.29	201.77	201.67	198.33	198	201.28	200.07	198.04	198.12	202	200.26	199.41	200.34	199.7	198.31	201.1	201.16	205.54	199.17	198.02	198.67	200.53	203.29	200.7	198.81
205.85	205.02	207.81	209.03	208.17	206.95	206.7	206.86	207.3	206.16	210.93	208.21	208.13	206.13	205.31	210.3	209.7	207.91	209.74	204.74	207.42	206.33	207.68	209.52	210.44	208.17	207.34	207.65	208.25	208.44	207.13	206.69	206.97	206.65	206.39	208.5	206.11	208.07	210.52	209.61	208.63	208.37	212.25	209.88	208.03	206.92	208.24	207.47	207.18	210.83
213.17	211.9	211.67	211.5	211.78	212.54	212.16	213.84	211.33	214.15	212.02	210.24	212.53	210.51	213.23	211.47	212.37	211.98	211.49	211.04	210.36	211.74	213.77	212.18	210.02	211.96	211.51	209.84	211.7	212.22	215.55	208.62	212.92	211.28	208.25	212.93	207.74	211.92	213.23	213.79	210.48	214.08	213.09	210.3	213.59	212.28	213.38	211.25	211.57	211.08
202.05	198.07	201.41	203.65	199.37	203.81	201.01	202.89	200.05	204.79	204.67	203.29	204.55	200.58	201.45	204.41	203.97	205.05	203.73	203.26	202.09	202.14	200.25	199.73	203.84	202.67	203.5	206.67	202.93	202.11	204.88	203.05	203.59	205.19	201.29	203.57	203.96	202.02	196.46	198.36	203.1	201.17	202.64	199.81	202.45	200.73	206.29	203.16	201.52	202.31
213.98	211.63	215.47	211.8	209.68	210.92	211.9	210.75	210.22	213.35	209.54	212.49	211.47	213.28	212.83	214.77	212.01	208.93	213.78	214.89	211.81	210.98	210.09	211.59	209.88	210.78	211.08	211.81	210.72	210.87	212.66	209.55	215.01	212.99	213.09	211.7	215.8	210.77	211.79	211.34	207.87	213.21	210.45	213.8	211.21	211.48	211.51	212.75	214.58	210.14
212.32	209.28	211.24	213.41	212.2	211.33	211.94	209.12	213.68	211.3	210.96	213	213.14	211.33	209.08	210.43	210.53	212.08	213.39	210.97	212.07	207.7	210.77	214.56	211.21	215.58	211.12	214.07	209.86	212.56	212.3	213.89	210.63	213.77	211.42	213.55	211.94	212.84	212.62	212.22	213.29	212.98	214.37	213.32	213.17	209.24	211.54	209.4	209.48	211.79
209.32	208.23	206.99	209.24	206.72	208.64	207.78	208.69	209.14	209.81	206.15	208.97	208.83	210.77	210.29	207.46	210.51	209.19	205.37	207.25	210.26	207.8	209.33	206.35	209.64	207.89	208.65	207.49	208.59	207.4	207.34	210.8	208.33	207.5	209.73	210.97	208.17	208.73	209.96	207.82	207.46	208.7	208.61	211.92	207.89	209.69	208.54	203.94	209.42	205.3
199.18	196.56	199.57	201.61	199.33	196.38	200.48	201.13	199.32	198.26	199.22	201.2	196.51	198.83	202.64	198.33	202.44	196.73	199.91	199.87	201.49	200.72	200.95	200.73	202.21	200.23	201.85	202.35	202.64	200.43	201.17	201.43	202.61	203.2	200.84	203.47	199.59	200.98	200.24	200.22	199.12	203.38	201.09	199.73	197.44	200.44	201.85	202.52	198.98	199.2
215.9	218.76	216.11	217.35	215.82	218.92	215.32	219.65	216.8	218.31	212.16	218.2	216.08	216.23	214.92	212.56	216.62	218.68	215.52	213.67	215.04	218.85	217.53	218.27	218.59	218.32	215.61	216.44	216.84	216.55	215.4	216.48	217.23	217.44	217.11	218.56	216.8	218.29	217.44	215.94	215.94	215.91	216.99	215.91	217.74	214.88	217.74	211.12	216.43	219.8
207.85	204.8	203.89	203.28	202.1	205.01	200.37	203.14	204.38	204.41	205.78	198.75	201.64	204.07	203.45	202.48	207.84	205.33	205.31	204.1	202.5	202.92	204.66	204.53	204.79	206.68	205.21	203.68	208.63	204.93	202.92	203.5	205.44	208.01	207.68	206.62	203.06	203.62	205.4	205.71	204.49	204.39	208.06	206.53	206.76	206.05	204.81	203.92	207.3	203.86
212.83	212.81	211.48	215.46	210.92	210.58	210.89	212.65	209.97	208.17	211.03	210.6	211.8	210.18	212.16	213.37	212.61	212.75	210.43	213.13	208.82	212.36	213.18	215.26	211.89	212.14	212.01	208.09	208.52	211.09	211.28	212.58	211.4	212.95	212.52	212.43	208.97	211.1	210.98	213.22	213.52	212.01	211.02	211.89	209.25	208.67	207.46	210.3	213.47	209.83
209.88	206.9	209.17	208	209.2	209.85	208.12	209.6	207.27	210.67	208.74	209.59	210.69	205.35	206.63	210.1	211.68	208.17	205.38	212.48	208.8	209.26	208.36	210.3	207.35	207.12	209.74	206.06	209.12	209.3	207.36	207.69	206.5	209.41	208.03	205.9	208.25	207.65	206.38	208.43	208.95	209.42	207.26	210.06	209.83	208.09	208.74	208.1	207.73	203.66
213.46	210.93	203.38	206.08	207.96	212.19	208.49	208.22	207.58	206.25	210.28	209.71	207.69	210.87	206.45	208.47	207.6	208.25	210.47	207.39	206.01	209.79	212.86	211.11	209.13	208.84	210.75	207.65	209.56	207.1	209.05	207.49	208.35	205.95	209.91	209.42	211.53	207.82	208.45	207.75	205.85	208.96	209.7	209.41	208.93	211.9	211.84	206.76	213	209.34
212.48	209.31	210.01	211.71	212.46	212.57	213.08	213.51	210.73	211.42	212.53	214.32	210.15	213.03	208.89	210.99	213.27	210.7	209.63	211.09	213.1	210.34	212.62	212.89	210.54	212.37	212.27	209.63	213.22	211.46	207.97	212.29	213.6	209.58	214.92	210.85	212.25	214.24	211.95	212.19	210.9	209.87	213.68	212.28	210.95	209.6	211.52	209.33	209.77	211.43
206.72	207.8	210.57	207.6	209.75	209.29	209.38	210.29	209	207.4	209.79	210.72	208.99	208.79	209.58	211.31	209.97	206.25	210.24	205.17	209.16	209.51	209.76	206.48	205.34	208.71	210.37	211.19	209.16	206.95	210.29	209.1	209.83	210.48	212.42	213.31	209.83	210.27	206.22	208.7	211.18	211.23	204.81	210.96	208.15	211.91	207.75	207.97	208.17	208.09
194.2	195.94	193.32	196.91	195.17	194.03	196.26	192.11	195.84	196.91	191.82	195.98	195.96	191.32	193.93	190.65	192.81	192.64	192.86	193.11	194.53	196.6	195.97	194.17	193.07	194.72	196.49	191.58	193.73	194.24	196.59	194.25	195.55	191.42	194.64	193.51	196.42	194.37	191.65	195.18	194.93	194.43	192.05	193.5	193.35	196.12	195.8	195.05	193.84	194.89
212.88	207.79	212.78	209.2	212.67	209.33	213.04	210.65	212.1	210.44	214.56	210.9	208.84	216.51	209.16	215.56	209.44	212.21	212.32	209.71	212.66	212.59	215.63	214.54	207.06	212.88	210.78	213.2	213.79	212.88	211.2	213.02	212.38	212.9	211.73	213.36	212.57	212.42	212.99	209.29	208.77	216.94	211.49	211.82	210.17	214.23	212.32	210.97	211.63	213.64
206.59	204.37	209.3	206.29	207.34	205.94	205.14	204.48	208.45	208.9	207.95	204.02	206.8	203.26	207.54	203.82	204.54	208.93	206.61	207.38	208.34	204.54	206.07	208.64	207.13	204.34	205.67	209.19	205.79	206.23	207.54	206.32	207.22	206.76	207.18	207.96	207.09	205.94	204.43	210.47	206.66	209.14	206.47	207.21	205.16	207.58	206.89	207.72	206.65	204.87
216.01	219.07	217.22	213.3	216.77	216.27	219.45	214.75	217.99	218.75	220.12	220.42	218.86	214.73	220.32	218.5	215.16	219.42	218.05	218.76	218.95	219.64	217.85	217.31	219.02	216.01	220.78	217.51	218.69	218.61	219.9	216.37	221.69	218.87	217.92	218.29	217.85	218.51	217.2	214.66	218.14	213.3	215.6	219.45	215.55	218.59	215.48	218.82	214.4	215.76
214.89	214.69	213.32	214.5	211.8	213.59	211.81	211.38	216.47	213.62	210.83	214.41	213.49	214.54	214.6	213.92	212.3	214.06	213.58	212.44	212.28	213.11	210.79	213.75	213.32	215.76	211.54	213.76	214.17	212.04	210.91	214.59	211.49	212.46	211.02	211.12	212.3	213.73	214.4	216.04	210.4	211.18	212.76	215.9	216.85	212.36	215.47	211.17	210.66	212.21
198.27	199.97	199.03	196.24	201.31	199.39	200.15	200.19	201	202.66	200.21	201.19	198.12	200.21	200.34	198.7	198.72	200.63	201.14	198.68	200.59	198.55	197.14	198.51	199.7	198.16	201.28	202.02	196.82	200.9	199.38	196.55	201.07	199.71	198.81	197.66	200.37	202.34	201.59	200.46	197.86	203.26	197.11	198.29	199.91	198.22	199.47	200.66	199.5	199.67
201.96	203.84	204.03	202.01	201.51	206.27	201.67	205.47	203.97	200.95	204.81	200.25	205.39	201.65	205.45	200.86	204.27	202.5	203.01	203.29	204.01	206.8	201.84	206.95	202.97	201.34	202.79	203.76	202.73	201.02	202.65	202.08	205.8	204.65	202.41	204.29	202.47	202.3	204.8	205.21	202.2	205.29	204	202.14	207.36	204.21	201.4	203.08	204.75	202.75
218.52	219.76	218.23	217.4	220.57	217.49	216.67	217.57	219.47	219	219.78	218.49	219.05	214.17	216.79	220.35	215.82	214.88	217.92	217.14	218.14	217.9	217.65	219.49	219.09	216.84	216.93	218.27	218.28	219.16	217.61	217.44	217.42	218.58	215.35	223.32	218.11	219.02	216.32	218.93	218.15	217.62	217.32	219.58	217.99	215.19	218.13	218.38	218.21	218.58
198.44	200.59	197.05	199.42	201.84	201	201.96	200.05	196.7	200.22	198.4	199.8	195.93	198.81	195.68	196.83	202.3	195.97	198.63	200.71	198.76	199.77	196.63	197.94	199.42	198.73	198.53	201.93	199.94	197.14	201.15	196.64	197.86	199.41	199.45	197.54	199.69	203.15	198.71	201.3	198.65	199.09	197.31	199.38	196.81	197.97	195.97	199.97	199.03	200.89
212.27	209.82	211.91	212.9	211.26	208.54	210.57	213.32	211.12	213.64	209.43	208.73	211.24	209.69	212.44	211.65	214.71	212.31	210.63	210.75	212.55	210.78	214	208.19	210.1	209.93	210.63	212.93	211.29	213.13	210.5	210.22	213.34	212.03	212.96	212.85	209.99	211.67	212.54	209.18	211.5	210.55	210.87	209.47	212.31	212.28	212.08	214.66	212.05	210.55
221.03	217.68	218.02	214.09	219.96	218.23	218.27	219.99	216.54	218.54	217.54	218.86	217.79	217.77	216.26	220.91	217.05	215.1	217.28	219.67	215.23	217.07	218.38	214.44	215.15	217.06	216.89	219.38	219.14	215.85	218.35	217.91	216.54	216.67	215.24	218.31	219.26	217.69	218.84	216.95	216.37	216.07	216.13	216.17	220.04	213.62	214.72	216.65	216.79	214.97
208.39	209.76	211.6	207.32	207.92	205.41	210.1	206.9	208.68	211.05	206.22	207.85	208.9	207.07	206.05	205.97	210.7	208.1	208.82	208.22	209.29	211.49	208.01	208.2	207.2	208.04	210.01	212.12	205.26	209.22	209.41	208.44	209.19	206.33	210.57	209.97	205.65	211.17	210.12	212.76	207.5	207.65	202.21	207.47	206.94	210.17	208.61	206.75	210.88	206.78
216	217.14	216	218.9	219.71	213.65	216.18	218.49	220.6	218.68	215.41	217.76	218.28	216.2	217.13	218.28	214.53	215.86	218.62	218.48	218.36	214.39	217.76	219.43	219.83	218.17	218.27	219.13	215.73	221	217.88	220.18	216.78	216.85	216.72	219	217.62	214.53	219.38	222.33	214.53	218.16	219.84	217.28	217.9	213.23	216.75	215.36	214.69	215.84
205.91	204.11	206.56	205.14	204.63	201.97	206.92	206.07	204.96	207.08	207.95	208.85	204.03	203.12	208.03	204.11	205.65	209.83	204.32	204.96	206.48	204.34	207.52	207.74	208.55	208.65	208.94	204.65	206.31	206.73	210.18	203.99	205.52	208.44	205.21	205.29	207.82	205.07	208.44	209.61	207.97	205.51	205.78	208.72	208.77	207.17	208.38	205.11	203.4	208.18
215.25	216.51	213.29	213.52	211.69	211.54	213.38	212.64	214.39	210.62	214.26	212.5	212.95	214.93	215.62	212.8	211.11	212.71	213.43	211.07	213.12	212.99	211.78	216.37	214.48	216.61	213.24	215.05	208.83	210.02	208.77	209.51	210.04	212.42	208.01	212.16	212.14	214.26	213.68	211.4	212.99	213.55	213.76	213.39	209.05	210.91	214.95	214.52	212.08	215.36
208.61	206.63	207.01	212.38	210.5	207.72	205.76	209.02	207.83	209.11	207.45	211.43	209.93	211.48	210.12	209.64	207.87	207.52	208.96	205.3	208.99	206.61	209.18	207.54	207.26	210.41	207.26	208.55	206.11	209.44	208.24	209.07	208.99	210.26	207.44	208.38	208.81	210.4	211.11	210.74	208.96	212.09	209.19	208.81	211.18	209.93	209.14	206.14	205.78	207.99
215.16	218.48	218	216.5	221.06	216.69	214.96	219.33	218.45	216.95	214.96	219.68	217.06	219.85	217.93	220.3	218.31	216.78	217.35	215.76	217.99	217.27	216.88	218.66	214.89	218.04	218.9	218.58	213.9	217.16	217.8	216.38	218.26	216.34	218.56	219.35	215.47	218.04	215.91	217.1	220.22	218.4	215.37	218.6	216.08	215.27	218.2	217.05	217.96	217.98
205.65	205.79	206.45	205.13	205.31	201.88	203.71	206.33	205.63	203.12	204.69	206.81	207.43	202.67	207.95	206.55	204.21	208.81	201.98	205.67	202.75	201.98	205.26	201.93	204.37	205.39	202.93	205.7	204.91	207.79	208.67	202.4	205.56	204.39	205.68	203.43	204.37	205.53	204.16	203.07	206.18	206.33	203.59	205.65	204.03	207.1	205.09	202.55	201.75	204.38
208.78	207.65	208.57	208.93	209.44	205.33	209.41	208.52	209.54	205.85	205.63	210.12	208.4	209.39	212.79	206.25	205.12	208.27	207.8	206.75	211.15	209.3	211.05	206.18	210.91	206.31	209.61	208.05	208.49	208.4	208.86	208.06	205.28	208.67	209.33	212.18	209.43	204.05	205.02	207.33	207.12	205.93	207.96	210.11	208.27	206	207.83	206.64	207.78	211.69
203.99	202.98	205.07	202.65	203.3	202.47	202.27	204.28	205.25	202.88	201.95	201.92	204.38	204.33	205.52	203.02	204.11	202.17	202.05	206.75	204.93	201.9	202.78	202.97	200.4	205.33	202.56	204.84	200.06	203.27	205.06	206.69	202.98	204.47	202.95	204.14	203.3	202.67	201.54	203.69	208.05	205	207.34	205.56	201.9	207.27	202.46	204.9	204.1	200.52
213.97	214.14	213.19	211.94	210.78	212.31	211.8	211.09	208.3	212.5	210.55	212.23	212.11	211.75	209.62	211.18	212.19	209.97	211.42	211.67	212.28	209.47	211.14	213.71	213.11	213.89	212.36	212.07	213.9	210.02	210.41	214.94	211.96	212.24	212.99	210.03	212.16	209.02	212.84	211.56	214.02	209.67	211.18	209.65	214.12	211.44	213.59	214.51	210.35	213.47
216.7	219.63	218.11	221.92	215.57	217.91	221.2	216.5	218.85	218.45	217.32	216.35	218.27	219.57	218.34	216.2	218.8	217.7	217.84	217.13	216.57	218.67	217.34	218.44	219.86	218.17	218.86	217.71	215.1	216.75	215.28	219.58	216.56	219.4	217.52	218.03	218.77	220.53	218.51	218.4	218.3	222.26	217.23	215.95	215.51	219.48	220.84	216.21	219	216.23
208.27	209.52	209.03	205.35	209.43	208.48	209.62	206.87	212.49	207.99	207.02	205.88	206.97	206.65	208.69	209.68	207.92	208.17	205.72	209.2	205.54	208.54	208.54	208.04	209.78	208.31	207.23	211.49	206.87	206.17	208.68	203.94	206.69	204.56	209.05	207.45	206.94	205.77	209.52	209.31	207.76	206.82	205.65	208.52	207.03	209.01	208.03	205.82	208	209.3
204.3	206.88	205.49	202.39	204.45	205.22	206.82	205.08	202.69	204.48	206.8	208.38	207.43	205.68	206.09	206.21	203.86	206.73	205.33	207.49	206.09	207.58	203.69	207.74	205.83	207.08	205.79	206.19	206.06	207.48	204.03	208.72	205.31	206.9	204.17	205.92	206.14	208.74	206.58	206.61	204.84	206.48	202.15	203.54	205.05	208.17	203.31	206.19	209.07	209.86
204.29	202.05	204.88	202.79	202.95	204.89	208.01	205.46	202.32	206.24	205.98	204.29	205.17	203.75	205.01	202.6	205.04	204.55	207.06	204.4	205.86	205.21	204.62	203.08	204.14	205.5	203.9	203.73	204.84	204.57	207.49	205.3	205.09	204.21	204	205.58	204.58	201.06	203.62	204.25	203.5	202.22	205.42	207.41	205.16	205.12	206.32	203.72	205.92	204.39
193.2	195.91	193.45	193.12	195.21	194.46	193.92	191.89	193.78	193.01	196.82	193.6	192.65	193.33	192.85	193.34	196.38	194.88	194.66	192.6	194.71	196.74	192.97	196.69	193.77	193.59	193.63	194.44	191.43	194.11	196.82	194.46	194.93	196.67	190.44	193.56	192.9	192.97	195.73	193.77	195.59	194.73	194.22	196.26	196.27	195.25	193.99	195.82	195.55	192.82
213.09	212.05	212.32	210.9	212.64	210.54	214.45	210.88	212.36	212	214.27	209.39	207.29	210.87	212.92	211.92	206.37	209.08	211.6	208.36	213.73	209.49	212.57	214.55	210.35	210.54	212.67	211.25	210.53	213.24	214.05	209.34	210.3	209.56	212.85	211.73	211.94	210.84	212.3	214.26	211.54	209.3	209.18	211.77	211.12	212.44	210.58	210.36	210.76	212.65
196.68	197.33	195.51	198.05	200.93	195.95	202.2	197.8	201.52	199.14	199.64	199	200.82	197.39	199.87	200.53	200.26	197.55	198.73	201.55	200.74	197.29	199.5	196.32	200.74	200.16	196.03	201.46	199.25	198.8	199.92	195.6	192.98	200.87	198.13	199.39	197.93	200.74	198.19	199.93	200.59	199.42	200.07	198.29	200.01	196.26	198.65	199.43	197.47	196.52
216.13	221.11	216.47	217.47	214.84	217.85	219.7	216.4	218.51	218.21	214.83	219.26	215.47	215.53	215.24	216.34	217.37	216.55	216.64	217.44	217.67	219.7	219.53	218.21	217.73	217.41	216.7	216.93	220.01	218.28	218.14	220.04	216.61	217.24	216.36	218.36	212.74	217.73	215.67	218.27	214.29	216.8	216.89	218.79	217.22	215.73	218.65	219.92	215.49	218.86
209.75	210.39	207.05	207.57	207.47	209.95	210.46	205.88	208.76	207.35	206.99	208.51	207.94	207.78	207.85	209.47	207.53	205.35	209.06	206.83	207.83	205.15	205.37	207.42	208.49	207.98	206.55	206.12	207.42	209.03	207.97	204.95	205.52	207.5	211.01	206.48	210.41	206.75	204.99	206.91	209	205.87	203.77	204.15	207.33	206.93	208.11	207.78	206.29	210.27
209.86	208.19	209.14	205.02	205.63	210.54	208.07	206.76	207.7	204.16	208.76	209.09	207.61	209.47	206.99	210.06	208.86	206.44	208.87	206.76	206.68	209.43	207.08	206.42	207.63	209.02	209.58	209.76	208.11	208.36	212.32	204.36	209.04	207.4	207.6	210.4	206.41	210.54	207.82	208.12	209.36	207.94	211.46	207	208.63	209.44	206.21	208.92	208.46	207.59
218.65	218.29	218	215.85	215.98	221.17	216.73	216.64	217.55	216.82	220.83	218.54	218.3	217.54	217.16	215.04	216.09	217.23	217	220.57	217.5	219.83	215.55	216.26	217.72	215.45	214.4	217.02	216.63	218.22	219.56	215.51	216.46	215.91	219.28	217.87	216.88	213.62	216.35	216.09	219.19	219.59	216.47	214.09	215.27	215.24	216.76	218.56	218.08	218.92
214.44	212.51	210.19	213.12	212.54	216.43	212.46	208.44	210.59	212.95	211.64	210.45	213.44	211.36	211.81	214.53	211.31	212.75	211.9	210.62	209.78	212.1	209.82	212.28	212.52	212.53	215.08	213.46	214.36	212.64	209.41	211.86	212.81	212.16	210.7	211.2	212.92	212.48	211.19	210.68	206.43	211.63	213.4	210.35	213.3	213.31	211.37	210.68	211.26	206.6
219.68	219.6	218.4	217.08	216.98	217.09	219.68	216.74	220.06	219.39	216.6	217.08	220.56	217.91	217.44	218.2	219.64	216.88	218.1	218.22	220.71	219.08	220.14	217.01	221.08	216.94	217.87	214.88	214.9	216.15	218.29	218.01	220.05	215.61	218.07	220.21	218.8	221.33	216.49	214.22	218.63	220.23	217.48	217.79	216.1	219.38	218.88	218.87	218.13	220.82
198.84	201.21	200.66	199.61	201.47	200.91	198.55	199.35	198.7	196.09	198.52	200.5	203.23	201.83	199.78	199.48	198.5	199.33	201.77	200.88	200.97	198.83	201.98	199.19	197.84	197.31	200.14	198.53	200.87	201.07	198.85	200.98	199.35	201.64	199.71	200.04	202.2	201.28	201.02	199.56	201.04	199.95	203.62	204.2	199.11	200.97	204.17	202.32	200.91	199.18
197.32	198.93	195.52	194.93	194.4	195.97	193.95	198.89	199.48	200.28	197.43	196.67	196.92	197.29	197.83	196.5	199.02	194.32	198.46	199.57	197.33	197.8	197.51	199.72	199.44	197.86	198.67	198.65	197.53	200.15	200.47	199.99	197.27	196.17	195.91	197.52	199.45	196.8	198.91	198.97	195.13	199.29	197.55	196.86	199.05	199.87	196.83	195.14	195.83	197.16
213.67	214	210.58	213.3	211.3	210.27	213.15	211.49	212.19	209.81	212.81	211.09	212.64	209.8	213.79	210.77	211.35	212.72	210.78	210.08	213.13	211.1	208.93	212.43	211.2	210.93	213.53	211.36	212.58	208.5	211.93	211.88	211.75	208.39	209.37	209.8	211.24	207.13	212.04	209.68	211.55	214.02	211.5	213.66	211.07	210.99	215.7	212.65	212.3	209
206.11	205.33	204.66	207.87	203.51	204.7	206.07	203.05	208.44	204.22	204.18	206.27	207.5	202.34	202.37	204.52	206.83	205.05	202.59	205.55	204.02	205.21	202.72	204.44	202.59	203.04	205.01	206.1	205.39	205.68	204.81	205.4	203.69	201.82	205.75	203.21	205.32	204.84	204.94	205.15	205.32	203.3	205.5	200.24	203.63	205.15	205.26	205.75	201.79	206.87
211.07	212.12	211.86	214.6	212.99	209.71	209.62	212.43	210.15	213.53	213.59	211.06	212.32	210.26	212.51	212.98	211.31	213.57	211.02	213.77	213.14	213.31	210.59	211.07	213.57	213.89	214.75	212.03	208.17	213.78	215.58	210.84	212.69	208.59	212.27	213.06	212.78	212.62	213.26	210.94	209.27	213.72	209.59	211.75	209.25	213.86	213.34	211.7	213.84	210.91
213.76	212.92	215.62	215.87	212.29	213.18	213.48	214.11	215.05	210.99	213.18	214.54	214.52	213.86	214.62	215.89	211.83	210.61	216.14	216.35	215.52	215.36	217.1	217.97	216.57	216.44	215.61	215.21	215.56	213.22	215.99	216.12	213.07	215.54	214.41	212.12	215.73	214.9	215.28	214.42	212.99	215.78	215.21	214.81	213.27	213.16	213.38	214.1	213.65	214.08
207.84	211.17	210.98	210.04	206.41	209.48	207.73	207.88	209.55	206.82	206.08	207.86	209.1	207.5	205.57	205.24	208.77	204.63	206.4	209.91	209.58	205.91	207.84	210.52	203.53	207.85	204.55	206.01	207.88	205.32	206.14	208.49	210.54	208.79	206.88	205.38	208.54	210.28	207.96	209.28	207.6	207.27	208.7	209.15	208.28	205.25	211.06	211.37	207.15	210.75
215.07	209.68	209.38	213.77	214.36	210.15	212.23	211.62	215.11	215.07	213.6	212.53	211.75	212.05	212.88	214.05	214.04	211.92	213.59	208.95	213.51	210.48	210.48	214.63	211.59	212.27	212.1	214.82	210.43	213.81	210.8	212.28	212.74	212.56	213.26	212.56	210.81	210.73	213.51	210.99	211.82	211.02	213.4	211.52	211.03	212.24	210.48	210.11	212.17	213.63
207.95	202.94	205.93	209.2	209.08	208.96	206.93	207.97	210.12	209.41	204.33	208.4	204.69	207.34	210.98	209.01	211.4	208.05	209	206.41	205.53	205.83	210.09	209.72	209.73	207.49	209.21	205.9	209.64	209.98	210.29	211.31	211.34	210.61	209.2	208.65	208.12	208.1	207.48	206.25	208.85	205.69	205.44	204.4	207.83	206.79	208.31	206.41	207.54	209.09
202.68	208.22	206.13	206.63	202.52	205.6	205.93	207.73	203.06	209.5	205.14	207.85	208.24	203.46	204.21	206	203.64	205.62	203.71	204.21	205.75	206.07	205.74	207.75	204.38	203.91	207.12	203.96	206.65	203.9	205.13	206.23	207.48	206.87	204.86	205.43	203.5	205.7	207.94	205.48	205.73	204.64	207.88	200.32	208.12	199.76	205.05	207.82	203.09	205.43
198.49	201.31	200.79	203.34	202.99	198.38	196.64	202.58	203.12	196.29	200.81	199.76	199.8	201.96	201.43	201.25	199.74	200.1	199.41	203.62	200.14	200.44	199.3	200.03	203.04	200.86	201.81	201.79	201.9	201.04	200.77	204.28	202.14	202.06	200.45	197.69	202.4	200.34	200.74	201.29	196.92	197.65	201.64	201.47	200.84	201.67	198.67	198.58	198.53	200.8
216.08	215.13	215.37	220.42	215.22	216	213.81	216.41	214.76	216.88	218.1	216.17	215.79	215.33	215.75	212.53	217.56	217.95	218	214.37	216.07	216.6	215.72	217.03	216.08	214.68	215.5	217.7	216.22	219.14	215.77	218.88	216.38	217.07	215.51	216.34	214.36	218.91	215.73	217.34	216.73	220.34	216.7	218.2	216.82	217.96	217.92	215.88	218.11	214.68
207.28	207.06	205.3	211.5	207.84	207.22	211.48	207.53	205.63	209.44	209.42	209.1	205.55	206.66	207.45	207.76	209.61	209.31	208.34	210.62	207.71	205.48	209.22	204.6	207.73	207.94	206.6	206.73	210.09	210.75	209.75	209.35	208.58	207.51	208.94	205.87	202.3	207.45	210.58	207.82	211.8	208.31	204.44	209.82	206.2	205.83	208.48	206.74	207.04	207.31
208.82	208.85	207.81	205.87	207.77	204.37	210.41	206.9	206.11	207.26	206.76	207.89	205.97	208.89	208.87	206.83	207.12	209.93	209.74	208.67	207.05	208.25	208.86	208.51	206.69	208.44	208.66	210.65	207.3	213.62	206.83	208.21	209.74	209.96	202.88	207.71	208.8	208.08	206.19	205.15	206.38	210.05	208.49	207.14	206.31	208.18	207.3	208.2	208.69	207.95
218.25	214.95	216.31	215.56	218.23	216.22	220.75	215.56	214.41	216.16	216.69	215.52	216.95	215.3	216.91	217.74	218.62	216.89	216.8	215.91	216.75	216.5	216.03	216.7	216.28	216.31	215.47	219.18	216.7	220.78	219.68	216.74	218.87	215.24	219.23	216.81	218.15	215.66	219.43	220.45	220.48	218.73	218.21	214.9	218.11	218.5	218.9	217.6	216.87	218.51
220.31	217.98	223.31	216.68	216.87	219.88	216.07	218.7	217.62	219.15	214.88	213.73	217.39	215.06	216.76	217.15	219.37	215.11	218.6	217.81	218.42	218.37	218.34	217.72	217.61	218.18	215.67	217.31	216.05	220.66	219.78	216.22	217.15	216.56	217.61	217.72	217.67	217.46	216.24	218.15	221.8	218.84	219.88	215.2	217.78	218.9	218.84	216.47	219.5	219.07
211.14	213.6	210.05	212.93	211.99	214.03	215.35	210.54	212.04	211.34	212.14	212.72	211.91	212.29	205.54	211.11	212.23	211.54	212.56	210.92	210.96	211.41	211.3	210.09	210.96	209.86	209.39	209.72	212.76	210.44	210.74	211.65	211.64	213.55	211.64	209.91	210.71	213.21	211.46	211.74	213.24	210.77	211.27	214	209.56	210.05	212.91	212.52	210.8	213.3
209.89	205.62	211.45	209.56	210.31	208.88	206.57	209.57	209.27	208.65	209.22	210.11	206.88	206.82	207.87	208.51	209.89	209.05	207.08	209.43	206.32	209.48	212.61	204.9	208.07	208.12	208.21	206.03	208.72	208.42	209.78	208.69	208.24	210.09	208.11	209.2	208.59	210.02	209.49	209.26	210.43	207.15	208.98	208.65	208.96	209.13	210.35	206.26	208.6	209.3
200.12	201.05	204.04	202.29	204.18	203.32	204.87	202.8	202.27	205.31	200.43	204.75	200.09	202.58	206.54	199.88	201.45	204.3	202.13	202.28	202.3	203.24	203.91	200.33	204.19	204.77	204.35	206.44	201.31	204.2	201.76	201.9	203.19	201.26	200.67	203.61	200.87	203.11	200.09	203.13	203.19	200.12	199.47	205.43	201.63	202.23	203.48	203.46	205.11	199.76
216.69	216.81	212.28	217.46	215.37	218.13	214.7	217.89	217.35	214.73	215.68	216.1	214.28	220.48	216.35	216.62	217.11	217.46	217.66	212.02	216.58	216.88	218.4	215.89	219.83	216.24	218.78	217.39	217.58	217.68	217.32	220.21	218.81	217.07	216.15	216.06	216.37	218.55	216.63	217.79	219.5	216.09	221.5	217.81	214.95	216.45	220.05	216.23	214.4	216.4
196.32	200.55	203.02	201.93	198.08	199.2	198.8	197.59	199.7	198.42	199.64	198.63	196.51	197.27	197.9	199.43	202.13	198.33	202.89	197.85	199.63	198.66	200.11	199.87	200.32	202.31	199.25	197.49	197.31	199.68	201	199.3	197.22	202.23	198.1	199.65	198.05	198.06	198.64	201.31	200.06	200.77	197.76	200.66	198.78	201.23	198.3	199.9	196.14	199.18
207.72	209.57	210.37	208.41	209.65	209.59	213.06	207.37	211.86	210.52	208.18	211.1	207.36	208.09	211.02	213.53	211.33	208.5	206.54	208.85	213.03	211.07	209.73	207.76	209.66	210.82	209.49	211.1	209.36	207.8	211.16	209.99	208.12	208.78	207.41	209.92	211.47	210.2	210.92	211.61	209.29	213.44	207.74	208.04	211.78	208.19	211.54	209.09	208.13	208
198.04	199.66	200.22	198.72	197.89	200.35	199.77	198.68	199.39	200.76	200.1	198.85	198.55	200.17	197.02	200.86	198.22	199.18	198.95	199.34	197.97	199.13	199.91	200.59	198.22	197.73	198.47	202.3	196.45	198.34	200.14	199.62	195.62	197.8	196.76	198.2	197.43	199.23	197.94	203.57	199.21	200.54	198.99	197.04	199.45	197.28	199.85	198.68	199.3	196.22
208.72	207.01	208.95	208.2	209.49	204.4	205.84	207	210.64	207.13	210.95	209.69	208.99	206.48	206.99	213.53	208.28	211.71	209.92	207.99	210.12	206.5	204.5	208.95	209.77	212.32	209.22	206.36	209.43	209.01	207.9	212.65	210.58	210.38	206.78	209.13	210.34	209.52	209.34	210.36	209.79	209.09	208.28	209.51	209.45	210.46	207.47	209.25	211.1	206.56
206.89	203.54	203.89	205.51	201.95	201.7	203.62	204.36	205.26	202.46	205.29	202.92	202.24	206.02	201.13	206.63	202.52	203.49	204.39	203.36	206.25	202.19	203.4	203.86	202.68	200.83	203.11	204.51	204.79	201.43	205.3	203.75	202.59	203.7	205.51	202.94	203.46	204.38	203.64	201.63	203.32	199.64	204.69	202.59	203.83	204.21	205.1	205.07	204.23	203.87
202.02	200.88	203.18	199	202.16	202.99	204.05	203.42	200.35	203.69	204.07	202.04	203.17	203.5	203.66	202.32	203.08	202.53	203	203.45	201.78	203.07	202.08	203.42	201.65	198.94	202.14	202.09	202.51	203.09	201.07	202.34	201.55	205.65	202.79	202.63	204.8	202.53	205.8	201.84	202.67	198.64	202.32	203.82	204.37	204.28	199.82	201.57	202.98	204.76
219.01	216.91	218.26	218.83	217.09	215.27	215.39	216.53	215.18	216.43	220.31	217.06	217.08	216.3	216.1	220.96	214.76	212.92	216.36	216.45	220.06	218.19	217.67	218.22	217.67	218.7	215.57	216.65	218.11	215.37	220.14	215.38	217.87	217.81	216.52	217.57	215.88	216.51	220.44	218.36	217.87	218.18	217.14	216.03	217.16	216.38	216.42	217.73	216.58	214.4
201.78	200.23	200.86	205.12	199.09	199.01	200.02	200.3	198.2	202.77	204	197.54	201.24	200.55	201.39	203.39	201.57	204.09	200.82	199.98	200.37	202.08	202.08	201.32	203.67	201.32	200.86	202.93	202.59	201.67	201.55	200.95	202.53	202.73	200.47	201.81	198.02	202.06	201.1	199.93	200.2	202.31	199.73	197.13	202.5	201.38	203.07	200.92	200.28	200.67
206.48	205.99	204.78	205.65	205.11	208.02	205.71	206.69	207.9	205.5	210.18	210.61	208.03	206.99	210.54	207.97	205.7	207.78	206.14	206.13	207.2	207.19	204.15	207.76	206.8	211.47	208.35	208.23	208.7	209.98	206.63	207.6	208.9	208.04	211.77	210.09	204.42	206.51	204.69	207.88	206.33	212.26	207.85	207.27	207.16	208.1	209.95	208.25	208.12	206.7
204.75	204.79	203.82	206.43	202.69	203.25	204.19	204.32	207.05	206.02	206.57	204.41	201.92	206.78	204.6	200	202.79	205.41	203.77	203.9	206.13	201.86	208.7	204.28	203.85	206.7	204.3	202.58	204.07	204.93	203.8	203.75	207.1	207.01	205.44	204.71	203.88	208.81	204.28	203.51	204.52	205.95	204.36	203.4	203.13	204.58	202.98	203.52	204.29	203
205.73	202.52	201.09	205.19	206.34	205.96	201.96	204.45	201.64	203.01	204.39	205.78	200.56	203.61	201.2	204.23	205.03	206.31	204.81	205.25	202.5	205.91	200.36	201.33	203.18	202.45	203.61	204.92	205.7	202.64	202.77	203.92	200.92	207.57	204.91	202.9	202.49	204.18	204.74	201.2	203.96	206.33	203.32	203.53	202.17	203.23	204.74	207.39	207.29	205.05
209.49	212.22	210.62	210.35	211.43	213.45	211.42	213.29	211.38	210.01	212.68	212.58	212.71	212.74	208.65	212.7	212.26	212.39	211.28	210.88	209.53	212.93	210.06	210.1	211.26	216.64	211.08	212.46	210.61	213.39	212.31	211.16	212.3	212.79	212.88	211.48	210.16	212.5	210.35	209.68	210.66	211.21	210.59	209.92	213.57	209.87	210.24	212.96	210.49	213.22
196	194.66	192.95	193.89	196.36	195.21	195.2	192.18	194.22	195.9	196.06	194.79	195.97	192.16	193.21	193.83	194.17	194.38	194.62	195.06	196.45	192.9	193.59	194.38	196.18	191.04	196.33	193.37	196.13	194.02	193.09	192.87	191.93	195.88	192.48	194.9	196.63	192.16	199.84	193.19	194.87	198.65	194.9	195.33	193.07	193.61	194.29	192.86	191.09	192.47
206.71	202.71	204.24	204	206.37	202.83	204.57	203.21	204.07	202.29	202.01	204.83	205.7	202.68	204.07	205.39	204.11	202.04	201.09	205.54	202.82	202.43	203.38	205.7	200.35	202.31	203.75	202.64	198.98	204.87	201.13	199.65	203.75	204.85	202.63	203.13	201.96	202.98	202.69	205.38	203.38	200.68	201.69	205.45	200.84	205.56	204.49	202.62	202.82	203.99
204.79	198.83	202.5	205.59	201.76	204.86	204.43	203.19	205.55	204.15	203.96	204.25	203.11	203.18	203.26	205.24	203.7	203.38	201.75	201.56	203.71	206.25	204.78	201.19	204.02	205.39	203.77	202.35	206.32	202.16	204.7	207.89	206.82	203.5	207	205.89	202.6	202.76	204.86	204.31	201.84	203.23	204.62	205.34	203.62	203.37	204.57	206.42	202.03	202.45
208.3	207.73	208.25	208.57	212.64	205.64	205.2	210.08	208.32	206.51	209.61	207.35	207.96	205.39	207.24	208.05	207.29	209.09	207.92	205.33	207.18	206.78	213.37	209.38	206.44	205.17	207.86	206.77	208.12	207.36	207.18	209.69	205.34	205.32	210.01	207.46	207.65	207.8	209.12	208.34	207.65	207.58	209.53	207.69	209.29	206.69	210.71	206.42	208.59	204.99
213.08	213.05	212.22	216.69	216.98	216.44	212.44	214.26	216.56	214.02	212.23	213.82	210.76	215.03	213.46	213.27	215.87	210.78	213.95	213.71	214.36	214.08	214.74	215.33	216.64	212.35	212.9	212.62	209.75	213.77	215.51	215.35	211.55	213.44	215.93	215.92	213.61	212.38	211.28	212.81	214.17	212.98	212.4	214.22	215.69	212.8	213.93	215.05	210.63	212.62
203.68	202.39	203.76	204.06	199.6	201.25	203.38	204.4	203.23	200.38	201.91	201.84	200.97	206.21	202.39	198.4	201.12	202.1	202.99	202.92	200.52	199.63	205.59	203.03	203.21	202.71	200.2	204.05	204.26	201	205.89	204.97	202.92	202.46	201.99	203.06	203.38	203.31	204.7	201.93	200.99	204.39	202.73	202.97	200.7	203.9	203.67	205.04	204.3	204.99
202.83	202.63	200.85	204.37	202.54	200.07	199.45	200.68	200.65	201.84	203.79	200.14	200.08	203.12	199.27	200.83	200.71	199.39	199.89	200.69	202.96	200.73	200.89	201.15	199.99	197.43	203.84	202.19	199.07	202.74	197.4	202.66	200.04	200.75	200.4	202.8	199.67	200.72	200.62	198.48	201.01	199.75	200.69	201.55	203.54	200.58	200.3	200.74	202	199.56
204.61	201.07	203.71	206.96	203.01	204.23	204.18	204.03	202.25	203.24	199.88	208.14	204.3	200.39	205.19	203.29	204.86	203.49	203.1	206.48	203.07	203.37	201.93	207.61	202.73	203	203.79	203.68	205.16	207.73	202.5	205.53	205.28	201.75	204.81	204	203.49	203.05	205.46	204.65	203.87	203.29	206.12	203.58	203.56	203.51	203.68	205.68	204.98	201.86
215.09	217.08	214	215.13	219.63	216.86	215.44	218.2	214.15	219.31	216.16	216.14	216.55	217.43	215.49	215.49	215.64	217.97	217.71	212.88	217.52	215.88	213.39	216.81	218.04	214.18	216.74	213.88	217.24	218.51	215.96	219.62	214.31	216.73	217.15	215.18	215.77	217.51	216	216.45	216.99	216.27	220.23	215.97	217.86	219.09	219.26	216.61	219.76	219.03
211.25	207.88	212.23	213.55	211.45	211.65	211.02	211.48	212.66	213.23	210.54	209.32	212.17	212.24	211.65	210.9	209.18	212.39	212.3	209.81	212.46	213.04	210.43	211.05	207.92	212.15	212.55	211.64	209.58	209.4	211.44	210.2	207.99	212.39	208.91	208.15	216.08	209.1	212.24	211.94	212.33	211.53	210.75	210.34	208.5	211.4	214.05	208.73	214.16	212.83
203.71	204.82	205.1	205.2	204.53	203.2	204.23	202.49	202.04	203.47	206.04	202.33	204.64	204.98	205.75	205.9	200.36	208.06	204.15	205.54	207.28	205.09	205.83	200.55	206.68	207.61	207.13	204.58	202.87	204.47	206.22	202.92	203.63	202.62	201.5	206.63	204.59	204.11	202.48	206.21	205.03	204.15	199.37	205.96	205.5	202.98	201.53	208.7	204.2	209.6
192.49	191.93	195.38	191.18	190.82	195.27	192.8	196.99	191.98	192.71	196.68	192.48	194.87	195.64	191.31	197.88	192.87	194.73	195.73	197.26	195.38	193.34	194.74	195.74	193.15	197.45	193.2	193.34	194.32	195.57	195.5	193.03	197.4	193.48	192.86	191.81	194.35	193.12	196.72	192.72	193.35	196.36	194.74	198.12	192.6	193.29	193.02	193.58	193.66	195.23
207.14	206.15	208.41	210.08	210.5	208.01	207.77	212.12	210.1	212.51	209.53	208.99	207.4	209.92	207.79	209.52	206.96	208.22	209.43	210.16	213.28	207.77	207.91	212.52	209.27	208.28	210.8	207.53	208.4	209.86	209.92	208.51	210.14	203.01	206.38	211.16	208.66	208.44	210.71	210.51	209.19	211.76	212	207.99	210.93	207.8	207.99	206.91	210	210.89
189.16	189.18	194.83	191.98	193.44	194.74	195.57	192.84	192.4	195.79	194.97	194.27	196.77	194.42	192.73	193.99	195.9	193.69	194.31	196.14	194.43	194.89	194.51	195.62	195.12	194.27	193.49	194.79	194.11	192.44	196.44	196.3	193.73	195.42	195.05	194.3	195.37	195.32	194.01	193.89	193.2	194.1	193.47	197	191.77	191.92	195.12	199.18	195.83	195.19
204.55	202.06	202.48	204.75	203.15	202.97	203.5	204.57	204.74	204.25	203.69	205.83	204.3	203.76	204.66	202.87	200.34	200.93	203.16	201	203.64	205.34	205.22	205.5	203.66	199.92	203.48	203.64	199.22	202.49	204.69	203.76	204.58	205.17	202.2	199.52	202.56	203.29	204.06	202.75	202.41	203.35	201.53	203.79	201.3	204.47	202.04	205.01	204.25	204.06
198.3	199.8	199.95	197.45	199.86	199.64	197.05	199.19	198.08	197.93	200.39	198.03	199.39	198.73	200.22	198.19	198.23	199.43	198.9	201.39	202.19	198.9	200.01	202.03	203.23	201.98	203.44	197.23	199.2	198.43	199.18	198.4	197.92	197.78	200.75	198.61	200.16	197.39	199.81	198.54	201.6	201.82	199.92	198.37	197.51	198.83	199.38	200.76	196.97	199.52
203.27	200.24	198.84	202.88	200.22	201.62	201.74	198	201.52	204.48	202.63	201.73	203.67	205.76	200.87	203.6	199.49	200.88	204.04	202.09	205.94	203.27	203.8	203.9	201.29	201.17	201.29	199.67	203.5	203.1	201.04	203.58	200.9	203.72	199.62	203.86	203.93	203.05	201.75	204.54	204.19	204.04	203	203.17	202.63	203.46	200.28	203.05	205.99	204.69
198.23	199.64	199.61	202.25	203.97	201.78	202.01	202.4	201.64	204.16	198.82	201.06	200.35	200.38	199.18	202.66	202.1	200	201.16	202.92	201.33	200.19	200.06	201.12	201.48	200.18	204.75	202.79	198.73	201.79	200.66	203.61	201.43	198.38	202.24	201.66	201.65	199.64	202.36	204.32	199.24	201.53	200.76	202.12	203.16	200.49	199.66	201.92	200.79	200.83
211.76	210.4	212.31	212.82	210.07	211.66	213.7	214.04	214.02	210.06	211.07	211.8	211.38	214.63	212.45	212.35	214.12	212.45	213.36	209.93	209.95	213.45	213.66	210.2	213.5	210.52	212.55	211.07	212.22	212.29	212.51	214.08	212.46	212.79	215.98	213.85	214.29	214.37	210.1	212.38	211.93	210.6	207.18	213.31	210.46	212.91	213.7	213.19	213.46	212.21
210.17	207.03	208.45	207.93	210.44	207.31	210.65	208.33	207.17	210.08	206.46	205.64	208.53	209.68	207.23	204.91	207.04	206.3	207.06	207.49	207.71	207.73	209.04	211.09	208.26	210.87	207.98	209.43	205.43	207.07	209.12	206.99	206.59	209.85	206.41	206.57	206.56	207.97	207.82	206.39	211.85	206.35	206.13	209.91	207.86	208.52	208.17	207.41	207.22	211.88
218.39	217.57	217.31	219.22	216.11	214.18	216.65	216.64	217.12	216.65	213.59	219.79	214.51	215.77	216.11	218.43	217.17	217.82	217.51	218.56	218.1	220.27	218.14	218.09	214.98	218.25	217.46	215.57	218.33	220.05	218.66	220.23	217.54	215.44	221.26	217.62	217.78	218.22	217.68	217.91	214.84	220.1	218.97	215.64	217.46	218.4	219.04	218.44	220.73	218.1
204.1	203.88	203.32	204.08	201.29	201.65	203.23	203	204.03	200.69	201.01	204.22	203.84	202.57	197.64	203.92	202.6	205.67	205.25	200.54	201.69	201.7	202.08	201.46	200.87	203.02	201.11	202.46	199.93	204.25	200.82	202.13	206.74	202.05	202.38	204.61	204.23	201.97	202.32	202.44	203.83	203.14	200.66	202.4	204.05	201.38	200.75	201.59	202.19	202.97
201.35	201.67	199.13	200.66	203.89	206.36	203.92	200.43	201.56	200.1	204.8	202.79	202.68	200.88	203.97	201.55	200.05	200.77	200.47	201.88	202.24	202.36	202.66	199.08	200.93	203	198.48	202.64	204.27	203.87	202.14	201.1	201.45	205.31	199.42	201.32	201.67	203.04	203.93	201.28	202.08	200.29	203.22	203.99	201.87	203.53	201.21	200.55	203.41	201.33
209.99	209.44	210.16	209.76	212.19	209.62	211.08	213.68	211.05	209.93	213.82	213.16	212.25	211.29	210.7	209.88	212.38	208.93	214.12	211.31	212.78	210.88	214.03	214.28	212.68	211.32	209.2	214.11	209.83	216.16	211.59	208.68	210.47	209.38	211.82	211.55	212.02	212.01	213.42	213.71	211.43	211.77	210.77	210.64	213.12	215.82	217.26	212.66	208.53	212.47
202.64	203.57	202.69	201.09	201.64	200.99	202.38	204.4	200.8	207.05	202.75	201.22	202.26	202.2	202.22	204.61	199.85	201.82	203.03	200.65	201.73	202.79	203.8	204.02	201.28	203.8	201.94	201.29	203.68	202.64	202.43	199.95	202.01	200.99	202.24	204.45	202.46	200.81	202.47	202.27	205.61	201.48	202.49	201.26	203.74	204.18	201.32	201.83	202.7	199.15
207.06	204.15	205.88	205.05	206.48	203.87	203.36	200.2	205.3	207.48	206.86	205.71	205.97	206.27	205.02	207.21	205.82	205.35	201.59	204.49	207.87	206.23	206.66	205.32	205.28	204.66	206.2	207.78	206.38	208.98	207.64	205.06	205.43	207.21	204.74	206.45	204.38	204.73	206.13	206.53	206.05	206.9	202.74	204.93	204.52	204.89	207.94	204.59	204.84	205.54
216.81	219.18	214.2	217.02	218.27	217.48	217.86	215.22	217.55	213.67	216.55	214.78	215.2	214.81	215.21	220.03	221.14	217.66	219.55	217.69	213.18	216.97	218.64	217.26	218.59	218	219.71	217.69	217.17	217.25	217.74	218	217.46	217.13	212.33	215.18	217.62	215.53	219.42	215.13	217.52	216.99	219.3	216	216.97	218.54	216.91	215.46	217.81	215.97
211.37	212.7	211.93	209.03	213.08	212.18	211.21	215.67	211.7	214.59	209.8	210.98	213.92	209.35	212.96	209.72	210.32	211.16	212.71	214.08	210.46	211.28	212.85	210.05	212.34	214.67	210.09	211.86	211	208.8	210.65	208.56	211.36	212.49	211.86	210.34	214.68	209.2	209.82	217.58	213.53	211.73	209.54	210.05	208.81	208.7	209.29	211.14	210.35	211.43
202.16	203.21	206.52	203.69	202.58	200.68	203.06	206.35	204.46	202.05	204.61	207.17	203.47	205.22	204.41	205.13	204.59	207.77	206.95	203.47	201.59	206.68	203.09	202.91	202.49	201.47	202.06	202.95	204.14	204.37	207.3	200.87	204.07	202.12	201.55	203.87	203.04	201.75	204.43	203.43	204.44	204.02	205.03	201.19	201.28	202.2	205.91	203.07	202.27	199.16
215.33	211.74	212.46	209.34	211.58	213.37	211.29	214.04	213.72	209.6	211.09	212.77	217.06	215.86	214.57	212.82	209.47	215.64	212.93	212.28	214.57	213.72	213.05	215.09	214.52	213.2	212.64	214.99	214.51	216.45	213.22	214.61	209.52	212.28	215.06	213.98	216.58	212.75	212.56	215.91	213.88	215.64	214.04	216.07	213.21	215.36	213.95	214.54	208.64	214.98
198.66	196.24	194.48	201.57	201.49	197.75	197.2	197.9	198.85	198.4	201.24	203.44	201.75	198.23	197.95	197.86	197.16	202.27	197.32	201.42	199.31	198.77	196.15	199.08	198.55	196.24	199.31	199.44	198.02	198.26	201.23	197.88	200.14	198.71	200.8	197.35	199.9	199.8	198.41	195.33	199.08	198.76	195.89	199.58	197.98	198.49	200.55	200.01	198.47	198.32
206.84	207.41	207.18	206.63	208.21	207.74	207.3	207.6	210.86	209.1	207.43	209.11	208.14	204.88	205.06	208.73	204.8	210.46	206.55	208.94	206.38	209.79	208.18	207.61	207.71	212.05	209.44	209.69	206.09	210.3	209.39	208.87	207.75	206.17	208.75	207.18	206.2	206.3	206.32	205.46	206.33	207.34	205.74	205.67	204.07	208.06	209.27	208.7	204.38	210.8
202.38	202.26	204.13	204.8	202.05	203.12	204.28	203.14	201.58	202.6	202.45	204.31	203.46	202.06	206.51	203.73	205.71	204.1	202.52	203.55	202.91	205.86	203.49	200.4	203.79	203.77	202.43	202.49	203.81	201.63	200.42	204.78	202.14	203.62	201.64	204.23	203.44	203.57	203.36	205.75	206.21	201.32	201.37	202.99	204.21	205.18	202.86	201.17	203.25	200.64
209.86	207.47	208.54	209.92	209.87	209.4	211.55	211.49	208.58	210.14	212.64	204.98	210.9	206.87	210.03	209.92	209.02	207.52	209.37	207.9	207.9	207.98	208.86	207.63	208.14	207.97	205.5	205.38	210.93	209.82	207.53	207.24	208.7	208.84	209.34	209.95	209.23	209.53	211.02	205.71	208.52	207.5	206.16	209.64	210.53	208.17	205.81	210.17	208.36	209.1
219.61	216.89	215.6	220.33	219.41	219.19	216.29	219.5	218.12	218.14	217.27	216.85	218.21	215.76	217.76	216.56	216.83	214.29	218.44	216.52	220.85	218.64	214.39	214.27	218.55	219.29	219.19	215.96	218.31	218.54	216.53	218.31	213.67	218.49	215.89	219.93	216.54	215.6	215.3	219.67	216.65	216.66	215.56	219.94	214.87	219.81	216.98	218.58	222.1	217.79
206.01	209.82	209.5	208.74	208.61	208.2	206.81	208.5	207.39	207.3	211.21	205.92	208.89	209.73	209.5	206.35	211.11	208.1	207.89	206.76	209.28	207.65	210.7	208.67	210.54	207.74	208.35	208.19	207.55	207.38	208.53	210.45	210.46	209.39	212.64	209.46	211.14	205.44	209.11	206.8	208.33	211.93	211.59	207.18	208.56	208.5	209.32	210.45	208.73	211.65
203.29	206.26	208.12	206.38	201.96	204.58	204.43	201.36	205.38	203.97	207.17	203.82	203.68	205.95	200.91	203.94	201.53	201.7	202.83	205.89	202.38	204.02	204	202.04	200.34	201.1	205.75	206.25	201.65	204.1	203.72	203.27	203.8	201.98	203.4	202.17	203.74	203.99	203.69	202.15	205.08	204.72	204.26	201.64	201.03	203.82	200.56	205.3	204.7	202.03
206.11	201.97	203.39	203.26	202.04	201.79	202.61	201.77	202.8	200.25	206.19	200.77	200	201.99	201.36	200.99	198.38	201.12	202.51	203.55	200.54	202.09	203.92	203.83	202.81	203.94	203.92	204.04	201.2	204.75	204.21	202.71	201.34	200.87	203.49	200.51	201.31	200.57	201.61	200.18	207.19	203.32	202.99	202.83	202.97	201.03	201.61	201.32	202.44	204.11
206.13	202.37	203.8	202.11	199.85	202.12	202.02	200.63	203.12	202.57	209.09	198.09	204.25	203.55	202.99	201.43	204.99	201.8	204.09	203.06	200.27	200.1	200.9	200.12	204.31	199.34	202.29	203.77	201.89	202.82	202.86	203.27	202.75	200.92	201.14	202.85	202.34	202.54	203.04	202.04	204.12	201.02	204.89	203.31	201	201.81	204.83	201.88	203.38	202.15
209	206.74	208.5	207.08	211.2	209	210.45	206.48	208.07	212.61	206.73	207.89	210.79	207.64	211.98	208.02	207.03	208.16	208.23	209.9	206.92	208.9	209.22	211.5	209.08	204.48	207.51	210.82	206.51	208.79	210.74	208.38	210.74	205.34	205.15	209.69	205.7	207.61	210.92	207.02	211.55	205.18	206.64	208.69	210.28	208.59	206.28	206.18	206.43	208.04
203.43	205.56	204.96	203.39	202.94	203.33	207.11	202.96	203.6	205.37	200.39	206.98	204.42	203.67	201.96	205.06	200.64	200.33	203.76	205.85	202.64	205.2	202.53	201.91	201.76	201.2	202.16	202.86	206.74	202.05	202.78	202.17	205.9	204.27	204.06	202.47	205.61	201.79	205.98	204.68	204.38	205.14	204.7	204.9	203.41	202.42	200.52	205.6	203.52	203.49
209.06	210.29	209.16	212.47	209.12	210.77	211.31	207.83	211.08	210.03	209.73	206.12	208.11	211.26	209.18	207.97	208.89	206.79	210.37	210.38	206.29	208.4	206.95	211.43	209.08	209.84	207.13	206.38	210.26	206.44	208.42	209.09	207.01	207.85	207.67	209.32	210.37	208.69	212.29	208.22	208.4	209.05	210.67	208.24	207.93	208.27	206.39	208.95	209.18	207.87
208.44	212.84	211.81	211.26	209.66	210.56	213.51	212.12	213.45	210.14	214.36	212.04	215.13	211.2	213.57	213.4	211.08	211.98	214.54	212.39	214.46	213.25	211.61	215.89	210.63	212.32	214.78	214.58	212.9	214.33	214.68	214.45	213.95	211.17	214.37	215.15	212.93	211.19	210.7	211.96	214.08	213.57	212.54	212.74	211	214.26	213.37	211.76	213.02	215.56
208.46	208.8	207.07	206.84	208.47	208.09	206.69	207.73	204.38	207.92	208.46	209.71	207	206.71	207.49	207.06	208.18	209.15	209.34	207.8	208.58	203.41	206.57	208.76	205.51	205.06	208.77	207.69	210.26	209.15	209.61	206.67	206.44	206.26	207.24	206.73	209.46	207.23	208.16	205.32	207.32	209.32	208.09	203.67	207.25	207.53	208.78	206.77	208.5	208.49
201.61	198.59	199.52	200.63	199.52	199.01	200.01	201.6	199.47	200.59	201.68	201.43	202.58	200.83	202.21	200.17	200.79	200.63	199.58	199.54	200.16	202.25	199.13	204.34	201.05	202.93	198.81	199.58	202.91	203.07	202.45	199.63	201.54	197.1	200.51	201.81	199.79	200.42	202.52	203.21	201.78	201.35	198.03	198.9	202.37	199.69	201.93	197.99	199.9	200.89
210.92	215.16	210.66	209.73	212.99	211.56	209.93	213.66	213.27	210.11	215.97	210.66	211.56	212.41	212.02	208.14	211.32	211.4	209.75	211.09	209.6	210.89	214.15	211.41	211.29	215.69	211.54	212.15	213.76	209.16	214.42	210.99	210.15	213.16	212.98	211.38	217.32	210.91	215.25	211.65	212.39	213.13	209.46	213.65	214.12	213.3	210.99	214.6	211.26	213.91
208.43	209.7	204.91	208.12	207.58	213.1	206.63	205.81	209.93	210.89	212.17	210.09	206.51	206.97	208.59	206.92	207.42	207.89	206.93	208.38	209.52	210.72	209.17	205	208.05	211.57	207.31	208.06	208.33	206.47	209.77	207.13	206	206.29	208.38	207.79	207.15	206.23	207.46	206.51	205.78	206.67	208.59	206.5	208.81	204.99	209.78	207.92	206.39	207.78
199.46	199.85	201.3	200.39	197.46	200.22	201.31	199.48	199.96	199.64	198.54	202.01	199.96	200.73	198.73	202.97	201.49	199.41	200.1	201.75	202.58	202.42	199.6	196.94	204.93	197.28	202.14	202.72	200.16	198.74	198.68	198.39	197.37	199.94	202.08	196.24	200.23	201.56	198.49	197.31	199.3	198.94	201.3	199	201.73	201.04	197.79	199.67	200.87	198.07
197.2	193.68	194.32	199.83	196.03	196.34	196.79	200.44	197.86	193.95	197.74	197.67	196.02	198.29	197.14	198.55	198.47	198.43	195.93	201.35	199.38	197.58	200.09	196.71	197.67	196.99	196.76	197.94	199.16	197.98	198.63	199.1	196.5	197.08	194.16	200.29	198.47	196.98	198.2	198.76	198.26	197.21	199.55	198.22	198.73	197.88	198.03	195.39	201.37	195.59
198.89	201.64	198.95	200.42	202.29	199.12	197.77	200.2	200.83	202.72	199.63	201.57	198.72	198.65	197.82	202.21	200.02	202.08	198.66	199.38	200.04	198.61	201.63	202.71	200.59	199.73	199.43	197.78	200.28	200.44	199.18	201.97	199.82	198.14	199.75	198.89	202.74	204.18	196.49	199.53	196.91	203.46	200.45	199.42	197.61	199.96	198.83	203.1	200.97	200.27
208.13	206.91	209.55	207.14	205.31	213.52	209.67	206.5	211.62	207.83	209.11	212.14	209.57	209.73	206.64	206.51	209.15	208.96	208.35	208.03	208.96	209.49	207.52	209.4	207.38	210.45	208.05	206.78	206.5	208.72	207.2	211.25	207.79	205.05	211.28	207.49	209.21	207.44	209.48	210.45	206.72	209.82	209.07	207.41	208.31	208.14	206.93	210.91	209.2	207.95
209.8	207.35	209.05	210.85	207.74	207.3	206.84	208.62	205.34	210.27	210.15	207.01	205.68	207.23	211.64	208.26	209.1	210.44	208.35	209.74	210.78	205.84	207.72	207.07	210.4	209.48	210.03	209.06	209.6	210.57	209.33	205.9	209.13	210.47	206.61	208.71	206.77	210.24	208.64	207.5	208.74	206.38	207.6	207.75	207.31	205.21	210.36	210.47	208.97	207.32
193.75	195.17	194.63	192.73	195.34	192.91	195.94	193.1	196.51	195.41	199.3	194.69	192.92	195.29	195.9	196.07	194.32	193.92	196.49	196.3	193.97	194.96	195.32	195.8	193.91	194.52	194.04	193.7	194.52	193.94	195.96	196.2	197.66	194.83	193.85	193.15	199.05	194.14	195.96	193.31	193.65	193.12	194.46	196.07	194.24	199.53	194.4	197.08	197.74	194.82
216.31	219.62	217.11	216.97	217.77	217.1	216.11	218.46	218.13	221.18	215.16	219.49	216.08	220.17	223.11	218.74	215.47	215.59	218.73	216.89	217.83	218.99	220.88	220.53	219.57	223.6	216.98	218.72	218.29	218.31	218.23	218.14	216.48	218.43	217.03	219.36	220.87	215.73	217.34	215.94	215.24	216.71	219.55	220.64	216.83	216.33	217.98	219.03	216.65	216.29
209.53	207.71	208.14	206.9	205.94	208.04	208.21	210	211.29	208.82	208.58	205.59	207.04	207.86	208.24	210.57	208.89	210.88	210.86	210.28	213.18	211	210.87	207.79	209.45	210.95	210.82	207	210.04	208.02	210.14	208.36	207.68	205.07	209.29	212.44	206.61	209.01	211.27	206.38	210.18	210.4	207.22	208.01	209.26	206.26	208.89	207.74	209.49	208.06
199.88	203.84	203.61	204.05	202.35	201.21	202.96	205.12	201.01	200.31	202.86	204.61	200.12	202.92	200.9	204.19	199.74	203.09	203.44	203.31	200.92	203.58	202.21	202.65	203.18	204.45	202.69	201.66	203.18	200.87	201.9	201.71	205.47	203.04	202.86	201.64	204.52	203.69	202.95	205.14	204.07	203.93	202.13	200.09	204.72	200.8	198.01	198.06	202.97	202.76
202.52	199.61	203.66	202.22	201.72	202.23	204.11	199.84	199.73	203.07	197.88	201.2	198.68	200.95	198.38	199.65	198.33	200.08	199.73	204.61	203.45	202.23	201.19	200.97	200.74	201.76	199.11	202.01	199.77	198.36	204.57	200.65	200.97	203.64	201.82	197.69	203.36	202.77	203.81	204.51	198.02	201.75	201.88	200.51	202.61	201.07	206.36	201.23	200.58	199.27
209.86	208.17	202.22	208.94	205.55	208.16	203.09	207.51	206.51	204.84	205.06	205.85	207.01	205.56	205.46	206	205.53	208.24	208.37	208.63	206.49	209.88	204.02	206.96	205.79	206.11	206.67	208.18	204.13	210.32	206.11	204.02	208.32	206.87	206.42	204.37	206.82	207.86	205.26	208.23	203.89	205.6	207.48	205.45	205.86	207.52	207.02	206.28	208.02	207.46
210.13	208.48	212.23	210.3	211.78	213.13	213.44	211.15	209.72	211.16	213.15	209.95	211.25	207.78	208.39	211.95	209.79	210.78	216.07	215.12	210.74	210.26	212.27	213.46	210.38	212.32	211.23	212.15	213.36	210.54	211.7	211.19	208.4	208.35	210.02	210.99	213.25	211.29	210.3	210.58	210.78	209.13	213.31	212.8	210.49	208.57	211.73	212.12	212	214.45
211.38	213.41	212.2	209.83	212.28	210.37	210.17	211.36	209.22	212.7	212.45	209.29	211.41	211.03	213.2	211.27	209.96	213.12	211.32	210.62	212.18	213.1	209.47	210.73	210.56	211.86	213.35	213.13	210.42	209.89	211.9	212.68	208.25	207.48	214.61	210.39	212.97	211.42	209.92	212.12	210.08	208.57	210.56	211.94	213.89	213.47	215.09	214.01	211.16	212.3
211.96	209.3	208.48	210.52	212.24	210.56	210.98	210.89	209.75	212.87	211.53	211.6	211.62	212.64	211.18	210.85	210.82	210.16	212.44	211.01	211.81	208.65	210.27	212.8	213.34	210.48	210.65	212.1	210.03	211.03	213.68	212.02	211.32	213.92	210.37	214.58	208.04	214.21	211.69	214.43	211.8	211.82	212	212.61	209.39	211.87	210.69	210	210.44	209.09
205.59	203.25	204.97	201.99	201.28	203.5	202.17	204.93	203.8	203.65	201.83	199.32	204.32	202.04	207.28	201.33	204.12	206.35	204.22	202.25	205.79	203.39	205.18	202.81	201.29	206.04	202.55	203.84	205.59	203.52	203.59	202.3	202.23	204.64	203.29	203.84	203.39	201.81	203.17	203.02	203.11	202.26	204.35	202.86	206.04	205	202.87	201.94	202.46	200.64
204.82	201.64	205.61	205.95	200.23	204.03	206	208.71	205.02	200.89	203.21	204.34	203.88	200.59	204.92	205.53	205.06	205.02	204.43	204.01	202.58	207.52	204.08	205.49	206.33	203.22	206.4	205.34	205.83	207.47	203.76	202.91	205.24	202.99	205.49	203.24	204.14	205.53	205.37	204.2	205.1	203.8	200.65	206.42	203.26	203.7	203.21	203.34	205.68	204.98
202.39	201.75	197.52	200.87	196.74	202.29	200.54	196.92	197.09	199.32	201.28	199.24	201.32	197.89	200.28	197.23	198.54	196.62	201.21	199.84	200.17	200.33	198.56	196.79	199.36	199.69	199.13	197.76	200.61	199.29	199.16	201.45	199.88	197.35	201.12	201.03	199.12	200.9	199.79	201.18	198.66	199.75	201.54	199.96	199.27	199.64	199.1	201.03	199.06	198.67
208.15	208.54	207.55	207.77	206.23	206.44	206.01	206.93	207.05	206.22	207.46	203.44	207.97	208.67	209.29	207.71	209.47	208.13	206.52	211.75	206.88	206.88	207.74	206.34	209.71	209.61	208.37	206.41	208.32	208.67	206.87	211.06	208.56	208.83	208.5	208.76	206.98	203.75	205.56	206.51	208.07	207.5	210.56	205.97	208.4	210.71	210.6	208.2	207.95	208.36
195.68	193.53	194.12	194.39	195.61	195.14	195.66	196.98	196.9	195.61	195.67	192.89	192.75	193.9	197.17	194.82	193.83	195.13	195.09	192.11	195.13	194.81	197.18	194.83	196.32	195.12	194.12	197.62	195.65	191.4	195.95	196.48	193.76	192.37	195.95	195.4	196.45	194	197.37	197.13	197.68	195.31	197.56	194.56	196.66	197.32	195.43	194.22	194.57	196.79
209.78	209.59	210.61	209.68	210.45	212.16	209.35	209.62	206.96	210.49	210	208.26	204.7	208.06	207.58	208.6	209.87	212.02	209.77	207.43	209.12	209.26	208.95	210.94	207.56	207.48	208.5	206.98	209.57	210.72	206.8	210.04	208.27	208.35	206.89	205.88	206.71	209.99	204.97	206.24	211.2	209.82	208.48	207.55	209.83	209.02	209.97	207.03	208.03	206.03
202.94	203.48	204.7	205.88	202.28	204.1	204.21	205.26	198.69	204.99	203.14	207.93	205.13	203.49	201.13	204.19	204.16	201.42	205.59	202.44	203.76	200.69	203.66	205.16	204.73	200.88	203.19	206.26	205.81	203.3	202.01	202.4	201.86	205.62	203.69	204.24	202.54	205.59	203.71	202.12	201.67	201.68	201.72	200.75	204.21	206.81	204.23	204.32	202.6	204.53
204.12	205.31	203.31	202.06	203.56	208.55	206.13	203.37	203.04	207.14	205.6	204.94	204.2	207.22	207.23	205.22	204.89	207.07	205.25	204.49	205.24	204.43	206.11	202.19	204.77	205.12	206.11	200.35	207.46	208.3	203.39	204.5	202.52	205.47	205.07	205.85	207.21	203.46	200.37	206.49	205.02	207.48	206.77	202.13	204.56	208.58	204.32	205.74	202.58	206.22
205.4	202.83	205.1	205.58	201.9	203.99	208.06	207.72	202.56	202.21	204.56	203.02	202.8	205.38	200.93	203.42	206.36	205.37	203.3	204.67	205.76	203.07	201.88	204.18	209.73	204.54	204.86	204.24	206.72	203.73	204.92	203.63	203.83	203.35	201.23	206.35	205.16	203.82	204.71	206.02	208.74	204.51	206.32	206.03	203.96	205.3	207.07	205.03	205.09	207.81
218.66	217.45	219.39	219.1	217.51	214.53	214.8	218.3	218.1	218.62	216.57	219.36	217.21	219.94	213.73	218.31	218.47	222.12	218.16	217.58	218.12	217.51	216.14	219.12	216.86	217.46	217.73	215.84	214.19	220.49	217.97	218.93	215.03	213.81	216.19	218.64	215.46	217.06	219.72	219.96	217.92	216.32	210.98	217.79	217.76	217.11	218.6	216.63	214.34	218.48
210.5	209.56	211.77	207.07	210.9	211.82	211.18	212.69	214	212.8	210.79	212.23	212.21	209.59	210.79	209.58	214.07	211.12	215.57	209.15	211.79	208.68	213.19	208.91	208.78	209.64	211.83	209.05	213.54	211.61	213.85	210.8	211.09	211.63	211.35	211.48	210.91	212.55	210.58	211.31	212.26	209.84	210.87	215.03	211.1	213.6	211.38	212.37	208.77	208.96
191.03	191.09	197.85	192.96	194.16	193.37	195.44	192.5	194.26	193.86	193.53	192.6	196.13	197.19	193.42	193.66	193.36	190.48	195.65	191.28	194.49	196.64	191.7	191.71	192.43	194.47	196.45	192.88	195.64	190.96	196.66	196.35	193.29	192.56	195.14	195.95	194.49	195.43	194.57	192.53	194.12	194.21	197.53	193.72	194.31	192.36	194.56	193.71	191.67	191.72
208.4	204.42	207.63	210.96	209.65	211.9	209.02	209.27	209.11	205.8	209.46	208.25	207.25	210.42	208.26	204.95	210.5	210.69	210.23	207.05	207.93	208.89	207.71	208.29	210.24	209.66	208.8	209.89	209.67	207.66	209.95	208.32	207	207.99	209.26	206.96	207.17	206.64	206.96	208.65	207.33	210.16	207.24	209.8	210.75	209.1	209.67	211.36	207.28	206.8
212.89	213.43	212.6	211.14	215.66	215.17	213.74	215.1	218.54	214.71	213.03	214.31	216.3	212.32	216.23	214.06	213.12	217.84	215.81	214.09	212.24	217.65	216.73	215.81	214.87	216.72	216.14	212.07	211.24	214.85	215.25	213.77	216.29	214.34	214.03	212.76	216.29	210.53	213.21	213.11	212.52	210.13	213.9	212.91	213.32	212.3	214.49	211.89	212.88	216.08
213.43	214.43	211.04	210.15	211.86	212.69	211.54	210.25	206.12	212.6	211.06	211.22	213.12	209.14	211.25	211.78	211.79	214.49	211.38	209.79	212.14	210.77	211.3	209.96	213.19	210.34	211.95	207.46	212.8	210.5	214.87	215.57	215.47	212.14	213.58	212.28	210.65	210.36	212.95	209.3	211.5	211.92	213.73	211.94	211.88	212.31	208.91	214.2	210.99	211.44
208.45	206.57	208	209.25	209.39	207.55	211.59	212.2	205.08	206.14	205.6	209.73	210.04	209.3	211.57	214.21	209.52	209.49	209.77	208.68	208.16	205.3	205.77	209.37	209.9	207.51	209.95	207.08	211.86	207.89	208.85	208.99	208.65	208.4	207.87	211.99	207.55	206.19	208.42	206.58	205.39	209.3	208.43	208.81	205.46	208.72	210.73	207.21	210.08	207.06
199.11	199.67	197.73	197.79	196.69	198.63	200.17	195.03	197.96	196.56	198.89	197.81	198.38	194.92	198.39	194.66	198.13	201.04	197.76	200.88	193.68	194.81	197.01	195.46	196.38	196.58	199.26	201.15	196.56	197.19	195.48	201.44	198.01	198.88	200.06	198.02	199.92	198.51	199.24	197.46	195.34	198.83	198.88	199.26	196.39	196.83	197.33	198.03	200.46	198.8
201.31	200.76	201.62	199.42	200.4	199.68	196.6	201.34	200.33	200.7	199.1	198.19	200.64	199.63	200.22	200.65	202.5	201.07	197.56	197.27	201.08	200.77	199.48	203.25	200.44	200.04	198.92	198.78	202.58	198.73	200.44	199.44	200.11	204.04	199.81	199.79	200.32	202.68	200.94	203.86	200.19	200.84	201.34	198.71	202.18	197.44	198.66	199.96	201.76	202.9
205.88	204.85	206.01	209.65	207.33	208.02	203.86	206.02	205.11	205.72	207.23	205.18	205.24	204.99	204.37	208.54	208.08	206.32	207.67	205.69	209.44	205.29	205.67	204.94	206.75	209.35	205.86	210.13	206.92	206.02	205.73	205.38	207.46	204.79	205.74	204.33	206.66	206.99	205.3	208.37	209.01	203.54	205.21	209.27	208.37	205	207.57	204.14	203.94	206.96
215.4	215.07	218.32	218.31	217.31	216.77	219.19	217.98	215.59	219.32	216.29	212.53	218.59	214.09	219.48	218.1	216.8	216.44	215.85	216.14	215.39	215.72	214.33	217.33	218.26	215.13	215.54	218.83	215.85	214.57	214.2	216.83	215.39	212.84	216.08	216.05	216.72	219.91	216.44	216.33	216	217.38	217.44	217.75	214.58	217.53	215.53	215.5	215.97	216.79
215.6	217.57	218.6	218.65	216.55	216.85	219.24	219.2	217.46	218.26	217.37	215.51	213.92	217.49	215.09	216.75	217.65	215.42	213.1	217.23	216.87	219.75	215.45	217.44	216.08	215.79	218.98	217.89	218.31	217.63	218.81	217.79	217.17	214.4	217.58	217.53	216.67	214.66	219.52	215.11	216.95	217.25	215.86	216.62	217.81	218.4	214.54	217.88	219.2	216.42
207.89	207.85	207.83	206.88	210.09	209.44	205.46	207.45	205.7	207.83	209.08	210.6	207.47	211.1	210.54	209.02	205.37	208.18	211.16	208.23	208.15	205.97	209.41	206.39	209.44	210.73	208.56	212.99	207.41	208.54	207.7	209.51	215.04	208.36	210.28	209.18	210.85	210.19	205.69	210.13	211.38	209.55	209.3	207.65	208.16	210.77	207.94	211.34	209.42	206.98
211.63	209.9	207.24	207.4	206.77	209.99	205.97	209.3	209.64	209.91	208.44	206.14	207.49	206.15	208.77	209.47	206.25	209	208.25	205.88	208.71	211.76	210.32	211.18	208.06	212.01	209.22	211.04	208.45	211.28	212.05	210.4	209.78	210.16	210.73	208.02	205.82	208.7	209.12	208.32	207.66	208.16	209.16	207.83	209.35	205.49	210.16	207.58	208.54	207.16
198.45	199.17	200.96	195.81	197.19	200.02	196.04	198.13	200.76	202.51	199.17	203.16	197.44	196.35	199.69	200.28	192.31	199.58	200.87	199.19	197.23	197.43	195.4	201.48	200.14	196.72	199.42	198.11	198.79	199.28	195.04	198.5	199.08	197.47	197.09	197.06	198.16	200.36	198.5	198.96	198.71	197.23	197.46	197.11	202.15	196.82	199.07	198.93	195.76	200.47
214.6	211.89	212.49	210.82	210.4	212.85	213.63	210.54	214.48	212.07	211.75	214.79	214.21	210.46	212.26	212.14	213.42	210.17	208	211.7	212.48	210.05	212.18	209.83	209.28	212.22	211.73	210.15	212.41	208.48	211.97	211.63	208.85	211.36	216.21	210.77	210.33	212.92	211.16	209.29	209.2	211.2	209.36	210.89	212.88	212.42	212.55	210.03	210.47	210.73
216.93	219.09	219.36	215.01	216.5	218.69	217.87	217.94	219.02	218.03	215.5	218.2	220.57	217.74	216.71	218.09	217.02	220.93	221.55	216.73	217.63	220.68	219.82	217.74	218.65	221.18	216.41	216.67	220.28	219.21	219.76	219.88	215.97	216.9	218.01	217.89	220.3	216.93	216.7	216.37	217.11	216.02	215.26	221.21	216.86	217.73	215.75	216.01	218.23	215.49
213.53	213.7	214.62	211.65	213.72	212.58	214.27	212.87	212.64	211.66	211.58	210.27	214.81	212.58	214.74	216.63	212.66	216.19	212.3	213.12	214.43	215.64	217.77	214.44	212.83	215.36	214.14	213.74	213.2	214.14	213.36	215.43	210.67	213.43	212.72	214.16	215.7	209.93	214.62	211.1	210.04	214.54	213.67	214.95	212.31	213.82	211.57	213.14	211.66	213.43
215.48	220.64	217.57	217.13	217.01	217.82	218.1	217.92	219.08	217.64	217.76	218.01	222.37	217.65	215.01	219.05	219.31	217.42	215.85	219.37	218.76	216.03	215.68	217.01	218.36	219.08	214.14	218.75	217.86	218.42	219.79	217.84	218.67	216.79	216.71	218.82	217.71	216.95	217.66	216.51	219.66	215.66	217.48	216.22	216.34	217.27	218.77	217.33	218.42	215.69
206.67	207.86	208.65	208.17	210.66	207.42	208.37	209.59	208.92	208.36	208.9	210.1	208.74	213.23	205.1	208.84	208.82	206.12	209.64	208.3	208.9	208.08	209.17	207.19	207.17	207.29	205.64	206.6	206.36	204.67	210.14	211.72	207.8	210.6	212.33	208.66	211.4	207.91	206.86	209.38	206.56	210.95	205.66	207.95	204	208.04	207.16	208.47	207.05	211.09
220.21	215.14	214.56	220.42	220.31	217.02	218.31	219.23	217.29	219.32	216.2	216.99	215.51	218.98	216.5	217.06	215.42	215.75	217.47	217.64	217.5	219.28	215.93	218.54	215.49	216.54	212.93	219.09	215.68	218.24	214.48	215.33	219.09	215.23	215.3	216.97	216.61	219.51	219.05	215.45	221.21	215.97	211.11	216.4	218.02	218.71	218.24	216.87	213.28	215.53
206.32	210.31	206.26	207.24	209.46	208.71	208.41	204.72	210.87	206.29	208.07	205.85	211.5	208.91	210.4	206.93	208.92	212.1	210.3	209.35	210.63	211.53	208.07	209.1	206.22	206.59	210.07	210.23	209.77	209.69	206.25	210.38	209.64	207.66	209.67	205.22	208.51	208.9	208.24	208.84	208.46	211.37	209.36	211.61	207.29	208.39	208.89	211.05	209.64	206.64
217.61	219.31	217.38	217.65	214.53	217.06	213.13	214.46	218.34	217.76	215.7	215.47	218.73	214.31	214.84	214.55	218.22	217.97	213.58	215.85	213.85	217.15	218.37	213.61	216.19	215.68	213	217.2	216.92	216.33	213.7	219.13	217.53	215.44	217.33	216.13	216.72	221.35	215.31	215.68	214.59	218.18	217.24	218.3	215.51	218.45	216.12	218.18	217.56	217.48
207.04	211.48	210.34	207.4	208.16	208.08	209.75	206.22	206.22	209.75	206.01	206.84	208.96	205.87	212.99	213.12	208.06	209.21	209.16	207.85	207.29	210.94	207.29	208.22	205.45	205.93	206.43	209.58	210.07	208.9	204.52	209.79	207.6	208.47	205.71	207.31	208.96	208.88	209.19	212.11	207.24	207.45	208.1	208.09	207.87	209.53	210.07	209.58	207.1	209.05
209.76	206.87	208	208.08	209.99	208.58	209.89	209.08	209.37	210.52	207.24	207.83	211.04	211.34	210.21	208.19	207.65	210.78	211.39	209.54	209.2	210.76	211.98	205.54	210.55	208.22	208.3	208.54	210.26	209.66	211.05	209.56	207.4	209.57	207.95	205.96	206.27	207.09	207.14	207	208.1	210.12	208.69	207.62	207.53	212.69	208.94	208.46	206.55	209.71
203.19	202.53	202.91	200.32	199.06	202.34	200.37	200.1	200.22	202.81	202.21	197.21	202.26	201.56	201.24	202.7	201.48	201.44	199.66	203	201.39	200.22	199.63	203.48	200.45	199.9	200.12	202.5	201.29	200.91	203.16	205.18	201.99	202.14	203.96	202.92	202.69	201.67	200.36	202.88	200	202.53	200.76	203.22	199.73	203.23	201.12	203.53	200.86	200.86
209.97	209.22	209.67	209.69	208.73	210.27	206.77	207.18	208.84	207.63	208.77	206.88	206.66	208.71	203.92	207.95	206.72	207.47	212.47	205.47	209.08	208.78	209.49	211.15	209.55	209.91	208.82	208.4	214.31	208.14	210.54	208.58	208.79	208.2	212.02	208.19	208.22	207.18	207.94	209.23	206.03	209.69	207.49	209.42	205.51	209.51	209.08	207.94	205.34	209.98
218.49	217.3	217.45	216.47	217.29	217.77	217.42	218.64	217.27	219.56	217.62	219.22	216.35	217.49	214.46	217.59	219.51	217.12	216.69	219.2	217.54	218.11	218.12	216.71	215.72	218.64	217.18	215.97	219.81	217.61	218.87	217.49	219.33	219.31	217.61	213.36	217.45	218.11	218.63	217.09	218.69	218.34	214.21	215.69	216.3	215.73	216.79	212.7	215.61	217.35
211.27	214.3	211.76	211.4	213.04	212.19	212.49	211.84	211.12	210.73	211.14	208.99	211.16	207.32	212.3	211.73	209.74	210.39	212.93	208.21	209.34	213.72	214.4	213.37	210.49	210.28	214.52	213.19	212.35	211.08	211.3	210.95	212.11	213.53	211.6	212.2	211.04	208.4	210.06	207.77	210.58	211.18	211.41	208.98	208.72	214.34	210.9	216.59	211.21	211.29
201.52	199.07	200.18	201.58	196.66	200.34	198.9	200.09	198.08	199.76	199.9	201.88	201.52	198.63	198.54	202.98	196.49	198.01	197.36	198.74	200.79	196.49	197.09	200.7	197.53	197.52	199.62	202.22	197.52	196.95	200.29	203.78	199.57	196.72	201.01	198.17	196.55	199.05	198.37	199.23	198.05	200.39	199.79	199.86	200.6	200.99	198.73	200.44	197.11	204.03
204.74	202.12	204.2	202.5	205.72	208.74	199.93	201.43	202.67	206.67	201.76	200.37	200.58	203.86	205.51	202.44	203.64	206.35	198.76	204.41	204.1	200.37	202.51	204.8	203.23	200.58	205.71	205.11	204.71	202.85	206.13	202.5	202.86	198.99	203.91	204.1	202.25	205.62	206.1	200.19	199.35	204.93	207.44	206	206.74	207.38	205.48	202.78	204.85	200.86
206.31	208.09	208.66	208.53	206.98	208.05	210.49	210.62	207.67	208.68	211.01	206.76	207.14	211.01	206.23	209.35	208.68	209.62	207.62	207.83	208.73	208.33	204.48	209.23	208.3	207.4	208.6	206.88	207.33	211.48	207.1	207.53	206.61	206.09	204.37	207.79	208.03	210.74	209.25	207.84	209.15	206.85	208.58	208.3	210.21	206.4	211.74	205.03	210.61	208.72
199.77	201.13	199.78	201.38	203.63	199.52	201.42	201.99	200.44	201.79	196.1	199.79	202.31	201.23	204.13	202.94	200.54	201.9	198.56	201.85	200.95	199.52	199.45	198.89	197.7	200.64	200.81	202.06	198.92	203.14	199.78	200.9	198.45	200.85	199.8	199.73	201.88	201.68	199.46	203.4	202.91	201.11	200.78	199.66	199.1	200.8	201.22	199.67	201.31	197.93
217.88	217.7	219.96	216.17	217.77	215.36	217.3	217.43	217.86	221.53	219.29	217.77	213.35	217.53	216.19	217.92	216.72	218.51	213.33	215.22	217.55	215.02	216.89	216.36	217.87	217.42	215.62	213.85	213.75	217.14	217.96	218.1	220.65	219.79	216.96	217.86	215.4	219.9	218.89	219.08	219.33	214.47	218.8	218.58	221.98	215.64	217.51	215.9	221.56	217.03
214.36	215.27	212.38	210.64	210.99	210.88	212.08	215.2	209.59	210.35	212.27	212.23	209.29	213.55	214.67	210.14	211.74	213.88	210.67	213.25	213.69	212.89	209.77	209.36	211.68	209.3	212.45	210.93	210.33	212.59	209.83	209.36	213.76	211.98	211.89	210.42	212.34	212.4	209.51	211.99	211.6	212.7	210.19	210.79	211.71	211.35	213.19	210.61	211.1	211.18
214.74	219.02	217.74	216.66	216.77	217.73	217.4	217.21	220.56	217.69	217.09	218.99	219.85	213.43	213.59	218.82	215.75	217.36	219.31	216.06	218.97	219.77	216.09	218.01	217.03	219.06	216.82	215.07	216.53	220.69	220.05	218.86	219.08	216.92	218.12	218.85	217.96	217.86	217.24	218.44	216.51	219.84	219.23	220.11	220.11	220.77	219.46	217.28	217.93	219.43
211.11	215.29	211.37	211.94	211.71	214.09	211.4	210.95	214.83	211.32	214.07	212.21	210.29	213.82	215.27	212.41	214.24	209.02	210.92	214.1	212.44	216.73	211.88	211.1	214.54	211.79	213.68	210.33	212.01	211.43	209.46	211.63	211.43	214.71	215.7	214.17	211.25	213.37	212.36	210.77	210.04	212.3	212.9	212.59	209.77	210.64	212.74	211.75	213.78	212.54
209.5	210.85	206.16	205.58	210.19	206.82	209.33	208.96	208.25	207.99	208.92	206.81	208.11	208.03	208.77	208.06	206.49	207.77	212.66	211.37	207.68	206.05	211.54	205.54	209.56	206.81	207.81	210.12	210.25	209.66	209.65	206.41	208.88	206.31	207.22	210.05	211.34	209.89	210.9	209.32	206.85	207.77	210.28	209.31	206.6	204.57	208.65	209.43	210.67	208.96
207.02	205.43	206.31	203.82	206.25	204.43	205.61	209.67	205.17	204.17	206.41	207.8	208.84	206.61	205.24	201.41	204.61	206.27	203.93	207.28	205.61	204.63	206.15	205.29	207.81	208.73	207.57	204.79	204.94	206.13	206.39	204.92	202.08	202.95	208.08	207.3	202.52	204.06	206.54	203.74	205.27	202.99	205.08	204.55	202.46	204.16	204.58	205.11	205.59	206.07
210.48	211.66	210.84	213.41	214.88	210.39	212.78	211.29	213.43	212.33	213.88	214	213.02	215.7	213.78	211.54	214.35	212.64	211.34	213.2	209.76	212.09	214.6	210.63	212.81	210.73	211.83	209.57	211.01	214.85	211.21	209.61	215.04	211.92	212.3	212.49	213.86	210.29	209.35	210.6	210.82	213.47	212.56	215.47	212.91	216.24	214.99	212.1	213.24	216.83
210.04	209.66	206.99	208.87	212.03	209.95	209.19	208.68	209.34	207	209.21	210.57	210.04	206.45	207.31	211.34	210.71	207	208.23	208.44	209.3	208.57	209.18	210.13	212.04	210.79	211.79	212.37	209.64	208.61	210.56	209.48	209.55	209.93	210.6	210.22	209.29	212.41	206.15	209.6	208.27	212.68	214.09	207.37	210.23	211.97	208.2	211.81	209.84	208.26
197.93	201.99	198.35	199.38	200.69	198.66	196.43	200.67	200.21	197	200.45	198.33	197.16	199.69	199.61	198.9	198.99	199.44	198.42	201.23	201.71	196.98	199.52	201.01	204.28	197.99	201.01	198.93	199.93	201.25	202.43	197.33	199.22	198.98	199.12	201.32	201.24	200.62	200.17	194.43	201.05	200.56	199.82	199.07	199.65	197.99	197.24	198.47	198.44	197.97
209.42	208.43	208.96	209.44	206.18	208.09	209.99	209.3	206.21	208.75	208.39	208.49	207.11	208.62	208.87	210.11	203.39	208.61	210.56	211.4	209.19	209.5	207.18	205.76	209.94	210.45	208.74	206.67	207.77	207.79	206.2	210.15	210.2	207.4	209.97	210.65	206.36	206.28	209.2	211.55	210.19	206.7	211	206.52	211.18	209.08	207.8	207.36	210.97	207.27
202.64	203.2	200.41	202.69	202.82	201.23	202.43	201.69	199.74	201.2	202.51	200.51	203.03	197.85	203.66	199.2	203.84	206.62	202.88	202.16	204.29	206.14	201.59	201.1	205.91	201.2	202.48	203.74	203.69	202.25	200.71	205.26	201.23	203.58	205.16	202.74	205.12	202.76	202.46	201.99	204.95	205.65	201.77	200.68	197.85	203.01	201.5	203.54	206.36	204.45
218.46	213.31	217.68	217.96	218.79	217.47	217.48	216.23	221.67	216.76	215.28	219.55	217.88	216.22	213.38	217.27	218.4	213.66	216.79	217.25	219.6	215.69	219.44	215.89	216.95	215.71	214.28	216.97	219.34	216.44	214.53	217.44	215.62	218.63	215.74	216.66	215.77	213.15	218.25	217.49	221.27	218.91	218.27	217.14	218.2	215.26	215.12	214.95	219.58	217.9
218.47	220.29	215.72	214.76	218.17	218.1	217.62	217.76	218.13	218.71	217.36	217.47	218.82	215.33	212.68	214.38	216.62	218.23	219.04	217.61	220.88	217.48	217.29	219.49	220.23	215.1	216.88	218.78	218.41	215.13	222.85	218.99	219.09	217.28	216.44	217.77	218.03	218.17	219.08	217.37	217.57	217.7	221.66	216.96	214.4	220.16	220.76	217.37	217.75	217.59
211.79	211.41	212.18	211.93	210.63	212.37	213.02	211.17	209.32	211.56	213.07	213.54	213.2	209.61	213.62	212.6	210.57	212.62	213.04	210.85	211.21	210.65	212.55	212.05	212.11	210.81	213.28	216.71	210.88	211.37	211.93	212.9	211.99	209.71	214	216.53	209.53	212.24	209.84	212.85	212.61	213.45	211.97	212.75	215.02	212.19	211.16	211.78	215.02	213.07
217.5	216.07	220.39	217.28	219.74	216.23	215.71	214.06	217.21	214.52	215.4	218.45	216.73	215.33	217.64	221.75	214.66	216.08	212.74	214.55	215.96	214.51	219.59	219.67	215.35	218.94	220.09	217.02	218.82	215.61	215.36	215.82	221.57	215.78	214.91	213.39	217.19	219.27	216.82	218.43	216.23	217.58	218.88	215.18	218.2	218.54	218.68	220.92	215.57	218.81
211.93	210.52	211.61	210.84	210.83	208.53	207.84	211.66	211.06	209.49	213.1	210.78	210.37	211.29	212.22	211.22	212.41	211.8	212.35	212.15	210.87	213.75	213.55	213.78	212.35	210.88	211.65	211.27	212.91	211.17	211.02	212.42	211.52	210.75	210.67	210.56	213.07	210.12	210.84	212.37	210.85	211.43	208.79	210.62	211.1	209.36	211.18	212.14	209.19	211.37
209.8	208.68	206.26	208.75	207.54	207.86	206.38	209.59	209.83	208.32	208.19	207.98	209.75	208.77	208.47	209.33	206.2	210.15	209.99	206.74	210.74	204.78	210.08	206.76	208.94	207.87	209.7	209.52	206.39	207.72	208.39	207.38	208.43	204.34	208.53	208.11	207.31	207.31	205.64	202.61	207	209.66	208.91	208.54	204.55	206.64	203.5	207.24	209.37	207.06
199.54	200.02	201.38	202.2	203.69	200.35	201.73	199.06	202.05	200.13	202.84	202.36	200.76	201.34	198.41	201.22	199.55	201.72	203.1	201.13	197.84	201.17	201.61	199.29	200.77	203.14	198.11	200.25	200.69	198.62	201.84	197.81	199.24	201.33	202.36	199.43	202.05	199.12	200.99	203.88	198.26	199.81	202.28	198.88	199.5	197.82	198.14	202.66	202.18	201.32
208.9	210.42	211.33	207.42	206.69	213.8	210.16	209.46	209.24	208.25	209.76	209.62	211.12	206.25	210.51	210.15	208.45	211.19	207.61	207.94	210.13	209.04	207.67	209.37	205.11	207.09	208.67	207.5	209.23	211.51	209.63	208.28	208.42	206.52	204.92	209.19	206.17	208.47	213.85	213.57	206.92	210.44	211.95	207.26	211.42	210.62	208.52	211.75	209.76	211.3
209.89	206.51	210.14	208.39	208.67	205.36	209.41	209.21	209.25	208.5	206.98	206.19	206.49	210	209.18	207.17	207.92	205.95	207.14	208.7	209.81	207.05	208.11	205.53	207.43	210.57	208.45	207.46	209.4	207.27	207.42	205.78	208.11	208.57	207.54	206.48	205.62	209.22	210.2	205.24	206.91	207.44	205.4	206.44	208.63	207.91	208.1	208.78	208.77	205.37
213.33	211.94	212.51	214.26	211.04	216	212.24	211.08	212.89	213.75	212.84	214.03	210.15	213.51	216.78	214.6	212.33	213.83	209.98	211.97	212.38	212.67	210.59	212.63	210.4	213.7	211.88	213.12	213.67	212.61	208.39	215.12	212.7	210.9	208.69	212.83	213.88	210.47	213.88	212.58	214.9	212.45	211.52	212.5	209.93	212.8	212.29	209.78	212.17	213.53
210.73	202.59	209.06	204.56	206.06	211.71	205.77	207.73	209.93	207.1	204.66	206.42	209.48	202.48	208.92	209.26	211.22	210	208.04	207.35	208.69	207.67	209.81	207.53	207.89	208.06	206.03	204.88	208.9	207.37	207.69	206.8	207.27	211.38	209.99	210.73	206.18	209.14	208.22	205.75	208.38	205.95	208.78	207.31	207.94	204.96	207.3	207.7	208.5	208.06
210.06	210.66	211.09	211.03	211.61	210.7	213.72	214.59	212.81	211.86	212.67	211.31	212.48	213.28	210.09	211.09	210.59	212.39	211.32	215.98	212.14	211.5	212.96	212.93	210.95	210.4	212.4	212.38	211.11	213.21	210.85	214.22	212.07	208.31	211.02	212.21	209.5	210.27	212.19	213.61	211.67	209.47	211.46	210.98	210.7	212.24	212.22	209.78	213.06	212.71
215.45	215.19	215.13	214.96	217.75	217.34	219.07	214.47	212.38	216.18	216.99	219.53	216.97	217.64	216.78	215.09	219.34	213.86	218.4	216.73	214.68	215.14	218.46	217.35	215.17	217.14	217.15	218.68	216.98	215.48	215.19	217.09	218.67	216.43	215.7	214.99	214.47	219.09	217.44	219.22	219.59	219.26	215.86	217.74	218.33	215.37	215.58	218.89	219.35	217.44
208.58	207.63	207.42	203.49	207.94	205.69	208.27	205.28	208.83	207.86	206.92	208.91	206.03	208.8	205.89	207.09	205.84	210.17	211.41	208.37	204.84	207.31	208.1	206.89	205.9	209.54	210.63	207.72	208.66	209.52	207.95	208.85	207.63	210.65	205.99	209.46	207.42	207.56	206.45	209.03	204.98	207.3	205.82	209.35	208.74	205.07	205.1	208.34	208.2	208.67
194.69	198.11	193.04	195.9	194.82	195.69	195.78	198.74	195.45	194.8	195.83	197.27	195.35	196.81	193.17	193.04	198.7	197.67	195.96	197.89	196.4	196.3	194.34	195.21	196.42	192.49	194.25	194.63	194.47	195.44	191.27	190.81	192.92	191.71	191.83	194.16	196.02	194.81	194.23	192.88	191.84	193.91	194.66	194.48	197.77	195.14	195.97	195.16	194.08	196.35
199.78	203.54	200.39	206.2	205.69	202.01	200.59	200.39	203.32	201.74	201.39	199.52	200.29	200.56	199.21	200.28	204.71	203.1	204.9	204.52	204.17	199.64	201.02	203.15	205.6	202.39	201.84	200.8	202.37	204.49	202.83	205.36	202.61	203.34	201.17	202.6	199.99	201.66	206.67	204.35	204.47	202.79	203.94	199.81	201.78	202.78	200.32	203.8	203.8	201.11
207.84	206.01	207.7	208.57	208.45	207.84	206.48	209.37	206.68	209.62	205	207.1	208.17	204.16	210.47	211.51	206.74	206.72	204.53	207.89	210.37	209.19	206.97	204.16	207.41	208.18	208.26	208.72	207.89	206.98	207.5	203.97	206.05	208.2	205.15	206.88	205.47	204.94	206.87	205.73	211.12	210.45	209.19	208.65	205.71	207.04	208.12	204.21	209.68	204.44
212.24	211.09	213.28	211.94	210.19	213.41	211.35	211.21	207.13	210.38	210.97	211.07	208.18	211	213.86	211.07	211.44	211.11	214	210.55	214.92	214.1	209.08	212.63	208.11	212.8	211.4	212.66	215.45	213.49	210.05	209.04	208.39	209.46	213.99	209.65	208.43	212.93	208.71	209.64	212.04	212.22	209.12	209.68	211.76	211.26	210.61	211.92	212.47	213.7
217.37	216.7	218.33	220.57	217.55	220.46	217.89	219.2	218.17	217.9	218.33	217.32	217.33	215.55	220.1	216.86	215.62	219.66	218.21	220.02	216.97	220.32	218.02	216.49	215.68	217.07	218.22	216.47	216.96	218.26	215.69	216.11	218.42	215.2	215.65	218.4	217.63	217.13	217.08	217.08	215.74	219.7	219.21	217.1	218.21	216.26	219.91	219.19	217.78	217.71
211.4	208.21	207.12	211.97	210.26	209.6	209.61	210.38	208.95	212.24	207.32	210.84	209.7	208.2	205.55	208.99	209	209.87	213.01	208.98	208.5	208.71	214	209.21	208.5	209.65	208.14	210.45	209.1	210.3	212.33	210.78	209.2	206.42	208.88	212.44	210.59	209.24	210.35	210.22	210.11	207.56	209.48	209.2	207.61	209.87	210.28	211.33	211.85	211.84
199.04	198.23	198.53	195.82	198.85	202.07	197.37	197.77	199.63	196.93	199.75	198.17	196.39	199.91	197.8	199.48	195.26	197.72	198.1	196.86	200.11	196.27	197.84	198.17	199.4	201.09	196	199.75	199.59	197.81	195.78	195.3	199.75	196.1	200.99	195.17	200.88	198.54	195.67	199.14	198.96	199.35	199.28	197.4	198.24	198.56	197.1	199.68	196.2	196.97
201.16	201.57	199.79	202.32	202.11	201.11	200.1	201.29	199.56	198.8	197.72	198.27	198.12	201.91	200.12	200.04	202.37	197.6	201.72	200.06	203.2	200.24	197.78	198.57	198.67	199.46	200.58	199.68	200.03	202.64	200.77	202.97	199.25	200.11	198.06	198.67	201.07	198.31	199.44	200.03	199.61	201.21	199.75	202.02	199.4	199.89	201.37	200.6	201.99	201.44
207.61	205.83	207.88	209.08	209.39	208.08	208.61	208.08	205.46	208.61	204.1	207.5	207.15	205.96	209.74	207.92	207.81	208	208.94	206.57	207.45	209.11	209.88	208.42	207.7	207.88	206.93	206.5	210.46	204.89	208.85	209	207.16	207.6	207.22	207.45	207.42	209.59	204.18	208.07	210.28	208.09	202.03	207.23	205.36	201.07	206.9	206.45	207.97	204.97
199.46	196.01	192.89	194	196.76	194.31	195.43	195.78	194.37	198.43	192.3	194.13	195.55	196.8	190.9	195.59	194.13	194.17	192.66	193.26	195.43	194.1	197.62	193.69	196.74	195.07	196.16	193.56	193.83	196.21	198.14	195.43	199.34	194.5	196.7	195.46	193.92	195.8	198.06	196.8	195.23	197.35	195.88	196.28	194.87	195.26	194.8	195.82	193.1	197.62
213.42	212.19	211.32	215.81	215.76	211.2	211.59	212.35	214.18	209	213.43	210.54	214.17	211.47	213.43	212.61	210.59	214.24	211.98	211.74	210.47	210.44	212.72	212.1	212.37	212.23	212.26	213.21	213.06	212.09	212.96	211.93	212.44	213.17	210.57	211.86	211.86	212.27	209.72	211.76	211.96	213.31	213.06	212.34	213.97	212.65	211.6	211.05	213.92	213.79
208.38	209.75	204.86	208.6	209.07	209.6	209.06	209.45	210.07	206.89	210.23	207.16	210.85	209	209.96	214.25	210.14	205.37	209.5	208.94	210.11	207.13	207.97	207.67	212.87	208.95	209.68	207.4	209.22	209.45	210.61	211.14	209.43	210.58	207.57	208.13	209.13	209.8	212.25	209.48	206.78	211.62	210.76	207.03	208.64	207.22	209.06	209.18	210.75	212.37
199.71	199.92	199.64	202.02	200.79	198.67	199.43	196.44	197.35	198.31	196.2	196.9	197	196.15	198.7	201.62	201.09	196.26	197.26	196.01	197.8	196.65	201.19	199.78	198.3	199.28	199.56	197.74	199.51	196.72	197.1	198.75	199.04	198.89	195.95	198.33	201.57	198.28	198	201.25	195.92	195.82	200.52	199.14	195.75	197.96	199.09	194.71	196.14	200.12
199.57	203.89	202.91	202.25	198.68	201.7	204.94	200.47	202.55	202.73	201.99	200.68	205.35	202.59	203.35	203.2	202.64	202.16	203.33	202.3	205.55	202.22	202.52	202.16	199.85	204.58	202.86	201.5	201.42	202.84	203.68	200.5	203.79	201.01	199.2	199.94	202.92	200.04	203.19	202.22	204.67	200.81	202.29	202.06	202.41	202.74	201.26	199.92	201.43	200.51
212.28	212.76	210.08	212.32	212.16	211.08	210.06	208.67	212.44	214.69	210.78	213.6	211.36	208.5	212.32	212.87	213.82	215	212.74	210.53	215.95	214.91	209.92	211.78	212.29	212.7	209.91	210.86	210.73	210.96	212.96	214	212.07	213.19	208.59	210.17	212.63	213.81	213.24	209.35	213.09	215.01	210.16	213.48	211.16	212.51	211.88	210.97	214.07	210.87
210.46	206.59	210.9	210.12	209.91	210.8	211.83	214.6	211.82	212.66	213	213.02	211.78	214.76	211.53	213.72	210.01	208.65	211.65	208.74	210.77	214.41	211.05	208.78	212.02	211.48	212.08	211.05	210.1	209.73	209.67	213.67	210.47	212.11	208.81	214.11	212.04	214.06	211.05	214.72	211.53	213.02	211.93	204.37	209.24	208.72	210.48	211.72	212.65	210.82
213.47	218.13	214.14	214.29	215.57	218.53	217.92	219.45	214.65	218.92	216.59	214.81	215.43	215.55	213.69	215.52	216.46	214.78	220.06	213.85	216.32	214.7	216.88	217.23	216.66	215.1	215.28	217.83	216.02	216.79	218.95	219.95	215.52	215.53	217.73	218.83	211.88	219.06	219.16	215.04	215.77	219.4	218.28	218.1	214.61	215.09	212.99	216.64	217.63	215.44
215.46	211.89	214.06	214.71	213.97	212.54	214.39	210.63	212.41	212.4	213.28	211.7	215.02	215.25	215.59	212.62	211.24	209.84	213.02	212.48	210.27	212.64	212.84	212.24	213.74	214.72	215.99	214.71	214.03	213.41	212.28	215.15	212.08	214.28	212.18	211.94	215.71	215.44	216.24	215.6	217.97	213.42	213.36	213.93	211.43	213.01	210.04	216.06	211.89	210.75
210.34	210.53	209.88	210.37	207.2	208.98	207.67	210.12	206.96	209.34	208.03	211.24	207.92	207.04	209.58	207.49	206.9	205.59	206.01	204.23	208.64	206.99	206.57	209.61	211.25	207.71	206.17	206.9	207.84	207.45	201.68	207.17	209.52	203	208.11	209.34	209	206.24	209	205.64	208.88	209.85	211.87	209.28	206.47	205.4	211.74	207.03	205.52	206.25
207.36	208.03	212.64	206.44	208.77	210.37	206.49	211.41	210.1	203.97	210.16	208.42	210.11	207.32	208.9	208.93	206.97	206.49	206.6	207.03	210.76	210.8	204.65	210.07	210.39	209.15	209.34	210.78	208.61	210.14	206.83	208.65	209.36	208.34	209.12	208.63	209.36	207.73	211.01	208.36	207.94	209.42	206.25	210.83	207.03	202.95	208.48	206.46	208.87	207.36
216.39	214.83	217.47	216.7	216.16	217.26	218.37	218.06	215.34	218.34	221	216.18	214.89	216.87	217.28	215.28	215.92	217.4	214.68	217.29	217.32	215.92	217.68	216.77	215.58	218.1	214.37	217.66	219.79	215.3	218.58	219.05	216.04	216.52	216.35	218.37	213.68	218.21	215.92	218.01	218.11	217.45	215.69	213.13	218.11	217.37	219.08	214.78	214.83	216.66
212.64	215.09	212.22	212	210.55	215.3	214.43	209.19	211.34	212.85	209.46	215.53	210.38	213.03	208.78	214.08	217.65	215.51	212.6	214.04	212.18	213.57	214.56	212.66	214	213.94	212.52	212.95	209.86	214.51	215.1	214.26	214.06	216.54	215.46	212.81	212.76	213.94	211.79	211.88	216.53	210.69	213.02	211.85	212.67	211.1	210.37	211.37	215.13	209.7
198.84	197.44	197.63	194.76	199.31	199.77	196.03	198.27	194.09	199.59	196.92	197.14	199.04	198.32	199.74	199.09	196.32	193.82	200.72	199.64	203.31	196.11	194.71	200.73	197.56	199.14	198.29	199.22	196.24	201.41	196.52	200.85	195.47	200.74	196.47	198.18	198.92	197.28	194.57	196.64	196.73	197.35	197.88	198.85	200.02	196.96	194.51	198.68	197.27	200.97
203.67	205.46	204.1	203.83	204.9	203.01	205.68	205.55	204.73	205.47	204.37	206.1	205.33	204.82	204.09	204.72	204.79	205.88	204.97	205.94	204.14	207.47	203.86	204.7	204.36	202.96	202.69	207.43	201.82	207.48	204.84	201.71	205.07	202.08	204.69	203.41	201.34	203.72	207.02	205.46	205.1	203.5	205.66	202.14	204.14	202.76	203.6	205.59	202.53	205.8
199.47	199.5	197.59	199.27	199.67	200.76	195.23	201.64	199.45	196.76	198.6	201.74	199.5	199.62	197.52	200.37	198.7	204.33	199.33	197.74	204.1	199.71	202.75	200.34	199.58	199.19	197.28	197.66	198.15	199.26	200.27	197.4	199.37	200.4	197.51	195.69	202.41	199.67	200.56	200.17	197.96	198.73	199.7	197.59	196.81	200.74	196.47	199.22	198.98	198.39
204.39	204.05	206.29	204.35	201.79	201.15	202.44	205.19	201.62	204.84	207.3	203.78	208.01	205.89	204.44	205.4	200.81	201.47	208.17	202.84	204.87	204.04	203.61	205.14	202.06	205.07	201.93	206.71	203.26	204.78	200.28	204.05	203.8	203.69	201.92	203.79	201.54	204.5	203.39	205.19	204.53	204.23	201.41	206.64	203.05	202.67	206.2	201.02	205.71	203.18
202.12	206.15	201.84	203.69	203.21	202.31	204.28	199.49	205.2	203.35	204.77	204.2	200.84	200.83	201.17	201.36	202.82	203.68	201.42	202.5	205.6	202.95	201.61	203.09	201.69	201.66	203.56	204.3	203.86	203.36	202.19	200.91	206.66	203.36	203.34	206.9	203.61	203.63	207.14	198.67	200.67	203.9	202.81	201.49	205.69	200.45	202.55	204.34	205.31	205.29
220.53	218.42	216.35	217.51	215.83	219.57	218.61	220.15	219.81	218.1	220.48	217.99	217.32	215.2	219.72	217.68	215.59	221.67	216.49	218.69	216.71	213.19	216.28	219.56	217.15	215.63	215.88	220.52	216.05	219.01	217.91	218.5	218.2	217.69	216.41	217.72	220.7	217.01	217.74	219.21	217.97	219.62	220.38	215.7	219.89	215.59	217.57	215.53	220.03	218.19
195.03	194.46	194.98	194.02	194.58	195.98	193.19	194.9	194.84	195.47	197.73	193.65	196.02	193.73	196.27	193.12	195.01	193.84	193.21	194.11	194.98	195.09	193.15	192.9	193.43	194.59	192.68	192.62	194.32	192.28	195.18	196.01	198.13	196.41	192.94	190.36	196.38	196.62	195.72	196.93	192.21	194.94	197.12	198.78	196.74	195.3	196.38	195.78	195.64	193.74
202.41	201.26	204.79	202.26	202.04	201.86	201.38	200.9	201.94	204.14	200.86	201.17	200.04	201.11	203.07	203.24	200.98	204.31	200.8	205.88	200.52	202.92	201.18	201.83	203.64	202.11	200.83	201.66	204.06	204.18	203.6	203.46	201.1	203.91	201.25	202.79	200.38	203.83	200.31	204.55	203.85	203.48	202.82	202.67	204.26	200.5	204.22	202.96	201.11	202.06
[truncated: 99 more rows]
[truncated: 150 more columns]
