# Supplementary material for: Genetic dissection of main and epistatic effects of QTL based on augmented triple test cross design
Source: PLoS One. 2017 Dec 14;12(12):e0189054. doi: 10.1371/journal.pone.0189054 (PMC5730204; doi:10.1371/journal.pone.0189054)
Supplement: S6 Supporting Information — (ZIP) [file pone.0189054.s006.zip › z1_1250_0.8_10.csv]

199.93	200.71	200.71	200.54	200.61	199.69	200.01	199.29	199.42	200.16	201.13	199.14	202.08	200.27	199.64	200.02	200.38	200.57	200.93	200.46	199.79	200.38	200.21	200.57	200.62	200.51	200.05	200.87	200.23	199.86	200.86	200.15	200.33	200.88	201.01	200.64	200.95	199.31	200.33	199.76	199.59	201.03	200.33	200.42	199.77	200.65	200.34	200.3	200.58	200.07
209.31	209.46	208.75	208.97	208.9	209.47	209.17	209.05	207.69	207.57	208.34	208.68	208.1	208.77	208.42	209.72	208.99	209.63	209.46	207.53	208.45	209.36	207.93	209.15	208.29	208.95	207.76	209.31	208.53	207.67	209.1	210.2	208.93	209.33	208.53	209.88	208.17	208.72	208.32	208.51	208.07	208.45	209.13	208.47	208.64	208.44	209.13	209.04	207.44	208.88
207.84	207.57	207.86	207.77	207.82	208.19	208.99	208.87	209.49	208.81	207.77	208.36	207.65	208.02	208.65	209.1	208.18	207.67	208.18	208.35	208.93	208.72	207.73	209.06	209.08	208.74	209.34	209.09	207.34	208.06	209.8	208.1	208.16	209.16	207.57	209.48	207.93	209.21	208.01	207.95	209.02	209.16	209.33	208.33	209	209.41	208.77	207.81	208.55	208.69
195.07	194.73	194.12	195.12	194.76	194.55	194.19	195.45	194.46	193.18	194.52	194.56	194.28	193.07	194.9	193.76	193.82	194.75	195.11	193.9	194.04	195.12	194.43	194.15	194.65	194.38	194.6	194.05	194.31	194.34	193.28	194.37	195.08	193.69	195.64	194.35	194.44	193.64	194.15	194.17	194.44	194.52	193.86	194.8	195.43	194.32	194.56	194.92	194.83	194.27
206.8	208.18	208.79	208.21	207.59	207.6	206.82	207.37	207.95	208.22	207.28	208.01	206.32	207.67	207.55	208.35	207.76	207.7	207.36	208.97	206.09	207.17	207.07	208.66	207.16	207.02	208	209.08	208.3	206.45	207.76	208.28	207.3	207.21	206.9	207.75	206.04	207.98	206.69	207.79	206.93	208.94	208.21	207.71	208.02	207.72	208.84	206.17	207.83	207.71
204.17	203.99	203.53	203.61	204.34	203.91	203.9	204.41	204.93	204.32	203.03	204.57	204.17	202.46	204.94	203.45	203.47	203.76	203.24	203.71	203.7	203.9	204.76	203.54	203.96	204.92	203.37	204.09	204.38	204.19	204.42	204.28	204.17	204.97	205.04	204.42	205.08	205.36	204.45	203	203.01	204.09	203.73	204.64	203.6	204.12	203.71	203.87	203.71	205.11
200.81	200.12	198.96	198.69	199.87	198.95	198.9	199.24	199.28	199.98	198.54	199.94	198.95	200.29	200.04	200.54	199.86	199.34	197.89	199.03	198.89	199.7	198.39	199.8	199.45	201.1	199.19	200.75	198.94	200.01	199.59	199.65	199.4	198.26	199.41	199.44	199.41	198.73	199.53	199.38	199.77	198.7	199.62	199.12	199.23	199.11	199.55	199.31	200.99	198.96
217.15	216.64	216.88	218.95	216.19	216.03	216.68	218.23	216.69	216.16	217.46	217.36	217.36	218.28	216.85	216.08	216.81	217.42	217	216.49	216.89	217.09	215.58	216.39	217.51	217.34	216.75	216.55	215.94	217.3	216.46	216.55	217.61	217.37	216.73	217.33	216.81	217.18	215.86	216.99	217.27	216.6	217.59	217.07	216.2	217.31	216.26	216.69	215.21	217.71
203.42	203.27	204.06	203.05	202.12	201.75	203.65	204.7	203.62	201.42	203.69	202.42	203.45	204.04	203.25	202.4	201.77	203.88	204.1	202.28	202.58	202.52	203.67	202.02	202.23	203.51	204.11	203.89	202.77	203.58	203.13	202.4	202.45	203.64	204.03	202.7	203.96	203.71	203.3	201.85	202.42	202.65	202.75	203.73	202.71	202.99	203.53	203.71	203.35	203.17
206.84	206.95	207.31	206.68	205.83	206.7	205.86	205.99	206.1	206.31	206.86	205.16	206.53	206.59	206.33	206.77	206.47	206.71	206.22	204.64	206.34	206.4	206.28	206.61	207.32	205.84	206.09	207.3	205.99	205.85	206.58	206.13	205.06	206.17	206.86	206.18	207.45	207.53	205.9	205.8	207.56	205.2	206.87	207	206.54	206.99	207.14	205.6	207.51	206.79
194.66	194.23	195.74	195.69	195.11	195.22	195.25	195.01	194.83	195.09	195.38	195.15	196.15	195.05	195.38	195.59	195.51	195.66	196.46	196.23	195.34	195.88	196.05	195.94	195.47	195.63	193.88	192.97	194.81	194.44	195.1	194.98	195.67	196.68	195.96	195.63	195.71	194.71	195.44	194.31	195.89	195.49	195.65	195.27	195.18	194.57	195.69	195.41	195.09	194.8
195.48	195.25	196.31	195.44	195.13	195.65	194.35	196.01	195.6	195.5	195.38	195.33	194.59	196.13	195.63	195.31	195.29	194.96	193.81	194.83	194.95	195.01	195.63	194.92	194.87	195.83	196.54	194.93	195.92	193.43	193.65	195.83	196.36	196.24	195.32	195.47	194.5	195.06	194.08	195.73	195.88	195.38	196.24	196.27	196.4	194.77	196.01	195.2	195.7	195.27
212.48	213.12	211.57	211.44	213.31	213.13	212.56	212.82	212.28	211.82	212.09	212.85	213.32	212.43	212.74	211.19	211.7	212.94	212.91	212.33	212.22	212.22	211.73	212.85	213.44	213.18	212.56	212.89	211.37	212.39	213.16	213.31	212.38	212.99	212.53	213.19	212.7	213.43	211.15	212.11	212.27	211.55	211.57	212.95	211.91	212.33	211.67	213.87	212.65	213.14
208.65	209.28	209.31	209.54	209.16	209.03	209.69	208.68	208.78	210.41	208.95	209.68	209.05	210.37	209.72	209.35	208.66	209.92	209.29	209.31	210.93	208.83	209.46	209.56	209.84	210.14	209.77	209.39	209.6	208.41	209.49	209.65	209.57	209.72	209.78	209.74	208.25	208.2	209.42	208.1	209.07	210.21	210.26	210.07	209.35	209.24	209.36	210.36	209.94	209.37
208.22	208.63	208.07	208.39	207.96	207.84	209.09	208.5	207.81	208.7	209.41	207.89	208.17	208.08	209.72	208.3	209.01	207.43	209.13	208.16	207.36	209.08	208.25	209.04	208.08	209.42	207.8	208.75	208.24	208.3	207.89	209.14	208.26	208.46	207.74	209.31	207.93	208.84	208.02	208.59	207.56	209.35	207.86	209.22	207.62	208.84	208.94	207.72	208.92	208.25
203.46	203.72	203.3	203.86	204.59	203.52	203.5	203.59	203.79	204.9	203.65	204.55	202.89	202.76	205.04	203.75	204.2	203.15	203	203.73	202.94	203.88	203	203.72	204.05	203.73	203.49	202.48	204.64	203.83	204.22	203.38	204.46	203.85	203.41	204.72	203.78	204.24	203.46	202.65	204.22	202.84	204.07	203.58	203.82	204.55	203.18	202.69	203.97	203.65
211.77	211.41	212.43	212.56	212.26	210.99	212.47	212.48	211.16	212.5	212.37	212.62	211.99	212.2	213.15	211.67	211.59	212.39	212.51	212.36	212.57	211.41	212.78	211.94	212.3	212.65	211.62	211.62	212.61	212.42	213.11	212.38	213.04	212.34	213.39	211.32	213.3	213.07	212.51	212.33	212.17	212.54	211.95	211.79	213.14	213.36	211.74	213.54	213.2	213.01
212.15	211.98	212.3	212.28	210.83	211.89	212.73	212.02	212.27	212.82	211.84	211.94	212.22	212.36	211.63	211.01	211.21	211.85	210.73	211.84	211.55	212.3	212.8	210.57	211.91	211.43	211.89	212.7	212.15	212.11	212.65	212.08	212.13	211.67	213.23	212.88	211.41	211.05	212.62	212.56	211.47	211.3	212.5	212.22	212.47	212.28	212.75	212.59	213.43	212.18
198.86	199.37	198.09	199.2	199.68	199.98	199.67	199.71	199.6	199.86	200.13	198.98	199.84	200.24	199.73	201.2	198.7	199.3	199.66	199.71	200.19	199.66	200.67	198.02	200	199.65	200.61	198.88	200.05	199.44	199.44	198.3	199.07	199.96	200.48	199.06	198.37	199.94	199.98	200.49	198.76	198.61	198.57	199.4	200.13	198.79	199.65	200.48	198.81	198.63
199.11	199.9	198.13	199.14	198.42	200.13	199.45	198.34	199.17	199.35	199.79	198.77	200.27	199.53	200.03	199.05	198.1	199.55	199.81	199.44	198.88	198.78	199.34	198.77	199.66	198.44	199.68	199.14	199.08	199.53	199.42	198.99	199.63	200.24	198.72	200.08	199.19	198.34	198.88	199.07	199.58	199.93	200.02	198.99	199.9	200.32	198.95	199.35	197.92	199.49
208.05	207.09	207.72	206.97	207.49	207.03	208.45	207.62	209.1	207.64	207.77	208.56	208.78	208.07	205.87	207.1	208.02	208.03	207.71	206.96	208.48	208.46	207.14	207.67	208.3	207.92	207.38	208.34	207.32	207.16	207.1	207.9	208.08	207.89	208.13	206.87	207.94	207.7	206.59	207.16	208.85	207.38	207.47	207.84	207.45	208.12	206.97	207.72	208.08	208.49
207.68	206.79	206.99	208.23	206.97	208.13	207.8	207.53	208.29	207.36	206.92	208.6	207.58	206.77	208.38	208.48	207.94	208.25	207.64	207.27	206.99	208.12	208.2	206.98	207.21	207.65	208.55	207.92	207.32	207.92	207.5	207.78	207.81	206.82	207.25	207.7	206.88	207.46	206.93	206.3	207.53	206.88	207.47	207.13	206.99	208.34	207.07	207.04	207.39	207.12
211.64	211.62	211.56	211.8	212.69	212.13	212.02	211.42	210.52	211.29	212.21	211.61	211.47	212.1	211.76	212.15	211.97	212.64	212.66	210.59	211.78	213.2	211.59	211.76	211.63	211.45	209.26	211.62	211.23	210.5	211.07	211.55	212.4	210.67	211.47	211.81	211.79	212.06	211.84	211.1	211.4	212.4	210.97	211	212.01	210.47	211.68	211.83	210.98	210.93
219	218.03	219.24	218.66	216.51	218.3	218.66	218.15	218.28	216.87	217.6	217.9	217.36	217.29	217.57	218.81	218.35	217.94	218.36	218.89	218.02	217.86	217.04	217.37	217.32	216.79	216.91	217.05	217.96	217.32	218.34	218.47	216.46	217.1	217.99	217.97	217.88	216.52	217.83	218.87	217.22	217.44	217.26	217.41	219.1	218.44	217.2	218.94	218.1	217.79
195.72	195.88	194.79	196.04	195.57	195.74	195.27	194.37	194.33	195.47	194.96	194.71	195.59	195.16	195.69	194.96	195.12	195.27	194.96	194.88	194.91	194.4	195.36	195.29	196.58	194.21	195.22	195.99	195.9	194.8	194.81	195.71	195.38	196.11	195.99	195.07	195.17	194.95	195.33	195.64	195.65	195.18	194.72	194.47	196.11	196.12	195.14	195.8	194.81	194.7
199.19	200.11	199.59	200.87	200.22	198.88	199.55	199.29	200.35	199.58	199.23	199.81	199.65	199.76	199.6	199.96	199.24	200.04	199.99	200.45	199.22	200.25	198.6	198.55	200.36	199.2	199.38	199.43	200.43	199.46	199.17	200.26	200.51	199.71	199.33	198.59	199.19	199.18	201	199.57	199.71	199.51	198.9	199.61	199.66	200.44	198.52	199.63	198.69	199.09
209.78	207.87	209.04	208.25	208.32	208.43	208.85	208.22	209.48	208.01	208.35	208.54	207.95	208.1	208.77	209.22	209.11	209.08	209.32	209.38	208.16	208.77	209.4	208.5	208.24	207.43	208.43	208.46	208.49	207.8	209.23	208.32	207.32	207.44	208.2	208.41	207.89	208.44	209.68	207.44	208.91	209.15	207.09	209.87	208.88	210.07	208.79	208.83	208.71	207.59
209.74	209.34	208.81	209.62	208.94	210.25	209.9	208.74	208.96	209.72	209.7	210.1	208.77	209.73	209.78	207.97	209.93	209.84	208.93	208.91	209.27	209.92	208.9	208.85	209.6	208.99	210.01	209.85	209.53	210.61	209.29	209.82	209.77	209.08	209.47	208.64	210.06	208.7	210.34	209.23	208.27	210.74	209.44	209.77	209.45	209.56	208.64	209.9	209.64	208.37
202.51	203.18	202.27	201.94	202.33	202.51	202.93	202.26	202.52	202.35	202.59	201.39	202.53	201.98	203.62	202.07	201.36	202.85	202.81	202.94	204.01	203.02	204.17	202.89	202.44	202.22	201.49	201.77	202.61	202.88	202.39	202.92	202.69	202.57	203.32	202.12	201.73	201.86	202.7	202.31	202.41	201.78	202.72	202.28	203.06	202.74	203.16	201.63	202.73	202.47
203.28	202.96	203.27	203.36	203.35	204.15	203.25	202.39	204.49	204.95	203.39	203.87	203.62	204.25	203.82	203.28	204.14	203	204.47	204.23	204.09	203.35	203.74	202.86	203.51	204.33	204.5	203.89	204.36	204.65	202.6	203.96	203.67	204.52	202.23	202.8	203.41	204.36	203.68	203.13	203.9	203.59	203.59	203.46	204.69	202.99	202.74	204.59	204.11	203.3
205.34	205	204.6	205	203.93	206.09	205.17	204.66	204.74	204.55	205.03	203.62	204.57	205.91	204.48	205.91	205.95	203.95	205.01	205.03	205.37	205.42	204.67	206.39	204.07	205.2	203.8	204.65	204.72	205.73	204.53	204.7	205.13	203.9	205.56	204.28	204	205.6	205.43	205.36	204.43	204.13	206.08	204.12	205	204.16	204.68	203.95	205.28	205.28
207.51	207.87	207.66	206.84	207.65	207.31	207.53	206.83	209.15	207.74	207.08	207.6	207.63	207.1	207.95	208.41	207.28	207.88	207.07	207.75	207.4	206.47	208.56	207.95	207.88	208.25	208.56	207.71	208.21	207.93	206.52	208.28	208.31	208.49	208.11	208.27	207.58	208.69	207.66	207.83	206.49	207.79	207.33	207.02	207.68	207.57	207.68	207.11	207.68	207.2
207.32	208.28	208.71	207.76	208.3	208.32	208.99	209.2	209.69	209.57	208.17	209.01	207.91	208.5	208.69	208.1	207.73	209.03	209.34	208.33	208.58	208.08	208.98	208.6	208.62	208.85	208.08	209.05	208.88	208.56	209.01	208.22	209.17	208.61	209.5	208.85	209.47	208.84	208.93	208.07	208.12	209.05	207.27	209.77	208.25	208.19	209.86	207.09	208.58	208.75
210.71	211.22	211.87	211.27	212.97	210.46	210.75	211.91	212.24	210.98	210.93	211.7	211.62	211.79	211.77	211.7	212.04	211.23	211.22	211.99	210.92	211.68	210.78	211.14	210.97	210.75	211.45	212.13	212.05	211.86	211.82	213.11	211.78	211.98	211.53	211.06	212.37	210.91	212.84	211.4	211.86	211.55	210.96	211.79	211.81	210.67	212.45	211.78	210.48	210.55
212.77	211.89	212.45	212.97	212.4	211.46	212.77	213.41	213.12	212.45	211.73	213.55	211.38	213.03	211.77	212.14	211.86	212.59	212.45	211.78	213.13	212.77	211.73	212.58	213.36	212.58	211.73	212.85	211.84	213.16	212.08	212.49	212.08	211.93	212.7	212.57	211.84	212.48	211.99	212.28	212.87	212.15	211.64	212.96	212.25	210.98	212.35	211.7	212.64	211.93
203.37	204.7	203.76	203.94	203.27	204.12	205.14	203.74	203.85	204.25	203.95	203.19	205.2	203.59	204.51	203.68	204.24	204.02	204.15	203.81	203.91	203.52	203.82	203.37	204.65	204.71	204.4	204.76	204.01	204.14	204.3	204.05	203.42	204.17	204.5	205.35	203.54	202.96	204.12	203.81	204.6	204.53	202.92	204.31	203.52	203.75	204.08	203.05	203.82	204.61
199.47	200.86	200.23	201.07	198.98	199.62	200.53	200.15	199.25	200.02	199.9	201.03	199.94	201.04	200.36	199.79	199.91	200.45	201.01	200.65	201.01	199.69	201.05	200.18	200.22	200.95	201.29	200.12	201.08	201.23	199.38	200.02	199.3	199.84	199.89	200.89	199.93	200.85	201.62	200.51	200.19	200.62	200.6	200.97	201.09	200.13	201.01	199.64	201.03	199.91
208.21	209.63	209.42	209.93	208.12	210.17	209.21	209.42	209.18	209.52	209.05	208.47	209.41	209.99	209.57	210.42	209.04	209.69	208.09	210.24	208.88	209.73	210.07	209.29	209.4	210.23	208.88	208.79	209.62	208.92	209.72	210.35	209.09	210.29	209.35	209.45	209.22	208.75	209.2	208.86	210.56	209.07	209.61	210.45	208.74	209.1	208.71	209.59	209.55	209.72
200.03	201.1	200.47	199.99	202.22	202.55	201.51	200.22	200.84	201.13	201.98	201.49	201.9	201.22	200.46	201.14	201.07	201.29	200.85	202.18	201.49	200.49	201.13	201.34	201.17	201.48	201.87	202.47	201.93	201.87	200.89	200.67	201.03	201.91	201.25	201.71	200.49	202.08	202.29	202.55	200.49	200.88	201.38	200.7	201.39	200.52	201.77	202.07	200.65	202.23
203.76	202.87	203.57	203.38	203.7	203.68	203.09	202.78	203.65	202.73	203.05	202.78	203.8	202.39	203.89	203.57	203.7	202.51	203.41	202.73	202.4	203.63	202.54	202.65	203.51	203.75	202.97	203.24	202.69	203.39	204.32	202.61	204.76	203.56	202.36	202.45	202.74	203.87	202.49	202.71	202.94	202.79	203.25	203.38	202.86	203.95	204.02	203.81	202.9	203.06
204.02	202.86	203.38	203.44	203.79	203.15	203	203.54	203.5	204.3	203.42	204.57	203.81	204.05	204.03	203.33	204.33	204.03	203.97	203.49	201.51	204.23	204.32	203.8	202.23	203.31	203.53	204.34	203.87	203.11	204.66	202.92	203.25	203.29	203.04	203.84	204.17	203.79	203.1	203.42	203.94	203.63	203.33	203.68	204.05	203.01	203.65	202.8	202.86	203.59
199.3	198.94	199.86	199.31	200.26	200.31	200.1	199.45	199.49	198.94	199.22	199.72	200.88	198.95	198.77	198.99	199.37	200.22	198.33	198.7	198.99	199.1	199.08	199.79	198.75	200.08	199.5	199.15	198.55	199.98	199.12	200.49	197.61	198.57	198.97	199.4	199.93	200.41	199.74	199.39	199.14	199.71	199.78	199.24	200.06	198.75	198.52	199.71	198.95	198.92
208.31	208.87	208.91	209.86	208.75	208.33	208.94	209.61	209.44	208.96	209.03	208.69	208.4	208.59	208.9	208.48	210.23	208.62	209.73	208	209.42	207.97	208.53	209.64	207.99	207.62	209.07	207.85	209.94	209.17	209.33	207.92	209.15	208.37	208.46	209.11	208.61	209.02	208.1	208.84	208.84	208.62	208.79	208.9	208.9	209.06	209.1	208.76	209.43	209.07
195.73	195.87	195.96	195.4	195.64	195.72	195	194.19	194.37	195.27	195.53	195.58	196.36	195.17	194.98	195.02	196.63	195.24	194.89	195.54	194.27	195.42	195.72	195.88	194.6	194.35	195.29	194.75	195.46	195.02	195.05	195.57	194.56	195.73	195.29	195.35	194.66	195.75	195.21	195.31	195.15	195.59	195.5	194.88	195.54	195.45	196.44	195.46	195.84	195.6
211.35	211.35	211.22	212.06	211.4	211.32	210.1	211.57	212.78	211.44	212.04	211.82	211.74	211.54	210.73	212.28	212.06	211.47	212.45	212.19	211.26	211.54	211.18	211.65	210.93	211.52	211.26	211.18	212.95	211.71	210.93	211.67	211.9	210.96	213.11	211.28	212.17	211.66	211.38	212.27	210.41	211.49	211.96	211.05	212.4	211.53	212.33	210.87	211.58	211.65
209.57	208.41	208.01	208.56	208.53	209.17	208.32	208.48	207.9	209.04	208.54	208.34	208.9	209.56	209.14	208.29	208.69	210.13	207.69	207.78	208.58	208.78	208.76	209.47	208.27	208.79	209.25	208.44	208.77	208.89	208.84	208.28	209.37	209.27	208.39	208.02	210	208.71	209.71	208.54	209.45	208.63	208.3	208.37	208.59	209.47	208.09	208.76	208.63	208.39
216.38	217.66	218.38	217.28	217.68	218.17	217.73	218.01	218.32	216.73	218.39	217.99	217.43	216.95	217.84	218.51	217.31	218.48	217.87	217.68	218.17	217.04	217.82	216.37	217.15	217.99	219.08	218.44	218.28	218.29	217.7	216.91	217.25	217.24	217.35	216.31	218.55	217.24	217.36	218.51	218.41	218.65	218.31	218.62	217.17	218	217.76	217.34	217.01	217.42
207.69	207.59	208.59	208.46	207.68	207.85	207.87	208.45	208.47	208.64	208.5	208.51	208.24	208.11	208.49	207.35	207.19	207.97	206.77	207.34	207.68	208.32	207.54	207.81	207.35	208.17	207.13	206.38	207.46	209.23	208.87	207.71	207.42	208.6	207.87	207.48	207.32	207.36	207.91	208.77	208.19	206.97	207.98	208.69	207.38	208.49	208.89	207.67	207.53	207.49
208.47	207.66	207.8	208.24	208.16	207.79	207.82	207.71	208.15	207.34	208.07	207.34	206.58	208.63	207.82	208.04	208.2	208.48	208.09	208.19	207.82	209.39	207.07	208.21	209.24	206.71	207.28	207.13	208.73	207.53	207.5	208.12	208.85	208.14	207.75	207.64	206.61	208.74	208.95	206.91	207.68	208.2	207.7	207.83	207.3	207.69	207.29	207.68	206.47	209.34
208.68	209.02	206.9	208.43	207.81	208.15	208.57	209.02	208.83	208.43	208.8	208.44	208.91	207.53	208.95	208.77	208.45	209.23	208.15	208.36	208.29	209.05	208.29	208.89	208.18	208.98	208.99	208.25	208.99	207.83	208.26	209.19	207.72	208.19	207.46	208.65	209.2	208.83	209.33	207.87	210.14	207.84	208.26	208.53	207.04	208.86	208.03	208.56	209.41	208.06
201.37	199.9	200.84	199.52	200.89	200.53	199.83	199.76	199.87	201.07	200.38	200.4	200.86	199.81	200.96	200.26	200.34	200.24	200.36	199.68	200.51	200.4	200.16	201.44	200.38	199.56	199.94	201.04	200.41	200.94	200.71	200.63	201.75	200.09	200.88	200.79	200.72	199.68	200.51	200.08	200.65	200.51	199.68	199.93	199.7	200.15	199.54	199.83	200.15	201.06
194.56	194.22	194.1	194.94	193.3	193.85	194.3	194.5	193.98	194.4	194.12	193.69	195.76	194.38	194.96	193.96	193.47	193.95	195.01	194.76	194.47	194.58	194.92	193.76	193.8	194.56	194.18	196.08	194.37	193.33	193.96	193.08	194.25	194.53	194.72	195.5	193.84	193.64	194.87	194.24	194.99	193.68	194.12	193.83	193.04	194.12	193.54	194	194.45	194.13
211.06	212.34	212.53	211.89	210.54	212.17	211.67	211.84	211.95	212.28	211.43	212.69	212.43	212.09	211.83	212.55	211.45	210.78	211	212.34	210.98	211.62	211.21	211.83	212.2	212.31	211.3	210.65	211.44	212.77	210.85	211.58	211.72	212.12	212.22	211.6	211.76	210.86	211.58	211.79	211.87	212.79	211.74	212.7	211.14	211.68	211.54	212.15	211.35	212
207.88	207.61	207.3	208.09	208.37	208.89	208.51	207.08	208.2	207.98	207.71	208.06	207.79	208.54	209.2	207.13	208.05	207.11	208.01	205.82	207.8	206.98	209.13	206.66	207.64	206.74	208.38	207.53	207.31	207.01	207.56	208.62	208.03	206.98	206.26	206.71	207.7	205.84	208.04	207.09	206.43	207.92	206.65	208.14	208.68	206.79	208.28	207.9	207.03	207.52
208.53	209.05	207.71	208.98	207.84	208.83	208.98	207.11	207.58	208.98	207.1	208.03	209.75	209.34	208.49	207.57	207.5	208.68	207.48	207.6	207.91	207.6	209.18	207.59	206.94	207.14	207.81	207.53	208.47	208.18	209.09	208.13	207.69	208.02	207.36	209.08	208.57	208.82	208.95	206.84	209.6	207.76	208.72	208.63	208.24	207.51	208.04	207.27	207.68	208.89
203.59	202.88	201.96	202.96	201.95	202.27	202.99	202.91	202.85	202.5	202.31	202.91	202.83	202.08	203.56	202.53	202.66	201.62	201.01	202.95	202.84	202.43	203.24	204.15	202.89	202.12	203.05	201.94	203.65	202.19	201.62	202.13	202.46	201.9	201.61	203.33	202.69	201.98	202.71	202.41	202.12	202.58	201.91	202.28	202.13	201.3	203.34	203.64	201.93	202.39
213.09	214.16	211	211.47	212.1	212.48	210.89	211.29	212.48	212.1	212.75	212.85	213.09	212.59	211.39	212.41	211.58	212.91	211.62	213.49	212.41	213.06	212.37	212.48	213.58	213.31	212.18	211.99	213	211.6	212.79	211.41	212.48	212.22	212.86	212.66	211.69	212.29	212.77	212.04	211.37	211.51	213.47	213.74	212.65	211.24	212.77	212.61	213.46	213.24
209.68	211.61	212.27	211.6	212.14	212.04	212.38	211.7	211.85	211.98	210.17	211.23	212.46	210.36	212.54	211.36	211.78	210.81	211.5	212.26	212.46	210.87	211.78	211.22	211.17	211.8	212.38	211.83	211.3	211.87	212.47	211.81	210.94	211.75	210.99	211.11	211.93	212.05	211.54	212.16	211.08	211.54	211.66	212.17	211.71	211.22	211.52	210.9	212.78	211.03
210.06	210.21	207.8	208.62	208.75	209.06	208.26	209.15	209.17	208.83	207.64	208.98	208.88	207.42	208.75	209.22	207.83	208.96	208.4	208.24	207.87	208.95	209.29	208.47	208.5	208.61	208.85	208.9	209.5	209.42	209.05	208.85	208.02	208.63	209.66	208.06	209.86	209.49	208.05	208.68	208.83	208.69	209.57	208.93	208.21	208.94	207.44	208.53	208.87	208.6
209.42	209.02	208.77	208.17	207.57	207.81	208.79	209.31	209.01	208.65	207.29	208.11	208.5	207.87	208.91	208.98	208.81	208.23	209.54	209.29	207.67	208.3	208.86	208.78	209.27	208.36	208.19	209.75	209.1	209.33	207.68	207.27	208.71	208.13	208.92	208.03	209.32	208.74	210.11	208.23	209.22	207.97	208.55	209.06	208.05	208.48	208.34	208.56	208.82	208.24
206.43	205.62	205.66	206.05	205.79	206.08	206.15	206.19	205.99	206.25	207.66	206.01	206.27	207.52	207.01	207.06	208.22	206.82	206.11	207.57	207.2	206.75	206.63	205.75	206.54	206.08	206.37	206	207.68	206.6	207.76	206.78	206.34	206.02	206.51	206.02	206.5	205.95	205.6	206.85	205.97	206.37	206.37	205.85	206.54	206.55	206.15	206.15	206.71	206.48
210.49	210.35	210.17	209.22	209.35	208.9	209.19	209.79	210.33	210	211.21	210.32	209.37	209.36	209.26	209.28	209.96	209.55	209.07	209.23	209.38	209.12	210.09	209.21	209.38	209.5	209.18	209.29	209.91	209.38	209.97	210.24	208.91	210.04	210.34	208.98	210.07	210.2	210.35	209.74	209.76	210.74	208.95	209.28	210.09	209.11	209.8	208.47	209.64	210.21
212.56	212.35	211.91	212.98	212.98	212.95	213.21	213.04	212.65	214.1	213.45	212.99	213.28	212.08	212.62	211.69	212.57	213.36	212.8	213.18	213.21	213.26	213.45	213.19	213.2	212.62	213.27	212.77	212.66	212.88	212.7	211.85	214.7	213.86	212.75	213.49	212.14	212.8	214.55	211.84	213.23	213.47	214.15	213.99	212.49	211.47	212.45	212.39	213.21	212.55
207.58	207.99	207.36	207.37	208.24	207.18	207.75	207.82	206.34	208.01	207.78	208.11	207.6	206.63	208.72	206.98	208.04	207.46	208.37	208.64	207.77	207.84	207.23	208.62	207.59	208.21	208.81	206.8	207.48	207.74	206.99	207.77	207.81	206.37	207.56	208.74	207.91	207.92	208.71	207.37	207.85	206.32	207.01	207.75	207.44	208.18	206.85	207.09	206.16	207.84
209.66	210.41	209.56	210.44	210.18	209.11	209.51	208.83	209.08	210.61	209.54	209	208.9	209.48	209.29	210	209.93	210.32	209.83	209.92	209.37	208.92	209.26	208.74	209.81	209.53	208.67	208.91	208.63	209.09	209.35	209.36	209.08	209.91	209.64	210.06	209.49	209.19	208.16	209.3	209.85	209.86	207.7	210.28	209	209.8	209.51	209.95	209.7	208.58
207.92	208.09	207.52	208.04	207.7	206.95	207.77	207.53	208.81	207.52	207.53	206.94	207.47	208.35	208.47	208.15	207.77	209.08	208.16	207.88	207.35	207.52	208.82	207.48	208.79	207.91	208.54	205.32	207.75	206.72	207.57	207.65	206.68	208.39	206.96	207.32	208.84	207.5	208.64	208.41	207.56	207.81	208.05	207.88	208.32	208.2	206.77	207.63	208.08	208.12
207.09	208.69	208.46	206.89	207.3	207.07	210.71	208.04	208.83	208.28	208.47	207.74	207.94	207.2	208.12	207.49	207.23	208.34	207.66	207.86	208.88	207.02	207.88	208.68	208.02	208.46	207.97	207.6	207.61	207.32	208.38	208.29	207.64	207.52	208.01	207.86	207.26	207.56	207.73	207.33	207.66	207.66	208.34	207.59	207.45	207.07	208.31	208.47	206.13	207.31
209.22	207.53	208.28	207.65	208.28	209.26	209.31	209.4	208.85	209.17	210.19	208.07	210.08	208.93	208.33	208.37	209.98	209.9	208.9	208.79	208.26	208.8	210.11	208.78	208.94	209.31	208.94	209.5	209.07	209.3	208.51	208.34	208.48	208.43	208.05	209.91	207.65	208.72	208.54	208.96	208.34	208.88	208.19	209.27	209.17	208.42	208.48	208.52	208.37	208.78
208.54	206.4	207.73	207.5	207.75	207.18	208.68	207.18	207.66	206.99	207.2	207.99	208.24	207.89	207.64	207.49	207.14	207.48	207.64	207.84	207.16	206.8	207.56	206.96	206.9	208.22	208.08	208.57	207.95	207.5	208.1	208.82	208.32	207.68	207.19	208.77	208.46	207.87	208.33	207.76	207.13	208	206.89	207.48	208.27	208.46	208.32	208.03	208.06	207.66
209.76	209.88	208.12	209.5	208.66	209.24	209.23	210.64	208.53	209.45	210.4	210.5	210.5	207.8	209.86	210.18	209.44	208.68	210.55	209.69	208.16	209.32	209.46	209.52	209.36	208.8	209.35	209.28	210.75	210.29	210.32	209.75	209.89	209.58	210.58	209.41	210.27	209.71	209.46	209.22	209.84	209.78	209.87	209.34	208.93	209.17	209.28	209.75	209.28	209.79
212.1	213.52	213.85	213.56	213.68	214.03	212.61	212.39	214.07	212.72	213.28	212.21	214.27	212.27	212.87	212.44	211.03	212.78	212.68	212.81	212.77	212	213.76	212.71	212.67	213.54	212.34	212.81	213.45	213.4	212.92	213.09	212.29	213.35	210.87	212.94	212.56	212.99	214.02	213.67	212.75	212.79	213.3	212.61	213.3	213.01	212.97	212.72	211.51	212.99
203.93	204.45	204.22	202.99	203.85	202.58	204.4	202.95	203.63	204.06	202.94	202.93	203.62	203.24	203.22	202.57	204.73	201.91	203.13	203.77	204.11	202.67	202.84	203.76	203.18	204.62	203.92	204.09	203.99	204.33	203.04	202.79	203.58	203.27	204.24	203.73	203.81	203.36	203.84	202.96	203.07	203.45	203.37	202.77	204.21	203.91	204.26	204.48	203.88	203.89
200.14	199.07	199.07	199.61	199.87	199.21	199.12	198.54	199.83	198.97	199.47	199.25	198.62	200.45	199.06	199.89	199.21	198.58	198.51	199.14	198.51	199.23	198.97	199.48	200.49	200.26	199.74	199.86	200.12	198.86	199.23	199.96	199.24	199.76	199.97	199.3	198.79	200.16	199.09	199.64	198.44	199.82	199.7	199.62	198.57	199.57	199.45	199.3	199.13	199.69
216.73	217.84	217.54	218.69	216.77	217.55	218.91	217.75	217.62	218.56	217.44	218.36	218.52	218.01	218.76	217.69	217.83	217.8	216.99	218.04	217.73	218.11	218.27	218	218.12	217.56	217.88	216.89	217.44	218.03	217.15	218.07	218.43	217.72	217.31	218.15	218.49	218.07	217.84	218.24	218.8	218.13	217.64	217.52	218.56	217.74	217.01	217.95	217.94	218.51
202.96	203.59	203.9	202.34	202.38	202.44	203.06	203.83	202.97	203.35	203.76	203.67	203.56	202.33	202.21	203.05	203.12	203.69	202.66	202.89	203.69	203.31	203.5	201.97	203.41	203.13	203.12	204.49	202.45	203.56	203.01	203.74	203.45	203.74	203.86	203.35	204.15	202.98	202.9	202.32	202.7	203.1	203.41	204.06	203.02	203.2	203.67	202.75	203.56	203.98
211.79	213.34	211.67	211.33	212.36	211.29	212.69	211.29	212.71	210.29	211.1	211.92	211.43	211.25	212.36	210.61	210.94	211.66	213	211.32	210.69	210.51	212.24	210.52	211.03	211.16	211.29	212.13	211.25	211.02	211.5	211.73	212.59	211.38	211.33	210.9	211.98	211.07	212.56	211.89	211.78	212.6	209.56	211.03	212.07	211.12	211.53	210.31	211.99	211.84
213.49	212.8	213.49	213	212.22	212.58	212.13	213.5	214.41	212.35	212.93	213.95	213.51	213.48	213.44	212.95	213.38	213.6	212.76	212.97	212.75	211.81	212.34	212.24	213.82	212.56	214.07	212.92	212.71	214.17	213.24	213.23	214.35	212.43	213.25	213.76	212.99	213.86	214.61	212.46	213.54	212.35	212.83	212.82	212.22	213.46	213.15	212.83	213.51	213.08
202.68	203.21	202.21	202.3	201.51	203.88	201.79	203.24	202.78	203.32	201.68	202.57	202.24	202.37	203.51	203.52	201.66	202.7	203.06	203.13	202.32	202.91	203.3	203.08	201.89	202.13	202	202.63	202.74	202.24	203.07	202.12	201.63	202.44	203.27	202.04	204	203.17	203.01	201.88	202.08	203.42	202.36	202.96	202.07	201.92	202.21	203.07	202.81	204.63
209.31	210	209.46	208.36	209.65	209.45	208.29	209.73	209.53	210.41	208.97	208.46	209.58	209.46	209.98	208.97	208.45	209.92	209.78	208.48	209.81	209.63	209.45	210.09	207.82	209.03	210.45	208.67	209.33	210.07	208.77	209.17	209.36	209.37	208.94	209.68	208.24	210.35	209.87	209.41	209.67	209.64	209.3	210.23	208.21	208.29	210.03	209.3	209.16	208.66
209.38	211.76	211.61	212.32	212.43	212.08	211.55	211.71	210.14	211.23	212.18	212.3	211.25	210.92	211.98	211.21	211.86	211.63	210.53	210.5	211.54	210.64	210.58	210.61	212.26	210.93	211.79	211.33	212.42	211.94	212.24	210.8	212.02	211.72	211.81	210.98	212.26	211.7	210.41	210.51	212.29	210.28	210.77	211.9	210.74	210.75	211.17	211.5	211.16	211.75
210.8	211.35	211.79	210.95	211.33	213.21	213.15	211.62	212.35	212.5	212.53	213.5	211.53	211.89	213.38	211.51	211.89	210.95	211.63	212.13	213.19	211.79	212.57	211.24	212.1	211.99	212.32	211.06	211.14	211.56	211.44	211.85	211.98	211.69	212.05	212.81	211.33	212.53	211.37	212.1	211.6	212.91	212.21	211.99	212.22	211.55	211.22	211.49	210.98	211.87
203.59	203.82	203.58	204.35	204.29	204.5	203.04	203.47	204.02	203.89	204.11	203.43	202.87	203.32	203.31	204.8	204.5	203.05	203.99	203.88	202.98	203.34	204.17	204.08	204.99	203.55	203.56	203.27	204.79	202.65	203.44	203.57	203.74	203.69	203.21	204.26	203.3	204.02	204.57	204.01	203.6	202.57	203.2	203.2	203.25	203.2	203.94	203.69	203.62	204.12
199.51	199.26	200.37	201.96	200.59	199.5	200.05	201.34	200.42	199.22	200.73	200.86	200.61	201.43	200.16	200.61	200.43	200.38	199.91	200.66	199.97	200.27	200.44	199.7	200.47	200.08	199.87	200.08	200.79	199.61	199.46	200.69	199.84	201.1	200.64	200.13	201.04	201.22	199.32	199.96	199.83	200.07	200.55	201.35	199.52	200.58	200.17	199.44	201.76	198.48
209.21	208.91	207.94	208.56	207.96	207.75	208.36	208.53	208.99	208.32	209.86	208.04	209.03	209.07	207.91	208.38	209.1	208.23	208.27	208.38	209.06	208.66	208.23	208.49	208.23	207.75	207.74	208.96	208.94	208.24	207.37	208.46	208.6	208.52	208.41	208.02	208.96	209.11	209.03	208.35	208.09	207.86	210.02	208.13	208.66	206.92	208.95	208.46	208.83	208.4
205.93	204.53	205.48	204.07	204.11	205.52	204.39	205.89	204.22	204.18	204.89	205.07	204.07	204.1	203.85	204.12	205.32	204.43	204.52	204.52	204.79	206.64	204.46	204.54	205.27	205.3	203.85	205.86	205.13	203.52	204.24	205.5	203.57	204.3	204.83	203.39	204.28	204.45	204.54	205.15	204.47	204.75	204.44	204.02	204.56	205.87	204.25	205.31	205.03	203.87
202.44	203.21	202.66	202.63	202.77	202.29	202.31	202.35	201.95	202.42	201.43	202.43	202.17	203.28	203.51	201.73	202.94	201.18	201.61	203.21	202.39	201.96	202.87	202.97	202.42	203.25	201.69	203.48	202.02	203.09	203.77	203.17	202.19	201.62	202.05	201.61	202.71	203.16	202.09	203.28	201.42	202.65	201.58	202.61	201.79	201.16	202.23	202.6	203.26	202.8
217.84	218.36	217.09	217.83	217.97	217.57	217.52	218.06	218.1	218.25	217.81	217.53	218.06	217.45	217.49	217.69	218.03	217.31	217.28	216.69	216.89	217.96	217.99	218.19	218.3	218.18	218.4	217.9	217.46	217.78	218.43	216.98	218.11	217.39	217.64	217.69	216.87	218.07	218.41	216.68	217.19	217.52	216.91	217.79	218.12	217.33	217.45	217.48	218.18	217.19
208.14	208.64	208.58	208.63	207.34	209.29	208.48	208.25	208.49	209.24	207.93	207.64	208.5	209.86	209.23	209.15	208.72	208.32	208.93	208.47	208.03	208.32	207.73	207.99	209.19	207.86	208.04	208.95	208.89	207.61	209.57	207.98	208.11	207.87	208.66	208.38	209.03	208.77	207.27	208.26	208.14	208.7	209.21	209.85	208.62	210.05	208.17	208.97	208.84	208.69
211.4	210.23	211.51	213.15	211.85	211.45	211.06	211.01	211.11	212.43	210.75	211.24	211.43	211.42	211.67	212.18	210.32	211.26	211.58	211.77	210.63	211.48	211.3	211.94	210.66	211.29	210.94	210.83	211.98	211.57	211.9	212.25	212.21	211.98	211.47	211.66	211.05	210.98	211.72	212.41	210.95	211.52	210.87	211.61	212.56	211.7	211.14	211.23	210.17	211.64
204.53	204.18	203.87	203.61	204.13	204.13	203.97	204.48	204.45	203.58	203.87	204.76	204.47	203.11	203.2	202.69	203.68	202.81	204.11	204.7	202.86	204.4	203.08	204.21	203.57	204.08	205.24	202.82	202.93	204.86	205.43	203.33	203.46	203.16	203.23	203.52	203.71	204.33	203.36	202.8	204.36	204.13	204.33	203.18	203.69	203.7	202.53	204.96	203.66	204.47
209.53	209.62	210.32	209.69	210.14	210	210.03	210.08	209.21	210.41	209.29	210.36	209.34	210.38	209.61	208.77	209.77	210.21	209.39	209.67	209.93	210.52	210.06	209.41	209.64	209.14	209.51	209.7	208.44	209.88	208.54	210.81	209.85	210.18	210	208.34	209.94	209.73	209.55	209.04	209.28	210.3	209.81	209.51	209.45	209.95	209.6	209.73	208.46	209.93
202.36	202.23	203.96	202.67	201.5	202.3	202.66	202.68	202.95	203.07	203.31	202.12	202.54	203.08	203.38	202.32	201.72	203.66	201.45	202.87	201.61	202.66	203.03	202.84	202.1	202.9	201.88	203.13	203.19	202.23	200.97	203.37	202.53	202.56	202.68	202.42	201.9	203.02	202.4	201.64	202.76	202.91	201.53	201.68	203.53	203.55	202.16	203.4	202.58	202.45
209.97	209.65	208.88	208.77	208.5	208.4	209.17	208.9	208.74	208.52	208.27	208.6	208.01	209.05	207.66	209.33	209.12	208.47	209.02	208.8	209.18	207.94	208.88	208.3	210.11	207.83	209.24	208.11	208.05	208.53	208.57	209.9	209.45	208.74	208.8	207.97	207.77	208.25	208.16	208.97	209.09	209.27	209.38	208.59	208.41	208.21	209.52	208.87	208.05	208.57
216.39	217.47	216.46	216.18	216.69	217.71	218.26	217.13	217.17	217.31	217.73	216.8	216.72	217.47	217.96	216.79	216.95	215.75	216.81	217.64	216.65	217.27	217.9	217.5	217.09	217.67	217.01	216.32	216.17	215.97	215.91	217.01	216.78	217.01	217.22	217.7	217.52	217.17	217.04	216.11	217.52	216.46	217.88	216.28	217.83	217.31	217.7	216.71	217.22	215.67
211.74	211.49	211.55	212.01	211.34	210.85	211.75	211.38	211.26	211.88	211.99	210.62	211.95	210.4	212	211.45	212.22	212.17	212.06	213.15	212.65	211.72	211.87	210.66	212.6	211.88	211.51	211.19	212.24	212.27	212.33	212.35	211	211.51	210.69	210.9	211.17	211.36	212.67	211.82	211.11	211.95	211.64	211.55	211.57	211.7	211.82	211.18	212.75	210.84
208.21	208.76	208.7	208.91	209.93	208.45	209.29	208.83	208.28	207.79	207.98	209.16	209.38	209.64	208.26	208.31	209.17	208.32	209.12	208.8	208.72	208.18	208.14	208.8	209.27	209.64	209.14	209.22	209.1	208.96	208.89	208.26	207.84	209.99	209.2	209.23	208.79	208.16	208.19	208.64	208.67	209.65	208.38	207.94	208.22	208.81	210.12	208.13	208.64	208.05
217.23	216.87	218.02	216.4	216.82	215.5	217.2	215.2	217.53	217.21	217.52	217.78	216.63	217.74	217.18	217.5	218.11	217.98	217.25	217.24	215.87	217.57	217.03	216.24	216.99	218.25	216.43	216.97	216.97	217.4	217.23	218.09	217.98	217.52	216.78	217.39	217.02	217.03	216.72	217.66	217.34	216.15	217.13	216.33	217.43	217	216.71	215.45	217	217.31
198.92	198.44	199.79	199.36	198.92	199.33	199.66	199.85	199.85	198.98	199.43	198.97	199.88	199.42	199.1	199.71	198.71	200.15	198.85	199.61	199.49	198.56	199.85	198.27	198.45	199.79	200.08	198.62	199.48	200.03	199.21	199.55	199.76	197.99	199.3	198.6	199.19	199.43	199.36	199.6	199.18	199.88	199.16	198.39	199.66	199.95	199.26	198.87	199.43	200.06
206.36	206.8	205.53	206.38	207.18	206.84	207.44	207.21	207	206.25	206.79	205.33	206.67	207.01	205.99	206.38	206.4	207.27	207.3	205.34	207.07	206.87	205.29	207.4	207.1	205.91	206.66	206.26	205.43	206.04	206.84	204.84	206.89	205.49	206.54	206.94	207.14	206.59	207.45	207.23	205.85	206.11	207.14	206.99	206.54	206.72	206.77	206.73	206.23	205.56
208.28	208.24	207.83	207.08	208.01	208.68	208.52	208.69	207.89	209.43	209.15	207.94	207.66	209.94	208.5	208.51	207.97	207.82	209.35	207.14	208.02	208.35	208.87	209.93	207.68	208.64	209.41	208.59	209.11	208.21	208.3	207.68	208.62	208.94	209.23	208.24	207.91	209.03	207.93	208.63	207.51	208.31	208.67	208.7	208.1	209.14	208.48	209.28	208.28	208.89
208.05	208.7	209.15	208.42	208.3	208.47	208.06	208.01	208.07	207.21	209.03	207.59	209.67	208.75	208.29	208.84	208.51	208.41	208.62	208.75	207.86	209.28	207.66	208.85	208.38	207.75	206.62	209.04	208.31	208.68	208.12	207.93	207.93	208.56	208.29	207.76	208.32	207.56	207.34	208.19	208.59	208.49	207.33	209.1	209.38	207.99	207.84	208.17	209.29	207.86
217.88	218	217.8	216.91	217.57	218.48	218.67	217.45	218.52	218.46	217.41	216.9	216.05	218.17	216.96	218.4	218.35	217.77	217.71	217.54	217.44	218.05	217.89	217.91	217.84	217.29	218.81	218.45	217.75	217.83	217.17	218.62	217.23	218.2	216.96	218.24	218.04	217.6	217.42	217.86	217.33	218.58	218.61	217.95	217.69	216.86	218.41	218.13	217.65	218.03
203.98	202.12	202.44	202.19	203.15	202.23	202.17	201.68	202.14	202.78	202.06	202.59	203.01	202.61	202.34	202.21	201.95	202.21	201.76	202.21	202.53	203.09	203.37	201.79	202.15	204.12	202.92	202.56	202.31	202.5	201.7	202.52	202.39	202.33	202.99	202.46	202.27	201.91	202.9	201.86	201.57	202.76	201.63	202.92	203.01	202.27	201.7	202.07	203.14	201.99
208.92	209.7	208.18	208.11	208.06	208.61	209.37	208.45	208.63	207.76	208.55	209.04	208.91	208.05	209.12	206.72	209.04	207.78	209.31	209.72	207.87	208.3	208.24	208.54	208.68	208.3	208.51	209.49	208.33	208.69	209.86	209.53	209.33	208.1	209.19	207.88	208.34	207.73	208.72	208.52	208.99	210.42	208.38	208.69	208.76	208.5	209.6	208.93	207.99	207.83
207.12	208.05	208.82	207.09	208	208.09	207.83	207.29	207.62	207.85	207.18	207.86	207.2	208.26	207.53	209.05	207.62	208.43	207.38	207.15	207.29	208.19	208.02	208.56	206.66	207.43	206.82	207.49	207.45	207.51	205.94	208.53	208.68	208.21	208.1	208.05	207.93	207.33	208.85	207.64	208.66	207.4	208.18	206.44	207.66	207.58	207.4	208.21	208.35	207.98
204.22	202.85	203.06	204.14	203.44	202.75	203.33	203.06	203	203.22	203.34	203.58	204.05	203.71	203.12	204.38	204.76	204.27	204.62	202.47	203.81	202.81	203.72	203.24	203.86	202.63	203.85	203.13	203.74	203.5	202.92	202.96	204.61	202.87	203.44	203.75	203.61	205.17	204.83	203.85	204.17	203.02	204.26	203.69	203.94	204.92	203.73	203.6	204.47	203.58
211.84	211.82	212.76	211.35	212.23	213.48	213.45	212.19	211.71	212.12	212.29	213.27	212.48	211.53	211.69	213.22	211.46	211.76	212.44	212.33	213.02	212.4	213.85	211.66	212.53	210.71	211.7	212.21	211.71	212.32	213.84	211.94	211.93	212.01	212.09	212.05	212.35	211.33	212.3	211.94	212.34	212.97	211.51	212.13	212.32	212.83	211.91	211.97	212.57	212.39
201.33	200.6	200.34	202.4	201.45	200.36	202.41	201.57	202.32	202.62	201.05	202.15	200.47	200.34	200.87	201.7	200.83	199.8	199.62	201.95	201.03	200.76	200.96	201.15	201.96	200.33	200.26	200.35	201.34	200.94	201.74	201.55	201.66	199.73	203.15	201.96	200.49	201.49	201.73	201.62	200.7	200.9	201.91	201.43	201.49	200.88	200.77	200.2	200.86	201.3
210.45	211.4	211.16	211.77	212.13	211.13	211.12	211.35	211.66	211.64	209.91	211.58	210.83	212.52	211.4	212.11	211.6	211.62	211.81	212.7	211.18	211.37	212.45	211.31	212.82	211.64	212.12	211.4	210.67	210.66	211.84	212.39	211.9	211.43	210.06	212.28	212.48	210.64	211.4	210.57	211.57	211.46	210.94	211.37	211.86	211.12	211.3	210.96	211.39	212.24
211.81	212.64	210.73	212.08	212.37	212.21	211.67	211.04	212.66	209.82	211.94	211.72	212.58	210.45	212.24	211.35	212.51	211.21	212.21	211.45	212.07	211.65	211.27	211.03	211.75	211.86	212.97	212.35	211.11	211.82	211.39	211.45	212.21	211.47	212.47	211.77	212.03	212.24	210.96	211.29	211.55	209.98	212.07	211.72	212.47	211.84	211.61	212.41	211.39	210.75
199.84	200.48	200.66	201.26	200.16	200.77	200.13	200.3	200.58	201.83	200.22	199.55	200.2	201.37	201.53	200.05	199.94	200.71	200.89	200	200.38	200.36	200.4	200.66	200.63	200.74	200.04	200.56	198.51	199.93	201.05	200.6	200.27	200.26	199.65	201.24	200.34	201.35	200.06	200.04	200.1	201.1	200.03	200.28	199.61	199.85	200.55	200.36	199.97	200.82
208.63	207.94	208.85	208.22	208.97	208.92	209.86	209.12	209.06	208.64	208.72	207.62	207.91	207.89	207.99	208.53	208.25	208.85	208.77	209.06	208.94	208.88	209.47	209.49	208.02	208.52	208.8	208.85	208.58	209.16	207.48	208.82	209.85	209.07	208.71	208.29	207.57	209.82	208.52	207.84	209.03	209.06	208.62	208.82	209.84	207.57	208.69	207.71	208.99	208.62
211.68	212.54	212.72	213.47	211.93	212.79	212.13	213.08	213.95	212.75	213.45	212.72	211.97	212.04	212.22	212.65	211.94	213.36	213.02	212.68	212.48	211.99	212.41	212.68	212.99	211.91	211.74	212.58	212.56	213.23	212.16	212.69	212.11	212.23	211.92	212.42	213.46	213.05	211.85	213.29	213.69	213.33	213.43	212.34	212.42	213.58	211.78	212.61	212.04	212.17
210.7	211.23	211.18	210.73	212.29	211.08	211.41	211.39	211.18	211.84	211.68	211.91	212.03	211.73	211.94	211.96	212.45	211.85	211.67	212.55	211.43	212.34	210.78	211.46	211.68	212.08	212.27	211.03	211.6	211.59	211.55	211.54	211.51	212.39	211.91	211.77	211.16	212.11	210.8	211.48	212.19	211.51	211.92	212.2	211.91	211.27	212.22	211.77	211.84	211.81
203.79	204.74	204.21	203.47	204.03	205.4	205.98	204.45	205.28	205.09	205.12	205.67	205.13	204.87	204.24	205.35	205.05	204.78	204.94	205.01	204.8	203.92	205.58	205.67	204.15	203.98	205.16	204.75	204.54	204.95	204.94	204.01	204.87	204.83	204.68	204.41	204.83	204.65	204.97	205.02	205.23	204.65	203.69	203.82	206.01	205.05	205.46	204.07	205.04	205.96
208.22	208.75	208.81	208.48	209.6	208.11	208.7	208.11	210.19	209.39	209.08	207.94	208.74	209.34	208.59	208.44	209.59	208.75	208.8	208.3	209.35	207.85	208.83	208.74	209	209.83	209.65	207.92	208.96	208.78	209.16	209.72	207.8	208.83	209.16	208.35	209.43	207.65	208.98	208.99	207.54	208.82	209.35	208.5	209.23	208.56	209.94	209.39	208.97	209.39
201.43	200.64	201.23	200.51	199.86	199.94	199.46	199.59	200.54	201.33	200.52	199.74	200.92	201.04	200.1	200.64	199.3	201.45	200.37	199.87	200.6	199.83	200.71	201.1	200.45	201.8	201.56	201.88	200.36	200.39	200.69	200.75	200.57	201.37	199.89	199.08	201.59	201.39	200.36	200.58	200.06	200.33	201.55	199.31	201.41	200.25	201.11	199.66	200.74	200.3
206.12	206.59	206.72	206.6	206.23	205.28	207.11	205.25	207.05	207.12	206.84	205.95	206.28	206.81	206.17	206.71	207.25	205.69	206.7	205.79	206.26	206.56	207.12	207.1	206	205.91	207.04	206.7	206.05	206.22	205.73	207.15	206.38	206.75	205.63	207.2	206.2	205.87	206.24	206.82	207.01	206.42	206.2	205.31	206.49	205.15	205.83	206.21	206.71	205.79
207.58	207.87	207.63	207.46	207.75	207.19	207.36	209.12	207.68	207.29	207.48	207.86	207.77	208.34	208.45	207.44	207.5	207.63	208.9	207.75	207.6	206.72	208.43	208.77	208.92	207.87	208.42	207.01	207.73	207.62	205.87	208.6	207.77	206.77	208.19	208.7	208.26	207.93	208.16	208.38	206.21	208.32	208.49	207.26	209.16	207.25	207.57	206.86	207.66	208.35
211.1	211.08	210.46	212.38	211.8	212.36	211.14	212.2	210.73	210.75	211.3	211.43	210.32	212.2	212.29	210.91	211.24	210.94	211.96	211.14	211.03	210.66	211.48	210.67	211.34	211.62	210.14	212.95	210.55	211.28	211.93	211.01	210.89	211.89	210.52	212.03	212.46	211.89	212.24	211.94	211.4	210.93	212.26	211.15	211.37	212.24	211.71	211.11	211.49	212.27
216.62	216.03	216.85	216.88	217.19	217.15	216.62	217.18	216.58	216.78	217.43	216.34	216.92	217.19	217.33	216.9	216.84	216.32	216.55	217.23	216.43	216.51	217.89	216.27	217.43	216.76	216.53	216.57	217.49	216.03	216.07	216.9	216.57	217.12	217.46	216.74	217.25	217.28	217.32	217.56	215.36	217.62	216.97	217.46	216.2	215.71	216.48	216.42	217.33	216.99
200	201.84	200.7	201.09	200.2	201.02	201.8	202.31	200.91	202.03	201.85	201.34	202.23	201.28	200.27	200.58	201.59	201.05	201.52	202.96	202.03	199.89	200.89	201.39	201.32	201.48	201.38	201.14	201.34	199.74	200.85	200.76	201.14	201.6	201.77	200.98	201.46	202.35	200.97	200.71	202.09	202.26	201.55	202.19	200.83	201.45	201.88	201.6	201.1	201.85
212.36	211.7	210.53	212.71	213.63	211.98	212.78	211.83	211.65	211.76	211.7	211.85	212.11	211.29	212.58	211.64	212.73	210.92	212.29	211.06	210.85	211.07	211.41	212.16	212.05	211.1	211.28	211.03	210.56	211.98	211.61	212.24	211.88	211.42	212.65	211.55	211.68	210.29	211.77	210.56	210.58	211.33	212.37	211.17	213.15	211.68	210.03	211.63	212.59	212.23
211.83	213	212.61	212.62	212.27	211.82	213.93	211.91	212.26	212.69	212.44	212.21	211.71	212.29	212.53	212.97	211.53	212.4	212.1	211.86	212.34	212.48	212.34	213.77	211.43	211.75	212.27	212.03	212.78	211.73	213.07	211.83	212.29	212.93	211.68	212.09	212.44	212.88	212.03	212.21	214.22	212.18	211.66	212.57	213.11	212.82	212.2	212.28	212.18	212.49
208.27	208.26	207.7	210.19	207.83	208.87	210.05	208.98	208.94	208.81	208.41	209.84	209.57	208.66	208.63	209.56	208.8	209.28	208.6	208.15	208.26	208.39	208.12	208.18	210.81	209.76	210.03	209.17	208.28	208.67	208.19	209.19	208.83	207.78	209.39	209.57	209.27	209.25	209	209.33	208.55	209.21	208.94	208.38	208.75	207.77	207.97	208.55	208.74	209.37
204.09	204.1	203.94	204.55	204.03	204.51	203.8	202.8	203.59	203.31	202.86	203.79	203.74	203.85	204.74	203.36	202.96	203.86	202.83	202.86	203.88	204.78	204.11	203.79	203.48	203.68	203.86	202.9	203.83	204.78	203.3	204.28	203.51	204.07	203.51	203.88	202.98	203.08	203.88	204.15	203.21	202.43	203.41	203.13	203.79	203.08	202.81	202.48	203.51	203.09
207.21	207.02	207.88	208.2	207.78	207.97	207.47	208.37	207.67	207.45	208.5	207.24	207.62	206.48	207.77	208.26	207.52	207.25	207.52	206.94	207.27	206.91	208.47	208.21	208.47	207.69	207.99	207.57	207.45	207.75	207.29	207.26	207.34	207.86	207.9	207.65	206.88	208.66	208.3	207.08	206.72	207.3	208.07	207.95	207.37	206.54	208.17	208.46	207.62	208.52
205.51	205.19	205.71	205.96	205.88	205.01	203.77	205.94	205.7	205.86	205.79	206.13	205.68	206.13	205.88	205.76	206.07	205.46	204.68	206.12	205.45	204.23	205.5	205.34	205.74	205.82	205.77	204.51	205.77	204.95	205.19	206.2	205.49	204.46	206.28	205.85	206.98	206.48	206.15	205.6	205.72	205.87	203.76	206.08	204.53	205.85	205.38	204.91	204.87	206.2
211.53	211	211.24	210.66	211.89	211.82	211.16	211.97	211.13	210.91	211.74	211.34	211.58	210.88	211.74	212.21	212.53	212.44	212.16	211.86	211.53	211.15	211.49	211.24	212.07	211.63	211.43	212.35	211.27	211.22	211.59	211.57	211.11	212.97	211.95	211.41	212.34	211.96	212.72	211.52	211.5	211.84	211.12	211.17	211.98	213.02	210.33	211.74	211.17	212.3
206.87	207.8	208.99	208.28	208.92	209	208.15	208.47	208.62	208.47	207.98	206.58	208.92	208.49	207.45	208.65	207.84	208.32	207.91	208.15	208.02	208.12	207.96	208.02	208.06	206.41	208.09	208.94	208.01	207.78	207.64	207.5	208.27	207.28	206.72	206.87	207.73	207.42	208.44	208.57	209.09	208.39	208.47	207.6	208.77	207.22	208.46	209.03	208.74	206.79
195.65	195.21	194.61	195.47	194.21	196.18	195.58	194.08	196	195.97	194.8	194.61	195.38	194.78	194.52	195.51	195.31	196.06	194.9	195.76	194.45	194.1	194.74	194.77	194.97	195.24	196.45	194.19	196.15	195.25	194.61	195.03	195.47	195.1	194.57	194.87	194.28	195.41	194.93	196.15	195.82	194.29	195.3	194.97	195.26	195.36	194.57	195.24	195.86	195.54
208.02	208.51	208.16	207.85	209.73	209.03	208.93	208.61	208.78	208.41	208.45	209.87	209.18	210.22	208.9	208.06	209.48	209.44	208.29	208.62	208.85	207.99	209.29	208.55	208.92	208.14	209.54	208.37	208.34	207.92	208.72	208.99	208.91	208.58	208.93	209.19	208.65	208.79	209.24	208.18	209.03	209.84	209.81	209.09	208.89	208.82	208.91	208.22	208.45	208.94
212.99	211.79	212.4	212.57	213.2	212.79	212.65	212.14	212.42	213.25	213.65	212.26	212.36	212.89	213.93	213.65	212.89	213.18	213.85	212.87	212.06	212.84	211.46	212.51	213.98	212.07	213.27	211.99	213.35	213.38	213.35	213.32	213.15	212.97	212.14	212.22	212.52	213.14	213.86	213.2	213.15	213.45	212.37	213.24	212.98	212.57	212.79	211.59	213.63	213.48
216.99	217.65	218.05	217.5	219.08	218.03	218.57	217.33	217.48	218.08	217.05	218.6	218.05	218.62	217.95	217.75	217.03	217.37	217.67	217.58	218.15	218.27	217.31	218.09	218.55	217.87	216.83	217.71	218.74	218.11	217.69	216.84	219.22	218.19	216.83	217.74	216.99	216.89	217.77	217.85	218.24	218.77	218.08	217.58	216.3	217.57	218.84	217.84	217.41	217.59
207.32	207.65	208.33	207.57	207.56	208.25	208.02	208.47	208.32	207.79	207.57	207.59	207.32	207.9	207.72	208.05	207.67	207.14	207.88	208.64	207.78	206.63	207.98	207.2	206.93	206.85	207.8	207.14	207.3	206.84	206.93	208.46	208.29	207.82	207.21	207.2	207.56	206.3	207.41	208.07	208.08	206.81	208.57	207.17	206.86	207.43	207.18	207.84	208.07	207.53
209.08	209.06	209.68	207.8	208.98	208.47	208.59	208.15	208.28	209.64	208.57	209.04	209.08	207.4	208.51	208.34	209.13	210.34	209.09	210.04	208.97	208.72	207.82	208.84	208.32	209.87	208.91	208.98	207.56	210.07	209.3	209.5	207.99	209.35	208.59	208.53	208.22	208.47	208.49	208.13	207.31	208.99	208.76	208.75	209.34	209.82	208.91	208.49	208.19	208.84
200.56	200.13	199.84	201.05	201.03	200.01	201.11	201.23	200.46	200.12	201.77	200.45	201.48	199.92	198.59	200.68	200.38	200.38	201.45	199.86	201.54	200.96	200.51	201.37	200.04	200.41	198.74	202.07	201.09	200.25	200.33	200.1	200.51	200.17	200.71	201.08	199.96	200.96	200.56	200.25	200.6	200.54	200.16	200.16	200.11	200.5	200.57	200.03	199.81	199.17
213.12	213.46	213.16	211.65	213.48	213.45	212.82	211.91	213.02	213.07	212.91	213.22	213.43	213.08	213.88	213.39	213.21	211.93	213.31	213.16	213.31	212.45	212.55	213.82	212.75	212.81	212.92	212.44	214.06	212.81	212.87	213.09	213.35	212.41	213.07	214.1	213	213.02	213.09	212.55	213.65	213.86	212.03	213.12	214.14	212.89	212.51	213.07	213.19	213.52
199.6	200.07	198.66	198.96	200.59	199.93	199.88	200.62	199.91	199.87	199.46	199.15	200.29	200.77	200.54	201.26	199.8	200.6	200.83	200.67	199.87	200.61	200.04	200.5	198.75	200.13	200.75	199.99	201.41	200.15	200.61	199.2	200.65	199.61	200.08	198.85	200.57	201.13	199.46	199.01	200.65	199.41	200.85	199.37	199.32	200.01	200.8	200.26	200.32	199.61
215.96	218.3	218.42	217.87	217.65	217.27	218.17	218.13	218.25	217.32	218.85	217.68	218.28	218.51	218.62	218.86	217.89	218.01	217.25	218	217.01	218.02	218.24	217.48	217.2	218.53	218.33	217.9	218.5	217.93	218.34	218.67	217.21	217.75	217.41	217.41	216.71	218.13	218.14	218.23	216.85	217.35	218.38	216.63	217.56	218.55	217.49	217.97	217.29	217.83
200.57	199.47	200.2	200.86	199.75	200.7	201.39	200.95	199.69	199.89	199.85	199.48	200.27	200.77	200.41	199.58	200.21	201.19	200.65	200.13	200.42	201.62	200.56	201.48	200.8	201.14	200.44	201.52	200.54	199.58	202	200.46	200.44	201.04	200.09	200.27	199.58	199.85	200.64	201.06	200.7	200.36	200.14	201.29	200.69	200.89	201.11	200.62	200.35	201.57
204	204.75	203.74	202.9	204.26	203.67	203.9	203.96	204.59	203.13	204.3	202.6	204.24	204.21	202.99	202.85	204.48	203.32	204.61	203.8	204.8	204.02	201.96	204.18	203.28	204.76	204.25	203.51	203.92	204.46	203.66	202.67	202.68	203.64	203.84	203.98	202.55	204.18	204.26	203.81	203.56	204.55	203.79	202.87	202.78	201.92	204.13	203.67	204.77	202.24
216.98	216.7	217.07	217.25	216.49	217.88	218.25	216.25	216.63	217.01	216.94	217.32	216.81	217.4	217	216.62	217.85	216.38	215.93	217.35	217.08	216.76	216.81	216.64	218.51	216.96	216.98	216.34	215.83	215.7	217.67	216.2	216.07	216.64	217.73	218.22	217.69	217.47	216.52	217.3	216.29	216.26	216.49	216.5	217.36	216.76	216.47	215.61	217.26	216.91
216.75	217.89	217.03	216.46	217.32	216.94	216.7	216.74	216.22	217.11	216.63	217.78	216.2	217.33	218.03	216.19	216.6	217.26	217.8	217.27	217.29	217.25	216.09	216.87	216.6	216.87	216.72	216.61	216.08	217.62	216.64	216.02	216.95	216.34	216.36	217.22	216.53	217.39	216.79	217.42	216.55	216.56	216.43	217.22	217.39	216.21	216.7	218.04	217.73	217.36
198.65	198.53	198.26	196.59	198.59	198.67	197.81	198.49	197.38	197.67	198.01	198.13	197.65	198.73	198.07	197.41	197.07	198.89	198.5	198.1	198.49	198.14	197.94	197.6	197.87	196.92	197.2	198.09	198.51	198.63	197.98	197.88	198.79	198.15	197.81	198.47	196.85	198.48	198.19	198.76	197.94	198.8	198.71	197.75	197.41	197.07	197.57	199	197.7	198.74
209.47	210.39	208.91	209.7	209.48	209.11	209.11	208.65	209.71	208.11	209.94	208.63	208.64	208.94	209.13	211.09	209.13	209.02	209.86	209.44	209.38	209.74	208.86	210.1	208.92	208.85	210.15	209.53	209.43	210.02	208.63	209.06	209.85	208.99	209.85	209.49	210.05	209.68	208.06	210.23	209.36	208.42	210.2	209	209.3	208.81	209.12	209.71	209.06	209.67
218.85	216.99	218.61	217.02	217.36	217.19	216.86	217.46	216.95	218.38	218.14	217.53	217.16	217.6	218.49	217.74	217.45	219.29	216.69	217.61	218.27	218.03	217.41	217.66	218.74	218.16	216.3	217.02	217.18	218.13	215.83	217.48	217.97	217.78	217.37	217.47	218	218.04	217	217.41	217.74	218.11	218.22	217.56	217.43	217.64	218.32	216.33	216.86	218.32
198.11	198.47	198.19	198.84	197.63	197.8	197.97	198.32	199.24	198.37	198.22	197.61	197.44	198.46	198.39	198.94	198.66	198.46	199.41	198.15	198.93	198.86	197.2	198.36	198.57	198.23	197.59	199.39	197.48	198.56	198.8	198.66	198.04	198.24	199.3	198.32	199.08	196.88	199.03	198.75	198.86	197.11	198.48	197.55	198.15	198.32	199.2	199.46	198.1	198.78
202.46	202.41	201.53	202.8	202.43	202.9	203.46	201.75	202.51	201.51	200.54	203.15	202.72	202.04	202.18	201.38	203.41	201.67	202.75	202.22	201.95	202.65	202	202.07	202.48	202.46	202.83	202.24	202.39	202.51	202.35	201.44	201.68	203.01	201.52	203.05	202.91	202.51	203.01	204.03	201.58	203.21	201.21	203.14	203.14	202.84	202.18	202.02	202.23	203.88
203.5	202.67	203.38	203.85	203.09	203.33	202.54	201.79	204.17	202.84	203.28	203.58	202.46	202.89	203.08	203.21	203.01	203.31	203.04	204.36	203.68	203.41	203.39	203.29	202.06	203.95	204.12	202.99	202.63	201.9	203.67	203.27	202.19	202.25	203.24	201.76	202.61	203.05	202.3	203.83	201.94	203.21	203.08	203.03	203.29	202.66	203.63	203.2	203.57	202.49
204.8	205.27	204.23	205.21	204.41	205.25	204.79	204.78	204.84	205.07	203.77	205.25	203.46	204.69	203.81	204.05	204.58	204.64	204.83	205.09	204.81	205.34	205.1	204.4	204.35	204.65	205.3	204.54	205.78	204.57	204.67	203.15	204.97	204.43	203.87	204.43	204.64	205.38	204.07	204.6	206.14	205.12	204.19	205.53	204.51	205.19	205.48	204.36	205.17	204.58
211.11	211.99	212.7	210.62	211	210.85	211.15	212.16	211.27	211.49	211.56	211.62	211.98	211.86	211.79	211.65	211.36	211.48	211.84	212.06	211.89	213.37	212.02	211.88	211.71	210.82	210.66	211.74	211.69	212.73	211.92	211.38	212.18	211.84	211.44	211.22	212.56	211.31	211.25	212.95	210.84	212.3	210.15	210.75	211.03	211.62	211.76	212.04	210.92	212.05
212.2	210.94	211.06	212.1	211.05	212.05	211.91	210.13	211.84	211.75	210.45	211.91	211.08	210.81	211.44	211.91	210.77	210.13	211.33	211.42	211.14	213.26	211.44	210.88	212.34	210.98	211.79	211.3	211.41	212.56	211.76	211.62	212.36	211.06	212.37	212.17	211.72	210.68	211.85	211.4	211.12	210.87	212.43	211.67	212.82	211.19	210.08	211.84	211.8	211.57
212	212.18	212.77	212.86	212.39	212.16	212.33	211.83	212.23	211.12	215.13	212.81	211.82	213.15	213.55	213.17	212.56	211.93	211.99	211.8	212.63	212.02	212.5	211.36	213.96	212.41	211.5	212.22	212.58	212.9	212.57	211.87	212.13	211.06	213.17	212.56	211.8	211.43	212.36	212.16	212.6	212.24	212.88	213.61	214.02	212.05	212.83	212.61	210.89	213.62
206.91	206.28	206.82	207.01	206.58	206.46	206.05	206.09	205.93	206.62	205.42	206.44	205.75	207.25	206.69	205.62	205.69	206.29	207.21	205.69	206.8	206.49	206.91	205.58	206.85	207.19	205.57	205.81	205.47	206.91	206.24	205.94	207.07	206	206.7	207.15	207.95	206.63	207.08	206.61	205.95	206.27	206.38	206.57	205.84	206.47	206.06	206.87	205.74	206.43
209.3	209.97	208.33	208.82	208.86	208.54	208.95	209.38	208.18	208.35	209.08	208.73	207.93	208.5	208.73	209.12	208.69	208.46	208.36	208.22	209.15	208.05	208.49	208.18	209.13	208.61	208.7	208.67	209.12	209.04	208.84	209.12	207.67	209.35	209.18	209.02	209.57	208.24	209.26	209.63	209.17	209.01	209.12	207.35	208.21	208.36	209.37	207.93	208.92	209.29
209.09	207.41	209.18	208.4	208.19	209.76	208.83	208.61	209.03	209	208.4	208.71	208.25	209.87	209.21	209	208.03	209.57	208.57	207.85	209.79	209.93	208.97	208.86	208.6	209.32	209.46	208.18	208.33	207.91	209.18	207.74	209.97	208.49	209.57	209.26	209.13	210.31	208.91	209.19	207.85	208.72	209.12	207.67	208.14	208.12	208.2	209.08	207.75	208.8
217.61	216.24	216.3	216.9	217.24	215.9	217.26	217.19	217.79	217.2	215.6	216.88	216.59	215.6	217.31	217.15	217.42	216.31	217.76	216.96	216.03	216.97	217.41	216.73	217.19	215.97	216.81	216.64	217.49	216.88	218.16	215.61	216.62	218.37	216.12	216.98	218.27	216.6	217.46	217.11	216.79	217.47	217.16	217.13	217.43	216.65	216.72	217.35	217.71	217.49
199.36	199.24	199.15	199.47	199.57	199.83	199.57	199.35	199.52	200.22	199.8	198.93	198.47	197.44	200.19	198.8	200.25	198.61	198.69	198.43	199.04	198.88	199.13	200.31	198.07	199.94	198.84	198.93	200.91	199.15	199.55	200.03	199.03	199.73	200.89	199.86	198.8	200.01	200.74	199	199.16	199.9	199.65	198.95	198.55	198.61	199.41	199.1	198.76	199.67
206.66	206.28	206.32	206.15	206.38	206.56	206.28	207.16	206.42	206.22	206.13	206.99	206.5	206.39	207.31	206.7	206.2	207.2	207.23	206.07	206.72	206.66	205.86	207.2	206.61	204.86	206.36	206.42	206.19	206.45	206.48	206.09	207.2	205.83	207.67	205.66	205.7	206.97	207.68	206.25	205.5	205.78	206.26	205.91	206.22	204.65	205.72	205.92	204.98	207.02
211.39	211.9	211.78	209.93	211.44	211.46	212.14	211.72	211.1	211.32	210.99	210.68	212.35	211.4	213.25	211.93	211.08	211.6	212	212.6	211.9	211.91	210.41	212.45	212.11	211.87	210.58	212.14	211.34	211.68	211.92	212.03	211.87	210.87	211.75	211.64	212.82	212.19	212.22	211.72	212.09	210.42	211.67	211.9	211.68	210.95	211.71	211.81	212.2	211.81
198.57	197.55	198.18	198.57	199.28	198.01	199.26	197.9	198.47	198.54	198.55	197.78	198.09	199.34	197.61	199.18	199.4	199.04	198.69	198.97	198.18	198.68	199.14	198.24	198.97	199.1	198.85	198.18	199.02	198.21	198.43	199.22	198.78	198.5	199.25	199.07	197.66	199.16	198.45	198.05	200.38	197.22	198.11	197.61	199.2	197.92	198.69	198.85	198.74	197.78
209.68	207.64	208.08	207.11	207.88	207.62	208.29	208.2	208.27	208.75	208.43	209.02	207.57	207.91	208.45	208.01	209.11	207.87	207.61	207.98	209.11	208.92	208.57	208.18	208.31	209.71	208.13	208	207.95	209.09	207.94	208.46	208.67	207.87	208.43	208.47	208.6	208.59	207.76	208.06	207.73	208.44	208.12	209.34	208.54	208.36	208.4	207.79	207.45	209.04
207.42	207.67	207.85	208.89	207.89	208.22	207.2	207.04	208.28	208.56	208.99	208.42	207.35	207.85	208.97	207.83	208.16	208.75	208.28	206.79	207.8	207.55	207.65	209.06	208.23	207.65	208.66	207.45	207.76	207.59	207.88	208.3	207.41	208.12	207.37	207.34	207.82	208.11	207.86	207.91	207.89	207.33	207.99	207.92	208.47	207.45	207.19	206.48	207.05	207.54
204.29	203.18	205.42	203.45	204.29	203.68	204.42	204.5	203.69	202.74	204.54	202.98	203.38	203.1	203.2	204.2	203.92	203.91	203.6	205.07	204.03	203.21	203.66	203.41	203.5	204.01	204.17	204.25	203.16	203.67	203.46	203.9	202.38	203.62	204.04	204.4	204.07	203.7	203.97	203.77	203.74	204.81	203.51	203.16	202.9	203.4	202.51	203.38	204.4	204.35
206.63	208.85	208.16	207.58	207.78	206.81	208.69	207	208.32	207.37	207.73	207.44	208.12	207.63	206.98	206.67	208.19	209.34	206.46	206.91	208.1	207.48	209.68	207.16	209.25	208.35	208.16	208.32	209	207.46	207.68	208.05	207.51	207.66	207.24	206.75	207.6	207.09	207.65	208.59	207.62	207.48	208.2	207.69	207.48	208.23	206.2	208.72	207.78	207.11
204.55	204.79	204.82	203.84	203.78	203.87	204.01	204.1	204.66	203.69	203.1	204.29	202.77	204.87	204.19	203.54	204.94	203.59	203.76	203.35	203.92	204.1	204.34	204.7	204.67	204.43	203.96	204.13	205.34	204.1	204.33	203.21	204.19	203.94	203.99	204.27	204.34	204.87	203.89	204.84	204.31	204.01	203.73	203.84	205.52	204.38	204.2	204.87	204.82	204.92
205.53	206.31	205.71	207.11	206.23	206.77	205.95	205.96	206.76	207.21	206.13	206.27	206.41	206.64	205.99	206.59	206.49	207.33	206	206.56	206.67	206.36	207.21	207.46	206.71	205.63	206.26	205.89	207.03	207.16	206.18	206.12	207.45	206.18	206.49	205.9	206.18	207.73	207.53	207.36	206.44	205.07	206.39	207.43	206.54	206.34	205.87	206.73	206.21	206.35
209.51	209.09	209.33	209.88	210.71	210.12	209.18	209	209.66	208.64	209.96	207.9	210.2	208.93	210.34	210.25	209.68	209.14	208.51	209.03	209.61	209.17	209.57	209.62	208.83	208.49	209.74	210.21	208.68	208.86	209.31	208.5	209.8	209.89	209.79	210.4	209.64	209.72	209.15	210.64	209.11	209.52	209.46	209.58	210.78	210.24	209.9	208.9	209.01	209.67
217.58	217.08	216.9	216.35	217.86	216.69	216.22	216.77	217.39	218	217.22	217.96	217.33	216.83	216.71	217.87	217.82	216.87	215.48	216.33	216.22	216.79	215.93	217.27	216.75	217	217.05	218.11	217.4	217.29	216.15	216.18	216.36	217.28	216.95	217.48	216.65	218.07	216.77	217.14	216.53	217.5	216.46	217.6	216.88	218.11	217.23	217.83	218.66	216.97
208.68	208.16	208.79	209.02	208.87	209.09	208.76	209.64	208.38	208.47	209.82	208.73	208.9	209.37	209.78	209.22	208.41	207.94	209.17	209.21	209.02	208.52	209.24	208.65	208.06	208.81	208.65	208.54	209.91	209.16	208.57	207.4	208.65	208.88	208.67	208.22	209.35	208.83	208.71	208.54	209.08	209.2	209.08	208.88	209.07	209.08	207.94	208.16	207.77	209.58
215.9	216.31	217.6	217.39	216.82	216.58	217.5	217.29	216.86	217.61	217.5	217.15	216.1	216.22	217.6	217.91	217.15	217.6	216.78	217.47	217.15	217.74	216.38	217.4	216.84	217.7	215.82	216.8	216.58	217.45	216.51	216.54	216.66	218.22	217.43	216.16	216.51	218.04	218.23	216.9	216.92	217.76	217.61	217.01	217.84	217.18	216.82	217.25	216.63	215.66
207.84	208.07	208.73	208.35	208.31	208.37	207.95	208.5	208	208.24	207.84	208.93	208.71	207.78	208.73	207.84	208.17	208.09	207.36	208.86	208.72	209.06	208.02	209.04	208.39	206.95	208.6	208.38	208.42	208.83	207.71	207.91	208.47	207.08	208.29	208.45	208.02	207.88	207.65	207.73	208.01	207.68	208.13	208.18	208.17	208.57	208.33	208.27	206.95	208.46
200.01	198.87	199.71	200.08	198.84	198.87	200.15	198.91	199.31	198.56	199.64	200.02	200.5	198.19	199.78	199.81	200.62	198.7	198.1	199.09	200.05	199.05	199.61	199.32	199.52	199.51	199.56	199.3	198.73	200.1	199.72	198.97	199.62	199.98	199.67	199.7	199.43	199.72	200.37	200.06	199.39	199.61	198.51	198.66	200.47	199.81	199.57	199.55	199.56	199.26
208.98	209.58	209.02	210.05	209.39	208.93	209.92	209.04	209.39	208.52	210.27	209.96	207.62	209.46	209.89	208.03	209.65	209.7	210.87	209.91	210.01	209.8	210.15	209.04	209.5	209.15	209.86	210.29	209.27	209.63	209.32	210.51	210.11	208.39	210.16	210.02	209.3	208.37	209.56	208.81	208.71	208.41	209.44	207.87	208.88	209	209.89	209.4	209.61	209.21
212.13	211.31	211.9	212.29	211.85	211.89	210.64	210.64	211.16	212.19	210.71	211.53	212.38	211.87	211.43	212.06	212.25	211.2	211.73	212.13	211.66	211.48	212.28	211.22	212.25	211.28	211.32	211.37	212.61	212.77	211.63	212.32	211.08	212.34	212.15	210.59	211.12	210.84	212.16	211.74	211.8	211.08	212.28	212.16	211.58	211.68	211.42	212.46	212	212.36
208.85	207.45	207.82	208.84	208.92	208.03	209.2	208.96	209.26	209.55	209.03	208.02	207.76	207.8	210.07	209.34	208.34	208.62	208.79	208.88	207.7	208.56	208.93	208.53	209.1	209.74	208.41	208.94	208.68	208.82	209.23	208.18	208.78	208	208.09	208.22	208.77	208.57	208.68	209.03	207.94	208.21	208.95	208.44	207.72	208.77	209.04	208.98	209.49	207.7
197.02	198.51	198.59	198.04	196.68	199.97	198.13	197.59	197.14	197.76	197.36	198.07	197.65	197.79	198.1	198.13	198.16	197.66	197.99	198.14	198.69	197.73	197.97	198.81	197.88	197.88	197.97	199.27	199.17	198.2	198.43	197.57	197.59	199.05	198.69	197.81	197.64	198.22	197.09	197.42	199.11	198.15	196.98	198.66	198.18	198.68	198	198.13	198.05	197.75
208.4	208.76	208.6	209.1	206.75	208.65	207.64	209.34	209.83	208.82	209.3	209.4	207	209.03	209.25	208.28	208.86	208.89	207.32	207.69	208.43	209.38	207.86	208.35	209.24	210.3	208.82	208.77	208.75	209.35	208.16	207.61	208.43	208.5	208.46	210.58	208.46	208.36	209.82	208.86	209	208.37	209.8	208.64	208.38	208.75	208.78	208.23	208.2	208.05
208.37	208.88	209.04	208.04	209.43	208.01	208.81	210	207.87	208.55	208.64	208.44	208.72	208.82	208.42	209.16	207.64	209.58	207.98	209.01	209.46	207.09	208.02	208.05	207.03	208.67	208.39	208.34	207.93	208.83	210.1	208.31	209.43	209.92	208.13	209.46	208.16	208.79	209.22	209.07	207.85	208.12	207.91	208.68	207.12	209.43	208.53	207.82	209.08	208.48
205.77	206.63	205.26	206.33	206.19	205.38	206.6	206.29	206.02	207.58	205.75	207.3	206.52	206.44	206.87	206.29	206.9	208.5	206.68	205.99	206.69	206.04	206.58	205.72	206.4	206.38	206.58	207.43	205.33	205.2	206.19	207	207.53	205.7	206	207.22	206.55	206.64	206.72	206.89	206.36	205.79	206.45	206.84	206.05	205.49	206.74	207.19	206.35	206.77
205.22	205.2	205.63	205.67	205.89	205.37	205.35	205.22	205.67	205.24	206.14	206.42	205.88	205.94	204.64	205.64	205.15	206.15	206	206.93	205.95	205.81	205.94	206.14	205.44	205.23	205.88	206.74	207.03	207.38	205.8	206.74	205.23	205.59	205.71	206.34	206.57	205.7	207	206.23	205.95	206.22	204.98	204.53	206.19	205.92	205.02	205.91	206.29	205.53
211.49	211.39	210.86	212.22	210.94	211.49	212.29	212.09	211.45	210.36	211.96	211.99	212.19	211.34	212.28	212.54	211.95	212.62	211.49	213.1	211.25	211.72	211.97	211.05	211.83	211.32	211.53	211.06	211.96	211.72	211.87	212.25	211.25	211.65	212.48	212.59	213	211.56	212.04	211.63	212.16	212.87	211.71	211.89	210.97	211.81	210.8	212.9	210.82	212.27
202.01	199.81	200	201.44	200.36	199.96	201.14	199.74	200.5	201.22	200.75	200.58	200.55	200.42	200.19	201.03	200.16	200.95	199.51	201.76	201.29	200.24	201	200.11	199.97	199.73	200.58	200.42	200.05	201.06	200.32	199.94	199.63	200.54	199.43	199.8	199.12	199.92	199.86	200.44	200.12	201.27	200.41	200.7	200.69	199.67	200.4	199.96	199.8	200.01
209.78	209.58	209.99	209.99	209.43	209.03	209.82	208.14	209.42	209.64	209.31	209.97	209.8	209.7	209.26	209.75	210.32	208.39	209.74	209.96	209.17	210.3	210.29	209.31	209.4	211.31	209.59	209.79	209.73	208.85	208.55	209.24	210.53	209.17	210.38	210.69	209.85	208.77	209.3	209.73	209.57	209.88	210.11	209.07	209.15	209.15	209.58	209.25	210.23	210.45
206.12	204.65	205.81	204.19	206.17	205.89	205.62	204.65	205.97	205.06	205.01	205.19	205.41	205.72	206.35	205.81	206.37	205.67	205.33	204.45	206.5	205.59	206.12	205.81	205.33	205.53	205.77	206.17	205.9	205.41	205.42	205.65	205.99	205.13	205.11	206.19	205.66	205.02	205.79	206.29	205.91	205.76	206.79	206.09	205.25	205.57	205.03	206.33	205.76	204.83
205.2	205.67	205.02	204.76	206.28	205.16	204.86	205.16	205.35	205.75	205.64	206.06	206.73	205.86	205.38	205.87	206.45	205.73	205.43	205.42	205.4	204.67	206.07	205.42	205.84	205.8	205.13	206.48	205.71	206.37	205.8	205.46	205.15	206.62	205.29	206.22	206.65	206.09	205.67	206.58	204.93	205.63	206.48	205.04	205.75	205.99	205.5	205.41	205.63	205.66
205.82	205.99	205.4	206.17	206.23	207.09	206	206.41	205.99	207.38	207.38	207.14	206.34	206.22	206.6	207.26	206.16	206.38	206.65	206.12	204.91	204.82	206.81	207.08	206.96	206.5	206.67	206.68	205.42	206.34	205.32	206.06	206.09	205.95	206.08	205.96	204.84	206.66	206.23	206.51	207.06	206.92	206.05	206.58	206.03	206.42	205.82	205.9	206.39	207.13
212.31	211.59	211.58	212.75	210.56	211.28	212.31	212.5	211.29	211.83	210.83	210.71	212.48	211.21	211.49	211.16	210.64	211.11	211.54	212.55	209.82	210.47	211.69	212.72	210.53	212.14	211.07	211.51	211.82	211.94	212.03	210.85	210.63	212.67	212.35	211.05	211.22	211.55	211.24	211.4	210.92	211.81	211.76	211.44	211.11	212.13	211.41	212.33	212.11	211.57
208.99	208.81	208.69	208.12	209.59	208.44	208.62	208.47	208.11	208.42	208.21	208.91	207.99	208.87	208.4	209.02	209.31	209.56	208.2	208.51	208.68	208.81	208.14	208.17	208.82	209.97	208.12	208.34	209.41	208.43	208.91	208.44	208.96	207.96	207.59	208.46	208.53	208.62	209.13	208.3	207.91	209	209.26	207.66	208.98	209.39	208.51	208.29	207.95	208.1
210.11	209.24	209.18	210.89	209.74	210.63	210.09	210.24	208.45	209.65	208.69	209.58	209.9	210.08	209.25	209.96	209.41	209.28	209.18	210.21	209.73	209.87	208.58	209.89	209.74	209.72	209.9	209.03	209.77	209.95	209.41	210.35	208.89	208.47	209.35	210.61	208.64	209.45	207.57	209.04	210.22	209.8	208.07	209.74	209.5	210.13	210.7	209.81	209.26	210.19
200.48	201.67	200.7	200.64	199.93	201.59	200.32	200.38	200.77	200.71	200.34	200.23	201.11	201.1	200.42	200.14	201.53	199.26	201.16	200.26	200.79	200.74	200.04	199.85	198.91	200.02	199.62	200.9	199.36	201.09	200.34	200.85	199.81	200.71	200.26	200.66	199.98	200.44	200.11	198.78	200.54	200.02	200.3	201.21	200.58	199.66	200.83	200.77	200.3	201.71
202.26	203	202.8	203.98	202.65	202.08	201.91	202.43	202.64	203.39	202.44	201.5	202.58	202.33	203.01	202.3	202.78	202.4	202.72	202.38	202.58	202.03	203.33	202.62	202.58	202.51	202.8	203.78	202.13	202.64	202.03	203.47	203.3	202.45	203.81	201.42	202.25	201.46	203.03	202.66	202.38	202.83	204.19	203.15	203.95	203.35	203.65	203.72	202.83	203.16
204.49	204.44	205.9	204.67	204.36	204.3	205	204.77	204.28	204.91	205.34	205.35	204.24	204.4	204.78	204.16	203.87	204.3	204.99	203.5	205.11	204.84	204.19	205.91	204.79	204.32	205.31	203.16	204.41	204.39	205.04	204.83	204.53	205.13	204.65	204.97	205.2	204.26	204.8	204.68	204.43	204.57	204.54	204.18	204.55	204.33	204.36	205.53	205.62	202.88
216.61	216.83	217.73	218.09	216.7	217.01	218.35	215.64	216.23	217.49	217.93	217.98	216.9	217.85	218.4	216.19	217	217.17	216.37	216.43	217.32	216.16	216.91	217.03	216.31	216.68	217.88	218.29	216.68	217.19	217.69	216.24	216.42	216.88	216.92	217.09	217.53	217.54	216.41	218.32	216.6	216.91	217.06	218.05	217.24	217.04	216.85	216.88	216.3	216.67
204.84	204.06	203.32	205.04	204.86	205.03	203.09	203.22	205.26	204.22	204.18	204.03	203.48	205.96	203.73	205.18	203.93	204.17	205.15	204.38	204.76	203.23	204.73	204.17	204.9	204.33	203.53	204.72	204.28	205.18	205.92	204.61	203.35	204.65	204.97	204.42	203.41	204.3	203.62	204.86	205.11	205.01	204.17	204.02	203.74	204.69	205.19	205.89	204.42	204.25
199.41	200.92	199.67	200.26	200.54	200.49	200.45	201	200.82	200.36	201.21	201.23	200.91	199.5	199.54	200.72	200.38	200.24	200.4	200.68	200.47	199.96	200.42	200.59	201.24	201.19	199.55	200.11	200.38	201.17	200.43	199.05	201.45	200.57	199.89	200.78	199.38	200.06	200.64	200.22	199.76	200.08	200.98	200.36	200.67	200.08	200.85	200.57	200.27	200.31
206.37	208.5	208.19	207.82	208.64	206.86	207.54	207.54	206.91	207.71	208.14	207.78	207.33	207.31	206.91	208	207.71	207.71	207.25	207.6	207.44	208.37	207.75	208.37	207.83	207.42	208.35	207.71	207.17	207.23	208.26	207.88	207.68	206.65	207.66	207.93	208.01	208.07	207.7	207.69	207.57	208.83	209.53	207.78	208.42	209.05	207.88	207.1	207.47	206.2
212.17	213.08	211.98	211.85	213.19	213	213.49	213.12	213.07	212.78	212.4	212.15	212.41	213.48	213.08	213.26	212.44	213.09	213	213.11	211.25	213.72	213.03	212.86	212.73	213.52	213.15	212.93	213.07	213.69	213.16	212.15	212.27	213.23	213.49	214.05	212.63	212.94	212.03	213.74	214.1	212.43	213.35	212.35	212.98	213.38	212.29	211.91	212.42	212.51
208.32	208.27	208.57	209.19	208.65	208.57	208.41	209.08	208.55	208.74	208	208.35	209.33	208.9	207.78	207.76	209.43	208.97	209.15	207.6	209.82	207.11	208.73	208.35	207.4	208.87	208.23	209.66	207.24	208.17	208.32	208.3	208.31	207.82	208.25	208.51	208.32	206.63	209.21	208.59	208.46	208.72	209.28	208.6	208.5	208.53	208.11	208.68	208.1	208.23
206.92	206.71	206.33	204.88	206.7	207.72	206.88	207.74	205.79	206.79	206.7	206.92	205.95	206.87	205.6	205.88	206.55	207.44	207.13	206.59	206.4	206.04	208.43	206.37	205.1	206.5	206.69	206.32	205.16	206.12	207.16	205.91	205.91	206.84	207.27	207.48	206.64	207.63	207.44	207.56	206.1	206.41	205.2	206.68	206.43	206.44	206.71	206.71	205.58	206.99
212.02	211.75	213.15	213.19	211.86	212.06	212.37	212.68	212.36	213.9	212.17	213.08	213.08	212.77	211.6	210.76	211.23	212.16	211.9	212.92	212.02	211.82	210.83	212.54	212.34	212.45	212.01	211.4	212.66	213.54	213.6	212.62	213.03	212.44	212.63	212.73	212.48	212.44	213.68	212.86	212.6	212.44	211.87	212.35	212.19	213.15	212.53	213.27	211.72	212.38
202.92	203.19	203.17	202.94	204.79	203.36	203.27	203.7	204	203.4	203.65	203.84	204.42	203.76	202.78	204.59	203.97	203.65	203.94	203.46	204.06	203.43	204.82	202.93	202.57	202.77	203.44	203.75	203.34	203.67	203.97	202.89	205.1	203.82	203.53	203.1	203.41	203.87	203.89	204.73	203.35	203.81	204.47	203.13	203.63	203.35	202.85	203.16	204.06	203.72
204.17	204.09	204.1	204.59	202.47	203.83	203.77	203.43	204.02	204.36	204.1	202.55	203.09	202.97	204.4	203.88	203.6	202.62	204.81	204.01	203.67	203.4	203.1	203.6	202.84	202.36	203.26	203.89	203.03	203.31	204.54	203.09	204.1	203.31	202.66	203.17	203.89	204.53	204.67	204.08	202.26	204.64	203.32	203.82	204.34	203.35	205.35	203.81	203.08	204.95
217.61	218.03	217.29	216.87	217.75	217.53	217.04	216.65	215.78	216.15	217.58	217.94	216.98	217.7	218.48	216.51	216.09	216.49	217.48	217.15	217.42	218.15	216.74	217.26	217.76	217.28	217.61	216.75	216.94	218.19	215.48	216.85	217.42	216.84	216.41	216.36	216.59	217.92	216.4	217.75	216.69	217.16	217.34	215.92	215.61	218.3	217.49	215.95	216.9	217.3
203.68	202.83	203.34	204.45	202.77	204.06	204.05	202.91	204.12	203.05	203.14	204.03	203.41	201.89	204.08	204.28	202.27	203.55	203.2	203.27	202.91	204.59	203.61	204.85	202.91	202.7	203.13	203.83	203.61	204.32	203.37	202.76	203.37	204.11	202.96	203.49	203.69	203.52	203.06	202.79	204.1	204.02	203.54	204.36	204.03	203.92	203.84	203.89	204.76	203.36
217.91	218.64	217.52	218.08	216.66	217.91	219.03	217.92	217.22	217.91	217.05	217.6	218.18	217.87	217.43	217.82	217.17	217.91	217.28	217.38	219.1	216.79	217.23	217.11	218.66	217.37	217.84	218.03	217.54	217.8	218.57	217.17	217.43	218.39	217.91	216.81	218.04	219.25	216.94	219.22	218.12	218.41	217.47	217.36	218.05	218.4	217.5	217.78	217.91	217.61
206.46	206.16	206.65	206.44	205.61	205.69	205.98	206.97	206.64	206.2	206.08	205.62	207.44	205.39	206.35	207	206.56	206.41	207.67	206.98	207.07	206.82	206.47	206.74	205.36	207.18	207.4	205.54	205.67	206.53	207.06	206.75	205.52	205.88	206.14	206.98	206.9	206.75	207.38	206.16	206.54	205.61	205.65	205.99	205.71	206.45	205.51	205.44	206.49	206.51
216.89	217.2	217.18	216.64	216.16	218.29	217.89	217.35	217.84	215.88	217.33	218.14	217.75	217.46	216.36	216.69	216.03	215.96	217.06	217.34	218.12	216.67	216.26	216.66	215.89	217.88	216.89	216.63	217.13	218.94	216.82	217.26	217.81	217.64	216.94	216.93	216.5	216.73	218.07	217.9	217.34	216.52	217.31	217.22	216.63	216.23	216.67	216.99	217.27	216.79
208.15	208.06	208.28	208.64	206.52	207.13	207.43	208.73	207.98	208.73	207.67	208.12	208.54	206.44	208.25	207.83	207.61	206.58	207.98	208.07	207.81	207.34	207.56	207.41	207.93	207.18	207.66	208.22	206.98	206.01	208.02	208.48	208.18	209.09	208.3	207.35	207.74	208.6	207.95	207.84	207.33	208.83	208.09	207.37	206.93	208.18	208.81	206.94	207.94	207.02
210.41	211.28	211.25	212.12	211.1	211.25	210.45	211.22	212.17	211.61	211.47	211.75	210.48	211.99	210.31	211.42	211.6	211.36	211.17	213.04	210.8	212.65	212.26	211.73	210.94	212.37	211.11	211.3	211.17	212.29	210.61	211.63	211.15	211.39	211.57	210.56	210.68	211.84	213.09	211.53	211.6	210.97	212.06	212.31	212.17	210.6	212.47	212.31	211.11	211.26
216.82	216.19	216.24	217.72	217.15	216.58	217.67	216.99	217	216.36	216.95	216.73	216.47	217.03	217.49	216.52	216.95	216.85	216.96	217.61	215.86	215.48	217.21	217.01	216.93	215.55	216.81	215.67	217.12	216.45	217.5	217.41	216.25	216.57	217.61	216.91	216.39	217.65	216.64	216.16	218.42	217.12	217.22	217.64	216.94	217.14	217.49	216.72	216.95	216.59
208.81	208.88	208.1	209.31	209.4	208.84	208.6	209.08	208.51	208.47	208.7	209.47	207.99	209.17	209.25	209.05	209.12	208.75	210.21	208.54	207.75	207.95	208.3	208.55	206.79	208.78	209.35	208.23	208.49	208.04	208.45	209.35	208.49	208.31	208.03	209.15	209.9	208.09	208.62	208.97	208.99	208.55	208.25	207.86	208.4	208.77	207.33	208.91	209.28	209.8
209.7	209.23	208.31	207.82	208.1	208.47	209.73	209.02	208.49	208.52	208.78	209.76	208.28	208.16	207.99	208.93	207.47	208.53	208.68	208.57	209.24	208.77	209.87	208.94	207.79	208.43	209.55	209.36	208.6	209.04	209.23	209.41	209.08	208.79	209.07	208.26	208.94	209.73	208.56	207.98	208.36	208.61	208.9	208.44	207.68	209.2	208.29	208.29	208.4	208.88
208.04	208.23	209.76	208.92	209	209.58	209.3	208.59	208.4	209.17	209.59	208.8	209.51	209.5	208.9	209.56	208.31	208.36	208.62	209.15	208.17	207.52	207.84	208.89	209.13	208.89	208.99	208.63	209.1	209.6	208.76	206.67	209.68	207.41	209.94	210.15	209.28	208.32	208.8	208.18	209.22	207.81	207.86	209.37	209.37	208.44	209.11	209.37	208.71	208.69
217.97	218.08	217.15	217.56	218.09	217.41	217.45	217.9	218.37	217.68	218.05	217.57	217.48	219.64	216.52	217.76	218.42	216.87	217.99	216.67	216.98	217.92	217.43	217.54	218	217.38	217.91	217.82	218.16	217.21	218.75	217.43	218.16	218.35	217.39	217.95	218.33	216.83	217.85	217.5	217.92	217.76	218.59	217.29	217.57	217.84	217.46	217.12	219.3	217.97
212.93	213.1	212.53	212.32	212.86	212.73	211.8	212.15	211.98	213.06	212.25	212.77	212.39	211.41	210.83	212.89	212.61	213.13	211.73	211.98	211.95	212.87	211.82	211.49	211.86	213.26	211.89	211.58	211.3	212.63	213.39	213.29	212.2	213	212.54	212.03	211.62	213.99	212.59	212.74	212.58	212.13	211.8	211.45	213.11	212.16	211.91	212.93	211.97	212.92
209.15	208.18	207.57	208.17	208.01	207.13	207.57	208.49	207.94	208.53	208.02	208.88	208.64	208.56	208.24	207.68	208.31	208.46	207.98	209.78	208.16	207.96	207.86	208.16	207.76	208.76	207.77	209.13	209.02	208.67	208.65	208.53	207.48	209.18	207.61	208.48	208.64	208.82	210.14	208.04	207.78	208.93	209.13	208.19	208.78	209.27	206.87	208.19	207.91	207.93
208.12	208.06	207.66	207.95	206.13	207.75	207.34	207.96	207.95	206.85	208.4	207.34	207.95	207.43	208.1	207.73	207.18	207.88	208.73	208.4	208.55	207.41	207.05	208.55	207.59	207.96	207.34	208.48	207.55	208.12	207.96	206.95	207.72	209.27	206.61	206.94	207.23	207.35	208.09	208.49	209.6	207.82	206.8	206.52	206.87	207.54	207.56	207.34	207.7	207.81
209.89	209.13	208.79	208.22	210.69	210.28	209.86	209.06	209.96	209.91	210.39	210.91	209.53	210.12	210.91	209.36	209.59	209.5	208.48	210.34	209.22	209.59	210.19	208.88	209.09	209.12	208.9	210.11	209.89	208.98	210.58	209.14	209.23	209.12	210.19	209.62	209.4	208.08	209.12	210.31	209.95	210.19	208.88	209.21	207.98	209.92	209.63	209.57	208.52	209.01
203.64	203.17	204.5	203.76	204.26	204.2	202.35	203.45	204.17	202.57	204.16	204.1	205.01	204.38	203.5	203.45	203.88	204.13	203.57	204.18	203.69	203.31	203.19	204.76	204.55	203.79	203.93	204.75	204.36	203.15	203.7	204.06	203.59	204.03	203.69	203.45	203.21	203.18	204.87	204.17	203.41	204.54	204.8	201.87	203.66	204.41	203.69	204.99	203.7	202.44
200.83	200.13	199.54	201.39	199.54	201.17	200.86	199.24	199.99	200.05	200.81	200.97	199.91	199.67	200.38	201.68	199.76	202.03	199.51	199.78	199.96	200.48	200.06	201.28	200.7	200.75	200.62	200.77	200.58	200.65	200	201.14	201.26	199.95	200.23	199.18	200.3	201.41	199.51	199.56	199.8	199.81	200.93	199.77	200.56	200.04	199.66	201.17	199.42	200.3
204.69	204.89	204.83	205.61	204.01	205.6	204.45	205.75	205.57	204.6	204.26	204.51	204.43	204.19	204.07	204.44	205.53	205.3	204.86	205.82	205.32	204.76	204.24	205.17	204.27	205.17	204.15	204.92	203.75	204.6	203.16	204.49	205.5	204.65	204.38	205.64	204.66	205	204.54	205.1	203.49	204.22	205.4	204.36	204.43	204.7	204.19	204.01	204.81	204.65
207.91	208.5	207.49	208.26	208.52	208	208.25	207.99	208.12	208.93	209.28	208.56	206.82	207.96	208.4	207.75	207.67	207.31	208.34	208.45	207.11	209.33	208.67	209.84	207.36	208.34	208.74	208.31	208.28	208.17	208.44	209.55	208.81	208.38	208.16	208.02	208.21	208.12	208.32	208.29	208.51	209.92	208.61	208.8	207.76	208.38	209.22	209.3	208.78	206.54
210.41	210.59	208.98	210.33	209.38	209.3	209.22	210.23	208.59	209.99	209	209.09	210.17	209.26	210.3	209.94	211.21	209.75	209.87	208.77	209.56	208.09	209.97	209.58	208.77	210.73	209.12	209.59	209.89	210.1	210.25	210.4	207.92	208.44	209.79	208.52	209.96	209.97	209.84	210.31	209.22	210.36	210.02	209.97	211	208.84	209.9	209.02	209.32	207.87
210.29	210.08	212.47	210.99	211.58	211.48	212.04	211.57	211.56	212.17	212.35	211.57	213.16	210.93	211.8	212.15	212.6	211.15	210.75	210.84	211.15	211.47	210.77	211.51	211.14	211.23	212.47	211.14	211.99	211.7	211.29	211.34	212.2	211.74	211.91	211.49	212.01	210.63	211.23	211.54	211.78	211.54	211.48	212.1	212.46	211.55	212.26	212.11	212.61	211.61
205.91	205.59	205.53	206.63	207.43	208.24	205.55	206.6	206.62	206.7	206.81	207.5	205.93	207.13	206.2	206.77	205.58	206.92	206.02	205.93	206.91	207.31	206.94	206.91	204.78	206.51	206.59	206.69	207.08	205.9	205.69	205.98	205.82	206.54	205.76	206.61	206.34	207.61	205.92	206.5	206.48	207.71	207.13	205.76	206.25	206.59	207.02	206.32	206.16	205.55
199.73	197.99	199.14	197.7	197.92	197.77	198.82	198.32	198.18	198.52	197.78	198.44	198.91	198.11	197.6	197.47	197.94	197.57	198.51	198.45	197.27	199	197.72	198.15	198.29	198.03	196.5	197.65	197.54	197.71	199.45	198.45	196.62	197.89	198.42	198.02	197.67	198.28	197.69	197.3	198.48	197.97	199.38	198.21	198.23	196.9	197.81	196.99	197.79	198.09
217.15	218.15	217.53	217.85	218.19	216.74	215.86	217.03	217.72	217.33	217.67	216.49	217.98	217.63	215.81	216.51	216.39	216.77	216.75	217.55	217.01	216.93	216.51	217.68	215.96	216.56	217.23	217.84	217.28	217.26	217.12	216.91	216.78	216.33	218.12	217.14	216.25	216.38	217.22	217.92	216.57	216.79	217.1	216.48	218.04	217.41	217.36	216.26	216.79	217.19
203.77	204.67	203.41	204.72	203.9	203.93	204.25	204.83	204.06	203.24	203.55	202.85	203.85	203.88	203.61	203.3	202.5	204.13	203.89	203.71	203.59	204.1	204.22	203.74	204.04	205.59	203.94	204.49	204.86	203.5	204.07	204.08	204.02	203.91	203.62	203.42	204.06	204.8	204.67	203.61	203.8	203.68	203.35	203.93	203.45	203.02	204.15	203.96	204.2	203.92
200.39	201.65	200.39	200.48	201.13	200.75	201.26	202	199.8	200.73	200.94	200.21	200.64	199.82	199.18	199.72	200.14	200.26	199.73	200.67	199.03	200.53	201.98	200.27	200.71	199.91	200.08	200.18	201.2	200.2	200.01	200.69	199.75	199.72	200.59	200.53	200.24	199.97	200.18	200.37	198.92	201.85	201.53	200.62	200.03	200.76	199.42	200.51	200.53	199.44
216.64	217.82	216.71	217.95	217.27	218.33	216.14	216.77	217.48	216.32	217.03	216.71	217.09	217.94	216.99	216.73	217.39	217.88	217.3	218.62	217.4	216.15	216.52	216.21	217.16	217.43	216.72	218.17	216.29	218.41	217.44	216.73	217.32	217.39	216.37	216.56	215.92	216.69	217.58	216.91	217.01	216.99	216.62	217.93	216.95	216.92	217.42	216.94	217.72	216.5
202.37	203.93	203.36	204.13	204.17	203.36	203.58	204.22	202.41	202.18	202.91	203.5	202.53	203.58	203.29	202.41	203.55	203.21	203.92	203.25	202.95	202.98	203.69	203.38	204.61	203.54	203.03	203.81	202.56	203.27	203.86	203.45	203.29	204.07	201.99	203.82	203.37	203.18	203.46	203.11	203.04	203.75	202.71	204.03	203.76	203.32	202.46	203.9	203.47	203.06
217.96	216.69	216.88	216.96	217.41	217.31	217.25	217.29	218.03	217.98	217.02	217.82	217.79	216.26	217.15	217.02	216.3	216.63	217.12	217.78	217.01	217.29	216.43	218.1	216.65	216.4	216.68	216.97	217.51	216.85	217.03	216.25	216.34	217.59	217.26	215.62	217.03	216.26	217.12	216.05	217.49	217.55	216.82	216.86	216.21	217.12	217.68	217.67	217.49	217.66
211.34	211.07	210.6	211.49	211.42	211.86	211.62	211.64	211.42	212.45	210.91	211.59	211.59	212.49	211.11	211.95	212.1	210.78	212.67	212.27	211.83	212.25	212.2	211.96	212.09	211.46	211.05	213.21	211.45	212.02	211.76	211.44	211.51	211.21	211.99	211.32	212.02	210.25	211.81	211.78	211.73	212.45	212.65	212.59	211.09	211.59	211.22	211.13	210.64	211.66
216.57	217.21	217.66	217.99	217.48	217.38	217.18	216.64	216.79	215.81	216.3	217.61	217.76	216.32	216.7	217.89	215.79	217.6	216.17	217.56	216.91	216.42	217.18	216.81	216.87	217.36	217.93	216.47	217.35	216.74	217.12	217.67	217.54	217.05	216.68	217.25	218.09	215.64	218.31	217.8	216.8	216.37	215.34	217.27	216.91	217.37	216.43	215.77	217.78	217.3
194.05	195.05	193.11	194.24	194.16	194.89	194.91	193.13	194.39	194.29	194.62	193.23	194.45	195.12	194.08	194.1	193.55	193.85	193.47	193.37	194.37	194.27	194.85	193.35	194.81	194.07	193.74	193.66	193.28	194.45	194.58	194.36	193.03	192.96	193.62	194.3	193.71	193.41	194.24	194.51	194.3	193.86	193.82	193.5	193.84	194.39	193.41	194.88	193.28	195.65
204.93	205.47	205.38	206.14	205.53	205.98	206.31	205.58	205.27	205.21	206.29	205.85	204.59	205.23	205.19	206.96	206.04	206.15	204.6	206.18	204.99	205.82	205.85	205.6	205.73	206.07	204.96	205.9	204.58	205.8	204.72	205.18	206.24	204.74	205.38	205.07	205.7	204.49	204.95	205.19	206.28	206.25	205.7	204.77	205.78	205.66	206.42	205.43	205.51	206.39
211.63	210.94	211.84	211.11	210.76	212.46	210.54	212.07	211.87	211.76	211.44	211.78	211.48	212	211.09	212.02	210.89	211.51	211.14	212.14	211.76	210.82	210.87	211.4	212.39	211.66	210.98	212.82	210.92	210.69	211.02	211.71	211.88	211.76	212.01	212.57	212.05	211.24	212.28	211.52	211.1	212.18	212.04	210.62	211.33	212.29	212.65	211.53	212.2	211.02
206.59	206.5	207.52	207.86	207.81	207.93	206.69	208.19	208.32	207.73	207.8	207.34	207.03	207.97	206.4	207.93	208.61	208.58	207.41	207.75	207.55	208.05	208.05	207.18	207.99	208.87	208.09	207.64	207.6	208.5	206.71	208.14	208.11	207.21	208.52	209.25	208.59	207.05	207.95	207.98	208.1	207.37	208.57	207.81	207.92	208.43	208.55	207.95	207.99	207.58
203.83	205.15	202.71	203.73	202.68	203.77	204.8	203.28	203.65	204.19	204.63	203.87	205.08	203.71	203.72	203.67	204.02	204.02	204.11	203.04	203.67	204.68	205.7	204.49	204.52	204.11	204.38	203.96	204.01	204.36	203.1	203.96	204.28	204.13	203.81	203.28	203.77	203.96	204.34	203.36	203.18	203.57	203.61	203.42	203.24	204.16	204.21	204.63	205.26	204.77
209.53	208.19	208.97	208.86	208.17	209.1	208.86	208.97	209.02	209.48	208.8	208.29	207.78	208.25	209.4	208.66	208.74	208.9	207.68	209.8	208.93	209.01	208.21	208.88	208.48	208.64	209.06	208.52	208.23	207.98	209.09	209.56	209.25	208.35	208.82	208.39	208.12	209.41	208.96	209.15	208.69	209.44	208.66	209.08	209.62	209.77	208.79	209.1	208.47	209
216.44	218.01	217.13	215.75	217.03	217.61	217.26	216.99	216.44	218.06	215.25	217.26	218.01	216.27	216.66	216.51	216.89	217.12	216.59	217.17	217.23	216.45	216.8	216.25	217.03	217.11	216.15	217.26	216.23	216.61	216.47	217.43	216.46	217.11	216.94	217.39	217.1	216.73	217.5	217.58	216.69	216.33	217.28	218.24	216.63	217.49	216.99	216.41	218.17	218.16
216.11	219.05	217.04	217.29	216.09	215.66	217.24	217.44	216.99	216.25	216.82	216.29	216.79	217.56	216.58	217.27	217.89	217.33	216.52	217.95	216.48	217.02	218.2	217.06	216.74	217.06	216.89	217.14	217.26	217.16	217.19	217.41	217.06	216.9	215.98	216.21	216.54	217.29	217.44	216.93	215.63	218.24	217.6	216.39	217.4	216.83	217.27	216.52	217.23	217.89
200.19	199.54	200.48	199.72	201.21	199.98	201.15	201.06	201.26	199.91	201.1	200.21	200.21	200.29	200.62	200.19	200.3	199.88	200.51	199.56	200.61	199.63	200.11	199.19	199.75	201.61	200.37	199.52	200.91	199.9	200.38	200.15	198.6	201.07	200.32	199.44	200.78	200.77	200.8	200.16	199.17	199.9	200.19	200.17	200.06	201.06	200.64	200	200.03	200.77
205.42	206.27	203.87	204.27	204.58	203.96	205.27	204.52	203.85	205.4	205.41	206.06	205.4	204.34	205.2	204.42	204.59	204.22	205.16	203.58	205.89	204.46	205.26	204.63	204.97	205.08	205.7	203.99	205.15	204.55	204.94	204.06	204.45	204.9	203.99	204.27	205.67	203.59	204.97	204.78	204.61	205.43	206.36	204.69	205.17	204.46	205.51	204.39	204.58	205.2
216.29	217.29	217.86	215.64	216.92	216.5	216.6	216.65	217.06	217.17	216.84	217.21	217.71	216.15	217.68	217.29	217.58	217.29	216.53	216.72	216.92	216	216.65	217.35	218.26	216.69	216.08	216.41	216.73	217.19	217.38	216.52	216.07	217.32	217	218.12	216.32	217.63	216.85	217.28	217.29	217.86	216.09	216.69	217.6	218.29	216.5	217.84	217.54	217.46
213.1	211.75	212.51	212.13	212.05	212.18	212.4	212.81	211.45	213.05	213.14	212.67	212.68	211.77	212.95	213.35	212.01	212.02	211.83	211.95	213.19	212.69	212.72	212.19	212.58	212.95	211.98	213.11	213.6	211.32	212.79	213.31	212.52	212.58	211.9	212.22	212.57	211.77	210.82	212.8	212.37	212.35	212.18	212.33	211.87	210.98	212.87	212.8	212.19	211.77
212.07	212.99	212.31	211.85	211.9	212.04	211.78	212.43	212.14	212.6	212.56	211.75	212.66	212.88	212.07	212.2	210.94	212.51	210.97	212.7	212.86	212.82	212.41	213.36	211.63	212.39	211.25	212.43	212.61	211.37	211.75	212.18	212.92	212.91	213.09	212.65	212.48	213.21	213	212.94	212.43	212.85	212.32	212.56	211.33	211.84	213	212.19	212.19	211.09
199.99	200.57	201.24	200.23	199.54	200.91	199.67	201.08	200.16	200.57	200.52	200.36	200.19	200.04	199.83	199.95	200.87	200.4	201	198.6	200.21	200.73	200.43	201.41	200.2	200.54	200.73	200.43	199.2	200.26	200.7	200.12	200.52	200.92	200.23	200.82	199.44	200.29	200	200.32	201.44	199.98	200.28	200.6	199.83	200.87	200.13	199.82	200.74	200.47
212.24	213.63	214.06	213.44	212.67	212.85	213.1	213.01	212.51	212.55	212.77	213.13	212.66	212.47	213.04	212.74	213.17	213.46	213.41	212.73	213	213.39	213.36	212.6	212.67	212.62	212.24	212.97	213.27	212.63	213.18	213.45	213.36	213.26	212.99	212.25	212.24	213.15	213.19	213.73	213.12	212.84	213.25	213.15	211.7	213.54	212.57	211.76	212.73	212.16
200.27	199.7	199.21	200.14	198.76	199.7	200.22	199.92	199.29	199.03	198.26	199.45	199.2	199.32	198.88	199.26	199.25	198.09	199.42	200.02	198.92	200.07	199.13	200.21	199.61	199.34	198.38	198.92	199.74	199.92	198.65	199.84	199.39	198.81	199.27	198.84	199.27	199.72	199.54	198.99	199.65	198.52	199.61	199.89	199.24	198.34	199.08	200.7	198.72	199.21
218.49	217.56	217.98	218.18	217.97	216.96	216.83	219.37	217.3	217.96	217.3	217.21	218.17	217.97	217.27	218.64	217.18	216.86	217.38	218.16	218.38	218.05	215.74	218.41	217.42	216.77	216.43	218.33	217.63	217.82	216.97	217.88	217.69	217.76	219.33	217.49	217.75	217.91	217.59	217.04	218.5	218.03	217.8	217.77	217.59	217.25	219.15	216.96	217.52	217.08
217.54	216.91	216.77	217.96	217.1	217.67	217.31	218.07	216.74	216.68	217	217.79	217.52	217.01	215.88	217.54	217.56	216.72	216.95	218.21	217.61	216.95	217.41	217.11	216.32	216.87	216.96	217.72	216.56	217.38	217.16	217.16	217.62	215.56	216.81	216.85	217.68	217.7	216.78	217.82	217.36	216.33	217.05	218.05	217.63	216.81	217.28	217.33	217.21	216.58
208.11	209.64	209.37	208.66	209.11	209.17	207.7	208.46	208.18	208.54	208.22	208.52	208.89	208.8	207.25	207.31	208.44	208.68	208.42	209.11	208.32	209.55	208.97	210.09	208.46	207.9	207.95	208.2	208.07	208.75	208.27	207.84	207.73	208.28	208.23	208.83	208.35	208.08	210.08	208.2	208.79	209.65	208.64	208.06	208.38	208.65	209.01	208.09	209.82	209.34
208.76	209.74	208.12	209.92	209.85	207.13	209.34	208.82	209.38	208.46	209.57	209.88	208.98	209.52	208.96	208.68	209.2	209.59	208.32	208.27	209.23	209.43	209.02	207.92	208.78	207.82	209.16	208.54	209.99	209.11	208.38	208.13	208.54	208.89	209.46	208.29	207.97	208.74	209.03	208.33	209.14	207.94	209.33	209.48	208.53	209.2	209.03	208.93	209.78	209.79
210.55	211.49	211.59	212.34	211.63	211.43	211.48	212.04	211.11	211.73	211.39	212.22	212.69	211.91	212.7	212.05	211.04	211.94	211.51	212.11	211.54	212.18	211.98	211.07	211.01	212.73	212.5	212.01	211.22	212.28	211.32	211.61	211.97	212.07	212.43	211.87	210.85	211	210.77	211.04	211.56	211.87	211.14	212.62	211.6	212.83	212.28	212.4	212.04	211.65
209.02	209.19	210.47	208.82	208.96	209.63	209.99	208.55	209.57	209.01	209.69	208.99	209.59	209.55	209.33	210.05	210.42	210.27	208.84	209.66	210.68	209.37	208.68	209.87	208.84	209.39	208.96	209.17	209.43	210.61	208.93	208.37	209.9	210.76	209.18	209.57	209.5	209.55	209.16	208.97	209.22	209.2	208.56	209.63	209.91	210.17	210.16	209.88	209.81	210.23
209.63	209.31	209.35	209.76	209.37	209.38	209.08	209.85	209.59	210.16	209.71	209.52	208.92	209.42	208.82	209.48	209.92	209.08	209.61	209.38	209.88	209.7	210.25	209.64	210.64	209.47	208.62	209.66	210.05	209.43	209.43	210.09	209.54	208.83	208.89	209.72	209.97	208.8	208.37	210.71	208.93	209.5	210.02	208.81	210.08	209.17	208.87	209.61	209.77	211.02
204	204.66	203.05	203.96	202.89	204.18	203.21	204.8	204.6	205.32	203.96	204.51	205.3	204.44	204.13	203.23	203.72	204.05	204.52	204.31	204.63	204.13	202.79	203.62	203.72	204.6	204.28	204.24	204.14	204.47	203.83	203.36	203.93	204.31	204.68	204	204.6	203.9	204	204.52	204.69	203.68	203.48	203.45	204.51	204.27	203.92	203.16	203.53	202.25
195.12	195.59	194.2	195.26	195.3	195.83	194.4	195.31	194.72	194.86	193.76	195.32	195.74	195.22	195.23	196.29	194.26	195.17	195.22	194.58	194.4	194.58	194.38	194.88	195.3	195.17	194.2	195.24	195.38	195.77	195.89	195.22	196.47	195.8	195.94	195.72	194.2	194.51	195.21	194.79	194.97	195.1	196.12	194.47	195.18	195.19	194.48	194.91	195.22	195.54
207.29	208.33	208.4	207.59	207.44	208.15	207.81	208.6	208.39	206.91	208.62	206.85	208.26	206.83	208.88	208.63	208.86	205.94	207.81	207.28	208.2	207.73	207.42	207.92	207.49	207.96	207.45	207.23	208.3	207.1	208.05	207.07	206.54	207.36	208.18	208.73	207.08	207.47	207.79	207.97	208.43	208.88	207.08	207.93	207.6	207.02	207.11	207.77	208.16	205.91
203.57	203.26	203.13	203.38	204.04	203.03	203.72	202.97	203.96	202.5	203.11	204.42	204.08	202.71	203.28	203.68	204.43	204.37	203.83	203.73	204.27	203.49	203.62	203.69	203.75	204.21	203.85	202.79	203.8	203.13	203.72	204.21	203.39	204.64	202.91	203.82	204.48	203.37	203.75	204.46	203.01	203.21	202.41	203.53	203.23	204.49	203.08	203.42	203.65	204.25
204.24	203.33	203.6	204.39	203.08	204.05	204.02	202.14	203.02	204.4	204.1	203.44	204.29	202.98	202.56	203.74	202.25	202.53	203.61	204.28	204.05	202.96	203.8	202.41	204.08	202.33	203.68	203.73	204.37	203.88	203.29	203.57	203.63	203.65	203.29	204.28	203.32	203.35	203.11	203.4	204.25	202.29	202.83	203.87	203.67	203.88	203.55	203.13	204.38	204.59
203.86	203.39	203.94	203.98	203.87	203.52	204.57	203.63	203.06	202.89	203.74	203.68	203.71	203.36	203.09	203.37	204.4	204.4	203.77	204.16	204.51	203.31	203.54	202.27	203.23	205.12	204.2	203.91	204.67	203.46	203.94	204.37	204.45	204.57	204.1	203.91	203.51	203.62	203.84	203.5	204.55	202.96	204.17	203.47	203.82	204.64	203.26	204.12	203.81	203.03
210.06	208.43	209.36	207.99	207.93	208.58	209.27	209.62	209.06	207.42	208.59	208.76	209.41	208.87	208.22	208.47	208.89	208.77	208.44	208.86	209.98	208.62	208.5	208.89	207.97	208.79	208.46	208.62	209.35	209.05	209.89	209.71	208.2	210.05	209.23	207.69	208.92	209.02	209.65	208.84	208.57	209.9	209.19	209.76	209.11	208.42	208.92	208.62	209.74	208.59
214.23	213.83	213.82	213.81	213.82	213.25	215.79	212.12	213.46	213.52	213.2	213.14	213.79	212.76	214.06	214.01	214.13	213.67	214.25	213.35	214.01	212.91	213.61	213.29	213.4	214.46	213.21	213.21	214.07	213.14	214.8	214.58	213.98	213.36	214.28	214.05	214.46	214.48	213.89	213.8	213.9	213.6	213.77	213.41	214.11	213.87	213.2	213.92	213.07	213.41
204.7	204.25	204.24	205.1	204.46	204.96	204.76	204.42	204.64	204.88	205.67	204.9	204.44	205.26	204.53	204.9	204.49	204.99	205	204.48	205.8	205.23	205.37	204.97	204.61	203.18	204.97	205.93	205.05	204.14	205.07	205.2	204.82	205.69	203.32	203.16	206.08	203.68	203.68	204.99	204.2	205.37	204.72	204.56	205.01	205.3	204.86	204.65	204.42	204.83
198.8	199.55	200.53	199.67	198.81	199.77	199.65	199.07	199.5	200.16	198.14	198.89	198.82	198.99	199.33	199.12	199.07	200.03	199.63	199.62	199.37	199.99	199.68	199.9	198.5	199.63	200.09	199.16	198.32	199.79	199.99	199.65	199.55	201.16	200.32	199.69	199.21	199.26	199.31	198.76	199.2	200.07	200.03	199.32	200.28	198.53	199.68	199.46	200.37	199.29
198.08	200.27	199.89	200.85	199.89	199.86	199.32	198.91	199.25	199.4	198.85	198.16	198.84	199.77	199.27	198.96	200.07	199.49	199.44	198.94	199.01	199.06	199.42	199.99	199.23	199.05	201.12	199.43	199.27	199.01	200.16	198.9	199.4	198.53	199.71	199.23	200.49	198.76	200.43	200.07	199.93	200.32	200.13	200.06	199.95	199.53	199.13	199.64	199.03	199.73
194.57	194.4	194.61	193.81	195.47	195.76	195.03	194.99	194.72	195.54	195.07	194.67	195.31	194.77	194.32	195.59	194.89	194.96	195.07	195.49	196.75	195.35	194	194.92	194.38	194.88	194.97	194.34	195.62	195.8	195.74	194.77	195.48	194.63	194.72	194.09	195.36	195.73	195.07	195.16	194.34	195	195.38	194.9	194.93	195.23	194.85	195.21	195.33	193.57
198.52	198.58	197.68	198.74	198.51	199.88	198.47	199.17	197.79	198.43	198.13	198.47	197.93	199.46	198.66	197.56	197.5	198.31	198.11	198.87	198.32	197.71	199.07	198.32	198.58	200.37	198.72	197.53	198.4	197.96	197.78	198.24	197.58	198.68	197.74	197.74	198.31	198.5	198.19	198.01	198.51	198.55	197.9	198.65	198.22	198.98	198.75	198.91	199.55	199
201.55	199.99	200.15	200.91	200.54	200.87	200.49	200.55	199.25	201.14	199.64	201	199.36	200.29	199.88	200.01	200.77	200.75	201.55	199.21	201.03	201.7	201.15	200.84	200.51	201.37	201.71	199.09	200.47	201.05	200.21	200.85	200.79	199.24	199.62	201.31	201.85	201.39	199.81	200.49	201.23	200.55	198.87	199.88	199.95	201.88	200.46	200.95	200.92	200.02
198.02	199.07	198.34	197.85	198.85	198.45	198.32	199.03	198.12	198.28	197.86	199.48	198.42	197.85	199.1	198.15	198.63	198.56	198.38	199.89	199.08	198.91	199.23	198.74	199.36	199.16	198.26	198.01	198.95	199.24	197.34	198.59	197.6	197.82	199.33	198.9	198.49	199.89	199.02	199.74	198.39	199.47	198.08	200.1	199.27	198.05	198.78	197.52	199.56	199
205.85	206.09	206.54	206.48	206.93	206.7	205.76	206.63	206.63	206.02	206.4	205.41	206.64	206.09	206.73	205.17	207.02	205.93	205.69	206.81	204.67	207.27	207.62	206.21	207.06	206	206.41	205.41	206.23	207.29	207.28	206.95	206.09	207.56	206.55	206.38	206.49	205.7	206.09	206.21	206.03	207.28	206.17	206.5	205.88	206.83	205.52	206.98	207.12	205.69
206.01	207.2	205.73	205.36	205.22	205.59	206.35	204.46	206.6	206.73	205.91	204.9	204.06	206.03	206.62	206.18	205.59	205.4	205.56	205.57	205.05	205.69	205.02	206.05	206.84	205.68	205.23	205.11	205.63	205.33	206.03	205.77	206.49	205.82	205.15	204.59	204.31	206.12	206.32	207.24	205.35	204.16	206.04	205.53	204.59	206.17	206.65	205.01	204.78	204.9
207.04	206.59	205.98	205.94	206.1	206.56	206.94	206.17	206.38	206.49	205.94	206.16	206.84	207.12	205.36	205.65	206.34	206.23	205.63	205.57	206.15	206.63	207.11	207.41	205.91	206.35	206.88	206.35	206.49	205.97	206.31	206.32	205.46	205.86	206.22	207.37	206.79	206.44	206.35	204.28	206.94	206.28	204.93	206.41	205.83	206.8	206.79	206.05	206.71	206.72
199.97	199.73	199.85	200.42	200.13	198.91	199.19	199.7	200.73	200.36	200.4	199.42	199.41	199.68	200.1	198.5	198.33	199.96	199	200.54	200.27	199.56	199.68	200.18	199.94	199.06	200.61	199.52	200.49	199.25	199.84	200.73	200.3	199.32	200.15	199.3	199.34	200.27	198.77	199.34	199.73	200.04	199.5	199.17	199.31	199.14	199.51	199.68	200.12	200.32
203.27	203.3	202.71	204.93	204.47	202.89	203.36	203.01	203.96	203.87	205.1	203.15	203.75	203.82	203.44	203.35	202.43	204.66	203.29	202.86	203.89	205.03	202.77	202.7	203.26	203.69	203.68	203.6	203.47	203.96	203.25	204.32	203.92	204.17	203.96	203.6	204.01	202.82	204.44	203.5	204.08	202.89	203.53	203.66	204.39	203.92	204.04	203.64	204.11	203.33
215.52	216.74	216.77	216.66	217.41	216.97	217.04	216.87	216.63	217.34	217.23	217.88	218.84	216.84	216.51	216.2	216.82	216.87	215.96	217.71	217.17	216.28	216.63	216.51	217.58	216.25	217.58	217.27	217.99	216.75	217.74	217.14	216.46	217.17	216.72	216.35	216.57	216.04	217.48	217.1	215.91	217.84	216.92	217.19	217.63	217.28	216.9	217.07	215.48	218.09
211.77	212.05	212.95	211.85	211.75	212.15	211.27	211.77	212.76	212.33	211.33	212.94	213.28	211.49	212.31	211.87	212.97	211.98	212.64	212.41	212.83	211.48	213.01	212.32	212.79	211.99	212.27	212.54	212.73	211.89	211.91	211.45	212.06	213.27	211.42	212.12	213.95	211.45	212.21	212.21	212.64	212.1	211.7	212.14	212.07	211.31	212.61	213.24	211.5	212.18
209.54	208.57	208.27	207.3	209.41	209.58	208.03	207.4	207.96	209.1	208.69	209.82	209.23	209.19	208.29	209.48	208.99	209.32	209.13	209.61	209.5	208.08	208.79	208.49	207.88	209.75	209.35	209.9	209.41	209.44	209.45	209.26	208.19	208.56	207.3	208.54	208.99	208.87	208.51	209.44	209.87	208.41	208.8	209.14	209.64	208.1	209.23	208.29	209.74	209.26
211.51	212.76	212.89	211.87	211.22	211.88	212.19	211.21	211.31	211.73	210.78	211.69	213.12	211.45	212.28	211.91	212.06	212.01	211.17	210.19	212.53	210.97	211.38	212.05	210.85	212.3	213.03	211.46	211.16	211.67	212.58	211.72	211.46	212.32	211.84	211.06	211.81	212.46	213.08	211.6	211.66	211.44	210.8	211.04	210.42	212.19	211.95	212.09	211.11	211.5
213.82	213.97	214.05	213.67	214.55	213.53	215.57	213.86	214.2	213.65	213.63	213.36	213.42	214.55	212.8	213.3	214.19	213.24	215.13	214.22	213.87	214.37	213.82	213.73	212.44	213.96	212.95	213.31	213.41	213.36	213.21	213.9	214.5	212.86	213.64	214.07	212.95	212.79	214.34	213.84	213.15	214.33	213.46	214.08	214.51	214.33	215.21	214.06	213.97	214.3
213.76	212.49	213.11	212.61	213.19	211.54	212.69	212.69	212.51	211.96	212.06	212.06	212.15	213.13	212.29	212.14	212.85	212.91	212.97	212.06	212.49	212.41	212.65	212.11	212.34	212.82	212.65	212.42	212.94	212.08	211.23	212.09	212.74	212.91	212.18	213	211.38	212.85	211.58	212.42	211.34	212.66	212.6	212.95	212.62	213.03	212.59	211.77	212.89	211.63
208.74	207.79	207.94	206.71	207.86	207.09	207.24	208.44	208.34	208.85	206.92	207.98	208.13	206.54	208.65	207.68	206.61	208.72	206.79	207.76	207.53	208.49	207.76	207.96	207.62	206.93	207.77	207.03	208.44	208.49	207.28	208.97	208.11	208.62	207.35	208.07	208.96	208.54	208.12	208.13	207.92	208.26	208.54	207.41	207.42	208.16	207.3	207.8	207.67	208.53
211.06	212.18	211.17	211.29	211.65	211.43	212.68	211.5	211.46	211.91	211.34	211.58	210.71	211.62	211.87	210.33	211.62	211.28	211.57	211.43	211.38	212	212.44	212.19	211.27	211.47	212.6	211.84	210.97	211.77	211.86	212.06	211.43	210.88	211.64	212.7	211.94	211.13	211.36	211.19	212.22	212.21	211.95	211.24	211.62	211.18	213.07	211.11	211.78	211.78
212.8	213.36	212.79	213.56	213.31	213.69	212.59	212.58	212.4	213.46	213.36	213.96	212.97	212.78	212.73	212.52	213.01	214.23	212.74	212.28	211.89	213.17	213.1	212.76	213.2	213.71	213.52	212.23	212.87	212.6	213.54	212.5	213.52	213.08	213.01	212.53	212.81	212.87	212.98	212.99	212.79	213.04	213.83	212.84	212.54	213.38	213.37	212.4	213.27	212.92
199.39	199.77	200.81	199.69	200	199.93	198.83	199.49	199.37	200.36	199.82	200.63	199.46	200.7	200.36	199.88	199.44	200.33	199.39	199.29	200.05	201	199.18	199.81	200.3	199.6	200.2	201.41	199.81	198.99	200.3	199.19	198.76	199.43	200.4	198.54	198.96	199.14	201.45	200.58	198.95	198.81	199.41	199.42	199.75	199.62	200.05	199.88	199.99	200.54
203.51	202.9	202.9	202.71	202.02	202.79	202.99	202.93	203.29	203.13	203.42	202.55	203.34	202.2	203.99	202.87	203.23	203.48	203.17	202.97	204.43	204.18	203.27	203.29	205.34	202.88	201.85	202.6	203.3	202.52	203.06	203.5	203.22	203.7	202.48	203.04	203.17	202.81	203.96	203.74	203.27	202.99	202.73	202.48	203.74	203.86	202.34	203.82	203	203.06
202.81	203.46	205.27	203.76	204.27	203.7	202.62	204.38	203.94	204.38	204.68	203.72	204.11	203.78	203.42	204.09	203.69	203.54	203.26	202.9	204.5	203.12	204.25	203.68	204.5	204.5	204.28	202.45	203.91	203.67	203.87	204.31	204.53	202.99	204.44	204.36	203.37	204.2	204.08	205.42	203.32	203.76	204.22	203.55	203.75	204.54	203.54	202.52	204.52	203.43
217.23	215.81	217.42	216.44	216.57	216.89	215.87	217.09	217.75	215.55	216.73	216.96	217.19	216.33	216.17	217.12	217.75	217.21	217.41	216.72	216.92	217.32	217.73	216.37	217.68	217.92	216.42	217.82	217.55	217.26	216.58	218.26	218.38	217.01	217.17	216.62	217.29	215.91	217.88	216.66	217.1	216.94	216.43	215.29	216.95	216.89	217.07	217.28	217.13	216.8
201.69	202.94	203.12	203.17	203.08	203.48	203.46	204.89	203.94	202.6	203.62	203.29	203.77	203.13	203.19	201.76	203.07	203.24	203.44	202.85	203.11	202.96	203.68	203.15	203.44	204.38	202.73	203.27	202.59	204.09	204.07	203.02	204.3	203.84	203.07	202.98	203.92	202.77	203.31	203.52	203.45	203.53	203.38	202	203.53	204.47	202.63	202.97	204.03	203.54
194.16	194.99	194.36	194.82	193.42	193.52	195.18	194.01	194.09	194.17	193.49	193.99	193.83	194.38	195.62	194.08	193.44	194.08	195.13	194.05	195.5	194.84	194.58	193.54	194.95	194.43	193.89	194.07	194.77	193.72	194.04	194.14	194.92	194.64	195.16	193.25	194.65	195.22	193.51	195.02	194.69	194.7	193.09	194.76	194.42	193.41	195.44	193.47	194.02	194.18
212.21	213.59	212.51	213.18	214.11	212.56	213.31	212.97	213.74	212.45	212.92	213.13	212.34	213.15	212.63	212.4	213.47	211.69	212.89	212.14	212.38	214.01	213.75	212.06	213.21	212.98	212.47	212.16	213.35	212.37	213.22	212.59	212.92	213.1	213.07	213.13	213.24	213.06	212.09	212.36	214.13	212.39	213.3	212.99	213.3	212.88	212.67	214.12	212.68	211.89
202.8	204.27	202.96	204.3	203.35	202.87	202.14	204.31	203.45	202.35	203.38	203.54	204.29	202.78	202.85	203.5	203.9	203.44	203.58	202.64	202.82	203.48	203.44	204.39	202.82	202.63	201.95	204.01	202.45	203.01	204.3	203.38	202.15	203.11	203.37	205.23	203.12	203.58	202.79	203.44	203.81	203.15	202.68	204.2	203.87	202.62	203.3	204.94	203.04	204.27
205.69	204.73	205.54	204.29	203.84	205.13	205.1	205.35	203.84	204.55	206.99	204.7	204.09	205.78	204.58	204.77	204.61	205.11	204.78	205.98	204.33	204.65	204.53	204.98	203.32	204.68	204.84	204.25	204.99	205.71	205.77	204.2	204.31	204.04	204.42	204.57	204.77	204.87	203.58	205.25	204.92	204.36	203.8	204.54	205.05	205.3	204.35	204.3	204.98	205.35
203.52	203.4	202.49	202.47	201.61	202.54	202.3	201.46	202.1	202.67	202.46	202.07	203.17	202.5	202.78	201.33	201.93	201.51	202.35	202.18	200.93	202.42	202.61	202.95	201.8	202.49	202.63	201.64	202.02	202.32	202.07	202.98	202.85	202.8	203.25	203.11	202.31	202.13	202.62	202.2	202.92	202.85	202.01	202.34	202.77	202.99	201.97	203.65	203.45	202.82
203.45	203.48	203.65	203.89	203.67	203.77	203.98	204.82	204.08	204.42	204.29	204.49	204.26	203.85	205.2	203.91	204.89	204.87	204.5	202.84	204.01	203.92	202.98	204.64	203.58	202.78	203.68	203.54	202.69	203.82	204.29	202.75	203.45	204.19	203.74	202.88	203.55	203.69	203.79	203.75	204.24	204.57	203.93	203.42	203.89	203.75	203.5	203.62	204.34	203.2
203.02	202.17	203.5	202.87	202	203.36	202.11	202.93	201.81	202.49	202.43	202.93	203.02	202.41	202.81	202.41	202.84	202.41	202.44	202.78	202.25	202.39	202.9	202.41	201.64	203.8	202.84	202.73	202.7	203.11	202.5	201.99	203.03	202.03	202.43	201.55	202.66	203.9	202.41	202.1	202.14	203.1	202.98	201.74	201.92	202.21	202.71	202.81	202.49	202.84
207.77	208.42	207.74	207.5	207.31	207.45	208.01	206.82	207.29	207.55	207.23	208.19	208.69	209.27	207.12	207.65	208.28	207.76	208.42	207.74	207.12	208.58	207.58	207.77	208.18	207.97	206.59	208.13	208.7	207.63	208.04	207.95	207.41	208.01	206.53	207.74	207.76	208	207.57	207.82	207.63	208.77	207.13	206.52	208.1	208.23	209.34	207.39	207.91	207.79
209.04	208.89	209.24	209.48	210	209.52	209.25	210.1	208.58	208.16	209.7	210.85	208.48	208.99	208.74	208.4	209.2	208.62	209.76	209.44	209.12	210.06	208.82	208.81	208.55	208.92	209.19	208.83	209.95	209.61	209.87	209.38	208.51	208.99	208.91	209.74	208.75	210.53	208.07	208.66	209.78	209.14	208.94	209.48	209.27	209.89	209.71	209.45	209.67	210.19
208.44	208.23	208.52	209.03	208.34	208.39	207.53	207.91	208.53	208.16	208.6	208.03	208.89	207.72	208.56	208.33	208.77	208.7	209.47	208.7	209.59	209.5	208.67	209.16	209.13	208.13	208.93	208.27	209.16	208.72	208.58	208.5	208.77	208.52	209.34	208.91	208.28	208.04	207.92	209.68	208.99	207.68	208.93	208.59	207.4	208.93	207.29	208.41	208.6	208.17
212.32	212.57	212.61	212.7	212.33	212.36	212.78	212.39	211.82	213.01	212.05	212.31	212.07	212.4	212.57	211.33	212.75	212.38	212.18	212.92	211.83	213.04	212.76	212.02	213.36	211.99	212.1	210.91	212.8	213.32	212.33	213.29	211.68	212.16	213	212.56	212.25	211.64	213.36	213.02	211.12	213.16	212.7	212.45	212.9	212.89	211	212.3	212.35	212.6
211.88	211.97	212.24	213.79	212.37	211.69	212.01	212.07	211.82	212.15	211.99	212.68	212.16	211.62	212.62	212.02	212.77	212.4	211.76	212.33	212.52	212.33	212.78	213.27	212.03	212.23	211.61	213.08	211.66	211.13	211.87	212.31	212.35	212.33	212.7	212.51	212.51	211.75	212.79	213.73	213.21	211.61	212.5	212.4	212.61	212.77	213.5	212.89	212.26	211.91
203.88	203.06	204.36	204.78	205.2	205.62	204.76	204.7	204.52	204.75	204.81	203.71	204.36	204.29	204.47	204.03	204.8	203.63	205.18	204.4	205.43	203.81	204.13	206.16	204.83	204.66	204.55	205.34	204.65	203.57	205.47	205.01	204.49	204.21	204.44	204.73	203.97	203.61	205.4	205.43	204.94	205.19	204.38	204.44	204.1	204.91	204.43	204.67	205.04	204.41
203.73	202.5	205.06	203.62	203.64	203.65	203.53	203.83	204.57	204.1	203.45	203.36	204.24	203.32	203.81	203.29	204.15	203.4	202.56	203.62	204.13	203.18	203.69	202.9	203.77	202.65	202.99	202.41	203.91	203.37	203.95	203.49	203.9	204.25	204.38	203.76	203.46	203.41	204.48	205.28	203.3	203.36	203.75	203.09	204.31	202.09	203.88	203.16	204.73	203.62
200.1	200.54	201.68	200.49	202.37	201.41	201.68	200.54	201.43	200.85	200.64	201.44	200.87	200.81	201.05	201.32	202.38	200.44	201.95	200.01	200.3	201.89	203.28	200.13	201.64	200.99	201.25	201.36	202.4	201.33	202.39	200.85	201.09	200.77	201.54	200.97	202.08	201.8	200.15	200.69	201.5	201.15	199.95	201.01	201.23	200.55	202.16	200.87	200.91	201.39
216.63	216.73	216.52	216.16	216.64	216.65	217.04	216.72	217.01	217.56	216.81	216.91	216.36	217.08	216.59	217.04	217.17	218.43	217.05	217.61	217.54	217.61	217.3	216.75	216.94	216.94	216.35	216.56	216.95	216.33	218.29	215.8	217.08	216.4	217.57	216.77	217.12	216.09	217.01	216.38	216.15	216.32	216.61	217.5	218.72	216.69	216.71	216.92	215.78	216.5
208.18	208.15	208.76	208.55	209.04	208.91	207.29	210.69	208.13	209.28	207.84	209.09	209.11	207.86	207.68	208.82	209.31	208.62	209.68	208.28	209.65	207.73	208.59	208.32	209.92	208.14	207.45	208.31	208.7	208.82	209.59	210.16	209.68	208.96	208.26	208.55	208.85	208.38	209.52	209.43	208.45	208.61	208.25	208.09	207.98	208.29	208.69	207.13	209.19	209.76
218.91	217.86	217.11	217.85	218.6	218.97	216.73	217.62	217.46	218.26	217.27	218.86	218.29	218.38	218.3	218.92	218.16	218.04	217.77	216.98	217.84	217.05	216.99	217.12	218.63	217.72	217.69	217.83	217.26	216.91	218.23	217.73	217.93	217.49	218.53	218.72	217.72	218.81	218	217.67	217.78	218.62	217.55	217.97	217.62	217.82	216.73	217.98	217.76	218.32
208.68	208.23	207.88	208.47	207.73	208.53	208.04	207.8	207	206.96	207.29	208.4	208.42	207.73	207.76	208.02	208.7	207.69	207.72	209.15	207.8	207.71	207.73	208.4	207.5	206.07	208.34	207.15	207.03	207.74	207.6	208.31	208.33	207.42	208.35	207.72	207.98	208.65	207.08	206.89	207.46	208.28	207.94	207.34	207.03	207.54	207.83	208.23	209.4	207.64
198.11	198.77	199.36	198.64	199.44	197.65	197.96	198.46	198.37	198.3	198.01	200.48	198.01	199.04	198.65	199.47	198.06	197.39	198.45	197.8	199.5	199.42	198.24	198.88	198.89	198.56	198.51	197.82	197.63	198.64	198.48	198.37	197.63	199.96	199.4	199.7	197.87	198.34	198.98	197.42	197.95	198.72	199	198.84	199.31	197.78	198.62	198.59	199.05	199.41
208.28	209.01	208.31	207.89	209.79	208.47	209.23	210.05	208.46	208.94	208.09	208.5	208.82	209.04	208.94	207.67	208.2	209.17	209.27	208.04	209.07	208.78	208.68	207.69	208.39	207.67	210.12	208.73	208.35	208.8	208.18	208.03	208.65	207.97	208.28	209.07	208.59	208.29	207.48	208.11	208.57	208.84	208.21	208.92	208.2	210.08	208.72	208.88	208.69	208.25
209.71	208.75	208.46	208.5	208.48	208.29	208.38	207.4	207.94	208.6	208.84	208.71	208.15	208.27	209.33	207.51	209.34	207.79	209.32	209.1	207.61	208.78	208.32	209.2	207.9	208.35	208.44	207.52	209.82	208.16	207.95	208.83	209.04	209.37	208.77	208.38	208.4	208.15	208.26	207.87	207.74	207.22	208.4	207.3	208.52	208.64	208.62	208.58	208.64	208.26
207.03	207.32	206.68	207.09	207.88	207.69	207.59	206.85	206.83	207.73	207.65	206.8	207.39	207.85	207.94	207.79	208.24	207.95	206.77	206.98	207.12	207.64	206.67	207.51	207.63	207.86	208.03	207.68	207.3	207.55	207.68	207.33	207.53	207.24	207.7	207.14	206.52	208.57	208.3	206.4	206.61	207.69	208.06	207.38	206.43	207.3	207.31	207.35	207.49	207.9
211.9	212.7	211.9	211.05	211.94	212.7	212.64	211.89	211.09	211.56	211.65	211.68	211.07	211.09	211.05	211.71	210.65	211.47	212.48	211.22	211.69	211.98	211.55	212.38	212.07	211.23	212.18	212.86	212.08	212.43	211.52	212.1	211.25	211.99	211.12	212.2	212.04	210.7	211.82	212.08	211.96	212.11	210.17	212.05	212.13	211.43	211.39	211.53	211.95	211.6
207.99	209.13	207.18	208.14	207.79	207.28	207.07	207.1	207.59	208.39	208.09	207.18	207.15	206.94	207.49	207.62	207.55	207.41	207.22	207.13	207.94	207.96	207.64	208.09	207.5	208.29	208.02	207.51	207.46	206.75	207.92	207.38	207.89	207.61	208.24	207.19	206.7	206.42	207.69	208.19	208.5	207.06	207.9	207.22	208.31	208.69	207.99	207.65	209.24	207.91
208.27	208.67	207.4	208.32	208.85	209.26	208.32	207.74	208.21	208.77	208.81	209.48	208.71	208.23	208.15	209.79	209.37	208.61	208.26	208.44	209.02	208.89	208.69	209.5	209.4	208.85	209.18	207.75	207.59	208.74	209.76	208.7	209.49	208.02	208.32	207.99	210.08	208.49	208.36	208.8	207.62	209.4	208.71	208.54	207.91	208.88	208.5	208.56	208.26	208.1
200.4	199.7	198.85	199.48	200.03	200.43	199.91	200.39	200.48	200.68	200.12	199.68	199.1	199.43	198.08	199.39	199.95	199.96	200.35	198.71	198.9	199.33	199.79	200.27	201.41	200.02	200.54	199	199.59	199.15	199.09	199.5	200.26	199.6	199.07	200.47	199.06	200.11	198.51	198.97	199.5	199.71	199.41	199.98	199.47	199.21	200.09	199.31	199.11	199.19
203.36	203.08	202.94	203.74	202.41	203.64	204.07	203.25	203.49	204.7	203.55	202.77	203.87	203.96	203.62	204.06	203.5	203.78	203.2	205.4	204.44	203.96	203.75	203.29	204.19	202.37	203.93	202.73	203.39	204.15	203.97	204.58	203.47	203.62	204.38	204.14	203.27	202.74	203.83	203.39	203.6	203.75	204.85	203.54	203.42	203.33	204.18	203.16	203.99	203.35
203.48	203.28	203.44	202.52	203.29	203.97	202.3	202.93	203	203.58	202.63	202.99	203.17	203.02	202.85	202.38	203.1	203.5	202.63	203.81	203.7	202.95	201.72	202.86	203.07	203.68	203.49	203.43	202.68	203.5	204.14	204.3	202.8	203.58	203	203.16	203.25	203.01	203.73	202.72	203.93	202.83	202.53	203.95	202.32	203.82	203.26	202.73	202.67	202.23
202.9	203.61	203.77	203.84	204.16	204.25	203.57	203.23	204.42	204.1	204.14	203.26	203.33	203.91	203.36	203.42	202.96	204.16	203.61	204	204.01	203.08	204.69	204.16	203.65	203.64	203.9	203.5	203.28	202.95	204.26	203.06	204.13	204.37	203.05	204.08	204.33	203.44	202.7	203.18	203.41	203.96	205.63	203.86	203.59	204.02	203.37	202.97	204.36	203.52
213.26	213.54	213.21	214.34	213.93	214.05	214.83	214.52	214.51	213.24	213.59	213.63	214.31	213.72	214.33	213.16	214.48	214.02	213.09	214.1	212.59	213.08	214.8	213.73	212.91	213.57	213.76	213.03	214.37	214.39	214.67	214.09	213.77	213.66	214.36	214.11	213.87	213.56	214.54	213.39	214.36	213.76	212.48	213.86	214.18	212.91	214.08	215.15	213.63	213.94
209.34	207.54	208.52	209.04	208.74	209.6	208.72	210.3	208.14	208.33	210.35	208.95	207.93	209.02	209.45	208.85	208.35	208.77	209.56	209.16	208.32	208.81	208.1	209.4	207.46	208.69	208.89	209.8	207.91	208.87	209.51	209.7	207.97	208.61	208.55	208.11	208.13	208.32	209.53	208.38	208.39	208.31	208.75	209.63	210	208.28	209.13	208.84	208.59	208.6
214.33	213.86	213.18	214	213.43	214.06	212.77	213.46	213.72	213.69	212.88	212.67	212.26	212.28	212.92	212.68	212.03	213.09	214.14	212.83	212.3	212.39	212.77	213.4	214.09	213.83	213.5	211.78	213.24	212.62	214.54	214.29	213.2	212.38	212.8	213.57	212.44	213.43	213.45	212.49	214.5	213.46	212.65	213.42	213.43	212.4	213.73	212.83	212.86	212.54
207.75	208.3	207.79	207.86	206.7	207.91	207.1	208.15	208.06	207.34	208.42	208.1	208.54	207.8	207.47	207.75	208.75	208.94	208.31	207.46	207.62	207.01	209.33	207.67	207.62	208.54	207.73	208.09	207.69	207.47	207.62	207.63	206.97	207.38	207.26	207.34	208.71	207.73	207.27	207.55	207.9	207.76	206.56	208.39	208.2	207.71	207.2	208.34	207.61	207.78
209.55	208.34	208.73	208.8	209.82	209.76	208.47	209.09	208.84	207.88	208.39	208.81	209.35	208.48	209.6	208.32	209.08	209.47	208.54	208.8	208.3	208.56	209.63	209.09	208.68	209.39	207.66	208.45	208.46	208.87	207.66	208.73	207.48	209.02	209	207.39	210.13	209.45	208.22	207.21	208.46	207.9	209.31	208.6	209.23	207.57	208.77	208.63	208.15	208.55
203.57	203.1	203.23	204	203.95	203.07	203.96	204.8	203.27	204.25	203.97	203.86	204.33	203.21	203.61	204.45	203.37	203.84	204.2	202.54	204.24	203.28	204.57	205.32	203.66	203.28	204.6	203.14	202.97	204.4	204.09	202.96	203.91	202.46	203.13	203.15	203.27	203.86	204.19	204.04	203.99	204.58	203.01	204.68	203.59	204.52	203.19	204.72	203.41	204.19
210.43	208.79	209.41	208.21	209.27	207.8	208.1	208.34	209.49	208.66	208.44	208.52	209.47	209.11	208.89	209.31	208.68	208.94	208.01	209.21	208.91	208.32	208.25	208.91	209.59	209.58	208.71	207.91	209.67	207.32	208.95	209.81	209.76	208.3	208.93	209.62	208.48	208.11	208.95	209.26	208.7	209.19	208.95	210.14	209.35	208.86	209.44	209.52	208.36	208.6
206.03	205.89	204.92	205.92	204.33	205.08	205.47	204.86	205.32	207.09	206.85	205.82	205.43	205.69	205.41	205.58	205.31	205.82	205.46	205.89	205.32	205.64	205.42	205.58	204.88	205.51	204.92	205.17	204.62	205.95	205.55	204.88	205.94	206.6	204.5	206.21	205	205.97	204.97	204.97	205.35	205.38	205.57	205.67	206.51	206.94	206.26	205.65	205.66	205.44
209.07	209.25	208.76	208.53	208.73	209.07	209.92	209.86	209.18	208.81	208.84	209.69	209.15	208.66	209.75	209.7	210.15	209.68	209.34	209.73	208.63	208.43	209.72	209.56	208.96	209.78	208.96	209.29	210.41	209.9	207.65	208.21	210.32	208.74	210.14	209.44	209.46	208.92	209.51	208.63	209.05	209.26	208.45	210.3	208.54	208.75	209.59	209.48	209.95	209
218.45	218.79	219.46	218.2	218.74	218.42	217.36	216.93	217.06	217.44	217.17	217.86	217.62	217.9	217.9	217.96	218.17	217.56	218.7	217.99	219.05	216.64	218.07	217.13	218.11	217.55	217.93	217.98	217.17	217.95	216.97	217.71	218.64	217.19	217.68	218.09	217.74	218.26	216.85	218.73	217.49	218.63	218.21	217.25	217.33	217.86	217.97	217.87	217.23	217.86
203.67	202.73	203.38	204.9	203.15	203.23	204.4	204.06	202.66	203.59	203.57	203.43	203.21	202.38	203.06	202.92	203.89	204.13	204.43	203.87	204.38	203.23	203.52	203.65	204.58	205.12	204.47	204.67	203.83	203.41	204.18	204.08	203.77	204.05	203.33	202.68	203.29	203.6	202.68	203.37	202.61	202.95	203.37	203.1	202.72	202.75	203.21	204.54	203.71	203.17
209.19	208.13	206.73	207.86	206.24	208.41	207.94	208.17	207.77	208.29	207.75	208.99	208.66	208.47	206.63	208.5	208.58	208.11	207.19	207.78	207.77	208.39	208.53	207.68	207.08	208.48	207.27	206.65	207.11	208.06	207.43	208	206.92	207.06	207.25	207.48	206.61	206.93	208.51	208.59	208.61	208.79	207.93	207.85	207.05	207.89	208.39	207.08	207.43	207.27
206.77	205.22	206.82	205.84	206.62	206.52	206.24	206.43	207.42	207.09	206.65	206.62	207.16	205.31	206.05	204.69	206.07	206.45	206.08	206.67	206.17	206.3	205.29	206.2	206.6	206.32	206.91	205.7	205.82	206.19	205.44	206.47	206.01	207.53	207.41	207.02	205.84	205.84	207.35	206.5	206.72	206.9	204.83	206.79	206.7	206.22	205.74	207.07	206.45	206.87
212.34	213.45	212.29	212.33	212.92	211.71	213.15	211.11	212.36	212.48	211.82	212.84	212.61	212.43	211.5	211.83	213.29	212.41	212.42	212.49	213.3	212.08	211.74	212.35	212.93	211.85	212.25	212.34	212.69	211.93	213.57	211.46	212.95	213.07	212.94	212.36	212.25	211.88	211.82	212.14	212.71	212.82	212.99	212.54	213.17	213.18	212.7	212.88	211.11	212.61
193.96	195.74	195.28	195.11	195.01	194.81	193.91	193.04	193.77	193.83	194.81	194.26	192.93	195.85	194.26	193.71	194.13	194.91	194.68	193.45	193.35	195.1	193.66	194.78	194.46	195.66	193.47	193.48	194.37	195.37	195.06	194.58	194.06	193.8	194.36	194.12	194.09	193.51	193.38	194.04	193.43	195.34	194.73	195.39	194.59	193.7	195.22	193.88	194.44	194.08
208.23	209	209.4	208.18	208.91	209.93	208.43	206.95	208.23	209.2	207.98	209.02	209.13	209.01	209.15	208.33	207.38	207.53	208.29	207.85	209.19	207.63	209.34	209.59	208.17	209.1	209.41	209.58	209.84	208.83	209.51	209.33	208.35	208.14	208.6	208.9	209.64	207.53	208.66	208.96	208.32	209	209.5	208.79	209.03	209.31	207.64	208.44	208.22	207.88
198.63	200.8	199.87	199.47	198.74	200.01	198.76	199.76	198.98	198.71	200.39	199.3	199.97	200.45	199.93	200.25	200.53	199.77	199.29	199.35	199.37	199.13	200.3	199.13	199.69	198.68	199.53	198.81	199.85	199.12	198.51	198.89	200.06	200.1	199.51	199.82	200	199.38	198.97	200.66	199.73	199.7	199.76	200.01	199.38	199.18	199.49	199.94	199.38	200.54
208.02	208.39	209.18	208.68	208.54	209.15	208.74	207.59	207.75	208.65	208.65	208.92	209.46	208.33	209.41	209.14	209.44	209.08	209.45	209.12	208.86	210.56	208.53	209.69	208.04	208.6	208.39	209.3	207.79	210.52	208.63	210.23	209.3	208.78	208.81	208.95	208.81	208.2	208.16	208.86	208.44	208.4	208.29	210.44	208.92	209.17	208.99	208.29	208.5	209.34
208.68	209.61	209.12	208.48	209.34	209.2	210.16	209.43	208.94	210.43	208.97	209.63	209.86	208.63	209.35	209.85	210.12	208.87	209.41	210.87	210.16	209.55	208.52	210.32	208.88	208.59	209.73	208.94	209.97	207.86	209.35	209.03	208.73	209.57	208.63	208.65	208.87	209.01	209.48	209.02	209	208.82	208.94	209.38	208.67	209.63	208.68	209.55	209.21	211.37
216.96	216.48	217.04	217.32	216.32	215.67	216.34	217.66	217.35	217.38	217.05	216	215.75	216.49	217.89	216.61	217.19	216.37	217.08	216.53	216.7	216.46	217.65	216.16	218.11	216.68	217.33	216.78	217.08	217.42	216.49	217.31	216.83	216.81	217.2	217.01	217.01	216.88	217.27	216.28	218.04	216.01	217.05	216.66	216.94	216.82	216.3	217.3	216.97	217.29
207.06	206.68	205.92	205.03	206.97	205.24	206.46	206.55	206.26	207.04	205.45	206.17	207.15	206.78	205.83	205.74	206.55	206.61	206.26	207.64	206.22	205.83	205.3	207.54	206.52	206.83	206.9	205.86	205.99	205.47	206.08	206.02	206.05	207.48	206.57	206.53	207.45	206.41	205.45	207.05	205.41	206.72	206.91	205.21	206.8	206.59	206.86	207.06	207.17	206.25
210.64	210.99	210.56	211.09	212.77	211.49	212.11	210.18	210.51	210.97	211.57	210.95	212.22	210.31	211.3	210.67	211.69	211.86	211.9	212.43	211.48	211.72	211.58	212.64	210.98	211.1	211.43	212.06	211.85	210.86	211.77	210.93	211.07	211.9	211.39	211.85	211.69	210.15	211.56	211.85	211.31	211.08	211.1	210.92	211.14	211.32	211.54	211.46	212.15	211.01
214.56	213.78	213.6	213.2	213.4	213.56	214.26	213.62	214.47	214.45	214.05	214.64	213.33	213.73	213.74	213.04	213.82	213.78	213.31	214.32	212.46	214.04	215.02	212.97	213.73	213.79	213.95	214.53	213.66	215.38	213.38	213.34	214.18	214.13	213.48	213.78	212.86	213.9	212.64	214.61	214.67	213.67	214.86	214.2	213.73	213.56	214.69	214.66	213.11	214.14
201.97	203.75	202.24	203.27	202.46	205.23	203.96	203.4	204.21	202.6	202.73	203.13	202.71	203.69	202.52	203.19	202.57	203.23	203.41	203.18	203.2	202.9	203.57	203.6	203.95	202.66	203.54	202.66	203.47	202.88	203.95	203.82	202.48	203.37	203.43	203.25	203.81	203.46	203.99	202.38	203.93	202.93	201.94	203.83	203.4	203	203.4	203.41	202.94	202.68
217.77	216.6	217.58	216.27	216.87	217.32	216.67	216.92	216.5	216.65	217.57	216.63	216.85	216.43	218.08	217.34	217.29	217.39	216.85	217.36	216.93	216.66	217.84	215.81	216.78	216.25	217.85	216.75	216.74	216.63	216.3	216.63	217.49	216.36	217.69	217.56	217.55	217.28	216.89	215.99	215.9	216.37	216.82	218.07	217.11	216.37	216.9	217.17	217.77	215.97
205.62	205.25	205.42	204.96	204.35	204.5	204.22	204.94	204.41	204.26	203.56	204.72	204.39	204.52	205.36	204.65	205.32	204.3	205.21	205.58	205.03	205.54	205	204.98	204.85	205.32	204.47	204.98	204.58	204.74	205.06	204.35	204.77	205.23	205.43	205.34	205.74	205.05	205.33	203.36	205.77	204.91	204.48	204.33	204.35	205.54	204.3	205.25	204.43	204.84
208.06	207.35	207.56	207.75	207.35	208.88	208.14	206.64	207.42	207.88	207.71	207.8	207.53	207.39	207.96	208.39	207.85	208.25	208.27	206.79	207.48	208.82	208.04	207.87	207.8	206.96	208.24	207.24	207.84	208.05	207.26	209.07	208.31	206.99	207.52	207.84	208.15	207.18	207.07	206.62	208.23	206.68	206.69	207.96	207.85	207.7	207.61	207.85	207.94	207.18
203.68	203.57	203.44	203.64	203.92	203.29	203.94	204.09	203.72	204.6	203.76	203.46	203.35	202.94	203.03	204.81	204	203.61	203.82	204.01	203.58	203.13	204.32	204.23	204.22	205.32	204.76	204.19	203.87	202.66	203.81	203.78	203.19	203.92	204.26	203.55	203.73	203.57	202.83	202.54	204.66	203.95	202.84	203.2	203.43	203.63	203.29	204.22	203.71	203.36
209.28	208.48	209.42	207.77	209.27	209.13	209.26	208.84	209.18	207.52	208.2	208.02	207.84	208.02	208.97	208.88	208.5	207.24	207.56	208.28	207.95	208.82	208.89	208.18	207.92	209.16	208.78	208.39	209.04	208.05	208.24	208.49	207.91	208.67	207.38	208.81	207.61	207.78	208.13	208.64	208.75	208.89	208.06	208.82	209.54	208.03	208.92	208.6	207.92	207.82
210.17	209.7	210.02	209.9	209.17	209.35	209.07	210	209.62	210.14	208.72	209.39	208.54	209.69	210.44	209.25	209.94	210.6	209.01	210.5	210.22	209.25	210.14	210.38	209.19	208.86	210.57	208.85	210.37	210.33	210.18	210.52	209.5	210.38	209.37	208.99	209.44	209.69	209.68	209.16	210.51	208.2	209.56	209.01	208.26	209.87	209.87	210.08	209.18	208.93
217.47	218.66	216.79	218.22	216.36	217.73	215.63	217.22	217.91	216.31	216.22	216.6	217.78	216.23	217.09	217.78	216.46	216.81	217.07	217.32	217.09	216.82	215.94	217.24	216.77	217.24	217.91	217.88	216.3	217.56	216.74	215.75	216.92	215.37	216.07	216.3	216.66	215.52	216.97	218.95	217.2	216.5	217.34	217.08	216.66	216.49	216.72	216.93	217.06	218.29
203.52	203.75	204.51	204.42	203.74	204.36	204.13	204.24	203.25	202.59	205.23	203.9	204.52	204.23	203.62	203.82	203.03	204.2	203.88	203.59	204.21	204.71	205.04	204.26	205.59	203.81	203.29	203.84	204.6	203.49	203.95	203	203.55	203.87	203.92	203.45	203.08	204.63	203.58	204.07	202.78	204.35	203.05	204.58	203.93	203.07	203.78	203.66	204.3	203.76
200.28	200.08	200.7	199.24	200.43	200.44	200.06	200.02	200.84	199.5	199.94	200.12	199.94	200.18	200.32	199.44	200.02	199.53	199.69	198.74	200.7	200.05	200.73	200.02	200.62	200.54	199.96	200.27	199.79	201.49	200.47	200.25	199.82	200.56	200.6	200.3	199.52	201.77	199.11	199.71	200.44	199.04	200.02	199.59	200.08	200.49	199.73	198.73	200.93	200.63
209.82	207.9	208.12	207.32	208.05	209.1	207.21	209.11	208.89	208.2	209.07	208.54	207.84	208.6	208.27	207.73	209.92	208.41	209.23	208.4	208.35	207.87	209.57	208.13	209.45	208.19	208.42	207.73	208.02	209.76	209.84	208.19	209.13	208.53	208.19	208.78	208.24	208.4	209.89	208.84	209.18	208.43	209.32	208.55	207.44	207.74	208.87	208.3	208.03	208.88
211.26	211.39	211.7	210.76	211.61	211.63	211.89	210.79	210.66	211.29	211.07	212.32	211.23	211.82	211.41	211.54	211.65	211.34	211.64	211.19	212.38	211.42	211.75	212.32	210.5	211.21	212.2	211.12	211.46	212.1	211.45	212.01	211.46	210.15	210.7	212.05	210.94	211.79	211.47	211.46	211.26	211.1	210.92	211.79	212.41	211.03	211.7	211.41	212.6	209.85
207.75	209.23	208.69	209.35	207.79	207.83	209.41	207.8	208.18	208.19	208.4	208.63	207.99	208.39	207.73	208.12	208.77	209.03	208.68	207.92	208.55	209.52	208.34	207.53	207.71	208.09	208.33	210.37	208.08	209.18	207.46	209.18	209.24	207.67	208.98	209.18	208.99	208.15	208.85	209.41	207.9	207.84	208.21	208.44	208.38	208.74	207.77	207.72	208.74	208.53
202.08	204.26	203.53	204.08	204.53	202.73	203.85	203.96	202.98	204.86	203.58	203.62	202.94	203.28	203.16	203.75	202.72	203.23	203.29	203.29	204.04	202.56	203.67	203.3	203.25	203.42	203.19	203.35	203.17	203.25	202.57	203.51	204.19	203.39	203.73	202.38	203.7	203.62	202.31	202.88	203.59	202.87	203.81	202.9	202.53	202.45	202.89	203.85	203.64	203.29
204.51	202.4	203.3	204.15	203.06	202.49	202.36	203.98	204.2	203.1	202.45	203.87	203.43	202.29	202.6	203.17	203.68	203.5	203.07	204.37	203.75	202.14	202.85	202.15	204.14	204.16	204.41	202.48	202.97	203.59	203.25	203.1	202.79	203.12	202.7	202.56	202.59	203.44	203.87	202.64	203.99	202.37	203.7	203.45	202.29	203.94	202.19	202.78	202.02	203.91
209.05	209.69	209.64	210.54	210.46	209.42	209.17	209.81	210.97	209.09	209.76	210.19	209.45	209.02	209.87	210.51	208.58	208.96	209.61	208.76	208.39	209.84	208.96	209.21	210.2	208.18	210.19	209.35	208.63	209.31	209.8	209.64	210.9	209.8	209.49	210.37	209.63	208.74	208.79	209.48	209.87	210.04	211.33	209.07	209.58	209.83	209.36	209.79	209.33	209.7
210.16	209.85	209.55	209.62	210.26	210.98	209.92	209.68	209.66	210.07	209.4	210.28	209.3	210.01	209	209.63	208.78	209.71	209.26	208.48	210.46	210.09	209.78	209.29	210.21	209.98	210.83	209.68	208.74	209.21	210.55	209.56	208.69	209.61	210.09	209.15	208.89	209.35	209.57	209.86	210.12	209.78	209.29	209.35	209.21	209.92	209.76	209.85	209.04	210.28
207.83	208.52	208.2	207.3	208.48	208.26	207.06	208.31	208.04	208.56	208.42	207.36	208.77	207.44	207.12	207.73	207.67	208.08	207.22	207.5	207.83	210.1	206.8	209.18	209.03	208.24	207.83	207.78	208.48	207.87	207	208.83	208.41	207.91	207.04	207.96	208.11	208.43	207.7	207.86	208.58	207.42	207.82	207.69	207.64	208.3	207.86	209.64	207.43	207.13
194.57	194.84	193.84	194.4	193.83	194.14	194.47	193.81	194.56	195.45	194.76	194.51	194.35	195.13	193.88	193.64	194.64	193.88	194.8	194.73	194.1	194.56	194	194.78	193.67	194.86	194.21	194.28	195.32	193.43	193.31	194.79	194.01	193.63	193.98	194.12	194.51	194.49	193.72	193.2	194.31	193.54	195.03	194.33	193.41	194.77	194.1	194	194.62	194.56
204.13	204.29	204.87	203.46	204.24	204.2	203.6	203.86	203.4	203.63	202.98	203.86	204.88	203.99	204.31	204.54	202.98	203.45	203.45	203.18	204.52	203.3	204.58	204.6	204.86	204.15	204.43	203.73	203.1	203.86	204.48	205.17	203.67	203.94	204.11	203.47	204.22	204.56	203.98	204.35	204.04	204	203.52	203.82	205.34	204.3	203.85	202.28	203.94	203.42
207.47	207.2	208.21	207.18	207.82	208.23	208.37	208.28	208.64	208.28	207.83	207.87	206.79	206.31	207.06	206.62	206.79	207.06	208.44	207.81	207.83	207.13	207.18	208.66	207.85	207.96	207.48	208.45	207.31	208.28	207.65	208.33	207.59	207.76	207.52	206.87	207.77	207.19	207.59	207.18	208.06	207.03	209.15	207.49	208.37	207.44	208.92	207.31	208.16	207.09
205.53	204.47	204.7	205.07	205.21	204.09	205.31	205.24	203.91	205.17	203.88	204.79	203.96	204.61	204.71	203.21	204.73	204.59	205.43	205.5	204.92	204.98	203.85	204.45	204.85	204.56	204.93	204.69	204.53	204.75	204.88	204.05	205.34	205.82	204.47	204.46	205.39	204.31	204.95	205.62	205.17	204.51	204.91	204.49	204.76	205.11	204.65	205.5	205.04	204.99
217.56	218.27	218.72	217.55	217.48	217.11	217.78	217.32	217.71	217.37	217.94	218.68	217.61	217.4	217.68	218.79	218.89	218.33	219.06	217.96	219.83	218.62	217.44	217.84	217.25	216.74	219.22	217.81	217.86	217.85	217.66	217.24	217.23	219.48	217.72	217.2	217	217.65	218.16	216.7	218.12	217.9	217.83	216.7	218.53	217.06	218.34	218.25	218.76	218.02
207.62	207.75	208.26	207.46	207.7	207.65	207.78	207.25	206.67	207.02	207.88	208.57	207.98	206.69	207.06	207.72	207.4	206.97	207.1	208.22	207.62	207.91	207.58	206.96	207.28	208.07	207.76	207.87	207.17	207.78	207.99	206.81	207.04	206.44	208.41	207.41	207.96	207.54	208.06	207.15	208.48	206.51	207.38	207.47	207.23	208.66	208.58	206.24	208.52	207.32
200.35	200.19	200.37	199.5	200.33	199.99	198.74	200.21	200.65	200.02	200.54	199.96	200.3	199.32	201.19	200.46	199.49	199.79	199.03	200.58	199.3	200.38	200.39	200.98	200.11	200.21	200.5	200.47	200.83	200.52	199.71	200.9	200.14	200.87	200.82	200.63	200.61	200.36	199.17	199.54	201.16	200.66	200.68	200.26	198.93	200.81	199.58	200.65	200.2	200.88
203.74	203.98	202.6	203.39	203.25	202.27	203.34	203	203.36	204.81	203.07	204.38	203.08	202.87	203.99	202.86	201.62	202.91	203.05	203.46	203.15	203.32	202.4	202.55	203.7	203.15	203.2	204.12	203.04	202.52	201.84	202.53	203.48	202.78	202.3	203.6	203.52	203.18	203.77	203.1	203.59	204.27	202.13	203.74	203.17	202.95	203.5	203.78	203.91	203.9
213.42	212.75	213.08	212.64	211.95	212.46	212.33	212.19	212.23	212.07	212.64	213.03	212.87	212.98	212.55	212.14	212.78	212.08	212.69	212.93	211.5	212.07	212.32	212.34	212.34	211.92	212.67	212.26	213.41	211.48	211.6	213.31	212.56	213.44	211.88	212.3	212.91	211.43	212.83	212.63	211.88	211.33	211.86	211.94	212.53	212.31	213.63	212.6	212.7	213.17
209.25	207.59	207.87	207.14	206.79	207.86	207.36	208.6	207.38	208.42	208.34	208.08	208.35	207.03	207.72	207.06	208.52	207.6	207.37	206.92	207.26	208.15	207.57	207.54	209.21	206.64	207.84	207.81	208.33	207.67	208.68	207.73	208.43	206.89	207.76	207.57	206.74	207.59	207.83	208.24	206.99	208.75	208.33	208	207.46	207.61	206.63	207.26	206.97	207.59
207.11	207.56	207.81	208.71	208.38	207.52	207.66	207.42	207.41	206.93	206.89	208.6	208.44	208.65	207.89	207.96	207.99	208.17	207.56	209.02	207.7	208.6	209.1	208.45	207.6	208.35	207.75	208.83	207.5	207.76	207.29	206.63	208.13	208.92	208.52	207.57	207.55	207.99	209.17	208.29	206.88	207.57	207.77	207.28	207.93	207.72	206.97	208.4	206.08	207.88
194.62	194.23	194.34	195.04	192.96	193.9	194.68	193.96	193.56	194.02	194.43	195.12	194.35	193.36	194.08	195.23	193.1	194.97	195.03	193.88	193.56	193.76	194.15	195.07	194.31	194.76	193.61	194.45	194.66	194.6	193.41	194.56	194.58	194.95	195.1	195.65	194.5	193.1	194.32	193.64	193.56	195.02	195.23	194.87	194.74	194.42	194.62	194.25	194.52	194.56
201.31	200.34	200.44	200.15	201.04	200.56	200.42	199.87	200.02	200.36	199.6	200.47	200.61	201.19	200	200.7	199.58	200.98	201.27	199.56	200.46	201.34	199.74	202.18	200.23	201.42	198.1	200.85	199.89	200.2	200.98	199.92	200.76	200.05	200.75	200.43	199.65	201.22	200.04	200.85	201.05	200.4	200.62	200.81	200.09	200.39	200.53	199.99	199.61	201.14
210.74	210.16	209.98	209.1	209.46	208.43	209.65	209.93	208.57	209.71	209.21	208.9	209.96	208.95	209.02	209.72	207.53	208.28	208.3	209.85	209.99	209.85	209.45	209.3	209.59	209.84	210.52	210.32	210.54	209.55	210.28	208.48	209.1	210.46	209.68	208.7	209.35	209.8	209.55	210	209.05	209.65	210.77	209.52	209.33	209.81	208.8	208.87	209.59	209.73
218.13	216.39	217.97	217.15	218.86	217.79	218.95	217.66	217.14	217.79	217.59	217.23	217.17	217.92	217.35	217.49	217.99	217.52	217.89	218.97	217.26	217.06	217.63	218.49	217.51	218.03	217.07	217.28	217.88	218.33	218.19	216.44	218.17	217.71	218.79	218.28	217.1	217.67	218.04	217.9	218.13	218.15	217.59	217.99	217.2	217.2	218.41	217.08	217.34	218.06
198.89	198.94	197.75	197.85	198.78	199.59	197.69	197.86	198.52	199.04	198.61	198.81	198.88	198.98	199.64	199.01	198.61	198.78	197.8	197.37	198.98	197.24	198.89	198.61	199.32	198.73	198.41	198.75	199.89	198.31	198.52	199.11	199.3	198.73	198.99	197.77	199.47	198.12	198.57	200.31	198.91	197.97	198.95	197.88	199.8	199.56	199.61	198.58	198.44	198.04
203.03	202.51	202.69	201.42	202.15	202.38	200.88	203.28	203.17	202.26	201.83	203.45	203.91	201.9	202.89	202.95	202.63	203.34	202.38	203.54	203.07	203.43	202.46	202.58	201.93	201.91	202.66	202.83	202.64	201.33	201.9	202.06	201.9	202.3	203.04	203.06	202.17	202.79	203.4	203.13	202.91	203.27	203.05	203.56	202.2	202.2	203	203.37	202.16	202.11
200.52	199.8	199.58	200.74	200.17	200.07	201.19	199.21	200.22	200.22	199.21	200.14	200.21	200.46	200.9	200.7	200.58	200.86	200.46	200.39	199.47	200.05	200.31	200.81	200.72	200.71	201.1	199.53	200.81	200.42	200.34	199.28	198.94	200.08	201	200.17	200.03	199.14	201.06	200.17	200.03	199.98	199.87	199.31	200.43	200.35	200.27	199.31	200.12	200.84
202.19	203.13	203.16	203.86	202.68	202.99	203.23	204.14	204.47	202.52	202.73	204.61	203.59	202.99	203.38	203.38	202.42	202.94	203.58	202.61	202.66	204.07	204.06	202.59	203.69	203.46	203.76	202.93	203.29	203.3	204.16	203.28	203.53	203.49	203.68	204.62	204.1	203.84	203.77	204.19	202.85	204.15	202.87	203.37	203.27	203.01	202.05	203.98	202.55	202.62
203.79	205.01	204.68	205.68	204.5	204.97	205.47	204.95	204.86	204.67	204.56	205.9	205.14	205.19	204.37	205.09	203.95	205.17	204.65	203.62	204.14	204.94	205.16	204.82	205.55	205.14	205.97	204.6	205.38	204.36	204.64	204.16	206.01	204.25	204.7	205.31	205.82	204.97	204.71	206.01	205.17	204.66	203.85	204.61	204.65	205.33	205.19	205.51	206.15	204.67
198	198.24	199.27	198.09	199.45	198.76	198.18	198.25	197.96	199.85	197.89	198.33	198.09	199.51	198.3	197.52	197.95	198.19	198.79	196.88	197.64	199.24	198.85	198.37	198.86	197.86	199.68	197.93	198.28	197.99	198.42	198.99	198.7	199.26	198.04	200.21	198.98	197.95	199.13	198.68	198.15	197.54	196.73	198.34	197.17	198.57	199.01	199.13	198	197.92
209	206.73	207.64	208.21	208.08	207.66	207.14	208.08	207.37	208.79	209.26	208.37	207.69	207.15	207.46	207.12	206.95	208.84	208.21	207.77	207.45	207.52	207.9	207.21	207.22	207.15	207.28	208.17	207.31	208.79	209.24	207.73	208.29	207.52	208.01	208.04	207.59	207.12	208.25	206.88	207.61	208.07	207.42	207.87	206.63	209.04	207.72	207.19	207.32	208.24
216.28	217.75	216.6	217.67	217.48	217.8	217	217.26	215.42	215.68	215.8	216.9	216.38	216.67	216.75	218.03	216.88	216.52	218.05	217.74	216.87	216.81	217.55	217.82	216.57	217.72	218.1	217.39	216.04	216.97	216.08	216.54	216.93	215.85	217.94	217.09	216.67	216.59	216.89	216.86	216.37	215.96	215.65	217	216.23	216.78	217.56	217.34	216.39	217.14
207.98	207.06	208.22	206.89	207.43	207.6	208.56	207.44	208.02	207.14	206.39	207.78	208.13	206.52	208.4	206.55	207.01	207.49	207.65	208.04	208.15	207.59	208.41	208.12	207.67	208.72	207.26	207.3	207.61	208.01	206.81	206.58	207.1	207.47	207.7	207.55	207.54	207.14	208.04	207.48	206.58	208.09	207.49	207.29	207.16	208.08	208.66	209.23	207.2	206.43
211.74	211.1	211.44	211.67	210.07	210.26	211.62	210.05	211.12	212	211.92	210.86	211.44	211.36	211.56	211.38	212.15	211.52	211.89	210.65	211.58	211.26	211.17	212.47	211.86	211.62	212.24	211.3	211.15	210.69	210.88	212.12	212.13	210.89	210.8	211.02	211.14	211.58	211.53	210.93	211.58	210.4	211.15	212.75	212.23	211.86	211.35	212.08	210.81	212.01
200.57	200.29	200.18	201.75	200.71	200.33	200.58	200.35	200.94	201.45	201.38	202.19	200.51	201.19	201.19	201.37	201.36	200.99	201.35	201.74	202.45	201.34	201.7	202.27	201.91	200.52	201.85	201.34	200.79	201.8	202	201.43	200.91	201.15	200.62	201.24	201.36	201.17	201.92	200.93	201.01	200.33	201.11	200.6	201.43	201.98	199.8	199.87	201.33	201.27
215.4	214.75	214.25	214.68	213.03	213.71	213.73	214.12	213.79	213.28	213.06	213.26	213.17	213.4	213.1	214.86	213.42	213.9	216.04	213.42	214.92	213.17	214.08	213.13	213.71	214.65	213.67	214.33	214.36	214.96	215.65	215.07	213.06	213.93	215.04	212.92	213.3	213.16	214.08	213.16	214.78	213.04	213.71	213.61	213.06	213.76	213.84	214.38	212.87	214.64
208.28	207.39	207.49	207.23	207.28	206.99	208.18	207.46	207.75	208.29	207.2	208.43	207.17	207.46	208.21	208.12	208.04	207.23	207.37	207.21	208.2	208.43	208.15	207.45	208.2	208.04	208.01	207.81	208.16	208.33	206.96	207.02	206.95	208.15	207.55	208.58	208.38	207.45	207.84	208.02	208.41	207.65	207.01	208.15	208.44	207.02	208.54	208.75	208.18	208.31
203.52	203.18	202.94	203.42	203.82	203.88	203.88	204.58	204.51	203.67	203.17	203.84	203.49	203.49	204.41	203.18	203.26	203.48	203.48	203.27	203.84	204.48	203.11	203.36	204.06	203.68	203.36	202.47	204.05	203.57	204.2	202.88	204.47	203.82	204.07	203.88	204.01	203.27	203.17	203.87	203.97	204.56	204.31	203.27	204.28	204.22	204.25	204.51	203.89	203.73
207.5	208.92	207.48	207.46	205.91	207.28	207.71	208.99	207.88	208.24	208.06	207.7	207.19	207.96	208.48	207.93	208.14	207.82	207.54	208.32	207.53	207.2	207.96	208.47	207.74	208.2	207.06	208.7	208.18	209.11	207.24	207.69	208.79	208.32	208.79	208.17	207.1	208.67	207.81	208.19	207.41	207.76	207.53	207.71	208.11	206.67	208.14	207.49	207.74	207.86
198.94	198.63	199.72	198.37	196.87	198.02	197.85	198.56	198.77	198.89	198.79	199.16	198.44	198.74	198.1	198.71	199.61	199.21	199.31	197.87	198.45	197.97	198.88	198.06	198.22	198.56	199.4	199.55	197.28	198.16	197.52	197.96	198.4	197.42	199.04	198.57	198.58	197.83	198.71	199.76	199.81	198.39	198.76	198.33	197.52	198.18	198.07	199.02	197.41	198.87
198.53	199.06	199	197.13	198.77	199.14	198.52	198.91	198.79	200.25	198.78	198.63	198.39	198.1	199.47	198.33	199.53	198.1	199.09	198.21	199.45	198.26	199.01	199.09	198.61	198.51	197.56	198.22	199.1	197.5	198.01	197.81	199.28	198.95	198.52	198.64	198.58	199.23	199.26	198.22	199.5	198.05	197.23	198.08	198.99	197.39	198.29	198.01	198.88	197.58
199.91	200.22	200.02	199.52	200.1	198.49	198.74	199.94	199.17	198.89	199.35	199.9	199.59	199.47	198.63	198.7	198.22	199.02	199.36	197.89	200.45	199.12	198.93	199.44	199.81	199.34	199.11	198.58	200.09	199.72	199.34	198.79	199.71	199.18	199.11	199.68	199.41	199.1	199.42	198.37	200.04	198.37	200.57	198.9	200.51	198.95	198.42	200.21	199.37	199.54
208.46	209.05	209.29	207.78	208.57	209.1	207.64	209.04	208.64	208.11	208.85	208.28	208.68	208.49	209.08	207.95	208.46	208.97	208.45	208.81	209.23	209.36	208.3	208.85	208.76	208.51	208.72	208.76	209.24	209.28	207.47	208.39	208.29	209.02	207.8	208.24	207.65	209.99	209.8	208.87	209.8	209.1	208.21	208.6	208.42	208.29	208.42	208.37	209.48	208.13
203.63	204.43	203.68	203.57	202.33	202.75	203.01	204.06	202.37	203.21	203.18	204.47	202.11	203.22	203.65	202.44	203.25	203.31	203.72	203.39	202.76	202.14	203.09	204.36	202.74	202.46	203.59	204.15	203.59	203.69	203	202.86	203	204.44	203.19	203.88	203.4	203.42	203.09	203.81	202.22	203.4	203.36	203.36	201.46	203.09	203.14	203.64	203.63	201.75
206.93	207.89	208.09	207.29	206.76	207.89	208.56	207.21	206.25	208.14	207.03	206.5	207.15	207.19	208.05	208.54	207.58	207.47	207.99	208.2	207.64	206.72	207.22	207.81	207.31	207.42	207.77	207.28	208.16	207.18	207.89	206.93	206.86	209.06	208.11	207.77	207.84	207.62	207.65	206.64	207.41	207.61	208.05	207.29	207.5	206.36	207.78	208.63	206.64	207.55
217.61	219.01	218.05	217.73	217.77	217.97	216.95	217.63	218.18	217.42	217.63	217.14	217.94	217.91	217.34	218.43	216.74	219.44	217.68	218.32	217.69	217.09	216.86	217.77	217.67	217.41	218.56	217.9	218.63	217.47	217.76	217.62	218.29	218.46	217.44	217.55	217.08	216.95	218.56	218.88	218.18	217.47	217.94	219.16	217.03	218.22	218.29	217.18	217.5	217.51
207.27	208.06	207.09	208.03	207.21	206.45	206.91	207.54	208.8	208.08	207.38	208.51	207.19	207.58	207.44	207.52	207.69	207.56	206.46	207.59	208.74	207.27	207.35	207.5	207.56	208.37	207.75	208.3	205.66	207.27	207.13	207.27	208.24	208.12	208.1	207.41	208.54	207.29	208.76	207.48	208.21	207.51	207.8	207.89	208.56	206.93	207.62	207.54	208.04	207.26
207.16	208.11	207.72	207.63	207.13	208.22	207.53	207.87	207.4	208.23	206.67	208.01	207.32	208.06	207.62	208.12	207.62	208.15	208.07	208.09	207.46	207.38	207.26	207.64	208.1	207.21	207.67	208.45	208.89	208.71	208.55	208.43	207.74	208.75	208.14	208.25	207.08	206.71	208.54	207.81	207.1	208.06	207.17	208.08	207.02	207.4	207.88	208	207.7	208.4
201.13	200.48	201.72	201.2	200.65	200.68	199.93	200.72	200.24	200.52	200.23	200.94	200.16	200.52	199.73	200.69	200.86	200.14	200.93	200.62	199.98	200.51	201.21	199.39	201	200.8	200.69	199.94	201.17	201.08	200.62	200.31	200.48	199.9	199.54	200.2	200.35	199.99	199.42	200.54	200.1	200.79	200.05	201.03	200.93	201.31	201.02	200.4	200.31	200.5
200.8	200.53	200.67	201.11	201.45	199.84	201.25	200.43	200.63	200.74	201.29	200.65	200.09	200.63	200.19	200.81	199.7	200.75	199.52	199.99	199.75	198.92	200.04	200.81	202.04	199.98	199.31	199.52	201.36	201.21	199.71	199.71	201.04	200.13	200.02	199.88	200.06	200.64	200.53	199.79	200.09	200.59	200.07	199.46	199.48	200.85	200.33	200.5	200.6	200.07
217.06	216.53	215.86	216.44	216.88	216.37	218.03	217.6	217.87	215.47	216.11	216.89	217.26	217.11	215.94	216.58	217.53	218.24	217.28	216.44	216.67	217.48	218.04	215.02	216.93	216.95	217.11	218.16	216.76	216.52	216.26	215.95	216.8	215.7	217.63	218.49	217.21	216.15	217.77	217.34	217.01	216.46	216.82	217.33	216.77	216.65	216.43	216.38	216.65	217.07
195.04	195.6	195.06	195.56	194.37	196.39	195.72	195.12	195	195.69	195.02	195.18	195.32	195.05	195.28	194.69	194.74	195.14	196.11	194.59	195.57	194.04	194.43	195.66	195.53	194.33	196.27	196	195.57	194.91	194.81	194.92	194.66	194.64	194.64	194.67	195.42	195.98	194.73	194.96	194.57	195.13	194.59	195.78	193.81	194.05	194.9	195.02	195.27	194.78
208.05	208.39	207.23	207.77	208.84	208.33	208.25	208.37	208.83	208.8	208.38	207.82	208.32	208.59	207.85	208.14	208.5	209.1	207.98	207.58	208.65	208.79	208.47	208.13	208.09	207.48	208.87	208.91	209.14	209.25	207.74	209.01	209.39	208.62	209.2	209.27	207.71	207.32	209.28	208.02	208.48	207.74	208.97	208.78	207.81	209.47	208.69	207.72	208.91	209.16
205.9	205.88	207.14	206.23	206.3	206.76	206.63	205.63	205.96	207.88	205.83	205.22	206.86	207.14	206.44	206.79	205.97	206.96	205.4	206.16	206.87	205.99	206.01	206.1	206.78	208.2	205.63	205.95	204.93	206.64	205.72	207.16	206.74	206.55	207.42	205.14	205.9	206.21	207.51	205.62	206.63	205.65	207.27	206.95	205.99	205.86	206.46	207.01	206.82	205.67
211.61	212.86	211.97	211.37	211.52	212.21	211.17	212.53	212	210.75	211.45	212.49	211.62	210.85	212.11	211.68	211.09	211.61	211.57	210.71	212.15	213.35	212.36	210.71	212.61	212.25	214.02	210.86	213.29	211.47	212.18	212.34	211.57	210.6	211.52	212.36	211.48	212.59	210.62	212.1	212.12	211.43	211.99	211.38	212.35	211.14	211.98	211.99	211.35	210.58
199.57	198.7	198.89	199.32	198.88	198.65	198.79	199.04	200.07	198.2	199.41	198.87	199.86	198.75	198.62	197.69	198.41	198.21	199	199.62	198.29	200.14	199.8	200.14	199.78	199.12	199.42	199.19	199.66	198.26	198.98	198.75	199.1	200.07	199.11	198.77	199.82	198.59	200.67	199.38	198.4	199.69	198.99	200.03	198.7	199.21	200.5	199.82	199.95	199.5
202.65	202.41	203.84	203.09	202.86	203.13	203.46	204.49	201.96	203.57	203.3	204.64	203.96	203.42	203.47	202.95	203.12	203.26	204.11	203.4	203.82	203.4	203.37	203.25	202.66	203.99	203.65	204.54	203.32	203.99	203.95	203.42	202.58	203.68	204.11	202.59	203.99	203.26	203.54	203.67	202.38	204.08	203.58	203.35	203.78	203.52	203.28	203.8	203.22	203.75
204.29	203.66	203.62	203.3	203.88	202.3	204.21	204.08	204.17	203.51	203.51	203.52	202.99	203.08	203.96	204.2	203.37	202.9	203.64	204.18	204.11	203.88	203.46	203.6	203.92	203.64	202.95	204.65	203.22	203.1	203.47	203.29	203.96	202.92	204.67	203.34	203.19	203.38	203.27	203.58	203.47	203.34	203.1	203.21	202.63	204.16	202.83	202.3	202.77	202.79
205.38	206.14	205.84	205.94	206.43	206.34	206.54	207.15	207.15	206.53	206.76	205.76	204.69	205.61	206.58	206.07	206.43	206.79	206.65	207.21	206.57	205.42	206.18	206.21	207.25	206.56	206.95	206.31	205.88	206.19	206.25	206.53	206.55	207.07	207.62	205.91	206.23	205.96	205.53	205.91	205.04	205.61	206.03	205.19	206.46	206.37	205.6	206.35	206.35	206.16
216.16	217.08	215.64	217.2	216.58	217.1	217.2	217.8	217.56	216.79	218.4	216.28	216.86	217.34	216.45	216.54	216.32	217.28	217.04	216.63	217.06	217.52	218.13	217.33	217.23	216.98	218	216.97	216.42	216.32	216.06	217.38	217.45	216.88	216.66	216.6	216.79	216.15	216.82	217.19	216.71	217.28	217.08	217.42	217.56	218.13	215.4	217.19	217.54	217.8
206.51	208.44	207.51	207.77	207.26	207.5	208.37	207.75	208.21	206.49	207.49	208.41	207.77	207.21	207.09	207.41	206.97	208.49	208.09	208.17	208.21	208.69	207.22	208.42	209.32	208.12	208.53	208.08	207.05	208.02	207.99	208.19	208.79	207.59	206.55	208.42	207.7	208.19	207.69	207.93	208.55	208.45	207.8	208.64	207.03	207.41	207.59	208.01	208.96	207.72
209.47	208.67	208.3	208.69	208.66	208.86	209.13	209.42	208.81	208.7	208.82	208.52	209.9	208.12	208.2	208.1	209.18	208.86	210.06	208.5	208.61	208.38	208.49	208.36	209.18	209.15	209	207.42	207.92	208.95	208.03	209.49	209	208.62	208.08	208.25	208.22	209.07	208.35	208.15	210.33	207.99	209.23	206.77	209.37	208.6	207.8	208.03	209.05	208.15
203.32	202.44	202.01	202.82	202.89	202.09	202.7	202.91	202.14	202.13	203.4	203.22	202.72	202.78	202.84	202.17	202.31	202.2	202.9	202.55	202.47	202.52	202.69	202.17	202.58	202.8	201.95	204.34	202.6	202.23	202.5	202.34	201.48	202.94	202.81	202.45	202.51	202.77	202.27	202.01	202.33	202.67	202.76	202.07	202.69	202.81	202.7	202.64	202.43	202.88
204.81	204.6	205.22	205.59	204.8	204.99	203.68	203.63	205.59	204.48	205.02	204.06	205.52	204.94	206.07	205.29	204.27	206.67	204.93	204.24	204.79	204.37	204.16	204.07	204.81	203.14	203.97	205.69	205.1	204.06	204.32	205.19	204.95	205.01	205.52	205.24	204.18	205.92	205.26	205.9	205.1	205.11	204.97	204.71	204.92	204.83	204.99	204.21	204.99	204.28
207.94	207.4	207.96	208.06	206.45	207.58	207.65	208.01	207.42	207.59	207.01	207.48	207.75	207.9	207.27	208.02	207.59	208.33	207.75	207.35	207.51	208.17	207.79	208.31	208.33	208.24	207.12	206.98	208.58	207.83	208.25	208.46	207.63	208.14	208.46	208.62	207.28	208.36	208.26	207.54	208.67	207.09	207.72	207.53	208.05	206.61	208.35	207.47	206.63	207.72
204.72	203.7	202.94	204.52	204.95	204.59	204.08	202.96	203.76	203.91	203.36	202.71	204.05	204.72	204.54	204.93	203.96	203.42	202.55	204.52	204.25	203.6	204.13	203.62	203.53	203.19	203.93	203.59	204.63	204.84	202.74	205.49	204.58	203.63	203.5	203.37	205.11	204.43	203.26	204.23	203.62	204.44	204.09	202.99	204.03	203.52	203.2	204.67	205.07	204.15
203.12	201.71	202.41	202.96	203.28	202.31	203.04	201.37	203.73	202.29	202.56	202.43	202.16	202.04	201.8	202.78	202.14	202.41	202.73	201.54	202.41	202.55	202.64	203.34	202.32	202.71	202.68	203.03	201.97	202.52	202.11	202.52	203.16	202.61	202.18	201.71	203.16	203.45	202.07	203.08	201.57	202.3	202.37	202.3	202.19	201.95	202.23	202.97	203.18	202.21
217.28	216.67	217.25	215.72	217.03	216.79	216.22	216.99	216.93	218.08	216.35	216.81	217.22	215.96	215.4	217.86	217.78	216.8	217.14	216.52	217.37	218.09	217.33	217.74	217.8	216.59	217.09	217.59	217.91	217.19	216.16	216.61	217.07	216.84	217.02	217.28	218.24	215.5	216.88	216.84	217.04	218.21	217.17	217.52	216.57	216.95	216.18	216.47	217.36	216.5
209.82	210.24	207.29	209.21	209.91	208.26	208.29	210.24	209.61	207.76	208.8	208.37	208.81	209.24	209.83	209.13	208.86	207.3	209.19	208.52	207.75	208.96	207.98	208.74	210.31	209.5	209.03	208.35	208.86	207.23	209.53	209.21	208.65	208.83	209.09	209.32	209.36	208.4	208.96	209.1	208.87	208.58	207.73	209.41	208.26	208.9	209.29	208.12	210.17	207.95
213.32	213.5	212.77	211.99	212.53	214.65	212.54	213.11	212.55	212.34	212.93	212.17	212.5	214.05	212.5	213.76	213.2	212.72	212.18	212.58	212.49	212.57	212.7	213.19	213.13	212.96	213.11	213.2	212.25	214.08	213.88	212.38	212.26	213.07	212.89	213.66	212.83	213.92	213.1	213.36	212.15	213.22	212.73	213.1	211.92	213.64	213.61	213.54	212.04	213.46
202.25	202.51	202.91	202.78	202.82	203.51	203.32	203.23	202.63	202.56	202.54	202.16	201.82	203.39	201.72	202.68	202.16	202.16	203.11	203.98	201.9	203.08	202.4	202.65	202.42	202.07	203.06	202.57	202.54	202.81	203.09	200.79	201.93	203.61	202.82	201.66	202.17	202.26	202.55	201.27	203.08	203.44	202.65	203.17	202.71	202.7	202.35	203.02	201.94	201.67
208.6	208.51	207.77	208.29	207.69	209.41	208.66	209.07	208.78	207.86	206.83	208.96	207.82	208.78	209.15	208.9	208.66	208.37	208.93	208.31	208.47	208.57	209.63	209.7	208.11	207.58	207.87	208.09	209.02	208.47	208.45	209.31	208.34	208.19	208.76	209.62	207.41	207.77	207.98	208.54	208.8	208.48	209.35	209.43	209.28	209.38	208.94	208.64	208.3	207.7
203.06	204.48	204.7	203.84	204.17	203.72	204	203.84	204.33	205.11	204.4	203.34	202.73	204.37	204.78	203.58	204.62	206.22	201.91	203.34	204.41	203.09	204.49	204.47	204.41	204.38	204	203.43	204.76	203.25	204.3	204.51	205.22	204.64	203.07	203.55	204.94	204.84	202.88	204.7	205	203.35	203.59	203.54	204.36	204.87	205.36	204.17	204.4	202.96
210.8	211.82	212.32	211.44	211.29	210.51	212.53	212.33	212.75	210.97	211.43	211.92	211.48	210.7	211.68	211.41	209.79	211.57	210.97	211.71	211.7	211.34	211.69	211.33	210.19	211.77	211.08	212.12	211.08	211.37	211.39	211.1	211.58	211.24	211.88	211.99	211.33	212	212.26	211.64	211.16	211.39	211.77	211.11	211.27	210.51	211.94	211.14	211.62	210.94
198.94	200.26	199.65	200.17	199.74	199.74	198.83	199.95	198.99	199.52	198.53	199.01	198.86	199.62	200.18	199.44	198.97	200.64	200.28	199.08	198.88	200.29	198.59	199.43	199.53	198.96	198.97	200.66	199.62	199.97	199.62	199.31	198.84	199.33	198.74	198.03	199.63	199.41	198.56	200.37	199.57	198.6	199.18	200.27	199.39	198.97	199.42	198.22	199.51	199.02
202.82	203.11	203.07	201.58	203.91	202.98	203.88	202.8	202.89	201.96	203.13	202.51	203.7	203.41	203.22	203.33	203.58	203.28	203.17	203.79	202.52	203.47	203.24	202	203.27	203.18	202.83	203.4	203.24	203.98	203.54	203.67	203.94	203.46	202.65	203.49	202.31	201.59	204	203.21	202.37	203.4	202.39	203.89	203.41	204.05	203.37	203.01	203.83	203.12
209.39	209.63	209.19	208.53	209.84	209.96	209.42	207.84	209.26	209.95	208.98	208.61	208.82	209.82	210.1	208.69	208.53	209.12	209.81	208.88	210.52	209.15	209.13	210.12	209.44	209.23	209.64	210.59	209.7	209.13	209.06	209.63	211.21	209.22	210.06	210.08	209.84	208.49	211.08	210.51	209.45	209.11	208.92	209.04	209.16	209.83	209.95	209.58	209.12	208.32
201.28	199.32	200.12	200.82	200.22	201.02	199.71	199.32	200.46	200.02	201.84	200.22	200.69	200.53	200.05	200.82	199.07	200.49	200.44	199.77	200.96	200.5	199.87	199.19	199.89	200.57	200.4	200.82	200.3	199.35	199.4	200.4	199.92	201.19	200.16	201	199.98	201.52	200.64	200.68	199.55	200.72	200.79	200.78	200.19	200.5	200.03	199.76	199.99	199.96
208.99	207.58	208.78	209.09	210.68	210.33	208.13	207.55	208.01	208.63	208.79	209.46	208.95	208.15	208.54	209.56	208.09	208.68	208.45	208.52	209.12	208.51	208.43	207.8	209.19	207.91	209.08	209.35	208.72	208.68	208.2	210.42	208.25	208.98	208.61	208.57	209.59	208.84	208.07	209.32	209.14	208.58	208.32	208.99	208.34	208.94	208.58	208.99	210.51	208.84
200.48	200.05	200.09	200.43	199.71	200.13	199.53	201.22	199.83	200.41	199.3	199.81	200.34	200.08	200.27	200.23	200.25	200.31	199.7	201.48	201.22	200.74	200.26	199.07	200.08	199.68	199.88	200.33	201.56	199.11	200.24	199.47	199.75	200.63	200.75	200.29	199.58	199.37	201.25	200.18	201.06	200.26	199.89	199.89	201.01	200.65	199.46	200.28	200.4	200.65
204.24	205.31	204.81	205.14	205.37	205.36	205.64	204.17	205.46	204.79	205.71	204.05	205.08	205.76	204.78	205.36	205.28	205.18	204.72	204.65	204.31	204.34	205.23	204.36	206.07	205.02	204.69	203.6	204.14	204.9	205.89	204.32	205.47	204.99	205.04	205.82	204.97	204.47	204.1	204.55	204.87	204.21	204.89	204.61	204.77	204.59	204.77	205.57	204.04	205.66
198.83	199.13	199.47	198.39	198.65	200.31	200.7	199.16	199.66	199.66	199.51	198.59	198.36	198.88	199.94	199.82	200.38	199.21	198.95	199.06	200	198.99	198.8	199.14	199.26	199.41	200.87	199.74	199.41	198.59	199.01	200.23	198.95	200.72	198.96	200.15	199.24	199.65	198.37	199.07	198.96	200.51	199.93	200.05	199.79	199.3	198.85	199.1	199.94	199.59
217.83	216.89	217.67	218.6	218.81	217.37	215.59	217	217.62	217.79	217.47	217.01	217.48	217.92	217.01	217.85	217.35	217.29	218.51	218.16	219.04	217.06	217.89	216.71	217.27	217.53	218.19	217.9	217.49	218.06	217.61	217.49	218.3	217.23	218.38	217.7	218.21	218.33	218.08	218.68	217.35	217.15	218.19	217.26	217.08	217.51	217.8	218.26	217.54	219.35
205.08	204.92	204.07	204.12	204.44	204.3	202.9	203.71	203.3	203.67	204.72	202.82	203.78	203.49	203.33	204.51	203.98	203.76	204.61	203.58	203.71	203.93	204.25	203.5	203.68	204.54	203.23	203.9	203.47	203.23	203.26	204.2	203.4	204.55	203.39	204.28	203.81	203.87	203.92	203.22	203.78	203.34	204.17	203.8	202.96	204.33	203.18	203.56	203.06	203.87
209.32	209.07	208.97	208.45	209.04	209.98	208.25	208.39	208.15	208.77	209.07	209.33	208.13	208.15	208.47	208.6	209.4	208.78	208.31	206.52	208.75	208.67	209.21	208.89	208.7	207.59	209.83	208.65	209.4	208.03	208.39	209.11	209.01	208.86	208.51	208.35	207.85	208.6	208.41	208.59	208.39	209.39	209	209.3	208.81	208.16	209.47	208.6	208.93	208.73
207.11	207.82	208.24	207.5	207.87	207.44	208.12	208.54	209.5	207.03	207.16	207.82	208.19	207.35	207.48	207.98	207.41	207.2	208.32	206.78	206.46	208	206.67	206.82	208.18	208.42	207.04	207.93	207.21	206.94	208.33	206.11	208.22	207.88	207.64	207.39	208.05	206.49	207.19	207.22	206.72	207.16	206.98	206.95	207.79	207.47	207.42	207.53	207.9	206.7
208.26	209.53	209.01	208.95	208.4	209.01	208.74	208.73	208.08	207.59	208.68	209.14	208.33	208.45	208.66	208.57	208.57	208.38	208.62	207.98	209	208.67	207.96	206.74	209.32	207.94	209.03	209.52	208.05	208.92	209.15	209.63	208.97	207.06	208.63	209.12	209.26	208.89	208.6	208.45	208.84	207.74	208.8	207.97	208.83	210.14	207.75	208.85	208.36	208.57
209.71	209.79	207.97	207.86	208.9	208.6	208.11	208.72	208.74	207.69	209.65	208.32	209.16	209.22	207.34	209.23	209.13	207.53	209.3	208.32	208.48	209.15	208.86	208.34	209.31	208.25	207.92	209.13	207.97	209.4	210.19	209.5	209.19	208.12	208.62	209.29	208.68	207.93	208.99	208.7	209.18	209.75	208.82	209.07	208.67	208.94	208.47	208.95	208.71	208.71
208.92	206.9	208.8	209	208.52	209.23	209.28	209.5	208.14	208.68	208.65	207.64	207.4	208.66	207.85	208.51	208.6	208.05	209	208.55	209.05	209.01	208.39	210.01	208.36	208.43	208.75	208.68	209.13	208.69	209.83	209.22	208.64	208.98	209.26	208.15	208.25	208.5	208.59	209.28	209.39	208.53	208.05	207.7	208.09	209.17	207.53	207.62	209.25	208.7
208.74	207.65	207.95	206.72	207.47	208.83	206.54	207.87	208.09	207.93	207.84	207.29	208.79	207.22	209.28	208.12	207.14	208.17	208.45	207	207.54	207.27	208.2	208.04	206.87	208.92	207.38	206.5	207.66	207.86	207.61	207.67	207.97	207.71	207.79	208.58	207.73	207.26	208.41	208	208.3	208.5	207.79	208.52	207.91	207.61	207.58	207.59	207.91	207.87
206.84	207.25	207.72	208.63	208.04	207.3	207.18	207.63	207.21	208.31	207.66	207.82	209.16	207.17	207.66	207.06	207.8	208.19	208.03	207.66	207.48	207.86	207.58	208.13	207.63	208.15	207.57	208.55	208.52	207.2	208.36	207.67	208.3	206.85	206.99	208.28	207.32	207.79	207.6	207.6	207.32	209.14	209.05	206.92	208.69	208.93	207.78	209.11	207.58	206.81
211.53	213.16	211.02	211.71	211.59	212.55	212.35	212.16	211.4	212.05	211.98	211.52	211.06	211.56	212.44	210.88	211.28	210.71	211.64	211.48	211.89	211.87	211.35	212.7	210.93	210.88	211.8	211.61	212.06	210.71	211.23	211.18	210.85	212.13	210.59	212.04	211.16	211.59	212.96	211.28	211.48	211.06	212.36	211.1	211.69	211.7	211.12	211.97	210.95	210.76
211.63	211.97	211.74	212.55	211.04	213.46	212.18	211.05	212.52	212.21	212.15	212.78	212.3	211.84	213.13	211.1	212.77	211.95	212.95	212.81	212.83	212.59	212.32	211.73	212.09	212.25	212.53	211.84	213.06	212.02	212.48	212.93	211.98	212.12	211.61	212.15	211.91	212.02	212.39	212.15	212.47	212.48	212.78	212.81	211.34	213.1	212.36	212.38	213.34	211.36
212.32	212.45	211.93	212.24	212.83	210.97	211.4	210.59	212.21	211.35	210.44	211.47	212.02	211.45	211.11	211.17	211.79	210.77	212.51	211.21	211.03	213.11	211.33	212.34	212.17	211.98	211.66	211.66	211.02	211.39	212.38	211.66	212.42	211.4	211.01	211.33	212.23	212.75	211.51	211.16	211.68	211.66	211.56	211.7	212.2	212.2	212.92	212.53	212.27	211.95
203.71	202.84	202.94	203.94	202.32	202.74	202.52	202.76	204.36	204	203.93	203.16	203.18	202.01	202.6	204.23	203.56	204.02	203.47	204	204.14	203.86	202.56	202.34	203.58	202.82	202.76	203.86	203.95	202.88	203.52	203.17	204.55	203.31	203.76	203.76	202.83	202.97	202.25	201.77	203.12	202.87	203.84	203.37	203.15	202.84	202.9	203.84	203.95	202.93
194.08	195.04	193.3	195.21	194.13	194.56	194.18	194.35	193.25	193.84	193.49	193.04	194.73	193.27	194.74	193.95	194.19	193.88	193.81	194.48	195.37	193.84	194.19	194.35	193.23	193.62	193.39	195.02	194.49	193.38	194.2	194.19	193.84	193.36	193.24	194.41	193.83	194.04	193.71	194.61	194.87	194.8	195.51	195.02	194.36	195.33	195.22	193.77	194.08	194.13
217.64	217.92	217.64	218.42	218.03	218.18	217.03	217.47	217.59	217.29	219.17	217.21	217.57	217.67	217.26	218.69	218.17	217.03	217.71	217.88	217.47	218.41	218.52	217.33	217.31	218.42	217.19	216.78	218.3	217.68	217.31	218.38	218.07	218.82	217.41	217.2	217.93	216.78	217.22	218.56	217.9	217.8	216.87	217.9	218.46	218.53	218.04	217.99	218.96	217.64
204.62	204.92	205.04	205.67	205.22	204.33	204.52	203.6	205.14	205.23	204.92	205.4	205.67	203.87	204.92	204.45	204.31	204.52	204.42	204.9	204.35	203.64	204.16	205.23	205.25	204.04	205.16	204.88	204.76	204.54	205.03	205.08	205.03	204.32	203.76	205.2	204.98	205.28	205.63	204.58	203.67	204.68	204.72	205.21	204.67	205.49	204.22	204.86	204.51	204.28
202.71	203.72	203.18	204.25	203.09	203.63	203.83	202.56	203	204.48	202.91	203.62	202.28	203.11	203.01	202.51	203.13	203.63	203.43	203.08	204.04	202.59	202.38	203.24	203.93	203.87	202.25	203.8	203.34	203.71	203.39	202.88	203.94	202.56	202.41	204.54	202.75	202.16	202.55	204.82	203.82	203.7	203.2	203.2	204.38	204.58	203.56	204.21	203.85	204.26
211.6	211.56	212.55	211.91	212.63	212.9	211.79	212.4	212.9	212.7	213.49	211.79	212.28	212.16	211.5	212.91	212.41	211.96	212.12	212.53	212.33	211.5	212.35	212.49	212.48	212.72	212.15	212.28	212.36	213.25	212.37	211.85	213.04	211.59	213.34	212.56	210.8	211.9	212.87	212.17	212.05	212.8	211.54	211.19	212.13	211.83	211.91	211.5	212.16	212.53
209.51	208.39	207.72	208.45	209.03	210.42	207.2	208.42	208.85	209.11	208.25	208.03	207.51	208.78	207.83	208.31	208.74	207.48	207.98	209.99	209	207.18	209.56	208.09	208.58	209.17	208.26	207.52	208.18	208.74	208.42	209.49	208.33	209.13	209.23	207.61	207.29	208.34	207.66	209.08	208.08	208.15	208.84	207.87	207.62	207.95	208.9	209.1	209.49	207.91
217.32	217.37	216.53	216.94	216.6	217.29	217.81	217.29	217.16	216.63	217.64	217.35	216.59	216.03	217.57	217.52	217.22	215.34	217.14	216.21	216.53	216.68	216.94	217.32	216.33	216.79	217.17	217.52	218.29	216.59	217.01	215.99	216.86	216.89	217.12	217.02	216.43	217.82	216.48	216.83	217.19	217.55	216.4	216.93	217.44	217.32	216.56	216.23	216.61	217.8
207.36	208.02	207.49	207.45	208.15	207.43	207.24	207.96	206.92	206.96	207.87	207.13	207.75	207.54	207.51	207.88	208.73	206.94	207.43	207.66	209.07	208.83	208.06	207.54	208.72	207.94	208.84	206.56	207.97	207.8	208.28	208.21	208.08	208.83	207.96	207.55	207.13	208.91	207.55	207.56	207.81	207.74	207.96	208.49	208.39	207.7	207.06	208.52	208.13	207.77
207.88	207.86	207.63	207.68	208	207.13	207.13	208.34	208.36	208.45	207.03	208.35	208.13	207.77	206.8	208.5	208.15	207.25	207.51	208.29	207.5	207.25	207.48	207.88	207.87	206.81	207.61	208.27	207.37	207.35	207.84	206.92	207.92	208.23	207.08	208.23	208.62	208	207.61	207.64	207.85	208.82	206.96	207.13	207.44	209.34	207.1	207.55	207.93	207.28
199.16	199.94	199.04	200.03	199.88	198.79	198.88	198.95	198.89	198.93	199.83	198.22	200.45	199.46	199.74	199.43	200.21	200.56	200.07	200.18	198.55	199.87	199.74	199.76	199.29	199.23	199.86	199.46	199.75	200.67	199.15	200.04	199.25	197.99	200.32	200.14	198.84	199.7	199.99	198.31	200.01	199.61	199.33	199.57	199.3	199.27	200.58	199.52	199.72	199.73
209.6	208.78	208.75	208.09	209.15	208.71	209.27	208.58	208.94	208.11	209.94	208.94	208.98	209.1	207.67	208.43	208.14	209.06	208.21	208.79	207.93	208.03	208.26	208.49	210.16	209.47	208.96	210.26	209.47	208.68	209.19	208.49	208.89	209.13	209.25	208.77	209.54	209.02	209.74	209.24	207.56	208.36	208.85	207.82	209.24	208.87	208.15	207.85	208.54	207.73
209.22	209.48	211.08	209.96	209.87	210.38	209.86	208.96	209.36	210.83	209.15	209.73	209.48	210.03	209.21	209.71	210.88	208.47	209.85	208.92	209.49	210.69	210.61	208.92	210.7	209.11	209.88	210.19	211.09	209.61	207.84	210.55	209.48	209.2	208.14	209.48	207.46	210.52	209.41	211.04	209.05	209.36	209.75	209.01	209.08	209.06	210.77	209.91	209.33	209.3
207.09	207.97	208.87	208.31	207.19	207.46	207.62	206.9	207.6	207.94	206.37	208.2	207.15	208.05	208.26	207.66	207.5	207.07	207.1	206.66	205.89	207.11	207.81	207.85	207.52	207.88	207.96	208.42	207.81	207.41	206.8	208.11	207.45	206.76	207.05	208.66	207.8	207.59	206.52	207.36	206.7	208.42	206.93	207.81	207.5	209.27	206.82	207.1	207.52	208.26
204.56	205.26	205.28	204.06	205.28	204.91	204.67	205.21	203.92	205.28	204.79	205.56	205.19	204.16	204.74	205.36	204.1	205.34	205.15	204.03	204.08	204.24	205.21	204.52	204.32	203.77	204.85	205.24	204.47	205.54	204.99	205.88	204.7	204.57	204.95	204.98	204.49	204.34	203.08	204.68	205.22	204.75	205.46	204.56	205.07	204.54	203.98	204.56	203.98	204.02
203.42	203.25	203.28	203.35	203.63	202.96	203.19	203.2	201.96	202.46	203.22	203.11	203.5	202.43	202.91	202.84	203.63	204.32	203.48	203.63	204.02	202.5	204.29	202.3	202.5	202.93	202.57	203.37	203.89	203.49	203.37	204.54	203.03	203.94	203.03	202.41	203.4	204.23	203.87	203.47	202.28	202.11	202.96	203.2	203.96	202.87	203.17	203	203.57	202.48
208.1	209.02	208.97	208.16	209.14	209.02	208.43	209.26	209.6	208.87	208.73	208.84	208.73	209.09	208.53	208.52	208.4	208.47	208.74	208.85	208.47	209.73	208.03	208.79	208.92	207.96	208.33	208.76	209.26	209.28	208.31	208.74	208	208.49	209.35	208.66	209.06	207.72	209.4	207.65	208.93	208.57	209.16	208.54	209.48	208.77	208.02	208.14	209.62	208.92
205.52	205.92	204.74	204.99	204.15	205.33	204.34	204.35	206.17	204.85	205.4	204.25	205.61	204.81	206.37	204.61	204.5	204.79	204.31	204.59	204.74	203.62	204.71	204.14	204.69	205.41	204.42	204.37	204.54	204.96	204.8	205.67	205.14	204.25	204.55	204.74	204.9	204.32	204.42	205.11	205.04	204.3	204.33	204.22	204.9	204.99	204.03	204.65	203.5	204.38
208.78	209.71	207.61	209.43	209.16	208.86	207.73	208.63	209.48	208.47	207.8	208.89	209.12	208.49	209.31	208.92	208.22	208.28	208.99	210.35	208.61	209.22	208.75	210.35	208.34	209.52	208.45	208.88	210.01	208.44	208.09	209.38	207.61	208.81	208.4	209.05	206.88	208.78	209.29	208.6	209.44	208.56	208.18	208.31	208.35	207.99	209.51	209.73	208.76	208.86
212.27	211.73	210.97	211.55	210.81	210.92	211.34	212.15	211.99	211.93	212.71	211.25	211.54	213.64	211.96	211.49	211.28	212.32	210.76	211.74	211.73	211.9	212.01	212.4	212.06	211.92	211.46	212.45	210.29	211.34	212.88	210.43	210.5	211.34	212.26	211.37	211.41	211.4	213.03	211.45	211.45	210.91	212.53	211.68	210.72	211.21	212.05	210.55	211.46	211.47
207.45	207.63	207.59	207.85	207.45	206.77	207.25	208.07	208.24	207.41	208.01	206.87	208.25	207.05	208.62	207.28	207.26	208.25	207.9	207.81	208.46	208.2	207.28	207.81	208.94	206.7	207.62	206.64	206.63	206.06	207.37	207.13	207.22	207.49	208.03	207.55	206.84	206.87	208.17	207.67	207.67	207.51	207.59	207.22	207.68	207.2	208.29	208.48	207.76	207.48
203.76	204.27	204.23	204.18	204.27	202.93	204.08	205.23	204.22	203.37	203.27	204.95	204.5	202.81	203.79	204.65	203.26	204.75	204.18	204.11	205.07	203.37	204.34	204.04	202.56	203.62	205.24	204.86	204.12	204.68	204.57	204.91	203.4	204.23	205.08	204.29	204.11	203.16	204.51	204.89	204.24	203.64	203.86	203.19	204.09	203.18	203.73	203.41	204.2	203.69
215.87	215.79	217.15	216.97	218.18	217.08	216.92	217.01	215.7	216.88	216.39	216.14	216.44	215.91	216.83	217.03	216.64	217.72	216.3	216.93	216.87	216.77	217.64	216.72	217.77	216.45	216.64	216.32	216.65	216.43	215.84	217.57	216.34	217.11	216.87	217.5	218.29	217.46	216.09	216.91	216.5	218.14	217.59	216.57	217.01	217.59	217.38	216.67	216.99	217.61
206.1	207.2	206.33	206.92	207.17	206.03	207.1	206.84	207.15	207.78	207.04	207.54	206.67	205.09	208.11	204.93	206.05	206.44	205.74	206.18	206.36	206.41	206.07	205.87	206.13	206.93	207.23	207.12	206.66	206.3	205.84	205.15	206.17	206.51	205.93	206.26	206.7	206.6	206.57	206.5	206.08	207.17	206.54	206.87	207.77	206.19	206.91	205.58	206.45	207.11
212.01	212.08	212.09	212.33	211.74	212.35	212.4	211.9	211.81	211.31	213.14	212.72	211.86	210.96	211.52	210.89	211	212.15	212.07	211.79	211.63	212.4	210.87	211.61	210.48	211.5	213.16	211.42	211.92	211.28	211.94	212.51	211.95	211.26	212.82	211.23	212.33	211.96	211.78	210.86	211.63	213.6	213.5	211.82	211.11	211.57	212.41	212.01	211.73	212.24
209.28	209.71	209.34	209.92	208.08	208.47	209.35	208.4	209.82	208.28	209.17	209.46	208.98	209.14	209.95	209.59	208.98	207.84	208.72	208.84	208.04	208.49	209.11	208.34	209.17	207.86	208.4	208.62	208.37	208.42	208.5	209.22	208.24	209.21	209.45	208.54	208.91	209.71	209.51	208.79	208.82	207.79	208.41	208.45	208.19	208.59	209.22	208.96	208.66	209.61
212.64	211.32	210.13	212.09	212.31	210.76	211.6	212.04	212.21	211.58	210.97	211.67	210.81	211.49	212.45	210.83	212.25	211.58	211.68	211.81	212.05	211.22	211.93	211.73	212.34	211.01	211.78	212.63	212.38	211.74	211.85	210.69	210.86	211.46	212.03	211.51	211.63	210.45	211.56	211.81	211	212.56	211.34	211.63	212.5	212.22	211.35	211.55	211.99	211.69
206.88	207.58	207.09	208.35	207.45	206.97	207.44	207.86	208.82	207.16	206.49	208.19	208.12	207.92	208.02	207.11	208.33	207.43	207.4	208.06	208.07	208.47	206.18	207.56	208.64	207.53	207.39	208.18	207.39	207.14	207.73	207.16	208.44	207.1	207.31	207.47	208.09	207.31	206.71	207.4	208.01	207.09	208.08	207.5	207.83	207.14	206.89	208.86	207.24	208.07
204.42	204.63	203.03	204.02	203.89	204.25	204.85	203.48	202.79	203.29	203.3	203.98	203.52	203.88	203.18	203.12	204.02	202.41	204.02	203.37	203.51	203.24	202.27	202.59	204.63	203.62	203.71	203.17	202.93	203.81	203.65	203.16	203.11	203.74	203.14	204.06	203.53	202.91	204.53	203.23	202.58	203.62	202.58	205.15	203.61	204.15	203.4	203.12	203.2	203.65
203.94	204.53	203.74	203.85	203.68	202.87	204.22	202.5	204.61	203.86	204.41	202.89	203.98	202.93	203.18	203.74	203.53	203.79	203.8	203.32	203.32	203.62	203.98	203.75	204.83	203.22	203.53	204.19	202.91	202.78	203.37	204.85	204.13	202.59	203.68	203.55	203.72	203.2	202.97	203.44	203.65	204.71	203.6	202.67	203.56	203.4	203.43	203.66	204.56	204.37
207.58	209.19	207.88	207.15	207.58	207.62	207.49	208.04	208	208.24	207.57	206.71	208.11	207.64	207.27	208.75	208.6	209.28	208.31	208.3	207.29	208.21	208.09	207.42	207.3	206.95	207.48	207.45	207.66	207.89	206.94	206.96	206.56	207.8	208.6	207.29	208.39	207.73	207.7	206.67	206.88	208.63	207.47	206.79	208.18	207.58	208.16	209	208.25	207.59
208.35	209.19	208.37	208.79	209.09	207.71	208.41	208.52	208.37	208.32	207.74	208.15	208.12	209.21	209.4	208.27	209.02	210.02	208.86	208.86	209.25	209.16	209.7	209.31	209.36	208.61	208.61	207.96	208.2	208.39	209.18	208.93	207.23	208.49	207.55	209.17	208.54	208.69	208.29	207.69	209.65	208.83	207.63	208.93	208.27	207.97	208.19	208.51	209.29	209.18
195.38	195.55	194.3	193.91	194.69	194.36	194.39	194.12	193.94	192.31	194.51	194.08	193.18	194.02	193.22	194.09	193.63	194.53	194	194.22	194.33	193.34	194.22	194.33	193.62	193.99	193.53	194.14	193.86	194.71	194.75	195.34	194.66	193.78	194.67	194.29	194.26	193.77	194.39	193.66	193.34	194.2	194.68	193.32	193.1	194.2	193.66	193.97	194.17	195.14
207.55	207.92	207.82	207.59	208.32	208.22	209.1	207.82	207.56	208.02	208.49	208.44	207.81	207.32	206.43	207.31	209.01	207.04	209.02	209.01	208.65	208.69	208.36	207.7	206.6	207.57	207.35	206.61	207.02	207.85	206.78	207.84	208.77	208.43	208.51	207.09	208.82	208.07	208.1	207.5	208.51	206.79	208.14	207.16	208.96	206.52	207.19	207.9	208.09	208.18
213.8	212.2	213.85	213.06	213.14	212.31	212.19	213.98	213.61	211.47	212.23	214.54	212.12	211.88	212.42	213.12	213.58	212.93	213.36	212.74	213.35	213.42	212.79	214.14	213.39	213.36	213.14	213.86	213.08	213.37	212.69	212.49	212.2	212.72	212.39	212.81	213.31	212.36	213.28	213.55	212.81	212.78	211.56	212.53	212.49	212.67	212.25	212.45	213.05	213
211.27	210.71	211.53	211.97	211.35	212.13	211.93	211.59	211.64	211.64	211.85	212.54	211.83	211.51	212.57	211.99	211.09	211.37	211.58	212.12	210.95	211.84	211.64	211.44	212.09	210.77	211.67	212.08	211.4	211.99	211.51	211.98	212.14	212.24	211.27	212.7	211.51	211.05	211.94	211.55	211.24	212.02	211.67	211.92	211.39	211.84	211.3	211.1	211.88	212.14
211.8	212.42	210.8	211.42	211.81	212.4	211.61	211.38	211.52	212.11	212	210.77	211.48	211.25	211.97	211.6	212.34	211.25	210.79	211.5	212.52	211.24	210.97	212.05	213.02	213.12	210.77	212.76	211.86	211.96	210.99	212.04	212.46	211.84	210.88	212.82	212.27	212.1	212.28	211.88	211.89	211.74	211.43	211.01	212.19	211.81	211.46	211.4	211.06	212.12
207.82	207.64	210.31	207.93	208.68	208.75	208.48	209.51	208.25	209.38	209.47	208.34	209.06	208.24	209	209.51	207.61	208.98	209.35	208.9	208.92	208.5	209.48	210	208.89	208.58	209.25	208.64	208.94	208.94	208.48	208.58	207.99	208.43	208.48	209.92	208.32	209.24	208.24	209.11	208.36	208.77	209.28	208.39	208.53	208.17	209.11	209.08	208.47	208.83
205.13	205.09	203.31	205.13	203.76	203.51	205.74	204.62	205.08	205.5	204.47	203.76	204.97	204.89	204.59	205.02	204.41	204.7	204.03	205.09	203.47	204.9	204.99	205.24	204.26	204.56	204.31	205.44	204.26	205.63	205.25	204.58	205.58	205.41	205.88	204.96	204.53	204.95	204.9	204.12	203.52	206.1	204.64	203.43	204.99	204.06	205.32	205.13	204.61	205.44
200.62	200.33	200.92	201.02	200.73	201.2	200.9	201.05	200.48	199.45	199.71	200.9	201.72	200.33	200.85	199.09	199.64	200.07	200.15	200.46	200.58	200.7	200.19	201.26	200.55	200.58	200.95	199.8	200.35	200.65	200.38	199.55	200.88	199.92	199.82	201.25	201.6	200.14	200.2	200.3	200.84	199.31	199.72	200.79	200.32	200.49	200.51	198.99	201.45	201.07
209.66	209.38	211	209.42	209.37	210.14	208.94	209.39	209.34	210.2	211.2	209.72	208.32	208.41	208.4	209.48	210.71	209.13	209.23	209.84	209.59	211.3	209.4	210.51	208.32	210.15	209.27	210.81	209.3	209.75	208.81	208.86	210.15	209.8	209.07	210.72	209.14	209.65	210.18	209.75	210	209.75	208.44	209.55	210.08	209.74	209.68	209.24	210.05	209.35
204.7	203.69	204.89	205.42	203.95	205.04	205.07	205.66	204.83	204.63	204.52	204.49	204.11	204.93	205.42	204.74	204.7	205.34	204.56	204.8	204.43	204.44	203.61	206.06	204.32	203.9	204.86	204.02	205.99	203	204.85	204.81	203.87	205.08	205.34	204.96	204.88	204.57	206.01	205.95	204.61	204.04	205.31	204.55	205.18	204.61	204.88	205.09	204.2	204.82
198.52	199.4	197.53	197.72	198.28	199.04	198.7	198.94	199.57	199.07	198.49	199.33	198.24	198.57	199.11	199.23	197.97	199.22	198.42	197.77	199.2	197.93	198.02	197.84	199.08	198.25	198.67	197.95	198.28	198.12	199.3	198.77	199.11	198.37	199.28	199.19	198.67	196.65	197.86	199.45	197.87	199.03	199.85	198.3	198.99	198.22	197.8	198.49	198.07	198.98
194.39	194.57	193.82	193.62	194.74	195.13	193.73	193.45	193.58	194.56	194.2	194.26	194.51	194.24	194.1	194.65	193.49	193.55	194.28	193.22	192.72	194.68	195.14	194.15	192.79	195.38	193.38	193.44	193.05	194.58	193.28	193.97	193.59	193.38	193.48	195.02	194.44	193.9	193.43	193.55	194.75	194.92	193.88	194.57	194.81	194.72	194.28	195.18	194.89	193.66
217.45	217.25	217.49	217.02	216.97	217.62	217.74	217.16	216.81	216.27	217.33	216.17	217.33	218.02	216.3	216.43	216.24	216.19	216.22	217.18	217.99	217.01	218	217.27	218.04	217.07	217.01	217.45	216.86	216.77	217.81	218.31	217.2	217.94	218.45	216.48	217.98	216.96	216.32	217.21	216.33	216.16	217.76	217.09	217.24	217.59	216.44	216.3	216.71	217.67
208.92	207.82	208.26	208.67	208.17	208.02	208.41	208.73	210.48	209.5	207.64	208.35	209.41	209.41	209.5	208.85	208.7	209.37	208.13	207.8	208.42	208.69	208.53	207.96	210.05	210	209.57	208.89	208.85	207.63	208.58	208.04	209.11	209.38	210.12	207.79	208.13	208.91	208.39	208.45	209.11	209.26	208.83	209.9	209.36	208.6	208.47	208.81	208.78	208.48
199.76	199.27	200.32	198.7	198.73	199.24	198.98	199.07	198.17	198.73	197.64	199.16	198.78	198.62	197.85	200.58	200.2	199.06	197.96	197.48	199.73	199.3	198.63	198.66	199.24	198.5	198.5	199.3	199.38	198.15	198.64	199.31	199.29	198.68	198.6	198.51	198.23	198.62	198.23	198.96	198.86	197.76	198.87	199.34	198.09	198.48	198.76	198.28	197.83	199.23
208.34	208.06	208.5	207.71	208.09	207.76	206.43	208.1	207.1	208.33	208.66	207.42	206.89	206.73	207.82	206.82	207.66	207.46	207.89	206.64	208.01	207.87	208.26	206.88	208.6	207.23	206.3	208.06	207.46	208.6	208.77	208.01	207.49	208.59	207.61	208.05	207.61	208.27	208.11	207.77	208.73	209	207.21	208.52	208.43	207.59	206.34	207.63	208.05	207.42
208.04	207.66	206.42	208.01	208.36	206.45	207.49	207.62	206.82	208.12	207.43	207.49	207.95	207.8	207.54	207.38	206.75	208.65	208.52	207.37	207.76	207.52	207.69	206.71	208.92	208.55	206.83	207.91	207.76	208.24	207.65	208.3	207.75	207.73	206.87	207.52	208.01	208.42	207.84	206.92	207.31	208.45	207.04	208.31	207.19	207.87	207.84	208.49	208.26	207.3
217.89	216.68	217.21	217.77	217.19	217.32	217.17	217.01	216.98	216.38	217.22	217.13	217.13	216.07	217.47	216.94	217.77	217.69	215.6	216.57	217.22	216.85	216.14	218.17	218	217.37	217.39	216.68	218.81	216.66	217.64	216.54	216.87	217.86	216.68	216.78	216.73	217.17	217.43	217.04	217.49	215.91	216.67	217.63	216.87	217.19	216.53	216.77	216.34	217.75
212.18	211.3	210.85	211.17	211.47	212.43	211.03	212.36	212.38	212.29	211.84	210.84	212.49	212.12	212.07	212.64	211.79	210.75	211.18	211.45	212.08	211.26	211.58	212.62	211.51	210.88	210.78	212.62	212.11	211.1	211.19	211.86	212.52	212.11	211.86	212.01	210.93	212.32	211.03	212.04	211.83	212.28	212.46	211.62	212.15	211.32	211.94	210.91	211.4	212.01
198.69	198.07	199.41	198.64	198.4	199.3	198.78	200.3	198.57	198.67	199.7	198.93	198.8	198.95	199.09	198.83	197.42	199.34	198.66	198.11	198.94	199.61	196.9	197.77	198.5	197.32	198.04	199.02	197.89	198.29	198.71	199.32	198.53	199.67	198.53	198.6	199.52	199.19	198.72	199.29	198.53	198.63	198.32	197.77	197.66	198.8	198.97	199.7	198.33	197.6
208.34	207.62	207.16	209.4	208.98	207.53	207.86	206.75	207.38	207.77	209.55	208.34	208.33	206.74	208.31	208.31	207.35	206.99	208.47	206.93	207.08	206.89	208.58	208.49	208.17	207.24	207.27	209.45	207.51	208.02	207.92	207.63	207.66	207.35	207.87	207.97	208.69	207.42	208.99	207.58	208.11	206.36	207.68	207.96	208.28	205.82	207.68	207.5	207.28	207.72
201.65	201.77	203.25	202.61	202.26	201.69	203.24	203.13	202.95	203.25	201.66	202.65	203.34	202.32	202.53	203.1	201.75	203.46	202.82	202.02	202.6	201.55	202.19	202.71	202.63	202.02	202.83	201.96	203.71	202.7	203.15	203.38	203.01	202.86	202.62	202.71	201.42	202.56	202.45	203.24	202.71	203.07	203.07	203.24	202.48	202.38	201.47	202.91	201.9	203.02
208.34	207.12	206.95	207.65	207.75	206.4	208.69	206.45	207.26	207.57	207.03	207.82	207.32	208.43	208.52	207.27	208.11	207.72	208.26	207.74	206.29	207.68	207.38	209.42	207.56	207.65	207.59	208.27	208.38	207.62	207.48	207.09	207.58	208.21	207.66	207.33	207.73	208.27	207.38	207.3	207.93	208.56	207.47	208.23	206.83	207.81	208.32	207.6	208.72	208.66
205.93	205.73	206.6	205.04	205.66	205.57	206.34	206.45	204.8	205.95	205.66	205.27	205.13	205.27	205.38	206.12	205.2	205.91	207	206.92	205.55	206.16	205.51	205.72	205.94	205.22	205.51	206.51	206.43	205.63	204.48	205.92	204.84	204.4	205.46	206.91	205.16	205.36	204.81	206.47	205.74	205.37	206.13	204.93	206.75	205.03	204.64	205.29	205.15	205.75
210.07	208.69	209.61	209.94	210.21	209.55	208.97	209.69	210.56	208.88	208.62	208.99	209.24	209.64	210.26	209.94	209.75	209.13	210.07	208.62	209.05	209.05	209.5	210.56	209.55	208.84	209.53	209.96	209.81	208.82	209.2	210.44	209.01	210.36	209.55	209.5	209.17	209.06	210.24	210.21	209.27	207.3	209.83	210.4	210.65	209.9	208.22	208.92	208.49	209.53
198.42	198.25	197.58	197.43	198.39	198.76	198.28	196.89	199.25	197.48	197.77	197.43	198.09	198.88	198.5	197.23	198.27	197.79	198.24	198.06	196.85	198.68	198.16	199.03	197.04	197.74	198.27	198.31	198.38	197.98	197.33	197.67	198.02	198.29	199.85	198.12	198.98	198.78	199.31	198.35	197.92	198.06	197.78	197.35	197.75	198.83	198.48	198.63	197.22	198.47
217.44	217.65	217.76	217.34	215.74	216.55	216.57	218.38	217.31	216.09	217.12	217.01	217.13	216.83	216.81	217.32	217.26	216.63	216.73	217.74	216.17	217.34	216.38	217.05	217.3	217.34	216.57	216.84	217.1	216	216.69	216.45	217.87	216.52	217.04	217.53	216.89	216.43	217	216.38	217.23	215.77	216.56	215.86	217.07	216.67	217.73	217.81	217.16	215.81
218.05	215.75	217.42	216.63	217.19	216.55	218.38	215.92	216.5	217.4	215.48	217.54	216.57	216.53	217.15	218.34	217.24	216.67	217.06	217.52	217.48	216.38	216.6	216.95	217.56	217.68	217.86	217.01	216.62	216.84	218.52	216.45	217.29	216.69	216.89	214.86	216.86	217.01	217.07	217.05	217.44	216.53	217.53	217.45	215.69	216.94	217.24	216.17	217.92	217.86
207.41	207.86	207.81	208.17	208.84	207.62	207.04	208.42	208.92	207.87	207.53	208.38	208.28	207.88	207.23	208.12	207.59	207.88	208.22	209.36	206.73	207.69	208.78	207.94	207.69	208.18	207.79	207.45	207.77	207.72	207.48	207.86	207.77	208.78	207.67	209.3	208.14	207.96	207.63	209.22	208.1	208.08	207.25	207.92	207.62	208.49	207.88	208.15	207.43	208.62
202.73	202.83	203.01	202.95	203.85	203.39	203.23	203.96	202.73	203.35	203.43	202.75	203.25	203.09	203.42	202.43	202.88	202.53	203.46	203.01	204.32	204.22	202.99	204.05	204.2	203.75	202.62	203.28	202.73	205.25	202.71	202.53	203.41	202.24	202.98	203.13	204.24	203.54	203.45	202.67	201.61	201.86	202.65	203.31	203.63	201.61	203.32	202.67	203.76	201.88
205.01	203.63	205.15	204.24	204.13	204.97	204.32	205.35	205.18	204.45	204.97	204.94	205.31	205.39	204.83	203.75	205.06	203.8	205.59	204.96	205.06	203.37	205.6	205.32	203.86	204.94	205.05	204.82	203.79	204.73	204.51	204.47	205.66	203.17	204.59	204.26	204.76	204.26	204.94	204.55	204.29	205.07	203.64	205.61	204.57	204.7	203.58	205.23	205.34	204.7
209.01	208.71	208.49	208.2	208.68	209.16	209.46	209.38	209.9	208.73	209.14	208.33	208.61	210.28	209.87	209.45	208.36	208.75	208.84	209.5	209.67	208.31	208.79	208.33	208.52	208.72	208.26	209.15	208.51	208.73	207.95	209.22	209.73	209.12	207.93	208.63	208.82	208.52	209.26	210.4	208	208.05	209.14	207.74	207.57	208.92	209.18	209.23	208.12	207.57
203.22	204.25	203.71	202.36	203.33	203.27	202.93	203.68	202.82	203.36	203.49	202.68	204.45	202.81	203.35	204.14	202.42	203.86	203.18	203.09	202.51	204.38	203.3	203.57	203.74	203.39	201.77	203.94	202.41	204.09	203.54	202.7	203.53	203.73	202.43	201.93	203.2	202.22	202.99	203.76	202.66	203.01	203.48	203.2	202.2	202.12	203.13	204.17	203.45	202.85
208.75	208.2	209.71	208.07	208.69	208.74	209.6	208.6	209.62	208.88	208.18	209.22	208.93	208.14	209.13	209.52	207.83	208.8	207.65	207.99	208.76	207.74	208.7	208.58	208.71	208.71	208.96	208.31	209.15	207.88	207.84	207.76	208.29	209.22	208.99	208.31	207.8	208.72	208.8	209.48	207.56	207.76	209.52	208.72	208.13	208.45	208.39	208.74	209	208.92
198.76	200.03	199.59	198.63	199.29	200.42	200.29	200.67	199.19	201.66	199.54	198.94	199.8	199.94	198.75	199.47	199.99	199.16	198.24	198.83	199.69	199.87	198.63	200.48	200.03	197.98	199.82	199.25	199.49	198.45	199.94	200.2	199.13	198.6	199.43	200.09	200.22	200.04	198.35	198.56	198.86	200.52	199.74	199.76	199.18	199.7	199.33	199.84	199.11	199.5
198.54	199.24	197.58	197.94	199.17	198.24	199.75	198.32	198.29	199.59	198.03	199.21	199.19	198.77	198.06	198.98	198.24	198.23	198.82	199.56	198.89	199.54	198.48	199.29	198.19	198.4	198.35	199.71	198.54	197.53	198.87	198.94	198	198.69	198.83	198.74	197.04	199.4	198.26	199.66	197.93	198.24	199.37	197.95	198.37	198.54	199.78	198.26	198.95	198.81
203.2	202.74	202.76	203.54	203.13	203.25	202.19	202.25	202.36	203.78	203.83	204.05	202.93	203.83	202.67	202.61	202.7	203.59	203.06	204.01	202.91	203.52	202.56	203.18	202.75	202.6	202.18	201.82	203.09	203.33	202.3	201.94	203.34	203.5	203.91	203.07	203.43	202.6	204.09	204.19	202.75	203.77	203.35	203.12	203.41	204.05	202.19	202.97	203.61	202.82
209.75	209.82	209.22	207.89	209.3	208.4	207.93	208.97	209.01	209.12	207.73	207.71	209.14	209.09	208.07	209.45	209.47	208.44	208.82	208.22	207.51	207.82	209.16	209.18	208.69	209.32	209.17	208.49	208.6	208.92	208.95	209.05	210.21	208.79	209.04	208.68	208.7	209.21	209.14	209.31	208.49	207.69	208.6	208.03	208.74	208.04	208.16	209.18	208.64	210.15
211.94	211.55	212.32	210.26	211.88	210.88	211.52	211.12	211.78	212.24	212.18	211.54	212.66	211.45	211.23	211.98	210.36	211.82	212.63	211.89	211.81	211.47	211.91	211.14	212.47	212.07	211.61	210.97	211.71	210.73	211.17	212.02	211.77	211.04	211.77	212.1	211.36	210.68	211.77	211.75	210.68	210.03	210.39	212.62	211.92	211.46	211.7	210.52	211.09	212.39
208.18	208.08	207.77	207.31	207.82	208.12	207.57	206.86	207.27	207.64	207.63	207.85	207.91	207.17	207.38	207.76	206.25	208.58	207.29	208.02	207.89	207.35	207.57	207.45	207.37	207.34	208.25	207.4	206.76	207.68	207.96	207.82	207.24	207.67	207.91	206.97	207.6	207.09	207.39	207.82	207.72	207.95	208.15	208.9	207.6	207.23	206.93	207.12	208.49	208.49
200.39	201.56	200.72	201.13	200.25	201.61	200.92	201.75	201.93	199.96	200.35	201.16	202.26	202.04	201.55	200.82	201.7	201.5	201.4	201.79	200.94	201.23	203.13	201.43	201.03	201.4	202.2	200.55	200.85	201.07	200	201.96	201.82	201.01	201.89	200.54	200.93	200.49	201.47	201.12	200.35	200.75	201.82	201.62	201.32	200.98	201.3	200.37	201.24	200.85
207.9	208.05	208.29	206.63	209.13	207.66	206.7	207.29	207.33	207.34	206.69	207.26	207.44	207.27	209.1	208.77	208.14	208.47	207.85	207.77	207.85	207.84	208.51	207.5	208.54	207.99	208.33	208.38	208.7	207.92	207.89	206.69	206.2	207.74	209.31	208.43	206.32	206.81	208.34	207.4	207.13	208.07	208.29	208.2	208.1	207.88	208.1	207.1	207.9	208.51
203.22	204.37	203.05	203.52	202.94	203.7	203.78	203.77	203.2	203.2	202.86	203.8	203.65	203.39	203.58	202.79	203.32	203.67	203.34	202.27	204.56	203.47	203.83	203.24	203	203.42	203.73	203.78	203.65	203.1	204.17	202.48	202.8	204.4	202.09	203.58	203.39	203.32	204.97	202.71	202.98	204.5	203.81	203.81	203.11	204.4	203.98	202.35	203.98	202.88
199.43	199.36	200	199.8	199.61	199.35	199.11	199.49	199.2	198.87	199.6	198.57	200.15	199.56	200.83	197.95	200.18	199.62	200.3	198.07	199.42	199.17	198.77	199.51	198.84	199.41	199.62	199.76	199.21	199.78	199.71	199.01	199.79	199	199.61	200.28	198.65	200.61	199.09	199.3	199.75	198.62	199.77	200.11	199.74	199.84	200.01	199.49	200.27	198.72
202.86	202.68	203.32	203.28	202.97	203.41	203.31	202.93	201.59	201.88	201.98	203.05	201.91	203.29	202.65	203.1	202.25	202.06	202.71	202.75	201.97	202.91	202.29	202.57	202.71	203.31	201.82	202.15	202.07	203.33	203.04	202.68	202.91	202.47	201.94	204.08	202.38	201.56	202.85	202.5	202.5	202.31	202.02	201.92	202.34	202.77	203.12	202.11	202.69	202.99
207	207.41	208.27	207.87	207.49	207.45	208.34	207.8	207.52	207.44	207.94	207.79	207.92	207.13	208.09	208.05	208.12	207.53	207.63	207.16	207.98	207.11	207.55	208.86	207.81	207.97	207.71	208.32	209.16	208.63	207.78	207.43	207.4	206.74	208.13	207.08	207.06	208.16	207.02	208.37	208.26	207.13	208.12	208.1	209	207.51	208.45	207.4	207.54	207.26
216.62	216.9	217.25	216.3	217.06	216.65	216.61	217.61	217.35	217.39	218.23	216.47	216.69	217.74	216.25	216.48	217.18	216.94	216.81	216.38	216.53	217.71	216.39	215.99	216.96	217.24	216.64	217.27	216.7	216.47	216.48	217.63	217.08	216.23	217.37	215.95	218.33	216.36	216.85	216.84	217.79	217.47	216.74	216.67	217	218.04	217.29	217.4	217.54	216.17
208.03	208.9	208.81	208.78	209.05	207.28	207.76	209.04	208.5	209.09	208	208.64	208.82	208.33	209.18	209.43	207.54	209.16	208.79	208.06	208.82	208.28	207.73	209.66	208.29	209.09	208.7	209.5	207.67	208.34	207.93	208.28	208.35	208.45	208.08	209.18	208.8	208.17	208.58	209.65	208.42	208.94	209.2	206.97	208.43	208.74	207.78	207.86	207.4	207.67
208.06	207.53	207.48	207.59	208.77	207.76	208.5	208.1	208.67	207.83	208.32	207.67	207.73	206.81	206.98	207.63	207.21	208.09	207.44	208.53	207.72	207.68	208.44	208.09	207.72	208.71	208.14	207.74	207.02	207.92	207.31	206.66	207.48	207.72	208.24	208.13	207.45	207.88	207.36	207.79	208.52	206.86	207.63	207.82	207	208.19	208.41	207.82	208.54	209.09
211.38	211.39	212.51	211.72	211.51	211.04	211.01	211.88	211.55	211.91	212.38	212.06	211.34	210.31	212.05	211.63	211.28	211.79	210.99	210.99	212.02	211.46	211.7	211.04	211.37	212.32	212.43	210.99	211.21	211.7	211.24	210.43	212.74	212.07	211.4	211.46	211.06	211.9	212.25	211.86	211.54	212.25	211.94	211.72	212.08	211.09	210.58	211.68	211.8	211.37
198.41	199.15	198.18	200.33	198.66	198.45	199.49	198.02	198.51	197.75	198.34	198.91	198.7	200	199.15	198.93	199.62	198.68	197.66	199.36	198.81	198.63	198.3	198.47	198.94	197.34	198.66	198.96	199.36	198.19	199.38	198.11	199.27	198.62	197.88	198.13	197.28	198.22	198.6	197.95	198.17	199.36	199.67	198.96	198.23	198.28	197.23	198.19	199.28	197.49
207.72	206.83	208.22	207.85	207.57	207.95	206.95	207.88	207.69	207.46	207.58	206.74	206.89	208.06	207.54	207.08	207.78	208.73	206.34	206.99	207.1	207.9	207.88	207.78	207.94	207.8	208.91	208.1	208.39	206.88	208.18	208.68	206.79	207.21	207.79	206.65	208.03	207.17	207.22	206.93	207.44	207.44	208.01	208.59	207.16	208.12	207.23	207.25	207.56	207.17
209.47	209.28	208.63	208.39	208.28	207.98	208.6	209.53	209.58	209.07	208.12	207.1	209.41	208.36	208.3	208.91	208.79	208.82	208.98	209.06	208.61	208.17	208.08	208.19	208.94	208.86	209.29	207.93	209.66	208.27	209.5	208.62	208.51	208.15	208.54	208.21	208.64	207.83	208.68	208.53	209.92	209.26	208.47	208.67	208.44	209.78	207.99	207.98	207.96	209.5
204.47	204.43	204.71	203.98	204.82	203.65	205.79	205.68	203.6	204.3	205.71	204.65	204.26	204.95	204.58	204.3	204.74	204.66	203.84	205.82	204.97	203.91	204.81	204.82	204.91	203.86	205.49	203.29	205.22	204.95	205.32	204.84	204.7	205.13	206.27	205.25	204.95	205.51	206.06	204.01	204.07	205.13	204.5	205.94	204.35	204.37	205.76	204.14	205.63	204.42
212.56	212.8	212.84	213.35	212.05	212.19	212.48	211.91	212.44	211.61	212.08	213.08	213.08	212.91	212.78	212.41	212.49	212.65	212.69	211.12	213.19	213.5	212.4	213.08	211.35	213.5	212.13	212.34	212.45	213.23	212.07	211.75	211.75	211.25	212.37	212.09	211.94	212.84	211.9	213.34	212.22	212.42	213.16	212.37	211.83	212.65	211.55	212.26	212.42	212.99
206.98	208.52	208.13	209.49	208.6	209.06	207.88	208.61	208.46	208.54	208.29	208.83	207.82	208.72	208.03	208.7	208.11	208.22	209.79	207.9	207.51	207.66	207.69	209.19	208.71	209.29	208.29	208.89	209.05	208.01	208.08	208.5	208.66	209.26	208.52	208.27	208.5	207.27	207.2	209.26	208.23	208.89	208.88	208.65	208.47	208.43	208.38	207.57	208.3	207.74
199.88	200.61	200.98	200.18	200.93	200.58	200.76	200.56	199.33	200.95	200.49	200.75	201.84	200.6	199.41	201.06	199.59	200.12	200.03	199.25	201.6	201.84	201.87	200.51	200.48	200.51	199.89	200.74	201.74	199.42	199.73	200.46	200.04	198.94	200.15	200.92	199.57	199.65	201.25	200.15	200.8	201.15	201.15	200.87	200.2	200.39	199.85	200.06	201.12	199.98
202.57	203.8	202.43	202.41	202.08	205.1	202.49	201.94	201.74	202.49	202.78	202.08	202.65	202.11	200.99	201.74	203.12	202.33	203.39	203.97	202.57	201.86	203.03	202.69	202.69	202.55	200.81	202.34	202.34	201.92	203.12	203.62	202.19	202.4	201.13	202.87	202.35	202.26	202.09	202.97	202.75	202.78	203.43	202.84	202.59	202.13	202.05	202.22	202.26	203.75
205.88	205.68	207.17	205.93	206.28	206.05	206.22	206.68	206.76	207.42	206.79	206.28	206.47	205.18	207.29	206.01	206.75	206.87	206.36	205.74	206.51	206.64	207.08	205.69	205.97	207.88	206.5	206.71	206.17	206.07	207.28	205.89	206.79	207.28	206.83	206.57	206.33	206.12	205.74	205.16	206.44	206.42	206.92	206.31	206.72	206.05	206.68	206.69	205.74	206.91
213.76	213.89	213.95	214.15	213.94	214.04	213.6	214.05	214.11	214.06	213.89	213.29	214.4	213.4	213.23	214.25	214.05	213.11	213.3	211.87	214.11	213.74	213.62	214.63	213.81	214.14	213.79	213.56	213.98	213.75	213.76	214.7	214.35	214.3	214.07	214.68	213.83	212.9	214.47	213.84	214.53	213.38	212.98	214.39	214.4	213.83	214.75	214.32	214.44	213.46
205.97	203.8	205.18	205.01	205.23	205.85	205.8	205	205.17	205.83	204.7	205.67	206.25	206.08	205.94	205.73	204.97	205.39	204.99	204.79	205.84	205.27	205.66	205.07	205.23	206.37	204.88	205.58	204.51	204.27	205.01	205.19	204.06	204.75	207.18	206.97	203.8	205.74	205.95	206.47	205.51	205.81	205.04	205.08	206.32	206.13	205.29	206.1	204.85	205.83
207.97	206.99	207.2	208.84	207.06	207.74	207.39	207.78	206.72	208.61	208.41	207.25	207.91	208.44	208.69	206.21	208.03	208.26	207.24	207.54	207.21	207.57	207.65	208	206.9	207.71	208.12	208.31	206.42	208.12	208.1	207.73	209.2	206.93	206.71	208.48	207.92	209	208.39	207.95	209.01	208.32	208.39	208.03	208.47	207.5	209	207.51	208.2	207.41
212.13	211.41	211.43	212.22	211.15	210.65	211.66	212.25	211.98	211.5	212.37	211.49	211.36	211.49	213.11	212.32	211.87	212.26	211.47	211.11	210.65	210.35	211.98	211.89	211.5	210.94	212	212.54	212.26	211.28	212.58	212.72	211.73	211.81	212.57	211.31	212.49	211.21	211.04	212.42	211.97	211.7	212.46	210.16	211.22	212.79	211.47	211.68	211.83	210.48
208.26	207.61	208	208.92	208.22	207.67	209.03	208.08	208.5	208.14	207.96	209.09	208.92	208.68	209.42	207.88	207.94	209.15	208.7	208.91	207.76	208.6	208.23	208.76	207.47	208.8	207.18	208.56	208.46	208.58	208.43	209.13	208.05	208.23	208.42	208.37	208.02	208.2	208.2	208.74	207.86	207.47	208.67	209.42	207.79	207.81	209.3	208.91	208.42	208.33
208.67	207.85	208.11	209.71	209.55	208.75	208.7	209.09	209.51	208.7	208.25	208.51	208.52	209.41	209.27	209.04	209.1	209.47	208.07	209.09	208.98	208.78	209.74	208.92	208.85	208.39	208.77	209.45	208.62	209.39	209.27	209.57	208.25	208.59	208.61	209.02	209.49	208.69	208.48	209.26	208.86	209.05	209.79	210.4	208.78	208.47	209.31	209.95	209.25	208.71
208.21	207.65	208.51	207.08	208.47	207.89	207.25	207.52	208.67	208.28	206.64	207.44	208.23	208.06	207.56	208.31	206.99	207.7	207.97	208.46	208.12	208.24	207.71	207.68	207.92	207.81	207.25	207.63	206.97	207.85	207.45	209.1	207.37	206.2	207.2	207.65	208.3	207.5	207.15	206.57	207.02	208.59	207.11	206.48	207.98	207.47	208.09	208.2	208.58	207.66
216.99	217.76	216.56	216.79	216.98	218.11	217.65	216.22	216.69	217.55	217.46	216.79	216.64	216.42	217.28	217.27	217.21	217.7	216.37	216.47	216.72	216.61	218.09	216.68	217.04	217.89	217.38	215.27	217.44	216.91	217.89	216.64	217.06	218.3	216.85	217.78	216.38	217.63	217.04	218.41	217.42	215.95	216.64	216.95	216.94	216.15	217.39	217.13	217.12	216.72
200.3	200.75	199.9	199.52	201.02	198.28	201.45	201.08	200.23	199.6	200.82	200.02	200.94	200.11	200.6	199	199.99	200.14	200.09	200.92	199.14	200.93	199.45	200.41	200.33	200.9	199.43	200.16	199.93	200.98	200.48	198.85	199.53	199.71	199.82	199.82	201.36	200.21	200.08	200.77	199.31	199.53	200.56	199.58	200.5	200.6	200.16	199.8	200.17	199.39
212.13	211.86	210.41	211.83	212.05	211.72	211.92	210.97	211.25	213.16	212.55	212.5	211.79	211.54	212.91	212.18	212.34	211.14	210.32	211.83	213.09	210.64	212.06	212.21	211.26	211.63	212.2	211.93	211.61	212.56	211.63	211.69	210.61	211.74	212.31	211.53	210.95	211.72	211.75	210.9	211.63	212.55	210.57	211.84	211.17	211.67	211.28	212.03	213.3	212.06
211.84	211.81	211.62	212.25	210.47	211.74	212.72	211.74	209.87	211.65	211.64	212.36	212.08	211.26	212	211.56	211.38	211.19	211.25	212.04	211.3	211.53	211.74	211.7	211.39	211.72	212.47	211.91	211.63	211.57	212.03	211.4	211.02	210.74	211.15	212.13	212.82	211.73	211.1	211.06	212.17	211.43	211.98	213.26	211.21	211.9	213.2	211.75	212.22	210.59
200.18	201.11	199.79	200.22	200.6	200.69	200.66	200.64	200.4	199.65	200.44	200.91	200.55	200.48	200.22	200.78	200.98	200.5	200.17	200.33	199.59	199.6	201.53	200.1	199.78	199.37	199.77	198.56	200.64	199.67	200.05	201.48	201.31	199.58	200.13	199.64	200.19	201.52	199.58	200.12	199.68	199	199.97	199.44	200.28	200.6	200.58	200.03	199.05	200.11
204.1	204.41	203.06	203.12	202.71	204.33	202.32	202.98	203.61	202.67	203.57	202.1	202.05	202.64	202.96	202.39	202.08	203.2	202.85	203.69	203.67	202.65	203.38	202.51	202.28	202.88	202.66	203.3	202.77	203.19	203.82	203.11	203.85	203.65	203.66	202.57	203.63	203.16	203.1	201.89	202.99	204.49	204.59	203.07	203.78	203.45	202.58	202.5	203.57	203.4
208.31	207.26	207.85	208.61	208.77	207.07	207.59	208.13	207.3	206.81	207.59	207.67	209.52	207.15	208.34	207.09	207.84	207.83	207.98	207.07	207.84	208.95	208.93	208.18	207.62	208.63	207.95	207.03	209.02	206.29	206.67	206.61	209.21	207.65	206.63	208.09	207.91	207.67	208	207.87	208.82	207.37	207.8	207.81	207.93	207.5	207.42	207.4	207.75	207.88
197.95	197.27	197.82	197.39	198.05	198.39	198.43	197.16	197.73	199.05	197	197.03	198.47	198.78	197.84	197.18	197.25	197.93	198.69	197.96	197.69	197.56	198.16	197.76	197.76	197.42	197.94	196.99	198.09	197.5	198.05	198.2	198.08	197.62	199.01	197.86	199.03	198.76	197.56	198.52	196.83	197.46	198.39	197.58	197.77	197.36	198.19	198.64	198.59	198.99
216.6	215.56	217.32	216.47	215.9	216.76	216.55	216.24	218.05	217.54	217.76	217.7	216.29	217.45	215.96	217.02	215.78	217.04	216.97	216.34	216.94	217.49	217.38	216.92	216.87	217.13	216.12	216.94	215.66	216.52	216.55	216.73	216.42	216.16	217.44	216.5	216.32	217.81	217.57	218.48	216.53	216.18	218.49	217.11	216.2	216.4	217.06	216.21	216.28	216.76
204.01	203.71	204.6	204.07	204.3	204.73	203.72	202.88	202.84	203.66	202.72	203.84	203.95	204.46	203.75	202.66	204.63	203.98	203.97	202.92	202.8	203.7	203.27	203.46	203.8	203.16	203.72	203.72	204.71	203.86	202.93	203.5	203.91	202.86	202.23	204.15	204.26	204.14	203.17	204.87	203.53	203.97	203.54	204.15	202.82	203.31	204.06	203.43	203.66	203.58
207.12	207.07	207.58	206.65	206.88	207.97	207.71	208.62	207.46	207.71	207.61	207.58	206.45	207.01	208.3	207.48	207.38	208.15	207.12	208.62	207.17	207.31	207.49	206.35	207.21	207.48	207.52	207.96	207.25	207.59	207.28	207.37	206.52	207.51	208.03	207.72	206.82	207.6	208.46	207.58	206.57	207.99	208.06	207.68	208.16	207.36	207.67	208.4	208	208.63
206.06	205.72	207.32	206.09	206.11	206.46	206.08	206.38	207.04	206.12	206.17	205.43	205.39	206.75	206.51	206.51	206.89	204.34	206.4	205.68	205.94	207.63	206.1	205.1	206.35	206.28	206.25	206.36	206.25	206.11	206.33	206.16	207.07	206.39	205.64	206.87	205.27	207.28	207.17	206.92	206.02	206.85	206.62	206.15	206.5	205.55	207.51	206.31	206.56	206.47
216.29	215.56	215.9	216.78	216.48	216.9	217.76	216.49	216.01	216.36	217.19	216.76	217.69	218.37	216.49	217.37	216.49	215.27	218.91	216.93	216.95	217.47	216.27	217.11	217.23	217.19	216.31	216.18	217.11	217.16	217.29	217.3	217.8	216.29	217.6	217.27	218.14	216.53	216.85	216.2	216.71	216.46	217.53	217.93	216.42	217.16	216.79	217.53	217.23	217.3
211.95	211.83	212.58	211.95	212.93	213.18	211.43	212.53	211.66	212.89	211.84	213.13	213.96	211.73	212.95	213.2	212.43	211.46	212.25	212.56	212.19	213.38	211.35	212.7	211.3	212.17	213.85	211.87	212.26	213.47	212.83	212.93	213.54	213.2	212.39	212.72	211.29	212.42	212.96	212.53	212.53	211.94	212.86	212.59	211.92	211.63	212.78	211.91	212.32	212.39
205.57	205.48	206.39	205.25	207.1	207.64	207.27	205.96	205.95	206.46	205.79	206.79	205.71	206.73	208.05	206.5	205.37	205.97	205.35	205.61	206.33	206.42	206.14	205.76	206	205.94	206.65	205.82	206.61	205.43	206.17	206.32	207.06	205.03	207.17	206.79	206.16	207.5	205.59	206.82	205.97	206.27	204.96	206.66	206.82	206.86	205.61	205.97	207.37	206.05
212.14	212.63	211.95	212.96	213.62	212.32	211.92	211.92	212.5	212.18	212.99	211.74	213.1	211.59	212.22	212.97	213.51	212.91	212.23	211.82	212.54	212.01	212.23	212.44	210.91	211.95	211.62	211.68	212.73	212.64	213.23	211.9	212.15	211.85	211.67	212.75	212.42	212.49	211.55	211.54	212.91	212.44	212.44	213.87	212.79	211.89	212.81	212.27	212.64	213.39
203.58	203.33	203.82	203.68	202.75	203.45	203.33	203.7	203.51	203.44	202.85	203.56	203.83	203.57	204.16	203.12	202.99	204.04	202.82	202.97	204.13	203.24	202.61	203.15	203.77	203.24	204.42	203.6	202.8	203.92	202.71	202.75	203.88	203.36	203.64	203	203.4	202.21	202.44	204.92	204.15	203.29	203.82	203.22	203.95	202.93	203.84	204.32	203.71	203.35
207.08	207.92	207.09	208.23	209.02	207.44	208.24	207.52	208.18	207.16	208.12	207.68	208.64	207.72	207.48	208.45	208	208.33	208.13	206.76	207.94	206.43	208.08	208.36	207.48	206.12	208.33	208.18	207.92	208.15	207.34	208.73	208.13	207.44	208.39	207.94	208.06	207.22	207.03	207.75	208.18	209.07	207.33	207.74	207.18	207.54	206.96	208.03	207.33	208.21
211.98	212.49	211.95	212.92	212.58	213.14	212.73	212.76	214.19	212.02	213.2	212.98	213.36	213.71	211.7	212.36	212.73	213.43	213.06	212.88	213.3	212.56	212.67	213.2	213.98	212.34	212.05	212.93	213.37	212.34	213.45	212.45	213.54	212.8	212.77	214.14	212.55	213.71	212.85	212.29	212.58	212.49	213.33	213.19	212.07	212.67	212.41	211.56	213.61	213.3
209.1	209.31	208.76	209.22	209.15	208.52	208.91	209.45	207.69	208.79	207.71	208.85	208.31	208.78	208.68	209.2	207.32	208.07	208.46	208.01	208.37	209.16	208.63	207.64	209.21	208.33	209.18	209.2	209.25	208.15	207.66	208.94	208.5	209.38	208.22	208.51	208.57	208.21	207.79	209.01	208.9	209.67	208.91	209.09	208.48	208.42	208.31	208.83	209.5	208.84
204.71	203.48	204	204.51	203.68	204.17	204.34	203.54	204.88	204.5	204.2	203.68	204.27	203.04	204.72	203.32	203.27	204.33	203.8	202.89	203.56	204.82	203.66	202.9	204.03	203.14	203.19	203.8	203.34	203.28	203.36	203.37	202.89	204.92	203.38	204.72	204.52	202.99	203.49	202.84	204.59	204.09	204.21	203.21	203	203.95	203.28	204.01	204.53	204.44
206.81	207.07	207.15	207.08	205.55	207.04	205.86	205.6	206.28	206.88	206.05	205.9	205.57	206.33	206.8	206.34	205.52	206.64	206.61	206.67	205.31	207.22	206.27	207.3	206.06	206.39	206.61	205.71	205.76	207.09	206.5	206.69	206.16	207.1	206.49	206.85	205.65	207.3	206.72	205.77	205.82	205.16	206.48	205.9	206.03	206.38	206.09	206.09	206.7	207.45
217.01	218.61	217.89	217.68	218.01	216.91	216.95	217.1	217.58	217.08	217.81	217.95	218.19	217.06	217.48	217.2	218.18	217.28	218.93	217.14	217.64	217.96	218.38	218.37	217.68	217.79	217.74	218.43	217.85	217.88	216.55	217.64	218.03	218.14	216.47	217.09	217.86	217.18	217.34	216.55	217.81	216.87	218	217.68	218.22	218.09	216.65	216.72	217.3	217.21
209.97	209.92	209.97	210.27	210.13	209.18	209.86	210.2	210.91	208.47	209.6	208.78	208.61	209.74	209.93	209.27	209.7	209.39	209.86	210.07	209.94	209.02	209.06	209.54	209.54	209.4	210.99	209.52	209.18	209.52	210.26	209.37	209.76	209.33	210.13	208.42	208.87	208.91	208.83	210.28	209.57	209.63	209.58	208.94	209.31	208.97	210.75	208.93	211.05	209.23
213.14	212.86	214.4	213.96	212.91	213.99	214.52	213.21	213.39	214.14	214.37	215.13	213.25	213.43	213.34	213.05	214.29	213.52	213.28	213.83	213.31	214.08	214.06	213.27	213.04	213.51	213.19	213.7	214.42	215.21	214.01	211.79	214.44	213.8	213.14	214.17	213.73	213.94	214.47	214.47	214.62	214.27	212.57	213.72	213.89	213.6	214.33	214.43	214	213.28
201.55	202.23	201.03	202.02	200.42	201.09	200.89	201.14	201.17	201	201.72	200.83	200.79	201.37	201.31	200.82	200.47	202.24	201.31	201.43	200.63	199.56	201.55	201.91	199.94	201.47	201.85	200.5	202.73	201.57	201.45	201.4	201.1	200.53	201.08	201.84	201.27	200.59	200.88	201.14	201.06	200.93	202.44	201.85	201.43	200.94	201.05	200.73	201.82	200.93
212.64	212.26	212.53	213.57	212.26	211.97	211.34	213.36	214.23	211.53	212.47	213.33	213.36	212.18	212.18	212.18	212.86	212.81	212.91	212.22	212.43	212.11	212.06	210.7	212.75	211.32	211.4	212.48	213.96	212.81	213.62	211.8	213.4	211.43	213.03	212.38	212.39	211.92	212.16	212.91	212.87	212.39	212.54	212.63	211.66	213.31	212.66	211.84	211.65	211.49
218.61	219.52	218.1	217.14	217.27	217.33	218.57	218.13	217.87	218.44	216.88	217.28	217.78	217.61	218.48	217.23	217.32	218.12	218.74	218.12	217.3	216.84	216.94	217.88	218.22	219.76	218.73	217.49	218.22	217.69	217.86	217.51	217.79	217.94	217.07	217.42	217.43	217.75	218.28	218.54	219.71	217.33	217.66	217.83	218.45	218.59	216.7	218.81	218	218.3
200.13	200.14	200.34	200.91	200.26	199.03	199.24	200.63	201.11	200.85	200.83	199.78	200.14	199.96	200.3	199.78	199.32	201	199.89	199.15	200.24	200.68	200.28	201.21	200.43	199.92	200.43	199.77	201.76	200.79	200.65	198.49	199.97	200.68	200.02	200.87	200.79	200.76	200.61	200.47	201.37	198.96	200.82	200.5	201.34	199.97	200.52	202.02	200.62	200.86
194.8	194.84	195.35	194.77	194.27	194.69	195.52	196.52	195.53	194.94	195.12	194.93	194.67	195.9	195.16	195.75	194.58	194.71	195.94	194.97	195.16	193.69	195.58	194.89	195.68	195.72	195.76	195.98	194.8	195.98	196.84	194.86	195.07	195.29	196.6	195.03	194.86	195.1	194.87	195.71	194.53	195.68	194.63	195.77	195.78	196.32	195.58	194.75	194.69	195.92
204.6	205.05	205.1	204.87	203.9	205.05	203.96	204.55	204.69	204.34	204.24	206.18	203.81	203.88	204.79	204.67	204.79	204.42	205.02	202.85	204.99	203.95	205.07	204.48	205.25	204.89	205.25	205.7	204.92	204.46	206	204.8	204.77	204.84	204.23	205.22	204.76	205.04	204.55	204.4	205.09	205.2	205.3	204.73	206.01	205.02	203.85	204.56	204.2	205.01
217.22	217.57	216.82	217.7	217.76	217.34	217.86	218.48	217.02	215.62	218.04	217.07	216.26	217.25	215.58	217.84	216.31	217.55	217.38	217.4	217.18	216.98	217.32	215.63	216.51	217.53	216.11	217.57	216.27	216.59	216.48	217.15	216.62	216.97	217.16	216.93	217.16	216.43	217.01	215.88	217.95	216.89	217.12	217.05	216.05	217.61	217.15	217.03	216.98	216.84
201.79	201.3	201.5	200.54	201.95	201.74	201.9	202.12	200.93	201.67	199.95	199.38	200.68	200.45	202.17	200.56	201.44	201.85	201.76	201.09	200.73	200.3	202.26	201.58	201.17	201.57	200.38	201.28	201.58	201.11	200.92	201.1	201.51	201.6	201.37	202.17	200.16	200.96	200.34	200.42	201.53	201.95	200.26	200.75	200.29	201.38	201.59	201.06	200.75	201.65
208.26	209.14	207.86	209.41	209.5	208.91	209.99	208.22	208.74	209.81	208.75	208.83	209	209.55	208.55	208.23	209.04	209.18	207.71	209.27	209.69	208.63	208.24	209.08	207.83	209.03	208.27	208.84	209.72	208.7	208.92	209.45	207.75	208.56	209.11	208.44	210.03	208.53	209.56	208.92	208.89	207.93	209.12	208.77	209.69	208.56	209.02	208.93	208.51	208.8
197.63	198.09	198.09	198.13	197.9	197.71	197.87	198.13	198.08	197.88	198.12	198.25	199.39	197.94	197.89	199.07	198.21	197.48	199.07	198.09	197.31	198.01	198.31	198.22	198.61	198.15	197.68	197.9	196.55	198.22	197.44	198.63	197.99	198.36	197.44	198.08	198.38	198.08	197.67	197.96	198.01	198.12	198.06	198.17	198.39	197.17	198.14	197.48	197.9	197.4
202.57	203.42	203.9	202.98	204.29	203.77	204.44	203.21	202.89	203.96	203.54	203.27	203.44	203.56	205.61	203.28	203.73	204.28	204.26	203.54	204.32	204.35	203.6	204.52	203.75	204.48	203.21	204.41	204.12	202.64	204.79	202.82	203.9	203.76	203.31	203.63	204.54	204.98	203.97	204.98	203.25	204.27	203.76	204.89	203.72	204.8	204.59	203.7	203.38	204.06
208.25	208.64	207.86	208.16	208.6	207.95	208.8	208.55	208.91	208.4	207.48	209.37	208.62	208.52	208.71	209.11	207.87	208.55	208.55	209.33	208.2	208.14	209.32	208.21	208.54	207.79	209	209.12	207.75	208.78	208.52	208.09	208.29	207.86	209.22	209.04	208	208.91	208.01	209.16	208.36	208.13	208.54	208.91	209.34	208.99	208.37	207.48	208.34	207.39
194.88	194.9	196.47	195.98	193.57	194.65	194.99	194.72	195.21	194.86	194.71	195.6	195.25	195.81	196.17	196.56	195.27	195.66	195.62	195.63	194.27	195.11	195.06	194.9	195.95	195.61	195.47	196.19	195.33	195.36	194.66	196.08	196.29	193.95	194.27	194.64	194.74	195.55	196.1	194.7	194.1	195.46	195.54	195.28	195.06	196.24	194.29	194.67	195.71	194.78
200.06	201.52	201.02	199.98	200.57	199.73	201.17	200.47	201.22	200.97	199.99	201.24	199.67	199.72	200.59	200.35	200.19	199.31	200.47	201.06	199.93	200.17	200.56	200.23	201.03	200.78	200.1	200.13	200.13	200.19	200.56	200.25	200.83	201.35	201.32	200.71	199.94	200.56	200.53	201.29	201.15	200.96	200.21	200.59	201.2	199.46	200.66	200.24	200.26	200.63
216.71	217.38	217.32	217.25	218.12	218.09	216.65	216.55	216.91	217.71	217.37	217.45	216.16	217.77	216.9	216.7	217.46	217.03	217.48	216.62	218.02	217.61	216.75	216.92	216.27	216.83	217.65	217.5	216.64	216.71	217.44	216.68	217.48	217.53	217.79	217.17	216.64	216.49	216.1	218.85	216.72	217.21	217.26	216.78	216.33	218.05	217.1	216.51	218.15	216.91
203.08	203.34	203.3	202.49	202.65	202.66	201.91	202.56	203.26	204.78	203.53	203.34	203.35	202.86	203.33	202.82	203.66	203.12	203.02	203.09	203.26	203.97	203.34	202.39	203.07	203.33	204.36	203.14	204.34	203.61	202.42	202.56	204.53	202.76	203.08	202.08	202.9	203.56	203.49	203.92	203.69	202.41	203.07	202.88	203.11	203.77	203.1	203.35	202.5	202.83
207.24	207.51	207.55	207.58	207.63	207.1	207.62	208.39	208.7	207.74	207.53	208.84	209.01	207.47	207.32	207.14	207.35	206.66	206.98	208.09	207.87	207.85	207.52	207.7	207.95	207.14	207.86	207.18	207.16	206.89	208.65	207.2	208.05	208.24	207.28	208.09	207.31	208.33	207.54	207.69	208.24	207.58	208.35	206.72	207.73	207.21	207.88	208.5	209.84	206.95
217.23	218.4	216.1	216.67	217.89	216.1	216.48	217.92	216.38	217.57	217.15	218.1	217.24	217.06	217.07	216.53	216.51	216.21	217.71	218.04	216.78	217.66	216.23	218.12	216.86	216.17	217.23	217.83	217.28	216.61	216.37	216.46	217.62	216.97	217.27	216.3	217.37	216.9	218.57	216.86	216.57	217.92	217.01	218.02	216.63	216.77	216.46	217.11	218.3	218.08
218.3	218.67	218.1	217.23	218.52	217.99	217.4	217.08	217.7	217.34	218.77	217.25	217.53	218.13	217.52	216.92	217.32	218.95	218.87	218.73	217.23	217.87	217.83	217.09	217.57	217.95	217.58	217.17	218.86	218.35	218.43	216.61	217.56	217.68	218.71	217.58	217.71	218.09	218.36	217.58	217.28	216.8	217.84	217.28	218.36	217.95	217.95	217.59	218.65	219.07
210.15	210.33	209.69	209.54	210.15	210.2	209.53	208.83	209.26	209.74	209.25	209.13	209.78	209.11	208.8	208.89	209.53	208.51	209.72	210.54	209.69	210.17	209.8	209.76	209.17	209.51	209.5	209.17	209.94	210.45	210.07	208.18	209.73	209.33	209.62	210.54	209.56	209.15	209.18	209.78	209.9	209.54	210.92	209.81	209.95	209.67	210.51	209.3	208.89	208.48
198.94	196.8	198.27	199.06	198.93	199.32	198.44	198.98	198.6	198.32	198.72	198.89	198.4	198.79	198.69	198.45	198.92	198.56	199.06	198.63	198.67	199.1	199.69	199.21	199.54	199.2	199.39	198.44	200.41	198.02	198.98	198.71	198.59	199.14	198.7	199.7	199.06	198.68	198.45	198.14	197.76	198.67	197.81	198.61	199.26	197.83	198.1	198.86	198.29	199.59
205.01	202.26	203.88	203.06	204.51	202.78	203.65	204.09	203.61	203.4	204.1	203.37	201.98	203	203.38	203.56	203.36	203.5	204.92	203.95	204.08	203.14	202.65	204.78	203.92	203.43	204.45	203.94	203.42	203.48	203.17	204.36	203.6	203.91	203.73	204.34	203.73	203.79	202.98	204.09	205.13	204.15	203.13	204.24	203.89	202.49	203.3	204.07	203.89	204.14
210.48	208.76	210	208.85	208.75	209.05	209.41	210.09	210.22	209.33	209.23	208.35	210.43	208.78	209.94	208.96	209.74	209.25	210.16	209.56	209.08	209.5	208.93	209.67	208.92	210.99	208.77	210.01	209.31	210.17	208.73	208.97	209.16	209.81	210.29	209.08	208.93	209.95	210.39	209.31	209.79	210.78	209.85	209.23	209.78	210.12	210.48	208.82	209.27	209.29
202.91	202.53	203.22	203.08	202.13	202.28	202.44	202.28	202.66	202.24	202.64	202.99	202.92	202.76	201.95	201.86	203.11	202.79	202.15	202.46	201.94	201.72	201.95	203.52	201.37	201.77	203.03	202.08	203.55	202.87	201.94	201.74	203.36	203.03	202.59	201.39	202.8	202.37	202.37	202.16	201.74	202.46	201.29	203.22	202.63	202.16	202.32	202.6	201.93	201.78
207.57	208.38	208.96	208.91	208.89	208.27	208.1	208.39	207.46	208.94	208.49	209.3	208.3	208.38	208.37	208.44	208.17	208.53	209.25	208.84	209	209.06	209.8	208.14	208.17	209.65	209.81	207.61	208.72	208.56	208.2	209.71	208.88	208.39	206.98	208	208.17	209.17	208.28	208.4	208.74	209.46	208.34	208.76	208.51	208.93	209.27	208.48	208.87	207.24
210.59	212.88	212.22	211.57	211.63	212.14	211.79	212.15	211.86	210.77	211.77	211.11	211.57	210.65	211.55	210.98	211.64	212.96	212.71	210.55	212.57	211.9	210.81	212.34	210.44	210.76	211.02	212.26	212.2	211.54	212.26	210.64	211.26	211.9	212.55	211.84	211.18	212.29	211.75	212.06	211.33	211.5	211.95	212.27	211.42	211.75	212.15	211.63	211.54	212.38
209.88	208.89	208.23	209.54	209.03	209.21	208.89	208.37	210.26	208.37	208.63	208.96	209.19	208.35	209.08	209.92	209.34	210.09	209.88	208.58	210.07	208.97	210.01	210.46	209.1	209.13	209.5	209.2	208.41	208.69	209.06	209.24	209.25	208.75	209.71	209.02	208.96	209.79	208.97	209.99	209.02	209.73	208.41	209.7	209.54	209.59	209.33	209.19	208.13	209.16
203.02	203.55	204.69	204.67	203.88	202.36	203.57	203.17	203.45	204.83	202.24	202.76	204.71	203.82	202.61	203.49	203.61	204.05	204.18	204.2	205.09	203.54	202.71	204.46	204.14	203.68	204.79	204.72	204.09	204.08	204.63	203.03	203.59	203.72	204.81	203.91	203.88	204.25	203.41	203.83	203.76	202.73	203.18	203.48	204.49	205.07	203.83	203.63	202.84	204.02
208.15	208.24	208.41	208.34	208.26	208.94	208.14	209.39	208.23	208.35	208.35	208.68	207.7	207.85	208.21	207.38	210.24	209.54	208.53	208.21	208.29	209.22	207.93	208.49	209.6	207.96	207.41	209.07	209.97	208.39	209.12	208.85	208.64	208.63	207.82	209.11	209	208.36	208.35	209.01	209.44	209.13	207.99	208.48	208.42	208.61	208.69	209.67	208.81	209
210.11	209.1	209.08	210.03	208.86	208.88	209.08	209.24	209.24	210.63	209.56	209	209.66	210.07	208.63	209.49	209.73	209.26	208.23	209.33	209.25	209.19	209.37	209.05	209.47	209.18	209.74	209.4	210.27	209.99	208.92	209.57	208.29	209.16	210.37	210.59	209.03	209.52	210.25	209.2	208.86	210.74	209.5	209.14	210.52	208.73	208.8	209.47	209.77	209.3
201.25	200.5	200.9	201.43	202.09	200.69	202.33	201.29	200.7	200.51	201.95	200.46	201.24	202.11	200.03	200.72	201.36	200.74	200.94	201.55	202.1	201.62	200.4	201.88	201.24	201.36	200.77	201.28	200.12	199.96	201.45	200.97	202.15	200.83	201.66	201.06	201.69	201.73	201.12	201.07	201.01	201.4	201.86	202.24	201.18	201.28	201.75	200.56	200.18	201.62
209.08	208.99	208.27	207.95	207.84	208.5	207.76	209.44	208.69	209.11	208.87	209.39	209.26	209.11	208.28	208.9	207.35	208.66	209.22	209.37	209.37	207.02	208.92	208.46	208.58	209.17	209.83	208.67	209.14	208.27	208.03	209.01	208.61	209.21	208.48	208.09	209.53	209.56	208.24	208.72	208.31	207.11	208.12	208.04	208.14	208.61	209	208.11	208.59	209.35
194.79	196.14	194.41	195.99	194.15	195.49	195.01	195.27	195.19	195.15	196.44	195.7	195.54	194.69	195.1	194.86	196.15	194.45	194.51	195.6	195.39	194.76	195.65	194.59	195.23	195.59	194.91	195.44	194.77	195.65	193.99	195.28	194.64	193.91	194.78	195.23	195.22	195.34	195.45	194	195.11	195.29	194.53	195	194.95	195.53	195.04	193.79	195.04	195.3
212.65	212.88	213	212.83	212.62	213.14	213.79	214.19	213.15	212.81	213.13	212.34	214.09	213.2	212.75	212.97	213.8	213.38	212.66	212.34	214.26	213.46	213.19	213.37	214.02	213.15	212.96	213.49	212.04	212.57	212.88	212.96	212.7	214.17	213.86	213.74	213.89	213.15	212.96	213.13	213.35	213.32	213.71	213.86	212.37	214.13	213.07	212.56	213.68	212.01
199.55	200.46	201.95	200.41	201.24	200.66	200.95	201.11	199.95	199.14	201.12	202.05	200.02	200.71	199.94	198.85	199.2	200.58	200.02	200.9	200.66	200.3	200.38	199.29	200.52	200.31	200.24	200.19	199.76	200.51	199.64	201.61	200.16	200.5	198.77	200.36	200.98	200.32	200.6	199.33	198.85	200.26	200	199.52	202.03	201.67	200.59	200.34	201.41	199.45
211.23	211.98	211.41	211.15	211.81	211.31	211.24	211.68	211.7	212.08	212.87	211.84	210.91	211.6	211.45	211.52	210.73	211.27	210.89	211.57	213.15	211.42	211.14	211.66	212.57	211.11	211.76	210.56	210.58	211.08	210.95	211.57	212.02	210.95	211.22	211.67	211.84	211.59	211.84	211.44	212.53	212.13	211.35	211.65	211.36	211.23	212.24	210.74	211.57	210.37
207.61	207.37	208.17	208.19	208.21	208.04	208.19	207.89	207.92	207.63	208.57	207.51	208.66	208.31	207.76	207.47	207.07	207.42	208.16	208.83	207.28	207.43	208.26	208.76	207.85	208.92	207.6	208.59	207.78	206.85	209.22	208.56	207.41	208.18	206.75	208.9	207.56	208.07	207.25	208.12	207.26	208.36	208.47	207.5	206.37	208.43	206.98	208.19	207.63	207.75
208.42	207.07	207.69	208.64	207.33	207.5	207.71	207.46	208.31	206.84	207.23	208.12	208.26	207.55	207.35	209.45	207.96	206.57	207.46	208.31	207.69	207.8	208.99	208.01	208.76	207.51	208.09	207.28	207.24	208.19	206.87	207.32	207.9	207.67	208.4	207.95	208.94	206.92	208.3	208.78	207.91	207.81	207.98	207.83	207.35	207.3	208.71	207.47	208.29	207.16
208.9	208.73	208.6	209.41	209.16	209.38	209.28	208.48	209	208.34	209.25	208.79	208.62	208.66	209.39	208.68	209.8	209.05	208.69	208.85	208.02	207.68	208.74	209.09	209.8	207.91	208.07	208.28	209.36	208.54	208.49	208.41	208.9	208.73	208.13	208.23	208.09	208.22	208.18	208.19	209.44	208.7	208.78	208.97	207.53	209.4	208.2	209.04	208.42	208.33
199.76	199.08	199.76	199.36	199.73	199.93	200.87	199.08	199.37	198.11	198.89	199.6	199.44	199.89	200.01	200.37	199.95	198.7	198.97	199.53	200.71	199.16	200.49	200.3	198.01	199.91	199.53	199.66	198.94	200.07	200.2	198.32	199.51	198.99	200.4	199.47	199.57	199.66	199.85	200.22	199.76	199.38	199.95	199.86	197.72	199.68	199.65	199.58	200.5	198.16
217.81	218.17	217.65	218.38	217.84	217.69	218.3	217.25	217.78	218.32	218.67	218.4	217.56	217.52	217.64	217.78	217.81	216.74	217.52	217.89	218.22	218.17	217.74	217.5	218.76	219.04	218.2	217.89	219.41	217.68	217.83	217.01	218.43	218.03	218.07	218.72	217.74	218.86	218.15	217.12	218.64	219.31	217.93	217.44	218.16	217.52	218.14	217.54	218.02	218.34
217.74	216.89	217.74	217.97	217.84	218.58	217.45	218	217.47	219.01	218.13	217.43	218.4	218.63	217.09	217.88	218.38	217.26	217.88	217.13	218.25	218.15	218.12	217.75	217.25	217.93	216.94	217.98	217.81	217.87	217.94	217.29	217.55	217.53	217.36	217.44	216.3	217.71	217.92	218.07	218.08	216.05	216.63	218.06	217.66	217.39	218.13	217.75	218.19	218
203.93	205.01	204.59	205.02	204.73	203.41	204.71	204.55	204.49	204.1	204.74	204.98	205.51	205.35	204.63	204.69	204.26	204.3	205.27	204.96	205.5	205.57	204.38	205.03	204.77	205.39	204.09	203.86	204.49	205.33	205.49	204.27	203.94	204.83	203.91	203.62	204.65	204.67	204.31	204.41	204.09	205.46	204.02	204.43	204.8	204.88	205.29	205.51	204.05	202.98
205.67	205.03	205.99	206.92	205.81	205.27	205.83	204.46	205.94	205.61	205.38	205.53	205.87	205.32	205.98	205.38	204.74	205.32	205.14	205.89	205.43	204.89	206.28	205.64	205.09	205.32	204.78	205.46	205.62	206.38	205.41	204.68	205.2	205.13	206.67	204.77	205.57	205.71	205.92	205.59	206.13	205.55	206.05	203.88	205.59	207	206.34	205.63	204.74	205.7
209.38	209.77	209.01	209.63	209.56	210.68	210.62	209.91	208.17	210.21	209.98	210.84	209.54	209.79	210	208.98	209.61	209.45	210.56	209.65	210.25	208.97	209.58	210.52	209.04	209.64	210.9	209.82	209.13	210.87	209.13	210.87	210	210.52	208.77	208.98	210.24	207.86	208.34	210.35	209.06	209.18	208.73	208.82	210.59	210.2	209.76	208.67	210.58	209.72
209.75	208.94	208.8	209.88	209.79	208.6	209.09	209.73	209.61	209.6	210.67	210.58	210.09	209.08	209.19	210.36	209.75	210.47	209.95	209.39	209.41	209.72	209.36	209.13	209.03	209.07	209.9	209.79	210.1	209.88	210.29	209.12	209.08	209.81	210.02	209	209.55	208.74	208.98	210.5	209.5	209.65	209.76	210.6	210.13	209.42	208.29	209.49	208.5	209.76
208.59	208.55	209.13	208.63	208.83	209.73	209.31	209.99	208.29	207.33	208.87	208.43	207.77	208.74	207.98	209.09	208.16	207.82	209.21	209.88	208.19	207.72	208.69	208.67	207.87	208.21	208.14	209.13	208.63	209.66	207.72	208.02	208.57	208.43	208.6	209.43	208.78	207.08	209.32	209.8	207.79	208.19	208.26	208.77	208.39	208.04	209.21	208.3	209.3	208.33
200.1	200.64	199.85	199.99	199.91	199.76	199.54	200.49	199.51	200.44	200.32	201.83	200.66	200.8	200.69	200.62	200.22	200.9	199.81	199.95	200.96	200.69	200.47	200.05	199.44	200.4	199.96	200.19	199.72	200.38	200.7	200.16	200.04	199.46	200.82	199.42	200.83	200.53	200.5	200.95	201.29	200.45	199.81	199.5	200.42	200.77	199.91	199.58	200.49	199.74
200.66	203.07	201.78	202.79	202.59	203.11	202.65	203.48	202.66	201.53	202.6	202.17	202.53	202.05	202.17	200.89	201.32	202.17	202.06	203.02	202.51	201.63	202.46	201.65	201.74	202.01	202.64	203.38	203.02	203.08	202.33	203.6	202.21	202.08	202.3	202.05	203.43	202.13	202.42	201.59	201.62	202.19	202.59	200.98	202.27	201.42	201.92	201.74	202.02	202.14
212.32	212.86	212.87	213.49	211.92	211.63	214.31	212.53	213.2	213.32	212.7	212.39	214.44	213.56	213.63	213.88	213.35	213.21	212.4	212.55	213.07	213.52	212.09	213.44	211.62	213.72	213.09	212.39	213.32	212.45	213.03	212.59	213.38	211.88	213.85	212.45	212.35	212.21	213.3	213.55	213.19	213.02	213.18	211.56	212.94	213.17	212.67	213.36	213.64	212.63
209.08	208.89	208.67	208.81	207.35	207.63	207.8	208.76	208.58	207.7	208.55	208.84	208.18	207.66	208.85	208.64	209.02	208.23	208.62	209.15	208.84	208.51	207.79	208.36	208.71	209.24	208.26	208.03	209.24	208.09	208.96	208.24	209.56	208.64	209.13	209.08	208.04	207.57	208.67	207.71	208.91	207.93	208.63	209.37	208.21	208.63	207.95	208.46	209.3	208.95
209.2	209.05	210.28	209.42	208.96	208.54	209.32	209.32	209.2	208.43	210.04	210.5	209.81	209	209.19	209.57	210.11	208.8	209.19	209.36	208.4	209.92	209.64	208.1	209.93	210.28	209.55	209.22	210.07	210.81	209.02	209.72	210.74	208.47	208.87	209.67	210.05	210.26	209.67	209.39	209.87	209.64	209.72	210.32	209.7	209.99	208.94	209.12	209.41	208.7
212.06	211.6	213.29	213.49	211.2	212.34	211.92	211.68	211.1	213.56	212.37	212.58	212.14	213.44	213.12	211.9	211.75	211.96	212.69	211.79	211.8	212.5	211.21	212.5	211.76	212.69	212.81	212.3	212.05	212.43	213.8	212.06	212.36	212.47	212.43	211.91	212.24	212.57	212.05	213.23	212.84	212	212.46	211.85	213.4	211.95	212.43	211.44	213.42	212.13
194.63	194.27	194.67	195.33	194.49	194.1	196.1	195.42	195.07	195.64	195.28	195.17	195.31	195.83	196.43	196.12	194.96	196.06	195.53	195.72	193.82	196.17	194.83	194.91	195.93	195.06	195.96	194.67	194.51	195.14	195.98	195.88	194.3	195.73	195.98	195.16	194.35	195.23	194.28	195.32	194.99	195.32	196.01	195.33	195.98	196.17	194.89	195.42	195.31	194.45
209.67	209.58	210.33	208.68	208.45	209.36	210.61	209.1	208.87	209.49	210.28	209.75	209.24	210.22	209	209.06	210.16	208.72	209.49	209.65	210.57	209.68	209.72	209.91	210.09	208.94	208.9	209.96	210.32	209.6	209.1	210.26	210.13	209.78	209.53	210.35	210.73	209.56	209.35	209.51	209.28	209.32	209.12	209.72	209.42	208.87	209.46	210.8	210.79	210.13
199.41	199.5	199.53	199.23	199.18	199.27	199.6	198.48	199.6	198.51	199.22	199.84	199.2	197.99	200.55	198.89	200.16	199.05	199.5	198.7	198.62	199.09	197.79	198.82	199.79	199.92	199.22	199.28	198.51	200.11	199.76	200.12	199.68	199.43	199.86	198.73	198.96	199.76	198.27	200.58	199.6	200.16	198.68	198.7	199.52	199.45	198.43	198.58	199.46	199.15
209.09	209.18	209.07	208.72	208.99	208.89	208.73	208.93	208.89	207.74	208.43	208.56	208.37	208.98	209.62	207.65	208.62	208.21	209.53	208.31	209.82	208.98	207.64	208.11	208.63	209.27	208.69	209.26	209.37	207.95	209.03	207.32	208.62	209.25	208.15	208.92	207.33	209.26	209.32	208.85	209.25	208.8	209.36	209.49	209.56	208.6	207.83	208.19	208.97	209.17
218	218.41	218.19	218.99	217.8	218.21	216.85	217.22	218.11	217.39	218.8	217.78	217.88	218.26	217.78	218.07	216.66	217.56	218.17	218.8	217.13	218.44	218.3	218.74	217.57	218.05	217.32	217.05	219.11	217.87	217.85	217.38	218.75	218.83	217.91	218.8	218.5	217.86	217.55	217.89	217.8	217.35	217.55	217.14	218.46	218.08	216.79	217.52	217.52	217.86
207.68	207.95	207.93	206.01	208.3	208.26	207.62	207.86	208.28	207.75	208.18	209.05	207.93	207.21	208.6	208.65	208.44	207.19	208.36	208.38	208.33	207.24	208.06	207.07	207.24	207.9	207.5	207.61	207.13	207.28	207.65	206.9	208.38	207.95	207.43	207.31	207.37	208.2	206.73	207.48	207.73	208.18	207.52	208.18	208.1	208.68	208.06	207.78	207.77	207.66
198.36	199.44	198.6	198.88	198.9	199.28	198.64	200.12	199.44	199.26	198.65	199.26	199.1	200.21	200.65	199.7	199.03	197.9	199.68	200.37	199.46	198.74	199.68	198.92	198.93	198.19	199.53	198.7	198.3	200.42	199.95	198.9	199.02	201.13	199.77	198.72	198.49	199.3	200.32	199.41	198.35	199.75	199.04	198.71	199	198.34	198.97	200.08	198.97	199.34
208.1	208.76	208.87	206.79	207.89	208.69	207.42	206.99	208.48	207.67	207.27	209.12	206.79	207.88	207.55	205.88	207.57	208.51	208.63	207.57	209.07	208.04	208.83	207.55	207.36	208.31	207.29	207.69	208.92	208.28	208.36	208.51	207.79	206.99	206.99	208.73	208.09	207.96	208.05	209.36	207.33	207.22	207.56	207.93	206.45	208.41	208.2	207.57	207.98	208.55
218.64	217.88	217.8	217.46	217.35	217.72	217.51	218.1	216.52	218.24	217.64	217.39	217.57	216.82	218.52	217.68	216.44	218.63	217.41	217.5	217.81	217.46	218.99	217.55	217.66	217.32	218.08	216.99	217.48	218.86	217.54	218.51	217.96	218.42	218.13	218.02	218.23	217.77	217.65	216.91	218.06	217.89	218.49	218.03	217.43	217.97	217.02	217.01	218.14	216.63
207.56	207.65	208.09	207.09	208.32	208.15	207.47	208.13	206.95	207.2	207.24	208.63	207.15	208.17	207.88	207.72	206.48	207.25	207.67	206.98	207.94	207.69	207.94	206.57	207.52	207.45	207.55	208.05	207.46	206.92	207.3	208.59	207.68	206.9	207.86	208.12	207.88	207.15	208.4	208.83	206.44	208.45	207.43	207.96	207.5	208.08	207.63	207.83	207.75	208.07
200.88	199.54	199	199.24	200.39	199.63	199.77	199.11	199.27	199.18	199	199.59	200.11	198.87	199.44	199.67	198.25	199.4	198.63	199.56	198.95	199.11	198.69	199.08	199.29	199.86	200.4	199.21	198.66	199.29	199.57	199.06	199.29	199.59	200	199.73	200.11	199.67	200.56	200.72	200.96	200.1	198.43	199.96	199.13	198.55	198.07	200.57	198.12	199.85
212.4	213.44	214.24	212.77	212.16	213.65	213.96	212.68	212.97	213.7	213.89	212.44	212.8	213.9	214.19	212.63	213.56	213.58	213.1	213.2	213.79	212.36	213.2	211.71	212.62	212.59	214.13	210.8	212.32	213.53	212.51	213.68	212.85	214.37	212.09	213.64	213.1	214.23	212.73	213.3	212.57	214.26	213.21	213.29	212.84	212.16	212.95	214.24	212.67	212.27
209.67	209.9	209.47	210.12	209.59	208.53	208.63	210.24	209.91	209.21	209.23	208.66	207.69	209.31	209.55	209.49	210.37	209.17	209.96	209.46	208.99	209.18	208.78	210.54	209.08	209.1	208.96	208.63	209.95	208.53	209.68	209.1	210.77	209.97	209.71	209	208.79	209.6	209.43	209.01	208.95	209.22	209.83	208.72	209.69	209.21	208.37	209.43	209.62	210.38
217.19	219.16	217.91	217.96	217.46	217.69	218.95	217.77	216.77	217.2	220.05	217.79	216.81	218.11	218.27	217.61	217.48	217.43	217.63	217.78	217.49	217.95	217.67	217.43	218.34	217.09	219.1	217.48	218.72	218.12	217.72	218.14	218.12	218.1	218.18	218.33	218	217.4	218.02	218.52	216.7	217.42	218.21	216.75	217.22	217.89	218.36	217.62	217.79	217.33
200.36	199.65	200.25	199.38	200.69	199.68	198.66	200.03	202.61	200.74	199.72	200.9	199.46	201.08	200.53	200.05	200.46	200.24	200.29	200.79	200.36	199.95	199.82	200.22	200.34	200.61	199.84	200.69	199.23	199.8	199.88	200.51	199.81	199.36	199.51	201.47	200.28	201.54	200.12	200.27	200.63	199.47	200.46	200.21	200.09	199.69	200.06	199.89	200.42	201.18
199.2	199.11	200.47	199.39	199.2	199.26	199.86	199.44	198.79	199.09	199.31	199.49	200.11	199.74	199.03	199.18	199.45	198.51	197.95	200.47	199.34	199.6	199.29	199.28	199.36	199.6	199	199.68	199.1	200.37	199.13	200.19	199.39	198.61	199.79	200.11	198.79	200.35	198.68	199.19	199.98	198.91	199.47	199.74	198.55	199.29	199.46	199.86	199.64	199.38
204.04	203.99	204.14	205.59	203.92	204.64	204.03	205.02	204.14	204.94	204.51	205.16	205.3	205.69	203.95	205.38	204.46	204.05	204.78	204.27	205.37	204.69	204.4	204.86	204.71	204.57	205.44	205.2	205.52	205.86	204.15	205.29	205.48	204.95	205.04	205.41	204.21	205.6	204.72	205.16	204.65	203.59	204.52	203.57	204.62	204.32	205.25	204.44	204.74	205.68
208	208.65	209.28	208.43	208.5	208.38	208	208.47	207.86	207.93	209.65	208.93	208.05	209.51	207.87	209.7	208.31	209.54	209.6	208.59	208.47	207.91	208.73	208.4	208.5	208.38	207.89	209.24	208.86	209.32	209.13	209.86	207.16	207.3	208.12	209.7	209.19	210.58	208.83	208.42	208.01	208.43	209.45	208.83	208.52	207.71	208.16	209.57	208.92	207.62
207.93	208.76	208.72	209.58	209.33	208.91	209.02	209.17	208.12	208.5	208.66	208.11	208.85	208.28	209.4	209.19	209.55	209.43	209.24	208.47	209.51	208.92	208.41	208.31	208.28	208.08	207.62	208.42	207.61	210.11	208.36	207.54	208.87	208.36	208.42	208.28	208.22	208.75	208.11	209.65	208.9	208.06	208.77	209.82	208.16	208.77	209.45	208.64	209.52	208.67
216.46	217.02	217.39	216.8	217.21	217.35	217.09	217.17	217.61	216.86	216.81	216.99	217.06	217.13	216.69	216.94	217.04	216.7	217.16	216.36	216.49	217.55	217.24	218.41	216.87	218.11	217.38	216.58	215.79	216.16	217.06	217.32	216.67	217.43	215.58	217.3	216.05	216.14	216.37	216.07	217.88	216.91	216.89	216.65	217.33	217.53	215.93	216.92	215.81	216.84
216.76	217.84	216.54	216.56	216.77	216.67	216.45	216.49	216.73	217.29	218.46	216.39	216.8	216.28	217.24	217.17	216.62	217.22	216.07	216.02	217.5	217.02	216.67	216.55	215.77	216.28	218.01	216.49	216.06	216.46	216.95	217.42	216.01	215.95	216.94	216.46	216.94	216.4	218.24	215.89	217.53	217.52	218.9	216.2	216.04	217.13	217.62	217.54	218	217.48
217.07	216.63	216.52	216.17	216.33	217.68	215.76	217.55	217.66	216.35	216.57	215.83	217.32	216.95	216.73	216.78	216.58	216.75	218.07	216.24	216.92	216.59	216.89	217.43	215.68	216.25	216.1	217.1	216.08	217.29	217.87	217.01	217.07	215.8	216.13	216.63	216.88	218.65	216.91	216.45	217.33	215.89	216.75	217.57	216.91	216.17	216.84	216.5	215.73	217.41
209.85	208.45	208.62	209	209.09	208.96	209.45	208.98	208.09	208.6	209.98	208.84	209.2	208.82	207.94	208.99	209.15	208.63	208.1	208.59	208.94	209.61	208.36	210.02	208.89	209.23	208.56	209.74	208.42	208.85	208.43	208.4	209.5	208.72	209.98	208.1	208.71	209.34	208.57	208.67	208.84	209.5	208.24	208.89	209.06	209.78	209.49	209.23	209.49	209.63
201.92	201.15	200.82	201.08	201.64	201.82	201.11	199.99	200.98	200.98	201.25	201.27	199.47	202.31	200.84	200.86	200.56	201.27	201.14	200.28	201.14	201.07	201.11	202.01	200.91	202.32	200.85	200.17	201.49	201.67	202.49	200.59	200.95	200.21	201.16	200.47	201.77	200.29	200.92	201.11	200.41	201.86	200.51	201.07	200.4	202.17	201.38	200.62	200.54	200.82
195.4	195.85	194.77	195.2	194.45	193.98	196.6	195.21	195.33	195.28	196.68	195.06	194.83	196.34	195.46	196.24	194.94	195.85	195.45	195.31	196.37	194.9	194.35	195.02	195.99	195.12	195.45	195.32	195.88	195.1	194.66	195.68	194.63	195.01	195.81	194.34	195.65	195.45	196.04	195.77	194.77	195	194.21	195.14	195.09	196.17	195.05	194.19	195.55	194.81
202.04	203.3	202.21	201.89	202.81	202.32	203.05	203.1	203.24	202.38	203.55	201.59	202.53	202.07	202.67	202.14	202.8	202.48	202.13	203.7	202.86	200.73	202.97	202.44	202.39	202.59	202.16	201.39	204.16	202.74	203.54	203.43	201.79	202.92	202.24	202.23	202.07	201.43	202.41	202.53	202.2	203.21	202.15	201.86	202.05	202.47	202.42	202.59	202.23	202.95
198.58	198.3	197.52	198.02	197.39	197.83	197.06	197.31	197.07	198.06	198.11	198.22	197.79	197.53	198.2	199.02	197.72	198.19	197.72	197.53	197.38	197.61	197.46	198.47	197.21	197.33	198.71	197.27	198.07	197.9	197.51	199.13	199.38	197.95	198.59	196.96	198.83	198.38	197.79	198.21	198	198.7	197.41	198	197.85	198.23	198.85	198.53	197.14	197.1
208.85	209.55	208.7	208.07	208.11	209.46	209.15	208.49	208.54	208.82	209.13	208.19	208.49	208.49	207.88	208.22	209.1	209.39	209.51	209.41	208.81	209.02	209.26	209.57	208.02	208.58	208.88	207.95	209.4	208.74	208.34	209.37	207.81	208.51	208.03	208.44	208.01	208.87	208.26	209.03	208.8	209.05	209.57	208.05	208.84	208.22	208.9	208.74	208.22	208.17
207.42	207.86	207.65	207.95	206.64	206.53	207.89	206.77	207.69	207.52	208.39	208.25	207.52	207.43	208.25	208.41	206.7	207.46	209.4	206.98	208.59	207.71	208.01	207.47	208.07	208.07	207.55	208.46	207.21	208.3	208	206.66	208.05	207.49	206.93	207.26	206.77	206.85	207.07	207.54	207.77	208.84	208.85	207.75	208.5	207.91	207.08	207.96	207.98	206.81
217.62	217.25	219.04	217.9	218.09	218.81	217.22	216.08	218.46	218.3	219.19	218.14	218.75	218.78	217.38	218.61	217.11	217.83	217.77	217.95	216.53	217.64	217.89	217.88	218.91	217.68	218.43	217.29	217.78	217.77	218.12	218.44	217.69	216.76	218.2	217.53	217.49	217.56	218.41	217.71	218.39	217.46	218.53	217.2	218.05	217.94	218.58	218.28	217.92	217.51
209.63	207.18	206.87	207.72	207.82	207.55	208.06	207.19	207.6	206.97	208.06	206.57	206.64	206.32	207.46	206.75	207.58	207.97	206.88	207.72	207.5	208.09	207.2	207.35	207.76	207.61	208.4	207.6	207.24	207.07	207.35	207.57	208.12	208.94	208.99	208.07	207.93	208.35	208.59	208.44	207.5	208.29	208.45	208.28	208.61	207.95	208.33	206.19	207.86	207.67
207.13	206.38	206.4	206.04	206.52	205.86	206.7	206.25	205.99	206.6	206.54	206.05	206.53	207.64	207.67	206.13	206.19	206.57	207.46	207.75	204.99	206.31	205.83	206.92	206.21	205.72	206.85	205.38	207.05	205.37	205.32	206.83	207	206.54	206.8	207.11	205.79	206.65	206.49	206.77	206.73	206.12	206.63	207.05	207.31	206.74	207.15	206.68	205.95	206.65
211.52	213.06	211.94	210.91	212.15	211.88	213.26	211.6	212.15	211.85	212.7	211.59	211.75	212.38	211.79	212.19	211.28	210.68	212.46	210.84	211.84	209.84	210.86	210.98	211.74	211.66	210.8	212.09	211.64	211.09	212.41	211.6	211.45	212.23	210.63	211.63	212.16	212.18	213.11	211.65	211.4	211.82	210.96	212.23	213.05	211.82	212.54	212.18	211.66	212.69
208.18	208.15	208.15	209.13	208.83	208.62	207.63	209.63	208.5	207.9	207.26	209.01	208.3	208.64	208.98	209.14	208.19	208.38	207.9	209.51	207.92	208.32	208.06	209.27	208.36	208.67	209.27	208.25	209.99	208.31	207.58	209.31	209.32	209.15	208.05	209.18	208.88	207.6	208.51	208.63	207.62	207.34	207.97	208.92	207.61	209.19	208.27	209.27	207.58	209.37
207.19	207.83	207.2	207.35	207.48	207.33	208.38	207.58	208.5	207.61	208.17	207.52	207.62	207.78	206.64	208.34	208.27	207.62	207.88	206.94	207.16	207.33	208.75	207.96	208.76	207.55	207.15	207.57	206.27	208.23	207.86	207.25	207.84	206.95	208.22	207.17	208.79	208.05	207.94	207.73	206.96	207.69	208	207.61	208.59	208.06	207.87	207.36	209.08	207.81
203.45	202.46	203.9	202.32	201.38	202.27	202.53	203.04	202.14	203.7	202.79	203.18	202.34	204.56	202.86	202.03	202.47	203.13	202.87	200.86	203.39	203	201.89	201.4	202.1	202.83	203.35	202.24	201.64	201.7	201.94	201.87	203.37	203.32	202.59	202.71	201.46	201.61	202.42	202.4	203.34	202.75	202.5	203.11	202.25	201.85	202.07	203.29	202.64	202.4
208.6	208.55	208.93	208.24	208.94	209.76	208.77	208.27	208.08	208.69	209.28	209.18	207.68	209.15	208.99	209.36	208.09	208.66	207.65	208.06	209.3	209.74	209.04	208.63	208.81	208.55	208.49	208.15	207.58	208.43	208.79	210.05	208.71	208.4	209.11	208.41	209.13	208.26	208.97	209.87	208.12	209.37	210.38	209.6	209.14	208.11	208.23	207.25	209.45	209.4
204.03	205.18	205.12	204.72	204.38	204.44	206.03	204.4	204.37	204.78	203.42	204.74	205.29	204.8	205.27	205.33	204.75	205.22	205.07	204.58	205.36	203.6	204.92	204.78	205.47	206.09	204.93	204.74	204.76	204.2	205.92	205.13	205.51	204.59	205.42	205.91	203.43	205.3	204.32	204.86	205.38	204.4	204.05	204.17	204.26	204.96	205.17	204.82	205.3	204.08
208.16	207.22	207.92	206.9	208.2	207.61	206.97	208.48	207.28	208.37	207.84	207.01	207.18	208.36	207.72	208.05	208.08	207.88	208.18	207.63	207.47	208.73	208.49	208.33	208.17	208	207.32	207.82	207.8	207.66	208.37	208.4	206.82	207.74	208.37	208.4	206.84	208.58	208.51	207.27	207.27	207.6	207.84	207.58	208.23	208.09	207.4	207.46	207.42	206.22
213.93	213.33	212.5	212.31	211.92	212.71	214.14	213.11	213.84	211.67	213.13	212.95	212.13	212.71	213.64	212.07	213.55	213.34	213.47	214.2	211.86	212.11	212.48	212.1	213.47	212.92	213.15	212.41	212.87	212.46	213.18	214.09	213.98	213.86	212.55	212.52	213.57	213.67	212.91	212.94	213.24	213.46	213.75	213.13	213.05	211.79	213.21	212.53	214.13	212.67
203.4	204.42	203.48	204.46	204.72	204.88	203.66	205.7	205	204.64	205.28	204.58	203.42	204.52	204.51	204.38	204.22	204.13	205.04	205.88	205.48	204.04	203.78	204.97	204.46	204	205.65	204.03	205.02	204.17	204.85	204.48	204.74	204.85	204.72	204.09	205.02	204.68	205.9	204.33	204.81	205.79	205.13	204.05	203.73	204.76	204.3	204.87	204	204.71
209.57	208.41	209.16	209.59	209.05	208.21	209.33	209.89	209.71	210.01	208.5	209.28	208.96	207.75	208.88	209.2	208.04	209.26	209.28	208.65	208.83	209.35	209.65	207.75	208.56	208.39	208.37	208.04	208.83	208.32	208.86	209.11	209.7	208.4	208.56	209.12	209.03	207.13	207.95	208.49	207.71	209.56	208.59	208.92	209.82	207.34	208.94	208.64	208.06	208.85
212.04	211.52	211.75	212.04	211.34	210.62	211.46	211.35	212.71	210.95	212.66	212.37	210.86	210.82	211.96	211.13	211.1	212.3	211.11	210.77	211.99	211.06	211.77	212.39	211.65	211.35	211.82	211.38	211.88	212.01	211.48	210.61	210.42	212.32	210.74	210.81	211.6	211.83	212.59	211.84	212.03	211.82	211.28	210.18	211.34	211.39	212.81	211.88	211.79	211.08
204.15	203.79	203.83	204.19	204.02	203.62	202.94	204.67	203.93	203.82	203.52	205.63	204.61	205.41	203.7	203.61	204.7	203.99	204.44	204.52	203.09	204.15	203.32	204.06	204.02	204.36	203.54	204.62	204.14	204.36	204.15	204.22	204.33	203.89	203.71	204.65	203.27	204.25	203.97	203.93	204.08	203.94	202.69	203.85	204.02	204.33	204.35	204.17	204.61	203.38
198.92	199.02	199.4	198.32	199.28	199.87	199.74	199.25	199.83	200.18	198.79	199.2	199.76	199.19	200.83	199.81	200.35	200.21	199.43	200.4	198.86	199.41	199.88	200.79	197.91	199.97	198.63	199.5	199.64	199.28	199.3	199.97	199	199.92	200.09	201.25	199.78	199.91	199.92	200.74	200.02	199.95	199.26	199.21	199.32	198.39	200.32	199.07	200.23	199.34
208.07	208.49	208.81	208.65	207.24	209.03	209.6	209.3	208.51	209.64	208.79	209.28	209.36	209.01	208.64	207.95	209.13	208.94	208.54	208.56	208.87	207.87	208.7	208.49	209.43	208.73	208.95	209.24	207.48	208.55	209.04	209	208.2	209.53	207.86	208.25	209.05	208	208.15	208.73	208.84	208.84	208.44	207.67	207.88	209.61	209.04	209.26	208.67	208.76
216.37	216.87	216.88	217.84	218.52	217.4	217.94	216.47	217.81	217.81	216.66	217.72	216.87	217.54	217.44	217.22	216.51	215.77	218.36	217.11	217.15	216.48	216.32	215.89	216.35	217.72	217.11	216.55	216.62	216.92	216.94	216.96	217.98	216.46	216.89	216.46	217.25	216.79	217.7	217.19	216.08	218.64	217	217.09	218.06	216.93	216.09	216.31	217.42	216.36
205.46	205.01	205.13	204.71	204.62	204.8	205.16	205.64	203.9	205.41	204.49	205.22	204.22	205.53	204.12	205.77	204.24	203.99	204.42	204.84	203.71	205.37	205.02	204.69	205.24	204.45	205.07	205.17	204.55	205.49	206.15	205.14	204.43	205.43	205.5	203.95	206.34	204.58	204.78	205.41	205.07	205.23	205.36	204.66	205.19	204.2	205.39	205.02	205.4	204.84
208.24	207.76	207.12	206.82	208.24	207.26	208.01	207.84	207.32	206.99	207.75	208.55	208.85	208.04	208.38	207.76	207.17	208.22	205.81	208.2	207.6	208.03	206.83	206.17	208.42	207.83	207.54	208.3	207.24	207.34	207.64	207.78	208.29	207.53	207.24	207.55	206.87	207.31	207.07	207.03	207.86	207.14	207.85	207.37	207.53	208.59	208.31	207.14	207.38	207.18
202.81	202.39	203.57	203.69	203.54	204.48	202.95	203.87	202.58	203.57	203.72	203.31	201.83	203.58	202.67	202.78	203.37	201.93	203.06	203.33	203.12	202.24	203.17	204.1	203.93	204.05	202.76	202.36	204.63	202.86	202.49	202.31	201.94	204.1	202.58	203.59	203.49	202.93	202.11	202.64	202.87	202.98	204.01	202.8	203.53	202.61	203.78	204.25	203.96	203.1
199.76	199.45	199.53	200.17	198.56	200.34	199.68	200.15	199.78	198.64	199.34	199.12	199.02	198.33	199.48	199.47	198.64	199.49	197.39	199.51	199.84	198.97	199.05	198.27	199.64	200.15	199.06	199.83	199.71	198.78	198.83	200.12	198.94	199.99	199.66	199.16	199.14	199.75	198.98	199.09	199.06	198.02	200.33	199.58	200.35	199.66	199.28	199	199.29	197.57
209.36	209.88	209.47	210.13	209.73	209.44	209.51	209.17	209.12	210.67	208.89	209.3	210.66	209.33	209.93	210.45	209.65	209.31	210.26	208.73	210.21	209.58	210.24	210.44	209.34	210.26	209.46	209.62	209.03	208.8	209.99	209.41	209.28	209.25	210.46	208.8	209.4	208.78	210.19	210.54	208.34	209	208.74	209.63	209.05	210.7	208.82	210.34	209.03	209.43
211.2	212.44	211.9	211.84	211.86	211.8	210.63	211.27	213.46	211.14	212.41	212.17	213.37	211.34	211.85	210.98	211.75	212.48	212.02	211.77	211.34	211.84	211.5	211.74	212.33	211.57	211.16	211.7	211.71	212.81	211.38	212.34	212.31	211.79	210.53	211.8	211.03	211.71	210.98	210.85	210.46	211.98	211.54	211.64	211.59	212.39	213.22	211.82	211.96	211.9
208.02	207.46	208.47	207.76	207.45	209.12	208.53	207.79	207.12	207.92	207.16	207.09	207.45	207.81	208.86	207.22	206.95	206.69	206.96	207.66	207.51	208.08	207.3	207.53	207.87	207.42	208.38	206.94	207.5	207.95	207.33	208.22	207.42	209.22	208.71	207.46	208.77	208.72	207.44	206.6	207.21	208.13	207.95	207.46	207.98	207.73	207.52	208.27	208.15	207.93
208.11	207.19	208.38	208.62	207.8	207.52	207.39	206.51	207.61	208.77	207.72	207.74	208.48	206.9	208.68	206.98	207.95	207.1	207.68	208.22	207.71	206.72	207.84	207.46	208.33	207.47	207.83	207.65	207.98	208.17	207.92	207.87	208.36	208.61	207.41	207.45	207.54	207.58	208.16	207.31	208.26	208.05	208.09	208.76	206.61	207.03	207.61	209.12	207.75	207.21
204.28	203.53	204.64	202.75	203.87	203.77	204.32	204.63	203.85	203.28	204.54	203.64	204.32	203.85	204.29	203.32	203.17	205.15	204.01	203.7	203.31	204.18	202.82	204.47	203.16	203.74	202.85	201.75	203.25	204.12	203.14	204.86	203.48	204.36	203.74	204.3	204.09	202.62	203.14	202.53	204.25	204.11	204.78	201.97	204.08	204.15	204.16	203.3	203.05	201.96
201.7	199.86	200.92	200.95	200.01	200.22	199.5	201.01	200.8	199.68	199.91	200.59	200.18	199.64	200.77	201.08	201.29	200.04	201.61	200.2	199.33	200.49	200.27	199.45	200.58	200.9	200.43	201.34	200.06	200.38	200.98	200.11	200.18	199.81	200.83	200.19	200.56	201.58	200.66	200.67	199.98	199.44	200.31	199.23	198.77	200	200.58	199.71	200.36	199.76
203.71	204.02	204.18	204.57	204.35	203.79	204.35	202.16	203.6	203.77	203.68	204.52	203.55	203.21	203.38	202.74	203.72	203.24	204.12	203.84	203.37	203.73	204.44	204.62	204.16	203.86	203.91	203.74	203.79	203.55	203.92	203.8	204.08	203.93	204.73	203.66	204.57	203.35	204.13	204.7	203.77	202.91	203.81	204.45	202.85	203.34	202.4	203.41	203.78	204.03
211.74	212.05	211.9	211.86	210.83	211.73	211.86	212.74	212.24	212.1	211.51	212.28	210.7	212.67	210.55	212.15	211.79	212.03	210.46	212.28	210.36	212.61	210.74	211.95	211.36	213.43	211.4	211.6	210.86	212.54	212.13	213.28	211.66	212.44	211.85	212	212.08	211.28	212.66	212.56	211.57	210.83	211.61	210.1	211.45	211.14	211.95	211.41	211.81	211.43
207.57	207.65	209.85	208.72	208.79	209.67	210.12	207.69	208.21	208.79	208.18	207.86	209.17	208.91	208.72	208.18	208.65	207.93	208.27	209.09	209.06	208.15	209.66	208.79	209.22	209.11	209.55	208.75	208.5	208.48	208.32	209.52	209.04	208.08	209.81	209.02	207.82	209.64	208.62	208.21	209.21	207.72	209.34	207.97	209.06	209.95	209.68	207.9	208.13	209.67
217.14	217.67	218.15	217.95	218.13	217.95	218.21	217.57	218.29	217.38	218.26	216.54	218.21	217.86	218.73	217.69	216.93	218.42	218.71	219.55	217.74	218.25	218.31	216.65	217.2	217.31	217.65	217.74	217.14	217.98	217	217.7	218.17	217.75	218.41	217.62	218.11	217.99	217.93	217.28	217.78	217.97	216.27	216.96	218.17	217.72	215.6	218.74	218.23	218.04
203.44	202.77	201.7	203.23	202.37	202.33	202.91	201.7	201.86	202.38	203.37	202.9	201.94	202.83	201.31	203.11	201.66	202.87	202.83	203.22	202.65	201.86	203.43	203.69	202.71	202.32	201.5	203.39	203.1	201.61	201.92	203.4	203.92	202.06	201.48	203.16	202.33	201.71	203.05	203.41	201.08	202.59	202.35	204.56	203.18	202.54	202.05	202.8	202.15	201.56
209.38	208.76	208.36	208.38	208.29	208.49	208.28	209.39	208.03	208.94	209.2	208.19	208.49	207.87	208.8	208.6	208.22	207.73	209.2	208.64	209.57	208.77	209.01	208.18	207.58	208.36	209.65	207.77	209.55	209.57	207.41	208.46	208.58	208.89	209.2	209.15	210.1	209.12	208.34	208.3	207.68	208.98	209.36	207.66	207.97	207.89	208.09	209.6	209.63	208.52
208.32	207.77	210.15	209.35	207.49	206.76	208.29	207.38	207.94	208.23	208.53	206.54	208.89	206.74	207.66	207.08	207.41	207.88	207.79	208.11	207.86	207.35	207.74	208.75	207.4	206.91	207.93	207.59	208.62	208.36	207.33	207.21	207.97	207.67	207	208	206.55	208.07	207.51	207.17	207.93	208.33	208.89	207.24	206.91	207.96	206.73	207.6	208.8	208.4
208	208.95	208.39	208.52	207.61	210.11	209.32	209.46	208.23	207.92	208.77	208.56	209.19	210.07	207.27	208.72	208.72	208.8	208.04	208.24	208.93	209.08	208.08	208.39	209.13	208.96	207.81	208.63	209.53	209.42	207.76	209.39	207.4	208.94	207.77	207.6	210.12	208.41	208.3	208.97	208.79	208.83	207.55	208.09	207.75	208.06	208.65	207.97	207.97	208.11
205.17	205.78	205.72	205.29	204.71	204.46	204.9	206.2	206.34	205.84	205.98	206.07	204.78	205.14	205.8	205.51	204.61	205.03	205.93	205.47	204.88	205.36	206.27	204.61	205.71	205.32	205.37	206.3	204.64	206.25	204.6	205.24	206.16	206.63	205.78	205.1	204.99	205.78	206.66	204.24	205.69	205.96	206.66	206.24	205.97	205.31	204.77	205.81	206.39	205.32
211.41	211.81	211.99	210.99	211.63	211.57	211.68	212.74	211.05	210.85	212.6	212	212.03	211.4	211.41	210.86	212.02	210.94	211.55	212.44	212.28	211.53	212.37	211.07	212.2	211.06	211.14	212	211.56	212.33	211.04	212.07	211.3	211.85	211.7	211.64	212.02	212.98	211.15	210.84	211.41	211.46	210.64	211.57	212.14	211.74	211.67	211.53	211.19	211.05
207.58	207.29	209.05	208.11	208.09	207.53	207.98	207.23	207.16	207.85	208.2	208.35	207.99	207.67	207.53	206.68	207.76	207.82	208.3	207.25	207.63	207.98	206.95	207.49	208.95	207.84	207.33	208.02	208.01	207.19	207.73	208.38	208.32	208.38	207.24	209.21	208.34	207.49	207.11	207.88	208.5	207.1	207.15	206.61	207.23	207.18	206.48	208.01	206.96	209.27
208.35	209.29	208.44	208.58	208.23	208.43	208.58	208.87	208.53	209.46	209.24	208.28	209.24	209.43	208.8	210.03	208.21	208.8	209.23	209.15	209.43	208.57	209.66	208.3	209.04	207.29	207.56	207.28	209.4	207.96	209.37	209.01	208.02	208.55	208.26	207.79	207.49	208.32	208.5	208.73	207.89	207.66	209.4	208.58	207.25	208.5	207.99	209.04	209.26	207.2
208.52	209.32	207.76	208.53	207.58	208.91	208.69	207.24	208.7	208.59	208.99	207.72	207.82	208.35	207.88	209.2	208.45	208.25	207.72	208.52	207.24	208.75	207.83	208.59	207.68	208.42	206.62	209.59	208.74	208.75	208.92	208.85	208.68	208.87	207.4	208.09	207.54	208.27	209.03	208.09	208.47	207.56	208.53	208.28	208.14	208.49	207.86	208.31	207.57	208.6
209.87	209.83	209.84	209.79	209.51	209.51	209.15	210.19	209.81	209.38	209.75	209.8	209.85	209.44	209.94	210.72	210.37	209.88	209.26	210.47	209.59	209.8	209.52	208.55	209.36	209.55	209.41	209.78	209.52	209.04	209.48	209.22	209.94	209.93	209.47	209.74	209.23	209.25	210.04	209.32	210.26	208.17	208.08	208.92	209.88	209.85	208.19	209.3	209.76	209.85
212.96	212.42	213.83	211.53	212.69	212.95	212.12	213.53	212.97	211.14	212.69	211.69	214.05	212.04	211.29	212.7	212.18	213.98	211.44	211.99	212.74	212.2	213.6	212.48	212.53	212.06	212.4	213.16	213.18	211.93	213.68	212.51	211.24	211.55	212.27	211.93	211.69	211.24	213.82	212.29	212.99	212.35	213.22	211.51	211.86	212.22	212.22	212.13	212.35	212.22
209.28	208.9	209.75	209.81	209.63	209.46	209.23	209.07	209.54	208.43	209.41	208.7	208.7	209.06	210.31	209.46	209.6	208.45	209.34	209.15	208.48	209.45	209.71	210.02	209.95	209.15	210.39	209.61	209.64	208.86	208.79	209.43	209.14	208.8	211.09	210.87	209.37	209.54	209.74	209.15	210.03	210.27	209.62	208.08	209.06	209.59	209.16	209.44	209.55	209.21
202.01	202.51	202.65	203.29	202.79	202.46	203.73	202.79	203.02	204.43	202.92	203.29	204.15	203.5	203.74	203.3	202.71	204.48	203.55	203.15	202.88	203.8	202.49	203.67	203.39	202.28	203.47	202.51	202.31	202.97	203.68	201.76	203.78	202.92	203.23	203.64	202.24	203.81	203.46	202.73	203.3	204.32	202.6	202.3	203.96	203.17	203.98	203.25	203.01	203.96
208.77	208.83	208.57	208.1	207.78	208.61	208.48	209.07	207.6	207.43	208.3	207.77	209.09	207.82	209.16	207.9	208.69	209.21	207.78	208.54	208	209.1	209.74	209.18	207.97	208.36	208.73	209.72	208.16	208.31	209.29	209.22	208.9	209.82	208.3	208.59	208.58	209.43	207.27	208.29	208.35	208.79	209.45	208.13	208.85	209.86	208.37	208.63	208.49	207.61
201.49	202.33	203.22	203.1	202.73	202.75	202.81	202.82	202.33	203.17	202.98	202.47	203.56	202.21	204.08	203.38	203.05	202.03	202.24	202.04	201.32	201.96	201.75	204.14	201.89	202.58	202.16	202.48	203.37	202.93	202.83	201.97	201.77	201.92	202.08	202.18	202.39	202.33	201.94	202.84	201.62	203.07	202.99	203.33	203.73	202.81	202.87	203.12	201.95	202.09
204.53	204.03	204.79	204.73	205.02	204.66	203.97	204.17	204.25	204.13	203.93	205.49	204.54	204.68	204.6	205.45	205.1	205.71	205.08	204.86	204.33	204.47	204.65	204.76	204.39	204.96	205.05	204.5	204.62	203.78	204.54	203.75	204.34	204.35	204.51	204.8	204.76	204.3	205.06	205.71	203.83	203.8	204.93	204.63	203.49	204.64	204	204.62	204.48	204.33
217.83	216.02	217.51	216.41	217.39	215.99	216.86	216.69	216.73	216.84	216.34	217.35	216.37	217.94	217	217.77	216.89	216.68	217.66	215.89	217.51	217.05	216.6	217.91	217.09	216.72	217.44	216.47	217.09	217.31	218.68	216.94	215.83	216.85	217.16	217.93	217.19	217.14	218.34	215.9	217.11	218.23	216.74	217.26	218.69	216.83	215.74	217.43	217.42	217.97
206.82	209.78	208.71	207.79	209.21	208.41	209.62	208.03	208.17	209.23	209.03	208.57	209.18	209.36	208.74	208.44	208.61	208.34	208.13	208.69	207.68	210.04	208.05	208.16	208.27	209.58	209.3	209.1	208.96	209.33	209.33	208.74	207.25	208.56	208.32	209.13	208.38	208.21	208.29	207.75	208.37	208.76	209.02	208.52	208.52	209.55	207.31	207.78	208.54	208.28
203.35	203.76	205.02	204.52	202.11	203.59	204.14	204.6	203.63	204.3	203.48	204.54	203.41	204.15	203.5	204	203.23	203.29	203.87	203.22	203.66	202.68	204.44	203.83	203.86	204.77	203.56	203.63	204.01	203.69	204.68	203.42	204.33	203.23	203.93	202.86	203.66	202.89	204.26	204.4	204.59	203.2	203.47	203.93	202.8	203.75	203.52	204.56	203.66	203.34
212.31	211.85	211.81	211.15	211.9	212.2	211.52	212.03	211.3	212.14	211.63	212	212.04	212.44	212.5	212.89	211.81	212.76	212.14	211.14	211.85	211.01	212.21	211.92	211.21	211.96	211.98	212.14	211.35	211.61	212.95	211.15	211.82	211.33	211.42	210.66	211.97	210.83	213.07	212.14	211.96	212.77	212.64	212.53	212.43	212.43	212.2	212.26	211.96	211.01
216.59	218.29	216.5	218.31	217.25	216.35	216.63	216.98	216.32	217.16	217.44	217.18	217.9	217.25	216.09	216.09	215.52	216.36	216.01	216.41	217.71	217.21	216.24	217.86	217.69	217.58	218.07	217.6	216.48	216.24	218.91	216.48	216.93	216.81	218.22	216.73	216.3	216.97	217.67	216.3	216.05	216.52	217.86	217.44	217.23	217.22	217.11	217.69	217.27	217.35
213.6	212.52	212.15	211.42	211.94	212.22	212.43	212.83	212.19	212.76	212.12	212.1	212.67	211.16	213.24	212.79	210.95	212.59	211.71	212.66	212.91	214.26	212.94	212.43	211.68	212.02	211.28	212.83	212.33	211.95	213.96	212.66	212.99	212.52	212.15	211.1	212.04	212.79	212.67	211.72	212.36	212.47	212.9	212.06	211.77	211.83	212.84	212.93	213.57	211.83
212.09	211.76	210.34	210.76	211.56	212.05	210.55	212.32	211.04	211.52	211.46	211.65	211.71	212.01	211.39	212.12	211.71	211.51	211.68	211.52	211.34	211.46	210.72	211.67	211.19	211.71	211.8	211.22	212.13	212.18	209.96	212.42	210.7	210.82	211.61	213.26	212.41	209.47	211.36	212.05	211.68	211.17	212.19	211.9	211.98	211.72	211.18	212.15	212.38	211.49
208.15	209.59	208.56	208.68	209.26	208.82	209.6	208.67	209.27	209.06	209.15	209.05	208.39	208.89	209.84	208.6	208.46	207.75	208.29	208.36	208.48	208.17	209.14	209.28	208.41	207.76	208.2	209.93	208.57	209.22	208.97	208.22	208.34	208.66	208.13	209.21	208.76	207.97	208.41	209.36	209.78	209.2	209.43	209.21	209.02	208.86	208.06	209.12	208.98	208.98
206.99	207.72	207.68	206.84	206.4	208.61	207.31	207.19	207.57	208.2	207.39	208.74	208.34	208.64	207.19	207.87	207.88	207.71	208.66	207.11	207.37	206.99	208.26	207.86	208.23	207.34	208.9	208.64	207.51	206.66	207.69	207.72	206.92	207.05	207.61	207.8	207.8	207.96	207.54	207.47	207.22	207.4	208.11	208.92	207.2	208.3	206.65	207.67	207.99	208.07
217.16	216.68	216.47	217.19	215.9	217.42	217.12	217.08	216.31	217.64	216.74	216.85	217.06	217.84	216.77	216.55	216.98	216.69	217.07	217.84	216.95	217.26	218.02	217.34	216.5	216.82	216.79	216.94	217.32	216.57	217.17	216.5	217.66	217.76	218.28	217.39	217.22	217.52	217.23	215.77	216.85	216.84	218.45	216.47	216.81	217.03	217.14	217.02	216.95	218.14
208.02	207.21	208.49	208.7	208.31	207.98	207.86	209.42	207.94	207.98	208.06	207.76	208.85	206.92	207.61	207.62	208.31	207.35	208.08	208.88	208.19	207.56	207.83	207.56	207.13	207.64	207.51	207.88	207.63	208.4	207.71	208.54	208.11	207.99	208.39	208.34	209.48	207.67	208.19	208.59	209.43	208.07	207.31	208.61	208.23	208.1	207.95	207.21	207.81	208.26
212.3	210.43	211.33	211.08	211.51	211.85	212.25	211.64	212.08	211.39	210.53	211.87	211.59	212.14	212.41	212.03	211.96	211.62	211.72	211.18	211.64	210.56	212.72	211.24	211.34	211.62	212.11	211.45	211.22	211.82	212.4	210.54	211.97	211.69	212.32	210.37	211.07	211.83	211.89	210.99	210.69	211.4	210.87	211.76	211.99	212.54	212.76	211.28	210.97	211.74
211.2	210.35	211.87	211.47	211.39	211.54	210.81	211.62	212.21	212.05	211.76	210.87	212.76	211.59	212.61	212.25	212.32	211.57	210.55	211.09	210.84	211.72	211.71	211.26	211.38	211.53	211.87	212.28	210.89	211.21	211.96	210.9	211.09	211.32	212.03	211.39	212.28	210.23	212.26	210.25	211.92	211.92	211.23	211.04	211.25	211.35	212.57	210.97	211.44	212.14
215.35	217.34	217.52	217.11	217.5	217.32	216.46	218.11	216.84	217.87	216.75	218.37	217.38	217.26	216.43	217.74	217.7	218.89	215.33	217.09	216.18	217.01	217.01	216.36	217.67	216.92	217.05	217.02	216.83	216.57	215.88	217.32	217.29	218.24	217.44	216.75	217.06	217.03	218.38	217.06	216.99	216.47	216.69	217.15	216.08	216.33	216.64	216.89	217.29	216.36
216.16	216.83	216.78	216.66	219.06	216.54	216.34	217.01	217.31	215.99	216.57	217.75	216.42	217.77	216.74	216.54	217.19	217.95	217	217.29	217.44	216.04	217.15	217.57	216.48	217.32	217.45	218.03	216.26	218.7	216.71	217.6	216.62	217.19	216.95	217.25	216.49	217.42	217.01	217.04	216.94	217.79	216.9	217.26	217.3	216.63	216.27	216.99	215.87	216.81
199.67	199.72	199.7	199.6	198.98	199.62	199.58	200.25	199.48	198.35	199.87	200.7	199.9	198.71	199.48	200.22	198.64	199.83	199.12	199.42	199.37	200.04	199.87	200.05	199.03	199.79	200.14	200.13	200.44	199.57	200.59	200.18	200.56	198.36	198.85	198.88	199.95	199.65	199.38	199.57	200.28	200.64	199.25	198.19	199.57	200.64	199.35	199.71	199.3	200.68
201.19	199.85	199.93	199.17	200	200.72	201.07	201.38	200.21	201	200.66	199.51	200.53	199.79	199.48	201.21	200.02	199.81	200.5	200.28	199.29	199.48	201.29	200.35	200.77	200.53	201.16	199.85	201.65	199.24	200.37	199.92	201.11	200.41	200.03	200.2	199.84	200.14	200.43	199.24	200	200.65	201.22	200.34	199.67	200.24	201.69	199.7	200.63	201.57
203.53	203.34	203.68	203.74	204.26	204.26	203.54	203.53	203.8	202.9	203.61	203.95	202.2	203.13	204.54	204.54	203.74	202.7	202.98	202.9	204.36	204.11	203.39	203.59	203.69	203.74	203.49	203.08	204.29	202.67	203.99	203	202.09	203.44	203.15	203.85	203.37	204.23	203.23	203.34	203.27	201.98	203.23	204.02	203.13	202.88	202.98	203.87	202.35	202.84
194.22	195.1	193.89	194.12	194.62	193.55	195.32	194.22	194.49	193.58	193.53	193.86	195.23	194.48	194.04	192.9	193.95	194.85	194.01	194.14	194.04	194.12	194.71	194.77	195.49	194.99	193.73	194.09	194.72	193.75	194	195.16	194.08	194.33	193.76	194.51	193.54	193.78	194.13	194.1	194.13	194.53	194.3	194.35	193.88	193.96	194.29	194.43	194.35	194.81
200.9	200.36	199.45	200.46	200.55	201.03	200.79	200.35	200.66	200.68	200.69	200.39	199.55	200.26	200.64	199.61	200.6	200.45	201.1	200.28	199.28	201.32	200.87	200.52	201	200.87	200.58	200.88	199.98	200.4	200.39	200.14	200.82	199.88	200.61	201.09	200.14	201.06	198.99	199.31	199.95	200.8	200.08	200.01	200.47	200.37	199.26	200.08	199.09	199.87
212.31	212.53	212.91	211.59	211.75	211.74	212.82	212.32	211.24	211.31	212.11	212.21	212.32	211.83	211.96	211.2	211.55	211.37	212.77	212.97	211.52	211.03	211.68	211.92	212.41	212.16	210.62	210.86	212.39	211.51	211.33	211.89	211.71	210.81	211.45	212.84	211.83	211.62	211.21	211.97	212.03	212.45	212.79	212.77	211.9	211.46	211.23	211.43	211.88	211.08
208.74	208.64	208.12	209.35	209.29	209.24	210.66	209.83	208.22	208.59	208.85	210.15	209.01	209.2	210.36	208.64	209.12	209.14	208.53	209.16	208.47	207.9	209.49	209.73	209.22	209.29	209.48	209.98	209.18	209.5	209.15	208.8	209.3	207.64	209.24	209.71	209.2	209.03	209.51	208.71	208.95	208.48	208.23	209.22	209.3	209.05	209.1	208.09	209.21	209.63
209.82	209.39	208.85	210.67	209.78	210.19	209.04	209.79	209.18	208.64	208.91	210.16	210	209.64	209.95	209.26	209.63	209.24	209.51	208.98	209.65	209.73	209.68	209.58	209.79	208.9	209.4	208.86	208.65	210.03	209.56	209.63	209.45	209.4	209.31	209.58	211.33	211.23	209.11	208.65	209.35	209.33	209.87	208.82	209.15	208.34	209.65	209.35	209.67	209.15
207.07	208.33	207.87	207.15	207.47	207.9	207.37	207.5	207.66	208.69	208.29	209.12	206.99	207.65	207.64	208.01	207.96	207.25	207.83	206.8	207.15	207.3	207.35	206.91	207.15	206.47	207.25	207.25	207.75	208.12	208.23	206.92	207.48	207.87	207.45	209.12	207.82	206.13	207.27	207.38	208.13	208.01	207.05	207.81	207.61	207.55	207.21	207.82	206.96	207.55
216.64	217.03	216.33	217.51	217.46	216.76	216.96	217.17	217.95	217.67	216.96	216.47	217.47	217.24	216.58	216.88	216.57	216.33	217.79	215.7	216.83	216.54	216.8	216.13	218.01	215.63	216.13	217.69	216.28	217.44	217.42	216.39	216.48	217.17	217.62	217.87	217.05	216.34	217.38	216.56	216.71	216.51	217.62	217.73	216.85	217.03	216.78	218.67	217.08	216.66
211.53	211.7	213.21	212.79	211.23	211.49	212.56	211.93	212.47	211.86	212.22	210.95	210.65	212	212.88	212.54	211.62	210.66	212.1	211.05	211.51	211.97	211.67	212.72	211.66	211.85	212.22	210.9	212.17	211.09	212.19	211.67	211.07	211.85	210.91	212.48	211.3	212.3	211.39	211.95	211.75	211.83	210.47	212.88	211.78	210.38	212.45	212.22	210.68	211.59
206.11	205.69	206.53	206.21	207.27	207.6	206.77	207.3	205.58	206.24	207.4	206.77	205.37	207.28	207.23	207.39	205.41	205.93	205.72	206.11	206.2	206.67	206.95	205.81	206.61	206.75	206.79	206.31	206.03	207.07	206.65	206.48	207.59	208.04	206.21	206.99	207.06	207.27	205.63	206.11	206.47	207.01	206.38	206.54	207.06	206.69	206.4	205.09	206.2	206.64
208	207.46	207.23	206.83	207.56	208.22	207.89	206.84	208.37	208.25	206.86	206.94	206.28	207.28	207.85	206.83	207.59	207.07	208.09	207.35	207.94	208.94	207.91	206.84	208.59	207.49	208.4	206.92	207.11	208.18	208.06	207.58	206.65	207.63	206.68	208.11	208.23	206.65	208.59	207.67	208.39	207.29	207.13	207.23	207.91	207.79	207.42	207.5	206.71	207.71
206.96	205.19	206.32	205.83	206.84	206.85	206.31	206.54	206.83	207.6	206.32	207.69	207.42	206.01	206.93	206.15	205.03	206.53	206.9	206.09	205.84	206.56	205	207.63	206.41	206.34	206.21	205.8	207.27	206.24	206.56	206.2	206.45	205.53	206.44	205.74	205.91	205.7	206.61	205.82	206.93	207.36	206.87	206.26	206.82	206.38	206.06	205.87	205.91	205.37
205.09	204.72	204.39	204.12	204.14	205.27	204.98	205.48	204.83	204.01	206.11	205.77	205.36	204.88	204.98	204.6	204.87	204.23	204.54	204.3	204.89	205.67	204.58	205.35	204.58	204.82	205.89	205.89	205.43	205.28	204.98	203.52	204.92	204.75	204.36	205.45	205.53	204.11	204.47	205.11	204.22	204.23	204.46	203.76	205.27	204.52	204.18	204.68	205.09	204.91
200.28	199.45	200.18	200.05	200.37	201.69	201	199.7	201.42	200.32	200.71	199.1	199.79	201.24	200.7	200.31	200.84	199.38	200.37	200.46	199.56	199.97	200.06	200.8	200.07	200.62	200.55	200.68	200.3	200.25	200.29	199.45	200.06	200.31	200.24	199.94	201.37	200.69	201.1	201.32	200.23	201.29	201.01	199.91	199.55	199.88	200.2	199.68	200.11	200.66
203.63	203.08	204.16	204.46	203.48	204.01	203.37	203.13	204.07	204.31	203.07	202.86	204.14	204.91	204.38	204.33	203.34	204.87	203.49	203.47	204.82	203.38	203.46	204.48	204.73	203.27	203.82	203.92	202.54	203.24	204.57	204.3	203.82	202.84	203.46	203.31	204.42	203.52	204.16	204.37	204.22	203.69	204	203.18	203.46	204.22	203.33	205.11	202.76	203.44
213.08	212.52	212.21	212.27	211.99	211.58	212.16	211.99	212.52	212.37	212.01	212.19	212.18	211.94	212.43	212.57	212.88	212.32	211.6	212.49	212.48	213	212.72	212.26	211.71	213.02	212.43	213.17	212.79	212.31	212.95	213.88	213.43	211.29	212.23	212.22	213.11	212.58	212.49	212.15	212.47	212.67	212.03	212.19	211.95	212.76	212.43	212.06	210.84	213.46
208.03	209.35	207.9	209.1	208.85	209.36	207.07	209.46	209.03	209.19	209.07	208	208.6	208.9	208.61	208.09	208.03	207.44	207.93	208.86	208.71	208.41	208.45	208.89	208.68	208.63	209.36	208.8	209.35	208.94	207.98	208.26	208.34	208.37	208.28	209.33	207.85	208.87	209.03	208.59	208.81	209.13	209.89	209.29	208.73	208.3	209.23	208.68	208.96	207.8
195.34	195.62	194.93	194.29	194.27	195.55	194.96	195.41	195.65	195.66	195.14	195.4	195.46	195.55	194.62	194.06	194.51	195.18	195.09	195.8	194.83	193.92	195.71	194.24	195.06	195.98	196.07	195.73	194.79	194.89	195.93	195.93	194.78	195.79	194.79	195.34	194.88	194.72	195.05	194.85	195.1	194.78	194.13	195.28	195.81	194.7	195.22	195.63	194.36	195.49
203.44	205.05	203.28	203.12	202.91	203.16	203.15	203.55	203.54	203.33	202.92	204.14	204.24	204.02	203.17	203.56	202.74	201.92	203.69	203.11	202.58	203.02	203.15	203.55	202.86	203.14	203.56	202.33	203.46	204.36	203.9	203.97	203.48	203.84	202.98	202.65	204.21	203.06	202.49	204.06	203.27	202.37	203.78	201.98	202.48	203.26	203.53	204.03	201.78	203.56
208.04	209.4	208.28	208.29	208.15	207.99	208.23	208.27	208.17	209.31	208.94	207.29	208.85	208.31	208.09	208.78	208.62	208.33	207.15	209.66	208.08	208.09	208.26	209.2	209.27	208.32	208.82	208.82	207.98	209.86	208.89	208.51	209.36	209.41	207.61	208.88	207.63	208.93	209.46	208.25	209.19	207.95	207.59	208.86	209.07	207.83	209.22	209.3	207.86	207.63
201.64	201.08	201.95	200.97	200.18	201.16	201.3	200.23	201.41	202.12	201.85	200.79	201.12	200.71	199.96	201.79	200.59	200.8	200.86	201.24	200.06	201.55	202.16	201.2	200.8	200.41	201.15	201.46	201.16	201.14	200.2	201.92	201.02	200.7	201.11	201.5	200.58	202.02	199.31	200.87	200.61	201.09	200.22	200.79	200.69	200	200.84	201.97	200.94	200.95
212.49	211.74	211.39	213.13	211.69	212.8	211.78	211.65	212.17	211.78	212.43	212.01	212.53	213.13	211.39	212.58	211.95	211.43	212.01	211.66	212.56	212.28	211.94	211.57	211.45	211.93	212.1	213.01	211.37	210.91	211.44	211.23	212.95	211.83	212.19	212.3	210.79	212.33	211.99	210.39	212.46	211.21	211.47	212.38	211.4	212.36	211.94	213.36	211.99	212.09
195.65	194.37	195.07	195.32	193.45	195.07	194.81	195.63	195.05	194.19	194.75	194.66	196.46	195.7	194.34	194.69	196.09	194.55	195.37	195.26	195.16	195.17	195.44	195.03	195	195.72	194.09	196.19	195.73	195.65	195.07	195.29	194.75	194.92	194.67	194.58	194.8	194.85	194.62	195.12	196.43	195.33	195.28	195.16	195.19	195.56	195.03	195.49	195.01	194.36
203.94	203.32	204.33	203.56	204.13	203.99	203.46	204.55	203.34	202.66	202.25	202.84	204.27	204	203.84	203.17	204.48	203.23	203.35	203.45	204.7	202.49	203.9	202.75	202.88	203.45	202.53	204.31	203.36	204.65	203.05	203.27	203.87	203.21	203.99	203.63	203.4	202.64	203.79	204.1	203.29	203.62	203.83	203.52	203.79	203.46	203.69	203.1	203.41	203.82
203.87	203.21	203.25	202.38	203.74	202.24	201.96	201.8	202.99	201.74	202.62	202.51	203.61	202.69	201.74	202.89	202.53	201.74	202.1	202.3	202.83	202.16	203.03	202.07	200.6	202.17	202.11	202.37	203.88	202.38	202.3	201.89	201.81	202.81	202.65	201.74	201.86	201.47	203.51	202.3	202.92	203.15	201.7	201.48	203.15	202.05	203.33	203.21	202.65	202.99
201.5	202.44	202.18	202.93	203.05	202.2	202.65	203.06	202.65	202.8	202.03	201.3	203.01	201.81	202.79	202.95	202.76	202.85	202.46	202.9	201.08	202.11	202.04	202.66	202.34	203.32	201.72	202.32	201.48	203.54	201.57	202.03	201.48	202.36	203.49	203.42	203.62	202.35	201.65	202.91	202.89	201.32	203.18	201.95	202.47	202.2	202.32	202.27	204.24	202.52
212.9	211.82	210.73	211.3	211.78	211.06	211.65	212.63	212.21	210.65	211.53	210.93	210.1	212.4	211.4	212.16	211.39	211.47	211.74	212.71	211.48	211.74	210.61	212.84	210.53	212.33	210.35	211.24	212.17	212.33	211.59	211.17	212.3	212.07	210.79	211.36	210.53	211.81	212.74	212.02	211.69	212.57	211.28	212.37	211.82	211.01	211.26	211.49	212.12	211.44
216.39	217.82	217.4	216.2	217.15	217.02	216.95	216.95	216.94	216.56	217.76	217.56	216.95	217.47	216.86	216.99	216.84	216.59	217.75	216.06	217.01	217.46	217.52	217.37	217.97	217.33	216.78	217.4	217.12	216.48	216.69	217.19	216.79	217.43	217.34	216.48	217.09	216.62	216.49	215.97	217.17	217.59	218.06	217.22	216.86	216.9	216.13	214.86	217.27	216.96
207.5	207.88	207.46	207.73	208.04	207.05	207.05	207.98	206.96	206.41	207.8	207.39	209.17	207.64	208.2	208.01	208.3	208.23	206.95	207.18	208.1	208.4	207.84	208.09	207.92	208.96	206.9	207.05	208.21	206.93	206.69	208.8	208.98	207.31	208.52	207.21	207.6	206.92	207.38	207.19	208.55	207.35	207.11	207.56	207.4	208.53	207.59	208.12	206.56	208.33
212.73	212.77	212.96	213.92	212.3	212.09	213.96	213.09	213.29	212.82	212.64	212.95	212.65	212.71	213.68	213.15	212.62	212.85	212.55	213.33	213.99	213.32	212.91	212.28	214.39	213.73	212.65	213.97	213.83	214.25	212.89	212.67	212.24	212.03	213.77	212.19	213.07	212.92	212.55	213.25	211.63	212.96	212.61	212.59	211.77	213.15	212.59	213.13	212.53	213.59
206.64	208.32	206.98	207.26	207.72	208.63	208.56	207.31	207.94	207.56	206.18	207.52	207.82	206.58	207.9	207.47	207.1	207.63	208.19	208.21	208.13	207.54	207.86	207.53	206.94	208.82	206.93	206.8	208.19	207.84	207.96	207.47	208.17	208	206.72	207.97	207.67	207.14	208.05	207.45	208	207.85	206.69	207.35	207.41	208.09	207.8	209.03	208.56	208.13
197.34	196.88	197.18	198.5	197.76	196.79	198.33	197.98	197.36	196.86	197.14	198.95	197.48	198.83	198.91	198.6	198.34	198.26	198.71	198.72	197.49	197.92	197.42	197.92	197.64	196.16	198.75	197.42	198.11	197.29	197.42	198.85	197.24	198.21	198.03	198.2	197.83	198.63	197.88	196.97	198.53	196.88	197.82	199.41	197.85	198.32	198.41	197.09	198.47	198.31
211.34	211.7	211.61	210.33	212.18	212.51	211.4	211.99	211.06	211.08	210.56	211.68	210.55	212.26	211.67	211.94	212.53	210.45	211.65	212.18	211.6	212.94	212.05	210.78	212.06	212.07	211.58	212.02	210.9	211.47	211.63	210.93	211.1	211.97	211.39	212.1	211.4	210.97	211.29	211.78	212.23	211.44	211.88	210.15	213.03	210.75	212.4	211.49	211.58	210.17
201.39	201.95	201.44	201.16	201.37	201	200.43	201.67	202.01	200.71	200.15	201.05	200.63	200.14	201.62	201.62	201.19	201.81	202.25	202.41	201.67	201.46	200.78	201.45	200.77	200.9	201.13	200.09	201.02	201.09	201.59	200.68	201.01	200.5	201.41	201.9	201.51	201.15	201.17	200.37	201.46	202.03	201.67	200.81	201.05	200.47	202.49	201.32	200.72	201.42
202.88	203.42	203.7	202.69	203.6	203.66	203.16	204.33	204.3	203.5	204.84	205.02	202.66	204.38	203.41	203.72	203.45	204.12	203.78	202.7	204.54	203.89	203.9	204.07	202.51	203.97	204.13	204.1	204.81	203.25	203.4	203.95	203.98	203	203.52	203.48	202.83	203.55	203.42	203.05	203.11	203.05	203.7	204.14	204.02	203.3	202.94	203.19	203.73	203.07
209.47	209.17	209.91	209	209.7	208.88	208.49	210.77	210.01	209.83	210.1	208.77	209.03	209.69	209.42	210.21	210.26	209.72	211.17	210.04	209.93	209.5	209.73	209.33	209.38	209.77	210.32	209.88	210.3	209.71	209.61	209.67	208.95	210.6	210.47	209.21	209.74	210.89	208.75	208.85	209.83	209	208.96	210.21	209.34	209.56	209.45	209.23	210.2	209.24
203.25	203.15	203.15	202.97	202.93	202.03	204.76	204.41	202.05	203.47	203.53	202.75	203.8	203.6	204.06	202.44	203.59	204.2	203.39	203.51	205.07	203.62	202.32	203.82	203.14	203.26	205.14	203.02	203.13	203.47	204.27	203.43	203.36	203.12	203.42	204.65	203.42	203.34	203.88	202.99	203.38	204.55	203.06	202.59	203.02	202.87	203.34	202.57	204.08	203.45
212.7	212.94	212.12	214.06	212.34	212.66	213.2	211.74	213.25	212.78	213.63	212.69	213.12	213.45	213.3	213.7	212.3	213.29	213.34	212.5	213.66	212.64	214.16	212.16	213.67	213.21	212.65	212.97	214.02	213.08	214.22	211.9	213.27	213.63	212.14	213.84	212.48	212.01	212.94	213.61	212.06	212.31	213.96	211.92	212.84	212.71	212.64	213.96	212.95	213.14
205.96	206.91	206.67	206.09	206.49	205.9	206.09	207.2	206.96	206.58	206.53	206.13	206.51	205.01	205.69	206.19	206.02	206.02	207.39	206.83	206.23	206.76	206.54	206.86	206.25	206.96	207.11	207.61	206.53	206.12	206.44	208.02	206.4	205.7	206.89	206.76	205.55	206.85	206.57	206.56	206.55	207.37	205.16	206.44	207.3	206.47	205.88	205.69	207.09	206.74
198.76	197.8	198.03	199.08	198.81	198.42	199.65	198.39	197.85	199.32	198.74	197.6	197.74	198.08	199.06	198.79	198.83	199.21	198.49	198	199.49	197.99	198.82	198.82	198.92	199.56	198.85	197.47	198.74	199.32	198.69	198.86	199.6	199.01	198.02	198.01	198.21	199.47	198.88	198.95	199.8	198.85	198.93	198.83	197.85	198.12	198.2	199.34	198.77	199.73
216.53	217.95	218.06	216.72	215.94	215.62	217.03	216.43	217.22	216.61	216.87	216.96	216.32	215.89	215.86	216.86	217.93	216.94	217.23	216.37	217.24	217.29	218.07	217.39	216.96	217.37	216.17	216.66	216.19	216.95	216.92	215.59	216.26	217.75	217.49	217.11	216.95	216.1	216.77	217.48	217.4	217.23	217.36	216.25	216.6	216.97	217.55	217.45	217.73	217.43
194.44	193.39	194.57	195.35	194.28	194.06	194.22	194.36	195.66	194.16	194.48	193.86	193.36	192.68	194.57	193.91	193.21	195.29	193.67	194.15	194.78	194.71	194.31	195.51	194.07	193.34	194.37	193.96	194.58	194.34	194.18	193.83	195.31	193.4	194.31	193.95	193.62	193.87	194.71	194.42	194.05	193.59	194.44	194.58	194.61	194.8	194.08	192.76	194.3	193.18
204.16	203.38	203.79	203.79	202.67	203.41	202.29	203.14	202.46	203.42	202.32	203.71	202.87	204.39	203.58	202.44	202.56	203.77	202.86	203.39	203.31	202.79	203.01	203.8	204.51	202.77	202.3	203.65	202.7	203.62	202.41	202.21	204.47	202.94	203	204.41	204.12	203.12	203.88	202.96	204.21	203.48	204.3	203.5	201.99	202.83	203.59	202.75	202.48	203.42
201.99	200.52	200.85	201.51	200.87	201.38	200.72	201.1	200.78	202.12	199.79	201.12	200.4	200.6	201.26	202.55	201.29	201.45	201.05	201.05	201.13	200.6	202.64	201.85	200.97	200.5	201.66	201.77	200.02	201.24	201.03	202.1	201.06	201.19	200.93	201.16	200.62	200.65	200.39	201.65	201.02	201.4	200.92	202.05	201.01	201.68	201.77	200.81	201.04	201.35
203.29	202.59	202.68	201.88	202.99	202.25	203.6	202.35	202.26	201.33	202.97	202.47	201.28	203.45	202.58	201.84	203.23	202.25	203.2	201.76	203.04	202.95	203.49	202.41	202.87	202.58	202.97	202.69	202.25	203.11	202.36	202.13	202.65	203.01	202.91	201.27	203.71	203.74	202.78	202.17	203.04	201.95	203.09	203.29	201.46	202.2	202.87	201.93	201.59	203.44
203.75	203.48	204.11	203.7	202.56	203.83	205.38	204.23	203.99	203.8	204.57	204.24	204.56	203.76	203.86	204.48	204.72	203.61	204.76	203.87	203.85	203.55	203.87	203.26	203.83	204.19	203.55	204.71	205	205.34	203.08	203.54	203.97	204.07	204	204.02	204.14	204.92	202.92	203.89	203.79	204.89	204.19	204.06	204.35	204.12	204.16	203.37	204.93	203.52
216.07	217.4	217.87	216.97	216.27	217.29	216.04	216.91	216.39	217.36	217.97	217.75	217.06	217.79	217.08	216.83	216.91	217.81	217.12	217.9	217.38	216.58	217.23	217.88	216.9	216.56	217.28	217.69	216.64	216.78	217.71	216.6	217.36	216.41	217.21	217.65	217.37	217.13	217.72	216.59	217.11	217.49	217.23	216.93	216.08	217.58	216.71	218.1	217.22	217.21
202.56	203.07	203.53	202.03	202.73	200.88	203.75	203.3	203.45	202.81	203.5	202.88	202.3	203.81	203.15	204.32	204.02	202.62	203.73	202.89	203.23	202.74	203.43	202.91	203.13	204.15	202.34	202.59	202.74	202.25	203.2	203.57	204.03	203.95	203.57	203.37	203.02	204.12	203.57	203.89	202.37	203.02	202.01	202.98	202.53	204.28	203.94	203.52	204.29	203.75
209.1	208.84	207.94	208.85	208.86	208.5	208.93	209.94	208.37	208.52	210.27	208.86	208.35	208.81	208.57	209.22	208.63	209.09	208.87	207.89	208.93	207.57	208.49	208.11	208.66	208.01	208.36	207.91	208.4	208.29	207.98	208.43	208.85	207.74	207.58	208.63	207.73	208.67	208.3	209.43	207.7	208.87	210.01	208.85	208.89	209.08	208.81	209.46	208	208.83
197.13	197.22	197.92	197.48	196.69	197.58	198.2	197.82	197.73	197.37	197.52	198.47	198.46	197.39	198.76	197.28	197.16	196.79	198.21	197.32	197.9	198.81	197.27	198.31	196.01	198.28	197.58	198.08	197.3	198.29	197.73	198.17	198.75	197.3	198.74	198.68	198.37	197.02	197.98	197.92	199.35	197.86	197.54	197.83	197.84	198.54	198.64	197.03	196.48	197.92
208.38	210	208.12	208.28	208.09	209	209.11	208.17	209.52	208.11	207.92	208.69	208.04	207.73	208.78	208.24	209.18	208.5	208.44	209.52	209.47	208.81	208.51	208.68	209.83	208.95	208.95	208.33	208.15	208.59	208.07	208.14	208.84	208.46	208.39	208.49	208.47	208.95	209.21	208.72	209.99	209.12	208.54	208.58	209.39	209.38	209.31	208.2	208.86	209.01
204.07	204.93	204.7	205.07	206.12	203.81	204.69	204.11	205.82	204.25	204.07	205.45	204.65	206.15	204.66	204.51	204.22	204.24	205.22	204.32	205.05	204.17	204	205.3	205.67	206.09	205.32	204.36	204.38	203.63	205.41	205.14	204.56	205.11	204.03	205.51	205.72	205.55	204.59	204.67	204.76	204.01	205.51	204.94	204.74	204.85	204.94	204.36	205.15	204.77
204.01	202.84	204.5	204	204.06	203.84	203.98	203.83	202.82	203.18	204.15	202.48	203.82	204.04	203.35	203.25	203.76	202.72	203.89	204.01	203.77	203.48	203.79	203.72	203.88	204.39	203.91	204.64	204.57	203.63	203.33	203	203.07	204.64	203.23	205.15	204.36	202.84	202.75	203.87	205.2	203.74	204.93	204.31	204.24	203.61	203.14	203.38	204.14	203.43
208.06	208.98	208.6	208.36	207.76	208.88	208.36	208.2	208.58	208.95	208.23	209.09	208.81	208.32	208.57	209.37	209.44	207.57	208.44	208.53	208.32	209.23	209.37	208.62	208.42	208.39	208.45	207.73	208.89	208.34	209.06	207.86	207.98	209.18	207.77	209.78	208.49	209.96	207.36	208.92	209.27	209.6	208.58	209.05	208.08	208.75	209	209.96	208.42	209.18
206.58	205.76	205.61	205.98	205.34	206.84	206.97	206.23	205.91	205.15	204.45	205.11	205.85	205.84	204.67	205.99	205.12	205.63	206.01	206.27	206.51	205.75	204.99	206.08	205.82	206.4	205.24	205.45	205.06	205.49	206.21	205.72	205.86	205.44	205.19	205.63	205.52	205.88	206.54	204.8	205.53	205.72	205.96	205.22	206.1	205.5	204.41	205.94	205.35	206.05
198.72	200.21	199.48	201.51	200.97	200.21	200.83	200.37	200.13	199.33	200.49	200.38	200.35	200.28	199.26	200.6	199.86	200.71	199.9	200.45	200.19	200.34	200.9	199.74	200.42	200.13	199.28	199.91	199.64	199.63	201.53	200.1	199.91	199.33	199.92	200.25	200.71	201.04	200.51	199.65	200.8	200.68	199.75	201.88	200.34	200.75	199.6	200.4	199.81	200.38
212.74	212.59	212.66	213.04	212.2	212.52	212.9	211.86	213.56	211.99	212.77	211.36	211.8	211.5	212.74	211.95	212.85	213.94	212.24	212.74	213.13	213.06	212.56	213.01	212.9	212.6	212.23	212.17	212.65	211.03	212.68	213.21	212.31	212.76	213.01	212.55	211.21	212.5	212.6	212	211.74	212.03	211.97	211.91	213.03	212.31	212.37	212.91	213.16	212.16
207.76	209.98	209.9	207.99	208.55	209.36	209.24	209.33	208.2	208.83	208.07	207.89	209.42	209.34	209.04	208.95	208.12	209	208.99	209.4	209.02	208.71	209.47	208.74	208.91	209.18	207.94	209.1	209.44	208.72	209.1	210.04	208.96	208.14	209.45	209.23	207.67	209.71	209.62	208.38	208.75	209.11	208.22	209.09	209.39	209.45	208.92	208.48	208.73	207.73
209.2	209.13	208.3	208.63	208.7	208.16	208.68	208.87	208.62	208.71	208.6	208.51	208.5	209.92	210.12	208.79	208.01	209.11	209.28	209.52	210.08	209.63	208.75	208.61	207.78	209.43	208.74	209.6	206.91	208.37	208.49	209.12	209.36	208.97	207.9	208.04	209.16	208	208.86	208.79	209.54	209.32	208.91	209.34	209.12	208.8	209.74	208.74	209.03	207.69
207.87	208.63	208.5	208.03	207.97	206.98	209.36	208.82	209.13	208.14	206.66	208.54	206.97	208.05	207.84	207.57	207.55	208.03	206.89	208.21	207.76	207.66	208.19	208.2	207.35	206.33	207.42	207.4	209.18	207.44	208.11	207.25	208.43	208.17	206.97	207.95	207	207.63	207.66	207.26	206.58	207.43	207.36	207.59	207.07	208.19	207.93	207.68	208.36	209.33
207.98	208.91	207.44	208.53	206.39	208.54	207.06	206.86	208.28	207.32	207.47	208.26	207.99	208.03	207.3	208.39	207.63	207.3	206.91	207.96	206.94	208.05	206.48	206.82	208.08	206.7	207.68	208	207.94	205.85	207.31	207.1	207.86	207.57	206.45	206.06	208.17	207.59	206.53	207.48	207.42	207.46	208.1	207.72	207.14	207.84	207.13	208.16	207.65	206.48
202.81	202.98	203.05	203.73	203.78	202.93	204.14	203.38	204.2	203.38	203.67	203.64	203.06	202.15	203.61	202.93	202.75	203.11	203.73	203.64	203.99	203.63	203.13	203.38	203.19	203.76	202.96	203.17	203.46	201.84	204.3	204.23	203.45	203.22	203.6	203.26	203.76	203.89	204.17	203.75	203.57	205.22	203.07	203.02	203.23	203.23	203.6	203.18	203.27	203.36
209.37	211.12	210.25	209.26	209.96	209.95	210.08	209.17	209.86	210.12	209.63	209.31	209.77	210.11	209.57	209.33	208.87	209.84	209.6	209.59	208.8	209.73	209.67	210.61	209.44	209.74	209.06	209.9	209.65	208.19	209.13	210.49	209.76	211.34	210.34	209.42	209.8	210.79	210.21	209.63	209.04	210.04	210.18	208.76	208.57	209.99	208.67	209.41	209.15	210.12
208.02	209.81	209.45	209.33	207.91	207.69	208.32	209.14	208.05	208.96	207.94	208.54	208.84	208.27	207.78	208.22	208.74	210.07	208.22	208.64	208.1	207.69	209.41	207.69	208.94	209.13	207.59	208.72	208.62	208.91	207.95	208.5	208.88	208.01	208.02	209.35	209.07	208.76	207.28	208.73	208.6	207.54	208.13	208.87	209.04	208.21	208.5	208.77	208.47	208.87
208.3	209.73	208.62	207.98	208.04	210.13	209.51	207.65	209.35	209.26	208.36	208.32	208.35	209	209.27	208.57	208.28	209.8	207.52	209.29	209.11	208.86	208.57	208.86	208.59	209.02	208.37	209.25	208.74	208.27	208.56	208.38	208.68	209.18	208.5	209.08	208.11	209.92	209.66	209.11	208.8	208.73	207.83	209.19	208.1	208.35	207.8	209.34	208.17	209.12
211.29	211.78	210.61	212.14	211.4	211.66	210.69	211.87	211.25	210.84	211.37	212.05	211.74	212.72	212.43	211.39	211.93	212.21	212.09	209.88	211.19	212.1	211.44	211.54	212.32	211.49	210.72	211.37	211.58	211.29	211.88	211.35	212.07	211.55	211.66	211.16	212.58	211.56	211.72	211.35	211.47	211.74	210.47	212.32	211.36	211.14	211.96	211.66	211.67	212.07
205	203.39	204.56	205.15	204.67	204.18	204.52	204.54	205.32	204.1	203.95	205.8	205.18	204.15	204.61	204.42	203.93	205.32	205.45	205.09	204.05	204.14	204.16	204.21	204.54	205.56	204.22	205.58	206.09	203.72	203.79	204.56	205.47	204.41	205.6	204.21	203.7	204.97	204.77	204.81	204.56	203.81	204.66	205.03	204.29	205.04	204.58	203.73	204.48	204.36
203.91	203.87	204.04	203.43	203.48	205.05	203.73	204.47	203.54	203.81	202.57	203.36	203.68	204.43	203.84	203.64	203.68	204.62	203.1	203.52	203.6	202.83	203.11	204.45	204.7	203.34	203.48	203.64	203.78	204.3	203.76	203.05	203.5	204.25	203.69	203.42	202.82	204.08	204.01	203.7	203.58	204.27	204.27	202.31	203.78	203.72	203.66	204.16	203.74	203.78
208.09	208.02	208.42	207.8	207.98	209.04	206.65	206.96	207.2	208.07	207.93	207.19	208.36	208.55	207.99	206.51	207.08	208.08	208.09	206.8	207.78	208.28	207.38	207.32	206.63	208.12	207.97	207.56	206.76	208.52	207.08	208.21	207.13	207.67	208.08	207.85	207.85	207.83	207.67	207.23	207.78	208.33	208.58	209.1	208.35	207.8	207.58	208.42	208.25	208.46
207.64	206.34	206.13	207.28	205.96	206.95	207.17	207.56	206.2	206.27	207.38	206.99	206.04	206.06	205.82	205.49	206.75	206.08	205.53	206.18	207.23	206.09	206.79	207.17	205.87	205.71	206.59	206.34	205.8	205.28	205.09	205.91	206.25	205.27	206.1	206.63	205.09	207.18	206.51	206.15	206.29	204.96	204.9	207.98	205.61	206.24	206.21	207.23	205.7	206.07
202.73	203.93	203.29	203.8	202.86	204.4	203.18	203.07	203.64	202.18	204.06	202.95	203.55	203.26	203.62	202.81	202.8	202.58	203.5	202.7	203.36	204.06	202.77	203.69	203.01	203.7	203.71	203.21	203.96	202.49	203.5	202.93	202.13	203.5	203.92	202.75	203.01	202.44	203.15	203.54	203.2	204.09	203.59	203.37	203.72	204.14	203.67	204.01	203.82	202.47
200.61	199.38	200.32	199.48	198.16	199.81	199.8	199.51	199.79	199.03	199.41	199.07	198.8	198.96	199.78	199.23	199.99	199.71	199.92	198.86	199.64	199.42	199.85	197.9	199.81	198.65	199.36	200.15	199.33	199.6	199.19	199.59	200.53	199.42	199.13	199.66	198.34	200.75	199.89	199.94	199.38	199.79	199.1	199.46	199.51	199.45	199.44	199.01	199.6	198.93
199.95	199.91	200.02	198.67	199.86	199.79	199.21	200.48	199.39	199.41	200.82	200.04	200.84	199.95	198.76	200.74	199.69	200.04	199	199.88	199.03	198.24	199.63	199.41	199.41	199.07	199.19	199.99	199.15	199.99	199.37	198.92	200.05	199.89	199.5	199.55	200	200.54	199.92	199.83	200.22	199.43	199.6	199.81	201.04	198.96	200.16	200.27	200.36	200.31
207.86	206.06	209.32	207.5	207.49	207.36	208.28	208.07	207.93	207.71	208.07	208.17	208.43	207.53	208.26	207.37	206.96	208.6	207.24	207.39	207.64	208.71	208.44	207.53	208.55	208.46	208.54	206.84	207.39	208.78	208.29	207.89	208.17	207.06	207.38	206.87	208.12	208.02	207.75	207.48	207.26	207.69	206.97	207.13	206.89	208.02	207.38	208.38	207.48	207.34
213.38	210.97	212.78	212.44	210.81	211.11	212.37	211.7	211.18	212.3	210.66	211.2	211.71	211.85	212.38	212.72	211.74	212.76	210.97	213.08	211.64	211.66	212.28	211.64	212.09	213.03	211.65	212.16	211.3	212.65	212.63	211.81	211.1	211.17	211.86	211.26	211.43	211.98	211.05	211.93	211.61	212.52	212.78	211.03	211.6	212.5	211.34	211.58	212.43	212.47
205.31	202.96	204.77	204.54	203.52	204.61	204.99	204.06	203.39	204.36	204.64	204.99	204.46	204.39	204.34	204.01	204.35	204.21	205.18	204.42	204.21	203.84	204.58	203.47	203.91	203.58	203.85	203.86	203.56	204.53	203.38	204.74	205.04	204.75	204.12	203.99	204.32	204.45	204.02	204.07	202.95	203.52	204	206.12	204.88	203.16	204.94	204.51	204.33	204.04
203.7	203.75	205.05	203.65	204.94	204.84	204.21	204.67	203.95	203.2	204	204.92	204.06	203.71	203.7	204.19	203.17	204.62	204.13	203.95	204.24	204.4	203.23	204.49	204.43	204.08	203.37	203	204.37	203.99	204.06	204.98	203.12	203.36	203.8	204.01	204.13	204.63	203.99	204.25	203.55	203.55	203.38	202.84	203.95	204.54	203.57	202.32	204.08	203.16
202.64	202.57	202.35	202.73	202.61	202.62	203.74	202.88	202.47	201.82	204.15	202.86	202.56	203.57	204.28	203.87	202.96	202.3	202.87	204.02	203.16	203.58	202.54	203.27	202.04	202.65	203.32	203.19	203.4	203.58	203.4	203.31	202.68	202.43	204.67	204.28	202.44	203.88	203.43	203.6	204.47	203.19	203.77	203.44	204.8	202.59	203.31	202.9	203.71	203.68
203.31	202.37	201.21	202.77	203.37	204.36	202.42	203.25	202.31	202.6	203.23	202.35	202.96	202.11	203.21	202.21	204.1	202.85	202.64	202.73	203.43	204.41	203.13	202.8	203.31	202.84	203.08	203.89	202.09	203.06	202.94	204.16	203.07	203.69	203.7	202.89	203.1	204.39	203.1	202.57	203.63	202.15	203.25	201.59	202.49	203.89	202.32	202.47	203.71	202.6
208.78	208.51	208.63	208.75	208.69	209.3	208.65	208.23	207.62	210.49	208.09	208.6	209.34	209.06	208.76	207.88	207.89	208.37	209.31	208.06	208.96	208.97	209.66	208.87	208.45	209.3	208.63	207.99	209.4	208.05	207.7	208.12	209.6	208.6	208.71	208.66	208.81	208.39	208.29	209.22	208.98	208.67	208.81	209.56	207.74	209.31	209.32	208.46	209.45	209.16
201.13	199.59	201.72	200.18	199.52	200.52	201	200.74	200.88	199.86	200.5	200.96	200.82	200.9	200.43	200.92	200.77	200.43	201.16	200.49	199.96	200.07	199.6	201.39	200.14	199.79	201.02	200.86	200.18	201.26	199.42	200.63	200.73	200.67	199.32	199.93	199.75	200.5	200.89	200.58	200.37	200.58	199.97	200.09	200.43	199.09	200.54	200.64	200.61	200.64
203.1	203.96	203.76	205.16	203.36	204.29	204.29	203.65	204.64	204.38	203.51	204.27	203.75	205.46	203.35	205.05	205.38	204.7	203.9	204.79	204.91	205.1	204.71	204.56	205.09	203.98	204.51	205.85	203.15	204.78	204.43	204.79	205.07	205.1	204.7	204.7	204.36	203.91	206.12	203.98	204.67	204.32	203.98	204.24	204.55	204.59	204.03	204.24	204.09	204.04
202.87	202.48	203.03	203.19	201.78	203.08	202.02	202.82	202.44	202.69	202.48	202.41	203.23	202.95	202.41	202.39	202.22	202.16	202.55	201.55	202.42	201.91	202.37	201.59	200.87	201.23	203.21	201.89	202.76	202.22	202.71	202.23	201.29	202.02	202.56	203.36	202.7	202.62	202.92	203.68	202.61	201.91	202.8	201.94	201.26	202.49	202.32	202.46	202.51	201.82
202.5	203.29	200.81	202.19	203.16	202.47	202.93	203.56	202.18	202.14	202.77	202.13	202.37	202.12	203.34	202.69	202.77	203.49	201.33	201.6	201.91	203.39	202.02	202.23	202.18	202.34	202.75	200.79	203.11	202.39	201.94	201.9	203.31	202.96	202.6	203.2	201.45	202.14	201.11	202.75	202.15	202.07	203.14	201.41	203.07	202.19	201.87	202.28	201.78	201.4
207.33	207.07	208.11	206.93	207.91	207.08	207.14	206.84	207	207.29	206.91	207.71	207.92	207.53	206.37	207.71	207.55	208.2	207.64	206.49	207.4	206.83	206.78	208.08	207.48	207.61	207.77	207.87	208.09	206.86	207.47	208.05	206.61	208.07	208.97	207.32	208.06	207.57	207.41	207.79	206.51	207.13	206.87	207.84	208.62	208.28	208.17	208.16	207.41	208.53
204.29	204.58	204.43	204.21	203.24	204.59	206.23	203.14	204.41	203.82	204.09	203.12	203.87	204.1	204.21	203.99	205.16	203.93	203.35	204.36	203.46	204.31	204.09	203.54	203.69	203.74	204.82	204.13	204.26	204.41	203.07	204.09	204.31	204.77	204.08	203.92	204.37	203.25	203.46	204.19	203.55	203.7	203.82	203.94	204.36	205.71	204.52	203.53	203.77	202.96
210.36	209.08	209.33	210.47	209.28	209.59	209.74	210.85	210.89	209.92	209.44	209.5	210.21	209.18	209.7	210.03	209.34	209.53	210.1	209.93	209.62	208.62	208.99	209.54	208.65	208.69	209.17	209.13	210.16	210.01	209.7	210.02	208.7	208.32	209.24	209.7	209.42	209.24	210.38	209.72	209.35	209.08	209.15	209.83	209.56	210.8	209.8	208.91	210.05	209.27
209.1	206.94	207.83	206.96	208.33	206.76	207.23	207.34	206.65	207.73	208.4	206.91	208	208.43	207.47	208.23	207.84	208.36	208.04	207.88	208.64	207.76	208.25	207.83	207.44	207.07	207.87	207.86	207.3	209.02	207.48	207.92	208	206.46	206.95	207.85	207.84	207.97	206.22	206.97	207.88	207.66	207.76	208.04	206.87	208.58	208.22	207.18	207.23	207.41
199.92	200.44	199.76	199.44	200.03	200.35	200.59	200.58	200.15	200.49	200.27	202.29	200.61	200.85	200.75	200.57	200.36	200.3	200.01	200.92	200.37	200.12	200.31	200.66	200.4	200.37	201.36	200.13	199.68	201.09	201.13	201.1	199.93	200.85	200.3	200.12	200.16	201.14	200.49	200.47	199.2	200.49	200.1	199.19	200.6	199.25	200.49	200.48	199.58	200.77
199.69	199.01	199.71	197.98	199.75	199.79	199.8	199.37	199.08	199.51	199.65	199.64	199.76	199.53	199.42	198.73	198.72	198.89	198.24	199.23	199.72	199.88	198.91	198.65	199.25	199.52	198.76	199.11	199	199.27	198.79	199.28	198.66	199.54	199.99	199.84	200.61	199.99	199.4	199.53	198.7	200.82	198.69	199.9	199.93	198.74	199.14	198.75	199.21	198.64
218.26	217.25	216.93	216.4	216.97	216.89	218.08	217.22	217.18	217.26	217.43	218.15	218.15	217.98	218.44	216.87	216.07	218.3	216.4	217.04	216.7	216.06	217.46	215.62	217.45	217.56	218.11	216.62	216.7	217.11	217.3	216.98	216.8	215.92	216.41	216.92	216.81	217.27	216.55	217.11	216.84	217.83	216.99	216.67	217.45	216.08	217.43	216.18	216.66	217.26
209.51	209.18	208.77	209.59	209.15	208.43	208.38	208.68	207.36	207.94	209.6	209.3	208.42	208.88	208.74	209.24	208.71	208.17	210.22	209.42	207.15	211.04	207.99	208.23	208.39	209.33	208.71	208.16	208.5	208.83	209.24	208.94	208.83	210.42	208.14	208.66	209.21	209.61	208.32	208.08	209.27	209.55	209.13	209.48	209.72	209.12	209.66	209.18	209.62	208.59
211.6	211.73	211.04	212.16	211.11	212.76	211.99	211.82	211.52	212.66	212.49	211.49	210.4	212.67	210.47	211.56	211.42	212.12	211.5	211.85	212.51	212.03	211.53	211.74	212.54	211.34	211.85	211.54	211.61	212.2	211.56	211.58	212.12	211.69	212.05	212.55	211.31	212.16	212.58	210.74	211.5	211.68	211.33	211.68	212.21	211.53	211.64	211.81	211.38	212.82
202.31	201.85	202.46	202.4	203.37	201.66	202.85	202.83	203	203.06	201.78	201.93	201.97	202.5	201.85	202.23	203.48	202.19	201.69	202.06	202.41	202.88	203.51	202.76	201.24	203.15	202.75	202.48	202	202.57	203.66	203.6	202.47	202.47	202.47	203.42	202.63	202.31	201.97	202.6	202.93	202.86	202.79	202.46	202.44	200.91	202.82	202.86	202.89	203.37
208.76	208.94	209.77	209.24	208.76	209.5	209.39	208.75	208.56	208.44	209.59	209.39	209.1	210.23	210.4	210.33	209.01	209.78	209.01	208.91	208.58	210.31	208.24	208.73	209.15	210.52	209.23	209.22	209.86	208.39	210.16	209.2	209.53	210.41	209.47	209.34	209.15	208.74	208.32	210.23	208.74	209.37	209.38	209.15	210.34	209.84	209.43	209.2	210.53	208.56
218.29	217.59	217.04	217.1	216.6	217.51	218.19	219.27	218.04	218.14	217.7	218.29	217.52	217.88	217.71	217.13	218.48	218.12	218.33	217.78	217.94	216.96	218.85	217.91	217.27	217.79	218.31	217.55	217.33	218.13	217.72	218.61	218.02	217.57	217.99	217.51	217.9	218.23	218.38	218.01	218.03	217.93	219.72	217.76	217.88	218.61	217.25	217.83	216.56	217.68
207.44	207.66	207.35	208.81	207.48	207.71	207.72	209.28	208.19	206.2	208.49	207.95	208.11	207.15	207	207.31	207.6	208.42	208.5	207.62	208.76	206.95	208.25	208.01	207.04	207.07	207.95	207.96	207.38	207.73	206.63	208.36	206.54	207.92	208.47	207.31	208.15	207.68	207.68	207.46	207.53	207.23	207.38	207.08	207.71	207.53	209.01	208.28	208.93	207.44
212.88	212.95	213.1	211.94	212.47	212.64	212.4	212.55	211.66	211.85	212.45	212.81	212.46	212.91	212.56	212.77	212.24	212.78	212.65	212.21	212.18	211.7	212.6	211.91	211.6	211.35	212.05	213.23	210.86	213.4	212.63	211.99	212.25	211.32	212.71	213.75	211.46	212.15	211.26	211.73	213.33	211.94	212.7	211.25	212.67	213.69	213.03	212.46	212.51	211.15
209.27	207.86	207.97	208.84	207.48	207.76	207.81	207.17	207.19	206.82	207.19	206.88	207.06	208.46	206.79	206.68	207.8	208.59	207.59	207.62	207.18	206.79	206.98	206.87	207.87	207.62	208.43	207.21	208.31	207.79	208.17	207.49	208.73	208.36	208.29	207.89	207.39	208.07	208.44	208.41	206.95	208.54	208.37	206.44	207.09	207.76	207.71	208.05	207.7	207.74
207.03	207.48	207.77	207.42	208.07	208.32	208.49	207.04	207.18	206.65	207.61	207.67	207.07	208.44	208.01	207.37	208.19	209.05	208.2	209.78	207.56	208.14	206.52	208.31	208.44	208.17	207.7	206.8	206.49	208.13	206.97	207.52	207.56	207.22	208.24	208.09	205.88	209.42	207.66	207.31	207.4	208.45	207.68	208.78	208.9	207.71	208.75	208.07	207.58	206.94
206.46	206.15	205.95	207.13	205.74	206.24	205.91	207.86	205.9	207.04	206	205.72	206.25	205.79	204.96	207.48	205.53	206.28	206.54	206.3	207.26	205.77	206.36	205.66	205.87	206.32	206.07	205.81	206.34	206.49	206.39	206.46	206.1	207.32	206.55	207.12	206.35	206.33	206.56	206.83	206.08	206.97	206.07	207.58	206.31	207.4	206.24	207.1	205.43	207.21
206.97	206.92	206.9	206.8	206.32	206.32	206.1	205.46	206.63	207.27	206.11	205.96	206.85	207.58	207.11	206.16	206.75	205.64	206.42	206.28	206.45	206.62	207.09	206.59	206.48	206.07	206.63	206.76	206.59	205.26	206.79	206.38	207.97	206.48	206.82	206.45	206.84	206.86	205.88	206.46	206.76	206.03	206.85	206.97	205.29	207.46	206.86	206.36	205.74	206.4
202.04	203.62	203.28	202.28	202.16	203.7	202.86	203.52	203.42	203.15	201.81	203.73	203.91	202.73	202.4	203.37	203.03	203.27	203.37	201.54	203.75	202.39	203.61	203.5	203.74	203.5	203.79	203.22	203.08	204.05	203.35	202.9	202.87	203.69	203.2	203.3	203.35	202.38	203.14	203.39	202.82	202.5	203.06	203.31	203.85	203.48	203.2	202.91	203.69	202.72
199.76	199.62	199.99	199.08	199.3	199.18	200.03	198.88	199.98	200.36	200.09	199.72	198.06	199.89	198.75	199.41	199.72	199.32	199.76	199.81	198.99	199.63	199.97	198.47	199.73	200.07	200.08	199.4	200.33	198.83	199.48	199.15	199.67	198.78	199.31	199.42	199.46	199.54	199.59	199.05	198.83	199.22	200.43	199.54	199.15	199.84	199.55	199.07	199.96	199.69
202.2	202.24	201.76	203.15	203.52	203.45	201.8	202.19	202.71	202.5	201.59	202.36	202.59	202.14	203.1	203.09	202.41	200.99	202.3	202.77	203.28	202.56	201.81	202.3	201.69	203.29	203.29	204.1	202.96	202.42	203	202.52	202.68	202.64	202.51	202.57	201.68	201.31	202.67	202.34	202.77	202.33	202.47	201.64	202.81	202.63	200.62	202.28	201.79	202.95
201.99	203.16	203.14	203.04	201.23	202.75	201.09	202.61	203.4	203.38	203.19	202.95	202.13	203.81	203.08	202.56	202.77	202.69	202.13	203.3	201.84	203.55	202.63	201.04	203.37	202.43	202.66	202.01	203.18	202	202.89	202.73	202.88	203.52	202.72	203.62	202.15	202.94	203.39	202.87	203.17	202.93	203.75	202.28	202.8	202.21	202.97	202.34	202.36	202.42
204.59	204.25	203.44	203.13	203.28	204.73	203.75	204.89	204.35	205.13	204.22	203.84	204	204.1	205.33	203.65	203.01	203.22	203.57	203.96	203.75	204.92	204.06	204.72	204.27	203.39	204.44	203.77	204.02	202.92	204.34	203.41	204.76	203.01	203.73	205.14	205.17	204.69	204.09	205.33	204.19	204.86	204.44	203.78	203.5	205.39	202.76	203.04	203.57	203.54
211.27	211.23	211.77	211.86	211.7	213.29	211.76	211.34	212.21	210.95	212.04	212.19	210.86	211.67	211.07	212.17	211.79	212.32	212.9	212.2	212.59	211.21	211.87	210.17	211.19	212.18	211.21	211.95	212.99	211.87	211.66	211.31	211.3	210.7	211.57	211.52	211.97	211.14	211.39	212.52	212.25	211.99	213	212.39	211.58	212.53	212.14	211.5	211.23	212.12
217.59	217.55	218.25	218.13	216.87	217.75	218.13	217.68	216.72	217.22	218.2	217.81	217.99	218.53	218.36	217.23	218.06	218.77	218.57	217.12	216.91	217.67	218.52	217.7	218.17	217.65	218.48	217.63	217.59	217.62	217.3	217.2	218.04	217.24	216.91	217.94	219.49	217.73	217.73	218.52	218.41	218.07	217.25	218.01	217.95	217.13	218.06	219.07	217.84	219.39
208.73	207.39	207.69	208.4	208.28	207.44	207.97	207.56	208.05	207.19	207.15	207.28	208.82	208.49	207.05	207.8	207.09	207.26	206.82	207.89	207.08	207.19	207.66	206.7	206.81	208.43	208.08	207.22	206.75	207.36	207.02	207.73	207.09	207.81	207.96	208.33	207.55	206.81	207.15	208.43	208.04	208.2	207.88	208.27	208.1	207.36	208.36	208.04	207.67	208.48
208.9	208.42	209.48	207.81	209.24	208.43	209.43	208.58	208.82	208.4	207.74	208.38	209.94	207.2	209.63	208.61	209.1	207.94	208.74	208.53	208.56	209.45	209.29	209.18	208.18	208.95	208.2	208.48	208.02	209.26	208.63	208.58	209.25	207.74	207.64	209	208.88	207.83	208.4	208.95	209.32	208.63	209.08	208.99	208.65	208.15	209.28	209.22	208.18	209.52
202.9	203.47	203.98	204.4	203.38	203.43	205.02	205.09	204.22	203.89	203.49	204.78	203.75	203.98	203.28	203.51	204.21	202.86	203.29	203.73	203.39	204.16	204.19	204.42	203.84	204.74	204.24	204.32	205.06	204.09	204.38	204.91	203.56	203.09	203.61	204.24	203.18	203.38	205.32	204.11	205.33	204.2	204.93	203.58	204.49	204.06	203.63	205.3	203.88	203.44
209.04	208.44	209.4	209.07	209.41	208.82	209.78	208.83	208.57	209.44	207.88	210.37	208.4	207.76	208.35	209.84	209.46	209.99	209.36	208.83	208.61	209.02	208.46	209.71	209.11	208.41	207.93	208.11	208.05	208.7	209.84	210.03	209.48	207.19	208.39	209.66	208.34	208.55	207.39	207.89	207.82	209.49	208.42	208.6	207.89	208.98	209.54	209.44	209.01	208.62
218.64	217.58	218	218.64	217.08	217.7	217.16	218.32	218.77	216.93	217.33	218.24	218.49	216.9	217.41	218.26	216.88	217.83	217.42	217.25	217.64	217.17	218.15	217.41	218.53	217.83	217.52	219.02	217.14	217.8	218.46	218.93	218.43	217.53	218.26	218.5	217.56	217.08	218.11	217.69	218.48	218.13	218.55	217.27	218.53	218.2	217.45	218.91	217.92	217.57
216.55	217.35	216.69	216.94	217.48	218.6	217.92	217.43	216.88	217.42	216.86	216.85	215.79	216.53	216.03	216.68	215.51	217.52	217.69	217	218.23	216.82	216.66	216.6	217	216.46	217.78	217.59	217.55	216.78	217.65	217.76	216.8	216.89	216.64	217.22	216.88	217.35	216.3	216.8	216.66	217.09	217.73	216.74	216.86	217.09	216.07	217.43	216.96	217.67
208.09	209.6	207.99	207.23	207.65	208.69	207.1	208.4	205.84	207.52	207.4	207.52	207.64	208.03	206.76	208.36	207.19	207.37	207.43	208.8	208.75	208.46	207.64	208.54	207.66	208.63	208.3	206.85	209.13	208.26	207.96	207.18	208.1	208.18	208.17	206.6	207.53	209.25	208.66	207.83	207.48	207.48	207.96	208.69	206.91	208.72	207.91	208.2	208.76	207.09
204.89	204.29	204.46	203.75	204.96	204.47	205.02	203.92	204.24	204.98	204.85	204.9	204.84	204.61	204.58	205.39	204.3	205.81	204.62	204.14	205.85	203.86	206.44	205.24	204.35	205.32	205.36	204.59	203.56	205.18	204.54	203.72	203.97	204.9	204.64	205.55	204.92	204.12	203.58	204.85	204.12	206.09	205.02	204.73	204.69	204.78	205.11	205.87	204.33	205.01
208.3	206.72	208.64	207.41	207.11	207.2	208.29	206.96	207.26	207.35	207.97	208.35	208.47	207.7	208.17	207.29	207.55	207.1	207.43	208.1	207.64	207.76	207.73	208.66	207.17	207.59	207.74	207.39	208.53	207.04	206.37	207.8	207.53	207.04	207.15	208	208.97	207.1	207.71	207.42	208.78	208.89	207.75	208.13	207.16	206.89	209.68	207.23	207.32	207.77
212.95	213.92	212.78	213.17	213.02	212.41	214.1	214.23	213.59	213.93	214.81	213.74	213.85	213.36	212.55	213.97	214.21	213.14	212.19	214.56	214.47	212.78	214.31	214.73	213.7	214.05	213.98	213.69	213.62	213.32	214.36	213.86	213.54	213.8	213.55	214.2	212.97	214.12	214.46	213.21	214.1	214.32	213.15	214.57	213.44	213.42	214	214.19	214.74	213.85
211.93	212.44	212.07	211.98	212.27	213.71	211.86	211.47	211.97	212.58	211.38	212.97	212.22	213.07	211.73	212.96	211.95	213.09	211.72	212.15	212.6	213.92	212.86	212.07	211.91	212.32	212.42	212.37	212.39	213.53	212.44	212.06	212.66	212.44	211.83	212.79	212.06	212.37	211.93	212.21	212.67	212.88	212.7	213.08	210.69	211.91	212.78	211.8	212.23	212.65
208.22	208.21	208.27	207.85	209.59	208.45	208.55	209.22	209.33	207.81	209.86	207.83	209.9	209.97	209.36	207.88	207.38	208.03	208.58	208.26	207.57	208.81	209.34	208.39	208.8	208.43	208.51	209.03	208.95	208.13	210.33	210.34	208.15	209.41	208.57	208.32	207.98	208.93	209.86	209.46	208.84	210.54	208.72	208.69	208.5	208.27	209.19	208.26	209.04	210.02
207.44	208.68	209.51	207.23	208.35	208.51	208.73	208.47	207.33	207.59	208.76	208.85	208.82	209.17	208.98	208.91	209.08	207.53	207.64	208.44	208.28	209.33	208.16	209.33	208.57	208.67	207.63	209.08	209.3	207.12	209.29	208.78	207.93	209.06	209.11	207.84	208.09	208.75	208.45	207.68	208.09	209.54	208.88	207.76	208.14	208.01	207.81	206.99	208.25	207.86
208.68	207.77	209.33	209.82	209.74	208.08	208.92	210.07	208.59	209.79	207.96	208.53	209.27	209.54	208.55	208.98	208.05	207.48	208.77	207.5	208.49	209.36	208.52	207.61	208.81	208.33	208	210.13	208.43	207.87	209.08	208.49	207.24	209.28	208.24	207.12	208.28	208.7	209.1	208.19	208.5	208.95	208.12	208.07	208.44	208.84	208.46	209.52	208.88	208.33
203.41	202.34	202.99	201.84	203	202.23	202.7	203.31	203.57	204.05	202.92	203.39	203.58	203.55	202.71	203.88	204.3	204.14	203.52	203.15	204.14	202.79	203.37	202.25	204.13	202.23	202.2	203.88	202.68	202.56	203.33	203.89	204.11	204.15	203.25	203.32	203.23	203.51	203.39	203.24	202.76	203.28	202.96	203.4	203.95	203.73	202.19	203.27	203.41	204.37
212.92	213.09	213.63	213.4	212.15	214.55	213.23	213.78	212.94	212.82	213.55	212.66	211.81	213.64	214.06	212.74	212.96	213.11	213	212.26	213.21	212.85	213.63	213.17	213.75	212.08	213.1	213.09	213.2	213.31	212.89	213.06	212.39	212.98	213.11	212.64	212.87	213.83	213.51	212.62	212.4	213.45	213.75	214.68	213.17	212.52	212.06	213.49	213.59	212.52
217.41	217.84	218.42	217.76	217.32	216.7	215.56	215.87	216.9	217.94	217.93	217.69	217.19	216.13	216.5	216.1	216.75	217.14	215.7	217.55	218.06	216.56	217.08	216.93	216.26	216.64	217.05	217.26	217.26	217.13	217.24	217.95	217.14	216.75	217.44	218.47	217.56	216.44	217.65	216.27	215.72	217.42	218.19	216.78	217.04	216.52	216.74	216.2	216.17	217.23
211.89	211.34	211.28	211.55	212.13	212.14	211.06	211.53	211.13	211.22	211.42	210.49	211.65	211.12	211.86	212.14	210.3	212.36	212.19	211.04	210.82	211.36	211.7	211.97	211.88	211.8	212.29	212.7	211.5	211.32	212.54	212.15	212.44	211.66	211.35	212.25	212.01	211.59	211.75	210.88	211.63	210.81	211.37	211.96	211.64	211.35	211.71	210.53	211.27	213.02
198.88	198.66	199.82	199.37	200.03	200.38	200.56	197.7	199.97	199.61	200.02	199.01	197.98	198.12	200.43	199.68	199.21	198.68	198.87	199.37	198.83	199.78	199.83	198.04	199.42	199.64	199.19	199.91	199.91	200.1	198.99	199.75	199.8	198.81	199.34	198.45	199.8	197.93	199.56	200	198.42	199.64	199.69	200.22	199.93	199.76	200.16	199.73	199.78	199.68
198.97	199.91	200.2	199.72	199.8	199.72	198.5	200.29	199.4	199.37	198.94	199.74	199.82	199.61	201.3	199.07	199.77	200.12	198.66	200.72	199.17	199.67	200.06	199.58	199.82	199.44	199.88	199.38	199.88	200.48	200.68	200.72	199.53	199.53	199.13	199.16	199.53	200.04	199.26	199.82	199.66	198.41	199.96	199.03	199.91	199.86	199.69	198.42	198.27	199.7
214.2	213.29	213.67	212.73	213.95	212.37	213.34	212.81	212.41	212.77	214.02	213.35	213.88	213.03	213.45	211.81	211.99	212.26	213.6	213.21	213.91	214.09	214.01	212.33	214.46	213.26	212.68	213.12	211.92	212.63	213.8	213.07	212.21	212.71	212.9	213.32	212.22	213.13	214.07	213.23	213.92	212.27	213.08	212.84	213.06	213.02	212.87	212.88	212.7	213.45
203.03	202.68	202.69	201.8	202.23	202.75	201.46	202.27	203.15	203.69	203	201.95	202.23	202.88	202.41	202.32	201.29	202.05	202.84	201.55	203.32	203.2	202.46	201.6	201.38	202.28	202.47	202.61	202.29	202.73	201.4	202.79	202.3	201.7	202.06	203.24	202.98	202.68	201.86	202.07	201.66	202.39	202.4	202.71	202.54	202.43	202.35	202.86	201.97	202.07
202.41	202.64	202.73	202.76	203.15	201.96	202.85	202.83	202.19	202.27	203.63	203.12	201.73	202.9	202.1	202.54	201.86	203.57	202.39	203.15	203.41	202.55	201.81	202.55	202.52	203.63	202.75	202.34	203.88	202.39	202.63	202.51	202.11	202.39	203.55	203.44	201.77	202.61	202.56	201.88	202.59	202.55	202.3	203.27	201.63	202.08	201.96	202.85	202.6	203.18
211.08	211.37	212.2	212.55	211.77	210.63	211.9	212.73	210.63	211.91	210.04	211.2	211.66	211.71	211.68	212.15	212.37	211.94	211.42	212.34	212.75	212.18	211.95	211.61	212.56	211.04	211.39	212.36	211.82	211.77	211.58	211.21	211.85	211.1	212.31	212.64	211.52	212.22	212.34	211.93	212.4	211.71	210.8	211.98	212.02	211.73	210.86	210.78	212.43	211.54
202.84	202.36	202.13	202.59	202.26	203.6	202.31	202.01	202.18	202.24	200.84	201.32	202.09	202.42	202.96	201.74	201.44	202.07	203.04	201.39	202.23	201.31	203.01	201.43	201.68	202.66	202.55	202.17	203.4	202.42	203.07	202.87	201.7	201.88	202.34	203.66	202.21	203.13	202.17	202.35	203.46	202.89	202.22	202.28	203.46	202.24	202.72	202.25	202.49	202.45
200.28	199.18	199.58	199.67	199.25	199.77	200.64	199.38	200.31	200.7	200.91	200.04	199.88	200.05	200.35	199.74	198.73	200.47	199.95	200.44	201.51	200.73	200.37	200.84	199.54	199.67	201.2	202.04	200.8	199.47	200.69	199.66	200.29	200.42	199.3	200.72	200.96	200.42	200.59	200.55	199.77	199.94	200.31	200.54	199.53	201.68	200.47	200.59	200.67	200.63
211.31	212.39	213.08	211.36	211.73	211.27	210.85	211.56	211.34	210.89	210.83	212.26	212.26	211.82	211.82	211.91	211.24	211.86	211.39	212.08	211.59	212.39	211.79	211.8	209.57	211.91	211.67	211.96	212.59	211.68	212.05	211.85	211.65	212.29	211.13	211.04	211.79	210.64	212.37	210.89	211.56	211.92	212.27	211.3	210.97	211.81	212.14	211.73	210.91	211.12
211.88	211.58	211.95	211.68	211.33	211.37	210.8	211.76	210.37	212.01	211.52	211.84	212.46	211.52	211.4	211.43	211.09	212.2	211.69	211.85	210.74	211.06	212.42	210.84	211.01	213.2	211.44	212.28	211.55	211.84	211.56	210.67	212.23	211.51	211.95	211.43	212.42	212.04	211.85	211.12	211.53	210.08	211.29	211.61	211.45	211.06	211.6	211.61	210.87	212.12
212.44	211.9	211.46	212.19	211.76	210.75	211.61	212.33	210.74	211.56	211.62	213	211.56	211.95	211.27	212.29	211.46	210.68	211.69	210.91	212.2	212.7	211.36	210.88	211.81	211.91	212.83	212	212.35	211.42	211.57	212.29	212.41	211.5	212.18	210.71	212.18	211.12	210.79	211.71	211.5	211.66	212.13	212.49	211.18	211.92	211.37	211.43	211.84	212.28
202.76	201.54	201.98	203.67	202.49	202.2	202.66	202.88	203.1	202.71	203.12	202.59	203.21	202.98	201.69	202.57	200.87	203.21	201.89	202.42	201.82	202.01	202.39	201.92	202.6	203.19	202.82	201.41	203.16	203.52	202.48	203.2	201.25	200.9	201.93	202.17	202.27	202.67	201.07	202.11	202.34	202.69	201.6	203	202.56	203.71	203.66	203.13	201.79	201.72
212.21	211.32	211.11	212.05	211.65	210.53	212.25	212.69	211.17	211.52	212.7	212.64	211.73	210.9	211.08	211.66	212.4	212.39	210.89	211.9	211.25	211.62	210.97	212.22	210.64	212.39	211.02	211.72	211.95	211.8	212.49	211.89	210.93	211.92	212.49	211.25	211.61	211.45	212.35	213.41	211.2	211.5	211.3	211.41	211.71	212.19	210.65	211.84	210.99	211.16
199.17	199.93	200.97	199.68	199.59	199.24	199.36	200.72	201.01	200.83	200.42	200.47	200.43	200.74	200.84	199.96	200.64	199.8	200.27	200.28	200.05	199.81	201.2	200.54	200.54	200.44	200.69	199.96	200.25	201.05	199.87	200.48	199.88	201.05	200.74	200.84	199.45	201.3	200.01	200.66	200.68	199.28	199.8	201.2	199.28	200.64	200.06	200.27	200.08	200.69
208.78	208.13	207.24	208.01	208.02	208.4	207.67	206.97	208.31	208.01	208.2	208.09	207.94	207.7	208.44	207.73	208.27	207.27	208.56	207.39	207.68	208.43	207.88	206.96	207.88	207.7	208.27	206.94	208.14	208.11	208.65	207	207.75	208.24	208.38	208.46	207.73	208.12	208.1	207.39	207.53	207.34	208.33	207.15	208.01	207.71	208.28	207.99	208.53	207.72
209.46	210.18	209.42	209.51	209.44	209.69	210.58	209.4	210.26	209.8	209.37	210.31	210.05	209.35	209.58	208.04	209.78	210.45	209.28	209.53	210.28	210.19	209.5	208.81	210.8	210.96	209.6	207.88	208.62	209.22	210.22	209.03	210.66	209.74	208.74	209.75	209.25	208.8	209.91	208.75	210.28	209.25	209.12	209.28	209.28	207.89	210.82	209.46	209.45	210.15
207.17	207.55	207.49	208.58	208.53	207.54	207.43	208.24	207.95	209.07	208.26	208.41	209.36	207.67	207.58	208.88	209.02	209.32	207.79	209.03	207.89	208.25	209.17	208.35	207.29	208.35	208.69	208.65	208.11	208.45	208.05	208.33	208.05	208.89	209.3	208.51	208.3	208	208.67	207.72	208.48	208.36	208.63	208.78	208.37	208.03	208.4	209	208.12	208.49
208.21	207.89	209.49	208.68	209.12	209	207.82	208.62	208.67	208.4	208.86	208.91	209.04	206.85	209.32	208.04	207.72	208.82	210.23	208.44	206.69	208.39	208.62	208.01	209.68	209.22	208.45	208.79	209.64	209.67	208.74	209.1	207.99	209.77	209.66	208.97	208.77	208.78	207.94	209.12	208.98	207.93	207.83	208.46	209.05	208.88	209.53	208.35	207.96	208.53
208.34	207.25	207.56	208.29	208.35	207.53	208.61	207.3	208.12	206.69	207.74	207.43	209.13	208.91	208.82	207.18	207.83	207.46	207.37	208.12	208.2	208.7	208.19	208.52	207.34	208.61	207.73	208.11	206.61	207.87	207.91	207.62	207.82	206.98	208.43	208.12	208.1	206.57	207.73	207.95	208.61	207.85	207.95	209.46	208.45	208.04	208.25	207.57	207.76	208.08
202.37	201.88	202.7	201.83	202.49	203.71	201.96	202.85	202.75	202.36	202.97	201.91	201.92	202.91	201.73	202.67	202.05	201.76	202.52	203.35	204.13	203.51	202.52	202.06	202.67	202.29	202.49	202.11	203.48	203.21	201.47	202.34	201.49	202.85	203.32	203.08	201.61	201.93	202.51	202.15	202.22	202.25	203.05	203.54	202.86	202.49	202.26	201.86	202.5	203.33
207.1	208.02	209.38	207.9	207.11	206.74	206.78	208.37	207.9	208.05	208.07	207.56	206.95	208.86	207.88	208.3	207.44	207.85	206.61	207.54	208.11	207.58	208.75	207.08	207.59	207.04	208.1	207.7	208.35	207.74	207.99	207.56	208.23	208.88	208.1	208.28	207.3	207.56	208.54	208.59	208.47	207.19	207.76	207.77	207.52	208.59	209.03	207.4	208.01	208.06
201.17	200.64	201.31	199.49	201.06	199.27	199.93	200.85	201.47	200.82	199.98	199.88	200.3	200.02	200.56	200.35	200.55	200.47	200.09	199.95	199.79	200.57	200.26	200.82	201.22	200.41	201.52	200.17	200.15	201.72	199.66	199.72	199.8	200.62	200.92	199.73	200.22	200.73	200.1	200.97	199.95	199.97	200.14	200.23	200.99	200.7	200.45	200.84	201	201.13
216.58	216.97	217.37	217.99	217.16	216.2	217.12	216.94	216.02	216.18	216.62	216.51	217.1	217.2	216.6	216.75	218.05	216.87	216.15	216.83	216.29	217.26	216.95	215.99	217.33	217.58	216.94	216.69	216.55	217.32	216.34	216.85	217.01	216.62	217.24	217.06	216	216.78	216.66	216.97	216.72	216.6	218.38	216.8	218.03	217.09	217.38	216.61	217.61	217.67
207.56	207.91	208.51	208.77	207.68	208.26	208.31	209.45	209.81	208.72	208.9	208.27	208.6	208.53	207.74	207.77	208.11	207.9	208.8	209.17	209.25	208.78	207.88	207.68	208.98	208.51	209.04	207.98	208.78	209.18	207.89	208.79	208.63	209.45	208.24	208.14	208.93	207.4	208.77	208.98	207.77	208.17	208.52	209.31	208.7	207.89	208.16	208.84	208.09	208.36
208.72	209.46	208.16	208.29	208.14	209.69	208.52	208.81	209.38	208.14	208.68	208.37	209.26	208.75	208.82	208.67	209.04	208.97	209.33	208.37	209.33	208.49	208.78	209.08	208.6	207.5	208.21	208.91	208.49	208.85	208.71	208.22	208.97	207.88	208.74	207.97	208.8	207.34	209.98	207.81	207.85	209.16	209.56	208.79	208.56	208.93	209.46	209.21	208.95	208.73
208.53	208.46	209.17	208.46	208.89	208.63	207.83	209.26	208.72	208.59	210.02	208.61	208.81	208.69	208.47	208.99	208.79	208.92	209	207.72	209.75	208.18	208.23	208.62	208.69	209.6	208.18	209.15	208.98	209.38	207.88	207.69	208.87	208.25	208.37	208.6	209.94	209.25	209.27	209.29	209.13	208.94	209.05	208.22	208.63	209.04	207.66	208.6	208.94	208.77
209.03	208.01	208.76	209.41	208.28	209.27	209.31	208.39	209.01	208.83	208.86	208.33	209.44	209.28	208.55	209.28	209.09	209.8	209.01	208.91	209.43	208.73	210.1	208.95	208.64	208.07	209.42	207.83	208.43	209.68	209.01	209.78	208.91	208.68	209.19	207.42	208.12	209.78	209.36	209.41	208.61	208.46	207.44	208.95	209.16	209.18	208.6	208.77	208.58	207.47
193.77	194.43	194.93	193.77	194.79	194.71	194.41	194.48	194.38	195.11	194.69	194.69	193.68	194.31	193.93	193.17	193.75	193.68	194.5	192.43	194.12	193.57	194.4	194.54	194.28	194.24	194.21	194.8	194.49	194.91	193.54	194.18	193.9	194.6	193.65	194.14	194.35	194.18	193.89	194.66	194.87	193.54	195.31	194.68	194.77	195.09	193.47	194.44	194.13	193.94
216.19	218.23	217.33	216.53	217.16	216.21	216.19	216.03	217.12	217.35	217.63	217.43	217.77	218.82	216.6	217	217.22	216.92	216.98	217.07	217.06	216.77	217.12	216.85	216.36	217.07	216.67	217.2	217.86	217.46	216.51	217.51	217.23	217.78	217.41	217.3	216.9	217.57	218.4	217.04	217.35	217.23	217.15	217.17	216.34	218.3	217.13	215.85	216.74	217.67
203.96	204.65	204.53	204.61	204.9	204.59	204.67	205.53	204.09	205.95	204.71	204.47	203.64	205.25	204.22	205.35	205.04	205.06	203.74	205.16	205.07	205.87	204.97	205.99	204.96	204.89	205.06	205.37	206.94	205.18	204.38	204.7	204.71	204.84	203.96	204.3	205.25	205.44	204.4	204.29	204.55	204.36	204.66	204.86	205.62	204.52	204.22	204.89	205.37	204.14
199.89	199.3	199.51	199.36	199.68	199.85	199.47	198.7	198.19	199.48	199.75	199.34	199.34	200.05	199.14	199.02	200.03	200.26	199.66	198.35	199.16	200.02	199.92	199.35	198.99	200.93	198.55	198.43	199.88	200.26	199.95	199.38	199.65	199.14	199.63	199.39	199.66	198.67	199.57	198.61	199.5	199.33	199.17	198.95	199.46	199.08	199.23	198.98	198.65	199.13
217.64	217.5	216.51	216.04	217.89	217.36	216.68	217.35	217.57	217.48	216.48	217.67	216.74	217.5	217.25	216.79	217.91	217.17	217.12	216.94	215.51	216.67	217.55	217.77	217.42	216.58	217.51	217.08	218.08	217.07	216.08	217.42	216.8	218.75	215.66	216.44	217	217.32	217.24	216.33	216.38	216.8	216.81	215.97	216.34	217.3	217.77	218.87	217.2	216.77
211.62	212.85	211.66	212.62	211.45	211.55	212.57	211.4	211.31	212.65	211.56	210.65	212.7	212.62	211	209.18	211.69	211.29	211.29	210.94	210.98	211.39	212.19	210.9	210.82	211.55	212.52	211.99	210.95	210.95	212.42	210.93	211.32	211.67	211.83	211.05	211.38	210.67	210.17	212.4	212.62	212.59	212.67	211.45	211.75	211.83	211.55	211.16	211.36	211.67
213.2	212.36	213.71	212.62	214.03	211.93	213.38	213.33	213.3	212.76	212.73	212.3	213.5	213.08	213.83	213.62	212.21	212.24	213	213.09	212.5	212.69	213.57	212.48	213.38	213.11	213.06	212.96	213.11	211.16	212.97	212.08	212.83	213.99	211.89	212.9	212.84	213.8	211.79	213.68	213.2	213.9	213.61	212.06	211.83	212.69	213.83	213.36	213.22	214.25
203.68	204.47	204.8	201.89	203.26	204	203.26	203.25	204.34	203.09	203.14	202.94	205.02	204.54	203.77	203.23	202.87	204.52	203.59	202.69	203.51	204.36	205.02	204.52	203.38	204.41	203.57	204.08	204.23	203.45	204.35	203.72	203.78	201.55	204.15	203.68	203.96	203.13	203.44	203.4	202.98	202.85	204.05	204.67	204.55	203.67	203.82	203.53	204.44	203.6
197.57	198.94	197.42	198.31	198.5	198.01	196.72	198.16	198.23	198.42	198.66	198.5	197.55	198.12	198.12	197.85	197.66	197.64	198.68	197.68	198.07	197.74	197.76	197.73	197.74	199.34	197.68	198.14	198.29	198.61	197.69	197.09	197.52	198.67	198.26	197.69	197.64	198.24	197.8	198.13	197.61	197.95	198.05	197.77	199.31	198.38	198.14	197.64	197.8	198.3
202.92	202.02	202.14	202.54	202.68	201.64	203.64	202.76	201.24	203.31	203.17	201.98	203.34	201.66	201.68	202.27	203.54	202.7	202.91	202.92	203.09	203.8	202.11	202.44	203.76	202.52	203.14	201.76	202.96	201.91	202.62	203.84	202.28	201.48	203.48	202.97	203.36	202.91	202.95	202.17	203.55	203.61	203.52	202.91	203.79	202.4	202.24	201.5	202.94	202.62
203.03	203.5	203.8	204.42	203.34	203.45	204.75	204.28	204.85	204.13	204.5	203.32	203.43	203.75	202.33	202.91	202.89	202.65	202.68	203.39	202.59	203.66	204.17	203.74	202.61	203.73	203.94	202.79	204.66	203.93	203.69	203.49	203.41	203.73	203.47	202.51	203.33	204.39	204.01	203.36	203.89	205.02	203.99	203.41	203.38	203.41	203.05	203.54	202.12	203.59
211.68	211.04	210.84	211.94	211.1	211.35	212.19	212.28	211.46	211.83	212.1	211.89	211.27	211.2	212.83	211.64	211.89	211.91	211.08	212.01	211.74	211.29	211.36	210.42	212.22	211.71	211.84	211.65	211.64	212.41	211.62	211.03	211.58	212.2	212.45	210.77	211.06	211.83	211.04	211.25	211.69	211.73	210.8	211.91	212.15	210.41	211.99	211.34	212.18	212.03
203.68	202.85	203.9	204.66	203.35	204.24	205.31	204.5	204.17	204.64	203.43	204.34	203.53	203.11	203.31	203.55	203.28	203.43	203.82	203.45	203.96	204.5	202.97	204.97	203.21	205.22	204.65	204.99	203.81	203.86	204.77	202.56	204.21	203.54	204.7	204.12	204.04	203.6	203.4	204.96	204.06	204.3	203.97	204.16	202.73	204.21	203.66	204.23	203.03	204.07
209.11	209.06	208.96	208.64	208.54	208.84	207.77	208.46	209.79	210.02	208.5	207.92	208.86	207.97	210.1	208.27	209.09	207.94	208.18	208.95	209.17	209.49	208.01	208.27	208.81	208.56	207.55	208.78	208.94	208.6	207.85	208.41	209.43	208.73	208.97	207.93	209.47	208.59	208.81	208.57	208.34	209.49	209.23	208.4	209.03	208.02	209.14	208.59	208.89	208.26
199.64	198.82	199.87	200.83	200.67	200.16	200.89	200.8	200.9	200.66	200.94	199.61	200.82	200.38	200.56	199.66	200.58	201.22	200.38	200.11	200.57	200.8	199.56	198.97	198.52	200.31	200.65	199.96	199.54	200.27	199.63	201.16	199.82	199.66	199.86	200.65	199.02	200.53	201.29	199.92	200.13	198.7	199.91	200.19	199.72	199.44	200.45	200.39	200.53	199.45
193.26	195.28	194.38	194.56	193.99	194	194.63	193.14	194.55	193.59	193.73	194.4	194.03	194.65	194.73	193.67	195.29	194.72	193.2	194.14	195.05	194.33	193.97	193.97	194.45	194.63	193.88	194.06	193.98	193.83	194.97	194.1	192.85	195.02	194.69	194.58	194.64	193.78	193.69	194.88	193.51	194.13	194.84	193.86	194.29	195.06	194	193.08	192.75	194.54
207.11	207.09	207.35	206.56	207.99	207.31	206.79	207.58	208.27	207.21	206.82	207.1	208.44	207.48	208.04	207.78	208.17	208.35	207.36	207.66	207.97	207.04	208.59	207.53	206.53	206.53	208.64	206.87	207.9	207.01	207.43	208.61	207.65	208.98	208.43	208.04	208.53	207.21	208.44	208.05	208.66	209.03	207.23	207.74	207.59	209	208.84	207.8	207.91	208.29
212.24	211.96	211.71	212.46	211.17	211.94	212.08	211.52	212.87	211.45	211.7	212.35	211.47	210.75	212.12	212.02	212.9	212.44	211.37	211.33	212.27	210.31	210.29	211.33	211.53	211.38	211.78	210.18	212.27	210.5	211.82	211.51	210.72	211.45	212.36	211.79	210.62	211.28	210.81	211.06	210.91	212.04	210.82	210.46	211.27	211.36	210.45	210.88	211.96	211.36
202.93	203.09	202.14	201.91	203.56	203.47	203.86	203.34	203.92	203.58	204.11	203.69	202.68	203.82	202.65	203.59	203.28	202.81	202.91	204.45	203.58	203.27	202.87	202.59	202.72	204.01	204.75	203.14	202.58	204.35	202.76	203.27	203.44	203.39	203.82	202.58	203.02	203.05	203.91	203.49	203.72	204.18	203.39	203.41	203.69	203.55	203.29	201.9	203.6	202.98
212.49	211.55	212.81	212.27	212.21	211.81	211.12	210.75	211.77	210.8	211.09	211.58	211.68	213.02	212.98	210.94	210.71	211.74	211.73	211.85	210.61	210.41	210.67	211.02	210.5	211.61	212.88	211.84	210.43	212.6	211.29	211.55	211.32	212.02	212.47	213.16	212.64	212.07	211.33	211.53	211.58	212.55	212.04	211.99	211.05	212.26	212.54	211.5	211.58	211.27
198.87	197.77	199.99	199.16	199.59	199.28	199.62	199.16	199.34	200.22	198.99	200.24	200.01	198.41	198.69	200.37	198.55	199.92	198.47	198.61	199.25	199.71	198.63	199.19	198.75	198.5	198.67	198.97	199.37	199.6	198.71	199.05	200.04	199.88	199.87	199.13	198.58	200.56	200.38	199.92	199.7	199.27	198.22	199.57	198.78	199.4	200.18	198.68	200.26	200.03
205.23	204.16	204.31	204.96	204.97	206.05	204.69	205.06	204.72	204.71	205.94	204.86	204.53	204.14	204.76	203.91	205.83	204.04	204.98	205.34	204.88	205.04	204.5	204.57	204.88	205.24	205.68	204.32	205.31	204.13	204.18	204.23	204.6	204.84	203.9	204.44	204.85	204.45	205.24	205.58	205.49	203.4	204.92	205.63	203.77	203.96	203.85	203.6	203.86	203.99
204.2	204.86	202.98	205.32	203.35	203.92	202.81	203.21	204.48	203.64	204.21	203.68	204.95	203.29	204.09	203.73	203.78	203.91	203.34	203.51	204.13	203.28	203.57	203	203.38	202.95	204.61	203.77	203.97	203.79	203.66	202.6	203.55	203.49	204.24	204.03	203.52	203.53	204.59	204.59	203.2	205.08	203.47	203.38	204.54	204.96	204.55	204.6	203.78	203.5
208.62	209.74	208.57	208.22	209.97	208.39	209.33	208.92	208.28	208.95	208.56	208.61	208.35	208.16	209.82	208.95	209.16	209.01	208.57	209.12	209.7	208.43	208.52	208.64	208.92	208.41	208.96	208.91	209.43	209.3	208.54	209.03	208.56	209.39	209.04	209.34	209.39	208.66	210.08	209.01	208.91	209.37	208.76	209.38	207.58	209.02	210.37	209.36	207.74	209.05
200.84	200.76	200.21	199.45	198.87	200.08	200.31	201.31	199.48	200.75	200.15	199.27	200.68	201.83	201.54	200.2	200.53	199.21	199.8	201.51	199.86	199.69	200.22	199.56	200.03	199.39	200.46	200.3	200.1	199.58	199.88	200.01	200.61	199.77	199.32	200.2	200.98	199.64	200.16	199.81	199.78	199.68	201.16	201.1	200.59	200.74	198.93	200.21	199.85	200.51
198.51	199.47	198.68	198.61	197.99	199.34	199.79	198.64	198.77	199	198.27	197.85	199.9	200.31	199.29	199.37	199.3	198.95	197.98	199.94	198.74	198.51	197.88	198.51	198.36	198.04	199.02	198.75	199.08	199	199.23	198.76	198.97	198.86	199.12	198.34	198.1	198.14	199.83	199.46	199.75	198.29	197.83	197.41	197.69	198.84	199.05	197.95	198.71	198.82
208.49	209.2	207.6	208.4	208.06	208.37	208.62	208.09	208.58	208.51	208.73	209.15	209.24	208.51	207.97	209.27	209.34	208.87	209.17	208.84	208.8	208.99	208.84	208.76	208.73	208.53	208.77	209.24	208.63	208.75	208.99	209.86	208.29	209.27	208.29	210.08	208.63	208.55	208.3	209.43	208.53	208.7	207.88	209.61	209.14	209.1	207.74	209.25	208.56	208.42
209.09	208.12	209.3	207.71	209.35	208.61	207.58	207.84	209.02	208.2	209.35	208.38	208.47	209.09	208.45	208.02	209.95	208.81	208.97	208.8	207.47	207.66	208.18	208.15	207.67	208.1	208.09	208.88	208.8	208	208.83	207.5	208.98	208.65	208.65	209.76	207.57	208.54	209.16	208.57	208.49	208.16	207.76	208.66	209.31	208.59	207.73	209.53	209.6	208.99
208.4	209.62	208.23	208.2	207.63	209.41	208.21	208.24	208.44	208.55	208.8	208.75	209.17	206.9	208.57	208.73	208.46	209.79	209.27	208.61	208.96	208.39	208.28	209.32	209.91	207.98	210.16	208.43	209.2	207.83	208.16	208.82	208.48	208.06	208.07	208.55	208.51	207.54	208.49	208.07	208.7	208.64	209.18	209.52	209.08	209.44	206.9	208.3	207.56	208.82
199.57	198.92	197.83	198.85	201.08	199.61	199.2	199.61	199.83	199.47	199.37	199.16	199.08	199.57	200.11	200.86	199.76	197.82	199.9	200.14	199.37	199.87	199.77	199.66	198.49	198.69	200.21	199.86	198.99	198.73	199.41	199.52	198.39	200.01	200.01	199.23	200.52	198.93	199.82	199.41	199.59	199.74	199.43	200.61	199.83	199.38	198.4	198.55	199.55	199.55
202.37	203.69	202.73	203.8	202.63	203.71	203.58	201.84	204.14	203.91	202.51	203.25	204.08	204.31	204	203.67	202.95	203.07	203.89	203.38	204.45	203.68	203.03	202.24	203.77	203.26	202.96	203.28	203.27	202.7	204	204	203.33	202.85	203.97	203.52	201.4	201.77	203.67	203.07	203.25	202.61	203.03	204.65	202.9	203.25	202.91	202.07	204.3	203.22
211.61	212.92	213.58	212.95	212.88	213.29	211.24	212.4	211.82	212.26	211.2	212.87	212.9	212.79	213.01	211.61	212.2	212.51	213.33	212.5	212.73	211.5	212.51	212.86	214.05	213.04	212.55	212.25	213.36	210.4	212.23	212.45	212.92	212.38	212.7	213.02	212.04	213.48	211.96	212.09	211.68	212.31	212.83	212.69	210.88	211.36	212.16	212.38	212.31	213.09
203.91	204.13	203.81	204.91	203.39	204.28	202.44	203.68	205.52	203.53	203.84	203.62	202.06	203	203.42	202.78	202.41	204.37	202.93	203.87	205.64	203.09	202.5	203.54	202.92	203.73	203.37	203.84	203.65	203.6	204.01	204.03	203.95	204.39	202.99	203.1	204.02	203.55	204.18	204.62	203.97	203.25	203.67	204.16	204.89	203.36	204.3	203.37	204.24	203.14
212.34	212.6	213.21	213.2	213.03	213.77	213.16	213.61	213.63	212.94	212.41	213.04	213.13	213.71	213.42	212.63	212.27	211.59	214.32	213	213.25	213.15	213.16	212.55	212.98	213.64	212.36	212.87	212.43	211.99	212.7	213.24	213.09	212.31	213.11	213.14	213.13	212.44	212.85	213.32	213.45	213.07	213.67	213.11	213.32	212.75	212.65	213.29	213.67	213.06
203.07	202.73	202.55	202.77	202.57	203.28	201.89	202.47	202.39	202.66	203.04	202.99	202.42	202.08	202.93	202.94	203.41	202.8	201.86	202.38	203.04	202.02	202.22	202.94	202.73	203.29	201.05	202.24	202.62	202.31	203.22	202.87	203.58	201.58	202.12	202.59	202.22	202.51	202.37	203.72	202.15	201.73	201.92	202.36	202.51	202.3	203.06	203.12	201.95	201.74
200.36	200.24	200.47	200.73	200.79	200.44	199.01	201.45	199.47	199.52	199.75	200.56	199.94	200.93	201.54	201.2	201.18	199.16	199.53	200.01	200.95	199.72	200.05	199.67	201.25	200.7	200.22	200.53	200.57	201.22	200.91	199.98	201.57	200.1	200.1	200.84	200.61	199.74	200.3	200.95	200.33	199.78	200.55	201.23	200.32	200.47	201.02	201.3	199.85	201.11
207.85	208.88	208.71	208.84	207.87	208.31	209.74	207.87	208.97	209.33	207.62	207.93	208.94	207.44	208.79	208.89	208.84	209.04	208.1	208.34	209.22	208.07	209.07	207.78	209.15	208.32	207.35	208.54	208.07	208.26	208.74	209.14	208.25	208.63	209.17	208.19	208.12	208.25	207.17	208.76	207.5	207.92	209.15	209.51	208.45	209.02	208.48	208.84	208.52	207.87
207.03	206.13	206.75	206.34	206.84	206.72	207.31	207.16	206.36	206.5	205.81	206.7	205.1	205.86	207.46	206.65	206.45	207.49	205.93	206.37	206.63	205.6	207.35	205.5	206.5	205.85	207.2	208.44	206.62	206.08	206.71	205.47	206.43	205.59	207.59	205.76	206.1	206.3	205.74	206.65	206.58	205.34	206.33	206.47	204.56	205.74	206.89	206.69	206.54	206
203.21	203.15	203.89	204.2	203.3	202.33	202.83	202.64	203.66	202.93	203.47	203.38	203.28	203.63	202.22	204.15	202.89	202.96	203.44	203.62	202	203.58	202.3	202.99	203.63	202.9	203.37	203.59	202.58	203.26	204.13	203.51	203.51	202	202.65	203.88	203.46	203.6	203.06	202.62	203.48	202.54	202.83	203.32	203.33	203.38	202.85	204.12	203.29	203.12
211.95	212.15	212.29	211.57	211.55	210.99	210.85	211.68	212.41	211.04	211.91	212.05	212.15	211.99	212.94	211.93	211.08	211.46	211.7	212.61	211.56	211.23	211.73	211.65	210.42	211.48	211.75	211.64	211.41	211.71	212.43	210.79	211.73	211.3	212.53	211.57	210.49	212.27	211.93	212.4	211.88	212.44	211.59	211.67	211.88	211.32	212.06	211.98	212.06	212.12
207.99	206.98	207.36	207.58	207.66	208.47	207.04	209.09	208.12	207.27	207.95	207.86	207.45	207.61	208.4	207.34	208.65	206.49	208.51	207.21	206.97	208.42	207.26	207.27	206.82	207.57	207.49	207.56	207.73	206.78	206.5	208.15	207.27	208.2	206.94	207.52	208.63	207.96	208.24	208.49	209.01	209.1	208.92	208.09	208.43	207.81	208.28	206.79	206.73	209.22
203.5	203.94	203.71	203.6	203.39	202.38	202.36	203.56	202.53	204.25	203.74	204.04	203.65	203.44	203.54	203.25	203.83	202.28	204.46	204.43	203.57	202.92	204.28	203.06	203.69	202.17	204.97	203.96	203.5	203.9	204.16	203.51	202.72	203.25	203.95	203.32	203.84	203.7	203.19	204.06	203.47	204.42	202.37	203.11	202.85	203.62	204.31	203.53	204.21	202.93
211.68	212.27	211.05	210.6	211.77	210.86	210.22	212.37	211.44	211.39	210.91	211.87	211.15	211.16	212.06	211.76	211.55	212	212.03	212.14	211.18	210.84	210.34	211.43	211.36	211.91	211.24	212.28	210.46	211.66	211.38	212.66	211.9	210.72	211.34	212.04	211.72	212.22	211.18	210.9	212.4	211.37	212.24	212.19	212.13	210.3	211.46	211.38	210.74	211.32
208.78	208.16	208.07	209.61	207.98	207.34	208.55	208.64	208.07	209.42	208.69	208.56	210.9	209.46	208.69	208.42	208.23	208.46	208.71	208.66	207.94	209.1	209.52	208.64	209.6	209.13	208.66	207.92	207.83	208.07	208.85	208.19	208.78	209.28	208.5	209.87	209.18	209.2	208.91	209.2	207.91	209.29	207.91	209.74	208.73	208.52	209.34	208.82	208.7	209
218.39	217.52	218.64	217.83	216.59	217.71	219.38	218.14	217.77	217.22	217.63	217.26	219.1	218.22	218.25	218.11	217.51	218.49	217.74	218.7	217.85	218.25	217.71	218.39	218	218.24	217.28	216.87	217.75	217.5	218.39	216.63	218.32	218.78	218.26	218.2	218.64	217.56	218.84	217.37	216.85	218.97	218.02	219.53	217.56	217.87	216.95	217.65	217.53	217.96
203.15	202.77	202.99	203.59	204.09	203.49	203.6	204.33	203.27	203.7	203.83	204.08	202.83	203.96	203.06	203.37	203.81	202.87	203.85	202.52	202.67	203.22	203.5	204.11	204.44	203.55	202.91	203.6	202.98	202.63	203.11	204.35	204.22	203.75	203.36	204.02	203.11	202.63	205.53	203.1	203.7	204.19	204.16	203.88	204.93	203.19	203.1	203.76	202.9	204.45
209.22	209.98	208.87	209.02	208.24	210.16	207.38	209.5	208.79	209.52	208.56	209.28	209.01	209.73	209.43	208.64	209.64	208.96	208.73	208.6	208.43	209.55	210.47	210.48	209.11	209.49	208.5	208.01	210.28	209.71	208.23	209.66	209.45	209.34	209.62	210.25	208.85	209.62	211.05	209.59	209.02	209.99	210.17	210.06	208.37	210.16	208.29	209.15	207.74	208.56
202.35	204.36	203.43	202.98	202.74	202.48	202.71	203.34	204.27	203.96	203.94	202.79	204.07	202.76	202.7	203.24	202.24	203.75	202.78	202.77	202.76	203.03	202.98	202.65	202.87	202.94	203.32	202.98	202.66	203.18	202.99	202.33	202.93	202.88	202.76	203.58	203.49	203.15	202.44	203.28	202.1	203.08	203.48	201.99	201.82	203.12	204.37	203.48	204.25	203.59
208.94	208.6	208.7	209.02	209.6	210.19	209.64	209.86	208.92	209.73	209.26	209.74	210.62	209.3	209.39	210.06	210.02	210.11	209.7	209.3	209.6	210.3	209.72	209.8	211.49	209.77	210.56	209.69	208.97	210.67	209.03	209.5	210.19	209.38	208.86	210.46	209.68	210.9	210.08	209.69	208.87	209.29	209.19	209.4	211.02	210.19	209.94	209.11	209.21	210.41
203.81	204.98	203.09	205.05	204.47	205.81	205.26	204.79	204.09	204.19	205.06	205	204.42	204.5	204.95	205.12	205.03	204.65	203.35	203.46	205.17	204.2	204.8	204.13	202.67	205.02	204.15	204.91	203.92	205.26	205.23	204.47	203.16	204.24	205.73	205.5	204.15	205.44	204.7	203.95	206.1	204.99	204.4	206.16	203.45	204.5	204.37	205.15	205.38	204.8
203.9	203.85	202.97	203.45	203.04	203.93	203.09	203.81	203.7	203.86	203.57	204.62	204.98	204.23	202.8	204.02	203.28	203.11	203.8	203.91	204.85	203.37	203.87	203.72	203.82	203.12	204.46	203.47	203.56	203.4	202.64	204.42	203.73	203.67	201.97	203.81	203.26	203.65	204.44	203.78	202.86	204.24	203.97	202.99	203.18	204.24	202.32	203.31	203.72	202.52
211.04	211.92	210.8	212.03	212.5	212.05	211.99	211.58	211.2	211.81	211.59	211.77	211.3	210.12	212.06	213.21	211.89	210.9	210.86	211.74	212.97	211.85	210.96	211.95	211.23	210.23	211.5	210.97	212.32	212.53	210.1	212.78	212.25	210.47	210.38	212.08	212.51	212.59	211.6	211.16	210.49	211.97	211.05	211.61	211.69	212.2	210.35	211.52	212.55	212.17
206.89	206.17	206.43	206.58	206.9	205.9	205.11	205.78	207.17	207.78	205.38	205.5	206.97	205.42	206.25	205.69	206.12	206.77	206.12	206.57	206.63	205.59	205.79	207.36	207.04	206.02	206.44	207.74	206.36	206.77	206.88	206.42	206.06	206.74	206.67	207.04	206.21	205.81	206.38	205.03	206.53	206.62	207.35	207.12	205.88	206.05	206	206.13	205.57	206.79
208.6	208.35	207.5	207.86	208.29	208.35	208.2	206.91	207.76	207.85	208.57	207.77	207.8	207.86	207.12	208.2	208.5	208.67	207.14	208.41	207.47	207.7	207.94	207.91	206.21	208.08	207.15	206.79	207.41	207.75	207.75	208.31	208.45	206.84	209.09	207.01	206.76	207.62	206.72	207.84	208.04	208.24	206.82	207.11	207.66	207.68	208.54	207.39	206.31	207.36
204.9	205.34	203.68	205.52	204.5	203.81	204.14	205.32	203.4	204.74	204.15	204.66	204.89	205.85	205.08	205.31	203.77	205.08	205.66	203.26	205.21	204.32	204.69	205.09	204.87	203.66	204.15	204.8	205.46	204.68	203.98	204.32	205.2	202.74	203.52	204.28	204.57	205.2	204.42	204.04	205.41	205.03	204.68	204.18	204.83	204.32	205.72	204.43	204.51	205.4
213.6	213.07	213.16	213.51	212.46	213.3	213.2	213.04	212.91	213.96	212.48	212.53	212.83	213.29	213.51	213.28	214.68	212.19	212.42	213.3	213.16	212.54	213.66	212.17	212.94	213.24	212.73	213.22	212.48	212.48	213.35	214.25	212.54	212.2	214.48	212.41	214.06	212.79	210.84	213.51	212.79	212.91	213.87	213.3	213.82	212.27	213.29	212.58	211.71	212.96
202.69	203.41	201.95	202.22	203.08	202.23	202.11	203.41	203.9	202.51	202.6	202.75	202.34	202.92	201.8	203.1	203.21	203.54	203.33	202.74	202.8	202.15	202.57	202.62	202.24	202.32	203.29	203.11	203.02	203.07	202.29	202.58	203.24	203.11	201.51	202.76	201.21	202.33	202.94	201.43	203.18	200.81	202.77	202.37	201.5	203.25	203.25	201.74	203.76	202.85
199.6	199.56	200.2	199.77	199.6	199.13	198.69	199.92	200.01	198.8	197.88	199.72	199.3	199.48	200.41	200.37	200.41	198.92	198.59	199.95	198.71	198.53	199.21	199.75	199.8	199.04	198.65	200.24	199.86	198.76	200.37	199.55	199.76	199.91	199	198.55	199.32	199.22	199.86	199.67	199.76	198.83	198.79	200.22	198.69	199.37	199.03	199.32	198.86	200.01
209.64	208.37	209.41	209.65	209.86	208.86	209.46	208.3	209.61	207.97	209.12	207.79	208.94	209	208.6	209	209.15	208.03	209.27	207.89	208.05	209.2	208.86	209.8	209.17	208.66	208.59	208.9	208.6	208.4	210.01	208.88	209.19	207.66	209.23	209.33	209.1	208.74	208.28	208.76	207.63	209.2	209.09	208.64	209.38	209.32	208.87	208.33	209.35	209.19
202.06	203.13	201.71	202.03	202.73	202.88	202.11	201.6	202.3	202.19	201.42	203.09	201.95	202.88	202.49	201.91	201.4	203.06	201.68	202.41	202.96	202.55	202.14	203.37	202.93	203.09	202.02	202.31	202.52	202.94	202.36	203.01	201.54	203.6	202.18	203.18	203.08	202.59	202.63	201.96	202.7	202.35	203.05	201.79	202.09	203.42	202.39	203	201.97	201.81
201.94	202.99	201.33	202.83	202.71	202.29	202.84	203.22	202.68	201.3	201.45	202.11	202.1	202.87	202.22	201.62	203.88	203.04	202.03	201.61	202.68	203.06	202.27	202.97	201.66	202.36	203.41	201.57	202.22	201.97	202.56	202.43	200.5	202.07	202.84	202.4	203.52	203.54	202.21	202.24	201.68	202.89	202.84	202.15	202.62	201.85	202.97	202.27	202.45	202.3
204.89	204.79	204.66	204.23	205.8	204.53	205.79	204.25	204.41	205.11	204.08	205.35	204.1	203.73	204.19	204.54	205.57	205.84	204.51	204.87	205.42	204.75	204.52	204.2	204.49	203.85	204.24	205.16	203.6	204.39	203.32	204.29	204.13	205.49	204.59	204.35	205.35	204.49	204.81	204.4	205.41	204.49	204.88	203.17	203.87	204.48	205.58	203.38	205.41	204.84
211.94	212.92	213.5	212.2	212.3	213.67	212.45	212.27	212.24	213.57	213.3	213.85	212.83	213.55	213.69	212.53	212.78	213.17	212.41	212.84	213.88	213.57	213.75	213.03	212	213.19	213.12	213.06	212.09	213.66	212.61	213.5	211.76	213.16	212	213.22	213.21	212.27	213.29	212.55	213.14	214.65	212.49	212.89	214.11	212.77	212.45	213.39	213.52	213.64
209.06	208.66	208.22	209.09	208.1	207.66	208.92	207.05	208.81	208.22	208.74	207.52	207.75	208.3	209.55	209.23	208.85	210.09	208.31	209.93	208.06	208.16	208.72	208.9	207.71	209.57	207.94	209.33	209.78	208.48	208.67	207.42	208.63	209.28	208.64	208.66	208.74	208.26	208.14	210.17	209.35	208.64	209.13	208.58	208.24	208.62	207.69	209.6	209.8	208.48
208.31	207.94	208.16	207.72	207.75	206.55	206.33	208.43	208.6	207.98	207.74	209.02	206.83	207.25	208.21	207.55	208.32	206.56	207.44	208.5	207.48	207.36	206.62	208.65	208.29	208.41	207.69	208.98	208.43	207.96	207.77	207.89	208.98	207.44	208.9	207.04	207.85	207.76	208.6	207.79	209.38	207.47	206.53	207.56	207.37	207.92	207.11	207.38	208.34	207.4
209.77	209.06	209.68	209.73	208.14	209.85	210.37	209.46	209.44	208.8	209.67	210.39	209.74	209.9	210.33	209.36	209.48	209.13	209.6	209.31	209.84	209.07	209.94	209.97	209.84	209.59	210.1	209.36	210.38	208.93	208.99	210.38	208.57	208.63	209.18	210.27	209.05	208.13	209.31	208.67	209.11	209.44	209.78	209.87	210.65	209.5	210.2	208.71	209.68	209.32
213.32	214.01	213.54	213.25	213.18	213.71	213.5	213.43	213.63	214.44	214.49	213.54	213.71	212.25	213.67	214.18	212.47	213.13	214.17	213.19	213.66	214.41	213.07	213.49	213.92	214.05	213.49	214.01	214.24	214.49	213.73	213.26	213.42	214.5	213.11	213.09	215.02	213.97	214.13	213.68	213.85	214.35	213.85	214.41	213.29	214.59	213.91	213.82	212.33	214.35
203.44	203.98	205.33	202.91	203.06	203.59	203.57	202.29	203.59	203.09	203.06	203.9	204.43	202.73	203.95	203.7	204.49	202.92	203.08	203.4	204.35	205	202.72	203.64	203.31	203.23	202.86	203.97	203.8	203.88	204.71	204.15	203.58	203.98	205	203.96	204.48	204.11	203.98	203.54	204.7	203.07	204.95	203.61	202.9	203.13	203.85	204.46	204.62	205.05
207.9	208	208.66	208.54	209.46	209.18	208.72	208.8	210.03	207.75	208.85	208.58	208.67	208.89	208.55	209.12	208.41	208.06	208.43	208.76	207.87	209.61	209.24	208.13	209.51	208.89	209.67	208.01	208.78	209.56	207.94	208.62	208.6	207.98	209.68	207.93	209.04	209.35	208.49	209.59	209.04	207.9	208.83	208.12	208.74	209.51	208.51	209.89	210.01	209.09
209.45	209.39	209.41	209.49	209.17	208.98	209.79	209.92	208.94	210.92	209.35	209.79	209.49	209.74	210.26	209.35	209.29	208.95	208.04	207.5	209.48	210.05	209.76	209.22	208.89	209.6	208.55	209.2	209.29	209.04	209.62	209.59	209	209.91	209.84	209.1	208.84	208.07	208.56	208.74	209.67	208.95	209.33	209.15	208.67	209.25	209.82	208.65	208.97	208.42
203.29	203.43	202.79	203.24	204.27	203.82	203.02	203.26	203.27	203.9	203.11	203.92	203.9	204.03	202.62	203.92	203.47	203.87	202.21	202.66	203.13	203.04	202.43	203.16	203.38	202.98	204.21	203.2	203.31	203.93	203.16	202.87	202.99	203.94	202.6	203.49	204.57	201.79	203.19	202.98	203.27	203.39	203.13	203.62	203.11	202.86	203.72	203.59	203.12	203.24
209.9	208.85	210.37	209.39	208.33	209.38	210.59	209.15	210.11	210.4	209.21	209.27	208.5	209.69	209.36	209.84	209.05	210.31	209.77	209.16	209.53	210.07	208.5	209.79	210.15	209.16	210.05	211.08	209.77	209.28	209.67	209.19	210.79	209.39	208.33	209.79	208.37	210.24	209.45	209.74	209.01	210.29	209.91	208.92	210.5	210.91	210.18	211.3	209.16	209.34
210.09	209.34	208.8	209.26	209.41	209.6	208.05	209.1	208.6	209.38	209.03	210.1	209.52	211.04	208.86	208.93	208.86	210.21	209.98	210.49	209.51	208.44	209.71	209.2	209.34	209.39	208.82	209.03	208.62	209.88	210.1	209.32	210.47	210.3	210.45	209.59	209.22	210.18	209.27	209.32	209.24	208.09	209.83	209.49	210.61	209.3	210.24	209.92	209.6	209.69
209.73	209.83	209.36	209.12	209.38	209.11	208.84	210.38	210.23	209.62	210.58	209.53	209.51	209.9	209.91	210.1	209.09	209.23	209.57	208.37	209.17	210.45	209.96	209.71	209.46	210.09	209.14	209.8	209.85	209.9	210.33	208.32	208.19	209.27	210.01	208.99	208.84	208.99	209.66	208.86	209.36	209.47	209.39	209.05	209.52	209.21	208.71	208.6	209.33	208.6
199.11	199.77	200.11	199.85	198.81	199.53	199.85	199.96	200.66	199.1	199.33	198.73	199.61	199.56	200.77	200.41	199.5	199.82	200.12	199.65	198.74	198.11	198.63	199.23	198.39	198.2	199.06	199.41	198.02	199.4	198.91	198.18	198.53	199.47	199.53	199.69	199.05	198.25	200.24	199.96	198.67	199.9	199.63	198.54	198.07	200.78	199.73	199.57	198.75	199.43
205.55	206.2	205.89	206.61	206.32	206.42	205.95	207.21	206.98	205.92	205.94	205.81	205.61	207.24	207.12	205.84	205.79	206.06	206.77	205.8	206.04	207.18	205.32	205.56	205.73	206.5	206.48	206.11	206.78	206.71	206.35	207.22	207.29	205.51	207	206.87	206.7	205.67	206.48	207.21	206.39	206.35	206.83	207.59	205.85	207.21	205.15	206.41	205.63	206.43
217.92	216.85	217.33	217.54	217.38	216.32	218.07	218.12	218.33	218.01	217.1	217	217.28	216.8	216.34	216.5	217.38	218.37	216.92	216.35	218.16	216.87	217.48	217.54	217.19	216.68	216.93	217.34	217.76	217.65	216.91	217.06	217.3	217.49	217.31	216.95	215.92	216.79	216	217.74	218.61	217.44	217.92	217.34	216.72	215.83	217.57	215.75	217.81	217.99
207.33	209.82	209.27	209.03	208.2	209.1	209.66	208.67	208.95	208.2	208.13	208.65	208.32	208.26	208.87	208.4	208.75	209.08	208.72	207.99	207.99	209.43	208.2	209.26	209.22	208.73	209.22	209.04	208.97	208.88	208.05	208.95	208.61	208.13	208.18	208.68	208.91	208.9	208.3	208.91	208.95	208.2	208.3	208.12	209.16	209.48	208.95	208.16	208.71	208.36
201.76	200.84	202.03	200.08	200.28	200.2	199.24	200.27	200.28	200.69	199.39	200.82	200.12	199.79	200.21	200.01	200.93	200.97	199.97	200.94	199.17	199.76	199.79	199.97	200.02	199.57	199.6	199.7	199.73	199.33	199.96	199.83	200.04	201.01	200.62	199.71	199.53	201.28	200.48	200.13	199.51	200.28	200.3	200.84	201	200.11	198.94	199.55	199.97	201.31
200.08	200.35	200.52	200.1	200.99	199.21	201.01	199.25	199.59	200.75	200.03	200.42	200.34	200.15	200.35	200.53	201.32	200.64	199.92	199.67	201.47	199.21	199.66	199.08	200.77	201.46	200.28	199.87	201.79	199.63	200.41	200.5	201.48	200.07	198.45	200.53	201.54	199.39	199.5	199.42	200.62	199.97	200.75	200.88	200.39	201.2	201.47	200.18	199.87	199.44
208.67	208.43	209.31	208.05	209.22	208.06	209.17	207.31	209.16	207.58	208.76	208.45	210.14	207.87	208.88	208.8	209.28	207.96	208.61	208.5	208.99	208.39	208.64	209.75	207.89	207.82	209.38	208.45	208.43	207.18	208.06	208.46	209.29	208.55	208.43	208.79	209.73	208.57	208.88	208.31	209.41	208.12	209.47	207.9	207.99	209.76	208.76	208.61	208.12	209.53
204.03	204.83	204.52	205.14	205.03	205.09	205.22	204.78	204.64	203.96	204.1	204.48	204.22	205.08	205.12	204.84	204.9	204.01	205.99	205.94	204.94	205.04	204.48	205.48	204.74	205.28	204.5	206.15	204.31	204.48	204.22	204.31	204.64	204.72	204.27	205.46	204.19	204.46	204.17	204.31	205.06	205.47	205.4	204.57	205.27	203.53	204.71	204.7	204.11	205
207.85	207.85	208.92	206.94	208.21	207.66	207.29	207.81	208.21	207.18	208.28	207.79	208.36	207.46	208.6	207.26	207.26	208.33	208.02	207.77	207.57	208.57	207.85	207.86	208.31	208.62	207.67	208.13	207.98	207.93	206.96	208.17	209.19	209.23	207.96	207.83	207.36	207.3	206.92	207.58	207.45	207.48	208.94	208.31	207.07	208.16	207.75	207.46	207.51	207.87
217.41	217.78	217.62	216.57	216.68	217.22	217.46	216.73	216.82	217.88	217.15	215.78	217.47	216.16	215.57	215.85	217.23	217.25	216.69	216.28	216.29	217.64	215.94	217.24	216.34	216.89	217.27	217.39	215.61	216.08	217.37	217.56	216.74	216.8	215.53	216.8	217.28	217.81	218.16	216.83	217.13	217.09	217.79	216.69	216.37	217.36	217.57	216.47	216.29	216.76
209.24	208.98	208.96	208.26	208.87	209.51	208.58	209.11	208.18	208.84	208.78	209.68	208.82	209.14	208.39	208.71	208.99	208.35	208.98	208.81	207.57	207.31	208.7	209.53	209.66	208.91	209.11	207.84	208.64	208.2	210.24	208.9	209.3	209.63	208.28	209.94	207.46	208.52	207.82	209.62	209.3	208.37	208.82	207.91	208.8	208.63	208.12	208.86	208.22	208.04
216.85	216.81	217.91	216.96	217.51	216.21	217.08	217.01	217.4	218.22	217.16	216.18	216.83	216.21	217.92	217.68	217.11	216.41	216.74	217.08	216.19	216.92	216.94	216.21	217.17	215.68	216.47	216.99	216.84	217.59	217.65	216.59	217.02	217.54	217.41	216.34	216.58	215.44	217.07	216.47	216.46	216.56	217.3	216.37	216.28	217.15	217.43	216.63	217.02	218.02
194.71	194.57	196.32	195.86	194.48	195.23	195.33	195.21	196.33	194.59	196.27	196.2	195.95	194.43	194.52	194.95	194.76	195.5	195.34	195.2	195.58	195.44	195.01	195.26	195.28	195.18	195.26	195.27	194.48	196.35	195.35	195.96	195.51	195.19	194.04	195.77	194.63	195.42	194.24	195.39	195.36	194.03	194.85	195.2	195.9	195.98	195.09	195.01	194.15	195.02
204.38	204.5	203.96	204.62	204.77	205.45	204.49	204.01	204.95	203.75	205.27	206.01	204.97	204.93	203.07	205.12	204.73	204.55	204.15	204.74	204.79	203.63	204.78	205.05	205.5	203.76	204.75	204.54	204.88	204.71	204.74	203.44	204.11	203.66	205.79	205.17	204.51	203.65	205.1	204.03	203.33	204.8	204.67	204.67	205.3	203.21	204.55	205.69	205.98	203.77
204.51	203.19	203.3	202.16	202.49	201.97	203.08	203.38	203.1	203.57	203.65	203.32	202.35	202.62	203.71	203.57	204.22	204.24	202.87	203.9	203.64	204.93	203.83	202.89	203.32	202.45	203.56	203.79	202.7	202.96	203.6	203.06	202.44	203.23	203.65	202.55	202.6	203.36	203.6	202.23	202.96	201.97	202.61	202.86	203.88	202.72	202.65	202.48	203.38	203.66
209.53	208.76	209.65	209.55	208.9	208.07	208.52	207.58	208.51	208.48	208.74	208.97	208.01	209.78	209.89	209.31	208.17	209.48	210.45	208.31	210.77	208.07	208.73	210.06	207.67	208.13	209.31	207.86	209.64	208.43	208.84	209.35	209.91	208.09	208.07	208.73	209.33	209.21	208.04	208.42	208.58	208.65	208.8	208.82	209.34	208.79	209.62	209.18	208.62	207.57
203.97	202.74	203.49	203.21	202.84	201.84	203.27	203.73	203.95	203.15	202.97	204.03	203.59	203.17	202.85	202.93	203.75	202.83	202.92	203.77	203.03	202.62	203.06	203.34	203.48	203.83	203.03	203.7	202.39	203.4	202.91	202.79	203.91	203.04	203.8	202.53	204.02	203.12	203.68	202.67	202.09	203.52	203.89	201.99	202.39	203.61	203.18	202.7	202.8	202.47
217.21	215.51	217.63	216.59	217	216.31	217.14	217.56	217.63	217.5	217.62	217.91	216.97	217.25	217.2	216.79	216.18	215.78	217.23	216.5	217.05	216.56	215.67	216.89	217.28	217.2	216.8	217.48	215.95	217.1	218.36	217.66	215.4	216.95	217.19	217.71	218.08	216.51	217.7	216.35	216.61	216.76	217.75	215.99	216.37	217.64	217.12	215.94	217.06	216.36
201.27	200.48	201.01	200.67	199.18	200.52	200.19	201.45	201.35	200.63	199.69	199.88	200.9	200.06	201.72	200.45	199.9	200.93	201.42	200.78	199.04	200.2	199.55	201.28	199.94	201.37	200.27	200.65	201.15	200.35	200.3	200.3	200.58	199.28	199.91	200.69	200.32	200.2	200.09	200.17	199.7	199.57	200.27	200.64	200.56	200.13	200.78	200.76	199.9	199.8
212.94	213.24	212.23	212.2	211.88	212.72	212.22	212.79	213.08	211.99	213.16	212.85	213.25	213.87	213.17	213.01	212.57	214.56	213.27	213.04	213.56	212.54	214.19	213.08	212.66	212.31	212.65	214.03	212.97	212.27	213.64	212.23	213.14	212.73	212.99	212.8	213.05	212.8	213.7	212.04	213.27	212.96	212.46	212.62	212.36	213.65	213.42	212.9	213.29	213.36
213.95	213.23	213.79	214.06	212.84	213.94	213.35	213.89	214.68	213.81	214.4	213.61	213.23	212.82	215.33	213.99	214.48	214.64	213.28	213.71	213.47	214.03	213.93	214.03	214.08	213.15	213.47	213.79	213.43	213.24	213.15	214.41	213.22	214.06	213.84	213.94	214.19	212.97	213.41	213.83	213.69	213.02	213.44	214.26	213.69	214.91	213.06	213.57	213.49	213.32
210.2	209.8	210.58	209.87	209.11	209.09	208.15	208.62	210.76	208.6	209.52	209.11	210.62	209.93	209.22	209.56	209.24	209.2	210.47	209.3	209.94	209.99	209.86	209.72	209.24	209.39	209.82	209.82	209.23	210.25	210.3	209.57	209.36	208.97	209.19	208.78	208.88	209.06	208.14	210.94	209.04	210.1	209.64	209.18	209.78	210.86	208.79	209.93	209.89	209.76
207.89	207.95	206.65	207.46	207.99	207.81	208.19	207.7	207.89	208.04	207.5	207.56	208.01	207.81	207.87	206.64	206.64	207.98	207.81	207.24	208.61	207.78	206.96	207.93	208.07	207.3	207.37	208.56	208.13	208.22	207.16	207.93	209.32	207.36	207.7	208.48	207.57	207.51	208.96	207.3	206.27	208.54	207.55	207.36	207.64	207.97	208.02	206.43	206.98	207.9
204.28	204.71	204.35	205.68	204.91	204.56	203.49	204.44	205.44	204.58	204.94	204.31	204.47	204.99	204.58	204.06	203.43	204.07	204.12	205.6	204.22	205	204.24	204.1	204.45	204.84	202.65	204.12	205.15	205.14	204.41	205.04	205.91	204.62	204.78	203.75	205.06	203.43	203.71	204.98	203.28	204.19	206.28	205.69	204.41	204.46	205.44	204.63	206.03	204.82
207.21	208.13	207.21	206.33	208.23	207.29	207.75	206.95	208.16	208.12	208.21	207.4	207.55	207.96	208.63	208.07	208.78	207.28	206.93	207.88	208.33	207.13	208.01	206.99	207.13	207.16	207.32	207.7	207.12	208.35	206.83	208.85	206.97	207.27	207.55	207.94	207.76	207.66	207.85	208.41	208.1	208.41	207.52	207.88	207.43	207.67	208.06	208.16	206.98	208.15
211.78	212.35	211.77	212.1	211.36	211.63	212.19	210.24	210.35	211.67	210.33	210.92	212.82	209.98	211.82	210.32	212.02	211.36	211.9	211.65	212.14	212.55	211.25	211.46	212.64	211.99	211.75	211.32	211.93	211.53	210.91	211.36	212.44	211.43	211.22	211.56	211.97	211.97	212.58	211.47	210.92	211.48	211.2	210.81	211.51	212.37	212.37	212.37	211.76	211.08
212.17	211	211.73	212	211.42	212.42	211.98	213.19	211.56	210.97	211.62	212.36	211.52	212.11	210.91	212.07	210.54	211.47	211.55	210.98	211.04	211.42	212.04	211.78	211.39	211.93	212.06	211.25	211.1	212.02	210.69	211.64	211.84	211.37	211.75	212.57	211.55	211.96	212.24	212.36	210.82	210.58	211.99	210.87	211.76	212.48	210.97	212.04	211.48	210.01
206.22	206.73	205.65	206.34	206.31	206.27	207.22	207.74	206.59	206.45	206.59	206.5	206.69	206.98	206.59	206.71	207.33	206.78	206.97	205.96	206.77	206.36	207.21	206.91	205.91	205.68	206.03	205.95	206.86	206.04	207.11	205.67	206.6	205.99	206.6	206.64	206.16	206.54	206.37	206.27	206.53	206.03	206.79	205.87	206.43	205.89	205.41	205.7	206.89	206.26
206.28	205.82	205.05	206.6	205.77	205.83	206.22	207.73	206.83	206.12	206.46	206.69	206.49	206.12	206.62	205.92	206.44	206.3	206.17	206.07	207.44	207.57	206.83	207.47	206.51	206.7	205.87	207.07	206.37	206.41	206.45	206.97	205.55	206.29	207.13	205.24	205.89	206.76	207.23	206.85	205.04	206.8	207.17	206.79	206.59	206.4	205.45	206.7	206.8	206.01
208.62	208.23	208.41	208.07	208.28	207.84	208.66	209	208.22	208.14	208.28	207.76	208.72	208.84	207.96	208.04	208.55	209.42	208.65	207.91	209.15	207.63	207.26	208.9	208.36	208.39	208.71	208.07	208.41	208.79	208.5	207.49	208.61	208.37	209.58	208.5	208.02	208.78	209.29	208.69	208.35	209.17	207.73	207.9	209.19	207.47	209.21	209.45	208.38	208.18
208.05	207.72	207.7	209.15	207.54	208.7	207.91	209.19	208.57	209.02	208.35	207.5	209.23	207.19	208.76	209.37	208.06	207.77	207.36	208.07	207.45	209.35	209.64	208.6	207.91	208	208.15	206.82	207.33	208.74	208.2	208.5	208.82	207.42	208.92	209.18	208.72	208.34	208.29	209.52	208.36	208.12	207.66	208.72	207.97	207.43	209.5	207.77	209.15	208.86
206.6	206.79	207.44	207.64	207.31	208.65	207.89	207.23	206.64	207.31	209.56	208.01	208.03	207.24	207.94	206.68	207.62	208.93	207.17	207.21	207.52	207.19	207.64	208.14	207.23	206.86	207.41	208.57	208.13	206.8	207.85	207.62	208.06	208.06	206.62	207.93	207.87	207.98	207.82	206.79	208.63	207.81	207.55	207.48	206.83	207.77	207.43	208.12	207.66	207.45
201.1	200.34	199.72	200.02	200.95	199.1	201.34	200.59	198.79	201.19	199.87	199.91	201.15	200.61	200.18	199.85	198.91	200.59	200.17	200.01	200.19	200.31	199.78	200.23	199.04	200.39	199.71	201.77	199.72	200.92	200.38	200.72	199.97	200.71	200.19	200.17	199.7	199.7	198.98	200.56	200.33	199.14	200.96	200.9	201.42	199.43	200.79	200.4	200.14	198.87
207.45	207.61	207.41	208.85	207.33	208.45	208.12	208.8	207.81	208.35	207.17	207.6	206.99	208.09	208.54	207.07	207.02	207.44	208.18	208.04	208.15	207.65	208.3	208.03	208.44	208.29	208.51	207.76	207.8	207.89	208	208.09	207.25	208.09	207.08	208.12	206.87	208.04	208.79	208.53	207.84	208.58	206.68	206.56	207.46	208.21	207.58	207.89	207.51	207.37
205.66	206.44	206.35	205.9	206.37	205.76	206.54	206.93	206.06	207.06	206.3	206.06	206.15	206.12	206.13	206.42	206.05	206.26	205.52	206.5	205.74	206.96	205.04	205.46	206.77	207.03	206.95	206.87	206.88	206.26	206.03	206.88	207.05	206.36	205.51	205.61	206.87	204.43	205.61	205.69	206.71	206.04	205.6	206.28	205.87	205.62	205.82	206.78	206.47	206.58
213.68	213.09	214.47	214.22	214.89	214.54	212.98	214.13	212.92	212.82	213.78	213.35	213.29	214.97	213.93	214.03	213.69	214.82	214.2	213.16	213.47	212.92	213.88	214.51	213.61	213.36	214.4	214.76	213.94	212.97	213.9	213.25	214.24	214	214.66	213.95	212.05	214.19	213.77	214.28	213.08	213.87	214.06	213.04	214.18	213.98	214.9	212.92	213.61	214.12
199.93	199.15	200.08	199.86	199.31	198.92	198.92	200.07	199.95	199.24	199.66	200.44	199.63	199.71	200.19	198.96	199.8	200.1	199.52	199.94	199.45	199.75	198.96	199.87	200.46	199.21	199.08	198.68	199.9	198.74	200.55	199.17	199.9	199.11	198.85	199.78	200.05	199.62	200.83	200.05	198.9	198.94	199.16	198.39	199.95	200.39	200.41	199.32	198.29	199.84
217.28	217.51	217.47	216.62	216.07	216.5	216.81	217.53	218.14	216.55	215.85	217.17	215.93	216.33	217.94	216.83	216.98	217.53	218.13	217.7	215.9	217.84	217.67	216.67	217.14	216.7	216.65	216.74	215.91	218.5	215.71	217.86	217.18	217.09	217.02	217.25	216.67	217.17	217	217.81	217.09	217.87	216.83	217.46	217.09	216.98	215.51	217.05	216.59	217.8
216.41	217.12	216.53	217.62	216.86	217.35	216.43	216.94	217.36	217.32	217.36	217.78	217.37	217.37	216.66	217.7	216.84	216.19	217	217.11	216.09	218.01	217.62	216.46	216.67	216.29	217.85	216.92	216.59	216.94	217.56	216.68	217.63	217.4	217.89	218.29	217.33	216.77	217.16	218.56	216.27	216.33	217.68	216.78	216.95	216.72	217.81	216.95	217.2	217.08
208.72	208.46	208.47	209.13	208.99	208.91	208.87	209.14	209.45	207.6	209.44	210.24	208.84	209.96	209.36	209.21	209.29	208.71	209.73	208.25	208.3	208.1	210.7	207.37	209.07	209.18	207.92	208.91	209.18	208.34	208.86	209.86	209.14	208.66	208.29	208.54	208.22	209.28	209.8	207.86	208.43	209.92	207.3	209.64	208.49	209.41	208.2	209.62	208.76	208.65
208.02	207.15	207.42	207.33	206.54	208.08	208.31	207.5	208.23	207.56	209.08	208.05	208.81	208.09	207.89	208.6	208.25	207.26	208.13	208.13	206.78	207.83	207.29	206.72	208.14	208.93	207.36	208.19	207.14	207.1	208.67	208.2	208.57	207.29	207.94	209	207.69	208.23	207.94	207.22	207.86	207.76	209.86	207.76	207.67	208.52	207.73	208.24	208.44	207.55
203.95	202.05	203.11	202.49	203.89	203.02	203.86	202.91	203.15	202.58	204	204.07	203.03	202.74	202.7	203.72	203.83	203.75	203.79	202.87	201.61	203.33	203.77	203.4	202.59	203.11	203.17	203.73	203.76	202.82	205.01	203.42	203.84	203.73	203.43	201.6	202.48	203.04	203.72	202.54	204.06	203.72	202.5	203.48	202.93	204.56	203.48	203.56	204.2	203.16
206.09	206.2	207.43	205.43	205.79	205.38	206.23	206.33	206.77	206.36	206.25	205.5	207.87	205.49	206.61	207.19	205.94	207.78	205.33	206.93	206.61	205.99	205.59	206.15	206.76	206.54	206.52	206.08	207.35	206.59	205.74	205.77	206.16	205.77	206.39	206.41	205.59	204.96	208.18	206.34	206.77	206.22	206.31	207.3	206.43	205.38	206.43	205.74	207.52	207.02
211.92	212.92	211.32	212.51	212.14	212.78	213.61	212.48	211.52	213.35	212.03	213.16	212.32	213.42	213.27	210.69	213.5	212.49	212.01	212.92	211.09	211.63	212.16	211.39	213.72	212.04	213.2	212.16	212.9	213.26	212.25	212.84	212.67	212.56	211.66	211.49	212.47	212.19	213.28	212.4	212.55	211.63	210.85	211.73	212.4	212.61	212.38	212.15	212.23	212.93
207.13	208.21	206.97	208.42	207.89	207.53	207.97	206.51	207.61	208.17	207.66	206.87	207.09	208.25	207.83	208.5	209.51	207.95	207.56	208.07	208.74	207.89	208.15	208.51	207.69	207.84	207.92	207.7	207.63	207.78	206.92	208.27	207.73	207.81	207.75	208.37	208.87	207.67	207.18	207.62	207.92	208.08	207.97	207.72	208.54	208.41	207.91	207.13	207.58	207.73
207.67	208.39	207.11	208.08	207.19	208.37	207.88	208.57	207.38	208.71	208.04	208.92	208.62	207.75	207.76	208.28	207.89	208.29	207.13	206.99	208.77	208.12	207.26	208.32	208.24	208.06	208.38	209.08	208.89	208.1	208.67	208.1	206.88	206.96	208.15	207.7	208.29	208.69	207.62	205.98	207.96	207.8	207.65	206.92	207.7	207.87	207.57	207.13	206.88	208.03
198.57	198	198.55	198.75	198.59	198.5	198.97	198.55	199.4	197.38	198.99	198.34	199.09	198.18	199.12	198.41	198.62	198.58	198.76	198.32	198.56	198.66	197.8	198.45	199.02	198.72	198.11	197.89	197.86	198.5	198.82	198.22	199.59	198.88	198.79	199.21	198.94	198.25	199.11	198.32	197.96	199.31	198.81	198.92	199	197.77	198.02	199.26	199.73	197.9
204.83	205.07	204.07	204.77	204.65	204.77	205.1	203.76	205.35	204.48	205.44	204.13	204.27	205.02	204.98	205.1	203.64	205.89	204.67	205.27	205.1	204.74	204.64	203.66	204.83	205.1	204.32	204.36	205.12	204.02	204.83	203.63	205.44	205.28	204.57	204.51	205.01	205.64	203.26	204.95	204.62	204.93	205.25	205.37	204.27	204.69	204.59	204.36	204.75	203.89
202.59	202.33	202.17	202.54	201.73	202.79	202.22	202.58	202.09	203.03	202.32	202.1	203.15	203.02	201.77	202.9	202.21	203.96	202.08	202.34	202.89	202.83	203.04	202.56	202.76	202.17	202.45	201.56	201.86	203.04	202.06	202.49	202.74	202.34	202.92	202.68	202.38	202.93	201.6	202.6	202.67	202.7	202.39	201.84	202.88	202.07	202.64	202.99	202.1	202.2
209.63	210.23	209.21	209.59	209.29	209.41	207.64	210.44	209.78	209.29	208.85	208.95	209.01	208.98	209.02	210.36	209.14	210.67	209.94	209.42	209.25	209.8	208.85	208.38	209.77	209.58	209.25	209.14	209.91	208.9	209.94	209.35	209.22	209.22	209.49	209.25	209.43	209.11	208.36	209.78	208.48	209.37	209.11	209.56	208.36	210.25	209.32	209.76	208.95	209.22
216.91	215.4	216.57	216.33	216.63	216.43	217.66	217.51	217.87	217.13	216.39	216.95	217.12	216.33	216.99	216.14	217.38	217.25	217.78	216.38	216.74	216.19	216.26	217.02	216.58	217.09	217.25	216.42	216.79	217.31	216.62	217.03	217.04	217.7	217.51	216.92	216.42	217.28	216.6	215.96	217.03	216.71	216.77	218.17	216.84	216.74	217.21	218.02	216.77	216.24
200.61	198.75	201.28	200.77	200.87	201.69	199.57	200.2	199.17	200.91	200.93	201.39	200.12	200.15	200.52	199.63	200.86	199.78	200.37	200.32	200.37	200.66	199.9	200.15	199.56	200.3	201.49	201.3	200.61	201.57	199.66	199.96	199.88	200.07	199.22	200.74	200.89	200.4	200.83	199.98	199.49	199.88	201.14	200.66	200.34	200.63	200.5	201.17	200.95	200.95
210.69	212.02	213.16	212.07	211.1	212.51	210.67	211.79	211.02	212.5	211.66	210.39	211.24	211.47	210.86	211.4	211.95	210.88	211.82	210.88	211.25	211.4	211.28	211.66	211.48	212.81	211.84	211.94	210.79	211.72	211.85	211.92	211.54	210.64	212.08	211.38	211.14	212.14	212.1	212.71	212.17	212.27	212.69	211.75	211.35	212.26	212.3	211.58	210.71	212.49
203.72	203.38	204	202.57	202.7	201.65	202.51	203.25	202.72	203.86	203.55	202.93	204.36	203.34	203.63	203.62	202.54	203.87	203.84	204.02	204.2	203.72	203.64	203.02	204.22	203.76	203.79	203.3	203.68	204.09	203.04	203.66	204.17	203.61	203.85	202.75	202.68	202.68	203.23	203.01	203.33	204.18	203.41	203.24	203.17	203	203.11	202.91	203.33	203.43
201.53	199.57	200.44	200.37	199.42	199.78	201.37	200.68	200.11	200.18	200.62	199.62	201.17	200.39	200.23	200.1	201.09	201.62	200.55	200.5	199.69	199.37	200.44	201.02	201.6	199.83	200.27	200.84	200.42	201.14	200.3	200.9	200.41	200.26	199.53	200.9	199.42	199.57	200.46	201.09	201.85	199.42	200.75	199.73	201.31	200.37	201.38	200.27	200.91	201.57
213.35	212.56	214.15	213.23	214.74	213.28	214.32	213.78	213.99	214.26	213.79	213.63	214.77	213.97	213.43	215.06	214.09	212.84	213.57	213.05	214.14	214.85	214.24	215.05	215.16	213.86	214.49	213.78	215.06	213.88	213.79	213.56	215.08	214.62	213.67	215.18	214.81	213.17	213.35	214.03	213.68	213.84	214.1	213.23	215.04	214.57	213.5	213.95	213.75	214
211.5	211.86	212.1	211.95	213.81	212.35	212.9	212.22	213.05	211.74	212.27	211.58	211.62	212.39	212.19	212.67	211.85	210.63	212.09	212.58	213.7	213.07	212.7	212.62	211.59	211.71	212.28	212.28	212.69	211.6	212.69	212.66	211.69	212.48	211.89	212.11	212.64	212.35	212.57	212.27	212.3	212.51	213.01	212.33	211.94	211.76	211.75	212.24	213.23	212.45
212.43	211.1	210.45	212.1	212.51	212.95	212.76	211.04	211.78	211.76	212.64	212.31	211.61	211.84	211.44	211.17	212.3	212	212.25	212.06	212.02	211.74	212.1	212.28	211.4	212.55	211.87	211.36	212.16	211.12	211.98	211.69	211.64	212.36	210.17	211.34	213.03	212.09	211.78	210.53	211.3	211.37	211.56	213.34	211.69	211.89	211.22	212.14	211.7	212.18
209	207.17	208.29	208.77	208.56	207.32	209.18	208.45	209.44	207.51	207.96	208.97	208.28	209	208.87	208.02	208.58	207.85	209.64	209.09	207.85	208.81	208.43	208.69	208.77	209.26	209.07	208.37	209.14	209.39	207.54	208.22	209.1	208.7	208.5	208.56	208.12	208.9	209.43	208.25	209.09	208.34	208.2	208.93	208.6	207.21	208.26	208.41	208.73	208.06
207.43	208.23	207.2	207.3	208.5	207.78	207.96	208.16	208.65	207.2	206.87	207.08	207.1	208.33	206.63	207.44	208.69	208.65	207.09	207.69	207.22	207.65	208.48	207.35	207.32	207.79	207.43	207.47	207.63	208.04	208.2	207.24	208.27	208.54	208.29	208.77	207.07	207.77	207.6	206.6	208.92	208.09	208.09	208.22	207.48	207.6	206.61	207.19	207.56	208.4
212.28	212.2	211.63	211.99	211.38	211.14	211.37	212.99	211.64	211.95	211.31	212.52	211.75	211.84	212.52	211.73	212.22	210.89	211	212.9	211.79	210.99	211.9	211.11	211.87	214.47	211.4	212.34	212.35	211.64	210.81	212.12	211.57	212.2	211.94	211.94	210.66	211.24	211.83	212.03	211.67	210.16	211.52	211.39	212.25	210.9	211.91	210.88	211.78	211.88
203.43	203.41	203.68	204.44	204.67	204.56	204.74	204.37	204.07	204.36	204.59	203.64	202.95	203.1	203.59	202.75	204.72	203.74	204.08	204.06	203.87	203.49	203.35	204.11	202.86	204.22	203.93	203.38	203.36	203.96	203.82	204.48	203.68	203.65	203.65	204.09	202.88	203.09	202.55	205.22	203.67	202.95	203.28	203.39	204.27	204.09	204.3	203.86	202.37	203.31
216.73	216.91	217.26	215.79	216.62	217.37	216.41	216.32	216.92	216.31	217.39	217.5	215.9	217.57	217.58	217.38	217.57	217.58	217.31	216.59	218.3	216.59	217.92	217.22	216.1	216.64	216.68	217.37	216.46	217.67	216.18	216.07	217.16	217.05	217.25	217.35	216.2	216.59	217.15	216.77	217.46	216.49	217.34	216.27	216.65	215.69	217.44	216.17	217.28	218.09
203.74	206.62	204.63	204.35	205.29	205.64	204.69	204.98	204.29	204.65	205.07	204.7	203.96	204.5	204.56	204.68	205.31	205.15	205.94	203.44	205.91	203.78	204.87	205.36	204.83	204.16	204.67	205.18	205.15	204.74	204.32	204.04	204.49	205.63	205.25	204	204.88	204.58	205.41	204.22	205.37	203.9	204.62	205.59	204.75	205.59	204.79	204.61	205.91	205.88
204.51	205.42	205.39	205.56	205.18	204.61	204.26	206.03	204.88	204.88	204.31	204.12	204.82	204.68	205.95	204.71	204.75	203.57	205.14	205.15	205.28	204.86	205.34	204.55	203.9	205.51	204.84	205.1	204.9	204.9	205.13	204.24	205.46	206.68	204.83	205.08	205.25	203.85	205.05	205.1	205.11	204.46	205.18	204.72	204.37	204.74	205.11	204.94	204.92	205.07
202.11	202.45	202.62	202.36	203.05	202.78	201	203.27	202.5	202.56	202.82	201.98	202.14	202.42	203.09	201.6	202.87	202.66	204.64	202.46	202.76	201.93	203.09	202.14	202.39	203.36	201.02	203.3	203.25	202.96	202.55	201.91	202.33	202.16	201.56	202.75	201.81	202.44	202.86	203.37	202.94	202.61	202.74	202.25	202.7	202.81	203.74	203.37	201.81	202
212.42	212.48	211.38	211.61	213.16	210.88	212.18	213.4	211.93	211.81	213.14	212.92	212.35	214.14	210.89	211.99	212.61	210.93	212.98	213.05	213.22	213.14	211.74	212.34	212.5	212.01	212.81	212.07	212.3	212.26	211.76	213.02	211.83	212.84	212.45	213.82	212.4	212.29	212.82	212.69	211.88	212.68	212.26	211.76	212.48	212.89	212	211.62	212.8	212.85
205.03	204.99	205.36	204.04	204.58	204.11	204.36	205.21	205.07	205.25	204.94	204.61	205.12	205.71	204.92	203.78	204.91	204.42	205.07	204.37	204.98	205.67	205.27	204.82	204.09	203.92	205.92	204.78	204.4	204.52	205.19	204.78	204.15	204.16	203.5	204.86	205.79	204.42	204.3	205.27	205.64	204.47	204.64	205.54	204.74	205.14	205.43	204.5	204.49	204.83
217.28	216.65	217.82	215.79	216.76	217.31	217.73	217.12	216.33	217.3	216.64	217.91	216.42	217.61	215.81	216.54	218.76	217.53	216.54	216.99	216.12	217.96	217.66	216.95	217.31	216.89	217.97	218.07	217.97	216.65	216.77	217.34	217.74	218.23	216.87	217.47	216.45	216.57	217.01	217.07	217.69	216.83	217.42	216.7	217.21	217.32	217.06	216.75	216.65	217.48
199.46	200.98	201	201.4	201.21	200.74	201.24	200.97	199.51	200.23	200.5	199.86	200.37	200.01	199.6	200.11	200.04	199.72	199.53	200.99	201.51	200.8	201.18	200.62	200.91	201.16	200.04	200.59	199.73	200.44	199.45	200.62	201.07	199.86	199.22	200.46	200.11	200.38	199.17	200.4	200.12	201.69	200.1	201.03	199.78	201.18	200.56	200.68	199.59	199.94
205.91	206.26	205.87	206.21	206.06	206.57	206.65	205.53	206.56	205.59	206.55	206.2	205.83	206.19	204.97	206.21	206.32	206.12	205.87	206.27	206.3	206.47	205.47	205.52	206.27	206.14	205.83	206.22	207.26	206.22	207	206.49	205.41	206.76	206.75	205.49	206.76	205.18	206.03	206.55	204.97	205.91	206.31	206.79	206.85	205.61	206.96	206.63	205.5	207.54
205.85	207.41	205.75	206.99	207.81	207.7	206.76	206.95	205.05	207.3	206.19	206.92	205.69	206.69	206.76	207.31	206.53	207.08	206.86	207.27	207.66	206.82	207.57	205.26	206.09	206.09	206.44	207.07	206.56	207.79	206.93	205.68	206.82	207.01	206.63	206.1	207.41	206.45	206.09	207.08	207.25	205.54	205.42	206.54	205.92	206.47	207.1	206.73	207.32	204.99
212.06	212.68	212.75	213.15	213.4	213.06	213.13	212.42	212.89	214.1	212.88	212.75	213.21	213.42	213.14	213.09	212.88	212.56	213.31	214.45	212.39	214.2	213.6	213.3	213.73	212.51	211.76	213.46	213.05	213.93	213.02	211.77	213.85	213.11	214.03	213.2	212.5	213.54	214.02	213.03	212.34	212.62	214.1	213.05	213.35	213.24	212.34	212.05	212	212.5
213.06	212.97	213.2	212.55	212.68	212.51	212.81	212.54	212.59	212.57	212.98	212.02	211.27	212.88	212.96	212.83	211.96	213.33	212.73	213.83	213.81	213.99	213.09	213.27	213.62	213.5	212.87	213.15	212.14	211.99	213.64	213.01	212.14	213.1	212.19	213.4	213.35	213.67	212.78	213.03	212.81	213.19	212.42	213.36	213.54	212.7	212.21	212.29	213.94	211.87
209.54	210.21	208.05	210.22	209.54	210.04	208.69	209.84	209.79	208.92	209.72	211	210.62	209.22	209.12	210.04	209.49	210.15	209.54	210.4	210.47	209.79	209.11	208.81	209.73	209.98	210.52	208.59	209.97	210.1	208.24	209.12	210.37	210.12	209.09	208.23	209.93	209.35	209.52	209.41	209.67	208.94	209.89	209.59	209.29	208.81	208.81	209.81	208.47	209.58
202.56	203.62	203.22	203.3	203.02	203.49	203.14	204.46	203.37	202.89	203.79	203.38	202.23	203.19	203.84	203.75	204.29	202.01	203.19	203.17	203.75	203.82	204.76	203.65	203.28	203.55	202.92	203.93	203.7	203.02	203.75	203.51	203.66	204.06	201.9	203.81	204.05	202.8	202.98	202.91	203.61	204.35	203.58	204.3	204.23	203.48	204.09	203.95	203.61	203.11
207.79	208.44	208.93	207.06	209.12	208.77	208.36	208.28	208.96	208.76	208.17	207.99	207.4	209.51	208.08	209.31	208.61	209.1	208.89	208.44	208.41	209.07	207.84	208.02	208.38	208.63	208.86	208.46	207.93	207.99	208.55	208.94	208.41	209.06	208.91	208.45	207.7	208.19	209.16	208.59	208.22	209.34	208.12	208.39	208.95	208.6	208.03	208.73	208.67	209.49
216.65	217.75	217.27	217.79	216.04	217.4	216.86	218.05	216.82	218.23	216.69	217.13	218.45	219.02	216.74	216.33	216.94	217	217.55	217.24	217.83	216.16	217.44	217.23	217.12	216.9	216.49	217.04	217.23	217.24	218.36	217.1	216.05	216.59	216.4	216.97	216.43	217.26	217.4	217.29	217.07	217.19	217.01	216.55	216.91	217.68	216.4	218.84	218	217.82
208.96	208.57	208.06	209.78	208.22	208.11	208.42	208.25	207.51	208.47	210	209	207.52	207.58	207.92	207.17	209.01	209.02	208.32	208.29	209.09	207.75	208.17	208.39	209.53	208.49	208.15	208.95	209.01	208.51	209	208.99	208.66	207.95	208.55	207.56	207.46	209.15	206.99	208.31	208.6	207.77	208.07	208.2	209.24	209.52	208.38	208.3	207.73	208.14
213.56	215.48	213.72	213.55	213.08	213.78	215.47	213.25	214.08	214.23	213.63	214.58	214.41	213.91	214.15	214.29	212.31	215.02	213.48	214.36	212.9	214.41	213.24	212.86	213.98	212.95	213.7	213.62	214.76	214.21	213.34	212.96	214.92	214.31	214.28	213.96	213.7	215	212.89	213.83	213.82	214.48	213.68	214.03	213.9	215.04	214.42	214.33	213.84	213.92
204.03	203.22	205.2	204.2	203.43	204.27	204.02	205.39	203.86	204.15	205.35	204.72	205.18	204.2	204.58	203.34	204.16	205.27	205.2	204.83	203.91	203.95	203.8	204.84	203.3	204.75	203.82	204.37	205.5	204.64	204.65	204.15	205.19	205.43	204.21	204.14	205.36	203.53	204.56	203.75	204.01	204.76	203.65	204.83	204.63	204.87	204.14	204.35	204.44	204.9
204.6	204.33	204.07	204.51	206.03	204.79	205.28	204.94	205.89	205.57	205.6	206.08	204.93	202.91	204.64	204.66	205.73	204.5	205.68	205.04	204.26	205.23	205.07	204.84	204.95	204.89	205.7	204.79	205.6	204.22	205.23	205.07	206.59	203.89	205.63	204.73	205.68	204.97	204.61	204.84	204.41	204.82	205.26	205.14	204.89	205.92	205.16	203.34	204.72	205.46
203.04	203.45	202.92	202.03	203.91	202.68	202.76	202.73	202.65	202.13	202.46	203.62	202.86	203.14	202	202.24	202.48	202.65	201.87	201.7	202.68	202.98	203.01	201.98	202.67	203.62	202.15	203.76	202.94	202.26	202.27	202.59	202.27	202.42	201.68	201.39	202.76	202.42	202.67	202.39	202.8	202	201.49	202.88	201.77	202.83	203.12	201.6	203	202.35
212.88	211.16	211.98	211.18	211.33	210.73	211.98	211.22	211.54	211.79	211.77	212.35	210.38	211.98	212.36	211.63	212.28	211.53	212.35	211.26	211.23	210.19	210.64	211.77	211.17	212.17	212	212.15	212.79	211.3	211.55	211.61	211.6	211.22	211.17	210.83	211.31	210.32	210.43	211.27	211.95	211.93	212.28	211.4	210.92	211.86	211.66	211.86	211.08	212.14
218.56	216.44	217.53	218.08	217.99	217.84	217.01	218.65	219.37	216.51	217.46	218.36	216.91	217.55	217.94	217.39	217.51	217.72	217.09	217.55	216.85	218.59	217.61	217.28	218.1	218.16	217.73	218.48	218.1	216.85	218.01	217.14	218.27	216.81	217.69	216.72	218.31	217.39	218.01	218.49	218.26	217.37	217.59	217.09	216.89	217.93	217.79	217.27	217.52	218.43
204.1	203.31	202.79	204.67	203.44	204.34	202.5	202.79	203.43	204.03	203.86	202.78	203.04	202.62	205.19	203.3	203.88	203.98	203.3	203.83	203.03	203.03	203.54	203.54	203.52	203.29	203.22	202.82	203.7	204.48	204.46	204	204.61	202.82	203.43	202.68	203.16	202.61	203.22	203.43	203.69	202.87	202.68	202.44	204.08	203.07	203.59	203.53	203.34	203.81
204.01	203.83	202.3	202.29	203.97	203.23	202.95	202.74	204.37	203.18	202.27	202.81	203.17	202.99	203.32	203.52	203.24	202.54	202.65	203.11	204.11	203.87	203.41	204.07	203.86	203.52	204.16	202.98	202.48	203.04	203.22	202.64	203.14	203.13	204.97	202.76	203.36	203.6	202.77	203.27	203.62	203.47	203.69	202.86	202.42	203.76	202.5	202.88	202.43	203.42
209.47	208.81	209.21	209.9	208.98	208.04	209.05	208.8	209	208.49	208.61	208.29	208.86	207.7	209.24	209.17	209.27	208.66	208.63	209.19	208.85	208.39	207.85	208.84	209.07	207.43	208.63	208.71	208.73	208.56	209.77	208.98	208.67	208.8	209.41	208.23	207.69	209.87	209.23	209.35	208	208.12	209.47	208.83	208.71	207.1	207.61	208.49	209.02	209.31
213.63	212.81	213.12	212.95	213.09	212.56	212.5	214.19	212.86	214.16	211.97	212.12	213.46	213.07	211.03	213.16	213.58	214.22	213.24	212.4	213.98	212.76	212.66	213.86	212.7	213.67	212.87	213.32	212.63	212.94	212.22	212.41	214.14	213	212.46	212.34	213.03	212.35	212.43	212.88	212.35	212.98	213.1	212.34	214.68	213.5	213.57	213.58	213.03	213.38
217.72	217.7	217.16	216.38	216.51	216.35	217.16	217.51	216.67	216.39	216.95	217.88	215.75	217.77	217.16	216.78	217.51	215.46	217.39	217.12	217.91	217.3	216.6	216.14	216.68	216.42	217.22	217.3	216.77	216.35	216.07	216.33	216.59	218.23	216.5	215.1	217.08	218.82	217.61	216.98	216.5	217.32	217.96	216.46	216.78	217.08	216.26	217.82	217.25	216.62
207.88	208.27	207.04	208.29	207.5	208.36	209.33	207.88	208.39	208.15	207.95	207.83	208.66	207.65	207.93	207.44	208.36	206.72	207.15	208.72	208.1	207.7	207.47	206.71	208.16	207.59	208.89	207.71	207.71	208.23	208.24	207.4	207.89	206.84	207.02	208.62	206.69	207.48	208.08	206.95	208.62	207.45	208.05	207.44	208.12	207.78	207.68	207.27	208.25	208.49
211.32	211.6	211.2	212.55	211.93	210.84	212.3	211.76	210.98	210.56	212.98	211.87	210.89	211.61	211.64	211.03	211.29	210.66	212.2	211.9	212.16	211.88	211.34	211.78	211.45	211.41	211.45	211.24	210.51	211.36	211.57	211.54	211.55	211.38	212.44	211.64	212.51	211.65	210.87	213.2	211.49	212.13	211.43	211.51	212.03	211.62	212.19	210.62	211.54	212.1
212.77	214.81	213.57	213.23	213.85	213.75	214.77	214.15	213.96	214.11	213.32	213.36	214.33	213.88	213.52	214.05	214.66	213.31	213.59	214.07	213.23	214.26	212.55	212.62	215.06	213.22	214.37	213.8	212.93	214	213.52	213.53	214.82	213.62	213.8	213.55	213.82	213.89	213.89	213.68	212.77	213.59	214.44	212.7	213.45	213.19	213.07	213.31	213.59	213.3
216.86	216.8	217.26	216.88	217.93	217.63	216.37	217.06	217.12	217.14	217.05	216.48	216.42	218.33	216.82	216.55	217.43	217.84	217.11	217.38	217.03	216.52	216.1	216.76	216.42	216.88	215.83	218.96	216.19	217.98	217.84	215.27	217.03	217.74	217	218.56	217.4	216.85	216.88	216.59	215.51	217.59	216.6	216.64	216.88	216.33	216.76	216.2	217.66	216.61
207.55	208.51	208.46	209.48	207.63	207.31	208.36	208.5	208.64	208.14	208.46	208.06	208.6	208.08	207.6	208.25	207.97	207.63	207.86	208.21	207.97	207.52	208.38	207.51	208.03	207.84	208.37	208.18	209.11	207.6	208.79	208.62	209.21	207.99	207.96	208.33	208.13	208.87	207.39	208.08	208.8	207.73	208.69	208.97	208.98	208.42	210.1	207.63	208.6	208.54
216.83	216.16	218.71	217.62	218.67	218.88	217.56	216.74	218.01	218.67	218.39	217.74	217.21	218.64	217.68	217.08	217.13	217.67	218.04	218.01	218.32	216.91	218.14	218.69	217.58	217.69	218.64	218.07	217.53	216.65	218.39	218.8	217.91	217.98	218.2	218.77	217.66	217.43	218.14	217.93	218.17	218.91	217.18	218.03	218.87	217.81	216.51	216.82	217.34	217.26
216.36	216.56	216.23	216.47	215.5	216.69	216.39	217.52	216.81	217.34	216.8	217.11	216.53	217.23	217.25	217.9	216.67	216.85	216.83	218.54	217.14	216.25	217.22	216.97	217.77	216.46	218.29	216.81	217.27	216.74	217.86	217.79	217.54	217.7	217.53	216.63	218.19	216.1	217.43	216.51	217.03	216.98	217.04	216.69	217.43	218.55	216.78	217.95	216.44	216.89
212.24	212.3	211.68	211.44	210.86	212.5	210.55	213.09	211.88	212.46	211.09	211.33	212.28	210.57	211.32	211.74	211.69	211.58	211.64	211.95	211.1	211.51	211.97	212.35	212.05	211.83	210.89	211.54	211.09	211.74	211.2	211.37	211.7	211.47	212.44	211.77	211.87	211.49	210.9	211.11	211.4	212.24	211.86	210.99	211.25	211.18	211.61	211.03	209.92	210.24
203.05	203.3	203.11	203.17	203.49	202.82	202.61	202.98	204.19	202.66	203.26	202.64	202.5	203.19	203.21	203.1	202.63	203.39	203.33	203.07	202.17	202.46	202.48	204.06	203.7	203.84	202.72	202.72	202.67	203.36	202.86	203.41	203.73	202.71	202.74	203.73	202.11	202.43	201.43	203.33	203.36	203.79	202.77	203.5	202.82	202.65	203.05	204.05	203.01	204.63
202.93	203.02	203.81	204.04	203.97	203.39	202.91	203.71	203.53	202.87	203.23	203.97	203.26	204.36	202.67	204.39	203.89	203.1	202.69	204.08	202.78	201.93	204.04	203.87	202.4	202.21	204.34	203.57	203.26	204	203.3	202.51	204.14	202.44	202.28	204.13	204.32	203.42	202.29	203.17	203.13	202.85	204.57	203.68	204.33	203.08	203.92	203.31	203.86	202.55
193.85	194.29	194.33	194.43	195.04	193.56	192.78	194.84	194.56	194.71	192.79	193.95	194.94	194.85	193.91	194.29	194.06	193.43	194.08	193.75	194.32	194.1	195.54	194.85	194.88	194.49	194.1	194.94	193.42	195.35	194.81	194.64	194.92	195.1	194.5	193.93	194.32	193.96	193.41	194.03	195.35	194.21	194.88	194.03	194.27	193.53	193.92	194.19	194.5	195.29
207.89	208.56	208.47	208.25	208.71	208.75	209.17	207.88	208.22	208.35	207.83	208.24	208.74	208.47	208.8	209.12	208.39	208.8	208.48	208.78	208.97	209.07	208.96	208.02	208.19	208.67	209.63	208.01	209.52	207.96	208.87	208.35	208.53	209.28	207.8	208.12	208.86	207.69	207.93	209.25	209.38	210.82	208.76	207.62	210.02	208.61	207.89	209.67	208.67	209.14
211.32	211.05	212.74	211.87	211.6	210.43	212.23	212.6	211.41	211.33	211.59	211.46	212.94	211.53	211.3	211.12	211.37	211.22	212.31	212.17	212.07	209.22	210.28	211.03	212.58	212.17	211.44	210.74	211.87	211.85	212.13	211.18	210.92	211.82	211.93	211.11	211.07	211.17	211.69	211.7	211.01	210.76	211.64	211.68	211.1	211.66	211.89	213.81	212.08	212.49
206.48	208.62	207.59	207.05	207.7	209.23	208.41	207.12	207.95	207.13	207.28	206.98	207.33	208.48	208.5	207.73	208.45	207.48	207.09	208.57	208.41	207.44	207.09	206.84	207.92	207.31	207.33	208.14	206.77	207.61	208.36	206.89	208.84	206.74	208.32	207.84	207.84	207.23	207.63	207.74	206.87	208.16	207.87	207.76	207.4	208.56	207.87	209.18	207.66	208.42
201.59	200.22	200.88	200.75	200.88	201.69	200.28	201.22	201.44	201.11	201.9	201.05	201.19	201.56	201.74	201.05	200.51	200.77	199.74	201.65	200.77	200.79	201.07	202.29	201.09	201.05	201.5	201	200.18	201.94	200.81	201.18	201.1	201.38	200.69	201.71	200.88	201.2	202.41	200.21	201.37	202.3	200.78	200.24	200.58	201.08	201.89	201.06	200.7	201.94
209.26	208.05	208.01	207.6	208.98	209.02	208.36	208.5	208.17	208.45	209.47	208.91	210.07	209.2	208.47	208.74	207.72	209.45	208.47	207.45	208.62	208.47	207.99	208.52	208.95	208.42	208.04	208.8	209.26	208.69	208.34	208.72	208.84	206.83	209.14	209.17	208.7	208.06	209.12	208.18	208.37	208.25	208.32	207.61	207.47	207.93	208.08	208.27	209.26	207.52
211.69	211.91	212	211.61	212.19	212.4	213.21	212.49	212.52	213.03	212.77	213.1	212.65	212.19	213.18	212.14	212.62	213.57	212.58	213.33	212.54	211.5	212.92	213.05	212.6	212.15	212.63	213.31	211.57	213	212.44	212.84	213.3	212.76	211.98	211.42	212.72	211.86	212.29	213.09	212.3	212.33	213.57	212.28	212.44	213.09	211.72	213.83	211.94	212.29
209.24	208.77	208.98	209.33	208.09	209.12	209.18	208.4	208.42	209.05	207.44	208.29	208.16	208.35	209.58	208.89	207.29	208.18	208.55	208.87	207.76	208.66	207.53	207.58	209.08	208.91	209.34	208.66	208.43	208.03	208.77	207.17	209.61	206.79	208.37	208.99	208.3	209.48	209.1	209.31	208.42	207.99	208.75	208.35	208.87	208.37	208.38	208.37	208.54	207
199.55	200.03	199.51	198.79	199.39	199.35	199.66	199.35	199.25	198.93	199.05	200.11	199.87	200.09	198.97	199.21	199.73	199.04	199.26	198.4	199.78	199.18	199.73	198.43	199.58	200.06	200.04	199.11	199.91	200	199.21	199.83	199.93	200.01	199.31	199.75	200.68	200.02	200.15	199.58	198.52	200.02	199.94	199.92	199.95	199.39	199.75	199.71	199.56	199.65
203.76	204.22	203.5	203.5	203.59	204.6	202.39	204.6	205.13	203.23	203.83	204.62	204.4	204.52	204.85	204	204.1	202.99	204.13	203.13	203.31	203.62	204.09	204.41	203.97	204.1	203.67	204.11	204.29	204.15	204.86	204.29	204.47	205.43	203.18	203.99	203.97	203.54	204.79	204.12	205.03	203.95	202.89	203.5	203.06	204.17	203.5	204.31	204.34	204.14
209.07	208.33	208.17	207.93	210.39	208.29	208.48	209.26	208.68	208.84	209.4	208.79	209.31	208.49	208.74	209.9	207.98	209.01	209.6	207.5	209.6	207.35	208.58	208.94	209.67	208.27	207.77	208.62	207.93	208.57	208.84	208.49	208.32	208.06	208.25	208.89	207.95	209.2	208.26	208.48	208.49	209.07	207.84	208.71	207.95	209.04	208.33	208.02	207.47	209.05
194.93	195.5	194.75	195.93	194.76	195.73	195.38	194.55	195.53	195.46	194.74	194.55	194.32	196.15	195.11	193.97	195.27	195.37	195.47	194.84	195.55	195.88	194.48	195.48	195.78	194.58	195.74	196.11	195.24	196.3	194.53	194.98	196.41	195.46	194.24	195.62	196.02	195.26	195.59	195.7	195.56	195	195	194.32	195.54	195.42	196.29	194.83	194.92	194.66
199.46	199.15	199.26	199.06	199.1	199.55	199.57	199.15	199.85	198.8	198.69	198.72	199.01	197.54	199.96	199.02	199.12	199.81	199.97	200.17	199.21	199.58	200.7	199.91	199.11	199.72	200.91	198.57	199.07	199.82	198.4	198.64	199.59	199.34	199.93	198.91	198.9	199.76	199.77	199.44	199.41	198.37	199.6	199.31	199.29	199.61	199.36	198.93	200.09	199.82
206.06	205.78	206.41	206.26	206.21	207.45	206.45	206.82	206.85	205.73	206.62	207.29	206.15	206.18	206.6	205.95	207.22	207.17	206.79	205.15	207.16	206.09	206.47	208.24	205.47	206.39	207.04	205.93	205.47	206.47	205.67	206.95	207.25	206.92	206.5	206.93	205.41	206.51	207.25	205.38	206.79	206.74	206.43	206.93	207.35	205.97	206.66	206.67	206.49	204.83
216.23	216.92	217.82	216.19	216.75	217.45	216.21	216.19	216.24	217.41	217	216.72	215.38	217.61	216.08	217.54	217.07	216.73	216.63	216.75	217.44	216.71	216.43	217.36	217.59	217.18	216.5	216.55	216.94	216.27	216.72	218.31	216.69	216.57	216.14	216.48	216.98	217.57	216.92	217.13	217.68	216.84	217.44	216.13	216.46	216.75	217.33	216.45	217.22	217.1
202.57	202.4	200.68	203.11	202.35	202.77	202.58	202.19	202.51	202.75	201.88	203.09	201.36	203.73	201.26	201.85	202.81	202.73	202.5	201.87	201.41	202.4	201.78	202.93	202.96	201.49	203.13	201.62	203.21	201.96	202.25	202.71	202.38	203.39	202.26	202.32	202.09	202.48	203.93	202.89	201.77	202.28	201.98	201.62	201.12	202.66	202.27	202.68	201.96	202.55
203.12	203.02	203.93	203.18	203.06	203.47	203.3	203.34	203.57	204.07	203.56	203.17	204.52	203.95	203.26	204.12	204.45	204.23	202.43	204.45	203.17	204.33	203.78	204.47	203.34	204.74	203.53	203.3	202.58	203.5	203.17	203.09	203.94	203.4	204.01	203.4	202.4	203.76	203.41	203.12	202.85	201.96	204.8	203.25	202.22	204.19	204.81	203.58	204.68	204.19
203.91	204.52	205.79	206.07	205.61	204.44	204.61	204.74	203.17	204.94	204.45	205.15	205.93	204.51	204.85	203.29	203.98	204.94	205.23	204.72	205.08	203.62	204.8	205.5	203.09	203.62	205	205.51	204.14	204.99	203.93	204.64	203.7	205.2	203.76	204.02	205.21	204.95	205.12	203.99	204.84	204.31	203.59	205.11	205.19	204.28	205.51	204.82	203.19	203.96
207.81	208.34	208.2	207.89	208.34	208.25	206.89	207.67	206.62	206.73	207.51	207.68	207.36	207.29	207.47	208.21	207.96	208.46	206.64	208.98	207.6	207.93	208.89	208.96	206.92	206.41	207.48	206.7	208.02	208.57	207.79	207.42	207.14	209.39	207.01	207.09	208.75	206.85	207.94	206.11	209.4	207.41	206.42	206.09	207.53	208.19	207.51	208.44	208.53	207.52
198.91	198.88	199.29	198.25	198.37	198.8	198.98	199.46	199.22	198.71	199.07	198.43	199.05	198.65	198.95	198.94	198.42	200.64	198.89	198.95	198.9	199.64	199.99	199.7	199.81	198.54	197.71	198.95	197.47	199.23	198.34	197.72	199.64	199.19	199.32	198.55	199	198.21	198.64	199.24	198.97	199.3	197.73	197.75	198.5	198.27	197.42	198.39	197.76	198.5
217.79	217.13	218.26	216.68	218.26	217.44	218.99	217.36	217.94	217.29	218.17	216.23	217.31	219.7	217.86	218.07	217.94	218.43	218.12	217.93	217.08	218.46	218.95	217.39	217.48	217.74	218.06	218.35	217.24	219.05	218.24	217.78	217.34	216.72	217	218.84	218.31	216.69	217.95	216.36	218.19	217.37	218.02	217.74	217.47	217.98	218.42	217.56	218.77	218.97
203.41	204.42	203.84	204.47	204.01	202.72	205.04	203.61	203.44	204.3	203.31	203.81	204.12	203.62	203.31	204.05	203.75	204.78	202.84	204.55	204.67	203.38	202.88	203.66	204.1	202.58	203.64	204.07	203.66	205.87	204.63	203.86	203.48	204.78	204.5	202.94	202.67	203.73	203.93	204.35	204.43	203.85	203.44	203.25	203.67	203.02	202.92	205.36	203.38	204.16
217.54	217.44	217.81	217.84	217.88	218.04	217.4	218.6	217.23	219.36	217.31	218.29	218.51	217.7	218.35	218.32	216.99	217.96	217.06	217.49	218.42	218.52	218.42	217.85	218.56	218.61	218.49	217.13	216.94	218.07	217.79	217.21	218.72	218.2	217.31	218.67	217.69	217.72	218.96	217.2	218.42	217.68	217.84	218.09	218	216.54	217.72	217.53	217.17	218.9
201.54	200.7	200.14	200.55	200.35	201.11	198.96	200.76	200.77	201.16	199.32	200.42	200.22	199.57	200.99	200.03	200.03	200.08	200.6	200.62	199.64	200.45	201.29	201.25	200.44	200.8	200.06	200.15	200.57	199.97	199.83	200.61	199.95	199.58	199.91	200.6	200.92	200.47	199.68	199.4	199.82	200.47	200.8	201.22	200.9	199.41	201.32	200.43	200.09	200.16
212.19	212.66	211.87	212.38	212.86	213.27	211.74	211.94	212.14	212.36	211.31	212.25	212.66	212.54	211.28	212.18	212.4	212.15	212.92	213.12	214.26	211.76	213.08	213.64	211.67	213	212.05	212.47	211.52	213.03	213.2	211.91	211.45	212.16	212.3	211.77	212.63	211.8	211.89	212.24	213.14	213.29	213.49	212.3	212.27	211.9	211.86	212.32	212.88	212.99
201.68	201.9	203.25	202.7	201.88	201.72	202.54	201.41	203.74	201.83	203.02	202.05	202.33	202.5	201.6	201.87	200.87	202.61	202.76	201.5	202.13	201.92	202.26	202.16	201.93	201.55	203.37	201.03	202.72	202.31	201.54	201.91	203.19	202.36	201.71	201.86	202.46	202.51	200.92	202.57	201.72	200.86	202.73	204.3	201.96	202.58	202.32	201.62	202.03	202.66
208.93	208.48	208.53	207.1	206.71	208.23	208.11	207.87	208.48	208.09	208.45	207.68	207.66	208.82	207.98	208.41	208.62	206.97	208.55	208.83	208	209.24	208.27	207.44	209.03	207.46	208.29	206.92	207.23	207.12	207.47	208.43	206.38	208.28	208.3	207.05	207.04	208.49	207.77	207.57	207.62	208.31	207.73	208.48	208.3	207.92	208.64	207.2	208.58	206.85
208.94	209.13	209.19	208.6	208.55	208.49	209.09	207.99	208.26	209.4	208.66	208.43	208.33	208.25	207.95	207.74	209.5	208.81	208.43	209.19	209.34	209.25	208.7	207.99	209.32	208.99	209.62	209.22	208.86	208.34	207.81	208.94	208.19	208.11	208.62	209.35	208.33	209.47	208.38	209.73	208.45	208.29	208.88	208.07	208.63	209.52	207.97	208.16	209.75	208.33
211.2	211.97	211.78	212.17	213.89	212.68	212.87	212.01	211.49	210.75	211.03	211.93	212.64	211.17	211.03	212.43	212.17	212.34	211.57	211.89	212.05	211.55	211.16	211.39	211.89	211.36	211.84	211.73	211.37	211.36	212.95	211.38	212.41	211.43	211.53	211.33	211.58	211.73	211.25	211.77	211.06	211.59	211.35	210.41	212.28	211.7	212.02	211.64	212.38	211.86
206.58	208.11	207.67	207.89	207.86	207.97	208.16	207.88	207.7	207.83	207.73	206.85	207.32	207.23	208.09	207.96	207.7	207.26	207.99	207.77	208	207.85	208.49	207.17	208.83	207.45	207.29	208.17	208.2	207.32	207.15	208.66	208.64	208.76	207.9	208.4	207.71	209.26	207.35	207.53	207.08	208.15	207.09	209.75	207.53	207.77	209.03	207.95	207.96	208.55
207.37	209.85	208.86	207.56	208.82	207.78	207.44	207.12	206.89	208.07	206.82	206.99	207.94	208.08	207.47	207.56	208.18	207.25	206.16	207.97	208.37	207.84	207.91	208.66	206.81	207.16	208.21	206.83	208.52	207.7	207.37	206.51	208.48	207.82	207.71	206.63	207.86	207.73	208.42	207.46	207.34	207.15	205.94	207.52	208.09	208.77	208.27	208.18	207.13	207.91
203.82	203.27	204.08	204.03	203.44	204.59	203.85	203.73	203.28	204.93	204.38	203.29	204.66	203.45	203.98	204.11	203.51	202.86	204.59	203.42	203.82	203.55	203.25	204.71	203.81	202.4	204.16	203.4	204.67	204.6	203.51	204.13	204.32	203.74	203.95	203.66	202.8	203.87	203.02	205.2	204.38	203.99	203.98	204.01	203.08	202.54	203.89	203.9	204.59	203.04
200.45	199.42	200.42	200.77	199.79	199.83	200.18	200.35	200.23	200.02	201.39	199.72	198.49	199.64	200.61	200.37	199.66	200.16	200.46	201.4	200.42	200.01	199.57	200.12	200.64	200.6	199.99	200	200.23	200.35	199.76	200.13	200.82	199.85	199.37	200.19	200.82	200.01	198.87	199.63	199.96	200.81	201.19	199.08	201.24	201.78	199.9	200.72	199.81	200.67
206.27	205.69	207.07	205.27	207.26	206.87	205.08	206.42	206.46	205.49	207.63	206.27	206.89	206.56	207.5	205.64	206.16	207.05	207.11	207.17	207.18	206.8	206.42	206.31	205.66	207.21	206.6	206	207.02	206.63	206.76	206.53	205.78	206.87	206.15	206.45	205.96	206.66	207.12	207.53	206.74	205.58	207.12	206.01	206.9	207.78	206.15	206.87	206.23	207.19
212.02	212.25	212.36	213.75	211.88	212.32	213	213.43	212.8	212.54	212.54	212.71	213.03	211.65	212.26	212.05	211.82	213.25	213.56	212.11	213.19	211.51	212.06	213.43	213.05	213.19	213.54	211.04	212.95	213.02	212.8	212.11	212.9	211.67	212.73	212.48	213.4	212.32	212.52	212.98	212.6	212.97	212.56	212.18	212.72	213.65	212.38	212.2	211.93	212.26
208.95	210.03	208.01	209.74	209.28	208.64	209.06	208.6	209.33	208.65	209.55	208.4	209.08	209.56	206.58	208.9	208.98	207.75	208.73	209.75	208.8	208.09	208.99	209.24	208.58	208.77	207.97	208.27	209.13	208.88	208.16	209.39	209.1	208.46	209.38	208.31	207.99	208.72	208.61	209.01	208.37	209.13	208	208.22	207.69	207.94	208.36	209.58	208.51	208.89
208.41	208.6	208.42	209.08	208.62	208.94	208.74	208.72	209.26	209.21	209.76	209.89	208.83	209.56	209.06	207.98	208.79	208.32	208.5	208.04	208.34	208.15	209.23	208.89	209.11	209.81	208.67	208.82	207.85	209.43	208.62	208.92	209.03	208.77	208.26	208.83	207.83	208.33	208.6	209.34	208.1	209.02	208.68	209.36	208.56	209.17	209.37	208.3	208.37	209.13
203.45	202.97	202.49	203.83	203.61	202.95	203.71	204.07	203.87	204.35	204.56	204.02	203.26	204.17	203	204.32	203.4	203.98	204.13	203.74	203.15	203.05	204.08	203.87	204.78	204.36	202.53	204.46	203.64	203.89	205.65	202.97	202.89	203.58	203.6	204.06	203.25	203.39	203.82	204.1	203.24	203.06	202.09	203.09	203.97	204.39	204.23	204.19	203.03	202.75
203.74	204.87	203	203.24	203.06	203.21	204.04	203.41	203.62	203.23	204.24	203.16	203.48	203.32	203.83	203.54	204.79	204.44	204.02	203.85	202.62	203.23	202.9	202.62	205.18	203.76	204.14	203.88	204.29	203.64	202.92	203.76	202.36	202.83	202.74	202.45	204.04	203.82	204.1	203.36	202.85	203.22	202.55	204.62	202.74	203.18	203.69	204.03	204.7	202.87
218.44	216.83	217	216.65	218.02	217.11	217.7	218.09	217.74	218.45	217.25	217.44	218.49	217.37	217.72	217.76	217.43	217.47	217.63	217.82	218.49	218.02	218.15	218.77	217.38	217.04	218.03	218	218.43	216.83	217.31	218	217.13	218.86	217.71	217.62	217.81	217.46	218.51	217.35	216.26	217.44	216.96	217.15	216.92	218.36	217.58	218.87	217.81	217.28
209.13	208.44	209.96	209.34	209.15	209.55	207.92	208.81	208.78	207.64	210.04	208.89	209.03	208.28	208.95	207.67	208.98	209.46	208.07	208.37	209.3	209.21	208.39	209.27	208.36	208.76	208.75	211.04	209.08	209.21	209.12	208.16	208.17	209.63	208.87	208.11	207.98	208.93	209.33	208.95	208.59	207.91	207.64	209.14	208.66	207.53	209.45	208.85	208.05	209.4
204.17	203.98	204.43	203.88	202.91	203.79	204.58	203.67	204.5	205.41	202.76	204.62	203.79	204.48	204.54	203.35	203.33	203.83	203.73	203.69	203.82	203.47	203.91	204.12	203.95	203.1	205.39	203.46	204.38	204.15	204.53	204.14	204.43	205.42	203.79	204.49	203.48	204.09	203.88	204.31	204.87	203.83	204.12	203.72	204.62	203.57	204.67	203.92	204.33	203.96
211.45	211.37	212.95	212.61	212.7	211.5	212.56	211.42	212.73	211.56	213.46	212.01	212.49	213.65	213.54	212.5	212.59	212.31	211.84	212.6	211.71	211.64	211.27	212.18	211.87	212.98	212.02	212.85	212.6	211.43	212.56	212.67	213.06	212.17	211.67	212.59	212.08	212.39	211.95	212.98	212.35	211.43	212.24	211.59	212.07	213.24	212.71	212.88	212.83	211.93
211.16	212.12	211.57	211.64	211.91	211.59	211.44	211.81	211.5	212.13	212.07	212.17	210.92	212.63	211.74	211.97	213.03	211.57	211.72	211.71	211.53	211.9	212.86	210.97	211.95	212.45	211.55	212.42	210.87	211.47	211.11	211.63	211.86	211.29	211.46	211.81	211.43	211.64	212.65	211.33	211.27	211.04	211.72	211.49	211.22	212.08	211.8	211.29	211.51	211.87
217.49	218.3	217.15	218.37	217.65	217.66	217.49	217.88	216.15	217.84	217.83	217.37	217.1	217.48	217.51	218.55	218.16	217.52	217.33	217.82	217.2	218.03	217.99	217.41	218.35	216.04	216.88	216.96	217.58	217.43	218.91	218.08	217.25	217.69	216.89	218.2	219.17	218.25	218.03	217.13	217.53	217.77	216.97	217.81	218.29	218.65	218.81	216.57	218.52	217.26
207.04	206.8	206.87	207.75	207.93	208.7	206.88	208.43	207.47	207.1	208.06	207.62	207.04	207.21	208.75	207.53	207.87	206.22	208.32	208.59	206.98	207	208.2	208.04	208.17	207.44	207.16	207.75	207.56	207.96	208.27	208.07	206.64	207.8	206.84	206.72	206.84	207.43	208.21	207.98	207.9	207.91	208.02	207.6	208.29	207.18	206.8	207.8	207.77	208.28
201.6	203	202.16	203.18	202.98	202.66	203.83	203.76	202.47	202.59	202.59	202.99	202.32	202.44	203.12	202.37	201.45	202.25	203.47	202.16	203.52	202.63	202.24	202.02	202.6	201.43	203.03	202.2	202.55	202.74	201.73	202.63	202.84	202.94	203.36	202.9	202.06	203.69	201.93	202.09	201.9	202.72	202.79	202.56	202.41	202.95	201.97	202.04	202.59	202.51
199.57	198.96	200.6	200.05	200.29	199.51	198.5	199.44	199.11	199.6	199.08	198.66	200.78	199.71	198.78	199.59	199.49	199.05	200.11	199.11	199.72	200.75	199.15	199.26	200.3	200.18	198.18	199.1	198.79	199.01	198.61	198.96	199.51	199.7	198.98	199.52	198.87	199.08	198.71	200.16	199.07	199.28	198.66	198.63	199.41	200.19	199.6	199.12	198.77	198.68
208.32	207.93	208.21	207.43	205.99	207.37	208.83	207.25	207.77	208.13	208.37	208.22	208.34	206.53	208.31	208.36	208.01	207.81	208.8	206.37	207.51	208.83	207.4	208.29	208.83	207.5	207.22	206.93	208.01	208.06	207.41	207.17	206.75	208.28	207.43	208.73	207.86	208.27	207.65	207.44	207.36	206.98	208.49	208.39	208.34	208.2	207.8	206.14	207.74	207.59
201.85	202.13	202.55	202.76	202.68	202.77	203.28	203.51	203.72	202.11	201.69	201.77	202.3	202.62	202.13	202.08	202.36	202.76	202.29	202.16	202.6	202.86	201.53	201.9	202.66	202.98	202.06	202.93	202.36	203.24	202.6	201.25	203.59	200.98	203.42	202.5	203.4	202.58	202.56	202.59	202.8	202.27	202.09	202.75	202.85	202.6	201.72	202.06	201.69	202.92
218.04	217.46	217.1	215.87	216.29	217.4	219.09	216.96	217.27	216.39	217	216.96	217.18	217.45	216.83	217.05	216.57	216.98	217.37	217	217.96	215.94	216.63	216.94	216.06	216.38	217.23	218.26	216.58	216.61	215.09	216.54	216.49	216.03	217.12	216.86	215.31	216.59	216.94	217.41	216.57	216.55	216.3	217.62	216.91	217.01	216.72	216.3	216.4	216.53
197.92	199.75	198.62	199.61	198.85	198.06	197.94	198.05	198.66	198.64	197.32	197.42	200.11	199.23	198.9	198.18	199.28	198.11	198.21	199.87	197.74	199.32	198.48	198.75	197.85	198.73	199.06	198.4	199.41	198.28	198.01	199.16	199.2	199.57	197.85	199	197.96	198.53	198.65	198.89	199.48	198.82	198.18	199.15	197.78	197.91	199.6	198.78	199.71	198.74
204.27	206.09	205	206.14	205.28	205.77	205.84	206.25	206.36	204.92	205.29	205	205.95	205.34	204.83	205.31	205.21	205.53	205.29	205.89	205.3	205.53	206.07	205.53	205.69	205.27	205.36	205.82	204.18	205.79	204.42	206.16	206.6	206.44	205.2	205.68	206.34	206.91	205.95	205.96	205.48	206.32	205.03	205.72	207.01	205.08	205.36	205.54	206.33	206.16
200.48	199.95	199.55	199.72	199.76	200.75	201.55	200.22	200.86	199.81	199.26	200.02	200.53	200.19	200.41	201.41	199.93	201.56	199.59	200.95	200.33	199.55	200.78	199.13	199.86	199.67	200.02	200.6	200.28	200.7	200.18	200.75	201.28	200.92	199.12	200.89	199.83	200.54	199.69	199.6	198.97	200.66	201.25	200.24	200.91	199.61	200.15	200.6	200.74	200.3
208.3	208	207.95	207.33	206.56	207.58	208.08	208.81	208.04	207.03	207.47	207.61	207.67	208.39	206.9	208.9	207.39	208.37	208.27	207.97	208.27	208.85	207.76	207.92	206.44	207.43	208.08	207.23	208.66	207.68	207.02	208.53	207.78	207.89	208.35	207.16	208.35	208.43	207.37	206.55	207.39	207.86	208.82	208.15	206.37	207.94	207.77	208.69	206.33	209.13
212.31	212.52	212.21	212.23	211.39	211.78	211.89	211.63	211.54	210.25	213.39	211.81	211.28	212.94	211.39	212.29	211.99	211.27	211.78	211.61	212.46	211.55	211.76	212.02	212.21	211.79	211.6	211.67	211.71	211.58	212.35	212.64	211.93	211.91	211.04	213.19	211.85	211.68	212.07	211.63	213.07	210.48	211.63	210.46	211.49	212.53	212.54	212.3	210.67	212.05
217.96	217.94	217.61	218.35	217.1	218.64	217.25	217.78	218.5	217.78	217.58	219.1	218.5	216.63	217.47	217.77	216.98	216.84	217.17	216.65	218.25	217.95	217.52	217.26	218.02	218.45	217.54	217.61	218.32	218.26	218.24	216.83	217.68	218.82	217.66	217.06	217.11	217.57	218.37	217.44	218.64	217.41	217.95	217.61	218.15	217.28	217.22	216.98	217.78	217.77
203.33	202.51	202.9	202.46	203.13	202.36	202.46	203.03	202.21	202.52	202.08	202.56	202.26	202.68	201.36	202.95	202.3	201.69	201.07	202.04	201.57	203.56	201.23	202.27	202.47	203.3	203.79	202.88	202.62	201.78	202.91	201.55	204.17	203.01	202.73	202.5	203.51	202.55	201.99	203.06	202.07	203.23	201.81	202.82	202.91	202.73	203.22	201.57	202.22	202.77
209.02	208.56	209.02	209.29	209.69	208.53	209.41	208.95	209.75	209.56	210.44	209.28	208.99	210.05	209.9	209.7	210.32	209.16	209.17	209.4	209.65	209.81	211.02	210.3	210.02	208.59	208.94	210.09	209.1	209.99	209.72	208.68	209.52	209.43	210.6	210.11	210.51	210.33	209.17	209.8	209.79	209.42	208.94	209.62	210.31	209.39	209.31	209.63	209.83	209.78
212.27	212.06	213.9	212.14	210.67	211.12	211.5	212.62	213.56	212.39	212.83	211.93	211.76	211.71	212.15	212.66	213.12	211.48	213.13	212.43	212.4	212.84	211.4	211.94	212.49	211.26	212.52	212.35	212.45	212.51	212.2	212.97	213.26	212.48	211.35	212.38	212.56	212.86	213.33	212.58	212.11	211.64	212.23	212.92	211.54	212.09	213.61	212.93	212.16	212.82
203.07	203.55	202.87	202.96	203.74	202.29	203.63	202.58	204.15	203.09	203.86	202.99	204.21	202.94	202.87	203.29	202.66	203.96	203.69	203.12	203.89	203.81	202.21	204.44	203.2	203.09	202.38	203.05	204.73	202.19	203.46	202.78	203.56	203.97	204.02	203.11	202.34	202.23	202.15	203.41	203.59	202.2	204.28	203.19	203.67	203.27	203.57	203.3	203.06	202.57
209.01	208.42	208.73	209.09	208.32	208.47	209.26	208.77	208.74	208.05	208.47	208.15	208.03	208.95	208.28	208.27	209.72	208.54	209.98	208.83	209.74	209.31	209.08	209.47	208.34	209.89	207.79	210.37	208.56	208.15	208.94	208.49	207.99	209.79	208.54	208.02	208.81	208.89	209.25	208.8	208.35	208.92	209.21	208.05	208.97	208.61	208.96	208.91	208.35	209.13
209.8	211.43	211.03	212.21	211.53	211.3	212.29	210.41	212.08	212.24	211.2	211.74	211.46	211.36	211.23	211.81	211.85	212	211.12	212.05	211.65	211.12	212.19	210.49	210.46	211.67	212.22	210.95	211.23	210.57	210.48	212.25	211.48	212.55	211.08	212.25	211.72	211.43	211.36	212.74	210.7	212.14	211.74	211.63	211.17	211.14	211.17	211.18	211.59	210.17
212.47	210.87	211.95	211.36	211.14	212.1	211.73	211.73	211.53	212.16	212	211.06	211.18	211.48	211.06	211.29	211.19	211.28	211.34	211.29	211.59	211.72	212.6	210.93	211.52	210.87	210.97	211.15	211.38	210.15	212.35	210.46	210.95	210.54	210.28	211.97	211.59	212.27	212.65	211.66	210.7	212.78	210.85	211.46	212.22	211.04	210.93	210.68	210.76	210.85
212.06	212.39	210.98	212.52	211.75	211.75	212.39	211.62	212.42	211.17	210.84	211.96	211.79	212.72	211.75	211.47	210.18	212.07	212.1	211.09	211.79	211.02	210.73	211.42	212.6	212.22	210.65	211.38	212.27	210.97	211.92	211.2	210.98	211.54	211.69	212.45	211	211.35	211.02	211.61	212.32	211.76	210.89	211.83	210.47	212.66	211.7	212.03	212.48	211.7
207.88	209.32	208.78	207.76	207.39	208.23	207.99	206.12	208.02	208.31	207.17	207.68	207.34	207.39	208.32	207.13	208.35	207.31	208.36	207.72	207.95	207.72	207.88	207.46	207.78	206.78	207.38	208.24	208.53	209.08	206.9	207.99	207.94	207.65	208.45	206.78	208.87	208.78	208.25	207.13	207.7	207.82	208.77	207.62	208.4	208.16	207.85	208.23	206.79	207.68
212.46	212.72	212.25	214.26	211.8	211.88	212.61	213.22	213.44	213.44	211.88	212.73	212.31	212.41	213.28	211.98	211.76	211.92	212.58	212.39	212.96	211.93	211.42	212.21	213.4	212.33	211.48	211.15	211.61	212.5	212.03	212.68	212.29	212.73	212.19	212.77	212.71	212.46	213.07	213.59	212.07	212.22	211.93	212.21	211.47	212.46	213.27	212.42	212.73	213.04
211.41	211.09	211.35	212.26	211.25	212.53	211.95	211.08	211.88	211.2	211.45	210.16	211.72	212.1	211.97	209.93	211.67	211.18	212.39	211.46	211.17	210.86	212.16	211.4	212.06	210.5	210.97	211.66	210.62	211.38	210.99	210.81	211.51	211.45	211.8	211.17	210.84	212.31	211.9	211.68	211.27	212.68	211.04	210.2	212.05	211.95	210.6	211.34	212.46	211.62
212.75	213.03	213.19	214.25	213.86	212.64	214.36	214.21	215.05	214.54	213.38	213.44	213.6	214.09	214.12	213.34	213.52	213.45	214.25	214.84	214.29	214.1	213.62	213.14	214.77	214.21	214.77	214.1	213.09	213.22	213.71	213.61	213.57	214.11	213.08	212.83	212.43	212.91	214.4	213.61	212.73	213.61	213.56	213.64	212.85	212.87	214.24	213.62	214.4	214.2
208.36	208.06	208.7	208	208.49	208.51	208.18	207.87	207.91	207.29	207.45	207.11	208.74	208.08	208.27	205.93	208.01	207.56	207.59	207.77	208.59	207.89	207.65	208.2	207.78	208.39	207.93	207.33	208.38	208.01	208.57	206.83	207.69	206.79	208.07	207.31	207.76	208.57	209.73	207.61	207.78	207.84	207.1	206.97	207.95	208.24	208.04	207.27	208.13	206.81
208.79	208.57	208.9	208.48	207.85	208.61	208.68	208.64	209.51	208.86	208.77	209.4	208.99	208.06	209.74	208.09	208.17	207.24	207.87	208.57	207.2	208.84	209.04	208	208.32	208.63	208.11	207.87	207.83	208	209.19	207.53	209.44	208.3	207.19	208.52	208.46	208.04	208.55	208.75	208.7	209.34	207.4	210.42	208.29	209.75	208.84	209.49	208.3	207.87
209.28	208.9	209.11	209.25	208.3	209.08	208.78	209.4	209.02	209.11	207.8	209	208.35	206.98	208.38	208.39	209.3	208.73	209.46	209.09	208.15	208.57	210.6	209.14	209.07	210.12	208.53	207.73	208.21	208.48	208.44	208.76	209.45	208.48	208.65	209.15	207.83	208.08	207.98	208.18	207.77	208.45	208.85	207.85	208.83	208.57	207.95	209.08	208.62	208.42
211.7	210.26	211.5	211.65	211.22	212.41	211.63	211.82	212.08	210.21	211.49	211.57	211.93	211.55	211.74	211.76	212.68	210.68	211.44	211.62	211.49	210.81	210.99	211.81	211.56	211.03	210.43	211.32	211.82	211.4	210.5	211.14	211.54	211.58	212.02	211.18	210.85	213.06	211.63	211.69	212.23	211.57	212.65	211.04	211.08	212.14	211.19	212.05	210.39	210.34
211.89	212.67	212.46	212.75	213.18	211.91	211.65	212.62	212.76	213.41	212.96	211.99	212.49	212.67	211.95	213.18	213.02	212.66	212.42	213.26	212.28	212.44	212.25	212.69	211.67	212.36	213.12	212.87	212.74	212.98	213.27	213.59	213.1	212.47	212.19	212.88	213.25	211.95	212.42	212.79	212.3	211.9	212.23	212.09	212.92	212.05	212.01	213.15	212.05	212.93
208.48	208.98	208.77	209.84	208.2	207.49	208.64	208.81	207.99	208.58	208.77	207.67	208.51	208.78	209	208.02	209.34	207.23	207.66	208.64	209.22	209.18	208.46	209.39	208.41	209.28	208.58	208.66	208.06	208.63	208.25	208.06	209.25	208.33	209.04	208.37	207.73	208.55	207.99	207.95	209.84	207.65	209.5	207.85	208.72	209.37	208.29	208.48	209.81	209.21
200.78	203.21	201.06	202.16	202.57	202.59	201.99	202.36	202.47	203.25	201.43	202.51	202.35	202.6	202.58	201.77	202.49	201.38	202.64	203.38	202.45	202.34	203.36	202.01	202.08	201.95	203.23	202.77	202.15	203.67	203.39	201.65	203.44	203.25	202.18	203.27	203.15	202.76	201.1	203.37	203.57	202.45	203.01	202.95	202.72	201.48	203.59	202.32	202.21	203.93
208.67	209.1	207.49	208.34	207.96	209.8	208.39	208.71	208.32	208.84	208.78	208.83	209.79	210.13	207.54	209	207.62	208.63	208.99	208.52	207.79	209.55	208.69	208.29	208.17	208.45	208.84	207.59	208.1	207.77	208.15	208.75	208.87	208.88	207.94	207.25	208.22	208.55	210.04	209.36	208.63	208.87	208.4	207.81	208.1	208.75	208.57	208.44	208.65	208.07
217.06	216.5	216.23	217.11	217.18	217.35	217.78	216.24	216.87	216.63	215.9	215.83	216.92	216.24	216.85	217.77	216.85	217.28	216.48	217.06	216.34	217.07	215.53	217.35	216.71	216.35	217.64	216.97	216.68	218.46	216	217.44	216.89	218.44	217.11	217.55	216.87	218.04	216.56	217.89	219.22	217.66	217.29	216.19	216.27	216.55	217.22	217.89	216.8	217.09
205.34	207.14	206.4	206.26	206.7	206.64	207.06	206.88	206.65	206.24	206.63	205.62	206.48	206.95	206.99	206.05	206.05	206.68	206.47	207.94	206.23	208.06	206.96	207.45	206.08	207.49	206.47	205.97	206.87	206.37	205.49	206.16	205.88	207.05	206.04	206.52	206.8	205.88	204.98	206.05	206.38	204.6	206.19	207.17	207.34	206.03	207.1	207.76	206.37	205.09
212.29	209.53	211.48	212.66	211.16	210.53	211.77	211.21	212.31	211.08	211.65	211.57	210.93	213.07	211.68	211.76	211.7	212.65	211.68	211.77	210.91	211.93	212.92	210.95	210.92	211.98	211	212.09	211.11	211.62	211.6	211.81	211.13	212.12	211.01	212.18	211.04	211.77	211.94	211.23	212.6	211.79	212.2	211.14	212.9	212.15	211.24	211.99	211.74	210.95
216.52	218.24	217.29	216.61	217.38	217.28	215.81	218.01	216.84	216.28	217.31	216.48	216.96	216.4	216.89	217.32	216.18	217.97	216.22	216.61	216.84	217.28	217.4	217.53	215.76	217.46	216.12	216.38	216.75	216.79	216.48	217	217.9	217.22	217.23	217.77	217.61	216.62	215.95	216.42	217.3	217.11	217.65	218.57	218.2	217.63	217.61	217.95	217.45	215.76
205.17	202.53	202.77	202.76	204.95	203.21	203.71	204.05	203.28	203.27	203.78	203.39	203.76	203.3	202.7	203.09	203.56	204.37	203.93	204.45	203.43	204.22	203.43	203.02	202.07	203.33	203.51	204.04	203.22	203.51	203.4	204.94	202.9	203.35	203.58	204.26	203.72	203.01	203.26	203.14	204.17	204.14	204.29	204	203.63	204.42	202.54	202.76	203.73	203.18
194.77	195.61	195.02	194.43	194.69	195.53	195.47	196.36	194.81	194.54	194.4	196	195.32	195.61	195.65	195.89	195.39	195.62	195.34	195.47	194.43	194.64	195.89	194.71	194.85	195.75	194.89	194.69	195.02	194.6	195.65	194.68	194.28	195.31	196.18	194.83	195.21	194.79	195.53	195.38	196.25	194.36	195.83	195.92	195.51	195.6	195.45	196.11	195.24	194.83
210.51	208.23	208.79	209.01	207.95	209.27	208.73	207.87	207.33	208.74	207.34	208.38	208.47	208.61	208	208.65	208.14	208.94	209.85	208.66	208.66	208.99	206.84	207.9	208.55	209.2	208.28	208.43	207.65	210.1	208.25	208.71	208.18	208.44	208.26	207.7	209.23	209.48	207.28	209.64	209.29	207.46	208.77	209.35	208.92	208.01	207.77	209.15	209.34	209.24
204.05	205.44	204.31	205.2	204.41	204.88	203.37	205.45	204.99	203.86	205.57	204.36	204.26	205.44	204.76	204.85	204.26	204.74	205.43	204.45	204.53	204.42	205.43	204.84	204.9	203.33	205.47	205.22	205.78	204.07	204.45	204.89	203.54	204.8	204.67	204.29	204.9	205.81	204.93	205.82	205.17	204.33	205.43	204.88	204.43	205.32	204.81	205.12	204.64	204.07
208.25	207.75	207.76	207.83	207.93	207.51	206.92	207.7	208.5	207.31	207.02	208.37	207.88	208.02	207.21	208.4	208.47	207.48	207.77	208.42	208.82	207.77	208.66	207.77	207.97	208.73	208	207.45	207.66	208.21	208.42	208.36	207.99	206.85	207.23	207.44	207.26	208.24	207.87	208.21	208.08	207.92	207.01	208.51	206.82	209.31	206.67	207.8	207.9	208.33
207.44	205.14	205.17	207.34	206.15	206.64	206.7	207.53	206.47	206.62	206.77	206.85	206.88	207.44	205.58	204.43	207.15	206.02	206.41	206.61	206.14	205.68	206.05	206.11	205.8	207.1	206.67	207.02	205.35	206.91	205.89	205.9	206.44	206.55	206.08	206.61	206.72	206.42	205.72	207.39	207.5	206	205.73	206.44	205.3	206.61	206.46	205.79	206.52	207.11
209.23	209.2	210.27	210	210.14	209.39	209.18	209.77	209.11	209.1	210.52	209.36	209.61	210.32	208.85	208.81	209.16	208.33	209.87	208.76	209.18	208.87	208.41	209.19	209.31	209.02	210.92	209.28	209.85	209.61	209.03	209.63	209.9	209.52	209.81	209.21	208.78	210.08	209.84	209.58	208.39	208.91	209.68	208.62	210.96	209.77	210.42	209.63	209.35	208.93
200.25	198.63	199.37	199.3	199.06	198.57	197.52	199.1	199.88	198.52	198.94	199.05	200.39	199.1	199.37	199.7	199.31	198.65	198.96	199.57	197.97	200.32	199.83	199.74	200.32	199.19	198.37	199.93	200.59	199.22	198.89	199.51	200.15	199.49	199.06	199.66	199.73	199.58	200.18	199.24	198.87	199.26	201.32	200.56	200.06	199.54	199.49	199.87	199.55	199.16
207.57	205.85	204.77	205.87	206.97	207.12	206.9	206.55	207.5	206.15	205.77	206.6	206.7	207.12	204.62	206.12	204.91	206.01	206.27	204.72	206.04	206.79	205.74	206.28	206.85	206.86	207.29	206	206.92	206.58	206.28	206.41	206.7	205.02	207.06	206.31	205.94	206.82	206.8	206.15	206.27	206.29	207.7	206.94	207.88	206.78	206.13	206.95	207.18	205.69
200.82	200.35	200.69	201.12	200.7	201.23	201.37	201.47	201.65	200.7	201.84	200.22	201.74	201.62	201.14	201.13	202.49	201.41	201.72	201.29	201.18	201.06	201.24	201.65	201.61	200.8	201.86	201.32	200.49	201.33	201.61	202	199.68	200.64	200.81	200.87	201.29	201.38	201.27	201.67	200.2	200.84	201.41	200.92	201.31	201.71	201.04	201.23	200.7	201.3
210.18	211.85	211.94	211.55	210.7	212.22	211.23	211.54	211.28	211.44	211.52	211.93	211.32	211.73	210.68	211.5	211.5	210.97	211.92	212.21	211.23	211.32	211.86	211.96	211.92	211.85	211.56	211.97	211.91	212.86	211.99	211.42	213.18	211.65	212.4	211.61	212.24	211.93	212.49	211.16	211.11	211.7	211.63	212.28	212.19	212.98	212.27	210.97	212.66	212.25
218.52	216.99	216.91	218.4	216.88	217.84	217.99	218.2	217.96	219.17	218.19	217.56	217.96	217.81	218.07	217.19	217.4	216.97	218.97	216.14	218.61	219.48	217.75	217.13	219.15	218	217.62	218.05	217.21	217.98	217.16	218.01	218.49	216.67	217.48	217.7	217.7	218.52	218.1	217.37	218.5	217.36	217.52	218.12	217.43	217.37	217.83	217.14	217.32	218.16
207.85	207.93	207.82	207.35	206.97	207.41	208.47	207.53	207.67	206.47	207.06	208.39	208.04	208.46	206.83	207.18	207.7	206.93	207.65	208.41	207.62	208.3	207.8	207.97	206.94	208.05	208.67	207.02	207.25	208.01	208.5	207.24	208.25	207.63	207.73	207.68	207.44	207.97	208.96	206.26	206.38	207.52	206.67	207.71	206.88	207.9	208.34	208.01	207.66	207.29
216.61	217.02	216.79	216.56	217.33	217.34	217.74	217.13	216.45	216.79	217.24	217.05	215.98	217.44	216.78	216.43	216.9	217.37	216.96	217.17	217.42	217.77	215.9	216.55	216.8	217.44	217.18	216.76	216.59	215.48	217.15	215.75	217.15	216.53	216.36	218.09	215.4	217.32	217.98	217	217.24	216.75	216.81	216.85	216.81	216.66	216.43	216.37	215.95	217.6
211.46	210.8	211.94	212.72	211.86	211.98	212.35	211.29	211.3	211.54	211.47	212.21	212.09	211.15	211.34	212.42	211.01	212.4	212.2	212.08	210.28	211.79	211.94	211.98	211.52	211.85	211.41	212.88	212.9	211.81	211.37	211.05	211.61	212.66	211.74	212.37	210.7	211.17	211.97	211.62	211.71	212.69	211.41	211.7	211.31	211.99	211.73	211.23	212.39	212.26
217.41	215.81	217.54	216.7	216.15	216.83	217.51	217.48	216.27	216.32	216.38	217.4	216.43	218.28	217.31	217.85	217.35	218.9	216.78	217.5	217.87	217.21	216.28	215.58	216.52	216.64	217.01	217.5	216.73	216.85	217.6	216.42	217.22	217.26	217.68	216.36	217.04	217.46	217.35	217.77	216.79	216.8	217.52	217.25	216.38	217.57	217.14	216.67	217.15	216.73
201.55	202.17	202.9	203.05	202.69	201.7	202.22	201.9	202.7	202.12	202.35	203.26	202.35	203.4	202.67	202.44	202.35	202.42	202.52	202.86	202.39	201.86	202.57	201.21	202.89	203.05	202.43	201.64	202.48	202.01	202.97	202.01	201.58	202.24	202.65	201.78	202	203.01	203.78	202.28	202.27	202.41	201.17	202.33	202.72	202.38	202.5	202.42	201.76	202.41
206.44	205.66	206.63	206.28	206.74	206.6	207.42	207.53	206.08	206.43	206.04	205.85	205.85	207.93	205.25	207.17	205.89	207.27	205.93	206	207.14	206.4	206.51	205.73	206.29	205.88	205.99	206.4	205.59	205.61	207.81	207.27	206.25	205.99	205.88	206.34	206.77	207.58	206.57	206.01	205.94	206.37	207.07	206.85	207.01	206.82	206.6	206.49	207.17	206.61
200.01	201.63	200.3	201.01	200.42	200.82	200.25	201.39	201.45	199.89	201.26	200.77	199.88	200.15	201.32	199.55	200.43	199.99	202.03	200.8	200.87	199.71	199.86	200	199.25	200.64	200.47	201.14	200.49	200.12	199.54	200.37	201.2	200.63	200.29	201.03	199.89	199.62	199.86	200.43	200.52	200.14	199.82	200.68	200.25	201.2	199.1	200.89	200.17	201.21
203.24	202.84	202.51	202.1	203.45	202.47	202.96	203.61	202.5	202.61	203.22	203.57	203.83	201.69	202.92	202.79	202.62	202.99	203.1	204.75	202.92	203.93	201.55	202.93	203.66	202.48	203.21	203.79	203.09	204.64	203.78	203.56	203.42	203.71	202.74	203.19	203.07	203.89	204.29	203.08	203.53	203.46	203.11	203.42	203.54	203.47	202.42	204.42	204.36	203.82
201.79	202.02	203.02	203.05	201.39	202.23	202.44	202.14	202.94	201.54	202.28	203.23	201.81	201.4	202.73	201.65	203.47	203.01	203.27	202.29	203.22	202.73	202.23	201.78	202.57	203.61	201.98	202.34	202.02	202.78	202.74	202.66	202.11	203.32	203.11	202.34	201.92	202.63	202.42	202.47	202.33	202.64	202.12	201.96	201.8	203.32	202.15	202.05	202.67	202.31
212.18	212.75	212.47	214.46	212.54	211.17	212.47	212.83	211.16	211.32	211.98	213.7	213.01	213.71	211.21	212.04	211.99	213.69	212.92	211.94	212.92	212.01	212.83	211.07	212.73	212.12	212.64	213.34	213.06	213.61	212.71	213.17	213.16	213.08	213.3	211.46	212.14	212.31	211.34	212.79	211.74	211.94	211.4	211.95	212.73	212.29	212.61	213.21	212.73	212.01
217.16	218.32	217.56	217.99	218.2	218.32	216.47	217.22	217.24	218.47	217.66	218.36	217.02	217.77	218.64	218.63	218.09	218.41	216.76	217.43	216.79	217.45	216.79	217.51	216.35	217.61	218.22	217.62	218.33	218.02	218.9	217.3	218.3	217.92	217.75	217.67	217.58	217.49	218.23	217.3	216.67	217.75	217.22	218.48	218.23	217.13	219.61	218.17	217.29	218.94
[truncated: 99 more rows]
[truncated: 150 more columns]
