# Supplementary material for: Genetic dissection of main and epistatic effects of QTL based on augmented triple test cross design
Source: PLoS One. 2017 Dec 14;12(12):e0189054. doi: 10.1371/journal.pone.0189054 (PMC5730204; doi:10.1371/journal.pone.0189054)
Supplement: S6 Supporting Information — (ZIP) [file pone.0189054.s006.zip › z1_1250_0.8_5.csv]

201.15	203.07	201.53	200.53	202.57	198.65	199.6	199.11	200.17	199.57	201.82	201.01	199.94	197.25	199.86	200.21	200.76	201.57	200.42	200.59	199.5	200.05	199.18	200.17	199.87	200.21	199.38	198.92	200.32	199.77	200.75	200.37	201.13	199.93	199.61	199.13	200.67	201.04	200.08	200.42	202.06	199.34	200.86	199.73	199.88	200.3	200.24	198.47	201.38	200.13
201.76	198.58	199.16	201.42	201.1	200.16	200.84	200.66	201.07	200.4	200.86	200	201.9	199.73	199.42	200.49	201.31	199.91	203.67	200.7	199.89	199.07	199.76	200.48	200.27	200.76	199.81	200.04	200.39	201.28	201.32	202.04	201.44	199.58	200.52	200.31	201.08	200.21	201.25	199.78	199.81	200.14	199.33	200.9	200.8	199.74	201.44	200.42	200.21	200.69
198.87	197.26	197.95	197.68	200.82	197.82	197.38	197.84	198.65	198.45	198.48	197.19	197.76	197.59	197.65	198.67	196.37	199.48	197.63	197.81	199.03	197.07	198.02	197.92	199.07	198.58	199.73	199.27	197.56	198.15	198.63	198.49	198.51	197.71	200.41	198.8	196.9	198.93	199.12	198.07	197.56	197.47	197.96	197.82	199.23	198.24	198.62	198.26	198.04	196.96
204.17	203.93	205.06	206.24	205.01	206.16	204.4	203.95	205.26	205.6	203.3	205.71	204.96	205.34	205.77	207.07	204.88	204.93	204.72	204.82	205.31	206.32	204.23	206.59	205.59	206.33	205.22	205.14	203.27	202.92	204.5	203.65	207.06	205.89	206.08	203.68	203.83	204.35	205.2	204.12	205.26	205.71	204.76	205.59	206.61	204.5	206.63	206.33	206.03	206
211.61	212.06	211.33	211.08	210.98	212.25	211.94	213.64	212.67	211.93	211.57	213.08	210.89	211.71	211.38	210.16	212.89	212.33	211.02	212.99	210.98	212.95	212.05	211.54	212.99	211.82	212.06	212.88	210.34	211.6	210.25	212.3	211.18	210.99	212.2	211.3	212.19	210.29	211.3	211.53	211.49	211.71	211.38	210.92	213.66	211.29	210.04	211.67	212.36	213.29
207.89	208.84	209.46	208.45	208.86	207.88	209.53	209.39	207.06	208.93	208.68	209.23	208.07	206.75	209.01	208.45	207.76	207.32	208.32	208.21	209.72	207.95	209.51	208.88	206.54	209.01	209.67	208.35	208.28	209.15	208.35	208.34	207.68	208.53	208.29	208.76	209.57	207.64	209.79	208.53	207.71	209.07	208.36	208.55	209.31	209.11	206.67	207.6	208.22	208.21
209.23	208.79	208.22	209.19	209.14	207.63	208.86	208.28	208.4	211.3	209.08	210.19	209.33	209.21	208.45	208.2	208.8	210.26	208.86	209.68	209.29	209.27	209.47	207.87	208.23	210.38	208.97	209.78	208.06	209.59	208.71	209.12	207.89	208.42	207.79	208.98	209.31	208.57	207.43	209.53	210.14	208.83	210.2	208.68	206.77	209.27	210.32	208.46	209.78	208.71
199.12	200.8	199.3	199.83	200.74	198.77	200.79	199.1	200.47	199.73	200.24	200.52	200.62	199.96	199.48	200.95	199.1	200.22	200.84	199.68	200.02	199.25	200.12	199.21	199.96	199.9	199.74	200.89	199.65	199.8	200.87	200.72	200.2	200.48	199.86	200.63	201.07	200.3	201.6	199.65	198.91	199.49	201.28	200.43	202.83	199.7	200.24	200.49	200.78	200.58
202.46	202.37	201.92	202.35	202.82	202.47	204.03	203	202.07	202.32	202.54	203.57	202.27	202.61	202.9	204.45	202.33	203.11	201.52	201.16	202.95	203.86	202.45	202.6	202.33	202.43	203.37	203.45	203.46	201.66	202.4	202.13	203.26	203.72	203.01	202.38	204.36	203.81	202.07	203.26	201.07	202.82	203.33	201.35	203.93	201.81	202.57	203.26	202.1	202.67
210.7	209.57	209.5	209.61	210.63	208.54	211.08	210.65	209.39	209.29	210.83	212.21	209.65	210.43	209.31	209.16	209.71	210.21	207.29	209.24	209.5	209.22	209.72	209.45	208.92	209.11	208.42	210.64	209.69	208.73	208.99	209.13	210.13	210.57	209.71	208.42	210.1	208.65	210.54	207.82	210.65	208.64	210.95	210.02	209.43	210.19	209.92	210.03	210	210.2
200.98	201.76	203.67	202.15	201.5	201.96	203.08	204.77	201.58	202	202.71	204.24	205.45	203.55	203.51	202.47	201.62	202.1	203.67	202.36	203	202.18	202.61	203.27	203.15	201.31	201.84	203.89	202.31	202.96	203.11	203.82	202.47	202.74	202.47	201.61	202.38	201.03	203.96	203.47	202.53	201.75	202.78	204.82	202.05	202.58	202.42	201.9	201.43	202.97
201.2	203.05	202.35	202.61	202.34	203.65	203.3	204.42	201.56	202.5	202.63	203.96	201.26	202.54	202.76	202.11	203.83	202.33	202.86	202.81	202.36	202.86	203.42	201.81	202.83	201.61	202.37	202.32	202.86	203.45	201.86	201.27	202.55	205.07	202.25	202.57	203.01	203.38	202.68	202.56	203.79	200.3	202.57	201.53	202.28	203.6	202.93	203.37	202.89	202.81
199.35	199.16	200.14	198.24	198.4	197.59	199.63	200.57	198.52	199.76	199.39	199.78	199.66	200.44	198.45	199.65	198.9	200.53	198.93	199.2	200.17	197.8	200.2	199.37	198.46	200.97	200.51	199.73	199.78	198	199.34	199.47	198.85	201.06	197.96	198.85	199.15	200.32	200.61	200.91	199.37	198.46	198.71	200.68	198.27	199	198.02	199.98	199.95	200.55
208.9	208.83	209.67	207.76	207.52	207.55	207.28	208.48	208.08	208.19	208.63	207.94	208.01	206.79	208.47	206.88	207.96	208.05	208.27	209.81	209.06	209.27	207.64	207.97	208.27	208.78	207.86	207.67	208.16	207.84	206.76	207.04	209.58	208.45	208.88	207.3	207.69	207.35	208.59	207.21	207.94	206.95	208.08	208.59	207.65	208.19	207.76	209.01	209.85	207.57
211.38	211.39	211.22	211.7	211.29	211.85	212.17	212.6	211.52	211.82	211.68	210.63	211.54	212.01	210.8	211.43	211.49	209.58	213.21	211.37	211.99	212.67	211.84	212.09	210.26	211.85	211.7	212.51	212.52	213.46	211.64	212.38	211.7	211.25	211.38	211.41	211.54	212.25	212.27	211.9	210.85	209.4	210.62	211.71	211.43	213.05	213.44	212.67	211.05	211.7
203.72	205.84	205.82	203.51	205.87	205.26	204.83	204.28	204.14	206.89	205.07	204.76	205.26	203.7	204.19	204.43	205.4	203.82	205	204.55	203.86	204.37	206.59	203.86	205.44	205.34	204.87	204.18	205.54	206.28	204.05	204.66	204.43	204.1	204.23	204.41	204.74	204.94	205.49	205.32	203.61	203.39	204.85	203.44	204.74	205.72	205.65	204.4	204.42	204.79
207.65	206.12	206.89	207.28	207.43	208.68	208.3	207.99	207.7	208.23	206.62	207.79	208.7	209.59	207.6	207.91	209.3	208.03	205.94	208.19	208.45	208.18	208.22	207.33	208.37	207.24	206.01	209.4	209.03	206.82	208.37	208.62	209.02	206.76	207.44	207.47	207.9	208.08	206.52	206.5	208.07	207.37	208.69	208.77	208.17	211.12	207.8	207.4	208.08	209.48
209.52	208.8	209.94	208.87	206.73	208.08	209.98	209.17	209.67	208.46	208.69	208.24	209.56	208.83	210.23	209.89	209.39	209.07	209.89	209.05	208.16	209.25	209.22	209.65	209.24	208.12	210.09	207.82	208.52	208.26	207.85	209.25	208.79	209.73	208.36	208.48	210.09	208.42	206.65	207.68	207.55	207.33	208.33	209.65	209.41	208.54	209.49	208.58	208.73	208.5
207.75	207.62	209.19	208.6	209.35	208.21	208.37	209.53	208.68	208.89	209.17	207.15	209.45	209.84	207.46	208.13	207.88	209.2	208.85	209.19	209.97	209.17	209.02	208.06	208.17	208.69	208.36	208.24	208.02	209.39	207.36	208.48	209.49	208.6	208.1	207.94	208.25	208.67	208.31	209.45	207.61	207.85	208.19	207.77	209.01	209.38	207.77	208.37	208.85	207.69
208.39	208.09	208.36	209.63	207.54	208.64	207.11	210.7	208.86	208.53	209.12	208.7	207.45	208.26	209.79	208.43	207.91	208.11	209.34	208.43	209.24	210.05	209.19	208.16	207.76	208.46	207.56	209.83	209.42	211.32	207.7	209.45	208.72	208.49	208.22	208.44	208.88	209.34	209.94	209.23	209.69	208.85	208.98	208.96	208.61	209.38	209.29	207.83	209.32	209.33
202.46	203.49	205.05	203.81	204.74	203.67	204.17	204.35	203.77	202.81	203.77	202.46	202.86	204.96	203.01	204.62	203.91	203.9	203.45	205	203.55	202.97	202.75	203.58	203.14	204.13	203.77	204.44	203.63	204.19	204.91	203.84	203.92	205.28	202.37	204.35	205.13	202.85	203.35	201.51	204.72	202.81	204.08	204.24	203.44	202.71	205.33	202.8	203.33	204.55
216.78	218.07	216.63	217.85	217.84	218.36	218.16	219.12	219.83	218.3	219.37	218.15	216.96	218.37	219.27	218.03	217.01	218.78	218.56	218.26	219.13	217.46	217.42	218.43	217.91	218.24	217.22	216.94	218.17	218.87	218.24	217.39	217.12	218.88	217.52	216.22	218.16	218.61	217.65	218.39	217.75	217.09	218.65	217.59	217.15	219.79	215.78	218.74	216.57	218.25
211.62	213.23	213.07	213.8	213.14	212.93	213.1	211.52	212.32	213.36	212.54	211.93	212.36	212.8	214.26	212.54	212.76	213.31	213.2	212.27	213.46	212.8	212.36	212.58	213.84	213.41	214.09	213.45	213.01	212.22	213.33	213.13	214	213.22	213.29	214.24	213.15	214.44	213.43	212.95	212.26	214.06	212.93	212.35	213.56	212.58	212.03	212.92	212.81	212.98
199.9	199.55	199.73	199.9	199.49	200.29	198.86	200.65	199.7	201	200.29	198.63	199.54	199.29	200.86	200.07	200.68	201.3	198.45	200.75	199.64	199.28	198.04	200.63	198.99	199.44	200.27	199.24	199.62	198.8	200.64	198.08	199.59	199.65	200	199.46	199.43	199.45	199.42	199.29	200.33	200.26	199.62	198.6	201.79	200.03	199.77	201.18	199.64	199.81
205.2	207.2	205.69	208.2	206.62	207.41	206.47	204.41	206.26	206.2	207.3	206.33	205.99	206.32	205.95	205.82	205.91	205.56	205.9	205.53	206.24	206.46	208.2	205.26	207.94	206.01	205.96	205.07	206.6	207.08	206.24	205.34	208.02	207.49	205.8	205.5	205.67	206.13	205.98	206.01	205.93	205.57	205.48	205.15	205.07	205.76	205.74	206.37	207.58	207.47
203.14	203.24	202.45	202.69	202.13	202.96	202.54	201.19	202.57	203.07	201.48	201.04	201.79	203.55	203.32	202.33	204.66	202.15	203.36	203.26	203.43	203.03	203.26	202.88	201.44	203.7	203.2	200.59	202.95	203	202.66	204.61	202.06	200.45	203.3	202.6	203.06	201.44	202.47	203.58	202.99	203.61	201.61	201.54	203.11	201.43	202.26	202.37	202.1	201.46
217.45	218.42	216.69	217.38	217.85	216.37	217.13	218.43	216.45	216.5	216.5	218.21	218.58	218.64	216.68	217.85	216.83	216.74	217.77	217.14	218.87	217.42	218.94	218.92	217.81	218.47	217.98	217.57	216.69	218.25	219.01	216.7	218.52	218.87	216.47	217.29	218.87	218.77	218.78	217.66	218.08	217.6	218.8	218.34	218.17	218.16	217.61	216.57	217.66	218.18
208.64	210.02	209.77	207.36	208.4	208.66	210.51	209.4	210.3	209.81	209.8	209.43	208.55	209.41	209.36	208.69	210.01	209.08	207.65	208.41	209.67	209.43	209.56	209.31	210.08	209.48	209.48	208.6	208.65	210.23	207.14	209.65	209.35	210.89	210.81	210.38	211.14	209.12	209.71	208.75	208.5	209.94	210.43	210.67	210.34	209.26	210.42	210.46	209.89	210.65
202.81	204.07	203.57	202.87	202.02	203.82	202.78	202.39	202.86	201.05	202.76	201.22	203.4	202.3	201.91	201.32	203.72	202.7	202.9	203.04	201.36	201.39	202.22	201.74	201.62	204.16	203.89	204.12	203	203.01	203	202.86	202.49	202.26	203.15	201.38	203.04	202.76	201.5	202.99	202.97	203.76	200.92	203.81	202.4	203.09	202.03	201.84	202.3	202.63
203.53	203.26	203.73	202.84	203.64	205.46	203.4	203.32	202.86	202.18	203.21	202.19	203.15	203.38	202.81	203.58	204.69	203.54	203.56	203.51	203.3	203.06	203.08	202.53	201.51	202.83	201.16	202.32	202.65	203.04	203.13	201.95	203.06	204.01	202.97	203.11	202.87	202.62	202.63	203.75	203.27	201.68	203.67	203.35	201.16	203.09	204.24	202.49	202.37	203.2
208.53	209.52	208.72	209.78	208.64	209	208.39	208.24	209.07	208.54	208.5	209.03	208.78	209.08	207.54	208.59	206.64	208.77	207.31	208.07	208.91	208.33	206.46	208.05	207.73	210.51	209.35	208.7	206.71	207.61	209.32	208.54	207.72	207.51	209.53	208.1	208.49	209.04	208.67	206.95	208.37	207.43	208.52	207.6	207.17	211.18	208.11	208.27	208.11	209.78
219.34	219.33	220.03	217.97	216.4	217.98	218.74	217.36	217.36	216.75	217.65	219.52	217.7	217.95	218.82	218.89	216.06	217.8	219.08	217.93	216.62	219.75	218.02	217.92	217.28	217.27	217.61	216.13	217.34	217.65	219.91	218.02	216.77	217.71	217.73	218.67	218.73	218	217.71	218.44	217.84	219.16	218.11	216.97	218.47	216.96	218.15	216.83	217.92	217.61
216.3	219.35	216.8	216.76	218.65	216.95	216.89	217.06	216.52	216.11	216.79	217.54	215.74	216.52	216.67	217.55	215.51	217.5	218.16	217.43	216.3	217.12	214.7	217.23	217.28	217.56	217.5	219.05	217.31	217.33	218.06	217.07	217.74	216.73	217.49	216.44	219.14	214.82	216.31	217.09	216.58	218.33	216.67	217.86	217.07	216.39	215.2	216.68	217.52	216.93
209.88	207.7	208.35	208.76	209.63	210.6	208.41	207.41	209.84	208.37	206.95	208.57	208.47	207.96	208.54	209.04	209.7	210.31	208.6	209.63	209.12	208.77	207.43	207.45	208.11	208.71	209.24	208.8	207.59	208.16	208.96	209.17	209.39	208.42	209.63	207.95	208.61	209.1	210.63	209.79	209.75	208.47	209.1	209.1	209.1	209.45	208.58	210.74	209.45	209.96
208.13	208.65	208.5	209.65	207.16	207.18	209.71	208.85	209.35	208.77	209.28	210.08	209.19	207.59	210.45	208.7	207.91	210.69	209.49	208.49	207.48	209.49	209.13	207.31	207.48	208.98	208.61	208.14	208.03	208.71	209.2	207	208.03	207.55	207.37	210.43	208.1	208.27	208.38	206.74	208.46	208.28	208.63	209.48	209.9	208.16	206.91	209.89	208.47	209.14
208.42	207.78	208.51	208.52	207.55	207.69	206.46	207.46	207.55	208.88	209.17	208.03	206.22	205.95	206.86	207.98	208.68	206.17	207.38	208.82	205.99	207.59	207.87	206.76	207.79	208.22	206.99	206.54	207.23	209.04	207.75	207.72	206.9	207.51	207.47	209.18	208.08	208.03	207.12	209.07	207.91	207.57	207.32	207.19	208.85	207.24	206.99	206.23	208.85	207.19
199.83	199.96	199.23	200.19	199.99	200.69	200.1	201.6	200.88	199.5	201.16	200.23	198.23	200.63	199.72	200.48	201.62	202.41	201.17	201.27	200.37	200.35	199.73	200.13	200.92	199.89	201.42	200.97	201.2	197.66	199.55	199.83	199.74	200.82	201.35	201.33	200.52	201.04	199.98	200.03	200.28	200.79	199.75	200.52	200.71	200.77	201.11	200.58	200.79	200.95
196.42	194.39	195.89	195.37	196.21	194.72	195.82	194.28	194.99	194.1	194.21	196.05	196.27	196.4	195.98	196.14	194.89	195.84	194.76	195.23	197.54	194.98	194.4	195.51	194.92	193.99	194.79	194.51	195.58	194.77	195.34	194.77	195.17	195.59	194.45	193.99	195.45	196.31	196.76	195.6	193.89	194.58	195.48	195.21	195.17	194.56	195.27	195.43	195.23	194.28
209.2	207.85	205.96	209.01	207.34	206.77	206.74	207.17	207.14	209.55	208.08	206.69	209.08	207.03	205.72	206.46	206.84	206.71	206.7	208.17	207.58	206.9	208.39	208.07	209.63	207.42	207.52	209.03	207.75	209.29	207.29	207.8	206.33	210.65	207.83	206.51	207.16	207.93	207.44	207.54	207.6	207.48	208.31	206.56	208.03	207.25	206.53	209.37	207.07	207.2
201.98	203.81	203.15	203.15	202.87	202.16	203.87	202.43	200.88	202.1	201.51	204.56	202.81	203	201.51	201.58	202.39	200.89	202.88	203.14	202.96	201.89	200.99	201.56	200.1	203.14	201.75	203.42	202.85	202.09	202.14	202.36	202.17	203.22	202.93	202.79	202.81	202.85	203.92	202.38	201.02	203.54	202.53	202.57	201.9	203.17	201.52	202.4	201.88	200.98
217.12	216.29	217.03	217.13	217.71	217.12	217.53	217.96	216.25	218.03	217.34	217.38	217.42	214.51	215.95	217.62	217.55	217.94	217.68	216.02	217.79	216.09	218.56	215.27	216.77	216.83	215.95	217.11	218.39	218.26	217.29	218.14	217.9	216.9	218.71	217.14	217.56	217.27	217.34	216.73	216.69	216.13	215.02	216.9	216.74	217.85	217.06	216.05	218.61	218.7
216.23	217.78	217.71	219.14	218.13	219.76	218.85	216.38	217.12	216.63	218.21	217.14	218.03	219.03	219.12	218.39	219.56	218.59	216.69	216.62	218.3	218.94	217.75	217.71	217.5	217.89	218.19	218.59	218.2	218.37	216.48	218.28	217.5	219.14	217.16	217.65	216.37	217.88	217.32	215.94	216.99	217.68	217.62	218.26	217.78	217.68	218.37	218.2	218.45	218.47
209.38	208.77	209.17	208.45	207.01	209	208.68	208.7	208.27	206.45	208.73	208.65	208.95	209.25	209.04	208.26	209.08	208.43	209.2	208.72	209.21	209.82	209.41	208.31	209.29	208.43	208	208.87	207.82	208.62	207.33	209.61	206.91	207.6	208.53	208.88	210.07	208.59	208	208.39	207.69	208.31	210.41	207.43	208.97	208.37	208.14	207.08	208.33	206.57
211.83	212.44	210.11	210.67	210.88	210.96	210.61	211.81	211.08	211.8	212.68	212.77	210.83	210.81	211.87	211.07	211.5	209.81	210.05	212.16	212.85	212.92	210.84	211.41	212.46	210.68	211.03	211.92	212	212.42	210.93	210.63	212.74	209.87	212.21	210.59	210.49	212.95	211.82	212.15	212.09	212.11	211.03	212.43	212.37	213.07	211.65	209.8	211.03	212.28
203.9	202.74	204.81	202.44	203.32	204.21	203.48	204.11	202.99	202.53	202.97	204.58	205.24	202.79	202.26	204.09	203	202.98	204.05	202.24	203.82	204.93	203.12	201.31	203.58	205.48	202.91	204.13	204.18	202.92	205.11	204.72	202.99	203.72	203.76	204.17	204.59	204.88	206.24	204.05	202.54	205.33	204.05	204.01	204.61	204.28	204.47	203.72	204.63	203.59
202.23	203.75	202.96	203.34	205.2	202.15	201.98	202.96	203.69	203.5	201.99	203.78	203.21	204.31	203.59	203.28	202.78	203.74	201.18	204.17	202.21	200.79	204.08	203.79	202.48	202.89	202.95	203.68	204.09	203.82	203.92	202.31	203.12	203.98	203.78	202.64	201.41	202.34	204.04	204.02	203.63	203.46	203.49	202.51	202.39	201.42	203.15	203.44	202.93	202.93
208.34	208.37	206.29	207.18	208.58	207.88	209.56	208.99	209.65	208.83	207.86	208.45	207.62	208.73	209.54	207.78	208.07	207.68	210.17	208.77	208.23	207.54	209.73	208.46	208.54	209.64	209	208.38	207.8	210.01	208.52	208.53	208.49	208.53	208.48	208.97	208.77	209.11	210.51	209.62	207.82	208.33	208.83	208.18	207.65	208.59	209.52	209.4	207.24	209.56
208.84	208.64	209.7	208.47	208.78	208.52	208.62	209.66	209.1	207.29	208.21	208.53	207.2	208.26	208.97	210.4	208.85	207.94	209.91	208.5	207.67	209.49	209.31	207.66	208.36	209.34	208.07	209.75	208.44	209.69	208.26	208.74	209.24	209.61	208.31	209.07	208.97	209.6	209.76	207.86	207.28	209.73	206.76	208.74	208.8	210.31	208.36	208.41	208.76	209.07
211.1	211	211.77	212.29	212.39	213.09	210.99	211.48	213.77	210.07	211.59	212.5	212.77	211	210.81	211.52	210.9	211.46	214.6	211.18	210.8	210.53	212.6	212.15	211.34	211.45	211.65	211.77	211.35	211.01	212.41	212.37	213.69	212.57	212.89	213.34	211.87	212.6	212.07	212.28	211.48	211.79	212.17	212.41	210.51	208.73	212.78	212.2	211.22	211.16
199.51	200.72	200.4	199.66	199.58	200.05	198.86	199.52	199.03	201	197.69	198.1	200.46	200.08	199.56	199.53	199.73	199.5	198.53	199.41	200.43	198.86	199.56	201.14	199.11	198.63	198.56	199.37	199.47	199.58	199.52	199.27	199.08	200.61	198.38	199.61	198.78	199.62	198.61	197.85	199.89	200.24	200.29	201.12	198.26	199.8	199.45	199.31	199.63	198.36
211.85	210.72	214.12	212.77	212.01	212.32	212.46	210.51	210.08	210.67	212.31	211.48	210.75	211.47	212.63	210.3	210.63	210.51	213.15	210.53	210.86	212.49	211.48	212.77	211.75	211.65	211.15	212.3	212.39	212.12	212.81	211.75	211.02	210.72	213.1	211.74	213.12	211.32	210.42	211.71	212.59	213.35	212.22	212.85	211.87	211.45	212.68	211.14	211.49	210.6
216.87	216.14	216.51	216.81	215.06	217.48	218.05	216.72	218.54	217.48	216.16	217	216.88	215.87	218.81	217.81	217.76	218.74	218.01	214.74	217.89	217.91	216.2	218.33	216.59	216.05	216.67	216.44	215.31	216.83	216.2	216.99	216.2	216.76	216.47	215.04	217.54	216.79	217.17	217.88	216.45	215.75	217.89	217.63	218.21	216.33	216.51	217.19	215.4	216.6
214.95	212.35	214.41	214.42	213.29	210.86	213.19	214.49	212.11	214.5	212.84	213.35	212.21	213.86	212.35	212.76	213	214.53	215.1	212.91	211.54	213.03	215.03	213.24	215.26	212.64	213.86	213.87	213.06	212.13	213	214.9	213.67	214.45	214.12	213	214.46	215.05	212.82	214.3	212.86	215.15	212.88	213.93	212.6	214.08	213.71	214.16	212.26	213.33
203.53	203.78	203.55	203.72	203.41	204.61	201.8	203.68	203.69	202.54	203.2	203.65	203.31	203.01	204.19	203.45	204.48	203.75	203.37	202.19	201.62	203.01	203.97	202.35	203.84	202.19	202.81	203.64	203.6	203.85	203.11	204.49	201.87	203.38	203.22	202.39	204.12	204.57	203.13	203.03	202.93	203.1	204.3	204.54	203.82	204.84	202.59	201.42	205.28	202.92
209.32	209.35	209.33	209.82	208.27	210.54	209.14	210.81	210.96	208.96	209.14	210.06	207.35	209.21	210.7	210.03	209	209.48	209.12	208.78	209.48	209.47	209.09	209.28	208.85	209.05	209.37	210.37	209.44	210.52	208.17	209.98	209.32	210.14	209.75	209.17	207.04	208.9	210.47	210.99	209.99	207.83	210.22	210.1	210.5	210.12	208.55	210.14	209.18	211.27
209.3	206.96	208.52	208.36	206.7	208.96	207.66	206.62	208.5	207.37	208.26	206.55	207.14	208.16	208.73	208.39	206.82	207.45	207.25	207.37	209.04	207.72	205.45	207.46	207.57	205.9	208.81	208.34	208.09	208.95	207.53	207.77	207.34	208.1	207.89	208.44	208.2	208.18	206.96	208.26	207.31	207.99	207.41	207.98	207.8	208.5	207.33	207.5	207.56	208.17
211.87	213.3	212.01	212.54	211.73	209.8	211.16	211.76	210.84	213.31	212.7	212	213.64	211.27	211.88	211.59	211.19	211.04	212.72	211.27	209.94	213.43	210.61	210.93	212.13	212.27	211.52	211.5	212.32	211.81	210.96	211.58	212.03	211.76	212.13	210.82	212.6	211.91	210.86	212.51	212.05	211.63	209.49	211.22	211.62	210.99	211.64	210.9	211.32	212.02
192.61	194.58	194.87	194.23	193.53	194.95	192.84	194.68	193.26	193.92	194.86	194.79	194.47	195.01	193.78	195.23	194.6	193.92	194.6	194.6	192.78	195.19	193.65	192.22	194.09	193.53	192.38	195.58	194.11	193.89	195.91	194.21	192.63	192.66	194.06	194.38	194.71	193.09	194.51	193.16	192.13	192.46	194.29	194.48	193.37	194.33	195.04	195.11	194.32	193.17
199.58	199.91	198.29	201.09	198.71	198.68	199.86	198.1	198.75	198.61	199.94	198.16	200.66	198.45	199.98	198.99	198.66	199.88	199.33	198.97	199.71	199.17	198.89	198.97	198.97	199.81	200.72	199.45	198.44	199.27	198.2	198.7	198.23	200.44	197.45	200.13	198.3	198.34	198.55	199.69	198.85	198.03	199.75	201	199.18	198.72	196.85	200.5	200.61	198.34
195.27	196.31	195.44	194.25	194.96	195.84	194.67	195.41	195.25	196.31	195.1	194.74	195.76	195.39	194.99	196.43	193.84	195.64	195	195.18	194.45	194.34	195.93	194.94	194.45	195.03	195.13	193.36	194.3	196.66	195.02	195.33	195.02	196.08	196.76	195.99	195.34	194.94	195.14	196.79	196.31	194.74	194.94	195.45	194.43	195.24	194.86	195.59	195.27	195.23
207.7	207.12	207.81	208.77	208.01	209.16	208.08	207.71	207.17	207.6	208.17	207.49	206.95	207.36	208.2	207.72	208.6	207.2	208.86	208.51	208.04	206.56	208.42	209	207.58	208.89	206.72	207.69	207.49	207.91	206.09	209.35	208.8	208.74	206.76	208.01	206.93	207.35	208.82	207.92	205.8	209.13	206.6	207.78	209.37	208.13	206.31	208.75	208.61	208.34
208.14	208.4	208.08	206.49	207.95	206.22	205.28	207.48	207.54	205.81	206.93	207.05	206.5	206.96	208.73	207.74	207.15	208.13	206.41	207.24	208.09	207.68	208.05	208.42	206.26	207.59	206.5	207.81	205.83	207.93	207.54	208.21	206.44	209.23	207.76	207.75	207.04	207.71	206.5	208.39	209.11	206.74	208.82	207.7	207.07	206.78	208.19	207.25	206.78	207.18
200.01	199.06	197.57	199.6	198.23	199.85	198.73	199.48	198.7	199.37	200.1	199.62	200.86	197.71	199.24	198.97	200.22	200.28	200.17	199.53	200.32	199.7	199.8	200	199.68	197.57	199.74	201.38	198.4	199.72	198.91	198.4	200.5	198.28	198.47	196.46	200.55	199.58	198.83	199.22	199.46	197.65	199.75	199.92	198.98	198.15	197.97	201.41	199.96	198.77
209.8	208.62	209.24	210.86	210.14	209.95	210.6	210.76	210.49	209.66	210.81	209.73	211.56	210.32	211.28	209.39	208.99	210.5	209.24	209.68	209.63	208.74	208.31	211.66	210.09	210.32	208.41	208.98	209.62	209.14	208.19	208.53	208.74	210.67	208.61	210.8	209.97	209.83	209.17	210.25	209.94	210.01	208.82	209.68	209.79	209.71	209.17	209.84	208.42	209.15
202.63	203.55	202.44	202.67	203.18	204.53	204.01	202.27	203.46	203.99	202.82	204.46	203.2	203.51	204.62	203.91	202.92	202.94	203.73	204.93	204.26	204.19	204.79	201.93	204.73	204.28	203.75	202.61	203.35	203.87	204.74	203.42	205.52	204.37	203.6	203.75	204.32	204.47	205.68	204.1	204.19	204.35	202.46	202.76	202.17	203.59	202.86	205.56	204.43	201.57
202.82	203.85	202.49	202.51	203.09	202.58	202.65	203.13	203.82	204.42	202.68	201.54	203.07	203	203.29	202.58	203.13	201.04	202.98	203.32	202.37	203.32	203.84	202.91	202.52	202.21	202.91	203.39	202.99	202.21	201.89	202.14	204.36	202.86	201.41	201.04	203.39	203.78	203.12	202.2	202.15	201.82	203.97	202.25	203.05	202.13	202.76	203.56	202.66	202.84
207.94	208.52	208.51	209.78	207.19	209.29	207.91	208.8	207.69	209.25	207.88	208.28	207.21	207.42	207.47	207.54	207.22	207.78	209.2	206.88	207.64	209.63	209.62	209.15	210.27	208.35	208.09	207.37	207.85	208.84	208.52	208.48	209.03	207.7	208.06	209.62	209.01	209.06	208.8	207.81	209.98	208.43	206.55	208.5	209.18	208.84	209.3	208.43	207.47	208.29
212.53	211.69	212.19	213.18	212.74	213.02	211.21	212.44	213.53	211.96	212.52	211.69	214.25	211.16	212.2	213.43	211.53	212.68	212.82	213.06	211.62	212.31	211.7	210.46	211.59	213.73	211.9	212.16	212.23	211.28	213.35	212.44	211.33	212.13	213.19	211.96	211.87	212.23	210.39	211.99	212.63	213.1	213.16	212.8	211.98	212.27	213.15	212.07	212.03	211.67
208.16	208.43	208.7	208.5	208.18	207.8	209.45	208.16	207.55	208.45	207.96	208.44	208.08	209.35	206.45	209.72	207.39	208.28	209.76	208.98	208.88	208.26	207.74	208.9	207.17	209.56	208.37	209.61	208.34	208.66	209	209.83	209.4	209.82	208.11	208.34	209.34	209.19	208.98	208.33	207.4	209.57	209	208.73	208.43	208.39	208.08	208.77	209.08	209.75
218.37	217.28	218.77	217.7	217.33	217.43	216.73	218.45	217.82	218.06	218.13	216.7	219.24	217.1	216.67	217.33	218.42	217.64	218.89	218.29	218	217.63	218.64	216.53	217.94	217.11	216.37	217.7	217.65	217.48	216.84	218.13	215.91	216.89	216.56	217.31	218.34	218.12	219.43	217.5	215.62	219.61	219.12	217.34	217.84	220.12	217.29	216.9	216.58	218.51
210.51	211.01	210.54	212.5	210.13	212.62	211.39	211.88	211.45	211.25	211.53	212.42	211.64	211	211.22	211.72	210.51	210.61	211.2	211.6	212.01	210.67	211.38	212.05	211.53	212.45	211.06	211.89	212.57	212.06	212.86	213.26	212.05	209.47	211.89	211.35	211.62	212.97	212.16	212.74	212.96	211.04	209.66	211.76	210.59	213.58	210.81	211.78	212.65	211.25
206.9	210.22	208.39	209.7	209.73	209.7	210.12	209.55	208.78	207.38	208.88	208.64	207.13	208.24	209.65	209.14	209.6	208.51	208.64	210.37	209.59	209.97	208.02	210.27	209.29	208.37	208.64	208.21	208.7	208.08	209.14	209.89	210.33	209.43	209.07	208.03	208.84	208.04	209.17	209.16	207.43	206.88	208.44	208.95	209.89	207.16	208.43	207.76	207.88	207.2
211.82	211.03	210.61	211.36	212.01	210.53	210.77	211.71	210.9	212.53	212.2	211.73	212.42	211.66	212.77	211.1	211.39	212.81	210.55	211.46	211.33	211.85	211.73	211.71	211.16	211.33	210.07	209.63	210.56	211.2	212.19	210.49	211.18	211.31	210.76	211.07	213.64	211.02	210.83	212.27	210.53	211.1	212.1	210.05	211.45	210.77	212.83	212.1	210.82	212.5
198.13	200.71	200.07	199.16	197.32	199.5	200	200.04	198.89	199	198.36	200.16	200.18	199.23	197.77	199.31	200.71	199.19	200.59	200.85	198.2	200.89	198.84	197.63	199.13	200.98	198.84	201.25	199.63	200.85	199.87	199.27	199.48	199.17	199.71	199.37	198.64	199.12	199.19	199.41	200.42	198.52	198.95	197.9	198.87	199.19	198.67	197.53	200.38	198.04
208.63	207.7	209.76	209.69	207.76	209.89	207.82	207.77	209.13	209.88	207.58	208.73	209.15	208.08	208.74	208.67	207.81	209.2	209.4	208.77	208.44	207.06	208.59	208.71	209.05	209.5	208.17	209.58	210.24	208.79	209.34	207.85	208.98	207.11	209.09	209.57	209.58	209.45	208.31	207.84	207.84	209	208.83	209.27	210.05	206.93	208.2	209.2	207.48	207.92
216.29	218.04	216.86	216.46	215.76	218.63	217.23	216.47	216.72	216.9	216.67	216.19	219.37	215.87	216.8	215.94	216.48	216.55	217.11	216.81	217.13	216.72	217.99	215.2	216.53	217.97	215.4	216.82	218.58	215.59	217.01	218.66	217.33	217.72	215.45	215.88	218.39	217.48	215.78	217.64	216.35	216.5	216.39	217.49	217.71	218.32	217.03	218.29	217.02	217.43
217.42	216.95	218.31	216.37	217.22	216.02	216.11	218.21	216.22	217.08	216.42	217.37	217.55	216.76	218	217.33	216.74	216.02	217.09	215.88	217.9	217.84	217.56	216.45	217.81	217.1	217.18	216.23	217.09	217.36	217.84	217.12	216.01	216.88	218.33	217.39	216.91	217	217.03	216.8	217.92	217.19	216.44	216.45	217.86	216.58	216.94	216.3	217.85	216.08
208.86	207.8	208.72	208.39	207.67	209.36	207.35	209.81	209.48	207.82	208.24	207.77	206.6	207.63	207.82	208.13	209.92	208.95	208.12	208.53	209.98	207.44	208.85	209.5	209.12	210.52	207.39	207.59	208.47	208.55	208.29	209.55	209.02	208.7	209	209.74	209.23	209.27	207.54	209.13	209.5	207.55	207.86	209.77	208.67	209.81	208.19	207.23	207.81	210.03
208.65	208.1	209.61	209.62	209.26	208.79	208.38	210.13	209.53	208.6	210.04	208.72	210.65	208.94	208.37	208.22	209.5	208.2	208.77	207.81	207.74	211.26	208.34	210.49	208.56	208.69	208.96	209.83	210.74	208.12	209.61	208.71	208.56	209.29	208.68	208.92	209.25	210.17	208.57	209.26	209.17	209.77	209.42	208.73	208.73	208.09	210.12	209.06	208.85	210.17
198.27	196.73	198.44	197.24	197.82	199.24	197.47	198.87	198.7	199.34	199.43	198.9	197.15	199.32	197.83	198.82	197.55	198.86	198.5	199.1	199.33	198.46	199.34	198.49	199.32	200.27	198.37	198.45	198.46	197.72	198.46	198.45	197.42	197.8	198.17	197.43	198.45	197.86	197.57	199.02	198.54	200.23	197.44	199.85	198.34	199.93	199.6	196.82	200.16	197.98
217.51	217.44	217.31	217.31	216.5	216.84	216.92	217.98	218.33	216.71	216.13	216.6	219.44	216.61	218.09	216.67	216.53	215.68	216.4	218.42	217.3	216.17	217	215.83	215.13	216.48	216.71	215.48	216.5	216.51	218.88	217.36	218.51	216.32	217.58	216.27	217.53	219.22	216.29	218.08	218.33	216.91	216.94	218.73	216.58	216.59	215.94	217.64	217.22	216.05
201.33	203.17	203.14	201.85	202.62	202.95	202.46	203.46	203.14	201.95	202.64	202.04	202.77	204.71	202.19	201.95	202.56	200.25	201.9	202.71	201.98	201.35	201.83	201.1	203.21	201.79	201.19	201.39	202.61	202.13	201.11	201.63	203.19	201.35	202.44	203.78	201.57	201.72	203.09	201.8	203.5	201.4	201.76	202.18	202.17	200.76	203.1	202.19	202.61	200.33
206.78	207.88	206.88	206.04	206.63	205.71	208.56	205.25	206.86	207.15	206.11	207.99	207.98	206.78	206.31	207.86	206.16	207.75	205.57	205.51	205.71	206.46	206.18	206.25	208.06	206.28	207.15	206.14	205.94	206.12	206.54	207.15	205.43	206.89	206.62	205.52	207.61	207.35	208.31	205.62	206.52	205.08	206.2	205.89	205.9	209.11	205.69	206.36	209.37	207.58
197.38	194.62	195.79	194.7	194.59	195.27	195.73	195.09	194.93	194.44	194.26	195.21	193.56	193.4	195.33	195.49	195.49	194	195.84	195.86	194.38	194.2	196.56	195.02	195.59	195.68	195.92	194.81	197.07	194.54	194.27	195.05	194.95	194.9	195.24	194.85	194.86	195.33	194.54	194.05	194.9	195.51	196.04	195.3	194.43	194.45	194.91	195.5	194.89	194.41
199.75	200.57	199.71	199.84	199.86	198.35	201.02	199.31	199.54	199.34	200.71	199.03	200.53	201.41	197.97	199.22	199.3	201.05	200.41	199.57	199.62	200.29	199.06	198	200.11	199.04	200.69	197.18	200.62	199.89	198.87	199.37	200.03	199.53	199.83	200.12	199.29	200.16	200	201.46	198.25	200.74	200.34	198.78	198.81	199.25	199.39	199.43	199.42	198.77
217.83	216.24	214.85	215.73	215.46	217.45	216.69	217.97	216.76	218.2	216.73	218.78	216.77	216.86	216.61	215.6	217.16	217.54	217.8	218.09	216.69	216.78	217.29	216.69	217.72	217.72	216.13	217.1	216.08	216.47	217.09	215.93	218.66	218.9	215.41	217.27	216.91	217.47	216.05	215.72	218.52	217.61	216.57	217.02	217.28	215.61	217.11	217.81	216.35	216.52
208.14	209.75	208.15	207.54	209.57	207.79	208.04	209.09	206.85	208.68	209.84	207.45	207.98	207.02	209.79	208.13	208.91	208.09	209.41	208.5	208.5	208.11	207.51	207.35	208.38	208.52	209.98	209.32	207.6	208.75	209.93	209.22	206.61	209.55	207.79	207.84	209.42	210.12	209.08	209.5	207.78	209.09	208.86	208.39	208.89	208.61	207.23	207.48	207.63	207.02
206.99	208.09	208.09	208.46	208.89	207.83	208.69	207.67	207.3	208.54	207.88	207.93	206.79	208.94	207.39	206.35	209.31	208.44	206.83	207.03	206.97	209.29	208.79	206.21	209.28	208.33	206.75	207.56	208.98	205.17	207.53	207.94	208.06	207.16	208.18	206.44	209.21	207.68	208.54	207.72	207.59	209.07	207.07	206.71	208.08	206.49	207.63	208.13	208.46	207.97
210.86	213.13	211	212.14	210.28	212.25	212.76	211.96	210.4	211.55	211.27	213.63	211.87	211.32	211.09	212.11	212.39	210.34	211.36	213.99	211.27	212.05	211.86	210.89	211.87	210.77	211.11	210.97	212.71	212.13	212.83	210.81	212.34	211.3	212.5	211.69	212.51	211.78	212.31	212.79	211.73	210.69	209.54	212.08	212.49	211.73	211.61	212.32	211.22	213.49
217.64	218.52	217.34	218.08	215.61	219.52	216.45	217.7	217.6	218.72	217.99	218.09	217.76	217.86	219.05	217.33	216.22	218.9	217.14	217.61	218.04	218.81	217.7	218.06	217.11	217.78	216.81	216.78	217.39	218.37	217.73	217.51	219.08	218.14	217.6	218.14	217.93	219.66	216.47	217.58	217.96	218.86	218.11	216.4	218.65	216.98	219.68	218.14	217.29	218.61
209	209.28	209.78	209.33	208.46	209.6	209.44	209.67	208.59	208.06	210.58	209.84	208.85	209.06	209.98	208.1	207.81	209.34	209.9	209.54	207.18	209.16	208.72	209.36	208.21	209.2	209.99	207.03	208.22	208.4	207.56	207.25	208.04	207.99	209.47	210.27	209.85	209.79	208.87	208.67	209.69	209.86	208.58	207.32	209.64	209.72	210.65	208.03	209.25	208.78
207.98	206.7	207.49	205.61	207.61	206.75	207.47	208.47	208.18	207.87	208.63	207.9	206.46	206.87	208.21	207.98	207.89	207.49	208.31	209.04	207.24	207.74	205.85	210.24	207.72	208.58	208.09	206.46	209.95	207.7	206.6	208	208.34	206.02	207.75	208.17	207.58	209.11	207.71	207.66	208.24	206.05	208.58	206.75	206.9	206.93	208.92	206.97	207.6	206.92
200.08	200.79	199.05	200.28	198.75	201.05	199.36	199.53	200.42	200.52	198.43	200.92	199.71	200.65	201.7	200.44	201.54	200.46	199.75	199.89	199.28	199.93	200.03	200.31	199.11	200.07	199.31	200.9	199.71	201.27	199.85	198.32	199.95	200.41	200.43	200.28	199.81	200	200.61	200.64	199.33	199.85	200.6	200.29	199.24	199.52	199.47	199.6	200.32	200.96
211.73	210.91	210.25	210.74	210.2	209.57	209.51	209.86	209.28	209.77	207.25	208.52	209.92	209.06	209.38	210.62	208.6	209.95	211.14	210.43	210.45	207.86	210.23	208.38	209.05	210.31	209.23	210.51	210.28	210.2	209.11	209.98	210.27	211.07	209.36	209.08	212.3	209.17	210.51	208.63	210.1	209.16	210.73	209.15	209.49	207.44	207.89	209.65	209.64	210.52
213.35	211.7	210.75	211.34	211.71	210.61	211.01	212.22	212.52	211.46	214.26	210.68	211.73	211.95	210.95	211.87	213.15	212.15	211.46	212.76	214.09	210.92	211.35	211.11	209.9	211.3	210.09	211.62	210.07	211.22	211.97	210.59	213.11	211.85	209.21	211.14	212.16	211.38	212.71	212.55	210.77	212.53	212.61	212.08	211.76	211.1	211.96	212.22	213.06	212.07
213.46	211.96	212.61	213.01	213.6	211.9	214.67	211.74	213.08	212.84	212.71	213.88	213.92	212.66	214.6	212.78	212.64	213.96	212.25	212.37	214.31	213.1	214.43	213.31	213.89	213.41	212.35	212.23	213.32	211.11	213.44	213.23	211.85	213.67	212.52	213.44	212.85	212.45	213.13	212.23	213.86	216.13	213.05	211.75	213.48	211.71	214.26	212.04	211.41	214.46
204.57	204.5	204.21	204.73	204.19	202.14	203.84	202.72	202.56	203.92	204.38	204.67	203.96	204.5	203.62	202.93	202.99	204.92	202.65	202.93	202.67	204.37	203.21	204.46	203.51	204.16	202.8	205.47	203.68	205.05	203.64	202.75	203.53	202.82	202.74	205.65	204.35	204.51	202.13	205.04	202.51	203.2	203.04	203.61	203.68	204.18	203.49	203.82	203.19	202.77
200.81	201.51	201.2	200.25	199.2	199.67	199.36	199.36	199.49	200.25	199.01	200.44	200.33	201.08	200.79	201.34	201.06	201.31	201.29	199.36	200.3	199.79	201.3	198.9	200.68	199.01	200.01	200.57	201.59	200.28	199.99	200.27	200.69	199.74	199.72	200.23	201.31	200.27	199.02	201.92	199.33	199.17	202.4	201.38	199.61	200.8	201.63	201.37	198.61	202.03
210.01	209.99	208.47	210.5	208.1	207.88	208.37	207.58	209.01	206.75	209.12	208.53	208.02	209.09	208.89	209.09	208.69	208.71	208.37	208.3	206.88	208.52	208.17	208.74	207.99	207.98	207.78	208.01	208.89	208.68	209.57	208.41	208.42	209.74	207.38	208.45	208.51	208.52	209.68	207.27	208.13	209.5	208.41	208.73	208.77	208.44	209	210.16	209.21	208.75
215.12	213.69	214.1	212.31	214.58	214.27	213.95	213.96	214.53	213.82	213.89	212.4	212.74	215.15	215.77	213.72	214.94	212.47	215.7	212.89	215.73	213.96	215.3	212.35	214.33	212.14	213.76	212.92	213.97	215.08	213.11	213.52	214.01	213.72	213.7	215.54	212.77	213.39	212.99	214.02	214.34	214.16	214.86	213.89	213.39	212.87	213.62	213.27	212.82	213.53
208.84	207.54	208.63	208.55	209.16	209.21	208.62	209.1	208.61	207.64	208.79	208.54	209.53	208.39	208.77	207.89	209.03	206.98	208.08	208.51	208.99	208.48	208.61	208.02	209.28	207.7	209.22	209.62	208.95	207.78	208.23	208.11	208.28	207.6	209	208.46	208.28	210.56	210.29	206.69	207.93	208.26	209.86	207.87	210.43	208.96	207.07	209.83	207.91	208.5
202.59	201.65	203.9	202.9	203.83	204.9	203.74	203.22	203.11	203.01	203.52	204.11	203.21	202.85	202.5	204.15	203.33	203.45	204.21	204.52	202.29	202.41	202.62	203.22	203.49	203.56	201.92	203.47	203.22	202.84	204.12	204.45	203.78	203.11	203.43	202.79	203.42	204.09	203	202.92	201.29	202.63	203.92	201.94	201.51	204.06	203.43	202.61	204.21	204.12
205.01	204.17	204.41	205.04	205.53	204.21	204.86	204.94	203.76	204.62	202.69	204.93	204.16	204.46	205.21	206.16	204.05	205.42	203.93	203.92	205	205.55	205.79	205.27	204.43	205.24	205.83	204.35	203.15	204.43	203.98	204.11	205.52	204.22	202.5	204.41	203.3	204.55	204.69	202.8	203.76	205.81	203.74	204.07	204.99	205.17	207.34	205.68	203.7	204.11
200.58	198.22	198.91	199	198.01	199.58	196.71	199.46	198.42	196.68	198.31	197.68	200.47	198.43	198.23	196.5	197.63	199.36	198.07	198.71	196.59	198.34	197.64	199.15	198.15	196.61	199.75	198.3	198.12	197.3	197.54	197.88	197.8	197.78	196.98	198.87	197.52	197.44	199.19	197.12	198.8	197.07	199.52	198.46	199.28	197.49	196.97	198.27	198.2	198.14
209.53	209.67	210.9	209.92	211.32	211.27	209.64	208.37	209.03	210.53	208.45	209.14	210.53	209.16	208.3	208.41	208.56	209.17	209.11	210.51	209.23	209.04	208.35	209.09	209.84	209.14	209.46	208.55	209.57	208.23	209.41	209.13	209.93	209.73	209.58	207.34	209.83	209.45	208.58	210.06	209.53	209.53	209.3	207.64	210.68	208.9	208.41	210.2	209.31	209.31
206.3	207.74	209.13	208.5	208.39	209.28	208.06	207.23	207.82	207.68	208.08	208.57	209.63	208.88	207.83	208.17	209.17	209.17	209.19	208.59	210.08	208.96	207.5	206.96	208.47	208.71	208.85	207.62	209.25	207.5	208.87	208.36	207.29	209.52	205.91	208.22	206.89	208.67	207.85	207.81	207.74	208.17	208.03	208.63	208.35	207.14	208.64	207.05	208.06	209.22
211.68	212.99	211.43	212.44	211.94	212.37	212.44	212.98	212.48	212.53	211.91	210.2	211.8	211.38	212.05	212.4	212.08	211.04	211.51	212.46	210.81	212.55	212.6	210.6	212.67	211.25	211.1	212.21	211.17	212.3	210.69	210.24	212.98	210.33	212.39	211.14	211.1	209.63	211.28	212.43	210.93	211.06	209.51	212.24	211.23	210.63	212.79	211.45	210.29	210.81
204.05	205.83	204.75	204.26	203.66	204.77	204.43	203.26	204.57	205.78	203.36	204.93	203.47	203.45	204.91	203.49	203.29	204.08	203.93	203.63	203.56	204.78	203.84	204.08	204.8	204.51	204.36	204.5	203.72	203.14	205.54	203.86	204.17	203.56	202.73	203.49	204.43	204.85	202.59	202.84	203.46	203.39	204.31	205.05	204.26	204.99	202.98	204.2	205.03	205.1
208.57	208.94	208.22	209.39	208.11	208.7	210.45	206.9	208.96	209.63	208.29	208.05	209.78	209.25	207.53	208.7	207.61	208.45	210.14	207.43	207.96	208.61	208.59	209.26	210.03	208.54	209.54	209.48	208.13	208.4	207.67	208.19	207.7	208.64	209.2	208.47	207.71	206.39	207.35	208.91	208.98	208.47	208.77	209.02	206.19	208.22	209.01	209.36	207.99	209.61
210.55	208.24	210.09	209.92	209.52	209.26	208.57	209.48	208.37	208.88	209.21	207.79	208.69	208.26	209.42	208.79	209.69	208.19	208.25	208.69	209.85	209.47	208.46	208.69	209.53	207.76	208.94	209.13	207.92	207.77	210.87	208.9	210.16	209.93	209	206.94	208.97	209.43	210.19	207.98	209.95	209.4	209.76	209.24	207.58	209.27	208.03	210.1	208.98	208.55
209.06	207.1	210.38	209.01	206.78	207.74	207.12	208.63	208.38	206.81	209.55	208.74	208.36	208.26	208.19	208.67	208.63	209.4	209.47	206.38	206.14	207.39	207.83	208.8	207.89	208.8	208.46	208.65	207.59	208.39	209.38	208.74	208.28	210.13	208.6	208.76	208.48	207.04	208.42	209.09	208.18	206.42	208.83	207.73	208.86	208.47	208.29	207.64	208.75	209.8
194.05	194.43	195.04	195.72	195.58	193.97	194.54	196.06	195.34	195.49	195.03	195.13	194.99	194.41	196.85	195.22	194.56	192.97	195.61	193.36	194.72	196.4	195.04	195.56	196.72	194.92	195.41	193.79	196.5	195.84	195.24	194.67	195.35	194.52	195.1	195.14	195.29	196.25	193.75	194.97	195.45	195.72	195.08	195.43	195.15	195.24	196.24	194.12	194.28	194.49
207.12	206.18	206.78	205.55	207.03	205.72	206.72	205.34	205.54	205.49	206.32	206.39	207.66	206.53	207.45	205.74	206.46	206.05	206.86	206.87	206.69	206.05	205.78	206.07	204.38	206.53	206.19	206.81	206.58	206.21	206.67	205.64	206.62	206.16	206.79	207.26	206.21	205.45	204.47	205.39	205.96	206.86	205.77	205.43	205.97	206.07	207.17	206.82	205.96	205.83
202.44	202.79	203.14	203.63	203.87	202.73	202.97	202.11	202.31	200.94	204.03	203.36	202.72	201.89	202.86	200.25	203.1	201.83	203.2	202.16	202.35	202.48	202.64	202.79	202.28	203.01	203.83	202.38	203.13	202.83	202.41	201.17	201.3	203.25	202.26	202.35	203.22	202.03	203.16	201.56	202.85	204.26	203.33	202.36	201.72	204.07	202.31	203.31	201.8	202.47
196.98	194.82	194.12	195.09	196.99	196.46	194.2	195.23	195.2	195.63	195.59	194.17	194.21	194.39	196.32	194.21	194.62	195.26	197.65	195.25	196.04	195.43	193.7	193.19	195.5	193.74	195.54	196.04	195.45	195.23	195.13	194.75	194.93	195.17	195.26	194.74	195.79	196.09	195.1	195.25	195.95	195.38	195.69	195.05	194.44	194.87	194.86	194.62	193.82	195.55
217.97	215.85	217.04	216.89	218	216.82	217.2	216.68	215.77	216.21	216.98	217.07	217.22	216.27	217.53	217.69	215.34	218.36	217.05	216.26	218.13	217.99	217.26	215.88	217.18	217.92	217.38	218.35	217.06	217.43	216.24	215.4	217.07	216.09	217.04	218.35	215.5	217.44	217.45	217.47	216.12	216.86	217.61	217.18	216.54	216.56	216.36	216.33	214.96	217.56
198.92	199.09	197.99	197.63	199.2	200.14	198.78	197.9	198.41	198.58	198.64	196.91	197.2	198.89	199.18	198.78	200.29	198.76	199.17	198.64	198.72	197.61	199.5	198	198.01	200.41	199.02	198.91	198.81	198.58	199.04	198.14	198.33	198.87	198.97	198.51	198.98	199.28	198.66	199.71	197.16	198.09	200.47	199.16	197.73	199.4	198.89	197.73	200.02	198.24
200.3	199.84	199.93	199.46	199.36	200.76	199.98	199.4	198.38	200.48	199.96	200.13	199.4	200.15	201.01	199.33	198.89	199.99	200.58	198.91	200.03	197.45	201.02	199.72	200.19	200.3	199.59	201.64	198.68	201.23	199.94	199.74	199.56	199.48	200.89	199.09	201.68	200.69	200.95	198.86	198.52	199.88	199.65	199.7	200.2	199.2	200.09	199.92	200.37	199.3
207.02	209.2	207.5	208.07	208.57	209.19	207.87	207	207.3	208.97	208.41	206.35	207.16	209.01	206.72	206.56	206.31	208.17	207.83	208.88	206.95	207.85	207.99	208.76	208.1	208.02	207.97	209.69	208.94	207.26	208.26	208.1	207.7	207.89	206.74	206.18	207.22	207.54	207.41	207.09	207.4	207.8	207.98	207.92	207.49	207.51	208.02	208.52	206.21	208.17
199.03	197.88	199.92	200.13	200.29	198.19	198.86	199.91	200	200.53	199.33	201.36	199.69	199.63	198.89	199.72	198.11	200.17	198.93	198.71	198.98	198.53	198.21	198.27	200.39	199.67	198.19	199.83	199.38	198.22	200.12	198.07	199.64	199.8	199.88	199.47	199.17	198.92	199.06	199.02	199.38	199.27	200.29	199.37	199.52	199.48	198.81	198.96	198.31	199.15
202.91	202.12	203.14	201.88	202.69	204.19	202.76	202.72	204.76	203.88	202.19	204.4	203.53	202.6	203.15	201.65	201.44	203.26	203.23	204.56	202.85	202.62	202.1	204.41	202.34	201.54	202.18	203.1	202.57	204.09	204.08	202.74	202.03	201.64	203.25	202.22	203.62	203.54	202.78	202.68	204.94	203.56	203.57	202.92	202.95	203.28	203.33	204.03	204.31	205.13
214.33	213.88	211.82	212.47	213.01	213.97	213.55	214.02	212.96	213.74	213.09	214.09	213.75	213.47	213.88	213.94	213.37	214.9	214.23	213.71	213.48	213.09	213.51	213.64	212.89	211.99	212.85	213.35	213.53	213.24	213.41	213.87	213.19	214.3	212.88	214.02	214.87	213.12	214.61	214.06	214.33	212.92	215.08	214.11	215.18	215.71	213.35	214.05	213.77	211.98
204.35	204.07	204.73	202.62	204.53	202.79	204.11	203.06	203.86	205.42	202.72	202.87	203.81	204.75	204.78	204.65	205.14	204.09	203.95	204.64	203.52	205.01	204.16	202.99	204.33	202.6	204.83	205.01	204.61	204.42	204.05	204.63	204.42	206.46	203.12	204.33	203.02	203.19	204.63	204.91	205.7	203.15	202.87	204.09	205.03	205.81	204.32	204.24	203.4	203.59
214.97	212.37	215.63	215.06	212.76	215.69	213.3	214.6	212.8	214.32	214.13	214.28	214.22	212.11	216.2	215.09	213.73	213.38	213.82	212.03	212.73	214.2	215.88	213.48	212.62	212.09	213.65	213.1	213.35	213.22	213.79	213.7	212.8	213.27	212.45	213.21	213.58	212.96	214.39	211.61	213.04	214.93	214.04	212.52	212.58	213.59	214.58	213.46	214.13	213.69
207.56	208.18	208.21	206.81	207.43	208.73	206.64	208.78	209.41	207.97	208.18	207.17	209.05	208.52	206.52	208.22	207.77	207.01	209.09	207.6	206.64	207.92	208.23	209.6	207.98	206.92	207.72	208.62	209.29	206.6	209.04	207.81	209.64	207.88	208.47	207.61	209.37	206.83	207.72	207.08	207.54	207.75	208.27	207.17	207.91	207.73	208.08	207.47	207.27	208.67
204.97	205.03	205.6	206.17	204.92	205.38	204.34	205.62	205.5	205.06	206.17	205.41	204.54	205.82	204.32	205.63	204.9	203.93	204.05	203.47	205.48	205.73	203.04	204.35	204.73	204.15	204.29	204.68	204.68	205.93	205.9	204.25	205.23	204.55	204.96	204.93	206.02	206.05	204.53	204.88	205.32	205.44	204.72	204.77	203.63	204.05	204.71	204.36	205.01	205.45
207.06	209.06	206.71	208.8	207.59	207.89	208.55	208.86	207.83	207.17	208.36	207.78	208.85	208.55	208.2	207.29	207.68	206.06	207.63	208.3	209.09	207.91	208.4	205.61	207.2	207.1	208	207.05	207.18	207.74	208.06	208	208.24	209.08	208.44	207.25	209.19	208.83	206.02	209.98	210.01	208.42	207.49	206.2	208.41	206.7	208.31	207.86	208.43	208.55
208.12	208.52	207.78	208.25	206.81	207.85	208.16	207.28	208.75	209.13	207.31	208.23	207.47	206.94	207.62	206.95	207.62	205.28	208.26	206.76	208.87	207.43	208.55	208.18	207.26	207.4	207.98	207.52	207.53	207.56	208.69	207.99	206.64	208.29	206.92	207.47	206.85	207.62	207.26	208.59	208.75	206.94	207.72	206.49	206.19	207.18	206.74	207.96	206.83	207.12
202.6	203.41	204.3	203.72	203.65	203.67	203.49	204.43	202.12	204.33	204.34	203.34	202.44	202.95	204	204.41	203.93	202.47	203.25	203.29	204.15	203.22	202.5	202.98	203.78	203.69	203.29	203.96	202.84	204.16	202.03	203.86	202.63	204.18	203.81	204.57	203.98	204.73	203.59	203.09	202.34	203.75	205.35	202.22	204.41	202.96	204.3	202.47	204.13	203.3
198.68	197.42	198.85	196.62	196.53	198.25	198.2	198.35	198.68	197.21	198.25	198.73	198.08	196.96	198.71	198.69	198.37	198.93	196.54	196.96	196.16	197.42	198.84	197.51	199.15	198.03	198.24	198.7	198.25	199.26	196.44	196.93	199.46	198.26	199.62	197.48	197.88	197.92	197.78	200.22	198.87	198.92	197.53	198.24	198.67	195.98	197.46	198.27	197.48	196.74
206.6	203.69	203.02	206.28	203.71	204.78	203.89	203.02	203.33	204.39	202.67	204.45	204.95	203.84	205.28	202.43	204.42	204.42	203.05	202.65	202.64	203.2	202.88	203.97	202.25	203.27	203.5	204.43	204.05	203.35	204.04	204.79	204.02	203.84	204.98	204.07	203.85	203.64	201.75	204.44	205.32	203.89	203.18	203.63	204.46	204.05	203.58	205.44	202.68	203.6
197.86	198.24	198.5	199.17	196.72	198.19	198.49	197.58	198.62	197.24	196.82	197.62	197.3	197.09	198.44	198.78	197.52	199.34	198.71	197.46	197.8	197.72	197.76	198.51	200.03	199.18	198.63	197.75	199.49	197.52	198.55	198.84	198.51	197.73	197.43	198.36	198.22	197.56	199.04	198.37	197.8	198.77	197.15	199.16	197.25	198.29	199.07	197.99	197.6	198.04
206.62	208.26	207.03	206.5	206.45	207.95	208.61	207.54	209.03	209.01	208.63	208.69	206.76	208.68	207.91	207.53	207.24	207.44	208	207.07	206.61	206.65	208.58	207.51	206.61	208.1	206.88	206.91	207.1	206.19	205.88	207.49	206.8	207.38	209.91	208.53	206.5	207.29	208.99	207.08	208.57	207.15	206.7	209.08	206.64	207.95	207.47	208.21	206.4	208.05
217.81	217.24	217.55	216.09	218.53	218.41	216.64	215.99	217.75	217.74	217.91	216.54	217.35	216.38	217.06	217.01	215.69	218.27	216.42	216.91	218.42	217.29	216.69	217.65	216.72	217.6	217.39	218.26	217.42	217.48	215.91	217.25	216.27	217.16	218.19	216.1	217.74	218.22	216.22	216.86	217.98	217.15	217.71	215.78	217.95	218.09	218.67	215.15	217.99	217.04
193.88	194.31	193.97	195.82	194.6	194.7	194.07	193.11	193.87	195.96	194.54	194.59	196.1	196.24	195.74	194.87	194.96	195.64	194.4	195.91	194.38	195.45	195.57	193.35	194.93	194.24	195.84	195.67	195.12	195.31	195.7	194.4	196.54	195.05	195.21	195.54	194.24	196.66	195.89	194.71	195.51	193.71	195.92	195.7	196.12	196.35	194.59	193.88	196.9	195.44
205.75	205.86	204.54	206	204.66	204.15	205.93	205.11	204.4	205.39	203.94	205.21	205.37	204.45	205.07	205.27	205.83	206.45	204.8	204.72	205.14	207.05	205.92	204.65	205.23	204.5	205.65	204.63	204.82	205.04	205.24	204.66	204.53	205.01	206.29	204.25	204.1	204.03	205.74	205.3	203.73	204.02	204.15	204.38	205.11	205.19	204.89	204.83	203.97	204.6
211.66	212.41	211.86	212.26	212.73	210.4	211.42	210.77	211.11	211.93	211.4	210.56	212.16	211.22	210.02	212.02	211.62	211.4	212.08	210.98	211.97	211.63	210.16	212.19	212.47	212.03	210.96	212.5	211.68	209.83	211.54	212.44	210	212.84	210.43	211.1	210.32	211.68	212.16	211.76	210.64	211.61	212.63	212.38	213.18	211.83	212.04	212.62	211.84	211.04
212.12	211.8	210.04	212.55	210.66	209.76	213.02	212.09	211.39	211.87	211.56	211.56	212.26	211	210.91	210.85	210.75	211.39	212.18	212.08	212.67	210.38	211.57	211.64	211.05	211.16	213.35	210.6	211.14	211.31	210.51	212.27	211.15	210.4	211.24	211.97	213.41	211.8	212.1	212.66	211.16	212.63	211.87	210.74	209.52	211.18	211.13	211.72	211.72	212.54
203.13	203.66	202.8	203	203.89	202.77	203.58	202.95	203.98	202.17	204.06	202.79	203.04	204.74	201.72	203.75	204.06	201.88	202.76	205.23	204.01	203.44	202.8	204.47	203.5	202.34	204.45	202.26	202.65	204.13	203.8	204.56	205.43	203.03	203.18	204.05	202.9	205.02	203	203.38	202.72	202.46	201.86	202.92	204	203.81	203.14	203.72	203.87	204.64
217.12	217.56	216.11	216.32	215.97	217.49	216.83	218.72	217.46	216.3	216.67	217.73	216.59	217.45	217.44	217.03	216.64	216.62	218.11	217.43	216.82	218.04	216.13	216.78	217.08	216.66	217.34	217.96	216.12	217.03	215.95	217.64	218.12	216.84	217.2	217.83	216.06	217.55	216.87	217.02	217.92	216.7	217.4	218.62	217.84	216.14	217.11	217.71	213.02	215.78
202.89	203.49	202.07	204.11	203.19	203.41	202.47	202.77	202.6	203.95	203.88	204.11	204.28	202.57	202.38	202.86	204.01	203.36	201.54	203.11	203.34	203.97	202.41	202.89	204.34	203.1	203.73	202.13	204.29	202.38	202.7	202.94	204.5	204.16	202.34	202.01	202.41	204.45	202.4	201.95	203.09	202.19	203.87	201.68	202.2	203.07	204.03	202.67	204.44	202.5
205.43	204.64	204.28	204.77	203.93	203.9	204.18	204.13	204.44	203.25	204	203.95	204.48	203.89	204.71	203.78	204	205.06	204.33	203.76	203.68	204.78	205.01	204.03	205.31	203.63	204.46	204.14	204.03	202.54	202.73	204.49	203.58	203.22	203.72	202.45	204.81	202.89	203.24	202.53	204.13	204.14	203.23	203.92	205.1	204.68	204.22	204.55	203.51	203.32
194.93	194.29	194.91	193.63	195.51	192.88	193.94	192.93	195.01	194.14	194.38	194.86	194.76	193.05	194.94	194.79	193.63	193.21	193.17	195.05	193.42	195.22	195.16	193.93	195.68	195.43	192.69	194.27	193.83	196.21	194.03	194.2	195.11	195.24	195.45	194.14	193.33	194.57	192.33	193.17	194.44	192.63	194.31	194.23	194.54	193.9	193.43	193.81	193.73	193.73
194.87	194.97	194.32	193.18	194.18	194.14	195.54	193.6	192.67	192.18	194.18	194.56	194.23	193.52	193.71	195.24	193.34	194.06	194.57	193.57	194.28	195.48	194	193.22	193.16	195.38	195.76	194.74	194.97	195.57	193.58	194.52	194.03	194.09	195.01	194.2	193.55	193.64	194.43	195.22	192.92	193.5	193.23	194.53	193.63	194.74	195.3	194.04	195.86	192.97
198.3	198.01	199.29	198.31	198.27	196.95	197.4	197.4	197.55	197.59	197.95	198.37	196.35	197.98	197.27	198.85	197.4	197.93	197.66	197.75	197.14	197.68	198.15	198.4	198.65	199.05	199.27	198.13	198.36	197.4	196.89	196.67	198.37	196.27	197.8	199.37	199.34	197.33	198.83	197.69	198.94	197.18	197.02	198.29	198.3	196.89	199.13	196.12	197.35	198.92
216.58	216.98	216.3	217.87	215.79	216.54	218.3	215.27	217.07	216.09	217.27	217.35	216.49	216.36	217.04	216.47	217.72	217.76	217.19	219.18	217.61	217.2	216.84	217.39	216.86	216.56	215.07	216.25	217.53	216.65	219.09	216.75	216.47	217.39	215.62	217.81	217.49	216.29	217.56	217.26	217.37	216.59	218.84	216.79	216.91	218.07	218.09	216.41	217.98	217.26
198.76	198.17	202.22	199.29	199.86	200.51	199.18	200.49	200.34	200.58	200.82	200.18	201.35	201.8	199.23	200.38	199.58	199.28	200.25	199.51	200.91	200.15	201.24	199.52	200.15	201.24	200.24	198.46	199.19	201.44	199.65	199.1	201.66	199.84	201.44	201.24	200.38	199.07	200.68	199.76	199.97	199.23	200.44	200.49	200.96	199.86	199.44	198.85	201.21	199.91
199.07	199.08	198.01	198.35	197.43	198.21	197.29	197.22	198.7	197.4	199.1	197.65	199.67	198.72	197.63	199.51	198.51	198.24	198.02	198.34	197.76	197.67	198.59	198.52	197.72	196.72	195.72	197.34	196.1	197.98	197.81	196.04	197.79	197.15	198.54	198.77	200.15	199.42	199.97	198.24	196.84	197.94	196.62	197.69	197.96	196.73	198.29	196.74	198	197.59
200.37	199.06	199.2	198.09	198.31	199.1	199.79	198.92	200.22	200.75	200.47	199.48	200.83	197.92	201.13	198.73	197.97	200.22	199.83	199.4	199.03	199.77	201.47	201.28	198.16	198.08	200.89	200.12	199.54	200.73	199.73	198.44	200.66	199.26	199.6	200.63	198.13	200.65	199.93	199.73	200.45	200.28	198.93	199.75	198.69	199.64	198.68	199.45	198.34	198.48
207.44	208.33	209.19	207.9	206.84	208.14	209.57	208.67	207.76	206.72	207.5	208.29	208.77	206.67	207.92	210.63	207.43	208.72	207.98	208.41	208.17	206.43	207.97	208.09	207.41	206.63	206.6	207.35	208.38	207.3	206.31	207.87	208.3	208.42	207.54	206.87	209.19	207.26	206.7	207.38	206.7	208.16	208.35	207.97	207.05	208.46	207.81	208.18	209.91	207.96
207.89	206.34	207.92	207.25	206.34	207.25	207.81	207.83	206.79	208.5	209.31	206.77	206.39	208.48	207.48	207.89	209.17	207.02	207.75	208.6	208.22	207.47	207.89	207.79	206.85	207.09	206.78	206.85	207.11	207.82	206.12	208.05	209.2	207.91	206.96	207.48	207.71	206.74	208.34	206.2	208.77	207.87	208.38	207.24	208.45	207.36	209.09	206.77	208.9	207.5
204.61	205.04	205.08	204.83	204.52	203.69	204.6	205.39	204.93	203.83	206.28	206.33	205.67	204.28	204.8	203.99	205.08	206.03	204.53	204.86	204.93	204.55	203.68	203.69	204.27	205.93	204.71	205.43	204.89	205.21	203.94	205.37	204.39	203.65	205.35	204.95	205.2	205.19	205.64	203.39	204.46	206.64	203.38	204.13	203.33	204.91	206.42	204.61	205.51	203.37
198.79	199.17	200.96	199.33	198.24	199.81	200.92	198.73	198.15	199.35	199.46	199.76	199.62	199.92	199.32	199.34	198.97	201.87	199.3	199.07	198.43	198.34	198.94	200.55	197.59	199.83	197.65	200.47	200.32	199.96	199.14	199.76	199.12	200.65	200.14	197.99	201.23	200.22	199.71	199.39	199.53	200.23	201.39	200.12	199.44	199.76	198.09	199.71	200.16	200.11
206.36	204.59	206.32	205.21	204.83	205.27	205.77	206.3	204.88	206.65	205.11	205.41	206.9	205.92	205.78	206.11	206.67	206.63	205.59	205.7	206.92	206.37	205.53	203.51	204.92	205.63	206.35	205.65	205.05	205.37	204.47	205.99	205.69	205.57	205.23	205.29	206.23	205.93	205.83	204.79	206.1	206.1	205.25	205.75	205.93	206.83	205.23	205.49	203.89	205.26
208.83	209.1	210.07	207.17	208.73	209.29	210.65	207.34	206.9	207.33	209.12	208.87	207.28	208.36	208.3	209.31	209.9	210.39	207.63	208.91	208.19	208.39	208.93	207.43	209.59	208.43	208.41	208.7	208.63	208.4	207.66	207.94	207.69	208.19	207.33	208.16	207.21	208.07	208.58	208.46	208.55	208.45	207.55	208.09	209.53	208.48	209.85	209.36	207.78	208.67
199.17	200.27	199.79	201.64	201.33	200.82	200.61	200.14	201.02	202.46	201.12	200.81	199.41	198.63	200.46	200.13	198.67	199.74	201.92	198.54	200.29	201.3	201.44	199.66	200.29	200.07	198.78	200.86	200.55	200.11	200.69	199.83	199.46	199.94	201	198.98	199.99	199.71	199.5	197.95	200.31	198.36	200.03	201.45	201.02	200.48	201.77	199.52	198.94	200.98
209.46	208.53	210.37	209.96	208.68	209.91	209.95	208.22	209.27	210.26	210.39	209.08	209.52	207.82	209.59	210.9	209.49	209.39	208.97	206.71	209	210.85	210.34	210.37	210.43	210.13	209.7	210.25	209.85	208.41	209.73	210.79	208.95	208.36	209.27	209.52	209.26	209.77	211.66	208.83	209.6	209.55	209.44	210.1	208.98	208.1	208.36	211.33	209.15	210.3
208.79	209.18	208.43	207.72	209.58	209.32	209.22	207.31	208.98	209.04	210.38	208	210.13	208.12	208.24	208.27	209.08	209.15	207.69	208.43	208.54	207.99	209.74	207.16	208.33	208.79	207.11	208.52	208.08	208.99	207.76	207.17	209.31	208.61	209.5	207.57	208.9	210.33	208.19	209.1	208.99	207.58	208.67	208.52	207.24	210.1	210.16	211.09	210.45	208.33
203.14	202.45	204.02	202.44	204.65	204.68	204.26	204.19	204.73	204.84	203.78	202.66	203.59	203.61	204.19	203.65	202.89	203.87	203.94	204.42	202.08	204.06	204.85	203.09	204.1	203.53	205.47	205.51	204.46	205.45	203.08	203.38	204.59	203.4	203.4	203.5	203.83	203.04	201.73	203.79	204.04	203.59	203.87	203.94	204.19	205.28	204.94	202.26	204.02	206.2
211.89	212.85	212.59	211.53	212.45	212.51	211.47	212.71	213.48	212.83	213.15	212.01	212.57	214.57	213.8	211.97	211.92	211.83	213.05	212.02	213.56	213.2	215.98	213.61	211.37	213.63	211.22	213.26	213.06	214.13	213.3	213.54	210.64	213.75	211.08	213.22	213.5	214.07	212.08	213.34	212.97	212.7	214.03	213.32	213.13	213.77	213.24	211.08	212.25	212.57
208.37	208.48	208.97	207.42	205.23	206.91	208.47	208.07	208.6	208.37	206.55	207.6	206.51	207.63	206.14	208.31	207.27	208.25	208.43	207.09	206.59	208.02	207.38	208.03	208.67	207.41	206.46	207.53	207.21	207.61	207.66	207.75	208	208.04	209.21	207.66	208.17	208.47	208.29	207.06	208.6	208.35	208.19	207.19	206.4	207	205.78	208.26	208.14	210
207.48	207.13	206.54	207.91	208.74	207.04	207.19	207.76	208.21	209.49	207.95	206.99	207.63	207.25	207.46	207.18	209.12	207.69	207.65	207.04	207.8	208.03	208.85	206.74	207.24	208.6	208.87	207.9	207.63	209.16	207.62	207.61	208.27	208.01	206.37	208.65	208.81	206.92	206.88	207.94	208.58	207.89	209.03	207.81	207.19	208.27	208.46	207	207.97	208.24
202.88	201.84	203.66	201.99	202.95	202.44	204.89	202.57	204.71	203.79	202.01	204.15	203.77	202.18	201.34	203.84	203.04	202.12	203.38	202.46	204.7	203.17	203.78	203.49	203.19	205	203.13	203.78	204.35	204.09	202.4	202.8	201.56	203.12	202.7	203.22	202.13	202.58	202.46	202.58	203.67	201.72	202.51	203.02	203.24	203.71	203.19	204.07	202.75	203
208.12	208.25	208.29	209.57	207.91	208.31	208.36	209.89	208.73	208.23	207.57	209.19	208.3	209.53	208.67	208.16	209.42	208.58	209.08	207.38	206.58	207.9	210.56	208.86	207.45	208.78	208.05	207.91	208.14	206.35	208.75	207.55	209.57	206.94	207.59	209.57	207.73	207.61	208.06	206.59	208.47	210.42	206.98	207.31	207.86	208.22	208.59	208.97	210.68	208.63
210.18	208.75	209.64	208.42	210.8	208.82	207.11	209.03	208.3	208.04	208.56	208.83	209.68	210.34	210.12	209.29	209.62	210.13	209.63	209.86	209.69	208.29	209.82	209.71	210.42	210.11	209.59	210.33	208.96	208.41	209.76	208.89	210.1	209.85	208.95	211.23	207.71	209.78	208.14	210	210.32	207.69	210.87	208.17	207.97	207.55	209.25	210.19	207.99	209.93
217.8	216.96	216.84	215.36	217.78	218.22	217.13	218.12	216.55	216.25	218.52	217.76	218.36	216.57	216.93	217.57	217.54	217.8	217.07	217.54	216.29	217.86	216.58	217.9	217.77	218.96	217.81	216.04	216.67	217.34	217.35	216.72	215.82	216.34	215.11	218.43	216.53	217.52	215.82	217.21	217.47	219.03	217.4	217.34	215.1	218.31	215.6	216.23	216.72	218.28
216.18	217.45	218.6	216.47	217.12	217.33	217.15	214.85	216.76	217.64	218.5	218.93	217.33	216.95	216.32	215.78	216.46	216.48	215.95	217.98	217.2	216.47	218.48	215.96	216.9	217.74	216.99	216.74	217.74	216.11	217.3	217.7	217.53	216.47	216.6	218.14	216.59	219.16	216.19	215.48	217.89	217.84	217.55	215.43	217.75	216.31	217.33	216.17	217.38	216.64
209.44	207.36	208.07	208.99	208.4	208.64	207.04	207.69	209	208.23	207.95	208.7	209.94	209.06	208.11	209.04	208.07	208.8	206.91	209.12	209.19	208.76	209.07	207.09	207.76	209.6	207.76	208.45	207.95	208.11	209.6	209.34	208.74	208.35	210.47	208.04	206.65	208.48	209.46	209.57	209.98	209.3	209.89	208.24	209.36	208.55	209.52	209.12	209.15	209.47
204.65	205.38	204.93	203.23	203.85	205.41	204.85	205.1	204.36	204.91	207.51	204.91	204.86	204.47	204.18	205.22	204.64	206.1	203.82	205.35	205.53	205.28	205.11	205.4	204.31	204.65	205.74	204.78	205.69	206.82	205.03	206	204.98	205.42	203.74	205.89	203.74	204.45	205.3	206.21	204.11	203.42	204.37	204.66	204.38	205.74	203.87	203	205.23	205.24
202.03	201.36	200.08	201.57	201.48	201.11	201.6	200.6	200.65	201.97	202.41	200.22	200.82	201.58	201.47	200.95	199.97	201.53	200.2	203.13	200.77	201.2	199.56	200.47	201.03	200.27	200.98	201.13	199.74	202.71	201.89	199.82	200.05	199.43	201.52	201.09	201.33	200.87	201.99	200.03	200.57	201.04	200.94	201.87	200.85	201.12	202.2	202.52	200.69	201.35
199.38	199.96	199.31	199.96	200.44	198.23	200.05	199.79	199.78	199.82	200.42	199.28	198.2	199.37	198.97	198.09	199.26	199.74	198.97	199.65	199.95	198.68	200.14	199.05	200.2	198.33	199.65	200.48	199.8	199.37	199.43	199.52	198.13	199.73	199.29	198.58	199.04	198.99	197.95	197.95	199.96	198.23	198.85	199.58	198.92	199.99	200.19	198.29	199.61	200.1
216.79	216.95	217.67	217.28	216.53	218.09	217.64	216.04	216.34	215.85	216.82	215.67	217.16	217.55	217.27	215.91	217.31	217.29	218.43	218.1	215.66	217.26	216.74	215.92	217.03	217.6	217.12	217.33	216.1	217.09	218.37	217.5	216.48	217.54	216.53	217.19	217.55	219.47	216.47	217.35	216.83	217.6	217.43	217.17	216.17	217.8	216.92	218.16	216.26	216.11
202.44	201.9	203.73	203.94	202.48	203.13	204.07	203.15	203.25	201.06	203.19	202.39	202.24	202.79	202.61	203.62	202.26	202.94	202.78	202.83	202.5	202.67	202.75	203.58	203.01	203.3	203.88	205.41	202.26	202.74	202.49	201.51	202.15	204.38	204.27	201.57	203.92	204.43	202.56	202.67	202.95	204.5	203.86	204.07	204.04	204.31	201.28	204.44	203.99	201.49
207.64	209.27	207.02	208.19	209.42	207.57	208.82	208.63	208.62	208.65	208.65	209.42	208.42	208.24	208.61	209.72	209.14	209.05	208.85	208.17	208.95	208.4	208.77	206.18	209.35	209	208.05	208.15	208.65	207.16	209.7	210.55	208.53	208.67	209.14	208.03	207.35	207.95	207.8	210	209.24	209.33	208.64	210.38	208.43	209.2	209.4	209.05	207.91	210.07
208.26	209.61	208.4	208.59	209.39	208.01	207.38	208.89	208.92	208.99	208.06	206.81	209.38	207.67	210.26	208.53	208.35	208.17	208.37	208.78	206.51	208.59	209.18	207.59	208.34	207.8	207.19	208.15	207.78	210.36	208.77	209.19	208.05	208.68	208.86	207.61	207.07	207.62	208.92	207.89	207.98	208.14	208.91	208.62	207.66	207.49	209.15	210.34	208.47	209.21
205.03	203.84	206.08	202.59	203.55	203.17	203.53	203.24	204.34	202	202.18	202.83	205.42	203.09	203.35	203.97	205.15	204.4	202.93	203.77	203.38	203.62	201.84	205.03	202.75	202.88	203.25	203.96	202.98	202.94	204.67	204.87	205.82	202.83	203.83	204.23	204.12	202.64	202.54	204.42	202.56	205.04	203.04	204.17	204.6	203.03	202.75	203.65	202.83	204.08
218.43	216.78	216.57	215.98	218.52	215.92	217.79	215.57	216.81	215.61	217.25	217.72	217.2	217.97	215.93	217.11	218.69	216.6	217.92	217.29	216.51	218.23	216.94	216.29	217.61	219.25	216.78	217.09	217.16	216.7	216.66	217.2	216.59	215.19	216.54	217.59	215.59	216.01	217.45	216.65	216.35	216.86	216.38	217.8	218.34	217.07	218.41	216.92	217.6	217.35
214.35	214.2	214.19	212.62	213.09	213.47	213.95	212.08	214.31	212.53	213.75	212.42	214.79	213.22	212.96	213.62	213.69	214.42	213.39	212.19	212.52	213.28	214.62	213.47	214.6	213.52	213.77	213.6	213.19	213.79	212.68	214.31	215.5	214.44	213.59	213.05	213.06	212.34	213.85	212.21	213.92	213.46	211.36	214.97	214.22	214.11	214.13	214.39	214.16	214.68
201.15	201.84	203.03	202.2	201.85	200.7	200.24	201.48	200.62	201.01	201.2	200.55	202.47	200.93	200.91	200.56	201.98	201.84	200.93	200.71	201.6	201.15	200.55	200.94	201.28	201.03	201.32	201.95	200.35	202.49	203.27	200.16	200.47	202.47	200.77	201.75	201.73	202.87	200.52	201.42	201.57	200.98	201.35	202.33	203.16	201.3	201.38	200.94	201.51	200.51
203.75	203.98	204.72	204.44	202.6	204.18	202.97	204.79	204.96	204.64	203.56	204.68	206.3	203.74	203.7	205.97	203.17	204.68	204.07	204.29	204.87	203.21	203.15	202.52	204.25	202.83	204.55	204.54	204.14	205.12	204.28	204.05	204.36	203.45	204.15	204.48	203.11	203.83	203.66	203.59	202.9	202.57	204.18	200.95	203.66	204.39	204.25	203.84	204.79	204.63
199.28	200.19	199.31	200.78	198.46	200.3	199.24	198.21	198.62	198.65	199.38	198.37	200.24	200.12	198.58	200.35	200.15	198.68	200.34	199.89	199.22	201.27	198.44	199.12	198.74	198.55	199.75	200.24	199.29	200.05	198.3	200.08	199.42	201.26	199.42	200.05	200.1	199.07	199.59	199.15	197.8	200.74	199.42	198.84	198.45	197.89	199.19	198.79	200.13	199.39
194.36	194.18	195.18	194.35	192.96	194.57	193.02	193.8	193.07	194.45	194.65	193.08	194.66	194.26	193.21	193.65	194.35	194.74	194.11	193.57	194.34	193.73	194.93	193.89	195.56	194.53	193.36	193.2	193.79	194.22	195.06	193.25	194.93	194.4	193.91	193.2	191.93	193.59	193.04	193.22	193.66	193.17	195.37	194.81	193.94	195.44	192.51	195.27	193.04	194.95
207.47	204.11	205.84	207.18	205.98	206.6	204.31	206.81	206.53	205.4	205.11	206.91	204.74	207.09	205.06	206.66	203.71	204.97	204.9	205.19	205.97	205.52	205.52	207.01	206.05	206.42	205.73	205.49	203.48	205.29	204.58	205.92	206.58	206.46	204.93	206.47	207.83	204.9	204.45	205.77	205.18	205.12	206.34	203.48	205.82	206.02	204.4	205.8	204.55	205.65
204.55	203.17	203.63	204.61	203.07	202.49	202.78	204.08	203.8	201.93	205.25	203.78	204.33	203.73	202.58	203.74	203.93	203.66	202.6	202.56	204.05	203.97	204.18	203.63	202.25	203.89	203.34	203.74	204.51	203.44	203.49	202.35	204.88	203.59	203.1	203.83	203.71	203.96	202.58	202.52	202.54	203.66	203.28	203.13	204.17	203.45	204.59	203.21	204.5	202.66
199.48	200.73	199.92	198.58	199.85	197.78	198.97	198.97	200.5	200.27	199.76	199.4	199.63	201.1	199.95	198.27	198.55	199.42	200.46	200.31	200.16	201.44	198.56	199.26	198.63	198.79	197.95	201.47	200.78	199.16	200.95	202	201.03	200.46	199.92	199.27	200.27	198.58	200.2	197.98	200.24	201.35	198.6	200.34	197.89	200.05	200.82	198.07	199.76	199.19
204.08	204.14	203.88	205.63	204.27	203.6	204.49	201.38	203.01	204.77	203.68	202.92	203.02	205.13	203.18	205.48	203.93	202.4	203.6	203.87	202.92	204.41	204.61	205.05	203.66	204.25	204.05	203.46	203.71	204.04	203.34	202.82	204.21	204.76	203.3	203.54	203.66	203.18	205.8	202.5	201.79	201.32	202.17	202.89	203.82	204.54	202.74	204.07	203.96	204.38
198.52	197.16	198.99	198.49	199.21	198.4	198.7	198.29	196.99	196.89	198.14	198.95	198.13	198.61	197.49	197.24	197.53	197.38	198.12	199.47	199.12	197.8	196.64	196.95	197.9	196.59	198.12	196.79	197.44	197.54	197.21	197.84	196.87	198.16	198	197.91	196.58	198.77	197.24	197.25	197.55	198.23	199.58	196	199.02	198.09	197.46	197.91	198.71	197.39
204.46	203.83	204.74	204.94	205.62	206.02	206.08	204.95	205.4	204.99	205.14	205.71	204.96	202.34	204.18	206.07	205.7	205.11	204.53	204.28	205.04	205.06	204.66	203.62	204.75	205.8	204.55	205.06	205.15	205.43	205.51	204.56	203.87	205.08	204.54	205.14	204.02	205.7	205.07	204.38	204.44	205.33	206.72	206.12	202.83	204.18	204.97	205.93	204.05	205.22
209.63	209.74	208.97	208.3	209.95	210.42	210.66	208.61	210.08	209.05	209.66	209.6	210.24	210.22	208.96	209.26	208.55	208.9	210.63	211.02	210.09	208.57	209.83	209.03	211.23	211.26	209.61	208.61	210.8	210.19	207.65	207.67	209.05	209.78	211.5	210.04	209.04	209.15	209.87	208.8	211.4	209.75	208.72	208.93	209.12	209.99	210.16	208.66	210.79	209.82
199.25	196.75	197.5	198.47	198.74	198.5	198.73	199.48	198.87	198.3	199.03	198.24	197.95	198.5	197.63	198.59	198.08	198.81	198.25	196.22	199.75	197.72	200.22	198.48	197.7	198.44	199.41	199.9	197.93	198.9	198.32	198.85	198.58	198.95	197.33	197.34	198.33	198.58	198.16	199.35	198.23	198.08	196.92	197.17	200.05	198.99	199.51	199.88	198.2	197.42
211.86	210.78	211.26	212.65	212.26	212.02	212.73	212.07	211.93	210.55	210.27	212.16	211.95	212.05	212.46	212.28	210.54	211.51	213.13	210.8	211.43	211.26	212.12	211.93	212.28	210.55	212.16	212.49	210.79	210.59	212.22	210.56	210.63	209.7	213.03	210.16	209.87	210.28	210.43	210.1	210.37	212.53	214.11	212.77	212.14	211.48	212.06	211.98	212.02	211.34
207.38	209.53	207.36	207.21	207.16	208.53	208.25	207.59	207.47	208.04	207.8	206.53	208.79	207.93	206.16	207.72	208.06	208.62	208.85	206.31	208.12	206.12	206.81	207.52	206.54	209.16	207.07	208.2	206.7	206.46	207.72	206.62	206.58	206.64	207.75	206.12	208.71	207.36	208.52	206.83	207.56	208.94	206.97	207.64	208.47	208.05	207.53	206.92	208.93	209.26
201.27	203.42	203.95	204.78	204.27	204.2	201.76	202.39	204.52	203.46	202.76	204.71	202.23	202.75	204.3	205.26	204.21	204.66	204.45	203.78	203.83	203.92	204.38	204.91	205.76	204.03	204.16	203.77	202.36	203.4	203.03	204.1	204.19	203.85	203.34	205.08	204.18	202.61	202.34	204.24	201.6	205.53	203.54	204.91	203.7	204.61	203.67	202.2	202.72	203.74
207.77	208.73	206.83	206.65	208.01	207.44	207.76	209.07	206.33	208.75	207.33	207.34	207.57	206.29	207.06	208.78	207.9	206.92	207.06	208.02	207.93	207.45	207.37	206.47	207.88	207.58	207.17	207.7	207.51	208.37	208.55	207.36	207.51	208.81	207.9	207.58	207.27	206.76	206.61	207.02	208.08	206.57	206.19	207.55	207.95	207.82	208.56	207.7	208.42	206.17
204.88	203.58	203.47	203.45	204.84	203.37	205.7	204.96	204.07	205.97	203.84	204.14	203.25	203.19	204.11	204.07	202.74	203.64	203.74	204.55	203.04	203.74	202.79	202.7	204.14	202.99	203.79	204.47	203.07	203.12	202.68	204.13	203.73	202.27	202.86	203.7	203.79	203.71	204.84	205.7	202.75	204.83	203.31	203.91	204.55	205.12	202.34	204.77	203.47	204.39
202.64	203.99	203.34	202.35	202.57	203.87	204.88	203.03	203.33	203.41	205.49	203.08	202.88	202.9	202.53	202.21	204.2	202.79	202.81	203.12	202.84	203.02	202.67	205.24	202.8	202.37	204.38	202.51	203.91	203.59	204.48	203.24	203.17	202.59	204.18	202.95	203.41	204.21	202.86	203.92	204.15	202.87	203.81	202.68	203.75	203.08	202.45	203.49	202.24	203.15
209.03	209.91	209.72	208.21	209.14	208.43	209.27	209.44	210.57	209.74	209.64	209.73	209.59	208.69	208.73	210.7	209.05	210.46	210.6	209.06	209.03	208.85	209.01	209.94	210.01	209.54	209.25	210.46	210.72	208.9	210.63	208.09	208.49	209.81	210.94	209.63	209.17	210.31	209.44	209.09	207.52	209.97	208.27	207	208.44	209.22	209.6	209.55	208.31	209.28
199.32	198.96	196.28	196.88	196.44	198.59	198.41	198.31	199.01	198.3	196.96	197.23	197.25	198.72	196.26	197.91	198.35	196.5	198.44	195.7	198.26	199.57	199.28	199.27	199.28	197.57	197.8	197.78	197.4	197.79	198.38	198.25	198.44	197.52	196.99	199.95	198.88	200.03	197.92	197.09	197.71	198.75	200.3	197.95	198.84	197.43	196.11	196.73	199.59	198.25
192.81	196.31	194.22	193.24	193.35	193.42	193.76	194.17	195.73	194.71	194.47	193.92	195.55	193.18	194.28	194.12	192.62	194.32	193.83	193.02	193.78	194.07	195.93	194.44	194.82	193.22	194.59	192.64	193.51	193.44	194.26	194.72	194.32	193.73	193.53	194.17	193.09	194.07	194.58	194.6	191.5	194.45	193.91	194.66	194.2	193.5	193.87	193.8	194.59	193.84
207.26	207.61	206.41	208.05	208.18	207.09	209.1	208.03	206.82	209.47	208.93	208.27	208.82	208.5	207.83	208.16	207.51	208.43	206.1	206.36	206.1	208.34	207.88	208.2	208.73	206.86	208.27	207.95	208.38	207.67	207.44	207.24	206.91	207.51	208.29	206.62	206.39	206.9	207.59	209.15	207.78	207.47	207.62	208.1	208.08	207.75	207.06	206.13	207.92	208.02
206.89	207.49	207.12	207.86	208.64	208.15	209.2	208.22	207.09	207.16	207.28	207.46	208.91	207.54	207.48	209.1	207.71	206.84	207.87	208.12	207.64	208.25	208.84	209.14	206.98	208.66	209.28	209.27	208.05	209.33	207.31	207.49	208.62	209.23	207.02	207.59	208.01	205.76	207.63	208.44	207.34	208.19	206.89	206.4	208.95	207.92	207.98	207.53	207.08	208.27
216.91	217.33	217.99	216.65	217.69	217.04	216.59	217.29	217.91	217.04	217.97	217.99	218.07	217.97	218.16	217.18	217.27	216.74	216.24	217.37	217.97	217.48	215.8	218.8	217.06	219.29	217.69	216.88	218.31	216.41	217.68	217.36	218.97	219.07	218.52	217.13	217.91	218.03	216.56	216.91	217.66	216.31	217.64	218.17	216	217.72	217.02	218.56	216.33	217.65
204.21	203.6	204.09	202.39	205.88	203.88	204.34	203.15	205.51	205.23	205.06	204.99	204.33	203.33	204.81	206.16	204.16	205.75	205.74	205.76	204.58	204.8	204.68	204.93	205.21	205.17	205.15	204.4	203.93	202.62	205.26	204.56	203.19	204.09	205.67	204.74	205.72	204.2	204.71	205.55	204.61	204.4	206.42	202.96	204.61	204.98	205.51	205.47	203.34	205.82
203.36	203	204.46	203.67	204.06	203.55	202.88	203.87	203.09	205.39	203.21	203.26	204.05	203.93	203.86	204.46	203.55	203.38	203.57	205	203.43	204.27	204.08	204.97	205.45	203.89	203.95	203.03	201.9	203.61	203.66	203.65	202.87	204.3	204.17	202.97	202.71	205.11	202.21	202.58	204.01	201.7	202.42	203.68	202.1	204.25	204.33	203.31	203.36	205.84
199.18	199.34	199.99	198.02	198.77	198.95	199.11	199.12	199.31	199.62	198.51	199.25	199.05	200.66	199.56	199.04	199.27	198.71	199.41	199.42	200.07	197.93	200.31	198.52	199.84	198.88	199.98	197.76	198.12	198.33	198.67	199.53	197.78	199.45	198.94	199.53	200.34	198.79	200.28	199.79	201.65	198.85	199.47	198.19	199.64	199	199.91	198.64	199.38	200.64
211.24	212.59	213.36	213.26	213.1	212.04	212.13	212.17	211.94	211.95	211.31	212.9	212.69	212.59	211.32	212.51	211.81	211.13	211.61	211.97	211.36	211.09	210.82	210.71	211.52	212.09	211.72	209.8	211.56	211.89	212.87	212.1	212.55	212.86	211.93	212.98	211.47	211.03	212.6	212.69	211.99	211.94	211.35	213.45	210.94	212.88	213.16	211.83	211.65	211.83
204.19	205.4	203.66	204.55	204.62	204.02	203.41	203.73	204.19	203.18	205.08	202.4	204.78	203.75	203.09	203.49	203.55	203.78	204.6	203.84	203	202.87	204.94	204.78	203.19	204.74	204.07	204.11	204.59	204.47	203.16	204.39	204.75	203.45	205.02	204.61	203.03	204.14	202.97	202.43	204.04	202.72	203	204.15	203.17	204.94	205.48	202.93	204.01	204.26
199.15	198.61	199.27	201.02	200.5	199.6	200.26	199.86	201.7	200.29	198.85	199.72	199.69	201.98	202.06	199.42	199.9	199.99	201.2	200	200.69	201.58	201.2	201.34	199.53	199.93	199.99	199.29	199.51	200.58	201.09	200.31	200.56	200.84	201.41	201.2	199.83	198.65	199.6	199.87	198.68	200.6	200.05	200.08	200.56	199.71	198.93	201.1	199.93	199.02
203.24	204.66	203.3	204.51	205.43	204.26	204.31	202.24	203.09	204.32	205.44	205.76	204.32	203.11	203.77	204.71	205.39	203.34	203.74	203.88	202.97	204.63	204.8	203.42	203.86	203.45	204.97	205.39	204.84	203.74	203.6	203.02	204.05	205.32	204.04	205.3	202.66	203.34	203.51	205.12	204.6	203.67	203.63	204.86	205.16	204.33	202.46	204.64	203.22	203.96
200.51	200.42	199.12	201.09	201.23	200.16	199.24	199.27	198.5	200.99	199.37	199.33	198.58	198.48	200.3	199.97	199.22	199.04	199.64	199.73	197.76	198.59	198.76	200.09	200.07	199.56	199.2	200.61	199.86	200.12	199.65	199.64	199.6	198.52	200.94	200.37	199.46	199.89	199.21	199.41	201	199.75	199.26	200.79	200.55	199.92	197.84	199.17	201.18	199.84
199.66	199.32	199.16	200.9	200.56	199.63	200.7	201.22	199.61	200.29	200.57	201.42	200.59	201.51	201.22	200.07	200.48	198.31	200.07	199.8	201.4	200.3	200.62	200.18	198.88	201.2	200.93	199.65	198.89	201.44	200.63	199.94	201.96	200.97	200.48	200.11	200.79	200.1	200.17	200.44	199.3	200.23	201	200.08	200.21	199.94	201.07	199.9	200.53	200.8
203.63	204.27	204.02	203.5	205.24	204.22	204.93	205.98	206.66	204.58	203.47	204.97	203.61	204.03	203.92	202.73	202.41	203.55	205.07	202.65	203.56	203.77	203.16	203.16	203.42	204.09	203.3	204.02	204.65	202.86	204.3	204.31	203.41	204.36	204.7	204.13	203.09	203.13	204.24	203.22	203.29	205.5	204.46	202.27	203.25	203.12	203.82	204.78	204.13	202.84
206.34	205.72	206.29	205.25	205.6	204.92	207.55	204.64	205.68	206.83	205.57	204.51	204.93	206.85	205.58	204.78	203.54	206.42	207.32	205.71	205.64	206.21	204.15	205.73	205.05	206.36	206.84	206.61	206.62	206.12	205.76	205.17	204.78	206.19	205.47	205.2	205.69	204.23	204.23	205.31	204.92	206.34	207.42	205.26	205.57	205.1	207.03	204.15	203.53	205.16
198.88	197.48	201.58	198.73	199.73	199.77	197.82	199.96	199.24	198.93	198.17	199.08	198.93	199.19	197.89	198.62	199.82	200.53	199.99	199.52	198.89	199.01	197.77	198.16	199.04	199.09	199.53	199.2	200.21	201.29	200.44	200	199.42	199.37	199.79	199.42	199.46	200.04	201.07	199.84	199	200.03	198.69	199.6	198.34	199.41	198.64	201.67	199.86	198.27
207.9	206.71	210.31	207.81	206.18	209.1	208.01	206.68	207.29	207.74	208.06	207.01	206.91	207.58	208.33	207.96	207.82	208.77	206.91	206.45	207.97	206.76	208.14	208.71	208.99	206.49	207.05	207.48	207.91	207.53	207.86	208.63	207.62	208.69	207	209.7	208.16	207.6	208.36	207.59	207.3	207.23	208.8	208.69	206.96	208.46	207.47	209.07	207.82	207.64
208.73	207.6	208.16	207.34	207.38	208.65	209.1	209.31	208.6	208.03	206.49	207.47	207.97	207.22	209.69	207.02	208.84	207.54	207.06	207.27	207.19	208.52	209	208.77	207.04	208.85	208.73	207.89	209.41	208.97	208.88	208.03	208.57	206.64	206.8	207.88	209.39	207.97	207.99	208.19	206.6	206.11	208.14	208.31	209.71	206.85	207.29	207.51	207.11	209.06
205.9	208.61	208.05	207.83	208.28	208.72	208.6	208.23	209.16	206.43	205.37	210.02	207.85	207.37	206.19	207.74	208.16	207.75	207.28	206.6	207.29	208.18	208.8	205.85	206.91	207.61	206.45	207.54	207.65	205.69	207.44	209.76	207.09	209	206.99	207.81	208.63	206.95	208.11	207.68	207.96	207.46	207.18	209.17	208.33	209.08	208.54	206.71	206.15	208.63
207.14	207.77	207.24	208.39	208.15	207.55	208.6	207.82	207.98	206.83	206.65	208.42	206.85	206.12	207.13	207.33	206.43	207.68	207.59	206.41	206.11	207.89	207.37	207.19	207.97	208.65	205.51	208.71	208.15	206.64	206.63	206.79	208.76	208.48	207.3	209	207.7	208.38	208.33	207.01	207.92	208.15	206.91	207.07	206.57	207.94	207.45	207.47	206.55	205.68
208.15	209.77	207.08	207.25	207.08	208.23	209.49	208.74	207.85	207.68	206.94	208.12	208.41	208.52	207.15	208.09	206.88	208.34	206.56	207.1	207.47	208.09	207.81	208.65	208.08	208.29	208.08	208.07	207.17	208.88	208.34	206.4	207.93	207.07	208.6	210.06	206.72	207.57	207.38	208.34	207.85	205.34	208.9	208.78	208.86	206.87	207.85	210.34	205.5	206.27
218.19	217.02	216.98	218.28	216.99	217.18	218.01	217.43	218.19	219.6	218.86	220.1	216.76	216.62	219.06	217.61	218.88	216.62	218.31	217.97	217.99	218.55	218.18	217.55	217.82	219.53	218.12	216.21	219.22	216.9	216.97	218.01	217.8	218.34	219.46	218.83	216.96	217.14	217.05	215.83	217.07	218.09	218.85	217.46	219.67	218.02	218.59	217.16	217.49	217.77
205.53	207.19	205.07	206.46	207.08	204.66	206.78	205.58	206.57	206.47	204.87	206.78	206.38	204.45	206.35	205.05	205.83	205.75	206	204.59	204.26	206.43	205.66	206.44	204.74	205.83	205.78	204.97	206.44	204.98	204.89	205.47	203.62	204.96	204.68	204.56	205.28	205.23	206.7	206.8	205.76	207.39	204.23	205.42	205.96	205.17	204.47	206.34	205.03	204.56
197.27	198.86	196.8	198.54	196.93	197.51	198.89	197.71	197.26	197.27	198.78	197.05	198.42	198.92	199.96	197.13	198.34	197.68	196.94	197.35	197.17	198.13	198.39	199.26	197.68	197.59	198.66	201.07	197.58	199.77	199.42	200.22	196.99	199.49	198.23	197.98	199	198.86	196.58	198.41	197.71	199.46	197.43	200.07	198.23	196.96	198.02	197.05	198.11	198.82
204.61	205.53	205.42	204.86	204.45	205.19	204.71	204.33	203.84	205.81	204.64	204.92	203.17	206	204.98	206.17	205.13	204.92	204.79	206.08	204.2	204.65	206.14	204.04	203.5	203.48	204.16	204.56	204.14	203.93	204.89	205.1	205.24	202.89	203.55	204.56	204.71	204.54	202.99	203.99	204.84	204.95	204.38	205.67	203.45	202.59	204.12	205.67	205.23	205.89
214.19	213.31	213.54	212.24	211.3	213.01	212.31	212.11	212.7	211.42	213.18	212.01	211.1	212.45	213.99	211.75	212.91	213.03	212.63	213.36	213.06	213.74	212.03	213.98	212.04	211.64	210.81	214.23	211.15	213.65	213.46	212.47	214.67	212.78	213.23	213.7	212.98	212.61	212	212.35	213.25	211.83	213.23	212.46	212.58	211.67	212.81	211.62	212.28	212.67
204.11	202.3	204.19	204.09	202.25	205.12	204.82	204.91	204.8	203.84	204.73	203.92	203.93	204.49	202.95	202.44	202.85	203.04	205.85	205.33	203.11	204.09	204.08	204.87	202.28	204.79	202.42	204.72	203.37	204.82	204.07	204.55	204.48	203.68	204.67	204.87	203.22	204.77	204.42	205.36	203.9	204.67	203.61	203.93	201.99	203.66	203.76	204.29	203.6	205.12
194.87	194.62	195.46	195.6	195.18	195.36	196.73	195.85	194.24	194.37	195.58	195.97	194.38	193.85	194.46	195.01	195.83	196.98	195.41	194.93	195.09	194.33	196.19	194.82	195.53	194.25	195.72	194.56	194.9	195.28	194.01	194.8	195.13	194.57	196.06	194.03	195.76	195.25	195.45	194.95	195.79	194.07	197.22	193.81	195.13	196.36	195.2	194.75	195.07	194.24
206.18	205.22	207.33	205.47	205.84	207.04	206.8	205.7	205.9	205.72	205.2	207.06	205.86	206.79	205.15	207.32	207.29	205.9	206.55	205.42	206.26	206.24	206.45	207.82	205.01	207.83	204.82	204.4	207.6	206.51	204.93	206.78	206.6	206.46	206.47	206.33	207.4	205.65	207.95	204.84	207.09	208.03	205.51	205.23	207.31	206.25	206.7	206.28	205.12	204.9
217.98	218.16	217.71	217.24	216.85	217.09	217.29	217.49	219.34	215.35	218.1	218.1	217.22	217.36	218.59	219.59	217.66	218.69	218.23	216.96	218.52	218.64	218.89	217.9	218.27	217.36	218.91	216.31	219.22	218.76	216.64	218.28	218.26	219.12	217.29	220.29	218.79	217.89	220.22	217.31	218.41	218.33	217.66	217.39	218.98	217.17	217.68	216.86	217.44	217.06
203.28	201.65	201.99	202.21	201.08	202.17	202.8	201.89	203.03	203.27	202.88	203.48	202.36	200.91	202	203.29	203.5	202.43	204.62	203.61	202.66	204.84	203.16	203.92	201.95	202.13	202.23	201.82	201.61	202.67	204.04	201.8	201.01	202.11	203.49	202.34	203.94	201.79	201.58	199.92	203.45	203.23	202.98	201.71	203.36	201.95	201.79	202.44	202.82	202.25
207.1	207.74	208.29	210.19	209.74	208.02	208.8	208.66	206.86	208.55	209.71	208.78	208.03	209.44	210.07	207.99	207.73	209.51	207.18	208.42	209.64	208.82	208.34	208.17	208.99	207.68	208.62	208.04	207.6	209.44	208.45	208.13	208.02	207.02	206.41	209.02	209.37	209.57	208.85	206.62	208.84	206.78	209.28	208.62	208.88	206.18	207.86	207.98	206.41	207.58
212.68	212.27	212.79	211.95	211.69	213.24	212.31	211.55	214.06	211.93	212.13	210.9	211.14	211.85	213.05	211.57	212.61	211.37	211.2	211.72	213.25	213.68	211.49	212.24	213.59	210.94	212.25	212.58	213.54	211.52	212.9	212.88	211.22	214.02	211.89	212	213.6	213.4	213.49	212.04	212.09	212.48	212.85	212.99	211.76	211.42	213.97	212.24	211.67	211.73
207.63	206.46	206.48	206.63	204.77	206	206.11	205.85	205.75	208.3	205.15	206.62	206.14	206.07	205.58	205.54	207.07	206.65	206.51	208.34	205.8	207.33	206.84	204.57	205.45	205.66	206.01	204.51	207.03	208.17	206.32	205.55	206.3	205.63	207.78	207.11	206.08	206.52	205.94	206.41	206.1	206.17	205.67	207.73	205.57	205.84	209.17	207.67	206.35	207.54
200.54	198.45	198.67	198.62	200.01	200.84	199.65	200.54	199.25	198.09	198.78	199.13	199.4	199.58	199.3	198.68	200.15	201.04	200.4	200.73	198.54	198.59	197.48	198.95	200.22	198.83	200.21	198.7	198.8	198.51	199.39	198.55	198.9	199.65	200.22	200.42	198.76	200.14	200.43	198.96	199	199.6	199.74	199.44	199.57	199.78	199.92	199.05	199.4	199.85
201.67	202.82	203.65	201.46	202.54	201.84	203.21	203.06	201.43	204.36	203.36	201.79	201.59	203.86	202.59	201.73	202.76	202.99	202.74	203.38	205.21	202.68	202.51	203.26	202.73	203.25	202.5	202.54	201.94	202.13	202.42	203.39	202.01	202.9	202.09	202.75	202.97	202.02	201.87	202.33	203.13	201.66	203.81	200.7	201.73	201.15	204.71	203.56	203.39	202.38
212.35	212.44	210.69	214.28	213.87	213.31	211.51	212.19	213.47	214.07	212.64	212.43	212.85	212.89	213.7	214.33	213.54	214.03	213.52	211.83	213.55	213.3	213.09	212.82	214	213.17	213.58	213.58	212.87	214.31	213.62	213.35	213.21	213.17	211.49	212.53	211.8	212.61	212.74	213.69	213.85	211.19	213.06	213.65	213.03	213.08	212.25	213.52	211.21	214.16
200.95	201.04	200.53	199.25	200.65	198.75	201.68	199.25	201.38	199.75	199.3	199.34	200.52	200.4	202.11	199.24	199.68	201.03	201.54	199.87	200.09	199.49	200.48	200.57	198.99	200.43	200.55	200.78	201.05	200.7	200.74	200.53	200.17	199.47	200.04	199.76	201.63	200.4	198.74	199.71	200.69	200.33	199.3	200.65	199.08	200.51	199.28	200.35	201.08	199.91
212.05	211.87	212.74	212.53	212.11	213.5	214.52	212.31	212.63	213.88	213.19	213.26	214.69	212.71	212.22	212.5	213.47	212.99	212.95	214.04	213.82	213.37	213	213.44	213.57	214.04	212.53	214.51	215.53	212	213.86	213.3	211.66	214.33	212.72	214.01	213.58	214.08	211.66	212.8	210.46	213.05	212.59	213.44	213.6	212.12	215.03	213.45	213.65	212.03
204.97	207.2	206.41	206.38	205.72	205.11	206.34	206.44	205.66	206.32	205.52	206.5	205	207.49	206.99	206.96	207.22	205.29	205.26	206.94	206.61	207.65	205.05	206.57	206.95	207.54	207.32	206.97	206.38	205.59	207.56	206.95	206.52	205.51	207.83	206.68	207.21	206.49	206.12	207.14	207.25	206.41	206.11	205.83	205.46	206.61	208.77	207.38	206.93	205.37
203.88	204.66	202	204.06	203.39	205.47	202.55	203.05	204.03	204.87	204.05	202.51	203.32	202.25	204.18	203.78	203.09	202.13	203.47	204.18	203.16	203.69	205.51	203.39	204.29	204.19	203.83	204.13	203.26	205.42	203.74	204.16	203.6	203.2	204.08	203.71	204.64	201.75	202.45	203.32	203.15	203.76	203.95	204.51	202.8	203.83	204.57	204.3	204.13	204.16
210.37	208.41	207.23	207.48	207.4	207.96	206.39	207.49	208.23	207.5	207.93	208.16	207.2	207.73	208.2	208.05	206.17	207.9	206.93	207.95	207.08	208.18	208.65	207.71	208.21	207.67	209.28	208.68	208.4	208.53	207.99	207.58	208.73	207.1	207.59	207.47	208.11	207.24	208.87	208.12	207.76	209.9	208.44	209.33	207	207.78	210.05	208.08	207.06	207.95
199.36	200.64	200.24	200.83	199.33	199.22	201.36	200.96	198.87	200.78	201.04	199.13	200.94	199.3	199.76	198.7	200.68	200.94	200.81	200.12	200.35	199.87	199.2	200.46	200.05	201.34	199.67	198.4	201.02	200.25	200.25	198.92	198.61	200.25	200.49	200.42	201.88	200.51	200.6	201.88	199.11	200.16	200.92	200.77	199.36	200.1	200.52	199.46	200.17	200.44
200.2	199.26	199.34	201.33	201.07	200.58	201.44	199.47	200.18	199.19	199.83	201.15	200.52	200.89	200.03	200.58	200.48	201.14	200.96	200.4	201	198.94	199.49	201.42	199.68	200.57	201.79	200.36	200.73	201.18	199.42	198.55	199.17	201.27	201.41	200.4	199.67	200.72	200.52	199.11	199.53	200.76	200.17	201.84	201.23	200.18	201.62	198.6	199.72	200.39
197.89	198.39	199.09	197.42	198.82	198.49	198.2	197.51	199.04	199.67	199.09	198.1	198.88	197.45	199.03	197.25	197.86	199	199.27	198.26	199.45	197.48	198.68	198.04	198.48	199.58	198.79	199.05	198.14	198.33	199.18	199.65	200	198.28	196.42	198.6	198	198.74	199.22	197.77	198.94	200.9	197.55	197.86	198.81	197.34	199.97	197.86	198.53	197.37
209.56	210.89	209.53	208.81	208.62	210.36	208.82	208.1	208.86	208.94	209.47	208.23	207	206.88	207.32	210.25	208.75	207.88	207.98	208.78	207.6	209.09	208.63	209.54	210.38	210.41	208.3	209.92	208.73	209.65	210.07	207.89	207.52	208.05	207.97	208.05	209.14	208.54	208.88	209.62	208.12	206.43	209.83	206.61	207.71	209.39	206.93	207.37	208.89	206.84
203.97	203.44	204.59	204.5	203.49	203.75	204.9	203.62	204.61	203.61	203.82	202.98	203.38	203.24	204	204.4	203.61	202.43	204.9	205.02	204.52	204.09	205.55	204.1	205.28	203.13	203.91	203.75	204.61	204.08	203.45	203.95	203.83	203.73	204.34	202.74	203.38	202.69	204.39	204.4	203.75	204.51	205.18	202.67	204.05	203.65	203.52	205.08	203.83	204.53
204.25	204.41	203.86	204.3	204.41	204.55	205.29	202.99	202.21	203.3	202.54	202.13	205.89	202.55	205.5	203.03	204.58	202.32	203.37	205.2	203.91	202.67	201.68	204.59	203.39	204.5	204.71	203.79	204.5	204.58	204.45	202.92	203.53	204.5	202.91	204.64	203.92	203.73	202.58	201.6	203.33	204.68	204.44	203.77	203.43	203.54	203.48	204.83	204.61	203.67
204.06	205.03	206.19	206.11	205.22	205.52	204.81	203.44	205.57	203.73	204.46	204.29	205.3	204.75	205.83	205.27	203.71	205.77	205.14	204.66	204	203.69	204.83	206.22	203.72	205.28	203.61	205.09	202.78	203.94	202.86	204.8	204.12	204.79	204.57	204.4	206.28	205.74	204.21	203.27	205	204.48	206.16	203.8	204.18	204.88	205.12	204.21	203.93	204.46
209.27	209.43	209.07	209.48	208.63	210.56	208.88	209.26	209.92	209.21	209.8	210.03	209.69	210.32	208.7	208.92	210.68	208.6	208.36	209.07	210.25	210.2	207.72	209.44	209.49	209.31	210.16	208.48	210	209.96	208.38	211.26	209.11	208.81	209.5	209.87	209.04	210.71	210.15	209.15	208.33	208.11	209.96	208.87	209.43	209.43	210.84	209.92	208.26	210.18
202.88	203.29	203	202.71	202.48	202.31	202.45	202.35	201.06	202.92	201.61	202.17	201.53	201.95	200.98	202.65	203.07	201.64	202.4	202.83	203.16	202.92	202.55	201.91	202.78	201.53	201.95	201.6	202.2	203.41	201.64	202.15	202.38	200.36	202.91	202.61	201.95	202.21	203.26	200.77	204.65	202.38	202.62	201.45	201.5	200.07	202.88	202.31	202.25	202.5
206.71	207.05	207.76	208.12	209.97	207.68	208.89	208.16	207.93	207.95	209.04	207.13	208.11	206.06	209.74	207.97	208.42	208.38	209.53	207.8	209.23	208.81	210.19	208.58	208.14	208.17	209.28	208.06	208.77	209.02	207.76	208.35	208.03	209.42	208.88	207.13	209.73	209.63	209.04	206.69	209.84	207.15	209.65	210.11	208.36	209.49	209.25	209.18	208.07	210.32
208.63	207.58	208.71	209.43	208.26	209.49	208.91	208.56	208.37	208.72	207.8	206.63	207.12	207.72	208.82	208.14	210.05	208.42	208.32	209.84	206.72	207.1	208.81	207.88	207.19	208.1	207.09	209.05	207.02	207.09	207.65	208.93	210.03	209.13	210.07	207.57	209.43	209.09	208.03	207.33	207.6	209.15	208.63	207.94	206.54	208.78	208.3	207.42	208.06	207.73
204.61	203.53	204.86	203.94	205.45	204.32	202.96	204.02	202.34	202.64	202.7	203.92	203.37	203.92	204.81	205.26	205.02	203.12	203.76	203.85	203.69	203.11	203.98	203.94	203.12	203.6	203.63	204.23	202.29	202.88	203.73	203.28	203.39	201.98	202.62	203.68	202.32	204.55	203.62	203.38	203.52	204.59	203.19	204.79	204.89	201.82	204.02	204.52	203.74	204.51
209.18	208.04	207.54	209.35	207.95	208.32	209.43	206.65	207.09	208.57	205.8	208.45	208.45	207.19	208.63	207.93	208.93	206.34	206.62	209.82	207.94	208.31	208.59	208.79	208.74	208.79	206.73	207.26	206.9	207.92	207.01	209.31	208.01	209.24	208.2	208.12	207.93	206.64	208.46	207.03	207.33	205.99	207.83	208.15	207.88	207.78	208.69	208.82	207.74	208.97
212.22	210.97	211.65	211.49	210.87	213.31	209.98	211.01	213	213.51	211.33	211.33	211.19	211.97	213.37	211.44	212.83	211.54	211.69	212.26	210.09	212.33	211.74	213.33	211.44	210.32	213.17	211.97	212.15	211.62	211.92	213.09	212.82	212.37	210.96	210.78	211.59	213	213.08	212.09	210.06	211.14	211.95	210.89	212.35	212.27	210.85	212.49	213.25	211.71
217.98	216.43	215.33	218.32	217.34	218.2	217.94	217.89	217.29	218.43	216.49	217.41	218.77	217.35	217.36	217.12	217.68	217.13	219.3	217.08	218.14	218.2	217.88	218.2	217.6	216.76	217.19	218.24	216.87	219.15	219.35	218.41	218.56	218.09	218.59	218.22	216.36	219.39	218.32	219.45	217.26	216.93	218.96	217.36	218.85	217.13	217.56	218.05	216.99	217.7
205.16	204.06	204.79	204.23	204.08	204.19	203.56	202.74	202.87	204.07	204.34	203.82	203.25	203.45	202.48	203.93	202.75	203.88	203.76	203.53	203.8	202.71	203.19	204.17	203.1	203.96	204	203.61	204.5	204.88	204.51	204.14	203.75	203.21	204.38	202.61	205.83	203.63	204.41	204.3	202.93	204.93	204.51	202.82	203.64	203.81	203.29	202.17	204.71	202.82
207.94	209.22	208.72	207.96	208.77	208.68	208.58	207.42	208.78	207.61	208.77	208.15	210.13	209.32	208.31	208.57	208.82	208.07	209.87	209.9	208.58	208.88	208.78	207.92	209.14	208.65	208.28	209.71	210.05	206.88	208.21	210.11	207.04	209.32	209.19	207.24	208.21	209.21	208.86	208.24	209.11	209.05	207.88	208.37	208.05	208.23	208.35	207.26	209.17	208.44
216.57	217.91	217.72	216.99	216.21	217.9	217.95	215.99	216.68	216.61	215.13	216.24	216.67	217.53	216.13	216.01	216.7	216.71	216.4	217.35	218.5	215.97	217.39	218.82	217.38	217.47	215.9	217.14	215.63	215.53	217.26	216.03	217.28	215.18	216.76	217.87	217.98	216.18	215.06	217.41	216.39	216.46	217.67	217.21	217.67	216.29	217.85	217.17	217.34	216.98
212.7	213.76	214.69	213.72	213.74	214.27	212.59	214.72	212.66	212.81	212.24	216.97	213.13	213.83	214.41	213.73	214.01	214.39	212.76	212.25	213.09	213.89	213.75	212.53	214.9	213.56	214.27	214.4	213.21	215.93	214.29	212.29	212.89	215.08	214.04	214.54	213.67	214.03	214.74	212.5	214.4	214.53	213.51	211.85	212.38	214.69	214	213.73	213.25	213.16
203.36	203.18	202.74	202.71	203.93	204.44	204.66	201.4	203.55	203.41	202.64	202.24	202.43	202.55	203.62	204	203.39	203.74	205.45	203.53	203.7	204.5	204.04	202.47	202.76	203.26	203.08	203.82	203.25	202.26	203.43	204.97	202.23	203.5	203.57	202.87	203.81	202.69	201.95	204.51	203.03	203.08	201.38	203.02	203.4	203.45	205	204.35	203.04	204.05
216.44	216.97	216.62	215.88	217.62	215.6	217.95	216.25	216.87	216.79	215.85	216.73	217.54	217.38	217.09	216.34	215.45	216.41	215.62	216.69	217	215.9	215.88	217.07	216.88	217	216.89	217.62	217.14	216.56	217.28	217.33	215.6	217.15	217.56	216.2	217.25	216.51	216.26	218.54	218.31	217.27	217.71	216.41	216.65	216.88	216.13	217.02	216.74	216.48
205.91	209.16	207.15	208	208.32	206.18	207.54	208.34	207.63	207.38	206.82	208.53	207.37	207.2	208.08	206.6	207.05	206.9	206.8	209.69	207.43	207.71	207.49	208.87	208.59	207.49	208.88	206.88	208.01	208.35	207.33	209.43	206.52	207.68	207.94	207.06	209.03	209.29	207.29	206.61	208.97	208.03	207.65	208.13	207.82	207.85	207.82	208.73	207.68	208.1
210.24	210.94	212.06	211.69	212.45	211.9	211.21	212.48	211.17	210.79	213.44	210.17	210.92	212.3	211.98	211.85	211	210.11	211.49	211.34	211.86	210.87	211.83	212.27	210.8	210.79	212.04	212.66	211.93	211.69	211.25	211.64	211.91	211.89	211.95	211.81	212.52	211.86	211.43	211.62	211.71	210.14	211.75	210.78	212.81	211.42	212.7	210.68	212.29	212.46
193.54	194.07	194.61	193.63	194.28	194.39	194.87	195.22	194.72	195.22	192.67	192.03	193.64	194.67	193.2	193.55	193.73	192.57	193.23	193.63	193.77	194.67	193.71	194	193.79	194.51	195.6	192.96	193.12	192.59	194.08	192.47	194.67	194.09	194.29	194.36	195.46	193.31	194.8	194.15	193.81	193.21	195.57	193.67	194.95	193.98	196.44	194.89	193.4	194.96
198.47	199.11	200.33	198.36	201.7	201.5	199.72	200.69	198.96	200.95	199.87	199.09	199.29	197.88	200.75	199.52	200.64	198.59	200.36	199.58	199.49	200.7	200.24	199.89	201.44	200.67	200.88	199.51	198.84	199.03	199.99	200.47	199.61	200.11	200.39	200.35	199.19	200.65	199.57	200.2	199.51	198.63	199.79	200.44	199.82	199.73	200.32	198.99	201.57	199.07
207.22	206.9	206.6	207.89	206.63	205.6	205.91	207.33	207.16	206.49	206.37	206.86	207.28	206.73	204.69	206.23	206.34	206.35	204.97	206.32	206.88	206.53	206.67	205.72	205.63	204.95	206.05	207.11	205.52	207.82	205.05	206.5	206.7	205.96	205.38	206.6	206.79	206.06	204.52	204.82	205.92	206.42	204.77	205.66	207.88	207.23	204.8	207.12	207.49	206.32
201.95	203.16	201.27	202.29	203.16	202.36	204.06	201.47	201.87	201.63	202.44	203.11	203.55	203.01	202.64	202.92	202.13	200.92	203.58	203.15	202.52	203.24	200.7	202.61	201.59	202.38	202.63	201.65	201.7	202.48	201.3	202.32	201.2	202.99	201.84	202.5	201.71	202.52	201.9	201.94	202.32	203.74	204.04	203.51	203.13	203.62	203.84	201.6	201.28	201.11
199.59	199.7	198.21	199.71	199.41	199.97	200.73	199.81	199.24	199.38	198.62	198.42	198.45	200.35	199.78	202.3	199.24	197.78	198.52	199.83	200.07	199.45	199.72	199.97	197.95	199.76	199.89	199.38	198.77	199.21	200.04	201.44	200.14	198.83	199.97	197.67	199.35	199.04	198.57	200.25	199.41	199.18	199.18	198.8	199.69	201.29	199.73	200.13	198.9	198.48
209.34	207.67	207.81	208.08	210.98	208.02	209.41	208.88	209.09	207.01	209.64	208.04	208.5	209.61	209.37	209.69	208.04	209.3	209.31	207.41	207.47	206.83	207.85	208.97	208.81	207.51	208.59	208.58	208.88	208.82	209.49	209.35	209.35	208.84	209.57	208.71	208.63	207.38	207.92	208.51	208.91	209.86	206.8	208.77	209.37	207.77	208.8	209.09	208.14	208.66
204.06	204.25	204.45	204.13	204.06	204.45	204.43	204.29	203.27	204.59	203.29	204.74	203.11	204.28	203.28	202.04	204.87	204.58	203.62	205	203.46	205.09	201.76	205.02	202.04	202.9	204.78	203.77	204.77	202.07	203.73	203.64	205.51	204.43	203.09	204.26	205.16	201.74	203.78	202.38	202.85	201.97	202.69	203.87	201.79	203.23	204.23	204.31	203.23	202.97
210.41	209.04	207.8	211.58	209.92	210.04	208.94	210.31	208.56	208.52	210.22	210.14	210.44	209.4	208.43	210.26	209.97	208.59	209.5	209.57	210.08	210.36	208.25	209.96	209.37	209.38	208.74	210.23	208.97	207.4	207.9	209.82	209.49	208.59	211.83	210.39	207.02	211.86	209.58	209.06	210.43	208.77	209.89	208.11	210.4	210.03	209.3	210.32	209.38	208.45
210.46	208.36	208.13	209.06	209.7	209.02	207.93	208.58	208.26	209.07	208.22	208.13	207.42	207.71	208.54	209.76	209.32	208.05	207.81	208.69	207.28	208.73	207.09	207.97	209.5	209.29	208.35	208.19	207.29	209.29	208.73	209.59	208.77	208.23	211.16	208.41	207.03	209.4	208.2	209.33	209.85	208.07	209.33	209.29	208	208.07	209.75	207.97	210.62	207.85
198.65	197.76	198.15	199.33	198.55	198.76	199.87	197.81	198.15	198.11	200.33	199.75	198.15	199.27	198.25	197.33	198.98	197.58	198.82	197.97	199.69	198.21	198.57	198.5	199.36	196.28	199.56	197.74	198.18	199.27	197.84	198.09	198.79	200.55	197.8	197.21	197.76	198.35	198.63	197.7	197.14	199.46	199.09	198.87	198.71	198.86	198.39	199.1	199.6	197.48
199.87	200.08	199.37	200.12	197.72	199.14	199.57	200.4	199.69	201.76	202.7	199.81	200.62	201.17	199.84	200.2	199.39	200.49	200.52	199.71	198.8	199.22	198.15	200.43	199.46	198.7	199.59	199.79	200.18	199.72	199.55	199.07	199.61	199.83	199.34	199.39	198.55	201.46	199.35	199.58	200.11	200.5	200.55	198.66	200.51	199.02	201.04	199.55	198.1	198.86
200.85	198.97	201.08	200.15	201.16	200.35	202.16	202.39	201.04	201.31	199.79	200.66	201.75	200.49	199.72	200.94	199.06	200.95	200.52	200.25	200.03	201.35	200.24	201.94	199.21	200.16	201.23	200.95	198.31	199.76	200.79	199.52	200.34	198.76	199.54	199.56	201.92	200.58	200.53	199.69	199.64	199.4	199.72	199.85	200.37	202.07	201.46	199.73	199.51	201.38
208.67	208.8	210.35	208.53	209.55	210.56	209.67	206.89	208.44	209.15	210.23	207.9	209.86	208.13	207.8	209.08	209.45	207.87	209.35	208.28	209.29	208.75	209.38	208.45	208.3	210.13	210.35	207.25	209.35	207.82	208.55	207.74	208.51	210.43	208.31	208.58	207.95	207.03	206.66	210.2	208.76	209.53	209.95	208.55	209.88	210.07	207.98	209.99	209.45	210.43
212.97	211.62	211.75	212.2	210.48	210.53	212.46	211.08	213.59	210.29	211.86	211.54	211.85	211.29	210.56	212.68	211.03	213.46	212.06	211.89	212.44	211.92	211.58	212.26	211.72	213.46	213.55	212.82	212.26	212.43	211.34	211.75	211.7	213.07	211.91	211.83	211.41	211.12	211.01	211.7	211.53	211.67	212.74	209.56	210.51	213.02	211.51	211.74	212.51	210.53
209.22	208.32	208.47	209.92	208.7	210.94	207.92	209.36	207.15	209.58	209.01	208.44	207.98	208.17	208.9	207.83	208	208.5	208.87	206.95	209.71	207.56	208.64	208.56	209.27	209.46	208.61	206.61	208.26	208.97	209.47	208.87	207.99	208.96	208.48	209.65	208.59	209.06	209.65	209.05	208.79	210.24	208.98	210.35	208.48	209.76	208	209.65	208.21	208.79
211.11	210.86	210.49	211.56	212.26	211.41	213.14	213.05	212.35	210.61	212.9	212.15	212.39	213.38	211.86	210.26	211.15	210.79	210.59	211.49	211.43	212.28	212.52	212.18	209.87	212.9	211.41	211.37	213.48	211.39	212.04	210.83	212.97	210.77	210.94	210.62	211.64	211.83	210.89	211.26	211.53	211.78	212.51	211.33	212.47	211.97	211.3	211.51	211.67	210.4
199.74	200.22	200.68	200.44	198.84	201.55	199.3	200.3	202.83	200.45	200.11	200.25	199.55	200.03	200.01	198.71	201.76	200.7	200.71	200.71	200.43	199.55	200.75	201.44	201.87	199.09	199.61	200.45	200.51	201.76	199.92	200.4	200.07	200.17	200.07	200.2	200.06	200.45	199.99	200.09	201.04	200.35	199.95	200.42	201.65	199.02	201.24	200.77	200.82	199.99
211.17	211.99	212.23	212.83	212.72	210.6	211.54	211.71	212.27	212.95	210.71	212.81	211.22	211.32	211.13	213.67	212	210.28	211.94	211.77	211.58	211.58	211.43	212.14	212.88	210.97	212.28	212.41	210.91	211.45	212.02	212.69	211.56	211.43	211.91	212.22	213.62	212.19	211.88	211.64	212.4	211.62	210.27	210.07	213.17	209.92	210.85	211.66	211.13	210.94
203.08	202.5	200.77	201.01	202.83	200.78	201.93	201.99	199	201.36	201.27	200.91	200.15	200.91	201.89	202.02	201.53	200.47	201.76	201.99	201.06	200.01	201.07	201.06	201.88	201.98	200.96	200.67	201.14	200.46	199.76	202.01	200.73	199.49	200.95	199.93	200.52	201.21	200.88	200.71	200.63	199.57	202.09	201.4	200.82	200.38	202.07	201.83	202.76	202.5
204	203.24	204.49	201.54	202.7	202.23	200.72	202.44	201.91	202.69	203.05	202.46	201.27	200.47	202.49	201.46	202.88	201.79	200.4	201.44	202.17	201.7	202.22	202.59	201.26	203.82	202.37	202.32	201.75	201.95	201.38	202.91	201.79	201.87	203.15	203.04	202.48	201.96	204.46	203.56	201.89	201.71	204.32	203.44	202.5	202.28	202.6	203.31	203.33	203.47
202.03	202.7	202.9	202.47	200.78	203.74	203.35	203	201.8	204.01	202.16	202.27	203.36	202.7	203.36	201.44	204.04	201.71	201.47	200.49	201.7	203.4	200.86	203.62	203.39	201.74	202.35	202.64	201.14	202.42	203.52	201.37	203.1	202.69	202.57	202.66	202.42	201.95	202.53	202.07	202.78	202.9	201.87	201.87	202.85	202.23	201.56	201.84	201.9	203.1
209.33	208.25	208.41	208.79	208.31	208.65	208.46	208.73	206.89	209.04	208.21	207.78	208.19	209.39	208.81	207.11	209.4	208.68	207.47	208.41	209.24	208.12	209.05	206.66	209.21	210.21	207.26	209.22	208.31	209.51	208.46	208.47	209.71	208.72	207.34	208.22	207.61	208.13	207.65	210.35	208.77	210.04	207.64	207.69	208.46	209.38	208.01	208.01	208.36	207.06
203.21	203.25	202.57	201.54	203.2	202.88	203.41	202.19	203.28	202.11	203.83	204.44	201.85	203.83	203.3	203.06	203.03	201.98	203.41	202.63	202.5	204.07	204.7	203.31	202.7	202.97	204	203.46	203.45	205.1	203.66	204.39	202.64	203.79	203.44	203.16	201.56	201.78	202.18	203.91	203.17	203.71	203.98	203.42	204.1	203.49	204.16	202.52	201.88	204.12
207.54	207.11	210.17	207	206.66	207.86	207.93	207.88	208.92	209.21	205.31	208.63	207.53	207.84	207.45	207.91	208.8	209.08	205.95	207.51	207.61	206.78	208.06	206.65	207.69	209.02	209.22	209.25	207.5	206.96	207.5	206.9	208	208.72	208.54	208.18	208.89	207.36	208.04	207.97	206.87	208.54	208.71	206.3	208.26	208.82	207.62	206.52	207.77	206.04
199.22	200.25	199.52	198.47	200.43	198.13	199.46	200.14	201.5	200.89	198.51	199.66	199.27	199.79	199.15	200.26	199.2	200.32	199.52	198.65	199.92	200.25	198.72	198.88	200.71	200.22	199.77	199.85	200	198.71	197.95	199.6	199.12	199.85	200.58	197.48	198.9	199.65	200.35	197.84	200.34	200.92	200.23	199.67	199.45	201.51	201.62	198.42	200.3	199.36
197.65	197.95	197.64	197.61	199.06	197.55	198.34	197.66	197.05	198.66	198.21	198.28	197	195.14	197.42	198.43	197.23	198.39	197.94	198.41	199.12	197	197.25	197.18	197.17	196.13	197.48	198.64	197.73	197.4	196.88	198.57	198.43	196.87	197.69	198.5	197.25	196.81	197.63	197.06	197.05	198.65	197.22	197.9	197.64	199.44	197.49	197.48	197.65	196.69
202.36	203.09	204.26	202.73	202.61	202.01	203.62	204.02	203.45	204.97	204.4	203.53	204.36	202.97	204.69	203.94	204.23	204.75	205.4	202.87	203.16	202.59	203.74	204.73	204.13	204.58	202.68	203.23	203.98	203.03	203.29	203.27	204.57	204.64	204	201.93	204.35	202.76	202.07	204.33	204.88	204.57	203.7	204.69	203.02	204.29	204.9	203.2	204.46	203.05
216.59	216.12	216.66	218.71	217.95	217.94	217.48	216.53	217.35	216.51	216.53	217.8	216	217.17	218.17	218.88	216.97	217.77	217.17	218.51	217.75	217.13	217.12	216.1	217.52	217.26	216.84	217.02	217.08	216.12	216.72	217.38	217.51	217.06	217.3	217.22	217.15	216.94	218.09	216.15	217.37	217.25	218.4	216.44	215.94	215.96	217.07	215.44	217.53	218.85
205.48	204.77	207.84	208.55	206.6	205.75	207.11	205.22	205.86	205.83	207.46	206.22	205.59	206.24	204.97	205.78	206.29	207.76	206.08	205.85	204.91	205.83	207.38	208.71	205.49	205.47	205.2	206.73	205.99	206.71	208.27	206.41	206.96	206.11	207.17	205.95	205.5	206.39	206.77	203.36	206.88	205.81	206.87	206.81	206.44	208.13	206.81	205.61	204.6	205.29
213.95	213.53	213.9	213.74	212.67	213.7	213.93	215.66	213.77	213.42	213.59	212.7	213.4	214.26	213.82	214.59	214.04	214.07	214.68	213.33	213.87	213.58	213.29	212.86	214.45	214.5	214.59	213.93	213.98	212.58	211.59	214.01	212.71	213.07	214.67	213.25	214.17	213.39	213.45	213.04	213.65	212.66	212.68	213.35	214.06	213.62	213.19	214.36	213.14	214.92
197.89	196.51	196.41	199.2	198.07	196.63	197.6	198.62	198.96	197.09	198.09	198.76	196.55	197.99	198.82	199.05	197.74	198.32	197.21	198.31	197.71	197.49	197.96	197.31	198.07	197.84	196.91	196.87	197.43	197.39	199.51	199.41	198.41	198	198.12	198.77	197.84	197.22	200.59	197.42	199.45	198.78	199.62	197.75	198.83	197.74	197.88	197.09	197.97	199.13
198.55	196.6	197.68	198.26	200.45	198.55	198.09	198.72	197.02	197.21	199.27	198.62	197.79	197.58	195.86	196.73	197.79	198.61	198.66	198.66	196.76	198.77	197.67	197.96	199.39	196.4	197.98	199.1	199.4	197.45	197.48	198.17	197.4	198.59	195.92	197.57	196.89	197.02	198.27	198.01	198.95	196.49	198.69	198.12	197.34	198.73	198.67	197.91	199.13	197.2
202.43	203.79	201.66	202.06	201.59	203.88	201.4	203.15	202.49	204.15	202.94	203.52	202.72	204.1	202.52	201.97	204.32	200.72	201.61	203.34	202.34	203.21	202.69	201.07	202.3	202.04	203.52	202.05	203.52	202	202.66	202.04	202.04	203.61	203.05	202.74	202.29	201.45	202.27	201.63	202.05	201.88	202.7	203.04	202.03	203.01	203.14	201.7	203.37	202.9
206.91	206.63	207.68	207.22	207.03	209.46	207.81	208.51	208.24	205.87	207.96	205.62	206.94	208.04	207.51	207.33	208.44	206.74	206.84	207.18	206.52	209	209.28	208.31	208.15	208.18	208.68	208.18	207.65	207.83	207.26	207.25	207.68	207.26	207.01	206.61	208.55	206.74	207.11	207.75	208.24	209.2	207.7	206.95	207.86	207.39	207.85	206.81	207.46	205.88
206.55	207.49	208	207.87	207.79	207.58	209.66	207.54	209	206.87	208.04	207.77	207.03	208.79	207.15	209.03	207.61	208.41	207.79	208.29	207.71	207.94	206.98	208.87	207.11	205.79	206.97	206.49	206.96	210.15	206.11	209.08	207.77	207.37	207.56	208.85	205.15	207.71	208.43	208.42	207.8	208.26	206.92	208.61	209.08	209.52	206.34	208.24	209.36	207.91
218.29	216.67	216.96	218.22	217.94	218.26	217.54	217.62	217.15	218.77	216.45	218.48	216.4	217.5	217.6	217.87	217.86	217.14	217.11	217.24	218.99	217.86	217.47	218.11	216.91	218.71	215.65	217.29	218.59	216.96	217.2	216.8	214.81	217.88	218.61	217.26	215.61	216.68	217.38	218.11	217.81	217.57	217.77	218.51	217.35	218.41	216.77	218.85	216.39	218.58
193.6	192.85	194.18	194.49	194.88	193.84	194.28	192.75	195.45	193.25	193.87	194.03	194.25	195.31	193.23	193.78	194.47	194.47	194.51	194.2	194.29	193.36	194.1	194.39	195.01	193.94	195.67	193.49	194.77	194.25	194.3	192.95	194.11	193.71	194.81	193.42	196.16	193.03	194.06	194.73	193.13	194.98	192.71	194.77	194.8	194.48	193.51	193.53	192.26	194.44
200.79	200.36	200.51	201.37	199.65	200.72	200.69	200.22	200.39	199.91	199.08	201.38	201.21	199.63	200.16	200.23	199.41	200.16	201.02	201.77	200.81	201.98	200.65	200.05	200.81	200.79	198.92	201.42	200.66	200.39	199.4	201.31	201.3	199.63	201.25	198.91	200.35	200.2	200	199.84	200.42	199.18	200.6	199.83	200.84	200.82	201	202.54	198.59	199.39
198.92	199.73	198.78	199.19	200.13	199.13	200.44	200.99	199.92	199.03	202.08	199.82	198.84	198.93	199.64	199.01	197.91	200.02	201.72	201.86	200.06	199.98	199.84	197.83	197.42	199.62	200.78	198.47	200.47	200.12	200.92	198.81	198.4	197.97	200.73	199.37	199.77	199.53	200.03	199.88	199.92	198.04	199.83	201.15	199.02	200.73	199.2	199.21	200.4	199.28
208.15	207.27	209.39	208.3	207.89	209.89	209.41	208.14	209.94	210.83	209.06	208.46	208.87	208.27	209.54	209.06	209.77	208.77	207.43	208.96	209.9	208.46	206.99	209.23	209.45	207.51	208.69	208.54	208.9	209.05	208.21	206.97	210.01	210.14	208.95	208.95	209.32	210.05	209.54	206.86	207.41	209	206.86	208.62	209.51	210.14	208.25	209.03	208.25	208.91
209.1	207.85	208.15	208.55	209.3	207.3	209.53	207.3	208.84	207.36	208.25	207.95	210.76	209.53	209.24	208.69	208.03	208.37	209.84	209	209.74	208.91	207.85	210.22	209.24	207.57	207.21	208.98	208.49	209.25	208.2	207.46	208.87	209.45	207.53	209.22	207.37	208.97	207.42	208.05	206.77	208.47	207.84	209.98	209.84	208.56	208.7	209.63	207.99	209.49
207.12	207.58	209.23	209.52	208.23	208.41	207.01	208.64	208.63	206.35	209.53	209.22	208.84	209.38	209.23	209.21	208.43	207.74	209.32	208.31	208.63	207.76	209.31	208.68	207.6	208.59	208.3	209.09	208.09	208.95	209.86	210.41	208.37	210.08	209.9	209.79	209.29	210.95	208.96	209.22	208.48	208.9	209.34	208.77	209.04	207.32	209.38	210.69	208.1	209.06
209.8	212.62	210.89	210.94	211.88	212.27	211.44	211.9	210.53	213.16	212.13	211.64	210.22	210.21	211.59	210.98	211.64	211.9	212.6	211.88	209.62	212.19	212.56	209.31	213.45	211.57	210.4	211.11	212.23	210.9	213.46	211.32	212.15	210.88	211.55	211.88	211.63	212.3	211.97	211.64	210.7	210.78	211.71	211.75	211.8	211.82	211.69	212.89	209.84	211.62
210.34	212.44	211.34	212.69	212.46	210.55	210.43	211.4	210.09	211.38	210.86	211.98	212.93	210.9	210.9	212.1	213.16	209.86	211.85	210.95	211.68	211.84	213.37	211.31	210.92	211.42	210.82	212.3	211.22	211.44	211.3	213.12	212.42	210.73	212.63	210.94	211.54	210.23	209.94	211.47	211.14	212.32	213.15	211.85	211.83	209.96	212.17	211.83	211.67	211.11
211.8	211.98	213.24	213.88	213.12	214.54	213.52	212.79	212.75	211.89	212.29	212.65	213.55	214.52	211.77	215.06	214.69	212.7	213.41	213.48	213.65	212.25	213.38	211.98	212.71	214.94	212.31	211.87	212.64	214.69	213.33	214.24	213.2	214.68	213.43	213.41	212.95	214.09	211.86	214.02	213.42	212.43	211.85	213.91	213.05	214.05	211.32	212.98	213.64	213.61
199.01	199.06	200.21	198.84	200.44	198.49	198.7	199.44	199.72	200.67	199.89	197.67	197.93	199.14	199.79	198.98	199.69	197.89	199.1	199.35	198.19	199.16	198.92	200.7	199.87	199.87	199.35	199.35	199.35	199.67	199.84	199.11	200.02	199.71	197.87	199.01	198.92	198.75	198.8	199.6	198.86	200.11	198.65	198.61	199.41	199.17	197.81	198.64	199.82	201.19
210.85	211.11	212.02	212.95	210.74	213.16	211.2	210.66	210.54	210.57	213.25	211.93	211.7	211.82	211.6	210.78	211.44	213.01	211.84	211.05	212.07	212.3	211.52	210.5	211.31	212.86	213.65	210.11	212.01	212.4	212.14	212.26	211.24	212.01	210.94	212.07	209.78	212.47	212.38	211.47	212.48	212.96	209.89	211.42	211.52	211.38	210.77	210.92	212.06	211.12
212.12	212.32	212.43	212.03	213.32	211.56	212.84	212.4	212.04	212.73	211.96	212.85	212.33	212.91	212.31	211.43	212.2	212.86	211.09	210.02	210.95	212.46	211.65	212.63	212.73	212.29	212.83	213.22	212.16	213.89	211.39	212.06	211.49	213.97	211.93	212.4	212.77	213.29	213.07	213.54	212.13	214.16	213.39	213.31	211.47	212.52	214.38	213.54	211.49	212.68
204.31	203.19	202.76	203.37	203.55	203	203.07	202.23	202.66	202.76	204.18	202.63	204.63	202.55	203.61	203.01	204.09	203.03	203.69	203.44	202.29	203.47	203.04	203.01	204.19	203.14	203.07	202.31	204.48	202.46	203.54	204.95	203.72	204.29	202.84	203.82	204.56	204.46	202.84	202.41	203.76	203.31	203.55	202.86	204.09	203.86	204.08	204.89	204.01	204.26
211.1	213.29	213.77	213.29	212.71	214.38	213.1	212.91	213.9	212.12	212.12	213.43	211.55	212.15	213.06	212.31	212.66	210.83	211.81	212.1	213.28	213.44	213.5	214.01	213.53	214.2	212.71	212.68	213.17	212.2	213.23	211.99	212.54	212.84	214.02	212.99	212.32	212.86	213.36	212.49	213.58	212.87	211.82	214.91	214.5	212.96	212.35	213.2	213.07	213.77
209.43	209.37	210.27	207.9	209.11	209.42	208.72	210.39	209.28	210.4	209.08	209.15	208.73	209.2	210.71	209.43	209.54	209.55	208.63	210.06	209.94	209.63	211.37	207.74	209.16	210.17	210.48	208.71	209.22	210.09	210.65	209.15	210.13	208.62	210.47	208.77	210.52	209.85	208.34	208.76	208.74	208.59	209.19	209.6	210.55	210	207.89	210.27	211.1	209.58
211.36	213.74	212.7	213.48	211.26	212.69	212.49	212.91	211.51	212.69	212.21	212.56	212.51	213.97	211.57	211.77	211.54	211.61	211.93	213.65	212.05	212.49	213.46	214.76	211.79	213.27	212.08	212.84	211.85	212.65	212.63	211.71	211.92	213.36	213.63	212.75	212.47	211.51	212.76	212.35	210.58	212.71	212.4	213.24	211.5	211.73	213.08	212.52	210.44	212.21
213.86	213.85	213.31	214.19	213.21	213.01	211.32	213.23	212.34	212.61	212.75	213.51	213.48	212.54	214.38	212.62	213.07	211.7	213.29	211.33	213.15	213.61	212.76	213.48	213.03	212.89	210.97	215.15	212.64	213.22	212.21	212.86	214.19	213.43	213.25	211.76	216.62	210.95	212.8	214	214.57	214.24	212.94	213.33	212.09	212.87	212.88	213.47	211.65	213.42
202.38	201.43	200.49	200.28	199.91	199.99	200.46	200.73	201.33	200.87	199.85	199.31	200.14	199.24	199.94	201.21	199.42	200.93	201.43	199.03	199.38	199.37	200.61	202.31	201.07	201.04	198.36	202.13	199.47	199.86	199.52	199.14	200.84	200.86	199.79	200.79	199.08	200.98	199.49	199.73	200.54	200.46	201.08	199.42	199.9	201.1	201.04	199.41	200.46	199.67
193.31	194.63	195.44	191.96	194.51	194.87	194.88	193.24	194.73	194.26	193.99	194.28	193.48	192.75	195.44	194.73	194.51	194.41	194.68	191.92	192.6	192.68	193.76	196.23	193.37	194.18	193.34	195.54	193.53	194.85	193.31	193.8	194.06	195.54	193.01	193.78	194.01	193.02	195.65	194.68	194.29	193.77	193.27	194.41	193.72	194.53	193.7	193.75	195.09	194.31
206.27	202.7	204.42	203.26	203.66	204.41	204.65	205.25	204.58	204.1	205.63	205.83	205.01	205.01	204.99	204.75	203.97	204.69	204.35	204.4	206.29	205.03	204.3	204.12	205.71	202.57	204.45	204.76	205.55	203.38	204.53	203.95	203.84	207.46	203.42	203.22	204.27	204.39	206.46	204.14	204.61	206.06	204.7	206.02	204.41	204.85	203.19	206.47	204.9	204.75
203.43	202.27	203.21	202.87	203.33	202.25	203.41	203.57	202.68	203.06	203.54	201.77	202.81	203.1	201.67	202.03	204.45	201.99	202.75	202.04	203.28	203.19	204.82	203.57	205.46	202.3	205.07	203.83	203.15	200.94	204.09	204.35	205.1	203.66	202.86	202.78	201.48	202.6	201.72	202.87	204.04	202.86	203.03	203.59	203.62	203.37	203.87	202.93	202.01	202.69
218.32	217.18	217.4	219.48	216.96	220.06	218.29	216.74	218.95	217.09	217.32	217.33	217.96	216.94	217.44	218.54	217.64	217.34	218.6	217.15	217.32	216.89	217.56	217.92	216.24	218.64	218.25	218.46	217.37	218.73	219.35	216.69	216.58	217.99	218.69	217.99	217.98	217.54	218.18	217.67	218.89	217.12	218	218.63	217.97	219.28	217.76	217.33	217.53	217.66
209.61	209.12	208.67	209.7	207.68	207.34	207.79	207.14	208.62	209.74	208.28	208.31	208.53	209	208.91	207.1	209.83	208.91	208.27	207.85	209.08	207.87	209.34	210.51	208.17	209.83	208.4	208.01	208.82	207.36	207.43	209.92	209.77	208.72	208.91	208.87	208.32	207.98	207.17	208.72	209.76	209.54	207.77	209.93	209.17	205.61	208.21	208.69	208.35	208.57
207.77	208.67	208.18	208.29	209.06	208.79	208.04	207.63	208.32	207.57	208.73	207.7	209.37	209.65	208.09	208.64	207.43	209.93	207.49	209.15	209.34	208.3	208.63	209.42	207.99	208.73	208.96	209.02	209.17	208.46	207.93	208.63	208.65	208.33	207.83	208.58	208.72	207.95	209.09	207.62	209.23	208.04	207.45	210.48	208.6	207.94	209.29	209.53	209.68	206.93
200.66	201.14	200.78	201.08	201.97	201.64	199.32	202.43	201.41	201.15	200.26	199.72	201.2	200.87	202.44	200.83	201.95	201.36	200.7	200.53	201.54	202.11	200.67	201.84	202.35	202.66	200.43	202.18	201.42	200.34	199.5	201.97	202.17	201.06	202.7	199.83	201	201.14	198.75	200.19	202.28	202.46	201.28	202.34	202.65	201.88	200.99	200.84	199.68	200.74
212.64	211.68	212.64	211.76	211.4	211.32	210.99	211.32	211.47	211.73	211.3	210.41	212.36	211.59	211.5	210.47	212.51	210.92	211.42	211.84	209.41	209.37	208.84	210	212.06	212.13	211.85	212.59	211.34	212.06	210.23	211.85	211.89	212.97	211.12	211.49	213.39	211.04	211.92	212.73	210.6	212.01	212.44	211.42	211.24	210.31	211.07	211.3	211.02	211.02
207.47	206.04	207.34	205.43	206.48	207.68	206.4	206.58	205.89	207.51	205.68	206.5	206.36	204.77	205.04	205.14	207.86	205.06	205.95	206.89	206.8	207.29	205.61	206.09	206.22	206.09	206.3	208.08	206.48	207.45	204.48	205.84	208.33	207.92	205.7	207.6	206.76	207.34	206.91	206.37	205.81	206.39	204.91	206.98	206.79	206.05	206.69	207.2	206.94	208.16
207.87	207.02	207.47	205.75	205.73	205.51	206.28	204.55	205.74	205.44	206.55	205.53	206.43	207.29	206.11	205.67	206.83	206.81	205.33	205.04	206.86	204.69	207.16	205.97	207.17	204.91	205.77	205.82	207.4	206.76	206.71	206.51	206.99	206.98	206.09	207.16	207.27	206.92	207.01	206.96	207.24	206.48	207.04	206.62	205.28	206.28	205.63	205.04	206.59	206.91
207.75	208.43	206.03	206.13	205.18	205.96	205.64	207.24	206.17	205.78	206.22	207.49	204.57	206.7	206.24	205.53	206.82	204.12	207.67	206.87	207.88	207.31	206.97	206.4	206.34	206.37	207.52	206.73	207.77	206.36	206.73	207.42	205.47	204.85	204.49	207.34	207.46	206.08	207.6	205.73	206.18	206.1	206.39	207.47	204.85	205.65	205.78	205.04	206.62	206.58
212.87	213.79	212.97	212.99	213.01	213.61	212.43	214.5	214.99	213.38	214.05	211.26	214.33	214.54	214.08	213.5	213.09	213.43	212.75	211.88	213.99	213.72	213	213.69	213.07	215.35	215.32	213.92	213.23	213.68	214.16	214.38	214.43	214.63	213.49	212.8	213.53	215.66	214.96	213.05	215.37	213.42	212.11	214.4	213.11	213.87	214.11	213.99	213.54	212.55
210.55	208.28	208.18	208.77	209.34	209.13	208.42	207.63	208.19	208.28	210.24	209.37	207.41	208.52	208.45	209.41	208.35	209.16	208.04	208.18	210.18	209.21	209.57	208.59	207.8	210.21	208.76	209.64	208.34	208.25	211.35	208.27	210.19	209.23	208.96	208.46	209.31	207.66	207.67	209.16	208.54	208.82	208.36	208.14	206.8	208.24	210.16	209.01	208.27	207.98
203.87	203.96	203.06	202.6	203.35	203.46	202.71	204.38	201.98	204.11	205.03	202.3	203.45	204.51	202.15	203.68	203.02	203.08	204.14	203.43	202.14	204	202.38	202.83	201.28	205.08	202.77	203.08	202.35	202.21	203.36	202.41	203.79	203.67	204.65	203.09	203.74	205.35	203.33	203.59	203.55	204.92	204.6	203.11	205.28	202.4	202.47	202.31	203.53	205.56
197.01	194.88	195.3	194.49	196.37	195.86	195.29	195.74	197.18	196.79	195.46	195.54	194.8	193.04	194.59	195.49	194.39	195.06	194.4	196.47	195.36	194.69	195.08	194.93	195.33	195.74	195.76	195.71	194.74	194.69	195.69	196.28	196.22	195.18	195.89	194.79	195.61	195.88	194.74	194.13	194.93	194.61	194.32	193.35	196.54	195.15	196.92	196.02	194.16	194.57
212.67	212.05	212.6	213.24	212.17	211.75	213.75	212.3	212.86	212.55	212.27	213.03	211.98	213.59	212.51	213.72	214.06	212.28	212.81	213.06	214.85	214.49	212.97	213.45	212.81	212.78	212.44	213.64	212.29	213.2	212.89	213.32	211.55	212.6	212.23	213.87	211.81	212.25	212.82	212.96	212.29	212.4	213.48	214.18	212.3	213.36	212.48	212.41	212.14	212.97
208.38	207.72	207.63	207.62	208.31	208.14	207.93	208.69	208.44	207.78	206.85	207.55	209.24	208.33	207.13	208.23	207.63	207.55	207.18	208.19	206.49	207.3	208.76	207.24	206.3	207.26	207.32	208.58	210.21	206.23	208.59	208.61	207.6	207.62	208.74	207.74	207.28	207.99	207.23	208.35	207.96	207.35	207.49	207.5	207.36	208.78	207.24	207.7	207.92	208.67
205.29	201.71	202.74	201.07	203.93	202.03	203.95	203.99	203.37	202.52	202.55	203.82	201.8	203.16	201.58	203.11	202.76	203.54	204.37	203.87	205.69	203.06	203.51	203.35	204.7	204.3	203.07	204.65	203.14	203.8	202.82	203.23	202.28	203.49	202.05	202.79	204.63	202.52	203.78	202.8	202.22	203.67	202.55	204.59	204.06	203.5	203.25	203.42	202.67	202.94
203.13	203.71	204.1	204.68	203.04	204.69	204.16	203.82	203.85	203.61	203.27	205.17	203.2	202.59	204.09	204.1	202.62	202.8	204.06	204.08	204.11	204.22	204.66	203.51	204.16	204.39	203.28	204.59	203.45	205.14	203.33	203.27	204.27	204.65	203.53	202.21	203.27	202.77	204.83	203.53	205.26	202.8	203.69	204.06	205.19	204.73	202.25	203.51	204.84	203.3
209.45	210.84	209.7	210.12	209.96	210.44	209.69	210.07	211.12	208.78	209.89	209.25	210.13	208.16	210.88	210.94	209.42	211.36	208.42	208.57	210.16	209.54	209.63	210.17	209.39	210.76	210.24	211.05	210.11	209.12	209.47	209.48	209.88	208.96	209.02	209.17	210.02	209.33	209.72	208.93	209.4	208.63	208.52	209.79	208.94	209.21	208.18	210.25	208.35	210.75
199.07	199.16	198.76	201.43	199.08	198.79	200.38	199.94	198.49	198.61	200.77	199.3	199.5	199.82	199.07	198.35	198.15	200	200.26	200.11	199.09	198.07	200.34	199.81	199.52	199.23	199.66	200.39	199.31	199.79	199.76	198.97	201.08	198.84	198.46	199.66	199.77	200.66	200.91	200.61	198.63	199.67	199.72	199.02	198.81	198.23	199.61	200.47	198.51	198.44
202.85	203.11	204.44	204.1	205.91	204.3	204.01	203.25	202.08	203.75	202.01	202.3	202.43	204.51	203.59	203.95	202.8	204.8	203.87	203.49	203.02	203.9	204.39	202.72	203.42	203.04	203.39	203.02	203.79	205.05	204.84	203.54	203.21	204.01	203.67	202.79	204.54	203.12	203.93	202.77	202.27	204.52	204.4	203.83	203.69	204.28	202.88	204.3	204.5	204.76
205.38	206.35	206.09	205.21	204.44	204.46	205.52	205.13	206.22	204.2	202.89	205.61	205.03	206.53	205.04	204.1	205.07	205.2	206.58	204.86	205.49	205.3	204.38	204.69	204.59	205.55	205.56	206.88	204.63	207.34	207	207.32	204.99	204.87	204.23	206.35	205.21	206.05	206.89	205.9	205.49	207.06	204.47	204.59	205.96	205.53	205.59	204.74	205.11	205.8
198.86	200.02	201.1	198.45	199.99	200.12	199.52	200.97	198.07	200.19	199.08	199.5	198.35	199.87	199.6	199.77	199.16	199.18	199.54	199.44	199.02	199.37	199.06	199.46	199.1	199.43	199.38	198.41	198.82	199.97	199.39	199.58	200.62	199.08	200.04	199.12	198.25	198.42	199.49	199.61	199.02	201.11	198.6	198.47	196.69	199.75	198.2	197.66	199.58	199.53
198.04	199.45	198.91	199.81	199.95	199.57	200.28	199.61	199.01	199.94	199.51	199.97	198.15	198.52	200.08	199.68	198.8	198.42	200.15	199.9	198.31	200.73	200.36	200.27	197.81	199.15	198.8	199.85	199.44	200.15	198.29	199.36	198.35	197.3	199.47	200.2	200.35	198.45	199.56	200.3	198.88	198.35	199.51	199.02	200.08	200.59	199.38	198.29	200.22	200.93
211.33	212.85	211.47	212.88	212.96	211.66	212.44	211.08	212.67	211.2	213.71	212.51	213.28	212.65	212.67	213.69	212.91	212.09	213.06	212.29	211.58	212.16	213.55	212.74	213.04	212.55	212.33	212.62	212.58	211.82	212.21	213.01	212.71	212.98	213.82	214.37	212.64	211.52	212.03	212.37	212	210.59	212.72	211.87	212.88	211.04	212.78	211.65	213.13	212.98
200.83	200.93	200.37	198.9	200.02	200.16	201.75	201	199.14	199.73	201.21	201.86	200.23	201.32	198.64	200.4	200.07	201.02	199.96	200.82	199.5	200.5	200.1	200.53	199.15	200.93	202.52	200.02	200.65	201.35	201.37	199.96	200.29	202.17	200.69	201.02	200.34	200	200.52	199.47	200.21	200.15	199.66	200.05	201.94	199.88	199.52	199.41	200.47	201.7
210.03	206.39	208.52	207.5	208.51	207.51	208.88	208.08	208.69	208.22	208.93	208.08	207.66	208.61	209.1	208.66	210.01	208.52	208.87	208.09	208.99	209.02	207.74	208.44	209.2	209.53	209.07	209.01	210.42	208.74	207.29	209.22	209.21	208.75	208.32	208.29	210.66	208.88	208.64	208.98	206.93	208.9	209.34	209.69	209.53	208.31	210.48	209.84	208.99	208.91
211.06	213.11	213.28	210.81	212.78	211.9	211.77	211.66	211.66	211.1	211.8	211.91	210.57	211.56	211.22	210.69	212.96	211.21	211.6	212.34	211.08	212.15	211.33	210.09	212.81	211.96	210.19	211.89	211.6	213.13	211.06	210.42	211.48	211.59	211.92	212.06	211.92	212.45	210.33	212.01	210.69	211.12	211.99	211.57	211.52	213.37	210.53	212.23	211.92	211.84
207.51	209.65	206.96	207.37	208.27	207.18	208.04	207.53	207.85	206.33	209.02	208.7	207.62	207.92	208.31	208.59	208.51	207.99	208.33	207.7	208.09	208.63	207.64	207.4	207.75	207.62	208.5	207.6	208.37	207.96	206.55	207.37	208.25	207.86	207.92	209.39	208.86	207.79	207.19	208.23	208.52	208.35	207.9	208.88	207.22	209.16	209.98	208.49	210.19	209.68
211.37	212.32	212.4	211.52	212.22	213.46	213.95	211.47	211.96	211.16	210.82	210.25	212	211.85	212.83	211.65	212.64	212.55	212.03	210.47	212.03	211.95	211.29	210.87	212.72	211.41	210.89	212.46	211.84	212.08	212.36	213.36	212.45	213.37	213.51	212.21	213.81	213.07	211.88	211.26	212.01	210.34	212.95	212.43	213.01	212.15	212.67	211.4	212.06	214.47
203.71	204.73	204.45	203	203.92	203.3	203.32	204.64	204.32	205.27	205.51	203.68	205.88	205.83	204.33	204.07	205.28	206.19	204.99	205.47	204.22	205.04	203.74	205.64	203.83	204.96	205.34	205.13	203.61	205.27	203.92	204.95	205.18	205.71	203.29	204.67	205.4	205.6	205.77	205.41	203.82	202.58	205.37	205.88	204.15	205.43	205.18	206.79	204.96	204.31
207.09	207.83	208.59	208.66	208.63	209.25	209.98	208.67	208.76	208.86	210.16	207.93	210.4	209.79	208.61	208.82	208.57	209.37	207.43	209.35	210.14	209.87	208.61	208.31	208.2	208.37	207.73	207.93	208.66	207.43	209.12	208.71	209.56	207.67	209	208.85	209	208.96	207.7	208.55	209.24	209.79	209.63	208.63	208.02	208.67	208.12	211.04	208.01	208.11
208.79	207.44	207.41	209	209.92	208.26	209.78	208.77	209.36	208.99	207.31	207.54	206.33	209.74	208.86	209.37	207.09	208.96	208.5	207.64	207.73	209.09	208.14	208.61	208.34	208.59	207.13	208.21	208.09	208.06	209.5	207.77	209	208.83	208.36	208.39	207.95	207.81	208.21	207.96	209.67	207.81	208.46	209.16	209.61	208.68	210.3	207.99	207.03	208.6
202.04	201.59	202.04	201.26	202.96	203.19	201.92	201.2	201.12	202.2	198.84	200.91	200.72	201.67	200.99	201.39	203.11	200.69	201.29	201.14	199.86	201.43	201.24	201	201.56	200.75	200.75	202.23	202.35	201.52	200.64	200.19	201.33	199.84	200.21	200.31	200.67	199.62	201.1	200.39	201.67	200.57	201.21	201.48	201.67	202.03	200.24	199.76	201.89	201.05
194.2	191.31	193.36	194.47	194.08	194.17	195.96	194.76	194.95	192.86	196.16	195.8	194.6	193.42	193.83	194.16	193.37	195.32	194.39	194.5	195.14	195.3	193.01	195.28	194.53	196.07	193.13	193.73	193.8	194.1	192.51	194.62	193.82	193.28	193.98	194.56	192.91	193.89	193.91	194.19	195.4	194.18	193.9	194.2	194.42	195.52	194.73	195.26	195.8	192.78
210.2	210.73	210.66	209.98	209.63	210.41	210.43	208.27	209.72	209.9	211.06	211.41	211.03	209.72	209.75	209.93	208.56	209.36	209.97	210.45	212	209.14	209.81	210	209.67	211.55	210.27	210.6	210.17	209.82	209	209.87	209.33	209.42	208.62	209.72	211	209.76	208.19	210.13	207.92	209.35	209.44	210.15	209.59	209.13	210.37	210.72	209.21	207.54
207.34	207.07	208.19	207.5	208.12	207.24	208.39	209.49	207.57	207.57	207.05	206.78	207.97	207.24	208.5	208.18	207.71	208.92	206.21	209.3	206.6	205.89	207.11	207.29	208.71	207.63	208.97	209.02	208.68	207.53	209.19	209.32	207.96	209.7	207.34	207.72	206.36	206.77	208.6	207.71	208.58	208.39	206.98	205.78	207.05	207.6	208.45	207.65	207.62	208.34
207.83	207.34	207.03	208.14	206.73	207.89	208.5	207.31	207.88	207.59	207.81	207.22	206.4	206.96	208.3	207.74	207.4	208.86	206.93	208.79	206.61	207.72	206.33	207.79	208.77	208.31	207.1	206.94	207.75	209.09	207.07	210.13	206.68	207.68	208.9	207.78	207.22	208.28	208.92	209.44	208.39	207.49	209.47	208.22	209.13	207.58	208.2	207.53	209.13	206.02
198.28	199.94	200.38	201.38	201.46	202.02	200.4	202.71	200.91	200.66	201.75	200.83	199.69	200.77	199.74	199.47	201.86	200.54	200.77	199.03	200.5	201.57	200.66	201.16	200.46	199.13	200.6	200.74	201.98	199.01	199.08	200.99	200.25	200.64	201.88	199.35	200.23	200.86	200.3	201.11	200.15	199.89	200.74	199.79	200.96	202.22	200.92	199.26	200.25	202.15
205.01	204.18	202.19	203.24	203.84	202.46	204.56	204.4	203.43	203.97	203.65	203.62	203.78	204.45	204.48	204.58	204.38	205.05	204.07	203.64	202.74	203.67	203.73	203.69	202.72	202.47	202.59	205.46	204.02	203.56	205.31	203.85	203.04	204.08	203.04	203.82	203.19	204.19	203.66	203.39	205.05	205.61	203.96	204.74	203.84	204.47	204.76	205.43	202.34	203.83
207.87	209.88	206.68	209.19	207.5	209.33	207.9	208.77	209.06	208.13	208.51	208.54	210.09	209.25	208.49	208.72	209.03	208.46	209.82	209.47	209.81	208.46	209.34	208.18	207.18	209.18	208.2	208.82	208.47	208.68	208.73	208.17	208.51	208.53	209.08	208.26	209.94	208.64	208.54	208.11	209.09	209.28	208.17	209.72	208.78	208.78	208.09	207.95	208.13	208.65
212.66	213.29	213.19	211.63	214.14	213.63	213.48	213.33	213.36	212.4	213.35	214.51	212	212.35	211.16	212.58	213.67	213.27	212.01	213.23	212.52	212.07	212.4	212.65	213.81	213.83	211.73	213.99	213.9	213.89	211.88	212.75	212.13	214.4	212.66	212.39	214.94	213.64	213.5	212.32	213.12	214.4	212.93	212.35	213.19	213.04	213	212.94	212.6	214.46
208.14	206.64	206.5	208.19	207.72	207.57	206.35	207.34	207.3	208.17	207.05	206.98	209.22	209.59	207.35	208.7	208.61	206.97	206.83	207.04	208.1	207.23	208.76	207.56	206.35	207.77	208.98	207.11	208.69	207.56	208.74	209.1	208.62	209.42	206.13	207.22	207.3	208.05	207.88	207.39	209.04	207.8	207.84	207.14	206.86	206.63	207.63	208.89	206.65	207.11
202.23	203.59	203.47	202.8	203.96	203.76	202.71	203.75	202.62	203.71	204.49	202.64	203.23	202.66	202.51	202.62	203.86	202.85	203.57	203.74	203.26	201.32	202.71	203.38	204.16	201.87	203.92	204.18	203.02	203.63	203.08	202.46	202.32	202.41	204.71	202.99	203.03	203.44	204.07	203.08	202.76	202.59	202.11	202.55	202.68	203.41	204	202.99	203.4	202.96
209.5	207.01	207.9	207.17	207.69	206.48	205.12	207	208.64	207.46	207.96	207.93	207.17	207.52	208.22	208.4	208.42	207.09	206.7	208.19	207.51	206.3	206.82	205.21	206.81	206.73	207.52	205.89	207.12	207.89	207.49	208.29	207.95	208.7	207.21	207.7	207.68	206.69	207.76	208.16	207	206.3	207.86	209.04	206.82	206.89	207.84	208.09	207.77	208.63
204.39	203.44	203.41	203.66	202.78	204.1	203.57	204.4	202.4	204.83	203.96	203.25	204.86	203.91	203.22	204.39	205.17	204.05	204.98	204.71	204.3	203.83	204.4	203.65	202.69	203.99	202.91	204.87	203.32	204.24	203.13	202.51	204.01	202.33	203.03	204.19	202.89	203.52	203.54	204.46	203.14	202.96	203.78	203.52	204.5	202.97	204.44	201.76	204.66	204.06
204.75	202.06	203.01	203.54	204.32	203.96	203.95	203.92	203.05	203.79	203.87	202.37	203.26	203.78	204.62	204.69	202.96	203.61	204.98	202.74	203.53	203.65	203.62	204.01	203.86	204.93	204.54	203.75	204.18	204.1	205.23	205.11	204.21	204.19	204.81	205.66	202.93	205.62	203.06	205.01	203.67	204.02	203.95	203.82	203.68	204.44	204.46	203.7	203.21	203.06
202.49	201.79	205.05	204.2	202.65	202.97	202.46	203.8	203.16	203.56	203.55	203.12	204.55	204.62	202.29	202.07	203.73	203.09	203.37	203.54	202.79	203.84	203.63	201.95	203.15	203.47	201.89	203.66	203.13	204.24	203.55	204.4	203.23	203.78	202.78	201.74	202.8	203.31	201.51	204.13	202.29	203.13	201.72	202.74	202.35	202.83	202.36	202.9	202.29	201.77
202.7	201.74	202.96	202.84	201.43	203.23	203.52	202.82	202.84	202.71	202.94	203.76	201.48	203.11	202.28	203	203.7	202.4	202.49	201.35	201.52	202.98	204.07	202.68	201.83	202.37	203.79	202.97	202.04	203.09	201.19	202.24	203.1	200.84	202.35	201.46	202.14	202.17	201.75	202.7	204.41	202.4	202.23	202.08	202.97	202.81	202.74	202.91	203.5	202.89
216.65	216.31	216.53	217.5	217.09	217	216.4	216.97	218.27	216.75	216.47	216.32	215.19	215.97	217.04	217.17	216.83	216.41	218.09	218.38	218.04	216.92	216.26	216.37	215.89	216.94	218.27	216.7	216.53	217.1	215.99	215.6	218.03	215.74	214.62	219.52	216.62	217.39	216.57	215.96	216.15	216.71	217.38	216.06	217.91	216.39	217.93	218.39	216.83	216.89
204.67	204.43	204.34	203.89	201.97	202.91	204.49	202.26	204.7	203.33	202.69	202.85	204.36	204.3	202.98	204.04	203.05	203.32	204.75	202.95	202.29	203.85	204.61	205.76	203.38	204.95	203.24	202.92	203.75	203.02	203.93	203.77	203.6	203.7	203.3	202.88	201.48	204.8	204.31	202.72	203.05	205.52	204.69	202.63	203.91	204	204.12	203.7	204.26	203.98
208.68	209.74	210.15	209.32	209.9	209.75	210.16	209.89	209.49	207.39	209.54	208.93	208.31	208.78	209.18	208.27	207.84	208.75	209.45	207.76	207.9	208.08	206.67	210.17	208.12	208.76	207.8	206.74	210.62	209.92	210.1	207.6	208.47	209.4	209.04	208.99	208.42	209.39	208.37	209.4	207.3	209.1	208.86	208.13	209.75	208.77	209.66	209.04	209.05	210.51
217.83	216.73	217.06	216.22	216.04	217.39	216.92	217.86	218.1	217.85	217.31	216.77	219.4	216.44	216.91	218.06	218.91	217.54	216.66	217.82	217.54	217.82	217.74	217.71	216.35	217.62	216.97	217.23	217.38	215.93	217.09	217.7	217.7	218.64	217.29	216.23	217.61	216.25	217.11	216.52	217.62	216.57	217.31	216.2	217.26	216.51	216.52	218.15	216.55	218.99
207.7	204.55	206.75	204.48	207.35	207.21	207.06	206.83	208	205.19	205.94	206.96	206.09	206.61	206.71	203.84	207.06	206.21	207.43	205.22	207.32	205.68	205.88	205.49	205.19	206.47	206.75	206.09	207.37	205.53	206.93	205.98	206.33	205.84	205.72	205.15	207.12	207.3	205.7	208.09	206.24	206.57	204.92	206.24	206.46	204.57	205.79	207.52	205.41	208.8
204.55	205.62	207.51	206.02	205.06	205.18	206.53	204.01	206.74	206.42	205.28	204.02	205.52	207.47	203.22	205.18	206	205.35	205.12	206.1	204.71	206.07	206.5	203.93	205.14	205.55	205.5	204.21	205.11	205.78	204.87	204.73	206.62	207.25	206.49	206.49	205.64	207.55	205.62	206.08	203.46	206.77	204.08	206.16	204.78	204.96	206.07	206.04	203.56	204.6
212.37	212.21	211.64	211.12	212.22	210.69	211.14	212.28	211.89	212.38	212.28	211.43	208.95	211.91	211.53	210.79	212.25	211.71	210.71	210.94	211.14	212.02	212.16	211.5	212.61	211.42	211.44	211.25	210.67	210.89	212.34	212.23	210.58	212.31	211.87	210.46	211.67	211.43	212.15	211.74	211.87	211.99	210.8	212.43	212.86	212.29	211.25	211.63	210.16	210.66
199.28	198.41	198.65	196.83	199.69	199.87	196.89	197.14	199.43	197.02	198.78	199.47	198.21	198.63	199.37	198.76	198.69	198.18	199.5	198.51	198.93	197.38	198.47	199.12	198.93	196.83	198.7	198.72	200.86	198.68	198.85	199.91	197.66	198.58	199.72	197.87	199.5	196.55	199.61	197.55	198.26	197.92	199.83	198.54	199	197.49	199.54	197.26	198.18	198.49
200.63	201.99	201.62	201.21	200.85	200.37	200.52	200.87	200.79	200.97	199.32	201.1	202.45	200.61	199.56	200.46	200.48	200.61	200.92	202.42	200.11	201.23	201.06	199.28	201.83	201.42	201.59	200.34	201.28	203.22	201.17	200.33	201.36	199.31	201.2	199.75	201.08	200.43	202.23	201.37	200.38	201.47	201	201.87	199.8	200.55	200.7	200.5	201.04	201.94
213.31	209.14	211.91	212.8	211.22	211.5	211.96	212.76	212.37	211.61	212.95	212.23	210.72	212.81	212.71	212.51	212.83	213.12	211.87	211.78	212.64	211.15	211.94	213.33	210.87	211.7	210.88	211.9	211.48	211.39	210.46	211.27	211.95	212.48	212.05	212.69	210.81	212.37	210.78	213.37	211.4	211.16	210.08	212.24	210.77	210	211.09	212.95	212.35	212.02
206.32	207.97	206.99	209.42	206.72	206.24	209.11	206.58	208.07	208.53	206.95	207.3	207.76	207.63	207.1	209.11	206.19	208.53	208.06	208.39	207.31	205.92	208.3	207.93	207.57	207.34	206.85	207.01	208.16	209	207.48	207.19	207.31	207.91	209.06	208.66	208.62	208.08	207.73	208.02	206.4	207.5	207.94	208.52	208.67	207.93	207.23	207.74	209.19	206.75
205.25	205.08	205.21	204.67	204.88	204.52	204.61	204.88	203.45	205.24	204.53	204.83	204.53	205.85	202.56	202.95	204.44	203.05	205.21	205.22	206.07	205.2	203.91	205.17	205.14	205.52	205.01	205.77	203.64	205.52	206.27	204.73	205.29	204.2	203.01	203.97	205.16	205.58	206.05	203.76	204.69	206.34	205.52	204.71	204.86	204.98	205.5	204.8	204.08	203.3
212.14	211.47	210.74	211.14	212.32	210.47	210.21	210.82	213.78	210.98	212.3	211.43	212.09	211.81	212.24	210.9	210.63	212.64	212.64	212.45	213.4	212.58	212.84	211.28	210.36	211.91	210.79	212.48	212.35	212	212.82	212.19	212.24	212.22	211.51	211.27	211.4	211.12	212.59	213.6	210.74	212.25	211.92	211.32	212.73	210.51	210.51	211.22	211.62	211.75
212.97	212.63	213.25	210.74	210.73	212.26	213.24	214.82	214.1	212.76	214.14	212.24	213.02	212.06	213.03	212.24	210.61	213.17	213.46	212.61	212.06	211.34	210.95	213.88	212.88	214.1	213.07	211.46	212.62	214.04	213.84	212.11	213.09	213.59	212.42	212.07	212.94	213.18	213.01	212.45	212.54	211.89	215.56	213.47	213.8	213.22	212.21	212.76	213.51	213.45
196.68	195.23	193.46	194.28	194.33	195.1	195.47	195.87	196.04	195.45	195.87	195.68	194.54	195.62	196.24	195.01	195.59	195.76	194.94	196.5	194.53	194.54	194.37	194.93	196.58	194.68	193.61	195.53	195.04	194.98	194.38	195.24	195.88	195.35	196.07	195.22	195.56	193.82	194.61	195.39	195.42	195.49	194.35	193.87	194.78	195.63	197.07	195.57	195.7	193.08
204.48	204.19	203.44	205.09	205.6	204.01	205	204.54	205.96	205.38	205.76	202.72	205.9	206.07	205.28	204.79	204.14	204.47	204.83	205.29	205.23	204.03	204.93	202.57	204.01	206.31	205.37	204.85	203.16	205.48	204.57	202.81	205.16	204.6	204.1	205.06	203.48	203.27	204.88	205.45	205.13	203.75	203.95	206.46	205.77	205.55	204.37	203.68	204.96	203.76
208.68	207.42	209.11	209.48	207.86	209.31	208.71	210.16	208.2	208.49	210.33	209.11	208.49	208.43	209.36	208.81	208.76	208.97	208.24	210.24	208.95	208.81	207.29	209.49	209.48	210.33	208.67	209.5	209.85	210.96	210.76	209.09	208.83	208.75	208.88	210.15	209.38	209.1	209.18	210.12	210.95	209.89	209.67	210.15	209.04	209.94	209.52	208.77	210.41	210.39
212.1	212.75	209.86	212.47	212.98	212.61	210.2	212.22	211.6	210.81	210.89	213.88	211.53	212.12	210.61	210.8	211.36	211.39	212.82	211.62	211.33	210.58	212.07	211.13	212.78	211.19	210.6	210.92	211.71	211.27	210.9	212.08	211.55	211.17	210.9	211.66	213.12	210.58	211.23	212.67	210.68	213.44	212.29	212.21	211.89	210.3	210.92	210.41	212.47	211.45
208.96	209.38	207.43	210.84	209.57	209.29	209.34	209.88	208.25	208.34	208.06	208.33	209.34	207.67	209.5	208.19	207.71	208.84	209.1	209.02	209.34	208.04	206.9	209.2	209.73	209.59	208.17	208.61	208.7	208.31	209.3	207.48	207.75	208.18	207.38	209.78	207.72	209.23	208.15	207.29	208.52	207.08	209.51	209.75	208.37	209.67	209.32	211.34	208.05	207.24
204.93	203.1	202.77	203.68	203.01	202.86	202.55	202.87	204.15	203.83	202.6	202.4	202.44	201.75	203.23	202.56	202.4	202.1	201.59	205.39	202.77	203.12	203.2	203.29	203.4	202.27	203.22	202.97	201.76	201.24	202.75	203.05	203.71	202.03	204.49	203.48	203.51	204.04	202.07	203.49	204.45	203.79	202.97	204.84	203.08	203.47	202.91	202.59	203.46	202.85
208.64	208.98	207.46	209.31	209.28	209.59	209.27	210.2	209.56	209.83	210.68	208.94	207.74	210.72	210.09	209.97	209.98	210	207.7	209.26	209.11	209.63	210.49	208.51	209.27	209	208.59	209.91	209.84	210.26	210.45	207.75	210.29	209.77	208.2	209.74	210.67	208.6	211.15	208.91	209.62	210.55	206.94	208.77	209.96	210.44	209.06	210.11	208.73	210.25
206.91	207.36	209.05	207.09	208.72	208.53	208.9	208.23	209.47	209.8	208.12	208.12	209.02	210.24	208.83	207.32	210.13	208.85	209.26	210.53	209.01	208.37	210.26	210.7	208.89	207.04	208.58	210.16	207.86	209.58	210.72	208.67	207.5	209.34	210.27	208.31	208.49	209.13	208.33	210.06	208.8	208.11	209.43	208.84	207.92	209.03	208.83	208.56	209.64	207.75
202.83	201.95	204.59	201.56	202.53	200.64	201.38	202.63	202.87	203.19	201.65	202.41	202.07	202.84	202.95	202.52	202.5	201.32	201.53	202.8	201.63	202.58	202.56	201.79	201.87	202.01	200.37	202.02	204.41	201.44	203.64	200.68	202.7	201.58	201.89	202.06	204.06	202.61	201.89	202	201.02	202.38	201.41	203.75	203.68	200.43	202.42	203.59	203.62	202.39
204.47	203.53	205.56	202.85	203.12	203.21	203.48	203.98	202.5	204.26	205.26	203.41	202.31	203.6	204.69	204.26	203.04	204.88	203.97	203.02	203.89	204.91	201.88	203.62	205.27	203.41	203.65	203.9	202.38	202.8	202.76	205.16	203.46	203.76	205.54	203.59	204.17	203.96	202.83	205.68	203.79	202.54	203.87	203.75	205.1	204.24	202.73	204.64	202.87	204.4
200.4	202.56	200.95	201.88	199.56	200.93	199.92	200.19	198.87	201.31	200.07	201.34	199.59	200	199.06	200.68	202.65	201.77	199.91	202.3	200.31	200.31	201.3	200.36	200.78	200.43	199.54	198.64	199.41	200.18	200.01	200.61	200.42	199.26	200.9	200.81	200.1	199.39	200.93	200.21	200.32	202.19	201.35	200.16	200.3	202.21	200.62	199.91	200.28	199.82
193.62	195.3	193.31	193.26	194.56	192.9	193.72	192.57	193.96	192.64	194.22	195.04	194.64	194.83	194.67	194.05	193.84	195.43	193.6	195.27	193.82	194.35	192.5	193.96	191.56	194.99	195.05	193.27	194.54	193.32	194.12	192.52	195.14	192.95	195.36	194.12	193.69	195.74	193.96	193.68	193.17	194.72	194.68	193.99	193.61	194.81	196.92	195.35	192.88	193.78
213.82	211.88	213.05	212.79	213.45	213.71	213.21	212.37	214.88	212.46	211.59	213.37	212.83	212.64	212.98	211.62	212.69	211.54	213.4	212.07	213.75	212.31	212.21	211.44	212.22	213.79	213.52	213.02	213.23	214.68	213.32	212.3	213.58	213.76	213.6	211.71	214.22	213.38	213.48	212.24	213.58	212.53	212.95	212.48	212.4	213.41	212.37	214.01	213.3	214.81
215.72	216.89	217.23	217.5	217.05	215.96	216.57	216.54	215.19	217.39	217.16	218.63	218.83	216.93	216.58	216.62	216.18	216.77	216.17	216.14	217.54	216.24	217.65	215.96	218.53	216.26	215.78	217.42	217.55	215.6	216.4	217.59	217.25	215.77	216.71	217.51	217.6	216.91	217.88	216.76	216.8	215.36	216.41	216.94	217.46	217.2	217.75	216.93	216.91	215.96
205.67	206.15	207.03	206.47	206.27	204.81	205.98	205.79	205.42	207.37	206.74	205.66	206.24	205.41	206.75	206.64	207.27	208.09	206.02	205.77	205.75	205.01	206.42	205.84	206.22	207.14	205.82	206.89	205.77	205.96	205.67	205.73	204.95	206.19	206.64	206.58	207.78	207.3	206.08	207.03	207.72	205.89	207.24	205.68	206.94	205.9	206.99	207.56	206.27	206.54
208.62	209.66	209.18	207.86	207.34	207.81	208.04	208.39	208.18	209.1	208.09	207.98	208.05	208.46	209.05	210.29	209.06	208.67	208.41	208.79	208.96	209.34	210.47	207.96	209.07	208.68	208.22	209.15	209.51	208.58	209.52	209	209.91	208.14	208.43	207.18	209.19	209.42	208.31	207.78	208.1	210.23	208.76	208.43	208.74	209.36	210.09	207.62	207.83	208.41
211.74	212.12	210.71	210.73	210.76	212.76	211.98	209.46	213.24	211.88	212.41	209.81	210.75	213.22	211.78	211.86	211.04	212.01	213.04	210.73	211.89	213.39	211.01	211.78	210.89	212.54	211.4	211.19	210.33	212.19	211.58	211.53	210.33	211.92	211.61	210.34	209.85	210.63	211.87	211.74	211.83	212.03	212.54	211.4	212.6	210.93	210.86	210.66	212.4	213.2
212.62	211.53	212.78	211.53	212.47	213.21	210.57	210.28	211.42	212.24	210.93	211.78	209.02	211.38	212.46	211.68	211.3	211.62	211.45	210.78	210.65	212.65	211.51	213.42	211.78	211.77	210.64	211.42	209.85	213.25	211.19	211.29	212.72	212.4	211.8	211.65	213.61	210.74	210.87	211.63	212.52	213.54	210.91	210.46	214.3	212.12	211.79	211.41	211.78	210.08
204.43	205.68	205.25	204.81	204.81	205.84	204.31	206.54	204.15	203.69	203.59	205.04	203.73	205.9	204.66	205.44	204.55	204.18	203.57	204.63	206.04	203.14	205.29	204.71	204.41	206.18	205.35	204.84	203.49	204.61	204.78	206.09	204.15	204.25	205.48	204.61	205	204.08	205.92	204.37	204	205.63	204.78	204.38	203.28	206.61	204.26	204.67	204.96	205.1
217.97	217.29	218.99	217.82	218.24	218.92	217.37	218.77	218.41	217.21	217.83	217.43	217.05	218.42	216.25	218.56	218.14	218.03	218.8	218.82	218.23	217.55	218.06	217.77	218.18	218.65	217.78	217.43	218.68	217.76	217.78	218.93	217.83	217.38	218.22	218.52	218.4	219.51	217.85	217.9	218.01	217.86	217.76	218.28	218.44	218.25	218.51	218.65	219.76	217.93
208.47	207.47	208.32	208.42	208.82	211.27	209.62	207.76	207.42	209.51	207.51	209.42	208.02	208.44	209.28	209.9	209.22	209.4	208.51	208.79	208.2	209.14	208.54	208.3	208.65	208.2	209.07	208.67	210.75	210	210.08	207.34	209.51	210.65	209.85	207.96	208.43	209.49	208.87	207.28	209.15	209.04	208.26	207.67	209.84	208.28	208.51	208.51	208.85	208.23
202.69	203.93	203.67	203.14	204.06	204.17	205.64	204.97	205.86	204.43	203.15	203.92	202.41	202.94	204.31	204.19	203.44	204	204.46	204.94	203.51	204.28	203.79	205.05	204.1	202.39	204.22	202.84	204.52	202.61	203.59	204.7	202.52	205.03	203.03	204.26	203.46	202.95	204.35	202.87	204.18	203.28	203.34	203.78	204.44	203.97	203.97	203.12	202.95	203.25
206.37	206.19	206.65	204.35	206.27	207.93	207.4	207.3	206.46	205.95	205.87	206.25	206.72	206.15	206.41	206.33	205.96	206.8	206.72	207.51	206.73	206.67	205.96	205.2	206	205.66	206.37	207.21	205.35	207.25	206.85	206.23	205.95	207.14	205.69	206.8	206.61	206.96	206.81	207.28	207.42	207.31	207.64	207.88	206.8	206.9	207.79	209.13	205.52	208.95
211.51	211.16	210.87	212.08	211.52	211.52	210.12	212.04	210.32	210.99	212.37	211.48	212.23	211.73	211.73	211.73	210.14	212.29	211.03	212.16	212.5	213.29	210.88	211.49	212.38	211.79	211.45	212.88	212.44	209.26	211.3	211.49	211.44	210.97	210.29	212	212.06	211.09	211.13	212.49	210.71	212.92	211.18	211.96	211.46	212.45	212.53	211.05	210.75	213.75
209.02	208.84	207.57	207.31	208.28	208.13	208.04	208.26	208.67	208.41	208.61	208.52	206.26	209.45	209.12	209.15	207.12	206.87	208.92	209.15	208.47	209.24	208.94	210.07	207.61	208.98	208.59	208.57	209.84	207.48	208.61	206.77	208.28	208.61	208.74	208.46	207.42	207.64	208.61	209.37	207.53	210.25	209.05	208.9	208.06	208.48	208.42	208.56	209.45	208.23
202.86	201.65	205.73	204.11	203.52	202.72	203.44	203.19	202.43	202.84	202.82	202.52	203.5	203.43	203.7	202.87	201.69	203.11	203.74	203.25	202.17	203.96	204.08	203.75	203.01	201.63	203.67	204.15	203.91	204.18	203.92	203.86	203.7	202.63	204.02	202.75	202.38	201.52	203.63	203.19	202.97	202.68	203.87	202.35	203.29	204.1	202.25	204.12	203.64	202.63
217.33	219.26	217.36	218.19	217.56	216.89	216.67	217.66	218.73	217.18	217.95	218.27	217.63	216.96	218.2	218.01	217.79	219.71	218.82	217.1	216.67	218.21	218.49	218.79	217.46	218.28	218.21	217.93	215.65	216.63	217.55	218.3	216.19	217.38	218.91	217.16	217.69	219.46	219.54	217.72	218.04	217.49	217.21	217.07	218.45	217.18	217.9	219.03	215.97	217.59
218.03	216.95	217.46	217.37	218.52	219.13	217.62	216.96	218.28	218.61	217.27	216.84	216.85	217.26	216.47	218.8	216.81	216.32	219.76	217.08	217.11	215.94	217.15	218.05	217.71	217.3	218.89	218.17	215.94	218.41	218.05	217.74	217.1	219.1	218.56	217.69	216.79	218.54	218.34	216.51	218.3	219.33	218.34	218.71	216.79	219.13	218.55	220.07	217.29	218.23
204.54	203.92	205.72	204.76	202.69	203.62	203.66	206.25	203.48	205.15	203.66	205.56	203.22	203.31	204.63	203.62	205.24	202.07	203.86	203.78	203.12	204.1	203.78	203.94	203.69	203.9	203.72	202.69	202.95	204.18	205.06	203.65	204.46	205.33	203.35	201.08	205.62	203.46	204.36	204.49	205.27	202.57	202.61	202.78	203.47	204.74	203.8	204.97	203.74	202.79
199.57	201.59	200.33	200.11	202.18	200.06	198.75	199.8	199.99	199.78	200.46	201.43	199.43	200.54	200.73	201.23	200.82	200.09	199.74	199.55	200.43	199.15	199.19	199.9	199.8	199.69	199.91	199.26	201.56	200.71	200.51	200.48	200.15	199.1	201.31	201.05	200.66	201.62	200.61	200.75	199.85	200.58	200.64	199.78	201.26	199.86	200.9	200.42	200.53	201.02
213.51	212.99	213.58	212.22	214.43	214.12	211.26	212.12	212.68	213.73	213.34	213.25	212.18	210.44	213.49	211.92	211.52	212.81	212.45	211.6	212.33	213.64	212	213.02	210.26	212.82	213.31	212.2	211.85	212.8	211.91	212.87	212.03	212.54	212.1	213.27	211.65	212.46	212.89	211.3	213.63	212.76	213.17	212.46	213.8	211.98	211.83	213.51	213.95	211.46
203.92	202.28	202.77	203.57	204.42	204.62	204.32	202.88	205.1	204.97	203.7	204.4	202.99	203.81	202.9	202.9	203.54	202.9	204.72	203.68	205.43	204.12	203.59	204.44	203.93	204.14	203.54	203.95	206.04	202.97	203.02	203.58	204.3	204.98	202.64	204.15	203.3	202.73	203.71	203.54	204.18	204.96	204.76	202.76	203.93	205.07	202.96	203.44	202.18	203.1
202.88	202.69	202.27	202.2	202.1	203.2	203.22	201.54	202.01	202.24	202.28	203.72	201.41	201.83	204.98	201.59	202.25	201.62	203	203.39	203.3	201.53	203.21	203.29	200.98	201.34	203.4	201.85	202.7	201.83	203.36	203.85	203.87	201.11	204.6	202.77	203.03	202.54	202.16	203.06	202.36	201.73	202.73	202.29	202.75	203.5	203.14	202.43	202.01	202.74
199.3	197.43	199.95	199.37	198.46	200.43	199.65	199.31	200.36	199.21	199.32	200.29	198.99	198.5	198.63	199.77	199.23	200.14	199.2	198.6	199.02	198.45	198.49	200.23	198.88	198.1	200.77	198.08	199.48	200.86	199.39	200.23	200.43	199.5	200.11	198.61	200.5	200.45	200.49	198.77	199.09	198.84	199.22	199.5	199.59	199.87	199.42	199.31	200.32	198.83
210.14	211.63	211.67	211.99	211.37	210.43	211.39	211.64	210.69	212.35	211.29	213.17	212.04	210.7	211.98	210.6	212.6	211.69	209.71	211.19	210.89	212.74	212.25	210.77	212.55	212.09	210.52	212.43	210.45	212.01	211.38	211.74	212.06	211.77	212.53	211.98	210.91	210.81	211.29	211.55	212.87	211	211.93	210.28	212.23	210.6	212.13	211.45	211.82	213.35
197.9	197.64	197.37	197.02	197.73	199.07	197.32	198.1	198.47	196.73	197.09	197	197.27	200.12	196.49	198.6	198.64	196.99	197.63	197.86	197.46	197.85	196.87	197.07	199.19	198.03	197.84	197.47	197.12	198.59	198.94	198.46	196.64	198.26	198.21	197.02	198.55	199.22	197.87	197.19	198.29	197.44	198.02	197.64	197.79	197.01	197.1	198.89	197.25	198.41
208.37	210.23	208.81	208.38	208.5	209.2	208.56	207.53	210.05	209	209.38	209.68	208.88	209	210.07	208.95	208.28	208.9	208.21	210.47	208.52	210.09	208.48	208.54	210.92	209.19	209.47	209.51	208.91	209.82	207.77	208.6	208.52	208.54	208.82	209.29	207.48	209.48	210.46	208.65	209.42	207.66	208.33	209.36	208.02	209.11	208.81	207.95	209.3	208.22
199.92	200.15	198.47	199.14	199.11	198.93	199.85	197.95	198.68	199.37	199.67	197.24	200.06	199	199.17	199.13	199.86	198.52	200.76	200.45	200.75	200.44	199.93	197.79	200.56	199.58	200.6	200.12	199.49	200.73	199.35	198.58	199.97	199.36	199.67	199.13	199.74	198.12	199.18	199.05	200.28	198.65	199.76	199.11	199.01	199.39	198.43	198.39	200.41	199.57
217.26	215.81	217.37	216.45	216.17	217.93	216.64	216.04	214.53	216.15	216.92	216.28	217.55	217.05	216.42	217.06	216.05	217.27	216.32	216.9	217	216.12	218.39	215.78	216.81	217.81	216.5	217.57	217.57	216.22	217.46	216.66	216.54	216.52	218.2	217.08	218.42	217.54	217.34	216.63	217.34	218.24	216.67	217.29	216.53	217.69	214.72	216.45	216.55	217.64
208.88	209.74	208.88	209.64	208.19	208.6	209.11	208.4	209.21	208.25	207.81	208.67	209.13	208	209.99	209.66	208.41	209.84	209.48	208.08	210.31	205.63	208.73	208.38	208.65	209.85	208.52	208.7	208.01	209.07	208.72	207.65	207.71	208.32	210.01	209.12	207.29	209.27	208.48	208.51	209.07	209.57	208.6	207.73	207.92	207.93	210.03	208.38	207.07	208.23
208.17	207.56	207.98	208.72	206.63	208.23	207.4	209.35	207.9	206.87	207.71	207.88	207.37	208.04	208.93	207.56	206.91	208.61	205.84	206.9	206.94	209.11	209.5	206.84	207.62	208.18	206	207.95	207.43	207.63	207.76	207.22	207.53	208.39	209.57	208.55	206.97	209.27	207.26	208.91	210.03	206.74	208.19	209.47	208.49	208.36	207.83	207.17	205.79	209.01
210.57	213.04	211.04	211.32	211.26	210.2	210.85	212.76	212.14	213.24	212.49	211.48	211.92	211.28	213.23	212.35	212.92	211.39	211.91	213.59	212.84	211.37	211.3	211.36	210.11	210.74	209.59	211.44	211.02	212.19	211	210.94	210.34	211.84	208.82	210.94	212.31	209.72	212.41	212.65	211.02	213.63	212.53	213.44	210.17	212.17	210.83	212.38	211.93	210.04
198.67	198.72	200.77	200.24	197.17	199.05	199.32	200.15	198.57	199.94	199.27	198.11	199.17	199.65	199.96	200.31	199.58	199.99	200.19	201.31	199.92	200.02	200.32	200.07	199.98	198.52	198.86	198.19	199.72	199.09	200.25	199.02	201.88	200.19	198.98	201.77	199.51	199.55	198.66	200.73	199.23	198.19	200.03	200.44	200.44	198.33	198.85	200.7	198.46	200.77
199.72	200.49	201	200.99	199.27	199.77	202.92	202.39	198.95	200.51	200.27	200.11	200.84	200.04	200.37	200.65	200.74	201.24	199.33	200.05	200.41	201.41	201.2	201.56	199.84	201.3	201.18	200.67	199.64	200.91	200.72	201.65	199.74	199.18	199.75	199.43	200.92	202.31	202.47	201.05	198.35	202.02	200.82	199.46	199.51	200.98	199.4	200.12	200.73	199.8
210.5	213.32	211.45	212.42	211.84	212.23	212.83	212.52	211.58	210.3	211.77	212.68	211.33	211.32	210.89	212.33	212.71	212.12	213.06	211.48	211.02	210.83	212.23	211.48	211.96	210.8	213.38	211.24	211.85	213.03	211.11	211.25	210.78	212.97	210.53	211.16	210.99	211.03	211.14	211.47	209.37	211.52	211.62	212.45	211.46	211.28	211.67	210.09	211.65	211.03
208.09	208.11	207.37	209.72	208.46	208.32	208.58	207.18	208.75	207.91	207.59	206.99	207.34	207.27	207.1	207.7	207.27	208.07	206.69	205.28	206.67	207.55	207.24	207.49	207.14	207.97	207.45	207.15	207.07	208.59	207.56	207.37	208.06	206.69	206.7	208.5	207.82	206.48	208.62	206.88	208.18	209.82	208.98	207.89	208.7	207.23	206.95	207.85	208.11	207.95
200.71	198.41	200.41	199.03	198.98	198.45	198.59	200.62	199.34	199.35	199.22	199.24	199.87	201.06	199.5	199.52	199.08	199.62	200.94	198.9	199.02	199.9	199.48	199.73	197.8	200.73	198.18	200.42	196.84	198.92	198.72	198.24	200.66	200.16	199.35	199.6	199.79	198.92	198.57	200.21	200.71	199.08	198.69	199.08	201.04	199.22	198.64	200.68	200.53	198.63
206.59	208.46	208.15	206.73	208.13	207.69	209.92	207.34	207.83	209.26	208.04	206.46	206.28	206.42	208.28	208.44	208.59	209.32	207.8	208.33	208.19	207.49	208.76	207.31	207.11	207.46	206.36	210.31	207.21	209.44	207.81	208.77	206.84	208.32	207.68	207.86	208.84	207.86	208.17	206.4	209.29	208	206.72	207.74	208.09	206.35	206.19	207.71	207.83	206.55
206.6	208.57	208.55	208.56	208.11	209.5	206.99	206.98	208.72	209.11	208.45	209.1	207.4	207.93	209.01	209.28	208.67	210.35	209.14	208.35	206.87	208.85	208.58	209.04	208.88	208.76	208.64	208.97	208.14	209.41	207.79	209.13	209.01	209.06	209.32	207.12	208.86	209.62	208.38	207.61	209.27	209.81	207.4	208.86	207.26	207.69	208.6	209.62	209.4	208.76
208.47	207.19	208.81	208.5	206.25	208.72	207.37	208.12	207.03	209.18	208.61	209.98	206.82	207.65	207.37	206.93	207.47	209.57	207.14	208.09	208.2	206.86	209.21	209.18	208.89	206.97	208.19	208.73	207.68	207.38	207.98	207.56	207.57	208.16	207.55	207.93	208.83	207.41	208.29	208.16	207.8	208.06	205.61	208.95	207.5	207.01	207.78	206.77	208.59	207.49
211.37	213.24	214.59	213.98	214.2	214.44	213.34	214.21	214.26	214.29	212.49	213.47	213.04	214.15	212.56	213.66	213.67	212.36	213.41	214.04	212.88	214.4	213.55	214.53	213.99	214.14	214.32	213.21	213.67	212.38	213.41	213.39	212.9	213.27	213.53	214.92	214.7	214.51	214.64	212.66	212.56	214.19	212.9	212.73	214.67	213.27	214.35	213.34	214.15	214.08
202.7	201.07	204.16	203.6	203.67	202.09	203.17	202.95	201.08	203.85	202.55	204.07	203.61	202.47	203.42	202.2	203.53	204.26	202.83	201.4	204.91	201.44	202.34	203.77	203.03	202.21	204.33	202.28	202.02	202.2	204.09	201.79	203.37	203.01	202.79	202.23	203.66	202.86	202.9	202.62	202.48	203.77	203.84	203.9	203.78	204.11	203.54	204.03	203.29	202.65
207.43	206.81	207.4	207.76	208.97	206.8	206.93	207.15	208.05	208.68	207.69	209.04	210.63	208.49	206.82	206.88	205.12	206.94	208.64	207.34	207.8	207.79	208.18	208.57	206.72	208.29	205.97	207.39	209.29	206.78	206.9	207.79	207.94	208.06	207.09	206.06	205.89	206.48	207.43	206.92	208.88	207.69	208.63	208.22	207.96	208.06	207.28	207.05	208.43	207.83
218.46	216.21	218.54	216.59	217.24	218.94	218.33	215.09	217.19	217.57	217.13	217.47	217.47	217.86	217.67	215.65	216.79	217.12	217.43	217.84	216.82	216	217.61	216.81	215.9	216.11	217.15	216.74	216.46	216.37	217.42	218.64	217.28	214.28	216.79	216.47	215.67	216.76	217.08	216.78	217.23	216.86	216.25	215.48	215.7	218.26	216.5	217.29	216.29	216.69
203.99	205.14	204.16	202.89	204.29	203.42	202.99	204.07	202.71	205.17	203.73	203.96	204.01	203.06	203.31	203.6	203.62	203.65	204.59	204.1	204.42	203.96	203.2	203.79	203.98	204.88	205.32	204.18	203.13	204.93	203.27	204.44	204.83	204.42	203.9	204.5	203.1	203.16	203.49	203.94	203.79	204.44	204.79	204.28	203.23	203.25	205.87	203.96	205.08	203.65
211.9	210.83	212.36	210.68	213.04	210.45	213.41	210.49	211.53	211.74	212.56	210.24	211.9	211.79	212.3	211.21	211.79	210.97	213.44	211.63	209.79	211.03	212.22	210.96	211.43	211.94	212.15	211.29	212.17	211.72	212.64	211.32	211.81	212.36	211.4	211.49	212.82	211.89	210.18	211.94	211.47	210.73	211.73	211.64	211.6	211.06	212.31	210.62	211.52	211.65
211.66	211.16	210.77	212.5	211.5	209.72	211.69	210.89	211.47	211.76	212.29	212.88	212.62	211.02	211.77	210.86	213.35	210.51	210.39	213.2	210.27	212.04	211.82	211.59	212.22	211.51	211.8	210.08	211.16	210.96	211.86	211.54	211.85	209.91	213	212.97	211.4	212.45	210.46	211.41	211.16	211.88	212.22	210.28	212.05	211.21	211.4	213.91	210.01	210.71
212.14	212.83	211.53	212.39	211.54	211.33	211.42	212.55	212.41	211.7	211.96	212.14	213.31	211.71	211.07	210.73	210.27	211.8	211.66	211.27	213.06	212.31	212.29	212.3	211.03	212.55	211.94	211.5	211.99	210.79	211.48	211.56	211.54	212.35	211.26	210.42	210.9	211.06	213.64	213.53	212.39	210.78	213.34	211.93	212.29	211.8	212.04	212.52	210.9	212.09
208.02	207.81	208.18	207.24	207.49	206.81	208.08	208.53	208	207.9	207.05	206.81	206.83	207.58	208.01	208.5	208.77	208.02	207.71	207.7	207.14	207.25	208.07	208.21	208.01	207	208.11	206.72	207.76	208.22	209.33	206.36	207.51	208.53	207.42	209.28	207.26	208.21	209.31	206.82	207.73	207.63	207.41	206.29	207.05	207.5	209.44	206.06	207.5	206.81
210.19	209.24	211.77	209.79	211.07	210.59	209.9	209.9	209.29	208.56	209.1	207.85	210.94	210.33	210.08	208.93	208.57	210.29	211.09	209.82	209.04	209	208.76	209.39	209.95	210.06	209.17	210.56	209.41	209.68	209.97	210.1	210.19	208.48	209.62	208.87	207.66	208.75	211.99	210.37	208.35	209.03	207.87	208.55	209.89	209.49	209.14	209.35	209.92	209.77
202.1	204.27	203.19	202.77	201.54	202.43	202.45	201.58	201.72	202.65	203.58	202.13	202.26	201.71	202.49	202.95	201.63	203.12	204.43	201.99	201.43	202.41	201.86	201.78	202.07	202.13	201.54	202.87	204.12	202.67	203.8	202.48	201.16	202.41	203.48	202.09	201.78	201.71	202.23	202.38	202.58	201.78	201.12	202.76	203.55	202.72	201.88	202.49	202.2	203.19
205.82	207.48	205.55	205.81	205.7	205.47	205.62	206.14	205.66	207.13	206.73	204.66	206.99	206.04	205.72	204.41	204.73	205.51	205.42	205.18	204.8	206.77	205.11	205.01	205.31	205.24	203.64	206.29	205.62	206.46	205.77	206.86	205.7	207.17	205.52	205.45	206.33	205.35	204.48	205.38	205.18	204.31	206.01	204.06	203.97	205.81	204.33	205.07	207.32	207.96
198.5	201.24	199.62	199.47	199.86	200.92	199.23	199.65	199.21	199.61	199.68	200	200.53	200.85	200.72	198.17	200.46	199.46	198.65	199.88	199.29	199.87	199.37	200.03	200.31	200.01	199.33	199.98	200.86	201.03	199.97	199.85	198.85	199.34	200.27	199.88	199.76	200.12	200.88	199.11	201.46	200.51	199.1	199.06	200.49	199.11	199.59	198.45	199.62	200.25
212.36	214.19	213.46	214.23	214.34	213.96	212.51	214.1	211.8	213.68	213.23	212.31	213.85	214.52	213.09	213.23	213.99	214.09	211.96	213.49	214.4	214.65	215.18	213.57	213.56	214.63	213.99	214.11	214.7	214.08	213.12	213.73	214.45	213.52	213.03	213.78	213.63	214.99	213.08	214.89	213.28	215.3	214.37	213.26	215.63	213.91	215.55	213.52	212.77	213.33
206.35	206.97	207.53	206.03	207.68	206.68	208.94	208.33	207.47	205.67	207.41	208.81	209.18	208.82	208.23	206.54	206.86	206.96	207.71	207.47	207	207.94	209.61	207.95	208.81	206.24	207.02	206.09	207.17	206.38	207.2	208.28	208.61	207.42	207.94	206.31	207.43	206.87	208.41	205.95	206.98	207.51	208.86	206.96	207.94	207.04	208.69	206.33	206.6	209.52
209.29	209.21	207.8	208.92	208.83	209.29	208.76	208.35	209.58	208.68	208.27	207.81	207.62	208.56	207.73	207.36	209.02	208.58	208.81	208.41	208.81	208.7	211.25	209.23	208.93	207.44	207.2	209.04	209.19	206.93	209.3	209.79	207.16	208.29	208.95	208.19	209.28	208.41	208.85	209.37	208.45	207.77	209.73	207.99	207.54	209.42	208.84	211.39	209.51	207.92
206.71	205.89	207.16	206.87	207.28	207.55	205.04	206.4	207.99	207.42	205.77	206.49	206.29	207.73	206.83	207.93	207.57	207.17	208.2	206.16	206.27	205.1	206.33	206.14	206.22	206.42	207.23	206.86	207	206.54	206.15	206.28	206.24	206.48	205.03	206.33	207.12	205.97	206.06	206.39	206.18	206.24	205.16	205.95	207.4	206.67	206.07	205.82	206.82	207.17
209.15	208.15	208.91	210.02	208.67	208.4	209.38	208.2	207.99	208.23	209.33	209.5	211.44	208.74	210.44	209.74	209.89	208.94	209.78	209.13	209.73	209.93	209.76	209.16	210.23	209.56	210.69	209.48	208.73	210.05	210.04	210.12	208.62	209.9	208.65	208.31	209.26	209.19	209.17	209.84	208.34	209.39	209.67	209.64	210.19	210.45	210.54	209.49	209.17	210.37
202.94	202.92	204.47	202.76	202.73	201.68	203.49	202.51	201.46	203.17	203.76	201.78	201.52	201.45	202.38	203.11	203.46	202.54	203.97	203.43	202.4	202.51	203.16	202.85	201.65	202.5	202.28	202.45	202.89	203.66	201.45	202.47	203.84	202.65	201.43	202.51	202.49	202.34	203.21	203.1	202.06	203	201.96	202.17	201.81	201.07	200.77	203.31	201.78	203.02
212.64	211.92	212.64	212.81	212.44	212.87	212.6	211.27	214.28	211.62	213.19	212.11	211.82	211.6	212.69	213.5	211.77	210.96	212.32	212.33	212.89	211.95	212.93	210.92	213.54	211.39	210.98	210.7	212.65	212.95	213.25	212.38	210.41	211.38	211.02	211.02	210.71	210.77	210.52	211.18	208.84	211.86	212.04	211.91	211.74	212.07	213.8	211.99	211.54	212.32
216.17	216.95	218.58	217.08	217.32	217.83	217.01	217.72	216.4	218.14	218.47	218.84	217.42	217.99	217.91	217.63	217.24	217.46	218.57	217.05	217.87	216.72	217.72	217.21	217.61	217.04	217.73	217.91	216.14	218.55	218.18	217.76	218.07	218.92	218.4	216.16	217.97	218.15	217.18	217.32	218.52	219.24	217.74	218.17	218.33	216.06	218.77	218.32	217.89	217.54
203.32	204.16	204.67	203.72	202.37	201.93	203.66	203.16	202.34	203.96	203.92	203.34	203.2	204.61	202.99	205.04	204.66	203.82	205.26	203.96	204.11	202.7	202.96	203.9	204.04	203	205.3	203.25	203.11	204.33	203.87	204.13	203.25	204.65	203.54	202.87	204.66	204.71	203.97	203.28	203.89	203.2	203.94	204.23	204.25	204.39	205.05	204.05	203.37	202.75
210.72	211.2	211.32	210.49	211.91	213.35	212.24	211.78	212.2	213.97	211.48	211.64	211.48	211.14	211.57	213.31	212.36	211.51	212.8	211.81	210.31	211.88	212.42	209.95	211.82	210.91	211.1	211.13	211.33	213.5	212.5	211.45	210.29	212.55	210	210.45	212.9	212.51	210.42	211.74	211.2	212.55	211.83	211.36	212.11	210.57	212.16	212.85	212.21	212.8
207.39	206.61	207.16	206.9	205.87	205.09	206.2	208.68	205.39	204.05	206.49	207.34	205.37	205.57	206.25	207.5	208.24	207.08	207.13	206.95	206.2	205.31	208.11	206.84	205.54	204.66	205.26	207.18	206.34	206.32	204.23	207.43	205.48	206.98	207.04	207.24	206.77	207.66	207.5	207.22	205.63	205.3	207.56	206.45	206.33	205.4	205.6	204.42	204.96	204.48
212.08	211.32	212.6	211.5	210.38	210.81	211.52	210.41	210.61	210.7	210.66	211.29	210.7	212.8	210.29	211.77	212.53	211.29	210.43	211.55	211.62	211.62	211.67	211.92	212.92	212.43	213.21	211.19	211.46	211.13	210.16	212.16	211.41	212.15	211.51	213.54	213.69	211.25	211.73	210.77	211.09	210.66	211.16	211.37	212.69	211.59	210.56	211.35	212.03	210.91
218.37	217.22	216.91	218.55	216.36	217.79	215.54	216.45	217.62	215.82	216.43	217.77	215.77	217.62	217.83	217.52	218.09	217.61	218.38	217.29	218.97	216.68	217.7	216.23	218.63	217.54	216.91	216.19	220.08	218.36	215.79	217.19	217.26	218.01	217.71	219.05	217.95	218.52	217.21	215.8	217.16	217.57	217.68	218.62	217.41	217.61	218.23	218.54	217.56	217.93
208.12	208.25	206.72	209.06	208.08	208.91	207.97	208.66	208.18	209.04	208.08	207.83	208.35	208.75	209.02	208.57	208.78	209.25	208.83	208.92	209.26	209.02	207.84	207.57	208.82	209.07	209.57	207.16	208.21	207.63	208.36	207.53	209.8	207.44	209.68	208.55	208.54	208.94	208.01	209.41	208.15	208.18	206.62	207.52	209.1	208.49	209.17	209.09	209.12	207.72
212.66	210.68	212.82	214.88	213.81	212.43	210.58	211.46	211.97	214.12	212.98	213.12	212.87	212	213.84	213.47	215.95	213.94	212.32	212.43	212.33	213.38	213.02	211.88	212.29	212.89	211.41	212.17	212.57	212.67	212.8	211.65	214.03	213.07	213.05	213.09	212.72	213.36	212.89	215.84	213.43	213.04	213.19	212.98	214.03	212.91	213.89	213.15	213.83	213.12
200.75	202.48	201.2	199.88	202.2	199.64	198.47	200.78	199.67	200.06	201.29	200.51	201.28	200.63	200.26	201.25	200.74	201.49	201.01	199.95	200.77	200.4	200.94	200.28	198.02	200.49	201.91	200.11	199.58	199.57	200.2	199.57	199.24	199.37	199.17	201.12	200.42	200.04	200.63	202.58	198.9	199.66	200.78	202.52	200.38	200.01	201.62	201.31	200.21	199.39
198.2	199.59	196.45	197.68	200.6	197.94	198.44	196.69	197.14	198.79	197.71	199.14	197.06	196.21	197.69	197.55	198.25	196.67	198.05	198.53	197.94	198.5	197.78	198.78	196.8	199.03	197.88	197.89	197.84	198.91	198.81	196.39	198.67	198.88	196.63	196.47	199.05	197.76	199.15	197.97	198.65	198.64	197.41	197.58	199.53	196.41	198.19	199.02	196.85	197.34
203.71	204.41	204.56	205.01	204.64	204.45	205.71	206.03	204.96	206.06	204.82	204.77	205.24	205	205	204.74	203.49	204.14	206.14	204.6	205.83	205.03	205.29	204.32	205.61	205.57	205.29	203.76	204.07	203.96	205.37	204.98	204.5	204.54	204.37	205.36	204.09	204.37	202.89	206.65	205.05	206.06	205.82	205.24	203.44	206.02	204.23	205.06	204.97	204.86
199.73	199.08	199.37	198.96	198.14	200.04	199.3	199.29	200.44	199.89	201.21	198.76	198.84	198.75	198.43	198.74	200.18	199.01	199.61	200.23	199.99	200.19	199.78	199.54	200.25	198.19	200	200.13	198.61	199.07	198.87	199.52	198.64	198.7	198.42	198.17	201.01	199.54	199.91	200.77	199.76	199.84	199.98	197.89	199.57	199.48	199.43	200.29	199.08	200.31
199.51	199.31	200.18	201.12	201.52	201.99	200.04	200.51	198.53	201.07	200.44	199.03	201.33	201.13	200.16	200.3	200.49	200.92	200.44	200.49	200.41	201.29	201.64	198.91	200.05	199.45	198.63	200.72	200.02	199.23	198.94	199.55	199.29	200.09	201.52	199.59	199.84	203.49	199.63	199.17	201.87	201.75	201.66	200.75	201.85	201.19	200.39	202.2	200.43	201.13
212.74	211.21	212.52	212.77	211.99	211.62	211.66	210.77	211.5	211.89	212.19	211.52	211.28	211.43	211.18	211.78	212.66	209.9	211.64	210.93	211.21	210.76	210.5	212.01	210.37	212.26	212.57	211.23	213.91	212.91	210.55	211.79	211.78	211.44	212.93	211.95	211.17	212.56	211.63	210.28	211.62	211.61	213.26	211.73	210.64	211.46	211.95	211.25	213.07	211.15
216.6	216.57	215.86	217.46	218.9	217.1	218.3	217.11	218.45	217.63	216.91	216.55	217.12	216.35	216.85	217.68	216.48	217.24	215.73	216.62	217.23	216.36	217.36	217.54	215.84	215.75	216.15	216.85	217.98	218.7	217.19	215.24	214.52	217.67	217.96	217.54	217.73	218.76	217.59	216.98	214.88	216.46	215.15	216.93	217.81	217.1	215.95	218.86	216.4	215.72
212.64	212.29	212.68	211.73	212.51	211.67	210.86	211.72	212.54	211.72	213.11	211.51	213.73	211.18	212.02	211.64	212.22	212.71	213.19	213.21	212.09	211.74	210.43	211.29	211.95	211.9	214.69	209.77	212.78	213.85	211.75	212.88	212.33	213.22	210.36	212.13	211.73	212.99	213.05	212.49	214.21	212.8	211.98	212.9	212.86	213.46	211.96	212.25	213.03	213
205.92	207.06	207.33	206.28	206.21	207.37	207.91	205.43	204.77	204.91	204.47	206.5	206.1	206.3	206.03	205.66	205.62	207.65	204.43	206.37	207.05	205.08	204.97	206.59	207.37	205.4	206.84	206.38	204.7	207.2	205.78	206.54	208.34	206.72	207.47	207.09	205.98	203.42	206.78	205.29	206.21	206.36	206.1	205	206.44	207.18	206.47	208.17	206.7	208.16
205.56	204.62	204.03	205.62	205.72	204.67	204.88	202.75	205.11	203.77	205.34	204.22	203.9	203.46	204.1	204.39	204.35	205.2	202.89	204.01	204.15	203.37	205.01	204.48	203.44	205.45	205.68	204.4	205.25	203.28	203.15	205.28	205.36	204.18	204.03	205.68	205.22	204.4	205.19	203.81	206.25	203.95	204.5	206.09	204.83	204.77	204.91	205.66	205.65	205.97
215.03	216.7	217.01	218.15	218.11	216.96	217.28	216.24	216.83	216.42	215.54	216.57	218.02	215.68	215.28	217.8	217.86	216.3	214.67	216.74	218.38	217.68	217.66	218.21	216.58	216.66	216.7	217.11	215.75	217.98	216.7	217.61	217.17	216.75	217.7	218.18	216.77	216.39	216.3	217.67	219.52	217.14	216.27	218.36	215.97	216.7	215.94	217.54	216.26	218.69
199.25	199.5	199.88	199.55	199	199.39	199.96	199.21	200.16	198.85	198.53	199.52	200.59	199.35	199.03	200.59	199.38	200.12	199.67	199.85	198.83	199.3	199.43	200.39	198.03	198.52	201.15	200.68	198.73	198.73	199.44	197.55	200.04	200.51	200.25	199.9	198.59	199.88	197.97	199.59	199.7	201.17	200.13	199.71	199.03	201	199.64	200.75	199.47	198.09
213.39	212.57	214.12	213.27	213.26	213.17	212.36	213.09	211.46	211.98	213.24	213.61	213.27	213.08	213.75	212.05	213.55	213.32	213.41	213.4	212.52	212.75	212.04	213.89	212.92	214.31	213.07	214.46	212.2	214.96	212.58	213.15	212.34	211.76	213.07	210.14	214.75	212.62	211.88	214.38	214.37	212.6	213.23	213.46	212.55	212.76	213.1	213.51	214.98	213.77
203.75	203.48	202.84	204.29	204.29	202.37	204.35	203.93	202.74	202.75	203.78	203.81	203.95	204.95	204.13	203.53	203.24	202.58	203.03	204.22	204.62	201.82	203.96	205.34	203.31	204.22	201.73	203.94	205.38	203.68	204.27	204.44	203.79	204.99	202.36	202.83	202.8	204.17	204.28	202.09	204.83	201.48	204.56	202.74	203.91	204	202.7	203.08	203.77	202.6
210.56	210.12	210.18	207.36	209.5	209.49	209.97	210.66	209.33	210.28	209.38	209.22	209.31	208.73	208.57	209.82	209.98	209.84	211.33	211.17	208.25	209.8	208.84	209.36	210.63	209.27	208.14	208.74	210.68	207.91	209.99	209.57	209.6	210.07	209.45	209.68	211.09	210.73	208.9	208.35	209.67	210.44	208.64	209.12	209.31	208.9	210.35	209.97	211.33	209.82
199.34	200.26	199.23	201.97	200.28	201.92	200.76	201.59	198.75	199.7	200.02	199.17	201.03	200.25	201.11	199.49	199.94	201.14	199.76	201.02	201.5	201.97	199.32	199.79	200.18	202.24	197.44	201.97	201.49	202.07	199.23	200.96	202.4	199.15	200.45	201.42	200.96	201.03	200.74	199.4	200.22	199.82	200.51	201.48	200.44	199.59	200.57	200.59	201.82	201.68
199.86	199.83	198.83	200.95	199.54	199.12	200.01	198.08	199.32	197.99	198.83	198.6	198.63	198.65	199.07	199.18	198.08	200.4	198.78	200.87	199.08	200.05	201.02	199.59	200.87	198.88	201.8	199.37	200.37	198.96	199.64	199.48	198.54	199.76	198.79	198.72	199.76	198.9	199.66	199.24	199.75	200.48	199.01	199.5	199.08	199.33	198.59	198.44	200.65	199.03
210.3	208.14	208.45	208.58	209.03	208.66	208.99	210.36	209.65	208.05	208.67	208.05	209.17	209.52	208.33	208.06	210.33	209.99	210.4	209.15	208.91	210	209.87	208.16	207.96	207.96	208.15	208.07	208.13	209.43	208.96	209.36	209.18	209.95	209.17	208.94	208.43	209.45	208.24	210.37	209.78	207.82	207.34	208.41	208.19	209.48	208.79	208.72	210.93	208.41
203.67	203.48	204.36	204.55	204.91	204.59	204.9	203.71	204	205.34	206.03	203.72	205.3	205.59	204.03	204.54	205.41	205.4	202.89	205.07	205.19	205.05	204.34	203.4	205.42	206.1	204.22	205.54	204.56	203.85	206.22	203.52	203.98	204.49	204.6	205.17	203.94	204.61	205.99	204.49	204.35	204.6	205.21	203.1	205.63	205.57	205.53	206.3	205.04	204.43
201.83	201.86	201.36	202.46	201.67	202.27	203.52	203.4	201.84	203.43	202.44	200.72	201.19	201.57	202.67	202.73	201.49	202.42	201.97	201.27	201.53	203.14	202.51	201.97	202.93	201.19	202.49	201.58	202.84	201.02	202.53	203.18	204.21	202.28	202.17	201.46	202.12	203.42	202.56	203.81	202.06	202.31	202.91	202.58	201.9	204.15	202.33	202.59	203.42	202.68
213.13	212.92	212.41	212.06	213.44	210.69	212.43	211.03	213.53	213.46	212.73	211.09	213.4	211.12	212.4	212.55	211.6	212.13	213.11	211.94	212.71	213.09	211.71	213.34	211.99	211.39	213.43	212.33	212.81	211.94	212.77	211.17	211.02	213.34	211.68	212.95	213.05	213.01	212.79	212.82	212.58	211.67	211.43	214.18	212.04	212.41	213.83	212.52	214.25	210.91
204.52	202.87	202.77	204.58	203.02	203.46	203.79	204.34	203.09	206.9	204.35	203.27	201.93	202.91	202.3	203.29	205.19	203.39	204.56	203.52	203.6	202.92	204.92	203.82	203.97	203.79	203.6	203.86	205.62	204.47	203.77	204.46	203.18	204.12	203.3	203.81	203.52	203.98	204.17	204.07	204.86	202.88	204.77	203.02	204.33	203.04	204.21	204.5	204.35	203.12
210.31	211.31	211.22	212.13	210.42	210.56	211.36	212.28	211.02	209.43	212.59	211.4	210.94	212.52	211.27	210.66	211.45	212.29	211.56	210.19	210.25	212.04	212.48	211.3	210.44	211.09	211.7	212.63	212.81	211.85	211.16	210.58	210.49	211.99	210.54	211.42	211.48	212.23	211.63	212.59	210.17	211.72	211.02	211	211.04	211.63	212.78	212.55	212.07	211.5
202.05	202.91	202.86	201.78	202.46	202.53	201.85	203.34	201.81	202.31	201.83	203.66	203.75	203.59	203	201.75	202.66	201.85	201.85	202.02	203.04	202.55	200.32	204.1	202.31	204.26	202.15	204.32	203.95	201.9	202.61	201.09	201.13	203.18	203.72	203.24	205.19	203	202.37	203.62	202.6	201.48	202.17	202.98	202.21	201.52	201.95	204.07	204.59	201.95
209.6	207.67	208.08	207.79	208.92	208.06	206.69	209.22	208.28	208.61	210.03	209.98	209.23	208.65	209.6	207.48	209.31	207.38	209.21	208.93	209.26	207.78	208.31	207.33	209.37	210.17	208.07	208.14	208.35	209.16	209.47	210.01	208.67	209.13	209.48	208.67	208.95	208.47	208.09	208.23	208.75	209.28	207.35	209.57	208.34	209.03	209.47	210.77	207.48	208.65
205.86	209.52	207.58	208.1	207.15	207.89	207.01	207.35	207.7	209.08	208.18	207.46	207.48	209.13	207.61	209.39	208.22	206.59	209.2	206.73	207.01	208.48	207.32	206.66	207.22	207.04	208.66	208.71	207.78	207.48	206.23	207.37	207.12	207.65	206.71	207.75	208.88	206.69	207.91	209.17	207.49	206.84	207.2	206.53	207.75	208.4	208.56	207.41	206.86	207.33
208.41	209.26	208.29	209.24	209.1	208.99	208.3	210.35	209.69	208.55	209.96	208.84	209.52	210.1	208.17	208.9	209.31	209.35	208.59	207.49	207.18	208.15	207.77	208.86	209.43	207.4	207.92	208.65	209.99	208.93	208.65	208.86	208.12	208.55	208.9	209.17	209.17	209.37	209.91	210.58	209.7	210.34	208.07	208.28	210.08	208.49	207.26	209.31	207.72	208.23
208.17	208.94	208.28	209	208.24	205.95	208.29	208.04	207.96	207.11	208.01	208.87	208.65	209.76	208.55	207.39	208.3	207.23	206.36	209.16	207.19	209.32	207.07	207.89	207.12	207.47	206.13	206.89	206.58	208.3	207.7	206.04	207.04	206.41	207.78	206.19	205.93	209.01	208.99	207.76	206.18	207.55	205.99	207.52	207.58	208.48	208.44	207.97	207.03	207.16
200.1	200.11	198.53	200.28	199.42	200.23	198.39	198.53	197.64	198.98	198.77	201.32	199.78	198.46	199.77	198.58	199.47	199.57	199.13	199.49	200.07	198.88	200.75	198.13	199.61	199.93	199.61	200.07	199.56	199.74	201.15	199.87	199.21	198.65	198.21	199.87	200.49	197.74	202.34	200.41	200.3	199.85	201.16	198.43	199.77	197.77	199.06	200.29	199.34	199.3
216.87	215	216.67	216.87	216.6	217.71	217.49	217.76	218.17	216.98	217.17	216.75	216.78	215.74	216.97	216.05	218.33	217.62	217.57	217.11	218.23	217.97	216.96	216.45	216.72	218.09	215.58	217.2	216.19	217.33	217.48	216.35	217.07	216.74	216.96	217.16	216.52	217.5	216.01	217.05	217.57	218.68	216.72	216.09	217.8	216.35	217.12	218.48	218.49	214.97
213.03	212.33	212.66	213.81	212.06	212.76	212.54	212.63	211.33	212.67	214.56	212.76	212.57	214.22	213.07	212.52	213.72	212.16	213.53	212.76	214.74	213.92	212.68	211.92	212.8	213	211.15	213.05	212.89	213.49	211.63	212.45	212.32	212.48	212.42	213.83	211.88	214.22	214.82	211.3	211.44	212.64	212.46	212.33	213.15	212.34	211.8	211.44	212.17	213.57
207.8	207.2	208.13	207	207.78	205.8	208.64	206.67	207.1	206.65	206.54	206.81	209.43	206.84	207.17	207.67	207.12	206.06	207.25	207.33	206.13	207.21	206.51	209.05	207.31	208.2	207.74	206.38	208.04	207.47	209.52	207.34	206.99	206.53	208.21	210.19	207.24	207.58	207.31	207.47	207.21	208.92	207.67	207.37	207.25	209.31	207.94	206.28	207.37	206.93
201.58	202.1	203.05	202.88	202.08	202.73	202.74	203.02	202.1	201.48	203.29	203.15	202.86	202.63	204.08	203.81	200.63	202.84	204.8	202.7	202.65	204	201.99	203.3	203.02	203.89	202.92	201.43	202.36	202.89	202.74	203.09	202.46	203.33	202.2	202.87	202.31	203.02	203.59	204.15	201.91	202.59	202.84	202.42	202.91	203.14	201.83	202.8	203.34	202.39
195.51	193.87	195.19	195.01	195.55	192.9	194.53	194.08	194.98	195.25	194.03	196.42	195.76	193.9	193.92	195.11	195.45	195.15	196.35	193.72	195.78	195.36	194.95	195.22	195.49	194.88	194.87	194.95	195.75	195.08	194.97	195.64	195.44	194.71	196.06	195.7	195.16	194.57	196.08	196.61	193.9	196.46	195.97	195.33	195.12	195.5	194.99	195.99	196.04	194.55
217.11	214.62	217.88	217.22	216.8	216.65	216.9	216.75	217.64	217.82	218.19	216.87	217.42	219	218.95	217.44	216.07	218.6	216.66	217.85	217.31	218.73	215.29	217.21	218.84	218.3	217.88	216.27	216.22	216.22	218.5	216.8	217.9	217.48	217.01	217.89	217.09	215.61	216.63	215.97	217.59	216.71	215.99	216.22	217.04	217.06	217.78	217.23	216.46	216.33
208.76	210.14	208.35	210.33	209.32	209.59	209.48	209.53	208.63	209.93	210.15	209.24	209.5	207.94	209.23	208.95	208.77	210.05	210.09	208.44	209.53	210.1	209.13	209.52	209.63	208.03	208.26	208.61	208.49	208.49	210.29	210.13	210.74	210.73	208.5	210.02	210.15	209.24	210.22	208.55	209.61	209.76	207.69	209.92	210.23	209.66	209.23	209.44	210.06	209.39
218.07	217.92	218.46	216.2	217.21	215.61	216.33	216.9	218.77	215.81	217.85	218.71	217.44	216.08	217.43	217.32	217.78	217.97	218.7	216.57	216.71	217.14	216.91	216.93	217.16	217.75	218.61	215.48	217.97	216	218.68	217.5	214.63	216.62	216.92	216.72	217	217.15	216.89	217.86	217.88	218.22	215.63	216.51	218.26	217.04	217.35	216.9	217.26	219.39
209.86	209.94	210.32	208.29	210.37	209.54	207.9	210.33	209.27	209.17	208.99	209.14	210.37	209.62	208.94	209.34	210.19	210.91	209.59	209.39	209.65	208.9	210.85	210.03	211.35	209.37	209.93	208.69	209.82	208.49	210.24	209.62	210.83	209.75	208.47	208.9	209.39	209.82	209.77	210.1	209.85	211.84	211.19	210	209.83	207.87	209.83	210.25	210.44	208.56
200.09	204.64	201.64	202.98	201.82	203.16	201.72	202.4	202.57	203.01	202.43	202.59	203.72	201.39	201.7	202.87	201.71	203.08	202.04	202.66	204.15	203.24	201.79	202.67	202.58	201.55	200.94	203.19	203.29	202.83	202.2	202.53	203.94	201.9	202.88	203.37	203.29	202.18	201.27	202.1	202.12	201.55	203.9	203.14	202.58	203.02	202.64	201.57	202.12	201.97
208.99	210.74	206.67	208.41	208.65	208.33	206.68	208.92	208.67	208.81	209.7	208.35	207.39	208.76	209.62	207.05	209.28	209.17	208.41	207.87	208.71	207.2	209.11	207.11	210.36	209.13	208.98	209.49	209.91	207.78	209.3	209.21	208.01	208.4	208.43	207.95	207.91	208.98	208.65	209.08	208.71	209.8	209.8	208.13	208.33	209.38	208.35	209	208.57	210.89
204.15	202.36	203.17	203.92	203.98	203.33	203.53	203.49	203.6	203.81	202.04	202.97	204.27	203.61	204.03	202.81	203.72	204.37	205.68	201.55	203.56	201.31	202.11	202.83	203.9	203.29	203.99	201.73	201.84	204.33	202.89	203.61	202.51	204.11	203.25	203.19	203.11	203.12	204.82	202.19	202.96	203.33	202.92	203.75	202.28	201.44	203.81	203.22	202.42	203.54
207.16	207.7	207.69	209.16	208.27	208.18	208.84	206.54	206.25	207.46	207.93	206.66	208.63	207.72	207.59	207.7	208.64	207.7	205.99	206.34	208.86	207.52	207.39	208.05	209.48	206.9	209.73	207.89	207.35	208.38	208.55	207.34	207.63	206.22	205.89	207.9	208.44	206.82	207.39	207.6	205.9	207.89	208.14	207.41	207.52	208.2	207.17	206.83	207.68	206.88
213.36	213.26	212.9	213.41	212.63	213.65	213.03	213.06	212.93	214.09	213.37	214.16	213.78	212.4	212.79	211.6	213.42	213.41	213.09	214.53	213.66	214.16	211.81	212.83	212.88	213.13	212.78	214.73	211.35	212.32	212.71	213.19	213.25	213.09	213.03	211.42	213.5	212.54	214.88	212.62	212.26	212.77	212.95	214.48	213.44	213.13	212.41	212.6	211.97	213.36
204.23	202.64	204.33	204.25	203.27	204.4	205.5	203.96	204.23	204.05	202.66	204.09	204.17	203.3	203.72	203.16	205.68	203.51	204.89	204.72	204.03	204.28	202.84	203.64	203.42	202.9	202.86	204.29	204.67	204.48	204.53	203.21	205.31	205.54	204.21	203.63	201.93	203.57	204.69	204.93	203.6	204.53	203.96	203.35	203.06	203.84	202.17	202.95	202.47	205.51
194.19	196.94	196.59	195.32	195.17	195.07	195.03	195.77	196.76	195.43	194.55	195.86	195.47	195.47	195.78	195.35	195.71	195.14	195.95	194.32	197.1	195.65	195.02	195.53	196.55	194.99	195.7	196.51	194.67	197.09	195.57	195.85	193.99	195.04	194.75	195.25	194.41	195.53	195.49	195.66	194.29	195.63	194.88	194.8	194.27	194.67	195.4	194.09	195.04	195.51
202.94	203.03	204.29	202.9	204.54	203.42	203.25	203.19	204.44	203.88	203.89	203.29	203.66	204.09	201.84	203.63	204.13	203.93	203.76	203.38	202.95	203.47	202.02	203.73	204.11	203.37	204.68	202.88	203.3	203.16	203.57	202.55	202.59	204.04	203.12	202.77	203.49	204.12	202.16	203.85	200.16	204.5	202.68	203.49	202.4	204.54	202.58	203.12	203.05	202.03
210.73	212.77	212.24	212.12	212.18	212.99	212.68	211.29	211.68	212.25	211.84	211.69	211.64	211.3	212.44	213.11	210.73	210.31	213.07	212.29	210.01	210.6	211.15	211.72	211.56	211.73	212.19	212.01	211.66	211.85	211.19	209.79	211.96	212.55	211.65	211.17	211.3	211.9	211.36	211.62	210.12	211.61	211.52	210.42	210.99	209.76	210.88	211.86	210.95	210.82
202.62	202.77	203.53	203.34	202.84	204.39	202.23	204.11	204.16	204.1	204	205.01	203.74	202.16	204.02	203.58	203.4	203.46	203.2	203.55	203.18	203.1	203.55	203.46	200.96	203.52	204.19	201.77	203.28	202.08	204.82	203.94	204.4	204.57	202.73	203.16	205.13	204.38	201.43	203.17	202.41	202.68	205.32	204.52	201.91	202.84	202.28	204.15	202.26	205.8
207.15	208.19	208.23	208.15	208.13	207.51	207.2	208.53	208.22	208.36	208.23	208.02	207.02	207.82	209.15	208.36	206.96	206.95	207.51	207.17	207.44	207.95	207.15	209.4	207.03	208.78	206.5	206.38	207.54	209.22	208.36	207.52	208.31	208.74	208.55	207.98	207.85	206.69	208.82	208.98	208.56	207.05	207.46	207.65	208.72	207.13	207.69	206.89	208.48	208.3
208.14	209.76	207.31	207.76	206.88	207.35	208.36	206.35	205.86	207.46	207.28	209.7	208.41	208.32	207.73	207.43	206.62	208.78	206.96	207.69	207.72	206.84	206.79	209.84	208.7	208.81	205.95	207.03	207.85	208.1	207.46	208.03	206.85	207.16	208.25	207.42	207.07	207.95	207.94	208.06	207.3	209.83	208.45	207.91	208.16	208.47	205.32	206.64	207.36	207
200.24	199.73	200.01	198.32	200.64	198.83	200.23	199.94	199.45	198.82	199.86	197.87	200.81	199.42	199.06	200.84	201.65	197.49	198.44	200.86	199.68	199.76	200.6	200.77	199.02	198.35	199.31	200.1	201.12	198.62	199.75	199.92	199.3	199.38	199.79	198.68	199.52	198.94	199.43	200.83	199.02	199.3	201.07	199.24	199.42	199.73	201.19	198.1	198.96	200.57
208.24	207.24	208.77	208.03	208.59	207.89	208.52	208.12	208.58	206.57	208.12	207.04	206.39	208.52	207.72	208.23	205.8	208.19	206.19	208.69	207.96	209.06	207.94	207.88	208.17	208.64	208.38	208.12	208.71	209	207.97	209.16	206.94	208.48	207.81	209.72	208.15	206.7	208.83	207.59	207.48	208.36	209.14	206.39	206.64	208.09	205.53	206.57	208.92	206.81
207.62	207.19	208.29	207.26	206.84	208.45	207.93	208.08	208.7	207.27	207.65	207.99	208.02	207.37	208.59	207.12	208.45	208.03	208.08	208.63	207.98	207.49	207.54	208.05	208.99	206.67	207.57	207.35	207.24	207.6	207.86	207.6	206.7	207.55	208.46	207.07	207.25	207.13	208.35	206.99	207.28	207.92	207.39	207.11	206.54	206.89	206.86	207.26	208.57	206.67
208.48	210.08	208.59	208.92	209.15	208.03	207.31	210.51	209.09	208.64	208.04	207.85	209.43	208.12	208.85	209.41	207.62	209.46	208.65	209.03	207.04	209.86	208.58	209.38	209.19	208.28	207.24	208.21	208.84	209.42	206.11	207.89	209.64	207.03	210.03	207.57	209.67	208.74	208.63	207.79	209.16	209.11	207.54	209.56	208.27	207.79	208.49	207.92	209.75	208.92
210.85	209.85	212.07	211.08	212.87	211.04	210.73	211.81	213.62	209.12	212.6	210.91	212.36	212.49	213.1	211.36	212.27	213.77	212	212.12	212.01	211.96	211.73	211.87	210.02	213.55	210.58	210.1	211.98	211.08	210.58	210.66	213.3	212.03	210.46	209.81	211.16	211.42	211.8	210.77	213.47	210.02	212.01	210.03	211.96	212.88	210.65	211.54	210.32	210.8
201.43	201.45	201.42	201.06	201.23	201.95	201.68	200.11	201.39	201.7	201.22	201.89	200.12	199.89	201.18	201.79	201.79	202.72	199.58	203.05	201.28	200.81	200.81	203.29	202.11	200.47	200.36	201.6	202.66	200.78	200.45	201.58	199.9	202.74	202.98	200.83	200.9	202.65	205.09	201.03	200.02	200.55	200.52	199.8	202.72	201.67	200.53	201.2	200.95	201.18
201.44	202.83	203.66	204.83	203.24	203.74	204.17	203.85	205.44	202.77	204.04	203.17	204.09	203.44	204.26	204.25	204.99	205.55	204.21	204.05	203.58	204.72	203.57	203.52	204.32	203.26	204.04	205.31	203.88	203.15	205.55	203.73	204.12	202.77	203.71	203.33	203.44	204.1	203.09	203.85	204.47	204.43	204.32	202.34	205.2	202.2	202.79	203.1	202.7	204.06
211.12	211.89	212.48	211.23	209.89	210.86	211.34	210.68	211.32	210.55	212.98	210.9	212.39	211.12	212.05	211.34	210.84	210.5	210.95	211.39	212.53	212.2	212.02	211.47	211.89	211	211.78	209.92	211.31	211.43	209.75	211.21	211.3	211.13	213.02	212.67	210.44	210.19	211.3	211.68	211.6	211.65	211.94	210.32	210.95	210.96	212.07	212.63	211.4	211.17
207.8	208.28	209.93	208.94	208.67	208.82	208.07	208.24	210.27	209.2	208.96	208.6	206.85	207.94	207.31	207.84	209.95	208.1	207.4	208.24	208.9	208.55	208.76	207.67	209.42	208.23	208.05	208.68	207.88	208.96	208.31	209.56	209.56	208.08	209.99	208.52	206.9	208.1	209.3	209.74	209.32	207.77	209.75	208.25	208.13	209.48	209.12	208.43	210.15	208.33
202.06	202.06	202.71	201.55	201.78	201.82	199.48	201.21	199.7	200.51	201.01	201.49	202.79	200.01	201.67	201.07	199.91	201.72	200.83	201.18	199.8	201.19	202.47	200.29	200.69	199.47	201.2	201.93	201.38	200.61	200.09	201.47	201.48	201.44	199.42	201.72	200.4	201.4	202.62	201.72	203.24	201.4	202	201.2	201.23	201.77	200.28	202.73	200.23	200.3
205.42	204.81	202.34	203.7	202	203.94	203.43	204.18	205.25	203.61	202.32	204.48	202.03	203.43	203.91	203.06	205.39	204.17	201.9	201.98	202.42	201.52	203.67	204.35	204.09	204.86	203.65	204.44	200.91	204.25	204.31	202.63	204.04	205.05	202.61	204.93	203.8	204.23	204.28	203.2	206.45	204.58	203.86	203.28	203.53	204.49	204.79	203.35	203.82	204.37
203.47	202.36	202.13	204.41	202.89	202.52	201.57	203.15	201.81	204.89	203.06	204.08	202.59	202.25	204.49	202.62	203.32	202.17	202.82	202.4	202.84	202.55	204.16	204.38	202.43	204.54	200.83	201.68	202.53	202	202.62	202.53	203.64	203.58	202.12	204.23	201.2	202.66	202.31	204	203.35	201.32	203.35	202.75	203.76	203.14	203.23	203.63	204.61	203.58
210.67	209.56	211.27	211.29	211.2	211.28	211.62	210.6	212.1	212.86	211.16	211.34	211.17	212.34	211.54	211.13	212.26	211.77	210.05	211.21	210.37	212.45	210.48	211.54	213.17	211.05	211.49	209.53	212.06	212.3	213.91	210.59	212.36	212.47	211.59	212.89	212.32	211.35	211	211.16	211.08	210.4	211.33	211.31	211.14	212.51	210.38	211.62	210.44	213.09
199.52	199.42	198.75	200.37	199.47	200.34	199.04	201.29	199.64	200.76	198.74	200.17	199.91	200.76	202.43	200.04	199.89	200.21	200.93	199.75	199.78	199.99	200.9	201.09	200.45	199.42	200.6	201.16	200.32	198.98	200.59	199.69	201.4	201.45	202.59	199.39	200.13	199.1	200	199.82	199.73	200.3	200.79	197.81	200.84	199.05	199.26	202.71	201.29	199.91
207.66	208.47	207.44	208.73	208.22	208.72	207.32	207.72	209.12	208.17	208.24	209.23	207.07	208.77	207.43	209.29	207.18	206.19	206.34	207.22	206.33	207.05	208.69	206.88	207.53	207.24	207.53	208.04	207.62	208.03	207.94	209.09	207.58	206.59	208.3	208.26	207.51	206.45	207.35	206.88	208.21	207.97	207.16	208.51	206.75	208.32	209.04	208.84	208.47	207.18
204.03	203.67	202.89	203.27	202.62	203.01	203.72	203.32	202.27	202.67	203.02	203.47	203.46	202.32	201.92	204.51	203.8	203.16	202.61	203.81	203.08	204.35	202.45	201.37	203.69	203.6	202.64	204.52	201.81	203.26	202.52	203.33	202.55	202.7	203.51	204.42	203.02	204.21	204.16	204.19	203.59	203.47	203.79	201.98	203.38	204.52	204.34	203.34	204.31	203.49
208.64	209.92	208.39	207.12	209.15	208.87	209.3	207.39	208.07	208.43	208.46	208.2	208.71	208.05	208.44	206.83	209.13	208.79	209.37	207.82	209.01	208.62	208.73	208.05	209.14	209.16	208.3	208.64	209.82	208.77	209.68	209.38	208.9	209.83	208.47	210.07	208.52	208.21	207.39	207.94	209.16	208.17	208.97	207.71	208.74	207.83	207.84	209.32	209.95	208.03
206.76	205.98	208.11	205.47	207.73	207.46	205.51	206.16	207.22	207.91	206.81	206.11	206.1	205.43	206.56	205.78	206.42	206.13	207.03	205.79	205.6	207.36	206.44	206.11	206.83	205.38	208.11	205.8	207.32	207.36	206.1	206.15	207.28	206.2	206.81	205.73	207.12	206.49	206.09	208.16	205.95	205.56	205.93	205	206.61	206.21	207.81	206.34	207.06	206.42
208.66	207.97	208.11	206.71	210.66	208.77	208.77	208.21	207.37	208.41	209.29	209.21	208.52	208.9	208.47	207.75	208.45	208.9	209.15	209.48	208.62	208.23	208.61	208.2	207.88	208.01	206.79	209.09	208.71	209.42	208.35	208.48	208.71	209.89	208.41	209.26	208.86	209.97	208.66	209.49	208.11	209.03	207.54	209.66	208.2	209.03	209.59	209.01	209.72	209.4
209.98	210.47	210.48	210.53	208.71	209.04	210.18	211.05	207.45	208.15	210.34	208.54	208.91	208.2	210.11	210.35	210.02	208.45	208.14	210.04	209.03	210.33	210.34	209.19	210.19	208.26	208.13	211.08	209.82	209.75	209.79	209.81	209.6	211.56	208.93	208.7	208.55	209.65	208.9	208.81	208.65	208.68	208.49	209.45	210.62	209.8	208.7	208.75	209.84	210.09
207.45	208.33	209.71	207.77	208.71	209.68	207.91	207.81	208.01	209.08	207.87	207.91	208.14	209.64	208.01	208.38	208.6	209.03	207.97	206.19	208.17	207.61	209.06	207.95	209.55	207.47	209.01	207.47	206.99	208.46	208.81	207.88	209.66	207.69	208.54	209.2	209.04	208.68	208.28	207.34	209.04	207.41	205.99	206.72	207.69	208.97	208.81	208.34	209.47	206.32
211.87	211.66	210.64	212.71	210.91	211.32	213.24	211.48	211.69	211.71	211.34	211.14	212.46	211.11	211.09	212.39	212.79	213.59	210.88	212.53	213.1	211.92	211.46	212.1	210.19	210.79	211.77	211.38	213.4	212.53	210.47	212.01	211.08	212.52	211.31	212.47	212.96	212.84	210.38	213.02	210.42	210.66	212.26	211.53	210.75	212.26	211.66	211.45	210.55	210.92
203.5	202.38	203.41	203.64	202.99	202.61	203.56	202.94	203.44	203.01	203.86	204.53	201.72	203.87	202.44	204.33	204.35	203.19	204.24	204.07	203.42	202.46	203.53	202.77	205.56	202.9	204.14	204.07	203.08	202.83	202.71	202.64	203.54	202.88	204.69	203.51	204.34	203.62	204.73	202.1	203.96	204.36	202.2	203.08	204.15	202.16	203.71	202.14	202.99	202.36
210.75	211.28	211.91	211.86	212.35	211.37	211.15	212.88	210.75	211.87	211.62	212.58	211.13	211.9	212.18	211.56	213.64	212.04	212.32	212.11	212.31	211.53	210.15	211.66	211.48	212.7	212.25	212.7	210.73	210.95	211.57	214.05	213.34	211.09	211.82	212.36	210.53	210.73	211.52	211.49	210.48	211.1	211.25	211.93	209.89	210.6	211.54	212.85	211.13	212.77
207.24	208.94	207.17	207.7	208.44	207.55	205.92	208.21	207.21	206.83	207.39	208.81	207.83	209.16	207.44	209.21	206.77	207.05	207.17	206.18	206.89	208.24	207.84	208.04	207.4	207.29	209.06	207.14	207.6	208.39	207.51	207.23	206.44	208.55	207.09	208.41	206.76	207.73	208.03	207.93	206.31	207.65	208.97	208.3	206.74	207.68	207.31	207.1	206.87	207.24
199.95	200.94	201.02	200.61	202.3	201.24	199.61	200.53	200.46	201.13	200.95	202.81	200.6	200.45	202.78	199.52	201.9	201.97	202.23	202.08	201.24	201.05	201.89	200.56	200.25	200.91	202.23	200	200.3	199.95	201.6	200.87	201.49	199.62	201.5	200.71	201.37	199.03	203.42	200.32	201.43	201.84	200.43	200.89	201.29	202.13	201.56	201.04	201.2	201.46
203.03	203.53	202.83	203.49	205.26	202.14	204.02	203.72	204.57	203.88	203.68	203.31	205.34	204.19	203.41	204.01	203.8	204.87	204.73	204.16	204.89	204.53	204.24	203.71	203.16	205.34	204.71	204.1	203.33	202.91	204.75	202.25	203.51	203.4	203.89	204.3	202.93	202.39	203.41	205.03	204.04	204.72	205.47	202.03	203.09	203.09	203.71	202.77	203.66	203.94
209.38	206.82	208.54	207.43	208.98	208.54	206.37	207.54	207.93	207.4	208.2	208.5	207.9	207.52	207.66	208.34	209.11	208.03	208.14	208.31	209.31	206.66	206.36	208.83	205.97	207.47	208.3	207.18	209.72	209.08	205.68	209.05	208.03	207.31	209.2	207.53	209.7	208.43	208.29	207.42	207.11	206.93	206.73	207.58	207.75	207.43	208.26	208.19	207.81	208.53
207.28	210.5	207.35	209.58	207.16	208.49	209.73	209.29	207.81	209.24	209.54	209.35	210.32	208.99	210.11	208.52	210.25	209.84	209.82	208.34	209.33	209.12	209	210	209.49	209.71	209.94	208.86	208.65	208.11	208.62	207.21	208.21	208.01	208.39	207.51	208.06	207.64	208.38	208.67	209.11	208.68	206.75	209.27	208.23	208.19	208.44	209.22	208.43	209.63
202.89	204.68	202.82	202.7	203.56	202.69	202.55	200.25	202.03	202.13	202.28	203.14	203.56	202.18	202.08	203.48	202.06	201.54	201.75	202.7	202.48	201.9	202.77	202.64	202.28	202.64	200.96	203.55	203.11	201.86	202.25	202.55	202.2	203	201.75	202.9	200.42	201.6	202.36	203.04	202.54	204.21	202.67	203.11	203.64	202.06	203.07	203.98	202.28	202.82
210.78	212.22	213.02	213.47	213.29	211.78	212.05	213.7	211.64	214.16	213.53	212.9	213.35	213.41	212.5	213.4	212.77	213.56	212.81	212.14	213.01	212.58	213.83	213.05	212.31	212.43	212.89	212.48	210.79	213.75	213.39	214.02	213.04	212.81	213.22	211.73	212.21	211.62	210.74	213.11	213.29	214.49	212.01	212.84	211.74	211.74	211.68	213.07	212.56	213.58
218.03	217.47	218.31	217.47	215.96	217.94	216.45	216.49	216.18	217.35	217.5	217.77	217.49	216.78	215.81	218.12	217.51	218.71	217.35	216.28	217.44	216.92	216.28	215.63	217.95	216.19	217.15	216.55	217.7	217.13	217.92	217.9	216.95	216.48	219	217.63	216.25	217.22	216.07	216.48	216.69	216.6	215.75	216.22	217.88	216.78	216.53	216.77	215.99	217.22
211.5	211.85	212.24	211.53	211.13	212.49	210.74	212	211.19	210.97	210.35	211.36	211.21	209.13	211.91	211.15	211.23	211.05	213.3	211.35	211.17	211.16	211.68	211.48	212.54	211.27	210.68	211.71	212.01	210.97	211.46	211.41	211.52	212.4	211.35	212.49	210.32	211.67	211	211.81	211.5	210.24	211.53	210.9	211.09	210.81	212.21	212.68	211.62	213.37
198	198.11	200.34	197.88	198.56	197.09	198.13	199.1	197.35	196.78	197.89	197.91	198.75	199.87	199.51	198.24	197.8	199.41	199.26	198.91	198.97	198.8	197.89	198.61	198.62	198.6	198.31	198.78	199.75	199.97	199.07	200.71	198.28	198.88	200.26	198.46	198.41	199.09	198.72	198.64	199.43	199.92	199.23	199.95	199.47	198.56	197.69	199.26	198.08	197.4
208.38	208.52	208.47	209.24	208.3	208.35	208.46	208.46	208.07	209.78	208.46	209.3	209.65	208.52	207.03	208.64	208.78	208.5	207.85	207.89	208.76	209.32	208.12	209.48	208.84	208.32	208.43	207.94	209.09	208.62	208.39	208.26	207.4	208.69	208.66	207.6	208.24	208.71	211.28	207.95	207.82	208.04	208.08	208.29	209.11	208.02	207.68	208.59	208.65	206.68
207.71	207.1	208.33	208.05	208.93	208.94	209.25	208.85	207.15	207.38	209.13	209.43	207.42	207.14	207.21	207.86	208.5	208.01	208.59	209.14	209.48	207.76	209.89	210.6	208.55	208.27	208.67	208.41	207.9	209.22	207.86	209.33	210.07	206.88	209.71	206.34	208.53	208.92	208.24	208.11	208.86	210.65	207.27	209.73	207.69	208.75	207.73	208.66	209.71	208.1
204.42	205.14	205.29	204.12	203.83	203.07	203.21	202.53	203.88	204.18	203.76	203.34	202.61	203.67	203.41	203.96	203.26	204.19	203.38	202.77	203.69	203.58	203.64	204.59	204.13	203.11	204.94	202.11	204.31	203.98	203.97	203.72	203.09	203.47	204.19	204.38	204.38	204.22	204.37	203.5	204.42	203.29	202.63	204.01	203.55	205.28	203.4	204.03	204.07	203.98
198.31	197.82	196.7	199.15	198.72	198.81	197.63	196.49	198.79	198.09	198.16	198.12	198.5	199.11	198.22	198.34	197.08	197.94	198.28	196.73	197.19	197.97	197.5	198.49	196.77	199.27	198.48	197.61	196.49	196.95	196.78	198.14	198.19	196.66	197.17	197.65	199.35	197.1	196.89	197.91	199.08	198.37	199.31	198.33	197.91	197.83	196.49	197.01	197.27	198.92
213.18	214.25	211.39	213.42	213.14	214.09	212.73	213.45	212.12	212.11	211.38	211.9	212.91	212.36	213.5	213.99	213.16	213.65	212.8	213.39	213.38	212.04	212.43	213.74	212.81	212.64	214.48	213.52	212.39	212.97	213.28	212.55	212.74	213.12	214.25	214.31	213.47	213.4	213.57	212.58	212.53	212.95	213	212.57	212.76	213.67	213.45	212.87	213.86	213.2
200.39	201.17	200.66	200.83	200.58	200.61	200.45	200.42	200.38	200.59	201.68	199.71	200.87	200.63	199.48	200.12	200.01	199.43	199.33	199.03	201.43	201.71	200.18	201.04	200.5	201.09	199.97	201.86	199.48	200.05	200.18	199.92	200.13	199.73	200.21	202.23	201.4	200.54	199.05	199.71	200	200.7	199.14	201.1	200.1	200.25	201.05	201.76	201.24	200.57
204.22	203.35	205.24	205.32	205.08	204.24	205.08	205.25	203.13	204.82	205.95	203.9	205.68	204.38	206.17	206.07	204.28	205.49	204.42	204.11	203.16	205.08	203.75	203.49	204.89	204.06	205.21	204.1	204.52	204.42	204.7	205.09	204.81	203.19	206.34	204.85	204.92	204.38	203.96	203.91	203.97	204.35	205.73	203.91	204.4	205.4	204.27	204.59	204.35	203.81
204.56	206.12	206.29	205.9	205.23	205.88	205.09	205.18	206.02	206.28	206.29	204.25	205.43	205.93	206.08	206.62	204.22	205.99	204.82	205.18	205.53	205.56	205.98	204.66	205.17	206.09	206.64	205.26	205.71	205.97	206.15	205.1	204.94	206.26	204.71	206.51	205.03	205.94	205.95	205.87	206.52	206.64	205.84	205.18	206.14	204.14	204.45	205.39	206.93	203.87
216.93	216.38	216.02	215.69	216.13	218.45	218.76	217.48	216.21	217.27	217.48	217.13	216.94	216.74	216.97	219.24	217.84	216.64	215.97	218.09	215.03	215.64	216.55	217.15	216.8	217.45	218.45	215.51	217.57	218.29	216.72	216.47	217.97	216.25	217.53	216.47	216.22	216.46	216.86	216.38	217.31	216	216.81	217.65	217.72	217.5	216.97	216.91	215.95	216.88
216.78	217.12	217.69	217.61	217.08	216.89	215.38	219.01	217.19	217.65	217.67	218.48	215.69	218.3	218.07	217.61	216.19	217.07	217.04	217.34	217.96	217.37	216.69	216.53	215.78	215.88	217.42	216.03	216.39	217.42	217.14	216.81	216.24	216.22	217.3	218.29	217.99	217.93	216.44	217.93	216.82	215.68	215.52	218.28	216.93	217.49	217.91	217.53	218.28	217.88
217.86	218.79	217.38	217.93	218.64	219.92	217.03	218.42	218.48	216.4	216.75	217.11	218.4	216.58	217.36	219.29	218.4	219.03	216.54	218.51	217.9	217.69	218.33	219.25	218.43	217.67	217.5	217.01	218.9	218.93	217.19	218.96	218.04	216.85	216.52	218.51	219.9	217.63	217.78	217.38	217.93	217.36	218.13	217.08	217.85	218.62	217.42	217.32	216.72	216.54
202.31	200.28	201.41	200.34	199	198.37	200.76	200.35	200.77	200.99	197.86	201.11	200.51	200.29	200.4	200.65	199.85	200.65	198.78	202.34	200.13	199.12	199.07	198.37	200.47	201.17	198.92	199.21	199.04	200.88	199.12	200.1	198.71	201.11	200.03	199.02	200.78	199.35	200.63	200.52	201.26	199.17	201.84	200.28	199.51	200.65	199.62	198.94	200.34	201.08
199.16	200.56	201.19	200.35	200.01	200.58	200.23	199.85	201.59	200.04	198.77	200.02	200.41	200.1	200.26	200.11	198.77	200.54	199.47	199.5	199.46	200.79	199.67	202.07	200.89	200.48	199.64	200.24	199.25	199.61	199.43	200.83	201.68	199.86	199.19	201.2	199.35	199.98	200.51	200.49	199.67	199.84	199.68	201.28	199.98	198.6	198.35	200.64	197.76	200.4
198.62	197.81	199.78	197.17	199.55	200.42	199.64	198.9	200.96	199.24	196.35	199.04	200.08	197.86	197.2	195.73	198.42	197.75	197.84	200.27	198.89	198.34	198.29	199.01	198.89	199.4	199.41	197.79	199.06	197.95	197.94	198.5	198.1	197.21	197.16	197.66	197.65	198.56	197.91	198.28	199.99	198.38	199.53	198.48	197.8	198.16	198.6	195.82	197.76	198.86
208.85	209.01	207.88	207.35	208.64	208.29	206.75	209.18	207.68	208.1	209.77	207.84	208.14	209.05	208.22	208.39	208.84	208.33	209.15	208.5	207.6	209.37	207.88	208.33	208.84	210.02	207.34	208.98	208.86	209.63	210.3	208.49	207.84	208.55	208.72	209.58	209.9	208.15	208.99	209.88	209.07	208.25	209.43	209.13	208.82	206.43	208.8	209.39	209.48	210.2
204.97	204.58	204.19	204.07	203.08	205.77	203.38	205.51	205.05	204.2	203.2	205.24	206.23	205.4	206	205.76	204.68	205.65	204.97	206.53	205.79	205.43	205.97	202.75	204.32	203.25	204.55	205.11	203.69	204.36	204.47	204.49	205.86	205.94	203.76	205	204.26	203.63	203.07	205.67	205.24	205.19	204.37	203.7	204.26	204.64	204.96	205.06	204.23	205.24
203.5	202.7	202.84	203.35	202.57	201.96	204.85	203.22	205.22	203.9	202.49	201.92	201.39	203.83	204.67	203.09	205.78	205.17	203.72	202.46	203.71	203.69	203.34	203.27	202.94	203.28	202.54	203.5	204.08	202.81	203.57	201.58	202.76	202.42	203.93	204.68	203.08	204.6	203.24	202.94	203.73	202.25	203.29	203.52	204.07	203.34	203.23	204.07	204.53	203.54
205	205.59	208	207.25	206.81	206.47	206.56	205.83	206.57	207.22	205.34	206.6	206.15	208.04	208.22	205.01	206.11	206.41	206.51	206.32	205.65	205.84	207.56	205.73	205.62	206.06	205.72	206.52	205.48	204.94	206.53	206.29	206.75	206.42	205.62	204.68	206.78	206.26	206.67	206.13	205.04	204.8	207.31	206.16	204.51	205.7	205.69	206.42	205.57	206.75
204.26	204.84	204.89	206.36	202.56	204.49	204.56	204.53	203.88	204.04	203.96	206.04	203.32	203.7	205.52	203.99	206.03	204.57	204.56	204.6	204.11	205.18	204.86	205.11	204.02	204.94	205.19	205.8	207.02	205.2	206.13	205.14	203.11	203.85	204.43	205.87	204.39	205.9	202.37	204.49	204.89	204.19	204.72	206.49	203.64	204.44	206.19	205.22	204.91	206.4
211.07	212.5	210.26	210.13	211.94	211.03	210.18	213.45	212.89	213.08	211.33	211.58	211.03	211.15	213.09	211.83	211.77	212.65	211.78	209.9	211.13	210.96	211.77	211.57	211.97	211.16	210.82	211.76	211.1	210.76	211.77	210.36	211.86	211.4	210.74	211.62	211.91	211.34	210.62	211.42	211.04	212.18	212.04	213.1	211.99	212.03	212.28	210.62	211.32	212.47
213.26	213.4	211.85	212.97	213.58	213.5	213.52	211.5	214.37	215.56	212.61	213.47	214.76	213.37	213.05	214.01	213.63	214.24	213.62	213.72	214.53	215.25	213.93	213.7	214.69	215.6	211.11	212.88	214.16	214.46	212.73	214.95	214.48	214.61	213.48	212.71	215.38	214.84	213.95	213.07	212.58	211.6	213.38	213.94	214.22	214.04	213.01	215.09	213.97	213.69
200.51	201.8	200.87	198.9	199.05	199.35	199.46	199.08	199.97	200.05	199.47	199.6	201.18	199.62	198.75	200.9	199.88	201.21	199.96	200.29	198.64	197.66	199.42	196.61	199.02	199.1	199.91	198.47	200.04	198.74	199.31	198.79	199.01	199.38	201.42	200.06	198.98	198.81	200.71	199.53	199.45	199.46	199.8	199.28	199.3	198.45	198.9	200.19	200.75	198.93
218.96	217.85	217.69	218.94	218.68	218.35	217.07	218.79	216.67	219.88	217.34	217.64	218.12	218.56	217.46	217.64	218.58	217.68	218.15	219.4	218.76	218.06	217.45	217.59	218.99	218.52	217.86	217.45	217.42	217.6	219.22	217.23	218.64	217.25	217.58	219.01	217.56	219.06	218.47	217.6	218.81	218.21	217.34	218.27	217.8	218.58	217.51	217.14	218.61	216.06
209.38	209.09	209.56	208.49	209.14	208.34	209.51	209.26	208.1	209.24	208.46	208.53	209.61	210.76	209.32	209.74	208.33	208.49	209.67	208.9	208.05	208.53	207.93	208.56	208.96	210.5	209.52	207.4	208.87	209.97	210	209.13	208.3	207.86	208.41	208.5	209.53	208.16	208.79	208.12	208.39	210.06	208.95	209.51	208.11	210.47	208.67	209.35	207.73	208.92
217.95	217.02	216.06	218.04	216.93	218.26	217.93	217.2	217.29	217.54	217.03	218.18	217.69	217.76	218.94	218.56	217.42	216.39	216.89	217.14	216.28	215.87	217.48	216.25	217.21	217.01	216.75	218.14	214.66	218.36	216.34	218.44	218.28	217.15	216.15	216.29	217.15	216.23	217.65	217.55	216.81	217.02	217.66	217.63	216.49	218.13	217.08	218.5	218.05	218.72
205.81	204.58	204.63	207.43	204.19	204.5	204.61	204.87	204.9	204.69	203.81	204.33	204.29	204.94	204.35	203.94	204.43	204.3	203.18	202.78	206.01	204.88	203.47	205.15	204.62	206.91	204.36	204.34	205.37	204.68	203.85	205.14	204.98	202.55	204.5	204.23	204.85	203.81	203.54	204.47	204.73	203.7	204.98	205.3	204.65	205.76	204.53	205.03	204.18	205.73
207.84	208.8	207.79	207.33	208	208.53	207.67	209.58	208.29	208.92	208.53	208.79	210.45	207.97	206.08	209.21	209.46	208.63	208.83	209.53	209.08	208.91	209.54	208.1	208.65	210.06	208.48	207.69	209.12	209	209.23	208.7	209.41	209.38	209.99	209.43	208.63	207.63	208.93	209.06	208	208.19	208.02	208.52	208.67	208.74	207.26	208.32	207.93	208.48
213.58	212.16	212.96	211.6	213.43	213.51	213.29	214.29	215.49	213.06	213.62	212.99	212.7	212.66	213.97	212.37	213.08	214.41	211.72	213.49	212.98	213.4	213.73	215.07	212.36	212.08	213.63	210.9	213.62	211.74	212.65	214.82	211.59	211.78	213.88	213.09	213.11	213.55	212.28	214.63	211.44	212.73	213.13	213.02	213.49	213.46	214.09	212.44	213.23	212.43
218.36	217.59	218.14	216.24	217.52	217.18	218.32	217.5	217.89	219.23	217.76	217.09	217.55	217.62	218.07	217.09	216.96	216.87	217.46	216.96	216.34	217.48	217.27	217.57	216.96	218.33	218.29	218.14	218.48	218.57	217.18	218.04	217.61	217.05	217.47	217.55	216.6	220.13	219.25	217.7	216.84	218.18	217.3	217.76	217.64	217.86	216.07	217.85	216.87	216.6
204.54	205.07	204.53	204.8	205.01	204.03	204.76	205.41	205.16	204.12	203.6	203.41	203.85	205.3	204.55	204.49	203.44	205.73	203.56	204.01	204.68	204.12	203.9	203.36	205.14	204.92	203.23	205.28	204.08	204.16	203.87	204.58	203.76	204	204.41	204.12	204.64	205.27	204.97	204.6	203.61	205.35	204.68	204.29	203.61	204.36	204.14	205.44	204.48	203.97
209.34	208.98	210.35	209.43	208.58	208.61	210.93	207.89	210.9	208.99	208.99	208.12	209.26	210.82	211.09	209.52	210.92	209.22	210.37	210.19	209.77	209.31	210.7	208.65	210.36	208.59	209.05	208.97	209.24	209.29	208.97	209.39	208.82	209.32	209.08	208.89	209.15	210.15	207.18	210.13	210.11	209.47	210.06	208.97	209.95	209.83	209.35	209.35	207.79	208.9
206.08	207.59	206.57	207.66	207.57	205.51	206.18	205.68	207.11	207.51	206.68	206.91	205.55	206.32	207.39	205.38	206.91	207.21	206.74	206.39	205.87	206.08	206.2	205.67	206.72	205.57	207.56	207.38	206.38	206	205.64	206.65	206.23	205.95	205.17	206.47	205.13	207.84	206.69	205.95	204.91	206.58	206.83	206.64	206.32	206.07	206.02	206.38	207.03	206.21
207.33	205.58	206.37	206.89	205.39	206.5	205.98	206.52	208.21	207.09	205.42	205.89	205.83	206.47	205.57	204.22	206.62	206.91	205.85	206.95	206.85	206.05	205.87	207.1	206.01	207.41	206.86	205.29	204.29	206.54	206.35	207.2	207.15	205.91	206.28	205.95	205.4	206.46	206.86	206.47	206.82	207.37	207.13	206.87	206.58	206.16	207.55	207.44	206.08	206.57
199.37	199.97	201.24	199.49	198.83	200.25	199.47	200.13	200.51	201.72	199.72	199.03	200.46	201.41	200.77	200.33	200.09	200.41	201.25	198.52	200.24	199.59	199.92	198.97	200.39	200.73	200.35	200.94	201.03	200.95	199.37	200.92	200.64	201.14	200.13	199.55	200.75	199.92	200.44	201.06	201.31	200.6	198.61	202.66	200.44	200.77	200.97	200.95	201.03	201.06
199.6	201.55	201.19	202.34	200.92	200.66	200.84	201.25	200.31	201.57	201.7	200.24	201.54	200.75	202.31	201.38	202.11	201.21	200.83	201.34	201.42	201	201.81	200.69	200.26	201.52	201.9	201.19	200.75	201.05	199.31	200.76	200.4	201.43	202.14	203.58	200.24	201.6	201.38	201.95	201.64	203	201.32	201.85	200.07	200.93	200.41	200.71	202.36	200.76
194.68	195.99	193.49	195.1	196.04	193.98	195.08	194.25	195.25	195.4	195.39	196.02	194.61	195.9	194.81	194.73	195.75	196.3	194.66	195.8	195.55	194.08	195.81	194.54	194.88	197.46	194.89	193.4	194.18	194.17	197.27	195.67	195.04	196.76	194.07	195.7	195.92	195.31	196.35	194.7	195.31	195.49	193.81	195.02	193.75	195.64	195.37	196.23	197.85	195.67
218.36	216.32	215.79	217.44	217.19	216.95	215.58	215.17	217.25	216.04	217.56	218.25	217.87	218.39	216.57	217.52	217.68	216.48	217.35	217.64	217.09	216.96	216.37	216.5	217.55	218.32	216.19	215.18	217.44	217.77	216.68	216.63	218.37	216.51	218.94	217.37	216.75	217.85	215.77	217.91	215.93	218.08	215.47	216.77	217.43	215.7	217.78	217.87	217.34	216.35
208.83	208.35	208.61	208.11	209.94	208.94	209.5	210.94	209.66	208.91	209.5	210.29	208.24	209.08	209.09	209.65	210.63	209.58	209.38	209.7	211.25	209.58	208.55	209.46	210.46	210.5	209.96	209.35	210.66	208.84	210.19	208.6	208.84	209.08	208.94	208.29	210.46	211.05	209.07	209.26	209.07	208.94	208.46	208.01	208.4	209.58	208.3	208.38	209.29	208.36
203.99	202.53	202.35	202.62	203.37	204.26	202.11	202.74	204.12	203.79	202.31	203.53	203.06	202.17	203.77	203.59	202.87	203.39	202.76	203	202.91	203.66	203.65	204.69	203.58	203.54	202.11	203.44	204.36	203.73	203.2	203.07	203.96	202.73	203.92	204.14	204.54	204.94	203.8	202.83	203.91	203.76	203.5	202.68	203.95	204.57	203.36	204.07	203.47	202.34
210.53	212.42	212.38	211.37	211.31	212.38	212.46	212.57	212.32	211.7	212.3	210.36	211.46	211.58	210.77	212.27	211.73	210.25	212.78	211.28	211.43	209.54	213.12	212.82	211.44	211.45	212.88	212.67	212.86	211.42	212.19	211.31	212.26	212.38	213.52	210.5	212.15	210.67	211.25	212.06	210.97	211.19	211.64	211.63	211.99	212.34	212.06	211.6	213.54	212.37
208.69	208.07	206.77	207.26	206.82	206.98	208.33	207.17	206.54	208.11	206.87	208.87	207.92	206.3	207.31	206.66	207.32	207.64	207.28	207.2	207.49	206.82	207.78	206.73	207.52	208.1	208.64	208.53	207.84	208.61	206.42	207.66	208	208.5	208.03	208.5	206.97	209.12	209.46	207.67	208.07	206.11	208.43	208.31	209.14	207.32	207.24	207.09	207.51	208.18
210.3	208.41	211.1	207.52	209.59	208.61	209.23	208.93	209.41	210.85	209.64	209.7	210.9	209.34	211.81	210.04	209.16	209.54	209.4	208.37	209.12	210.21	209.21	210.02	211.87	210.33	209.64	208.59	208.56	209.82	209.78	209.58	209.86	209.42	210.18	209.21	210.2	209.66	209.45	209.93	211.03	209.74	209.81	210.22	209.52	210.9	209.5	209.47	208.97	208.8
204.91	203.82	205.65	205.14	203.86	205.17	203.66	205.13	203.98	205.71	203.9	206.13	205.55	205.55	205.44	205.1	204.33	204.68	203.21	204.83	204.74	204.31	206.09	203.97	205.56	204.03	205.46	205.02	204.98	205.14	205.33	205.09	204.25	205.47	204.41	204.67	204.87	203.11	204.73	205.81	203.9	205.32	205.14	204.7	204.56	203.21	204.62	205.82	205.21	204
207.53	206.71	206.91	208.19	206.91	206.37	208.13	208.92	208.74	208.2	207.68	206.94	207.56	208.39	207.88	207.09	208.46	208.26	207.73	208.46	207.79	205.9	208.91	207.5	208.28	206.48	207.67	208.77	207.03	206.43	205.88	209.08	207.64	208.1	207.54	206.72	208.23	208.41	206.61	207.04	208.81	206.75	208.39	206.32	208.88	207.01	207.81	207.49	209.22	207.57
213.2	212.93	214.16	214.11	212.77	210.22	212.13	212.79	211.41	212.32	212.7	213.67	213.71	213.84	213.27	214.68	214.04	212.65	212.34	212.11	213.11	212.31	212.7	212.62	213.15	213.15	212.99	213.35	212.59	212.17	212.54	211.93	213.85	213.49	211.89	213.52	212.01	212.74	211.78	212.9	214.54	212.28	212.08	212.64	212.27	213.68	211.37	212.42	213.05	212.35
199.43	200.54	199.49	200.06	199.05	200.16	199.1	200.34	199.98	199.86	199.87	198.97	201.61	199.21	200.49	199.23	201.11	199.03	200.82	199.18	200.49	200.88	200.92	201.7	199.32	199.2	200.56	200.46	198.63	200.71	200.08	199.59	199.81	200.76	200.26	198.93	200.65	200.38	200.04	200.93	197.83	202.03	200.99	199.39	198.61	199.58	201	200.42	200.86	198.87
201.68	201.85	203.15	203.65	202.63	202.6	202.31	202.03	203.48	200.73	202.44	204.46	203.43	201.5	201.22	201.13	202.93	201.67	201.89	202.2	202	200.99	201.84	203.15	203.7	203.15	200.55	202.38	203.58	201.95	202.79	203.6	201.42	202.14	202.05	201.65	201.42	204.07	204.16	202.59	202.09	199.93	202.22	204.33	203.24	202.17	203.66	204.15	203.76	202
212.74	212.77	212.48	211.95	212.25	213.28	212.67	212.16	213.3	212.79	212.56	213.2	211.74	212.11	213.82	212.15	213.78	212.74	213.71	213.48	212.55	212.6	212.83	213.91	213.31	211.62	211.6	212.12	211.86	211.83	213.15	212.6	212.92	213.63	214.28	212.66	212.58	212.34	212.34	213.31	212.13	211.94	211.45	212.33	212.1	212.64	212.93	212.98	211.86	212.33
208.82	208.51	208.38	208.65	209.4	208.48	208.73	207.98	208.22	210.17	209.19	209.15	209.25	209.28	208.14	208.65	208.71	208.01	207.66	210.12	207.51	209.15	209.08	209.12	209.49	209.2	209.84	208.93	210.09	208.13	207.57	209.57	208.92	208.44	206.62	208.01	206.78	208.4	208.7	207.64	208.2	209.4	209.55	208.98	209.13	208.46	207.86	208.21	208.62	210.63
208.5	208.2	210.61	208.57	208.77	207.43	209.12	207.98	209.78	208.56	209.86	209.65	210.1	207.86	209.37	208.64	208.08	209.65	208.33	207.93	207.6	209.16	208.24	207.65	208.97	207.05	207.71	208.57	207.27	207.47	206.94	209.37	209.31	208.63	208.69	208.36	210.41	208.8	210.02	208.89	209.5	207.27	207.19	208.89	208.31	209.73	209.16	207.83	207.01	208.62
206.35	205.49	204.53	206.52	207.12	205.98	206.07	207.51	205.73	206.02	206.99	206.54	207.13	207.82	206.17	206.76	206.07	207.79	206.88	207.75	205.02	206.3	207.21	205.82	206.49	206.47	206.78	205.96	206.41	206.42	205.17	206.13	206.96	207.06	207.15	206.75	205.58	207.15	204.81	208.12	206.18	205.65	206.6	204.83	205.17	204.64	206.79	205.58	206.88	205.86
208.77	206.77	210.22	210.34	209.15	208.67	208.83	209.11	209.78	208.74	207.09	210.19	210.76	207.65	208.9	208.05	208.7	209.18	209.32	207.95	209.46	209.2	208.96	209.07	208.24	208.49	208.92	208.47	208.58	207.69	208.34	207.91	209.97	207.64	208.46	206.97	208.13	208.5	207.63	210.26	208.48	210.42	208.95	210.14	209.53	209.35	209.92	208.14	209.02	208.01
207.49	210.11	209.99	209	207.77	207.13	209.41	209.26	208.43	208.4	210.41	208.5	210.13	209.75	206.74	210.19	208.75	209.32	208.15	208.88	208.19	208.07	208.02	208.62	208.82	207.67	209.81	208.82	208.93	209.62	208.51	208.92	209.61	209.97	208.87	208.67	209.02	209.37	207.94	208.93	208.2	209.7	209.56	209.58	209.31	209.52	208.78	208.25	208.04	209
207.87	207.89	208.25	207.46	209.11	208.09	208.52	209.48	207.16	207.54	207.91	208.4	207.85	208.2	206.87	208.29	207.15	206.24	206.55	208.67	207.04	208.53	207.16	207.11	207.26	207.74	208.54	209.2	209.16	207.76	207.29	207.75	209.17	207.58	208.92	207.04	208.94	210.51	207.81	208.77	207.3	208.63	208.2	207.67	208.67	207.36	208.02	207.57	206.17	206.58
206.69	209.06	207.97	206.87	208.89	209.69	208.18	206.19	206.94	208.16	206.42	207.75	207.82	207.63	208.36	206.03	208.6	205.81	208.29	209	208.8	208.98	206.32	206.73	207.51	207.32	207.21	207.83	207.77	206.52	209.03	207.69	205.58	207.53	208.54	207.93	208.52	208.57	208.8	209.84	206.7	207.03	204.8	206.13	208.19	207.24	208.49	207.62	206.63	207.21
213.92	213.35	212.96	212.44	212.74	214.58	213.64	213.83	212.83	213.3	213.68	212.67	213.77	213.96	210.26	214.72	213.13	214.05	213.35	212.4	212.75	212.62	213.7	214.12	212.29	212.65	213.41	212.16	214.68	213.06	212.42	212.51	215.55	213.51	213.12	213.28	212.06	212.27	212.28	212.97	213.02	214.09	212	213.32	214.03	213.5	213.52	213.13	212.74	212.74
204.06	203.34	205.46	202.83	203.36	202.94	204.61	203.11	203.61	203.49	203.45	201.51	202.83	202.97	204.56	203.77	202.76	202.98	205.06	204.63	203.86	203.75	204.5	203.97	205.52	202.7	203.41	204.71	202.3	203.45	203.4	203.68	204.68	203.37	203.54	203.31	202.21	204.44	205.09	203.54	204.67	202.1	204.88	204.38	202.94	204.1	203.73	203.63	205.18	201.31
200.35	201.66	204.63	205.12	200.8	202.86	201.92	202.62	202.29	200	203.86	203.81	203.2	202.64	202.85	202.95	201.68	203.24	201.62	201.93	204.74	203.21	201.78	203.27	202.15	203.18	202.95	203.21	201.25	201.75	203.61	202.44	203.63	202.31	202.81	203.56	202.08	202.73	201.76	202.6	202.58	202.79	203.17	201.17	203.51	201.17	202.31	202.63	202.14	202.92
198.89	198.77	198.25	198.91	198.22	199.77	198.79	197.98	198.68	199.35	197.42	199.74	198.63	197.81	199.41	198.35	198.42	198.57	198.9	198.29	200.34	199.67	200.42	197.86	200.06	199.24	197.68	200.22	198.02	199.38	199.49	198.42	199.6	200.13	200.95	198.72	199.61	198.34	198.75	198.8	199.87	198.05	199.23	199.22	198.19	198.64	199.28	199.44	197.6	198.24
211.56	209.8	209.9	208.49	209.24	211.4	209.61	209.28	210.14	209.8	208.75	208.72	208.71	209.31	209.46	208.99	209.22	209.1	209.4	210.79	209.03	208.59	209.55	209.27	208.94	209.82	209.48	209.84	208.64	210.19	210.07	209.16	210.44	208.83	210.88	209.42	208.61	210.05	209.26	209.62	207.9	209.26	209.85	208.82	209.84	209.01	209.9	209.07	209.46	208.86
200.65	199.03	199.28	198.5	198.56	199.66	198.15	200.04	198.82	199.47	200.42	200.11	199.26	201.07	199.1	198.33	199.6	198.32	200.99	198.64	198.99	198.66	199.39	200.63	198.26	198.77	198.5	200.71	200.21	197.87	199.08	198.78	199.18	201.42	199.51	197.25	201.18	199.53	198.95	200.33	197.81	200.83	197.88	199.76	196.92	199.14	200.58	198.32	199.69	198.51
205.15	207.88	205.54	207.1	206.79	207.27	206.83	205.34	205.24	207.25	206.78	205.97	206.52	205.93	206.53	205.15	206.32	205.47	207.19	206.86	205.84	205.29	206.64	206.93	206.94	205.16	206.99	207.08	206.74	206.67	206.3	207.08	205.39	207.19	204.2	205.49	206.06	205.74	207.54	207.02	207.59	206.74	204.53	206.5	206.38	206.84	205.36	207.62	206.28	206.88
208.7	209.29	207.41	210.18	207.81	209.02	209.05	208.45	207.54	207.72	210.05	208.88	207.14	208.08	210.18	210.54	207.61	208.09	210.03	207.98	208.58	208.47	209.71	208.85	208.5	208.47	206.61	208.33	207.94	207.86	207.62	209.61	208.25	208.26	208.96	207.57	208.77	207.58	208.45	209.07	209.22	208.84	208.33	208.51	208.79	208.84	208.38	209.78	209.32	210.5
194.17	194.63	195.71	195.95	194.51	195.4	194.81	195.68	193.62	194.44	195.38	194.37	195.35	194.95	195.57	195.49	195.12	196.25	195.54	195.88	193.97	193.66	195.07	195.53	195.91	195.37	194.22	196.55	196.55	194.97	193.63	195.24	194.14	195.84	195.24	195.18	196.12	194.63	195.91	196.19	194.75	193.29	192.1	195.87	194.04	195.47	194.96	196.29	196.35	195.91
205.66	207.63	208.94	207.26	208.5	206.67	207.84	207.16	209.42	206.08	207.36	205.42	208.66	208.18	207.41	207.44	209.07	207.82	208.46	205.85	210.49	204.68	207.88	206.36	208.31	208.14	206.92	206.87	207.9	206.56	207.83	208.12	207.79	207.26	208.85	207.54	207.1	208.27	206.16	207.54	208.55	207.05	207.77	208.49	207.48	207.76	207.35	207.14	207.06	208.43
198.71	198.53	197.67	197.5	198.04	199.95	198.21	197	196.38	197.42	199.35	197.34	197.33	198.24	198.24	198.49	196.51	197.71	199.35	198.82	197.03	197.77	198.97	198.28	199.9	198.46	197.69	195.95	197.97	198.27	198.67	197.94	198.51	199.01	198.46	198.61	197.63	199.08	197.76	198.7	198.8	198.27	198.55	197.41	198	199.54	197.9	199.46	198.72	197.62
213.42	212.76	212.9	213.02	211.13	213.58	215.59	212.66	213.76	213.89	212.96	213.37	212.13	213.38	212.77	213.47	213.96	213.47	213.15	212.26	212.89	212.26	212.77	212.44	212.07	212.28	212.37	213.09	213.57	214.07	212.68	213.22	211.9	212.49	211.67	213.07	212.6	214.27	213.53	211.99	213.03	212.22	212.29	214.13	213	212.3	214.13	211.9	212.57	213.44
205.31	205.78	204.85	203.86	206.77	205.45	206.54	205.08	205.48	205.8	204.79	206.88	206.53	207.23	205.83	204.25	205.89	205.69	206.93	205.41	205.31	204.79	204.96	206.03	206.01	205.35	205.67	205.33	206.46	206.34	203.93	206.23	205.19	204.69	206.26	204.79	205.36	205.32	205.05	205.62	205.13	205.2	203.89	204.09	205.08	204.27	206.47	205.84	205.25	205.3
201.86	199.85	200.41	200.28	199.44	198.81	200.48	197.93	200.2	199.82	200.31	200.65	200.41	200.6	199.95	199.07	199.22	200.73	200.87	201.69	200.12	199.95	199.99	199.36	199.65	198.99	199.36	199.75	200.67	200.25	201.73	201.08	199.74	198.06	200.24	200.08	199.89	201.56	202.12	201.95	200.71	199.13	200.98	200.16	200.01	199.95	201.28	201.73	199.56	201.12
202.05	203.86	203.1	201.67	203.22	202.97	203.35	201.54	202.26	205.83	203.87	201.64	203.75	203.07	202.24	202.41	203.82	201.96	202.81	202.65	201.83	201.58	203.48	202.85	202.09	203.01	202.3	203.23	201.24	202.06	203.85	202.11	203.12	202.78	200.96	202.07	200.51	203.01	202.73	202.99	203.16	200.86	201.86	201.74	202.23	203.02	203.3	203.89	204.73	202.83
204.86	202.98	204.13	203.8	203.51	202.79	203.82	204.16	205.21	204.88	202.52	203.58	204.1	203.96	204.09	204.26	202.98	204.18	202.97	201.96	202.37	204.06	203.39	204.25	202.42	204.63	204.03	202.75	202.74	202.66	203.24	203.26	203.63	202.23	204.45	203.52	204.64	204.56	204.41	204.72	204.53	204.3	203.56	203.79	203	203.9	203.87	203.24	204.37	204.11
213.4	213.01	212.22	213.66	212.77	213.35	211.61	213.99	211.17	211.73	212.21	213.43	211.84	212.5	211.6	214.36	212.42	213.54	212.57	211.99	211.83	212.59	213.43	213.57	212.46	214.59	212.09	215.02	212.1	212.03	213.02	213.22	213.25	212.43	211.43	213.49	213.17	213.72	213.33	212.41	213.15	212.38	212.9	212.37	210.85	213.35	212.41	212.93	211.85	210.23
205.83	204.84	203.96	203.54	203.88	205.18	205.28	203.38	205.44	204.83	204.4	203.98	205.38	205.3	204.89	205.45	204.17	204.37	204.21	204.2	205.69	205.77	204.39	205.23	205.36	205.67	205.44	204.87	206.23	205.35	203.9	203.54	205.19	206.95	203.01	205.48	205.92	202.86	204.57	204.92	204.39	205.62	206.2	206.09	204.23	203.05	204.57	205.83	205.05	204.02
212.49	212.96	211.38	212.83	211.54	212.76	212.39	211.75	210.66	211.66	211.65	211	212.02	210.76	212.68	211.56	212.76	211.3	211.08	211.04	211.54	211.54	212.39	211.1	211.07	213.4	210.87	212.4	212.32	211.78	211.85	212.34	211.33	211.55	212.69	210.7	210.59	212.25	212.09	210.12	211.89	211.51	212.94	212.44	212.77	210.04	210.23	211.38	213.24	212.95
200.75	203.04	204	200.51	203.52	203.25	202.77	202.04	203	201.92	205.24	202.97	202.94	202.45	202.53	202.11	202.24	202.38	202.2	203.47	203.36	202.39	202.41	201.81	202.97	204.15	202.77	202.76	203.53	201.8	203.3	201.43	203.56	201.91	202.74	202.16	203.04	202.94	203.62	201.56	202.67	202.4	203.31	202.72	202.87	201.11	203.27	201.21	203.91	201.78
203.7	203.67	201.77	204.62	203.52	203.91	203.18	203.17	202.71	204.59	204.47	202.88	203.25	204.2	204.39	203.34	203.27	203.93	202.3	203.99	203	204.17	204.86	205.26	202.61	203.11	203.14	203.22	203.78	205.14	203.53	202.95	203.31	202.29	203.89	205.66	204.34	204.13	202.3	204.22	203.53	204.61	202.12	204.72	204.7	203.96	204.67	203.77	204.95	204.71
216.49	216.77	217.45	216.28	215.84	216.64	217.42	216.39	217.29	215.77	217.57	216.57	216.3	217.05	215.55	217.21	216.66	216.23	218.99	217	215.74	216.72	217.27	216.79	215.94	215.19	216.17	215.84	216.54	216.62	217.21	216.56	216.62	217.48	218.3	218.88	217.76	217.34	217.32	217.56	217.15	217.51	218.09	217.54	217.22	215.23	216.16	216.57	215.11	216.48
205.06	205.04	203.35	204.02	204.51	202.74	204.21	203.96	204.35	204.45	205.45	205.02	204.35	203.81	204.99	203.79	205.4	204.09	204.41	204.24	203.87	204.36	203.52	206.25	203.62	205.76	205.59	204.5	204.72	203.54	204.68	205.49	205.52	204.17	204.71	205.55	205.4	204.85	204.21	204.38	204.67	203.08	204.2	204.94	202.79	202.86	204.41	203.39	204.66	204
202.88	201.16	202.87	203.15	202.72	202.7	203.52	201.78	203.81	202.64	203.23	201.98	203.4	202.67	202.42	203.3	201.79	202.93	203.49	202.46	203.97	203.32	203.78	201.65	201.25	204.25	201.14	201.78	200.84	202.4	203.77	203.98	202.72	203.51	201.18	202.49	203.01	200.53	201.81	203.42	202.44	203.01	202.6	203.07	202.87	203.14	203.82	203.39	204	201.21
208.81	208.22	208.79	207.29	208.07	205.45	208.04	205.36	209.37	207.56	207.25	206.57	208.33	208.76	206.26	206.89	209.34	207.82	208.15	208.29	209.59	206.91	208.31	208.85	207.06	206.92	208.52	206.99	208.54	208.52	207.26	207.89	207.06	207.8	207.52	207.92	206.98	208.35	208.11	208.77	208.23	207.28	208.83	209.1	207.43	207.32	207.91	208.83	207.27	206.59
203.76	204.19	203.13	204.23	202.76	202.48	203.27	203.64	203.65	204.77	201.52	203.41	204.72	202.67	203.73	202.2	204.23	204.96	204.66	203.35	202.58	202.79	205.41	205.33	203.87	203	203.44	203.53	205.57	204.72	203.67	205.15	203.18	203.3	203.51	202.64	204.4	204.1	204.26	203.74	202.09	202.68	203.42	202.93	204.22	202.44	203.21	203.77	203.14	204.62
208.01	207.01	206.63	207.47	207.27	207.88	207.52	205.95	208.94	207.61	208.23	206.8	206.6	208.4	207.36	206.16	206.55	206.33	206.82	207.44	208.39	207.02	209.41	206.85	207.57	208.32	207.43	208.29	207.07	207.1	207.76	206.72	208.47	208.26	206.25	208.39	206.03	207.14	206.8	207.87	207.91	207.68	207.57	208.59	207.55	207.93	208.48	209	208.15	206.12
203.27	204.29	204.7	203.76	205.44	204.68	203.58	207.16	204.05	207.95	205.78	205.11	203.61	204.59	206.8	203.96	202.55	206.47	204.9	204.65	205.66	204.59	204.16	203.39	204.98	204.31	204.76	204.22	205.13	205.72	206.61	204.88	204.07	204.77	204.21	204.84	203.56	203.01	203.73	203.91	204.38	206.39	204.52	205.24	204.34	204.5	205.28	205.44	204.39	204.66
204.78	205.61	202.99	203.71	205.29	206.03	203.88	203.41	206.08	205.36	202.94	205.76	205.24	204.29	206.15	205.33	205.28	205.64	205.4	205.54	204.2	205.3	205.93	205.56	206.45	205.99	203.57	205.28	204.1	204.99	205.36	204.65	205.55	204.42	204.38	205.73	205.29	204.58	204.05	204.39	204.94	204.93	205.29	205.12	203.84	204.06	204.37	206.14	206.29	204.7
217.53	217.87	218.18	216.52	219.15	216.01	219.08	218.1	218.29	219.52	216.47	219.15	218.41	216.91	217.55	218.22	217.35	219.13	218.5	217.04	217.83	219.03	219.24	217.32	216.63	217.77	218.75	217.33	217.56	217.17	217.45	218.57	217.54	216.39	216.63	217.82	218.91	219	218.85	217.97	216.96	219.91	218.36	217.54	217.47	218.33	218.36	216.98	218.02	218.37
200.88	200.51	201.97	200.23	200.72	201.35	202.16	201.22	201.72	201.88	200.08	200.16	201.31	200.5	200.99	202.22	201.1	200.09	202.31	201.57	201.37	201.28	200.27	202.38	200.95	200.83	200.74	200.82	200.18	199.9	199.77	201.3	201.59	201.71	201.75	202.55	201.04	201.39	200.81	202.56	200.8	200.38	201.11	201.42	202.4	201.43	200.29	202.65	200.23	202.12
212.68	213.95	212.12	211.38	213.04	211.11	213.25	213.25	212.86	213.31	214.36	210.63	213.4	214.54	212.61	212.69	213.7	213.74	214.52	213.66	213.46	213.55	213	213.74	212.01	214.03	213.79	210.97	214.32	211.87	213.68	214.36	214.48	214.35	213.69	213.35	214.26	212.18	213.91	213.44	213.19	213.08	212.23	212.85	213.38	212.91	212.66	213.82	212.44	213.05
204.1	204.05	204.69	203.08	203.98	202.39	202.75	203.24	202.67	202.29	202.78	203.39	203.48	204.22	202.26	205.35	202.61	202.89	202.86	201.66	202.17	203.84	203.13	204.01	205.23	203.47	202.75	203.47	202.77	204.15	205.05	203.94	202.5	203.8	204.49	202.5	204.15	203.62	202.94	203.85	203.8	205.21	203.55	202.24	204.49	203.59	203.28	204.12	202.7	203.91
196.77	197.82	196.76	197.8	198.82	197.57	197.27	197.04	196.7	198.25	198.74	197.93	198.65	198.04	197.48	196.7	198.51	197.27	198.25	197.55	197.88	198.75	198.42	198.12	199.93	197.5	197.31	198.29	198.81	198.25	199.85	197.78	198.81	196.42	196.78	195.69	197.76	197.19	196.95	198.55	198.75	198.41	197.91	196.96	199.46	196.84	197.2	196.92	196.69	197.72
204.59	202.14	203.96	204.26	203.12	203.93	202.94	203.51	202.31	205.12	201.98	201.39	203.79	202.19	203.06	203.5	203.82	205.12	201.47	203.16	203.54	202.15	203.28	203.01	203.76	203.17	202.18	204	204.2	204.19	203.41	203.27	203.01	202.31	203.54	201.33	203.39	203.64	203	201.7	201.44	203.76	203.55	203.58	202.89	205.65	203.24	202.68	203.37	202.55
219.75	217.64	218.94	218.96	218.58	218.11	217.4	216.31	217.47	217.71	218.16	217.33	216.99	218.45	219.62	218.24	218.39	218.46	217.32	218.4	217.88	217.37	219.89	218.83	218.43	217.94	217.32	218.52	218.57	215.97	218.96	216.91	216.86	218.32	218.54	217.66	216.88	217.97	217.74	217.73	218.82	217.76	218.26	218.43	218.82	217.69	218.43	217.95	217.46	217.49
216.21	217.98	216.12	217.06	216.84	216	217.84	216.95	217.97	216.63	217.16	216.43	218.42	217.28	217.55	217.11	217.2	216.98	216.5	216.17	215.61	217.06	216.76	216.75	217.89	217.63	217.23	217.4	216.79	216.99	217.88	217.67	218.82	216.63	218.46	216.85	215.86	217.98	217.88	216.79	217.03	217.14	217.06	217.66	217.85	217.01	218.33	216.74	218	216.61
208.46	205.69	209.1	205.66	207.45	206.64	207.61	208.74	209.28	206.7	207.17	207.06	208.38	209.16	206.92	207.92	208.09	208.09	207.78	207.78	207.3	207.36	207.98	208.02	207.24	208.13	208.08	207.99	207.13	208.85	207.72	207.75	208.63	206.66	208.18	209.8	207.1	208.52	209.11	206.62	206.84	207.31	208.23	208.32	207.22	207.49	207.59	206.8	208.76	207.08
204.68	204.21	203.16	202.92	205	205.66	204.48	203.37	203.65	205.61	202.6	205.6	203.24	203.75	202.83	204.85	203.39	203.4	204.75	203.11	203.2	203.95	203.53	205.45	205.78	203.53	204.85	205.19	204.7	204.39	205.3	202.78	203.2	203.74	204.97	203.29	204.02	202.65	206.01	202.52	204.36	202.82	205.21	204.21	202.77	204.49	205.5	204.12	203.98	203.05
217.08	217.7	215.9	217.5	217.58	215.73	217.17	217.86	216.29	217.24	217.42	216.11	218.82	215.65	217.74	216.97	217.06	216.22	216.64	218.73	216.95	218.48	215.77	217.32	217.2	215.39	217.26	216.75	217.54	216.54	219.8	218.64	218.04	218.75	217.22	218.04	216.85	217.94	217.44	216.63	215.28	217.27	217.6	217.38	216.69	217.63	217.89	217.23	217.21	216.88
213.42	211.83	211.93	212.46	212.77	212.6	213.24	211.16	211.66	212.72	212.32	211.97	212.65	211.52	212.38	213.49	212.33	214.16	211.1	214.93	213.05	211.86	214.23	212.05	212.99	212.43	213.38	212.86	212.05	212.39	214.2	211.91	212.22	212.6	212.46	212.53	213.76	210.33	211.39	211.2	212.9	212.12	213.15	212.25	213.27	213.02	212.44	211.57	213.47	211.74
214.08	212.25	212.28	212.63	213.38	214.54	212.41	213.61	212.32	214.6	212.89	213.73	212.96	212.32	214.17	213.34	212.74	211.92	214.44	211.85	212.26	213.69	214.52	213.26	212.88	214.2	214.35	213.17	212.33	212.94	211.1	212.56	213.46	212.59	213.11	214.42	213.01	212.94	212.19	212.14	213.04	213.05	213.18	211.98	213.05	212.4	212.45	213.72	213.16	212.82
208.86	208.12	207.43	207.61	205.78	207.76	208.68	208.82	207.06	207.74	208.98	206.67	208.5	207.87	207.93	207.8	207.67	208.51	208.69	206.13	207.66	208.29	208.48	208.09	207.15	206.98	209.19	207.83	208.32	208.04	206.74	209.41	207.96	206.97	208.17	208.46	207.12	208.03	209.27	207.33	206.14	207.65	207.86	208.9	207.35	207.42	208.92	207.09	207.01	208.43
206.66	207.35	208.03	209.19	210.45	208.83	208.32	210.47	210.63	209.56	206.96	208.59	209.22	207.8	208.49	208.31	207.79	209.81	208.82	207.33	208.77	207.89	207.84	208.3	208.21	209.27	207.87	210.24	208.54	208.95	208.08	209.5	207.38	210.21	208.38	206.92	209.3	209.75	209	208.3	208.04	210.27	209.78	209.89	209.35	207.61	209.01	209.26	208.84	208.63
216.7	217.84	218.08	219.41	219.16	217.36	218.19	219.95	217.19	216.64	217.24	218.85	216.3	218.24	218.44	217.81	218.52	217.65	218.08	217.85	217.54	218.62	217.89	218.36	216.58	217.88	218.31	218.17	216.76	217.43	217.71	217.06	216.86	216.52	218.29	216.7	218.18	216.12	218.58	218.47	218.91	217.26	216.8	217.78	217.67	216.5	217.59	216.81	218.78	216.89
199.04	198.67	199.92	199.27	198.42	199.29	200.57	198.11	199	199.98	198.76	198.45	200.24	199.71	198.75	199.83	199.61	198.56	200.08	199.06	198.32	198.91	198.39	198.61	199.78	199.07	199.45	199.02	199.65	199.65	200.2	199.52	199.98	199.26	199.43	199.68	198.7	198.1	200.26	199.42	198.85	197.89	199.7	198.27	199.03	200.05	199.15	198.36	199.5	198.71
217.49	217.24	216.97	218.25	219.06	218.32	216.87	215.92	214.72	217.13	216.92	216.6	216.7	217.45	217.41	216.68	216.63	218.54	218.21	215.98	216.5	217.68	216.36	218.14	217.08	216.91	217.62	216.84	218.9	217.67	217.15	217.73	217.46	218.28	216.23	216.51	216.3	217.17	217.57	216.96	216	216.96	217.02	217.13	216	216.85	215.44	218.15	215.9	216.45
201.01	200.56	199.92	200.08	200.19	200.95	198.61	200.04	201.76	201.91	200.78	202.03	200.3	202.42	202.04	200.35	199.22	198.71	198.45	200.68	199.97	201.72	200.9	200.84	200.36	200.57	201.39	201.65	198.82	199.04	198.3	200	200.71	201.25	198.8	199.9	200.49	200.78	202.98	200.58	200.15	201.17	200.58	200.17	200.36	201.18	200.22	200.52	200.38	201.92
201.84	203.24	204.06	203.62	203.32	203.5	204.43	203.44	203.19	203.72	203.63	204.43	202.29	203.2	202.36	203.6	204.07	204.49	203.66	202.91	203.13	202.69	202.87	203.27	202.45	199.15	203.69	202.17	203.61	203.49	203.79	202.44	203.14	204.7	202	204.21	203.79	203.98	202.44	202.95	203.86	204.23	202.89	203.54	202.56	201.96	204.13	203.4	204.39	204.1
216.08	217.97	217.39	216.83	216.98	216.91	218.16	216.64	217.67	216.84	217.12	216.65	216.98	217.63	218.37	217.79	215.72	216.98	217.98	217.38	216.93	216.3	216.37	216.97	217.5	216.91	218.49	216.23	217.71	218.13	216.21	217.05	216.54	217.75	217.94	216.31	217.85	216.17	216.45	216.52	216.11	217.63	217.2	218.21	216.38	218.1	216.67	217.15	217.55	216.02
205.68	205.68	206.33	206.01	206.96	205.25	205.31	206.56	205.27	205.25	206.57	206.22	205.02	205.37	205.6	206.8	205.49	205.7	206.43	205.38	204.87	206.34	206.87	206.39	207.77	205.11	206.11	205.43	205.33	205.17	205.2	206.03	205.64	205.03	207.13	206.09	205.75	205.29	205.51	206.53	206.29	203.38	205.54	204.26	205.87	205.32	204.7	206.31	203.91	205.39
211.79	211.59	212.06	212.35	211.97	210.15	211.9	212.39	211.79	212.03	210.95	212.28	211.19	212.86	210.84	211.86	211.16	210.44	211.11	212.78	211.27	210.97	210.01	210.53	210.85	212.54	210.43	211.55	211.62	211	211.87	214.11	211.94	211.56	211.11	213	211.43	210.69	212.01	211.94	210.92	211.13	211.18	212.67	212.21	210.17	213.12	212.07	211.25	210.93
203.16	204.82	203.56	202.78	203.15	202.17	203.25	203.96	203.84	204.87	203.02	204.86	204.59	205.39	204.01	202.43	204.19	203.9	203.18	204.76	203.99	204.24	203.25	204.26	203.21	203.35	202.12	202.89	204.57	203.95	202.67	203.36	205.92	205.39	204.96	205.06	203.58	201.5	202.21	203.91	203.62	204.62	204.01	204.03	202.97	202.76	204.88	203.64	203.74	203.18
213.75	214.4	213.23	211.93	212.28	211.74	211.98	212.4	212.43	211.43	212.03	211.05	212.47	210.7	212.37	213.09	213.29	212.47	212.48	211.46	213.16	213.04	212.65	213.05	212.46	211.83	213.77	213.97	210.87	212.53	212.5	211.35	212.51	212.53	212.69	212.93	211.54	213.35	213.2	211.66	211.47	211.78	213.55	213.01	213.88	212.73	212.29	212.91	211.45	211.17
201.76	199.89	200.43	198.37	199.19	200.94	199.88	200.9	200.32	201.11	198.75	200.92	200.77	199.59	200.24	200.03	198.78	200.8	200.32	200.07	200.74	200.66	199.97	199.95	203.08	199.31	200.94	198.75	200.73	200.65	199.18	200.48	199.64	200	200.57	200.25	200.81	200.82	199.32	201.1	200.37	201.93	198.42	200.33	200.85	198.97	199.48	200.05	199.71	200.18
208.94	207.47	209.67	206.82	208.59	206.7	208.02	207.4	206.2	207.78	209.07	208.36	207.79	207.29	208.77	207.38	206.95	207.36	208.36	206.76	208.14	208.21	207.88	207.01	207.73	205.6	207.27	207.93	208.27	208.36	207.95	206.34	207.25	209.26	206.6	208.89	207.76	208.38	206.98	207.42	206.77	208.14	208.72	207.94	207.91	206.71	208.59	207.78	209.43	206.92
194.84	195.8	194.13	193.47	193.52	193.82	194.55	194.05	194.79	194.18	194.31	194.72	194.43	194.42	192.6	193.11	194.79	193.62	192.22	193.46	195.78	193.79	193.82	194.62	193.63	195.62	194.22	193.83	193.14	194.02	196.46	195.6	194.95	193.55	194.08	194.09	194.14	192.95	193.6	192.6	195.56	193.01	194.04	194.57	194.95	195.26	195.1	193.47	194	193.33
208.6	208.27	208.81	207.4	207.78	208.94	208.96	207.46	206.67	208.23	207.39	206.63	207.92	207.87	208.02	206.16	208.42	208.85	208.32	208.24	209.2	208.46	207.01	205.95	206.45	207.78	206.72	207.35	207.37	207.81	208.44	208.23	209.08	207.04	207.99	208.08	207.17	206.74	207.94	209.06	207.19	206.65	208.59	207.6	207.89	208.29	206.88	206.84	207.52	206.59
206.59	206.34	205.82	207.72	206.29	205.64	205.7	207.27	206.49	205.77	206.25	205.85	206.24	206.12	207.77	207.61	206.21	207.76	206.15	206.32	206.09	206.7	205.52	206.18	205.23	206.41	204.82	207.47	206.02	205.53	206.76	205.73	205.53	206.8	207.05	205.85	205.04	207.5	205.58	207.67	205.93	205.59	206.7	207.09	205.67	207.89	206.23	206.14	206.33	205.88
201.58	200.04	198.56	200.47	198.97	200.22	199.71	200.59	201.15	197.7	199.13	199.46	199.2	200.03	199.65	199.08	199.12	200.07	199.93	199.11	199.84	200.57	199.3	199.59	199.3	199.77	200.01	200.09	200.56	199.13	199.27	199.17	198.69	201.78	199.49	200.42	199.05	200.54	199.56	197.88	198.98	199.98	200.17	200.14	200.43	200.62	200.47	199.63	199.29	200.36
204.98	206.68	207.37	206.68	205.28	206.52	206.61	206.09	205.62	206.45	205.17	206.16	207.23	207.41	205.15	205.94	206.09	206.87	206.34	205.51	206.04	207.51	206.87	207.28	205.75	206.38	206.37	207.02	207.22	205.13	206.58	208.58	207.1	205.1	206.36	206.01	207.97	205.52	204.92	205.8	206.66	206.84	206.42	206.01	206.15	206.2	206.72	206.3	205.55	206.73
204.58	203.71	204.59	204.71	205.13	203.12	205.5	203.12	204.33	204.95	204.2	205.03	205.72	204.53	205.09	204.55	204.2	204.33	205.3	205.19	205.05	203.64	204.69	203.6	204.79	204.38	203.5	204.21	205.66	205.33	205.24	205.49	204.54	205.67	206.02	205.62	204.66	205.75	204.06	204.07	206.21	206.22	204.16	206.62	203.74	203.9	203.78	204.57	205.16	204.19
211.25	210.68	212.19	212.2	211.49	212.03	213.41	211.31	211.11	211.38	212.07	210.85	211.05	211.57	211.31	211.51	210.11	211.79	211.03	211.65	213.34	212.27	210.79	212.36	211.41	212.89	211.64	211.17	212.81	211.59	212.16	211.03	211.78	213.08	212.98	211.77	211.18	212.64	211.91	211.46	212.07	212.07	212.88	211.45	212.76	211.81	211.46	210.24	212.91	212.64
206.18	203.26	203.9	203.16	204.28	203.84	203.76	203.85	203.1	203.74	204.01	203.13	203.25	204.94	203.09	203.81	203.24	201.45	203.21	204.12	203.29	203.48	204.88	204.13	204.24	203.98	202.57	204.3	203.34	203.37	203.18	204.26	203.7	202.9	202.95	203.72	202.34	202.96	202.16	203.76	203.9	204.05	202.49	204.32	203.35	204.58	204.07	203.82	203.09	203.06
203.11	203.22	203.35	204.05	202.99	202.3	204.99	203.51	203.2	202.58	204.61	202.78	204.51	203.66	203.48	203.55	202.96	203.42	203.33	205.94	204.25	205.32	204.65	204.15	205.6	204.24	203.77	203.36	205.1	204.13	202.75	203.56	203.82	204.15	203.46	204.19	203.44	203.73	202.69	203.92	205.4	206.32	203.73	204.44	203.41	202.13	205.04	203	204.06	204.54
210.69	209.42	211.13	208.88	208.28	209.49	210.05	209.24	209.56	208.92	209.23	208.31	210.99	209.46	209.63	206.44	208.95	209.89	210.15	208.19	208.93	210.03	209.13	209.22	209.81	207.71	209.19	210.56	209.71	208.87	210.96	209.79	208.5	209.03	211.85	208.6	209.14	209.46	209.42	210.14	210.34	209	209.61	209.33	210.15	209.21	208.75	208.75	209.45	209.38
215.24	217.4	216.54	218.59	217.48	216.36	218.85	217.37	217.07	218.65	214.8	216.66	218.46	219.08	217.04	216	217.76	218.47	216.54	217.17	216.78	217.39	217.05	217.6	216.69	216.02	217.69	216.67	218.01	214.73	215.82	215.67	215.76	214.62	215.89	218.92	217.73	217.74	218.46	218.35	217.2	217.86	216.46	217.09	216.68	218.03	216.65	216.68	216.89	215.89
209.06	207.47	209.78	208.2	208.31	207.69	210.48	209.76	208.38	208.84	208.28	207.52	208.63	208.64	209.64	208.73	207.46	207.72	209.01	209.45	208.84	209.21	208.16	207.13	208.93	209.4	208.75	207.08	208.65	209	209.29	210.42	207.94	209.84	208.96	209.27	207.43	206.6	208.48	209.83	208.92	207.35	208.38	207.59	208.93	208.15	209.12	209.05	208.63	208.79
209.29	210.71	208.94	210.09	212.15	209.55	209.77	209.01	209.73	209.76	211.13	209.67	209.33	209.33	209.45	209.96	207.49	209.16	209.2	208.72	210.71	209.61	209.29	209.61	209.43	210.21	209.38	210.11	209.71	209.97	209.91	209.57	210.48	208.9	209.35	210.17	207.9	208.8	210.72	210.57	209.61	208.16	210.14	209.07	210.27	209.03	209.77	210.99	211.49	210.38
194.32	194.29	194.21	194.99	194.31	192.32	193.05	195.96	194.37	194.22	194.54	194.49	194.15	193.88	194.09	194.88	193.96	193.86	192.91	193.83	194.63	194.25	194.61	194.6	194.45	193.93	194.65	195.18	193.37	194.85	193.88	194.78	194.14	194.66	193.87	195.63	193.53	194.64	195.29	193.6	193.66	195.52	196.32	193.8	196.07	194.74	195.08	194.49	192.27	193.7
209.27	210.05	209.31	209.3	209.36	210.24	209.15	209.18	208.25	209.68	208.43	207.33	208.59	208.84	207.92	210.65	209.62	208.56	208.88	210.19	208.41	208.48	208.4	208.4	209.41	208.99	208.81	207.17	208.16	207.65	207.99	208.43	208.84	208.64	207.86	208.61	207.08	209.23	208.16	207.61	209.53	209.3	207.5	209.25	208.99	209.26	207.98	210.07	209.73	208.89
216.53	217.31	216.07	216.49	216.58	216.3	216.73	218.43	216.46	217.79	218	217.83	217.44	218.19	217.07	217.53	217.75	216.89	217.55	217.61	217.73	218.16	216.02	217.56	218.01	217.46	215.75	216.45	218.02	217.25	217.61	218.18	216.54	217.57	216.94	216.52	216.13	216.92	218.66	218.11	217.23	216.64	217.58	216.2	218.7	216.68	217.45	216.48	215.25	217.83
209.41	208.36	206.86	207.67	206.89	206.61	207.43	208.08	207.78	207.88	207.26	210.01	208.84	207.33	207.01	207.77	207.78	208.04	206.89	207.07	208.02	209.68	207.27	207.95	207.82	208.62	207.35	208.23	208.56	206.43	207.98	209.46	207.82	207.46	206.44	206.36	206.76	207.8	209.3	208.22	207.89	207.47	207.93	206.75	208.48	207.07	206.56	208.64	208.18	209.12
204.58	205.24	205.77	207.16	203.71	205.19	203.31	206	204.31	205.18	204.85	204.32	205.43	205.72	204.86	206.02	204.69	205.37	204.5	205.13	204.97	204.59	204.36	204.25	203.89	204.77	206.27	205.26	205	204.49	203.49	205.86	205.26	205.34	204.08	205.37	205.01	203.68	205.65	203.64	205.34	204.63	203.07	204.57	206.68	204.85	205.49	204.21	203.71	205.81
215.52	218.24	216	217.8	216.53	216.69	217.22	217.97	216.72	216.17	217.42	218.78	217.34	216.68	214.38	215.08	216.98	217.2	216.03	218.1	215.64	216.93	215.97	215.67	218.07	217.19	217.28	217.15	216.79	217.77	217.02	216.71	216.31	216.73	217.33	216.49	216.31	216.28	217.34	216.81	215.01	215.74	216.74	217.51	218.69	216.88	216.79	217.31	217.44	216.51
201.44	201.51	199.61	202	200.9	199.77	201.91	200.26	199.63	201.96	201.53	201.22	199.48	201.64	201.22	202.35	201.06	200.27	200.56	202.22	203.05	202.81	202.28	202.01	200.21	201.37	201.16	200.06	200.92	201.45	200.74	201.15	201.01	200.28	200.87	200.86	199.03	201.66	199.63	201.14	201.46	202.34	200.83	200.78	200.64	200.16	201.86	202.13	199.74	200.25
198.14	199.95	201.14	200.58	197.51	199.72	199.51	198.64	199.24	199.09	199.55	199.79	199.92	199.63	199.83	200.21	199.36	198.47	198.51	198.66	199.35	200.08	199.54	199.84	197.7	200.36	198.42	199.18	199.89	201.18	200.36	198.44	200.37	200.69	199.42	199.88	199.04	200.01	198.57	198.46	200.56	198.74	199.03	198.46	200.41	199.69	199.9	198.86	200.5	200.16
211.84	210.9	211.84	212.23	212.5	212.87	212.1	213.79	213.92	212.58	213.47	211.8	213.66	212.78	213.22	212.97	213.48	211.48	211.89	213.82	214.04	211.25	213.12	213.87	210.57	213.45	212.59	212.49	211.94	212.36	212.64	211.94	210.78	212.12	211.04	212.68	212.1	212.31	212.8	213.83	211.76	211.96	211.89	212.2	210.97	212.17	212.29	211.34	212.16	212.55
201.57	202.27	203.13	203.52	203.06	202.01	201.85	201.99	201.85	202.67	201.39	201.93	201.88	201.12	201.35	202.28	202.41	202.51	202.14	202.46	202.96	202.21	202.02	201.55	203.84	201.83	202.68	202.35	202.16	201.94	202.55	202	203.59	201.59	202.72	200.12	203.01	201.82	202.51	201.21	202.9	202.64	203.59	203	203.83	202.18	203.47	201.99	201.72	202.1
202.67	204.25	203.62	204.06	204.16	203.92	202.99	202.89	203.65	203.32	203.58	204.42	203.5	202.76	203.69	204.59	203.38	203.73	203.49	202.69	204.57	204.62	204.46	203.4	203.16	205.3	204.12	204.19	204.24	203.74	204.87	204.35	204.77	204.39	203.84	204.27	201.95	202.98	202.91	201.37	204.71	203.12	204.35	203.86	203.01	203.88	204.44	203.94	202.68	204.22
217.91	216.72	216.33	218.13	218.08	216.94	216.1	214.65	217.01	217.32	219.13	217.37	216.02	216.18	217.56	216.29	218.29	216.94	216.28	216.68	216.57	217.13	217.61	215.88	216.88	216.81	217.23	217.67	216.57	217.52	217.42	217.3	216.61	217.29	218.44	215.01	216.93	215.92	217	216.78	216.08	216.6	217.74	217.88	217.31	216.17	216.75	216.8	217.15	218.99
217.24	216.42	216.73	216.31	217.73	215.86	216.6	216.87	218.49	217.84	218.93	217.23	216.4	217.71	218.5	218.38	218.3	217.37	218	217.43	217.73	217.54	218.43	217.48	217.25	218.13	217.06	216.97	216.09	219.05	216.74	216.09	217.57	218.07	218.05	217.28	215.94	217.28	218	220.02	215.84	218.56	217.98	218.1	217.5	216.52	219.35	216.31	218.34	218.04
216.82	216.18	219.26	217.57	215.62	217.52	216.63	218	216.75	216.72	217.49	216.09	218.31	216.91	217.81	216.3	216.39	218.49	216.99	217.76	216.64	218.51	218.17	216.41	218.91	216.96	216.48	217.24	218.24	217.14	217.52	217.71	215.81	215.95	216.84	216.42	216.67	217.55	215.56	216.05	215.68	218.13	217.26	217.24	216.52	216.25	216.93	217.18	217.99	216.31
207.91	208.53	207.47	208.26	208.13	207.06	208.9	208.02	208.74	208.61	209.93	208.16	208.75	209.21	207.01	210.77	209.67	208.23	208.62	207.43	207.53	209.04	208.94	207.37	208.77	208.09	207.68	208.41	208.64	207.26	209.35	209.61	208.06	209.07	207.61	208.4	208.86	209.24	208.37	208.87	208.27	209.77	209.13	209.1	208.08	209.73	208.31	209.44	209.71	207.49
208.09	207.23	208.69	207.91	209.34	207.13	208.89	208.29	205.37	208.06	208.87	209.41	208.78	207.49	208.72	207.58	207.39	207.05	207.65	207.71	205.78	207.57	207.53	208.58	208.22	206.5	207.88	207.85	206.53	208.78	206.12	208.85	209.42	208.05	208.17	207.29	207.51	209.06	208.32	208.46	206.48	207.79	208.21	207.01	207.74	207.01	208.71	207.54	206.46	207.54
217.59	216.73	219.25	215.37	217.3	216.49	217.29	217.07	216.67	218.2	216.29	217.8	218.09	218.16	217.96	215.18	218.02	218.8	216.49	218.56	217.05	216.88	217.06	216.88	216.59	215.72	216.21	217.33	216.63	216.1	218.27	218.36	218.21	216.63	218.4	217.86	216.52	216.14	216.17	216.7	216.92	217.61	217.32	216.91	216.32	216.56	216.44	217.86	217.61	217.17
194.05	195.13	195.66	193.33	193.24	193.85	194.27	193.79	192.34	193.64	193.81	194.51	194.13	194.42	194.11	193.87	194.47	194.93	193.06	194.19	196.29	194.22	194.94	194.59	194.92	194.52	193.63	194.36	195.47	192.09	192.97	194.35	194.22	192.78	194.8	192.77	194.39	193.53	193.86	193.9	195.39	194.62	193.98	193.29	193.79	194.2	194.06	194.74	193.7	195.78
210.91	211.64	212.36	211.24	212.75	211.23	211.67	211.9	210.77	211.44	210.82	211.35	211.78	211.43	210.84	211.91	212.49	210.97	210.67	210.53	211.35	211.85	210.91	211.92	210.41	211.43	212.32	213.35	211.01	211.52	212	209.72	212.41	212.44	213.02	211.93	212.42	209.63	212.87	211.18	211.76	212.47	209.22	210.95	211.45	211.15	212.93	213.54	212.16	211.24
207.02	207.71	207.27	207.42	208.08	207.28	206.44	208.32	207.51	208.54	208.29	207.44	207.34	207.12	208	209.42	209.41	207.34	208.04	207.62	207.33	207.71	207.41	207.18	205.55	207.42	207.67	207.25	207.42	208.67	208.29	211.2	207.58	207.43	208.19	205	206.83	207.4	208.16	208.73	207.15	208.24	208.45	205.58	208.18	208.17	206.68	206.13	207.48	206.06
210.76	210.86	212.85	212.36	213.23	213.17	212.59	210.62	211.21	213.09	210.95	211.49	211.45	212.16	211.18	210.68	210.41	213.72	214.07	212.02	212.1	213.32	210.63	210.46	212.72	211.89	211.38	209.59	212.22	211.85	213.16	212.3	211.9	211.3	210.95	211.16	209.85	214.02	212.04	212.78	212.61	211.37	211.8	211.47	211.64	211.35	212.43	211.32	211.81	210.88
209.25	210.2	209.74	208.99	209.82	209.47	209.92	209.78	208.78	208.73	209.79	208.57	209.92	208.05	209.43	208.9	209.24	209.63	208.89	209.22	208.76	209.35	209.17	207.67	209.18	210.24	207.85	209.91	210.63	209.11	208.74	209.24	209.2	208.3	208.01	208.15	210.83	209.81	209.51	209.06	208.9	210.32	209.53	210.19	210.46	210.63	210.54	209.82	209.94	208.52
202.28	204.41	203.36	203.95	202.35	201.68	203.94	201.8	203.14	204.82	204.66	204.96	203.09	203.82	204.87	204.19	203.66	203.04	202.83	203.82	204.1	205.21	202.86	203.69	201.16	201.67	205.22	203.65	203.69	202.72	203.53	204.39	204.19	203.76	203.35	202.37	203.93	203.96	201.8	202.83	204.15	203.82	203.6	203.97	203.38	204.07	204.48	202.39	204.98	204.28
205.88	206.8	205.62	205.86	205.71	207.98	206.48	207.74	208.25	206.55	205.79	206.94	207.82	206.71	208.14	205.75	206.26	206.79	206	204.47	206.16	206.83	205.11	205.5	207.75	206.77	206.52	205.99	206.73	206.46	206.64	205.89	206.55	206.24	207.33	206.65	205.39	207.09	206.82	205.31	206.45	207.79	206.52	205.99	206.37	206.43	205.89	206.13	207	206.37
211.74	213.9	212.15	213.87	212.62	213.54	212.93	212.99	213.32	214.39	212.83	212.19	212.78	213.51	213.45	212.91	212.83	211.89	211.77	214.56	213	213.15	211.28	213.73	213.71	213.98	213.2	214.44	214.59	212.94	212.39	212.76	212.96	213.32	213.81	212.89	213.01	212.4	214.67	212.14	214.24	213.72	213.18	212.94	212.86	212.07	213.87	211.3	212.68	214.33
200.22	199.54	199.24	200.33	200.33	199.12	199.14	200.18	198.87	198.83	199.35	199.4	201.2	199.84	200.82	199.57	202.79	199.12	200.65	200.28	201.09	201.83	201.21	198.76	199.15	198.71	199.86	199.1	199.59	199.92	200.39	199.61	199.2	200.64	200.41	199.34	197.91	198.87	199.24	200.22	199.17	199.04	199.09	199.61	199.54	200.32	199.11	199.31	199.4	197.47
203.17	204.18	203.79	203.28	203.89	201.81	203.4	202.71	203.28	202.98	201.49	202.93	203.39	202.79	203.08	204.33	204.58	204.82	203.23	204.3	203.33	202.97	203.18	202.49	203.99	203.54	203.71	202.86	203.93	203.72	201.56	204.22	204.25	203.23	202.57	203.55	204.57	204.5	202.02	204.96	203.43	204.63	203.6	204.49	202.79	203.88	203.26	203.87	203.23	202.92
208.3	207.85	207.75	209.24	207.52	206.93	208.24	206.98	208.76	207.53	207.75	206.75	207.85	207.06	208.95	208.65	207.73	208.99	208.54	207.44	207.29	208.46	208.28	208.02	207.06	206.72	207.61	207.6	206.66	208.18	208.67	206.69	207.2	208.16	206	207.05	208.27	208.52	206.09	207.14	207.33	209.07	207.43	207.22	208.49	208.64	206.51	207.53	208.56	208.1
208	206.41	207.37	207.74	206.52	207.01	206.7	206.08	206.19	207.87	207.17	207.77	208.37	207.83	208.13	206.08	207.81	206.95	207.93	208.02	207.74	207.81	207.51	207.98	206.25	206.83	206.11	208.32	208.54	207.79	208.09	208.03	207.7	208.44	207.91	205.63	206.49	208.3	206.02	206.93	208.13	208.54	208.11	207.87	208.62	208.73	207.39	208.13	208.23	208.61
208.56	205.49	209.89	208.42	208.6	208.37	208.11	207.36	206.79	207.95	206.85	207.28	206.23	207.76	210.01	209.08	208.09	207.57	208.3	207.65	207.9	207.8	207.85	207.57	208.25	207.69	208.4	208.11	209.19	206.82	206.56	206.77	208.8	208.52	208.44	206.83	208.18	206.31	207.9	208.21	207.4	206.91	207.81	208.63	209.13	207.22	208.05	207.52	208.22	207.38
205.35	204.64	203.19	205.14	204.57	204.45	203.66	205.63	204.86	204.08	203.53	203.92	204.36	205.27	205.46	204.25	205.63	205.82	206.43	204.38	202.44	204.4	204.62	204.12	205.88	205.11	205.25	203.91	204.59	204.13	202.42	204.55	205.68	205.69	206	204.8	205.06	203.9	205.28	204.81	204.84	206.25	204.27	204.47	204.69	203.97	204.9	203.38	203.47	203.66
210.48	209.32	210.26	209.95	211.38	210.26	208.27	210.8	209.67	209.17	209.81	208.96	209.37	209.83	209.64	209.55	209.47	210.37	208.42	206.69	208.48	209.34	208.66	208.41	209.36	209.79	210.54	210.34	210.58	208.87	209.66	209.26	208.1	209.57	208.59	210.37	207.45	207.79	210.66	209.94	210.49	208.54	210.01	209.58	210.63	209.96	209.75	208.88	208.18	209.81
208.35	207.22	207.17	207.56	209.64	208.67	208.65	207.42	207.35	207.19	208.05	207.23	207.24	206.18	206.63	207.09	206.32	207.7	208.82	207.6	207.02	207.58	205.96	209.29	208.04	207.36	208.19	207.9	207.95	206.29	209.59	207.31	208.72	207.03	205.75	206.98	209.34	207.23	206.67	207.35	206.03	207.78	209.31	206.98	207.57	207.56	207.94	206.93	207.8	206.07
208.52	208.05	209.32	209.45	208.4	209.38	209.31	207	208.43	209.74	209.58	208.75	210.83	207.23	207.69	209.46	208.71	208.81	208.43	209.01	207.92	209.56	208.46	208.2	207.96	208.47	207.9	208.19	208.93	206.28	208.68	208.93	208.58	209.88	209.28	209.37	209.15	208.53	207.91	209.35	207.8	210.16	208.82	208.66	208.98	208.66	207.35	208.63	208.04	208.9
205.06	205.02	204.6	205.33	205.76	206.72	204.22	204.28	203.52	202.55	205.15	204.25	203.92	203.7	203.19	205.98	204.49	203.13	204.64	205.34	206.05	205.05	204.04	205.12	205.86	205.12	203.53	203.94	204.07	206.11	205.62	204.38	204.56	204.18	206.11	204.9	203.92	205.46	205.18	203.94	206.11	205.18	204.71	203.71	203.87	205.89	205.6	204.59	205.93	203.54
202.52	201.93	203.63	202.27	201.71	202.71	202.53	203.6	203.82	202.18	204.5	202.9	203.18	202.17	202.75	202.83	200.76	204.84	202.74	203.72	201.91	202.14	201.12	201.77	203.69	203.06	202.1	202.93	202.82	201.98	203.15	203.94	200.71	202.44	203.07	202.82	202.97	202.67	201.74	201.51	203.29	203.01	203.47	201.91	203.75	200.43	203.89	201.7	201.57	202.3
199.13	199.37	198.32	200.24	199.2	198.45	199.67	200.33	198.48	199.53	199.19	201.33	201.18	199.34	199.52	199.32	200.01	200.36	199.38	197.82	199.56	197.55	200.87	200.06	200.86	199.33	200.67	198.63	200.18	199.46	198.15	198.82	199.7	197.54	198.14	199.19	199.07	198.92	197.37	199.07	198.94	198.58	197.72	198.06	198.83	199.32	199.62	200.8	199.15	200.34
200.49	200.74	200.23	199.89	197.79	199.83	198.64	200.29	199.89	199.09	198.97	198.8	200.08	201	201.04	200.17	199.98	199.32	199.98	199.98	200.21	199.85	199.62	199.36	200.73	199.95	201.13	200.43	198.76	198.92	201.31	199.97	199.61	199.75	197.56	200.46	199.46	198.9	199.66	198.8	199.49	198.87	197.18	199.29	200.77	198.6	199.19	200.42	199.21	199.83
209.36	207.91	205.86	206.07	208.62	208.43	208.6	206.6	207.97	207.29	208.7	207.26	207.97	207.92	208.08	206.99	208.16	205.79	207.85	207.65	206.86	207.47	208.57	209.1	207.39	207.29	207.32	208.48	207.4	207.86	208.79	205.87	207.2	208.21	206.9	207.73	208.51	205.44	209.25	208.43	207.14	207.57	206.61	207.46	207.33	207.3	207.41	208.37	208.2	207.63
208.59	208.84	208	207.45	207.95	208.08	209.11	208.92	207.72	206.67	209.46	206.06	208.16	207.77	208.43	209.34	207.69	209.11	208.83	207.23	206.46	208.78	207.27	206.07	208.29	208.6	207.93	208.89	207.26	206.65	208.74	207.57	208.97	208.11	208.73	207.7	208.63	209.12	208.41	209.13	208.53	207.23	206.82	208.78	208.42	207.07	206.53	206.92	208.61	207.73
193.48	195.72	194.45	193.36	193.52	194.57	194.65	195.37	194.42	194.93	195.04	194.43	194.21	194.5	194.04	193.35	194.26	195.01	193	195.01	195.26	194.47	193.11	195.24	194.68	193.95	192.84	192.83	194.74	193.73	196.23	193.84	194.05	194.19	193.38	194.03	191.57	193.87	193.43	194.83	193.45	194.47	192.76	193.92	195.98	194.12	195	193.88	197.56	194.09
203.59	203.15	205.5	203.5	203.29	203.5	202.13	201.94	202.6	205.54	203.32	203.56	203.6	201.94	202.53	203.79	203.78	204.88	203.16	203.4	204.75	204.09	204.16	204.57	203.83	203.33	202.89	204.61	202.89	206.02	202.07	202.72	204.23	203.16	203.3	203.91	205.02	205.27	203.67	205.32	203.23	205.26	203.75	203.94	204.5	203.74	203.88	204.68	205.04	204.39
199.97	198.42	201.49	199.28	200.76	200.82	198.89	198.37	197.49	199.8	199.01	200.08	201.49	199.53	201.36	200.39	200.24	199.36	201.19	199.67	201.27	200.92	199.73	199.69	199.15	200.43	198.91	198.99	199.91	198.96	197.79	199.77	200.01	199.64	198.88	199.96	200.05	198.76	199.6	198.28	199.26	199.77	200.76	200.14	201.33	200.86	199.19	198.74	200.76	199.21
197.95	198.05	198.24	196.91	198.85	197.14	199.81	197.49	197.16	199.35	196.78	198.2	198.49	198.04	197.3	197.37	197.11	198.96	199.08	197.8	197.33	199.59	198	198.32	196.75	198.45	197.06	197.94	197.94	198.81	197.35	197.53	198.57	198.62	199.6	198.66	198.58	196.79	197.78	197.95	198.63	198.27	197.58	197.33	197.65	199.67	196.36	199.76	199.09	199.01
196.9	200.32	200.29	198.45	198.38	198.89	198.29	199.05	200.03	198.65	199.58	198.72	197.35	200.04	198.78	199.57	197.5	197.78	199.18	197.88	197.34	199.03	198.23	199.74	199.03	198.54	199.62	199.54	200.21	198.06	198.98	197.4	199.79	198.23	199.57	196.73	198.9	198.21	199.03	198.34	198.23	198.75	198.75	199.94	197.52	199.29	198.81	200.38	198.16	198.87
197.92	198.44	198.08	199.18	199.04	196.57	197.78	197.87	198.24	199.1	197.79	199.85	198.11	198.79	198.33	197.17	197.18	197.73	198.34	199.25	197.89	198.46	197.76	198.26	198.01	199.03	198.45	198.51	197.15	199.47	200.31	198.03	198.17	197.83	196.19	199.66	196.91	197.36	198.57	198.76	196.93	197.3	197.83	197.02	198.21	197.11	197.91	198.81	197.51	199.06
207.45	208.31	208.34	207.11	206.47	207.48	207.69	207.68	206.82	207.04	206.13	206.39	206.3	207.11	208.33	207.39	209.7	208.34	206.93	208.12	208.57	205.81	208.1	206.67	207.4	209.22	209.58	208.41	207.9	207.45	208.86	206.11	206.83	208.16	208.32	207.87	209.33	209.22	208.24	207.49	208.65	208.66	207.35	207.69	209.29	208.03	207.82	208.53	207.14	209.09
209.2	209.13	208.25	209.54	208.07	210.39	209.36	207.76	208.85	209.33	208.36	209.36	208.46	207.51	210.45	210.54	207.81	207.89	208.61	207.8	207.52	207.56	207.59	207.53	207.91	209.54	207.59	209.09	208.38	209.84	207.58	209.3	207.93	208.79	209.41	209.09	209.61	209.44	208.72	207.47	209.31	207.12	208.56	209.52	207.83	209.42	210.44	207.1	210.22	207.54
208.88	208.73	207.69	208.76	206.07	205.97	205.86	207.66	206.92	207.56	207.75	208.09	208.76	207.69	206.93	207.48	208.32	206.89	208.06	208.22	208.43	207.59	207.6	207.48	208.29	207.73	207.18	206.61	208.3	207.23	209.48	208.14	207.5	207.42	206.25	204.63	208.49	207.86	208.57	208.15	208.86	208.39	207.99	207.52	206.91	209.09	207.43	206.78	208.76	208.78
210.02	209.52	208.98	210.47	210	210.26	208.83	209.98	212.04	211.03	210.67	210.44	210.18	207.78	208.35	212.17	208.18	210.13	209.3	209.47	209.68	210.64	209.76	209.4	207.94	209.95	208.08	210.51	208.74	210.42	210.08	208.86	210.84	209.67	211.03	210.54	209.59	210.41	209.21	209.62	210.54	211.2	209.33	210.44	209.33	210.5	209.04	210.1	208.72	210.18
206.47	205.86	206.64	206.15	205.46	206.48	204.59	205.32	206.1	204.4	204.86	205.16	206.48	205.43	205.65	205.12	205.16	205.16	206.31	204.93	204.91	205.73	206.13	205.4	205.2	205.75	205.79	205.66	206.59	205.1	206.9	205.88	205.55	207.32	206.51	204.09	205.05	204.9	203.85	204.52	206.61	206.43	206.33	206.94	205.77	205.9	205.93	206.22	205.65	206.1
201.77	201.23	200.96	199.6	200.01	200.68	201.53	200.69	199.2	201.14	199.19	198.87	200.38	200.17	200.11	199.54	198.74	201.14	200.97	200.31	201.75	199.62	199.75	201.41	200.75	200.59	201.66	199.78	199.53	199.93	200.76	199.86	201.04	199.49	200.79	201.02	199.09	199.32	200.61	199.34	199.57	202.9	200.29	201.26	200.12	200.18	200.59	199.21	201.09	198.99
205.49	205.6	204.78	205.22	206.04	205.58	207.45	206.33	206.61	205	205.88	206.17	204.84	205.78	204.61	204.52	204.97	204.8	206.89	205.69	205.22	205.33	204.52	205.81	203.85	205.39	204	205.89	204.12	205.88	205.43	205.45	204.13	206.04	205.64	206.36	205.74	204.76	204.78	205.44	205.4	206.02	204.63	206.8	204.83	205.61	206.11	205.64	207.07	207.02
207.15	208.52	207.46	206.27	205.93	208.71	207.95	207.53	207.01	205.69	207.88	207.54	208.05	207.39	208.29	208.03	207.35	208.39	206.7	206.99	207.4	208.15	206.85	207.79	206.89	208.88	209.23	206.63	207.49	208.92	207.5	207.22	206.32	207.5	207.29	207.38	208.5	207.15	208.48	207.85	207.68	207.57	207.94	208.52	208.36	207.7	206.9	208.53	208.63	207.24
208.47	209.03	207.89	210.65	209.35	208.94	208.86	210.12	208.11	207.56	209.37	209.78	207.84	209	209.52	209.35	208.5	210.77	210.01	208.16	208.61	207.71	209.31	209.38	209.9	207.94	209.26	209.83	208.88	209.73	208.02	210.6	209.92	209.63	210.41	210.33	209.83	207.77	208.7	210.03	209.61	208.75	210.77	208.68	209.65	209.6	208.47	209.98	208.22	209.42
206.02	206.95	206.35	206.51	204.77	207.1	207.29	205.04	204.76	205.24	206.73	205.39	205.56	205.64	205.32	205.68	206.04	204.44	206.28	204.81	205.73	206.03	204.79	206.68	205.12	205.03	205.51	206.17	204.84	204.47	205.91	204.24	205.39	206.81	206.18	206.13	205.25	205.32	207.37	205.19	206.85	204.19	206.79	206.16	205	206.34	205.26	204.66	206.44	206.08
207.74	205.7	205.93	206.33	206.94	205.45	206.37	206.16	206.91	206.53	206.52	205.52	205.67	206.35	207.76	206.14	206.88	205.53	206.26	205.62	205.74	207.12	206.15	205.49	207.47	207.03	205.38	206.59	205.85	206.7	206.31	206.62	206.21	206.45	206.69	206.37	205.69	206.03	206.91	205.23	205.71	207.92	205.62	204.37	207.97	204.69	207.31	209	207.81	205.46
209.56	208.66	209.83	211.38	210.24	208.97	209.15	210.62	209.53	210.9	210.23	210.35	209.46	209.68	207.92	209.38	210.71	209.09	209.5	208.16	209.65	211.02	210.07	209.33	209.82	211.06	209.83	211.5	208.8	209.3	209.94	210.17	210.69	210.4	210.02	209.36	209.43	208.46	209	210.02	209.89	210.18	209.17	209.21	210.98	208.58	208.9	209.47	210.17	209.86
210.08	212.12	210.16	211.29	212.14	212.55	211.37	211.48	212.25	210.43	211.79	210.39	212.67	210.52	211.09	210.53	211.63	210.16	211.51	211.32	211.43	211.2	211.64	211.22	211.14	211.28	211.72	213.23	212.17	211.43	212.3	211.29	210.86	210.23	211.3	213.33	212.23	213.14	211.68	211.47	211.73	211.52	210.73	211.83	210.13	212.36	211.99	209.95	210.51	211.7
202.1	201.43	201.17	200.3	202.27	201.81	201.32	199.71	202.21	201.36	201.34	201.85	202.2	202.85	199.44	202.01	200.36	199.7	200.75	201.65	200.87	200.4	200.3	201.83	201.37	201.78	200.19	199.75	199.73	200.66	201.7	202.16	200.39	201.21	202.04	200.07	201.26	200.66	201.39	201.54	201.41	199.07	201	201.43	201.18	199.86	202.38	200.42	203.11	200.91
218.35	217.27	216.35	217.03	218.35	216.28	217.42	217.59	217.08	215.7	216.26	217.84	216.04	217.72	216.69	217.92	217.8	217.89	216.63	218.09	217.37	216.73	217.19	215.99	217.52	216.96	216.08	217	215.78	216.89	216.84	216.41	215.78	216.51	216.86	217	215.6	216.27	215.72	216.38	217.99	217.8	216.46	215.27	215.42	217.2	215.54	215.1	215.63	217.15
211.91	211.39	211.11	211.72	214.03	211.61	213.74	212.87	212.8	210.79	212.11	213.14	211.92	212.14	211.69	213.07	210.97	211.01	210.51	211.74	209.93	210.68	211.24	211.38	210.43	212.35	211.34	211.33	211.22	213.6	211.76	211.56	213.02	211.28	212.3	210.84	211.89	210.93	212.73	212.93	211.48	211.63	211.13	211.54	211.92	211.23	212.67	211.65	210.95	211.4
217.03	218.06	217.71	216.15	216.75	217.77	215.1	216.76	217.02	216.71	216.8	215.39	215.83	216.72	217.39	215.79	217.02	216.58	217.2	216.71	218.4	217.2	218.65	217.51	215.89	217.01	217.01	214.6	216.36	216.16	215.39	219.27	215.14	216.49	216.55	215.8	217.76	218.02	216.17	216.09	217.33	217.09	217.41	216.4	217.05	217.71	216.96	217.95	216.14	216.75
197.82	200.79	200.69	200.25	199.76	198.96	198.91	199.26	198.91	199.27	198.89	199.02	200.75	199.7	199.12	199.53	198.46	199.76	200.49	199.56	199.26	199.46	198.29	200.08	198.87	200.22	199.87	198.83	199.15	199.16	199.09	199.77	199.97	198.96	200.47	199.22	199.3	201.2	199.76	199.65	199.08	200.25	199.3	198.61	200.28	201.49	198.68	198.93	198.62	199.82
202.75	203.61	203.61	203.45	203.34	203.81	201.18	202.55	201.43	202.94	201.77	202.63	201.91	203.42	202.7	203.14	203.06	202.3	202.6	202.02	203.22	203.89	202.03	202.22	204.12	203.69	203.16	202.29	204.03	202.89	202.17	202.64	201.92	202.32	203.72	204.09	204.01	203.67	203.58	204.15	202.61	201.64	203.01	202.74	203.35	202.41	202.94	202.04	202.87	201.56
209.55	209.58	206.54	207.54	207.82	207.78	207.99	209.64	206.27	207.37	206.54	209.42	207.69	207.66	208.1	209	208.25	207.26	209.16	209.92	207.84	207.52	208.83	206.81	208.11	209.31	205.97	207.52	206.98	207.97	209.02	207.72	208.16	206.54	207.96	207.86	206.13	208.15	208.75	209.16	205.85	206.99	207.74	208.01	207.18	207.48	207.6	208.93	208.29	206.74
207.16	208.28	209.19	209.21	207.15	207.75	208.77	209.6	210.02	208.69	209.36	209.36	207.35	207.56	207.61	208.35	208.43	207.62	209.52	207.76	207.62	209	209.55	207.92	209.07	207.53	209.08	208.34	207.89	206.95	208.11	208.95	210.11	208.25	207.69	208.37	209.74	208.72	208.95	208.28	209.82	207.69	209.78	208.81	207.87	207.65	209.94	209.03	208.9	207.65
203.05	203.35	204.64	201.83	203.05	203.05	203.69	203.5	203.59	202.81	203.32	203.71	205.64	203.3	203.83	202.63	203.25	202.58	203.16	202.84	204.97	202.9	201.39	203.02	203.92	203.95	203.27	204.52	205.13	205.17	203.1	204.2	203.17	205.2	203.13	203.35	203.03	203.14	203.98	203.17	204.68	205.02	204.75	204.69	203.63	204.31	201.71	204.79	204.91	202.81
207.06	208.31	209.18	208.17	208.98	208.26	207.51	207.81	208.06	208.79	208.83	208.37	207.43	207.45	207.35	206.96	207.21	208.64	207.65	207.26	207.15	207.36	208.36	208.88	208.12	206.6	208.41	207.73	207.2	207.91	208.51	207.44	209.08	207.81	208.64	208.52	207.26	207.87	207.82	209.27	209.53	205.9	208.57	209.82	207.65	208.72	206.8	206.68	206.99	206.27
207.64	209.42	208.77	209.65	210.4	207.73	207.53	209.54	207.19	208.15	206.58	207.25	208.2	208.78	207.84	208.73	207.4	209.63	207.46	208.71	210.05	208.04	210.12	206.98	209.96	208.36	207.89	209	207.08	209.77	207.38	208.39	207.84	208.9	206.73	210	209.26	208.85	208.23	208.94	208.94	208.6	209.07	209.33	207.38	207.82	208.75	209.6	206.89	208.5
203.87	203.08	203.89	203.56	203.15	203.27	204.04	202.79	203.66	203.19	204.39	204.51	202.3	203.71	204.33	205.1	203.63	202.98	203.16	203.13	202.99	203.62	203.71	204.15	203.51	203.39	204.81	203.1	202.5	203.06	201.96	203.76	203.66	205.15	203.98	204.59	204.35	204.73	202.68	203.46	205.2	202.5	205.29	203.38	202.93	203.5	204.62	204.49	202.72	203.48
206.27	205.52	206.47	205.76	207.71	207.58	206.63	206.31	206.13	205.58	205.74	206.57	206.21	204.91	207.75	206.93	206.78	207.47	206.25	205.85	207.25	206.1	205.44	206.83	206.71	207.27	207.23	207.77	206.55	208.22	206.68	206.51	206.16	206.4	206.71	208.23	206.2	208.18	207.13	208.23	206.96	207.66	205.72	206.31	206.84	205.7	206.68	207.4	206.44	205.19
206.58	205.98	204.72	202.82	204.21	204.89	205.36	205.59	204.55	205	206.17	205.66	204.28	203.59	204.23	205.48	204.84	205.48	204.45	203.43	204.95	204.04	205.43	206.05	206.18	204.23	206.46	204.4	205.74	204.24	202.72	205.92	202.09	204.47	204.06	203.35	205.25	203.37	204.29	204.88	204.11	203.13	204.76	205.67	204.8	204.76	203.7	203.51	204.6	204.74
207.83	208.85	209.46	207.4	206.63	208.77	208.51	209.46	207.79	209.02	208.35	209.02	208.11	207.84	209.28	208.51	208.28	208.98	208.74	209.07	208.36	209.48	209.39	208.24	207.51	208.44	208.97	209.01	208.53	208.32	207.82	208.47	208.24	209.16	209.82	208.29	208.82	210.55	209.05	209.21	209.1	208.38	207.96	208.15	208.61	207.9	208	209.97	209.95	205.99
202.46	203.15	202.4	202.17	204.65	202.99	202.14	202.35	200.15	202.84	203.19	202.69	203.15	202.73	202.04	202.16	201.73	203.49	203.72	203.24	201.67	201.15	201.67	200.64	204.54	200.83	202.7	202.74	203.13	202.57	204.16	202.27	201.66	202.48	202.86	201.81	204.24	203.76	202.89	203.39	202.2	201.96	203.27	202.93	202.13	204.19	202.2	202.69	202.64	202.35
210.81	212.53	212.03	211.85	212.47	211.55	212.53	211.68	210.86	212.03	212.16	213.6	211.28	212.61	213.48	212.3	211.05	212.25	210.83	212.96	211.04	211.92	210.79	211.24	212.06	212.2	211.49	213.58	210.77	211.12	211.93	212.14	212.73	211.76	210.22	211.03	211.9	212.73	212.68	212	211.83	211.79	213.33	212.97	212.55	211.46	211.02	209.96	211.21	212.98
211.14	211.97	211.74	211.63	211.48	212.36	211.28	211.25	212.28	209.92	211.21	211.04	210.96	211.36	210.18	211.39	209.82	211.23	212.29	212.1	210.37	210.79	211.53	211.92	213.15	210.93	211.5	211.88	211.88	210.96	212.09	211.14	211.25	210.55	211.29	211.65	211.21	212.4	211.96	211	211.24	212.09	210.61	211.17	212.75	212.27	212.48	211.84	212.52	211.44
201.14	200.02	201.39	200.18	201.84	198.44	199.39	200.13	198.28	200	200.33	200.99	200.16	200.19	201.02	199.63	201.92	199.71	198.42	200.42	201.84	199.96	200.16	201.32	201.13	201.11	201.17	198.9	201.47	201.21	199.75	199.97	199.83	199.36	201.46	199.1	200.65	200.29	200.69	200.7	200.66	199.95	198.85	200.73	200.71	201.41	201.73	199.61	201.2	201.64
200.4	198.91	197.89	199.57	198.69	201.42	200.63	199.77	199.61	199.5	201.3	201.46	199.99	197.76	199.17	200.68	199.47	199.53	199.9	200.04	199.15	199.98	201.02	201.12	199.41	200.33	198.4	198.19	200.55	198.5	199.14	197.73	199.72	197.71	199.55	198.86	199.73	200.4	197.78	199.6	200	200.74	199.28	199.91	200.22	199.1	198.16	199.39	198.72	199.91
207.43	208.93	206.25	209.6	207.39	206.47	207.39	209.14	209.09	209.67	209.9	207.05	207.45	209.86	209.08	209.24	207.95	208.67	208.39	208.24	210.57	209	207.18	207.82	209.31	209.08	207.88	209.52	208.89	209.23	207.4	208.48	208.58	209.18	210.3	209.34	208.56	208.18	209.14	208.35	210.52	209.86	206.67	208.09	208.18	209.69	208.69	208.82	208.13	208.39
201.37	204.27	203.79	203.23	203.83	204.08	206.75	203.65	204.3	202.98	204.09	204.83	203.85	203.46	204.23	202.98	203.21	204.04	205.24	202.53	203.44	204.69	204.26	203.45	204.13	202.41	202.84	203.01	203.79	204.8	203.98	201.61	202.87	203.35	204.31	201.81	203.14	204.16	204.44	203.81	203.74	203.46	202.45	203.95	202.59	203.63	203.04	204.08	203.18	202.69
212.31	210.9	211.53	213.1	212.79	211.45	211.25	212.49	211.93	211.01	211.61	210.56	211.22	211.29	211.67	212.63	212.05	212.47	212.49	210.73	210.78	211.27	211.53	212.01	211.29	212.06	212.6	212.15	211.46	213.51	210.44	212.44	212.2	212.27	211.04	210.81	211.21	212.03	210.36	212.69	211.03	210.61	211.87	210.87	211.76	213.07	211.47	212.19	211.51	212.17
200.43	200.01	200.02	200.24	200.77	200.3	199.31	201.98	201.05	200.04	202	200.16	201.65	200.5	201.04	199.87	201.91	199.53	200.75	200.64	201.09	199.37	200.51	200.61	200.27	200.61	198.22	200.5	199.96	199.08	200.53	200.79	200.72	200.6	200.11	200.31	200.72	202.33	202.47	199.68	200.23	201.73	203.3	200.32	201.22	199.91	199.96	200.34	200.41	200.57
209.12	208.98	208.23	206.1	208.23	207.88	208.65	209.09	208.33	207.57	208.73	210.82	208.16	209.85	210.34	207.5	208.69	208.06	208.74	212.26	208.6	208.12	208.35	209.89	208.67	208.7	207.86	209.34	208.84	208.08	207.88	208.25	209.79	206.65	208.71	208	208.57	208.37	207.82	208.48	208.84	209.49	208.51	207.97	208.46	209.51	208.07	208.62	208.92	209.64
206.62	206.6	206.83	208.58	203.84	206.79	205.92	206.23	205.77	205.28	206.92	206.09	206.32	206.49	205.65	204.91	205.68	206.18	206.79	206.28	207.31	206.59	207.75	206.44	204.83	206.63	205.7	206.96	206.93	206.4	207.7	205.41	204.42	206.27	206.03	206.79	206.5	205.78	205.16	205.88	205.02	206.4	207.47	205.67	206.68	204.65	207.56	207.55	206.8	206.28
212.32	210.33	212.44	210.76	210.94	213.21	211.33	210.41	212.89	211.77	211.06	212.42	212.91	211.9	210.85	211.68	211.85	212.69	212.94	211.06	212.34	210.15	211.82	211.95	210.78	210.75	211.74	212.85	210.93	212.87	211.29	211.88	210.71	211.75	211.13	212.52	211.59	210.41	209.72	210.11	211.14	211.99	213.76	213.2	211.77	210.29	211.12	210.46	211.58	212.56
210.95	212.45	212.7	210.51	211.72	211.07	212.01	212.06	211.26	211.37	211.93	211.25	210.1	210.74	212.91	211.35	211.44	211.46	212.46	211.28	212.08	212.13	211.09	212.01	212.44	212.01	211.75	212.23	211.11	210.73	210.29	213.75	211.32	210.12	210.78	211.44	212.28	212.5	213.22	211.13	213.28	212.29	212.02	211.68	212.29	210.18	211.6	212.75	211.48	212.41
203.85	203.9	202.84	202.9	204.35	206.12	203.99	204.57	203.8	203.56	205.46	205.46	204.32	205.1	203.29	205.21	201.54	202.69	202.99	203.61	203.38	203.59	203.65	203.54	204.47	202.46	203.46	203.12	203.13	204.78	203.89	204.93	204.01	202.31	203.46	206.79	203.6	204.53	203.94	203.59	203.4	203.98	203.48	202.01	203.35	203.89	203.38	204.43	204.07	203.85
203.99	205.58	203.62	204.24	204.52	205.01	205.47	203.57	203.86	203.34	205.46	204.51	203.7	204.85	204.42	203.24	205.4	205.18	204.48	205.39	205.57	204.4	203.9	205.66	204.93	204.16	205.25	204.96	205.76	205.15	205.82	204.38	204.66	203.79	205.45	204.95	203.87	204.87	205.89	201.96	203.72	206.06	205.42	206.13	203.97	204.09	206.09	205.8	204.49	204.55
201.14	201.35	201.47	199.89	201.28	200.21	199.7	198.87	201.26	199.53	200.33	197.47	199.75	203.54	199.82	201.19	200.25	201	199.38	200.47	198.96	201.04	201.53	200.65	201.57	200.59	200.81	200.22	200.01	201.4	199.65	201.54	200.88	200.59	200.27	200.86	199.97	202.33	200.08	201.03	200.24	199.81	199.09	200.36	201	199.78	202.27	198.71	200.05	201.72
207.19	207.55	206.15	207.11	204.9	206.06	205.38	203.23	205.51	205.54	204.75	206	206.92	204.86	206.02	205.96	205.6	205.47	203.85	205.17	202.92	206.1	204.57	204.99	205.18	204.98	206.72	206.43	206.84	206.56	205.13	204.64	205.35	205.45	205.78	204.1	205.82	204.39	206.56	204.28	207.05	205.85	204.44	204.48	206.77	204.72	205.45	206.69	204.68	205.28
198.19	199.53	198.56	198.58	198.29	198.85	199.7	200.16	199.31	198.19	199.22	196.46	200.54	198.92	196.88	196.15	198.67	198.68	199.24	198.67	199.52	198.63	198.26	199.74	198.88	197.29	198.12	199.07	198.98	198.26	198.22	198.64	198.87	198.24	197.96	199.19	198.67	199.12	198.7	197.64	200.24	197.74	198.94	198.26	199.42	198.9	198.04	197.49	196.93	199.05
210.39	209.78	209.78	209.21	209.25	211.02	210.09	210.45	209.24	209.51	210.04	209.13	211.07	208.39	210.24	209.43	209.52	209.74	209.19	209.86	208.59	208.83	210.39	209.99	209.56	208.58	208.64	208.6	208.88	210.91	209.32	209.12	210.88	210.69	209.77	209.39	208.78	210.57	209.85	207.84	211.13	210.61	210.88	208.39	209.38	209.97	208.47	209.36	208.75	209.25
206.35	205.52	206.12	205.5	206.41	206.45	206.4	207.03	207.19	205.78	205.55	207.46	207.28	205.98	204.58	206.35	207.19	206.52	205.51	206.88	206.16	206.02	205.61	206.08	205.84	205.44	205.86	206.42	206.37	206.75	206.25	206.31	207.24	206.39	206.3	206.75	205.71	204.71	205.52	205.8	206.53	205.41	205.88	205.48	206.82	207.47	205.83	207.3	205.97	205.3
210.62	210.35	210.23	209.75	208.28	210.48	206.33	210.31	210.28	209.05	208.46	208.13	209.84	209.75	209.37	209.04	209.43	208.42	210.48	209.4	210.32	209.87	209.28	210.33	209.89	211.23	209.94	208.04	208.14	209.26	209.97	209.41	208.74	209.75	209.28	208.68	209.98	207.9	210.83	210.88	208.65	209.04	210.24	208.28	209.12	210.48	210.73	209.05	211.45	210.45
214.4	212.49	210.78	211.66	210.99	212.76	211.93	211.95	212.76	212.63	210.73	212.55	211.81	212.34	212.03	212.11	212.27	211.86	212.07	210.96	212.84	212.89	211.14	212.43	212.17	213.63	211.67	211.97	211.45	211.34	210.73	212.42	211.69	212.32	211.52	211.78	212.04	212.57	213.74	211.87	211.09	211.74	211.02	213.29	210.88	211.4	211.07	212.21	211.81	210.12
209.17	209.28	209.78	208.53	210.29	209.89	209.03	209.98	210.52	208.75	209.06	210.94	209.1	208.05	209.6	210.22	208.32	209.74	210.1	209.28	209.96	210.41	209.72	211.07	209.01	209.51	209.84	208.57	208.74	210.16	209.42	209.73	207.42	209.8	209.95	211.21	208.92	208.8	208.52	208.38	210.42	210.14	209.39	208.72	209.13	209.57	208.33	210.25	209.83	207.75
203.9	203.07	204.12	202.38	202.58	204.44	204.06	204.64	203.55	202.32	203.38	204.55	202.96	202.97	203.39	204.39	203.01	203	204.04	202.4	203.54	204.06	204.92	201.97	204.76	201.75	203.46	203.77	203.94	202.91	203.49	204.96	203.11	203.77	204.41	203.66	204.91	200.69	201.96	202.65	203.58	204.92	204.81	205.94	204.35	203.87	203.7	203.88	204.48	204.51
202.9	205.15	203.81	204.38	202.78	202.85	203.8	203.9	202.49	203.48	204.07	202.91	203	203.72	205.74	205.07	201.58	204.85	203.99	204.47	202.84	203.34	202.86	203.29	206.03	204.13	203.81	204.29	205.77	204.02	203.57	204.23	203.58	203.11	203.58	203.61	203.23	203.2	205.78	204.95	204.45	204.55	203.53	204.45	203.9	204.53	203.67	202.53	204.57	203.35
199.55	200.42	199.06	200.33	199.12	200.6	199.53	199.99	198.7	198.65	198.76	199.2	200.01	199.71	199.77	199.7	199.04	199.5	198.48	198.12	198.77	197.19	200.49	198.92	197.48	198.59	199.16	200.2	198.53	198.37	199.33	199.36	200.07	198.28	198.1	198.69	199.26	200.35	199.71	199.58	200.41	198.19	198.09	198.68	200.31	200.05	200.33	198.52	197.55	199.04
209.74	209.35	209.23	210.19	208.31	208.37	210.08	207.9	210.21	211.3	209.8	207.85	208.13	209.32	210.04	209.65	208.45	210.08	209.16	208.46	209.89	209.62	210.15	207.93	208.24	208.5	207.98	208.53	207.43	209.03	210.1	207.82	210.38	209.74	209.88	208.79	210.83	208.43	210.14	208.15	208.39	209.23	208.94	210.62	210.2	209.99	209.91	208.15	209.43	209.4
199.04	199.78	201.08	199.5	200.97	198.99	199.73	199.34	200.69	199.54	201.75	201.23	199.08	201.22	200.24	200.74	199.99	199.3	200.67	200.97	200.11	199.79	201.34	200.92	199.69	199.85	200.41	200.09	199.75	199.79	200.31	198.93	198.68	200.96	200.35	199.81	200.86	198.81	200.72	199.61	201.22	201.15	201.41	200.65	201.39	200.71	200.82	200.65	199.98	200.28
207.87	206.87	207.57	209.06	208.52	208.7	208.51	207.72	209.13	208.67	206.89	207.93	208.22	207.41	206.89	205.94	206.85	208.01	209.47	206.23	207.7	206.94	205.59	208.26	209.29	207.19	207.23	207.8	206.44	207.05	206.74	206.54	205.87	208.67	209.09	208.08	208.15	206.59	208.44	206.58	207.04	207.67	208.85	208.79	206.82	208.01	207.22	207.7	207.5	208.91
210.24	209.66	209.59	208.69	207.86	208.11	208.89	208.56	209.03	207.39	208.25	207.84	208.72	208.37	207.87	208.42	207.25	208.74	208.21	207.28	207.9	208.43	208.29	209.5	207.92	208.32	208.97	208.2	208.05	207.92	207.59	207.64	209.32	208.59	208.76	208.86	209.99	208.15	209.28	207.93	207.51	207.37	209.92	208.76	208.36	208.44	209.73	207.73	209.98	208.3
212.66	211.56	211.54	212.07	212.37	210.85	209.96	211.57	211.82	211.88	212.73	211.27	211.76	211.53	211.95	211.58	210.32	211.57	211.4	212.19	212.5	212.36	212.2	212.39	211.14	211.68	211.98	211.89	212.29	210.25	211.05	212.36	212.17	210.39	210.8	210.72	211.8	211.46	212.07	214.6	210.72	210.99	212.48	212.35	211.77	210.99	211.78	210.36	212.89	210.71
209.91	208.17	208.65	208.83	208.66	208.79	208.24	209.52	207.49	209.05	208.31	208.24	208.97	207.18	208.17	207.49	209.44	210.04	209.89	208.62	208.67	207.21	207.96	208.93	207.95	209.29	210.24	208.58	208.19	209.3	208.64	207.55	208.77	208.63	208.09	209.08	207.7	208.78	208.4	208.32	208.59	207.67	208.27	209.62	208.95	209.41	208.14	209.91	209.49	209.52
216.99	216.53	216.7	218.43	217.98	218.93	215.95	218.33	218.3	217.08	218.59	218.41	216.97	218.92	217.52	216.24	216.84	217.72	216.35	217.89	217.18	217.44	217.79	218.94	215.96	217.29	216.38	217.48	217.24	218.19	217.47	218.19	216.93	217.46	218.08	214.49	216.23	217.06	215.03	218.26	217.02	216.74	217.6	217.3	217.12	217.3	218.19	215.34	217.72	217.17
207.54	206.89	206.84	208.36	208.86	206.45	207.97	206.26	206.48	206.12	206.05	206.15	208.14	208.44	209.92	208.83	207.77	208.31	207.47	207.77	208.06	208.06	207.53	208.69	207.6	207.96	208.37	206.09	208.93	208.58	207.38	206.3	207.12	206.51	208.65	209.6	207.65	207.92	207.59	207.74	207.82	208.35	207.53	208.1	207.11	208.97	206.99	207.92	208.61	208.56
198.9	200.93	197.76	200.24	201.07	201.2	201.4	199.87	201.47	200.24	198.67	200.47	199.85	201.98	200.12	200.99	201.39	200.82	200.69	199.69	201.14	201.12	200.7	201.27	199.44	200.53	200.09	200.62	201.64	199.85	199.83	200.61	199.6	200.53	201.42	200.88	197.87	200.62	200.77	200.67	199.77	201.61	199.44	199.99	203	202.01	199.42	200.14	200.55	201.34
202.61	205.14	203.61	204.16	204.1	204.3	203.99	202.57	203	202.62	203.02	203.7	202.21	203.1	203.01	203.59	204.56	204.37	204.38	203.84	202.62	202.75	203.37	207.07	203.47	204.2	203.9	203.85	202.93	204.39	203.3	203.2	203.81	203.33	205.01	202.68	203.79	202.89	203.29	203.67	204.55	203.96	202.78	204.62	203.54	204.01	204.29	202.91	201.76	203.31
206.41	205.07	206	205.54	205.13	208.09	207.23	206.04	204.6	205.67	205.95	205.33	205.7	205.57	205.48	206.44	205.17	205.2	206.28	205.48	204.44	205.18	204.24	207.01	205.23	205.7	207.22	207.28	206.99	205.93	204.98	206.17	206.47	204.87	205.34	205.21	205.66	203.86	206.02	205.06	206.07	207.45	206.46	204.4	206.72	204.9	205.97	207.31	204.73	204.12
206.88	207.53	207.5	206.98	208.79	207.86	207.21	206.27	207.9	209.04	207	209.23	207.3	207.58	207.19	207.34	209.64	208.19	207.7	207.18	208.12	206.23	206.48	207.23	207.75	207.51	206.87	207.49	207.7	209.29	208.2	207.26	208.57	205.65	208.16	209.42	207.59	206.65	207	208.5	208.95	206.53	208.07	208.11	207.11	208.77	207.51	207.24	208.56	207.89
207.22	205.82	206.65	206.7	205.91	205.44	207.35	205.62	206.95	206.23	206.59	204.71	204.54	206.44	207.05	207.42	206.58	206.02	204.43	206.75	206.8	205.86	204.73	205.41	207.17	206.24	207.69	206.24	204.83	206.78	206.61	207.3	206.35	206.57	204.1	204.59	206.4	206.42	206.2	205.84	206.29	207.05	205.68	206.89	206.6	205.92	206.83	207.57	206.46	205.65
220.11	216.76	217.95	218.75	218.9	218.09	219.45	219.02	218.32	218.06	217.49	217.93	218.91	217.32	217.35	217.66	218.8	216.87	218.39	217.17	216.89	216.35	217.95	216.49	219.03	217.69	217.23	218.47	218.18	217.31	216.48	217.9	216.85	217.71	216.21	216.56	217.84	218.32	218.15	217.03	218.28	216.5	217.76	217.79	218	218.36	217.42	217.47	217.39	218.42
195.75	193.61	193.68	194.16	194.56	193.5	194.02	194.28	195.43	192.97	194.48	195.45	194.39	193.64	194.19	193.73	193.9	193.66	192.97	194.05	194.47	193.02	193.49	193.86	193.54	193.98	195.52	193.65	194.06	193.69	194.04	192.71	193.59	195.16	194.96	193.65	194.26	195.41	193.9	195.49	193.86	194	193.49	194.66	194.79	193.64	194.31	194.21	195.34	194.65
217.65	217.64	219.17	218.19	216.31	217.34	216.04	216.61	217.86	218.42	216.95	216.64	217.13	216.73	218.04	216.87	219.38	217.79	218.49	217.07	216.54	217.66	218.08	216.18	217.85	217.96	215.72	217.89	215.67	217.75	218.47	216.59	218.87	217.66	217.66	216.19	216.67	214.67	216.56	216.03	215.71	217.57	216.4	215.31	214.47	218.39	216.55	216.81	218.19	217.16
208.6	207.84	207.35	207.76	207.34	207.8	208.19	206.71	207.12	208.34	209.2	207.29	207.15	209	206	206.48	207.9	207.57	208.35	207.44	206.77	207.38	207.64	207.61	208.44	207.34	207.52	208.07	206.99	205.72	208.31	207.48	208.1	207.86	208.77	207.95	207.27	207.05	206.4	208.39	208.15	207.24	207.34	206.76	208.71	208.66	208.1	208.34	209.1	207.23
200.22	201.09	201.39	200.85	199.94	200.1	200.2	199.79	201.02	200	199.29	200.35	201.41	200.39	201.57	202.03	200.1	201.12	201.79	201.06	200.61	200.66	200.41	200.18	200.88	200.56	199.48	200.48	199.96	201.14	198.84	201.35	199.74	198.96	199.6	199.52	200.4	201	200.23	199.62	200.64	202.09	200.45	200.37	200.12	200.66	199.71	199.33	198.68	201.51
205.84	204.44	204.64	204.81	203.5	202.81	202.74	201.83	204.27	202.56	204.84	203.22	203.92	205.68	203.66	203.77	203.88	204.45	203.37	205.09	201.7	203.15	203.51	203.43	204.77	204.7	203.41	204.81	203.66	203.97	203.26	205.94	203.83	204.09	203.4	203.7	203.44	203.98	202.71	204.4	204.43	203.41	203.41	203.29	204.46	203.74	205.56	203.3	204.62	202.21
210.27	209.68	209.1	211.16	209.44	207.28	210.33	208.71	209.84	209.82	207.91	207.86	208.52	209.7	209.57	210.32	209.86	207.21	209.49	209.61	208.75	210.15	208.54	209.14	208.95	210.15	208.59	210.06	209.79	208.88	209.71	209.52	208.87	209.03	210.36	208.55	208.5	210.77	209.05	209.06	211.58	208.05	210.73	209.56	209.89	209.31	209.87	209.98	210.07	207.93
203.23	202.49	200.9	202.06	202.28	203.89	201.09	203.31	201.38	201.82	204.29	203.59	203.02	203.43	201.55	202.05	202.67	202.92	203.35	202.84	201.75	204.45	200.39	204.41	202.84	202.73	201.34	202.55	203.64	202.72	203.86	202.2	201.89	203.43	202.54	202.21	202.91	203.88	203.42	201.68	203.36	203.07	203.35	200.91	201.36	202.14	202.87	200.99	204.11	202.36
199.62	198.98	200	199.45	200.39	201.67	200.73	199.37	199.5	198.82	200.39	198.28	200.99	200.55	199.56	199.13	200.11	200.63	199.82	200.36	199.16	198.94	200.36	200.32	198	198.81	199.65	198.02	200.02	198.32	199.1	199.18	200.63	200.18	200.04	199.28	199.34	198.84	197.41	200.71	199.23	199.06	199.59	199.85	200.26	198.81	198.8	199.14	200.27	200.08
201.81	201.62	201.76	203.57	203.21	203.5	202.46	204.46	203.34	203.54	201.92	203.84	202.49	202.64	203.54	201.87	203.46	203.48	201.65	204.16	202.46	202.52	202.42	201.33	201.99	200.7	204.23	203.29	201.71	204.46	201.86	201.46	202.29	203.28	204.13	202.89	203.43	203.51	201.39	202.3	201.03	202.59	202.97	201.86	201.48	202.21	202.24	201.45	202.25	203.74
208.67	207.04	208.47	207.34	207.82	209.01	207.73	207.67	207.74	208.55	210.82	206.68	209.05	207.73	208.08	208.37	208.51	208.1	207.95	207.85	207.3	209.02	207.92	204.8	208.44	208.23	207.36	208.07	208.59	206.58	207.24	207.28	208.89	206.62	206.76	207.7	208.91	208	206.54	209.2	207.31	207.76	209.18	207.5	208.35	208	209.02	207.49	207.74	207.31
210.37	207.99	209.39	207.87	209.44	208.29	207.01	208.45	208.94	209.89	209.01	208.83	206	208.56	209.85	209.26	208.29	207.23	208.55	208.87	208.41	207.38	209.68	210.38	209.41	209.47	208.76	209.64	209.05	208.7	208.08	208.91	208.71	209.13	207.66	207.64	209.33	209.87	209.96	209.71	208.48	209.15	208.21	208.36	209.92	207.58	208.95	209.09	208.43	209.84
216.36	216.81	217.07	217.23	217.81	217.85	214.69	215.44	214.31	217.27	218.03	215.51	218.37	217.08	217.45	216.57	216.05	215.45	217.69	217.84	217.53	217.32	216.52	215.47	215.07	217.88	216.03	215.75	219.06	217.21	218.02	216.13	218.49	217.3	215.71	217.71	217.88	217.08	219.16	216.45	217.03	215.74	216.12	217.11	217.42	216.27	217.35	216.75	217.99	215.91
212.33	211.81	211.25	212.65	211.48	211.15	212.62	211.96	210.86	211.26	212.44	212.31	212.72	212.04	211.65	212.15	213.31	211.76	211.51	211.26	209.88	212.23	210.84	211.27	210.54	211.29	209.99	208.44	212.31	212.65	212.38	211.48	211.62	211.17	212.06	212.08	210.29	213.14	210.56	211.31	212.56	211.31	213.11	212.6	212.43	210.62	211.45	211.29	210.11	211.97
209.61	210.47	211.46	211	211.8	211.81	212.29	211.09	210.66	212.71	213.11	212.2	213.28	212.02	212.66	211.21	212.42	210.55	212.6	211.74	211.69	212.78	211.64	210.03	211.93	211.41	211.76	211.92	211.69	212.42	211.53	211.15	211.62	212.91	210.46	212.28	210.29	210.73	212.4	211.03	213.12	211.12	212.18	211.17	211.66	212.95	211.11	211.37	212.46	211.28
202.69	205.22	203.74	202	204.26	203.99	203.94	201.34	202.97	203.72	203.21	203.11	204.56	205.21	202.68	204.34	203.52	203.59	203.88	204.65	203.31	204.23	205.04	203.94	203.4	203.01	203.5	202.75	205.04	203.88	202.93	202.93	205.1	202.94	204.09	204.61	204.04	203.04	202.85	202.65	204.18	202.9	202.89	204.85	204.07	203.48	202.86	204.1	204.59	203.88
199.39	201.62	200.52	199.75	201.24	200.68	199.34	201.85	201.48	200.68	199.65	200	200.65	199.48	199.39	198.51	200.06	200.89	200.11	200.24	199.16	200.1	200.15	201.18	198.71	201.78	202.08	201	200.15	199.58	200.44	199.21	198.01	199.56	200.16	200.87	198.41	200.16	200.2	199.8	200.21	199.25	199.87	199.61	202.06	201.49	200.6	200.48	200.63	202.46
210.29	211.07	209.19	210.64	209.61	208.41	210.11	208.24	207.16	209.63	210.8	207.49	208.87	209.59	211.14	209.14	208.2	211.63	208.57	211.22	209.77	210.18	207.93	207.48	210.47	209.83	210.36	208.59	209.38	209.7	210.4	208.85	210.14	211.01	209.92	211.56	209.27	209.73	208.12	209.74	208.49	210.48	210.45	211.73	209.53	209.22	208.22	211.4	208.86	208.09
208.83	208.45	207.04	207.81	208.63	207.56	208	207.36	208.91	206.47	207.46	209.16	208.09	208.16	208.34	208.2	207.8	208.48	208.59	207.56	208.45	208.34	207.53	208.65	206.42	204.97	205.9	206.78	208.95	208.04	208.09	207.15	208.11	208.13	208	207.55	208.57	206.01	206.82	207.24	207.11	208.34	207.92	208.77	208.75	207.55	207.65	207.43	207.6	207.11
202.82	203.73	203.33	201.88	204.95	203.41	205.11	203.66	204.03	203.74	203.84	204.37	203.5	206.29	203.23	203.84	204.7	202.52	204.84	204.14	204.55	204.59	203.51	204.76	203.11	203.14	204.84	204.04	202.82	202.43	202.22	204.05	205.45	205.21	203.74	203.29	203.34	203.87	204.23	203.83	205.1	203.91	205.01	205.37	203.43	203.25	203.49	204.52	203.56	203
203.14	201.92	203.25	203.17	202.28	204.01	204.88	204.25	203.73	203.31	202.65	203.21	203.86	203.45	204.43	203.22	202.3	203.32	202.9	202.93	201.8	203.99	203.86	203.39	202.61	203.65	202.31	202.65	203.38	203.67	204.17	203.3	204.18	204	202.73	202.5	203.28	204.86	202.59	203.89	204.95	203.08	201.23	204.41	204.47	204.87	202.39	204.8	204.31	202.82
204.39	203.25	204.86	204.73	204.12	204.38	203.74	202.96	204.28	202.59	202.4	203.65	203.53	204.4	202.48	203.49	203.77	204.24	204.06	203.73	201.95	204.57	203.81	205.79	202.47	205.77	203.41	202.82	202.78	203.69	203.05	204.23	203.12	203.78	201.44	203.43	203.15	204.35	204.02	203.59	203.63	206.34	203.95	202.98	204.09	202.26	202.89	201.67	202.47	203.74
213.39	212.83	212.68	212.21	211.84	214.27	212.34	212.22	213.44	213.74	212.67	212.68	213.65	213.52	213.3	212.86	212.87	213.71	212.56	214.5	213.38	213.67	213.66	213.01	214.31	213.17	212.81	213.61	212.4	214.02	211.72	212.74	211.83	213.36	214.4	212.19	214.35	213.94	213.65	212.04	211.34	211.2	213.5	213.91	213.64	212.53	211.77	213.02	213.08	215.27
212.72	209.72	212.69	210.78	211	210.94	213.68	210.49	213.19	213.36	213.09	210.62	212.48	212.42	210.2	211.36	212.28	211.21	211.08	210.83	212.12	211.58	213.16	212.1	212.11	213.48	210.45	212.9	210.69	212.13	212.48	211.11	211.91	211.79	210.22	212.82	211.47	211.7	210.03	211.64	210.75	211.73	211.31	211.41	212.31	211.57	212.19	210.93	212.75	212.5
197.98	197.99	197.82	197.49	197.55	197.65	198.55	197.06	197.81	196.6	199.21	199.23	197.46	199.52	198.16	199.27	198.32	197.69	197.94	198.89	198.16	197.84	198.54	197.06	198.97	199.56	198.66	197.36	198.26	197.11	198.53	196.47	196.54	198.48	198.57	197.88	197.9	198.73	197.57	198.73	198.87	196.69	197.89	197.3	198.22	198.05	199.91	197.55	200.47	199.8
202.39	203.08	200.95	203.41	203.38	203.09	202.04	203.15	202.29	202.63	202.03	201.92	201.3	203.58	204.51	202.72	201.36	202.43	201.74	201.93	201.5	202.76	202.92	202.24	201.07	202.42	201.09	202.01	201.75	203.41	201.54	202.87	202.27	201.93	204.15	202.52	203.25	202.87	202.37	204.34	203	202.15	203.15	201.8	202.4	202.09	202.56	202.25	201.98	203.21
204.85	203.47	203.58	201.79	202.51	203.6	203.63	203.91	202.34	204.2	203.67	202.85	203.28	203.51	202.42	203.29	201.62	201.97	203.76	203.69	201.95	203.49	202.68	203.08	202.15	204.46	203.15	204.07	203.56	203.29	202.05	202.48	202.13	203.95	203.08	203.35	202.53	203.01	202.96	202.59	202.34	201.66	201.43	202.1	203	201.94	202.48	204	203.92	202.59
212.67	212.36	214.74	212.93	215.33	215.83	213.06	213.62	215.09	214.37	212.79	214.58	213.53	214.44	214.56	214.95	213.59	212.9	214.06	213.02	213.16	214.09	213.65	215.49	214.29	213.57	212.86	213.8	213.55	216.22	213.22	212.48	214.08	212.54	214.9	213.54	214.5	214.84	214.73	213.47	214.27	214.18	212.91	213.43	214.7	214.9	214.01	214.52	215.17	212.82
204.79	204.84	203.8	203.73	202.7	204.05	204.12	203.66	205.13	204.96	204.37	204.34	205.35	203.72	204.79	203.39	203.93	203.83	204.12	203.49	203.43	203.22	203.67	203.96	203.24	205.32	204.08	205.03	204.28	204.74	203.86	204.4	202.68	204.07	203.92	204.43	203.46	202.41	204.06	204.76	205.48	204.58	203.91	204.38	201.89	203.59	204.87	203.12	204.79	202.68
200.59	200.76	201.56	200.63	200.56	201.76	201.08	201.23	202.03	200.9	203.25	200.41	200.64	201.51	200.09	200.44	200.68	201.76	201.44	200.26	200.94	201.85	200.64	200.95	200.49	201.8	200.36	201.77	200.84	201.11	200.24	203.07	200.45	201.33	200.35	200.98	200.61	201.57	200.94	201.78	202.56	201.26	201.1	201.39	201.89	201.08	201.09	199.27	201.65	201.28
208.4	208.13	209.49	207.22	205.46	208.15	207.5	207.01	207.76	207.92	208.64	208.24	207.84	207.92	207.73	208.53	207.39	209.69	209.01	207.79	208.53	207.89	206.62	208.05	208.46	209.16	207.46	207.89	208.63	208.56	207.52	207.87	208.58	208.41	206.7	207.51	208.22	206.08	208.47	207.7	207.83	209.5	208.77	207.64	207.71	209	208.51	207.58	206.83	208.52
208.61	207.73	207.04	209.51	208.14	210.59	207.74	208.66	209.56	208.29	209.36	207.97	207.84	207.59	208.37	209.19	208.56	209.55	209.3	208.26	208.75	209.83	207.49	210.83	209.61	209.87	208.6	208.32	208.37	209.11	209.57	209.04	207.93	209.28	208.06	207.91	207.62	208.5	207.46	209.53	210.37	208.3	208.26	207.83	208.26	208.57	207.28	209.64	209.77	208.87
211.97	212.66	212.76	211.98	212.86	211.16	211.31	212.71	211.6	211.32	212.98	210.89	210.46	213.38	212.71	212.08	212.3	212.21	209.83	211.65	212.34	210.8	211.34	211.22	212.39	210.38	212.81	212.23	210.83	211.3	212.5	212.43	211.6	211.81	210.54	211.87	211	210.95	210.68	211.82	211.42	211.96	210.36	211.64	212.37	212.4	211.9	210.83	211.93	211.92
202.56	204.39	204.73	203.53	203.22	202.77	204.86	203.41	202.11	201.68	203.18	204.93	202.83	203.13	202.01	202.83	203.17	204.4	202.84	203.71	203.48	202.67	203.95	202.81	204.31	204.22	203.09	202.85	202.73	203.53	202.97	202.81	203.43	203.27	204.29	205.12	203.06	202.49	203.81	203.16	202.67	203.23	204.42	203.28	203.89	203.16	203.13	203.64	203.84	204.17
213.91	214.29	213.89	213.2	212.88	213.39	214.72	213.2	213.01	214.51	213.3	213.32	214.41	211.21	213.32	213.82	212.14	214.08	212.79	213.16	214.16	214.11	212.79	212.67	213.66	212.89	211.99	213.25	211.79	213.96	213.15	213.47	213.3	213.93	214.16	214.42	213.77	212.02	212.88	212.47	212.94	213.22	212.34	211.31	212.95	213.6	212.15	213.26	213.17	213.14
206.86	207.87	209.03	207.78	208.73	207.44	208.04	207.93	207.23	206.89	208.62	208.05	207.98	208.94	208.54	206.04	207.25	207.77	206.85	208.22	206.49	207.3	207.59	208.16	208.32	208.74	208.56	207.32	209.54	207.87	207.91	207.4	207.46	207.84	207.28	207.47	208	205.66	208.75	206.78	207.4	208.11	207.63	207.76	208.97	208.61	206.73	207.57	207.51	207.08
207.45	208.44	206.14	208.39	208.12	208.11	208.78	207.83	208.13	207.38	206.68	209.58	205.7	209.26	207.38	208.24	208.88	208	206.86	208.03	208.34	207.67	208.42	206.75	208.98	206.94	206.88	207.92	207.31	207.99	208.17	207.77	207.12	207.62	209.78	208.03	208.78	207.49	208.02	209.07	207.19	206.32	207.28	208.29	206.14	208.22	207	208.33	206.67	208.11
208.73	209.46	209.09	210.35	209.21	208.75	209.09	210.76	208.87	208.86	209.26	208.35	207.22	207.71	207.97	208.04	207.69	209.77	211.57	208.9	206.66	208.18	208.18	207.7	208.59	208.45	209.15	208.96	209.08	207.93	207.96	206.74	209.02	206.87	209.08	209.1	208.92	208.72	207.3	209.15	209.61	209.64	209.45	208.65	209.17	207.48	207.63	209.33	209.66	209.2
200.09	199.76	200.47	198.94	200.07	199.12	198.5	198.08	200.29	200.57	201.07	198.9	199.42	199.87	200.75	198.71	199.67	201.07	199.78	198.59	199.54	199.36	198.7	200.07	199.81	199.03	198.59	200.03	198.14	198.62	199.18	198.85	200.05	199.47	200.52	196.71	199.42	201.23	199.53	200.21	200.74	200.11	199.59	198.04	200.72	199.71	200.35	199.71	200.16	199.39
207.97	207.8	209.34	207.54	208.21	207.63	209.21	208.02	208.48	209.05	208.88	208.51	207.16	206.52	208.59	207.02	207.77	206.66	208.2	206.22	208.42	208.24	208.36	207.85	207.06	209.11	207.81	206.85	207.97	206.71	208.17	207.61	208.08	207.87	207.86	206.59	206.12	210.21	206.47	207.75	207.53	207.27	207.85	206.5	208.88	206.48	208.93	207.62	207.13	207.77
203.46	201.44	203.37	203.55	203.01	204.01	202.81	203.17	203.55	201.6	202.86	202.25	204.06	203.22	203.89	203.44	203.51	202.62	205.11	203.21	203.45	201.58	203.02	203.08	201.65	203.86	202.53	203.5	202.9	203.87	202.56	203.41	202.67	203.8	202.89	204.14	204.46	202.79	203.82	202.44	203.02	203.1	204.94	203.55	204.54	202.09	203.26	203.41	202.57	203.49
205.02	205.54	206.78	205.91	206.56	207.11	207.44	206.04	205.5	206	206.38	205.97	207.13	207.18	206.58	207.09	205.83	206.43	204.57	207.78	206.77	207.13	207.4	205.83	206.16	207.24	205.59	205.78	206.67	206.89	206.32	206.42	208.83	206.15	206.55	207.07	207.17	207.81	205.8	207.21	206.2	205.48	205.04	208.87	206.38	204.94	204.84	206.53	206.04	206.36
202.2	201.54	201.85	202.54	204.26	203.05	203.02	202.68	202.63	204.57	200.64	201.72	203.43	203.5	201.91	202.8	202.51	202.23	200.8	203.14	202.53	202.31	201.85	203.27	203.38	203.1	203.4	202.27	201.7	202.68	202.31	202.21	201.9	202.45	202.83	202.63	203.77	202.82	202.31	201.7	201.07	204.22	202.71	201.78	201.74	202.49	202.68	201.55	202.41	203.42
214.92	213.12	212.52	211.82	213.79	213.42	212.29	212.56	212.3	212.43	212.98	214	212.79	213.56	214.37	212.76	213.57	212.88	213.04	214.14	211.92	212.28	211.43	211.38	212.85	212.55	212.63	213.77	212.29	213.18	212.79	213	213.03	212.27	214.27	212.92	212.3	213.91	214.24	212.39	213.04	213.12	214.6	213.04	213.21	212.97	215.45	212.31	212.55	212.96
207.76	208.57	209.42	208.96	208.66	208.36	208	209.76	208.11	207.07	207.09	208.53	209.14	210.83	209.15	208.88	208.02	210.26	208.8	209.16	209.97	207.77	208	209.28	209.81	209.12	210.66	208.9	209.4	208.51	209.2	208.84	208.76	208.91	208.62	208	211.34	209.9	208.41	208.6	208.57	208.86	208.34	208.67	208.46	209.85	207.66	208.83	210.57	208.89
209	208.22	208.1	209.14	208.95	207.94	208.96	208.84	209.65	207.22	209	208.66	209.28	207.17	209.33	206.6	208.01	210.1	208.72	210.26	209.34	207.18	209.36	207.46	208.6	207.58	207.2	207.82	208.05	208.78	209.26	207.05	209.02	208.56	208.42	210.3	206.72	208.11	208.15	208.19	207.01	207.81	207.77	208.71	208.39	208.62	208.1	209.82	207.8	207.84
206.7	207.3	207.48	208.68	207.98	208.29	209.5	208.11	208.47	208.11	208.13	209.64	207.4	208.31	206.92	210.03	208.41	207.41	209.11	208.68	206.78	206.34	207.39	207.27	208.29	208.47	209.29	208.26	208.82	207.35	208.12	208.04	208.73	207.07	208.38	208.47	206.44	205.76	208.2	207.55	206.67	206.99	205.99	207.99	207.22	208.26	207.13	207.52	206.84	207.53
203.56	203.82	201.67	201.64	203.06	203.18	202.71	202.12	203.3	203.18	202.64	202.43	202.96	203.07	203.75	204.55	203.44	202.79	201.65	204.18	203.97	203.84	202.61	203.79	203.77	203.08	203.76	204.51	203.41	202.67	202.29	202.62	203.49	202.56	202.28	203.98	203.63	201.45	204.32	203.21	202.66	203.65	202.84	204.16	203.21	203.61	204.12	203.84	203.55	205.85
204.46	204.4	203.84	202.99	203.74	204.19	204.31	203.14	203.66	203.35	204.87	203.74	201.69	202.58	204.29	202.9	205.21	203.93	203.9	203.67	203.87	203.58	203.65	203.45	203.52	205.45	203.98	204.12	205.45	203.9	203.28	204.65	203.36	201.85	203.23	202.62	203.18	204.86	203.33	204.91	202.53	203.55	204.31	204.01	203.29	203.63	203.13	205.08	201.76	202.29
209.23	209.22	210.54	207.73	210.61	209.18	208.74	210.19	207.54	208.22	208.16	208.11	208.03	207.45	209.33	208.35	206.94	209.49	207.66	208.25	206.57	207.45	207.63	207.51	208.53	208.43	208.03	208.1	208.91	207.97	209.46	207.45	208.93	207.2	209.85	207.98	208.25	209.22	208.07	208.45	209.22	206.79	209.34	207.1	208.85	209.38	209.48	208.66	208.62	208.55
198.23	200.65	198.63	196.31	199.26	196.82	198.59	199.65	199.11	200.2	198.04	198.09	198.74	198.79	197.94	199.57	199.04	199.17	198.43	199.26	198.67	199.26	198.26	199.28	198.36	199.03	198.09	199.06	199.51	198.3	199.19	198.44	198.66	199.05	198.48	198.55	200.27	198.86	198.45	197.52	199.29	199.52	199.11	198.38	198.46	198.33	199.93	198.55	197.64	199.27
212.05	211.7	210.75	211.58	211.05	210.88	212.29	210.91	211.42	211.29	210.15	212.14	210.79	211.59	211.3	212.65	211.73	211.4	211.88	211.51	211.32	212.04	211.43	211.7	211.36	211.33	212.91	210.94	214.4	212.25	210.55	212.48	210.99	212.35	211.24	212.66	211.66	211.54	211.05	212.06	212.08	210.87	211.7	211.57	210.72	209.38	211.8	211.78	211.27	211.49
204.88	203.57	205.61	205.82	204.27	204.45	204.59	202.9	203.45	205.9	205.76	205.56	203.22	203.74	205.68	204.74	204.33	203.99	204.51	205.27	203.95	205.08	202.28	204.98	204.77	204.6	203.9	205.05	203.93	206.11	204.82	205.75	204.85	205.33	204.03	204.2	203.88	204.58	206.35	206.15	202.75	204.62	205.07	204.11	204.44	205.71	204.71	203.75	206.2	206.35
200.38	198.97	200.89	199.28	199.38	199.66	199.95	198.64	198.85	200.2	198.52	198.2	199.45	199.34	198.25	198.83	200.77	197.98	198.85	198.37	200.64	201.31	199.43	199.03	198.57	200.17	199.38	200.71	199.11	199.63	199.16	198.59	201.19	198.61	199.54	198.6	199.46	197.46	200	199.5	199.54	199.25	200.12	198.71	197.81	199.89	199.77	199.57	200.41	198.7
199.21	197.93	200.87	199.76	199.9	200.72	200.26	199.29	199.83	199.55	200.07	199	198.98	199.22	200.09	199.14	199.41	199.46	200.74	197.32	199.8	198.96	199.88	199.93	199.45	198.7	199.19	198.74	199.17	199.13	201.4	199.99	200.58	199.12	198.69	199.79	200.05	200.04	199.71	200.64	199.98	199.2	199.46	199.9	198.2	198.3	198.37	198.88	197.96	197.92
212.8	212.75	212.17	211.37	213.04	211.9	213.44	212.42	212.48	212.65	213.91	211.25	210.34	211.17	212.73	211.65	213.48	212.96	212.87	212.72	212.23	211.13	211.07	214.66	212.12	213.34	212.78	213.75	212.83	212.2	213.43	211.77	211.71	212.48	213.11	212.28	212.04	212.1	212.05	213.32	212.13	212.56	210.46	211.25	212.59	211.41	211.39	212.2	213.3	212.06
208.67	209.72	207.14	209.02	208.4	208.29	208.09	206.85	208.09	209.29	207.73	206.92	206.19	207.44	205.54	207.54	207.8	207.71	207.4	207.52	206.57	208.16	208.52	206.04	210.15	208.82	208.5	208.26	206.67	206.13	207.13	209.41	207.66	207.64	207.59	208.53	207.98	207.58	205.96	209.06	208.9	209.25	208.58	207.26	208.52	208.89	208.27	209.52	207.18	207.51
212.98	215.4	212.05	213.45	213.06	213.21	213.77	213.25	212.78	213.97	213.7	212.3	213.06	213.61	212.6	214.21	212.84	212.89	212.47	213.62	212.11	212.01	211.81	212.07	213.91	212.45	213.06	211.83	213.35	211.88	212.24	212.43	213.53	212.79	213.91	213.86	214.49	212.72	212.66	212.63	213.34	213.1	213.34	213.48	213.3	213.01	214.34	213.38	214.66	212.69
201.13	200.1	199.17	200.21	200.8	201.98	200.9	200.42	201.67	199.77	199.42	200.82	201.93	199.79	201.35	199.86	200.21	198.94	199.98	200.47	200.99	200.27	199.28	200.48	199.99	199.92	200.42	201.57	200.19	199.61	201.81	199.56	201.05	199.34	201.41	199.66	200.1	199.66	200.81	200.24	199.2	199.86	200.49	199.97	201.13	201.04	200.27	199.75	200.67	199.55
206.47	206.44	205.2	206.27	206.66	207	205.87	206.53	207.55	205.89	205.8	206.93	206.65	208.34	205.51	206.21	205.59	207.26	205.65	207.68	207.16	207.22	208.39	205.84	206.18	206.32	206.03	206.61	206.68	205.29	206.03	205.9	205.37	205.74	207.2	205.31	206.94	207.39	207.57	204.15	206.6	207.14	206.07	206.74	207.45	205.87	206	205.13	206.51	207.19
211.88	212.59	211.52	212.52	212.87	211.74	213.34	211.86	212.61	211.9	211.69	212.98	211.96	211.81	212.08	211.11	213.01	212.41	211.39	210.88	212.83	212.19	212.55	212.59	212.76	211.06	210.48	212.11	212.83	212.57	213.56	212.17	211.04	210.88	210.49	212.11	211.34	211.18	211.96	211.41	211.56	213.44	211.62	212.2	211.18	212.49	211.73	211.64	212.45	211.33
207.64	207.07	207.65	208.49	208.59	207.5	208.79	208.28	208.13	207.47	208.17	208.84	207.31	206.58	208.45	206.7	207.1	206.7	209.28	209.22	207.34	206.73	208.57	207.37	208.38	207.49	207.7	208.37	209.3	207.63	206.6	205.69	207.04	207.59	207.34	208.38	208.35	207.13	208.15	209.38	207.1	207.89	208.12	208.25	207.43	207.52	209.5	206.5	208.21	207.26
213.68	213.94	212.59	214.04	213	210.77	212.01	212.88	213.18	214.43	213.06	212.66	213.87	212.77	213.07	212.69	213.78	212.72	212.26	212.79	212.64	211.4	212.8	210.36	213.01	212.24	212.95	213.12	213.61	213.36	212.56	211.41	214.43	211.98	212.42	213.52	213.97	215.22	212.65	213.57	214.21	213.27	213.57	212.24	213.58	213.33	211.3	212.8	211.57	213.16
199.13	198.84	199.45	199.77	199.63	198.56	199.99	200.55	199.48	201.37	198.67	198.41	198.75	198.86	200.86	201.85	200.01	197.8	200.68	199.04	198.53	199.27	198.66	200.1	199.53	198.59	200.06	199.53	198.78	199.5	200.65	198.63	200.97	200.45	199.28	198.38	199.19	200.17	198.46	199.77	199.3	200.84	199.73	198.62	199.43	198.29	198.96	199.08	198.5	199.53
198.45	198.33	198.2	196.58	198.29	197.36	197.14	195.64	196.74	197.61	197.95	197.57	197.33	198.82	198.47	197.92	198.03	196.99	197.57	197.56	197.59	198.07	197	196.58	198.51	197.88	197.17	198.71	198.8	198.1	199.18	198.76	196.54	197.12	197.15	197.78	198.31	197.26	199.37	197.98	198.89	197.49	197.69	196.82	198.28	196.67	197.52	197.14	199.33	197.55
213.57	214.66	212.85	213.88	213.93	213.58	213.19	213.25	213.89	213.65	213.65	213.46	213.72	212.38	212.78	213.14	214.36	215.26	214.89	213.78	214.14	214.75	213.62	213.59	213.13	213.24	212.93	213.07	213.44	213.5	214.34	214.99	213.53	213.39	213.22	214.58	214.11	213.58	213.43	213.46	211.56	213.26	213.09	215.67	212.56	212.72	212.73	212.92	213.92	215.57
213.76	218.73	217.65	217.99	216.69	217.93	215.82	217.83	217.94	215.63	216.36	217.68	216.54	216.96	218.42	216.54	218.51	218.25	217.32	215.22	215.95	215.72	217.29	214.9	218.05	216.68	216.04	217.72	217.56	218.63	216.67	216.86	215.94	218.31	217.8	216.5	216.95	215.98	215.89	218.21	217.28	217.18	215.07	216.78	216.48	216.07	217.53	218.59	215.62	215.94
211.43	212.08	212.22	211.77	212.89	213.05	213.44	213.44	213.92	212.48	212.38	211.85	212.46	213.57	214.66	212.79	212.95	213.36	213.3	213.16	211.73	214.4	212.71	212.28	214.29	214.21	212.9	210.65	212.55	214.29	213.07	213.57	212.98	213.37	213.07	212.39	213.02	211.14	214.33	213.76	212.92	214.22	213.18	214.02	214.51	212.85	213.79	212.68	211.84	215.22
202.75	204.8	203.83	204.03	201.9	203.56	203.03	204.55	203.45	203.48	204.11	203.49	202.69	202.73	204.53	202.29	203.07	203.92	202.84	204.04	202.61	202.6	203.17	204.93	203.04	202.9	204.59	203.74	202.44	203.9	203.93	203.4	204.67	203.15	202.27	203.06	204.06	204.53	202.77	204.6	202.54	203.44	203.4	203.49	203.24	204.84	202.76	204.86	202.02	203.28
201.33	200.33	201.23	200.76	199.88	201.12	199.97	200.87	201.78	199.22	201.3	202.73	200.64	200.42	199.81	200.51	201.95	201.1	199.77	201.27	200.59	200.27	201.3	200.22	201.12	199.92	200.28	200.77	200.07	200.2	201.46	199.87	199.23	199.66	200.01	200.31	199.18	199.55	200.62	200.55	200.63	200.24	201.15	200.31	198.98	200.76	200.37	200.34	200.72	199.26
206.88	207.78	205.56	207.52	208.31	206.67	209.02	207.91	208.55	206.6	209.86	207.49	207.94	207.87	206.9	207.2	207.79	206.36	208.58	209.13	208.29	207.24	207.86	208.48	205.94	207.58	206.69	207.96	209.48	207.61	206.44	206.52	208.08	208.24	208.43	209.14	208.71	207.63	206.85	207.31	207.25	205.67	207.75	207.69	208.62	205.21	207.66	207.98	207.28	207.74
214.07	213.45	212.73	211.74	213.62	212.4	212.16	212.81	212.86	214.2	212.42	211.5	212.57	211.3	213.1	212.5	212.77	212.45	212.61	212.37	211.58	211.7	211.85	212.97	211.52	212.21	211.16	210.76	212.58	212.09	211.77	213.15	213.91	210.57	213.79	213.48	211.02	211.58	214.18	210.08	211.99	212.27	211.44	212.39	211.5	212.83	212.84	212.81	212.34	212.62
201.05	201.99	200.35	202.65	201.5	201.53	201.89	202.99	202.95	202.19	200.43	201.52	202.61	200.97	200.75	201.54	201.49	199.95	200.84	200.56	202.33	202.67	200.56	202.57	203.17	200.75	202.22	202.85	201.29	200.77	202.7	201.42	200.71	201.29	201.48	199.17	201.65	200.75	201.07	201.01	201.29	203.11	202.67	201.56	201.1	202.5	201.48	202.43	203.41	202.44
210.11	209.64	209.36	207.89	209.87	209.02	209.49	208.64	209.21	209.82	208.7	209.98	209.91	210.05	209	210.67	210.82	209.19	209.6	209.81	210.01	210.43	209.34	209.75	209.69	209.65	209.65	209.55	209.38	211.04	209.62	209.37	209.61	209.28	210.52	210.62	210.43	209.9	209.68	210.96	210.71	207.44	210.52	209.67	209.18	211.64	209.16	208.29	208.36	210.09
211.89	210.52	211.6	212.82	211.33	211.16	211.9	212.12	212.57	212.01	212.24	213.25	212.19	212.4	211.65	212.32	212.63	212.15	212.27	211.45	211.64	212.72	212.19	209.86	211.4	210.88	211.58	210.91	210.14	212.12	210.97	211.78	212.22	211.13	212.91	212.06	211.82	211.31	211.32	211.88	210.9	212.59	211.12	212.77	212.16	211.98	212.6	212.93	211.34	210.98
208.13	207.45	208.26	206.87	209.32	209.13	207.18	207.92	207.49	206.13	209.26	206.9	208.48	207.95	207.58	207.77	207.05	206.97	206.74	208.26	207.28	208.67	206.78	206	206.84	207.79	207.88	206.25	207.62	208.06	207.5	207.12	207.96	207.43	207.84	206.82	210.16	206.69	207.02	205.7	207.42	207.36	206.61	207.44	208.3	207.46	207.85	206.79	208.91	207.76
208.28	206.77	208.31	206.61	206.42	207.03	208.62	205.88	206.05	207.23	205.68	207.26	207.14	204.68	205.25	205.68	205.59	206.33	206.86	207.5	207.54	206.35	205.11	206.66	208.49	206.94	206.73	206.06	207.45	205.68	207.14	205.93	207.1	206.86	204.77	205.67	208.07	204.79	206.05	207.22	205.5	205.33	208.03	207.15	207.39	206.55	205.78	206.57	205.63	207.52
207.79	208.47	209.43	209.83	208.88	208.13	207.24	208.4	209.36	208.33	209.82	209.6	209.1	208.77	209.61	208.79	210.61	208.27	210.75	209.03	207.57	210.1	207.25	207.79	210.16	207.84	208.38	208.26	208.92	209.95	208.88	209.03	209.78	210.42	207.8	208.99	209.49	208.35	209.03	209.76	209.37	208.16	208.21	209.13	208.08	209.64	207.99	208.72	209.02	207.04
215.94	218.01	216.68	218.14	216.8	216.22	216.13	218.44	217.14	217.12	215.86	218.53	215.77	216.48	217.28	217.98	215.31	216.01	217.23	216.42	215.6	216.9	217.69	217.94	215.84	218.23	217.1	215.06	218.4	217.83	217.48	215.28	217.91	217.78	216.02	217.21	216.73	216.36	216.61	215.58	216.21	217.05	216.25	218.15	218.38	217.46	217.03	216.29	216.7	215.89
205.18	203.53	204.08	204.07	204.24	204.32	202.76	202.41	204.45	202.83	205.71	203.8	205.1	202.71	203.98	203.73	201.52	202.75	203.1	203.85	203.22	202.61	202.46	202.71	202.82	204.43	202.6	203.68	203.6	202.27	205.53	203.74	202.19	202.96	202.86	203.45	203.79	203.12	203.29	202.93	202.55	204.95	203.79	201.66	203	203.86	203.58	203.39	202.48	202.53
206.5	206.11	208.83	209.24	209.09	208.15	209.14	206.77	207.24	207.76	206.54	208.31	207.62	208.17	208.4	207.56	208.32	208.58	207.48	207.62	207.35	207.22	207.86	207.23	206.84	208.44	207.98	206.89	207.84	207.61	208.99	206.98	207.95	208.2	208.23	207.58	208.23	209.54	207.54	206.98	208.42	208.13	207.92	207	208.03	208.32	209.03	207.24	207.15	207.87
208.55	208.6	207.81	208.56	208.63	209.37	208.81	209.78	209.24	209.61	208.09	208.67	209	209.09	209.66	208.49	208.98	208.64	207.97	209.65	208.42	209.79	207.79	208.56	208.03	210.73	209.04	209.77	207.64	208.98	209.98	209.66	207.98	208.36	209.79	209.98	209.05	209.84	208.04	208.47	209.01	210.07	210.9	210.42	208.71	208.53	209.18	208.21	207.51	208.06
211.07	212.55	212.22	212.04	213.21	210.7	211.53	210.88	211.32	211.47	211.63	210.48	210.95	212.44	210.93	211.73	210.84	213.63	214.88	209.99	210.75	211.86	211.65	212.47	210.82	211.57	212.02	211.4	212.56	211.4	210.23	211.62	210.58	211.83	211.44	212.89	210.88	212.5	211.77	212.19	212.06	211.39	212.46	213.75	211.67	211.25	211.76	212.67	211.06	211.74
208.08	208.87	208.32	207.94	206.19	207.39	207.41	206.39	208.02	208.52	206.42	207.22	207.97	206.71	208.98	207.25	208.56	207.31	208.56	206.57	209.31	207.18	208.99	207.95	208	209.1	207.37	206.58	206.76	206.2	206.64	206.96	207.12	208.6	207.79	207.78	206.89	208.12	207.27	207.56	207.27	207.97	205.81	206.2	208.73	207.65	207.22	208.28	207.12	207.23
211.79	210.65	212.34	210.9	211.09	210.6	211.18	210.87	210.75	212.64	212.06	210.51	211.92	212.14	212.71	211.5	211.46	211.05	211.57	212.47	211.86	211.76	212.35	210.88	211.55	210.93	211.38	209.83	212.8	210.14	211.8	211.48	211.73	211.96	212.21	210.24	210.79	211.46	212.09	210.88	212.47	212.96	212.02	212.65	211.27	210.14	211.48	211.41	211.28	211.16
205.41	202.92	204.97	203.13	203.45	203.08	204.21	203.24	204.08	204.46	204.03	204.68	204.15	203.72	204.99	203.69	203.76	204.14	204.77	204.34	203.96	203.56	206.25	205.04	205.47	202.85	203.82	206.3	204.8	205.48	204.24	204.04	206.27	203.74	204.88	205.66	205.86	203.21	205.47	204.45	204.9	204.64	205.27	203.35	203.36	206.16	203.72	205.24	205	203.33
204.25	204.25	205.72	204.72	206.64	206.87	203.32	204.42	204.19	205.1	206.19	204.06	205.13	204.75	204.09	204.98	203.69	203.04	204.71	204.2	205.51	204.9	203.47	204.92	203.69	206.58	204.24	203.68	204.1	204.69	203.94	204.81	204.74	204.55	204.8	206.97	204.79	203.9	205.07	205.97	205.83	203.48	205.49	206.11	205.16	204.14	204.85	206.9	205.94	204.68
207.6	206.66	206.62	207.34	206.17	207.23	205.59	206.59	205.09	208.37	206.58	206.04	207.56	205.96	206.8	206.12	208.65	205.95	204.85	206.93	206.21	206.57	207.2	206.41	206.4	206.75	205.91	205.7	205.62	205.14	206.27	205.57	205.79	205.82	205.24	206.68	205.35	207.77	208.71	208.28	206.64	207.27	206.21	206.91	205.97	207.53	205.32	206.19	205.81	206.88
205.94	205.4	207.53	205.42	206.5	204.31	206.85	205.48	206.51	206.68	206.06	207.49	205.02	206.31	205.64	207.06	206.63	207.29	206.59	205.93	206.67	205.48	206.44	206.26	205.53	205.86	205.7	206.38	205.78	206.76	208.16	207.82	205.22	206.77	205.91	206.09	208	206.57	207.34	205.61	205.11	205.56	207.39	206.56	204.35	206.27	206.62	205.98	206.71	205.28
213.56	211.71	212.15	212.91	212.6	211.97	213.37	213.91	213.83	213.9	212.82	213.91	213.69	212.74	212.69	211.26	213.09	213.72	211.93	211.38	213.82	213.16	212.1	212.36	213.77	213.1	213.76	215.17	213.82	211.45	213.55	212.25	213.03	215.07	214.3	213.48	212.97	211.96	213.63	212.72	212.87	212.82	214.33	213.42	215.43	211.87	211.85	211.59	212.7	212.49
206.59	205.63	206.49	205.03	205.34	205.05	204.89	205.94	204.67	206.45	206.39	205.22	204.2	206.34	206.36	206.57	209.95	206.42	207.2	206.12	205.33	205.71	206.1	205.32	204.85	204.2	203.4	207.29	204.72	206.17	205.16	206.01	206	204.32	205.52	204.9	206.14	205.52	205.71	205.67	206.61	205.27	205.71	205.42	204.95	205.3	203.83	205.62	205.16	205.33
208.31	208.53	207.55	208.29	207.9	208.3	209.16	209.05	208.6	206.99	209.24	207.5	207.38	208.81	209.99	208.5	207.5	208.54	207.93	209.11	208.73	208.66	207.73	207.57	209.21	208.66	207.12	208.17	207.61	210.42	207.19	208.49	209.12	209.99	207.53	208.01	207.85	208.62	208.95	207.87	208.16	208.9	209.04	206.98	210.07	207.75	207.84	209.46	209.27	208.45
197.19	198.19	196.91	196.34	196.56	198.69	197.6	197.91	198.39	199.27	197.43	199.9	196.61	198.69	197.75	199	197.55	197.89	198.66	198.54	198.07	198.09	197.53	196.96	197.58	197.39	198.59	197.98	196.78	199.01	198.38	198.2	197.18	197.73	199.15	198.61	198	197.62	199.22	196.77	197.8	198.28	198.09	198.11	198.1	197.3	197.93	198.17	196.85	197.35
198.83	200.02	200.47	199.9	199.9	198.48	199.93	199.23	199.16	196.8	199.11	200.31	200.23	199.74	200.02	199.02	198.93	198.42	199.74	199.38	199.16	200.08	199.53	200.03	200.69	199.46	200.02	200.02	199.62	200.05	200.77	198.39	198.78	199.28	199.43	199.79	199.36	199.93	199.8	199.49	199.36	198.58	198.94	198.68	200.14	199.59	198.83	199.04	199.37	200.54
207.94	209.46	209.87	207.98	209.49	210.53	208.19	209.55	209.67	209.5	208.4	208.74	210.71	208.72	208.33	209.62	209.11	210.86	208.8	210.72	210.32	209.84	209.36	209.84	211.68	209.01	209.2	209.83	209.9	208.62	209.31	209.09	209.1	209.38	209.09	209.99	208.71	208.86	209.91	210.4	209.86	209.59	208.51	210.27	209.19	209.77	209.53	208.7	209.84	211.15
204.43	203.56	204.46	204.62	205.89	202.65	203.26	204.83	203.86	204.95	202.83	203.53	202.9	202.67	203.71	204.53	203.02	202.69	202.55	203.23	202.39	204.83	201.55	203.62	204.28	204.47	203.54	201.94	202.79	204.51	203.71	203.47	203.9	204.38	204.25	201.22	203.48	204.43	202.57	203.11	202.48	205.94	204.08	202.64	202.63	203.97	203.37	204.88	203.91	204.49
217.69	217.81	216.5	217.12	214.64	217.68	215	216	216.56	216.44	218.79	216.38	215.82	216.79	216.87	216.93	216.54	216.1	216.65	216.19	218.21	217.32	217.59	216.73	217.12	217.22	217.78	217.92	218.52	216.72	218.08	217.89	217.45	217.28	217.72	217.16	217.42	217.22	218.14	217.3	217.51	216.23	216.78	215.51	217.09	218	216.25	218.13	216.69	217.68
202.04	202.66	201.25	203.49	203.25	203.6	202.66	202.18	201.8	203.45	203.35	203.42	203.58	202.2	203.71	201.59	201.59	202.49	201.26	201.51	203.08	201.27	202.85	202.45	200.96	201.17	203.42	202.86	203.94	201.98	202.62	203.67	201.65	202.43	203.54	201.64	202.58	203.58	202.45	203.21	201.95	203.36	203.07	202.02	203.32	201.52	202.73	202.17	201.49	201.7
201.8	201.32	200.28	200.37	198.09	199.27	200.86	201.66	202.09	200.35	200.88	200.06	200	201.63	200.96	201.54	200.95	200.92	201.88	202.01	200.74	200.77	199.42	201.67	202.32	200.48	199.11	200.42	199.76	200.3	200.9	200.83	200.59	200.26	199.45	200.55	199.67	199.49	199.86	199.45	201.08	200.79	202.72	201.65	200.23	201.56	201.17	199.49	200.02	200.93
202.86	201.92	202.44	202.56	201.19	201.58	203.33	202.44	201.78	203.11	201.63	203.21	203.41	203.22	203.6	203.86	203.61	202.84	203.27	203.92	203.16	202.41	202.66	202.6	202.39	203.26	202.27	203.54	201.92	203.39	203.22	200.73	203	203.09	201.83	201.7	202.07	202.05	202.13	203.24	202.52	202.85	202.64	202.43	202.65	201.87	201.6	202.72	204.27	203.35
200.12	199.08	201.01	202.66	202.65	200.46	200.01	200.42	200.88	200	200.79	199.72	202.74	200.78	201.17	201.2	202.13	201.63	201.68	203.64	199.61	202.91	201.77	201.34	201.43	201.77	201.28	201.83	200.7	202.27	201.77	199.91	202.3	203.32	200.52	199.91	202.6	201.55	200.95	201.13	201.78	201.88	200.27	199.98	201.1	201.7	200.84	200.22	199.87	202.64
204.72	206.93	206.17	204.5	205.2	204.41	205.39	204.66	206.03	205.84	206.22	206.38	204.93	208.11	205.92	205.59	206.11	205.41	206.29	205.27	204.74	205.49	205.39	205.27	206.32	205.14	205.78	207.72	205.2	206.75	206.37	207.45	206.86	205.86	204.31	205.54	205.75	207.14	204.82	206.38	206.18	205.4	205.2	206.02	205.37	205.91	204.54	204.66	205.42	205.41
205.47	207.55	205.28	206.06	206.56	206.24	206.52	207.34	207.21	206.59	206.3	207.22	206.01	205.58	208.14	206.42	206.21	206.66	207.42	207.51	206.21	205.3	206.85	205.94	206.54	208.44	207.01	207.24	206.3	205.95	207.37	207.51	206.89	207.05	204.62	206.66	204.85	206.16	207.74	205.98	207.15	207.27	206.24	207.29	205.94	205.74	206.6	204.25	206.18	208.62
213.85	214.36	214.36	215.07	212.94	211.52	213.13	214.7	213.98	213.64	213.89	213.25	213.07	213.26	214.54	213.81	212.99	213.98	213.87	213.16	213.38	214.51	215.61	213.61	213.31	213.72	214	214.63	214.4	214.32	215.64	211.82	212.4	213.41	214.37	212.28	213.63	213.09	213.77	214.47	214.08	215.24	215.22	214.73	213.92	213.32	214.62	213.38	214.12	214.75
209.05	208.43	209.3	210.53	209.07	207.05	207.49	209.01	208.05	208.17	209.44	208.64	208.1	210.21	206.25	209.32	208.93	209.79	209.08	208.13	209.19	208.43	208.56	209.4	208.84	210.67	209.18	207.91	208.62	208.92	206.89	207.63	207.47	206.97	208.27	208.2	208.04	209.32	209.13	208.9	207.58	209.63	207.46	208.09	207.82	209.11	210.55	210.07	207.16	207.95
212.37	214.39	213.24	211.72	211.35	213.93	213.65	212.32	211.6	211.42	211.94	213.1	213.55	212.6	212.34	212.5	212.02	211.36	211.7	211.63	213.62	213.8	211.89	212.04	211.43	212.73	212.86	212.77	212.26	210.72	213.01	213.58	212.18	212.2	211.59	212.36	212.09	212.58	213.53	212.92	213.67	211.43	211.33	212.95	212.14	211.46	213.41	212.71	214.04	212.39
201.37	200.41	201.85	200.04	201.79	201.41	201.94	203.18	201.99	200.67	202.49	198.63	200.48	200.82	200.76	201.12	199.97	200.15	201.03	201.22	201.78	202.2	202.31	201.07	202.69	202.17	201.14	202.37	200.04	199.67	200.42	200.34	201.56	200.56	201.77	200.91	200.75	200.24	201.55	201.64	201.08	199.75	200.45	201.08	202.24	200.45	202.46	201.09	200.85	202.15
202.61	202.5	205.51	205.94	204.66	205.5	205.84	203.69	204.1	203.81	205.04	203.51	205.12	206.23	205.5	205.46	205.52	203.93	205.97	206.06	204.54	205.93	205.48	204.36	205.49	204.41	205.02	203.38	205.11	203.99	204.06	202.07	204.23	204.01	204.52	202.78	204.34	205.04	204.15	203.8	204.04	203.59	203.15	204.45	203.61	204.47	204.72	205.24	205.04	204.36
204	203.58	203.35	205.41	203.96	203.79	203.31	205.42	204.31	204.26	204.25	205.15	203.64	203.94	202.99	204.38	203.14	205.43	204.25	202.32	204.53	204.2	204.2	204.53	204.31	202.18	203.23	202.28	204.34	202.95	203.33	205.62	203.58	203.59	202.32	202.56	204.55	203.43	203.22	203.22	203.7	204.67	202.76	202.35	205.19	203.5	204.24	203.68	203.88	204.17
209.9	207.61	209.55	209.19	207.74	208.66	208.95	210.32	209.36	206.39	207.24	208.27	208.67	208.02	208.27	210.12	208.4	208.5	208.74	207.47	207.23	207.6	208.04	208.22	207.82	209.5	208.39	208.74	207.48	208	207.98	207.54	208.62	209.47	207.79	207.1	206.99	208.9	206.54	209.77	208.58	209.14	208.42	208.98	207.69	209.79	208.24	207.29	206.41	208.17
207.83	208.58	207.94	208.13	208.27	206.84	207.42	209.32	208.7	206.79	209.23	206.94	206.51	207.41	208.19	208.71	206.62	209.29	208.89	208.74	206.79	207.64	207.25	207.47	208.22	206.91	208.47	206.45	208.34	207.54	208.96	206.85	207.26	206.32	207.02	206.59	206.53	208.52	208.33	208.79	208.24	209.51	209.39	207.48	207.43	208.35	206.95	207.46	208.27	208.62
202.18	203.5	202.44	203.69	202.64	203.15	203.57	203.09	201.15	203.61	201.97	202.32	203.53	203.01	203.73	201.5	203.49	203.4	202.83	201.29	202	202.37	203.98	202.18	202.44	203.64	202.27	203.24	201.95	203.21	202.94	201.29	202.34	201.44	203.15	202.98	202.85	203.61	203.18	202.94	202.46	201.45	201.24	202.41	202.55	202.66	202.83	201.96	204.42	202
217.9	216.61	216.61	217.81	217.51	218.33	217.87	217.32	216.23	217.18	217.56	217.54	217.53	216.52	217.97	216.85	217.72	216.92	217.54	216.59	217.24	217.56	217.34	216.5	217.51	216.7	218.79	217.49	217.79	217.28	216.62	216.29	217.24	216.19	216.43	217.12	217.3	217.32	215.57	216.61	216.9	218.39	216.99	217.92	218.41	216.08	217.17	216.3	217.47	215.9
211.93	210.16	212.34	211.29	213.02	212.3	210.81	210.47	211.47	210.11	212.54	212.6	210.74	212.15	213.34	211.06	212.14	212.61	212.18	211.59	211.42	211.12	211.73	211.3	211.41	212.6	211.7	210.63	211.2	211.47	213.08	211	212.02	212.42	212.46	213.23	209.67	211.83	211.1	210.19	211.84	207.89	211.03	213.96	210.43	211.02	210.76	212.88	211.86	212.84
209.59	209.13	207.03	207.54	208.24	209.6	208.21	209.23	209.58	208.94	209.34	208.89	209.32	208.84	206.44	207.37	209.18	209.63	209.12	209.4	209.74	208.84	207.38	209.61	209.82	210.17	210.02	208.3	207.69	209.76	208.74	209.21	209.87	209.25	209.27	209.6	209.52	207.75	209.71	207.8	207.43	208.79	209.05	206.97	208.97	208.86	207.59	208.78	209.52	210.01
208.48	209.83	208.51	207.85	209.18	208.26	209.35	208.04	208.79	209.64	208.09	207.21	209.14	208.51	208.29	207.31	210.43	208.97	207.68	208.18	207.98	209.92	210.43	206.5	208.03	208.16	209.24	208.72	208.95	208.34	207.88	207.61	207.79	210.58	208.76	208.45	207.73	208.41	209.49	208.89	208.33	207.32	209.2	208.84	208.07	210.04	207.61	211.28	208.02	208.48
209.35	208.8	208.08	208.65	208.37	208.31	209.94	208.76	208.54	208.66	209.38	209.81	209.36	207.84	209.3	209.02	208.67	209.97	208.07	209.7	208.09	210.44	209.92	211.52	208.52	207.24	209.14	208.81	208.85	207.33	208.5	210.3	208.29	209.29	208.36	208.43	207.29	209.14	208.98	208.99	207.86	208.78	208.43	207.63	207.76	211.57	208.26	209.15	208.75	209.09
206.51	207.09	206.14	207.22	206.72	207.33	206.84	206.08	204.99	205.72	206.29	204.82	206.24	206.1	206.76	209.65	206.1	205.73	205.5	206.94	208.77	206.39	205.87	206.98	205.85	207.67	207.39	205.66	206.62	206.2	205.3	205.96	206.16	208.31	206.36	206.24	206.09	205.75	206.59	206.81	206.57	206.48	207.59	206.49	206.15	203.76	206.38	205.84	206.26	207.9
211.7	210.94	210.7	212.8	211	210.67	211.37	211.32	211.07	212.09	211.78	211.7	210.45	211.29	211.4	212.02	212.11	211.67	210.32	212.49	212.64	211.88	211.53	210.44	211.87	212.06	211.31	211.99	210.13	211.15	210.5	209.9	211.05	210.32	210.76	210.67	211.84	210.32	212.65	211.32	210.28	210.58	213	212.13	210.62	211.86	212.45	210.55	211.86	212.15
207.52	206.68	208.31	208.04	207.91	207.7	207.06	207.51	207.56	205.89	206.99	205.96	208.47	207.82	207.26	207.44	208.09	207.25	206.23	208.37	206.74	206.7	208.86	208.8	207.39	207.23	209.29	208.31	207.35	206.71	209.13	207.57	206.47	208.27	206.13	208.06	206.55	206.9	208.47	206.33	208.6	207.6	205.12	207.25	207.9	206.88	208.96	207.77	208.23	206.91
209.13	209.38	210.12	208.48	208.82	210.63	209.05	210.26	210.67	209.43	208.52	209.29	209.71	209.31	209.49	209.6	208.74	208.59	207.93	210.45	211.43	210.79	209.2	208.12	209.68	210.62	208.71	208.61	208.92	209.17	209.45	208.77	209.27	209.52	209.16	207.72	210.19	208.82	208.89	210.43	209.69	209.91	208.38	209.29	208.59	209.97	209.37	209.77	208.49	209.22
213.68	213.41	215.04	212.7	213.9	215.97	212.78	213.57	213	213.31	212.97	212.04	211.6	213.73	215.45	212.35	213.72	213.82	214.26	214.38	212.98	213.16	214.67	213.44	214.29	213.53	213.56	215.09	213.09	214.67	213.56	215.34	214.94	212.66	212.47	213.76	214.32	214.23	213.55	213.95	213.32	215.56	213.68	213.95	214.26	213.43	214.78	214.79	213.13	214.47
210.52	208.46	208.2	208.64	208.48	208.88	208.06	208.74	208.01	208.92	209.4	208.93	207.55	209.35	209.53	209.46	207.5	208.32	208.88	208.92	211.21	208.42	208.56	207.7	209.48	210.02	207.36	209.7	209.57	208.54	207.49	206.93	208.69	208.39	208.47	208.29	208.16	209.22	209.64	208.17	208.41	207.12	209.59	207.65	207.18	208.78	209.19	208.77	206.54	209.45
201.83	201.42	203.1	203.56	202.92	203.41	202.15	202.68	204.67	202.72	202.63	202.16	203.65	202.26	201.59	201.56	203.29	203.09	204.55	202.2	203.36	201.89	202.58	204.64	200.18	202.36	201.71	201.69	203.2	201.89	202.96	203.57	200.79	202.85	203.16	203.61	202.61	202.3	203.45	201.84	201.99	204.5	201.79	201.45	202.52	202.41	202.69	203.54	202.74	202.7
205.48	203.42	202.94	204.08	202.22	202.18	205.08	201.83	202.78	204.46	203.63	204.27	204.27	204.88	204.09	204.41	204.16	204.06	204.15	203.15	203.24	203.12	203.9	205.04	206.62	205.31	205.25	203.07	202.92	203.07	204.34	202.07	203.87	204.75	204.59	203.74	203.05	203.66	203.23	205.36	204.06	203.2	205.65	203.7	204.21	204.42	204.23	205.61	203.44	204.02
206.77	205.84	205.31	205.5	205.7	206.56	207.49	204.88	205.33	205.6	206.81	207.17	205.93	206.18	205.83	205.23	206.77	206.86	205.46	206.24	206.9	206.43	207.31	207.3	205.5	205.02	205.57	204.44	205.26	206.02	206.02	206.65	207.07	206.72	206.22	206.08	206.91	206.2	206.05	206.04	206.71	206.15	207.14	206.07	206.18	206.25	206.2	207.12	206.12	206.65
211.51	211.24	212.07	212.32	211.17	209.16	212.83	210.29	210.16	209.81	210.79	211.7	210.87	210.75	211.14	210.94	212.43	211.54	211.59	211.06	210.17	212.48	211.78	210.32	212.15	212.29	213.6	210.46	211.67	210.95	210.52	210.73	210.81	212.71	209.89	211.64	211.71	213.24	211.64	211.51	211.09	211.19	212.48	211.88	211.78	211.84	212.99	212.04	211.79	212.41
205.15	204.08	201.69	203.46	205.15	203.99	202.78	203.33	204.56	203.95	201.63	204.21	202.8	204.2	203.59	203.15	203.88	202.86	204.17	203.34	203.34	202.59	202.19	204.84	202.51	202.92	203.53	202.75	203.7	205.31	202.89	203.64	202.58	205.24	204.87	204.63	204.25	205.43	204.48	203.55	203.72	204.54	201.64	203.44	203.6	205.64	205.05	204.41	205.15	203.71
219.24	217.09	219.08	218.58	217.99	217.1	216.54	215.52	217.13	216.33	217.41	216.39	217.07	218.19	216.98	215.36	216.94	217.55	216.66	216.93	216.74	217.28	215.98	217.54	215.33	216.3	217.33	216.99	217.2	217.21	217.13	216.22	216.46	213.93	215.82	217.2	217.58	217.25	216.83	216.99	217.46	216.6	216.31	216.16	216.73	217.33	215.38	214.89	216.37	216.27
199.03	199.49	201.07	200.32	199.27	199.83	198.86	200.51	201.86	198.97	199.29	200.63	200.83	200.34	201.54	201.35	200.69	199.98	200.27	200.05	201.44	201.36	199.52	199.36	200.29	199.84	200.19	200.76	199.67	200.14	200.22	200.98	199.71	200.76	200.24	201.03	200.7	199.28	200.23	201.8	201.17	200.31	201.63	201.68	201.1	203.03	200.01	201.69	199.09	200.57
199.46	201.56	199.63	199.98	199.62	201.04	200.2	199.02	202.32	200.52	200.45	200.68	199.2	199.45	198.78	199.05	199.89	200.43	200.18	198.53	200.34	200.79	201.38	199.62	200.68	200.62	198.7	200.36	199.62	199.43	201.72	200.28	200.38	201.55	200.68	200.87	199.74	201.27	198.8	200.94	201.19	201.7	201.09	199.02	200.55	200.65	200.55	201.43	201.35	200.4
193.34	194.34	194.61	193.81	193.96	194.33	193.4	196.08	193.14	194.57	195.81	195.25	194.34	193.58	195.37	193.5	192.25	193.83	192.69	194.88	192.93	193.84	193.77	194.27	195.28	194.59	193.74	194.14	192.77	193.08	195.36	193.26	193.14	193.37	193.32	195.63	193.27	195.08	194.14	194.67	196.3	193.61	194.74	194.48	192.67	194.36	194.32	192.76	195.14	193.9
210.7	212.24	210.15	211.01	211.71	211.92	212.3	211.09	212.95	211.63	212.4	211.97	209.99	210.41	212.31	210.25	212.59	211.41	210.76	211.99	214.01	210.18	211.38	211.46	212.54	212.37	212.12	212.51	212.94	211.03	210.36	211.58	210.86	211.58	212.43	210.25	212.54	211.54	210.7	211.54	211.06	211.65	213.01	209.65	211.96	211.25	211.6	210.16	211.28	211.66
217.47	218.77	216.88	216.89	217.73	218.57	217.29	219.55	218.96	217.97	217.61	217.24	216.73	217.26	217.98	217.31	216.89	218.93	218.36	218.09	218.48	218.03	218.31	218.8	217.58	219.12	218	218.55	218.02	218.71	218.19	219.79	217.5	217.11	217.43	218.08	217.53	217.18	218.48	217.33	215.4	217.74	218.45	218.58	218.76	218.98	218.03	217.68	219.82	217.58
207.22	206.6	206.84	209.05	208.92	206.73	207.6	207.5	209.54	206.42	208.71	206.54	207.62	208.1	206.86	208.16	207.82	208.53	208.96	207.86	207.44	206.8	209.35	207.62	207.96	207.1	207.74	206.71	207.74	208.53	207.01	207.97	207.46	208.59	207.57	207.56	205.74	206.46	208.06	208.79	206.69	206.87	208.52	208.81	206.84	207.2	208.82	208.5	207.7	207.64
206.51	207.19	206.86	205.84	207.23	205.93	206.92	204.71	206.45	205.13	205.73	204.6	204.81	206.47	205.41	205.36	205.68	206.2	204.22	206.34	205.84	205.07	205.08	205.32	205.73	205.48	205.46	205.56	204.52	206.25	205.53	204.62	206.49	204.55	204.96	205.11	205.84	204.75	205.73	204.6	206.08	205.87	205.31	204.91	206.17	205.67	206.12	205.89	206.66	206.15
209.76	208.85	207.95	209.91	207.77	207.83	207.41	207.02	209.83	206.76	207.76	208.92	208.99	207.87	207.28	206.78	208.77	208.8	208.79	208.54	208.4	208	207.48	211.75	208.16	207.9	209.35	209.29	207.53	209.61	208.17	209.45	208.94	208.42	206.81	209.01	209.36	208.13	209.11	208.23	207.86	208.18	208.77	209.62	208.37	208.5	210.6	209.29	207.76	207.81
207.59	208.27	206.76	207.48	208.78	207.55	206.91	208.39	207.77	209.64	208.55	207.09	207.9	208.63	207.81	208.78	209.36	206.39	206.77	207.74	208.29	207.73	208.38	207.78	207.14	208	208.29	207.83	207.74	207.85	206.53	207.57	208.84	208.31	208.38	205.76	206.38	207.14	207.82	208.69	208.28	207.38	208.01	207.23	208.48	207.99	208.64	207.2	207.34	206.35
208.27	208.68	206.34	207.85	207.57	208.14	208.03	207.66	209.99	207.03	208.86	208.01	206.69	207	207.31	207.81	207.37	207.11	208.1	207.73	208.55	207.87	207.03	208.79	207.51	207.97	209.14	208.52	205.75	206.14	207.21	208.13	207.27	207.32	206.55	207.26	207.11	207.66	207.8	208.01	207.46	208.33	207.92	206.58	208.12	208.24	208.03	207.84	207.27	208.48
203.66	202.68	203.79	201.2	203.58	203.68	204.1	203.57	202.52	203.93	202.14	203.55	202.87	203.74	204.5	203.32	205.03	203.29	202.99	202.52	204.04	203.53	202.68	203.72	203.3	203.16	201.42	202.43	202.71	202.99	202.95	202.36	203.01	203.23	203.06	203.96	203.66	204.82	203.12	203.39	202.04	203.41	202.6	202.21	201.83	203.91	203.03	202.87	203.07	203.27
212.6	210.37	212.54	211.64	211.32	212.34	212.04	212.75	210.49	212.4	210.73	211.74	211.63	211.42	213.02	210.89	211.91	211.39	212.28	212.24	212.88	211.47	211.14	211.59	212.15	213.02	212.58	211.22	212.8	212.68	212.07	211.73	213.03	212.12	211.32	212.05	211.59	211.38	211.91	211.04	213.44	211.24	210.29	211.63	212.2	210.91	212.28	211.92	211.4	211.7
198.82	200.39	200.75	200.22	202.25	199.51	200.21	198.47	199.74	200.17	200.46	199.89	199.89	199.84	201.01	199.33	200.31	197.84	200.35	199.22	199.93	200.35	198.44	200.45	199.12	199.71	199.25	200.01	199.19	199.86	199.33	200.88	200.57	198.8	199.32	201.42	199.66	199.37	200.36	199.64	200.58	201.21	201.12	200.7	198.9	201.7	199.39	200.48	200.85	199.19
199.06	197.88	199.2	198.25	198.62	199.51	200.54	198.54	198.63	197.45	200.13	197.87	199.89	198.78	197.86	198.15	199.16	198.64	198.4	199.43	198.83	197.85	198.96	198.58	199.09	199.13	197.41	199.74	198.98	198.48	198.23	198.36	198.86	197.9	200.27	200.13	197.55	199.14	199	199.53	197.83	198.69	198.18	197.89	198.75	197.95	199.65	198.06	198.52	197.62
211.89	213.31	209.82	211.07	210.14	210.58	211.85	211.65	210.52	211.85	212.23	211.19	211.97	210.91	211.1	211.33	211.88	211.62	212.33	212.42	212.86	212.14	211.53	210.78	213.36	212.18	212.1	211.35	211.16	209.72	211.96	212.51	211.43	212.77	211.5	210.55	212.66	211.76	212.47	211.49	209.62	211.99	210.22	213.02	211.46	211.97	211.63	213.16	212.01	211.04
206.1	205.13	204.1	204.88	202.67	204.35	205.27	206.48	206.2	205.12	205.29	204.17	205.18	206.36	205.7	204.13	205.02	203.48	202.99	207.04	204.42	204.56	205.9	206.45	205.33	203.3	205.31	203.49	204.46	205.33	205.49	204.59	204.6	205.05	204.67	206	204.51	205.41	203.93	206.04	206.29	204.1	205.14	204.58	204.87	204.06	206.15	205.64	204.33	204.38
208.24	209.43	207.62	211.09	209.11	210.34	209.27	207.84	209.48	209.73	209.95	209.39	209.51	211.22	209.94	209.32	208.5	209.53	209.19	208.46	209.14	210.17	208.53	208.89	209.94	211.22	209.02	210.51	208.68	209.23	208.82	209.71	210.13	208.83	209.15	209.89	209.57	209.08	209.73	209.65	209.31	209.4	209.17	210.68	210.13	210.09	208.85	209.36	209.51	209.77
208.42	208.18	209.9	208.81	210.62	210.42	210.01	209.03	209.15	209.29	208.18	208.58	210.4	208.86	209.06	210.52	208.6	209.97	210.09	210.45	209.21	210.37	207.64	209.58	209.23	209.05	208.4	210.43	208.82	208.84	210.04	210.34	208.78	209.85	209.18	210.2	208.92	209.65	210.04	208.84	209.57	208.95	209.2	209.38	210.09	208.67	208.28	210.07	208.58	210.65
213.66	212.96	212.91	212.12	213.16	212.75	210.88	212.11	213.2	212.3	212.65	215.06	212.74	211.51	212.21	212.62	212.5	213.39	212.38	211.3	210.29	210.9	212.01	210.73	212.18	212.71	213.46	213.24	212.91	211.73	212.34	212.83	212.05	212.88	213.93	212.69	213.67	210.85	213.63	211.06	214.82	209.98	212.31	213.1	211.11	212.21	212.52	210.9	212	213.17
201.4	204.35	203.86	202.37	203.9	204.11	204.38	203.5	204.07	203.82	203.11	201.75	203.49	203.22	203.23	204.21	203.62	203.31	204.55	203.96	203.12	202.41	201.11	203.3	203.45	203.79	203.69	204.72	202.68	203.63	203.64	204.45	201.94	202.32	204.59	202.07	203.07	204.09	204.5	201.66	201.92	204.38	205.27	203.81	203.2	203.66	203.74	203.09	204.25	202.95
203.62	202.21	203.95	204.61	203.51	203.77	204.53	201.75	204.23	204.42	203.77	202.91	203.82	202.69	202	204.58	202.73	202.3	203.2	203.48	202.42	202.98	203.2	203.4	204.01	201.85	203.99	203	203.96	203.79	201.93	203.47	202.26	203.44	200.5	203.45	203.64	203.2	204.23	201.85	204.12	203.97	202.19	204.72	204.06	202.69	203.28	202.49	202.76	204.13
199.31	198.18	199.99	199.36	200.13	200.11	199.96	199.55	198.12	200.34	200.05	198.44	199.2	199.12	200.49	199.78	200.25	199.34	200.46	199.02	199.52	198.9	198.96	200.02	199.51	198.3	200.51	198.1	201.33	199.8	199.48	201.37	200.41	199.85	199.52	199.76	200.87	199.92	200.93	200.31	200.94	199.22	199.73	200.03	199.73	199.67	198.91	200.14	200.55	199
209.45	209.73	208.32	208.83	209.5	208.35	209.21	207.44	207.75	208.84	207.81	207.8	209.31	208.5	207.99	208.99	208.23	207.76	208	209.37	207.6	208.54	207.39	207.68	208.16	208.71	207.86	208.83	209.1	208.53	207.64	207.89	207.79	207.49	208.85	209.13	207.8	208.74	207.62	208.69	207.15	207.07	209.49	208.22	207.65	207.82	209.41	208.87	207.77	209.02
208.22	207.35	208.08	209.12	207.73	209.13	207.84	209.43	208.74	206.91	208.68	207.78	207.93	210.26	208.7	208.63	210.6	209.99	207.02	210.52	207.94	208.03	209.24	208.74	210.48	209.6	208.53	208.35	209.13	208.18	208.86	208.94	209.01	209.65	207.52	208.18	208.02	209.43	208.48	208.73	209.09	209.2	207.38	207.21	207.72	209.52	207.99	208.12	208.44	209.38
207.62	207.92	209.32	208.19	208.74	207.88	208.64	208.64	209.07	208.25	207.14	209.2	208.66	208.13	208.74	209.14	207.85	207.6	207.86	209.9	208.24	209.8	209.89	207.33	208.63	209.66	208.29	207.65	208.18	208.08	207.84	207.8	209.42	209.04	208.09	208.88	210.02	208.74	208.35	208.06	207.7	208.76	208.16	208.9	209.56	208.59	208.28	208.02	207.66	208.93
208.6	207.11	210.04	209.13	208.59	208.22	208.37	208.69	208.57	209.08	209.34	209.96	208.81	209.91	208.48	209.37	209.68	209.61	208.68	208.96	208.26	207.93	209.16	208.14	211.92	209.42	207.99	209.58	210.07	209.64	208.34	208.79	208.61	206.98	208.46	208.56	209.89	210.46	210.5	209.19	208.9	209.44	208.69	207.8	208.47	209.47	209.16	208.43	210.18	207.62
211.97	210.94	213.16	213.94	212.02	213.77	212.69	213.58	213.16	213.92	213.88	210.53	213.3	213.34	212.33	211.81	212.61	214.56	214.02	212.62	212.56	212.52	212.88	212.99	211.65	212.17	213.81	212.52	213.77	212.43	211.11	213.39	211.97	212.13	212.81	212.53	214.51	213.87	213.45	214.63	212.87	214.09	213.12	212.02	213.28	212.28	212.4	213.87	213.33	213.84
208	207.31	208.17	208.64	206.96	208.97	207.72	207.27	207.21	206.72	208.14	208.68	208.48	207.43	208.35	206.83	206.84	208.61	209.38	208.07	208.02	207.19	206.92	208.16	206.95	207.46	207.28	207.99	207.56	207.34	207.87	207.24	208.18	208.11	207.61	207.42	208.04	207.54	209.39	208.32	209.02	206.9	206.26	208.69	208.84	207.85	208.23	207.74	207.79	207.95
207.33	207.39	205.91	206.11	205.5	206.28	205.82	206.83	208.71	206.48	205.55	206.92	204.61	206.69	206.62	206.51	206.64	204.91	206.52	207.71	207.22	204.69	207.04	206	208.92	205.64	206.8	206.21	205.78	204.77	206.02	206.58	206.99	205.6	207.7	205.72	205.57	206.54	206.4	206.33	208.31	208.12	207.15	205.66	206.6	207.41	204.92	205.73	206.76	206.63
205.96	206.43	204.66	207.01	204.88	206.01	204.4	205.63	207.5	204.78	205.91	205.35	204.7	205.11	206.54	205.66	205.76	204.73	203.81	205.87	204.34	204.8	208.41	205.66	205.25	205.62	206.31	205.37	205.57	206.95	205.01	205.59	205.22	205.17	205.24	207.06	206.63	205.81	205.81	204.37	205.74	204.64	207.13	205.4	205.79	205	206.35	205.84	205.33	206.92
212.26	211.48	210.96	212.55	211.11	212.55	212.78	212.25	213.41	211.77	212.8	212.22	210.49	212.15	211.21	212.65	210.57	211.67	211.99	211.81	212.24	210.92	211.11	213.62	211.08	213.51	212.02	211.2	210.45	211.18	211.55	211.46	211.94	211.16	213.28	212.12	211.22	212.35	212.68	211.69	211.35	212.65	211.27	212.03	212.32	211.51	211.88	209.86	211.76	212.34
211.97	208.3	209.59	209.46	209.13	207.28	209.99	208.89	209.09	208.62	208.24	207.46	209.48	209.53	210.06	210.4	208.92	209.94	210.01	208.22	208.55	209.84	209.3	209.39	208.43	209.64	208.5	209.27	208.6	208.91	207.87	208.4	209.38	209.33	209	208.8	209.18	208.3	208.51	207.87	209.43	208.04	208.17	208.31	209.11	208.73	209.56	208.98	210.07	208.76
211.12	212.74	213.57	212.89	210.32	209.55	210.45	212	211.42	211.49	211.74	211.38	211.18	211.41	212.52	211.45	212.56	210.29	213.12	210.72	211.13	211.33	211.18	212.57	212.11	212.04	212.81	212.42	212.94	212.27	210.89	211.34	212.9	210.93	212.5	210.75	211.58	210.48	212.36	210.71	210.36	210.74	212.89	211.12	210.94	210.64	211.99	210.25	212.84	211.34
194.39	195.92	195.22	195.28	195.86	196.41	194.68	194.64	194.14	195.05	194.42	195.22	195.6	195.28	194.33	195.57	196.95	194.86	195.21	195.69	195.63	193.89	194.75	195.02	195.07	195.96	196.47	194.98	195.42	195.38	194.97	194.56	194.46	197.14	195.53	196.28	194.67	195.08	196.26	196.18	196.26	194.16	195.31	193.71	195.4	195.64	194.37	194.15	194.96	194.2
203.77	205.02	204.81	203.86	204.35	205.7	204.08	205.68	204.4	205.19	203.84	204.9	205.99	204.79	205.22	204.69	205.37	205.21	204.28	204.22	205.8	206.43	203.99	205.22	204.23	205.12	204.38	205.8	204.98	204.88	204.37	204.64	205.52	204.91	204.27	205.7	205.41	205.54	205.77	204.22	204.89	205.24	202.8	205.92	204	205.03	205.94	204.17	203.05	204.79
212.81	212.34	212.22	212.32	211.72	211.02	211.5	212.12	211.75	209.73	211.34	212.41	211.32	210.43	211.84	211.81	211.5	212.01	212.17	211.41	211.59	212.01	211.91	211.91	211.59	210.59	211.38	210.44	211.38	210.91	211.32	210.54	211.52	211.59	211.66	211.48	211.27	212.76	211.42	211.28	212.08	213.14	212.39	212.14	210.23	211.73	211.05	211.93	211.2	210.52
213.35	212.02	212.4	213.11	212.26	211.82	211.68	212.72	212.34	211.29	212.58	212.11	212.64	212.12	211.56	211.85	212.94	213.97	213.02	212.45	211.88	212.41	211.04	213.2	214.11	211.26	211.58	211.96	212.4	214.69	212.03	212.12	213.3	212.6	211.75	212.37	210.78	211.92	210.76	211.94	213.13	213.01	212.68	212.11	214.02	213.13	212.16	212.91	211.8	212.06
200.6	200.54	200.71	201.72	201.66	198.73	200.45	200.41	200.14	200.61	200.14	201.22	200.15	199.25	201.6	202.74	199.61	201.42	199.37	198.98	199.05	199.54	199.91	200.2	200.22	200.52	201.94	200.39	201.21	202.24	200.65	200.02	199.56	198.61	198.19	199.25	200.7	202.26	200.15	200.37	199.73	200.29	202.35	199.3	200.05	199.77	200.72	200.35	199.93	199.99
197.86	199.6	198.72	199.8	198.05	198.05	199.86	198.7	198.95	200.35	198.78	199.83	199.79	198.39	200.67	199.55	199.31	197.93	200.47	199.39	199.28	199.58	199.72	199.64	200.54	199.25	199.93	198.61	200.52	199.51	200.72	200.36	199.68	200.42	198.04	199.94	198.28	200.52	198.83	199.77	200.42	198.57	198.55	199.98	199.96	199.46	201.24	198.76	198.76	197.76
204.69	202.69	203.68	203.49	204.78	202.41	203.5	203.65	203.37	203.04	203.72	203.09	202.53	203.89	203.74	202.65	203.9	205.44	203.42	201.94	204.05	203.49	204.26	203.1	204.42	202.82	202.36	204.61	203.03	203.19	203.2	204.01	204.77	204.56	203.48	204.22	205.13	203.34	203.26	203.05	203.65	203.37	203.54	203.24	204.47	204.76	204.56	202.96	204.58	201.78
211.89	211.12	210.57	210.32	212.23	210.63	214.23	212.13	210.71	212.1	212.24	212.07	212.7	212.62	211.29	212.68	211.97	209.55	210.9	212.98	209.58	211.76	211.66	210.58	212.55	210.9	212.91	211.35	212.2	209.87	211.93	213.02	213.21	210.97	211.26	211.01	212.37	211.69	211.46	210.49	210.49	211.92	212.36	212.35	211.08	211.91	213.19	209.52	213.11	212.33
209.2	207.98	209.19	209.53	207.84	208.33	208.2	207.42	206.71	208.4	208.83	207.36	207.58	207.84	208.02	206.66	208.18	207.45	207.44	206.88	209.13	208.12	208.56	208.16	209.97	208.99	209.14	207.82	208.81	208.86	208.64	209.1	208.36	208.8	207.57	208.88	207.55	209.69	208.25	209.72	208.36	208.19	208.09	208.62	206.51	207.3	208.42	207.65	206.17	207.98
208.92	207.58	209.62	207.83	208.71	207.78	206.98	207.56	208.65	208.01	207.07	208.51	208.64	207.82	209.11	207.81	208.3	208.49	208.52	207.56	208.58	207.43	207.95	207.48	208.64	207.43	209.47	207.8	206.57	208.75	208.06	209.07	208.19	207.65	210.18	208.88	207.15	208.59	208.21	208.26	207.79	208.66	207.26	206.72	208.14	206.88	208.21	209.04	207.68	208.87
207.8	207.17	206.89	208.2	209.74	208.36	208.49	208.02	208.48	208.44	206.62	207.84	207.73	208.21	206.18	206.99	207.6	207.77	208.56	208.19	207.32	208.25	206.96	208.64	207.36	207.57	207.45	207.65	207.23	206.64	207.62	207.99	206.3	206.88	208.78	206.64	208.32	208.94	208.97	208.12	208.72	207.17	206.78	207.11	206.69	206.73	206.71	207.95	207.8	208.22
209.36	208.32	209.47	207.98	209.47	209.5	209.87	208.98	207.14	208.43	208.34	208.57	206.86	207.11	208.46	208.57	209.8	210.14	208.27	208.17	208.19	208.61	207.58	208.33	208.61	207.63	209.59	207.67	205.23	209.83	207	209.3	207.83	209.66	208.7	209.49	208.9	209.45	207.72	209.26	209.05	209.44	209.16	207.53	206.67	209.04	208.22	209.66	208.58	209.66
208.67	208.98	208.87	209.57	209.16	209.67	207.96	208.89	208.4	209.89	208.29	208.4	209.5	210.65	208.69	208.49	209.16	208.92	208.16	210.43	208.39	208.21	207.84	208.93	209.22	209.11	207.14	210.06	207.74	209.05	209.29	210.53	209.38	209.34	208.73	208.47	208.74	208.9	208.78	209.58	208.43	209.83	210.63	207.02	209.3	208.2	209.41	209.12	207.48	209.02
202.23	202.45	203.67	203.82	202.32	203.39	201.97	201.66	203.28	202.29	201.31	203.44	201.55	202	202.48	201.98	200.2	202.44	202.77	202.56	201.71	203	201.2	201.56	203.41	202.13	202.92	203.3	201.87	202.86	202.72	203.48	202.84	202.56	203.15	201.93	202.28	202.82	201.41	201.29	201.28	202.61	203.27	202.7	202.85	202.56	200.87	201.02	199.99	202.36
209.82	208.43	209.27	207.4	206.86	208.32	208.7	207.72	207.87	207.82	208.88	206.78	209.42	207.55	207.51	209.36	209.5	206.53	205.83	209.36	208.92	208.52	207.76	206.45	207.94	208.52	209.24	207.56	206.48	208.11	207.8	207.65	207.65	208.37	208.05	207.19	208.95	207.75	207.92	208.12	207.5	208.98	209.22	207.75	209.01	209.71	209.62	208.16	207.41	209.27
217.71	218.42	217.91	218.4	218	218	218.32	218.3	218.8	217.25	217.83	218.18	217.54	220.29	218.8	218.25	217.63	216.85	218.12	218.34	218.35	216.66	217.29	216.1	217.86	218.75	218.97	217.84	217.25	217.28	217.75	218.24	218.46	216.73	219.16	217.72	216.12	215.43	216.48	218.21	216.34	218.13	218.47	217.28	218.24	218.13	218.54	217.01	218.2	217.55
210	208.5	209.28	208.69	207.35	208.85	208.55	208.38	208.3	209.83	208.65	208.14	208.86	209.1	209.1	207.85	208.8	207.85	209.8	206.27	208.42	209.36	209.68	208.37	208.14	206.98	209.28	209.27	207.18	208.08	209.34	210.1	210.18	207.78	208.37	209.37	207.8	210.43	208.14	208.96	209.37	209.42	209.43	209.06	210.29	208.1	208.51	210.05	208.42	208.62
211.61	211.4	211.95	212.92	212.09	213.1	211.98	211.32	212.66	212.71	213.8	212.08	212.14	212.11	212.52	212.06	212.92	211.51	213.1	213.46	213.08	211.5	212.41	213.09	213.08	211.86	212.34	213.25	210.97	212.44	212.72	213.29	213.09	212.41	213.75	212.91	213.76	211.53	211.19	213.65	211.17	213.22	212.74	212.2	212.69	212.22	212.89	212.34	211.63	212.26
207.63	208.82	207.6	207.38	209.26	207.56	209.88	207.7	208.26	208.23	207.68	208.69	207.96	208.99	208.81	207.8	209.48	209.34	208.1	209.57	207.06	207.65	209.14	207.67	208.36	208.55	209.24	207.93	210.68	208.09	207.33	207.81	208.05	208.08	208.84	208.28	207.63	207.62	209.22	208.21	207.4	209.5	207.88	209.7	208.41	208.02	207.9	208.63	208.21	207.37
206.88	207.7	208.32	208.56	209.26	207.52	208.16	208.41	208.22	207.62	207.95	207.23	207.54	207.47	207.74	208.62	207.63	208.62	207.11	206.04	207.1	208.83	207.19	206.81	206.86	208.39	207.41	207.63	207.02	208.53	206.2	207.47	206.43	207.95	207.9	208.62	208.33	209.11	206.1	208.45	207.98	207.48	208.35	206.73	206.95	208.04	207.09	206.56	206.83	207.79
212.82	213.09	210.74	212.17	211.37	210.56	212.9	211.19	211.48	212.27	210.52	211.33	211.29	211.75	211.94	212.44	211.37	210.21	211.69	212.49	211.67	211	211.58	213.14	211.16	212.26	212.07	212.87	212.02	210.82	211.44	211.39	212.43	211.12	210.81	213.08	212.69	211.36	214.45	212.2	212.34	210.44	210.83	211.97	211.46	211.44	212.09	211.57	209.8	211.87
199.4	198.93	202.36	201.8	201.64	200.76	200.66	200.24	200.35	201.82	201.26	201.43	200.36	200.92	200.33	201.19	200.49	201.56	199.89	201.24	202.05	201.75	200.26	202.13	201.16	202.07	202.3	200	200.59	202.63	201.11	201.62	201.59	200.45	202.75	201.94	201.04	200.72	200	202.97	202.32	200.57	201.55	201.13	202.11	200.17	201.1	201.3	200.64	202.29
212.73	213.05	211.67	211.47	211.15	212.17	212.27	212.36	211.68	212.02	212.83	214.05	210.48	211.53	211.25	213.26	211.92	213.68	211.83	211.71	210.82	213.11	211.97	213.2	211.63	213.21	212.25	210.74	212.59	212.43	212.01	210.95	212.5	213.18	211.79	212.81	211.55	211.93	212.2	211.73	214.94	211.91	211.88	211.76	211.31	213.13	212.38	214.14	212.19	211.6
218.25	217.19	216.92	218.7	215.37	217.5	219.85	216.95	216.06	217.25	216.68	215.25	217.5	215.28	217.82	217.14	215.82	217.13	217.64	216.82	217.15	216.59	218.3	217.42	217.41	217.12	217.34	217.22	215.54	217.03	218.91	216.61	216.61	216.97	216.51	215.91	216.47	216.04	216.62	215.94	217.22	217.09	216.78	217.79	217.19	216.18	215.42	218.08	217.43	216.84
201.91	203.05	203.03	202.8	204.2	202.38	202.24	203.8	203.76	203.77	203.97	203.48	202.5	204.56	203.55	202.7	202.06	202.68	203.03	202.53	203.86	201.64	202.48	204.3	200.76	203.09	204.28	205.02	203.3	204.65	203.1	202.54	203.79	203.23	203.4	203.99	204.7	203.43	203.57	203.49	205.68	202.4	201.43	201.93	202.41	203.91	203.33	203.75	202.79	201.79
208.15	208.44	207.55	207.71	207.72	209.53	209.57	208.77	207.64	209.02	208.52	209.23	210.59	207.29	208.63	210.37	207.8	208.85	207.58	207.71	209.02	209.46	208.26	208.6	209.32	208.16	207.9	209.74	208.21	209.68	208.22	207.09	209.12	207.4	208.63	209.12	208.31	210.01	208.95	209.38	208.54	208.76	209.41	208.13	208.05	209.09	208.72	209.1	210	208.15
206.15	207.45	207.65	207.59	206.96	208.6	206.95	207.96	208.31	208.24	208.07	208.24	208.23	207.65	207.74	208.07	206.82	207.17	206.53	208.71	206.95	207.9	207.34	207.23	208.57	206.72	207.79	207.79	208.41	207.54	206.9	209.52	207.68	207.7	207.24	206.88	208.37	208.4	208.1	206.89	208.06	207.82	207.43	208.61	207.86	209.44	207.87	210.02	207.34	208.81
205.95	206.21	205.54	206.07	206.8	207.23	205.95	206.54	206.01	205.87	206.93	207.97	207.5	207.57	206.71	206.86	204.96	206.35	205	205.98	207.68	206.4	205.49	207.57	205.98	206.49	205.53	206.42	207.46	204.37	205.31	205.98	204.85	205.93	206.42	206.19	207.01	206.24	206.53	207.25	206.98	206.4	206.39	206.95	206.88	205.6	206.14	206.36	208.07	206.53
211.61	211.01	212.07	212.15	212.46	210.71	211.33	209.92	211.03	212.02	210.97	211.58	212.03	212.24	211.45	212.61	211.1	214.2	210.89	212.16	212.23	211.35	212.34	211.31	209.25	212.66	212.91	212.26	212.86	212.32	210.55	212.36	212.62	210.15	212.41	213.52	210.51	211.74	212.04	211.91	212.26	211.76	210.23	212.33	212.16	211.52	210.8	211.78	213.1	211.1
201.8	202.58	204.71	204.09	202.25	203.04	204.94	203.55	204.1	203.82	204.03	202.2	202.67	203.93	204.4	203.13	201.81	204.05	203.33	202.46	202.57	204.05	203.07	202.89	201.52	203.2	204.44	204.03	203.42	203.71	204.76	205.1	203.62	202.99	202.61	205.37	204.16	203.49	202.54	202.74	203.13	204.12	203.81	202.97	203.57	204.03	204.02	202.2	204.48	204.78
204.63	203.44	205.31	202.98	203	204.69	204.65	203.57	202.68	204.28	204.83	202.78	205.06	202.49	203.88	203.72	203.15	203.56	202.76	204.09	203.45	203.49	201.31	204.43	202.94	202.65	201.74	203.52	203.58	204	204.31	202.64	204.25	204.28	204.07	203.16	204.19	203.71	204.04	203.72	203.8	202.38	203.77	204.79	203.05	202.32	204.26	205.1	204.16	203.74
211.52	211.89	212.06	212.77	212.56	210.53	211.13	211.93	212.89	211.18	212.31	212.19	211.74	213.41	212.14	213.08	211.11	212.29	211.63	213.44	211.47	211.94	213.42	212.64	210.51	211.95	209.97	212.48	211.4	212.46	211.99	212	211.85	212.84	212.87	210.72	211.91	211.84	211.79	211.31	211.58	210.74	210.75	210.29	212.56	211.46	212.12	212.36	211.94	212.41
209.03	209.06	208.47	208.43	209.09	209.9	209.59	209.39	208.94	208.04	209.27	207.28	208.79	207.85	209.27	209.53	209.54	208.76	209.57	207.23	208.68	208.31	209.71	207.64	208.79	208.89	208.82	207.77	208.59	207.55	208.87	209.64	208.72	208.44	208.11	209.24	208.99	209.23	208.97	207.85	208.99	207.68	207.05	208.47	209.41	210.18	208.39	208.38	208.74	209.52
212.82	212.53	213.89	213.94	212.92	213.89	212.16	212.1	214.9	213.4	213.17	213.37	213.99	213.31	212.68	214.06	214.13	213.27	211.75	213.07	212.74	212.83	212.97	211.16	211	211.3	213.9	213.52	212.65	210.63	213.86	213.88	212.67	213.26	214.43	213.98	213.88	213.18	211.85	211.61	212.44	212.66	211.76	213.42	214.19	212.1	213.08	212.77	213.49	213.84
203.42	204.44	203.6	204.21	204.52	204.02	204.25	204.98	204.7	205.13	203.83	203.66	204.05	203.55	203.51	204.44	202.93	203.01	202.68	202.67	204	204.2	203.44	203.93	202.4	204.59	202.44	204.55	202.98	204.2	202.78	203.34	203.48	204.28	205.66	201.61	202.62	203.42	203.71	204.2	204.43	202.08	204.53	203	203.63	204.96	203.67	203.62	204.14	202.48
208.11	208.82	207.55	207.45	206.83	208.68	208.49	207.57	207.99	208.98	210.94	210.39	208.63	208.51	209.14	208.37	207.4	209.73	209.71	208.93	208.77	210.25	208.35	208.95	210.01	207.11	208.64	208.33	208.32	206.88	206.23	207.49	208.76	207.97	210.08	207.33	207.11	207.41	208.56	208.06	206.87	207.8	208.39	208.41	208.04	209.18	209.03	207.98	207.8	208.8
207.31	207.27	208.91	207.16	206.49	206.36	206.87	208.04	208.13	206.85	206.21	208.12	207.31	208.14	208.29	207.18	208.1	208.92	206.36	208.6	207.89	207.49	208.48	206.94	208.7	207.89	207.48	207.37	207.69	209.19	207.9	209.17	205.53	206.89	207.63	207.72	209.53	209.34	206.77	208.21	209.49	206.82	209.9	209.57	208.46	207.81	209.34	209.49	207.44	207.07
208.88	208.92	207.61	209.16	207.97	208	211.01	208.8	209.2	208.42	208.8	209.68	208.45	208.99	208.14	207.91	207.02	207.6	207.94	208.55	206.98	209.35	208.6	207.12	206.58	208.4	208.74	209.27	207.58	208.5	209.03	207.52	209.73	209.76	207.8	208.26	208.53	209.4	208.99	209.65	208.07	207.27	208.76	208.64	208.73	209.3	207.42	208.41	209.45	207.11
208.29	207.82	207.76	207.39	208.23	208.63	207.01	208.26	207.99	207.9	209.2	206.88	206.76	208	206.92	204.36	207.02	207.6	208.26	206.86	208.32	207.31	208.56	207.67	207.46	205.9	208.41	208.2	207.9	205.89	206.82	206.31	207.79	206.83	207.82	207.09	207.42	207.94	208.23	209.03	208.03	207.01	207.86	205.49	207.77	207.46	206.79	207.74	207.81	207.22
212.36	214	213.54	211.82	213.71	214.49	212.75	212.84	213.39	215.02	213.42	213.32	214.23	213.12	214.56	214.64	214.18	213.38	212.53	214.63	213.52	212.93	214.2	212.94	213.36	213.42	213.03	214.03	213.78	213.93	214	213.84	212.99	213.94	212.7	213.51	214.86	214.95	212.05	213.75	214.52	213.33	212.86	214.07	213.87	214.51	213.9	213.36	215.3	212.44
203.83	203.89	203.54	201.03	204.43	203.89	203.12	203.83	202.67	204.09	201.86	204.02	203.45	203.95	203.11	203.65	203.32	203.81	204.76	204.48	204.66	203.85	203.22	203.84	203.7	204.48	204.37	204.75	204.89	202.76	203.67	203.42	201.46	203.43	203.17	204.37	202.78	203.02	204.44	203.95	203.03	203.18	203.37	204.02	203.32	203.46	204.33	202.04	203.57	204.72
207.63	207.83	208.07	206.53	207.73	208.59	208.75	208.26	207.01	208.17	208.21	210.46	208.08	207.35	209.66	208.06	209.34	207.97	207.74	208.17	210.45	209.92	208.34	208.91	208.97	210.32	209.6	208.19	209.19	208.59	208.99	208.34	207.64	209.25	207.65	209.25	210.08	208.34	207.98	206.61	210.24	208.32	209.03	209.29	208.71	209.36	211	208.46	208.35	208.09
217.12	216.52	215.9	216.6	216.13	217.79	216.24	216.46	217.76	217.22	216.96	217.42	217.35	217.45	217.18	215.07	218.22	216.51	216.9	216.75	216.48	216.16	217.78	217.7	216.88	216.63	215.15	216.88	217.82	218.34	217.4	216.96	218.63	217.85	216.85	216.51	218.04	216.86	216.55	216.38	219.25	217.4	216.75	217.59	216.93	218.65	217.38	216.61	216.45	215.27
208.36	210.55	208.85	209.52	208.36	210.22	208.03	207.96	209.3	209.26	208.06	209.18	207.42	209.2	210.27	208.9	209.48	210.95	207.85	209.96	209.53	209.48	210.66	209.45	209.26	210.33	209.37	208.14	208.32	208.49	208.88	209.31	208.62	208.53	207.18	208.22	207.51	210.06	208.01	209.78	208.66	208.45	207.64	208.58	209.03	209.61	208	206.75	209.62	208.58
200.22	201.08	199.63	200.33	200.55	201.31	200.59	199.66	199.88	201.07	200.75	201.8	198.55	201.04	201.3	200.2	200.03	198.59	201.17	198.93	201	200.35	199.3	200.86	200.43	201.5	200.49	200.59	199.46	200.17	200.1	200.65	202.54	200.93	201.31	200.35	199.99	199.91	200.2	200.63	199.49	199.37	200.88	201.04	201	198.89	200.77	201.38	201.4	201.15
210.46	210.75	212.3	211.9	209.95	210.6	212.1	213.73	210.36	212.17	213.22	211.78	211.84	211.72	212.01	210.06	212.07	209.97	211.55	211.22	210.96	210.78	210.57	209.89	212.27	211.07	213.04	211.45	210.88	211.15	211.55	209.9	212.24	211.7	209.91	211.81	211.6	210.89	210.49	211.92	210.43	211.87	211.4	212.21	211.72	211.54	211.95	212.07	213.79	210.74
202.11	203.28	202.44	201.36	203.37	201.99	202.9	202.41	203.09	201.27	202.53	202.19	202.66	202.66	201.42	203.19	203.1	200.92	201.42	201.18	203.12	201.58	203.32	204.68	202.72	202.29	202.2	202.35	201.85	203.38	202.51	202.72	203.32	201.81	201.13	202.56	201.94	201.08	202.08	202.96	203.49	202.79	203.11	201.04	201.5	201.83	203.59	202.3	203.1	201.87
207.45	208.36	208.15	209.17	207.42	208.14	209.44	208.73	208.51	208.85	207.86	208.72	209.15	208.76	208.44	209.73	208.58	208.74	209.4	208.75	208.72	209.79	209.55	208.45	208.28	209.68	208.93	208.66	210.33	208.03	208.33	208.82	209.7	209.16	208.56	208.99	207.62	208.09	208.98	209.36	211.45	208.36	208.18	208.37	210.16	208.35	208.26	209.46	208.91	208.3
198.08	200.27	200.94	201.23	200.67	200.47	199.33	201.43	201.42	200.88	201.28	199.19	199.96	201.48	200.19	200.12	200.62	201.61	200.78	198.82	199.32	202.51	200.29	199.35	201.62	200.36	201.07	199.46	199.92	201.91	199.46	201.49	199.32	199.58	200.1	199.98	199.98	200.31	199.67	200.03	201.53	200.5	198.43	201.7	201.05	200.34	199.28	200.1	199.52	199.08
207.7	208.1	208.36	208.99	208.39	208.62	207.52	209.08	207.69	207.55	206.89	208.79	206.4	206.4	207.68	207.14	208.75	207.83	207.63	206.48	207.8	208.64	206.92	206.39	208.23	208.54	207.91	209.45	208.36	207.62	207.17	207.64	208.44	208.53	209.1	209.58	207.88	209.34	209.47	207.4	206.35	206.79	209.57	208.23	208.15	208.93	207.21	208.09	207.41	207.9
211.7	214.35	212.5	212.69	213.75	213.2	213.46	213.22	213.73	212.12	213.31	214.55	211.68	212.8	213.78	212.53	213.7	212.18	211.9	214.14	212.36	213	212.36	213	213.39	212.25	212.98	213.06	211.77	214.04	212.45	212.82	212.55	213.84	213	213.23	212.57	214.21	212.8	213.49	213.06	213.51	214.39	212.63	211.28	214.53	213.14	213.37	212.97	212.72
192.94	193.89	194.61	194.14	194.97	194.11	194.18	191.21	194.07	194.16	195.19	194.39	194.23	194.45	195.29	196.1	194.02	194.33	195.11	194.57	195.48	195.46	195.57	195.05	195.41	196.01	195.96	193.86	194.82	195.36	192.34	194.58	195.46	195.01	194.98	193.48	192.65	193.92	195.19	194.25	193.38	192.23	194.49	194.1	194.42	195.27	194.36	195.26	193.98	193.51
196.42	197.74	197.02	196.63	199.09	197.73	198.28	197.81	198.48	197.12	195.89	197.6	196.01	196.95	197.92	199.28	199.2	197.61	198.7	197.97	199.73	197.91	197.61	197.38	197.51	198.09	198.87	199.79	198.12	197.03	197.69	198.56	197.58	198.4	196.7	198.59	199.27	197.83	198.49	197.37	199.24	196.82	199.26	198.65	199.77	198.38	197.5	198.04	198.99	198.93
209.84	209.82	208.62	208.98	208.75	209.12	209.05	207.51	208.45	209.29	209.25	207.9	209.07	208.7	208.2	208.44	208.32	208.92	208.1	208.64	208.6	209	209.21	208.36	209.2	208.33	208.47	209.71	208.25	208.17	209.53	208.44	207.7	206.46	210.58	208.7	208.27	206.43	209.14	207.83	208.95	207.19	208.85	207.47	208.91	208.38	208.39	207.89	210.01	209.88
194.94	194.64	193.94	193.87	194.74	195.02	195.71	194.22	194.43	193.35	193.31	193.01	194.6	194.38	195.1	194.86	193.26	195.29	193.97	194.82	192.11	193.62	194.17	192.65	193.33	196.06	195.01	194.01	193.64	195.5	193.1	192.88	194.67	192.85	193.7	193.96	195.28	194.87	192.51	195.11	194.23	195.3	194.41	195.1	194.99	194.9	193.65	194.9	194.72	193.31
209.27	208.4	209.28	208.95	208.44	207.68	209.57	208.84	210.44	208.9	209.42	208.69	209.65	208.27	210.99	209.57	209.54	209.62	208.76	208.63	208.31	208.8	208.42	208.44	208.34	208.18	208.79	209.02	208.92	208.43	207.74	208.55	209.97	208.89	207.76	209.19	209.71	208.36	208.64	208.47	209.24	208.36	208.04	209.13	207.14	209.82	208.84	207.61	208.37	207.58
202.8	204.75	201.58	203.72	203.84	203.14	203.48	203.84	203.95	201.33	204.29	201.72	202.22	203.94	202.58	203.45	202.37	203.31	203.87	203.09	202.59	203.18	202.26	204.15	202.52	203.47	203.24	203.99	201.77	204.15	203.03	204.4	203.16	203.64	204.4	203.81	203.04	202.75	204.52	202.06	203.78	204.05	202.99	202.98	203.87	203.35	204.65	204.16	205.45	202.45
218.85	216.79	217.15	216.83	216.6	217.07	216.85	218.38	216.5	217.51	218.18	217.74	216.41	218.28	216.59	217.83	216.8	216.83	216.71	217.84	215.78	216.73	216.45	216.33	217.11	216.44	216.57	216.81	216.66	216.65	217.53	215.76	217.51	217.25	216.17	216.79	216.75	216.82	216.45	216.62	216.66	217.25	217.26	217.04	217.2	217.22	217.41	215.96	218.61	215.78
213.05	211.23	211.12	211.35	213.45	213.94	214.27	213.64	213.25	212.22	213.26	211.74	212.49	212.47	212.84	214.44	212.87	212.21	213.5	214.15	213.48	213.28	212.62	212.44	213.49	213.82	213.92	211.34	212.5	212.65	214.87	212.57	213.83	212.49	213.48	212.36	211.85	212.95	212.9	214.51	213.24	213.88	212.82	214.12	212.68	213.58	212.31	213.51	212.9	214.69
205.25	203.21	203.01	203.97	202.2	204.25	203.92	204.81	204.86	204.13	203.17	205.12	204.43	203.99	204.25	204.11	204.15	204.23	204.76	204.24	203.99	202.91	203.84	203.16	204.83	202.96	203.54	205.36	202.59	204.61	202.11	203.39	204.97	203.74	204.23	204.55	203.73	203.59	202.5	204.69	203.86	203.56	202.73	204.72	204.1	203.03	204.86	201.14	204.15	202.23
206.68	208.69	208.98	208.14	207.81	208.3	208.86	207.8	207.64	207.5	208.34	207.42	206.76	207.19	207.86	208	207.52	207.9	206.35	208.63	208.42	206.47	207.82	208.61	206.61	206.79	208.09	206.36	208.67	208.84	209.54	208.22	207.66	206.37	205.59	207.01	206.58	205.93	207.02	206.87	208.59	207.77	208.19	207.08	209.24	208.32	206.48	207.93	208.34	208.75
204.22	204	202.41	203.37	204.83	204.46	204.29	204.14	203.86	201.99	203.59	202.78	203.84	202.97	203.42	204.03	202.72	204.29	202.87	203.47	204.26	201.83	203.9	204.42	202.4	205.63	203.95	203.29	203.67	202.12	204.11	204.02	202.26	203.28	203.75	203.65	203.34	203.81	202.86	202.01	203.95	203.79	203.53	202.48	204.67	202.72	202.77	202.2	203.08	204.48
205.71	206.33	205.44	205.94	203.74	205.22	205.81	205.13	204.7	207.41	204.1	204.35	203.53	205.01	205.09	205.24	205.85	206.07	204.46	203.93	204.78	204.37	205.14	204.14	204.71	204.56	204.29	203.74	202.61	204.32	205.69	203.87	205.19	205.24	203.54	204.8	206	203.12	204.58	205.81	205.65	205.04	205.01	206.18	204.67	204.95	205.31	204.53	205.74	204.58
197.53	198.88	199.64	198.69	199.28	196.19	200.83	197.59	197.67	199.2	199.03	197.29	199.45	198.35	198.91	199.78	197.98	198.49	199.8	200.32	198.3	198.38	198.76	198.19	199.45	200.34	197.86	199.04	198.46	198.33	198.51	199.27	197.3	198.92	197.34	199.57	197.68	197.32	197.49	197.34	200.14	199.16	198.76	199.56	198.63	199.29	200	198.36	198.22	196.77
204.65	203.24	205.52	204.7	204.47	204.91	206.7	204.05	203.31	204.59	204.21	205.55	205.31	204.66	204.13	205.09	204.63	204.74	204.34	206.03	204.78	204.62	206.32	205.4	204.94	205.34	205.7	205.28	204.67	205.15	204.04	205.58	206.03	206.85	205.22	204.11	205.06	205.43	204.61	206.05	204.66	204.82	204.83	204.9	204.17	204.16	205.23	204.94	203.88	206.45
212.07	212.49	211.54	214.07	212.65	211.66	210.01	213.93	211.57	211.59	212.96	211.13	211.99	212.24	211.61	212.4	212.27	212.2	211.08	211.93	211.87	211.98	211.76	214.08	211.66	209.94	210.39	212.18	210.82	212.06	211.41	210.82	210.78	212.1	211.41	211.8	209.84	210.93	212.73	212.46	211.73	212.04	211.24	211.19	211.04	211.48	211.67	210.74	209.74	213.94
210	209.05	208.87	209.76	209.76	208.21	209.46	208.83	208.2	208.77	209.38	209.14	208.45	209.41	209.18	210.14	210.04	210.93	209.5	207.43	209.1	210.03	209.53	208.44	207.65	209.79	210.01	209.42	209.16	208.59	210.27	208.82	208.6	210.06	208.95	209.1	208.52	210.92	208.3	209.51	210.12	209.45	209.25	209.68	208.06	210.24	209.24	208.78	208.07	209.73
208.79	207.16	208.04	208.36	205.92	207.95	209.74	209.23	208.09	208.87	207.8	207.9	207.9	209.51	207.86	207.52	208.47	208.82	208.47	208.54	207.9	207.85	208.49	208.89	209.2	207.71	207.69	209.51	207.53	209.88	207.89	209.3	207.56	208.7	209.52	209.02	207.87	208.93	208.52	207.57	208.93	209.27	209.31	208.64	208.25	206.88	210.04	207.77	208.9	208.87
209.37	207.98	209.31	209.02	210.6	210.29	208.42	208.74	209.49	209.35	209.48	210.99	210.52	209.63	209.34	211.27	210.51	209.05	207.96	209.07	208.31	209.32	209.22	208.59	210.03	209.14	209.7	209.35	209.68	208.91	209.92	209.17	209.97	209.53	210.19	210.15	209.54	210.09	210.02	209.32	209.74	209.95	211.99	208.8	209.49	209.67	209.36	210.33	209.2	210.01
207.63	207.26	209.15	208.03	207.42	208.17	208.84	208.06	206.91	208.43	208.04	207.54	207.32	209.3	207.75	205.53	208.01	209.67	207.23	206.15	208.28	206.79	207.04	206.83	207.1	207.9	209.06	208.21	207	206.6	207.87	207.66	204.85	208.77	206.65	207.8	207.59	207.25	208	209	207.49	207.2	207.6	207.63	208.26	207.76	207.34	206.79	207.93	205.96
207.82	207.23	206.92	207.04	208.58	206.67	207.48	207.93	206.56	206.88	208.64	208.04	207.16	206.78	207.18	208.11	208.58	207.33	207.8	207.93	207.58	207.41	208.01	207.77	207.34	205.79	209.14	208.15	209.96	207.66	207.28	207.68	207.32	208.45	206.35	208.18	208.4	206.66	208.1	208.31	206.59	206.64	208.37	207.41	206.99	209.02	208.43	207.37	206.6	206.84
213.43	211.68	212.04	212.28	209.78	212.83	212.27	213	211.28	212.22	210.69	211.97	212.55	212.62	210.27	211.99	213.26	210.84	213.54	211.13	210.19	212.12	211.88	211.88	211.94	210.47	211.47	212.09	211.52	212.61	212.76	212.25	212.17	212.07	211.13	210.83	212.52	211.38	212.31	211.63	210.38	212.88	211.24	213.29	212.28	213.06	211.63	211.55	210.86	210.86
212.52	213.49	213.42	214.09	213.6	214.25	214.61	213.65	215.05	213.89	213.22	212.11	213.39	213.7	214.09	212.87	214	212.66	214.04	213.91	213.97	214.08	212.91	214.34	213.3	212.66	214.48	213.83	215.93	215.25	213.52	214.85	213.41	214.27	215.18	212.91	214.56	213.88	213.88	213.41	213.86	213.29	212.97	213.82	214.35	213.06	214.97	212.65	214.74	214.46
194.72	193.97	192.71	193.81	194.07	193.75	193.13	195.06	193.2	193.88	195.8	194.8	194.68	194.14	195.09	192.62	195.05	195.2	195.13	193.29	193.16	194.66	194.14	194.01	194.59	194.72	193.41	194.36	193.94	196.38	194.62	195.45	195.83	193.64	195.11	193.34	194.48	194.34	194.4	193.86	193.73	193.75	194.18	193.19	194.55	192.75	193.1	194.05	194.14	193.28
217.55	219.37	217.73	217.8	217.73	215.77	217.89	217.29	218.34	218.58	217.98	218.54	217.1	217.32	217.62	216.37	218.26	218.6	217.8	217.46	218.01	218.02	216.12	217.19	217.59	217.77	217.55	216.6	219.07	216.77	218.63	217.23	216.71	216.67	216.27	218.16	219.02	217.73	218.12	216.55	218.58	218.85	219.54	218.16	217.81	217.57	215.45	219.19	215.95	216.38
207.18	208.08	208.45	208.82	208.9	208.47	209.39	209.48	207.54	208.15	210.05	210.05	207.78	209.7	209.75	210.04	209.85	207.94	209.04	208.71	208.26	208.18	209.54	207.81	208.47	208.42	209.98	211.17	206.92	209.71	207.49	208.78	209.88	210.46	208.08	208.83	209.26	209.43	207.22	206.28	207.88	209.59	209.63	209.02	208.77	209.16	208.17	208.7	209.86	209.05
198.36	201.14	199.62	198.54	199.89	199.16	199.92	198.53	200.42	200.54	199.48	199.94	198.93	200.52	197.21	198.11	198.81	198.87	200.68	199.66	200.46	199.05	199.87	199.08	199.86	199.33	198.86	199.19	199.35	198.94	198.79	199.98	198.91	198.5	198.43	198.18	201.45	201.29	199.27	199.5	199	199.9	200.81	198.96	199.05	200.68	198.57	199.86	199.82	200.26
207.75	209.22	209.02	208.29	206.95	208.09	207.11	206.94	206.39	207.83	208.5	205.91	209.05	208.23	208.84	209.14	208.93	208.41	207.92	208.2	207.96	208.33	208.36	209.23	208.29	208.21	206.67	208.03	207.79	207.55	206.83	208.43	207.57	208.31	207.89	208.11	205.88	207.38	208.39	207.83	206.37	207.92	208.38	207.93	208.64	208.59	207.53	207.14	209.18	206.52
202.57	204.14	205.46	204.68	205.41	205.25	205.15	203.28	203.87	205.21	206.48	204.85	206.42	205.25	202.86	203.7	204.94	205.15	206.06	204.13	206.16	204.39	205.03	205.81	205.69	203.7	205.4	205.57	205.03	204.42	203.22	203.64	204.53	204.13	203.84	203.98	204.71	203.41	205.28	203.78	205.85	204.47	203.16	205.27	203.33	205.04	205.38	205.68	204.34	204.23
204.54	206.3	203.66	204.93	205.67	206.44	204	206.18	204.12	204.54	205.33	205.72	206.02	205.17	206.28	206.07	205	206.53	205.45	202.58	204.76	205.13	206.75	205.42	206.53	205.38	207.71	205.2	205.14	206.39	204.01	204.06	207.03	204.98	205.38	205.05	205.64	206.19	206.34	206.37	206.63	205.53	207.17	204.5	207.33	206.68	204.06	204.44	205.02	205.01
211.27	211.11	211.13	211.67	211.34	213.02	211.85	211.59	210.79	212.72	211.75	212.42	213.18	211.43	212.32	211.87	210.7	211.09	211.08	210.96	211.03	211.29	211.13	212.24	211.59	211.61	212.67	212.61	210.69	211.84	212.28	213.06	210.63	212.1	212.8	209.67	213	210.87	211.9	210.46	211.63	211.17	211.89	210.49	211.73	212.27	211.88	211.54	211.84	212.19
208.73	207.9	206.49	208.87	208.43	208.47	206.58	207.42	209.33	207.45	207.47	208.54	207.83	206.9	207.75	208.57	208.4	208.93	206.05	207.18	207.6	207.65	207.63	206.85	208.04	208.09	208.39	208.36	207.08	208.79	208.03	208.44	207.53	206.71	208.94	208.11	209.66	208.13	206.8	208.6	207.75	208.23	209.13	209.69	207.68	207.04	208.85	207.8	207.34	208.91
209.98	209.72	209.37	208.72	209.22	208.44	208.75	209.38	207.57	208.39	209.55	208.57	208.83	207.67	207.5	208.96	209.98	208.16	208.7	209.26	208.73	208.8	208.93	207.97	208.01	209.53	208.56	207.29	209.03	208.59	208.5	207.23	207.84	210.16	208.12	209.84	208.1	207.85	208.26	208.51	209.21	209.7	206.79	210.16	208.07	207.79	208.17	207.48	209.06	207.79
212.1	213.61	212.69	214.77	212.78	213.52	212.8	213.55	214.91	213.57	214.58	212.62	212.76	215.52	210.91	213.25	214.04	213.92	212.84	213.8	212.35	213.84	211.55	213.18	212.81	213.12	212.26	212.98	212.22	214.92	213.2	212.69	212.27	212.86	212.28	212.56	213.58	213.29	213.38	212.07	211.77	212.99	213.97	212.86	211.24	213.18	213.46	212.07	214.6	214.8
204.71	201.52	202.68	204.1	203.59	202.65	204.89	206.35	203.46	202.88	204.38	204.95	203.74	202.58	202.31	203.99	202.9	204.46	202.8	204.95	203.85	202.9	204.58	204.52	203.88	203.15	204.62	203.64	201.85	203.41	202.96	203.46	203.91	203.12	202.64	204.49	201.9	202.78	202.74	202.11	202.64	204.57	203.67	203.86	203.84	203.76	203.94	203.3	203.38	203.47
202.69	202.47	202.28	202.86	203.14	202.67	202.53	202.65	202.58	200.34	203.91	202.12	202.85	203.36	202.64	203.25	202.53	203.53	202.3	201.49	202.25	202.32	201.3	201.98	201.77	203.27	201.22	203.74	201.61	203.92	202.22	202.79	202.73	203.97	202.73	202.86	203.13	203.62	204.82	200.83	202.94	203.21	202.52	202.19	203.02	202.79	203.32	203.65	202.44	203.19
197.92	197.84	197.97	200.15	198.75	199.52	198.28	198.76	198.46	199.77	199.54	200	198.68	199.02	198.25	198.97	201.52	199.97	198.32	199.83	200.49	198.68	199.89	199.11	199.87	199.67	198.67	199.48	199.69	198.45	199.47	198.22	200.2	200.45	198.72	200	198.99	198.4	199.76	199.27	198.65	199.54	198.25	199.17	199.07	198.15	198.92	199.41	198.64	200.63
216.72	216.75	216.74	218.08	216.85	216.85	217.17	217.34	217.29	216.5	216.96	217.98	218.2	217.82	217.92	216.97	217.75	216.29	215.36	216.53	217.27	217.2	216.13	216.73	216.55	216.68	218.49	217.2	216.26	217.34	216.61	217.74	216.85	216.93	218.06	216.29	217.08	216.27	215.22	215.6	218.17	215.8	216.13	215.99	217.71	217.18	217.12	216.36	216.69	215.48
199.98	200.12	200.96	201.82	200.32	199.95	199.83	200.37	200.29	200.21	201.25	201.07	199.53	199.83	200.42	199.31	200.79	199.3	200.17	201.3	199.43	201.31	201.72	199.22	201.51	198.7	201.56	201.65	199.49	200.16	199.45	200.38	200.4	201.93	201.22	199.55	199.7	201.11	201.54	200.03	201.22	200.25	201.44	201.02	199.83	198.1	199.64	199.26	199.46	201.78
206.49	205.38	205.78	205.75	208.07	206.49	206.04	204.79	204.86	205.52	206.9	206.64	204.65	206.96	204.38	205.92	207.7	207.37	206.17	205.28	206.31	206.32	205.7	205.79	208.05	206.57	207	207.77	206.42	205.06	206.25	206.27	206.51	205.89	207.63	205.81	206.19	206.72	206.17	206.65	205.88	206.64	206.86	205	206.14	206.81	206.69	206.63	205.09	205.45
205.58	204.59	205.24	205.25	202.44	204.96	204.68	205.77	206.42	205.6	203.67	204.58	204.57	204.27	204.63	205.9	203.99	205.59	205.74	204.2	205.92	205.48	206.46	203.81	203.9	205.66	205.02	204.57	204.27	204.26	203.29	206.21	204.29	204	203.11	204.57	203.61	206.92	202.54	204.46	203.46	204.11	206.44	206.62	203.86	204.85	205.88	204.37	204.82	205.91
214.4	214.14	215.21	214.49	214.27	214.09	213.17	213.12	212.32	215.28	214.4	213.25	212.4	215.16	214.37	213.81	214.38	213.13	213.6	214.05	215.23	214.56	212.73	212.95	213.13	213.8	212.07	214.33	214.42	213.63	214.01	214.16	212.94	213.15	212.75	213.04	214.79	214.46	213.51	214.08	215.27	214.47	213.94	215.17	214.92	214.52	213.17	212.96	213.69	215.17
199.97	200.45	199.1	200.24	199.09	199.96	197.89	199.05	198.32	198.49	198.49	199.41	199.31	200.64	198.19	199.48	199.19	199.15	199.74	200.58	198.67	198.99	199.88	200.16	200.33	198.68	198.74	199.23	201.61	198.82	198.61	201.05	199.55	200.29	199.98	198.19	199.9	199.07	198.99	199.1	200.26	199	198.97	198.44	198.77	198.59	200.13	198.93	198.15	200.51
209.72	212.86	212.03	209.34	211.28	210.07	211.38	211.48	212.73	211.95	211.55	211.04	211.72	211.35	211.9	210.81	211.31	210.8	211.47	212.58	212.77	211.63	210.18	212.63	212.13	212.22	211.52	211.86	212.06	211.55	211.06	211.11	211.61	209.72	212.1	209.66	211.79	211.8	212.07	213.12	211.31	211.4	210.83	210.25	210.09	210.65	210.63	211.38	210.79	210.84
208.88	209.45	210.39	207.93	208.78	208.17	210.28	208.41	208.49	208.21	208.52	209.8	209.13	208.82	210.1	206.94	208.15	207.94	210.4	208.26	207.92	207.33	209.49	208.29	207.81	208.04	209.31	208.94	207.59	208.53	209.27	207.24	207.81	208.93	210.3	209.52	209.15	207.27	207.77	208.34	206.84	209.29	209.22	210.34	208.51	208.6	208.88	208.21	208.87	210.16
198.53	198.38	197.51	199.46	199.22	197.9	196.96	198.08	196.25	197.68	197.28	198.61	196.49	197.32	197.28	197	198.79	197.49	198.17	197.11	196.28	198.25	196.59	198.23	197.64	198.5	198.89	197.62	198.74	196.62	198.66	195.21	199.31	197.59	197.5	196.25	197.78	197.32	197.71	199.87	198	199.23	197.23	198.7	197.71	200.09	199.86	197.01	198.07	197.08
200.58	202.29	202.16	200.94	201.51	201.44	201.96	202.57	201.09	201.33	201.63	200.67	200.73	201.57	200.25	201.71	200.06	201.87	201.73	200.82	201.87	201	200.33	201.43	202.4	200.77	200.19	200.32	204.3	200.95	201.5	202.42	200.62	201.82	200.24	201.28	201.24	201.56	201.14	200.49	201.05	201.45	201.59	200.08	200.48	200.43	202.59	201.07	201.86	201.18
208.13	208.07	206.43	206.53	205.42	206.27	206.67	205.47	206.29	204.84	206.43	207.19	206.83	206.62	206.22	206.9	206.71	207.49	206.68	205.76	207.34	206.61	205.88	207.54	205.9	206.16	208.35	207.75	206.12	206.25	207	207.37	206.77	206	208.24	205.05	206.55	208.1	206.32	206.03	205.55	207.41	206.37	206.12	207.22	207.76	207.02	205.49	206.08	206.9
212.09	213.22	213.78	214	211.81	212.93	212.98	213.45	212.45	211.51	212.15	211.24	213.7	211.98	213.23	212.33	213.53	210.83	211.45	212.66	213.56	213.56	213.09	211.56	212.07	212.89	213.2	212.89	211.45	212.41	212.94	213.2	212.5	212.41	213.1	211.57	214.18	212.56	211.48	212.65	212.01	211.98	211.28	211.94	213.95	212.32	213.73	213.51	212.2	213.4
208.97	208.12	208.77	207.94	208.08	208.88	206.15	207.84	208.13	207.12	206.22	207.14	208.3	209.08	208.03	207.84	207.56	205.99	208	206.19	208.5	209.59	206.62	207.15	206.85	207.69	207.73	208.36	205.88	207.18	207.63	207.47	207.7	206.65	207.77	209.07	207.85	207.89	207.88	207.96	207.19	208.77	206.98	207.56	206.75	206.14	207.86	207.4	206.46	208.09
213.44	213.79	212.9	213.72	212.45	214.33	212.41	212.98	213.17	214.63	214.25	212.14	212.82	212.5	212.79	213.57	213.52	213.03	212.41	212.55	212.91	212.44	212.56	212.52	213.88	212.5	214.63	212.86	213.91	212.79	213.1	213.78	214.34	210.24	213.04	213.72	212.99	212.98	211.85	213.05	213.93	212.04	212.05	213.7	213.59	212.46	212.74	212.85	213	212.62
204.4	203.64	204.61	204.75	204.63	205.99	204.39	204.01	204.38	205.31	207.01	205.02	202.97	203.95	205.67	205.4	205.85	206.21	203.78	204.16	205.82	204.48	204.68	205.32	206.01	206.09	203.65	205.42	204.66	205.24	204.42	204.14	203.27	203.59	205.71	204.16	205.35	204.47	204.68	205.02	205.02	204.74	204.35	204.8	205.21	204.41	204.96	204.33	204.57	205.61
201.82	202.67	203.71	202.87	202.52	202.99	202.25	203.08	201.76	202.61	201.93	203.35	203.91	202.34	202.37	203.75	202.88	202.29	201.91	200.85	202.42	204.23	203.64	203.43	201.86	200.95	201.66	202.64	200.05	202.65	202.09	202.16	203.29	202.28	201.93	201.71	203.06	201.67	200.96	203.54	200.72	202.12	203.11	202.88	201.72	202.3	202.93	202.07	203.65	202.68
207.96	207.87	207.89	207.38	207.04	206.87	206.67	206.32	206.05	209.04	207.36	207.91	208.53	208.01	206.41	208.25	208.26	208.14	207.53	207.87	206.49	207.48	206.78	208.29	207.36	207.86	207.56	207.97	207.01	206.26	206.04	207.73	208.75	206.82	207.6	206.87	208.12	206.4	206.54	206.57	205.05	207.45	207.68	208.62	208.99	209.32	208.36	207.51	207.86	207.6
200.53	200.56	199.98	199.32	199.37	200.03	201.24	200.32	200.89	198.7	200.02	200.46	199.22	199.56	199.82	200.75	199.62	201.18	200.03	200.59	199.44	198.86	199.36	200.71	200.73	200.75	200.65	199.24	201.03	200.1	200.89	198.79	199.02	198.75	199.61	201.02	200.35	199.47	200.09	200.23	199.57	200.71	199.58	199.62	198.85	200.67	199.65	199.87	199.57	201.12
203.17	203.36	202.95	204.4	204.42	204	203.71	202.83	203.42	202.03	203.44	202.79	204.73	204.56	203.18	202.09	204.67	204.15	202.55	203.14	203.48	203.58	204.49	203.17	202.44	204.67	203.88	202.36	203.04	202.11	202.66	202.44	202.35	202.63	203.15	203	203.57	203.32	203.14	203.33	201.83	202.06	204.58	203.3	202.53	204.27	203.11	202.97	203.16	203.01
204.06	203.44	202.13	202.22	202.95	202.34	203.45	202.96	202.44	202.49	202.22	204.04	202.6	202.1	202	202.96	202.92	200.66	201.58	202.58	202.05	202.3	203.21	202.58	202.03	202.17	202.09	204.01	201.04	200.48	202.61	203.08	205.17	201.41	202.18	201.82	202.61	203.01	201.41	202.27	203.42	203.23	201.63	203.32	202.44	203.67	202.7	202.29	201.09	202.57
216.25	215.03	217.05	217.33	217.7	217.55	218.6	217.77	216.3	217.64	216.54	216.03	218.64	216.45	216.17	216.8	216.04	219.1	217.01	217.31	218.38	217.18	217.48	216.97	215.63	216.92	215.48	215.72	218.58	218.14	217.5	217.07	216.33	217.79	217.07	216.72	218.23	216.33	216.44	216.65	217.24	216.93	218.33	216.24	217.32	217.23	217.17	218.54	217	216.49
212.09	212.83	211.73	212.9	212.96	213.58	212.44	213.55	213.22	212.3	211.72	211.74	212.1	212.82	213.6	212.31	213.39	212.71	211.96	212.52	212.33	211.18	212.71	211.34	210.7	213.82	211.4	214.53	213.94	214.14	212.41	211.57	212.27	212.42	212.85	212.43	212.68	212.82	212.92	213.42	212.96	210.97	211.86	212.92	213.58	213.46	212.42	212.78	212.99	212.76
202.27	201.4	200.68	202.29	201.27	201.12	200.6	201.93	201.09	202.21	200.38	202.4	202.49	201.47	199.6	200.25	201.19	200.8	201.4	202.89	201.27	201.42	201.79	200.07	202.01	200.73	201.54	200.47	200.46	201.39	200.58	200.84	201.97	201.22	201.21	200.7	201.46	200.36	200.63	201.34	200.16	202.5	201.63	200.98	201.77	201.68	199.21	199.89	201.4	201
210.68	212.59	210.93	211.52	212.35	211.32	210.82	210.27	211.65	212.63	212.3	211.23	210.89	210.82	212.13	211.41	211.37	210.74	212.17	212.99	210.73	210.48	210.83	209.81	212.87	211.45	212.6	211.92	213.63	212.3	211.37	211.51	211.31	213.05	212.55	213.1	211.5	211.96	210.97	213.13	211.63	211.19	210.63	211.23	212.19	212.84	213.09	210.81	210.41	210.96
195.71	194.63	193.53	193.31	193.95	193.81	193.64	195.73	194.39	196.26	195.38	194.48	193.53	194.27	192.94	195.45	194.05	193.86	193.87	193.67	195.01	193.52	194.99	194.89	194.76	194.16	192.62	195.31	193.47	192.74	194.25	192.91	194.68	194.03	194.71	194.49	195.59	194.26	193.93	196.08	194.49	193.66	195.11	194.31	195.25	194.45	195.64	195.33	193.87	194.41
217.15	217.61	218.39	218.75	218.7	217.75	217.1	217.99	216.64	217.63	215.18	217.98	216.57	218.34	216.94	219.14	218.59	219.63	218.35	217.26	218.41	217.72	216.34	217	218.34	218.43	218	217.22	216.68	217.67	217.83	218.46	218.87	217.43	216.8	217.12	218	217.01	217.15	218.58	216.52	217.59	216.7	217.36	217.16	217.37	217.8	217.53	217.2	217.73
209.3	207.59	207.45	208.2	207.39	207.75	206.95	206.96	208.35	207.63	208.91	205.72	207.97	208.15	207.01	207.44	207.22	205.91	208.3	209.22	208.03	207.52	208.26	207.73	207.43	207.66	208.58	208.95	207.79	207.58	206.36	208.04	206.26	207.17	208.21	207	206.97	206.76	209.3	208.38	208.23	208.18	207.55	205.41	208.46	207.82	208.47	208.5	208.38	206.4
211.51	211.76	211.27	210.9	211.84	211.73	209.52	209.54	211.93	211.78	210.98	213.28	209.22	210.15	211.45	211.83	212.52	212.56	210.97	211.58	212.86	212.44	210.96	212.22	211.82	210.66	209.91	211.3	213.64	210.89	212.68	211.3	211.08	211.93	213.22	211.36	211.76	211.37	212.25	212.18	211.18	210.97	211.74	212.54	212.04	212.45	213.1	212.64	212.1	211.12
204	203.84	204.46	202.07	203.76	201.26	203.8	203.87	204.14	201.8	203.56	203.85	203.36	202.08	203.21	203.8	202.93	204.9	204.69	202.09	204.64	202.24	202.47	202.67	202.1	203.06	202.24	203.58	201.82	204.09	202.81	201.78	203.13	203	204.14	203.74	202.27	203.63	201.75	203.57	204.89	202.87	203.84	204.2	203.68	203.9	202.76	203.16	202.76	201.92
201.16	202.52	202.59	202.45	201.6	203.55	202.94	200.94	203.51	202.62	203.21	202.73	200.64	201.97	199.8	203.01	202.34	203.11	202.72	202.69	202.94	200.96	203.13	202	201.74	203.07	203	202.77	202.28	202.72	200.71	203.06	202.84	202.38	202.99	201.2	202.31	203.56	202.05	202.97	203.41	202.01	202.44	202.95	202.21	201.65	202.15	201.79	202.47	200.69
205.84	204.29	203.86	203.61	204.08	204.99	203.22	205.17	205.37	204.92	206.77	204.8	206.08	206.37	204.31	203.92	203.85	205.93	204.47	204.79	204.53	203.76	203.63	203.33	205.28	203.86	204.52	204.73	203.68	205.03	205.93	205.04	205.31	204.93	206.41	206.04	203.69	204.61	204.38	205.23	207.32	204.19	204.2	204.03	203.99	204.65	204.57	205.55	202.39	204.12
208.5	207.3	208.39	208.91	209.28	208.9	209.11	208.96	208.41	207.4	207.5	207.9	207.96	208.34	208.72	210.22	208.75	208.42	208.85	209.23	209.35	210.82	208.42	208.35	209.26	210.41	207.44	208.99	209.8	209.64	209.12	210.57	209.03	208.67	209.36	208.45	209.11	209.12	209.03	208	208.76	208.11	210.54	208.18	208.15	209.4	208.33	208.24	210.56	207.82
204.09	204.09	205.77	205.24	205.21	204.7	205.77	205.4	203.31	205.73	204.25	205.7	205	205.08	205.44	204.08	205.04	205.61	205.2	205.5	204.72	204.89	204.95	206.13	205.6	205.42	206.33	204.93	205.73	206.81	205.11	204.8	206.38	205.29	206.48	205.87	206.59	206.22	205.03	205.79	204.44	206.18	204.12	203.13	207.39	205.84	207.15	206.83	207.19	205.89
208.78	207.71	207.83	208.07	208.76	209.11	208.98	207.92	207.94	208.47	208.5	208.19	209	209.44	210.1	210.03	207.7	209.96	206.76	207.97	209.38	208.13	209.56	206.97	209.48	207.36	206.6	208.45	210.22	207.8	207.83	208.66	208.91	208.11	208.61	209.02	208	210.04	208.49	208.21	207.75	209.88	208.31	208.45	209.29	208.96	207.93	208.51	209.58	210.4
202.23	202.73	201.28	202.34	202.44	201.57	201.98	201.92	203.57	203.07	202.11	203.34	203.71	201.86	204.84	202.6	203.02	202.88	204.13	201.75	202.79	203.61	202.05	202.23	202.13	203.25	201.06	202.38	203.47	202.18	202.45	203.05	202.45	202.46	200.41	203.17	201.92	202.09	203.13	203.06	202.37	201.29	202.1	203.38	200.35	201.48	203.17	201.84	202.99	202.78
206.52	208.52	207.35	207.59	207.84	209.32	207.19	207.07	209.9	208.69	208.25	207.61	207.26	207.48	209.28	207.82	208.39	207.73	207.78	208.06	209.12	209.59	208.16	208.46	207.67	208.18	207.92	208.13	205.72	208.22	206.46	208.71	207.95	207.89	210.32	209.13	207.51	207.85	207.37	208.49	210.06	208.57	208.19	208.88	208.05	207.13	209.1	209.24	207.78	208.19
209.35	207.77	206.35	208.39	207.11	207.37	209.77	208.32	207.71	208.49	208.86	208.47	207.72	208.26	208.94	208.01	207.6	208.31	206.43	207.76	207.88	206.14	208.02	209.52	209.37	208.02	209.12	210.27	208.95	210.74	208.83	208.99	208.73	209.49	209.07	208.16	207.06	207.82	207.96	207.13	208.7	209.02	206	208.64	207.52	208.83	208.27	208.77	209.38	208.23
209.32	208.57	208.34	210.29	209.6	208.51	209.24	208.81	208.39	208.52	210.24	209.52	207.49	208.46	207.77	208.61	208.9	208.3	208.21	207.61	208.16	209.14	209.72	208.38	209.4	207.89	208.98	210.49	209.68	205.99	207.34	208.71	208.99	208.8	206.97	209.17	209.12	208.83	207.73	209.81	208.93	208.8	207.01	209.09	209.43	207.85	208.38	208.78	209.33	209.66
213.52	210.36	210.98	212.05	213.12	209.92	212.01	210.73	212.49	211.54	211.75	213.11	209.99	209.73	212.91	212.54	209.91	211.05	213.55	210.95	210.4	212.79	210.25	213.89	211.31	211.04	211.74	211.79	211.38	210.28	213.29	210.22	211.69	210.6	213.61	210.78	212.55	211.27	212.43	211.8	211.47	210.63	209.05	212.85	212.77	210.62	212.81	211.19	211.39	211
215.72	216.47	218.18	215.7	215.89	217.55	217.51	216.55	218.04	215.98	217.33	217.23	218.18	216.28	219	216.4	217.19	216.72	216.74	216.49	217.78	217.19	216.93	216.02	217.44	217.27	216.5	216.87	216.24	217.69	216.38	214.11	218.31	217.77	216.51	218.63	216.51	218.95	216.69	216.79	216.61	217.49	216.89	217.49	218.73	215.6	217.14	218.79	218.42	215.82
212.97	212.78	212.74	211.15	211.92	211.53	212.35	212.47	212.23	212.45	211.37	213.06	211.87	211.53	212.08	210.91	212.14	212.89	211.45	212.71	211.72	211.84	212.02	212.78	209.84	211.84	211.94	211.58	212.12	211.84	211.25	212.41	212.69	212.05	212.08	211.85	212.45	213.97	212.2	212.6	212.31	212.38	213.32	211.57	211.77	211.96	212.51	212.83	211.6	212
212.12	210.92	212.42	209.77	210.11	212.53	212.16	211.48	211.09	210.86	211.56	211.61	211.69	210.42	210.33	213.12	213.58	211.49	210.32	211.86	211.91	212.33	211.35	211.23	211.37	210.88	211.69	211.96	211.37	211.49	211.73	211.33	210.6	213.05	212.11	212.43	210.53	211.27	210.91	211.6	211.59	211.23	211.59	210.37	212.39	210.88	211.23	212.86	211.32	210.01
199.91	199.01	199.51	200.15	200.86	201.73	201.75	199.68	201.46	200.58	200.39	199.59	199.38	201.07	199.96	202.26	200.16	199.6	200.88	198.15	199.39	198.68	200.09	198.9	202.61	200.02	198.76	199.73	199.57	200.42	201.04	199.7	200.36	201.76	200.37	200.97	199.04	200.11	198.85	201.15	200.18	199.36	200.41	199.32	198.98	199.21	200.29	198.92	199.07	199.83
209.37	208.78	208.41	208.36	207.43	208.8	208.38	209.19	209.56	207.58	208.43	209.56	209.01	208.62	208.57	206.97	208.72	209.16	206.99	208.43	207.93	209.87	208.35	209.66	208.35	209.25	209.37	209.65	208.31	208.39	207.79	208.15	208	209.8	209.36	209.4	209.57	207.65	208.7	209.22	207.54	210.15	208.33	207.83	209.01	209.25	208.74	208.97	210.35	208.56
208.38	208.17	207.97	208.45	207.55	207	208.57	207.36	207.81	208.22	207.87	207.82	209.77	207.76	208.53	207.34	206.57	208.89	205.89	207.49	207.67	207.31	207.16	208.48	207.8	208.14	206.58	207.86	208.2	208.05	206.17	207.23	210.51	209.51	207.88	209.1	207.86	207.02	207.69	207.61	207.86	208.84	207.17	207.32	207.71	207.02	207.32	206.36	208.64	206.14
208.02	207.12	208.69	208.58	208.21	208.91	208.96	207.9	208.84	207.87	208.73	208.33	209.29	209.46	208.3	210.02	209.64	208.66	209.57	209.08	207.65	208.4	207.61	208.59	207.64	208.59	208.72	207.7	208.75	209.15	207.84	208.99	208.38	209.29	208.9	208.22	208.41	208.05	211.49	208.99	208.47	209.55	208.37	208.61	208.29	208.59	207.68	208.78	208.95	208.39
198.83	198.64	198.7	198.93	196.56	196.98	198.7	197.84	197.72	198.37	199.14	199.74	196.66	196.5	196.96	198.73	198.14	196.03	197.71	197.03	199.63	198.62	198.6	197.12	196.59	199.16	197.77	197.91	197.45	197.42	199.06	199.18	198.18	195.81	198.42	197.26	198.19	196.57	198.52	196.73	198.65	198.24	199.23	197.22	198.2	199.41	197.91	198.44	197.66	197.57
203.23	203.1	203.18	203.96	203.75	203.96	203.88	204.65	204.14	203.46	204.21	204.29	203.55	204.29	203.71	204.56	202.79	203.69	203.75	201.9	203.3	205.11	203.74	205	203.83	205.58	203.79	203.08	204.85	203.93	202.99	203.61	204.56	203.14	203.58	203.7	203.92	203.85	203.2	203.94	204.89	203.29	205.66	202.72	205.04	203.35	203.55	204.78	204.16	205.98
207.41	209.36	208.17	208.1	207.76	208.64	208.06	207.32	208.81	208.12	207.91	206.27	206.64	208.26	207.67	209	207.35	209.05	206.83	207.76	206.17	208.21	206.09	207.35	207.39	206.08	207.19	207.92	207.46	208.11	208.28	209.48	207.76	208.13	207.28	207.7	208.73	206.72	207.22	207.43	209.87	208.6	208.28	207.24	207.25	206.42	207.08	206.78	208.43	208.12
204.09	203.73	202.61	202.66	203.73	202.22	201.77	201.62	203.92	202.3	202.19	201.93	202.97	201.53	202.07	204.13	201.02	202.85	202.84	201.69	202.45	203.22	201.98	201.98	202.07	201.26	203.26	202.6	202.51	202.98	202.78	201.08	203.35	201.73	201.44	202.95	201.54	203.24	201.66	201.87	202.39	202.62	201.75	204.01	203.47	202.37	203.79	204.17	201.05	203.32
208.35	209.36	206.43	206.85	207.9	208.65	207.77	207.49	207.9	207.63	207.13	207.23	206.17	207.45	207.32	209.91	206.93	207.16	207.74	208.07	207.09	208.04	205.82	208.72	207.19	205.7	206.86	208.01	209.58	208.13	207.46	208.45	207.51	206.16	207.99	208.31	207.77	208.22	207.51	207.64	207.55	207.39	206.91	207.77	206.78	206.73	208.56	207.18	208.06	207.7
204.56	204.67	205.14	205.64	206.76	205.96	203.96	204.85	205.03	204.91	204.26	205.47	204.07	204.63	204.09	204.11	205.46	205.46	204.18	206.46	203.72	205.71	206.51	205.4	204.79	205.15	205.26	205.34	204.49	205.61	205.82	204.67	203.55	204.44	204.46	204.64	204.68	204.63	205.07	205.71	204.38	205.6	206.7	204.85	205.13	206.23	205.66	203.74	203.67	204.32
211.72	212.5	212.66	211.17	212.42	211.96	212.09	211.9	210.72	211.5	212.31	210.32	211.93	210.6	212.59	212.58	210.01	211.46	209.93	212.31	211.57	212.29	212.2	211.42	212.32	210.33	211.7	211.79	212.85	211.89	212.59	210.97	212.01	211.28	211.21	209.82	210.84	210.63	210.87	211.5	213.12	212.45	212.56	211.81	210.84	212.22	213.87	212.44	212.41	212.97
202.83	203.32	203.33	201.16	202.08	202.36	203.62	203.52	202.95	203.01	204.18	203.57	202.69	204.56	203.16	202.85	202.03	202.42	202.9	203.61	201.73	202.84	204.12	203.82	202.87	202.38	203.17	203.35	203.71	202.46	202.64	204.75	201.18	203.24	203.55	201.82	203.25	202.9	202.17	202.41	202.49	202.6	205.2	204.78	204.1	203.9	202.95	201.85	202.97	202.62
205.54	207.15	206.64	207.7	206.09	206.48	206.7	207.55	207.1	207.27	207.78	205.74	205.39	205.64	205.96	206.98	205.56	207.03	206.25	206.11	207.03	207.58	204.5	206.74	207.28	206.22	207.27	206.73	205.72	207.15	206.77	206.22	206.26	206.95	207.24	206.13	207.54	206.74	206.84	206.55	206.57	206.53	205.41	208.05	207.51	206.28	206.31	205.88	206.06	206.37
203.06	203.19	202.13	203.38	202.05	203.76	202	204.4	204.59	203.2	202.56	203.32	202.68	203.93	204.51	202.27	203.79	204.06	204.45	202.13	202.9	203.59	201.83	202.71	203.27	202.66	203.01	203.39	204.24	201.23	203.99	202.87	202.91	203.94	203.6	204.18	203.76	204.35	203.38	203.1	202.82	202.77	202.52	201.48	203.88	203.14	201.7	203.71	201.5	203.61
206.57	208.2	207.97	206.06	207.08	207.63	206.92	208.56	208.04	208.35	208.96	209.07	207.8	208.54	207.33	207.81	209.16	206.65	207.47	207.69	208.61	208.48	207.48	208.46	208.86	206.92	206.07	206.99	207.71	209.03	208.66	207.54	207.96	207.48	207.75	207.51	208.25	207.83	207.44	208.25	207.98	207.35	207.4	207.37	207.16	207.35	206.47	208.77	207.42	208
212.01	211.73	211.57	214.3	212.96	212.42	213.5	213.46	212.48	212.36	213.27	213.8	212.34	212.78	210.84	212.25	210.83	210.68	212.89	211.86	212.64	210.83	213.13	210.85	212.07	212.51	212.9	212.14	212.11	212.09	214.75	211.68	213.46	213.04	210.82	211.75	212.64	213.11	210.4	211.74	213.59	212.5	212.31	211.2	213.19	211.14	211.89	211.8	213.9	212.93
205.99	205.73	205.7	206.77	205.48	205.31	204.57	204.99	205.92	204.66	205.13	205.39	206.56	204.93	205.67	206.94	205.9	204.72	205.3	203.24	206.3	206.09	205.62	204.44	205.41	204.86	206.33	205.78	207.24	203.33	204.98	205.49	208.98	205.27	206.28	205.83	203.92	204.92	206.39	204.66	204.78	206.12	204.87	205.51	206.18	206.83	204.29	205.97	205.61	203.97
213.15	211.78	214.19	211.84	211.73	211.1	212.46	211.4	212.45	211.44	211.05	212.7	213.65	210.78	211.26	210.86	211.28	210.18	210.35	211.4	211.66	210.78	212.41	209.78	211.65	212.25	212.41	213.92	212.35	212.22	212.71	213.81	210.79	210.93	211.25	211.69	214.46	212.05	213.14	209.42	213.29	211.58	213.35	213.56	212.62	211.77	211.54	212.18	212.11	211.57
208.13	206.96	207.64	207.86	208.22	206.1	208.34	208.31	207.84	209.3	206.87	207.48	208.92	206.86	205.85	207.84	206.03	207.48	208.18	205.75	206.2	208.14	206.96	207.16	208.53	208.98	207.77	207.32	206.54	208.51	208.39	209.37	208.33	208.29	207.92	206.97	208.64	206.09	208.87	207.87	207.58	206.98	207.76	207.53	208.41	206.42	207.5	207.04	208.71	206.11
206.86	207.61	207.4	207.87	208.59	207.44	208.84	208.3	207.17	207.89	206.61	207.57	207.21	207.54	208.71	206.94	206.22	207.22	209.08	208.25	208.7	208.99	207.09	208.3	207.24	206.22	207.48	205.97	208.08	208.18	207.76	205.85	207.13	206.33	208.17	207.66	209.13	207.9	207.37	207.57	207.25	205.6	208.51	207.36	207.97	208.36	208.59	207.32	207.39	206.78
208.49	208.52	206.16	209.17	208.49	207.52	208.35	208.4	208.26	209.48	207.62	207.76	207.5	208.05	206.19	208.5	208.17	206.74	207.18	208.18	208.7	206.44	207.85	209.87	208.3	207.53	206.06	208.36	208.77	208.61	206.64	206.74	207.5	207.01	206.59	205.48	208.44	208.3	207.59	208.93	208.27	207.35	207.54	207.77	208.44	208.99	207.32	207.57	208.24	208.75
194.01	194.22	193.42	193.97	194.47	193.96	195	193.86	196.06	195.11	193.85	194.13	195.07	193.55	193.66	196.12	196.14	194.92	192.14	194.74	194.51	193.57	193.98	193.73	194.93	193.06	193.58	194.95	194.01	193.76	195.1	194.82	193.12	194.77	192.66	194.62	193.61	194.15	192.66	194.09	194.42	196.4	195.41	193.27	193.25	192.38	192.6	194.06	194.74	193.59
212.67	212.42	213.21	212.7	212.65	211	212.48	213.46	211.29	212.4	212.13	211.15	210.33	211.78	211.95	212.99	211.61	211.98	212.88	211.66	210.94	211.68	213.66	211.79	212.27	212.1	212.21	212.51	213.01	210.93	211.51	213.57	213.55	211.27	212.47	212.4	212.01	212.25	213.79	211.37	210.45	213.41	211.1	210.19	213.26	212.67	210.75	213.16	212.09	211.88
201.22	201.34	200.76	199.14	199.46	198.42	200.45	200.75	199.39	200.38	199.77	200.22	199.42	199.21	201.87	200.22	199.29	200.27	198.87	198.7	198.3	198.63	199.13	200.67	201.51	198.06	198.03	201.71	198.51	200.11	199.22	200.53	199.63	201.03	197.2	199.79	199.95	198.9	198.85	198.97	200.1	199.51	199.94	200.62	199.83	199.66	199.53	199.58	200	199.52
209.84	210.42	209.17	208.48	208.91	208.49	208.68	208.3	208.48	207.41	210.14	208.64	207.69	207.82	208.83	208.62	209.3	208.71	207.17	206.49	207.8	209.01	208.63	208.86	208.23	208.94	209.28	209.39	209.39	208.75	208.64	209.9	208.75	208.68	208.39	208.72	208.24	209.47	206.96	209.75	207.86	210.08	208.92	209.26	207.82	208.4	208.2	208.42	209.21	208.39
216.73	216.7	217.43	217.15	219.67	217.59	218.14	217.35	218.58	218.1	218.01	217.4	219.33	216.92	218.61	217.07	217.13	218.85	219.28	217.55	217.91	218.04	216.51	217.81	219.24	219.19	217.88	219.17	218.79	216.41	219.21	218	218.01	217.32	218.17	216.94	218.87	218.59	217.77	218.08	217.64	218.06	215.91	217.91	218.74	218.09	216.85	217.3	219.13	216.35
206.97	208.22	210.09	207.47	207.85	207.92	209.14	207.96	205.76	208.73	208.41	208.01	207.34	206.39	206.32	207.41	206.41	209.29	207.24	207.23	206.44	207.65	207.91	208.11	208.25	206.59	207.35	207.54	208.07	208.23	207.41	206.07	209.35	209.05	207.51	209.35	208.7	206.39	206.84	207.34	206.44	206.4	208.68	207.11	208.08	206.46	207.12	206.92	207.18	209.51
200.19	199.51	198.8	199.03	198.77	199.65	199.78	199.25	199.14	200.82	199.31	200.31	200.41	199.28	198.89	201.17	199.77	200.48	198.91	198.05	199.19	200.1	199.18	199.92	200.04	199.9	199.29	199.67	200.84	199.08	199.62	198.88	199.03	198.76	199.7	200.15	200.08	200.35	199.6	199.19	201.64	200.67	199.41	198.45	197.52	198.76	198	199.2	199.58	198.58
212.51	212.54	211.38	210.32	211.83	211.42	212.66	211.19	213.62	210.21	212.1	210.45	213.41	211.83	212.07	210.88	211.71	213.15	211.28	211.29	211.72	212.35	212.03	210.44	211.56	212.29	213.16	211.44	211.62	210.76	212.26	211.67	212.22	213.1	211.35	212.05	211.26	212.35	212.21	212.36	211.34	212.12	212.29	211.51	211.82	212.6	211.95	211.64	210.22	211.81
211.43	211.92	211.25	211.37	212.05	212.75	211.29	211.15	212.02	210.77	212.11	211.81	211.02	211.69	211.59	211.97	212.34	212.51	209.41	211.74	211.53	213.84	210.73	213.39	211.93	211.58	210.23	209.33	211.68	212.23	212.82	212.4	212	211.63	210.18	211.43	211.53	210.47	212.15	211.46	215.04	211.34	211.88	212.62	212.2	212.47	212.02	210.32	211.39	213.12
206.08	205.42	206.44	206.27	205.48	204.95	207.01	206.31	205.34	205.11	206.16	205.08	205.02	206.14	206.49	205.35	205.72	205.5	206.41	205.97	205.53	206.71	206.54	206.15	204.21	207.29	206.22	205.96	206.49	204.77	205.05	204.05	204.81	205.07	205.31	204.44	204.58	205.97	205.14	205.54	205.01	204.25	206.47	204.75	205.34	205.71	204.5	205	205.6	206.32
199.46	198.73	198.1	197.69	198.66	199.74	198.38	198.9	197.66	200.39	199.26	200.68	198.82	197.91	197.57	199.02	200.62	197.63	198.01	198.16	200.11	198.22	197.53	198.87	199.78	196.86	198.02	198.85	197.93	200.21	198.05	199.22	198.37	197.15	199.23	197.96	197.78	197.58	198.11	198.47	198.02	198.94	198.22	199.38	200.16	198.65	198.64	198.21	199.72	200.03
208.96	209.33	211.27	209.41	209.8	208.2	208.37	208.68	208.57	210.21	208.06	209.68	209.94	208.9	208.24	208.35	209.07	208.12	209.92	210.97	208.7	208.72	208.54	208.27	208.48	208.37	208.44	210.37	209.67	208.96	209.05	207.91	209.09	208.66	209.72	210.06	208.33	210.52	207.7	208.5	208.29	208.72	209.4	207.97	209.53	209.24	209.82	210.05	208.85	209.58
207.67	211.06	207.88	209.62	208.67	208.85	207.44	209.23	208.13	209.17	208.51	207.62	208.67	208.07	210.19	208.31	207.79	207.93	208.08	209.58	207.03	209.3	209.96	208.42	207.78	208.8	208.99	207.97	208.77	210.04	207.68	209.3	208.75	209.59	208.42	209.76	208.33	209.24	208.75	207.3	209.3	209.24	208.85	208.63	209.57	208.27	207.48	208.24	208.29	209.23
210.32	209.23	209.38	208.34	208.96	207.99	208.04	208.52	208.22	210.44	208.73	206.87	208.05	208.15	209.54	209.62	209.08	209.31	209.63	207.32	208.88	209.42	210.69	208.42	209.73	209.08	209.2	209.28	209.51	207.34	210.03	209.13	208.14	208.52	209.19	207.87	208.6	208.75	209.21	209.4	209.06	208.97	210.37	208.46	208.28	207.13	208.32	208.74	208.67	210.03
204.5	204.04	204.21	204.77	204.9	205.35	204.89	204.32	203.23	205.98	204.46	204	205.48	203.67	204.87	203.32	202.67	203.77	203.16	203.86	205.38	204.27	203.62	204.85	204.27	203.46	204.05	201.43	205.51	203.43	204.24	204.77	202.67	203.39	203.45	204.23	205.07	204.13	204.24	204.32	202.4	203.96	204.5	203.33	205.3	204	203.01	205.18	204.03	205.26
216.84	217.73	216.16	218.09	216.9	217.18	217.24	216.88	218.04	217.16	217.12	218.11	216.31	216.48	216.11	217.36	218.52	216.39	217.62	216.96	217.14	216.84	216.53	217.36	217.04	217.79	216.55	216.41	216.55	216.94	217.89	215.51	217.12	216.98	216.55	216.83	219.1	216.33	217.59	216.72	216.39	216.56	217.77	216.93	217.01	217.7	217.56	217.02	217.82	216.75
207.51	209.24	208.04	208.31	209.37	209.37	208.08	208.17	208.43	208.54	208.11	207.95	208.43	208.36	207.62	209.18	209.83	207.6	209.38	208.6	209.42	207.89	209.28	207.99	207.72	207.18	209.18	208.15	207.99	208.11	209.32	208.95	209.57	208.75	207.96	209.19	208.73	208.33	208.51	209.08	207.39	208.98	207.19	206.5	207.89	208.94	209.28	207.29	207.52	208.53
212.26	210.62	211.33	211.56	212.03	211.97	213.51	211.93	213.5	212.33	213	212.41	212.9	210.44	211.77	212.01	210.65	212.82	213.5	212.21	212.02	211.64	211.62	211.38	210.98	213.14	213.73	211.27	212.88	212.5	213.14	213.59	212.69	211.07	213.85	213.6	212.62	213.93	211.92	211.36	213.01	212.05	211.35	212.47	211.81	212.1	212.04	211.76	212.36	212.78
211.75	208.88	212.73	212.26	210.98	211.38	210.36	213.1	211.28	213.98	210.85	210.55	210.34	211.16	211.64	211.32	210.26	210.96	211.55	212.88	211.15	211.65	212.18	210.67	209.7	212.18	211.62	212.33	211.95	211.58	210.18	211.77	209.75	211.13	211.49	211.39	210.92	210.75	212.22	212.05	211.65	211.81	209.4	210.7	210.42	212.75	211.45	211.48	210.65	210.66
206.91	207.1	208.83	209.22	207.99	207.66	206.13	205.82	207.82	206.82	207.26	207.98	207.83	207.6	207.02	206.66	207.53	206.98	206.35	207.5	206.65	206.04	208.12	207.83	207.34	207.31	207.48	207.34	207.79	206.36	206.65	208.24	206.9	207.69	208.25	208.33	206.59	208.18	207.79	208.21	207.25	207.74	206.66	208	206.99	207.62	207.24	207.74	208.43	207.18
208.17	208.44	206.94	210.08	208.28	208.04	208.86	209.55	208.64	208.65	209.91	209.76	208.68	208.32	208.54	208.77	208.97	209.14	208.06	207.26	209.02	208.45	208.98	208.34	208.97	208.63	209.03	209.07	207.63	206.14	208.78	209.52	207.41	208.08	209.1	209.93	207.93	207.86	209.33	208.01	209.07	208.99	208.53	208.97	208.59	209.07	208.04	206.14	207.54	207.59
213.18	213.03	213.69	212.17	212.44	211.4	213.35	212.29	212.06	212.89	210.74	213.78	212.06	213.14	212.58	213.35	213.35	212.55	214.15	211.72	211.99	212.62	213.46	212.95	212.12	211.23	213.87	210.54	213.35	214.23	212.81	212.34	211.12	210.86	212.65	212.8	214.03	214	210.98	213.63	213.15	212.15	212.61	212.12	209.88	212.8	212.55	212.36	210.96	213.77
210.17	211.27	210.64	211.94	209.02	211.45	211.07	212.32	211.56	211.06	211.14	210.32	210.85	212.46	213.08	210.78	211.79	211.58	211.24	210.95	211.42	211.51	211.42	210.58	212.55	212.62	211.25	211.22	210.13	212.22	212.96	211.73	211.95	211.68	211.04	213.08	211.26	210.87	212.21	212.38	211.24	213.11	213.05	210.95	210.74	211.71	213.36	212.17	211.64	209.92
202.43	203.36	203.57	201.2	203.06	201.92	202.38	201.1	202.91	201.25	201.51	202.74	205.57	203.18	203.23	202.9	202.31	203.83	201.52	203.96	203.1	203.62	202.96	202.98	203.44	202.62	202.16	203.31	202.68	200.42	202.93	201.81	203.1	202.7	202.87	201.47	202.08	204.01	202.28	203.11	202.69	202.64	203.68	201.24	201.94	200.83	202.3	202.97	202.43	200.93
208.23	210.92	208.54	208.49	206.95	207.95	207.18	208.74	209.23	209.3	208.07	208.12	207.91	208.1	209.78	207.82	208.41	208.24	209.75	207.86	209.5	208.3	208.15	208.05	208.89	209.48	210.11	208.23	208.65	207.34	208.55	207.14	209.39	208.94	207.55	209.37	210.36	209.64	209.64	208.99	208.25	209.7	208.14	208.54	208.65	208.92	207.09	207.73	208.23	209.95
202.83	201.67	201.59	202.66	201.02	203.42	201.48	202.83	202.6	202.74	201.68	203.94	202.65	202.5	202.14	201.8	203.55	202.12	203.77	202.88	202.41	202.32	203.61	203.57	203.8	203.45	201.35	202.03	202.28	202.78	201.75	203.95	202.41	202.31	202.06	203.74	201.4	202.72	204.1	202.01	202.57	201.59	202.33	203.27	202.74	203.17	204.05	202.53	201.5	203.77
207.82	207.55	209.42	209.97	210.1	208.27	208.39	207.08	208.85	209.47	208.65	209.64	208.93	208.14	210.21	209.39	207.84	209.7	206.2	208.9	209.08	209.36	207.66	208.69	209.24	210.02	208.65	207.1	207.24	208.57	208.55	208.78	207	209.44	208.42	207.33	209.69	208.48	210.05	209.98	208.44	208.37	207.81	210.71	208.5	208.61	208.99	207.01	210.05	207.39
200.49	199.89	199.46	198.96	199.22	200.17	198.42	197.96	198.86	200.04	199.65	199.79	198.29	199.37	199.92	199.27	199.55	198.73	200.32	199.8	199.95	200.48	199.09	199.54	199.08	198.96	202.01	198.69	199.07	199.55	199.33	199.1	200.13	198.95	199.16	199	200.24	200.61	199.25	199.62	198.38	199.32	200.05	198.8	199.63	199.51	199.31	200.63	198.36	197.88
207.88	207.07	207.47	208.54	208.57	207.82	209.05	207.47	206.68	207.01	209.4	208.76	207.38	208.6	207.58	208	208.74	207.27	206.41	206.52	207.93	208.64	208.65	207.96	209.49	207.79	208.73	208.45	205.75	206.35	207.73	208.87	208.23	206.52	207.1	209.32	206.78	207.75	208.08	207.88	208.66	207.97	208.5	208.82	207.39	209	208.68	208.02	206.9	207.62
201.87	202.26	201.06	203.67	201.65	201.04	203.33	203.9	203.4	202.4	203.45	203.84	201.52	200.55	203.9	203.77	202.12	203.03	201.92	201.31	202.64	201.17	201.2	201.62	202.07	200.98	202.29	201.59	202.29	202.37	203.44	201.49	203.37	200.99	201.01	203.38	200.67	203.46	202.77	201.45	202.61	201.73	202.81	202.41	203.24	200.83	203.01	202.16	202.04	202.19
204.62	204.57	204.33	205.13	203.47	205.7	203.71	204.6	203.12	205.82	204.31	202.51	204.18	204.79	204.46	203.48	203.95	203.39	204.43	205.04	204.7	202.79	204.75	203.54	203.59	203.78	203.56	203.87	203.1	203.74	202.92	205.52	205.25	202.87	201.94	205.01	203.97	204.55	205.19	203.06	203.51	204.18	204.76	202.96	204.07	203.98	203.74	205.5	205.2	203.15
197.72	199.95	199.13	197.97	198.04	198.76	198.25	199.14	198.7	200.31	199.3	199.32	198.87	197.24	198.59	198.75	199.51	198	197.11	197.39	199.54	198.89	199.85	198.43	197.75	199.19	198.55	198.45	197.71	197.71	198.5	198.27	199.57	198.53	199.25	198.85	198.31	198.54	197.9	199.59	197.86	197.63	198.51	198.46	199.82	199.02	198.46	198.49	199.83	198.98
199.16	197.83	199.16	201.26	198.31	200.44	201.03	199.63	199.36	199.25	199.13	197.5	197.8	199.15	199.29	198.2	199.13	199.08	200.21	199.43	199.3	199.11	199.87	199.84	200.81	200.01	197.28	198.54	200.14	199.91	200.59	199.98	199.56	198.67	198.95	199.57	198.71	199.97	199.04	200.43	200.47	200.61	199.46	199.61	199.11	198.42	200.72	199.49	198.98	199.43
207.31	208.3	209.9	209.74	210.5	207.9	207.49	207.72	208.49	208.02	207.41	208.9	209.05	208.95	209.57	208.19	209.23	207.91	210.59	208.78	207.75	207.11	207.61	210.62	208.84	209.05	207.06	211.37	210.8	209.82	208.25	207.95	208.51	210.74	208.49	210.2	208.88	208.34	208.9	208.85	210.23	208.5	209.95	208.92	208.19	209.28	208.02	210.39	208.55	208.51
207.72	208.47	208.25	206.33	208.48	207.88	207.81	207.52	208.04	207.28	208.48	207.21	206.33	207.59	207.51	207.43	206.84	207.33	208.09	208.18	208.43	208.01	208.05	208.26	206.79	208.18	207.89	207.75	207.45	209.56	207.36	208.31	207.57	208.22	209.21	207.41	207.26	207.31	208.47	206.69	206.64	205.48	207.18	207.84	205.89	207.1	208.12	205.07	208.57	208.14
205.97	206.37	205.18	206.27	206.47	207.98	205.91	207.12	207.93	205.77	206.05	207.96	206.12	205.62	204.92	205.07	205.6	205.56	205.19	205.98	205.06	206.36	205.6	207.31	207.07	206.68	206.35	207.1	207.2	205.57	208.07	205.25	205.84	207.15	206.39	205.8	206.56	206.57	205.47	205.62	206.7	206.07	205.71	206.45	206.9	205.72	205.59	207.73	206.32	206.87
202.28	202.76	202.01	202.72	205.39	204.3	203.97	204.1	203.26	203.31	203.59	205.48	204.37	204.71	203.51	204.69	201.27	203.72	203.14	204.55	205.43	204.39	203.55	204.96	202.98	204.95	202.63	203.76	203.47	202.81	203.64	204.46	204.15	203.46	205.56	203.08	203.35	203.6	204.96	203.6	205.52	203.47	202.45	203.92	203.34	203.7	204.94	203.4	203.23	204.14
211.53	211.47	211.24	212.83	211.57	212.15	213.91	212.38	211.98	212	212.13	211.15	213.05	211.41	211.55	213.01	212.07	212.07	212.3	213.46	211.81	211.46	212.19	213.24	213.27	213.32	211.8	212.98	212.33	211.95	211.69	210.88	210.61	212.21	213.4	212.47	214.08	212.86	210.96	212.49	212.83	212.5	211.87	210.79	211.87	212.72	212.45	212.73	211.43	212.01
212.46	211.8	211.18	212.92	212.26	211.2	211.33	212.31	211.07	211.11	213.14	211.76	212.8	210.03	212.47	211.69	210.29	211.8	209.82	211.59	212.45	210.72	210.9	213.52	211.9	213.5	211.53	211.74	212.58	211.89	212.44	212.13	211.64	212.95	212.15	211.62	212.5	212.82	212.01	210.95	211.36	212.08	211.54	211.21	211.32	211.4	212.3	212.82	212.18	211.47
216.42	215.98	217.94	215.89	216.15	217.76	216.76	215.85	216.97	216.46	217.12	217.36	218.51	218.96	216.76	216.83	216.55	218.39	218.61	218.02	216.82	215.98	216.15	217.07	217.62	216.68	216.91	217.89	216.03	216.41	215.78	216.41	215.96	217.92	216.89	215.92	216.86	218.15	216.64	217.41	215.35	218.56	216.65	218.27	216.89	216.4	217.29	216.97	218.6	216.99
211.65	211.1	213.23	213.77	213.13	213.59	212.68	212.43	212.48	214.77	214.62	212.59	214.14	212.94	211.66	212.5	212.84	210.69	215.18	213.58	212.29	213.15	214.06	212.13	213.99	213.57	211.88	213.04	213.95	213.06	212.29	212.33	213.46	213	212.24	213.98	210.73	212.97	213.5	211.61	212.64	213.68	211.39	213.02	214.39	212.86	211.11	213.64	213.06	212.09
211.88	211.12	210.12	210.89	211.78	211.04	210.61	210.99	212.9	210.65	210.7	211.7	211.57	212.75	212.26	211.21	211.9	212.05	211.75	211.48	212.85	211.76	211.33	211.59	212.27	210.94	212.06	211.21	210.97	211.97	211.19	214.23	210.58	212.35	211.26	211.64	211.69	211.18	211.36	211.42	211.9	211.8	210.71	210.43	211.13	211.3	211.34	211.34	209.91	210.12
206.41	207.34	208.56	207.07	207.87	207.55	208.02	207.84	206.42	207.65	206.37	208.03	206.95	207.15	207.51	208.44	208.78	206.58	206.97	208.74	208.64	207.31	206.92	207.34	207.09	207.7	207.25	206.3	207.37	207.75	207.15	207.45	206.28	206.46	207.46	207.31	207.49	207.14	207.38	206.94	206.28	207.22	206.61	208.35	207.45	208.03	207.31	207.12	207.41	208.92
212.47	210.78	211.51	210.48	212.51	211.53	211.44	213.23	211.8	211.99	211.18	211.39	212.09	210.45	210.9	212	212.16	211.45	212.31	211.59	211.41	211.56	211.68	211.95	213.32	211.84	211.73	212.44	211.83	210.97	212.54	211.88	211.93	211.5	211.71	211.07	212.32	211.52	211.65	211.52	212.12	211.83	210.71	210.35	212.28	210.79	212.04	212.14	210.77	211.66
201.38	200.21	201.27	200.29	199.7	198.95	200.39	199.97	198.74	199.2	200.09	200.18	199.53	200.43	199.5	200.12	200.02	198.66	199.63	198.93	200.4	197.46	199.66	199.08	199.41	199.61	199.47	200.75	201.29	200.45	200.37	200.53	199.38	199.42	199.93	199.71	199.68	200.54	199.41	200.23	199.59	197.65	198.46	200.47	199.86	199.43	199.48	197.84	200.04	198.59
214.57	214.17	210.09	211.3	212.27	211.4	213.04	210.44	212.86	210.89	210.69	208.74	210.21	210.94	212.32	212.13	212.21	212.36	210.8	211.78	211.35	211.76	210.67	210.97	210.91	211.61	211.31	212.34	211.28	212.94	211.63	211.45	212.87	212.68	211.11	211.49	211.24	211.81	212.57	211.4	210.65	211.29	211.62	212.31	211.83	211.17	212.02	210.8	210.88	211.61
208.59	208.52	208.2	208.81	208.59	209.58	210.3	208.65	210.7	207.83	209.48	207.4	208.13	208.55	208.93	208.92	208.79	208.06	208.94	207.83	209.61	209.24	208.67	208.19	209.21	208.47	209.28	209.3	209.3	208.57	210.17	208.39	209.56	209.41	209.36	207.56	209.72	208.81	210.32	209.45	207.57	207.86	207.65	208.33	209.62	209.22	209.23	207.98	209.25	209.94
211.99	211.48	211.21	211.9	210.03	212.22	211.36	213.08	212.42	212.57	211.92	211.24	212.7	211.76	210.96	211.9	211.78	212.28	210.86	212.8	212.6	211.68	211.38	211.65	212.74	211.18	213.21	210.44	210.94	210.05	212.5	211.31	211.28	211.28	211.43	209.71	212.63	211.47	211.6	213.31	211.15	210.79	212.84	210.09	211.48	211.2	211.06	212.02	211.27	211.05
201.57	200.32	199.16	199.59	199.32	198.87	199.44	199.58	199.11	199.57	199.95	200.99	199	199.92	200.33	200.1	199.41	198.73	199.03	198.62	199.87	200.45	199	200.44	199.87	199.43	199.86	199.45	200.65	200.46	200.59	200.39	199.52	200.22	198.78	201.78	198.66	199.61	198.49	200.27	198.74	198.88	199.79	199.52	199.88	199.06	198.99	198.03	201.29	199.4
203.82	203.17	203.62	206.03	203.21	203.99	207.12	204.27	205.1	207.03	204.22	204.97	204.45	204.64	205.77	204.23	204.07	203.28	205.8	205.6	205.11	205.51	204.3	205.68	203.24	204.53	203.85	204.71	205.55	204.43	204.55	205.2	204.97	204.66	205.36	205.77	204.37	204.42	206.16	204.66	204.84	203.23	204.43	206.15	204.72	204.9	204.12	204.11	204.75	203.99
213.03	213.42	214.45	214.31	213.37	213.3	212.83	213.65	213.48	214.7	213.39	213.69	214.59	213.98	214.25	214.18	213.15	213.19	213.87	212.96	213.84	214.29	213.03	214.08	214.02	213.4	213.56	214.69	214.28	214.1	213.95	213.31	214.77	215.06	213.67	213.59	213.63	212.81	215.17	213.94	213.61	214.69	214.95	214.53	214.59	213.54	213.93	214.38	213.72	213.16
200.14	201.42	201.5	198.67	200.9	202.13	201	200.65	200.69	201.07	201.25	201.79	201.6	201.43	201.42	201.17	202.46	200.48	201.75	201.68	200.65	201.34	200.38	200.43	201.32	201.24	199.43	201.01	200.81	201.91	200.35	201.15	199.81	201.83	202.27	200.42	200.31	201.72	200.54	203.24	200.9	201.82	200.63	200.23	201.95	201.44	201.61	201.04	200.7	201.92
204.72	205.02	204.96	203.21	205.3	205.18	204.31	204.45	206.99	204.09	205.39	205.1	204.92	204.65	204.79	204.85	204.4	204.57	205.7	203.91	205.54	206.15	203	203.63	205.93	205.37	204.07	204.39	204.97	203.53	204.48	205.21	205.78	205.48	205.31	204.86	204.82	205.34	204.12	203.7	204.14	203.65	205.3	204.27	205.71	204.73	203.64	204.93	203.83	205.34
209.2	210.14	206.5	209.09	208.82	208.85	209.55	208.43	208.79	207.29	210.46	208.83	209.03	208.08	207.48	209.32	208.1	209.77	209.3	208.72	207.91	206.81	209.4	208.82	209.67	206.99	209.43	207.69	209.8	208.25	208.64	208.09	208.49	210.6	208.87	207.82	207.79	207.53	210.95	211.03	209.42	207.51	210.57	207.82	208.53	208.16	207.35	209.8	208.51	209.7
204.99	202.76	203.34	202.44	204.17	206	203.92	202.96	203.91	204.04	204.56	203.44	203.63	205.12	205.05	203.9	205.19	204.36	201.94	204.1	203.63	204.13	204.36	203.76	202.87	204.39	206.28	205.25	202.6	203.37	203.31	203.44	204.01	202.05	203.48	203.43	204.26	203.78	203.61	204.12	205.52	202.85	201.98	204.11	203.94	203.51	203.21	202.21	204.74	203.07
203.12	203.87	203.17	202.84	203.16	203.97	203.27	203.17	203.01	203.67	202.69	203.71	204.57	202.73	204.18	202.93	204.81	204.64	203.07	202.55	203.77	201.84	201.04	202.57	202.3	202.44	205.01	203.77	203.52	202.6	203.7	202.64	203.26	203.42	202.03	202.98	202.64	201.83	203.16	203.22	204.95	204.2	202.35	203.98	204.08	202.44	202.49	204.07	204.36	203.91
199.05	200.47	200.37	199.66	201.83	200.86	199.46	199.84	200	200.34	199.93	200.97	202.22	200.87	200.67	199.05	200.95	201.08	201.92	200.63	201.11	200.85	200.64	201.12	200.86	199.72	199.53	201.89	198.92	200.68	200.43	201.53	200.42	200.21	200.74	200.84	200.35	200.46	199.97	200.28	199.93	199.49	200.69	200.02	200.11	199.79	201.12	201.06	199.53	200.68
202.18	204.44	203.1	203.7	203.84	205.17	204.86	203.76	204.07	205.79	203.58	205.04	204.38	204.08	204.06	201.89	205.06	204.56	204.26	203.8	203.2	203.87	204.07	204.63	203.79	204.28	202.78	204.4	204.26	203.77	203.78	203.21	204.3	202.02	207.58	203.25	203.16	203.43	205.57	204.29	203.99	206.21	203.75	204.38	203.86	203.28	205.66	204.51	205.19	204.36
203.93	204.26	204.8	203.22	202.89	204.09	202.8	204.58	204.89	203.15	202.42	204.63	203.85	203.93	205.27	205.25	203.48	204.45	204.05	203.05	205.01	204.02	203.03	203.48	202.81	203.93	203.3	203.25	202.15	204.2	205.22	204.16	205.33	203.93	205.27	203.22	205.48	204.33	205.81	204.43	204.15	203.12	203.4	205.07	203.92	202.36	204.76	204.7	203.44	203.12
[truncated: 99 more rows]
[truncated: 150 more columns]
