# Supplementary material for: Genetic dissection of main and epistatic effects of QTL based on augmented triple test cross design
Source: PLoS One. 2017 Dec 14;12(12):e0189054. doi: 10.1371/journal.pone.0189054 (PMC5730204; doi:10.1371/journal.pone.0189054)
Supplement: S6 Supporting Information — (ZIP) [file pone.0189054.s006.zip › z1_1300_0.2_10.csv]

208.06	203.77	206.8	207.22	210.25	206.11	205.14	202.1	209.05	209.81	201.94	203.42	201.73	205.33	206.76	203.05	210.94	210.25	201.89	205.74	207.29	205.76	204.11	206.7	204.4	204.94	207.59	204.13	206.43	209.45	203.92	201.94	206.71	203.05	207.62	203.63	207.11	206.4	207.93	205.25	208.46	205.11	206.02	208.29	206.77	207.94	206.73	208.73	208.7	202.93
206.17	209.12	209.95	201.21	208.36	206.55	207.98	208.04	210.37	206.37	212.67	206.96	205.01	207.33	209.41	207.83	208.36	203.61	206.88	213.52	208.98	208.65	207.21	208.06	206.97	210.4	205.88	209.04	201.6	209.89	208.94	209.37	210.8	209.71	208.21	208.63	210.35	206.79	207.22	209.07	209.57	204.4	208.34	209.23	206.52	212	207.89	207.91	207.63	208.65
213.99	219.49	215.17	217.06	219.58	217.48	218.55	212.63	218.26	219.62	216.71	217.53	214.42	220.13	215.1	217.17	221.35	214.55	216.79	217.94	217.72	215.68	218.52	222.83	216.93	221.08	214.65	215.58	213.72	218.93	217.63	219.6	216.17	216	218.03	218.66	215.68	216.31	215.88	214.83	217.19	216.5	217.62	216.99	216.55	219.59	216.77	215.35	220.17	220.85
217.83	220.01	221.18	215.93	214.31	222.71	218.85	217.81	217.62	220.63	215.62	220.37	218.63	221.62	217.91	213.45	216.33	222.24	219.79	218.87	217.45	215.69	221.42	215.95	214.43	215.84	219.47	216.19	218.79	219.96	218.91	218.21	216.97	216.22	215.43	220.13	220	218.66	216.66	221.59	219.74	219.24	221.27	215.9	216.56	215.16	221.78	216.84	217.18	217.23
197.41	198.04	201.87	198.34	193.3	199.19	200.84	203.09	199.16	194.72	199.44	196.17	198.58	201.64	197.95	200.69	197.78	199	200.42	199.72	200.06	199.65	193.77	200.95	200.32	201.31	200.04	195.93	198.12	200.31	201.76	207.02	202.6	199.01	196.14	199.82	195.38	199.83	202.63	200.67	201.98	199.97	200.52	201.64	195.2	198.78	202.02	201.65	197.33	202.27
207.87	200.42	204.81	207.04	201.19	206.98	207.75	204.49	205.26	204.17	203.54	208.15	203.34	204.45	202.1	203.79	203.42	205.99	205.98	205.6	206.44	205.34	205.5	206.13	200.8	202.57	202.58	201.55	208.27	207.75	205.28	200.58	209.64	207.4	205.3	202.5	206.93	204.2	206.3	200.98	207.29	202.11	205.34	202.21	205.2	202.83	204.65	205.95	204.57	210.78
212.3	208.73	206.7	212.24	204.75	207.84	207.23	207.77	205.89	206.06	207.95	206.68	209.58	215	207.28	203.52	208.69	209.8	209.4	205.48	206.62	211	212.26	207.03	205.43	206.46	208.7	204.55	206.14	206.45	207.05	204.6	210.83	205.85	204.06	207.63	209.72	208.73	207.01	207.88	204.37	208.02	210.68	207.26	210.61	205.58	206.96	206.11	207.02	209.71
217.48	212.22	215.72	212.83	216.64	210.36	221.65	216.06	216.6	218.11	219.09	219.3	216.29	214.26	215.31	218.11	217.79	210.68	216.54	217.6	219.07	219.52	217.88	216.73	213.72	214.74	216.8	223.17	215.17	214.53	212.68	217.53	215.01	217.75	221.38	218.01	220.87	219.17	214.88	217.67	217.25	213.92	218.51	218.01	214.6	222.54	213.34	216.87	210.43	220.4
205	209.47	209.44	202.48	208.79	204.74	206.62	206.58	210.31	210.78	207.3	210.85	210	204.99	206.22	209.07	208.89	206.72	208.46	205	206.77	211.23	209.43	206.86	204.72	204.58	209.49	208.19	209.84	208.06	206.95	210.32	203.51	211.26	211.87	205.64	211.44	212.09	207.86	209.88	203.63	208.98	206.97	203.81	209.91	206.69	206.89	206.43	207.59	211.09
200.62	206.51	202.17	198.92	201.14	201.92	205.06	199.65	201.29	205.65	201.13	208.51	197.6	204.5	203.02	202.69	199.64	206.34	200.33	197.61	204.06	202.86	204.28	204.59	206.11	198.75	208.84	196.95	204.4	201.28	204.6	199.07	202.17	200.66	200.64	203.74	202.75	206	198.45	203.14	204.1	202.45	204.46	200.25	195.25	203.58	203.73	201.73	201.74	204.51
203.93	206.07	202.65	202.32	197.42	205.97	203.39	203.32	203.11	199.35	202.96	206.13	204.08	205.82	204.31	202.2	204.86	200.94	203.96	205.26	203.67	198.84	200.05	204.84	204.84	203.42	204.23	205.73	203.17	206.16	203.7	202.57	205.12	203.04	202.45	206.02	206.32	202.26	204.83	203.49	206.61	200.78	203.89	203.39	201.9	203.43	207.85	207.73	203.4	201.78
201.8	211.3	205.7	208.43	199.99	209.25	202.43	206.32	202.65	207.1	207.41	208.84	207.39	203.22	204.21	204.1	205.11	204.88	201.98	207.43	201.56	202.49	204.86	204.46	206.53	200.07	205.8	209.42	204.69	206.22	204.86	207.56	205.63	202.16	210.29	207.34	208.29	206.22	208.15	206.03	207.11	204.33	204.79	201.37	207.25	203.98	207.08	207.14	206.74	206.71
202.3	207.34	210.54	210.97	199.75	207.36	207.57	211.41	203.5	209.36	205.67	209.17	210.18	204.13	207.04	207.7	205.62	209.34	207.03	208.11	214.84	205.56	207.67	209.55	212.28	210.24	206.74	206.88	208.13	211	209.86	208.29	207.82	212.77	208.58	208.25	208.15	212.43	207.47	207.91	206.93	204.05	205.51	205.15	211.24	209.49	206.65	210.88	207.61	207.23
210.93	207.76	207.25	205.11	207.8	206.5	202.4	206	210.32	210.4	210.24	211.81	207.31	211.25	209.85	207.67	207.78	206.07	205.62	208.63	200.71	206.52	203.86	206.66	208.07	209.62	208.46	203.63	207.45	207.39	209.25	205.99	212.88	212.37	205.09	206.6	207.68	203.4	201.79	206.66	205.18	209.29	207.69	205.34	209.32	203.46	210.83	207.23	209.03	206.73
203.04	203.76	205.27	205.2	202.82	206.45	207.54	201.56	204.96	200.5	203.56	199.25	205.42	199.34	204.63	207.34	201.48	205.68	201.43	205.03	204.22	204.78	202.74	200.74	205.62	205.47	202.64	204.15	202.84	202.29	202.84	199.34	205.53	204.73	202.17	200.78	207.14	204.72	199.52	205.21	200.26	201.05	202.94	200.37	204.45	205.68	202.3	203.53	196.8	203.29
212.67	215.57	217.41	220.73	219.53	218.58	220	213.99	218.52	222.72	217.28	221.4	218.28	218.64	222.86	220.56	216.07	216.15	219.07	211.66	223.15	212.08	215.32	213.84	221.39	218.67	216.18	217.46	216.23	217.35	213.04	219.3	215.12	218.33	220.46	224.33	216.76	218.32	215.64	223.87	220.81	223.29	214.06	220.68	218.33	219.88	221.55	216.34	215.77	218.59
207.17	210.38	212.61	210.44	208.55	213.16	210.4	208.75	210.2	211.87	211.46	213.18	205.44	205.67	215.92	216	206.82	211.79	208.09	208.73	208.34	209.64	213.4	205.02	209.19	213.5	208.13	212.48	207.4	208.81	211.31	213.46	209.36	206.7	209.72	207.12	211.05	207.7	208.84	204.96	205.36	207.05	215.93	210.33	211.13	212.43	208.49	208.43	212.3	210.22
192.07	195.34	195.01	189.72	195.24	194.7	192.84	198.6	188.87	192.86	195.29	195.65	194.97	192.58	193.65	193.52	193.17	196.57	196.17	194.74	191.12	194.44	197.76	192.94	196.62	190.44	190.84	192.47	194.74	191.83	192.37	193.46	194.82	191.4	194.71	196.34	195.78	191.16	196.45	194.4	194.26	193.55	193.04	192.82	193.98	194.11	191.68	194.32	194.13	197.17
211.6	209.49	212.12	217.26	212.91	209.62	207.62	212.08	212.34	208.03	213.33	214.4	210.41	213.58	211.31	213.42	212.1	205.49	211.03	210.03	211.76	210.02	209.19	210.07	208.86	211.26	209.92	210.74	213.88	208.19	214.87	209.45	219.42	215.1	210.38	212.49	213.63	213.47	214.33	208.9	210.32	209.95	209.92	211.21	213.92	211.03	207.16	212.51	211.08	212.96
208.58	201.54	206.36	202.39	205.59	201.8	203.67	205.83	205.89	202.26	200.37	200.51	202.77	200	199.79	205.83	203.46	200.89	202.72	205.09	202.16	201.37	205.82	201.44	204.22	209.16	203.51	207.24	203.39	204.76	202.27	199.5	207.66	205.03	204.81	205	203.39	203.96	203.72	201.08	205.95	203.61	204.46	200.89	199.99	203.73	204.99	202.95	200.49	211.96
209.44	212.32	207.09	207.92	206.42	207	208.25	205.37	209.15	207.31	207.9	206.72	206.19	209.92	207.55	205.3	204.23	209.97	206.62	205.99	206.47	212.22	206.1	206.81	207.1	205.51	212.11	209.5	209.05	205.52	205.68	206.83	207.9	209.93	207.6	209.8	208.54	205.12	213.08	209.02	201.38	204.29	209.32	207.38	206.56	209.91	210.49	206.66	205.89	208.33
207.41	211.85	207.88	209.36	207.12	208.59	208.05	210.08	209.58	211.23	210.99	212.45	211.87	212.59	204.25	209.3	209.46	212.11	210.45	208.97	208.5	209.31	207.4	208.43	210.01	208.82	206.3	211.75	208.09	205.78	211.06	208.75	207.47	213.87	211.51	213.08	210.74	209.32	207.24	207.43	207.37	208.65	209.32	207.8	205.21	211.93	205.72	208.5	213.3	210.73
208.11	210.22	210.74	209.48	203.87	207.46	206.28	210.69	210.67	204.98	207.74	206.02	205.61	207.52	206.81	208.43	207.52	206.33	205.8	204.39	206.46	205.46	209	209.57	207.52	210.03	209.67	207.15	211.11	207.51	208.84	207.44	205.93	204.2	206.77	212.54	205.82	205.94	206.57	206.02	211.22	207.22	207.57	210.06	210.05	210.23	203.8	208.44	203.43	205.35
208.54	206.02	202.85	207.51	209.9	209.28	205.32	206.82	204.69	207.88	210.5	203.84	206.51	204.74	204.27	203.97	206.27	201.81	206.25	207.37	204.24	206.73	205.37	204.66	207.94	200.62	206.17	204.99	201.94	206.36	209.04	207.94	208.78	211.73	208.01	205.99	208.7	207.99	206.01	208.99	204.34	204.04	207.25	208.04	206.56	201.53	208.92	204.48	203.51	205.92
208.42	208.6	204.2	210	206.93	209.27	206.03	210.37	207.78	209.48	207.99	210.26	206.21	204.9	207.96	208.63	207	206.8	206.11	208.83	209.66	206.93	208.43	214.31	203.56	208.12	207.78	209.05	207.55	207.21	207.8	206.36	208.36	209.08	206.4	209.92	210.37	207.12	205.28	204.13	208.37	205.47	211.95	205.92	205.39	210.83	206.09	202.3	206.83	206.15
205.57	199.63	201.85	207.36	202.85	203.72	204.35	203.05	205.4	200.05	205.6	206.69	202.27	203.49	203.77	206.31	203.37	203.03	208.15	205.05	205.43	207.49	203.73	206.77	206.23	203.55	206.86	203.95	203.89	207.2	205.64	206.86	205.64	202.24	204.75	202.68	204.81	207.62	203.7	202.54	204.19	204.9	206.12	203.73	199.71	206.43	207.04	205.11	204.89	204.02
210.26	207.58	208.07	207.19	208.88	207.47	207.12	206.58	206.81	207.99	207.72	211.89	207.29	202.97	208.44	206.07	203.19	207.51	205.72	207.28	208.94	209.42	206	206.06	206.05	205.08	208.89	209.33	210.28	207.2	204.81	207.42	208.89	209.5	206.1	203.52	205.94	207.26	203.62	208.21	215.13	209.71	206.27	208.82	206.98	206.7	206.78	206.41	209.95	205.01
225.88	216.26	216.19	216.83	218.73	219.06	214.16	215.33	218.41	216.62	218.89	218.42	217.46	219.58	216.34	216.31	215.29	219.01	219.61	218.23	214.84	213.09	217.77	218.56	218.25	215.19	220.21	214.49	214.31	216.02	215.69	214.28	218.02	215.68	223.57	221.5	220.04	219.68	218.26	218.26	221.66	218.5	214.77	218.25	215.56	221.06	219.25	212.11	218.37	219.48
213.82	205.71	208.97	212.42	205.28	213.95	210.76	210.12	209.86	212.64	211.82	214.72	206.56	209.85	211.85	210.79	209.22	210.91	212.33	207.97	207.12	213.59	212.72	210.26	214.24	211.58	209.62	208.33	210.62	213.92	211.14	209.01	210.75	213.03	212.24	211.62	209.69	209.23	212.24	206.76	214.17	211.29	208.33	210.41	213.1	209.62	215.07	211.05	211.18	210.89
210.02	208.63	202.85	204.72	209.53	208.71	201.01	206.5	210.69	206	208.07	212.31	212.48	209.97	208.31	207.19	212.28	205.59	209.87	205.83	213.25	209.29	210.15	210.58	206.3	206.14	207.75	203.84	211.46	210.65	205.33	205.55	204.79	203.87	209.99	203.41	209.07	205.37	207.18	206.61	207.67	206.23	206.8	208.32	208.83	206.23	207.28	211.17	208.42	205.95
209.58	204.23	210.55	210.38	207.74	205.36	206.96	209.83	206.97	207.08	206.18	212.78	210.8	207.29	208.91	211.18	211.93	207.29	204.6	209.1	209.87	205.84	207.32	210.27	208.81	204.45	210.91	209.67	208.16	206.27	205.11	205.96	208.24	209.36	209.85	210.03	209.32	203.39	204.77	205.14	208.22	209.51	204.3	205.11	205.79	208.69	206.36	209.67	212.01	205.78
208.68	208.87	212.3	208.4	205.76	203.32	203.99	205.08	212.26	206.99	202.67	203.41	206.74	205.96	210.19	208.59	208.19	210.55	206.58	205.55	208.75	208.89	212.94	207.82	206.82	208.13	209.12	207.61	204.75	209.77	206.28	209.04	203.84	207.08	206.44	207.85	207.11	206.45	207.62	203.4	206.69	206.79	206.36	210.15	210.77	207.33	207.24	199.12	211.68	209.35
206.99	207.57	209.29	207.89	205.69	208.76	207.49	204.88	210.37	209.8	207.31	207.39	207.55	208.09	210.33	209.43	208.09	210.68	206.65	208.38	205.25	205.76	211.82	206.69	207.55	206.55	209.82	202.01	211.68	210.27	206.8	207.41	205.42	213.66	205.23	206.82	208.65	208.64	206.18	210.19	209.33	209.62	205.72	203.87	204.4	209.74	207.42	210.93	211.47	202.67
210.19	211.76	206.61	209.33	209.24	202.33	209.63	210.08	206.99	204.23	209.26	208.5	205.93	207.69	208.77	209.08	209.9	208.14	209.54	213.66	201.73	210.36	206.87	207.02	206.93	200.53	202.71	210.81	209.05	206.86	209.06	210.53	208.97	206.28	208.71	204.4	205.39	206.83	209.04	210.77	204.23	204.24	205.98	206.31	204.64	210.98	205.44	206.71	208.96	201.91
204.99	211.74	207.92	208.55	207.21	205.17	210.54	207.06	209.25	213.95	207.93	206.53	211	205.93	204.09	208.42	207.99	209.04	209.38	211.63	210.43	208.58	207.53	205.73	203.96	210.78	204.75	206.16	212.92	207.55	205.23	212.05	206.48	209.05	210.96	206.17	207.4	208.9	209.48	209.97	204.44	207.95	209.49	206.15	210.63	209.12	204.94	204.73	207.3	209.92
213.47	212.56	211	209.69	205.88	210.53	205.75	210.96	207.56	204.87	209.75	208.24	211.59	205.52	209.18	208	212.38	211.6	216.16	207.94	212.48	205.63	213.77	210.75	206.47	204.95	207.93	209.6	211.72	208.61	206.96	206.91	210.1	206.31	211.43	209.9	206.93	206.54	209.85	200.71	208.46	210.62	208.8	209.44	209.28	209.56	206.19	208.54	207.28	207.9
211.01	208.02	208.23	210.07	211.4	208.35	206.9	209.41	206.26	208.84	210.9	208.09	211.35	209.84	213.27	209.77	209.45	211.47	209.54	201.5	208.87	211.07	204.79	213.18	207.48	212.36	207.79	207.42	208.81	213.49	206.24	206.96	210.85	208.5	207.64	207.63	212.24	210.18	211.14	212.53	206.19	206.09	206.79	210.16	213	211.11	211.21	205.75	210.62	210.29
199.57	202.39	196.1	198.85	200.98	199.29	196.79	199.04	198.72	198.99	200.04	201.07	198.54	199.27	199.34	202.6	203.58	192.61	197.55	202.38	197.6	200.11	196.07	203.84	203	199.68	193.83	199.2	197.29	198.26	198.28	198.28	197.85	196.71	195.19	197.92	196.67	199.34	196.48	201.66	197.26	199.34	201.31	199.6	200.75	197.98	200.58	193.19	196.7	197.98
206.05	204.4	209.06	207.64	207.37	209.98	207.59	206.65	208.4	203.73	204.75	203.17	206.24	207.39	207.76	204.09	206.48	205.7	211.09	205.28	209.59	204.93	205.06	209.46	207.42	208.09	208.62	209.42	204.78	208.75	200.53	210.46	203.67	205.11	206.57	206.86	205.1	199.23	207.97	203.75	205.26	207.76	205.09	210.87	206.29	205.68	210.78	208.91	208.6	206.98
210.63	208.54	211.64	208.54	208.98	208.59	210.95	206.7	211.11	213.82	210.1	207.93	208.67	212.57	204.3	208.71	209.33	212.16	209.76	212.88	212.42	208.32	207.6	212.65	213.41	211.7	213.18	207.19	207.6	212.4	211.39	212.05	207.17	207.5	209.02	208.15	208.68	211.13	208.34	208.61	206.94	209.62	207.76	204.66	209.75	207.77	207.15	210.58	211.92	206.87
208.05	208.59	212.61	210.61	207.37	212.84	209.84	209.25	209.55	209.13	203.96	208.73	206	206.35	201.94	209.75	205.35	210.74	208.01	212.18	213.57	210.98	210.8	210.95	208.58	211.79	204.87	209.1	209.07	213.28	207.77	209.16	209.83	211.59	209.8	206.32	203.65	204.96	208.33	204.47	208.15	206.03	210.43	208.99	208.42	211.16	212.11	205.84	207.27	209.96
205.54	200.89	199.77	203.89	203.39	203.25	203.64	202.46	206.49	208.62	200.97	207.9	203.25	199.92	206.3	200.89	199.7	199.76	199.68	204.38	204.74	206.29	203.07	205.88	203.09	200.97	198.16	202.07	198.86	203.16	201.61	205.59	201.66	205.17	200.95	205.74	205.06	201.03	202.46	206.6	199.52	202.88	197.2	205.58	200.5	201.19	201.4	204.72	203.57	203.83
211.22	206.75	205.84	203.41	206.07	207.66	205.32	203.75	203.42	206.05	209.51	206.92	202.74	206.17	206.8	211.8	207.01	207.26	204.06	213.18	203.5	204.48	211.81	205.7	207.03	204.71	207.24	205.78	207.33	203.77	209.02	204.81	206.72	207.78	207.28	205.66	203.89	206.03	201.39	204.9	205.39	208.25	207.99	206.04	203.2	206.33	211.89	205.11	203.48	204.63
206.47	207.96	207.41	205.27	204.91	206.84	209.22	208.21	206.68	208.59	212.27	209.71	201.69	202.43	208.08	204.85	204.6	206.84	205.59	208.05	208.47	210.25	207.24	209.37	210.19	205.83	208.7	207.56	207.01	206.25	208.39	206.59	209.91	209.15	208.62	207.64	211.48	210.55	210.49	202.72	206.87	206.94	211.45	207.77	209.89	211.24	210.4	206.49	206.32	210.31
203.19	198.33	199.42	203.68	203.09	201.24	202.11	199.32	203.05	205.76	204.48	201.93	203.26	201.39	203.06	201.98	202.46	204.72	202.48	201.49	198.33	205.56	201.64	199.64	201.33	202.09	204.17	199.91	201.55	201.82	202.12	203.46	200.56	206.23	198.91	203.42	199.6	203.05	202.23	199.59	201.75	204.46	201.07	204.6	200.53	203.05	202.7	199.89	202.04	203.93
207.6	207.59	208.52	205.59	208.17	210.72	206.05	209.94	210.54	207.93	208.9	211.42	211.74	208.87	208.97	208.16	206.64	206.64	205.8	210.09	208.73	205.59	206.81	212.84	206.27	207.45	207.7	204.86	210.26	208.07	208.73	205.21	210.43	206.99	210.89	204.66	210.06	207.56	206.56	208.08	210.08	207.35	205.8	207.26	206.65	206.23	206.81	208.24	208.42	206.74
196.33	205.09	200.85	200.57	202.82	201.56	203.3	199.99	200.6	199.84	197.55	205.27	200.51	201.58	199.98	203.07	194.23	204.94	201.93	200.37	201.6	201.9	199.5	202.69	198.1	201.37	199.25	201.2	194.82	200.62	201.65	197.12	199.72	200.91	201.17	201	201.13	201.76	199.6	203.02	200.93	200.94	197.76	204.43	202.36	198.53	200.3	200.62	199.44	203.81
206.18	208.97	207	207.55	206.1	213.68	209.03	203.44	212.46	207.27	206.84	206	206.29	203.85	212.43	206.95	208.93	203.94	207.63	208.69	206.44	207.07	211.01	208.44	205.78	206.07	208.92	199.49	208.52	206.15	205.74	206.04	207.77	207.46	207.16	209.24	209.45	210.28	201.4	207.09	206.14	206.7	207.97	207.01	204.5	206.3	206.01	207.11	199.1	205.45
208.26	210.53	210.97	208.69	210.56	213.02	208.75	208.49	207.81	211.22	211.21	217.19	213.99	213.86	211.28	213.55	212.5	212.75	212.87	207.19	208.85	208.09	210.57	214.03	213.13	209.86	212.04	209.08	214.07	207.89	211.71	209.25	208.4	214.69	213.14	212.64	212.28	212.54	210.29	209.5	214.95	209.61	211.9	209.4	209.34	215.49	212.23	208	208.33	217.08
207.55	205.4	203.14	206.55	206.3	201.03	206.24	200.77	207.72	204.9	205.79	203.09	205.71	205.94	204.92	204.98	205.28	203.56	208.47	202.67	204.67	201.55	198.4	204.49	202.72	205.11	204.35	203.98	207.64	204.27	201.67	204.53	202.83	205.56	203.4	201.72	200.7	203.98	205.77	205.47	204.14	204.17	201.37	203.35	203.93	204.53	204.74	202.05	208.64	204.66
215.84	213.75	217.89	212.49	213.22	211.86	217.82	215.32	213.39	221.46	212.92	214.41	213.65	208.06	214.23	213.51	213.32	213.64	214.86	212.12	216.66	216.72	213.8	217.9	208.95	212.68	207.36	214.7	211.13	211.39	211.05	218.28	212.12	213.81	211.86	211.05	213.09	209.4	210.75	212.98	219.38	214.65	213.03	210.08	208.28	213.94	210.34	214.7	213.88	214.04
209.55	208.1	206.32	213.78	203.72	209.55	206.09	211.58	205.55	211.78	208.68	210.38	211.8	206.3	207.66	203.58	208.43	208.28	205.62	202.6	210.33	210.5	211	206.88	208.81	215.17	209.11	210.8	207.69	210.55	205.51	209.97	209.83	205.15	214.44	206.01	211.67	215.31	211.16	209.54	212.17	207.65	206.84	209.12	209.53	213.59	210.15	208.32	212.25	206.23
196.69	193.85	194.24	200.02	192.3	192.49	195.38	194.12	193.67	200.43	193.05	190.87	198.48	196.76	196.81	193.33	189.41	198.61	194.61	194.88	191.41	193.16	191.73	193.34	193.2	190.89	192.27	197.26	193.85	191.63	193.88	195.01	196.68	192.82	190.27	198.08	193.59	194.4	192.58	192.39	188.68	190.56	195.07	197.4	195.21	188.54	194.27	194.25	198.11	194.31
209.38	209.98	202.48	207.87	205.4	209.58	206.85	207.83	206.93	208.33	209.14	207.41	205.31	210.17	211.79	206.13	210.91	207.49	209.73	211.01	207.96	213.68	208.7	205.02	206.81	208.89	203.9	207.16	209.5	208.53	212.31	204.65	209.39	202.99	210.48	212.3	209.41	206.92	209.46	208.28	201.43	201.67	209.46	210.05	205.83	208.47	205.07	204.31	208.4	206.98
199.05	203.02	198.47	205.49	202.23	204.21	207.09	197.2	201.62	202.26	203.47	203.61	201.57	202.91	200.76	204.57	202.69	205.89	201.62	201.46	200.75	198.82	203.92	200.97	202.51	205.31	200.69	201.79	203.89	196.01	204.32	206.64	201.11	203.28	203.98	205.82	204.21	198.71	202.76	204.59	203.41	196.98	204.04	203.19	206.47	205.29	204.14	203.67	204.9	205.32
215.18	214.54	210.69	215	211.1	211.81	214.39	210.73	213.63	217.33	208.42	206.46	211.77	210.5	214.75	211.38	213.54	211.3	212.7	211.74	210.25	211.7	214.08	210.38	209.02	210.17	208.07	210.22	209.44	213.73	214.97	214.56	213.38	212.34	206.46	209.99	209.77	210.33	212.5	219.9	210.57	207.46	210.86	209.65	214.34	212.92	211.56	213.09	209.76	211.41
211.26	211.74	205.48	205.71	207.05	211.65	209.75	208.55	206.52	206.48	207.31	204.76	212.53	204.77	211.58	207.6	212.52	208.72	206.64	210.13	206.04	207.91	209.86	207.43	210.17	205.58	211.59	205.38	204.5	206.67	209.97	206.89	207.49	206.32	210.61	207.7	209.96	210.27	206.22	204.63	208.96	205.93	205.96	207.74	207.74	208.75	204.38	206.47	204.57	203.1
211.88	214.38	215.01	216.33	216.56	215.2	217.75	212.92	214.17	219.3	219.46	218.3	218.6	214.52	214.11	215.52	220.05	219.54	219.92	213.79	215.14	217.06	216.87	217.71	214.18	217.75	216.79	218.44	220.68	219.8	220.69	214.39	215.1	222.93	217.93	213.17	216.01	214.5	217.48	220.36	217.77	213.24	217.38	210.48	212.56	214.58	219.39	214.26	215.34	214.89
208.22	210.05	209.43	205.54	206.77	212.66	210.93	207.57	209.68	204.02	207.92	209.57	208.22	208.19	212.75	208.33	208.84	204.41	208.12	211.32	208.47	208.75	206.18	208.67	207.89	211.78	211.88	206.7	211.81	209	208.14	209.5	211.73	211.83	206.93	213.98	207.72	209.28	208.04	209.97	208.61	205.76	211.29	209.95	208.11	208.82	209.96	207.65	210.02	208.8
207.63	213.66	217.81	207.66	210.8	208.07	207.5	208.83	205.96	209.46	205.06	208.84	209.72	205.07	207.11	210.33	207.17	208.07	204.76	210.64	209.64	209.08	210.04	210.12	210.9	208.88	207.51	211.17	206.27	205.1	210.26	204.96	213.18	211.53	206.64	214.29	212.25	208.33	205.8	210.44	208.57	204.67	204.83	208.95	210.29	211.83	210.33	213.84	204.75	208.1
208.2	203.1	206.73	209.88	207.73	208.95	208.03	207.2	210.08	210.73	208.39	205.72	207.19	206.35	208.4	207.63	208.62	208.3	208.91	209.32	210.23	209.23	212.44	206.81	204.46	206.42	207.46	205.94	207.48	208.43	206.4	212.83	206.43	211.45	204.09	206.42	210.06	210.41	208.13	208.15	204.74	211	209.75	210.7	208.74	209.33	211.28	206.05	203.66	210.01
203.2	204.13	204.12	202.56	204.31	204.95	201.58	205.67	205.4	206.26	203.05	202.17	205.88	203.32	204.51	204.81	205.55	201.94	204.04	197.21	199.64	203.86	204.08	204.66	200.51	199.72	206.37	203.34	201.69	206.31	204.55	200.83	202.8	203.78	202.09	202.03	202.47	199.43	202.7	203.44	205.17	202.65	203.21	204.33	202.44	201.59	201.42	204.11	203.17	205
206.09	205.77	199.4	202.67	202.79	205.97	207.1	208.05	204.03	199.08	203.87	198.99	204.33	205.79	205.58	200.86	201.27	204.61	205.78	203.76	202.16	205.33	204.21	206.06	202.77	205.7	203	204.46	200.03	201.43	206.94	204.94	205.3	202.68	203.92	205.62	202.22	196.97	198.67	198.81	202.45	204.08	203.41	202.98	202.04	199.71	204.31	203.21	201.82	201.26
209.98	216.31	214.24	210.24	212.58	211.8	212.59	213.07	211.63	207.42	209.5	210.36	209.79	211.08	214.28	214.95	208.25	211.87	218.27	209.29	210.84	210.01	209.96	212.43	212.53	216.52	212.67	212.53	210.45	215.81	215.77	217.11	210.93	205.47	215.88	208.97	217.27	212.91	208.96	213.68	208.56	209.95	212.72	213.57	212.38	212.07	212.31	212.43	209.45	215.95
208.8	213.89	213.73	212.41	212.3	210.93	214.74	208.67	214.4	212.85	212.24	213.11	211.05	213.08	212.5	213.79	211.03	209.97	212.28	212.52	209.76	208.54	207.73	213.09	213.74	211.9	212.3	210.64	210.38	214.86	209.51	213.37	211.45	217.09	209.63	211.57	208.97	214.85	217.65	210.96	209.25	210.62	215.86	214.18	208.78	216.24	207.76	213.03	210.19	211.84
213.54	211.98	211.18	215.95	209.57	209.93	207.65	215.88	215.07	213.01	212.81	214.85	212.27	211.78	207.73	210.67	215.28	208.6	208.2	212.88	210.82	211.05	210.69	210	211.36	211.45	212.57	211.1	214.58	215.83	213.16	211.21	210.89	211.15	210.22	215.36	215.65	214.45	209.62	212.67	215.41	209.39	212.72	214.55	213.13	211.63	215.45	210.72	212.87	212.21
201.26	203.96	203.91	203.45	203.35	203	201.91	206.84	204.92	208.59	205.89	205	203.43	205.64	205.3	203.83	203.38	202.57	205.4	202.15	204.08	203	204.76	204.97	206.86	206	204.85	202.35	203.77	199.96	200.81	204.37	206.31	198.3	204.25	203.89	201.85	200.67	203.77	205.28	202.31	207.37	210.8	205.79	211.34	200.36	203.61	199.52	201.61	206.58
208.83	208.71	209.77	209.05	206.16	207.81	214.19	207.51	211.54	210.25	207.05	206.91	205.5	209.52	211.95	214.34	208.97	206.24	210.53	212.12	209.99	207.25	208.7	207.74	203.87	206.47	207.59	208.74	204.42	213.09	207.33	210.38	205.71	214.74	207.7	212.15	208.53	207.79	213.53	204.62	212.69	210.34	208.42	205.08	209.28	210.46	206.03	210.38	211.17	211.32
209.39	212.57	214.1	210.8	211.17	209.19	211.88	211.42	209.23	212.73	213.01	209.85	206.99	207.15	211.14	211.83	212.38	210.24	211.34	212.36	213.67	213.42	213.13	208.76	212.78	213.2	212.67	212.41	209.08	211.96	208.8	212.44	209.75	211.32	210.88	208.87	210.27	215.66	212.74	212.25	208.37	212.27	210.27	217.25	212.19	209.45	211.23	210.99	211.71	211.79
214.93	208.76	213.66	214.65	206.68	208.46	210.28	210.25	211.97	206.95	211.63	212.29	210.93	212.86	210.52	212.12	211.01	210.04	210.03	212.4	211.18	211.27	208.95	210.3	209.8	208.11	215.12	218.03	212.57	212.35	209.54	211.06	211.83	215.01	215.52	208.05	211.42	216.88	212.33	212.13	211.03	209.28	212.22	211.13	209.26	210.41	213.22	209.41	215.01	214.1
201.19	203.13	196.15	203.25	196.84	200.94	203.02	201.21	202.21	199.74	199.91	201.16	200.25	200.96	202.47	200.73	199.75	199.46	202.57	202.28	199.2	204.09	200.72	195.1	199.26	202.45	198.66	199.78	199.03	199.73	196.4	201.8	201.77	197.66	202.52	198.15	202.1	201.44	202.02	200.69	201.08	200.88	197.11	199.93	198.9	199.73	200.85	197.2	199.73	202.35
213.63	211.61	217.05	211.62	213.78	218.3	214.71	210.9	215.29	210.88	213.44	212.35	215.96	217.05	210.77	208.26	217.18	215.07	214.91	210.91	214.55	217.35	208.59	213.52	211.41	215.37	214.75	215.82	212.77	217.07	212.93	213.54	213.03	212.95	210.58	215.39	208.21	210.61	212.16	215.99	213.28	212.76	214.65	213.24	213.36	217.74	215.18	212.47	208.27	213.2
199.92	205.45	203.99	202.9	207.94	204.02	207.09	205.73	201.2	200.79	204.55	200.46	202.41	206.23	203.22	207.47	200.33	201.37	202.21	205.79	198.7	206.82	211.07	201.03	207.45	200.15	207.28	203.32	201.31	201.74	203.95	205.4	203.08	200.98	200.82	203.49	204.93	203.82	198.24	202.33	201.39	202.29	205.11	204.26	203.02	206.03	206.81	200.14	203.78	205.32
199.59	200.85	203.15	204.38	207.6	200.54	204.7	203.74	201.5	205.43	201.06	202.92	205.18	203.11	203.91	198.71	201.03	208.32	202.99	203.91	205.4	202.23	206.27	203.7	203.97	197.06	201.55	201.89	202.95	200.79	201.12	203.14	202.06	207.62	203.23	203.48	199.38	205.25	203.53	203.68	204.05	204.43	206.62	205.11	205.23	205.3	209.14	197.03	203.09	205.34
211.2	212.25	210.98	208.97	215.08	214.32	212.08	218.84	214.54	212.51	210.52	215.24	209.78	213.74	212.59	214.68	211.26	215.5	216.51	212.64	217.28	211.9	216.71	213.95	216.54	211.53	214.88	213.23	212.96	214.74	211.25	213.14	212.81	219.1	214.47	214.19	209.81	212.53	214.05	217.1	215.49	214.71	210.98	216.31	215.91	210.97	215.8	215.85	212.64	214.36
214.33	213.39	218.24	215.92	214.25	216.13	216.08	216.62	211.66	217.58	214.78	222.27	213.42	218.1	215.29	220.73	217.47	215.99	216.71	216.7	217.34	212.49	217.1	218.99	216.41	215.54	217.4	220.59	216.04	216.32	214.82	216.28	214.32	217.03	218.4	219.34	214.15	215.59	216.76	215.92	219.56	222.12	219.81	217.05	210.53	212.74	217.06	219.64	219.83	217.11
208.51	202.25	202.86	203.33	207.66	204.79	205.64	198.06	205.05	201.64	203.65	200.9	201.3	201.57	206.36	197.06	203.35	202.43	201.39	197.8	201.42	201.56	200.97	204.77	206.72	203.46	201.54	202.67	203.51	202.63	208.47	202.78	199.6	196.3	200.02	205.01	201.19	203.05	206.01	203.42	202.54	205.29	201.07	198.1	202.79	205.16	204.19	206.01	202.91	201.46
202.81	209.99	204.78	204.39	209.26	210.7	206.56	206.48	203.67	213.2	205.03	214.38	209.42	209.11	205.99	211.62	207.19	211.78	213.11	207.75	207.76	207.59	207.11	209.59	204.24	201.48	204.38	208.51	205.98	207.95	203.41	209.21	211.06	213.18	207.22	212.39	205.97	208.57	209.47	208.61	203.97	203.76	206.62	206.35	209.43	207.22	208.45	211.36	206.28	212.07
205.65	199.04	202.2	206.77	202.16	204.25	202.43	199.8	202.39	205.96	203.06	204.93	203.35	206.79	202.57	206.43	201	201.25	205.49	206.11	205.19	206.65	202.09	201.42	205.88	205.4	205.32	202.84	200.16	203.83	208.17	206.57	207.86	204.33	206.95	205.61	204.78	203.23	201.94	204.13	204.72	203.72	201.61	203.18	204.19	208.72	206.28	206.32	203.43	201.78
212.63	207.27	208.19	207.18	204.72	212.42	205.54	206.7	209.53	209.19	213.71	206.97	207.13	210.7	207.62	212.68	214.29	208.93	206.85	209.3	207.07	212.55	208.86	209.63	210.57	207.23	208.95	210.94	209.94	207.4	210.63	208.21	209.77	206.15	212.65	204.08	210.6	213.2	207.76	210.45	209.23	207.86	210.94	212.36	210.84	205.91	209.56	210.78	208.15	211.21
194.57	192.06	195.9	190.56	193.41	194.67	197.31	196.35	198.61	197.22	193.48	193.32	192.5	198.23	197.24	193.87	187.53	196.47	200.64	198.45	196.52	194.38	196.73	193.62	196.55	190.81	191.96	190.98	193.85	203.65	191.51	193.08	196.26	191	199.51	197.96	194.38	193.85	189.95	201.93	194.42	196.61	197.25	197.85	195.59	192.64	190.78	197.19	194.89	197.59
199.49	197.22	200.08	206.33	203.26	200.08	201.52	203.95	202.2	203.81	199.16	202.13	201.64	202.49	204.59	203.81	199.5	204.73	205.99	202.33	207.08	204.28	202.95	206.18	199.52	205.43	201.44	200.92	200.41	202.29	201.05	200.65	205.27	200.98	201.63	198.98	203.42	204.28	201.07	203.89	200.93	205.51	204.91	198.21	203.5	203.66	207.59	206.32	205.34	199.79
214.28	208.38	207.07	208.82	208.37	209.81	209.98	206.06	204.88	205.2	210.77	208.53	209.08	209.18	207.71	205.29	206.46	211.6	207.9	203.14	209.96	207.08	209.34	205.21	207.97	216.41	204.61	206.29	207.63	204.43	205.88	209.53	213.41	207.29	203.45	207.87	209.91	201.57	214.6	209.65	207.55	206.92	208.41	209.98	208.93	209.99	205.29	206.19	205.68	203.15
216.14	214.64	212.11	214.85	217.43	208.21	209.68	209.1	213.18	210.96	212.91	211.73	212.01	213.75	215.51	212.04	211.44	211.56	210.31	215.45	210.39	210.9	206.75	213.84	213.16	212.99	213.67	214.45	212.84	210.47	212.83	210.65	211.84	210.74	208.79	214.92	212.97	207.84	214.36	213.13	207.27	212.57	215.86	214.04	207.9	208.83	210.79	214.13	209.01	209.87
207.89	212.41	210.93	208.89	211.14	207.3	211.42	212.91	206.41	208.58	209.89	208.07	205.61	210.73	203.84	208.99	211.99	209.46	207.42	212.93	208.95	209.06	207.43	209.04	212.63	208.4	212.44	210.41	209.25	208.91	208.32	204.79	209.39	207.48	207.53	206.39	210.14	208.12	205.35	207.29	210.94	211.61	211.46	205.05	212.24	208.32	208.52	206.49	208.59	209.97
206.42	201.68	200.89	202.89	202.25	205.14	199.57	205.8	198.94	200.42	200.21	207.62	205.28	202.18	199.81	200.99	205.06	198.69	200.93	204.83	201.82	201.86	206.58	198.67	201.56	200.45	204.07	201.49	206.49	205.93	200.68	206.52	206.9	206.68	203.83	201.98	201.33	199.97	205.44	202.67	206.21	202.06	204.64	202.3	202.8	203.51	198.43	202.53	206.24	201.03
202.22	203.11	200.65	203.54	204.8	203.08	204.33	200.66	202.65	200.65	205.95	202.27	203.77	201.95	203.84	203.05	205.76	201.91	205.77	206.45	203.46	205.67	206.72	201.47	201.09	205.74	204.2	204.35	202.62	203.87	203.24	203.7	204.39	202.36	204.92	200.98	204.02	201.28	204.3	199.08	204.47	202.23	201.74	206.65	199.28	198.86	202.49	205.53	204.92	206.44
199.17	202.86	196.32	199.39	197.32	194.14	199.02	200.77	204.13	201.5	198.06	202.5	199.13	203.19	199.83	200.22	197.72	196.21	198.67	199.6	201.57	200.67	199.16	198.48	198.45	200.41	195.91	202.54	199.57	203.77	202.48	201.66	197.46	199.79	202.14	198.55	197.2	195.05	204.05	199.2	197.76	199.76	200.37	199.32	197.12	197.62	198.66	203.05	199.16	198.81
206.32	206.23	206.35	202.9	201.05	202.99	204.68	200.21	201.52	203.57	201.18	201.34	208.04	199.54	205.87	204.09	207.42	200.78	203.43	205.41	202.02	202.09	203.8	207.27	201.38	203.82	207.61	204.89	200.32	200.62	205.88	201.38	207.03	202.91	202.69	201.73	200.35	207.05	201.6	203.29	204.49	198.27	202.35	203.17	204.88	202.54	206.51	199.65	206.01	203.85
207.29	206.4	205.34	209.65	209.56	207.88	208.85	206.04	206.32	208.51	210.2	209.39	206.6	209.38	206.44	211.97	204.14	210.09	210.59	201.65	207.92	208.99	210.47	203.38	206.7	206.86	207.06	204.35	207.63	207.3	208.48	207.25	207.62	203.07	205.91	206.16	205.07	205.49	209.65	204.18	206.82	207.54	206.06	203.01	207.43	210.54	209.79	203.81	206.34	211.61
202.41	207.71	205.88	212.7	209.33	204.3	207.52	209.78	214.14	208.2	209.28	209.38	210.53	210.58	208.45	206.85	206.27	208.14	209.61	210.14	211.8	208.66	206.06	211.28	208.31	212.05	206.93	211.38	205	211.53	209.55	207.79	209.9	210.3	210.26	210.22	210.27	211.98	211.42	209.74	212.38	209.72	212.39	211.15	211.59	207.64	205.17	208.11	210.83	214.27
205.9	215.22	209.91	204.65	208.06	207.47	205.83	208.73	204.5	206.99	208.01	208.2	206.89	206.47	212.49	206.18	212.61	208.18	208	206.53	204.84	210.05	209.45	215.52	209.6	205.17	206.02	206.76	212.58	211	207.79	208	202.21	210.79	209.26	204.99	210.9	205.28	209.46	207.35	206.47	205.36	208.06	208.24	207.73	209.28	208.54	208.82	207.35	205.74
212.19	210.02	212.1	213.84	210.13	215.4	208.58	213.6	214.65	216.15	211.69	209.17	211.55	213.21	218.06	212.13	213.66	212.1	215.79	213.44	213.99	211.75	213.66	211.47	213.22	214.97	207.68	211.77	218.06	217.8	213.33	211.32	212.47	209.12	219.11	211.08	207.24	209.23	213.26	210.94	207.08	213.61	214.08	213.29	211.47	209.36	211.58	214.58	212.06	212.58
204.67	206.27	208.69	207.07	207.9	207.72	207.6	205.3	206.7	206.32	203.26	212.66	205.59	205.17	207.02	208.66	206.13	205.79	207.91	204.99	206.44	209.57	208.01	204.27	206.02	211.07	208.21	206.35	207.68	208.14	205.95	204.21	208.32	204.89	206.72	209.53	206.02	209.48	204.54	209.54	203.48	204.17	209.36	202.54	202.12	203.22	206.16	206.81	206.97	204.79
209.87	206.72	205.02	211.95	208.68	205.5	211.28	209.11	208.12	210.44	208.75	209.15	209.57	207.54	205.23	209.64	208.98	205.91	203.44	205.7	208.75	212.84	212.75	210.77	209.97	211.82	207.97	208.26	208.47	210.37	206.37	209.16	211.6	205.1	210.42	212.13	209.38	208.78	206.13	206.99	206.71	211.35	206.5	214.41	207.68	205.58	209.05	209.83	209.46	208.22
214.14	215.1	215	209.38	214.3	213.98	208.54	207.23	221.29	210.24	214.56	211.88	210.61	214.83	209.06	206.74	213.27	213.66	214.19	211.34	210.68	209	211.64	211.68	217.31	211.4	212.76	212.94	211.96	210.74	212.58	214.48	216.58	211.36	216.12	212.63	214.95	207.66	212.37	206.9	211.64	213.31	211.9	212.2	212.04	214.31	213.07	214.31	214.61	212.26
207.4	215.6	211.03	209.24	210.54	205.09	209.51	208.42	206.06	211.62	207.52	210.42	210.54	205.22	210.92	206.78	207.94	207.7	210.49	213.45	212.18	212.59	209.23	204.91	210.89	208.8	210.21	205.21	205.7	212.05	208.71	208.36	207.08	210.5	204.37	208.34	206.35	208.33	206.76	211.12	209.84	209.83	213.13	212.38	210.08	213.19	204.85	211.04	204.18	207.64
202.16	202.92	202.82	198.42	200.8	199.38	199.52	196.2	201.67	198.99	200.11	197.07	205.95	202.81	196.17	194.24	200.81	198.92	199.45	198.31	201.95	198.43	201.35	204.44	201.24	198.62	201.89	200.99	203.95	200.83	201.28	196.66	200.98	202.64	202.23	199.07	203.21	203.36	201.59	200.77	194.46	199.49	194.43	197.3	197.13	202.22	196.94	200.76	201.49	197.92
198.45	199.28	199.58	199.83	203.27	198.65	204.93	195.92	201.85	203.62	197.69	200.36	201.69	197.33	199	199.8	201.41	196.72	198.85	203.25	201	202.02	204.9	204.15	200.39	195.11	200.06	196.28	203.81	197.16	199.04	196.59	203.08	202.06	202.35	204.34	204.44	199.96	198.26	203.09	197.82	200.72	199.53	201.29	199.92	195.7	201.69	193.83	201.67	196.23
199.98	200.86	195.06	204.8	198.21	201.19	204.95	196.23	197.63	200.77	201.01	195.27	204.5	199.29	200.33	197.47	201.17	198.67	201.28	200.48	197.17	196.25	201.65	201.67	196.92	199.42	199.03	200.05	197.78	202.39	202.02	201.66	202.72	205.91	198.75	200.73	200.63	201.23	199.89	200.94	196.84	202.92	198.7	205.04	200.35	203.68	197.5	202.1	199.19	203.05
207.19	210.21	205.95	207.27	209.09	207.66	210.02	209.99	209.97	211.39	211.19	211.16	211.26	208.11	206.88	210.16	211.27	211.42	210.23	207.92	213.52	209.15	208.39	212.76	207.6	208.67	208.67	208.79	207.25	210.03	208.17	207.6	207.73	208.6	210.78	209.74	204.94	209.69	208.45	210.18	207.9	208.84	206	211.82	211.5	210.89	208.41	211.73	206.76	209.7
197.55	194.56	199.06	198.29	197.52	198.44	199.51	198.99	203.67	204.14	198.29	201.57	199.34	196.61	196.47	197.75	200.67	196.68	196.35	200.22	197.49	198.75	202.11	202.28	194.75	199.81	203.55	197.64	198.62	197.6	197.28	194.87	200.33	204.75	198.8	200.77	199.29	196.72	200.06	194.77	199.69	196.83	194.87	197.25	198.51	202.84	195.75	199.39	199.44	206.13
206.5	212.8	210.78	207.29	207.99	206.82	206.33	208.04	208.26	210.43	205.2	210.83	209.17	210.37	208.75	205.33	209.53	204.35	207.69	207.81	205.85	208.59	212.93	209.77	203.53	208.29	208.47	206.78	207.88	209.72	209.86	209.74	208.58	209.3	207.19	211.21	207.67	206.11	205.69	203.97	203.85	204.9	203.22	208.93	210.82	207.49	212.05	204.51	207.17	213.56
198.84	201.32	199.29	198.08	202.47	199.48	201.55	197.89	201.14	201.23	199.23	199.26	205.78	203.28	203.78	198.48	201.86	196.78	198.23	198.28	202.31	199.97	202.65	199.89	200.54	195.29	200.23	201.79	201.71	196.55	202.16	202.24	204.35	202.25	198.28	202.66	200.5	198.28	200.29	203.91	201.92	196.33	196.81	197.51	200.2	196.9	198.93	196.36	198.7	197.28
212.08	206.9	207.47	203.12	209.51	211.8	207.93	207.72	211.88	204.42	207.42	207.42	208.65	210.6	206.15	207.98	207.05	211.21	208.71	209.1	210.62	207.61	210.39	205.12	203.78	208.91	206.79	205.87	210.43	206.39	208.56	205.82	204.59	208.46	210.35	203.27	208.22	213.01	207.3	207.39	208.23	211.96	209.9	206.37	208.98	204.91	206.67	207.79	208.28	207.66
207.59	205.36	207.4	209.29	207.29	205.91	204.67	206.96	205.24	203.25	209.64	210.31	205.93	207.1	210.91	209.86	208.13	209.28	208.01	207.42	206.27	210.05	209.3	205.89	209.18	206.04	211.6	205.08	205.65	210.49	208.38	202.95	210.17	209.68	206.3	205.07	204.04	204.91	205.87	207.81	210.3	202.87	207.46	209.57	207.4	206.26	208.61	203.85	208.56	210.66
199.75	200.4	199.51	201.73	197.52	198	203.48	198.76	205.28	200.28	205.06	202.35	202.89	203.21	198.96	205.24	207.66	201.7	205.14	201.6	203.42	201.71	204.16	205.13	203.77	201.88	203.19	202.37	203.48	198.36	201.46	206.05	203.81	205.11	201.3	205.56	199.88	204.48	205.61	201.86	205.44	197.86	204.65	202.62	200.31	202.31	203.13	195.53	202.12	204.64
219.39	215.42	218.29	218.8	216.03	219.15	216.7	217.82	213.98	217.11	220.98	216.04	217.31	218.98	217.14	221.19	217.91	218.19	219.65	217.27	218.3	220.37	220.42	214.51	218.86	219.83	219.21	217.15	217.72	217.44	215.24	220.93	218.88	218.5	217.83	215.15	216.95	214.83	220.08	218.33	218.05	217.07	218.44	220.27	219.38	216.99	221.87	215.54	216.08	221.27
213.62	216.34	210.73	211.35	212.31	214.72	208.26	208.93	214.09	212.9	212	219.02	214.27	213.65	210.27	209.63	210.22	208.87	212.85	211.34	215.31	209.4	212.36	214.06	214.12	215.78	213.67	216.69	209.43	209.71	211.37	209.35	210.46	211.56	207.17	210.06	215.12	210.61	213.17	212.45	208.8	214.86	211.88	214.61	210.42	213.24	209.68	212.14	215.33	212.94
213.96	214.1	212.6	213.64	216.44	209.51	213.92	217.33	212.46	210.55	213.07	209.75	213.77	218.22	213.26	211.53	214.18	216.69	215.81	212.5	212.78	211.39	213.93	213	213.99	212.99	217.19	211.71	212.16	215.91	214.08	213.64	212.29	214.08	214.17	212.98	213.46	209.16	212.9	213.1	211.93	217.93	218.38	216.04	215.85	213.74	217.16	213.21	211.04	212.57
201.77	204.95	203.16	207.34	204.74	204.8	204.03	200.25	200.14	198.89	200.32	196.21	207.17	203.22	204.77	202.28	200.17	198.61	203.71	203.28	205.4	198.32	198.89	207.94	198.58	206.87	205.26	209.45	208.13	203.99	206.19	205.81	202.27	205.17	207.93	203.35	203.79	201.13	202.24	201.21	203.4	207.81	205.55	204.36	204.91	206.87	204.08	206.94	204.73	207.71
199.74	199.83	194.4	199.28	200.22	195.69	199.74	199.46	201.01	197.71	199.97	202.58	199.32	198.31	198.31	200.91	198.42	203.23	199.61	201.18	200.7	199.41	198.1	199.92	198.2	207.38	204.55	199.85	196.69	203.21	198.37	197.54	201.48	204.53	203.31	197.04	199.68	204.9	198.53	202.12	201.2	200.28	195	203.37	196	194.61	195.57	198.43	199.54	199.31
205.49	207.55	211.22	207.57	203.42	208.33	205.63	205.65	208.83	207.47	210.82	207.41	205	203.93	201.55	207.59	207.12	209.53	207.77	211.13	214.8	210.27	205.69	204.18	204.4	208.58	208.72	209.45	207.52	204.28	208.41	209.06	208.51	205.25	204.26	208.89	211.53	208.4	206.43	208.63	207.32	208.73	205.4	208.76	207.68	208.02	203.75	210.08	207.85	210.57
210.95	211.99	207.86	209.73	210.66	210.65	208.14	207.45	208.67	210.98	211.63	212.94	213.06	210.59	205.23	211.73	210.25	209.89	208.67	208.63	210.15	209.88	207.54	206.82	209.77	208.94	208.78	207.84	208.84	213.85	214.79	208.89	204.86	209.91	209.77	213.5	207.03	208.05	212.51	206.34	211.97	212.91	210.88	213.47	212.62	207.3	211.23	208.28	207.38	212.43
199	200.83	202.22	199.91	202.11	200.5	198.92	200.33	201.55	206.32	197.75	199.9	199.36	199.11	199.29	195.71	199	199.81	196.12	201.76	202.1	206.39	203.42	202.81	198.94	200.14	201.03	198.58	200.83	201.12	196.71	199.52	199.21	201.26	198.9	203.58	196.4	202.33	202.46	199.16	195.84	200.5	201.19	195.54	199.81	202.7	204.01	196.76	201.02	198.77
209.91	212.82	211.62	208.94	205.05	212.49	209.34	205.19	212.07	205.16	207.56	208.11	208.33	210.28	212.15	207.27	209.37	208.02	213.16	208.34	210.35	212.38	210.29	209.28	210.17	206.61	207.97	206.68	209.31	212.23	207.45	209.31	210.43	205.42	209.2	210.25	209.13	209.89	208.72	210.76	208.71	206.51	210.71	203.89	208.62	205.45	204.76	206.75	207.38	210.65
215.69	217.4	219.02	216.95	221.31	219.23	216.67	216.08	216.26	214.43	216.4	219.07	213.69	219.98	221.62	220.09	217.04	219.64	218.75	216.4	220.96	214.55	218.08	215.69	218.18	218.92	216.57	211.99	219.23	216.82	219.14	219.47	218.46	218.32	216.59	217.26	214.33	218.22	217.81	216.51	216.36	217.63	217.67	215.1	216.47	219.56	215.87	213.2	220.22	216.61
205.85	203.19	202.95	200.28	204.08	204.93	204.14	204.21	206.3	203.02	202.59	206.07	200.91	205.08	203.95	202.7	202.37	205.36	203.46	202.53	202.83	207.26	200.47	203.13	200.1	204.55	199.94	201.16	203.54	199.21	201.11	203.36	204.78	197.74	206.08	201.4	205.79	197.32	209.59	204.61	202.22	207.33	197.8	205.06	202.29	203.11	205.74	202.57	197.66	206.51
209.28	206.98	208.72	204.15	206.83	206.37	205.38	205.65	210.5	209.97	209.41	206.37	207.66	208.68	212	204.16	208.85	204.78	205.67	208.08	197.54	209.16	208.7	205.4	210.07	204.44	205.27	207.07	203.24	211.21	208.23	206.25	204.49	205.66	206.84	203.44	208.71	208.29	202.01	208.28	210.3	214.12	208.37	209.47	208.55	205.41	206.42	206.35	206.22	208.4
214.31	208.86	211.91	212.81	210.51	211.03	210	209.21	216.09	209.46	212.89	211.71	208.87	213.05	210.5	213.35	209.95	212.4	212.89	212.28	209.04	211.27	209.52	213.71	212.58	213.07	211.1	214.11	209.24	213.18	211.97	209.88	213.49	212.75	214.03	214.81	207.22	211.13	213.37	212.56	211.73	210.63	211.09	211.78	213.91	214.09	209.95	210.73	210.91	210.37
206.45	199.22	207.77	204.74	205.52	203.29	203.97	208.61	209.16	204.1	204.34	203.89	204.38	205.89	210.94	209.31	207.65	203.47	203.9	201.6	206.72	206.19	206.45	205.22	211.5	206.81	208.15	206.51	206.75	207.81	208.77	206.22	206.46	206.13	204.89	204.98	205.18	209.19	205	206.16	209.43	204	203.68	208.16	205.41	206.11	203.84	205.32	202.75	206.1
206.37	209.52	212.04	204.99	213.12	205.63	210.31	204.43	206.42	208.95	208.6	207.95	211.03	209.78	207.46	208.44	208.41	206.76	209.41	209.42	207.79	205.79	208.28	208.2	208.99	211.16	205.17	211.36	206.49	207	207.39	209.82	205.91	212.89	212.83	206.33	206.62	209.5	208.05	208.17	207.82	207.51	208.87	209.53	207.7	211.37	207.25	206.96	205.47	206.36
205.09	211.85	212.37	208.47	208.71	211.88	209.51	208.17	209.16	208.74	211.05	210.97	210.3	208.92	205.16	206.5	206.95	209.72	206.73	209.48	210.62	210.25	214.79	209.52	213.01	209.21	208.95	209.77	203.81	206.8	203.29	210.25	208.79	206.02	207.32	207.06	209.61	204.2	207.3	210.08	209.41	212.77	212.74	207.22	208.55	212.75	210.32	210.01	210.31	203.49
202.52	204.94	211.63	204.6	201.85	208.49	213.06	202.7	204.27	202.86	209.48	200.28	204.9	203.92	205.09	209.28	207.43	207.72	202.55	206	204.62	204.96	199.76	207.61	205.23	205.5	204.35	207.71	208.51	207.69	201.14	206.58	202.78	204.71	206.79	205.55	202.42	206.75	206.56	198.48	202.49	206.77	203.96	205.57	200.87	207.89	208.2	207.67	203.35	207.27
209.22	209.49	213.99	209.92	206.3	204.08	207.84	207.1	206.67	208.86	212.74	205.25	208.1	209.25	211.39	210.3	214.36	205.03	205.65	208.33	209.86	203.13	203.49	206.78	207.78	208.58	207.75	210.1	209.9	207.6	206.6	211.47	206	208.18	202.08	206.46	207.25	205.01	207.94	210.11	204.65	209.8	210.15	211.96	209.48	204.1	211.09	211.6	205.62	206.82
207.32	207	210.06	204.26	203.83	208.25	205.27	207	204.46	208.09	205.84	203.28	212.58	202.75	204.38	204.1	206.63	206.61	206.93	212.48	204.42	206.73	209.66	204.43	202.8	204.79	202.15	209.57	208.04	204.91	209.86	204.19	205.5	202.91	203.91	205.49	206.02	206.55	200.52	204.22	206.59	209.6	206.23	207	208.22	208.01	206.57	208.21	203.53	208.99
215.07	213.11	215.35	221.09	221.86	221.9	218.11	218.53	216.32	219.34	215.69	216.37	221.85	219.22	216.37	215.44	218.69	219.36	214.67	213.3	223.45	219.38	218.26	222.9	214.55	219.09	216.07	218.66	218.29	210.66	216.65	220.74	218.34	220.36	220	218.58	219.15	217.63	219.13	217.4	218.47	220.78	217.7	218.87	214.3	212.58	218.33	214.45	215.35	222.82
203.86	201.14	205.79	202.56	208.64	204.3	206	201.05	199.68	204.15	208.55	203.32	203.89	202.2	204.58	200.45	205.27	202.05	203.18	202.86	203.56	206.61	203.34	202.38	208.11	201.63	205.08	204.57	205.54	204.29	205.28	210.44	201.77	200.61	208.43	201.41	203.53	203.46	198.53	202.45	203.66	201.19	208.3	200.97	200.92	205.54	203.55	206.27	200.45	200.46
204.32	208.58	209.49	208.89	203	207.77	213.42	208.33	207.53	208.09	208.92	207.33	210.02	206.85	208.27	208.86	205.96	208.5	208.14	206.19	210.23	205.88	205.1	206.04	207.04	210.02	208.25	205.1	210.45	207.93	210.75	204.6	208.58	207.8	208.96	207.31	207.15	208.61	211.15	208.38	209.44	207.24	211.02	209.64	206.22	213.35	210.66	205.55	206.68	213.04
199	201.79	207.29	204.73	205.73	205.67	205.41	202.19	203.03	202.89	203.79	201.13	204.73	200.91	204.8	201.02	199.87	203.7	200.49	198.4	203.93	205.66	199.76	203.32	199.11	202.12	205.76	203.39	204.02	204.92	201.44	206.91	203.54	204.32	204.87	200.82	201.7	202.06	200.87	203.15	206.14	205.16	206.29	206.5	202.12	204.08	200.71	207.29	199.82	200.5
208.51	207.21	213.34	201.61	212.01	206.4	209.37	211.2	212.01	208.89	205.17	206.51	205.26	208.86	209.65	210.94	207.37	207.7	202.92	206.4	202.33	205.35	212.35	207.09	203.97	209.18	206.04	205.32	206.68	206.72	210.92	206.59	204.21	210.01	207.39	207.8	203.64	208.17	210.27	207.88	207.86	204.89	204.49	209.99	207.59	208.5	209.88	204.95	206.92	206.96
201.31	209.15	203.57	206.07	198.44	204.94	206.15	204.1	203.2	203.72	202.97	202.91	205.25	203.37	204.14	206.76	204.19	204.72	203.43	202.9	202.32	203.78	206.72	205.41	204.93	203.92	205.26	203.06	204.25	207.2	208.57	199.98	204.5	205.09	201.43	204.31	203.44	204.5	205.66	203.12	200.96	201.69	203.11	204.16	202.77	202.13	202.33	204.5	205.02	203.62
205.1	203.44	204.9	201.39	204.94	208.37	204.64	207.47	204.72	200.85	203.85	205.05	205.37	206.92	204.37	205	202.44	208.43	207.39	203.39	203.29	202.99	203.47	195.56	206.34	200.04	198.71	205.52	205.46	201.08	205.56	202.02	204.87	201.33	197.96	200.49	202.14	202.78	202.45	201.87	199.43	207.36	205.22	202.51	201.35	209.76	203.82	207.83	204.99	200.57
218.87	220.76	213.98	217.16	220.61	216.77	219.69	217.55	217.66	215.65	215.2	217.86	220.06	219.31	215.65	217.21	219.35	213.6	217.5	217.05	214.23	217.52	219.35	216.65	212.79	217.46	216.26	218.94	219.19	219.4	220.47	216.32	216.89	213.28	218.33	218.79	219.09	221.26	215.06	219.19	216.82	214.87	213.66	220.32	216.47	215.59	216.99	219.86	218.3	212.68
203.05	199.68	200.55	202.79	200.77	203.35	198.6	195.85	198.74	194.12	201.1	199.54	201.31	199.61	200.89	199.83	202.12	195.02	203.26	197.33	203.16	199.64	198.89	202.69	194.86	204.81	198.54	203.62	199.41	202.62	198.29	201.37	201.52	201.3	201.31	200.51	197.8	198.15	197.55	201.77	199.46	201.66	199.16	201.45	200.03	201.76	196.55	199.56	204.81	198.1
214.95	213.05	213.71	210.43	211.03	210.23	210.27	209.43	208.6	210.9	211.83	214.98	213.67	210.55	215.52	216.19	211.49	208.22	210.42	212.27	216.5	211.48	211.82	212.77	209.33	216.38	212.07	212.89	212.29	213.25	215.28	215.69	206.4	213.67	216.78	210.1	211.2	211.47	210.7	212.42	211.48	215.78	212.7	213.03	214.55	214.19	207.39	214.44	213.43	215.07
210.72	213.82	212.51	212.55	207.49	209.68	211.63	213.86	212.03	209.78	209.45	205.83	212	211.34	207.9	210.43	207.77	211.6	205.74	215.75	213.24	213.58	215.01	215.26	210.36	216.4	210.97	209.59	209.32	211.21	209.81	215.39	209.25	210.35	211	207.02	212.55	208.48	211.99	209.5	210.23	209.24	212.87	210.48	214.3	210.84	210.84	210.54	213.94	213.46
202.74	205.74	200.45	206.33	202.54	202.67	206.54	200.9	200.6	205.06	200.5	203.35	203.13	199.75	205.43	201.72	202	206.88	203.66	203.06	202.66	202.89	199.01	201.26	201.14	203.6	205.01	205.1	202.78	209.39	205.21	202.52	201.79	205.65	199.76	205.48	204.03	205.6	208.9	205.51	201.48	206.64	205.86	204.9	203.44	205.01	202.78	204.39	206.23	204.28
200.96	206.22	201.27	205.59	205.04	205.54	208.1	199.59	206.66	204.83	200.38	200.93	204.05	203.71	206.86	204.1	203.55	206.06	204.46	205.52	202.77	208.71	202.92	202.28	206.29	201.08	207.81	206.12	203.01	202.08	205.02	203.13	202.25	200.13	203.85	202.1	201.12	201.64	206.84	201.89	200.09	202.66	204.42	204.27	202.9	205.87	203.46	204.43	202.2	205.75
207.67	203.76	210.57	209.76	207.09	205.77	210.08	205.81	209.8	207.99	209.07	206.84	209.44	209.21	208.57	206.93	208.04	211.93	206.23	208.31	207.98	203.19	211.36	204.81	210.65	208.33	207.72	209.66	208.53	210.45	207.8	205.81	205.4	204.59	208.73	207.28	202.21	205.91	208.17	209.38	207.23	211.92	209.25	204.19	206.28	208.03	208.27	204.69	210.92	209.34
197.84	203.78	199.97	196.03	199.76	194.04	197.12	202.6	200.27	198.65	202.53	197.99	202.38	198.58	201.92	196.27	201.53	201.09	196.85	200.43	195.88	199.81	200.7	201.44	200.91	198.16	195.8	199.95	198.23	196.65	200.3	200	200.86	198.94	200.98	197.8	202.71	201.63	194.34	194.63	205.49	195.74	197.53	201.9	199.61	203.13	196.7	194.74	202.4	198.57
215.38	218.73	213.52	213.64	215.45	216.71	216.44	218.4	219.59	215.39	216.39	218.59	216.3	215.72	219.69	220.65	217.47	216.27	219.16	218.24	219.24	215.51	219.21	218.91	215.3	218.85	216.16	214.08	214.39	215.65	220.21	213.4	217.41	219.9	216.53	216.2	217.47	219.57	219.85	218.93	213.24	217.46	212.77	214.08	213	221.18	217.86	217.73	220.34	216.28
210.17	214.22	211.06	209.18	210.34	214.99	215.57	210.62	205.62	210.26	212.57	211.29	215.85	215.39	207.21	211.49	208.43	212.71	214.38	214.39	206.04	209.05	214.86	211.53	210.38	213.37	207.15	211.72	217.64	211.06	209.54	215.79	215.39	210.11	211.02	211.99	214.12	210.67	211.05	213.66	207.67	213.9	210.87	211.04	214.57	211.33	214.64	209.78	211.4	214.96
196.7	201.82	200.42	199.23	206.38	202.59	205.06	202.16	203.22	205.98	200.37	204.03	203.14	199.41	205.23	202.92	202.73	201.1	199.92	205.74	198.83	198.39	204.68	202.05	201.02	208.86	206.99	198.22	199.73	199.22	202.38	207.53	205.61	204.04	202.49	202.15	208.83	204.64	200.93	201.43	201.5	198.65	203.16	201.71	202.29	202.24	198.91	201.83	201.21	201.72
204.46	207.05	197.11	200.48	208.08	203.84	208.44	202.1	205.63	204.99	205.68	206.01	206.08	207.34	204.62	203.97	205.61	199.02	202.83	202.9	204.94	205.4	202.58	204.13	201.56	203.09	201.87	200.58	206.22	202.5	201.75	201.81	201.38	206.44	204.79	203.8	202.63	202.65	204.16	205.97	203.18	202.91	204.61	204.87	209.23	203.75	204.49	199.03	206.25	201.57
217.77	221.65	219.33	217.22	215.19	221.23	220.71	216.92	215.63	217.65	214.46	218.63	214.63	221.19	219.41	218.51	217.8	216.08	214.98	219.5	215.97	216.25	219.82	218.14	218.61	216.54	218.45	217.94	215.99	219.52	218.86	217.21	216.12	222.69	220.25	218.46	218.91	216.65	219.61	217.33	218.65	220.47	222.76	218.5	217.77	218.36	216.88	209.21	220.01	218.8
207.48	207.48	208.54	211.55	213.37	205.45	207.4	206.17	204.33	208.21	208.26	209.98	207.89	210.05	212.62	209.3	209.93	211.89	205.53	206.31	206.52	210.65	206.28	208.21	207.43	206.88	207.12	209.55	207.84	212.47	205.25	211.13	210.08	209	204.58	208.01	204.74	210.87	208.03	204.24	204.53	210.68	207.52	208.61	204.51	203.79	203.16	206.45	209.81	206.32
210.3	212.82	212.49	209.96	211.29	208.38	212.49	212.61	213.33	214.55	210.23	213.72	211.89	219.71	213.74	209.91	212.36	212.12	217.74	217.02	213.31	216.44	210.12	216.4	211.78	212.9	211.37	209.78	217.19	213.9	209.72	214.24	215.69	214.07	213.54	212.07	212.36	210.74	213.5	212.07	215.06	215.97	209.61	214.77	213.45	216.53	213.21	207.52	206.84	216.18
198.31	196.19	192.14	193.1	194.41	193.44	192.03	196.42	194.31	198.05	193.92	192.45	196.88	190.61	198.94	196.45	195.64	194.01	199.77	199.29	196.65	196.56	195.48	190.9	198.36	189.97	194.51	193.43	194.09	198.51	193.83	190.87	195.09	197.28	199.85	194.91	200.39	199.25	196.49	193.1	196.36	194.5	198.36	193.66	203.18	201.4	195.53	196.82	192.84	194.39
202.13	199.22	201.06	204.48	203.94	207.47	203.2	201.03	199.38	205.51	199.42	201.61	201.77	205.15	199.73	208.11	207.39	203.08	203.34	203.48	206.4	201.26	207.08	204.22	204.42	202.59	201.81	208.84	201.09	206.78	204.78	205.39	202.8	205.08	206.17	204.62	203.67	205.88	207.45	206.01	202.74	203.64	204.54	205.72	208.84	205.95	202.93	206.01	200.45	201.66
194.61	197.86	198.7	195.64	199.68	197.22	194.85	198.41	199.37	198.19	196.82	199.18	197.62	196.69	195.66	197.62	195.97	198.21	199.57	193.54	200.02	196.4	194.83	202.43	195.42	195.52	198.37	198.83	196.65	198.41	199.45	199.14	196.7	198.55	200	204.49	196.93	198.96	197.69	192	200.17	197.41	199.72	202.07	199.49	196.61	195.46	195.59	197	198.55
214.75	216.42	216.37	219.21	212.65	217.44	211.02	216.07	214.46	219.97	220.42	220.18	220.88	216.87	218.8	218.8	215.47	220.77	218.28	211.89	214.48	217.37	217.57	214.74	216.89	217.2	212.22	214.8	220.46	218.88	217.68	220.63	218.58	218.73	219.38	218.48	217.42	218.52	219.25	217	213.45	219.53	217.28	216.04	218.42	216.5	212.95	214.31	215.54	216.91
198.76	199.22	204.13	199.92	200.28	203.46	203.58	200.64	203.91	201.79	204.12	207.06	201.17	202.18	207.79	201.59	207.66	203.2	199.01	199.52	204.39	200.74	200.79	201.77	199.41	202.57	202.3	198.97	201.95	200.57	201.22	202.59	199.32	199.05	205.06	207.85	201.36	203.35	203.1	206.28	203.94	201.7	203	200.15	202.37	200	202.27	204.26	203.39	199.63
202.84	202.14	205.22	203.09	204.88	200.77	202.44	210.87	203.32	202.85	202.05	198.67	202.71	206.18	199.43	200.52	202.45	203.55	198.77	200.66	205.21	201.13	208.12	205.29	205.13	202.45	198.71	202.64	204.25	202.3	204.31	207.62	202.39	204.87	198.47	197.42	200.24	203.2	204.39	204.83	204.95	205.19	205.28	203.93	204.18	199.65	203.34	202.73	202.34	205.27
206.96	205.83	199.64	208.06	202.58	203.13	210.28	205.54	210.33	206.84	206.61	207.52	202.78	208.17	208.39	207.69	210.84	205.49	208.72	203.12	208.46	205.67	207.59	209.23	208.37	208.55	205.88	206.9	207.57	206.15	208.24	206.35	207.5	206.84	210.95	205.11	207.08	206.2	208.6	211.23	207.92	206.28	202.98	208.57	202.88	206.37	206.81	207.87	206.68	206.65
210.73	210.84	210.03	206.62	215.88	213.95	213.27	214.87	211.11	216.49	206.83	213.72	219.68	217.05	207.23	212.15	210.57	212.58	215.85	207.39	212.61	214.15	211.15	211.14	214.7	210.93	213.77	207.18	213.21	212.36	209.93	213.35	211.05	215.8	212.87	214.35	214.05	214.06	214.24	209.8	208.2	207.98	212.32	209.77	208.52	211.01	212.01	211.41	213.5	207.61
198.78	208.19	205.8	208.37	201.12	205.78	208.52	205.29	202.85	203.67	201.48	207.55	203.66	199.9	203.89	204.81	203.28	208.16	207.83	208.29	202.24	204.56	206.75	209.96	206.77	203.53	207.41	205.35	204.89	200.42	205.07	206.2	206.4	207.15	211.02	204.94	203.71	204.44	203.21	208.84	207.23	206.28	201.73	206	201.93	207.72	205.61	204.76	204.94	204.23
214.22	212.41	211.12	217.74	214.65	215.45	209.68	211.34	213.61	211.12	213.04	212.1	212	210.76	212.18	212.69	213.3	209.65	212.54	210.91	209.06	212.79	211.81	214	211.35	215.69	213.56	211.56	214.86	212.78	209.3	213.22	213.06	208.7	210.42	213.76	213.84	213.28	211.47	207.11	211.98	212.57	208.26	215.6	209.59	216.6	209.51	217.2	212.68	211
220.25	215.93	218.12	218.34	216.19	214.32	215.61	217.55	217.34	216.11	216.64	218.62	213.8	219.54	220.04	212.48	216.09	215.48	218.18	213.58	214.14	216.99	215.39	214.62	217.12	210.76	217.55	212.3	213.06	220.13	214.59	217.33	211.98	219.04	218.3	221.38	215.68	217.89	217.3	219.86	213.78	216.67	219.02	213	215.24	215.23	219.87	218.08	217.06	220.65
216.99	214.47	214.14	214.58	218.07	221.56	221.34	214	216.14	219.61	214.94	216.93	211.09	216.02	219.52	219.63	217.47	215.08	216.12	217.7	217.41	219.98	217.5	212.35	217.06	215.83	213.84	216.52	215.89	216.09	219.13	215.83	220.47	220.96	223.13	217.7	219.84	215.47	215.74	216.46	219.34	219.34	221.7	214.21	218.91	215.52	214.47	215.53	216.75	214.61
210.39	210.43	213.71	209.14	208.27	212.16	212.5	210.2	210.73	214.53	211.75	212.69	212.36	211.15	211.27	214.17	211.03	210.72	209.87	212.14	214.38	208.65	213.83	215.61	209.73	212.17	214.08	208.56	210.59	211.3	213.29	211.47	211.94	211.48	213.91	214.99	212.89	211.48	210.65	213.77	211.99	211.26	211.67	212.63	210.49	209.71	214.01	209.14	209.13	210.79
206.57	208.17	210.12	204.54	208.07	213.23	204.82	210.87	205.75	204.73	203.47	206.65	205.58	200.91	206.52	208.05	207.1	205.3	208.7	210.12	210.83	204.32	205.1	207.71	211	206.91	206.34	210.33	206.71	204.67	203.94	205.69	205.23	203.24	207.54	206.49	204.93	206.98	207.98	206.57	206.79	206.59	207.2	206.22	213.2	210	209.57	209.14	202.71	207.77
208.24	204.75	208.3	206.53	208.61	208.51	209.31	207.81	208.23	209.23	209	211.58	204.75	207.03	207.76	207.24	210.5	210.66	205.27	207.92	206.62	208.08	209.51	204.84	209.6	206.62	205.29	208.26	208.33	205.26	207.52	205.29	210.17	206.07	205.69	209.56	204.48	207.2	204.85	207.81	209.87	211.27	208.49	209.41	212.87	205.58	207.03	206.66	207.32	206.37
213.83	214.2	216.18	212.92	214.27	213.3	213.21	213.58	214.15	214.57	212.46	215.54	212.98	210.78	211.03	214.42	214.78	212.57	209.31	215.12	212.38	209.2	215.39	212.21	217.4	212.07	214.04	213.51	213.37	210.32	216.89	214.71	211.11	212.38	212.03	214.03	211.18	215.29	205.23	215.05	211.9	211.85	211.63	211.12	214.58	215.16	211.15	213.54	209.68	213.34
208.88	211.06	209.51	207.19	207.13	207.77	205.67	209.46	207.36	203.9	209.06	212.08	211.89	205.88	211.55	206.19	207.53	206.4	207.52	204.76	210.37	203.89	210	209.91	206.06	211.29	207.72	208.37	205.13	211.45	207.59	208.48	209	207.15	205.66	206.89	210.76	208.29	210.1	208.13	206.54	204.41	207.07	208.45	205.21	212.57	206.56	210.37	209.22	208.52
204.38	207.9	208.43	211.12	205.66	208.6	212	206.06	207.16	210.77	208.52	207.86	210.29	209.83	210.35	210.36	212.7	211.26	207.91	208.97	208.07	211.85	207.76	206.7	210.6	211.56	206.89	207.73	206.18	205.59	210.27	208.96	209.37	210.32	208.14	207.76	207.29	203.85	213.15	210.91	208.65	204.5	201.07	205.93	205.19	209.44	207.85	211.23	206.16	208.53
204.18	206.46	202.48	204.03	207.87	199.95	204.5	212.71	208.23	208.12	204.57	205.75	206.59	210.41	202.67	205.53	203.7	203.55	202.01	202.22	207.5	207.25	203.38	204.13	205.68	201.69	208.86	203.3	206.17	207.25	208.37	210.64	210.36	206.98	208.18	205.94	204.94	201.61	202.4	203.63	200.05	210.85	208.51	205.64	206.95	204.89	204.11	202.88	209.05	205.27
211.03	213.7	212.88	211.56	217.71	212.7	208.6	210.54	213.07	210.86	211.78	210.04	211.75	210.21	214.31	209.27	211.98	212.42	210.2	211.14	211.3	211.07	211.35	211.91	213.2	211.96	212.4	211.07	214.28	213.14	210.45	207.65	213.25	213.15	210.88	212.45	212.85	205.21	211.06	210.57	213.59	208.74	210.58	208.57	210.93	210.49	209.62	211.29	212.4	208.24
198.91	196.62	196.76	201.11	197.64	202.24	201.19	200.17	202.06	202.26	196	196.44	202.49	200.42	200.56	198.75	200.73	196.04	202.86	200.86	200.25	196.98	198.02	200.17	200.68	199	201.53	198.12	197.55	206.59	197.96	195.3	204.88	197.38	199.58	201.17	203.45	201.6	199.34	200.36	200.8	202.86	199.94	205.49	197.78	203.42	199.92	199.35	200.86	201.47
201.52	200.11	202.11	202.18	202.87	203.95	206.93	201.1	203.81	201.31	206.43	206.71	201.27	205.28	204.81	202.71	205.07	197.6	202.81	201.65	205.65	204.18	202.1	201.96	203.35	201.28	202.24	206.96	204.37	209.79	205.25	205.26	206.95	207.32	205.12	205.66	206.38	199.7	200.74	202.31	204.89	204.84	208.26	204.16	206.09	206.05	204.61	203.29	203.06	199.11
204.49	203.52	198.6	200.68	196.61	199.92	200.87	198.08	202.34	203.13	195.66	196.97	196.19	199.06	202.96	201.43	201.14	202.99	199.19	197.76	203.67	196.83	199.13	199.54	201.43	200.72	196.36	202.16	195.74	203.1	203.8	197.59	202.88	200.87	202.97	198.37	196.99	204.63	201.71	197.51	198.17	204.87	201.06	200.61	199.85	197.92	197.76	198.7	199.29	199.41
215.61	218.95	214.01	218.43	217.48	217.06	214.8	217.91	218.6	220.99	219.86	221.38	217.94	216.96	217.87	217.07	214.81	218.2	215.23	212.84	222.52	218.58	222.65	219.75	220.3	220.12	220.24	218.01	217.37	213.12	216.52	219.57	219.01	221.88	221.75	221.99	217.18	218.91	217.09	219.89	216.93	222.27	219.35	222.08	219.83	217.57	218.76	217.37	219.5	218.12
199.9	201.86	203.09	202.75	205.56	197.36	198.58	199.98	193.62	199.41	198.54	199.58	200.77	200.55	198.51	203.24	200.99	198.08	200.93	197.69	200.21	198.25	199.36	201.65	204.01	200.24	200.62	193.9	199.64	201.92	204.16	199.04	199.42	198.37	197	204.08	199.62	200.63	199.72	196.38	203	202.22	199.56	205.8	198.72	201.06	199.43	201.44	201.54	201.86
210.93	213.02	205.57	208.07	216.2	212.21	209.35	213.95	215.9	211.08	209.9	212.44	207.44	210.78	211.53	207.74	209.95	213.89	211.63	211.75	215.48	209.4	209.51	212.15	212.49	213.22	214.24	213.37	212.53	214.01	213.04	212.2	215.42	212.39	213.44	215.37	214.84	209.34	209.17	210.84	213.32	212.05	210.15	211.95	212.28	213.45	216.97	211.23	209.57	213.2
207.1	203.77	206.03	208.75	208.56	212.02	209.35	207.93	206.29	212.29	208.02	203.05	208.68	208.81	205.39	204.61	209.63	207.12	206.52	208.18	207.86	205.44	208.64	205.64	206.82	208.99	209.16	207.2	207.83	203.16	204.89	212.77	206.34	210.5	207.05	208.31	205.1	208.54	209.75	203.12	209.22	212.67	208.76	208.47	203.98	205.91	205.61	209.13	211.49	205.56
210.93	207.56	213.27	210.05	207.04	210.51	211.96	206.65	208.8	211.1	207.83	211.08	206.84	212.72	213.09	206.52	207.17	207.67	212.34	210.42	211.01	207.77	209.05	212.01	208.76	206.99	209.38	211.25	210.7	209.6	206.13	210.17	208.56	210.9	213.3	213.17	211.44	206.68	209.13	209.61	204.68	211.43	210.29	207.88	211.01	210.69	208.52	209.72	207.36	211.33
208.89	204.61	205.13	207.45	207.07	210.04	207.92	206.52	209.18	211.68	207.94	206.87	210.2	205.84	207.73	213.24	204.53	208.49	210.33	205.96	209.66	208.63	208.56	209.26	205.99	208.54	206.88	208.67	209.86	205.47	206.19	209.22	207.55	206.3	206.48	202.95	210.45	211.03	209.64	209.99	208.64	207.37	208.27	211	208.7	206.65	205.55	210.58	205.53	206.28
197.49	196.04	196.03	196.39	197.74	199.85	202.09	197.58	201.85	198.87	197.84	198.43	200.39	198.05	195.1	199.06	202.23	201.56	199.39	197.1	197.62	196.6	204.56	199.98	197.12	199.64	196.24	196.46	201.23	199.84	199.47	200.75	196.44	198.35	197.23	194.75	196.63	199.84	200	195.81	199.04	196.04	203.55	197.24	198.74	202.78	200.7	198.36	200.02	198.2
215.12	217.18	216.98	218.35	219.38	219.57	220.9	218.53	214.69	219.44	218.55	217.47	218.42	218.73	218.8	217.45	216.37	215.55	216.22	215.87	216.31	219.83	221.18	216.73	217.17	216.89	218.2	217.11	214.64	217.59	218.98	215.96	217.67	220.19	216.69	212.92	212.96	219.58	218.9	220.29	214.88	218.72	218.64	218.17	221.1	217.63	217.28	221.18	219.63	217.11
216.47	217.12	214.04	217.37	221.86	213.77	216.12	216.92	215	215.02	215.54	218.08	214.87	220.2	214.28	217.77	216.57	218.84	219.66	220.16	212.28	215.68	215.85	215.43	214.08	220.13	219.21	212.07	216.66	220.97	215.37	217.82	216.24	217.98	219.94	215.28	219.11	217.68	217.97	217.39	219.19	219.15	216.71	215.54	220.64	219.56	223.32	216.13	219.68	217.37
211.95	210.09	214.2	214.18	216.75	210.89	211.06	212	209.96	212.46	208.73	211.02	215.87	212	212.64	209.52	214.21	213.21	210.26	215.3	211.14	213.97	208.6	214.83	216.59	215.72	212.17	210.08	210.52	211.14	214.74	210.14	212.04	215.53	209.43	212.29	211.6	208.51	211.16	211.09	209.25	213.33	214.47	215.62	214.35	204.91	209.96	206.01	210.8	213.05
209.26	209.81	207.4	209.62	208.46	203.69	210.64	209.59	204.97	201.65	203.35	208.65	209.15	205.86	206.21	205.65	204.43	208.33	199.29	205.41	206.52	203.34	207.63	207.65	211.71	212.65	204.84	203.52	206.35	206.63	208.21	208.24	211.36	210.02	209.44	211.13	210.38	209.25	208.32	206.61	208.14	209.67	207.45	206.93	204.71	207.5	208.91	208.3	205.88	207.14
199.03	196.01	200.2	196.89	197.41	191.69	199.06	199.96	201.76	195.53	197.78	194.27	196.96	199.55	198.57	194.17	200.06	198.62	199.83	199.11	197.43	197.5	196.37	196.51	197.28	199.57	200.87	201.27	192.06	195.28	198	202.6	194.57	196.94	195.88	197.27	196.75	195.74	194.64	197.02	195.5	195.39	193.9	198.56	196.76	202.49	197.05	203.93	199.55	191.99
195.43	199.44	199.73	194.36	197.52	197.95	200.16	200.21	199.01	196.69	201.86	194.08	195.25	194.04	197.57	190.6	199.8	191.76	196.38	199.93	194.99	202.43	200.62	200.56	196.78	198.78	200.13	193.85	199.45	199.36	197.35	196.96	199.3	204.71	199.99	192.37	197.27	194.31	196.91	198.19	197.01	200.16	197.11	195.86	197.33	201.99	198.44	198.06	201.74	192.12
208.07	210.33	206.04	205.13	204.75	205.48	207.76	206.94	206.73	203.64	205.41	207.5	206.4	203.51	207.36	204.78	206.03	205.19	206.75	201.12	204.56	206.44	208.77	205.27	202.71	203.72	204.17	206.78	212.23	203.04	207.87	205.76	204.08	206.4	206.07	205.24	215.38	206.59	204.24	205.61	212.17	205.1	207.25	203.94	206.27	208.38	208.28	208.2	203	202.18
207.55	204.51	203.91	203.01	201.16	203.1	196.48	202.22	204.98	199.48	204.98	202.5	200.85	204.64	202.15	205.13	203.55	207.85	204.41	206.26	207.18	201.12	202.5	207.66	206.01	198.55	204.47	201.6	201.45	201.85	205.55	204.63	197.4	200.69	207.52	206.65	203.32	201.02	201.34	202.29	203.86	205.47	203.05	202.44	202.74	202.6	206.7	200.53	201.74	204.5
202.4	198.17	198.9	202.8	196.69	200.61	197.32	200.89	197.63	206.31	196.68	195.48	197.81	194.13	200.9	199	199.46	200.47	195.38	203.04	199.57	201.75	194.65	199.71	200.5	197.38	199.92	200.87	199.23	198.4	201.83	200.04	200.36	197.92	199.24	197.29	200.72	200.43	195.15	202.37	197.07	200.12	199.46	199.35	195.26	195.24	201.33	198.08	198.74	201.57
200.9	206.43	201.41	202.24	205.62	200.82	202.71	201.24	201.62	204.37	202.07	202.11	210.1	204.55	202.28	200.04	203.47	204.38	202.81	199.55	203.13	204.59	204.34	204.23	202.2	197.18	205.45	202.06	203.09	203.37	204.28	200.45	208.19	206.96	203.96	204.28	208.71	201.28	201.08	205.46	199.68	199.64	204.77	203.23	201.15	204.62	203.45	204.9	203.4	203.69
206.44	208.9	204.03	207.02	211.31	209.82	211.09	211.25	207.58	208.76	214.78	205.44	207.92	209.19	203.82	208.63	208.04	210.15	203.27	209.11	208.5	207.64	207.87	206.42	211.3	208.62	207.88	214.03	204.15	208.39	210.47	207.65	213.19	206.78	207.61	207.26	207.59	207.97	206.45	210.44	208.15	204.81	208.78	209.73	208.32	210.81	214.42	206.82	212.25	206.35
211.57	209.22	208.55	208.41	210.74	205.13	204.97	208.07	212.77	207.6	211.52	207.5	205.08	210.09	208.97	206.2	204.5	207.05	201.46	206.98	209.27	208.87	208.12	210.16	206.65	209.49	211.01	207.16	211.51	205.67	208.37	202.43	212.88	204.47	204.07	209.58	206.52	203.61	203.63	206.61	212.36	209.48	207.45	207.72	206.66	206.99	204.9	204.49	204.09	207.15
208.25	210.73	209.28	206.34	209.26	204.64	209.15	209.79	205.57	208.05	209.03	210.55	207.9	212	206.23	204.13	206.98	211.08	211.37	213.39	209.62	209.43	206.74	204.25	207.17	209.7	204.4	211.28	211.08	209.97	202.63	209.11	206.49	209.99	205.72	211.54	206.38	206.97	209.69	208.85	209.14	208.43	208.64	208.99	205.63	207.18	210.52	206.23	206.34	213.64
213.51	224.37	217.2	217.71	213.84	218.4	216.4	217.26	216.32	218.73	217.64	219.28	218.39	216.03	218.63	217.18	216	216.7	217.69	224.43	216.48	223.01	218.27	213.02	215.21	213.06	216.09	216	212.13	218.97	222.27	216.81	218.03	216.29	216.83	217.46	216.98	216.94	220.21	219.46	217.5	218.68	213.24	217.47	218.24	217.57	221.31	210.49	217.1	216.13
217.89	211.33	209.74	211.83	213.81	216.44	214.18	208.65	214.94	215.97	210.67	214.44	215.53	209.11	219.02	209.69	210.73	210.12	207.32	216.55	212.48	213.48	214.89	215.12	214.6	213.9	215.56	213.13	212.55	215	209.06	212.79	214.63	211.68	212.86	211.48	217.51	214.15	211.85	207.96	214.2	211.86	211.21	216.49	213.17	211.11	214.72	211.12	214.5	211.08
216.26	219.33	218.62	215.13	217.38	216.99	220.15	222.28	219.04	218.47	215.78	223.43	217.15	213.26	213.41	218.87	215.98	221.81	218.07	224.77	217.17	217.32	215.85	214.85	218.75	217.14	220.21	212.7	215.51	216.7	212.38	217.11	219.09	216.79	218.51	218.37	217.86	219.3	215.96	218.91	219.22	217.93	217.89	215.25	219.12	216.4	216.03	219.94	218.6	217.15
218.57	213.25	210.29	217.83	212.23	210.67	217.85	214.07	216.42	216.73	213.64	209.34	216.08	212.24	213.28	211.42	213.43	210.92	213.73	218.08	215.93	211.31	214.84	214.19	211.68	216.59	215.84	218.06	211.93	213.32	213.48	214.06	214.68	213.13	213.48	214.45	216.1	213.05	217.29	217.89	213.24	217.29	211.64	211.05	215.52	216.2	215.29	211.66	218.82	212.31
208.73	210.82	209.38	208.57	209.88	206.44	208.44	210.68	209.99	207.99	209.12	207.36	207.5	210.46	205.21	207.25	211.87	210.01	210.03	209.75	211.67	207.53	207.3	209.04	204.27	206.93	207.83	209.58	205.39	208.23	210.53	209.62	205.17	205.28	205.24	210.39	209.97	205.52	207.73	206.54	208.49	207.07	211.22	205.37	215.61	210.08	207.53	209.46	210.82	210.37
211.45	204.73	203.59	207.03	206.86	203.17	207.65	211.59	206.28	205.09	202.86	208.55	203.37	207.72	208.04	204.52	211.13	206.23	207.81	210.27	205.41	210.01	204.98	204.15	205.96	212.27	207.65	206.22	207.37	204.84	206.93	207.54	208.87	207.9	203.43	204.55	207.34	205.84	206.2	202.93	211.26	202.01	204.38	208.44	207.21	208.98	197.44	205.59	207.85	206.54
210.36	212.69	209.13	210.87	211.9	212.31	211.38	209.93	210.93	213.78	213.55	209.81	211.22	213.05	210.87	213.66	208.22	210.37	207.86	214.48	210.02	209.19	209.87	213.95	212.99	210.71	212.25	213.65	212.72	213.38	209.88	214.21	210.29	209.68	210.79	213.62	216.11	213.52	207.35	211.06	210.48	208.95	212.93	209.37	210.5	212.79	211.78	209.26	213.5	209.13
217.68	214.69	216.96	214.73	211.87	219.39	216.19	218.57	211.86	214.28	220.19	219.19	217.47	221.25	215.65	216.1	217.01	211.04	218.92	215.59	217.52	211.86	216.71	217.24	219.18	212.86	215.11	219.64	218.02	214.58	216.26	215.77	217.52	216.5	217.82	219.82	216.29	217.74	217.85	220.75	216.72	215.54	216.82	216.87	213.85	216.66	221.99	218.48	219.89	214.59
208.27	204.38	208.81	209.31	207.62	207.17	208.47	211.14	207.68	210.04	209.01	210.07	209.63	213.75	205.96	207.91	207.55	206.21	212.15	213.39	208.29	210.66	211.58	210.03	211.66	208.47	208.64	212.14	206.91	206.78	207.04	207.92	210.13	208.16	211.78	212.02	209.91	205.96	206.83	208.96	213.12	209.94	207.35	209.52	207.8	208.11	205.25	207.47	208.44	207.77
210.71	211.67	213.66	220.09	215.64	208.27	212.48	212.51	215.39	210.63	215.38	212.18	211.26	208.72	212.51	212.47	208.47	213.42	211.47	214.99	208.53	216.87	211.41	211.88	212.52	212.89	210.48	208.22	207.91	213.45	211.56	215.45	216.38	210.5	211.63	215.25	212.29	215.1	213.69	209.73	214.56	211.57	209.56	210.15	207.36	212.49	211.76	206.64	209.58	210.25
201.25	200.1	199.67	197.01	201.12	202.39	202.61	202.11	198.98	201.33	201.3	198.92	200.31	199.48	199.98	199.28	195.66	203.54	203.61	202.67	198.8	206.97	200.6	200.04	200.73	199.39	198.43	200.04	198.13	197.39	200.71	198.35	199.86	200.04	199.52	201.93	199.2	201.88	198.72	199.53	199.19	200.17	205.84	201.85	201	200.47	198.33	198.19	205.13	199.83
213.14	214.02	209.81	211.27	207.48	213.7	208.77	207.68	208.41	213.19	213.09	209.7	209.16	208.87	208.97	210.94	209.89	204.9	211.64	213.86	206.61	212.42	211.54	209.33	210.66	213.7	209.77	204.35	210.56	206.67	211.65	207.39	211.33	207.33	209.7	206.77	213.51	215.93	205.89	208.78	211.16	208.62	206.3	211.52	210.25	209.54	208.51	209.39	207.64	207.88
205.76	208.05	207.12	207.88	201.93	205.07	202.72	209.12	205.98	203.99	203.41	203.95	206.54	199.09	203.25	201.19	206.52	204.2	200.26	201.64	199.61	205.96	202.06	203.9	202.97	204.97	201.73	200	208.82	202.44	206.13	204.51	203.82	199.4	203.49	200.49	202.55	201.12	205.05	201.14	204.59	201.97	200.62	203.91	202.37	199.88	200.37	203.4	205.58	200.53
208.9	209.12	208.98	214.13	213.15	210.35	215.54	209.54	208.95	206.73	211.23	216.25	210.3	214.74	208.86	211.68	214.35	208.71	212.44	212.04	214.72	210.25	210.56	214.54	207	211.31	213.37	209.17	211.45	216.08	211.09	211.57	208.24	212.75	210.98	210.39	205.5	210.85	209.83	215.1	211.61	211.82	214.61	209.59	212.06	211.48	211.43	207.37	212.67	210.63
213.7	215.06	218.38	216.58	217.34	216.42	218.12	215.24	215.13	217.29	219.84	215.87	215.16	214.1	215.11	216.9	217.09	212.79	213.56	218.85	213.62	220.25	222.64	213.9	218.65	213.2	215.17	217.92	214.83	215.77	218.98	214.59	213.53	216.07	217.84	219.83	215.53	218.5	220.21	220.44	221.89	214.54	221.76	220.49	217.86	219.11	215.54	215.92	215.58	218.62
209.28	207.05	206.85	209.18	203.25	212.32	207.24	207.31	210.73	207.08	208.54	212.95	208.82	213.49	208.58	204.46	209.67	207.12	210.8	207.68	207.04	207.29	205.49	209.59	207.38	206.65	211.43	211.31	208.45	210.41	209.5	209.23	204.1	203.43	208.01	208.29	208.4	207.52	204.43	208.84	208.96	207.1	208.61	207.3	207.79	212.93	206.23	204.68	208.57	205.03
216.29	218.55	215.04	215.66	218.2	218.5	215.75	216.56	214.16	214.35	220.42	216.27	221.76	215.31	213.62	217.85	216.22	220.67	218.04	217.45	216.11	217.93	215.13	215.32	213.02	214.15	215.25	218.15	221.05	218.1	216.97	214.18	220.49	212.28	217.88	219.9	211.99	218.73	219.51	217.2	217.24	218.13	213.7	214.14	215.53	217.6	213.99	219.43	219.76	217.34
203.2	211.72	206.66	210.94	213.96	211	213.47	206.24	207.46	207.23	207.36	207.64	208.75	207.3	211.2	203.03	212.6	209.45	206.34	208.46	203.67	212.71	207.3	204.87	207.47	207.16	205.96	208.66	206.76	210.42	207.69	209.72	208.05	209.13	206.95	208.22	210.84	208.02	210.37	213.22	208.79	212.14	209.75	207.37	208.63	211.41	207.44	206.61	212.12	205.28
209.32	208.1	206.94	205.93	207.66	212.32	206.31	205.93	204.45	203.98	205.98	205.17	207.58	209.8	204.66	206.15	206.01	207.09	206.01	207.95	205.88	202.82	206.31	208.96	206.09	204.75	208.98	208.25	203.83	205.97	205.48	205.89	205.52	208.19	206.93	205.99	208.95	208.82	208.33	207.83	207.64	204.66	208	208.39	204.52	204.71	203.66	207.08	207.92	208.3
207.11	209.51	205.9	206.05	212.27	211.86	207.11	208.78	208.4	206.24	208.35	206.95	205.38	211.94	208.39	206.61	208.21	212.89	211.58	203.96	208.74	209.52	208.73	209.84	209.2	205.71	207.77	210.95	208.46	207.9	212	203.49	211.05	209	207.94	207.72	212.84	208.3	204.97	213.07	206.26	206.24	209.11	212.18	211.19	209.66	207.42	208.37	210.51	205.54
214.17	216.08	217.6	214.67	219.36	214.04	219.19	219.03	219.56	217.62	220.88	215.86	215.81	218.01	215.95	215.74	219.36	219.06	216.62	212.73	216.95	215.88	218.92	215.56	215.11	220.09	220.29	217.24	217.24	216.46	220.18	218.87	214.77	217.82	217.27	215.66	220.2	222.59	219.11	218.2	221.63	215.9	219.07	214.95	221.18	218.63	217.58	214.92	217.14	220.21
208.08	210.03	209.31	208.07	219.87	210.07	210.23	209.47	215.17	210.14	211.68	213.77	214.7	213.99	210.9	207.21	213.08	213.87	211.02	213.98	213.57	211.71	213	212.58	208.17	207.51	207.62	211.65	214.23	216.09	209.4	211.88	213.8	216.53	208.93	211.1	213.6	211.28	211.34	207.45	210.94	210.33	211.54	212.77	213.62	211.32	213.99	215.09	208.89	208.06
205.19	208.83	204.72	205.99	203.46	206.18	207.16	210.09	206.93	208.86	204.88	204.42	201.58	208.25	204.41	204.01	201.73	202.27	204.75	203.93	202.36	202.72	205.02	204.7	208.11	205.27	204.93	200.7	207.83	197.71	204.89	204.62	209.62	209.13	209.1	202.79	203.81	203.12	204.04	209.93	202.87	203.52	204.41	204.5	207.39	206.39	203.24	209.37	205.81	206.48
218.22	218.05	217.03	215.33	217.07	215.86	214.04	220.52	216.1	217.92	216.39	213.85	215.28	215.58	215.32	219.3	215.78	216.06	216.51	221.07	214.26	217.31	216.06	216.61	214.6	217.74	216.16	216.7	218	213.64	218.71	216.44	213.49	214.73	217.32	217.62	214.3	217.03	220.49	220.7	214.76	215.04	216.9	215.54	215.15	217.14	218.82	214.18	218.57	214.82
205.17	201.4	201.28	202.27	206.32	197.07	204.01	207.4	210.13	204.74	203.16	201.36	206.59	206.5	202.44	204.24	203.73	199.17	203.16	207.09	205.21	207.74	204.4	204.87	208.04	206.73	205.61	203.07	205.58	203.86	201.67	204.12	200.35	201.32	205.51	202.58	204.72	201.74	203.41	207.72	203.29	204.22	199.4	201.32	206.88	207.05	206.12	202.52	203.74	202.21
208.56	204.1	197.54	199.23	209.33	203.38	206.65	204.35	207.76	205.44	205.03	204.95	199.57	201.71	207.48	201.53	207.28	203.78	209.21	205.64	206.32	206.61	203.85	204.45	201.53	200.95	207.1	203.06	204.98	202.16	206.23	201.26	202.22	200.93	202.27	203.98	202.32	203.06	204.01	201.79	202.52	201.42	203.84	206.86	202.34	204.1	202.69	209.93	207.64	210.55
203.63	203.79	205.11	204.41	206.13	207.86	205.13	206.55	206.25	205.71	206.79	201.89	202.14	202.6	196.55	199.85	203.28	207.45	203.94	204.66	199.68	204.69	199.89	199.22	199.81	196.79	202.46	198.86	202.35	203.84	200.6	200.92	206.81	206.06	208.14	201.97	203.26	200.66	202.65	201.42	204.09	205.64	208.11	201.22	205.33	206.2	202.52	200.08	200.45	205.89
211.66	213.69	214.26	213.39	209.97	213.3	211.91	217.95	210.58	214.83	212.61	213.52	213.83	219.04	215.06	214.94	211.37	213.79	211.02	212.8	210.09	217.94	209.43	217.86	217.2	212.45	216.79	211.19	209.96	214.25	212.69	215.14	216.44	211.06	216.23	207.57	212.44	210.05	209.16	217.05	217.97	214.9	213.95	212.64	217.82	206.74	214.9	210.24	216.75	220.26
208.75	210.97	210.54	211.37	213.68	214.44	207.65	215.55	212.55	213.22	211.87	213.25	212.23	209.11	212.33	212.1	210.69	212.43	212.53	211.44	210.44	211.92	215.7	211.81	214.22	214.52	212.93	210.63	209.77	210.35	209.91	210.21	210.49	216.94	214.77	208.65	212.58	210.06	214.31	211.13	214.56	210.11	209.66	210.83	213.66	207.46	212.84	212.01	214.74	216.74
217.85	218.35	217.75	215.79	215.21	212.9	214.28	215.53	216.24	218.32	218.49	213.7	214.2	215.45	214.59	212.76	219.52	214.67	216.29	215.89	219.88	215.4	219.44	215.34	215.93	217.73	221.41	218.78	216.84	218.38	216.42	212.88	216.14	216.13	214.45	221.55	218.69	216.59	217	216.04	217.79	212.45	217.84	220.91	218.47	222.3	216.79	216.37	219.92	213.52
207.46	209.57	207.29	209.43	205.44	209.25	204.16	205.75	209.89	208.14	209.15	206.65	206.35	208.24	207.42	206.29	208.28	210.15	207.88	210.44	205.27	206.93	207.15	208.27	208.25	204.26	205.43	208.36	205.37	209.69	207.43	215.81	207.6	208.98	209.67	211.23	208.05	208.16	210.44	207.05	205.73	203.95	206.12	205.66	207.29	210.25	206.66	206.11	208.29	203.92
207.25	212.91	207.95	206.21	209.95	208.88	209.86	208.98	201.93	202.49	210.28	211.23	208.97	211.91	204.06	206.47	204.48	209.33	209.41	204.98	205.68	205.16	207.22	206.88	203.08	210.61	207.93	206.2	208.09	206.89	203.77	215.04	213.91	208.45	209.36	211.09	205.17	205.08	204.06	209.65	206.71	206.17	206.75	209.96	209.56	217.38	210.97	203.22	205.77	207.02
199.29	205.34	200.65	202.33	199.8	197.37	200.6	204.25	206.07	202.26	200	203.25	202.18	205.76	198.33	205.3	202.96	202.07	201.04	204.96	198.12	207.23	201.06	203.36	202.46	200.47	208.69	200.23	200.75	203.46	203.74	203.67	208.03	201.84	203.84	198.59	204.65	209.41	204	204.36	201.79	203.57	197.56	205.8	203.02	201.34	204.07	198.57	199.2	206.99
208.09	205.9	210.44	206.36	211.71	205.81	205.76	205.19	206.83	206.01	206.48	205.8	210.58	210	208.11	209.7	211.87	208.18	206.77	210.36	208.85	207.87	208	208.61	210.21	210.82	209.34	213.16	207.59	207.27	210.9	209.84	207.78	205.09	206.72	209.84	206.36	206.85	211.24	207.35	208.09	204.39	206.11	210.85	207.35	211.1	212.5	211.49	206.63	210.92
207.55	209.88	206.29	204.38	214.51	205.54	208.01	211.53	207.08	208.8	210.67	210.37	206.75	212.68	207.78	206.13	207.02	210	209.75	210.39	206.16	208.5	210.4	206.82	209.29	208.06	211.7	207.62	209.87	210.13	211.05	209.25	206.48	206.04	209.99	210.13	208.84	208.13	208.86	209.95	205.91	204.59	204	207.75	202.23	209.49	208.8	209.66	211.6	210.83
207.42	207.28	205.34	205.94	200.18	201.51	205.23	211.14	206.32	211.85	204.99	208.51	206.9	205.69	205.59	203.79	203.51	206.37	206.65	210.25	209	205.42	208.09	206.15	205.9	203.63	206.26	207.1	205.28	207.53	203.09	204.54	205.93	206.71	207.99	206.77	207.3	209.93	209.5	210.51	207.22	204.83	207.37	206.34	205.06	207.84	209.15	205.79	208.14	204.11
201.32	199.39	198.09	201.48	199.09	202.22	197.81	202.37	202.18	198.12	201.23	200.49	197.76	200.68	202.82	201.35	205.07	199.81	199.34	202.46	200.14	195.4	200.24	199.29	196.08	205.12	198.56	195.28	202.73	201.14	200.39	198.84	204.62	201.73	203.54	201.79	197.5	201.19	200.35	202.22	198.79	200.63	197.32	201.04	199.41	200.72	203.9	195.73	201.92	198.25
211.09	211.16	210.71	212.53	209.56	211.99	212.89	211.28	214.4	216.16	212.11	214.57	212.08	213.04	215.01	213.87	214.01	219.91	207.62	209.39	212.36	215.72	214.16	211.65	209.15	212.03	209.8	213.6	213.82	211.11	219.61	215.25	211.48	215.67	210.27	213.4	216.12	210.09	211.07	212.42	215.99	216.98	210.09	208.43	215.98	215.05	215.23	214.38	213.17	211.72
203.98	201.9	198.64	202.46	199.09	200.36	201.78	196.27	204	201.91	203.09	198.06	200.29	201.53	201.91	194.26	196.2	199.61	199.37	198.41	205.93	196.69	205.16	199.56	205.22	194.22	197.91	199.41	201.41	198.44	201.05	198.21	201.72	200.66	201.55	201.76	196.18	199.71	200.82	197.11	204.1	203.16	198.75	205	201.87	197.56	197.81	195.93	201.84	198.22
211.98	214.11	212.13	215.66	216.28	213.05	212.27	209.58	214.4	216.57	210.32	211.6	213.08	211.72	216.93	214.64	214.43	211.33	214.64	216.91	217.31	212.04	214.08	217.48	213.62	219	210.67	209.42	211.93	212.68	213.28	214.53	219.24	213.9	212.89	212.83	208.09	215.39	213.81	213.32	215.46	218.25	215.03	215.25	214.65	211.79	209.62	215.87	214.75	211.62
212.66	214.58	210.18	212.52	210.96	212.99	215.49	213.68	209.52	208.78	213.33	212.27	215.3	208.03	209.15	212.28	212.4	214.22	209.96	211.72	213.48	212.57	220.59	207.01	209.48	211.13	212.72	213.16	214.92	217.78	215.9	212.62	214.03	214.54	215.53	208.02	212.5	211.59	218.09	214.26	208.34	217.5	216.1	215.8	215.42	212.34	212.1	215.38	211.5	216.15
205.87	201.7	206.48	206.68	200.46	204.95	205.22	204.54	204.13	204.58	204.21	206.42	202.01	203.79	202.09	205.78	203.26	206.85	204.32	205.31	206.76	204.15	203.61	204.8	205.5	202.2	208.58	202.18	205.88	203.42	206.16	205.47	203.95	202.45	203.82	205.91	206.04	200.92	202.28	202.99	207.79	207.46	210.38	205.58	201.86	208.36	203.21	207.19	207.23	203.43
206.48	203.35	203.68	204.65	206.25	205.37	205.77	207.19	203.69	206.54	202.37	206.23	202.2	204.17	207.59	206.25	204.49	206.98	201.43	207.87	200.64	204.18	206.39	202.61	203.58	201.81	205.22	207.18	199.55	206.66	205.15	207.04	202.92	205.47	206.03	202.64	201.99	205.78	199.41	205.56	205.62	202.67	204.41	205.31	207.5	207.82	202.94	206.1	205.92	202.74
211.53	206.88	205.21	206.08	203.97	205.66	209.6	206.01	207.31	208.54	207.76	208.05	204.59	211.9	210.45	210.09	207.47	208.93	212.19	205.86	209.87	209.76	210.6	209.59	206.86	210.3	209.74	210.29	207.07	212.2	212.52	208.67	208.82	203.33	212.14	210.34	207.7	211.57	209.59	206.91	205.78	209.64	209.48	205.35	210.4	204.29	210.61	208.62	208.45	209.93
211.89	211.62	207.8	209.68	211.28	210.63	209.67	213.24	214.06	211.92	208.13	210.78	203.35	214.47	215.41	211.74	215.68	213.64	216.28	214.88	212.02	215.59	210.52	207.84	217.9	210.66	211.75	214.08	208.4	209.65	214.81	210.48	210.46	211.31	208.42	214.35	213.08	208.35	207.65	208.14	216.69	209.61	211.91	212.31	209.13	211.51	211.12	214.9	212.28	213.32
196.56	196.76	199.7	200.56	203.26	202.45	195.31	196.47	199.81	199.75	205.69	199.41	200.06	195.97	200.22	197.79	197.34	198.08	201.04	202.34	200.76	203.2	197.45	202.43	201.63	195.27	198.67	193.8	199.58	199.34	202.79	201.55	198.41	201.43	202.75	199.88	198.84	195.58	198.01	198.14	201.82	201.07	201.01	199.08	197.33	203.37	196.98	199.24	200.62	200.53
219.2	220.48	213.08	218.56	217.77	221.67	214.76	216.54	215.96	222.42	217.57	216.9	217.62	213.55	215.21	219.37	212.18	217.97	216.73	219.11	216.08	219.68	216.63	218.43	216.61	214.98	214.89	223.88	219.22	216.85	218.45	213.15	217.76	215.92	219.24	215.45	220.16	215.09	214.13	217.72	214.43	216.67	217.56	213.85	219.02	214.18	217.9	219.74	217.41	220.84
214.57	218.02	215	216.96	218.56	219.71	215.51	214.7	218.16	218.36	216.42	214.63	222.02	218.96	217.27	217.33	217.27	219.17	217.7	217.14	215.82	216.25	213.7	216.04	220.1	217.73	216.32	217.04	212.74	213.13	219.66	219.33	213.89	217.95	217.02	215.3	213.32	215.67	217.56	217.61	216.23	218.56	220.83	220.79	220.2	219.27	216.7	216.91	217.82	221.14
213.79	210.66	208.54	210.33	211.44	209.14	212.8	208.24	211.46	206.69	211.04	206.58	211.39	210.5	206.94	207.45	211.17	206.72	215.4	207.6	208.17	210.41	205.24	212.13	208.65	211.49	210.66	207.7	211.4	202.71	206.92	205.94	208.23	208.89	211.41	210.09	208.94	210.11	209.87	210.96	211.09	210.51	206.54	213.19	209.92	212.27	212.88	208.83	212.4	210.46
207.83	206.37	205.28	202.9	202.98	208.39	201.44	200.16	205.35	197.9	208.73	207.54	204.55	204.09	203.36	204.92	209.78	205.79	205.38	198.4	204.72	202.34	203.29	204.91	203.38	206.12	205.9	205.81	206.6	203.6	204.43	200.68	204.99	207.07	203.01	201.85	201.36	203.24	203.81	206.49	203.41	209.97	198.47	204.01	202.27	206.06	203.91	206.43	208.98	201.03
211.93	209.8	211.52	212.92	214.01	213.82	210.73	210.33	208.37	206.5	214.6	204.06	208.21	211.62	216.71	210.62	210.25	211.68	206.82	212.87	212.56	207.93	207.47	213.67	216.79	215.51	210.54	208.41	211.04	210.97	217.91	214.86	213.66	207.78	210.61	210.53	206.65	214.62	211.89	209.62	213.12	216.02	211.37	210.63	208.29	211.44	212.77	214.11	214.85	212.89
205.64	200.04	201.76	198.16	202.64	204.36	201.86	203.38	200.97	202.26	205.15	201.63	202.12	199.55	200.94	200.16	201.86	202.01	203.48	199.82	201.99	203.92	198.65	199.7	204.17	201.36	202.39	202.79	200.04	204.81	199.86	200.03	201.28	199.11	199.8	202.39	200.82	202.95	204.42	203.79	202.36	202.79	201.91	203.5	197.73	199.99	202.42	198.54	202.63	200.38
215.55	212.3	212.29	213.22	212.86	209.9	215.48	212.42	212.33	212.82	213.46	212.05	215.29	210.59	215.11	214.3	210.01	214.26	218.52	215.03	210.12	215.3	213.1	212.43	214.23	216.73	212.55	213.19	213.64	212.09	216.02	213.44	216.38	215.59	212.96	210.74	213.09	214.98	212.74	212.27	212.83	213.41	218.47	209.12	213.7	212.86	214.11	210.78	214.34	211.15
212.85	212.61	210.58	213.85	211.8	215.42	209.81	213.98	211.38	213.65	215.08	211.87	213.61	214.45	209.04	208.92	212.73	215.05	208.23	217.15	204.99	214.3	213.48	211.62	211.4	213.77	211.64	213.75	214.43	212.33	210.53	216.97	209.64	217.25	213.02	210.58	210.7	209.7	211.05	209.82	211.99	208.87	215.41	208.12	214.87	215.43	212.53	212.59	210.77	209.76
217.52	218.07	217.36	217.07	215.87	215.47	217.27	217.18	215.63	215.09	218.01	218.15	218.8	217.25	214.58	218.47	219.6	217.5	213.99	219.07	216.42	219.84	215.58	221.49	220.12	221.47	214.77	220.62	219.85	219.85	212.38	218.5	216.62	212.58	217.71	214.36	218.36	220.47	217.5	220.24	215.57	215.39	218.15	220.95	217.08	214.75	213.07	217.03	215.54	216.42
221.1	217.19	215.64	213.7	213.65	214.55	216.82	218.04	214.84	217.23	214.19	219.86	219.08	217.32	218.91	214.29	219.31	220.09	215.86	214.96	215.57	217.47	215.32	216.12	220.9	213.9	218.69	221.22	219.06	219.22	218.88	215.25	217.63	213.26	216.28	212.8	216.67	215.44	218.53	217.01	215.05	215.71	215.02	215.77	217.78	216.75	218.01	219.6	217.97	215.68
212.54	217.5	219.04	221.42	213.89	218.42	212.36	219.94	215.51	223.77	217.25	217.16	218.7	218.05	216.9	214.28	214.46	216.74	220.76	217.85	214.98	219.91	217.64	217.72	217.23	220.79	215.93	214.84	218.48	216.75	215.02	215.79	216.41	219.93	221.16	217.51	217.3	217.48	213.51	220.27	217.47	216.7	216.7	214.26	217.64	219.6	216.88	215.41	215.38	212.68
204.45	207.25	212.83	213.25	208.47	210.14	208.17	210.77	210.62	209.9	206.13	207.27	209.12	205.68	205.39	210.78	208.7	207.57	207.5	204.16	208.2	207.06	211.35	209.56	212.7	205.16	201.66	209.21	209.02	204.06	206.18	207.39	205.92	205.73	203.5	212.1	207.61	212.83	206.97	211.21	214.65	208.28	210.49	210.89	206.47	210.61	208.28	206.73	207.68	210.85
201.14	200.04	202.73	200.69	201.75	200.61	204.99	203.2	199.88	205.44	202.42	201.71	202.53	201.42	203.11	199.15	202.5	199.5	198.4	200.73	200.68	200.36	204.14	203.87	201.13	201.15	204.39	205.27	197.01	199.33	199.07	201.36	200.26	201.12	202.47	198.1	198.97	204.42	197.76	201.08	198.3	197.82	198.17	201.11	202.23	204.49	204.88	198.38	201.74	196.54
212.18	214.89	208.41	211.26	213.94	211.2	212.37	216.91	214.95	214.5	211.84	216.12	212.61	215.21	209.91	209.3	211.22	213.13	209.81	209.79	210.32	215.76	208.55	212.27	212.62	213.13	212.98	208	215.91	208	209.36	214.03	210.24	217.74	211.86	211.08	210.98	214.35	211.22	212.31	212.54	212.98	213.77	215.18	212.6	208.02	210.14	213.54	214.64	211.22
199.89	204.72	201.2	201.56	202.6	199.95	200.8	200.27	200.81	197.03	199.5	202.39	198.82	198.72	197.39	203.87	196.8	201.33	201.9	200.65	203.7	200.18	194.42	198.41	199.88	197.88	201.87	198.56	202.37	202.99	202.16	198.57	203.97	198.9	203.87	196.72	203.49	201.75	201.96	200.32	204.5	204.75	199.62	202.63	203.25	204.57	199.36	203.97	203.23	201.84
212.95	211.34	210.35	213.38	211.63	212.61	214.36	207.45	209.88	208.62	209.11	214.66	208.19	207.2	212.98	209.63	210.4	211.48	214	211.66	214.73	207.71	213.28	213.07	211.78	210.36	210.19	211.34	212.79	210.31	208.86	214.48	209.63	209.81	214.37	213.54	208.17	213.35	212.09	210.37	210.97	211.17	211.96	209.59	210.98	210.3	211.11	211.94	211.73	213.14
201.2	197.12	207.14	198.91	196.79	202.78	200.08	199.75	199.99	194.31	204.71	199.29	199.81	203.45	198.94	200.47	200.04	201.88	199.39	197.77	199.94	200.55	204.25	205.63	201.09	200.44	201.18	200.82	198.92	195.49	210.42	199.24	198.6	200.89	199.04	195.33	192.7	201.35	200.54	203.82	205.15	197.88	194.54	201.42	199.13	201.31	197.3	192.94	197.6	199.53
209.07	212.26	210.24	211.3	207.58	208.53	205.03	207.86	208.55	211.09	208.07	211.53	208.78	204.57	209.33	209.33	207.1	205.31	209.49	207.44	204.89	208.91	210.12	207.15	206.1	210.77	206.33	203.87	209.69	209.45	209.05	207.82	210.71	206.05	209.25	207.69	210.94	215.98	210.18	208.03	206.78	205.32	205.99	210.33	213.18	208.29	207.13	208.47	204.9	203.75
202.59	204.13	204.08	202.54	201	202.24	199.46	201.98	205.08	199.92	202.33	201.54	206.62	203.46	205.17	201.45	205.02	204.17	200.41	206.14	202.28	205.3	203.61	203.35	204.52	207.37	202.91	204.2	202.57	196.42	201.88	207.16	199.89	205.52	200.93	203.74	204.27	207.66	200.72	203.41	205.05	204.58	205.61	200.56	204.79	202.51	204.71	205.8	202.98	204.03
218.86	214.05	217.35	218.1	216.87	219.83	215.4	216.36	219.32	215.44	218.82	218.74	214.74	212.76	213.87	217.16	217.78	219.26	213.97	214.94	220.51	216.79	213.56	219	215.42	216.69	219.21	216.4	218.18	219.26	213.67	214.3	214.47	216.17	221.72	214.18	214.26	218.59	213.45	220.53	216.54	214.93	217.83	216.23	213.55	216.8	211.93	217.08	217.41	217.42
210.17	201.2	205.71	206.58	206.26	206.28	202.1	207.97	205.54	207.23	203.55	205.46	204.52	202.19	199.9	200.21	206.6	203.26	206.58	208.7	205.23	204.64	211	202.01	204.54	206.34	203.33	210.15	205.25	210.35	206.51	204.06	209.75	205.72	202	198.55	206.72	203.88	206.1	207.26	204.15	206.19	207.62	206.16	202.8	201.84	206.82	209.28	209.5	201.96
206.86	210.11	207.1	213.13	212.01	206.49	206.5	206.72	208.34	211.23	209.81	209.02	211.61	204.29	211.66	206.63	205.88	204.6	208.89	209.99	210.6	212.54	207.33	209.6	205.86	207.52	207.89	207.87	209.26	211.48	209.43	208.82	211	207.98	211.68	213.27	210.61	211.07	209.49	209.35	208.89	214.86	210.84	202.6	209.8	208.52	209.4	206.5	207.45	214.16
203.72	207.1	200.1	204.72	202.76	203.74	203.12	206.84	203.97	203.03	200.01	207.24	204.67	204.42	206.66	202.46	208.14	204.4	199.57	204.39	204.63	205.22	202.61	200.23	204.73	204.82	202.68	203.78	202.56	202.25	205.65	200.71	203.26	206.57	199.21	206.66	203.48	206.42	204.54	203.19	203.54	207.23	201.84	201.59	209.28	207.14	202.49	196.8	202.56	201.37
197	194.74	193.41	193.9	193.06	193.42	195.93	196.44	194.44	198.02	195	197.27	197.75	196.85	192.91	190.93	196.55	190.82	196.08	195.87	202.58	194.22	196.24	197.24	195.88	196.51	195.35	196.37	195.03	191.39	193.34	193.4	192.52	197.14	195.47	190.47	196.24	195.71	192.27	197.77	199.38	195.24	196.79	199.04	193.22	192.93	197.54	199.61	198.69	191.95
192.88	191.25	190.86	198.48	196.17	196.1	193.57	190.85	198.14	195.08	197.52	194.85	201.67	196.71	195.71	195.02	194.28	193.63	192.53	193.27	194.79	195.31	199.26	197.41	193.62	193.3	197.93	196.53	195.99	192.55	195.62	195.32	194.37	190.92	199.16	196.92	197.93	193.25	192.48	196.79	194.48	194.07	193.17	196.25	195.54	195.29	192.34	198.76	192.04	192.51
218.02	211.82	214.42	216.33	216.56	216.15	208.59	212.83	210.9	208.82	210.69	212.84	207.5	209.93	211.28	213.64	209.65	212.75	213.16	212.87	213.69	212.3	212.13	216.65	212.04	211.88	212.28	213.28	209.7	215.62	215.84	218.62	210.39	211.22	214.21	216.05	211.27	216.42	213.89	215.06	210.13	213.08	210.4	206.99	211.92	213.14	211.01	215.18	216.17	219.45
206.34	218.8	213.14	208.04	213.76	211.32	213.76	211.95	211.81	212.2	211.98	211.61	209.96	212.12	213.55	214.15	208.44	214.86	212.34	209.88	212.74	212.99	210.9	211.66	211.64	212.72	210.95	212.74	212.11	210.57	212.63	214.05	214.25	212.13	209.82	212.2	208.31	213.03	208.51	212.82	211.44	211.21	214.09	212.54	216.85	211.25	210.11	212.79	210.32	209.73
202.73	205.9	203.78	202.5	206.12	205.52	203.42	208.92	204.04	203.46	204.31	200.62	205.5	204.28	203.79	205.68	205.37	205.21	204.54	206.35	203.65	202.95	199.73	200.89	203.5	201.94	203.83	201.96	204.57	204.34	202.12	202.84	204.76	205.34	205.77	204.61	204.05	199.01	201.41	205.38	204.55	203.38	203.31	206.76	201.31	205.75	203.37	200.64	201.43	207.58
206.47	210	208.31	203.62	209.57	206.47	209.2	206.75	207.53	210.11	207.96	211.64	209.91	210.65	207.27	207.4	209.96	210.31	208.47	204.89	208.41	207.04	210.55	214.93	205.62	208.71	210.36	211.6	212.94	207.37	210.07	206.77	204.76	210.14	213.07	214.85	205.64	206.4	210.22	205.56	206.15	205.74	208.16	211.66	207.37	209.91	206.5	207.25	208.97	208.68
195.46	192.38	194.04	198.22	193.74	195.59	198.19	198.87	198.37	195.49	199.74	198.06	194.05	194.92	196.39	195.34	192.57	195.73	192.45	197.14	193.55	191.95	198.42	193.87	195.9	196.86	196.14	199.31	193.87	195.45	189.96	198.07	194.99	195.97	201.9	190.04	195.27	195.56	196.91	197.68	196.68	195.93	195.97	196.61	197.59	197.44	193.21	196.02	188.44	196.81
199.04	202.67	199.39	199.33	201.46	203.02	200.9	199.44	201.26	203.97	207.54	203.27	199.98	200.12	200.42	203.53	200.08	201.99	203.66	197.56	197.56	206.61	200.68	203.22	202.17	201.46	203.43	203.45	199.04	203.28	204.27	202.85	202.04	202.03	201.02	199.86	201.47	205.14	205.51	205.23	198.02	203.15	204.33	201.3	202.45	204.5	203.02	204.56	207.44	201.52
198.07	200.94	199.4	195.79	198.95	199.82	196.91	199.59	193.95	196.93	194.88	202.61	196.29	193.18	194.45	199.45	193.33	194.46	199.33	198.54	193.64	203.92	197.08	196.57	200.19	191.34	201.81	194.2	200.08	196.45	198.94	201.48	194.27	200.89	199.86	199.93	198.17	200.49	194.49	197.86	195.88	202.24	199.16	195.92	198.56	201.59	194.25	196.01	200.6	200.51
204.05	210.47	212.05	212.41	213.13	210.26	211.34	212.28	212.85	208.26	214.18	212.59	209.95	212.07	210.65	211.7	210.87	214.11	211.47	211.78	215.44	211.66	207.94	210.58	211.52	210.78	208.81	209.49	210.22	209.25	204.23	213.89	208.22	210.11	213.98	209.62	212.91	212.28	211.45	210.78	212.85	210.52	209.23	210.02	213.82	210.72	213.34	209.02	208.33	210.64
210.84	208.23	206.82	209.85	205.54	209.01	207.5	209.05	207.82	209.17	204.99	210.52	209.67	205.82	212.85	209.61	211.71	211.58	207.08	204.38	209.73	211.5	209.98	209.67	208.14	209.89	205.62	204.72	211.06	205.28	206.96	208.21	205.54	205.33	212.04	208.73	209.76	209.87	213.09	210.83	202.89	210.37	210.1	209.82	205.67	209.89	210.96	208.62	208.73	208.03
216.43	208.38	209.83	212.46	210.55	212.07	208.95	215.59	217.65	214.17	213.67	211.63	208.61	213.72	216.02	208.03	215.61	214.3	207.59	212.76	210.54	209.68	215.89	216.09	211.37	213.7	211.57	210.68	212.2	209.6	213.03	207.01	214.32	208.66	213.8	210.16	212.86	212.67	216.08	216.25	210.63	209.75	211.89	213.27	209.82	207.62	216.19	215.31	214.13	208.12
199.42	197.3	199.13	200.67	197.64	199.86	194.31	202.39	202.06	200.08	197.57	199.13	200.19	201.11	199.84	202.37	203.2	196.4	194.45	201.26	199.6	199.49	197.8	193.6	202.99	203.79	201.24	199.79	199.27	204.31	202.27	202.86	199.88	199.03	197.69	199.02	201.78	202.14	199.75	200.8	198.27	199.21	201.99	204.73	200.58	202	198.17	198.26	198.54	200
210.67	209.59	211.36	203.1	210.71	213.76	210.74	208.07	209.7	205.42	207.98	207.79	207.2	211.17	210.35	210.85	209.88	205.37	208.47	211.3	210.35	207.25	205.35	207.86	211.46	207.82	209.09	212.49	211.06	207.06	210.29	212.84	210.93	209.05	211.42	207.78	206.24	210.45	209.55	210.9	207.17	209.46	212.89	210.98	207.1	213.78	207.7	207.97	212.34	207.53
207.74	207.77	203.34	206.58	206.3	208.57	203.3	210.27	206.71	207.26	206.03	210.44	210.13	207.14	207.12	203.2	205.3	205.6	205.88	201.87	205.57	210.08	207.91	207.97	206.65	206.72	206.6	206.4	204.38	207.14	203.47	201.26	207.15	202.07	202.8	204.56	208.03	206.88	207.85	211.06	207.3	205.85	207.91	206.4	207.03	207.14	206.88	203.94	203.69	206.22
204.05	201.14	204.01	203.61	200.76	207.29	200.45	204.6	202.25	200.66	196.48	202.31	200.89	207.41	201.57	197.59	202.45	204.58	196.72	200.28	206.99	205.03	203.07	208.08	200.65	205.41	197.72	203.54	204.24	205.46	203.77	202.27	202.73	201	202.12	203.58	201.25	205.24	202.87	201.85	200.59	203.41	205.37	204.36	199.87	202.74	206.78	196.4	199.67	197.61
202.19	201.85	200.82	200.11	199.5	200.54	203.24	199.23	197.55	195.68	202.01	196.05	202.27	196.99	199.15	201.21	202.81	200.21	199.95	197.37	205.6	200.96	200.97	198.71	199.57	199.26	196.15	202.56	199.08	199.7	201.52	197.76	200.03	203.52	205.21	199	201.28	197.04	201.95	197.87	197.73	195.96	197.22	200.93	197.43	201.73	202.67	200.85	197.44	203.18
215.05	214.75	211.19	215.4	215.57	216.02	213.8	213.85	212.22	215.09	212.14	213.86	215.18	213.92	216.76	213.86	214.63	209.97	211.34	216.72	212.91	219.21	208.71	215.74	219.21	215.17	214.24	210.37	212.85	213.43	214.38	216.92	213.51	212.62	211.42	215.09	209.75	219.94	214.53	212.51	216.47	211.38	216.22	217.25	216.66	212.98	209.58	217.79	213.04	214.79
207.78	201.24	205.76	201.85	205	200.2	205.12	206.14	199.92	202.68	202.81	204.67	205.46	195.6	205.09	203.92	211.24	202.8	203.96	201.41	206.35	205.32	204.69	201.67	204.61	200.92	204.06	205.65	203.14	207.72	204.76	199.64	205.05	203.13	201.38	201.12	203.64	199.4	207.16	198.67	203.91	201	203.46	203.52	200.9	204.23	202.31	205.21	207.45	203
204.51	206.49	203.12	204.4	202.81	202.78	204.83	207.24	205.44	208.53	208.69	205.87	204.9	209.41	206.79	210.03	203.53	208.9	203.69	205.53	201.42	207.09	206.03	201.91	206.59	206.51	205.4	204.15	207.1	206.64	208.33	203.46	202.22	198.62	207.69	203.57	204.22	205.85	204.57	203.81	202.93	208.79	204.51	207.17	206.57	205.77	204.22	207.76	204.28	204.23
207.38	204.04	203.19	207.62	203.52	202.02	205.41	204.12	206.26	204.98	203.5	202.75	206.06	204.97	203.35	198.66	200.76	199.12	205.24	202.91	201.96	205.39	198.55	205.56	202.1	205.52	203.48	203.55	204.25	204.38	204.56	201	201.38	200.68	201.17	209.66	205.01	204.75	205.3	201.39	206.51	204.9	205.34	201.52	203.14	203.59	201.7	199.38	206.42	201.06
202.38	203.08	200.81	201.31	201.05	206.01	207.18	203.66	202.93	199.69	200.58	202.24	202.61	199.14	203.48	200.95	199.39	202.52	202.23	200.34	197.01	204.91	196.89	209.29	205.13	202.1	205.08	205.57	199.96	202.25	204.05	204.5	203.14	203.35	208.6	202.77	202.44	199.11	204.31	199.87	204.56	203.27	202.94	200.69	201.43	203.89	201.7	200.78	203.03	200.09
202.87	201.26	202.37	203.34	202.04	202.12	203.91	204.39	205.8	208.14	201.97	204.45	206.92	204.19	204.15	206.32	206.07	203.77	198.22	201.26	202.28	202.14	204.24	205.18	203.9	201.14	205.04	200.15	202.93	202.68	205.66	205.53	202.78	203.18	205.65	201.67	202.1	203.28	201.38	205.28	205.92	205.13	199.97	202.87	207.17	206.74	207.18	203.64	202.94	201.5
202.43	199.85	203.55	194.48	200.17	197.31	198.59	193.2	201.44	198.01	199.22	200.46	194.16	204.46	201.28	197.89	198.82	200.69	198.85	205.04	204.6	199.54	200.74	199.08	203.88	196.65	204.75	196.98	202.12	201.33	200.42	203.14	204.62	199.18	201.42	200.99	199.61	201.05	205.12	199.12	199.62	200.68	201.35	197.85	200.79	202.04	201.05	196.39	201.7	197.53
202.91	207.71	203.57	205.77	202.4	205.35	201.1	206.82	205.66	205.91	200.02	207.86	206.35	207.19	203.61	205.85	209.95	203.05	202.17	204.72	203.11	203.71	203.66	205.5	201.8	204.36	207.41	205.72	203.54	206.31	210.08	208.47	204.79	205.93	201.31	206.24	203.91	207.5	205.09	204.39	201.99	202.22	204.97	208.47	209.34	202.82	198.39	204.53	203.16	204.93
195	195.15	194.83	194.21	190.63	192.74	194.6	194.04	192.58	198.51	199.19	196.83	191.76	194.6	190.91	192.17	189.22	196.02	198.03	195.4	194.2	191.1	189.55	193.5	199.34	191.02	198.82	191.38	188.84	194.94	193.63	195.96	194.92	196.44	192.35	187.58	195.86	188.12	192.28	197.05	191.86	190.83	194.21	194.25	191.11	191.06	192.6	195.56	193.06	190.63
205.2	203.43	202.4	203.17	205.26	204.11	203.03	200.76	202.16	207.81	201.64	200.01	201.77	201.16	198.35	201.19	204.01	203.16	203.25	198.97	203.66	201.23	200.67	197.69	203.61	204.41	198.48	204.61	196.6	203.86	202.05	204.14	204.3	206.4	204.16	203.87	205.01	204.1	205.51	200.03	201.62	206.97	199.35	204.15	202.77	201.27	205.27	197.8	197.3	201.69
211.47	211.07	209.6	208.95	211.4	210.51	215.16	206.86	210.82	210.68	215.47	210.45	214.77	208.13	209.36	210.56	210.85	212.94	210.88	213.74	215.74	209.01	211.82	211.25	215.02	211.26	209.28	210.09	212.5	208.25	209.14	215.54	209.14	210.55	209.71	207.84	205.54	213.2	213.47	212.93	212.97	210.07	206.56	213.02	208.57	213.65	212.06	209.39	213.81	210.02
212.59	217.87	217.46	220.02	215.68	220.63	215.42	212.8	212.65	219.09	223.61	222.78	220.05	214.22	219.6	215.43	218.76	221.41	217.72	222.28	220.29	217.59	220.92	218.96	220.78	222.8	215.57	213.12	215.42	215.85	214.07	216.89	219.01	217.09	218.19	221.39	215.29	216.98	217.77	215.41	218.28	212.65	212.69	217.17	213.58	216.33	217.72	216.92	217.18	215.46
204.18	203.41	199.04	200.83	200.89	202.86	204.54	206.04	206.48	201.71	203.73	202.34	204.8	200.34	205.81	200.35	201.81	201.18	202.22	206.02	201.07	201.16	198.75	203.15	201.75	203.71	201.35	203.06	204.94	204.5	201.02	204.15	200.95	206.81	201.48	206.32	206.16	201.66	200.78	201.63	196.6	202.61	206.41	207.81	199.75	199.07	199.2	203.8	199.55	200.19
211.05	207.45	206.33	209.2	207.64	209.05	207.91	211.69	211.13	210.94	210.78	208.93	207.77	207.52	208.09	209.89	212.39	206.98	209.66	209.83	211.8	208.24	212.89	208.05	209.57	209.29	208.87	206.48	206.28	208.14	207.45	209.68	208.33	211.38	209.15	213.37	205.71	209.2	210.19	206.61	207.26	209.85	209.86	211.73	206.88	200.44	209.01	205.15	204.01	206.65
201.96	199.02	199.52	198.56	198.8	200.54	205.46	201.04	199.42	200.54	203.3	199.15	200.58	198.52	198.44	196.33	196.77	196.73	200.61	198.7	199.39	196.91	198.72	198.62	200.5	198.99	197.19	200.04	202.87	201.5	201.58	198.72	202.29	195.54	201.37	195.63	198.79	202.44	196.49	198.62	204.04	198.53	199.46	196.44	202.11	203.47	200.27	202.83	202.31	203.55
202.53	210.62	212.41	209.24	210.38	207.48	209.01	212.48	211.14	207.06	210.62	209.27	206.33	213	207.67	205.45	208.72	205.37	208.33	208.77	212.28	206.88	204.22	207.12	208.49	202.49	210.45	210.31	206.62	207.22	206.2	209.63	206.89	209.56	207.01	205.82	211.47	208.53	213.42	208.56	208.87	208.34	205.93	208.29	209.66	207.65	208.86	208.55	209.99	211.34
211.97	212.64	212.93	210.2	207.69	213.29	211.27	210.68	211.99	216.97	214.55	214.21	212.44	215.16	213.13	212.82	216.65	217.83	216.06	213.39	215.29	214.1	214.12	209.89	213.2	215.7	214.89	215.36	214.58	209.87	216.98	212.92	211.4	211.85	214.13	214.37	216.72	212.39	213.59	216.12	213.57	214.5	211.87	209.34	212.22	211.06	209.81	213.81	217.5	211.55
208.72	210.04	214.07	209.78	210.8	207.84	213.07	212.61	215.21	215.08	211.07	210.69	212.65	209.39	210.05	213.18	211.74	216.27	213.65	207.08	209.73	213.15	211.27	208.92	211.74	211.56	209.75	212.64	210.53	210.62	212.49	216.96	210.83	215.15	209.02	212.95	210.55	213.52	210.89	211.8	215.99	212.21	213.98	211.16	209.78	211.52	213.31	214.39	213.25	210.2
210.12	210.11	211.03	213.32	207.12	207.81	207.48	206.79	210.29	213.15	207.29	208.35	209.37	209.6	209.9	203.64	207.19	207.06	209.92	210.71	210.06	205.56	209.42	212.66	211.59	209.65	206.93	208.87	212.28	211.94	205	210.51	204.97	216.01	213.84	208.17	209.92	209.42	206.06	205.54	210.55	209.08	209.64	207.54	207.98	205.47	208.04	211.31	209.99	207.51
202.36	195.09	195.53	196.16	200	201.04	195.13	199.31	202.47	200.88	196.99	204.47	198.67	199.87	196.45	202.52	200.71	197.13	196.36	200.02	199.51	199.27	198.02	199.11	196.04	198.79	199.4	196.57	195.93	198.33	199.13	198.3	199.61	198.27	202.16	198.08	196.39	201.49	202.9	201.77	200.73	196.02	198.34	205.13	198.64	200.05	200.58	196.52	201.92	192.44
209.64	206.28	211.4	209	206.31	207.4	207.88	204.41	208.77	213.87	209.88	208	213.47	208.52	210.61	205.72	209.75	208.66	209.51	211.21	206.54	206.73	204.4	206.25	205.05	208.79	209.21	206.69	215	211.14	210.83	209.46	210.58	209.18	200.45	212.18	207.47	210.53	210.32	212.52	213.88	213.49	203.9	208.61	208.24	207.52	209.13	208.05	207.72	212.64
212.8	205.77	208	210.03	208.95	208.71	208.7	205.15	212.13	210.34	209.99	209.43	207.22	213.19	209.41	207.04	211.58	213.96	206.34	209.7	210.15	213.97	209.93	208.03	214.2	209.05	210.08	207.01	211.41	200.72	207.53	209.98	202.91	204.47	208.91	206.4	208.16	212.8	211.71	206.26	210.81	209.24	210.08	205.79	211.27	207.97	214.11	207.54	210.25	213.06
210.02	206.7	212.87	212.83	216.76	205.45	208.54	209.4	209.54	207.75	213.87	210.77	212.23	211.45	209.66	208.02	210.42	213.18	212.06	205.21	209.59	209.71	210.72	215.42	208.61	212.47	211.45	208.56	212.55	211.31	208.38	212	215.89	211.41	213.23	213	211.06	207.76	209.63	209.66	214.93	213.58	210.73	212.07	204.77	209.74	211.55	214.89	215.15	208.79
202.9	197.12	197.09	200.23	200.04	201.18	201.09	200.44	200.95	204.69	199.81	201.26	201.37	200.3	199.8	194.51	201.46	202.75	200.56	204.26	201.03	196.73	199.07	200.36	197.91	200.85	199.17	200.78	202.95	197.59	199.91	203.45	202.46	203.76	202.57	200.2	201.59	203.09	204.14	202.03	199.55	197.74	201.69	193.05	202.73	199.38	201.42	198.89	198.07	196.76
205.02	206.22	205.06	207.24	210.47	206.01	208.89	207.61	205.39	202.01	206.67	204.98	208.49	200.2	202.59	203.15	207.27	209.43	206.59	205.85	205.39	207.17	209.19	208.73	205.7	204.2	203.43	209.46	207.52	207.68	202.2	206.95	202.33	206.73	206.34	210.62	205.57	207.95	207.38	208.43	207.97	206.02	201.3	202.24	209.06	208.14	207.7	203.84	208.7	205.87
200.26	198.5	203.13	201.17	199.21	199.35	196.3	200.24	197.86	191.98	201.15	199.23	203.7	198.22	196.75	200.35	197.39	199.45	197.46	197.11	197.07	200.7	197.02	197.2	201.04	199.8	199.25	197.32	195.74	196.45	199.88	201.9	196.18	201.48	196.3	200.07	194.81	197.9	200.42	193.31	197.36	201.45	198.77	200.32	195.58	197.38	194.97	191.64	198.44	201.86
210.6	204.89	207.12	210.69	208.58	208.22	206.34	207.92	211.68	207.54	205.75	209.09	208.17	207.09	211.18	206.32	207.59	210.66	208.06	203.73	201.51	213.54	212.26	203.13	204.85	206.76	210.24	207.25	208.33	213.74	209.65	205.34	209.89	207.55	208.08	210.65	206.89	208.41	208.71	205.4	205.12	209.89	208.1	207	205.66	207.71	208.65	208.04	207.5	207.18
199.79	203.65	205.22	202.8	201.77	205.9	205.61	202.34	200.68	203.41	202.9	201.37	202.74	205.44	202.9	202.6	202.65	200.7	205.37	202.52	203.76	204.57	201.93	201.03	202.67	204.73	201.93	204.95	203.96	201.81	201.5	208.39	203.69	200.24	204.88	202.32	206.21	204.39	199.7	203.98	203.53	201.22	203.71	201.83	198.78	200.45	201.69	203.71	202.12	204.88
201.29	198.85	202.48	196.19	196.1	197.58	202.47	196.41	199.79	198.78	197.41	195.62	200.61	199.96	200.35	199.56	200.34	198.9	201.01	198.19	199.44	204.88	201.07	199.3	198.09	199.79	200.75	200.99	197.31	193.86	197.79	198.69	202.57	204.05	198.45	196.65	202.69	199.05	197.2	202.19	198.48	199.58	200.85	199.96	195.55	198.18	199.95	199.53	199.02	199.36
200.86	207.16	201.52	199.2	206.49	199.43	201.83	206.25	203.41	203.88	205.21	200.02	202.27	200.27	204.03	203.59	197.52	202.3	204.64	200.02	204.53	201.03	203.91	203.35	200.05	196.04	199.79	198.44	201.14	199.62	204.75	202.78	201.01	204.14	200.73	198.96	201.61	200.75	204.56	198.59	201.53	201.87	206.13	201.97	203.57	206.6	201.26	204.2	199.96	203.02
207.9	217.32	213.15	209.4	211.46	211.48	212.43	210.57	211.27	212.13	212.45	214.58	213.46	211.08	217.61	213.62	209.29	214.13	211.51	216.78	212.93	212.21	211.6	206.53	208.94	214.02	212.9	212.88	214.28	213.61	216.26	214.81	205.27	212.08	214.18	211.05	212.82	208.66	210.33	214.03	214.62	206.97	206.91	210.99	214.68	219.93	210.15	211.76	209.76	211.32
208	207.18	205.29	206.66	207.3	208.77	206.89	206.58	209.87	206.46	207.12	210.68	206.81	208.41	209.14	212.09	205.62	202.1	208.37	207.85	207.49	206.54	210.86	207.46	207.94	206.26	206.77	212.1	209.32	206.43	208.51	207.66	207.48	207.22	208.62	208.74	207.1	206.52	207.91	210.27	206.55	209.17	208.48	210.83	209.66	202.91	206.58	210.16	210.91	205.23
206.44	208.09	208.72	211.74	211.77	206.87	208.36	210.2	206.38	204.85	207.61	210.43	209.48	211.37	211.48	208.46	206.31	204.57	204.49	206.86	206.71	203.04	211.28	207.5	205.23	206.97	205.75	205.12	207.16	204.36	205.7	207.42	203.64	200.01	207.85	208.99	205.27	209.46	210.28	204.07	208.43	207.43	208.08	212.51	203.57	209.62	201.9	213.43	207.98	204.36
220.01	215.6	213.87	217.73	217.71	215.41	217.79	216.77	214.25	214.97	214	219.55	214.2	215.75	213.71	218.66	214.49	214.87	216.24	219.38	217.5	214.58	218.92	213.04	216.76	215.89	212.14	217.43	214.81	218.12	221.52	213.3	216.67	214.7	213.86	215.85	217.95	214.92	217.28	219.14	221.18	221.76	217.59	213.43	218.92	219.05	218.27	217.91	217.3	217.79
209.56	211.96	207.19	209.68	210.04	203.19	216.56	207.8	208.34	209.16	211.76	207.59	208.63	204.96	208.77	207.87	207.94	211.25	207.49	208.23	204.71	207.3	210.27	207.92	212.91	203.98	209.57	208.59	202.64	207.65	203.1	208.28	210.9	205.9	210.91	212.48	206.36	208.11	206.45	209.39	210.84	213.33	212.21	209.89	208.01	210.96	209.29	207.39	203.74	208.16
214.96	215.57	211.84	219.95	219.23	213.11	218.91	218.53	221.56	215.31	216.62	213.57	216.18	216.55	216.79	215.54	220.43	212.19	216.5	214.02	215.92	219.72	213.95	218.36	216.8	217.42	220.77	217.14	217.72	213.72	215.52	221.42	213.96	219.4	213.66	222.13	216.1	213.09	216.79	213.25	216.92	221.84	214.52	218.84	219.35	216.04	216.17	222.45	217.31	216.57
204.26	205.83	210.52	206.66	207.51	205.86	209.61	207.12	205.23	210.37	203.73	210.42	209.8	209.09	211.37	205.04	204.93	209.19	210.95	210.6	208.53	202.49	205.03	212.17	209.66	206.13	207.3	211.63	207.53	207.17	206.96	205.72	210.06	209.26	205.94	205.21	208.56	203.29	207.74	202.57	205	205.03	207.38	211.09	210.61	209.66	204.59	211.13	211.46	206.37
204.6	208.65	209.74	201.38	209.01	206.84	209.93	205.69	208.67	207.07	209.45	213.31	206.31	204.96	205.96	210.87	207.31	204.98	206.77	213	209.54	208.08	205.47	209.84	208.99	204.8	205.29	203.74	207.62	207.78	210.13	203.04	209.92	207.62	208.27	207.99	206.06	206.94	209.76	210.73	207.11	210.24	210.36	211.57	210.33	210.5	206.91	204.92	205.25	205.76
207.2	207.26	206.39	210.9	206.99	210.94	207.37	206.35	208.13	213.17	208.77	206.02	208.95	207.43	206.87	210.44	209.11	206.31	205.45	210.25	204.62	207.97	208.39	208.36	208.17	208.23	211.78	204.76	210.41	203.52	209.06	210.7	209.12	209.08	206.48	208.31	210.92	211.42	209.13	206.58	207.45	203	205.82	207.63	202.1	210.54	206.74	206.54	207.19	204.62
210.45	211.7	211.67	216.45	211.14	209.43	214.75	211.26	213	214.2	210.48	213.1	216.75	210.67	212.71	207.85	213.03	208.91	214.7	215.51	212.17	212.21	213.5	213.38	208.81	209.4	207.84	207.37	214.51	209.42	208.27	215.52	207.81	217.25	213.45	213.92	209.57	210.15	215.12	213.26	211.65	211.34	214.16	213.35	208.49	210.5	211.84	208.22	208.85	211.24
208.3	207.39	199.04	210.8	206.49	203.6	206.63	208.88	206.79	209.43	203.54	209.85	208.01	208.16	208.36	209.04	206.48	205.41	207.05	209	206.18	205.63	209.19	205.41	209.44	210.73	208.83	210.11	206.71	206.07	207.94	211.17	204.64	201.09	205.56	205.07	204.04	207.63	205.77	209.28	205.75	208.13	207.33	211.69	213.58	209.41	207.89	209.39	209.32	208.23
200.86	197.93	199.97	198.17	200.67	204.75	199.78	202.06	199.93	199.76	198.85	199.26	202.08	198.8	197.43	197.16	198.36	198.15	199.3	197.52	202.51	196.66	194.57	199.7	203.91	203.59	198.67	197.01	198.52	197.63	202.71	203.5	197.91	201.11	197.59	201.23	203.64	201.03	200.61	200.67	198.03	198.95	198.31	199.86	199.54	199.99	199.97	202.19	202.27	199.62
191.45	193.91	195.89	192.32	192.59	194.33	193.69	198.2	195.61	197.65	196.6	199.88	194.6	199.12	197.48	193.73	192.87	194.12	198.75	196.74	197.13	193.55	196.26	195.62	193.93	194.6	196.81	196.62	196.21	193.82	196.86	191.84	195.97	197.3	192.75	203.53	192.55	195.66	197.65	192.62	197.88	192.14	197.48	197.74	196.57	198.62	196.32	192.77	193.5	192.17
208.46	213.12	210.37	210.18	211.75	212.16	215.84	213.59	205.84	209.78	211.53	213.23	208.84	217.87	208.97	209.29	215.56	215.62	209.9	211.26	215.2	213.3	210.05	207.38	212.16	210.3	209.67	210.32	214.07	210.81	211.74	212.3	213.25	214.05	208.78	207.88	214.35	213	212.55	210.72	218.69	212.42	210.8	211.11	209.11	210.31	213.24	213.79	212.43	213.16
202.87	200.18	199	200.98	200.67	203.57	201.48	199.21	201.41	206.84	197.87	205.88	202.25	206.69	202.17	204.18	200.5	204.73	205.78	204.18	200.33	203.17	203.19	203.71	203.13	197.68	199.76	204.58	200.78	203.65	203.26	200.68	200.43	206.64	197.96	202.98	204.94	202.26	200.87	203.03	202.12	202.43	200.18	202.57	206.26	199.33	200.63	204.5	202.32	204.04
198.53	200.41	196.65	198.77	199.39	199.59	202.09	199.32	200.61	198.69	198.83	199.48	205.54	193.69	201.71	201.81	196.57	202.45	200.07	200.51	199.12	198.67	202.67	194.73	203.11	203.26	197.37	200.06	197.99	196.47	197.23	201.84	195.02	195.76	196.6	198.83	201.28	200.24	199.61	205.28	201.12	196.61	196.89	196.61	198.52	204.36	204.02	201.6	201.79	202.02
201.65	201.84	201.52	205.59	203.99	204.92	203.74	200.09	201.07	204.74	205.06	209.24	203.87	202.1	202.16	207.61	202.84	202.54	202.95	202.74	204.91	204.86	208.32	203.45	202.31	205.76	202.45	202.57	205.55	200.22	203.29	204.69	206.51	205.42	202.29	203.35	209.78	201.54	200.38	198.14	201.26	205.95	198.92	202.64	201.81	201.78	207.3	201.06	198.1	204.15
205.29	204.38	198.53	203.24	203.63	203.04	205.87	204.42	205.79	203.78	203.52	201.4	199.41	210.26	202.06	204.43	202.47	207.62	201.11	203.91	205.15	207.49	202.98	204.84	207.54	206	203.44	204.89	202.44	207.53	204.96	209.36	204.42	200.96	198.56	205.81	210.17	206.96	204.96	210.25	203.06	205.9	205.64	205.73	206.35	204.42	203.31	202.64	206.46	205.09
216.71	214.54	214.31	218.45	217.62	215.89	219.48	219.62	219.64	217.01	215.79	217.75	215.08	215.33	215.15	219.11	217.96	219.1	217.39	212.65	215.37	214.03	215.74	215.26	218.94	219.4	218.22	212.19	213.76	219.33	218.43	215.95	218.76	219.77	218.61	215.38	213.33	216.4	219.89	216.6	219.95	214.55	216.42	217.11	217.39	217.2	219.73	215.04	217.38	214.7
209.66	212.95	212.66	211.84	215.03	213.49	214.11	216.92	211.03	214.3	211.5	217.83	213.8	213.65	206.57	212.41	211.45	213.03	210.3	216.85	209.28	214.81	213.74	207.06	211.52	214.81	215.22	210.73	204.83	211.84	210.7	211.64	212.02	210.93	206.52	212.9	213.52	212.23	211.11	210.27	214.64	211.73	207.34	213.11	215.54	211.26	207.7	211.41	210.1	206.17
212.01	213	213.43	214.29	214.1	209.58	215.4	215.49	212.75	213.07	214.42	213.45	213.72	213.17	210.69	209.3	207.84	213.38	217.78	210.39	209.73	214.84	215.17	215.78	214.47	213.99	215.53	213.73	216.13	210	214.92	213.84	214.62	215.03	212.03	214.32	212.52	215.69	215.01	212.64	215.25	215	218.64	217.77	214.36	211.61	217.27	209.51	216.06	213.17
204.02	206.1	201.65	202.01	196.91	200.75	202.79	203.27	204.73	203.25	199.06	203.78	203.41	202.08	202.65	203.89	203.03	200.95	198.8	200.85	204.11	206.76	203.41	203.69	202.07	204.2	201.49	200.82	205.09	200.74	205.9	201.77	200.82	207.02	198.64	207.57	203.5	200.42	202.79	203.82	202.92	199.95	201.02	204.04	204	204.13	201.22	199.06	204.38	202.29
214.49	211.3	214.83	215.73	211.01	212.13	216.02	213.95	206.97	214.04	212.18	212.5	209.69	209.87	211.89	209.19	213.06	213.02	208.26	212.12	209.57	208.91	208.68	214.78	211.79	210.34	210.45	208.11	214.26	209.66	213.87	206.73	210.13	208.99	214.31	215.89	212.53	212.03	215.91	211.07	210.62	207.44	212.02	209.93	207.71	212.02	208.52	212.87	216.17	212.92
200.51	204.56	208	204.87	201.72	211.95	200.67	205.34	202.47	200.97	200.73	204.21	201.04	204.8	207.82	205.02	202.79	204.13	202.89	207.05	202.73	207.96	204.93	208.04	205.47	202.71	202.23	204.96	206.81	208.04	202.46	209.47	202.63	206.84	204.88	206.42	203.75	201.31	201.61	205.69	204.27	205.72	202.47	204.1	206.85	203.89	200.29	204.51	205.49	204.65
208.79	211.07	216.2	208.15	215.71	207.72	212.03	210.98	215.64	214.16	207.89	209.96	215.84	210.33	211.79	206.73	216.44	210.23	208.54	213.82	209.18	210.3	209.12	212.52	210.32	210.57	212.1	219.08	210.29	212.95	209.49	208.11	213.71	212.21	212.19	206.87	210.79	209.31	212.21	214.46	212.25	213.91	206.93	210.43	213.02	214.83	210.66	211.13	206.24	211.92
210.01	205.77	207.2	205.07	206.64	208.18	211.32	208.32	205.32	211.43	208.45	210.83	207.35	208.88	209.11	210.45	212.96	202.96	208.42	206.99	208.07	206.73	210.11	212.78	211.43	205.59	208.58	208.58	211.54	205.25	209.86	206.7	206.13	210.77	207.01	208.42	204.54	207.17	205.32	210.85	205.06	204.01	205.54	207.61	209.77	209.98	212.61	209.09	210.12	208.2
208.95	207.99	211.87	213.64	212.17	214.57	214.26	211.6	216.36	210.87	212.62	212.69	206.84	213.16	213.88	213.88	210.74	208.96	206.75	215.82	212.17	210.86	207.35	209.2	215.01	216.87	208.54	208.98	211.88	213.64	210.27	209.8	213.6	214.4	215.83	210.58	211.5	213.86	213.3	209.46	214.7	214.51	213.31	210.65	212.2	214.85	213.81	213.9	213.92	217.3
208.85	206.02	203.11	206.86	206.56	205.37	211.12	211.1	206.33	209.38	209.97	207.51	206.78	212.87	209.55	208.29	208.05	212.36	210.1	203.15	210.28	211.37	207.26	211	200.76	207.64	207.27	206.4	210.5	208.51	209.41	207.44	206.98	208.4	206.59	209.07	207.6	203.61	209.83	206.85	209.36	210.63	210.24	212.51	208.32	204.5	209.52	204.54	205.99	204.43
206.27	210.71	202.87	199.32	204.2	204.28	203.72	203.96	202.28	201.56	208.82	207.99	205.08	206.96	207.03	206.45	206.34	208.03	205.67	205.99	204.52	208.84	206.74	206.09	209.07	205.47	204.71	205.63	204.94	204.41	206.86	202.11	203.97	206.59	207.11	208.5	201.23	206.77	199.69	205.35	202.2	203.47	212.73	205.62	208.39	202.46	203.86	201.59	209.14	202.36
208.47	212.46	208.37	209.5	208.58	207.24	209.45	208.56	208.63	208.97	207.58	204.97	212.99	205.31	207.68	210.5	213.05	209.57	210.56	203.61	206.31	208.88	209.06	206.51	209.23	208.83	207.94	204.43	203.53	205.86	209.09	208.45	207.39	211.94	207.59	210.92	206.45	208.04	205.37	206.62	210.63	205.94	212.8	207.55	206.18	206.82	208.45	207.7	211.52	208.27
211.89	207.79	205.07	208.6	211.96	213.48	211.04	208.86	209.35	207.17	209.17	207.71	206.68	208.82	208.48	212.17	206.17	208.02	205.2	210.06	207.37	209.93	210.72	214.69	204.18	209.03	205.49	208.99	211.97	213.36	206.93	205.71	204.87	211.93	204.77	206.24	209.65	208.39	209.6	212.64	209.65	203.5	212.31	213.36	212.93	211.84	207.21	212.06	208.23	208.47
210.4	216.48	212.04	213.71	209.02	210.45	210.62	210.38	211.78	215.73	213.24	214.47	217.35	209.41	213.34	214.03	212.95	211.76	210.51	212.17	212.47	208.99	211.93	207.45	209.43	211.99	211.3	209.58	209.22	213.77	208.65	210.87	211.02	209.88	209.57	210.36	208.74	209.03	209.61	210.52	212.25	208.31	212.6	209.01	208.7	211.38	209.68	212.52	211.97	213.34
215.38	206.56	207.2	209.07	206.99	207.23	207.17	207.22	205.86	206.35	209.86	212.61	211.46	210.11	202.71	207.85	207.04	210.93	207.48	208.02	208.86	209.14	207.59	207.65	211.18	208.65	205.02	206.93	211.47	207.43	214.36	210.86	209.48	205.01	211.18	209.3	207.5	211.17	213.71	208.97	210.68	209.63	209.19	206.81	210.97	205.71	209.03	208.83	206.15	208.92
218.32	219.55	221.46	220.4	218.08	218	217.41	220.92	217.33	217.73	215.55	217.32	217.11	215.63	217.58	215.42	216.04	214.58	215.77	219.32	215.16	215.05	218.45	217.88	216.98	217.33	217.4	215.91	220.2	216.35	216.65	215.34	215.93	215.74	220.41	222.87	217.18	217.45	213.79	217.03	217.07	219.45	216.57	216.02	220.23	218.89	219.14	215.24	216.95	218.02
207.75	205.35	205.78	210.09	209.48	208.08	210.23	204	211.64	211.4	209.62	205.64	209.49	205.31	207.19	207.49	209.46	212.8	209.86	206.8	205.47	203.8	207.91	210.12	209.89	210.45	213.74	204.97	209.05	202.14	208.93	209.18	205.52	212.48	209.54	207.57	211.02	209.78	207.83	207.81	213.39	207.12	206.01	210.68	204.18	208.77	207.19	205.46	207.05	207.26
198.52	202.72	203.39	195.26	193.93	195.81	201.87	195.82	194.18	198.39	201.58	201.18	197.66	197.21	202.18	196.21	197.41	201.12	197.69	193.34	196.33	197.28	198.35	200.62	203.69	196.79	195.02	193.9	203.03	199.05	197.5	199.93	200.03	191.77	200.7	193.29	195.79	200.51	198.44	196.6	198.5	201.09	196.53	201.26	197.8	199.87	197.96	198.25	198.47	195.84
208.65	217.36	213.46	213.9	215.93	210.56	216.88	209.05	210.39	212.48	212.1	215.11	208.13	212.74	210.98	209.05	215.12	212.83	212.94	210.89	216	209.71	211.36	214.59	211.58	214.86	213.79	208.65	208.81	210.25	213.71	211.71	213.09	211.05	211.6	214.8	215.25	209.53	205.28	214.65	211.35	215.22	212.61	208.99	209.45	211.28	216.53	214.49	210	214.15
195.65	195.98	196.34	196.83	198.03	199.85	194.85	197.53	201.75	198.5	199.35	200.57	198.43	197.75	194.25	198.4	196.44	195.09	196.96	198.39	197.2	197.3	191	198.52	196.84	194.8	194.49	194.38	196.4	199.95	196.32	196.26	199.92	198.33	195.64	202.61	197.51	193.2	194.92	197.86	198.06	199.68	200.85	196.36	204.13	200.29	199.18	192.6	200.21	198.54
211.56	209.95	209.1	204.65	205.87	209.75	206.17	203.76	209.66	205.05	204.28	209.26	205.38	207.58	209.08	207.48	204.67	209.84	207.06	210.21	205.36	203.88	208.47	204.49	205.06	207.46	211.77	206.4	210.18	207.52	208.47	209.29	205.18	208.66	210.96	213.44	208.87	211.91	210.11	208.11	209.72	211.79	209.56	207.07	206.49	213.64	204.58	206.61	208.05	206.85
207.08	204.04	210.48	205.4	206.48	208.77	206.54	207.2	203.68	211.55	203.95	210.22	210.24	207.36	204.75	210.82	203.86	210.67	208.77	210.41	212.33	204.99	205.68	210.12	204.4	211.69	212.09	209.03	201.53	206.83	209.54	207.78	209.55	201.96	204.98	204.34	205.44	205.97	205.88	212.1	207.51	209.33	208.72	210.24	205.64	206.86	205.67	207.5	208.17	207.06
209.08	207.31	206.94	210.52	209.02	208.97	206.4	209.37	207.79	206.14	203.77	211.27	204.3	204.59	214.8	208.18	211.35	206.58	209.55	207.14	203.47	209.1	208.27	210.83	210.74	214.92	208.89	208.48	204.05	204.71	207.8	203.38	207.78	207.24	208.86	208.61	206.26	202.14	211.65	209.71	205.6	207.34	204.98	206.98	206.22	209.63	209.33	208.77	200.34	210.31
199.29	208.34	202.03	202.67	203.26	202.97	205.05	202.82	207.49	203.4	204.21	202.95	201.81	201.17	205.5	201.38	201.57	205.97	208.98	203.82	199.58	204.58	204.47	204.01	199.86	204.28	198.66	204.53	201.68	204.91	202.25	197.77	201.62	202.94	208.22	208.42	200.26	203.85	205.26	199.69	201.94	201.5	206.24	203.65	201.83	203.21	204.56	202.4	201.54	203.76
209.35	211.42	211.8	213.81	209.88	208.45	209.88	206.23	202.89	204.84	207.22	208.08	211.39	210.99	205.27	209.6	208.92	205.79	208.66	210.54	205.13	213.67	205.95	209.92	209.52	211.32	207.32	209.46	213.78	211.5	211.8	209.91	213.3	210.75	206.26	211.24	207.36	213.38	208.59	204.63	210.83	205.94	208.8	210.46	209.87	211.44	206.87	209.32	208.6	212.82
209.28	213.1	215.08	210.17	209.81	214.09	213.96	213.58	213.34	208.19	213.55	210.46	211.37	210.48	211.98	211.48	215.09	210.73	214.37	208.93	209.39	215.22	213.08	213.93	210.29	214.8	212.21	215.24	211.32	209.14	211.45	205.58	210.1	210.3	213.04	212.71	211.99	209.71	210.55	209.53	210.93	216.41	212.07	209.79	212.61	209.02	208.9	209.23	210.15	210.96
206.48	203.67	203.65	201.45	208.01	206.14	203.95	201.68	209.85	201.68	204.33	206.5	202.64	205.63	207.91	202.15	204.18	202.6	202.13	204.98	204.43	203.93	199.35	202.69	203.68	204.47	206.19	202.31	204.17	202.47	205.01	204.25	199.45	205.37	200.54	203.87	202.95	198.84	209.42	207.35	206.29	203.59	199.52	203.13	202.9	200.93	201.13	204.28	202.77	203.53
221.07	220.03	219.44	213.57	220.56	220.54	218.29	222.18	216.21	222.39	215.57	217.6	217.69	219.53	216.01	216.97	218.08	215.38	220	218.89	218.84	215.71	214.06	218.32	213.82	218.99	212.02	218.78	218.15	218.75	219.16	215.07	213.01	216.76	221.52	213.57	215.66	220.12	216.24	217.4	220.99	213.63	214.19	219.81	215.6	223.52	217.62	220	216.96	217.28
209.7	211.91	213.23	212.5	213.46	211.01	211.26	209.73	213.25	207.87	213.02	214.16	213.63	211.4	211.51	212.71	214.57	207.95	208.99	215.23	207.94	211.35	212.94	209.19	214.4	209.07	207.78	210.39	212.65	206.45	216.74	214.58	211.78	211.82	211.78	212.1	209.46	213.4	212.27	212.36	204.37	209.07	213.4	210.12	210.49	206.3	213.91	210.81	212.48	207.46
213.73	214.81	212.81	208.4	209.69	215.56	211.6	214.06	210.93	211.18	213.58	211.45	213.42	210.14	211.1	208.51	218.65	213.42	212.4	210.78	207.78	211.99	212.61	204.64	211.11	211.12	211.03	215.1	213.59	210.67	214.34	213.43	212.53	211.28	219.58	213.8	209.61	216.71	212.81	211.5	212.53	216.18	214.37	211.04	216.51	217.78	216.36	212.44	211.76	211.15
204.13	199.75	202.29	199.04	208	198.75	200.25	198.85	200.07	199.26	204.69	198.96	199.48	203.75	197.36	197.36	195.16	203.76	199.34	199.7	198.7	201.82	199.59	199.23	195.11	196.58	201.29	201.43	199.38	198.48	200.37	198	198.17	199.12	199.82	203	199.43	198.21	200.56	201.8	201.97	200.64	201.04	200.42	201.76	200.42	200.15	201.44	197.77	201.42
206.2	208.7	208.51	208.11	210.39	209.92	212.22	209.24	208.37	214.57	206.65	206.38	209.07	207.68	206.99	204.75	206.74	206.79	205.8	204.64	211.44	208.13	207.5	209.81	210.41	207.63	208.13	204.12	207.76	208.82	208.44	209.11	206.14	211.38	209.11	206.14	209.54	206.76	207.21	210.99	209.26	203.1	204.92	204.82	205.87	207.83	211.87	210.41	205.1	213.1
208.19	213.45	209.49	204.54	209.88	205.78	208.49	203.41	205.71	206.78	210.93	212.85	208.3	211.95	209.07	209.07	208.85	213.31	206.56	207.2	209.02	207.02	206.9	206.84	208.4	209.45	206.71	209.22	207.41	208.27	205.46	208.67	209.09	208.46	209.76	208.19	207.78	209.07	210.06	207.02	208.17	205.48	210.77	205.96	209.74	204.49	208.86	208.26	210.52	210.59
202.38	199.54	204.54	205.39	202	202.31	200.94	202.14	200.4	201.48	204.67	203.39	205.31	198.74	203.41	202.44	197.28	202.06	202.87	203.66	200.78	203.88	204.64	201.76	202.13	202.77	202.92	204.02	201.43	201.92	201.04	203.47	203.98	200.1	201.17	203.78	205.45	198.31	205.67	199.47	203.7	198.42	202.92	198.74	202.93	204.84	206.1	202.58	208.21	201.87
206.97	206.97	207.97	209.17	205.07	209.11	207.92	207.99	208.07	210.78	208.59	209.77	206.42	208.05	208.51	203.62	209.98	208.33	205.21	202.21	209.24	207.6	206.79	208.09	207.92	203.48	207.53	209.95	206.83	212.66	210.54	209.73	209.91	201.41	206.77	204.21	210.04	204.48	204.94	204.66	204.33	212.21	205.52	202.36	212.03	205.85	207.33	207.63	206.99	205.02
208.07	203.96	212.82	209.98	208.6	205.04	210.11	204.62	209.28	203.93	211.15	208.01	212.38	210.6	205.96	206.2	210.24	206.74	205.84	209.62	205.25	208.21	210.66	203.91	210.02	207.76	204.59	207.7	209.09	206.01	205.43	207.04	209.62	207.84	206.34	204.95	205.35	209.63	206.08	205.84	208.1	207.46	205.53	207.67	208.48	208.96	202.83	204.66	206.01	203.22
209.05	200	202.73	205.43	203.56	202.8	203.99	201.77	204.76	205.56	202.97	205.8	202.96	205.3	207.64	202.34	202.17	196.48	198.76	201.36	200.5	201.53	205.32	203.08	206.68	203.19	201.96	200.62	201.79	203.1	209.1	204.39	200.44	200.45	206.89	195.17	203.84	204.57	203.65	205.3	201.39	206.37	204.24	204.07	205.19	200.91	200.78	204.8	203.34	203.69
214.55	212.76	208.45	211.16	211.15	210.52	212.96	215.44	213.23	211.83	215.51	211.73	209.58	212.85	211.35	211.46	215.51	212.37	209.5	216.93	213.32	213.15	217.21	212.67	208.76	219.04	213.57	210.78	207.96	214.61	212.06	212.23	211.98	215.77	211.03	207.6	211.13	216.38	213.05	211.09	213.72	207.74	211.8	211.73	207.76	211.55	209.68	213.34	211.51	214.34
209.17	204.92	206.85	206.48	208.45	210.51	207.7	208.13	206.1	209.1	209.58	206.39	212.46	207.96	208.06	206.46	208.77	209.11	208.52	212.26	204.34	213.02	207.09	209.71	209.57	206.67	207.7	210.5	207.83	207.22	206.64	212.17	205.41	207.98	211.95	210.42	208.86	209.11	202.93	207.72	212.38	205.68	205.59	204.27	211.55	208.86	205.7	212.16	210.96	208.69
213.46	212.99	212.13	211.11	207.35	211.33	207.76	207.66	215.89	208.33	210.22	208.47	207.76	210.93	208.12	210.62	211.59	208.17	210.39	207.85	206.65	209.34	213.23	209.17	211.61	210.89	208.21	211.14	206.02	204.73	207.31	210.17	211.25	208.88	208.21	208.51	212.07	208.74	209.04	212.66	209.1	211.64	208.15	209.93	212.15	208.88	209.66	213.01	210.41	207.02
210.56	207.02	209.24	213.31	207.33	205.15	206.48	206.19	204.79	205.8	205.87	209.14	205.29	207.79	208.81	206.1	204.69	211.69	208.25	205.65	208.93	207.52	207.28	210.57	210.19	206.58	210.1	207	208.83	209.64	210.99	205.88	207.54	205.92	209.23	211.5	208.5	202.5	210.49	207.69	208.24	206.27	208.41	213.62	210.09	205.86	210.17	207.25	206.89	207.33
208.75	213.19	206.12	204.55	208.82	211.89	207.53	211.34	211.98	213.3	208.52	204.44	208.49	210.19	207.58	208.66	207.01	208.21	211.1	209.29	208.43	207.44	205.95	213.45	217.89	205.44	210.66	210.33	210.62	208.43	211.98	208.09	210.75	207.16	212.49	212.88	205.2	208.27	210.23	208.06	208.86	212.27	207.71	202.29	209.18	210.29	213.61	207.14	210.98	209.51
210.87	208.29	204.42	211.35	212.33	206.5	210.71	206.86	209.88	209.8	208.63	209.51	209.5	214.74	211.48	205.24	207.64	207.9	207.48	211	208.22	203.91	208.1	208.84	209.99	210.34	206.8	204.54	209.96	209.37	205.93	209.31	205.32	208.71	207.75	207.59	210.66	206.61	209.98	213.28	207.08	207.3	210.25	212.03	212.76	209.74	206.42	206.95	209.07	206.35
208.1	205.66	207.08	206.83	205.98	205.86	207.66	207.97	205.76	211.36	206.88	200.19	206.8	208.63	203.8	216.78	207.81	208.78	210.86	209.21	210.47	207.68	208.37	203.17	202.11	210.03	206.55	208.89	206.73	208.37	209.56	209.32	201.8	209.63	208.05	209.22	211.67	211.68	205.68	205.08	209.9	206.46	205.46	207.34	204.92	208.25	207.96	204.42	207.96	208.11
206.38	210.97	208.57	207.38	205.69	212.2	205.64	205.34	208.28	211.25	209.72	206.6	214.44	208.68	208.12	208.57	206.52	203.76	214.57	209.16	211.67	208.35	213.83	205.21	208.44	207.47	208.66	205.83	210.11	207.98	208.34	208.31	208.62	209.37	214.52	210.43	208.27	208.39	206.59	206.82	206.65	202.9	209.93	211.59	209.21	212.61	204.22	209.84	211.1	208.84
205.08	207.17	207.72	203.39	210.33	207.38	207.5	211.64	206.4	209.97	203.84	202.94	206.41	207.77	210.86	211.27	210.09	201.72	209.78	210.75	207.5	204.72	206.76	204.71	207.43	207.88	209.01	208.8	206.81	201.89	209.67	212.04	207.3	206.65	213.31	212.46	206.81	206.04	204.92	212.57	209.32	208.11	210.48	208.39	207.97	207.47	211.39	207.15	207.74	208.29
203.1	208.8	205.98	207.89	207.65	204.05	211.06	208.07	210.48	212.52	208.81	204.53	212.28	210.35	205.42	216.61	209.41	209.84	203.22	205.2	209.43	213.04	210.81	204.54	209.99	213.38	211.81	210.87	208.26	207.82	210.71	208.83	209.3	209.47	212.12	203.9	207.3	204.49	208.36	208.68	207.28	208.36	209.46	210.8	205.99	209.05	208.99	206.9	209.95	207.84
209.37	209.1	205.52	209.4	206.57	213.24	204.39	206.14	206.74	210.5	210.49	212.94	204.98	207.64	207.17	211.1	208.57	206.31	204.14	209.84	209.5	210.66	207.33	207.05	211.56	210.11	208.3	207.71	206.31	205.97	208.58	213.18	213.32	211.81	203.76	211.18	207.48	205.01	207.94	211.59	211.57	213.82	209.61	208.07	209.69	205.86	210.26	209.76	209	207.12
208.33	209.19	205.72	205.7	209.2	207.55	202.95	207.75	207.79	201.98	209.85	210.17	211.73	205.87	206.58	211.86	210.09	206.71	208.05	207.92	207.15	206.32	209.19	210.59	208.57	205.28	210.16	201.39	201.86	204.89	212.3	203.59	206.26	203.46	209.58	207.07	209.65	211	203.54	208.88	211.01	210.7	207.24	209.3	204.86	203.99	207.23	212.21	210.58	205.26
200.47	199	198.48	200.77	198.86	198.25	195.38	198.5	198.81	203.01	197.13	202.2	194.19	200.22	202.44	196.1	200.01	198.51	197.34	203.16	200.26	197.06	198.47	196.04	200.96	202.64	197.83	203.24	202.08	192.73	195.87	199.46	194.92	197.79	199.59	202.38	199.51	200.43	201.44	198.37	198.63	203.39	200.89	198.54	201.25	200.44	196.64	199.46	196.88	202.09
217.3	219.52	221.68	215.29	218.96	220.91	211.85	218.53	214.16	218.39	214.41	215.87	217.63	219.14	219.6	218.11	219.36	213.87	213.95	216.01	217.95	211.53	221.36	213.03	215.83	218.95	215.97	220.87	214.45	214.77	217.44	216.47	216.87	219.85	216.17	216.19	212.85	216.54	221.44	215.85	222.4	218.84	221.75	214.66	218.76	212.45	215.84	216.32	215.04	219.17
214.33	210.13	216.04	214.44	214.75	208.51	209.63	213.07	208.39	211.84	218.33	212.1	209.69	210.08	216.23	214.69	207.41	211.45	209.97	214.75	205.96	208.54	211.19	213.35	212.53	210.05	213.9	212.99	213.64	209.67	207.45	207.81	213.7	209.05	211.56	207.77	211.34	210.81	209.41	211.99	212.39	211.97	211.22	210.11	212.11	210.52	209.24	215.08	213.1	211.67
206.67	205.11	208.83	206.33	207.18	208.08	206.02	213.52	208.35	209.74	208.35	211.62	206.33	204.47	205.54	211.25	202.53	210.08	209.52	202.83	208.21	207.25	205.88	211.83	208.04	211.41	207.01	205.93	208.46	205.39	206.96	211.42	209.39	208.07	211.53	205.71	209.72	211.2	203.97	212.09	208.94	210.48	208.09	205.42	208.14	208.7	210.54	210	206.14	207.06
215.27	213.31	212.94	216.1	217.77	220.37	216.14	216.89	216.19	212.81	215.85	215.06	224.03	213.67	216.31	216.86	218.81	217.74	214.09	212	218.82	218.59	220.01	218.6	215.42	217.42	220.74	213.89	221.19	215.5	217.39	215.26	217.55	215.94	219.35	217.02	216.53	214.23	217	214.21	214.72	212.29	214.7	220.17	216.98	218.25	218.65	219.91	216.07	218.93
216.03	211.37	212.19	210.28	214.92	209.01	210.68	211.65	211.66	210.86	212.9	210.89	211.6	213.75	211.86	213.49	211.83	213.22	209.68	211.48	212.91	212.22	211.53	209.51	205.5	215.42	213.37	216.14	214.17	209.55	211.36	212.97	210.7	214.22	216.59	210.16	210.82	218.33	212.16	214.49	209.29	210.59	214.44	209.58	211.65	209.61	211.16	217.89	212.02	208.46
199.7	198.19	197.85	199.25	202.32	195.48	199.35	198.25	200.59	201.35	199.92	199.78	203.18	198.19	199.73	196.85	196.84	197.18	200.4	194.74	196.26	197.32	204.17	203.8	197.54	198.73	197.01	195.67	200.83	198.53	197.17	200.83	200.47	196.14	200.4	199.34	199.49	197.84	194.95	196.41	198.74	199.49	198.54	194.31	197.99	198.11	197.72	198.4	194.89	198.57
202.05	201.25	204.38	206.13	203.67	198.5	202.96	199.18	207.67	200.81	207.55	200.53	200.28	201.61	204.43	197.65	205.03	206.7	203.45	205.56	204.91	202.58	196.55	204.34	203.3	202.99	199.6	199.56	202.68	204.22	204.17	201.95	201.01	207.72	204.21	199.18	207.99	200.15	203.21	201.27	202.62	201.16	199.45	198.9	202.36	202.3	202.5	206.55	202.17	203.28
209.96	205.46	203.42	206.21	209.19	204.76	205.22	205.76	208.19	207.57	211.92	210.35	206.52	206.61	207.79	209.96	204.6	207.63	209.79	211.2	209.7	208.17	207.66	203.77	204.48	213.6	207.47	212.58	208.18	211.86	202.57	211.23	206.62	205.72	210.55	205.03	209.45	205.09	203.94	206.23	208.42	209.51	215.38	206.53	208.18	210.7	207.96	209.53	205.85	206.94
199.89	200.12	203.07	196.01	200.72	198.97	202.09	197.44	198.66	201.87	199.8	199.62	204.55	203.1	199.24	196.69	199.14	195.61	197.23	199.45	202.36	200.87	201.41	201.24	196.1	201.36	198.74	199.31	202.18	200.03	197.53	197.4	199.41	202.81	200.23	201.11	199.23	194.87	197.67	199	195.96	198.41	202.11	202.19	195.11	200.67	196.03	198.02	200.71	201.9
203.4	203.25	202.04	200.79	204.36	201.25	206.13	201.43	203.27	201.22	202.97	202.71	208.1	203.08	205.66	199.63	203.25	196.49	200.26	204.49	199.41	201.84	203.21	202.52	205.91	204.51	202.98	203.96	201.81	201.21	199.2	201.89	202.93	196.85	202.73	205.62	202.51	198	201.07	203.77	201.67	213.17	202.4	203.84	204.31	202.81	201.36	201.86	197.68	204.7
210.52	222.04	220.8	213.38	214.09	213.25	215.07	219.78	216.23	216	219.26	217.03	218.21	216.53	220.24	212.25	215.28	218.62	215.79	215.6	216.09	219.46	216.7	217.67	219.23	216.07	223.64	213.82	219.77	215.3	218.86	217.51	214.72	215.6	220.26	220.07	217.8	216.76	213.22	216.74	220.13	219.34	216.17	214.27	218.56	212.09	217.71	213.84	214.98	219.64
209.38	209.43	205.84	207.98	210.46	206.03	203.53	207.49	208.91	206.12	206.9	207.39	208.05	203.95	213.6	208.98	208.1	209.16	209.26	204.79	207.02	206.8	209.49	214.38	209.59	206.67	205.92	209.18	209.8	210.28	209.04	210.31	208.47	205.68	205.53	205.69	207.97	205.76	207.23	206.38	208.98	217.97	207.28	206.53	209	208.65	211.43	212.3	208.6	207.62
208.73	208.27	208	211.43	211.01	209.01	212.18	206.58	201.98	207.85	201.47	204.12	210.55	206.78	208.88	209.1	209	207.23	205.89	207.05	210.04	205.45	208.54	207	210.22	211.88	207.45	206.81	207.27	209.51	209.28	210.26	205.68	209.74	208.09	209.83	210.27	209.11	208.96	207.41	212.98	209.34	207.59	203.77	206.38	209.59	208.34	203.56	207.41	209.42
201.49	206.38	202.91	205.77	202.09	205.68	204.2	200.1	204.71	203.71	204.42	206.27	199.69	203.09	208.44	199.77	204.16	204.32	201.42	201	199.65	204	206.98	203	203.84	203.69	206.98	202.79	204.53	203.84	203.79	206.7	205.05	206.01	204.07	201.78	204.64	202.36	200.87	200.78	201.22	204.06	204.11	201.49	201.7	202.44	201.13	204.68	204.48	206.04
209.96	205.03	208.06	207.93	208.54	202.76	208.73	208.33	209.1	209.48	208	210.7	206.58	208.9	208.03	201.55	209.13	208.62	206.74	207.12	207.84	208.47	208.47	208.01	207.65	208.92	211.5	206.07	203.45	205.36	208.12	205.88	209.89	208.35	207.87	203.08	206.68	210.03	210.16	208.33	209.89	207.66	207.59	204.11	210.78	207.59	205.15	206.78	202.39	208.44
204.24	200.44	206.92	201.23	199.4	203.28	207.05	203.26	205.17	203.98	203.8	204.09	203.13	202.34	203.49	203.81	207.03	203.5	206.73	206.72	206.7	202.58	205.9	201.13	200.2	202.98	205.31	203.43	205.66	208.49	206.56	204.56	204.28	210.01	199.77	204.21	203.95	202.59	199.77	207.75	210.96	202.76	203.22	206.54	208.11	204.65	201.47	203.55	207.91	209.11
200.3	203.63	205.72	199.72	204.71	202.66	202.61	205.25	199.31	200.81	203.85	199.94	207.47	203.79	200.77	202.04	202.28	204.69	204.98	204.1	199.71	206.25	206.59	200.85	196.39	202.97	200.54	204.53	204	202.68	200.27	202.9	203.03	201.66	201.29	199.92	201.42	197.85	200.51	204.25	204.34	203.63	200.44	198.28	204.28	203.29	198.66	202.14	203.21	202.32
211.55	209.7	210.27	211	211.17	210.51	213.97	207.72	216.96	213.72	210.34	209.79	209.9	211.34	212.41	212.4	212.45	210.38	207.71	211.93	212.48	213.61	214.05	206.12	212	214.21	213.63	214.4	217.03	210.71	212.82	211.96	210.68	212.98	215.2	213.48	214.49	203.25	216.6	213	210.82	214.67	212.72	214.39	214.01	210.87	209.42	212.49	208.34	211.51
210.23	209.88	212.39	210.72	210.87	209.81	213.13	215.76	207.44	209.39	214.66	211.38	214.65	212.24	214.23	210.77	209.17	211.34	213.6	210.52	211.67	209.72	213.75	214.25	212.91	212.52	211.86	209.38	212.53	210.02	213.94	212.92	208.78	212.36	210.74	213.64	211.63	210.52	209.04	210.61	209.31	213.61	215.27	213.66	214.06	210.48	209.7	214.99	213.34	209.46
202.99	199.78	203.98	204.07	201.82	205.2	206.11	207.59	202.49	206.12	203.31	201.45	207.02	202.58	204.73	197.89	202.3	202.81	208.74	200.09	206.69	203.96	205.31	200.09	201.48	203.66	205.59	202.49	204.1	208.1	198.51	206.82	202	199.87	199.26	208.09	205.68	205.84	200.02	199.56	204.45	203.62	204.81	203.89	202.93	202.67	203.68	204.22	204.43	200.73
207.55	207.76	210.03	207.26	206.28	208.35	208.55	212.62	208.31	208.8	208.59	210.6	205.22	210.46	208.39	209.76	208.69	212.42	209.94	209.46	208.11	210.92	204.51	212.2	209.53	204.6	207.53	211.37	210.29	209.76	209.61	207.61	207.79	206.32	208.34	212.82	210.03	210.12	206.88	205.78	203.84	213.85	207.28	211.58	205.96	208.16	211.16	209.08	211.66	208.99
200.82	203.9	200.59	203.8	203.9	201.37	200.02	199.8	197.24	204.87	201.34	203.86	203.29	202.96	201.92	198.6	201.64	204.91	202.38	201.19	199.18	202.68	204.4	199.47	204.49	203.26	200.64	199.39	201.98	203.53	203.46	201.46	207.7	205.49	208.62	202.51	199.55	203.66	206.18	203.79	205.16	203.99	199.49	201.51	201.2	202.92	201.63	205.32	206.05	202.62
206.64	199.46	209.73	201.84	206.35	203.04	206.86	202.75	210.6	204.18	202.88	205	203.28	204.68	205.63	204.97	202.78	204.61	203.32	201.17	204.97	204.69	202.42	204.29	202.15	206.17	201.93	198.96	205.02	205.89	201.71	204.14	204.43	207.03	200.92	204.26	206.55	210.8	202.28	203.16	206.89	207.8	202.75	203.09	207.48	206.07	201.66	208.76	200.58	202.02
205.3	203.78	203.34	208.23	208.66	207.42	205.72	209	207.25	205.24	204.71	209.48	203.74	207.34	201.89	206.24	205.54	206.08	202.96	209.13	211.01	206.78	206.04	204.41	203.76	205.77	203.47	202.64	200.74	209.45	203.98	202.87	204.73	206.89	207.54	210.93	204.37	203.07	203.82	207.37	202.11	203.78	203.09	204.33	204.49	203.54	208.21	206.09	205.01	202.65
208.92	196.48	200.55	202.68	203.58	208.22	201.77	203.81	205.31	203.56	204.4	205.22	202.48	201.76	201.74	202.43	202.54	205.98	198.18	206.75	203.68	204.28	202.2	207.04	205.82	203.11	205.12	196.21	204.59	206.1	205.07	201.42	202.99	202.79	206.5	203.27	208.24	202.1	205.6	203.89	204.13	207.51	204.88	204.84	202.93	205.35	204.91	199.74	203.86	203.71
199.39	204.19	199.28	208.55	203.34	201.35	196.31	200.41	199.01	204.02	200.52	202.14	200.84	202.27	199.49	203.75	203.39	202.84	197.69	203.89	198.93	203.93	199.61	204.13	202.67	205.74	200.74	203.94	203.01	200.94	201.63	198.69	199.56	202.34	204.51	202.06	200.86	196.6	198.7	200.35	200.52	202.91	200.89	202.94	199.3	202.24	200.75	199.24	201.16	200.73
206.08	210.18	213.39	207.87	208.13	217.05	212.54	207.89	214.95	210.43	209.07	211.52	213.05	213.21	209.29	209.83	204.4	210.8	207.02	210.3	209.11	211.72	208.86	210.86	210.32	217.76	213.68	205.87	210.69	206.9	210.26	209.38	211.72	205.03	209.96	204.75	210.8	211.58	207.85	212.18	213.19	214.04	209.81	206.98	210.6	214.04	210.67	209.95	209.83	209.98
201.15	208.23	206.21	200.17	209.69	200.76	205.74	201.17	202.89	204.67	203.96	208.29	203.24	204.02	204.02	201.15	209.22	205.55	203.71	208.42	205.06	199.53	204.41	205.56	205.91	203.66	207.73	203.44	208.09	198.17	206	208.37	204.82	206.32	210.3	202.61	205.63	203.33	202.21	203.94	205.14	201.85	203.96	204.1	203.16	201.81	208.48	199.35	202.3	202.48
204.64	195.18	198.49	201.85	198.58	201.88	197.97	198.22	197.92	197.24	201.53	199.87	200.72	200.51	198.64	200.82	204.78	197.54	198.63	201.52	202.79	200.41	202.29	204.51	201.61	197.14	205.22	197.44	201.29	189.07	198.49	200.26	200.9	199.68	200.36	199.04	197.56	199.68	202.68	202.49	199.02	201.93	202.09	201.33	200.61	201.53	199.38	197.5	198.49	202.1
203.1	203.7	205.64	210.84	205.86	205.15	207.12	200.5	213.08	206.58	211.51	209.25	207.81	209.42	208.12	207.05	205.18	205.45	206.24	202.65	212.66	202.46	206.56	210.27	209.8	208.37	210.31	208.35	208.37	211.59	206.72	204.57	208.54	210.69	206.47	212.4	201.92	204.86	204.36	204.48	206.72	207.85	208.5	205.68	209.56	206.54	206.64	206.98	203.5	209.68
214.68	217.6	218.29	220.81	215.98	219.47	218.52	216.83	217.05	214.3	222.31	218.61	213.58	219.8	218.92	218.21	218.31	217.46	219.34	220.27	222.43	215.65	215.39	213.13	215.54	213.03	218.42	214.42	219.23	219.65	214.61	217.63	215.12	216.63	218.34	219.03	218.73	217.26	213.45	215.86	221.01	215.33	217	218.21	218.84	215.94	214.44	218.97	219.61	212.65
219.26	212.22	215.16	218.99	212.4	220.25	212.72	215.96	217.47	213.31	222.35	217.24	211.81	216.97	218.32	213.44	217.13	216.71	219.17	215.98	212.69	215.95	215.59	214.2	216.8	219.81	216.64	212.81	217.76	222.69	215.13	216.51	218.18	218.4	218.89	217.92	219.9	215.84	216.01	217.38	208.79	215.07	217.1	220.2	223.3	217.85	218.3	216.8	216.73	215.26
214.14	211.94	211.75	215.78	214.71	211.76	209.8	209.99	214.4	208.82	212.75	214.21	213.67	212.88	212.99	213.94	206.55	210.64	208.8	212.74	212.88	208.52	213.63	213.5	211.76	212.97	209.62	207.17	207.79	212.8	213.75	211.49	213.1	210.84	215.35	211.13	212.1	210.39	206.31	209.96	210.18	211.72	213.46	213.2	210.17	209.49	209.32	212.91	213.36	211.12
205.45	205.01	202.89	200.31	208.71	207.55	204.05	200.3	202.78	201.85	205.59	205.04	207.68	200.39	203.76	205.92	201.71	205.95	200.56	206.2	205.76	203.45	203.69	204.06	204.95	204.35	204.77	203.91	207.81	204.79	204.83	202.43	201.87	206.01	207.79	203.88	205.59	209.08	206.5	206.57	201.19	204.83	210.76	202.78	199.51	203.85	200.47	203.96	199.6	203.68
201.7	204.76	206.06	203.49	207.85	199.58	203.71	202.36	205.21	202.91	205.33	203.92	200.71	203.01	203.63	200.33	202	202.21	200.19	202.27	205.1	204.14	202.75	204.46	206.25	200.02	203.76	204.09	200.72	202.92	206.36	202.06	203.04	206.36	202.72	201.94	202.88	205.43	203	204.52	203.38	198.45	209.83	207.99	197.72	201.05	199.31	197.69	203.15	202.05
208.26	209.03	209.04	205.04	209.78	210.2	210.99	209.6	208.5	209.25	205.88	202.85	201.45	211.34	207.8	207.42	208.1	206.13	200.71	213.57	206.95	208.44	207.07	205.03	205.74	210.61	213.56	207.2	205.42	208.45	209.92	207.75	210.77	208.27	210.52	207.01	210.86	206.07	211.45	207.93	203.76	206.23	208.73	204.69	205.11	206.45	211.43	208.93	205.25	206.91
207.35	212.24	211.18	209.59	205.16	208.65	206.28	210.18	210.06	207.38	209.69	204.97	212.25	210.76	207.1	207.72	209.53	206.64	211.39	209.56	206.71	208.93	210.37	206.8	209.7	208.71	212.35	209.1	213.25	208.9	209.32	210.47	208.35	209.42	204.2	208.45	208.87	206.75	209.33	208.4	209.15	210.79	207.31	203.68	208.84	207.54	206.13	211.15	208.47	207.58
209.69	211.48	208.12	212.52	211.49	212.44	207.88	209.87	209.67	211.43	207.46	209.94	214.16	206.72	211.7	207.7	211.41	208.74	212.31	206.92	206.25	210.05	207.25	208.47	211.45	213.49	204.96	211.76	207.83	212.65	211.26	212.73	209.96	206.85	207.25	206.03	210.36	213.41	204.36	213.64	210.97	211.67	210.98	210.41	208.89	210.2	204.45	215.44	205.66	207.09
209.52	211.19	212.23	211.35	208.79	207.13	208.23	209.42	202.71	211.65	209.36	208.74	209.98	209.87	210.54	207.51	208.26	213.27	208.93	208.8	208.48	209.48	209.33	207.54	209.82	208.71	206.41	207.41	207.58	210.23	207.22	210.32	216.03	206.27	206.91	208.9	208.52	208.53	211.8	207.92	213.99	211.81	208.33	207.27	210.28	208.7	209.38	207.1	210.79	212.99
201.02	199.78	206.23	200.87	204.11	203.24	202.9	203.86	204.03	209.48	201.93	206.31	200.57	204.01	203.16	202.64	207.71	198.32	203.91	207.92	203.2	204.22	203.52	201.5	203.26	201.69	199.13	205.18	204.85	201.21	203.87	204.05	201.54	203.37	206.63	202.18	202.97	203.42	206.11	202.83	204.23	205.84	202.35	204	204.79	207.11	199.26	207.2	204.32	204.65
209.81	213.66	209.67	213.1	215.06	209.19	212.44	208.06	208.06	212.81	214.87	209.3	212.93	209.56	208.75	212.75	213.76	215.15	213.97	211.44	211.73	205.52	215.57	210.92	214.35	208.68	213.17	208.71	209.19	209.75	208.11	212.14	212.22	207.19	214.18	210.8	207.74	210.05	204.58	207.27	213.67	208.25	212.23	204.69	213.03	205.79	209.09	216.36	211.69	213.53
218.28	215.44	216.85	216.55	218.43	215.4	216.51	219.01	218.68	220.61	211.98	215.86	215.98	216.15	218.53	219.3	215.1	219.58	217.25	215.59	220.04	218.99	218.6	219.91	213.33	216.91	220.32	215.68	214.66	217.13	218.65	224.05	218.13	218.76	220.82	221.47	218.61	219.52	218.36	217.16	219.02	216.79	219.99	219.59	215.22	217.98	217.87	218.67	220.14	218.23
202.38	200.87	203.76	203.06	199.47	202.32	203.9	207.03	206.64	200.84	203.45	202.22	200.29	197.88	202.9	207.2	201.69	206.06	206.71	202.45	199.13	204.56	205.14	203.4	204.32	200.68	203.92	202.57	203.83	204.46	205.18	208.04	201.34	198.62	204.06	202.36	202.16	204.58	202.15	204.31	204.08	200.84	203.37	204.61	202.13	203.98	202.16	204.75	203.93	202.03
206.24	208.07	207.29	210.79	211.59	207.35	206.01	205.61	214.44	207.72	207.13	211.43	204.59	208.04	207.41	212.39	211.38	206.5	207.01	211.01	207.37	209.14	212.32	212.02	207.71	213.43	208.79	205.66	209.65	209.62	209.03	207.7	208.95	207.17	209.91	207.99	206.49	207.5	211.13	207.56	207.78	204.12	208.67	209.33	209.06	206.63	207.05	209.08	205.7	206.92
206.73	206.94	206.16	209.56	207.56	205.41	211.53	205.2	207.92	208.6	208.96	204.86	207.14	208.64	211.88	208.21	208.5	205.66	212.98	205.46	202.39	205	208.25	206.57	209.98	206.82	209.61	206.44	208.27	206.66	206.63	210.45	205.64	206.09	206.68	210.74	208.17	208.81	210.16	205.28	208.23	208.36	208.59	204.94	206.9	207.62	210.98	206.29	207.97	213.17
209.44	209.28	211.99	211.82	209.97	213.46	214.1	206.42	213	209.87	206.67	211.52	211.42	213.62	213.7	207.44	208.25	210.36	212.71	215.62	208.23	213.71	214.84	211.02	211.08	215.17	208.54	215.33	212.55	210.19	214.69	211.09	209.67	212.57	213.4	213.18	213.34	209.91	212.83	214.62	209.26	213.86	211.69	208.83	210.91	213.72	210.01	213.1	209.31	208.95
201.21	200.36	202.28	201.85	206.05	203.42	206.91	203.7	200.09	203.95	202.7	203.34	198.38	200.77	200.44	199.74	203.45	205.18	204.34	200.58	205.27	202.92	202.23	200.57	204.07	204.86	205.68	204.52	198.24	202.75	205.24	205.67	203.21	204.63	199.74	208.22	202.43	202.03	202.93	203.38	202.39	205.56	204.27	203.85	206.02	205.39	206.9	197.13	206.68	200.95
196.96	201.77	202.12	199.86	201.04	203.27	204.66	197.69	205.8	200.28	206.11	205.83	201.14	206.09	205.35	203.28	206.9	202.65	204.28	200.63	199.29	205.09	204.32	201.62	202.94	203.11	201.54	203.7	204.36	203.74	200.16	204.14	205.98	203.53	206.49	203.27	202.47	203.66	201.99	203.91	203.21	200.15	201.63	203.63	206.89	207.14	200.66	199.35	201.67	203.84
209.91	206.31	207.63	205.85	210.52	206.7	207.06	205.4	209.38	207.13	205.93	200.97	202.26	207.65	210.46	206.7	209.44	202.89	206.65	205.12	209.68	210.86	207.55	205.8	205.49	206.04	206.74	208.87	204.44	205.64	208.39	205.78	205.7	208.42	209.31	206.56	206.6	207.09	207.46	205.19	203.67	208.32	204.47	209.21	209.04	204.21	201.37	207.57	207.24	209.19
210.5	213.05	209.99	214.18	210.53	207.46	208.17	208.88	208.46	205.13	208.61	210.19	209.04	210.14	207.19	210.46	208.27	205.73	209.61	209.43	207.19	210.23	208.1	208.41	211.61	209.35	209.55	209.67	206.91	212.71	207.84	204.47	212.13	206.08	211.16	206.4	206.76	208.59	209.2	207.16	213.85	207.43	205.96	209.93	210.89	212.56	211.1	210.91	209.73	209.48
200.37	205.55	202.39	205.32	201.93	206.7	205.44	203.8	202.49	206.12	203.15	204.45	203.04	207.74	204.29	203.09	206.23	205.96	205.74	201.6	202.76	207.5	205.06	202.56	207.25	205.15	205.66	202.61	205.77	208.67	210.07	204.98	207.36	201.73	205.49	200.6	205.94	203.47	204.15	205.23	206.91	204.91	205.08	202.27	205.83	202.89	206.67	204.26	205.82	202.79
204.42	198.53	197.93	201.65	199.1	202.61	199.28	202.93	199.21	201.47	201.28	200.33	201.1	199.35	200.89	197.04	199.26	196.79	194.78	204.82	198.99	199.26	200.57	201.73	198.97	198.24	197.1	197.81	199.66	205.32	202.17	204.61	202.27	196.56	202.89	199.48	199.45	201.21	204.92	201.55	201.12	198.03	203.92	200.74	200.89	199.23	202.84	200.6	196.25	200.05
208.7	212.11	211.94	206.26	211.47	211.87	209.53	213.78	213.51	213.85	214.53	214.45	208.2	211.24	206.89	212.21	212.79	212.91	208.66	211.17	210.6	213.65	215.43	208.44	209.71	215.67	211.56	209.21	211.9	211.85	212.96	214.27	211.6	215.51	210.92	207.77	214.21	210.69	213.49	213.52	207.25	211.29	211.65	210.69	214.25	214.93	216.05	214.59	211.78	213.29
207.87	210.28	211.52	213.26	213.69	215.44	214.25	210.6	213.76	211.09	211.38	214.92	215.07	210.08	214.82	205.7	207.7	210.32	212	211.75	212.74	206.9	208.97	213.45	209.18	211.58	211.05	212.14	214.15	207.82	209.14	218.08	213.81	213.5	211.04	209.62	207.81	210.76	213.04	209.94	212.41	208.93	213.39	210.51	211.79	212.32	209.97	217.07	210.7	212.75
195.59	196.88	195.41	199.12	192.73	199.99	198.17	199.68	197.86	197.42	199.67	202.29	195.89	199.73	197.76	198.44	196.11	200.59	200.28	197.47	199.06	200.23	198.35	196.31	198.82	197.4	196.93	196.76	198.86	197.17	201.12	198.06	201.41	199.99	196.17	200	199.94	199.25	200.64	198.24	199.37	198.25	201.57	197.02	200.43	192.79	203.01	195.59	199.02	199.04
196.19	199.45	197.87	197.73	199.39	198.45	201.26	199.79	195.25	194.27	201.4	198.82	205.41	198.74	197.41	199.83	200.79	202.28	197.49	200.39	202.52	197.52	195.92	200.39	200.31	198.41	198.39	196.43	199.97	199.27	198.58	199.42	196.24	200.63	199.81	204.6	202.74	194.32	199.12	200.87	196.11	196.09	204.59	204.77	198.24	196.3	199.56	193.78	201.2	200.42
201.79	203.23	201.5	203.71	206.18	204.33	200.22	202.99	200.38	203.48	199.82	202.96	199.31	201.08	200.5	203.29	202.64	201.61	204.62	198.87	200.74	198.97	202.41	197.1	202.99	201.87	204.05	202.54	204.98	201.99	202.24	204.34	203.47	203.67	204.28	206.09	203.03	207.32	199.36	200.02	200.91	201	198.77	202.01	210.13	200.74	208.92	203.22	201.37	203.93
198.35	205.51	195.36	201.33	197.4	197.25	200.63	197.92	204.47	199.76	197.72	193.89	199.84	195.11	201.73	196.9	202.87	199.15	202.9	200.24	201.41	203.06	199.22	207.02	197.31	195.96	198.42	202.45	198.94	198.4	197.74	200.91	197.83	198.94	203.02	204.09	198.99	201.79	202.85	203.31	204.07	200.73	195.84	196.98	196.18	204.39	198.21	201.7	195.36	196.43
205.45	205.62	202.24	198.79	203.56	206.53	208.23	202.12	204.98	203.75	206.1	204.05	204.99	204.57	207.21	199.83	202.44	209.57	205.59	203.31	207.42	201.42	199.36	202.83	204.98	209.12	207.52	207.43	204.04	204.17	203.71	204.23	200.48	203.39	207.17	200.53	203.71	198.93	200.1	205.95	202.37	204.92	208.97	207.91	206.3	201.65	203.44	206.44	209.94	206.64
221.92	216.02	219.19	217.07	218.67	215.26	219.43	217.27	218.36	216.98	211.91	216.98	216.21	216.26	215.63	210.23	215.23	215.77	217.08	215.41	220.02	218.28	217.25	222.81	219.24	219.48	215.57	218.57	216.97	217.51	217.51	219.28	215.35	216.2	213.87	215.65	212.77	215.28	218.51	216.46	215.3	216.38	217.77	218.29	218.55	221.89	215.94	214.39	213.06	213.67
203.45	204.36	204.08	204.29	204.2	204.38	201.08	205.02	205.94	203.47	205.41	200.43	207.45	201.32	206.87	201.39	201.9	209.09	210.68	206.15	208.47	207.37	203.61	207.04	204.21	204.22	202.02	206.95	203.87	206.14	204.42	202.9	209.33	205.18	203.3	202.66	204.44	209.59	208.6	199.66	206.85	204.59	204.3	201.19	202	204.25	204.11	208.84	205.21	207.77
213.11	214.82	213.49	213.92	211.55	210.39	206.91	210.13	207.81	214.59	211.8	215.24	212.47	212.25	209.36	214.48	208.67	210.12	214.96	214.22	206.31	208.73	213.04	212.75	212.05	209.44	212.61	214.53	213.02	214.03	214.69	214.28	211.85	209.77	209.07	206.78	208.62	216.03	211.35	208.81	210.43	213.66	213.5	211.99	212.97	206.67	207.88	210.7	210.63	212.89
208.29	208.22	210.58	206.83	207.16	205.56	204.79	205.84	206.53	209.19	211.19	207.49	200	206.42	208.03	207.36	210.56	211.25	210.05	206.97	206.64	208.07	207.21	208.34	208.29	207.08	207.61	209.28	208.28	205.86	201.09	210.51	205.49	207.12	207.86	206.78	205.52	208.32	211.51	206.27	209.81	203.62	205.48	204.61	209.06	208.31	212.54	201.61	207.13	210.49
194.98	190.7	191.83	197.65	193.82	191.77	195.58	198.29	189.6	196.93	194.05	193.97	192.67	195.95	197.16	188.26	193.53	198.71	189.23	194.06	192.88	192.13	195.35	192.4	192.93	195.41	190.48	194.42	194.18	197.28	193.7	194.65	192.46	195.83	194.07	190.22	192.19	196.27	190.91	192.54	195.02	195.59	191.67	191.28	194.53	196.65	196.96	190.98	191.92	198.97
217.15	218.81	214.36	219.29	214.43	218.32	216.02	217.08	217.65	215.49	215.69	218.53	215.95	213.61	216.72	214.68	217.43	217.19	217.93	217.52	218.16	220.12	214.55	215.1	218.79	216.92	219.36	218.38	218.03	214.99	215.6	217	216.22	216.46	216.82	215.81	218.15	218.26	221.41	219.92	216.04	214.05	211.58	210.08	217.84	213.9	214.42	222.58	215.85	218.34
209.62	205.16	210.08	207.48	210.98	209.2	209.08	212.67	206.36	210.68	206.52	205.88	210.48	208.63	209.3	207.94	210.86	205.54	211.64	205.11	207.6	206.38	211.05	206.73	207.71	209.75	209.63	206.27	209.4	209.53	212.33	209.49	205.98	210.21	208.72	208.82	207.08	206.91	212.3	204.95	209.66	207.72	210.39	206.46	206.09	206.61	209.66	205.86	207.42	206.03
216.61	211.3	211.49	206.93	212.61	211.71	210.27	216.47	210.34	211	208.94	215.26	211.39	209.65	209.18	211.55	212.3	210.03	210.1	207.43	212.27	214.6	213.43	213.12	206.82	212.54	212.54	208.43	210.46	216.32	210.98	210.88	209.28	209.27	212.93	215.31	215.47	213.75	212.31	211.78	211.69	213.41	207.47	207.89	207.39	213.51	207.57	212.07	212.9	208.75
199.71	198.58	199.9	199.98	197.46	196.39	201.48	202.72	200.9	195.8	203.54	199.84	198.73	199.53	201.78	199.95	199	200.63	198.46	201.14	203.41	201.12	199.12	198.4	195.79	199.38	202.15	201.28	202.14	204.08	200.53	198.31	204.86	200.32	204.37	198.54	200.84	194.34	207.58	194.84	197.38	199.85	197.22	197.59	201.61	197.99	199.33	200.02	201.87	198.83
222.79	214.68	216.29	215.09	215.9	216.86	221.7	221.36	218.28	217.14	213.21	218.72	213.73	217.06	218.6	216.92	211.6	218.54	216.59	213.22	214.7	216.65	215.77	215.64	212.91	214.14	218.94	220.05	222.87	215.38	216.69	217.29	215.43	214.51	213.96	216.37	216.98	218.41	215.26	224.78	213.05	217.98	214.1	218.24	216.8	216.07	219.43	215.81	216.92	218.2
209.33	205.57	207.77	210.77	208.88	207.9	207.23	206.78	207.61	205.94	207.27	217.23	207.49	209.32	208.18	206.09	210.01	206.21	204.61	203.31	203.69	209.42	210.45	208.08	210.13	209.95	212.63	205.81	208.7	204.88	206.38	206.91	207.06	208.74	206.3	208.79	209.95	202.31	209.57	212.38	204.75	209.38	207.46	208.7	212.69	202.41	206.14	210.61	212.99	202.51
209.58	208.2	208.24	207.34	205.09	207.86	211.5	208.85	208.29	210.37	210.19	209.73	211.46	214.25	209.1	210.81	207.45	204.29	209.14	209.77	209.02	205.1	212.62	210.73	207.37	207.04	207.05	209.67	211.34	206.27	208.76	208.53	205.85	207.09	205.97	209.84	207.63	209.06	212.14	209.2	208.34	211.28	209.14	210.1	212.65	204.13	204.73	209.18	209.19	214.47
207.82	210.18	207.75	205.7	206.48	210.67	208.17	208.67	210.59	208.49	211.12	203.42	206.98	211.23	209.56	206.23	205.84	209.48	209.27	209.1	203.27	210.04	206.95	208.11	205.43	209.92	211.52	205.45	207.68	209.72	208.46	213.65	211.46	212.56	207.93	206.97	208.98	208.14	211.83	202.92	207.68	205.48	209.97	207.94	207.47	208.08	206.24	210.14	207.7	210.19
212.91	217.54	215.73	217.79	219.62	216.81	219.42	218.72	213.86	216.07	216.12	217.85	213.9	216.6	215.55	213.75	216.79	219.58	215.82	213.66	217.77	215.59	221.66	215.73	222.37	217.8	218.28	218.13	219.8	216.92	218.14	216.49	216.27	220.88	219.87	218.03	214.39	216.92	217.07	218.59	219.56	219.23	218.06	213.69	217.79	220.35	215.68	218.64	214.45	223.06
201.12	200.93	204.03	202.6	201.54	202.79	209.38	205.8	204.95	207.18	204.13	201.06	200.38	203.36	203.37	211.19	210.69	203.53	203.89	201.27	203.78	202.43	203.17	204.91	201.6	199.3	204.6	200.48	205.83	203.16	208.17	204.76	204.96	203.56	204.65	204.58	201.03	206.51	203.6	203.51	204.69	205.2	205.06	203.71	201.3	204.59	200.99	209.62	201.03	206.06
204.83	203.72	203.3	203.54	203.48	203.28	203.24	203.61	202.96	204.16	202.35	209.94	205.46	203.23	202.08	205.29	204.58	200.29	205.31	199.54	201.29	202.87	200.01	204.18	202.87	200.91	200.58	206.06	197.44	203.02	207.59	205.19	200.06	202.76	206.15	206.18	207.37	205.28	203.95	201.61	205.53	200.54	202.4	199.54	209.23	204.28	203.32	204.4	200.18	204.23
212	207.46	208.98	207.35	211.23	207.09	209.53	201.44	203.93	212.03	210.79	212.33	203.81	207.02	211.16	208.61	210.51	207.71	207.07	207.15	203.37	208.74	210.34	208.28	211.82	210.13	207.1	211.74	209.03	207.19	208.91	210.31	207.33	206.65	205.72	208.66	204.9	207.54	208.8	204.64	205.89	207.92	209.34	208.85	206.72	213.95	206.43	207.15	208.9	209.71
214	212.01	215.14	214.7	214.08	211.42	215.28	213	214.53	212.52	211.56	213.77	213.02	213.84	211.54	216.8	210.26	217.2	208.82	215.56	215.16	209.82	211.89	215.74	215.56	211.96	215.06	212.31	213.37	210.79	215.3	214.72	213.4	211.66	213.93	215.13	212.08	214.03	213.27	209.53	211.39	215.01	210.52	207.55	209.42	208.37	214.62	213.96	213.72	208.13
212.22	208.06	210.7	213.61	210.45	208.14	214.5	206.02	207.27	207.45	208.24	209.35	205.67	207.31	210.56	207.75	208.54	210.55	208.69	208.39	205.79	206.95	209.44	211.44	213.83	208.33	210.65	210.68	211.38	210.2	210.18	208.76	211.76	209.39	210.59	206.66	204.16	209.41	206.01	207.76	208.79	205.8	212.76	209.26	213.25	213.15	207.83	209.33	206.31	209.85
194.66	196.77	199.89	195.94	198.93	201.94	196.25	196.7	199.66	192.45	196.65	198	193.93	200.11	195.89	200.97	199.81	197.03	202.97	193.45	197.86	194.47	197.93	199.63	196.67	197.09	199.07	198.87	201.8	195.5	196.47	196.58	199.94	197.62	190.48	198.59	200.3	194.04	199.96	202.69	198.94	201.74	194.44	197.76	193.59	196.54	202.8	194.06	197.09	197.86
201	205.52	205.16	204.94	201.25	201.74	207.78	204.8	204.26	199.87	204.51	201.95	199.78	204.45	203.8	202.17	200.12	200.66	201.14	206.41	204.93	196.87	204.86	208.09	203.58	205.06	204.94	201.91	198.96	203.07	200.9	205.9	201.17	203.59	198.13	203.55	201.5	200.76	203.91	205.38	199.59	202.29	201	200.06	200.33	204	204.6	204.55	202.82	200.65
204.6	201.6	204.55	203.59	206.22	203.47	203.12	201.76	203.86	202.6	201.43	203.32	205.13	207.27	203.58	204.84	203.12	205.69	200.82	200.5	199.65	207.93	206.01	202.83	204.61	205	204.58	204.53	202.63	203.13	206.97	204.42	203.67	206.62	205.57	204.41	205.39	203.67	206.08	201.84	203.91	207.54	202.15	201.34	202.59	205.1	201.02	205.51	207.8	205.49
205.83	203.56	207.91	206.21	203.39	203.88	207.39	203.32	204.16	203.78	204.21	203.72	206.1	201.69	203.37	205.13	204.67	206.48	211.87	202.01	203.17	203.97	204.06	206.85	203.22	204.9	203.03	209.73	210.71	202.28	201.67	204.69	206.18	203.78	204.48	203.82	204.49	199.56	202.65	206.89	202.81	203.93	206.47	205.73	203.98	204.44	207.06	207.23	201.11	202.02
217.49	220.48	219.71	215	213.64	218.53	217.57	216.11	220.28	216.22	216.1	217.77	215.85	215.07	219.34	215.77	215.88	212.32	213.47	215.03	221.53	221.45	217.28	212.99	212.3	219.22	219.03	221.2	219.36	216.64	215.17	216.31	213.61	215.6	214.65	218.74	210.2	216.1	215.71	217.16	219.5	221.63	217.19	215.23	215.86	219.72	217.97	217.34	218.05	216.07
203.55	210.04	209.07	211.04	208.24	211	206.89	205.99	210.35	208.15	206.21	207.07	210.72	211.18	202.28	206.33	206.06	208.27	209.24	206.59	204.77	207.7	203.98	209.2	208.99	207.49	205.13	210.81	207.03	212.58	211.24	210.18	204.86	208.77	208.68	210.62	207.17	208.72	209.96	206.26	214.86	211.04	208.05	211.56	207.05	208.65	208	211.47	205.08	206.99
207.39	206.92	208.7	207.18	206.04	202.49	206.23	208.08	211.2	208.5	206.22	205.89	206.41	206	208.86	207.77	208.98	214.1	211.58	209.51	206.26	207.28	208.48	207.1	206.17	210.14	210.9	209.39	205.81	211.76	210.34	212.8	209.2	208.31	210.7	211.16	209.28	206.58	205.12	213.6	209.06	206.82	209.28	210.07	206.72	208.12	211.48	213.39	209.72	208.47
210.41	209.86	212.68	211.55	212.5	217.21	212.72	205.29	214.34	214.81	211.25	214.03	217.75	211.69	215.31	215.06	208.78	208.74	210.56	215.75	213.13	217.64	213.8	215.88	214.51	216.07	215.47	212.69	212.08	210.38	208.52	215.26	212.75	215.82	210.83	208.8	212.51	214.12	214.68	208.43	214.56	214.89	215.98	215.59	209.43	215.39	214.9	214.7	209.42	212.01
217.29	216.8	216.76	217.11	215.46	218.15	215.21	219.03	215.36	217.72	213.34	216.27	217.72	213.51	215.95	219.35	217.41	212.64	215.54	211.85	214.97	218.12	218.63	218.73	219.49	221.35	221.69	217.89	216.08	214.58	219.71	217.95	216.72	216.26	215.53	214.71	217.44	219.17	214.86	212.29	220.95	212.72	214.44	214.17	211.81	214.7	212.59	216.72	218.79	213.46
198.15	198.17	202.26	196.77	196.39	195.69	199.66	196.85	199.69	201.58	201.09	198.02	199.4	199.62	196.3	197.03	197.87	201.67	201.86	200.76	199.08	207.02	197.73	202.16	199.02	196.09	198.22	196.04	202.59	200.13	194.43	204.55	203.16	198.96	199.99	201.51	198.77	191.68	197.34	201.06	200.38	198.13	196.84	197.65	198.58	191.84	202.56	203	198.08	200.2
203.46	201.73	204.34	202.47	204.31	202.7	207.73	202.45	204.42	203.65	200.14	204.4	204.45	206.18	203.44	202.32	202.43	202.92	203.79	199.95	205.53	203.26	203.72	202.32	205.83	204.15	207.29	204.3	199.72	202.97	202.57	201.98	201.4	208.25	200.48	207.17	206.91	207.32	200.86	206.83	201.53	200.51	200.74	205.37	204.68	209.03	204.76	206.42	202.72	201.92
214.47	214.45	211.69	210.86	210.99	214.61	214.95	211.68	212.19	209.99	214.29	209.5	215.26	213.56	211.36	208.01	212.28	210.9	216.48	212.99	212.14	210.61	216.35	216.12	209.58	207.47	213.85	211.3	216.35	211.32	212.92	208.76	213.75	211.9	216.19	215.34	214.72	214.79	213.07	212.31	211.56	213	214.65	212.27	210.05	211.29	213.38	210.03	212.51	205.56
209.69	210.38	211.54	207.61	207.23	207.77	210.3	210.76	207.48	210.2	206.77	211.26	210.8	210.7	207.35	212.05	207.59	210.6	208.88	208.04	211.23	206.74	208.69	212.06	211.26	209.59	208.91	211.24	206.54	208.03	208.37	210.43	211.85	209.53	209.78	213.1	208.15	208.24	209.56	205.49	208.62	204.35	208.33	205.4	207.31	206.83	214.65	207.88	209.7	210.01
207.95	197.5	204.75	200.03	200.01	204.51	203.12	203.36	203.94	203.32	202.42	208.67	203.51	202.46	209.58	203.13	208.76	204.65	203.63	203.15	202.19	203.16	203.12	202.33	204.26	198.38	203.16	205.27	200.87	206.84	202.17	203.81	205.78	201.85	202.48	202.62	205.8	203.21	200.89	206.18	199.17	200.27	204.59	202.63	205.62	202.95	206.48	205.43	207.36	200.97
200.09	198.1	196.75	201.28	205.13	202.09	202.14	198.57	198.31	203.44	202.35	195.82	193.19	206.13	196.1	198.25	196.09	198.09	201.57	201.85	202.08	201.45	197.42	203.02	199.04	198.81	201.45	197.91	200.44	198.73	198.18	202.04	202.41	202.2	197.97	198.13	202.24	202.33	204.22	198.66	196.2	197.22	198.24	197.66	202.2	201.5	199.18	201.36	200.76	198.79
214.24	210.16	210.9	210.98	211.75	210.55	208.43	210.9	209.76	212.93	213.39	213.43	213.89	213.65	216.73	209.4	212.84	213.22	209.49	207.62	210.85	215.99	210.25	212.82	214.69	213.13	212.04	216.17	210.25	206.37	216.1	208.14	209.25	214.31	210.94	210.97	213.63	213.74	211.09	210.53	215.89	215.13	212.18	206.67	209.27	209.64	209.93	212.29	212.61	211.13
213.88	213.14	210.47	209.74	207.01	212.1	217.09	211.01	210.86	210.51	210.97	208.18	212.42	214.12	209.42	210.68	209.77	213.35	206.9	211.02	216.02	209.68	212.88	214.54	210.69	212.09	213.82	210.91	214.91	210.07	210.67	210.56	211.5	209.17	211.87	209.76	211.97	211.36	211.81	213.55	209.33	215.54	213.01	213.96	210.22	212.01	209.58	215.58	215.72	208.39
221.57	216.91	217.47	213.97	219.17	218.14	216.12	215.81	214.83	216.53	217.62	217.1	219.61	217.63	215.41	217.67	221.07	216.69	218.72	214.27	217.62	217.88	220.54	219.95	216.62	216.54	217.84	215.67	218.18	219.36	223.42	216.2	219.31	220.9	216.05	218.48	221.83	218.19	214.07	218.88	216.45	221.44	219.41	218.52	219.92	215.46	217.23	215.25	220.3	221.84
200.46	200.91	204.26	201	202.35	203.05	195.9	198.73	198.94	200.34	201.25	199.66	209.67	195.4	202.1	202.04	199.51	201.81	195.08	201.14	204.19	198.39	203.36	206.17	201.08	201.43	201.02	205.23	199.73	199.65	201.52	197.96	199.29	200.12	199.57	197.16	196.07	200.78	198.34	204.99	200.86	202.74	198.82	201.09	199.76	197.51	201.37	203.96	198.38	200.19
219.42	212.02	211.52	215.86	219.15	214.15	213.34	209.38	209.42	212.73	211.99	213.75	213.01	206.58	214.7	215.26	209.27	212.31	215.5	213.98	211.32	210	209.96	210.95	211.89	218.3	214.59	211.36	211.63	215.24	212.19	207.55	211.15	213.97	215.48	215.6	212	214.32	209.7	206.44	213.1	208.96	207.95	216.86	214.26	209.89	210.69	215.65	214.83	214.26
200.59	208.15	198.87	204.98	208.86	207.99	204.51	204.17	204.94	207.07	207.59	208.22	206.44	204.16	204.86	201.87	206.77	208.53	205.72	203.63	207.5	204.97	205.94	207.95	210.04	207.55	208.59	205.3	207.23	206.91	203.67	207.53	209.42	204.31	203.03	206.02	208.22	206.11	206.51	207	210.21	206.77	206.12	206.47	208.91	203.64	207.8	205.47	204.79	205.36
200.52	196.8	198.87	200.71	199.22	200.33	201.06	202.5	198.51	200.85	197.81	199.46	202.07	197.51	196.03	204.9	204.9	198.59	199.66	196.51	197.44	202.44	196.63	200.92	199.91	193.74	199.89	201.53	198.05	199.52	198.18	195.47	196.03	199.72	197.68	200.16	194.3	199.71	198.91	199.58	195.23	196.16	202.17	200.45	197.59	198.07	196.01	202.43	202.16	201.17
204.02	204.31	201.97	205.53	199.41	200.89	205.52	204.72	207.18	207.02	203.16	205.53	206.88	204.37	205.73	206.83	202.48	204.16	206.95	204.22	204.37	205.76	203.58	205.83	204.17	206.37	201.72	206.38	203.66	206.82	199.34	205.08	206.75	202.92	207.17	202.81	204.21	203.99	205.09	203.09	204.28	205.22	203.57	202.59	201.48	205.41	204.81	202.83	200.36	203.83
203.95	208.84	207.74	206.77	211.22	207.81	207.17	205.8	208.47	206.7	204.93	209.55	205.2	207	211.96	207.14	205.73	205.63	205.92	211.04	206.43	208.78	208.18	207.55	204.69	208.1	213.37	209.08	208.54	205.15	209.75	206.06	208.24	204.43	207.79	205.02	208.24	208.35	209.01	205.65	204.75	208.15	207.02	204.88	207.04	207.59	205.48	210.54	208.66	209.46
209.77	209.52	207.8	209.14	207.38	210.96	210.06	206.17	205.85	206.32	209.64	207.08	208.52	210.45	206.09	205.51	208.35	205.74	206.13	210.26	210.12	207.42	210.17	203.17	208.69	211.12	206.82	207.68	204.41	208.6	202.21	206.71	209.77	210.91	210.02	205.7	205.01	203.34	205.82	205.9	206.85	206.3	209.17	209.28	204.3	205.74	209.78	207.12	208.65	209.67
204.6	208.11	204.57	205.36	208.28	209.53	207.07	207.44	211.21	208.85	209.45	210.5	209.27	208.99	206.39	210.97	208.83	210.98	208.95	209.32	208.79	211.49	211.67	213.94	211.44	207.06	207.54	209.38	213.71	209.86	209.19	210.59	206.59	207.93	205.79	209.86	207.6	209.69	207.48	209.41	211.52	206.69	207.69	203.67	212.05	207.83	206.21	211.55	208.71	206.77
214.21	203.43	207.26	211.98	209.27	208.26	207.69	208.71	208.03	207.38	208.27	208.81	206.8	207.64	209.6	210.6	208.47	204.23	210.47	205.31	209.64	207.91	207.58	212.98	206.05	213.13	208.17	206.9	204.73	212.67	210.21	208.27	205.26	211.64	211.77	212.09	208.49	206.69	208.81	211.84	205.48	209.45	207.68	212.26	207.08	210.95	209.98	210.61	209.26	206.99
211.35	207.36	210.15	211.52	211.41	209.77	210.42	211.82	209.85	216.61	209.77	208.69	209.83	217.78	214.78	213.47	211.79	214.68	212.46	214.47	213.51	212.33	207.19	209.09	211.5	209.59	209.23	214.53	213.35	215.92	212.44	214.27	208.47	215.99	213.67	212.31	212.73	209.42	214.43	218.19	212.75	210.43	208.96	208.69	210.61	213.59	207.6	212.93	209.5	209.56
202.11	199.9	205.15	207.49	210.58	201.66	208.06	208.53	200.61	208.01	203.42	208.36	202.14	206.03	203.47	206.92	204.18	204.48	201.33	202.49	206.09	202.02	205.78	206.74	205.12	206.41	204.51	207.54	200.09	208.79	204.45	204.55	206.17	206.52	203.24	202.74	203.53	202.21	205.77	206.92	202.05	199.28	201.77	199.86	201.4	207.81	202.9	205.37	200.49	203.82
196.89	196.86	200.41	198.9	200.78	202.29	199.87	201.86	204.28	200.37	201.88	197.67	198.27	199.3	200.75	198.47	198.22	198.58	203.49	199.42	197.93	200.87	201.57	198.7	202.23	205.72	201.97	199.89	198.94	200.21	199.67	201.42	200.41	204.53	197.18	196.74	199.31	201.89	198.98	197.73	199.06	194.95	199.67	197.72	196.54	203.97	201.75	199.56	197.77	195.9
213.41	215.89	216.31	217.26	214.89	214.49	216.87	222.76	218.96	219.05	213.92	218.01	212.6	217.02	217.98	216.43	215.6	218.09	215.66	214.85	218.82	218.55	217.78	216.94	216.55	217.28	219.86	221.24	218.48	218.8	222.26	212.49	215.31	216.52	219.5	215.08	218.64	216.98	212.56	218.08	219.38	217.99	219.5	217.74	214.34	217.82	217.18	218.07	222.97	214.97
202.84	201.28	201.62	201.38	199.8	202.74	202.78	207.86	204.59	205.01	202.28	204.32	205.21	203.27	205.63	204.21	202.71	202.7	202.55	204.87	203.42	203.68	205.13	203.53	201.1	202.52	203.93	207.43	204.33	203.69	202.24	206.76	201.12	202.01	201.91	204.04	206.99	205.06	198.74	206.56	204.49	203	205.62	206.27	204.76	200.68	205.97	200.99	204.05	199.21
206.97	208.18	210.13	208.54	208.15	210.17	210.06	211.27	208.12	208.69	209.72	208.62	208.44	208.95	210.13	212.08	211.11	212.24	208.18	205.95	209.57	208.68	212.44	208.27	211.38	206.67	207.28	214.42	212.63	209.19	207.48	210.08	209.03	210.31	211.72	205.98	209.67	210.5	208.9	207.64	208.06	209.23	208.03	207.04	210	208.61	209.05	209.36	205.53	207.77
209.93	205.57	204.72	208.71	205.68	209.94	210.61	207.64	207.42	205.26	208.41	202.18	208.39	207.83	207.26	210.57	206.12	204.08	209.58	210.98	207.35	209.52	205.67	205.05	207.8	209.8	205.17	207.76	207.42	212.15	206.6	207.14	210.21	207.45	208.41	207.69	207.42	202.86	204.89	210.93	209.72	205.42	204.46	205.51	210.19	210.87	203.21	210.43	204.9	206.93
207.8	210.99	205.89	211.88	208.97	206.35	209.93	203.57	209.65	211.61	208.56	211.44	207.42	209.1	205.49	208.65	207.16	209.58	204.51	208.24	205.67	207.12	206.24	209.82	208.47	203.71	209.7	201.34	210.31	211.69	205.64	211.57	209.49	205.01	208.72	211.19	208.29	211.98	210.21	208.33	209.87	211.99	208.13	208.41	207.97	207.92	210.95	209.12	208.08	209.7
202.91	201.21	197.65	199.52	202.91	199.49	199.98	199.38	201.12	201.36	198.32	195.46	196.22	201.46	197.58	195.57	200.86	201.17	198.65	199.32	197.82	199.4	200.11	197.68	202.68	199.36	200.71	198.19	196.21	200.21	199.13	201.89	203.36	198.5	198.67	198.8	193.6	201.08	200.92	199.68	198.63	199.89	199.64	198.86	198.08	202.48	194.79	195.62	203.88	201.19
203.97	210.79	206.79	203.93	211.95	207.49	206.57	202.43	205.26	205.57	208.95	208.92	205.66	205.54	209.77	201.46	207.45	207.62	201.54	206.85	208.19	203.59	208.41	209.98	207.17	204.38	207.01	211.3	207.68	210.09	210.43	210.33	209.26	204.22	205.37	204.73	205.61	210.44	206.6	205.71	210.56	206.22	208.49	207.53	207.24	207.93	208.19	200.96	208.9	210.96
206.14	206.43	208.65	206.43	210.24	209.75	208.8	205.92	208.28	204.5	208.67	212.17	209.24	210.82	209.51	211.9	205.43	211.35	208.22	208.55	207.08	203.8	206.21	209.24	207.31	208.2	207.74	211.21	210.57	209.31	211.98	208.51	207.67	208.97	208.58	207.8	210.45	208.77	204.52	208.47	205.58	208.56	210.08	208.93	205.82	207.56	207.48	209.41	212.21	213.57
212.82	211.83	211.51	213.98	206.9	213.54	210.09	217.48	213.85	211.08	209.42	216.25	214.08	211.04	208.85	209.33	208.84	212.65	210.03	205.99	213.76	212.78	206.94	212.54	215.95	212.78	209.45	214.3	215.71	216.38	212	217.34	214.85	209.5	211.64	207.62	206.41	208.24	211.23	212.81	209.69	213.64	212.62	214.95	209.59	210.63	210.41	211.67	212.98	211.66
203.34	200.73	203.68	200.61	203.06	207.28	201.3	208.7	201.45	198.63	202.68	202.19	196.71	200.12	205.57	205.08	204.36	207.34	204.59	203.14	201.92	201.29	200.33	203.44	202.26	202.44	205.64	199.48	205.17	203.4	202.16	202.38	200.75	200.35	204.56	202.87	203.33	203.19	200.34	200.51	202.1	203.99	202.48	200.05	202.61	205.6	201.7	202.34	197.06	203.78
209.36	213.56	212.99	215.43	208.49	209.21	213.82	213.89	208.67	215.62	214.88	213.68	212.63	211.7	216.42	212.4	212.19	213.81	217.61	216.29	214.96	212.68	216.36	213.68	214.13	212.63	213.42	215.93	212.51	210.72	216.79	213.16	211.75	214.47	211.87	211.23	214.71	213.47	211.23	211.28	213.27	215.51	216.84	213.46	211.01	210.75	215.44	214.38	210.94	214.71
206.16	206.03	200.47	205.18	201.51	206.17	201.86	208.63	206.61	206.17	201.61	203.95	203.68	206.86	199.66	200.39	202.82	201.9	197.59	203.08	207.41	207.44	201.17	198.99	206.61	206.55	200.35	204.12	203.8	205.22	204.66	198.72	201.25	203.9	205.67	199.16	202.9	207.81	204.79	204.29	201.93	201.19	202.23	204.51	203.27	201.11	206.58	203.56	202.62	205.5
200.05	205.38	204.81	201.89	203.84	202.46	200.84	201.12	202.61	201.7	204.12	200.63	204.86	205.44	202.59	204.24	202.48	207.25	195.48	206.01	200.45	200.78	206.27	202.43	204.75	205.77	198.46	204.35	203.77	203.45	197.45	202.94	204.4	200.59	202.85	206.99	204.03	203.17	204.88	203.27	204.84	204.68	202.51	203.07	200.84	199.75	201.41	202.81	200.57	206.22
204.91	205.33	204.6	206.19	208.3	208.49	200.44	208.06	207.19	202.3	208	207.58	206.58	208.99	205.2	202.82	205.92	207.05	207.41	205.78	208.25	202.25	203.76	203.08	206.37	205.28	204.47	206.41	209.9	201.61	209.88	205.88	199.46	197.99	207.49	203.11	206.75	206.38	208.01	207.72	203.24	205.34	204.07	201.91	203.75	208.82	203.09	206.64	205.31	206.62
205.41	210.43	213.62	210.24	213.31	210.19	209.12	212.55	212.07	212.25	211.33	214.47	209.02	212.62	211.78	209.16	213.03	214.88	213.08	209.6	214.11	211.32	211.56	208.42	211.03	208.69	212.3	209.82	208.66	213.56	213.19	208.29	216.67	208.24	216.89	213.11	211.12	213.74	211.51	214.84	210.14	209.61	215.59	207.01	209.3	213.95	213.1	212.04	210.21	214.05
209.05	206.91	208.24	208.24	209.41	206.45	212.53	212.62	210.12	206.39	208.63	207.97	205.31	209.15	202.06	206.93	209.03	208.08	208.7	209.64	211.48	212.89	209.51	211.75	209.77	212.21	209.46	210.5	212.92	209.76	208.91	212.51	213.2	208.64	209.44	213.18	206.13	211.5	208.18	209.13	211.27	209.59	208.09	207.36	205.43	204.01	207.5	207.17	207.53	206.53
218.06	214.86	214.08	221.9	214.31	218.17	217.01	214.91	218.1	218.15	217.42	224.39	216.93	218.46	216.7	216.13	220.04	217.5	216.5	219.66	221.11	214.38	213.04	214.93	219.95	218.97	217.89	215.52	222.36	215.68	217.06	217.67	220.06	220.74	213.16	218.57	214.95	215.61	221.69	218.66	219.61	213.84	218.76	216.73	215.4	216	215.34	215.32	217.06	220.66
211.39	211.13	210.01	214.34	214.64	207.91	214.39	211.44	207.57	211.87	211.62	214.67	214.35	211.42	210.85	210.67	215.74	213.42	211.78	212.42	215.05	213.14	217.89	212.72	210.73	212.35	216.85	215.54	213.38	211.4	211.44	215.71	215.1	215.71	212.95	212.72	209.85	213.2	214.22	216.05	206.21	216.19	212.85	212.77	218.25	210.44	214.22	210.99	212.98	217.89
201.14	197.76	200.09	195.7	197.35	200.47	199.33	200.42	197.29	190.94	200.69	199.6	198.11	197.12	197.4	197.35	199.73	197.7	199.72	195.5	200.54	199.55	198.25	205.77	196.09	193.18	195.51	197.69	197.02	197.15	194.93	195.4	198.75	194.94	201.75	199.69	199.05	196.87	198.39	197.58	197.95	200.2	201.15	197.69	192.63	199.62	194.78	196.09	202.07	194.39
204.54	206	199.24	200.48	206.76	207.23	203.3	203.67	201.06	203.94	199.56	202.77	204.56	200.36	205.53	200.73	202.73	205.88	208.32	197.69	203.85	203.32	203.72	202.47	204.8	201.7	204.1	201.36	198.18	200.31	203.58	203.09	202	206.88	202.06	204.85	206.27	199.36	204.32	198.92	203.14	206.09	203.84	202.88	203.74	208.08	204.33	201.2	202.71	202.42
214.08	219.09	219.73	214.81	216.5	222.71	221.76	218.68	214.67	210.69	219.83	216.04	214.42	210.99	215.44	216.52	217.7	214.14	215.97	218.13	218.47	218.39	216.16	216.11	217.07	220.04	219.18	218.84	221.27	213.35	217.75	213.27	215.52	220.5	221.5	219.42	214.89	221.45	213.54	216.99	216.83	219.8	215.07	214.36	217.26	219.1	219.53	218.75	217.22	218.03
206.69	205.1	206.1	207.39	212.09	206.13	205.24	209.34	207.01	209.83	204.53	203.12	209.05	212.44	208.76	210.32	210.37	208.74	208.04	206.93	206.05	209.66	208.08	205.82	206.89	206.01	208.62	207.75	205.78	208.01	211.64	207.65	206.06	205.52	213.23	208.68	209.53	211.41	206.1	213.3	208.03	208.96	211.56	208.59	210.03	208.64	206.2	208.68	210.96	212.1
212.41	212.08	212.58	210.85	212.72	213.39	208.98	211.36	214.02	214.18	210.38	211.82	213.24	212.63	212.69	210.06	208.87	213.88	214.65	211.33	215.73	214.89	218.85	214.28	213.31	207.37	215.35	208.98	210.63	212.19	212.55	213.33	205.2	212.72	214.71	216.06	212.09	214.39	211.47	212.03	213.6	214.86	212.07	211.61	216.58	209.57	211.2	209.55	211.29	211.77
203.56	200.82	206.63	202.83	205.92	206.65	199.39	202.84	202.53	207.31	203.67	201.81	204.31	201.49	200.88	195.65	202.23	201.16	201.83	204.29	203.04	205.1	202.62	206.18	201.67	201.64	199.95	201.36	200.61	198.54	203.18	202.69	205.39	201.93	195.54	206.24	203.6	204.4	201	205.94	205.96	203.6	206.03	206.04	199.92	204.73	209.81	200.61	203.87	203.44
218.59	224.24	212.5	215.52	217.5	220.08	215.43	219.1	222.68	214.89	217.83	221.92	219.68	215.85	217.33	215.28	214.59	220.27	216.03	217.04	215.74	217.25	216.15	216.28	220.49	215.79	218.9	216.61	221.15	219.23	214.97	217.42	221.59	219.46	218.93	219.41	214.35	221.03	217.45	218.18	214.12	215.63	216.09	214.24	215.01	217.32	218.42	215.57	214.73	216.19
199.95	207.73	203.66	200.83	209.76	201.51	197.13	204.32	204.73	204.26	204.55	206.08	200.45	205.2	205.64	203	201.22	204.9	206.45	203.23	205.4	207.83	205.1	202.67	206.88	203.29	200.93	207.41	202.31	204.4	200.03	206.26	203.62	203.91	206.02	204.88	200.51	205.09	204.13	203.84	204.23	200.64	206.46	202.99	204.73	199.78	201.81	197.4	197.73	201.97
219.12	218.09	217.71	215.61	215.4	220.38	216.45	211.49	217.8	216.37	213.28	216.6	214.79	215.35	215.32	216.63	219.85	217.91	217.55	212.96	216.01	216.01	218.78	216.55	216.01	222.12	214.56	215.99	218.77	212.9	219.92	215.35	216.63	217.46	217.17	214.96	217.61	217.33	218.61	216.57	217.73	213.22	222.31	218.54	217.59	215.39	218.22	217.44	216.87	217.75
212.68	208.1	213.42	210.22	205.53	204.49	207.27	204.16	207.94	208.9	207.82	206.11	208.04	204.88	206.1	208.97	207.63	208.29	209.01	208.69	205.69	208.87	210.74	200.44	206.79	210.72	207.07	204.74	210.74	203.25	207.3	208.93	211	207.83	206.3	206.73	206	204.23	205.58	210.47	202.77	207.37	208.16	208.29	208.56	209.7	209.22	205.77	210.89	209.82
198.97	197.53	194.85	199.41	199.04	200.94	199.86	196.1	200.42	195.34	200	192.83	197.69	194.57	200.84	197.4	196.27	200.22	198.12	196.5	198.18	196.63	199.89	201.57	204.72	201.19	196.59	200.49	200.08	199.04	198.63	197.89	198.96	200.38	196.51	198.09	202.65	202.15	196.61	199.68	196.84	200.85	200.15	198.83	201.86	198.8	200.14	196.38	195.92	197.79
211.02	205.6	207.83	207.36	207.93	208.22	213.38	208.11	211.15	206.06	208.99	206.26	214.31	206.39	205.1	206.15	211.1	207.67	206.17	205.51	204.5	208.65	204.82	204.96	204.8	212.11	210.62	207.41	207.6	211.66	206.41	203.27	209.01	212.16	211.49	205.83	205.95	211.39	210.03	206.21	210.01	209.99	205.13	206.73	208.56	208.51	211.28	209.25	208.54	209.38
210.34	208.52	206.44	208.18	206.9	209.72	205.68	210.27	208.69	213.02	207.59	206.66	208.23	208.08	210.91	210.95	210.29	209.21	212.13	204.66	209.69	214.24	209.46	209.15	208.41	209.49	209.17	212.21	207.65	209.22	214.53	206.96	208.59	206.14	213.28	205.37	207.35	206.08	208.96	207.25	206.4	207.7	206.35	208.51	208.34	208.91	205.53	209.31	210.18	209.02
201.42	200.92	200.06	199.81	206.41	198.87	205.45	208.21	203.23	204.24	201.47	203.46	201.48	200.69	203.43	203.54	200.54	205.68	204.05	200.5	201.03	204.46	201.72	200.46	201.44	200.75	201.3	204.89	200.95	199.15	201.34	203.07	205.02	202.96	204.76	202.82	200.97	203.23	200.09	203.82	199.87	200.55	199.9	199.2	199.78	200.07	201.74	203.26	199.01	201.77
205.5	205.83	204.68	207.63	206.97	206.12	205.18	205.96	207.83	209.6	212.13	205.08	203.02	209.23	209.37	204.69	210.72	211.69	212.52	210.03	211.25	206.88	210.11	207.83	207.55	206.84	206.42	208.72	207.89	205.3	209.03	207.16	208.78	210.13	209.67	211.3	210.11	210.3	206.49	205.54	210.41	206.81	210.22	211.21	208.53	206.68	206.55	210.41	205.98	204.05
194.95	198.31	193.61	196.7	197.06	190.99	197.5	197.98	195.47	193.81	197.7	191.01	193.91	194.13	193.08	198.43	195.65	195.68	196.36	194.27	193.51	195.83	194.95	197.82	197.32	196.63	192.08	197.38	196.36	196.83	194.83	193.41	191.4	197.45	195.09	192.32	192.91	198.11	192.98	193.97	195.82	194.62	194.51	194.96	194.36	196.5	192.66	199.46	196.86	193.31
198.43	201.65	205.6	204.04	204.38	203.22	205.29	202.73	207.71	207.65	202.25	200.77	207.68	203.55	201.28	206.31	206.68	202.3	204.88	201.65	207.15	202.23	201.57	206.35	203.62	204.81	204.19	205.47	202.99	202.61	204.82	203.69	205.32	208.5	204.43	197.64	204.1	203.27	204.97	208.62	200.59	205.94	205	205.95	203.85	204.26	205.68	206.86	203.02	202.75
208	209.95	209.27	206.56	204.85	214.08	205.14	206.3	205.99	209.61	204.34	207.71	205.4	204.6	200.63	208.46	213.32	209.89	210.27	207.76	203.6	210.79	207.83	205.94	209.94	210.49	209.41	207.62	208.52	210.68	206.61	206.42	211.73	204.97	209.47	206.75	209.69	212.91	209.39	205.71	211.08	211.43	210.39	206.23	208.09	207.67	208.94	208.14	211.78	204.81
199.73	197.76	195.5	198.27	202.58	199.73	201.19	202.67	204.41	198.13	198.85	199.05	201.16	199.15	199.3	201.74	200.78	198.12	200.42	201.34	197.49	199.8	205.18	202.88	196.88	200.46	204.84	199.28	199.44	202.78	201.09	196.7	199.81	200.63	197.41	196.85	196.25	201.8	192.79	203.23	199.02	200.31	195.42	201.07	204.37	199.62	199.74	204.4	202.06	205.8
204.99	204.85	209.38	207.14	207.32	210.28	207.37	205.49	202.69	202.73	207.52	205.26	205.81	203.56	208.77	210.93	208.41	212.88	213.47	207.06	209.91	206.94	208.45	203.69	210.98	205.65	207.78	210.31	211.59	205.25	208.08	209.54	205.72	206.7	204.17	212.16	205.61	211.28	206.37	210.27	210.33	208.3	212.75	204.22	213.28	205.42	206.06	206.09	209.48	212.01
205.68	203.95	204.74	200.94	197.83	204.02	195.18	200.12	202.79	208.43	202.62	201.1	203.94	199.48	204.35	206.26	203.16	198.89	200.92	204.24	204.96	202.53	205	203.49	201.73	202.88	199.42	202.97	201.86	202.83	207.45	205.35	202.56	207.2	202.66	200.42	201.94	201.67	202.51	200.04	204.3	202.65	203.69	202.4	206.04	200.24	206.05	199.96	203.85	203.61
211.39	208.11	209.55	203.34	207.14	211.44	211.85	212.62	213.07	210.3	212.17	210.44	206.32	204.48	210.35	207.83	209.49	210.35	206.91	212.51	208.79	206.42	208.29	211.29	211.28	210.04	209.61	210.23	207.29	208.76	209.3	207.7	207.54	209.5	204.36	208.53	204.3	207.47	211.26	209.42	213.63	209.52	207.22	203.81	208.38	211.5	213.15	210.23	206.5	206.36
211.77	209.59	206.95	205.86	211.55	208.19	204.2	211.04	213.14	206.63	208.82	205.9	211.18	213.5	209.25	206.76	211.94	208.33	211.96	212.26	209.01	210.27	209	206.05	206.05	207.96	208.36	206.79	211.16	209.06	210.73	208.17	207.86	206.78	206.55	206.15	209.15	209.05	210.42	206.37	203.13	214.18	209.39	205.71	211.26	207.32	209.82	212.38	209.12	207.02
210.28	208.42	213.49	206.1	210.67	208.74	211.03	206.24	209.94	206.3	207.76	208.59	207.6	203.43	208.84	212.52	215.92	210.83	211.55	212.23	209.08	210.5	210.62	211.43	212.67	209.5	211.93	207.95	210.69	207.56	206.12	210.7	208.91	213.7	211.08	207.32	208.82	209.89	206.08	209.1	206.89	209.12	210.01	210.15	208.9	209.81	210.8	207.42	207.4	208.47
199.18	209.25	203.9	200.58	200.99	200.42	200.62	196.16	204.39	203.47	202.38	201.63	201.11	204.81	207.33	202.91	202.42	198.8	203.68	201.05	204.02	204.73	200.56	199.54	206.31	199.95	196.63	197.33	199.77	198.96	200.4	201.84	198.8	203.11	200.33	199.7	195.83	201.35	200.77	200.41	202.61	199.28	202.68	199.37	204.87	202.74	204.17	199.81	206.06	202.46
215.5	215.7	219	214.11	216.96	217.07	215.53	216.46	215.81	219.83	214.87	216.98	214.96	217.75	216.22	217.52	212.33	216.52	218.01	220.83	220.04	217.17	214.11	216.82	214.06	217.21	221.23	215.69	215.83	218.13	219.16	216.72	216.35	217.16	211.59	215.73	219.14	220.41	221.09	217.66	222.51	218.68	218.1	213.2	211.41	214.65	219.96	221.04	219.69	216.27
204.51	204.58	207.46	203.8	204.41	208.29	201.51	203.83	202.79	205.64	205.53	200.81	206.66	200.72	210.69	202.58	205.59	205.74	205.28	206.23	205.26	201.75	203.27	203.74	201.45	203.53	202.56	203.63	205.07	202.92	205.78	205.81	201.66	200.99	200.22	204.22	203.91	206.1	206.91	199.75	205.06	203.88	204.93	205.04	205.64	202.47	205.44	202.44	202.85	202.38
202.22	201.42	199.92	199.5	202.24	205.33	202.84	204.82	202.48	200.85	200.13	207.72	201.55	204.52	205.29	200.37	203.64	203.67	202.82	202.55	202.69	207.34	201.58	202.92	202.88	202.82	201.2	203.42	203.2	199.49	201.59	203.25	200.8	208.48	204.58	202.65	200.23	205.31	203.73	206.05	202.97	201.02	200.62	205.32	200.86	203.37	205.57	203.48	202.3	204.22
202.46	204.94	202.22	203.87	202	197.11	201.77	206.05	205.04	207.3	203.08	201.66	204.16	209.54	200.2	202.95	200.39	199.68	204.86	201.48	201.85	201.18	208.83	201.03	200.09	203.09	206.36	201.03	201.48	201.15	200.35	206	208.45	205.05	204.49	202.18	201.08	203.75	201.95	202.77	198.48	204.57	204.86	206.49	206.34	202.97	205.36	203.51	204.23	203.3
197.06	201.48	197.18	198.69	197.83	200.92	201.88	198.07	198.12	199.79	202.31	199.48	199.96	199.69	194.54	201.9	198.52	200.02	200.07	199.4	195.42	201.03	199.1	201.69	200.91	197.18	202.11	195.17	200.53	198.54	198.88	204.62	197.16	198.19	197.18	200.26	195.12	200.26	198.26	199.55	199.11	200.98	202.45	198.06	198.72	198.88	200.02	201.26	197.92	199.51
203.52	204.84	202	203.02	198.38	201.44	209.74	205.85	199.51	206.41	203.69	200.91	202.87	200.26	207.59	203.34	203.98	202.62	204.37	201.79	201.38	203.26	202.38	202.8	204.65	200.99	202.03	201.94	202.88	201.02	203.39	199.71	199.67	201.96	206.11	208.66	207.83	205.94	198.88	196.72	204.96	205.09	200.76	202.41	202.8	202.64	205.61	197.87	203.4	202.84
208.64	208.34	208.98	207.48	208.13	206.95	207.52	209.4	203.98	206.62	209.23	208.9	211.37	208.25	206.35	205.76	211.53	206.61	214.97	211.08	208.12	209.5	208.1	215.02	210.87	207.26	207.1	209.63	212.18	208.22	203.14	213.85	212.96	208.11	202.49	210.42	207.35	212.99	211.19	210.55	214.33	207.47	208.7	205	208.88	209.4	209.64	206.1	208.25	205.56
214.87	217.57	217.56	210.53	216.81	215.34	216.14	214.7	218.73	215.07	215.74	212.88	215.33	220.68	217.56	215.48	218.38	216.27	215.67	219.9	217.64	215.03	220.23	217.21	219.53	217.51	216.84	218.53	216.34	217.36	215.33	219.52	218.62	215.84	219.3	214.91	219.08	214.99	217.72	214.39	215.33	213.93	215.66	218.41	218.36	216.75	216.94	213.59	214.31	219.12
208.16	204.7	204.72	205.03	201.84	205.62	202.84	206.79	207.31	205.99	205.68	206.26	203.01	207.65	202.06	205.85	203.12	204.82	200.5	205.94	205.28	202.31	202.12	205.05	199.18	207.38	204.07	202	204.77	200.13	202.57	207.89	206.54	206.15	205.88	205.12	203.63	206.54	200.6	205.03	202.21	207.45	203.64	203.87	203.28	206.04	210.17	204.05	202.39	201.16
203.52	204.39	206.93	208.32	202.42	201.21	206.11	205.89	208.06	205.17	202.63	202.65	200.77	204.39	202.94	200.44	207.27	203.18	203.77	202.17	205.07	203.56	203.22	203	204.84	203.64	204.98	200.35	202.96	205.74	205.95	201.46	201.37	209.89	206.7	204.01	199.28	207.43	201.85	203.48	208.27	202.81	208.58	207.43	203.32	208.14	201.96	207.95	200.44	204.82
206.94	212.51	210.33	209.72	208.26	210.17	208.06	203.25	207.06	206.68	205.37	208.27	213.07	210.56	210.39	204.08	214.33	205.54	206.61	212.73	208.59	210.16	209.83	208.03	204.7	207.75	207.72	208.2	212.44	203.35	209.75	207.89	206.15	209.26	208.79	206.43	205.08	206.24	211.71	208.74	206.78	207.12	205.47	207.39	203.27	207.09	205.43	207.44	209.25	210.29
201.46	201.13	206.17	208.6	210.18	209.16	203.89	211.26	204.33	208.31	208.8	206.2	207.37	207.97	205.01	204.91	208.55	207.29	206.38	206.8	208.11	206.02	208.71	203.12	208.24	204.25	203.89	201.64	207.91	206.83	210.75	205.8	203.67	206.33	205.2	202.1	207.64	205.34	211.95	204.37	205.63	203.77	200.48	205.38	204.16	210.1	207.12	206.3	207.64	205.53
207.9	205.51	204.78	207.83	208.27	207.68	209.18	211.22	210.57	208.51	205.23	204.9	206.51	208.38	208.25	211.2	211.3	207.96	207.84	206	207.39	208.66	208.03	207.63	211.72	209.64	202.48	207.13	208.94	205.87	208.53	206.4	208.63	207.97	212.22	207.16	211.57	206.97	207.2	206.48	212.71	202.67	206.87	205.4	210.93	209.46	211.82	210.63	207.8	204.94
208.78	206.24	202.57	203.06	205.81	201.56	205.07	206.25	202.8	206.33	203.28	198.41	204.15	200.24	206.07	202.08	204.04	202.64	208.46	203.86	199.89	206.87	204.3	203.14	202.62	204.33	199.55	201.28	204.45	203.84	206.91	206.49	202.03	203.54	204.23	205.77	204.24	204.09	204.82	204.16	205.51	205.58	205.6	204.69	202.47	203.6	208.54	207.16	200.17	202.64
201.83	199.87	202.49	195.17	202.47	198.72	203.89	200.33	197.8	199.24	196.84	203.18	198.02	197.51	197.67	194.93	203.06	199.08	198.21	201.61	200.27	196.01	198.68	202.55	201.6	199.06	196.72	202.79	201.68	200.19	197.03	198.71	197.76	195.83	198.81	201.6	194.11	197.05	199.58	201.93	194.63	203.42	202.17	199.96	201.56	202.09	194.08	202.47	199.02	202.73
200.22	201.69	201.01	203.07	201.25	194.59	201.69	200.23	198.33	203.34	198.8	197.58	198.48	197.58	196.81	207.24	202.67	201.53	202.52	198.52	197.46	200.77	201.83	199.58	195.21	199.58	200.1	198.23	199.48	196.17	204.5	198.76	200.84	198.94	201.18	200.52	202.23	200.71	198.86	203.55	200.07	202.19	203.55	202.85	198.05	200.83	202.34	200.2	206.76	203.5
210.65	207.86	210.6	208.94	212.63	214.67	210.07	207.02	211.75	209.6	214.92	213.42	218.03	209.58	211.68	212.36	206.68	212.31	211.34	214.14	214.74	209.2	207.81	209.46	214.15	214.26	210.82	210.39	211.89	210.89	210.32	213.78	211.43	210.96	212.3	208.81	211.6	209.93	211.85	211.34	217.79	210.49	213.79	212.45	214.85	207.79	209.86	214.37	212.54	210.67
207.99	207.78	209.76	204.54	210.58	208.03	209.51	206.67	206.82	205.3	205.55	208.17	207.6	209.84	209.31	205.4	207.64	207.29	208.46	205.31	211.01	205.95	207.79	208.03	208.5	210.08	206.91	209.5	206.66	211.98	209.15	210.35	206.18	208.63	207.54	207.47	208.05	209.83	207.02	210.16	207.24	205.45	207.7	210.42	212.39	203.85	210.89	209.32	208	210.56
202.6	199.75	203.46	196.65	203.81	198.83	202.91	204.41	203.03	201.18	199.14	201.68	199.21	202.74	201.11	203.12	196.8	203.46	201.7	203.01	197.91	205.3	202.27	200.51	205.02	198.97	198.52	206.21	200.98	200.9	196.76	198.41	199.85	201.84	198.71	203.55	203.06	201.74	202.33	205.42	199.24	204.42	202.9	201.07	200.28	202.26	201.56	205.67	200.05	201.26
201.04	207.4	201.82	201.34	203.6	199.5	200.71	206.53	203.05	204.17	206.65	206.36	201.8	201.87	208.73	203.07	201.18	204.5	202.98	204.56	199.68	202.76	205.45	204.55	202.43	201.71	206.65	201.47	201.09	206.25	202.05	204.97	206.52	205.11	205.41	197.56	201.49	208.41	203.46	205.39	207	202.9	203.05	202.47	202.21	203.07	205.18	202.28	203.78	200.96
202.82	200.18	201.03	198.27	199.95	199.4	203.86	206.28	198.75	203.07	202.06	200.45	201.81	195.87	200.96	200.84	199.75	204.14	197.33	196.16	207.17	195.59	201.99	201.65	195	204.79	201.05	201.54	201.01	204.7	205.08	199.79	205.62	197.76	196.9	198.2	202.9	200.38	199.54	198.22	204.34	198.62	197.22	203.8	203.83	204.59	202.46	198.41	199.71	198.85
208.48	204.84	206.63	201.92	209.05	206.69	205.11	209.35	207.68	206.41	205.99	211.19	207.95	208.14	202.44	207.16	205.03	204.83	202.47	203.18	205.71	208.6	204.48	208.04	205.55	205.09	202.14	210.36	206.13	204.5	207.58	207.41	204.24	207.97	208.14	208.75	204.73	207.46	201.63	207.19	204.19	209.11	204.03	204.87	207.47	208.87	206.44	206.43	205.72	211.06
209.94	206.09	206.97	210.81	202.88	205.59	208.34	206.48	204.32	210.07	209.76	205.57	210.2	206.78	203.57	202.72	208.04	208.38	207.84	205.09	209.54	208.5	205.92	208.51	203.3	211.32	211.55	206.63	212.04	207.69	206.04	209.02	207.05	208.36	209.41	205.76	210.48	208.51	209.18	203.59	211.54	204.79	206.7	210.43	207.45	211.05	211.06	205.26	207.62	209.42
208.61	210.59	211.94	206.68	211.39	206.2	207.71	206.75	208.53	214.44	207.68	202.73	208.28	214.75	207.12	208.41	209.44	211.22	207.92	203.68	208.33	211	207.23	210.53	204.68	205.14	209.95	210.06	206.37	208.72	209.22	208.28	204.89	206.39	209.16	209.52	204.78	208.58	211.33	212.37	207.16	207.12	205.17	206.44	205.5	205.24	209.73	205.71	207.54	207.32
206.63	202.76	203.32	205.97	206.01	207.37	199.65	204.94	202.87	208.41	203.9	207.35	201.26	201.2	198.1	204.89	203	207.31	208.94	203.17	204.46	202.93	201.95	203.77	201.9	207.22	202.03	204.3	200.67	204.18	204.98	202.94	206.48	205.91	205.93	203.95	203.36	207.53	202.3	203.63	205.7	202.18	203.3	205.91	200.47	205.83	203.83	205.53	202.97	204.08
210.77	212.45	211.69	213.94	213.05	213.56	209.16	209.35	211.39	209.09	216	211.01	209.64	211.86	214.08	216.23	212.8	210.16	211.02	211.49	212.39	212.03	209.48	213.43	211.67	212.34	209.14	206.82	212.22	214.43	209.61	207.52	214.36	214.06	213.26	212.44	208.47	210.4	210.37	208.82	210.19	211	214.39	207.54	211.9	209.65	209.64	210.2	210.01	212.18
214.94	209.49	206.93	204.33	208.56	211.15	207.5	210.83	208.51	208.53	208.29	205.63	209.24	207.51	211.01	208.57	210.05	211.62	208.19	215.55	206.84	211.56	210.11	206.22	203.65	209.1	206.44	205.51	208.07	204.47	205.92	207.1	214.08	210.05	208.93	209.04	209.5	208.09	209.34	210.78	207.94	205.27	210.07	208.71	207.54	210.95	208.2	208.8	203.84	204.29
195.49	200.86	199.6	198.27	202.61	196.92	198.66	201.73	201.14	198.34	200.73	199.05	192.45	200.19	199.26	195.97	201.08	196.31	199.63	200.53	199.14	200.46	201.08	201.92	197.81	198.05	198.62	197.98	202.12	198.47	198.06	201.51	201.86	199.37	200.3	201.4	200.31	200.1	194.83	200.24	202.69	199.46	199.97	205.43	196.41	200.05	194.43	204.51	199.18	199.44
199.25	204.92	206.01	201.78	203.8	200.76	205.53	202.03	198.28	201.81	202.35	200.57	198.95	206.08	200.96	201.31	202.66	204.8	203.53	205.85	205.41	205.81	204.55	204.68	200.45	202.45	197.31	207.75	203.1	200.99	203.44	200.19	203.57	202.41	201.85	202.83	199.71	206.94	207.31	208.02	207.42	203.95	204.7	200.91	205	198.43	201.23	206.21	196.39	205.91
211.2	207.57	204.51	208.7	204.86	209.74	209.59	206.32	208.56	211.33	212.48	213.03	208.81	206.9	206.06	206.93	208.51	207.76	208.61	210.26	201.3	209.3	211.33	205.74	205.4	204.85	205.59	209	210.34	209.3	201.35	204.76	206.5	210.05	206	207.12	211.68	203.89	208.74	207.94	209.93	208.02	203.71	206.72	202.61	207.91	205.89	208.89	207.12	212.21
200.82	203.89	200.41	202.07	203.01	202.11	203.43	203.11	198.47	202.57	198.88	200.09	199.51	200.74	205.27	199.53	199.29	208.32	198.43	202	203.33	205.17	201.6	207.15	202.02	202.78	203.89	201.82	201.62	202.46	205.59	202.29	205.67	205.64	205.55	203.29	198.77	201.3	204.1	203.68	206.62	197.76	202.21	200.76	201.22	202.71	197.48	204.12	203.87	204.62
208.73	209.5	203.29	207.51	208.76	216.24	207.12	212.45	210.21	212.82	210.06	210.44	207.59	208.67	210.64	207.64	207.97	210.99	205.88	210.63	210.86	211.91	206.62	208.46	204.37	210.7	208.2	210.25	207.81	203.02	211.32	211.7	208.91	210.05	213.59	213.71	208.49	212.18	207.27	206.64	210.74	206.04	210.73	209.96	213.85	204.89	207.42	210.31	210.08	212.37
215.2	217.85	213.08	217.12	214.54	214.08	210.11	209.91	212.77	219.63	216.07	217.27	213.49	214.79	211.78	210.89	216.95	211.6	210.99	216.25	214.29	210.99	214.23	218.86	214.56	212.42	218.1	210.19	217.12	211.98	210.57	212.83	215.13	214.28	210.61	212.46	207.17	211.17	214.53	213.22	214.06	214.65	213.87	214.65	215.16	216.51	216.85	215.78	215.85	213.75
213.86	211.57	211.46	214.53	210.63	208.7	207.67	213.75	212.96	210.62	215.3	211.67	217.25	214.6	208.07	213.61	213.66	209.77	214.55	211.69	210.19	212.48	212.62	211.05	208.95	210.59	211.98	211.82	204.98	211.68	209.5	216.77	216.46	211.05	212.95	214.14	212.63	212.86	210.72	214.2	213.15	207.37	210.64	210.72	210.51	211.54	207.89	214.05	215.59	211.35
212.81	212.8	210.87	208.8	207.97	207.79	207.91	213.71	207	207.93	204.85	207.18	211.19	212.1	208.48	211.93	211.18	207.12	209.95	209.56	211.85	209.14	211.01	209.77	212.08	209.12	213.11	210.76	205.92	205.15	210.18	211.83	206.62	204.61	211.01	205.21	216.03	214.63	208.24	206.75	206.27	210.83	206.95	207.75	209.71	205.44	208.47	210.87	208.85	209.76
207.91	207.41	206.59	206.03	205.91	212.18	209.37	207.58	206.54	208.62	206.47	204.64	207.23	205.96	207.8	207.27	206.29	207.49	205.77	208.59	203.05	209.86	209.76	202.94	208.09	206.18	206.04	201.15	207.34	205.85	205.73	205.99	206.56	209.64	207.86	207.56	206.89	207.89	206.42	210.15	207.19	203.51	206.97	207.83	204.48	207.58	211.44	205.4	208.9	209.54
202.92	202.68	202.34	202.8	206.83	202.96	205.35	203.76	208.68	207.21	207.7	204.51	204.96	203.69	200.96	205.34	209.49	204.67	205.41	202.45	204.84	205.37	202.19	203.84	208.31	203.93	211.2	208.74	204.52	205.86	204.85	204.7	204.29	201.68	204.07	205.27	201.4	203.59	204.07	202.02	200.41	204.98	209.05	203.56	203.25	204.75	206.31	203.16	207.2	204.77
210.49	211.38	214.53	215.29	215.35	209.48	214.61	211.95	212.49	210.43	210.42	209.67	211.88	209.85	214.38	212.82	213.99	216.41	208.75	213.78	216.01	210.44	212.57	209.93	212.38	214.44	209.59	213.17	208.86	206.82	211.05	212.15	210.6	208.37	209.89	208.88	212.06	211.45	213.8	210.49	213.92	212.9	211.65	213.92	209.22	210.02	214.71	213.7	215.74	214.88
201.22	200.86	203.22	201.34	200.18	205.06	199.33	202.73	202.26	201.76	200.72	200.71	202.53	200.34	199.25	204.35	206.47	200.28	202.35	202.67	201.67	205.82	205.06	198.34	201.41	201.8	202.46	201.79	200.64	204.43	202.17	200.87	200.74	203.51	205.96	201.9	199.08	198.91	199.83	199.04	201.63	207.84	204.24	204.35	202.59	205.6	201.8	198.52	202.92	201.89
208.63	205.16	204.19	202.93	205.01	205.31	205.53	202.1	202.21	206.47	203.59	197.95	199	204.25	206.95	206.41	200.51	200.52	205.5	204.19	201.11	204.61	202.44	203.47	200.56	207.28	204.51	206.16	204.91	204.49	198.22	202.7	203.8	199.37	202.83	201.55	203.36	204.43	199.69	209.11	204.13	203.83	203.19	201.13	205.18	205.28	202.53	201.29	204.29	202.16
201.68	201.6	200.76	203.94	197.1	199.78	198.77	200.99	195.8	200.56	211.09	200.78	199.14	198.16	201.23	201.16	198.73	204.03	198.94	201.19	202.64	202.41	203.87	206.8	201.68	203.76	200.57	196.35	200.44	197.74	197.59	200.41	201.16	203.06	200.05	201.17	200.95	199.68	196.42	205.15	199.89	201.52	199.52	199.6	201.42	198.98	199.33	202	203.87	205.98
202.82	203.2	208.03	204.13	206.47	207.85	207.62	209.15	202.02	204.67	203.49	203.7	206	206.08	209.43	203.19	207.8	205.69	209.22	203.05	203.68	202.96	199.93	213.46	203	205.35	202.73	205.53	208.45	203.98	207.45	203.61	204.17	205.85	201.06	204.12	200.53	207.45	205.07	205.27	202.96	205.33	206.21	206.08	206.38	205.38	203.08	200.36	204.11	202.22
205.58	207	205.67	207.55	204.09	206.01	203.13	208.93	206.4	203.86	208.34	207.83	210.82	209.77	206.82	204.94	207.71	206.63	206.26	206.34	205.94	210.23	205.52	209.84	206.56	206.22	208.37	209.71	206.28	205.5	203.82	209.08	210.31	209.33	204.13	203.63	205.91	206.44	204.49	202.71	208.49	206.79	206.92	210.25	208.6	201.39	203.2	207.38	203.26	206.01
192.36	196.9	194.52	195.1	189.05	192.8	197.11	196.46	193.91	189.29	196.97	198.51	194.23	197.84	195.06	196.06	196.49	192.87	188.19	194.5	195.3	195.22	194.14	194.23	191.41	192.42	195.18	196.03	191.01	193.5	193.32	196.6	198.24	197.2	191.12	196.03	193.12	194.91	196.36	193.53	193.09	194.25	191.72	195.02	197.67	195.84	191.76	188.64	202.62	196.8
211.08	209.93	205.75	212.34	204.92	205.78	210.37	209.32	209.59	204.35	208.35	206.17	211.62	208.28	207.11	208.83	210.96	206.45	209.29	208.72	207.51	211.7	210.1	210.01	209.01	208.36	205.71	208.73	210.69	209.97	203.62	210.16	211.09	206.96	207.37	208.47	208.41	208.7	209.18	212.84	210.92	204.12	209.41	205.9	210.51	210.4	209.72	204.99	207.43	203.69
218.85	218.76	216.39	214.61	215.86	216.3	213.48	218.2	216.15	211.33	219.87	219.91	216.46	217.03	214.88	222.6	213.76	222.91	213.68	215.72	219.48	217.92	219.21	214.79	217.15	218.61	216.87	214.57	216	215.67	216.52	216.22	221.35	220.67	215.96	214.83	219.78	217.46	217.27	217.06	218.28	220.57	220.15	217.74	221.87	215.86	214.04	218.93	220.71	219.72
202.88	208.49	203.52	203.07	203.57	204.53	207.78	203.94	206.48	204.27	205.53	205.11	203.65	208.68	201.62	200.64	203.7	204.27	204.44	202.42	201.66	199.52	202.59	203.76	202.62	202.56	204.99	204.27	204.57	203.18	203.47	208	205.83	198.1	203.36	205.36	205.61	205.99	204.31	207.2	204.43	204.07	205.01	204.9	203.68	202.78	205.04	206.36	203.63	207.14
205.41	210.43	205.56	199.65	209.6	209.32	208.93	205.77	208.93	211.36	211.99	213.56	212.84	209.09	207.41	207.01	209.87	209.65	207.6	206.42	207.88	207.74	210.32	207.54	210.08	203.57	203.88	212.95	208.88	204.59	206.08	206.04	211.49	211.29	210.12	206.38	203.02	208.34	206.44	208.34	208.73	206.67	210.03	204.03	209.52	210.6	205.54	209.86	213.53	199.77
202.58	205.22	203.42	206.15	206.4	201.99	200.16	201.21	198.33	204.8	198.64	200.79	199.92	199.28	200.74	201.39	203.44	203.25	204.64	201.5	203.7	204.4	201.06	204.23	205.42	202.33	208.09	204.59	201.16	203.28	204.4	202.67	202.44	206.19	203.31	201.99	204	201.93	203.93	202.46	205.16	203.39	204.08	207.25	198.48	202.29	203.69	201.58	203.97	204.73
210.76	211.26	216.1	204.48	215.44	214.42	210.5	215.02	215.61	213.18	215.07	213.56	213.59	218.5	220.97	213.71	212.55	212.2	214.23	215.23	211.37	212.12	210.44	214.82	211.75	218.69	207.64	208.46	213.28	212.25	218.9	213.82	209.83	212.3	216.22	209.72	218.16	211.82	208.69	210.05	208.87	209.79	213.83	211.2	209.36	213.61	212.49	214.2	212.47	214.97
200.2	204.65	206.35	204.7	199.18	199.76	203.03	200.67	200.96	200.89	204.31	205.98	202.51	200.05	204.46	201.68	200.58	204.94	201.85	202.55	200.23	198.25	204.03	198.61	206.46	204.86	203.68	201.52	203.51	204.83	201.94	205.12	198.8	198.99	203.44	200.51	201.29	204.43	206.25	202.83	200.56	201.09	203.72	200.49	201.9	204.44	201.21	200.1	204.23	199.71
219.05	219.76	219.03	213.93	218.29	216.25	217	220.27	216.15	220.42	220.36	215.83	217.89	218.81	217.1	216.26	221.98	216.51	215.13	213.31	218.2	217.06	217.07	218.11	216.33	218.51	214.88	217.88	217.97	214.5	217.79	214.24	217.07	217.67	214.98	219.45	214.46	213.7	215.03	218.61	217.73	218.38	217.64	216.06	216.17	214.65	217.89	219.94	215.38	216.39
199.55	198.44	203	199.35	199.66	198.72	200.41	199.59	198.62	199.29	199.46	193.54	201.29	201.91	195.55	198.09	200.78	201.27	195.65	199.59	202.82	199.24	202.18	204.03	197.41	201.24	198.86	197.62	199.09	200.22	197.7	197.19	197.3	199.57	199.38	203.03	198.46	196.99	198.96	197.01	201.68	197.92	200.87	203.84	195.58	199.33	203.66	196.49	201.01	198.38
199.04	201.3	201.11	200.77	202.93	200.06	197.23	196.67	200.92	197.94	199.72	203.88	199.58	196.77	197.58	196.76	197.77	203.32	197.03	204.96	201.38	194.73	203.46	204.59	200.85	198.97	198.68	203.06	198.77	196.52	199.55	196.47	202.75	198.86	198.4	197.37	198.46	200.04	200.26	198.39	200.51	198.24	201.88	198.76	199.51	200.26	203.16	199.19	200.14	200.76
214.62	212.13	215.08	210.38	214.62	212.16	212.12	213.33	215.32	208.59	213.41	215.99	214.96	215.72	203.77	218.04	212.63	214.57	208.3	212.01	214.19	212.79	211.63	215.26	213.34	209.34	208.4	210.05	213.68	208.66	209.28	212.69	205.71	209.87	212.44	210.87	215.77	213.19	214.04	213.17	208.63	210.64	212.92	209.89	212.38	214.11	211.39	213.97	211.5	216.51
197.95	200.54	201.13	202.16	194.16	200.15	198.5	201.38	198.34	197.31	200.61	196.88	200.47	202.45	197.88	197.68	197.55	202.69	197.74	205.43	197.16	199.69	199.15	202.16	204	198.69	199.05	196.41	199.16	199.25	203.62	205.01	200.49	199.42	204.38	199.44	199.59	196.14	197.81	189.51	201.96	201.56	199.02	199.44	196.07	196.46	202.43	198.11	196.78	201.47
207.76	207.93	205.15	205.45	208.22	207.36	210.78	210.32	209.87	207.41	208.83	208.63	208.85	207.69	210.75	209.76	207.14	207.08	208.15	214.2	209.97	210.41	210.19	206.63	209.3	209.14	209.59	209.21	208.59	207.03	212.98	210.17	209.19	210.75	208.63	206.44	208.21	206.66	209.46	208.03	212.3	210.69	210.3	208.02	208.96	209.93	209.69	210.21	210.85	209.06
203.06	207.32	208.19	202.27	208.24	207.01	203.85	204.39	206.82	203.87	208.7	195.38	206.34	204.14	205.06	203.02	207.49	199.47	205.19	205.93	208.14	204.31	203.85	205.77	200.02	206.67	202.17	205.62	204.94	205.71	201.25	204.59	205.92	202.52	207.02	205.46	200.31	207.66	205.63	206.32	206.24	206.99	208.32	208.5	204.25	205.21	204.21	205.76	205.38	206.6
205.45	206.34	206.84	200.42	200.49	203.4	201.18	204.44	200.95	201.86	203.73	202.51	204.89	207.67	207.93	203.54	204.02	205.58	202.56	199.7	209.52	206.36	197.79	206.32	201.97	201.9	206.83	202.34	206.43	209.39	199.44	204.36	203.6	201.89	199.47	203.61	206.32	199.05	204.69	201.94	210.57	205.83	207.09	205.62	202.33	201.98	205.41	203.28	205.27	203.53
201.17	198.84	197.24	198.5	199.57	197.5	201.48	199.8	198.86	199.57	199.81	200.47	196.61	199.88	194.92	195.96	201.38	194.22	199.79	197.48	196.69	197.54	195.96	195.73	202.14	199.77	201.73	203	196.37	197.77	198.6	195.92	195.07	196.44	198.48	197.44	196.44	206.02	197.07	202.04	191.34	197.58	204.38	199.17	199.21	199.22	198.72	196.77	199	196.5
209.18	204.28	208.88	203.05	208.41	207	201.02	203.92	209.4	207.38	207.1	205.97	207.59	205.83	205.99	203.22	205	203.7	201.54	200.96	203.51	204.92	200.36	200.22	203.88	202.38	206.98	207.89	206.68	202.84	209.42	204.02	203.65	200.85	206.51	202.03	204.23	204.3	205.81	207.97	208.16	201.84	206.1	206.4	203.25	205.71	209.51	203.44	207.64	207.02
213.39	211.95	213.53	213.15	213.26	217.18	220.69	213.63	213.52	210.98	213.49	210.87	212.24	208.79	213.79	210.04	214.01	208.23	220.95	215.99	212.62	214.29	214.07	214.46	211.74	207.95	215.33	213.03	211.45	209.75	216.51	213.22	214.38	209.46	211.58	216.96	211.89	217.49	218.52	211.07	213.92	210.74	212.36	212.79	213.54	212.98	211.44	214.22	213.37	210.98
200.82	200.19	202.4	207.05	205.28	201.9	204.62	211.47	202.61	206.4	203.44	205.4	205.13	201.3	204.66	205.11	204.94	206.67	204.8	204.35	208.76	206.04	204.98	206.02	204.47	201.17	205.82	203.94	206.45	202.85	201.39	203.62	203.85	204.03	206.07	202.76	200.29	203.79	203.25	204.68	201.11	206.09	202.11	203.56	206.95	204.16	203.81	203.25	204.57	196.99
197.27	197.67	199.19	200.81	202.62	203.12	196.87	197.25	198.58	198.31	201.63	197.5	196.98	197.04	202.6	196.03	195.04	198.4	201.19	198.07	200.97	201.17	203.29	201.07	200.28	195.96	199.26	198.92	198.28	196.37	197.89	197.81	196.93	202.2	205.38	198.88	202.57	204.18	206.84	197.51	201.75	199.39	204.53	199.76	200.84	199.7	205.04	196.19	202.29	200.27
204.55	202.25	203.01	208.93	203.4	203.31	207.68	201.94	205.18	196.54	205.23	203.53	203.61	201.41	201.9	203.71	201.75	203.92	201.62	200.92	202.65	208.2	203.69	199.75	203.08	203.96	205.72	202.32	200.06	201.43	205.73	204.2	202.09	203.56	208.51	203.76	202.06	203.63	205.13	201.03	205.04	200.68	200.83	200.39	202	199.14	205.41	201.45	203.25	206.36
204.46	208.8	207.52	206.11	211.16	206.05	208.14	208.3	209.36	211.22	208.24	207.71	207.8	209.42	210.89	206.99	208.76	208.32	206.6	207.79	209.67	213.66	206.06	207.94	211.67	208.81	209.08	213.05	208.9	206.19	214.29	209.64	209.89	207.44	209.88	207.26	210.37	208.39	210.05	209.95	205.45	206.66	212.09	207.19	208.82	211.07	210.84	205.69	212.19	205.99
197.92	201.05	201.92	199.24	196.26	197.87	198.21	199.21	198.03	197.9	198.87	206.18	199.6	196.24	196.12	201.92	200.14	204.94	198.82	197.75	200.58	201.13	196.49	198.31	202.19	200.56	201.38	197.36	200.69	197	204.75	199.81	199.62	199.84	206.1	197.9	201.84	198.08	200.43	199.14	200.28	203.78	202.99	200.42	202.33	205.74	198.35	204.17	200.1	197.21
203.71	208.68	205.51	202.93	204.85	200.73	202.16	202.51	202.23	201.74	201.93	204.58	204.6	201.87	205.38	202.66	201.5	203.87	201.9	201.94	203.5	206.13	207.53	203.67	203.53	205.84	202.92	205.52	199.88	200.58	203.17	201.9	206.87	203.97	196.89	207.61	201.3	200.6	205.6	196.56	206.29	203.08	200.66	205.67	204.6	200.49	200.53	203.71	198.83	204.93
207.44	205.11	203.83	205.3	203.67	201.29	210.11	199.64	200.23	201.89	201.65	201.21	199.98	205.4	205.5	201.17	203.31	202.38	200.52	201.87	206.81	205.84	204.04	207.34	205.98	205.81	205.53	202.92	205.26	205.01	201.15	204.2	201.22	204.64	200.43	204.81	207.99	202.07	205.47	206.05	205.59	201.18	205.37	206.28	206.31	207.45	204.92	204.35	203.92	201.35
198.09	188.88	198.58	191.78	192.06	192.3	196.07	196.46	193.08	196.55	194.46	193.76	195.06	189.91	196.14	197.29	194.88	196.49	194.15	196.82	192.45	195.56	196.4	192.62	187.64	191.37	195.54	195.19	194.83	195.2	191.03	195.79	194.17	195.65	195.31	194.08	195.83	192.37	192.52	193.69	191.5	191.89	191.71	192.05	194.32	193.95	204.2	191.3	195.28	197.25
201.04	204.12	203.59	202.65	209.68	203.45	203.26	204.85	196.99	202.03	205.98	200.9	201.25	201.71	202.63	203.33	205.49	204.49	204.93	203.89	201.61	202.44	199.62	201.21	204.72	203.6	204.35	202.01	205.6	206.78	203.93	203.89	207.38	205.51	202.13	209.94	204.99	201.81	204.52	206.69	209.2	202.75	202.96	201.19	202.59	206.71	200.44	205.63	199.22	204.18
200.82	198.38	196.97	196.57	201.01	199.21	203.02	199.01	200.26	202.09	198.64	200.56	203.36	198.06	197.42	203.5	199.57	201.33	195.62	199.75	199.31	199.06	203.7	200.59	196.93	198.04	203.89	199.51	202.01	199.43	196.75	197.9	201.05	198.35	198.21	200.32	196.68	203.43	195.76	201.46	199.84	197.5	198.23	200.63	200.03	205.76	199.6	193.38	203.01	201.18
202.68	209.33	203.35	203.3	203.08	205.46	202.41	204.97	210.78	207.61	204.93	204.44	207.27	206.09	204.36	207.61	205.78	211.95	206.93	207.35	208	207.51	206.29	206.74	209.46	205.99	201.38	203.87	207.62	210.09	204.43	208.42	205.55	203.08	204.79	204.22	206	201.83	205.02	206.33	206.86	208.66	209	206.51	205.86	206.08	201.6	204.56	209.09	208.82
211.45	209.59	210.35	212.73	208.35	207.55	208.05	211.67	210.54	207.41	210.58	207.12	205.92	212.44	209.51	208.21	209.1	207.82	208.05	206.27	208.92	213.46	209.95	209.61	208.16	207.27	208.57	206.27	212.65	205.23	209.07	209.16	208.94	208.54	208.93	209.36	210.16	213.33	210.41	208.43	207.32	214.58	209.6	204.61	206.08	207.35	205.23	209.93	208.22	209.54
212.63	208.35	210.56	209.69	217.88	208.15	215.47	211.34	214.22	211.64	209.12	211.9	209.36	216.16	209.87	214.49	211.44	209.14	212	211.8	210.79	214.77	206.77	213.37	211.51	210.39	211.9	212.97	212.6	210.76	207.7	210.95	215.75	212.58	210.47	209.77	209.86	218	212.28	214.4	211.21	211.08	212.31	216.64	213.08	212.64	210.96	210.19	213.25	212.71
208.46	207.19	204.08	208.27	202.35	201.49	203.21	205.76	207.45	209.88	208.05	201.7	200.66	202.12	208.05	203.32	206.88	206.49	202.48	208.89	203.54	204.12	202.65	204.86	205.94	208.21	205.34	206.39	206.8	205.01	204.35	207.17	207.77	201.65	203.62	208.15	204.42	205.48	206.24	205.13	204.64	207.09	202.84	208.2	204.33	201.39	203.42	203.16	207.48	203.56
202	206.04	201.5	206.93	201.86	200.51	202.76	204.2	205.15	205.64	198.51	203.18	204.97	202.04	200.48	203.7	201.82	198.95	204.09	203.39	200.95	205.23	206.86	200.26	202.93	199.77	203.86	204.91	203.73	206.8	204.79	201.46	207.17	206.51	202.58	202.61	200.74	201.74	204.74	205.21	200.31	202.29	206	206.28	202.37	204.18	206.64	201.18	198.96	199.23
206.74	209.49	208.85	210.81	209.47	204.37	206.66	207.26	210.63	201.42	205.57	206.99	206.24	208.5	204.48	203.23	209.16	206.32	207.3	207.15	204.97	206.03	209.99	205.1	207.04	206.77	206.81	206.23	204.02	201.89	205.44	204.19	208.34	206.02	207.08	205.35	207.44	212.24	202.83	205.29	202.58	210.75	206.15	206.97	205.64	208.08	205.73	208.28	205.62	208.36
217.52	210.97	218.07	209.73	215.25	220.69	214.58	218.16	218.37	218.72	217.95	218.27	215.17	216.9	213.69	219.53	216.42	214.6	219.27	214.16	213.88	221.64	216.19	214.62	218.87	218.03	218.1	212.26	214.76	215.44	215.08	216.78	214.11	216.18	219.41	219.6	216.64	215.76	223.28	217.6	219.2	215.96	216.1	219.42	218.45	216.74	220.14	217.31	212.95	214.4
209.48	211.49	208.34	210.18	212.99	212.51	212.32	212.28	211.3	208.86	212.6	215.3	212.51	210.89	214.2	211.76	213.67	213.67	210.75	209.98	205.94	210.95	213.54	216.94	217.23	211.56	213.47	213.31	215.11	213.23	215.5	210.17	211.96	209.73	209.59	211.29	213.63	215.27	213.75	215.13	211.63	214.74	208.69	213.36	209.85	211.13	216.21	211.42	211.08	208.78
204.31	205.07	206.42	203.76	206.08	202.38	201.64	201.77	201.64	205.75	207.64	202.74	206.32	203.97	202.83	205.14	201.91	205.91	203.21	201.32	201.64	201.54	204.1	201.11	200.04	208.97	203.13	204.23	204.2	203	202.98	202.53	204.22	202.65	203.81	202.22	202.92	205.24	201.55	207.61	205.12	210	204.6	202.04	206.61	203.48	201.95	200.7	206.57	201.51
211.76	213.46	213.17	217.83	211.91	213.73	212.27	213.65	212.67	214.12	209.86	212.25	217.47	215.29	210.08	215.49	216.61	216.77	212.01	213.72	211.6	213.37	216.64	211.53	212.78	211.84	213.44	212.84	213.74	214.23	211.83	213.92	212.51	211.8	209.46	214.12	216.42	212.94	209.93	213.57	212.49	214.71	213.11	207.61	217.85	210.62	216.04	216.55	211.86	213.37
215.11	210.16	208.03	209.99	206.62	208.58	209.82	208.41	207.32	209.18	209.21	208.94	208.96	207.33	211.26	206.26	212.72	205.86	207.14	206.41	211.88	207.58	210.56	208.1	213.11	202.41	209.54	206.8	208.33	212.9	211.48	208.14	206.47	206.8	211.2	210.32	211.31	207.71	212.09	207.11	211.03	209.54	206.88	209.9	215.55	212.98	212.69	212.36	212.29	208.29
205.2	207.55	209.63	210.29	213.81	204.21	205.86	204.62	209.7	204.71	206.03	211.12	203.83	205.21	207.83	209.51	202.39	206.12	206.61	205.75	204.31	204.45	206.57	207.36	203.64	209.62	210.73	207.14	206.13	210.73	199.43	204.49	208.15	203.21	207.9	205.24	202.99	204.9	211.68	208.48	204.56	212.4	203.84	207.6	204.95	206.24	207.05	205.33	207.75	209.16
215.56	220.18	218.9	220	216.03	213.75	221.49	211.46	218.9	221.5	218.65	216.23	217.27	213.68	215.72	214.33	215.47	218.29	218.01	216.78	219.2	220.09	217.27	219.44	215.29	215.43	219.24	218.03	216.67	219.21	211.33	220.62	218.61	217.49	217.08	216.3	215.94	220	217.35	214.74	215.29	219.56	217.41	216.95	218.38	216.39	217.62	216.71	215.02	220.18
203.59	204.61	199.22	199.71	196.64	200.86	198.45	199.78	201.76	197.71	196.36	198.83	200.81	194.48	201.99	200.17	202.38	201.53	197.04	200.39	201.88	200.35	199.91	202.28	198.44	200.59	199.41	199.45	199.23	198.9	196.4	196.07	199.89	196.55	201.06	198.19	201.87	199.83	198.55	198.74	199.89	197.63	198.67	201.85	201.24	198.27	198.39	198.6	197.66	202.79
210.57	204.69	206.08	207.55	211.1	212.85	207.1	206.23	200.95	211.95	204.37	205.3	205.71	210.2	208.09	206.37	205.67	206.61	206.7	210.03	205.18	209.96	205.31	205.21	207.37	206.1	208.3	202.1	209.17	206.22	206.97	207.13	210.84	207.27	212.19	206.99	210.84	210.24	207.33	210.62	209.36	209.98	209.07	204.66	205.51	209	211.29	211.66	208.1	205.27
208.78	214.8	209.21	214.34	212.63	212.63	211.98	210.81	212.48	213.19	216.45	212.32	216.02	216.41	211.85	212.48	214.61	214.87	212.31	211.22	216.45	213.51	213.03	214.33	210.51	214.23	213.25	214.43	216.65	210.45	208.86	210.52	214.17	214.39	216.06	211.79	209.58	221.2	211.8	213.29	214.2	209.77	215.2	217.56	213.12	213.22	216.14	213.13	214.58	217.51
198.68	202.02	196.93	198.76	197.77	198.41	205.37	199.81	202.74	201.04	200.85	198.57	199.34	203.03	197.6	199.29	201.29	196.04	199.71	200.26	202.72	200.11	200.75	201.65	199.85	203.43	198.01	199.04	203.62	198.64	196.9	200.14	200.51	198.7	198.19	201.81	198.26	199.51	199.56	197.79	203.83	198.19	199.58	200.56	201.44	198.9	201.22	197.71	200.99	199.77
195.41	190.16	196.44	195.14	191.44	199.25	190.91	196.11	196.52	198.08	194.46	196.07	195.79	195.04	191.65	201.19	193.11	191.42	193.35	194.2	194.63	196.02	195.85	196.02	197.77	193.06	193.54	188.31	192.48	195.1	195.39	189.92	192.9	192.04	197.81	191.69	191.69	197.19	194.58	187.94	197.93	194.29	195.17	194.05	195.02	194.66	194.81	192.25	193.09	193.19
202.72	204.24	197.14	200.75	200.92	204.39	200	198.82	206.99	203.05	201.4	195.87	205.41	202.62	205.31	197.2	202.38	199.46	201.1	197.1	201.43	198.91	194.04	198.11	200.67	196.45	199.16	195.77	196.1	199.16	196.37	198.43	201.99	201.63	195.42	199.59	196.71	194.69	200.58	198.52	196.36	199.39	200.85	199.86	196.7	201.71	200.2	197.01	196.46	201.68
197.89	200.92	205.08	199.19	201.57	201.32	192.19	195.91	197.53	201.98	202.77	201.74	203.39	204.32	201.05	199.14	197.65	197.31	202.11	197.59	204.63	201.03	198.12	206.44	201.56	198	198.93	203.55	200.3	196.59	199.5	201.26	195.53	200.93	200.34	196.98	201.32	201.71	199.4	198.7	202.1	196.02	202.77	198.96	200.95	202.92	194.21	200.11	205.14	196.55
209.3	205.29	206.02	208.98	210.06	205.24	211.18	205.52	208.03	207.99	206.49	203.77	209.52	210.18	208.8	206.33	206.07	207.16	210.23	207.61	212.51	208.5	210.87	208.3	208.47	210.01	209.2	211.41	204.45	210.09	208.63	203.05	207.47	211.65	212.82	206.28	208.75	211.51	216.31	208.98	212.27	211.02	208.03	211.02	208.42	207.06	208.17	210.54	206.6	211.06
211.82	208.22	210.15	209.72	217.51	211.78	214.36	212.23	213.53	213.85	207.17	211.76	209.87	207.88	213.56	214.42	208.73	211.33	214.21	207.72	210.05	215.59	210.96	215.69	211.16	210.83	208.11	212.11	216.07	211.65	213.14	211.45	213.77	209.12	211.96	210.32	210.22	212.32	210.56	215.87	207.44	210.36	210.58	208.71	209.68	211.74	212.88	213.17	215.1	208.06
209.83	210.17	212.99	208.06	219.17	210.1	212.59	211.65	211.51	212.36	210.61	211.27	214.12	212.48	213.29	214.87	210.79	207.66	209.81	210.27	214.45	210.56	215.26	212.62	208.64	212.33	214.28	218.54	211.68	213.97	210.91	210.62	214.47	218.32	217.78	211.31	215.27	216.56	210.89	212.32	211.53	214.78	216.65	215.01	214.75	212.05	213.4	210.84	211.97	211.81
204.37	210.94	206.18	203.16	204.49	207.32	209.3	207.68	206.68	204.47	205.45	210.74	206.48	203.92	207.64	208.95	207.24	205.58	207.58	204.44	208.08	207.16	205.05	209.94	204	204.02	203.6	207.03	207.47	205.79	207.11	207.75	209.38	208.55	206.24	208.13	207.11	206.96	209	209.42	209.34	206.4	207.81	205.26	210.73	204.29	205.4	205.41	206.13	212.15
199.9	204.7	197.31	200.23	201.97	200.53	197.42	196.57	198.95	197.91	200.02	201.48	204.38	199.21	200.64	198.45	200.18	202.61	199.27	205.82	201.53	204.32	195.33	199.59	198.69	201.56	197.79	200.98	199.85	198.31	199.17	198.92	200.5	197.1	200.14	200.2	201.83	199.04	199.62	198.09	194.49	200.25	201.65	199.9	200.32	203.19	200.62	196.14	200.53	201.58
203.95	208.09	199.1	199.72	204.2	202.01	205.69	200.3	198.41	202.28	206.88	198.87	203.08	199.21	208.36	204.87	202.43	202.56	208.68	209.61	205.81	202.07	201.66	199.38	201.36	201.73	203.29	201.33	203.99	207.7	203.88	205.28	203.87	198.64	203.81	199.83	206.43	203.34	199.89	200.75	199.42	200.32	202.65	205.68	201.55	196.56	202.4	202.98	206.51	200.11
207.11	202.06	206.33	210.13	202.92	200.27	203.86	204.97	205.41	210.04	205.09	203.48	205.27	205.47	204.94	204.73	203.57	207.53	201.64	202.43	204.86	203.09	201.6	202.71	204.67	204.39	201.79	203.52	204.47	203.61	208.46	205.16	205.94	206.43	202.7	204.16	206.51	204.86	202.23	201.63	204.16	206.08	205.98	202.1	201.44	205.55	206.33	202.83	205.34	203.18
205.63	202.35	202.98	203.32	204.67	200.91	203.56	201.5	204.49	198.42	203.66	203.97	203.59	202.55	204.66	199.45	201.72	201.18	202.9	200.02	203.23	201.86	205.87	205.1	204.82	202.67	197.52	201.69	207.73	207.28	203.48	201.88	205.08	204.71	201.7	204.81	200.22	201.79	204.42	205.18	202.68	201.83	201.57	201.66	201.77	202.87	201.73	201.45	200.26	200.05
208.65	213.08	210.37	210.99	214.88	208.04	214.57	211.1	213.11	210.72	212.96	209.13	207.27	210.78	212.74	207.89	213.41	210.37	214.44	211.24	212.42	210.36	215.48	211.07	210.99	210.6	214.02	217.42	210.81	210.72	212.19	212.95	212.33	211.82	213.85	209.66	213.9	212.37	210.48	216.28	208.75	208.99	208.74	212.36	213.14	211.1	213.58	216.24	215.29	208.94
207.48	205.09	212.75	207.92	208.62	204.6	209.76	212.08	211.01	205.41	209.84	210.67	208.27	209.4	208.54	210.92	210.82	209.55	211.14	210.73	205.87	206.9	205.69	209.01	208.2	210.71	209.12	207.27	206.47	211.04	209.69	206.61	210.55	209.06	208.63	209.42	206.66	208.87	207.05	208.23	204.79	211.01	209.48	210.62	205.92	213.9	205.45	209.26	207.78	207.13
198.73	203.65	203.78	205.98	199.72	201.85	205.41	204.64	203.85	204.24	203.8	206.66	200.27	204.36	208.21	198.82	208.46	203.16	205.34	207.51	204.6	206.45	203.03	204.33	204.34	204.83	199.86	206.99	203.25	205.6	202.88	204.79	200.26	204.57	203.98	206.46	205.45	208.58	204.71	202.25	203.75	203.6	204.84	200.64	205.96	202.86	200.89	206.61	205.05	201.53
208.63	208.29	214.27	211.87	213.87	210.06	211.63	208.87	214.17	215.82	209.91	213.36	208.68	215.75	211	211.69	211.35	210.38	209.09	213.07	211.59	216.41	211.23	213.31	212.25	213.61	215.96	211.58	216.04	214.46	214.87	209.16	211.09	211.08	208.78	210.03	207.7	210.01	213.01	211	210.09	215.17	211.97	208.23	209.98	217.19	214.47	210.84	211.37	211.72
204.81	204.5	204.52	206.69	205.93	209.99	205.74	208.34	205.36	204.36	205.25	203.86	201.05	203.62	204.07	205.07	205.15	201.97	204.32	203.2	202.58	204.08	205.64	207.04	206.91	203.85	204.11	206.78	201.41	205.82	206.42	208.06	203.93	203.77	206.99	204.86	203.53	209.43	207.71	201.38	201.71	204.74	200.04	201.98	208.19	198.93	200.25	201.76	206.68	205.91
212.72	211.59	210.72	209.48	208.76	208.41	209.01	206.58	208.16	207.73	208.32	208.38	205.61	206.81	210.71	205.79	206.35	210.14	207.42	211.48	210.56	209.74	205.6	208.7	207.46	206.09	207.53	212.35	212.83	209.66	207.27	205.47	214.6	209.05	206.91	207.09	206.34	210.82	203.91	212.24	209.07	211.28	206.04	207.29	207.57	208.3	211.96	204.57	211.16	203.09
204.04	206.59	204.22	205.63	208.26	206.97	206.25	208.64	211.04	209.22	208.19	209.35	208.15	208.66	207.75	207.83	206	210.66	204.03	205.87	202.86	210.41	206.33	205.22	211.34	209.5	211.28	205.95	208.94	210.21	208.78	210.5	210.41	209.65	211.44	207.85	209.57	205.48	206.9	207.57	207.42	207.1	210.29	213.51	201.74	207.29	206.85	208.77	210.35	206.84
207.42	209.64	209.01	211.5	206.91	207.8	211.11	209.15	208.51	207.68	211.7	210.89	209.7	207.99	204.51	204.51	205.44	211.27	208.21	207.68	205.2	206.65	206.01	211.04	206.27	211.76	211.86	209.74	208.42	211.4	209.52	213.74	205.79	208.03	207.61	211.34	210.78	207.63	207.22	209.01	210.47	207.02	209.59	207.4	205.89	209.94	209.7	209.18	205.5	210.85
203.9	206.99	200.85	202.84	198.47	206.13	200.93	199.12	203.37	202.09	206.36	203.74	207.82	201.39	203.43	205.35	202.16	206.67	206.13	203.3	200.67	202.1	205.06	203.98	206.13	207.12	206.17	203.87	201.35	204.94	202.44	203.44	197.28	205.19	204.98	208.23	199.99	206.36	200.63	201.08	204.71	207.57	204.95	207.19	204.36	201.58	201.17	203.48	198.91	199.67
204.31	201.9	205.6	202.89	205.81	206.73	204.76	200.01	206.79	200.4	202.15	202.72	201.07	204.63	203.02	202.79	202.85	204.08	205.15	202.8	204.87	202.3	201.54	199.82	205.05	204.64	204.23	205.3	204.17	205.42	201.94	206.89	205.27	205.99	202.96	206.37	208.57	204.33	202.52	204.04	202.84	202.48	206.71	205.73	203.3	201.68	197.08	205.52	202.01	202.64
210.58	208.51	201.8	205.87	209.5	212.46	209.17	207.08	210.66	205.01	208.66	209.16	211.27	212.91	207.96	209.96	209.59	204.13	210.02	210.38	206.39	209.88	209.02	210.54	209.72	209.17	209.64	214.99	209.54	212.2	207.68	211.36	211.92	212.78	208.84	211.54	209.16	205.52	208.56	201.45	211.94	210.34	206.27	207.47	206.73	209.92	206.24	207.8	212.2	208.96
211.9	210	209.14	207.51	214.59	205.82	210.69	206.35	205.66	205.63	204.09	210.06	212.02	205.32	207.61	213.09	209.37	207.99	210.46	207.58	209.38	204.99	208.39	211.61	207.34	209.01	205.94	204.7	206.27	207.03	206.96	211.67	206.6	209.47	208.03	210.89	208.96	210.73	207	208.9	209.43	213.01	210.82	207.59	203.38	208.7	212.49	209.4	206.89	203.5
212.57	213.16	216.66	212.72	210.56	210.29	209.16	211.06	209.84	214.8	214.28	212.26	212.27	209.74	215.11	211.7	213.1	212.62	211.32	213.7	209.38	212.73	213.45	214.21	210.61	215.5	212.48	214.93	209.53	215.23	213.36	214.46	212.21	210.78	213.25	213.45	212.9	214.18	216.26	214.91	214.21	213.88	214.41	209.13	210.31	211.82	212.79	211.43	212.75	218.04
203.47	203.64	201.03	203.44	204.61	205.89	202.76	197.78	202.96	201.42	197.94	197.94	205.16	202.86	205.17	202.14	202.24	201.23	207.51	203.09	202.63	203.18	201.94	207.8	202.93	203.94	205.13	205.61	203.6	200.6	202.44	200.67	203.03	201.77	201.35	200.21	205.33	203.34	201.82	205.91	205.28	198.49	207.93	202.7	202.33	199.82	200.69	205.82	200.56	205.81
206.64	209.2	212.42	208.03	209.21	207.86	206.75	205.23	206.33	208.79	211.41	212.75	210.47	210.35	209.85	208.35	209.05	212.17	212.92	210.19	205.85	210.09	208.08	209.54	208.41	208.2	213.58	204.7	204.83	208.56	210.25	208.22	210.63	207.85	208.19	208.81	203.59	208.08	204.73	204.02	205.16	212.98	209.85	209.65	214.13	209.21	205.94	204.07	211.02	210.48
207.72	207.63	209.66	206.01	202.76	212.78	209.08	209	209.38	212.94	203.12	211.52	212.12	209.24	207.41	203.13	209.16	209.03	204.78	204.67	206.37	207.56	207.66	209.38	212.7	206.21	209.6	208.35	209.48	207.83	210.14	206.21	207	211	206.7	211.15	207.09	208.83	209.99	207.96	212.62	206.33	206.07	208.48	204.66	209.79	208.5	209.97	210.2	212.74
218.71	215.85	219.96	219.08	222.14	217.74	215.6	218.5	220.3	215.42	216.99	219.64	216.82	213.1	212.46	214.79	216.29	216.05	215.19	217.98	215.51	217.26	215.75	212.33	216.86	215.52	216.02	219.74	218.49	215.7	215.81	217.35	220.64	217.53	215.67	216.83	214.7	218.15	219.95	210.21	213.63	216.38	219.17	212.92	216.38	215.73	218.67	216.7	218.17	220.61
207.24	210.88	209.58	202.72	207.6	207.41	210.67	207.92	210.93	204.39	210.37	212.01	206.17	209.45	212.8	208.21	211.84	209.66	204.65	211.09	204.54	205.63	205.6	210.88	207.89	207.73	213.57	209.43	210.83	210.54	207.9	209.77	208.82	207.05	201.57	212.39	205.66	205.05	211.11	211.97	208.76	211.46	209.8	207.71	209.13	209.09	207.05	211.82	210.9	207.06
198.73	201.82	195.87	197.75	195.64	196.99	202.34	202.83	197.18	197.59	200.53	197.39	194.25	200.74	196.47	198.68	199.62	195.31	198.38	201.28	198.12	195.33	198.91	200.25	198.71	197.18	193.53	200.83	196.94	200.28	195.43	194.31	196.63	198.64	196.33	200.56	197.85	201.22	197.54	194.79	197.75	198.61	199.51	198.6	196.88	199.84	195.91	201.55	197.78	198.34
206.67	211.6	207.96	209.68	214.13	204.13	210.29	209.73	210.57	207.73	207.16	208.98	209.26	211.56	206.84	208.55	204.48	210.55	215.13	209.73	208.15	211.32	215.11	207.55	212.28	214.03	209.5	207.67	213.79	210.94	210.64	207.05	203.94	214.7	212.32	212.23	207.96	209.16	206.68	206.3	205.16	211.33	210.28	205.96	209.29	213.73	210.16	211.94	208.61	205.83
213.24	207	210.94	216.25	215.55	217.33	211.3	215.67	213.23	211.24	212.34	216.31	210.88	215.27	213.03	211.13	210.21	212.69	215.36	214.48	214.4	211.97	216.6	209.58	212.77	214.3	210.06	216.32	212.37	217.3	211.59	213.36	213.96	211.68	212.58	215.86	212.55	212.58	208.37	208.74	215.46	211.42	211.15	209.33	213.84	209.72	212.56	215.06	212.22	211.75
208.97	215.87	210.5	216.4	211.24	209.09	209.66	213.09	215.07	213.49	213.87	211.64	211.08	212.6	212.37	212.73	212.64	213.55	211.09	212.49	211.29	215.28	214.94	212.72	215.83	211.78	210.9	214.37	209.06	208.97	213.31	210.21	211.22	209.32	212.05	211.86	213.11	212.49	210.82	215.47	209.96	212.84	213.67	213.32	211.8	214.81	214.14	210.36	212.63	213.34
204.93	204.32	209.47	211.93	206.94	205.62	209.9	209.22	205.62	204.38	204.92	207.52	210.56	209.19	207.75	205.95	208.91	209.71	207.69	210.35	205.56	206.83	207.17	205.64	214.24	211.64	206.9	210.24	205.66	206.43	209.53	207.91	205.73	207.15	214.93	207.63	212.09	210.53	210.42	207.34	207.15	208.24	211.61	211.02	207.81	203.5	208.53	207.48	204.88	207.41
209.4	206.48	207.27	209.37	211.83	208.14	207.63	210.04	205.5	207.11	201.21	212.95	206.41	208.86	206.86	207.25	212.38	204.11	207.37	204.1	208.01	210.5	210.04	202.26	207.79	208.51	210.68	209.11	211.37	208.79	208.59	205.51	205.38	205.2	205.81	209.21	208.03	211.61	206.55	207.54	210.33	208.58	214.42	212.22	204.1	208.02	206.99	212.5	210.23	209.66
204.86	200.48	199.9	201.86	206.17	204.06	200.9	203.6	204.51	197.85	201.76	203.31	203.67	204.81	203.39	200.39	204.1	201.53	198.45	212.69	201.23	207.43	206.48	203.65	201.8	208.8	202.29	206.4	204.52	205.19	201.97	203.73	205.86	204.01	196.64	209.6	203.45	202.67	204.39	202	204.79	207.02	204.26	203.39	205.41	204.18	207.39	208.26	203.06	200.37
201.97	199.57	198.91	198.61	199.09	200.49	203.54	203.97	200.24	200.96	195.58	198.87	200.8	200.8	197.06	196.51	204.53	200.26	198.43	197.27	201.57	200.23	201.41	201.64	198.32	199.75	203.68	200.05	199.71	207.79	197.64	196.71	199.87	200.87	200.67	199.91	197.7	201.98	202.64	200.85	202.32	199.19	205.71	203.43	200.46	203.02	197.8	202.78	199.22	196.91
204.27	202.22	202.11	203.8	200.34	201.94	207.86	206.43	202.37	200.8	203.32	203.09	202.3	199.37	202.71	202.97	202.1	206.48	205.86	200.07	201.1	202.64	202.13	208.64	200.55	204.52	202	201.1	203.11	201.83	207.94	203.03	202.43	200.98	203.19	203.21	206.37	200.81	197.46	202.57	204.31	206.15	203.54	203.49	203.94	204.87	202.92	205.5	203.01	206.49
221.52	218.83	213.47	214.97	213.45	217.54	212.87	215.55	217.62	221.11	216.28	221.62	221.29	221.39	219.44	217.19	215.63	217.94	219.26	218.59	216.3	214.58	221.35	214.78	215.67	216.9	219.98	223	222.47	222.76	212.54	214.31	217.16	221.05	216.68	214.98	216.95	219.39	220.16	222.52	215.53	216.55	218.14	218.3	217.32	217.91	217.12	214.7	213.19	214.81
212.98	205.91	213.55	208.56	202.49	209.8	208.12	210.4	209.67	202.79	212.09	205.53	206.86	208.75	209.21	208.4	210.07	208.09	208.44	206.89	208.44	208.26	211.53	209.28	211.63	206.91	208.03	207.26	211.29	209.16	209.86	209.74	216.49	207.68	213.96	209.27	207.05	207.37	213.21	208.17	211.45	213.67	207.31	207.3	210.12	206.8	208.92	212.79	206.02	207.76
207.44	209.9	205.55	208.97	206.53	211.34	210.63	207.67	203.38	208.46	207.14	211.2	207.1	207.28	209.78	208.62	211.44	211.19	210.54	208.52	209.81	208.85	210.18	205.28	211	209.84	208.2	205.09	208.99	209.64	208.35	207.74	209.05	209.25	210.21	214.22	214.73	208.12	212.93	208.93	210.83	205.63	208.62	210.21	209.18	207.78	210.99	209.34	208.74	210.09
217.49	218.8	216.85	217.61	217.34	213.28	214.53	219.41	216.29	221.59	218.68	214.49	220.44	218.33	216.61	216.95	222	217.54	215.57	216.09	213.71	223.19	218.83	213.69	220.31	213.92	217.79	214.04	213.83	216.6	217.22	218.82	217.09	213.66	216.91	217.52	219.05	217.68	220.76	213.24	221.07	219.15	216.94	217.08	216.64	218.36	218.78	215.02	215.22	215.38
199.64	199.31	201.83	201.84	197.94	196.71	200.86	202.01	200.94	203.15	203.6	201.01	200.07	201.87	197.24	201.76	196.27	199.17	202.63	202.8	202.87	204.83	197.24	201.89	201.6	200.91	201.27	200.18	201.12	199.2	205.26	199.68	203.34	201.05	204.1	199.64	193.51	202.88	200.41	196.33	200.09	198.6	196.78	199.83	200.24	199.72	203.21	203.18	203.53	207.16
204.15	206.51	204.58	209.33	205.75	204.72	198.92	202.21	207.49	206.9	202.8	203.11	204.48	204.83	206.19	207.96	209.61	208.93	210.77	207.2	203.56	205.96	205.6	208.61	203.17	204.43	202.07	212.97	206.6	208.25	204.39	209.47	206.11	208.41	204.38	203.47	205.78	201.74	204.35	207.66	209.55	208.36	201.1	205.66	211.82	206.39	207.52	210.53	200.85	207.09
210.93	210.24	210.56	214.55	208.32	208.74	212.11	207.7	213.96	208.35	215.8	207.91	210.88	211.78	212.03	212.87	211	206.6	210.29	210.59	209.35	212.48	210.9	211.69	212.54	211.15	207.53	211.6	208.89	210.73	208.62	206.35	210.38	210.05	214.68	214.42	214.44	217.34	211.89	210.54	213.72	209.68	210.68	205.33	207.61	210.76	211.46	212.06	207.14	213.23
208.1	210.76	208.53	206.85	210.64	213.83	211.37	203.15	207.65	206.02	208.23	208.41	205.13	206.76	202.78	209.84	208.48	205.13	211.36	209.47	207.34	214.49	204.27	212.18	211.34	209.65	206.82	209.73	207.89	207.22	210.23	212.19	206.07	210.71	209.76	207.8	209.11	208.66	209.09	209.11	205.82	211.48	209.79	206.74	209.9	207.84	209.15	209.06	208.99	212.67
215.04	211.65	212.85	211.42	214.18	213.41	215.98	210.14	213.01	213.66	211.67	216.72	214.39	209.02	209.17	213.07	215.33	213.66	213.07	217.14	208.64	213.37	211.71	210.46	216.02	213.16	217.47	213.28	213.23	212.08	210.71	212.26	214.57	211.96	210.3	210.15	210.35	211.57	212.38	216.04	214.44	216.96	212.83	213.95	211.1	216.44	212.1	208.15	212.91	214.12
205.7	204.61	206.93	203	201.99	204.72	199.04	199.76	203.83	203.33	204.02	205.1	199.98	200.73	201.84	201.04	200.47	206.32	202.54	200.23	205.42	201.02	201.5	200.68	202.22	201.92	204.91	201.95	204.49	202.74	201.9	202.96	201.82	203.78	200.45	203.13	201.98	203.66	204.63	200.47	199.27	205.48	200.44	204.65	197.98	206.02	199.88	199.54	194.98	209.94
215.28	221.25	220.72	219.87	220.25	217.72	219.32	216.61	213.76	216.41	215.12	218.57	219.03	217.83	217.63	220.51	222.15	218.68	223.31	213.99	215.81	218.89	213.71	215.88	216.16	218.06	219.37	219.96	215.18	213.13	216.59	215.9	220.28	219.21	218.26	217.67	218.36	214.6	216.3	217.1	220.78	213.6	219.36	216.59	216.45	219.42	220.53	220.69	218.96	220.62
208.83	207.47	208.61	205.92	205.9	213.39	207.06	210.6	210.27	210.71	206.01	206.39	210.45	207.43	209.12	206.93	210.13	211.84	205.67	209.42	207.76	205.08	208.98	207.87	209.04	209.11	205.47	210.09	209.85	208.9	202.73	212.8	207.12	209.76	209.49	208.39	210.9	205.43	211.53	209.57	208.31	211.75	208.67	209.66	210.56	215.82	207.93	209.9	209.75	210.46
209.05	213.13	208.9	212.49	214.98	212.24	212.02	214.11	212.1	209.04	213.01	212.05	208.4	217.08	215.23	209.4	209.67	211	209.43	213.94	209.62	210.13	216.97	211.59	213.6	210.53	205.47	209.7	212.85	208.72	212.3	211.21	213.56	213.94	215.89	209.62	209.67	209.21	213.5	215.6	209.33	211.27	214.88	212.77	212.35	210.39	211.97	212.74	209.9	209.1
201.98	206.34	207.9	203.71	209.57	207.27	207.19	201.18	206.05	209.49	208.98	205.91	213.15	207.89	208.28	205.04	207.9	199.42	204.19	203.25	204.27	204.89	202.69	200.86	204.2	206.43	203.83	206.64	209.25	201.26	209.41	206.96	206.24	204.46	205.84	203.19	205.37	202.46	204.73	208.77	207.15	203.47	205.61	204.66	204.77	206.48	204.46	202.38	209.36	209.2
197.03	192.97	190.52	195.68	195.2	195.21	193	191.54	196.34	198.9	195.22	195.82	194.82	195.97	196.36	196.36	199.62	193.8	193.62	195.54	191.36	193.41	194.34	194.21	194.68	185.72	193.18	193	199.18	194.15	195.6	194.86	196.11	193.39	194.14	193.97	194.54	197.37	200.33	197.72	195.62	197.16	190.26	190.77	194.11	198.3	196.29	199.51	192.48	194.88
214.97	212.06	211.21	212.24	212.07	210.57	208.72	212.39	212.11	208.24	213.01	212.91	214.63	212.66	212.55	208.37	216.69	206.91	211.96	208.5	212.57	208.57	213.86	208.89	211.36	215.21	211.54	209.5	210.41	213.64	216.47	210.11	210.26	206.72	212.43	207.09	212.53	210.06	209.52	210.96	212.18	210.78	210.66	207.71	213.89	216.13	215.52	210.54	208.98	213.35
204.85	203.37	207.31	203.6	206.11	202.08	204.98	207.24	200.84	201.2	206.47	203.08	202	204.85	203.23	202.4	202.15	208.33	203.23	203.35	198.44	201.57	201.96	206.53	203.88	200.88	202.35	204.56	203.31	203.71	199.9	205.49	203.74	202.39	202.37	202.79	205.83	207.61	206.41	204.32	200.76	205.58	199.31	199.03	203.07	204.58	204.51	202.32	205.74	200.85
215.94	213.29	213.34	214.8	214.27	214.84	216.79	214.31	212.91	212.61	214.1	218.34	213.94	215.77	215.88	212.43	213.92	214.88	213.8	206.97	211.42	211.62	216.89	212.78	212.22	209.8	216.96	213.22	214.21	216.03	213.41	214.84	212.32	209.53	208.32	215.97	214.88	208.2	212.33	212.61	216.09	210.84	209.27	216.44	214.11	212.62	212.16	215.54	213.11	209.91
202.41	199.58	203.08	201.46	200.02	201.17	200.99	195.92	195.71	198.22	196.93	199.22	198.45	199.62	197.63	199.59	197.78	195.82	202.55	199.66	199.94	200.91	201.34	199.61	198.19	202.83	201.48	198.4	198.43	196.29	201.97	199.18	195.72	200.3	196.69	197.27	202.88	201.67	197.35	200.12	196.62	197.53	201.83	199.27	202.89	198.5	197.98	200.67	204.86	199.97
214.44	212.27	211.73	214.71	212.96	213.18	213.51	213.31	209.34	212.03	212.45	211.93	208.51	214.45	212.65	211.58	204.67	212.13	214.24	215.66	214.44	211.89	207.22	211.96	214.82	211.2	209.74	213.38	211.5	212.06	211.69	209.35	215.87	212.99	211.76	209.48	210.52	211.39	212.9	211.7	210.77	209.45	208.98	210.78	212.57	210.12	209.86	212.43	212.58	209.63
196.56	196.33	198.83	197.4	199.9	202.34	191.4	199.49	197.79	196.39	194.65	197.52	199.01	196.38	200.58	201.21	197.49	196.86	194.3	195.81	194.73	199.41	204.78	197.37	199.25	199.48	194.37	198.2	201.68	200.36	198.71	198.02	195.85	200.18	199.36	198.95	200.78	198.93	201.86	197.34	194.98	200.17	198.05	195.66	200.64	198.2	199.91	195.83	199.72	197.72
209.43	207.85	209.66	206.19	205.06	210.48	205.96	211.08	206.48	209.83	211.45	211.36	207.15	207.99	211.14	210.66	211.73	209.48	207.85	209.03	208.13	208.65	208.01	207.05	210.48	207.28	206.99	210.08	206.39	209.09	216.54	210.09	201.69	204.89	205.39	209.57	210.52	209.44	211.02	205.72	207.45	207.51	205.31	212.42	208.61	205.31	209.45	209.92	209.11	203.98
204.32	203.62	203.97	205.08	202.1	208.25	207.01	202.61	203.87	198.98	206.64	205.32	205.81	208.56	203.55	201.68	202.49	201.73	206.84	210.43	207.16	202.74	202.57	203.01	203.05	204.3	204.86	205.17	203.21	206.11	205.57	205.64	205.76	204.91	201.99	204.08	202.11	205.03	204.19	203.83	204.67	207.94	203.96	204.65	202.6	204.61	200.21	205.61	202.08	207.7
218.85	213.77	218.44	216.6	215.07	220.26	214.37	217.74	215.94	219.02	220.82	219.69	218.39	221.98	222.25	217.4	215.49	220.9	216.61	218.38	218.95	217.4	218	215.49	221.88	219.28	220.16	218.77	219.51	217.79	215.89	219.23	215.44	219.68	220.06	217.46	218.41	215.23	217.19	218.83	218.9	215.86	217.24	221.13	214.65	220.27	216.9	218.01	216.2	215.24
207.24	206.58	207.92	210.34	216.6	210.42	207.5	211.39	210.58	209.1	208.5	212.7	205.2	208.66	208.54	206.62	204.99	204.9	202.23	208.14	208.64	210.94	208.64	203	213.29	206.41	212.19	215.9	213.29	208.99	210.82	212.33	206.11	206.46	207.43	211.03	207.47	205.43	204.92	205.24	209.48	208.84	207.77	208.05	204.92	211.98	205.94	213.07	213.08	210.59
207.38	207.72	207.14	208.44	207.48	207.39	208.58	208.35	209.8	209.39	204.72	205.64	212.07	204.22	206.32	209.16	206.99	203.56	205.7	208.67	204.84	208.53	208.28	207.48	206.87	208.15	212.27	210.52	209.45	207.48	208.08	209.92	205.24	207.1	207.3	208.79	207.98	208.27	207.44	208.53	206.36	205.33	210.44	202.8	204.84	209.71	206.37	202.96	209.94	204.49
200.21	198.44	200.37	197.59	198.84	203.28	198.8	203.6	195.41	197.51	197.44	198.08	196.23	194.54	202.3	199.15	201.99	202.48	196.37	201.15	197.84	199.75	199.46	200.36	197.04	202.76	199.04	202.09	195.58	203.53	198.75	199.55	196.12	200.07	198.35	200.66	199.64	197.39	201.57	199.3	197.55	200.67	199.82	200.46	192.64	201.14	196.47	197.82	197.22	201.36
213.38	209.44	208.48	205.46	205.52	208.05	207.29	205.45	206.61	209.43	209.6	212.7	210	208.94	208.49	207.05	209.1	210.1	211.73	216.46	202.53	205.46	203.79	214.07	209.98	207.43	209.62	210.07	212.86	208.41	206.63	209.43	210.28	207.58	211.33	207.81	208.15	209.96	208.4	211.94	211.36	207.29	214.44	212.36	209.39	211.24	214.22	212.43	206.38	205.06
197.61	200.73	200.42	204.13	194.96	200.54	199.48	199.75	202.69	198.11	202.08	196.9	198.37	201.76	203.62	199.9	200.52	197.38	204.57	201.88	199.41	197.96	201.92	204.09	200.07	200.79	202.26	202.66	196.62	196.45	197.92	200.15	202.44	200.35	203.92	196.96	199.36	198.29	198.83	202.02	201.98	201.48	196.51	200.64	200.18	198.14	197.52	203.22	198.91	196.59
204.8	204.19	209.69	205.45	205.73	205.56	205.56	205.08	206.2	206.42	209.58	206.73	203.94	206.03	209.66	205.48	204.51	206.59	207.56	202.17	205.61	207.15	207.01	205.21	205.74	207.42	205.11	207.87	206.3	208.16	207.36	203.24	206.69	207.11	210.31	204.56	206.97	207.17	204.25	212.73	206.86	206.71	209.35	203.86	204.42	206.67	211.6	204.62	205.13	206.75
211.96	209.84	211.8	211.35	213.54	208.02	210.14	211.07	210.15	209.27	214.29	210.2	211.63	213.53	212.93	218.72	211.09	212.56	205.79	214.02	212.99	210.35	216.73	211.21	214.45	213.52	213.22	212.03	211.9	213.08	210.45	212.73	212.13	211.41	214.55	208.36	211.58	212.84	214.94	213.93	212.94	209.63	214.44	209.69	214.65	213.26	212.16	207.07	209.46	209.22
198.23	199.52	200.04	199.36	194.85	200.36	198.63	200.28	193.87	198.36	195.16	198.07	198.69	198.76	198.95	199.99	199.21	193.62	200.17	200.04	199.07	197.62	199.65	199.52	196.38	201.49	196.03	198.34	203.31	194.81	197.94	203.02	202.29	198.02	204.89	200.69	194.9	204.89	200.75	204.08	201.32	200.91	197.19	197.49	194.45	203.81	200.71	195.77	199.94	205.28
222.79	213.08	214.21	213.14	218.28	217.81	213.79	217.7	214.61	215.93	216.39	216.75	219.36	219.86	215.65	218.26	217.66	216.53	214.61	221.78	220.79	221.25	222.24	221.52	211.66	215.37	213.89	218.03	218.14	216.91	214.27	215.22	214.97	216.52	215.87	213.89	216.52	218.65	216.25	217.1	213.98	217.25	215.04	216.52	216.75	215.63	220.31	210.86	220.58	216.24
206.14	212.94	207.55	211.32	213.51	209.15	212.74	208.84	211.18	215.35	211.17	208.73	212.44	205.24	206.91	209.75	212.12	211.46	211.2	208.73	209.03	206.14	205.14	206.39	208.43	207.5	209.3	206.24	211.77	210.35	211.45	212.32	210.34	209.32	213.24	210.74	209.77	210.39	210.17	204.58	210.21	208.15	204.61	209.68	208.32	206.42	212.79	215.14	206.63	206.49
203.5	204.85	203.08	203.71	199.89	201.52	199.18	202.48	204.68	204.15	198.53	205.88	201.56	196.47	200.09	203.12	203.97	199.76	202.57	204.55	205.56	201.63	203.63	205.4	205.85	202.82	208.28	193.47	199.13	203.17	199.79	208.33	201.11	201.9	206.04	206.51	204.55	203.89	204.1	205.88	201.4	202.49	204.92	203.08	203.23	206.52	203.11	208.46	201.21	202.38
202.93	202.6	202.51	200.44	203.36	204.95	206.53	208.79	201.58	199.64	203.94	207.88	203.02	203.66	202.2	202.53	204.98	211.73	203.83	208.41	201.3	206.13	203.56	202.24	206.25	199.19	203.93	202.77	205.59	204.82	202.1	203.95	207.73	204.82	204.85	206.05	203.85	201.77	205.57	202.77	204.74	205.47	203.67	206.52	209.36	203.88	203.54	199.85	204.09	204.16
203.95	205.77	201.5	201.35	203.57	204.24	201.95	203.13	203.9	203.01	200.79	199.17	201.32	204	202.21	203.94	203.83	205.49	201.54	203.24	206.49	205.45	202.4	202.45	203.22	201.14	201.11	203.64	208.84	206.2	202.48	201.94	202.91	206.13	204.02	200.97	204.36	201.31	197.84	203.3	200.64	208.5	200.56	202.02	201.5	199.97	201.42	203.7	205.17	201.36
207.89	207.29	212.81	210.88	204.23	207.62	210.38	212.72	207.53	202.94	205.56	209.19	208.58	212.27	212.58	211.33	205.74	210.28	208.85	207.68	209.04	203.02	211.65	207.15	208.15	210.54	207.32	204.46	207.37	211.7	209.38	212.11	212.1	208.73	208.61	214.66	211.73	211.06	208.16	209.49	208.32	209.48	206.8	204.79	206.56	205.71	209.75	210.65	209.98	206.06
217.66	219.94	215.94	218.88	218.83	215.6	212.82	216.67	214.31	219.6	214.14	216.45	218.3	216.08	215.81	219.42	215.33	216.39	216.25	214.42	216.48	212.94	217.37	217.76	216.83	215.22	214.12	222.48	213.62	214.05	217.77	220.23	215.92	214.38	214.24	216.71	218.27	217.85	214.97	214.54	219.99	215.87	216.2	217.12	212.43	213.94	217.59	216.86	217.76	212.18
201.27	203.18	201.86	204.78	205.49	206.01	203.67	201.89	201.89	200.84	207.95	205.56	201.68	202.14	201.94	203.41	207.46	201.31	201.62	205.78	201.23	198.6	205.38	196.63	201.82	205.67	204.25	204.14	204	207.16	204.91	204.72	203.76	202.21	201.02	201.76	209.45	206.94	201.98	203.9	198.71	209.96	203.11	202.13	199.7	204.59	202.24	205.08	201.95	206.09
203.76	200.44	198.81	208.37	199.92	199.75	200.85	202.95	205.22	201.35	201.11	202.86	203.77	197.25	206.01	205.36	205.18	204.3	203.67	204.44	202.16	195.6	199.33	198.39	200.05	198.18	199.54	199.46	207.47	205.1	197.91	197.83	200.16	202.82	199.48	196.29	196.75	195.93	205.9	207.33	206.56	201.36	204.91	199.61	205.67	200.43	199.46	203.37	200.41	203.11
211.79	215.73	214.16	209.18	211.31	212.46	209.51	209.94	209.85	210.7	209.01	214.05	214.04	210.29	213.94	212.51	212.91	217.07	211.09	214.78	211.2	206.28	210.67	212.6	213.94	207.68	211.71	215.83	214.91	207.76	212.04	210.99	210.45	215.9	215.28	214.03	212.7	210.54	213.64	208.33	212.2	214.89	214.07	212.78	210.98	210.01	212.45	210.01	214.95	209.04
212.24	209.32	212.9	206.47	210.59	207.26	207.35	208.28	209.63	204.61	211.07	210.97	209.42	208.62	207.88	209.66	214.61	211.07	207.16	210.35	205.48	208.71	209.15	207.24	210.51	207.21	208.82	211.61	208.53	211.64	207.69	211.11	206.01	208.96	207.88	204.31	205.79	204.45	209.86	207.24	206.89	209.68	211.56	211.58	209.43	204.19	203.76	210.01	211.6	210.41
210.37	208.35	203.94	207.75	204.23	203.11	209.24	204.98	203.75	207.15	203.45	203.37	210.11	205.88	201.79	210.63	205.61	203.8	205.41	207.28	207.84	209.83	206.86	204.88	207.27	211.81	210.56	205.08	204.49	201.06	208.19	208.29	209.77	205.29	206.61	204.32	206.69	209.83	207.72	210.58	205.27	200.88	208.89	209.01	205.4	205.94	209.8	204.43	206.72	206.24
200.28	201.47	196.08	194.87	199.87	197.12	199.9	199.07	197.07	195.71	195.53	199.37	202.67	199.29	202.63	196.57	199.94	196.02	198.77	197.48	196.84	198.51	196.9	191.12	196.33	195.49	196.05	200.48	195.99	199.17	197.07	195.16	198.17	198.33	196.87	199.09	195.55	193.26	195.48	198.56	196.36	201.2	198.34	198.79	191.89	202.22	195.41	200.14	195.23	197.27
216.96	213.91	208.92	210.48	209.54	211.11	211.26	213.22	210.99	215.7	215.76	207.4	214.54	211.67	212.6	215.38	211.39	210.43	211.24	215.46	212.75	210.51	212.34	207.53	212.02	212.14	211.79	213.84	214.47	213.23	210.9	213.57	207.77	217.27	206.93	209.62	209.3	213.71	211.62	214.56	212.39	210.83	212.33	212.23	213.02	208.89	216.91	212.68	210.92	211.05
210.92	208.64	210.25	211.66	211.1	212.23	215.36	213.29	214.97	210.85	211.94	210.3	210.15	209.55	212.43	213.12	211.65	212.2	212.61	212.57	209.86	209.68	207.08	209.92	210.6	214.54	211.25	212.92	217.72	206.38	210.82	212.87	208.84	211.63	211.51	209.74	210.53	208.95	210.82	215.1	212.92	208.07	210.17	215.19	212.57	212.97	215.64	210.52	214.13	210.68
206.38	206.36	207.75	204.87	210.01	205.62	206.23	203.35	206.44	206.77	204.33	207.01	205.79	207.42	206.7	208.53	204.01	203.52	206.91	212.48	208.14	203.24	208.86	207.79	205.36	207.47	211.29	207.26	208.49	208.22	204.86	207.95	208.68	206.77	205.63	205.76	203.6	204.22	209.43	204.67	204.09	204.95	207.18	207.18	205.84	205.26	204.19	204.56	208.15	207.75
202.26	206.92	203.54	206.06	203.2	201.73	203.82	209.33	205.05	204.63	201.93	206.64	204.17	208.4	204.23	203.59	203.77	205.05	202.21	205.77	207.45	204.42	204.02	205.43	206.61	204.42	200.59	201.72	202.27	200.9	202.54	205.18	206.52	200.29	201.25	205.86	203.83	202.1	205.7	204.2	204.74	203.19	200.04	203.65	204.06	201.28	206.37	207.52	203.41	206.59
208.05	208.46	207.75	205.02	201.23	204	204.14	206.11	203.62	202.59	203.46	204.86	205.45	206.23	205.22	201.92	206.59	199	207.55	199.74	202.66	207.63	205.07	202.05	208.03	207.41	209.38	203.51	200.28	204.51	201.67	205.18	208.71	207.17	200.97	199.62	206.67	205.99	204.84	202.14	205.7	204.51	203.83	203.59	205.21	205.05	204.46	205.34	212.72	204.13
208	207.45	207.95	205.71	209.2	209.45	211.32	210.35	207.23	205.98	210.68	207.65	208.26	205.48	210.09	208.58	212.61	210.39	208.28	207.74	203.11	208.79	207.19	210.61	210.55	207.94	209.68	209.11	206.46	207.6	208.72	206.39	203.82	209.26	205.94	213.09	210.08	210.62	209.65	209.39	214.02	206.81	210.69	208.87	207.92	210.45	211.81	209.17	208.95	209.99
201.85	200.74	202.39	197.19	203.07	204.41	195.38	198.86	200.81	197.76	199.34	201.95	199.48	202.24	198.63	199.6	198.82	198.9	203.55	194.55	203.52	201.45	196.31	199.38	196.21	204.4	197.33	198.15	204.08	202.14	200.29	195.11	199.46	197.28	199.94	204.01	199.2	197.28	197.68	201.26	204.9	205.09	200.75	202.63	195.61	196.89	200.28	196.55	198.54	198.87
217.17	217.6	213.74	218.13	214.97	218.8	215.98	217.45	216.42	216.64	213.27	220.3	214.9	218.21	215.52	216.24	219.24	216.51	217.93	217.82	218.2	218.94	217.18	212.57	217.19	209.91	215.79	216.93	215.29	214	217.1	216.77	223.77	222.72	217.98	215.68	219.39	218.03	219.81	218.5	219.93	216.9	216.89	216.46	214.85	214.62	218.89	214.06	216.61	211.77
196.01	198.88	197.56	194.68	196.24	195.78	195.99	190.58	192.77	198.62	200.65	195.29	190.91	192.74	192.66	194.74	197.88	192.93	192.32	199.88	194.22	197.33	194.43	198.27	194.34	196.04	198.09	194.97	194.33	193.43	192.69	195.26	198.79	193.5	195.49	195.23	193.97	194.6	195.87	195.66	195.23	195.3	193.82	194.28	196.83	197.87	195.6	199.05	195.9	192.48
199.53	192.03	197.28	198.05	198.46	198	196.97	202.89	196.71	194.5	193.68	197.29	200.19	198.71	197.9	201.52	196.16	202.43	198.99	195.87	200.8	194.76	201.59	197.95	197.58	198.62	198.48	197.69	200.17	198.46	195.08	202.84	193.07	195.69	196.11	199.07	198.13	198.43	198.17	195.61	196.02	195.35	197.97	197.26	199.05	194.43	197.02	201.72	200.59	196.37
202.77	198.83	199.16	203.23	202.16	205.2	203.82	200.06	203.4	205.1	207.09	201.35	198.07	201.56	202.68	201.74	196.9	202.58	205.61	200.38	201.13	204.71	201.71	201	204.55	204.47	200.46	205.39	202.09	204.12	198.3	202.56	203.14	201.72	202.94	204.11	200.54	201.15	198.18	200.57	203.81	202.51	200.16	206.41	207	200.97	196.09	201.53	205.85	202.72
209.09	208.76	205.26	205.26	201.64	207.27	207.4	207.64	208.13	208.41	205.32	208.99	208.35	210.72	204.54	208.75	203.82	206.08	207.58	207.71	206.62	205.19	211.61	208.03	203.14	206.23	209.13	203.25	207.48	205.13	208.02	205.56	205.12	202.82	205.66	206.91	205.63	207.23	203.67	204.18	205.5	202.58	207.75	200.61	208.54	203.81	206.93	207.48	204.36	205.89
206.56	208.39	210.31	204.08	206.09	204.44	207.93	210.7	207.85	204.11	205.64	207.55	208.26	202.85	205.58	205.78	210.06	206.23	203.65	208.42	212.72	206.47	209.1	206.35	207.3	211.41	208.38	205.51	205.52	208.73	214.24	209.81	209.73	208.56	209.71	209.65	208.78	211.64	211.26	208.73	209.9	207.18	210.88	212.63	208.96	210.71	202.82	207.67	207.39	211.99
213.94	209.45	216.45	211.5	210.81	212.47	212.83	210.57	209.23	212.31	210.57	212.15	210.46	207.61	212.14	213.45	208.47	210.68	211.99	212.44	212.37	212.22	212.08	209.42	214.55	213.29	214.29	212.68	207.02	208.57	214.01	210.79	212.04	212.27	213.94	215.14	213.59	210.59	210.41	214.68	210.26	214.12	216.42	213.21	210.13	210.9	213.43	209.04	211.75	214.96
208.69	209.12	215.11	214.91	211.1	211.17	211.34	208.94	215.06	210.06	206.43	208.16	213.15	205.44	207.87	212.4	210.51	211.49	207.22	210.21	211.89	213.47	212.31	208.55	210.42	210.75	210.13	215.71	210.11	212.3	212.2	217.96	209.42	210.9	212.51	211.44	208.89	212.6	209.24	212.56	213.93	213.37	206.67	209.29	209.38	209.33	209.76	211.02	214.58	213.53
209.45	211.05	205.95	210.12	211.77	206.95	209.34	206.24	208.58	206.84	207.87	207.64	212.32	204.97	207.25	209.84	206.06	210.41	207.87	207.34	205.2	209.78	209.12	206.38	205.48	207.97	211.84	210.97	208.33	209.88	214.48	207.64	203.69	206.44	207.05	205.76	207.58	211.61	205.91	207.37	205.86	206.83	206.77	209.97	207.98	204.98	203.03	207.45	209.22	211.3
206.65	206.87	205.07	206.45	205.32	210.46	208.66	210.3	209.08	207.82	209.46	206.26	208.42	205.83	212.42	207.65	204.46	207.38	208.92	207.83	210.88	212.46	206.05	204.85	211.17	206.31	206.09	207.33	207.14	207.27	207.06	206.85	206.48	208.38	208.53	207.4	202.3	209.19	209.16	206.39	205.38	207.75	206.88	210.31	207.5	211.85	208.21	207.29	208.05	202.84
220.62	213.71	214.11	217.67	221.46	216.62	216.57	213.58	221.38	212.83	220.97	215.12	218.2	220.37	214.25	216.82	219.54	216.83	216.48	220.98	217.52	216.7	218.53	220.29	221.78	217.39	213.19	221.28	222.08	216.6	218.49	214.27	214.98	219.07	220.38	218.07	218.71	217.25	217.97	215.23	220.31	215.11	214.95	215.72	212.21	218.83	219.41	215.34	222.47	219.17
207.71	201.53	202.83	208.7	203.22	207.26	211.41	205.89	205.39	205.32	212.39	205.7	206.32	206.96	206.69	210.56	205.94	202.61	212.22	208.95	206.42	209.77	204.87	204.69	207.21	209.43	204.48	206.83	207.87	208.02	205.12	206.83	203.73	206.36	204.47	206.04	202.38	209.33	204.66	206.39	207.74	210.5	202.38	201.81	202.24	205.94	205.69	207.51	205.12	205.18
206.73	205.91	201.65	203.42	201.69	202.36	196.69	203.74	204.75	203.18	200.65	201.66	198.94	205.35	201.83	202.7	204.77	206.2	200.69	203.84	204.64	209.02	202.69	204.75	202.93	201.8	205.07	199.11	202.93	201.74	200.15	205.44	202.7	202.04	201.21	205.68	201.97	204.27	204.32	203.12	204.79	201.48	202.57	203.23	203.32	202.1	197.92	201.85	202.26	202.05
207.8	207.76	207.81	206.62	210.98	207.54	207.18	207.12	209.76	205.67	210.03	212.32	210.58	208.05	212.62	208.55	210.76	207.88	208.99	207.94	206.63	211.99	206.56	206.65	206.85	212.16	206.31	210.14	207.15	210.23	212.07	208.34	207.76	208.13	208.49	211.95	204.66	212.18	205.68	213.29	208.21	210.1	207.36	207.79	207.66	211.47	206.62	209.04	211.28	209.41
208.43	207.14	207.22	207.95	203.84	207.32	207.76	210.81	205.98	203.44	206.77	205.77	203.68	209.41	205.29	205.34	209.08	205.67	208.4	205.56	209.68	203.6	208.14	210.3	204.65	203.98	205.29	205.58	201.74	207.08	207.61	206.59	206.14	203.94	205.75	206.74	205.95	198.52	205.54	202.54	211.2	204.04	209.29	204.7	206.26	206.81	208.56	209.85	204.55	208.47
194.12	193.01	195.31	196.48	192.66	194.67	198.46	188.92	191.92	191.28	193.39	197.05	196.73	194.6	196.07	196.75	194.49	193.85	190.28	192.16	194.21	189.08	197	193.87	195.26	196.85	193.49	195.48	196.65	199.75	199.95	195	191.32	198.36	194.77	192.08	193.19	195.9	196.22	195.45	195.58	196.92	195.29	195.72	197.75	195.71	201.28	194.81	194.73	196.46
215.34	209.97	209.49	212.65	214.36	209.92	216.23	213.63	209.9	209.03	209.24	214.18	211.06	213.54	212.42	213.98	214.15	213.27	212.77	204.7	213.97	217.09	214.3	213.69	212.84	214.41	210.64	207.4	210.51	211.44	210.01	212.31	209.4	212.68	212.16	210.63	207.35	209.66	216.07	212.25	214.56	211.76	214.24	216.71	214.14	212.25	209.37	210.78	210.92	215.51
204.83	198.03	205.61	203.93	199.29	201.78	205.48	203.71	204.36	199.63	200.33	204.55	208.67	199.41	203.77	203.11	197.91	205.27	201.19	207.7	204.31	204.88	204.3	202.73	202.68	204.67	206.32	203.13	204.03	204.29	202.12	203.38	202.14	205.5	208.52	207.23	198.5	200.78	200.78	198.79	202.65	205.5	203.32	208.8	200.65	205.03	200.69	202.41	206.64	200.8
215.71	210.26	212.83	213.15	213.35	215.27	212	210.84	210.5	212.25	209.86	214.91	213.87	209.83	209.72	214.23	211.09	210.2	213.02	217.08	215.22	207.91	213.85	211.62	211.12	216.63	214.04	210.16	213.15	215.3	212.77	212.04	209.48	211.29	211.38	210.43	208.81	209.19	214.09	210.36	217.99	210.92	215.62	209.77	212.59	215.29	209.4	210.48	210.27	212.83
198.53	197.81	202.53	200.07	198.39	199.96	201.83	201.02	196.67	202.33	197.53	198.87	197.56	200.52	194.62	197.18	198.01	198.13	200.44	193.15	202.3	201.18	204.59	194.02	204.46	194.49	195.46	202.45	198.97	194.03	198.37	199.75	198.89	201.61	199.87	200.53	201.23	194.62	198.66	194.45	201.72	195	202.56	195.18	197.64	200.91	200.57	199.36	196.27	198.39
203.97	206.97	203.95	207.53	212.49	207.94	209.37	208.24	207.3	208.86	205.07	207.28	208.09	206.19	208.88	210.29	204.31	207.01	211.03	208.95	205.56	209.14	205.12	210.76	213.43	208.01	205.48	211.73	207.18	209.76	209.86	206.93	209.51	208.77	210.72	212.74	204.62	210.85	200.71	208.75	210.15	202.19	205.36	206.5	211.65	205.87	207.74	206.43	208.38	207.35
210.02	211.07	203.34	210.77	204.76	208.02	211.15	206.24	208.46	209.02	205.17	208.17	200.9	205.39	205.97	209.77	206.38	212.35	206.09	203.9	204.45	210	207.8	204.13	205.89	207.64	207.99	206.66	208.25	208.4	204.86	211.43	206.11	209.47	205.39	210.18	207.63	206.98	206.56	206.68	205.69	206.93	208.5	208.93	198.62	210.79	212.06	208.12	210.27	209.42
221.17	214.91	223.42	218.52	219.57	216.25	216.95	219.11	212.03	217.12	216.96	218.36	219.23	218.1	216.65	216.38	217.15	218.7	215.97	215.97	218.58	216.17	217.85	216.17	220.13	217.37	219.96	219.54	221.1	220.1	219.76	216.23	216.86	216.68	213.55	214.22	217.27	213.66	218.09	215.87	222.66	218.52	213.15	218.83	217.43	220.59	219.04	216.59	219.73	216.71
202.49	202.23	199.17	199.85	201.61	205.16	205.21	200.14	201.56	206.67	200.51	197.85	202.32	202.65	202.89	209.11	203.58	210.75	204.88	203.09	201.84	200	202.68	207.66	201.65	205.38	197.55	204.56	200.78	200.84	200	204.74	201.75	202.52	202.29	202.12	204.49	197.05	202.39	197.69	205.87	201.09	200.47	204.69	207.93	202.04	202.51	204.73	204.61	207.68
214.23	212.04	209.22	215.29	209.76	213.24	208.65	212.1	210.16	211.82	210.2	215.39	212.95	209.24	212.81	207.4	212.12	212.7	214.07	212.62	212.55	210.67	206.03	209.73	213.06	208.33	211.44	215.25	212.9	213.73	210.65	211.86	213.48	208.78	212.73	212.81	214.65	214.19	214.22	210.54	208.88	211.5	210.09	211.46	209.84	210.47	211.08	212.93	211.48	207.5
206.44	209.3	207.78	206.36	212.92	212.5	208.07	208.79	205.92	206.74	211.84	205.04	206.44	212.63	205.53	207.58	205.7	210.12	208.5	210.15	209.17	209.45	206.48	209.66	206.1	211.4	207.57	207.7	207.87	207.16	209.78	205.33	201.57	211.38	208.02	206.18	212.74	206.16	209.79	204.52	207.09	204.53	207.21	206.49	209.59	206.69	208.06	206.08	206.44	204.04
218.56	216.71	215.19	219.04	217.43	217.01	217.54	219.94	218.68	217.77	216.07	216.02	211.88	215.81	215.36	213.74	215.9	218.26	216.72	218.16	214.15	216.21	217.42	216.32	212.88	223.63	219.78	222.07	217.36	219.15	223.03	214.81	214.82	220.33	219.61	216.63	216.91	217.42	218.36	217.04	220.18	220.45	218.05	212.53	219.42	220	217.33	214.68	219.4	215.8
209.58	211.53	212.18	210.85	213.73	210.59	216.95	217.93	215.19	209.76	209.8	215.46	213.92	216.86	208.99	213.41	212.24	207.61	211.29	210.54	216.38	213.74	212.11	215.48	212.76	213.74	213.54	211.2	211.05	213.23	213.08	212.31	210.88	211.63	211.52	217.6	212.86	211.95	209.87	210.85	212.16	211.27	214.59	212.42	207.67	212.2	208.85	210.97	212.03	211.96
203.47	201.85	203.73	197.87	198.97	200.21	205.49	200.31	202.55	204.21	197.86	198.5	202.93	199.59	205.15	199.81	198.62	200.07	198.18	202.65	200.61	202.41	202.89	195.89	199.84	204.23	200.07	202.98	206.81	202.52	200.47	200.27	203	202.44	198.59	199.46	203.74	199.5	198.23	196.78	199.34	199.57	204.08	199.61	197.79	201.79	203.08	200.03	201.13	202.03
213.34	215.21	218	218.21	217.57	218.89	217.98	221.02	217.17	213.19	219.24	218.04	217.37	217.55	212.82	215.56	219.36	217.96	216.66	219.31	219.01	217.17	213.78	214.68	217.04	219.73	218.27	214.81	219.84	214.96	221.59	221.66	213.13	217.98	218.82	216.02	216.53	213.91	221.49	219.92	215.43	218.2	215.48	214.31	214.88	217.91	222.45	215.72	216.41	223.61
206.04	212.82	211.97	203.53	210.2	206.91	210.73	203.5	203.06	209.93	210.99	209.65	208.4	209.96	208.5	207.97	208.88	208.21	208.2	210.14	211.22	204.37	207.9	205.29	212.33	212.71	205.57	209.44	209.46	205.81	207.6	205.88	212.28	209.37	212.76	212.03	210.74	207.73	208.75	207.46	208.56	207.38	208.67	208.09	208.59	204.64	209.42	209.99	206.87	203.6
214.65	208.91	212.74	210.62	212.85	214.01	213.14	211.62	217.77	209.14	212.59	211.18	215.05	211.38	213.53	209.94	215.04	211.24	209.34	210.57	212.67	213.18	209.94	214.62	212.28	212.78	210.06	213.21	214.76	210.29	213.71	214.19	208.15	211.4	214.15	208.9	210.35	206.56	212.02	214.44	209.27	212.6	211.4	209.54	212.99	213.38	209.55	215.45	214.03	210.23
204.21	200.85	203.08	203.7	197.85	196.51	194.1	197.11	194.95	199.58	194.6	194.13	204.1	197.92	199.71	199	205.54	198.93	201.04	201.38	198.1	200.41	199.12	203.01	199.41	198.32	204.4	202.86	196.48	199.4	202.07	201.04	201.32	200.15	200.28	195.67	200.39	201.29	199.93	201.72	200.52	201.04	201.54	199.77	197.11	198.94	199.36	201.37	194.8	200.18
196.8	198.2	202.24	198.89	198.94	202.7	200.58	200.94	200.04	204.2	201.24	204.05	199.9	195.68	198.84	199.47	198.84	203.58	195.93	202.02	201.59	203.88	199.29	201.37	198.15	197.34	199.56	196.31	199.45	203.49	203.61	200.74	203.69	198.22	197.62	201.47	198.21	199.44	195.94	199.84	199.08	197.65	196.54	194.91	201.03	197.55	197.62	204.1	195.24	201.9
214.07	209.89	207.71	213.83	212.28	216.12	212.11	212.08	211.58	214.98	214.14	213.1	210.03	211.14	214.56	216	212.17	210.32	208.09	215.97	212.86	211.99	212.12	212.54	211.81	209.78	211.06	217.8	214.02	211.81	212.99	213.77	211.32	210.7	210.13	216.61	210.95	211	210.37	214.59	209.84	209.69	215.48	209.25	209.95	207.54	213.56	212.13	211.32	209.94
206.93	203.81	206.81	206.14	205.43	206.47	206.9	205.86	204.03	202.56	205.56	206.18	207.7	206.68	209.86	204.02	205.15	206.57	203.45	205.09	205.24	208.42	208.56	208.09	207.02	209.97	207.77	209.97	209.47	204.55	201.51	207.57	211.87	204.28	203.26	205.14	207.6	205.35	208.7	204.63	203.79	204.42	206.26	210.54	203.29	206.82	205.75	206.62	203.56	204.24
208.25	210.19	208.71	214.26	211.05	211.62	209.44	210.55	208.11	209.94	208.13	208.57	209.91	211.01	212.37	207.32	211.9	205.91	208.16	209.89	205.89	212.79	210.92	210	205.1	211.25	207.48	208.07	205.27	208.19	207.85	210.2	207.29	209.09	209.14	211.76	206.86	207.77	208.74	209.59	211.42	205.72	206.21	212.38	205.42	210.09	210.65	212.41	206.11	209.04
216.84	221.91	214.52	215.16	215.5	217.74	219.22	218.68	221.21	218.51	219.64	218.64	221.46	219.07	219.86	213.36	214.42	216.06	214.3	213.67	214.12	219.76	213.97	214.81	218.36	217.45	218.74	211.86	213.63	216.41	214.75	214.94	219.74	212.64	216.72	218.51	215.24	213.47	216.68	222.06	219.16	216.74	215.07	216.99	215.35	219.93	214.39	214.1	215.39	217.72
220.91	214.85	216.24	210.83	213.77	209.51	206.82	214.25	214.62	213.11	213.07	208.81	204.99	208.82	209.89	211.73	213.5	211.08	213.86	212.9	215.4	207.15	209.99	208.75	211.83	210.94	213.22	207.14	213.73	211.11	209.46	213.69	207.18	209.95	210.75	215.88	211.17	215.63	210.51	214.48	210.68	212.72	213.73	206.38	213.43	215.36	212.05	212.71	211.61	213.37
210.08	207.71	212.07	208.44	205.46	206.12	209.39	210.44	206.23	207.17	208.36	210.86	207.68	211.44	208.4	199.54	209.39	205.72	206.11	209.57	206.05	208.39	211.08	205.23	207.99	204.71	207.71	205.4	210.28	204.6	209.57	206.77	206.6	207.78	208.17	206.27	212.28	204.04	209.37	213.27	205.26	210.61	202.27	205.19	209.52	204.59	202.51	206.68	208.76	211.31
202.53	200.39	203.96	203.24	203.12	204.16	201.19	203.04	201.9	206.87	202.33	202.46	197.09	199.89	201	203.54	198.83	200.73	200.67	201.34	202.87	200.47	197.97	204.96	202.95	205.12	203.46	199.62	198.48	210.69	201.73	202.38	200.19	202.55	202.13	198.12	201.01	200.53	201.9	201.63	204.6	199.64	199.73	205.08	205.04	201.8	211.21	199.65	206.88	203.31
206.47	202	201.4	200.82	209.83	204.82	200.47	201.67	206.8	198.48	202.24	204.43	203.62	200.51	201.15	202.48	202.67	202.2	203.2	200.81	202.12	204.19	203.06	201.92	201.33	203.05	205.15	202.31	203.41	204.91	204.52	201.36	202.12	205.82	201.17	201.43	201.28	208.11	206.84	206.86	201.22	203.9	204.14	202.88	206.03	203.69	202.84	198.84	201.59	202.91
208.6	206.69	216.4	214.27	213.86	204.7	215.64	212.83	215.52	210.35	212.48	215.34	213.42	212.94	214.92	210.22	211.06	204.26	209.35	210.88	214.02	215.74	215.28	215.81	212.83	208.71	213.74	212.49	213.58	212.33	212.37	215.89	212.99	209.28	211.78	212.14	210.53	211.82	216.68	211.39	212.8	213.53	212.98	210.13	216.67	214.33	210.6	214.51	209.92	214.07
208.07	203.26	208.2	205.53	209.81	207.8	204.54	209.77	211.57	207.24	204.29	210.81	205.97	209.19	205.88	204.86	209.83	206.2	204.17	202.77	203.21	205.5	208.61	206.67	204.11	205.72	205.35	206.79	206.23	213.34	204.68	206.47	208	211.46	210.02	209.74	210.2	208.84	206.41	205.59	203.18	208.19	212.51	212.33	207.86	205.35	210.46	207.47	207.65	211.42
207.92	204.31	208.31	207.65	202.11	203.85	208.34	202.53	205.7	206.91	204.39	211.87	210.46	209.09	202.96	205.92	206.25	206.46	206.65	205.61	204.79	210.33	204.73	203.19	208.99	208.63	207.64	207.84	202.71	209.12	211.47	207.43	208.91	201.63	203.27	208.6	204.66	207.65	203.33	205.43	208.21	207.44	208.12	204.75	206.11	210.6	206.9	207.87	206.53	207.3
203.2	200.47	204.37	203.32	203.95	208.1	204.26	201.35	208.11	207.08	197.14	202.21	204.66	203.83	201.66	204.36	203	201.44	204.53	203.42	204.47	204	204.08	204.2	202.94	199.3	204.04	207.17	203.43	203.15	202.2	201.48	206.61	203.93	206.88	205.94	206.67	202.51	200.22	202.1	203.25	209.6	203.32	202.38	205.27	201.2	197.98	198.54	204.39	202.72
219.05	214.93	217.52	210.42	216.91	219.29	216.81	216.74	217.36	216.79	219.44	218.1	218.04	217.73	218.21	215.89	217.68	215.99	216.96	212.32	219.78	219.6	218.58	220.36	212.04	215.97	217.04	220.09	218.01	216.09	212.7	213.82	217.5	218.36	215.06	217.11	214.79	219.67	219.93	220.79	219.16	215.17	218.79	216.24	215.41	214.77	219.96	211.7	217.9	217.84
214.62	201.27	210.53	203.42	207.55	204.58	211.73	207.15	208.56	207.89	209.37	208.15	207.49	200.2	208.47	208.24	206.34	206.81	209.42	208.16	209.93	206.71	205.94	214.72	211.52	208.74	207.35	202.36	207.7	209.61	209.95	211.23	206.49	210.49	207.14	212.42	205.63	210.27	206.59	209.87	208.49	204.21	209.6	208.88	213.58	205.94	208.31	209.55	212.66	208.04
213.08	208.47	211.01	210.35	210.32	208.75	213.09	208.82	212.27	214.89	211.12	209.91	213.45	212.24	212.8	215.93	209.18	209.79	213.09	213.67	214.71	209.98	210.48	211.17	214.74	211.68	212.35	207.78	212.14	209.54	206.83	209.13	212.36	214.33	211.95	213.83	208	214.42	210.57	210.01	211.73	219.73	213.99	213.43	204.89	213.05	210.5	208.24	213.51	211.65
209.12	208.81	210.83	207.71	205.04	206.37	203.49	210.57	205.45	202.65	209.34	210.91	209.35	211.61	206.33	203.64	212.37	212.38	203.41	207.99	210.75	210.27	207.65	211.2	207.78	205.22	204.54	210.68	208.46	207.83	209.78	207.21	210.72	205.68	206.22	202.97	210.41	209.02	208.08	204.98	206.44	204.7	206.05	204.69	210.36	206.26	207.96	209.67	205.79	208.91
209.85	210.21	211.16	210.75	212.44	211.16	206.83	205.45	213.22	213.96	209.96	213.19	214.86	210.85	209.14	211.65	213.46	209.09	205.13	211.9	211.89	210.67	215.49	213.83	214.26	207.57	212.26	212.33	211.12	211.9	213.81	210.62	212.97	211.42	211.48	211.05	214.66	211.1	207.84	212.97	205.88	211.52	212.77	215.82	211.97	215.84	216.79	210.27	206.74	216.24
203.22	208.86	206.6	207.61	206.25	205.09	209.06	211.52	207.85	215.18	206.53	205.93	206.18	210.45	210.7	214.21	209.99	205.52	208.67	204.09	206.06	210.01	208.64	210.64	210.13	207.4	205	210.3	210.09	206.57	206.84	206.61	204.86	204.64	209.6	210.38	201.86	210.19	207.96	208.44	208.43	207.39	206.12	211.97	206	207.2	210.12	207.76	208.3	203.98
210.56	212.9	217.44	210.7	214.07	213.79	213.66	210.18	211.7	212.23	212.95	214.45	213.29	214.44	213.62	210.29	216.41	209.43	212.73	208.13	215.47	208.49	217.47	213.13	211.25	215.67	212.13	215.94	212.74	214.94	214.11	214.18	216.97	214.6	208.98	215.12	211.47	216.3	212.47	213.29	212.85	218.76	209.81	211.89	215.25	212.5	207.22	212.25	212.23	212.02
202.95	203.57	199.62	203.47	201.43	200.25	205.2	202.43	200.26	206.12	200.47	205.22	203.17	204.2	204.67	200.4	203	204.73	205.08	201.68	205.54	204.23	205.28	203.34	204.58	205.28	207.11	202.41	206.23	203.23	203.06	200.95	201.78	202.17	204.47	203.55	206.2	202.54	202.12	201.54	201.98	203.53	203.8	201.29	204.11	199.29	207.94	209.86	207.39	203.05
215.62	212.75	213.22	208.06	212.82	215.89	210.38	212.3	210.17	211.5	212.14	208.01	212.65	217.19	212.03	213.33	215.05	210.8	210.87	212.94	209.52	211.65	212.46	212.57	211.52	209.31	211.21	208.76	212.13	213.91	210.61	209.87	214.44	217.09	208.86	210.43	212.55	207.42	212.06	211.16	212.29	215.56	212.79	211.6	212.9	212.54	213.01	212.82	212.81	217.06
203.34	204.5	204.07	202.12	201.56	199.93	204.83	199.91	200.93	201.98	204.63	202.5	200.21	200.81	203.38	204.3	201.92	200.29	203.04	201.95	198.73	205.08	203.14	208.17	204.63	200.8	200.11	197.85	202.61	203.14	200.74	204.54	202.58	204.26	205.54	203.72	200.06	203	205.25	203.8	200.53	201.84	203.1	202.58	204.42	201	198.15	199.76	200.58	203.28
213.09	210.57	212.41	213.58	209.99	209.74	213.15	211.45	212.33	211.52	213.97	212.87	212.64	216.65	212.94	214.64	216.44	214.79	213.44	211.79	214.06	211.94	217.19	215.56	211.31	213.49	212.41	209.77	212.41	212.83	213.19	216.91	211.21	214.66	214.14	218.32	210.88	217.43	208.54	216.98	216.61	214.42	214.35	214.76	212.51	209.34	212.96	211.59	212.81	215.73
210.2	210.57	208.41	204.4	204.89	209.55	207.77	209.42	209.03	210.69	214.49	202.52	208.81	203.11	207.98	209.15	206.67	209.77	207.75	207.2	207.77	204.85	206.29	205.25	207.68	208.54	210.42	211.91	209.53	206.45	210.64	209.12	210.83	209.53	212.91	208.37	205.41	206.47	207.51	211.52	208.16	208.14	205.06	207.89	205.16	202.63	210.93	210.34	207.19	200.61
205.51	206.64	207.1	206.42	207.35	210.34	205.77	207.49	201.81	202.86	205.97	203.45	207.28	203.47	204.27	207.31	209.34	207.89	203.34	202.78	207.08	204.13	208.76	205.22	205.34	201.99	207.8	202.36	202.78	208.19	210.7	202.96	206.94	211.4	205.75	207.19	210.89	210.94	203.93	205.61	207.47	205.97	206.63	205.35	204.3	205.81	204.92	204.68	211.83	210.01
209.94	210.96	205.13	201.52	207.48	209.18	207.71	208.06	206.5	207.85	205.67	209.81	208.88	207.07	209.95	211.17	208.9	206.11	208.93	210.92	204.53	210.53	210.74	213.25	206.45	211.16	205.04	209.06	203.46	207.87	206.45	212.06	207.69	210.74	215.09	209.2	212.62	207.48	207.81	207.26	208.08	213.28	204.18	212.14	207.55	207.35	209.22	211.23	208.9	209.08
199.9	197.25	201.14	194.94	199.62	202.54	202.75	200.04	200.46	203.54	195.49	202.96	197.25	196.5	201.36	201.89	196.45	203.16	195.89	196.83	197.04	198.22	198.45	197.7	199.62	196.29	198.98	201.16	201.95	198.2	198.71	200.96	201.24	203.01	205.15	206.78	201.83	201.39	199.32	201.04	196.03	200.7	199.28	204.92	199.9	200.6	197.26	198.57	200.92	205.14
198.61	196.76	197.32	201.13	197.38	199.73	202.94	198.49	197.87	196.85	198.89	200.33	200.1	198.81	199.48	203.73	200.59	202.35	200.25	197.6	202.04	198.4	200.01	199.36	196.84	200.23	203.33	199.29	200.76	195.87	197.63	200.73	201.75	197.82	205.8	200.98	200.55	196.58	199.4	199.29	199.18	198.74	204.51	202.28	195.75	200.08	196.38	197.9	202.38	199.81
207.26	209.54	206.71	210.45	207.48	209.1	208.55	207.08	204.02	207.08	210.81	204.29	207.67	204.9	203.06	202.84	208.77	206.39	207.84	208.73	207.28	210.13	207.61	202.12	207.4	207.98	204.82	210.05	209.17	209.17	210.9	205.35	207.92	209.1	205.75	205.21	204.91	210.77	208.57	209.71	208.69	210.72	208.25	206.1	204.17	209.83	206.77	205.21	212.19	206.5
201.48	205.51	204.52	203.19	202.23	200.9	205.87	202.94	203.45	205.74	201.02	203.66	207.18	200.86	203.12	201.95	201.01	201.41	202.52	202.12	203.43	206.84	202.55	200.54	206.13	203.06	205.26	211.91	204.02	204.99	204.65	203.22	200.25	204.64	202.75	202.74	207.93	200.11	203.86	201.01	204.06	205.33	205.97	200.95	205.86	201.13	204.78	202	202.62	204.87
200.42	200.9	197.67	199.33	200.65	198.68	198.46	200.59	197.92	196.86	198.2	197.39	201.01	198.32	200.95	198.86	197.97	196.96	195.19	196.67	200.82	197.51	199.75	203.16	196.15	197.24	198.58	203.96	202.62	196.85	200.81	201.01	199.12	198.16	197.61	202.27	200.37	200.54	202.67	196.08	201.89	194.49	199.19	199.75	200.51	199.86	198.95	200.3	195.62	196.26
212.41	210.75	212.76	212.34	205.37	214.1	214.09	210.75	211.55	213.27	212.82	205.02	216.99	212.43	207.3	210.58	215.03	210.74	211.07	211.18	213.55	213.54	212.59	212.7	214.35	209.93	212.9	211.38	208.58	212.75	214	208.91	211.91	206.3	210.16	211.47	213.05	214.65	211.19	216.78	212.56	210.88	210.91	212.64	212.18	214.15	210.31	210.66	212.35	213.48
215.15	217.13	215.69	218.77	217.99	216.18	215.29	216.77	219.78	217.51	213.98	216.84	214.52	215.21	219.2	221.26	215.34	217.21	213.67	213.15	219.83	216.38	217.04	216.17	215.48	221.32	216.66	219.78	216.8	220.39	216.16	221.56	218.03	224.72	217.44	217.71	213.44	218	222.86	217.46	216.48	216.67	219.02	216.63	216.36	212.13	222.5	214.77	216.53	216.15
216.07	211.8	208.55	210.45	216.84	209.75	210.32	214.66	207.49	215.64	208.38	213.35	210.11	214.48	210.09	213.94	209.41	212.87	211.18	210.22	210.07	210	213.57	208.89	217.46	216.16	212.97	209.12	210.31	208.75	206.26	211.8	211.02	213.58	210.82	210.65	213.2	211.6	215.05	204.48	206.79	212.99	208.63	214.62	207.78	211.16	209.07	210.45	213.17	210.75
209.22	217.12	212.01	208.49	212.77	212.94	213.48	212.84	210.96	216.06	216.55	208.94	213.23	217.64	214.71	214.24	212.5	216.73	214.85	211.48	214.47	215.49	214.67	214.23	213.24	212.13	211.7	215.71	213.69	211.38	216.11	209.95	214.49	213.9	212.87	215.47	211.96	211.58	209.84	216.17	213.19	215.59	213.3	209.58	211.61	214.05	208.59	210.8	215.72	213.6
210.01	207.94	208.77	210.97	208.22	212.91	209.89	213.41	213.83	211.84	210.44	211.64	214.36	207.18	212.68	206.79	205.71	217.96	211.48	213.22	215.04	215.25	212.46	209.16	209.74	212.11	213.02	211.58	213.11	209.34	208.66	214.9	213.26	212.2	217.77	212.9	209.04	212.39	213.29	208.64	214.11	213.42	213.81	212.46	215.89	211.08	210.12	210.97	212.46	208.26
202.62	205.42	201.85	198.73	203.73	202.16	202.88	201.57	206.53	197.81	203.73	202.68	206.46	200.74	202.09	208.22	200.03	207.09	203.83	201.99	205.34	205.71	203.9	205.42	203.09	205.13	204.47	201.56	204.24	205.61	203.86	203.92	202.68	203.14	201.86	204.56	201.42	207.77	201.92	203.7	208.35	200.42	205.91	204.63	204.67	201.29	201.94	205.88	205.46	199.92
219.35	216.47	219.89	223.47	219.45	214.95	217.81	217.31	216.25	218.29	217.36	216.32	220.13	220.75	219.53	217.76	212.06	216.6	217.95	220.92	217.79	213.12	221.34	214.78	213.28	217.55	215.85	216.18	219.23	215.95	213.91	218.7	214.76	213.76	218.24	216.96	214.54	217.18	219.41	218.49	220.4	217.45	216.27	218.35	218.6	214.14	213.7	219.36	215.16	221.42
210.33	209.04	211.06	209.07	208.46	209.59	206.93	207.39	210.1	202.31	214.84	207.75	207.72	210.29	212.32	207.81	203.82	208.45	208.03	208.92	214.14	212.85	209.89	202.31	206.77	208.96	211.63	210.29	209.86	209.95	208.45	208.74	209.81	209.81	208.11	211.54	208.96	208.07	210.92	208.8	206.21	208.67	207.72	206.03	211.34	210.01	214.24	207.13	208.95	208.24
217.16	221.05	218.07	213.43	216.85	214.71	216.34	218.66	215.04	221.63	215.13	218.62	214.96	217.95	215.26	221.88	214.25	212.2	214.77	216.35	217.17	216.72	210.59	218.46	220.18	216.02	218.72	215.53	215.67	219.3	216.41	217.42	217.52	216.97	222.2	217.9	216.42	211.82	215.14	218.85	216.66	218.07	215.29	220.04	215.59	215.9	217.83	218.52	214.12	212.92
207.31	205.31	206.95	207.36	206.61	206.75	206.4	207.57	200.01	205.05	201.37	206.56	204.8	200.95	204.71	208.07	200.88	205.69	205.93	206.81	203.81	206.81	205.21	202.96	206.59	203.72	205.6	205.07	201.97	202.4	206.38	205.54	207.56	204.59	207.31	205.79	206.27	207.73	205.83	205.96	206.02	209.12	200.72	209.14	203.14	206.22	204.97	198.02	207.59	204.8
210.43	205.16	214.24	215.65	206.21	212.79	212.62	209.65	208.51	213.19	211.3	209.84	215.73	210.34	213.94	206.9	210.57	214.18	215.33	213.49	209.76	209.12	213.19	209.46	213.85	210.1	208.68	211.19	210.84	209.03	210.66	217.16	208.75	209.5	212.74	206.3	212.71	208.87	212	210.88	211.08	213.21	209.38	210.27	213.88	216.33	211.21	217.36	213.52	209.41
216.1	216.57	216.37	216.07	218.75	213.92	218.36	213.21	217.68	217.41	218.96	221.4	214.3	219.34	213.72	213.51	216.98	214.49	216.62	217.74	216.4	218.55	214.61	215.72	216.18	216.46	219.93	218.21	219.62	216.27	218.48	217.25	212.83	218.53	214.72	218.11	216.17	213.26	213.27	217.55	217.67	214.83	219.32	213.89	219.05	217.15	212.61	217.76	216.32	219.5
207.07	206.07	207.73	208.61	204.24	201.94	200.09	204.63	203.66	203.57	202.83	204.64	203.16	205.06	205.41	207.56	201.05	202.55	203.97	206.93	201.98	205.21	205.56	202.54	201.32	202.08	202.84	202.44	204.62	202.21	205.48	198.04	202.1	203.73	194.68	201.59	202.08	203.85	202.21	203.38	199.54	203.99	205.16	197.58	206.28	206.14	205.38	201.8	206.36	201.11
208.05	207.86	211.93	207.53	210.25	205.28	205.83	204.79	208.95	208.01	210.12	205	210.68	205.09	210.89	207.84	208.18	205.54	211.08	203.35	209.32	204.42	205.82	210.9	207.34	206.16	211.03	204.53	211.92	206.7	208.15	208.14	211.47	205.08	207.08	209.03	205.38	208.91	207.99	206.83	211	205.56	205.67	206.82	208.89	204.86	209.51	210.45	203.48	209.23
205.4	214.86	204.5	207.81	205.88	210.94	206.67	213.66	204.31	209.1	212.09	208.9	213.59	214.63	208.27	209.31	216.83	208.14	210.68	208.43	207.83	212.7	208.18	211.33	211.63	209.55	211.98	211.22	210.38	209.44	206.61	212.09	208.22	208.88	206.21	208	210.32	211.97	211.2	204.77	208.16	211.51	206.36	210.83	207.51	207.04	209.89	209.25	211.85	213.34
207.84	200.5	206.63	210.67	204.07	207.27	204.9	203.03	207.39	210.11	203.27	207.18	208.03	209.38	206.78	204.43	205.14	206.32	205.01	208.26	212.99	203.03	205.19	208.58	206.35	207.58	206.4	206.59	205.29	205.98	208.85	205.99	204.99	206.87	207	201.55	205.05	207.81	202.37	209.18	208.6	207.67	204.8	205.39	207.58	208.59	205.71	207.7	209.59	205.47
211.5	211.12	213.21	212.54	212.62	212.56	213.78	213.87	211.27	211.3	217.56	212.9	213	214.14	211.66	209.36	212.43	209.67	206.73	215.5	212	213.95	213.83	214.24	212.3	216.07	208.74	213.28	208.3	218.34	212.58	214.4	212.45	213.56	216.2	207.48	214.89	212.43	210.72	212.57	216.11	214.92	212.96	210.71	212.26	212.25	212.36	212.53	215.17	215.2
207.69	206.46	203.69	200.21	200.38	205.65	205.47	202.2	197.94	203.57	203	206.08	206.48	203.21	208.9	207.04	202.2	207.52	202.71	205.46	207.84	204.66	202.91	202.55	202.15	204.37	205.19	204.08	202.34	203.72	205.74	202.86	204.73	206.84	203.31	205.16	197.04	203.45	203.56	205.69	202.34	202.3	205.83	202.13	210.45	204.21	205.78	204.68	200.05	207.11
210.27	212.94	210.21	208.28	207.9	209.51	206.95	204.2	208.2	212.61	208.56	203.88	205.62	209.71	212.61	211.59	208.2	207.81	209.38	214.47	206.03	205.29	211.55	209.08	209.37	203.31	209.22	202.4	209.8	206.71	208.66	209.98	210.54	212.42	205.63	207.76	211.83	211.95	213.89	207.53	209.77	205.75	209.12	207.29	209.86	210.26	212.13	208.58	208.41	209.91
205.43	201.55	202.44	205.34	202.88	205.29	205.55	199.94	203.62	206.46	200.56	202.01	200.05	200.7	201.8	204.45	202.29	200.91	205.2	199.94	211.94	203.34	204.89	202.88	202.13	202.54	203.66	207.97	206.3	202.52	204.46	202.96	198.55	199.04	201.78	199.57	203.89	201.49	201.8	203.56	202.08	205.35	206.46	201.84	202.62	203.63	203.25	197.94	204.61	203.46
219.7	215.95	221.52	215.33	219.82	219.95	218.76	216.49	217.62	219.57	219.43	218.13	216.82	216.55	215.72	217.85	218.87	219.53	211.31	213.52	219.14	215.87	221.07	214.4	216.18	218.8	216.36	218.64	217.68	218.22	217.9	215.06	217.37	218.11	218.65	218.53	216.81	214.71	211.88	216.24	218.29	219.55	215.64	216.7	220.65	212.27	212.81	212.81	219.79	217.4
216.87	217.82	217.77	222.55	216.69	220.18	215.51	214.84	221.81	221.07	216.56	216.67	221.18	221.1	217.4	219.74	216.63	216.25	218.19	215.55	219.13	218.26	217.5	221.13	219.09	217.17	219.69	214.24	220.56	217.93	221.04	212.44	212.73	218.24	218.03	219.69	223.7	215.35	219.65	219.73	219.44	219.65	219.62	221.06	216.47	218.55	219.64	218.75	221.74	218.43
219.97	217.32	221.08	220.66	220.28	222.2	218.78	216	218.48	220.84	216.9	212.84	220.63	216.63	219.12	214.37	216.45	215.77	215.92	215.79	220.89	218.14	216.77	215.9	214.77	217.46	219.6	221.33	218.2	220.91	214.92	215.74	218.78	215.47	220.18	215.58	219.03	219.92	222.13	216.4	216.85	221.65	218.88	214.9	217.55	218.78	211.17	217.92	216.63	214.81
210.81	212.92	205.43	205.44	205.46	207.84	205.57	208.64	207.85	207.9	208.61	207.5	211.59	207.47	211	203.28	209.5	209.28	206.05	209.33	209.18	212.84	208.38	211.12	207.65	207.96	207.92	206.79	210.59	208.88	211.65	208.35	208.07	207.04	206.05	212.1	208.57	207.8	206.47	208.8	209.08	208.68	208.22	209.59	207.32	205.76	208.63	203.1	214.35	202.91
209.93	205.71	211.65	203.89	203.72	207.76	208.7	208.57	208.64	206.82	206.39	209.08	207.21	210.15	210.72	203.69	210.29	210.42	206.7	202.92	212.1	205.72	206.58	207.2	207.97	209.78	208.36	208.06	210.34	208.72	209.14	209.04	204.05	205.69	212.51	206.88	207.2	205.55	206.46	208.59	207.55	207.75	204.82	207.84	208.84	208.2	204.79	209.31	208.49	205.01
208.38	204.61	210.68	205.9	207.34	208	207.48	209.08	209.79	208.56	210.38	207.35	209.25	208.82	208.66	209.52	211.1	206.22	208.35	211.26	205.18	204.97	207.62	206.44	210.62	210.3	209.03	211.59	205.4	210.06	207.2	210.76	211.14	208.8	211.05	210.94	209.82	207.56	210.32	209.88	209.17	212.32	209.19	211.57	206.41	207.99	209.6	210.21	209.22	210.17
199.34	200.39	197.36	202.74	202.4	199.44	200.89	201.11	200.75	196.88	199.56	199.9	199.6	198.51	195.78	201.61	200.8	195.35	198.52	199.15	201.65	199.7	198.4	199.92	200.64	197.57	198.47	194.14	198.9	193.82	201.35	196.69	198.45	199.07	198.58	199.12	199.13	198.18	198.49	202.38	201.55	197.08	197.12	196.65	200.61	200.66	198.7	194.47	199.3	202.82
209.82	210.12	208.24	206.89	211.02	202.31	212.14	209.9	210.53	211.22	206.36	209.57	211.53	212.28	208.19	207.95	207.88	209.76	207.84	208.7	205.44	206.95	213.85	208.59	204.88	211.28	208.52	207.41	207.02	212.85	204.98	207.49	211.39	212.39	209.74	207.03	207.18	209.12	206.91	210.95	209.74	208.1	209.22	210.81	208.34	208.5	209.46	209.94	209.57	211.69
206.06	199.16	203.69	200.58	199.44	200.38	204.42	199.23	204.41	202.38	199.81	200.09	202.26	205.55	202.93	208.93	202.04	206.11	202.78	204.25	203.58	203.54	204.78	206.24	205.51	204.65	201.84	205.68	199.12	202.84	204.88	200.66	203.37	207.74	199.6	203.68	200.64	206.29	205.12	205.54	203.4	198.15	202.7	202.01	207.45	198.65	202.37	200.57	203.49	204.59
203.53	208.67	204.49	206.03	207.23	206.44	208.21	202.25	207.34	210.05	199.99	206.9	206.73	206.45	204.69	202.43	205.22	205.08	208.34	205.41	206.17	207.95	209.86	206.19	208.03	206.96	206.32	203.01	204.54	211.79	204.97	203.29	204.43	201.24	206.55	205.2	201.47	203.53	204.97	204.24	210.53	204.33	206.69	207.18	207.71	205.69	201.38	209.07	207.88	210.93
204.03	210.95	206.76	209.71	204.26	210.39	206.85	207.11	208.6	210.72	209	212.3	210.38	204.21	209.62	211.04	201.35	208.65	211.31	205.92	207.9	207.62	212.06	202.86	206.21	213.1	208.11	204.34	214.87	209.16	208.91	208.87	207.59	208.38	207.19	209.69	211.43	209.05	208.83	206.72	209.87	211.83	208.79	210.66	208.88	207.86	207.95	211.93	207.88	209.19
207.2	207.63	208.18	210.81	206.69	211.82	209.63	204.04	204.85	208.97	209.77	208.82	204.61	205.13	208.75	209.44	206.09	208.22	210.24	207.8	210.05	210.29	210.18	203.14	205.45	208.22	209.78	210.49	210.18	207.48	208.62	209.93	209.96	208.38	212.46	214.02	208.45	205.7	212.81	212.82	206.46	208.32	211.88	206.88	211.57	207.67	205.66	203.9	211.43	206.27
207.63	208.08	204.09	208.99	207.83	209.51	202.23	207.13	208.79	209.3	207.5	209.17	205.68	205.37	210.51	206.91	208.91	209.05	201.69	206.46	206.75	206.23	206.76	205.79	211.38	209.63	206.88	208.1	206.49	210.16	210.29	210.04	208.9	205.47	209.94	206.18	208.27	209.35	208.32	211.84	205.66	205.57	210.04	209.98	209.24	205.82	209.49	206.83	207.57	205.79
206.99	209.03	208.33	205.57	209.97	208.57	210.76	208.95	207.36	209.08	208.65	210.97	208.66	209.77	212.08	208.08	214.29	210.84	208.39	209.57	208.56	211.68	208.57	207.72	209.9	209.08	210.02	209.04	202.11	213.62	208.1	205.53	210.68	206.43	204.73	212.15	207.58	206.81	214.2	209.42	208.97	216.06	207.77	207.51	210.56	211.2	209.08	208.66	207.74	205.41
210.22	208.66	207.32	206.1	211.73	206.27	204.76	206.29	209.85	211.81	208.98	212.06	208.24	206.51	208.12	206.84	203.71	209.53	207.49	210.03	209.76	206.2	209.79	203.39	208.9	204.81	207.32	209	211.41	208.4	206.66	208.69	207.92	208.4	207.72	207.82	208.23	212.55	209.93	207.72	208.81	209.37	205.65	208.02	212.67	209.91	208.76	207.83	206.27	207.36
210.33	215.93	208.01	209.83	210.05	209.28	210	212.27	210	211.85	212.77	204.01	206.7	207.98	209.17	211.41	213.18	207.14	209.61	208.64	210.27	207.15	211.86	212.44	211.91	208.67	210.05	208.22	208.98	207.16	211.69	205.99	209.86	208.07	212.24	210	211.85	209.1	208.31	211.39	210.76	207.95	208.43	216.02	207.43	208.03	208.37	211.57	213.13	208.06
217.68	213.92	216.34	218.06	218.07	218.7	218.49	222.44	217.62	215.61	221.16	220.31	216.33	218.1	217.12	217.69	215.47	218.91	216.36	213.9	211.78	221.02	212.99	217.94	219.3	214.51	216.85	219.79	220.39	217.84	216.97	216.72	216.41	221.23	220.2	215.21	220.62	212.65	215.66	220.88	215.72	216.23	221.85	220.63	219.64	215.06	215.02	217.72	221.09	220.11
197.75	197.38	199.35	200.6	202.71	199.06	198.79	197.05	201	197.9	200.13	201.56	199.36	201.9	195.01	202.28	204.09	202.7	197.6	196.33	195.56	202.63	201.16	202.49	200.97	203.65	200.41	199.14	203.3	199.5	201.67	201.77	198.71	200	198.21	197.59	198.92	196.27	205.85	199.24	201.5	199.23	195.13	198.73	201.27	203.32	202.51	199.13	197.25	198.45
207.72	208.51	207.62	206.28	211.51	208.97	210.53	205.48	206.74	204.46	204.3	208.75	204.87	208.53	207.16	212.55	207.35	209.83	212.93	211.17	204.64	206.6	203.98	208.74	205.49	207.23	210.33	205.34	205.51	204.91	206.6	211.1	208.36	205.51	207.71	210.47	212.02	210.39	209.41	207.48	207.53	206.75	207.65	209.98	210.22	211.42	209.41	203.53	203.91	214.18
209.24	205.02	206.79	205.84	206.74	208.3	208.76	208	208.5	209.1	208.65	206.99	207.81	210.05	206.36	207.84	206.08	205.17	207.94	203.78	207.86	204.93	207.67	210.78	207.49	209.09	205.93	207.49	206.18	204.44	209.89	207.8	210.56	206.15	207.13	212.95	207.54	206.91	210.87	206.92	207.51	206.42	207.29	207.75	209.31	207.97	208.9	207.53	209.52	207.97
197.85	201.57	202.29	195.46	202.44	197.48	197.78	196.29	203.1	200.8	201.03	197.66	201.66	200.31	197.47	205.04	200.72	202.09	200.08	202.24	196.61	201.12	202.22	200.98	195.46	195.51	202.65	199.53	199.14	200.55	201.66	203.07	206.77	202.06	196.67	202.03	202.67	197.7	201.31	198.45	198.02	201.63	201.18	201.72	205.88	205.91	201.7	199.2	199.39	199.6
210.48	203.27	206.49	208.73	203.66	205.82	210.14	203.67	204.5	202.09	206.02	202.58	200.74	199.69	204.42	203.98	205.35	207.19	203.94	203.1	200.82	200.71	207.68	202.64	205.35	201.54	202.51	201.78	201.93	204.99	205.52	201.82	202.74	207.8	205.51	203.66	207.01	204.29	208.09	205.94	203.67	206.38	206.37	204.34	207.48	203.36	203.19	204.58	206.64	207.51
203.54	203.69	205.93	202.73	200.32	202.24	204.05	203.23	202.07	203.48	205.84	202.4	203.98	200.51	205.33	201.26	198.88	206.07	204.09	197.19	208.18	203.71	202.91	202.22	203.44	204.53	201.26	205.41	203.62	205.14	203.99	204.6	204.78	200.01	207.23	203.32	210.73	206.62	204.62	202.34	199.84	206.28	201.13	205.79	200.9	207.09	206.72	202.75	202.35	198.81
209.74	211.76	208.51	205.47	210.35	204.71	208.37	210.31	212.15	211.37	208.54	206.5	205.35	208.28	208.76	205.44	209.99	209.28	204.09	209.88	207.02	211.16	207.83	207.9	212.27	211.92	207.79	209.59	204.32	209.39	210.83	207.24	207.69	205.9	206.84	210.24	210.38	213.54	211.89	210.04	203.4	207.55	207.61	209.01	209.84	213.53	209.32	208.41	207.31	206.72
202.53	211.5	202.47	203.89	203.25	205.82	206.86	206.92	206.25	206.5	200.98	207.63	206.2	207.82	202.76	200.83	201.14	203.59	201.2	199.69	203.03	204.12	205.58	205.96	204.66	204.85	206.08	201.98	204.03	206.08	208.99	204.95	205.07	209.48	205.57	204.76	207.08	204.65	205.63	205.66	203.22	204.63	205.65	207.39	204.4	201.76	203.14	203.63	205.41	206.32
211.74	210.53	215.78	212.78	213.33	209.51	213.74	214.89	207.22	212.26	215.13	211.65	213.05	213.42	211.89	214.74	215.35	213.68	209.97	215.41	214.5	218.07	214.32	212.89	211.91	212.43	211.41	214.98	213.69	214.41	208.34	221.22	214.24	214.87	217.94	214.83	215.48	211.12	212.49	215.39	213.05	212.13	210.2	213.41	217.42	219.32	211.16	209.79	213.18	213.7
212.72	213.02	210.69	211.44	211.76	208.15	211.49	216.36	212.1	210.72	212.34	211.73	211.21	211.41	213.03	210.52	213.06	212.56	213.4	209.49	213.21	211	213.27	217.87	209.88	213.82	214.39	213.4	210.77	212.72	212.12	208.73	214.8	206.56	213.59	210.75	211.19	212.75	214.39	213.17	211.83	210.01	215.18	213.56	210.65	213.25	210.22	211.87	213.98	213.65
208.49	202.37	210.5	203.19	206.9	203.78	207.05	205.84	203.57	204.2	209.09	204.79	203.92	206.96	207.13	203.32	201.94	201.67	208.71	205.91	202.67	203.13	206.71	202.12	209.93	205.52	204.49	203.08	206.06	204.96	204.53	201.41	204.07	208.36	201.96	202.99	207.92	203.72	204.61	206.99	207.22	200.89	200.6	206.74	206.47	206.53	205.64	207.19	200.63	205.32
210.22	209.44	210.08	205.39	211.26	209.02	210.54	206.93	204.78	209.78	208.8	204.24	206.21	208.12	206.91	202.77	203.76	211.28	214.46	208.24	206.05	205.82	210.64	207.84	214.06	209.28	203.77	204.13	206.41	208.93	210.81	207.18	209.02	205.49	210.11	206.69	205.34	207.92	208.47	209.25	212.21	205.92	205.89	211.49	210.59	209.79	204.72	205.55	208.05	206.64
201.48	204.4	204.23	196.33	201.02	203.96	201.38	203.35	203.51	201.25	202.38	200.23	205.75	201.29	201.07	197.6	202.71	202.75	200.03	200.49	204.75	205.31	199.48	201.35	200.03	202.05	200.4	199.49	198.79	197.18	202.42	203.85	199.88	202.87	200.91	205.9	203.11	201.05	197.84	203.77	199.03	204.49	200.88	199.04	200.91	201.95	198.29	196.92	202.42	202.54
207.3	201.49	203.43	203.72	206.45	203.86	202.9	210.61	203.77	203.89	202.29	203.24	207.74	204.48	202.24	207.44	201.95	204.81	204.86	202.89	210.63	202	205.51	203.13	206.6	202.18	201.54	202.85	202.35	205.68	204.31	203.58	204.57	204.21	200.42	207.18	203.98	208.11	204.78	202.92	206.15	200.61	205.24	200.3	205.86	204.83	202.01	206.59	204.35	202.69
212.99	211.09	207.76	205.03	210.72	214.26	207.89	205.81	210.52	206.68	207.13	211.87	207.89	210.98	209.76	208.25	206.17	205.23	209.62	210.36	206.73	210.13	212.52	210.55	212.91	210.22	212.35	208.27	207.9	206.23	206.17	206.78	211.48	209.46	209.19	207.26	208.33	206.36	207.05	203.78	206.58	207.95	206.73	208.06	206.34	205.09	206.04	209.14	209.23	211.43
201.7	202.34	205.22	205.46	202	203.53	202.12	207.56	202.28	204.83	203.74	204.74	205.37	202.86	202.79	202.15	203.03	206.77	202.43	204.86	198.82	199.61	201.8	202.3	198.53	203.23	207.25	202.89	207.13	205.7	200.48	202.68	204.61	203.31	199.6	202.95	200.2	206.42	205	206.07	204.22	201.33	204.02	201.34	204.9	204.07	203.18	198.97	203.52	203.41
217.58	215.48	216.59	217.87	211.58	218.45	218.13	218	218.89	215.34	212.74	215.25	217.72	219.91	214.89	213.37	217.74	218.1	216.07	219.2	217.48	222.61	220.51	216.9	216.48	217.85	214.68	216.79	218.3	218.16	213.81	220.85	217.23	220.38	216.65	214.33	216.35	215.74	220.93	214.57	217.91	214.07	212.79	216.95	216.96	216.2	218.08	217.62	217.42	218.42
204.33	205.6	203.4	208.71	205.33	207.34	207.06	201.29	207.02	203.72	205.83	207.69	209.02	206.89	201.93	199.37	208.79	207	209.03	203.62	202.33	205.11	202.97	208.02	199.39	201.34	206.54	201.99	205.28	202.22	204.89	203.51	206.94	205.92	206.34	206.85	204.68	203.8	207.14	204.2	204.19	205.05	203.97	206.67	209.85	207.04	200.41	204.51	208.08	206.65
219.08	216.6	216.6	220.33	219.25	217.52	219.41	219.1	215.36	214.87	217.45	215.92	218.56	214.24	214.89	218.42	218.61	213.29	215.74	218.86	218.01	215.21	218.35	213.97	216	214.2	221.62	216.09	214.09	215.4	218.81	217.59	218.79	213.66	218.38	218.64	216.79	214.76	216.4	215.86	218.81	213.51	216.23	215.02	216.54	213.09	220.78	218.15	219.59	222.08
206.82	207.76	207.56	206.86	210.13	211.02	210.97	209.08	209.97	208.3	209.47	203.27	210.48	204.26	203.32	202.32	207.81	207.15	205.75	210.93	203.23	202.8	208.13	211.68	211.3	210.51	207.65	207.87	203.9	207.92	206.72	203.75	204.95	204.8	208.01	206.45	207.42	211.89	210.39	206.81	214.19	201.13	209.64	210.43	206.43	206.07	207.4	204.09	206.4	208.44
219.09	215.89	215.68	217.73	214.82	218.27	215.78	221.46	216.17	215.55	216.04	218.85	218.28	219.68	214.94	218.75	219.03	215.78	220.51	213.98	218.25	216.36	218.35	219.81	213.83	218.88	217.57	215.89	219.68	218.64	217.57	217.86	217.45	219.16	218.87	221.33	216.96	216.93	211.82	220.73	213.42	217.58	216.68	218.77	217.9	219.65	218.9	217.08	214.84	217.17
212.02	210.86	210.21	212.98	213.6	211.74	211.3	214.77	217	211.32	214.45	213.31	213.86	212.55	213.93	213.33	217.44	214.68	213.19	211.73	216.22	210.43	209.51	208.69	210.14	213.25	213.51	212.18	219.15	216.44	214.66	214.7	212.81	214.92	214.27	212.17	212.66	216.04	211.84	212.16	209.54	210.01	215.61	214.45	209.8	211.39	212.28	211.68	215.32	212.18
202.86	202.79	206.66	201.3	202.53	204.85	205.45	203.22	205.8	203.57	202.54	203.78	203.37	204.84	202.67	201.94	206.84	206.8	204.43	206.51	204.55	200.84	204.78	202.43	206.19	204.34	204.42	206.21	199.27	202.44	202.38	205.19	202.44	205.89	208.53	203.76	206.51	206.43	197.66	200.92	203.29	205.75	204.59	206.98	207.39	205.42	202.63	202.35	206.2	200.01
208.16	209.18	211.78	210.27	208.14	209.32	214.73	207.81	211.07	209.16	203.05	213.57	208.8	210.94	209.38	211.12	208.19	211.47	205.98	205.84	206.76	208.92	207.09	211.93	209.89	208.68	208.37	207.91	210.02	201.98	206.91	205.82	207.41	207.26	209.55	204.01	204.28	210.61	208.13	204.26	203.38	209.08	209.84	206.39	213.17	208.37	208.16	206.3	209.05	208.55
211.26	211.12	209.9	208.6	213.56	212	213.58	208.51	208.33	208.97	209.02	214.04	211.63	207.92	210.61	212.83	210.5	211.11	213.08	215.16	211.12	214.35	215.18	214.36	213.24	212.19	209	209.84	212.53	210.04	212.31	212.67	214.21	207.96	212.44	212.41	213.15	212.75	209.78	209.44	215.62	207.74	209.83	208.45	214.11	207.45	214.02	214.49	213.8	207.99
206.36	202.03	205.85	207.6	208.23	207.18	206.32	202.01	208.33	208.11	206.81	205.5	206.35	205.71	209.95	209.08	206.1	201.37	201.83	210.13	208.76	206.6	205.65	204.25	206.86	203.36	207.9	206.17	204.17	205.51	203.26	204.09	204.4	204.01	202.87	208.32	208.36	210.32	208.75	207.12	203.23	208.01	207.61	208.02	211.78	203.89	210.12	203.95	202.64	206.93
198.63	199.63	199.32	198.15	197.78	201.11	197.43	204.16	197.31	203.35	196.03	199.81	199.59	198.19	201.81	201.79	199.03	198.93	198.1	200.81	200.48	197.18	201.04	198.68	200.1	199.03	199.69	197.09	202.32	202.32	197.53	199.59	195.63	198.28	198.9	198.67	200.42	199.82	195.86	197.6	196.9	201.2	196.08	197.54	199.79	200.86	198.13	199.5	203.06	203.72
210.9	210.74	205.86	205	209.8	205.79	208.23	203.89	209.43	213.82	206.02	207.46	209.31	205.85	211.49	206.68	202.62	212.87	208.89	209.54	209.15	204.48	214.88	204.79	210.64	211.84	211.91	208	207.15	211.45	209.62	209.89	207.96	207.32	209.14	206.31	211.88	209.56	207.44	211	210.15	209.87	205.18	208.45	207.95	207.67	209.66	207.55	211.63	206.64
202.69	199	205.12	204.64	201.41	197.87	200.3	202.25	201.94	199.68	202.35	199.17	200.93	202.08	204.08	201.07	200.84	206.25	203.05	203.7	203.42	202.8	202.8	204.44	202.22	202.7	200.9	199.92	201.81	202.17	199.9	206.61	200.39	202.47	198.51	205.39	204.57	202.24	198.93	202.5	209.91	202.09	203.93	205.39	202.99	198.99	203.04	200.21	199.94	204.14
219.97	217.9	212.15	217.68	218.48	218.94	222.64	218.09	215.88	214.85	220.05	218.81	222.98	223.07	214.15	218.03	215.33	215.31	216.97	222.08	222.66	210.5	217.28	218.95	217.11	215.59	218.05	219.97	219.18	217.55	219.78	217.42	209.69	213.11	218.82	219.54	211.14	217.37	213.99	220.07	219.29	219.73	216.63	218.44	215.85	214.86	215.81	219.44	220.99	213.74
205.47	207.36	209.76	207.04	205.26	209.19	204.75	203.93	209.86	206.24	212.28	205.12	211.82	211.82	203.19	208.27	206.65	209.04	206.85	209.53	210.38	208.03	204.81	205.81	207.22	206.75	201.07	208.01	204.68	201.85	206.57	205.68	206.01	206.39	210.85	210.7	204.64	211.47	209.76	205.39	204.14	211.32	201.8	209.98	207.9	203.99	206.1	208.09	206.29	204.92
206.38	204.36	208.84	209.99	207.05	206.3	206.7	202.82	209.59	204.28	206.44	207.01	210.28	207.69	211.67	209.13	210	206.22	208.62	207.06	210.09	215.27	208.37	207.53	208.5	209.93	209.19	207.59	208.88	206.83	209.39	202.44	205.75	205.73	209.25	211.08	205.98	206.72	212.01	205.04	207.2	207.58	210.7	208.44	207.81	211.83	205.89	209.64	209.48	207.44
209.41	208.51	214.1	208.58	208.46	209.58	207.27	209.52	204.62	204.69	209.9	214.03	206.24	208.69	210.49	215.35	205.83	206.41	208.07	204.33	206.23	208.42	204.36	205.72	209.73	213.61	214.53	211.34	207.5	209.25	205.48	207.08	208.62	206.56	212.73	209.42	211.85	203.2	212.15	206.44	206.45	209.15	209.46	209.71	203.12	208.74	209.63	212.07	207.14	206.63
202.76	205.83	205.1	209.34	204.58	203.51	203.74	211.68	201.7	204.43	204.6	201.65	206.71	200.94	209.69	199.86	201.9	204.06	199.29	205.92	205.53	200.83	203.22	205.23	206.62	203.97	205.35	203.63	199.64	203.82	203.9	206	202.97	203.29	204.07	200.11	205.97	207.95	201.52	198.43	202.66	203.23	206.38	204.03	200.7	206.45	203.61	205.67	204.75	202.85
198.2	200.62	198.84	197.8	199.86	198.63	199.41	201.37	196.75	197.69	200.96	200.53	198.28	203.45	197.92	198.81	198.13	200.78	200.38	199.14	199.55	201.26	193.88	200.23	203.08	200.64	193.87	198.39	196.49	195.34	199.45	199.17	200	202.14	199.23	199.92	198.07	195.25	198.58	203.63	199.5	199.53	194.97	201.27	199.34	200.56	201.89	198.73	199.68	197.79
211.13	212.76	207.95	209.99	205.57	212.43	208.52	206.86	205.8	206.85	209.24	210.02	209.95	209.37	212.67	210.12	208.97	209.13	206.36	209.33	211.23	210.46	207.75	202.65	212.81	207.05	210.23	211.15	208.16	212.62	209.49	209.56	210.32	211.15	206.91	211.32	210.26	208.6	212.12	210.01	206.95	207.08	212.37	205.74	209.51	211.86	210.51	212.84	210.41	210.81
201.45	204.27	197.44	199.25	201	208.83	204.93	199.85	204.48	202.8	204.42	202.63	203.01	204.59	203.55	206.89	198.81	205.55	204.94	204.66	204.66	199.04	204.8	205.47	203.12	203.94	203.86	204.01	201.81	205.22	207.31	201.23	202.41	202.11	205.4	205.6	205.44	203.61	199.19	204.76	200.98	207.13	204.82	205.22	199.66	203.3	205.7	205.11	203.79	200.28
209.99	209.68	205.05	208.27	209.93	208.64	208.28	207.21	210.17	203.89	207	207.46	206.84	206.85	209.64	211.08	213.48	210.22	207.73	210.83	210.99	207.2	211.19	210.28	207.54	207.17	206.16	203.16	207.32	206.53	205.44	206.35	211.74	216.28	211.77	209.51	211.99	210.15	206.83	213.04	210.24	206.76	207.3	208.38	201.85	208.52	213.11	213.13	205.67	207.93
217.13	219.25	216.45	220.04	214.97	216.75	216.19	220.13	215.97	213.04	213.48	219.16	216.73	223.82	217.56	215.59	222.47	217.51	219.27	212.97	217.49	219.73	215.91	212.39	219.84	216.71	216.13	219.52	214.97	215.79	219.44	217.02	214.22	218.02	218.06	216.87	217.25	216.89	216.67	216.62	213.33	214.3	214.18	214.3	216.68	218.76	214.1	218.04	218.6	218.92
208.6	206.3	209.59	206.58	210.55	204.26	208.33	206.36	207.85	204.21	205.87	208.79	209.76	211.08	207.11	211.44	210.14	209.02	205.99	205.23	206.91	205.11	211.3	206.42	203.7	206.05	209.08	208.84	210.71	206.19	203.31	210.69	206.84	210.4	208.03	209.76	208.18	198.73	209.98	207.92	207.61	206.61	203.36	208.74	206.85	206.17	211.19	205.52	207.23	203.3
201.45	201.69	204.69	206.27	205.32	204.35	200.16	202.77	201.98	200.23	205.13	204.2	200.46	200.97	202.48	200.89	208.02	200.89	206.92	200.38	202.16	207.94	202.94	202.41	203.75	207.54	202.04	203.13	201.51	201.49	208.64	204.19	203.58	204.4	205.65	205.56	199.68	207.55	202.97	201.8	203.59	202.87	205.84	201.68	202.57	201.82	207.89	201.94	203.08	208.04
210.48	209.46	212.84	212.87	211.61	208.05	210.42	212.1	214.9	213.03	214.85	209.53	209.77	211.27	212.4	214.95	210.62	211.45	215.84	215.89	212.74	215.65	215.66	214.95	213.54	209.2	209.73	211.29	211.57	205.61	211.49	211.77	216.47	209.3	216	211.65	214.08	210.79	215.03	215.61	213.22	208.18	206.64	210.17	210.94	210.6	211.59	211.25	212.47	216.53
212.66	207.74	210.87	207.94	209.18	208.47	208.03	208.92	209.93	209.95	205.71	209.17	209.02	205.84	207.52	208.7	206.21	211.15	210.37	211.24	208.21	208.98	204.81	206.05	209.99	208.08	204.47	209.54	213.77	207.24	212.73	211.76	207.04	212.05	210.67	209.16	211.44	212.45	207.85	209.9	210.59	212.53	208.68	206.79	210.99	207.43	208.45	201.44	210.82	215.89
207.87	208.91	205.52	206.62	216.03	205.97	211.29	208.48	208.29	209.58	209.02	206.18	207.37	211.76	210.56	208.56	209.74	206.77	206.27	206.5	210.88	210.7	213.07	209.28	211.12	209.02	212.71	212.93	212.87	206.74	207.12	210.38	209.64	206.86	208.77	208.42	211.85	211.3	208.47	205.94	212.61	210.58	209.3	208.46	206.88	209.71	212.82	204.95	206.85	210.64
207.91	203.61	206.57	210.69	210.09	204.65	207.21	210.74	215.32	209.9	211.85	214.45	206.09	209.73	207.56	208.97	208.27	207.14	204.56	210.86	210.62	210.27	215.66	205.73	206.74	210.96	206.77	209.16	207.79	205.94	208.79	204.96	211.34	209.6	210.21	204.66	207.7	206.66	206.38	210.06	209.99	208.25	210.97	204.85	208.95	206.35	207.31	211.55	213.07	212.76
204.42	199.35	203.65	201.49	202.76	206.57	205.62	204.99	210.95	204.77	203.82	204.21	201.82	202.58	204.27	206.64	201.72	202.31	200.7	199.16	201.25	205.69	203.08	201.26	201.36	204.64	198.96	202.09	200.48	206.69	206.71	202.18	208.54	204.8	198.96	201.48	200.6	203.03	202.8	205.45	202.45	198.34	205.1	205.14	202.55	200.83	204.02	199.19	203.01	205.89
216.2	212.9	213.09	211.12	212.82	214.01	212.63	212.25	209.05	211.95	209.23	214.41	210.89	210.45	211.71	212.01	212.22	213.16	210.85	212.51	210.16	212.67	210.07	210.54	209.68	212.56	217.5	213.71	211.69	213.64	211.18	212.36	214.15	209.68	216.34	211.25	206.7	211.78	211.89	212.11	213.16	213.03	214.05	213.33	214.19	217.02	213.77	210.55	211.66	209.37
209.89	211.57	210.07	205.73	209.91	211.23	209.03	215.76	215.65	210.75	215.02	209.63	211.85	213.06	210.92	211.17	214.39	209.13	211.89	208.86	212.34	212.55	212.33	212.79	215.43	208.35	211.73	218.11	214.87	218.27	208.66	211.01	213.37	210.67	212.64	211.91	207.94	210.58	210.16	213.32	212.29	209.34	211.28	210.5	212.32	211.35	212.43	211.45	210.13	211.57
209.37	206.77	210.61	203.84	209.29	209	208.43	208.06	211.48	212.4	211.25	205.4	208.52	208.78	206.43	206.97	209.72	203.67	205.57	205.47	211.82	211.52	209.51	210.07	211.03	210.55	204.05	209.07	207.73	207.22	208.06	212.38	209.09	210.68	210.3	212.43	205.55	209.73	209.1	211.96	209.55	208.3	213.81	208.41	206.32	205.55	207.34	211.28	205.62	208.63
197.45	197.38	195.44	202.61	200.64	202.62	200.7	198.9	197.7	201.13	200.59	198.61	201.06	197.43	201.62	203.07	200.74	200.79	198.04	202.39	197.59	198.81	204.81	198.32	198.17	198.94	193.9	204.46	198.53	204.9	201.58	200.54	203.84	201.78	199.05	201.23	204.75	198.64	202.23	201.63	199.49	201.38	196.9	197.77	203.41	204.67	201.23	200.45	197.07	201.48
206.85	209.73	205.82	211.15	205.95	213.65	207.3	210.65	206.81	208.97	206.02	206.51	210.44	210.23	209.38	212.13	209.27	213.44	215.61	209.19	207.47	209.34	213.24	204.67	207.95	207.59	210.67	216.24	206.1	210.06	210.24	208.05	210.04	210.75	207.47	206.84	210.27	206.56	212.51	211.35	210.68	211.49	212.37	204.53	207.64	206.03	204.29	206.71	209.27	207.43
213.73	217.52	218.18	219.28	215	219.43	223.49	217.63	221	215.88	208.8	220.13	219.21	217.85	217.04	212.74	216.81	215.35	210.85	214.16	214.73	217.43	220.34	220.12	219.35	215.61	213.65	217.47	217.06	217.01	221.32	218.6	215.28	221.81	215.31	213.7	215.68	217.6	216.02	213.45	219.3	218.27	216.84	219.29	222.83	216.79	221.33	217.07	217.06	218.12
216.81	213.4	211.1	213.28	211.32	209.34	210.16	207.93	214.64	214	215.27	214.78	211.53	211.3	215.3	210.26	214.12	212.44	216.15	216.07	208.57	211.82	208.83	206.19	214.93	207.79	210.62	207.23	209.03	211.84	211.97	215.41	213.43	213.79	207.28	212.64	212.49	211.72	211.83	215.8	210.65	208.37	209.29	212.1	210.11	211.08	204.72	213.64	217.46	214.43
203.83	199.35	202.68	205.45	205.99	199.83	203.56	206.08	202.85	205.63	203.22	201.88	204.22	207.56	204.99	207.8	203.18	207	205.36	198.81	208.05	198.69	204.8	204.33	200.96	206.07	203.54	201.54	201.6	203.76	203.25	204.98	205.69	209.2	202.02	203.88	206.26	209.65	203.15	200.59	204.56	204.56	204.69	201.89	206.74	204.06	199.66	202.32	205.34	205.75
199	198.3	194.48	198.27	197.89	194.72	197.4	197.34	195.33	199.12	199.84	201.36	198.63	194.45	200.4	197.66	195.78	195.44	197.99	197.01	197.68	198.16	195.67	196.34	196.24	199.94	198.16	198.64	198.76	202.38	192.31	195.43	199.51	196.35	208.45	196.41	198.73	197.43	196.66	200.03	201.44	196.97	197.94	197.65	201.31	195.58	194.75	201.74	199.1	191.34
202.72	206.88	200.15	207.02	204.48	204.27	202.29	201.91	202.85	203.78	204.67	209.63	199.48	203.89	202.13	202.73	208.88	201.97	201.05	206.44	207.04	201.63	200.52	206.43	203.29	201.3	205.44	201.95	202.52	204.14	204.6	198.63	198.56	204.58	205.02	203.28	205.73	204.29	205.39	208.04	202.71	204.9	202.76	204.57	204.16	201.88	202.82	207.56	208.16	203.26
205.09	205.98	207.63	203.94	210.72	206.84	208.6	206.42	205.43	208.06	209.58	211.19	205.32	208.28	207.95	209.1	206.93	205.56	210.13	208.14	204.62	209.27	207.59	206.11	208.28	208.88	210.74	208.5	204.41	211.19	203.86	209.23	208.44	202.33	212.6	210.98	211.05	207.32	207.66	206.34	206.87	203.76	208.97	210.51	211.33	206.99	210.03	204.14	207.17	210.62
207.76	202.88	208.44	208.29	206.61	211.21	207.01	203.79	206.79	204.97	214.64	210.32	211.11	212.28	208.75	205.77	208.46	209.41	211.94	206.87	206.83	206.89	204.11	211.6	208.83	208.52	207.6	210.46	208.55	202.56	207.77	211.71	204.68	208.88	205.22	206.34	210.42	213.73	207.62	207.3	206.86	212.87	209.29	208.68	209.74	206.69	209.89	212.14	206.42	204.63
206.5	208.43	208.48	212.11	205.44	210.34	206.73	208.34	208.91	210.79	207.43	205.51	206.85	205.46	209.05	209.24	208.84	208.75	209.35	206.87	204.4	211.88	210.22	211.24	206.08	212.19	207.26	207.94	210.49	211.91	209.94	207.09	207.44	210.73	207.38	208.74	205.36	205.25	205.51	208.35	208.28	209.64	209.44	207.15	213.95	207.35	205.9	210.4	209.68	206.19
210.03	207.73	213.6	209.05	209.08	208.79	212.55	208.56	206.46	211.45	206.3	210.69	206.75	211.39	210.44	210.05	208.2	207.35	209.96	204.84	205.38	209.74	205.7	214.66	208.92	211.32	207.73	206.38	208.17	211.28	209.66	209.79	210.03	208.44	208.59	207.58	206.96	211.69	210.12	209.47	208.22	212.1	205.01	209.18	209.11	206.65	211.14	212.49	207.62	210.02
208.34	206.41	206.08	206.89	203.41	205.01	207.31	210.88	208.41	211.95	203.16	212.69	211.4	208.68	208.08	208.11	213.5	207.18	210.65	213.6	206.37	211.9	208.69	211.17	206.51	211.08	210.32	207.84	208.67	210.08	206.81	210.48	212.92	209.89	210.86	206.46	207.95	207.91	213.7	206.79	208.93	207.02	210.95	208.36	210.18	206.88	212.76	201.84	208.8	206.33
202.37	198.52	200.62	198.74	199.8	206.55	202.53	202.06	203.82	198.49	197.81	202.12	199.61	201.67	197.49	198.12	197.19	197.76	198.61	198.32	201.68	199.51	197.33	201.37	204.46	202.95	201.99	199.51	197.43	195.84	198.55	200.8	200.77	201.63	201.59	200.81	200.09	199.92	200.75	200.66	201.76	198.18	198.74	202.51	201.44	200.5	198.1	200.31	203.66	202.12
199.1	205.6	202	200.95	200.22	204.16	203.36	206.59	203.31	204.27	205.07	203.9	200.34	204.35	208.52	206.79	205.17	204.99	200.66	199.77	203.42	201.89	204.93	202.42	209.9	207.29	205.42	205.59	208.09	205.82	202.21	209.44	202.64	199.95	199.57	205.79	203.28	210	203.71	206.26	204.97	202.98	201.12	204.73	209.9	205.64	207.29	204.97	202.96	201.44
217.34	219.13	213.18	212.04	213.74	219.32	214.77	218.62	218.64	222.56	215.09	219.3	217.85	223.27	217.19	216.59	217.29	215.57	215.43	212.45	217.63	217.44	215.79	215.64	216.39	216.72	218.15	217.9	217.93	222.9	215.71	220.33	215.26	214.47	217.63	219.21	215.87	218.53	211.75	216.6	214.89	223.51	218.62	218.62	219.65	217.21	214.04	216.65	216.28	218.94
202.04	200.07	200.05	196.82	202.3	201.63	203.68	200.09	197.99	197.63	200.24	198.39	204.55	200.49	196.86	198.05	202.99	204.9	198.25	203.54	198.83	199.5	200.08	201.57	202.92	200.73	205.16	200.61	202.52	199.4	204.34	200.7	202.48	203.26	200.81	199.36	203.48	204.87	199.04	196.69	204.03	201.18	200.72	206.18	203.25	199.93	201.53	197.18	193.33	201.7
206.14	205.22	205.08	201.56	204.37	203.45	202.63	201.33	202.96	203.39	203.6	203.09	203.16	205.79	205.28	202.84	203.28	201.73	203.57	204.08	204.26	202.59	203.38	202.39	203.6	204.1	205.12	201.01	207.96	206.81	196.44	202.61	203.39	200.78	204.08	205.13	202.55	206.11	198.77	207.65	204.63	204.91	204.63	201.48	204.54	202.85	204.71	200.62	205.02	201.88
213.17	210.29	214	213.74	213.81	210.08	206.63	208.15	213.04	208.8	209.45	210.45	207.12	211.17	210.35	209.61	211.44	214.32	211.41	209.79	211.6	209.31	214.65	213.2	213.26	206.94	209.86	211.52	215.7	207.66	210.12	207.76	211.69	217.25	212.31	213.44	211.71	209.41	208.85	211.14	213.19	213.37	211.26	209.06	211.82	210.15	208.02	212.32	207.83	211.17
211.24	208.35	213	206.77	207.57	212.77	204.32	212.68	209.99	210.48	208.52	210.33	207.38	207.84	209.09	207.86	205.38	209.31	210.97	203.95	209.87	207.81	207.5	211.58	204.97	205.98	205.05	207.3	210.12	204.89	203.3	207.02	205.59	209.85	209.56	207.91	209.31	209.98	207.77	204.88	204.58	208.34	210.05	211.41	205.77	199.84	204.96	206.45	207.8	208.03
214.05	217.67	224.11	219.18	214.78	220.32	218.27	215.53	217.24	216.22	218.47	219.82	219.17	216.62	216.31	220.91	220.21	214.61	218.61	214.81	216.49	222.77	224.29	216.68	215.88	219.13	217.5	220.21	217.15	218.24	215.9	217.71	211.59	214.41	219.42	213.96	218.1	216.97	218.4	215.14	220.31	214.9	220.83	221.23	212.96	215.69	220	215.22	219.57	221.47
203.71	203.04	209.29	203.48	201.58	200.27	204.56	205.19	201.49	205.45	201.52	202.31	201.61	206.72	206.72	204.6	202.98	204.97	205.71	203.17	202.29	204.17	204.1	200.84	204.52	202.96	202.85	205.63	206.2	204.03	199.81	202.28	204.72	204.63	203.03	201.37	200.51	198.12	206.2	200.99	209.14	204.65	206.17	204.02	203.87	205.21	202.4	200.63	202.72	205.32
197.93	204.91	199.6	198.12	197.58	201.22	201.92	200.24	200.41	199.19	200.44	195.89	200.56	201.54	198.39	196.56	204.01	202.18	200.11	198.7	199.45	197.16	200.15	205.11	198.62	201.57	193.33	199.73	199.4	197.48	201.77	193.7	202.31	200.19	196.08	204.71	199.52	194.96	202.55	199.25	198.38	195.11	197.68	200.21	199.18	199.56	207.11	203.36	198.08	196.15
215.8	212.4	213.65	209.2	210.2	215.3	212.86	214.17	211.11	214.45	208.12	209.91	216.49	209.46	208.14	215.57	206.76	208.34	212.28	213.61	210.95	212.84	212.84	207.42	206.39	211.48	212.49	217.15	215.56	209.86	210.41	211.39	210.02	214.71	208.34	209.19	207.86	209.75	211.25	210.71	203.4	211.55	211.6	210.52	211.55	214.41	212.65	210.35	214.03	207.54
199.75	196.42	195.58	197.82	190.65	192.15	195.02	190.99	199.93	193.65	193.36	194.44	195.38	196.27	197.23	198.08	197.77	193.21	194.3	194.48	193.44	193.36	193.73	198.32	193.27	197.56	199.28	195.05	196.24	188.61	197.9	195.9	193	198.81	193.58	195.32	193.97	195.31	196.65	201.61	191.52	198.9	196.05	199.02	199.34	195.76	199.6	200.11	196.3	196.14
202.22	201.05	201.25	200.58	201.1	198.92	205.64	200.07	199.79	198.15	200.35	200.71	199.46	202.04	202.06	198.72	195.07	200.88	206.29	199.2	206.07	198.03	199.1	204.02	202.03	200.78	202.98	198.49	202.94	202.25	200.94	208.24	203.81	199.54	198.5	201.4	198.08	197.82	203.05	201.82	202.45	203.34	199.69	198.58	199.74	195.47	201.26	203.6	199.45	200.85
199.86	201.9	197.53	197.58	199.04	198.45	202.94	197.81	204.24	200.07	195.76	201.47	197.14	200.93	199.33	199.55	200.34	200.91	201.55	199.08	204.5	201.13	202.51	200.87	199.82	195.07	197.55	201.16	193.72	196.29	205.48	200.45	200.83	203.76	202.36	197.52	203.66	201.41	199.7	201.42	194.59	199.35	195.3	202.01	203.05	197.51	201.46	200.31	199.76	195.62
208.04	206.02	210.98	209.15	207.02	208.38	207.57	208.67	213.15	208.73	207.72	204.04	205.7	208.83	207.62	207.41	209.06	207.87	208.17	209.87	206.78	210.75	209.57	208.51	208.51	211.94	204.8	208.92	205.35	208.15	209.55	211.05	208.18	209.21	208.42	208.98	207.76	211	208.3	210.32	205.89	206.77	205.89	208.05	210.02	208.06	208.33	206.32	204.16	203.69
204.73	201.77	196.23	205.41	205.9	202.48	205.73	202.51	201.19	204.3	203.5	202.59	201.05	198.8	204.54	201	204.23	200.22	205.18	204.96	203.11	205.51	196.44	205.08	203.31	201.9	201.46	203.48	199.31	201.61	203	204.66	202.41	201.38	200.63	202.85	200.32	205.85	201.43	197.44	198.28	199.76	208.41	201.24	202.81	201.3	204.94	200.37	206.57	200.63
222.85	220.57	218.84	214.23	220.23	217.88	214.91	220.15	219.48	218.12	217.11	214.88	218.67	215.3	214.48	217.88	219.27	221.27	217.35	221.6	219.51	216.27	220.46	217.53	216.33	218.02	218.11	215.79	220.35	216.47	218.81	217.88	218.71	214.72	219.78	218.09	215.96	220.92	216.65	212.93	217.22	216.7	215	212.16	215.13	215.33	220.81	222.45	220.54	216.45
206.61	206.26	210.56	211.12	208.78	208.64	209.35	208.1	212.15	207.57	208.82	209.33	209.1	209.89	206.72	208.74	209.1	211.47	209.43	209.77	209.81	208.17	209.21	210.42	210.57	212.24	205.67	203.18	212.49	211.56	208.17	213.23	211.43	208.03	205.37	211.37	206.54	205.57	211.17	204.91	210.82	207.76	203.95	207.67	208.98	205.01	208.89	207.64	212.12	209.09
205.36	203.88	201.96	202.45	203.29	198.65	204.95	208.57	208.31	201.56	202.65	201.46	202.35	201.95	205.44	199.55	204.9	209.65	202.08	201.75	203.38	202.88	199.75	200.84	201.9	205.72	205.89	207.32	202.36	203.53	203.08	200.35	202.73	206.95	204.25	204.16	202.66	201.46	195.72	202.1	205.01	200.18	205.04	202.2	201	204.44	204.28	203.55	205.46	208.47
206.23	201.59	206.78	204.16	197.89	202.45	203.16	203.17	205.42	201.16	207.51	203.99	199.87	204.68	198.73	205.19	201.44	204.35	204.69	202.09	198.87	203.76	206.18	198.51	199.49	202.49	201.27	202.68	202.78	200.02	198.66	201.42	206.28	202.2	204.95	199.95	200.25	198.19	200.59	200.6	202.83	202.41	206.67	205.78	203.36	200.58	204.77	202.01	205.75	200.44
207.59	211.7	203.99	207.01	203.66	206.11	208.2	205.35	208.98	204.42	208.46	207.77	206.03	205.74	207.6	204.8	202.3	209.93	205.7	208.23	205.23	207.5	203.97	203.62	206.47	204.83	202.26	207.69	202.52	209.88	204.24	204.48	202.75	207.67	199.97	206.88	210.23	199.45	203.05	206.3	204.89	212.92	206.25	205.22	204.24	202.71	205.6	201.8	207.79	206.7
199.91	201.17	195.64	199.93	197.75	197.23	198.67	203.36	202.92	199.96	201.62	200.56	200.96	201.45	197.94	200.14	199.2	199.42	199.28	200.89	202.03	199.64	199.3	195.47	200.06	196.57	205.47	196.09	196.65	200.61	200.78	201.19	197.53	200.11	197.53	196.9	200.45	201.38	201.64	200.05	200.53	201.89	201.27	204.05	198.86	193.44	196.75	199.87	198.3	200.24
209.39	207.77	209.43	213.05	211.49	213.83	207.72	208.78	211.96	208.21	209.99	209.97	210.66	212.93	210.26	211.17	202.91	207.88	210.33	208.56	205.95	205.76	209.41	208.44	208.18	210.07	212.35	211.31	207.51	210.02	210.61	212.23	207.09	210.71	210.3	205.95	207.86	212.62	211.37	211.35	208.48	208.97	211.77	212.57	204.4	212.3	211.1	210.75	205.42	210.44
209.74	203.92	210.1	210.43	216.87	212.47	213.48	213.99	209.09	209.65	209.73	211.02	208.66	212.19	212.19	212.23	211.63	212.65	212.6	212.64	212.3	214.07	209.96	212.42	213.57	206.23	209.97	219.35	210.5	214.55	207.54	210.92	206.95	215.51	209.98	214.25	213.32	205.91	210.65	211.08	212.9	214.73	211.28	212.82	211.42	209.82	216.03	211.83	214.41	212.04
215.24	212.33	216.2	209.41	213.93	213.3	209.39	214.9	211.2	210.96	213.15	214.46	212.34	212.79	217.48	216.13	210.24	215.54	213.77	211.33	215.13	209.96	211.43	214.97	214.2	216.81	208.01	211.32	212.38	215.2	210.33	216.26	216.19	211.16	207.44	210.47	214.77	213.64	209.2	210.76	213.48	211.97	213.5	212.41	211.48	211.43	211.55	214.29	211.43	211.8
210.41	211.12	205.78	208.08	207.95	201.76	209.17	209	209.24	204.29	209.6	209.49	205.94	204.85	211.93	211.65	208.31	204.82	210.8	205.11	208.68	210.05	205.38	207.06	207.78	212.21	207.06	207.36	208	208.27	205.64	202.69	209.02	207.1	209.65	207.33	205.62	205.15	209.86	210.44	207.11	203.44	204.71	210.11	210.73	210.27	208.58	207.92	203.83	206.38
207.82	208.56	209.16	208.24	205.84	205.62	210.96	208.06	209.33	210.14	205.89	208.71	207.1	211.36	205.01	207.95	207.39	206.56	206.88	208.92	210.28	207.98	206.85	207.19	207.28	210.82	207.58	204.54	208.96	205.59	209.61	204.66	208.13	210.64	206.76	207.43	208.7	206.53	208.14	209.58	206.95	207.11	208.57	203.91	210.2	210.03	205.47	206.8	205.24	214.16
202.67	203.97	199.31	194.89	197.59	203.94	205.33	199.1	200.19	201.13	201.16	198.75	197.17	201.36	197.05	205.25	206.41	196.13	204.52	199.31	202.17	200.59	199.44	201.33	200.27	202.8	200.78	202.77	198.37	204.63	199.7	203.78	204.03	201.4	199.66	203.54	199.42	201.87	200.3	200.51	202.36	200.46	205.29	200.42	203.85	204.7	199.06	201.76	196.8	203.65
211.1	210.12	211.08	211.67	212.29	211.76	211.02	211.63	209.66	212.85	210.77	209.7	215.02	212	212.86	208.86	206.65	211.27	210.52	214.44	208.41	210.01	218.25	206.52	211.41	212.62	211.62	212.78	209.07	215.81	214.53	213.11	213.12	210.36	208.9	213.76	213.04	213.03	208.99	213.29	211.18	209.75	215.24	206.37	207.71	208.02	210.97	208.46	209.44	211.68
193.91	201.24	195.07	198.02	200.02	197.69	199.33	198.36	199.54	199.99	200.63	196.87	200.85	203.13	202.54	196.67	196.69	198.82	197.83	199.41	194.01	198.79	200.41	198.5	205.3	203.15	201.77	198.12	197.05	199.58	200.14	201.13	198.61	197.14	204.76	197.51	198.26	204.2	199.59	201.3	193.48	200.84	199.44	202.78	196.79	199.91	201.18	198.9	203.06	198.83
215.65	210.98	216.15	213.57	220.11	214.7	211.19	218.93	215.26	214.43	213.33	212.23	209.32	213.12	214.03	212.25	212.58	216.54	214.63	214.26	215.99	213.45	211.39	213.52	211.24	209.25	210.17	212.86	215.19	210.28	213.71	211.69	211.8	214.82	212	212.46	216.53	214.24	214.33	213.69	207.67	213.29	216.71	211.42	218.59	209.07	214.99	211.08	213.18	209.59
199.2	201.57	201.76	204.39	198.06	204.8	204.01	200.75	204.54	202.85	206	203.19	204.2	203.91	203.82	205.37	202.78	201.49	200.98	199.95	203.34	204.33	203.19	196.62	202.54	200.8	203.61	203.38	204.58	201.35	203.95	199	201.32	207.48	203.28	200.12	205.32	207.24	201.54	199	203.4	199.61	202.94	202.15	202.88	203.1	201.2	202.12	198.76	201.73
208.71	201.66	207.19	205.21	210.27	205.01	208.89	206.94	203.04	210.51	205.9	211.45	206.25	206.18	205.36	212.31	210.3	202.15	207.27	210.67	206.65	206.52	210.51	211.43	205.13	211.32	207.52	203.06	212.72	206	208.67	208.15	207.44	209.08	205.53	211.77	207.88	212.53	205.47	207.18	207.11	208.79	210.07	211.39	208.91	206.85	209.57	205.7	205.9	209.71
200.8	196.69	197.46	199.29	201.29	202.73	198.74	198.84	203.66	198.39	195.65	200.93	199.74	193.68	200.93	197.24	198.73	199.46	196.01	199.16	197.71	202.45	198.15	200.47	202.36	202.33	202.7	202.58	200.4	200.6	198.98	198.94	201.57	200.04	201.14	201.15	198.1	198.44	198.12	195.91	204.36	200.35	199.71	201.84	198.67	201.06	198.44	198.67	201.16	197.39
199.45	201.05	199.56	199.27	202.36	201.27	200.57	199.17	205.27	202.52	204.42	200.28	201.86	204.67	203.7	200.55	203.62	199.93	198.1	200.01	197.25	201.22	195.78	199.03	204.38	202.14	206.31	194.71	200.08	196.4	204.23	198.57	198.59	204.57	204.34	203.77	200.91	204.92	196.67	202.66	195.33	196.86	200.23	200.17	203.01	198.77	197.32	197.39	203.95	198.85
203.45	200.53	203.14	205.45	205.84	201.08	202.16	202	203.2	201.84	209.1	201.9	204.83	205.48	202.84	202.5	202.97	204.89	204.54	204.56	202	204.16	204.36	206.82	205.71	207.06	203.36	202.25	202.51	203.34	203.55	207.28	202.9	204.73	207.48	207.14	198.86	200.4	202.34	201.81	209.25	203.07	201.86	202.59	198.97	206.48	206.16	202.91	202.67	204.06
199.76	205.48	199.06	200.01	205.76	202.33	206.29	203.69	203.56	208.64	200.66	202.71	200.3	201.41	206.64	204.45	200.11	206.46	206.35	208.42	202.95	205.99	203.44	204.97	203.42	201.42	196.66	205.2	203.83	203.31	202.21	203.63	203.59	201.56	199.53	202.12	203.5	203.49	199.59	205.89	196.26	201.07	201.42	197.84	207.54	203.45	205.28	200.05	199.13	204.65
190.93	195.41	199.1	194.26	191.95	195.97	193.94	197.31	197.1	195.36	192.95	191.13	194.84	196.64	195.61	195.97	191.59	197.96	199.6	196.51	197.97	194.14	196.11	196.89	191.97	195.26	195.44	195.99	198.14	194.87	193.42	193.74	194.68	195.11	198.41	193.47	193.69	200.64	196.52	193.89	193.56	196.36	193.33	196.82	198.64	194.83	196.29	200.32	193.19	191.32
202.65	202.41	203.8	200.92	207.39	205.16	201.46	202.22	201.94	201.73	204.05	203.18	198.22	201.25	203.92	203.69	205.84	203.37	209.19	205.08	203.93	206.64	201.11	200.27	202.32	205.17	204.27	203.15	202.52	201.72	204.4	202.82	203.08	201.22	204.38	202.38	204.16	204.16	205.03	199.58	200.46	198.75	200.58	203.34	206.06	206.6	200.87	206.95	204.97	204.08
215.7	207.05	209.79	213.18	211.65	206.9	208.74	212.36	208.73	210.7	209.08	206.66	210.93	204.38	206.36	210.31	209.1	205.95	207.31	213.52	205.23	205.89	206.11	207.53	207.35	214.49	206.7	208.77	208.21	209.32	214.4	207.43	206.12	207.8	205.46	205.01	211.82	208.53	212.06	204.01	206.73	212.8	208.12	210	205.92	205.79	204.71	210.87	209.12	209.82
214.36	223.55	218.54	221.78	217.18	220.97	213.75	212.97	219.52	216.02	216.91	218.17	219.38	218.29	215.49	218.3	213.35	217.67	218.11	219.03	217.76	217.21	215.11	212.28	217.26	216.87	216.49	214.66	215.86	213.66	224.42	216.29	223.7	215.35	211.48	218.73	219.25	217.6	217.46	214.94	216.87	217.84	218.38	219.71	219.65	214.73	215.97	216.62	215.23	217.55
206.51	211.44	208.88	205.89	208.05	206.56	214.6	207.61	206.74	208.3	204.33	204.23	203.37	204.25	208.16	201.84	206.12	208.74	213.82	207.84	207.06	204.21	207.86	205.53	208.23	204.92	206.32	206.78	207.36	206.88	204.13	208.43	204.49	208.38	208.43	211.3	209.05	210.56	207.11	208	207.39	210.22	209.36	204.37	205.63	204.69	209.79	211.53	208.41	205.45
205.57	203.48	206.53	202.3	206.12	212.97	208.84	206.69	203.45	212.22	205.28	204.66	204.62	207.85	206.66	206.74	206.08	202.41	209.63	205.31	201.96	203.22	202.61	207.91	206.28	208.26	206.71	205.64	203.02	203.34	207.9	207.22	209.18	204.44	209.09	202.04	204.06	207.05	207.02	206.45	205.93	211.24	205.49	201.56	206.65	205.17	206.02	208.95	205.18	206.5
202.95	198.17	199.79	201.46	202.67	204.52	201.02	199.4	198.25	207.91	208.54	201.21	205.09	206.35	205.66	201.96	201.21	198.5	204.53	203.73	203.1	201.84	205.94	202.91	206.68	204.26	207.77	202.94	204.94	202.48	204.16	205.94	204.84	201.18	205.36	202.04	200.52	205.92	200.79	206.43	201.52	204.49	207.08	204.55	203.39	204.39	201.88	205.04	203.53	201.51
211.84	212.66	208.08	208.64	207.92	205.72	209.38	209.81	209.14	211.79	208.1	207.99	205.26	208.43	208.51	207.57	208.92	205.56	208.91	207.26	209.7	214.68	209.27	209.25	210.17	208.45	215.53	210.43	211.81	208.62	210.73	204.87	211.95	213.21	208.88	206.82	207.35	210.97	203.57	209.9	216.04	207.12	205.87	214.2	212.16	207.59	211.22	209.16	209.49	208.16
197.02	199.26	202.47	202.97	202.62	199.65	203.32	197.55	197.03	197.22	198.58	192.93	199.75	199.03	197.65	197.88	199.52	196.92	201.14	192.78	201.41	198.94	202.5	198.51	200	197.93	197.06	195.58	199.34	199.81	199.1	199.71	199.21	197.23	202.55	201.79	196.66	196.43	201.27	195.41	202.55	199.45	195.2	201.5	196.66	197.35	202.65	200.13	196.22	201.25
203.1	200.42	200.76	204.61	205.8	198.97	197.75	203.95	200.57	200.07	201.49	203.86	206.13	205.14	203.97	205.53	205.25	200.72	205.04	202.57	205.93	200.71	200.56	204.51	205.96	202.04	198.7	207.29	200.06	198.29	203.61	205.53	207.09	206.81	202.37	201.49	200.04	203.3	206.88	205.1	199.64	204.41	204.41	199.87	203.08	198.2	205.67	204.6	203.33	203.01
210.37	211.02	215.28	211.45	210.93	209.95	208.25	212.88	211.37	210.71	208.88	213.27	213.56	208.65	213.4	211.33	213.39	209.34	208.2	211.45	214.08	210.04	210.1	216	208.6	209.06	210.51	205.42	210.61	209.52	211.14	209.71	206.01	214.1	208.76	208.6	212.13	210.39	209.49	206.29	214.28	209.89	215.7	212.09	209.52	212.09	213.4	213.23	210.49	214.94
209.89	207.43	208.98	206.58	210.81	211.59	212.42	209.89	205.31	205.96	206.82	212.18	210.64	204.47	204.82	211.79	213.02	213.08	208.26	211.18	206.33	209.73	209.88	208.45	207.85	213.06	208.75	203.82	208.79	205.62	204.55	211.22	206.75	206.41	206.37	208.05	211.91	205.29	208.85	206.29	208.85	208.51	205.45	208.34	208.95	209.09	208.56	208.43	206.2	207.29
200.26	199.68	197.19	194.6	196.7	198.67	196.88	193.82	193.55	202.54	199.07	199.28	200.84	199.32	199.81	201.99	191.65	200.27	197.1	197.41	196.18	198.32	200.61	199.9	198.78	194.97	196.55	200.96	194.97	198.82	200.48	194.96	198.98	196.63	191.79	197.49	198.66	202.83	197.11	197.41	196.84	201.63	200.27	197.47	195.38	201.6	198.99	198.21	196.68	196.73
197.23	201.07	200.57	197.09	196.68	197.08	198.44	197.95	200.9	200.93	200.89	200.29	199.48	198.14	198.12	202.56	197.76	203.84	197.5	199.68	199.09	193.23	200.56	199.68	198.56	197.93	197.8	198.32	202.84	199.57	197.97	193.99	198.47	198.73	197.48	200.94	194.41	197.76	199.49	196.72	196.15	197.4	196.09	199.35	193.83	200.6	198.87	199.04	195.95	196.48
209.67	209.42	212.19	206.98	209.01	208.07	208.18	212.76	206.54	206.91	205.07	210.2	214.19	207.52	209.42	204.94	207.62	209.31	206.93	213.37	206.63	213.09	208.12	206.47	211.07	206.52	211.58	210.44	212.94	209.79	203.63	210.97	202.53	209.99	207.81	205.37	207.89	208.4	211.49	209.55	207.65	207.56	207.74	208.26	211.78	203.93	211.41	209.43	208.6	212.29
205.5	202.2	201.92	207.25	202.63	202.81	201.7	206.15	203.71	202.89	199.4	204.16	204.96	202.94	201.86	202.63	201.54	201.89	205.88	206.91	206.5	202.9	204.44	207.61	202.16	199.51	204.32	199.16	201.3	202.49	202.8	202.56	196.81	202.93	201.1	208.1	202.39	204.26	203.34	206.16	207.7	197.94	207.35	200.75	206.34	203.41	202.75	202.9	203.95	203.67
209.01	205.5	206.66	207.07	211.79	205.01	207.63	203.16	200.59	211.59	207.25	211.16	207.77	209.99	206.89	207.76	206.85	205.54	205.63	209.5	204.77	211.06	207.7	212.59	207.03	207.93	205.28	210.75	212.05	208.05	204.79	211.7	209.95	207.4	210.39	210.94	209.47	205.69	206.71	206.89	203.25	212	205.26	209.16	209.56	204.38	204.5	209.39	206.26	206.23
206.62	207.87	208.12	205.56	205.41	209.87	209.53	207.08	201.76	205.01	209.69	207.82	205.41	206.98	206.66	204.84	208.11	207.75	209.13	210.05	208.67	208.9	211.97	208.11	203.51	209.17	211.61	211.69	205.1	207.51	208.59	210	206.73	205.57	210.32	215.32	206.14	203.11	205.42	205.04	210.87	213.07	207.48	207.02	209.32	206.33	205.82	208.65	210.06	208.05
203.09	203.78	206.37	200.14	203.3	199.45	201.51	204.08	207.23	202.95	203.95	201.63	202.6	203.47	205.74	205.41	203.68	200.63	203.06	204.92	200.57	204.06	204.82	205.04	202.39	205.83	200.31	203.45	204.58	207.83	203.68	207.02	203.72	200.99	204.44	203.54	203.73	203.46	203.08	202.93	201.67	200.21	204.72	202.33	207.27	204.76	207.41	202.07	202.84	201.14
199.99	200.19	205.22	203.54	200.51	200.79	201.73	202.99	203.48	202.43	207.16	203.9	201.99	203.23	201.31	200.33	202.71	201.88	202.92	206.59	201.4	206.67	198.86	207.29	202.8	206.86	197.26	198.03	207.74	203.22	205.33	202.97	206.62	204.09	206.33	204.58	202.98	202.55	203.42	200.46	203.56	202.16	199.77	204.29	201.21	205.9	202.63	204.33	199.56	204.98
200.9	196.28	195.21	201.64	198.61	197.63	200.09	203.19	200.03	197.66	198.03	195.78	197.87	199.32	196.64	201.62	199.45	198.81	197.94	193.72	200.37	199.43	195.3	195.87	195.81	199.03	199.3	200.21	199.13	194.08	199.52	202.38	196.88	192.82	200.4	196.12	201.53	197.04	199.78	198.94	198.28	196.88	200.7	197.1	198.73	201.84	195.6	202.7	198.52	196.69
210.23	207.44	203.26	209.58	208.27	206.91	206.77	208.85	209.22	207.84	209.93	210.77	210.03	205.44	206.24	208.05	208.14	211.71	206.42	208.9	204.4	204.62	208.92	206.25	206.25	204.55	207.31	208.16	206.59	206.52	207.22	207.43	207.09	208.41	204.72	208.01	205.47	207.07	204.53	209	206.74	206.35	207.62	205.46	208.7	210.62	210.87	210.65	207.96	209.48
203.07	204.7	203.48	198.76	203.56	205.47	208.73	201.5	204.05	202.36	198.2	202.67	202.83	201.67	201.64	203.18	204.48	206.93	204.77	203.29	204.13	204.52	204.5	199.78	205.42	197.72	203.46	203.28	206.07	201.46	203.61	200.73	203.34	202.38	207.44	206.2	207	201.77	199.74	203.67	205.79	203.69	206.25	203.7	201.07	203.34	203.77	205.54	204.75	205.9
209.18	205.68	210.26	205.97	207.69	203.45	203.59	207.84	206.92	209.67	208.38	212.05	207.68	203.51	207.58	205.06	206.82	206.92	206.69	206.86	208.96	209.05	210.56	209.97	208.16	209.73	208.9	209.18	211.66	208.71	209.96	206.07	203.45	203.65	204.76	207.85	204.56	206.36	209.08	209.34	208.37	208.36	202.02	204.97	208.69	206.16	200.71	205.76	208.23	207.23
198.99	201.22	201.37	199.02	197.19	202.06	199.28	194.55	194.65	200.47	200.27	198.63	197.13	200.36	194.47	196.66	197.54	199.46	195.77	197.84	201.91	198.09	205.55	197.64	200.31	196.56	200.39	201.1	200.05	202.15	203.26	198.61	196.01	198.19	200.63	197.42	198.15	203.49	197.42	197.14	198.3	197.35	197.83	199.17	198.3	200.63	191.4	200.85	201	199.16
210.02	207.02	205.92	211.55	206.01	211.15	208.91	211.5	212.92	212.46	212.63	209.54	210.97	210.74	211.85	211.48	210.5	207.55	206.1	211.13	214.23	208.23	207.18	208.48	209.72	212.05	212.73	214.34	209.68	210.25	206.14	209.36	212.4	208.94	209.21	210.32	208.8	211.21	207.24	205.56	211.4	205.43	211.4	211.87	213.15	209.36	209.28	208.92	209.24	206.17
207.67	208.69	209.07	206.37	203.37	207.87	211.11	208.51	209.12	202.71	209.97	207.39	208.51	205.86	206.1	207.53	210.45	206.17	207.07	202.18	212.1	211.88	208.43	206.82	210.6	207.43	209.45	207.52	209.4	208.06	205.94	204.34	206.69	208.2	208.09	210.47	212.97	211.16	211.14	211.31	208.01	206.7	211.45	207.12	207.3	202.92	207.51	213	208.9	209.85
203.08	207.04	200.5	203.1	196.14	195.4	205.12	200.85	201.67	201.5	204.07	199.96	201.27	202.83	201.12	207.45	205.55	199.92	200.22	201.81	202.18	200.87	199.71	201.53	203.17	199.56	200.89	198.73	204.51	202.57	202.5	197.64	203.09	201.23	210.71	205.96	200.89	201.84	199.01	200.29	198.82	201.51	206.75	198.99	199.25	200.91	198.45	201.68	198.39	205.94
213.41	213.07	210.88	211.67	211.58	202.72	206.53	207.84	209.28	208.73	210.31	212.7	211.25	209.79	206.27	211.68	208.27	209.73	217.11	211.05	209.92	208.9	211.37	211.09	206.71	206.25	209.2	209.9	209.17	207.81	211.75	211.5	211.57	213.58	210.83	205.79	209.05	208.78	208.7	209.64	209.87	211.89	213.86	210.85	209.5	207.88	210.92	209.33	212.19	208.45
207.69	206.58	207.84	206.76	206.21	204.11	211.5	209.29	208.4	209.25	212.08	203.41	206.46	206.42	209.18	205.33	204.87	210.25	205.56	206.43	210.9	208.3	207.63	207.33	214.24	206.54	209.46	209.84	209.69	201.16	202.38	207.86	207.45	211.29	203.32	211.11	207.94	207.6	209.25	210.26	206.05	205.9	209.47	202.22	209.03	211.31	203.56	210	209.74	206.68
196.23	196.42	196.75	196.95	191.7	194.57	191.26	193.35	198.91	193.96	194.64	193.19	188.6	195.98	194.33	192.12	194.12	193.89	199.19	192.65	194.1	198.06	192.86	195.72	196.05	192.51	186.96	185.11	196.01	197.3	195.61	191.75	189.01	192.32	197.19	197.18	191.22	196.76	190.78	194.45	193.8	197.69	199.14	193.22	194.79	194.34	191.63	193.76	192.28	194.59
199.25	200.8	196.87	198.63	200.02	196.03	197.12	199.3	199.59	197.56	195.24	198.57	197.91	196.93	196.71	197.94	202	199.36	200.68	199.22	198.94	199.28	204.53	200.48	196.34	202.88	202.05	198.81	198.34	196.96	198.23	202.48	197.79	198.13	196.63	201.02	195.29	202.33	198.95	197.84	196.46	196.35	196.4	199.27	197.94	197.02	202.62	196.74	198.73	197.94
206.88	211.42	209.1	211.33	208.61	209.57	210.41	210.75	213.57	207.62	210.88	203.02	210.55	211.04	210.16	210.77	211.08	208.76	213.28	207.35	211.44	210.17	209.91	208.34	209.81	211.03	206.8	204.77	207.66	214	212.21	211.69	214.12	209.59	206.57	203.82	211.25	210.4	211.24	209.09	211.39	205.37	208.7	209.04	211.1	207.75	206.56	210.02	204.69	200.81
216.28	216.24	217.34	216.38	216.53	216.14	215.91	215.5	219.26	222.44	220.54	220.49	212.96	217.28	220.68	216.79	219.7	218.24	217.35	216.09	217.82	219.13	215.75	219.54	218.17	217.37	219.56	210.88	218.69	215.41	216.85	218.79	217.33	214.75	220.74	217.31	219.97	221.35	216.63	219.75	213.56	221.81	217.26	214.54	217.86	218.35	215.75	217.4	217.49	217.45
202.73	204.19	199.5	203.81	202.47	200.32	201.82	203.35	203.64	200.13	202.44	204.76	200.19	201.91	201.24	200.76	198.18	207.94	203.97	205.04	205.95	199.73	202.3	204.02	205.39	199.16	198.88	204.07	201.61	199.06	203.37	202.14	202.54	202.68	201.77	203.17	201.2	202.54	204.23	203.68	199.41	202.69	204.57	203.36	201.03	204.09	207.57	198.6	199.04	199.87
205.71	209.17	215.59	211.35	213.76	216.01	213.22	209.9	210.26	211.87	212.27	211.59	213.47	213.17	209.46	215.32	216.27	209.17	207.41	216.98	211.2	213.95	205.55	211.18	214.76	211.56	215.33	209.68	216.28	210.2	212.81	207.35	208.9	211.39	207.99	217.52	211.23	211.47	208.12	206.54	210.5	214.81	214.43	212.92	206.25	216.61	210.35	211.93	213.54	210.75
206.21	208.6	206.74	214.72	207.82	203.14	205.46	205.54	209.55	206.06	206.13	204.04	207.26	211.94	211.12	215.24	207.73	206.8	206.18	206.31	208.31	210.56	209.01	208.65	207.08	206.63	212.98	209.59	208.95	207.26	204.26	205.83	210.89	208.05	204.54	207.35	209.65	204.66	205.5	203.62	206.75	209.07	207.04	207.43	209.74	209.05	206.07	207.66	207.73	205.26
203.39	203.61	199.78	201.98	198.8	198.53	204.35	201.22	202.99	205.1	203.61	203.59	209.61	206.67	205.14	201.9	204.92	203.08	202.92	200.34	202.26	200.01	198.29	201.3	200.27	202.73	202.93	202.71	203.07	205.62	203.25	199.94	199.55	205.19	201.19	203.87	203.55	200.72	204.6	205.61	202.81	197.83	203.36	202.73	208.09	203.41	203.8	194.73	198.46	201.8
213.79	212.93	212.45	207.94	212.82	212.02	207.14	209.15	213.2	215.19	214.21	213.26	214.7	209.85	213.07	210.02	208.95	210.24	212.19	207.42	210.14	215.94	207.51	213.91	215.97	212.44	213.7	209.3	211.3	210.81	209.87	212.04	209.26	212.74	210.68	212.55	216.29	211.57	211.44	215.14	210.11	211.38	213.21	210.76	211.64	213.04	207.8	210.67	209.55	212.71
203.58	199.91	202.4	203.46	204.78	204.78	200.43	197.95	203.92	198.77	199.85	203.88	201.5	202.05	201.5	201.03	201.34	200.07	196.56	196.94	204.51	199.67	199.38	203.41	203.32	202.24	200.42	203.81	201.19	202.95	201.62	203.25	204.21	207.88	198.65	202.91	200.44	199.17	204.97	206.61	198.49	200.26	202.37	204.29	202.72	202.87	201.83	197.92	200.45	205.42
213.27	216.65	211.27	213.3	213.33	210.91	213.83	208.49	206.42	209.07	211.51	212.78	210.15	210.83	212.69	215.52	209.04	215.69	210.06	211.58	208.72	211.78	209.36	211.59	205.91	208.79	212.26	211.68	209.85	204.85	213.59	214.06	208.55	214.41	210.38	216.16	209.69	209.75	208.89	211.39	211.92	212.21	212.55	211.76	210.19	210.19	212.79	208.86	215.44	209.09
209.31	211.12	205.77	208.49	209.95	208.14	207.01	206.28	209.76	210.48	205.35	213	208.52	212.09	207.42	208.14	209.11	211.9	207.9	213.49	207.26	211.23	210.4	206.39	213.3	211.33	205.78	211.75	208.37	209.52	209.57	210.85	205.99	205.3	207.58	209.36	209.77	207.33	211.83	206.44	209.27	208.69	212.04	212.15	212.33	212.9	210.06	209.74	204.41	212.44
194.51	196.36	192.09	196.26	194.62	193.21	196.75	191.2	192.36	192.18	192.68	191.89	194.27	192.4	194.48	192.99	194.28	194.74	194.8	198.59	191.65	192.96	196.32	201.05	196.08	190.34	193.3	197.55	192.1	191.46	194.8	191.31	193.28	191.83	193.01	192.76	190.88	192.38	196.26	194.07	193.12	195.27	193.29	196.94	196.43	196.04	192.53	190.54	195.15	193.76
207.12	205.4	208	204.48	209.69	205.51	208.23	204.74	207.29	208.84	210.17	209.85	205.67	206.66	204.89	200.2	208.04	206.19	204.41	211.68	207.22	202.63	204.2	206.91	206.79	209.56	204.42	205.78	202.48	208.47	206.45	203.66	204.26	211.02	208.27	204.93	205.23	205.01	210.55	206.39	208.07	205.31	207.8	204.71	206.15	204.1	209.43	204.79	210.16	207.7
208.08	211.33	209.75	205.66	211.33	210.06	210.6	212.89	212.83	207.8	206.23	208.82	207.33	209.32	207.51	210.79	212.36	208.72	215.87	207.79	210.43	211.89	209.12	214.02	208.82	210.88	206.69	206.48	203.7	209.34	208.08	209.72	208.47	213.08	207.72	208.38	209.66	210.56	212.1	206.97	208.05	208.47	212.66	210.91	203.87	213.07	207.58	207.18	208.66	210.84
210.94	205.5	209.3	209.82	209.81	210.4	208.08	204.54	206.17	203.43	203.65	209.95	204.7	207.92	210.27	207.94	207.61	205.82	208.23	208.2	205.54	204.32	206.35	198.07	207.03	205.16	205.65	213.47	206.5	206.66	208.34	208.27	205.87	204.94	207.45	209.66	208.56	207.47	206.16	208.06	206.13	207.83	209.19	211.84	207.56	207.6	207.06	209.02	206.16	210.25
211.54	215.78	215.17	209.61	211.12	211.14	211.96	207.08	213.79	209.07	213.73	210.83	212.3	211.59	212.15	216.15	209.02	210.58	206.84	212.02	213.94	205.84	211.98	215.52	212.84	211.9	211.9	214.94	215.59	215.6	210.5	211.66	209.29	211.61	213.07	213.59	213.17	210.32	206.96	207.56	213.05	208.18	209.83	210.58	215.6	211.35	209.28	213.08	210.11	210.55
211.44	211.95	214.08	214.14	214.92	206.14	213.32	213	210.08	212.79	207.83	215.12	210.98	210.72	210.57	211.98	210.21	209.54	215.77	214.29	216.6	211.99	212.14	209.55	207.26	213.5	212.2	210.66	212.53	209.83	210.03	215.26	210.9	218.65	216.29	208.43	211.8	211.88	214.86	213.27	214.64	213.7	213.5	213.9	214.1	214.17	218.61	217.68	213.68	211.25
193.38	191.93	190.87	194.91	197.71	193.4	192.93	190.86	193.41	195.11	197.16	194.16	193.91	192.85	195.26	197.93	198.34	188.87	194.71	189.56	194.08	193.25	190.07	194.43	194.95	191.93	191.5	193.16	193.86	194.27	191	193.88	193.94	192.78	196.06	194.81	194.31	191.25	192.44	197.66	192.62	196.71	196.53	192.27	193.76	189.73	197.61	195.24	190.83	195.73
201.13	196.6	201.86	201.09	199.74	199.37	197.44	196.9	199.02	195.54	202.05	201.04	197.88	199.61	201.14	196.74	197.9	198.24	201.12	203.62	200.33	201.35	201.43	201.35	198.19	200.71	199.47	194.28	201.85	198.2	201.37	198.71	201.55	199.81	201	200.34	198.38	201.63	202.89	200.24	196.67	201.12	197.29	200.48	201.57	195.92	200.32	198.17	204.36	195.14
207.95	210.59	214.09	214.59	209.48	212.45	208.71	209.73	207.46	211.87	212.77	216.89	209.77	210.99	213.09	212.49	212.27	212.19	204.36	212.84	212.46	207.81	210.08	211.41	215.83	211.18	206.9	209.48	209.58	208.05	211.04	209.8	208.39	208.76	208.19	210.57	210.35	211.57	209.99	209.63	209.36	210.52	210.24	207.03	210.87	211.53	214.12	212.23	216.02	211.5
203.5	207.34	207.19	197.9	201.67	202.69	201.41	200.04	207.36	207.79	201.72	206.08	203.03	206.94	206.45	207.21	205.61	201.28	208.13	203.98	204.07	205.73	206.27	201.09	199.97	202.47	202.49	200.77	203.64	196.76	203.29	204.99	200.86	203.13	204.31	202.15	204.21	201.7	202.35	198.87	203.81	206.93	205.27	201.82	205.12	201.76	204.86	201.7	197.42	199.16
191.35	191.58	196.95	194.57	196.11	195.41	194.07	192.95	193.3	193.79	197.52	191.2	199.04	192.83	191.34	192.58	198.47	194.92	194.44	194.75	195.4	196.79	196.13	195.71	198.07	195.57	191.02	197.97	197.43	191.55	192.61	188.22	193.83	194.03	192.68	200.37	196.77	197.93	198.43	197.05	197.25	196.57	197.05	192.97	193.46	192.02	196.75	197.7	190.88	192.98
217.85	218.95	217.14	215.17	220.41	214.72	216.81	216.32	214.87	214.96	218.01	216.34	214.9	217.46	217.19	211.54	215.53	218.57	216.85	218.1	214.15	213.99	213.71	220.27	217.73	215.03	218.36	218.57	219.58	215.36	220.32	216.61	215.09	216.6	214.76	218.86	215.94	218.21	219.99	215.08	216.4	218.74	217.63	219.95	216.78	217.81	213.48	218.11	218.44	212.11
200.53	199.13	195.41	194.77	197.83	195.91	196.39	194.61	196.94	195.84	202.47	197.55	197.26	197.08	197.15	197.81	198.1	194.84	201.86	194.17	197.68	194.02	195.76	197.78	194.78	196.49	196.36	202.78	193.69	197.05	201.08	199.92	194.65	198.43	200.72	197.67	197.25	196.44	196.73	193.53	197.1	197.61	195.9	201.81	191.05	194.72	195.15	198.56	198.69	196.95
213.26	208.69	214.79	213.71	208.54	211.04	215.3	207.89	207.17	212.57	210.84	214.16	211.48	210.54	213.99	210.31	212.76	212.82	216.33	214.62	211.88	212.92	211.06	212.5	212.26	210.81	210.42	213.49	209.71	212	210.35	209.53	219.41	216.31	215.1	215.19	214.03	209.83	209.85	210.67	214.87	205.21	215.16	216.23	212.08	208.25	209.33	212.28	211.13	212.51
209.69	204.25	208	211.07	207.88	207.39	208.82	212.15	216.31	210	206.59	208.18	205.57	210.89	209.5	212.34	205.33	208.96	207.33	208.71	211.51	210.3	213.33	208.86	207.68	205.06	204.95	211.16	208.21	207.03	207.04	205.79	205.06	209.12	209.36	211.1	204.63	206.43	207.76	205.27	204.22	206.76	203.43	209.8	205.8	212.31	208.7	205.44	211.13	204.25
213.01	215.59	210.84	213.38	212.62	214.6	212.7	214.2	210.26	215	208.03	209.64	216.47	209.32	212.6	210.84	213.43	212.2	211.35	211.38	214.31	211.9	210.67	208.52	210.53	211.32	210.5	209.3	212.53	211.06	212.71	214.42	211.28	212.45	213.82	207.48	214.31	216.69	211.26	213.1	214.19	209.9	211.01	212.01	211.37	212.31	205.29	211.33	211.98	216.53
209.24	207.04	211.2	214.19	205.99	207.49	210.58	213.91	209.34	211.99	205.94	210.67	211.01	209	208.31	206.83	208.97	209.88	208.89	205.47	211.29	206.37	210.63	210.27	209.19	209.23	210.29	211.86	206.97	208.17	212.29	206.49	213.78	207.16	208.17	214.14	207.36	208.35	206.64	210.94	213.37	209.55	207.49	208	214.26	209.3	207.16	208.59	214.24	211.81
213.53	210.23	210.61	209.64	211.84	216.2	211.7	212.77	213.47	215.63	214.67	210.74	210.56	212.39	213.56	210.08	210.53	215.46	209.97	215.21	211.13	214.97	209.32	211.63	209.1	214.96	214.87	211.64	215.09	213.57	211.34	209.2	211.32	212.45	211.29	210.16	215.77	212.55	208.18	215.28	214.36	209.82	214.3	209.88	209.48	211.96	210.55	216	213.45	215.55
214.5	211.41	212.72	212.59	207.33	209.58	214.33	218.4	209.01	208.34	212.63	218.45	208.98	214.74	210.31	214.59	214.17	209.83	206.49	209.06	209.6	208.76	211.43	213.1	212.89	211.34	211.88	212.33	207.69	211.04	212.01	209.45	212.67	215.33	215.34	206.1	208.25	208.65	214.03	208.87	212.21	209.65	210.91	209.6	210.33	209.64	208.7	205.95	212.84	212.37
219.68	218.66	216.13	219.35	220.21	217.71	215.75	216.37	216.53	212.47	218.52	216.81	216.23	217.29	216.88	216.28	223.43	215.97	218.04	222.76	214.28	216.81	221.49	217.57	217.31	218.5	217.46	216.34	218.97	217.85	214.4	219.68	219.03	217.11	221.94	218.27	221.42	215.75	213.61	216.41	219.64	215.08	220.46	218.01	215.23	218	216.67	217.57	219.23	217.84
209.68	208.57	211.33	206.76	207.81	209.39	206.45	206.42	209.09	206.09	210.4	207.81	205.97	213.44	209.44	209.9	211.74	207.49	209.27	204.94	206.96	209.41	210.24	210.1	207.82	205.92	211.17	213.42	208.13	210.93	207.96	209.66	208.19	207.08	210.9	209.72	211.01	208.64	210.05	209.77	211.47	206.39	209.14	211.13	212.73	209.18	206.03	207.77	209.33	209.61
212.03	203.74	206.44	205.24	210.62	206.95	207.93	207.37	208.23	203.6	211.83	208.15	204.33	208.56	201.79	204.83	206.5	208.53	206.31	209.52	207.93	206.61	208.16	202.95	207.94	208.92	209.84	205.04	205.49	210.07	206.57	208.75	213.11	208.4	207.1	209.04	209.76	211.28	206.34	207.34	211.15	211.3	207.9	212.15	208.92	209.08	207.37	207.16	210.17	210.77
204.72	205.3	204.16	202.63	206.8	203.49	203.24	207.45	203.67	202.09	205.11	205.76	203.53	203.17	206.26	203.91	209.81	204.15	208.91	200.82	200.24	206.13	208.03	205.7	206.03	200.02	204.28	208.23	207.14	202.73	205.66	202.58	203.64	208.27	205.25	203.32	204.06	213.22	206.63	210.65	203.95	203.09	205.22	204.5	204.5	207.34	206.13	207.49	206.38	205.6
209.33	205.35	206.61	204.94	206.97	208.94	208.32	204.53	207.06	197.99	206.23	203.42	201.29	209.76	204.95	203.33	207.86	208.01	206.82	208.87	207.64	203.03	205.61	203.26	200.31	205.99	203.94	204.48	210.6	204.95	209.41	206.28	206.53	204.88	209.97	206.63	205.29	209.58	212.33	207.57	204.91	208.18	206.23	200.25	206.7	208.29	202.08	203.44	207.17	206.8
211.75	212.29	210.94	216.7	206.6	209.85	213.98	212.24	211.01	211.5	217.93	212.65	209.86	215.02	214.95	214.47	210.01	213.52	215.01	215.03	209.8	214.07	213.06	209.78	208.83	210.21	208.82	214.04	205.89	210.85	210.87	215.89	215.52	212.38	211.8	212.4	217.37	212.16	212.14	210.78	215.38	211.16	211.82	212.18	213.45	210.89	212.92	212.41	209.58	214.31
209.31	203.23	209.34	206.44	206.32	208.09	207.25	206.46	210.03	211.68	206.58	207.76	209.01	212.36	204.11	205.36	207.28	207.05	209.42	207.57	204.17	206.17	204.82	202.29	202.98	207.09	207.99	203.9	205.74	210.08	208.59	204.04	207.97	206.39	200.59	208.02	206.09	209.13	211.33	207.64	209.47	207.28	208.84	207.4	205.68	202.95	203.93	205.78	203.97	205.11
216.77	220.06	218.05	213.67	213.91	218.09	213.09	216.37	220.9	214.85	220.47	220.1	220.5	220	215.94	213.11	218.59	220.07	217.12	213.49	218.21	219.73	214.68	215.84	214.37	221.99	210.09	215.39	218.46	215.54	214.26	223.73	218.04	215.99	218.51	216.84	210.41	216.93	216.47	221.09	215.86	220.74	216.81	215.2	216.75	217.91	220.42	220.29	215.61	217.09
203.12	203.23	203.24	203.21	200.44	198.87	201.27	203.35	199.69	203.99	197.84	197.46	204.95	204.67	201.1	204.09	204.02	205.46	200.56	205.35	204.19	204.19	206.36	204.86	205.23	203.55	203.08	198.31	202.97	204.18	201.46	202.76	204.11	203.43	199.78	200.11	198.82	201.69	206.02	201.77	203.39	207.64	207.91	202.41	204.1	202.83	206.16	201.46	201.92	206.81
206.49	208.45	209.62	206.72	206.39	206.64	206.38	206.99	203.19	208.74	203.96	207.92	203.71	204.95	205.88	203.2	205.14	209.57	211.1	208.86	208.03	200.48	209.8	204.17	208.39	210.75	211.03	201.73	206.24	206.42	205.2	202.07	203.73	206.43	206.34	206.54	213.28	207.37	203.23	209.69	205.54	210.22	210.42	208.42	204.21	208.22	206.13	205.61	206.33	200.21
199.83	204.63	195.41	203.99	194.66	197.47	201.29	200.17	200.68	200.75	201.45	198.56	199.25	199.46	196.26	202.4	202.3	200.66	195.74	200.95	200.14	199.92	198.74	203.37	205.27	200.47	206.14	202.04	198.08	197.25	200.25	200.3	198.93	201.56	196.93	197.66	199.73	203	204.01	200.81	203.2	197.82	200.31	199.92	203.82	201.12	203.37	204.01	199.05	197.2
206.61	214.1	211.21	209.41	210.74	211.51	206.93	209.88	208.66	211	208.45	210.46	214.53	204.94	208.38	206.83	207.08	206.06	209.84	210.48	210.34	206.05	209.3	211.15	209.4	206.48	211.01	207.79	208.2	208.12	210.37	211.92	211.15	207.89	210.32	213.49	210.29	212.15	208.52	203.86	211.71	213.11	204.34	209.02	201.98	206.16	212.73	210.96	208.59	209.99
202.83	200.55	200.38	199.83	201.51	198.92	199.57	197.81	202.04	201.64	198.49	199.71	198.42	201.83	198.26	200	205	198.67	202.36	206.04	198.58	200.2	201.6	197.33	199.11	199.87	198.34	199.83	199.83	202.75	198.12	200.98	201.09	196.34	199.92	197.73	202.47	197.97	198.78	200.53	199.76	202.42	198.12	197.99	203.32	199.35	204.47	202.83	200.16	204.01
210	204.3	209.11	212.35	205.01	207.51	205.45	212.6	213.34	209.5	206.63	208.09	201.99	208.01	208.71	209.06	207.29	208.34	207.8	205.76	208.89	207.32	207.79	208.4	205.12	206.67	209.79	213.5	208.54	206.04	207.23	208.89	204.32	209.31	212.22	203.59	208.91	206.25	207.39	209.01	204.74	205.48	211.27	205.85	206.51	210.1	201.91	209.18	208.74	207.94
206.61	204.53	201.44	207.78	205.24	203.96	210.23	211.73	203.98	203.82	208.82	204.54	202.93	208	204.72	204.97	201.88	207.49	206.28	205.33	203.82	203.41	206.26	201.63	207.49	206.23	204.62	203.35	203.14	208.46	199.69	205.05	201.46	204.72	206.58	202.89	203.79	206.81	208.67	203	203.96	204.69	204.31	206.74	207.73	205.57	204.06	204.6	207.83	212.02
215.71	214.37	209.67	212.34	209.37	214.87	213.97	216.44	217.52	215.66	215.81	212.47	212.19	212.74	214.76	210.05	214.43	210.95	210.44	208.26	216.69	215.65	210.34	215.11	213.07	213.08	209.74	214.65	216.72	214.41	209.49	210.14	213.57	215.08	214.12	215.08	217.12	213.42	215.24	215.85	213.81	214.89	211.71	217.26	207.07	211	212.81	214.34	210.61	212.89
211.96	210.49	208.02	209.71	210.23	210.83	218.92	214.17	210.68	218.72	209.35	210.67	210.78	212.19	212.64	213.36	212.45	211.02	214.05	211.47	208.05	210.25	212.4	211.52	212.15	212.96	208.34	213.88	207.09	214.38	212.6	209.77	208.2	212.41	209.91	210.32	212.09	210.93	213.21	209	213.77	210.57	207.32	213.14	212.14	210.77	209.24	211.8	213.14	216.35
212.45	211.67	208.22	209.52	210.15	208.65	214.27	209.16	211.07	212.6	209.98	212.71	211.81	213.2	208.25	210.99	212.52	214.98	213.23	213.47	208.55	210.9	208.06	214.94	211.22	207.4	211.14	206.36	211.63	213.65	215.87	211.92	213.15	215.97	212.74	211.19	217.48	218.08	213.33	214.84	209.09	209.75	213.65	213.31	212.61	207.25	211	208.5	213.46	211.62
204.9	204.66	208.62	209.56	204.13	204.98	205.69	204.9	200.77	205.89	207.35	209.03	203.73	202.3	206.3	211.52	203.88	208.01	209.04	208.94	207.77	208	204.88	203.47	204.27	204.59	209.09	203.87	208.7	202.64	210.37	209.42	209.22	209.33	205.29	206.17	205.37	200.2	204.31	204.09	206.1	205.55	208.68	203.71	208.52	207.54	202.3	204.56	202.93	202.98
195.89	201.77	199.47	197.59	195.07	199.51	197.51	196.03	197.98	202.47	196.96	199.39	197.22	194.78	200.95	197.36	203.52	199.65	195.16	196.85	200.35	196.76	199.53	198.59	199.13	201.07	195.37	195.36	199.17	199.09	200.25	201.59	194.83	198.98	199.79	196.65	197.59	199.54	198.78	196.16	201.25	203.52	199.7	200.73	200.7	200.76	198.48	201.73	198.92	195.73
212.29	205.05	206.95	213.28	211.91	210.87	214.25	206.82	208.66	207.47	213.27	207.15	207.87	208.21	213.52	206.9	210.23	207.99	209.45	209.7	211.16	210.42	204.42	203.99	212.97	206.73	208.04	204.06	212.66	206.92	214.14	211.77	208.4	203.07	206.51	209.26	214.67	207.31	211.86	211.29	206.02	210.33	208.78	206.56	205.37	212.85	211.32	211.63	208.84	208.89
204.19	200.82	201.5	201.63	203.05	198.61	200.71	198.78	200.21	203.16	198.06	200.21	203.28	203.6	197.35	199.62	202.55	202.41	196.82	199.26	200.94	198.13	200.34	202.79	200.47	204.48	204.23	195.57	200.84	204.55	201.89	202.58	202.15	200.47	199.84	203.43	196.45	198.79	198.38	204.55	200.89	200.69	201.73	201.99	195.77	200.06	197.19	203.19	202.25	202.47
211.45	210.85	210.51	213.39	207.32	209.29	213.87	214.83	213.11	214.64	205.94	212.01	212.87	214.72	214.47	209.56	211.36	210.73	211.64	207.7	212.05	212.79	207.55	214.95	214.12	214.41	211	212.13	217.11	211.53	214.07	211.49	209.36	212.49	213.65	210.76	216.35	211.49	211.06	211.35	215.07	209.62	208.99	209.82	212.63	213.23	209.29	213.01	212.17	210.67
202.79	202.32	204.81	203.96	203.62	205.93	208.32	205	206.94	203.5	205.65	204.44	197.55	201.8	203.61	204.36	203.18	207.25	200.21	205.93	206.63	202.87	199.16	204.9	200.11	203.08	206.83	201.98	206.48	205.32	205.48	204.09	206.71	202.01	207.83	201.72	204.57	202.93	208.74	206.44	209.69	206.45	209.04	204.99	205.03	204.01	207.47	200.93	203.76	201.52
204.64	204	206.31	207.38	207.47	203.65	203.13	204.03	205.11	202.17	202.86	205.25	205.21	206.89	201.78	199.79	203.65	204.48	201.8	206.27	203.17	203.72	203.62	203.24	202	197.35	203.67	206	202.82	202.66	206.36	202.41	207.39	203.77	204.23	206.48	200.99	205.6	200.25	201.13	204.93	206.47	200.76	206.25	208.11	205.4	203.05	203.33	200.92	200.71
200.07	202.07	205.6	205.81	203.15	202.2	206.8	204.08	207.3	202.77	200.81	201.25	203.97	201.76	204.74	204.61	203.28	207.76	203.89	201.7	202.42	198.64	203.2	208.5	204.46	207.13	203.68	204.67	204.63	202.34	207.33	206.26	201.14	201.94	200.84	204.1	202.57	202.15	200.16	205.19	203.17	203.34	205.71	204.66	200.6	202.34	202.58	198.92	205.99	207.47
208.73	207.38	208.33	210.94	210.17	211.78	209.98	205.72	208.16	207.28	206.7	209.19	205.87	205.72	208	210.35	203.74	209.11	206.13	209.71	213.16	213.35	210.54	210.77	207.19	205.57	211.99	211.46	201.76	211.23	210.46	209.44	212.07	208.58	208.35	205.37	205.72	209.93	209.44	210.82	209.88	208.68	205.44	205.61	213.81	210.69	207.97	207.96	210.28	208
203.61	200.77	207.68	204.31	203.21	198.16	203.51	207.77	207.64	200.05	202.7	202.79	202.13	199.49	199.6	200.39	207.1	207.17	203.14	206.29	200.38	199.93	205.5	207.55	203.11	207.81	205.85	202.56	202.29	199.3	202.78	203.47	200.67	200.88	206.72	204.84	203.65	203.45	209.87	207.95	203.71	207.06	200.42	206.61	205.9	206.95	204.41	204.35	205.85	198.89
211.26	209.35	208.58	212.48	208.65	208.72	206.42	209.8	208.86	208.03	211.12	211.98	212.08	208.06	208.78	206.18	210.08	209.14	206.83	211.85	211.89	206.68	208.25	206.53	208.37	207.89	208.79	202.46	208.11	204.1	207.31	206.25	209.46	206.66	214.48	210.62	204.66	209	208.51	208.89	209.14	206.42	208.26	210.48	205.42	212.71	209.31	209.34	208.05	203.34
203.84	206.47	203.06	208.37	206.93	204.78	202.99	202.81	202.43	205.4	203.84	202.75	203.76	200.4	208.5	201.48	205.56	201.88	200.6	208.21	200.23	204.69	203.55	201.3	205.44	203.55	198.47	203.71	200.82	201.59	202.38	202.36	202.57	207.4	199.05	202.37	207.4	205.1	204.99	202.88	205.24	201.99	206.8	205.52	200.72	201.01	206.98	206.78	202.72	202.4
203.36	207.86	204.69	204.92	201.93	204.31	204.1	204.47	203.65	204.92	204.8	202.67	206.57	205.63	200.01	206.58	202.33	199.54	203.53	201.72	203.88	202.28	202.33	202.2	207.21	201.72	202.36	202.43	205.88	203.95	201.51	202.19	206.09	202.64	198.58	202.59	201.37	207.08	200.59	201.85	201.25	202.39	207.78	201.01	202.23	203.46	204.45	202.85	199.92	201.41
212.05	209.83	206.54	206.08	212.78	208.79	209.59	209.86	209.75	208.51	206.39	210.41	208.22	203.1	209.82	207.79	205.37	206.13	207.15	209.86	214.44	204	210.74	207.3	208.26	204.76	209.18	210.26	209.1	207	210.1	208.91	208.32	202.99	203.33	207.93	207.4	206.54	207.34	206.48	203.99	207.24	204.1	204.86	205.17	207.62	207.75	205.33	205.93	208.29
212.85	212.11	210.69	211.04	209.48	215.92	213.09	213.86	212.69	209.04	211.02	210.36	213.22	212.31	208.49	211.44	208.86	209.84	212.04	210.1	206.53	211.12	209.51	213.01	209.66	211.86	208.76	210.47	208.44	210.69	213.33	212.69	210.74	209.71	208.63	209.35	215.99	210.48	212.51	208.78	211.24	214.94	213.55	216.99	211.26	206.28	215.57	209.59	209.86	211.51
205.71	203.53	203.25	202.18	199.29	210.18	206.14	202.62	204.73	203.18	205.01	199.19	204.64	202.7	201.92	205.92	205.35	208.45	202.02	202.64	205.23	205.71	203.51	203.7	202.87	203.19	201.65	206.82	199.97	204.77	201.75	203.82	201.43	204.28	201.24	202.19	207.31	204.65	201.05	200.64	202.06	202.9	200.49	205.42	205.58	203.64	204.07	204.25	205.32	199.88
215.53	207.87	211.53	205.53	209.08	210.61	214.17	219.84	207.72	212.15	212.56	210.59	211.01	206.23	211.46	209.98	209.45	209.33	212.99	212.76	210.11	215.27	210.44	209.64	210.7	215.59	209.95	212.11	210.85	209.25	209.78	211.56	215.85	209.3	212.59	215.81	212.01	209.86	212.42	213.67	210.06	212.9	214.76	207.63	212.99	207.92	212.97	216.14	213.63	207.24
213.23	215.15	214.57	219.69	215.63	217.73	215.96	211.02	211.94	211.75	216.94	208.92	209.01	213.82	214.32	216.14	215.02	213.33	210.14	218.51	211.94	210.75	217.31	213.82	211.86	212.61	215.28	219	215.52	211.04	213.5	214.05	209.14	209.78	215.68	213.62	214.5	211.31	214.57	211.77	217.42	214.67	208.29	216.01	212.97	217.48	213.83	211.87	214.33	214.3
201.22	201.81	200.7	201.37	202.67	205.56	200.03	198.32	198.49	200.9	204.68	200.27	203.64	206.55	202.28	198.15	206.92	202.34	199.89	202.95	201.81	200.2	203.95	207.24	205.81	204.5	203.32	203.27	205.09	202.29	199.47	202.78	197.7	202.05	203.23	199.27	208.2	201.09	203.41	205.73	202.17	202.14	199.22	198.09	201.65	199.67	200.44	200.81	202.61	203.47
213.95	210.82	207.65	219.45	212.73	212.74	210.61	212.92	212.86	210.4	211.21	211.27	210.01	211.02	210.53	211.94	206.91	212.56	209.58	211.98	213.39	209.45	210.73	211.54	219.41	213.58	214.38	213.47	209.62	214.09	211.35	215.99	209.02	205.28	211.9	206.6	212.47	215.02	207.35	212.73	215.37	212.77	209.83	211.33	209.48	212.14	212.84	214.19	208.15	210.09
204.48	206.08	201.59	207.68	201.73	202.36	207.83	201.27	204.56	202.61	200.83	205.68	202	199.92	205.16	201.48	205.77	204.06	202.1	197.1	202.05	203.74	204.75	202.42	206.33	202.85	202.02	206.29	206.25	204.89	200.01	200.27	199.44	207.32	204.12	206.43	203.47	202.03	206.84	205.25	203.25	203.78	202.87	203.56	202.05	201.15	204.73	207.43	204.2	199.92
210.51	209.5	208.78	207.92	214.23	208.23	209.21	207.95	203.07	210.91	208.94	210.8	208.43	208.97	209.77	209.5	210.91	210.11	207.55	210.24	206.83	212.35	208.01	207.51	209.46	207.91	205.49	209.58	211.74	206.78	207.12	209.39	206.96	202.02	214.34	208.45	207.95	208.96	210.29	207.65	206.68	208.4	208.98	211.57	205.77	213.81	211.92	207.77	208.34	206.51
203.13	205.99	197.59	201.39	199.47	206.92	207.19	205.79	200.47	204.53	205.22	200.17	203.42	199.04	200.62	204.61	207.36	204.57	204.01	203.5	207.2	200.21	202.03	203.53	205.02	200.93	201.76	201.37	203.44	201.8	200.64	204.67	199.74	201.54	198.2	204.3	203.8	203.16	206.45	204.56	204.35	200.45	204.92	206.64	199.16	200.71	205.38	200.85	201.73	204.74
207.65	206.04	209.39	205.88	205.28	212.45	211.7	210.78	207.3	205.79	209.66	209.62	208.4	210.25	206.04	205.56	212.37	207.86	207.05	211.86	206.02	210.47	207.28	206.83	207.03	207.66	207.56	210.95	212.37	203.15	207.76	204.47	207.74	212.01	209.38	206.39	200.49	212.11	206.46	203.37	204	206.23	207.1	209.62	204.55	210.99	207.68	209.44	204.72	209.5
208.17	205.28	207.71	208.97	211.72	204.99	210.5	206.66	210.2	209.9	211.3	214.32	207.85	209.68	207.3	207.86	209.62	208.98	206.22	210.34	209.19	211.87	208.11	211.6	212.96	210.13	205.32	209.56	208.47	210.34	209.56	208.5	212.93	206.06	209.74	205.98	206.82	210.16	209.95	210.99	209.67	209.94	206.11	205.86	209.83	211.45	208.21	210.8	206.11	207.53
209.11	209.8	211.17	208.15	209.49	207.36	210.98	205.88	209.62	212.98	207.77	209.88	211.64	208.31	205.67	208.68	210.87	213.14	210.7	206.47	210.82	212.1	213.52	208.97	208.47	206.59	210	202.81	212.63	208.51	206.99	208.87	206.7	206.72	208.03	206.4	210.41	214.2	209.83	208.59	214.65	212.09	208.77	210	207.88	202.59	209.12	207.27	211.74	213.05
207.69	207.74	207.02	209.15	210.25	206.96	210.07	210.55	207.64	209.04	212.03	211.39	206.81	211.19	209.82	208.78	207.34	211.35	203.33	210.71	211.1	207.9	208.49	207.27	214.12	212.24	210.07	212.14	203.61	209.92	212.31	209.51	208.9	208.05	211.1	207.61	209.41	209.81	206.83	211.38	206.76	205.63	207.4	210.06	211.71	205.25	208.83	211.88	209.19	206.41
216.11	212.14	209.21	215.75	214.5	212.52	215.65	211.66	216.99	212.86	216.65	217.04	222.69	214.83	213.37	212.4	212.49	215.77	214.26	212.63	211.88	213.89	211.98	212.94	212.72	212.82	210.53	213.13	217.4	215.26	213.29	214.8	217.12	216.35	211.3	215.12	213.87	217.25	208.74	211.62	217.16	213.73	215.03	210.47	212.62	216.72	214.64	211.75	216.09	212.17
206.98	205.68	207.66	209.35	210.25	206.88	203.88	205.95	208.49	207.6	207.08	211.06	205.51	212.73	210.27	209.86	210.76	210.23	212.49	208.17	206.12	212.51	212.6	206.52	210.19	208.46	212.06	203.15	205.91	211.55	210.1	207.92	213.85	206.71	200.46	206.45	212.75	207.98	209.54	206.3	204.97	208.19	208.2	209.42	206.52	208.59	205.46	209.22	208.37	207.27
208.71	210.11	209.17	207.13	207.76	208.46	205.38	205.26	207.1	213.3	212.7	212.84	210.4	206.18	209.8	207.36	207.73	207.1	204.25	206.61	211.1	205.76	207.35	211.59	205.09	203.41	212.18	206.34	206.96	207.03	208.95	206.69	206.23	212.72	210.09	209.19	209.91	209.92	207.66	208.31	209.41	209.3	204.6	208.79	207.89	206.58	206.92	210.06	206.14	209.51
208.09	211.03	208.73	207	208.67	205.81	204.98	205.62	201.94	208.28	207.08	206.95	204.63	206.86	207.14	208.02	204.21	210.72	210.42	205.07	208.32	204.84	208.38	206.21	205.17	209.31	206.64	207.23	203.62	208.48	209.08	206.08	208.25	202.32	206.51	206.18	204.19	200.04	206.68	208.34	203.96	207.38	202.85	203.97	209.04	203.51	208.59	206.28	205.13	207.17
215.81	216.73	214.12	219.61	219.85	217.39	216.31	219.42	217.83	214.53	217.68	216.78	215.23	217.04	219.61	219.07	219.41	216.38	221.42	218.89	219.41	216.27	221.49	218.71	217.33	215.78	220.56	212.76	218.86	217.37	218.88	223.91	221.29	213.17	216.99	215.93	222.87	216.75	221.76	218.51	217.65	215.77	219.57	219.09	217.23	218.42	221.36	218.92	217.39	217.42
207.84	201.04	210.91	203.07	208.03	207.71	205.61	202.78	203.3	207.28	204.78	203.79	207.56	201.29	205.02	199.78	196.97	201.3	207.63	210.64	199.61	203.32	207.23	203.69	204.17	204.07	200.54	206.29	202.67	205.2	205.22	203.94	203.4	203.72	207.59	204.75	200.58	203.41	202.63	204.28	208.23	205.25	203.19	206.96	210.4	205.37	204.13	203.63	202.33	204.57
199.51	204.01	198.78	203.91	201.57	199.93	199.22	197.47	201.88	199.46	202.96	205.84	197.81	201.14	198.01	204.33	203.41	203.95	200.67	201.32	202.28	198.7	197.93	199.41	204.54	204.25	204.07	196.96	201.16	201.64	200.43	198.82	198.34	200.16	198.64	199.3	198.82	203.93	202.35	198.98	198.45	202.88	200.97	199.31	201.46	206.05	199.89	201.21	201.28	199.33
218.04	219.55	217.01	215.26	220.36	220.18	221.55	214.1	219.44	212.26	209.85	216.29	219.23	218.47	216.7	216.83	214.32	219.82	218.05	220.95	215.59	210.41	212.21	217.04	217.91	212.25	220.04	215.33	221.63	214.63	216.01	214.24	221.17	215.37	212.74	219.07	220.75	214.52	219.18	216.16	221.99	220.04	216.56	218.38	220.18	211.8	214.18	215.58	212.03	217.9
210.85	209.01	207.98	214.19	218	209.47	211.34	216.82	209.32	213.37	207.67	213.06	210.28	212.59	210.43	211.69	212.8	210.28	216.99	211.06	210.11	212.38	210.3	212.74	214.15	207.84	207.85	209.92	214.9	209.44	205.66	214.36	212.82	215.01	215.49	211.31	208.65	210.54	212.95	213.5	210.95	212.92	212.64	215.52	220.13	210.88	210.2	214.61	209.4	208.94
208.71	207.14	202.6	208.21	214.04	204.99	207.16	209.41	208.19	205.37	201.31	209.79	206.12	207.33	207.45	205.52	207.03	209.17	209.89	208.25	209.88	210.16	204.81	209.72	203.57	211.01	210.3	210.36	209.15	210.49	205.88	209.72	208.59	206.22	201.4	211.96	207.45	208.74	206.37	210.74	209.94	204.28	209.99	205.5	207.59	210	208.02	208.85	212.47	206.62
207.2	206.55	198.55	207.8	205.7	201.92	201.17	207.26	207.06	206.62	201.12	205.49	201.83	203.32	200.61	202.87	203.29	205.17	200.4	203	200.11	203.44	211.53	208.64	207.53	203	205.66	205.36	203.89	208.06	201.55	204.06	204.36	206.87	203.88	206.53	205.2	204.25	207.21	201.48	203.83	202.37	199.47	201.63	210.66	200.19	200.72	205.15	204.49	203.93
201.13	198.81	201.63	198.38	205	202.88	202.51	201.95	202.22	196.9	199.73	205.61	203.47	200.7	201.73	197.98	206.09	199.87	202.74	201.94	200.33	199.26	197.89	203.4	196.64	198	199.16	205.9	196.36	200.64	206.26	204	194.4	201.12	202.26	199.35	198.12	197.89	196.41	201.64	200.43	200.74	201.2	199.9	205.38	204.62	202.87	198.21	196.92	195.64
201.27	204.39	209.98	204.88	209.17	202.27	205.9	209.49	210.02	209.93	209.62	209.35	212.67	205.17	205.55	207.46	207.83	209.22	207.15	208.57	210.98	205.98	206.64	207.9	207.06	206.66	207.4	208.02	211.42	207.26	204.61	207.03	205.65	205.32	208.15	210	206.7	212.39	204.57	209.4	211.1	208.98	206.34	209.37	209.5	211.38	203.84	207.76	206.14	212.73
210.61	213.31	209.51	213.52	210.36	215.33	210.24	210.44	211.32	212.41	210.15	212.24	218.03	209.25	210.27	205.18	214.98	214.62	209.11	209.67	208.56	211.61	213.34	210.92	210.5	211.92	213.3	211	218.36	211.13	211.21	213.29	212.31	212.75	215.47	209.71	211.19	212.69	214.66	211.31	209.4	214.54	208.34	211.16	212.37	213.21	212.01	209.39	217.54	212.58
201.05	199.49	200.02	193.87	196.5	196.24	200.79	199.49	199.12	199.04	194.91	198.86	197.52	198.43	196.66	201.8	196.11	199.93	201.74	201.52	196.03	204.87	203.89	198.18	196.1	202.93	201.15	201.07	195.73	205.86	199.5	202	199.62	199.47	197.56	203.91	198.54	203.29	199	200.65	199.57	201.96	198.38	199.99	197.87	202.7	200.83	197.13	197.82	200
200.55	207.15	202.73	202.49	204.61	205.51	202.01	205.81	203.78	205.7	202.19	203.43	204.65	198.29	205.09	205.03	206.24	202.2	206.55	202.58	200.31	203.4	202.94	201.17	205.3	201.94	205.4	205.38	201.01	203.48	203.73	202.02	204.5	203.78	204.12	204.64	202.68	203.7	199.52	206.61	209.81	207.16	203.39	202.45	201.48	201.82	205.95	202.09	198.04	203.86
209.78	206.32	207.67	209.77	206.79	207.37	206.8	207.18	210.72	212.93	210.4	207.61	211.16	209.69	210.63	208.39	206.26	210.79	205.64	211.38	213.68	206.19	208.59	210.29	205.83	206.81	206.15	210.52	208.82	209.47	209.84	208.78	210.27	203.03	205.85	212.48	208.45	208.96	208.98	207.83	210.53	211.04	211.36	208.05	212.39	207.63	206.44	212.24	210.28	209.01
201.11	201.07	206.4	200.25	199.52	207.54	204.52	207.18	205.95	200.7	204.48	210.46	203.12	204.17	202.45	203.32	203.49	202.81	203.47	202.98	201.99	200.98	204.12	200.56	196.91	203.18	199.73	199.19	207.53	207.64	203.73	201.49	200.15	193.32	202.3	201.79	204.25	201.11	201.77	198.36	198.9	201.29	203.38	203.03	205.23	201.74	199.16	197.48	203.51	204.75
200.9	206.65	202.87	205.31	207.15	196.32	200.59	208.24	204	206.62	203.89	203.17	205.15	202.93	204.42	200.04	197.51	207.89	203.02	200.67	205.58	206.18	203.05	203.65	205.53	205.39	201.35	203.17	204.96	204.19	207.59	205.82	201.62	201.05	204.87	202.14	196.03	201.78	201.44	202.96	210.5	202.93	204.48	207.33	203.2	207.48	202.84	202.45	204.85	208.14
212.67	212.44	214.75	210.15	208.99	211.22	214.42	212.2	211.39	212.42	210.2	215.79	212.06	213.25	207.43	212.18	208.86	212.45	211.61	212.52	208.77	214.04	213.19	211.94	212.25	212.67	211.36	210.05	211.87	213.75	215.54	208.49	212.33	217.7	213.78	214.59	212.4	215.92	208.44	212.49	211.59	217.05	211.82	213.47	215.07	214.99	214.51	214.53	213.77	213.54
205.27	204.57	200.71	204.57	205.66	206.81	206.93	209.5	205.63	204.63	205.57	207.74	204.5	204.16	202.94	205.62	206.63	203.56	201.07	202.6	203.63	204.23	201.42	205.63	202.99	202.65	205.18	204.5	201.32	202.41	201.13	202.44	203.17	208.1	203.29	206.2	205.6	202.07	207.4	205.25	206.51	205.39	201.78	204.15	203.26	206.19	200.63	204.19	201.07	206.97
218.34	220.51	216.1	212.48	218.76	216.7	224.35	216.65	218.29	220.58	215.62	218.44	218.91	220.05	217.65	217.7	214.43	216.2	217.45	217.07	217.12	219.04	218.36	215.71	218.43	215.49	215.96	216.44	218.78	212.98	216.49	216.52	215	213.7	219.04	220.03	216.02	213.24	218.52	220.01	216.93	219.05	219.39	218.11	215.62	214.8	213.4	216.09	215.81	216.52
205.13	203.15	204.94	204.38	204.13	207.87	205.45	202.49	204.02	205.4	202.24	205.39	205.16	206.95	205.54	202.69	205.04	202.74	202.45	202.91	206.93	200.89	205.2	204.83	205.96	205.79	204.83	204.79	206.16	208	206.29	202.09	206.51	206.01	203.1	204.88	206.87	207.67	203.67	202.31	200.01	206.26	206.57	204.43	209.99	206.67	206.6	205.82	209.4	204.96
204.11	203.41	203.55	207.95	205.83	206.96	206.54	200.69	201.1	201.83	202.8	201.83	204.74	208.48	210.1	203.11	204.81	204.78	201.53	203.8	208.8	202.43	206.48	205.57	206.62	204.54	204.29	202.52	204.09	199.34	206.22	204.69	204.63	205.16	205.12	202.26	207.73	204.77	204.96	199.76	206.6	201.6	204.71	205.06	204.66	203.35	206.18	204.34	206.61	210.4
194.52	200.8	200.45	197.27	198.79	197.1	196.3	200.91	199.5	200.47	197.43	201.44	202.09	198.67	196	198.21	202.84	196.16	198.18	202.48	200.89	197.89	200.04	202.96	200.89	201.14	194.48	198.96	199.07	198.07	203.76	197.43	204.74	194.57	198.16	204.32	198.9	198.54	202.65	202.04	199.63	202.58	201.15	199.94	202.43	199.21	201.23	198.24	202.26	200.76
202.68	204.72	207.59	204.32	203.49	206.48	207.6	207.67	201.46	205.43	205.51	198.97	202.49	200.17	198.99	205.12	202.68	202.66	202.76	203.82	206.69	206.28	203.23	204.64	208.72	207.13	201.99	204.04	203.85	202.38	202.33	200.42	204.35	201.29	207.03	203.7	202.18	206.99	205.25	204.37	203.08	204.01	203.66	205.39	202.56	204.01	205.69	202.73	200.43	203
206.66	210.95	201.52	209.58	210.37	211.05	213.74	211.7	206.7	207.17	210.48	208.33	209.94	210.55	211.47	207.13	213.75	210.02	206	207.58	210.37	209.14	204.88	206.88	209.68	206.14	213.88	208.47	208.38	206.88	209.17	208.79	209.52	206.24	205.22	211.94	205.69	204.85	209.99	207.01	212.8	210.04	208.66	208.39	210.03	209.7	202.23	209.29	210.05	211.89
205.17	205.59	204.82	204.83	207.02	205.26	206.93	206.96	210.15	204.37	205.54	204.64	205.74	205.38	207.56	205.92	207.46	205.51	207.29	206.76	207.71	207.98	202.91	205.83	206.97	199.55	205.66	206.51	202.48	204.81	200.84	207.99	209.2	201.87	206.8	207.17	202.45	203.36	208.12	209.13	209.84	209.41	206.1	203.82	208.17	203.65	205	208.54	201.28	202.55
203.45	198.83	197.53	202.92	201.44	202.3	201.28	203.68	208.26	205.97	202.62	202.47	201.38	201.88	202.43	201.17	208.95	206.81	205.82	203.2	202.94	205	201.21	207.13	207.33	205.92	199.49	202.65	204.82	199.36	203.54	204.75	199.3	207.44	201.86	203.35	202.91	204.78	201.91	205.45	199.84	203.73	203.75	198.26	205.16	206.13	200.29	204.55	202.81	201.83
204.24	208.79	204.17	205.63	204.01	199.79	204.39	200.59	206.89	203.74	203.02	203.92	200.78	199.39	203.2	204.28	204.94	203.48	200.33	200.61	207.86	206.83	201.29	203.42	203.15	200.64	200.35	201.09	202.46	197.82	202.06	201.32	203.38	207.02	200.52	202.65	202.55	204.28	203.53	199.87	203.73	201.25	202.7	204.33	205.68	205.25	202.86	201.34	208.24	202.25
203.36	203.31	204.21	203.54	200.76	203.74	203.93	202.35	202.46	205.84	199.9	201.74	200.67	198.05	199.66	204.46	204.76	201.15	204.27	198.92	203.4	203.72	201.61	206.28	196.23	202.34	206.65	199.25	202.79	203.37	204.43	201.25	196.51	205.82	202.25	199.21	200.51	207.28	206.02	203.71	201.16	203.43	198.88	204.44	201.59	199.04	202.53	200.67	201.78	203.52
209.34	212.97	214.23	212.74	213.44	215.05	212.17	210.67	210.3	212.99	218.45	211.16	211.51	212.78	211.91	215.62	212.53	216.77	212.3	215.81	217.01	211.27	213.46	212.08	212.77	213.09	216.99	211.99	209.63	214.82	210.81	218.14	210.53	213.83	215.52	209.38	213.76	211.6	216.08	213.72	211.25	212.67	215.18	212.74	215.3	209.24	214.44	213.48	213.12	218.34
202.4	197.42	196.12	196.65	200.44	198.8	200.06	198.28	199.94	198.14	199.56	196.15	191.63	196.43	200.11	203.1	201.33	199.16	191.57	199.18	200.61	200.78	200.94	199.16	197.3	198.69	196.42	199.47	195.42	194.77	196.43	196.05	197.89	201.18	199.09	193.68	195.78	197.74	196.84	199.79	196.24	199.83	197.45	199.23	197.56	200.42	196.8	202.53	203.84	197.13
204.18	204.63	202.66	199.11	208.72	203.27	204.32	203.3	203.16	207.34	202.85	204.6	202.01	197.79	202.71	204.16	204.54	202.98	206.97	207.56	202.39	204.88	201.49	204.39	210.98	205.82	202.18	206.29	203.11	212.6	204.24	203.33	203.85	206.35	204.14	200.46	203.01	203.73	209.22	204.01	204.72	202.92	204.15	206.73	206.07	203.65	210.02	199.69	204.96	205.34
205.58	204.89	209.25	204.23	204.74	206.17	212.88	211.12	212.34	205.92	211.34	210.09	209.65	210.85	214.58	212.43	213.17	211.35	206.75	210.51	208.71	209.22	206.52	209.76	210.3	213.36	207.96	207.39	209.26	208.49	211.08	207.48	207.77	211.19	206.15	210.41	209	205.45	206.21	205.01	206.17	206.57	206.99	204.83	206.33	208.49	211.19	204.57	214.56	211.71
206.16	209.33	207.05	206.33	203.75	207.17	202.48	205.6	205.06	199.47	205.39	208.56	207.07	204.24	204.63	204.58	206.85	202.52	201.23	206.92	204.41	207.15	204.39	202.31	204.51	206.02	203.67	203.93	207.82	200.32	202.88	202.82	203.47	205.69	211.07	201.13	204.55	203.81	208.98	209.35	205.09	205.94	205.01	202.43	208.02	205	204.72	208.71	206.9	203.88
202.89	209.46	203.77	203.95	205	207.52	204.4	205.66	201.88	208.41	201.41	204.98	201.55	203.93	204.93	204.58	205.32	201.95	204.1	205.06	208.53	207.59	200.7	205	206.35	204.73	203.61	208.75	206.6	201.43	203.82	207.29	205.07	207.69	204.13	204.66	202.97	205.16	205.86	202.78	204.48	205.71	203.3	206.85	205.06	207.19	205.93	206.24	208.41	204.52
209.22	205.21	206.95	208.48	209.17	211.24	210.48	209.07	207.85	207.41	207.74	203.97	209.97	200.65	210.94	211.43	206.8	216	206.41	214.85	210.66	208.41	209.61	204.09	207.61	206.24	207.1	207.37	209.86	202.5	207.77	207.07	208.88	209	205.56	207.56	206.59	208.92	210.63	203.55	210.48	209.76	208.96	205.29	208.45	208.74	203.38	204.09	205.04	209.86
216.11	210.26	212.96	210.99	213.42	214.16	217.16	210.44	217.69	214.55	211.58	213.1	209.39	215.09	210.92	212.77	208.5	215.09	213.39	209.35	210.52	212.84	214.4	218.76	213.21	209.54	210.7	211.53	214.11	216.55	211.46	215.49	206.11	209.05	213.18	212.01	210.31	210.23	214.59	209.94	211.74	212.38	212.17	214.18	211.21	210.39	213.22	208.68	212.94	216.31
212.87	204.6	207.99	210.55	214.3	205.97	210.19	212.28	210.37	209.8	214.12	207.1	205.22	211.85	206.65	213.7	210.47	205.31	207.05	206.48	208.46	212.13	206.93	211.28	211.52	210.34	209.47	208.07	215.16	212.08	208.58	210.18	209.26	207.66	208.18	205.8	209.15	209.38	203.61	208.63	208.03	209.65	209.75	210.34	213.6	209.07	210.36	209.57	209.39	208.55
208.85	210.96	204.16	206.06	210.88	212.37	208.72	204.46	212.26	207.03	208.19	206.42	207.75	204.68	207.71	209.2	209.73	211.18	209.26	203.5	209.75	209.36	208.1	208.17	205.66	206.07	211.51	206	206.65	212.82	208.75	205.6	211.83	204.61	210.41	207.67	203.82	207.2	204.67	205.06	208.03	207.59	209.13	205.78	209.2	208.83	208.42	212.48	208.72	206.63
209.99	209.16	201.75	205.36	205.95	204.62	212.29	208.23	208.53	208.7	209.1	208.94	202.23	209.18	208.38	205.33	205.89	208.32	209.58	204.54	205.46	208.83	209.4	207.21	209.79	207.5	211.13	208.03	204.63	208.65	209.2	204.63	206.37	205.02	204.04	207.57	209.05	209.33	208.18	210.67	208.84	206.05	211.65	210.91	205.66	205.96	206.93	205.02	212.39	208.6
217.36	210.84	216.59	216.38	213.11	211.8	214.72	210.42	212.87	214.44	214.49	216.9	207.25	214.91	217.6	210.11	208.72	211.77	211.43	208.72	209.79	212.6	210.8	216.22	214.31	212.94	208.96	216.07	210.4	211.07	213.59	211.88	211.6	210.76	213.14	210.81	213.88	211.27	211.71	216.39	215.58	215.59	214.38	216.95	213.55	212.44	210.71	213.85	215.2	210.93
200.75	204.74	201.88	201.04	200.03	200.73	199.9	208.86	201.7	202.65	207.87	203.83	202.44	204.01	198.95	204.22	206.16	202.13	204.27	201.53	204.03	202.64	203.65	203.97	206.55	201.11	201.92	207.88	200.41	201.49	206.66	200.58	204.32	209.94	203.98	204.21	202.64	200.64	202.06	204.27	202.92	205.15	200.03	199.45	204.99	202.31	203.93	208.5	202.49	200.72
204.73	204.51	199.3	199.94	202.36	203.33	203.1	197.74	204.8	202.18	203.6	206.25	200.93	196.67	201	204.46	198.63	202.57	205.44	201.67	203.52	205.53	201.05	199.36	198.42	201.73	205.15	206.7	205.32	200.31	203.44	204.97	202.94	203.89	202.92	204.55	203.73	205.61	204.7	203.22	208.19	199.25	202.1	200.15	201.09	206.56	199.27	204.66	201.81	205.81
191.51	191.98	198.85	193.97	191.49	193.23	198.28	194.07	198.89	199.16	193.67	195.35	192.3	194.99	188.9	195.16	193.95	196.28	198.08	195.32	194.34	196.97	193	196.01	194.45	199.35	193.78	190.34	194.57	195.83	196.33	193.76	194.99	193.56	198.35	196.72	198.11	191.54	196.31	195.2	196.55	192.69	197.54	192.71	196.88	195.53	196.4	188.82	193.09	196.36
203.66	200.26	201.22	199.36	195.15	198.92	197.56	199.75	201.26	201.53	200.16	203.96	198.14	197.58	199.69	197.19	203.06	203.47	198.09	204.99	197.6	203.27	197.55	201.34	202.76	202.39	197.47	200.51	201.71	198.24	201.22	203.25	196.17	201.55	199.42	200.85	203.45	202.53	203.66	199.94	199.26	193.53	196.29	198.24	200.16	203.32	204.13	202.99	202.84	199.69
199.79	199.55	199.4	199.54	205.45	202.9	198.96	203.74	200.89	205.03	200.64	198.05	201.8	204.76	203.98	199.29	203.41	200.84	199.74	203.38	205.82	199.14	204.83	200.86	203.16	202.52	202.47	201.27	200.62	203.51	194.7	201.82	202.57	203.74	204.21	205.05	205.34	198.49	198.06	201.55	200.96	199.6	201.65	200.07	203.38	202.08	204.71	196.78	199.11	202.71
207.85	209.2	211.24	207.59	207.2	210.21	207.61	206.01	210.02	206.59	206.96	207.87	212.35	209.25	208.95	209.74	211.99	214.03	210.26	206.64	205.5	211.01	211.22	212.43	210.79	209.32	209.93	207.36	207.23	209.36	211.08	212.45	213.25	209.87	208.07	206.95	208.59	208.5	206.65	205.71	211.78	213.51	208.47	210.29	206.43	207.06	211.2	209.65	211.41	210.58
214.46	210.23	209.68	211.74	211.35	214.1	216.57	213.39	214.19	205.84	208.12	213.33	208.9	212.01	210.63	213.35	211.43	217.76	213.03	213.55	214.33	211.28	211.55	209.03	212.57	212.75	211.4	213.11	210.35	212.47	210.08	210.36	216.15	211.12	211.79	213.15	212.3	205.91	213.19	209.18	213.83	211.76	209.45	216.88	212.26	210.18	209.96	212.07	210.18	218.65
202.21	203.93	207.15	208.53	208.04	212.04	210.63	202.04	212.56	209.79	211.54	211.23	212.11	207.49	209.16	208.11	206.99	207.52	210.6	207.26	205.32	206.89	211.85	205.7	206.65	206.95	209.05	207.39	212.82	205.91	207.61	210.15	206.77	208.12	207.19	208.93	207.83	208.23	211.79	213.27	212.23	208.62	209.22	209.02	206.84	206.73	210.73	208.21	212.4	209.73
208.75	211.41	207.62	206.44	207.94	210.07	212.66	207.24	205.92	202.84	208.81	209.08	208.53	207.43	210.72	210.31	208.02	205.58	211.55	208.59	212.62	208.19	210.65	208.54	210.26	210.14	210.18	210.85	208.64	214.42	203.76	209.76	205.25	203.59	209.55	213.13	212.47	212.26	207.21	208.66	212.92	211.27	205.35	206.41	208.05	216.28	209.26	206.12	207.56	214.3
201.28	200.79	206.96	200.84	202.41	201.17	205.1	203.7	201.66	206.13	199.89	202.83	206.22	203.62	200.02	203.12	198.55	203.05	198.53	202.07	203.12	202.84	203.09	204.6	202.63	202.38	200.82	205.64	206.02	204.73	205.66	204.36	203.67	202.09	204.08	205.37	203.94	201.84	206.64	207.26	203.51	200.13	201.31	206.4	202.21	205.01	205.92	204.15	201.85	199.78
216.25	215.66	220.37	219.91	213.26	213.48	218.93	212.93	215.37	218.61	221.43	220.65	220.01	216.83	215.51	217.32	218.35	220.15	218.85	223.68	217.4	217.81	215.24	218.89	217.26	219.53	214.36	222.55	215.29	212.24	219.95	219.96	213.85	215.68	213.17	218.8	220.9	215.1	218.31	220.93	220.03	212.08	218.21	221.53	217.13	221.57	216.18	215.84	217.56	213.3
206.07	202.3	207.82	204.17	206.43	206.17	208.25	203.76	204.91	208.13	209.05	204.84	206.35	202.86	208.82	203.21	206.9	205.71	203.23	204.2	204.54	203.87	202.73	206.74	207.98	212.33	203.87	207.24	207.44	203.44	205.15	204.8	205.87	201.81	203.91	201.88	200.86	201.23	206.28	208.5	207.51	208.77	206.62	206.01	203.35	202.14	203.25	203.08	205.05	204.9
201.52	198.53	197.78	198.37	199.78	203.67	200.32	197.29	199.78	199.27	198.08	199.78	197.83	199	202.92	198.81	196.22	198.77	201.54	200.72	197.8	199.42	198.06	199.33	199.66	198.27	201.38	201.38	199.01	202.16	195.62	199.83	199.51	204.66	199.42	199.9	199.59	203.2	200.35	198.4	197.42	197.51	200.7	200.64	199.8	194.2	203.42	199.86	199.39	199.44
204.18	204.59	206.32	203.68	205.84	202.17	208.61	201.34	200.52	204.58	200.94	199.87	202.7	206.36	206.25	207.3	202.92	208.57	204.37	208.15	205.32	204.6	204.65	202.48	207.39	200.23	204.47	206.8	204.68	201.55	200.57	205.69	201.08	204.56	201.44	204.28	205.54	200.15	203.95	205.84	206.22	205.84	202.86	206	201.11	206.35	200.83	205.66	202.28	207.11
215.09	219.7	214.3	219.43	219.78	217.47	217.79	218.42	219.66	217.35	220.78	220.01	217.34	214.78	219.54	220.27	218.79	218.47	217.35	214.67	220.36	215.81	217.38	219.31	218.3	214.46	216.07	220.84	212.85	216.33	220.98	213.53	218.63	221.35	216.76	214.62	221.25	221.12	213.96	217.39	220.06	219.5	216.3	216.27	218.76	216.09	219.76	217.55	217.64	220.1
213.02	212.88	211.7	209.44	209.28	212.3	205.1	215.53	208.21	210.01	211.86	211.15	214.73	215.82	214.06	215.51	218.72	212.77	213.02	211.51	212.66	210.13	211.89	212.27	213	210.24	214.62	212.97	207.09	210.46	211.39	213.51	215.99	216.07	211.31	211.35	215.82	206.03	210.13	214.88	213.3	211.54	212.05	211.05	215.11	211.96	211.04	211.59	216.17	212.45
206.65	204.6	203.51	206.39	198.22	203.36	204.11	201.13	204.55	203.7	204.57	204.2	204.36	204.75	203.39	203.03	206.31	199.42	205.09	206.01	203.35	204.75	202.76	204	207.27	203.17	203.64	203.09	206.97	199.79	205.16	205.13	200.92	201.96	201.23	206.16	204.16	201.77	209.08	202.09	202.22	204.5	198.37	206.98	200.55	206.63	199.82	208.65	201.57	203.09
201.52	199.64	203.62	200.79	194.97	200.92	202.11	202.96	203.75	198.14	204.64	204.35	200.96	201.33	201.12	196.98	199.54	194.88	198.47	198.87	200.08	196.66	196.58	200.99	200.14	199.7	205.15	197.43	196.47	195.22	200.33	203.66	199	193.09	204.71	199.57	197.7	200.69	200.57	198.2	201.95	198.94	203.45	198.87	199.83	199.6	199.42	202.03	200.69	198.74
203.98	207.83	205.9	204.25	206.39	205.23	209.98	204.55	207.73	198.64	205.25	202.57	205.7	203.74	205.24	212.29	205.95	203.93	205.13	210.3	210.55	210.23	209.06	205.41	209.11	207.23	205.06	205.37	202.42	206.54	206.18	202.34	209.58	207.01	201.82	201.71	199.74	208.96	210.12	205.78	208.23	201.8	203.85	209.08	207.45	206.01	206.49	210.83	209.42	209.11
196.87	192.76	195.89	194.77	195.53	195.5	196.66	199.39	195.43	196.64	193.96	194.44	199.39	194.32	188.75	195.82	194.48	197.05	199.73	196.66	198.87	196.61	193.89	195.22	197.02	195.32	199.39	192.52	196.77	193.14	194.4	194.89	198.98	191.59	193.47	193.52	194.17	197.73	195.8	198.99	192.97	194.61	194.95	195.52	193.04	192.69	194.58	199.79	194.77	190.61
199.05	201.07	201.81	203.01	202.98	198.74	203.83	202.29	196.17	204.9	202.57	203.28	202.86	204.34	201.77	200.37	203.71	201.31	203.6	202.35	201.07	205.22	200.32	206.65	202.59	197.84	205.63	199.76	204.8	204.23	202.73	198.33	197.62	201.4	202.99	200.84	203.48	199.49	198.25	205.13	200.84	203.51	200.68	201.3	202.37	203.94	205.99	204.01	204.4	201.97
202.36	203.88	199.05	202.24	202.02	205.78	199.09	198.5	202.93	199.93	205.82	204.61	199.59	202.97	201.75	202.64	204.82	203.34	206.96	207.67	205.25	202.24	203.71	202.64	207.08	205.9	205.51	203.09	205.17	203.94	205.02	204.65	205.35	200.77	202.67	201.86	201.96	202.89	200.23	200.81	206.17	203.05	205.05	203.71	202.26	206.27	207	204.45	202.51	206.2
204.59	206.46	205.84	200.32	201.52	205.02	202.53	207.54	206.43	208.81	208.65	206.64	203.68	200.48	203.41	205.98	202.22	207.29	202.83	203.3	206.53	204.4	209.21	201.49	202.48	210.93	206.18	202.81	208.27	208.95	205.28	204.52	200.99	203.4	204.74	202.4	205.41	207.61	206.38	202.74	199.12	204.36	202.65	204.49	207.6	203.05	204.22	200.37	207.21	201.63
201.61	204.15	206.16	206.46	204.8	203.3	203.85	202.13	204.65	209.59	209.01	201.21	199.83	203.93	204.14	205.67	201.58	204.49	206.44	200.34	203.93	200.39	202.94	204.51	202.61	203.66	206.49	203.55	204.52	203.73	202.72	204.81	205.35	206.43	206.49	199.32	204.51	205.61	204.66	203.7	203.91	199.23	202.43	204.91	200.56	200.95	205.55	202.94	199.27	204.63
214.55	220.39	221.07	216.18	219.33	221.03	218.36	216.36	212.22	218.99	218.35	219.55	217.07	217.86	215.99	217.8	218.72	217.43	215.89	218.78	217.38	216.79	217.54	214.27	216.01	221.18	217.71	217.53	214.36	217.16	214.82	217.83	216.21	214.97	215.52	219.75	218.01	215.64	218.27	217.04	214.61	219.92	214.58	215.11	218.83	215.3	218.52	216.27	216.06	220.06
206.9	206.02	211.03	211.71	206.96	210.75	212.29	208.57	210.27	208.45	212.17	210.19	206.43	210.6	209.77	210.56	210.83	208.83	208.7	209.82	211.08	205.85	209.02	206.93	204.41	209.1	210.72	208.33	207.93	210.64	211.09	210.51	208.32	213.72	213.52	206.39	210.24	204.89	209.63	206.71	204.76	210.27	206.03	213.3	208.78	209.26	212.04	208.48	209.98	213.96
206.58	205.76	200.37	202.17	202.1	202.19	202.86	201.21	204.31	204.07	202.81	200.83	199.98	207.74	205.16	198.25	199.09	200.63	204.93	202.8	201.41	204.76	204.19	198.58	201.64	202.63	204.23	203.68	202.22	205.68	200.02	203.57	202.58	204.91	204.72	204.46	203.91	203.39	205.73	202.84	199.94	207.87	199.59	202.51	208.54	208.68	202.68	201.65	206.13	206.53
205.02	196.48	196.8	196.41	198.35	203.59	199.69	200.46	201.32	198.8	197.14	195.65	197.53	200.32	201.81	199.88	199.88	197.35	198.72	198.53	195.68	193.52	201.17	195.71	196.07	196.62	199.25	199.04	198.25	196.63	197.88	200.95	197.42	199.16	193.92	200.58	197.56	197.48	195.2	198.33	194.76	197.8	199.15	195.96	196.5	199.88	193.77	202.09	193.78	196.27
207.63	207.94	208.33	206.57	207.99	207.04	207.78	212.65	207.85	207.87	209.01	206.51	211.64	206.19	207.97	209.19	206.64	213.47	205.58	207.13	208.51	208.06	209.42	205.01	208.14	211.71	208.99	208.76	207.19	207.63	209.23	209.91	209.7	201.69	210.81	205.91	210.2	208.92	208.23	209.07	204.34	205.62	205.76	207.2	210.42	207.88	203.5	210.9	212.57	206.83
215.19	209.59	210.09	214.56	212.11	211.23	211.17	208.9	214.84	213.44	214.02	212.43	210.58	212.3	211.94	207.22	211.59	212	210.91	213.09	210.98	215.35	213.06	210.26	211.89	216.33	211.18	212.91	209.11	211.06	211.3	208.02	215.5	205.36	212.23	208.19	211.23	211.78	211.54	209.15	207.09	211.69	210.58	214.04	209.16	214.14	213.88	209.53	214.09	211.77
210.05	213.79	211.32	212.63	214.17	213.82	207.89	213.28	214.73	209.83	209.45	213.62	207.94	212.37	211.38	210.36	216.17	211.32	215.98	208.78	212.47	213.41	213.58	211.91	215.68	210.36	215.43	213.75	210.06	217.87	211.63	206.5	201.47	209.62	206.84	213.19	203.79	213.95	208.36	214.37	210.38	212.05	208.6	216.26	215.17	213.91	210.07	212.92	210.69	214.43
210.09	208.85	208.82	208.47	208.45	208.33	204.76	207.06	205.56	207.9	208.23	211.04	208.92	208.39	210.19	207.53	204.42	206.3	210.39	210.66	213.81	205.1	210.51	206.08	205.72	210.16	209.42	211.01	212.9	206.87	210.11	208.67	207.78	209.3	209.14	203.27	208.38	203.13	209.02	207.22	209.1	206.11	211.38	209.42	211.4	212.54	211.24	209.24	206.77	206.92
208.9	208.59	211.27	211.53	207.92	209.41	209.43	209.2	209.25	209.01	209.58	207.84	208.87	202.43	212.19	211.7	211.07	206.42	205.37	217.59	211.24	207.02	207.86	205.56	211.79	206.94	210.47	208.86	206.62	205.21	209.65	211.88	210.34	207.15	206.69	212.07	209.44	212.11	206.91	210.88	210.37	208.7	209.83	208.38	213.55	210.56	209.89	211.48	208.48	210.56
206.11	207.55	207.86	209.1	211.04	215.15	203.55	207.61	206.95	212.71	211.63	208.81	209.8	211.39	207.35	209.51	213.65	206.81	208.9	213.41	210.51	210.55	206.21	210.32	208.78	209.19	214.34	210.78	208.3	204.61	212.9	208.97	208.61	209.63	213.85	205.4	209.18	207.19	209.16	209.83	207.5	211.88	209.57	209.5	207.07	205.81	206.71	208.51	212.19	209.16
199.8	205.66	201.5	202.3	205.93	200.56	201.35	195.15	201.45	198.42	201.2	199.65	199.73	202.28	201.27	201.66	202.18	206.71	198.54	205.21	203.21	202.76	207.84	200.3	204.87	205.71	201.04	203.44	204.02	200.03	202.39	203.76	203.59	202.83	201.91	203.06	202.54	207.93	202.79	203.13	201.37	204.67	204.12	204.62	202.64	203.44	202.8	199.96	202.54	204.7
210.29	218.03	213.19	211.99	215.38	213.35	216.05	215.4	209.89	210.76	210.27	210.55	212.21	212.19	211.92	213.41	210.09	215.04	214.68	211.82	213.07	211.92	212.5	210.72	209.41	216.17	214.14	209.15	216.02	214.17	212.8	212.23	215.82	208.26	206.79	216.34	214.23	215.11	211.01	213.04	209.7	217.08	213.62	205.3	211.8	205.43	215.04	211.65	214.46	210.15
195.27	195.63	200.54	197.38	197.99	197.16	200.57	202.26	200.05	196.08	199.59	199.45	202.4	201.79	203.6	200.95	203.7	195.97	194.62	198.5	198.92	203.35	200.59	198.45	200.36	197.56	196.88	198.27	204.46	198.66	203.76	201.31	201.78	195	202.22	197.44	199.36	197.74	194.63	198.63	200.87	197.53	202.29	196.46	200.55	198.7	199.56	202.79	203.5	196.69
209.23	212.59	208.43	212.56	210.34	212.03	217	207.81	211.87	216.78	211.8	210.47	210.54	216.37	212.12	208.19	210.18	210.83	211.95	214.54	210.73	213.98	213.94	210.4	212.07	210.17	213.88	211.26	213.24	208.27	207.03	213.77	212.29	208.59	211.97	210.15	212.42	210.07	209.12	212	210.26	212.19	210.61	208.13	210.62	214.95	214.07	211.99	212.09	210.93
211.3	208.62	212.63	210.02	205.93	212.51	217.17	217.79	211.35	214.98	211.7	209.57	214.22	211.78	212.95	211.74	216.26	213.82	207.13	212.23	208.63	213.34	212.44	212.23	212.52	211.96	212.47	215.89	209.46	208.39	210.6	209.87	212.58	210.99	211.04	211.1	210.68	214.17	213.15	214.21	208.34	213.31	208.97	207.81	210.91	215.11	207.99	210.88	211.22	215.87
204.36	204.24	201.12	202.2	203.87	200.61	202.31	205.04	204.28	201.54	205.64	204.81	201.79	206.63	204.97	203.25	207.04	205.62	202.17	203.43	203.7	201.91	202.17	200.88	205.36	203.17	202.17	205.25	202.96	203.21	206.02	204.38	202.24	198.84	207.98	204.46	199.75	201.99	205	207.09	204.75	204.06	207.81	205.93	201.15	205.24	204.1	203.73	199.28	200.89
206.42	208.51	207.92	209.04	211.86	206.5	205.63	206.87	209.03	204.21	204.96	209.87	213.31	205.14	210.82	208.31	211.69	206.91	209.74	207.32	206.91	209.73	210.86	206.47	210.38	211.61	211.69	207.88	208.1	206.72	204.66	204.97	207.84	209.66	204.14	207.35	212.17	205.75	207.48	211.39	205.99	206.3	208.48	203.32	210.26	211.78	209.72	207.69	208.47	213.76
193.84	195.26	195.37	194.98	196.05	194.29	191.28	196.94	194.82	195.19	196.81	195.69	188.23	193.81	193.83	193.66	197.38	193.17	195.37	198.89	193.23	194.2	196.96	196.11	193.94	194.07	197.23	201.77	202.34	197.56	195.51	194.55	193.65	200.26	193.96	198.07	196.03	195.38	192.36	192.53	193.6	194.06	195.72	193.49	197.83	195.29	192.65	195.81	192.55	194.63
208.28	209.05	211.36	210.59	210.55	209.99	211.77	212.12	211.08	210.35	215.31	209.52	209.16	209.81	210.85	212.56	211.53	210.69	210.59	211.42	205.07	213.46	211.59	208.59	210.85	210.76	211.16	211.27	211.93	207.57	213.11	205.47	216.42	215.39	213.33	215.68	215.5	208.95	213.44	211.12	213.06	216.11	210.33	212.6	210.3	213.46	214.06	209.96	217.71	211.17
202.97	201.82	202.19	199.83	204.54	200.04	204.58	200.02	201.76	202.03	203.98	201.91	198.57	204.85	203.16	196.17	200.87	202.7	200.03	202.68	204.88	201.61	205.39	203.63	198.85	206.23	198.95	204.45	205.84	195.65	201.85	199.82	204.37	203.39	199.16	207.18	203.65	206.35	203.72	205.74	203.61	203.34	200.02	199.35	206.32	202.31	197.3	206.62	201.65	203.82
207.39	209.31	208.76	208.29	209.43	209.2	205.79	208.69	207.65	209.16	203.56	204.61	209.61	203.68	210.03	204.48	207.53	204.83	205.07	210.62	208.47	210.91	208.55	206.7	206.22	206.54	205.45	206.9	206.97	211.34	202.39	212.06	208.42	206.59	203.87	210.4	202.56	210.13	207.62	207.68	209.35	208.48	208.89	215.28	203.18	204.47	208.6	207.93	208.66	205.78
208.19	205.04	207.09	208.17	208.36	203.52	208.87	210.79	209.15	211.91	211.73	207.11	207.73	210.77	209.23	210.27	207.45	204.94	210.1	206.7	210.4	205.26	213.17	207.93	203.27	209.9	207.95	212.04	207.37	210.34	211.18	208.53	208.92	205.51	211.5	208.38	210.47	207.66	208.03	211.37	205.76	204.99	212.42	207.77	209.52	210.85	205.8	210.64	212.35	208.72
200.62	198.54	199.57	201.2	199.02	201.02	197.75	198.89	200.37	202.35	197.77	203.43	201.96	200.4	200.92	199.61	199.4	199.09	202.79	199.71	197.09	196.56	200.51	197.46	200.08	198.04	199.71	204.15	202.45	201.36	197.53	199.16	200.48	198.17	201.55	199.59	202.74	200.12	199.93	201.02	194.8	197.21	196.25	202.69	201.28	201.1	201.75	198.16	197.7	199.72
208.12	208.52	207.6	206.79	205.99	212.7	211.84	207.73	208.22	211	208.32	210.36	205.39	211.85	211.91	211.57	206.67	209.99	202.05	205.26	207.78	206.37	212.39	205.68	209.77	205.2	205.33	212.77	210.32	212.84	209.6	205.3	208.91	208.76	201.95	208.67	209.76	206.4	209.06	208.7	210.17	208.52	209.56	212.72	206.86	207.34	206.54	204.79	205.54	211.51
201.01	201.27	203.06	201.92	200.5	200.12	196.67	201.28	199.25	202.53	198.88	202.7	201.02	198.39	204.44	200.6	202.73	199.07	199.71	199.15	204.89	203.12	201.05	204.88	202.16	197.41	206.46	195.35	201.15	201.72	208.46	201.53	198.68	199.03	197.89	201.12	206.7	203.47	201.22	198.18	202.1	197.11	202.79	199.8	201.18	200.97	198.18	199.35	200.06	200.01
209.78	210.51	206.01	210.35	208.57	210.97	208.42	211.17	214.54	212.74	208.03	209.03	207.87	205.13	207.97	205.06	204.3	208.82	208.4	209.6	209.5	204.7	208.1	205.87	206.77	211.65	203.35	204.46	210.52	204.53	204.15	212.79	212.68	208.72	209.57	210.64	213.36	208.54	212.4	208.64	204.73	205.34	205.95	207.74	208.82	210.27	208.26	206.18	207	208.97
204.18	206.69	201.68	201.57	204.21	200	206.26	205.55	205.55	199.38	209.28	199.77	206.45	208.53	203.69	200.89	204.11	203.98	206.13	200.1	204.7	200.14	208.91	202.32	204.57	207.46	208.55	205.2	207.73	201.04	207.94	203.42	203.27	201.6	202.68	200.94	200.76	207.66	203.14	204.94	202.59	201.07	211.01	204.59	198.45	206.43	200.99	201.84	204.11	204.1
209.63	206.52	210.53	206.26	208.18	207.85	208.93	208.3	209.13	209.97	207.58	207.35	207.04	214.18	208.34	212.22	208.09	208.04	208.26	205.63	212.93	208.13	206.13	207.73	208.1	207.3	208.44	204.71	206.32	207.92	210.73	211.78	201.95	209.96	213.11	210.78	211.3	205.17	209.46	210.8	206.96	207.85	207.08	208.82	209.39	205.05	207.87	209.16	212.81	206.74
215.1	211.63	212.25	213.37	213.94	215.97	215.04	206.97	211.74	211.34	216.55	212.8	213.33	213.01	216.25	212.35	218.4	214.53	211.12	214.1	212.86	216.62	213.16	210.73	215.4	217.29	214.45	219.55	218.65	212.21	218.71	209.69	208.93	211.6	210.02	213.65	216.06	210.27	211.61	212.36	214.83	212.68	217.27	216.13	210.18	212.11	213.96	212.55	214.6	211.69
199.01	201.47	198.6	196.11	201.9	200.06	200.87	197.31	198.47	198.46	196.35	200.35	196.75	201.67	199.33	195	197.14	200.02	197.7	205.84	197.44	203.13	198.03	201.81	198.53	202.7	199.5	197.5	196.28	192.73	195.99	200.77	196.78	202.95	199.26	200.93	193.61	199.43	198.23	201.34	200.66	201.83	200.25	198.01	202.12	197.83	203.71	198.83	200.52	204.36
203.04	197.02	201.46	209.11	201.23	202.88	202.31	202.83	204.68	207.14	198.42	201.17	205	200.64	200.21	205.86	208.31	203.67	203.17	200.01	205.95	202.54	199.03	200.07	197.42	200.36	207.04	197.37	200.91	199.95	205.12	201.84	197.55	203.72	200.8	203.65	205.5	201.59	203.84	203.08	205.36	201.84	200.07	201.11	207.13	200.06	201.88	200.09	205.25	201.14
204.38	206.17	208.75	205.37	208.94	207.88	211.24	208.69	207.97	211.24	206.07	209.37	210.16	209.41	203.44	210.03	205.51	205.08	209.98	210.01	203.74	202.71	212.12	213.85	204.69	209.73	210.63	208.93	206.87	211.28	209.56	209.15	201.49	204.15	205.57	206.76	205.82	207.5	208.51	210.06	206	210.17	210.85	211.74	208.94	204.15	207.01	201	205.83	203.07
210.93	212.39	213.2	209.49	204.86	208.3	209.36	212.27	214.66	209.86	209.21	209.22	210	205.07	209.53	203.54	210.62	205	204.38	212.75	207.88	208.96	210.29	211.77	209.82	211.3	206.37	210.11	209.14	211.04	206.87	211.01	212.39	208.53	207.53	209.06	209.14	211.4	216.79	206.62	209.89	204.47	206.56	208.4	209.26	208.19	212.26	207.28	212.9	209.29
199.22	209.06	207.41	202.67	201.5	200.5	204.94	205.16	201.19	195.39	197.96	199.99	206.45	202.38	204.11	209.01	208.37	206.34	203.51	206.23	204.57	203.1	205.25	201.86	204.73	207.07	206.25	205.62	203.41	208.33	205.23	201.24	203.82	203.56	206.27	203.04	201.74	205.3	201.26	205.54	205.18	200.36	203.75	207.46	204.87	201.95	200.05	203.35	201.04	205
203.7	197.87	199.85	202.47	204.36	199.26	198.63	201.37	198.54	200.35	198.86	202.94	199.3	201.81	200.14	198.8	196.83	201.21	196.32	201.3	199.64	197.93	196.41	196.93	198.27	195.95	198.77	200.99	197.57	202.1	198.22	201.57	203.84	199.76	197.98	200.82	199.71	195.83	197.95	202.3	201.89	197.67	199.51	200.29	196.94	200.06	200.59	198.42	200.77	200.96
202.58	211.72	208.37	204.33	212.74	211.57	207.53	204.14	206.47	206.13	211.96	209.07	212.85	205.44	208.35	207.1	209.89	211.36	208.56	210.37	206.71	212.65	213.36	212.06	207.4	210.61	205.16	211.17	210.44	204.76	206.92	212.28	210.62	211.89	206.79	211.01	208.95	208.29	208.54	207.56	207.68	212.03	209.81	209.15	210.83	215.25	207.47	210.42	212.83	207.09
210.39	214.46	209.37	210.55	207.48	211.72	212.45	215.02	211.8	213.76	213.83	214.61	211.28	212.21	210.43	213.41	213.72	212.59	213.3	212.75	216.62	216.57	213.9	211.71	212.84	206.09	215.22	209.01	209.58	216.12	214.95	208.45	211.93	212.43	210.41	211.02	211.76	212.85	213.26	213.98	210.98	208.29	213.43	211.74	209.98	209.29	205.45	212.13	212.49	212.85
212.16	211.52	210.35	212.26	209.91	212.26	209.48	212.89	211.67	213.72	208.56	211.13	210.94	209.65	209.98	215.94	219.03	213.69	213.81	211.92	210.01	212.09	211.63	211.02	206.21	212.22	213.53	212.63	213.41	205.97	209.61	213.64	211.11	208.81	207.65	214.11	211.9	212.71	208.18	212.62	206.51	209.91	213.31	210.19	211.29	213.46	213.82	210.9	212	213.6
208.28	205.42	206.52	203.86	207.99	200.25	205.78	209.47	202.29	206.93	207.52	200.31	210.48	206.65	206.99	205.21	205.55	208.72	208.03	209.84	207.33	204.81	206.38	209.97	203.37	203.63	206.69	204.18	203.13	203.55	207.96	207.67	203.06	205.15	205.13	209.8	204.39	208.73	204.88	207.57	204.51	202.44	205.51	206.05	206.73	204.12	202.29	207.75	207.01	207.39
202.58	199.46	200.96	199.68	200.51	200.41	203.56	200.69	198.84	204.03	200.15	198.48	199.35	199.26	200.87	197.07	202.55	202.31	196.01	202.33	197.61	198.01	196.99	197.14	194.26	198.73	199.67	201.01	201.04	200.64	203.51	199.23	199.81	199.7	200.11	201.54	196.64	199.51	195.97	197.7	198.5	200.25	198.35	199.9	198.85	200.71	202.38	203.96	200.91	200.12
201.39	202.42	198.3	205.12	200.47	197.66	198.31	199.47	196.26	201.54	200.33	193.56	200.97	199.56	199.88	198.59	198.59	203.22	199.81	202.12	199.89	198.39	197.16	201.19	198.57	199.9	201.94	200.46	201.41	200.74	200.05	202.21	198.97	202.7	199.87	198.53	206.02	202.77	199.07	201	199.92	202.56	199.78	205.22	197.01	196.03	202.6	200.6	195.41	207.38
205.89	200.5	203.52	202.21	204.26	203.63	204.01	208.2	200.35	203.89	206.77	202.39	205.84	205.96	201.82	207.48	195.31	201.52	202.21	201.63	204.79	203.23	200.23	203.87	204.56	201.04	202.28	200.26	203.89	197.1	204.06	203.25	199.57	199.58	205.47	201.16	203.14	204.16	203.55	199.71	204.58	204.04	203.91	199.98	204.58	204.55	203.84	200.36	204.76	204.66
199.45	205.49	200.05	204.03	201.15	203.51	205.21	201.63	197.95	204.13	198.9	201.62	202.3	204.14	206.22	204.36	203.92	204.06	204.4	203.22	203.35	206.06	201.06	205.43	204.42	206.98	202.57	199.11	204.96	206.37	202.85	201.18	203.74	204.81	198.87	204.98	206.42	202.53	208.05	200.83	199.25	201.86	203.62	199.51	199.93	202.2	206.74	207.96	203.14	201.51
207.78	205.75	209.03	206.77	204.22	203.02	206.86	208.37	206.64	206.78	204.49	205.95	204.86	205.88	209.36	208.18	206.73	201.7	206.72	205.06	207.1	211.23	203.58	208.34	205.19	206.79	205.44	210.37	210.53	204.75	203.89	205.47	206.08	206.98	206.73	213.69	203.86	206.04	204.34	207.28	208.88	209.19	204.25	207.96	212.04	208.64	206.86	205.8	208.44	209.67
201.09	203.85	202.8	198.21	199.31	199.76	202.59	195.72	198.54	200.17	204.65	196.07	198.93	199.08	202.09	201.81	200.57	201.48	203.95	202.98	202.03	204.39	198.6	199.39	199.01	201.5	199.82	199.96	201.19	198.47	199.67	201.05	200.53	195.75	204.92	201.45	198.74	199.13	202.18	200.29	200.5	204.2	195.32	198.4	203.63	202.01	192.98	201.65	199.28	203.11
211.61	205.64	207.4	206.06	206.15	213.28	206.57	214.25	211.62	205.81	208.82	212.72	211.78	208.1	203.9	205.17	205.28	210.58	213.76	205.63	205.97	206.78	209.72	210.03	213.04	209.88	206.68	209.62	209.74	206.97	208.85	208.26	206.58	211.97	210.11	209.87	203.7	209.2	208.17	213.14	206.22	208.17	209.69	208.5	211.63	203.89	212.25	210.12	208.81	208.05
203.71	201.91	209.75	203.75	204.13	204.64	203.64	205.06	200.15	207.3	206.1	203.43	204.44	203.46	202.05	199.74	205.35	203.69	199.88	204.57	202.56	205.9	204.05	201.99	202.06	204.42	203.83	203.54	200.81	209.47	206.49	206.61	204.8	206.16	201.09	204.85	201.95	201.53	202.89	204.26	203.25	201.72	203.09	199.36	203.17	204.77	199.49	204.96	205.61	202.53
213.17	209.9	205.22	212.88	212.98	209.66	210.52	212.09	210.78	214.69	212.49	211.53	208.98	207.74	212.09	214.31	212.5	212.54	215.63	209.39	208.2	211.57	213.37	213.59	211	210.18	213.81	206.31	207.07	208.1	210.24	209.94	210.83	210.2	213.22	212.23	210.07	213.12	214.8	210.07	207.03	215.24	211.36	211.56	211.67	212.15	207.76	215.04	213.34	212.06
206.73	206.16	208.15	206.41	206.61	207.92	203.69	208.74	205.97	203.78	209.09	202.15	203.85	205.85	208.86	209.12	210.36	205.98	204.76	208.56	209.32	210.62	207.2	204.75	212.27	204.65	205.63	208.02	209.24	203.78	207.02	212.71	205.03	206.95	206.25	208.55	207.2	206.86	207.32	210.81	210.91	207.4	203.97	203.8	206.77	210.69	209.82	210.14	209.46	209.42
199.92	203.07	200.71	204.4	202.51	204.77	197.67	200.24	202.58	203.56	202.04	204.35	200.69	203.86	205.57	203.99	200.55	203.55	197.37	196.95	196.85	199.7	201.54	201.38	198.82	202.21	202.92	202.17	200.91	205.53	206.43	203.82	200.92	199.74	201.13	203.83	200.11	203.46	203.3	202.57	200.53	206.32	204.09	206.3	199.28	204.31	200.11	208.52	200.31	204.05
211.62	213.89	211.01	208.2	210.8	209.89	213.54	205	206.86	206.29	210.51	208.02	209.22	208.32	211.52	211.03	209.91	213.32	206.97	213.39	208.71	213.94	205.84	206.91	208.32	209.33	211.95	209.39	209.21	206.83	207.25	211.99	206.67	211.91	208.38	210.72	210.85	211.28	208.42	205.56	211.33	209.5	210.75	211.46	204.38	209.87	206.99	213.81	206.93	207.77
206.74	202.3	209.63	206.32	210.19	208.75	206.68	209.83	207.6	211.7	207.06	208.27	206.82	209.29	207.91	212.84	208.91	209.49	205.7	208.84	203.49	207.64	206.79	207.54	206.43	210.24	208.38	206.82	210.32	207.49	208.43	211.08	206.46	210.22	204.6	210.42	206.31	209.35	210.98	206.65	211.35	206.86	212.47	206.77	206.7	208.34	209.64	211.21	206.72	204.64
207.86	211.64	213.59	208.05	208.48	213.42	209.02	210.68	208.53	207.95	208.85	208.96	213.1	212.44	205.8	206.65	208.51	211.58	203.47	211.03	207.92	205.22	210.87	207.78	208.03	206.03	209.82	206.07	207.79	204.5	209.45	210.93	210.27	204.23	208.34	213.74	207.42	206.15	213.69	211.55	208	205.47	209.36	207.88	210.55	210.81	208.58	206.01	210.76	211.73
207.71	209.11	205.27	208.09	208.47	209.82	206.29	204.04	209.39	206.98	217.02	209.33	209.8	208.56	210.11	212.72	213.25	204.41	213.09	207.41	206.78	206.76	208.57	210.46	208.98	210.21	213.8	208.73	208.5	213.82	208.43	211.8	208.36	210.41	209.97	207.67	212.01	205.36	211.4	205.92	213.43	211.5	213.1	209.67	206.93	217.47	210.4	209.11	206.39	201.8
200.88	196.96	196.77	198.01	204.44	204.28	202.69	203.9	196.7	200.18	201.45	200.38	203.63	196.21	196.34	197.4	196.85	200.08	195.84	202.97	197.95	200.35	197.86	204.21	201.37	200.78	205.19	200.01	199.2	198.21	199.99	200.6	199.93	199.64	196.54	201.91	201.14	197.05	199.35	201.4	201.32	204.13	198.3	198.45	198.7	196.72	199.09	195.68	203.68	200.01
210.56	209.83	208.61	207.06	207.94	206.29	207.6	204.09	208.57	210.23	210.71	206.92	210.62	206.78	209.72	205.06	205.55	207.46	206.09	207.42	209.67	209.08	208.45	208.38	205.12	204.22	206.68	205.91	207.44	207.22	205.73	213.12	208.87	208.84	207.42	206.94	210.18	203.64	205.89	209.37	207.74	205.41	211.39	208.63	207.85	206.35	205.37	208.86	208.29	209.49
209.06	215.51	214.64	212.67	214.37	214.51	212.78	210.66	210.26	211.66	208.58	208.52	210.09	211.69	213.47	208.4	211.35	209.27	210.52	216.7	212.71	212.45	211.77	210.17	212.63	207	210.26	208.47	212.19	208.69	210.55	212.65	207.46	209.16	211.98	214.52	213.96	214.32	213.58	210.95	207.56	213.57	215.58	216	208.57	214.41	213.38	212.9	213.6	216.9
204.52	205.28	205.5	205	206.52	207.99	205.94	207.94	207.57	209.91	204.3	206.64	210.06	204.48	209.74	211.81	205.82	207.05	206.53	209.4	209.62	205.55	206.99	206.43	202.05	209.11	207.44	206.95	209.31	205.42	207.66	210.5	208.62	206.45	207.73	208.96	207.1	205.66	207.81	208.37	209.45	203.23	206.43	206.02	207.11	206.67	208.82	208.62	207.11	206.62
211.99	205.8	207.12	205.89	206.92	212.94	209.6	208.51	209.01	208.41	210.9	206.77	206.82	205.76	210.14	205.91	209.58	205.6	210.53	208.4	211.48	205.83	211.12	208.04	209.5	210.14	210.73	205.3	206.86	207.52	208.52	209.84	207.15	208.64	203.35	214.33	209.49	214.08	206.01	207.52	208.25	209.96	209.67	206.98	213.74	209.89	203.52	206.97	203.95	211.42
208.96	201.77	204.9	203.25	206.82	206.53	204.34	210.09	205.39	205.69	209.66	209.48	205.69	205.87	205.39	210.68	202.2	205.38	204.82	204.39	202.03	210.72	206.17	205.11	202.3	207.79	206.24	203.21	208.57	203.63	205.47	201.65	202.98	205.15	207.47	207.18	203.7	207.95	206.97	207.86	204.26	204.69	206.52	204.07	207.01	204.83	208.83	211.29	208.34	206
212	211.28	211.31	210.73	214.32	213.71	210.04	208.66	216.29	208.75	217.01	210.98	210.95	216.72	210.81	214.53	215.72	209.34	213.74	211.23	209.08	210.79	209.95	210.98	210.25	213.43	208.9	212.48	210.06	210.19	213.25	213.96	214.17	212.3	211.62	210.27	213.54	212.7	211.44	215.52	210.35	212.72	210.93	213.79	211.35	221.1	212.9	209.48	209.88	210.58
203.8	207.62	206.03	203.93	209.11	204.21	207.84	201.2	212.43	210.88	205.01	204.46	204.79	207.5	211.87	208.44	208.02	205.97	203.68	208.02	205.01	207.21	208.2	206.06	205.22	205.33	206.64	209.12	205.21	204.57	209.99	205.74	207.65	208.97	209.26	207.47	203.77	204.8	206.11	209.48	206.84	209.1	207.48	208.57	208.83	201.93	205.47	210.12	204.62	202.73
209.24	206.65	207.29	209.42	210.95	207.85	209.66	210.3	210.72	209.55	205.8	209.79	208.72	207.17	208.35	203.83	209.79	209.18	208.49	213.98	207.22	204.29	210.92	206.52	207.72	207.57	213.09	211.75	211.02	208.62	208.94	204.88	208	213.37	209.23	206.93	208.2	209.39	206.63	207.91	211.75	211.68	213.94	212.67	208.01	209.72	211.12	209.65	207.75	208.43
216.35	212.74	212.71	214.43	211.09	209.99	210.77	211.91	212	212.64	212.17	215.28	213.77	211.81	215.79	213.94	211.58	208.19	212.21	212.95	212.39	213.71	214.01	214.03	215.08	215.83	210.78	209.83	215.44	210.42	212.14	214.31	208.86	211.8	215.16	209.45	210.68	215.5	211.14	214.92	213.79	210.2	209.15	212.79	207.95	208.55	213.28	211.68	212.57	209.44
211.98	215.05	208.05	214.48	212.96	213.07	211.16	209.32	214.32	210.29	209.43	207.43	216.63	211.82	212.29	209.37	206.75	212.1	208.79	213.86	210.62	213.92	205.17	213.95	211.64	215.71	213.07	212.07	210.51	215.13	212.74	212.99	211.21	213.15	209.92	211.68	211.32	213.04	215.31	211.69	212.42	209.58	212.37	214.79	212.34	206.41	208.28	213.59	212.03	211.73
207.31	209.93	208.82	205.91	206.61	206.59	211.09	209.77	207.34	208.42	210.29	206.25	211.2	211.18	206.95	208.35	210.49	208.53	206.89	210.5	208.4	210.42	209.56	208.38	204.77	205.38	208.15	210.8	206.68	211.2	210.87	208.16	209.95	214.08	207.82	208.94	205.97	209.91	208.36	208.26	207.94	209.23	208.89	208.27	209	205.88	210.28	211.64	204.23	205.42
218.3	219.98	216.87	213.81	219.04	217.39	212.69	219.16	220.82	218.64	218.72	218.14	213.82	217.77	216	216.35	216.57	213.73	216.23	215.51	215.93	219.39	222.98	219.61	218.57	215.94	216.27	213.05	213.49	217.87	210.03	215.14	216.11	215.62	216.59	214.98	216.68	214.01	216.58	217.8	210.77	216.23	217.87	220.73	217.88	212.62	213.4	217.53	221.08	217.85
210.2	203.67	209.23	202.64	206.97	206.4	205.91	211.37	210.98	208.67	206.19	209.93	210.7	211.93	210.37	209.71	206.2	211.05	209.58	207.27	207.48	204.24	205.99	208.24	208.06	208.7	211.11	212.67	205.54	207.1	208.27	209.5	211.15	212.3	205.79	211.77	206.24	210.34	211.72	206.95	212.39	208.92	207.14	209.13	207.28	206.77	208.44	209.09	208.35	207.29
209.63	212.62	213.39	206.23	207.89	209.86	208.53	214.67	210.93	216.78	205.91	210.16	210.76	207.98	210.42	214.36	213.66	210.84	212.94	207.28	212.58	209.85	209.6	207.29	209.8	210.66	207.68	217	214.61	212.59	208.73	211.23	210.63	211.77	211.48	208.92	212.3	212.92	212.03	213.3	210.49	210.12	210.3	210.69	215.02	213.23	211.58	209.38	213.85	211.86
197.42	200.87	203.57	202.84	207.11	201.84	201.93	204	199.39	199.22	200.8	210.13	202.68	201.43	210.82	201.13	204.11	203.22	200.63	201.1	208.02	202.1	203.62	201.68	202.61	202.94	202.46	201.49	205.75	205.69	201.78	204.72	200.66	203.86	201.45	204.17	203.98	204.18	207.4	203.15	203.27	197.26	199.79	200.57	199.66	201.93	203.89	202.91	202	200.34
220.29	220.9	219.85	215.77	214.78	214.92	214.53	214.76	217.49	218.18	219.32	218.96	218.91	218.13	223.69	218.71	214.79	220.73	217.1	217.36	219.17	217.35	219	221.24	216.39	219.05	215.88	215.73	220.73	218.49	214.34	218.93	217.38	217.32	217.23	218.68	220.19	219.7	216.98	218.22	217.09	217.75	219.48	217.85	214.43	218.01	217.67	214.31	213.15	215.54
201.21	198.8	203.77	202.45	202.83	202.35	204.19	199.86	200.15	203.35	201.63	199.55	201.15	196.25	197.75	201.45	200.87	196.14	197.68	195.78	199.38	198.51	201.97	200.17	200.09	198.6	201.54	201.47	195.69	201.24	200.29	203.81	201.42	200.13	199.08	202.63	201.84	199.42	200.14	205.53	200.24	199.38	199.08	200.9	200.11	198.6	201.13	200.08	200.94	198.95
[truncated: 150 more rows]
[truncated: 150 more columns]
