# Supplementary material for: Genetic dissection of main and epistatic effects of QTL based on augmented triple test cross design
Source: PLoS One. 2017 Dec 14;12(12):e0189054. doi: 10.1371/journal.pone.0189054 (PMC5730204; doi:10.1371/journal.pone.0189054)
Supplement: S6 Supporting Information — (ZIP) [file pone.0189054.s006.zip › z1_1300_0.2_5.csv]

203.14	192.79	201.11	201.02	204.91	193	197.99	204.09	192.17	198.27	196	198.9	189.97	192.76	198.66	200.51	192.89	193.98	197.66	197.54	191.78	194.52	192.45	196.56	197.66	195.15	188.69	197.27	195.74	200.2	201.39	200.58	197.08	196.36	200.86	200.13	192.57	197.8	194.79	199.57	196.56	200.32	192.46	195.82	192.07	196.42	195.51	195.55	201.09	192.97
211.38	214.91	213.29	210.99	209.1	214.64	211.12	214.19	209.68	212.72	212.18	215.94	214.47	212.05	213.45	214.12	207.98	217.47	217.81	212.56	208.98	216.96	205.98	211.07	211.92	213.65	207.43	210.6	207.99	210.98	211.02	205.71	209.06	213.77	209.02	209.83	209.31	211.6	214.45	210.07	215.59	209.63	215.8	212.28	213.37	215.46	216.08	222.52	213.32	215.49
200.3	204.92	196.61	195.82	207.75	202.44	196.14	199.62	204.33	202.92	200.17	196.34	202.37	203.02	209.53	198.8	199.66	195.87	200.02	202.99	198.2	196.21	204.53	204.07	197.43	193.3	203.92	202.78	196.94	203.01	203.5	198.27	198.76	198.98	197.23	198.66	191.79	193.03	198.53	193.71	198.83	196.39	198.83	198.4	199.37	200.66	198.63	201.85	203.1	199.05
200.84	207.89	202.96	202.4	202.67	208.8	206.8	205.12	204.6	200.07	202.56	202.97	200.49	205.75	207.17	205.22	202.31	204.15	201.96	206.99	205.54	200.37	200.91	197.52	207	201.36	204.02	201.89	203.92	205.72	203.81	212.49	208.55	199.92	201.95	206.36	196	197.47	209.79	201.24	202.87	206.62	208.51	204.63	202.67	211.88	204.32	203.15	204.93	206.96
218.97	211.62	215.77	222.5	223.47	215.19	213.31	218.29	216.96	216.82	217.68	222.35	220.82	214.89	219.94	225.36	209.91	223.1	219.68	225.84	214.64	214.47	214.57	211.96	214.93	222.14	213.37	221.25	214.07	216.99	215.9	223.14	217.68	216.67	215.37	221.62	213.65	209.89	224.85	217.33	214.53	221.47	213.26	218.8	223.83	213.42	220.02	219.49	223.24	220.33
201.11	197.02	209.8	202.9	205.03	202.95	203.47	204.17	208.72	202.79	204.34	204.9	200.45	202.7	204.38	199.94	203.44	202.73	198.07	207	201.4	204.15	206.56	196.89	201.31	208.67	197.73	206.14	211	204.87	201.9	204.65	198.81	204.75	199.16	204.2	207.88	208.08	204.59	206.09	201.53	201.48	206.72	204.2	200.32	203.06	203.84	205.92	204.49	206.23
217.38	218.21	216.6	218.8	218.39	215.47	207.87	214.57	219.89	218.93	221.52	210.39	221.7	214.36	220.06	217.39	209.55	214.23	214.75	219.84	216.46	215.15	209.41	214.87	220.2	218.78	217.79	214.02	217.75	210.9	215.49	210.68	215.9	215.59	213.7	218.02	214.43	214.65	219.22	213.67	214.71	213.03	221.29	217.29	216.21	219.46	219.32	214.68	213.2	218.09
212.47	216.91	217.42	216.57	208.2	215.43	210.6	212.21	206.85	214.98	213.48	204.04	211.38	215.31	216.21	212.63	206.09	207.95	207.46	215.68	211.87	214.67	211.58	201.74	217.79	208.48	209.02	220.09	202.88	212.98	213.2	210.5	213.57	215.04	211.93	211.87	222.61	207.16	211.95	213	212.14	211.14	208.17	209	215.87	216.82	211.47	205.65	208.51	215.74
213.2	215.64	216.25	219.48	221.29	214.44	210.4	210.79	209.03	216.54	214.03	207.48	213.37	212.63	214.31	217.08	212.82	212.86	212.82	208.84	214.37	212.84	209.35	213.35	206.32	208.73	211.26	210.52	217.66	208.44	206.07	214.14	208.99	213.67	212.26	209.52	212.09	213.62	218.63	212.02	209	206.41	212.53	215.88	208.74	213.84	210.75	210.62	209.89	210.54
220	211.92	213.78	218.79	210.82	220.28	222.01	222.85	212.37	222.45	218.87	226.42	222.07	221.33	210.02	217.46	214.84	220.38	218.7	215.35	216.08	223.77	215.96	225.6	213.05	225.14	218.3	221.03	219.6	220.23	215.03	217.31	215.21	216.24	216.67	226.35	222.47	215.69	220.58	219.12	212.49	219.04	215.81	219.19	219.72	216.85	219.38	217.86	220.4	212.22
206.6	209.55	210.22	203.3	213.92	209.1	207.78	208.48	203.69	208.02	203.36	210.45	209.25	207.75	207.84	204.65	207.22	214.84	205.81	205.99	209.45	210.28	209.58	207.54	206.51	203.98	201.8	202.67	210.96	203.29	208.3	204.76	217.54	214.59	206.83	214.77	211.07	211.89	209.14	205.83	210.5	204.92	205.85	205.49	202.13	200.48	205.51	212.34	211.15	212.57
204.79	207.96	209.28	202.13	205.64	211.48	210.57	212.74	204.04	201.55	217.89	205.04	204.17	205.75	209.32	205.92	208.77	197.46	208.61	209.54	204.63	211.45	208.83	210.94	204.71	216.58	211.24	210.05	208.67	206.39	207.08	211.64	204.7	207.66	205.86	204.56	211.09	205.7	204.66	208.5	206.8	203.92	206.54	209.3	208.28	201.01	209.91	205.02	212.16	206.93
212.24	209.9	215.12	211.64	215.5	214.69	215.81	203.24	205.57	206.15	209.73	214.55	212.76	211.61	212.26	213.95	215.16	218.58	213.14	216.1	208.5	213.91	212.14	207.95	210.44	208.05	209.04	215.26	210.22	209.16	209.74	214.54	208.3	213.17	216.08	203.35	221.73	219.68	206.52	212.75	210.52	206.59	215.01	215.72	209.88	208.09	207.86	211.93	217.85	214.67
202.51	194.63	197.9	206.27	200.74	201.16	207.54	198.64	204.28	209.01	207.96	198.81	198.81	206.19	201.3	202.62	202.57	205.37	201.55	204.28	207.41	203.59	206.03	203.25	195.08	202.18	202.9	205.36	201.5	195.62	199.43	203.43	197.71	210.46	202.74	205.45	204.8	200.59	200.33	201.14	202.51	199.9	203.89	205.06	200.82	213.97	206.11	200.49	197.8	204.38
198.83	199.4	199.62	193.12	191.7	202.45	188.36	197.38	192.79	194.6	202.74	198.62	193.98	195.86	201.29	195.27	197.18	201.98	193.29	197.42	200.64	200	198.79	197.83	198.81	194.46	200.41	196.52	196.47	201.77	192.19	198.1	194.69	194.87	201.76	197.68	192.05	190.85	196.8	203.28	197.11	195.36	191.94	196.7	194.24	195.1	199.71	202.14	196.81	201.13
201.07	195.91	200.02	195.99	195.61	203.82	196.17	202.8	198.06	199.8	196.86	198.42	197.71	200.13	197.25	195.38	200.97	201.33	199.32	195.37	195.35	198	200.41	203.61	199.87	199.03	197.67	204.06	202.64	202.42	200.69	205.4	204.14	205.92	193.05	204.14	196.68	195.18	199.02	200.36	197.34	196.9	205.98	200.56	199.65	202.28	197.04	199.61	203.87	194.17
223.07	220.63	215.35	216.76	221.66	217.89	214.87	221.47	212.12	217.2	216.4	219.46	216.67	211.05	221.67	217.39	211.12	220.9	218.63	219.25	217.75	217.17	213.42	218.75	215.04	219.21	217.92	211.69	215.22	217.07	211.83	220	221.35	224	216.22	214.17	219.24	215.69	220.82	220.24	218.33	213.55	215.83	217.67	218.52	218.43	217.52	218.42	218.04	218.17
205.24	204.75	210.99	210.72	205.56	208.87	210.04	209.31	213.57	206.05	211.77	206.02	214.12	205.78	206.41	208.36	204.86	200.42	206.36	207.05	200.95	209.79	202.33	205.1	208.37	212.05	207.05	207.92	206.66	212.9	206.49	210.97	212.34	216.72	209.69	206.86	214.41	214.93	207.45	205.56	213.58	215.85	208.06	210.72	205.87	207.15	209.02	212.63	214.59	209.56
204.11	209.85	210.81	205.14	203.41	210.81	212.27	205.97	210.76	205.45	208.24	208.62	206.7	214.31	210.19	213.27	208.15	207.28	213.32	204.65	206.45	208.94	210.14	206.07	208.67	208.43	206.86	212.96	214.75	209.71	206.98	205.24	208.14	213	203.89	201.8	212.99	210.31	212.06	204.71	211.05	212.66	207.51	205.84	208.79	209.93	207.16	205.75	206.17	205.76
198.97	197.36	199.4	195.27	199.23	193.28	202.48	191.55	190.4	196.31	198.97	192.92	199.63	197.65	201.92	195.78	198.39	200.03	200.75	201.56	195.22	200.96	193.13	199.83	200.78	195.59	200.1	202.2	196.21	196.08	198.98	199.64	196.09	200.84	196.34	197.13	196.89	192.09	194.05	198.18	194.48	196.31	191.31	199.07	200.84	197.17	194.23	200.86	199.33	198.85
211.84	205.61	207.62	207.26	210.12	209.45	211.11	203.17	206.78	214.84	212.27	209.02	213.73	213.33	211.23	215.86	208.56	208.27	214.42	203.24	217.76	204.95	211.77	208.02	211.63	203.28	203.59	217.49	202.03	209.27	204.88	207.06	212.78	209.24	210.38	207.09	209.24	204.5	203.62	213.37	209.83	204.3	211.9	203.9	207.88	211.9	200.73	199.54	211.46	203.27
204.55	205.43	197.56	203.59	200.41	193.31	202.61	202.27	201.98	197.78	201.32	199.36	210.65	196.29	197.1	202.58	208.03	199.5	203.3	204.68	198.67	200.79	200.89	195.04	204.5	195.94	205.18	204.13	203.3	202.88	198.98	206.89	198.48	205.29	196.45	201.56	203.2	204.84	206.66	207.1	203.15	207.43	209.2	201.77	211.22	207.4	204.32	202.37	207.43	209.09
208.28	208.93	206.67	200.93	204.24	208.41	208.75	218.4	207.72	210.08	206	208.01	204.06	207.53	202.48	201.26	210.87	209.06	208.67	209.94	206.21	210.01	209.8	208.1	211.35	210.97	212.9	208.3	214.44	214.17	214.52	217.86	206.57	209.56	207.81	209.46	208.89	207.73	210.62	207.05	203.78	211.58	209.76	205.31	212.18	203.26	212.73	211.44	209.46	206.76
200.92	202.52	203.51	205.14	204.76	197	205.7	205.64	199.57	202.62	199.8	197.64	207.37	199.92	199.95	210.7	210.06	206.16	201.34	208.01	204.84	203.84	208.22	197.57	203.19	198.74	204.03	208.31	203.76	200.13	205.38	204.44	203.69	199.41	200.34	199.7	200.53	211.09	202.22	204.92	198.07	203.94	205.18	205.42	205.12	206.74	207.61	197.67	198.97	199.9
206.12	203.04	202.74	204.59	208.1	201.57	207.72	204.64	197.1	203.07	200.2	205.61	200.23	202.03	202.22	200.77	203.04	205.51	203.97	204.41	203.64	205.28	204.78	206.59	201.05	205.85	206.86	194.86	207.81	206.33	201.53	203	202.45	203.32	203.37	201.92	202.26	204.89	201.41	192.38	202.29	202.31	206.04	197.05	196.99	202.46	203.66	199.3	200.99	205.44
212.14	211.55	204.3	213.76	205.04	208.78	203.3	203.5	204.06	205.61	207.86	200.99	198.79	203.95	214.34	205	210.59	209.19	210.23	199.85	208.3	210.09	207.13	212.34	205.31	207.47	202.58	209.84	212.38	205.7	211.9	206.83	207.87	204.5	210.62	213.2	206.14	207.14	209.8	209.13	209.1	208.02	214.64	204.36	207.91	212.28	210.23	208.15	207	205.01
211.79	208.54	214.85	205.3	214.31	216.34	211.35	217.26	214.82	215.9	216.66	211.17	218.38	212.15	212.74	207.71	214.65	208.88	207.91	212.77	210.68	209.84	213.32	216.11	208.33	216.89	209.62	216.06	211.61	210.2	213.55	212.71	204.34	211.11	212.79	217.47	210.83	214.58	210.91	214.07	213.45	209.16	222.2	210.72	215.19	216.22	212.89	215.74	209.78	213.99
211.52	205.72	219.01	213.69	213.21	211.42	216.12	213.24	215.65	212.01	220.16	214.59	211.8	211.29	209.36	214.94	215.55	214.13	210.03	210.74	217.56	215.37	205.96	215.64	208.06	213.4	208.47	217.72	208.43	214.66	213.24	211.09	218.28	209.91	217.59	210.55	215.98	213.23	210.79	218.81	213.9	209.64	212.29	214.2	213.97	213.64	217.92	212.61	208.44	219.29
194.99	197.48	201.74	202.46	198.55	194.44	187.34	194.77	204.47	196.73	195.5	192.54	192.66	195.56	187.88	191.99	198.96	194.24	195.57	205.04	201.63	195.94	195.5	195.18	198.14	200.52	193.99	199.04	202.8	197.87	192.38	196.07	201.86	200.02	196.09	193.98	198.36	192.54	201.13	199.35	197.28	197.46	195.62	194.71	205.29	191.9	194.37	197.26	194.86	196.8
198.58	202.35	206.49	196.88	203.48	200	196.48	203.34	199.58	202.58	201.1	200.54	199.72	204.74	204.73	205.61	204.84	207.33	210.12	210.74	210.91	203.76	205.8	203.69	194.37	205.74	199.12	200.03	199.93	203.92	206.55	203.74	206.72	203.08	202.9	207.51	207.16	199.98	201.63	201.14	198.46	193.74	207.38	211.89	207.48	205.5	205.65	201.41	209.51	204.75
203.66	215.07	209.94	216.1	216.52	215.71	211.94	212.31	214.94	214.8	216.42	216.51	211.84	213.71	208.47	212.17	215.08	204.16	210.79	217.36	215.89	209.17	207.62	211.01	212.96	209.89	214.52	210.53	219.56	212.86	212.18	208.92	213.22	210.32	212.77	210.42	215.85	218.46	215.94	218.53	215.68	208.85	214.6	207.52	214.77	207.5	215.65	214.12	211.85	213.48
193.4	204.6	205.06	195.7	201.23	200.22	196.28	202.21	193.2	199.09	196.11	198.02	206.97	198.21	205.58	202.69	194.94	200.25	199.51	196.43	206.49	199.65	198.74	201.38	194.65	202.59	201.24	199.08	205.25	199.86	201.66	198.44	199.12	199.21	194.46	196.79	190.71	202.14	204.13	202.73	203.31	195.86	199.48	200.07	196.82	200	202.74	197.72	199.82	193.73
207.43	203.31	206.32	204.99	208.19	202.94	207.25	205.34	204.5	206.93	205.84	206.35	197.31	211.96	205.6	212.37	206.52	208.56	204.05	212.19	202.87	200.1	203	209.94	208.18	201.01	205.73	209.77	211.11	208.5	209.32	206.54	209.26	213.7	210.85	199.46	212.69	199.36	204.59	207.23	209.53	215.86	204.63	201.04	207.93	202.69	214.27	209.78	205.42	207.89
216.65	214.27	218.04	215.99	212.59	211.52	217.96	216.34	226.03	214.96	214.18	219.35	218	219.5	217.19	217.01	221.34	222.21	218.02	218.31	221.08	221.48	223.79	217.7	218.13	222.14	219.9	216.02	212.21	220.41	221.12	224.48	218.5	214.77	218.52	213.64	219.31	221.81	216.43	221.74	215.72	222.04	221.03	214.63	224.94	220.15	217.41	220.77	219.84	213.98
203.28	200.19	202.92	205.82	203.88	194.97	194.94	198.13	209.06	207.77	193.37	199.85	192.72	205.58	200.8	198.55	193.91	203.44	196.38	201.72	196.14	201.06	202.32	195.68	199.28	191.13	198.69	201.95	194.84	197.22	200.78	195.07	203.34	201.66	200.66	198.6	196.8	200.31	200.32	193.45	198.98	198.37	200.99	204.92	204.43	193.65	202.9	200.17	205.52	199.64
209.1	207.7	204.36	206.85	212.16	209.5	218.61	206.14	212.87	211.48	211.75	207.22	209.17	210.47	214.68	211.6	209.11	202.49	203.1	206.7	209.4	208.17	209.29	210.03	212.06	202.85	210.29	210.28	207.27	204.57	209.87	212.74	213.04	201.91	210.17	204.85	208.6	209.71	206.07	206.44	209.05	209.44	211.97	213	205.84	213.92	210.05	210.29	209.05	211.61
215.81	213.48	207.51	216.13	213.72	216.64	218.15	216.44	217.02	211.73	216.51	218.73	214.91	219.49	219.91	211.79	217.41	217.35	216.19	210.55	221.92	209.85	218.84	217.01	218.49	213.97	224.99	219.66	209.16	224.72	213.34	220.2	218.18	214.37	218.81	216.99	212.55	218.44	217.33	214.49	220.39	222.65	218.89	220.01	211.18	223.07	216.13	211.5	217.21	216.81
203.05	204.23	201.4	197.94	199.46	203.93	202.12	197.82	200.35	199.9	199.86	202.41	195.18	203.82	200.44	199.8	202.56	199.76	199.12	202.09	205.46	203.72	204.53	205.37	196.42	202.1	199.66	199.27	194.46	197.43	204.97	190.9	200.56	198.4	198.5	199.47	201.72	205.23	198.57	205.5	201.21	205.14	197.9	197.07	201.58	205.23	205.6	205.85	197.21	195.92
199.99	193.29	199.91	197.69	201.02	195.87	201.03	204.93	196.71	203.34	198.3	204.73	197.39	202.75	197.77	201.83	202.05	201.72	202.35	198.94	197.25	198.64	198.65	209.33	194.77	197.95	203.33	198.2	199.92	200.11	193.81	195.11	201.3	193.97	197.42	203.64	201.51	196.18	205.55	202.34	200.01	200.58	201.79	199.76	196.87	203.62	199.35	192.07	204.45	200.53
207.28	212.79	204.2	203.45	208.91	205.58	202.92	210.85	204.3	210.03	209.99	203.75	202.3	204.51	207.78	208.98	211.68	212.08	201.26	202.32	211.43	207.4	210.55	210.54	204.16	206.05	211.97	201.87	210.21	201.83	209.85	208.91	204.88	209.96	206.31	202.06	205.14	211.2	201.33	207.78	203.03	208.36	206.71	212.43	215.31	208.75	206.6	208.56	212.19	214.48
213.89	214.94	210.74	216.67	213.82	212.98	207.02	214.34	210.81	217.32	208.32	208.93	212.43	214.46	215.38	214.5	210.48	210.98	216.05	213.89	214.98	219.72	212.93	217.78	213.87	221.03	213.07	213.6	214.73	218.97	208.75	214.46	213.84	218.18	212.46	211.06	212.91	209.51	208.51	218.68	212.75	214.24	208.99	211.96	213.89	212.56	211.76	210.51	214.83	208.32
204.05	202.11	206.63	211.63	216.9	208.35	212.2	204.61	207.57	203.3	205.25	209.56	205.6	208.86	206.16	204.85	206.76	207.8	210.78	208.54	201.25	203.83	205.28	216.63	209.94	211.12	210.91	208.09	210.34	209.77	206.91	206.28	206.99	197.99	208.54	212.26	210.72	202.36	211.75	208.06	205.42	207.27	208.44	210.94	210.13	205.1	204.21	201.58	205.45	202.5
208.17	212.63	216.52	210.82	211.6	219.16	209.07	210.79	209.26	208.02	207.88	208.6	209.97	210.51	209.67	209.48	205.38	213.46	211.71	209.93	211.72	213.92	209.02	209.26	213.19	207.57	204.11	207.61	208.97	209.59	216.12	210.63	209.42	208.82	207.88	213.89	211.07	208.48	211.2	205.65	209.05	204.24	206.72	202.12	214.41	211.52	205.27	211.18	203.94	210.64
186.97	194.62	201.26	198.18	197.01	198.66	200.27	199.86	202.72	193.08	203.37	199.85	194.63	199.21	200.75	206.89	199.72	199.32	207.34	203.16	198.55	197.22	198.64	196.62	199.7	196.16	196.71	201.84	201.48	199.02	207.7	197.17	202.68	206.97	198.93	197.47	197.9	200.97	204.61	207.09	202.1	197.13	196.72	199.5	202.32	197.37	198.56	202.39	204.61	204.94
201.98	197.63	197.23	201.17	198.79	200.21	195.82	196.9	198.2	199	204.24	201.29	210.16	206.02	203.49	199.91	200.52	200.02	199.84	197.53	204.22	194.04	196.34	200.15	203.5	198.6	199.48	199.09	196.01	202.63	198.99	199.9	197.28	199.08	200.65	197.35	199.72	206.45	200.2	200.42	201.78	201.16	193.1	197.91	201.82	204.75	195.46	199.22	197.49	201.25
203.93	200.38	206.62	193.31	195.43	196.58	201.03	205.21	200.11	200.04	202.31	199.48	197.43	200.83	195.72	200.73	205.57	199.4	198.42	200.1	195.24	204.05	199.93	196.7	203.16	200.4	195.21	199.97	204.12	198.93	199.34	204.05	193.68	203.92	198.81	201.06	200.5	197.68	197.81	200.85	207.33	203.95	197.74	201.8	196.62	204.04	203.62	194.41	200.35	196.26
209.75	217.22	210.09	216.35	210.69	217.93	208.13	206.16	218.94	217.24	217.6	206.65	209.18	215.5	211	214.58	209.08	215.19	215.59	215.2	220.26	209.61	209.54	213.14	210.38	210.61	208.83	214.41	208.24	213.19	214.18	216.56	223.9	207.84	213.16	212.22	218.22	214.44	215.67	209.75	210.75	211.66	213.91	213.16	213.38	211.41	216.02	214.2	215.55	214.98
204.16	204.49	202.63	205.54	198.51	208.39	202.43	201.77	193.73	195.71	204.36	203.59	202.4	204.56	198.08	196.89	202.88	203.09	202.54	203	198.38	196.87	202.33	207.38	198.94	206.63	202.11	198.28	207.33	199.43	200.06	197.49	204.16	206.94	202.55	199.85	201.24	199.11	204.05	200.72	200.9	201.1	203.17	206.16	200.88	208.58	203.49	206	199.41	205.43
206.37	208.47	214.6	209.6	212.67	209.84	203.92	211.11	211.22	204.62	212	207.78	209.09	201.99	213.28	208.33	204.02	207.89	215.34	205.52	208.38	204.67	207.96	211.57	200.6	208.63	206.11	212.67	214.9	206.88	209.9	207.34	204.44	205.79	205.57	202.23	209.48	208.08	214.96	209.55	203.85	203.06	213.21	202.39	207.29	207.68	209.18	207.23	210.96	205.36
208.84	206.63	199.75	200.75	208.52	209.79	209.33	207.16	215.83	207.37	201.72	202.9	204.57	207.21	207.09	210.12	209.17	206.33	207.45	204.12	205.76	205.53	209.35	208.6	200.4	199.16	204.83	214.95	207.76	209.1	203.28	206.38	206.75	201.89	205.83	204.88	206.75	203.37	213.85	212.42	208.87	207.11	204.59	197.88	202.44	205.77	207.73	205.18	206.99	208.66
209.3	211.77	212.29	210.65	207.09	208.17	211.66	209.12	205.48	206.03	215.62	210.15	207.37	215.59	209.23	213.03	218.96	208.71	215.21	209.54	210.25	209.16	206.74	209.53	205.92	208.89	209.47	211.58	208.7	207.98	212.4	204.22	211.29	211.67	205.01	214.7	206.01	211.45	208.74	208.7	210.7	211.58	211.55	204.91	210.18	210.33	210.2	207.73	201.23	208.21
204.6	203.77	206.2	205.36	213.61	204.97	211.05	214.64	211.02	207.21	207.16	211.08	206.75	208.63	205.89	211.22	215.3	208.9	208.3	211.85	216.43	204	207.54	206.32	205.29	210.42	204.27	209.83	205.44	209.72	206.16	211.03	208.21	214.02	212.56	204.04	211.92	210.48	209.65	208.98	207.89	209.46	203.87	206.6	212.26	205.71	210.87	205.65	208.52	207.04
218.41	210.09	213.93	206.82	212.55	213.03	218.05	214.01	208.36	217.26	208.61	205.72	209.42	212.51	211.77	211.06	213.81	213.02	206.92	211.24	209.48	207.55	215.79	215.88	217.04	213.82	216.53	220.82	215.35	213.95	216.5	213.01	209.97	208.75	214.18	216.46	215.76	213.44	207.57	216.87	210.26	213.71	201.78	213.64	211.49	213.37	209.66	212.12	207.97	204.43
208.7	203.66	201.78	208.37	212.28	201.01	201.32	207.07	196.99	201.55	208.85	202.25	208.9	198.37	201.48	200.19	197.54	206.12	203.21	200.11	208.29	210.94	200.93	202.1	202.14	207.45	206.11	201.69	204.88	214.79	208.51	208.95	202.93	200.48	206.76	202.54	203.7	206.68	206.85	208.62	207.99	203.18	204.94	209.2	206.41	205.77	201.23	200.65	204.56	202.63
212.38	212.21	213.23	214.96	213.25	213.69	210.25	211.81	210.78	217.48	210.73	213.81	211.09	214.26	208.14	210.6	212.86	211.32	207.89	208.58	210.24	215.76	208.32	203.99	217.6	211.07	207.94	212.1	214.19	208.62	212.5	207.47	205.9	204.6	208.95	212.89	217.39	213.68	206.45	212.6	214.23	212.96	211.3	212.21	210.25	213.07	208.88	212.31	213.41	211.7
215.65	211.01	213.06	212.6	204.12	216.62	209.56	205.13	217.36	218.95	213.25	211.28	209.23	210.64	208.86	212.06	212.01	210.55	206.09	213.85	210.42	207.89	211.93	214.12	206.24	219.29	216.61	205.92	208.2	214.36	211.88	209.08	208.41	211.08	217.24	207.01	216.78	219.09	208.27	211.7	214.78	209.48	207.76	207.58	210.98	210.86	214.38	211.99	210.78	204.18
212.43	218.2	214.57	217.14	206.85	214.57	215.26	202.91	215.91	214.08	204.48	208.46	209.01	214.71	211.66	208.46	206.03	213.78	212.8	210.99	210.84	211.06	207.03	213.04	213.22	213.55	213.76	214.22	205.87	212.15	211.65	204.99	215.2	211.2	210.73	217.11	211.77	211.91	215.35	209.75	209.03	212.43	211.81	209.65	214.94	213.72	204.13	213.29	211.04	211.99
205.65	202.15	197.02	200.52	207.67	198.3	205.82	203.72	197	196.89	195.28	199.5	194.9	199.81	201.92	197.57	197.63	195.04	202.4	198.35	199.28	202.01	198.43	203.72	206.53	201.57	205.2	195.12	203.22	195.96	203.46	195.46	197.49	201.05	199.23	198.41	195.3	210.47	205.8	198.24	197.73	202.25	198.35	201.74	201.61	197.87	201.97	194.86	197.77	202.03
208.09	212.32	201.6	210.21	212.58	214	209.08	211.57	199.7	213.81	206.28	212.09	207.61	212.82	209.4	205.66	207.84	207.97	208.66	212.03	203.4	209.98	209.48	213.91	207.35	206.52	214.93	207.51	213.48	207.31	210.43	213.95	208.05	207.37	209.03	208.01	206.48	212.71	207.83	215.13	205.96	209.04	212.15	208.52	215.53	213.07	204.13	205.01	206.28	205.25
206.83	207.26	205.28	208.39	210.25	209.17	217.63	211.73	212.59	212.19	200.86	212.08	210.45	204.66	200.94	211.88	217.11	210.67	214.37	204.36	212.95	206.54	209.05	214.86	209.88	205.39	204.54	206.04	207.66	207.81	208.53	207.21	207.63	208.17	209.15	206.66	204.1	205.12	204.4	205.22	210.75	213.29	205.55	203.02	207.42	208.71	211.79	211.55	208.74	208.62
190.65	187.7	187.02	192.76	189.73	194.55	188.65	184.16	187.37	193.58	193.1	193.02	188.86	198.26	187.78	194.35	187.26	197.47	191.46	197.01	192.66	200.11	191.14	196.05	197.67	200.19	190.35	192.61	194.78	188.8	197.89	190.49	191.32	200.36	193.19	195.11	186.79	195.18	200.09	197.21	196.78	186.84	191.48	193.57	195.92	193.51	191.37	190.64	193.45	202.24
208.5	206.6	206.63	205.07	207.51	203.18	216.92	213.39	207.26	207.8	204.03	206.19	209.44	209.58	209.56	209.23	204.22	205.42	199.65	204.07	209.56	208.85	208	207.43	205.9	199.59	205.14	204.07	199.3	210.15	201.19	203.69	205.28	205.2	207.59	206.98	209.63	208.39	211.23	208.46	202.73	209.79	208.86	203.34	203.58	197.42	205.85	207.86	215.48	203.24
213.99	210.73	209.04	213.36	209.53	207.96	207.63	206.75	205.48	220.98	210.74	205.18	205.73	212.12	210.67	212.58	214.23	209.4	205.83	208.95	209.84	209.53	204.45	211.78	203.83	205.65	207.58	207.54	205.9	209.01	209.46	214.98	205.87	206.17	210.91	211.34	212.92	210.78	204.54	204.4	207.68	210.41	211.69	210.37	215.49	202.95	213.95	208.11	208.68	205.76
207.05	210.02	203.52	204.02	204.12	206.84	210.16	207.16	205.49	206.61	206.74	208.96	206.16	205.94	212.64	206.28	212.34	198.55	209.35	212.92	211.5	214.05	208.15	206.91	206.36	208.25	203.2	206.52	211.02	206.22	208.76	208.8	212.94	209.17	211.44	203.54	209.19	201.28	203.05	207.41	207.95	209.31	204.62	206.84	206.62	204.63	211.55	209.45	206.04	202.88
192.1	202.87	200.79	201.1	202.4	203.66	203.25	202.65	200.33	199.96	202.05	201.32	199.38	205.61	199.98	193.15	202.07	200.33	198.68	196.63	199.03	200.13	202.2	200.27	204.64	199.74	203.46	199.24	195.98	202.18	200.86	198.62	196.35	197.99	202.34	201.78	202.82	203.85	203.51	198.14	202.05	207.25	198.9	198.06	201.43	199.94	200.42	201.74	203.75	197.15
199.56	201.86	202.71	203.78	206.09	200.49	201.28	203.16	204.28	208.49	199.2	200.49	202.65	200.76	203.95	203.66	196.49	206.84	204.14	200.32	203.23	202.08	203.84	199.14	197.63	199.88	202.28	199.23	201.86	200.78	197.18	206.63	204.17	204.59	200.32	197.12	205.89	192.72	198.83	199.18	200.11	204.42	206.46	203.52	200.49	202.93	202.69	207.6	200.26	204.27
207.12	205.73	199.13	203.46	204.52	198.86	198.04	208.62	202.94	200.91	207.44	208.57	204.06	206.79	206.76	206.66	212.35	210.08	200.72	202.65	207.56	207.41	201.94	200.49	202.58	206.49	205.28	202.16	201.99	201.59	203.99	203.15	203.83	205.69	204.91	209.21	203.99	209.64	204.14	207.84	199.68	207.96	201.83	203.89	204.5	201.96	194.79	210.53	204.27	207.42
198.65	205.57	205.47	200.09	202.77	207.09	201.04	204.29	206.15	200.64	206.18	198.82	203.65	198.56	199.51	204.09	203.32	205.58	204.98	204.53	206.97	211.95	211.63	203.79	206.69	198.13	210.96	205.09	203.13	210.28	205.85	206.21	202.42	203.44	202.12	202.47	210.35	202.36	199.3	206.87	209.06	203.44	205.42	204.33	201.85	197.57	206.57	201.29	205.08	206.83
208.53	203.89	203.1	202.49	210.31	207.71	207.47	196.22	202.7	200.83	206.87	207.03	211.87	207.25	203.51	208.26	208.41	204.21	206.97	207.45	205.09	205.96	209.15	204.95	206.43	206.24	204.62	206.87	207.88	202.72	201.85	207.68	207.29	205.66	209.91	211.11	212.23	203.65	203.43	201.83	208.31	208.33	210.56	204.55	206.52	207.81	206.92	203.58	209.62	203.4
202.26	195.84	213.29	201.04	193.48	200.12	204.37	197.26	202.06	201.53	201.33	203.45	202.96	203.11	199.97	203.87	202.28	203.06	203.34	207.41	205.57	202.03	196.86	202.27	203.18	206.89	207.99	203.53	200.14	205.63	199.73	209.26	208.26	212.26	201.18	201.97	205.8	201.64	198.1	209.67	209.28	197.7	206.58	197.22	203.57	200.81	191.66	204.82	204.7	195.95
210.71	215.57	215.39	206.95	206.57	213.35	211.15	210.37	214.51	211.74	206.55	213.47	217.05	209.04	210.81	206	215.87	209.47	210.91	212.04	210.01	211.07	210.52	218.25	210.42	208.18	213.98	212.82	215.19	218.22	213.48	209.07	208.86	216.49	211.69	207.92	209.36	208.35	213.56	209.97	213.26	211.85	207.54	210.97	217.44	209.26	210.4	214.02	218.18	215.69
191.02	196.69	198.73	208.73	204.41	198.67	199.73	201.09	205.23	196.84	193.15	198.73	200.87	199.68	199.6	200.55	199.91	196.01	204.52	201.3	204.13	200.98	203.87	200.07	194.62	199.63	198.05	194.52	197.72	202.74	197.73	196.9	197.48	202.26	197.41	203.36	200.91	203.67	194.87	202.03	194	196.87	198.31	205.25	205.54	199.58	195.18	195.92	195.84	198.42
197.75	205.79	193	195.88	196.81	193.42	199.99	192.28	203.97	199.76	202.74	196.02	199.38	202.38	205.4	202.29	200.82	197.14	197.41	200.1	200.55	203.28	201.77	205.73	194.63	193.28	197.6	201.5	199.91	194.58	199.5	200.69	200.8	205.39	198.6	198.25	200.91	203.56	196.74	197.53	200.44	196.48	197.81	205.09	197.56	193.99	195.07	200	197.18	194.36
208.8	210.01	214.19	205.31	209.88	207.18	205.08	202.55	213.38	205.19	205.35	206.64	209.73	208.04	211.79	203.82	203.99	205.72	203.77	204.75	207.2	205.56	212.04	208.81	210.38	199.67	208.12	214.62	207.75	211.94	203.66	215.94	210.92	204.37	211.93	199.25	209.1	211.53	207.11	205.25	206.93	208.17	204.56	207.02	207.19	202.89	210.07	202.31	205.49	208.36
201.65	194.93	195.49	193.12	197.7	194.52	197.42	199.5	199.13	198.5	202.72	197.64	191.69	194.37	195.66	186.47	194.03	188.81	200.75	199.05	197.62	191.83	193.19	198.89	194.77	199.07	190.82	186.68	197.68	196.92	196.2	200.05	193.73	195.78	188.54	194.66	198.79	192.41	198.83	196.7	197.64	192.24	194.8	197.38	192.64	196.59	187.62	194.92	197.01	194.81
199.61	202.06	204.77	199.98	197.48	202.39	204.09	202.71	200.44	195.56	198.95	203.63	203.85	201.69	196.08	208.08	198.19	204.3	206.09	206.55	194.05	201.79	202.62	206.55	204.53	204.78	207.37	199.39	203.16	199.8	202.82	200.77	202.13	205.49	202.26	200.28	199.99	205.75	200.18	205.13	202.34	202.21	200.26	208.87	196.99	205.2	206.97	203.97	204.91	202.68
195.98	199.75	201.62	205.18	199.52	205.83	202.59	205.11	202.63	197.47	206.5	208.26	205.74	202.16	199.55	194.12	198.71	204.07	206.67	204.63	209.51	200.37	203.96	201.4	203.39	199.42	208.14	202.49	208.68	202.98	199.41	205.83	202.46	200.64	201.1	204	204.98	205.01	205.52	202.94	203.8	194.41	203.12	208.44	204.25	203.94	199.76	201.64	200.19	199.11
214.21	208.78	210.92	204.73	204.58	214.68	212.84	210.23	208.25	207.42	209.95	210.71	204.74	212.82	209	209.06	208.14	208.93	208.99	211.14	204.61	204.34	205.43	206.58	210.85	208.45	208.33	210.7	211.77	205.44	208.5	207.97	211.87	203.44	201.03	209.94	206.91	210.96	208.55	203.81	209.74	217.94	202.19	213.51	211.19	213.61	213.19	204.32	203.02	211.5
206.76	211.2	210.66	209.84	213.96	203.76	209.78	201.01	205.34	203.52	212.16	208.13	209.59	206.21	205.35	213.74	200.33	207.81	209.52	202.19	211.08	209.64	203.89	212.07	211.34	206.31	205.94	207.08	212.15	207.78	206.03	212.96	208.75	205.83	208.3	207.26	211.86	208.84	205.76	208.38	207.2	197.65	201.5	206.97	206.16	205.76	207.38	213.94	209.34	207.61
202.71	200.25	195.45	202.41	197.17	200.69	193.26	201.53	201.35	199.05	195.02	192.75	195.28	199.53	201.53	194	193.38	200.44	198.14	199.94	204.79	200.01	198.83	198.83	201.61	192.74	196.91	201.27	194.39	203.64	193.72	195.51	199.32	202.71	196.18	197.65	201.22	196.38	198.98	199.27	197.39	197.85	186.67	196.35	194.46	196.38	198.65	204.6	200.46	203.17
207.78	204.34	202.7	208.21	204.89	211.9	207.74	210.13	203.55	203.7	211.52	208.75	207.18	207.21	210.73	207.38	208.55	208.88	208.94	199.43	207.61	206.29	216.04	205.77	208.8	212.5	207.3	206.07	207.37	206.86	207.6	206.24	204.12	204.67	206.2	208.05	202.73	206.06	206.35	203.67	198.61	207.21	206.46	212.99	207.27	205.3	207.56	207.59	209.39	210.11
201.5	202.26	205.41	202.5	211.87	203.97	205.4	203.42	201.26	210.26	202.46	204.27	203.42	202.29	203.15	203.38	200.37	205.65	201.2	206.7	203.5	199.57	204.01	204.2	201.1	200.78	202.9	201.96	197.53	203.15	200.45	202.21	209.87	202.22	203.4	201.86	208.36	201.12	203.57	202.91	208.38	196.29	201.49	211.78	199.29	204.66	201.19	202.96	206.13	200.15
199.2	199.04	194.39	198.14	196.84	196.01	196.55	196.23	199.3	197.2	200.97	196.78	195.62	199.3	200.3	197.88	200.48	196.12	195.96	197.14	196.12	198.55	201.11	195.44	197.6	202.87	195.1	197.76	203.77	202.41	201.45	197.1	202.89	193.26	198.74	200.29	196.35	196.68	194.26	191.97	198.71	204.29	195.28	206.71	197.85	189.57	198.26	195.3	205.43	200.96
199.53	202.41	201.78	193.5	204.93	206.6	201.14	199.53	203.52	201.04	204.9	195.52	196.99	200.32	196.67	197.74	202.12	189.07	203.15	201.13	198.8	197.84	198.22	201.45	198.75	204.03	205.3	207.05	201.83	197.7	202.82	195.92	199.66	198.2	197.27	201.32	203.17	197.3	201.91	209.81	199.82	199.7	198.04	196.48	199.39	201.49	196.86	198.12	200.95	196.84
218.12	209.17	213.87	211.52	210.13	209.4	213.08	214.08	215.42	214.82	209.3	218.25	205.73	216.39	210.82	211.47	215.45	210.35	211.73	210.84	209.42	204.2	213.15	213.48	206.8	209.45	205.76	207.48	213.08	204.29	218.34	213.41	216.89	215.32	213.6	212.47	206.51	212.02	209.82	204.83	212.03	210.03	214.57	210.25	207.93	211.27	213.18	209.88	216.96	213.28
209.51	216.49	213.47	216.83	216.04	218.87	218.31	210.92	216.27	211.43	218.83	219.04	217.57	214.39	218.3	217.16	221.54	218.6	212.51	214.6	215.65	215.84	212.89	214.86	218.37	217.36	219.98	212.97	210.92	219.17	211.21	216.87	216.69	214.23	212.98	211.09	220.51	213.67	209.06	223.23	212.92	222.73	215.55	216.68	213.85	212.88	213.69	215.27	217.17	213.96
207.52	204.74	203.91	213.42	203.61	201.53	205.67	206.28	206.07	206.4	206.42	208.85	207.33	206.36	200.73	205.23	208.23	201.54	198.47	203.41	205.02	201.93	196.99	201.47	197.38	200.3	210.09	202.46	201.79	205.22	201.64	200.44	209.94	205.74	210.3	202.43	212.84	208.9	207.5	204.37	203.84	206.11	203.87	204.7	200.26	204.52	201.92	208.7	202.77	209.14
207.87	204.98	203.89	203.68	206.58	204.75	202.67	203.1	202.34	203.14	208.11	202.89	203.56	202.69	214.94	200.29	198.7	204.44	199.58	204.35	206.46	202.81	208.46	198.02	200.88	204.4	203.4	206.11	198.63	205.89	211.09	206.47	203.07	199.44	199.61	206.6	199.51	202.85	204.59	203.68	204.72	201.99	205.37	205.48	206.58	197.74	206.23	204.39	203.8	201
213.9	205.72	211.77	210.4	207.78	206.17	204.76	208.37	205.75	206.66	214.98	214.53	209.57	208.09	207.88	212.47	205.8	203.76	213.28	209.34	208.61	201.17	206.1	207.26	205.07	205.39	211.11	210.76	208.07	208.36	209.21	207.62	203.96	204.21	208.92	208.62	210.35	213.66	212.11	211.86	203.14	208.25	207.76	211.74	214.53	210.04	205.05	212	209.24	206.89
208.78	209.7	212.67	203.61	208.76	211.58	208.72	200.15	210.08	208.06	210.29	211.97	209.78	213.45	206.61	204.97	213.19	211.35	210.15	205.43	214.31	209.58	205.84	206.82	209.44	202.56	200.88	209.89	208.52	216.25	210.24	204.33	204.07	215.56	203.77	209.09	213.43	208.8	208.12	208.99	215.09	210.35	209.7	204.33	203.93	207.17	207.75	206.41	206.03	212.36
197.86	197.41	197.13	200.28	196.44	200.52	188.52	199.73	193.86	201.48	195.98	198.89	193.4	191.37	194.58	192.42	194.07	196.7	194.49	188.18	196.35	194.68	194.39	197.36	193.78	199.11	197.46	194.46	198.49	192.12	196.23	193.66	200.74	195.22	190.18	195.97	194.69	199.17	191.24	194.65	194.37	199.38	193.92	194.56	192.25	193.08	199.77	197.24	197.4	192.19
208.07	205.16	209.73	209.65	205.4	214.24	205.77	206.6	212.31	206.68	204.45	207.95	205.74	210.8	212.13	208.09	203.79	205.41	205.07	211.44	213.31	205.69	212.44	209.47	206.53	210.8	212.03	201.43	206.55	205.16	209.71	209.86	203.41	210.51	205.9	207.16	209.2	206.54	207.42	214.24	202.34	212.97	209.87	208.59	211.37	213.71	214.26	212.52	204.41	207.6
203.19	209.1	208.59	209.65	199.31	199.05	201.96	211.07	208.62	206.01	209.51	207.25	205.91	212.15	209.79	210.02	205.33	208.52	210.35	210.56	206.84	204.82	211.89	211.33	209.03	211.63	202.37	209.46	211.38	204.43	212.85	206.98	206.14	209.29	205.29	204.15	203.2	203.66	203.46	210.43	208.69	202.94	210.57	205.93	206.56	215.87	213.1	209.23	207.38	207.93
209.14	214.95	204.18	206.58	208.05	209.59	206.67	210.56	208.12	210	204.52	201.28	202.09	205.7	205.04	210.29	211.3	216.56	210.82	208.24	205.3	210.93	209.96	213.4	214.3	213.03	211.42	209.38	207.49	212.17	209.21	205.72	210.98	207.2	200.93	209.62	218.16	206.18	207.61	207.1	209.51	200.78	208.17	204.04	211.34	213.32	211.96	206.59	211.55	210.88
210.72	208.05	211.1	206.66	210.31	209.5	212.83	209.71	209.89	206.85	214.38	211.78	211.93	212.63	209.12	209.56	210.24	211.93	208.38	212.8	205.73	208.81	211.07	211.34	211.72	204.34	204.42	203.15	209.87	206.74	216.63	216.21	208.52	206.08	209.25	208.84	208.92	203.85	207.7	210.07	209.5	213.61	212.05	208.58	210.2	215.68	213.54	207.26	206.81	208.51
213.19	214.7	210.92	209.14	211.54	208.21	209.58	207.02	210.79	208.29	211.79	209.41	214.66	213.94	206.75	214.44	214.08	211.33	216.24	212.38	213.24	206.32	211.55	209.66	213.96	213.11	210.82	209.1	207.64	217.12	210.63	216.14	204.01	217.21	207.82	213.68	211.04	213.05	213.88	211.69	207.37	209.17	217.79	213.31	207.37	210.24	209.9	208.39	209.64	216.62
202.93	204.03	199.48	207.11	205.59	203	201.18	208.96	199.77	207.85	201.77	200.84	201.58	207.62	206.18	202.96	200.31	201.11	205.27	199.44	203.24	202.79	204.37	207.28	199.55	202.81	205.04	198.61	202.67	197.8	196.04	206.71	199.42	206.33	210.38	205.4	201.16	199.06	203.54	200.52	195.53	204.24	205.59	200.37	204.56	211.59	199.67	200.14	197.43	205.09
202.1	192.53	205.67	197.33	201.23	201.7	196.54	199.95	198.75	198.38	203.18	192.9	201.16	204.2	193.23	201.74	204.99	196.37	201.13	202.39	202.61	198.51	201.82	194.69	200.43	196.14	199.7	197.03	203.88	201.38	199.05	195.5	199.39	200.72	198.38	193.95	194.96	197.27	198.96	200.57	201.1	198.42	198.52	206.03	194.25	202.41	199.26	197.57	193.21	201.24
218.01	216.88	211.95	219.7	218.96	211.04	213.6	217.94	217.69	223.16	210.2	217.73	215.06	218.93	218.11	219.83	219.89	218.15	220.39	217.64	221.21	216.35	213.3	216.3	219.77	221.44	219.44	220.48	214.09	217.97	219.46	219.83	220.61	223.9	222.4	215.36	215.6	213.51	215.98	216.78	219.95	216.1	219.73	215.56	214.19	215.38	214.23	216.37	213.57	214.66
204.1	199.79	205.2	203.66	200.17	197.68	204.59	207.94	208.6	204.74	207.54	201.1	202.37	198	199.94	201.32	208.72	211.22	207.94	203.14	201.45	195.18	205.64	202.96	206.31	203.46	203.25	204.69	204.25	205.77	200.87	205.44	208.29	202.62	200	201.93	208.06	195.52	203.88	204.04	205.51	202.18	202.72	206.6	206.21	203	203.5	209.24	208.13	202.94
206.14	208.01	212.08	213.92	205.13	209.32	200.27	210.59	208.95	205.02	205.58	210.11	207.55	209	206.99	204.7	206.45	209.54	201.51	210.5	205.34	203.98	196.7	210.28	203.88	211.7	205.7	207.5	208.4	206.61	198.65	207.94	208.67	211.45	204.59	208.59	203.27	202.46	205.55	205.52	209.28	211.19	207.85	206.71	208.27	212.39	207.75	206.64	208.18	209.32
208.45	207.91	208.36	212.83	204.67	207.91	206.75	211.95	210.98	205.83	212.75	206.08	212.29	211.8	207.36	206.19	200.67	201.8	212.95	206.22	211.57	211.8	207.53	205.92	215.1	211.09	209.34	202.24	207.59	208.79	208.46	209.83	216.08	206.94	203.42	210.72	208.05	209.05	207.04	208.41	208.85	212.12	204.6	212.93	210.58	211.08	207.75	211.38	207.21	211.66
208.16	205.17	206.94	207.3	199.44	209.37	211.23	213.7	211.79	214.08	205.28	205.97	207.89	207.86	209.29	212.89	209.45	203.27	206.05	208.6	208.74	213.06	205.91	207.73	204.65	204.4	202.57	202.79	208.12	200.35	203.7	208.32	204.93	201.04	205.55	208.96	205.17	207.42	205.9	205.04	211.08	208.62	209.76	201.42	206.63	207.05	208.12	207.88	215.53	212.3
214.83	206.24	207.97	211.76	210.37	212.59	212.4	208.94	213.89	210.75	213.09	211.9	212.13	211.5	207.25	215.34	207.65	210.35	212.26	214.45	209.36	211	210.34	208.88	219.25	208.7	213.07	211.51	202.26	211.54	206.62	205.55	211.52	211.71	207.61	212.67	209.73	211.75	209.46	212.87	208.57	210.6	215.53	210.19	215.32	210.96	210.27	212.95	211.13	207.08
202.53	203.15	203.86	207.61	204.58	204.71	205.59	205.71	205.47	205.77	210.99	204.96	206.9	207.16	211.15	209.82	210.61	203.89	198.49	209.27	205.6	208.29	203.59	206.84	202.44	205.28	208.25	211.67	205.77	203.76	209.76	203.87	210.69	206.41	209.33	205.8	208.49	208.97	202.22	210.96	205.52	203.35	202.84	206.71	208.51	205.73	207.98	199.54	208.57	204.37
208.76	209.41	209.81	203.68	208.17	202.86	214.05	208.92	205.19	204.65	212.06	208.94	203.05	211.78	210.93	209.39	207.46	210.65	214.24	207.42	203.2	206.62	199.98	208.58	203.36	208.9	207.09	204.87	214.41	202.94	204.04	204.48	212.73	207.49	204.74	211.17	209.23	204.27	210.42	211.27	209.8	204.34	202.44	209.28	205.32	205.17	207.06	206.84	210.33	202.02
198.79	204.44	211.39	207.26	208.17	212.34	197.89	209.61	208.84	205.99	210.74	204.22	204.55	201.94	209.02	208.12	203.64	212.44	205.5	209.81	208.38	210.22	213.4	211.61	208.95	204.86	207.87	199.35	209.82	205.46	209.29	208.92	206.32	202.91	201.47	212.46	199.63	200.5	208.43	209.95	213.59	201.94	209.95	207.64	204.14	210.1	205.31	208.09	202.18	200.27
211.62	208.89	210.58	218.32	214.65	216.54	208.29	207.97	208.97	214.2	208.12	219.12	207.73	209.59	202.29	208.54	207	214.41	209.07	212.78	207.58	210.56	216.21	209.81	210.12	206.82	207.73	216.33	209.84	211.72	214.88	209.82	210.12	213.07	200.21	210.77	213.41	210.25	210.14	210.67	206.42	217.62	215.61	214.59	215.95	211.09	210.1	213	213.21	216.39
209.69	205.65	209.8	208.61	201.93	202.62	207.18	204.17	212.56	207.81	208.27	205.69	204.45	210.48	209.23	203.26	213.55	208.62	208.76	202.87	208.02	206.78	207.7	201.22	204.35	204.83	210.48	205.43	203.27	208.17	201.55	206.43	204.36	206.39	208.9	206.64	203.87	208.55	204.04	210.7	207.91	208.23	204.13	201.78	207.35	207.42	202.92	206.53	203.91	206.49
210.32	206.39	211.57	205.43	204.25	212.57	205.41	206.81	204.86	207.98	204.35	212.27	208.66	207.97	197.41	200.61	204.95	208.01	213.46	213	209.27	204.11	208.72	211.64	203.73	211.04	208.89	200.37	200.16	207.6	207.91	212.3	206.45	207.13	200.95	206.52	205.48	202.82	209.58	210.92	207.33	206.67	209.45	207.78	206.62	202.96	203.85	207.45	204.07	202.54
209.38	206.62	207.33	208.6	204.58	206.4	203.14	210.58	200.2	207.34	207.41	207.92	210.86	201.21	208.95	203.21	203.09	210	207.34	207.81	201.4	199.88	206.46	203.46	201.77	201.13	207.55	210.86	210.9	202.55	200.51	204.81	209.35	201.14	207.06	201.4	207.13	208.88	204.4	209.1	208.43	203.9	210.04	202.87	205.76	204.04	205.22	211.63	202.37	204.35
197.24	199.88	202.94	205.54	193.46	201.46	195.02	205	203.8	205.74	204.35	199.91	196.75	202.75	196.66	199.99	203.15	202.56	205.14	198.07	198.62	202.79	204.29	200.69	197.86	201.32	203.21	206.07	200.95	206.66	202.41	202.02	203.11	206.68	197.15	203.68	207.24	201.38	200.81	205.2	199.83	199.44	200.24	201.9	199.62	206.42	199.56	207.71	201.64	202.8
222.06	216.92	215.42	215.12	218.13	214.55	222.94	215.95	216.72	216.09	223.76	222.36	218.96	216.56	204.44	213.05	213.75	217.7	217.87	216.19	214.24	219.62	224.52	217.26	214.38	214.93	220.21	218.01	222.59	215.8	216.2	214.56	215.61	215.35	220.08	215.43	216.55	217.99	217.06	210.13	216.11	220.33	219.45	223.39	211.75	214.98	215.05	215.7	218.62	216.15
202.54	213.49	205.39	210.66	210.66	208.35	208.47	196.75	206.54	209.7	204.64	206.94	210.19	206.5	210.29	210.88	207.6	209.84	210.02	206.61	205.4	197.28	216.88	212.47	211.85	208.1	206.51	202.2	208.8	208.12	206.65	212.29	203.7	204.12	210.71	210.59	210.65	208.52	207.31	205.18	207.33	210.98	203.16	209.53	214.23	205.46	214.36	201.47	206.84	210.15
199.97	203.4	202.4	206.59	207.93	203.15	207.45	199.61	210.54	213.82	205.02	206.6	201.96	208.63	209.43	207.41	201.36	198.76	209.38	203.23	205.94	210.35	205.91	203.3	204.83	208.02	202.71	197.64	203.78	198.59	205.23	208.08	201.64	204.8	205.32	201.53	213.14	210.03	211.44	199.4	197.59	205.81	211.4	201.31	210.89	203.87	211.08	206.6	196.92	199.69
210.65	219.71	207.21	211.92	209.97	220.07	215.4	212.69	209.01	211.87	209.13	214.35	213.77	213.35	218	212.62	210.39	221.43	211.64	217.72	214.46	211.91	211.19	208.65	214.29	211.79	210.14	211.66	209.4	205.51	212.67	209.73	218.17	210.05	214.56	215.12	211.34	209.94	211.87	213.89	209.42	209.72	209.2	206.62	216.32	215.17	211.52	212.05	214.15	207.47
213.26	207.43	213.37	206.25	206.66	215.57	208.37	207.05	213.94	209.03	210.8	208.71	206.87	213.03	209.49	200.55	200.78	210.39	201.34	211.55	206.86	208.01	202.19	205.27	200.8	207.21	209.19	216.34	208.64	207.86	206.56	209.36	198.45	210.98	218.7	205.27	208.47	212.33	205.09	205.66	208.18	206.05	207.73	205.78	208.23	213.2	204.43	206.63	205.15	210.63
194.49	201.04	198.63	195.7	193.9	200.27	198.65	200.21	193.96	193.92	196.81	192.9	205.43	191.78	197.01	196.35	191.17	200.6	189.98	200.98	201.14	197.97	201.58	191.89	192.34	193.39	203.05	198.09	193	203.03	199.36	200.74	197.53	191.36	202.37	192.95	198.05	198.92	199.72	191.57	199.07	206.05	192.43	196.06	198.49	192.65	189.02	190.08	195.48	196.6
211.9	216.54	211.14	209.72	210.86	211.78	213.98	211.7	215.11	212.76	213.41	214.53	209.41	217.52	213.57	207.86	218.91	210.96	208.43	213.97	212.28	206.33	207.39	212.83	214.15	214.05	206.32	217.26	203.8	218.99	207.59	210.34	213.73	214.54	219.38	210.34	216.8	212.82	213.83	213.7	215.56	210.88	212.12	210.14	212.64	212.04	208.79	212.59	209.8	204.08
210.89	219.95	210.92	225.5	220.44	212.85	213.45	219.85	220.07	212.64	218.06	217.35	222.18	214.97	224.03	217.66	222.69	215.87	210.62	219.15	216.35	213.43	214.33	221.04	220.67	217.72	222.88	214.92	214.05	215.59	220.87	210.5	223.46	217.74	217.52	216.58	216.45	216.54	212.49	216.09	219.9	214.68	214.19	210.58	221.65	214.28	224.4	219.44	213.18	214.24
210.07	212.57	206.83	206.61	213.97	213.38	206.01	218.42	215.67	205.7	211.55	210.47	210.79	214.29	210.19	211.66	209.92	207.03	214.43	204.46	215.11	214.74	213.81	210.29	203.63	214.75	213.79	217.71	211.46	210.05	214.39	207.44	206.19	209.86	213.41	209.44	213.54	214.85	215.85	216.09	208.46	214.18	206.51	209.32	213.86	213.16	208.03	211.28	204.66	215.54
213.07	209.45	201.7	205.2	205.88	204.03	208.79	204.05	209.34	205.28	210.27	205.64	199.64	211.68	197.37	204.17	210.18	202.99	207.58	209.68	203.01	210.71	200.65	208.49	212.08	205.26	203.39	205.76	211.51	207.06	205.59	205.93	209.59	206.35	208.48	205.08	206.87	207.73	201.24	212.85	205.6	207.28	211.04	205.67	202.76	202.23	207.7	207.78	204.98	206.97
202.5	200.26	203.45	204.08	200.5	199.94	206.75	205.85	199.44	196.6	203.16	201.86	205.76	200.99	206.28	205.43	202.55	199.08	202.58	205.84	205.58	201.1	201.73	200.96	205.96	201.81	205.82	203.48	208.21	197.39	203.53	202.33	202.71	209.94	197.44	197.16	204.76	195.42	205.52	205.47	199.82	201.18	204.45	201.37	199.18	199.16	202.06	207.94	204.44	199.87
202.69	203.65	206.89	199.25	208.88	196.73	212.35	207.71	205.7	206.48	212	199.76	206.32	208.03	207.16	199.93	198.47	205.91	200.57	205.41	206.96	206.02	202.98	200.97	207.72	206.26	204.83	207.34	205.02	205.25	206.72	203.78	209.51	200.67	204.26	199.66	203.46	202.55	200.13	202.04	204.34	199.72	205.15	201.7	201.69	203.46	205.58	204.35	203.85	208.48
206.84	205.61	198.77	198.36	200.84	198.87	204.12	207.2	207.97	206.73	204.28	202.34	208.81	208.16	205.12	206.92	201.61	201.48	211.87	196.75	205.44	204.01	195.93	208.42	200.64	203.81	203.25	200.57	210.81	203.54	210.77	203.46	202.39	203.22	199.08	201.42	204.77	202.38	201.03	207.37	209.67	194.56	202.3	206.88	196.61	202.49	204.86	203.38	200.93	198.03
202.55	207.41	205.55	204.84	210.86	206.27	206.71	204.03	205.38	201.26	204.8	199.86	203.18	200.85	206.41	200.92	208.14	208.09	209.23	207.36	208.6	206.49	203.88	206.67	209.62	208.78	201.17	200.69	205.51	210.55	203.73	203.58	204.38	201.43	211.77	202.93	207.14	205.59	207.06	203.8	205.35	209.56	206.74	205.47	202.56	208.86	208.5	201.45	207.13	202.92
214.23	210.42	213.37	207.29	206.62	206.54	215.61	208.26	209.67	203.66	206.13	209.92	210.39	208.14	212.35	207.6	205.63	209.23	212.1	204.89	210.46	207.36	206.51	205.35	209.47	205.45	206.56	203.08	211.28	207.83	212.69	207.44	207.38	211.47	209	205.56	202.22	207.88	209.44	210.69	206.24	206.76	210.61	210.14	210.17	211	208.55	211.71	209.98	207.38
205.52	211.72	196.58	207.41	201.8	211.94	204.24	200.93	210.46	202.08	199.81	200.54	205.21	206.55	203.37	206.12	204.55	207.13	201.44	200.69	208.44	205.24	200.04	202.66	205.89	204.18	198.45	210.58	204.74	207.48	203.12	204.15	202.47	204.2	197.37	205.56	213.62	198.94	206.47	206.3	204.92	204.96	200.91	203.05	200.5	200.19	200.31	204.02	202.79	199.43
211.76	213.6	213.73	211.23	213.21	219.6	212.22	209.67	215.95	216.44	212.04	212.59	215.24	214.3	216.03	214.79	209.17	211.13	209.57	209.39	211.67	210.32	212.81	210.8	213.94	213.82	208.18	213.68	211.6	214.2	215.6	215.13	214.37	208.35	211.86	206.63	213.58	215.8	216.62	211.38	211.13	209.36	213.97	212.38	208.21	210.24	213	216.05	211.82	214.55
206.21	195.53	201.99	203.04	194.78	210.75	204.14	204.85	196.18	198.95	204.82	206.06	203.12	199.52	202.21	199.49	199.39	207.36	211.26	204.09	209.29	199.82	204.97	205.15	202.31	206.81	199.03	201.13	199.38	204.58	190.47	200.47	204.82	202.21	207.85	207.32	204	200.93	203.08	209.68	197.81	198.55	197.75	206.44	200.59	202.93	203.51	195.36	203.41	200.74
209	212.21	205.03	216.06	211.46	214.27	207.9	224.09	213.85	210.15	216.19	205.18	210.26	207.16	204.96	213.21	213.15	205.86	209.4	215.14	208.71	214.37	208.34	217.81	208.61	210.57	208.43	215.05	203.81	209.79	215.05	211.54	219.28	204.79	212.78	207.63	217.05	210.8	215.38	214.55	210.26	213.89	211.99	217.24	213.94	217.61	213.44	217.32	212.42	216.34
204.43	208.61	200.44	201.15	202.18	208.03	203.2	203.45	201.28	202.63	203.9	203.17	208.67	200.03	204.6	201.96	209.36	206.31	205.35	206.94	206.96	199.95	204.73	202.6	200.4	202.13	208.82	205.7	203.44	206.25	206.34	205.55	206.27	211.73	207.22	205.85	209.49	203.44	209.26	203.93	206.93	207.09	208.44	201.46	203.82	204.49	209.55	195.23	206.15	204.07
212.91	204.87	208.88	209.01	204.5	211.63	213.96	208.72	205.42	204.96	208.19	212.69	209.35	207.05	206.75	203	211.41	208.39	211.01	203.68	210.19	211.41	204.66	208.51	211.9	209.53	204.45	209.01	204.81	209.34	213.3	207.13	206.41	205.62	211.78	210.15	209.68	206.54	208.93	207.33	207.84	204.84	207.78	206.2	207.7	207.37	206.73	210.87	211.83	209.39
191.31	201.06	198.51	204.56	194.63	197.01	196.98	198.8	196.89	192.99	200.53	199.32	201.84	195.5	195.84	200.84	195.46	199.71	202.33	201.53	198.31	201.69	196.01	201.06	205.23	196.22	197.96	200.91	205.65	197.96	196.19	194.82	198.48	195.92	192.15	194.17	197.93	196.05	197.54	200.79	201.31	203.91	200.08	195.72	202.16	194.82	198.7	205.14	197.86	197.69
215.99	218.93	221.16	220.75	217.46	214.76	218.34	219.86	222.88	211.87	215.34	214.14	226.1	212.05	215.73	219.5	213.86	219.18	219.76	212.9	213.45	215.05	219.56	214.61	220.14	220.96	219.83	218.47	220.94	217.15	216.17	214.88	217.29	211.4	214.55	218.92	215.72	217.35	215.41	218.35	215.54	211.13	216.93	217.89	222.72	218.12	216.22	221.02	222.86	221.39
212.45	205.46	205.61	210.97	208.55	205.61	212.07	212.04	203.48	200.56	205.89	206.13	215.57	200.85	209.07	209.04	207.49	206.53	207.83	208.22	203.39	208.45	207.92	203.81	202.34	210.3	206.65	209.56	209.19	206.74	213.02	210.35	206.98	213.51	203.38	203.63	217.33	202.76	204.87	204.53	201.7	211.17	208.96	206.85	205.55	208	209.13	212.33	207.72	209.54
210.41	204.62	209.25	208.97	205.81	210.3	202.86	207.28	209.11	207.79	210.48	210.3	209.83	203.44	209.34	212.19	208	206.11	209.59	203.13	203.38	207.07	205.16	208.36	205.14	211.42	210.51	210.57	199.25	198.78	208.36	207.14	199.41	203.92	214.24	207	202.38	210.46	206.1	204.47	207.63	209.52	209.29	208.4	207.37	207.21	204.46	205.57	204.18	208.43
217.53	219.59	221.8	220.79	212.94	218.82	217.23	211.84	221.99	218.42	215.05	218.48	224.78	218.09	214.67	218.13	219.39	217.61	222.18	214.75	220.36	225.01	218.16	225.57	216.84	217.19	219.54	217.52	219.97	220.82	221.03	222.78	218.51	216.2	221.46	214.65	225.84	220.22	220.75	217.82	213.3	226.97	225.05	215.4	218.33	217.69	221.26	218.84	221.25	219.09
208.3	210.73	212.43	209.26	206.27	210.93	208.12	207.9	213.25	214.32	208.09	209.19	203.02	203.74	208.01	210.18	216.66	205.15	207.04	211.92	205.55	203.47	207.51	204.92	211.49	211.13	211.52	215.9	207.9	209.48	208.21	202.4	212.16	214.21	211.32	206.45	208.01	210.75	212.62	209.97	212.43	204.9	210.01	208.53	207.99	210.84	211.76	214.17	211	211.79
216.04	207.01	213.95	211.75	216.09	214.13	207.39	215.41	213.07	205.39	211.87	214.12	213.45	213.53	208.93	209.7	214.29	219.85	218.4	210.52	210.82	211.34	208.04	207.93	212.67	208.44	214.49	213.3	209.27	208.9	216.59	220.67	214.21	209.22	219.42	217.26	213	215.08	209.24	208.11	213.49	213.48	204.51	211.29	204.87	211.42	210.51	212.06	216.22	214.62
217.27	210.81	201.66	206.23	211.53	215.38	207.8	216.67	211.04	203.86	206.5	207.87	204.28	212.34	206.15	208.7	210.49	212.63	209.37	209.05	200.98	210.92	210.35	215.11	212.08	207.42	200.39	210.09	215.03	208.29	207.17	211.53	213.41	209.58	205.93	210.62	204.09	211.37	219.63	210.1	209.89	210.51	213.33	204.94	209.01	210.25	215.22	205.3	205.68	209.12
206.29	200.46	205.66	203.99	201.97	197.38	203.48	201.43	204.3	206.72	199.01	199.06	201.52	201.83	201.01	211.38	196.83	196.47	204.7	204.97	200.78	199.57	195.47	199.33	201.87	202.5	207.79	207.36	199.65	199.91	210.38	196.58	198.7	200.54	198.99	199.56	202.05	203.62	206.17	198.64	198.19	196.44	206.06	198.81	196.98	196.99	202.52	202.23	203.29	197.87
201.55	192.13	198.87	200.74	197.98	199.64	197.47	205.91	192.8	201.12	199.46	193.61	195.72	200.35	205.76	196.14	200.76	191.9	200.36	206.33	197.28	205.97	200.48	206.17	199.04	200.92	202.49	195.65	192.84	205.67	193.83	198.36	197.28	193.07	200.46	194.36	197.87	198.08	198.65	203.51	200.44	196.74	197.32	194.13	203.02	201.5	203.55	202.49	204.14	201.16
197.91	199.95	204.43	200.49	205.67	201.33	205.35	198.6	196.8	207.53	209.43	205.61	205.27	200.05	199.67	204.01	196.68	207.62	204.27	204.03	204.06	207.7	197.47	204.72	198.86	206.73	209.36	201.65	198.83	201.02	204.39	198.77	205.17	204.06	204.29	204.9	198.83	208.1	208.58	198.98	199.17	200.42	201.47	198.4	201.39	204.49	202.92	204.16	199.47	204.83
210.61	212.06	215.64	211.81	213.76	214.32	214.19	211.62	206.95	212.82	211.36	210.64	213.83	206.34	215.44	211.35	214.16	207.39	204.99	207.94	210.22	213.45	222	216.87	217.37	210.87	209.38	213.07	212.65	212.68	212.31	218.72	212.36	216.52	213.98	213.54	218.15	213.08	210.17	217.04	210.06	212.49	211.78	219.82	207.67	206.76	215.37	218.15	215.13	215.29
197.95	205.3	197.03	193	203.2	201.71	201.16	200.55	197.78	200.89	196.27	200.78	202.76	196.89	195.16	196.37	201.79	198.64	198.18	199.34	208	202.49	195.53	204.8	202.24	205.86	190.63	200.4	196.41	199.29	204.99	200.48	199.25	199.43	196.21	199.83	197.87	198.29	209.03	200.33	203.39	195.18	204.93	202.76	191	205.76	206.25	193.96	201.44	196.4
214.78	212.68	211.91	213	215.61	217.94	210.41	215.34	215.75	211.98	217.47	211.46	212.3	210.59	212.34	219.04	210.98	209.03	213.06	217.46	219.57	215.81	215.94	217.55	206.56	210.19	211.59	210.45	213.25	216.97	215.8	207.07	213.65	213.07	207.43	211.14	208.66	215.22	210.65	209.92	210.83	217	214	216.15	216.83	218.34	216.64	217.76	217.63	218.69
191.05	193.25	196.69	194.1	197.69	190.34	192.74	194.08	192.47	195.27	188.47	196.95	193.15	197.94	192.89	192.59	188.79	195.88	199.03	189.2	192.52	192.88	199.8	193.72	194.39	194.06	196.92	196.09	194.31	190.19	189.78	197.89	193.07	197.68	194.67	191.43	195.61	193.29	191.68	194.43	197.02	189.66	199.07	189.43	191.4	193.48	197.74	195.77	194.73	187.75
192.96	192.62	198.37	198.86	194.3	194.63	191.15	194.25	192.19	190.62	195.44	195.55	192.75	193.71	195.36	195.08	197.5	193.72	189.22	194.33	195.42	195.32	193.96	197.1	190.59	189.62	195.04	195.03	197.55	195.65	200.39	192.4	191.56	198.86	191.95	196.05	191.06	192.03	189.55	193.4	194.85	192	193.94	192.79	196.15	194.03	200.93	196.18	199.43	191.82
214.78	225.24	211.58	215.55	217.67	212.31	222.72	213.63	218.78	219.29	216.9	210.53	216.56	215.85	222.79	213.99	220.73	216.57	215.22	216.57	220.25	215.86	214.42	213.92	214.2	221.02	217.88	212.86	211.19	213	211.36	212.16	214.76	217.72	214.6	210.86	220.22	215.59	215.29	216.96	216.77	222.85	215.71	214.63	209.74	216.32	212.04	221.38	215.45	221.53
199.42	203.53	200.9	203.59	208.21	206.98	197.52	202.91	196.15	208.81	201.77	209.34	208.25	210.16	207.99	209.64	208.73	204.02	205.39	209.01	200.97	201.15	199.84	206.89	202.35	202.48	213.7	209.84	210.99	199.82	206.75	207.91	207.63	205.01	207	203.29	203.38	207.69	214.84	199.76	207.08	209.9	209.48	209.72	204.45	210.76	203.74	207.76	202.38	203.31
212.1	210.07	216.17	210.43	216.62	212.54	209.54	217.79	213.72	210.58	221.08	211.75	211.64	213.16	212.98	208.88	208.08	212.89	211.63	212.2	209.34	211.25	218.67	210.31	208.29	214.34	204.48	214.58	209.2	214.92	212.8	209.26	212.85	214.27	211.13	213.25	209.44	215.88	220.91	212.96	214.17	214.98	213.01	217.21	220.12	211.77	212.94	215.99	208.86	207.37
214.13	212.5	211.73	210.65	214.05	213.07	216.03	214.95	212.75	211.03	212.01	210.21	210.27	212.55	210.81	214.03	208.16	210.03	214.09	222.81	214.12	214.85	207.28	212.14	214.37	209.13	210.19	210.01	210.64	218.31	208.66	205.97	209.02	204.38	214.03	211.14	215.65	205.36	214.29	210.58	208.54	213.86	216.38	206.14	207.85	214.45	208.3	209.25	213.49	204.5
201	204.69	208.8	205.47	213.12	200.12	205.07	196.98	204.73	202.69	197.31	200.63	206.58	202.61	202.63	205.63	201.64	199.59	204.29	198.03	196.89	204.58	209.35	202.95	201.71	203.77	204.29	200.73	205.43	200.27	199.14	207.81	205.28	204.69	200.73	200.28	198.46	203.75	202.13	205.04	203.41	198.54	200.12	206.21	200.43	200.06	203.05	198.56	207.8	197.63
207.72	199.21	200.01	192.84	200.81	204.7	201.07	205.08	200.55	203.43	202.15	204.26	205.32	202.24	199.43	205.13	198.65	200.67	198	205.84	207.31	197.7	202.96	206.46	206.18	201.29	206.18	205.08	200.22	203.89	205.13	202	202.71	201.53	207.83	198.59	200.35	205.62	208.97	201.55	203.74	204.82	201.99	200.76	200.32	202.58	205.88	205.01	200.72	206.15
203.65	205.28	205.52	203.22	207.79	199.78	206	204.41	211.52	198.86	205.43	209.1	194.2	204.02	202.15	205.74	208.32	201.5	205.9	205.41	202.7	200.63	206.77	203.79	203.92	208.33	206.85	207.49	200.16	201.95	201.71	208.37	208.14	203.43	198.72	207.21	206.08	203.6	200.67	202.81	204.55	204.49	205.4	211.16	204.27	199.35	205.05	202.83	207.06	206.89
209.44	215.17	214.51	216.05	212.59	213.65	213.3	216.6	211.64	208.49	212.43	209.85	209.33	210.7	215.88	210.76	216.05	212.73	211.75	217.04	209.52	210.27	208.63	216.15	212.34	215.37	205.03	215.54	206.98	215.08	210.41	204.86	212.74	211.91	206.91	209	210.35	209.92	208.23	215.9	206.22	205.81	215.93	213.38	209.24	213.56	209.35	209.14	211.7	220.76
211.12	221.36	209.92	215.22	208.68	209.11	215.92	204.35	214.07	210.89	214.53	215.19	217.89	213.07	214.37	215.48	213.45	212.84	218.11	217.79	210.09	214.6	213.29	207.86	214.57	211.1	217.5	211.81	217.77	211.58	209.59	210.73	214.69	210.93	206.93	215.55	208.72	211.52	213.05	211.97	215.06	213	211.65	212.83	214.9	213.76	210.22	212.7	215.89	208.74
203.57	208.15	205.05	203.91	207.92	208.53	208.4	204.13	206.02	210.54	206.74	208.43	209.38	206.68	208.43	202.28	203.79	199.49	208.52	209.08	203.8	201.13	201.1	207.69	206.02	205.78	200.55	203.57	204.04	203.8	201.86	203.53	203.71	201.25	202.7	202.53	210.24	204.84	203.03	207	207.51	204.24	198.46	206.2	203	205.76	203.12	205.83	206.7	210.82
208.55	209.43	211.73	209.79	201.35	208.89	207.88	208.07	209.39	209.92	212.25	203.66	209.84	208.53	203.44	209.93	207.34	203.97	211.42	210.92	210.35	201.78	210.77	216.1	208.04	211.08	205.75	207.26	211.47	204.18	203.85	207.37	215.64	207.67	206.65	209.28	207.88	211.23	207.2	208.97	212.99	205.9	206.13	207.95	210.89	208.63	214.36	211.01	203.23	201.01
212.91	213.31	209.16	215.1	212.6	212.35	207.72	206.86	211.45	208.76	207.08	208.97	215.11	206.98	210.29	214.13	213.76	209.12	208.42	215.68	209.01	217.37	203.46	214	212.42	208.92	209.54	206.98	215.26	212.47	214.01	210.68	204.14	210	207.48	214.84	206.36	212.81	215.93	213.66	210.2	206.66	213.52	215.02	207.23	213.8	216.53	215.97	212.96	210.9
205	214.94	200.31	205.77	205.56	204.95	204.06	208.68	208.92	195.2	206.81	200.03	205.64	208.41	200.06	200.38	201.7	200.33	201.14	200.35	203.45	205.03	207.67	203.49	202.19	213.26	205.57	203.85	200.93	206.86	199.58	207.74	200.02	201.66	200.27	205.6	205.39	198.66	205.66	201.43	206.95	204.46	202.57	201.89	202.95	206.8	205.2	200.48	207.13	203.82
200.55	204.31	202.89	208.13	202.37	214.47	203.12	210.99	200.64	205.33	208.98	207.78	208.74	206.23	203.82	200	199.37	204.64	204.61	197.11	204.28	209.94	204.41	207.19	201.14	205.44	200.58	203.08	204.9	204.8	202.01	203.35	200.14	202.18	200.04	197.77	201.62	208.72	205.41	201.67	201.88	200.28	205.34	201.78	197.71	204.62	207.61	204.84	210.32	206.48
208.34	207.74	206.57	208.48	210.89	206.83	207.9	208.44	212.62	212.61	210.82	205.99	208.2	213.66	211.02	210.31	204.35	205.05	201.89	209.62	208.82	206.76	214.94	206.52	197.33	213.45	212.48	213.23	205.24	212.12	211.09	214.2	202.34	209.59	207.63	207.08	210.55	210.54	212.63	212.96	205.17	207.64	212.19	210.61	211.83	210.87	204.9	206	208.32	209.42
202.38	200.55	210.03	200.59	196.76	195.46	205.73	206.14	199.8	196.74	201.7	205.27	205.72	201.24	205.18	207.18	201.87	200.21	198.38	193.5	197.47	193.62	198.73	198.44	203.39	202.39	199.31	203.65	201.12	202.79	205.63	203.87	198.41	205.8	204.19	203.15	207.28	201.49	196.79	204.34	204.12	203.74	206.68	203.73	197.81	205.45	205.23	199.62	202.39	202.21
219	218.56	219.47	213.52	216.3	218.74	215.84	216.12	218.32	217.5	216.03	213.58	217.53	214.32	213.33	213.28	217.32	217.7	220.29	218.68	214.41	224.84	213.29	215.44	220.72	219.42	213.6	216.37	220.06	215.91	220.75	221.38	218.25	202.4	211.86	217.85	215.53	217.1	219.61	216.33	224.45	215.55	220.45	219.12	222.72	216.28	212.34	219.03	219.18	219.55
208.6	203.32	207.03	203.47	210.27	200.75	205.65	206.01	211.98	206.73	204.36	203.91	206.46	202.6	199.36	198.73	201.48	204.97	201.65	208.08	208.29	209.75	204.07	204.75	210.04	209.37	210.29	200.85	203.88	204.92	210.26	203.2	205.86	207.62	203.47	204.24	202.44	203.08	198.05	208.34	206.16	206.57	206.29	208.09	207.78	208.42	207.54	206.57	206.74	197.86
208.55	206.28	211.21	217.16	209.97	211.67	208.6	210.35	204.64	213.35	213.6	210.22	206.73	204.72	207.81	209.78	211.94	208.2	207.53	204.57	215.52	206.05	214.56	207.31	205.6	211.65	214.22	209.11	205.09	211.38	211.21	210.89	206.8	212.04	205.29	214.31	206.98	208.84	201.8	202.62	206.2	212.31	214.55	214.9	204.48	209.66	199.62	205.41	206.06	205.59
200.49	204.73	201.7	200.01	199.12	205.2	200.73	209.68	204.67	196.09	197.6	205.88	194.61	197.22	202.65	209.8	200.31	198.33	195.21	198.5	204.25	194.17	197.5	202.48	199	201.13	197.69	196.97	197.41	197.01	202.95	202.16	195.64	200.89	198.1	201.24	201.35	199.4	198.38	208.15	194.87	200.04	199.3	200.26	200.52	194.28	202.76	198.52	200.17	203.44
212.33	207.03	203.86	203.36	212.26	205.43	208.61	211.13	202.96	204.7	205.74	207.97	210.39	206.99	208.24	212.9	209.95	205.52	213.46	208.37	214.03	211.15	212.34	206.69	207.88	204.45	205.4	206.62	210.52	217.58	213.13	210.71	202.69	207.17	207.49	213.44	207.61	208.16	205.04	216.29	211.19	207.12	207.45	208.59	214.58	205.01	210.21	205.76	206.32	204.79
212.1	209.58	213.07	218.52	208.09	215.21	215.97	212.64	215.22	209.15	210.18	209.45	206.17	213.68	207.69	214.31	212.99	219.66	214.47	213.5	217.66	212.54	207.71	212.6	210.94	210.6	207.66	211.94	217.25	222.18	208.15	209.26	209.41	218.81	215.62	212.72	212.1	213.74	211.93	215.39	209.61	214.18	210.79	211.82	211.8	213.94	209.38	210.52	210.14	208
214.08	210.9	211.1	213.18	219.14	210.71	211.24	214.14	212.55	213.48	217.39	213.28	201.43	204.05	214.58	209.86	220.47	212.75	221.23	210.1	216.8	216.16	220.35	211.14	216.88	211.41	219.58	214.26	208.75	210.34	208.24	209.64	209.32	215.45	210.84	207.63	217.9	211.17	216.67	215.35	217.08	214.4	207.8	211.12	218.08	212.06	206.97	210.62	212.78	210.18
208.67	214.39	211.87	212	217.34	214.8	215.84	215.78	211.38	212.79	208.99	208.9	216.22	213.83	218.62	214.26	211.58	212.99	210.36	207.72	208.47	213.11	213.3	211.73	216.01	210.87	215.88	216.61	210.61	215.94	216.07	211.48	213.42	212.6	214.63	211.33	214.61	209.58	215.77	213.84	210.95	215.24	211.86	209.95	213.66	217.16	217.52	208.73	218.52	211.32
214.5	210.78	203.39	205.67	207.74	212.27	208.36	213.65	207.86	212.41	209.61	210.63	206.41	211.22	207.24	211.65	212.9	203.94	208.73	209.98	207.04	210.98	206	211.52	206.1	212.51	211.28	210.62	208.03	202.83	207.9	205.54	209.97	207.57	212.54	210.9	207.12	209.5	214.5	206.44	211.25	206.75	206.2	209.18	205.54	207.75	210.34	215.04	212.03	214.76
216.14	224.17	212.7	212.96	219.22	217.96	212.07	216.44	215.7	219.21	219.42	221.5	206.93	210.31	215.09	212.57	219.7	212.65	216.82	214.94	217.49	221.22	219.77	215.05	214.26	218.27	217.3	221.32	214.66	216.79	219.79	212.24	215.51	220.25	223.62	214.73	217.55	212.9	217.58	215	219.9	213.02	218.96	220.48	217.46	210.19	209.97	214.98	221.31	221.05
202.58	194.73	200.51	193.18	197.43	193.18	194.3	196.26	191.53	201.22	192.49	197.68	194.1	191.93	193.14	195.67	193.09	197.95	203.14	198.6	188.85	202.67	197.5	188.43	194.1	197.37	197.56	189.81	195.05	194.53	198.35	193.78	207.02	198.89	195.68	195.28	199.82	192.17	195.45	195.51	197.38	196.94	192.62	193.2	193.31	195.05	192.74	194.34	194.54	196.28
208.97	214.86	205.11	209.1	208.79	208.73	203.52	208.57	208.96	208.91	207.93	202.59	210.32	207.52	207.98	209.18	208.69	210.37	210.47	205.98	215.96	210.87	213.93	208.71	213.12	208.56	204.45	207.99	212.91	204.78	213.89	203.68	210.98	204.02	211.21	207.53	206.01	202.92	211.39	211.08	207.79	216.52	211.53	213.26	208.94	214.35	205.5	214.78	205.78	213.67
199.98	204.42	198.86	207.25	202.09	200.44	207.24	202.61	199.59	195.16	205.42	200.39	200.99	202.02	200.98	204.15	203.85	199.18	205.11	205.26	197.28	199.78	208.76	197.62	195.67	201.69	196.07	201.93	197.4	200.86	200.74	204.71	198.8	201.66	203.32	205.65	204.17	204.2	197.52	201.01	199.38	202.81	204.19	200.75	201.35	201.4	205.68	205.47	202.66	203.04
205.89	209.98	200.88	203.56	198.98	199.16	204.98	206.47	203.16	204.08	201.35	203.25	206.6	205.09	201.98	195.16	206.28	208.41	197.45	207.62	203.89	199.42	195.92	205.54	206.28	204.86	202.54	203.1	201.04	201.29	201	205.61	198.44	202.7	206.3	206.51	198.69	202.64	208.71	205.7	202.2	204.9	206.7	204.89	204.7	204.17	197.96	205.45	201.69	205.38
213.29	205.65	204.69	205.62	209.66	210.54	211.83	210	206.52	207.57	211.13	215.11	206.46	206.72	197.25	215.06	209.8	211.14	211.3	201.77	210.86	207.95	208.64	211.01	206.5	206.89	212.95	214.48	212.38	214.2	206.13	214.46	209.28	212.67	206.53	211.66	207.31	208.66	217.08	204.91	208.69	204.71	210.99	208.99	205.17	211.31	212.56	207.43	208.52	208.2
203.89	201.44	204.83	208.23	207.28	208.96	205.82	206.34	209.93	211.66	206.4	211.69	210.52	205.09	197.9	205.87	209.27	210.51	207.88	202.32	205.14	211.37	211.3	208.18	207.38	205.19	209.69	206.97	204.66	209.17	209.74	205.4	210.43	202.16	206.34	200.87	208.72	201.84	208.31	209.22	205.76	208.38	207.27	207.02	209.22	206.95	209.91	207.45	203.7	209.46
217.29	205.71	212.71	212.68	207.33	213.24	212.91	208.44	208.47	219.37	217.25	216.66	210.83	209.31	214.66	208.73	208.8	205.1	218.14	213.35	218.16	216.51	212.71	212.1	208.52	216.66	210.39	213.18	206.92	210.35	212.96	218.16	216.13	211.66	212.37	207.41	211.61	216.53	213.66	215.15	217.67	219.36	209.66	214.39	210.97	217.62	212.88	210.7	212.22	217.04
207.41	213.13	206.04	210.04	212.08	210.69	209.9	206.75	205.95	208.37	211.14	205.12	212.29	207	207.31	211.77	209.15	210.93	214.96	206.4	209.25	205.66	213.52	204.4	207.23	210.06	200.04	213.53	205.49	216.96	210.71	210.71	205.86	207.08	211.96	218.6	211.67	208.12	205.1	212.17	214.83	209.79	214.14	212.13	205.46	208.28	209.43	206.39	208.22	206.85
213.75	206.23	208.7	208.38	207.11	205.58	206.87	212.95	207.21	205.11	200.7	208.46	209.94	203.79	200.1	207.38	209.12	205.47	211.1	206.46	211.51	208.98	210.67	213.49	205.17	212.38	205.5	206.33	207.9	201.15	211.08	205.13	203.4	202.77	202.67	204.68	211.95	209.79	212.81	207.15	208.91	218.13	204.89	216.11	203.54	204.04	208.81	206.62	201.11	206.15
202.02	210.98	207.24	202.6	208.28	195.47	204.53	205.54	205.44	206.01	206	204.05	207.95	201.61	206.12	200.34	205.04	201.79	209.7	201.66	202.64	203.45	207.13	200.99	207.32	200.73	203.04	199.19	201.16	203.27	207.02	202.76	199.2	211.27	207.95	210.96	204.7	204.52	209.09	207.09	206.85	202.51	206.96	197.13	198.25	203.97	204.04	206.16	204.18	203.91
209.79	209.06	200.72	207.33	212.66	210.07	205.78	208.19	204.69	212.06	211.82	214.22	216.49	207.55	210.07	205.55	211.01	210.28	213.46	209.34	211.35	211.79	207.24	206.39	202.1	210.09	206.53	206.62	210.38	206.22	209.2	205.61	205.93	207.87	205.32	205.56	200.89	206.57	201.27	205.4	211.69	205.7	214.12	211.19	204.71	213.43	208.06	203.01	208.43	208.92
201.26	202.38	199.17	205.87	200.03	205.3	197.8	204.51	205.75	198.3	199.99	204.22	203.77	200.86	205.92	206.79	203.74	203.1	201.84	202.65	200.7	205	194.85	202.14	198.67	202.83	201.24	195.77	195.72	198.44	199.07	197.48	202.4	206.22	204.21	200.97	206.72	203.33	194.62	197.64	201.24	204.67	201.27	202.32	207.66	202.36	207.54	201.56	200.31	203.36
214.97	215.08	219.46	219.8	215.68	213.53	215.38	217.46	218.57	216.15	212.73	213.81	214.82	211.74	220.14	210.08	218.24	217.18	222.62	214.35	211.66	215.82	222.81	212.38	214.94	209.32	222.09	220.08	216.74	218.11	218.74	217.58	215.95	220.9	217.12	214.55	218.5	213.76	218.66	212.81	221.15	219.12	217.75	215.28	219.34	221.83	213.02	216.67	210.11	218.49
209.31	208.68	215.29	202.99	206.85	215.02	208.23	206.27	202.98	206.49	208.21	205.51	210.12	202.31	202.94	206.32	209.95	202.5	210.67	211.21	203.07	212.23	210.37	202.55	205.23	204	213.29	207.35	215.48	208.93	208.52	204.31	204.18	205.36	209.78	207.74	204.21	199.55	207.1	211.48	212.39	203.61	206.57	206.03	206.42	209.91	207.31	202.34	209.02	208.19
209.93	209.55	207.81	208.59	214.49	198.31	210.24	209.91	217.42	202.7	211.14	208.72	209.79	211.73	211.29	206.84	205.63	204.03	212.45	211.26	212.83	204.63	209.32	210.34	206.93	208.05	209.53	203.93	210.47	204.71	206.36	208.2	213.97	211.62	206.23	205.08	207.02	210.55	208.36	210.66	205.44	198.48	201.4	206.88	210.89	202.87	210.53	203.6	213.16	204.78
205.14	198.44	207.65	205.06	202.64	204.31	203.07	207.42	198.44	204.22	203.11	208.38	196.88	202.05	204.84	205.73	204.15	211.5	201.79	203.4	203.07	208.89	203.44	199.97	201.57	196.67	198.56	203.38	204.11	205.06	201.76	206.98	200.71	200.37	205.84	198.87	207.58	208.21	203.6	203.17	199.13	201.85	202.53	202	201.38	206.61	205.89	198.78	203.26	205.38
202.26	202.74	203.05	204.1	199.99	203.94	206.95	206.61	208.12	204.16	196.36	204.81	200.45	200.25	201.75	201.46	207	206.65	203.25	203.78	206.15	201.2	209.46	203.28	199.83	207.96	207.62	203.24	201.96	200.73	199.91	202.8	204.37	200.43	208.12	200.96	203.27	209.73	210.92	198.74	201.17	206.84	203.13	198.87	208.88	204.67	204.26	201.08	203.31	205.74
205.01	202.09	202.08	207.01	207.67	206.24	204.94	201.74	207.39	211.31	205.72	208.34	202.28	204.54	205.58	207.59	211.13	211.54	199.95	203.29	202.24	213.68	211.96	205.52	206.47	209.69	212.55	206.76	203.2	207.55	205.24	205.65	212.32	206.11	206.25	197.56	207.44	202.8	200.14	204.55	206.11	199.32	207.37	203.84	206.88	206.15	201.58	213.44	205.88	210.42
212.21	210.09	200.97	213.61	207.47	214.76	203.47	206.03	202.72	204.28	207.59	209.19	212.26	207.19	209.43	206.15	205.27	201.64	208.05	211.94	210.07	209.98	209.57	207.52	212.01	210.43	211.25	202.77	202.81	202.91	210.71	210.08	203.72	215.17	210.74	203.73	208.9	212.75	205.1	208.76	206.19	207.08	206.11	211.66	210.33	208.19	209.49	207.43	203.59	210.57
210.84	208.63	204.36	211.54	209.32	208.07	212.4	205.54	206.32	217.65	212.56	215.1	210.72	212.53	214.33	209.96	211.67	218.46	209.29	211.78	209.73	209.52	212.29	208.14	203.78	204.78	207.88	211.92	210.26	206.26	207.97	202.8	207.41	209.86	216.06	204.62	207.19	209.5	203.86	209.47	208.53	203.34	209.64	210.88	206.66	210.02	208.11	206.36	204.66	208.66
215.38	217.13	213.61	214.15	215.84	211.31	212.91	211.84	216.87	211.46	204.11	210.75	211	210.51	208.38	214.26	204.78	214.19	210.08	215.2	210.2	211.98	216.44	211.43	207.27	210.41	213.39	209.54	219.51	213.68	211.38	214.17	217.91	215.54	210.79	210.56	212.72	208.17	213.34	211.42	217.97	211.47	215.4	214.81	212.73	218.17	219.55	211.4	216.19	214.26
210.57	213.34	210.52	211.69	213.86	212.8	212.12	213.9	207.64	211.51	204.27	216.52	213.83	206.2	220.27	211	210.33	217.03	205.53	211.06	208.99	209.34	207.95	215.28	206.82	203.38	212	213.64	211.49	208.61	213.03	211.99	213	213.92	214.19	214.22	212.6	204.24	211.7	212.46	209.27	212.55	208.81	205.6	208.71	211.64	212.08	208.46	217.59	213.54
198.97	202.99	206.26	202.74	195.23	203.85	206.04	203.77	203.67	200.59	199.53	201.36	202.16	202.67	200.08	195.44	197.8	197.56	201.52	202.06	204.51	208.74	204.2	205.71	203.97	210	200.25	204.89	199.11	203.13	195.59	204.2	207.13	202.74	203.44	203.83	204.92	207.72	199.89	205.43	207.03	208.58	204.3	198.43	204.1	198.35	201.58	202.98	198.69	200.54
207.49	202.59	204.38	204.69	201.89	207.07	203.76	205.4	212.91	210.69	209.51	207.8	209.01	206.56	206.34	203.15	214.97	205.71	209.51	211.59	208.01	211.71	207.73	209.78	211.19	209.62	208.06	203.19	203.07	205.22	217.2	202.83	205.8	211.28	213.83	206.33	204.76	206.4	211.21	206.09	205.31	214.66	206.46	206.81	208.6	205.81	207.31	209.33	213.13	206.79
208.95	209.37	209.41	210.86	210.16	210.1	205.6	208.85	208.92	212.93	206.21	215.55	213.2	207.97	211.68	206.03	210.99	205.32	209.76	202.89	206.84	209.28	208.51	202.35	206.59	205.98	211.4	215.67	210.06	204.7	210.01	209.42	200.39	206.17	208.72	206.04	208.98	207.44	207.52	209.71	210.93	209.66	206.88	204.53	207.64	206.89	203.84	210.09	211.4	210.95
205.29	205.2	207.58	205.63	201.89	205.44	205.06	205.95	202.83	200.53	206.1	205.87	207.52	204.31	203.01	207.54	202.48	206.03	204.09	207.56	201.42	208.65	203.76	207.29	205.11	208.64	204.88	203.82	207.7	203.56	204.69	198.61	207.26	205.22	200.6	204.16	210.7	197.89	206.7	203.49	211.59	200.94	199.37	205.25	208.86	209.87	210.69	211.66	203.61	205.66
207.6	213.51	205.82	214.4	204.28	205.89	206.54	198.34	205.24	205.61	208.54	205.68	206.14	205.64	206.43	209.02	203.45	207.17	202.45	204.43	204.21	210.58	206.53	210.81	200.11	209.28	206.96	208.83	205.21	211.89	210.41	211.5	204.76	206.13	208.78	201.31	207.63	203.76	210.2	205.34	209.16	207.88	207.25	210.95	212.85	209.7	206.67	205.27	212.21	208.56
210.34	219.82	213.68	218.89	222.45	216.48	216.29	221.25	222.32	223.07	218.68	218.06	224.94	221.1	216.26	219.74	206.29	216.06	218.07	216.4	216.07	218.86	225.46	213.81	221.66	220.45	218.25	218.3	221.19	217.4	218.83	216.37	217.91	220.14	214.43	218.14	218.31	220.16	219.55	218.73	219.45	214.57	221.77	218.71	214.53	222.03	211.77	218.58	218.37	214.4
200.64	209.85	216.91	206.07	209.18	207.84	207.11	205.8	211.64	206.39	200.63	215.39	204.94	206.42	211.93	209.84	209.8	208.94	208.92	214.57	204.54	205.41	200.31	204.14	204.54	206.01	200.49	212.56	208.57	208.98	207.55	200.25	203.74	202.22	211.74	211.3	214.5	207.22	210.14	202.43	205.12	204.77	204.45	210.66	209.99	207.79	203.49	215.67	211.32	204.58
208.73	214.28	208.68	208.7	214.45	211.69	208.39	212.37	206.37	215.45	208.8	218.17	214.42	210.99	205.08	217.08	203.75	208.47	214.28	212.51	207.1	211.95	210.48	219.93	203.85	213.89	207.59	213.75	208.11	204.95	208.8	217.98	221	213.22	214.41	210.19	212.09	205.71	212.03	211.99	211.5	208.32	204.54	211.72	210.94	210.7	206.93	222.57	209.31	207.55
197.76	194.25	195.16	197.76	198.74	185.82	202.37	199.88	195.47	192.73	191.43	190.08	191.54	203.27	199.33	197.23	191.95	191.11	191.46	196.13	194.51	190.68	200.13	193.82	197.82	198.71	192.69	195.82	192.83	198.06	191.85	186.85	201.55	191.6	196.61	200.38	200.14	197.52	190.68	194.44	192.2	195.73	190.62	190.41	196.11	188.28	193.43	195.77	200.97	193.31
195.46	195.46	199.48	199.25	196.63	191.23	195.3	196.64	191.88	192.66	200.39	193.11	192.88	190.51	192.97	193.41	194.4	196.64	195.13	192.3	197.03	195.07	192.5	192.61	194.56	191.68	194.33	189.62	194.27	191.31	194.78	193.69	191.66	188.9	196.33	193.39	199.45	194.27	192.47	190.72	194.75	194.31	193.36	194.06	196.78	195.14	198.97	192.93	193.4	196.08
210.22	207.35	219.28	212.68	212.89	217.13	211.38	216.06	209.89	212.23	214.03	213.48	205.09	216.21	214.13	209.82	206.09	214.85	216.43	205.99	206.58	212.55	214.42	207.72	207.94	221.94	216.82	213.03	216.26	214.89	211.5	209.13	215.01	213.02	210.95	210.43	218.26	205.87	210.27	213.17	210.9	209.31	212.96	215.85	213.19	216.06	209.23	214.56	212.66	206.11
209.67	212.2	203.23	211.79	209.37	210.33	212.96	200.63	207.28	211.97	212.07	206.15	210.99	208.25	210.84	208.48	207.6	212.94	215.29	216.08	207.7	209.52	207.41	202.03	205.63	208.18	210.59	213.63	208.45	202.11	206.34	214.08	208.33	213.03	219.24	206.43	210.42	207.83	217.41	209.12	205.41	210.63	202.37	211.33	206.35	207.44	211.18	218.45	205.53	210.16
216.2	211.76	214.89	208.06	210.75	210.13	213.25	209.45	214.45	209.42	206.08	218.13	215.28	213.48	210.88	212.02	215.88	206.83	205.01	207.72	213.52	213.64	208.02	209.71	212.7	213.31	213.55	210.59	212.89	212.63	214.13	213.24	209.26	208.18	206.02	206.77	206.21	215.89	218.03	217.7	212.49	211.16	215.93	213.24	210.64	212.24	203.39	212.5	211.86	213.39
210.7	207.22	208.32	203.03	207.58	200.55	211.26	206.9	199.68	208.78	210.56	209.47	207.73	209.31	209.06	207.84	210.8	207.01	203.23	210.26	200.61	212.14	206.93	209.33	208.21	207.19	213.89	205.68	205.71	204.06	205.87	207.33	206.51	210.97	206.1	217.13	205.29	206.3	211.73	204.53	213.74	209.5	207.23	206.23	206.44	207.81	203.88	205.05	206.62	214.56
205.65	214.75	209.51	208.93	212.22	211.88	209.72	214.26	214.17	211.06	211.48	212.26	212.34	213.1	215.72	213.55	214.49	214.59	207.63	206.43	212.9	211.63	211.22	214.74	215.08	212.18	215.56	208.23	201.78	213.08	210.35	213	219.41	208.4	213.52	212.53	206.94	213.21	212.48	214.02	212.68	215.29	210.25	208.57	214.17	212.02	214.04	212.85	211.73	210.43
202.15	196.31	211.35	206.99	204.6	198.43	210.62	201.26	197.18	210.19	189.93	200.15	202.72	200.69	198.91	199.58	204.48	204.13	204.5	200.77	199.65	198.5	202.9	198.65	202.01	202.49	202.23	204.34	202.48	200.24	199.82	202.15	202.76	202.29	194.64	201.3	199.13	203.2	203.19	201.94	202.21	210.52	209.1	206.23	204.86	197.6	201.05	212.66	205.35	205.22
207.14	212.73	210.24	211.34	208.72	209.52	210.82	215.34	215.72	211.11	210.8	208.17	213.95	210.98	209.74	215.16	207.17	207.43	204.79	215.31	217.55	213.28	211.97	209.45	207.52	205.64	211.01	204.99	211.33	208.76	211.71	210.48	206.23	210.72	212.77	204.37	203.33	210.51	206.64	211.78	208.76	208.94	218.66	206.97	211.04	209.77	210.88	209.42	203.72	206.49
201.6	204.75	202.55	209.94	211.53	212.62	207.67	200.21	205.49	208.32	213.86	205.16	201.32	203.63	215.03	211.44	214.17	210.79	205.31	206.7	207.48	209.29	206.85	208.37	202.15	210.52	212.58	208.16	208.95	204.46	203.11	211.61	212.82	202.56	204.5	203.95	206.21	204.47	206.34	207.21	209.5	208.71	213	212.13	209.3	208.34	202.22	213.23	208.8	218.79
196.59	200.22	200.87	198.87	202.97	202.75	200.06	205.94	198.86	197.93	195.76	200.63	197.73	197.31	205.53	202.36	199.64	198.09	203.74	198.92	198.19	202.23	201.3	194.13	204.84	199.61	205.27	201.58	202.98	196.9	197.34	201.91	202.75	197.81	198.9	202.71	197.09	198.3	201.65	197.01	197.38	198.03	190.99	202.44	198.78	203.29	198.09	196.27	200.65	201.74
208.48	210.29	211.49	214.64	219.5	208.41	206.34	205.68	205.68	213.52	211.84	212.85	213.32	214.5	210.11	209.82	211.18	203.02	210.26	207.7	205.11	208.56	208.47	214.66	212.87	208.86	208.06	218.12	208.04	206.74	210.81	215.13	212.51	208.02	207	212.46	214.73	206.49	213.69	211.9	214.71	215	213.89	213.92	205.29	206.83	209.46	200.42	204.47	212.61
213.6	208.83	212.21	221.91	215.1	215.74	214.54	215.19	211.35	208.93	216.75	214.67	209.89	214.25	207.12	214.98	210.2	210.02	213.75	219.31	210.37	218.5	214.4	212.61	218.33	223.24	216.69	209.53	212.57	209.08	212.15	215.3	218.27	222.93	214.6	209.23	212.82	215	214.94	211.96	212.92	211.86	213.34	218.25	222.42	213.46	209.35	219.44	211.03	213.82
209.48	209.71	208.5	203.33	205.84	212.42	212.5	210.5	211.26	207.46	210.61	210.85	205.91	203.49	209.73	205.91	210.17	207.69	197.57	210.67	210.22	203.85	212.67	198.95	209.91	212.03	208.81	210.77	205.64	206.81	209.71	217.94	207.23	207.96	209.84	215.39	212.16	212.15	207.41	212.25	206.01	208.56	200.88	205.73	205.75	205.48	208.15	205.45	207.51	210.35
209.23	205.2	201.45	211.72	214.52	209.7	210.53	214.09	210.96	211.45	209.31	202.35	206.53	206.49	210.34	205.77	207.16	200.77	204.67	207.85	208.87	209.67	209.08	211.9	212.38	206.4	213.51	209.24	201.38	205.39	217.44	209.99	212.13	205.01	210.47	202.49	208.89	210.4	208.97	209.13	205.93	205.25	212.01	210.35	214.94	208.35	215.94	206.96	205.04	206.82
216.55	210.92	207.72	214.09	209.66	208.78	213.38	211.29	215.79	215.43	216.4	211.16	210.56	209.3	213.88	204.35	211.82	214.33	210.98	213.4	214.63	210.73	206.02	219.29	212.7	211.33	204.33	207.88	208.08	215.48	217.37	206.3	211.14	209.46	216.24	211.54	208.47	207.11	215.57	213.68	216.23	212.12	217.74	210.78	213.23	209.01	212.96	209.57	210.51	219.32
211.17	205.36	213.14	203.52	209.74	210.68	209.03	211.13	202.81	204.59	210.12	206.82	216.62	204.76	208.68	211.33	202.46	209.94	207.61	214.16	203.32	209.23	204.98	210.85	210.59	208.17	208.21	209.75	212.25	207.45	204.82	203.21	211	206.44	212.44	205.21	208.99	199.92	211.59	211.15	211.56	202.48	205.37	203.89	208.53	211.65	211.5	204.6	206.38	212.78
202.73	200.91	212.4	203.98	201.69	195.5	209.55	197.94	203.89	198.48	205.93	200.23	204.77	202.11	198.71	208.16	202.22	208.59	199.83	203.02	199.82	207.25	199.7	202.87	202.35	199.68	203.67	202.84	196.75	198.06	202.94	205.43	196.95	199.52	204.3	201.9	199.86	200.92	202.68	200.29	198.22	204.09	200.71	200.47	198.93	207.4	210.08	202.63	202.42	199.21
196.86	196.59	204.88	206.8	200.59	201.39	199.98	202.51	198.82	200.82	205.41	194.16	199.03	196.41	196.4	201.83	202.46	205.34	198.54	204.17	196.69	208.54	204.37	200.82	200.99	198.77	199.01	201.25	202.76	199.85	201.71	200.65	198.42	204.56	200.35	195.59	204.14	194.26	201.28	206.59	203.38	199.57	196.3	192.77	193.45	200.36	200.17	197.87	204.41	198.72
200.71	192.17	202.02	195.81	193.87	201.38	201.68	199.79	199.79	197.19	199.64	190.04	199.96	189.62	195.61	199.41	192.77	194.38	199.2	201.97	193.04	199.92	193.66	194.91	201.79	198.02	191.35	197.77	201.93	199.55	192.48	192.91	203.29	192.44	198.82	200.16	198.31	201.2	196.64	191.04	199.3	194.87	205.16	199.2	198.51	199.16	199.95	193.5	202.61	197.93
205.6	207.33	205.73	204.83	204.84	205.12	211.9	207.12	201.48	207.32	205.34	206.79	206.21	207.16	207.28	200.42	207.89	211.74	206.99	206.3	212.87	205.77	206.32	207.51	206.51	206.68	213.03	204.04	211.08	210.19	206.82	212.99	208.15	209.91	203.9	211.96	207.45	208.36	209.47	206.17	208.32	208.8	202.24	208.28	209.53	205.51	201.96	208.37	206.3	204.38
208.59	205.6	207.3	209.86	204.79	216.58	202.18	210.52	212.7	213.63	210.15	211.1	213.42	204.58	204.94	210.89	211.58	205.89	206.99	212.16	210.24	217.61	217.85	206.46	209.95	212.98	206.84	202.86	206.75	208.75	209.98	212.94	210.61	209.57	208.97	208.38	205.37	214.87	205.77	208.46	213.02	210.23	214.79	210.06	213.24	206.3	207.37	206.65	207.23	208.5
210.75	209.8	205.2	215.59	208.9	211.81	206.98	210.76	202.48	207.53	211.08	207.55	211.98	207.34	211.67	208.05	210.73	214.88	206.74	207.19	209.09	208.96	211.15	204.74	212.35	214.39	203.76	211.36	218.43	211.52	207.41	210.89	206.77	210	207.56	208.41	207.84	206.46	204.97	209.3	210.41	211.02	211.36	207.41	204.44	208.19	207.71	210.16	209.76	210.17
210.78	211.81	216.49	221.99	222.41	216.28	220.88	216.54	218.14	215.89	218.88	217.45	219.49	208.97	224.99	212.85	216.05	215.45	211.51	219.88	216.63	214.57	212.35	216.67	214.27	213.03	220.59	215.29	216.43	215.64	214.08	216.53	218.47	219.08	211.58	225.13	218.81	218	213.12	218.85	217.69	217.43	213.28	214.64	219.18	220.72	222.26	223.91	216.16	213.3
215.47	208.58	219.49	209.38	216.34	211.15	209.78	209.75	212.61	209.79	208.41	214.02	210.94	214.73	208.96	215.11	203.86	212.56	210.55	212.34	212.64	212.16	212.88	213.35	216.84	209.61	209.26	205.76	208.84	216.41	214.45	216.52	213.82	207.09	214.22	216.19	216.86	203.29	209.5	212.79	210.69	214.84	208.83	214.99	211.94	212.65	207.87	215.29	214.11	213.3
217.28	215.13	213.74	222.51	226.1	213.44	213.13	218.49	217.17	218.02	217.86	221.12	217.58	213.37	213.83	215.58	220.8	217.97	217.49	216.12	215.34	216.33	216.24	211.25	221.15	212.29	216.79	216.17	221	212.38	219.74	217.65	218.9	220.9	220.87	221.09	218.86	216.28	219.26	214.26	214.55	220.6	212.15	219.11	215.67	212.94	212.28	219.84	213.99	220.18
211.15	217.96	218.52	220.01	228.83	221.13	218.16	219.87	212.57	219.22	219.15	220.64	224.47	217.25	212.29	224.75	220.23	213.09	226.37	210.53	220.3	220.7	218.69	216.06	216.98	217.8	222.02	225.34	217.37	215.97	219.4	226.4	224.23	218.18	218.69	214.44	221.71	217.76	212.12	217.73	221.21	223.41	215.34	212.29	217.67	213.42	219.89	218.65	220.81	216.49
200.31	204.7	197.43	201.3	207.21	204.05	200.88	201.4	208.2	208.42	200.52	207.77	202.75	204.85	197.51	204.68	204.18	206.32	208.71	198.62	205.75	203.41	200.42	203.36	206	202.59	203.9	203.28	200.08	202.85	194.87	204.67	204.2	195.73	201.31	203.8	203.74	204.7	208.5	201.82	201.55	204.29	208.74	200.09	202.48	197.12	207.88	207.57	199.26	210.1
210.75	207.15	209.54	204.1	208.29	209.69	206.16	204.79	211.86	211.17	202.97	206.51	202.35	209.46	212.88	209.69	209.41	206.24	203.03	199.84	207.08	208.96	210.84	201.22	201.97	203.31	211.27	209.4	203.95	209.57	209.61	209.4	205.06	205.13	202.39	200.51	209.22	206.09	206.92	204.96	204.9	202.5	204.75	208.56	207.43	210.7	208.04	202.41	202.61	210.19
217.4	207.95	219.86	211.86	207.65	208.42	210.83	206.39	213.95	208.55	208.54	214.65	206.84	213.41	203.86	212.2	211.58	206.45	212.45	211.46	210.08	213.61	212.37	214.22	214.7	214.28	208.58	207.59	213.82	209.38	212.74	213.05	211.08	211.26	212.84	213.95	208.29	206.85	212.54	209.93	212.3	207.65	212.67	210.39	211.43	206.99	210.29	214.57	207.52	214.25
218.62	213.19	222.22	215.78	213.47	218.12	220.54	213.75	216.42	213.48	215.38	222.25	216.39	211.84	218.28	210.52	210.88	220.96	222.32	215.81	214.36	215.25	218.98	214.84	216.54	216.22	216.37	215.45	217.06	220.97	216	221.74	207.42	223.03	222.43	213.15	217.51	217.04	215.97	214.37	215.64	220.36	223.45	209.32	221.27	218.1	218.84	220.6	218.97	217.7
201.42	200.77	204.03	197.16	200.66	201.18	203.09	202.23	201.8	199.46	198.06	196.98	199.38	193.23	198.02	201.4	195.83	196.22	199.19	200.52	204.85	199.65	199.72	202.95	203.01	199.59	199.71	204.26	205.24	209.46	200.78	202.53	201.63	197.29	196.12	204.53	200.82	198.72	204.44	206.02	201.01	199.89	201.96	195.45	193.24	202.44	196.64	197.99	203.82	194.72
206.09	195.64	203.99	202.29	201.3	196.69	206.23	206.37	199.13	206.78	197.68	195.48	200.05	198.48	201.59	207.9	204.96	206.44	201.7	200.56	202.05	202.7	206.19	203.54	203.06	200.96	203.03	200.51	203.36	200.23	202.79	208.79	203.7	197.52	203.83	199.02	199.36	203.81	208.33	203.79	206.43	201.25	212.03	203.93	203.61	199.48	204.48	200.58	195.17	204.58
202.15	201.8	203.23	203.03	210.04	206.18	202.31	200.01	199.53	206.11	202.39	204.86	200.16	198.23	199.04	209.64	203.96	202.12	199.84	207.82	192.08	202.62	201.03	204.84	202.07	203.35	200.6	201.01	202.37	205.11	199.87	205.54	198.3	201.63	206.89	202.22	201.16	208.45	199.59	207.2	197.97	196.41	200.63	202.93	201.57	200.39	203.14	200.65	206.95	202.47
200.96	201.61	205	205.11	210.2	203.34	207.24	209.27	198.88	198.91	202.28	206.52	212.94	207.81	206.49	206.92	209.96	200.31	200.74	202.81	208.8	202.76	202.13	209.26	210.96	205.98	206.76	197.27	201.54	205.81	209.9	204.74	206.1	203.24	208.84	200.14	205.25	207.33	211.65	202.4	209.06	208.41	205.89	199.14	209.95	205.43	202.95	195.99	201.32	203.37
200.44	200.24	201.03	207.14	206.78	199.99	210.71	204.72	205.96	203.86	209.4	204.63	196.38	203.88	207.41	200.97	201.48	203.23	215.33	201.04	203.04	208.79	202.19	199.52	199.65	207.83	199.99	201.19	207.83	204.89	205.02	203.52	208.97	208.42	212.09	203.94	209.08	206.64	210.37	202.9	199.97	210.24	203.98	208.19	207.4	202.55	203.89	200.13	210.57	207.58
198.62	202.12	193.06	200.87	199.89	194.79	199.23	202.62	197.28	200.69	201.95	197.59	191.72	196.7	200.63	198.93	198.36	199.85	201.24	200.93	195.2	196.29	198.17	200.13	199.44	202.52	200.92	203.21	197.91	200.99	204.99	202.96	199.53	198.81	200.32	193.97	195.06	196.21	201.58	193.99	203.29	201.9	196.28	198.88	198.54	199.21	195.66	205.61	202.83	193.31
209.95	211.9	206.56	210.43	202.92	209.4	202.5	209.13	213.73	210.95	208.16	211.2	206.74	209.54	205.59	211.75	210.24	207.29	203.61	203.91	207.42	202.17	208.95	210.23	207.06	215.18	204.78	200.78	211.82	211.95	208.27	205.42	216.64	210.68	211.64	208.21	208.08	212.52	210.46	213.81	211.3	201.68	214.79	213.97	209.47	209.79	205.87	206.94	208.48	207.41
220.73	212.92	214.47	209.63	216.99	207.78	216.27	211.53	207.53	212.37	214.45	211.48	215.36	215.3	210.83	217.03	214.69	215.11	220.37	219.45	210.8	217.54	213.14	207.99	213.61	215.14	211.11	217.57	216.99	210	211.39	214.55	211.67	216.84	211.24	209.95	214.97	208.78	217.53	212.47	218.22	212.68	215.85	210.92	214.71	211.08	209.56	217.18	215.7	215.71
219.54	218.24	214.09	217.39	220.2	217.07	219.79	220.23	213.93	221.5	215.78	217.42	212.87	218.82	223.4	216.66	213.15	219.12	215.88	217.34	218.12	214.04	220.44	223.56	222.57	213.97	219.64	218.47	209.38	215.04	217.95	215.62	217.03	207.5	211.3	217.7	218.35	221.5	221.74	214.98	213.71	216.36	217.4	216.51	215.65	215.15	216.96	212.45	218.53	216.74
214.01	210.08	212.38	219.01	211.61	221.22	216.31	209.91	211.61	212.88	207.57	218.88	218.38	209.58	206.46	210.2	210.72	216.42	211.58	210.53	209.93	215.78	213.45	218.29	207.36	213.61	215.43	215.53	210.29	211.61	214	214.37	215.71	208.26	215.93	214.26	213.7	211.99	213.03	215.32	215.67	209.94	215.7	207.9	212.33	213.64	205.9	211.68	209.52	219.43
202.72	200.45	204.22	206.52	202	199.04	196.88	194.79	203.74	201.33	199.71	194.73	198.49	203.13	196.95	199.63	200.94	198.87	196.84	201	202.02	201.55	200.04	205.69	200.89	204.98	199.23	195.71	199.38	199.41	207.85	206.55	196.66	197.62	201.81	196.14	205.79	201.87	196.63	200.88	197.7	204.9	201.1	203.09	196.1	206	200.59	201.81	196.11	194.97
205.22	208.32	208.36	207.8	209.03	210.63	210.47	211.47	207.93	217.56	200.57	211.02	205.66	211.23	212.13	205.76	210.53	209.65	210.78	210.39	209.57	208.82	216.63	211.62	212.35	210.77	204.95	210.71	212.76	211.7	211.68	204.11	208.68	211.22	207.74	205.44	216.06	206.92	206.05	211.41	206.98	208.68	206.92	204.59	206.96	208.9	205.74	205.6	212.11	210.26
196.97	199.54	200.46	202.23	198.3	196.29	198.44	198.41	201.73	201.3	196.15	200.95	200.6	193.38	197.56	201.37	197.64	197.49	200.11	196.34	201.99	205.15	207.23	196.27	199.5	198.04	196.65	202.83	198.84	198.56	194.87	200.34	204.64	197.11	198.25	199.77	199.16	202	197.21	198.63	198.84	194.61	203.4	193.31	202.81	200.56	192.92	201.66	193.92	206.02
207.41	207.24	211.07	206.36	203	210.04	201.17	208.62	208.53	200.4	203.56	204.22	202.46	198.59	205.83	199	200.09	201.64	201.84	206.4	201.45	205.22	199.26	204.62	205.89	203.28	204.14	202.23	202.22	198.91	205.01	204.4	200.91	200.19	207.43	202.07	205.23	204.18	206.27	202.13	205.47	203.48	205.68	207.51	205.72	194.62	202.67	201.25	198.98	204.42
214.63	221.39	218.49	215.82	216.88	218.1	221.98	215.37	216.38	220.64	221.84	222.94	216.1	220.43	215.92	213.84	221.28	219.34	221.15	217.66	221.7	216.57	212.33	217.58	212.77	212.09	215.65	221.35	215.94	213.27	215.05	217.47	218.11	219.78	221.33	221.75	218.99	209.23	219.71	217.46	219.65	220.69	210.98	213.17	218.1	214.97	214.85	211.44	212.91	215.33
218.04	221.93	220.15	216.61	225.13	223	220.41	224.3	217.67	214.7	219.06	218.84	223.19	220.1	216.77	219.1	220.06	222.84	213.7	219.22	213.32	211.03	216.03	217.02	220.81	218.72	214.24	216.95	212.11	216.47	219.02	216.74	215.6	225.68	218.86	218.87	212.97	219.11	220.48	219.41	208.65	215.15	216.17	216.09	216.39	217.33	216.5	226.3	217.64	215.23
214.43	209.94	212.97	220.01	208.02	211.11	208.91	210.81	218.99	210.34	208.09	209.6	217.5	206.54	205.08	213.61	211.43	215.64	211.59	215.83	214.71	218.32	208.71	213.82	211.49	208.5	212.15	217.65	209.82	214.7	216.01	218.07	214.71	216.39	217.33	211.95	213.18	214.77	205.26	218.33	213.41	216.67	220.27	211.11	214.66	213.12	210.95	215.98	211.21	209.8
197.38	199.56	204.09	192.19	196.02	199.58	198.78	202.09	194.82	198.72	193.27	194.46	204.66	201.68	196.73	199.14	193.34	199.67	196.48	199.93	199	195.77	201.47	195.51	199.75	200.44	204.91	196.36	196.1	199.03	196.67	194.29	196.16	198.24	197.21	196.04	195.58	209.55	202.94	200.34	198.99	199.39	194.36	201.14	194.7	193.41	199.35	193.61	200.32	192.85
212.11	211.43	212.04	208.53	212.67	210.67	211.33	212.62	207.22	213.42	212.91	203.08	207.12	203.54	208.41	210.91	219.46	208.54	214.69	214.5	218.42	211.13	211.06	212.96	214.21	212.39	207.03	212.87	211.72	204.95	210.02	208.23	205.9	211.1	207.74	211.1	207.53	206.82	214.1	211.84	210.44	214.82	213.48	209.18	209.17	210.54	216.43	213.73	211.14	209.03
195.56	202.7	195.75	194.51	196.49	190.71	196.75	198.79	199.67	201.41	189.47	198.23	191.99	197.83	197.66	198.13	196.79	190.11	196.44	199.06	191.3	200.45	194.98	201.65	193.24	199.44	199.57	195.87	198.15	197.07	199.46	198.93	191.79	194.85	200.85	191.34	193.43	203.39	195.87	194.99	202.33	196.79	188.04	201.19	198.47	196.72	192.69	196.33	197.35	193.37
216.6	208.24	216.46	213.51	211.98	211.99	207.53	210.79	208.34	212.75	213.48	206.84	219.77	212.28	220.58	211.07	212.05	211.48	215.77	208.46	218.73	214.49	212.13	211.93	206.49	210	210.26	209.06	208.33	209.35	213.09	207.66	211.3	217.4	212	212.21	212.37	210.29	211.9	206.86	206.11	216.51	214.34	210.96	206.82	216.88	210.54	211.48	216.46	215.99
207.89	203.53	203.95	209.98	200.77	206.94	203.83	203.14	203.41	204.4	197.49	199.11	205.82	203.35	201.47	195.62	208.42	209.34	208.1	206.72	204.64	204.5	204.83	199.45	208.37	200.14	201.6	208.54	200.26	196.62	202.55	202.1	203.71	208.95	204.1	207.26	196.86	207.52	203.6	204.51	205.47	207.62	197.71	207.06	204.09	207.92	200.77	205.2	204.55	205.11
216.13	210.77	208.98	215.26	209.72	215.27	212.87	209.97	210.28	207.02	211.29	214.83	213.67	212.21	213.32	212.47	214.83	213.53	217.56	210.93	218.87	209.83	212.51	209.01	214.12	212.7	213.12	207.34	208.25	211.34	212.36	211.31	208.63	209.72	212.6	208.58	211.85	210.79	209.94	217.64	220.15	215.59	207.96	208.28	210.15	220.34	211.63	212.99	204.48	211.51
209.3	214.45	213.42	212.67	211.81	213.56	213.83	211.94	215.46	210.13	206.87	216.72	213.66	217.03	210.19	211.52	216.82	210.55	211.9	209.29	210.7	218.23	215	210.66	214.39	216.31	213.82	209.52	208.92	218.46	215.84	206.92	212.42	217.85	212.41	210.48	221.87	217.76	217.65	211.79	208.9	212.85	207.8	215.65	206.04	214.98	214.58	207.1	217.16	208.48
212.9	208.76	209.03	216.26	213	211.91	207.99	213.47	213.19	208.38	206.73	217.35	214.75	207.94	211.56	209.42	214.02	210.02	211.94	214.53	218.61	209.91	213.65	215.35	209.83	208.99	212.11	210.62	208.06	213.35	219.82	226.05	210.4	211.38	210.93	206.69	212.19	213.42	220.79	207	209.52	210.18	214.19	213.59	210.61	214.5	207.58	208.69	209.78	205.67
217.34	213.72	221.34	223.53	214.6	218.26	213.88	218.65	222.03	218.71	216.32	221.55	219.06	216.87	219.14	210.5	223.68	217.47	216.84	221.24	217.07	222.87	213.56	217.32	213.57	215.48	225.06	218.63	215.71	221.33	222.41	220.77	213.62	213.42	215.81	217.29	215.63	220.93	218.18	214.55	220.32	212.33	220.74	220.3	219.83	218.14	219.56	215.81	215.17	216.76
217.83	214.62	214.81	223.66	221.36	210.77	217.65	212.47	218.07	217.77	213.86	220.48	218.76	218.42	218.23	215.38	219	214.63	217.12	220.97	215.03	218.85	216.27	220.33	214.78	216.36	219.89	219.52	216.25	218.29	216.88	220.3	215.36	220.54	215.28	219.6	220.66	220.6	216.05	214.04	222.67	214.82	216.14	216.38	222.47	220.73	217.81	208.49	217.13	215.82
221.8	213.55	215.2	217.63	217.29	218.59	213.85	216.55	216.14	215.12	218.98	212.91	215.25	220.26	214.63	224.96	216.17	221.06	223.31	216.04	215.01	223.23	217.08	208.13	213.49	222.16	211.88	222.86	220.87	228.47	218.46	213.81	213.67	214.46	215.12	221.88	214.64	219.44	218.75	214.84	219.23	214.78	218.95	212.29	212.79	212.52	220.98	219.91	219.93	213.12
210.64	214.2	212.74	216.04	212.47	216.41	213.39	219.93	209.93	213.09	214.68	215.89	211.99	211.08	211.18	210.94	213.71	213.65	210.8	210.59	213.21	215.11	213.25	209.96	210.52	208	211.02	213.37	221.67	215.81	211.82	219.62	212.58	217.52	218.17	210.6	213.43	208.27	218.7	216.03	214.52	208.33	214.07	214.09	209.22	217.32	215.89	212.75	216.59	223.71
215.87	204.56	208.96	209.45	209.28	210.04	210.43	204.05	202.6	210.14	210.09	207.31	208.64	210.15	213.88	213.24	213.23	208.77	203.1	214.74	202.93	207.29	202.45	207.75	211.9	206.12	205.09	205.16	204.06	211.18	215.91	212.29	207.43	210.94	208.55	205.16	202.82	201.87	204.73	204.93	207.63	208.07	207.87	213.74	214.84	203.84	206.43	213.96	208.82	207.12
202.88	199.14	208.92	202.59	203.4	202.43	206.63	203.66	206.99	208.33	203.07	206.56	205.19	206.59	199.98	201.08	211.99	203.56	204.05	207.2	203.86	203.93	204.43	207.49	204.36	199.11	200.66	205.16	202.58	207.76	200.66	200.53	206.3	203.13	194.54	201.89	206.79	202.81	199.88	208.74	196.02	203.45	205.11	207.53	204.03	193.48	197.16	205.8	201.56	202.08
218.86	222.4	218.65	215.19	214.96	214.47	220.12	215.15	210.06	208.26	214.11	210.15	215.28	211.5	206.57	210.71	211.3	213.73	213.73	219.28	214.24	209.35	217.45	220.77	212.11	214.71	213.26	215.11	206.62	215.64	212.53	213.11	211.87	208.32	210.49	213.61	214.6	211.76	207.64	213.58	206.1	206.14	216.5	216.63	218.69	213.25	222.22	217.82	216.11	217.69
208.03	216.71	205.49	211.72	212.13	213.79	212.88	210.81	208.14	212.19	211.74	208.96	211.59	212.28	207.36	208.74	205.65	206.38	207.23	209.82	205.71	210.12	214.11	202.1	213.38	215.16	211.75	212.64	207.54	206.53	210.24	205.31	206.26	203.7	209.85	211.28	214.1	206.23	214.02	207.94	206.82	209.95	216.11	207.59	207.83	213.42	209.2	212.8	216.16	210.17
196.78	201.03	200.97	201.84	202.83	206.4	196.22	204.75	199.16	198.01	202.74	202.14	201.08	200.87	187.39	198.75	199.09	204.28	203.28	200.83	192.66	201.19	199.69	202.51	205.28	202.22	203.16	195.06	205.4	196.69	200.08	194.38	198.7	204.65	202.7	195.87	192.04	199.16	198.31	203.07	199.54	196.25	199.4	203.19	204.02	196.53	204.25	200.87	203.07	195.26
196.07	201.64	207.76	198.03	204.01	210.94	199.74	207.16	204.18	195.69	206.79	205.39	197.24	205.11	204.04	201.81	201.07	203.21	204.81	206.94	200.44	205.59	200.29	203.61	197.61	194.06	203.06	202.73	201.94	200.08	201.08	203.51	199.76	199.17	203.4	198.89	195.08	200.03	200.94	204.12	204.01	202.49	197.11	200.29	203.11	201.28	205.55	205.37	201.82	198.41
194.15	195.5	193.16	197.01	195.35	200.31	193.44	193.78	192.95	189.57	193.66	197.21	193.04	188.48	195.63	195.92	196.02	186.13	198.36	191.86	202.23	193.34	192.1	194.89	191.33	199.55	187.79	199.59	198.33	195.75	193.55	191.36	189.38	194.67	194.89	195.19	192.46	190.99	191.76	191.61	192.24	185.48	187.92	195.65	190.19	197.29	190.85	183.8	194.43	198.93
195.88	199.09	204.59	203.8	207	204.88	207.24	201.28	205.81	200.45	204.59	207.6	207.94	197.39	203.47	203.65	206.56	202.62	204.1	204.92	202.86	206.23	201.38	206.15	201.55	205.53	201.21	201.12	204.59	199.14	201.94	199.28	205.47	203.23	204.91	203.68	203.61	206.13	198.7	203.38	202.07	202.75	206.51	198.51	202.44	202.14	203.65	195.06	200.94	211.14
208.43	216.36	201.88	214.52	207.7	200.39	211.54	204.83	212.67	212.18	206.27	210.06	203.71	208.62	205.73	211.85	209.33	209.01	216	211.12	205.3	210.28	209.67	207.57	214.25	210.23	206.24	209.42	210.25	208.15	205.49	208.86	208.75	209.84	209.35	203.79	209.95	205.38	213.32	211.37	211.75	216.18	210.26	206.96	216.23	212.2	211	211	212.85	206.29
211.85	207.04	215.06	209.24	206.18	206.1	207.67	207.62	209.33	208.28	204.25	211.15	210.79	210.5	218.3	215.17	205.02	209.98	210.16	208.33	210.91	209.87	214.45	207.74	212.65	210.8	205.68	206.98	212.3	214.32	212.47	209.4	211.95	207.25	205.09	209.32	211.37	210.43	208.86	203.32	212.01	211.45	207.98	215.18	210.13	211.24	205.65	207.45	213.13	211.21
206.34	205.65	201.93	200.88	199.22	202.45	204.32	203.97	203.62	212.52	203.52	200.1	202.86	197.68	208.4	198.13	196.24	207.46	206.33	208.9	205.04	209.56	203.16	206.75	207.32	207.24	207.78	206.55	210.4	207.86	213.03	206.4	204.75	203.92	203.98	200.24	209.12	198.93	200.51	207.59	207.24	205.02	207.16	212.23	214.23	200.62	204.52	213.4	208.74	199.83
201.55	204.04	201.21	199.25	201.65	203.87	203.08	201.82	204.86	199.86	202.77	202.12	204.96	200.14	202.53	208.7	204.44	198.64	206.78	197.19	200.98	198.16	205.29	205.27	201.94	206.35	203.26	203.8	203.22	202	202.9	203.53	204.97	200.04	207.91	203.94	202.41	195.14	203.88	200.58	197.29	204.92	205.92	205.25	206.41	202.47	205.57	196.81	203.29	196.39
219.09	218.71	223.36	226.17	221.31	219.45	214.91	215.86	217.77	223.23	214.53	215.01	221.46	214.11	225.11	219.23	210.76	222.67	223.4	218.92	221.99	220.48	220.61	215.44	214.35	222.15	219.64	218.1	222.47	217.39	218.23	217.77	219.59	224.4	217.02	213.09	218.93	218.96	217.63	215.72	220.38	218.21	214.34	216.76	210.39	217.83	217.93	216.13	219.06	211.99
190.3	197.26	194.3	193.06	190.74	194.09	190.51	193.1	184.93	191.08	195.02	193.76	198.36	199.85	192.77	194.88	192.35	193.91	196.27	190.57	199.16	197.59	192.69	195.96	196.51	194.92	194.6	188.59	198.71	200.37	193.28	190.35	196.05	193.56	196.51	190.7	190.44	195.69	191.11	193.12	195.62	196.05	193.84	191.43	193.86	193.62	192.28	196.31	192.53	197.7
211.35	208.67	207.3	210.14	201.04	212.49	212.77	207.24	208.1	208.12	207.08	210.27	208.18	212.39	203.39	208.62	206.25	217.71	206.49	208.81	207.95	204.37	204.85	205.52	206.21	207.43	208.94	208.97	208.45	207.75	209.29	209.83	209.65	202.19	207.55	204.7	213.94	207.56	203.22	207.76	205.24	203.97	210.4	201.2	210.12	206.29	205.79	213.21	212.05	211.4
201.91	205.95	203.18	208.67	205.82	206.64	200.22	207.03	205.62	204.43	208.44	216.54	206.57	208.84	207.85	206.58	208.13	203.64	202.12	213.08	204.76	202.16	206.63	209.71	204.72	207.8	209.11	205.53	211.06	213.14	206.86	198.39	204.11	210.01	207.14	205.15	209.97	203.53	204.41	202.37	205.49	213.27	213.97	209.56	205.18	207.35	207.04	205.23	208.12	203.54
211.54	210.85	206.03	210.95	210.83	210.4	204.12	210	207.81	210.84	213.65	209.15	204.38	212.26	204.83	209.22	209.18	213.26	205.17	213.7	211.78	210.4	208.45	212.5	211.76	213.03	202.82	209.07	211.25	205.61	207.39	209.11	212.47	210.67	213.17	204.17	209.74	210.33	207.18	212.14	211.2	212.91	212.66	209.17	210.87	203.59	216.65	207.32	207.14	209.13
209.46	214.47	215.3	212.69	210.1	216.77	209.06	210.51	217.02	212.03	214.29	216.85	211.32	215.64	210.93	208.65	208.83	208.69	209.71	217.27	211.33	210.85	211.55	217.08	210.17	210.37	212.15	212.79	215.83	213.68	211.74	209.35	213.2	209.54	219	217.99	208.46	212.06	211.33	207.92	210.15	219.83	206.78	205.54	208.86	208.83	210.14	212.48	212.16	208.63
208.69	211.23	211.47	207.42	211.08	210.87	205.93	205.63	207.4	205.34	205.41	212.81	203.05	209.23	211.24	210.86	207.99	211.78	206.34	202.81	205.09	213.22	211.87	206.08	207.88	205.43	207.48	208.78	207.95	209.64	206.47	202.27	205.02	211.28	210.7	212.2	207.96	208.15	208.56	205.53	214.58	211.14	211.56	203.84	207.58	214.71	212.69	208.99	206.53	204.56
205.33	200.67	206.68	199.97	209.86	202.21	202.34	207.23	208.22	206.29	210.53	206.89	203.42	203.18	200.42	204.94	207.52	199.15	200.05	201.35	201.84	212.48	199.78	196.31	200.93	201.14	210.18	197.4	201.95	204.79	206.1	201.72	201.55	198.02	202.65	201.99	206.32	201.08	204.45	207.75	207.4	202.48	203.96	205.53	200.78	207.4	201.77	207.24	198.86	205.48
207.19	199.2	201.36	196.6	199.24	202.18	202.89	201.17	203.89	207.43	200.53	205.14	201.58	200.02	205.13	203.53	205.16	201.45	202.59	209.77	201.49	218.79	209.88	199.97	202.65	205.2	196.39	199.9	201.64	203.31	201.01	206.03	204.8	207.71	201.75	199.4	206.91	198.51	201.85	202.92	204.92	205.89	204.54	205.23	198.38	201.55	203.34	197.82	202.63	203.49
210.37	218.36	217.65	208.99	216.29	213.09	213.21	217.02	214.82	209.54	213.99	213.43	213.47	218.25	214.36	206.93	210.98	214.8	211.34	211.23	214.55	206.43	208.01	218.16	214.63	218.16	215.64	214.95	207.33	216.6	210.52	219.28	217.76	211.26	214.54	214.01	210.19	214.48	219.94	209.77	212.46	215.07	216.74	213.67	215.8	211.64	214.47	214.29	212.95	220.01
204.85	215.1	213.55	210.11	214.44	215.81	213.08	211.83	207.68	207.06	213.99	213.05	205.73	209.64	208.49	214.94	206.65	208.71	213.4	212.77	208.91	210.82	217.02	207.81	210.18	216.74	218.56	206.94	209.63	215	209.2	203.89	210.97	209.19	207.32	204.25	213.4	214.74	207.4	210.77	213.56	205.06	207.51	209.8	211.23	212.69	206.67	210.24	210.07	208.29
202.58	201.18	202.82	199.18	205.64	203.48	209.44	204.67	209.33	205.87	199.45	200.36	209.68	203.8	197.91	199.31	204.89	204.22	197.67	201.05	202.04	197.31	203.66	201.17	205.59	197.79	199.1	197.62	205.57	195.4	209.74	202.13	203.72	200.1	204.63	201.23	203.58	201.31	204.68	208.53	202.92	199.76	201.14	203.67	204.15	201.94	208.15	208.69	205.93	209.25
215.26	206.51	213.47	209.11	208.38	211.3	214.49	202.33	208.95	207.7	204.49	210.6	208.53	203.65	207.23	206.7	210.74	203.26	204.72	212.26	210.93	215.25	211.55	206.57	206.51	206.62	215.4	207.32	215.79	207.98	203.23	210.08	209.46	209.82	206.32	207.54	208.25	209.89	212.81	208.49	211.54	218.76	207.62	206.18	209.01	209.8	209.26	205.34	206.78	214.17
201.51	199.12	195.93	202.54	198.73	208.42	201.79	202.07	201.76	198.39	204.38	204.93	206.35	206.07	201.29	203.18	206.67	205.83	204.91	208.19	202.45	210.09	205.26	207.22	199.64	208.83	203.31	206.86	197.71	203.46	204.05	204.27	207.11	213.3	199.17	207.13	202.84	205.84	204.79	208.48	200.44	200.86	204.67	202.11	195.64	199.49	199.1	207.09	202.74	199.08
199.05	207.67	201.24	204.84	207.54	199.66	206.5	205.84	202.62	204	206.71	204.58	199.42	200.13	197.22	207.86	206.77	202.57	200.5	203.57	205.34	211.23	211.46	207.53	204.33	201.72	198.65	208.18	197.54	202.15	203.55	206.35	197.59	201.82	194.7	203.61	203.33	202.7	205.78	206.84	202.3	211.44	203.09	207.14	206.91	205.65	205.12	205.8	205.74	209.96
200.72	198.43	199.93	195.54	199.27	200.39	197.49	194.54	193.17	198.91	198.56	200.61	197.64	194.9	199.92	201.32	192.86	202.43	203.08	201.14	202.75	197.69	194.9	200.04	200.47	197.56	196.01	199.01	200.78	195.09	198.7	201.24	193.13	197.45	195.29	198.28	201.99	194.43	192.47	191.27	197.6	198.92	193.69	197.78	199.41	201.13	199.27	194.55	192.91	202.63
203.63	202.93	197.99	203.18	202.21	207.19	204.56	206.04	207.6	203.78	205.55	201.65	206.09	206.04	210.96	206.82	199.97	198.96	206.53	203.13	207.65	204.84	208.52	202.23	205.94	200.21	206.01	199.75	205.06	206.9	199.55	207.82	202.74	206.61	198.52	202.04	198.4	204.87	202.61	202.98	203.35	201.56	202.53	206.46	199.81	200.68	206.45	200.98	204.7	195.98
211.25	212.34	210.88	210.38	208.73	204.67	207.8	213.46	215.6	204.56	208.2	206.52	216.28	210.58	210.35	206.78	208.38	214.62	211.83	212.41	208.23	211.48	203.38	211.58	204.34	210.93	203.27	210.25	207.31	210.64	219.54	209.85	207.75	206.11	206.44	208.42	206.09	208.84	209.19	208.99	209.21	201.8	207.36	210.86	207.36	210.27	210.09	206.83	208.27	204.7
203.6	204.38	198.32	199.06	194.72	196.5	196.74	198.42	203.18	191.69	207.77	202.6	198.61	195.57	206.32	200.26	201.74	200.84	196.44	207.46	200.46	202.2	206.59	203.51	196.55	201.72	198.67	207	195.74	199.51	198.37	200.08	196.16	199.24	201.18	197.83	199.06	203.93	205.23	206.27	200.57	204.77	200.66	200.25	201.44	199.29	197.78	196.9	199	203.46
194.9	197.2	191.27	200.04	194.99	191.27	190.3	191	198.35	193.97	193.26	193.87	189.67	197.61	201.32	199.41	197.38	198.48	199.02	197.96	195.59	194.61	199.72	194.05	197.59	193.39	204.24	201.57	197.29	193.05	191.5	188.45	196.99	199.03	192.88	189.09	194.86	191.77	202.29	188.75	198.7	195.63	199.19	192.49	198.44	196.12	195.06	194.82	181.68	196.57
207.22	204.14	203.45	205.84	207.11	206.86	200.05	212.14	201.5	209.82	206.27	204.47	206.57	209.8	206.61	210.78	208.18	211.29	207.29	209.07	212.97	206.88	208.4	203.27	205.05	206.97	209.62	208.18	207.62	203.84	205.8	210.14	207	207.77	207.79	205.71	209.58	211.8	205.52	212.56	210.49	209.62	214.04	208.37	206.12	207.74	209.45	202.94	207.17	207.12
217.63	213.92	211.24	210.46	211.88	207.99	214.86	218.6	206.5	212.72	208.46	209.73	216.69	213.6	215.98	208.18	210.63	217.63	209.88	209.19	214.38	213.16	210.19	213.68	208.74	215.14	217.19	214.68	215.18	214.2	212.81	217.74	215.91	213.18	212.32	213.29	214.61	205.54	214.9	214.63	215.96	207.09	210.91	212.86	210.01	212.36	212.78	207.69	213.12	215.15
198.27	201.32	202.62	195.43	196.52	201.86	203.37	205.24	200.12	201.3	195.44	197.68	199.06	195.08	199.48	201.49	200.07	203.72	202.71	195.6	199.9	199.15	197.42	202.62	207.08	204.04	196.63	209.08	199.47	205.68	202.16	200.42	200.34	200.33	201.07	199.3	200.51	204.47	192.94	198.51	204.75	204.66	202.25	203.52	197.88	197.92	203.11	202.18	194.89	193.45
203.37	206.77	199.6	204.67	206.09	204.24	205.53	200.88	201.31	207.03	208.45	205.26	198.03	199.83	202.06	208.4	207.02	199.64	205.46	207.12	204.83	203.04	199.45	198.02	198.1	204.68	198.31	198.97	200.44	206.03	196.79	208.29	202.76	193.28	204.77	203.59	201.09	200.77	199.98	204.59	202.96	202.23	205.01	197.21	202.28	206.86	201.5	198.46	201.35	206.23
209.2	209.42	211.39	208.54	209.51	203.39	207.7	208.13	211.78	215.26	214.78	209.66	208.68	208.92	217.89	207.28	212.22	210.85	208.8	207.09	205.47	219.38	215.26	208.08	211.93	205.61	209.4	208.13	209.51	212.37	204.33	212.51	209.48	214.04	212.08	208.7	211.03	203.46	206.43	213.32	212.79	209.98	209.63	209.66	205.16	203.13	207.29	205.43	216.69	215.4
208.82	208.05	212.54	215.25	217.03	211.55	210.18	211.93	213.53	211.21	217.38	204.09	208.2	210.45	210.77	205.78	215.29	209.47	207.68	209.58	216.64	210.59	212.13	214.46	214.45	209.61	209.92	212.85	209.65	213.52	212.12	209.2	209.58	214.21	207.77	212.92	216.54	208.24	209.02	204.51	207.2	204.21	214.77	209.68	208.05	215.02	213.05	209.55	204.6	211.36
207.07	203.88	203.55	201.81	207.08	200.3	200.38	201.15	204.97	204.97	203.34	201.94	198.51	201.89	201.78	207.17	200.57	203.81	204.07	202.53	209.16	197.41	193.65	202.16	202.74	204.98	209.67	197.83	208.29	203.16	208.36	208.73	196.23	204.71	197.24	199.87	196.19	200.52	200.4	200.46	207.63	198.17	200.82	206.08	205.88	199.14	202.95	204.97	200.58	207.84
207.36	209.57	209.52	201.37	208.95	209.99	203.43	206.73	205.24	209	206.67	207.5	207.92	207.36	204.33	204.01	208.3	200.8	206.94	209.07	206.83	206.15	215.21	205.56	214.19	201.44	210.41	210.43	205.73	208.84	205.53	204.27	207.98	197.32	206.42	206.49	214.85	208.57	203.48	203.82	205.78	205.1	210.59	206.04	211.16	206.24	206.09	206.45	205.03	206.44
208.61	204.38	209.67	207.31	208.36	210.35	207.33	214.46	206.71	210.59	205.16	208.85	206.73	206.33	201.2	210.57	209.12	207.46	211.03	207.93	206.96	211.09	203.99	202.96	202.52	209.41	211.64	206.66	209.97	204.78	206.6	211.2	212.88	212.22	209.35	212.42	205.47	209.42	202.36	213.31	203.14	205.07	205.59	205.17	213.39	209.26	212.49	208.94	205.81	212.96
200.19	192.84	186.95	200	191.18	189.09	199.15	193.34	198.68	194.8	190.06	189.39	190.95	197.16	194.83	195.82	188.46	193.22	192.17	193.96	193.09	186.02	199.47	196.1	193.26	192.11	192.65	194.74	191.4	198.36	192.88	190.09	191.27	198.67	192.12	190.6	196.76	195.98	193.69	189.37	186.52	190.68	199.16	203.15	197.06	199.87	185.37	194.04	191.66	193.97
209.62	206.62	206.81	212.63	215.11	213.25	205.13	214.49	209.93	211.9	208.67	211.46	212.73	206.93	210.99	211.07	212.2	207.17	205.72	216.25	211.99	214.22	211.58	206.47	217.57	213.05	213.35	197.39	211.13	212.76	214.33	212.82	208.69	210.05	210.38	216.77	208.84	210.95	210.17	205.05	210	213.44	207.86	206.72	209.94	209.72	215.54	210.48	212.51	207.65
205.65	206.75	200.87	206.91	205.64	214.05	203.79	206.37	205.81	201.55	202.21	203.73	207.68	212.17	211.37	204.61	207.42	205.77	206.6	210.33	202.27	206.47	206.56	214.2	212.74	208.34	207.64	203.64	206.09	204.28	205.34	209.95	205.51	202.9	209.13	209.31	201.11	209.99	202.38	206.74	202.26	210.47	204.4	203.76	208.26	204.9	205.15	202.32	206.11	205.09
199.47	203.56	207.18	203.61	210.94	200.2	202.49	205.3	196.41	203.4	200.37	203.1	203.39	203.92	206.1	209.34	200.24	197.84	205.84	201.24	200.98	199.17	199.8	204.95	203.38	200.86	206.64	203.46	203.62	215.9	202.25	207.28	198.77	203.22	202.5	201.85	206.46	204.37	202.93	203.75	202.2	200.74	201.98	207.72	201.25	203.28	205.01	204.9	209.3	203.33
198.69	199.47	203.42	199.32	203.1	206.32	198.65	208.81	197.63	205.67	196.91	205.88	207.05	202.85	205.18	202.64	196.77	201.95	203.55	197.59	207.44	202.17	201.26	206.66	199.48	204.87	202.71	206.78	202.7	200.2	202.78	198.63	204.4	205.23	202.5	201.79	202.64	206.36	199.26	204.76	200.79	200.03	208.24	199.25	203.04	204.3	206.62	204.94	208.01	199.01
206.31	204.44	209.39	201.92	203.49	210.86	205.73	209.42	208.76	201.5	208.04	207.85	207.88	208.21	202.8	208.9	206.82	210.19	207.35	205.21	212.27	208.12	201.11	211.99	205.43	213.38	206.59	204.48	207.33	205.73	197.37	205.6	203.8	210.08	208.08	207.8	213.15	213.77	209.09	200.49	208.22	205.22	211.2	206.43	213.67	211.22	200.17	202.21	207.26	201.35
211.54	205.22	209.16	204.09	204.66	209.41	203.16	213.25	211.28	213.4	203.07	205.22	205.66	209.71	204.64	208.01	210.49	209.96	205.41	203.61	209.67	207.53	205.89	203.88	213.49	204.72	207.33	207.8	209.17	209.99	204.85	205.92	212.27	213.6	217.71	213.23	212.73	213.41	212.35	204.54	209.94	211.4	205.59	210.58	207.89	206	207.59	209.17	211.11	211.61
208.24	211.18	208.22	211.33	208.99	212.87	209.46	210.47	206.05	214.47	218.96	205.84	213.36	212.91	212.29	219.66	212.39	206.73	207.63	214.17	210.98	212.49	209.71	219.01	211.8	209.78	215.53	210.52	206.14	219.83	209.8	213.2	211.15	215.24	207.65	216.17	212.99	209.89	213	218.96	212.13	211.47	203.22	210.41	209.5	210.63	212.95	203.43	215.66	212.35
203.82	203.5	204.52	207.02	204.84	205.14	206.96	198.57	210.65	199.85	212.04	208.26	206.16	205.5	203.98	200.76	202.46	201.28	213.83	199.82	204.2	199.49	198.83	202	207.41	204.06	206.09	203.91	204.82	199.81	205.56	205.77	205.75	209.53	201.46	210.84	204.89	213.58	196.98	207.71	210.15	202.17	200.31	202.02	201.17	205.73	207.43	203.44	196.56	206.4
206.16	207.78	211.52	201.65	204.97	197.82	198.75	207.13	209.68	200.31	199.79	203.84	210.67	198.69	201.89	204.38	199.38	205.22	202.18	200.79	209.49	207.26	202.31	206.64	202.1	200.77	204.04	202.45	208.58	204.19	210.16	201.08	199.62	198.39	199.12	206.2	206.56	207.01	207.67	206.43	209.38	201.94	206.42	207.22	207.07	207.87	204.28	200.46	206.67	209.79
206.24	213.16	210.41	208.56	212.1	210.79	209.32	204.88	209.25	207.49	206.84	208.04	208.02	206.57	205.5	206.29	206.08	198.54	207.87	213.39	210	209.08	205.64	210.46	210.8	206.54	206.94	205.57	207.86	210.48	204.53	207.89	200.05	204.57	201.47	206.56	216.66	211	207.5	210.55	206.38	207.64	213.82	206.95	205.11	206.5	209.37	203.85	209.71	205.33
208.63	207.92	208.69	207.6	209.86	202.74	205.04	209.52	203.14	208.44	213.93	206.26	205.8	210.2	212.06	213.26	208.84	210.93	204.56	211.97	213.45	203.77	204.11	204.59	211.26	209.4	208.08	207.26	207.3	209.34	204.69	213.02	210.93	205.69	203.84	208.84	207.69	215.79	204.02	212.58	206.57	209.29	202.25	214.97	212.44	210.77	208.35	206.98	208.61	209.33
205.1	204.06	205.88	205.25	201.26	203.36	208.59	198.6	203.01	200.92	202.75	204.95	204.02	204.81	200.1	204.45	202.53	203.51	204.11	212.18	202.81	203.18	202.05	201.51	209.04	204.31	209.15	204.73	207.53	197.21	200.84	208.28	200.58	202.46	206.89	201.93	199.46	206.27	198.58	205.49	201.07	203.17	209.53	205.39	196.14	201.98	207.16	205.44	206.11	199.82
208.26	202.41	198.14	206.82	202.58	198.42	201.49	198.83	202.8	209.74	200.03	203.22	204.57	200.39	206.33	207.4	204.95	203.59	199.83	196.95	206.85	199.62	201.6	195.23	200.41	204.01	191.8	202.36	210.47	203.36	198.46	204.94	200.85	211.38	210.39	202.07	204.1	199.22	208.2	203.82	204.24	200.86	199.97	208.08	204.12	200.37	197.79	200.99	202.98	201.84
195.58	199.66	197.02	196.48	195.09	194.59	202.63	204.61	203.05	200.55	196.78	201.22	205.95	199.54	199.43	199.61	207.06	204.65	197.88	199.74	196.11	192.92	200.02	195.42	196.96	199.4	199.19	201.32	201.65	199.24	206.13	195.45	197.99	192.47	198.49	198.93	198.94	198.5	193.49	199.61	194.45	199.75	192.84	194.99	198.54	205.19	200.84	197.09	199.91	202.13
213.11	213.29	206.22	216.38	211.31	209.7	212.14	210.34	210.99	208.82	210.74	207.45	207.13	212.4	212.64	211.75	214.14	209.72	214.72	209.06	204.01	212.27	214.1	210.76	210.03	215.79	213.29	214.27	209.08	209.49	212.81	206.61	218.63	211.49	211	208.58	211.92	216.11	218.79	215.83	208.8	210.82	212.23	219.08	208.13	214.69	214.69	210.88	208.24	211.33
200.45	199.8	202.88	195.23	200.32	204.32	205.79	203.74	195.16	198.83	201.46	194.89	203.92	198.31	199.28	198.11	198.33	198.49	201.29	199.09	190.96	197.12	199.39	206.57	200.38	198.28	195.5	200.63	195.81	197.28	195.81	196.59	202.74	199.05	196.46	202.02	195.63	200	204.32	198.63	194.78	199.49	201.37	203.7	190.77	199.26	202.77	193.75	194.31	202.31
210.97	208.72	214.3	213.47	209.52	212.11	207.5	215.46	208.43	214.51	204.53	216.62	213.06	212.16	215.3	210.93	208.9	213.51	210.89	217.25	211.97	210.6	212.58	212.62	207.11	212.57	209.97	211.74	211.35	210.23	216.75	210.59	205.32	208.73	214.8	212.84	207.97	206.26	214.23	212.92	215.42	213.45	215.62	214.66	205.52	218.45	208.63	208.22	212.81	210.81
212.02	216.81	219.62	218	215.68	214.56	211.51	218.11	220.89	215.41	214.75	219.29	216.21	214.32	217.1	213.51	212.52	221.66	216.37	215.12	218.05	221.69	216.81	217.59	211.53	213.21	218.92	214.17	214.67	216.63	218.43	216.08	211.05	219.1	216.01	213.7	215.08	216.68	211.03	221.11	218.71	213.69	215.42	219.76	220.14	207.23	224.75	208.3	214.83	220.78
207.97	213.05	214.32	208.41	207.86	209.38	208.95	206.88	204.57	205.24	206.21	206.95	200.43	207.93	205.5	204.25	208.01	207.4	214.89	207.54	212.8	206.99	202.18	203.91	208.2	209.87	217.53	208	208.7	205.95	212.63	211.19	212.02	203.86	214.28	212.22	211.27	202.29	207.06	204.23	208.37	201.42	210.38	211.53	216.14	210.14	208.5	212.6	209.23	211.91
206.95	208.57	208.86	205.46	205.94	203.07	203.93	208.63	207.54	207.56	209.4	200.71	202.32	211.04	203.14	205.09	203.07	213.07	206.03	212.22	206.39	208.78	208.46	199.69	213.72	203.26	203.68	207.09	213.59	204.22	208.46	200.89	202.8	204.3	209.5	204.77	208.6	199.17	200.18	207.38	206.46	207.59	202.78	204.36	202.01	206.74	205.22	204.72	204.21	211.63
198.86	207.37	205.69	206.03	200.62	211.16	206.56	206.02	211.39	204.49	204.29	203.4	206.91	207.24	212.53	205.6	209.37	211.35	210.55	212.8	206.5	211.55	210.26	212.3	213.34	205.7	208.66	206.48	206.35	209.52	206.74	212.05	205.57	205.08	204.57	207.22	200.05	212.75	207.45	208.71	213.28	202.77	209.85	212.02	209.17	205.39	210.17	205.9	207.81	207.53
213.81	207.26	208.1	210.22	209.02	212.41	213.37	211.63	205.75	209.36	214.01	208.62	210.93	217.82	210.72	206.63	210.23	216.09	205.16	217.93	212.04	219.45	214.41	211.53	217.03	208.64	209.86	214.8	210.57	212.71	213.84	217.12	210.51	213.06	212.87	214.32	209.64	212.02	212.26	210	213.15	210.74	207.86	204.78	218.55	212.68	209.96	205.96	213.67	212.37
216.21	209.54	210.96	216.14	211.15	210.82	212.45	210.51	219.21	207.31	209.65	209.73	207.7	207.98	214.59	219.06	211.91	213.46	213.21	219.38	214.65	215.88	213.82	207.77	214.28	205.81	210.88	212.22	209.75	210.9	211.52	213.78	215.08	213.55	207.46	210.97	214.74	212.11	213.54	207.34	210.44	213.83	218.52	204.71	208.51	211.22	208.83	211.11	209.41	211.64
208.62	205.76	209.11	207.97	204.96	210.83	207.26	201.77	214.19	213.6	209.29	208.94	206.34	210.58	204.73	208.25	203.61	205.18	204.86	211.26	211.24	206.99	203.84	206.24	208.9	206.45	205.86	208.37	204.58	208.76	206.69	211.82	207.25	203.05	211.04	200.61	208.54	205.9	206.47	213.62	203.97	210.01	201.29	208.78	208.19	209.42	210.91	206.35	209.55	210.47
216.69	210.06	216.59	210.82	206.58	218.79	211.46	209.68	214.14	209.06	212.81	207.28	212.38	213.42	209.9	216.27	213.83	215.32	217.12	214.27	206.32	215.57	206.79	214.61	215.92	219.52	212.47	206.25	217.01	207.11	209.54	209.26	205.48	204.08	210.82	220.44	212.94	214.84	210.57	213.32	210.46	210.28	215.75	211.35	216.54	210.89	213.01	203.06	211.55	210.14
206.62	212.09	214.01	206.71	207.22	209.36	206.55	207.28	208.57	215.41	217.08	210.18	206.47	207.12	203.92	216.47	212.84	211.09	211.88	205.37	210.16	202.98	202.31	209.32	204.51	211.68	214.25	210.5	208.78	205.34	212.33	209.64	201.57	208.71	205.75	205.43	204.15	208.41	204.03	209.86	203.58	204.72	212.51	205.1	215.83	211.12	209.63	207.26	205.94	209.58
208.45	196.63	201.1	208.08	201.91	201.77	204.67	200.58	207.29	206.91	202.16	201.01	212.69	202.68	196.15	203.56	203.15	200.34	207.68	205.64	206.64	194.96	205.52	203.97	206.62	202.38	203.74	206.46	198.78	207.15	202.41	198.89	205.18	203.61	205.11	194.64	197.8	197.44	204.5	204.74	208.54	203.38	201.49	204.21	199.7	207.57	199.12	205.32	200.48	198.6
204.29	202.01	198.4	201.63	207.47	201.06	204.5	201.27	204.32	199.46	202.56	203.8	203.73	204.09	204.1	195.44	201.5	204.34	204.36	199.41	201.84	204.17	203.31	199.99	202.95	204.01	202.55	203.78	208.39	201.95	203.95	206.68	207.36	194.94	200.73	211.14	205.98	201.32	209.88	195.45	202.16	201.56	205.32	201.19	205.38	205.62	207.52	207.01	204.47	208.72
212.04	205.69	205.92	207.46	205.62	205.96	209.38	208.25	207.27	203.64	210.33	204.44	206.12	205.12	203.29	218.29	207.71	203.99	203.43	203.28	206.17	207.95	204.04	206.45	211.06	203.78	200.87	206.2	202.31	206.25	209.06	216.35	207.6	207.85	201.54	207.26	201.46	205.83	210.28	208.42	202.34	208.97	214.79	210.13	201.97	205.76	206.09	209.44	206.04	209.69
207.75	212.7	211.33	211.2	206.73	203.31	211.66	214.92	211.42	210.78	205.71	209.46	204.73	207.88	205.42	216.89	209.15	210.73	201.97	211.64	201.37	205.57	209.02	202.81	212.48	207.47	203.31	212.18	208.61	205.71	204.66	206.01	209.08	209.89	209.76	214.18	202.85	204.73	209.48	209.71	206.81	206.2	210.36	208.7	213.28	203.08	208.55	209.78	209.46	210.8
201.24	203.42	213.09	200.91	204.63	201.4	209.99	211.37	200.23	205.17	205.45	210.26	202.8	199.15	195.64	211.03	201.97	203.19	210.19	205.82	213.07	196.53	206.79	205.81	204.32	206.34	208.05	205.4	205.72	209.96	199.07	205.35	202.66	202.27	208.38	205.18	206.46	207.41	214.93	206.69	211.53	205.94	211.98	208.34	213.76	202.26	205.01	209.21	209	211.84
211.73	208.46	207.16	217.89	215.19	215.88	209.8	211.47	206.6	215.25	207.72	213.07	217.09	213.18	210.03	209.33	211.22	212.22	208.16	208.64	210.26	212.99	208.68	207.7	211.11	210.79	211.91	207.14	212.2	205.68	216.69	213.57	211.71	215.27	208.19	208.17	208.64	216.04	210.5	207.6	213.86	216.52	211.35	213.02	212.03	213.13	213.84	212.88	213.31	205.38
192.96	194.53	194.87	199.54	187.34	193.5	189.12	192.82	194.96	196.35	189.46	193.89	197.72	200.06	194.91	193.72	197.15	194.37	191.83	196.26	190.55	189.4	195.54	200.49	189.48	187.66	198.26	198.2	188.09	194.55	197.76	192.2	188.66	190.8	189.93	193.1	193.37	196.57	193.83	189.56	194.73	189.29	192.22	191.46	192.35	197.02	201.74	190.4	196.93	198.82
199.81	202.75	196.21	203.93	200.21	203.84	209.58	199.64	205.82	194.84	195.19	198.07	199.36	195.5	204.78	199.02	196.47	199.7	199.64	201.76	195.16	193.11	201.89	196.81	206.65	202.85	199.31	200.19	198.37	208.11	200.92	202.93	190.62	199.63	196.66	201.26	205.93	199.63	198.27	200.39	200.91	203.76	199.78	201.47	195.7	205.48	198.04	203.4	202.42	199.43
211.8	209.06	210.73	214.46	211.43	212.14	206.09	208.49	202.99	205.79	207.66	204.99	208.57	212.11	204.5	210.82	214.07	203.67	206.38	208.31	206.04	209.98	214.24	211.96	208.9	211.35	208.45	213.16	215.01	211.85	208.21	209.72	210.33	216.93	203.52	206.08	212.31	208.43	204.18	212.31	210.41	208.97	215.68	207.1	212.49	202.78	211.17	209.44	206.72	211.45
193.81	194.7	190.06	193.46	195.42	184.58	194.11	195.07	193.67	191.69	199.77	192.77	194.53	193.79	201.19	196.06	197.27	196.43	199.5	198.2	192.07	191.51	194.11	190.69	194.43	191.36	194.71	194.66	196.6	192.39	195.86	192.52	191.97	190.69	191.95	199.95	196.57	191.51	197.66	192.18	191.55	194.84	190.67	195.1	192.98	199.48	190.68	198.03	183.84	191.71
214.13	215.09	205.45	202.93	203.38	206.34	206.36	208.02	206.61	205.14	204.4	212.3	204.41	205.22	206.67	206.52	210.99	209.23	209.72	216.99	203.94	204.65	207.84	205.05	209.96	208.77	210.21	204.14	212.62	212.76	210.91	207.48	205.63	207.06	216.34	207.8	214.72	208.87	207.46	214.14	213.85	207.06	209.15	206.91	208.25	204.67	208.58	208.04	207.91	205.63
207.87	202.5	203.51	203.07	202.52	203.86	204.32	202.04	204.73	209.88	208.94	204.72	207.07	206.89	207.43	204.5	209.76	209.02	207.43	200.13	205.25	210.72	202.59	203.95	204.98	204.11	204.14	198.77	200.53	201.45	199.24	207.88	198.83	201.2	205.56	207.49	196.86	203.6	206.3	205.27	200.09	208.78	204.17	202.51	203.27	194.19	199.31	198.87	203.33	204.83
206.93	206.54	208.99	210.42	203.48	206.65	212.72	207.04	209.65	210.7	208.71	208.97	209.67	205.22	207.89	201.78	204	202.74	205.35	212.93	213.61	206.23	217.12	207.51	202.94	208.7	210.12	212.18	213.48	205.09	216.08	209.59	211.01	200.69	211.11	211.22	208.4	213.43	199.15	215.56	208.18	211.87	210.25	211.49	206.89	209.3	204.94	215	208.24	214.14
207.07	211.28	201.82	204.41	200.19	201.08	200.76	201.66	205.41	207.12	199.08	200.9	201.49	207.64	209.06	201.36	201.54	211.82	204.31	204.9	206.49	197.4	206.54	203.16	201.6	198.94	200.06	205.73	200.67	205.78	203.32	203.92	206.21	201.82	203.27	198.6	200.54	204.4	201.13	206.89	203.24	206.79	203.03	197.31	197.01	208.6	199.92	201.74	196.7	202.27
196.94	195.1	197.05	205.05	198.02	201.37	199.47	204.15	194.87	191.14	194.41	197.46	199.53	201.52	201.27	195.57	201.13	196.61	196.95	199.15	202.06	196.28	201.81	203.44	199.32	193.81	200.13	197.53	198.02	194.19	200.49	195.47	193.98	205.46	202.69	202.63	197.8	197.66	204.46	196.2	194.93	202.95	196.58	201.28	201.87	201.95	199.69	203.34	198.93	196.69
203.15	204.83	200.59	203.83	209.16	205.22	203.58	202.76	197.5	212.24	209.97	203.68	206.05	211.13	203.59	201.13	202.1	207.59	208.1	199.36	205.51	205.54	201.62	210.46	203.77	201.2	206.13	204.15	210.3	203.97	202.79	194.13	203.3	209.38	207.48	202.42	207.4	200.94	208.2	209.64	201.91	202.05	203.51	199.42	205.49	205.67	205.37	202.72	201	205.21
199.24	199.96	198.6	199.51	204.73	196.73	200.49	202.63	199.23	205.14	201.35	201.93	199.46	205.48	194.12	201.04	200.17	200.5	198.68	204.88	205.12	197.15	199.77	201.76	200.95	199	195.02	200.89	205.08	198.34	195.84	203.58	200.35	202.14	199.79	200.94	199.04	201.23	201.1	201.3	200.89	205.62	201.27	197.81	205.33	203.2	199.09	199.63	197.57	197.96
212.68	210.94	205.14	214.99	211.26	212.04	210.36	207.93	212.98	211.11	207.52	207.86	209.35	212.92	211.05	209.81	200.6	211.04	206.25	209.69	202.07	205.31	213.24	212.18	204.16	205.77	213.54	208.12	207.74	210.89	207.42	209.93	209.96	207.16	208.35	205.55	210.39	214.36	206.44	218.09	211.98	210.21	211.11	212.09	208.93	214.82	207.03	213.35	213.51	207.34
209.66	207.81	200.79	206.77	206.92	208.82	209.6	204.73	212.26	209.97	211.64	207.58	204.05	210.01	211.74	204.78	203.7	200.7	199.44	206.45	201.79	205.84	206.67	207.83	202.66	209.56	207.7	206.9	204.08	208	204.54	200.55	208.58	208.09	206.6	206.39	205.95	201.62	199.71	205.9	204.72	205.01	206.17	202.77	201.77	205.85	205.45	199.55	206.44	207.86
199.37	197.91	200.51	201.54	199.28	195.99	203.96	203.72	203.46	205.04	201.09	197.63	197.53	201.8	205.38	201.05	204.28	203.05	200.51	204.51	201.26	199.04	201.89	201.77	201.14	205.42	207.99	203.67	201.3	203.76	206.75	201.35	197.62	208.66	202.17	199.81	195.22	212.29	199.21	204.28	207.48	207.4	205	201.66	200.49	202.08	199.18	205.88	199.5	205.38
205.74	206.23	206.62	212.08	207.75	210.47	206.9	208.27	200.97	209.2	203.98	203.52	204.2	200.18	203.21	205.45	197.64	211.9	203.82	207.26	198.36	208.88	204.16	211.02	208.5	205.91	210.43	207.49	213.71	205.6	208.23	203.12	205.8	202.35	207.39	206.69	210.01	204.92	205.79	208.12	204.28	208.74	205.91	201.75	202.21	207.79	204.36	200.63	206.14	210.51
199.82	203	199.66	196.3	198.06	198.44	207.4	203.2	203.01	194.55	205.32	194.66	199.52	204.85	204.77	201.07	203.14	200.36	195.39	199.54	200.53	201.76	203.31	195.35	202.78	202.98	200.24	196.16	195.46	196.33	203.15	202.04	197.73	196.71	201.27	201.85	201.72	197.98	200	200.87	202.62	202.88	199.92	198.64	194.16	197.64	194.5	199.15	205.88	197.95
203.96	210.3	202.84	210.05	202.76	206.25	204.75	207.87	208.1	205.68	212.31	204.18	206.07	205	207.74	207.8	199.71	212.21	204.95	209.2	208.09	207.97	207.07	210.91	211.13	204.33	211.46	216.07	208.6	210.08	214.26	210.04	203.02	212.37	206.61	208.17	211.69	212.2	202.34	208.8	212.88	208.36	208.5	200.78	204.72	207.88	206.33	213.62	209.12	211.9
207.1	205.38	208.07	205.33	203.65	207.66	208.58	207.25	211.22	205.91	199.71	208.8	207.1	215.3	205	211.39	204.87	211.06	206.42	209.71	205.63	203.36	212.69	206.89	206.17	211.36	198.15	208.57	201.6	206.7	202.77	212.32	212.5	215.81	199.17	211.94	208.89	204.68	203.16	201.22	208.39	210.63	209.54	209.89	211.25	207.88	204.8	205.74	204.97	209.27
212.05	211.47	213.96	213.37	212.62	210.1	208.46	212.83	210.05	209.47	210.15	213.86	212.77	203.24	214.85	216.61	204.28	212.27	212.65	206.92	218.59	209.52	211.48	211.88	207.48	217.55	215.37	208.72	211.78	206.26	215.23	214.64	210.03	206.38	213.02	211.9	209.69	215.59	208.31	216.97	213.08	211.25	211.37	206	216.87	210.28	206.83	210.74	215.96	210.27
213.92	213.01	205.3	212.31	210.16	208.47	215.64	217.94	209.07	212.95	209.05	217.04	206.11	215.86	208.91	207.41	211.82	208.52	202.94	210.55	211.68	210.66	216.07	210.24	212.34	217.4	204.77	216.87	210.55	212.41	212.49	218.7	206.93	206.08	209.48	220.3	209.18	214.2	207.71	201.29	217.67	217.32	215.9	214.35	213.97	217.53	214.15	209.17	218.42	212.42
214.13	207.6	210.89	215.57	215.5	211.25	217.83	210.62	207.21	206.83	205	215.81	215.67	215.33	214.63	215.45	209.97	205.85	207.63	212.1	206.62	213.6	212.02	210.85	209.09	209.8	214.92	215.17	211.81	216.25	207.27	212.19	212.2	213.02	210.24	211.89	205.85	210.07	210.78	210.83	211.22	214.1	214.46	209.79	211.73	210.71	207.03	217.78	211.44	205.71
206.84	198.35	202.48	201.84	202.1	206	208.06	204.87	202.32	205.56	202.61	196.48	203.53	206.39	199.54	205.77	202.96	203.64	205.6	196.69	201.66	203.42	200.78	206.68	201.68	203.63	206.76	206.29	198.81	198.14	201.38	202.15	203.11	192.42	204.74	204.45	204.86	200.35	202.11	206.64	200.76	206.38	204.26	201.68	199.22	204.23	203.03	201.82	203	203.33
196.11	202.92	203.97	200.39	198.44	201.47	203.33	197.25	204.38	207.91	200	199.27	195.93	201.5	196.35	204.4	199.23	197.01	201.55	197.13	206.95	200.82	205.55	201.75	195.53	205.95	210.18	197.38	202.12	197.64	205.01	194.28	202.44	209.15	203.74	203.72	201.78	201.64	200.39	201.75	202.5	200.48	206.06	208.02	199.8	204.18	201.44	198.85	205.84	206.84
206.57	208.65	199.94	196.78	202.58	201.19	198.01	200.67	205.33	197.3	205.87	204.99	201.6	206.55	203.45	197.48	209.63	202.37	199.28	209.3	207.33	205.89	204.29	198.48	199.54	200.19	199.9	202.14	200.22	200.43	205.24	203.83	203.43	204.36	201.17	196.63	204.97	210.82	204.88	201.83	210.41	200.84	204.23	203.79	201.63	205.32	199.64	203.57	203.03	202.5
204.29	200.32	203.36	204.11	204.96	197.88	202.21	198.24	198.16	199.72	194.4	196.67	193.13	197.24	199.09	203.55	198.57	199.64	200.66	197.61	198.25	201.02	199.61	197.25	203.28	197.01	196.79	205.42	207.16	207.11	201.45	199.44	205.04	202.74	196.83	197.18	199.13	204.84	205.84	201.91	201.01	199.14	200.21	195.26	208.65	199.46	199.84	193.71	201.41	197.37
210.48	216.56	213.15	219.41	214.96	206.73	215.37	219	215.56	213.18	208.43	209.94	220.23	210.08	209.02	211.76	207.11	213.07	218.01	219.36	209.18	217.83	210.44	219.03	215.98	210.08	217.2	202.45	210.26	207.84	212.27	217.32	209.64	210.34	214.54	214.73	215.01	214.43	215.34	213.78	213.01	214.37	207.84	215.18	215.14	217.8	207.58	212.13	207.13	214.05
213.37	215.76	211.5	210.43	203.07	203.99	202.45	206.31	203.41	211.05	207.3	204.3	214.98	212.7	212.19	206.99	209.25	211.32	211.92	211.08	213.88	207.86	206.02	209.88	206.32	211.55	213.47	211.23	209.27	206.16	211.37	204.94	208.79	212.96	211.9	211.77	207.65	212.07	214.68	215.05	205.81	207.27	209.25	208.89	217.49	200.21	212.71	208.12	209.33	210.73
218.7	218.15	217.08	214.22	212.91	221.03	217.45	221.3	220.58	209.22	222.53	220.5	217.97	216.79	212.47	214.62	221.77	214.13	224.5	224.56	208.39	214.1	221.85	214.88	215.52	215.94	217.69	218.71	210.69	222.07	217.73	221.65	214.31	216.73	217.27	216.4	222.53	217.06	213.63	211.16	218.7	216.79	213.27	222.52	218.47	214.11	221	218.39	217.73	212.28
205.13	208.69	210.63	215.32	206.48	214.08	207.57	209.41	204.85	204.95	212.55	205.05	205.95	206.31	211.07	209.52	204.5	208.8	213.26	210.22	216.16	211.81	206.47	208.24	212.67	208.84	209.87	211.99	210.56	208.58	210.11	208.4	212.68	207.51	206.8	213.37	212.73	212.57	206.64	208.64	210.81	209.95	204.7	207.95	209.93	205.48	206.58	213.21	216.17	204.81
202.67	197.39	194.75	197.29	203.51	203.87	198.4	198.78	201.32	195.14	197.28	205.65	197.55	201.18	201.79	199.95	198.21	202.09	198.48	201.69	197.05	199.33	202.92	197.01	193.92	198.49	199.43	199.5	198.1	204.38	198.75	194.49	198.64	201.79	203.96	198.87	195.88	190.1	202.53	197.68	198.16	195.8	198.18	192.99	196.25	192.1	201.19	198.47	193.35	203.03
217.55	212.55	209.91	210.93	207.41	217.4	211.48	209.53	209.44	213.13	210.24	206.23	213.01	212.57	214.65	214.53	216.8	216.07	212.79	208.26	209.86	203.78	214.27	211.17	209.31	210.06	212.53	209.57	211.97	211.37	218.53	211.35	211.05	218.12	211.35	210.59	204.09	209.24	214.31	206.98	212.78	210.56	212.35	214.45	214.87	212.2	213.12	213.58	215.79	211.86
202.93	205.93	206.7	207.26	214.1	213.31	197.85	206.44	205.11	209.31	206.45	204.58	207.67	205.84	210.5	206.62	211.3	207.15	204.65	213.9	212.03	213.44	210.93	207.09	211.48	210.5	204.07	209.4	210.61	212.75	207.78	205.46	204.25	205.87	203.63	203.7	210.92	205.09	207.75	214.64	201.9	203.85	211.02	211.12	208.91	213.45	202.84	203.19	205.45	211.15
217.24	220.17	219.06	217.26	219.3	214.8	208.04	220.99	220.59	223.04	216.92	213.89	216.77	217.61	218.01	219.83	223.07	216.19	214	220.57	217.55	217.97	216.92	223.17	224.14	217.42	222.09	214.02	207.72	214.83	216.93	213.04	210.94	213.12	214.9	216.25	218.41	222.93	216.74	220.46	215.72	210.72	223.83	218.86	216.85	220.82	216.1	213.36	214.86	224.21
200.43	200.52	200.08	200.57	203.41	205.9	197.8	210.6	208	203.57	204.18	203.64	205.93	199.86	208.61	199.94	206.9	198.66	199.3	198.37	198.76	205.99	203.39	204.31	198.9	206.63	202.66	204.92	200.72	203.12	206.05	203.55	202.18	200.86	197.83	204.63	207.69	196.96	203.29	203.02	203.76	200.83	203.55	206.62	201.22	197.91	211.32	202.49	202.85	198.77
211.88	214.28	214.38	213.64	215.41	215.42	215.81	202.94	210.71	215.07	211.09	211.61	211.61	213.61	210.12	212.89	210.43	201.59	212.8	214.34	207.75	214.64	211.54	209.54	203.48	209.89	216.31	215.14	210.54	216.6	213.39	212.07	217.19	212.28	213.46	205.4	212.52	215.59	207.53	211.55	212.23	206.43	207.23	207.87	208.9	207.57	217.14	212.69	212.51	214.89
220.55	219.77	220.28	212.26	220.95	215.97	221.69	217.38	219.89	217.23	217.59	217.94	219.14	220.77	210.43	212.29	223.36	215.38	214.41	222.55	217.38	218.89	214.38	217.3	221.33	214.33	226.02	220.24	219.3	221.49	209.28	215.53	220.86	222.7	220.81	216.09	221.46	222.69	213.71	217.99	216.29	221.24	216.84	218.41	220.27	215.32	218.7	217.58	218.77	221.99
204.35	201.94	209.66	192.94	196.55	212.2	208.68	205.34	200.75	207.84	204.58	198.12	205.12	202.44	201.08	195.97	205.19	199.49	205.91	202.27	200.66	202.95	201.72	204.24	204.24	212.06	203.37	205.32	203.48	202.37	208.18	208.09	200.48	206.39	198.31	204.56	208.08	200.21	206.91	202.64	208.17	203.36	202.63	203.08	199.72	207.52	206.47	204.66	200.07	200.19
218.16	214.84	212.84	210.65	203.11	213.32	212.74	206.2	208.22	213.72	213.21	209.97	211.27	209.89	208.86	208.92	214.98	211.29	209.51	206.96	207.83	214.35	208.32	209.19	217.95	214.87	211.67	216.35	218.84	213.24	217.22	213	214.68	212.42	205.56	207.83	214.86	211.52	213.24	208.76	214.84	210.22	211.67	219.93	209.32	215.15	210.89	208.01	215.38	213.67
204.51	206.3	200.73	205.65	200.43	201.29	200.74	202.85	206.15	200.31	207.63	206.7	198.59	206.77	202.98	207.69	201.27	199	195.46	200.71	203.12	198.93	202.44	206.53	204.47	201.14	205.65	194.52	199.79	197.04	205.99	204.72	203.06	200.98	204.08	205.95	200.48	201.87	205.37	203.33	203.93	200.6	209.37	199.86	203.72	206.35	199.83	197.17	203.08	192.08
212.07	213.78	210.04	212.55	214.01	216.59	208.69	216.92	211.3	211.43	209.12	210.04	212.73	213.42	219.14	210.48	213.89	219.4	212.8	215.14	209.06	210.83	216.66	214.93	213.71	212.54	213.55	213.41	207.66	215.93	211.45	214.75	211.61	213.13	206.65	213.35	212.23	214.33	211.13	211.33	214	210.4	211.61	216.04	204.71	209.38	218.06	215.14	209.96	207.31
199.73	203.82	197.44	202.9	203.22	201.5	198.94	208.77	212.36	205.68	202.85	206.34	196.1	204.43	199.8	199.89	200.52	203.1	199.86	203.16	197.18	202.47	205.01	204.34	197.03	197.28	199.81	195.15	208.04	197.29	204.68	209.38	203.92	202.59	195.4	198.86	202.84	203.1	208.58	199	195.73	198.77	202.7	200.85	208.18	201.56	205.47	197.98	207.63	209.82
211.91	203.14	212.01	209.47	212.02	211.38	210.01	212.7	207.73	206.86	207.6	209.99	212.28	220.67	208.28	214.88	209.67	208.69	202.91	207.68	207.68	214.01	211.01	208.41	206.77	210.62	207.17	208.8	207.93	206.59	214.04	207.36	208.26	198.42	210.95	212.08	208.84	205.93	212.88	207.51	206.76	206.63	211.2	204.56	212.52	206.74	203.84	206.02	210.04	204.82
207.01	210.05	206.47	207.15	203.93	204.15	200.12	201.76	205.04	207.21	201.62	199.84	203.21	204.48	201.92	208.1	203.88	205.27	202.96	206.05	201.02	205.77	205.7	200.98	206.41	207.82	203.21	208.26	201.83	208.83	198.78	201.59	203.02	204.48	207.2	205.48	202.29	199.11	207.11	198.32	205.26	204.48	208.93	206.52	208.85	207.54	197.53	207.2	205.79	210.06
200.16	194.43	195.18	196.46	205.53	199.17	200.95	191.77	199.26	195.24	197.2	204.65	196.6	202.78	197.42	201.98	201.46	200.29	200.72	204.47	205.12	192.85	194.83	201.83	205.45	201.52	203.43	204.41	203.56	199.42	199.78	202.55	201.25	193.62	202.27	198.35	200.92	198.15	200.95	199.63	209.21	197.8	197.11	203.16	203.34	199.01	200.46	201.92	206.34	202.37
201.92	203.12	207.36	204.34	205.4	207.12	213.35	204.15	213.1	206.74	208.42	207.18	205.94	205.77	199.88	205.44	205.17	202.58	207.73	207.8	206.57	207.86	207.41	205.31	209.16	198.91	204.39	204.74	205.07	211.39	208.38	210.01	204.56	206.46	210.29	201.16	209.11	202.2	203.21	208.09	204.54	206.96	212.09	209.15	206.51	206.88	204.15	204.47	208.43	209.47
203.71	203.33	201.64	209.99	200.81	200.97	212.75	197.43	205.46	203.04	208.47	200.77	209.5	209.09	206.23	203.52	205.68	209.81	203.5	203.7	207.38	207.97	200.33	201.85	205.03	201.36	204.41	201.09	203.28	207.5	207.95	204.71	200.34	206.84	199.07	207.45	208.43	207.04	200.65	208.56	200.4	200.39	201.6	211.43	203.61	202.67	203.74	197.78	199.51	199.65
207.1	213.79	210.2	209.64	210.35	206.54	208.69	205.18	206.16	207.9	210.91	213.47	209.84	211.86	211.46	204.6	209.86	201.76	211.32	204.84	210.35	210.8	204.09	206.43	207.47	206.31	214.98	206.03	204.28	206.93	209.25	207.59	200.72	208.91	208.04	209.29	202.46	205	210.37	211.43	206.38	204.42	208.43	199.99	212.57	203.81	214.34	206.3	208.93	205.5
198.41	196.42	201.29	194.27	199.11	195.44	192.93	187.2	197.25	191.11	192.23	198.25	201.85	193.34	189.71	199.4	197.54	192.98	192.63	198.56	193.03	202.23	189.08	190.17	194.33	196	193.17	194.45	196.37	192.22	190.46	199.24	192.5	194.53	196.55	194.06	193.16	191.74	200.41	199.51	199.69	200.51	193.08	195.22	194.78	195.55	188.87	189.42	196.94	194.69
205.08	209	207.56	210.27	205.1	204.32	209.82	207.39	211.67	212.77	208.73	210.77	206.47	207.72	208.59	211.07	204.65	207.05	200.88	208.92	207.44	206.2	206.37	206.15	205.14	205.06	207.55	209.02	210.82	212.56	212.72	208.95	209.24	210.85	206.74	205.33	208.78	211.24	210.13	202.56	208.37	207.09	211.07	207.01	200.93	209.35	206.19	213.61	201.38	212.99
196.1	198.25	197.93	202.8	200.12	204.44	202.23	202.63	198.59	196.84	202.12	193.64	197.7	199.59	200.25	205.53	207.37	197.76	198.9	200.19	198.22	204.54	196.99	203.44	200.95	196.58	196.87	195.21	198.23	200.49	198.32	202.7	210.13	197.69	197.14	202.43	201.93	195.27	196.9	197.53	198.71	202.59	200.65	202.04	200.61	201.65	198.53	203.69	197.13	202.57
199.1	201.09	205.57	209.84	204.59	204.82	203.95	201.71	202.66	200.74	200.44	200.3	201.6	207.22	197.98	204.48	206.99	206.03	200.94	200.41	203.9	200.3	200	203.99	206.34	206.45	203.96	205.07	203.14	205.06	208.24	204.17	197.45	202.97	203.54	207.11	193.41	203.45	202.98	202.61	200.29	198.34	202.45	205.33	209.75	199.19	205.56	203.92	200.91	204.17
203.82	207.45	208.5	205.28	206.08	206.16	212.33	206.2	213.71	209.52	202.96	208.41	212.88	210.2	214.47	208.4	200.56	215.97	205.98	202.49	211.15	207.53	202.5	211.81	208.83	208.26	206.75	206.46	213.06	211.05	217.57	206.74	211.8	205.77	210.58	208.59	204.04	203.32	208.52	206.39	204.39	213.15	209.4	206.29	208.52	203.66	206.98	207	205.36	206.22
203.7	197.97	205.14	198.93	206.76	199.8	205.26	199.53	201.91	206.31	205.81	198.33	205.1	204.27	198.19	209.01	200.67	205.48	198.46	201.38	196.72	199.21	199.5	198.71	203.83	201.5	202.59	209.82	206.09	203.36	204.31	202.66	198.18	196.83	192.5	198.85	204.25	204.95	199.94	201.89	200.44	204.41	200.31	195.45	204.04	202.52	200.11	198.3	198.97	203.63
205.29	200.82	208.13	208.91	207.37	204.31	204.92	207.47	203.62	200.07	202.11	202.29	203.5	203.56	208.25	205.53	205.72	205.88	199.71	209.83	210.08	204	203.43	204.41	204.92	214.71	206.64	198.91	202.12	202.59	202.66	209.29	206.15	206.69	202.33	210.22	211.43	205.24	207.8	205.78	205.21	205.95	201.52	204.92	207.31	201.9	205.83	205.25	208.75	207.38
197.13	202.9	195.26	202.46	198.44	201.32	198.9	197.16	199.42	197.21	201.52	202.87	200.91	201.74	198.27	198.26	201.67	204.75	194.53	197.08	200.01	199.76	196.99	192.37	199.69	200.94	201.49	204.6	200.25	200.34	198.84	196.09	198.44	199.04	201.43	200.05	192.55	197.88	197.47	202.42	196.67	195.83	207.68	195.92	203.73	197.14	195.2	197.87	198.04	195.09
207.67	214.12	213.02	211.74	210.85	213.66	216.59	211.57	208.63	213.18	211.19	210.22	212.83	206.43	209.05	213.96	210.55	206.18	216.76	214.79	207.62	208.5	208.51	218.65	217.53	211.06	211.84	207.89	211.63	207.69	214.79	215.34	218.87	211.74	215.18	216.24	208.93	214.67	211.62	215.72	210	207.01	220.39	212.99	217.66	218	208.7	207.89	210.95	209.14
198.8	200.85	202.19	194.9	199.12	198.63	198.21	196.21	199.18	202.46	199.09	200.66	200.64	199.83	198.84	202.32	200.75	206.36	201.43	199	197.04	203.21	196.93	201.26	203.31	200.83	202.7	208.9	200.2	201.52	202.6	203.11	200.06	200.73	201.96	204.98	206.21	202.48	201.32	199.54	201.05	198.58	196.59	200.29	199.72	195.21	198.08	201.76	202.39	198.67
207.32	203.32	210.65	210.23	209.14	205.72	206.4	207.86	203.22	209.71	209.79	203.79	208.65	210.37	206.88	217.24	209.26	208.37	208.93	211.06	207.48	208.54	214.28	203.01	209.21	213.13	207.25	209.37	207.47	202.46	208.05	208.43	209.01	209.23	208.93	215.48	209.92	203.28	207.22	209.35	202.2	210.11	211.72	207.54	201.6	209.54	206.87	207.24	200.47	210.41
219.43	217.9	215.3	219.89	219.13	220.86	218.84	216.2	220.86	215.24	213.94	224.65	216.84	217.93	223.16	217.39	213.05	216.05	221.06	215.66	220.56	228.95	226.03	219.22	221.04	214.39	215.38	221.84	217.36	213.72	216.24	214.95	216.12	216.59	212.42	205.3	212.32	214.06	215.46	221.45	216.31	221.55	216.13	217.15	214.9	220.47	220.69	223.97	219.15	221.38
207.16	204.52	210.3	208.15	203.9	213.62	206.72	206.65	209.8	212.15	208.03	205.38	202.34	206.93	208.76	202.67	207.11	207.15	207.7	208.15	208.08	204.62	206.24	213.28	204.02	207.39	204.59	209.94	210.61	206.98	207.05	202.88	209.35	208.69	204.79	205.61	213.33	209.8	199.38	207.62	205.18	214.26	207.33	209.03	197.99	210.01	209.49	210.74	207.76	207.68
212.29	211.56	204.95	212.55	210.96	211.5	210.79	211.08	213.81	210.32	206.53	208.55	208.54	215.95	212.79	209.48	213.95	202.69	207.4	217.25	204.88	214.05	209.07	210.93	214.35	223.78	212.47	209.54	210.75	221.28	216.66	216.86	211.65	214.77	213.3	217.95	216.52	210.46	214.24	216.39	214.06	215.07	210.1	215.18	216.24	209.28	206.07	207.88	212.44	209.31
200.8	200.42	201.69	202.86	210.69	204.04	200.97	203.26	204.24	207.92	199.82	209.23	208.52	202.35	211.59	201.72	197.31	198.24	206.23	207.78	209.08	204.71	200.5	204.99	207.24	199.91	204.65	205.37	206.63	205.52	202.35	206.95	203.95	199.73	203.66	200.12	209.5	210.38	204.75	206.56	206.41	201.69	201.66	198.88	206.69	199.33	207.85	200.14	205.38	202.99
215.98	207.48	207.23	217.08	209.98	214.58	211.52	211.28	211.44	213.44	205.97	215.04	214.02	211.33	217.4	216.94	209.86	213.8	219.04	211.01	208.51	213.05	208.77	213.18	212.48	220.1	212.43	214.24	217.56	210.32	214.09	214.27	212.82	214.14	205.07	210.54	217.75	207.7	210.81	214.77	214.93	213.72	210.55	217.08	214.3	214.67	214.28	218.82	212.03	215.71
220.84	218.25	216.14	215.91	217.52	217.5	220.35	209.3	216.78	216.27	222.15	214.4	218.66	222.89	214.91	215.38	218.2	217.08	216.61	218.9	216.85	223.25	220.09	218.38	217.84	222.12	220.6	213.27	220.12	223.62	215.54	220.08	220.37	217.06	221.77	219.93	216.1	211.42	218.71	217.56	217.78	216.93	216.33	220.96	217.55	215.48	215.88	214.24	221.41	220.69
212.89	207.54	212.21	212.42	206.16	208.91	206.95	209.71	207.72	205.27	210.32	204.63	212.12	210.31	209.59	207.43	205.82	211.36	209.48	207.44	207.57	202.98	203.52	203.43	210.18	212.59	210.85	212.71	207.05	210.76	208.48	212.28	206.61	208.72	212.46	202.68	209.7	210.36	212.59	210.82	210.27	208.99	210.76	205.39	210.41	207.19	202.41	205.74	202.43	207.21
199.6	202.38	205.39	202.76	195.61	201.56	202.48	200.19	199.45	203.63	208.98	200.57	198.77	200.61	210.74	203.32	198.79	201.36	206.43	205.08	198.48	202.54	199.69	207.06	198.11	203.46	205.27	198.88	197.13	210.61	208.61	203.69	208.24	205.02	206.84	203.87	196.94	199.21	204.91	205.58	199.25	202.71	203.08	199.63	202.22	204	204.67	198.58	203.69	207.81
218.06	219.78	214.85	215.41	214.88	215.93	222.18	217.07	215.37	221.21	221.72	218.65	211.71	213.92	217.33	218.53	215.73	215.93	219.06	213.02	216.98	214.25	217.26	219.61	221.38	217.5	219.54	216.54	219.18	216.01	220.67	218.33	212.46	218.76	218.26	213.07	213.81	213.09	210.59	213.57	218.73	215.92	218.11	213.53	217.01	226.09	212.76	223.03	221.6	217.13
210.3	208.96	216.66	215.43	211.04	210.98	214.94	209.87	209.44	212.24	211.29	210.41	214.29	208.32	209.57	211.75	211.65	215.94	210.52	210.34	212.76	213.95	208.69	212.12	212.34	214.58	209.78	209.08	213.88	209.67	209.16	213.15	212.08	214.75	210.18	211.9	210.82	210.25	209.03	210.16	209.36	216.56	209.26	214.61	217.09	203.74	211.56	215.86	203.66	210.85
212.64	206.56	211.38	201.72	208.61	205.82	206.62	210.65	209.6	218.62	212	208.15	209.18	214.93	204.87	213.68	210.31	208.36	207.83	203.44	216.73	213.36	215.95	207.77	200.22	210.96	206.1	210.02	212.86	209.68	210.6	207.38	209.66	214.9	209.7	210.89	205.97	207.54	201.4	208.04	209.55	204.45	203.1	203.29	213.73	209.74	214.59	210.25	210.16	208.86
193.28	195.85	192.57	197.44	198.68	191.75	197.54	195.55	196.95	192.19	201.6	194.83	191.34	198.68	203.09	193.93	196.44	198.27	198.93	196.48	196.89	197.64	197.08	200.85	196.81	200.15	203.93	190.51	193.71	195.2	202.38	197.22	199.7	202.13	198.33	196.42	200.13	197.46	196.66	195.82	201.25	199.14	197.84	196.82	205.09	199.38	201.38	202.85	196.13	202.84
207.45	218.08	210.37	213.12	201.37	208.59	213.32	208.01	206.74	211.27	212.72	212.39	206.98	210.73	205.69	202.75	213.66	209.11	212.25	208.1	212.15	208.17	204.01	204.56	204.66	212.23	210.28	205.99	209.18	215.14	208.72	208.5	209.1	208.09	213.09	211.71	206.62	207.62	206.68	204.7	212.36	205.77	208.07	207.08	203.41	213.64	210.42	212.5	211.47	208.83
207.88	206.52	204.99	200.86	201.38	206.68	203.88	208.39	203.82	209.38	200.33	206.24	199.2	201.88	199.4	197.58	206.57	202.65	205.58	202.02	203.04	206.66	208.9	202.49	207.77	203.36	204.1	201.81	203.72	204.86	195.14	201.7	198.94	203.84	198.99	207.35	206.59	203.01	203.21	203.96	203.58	201.55	205.52	205.19	203.05	201.93	204.28	202.84	206.1	204.58
214.34	211.64	216.37	207.88	215.46	216.58	208.48	215.97	213.4	215.88	212.83	211.13	211.78	208.21	220.52	209.79	212.18	210.36	214.3	214.48	213.46	209.6	211.54	211.85	213.57	210.55	214.78	213.55	209.54	211.83	208.48	211.86	216.85	212.56	208.89	212.59	210.4	217.71	207.61	213.23	212.01	213.51	211.37	212.99	204.76	210.49	207.14	207.76	215.17	217.26
205.19	200.76	205.64	201.99	206.01	205.91	197.85	206.7	205.95	201.73	207.71	206.42	204.85	200.6	200.4	199.2	206.69	202	201.97	200.61	207.33	200.95	206.56	207.18	204.94	199.51	202.17	207.18	203.79	212.49	207.19	208.51	208.04	208.01	201.59	198.87	203.98	210.88	200.62	203.47	208.46	206.81	211.54	208.24	202.13	211.75	200.18	201.99	202.84	206.92
210.83	222.43	216.93	216.26	212.8	219.62	225	208.65	217.55	213.42	223.04	216.17	218.81	218.4	220.18	221.72	220.29	216.52	213.83	226.91	218.64	216.82	217.86	215.99	215.99	223.22	218.49	223.42	221.63	216.75	218.93	212.16	216.58	221.29	220.48	217.04	221.55	211.54	223.37	209.79	217.77	218.63	219.07	220.58	213.19	224.91	212.85	213.17	212.48	224.39
207.93	212.69	213.57	205.35	207.37	209.72	211.82	215.45	211.3	210.53	216.88	209.17	209.13	203.13	213.38	208.88	209.57	208.37	212.96	208.97	205.5	210.21	207.17	208.84	211.01	214.14	212.49	209.69	206.22	214.57	211.08	207.64	199.81	208.6	211.24	218.29	217.42	213.48	216.74	212.92	210.85	210.77	210.76	212.56	208.16	205.06	212.82	213.73	210.58	206.17
210.84	214.05	207.68	213.92	204	205.63	211.7	206.96	211.55	206.11	205.84	206	200.65	213.51	209.89	209.22	205.78	215.75	208.02	211.8	205.6	205.8	207.58	209.63	212.43	215	207.78	207.66	205.79	207.84	208.65	209.32	207.59	210.82	203.83	215.71	209.9	206.86	203.98	212.45	207.02	203.03	208.96	216.69	210.96	206	204.02	208.82	208.94	208.91
198.44	195.4	200	196.29	188.36	190.5	190.8	192.95	192.35	193.75	198.34	194.23	197.58	193.15	194.52	190.39	194.39	190.63	197.55	194.99	195.58	195.9	198.03	188.07	197.9	194.51	193.04	195.27	197.05	199.05	201.15	195.9	195.24	194.59	191.61	194.06	192.95	197.37	199.49	193.39	195.79	194.14	199.93	195.06	197.15	193.57	189.95	182.61	201.99	197.19
216.02	212.77	216.98	210.52	211.36	207.77	214.22	212.13	202.56	214.3	207.88	213.24	216.21	207.61	212.47	213.68	208.89	210.36	213.61	212.25	213.17	212.93	211.77	210.19	205.97	209.41	209.53	207.55	214.16	209.4	208.47	212.11	208.3	208.71	210.63	206.61	206.58	203.84	211.53	211.3	215.43	212.42	206.44	211.86	209.27	213.63	206.31	206.64	218.5	215.48
190.53	193.83	195.76	193.92	194.26	199.99	194.63	194.51	194.39	193.08	192.19	192.55	191.79	195.88	196.42	198.31	195.19	198.22	198.23	197.22	193.92	194.13	191.72	194.59	193.93	195.18	196.33	198.2	192.26	198.99	191.27	194.81	199.74	196.99	193.84	190.72	197.01	194.75	200.04	196.27	195.92	193.81	198.38	188.92	196.41	194.05	195.64	189.74	193.43	193.75
215.42	216.45	211.47	213.12	211.69	219.79	213.79	207.32	214.83	213.19	206.32	205.84	211.31	207.76	203.3	213.13	211.54	216.17	211.98	215.43	208.97	212.54	207.24	213.1	206.51	211.84	209.76	215.97	210.65	204.41	208.02	211.27	208.96	212.17	212.27	214.32	212.25	210.41	207.15	211.47	213.44	208.79	214.45	214.14	217.22	213.62	211.75	209.31	207.7	214.6
205.58	207.64	207.46	203.56	209.15	203.19	210.99	199.9	205.12	207.37	208.32	204.54	212.03	200.22	212.25	206.98	205.94	207.69	202.9	208.57	208.43	202.94	207.29	209.02	207.15	197.71	207.55	207.93	209.13	202.79	203.46	208.62	200.69	205.12	205.21	202.28	210.59	209.06	209.54	211.67	216.08	208.69	204.9	207.01	204.95	210.36	206.9	204.55	212.06	208.12
219.12	213.7	218.28	213.9	220.39	222.51	217.34	214.59	221.84	217.66	212.55	218.22	215.04	209.17	219.38	216.14	219.41	220.07	210.49	216.14	215.25	222.79	217.78	214.85	217.74	219.75	222.89	220.1	218.07	219.82	221.25	221.07	220.06	211.4	217.89	219.95	219.26	215.17	216.31	218.63	218.12	223.31	217.42	210.19	220.03	217.3	214.96	211.97	221.76	213.7
218.35	214.64	216.88	218.18	214.56	218.63	213.87	215.16	215.88	215.92	217.52	218.17	214.38	214.83	220.94	220.72	219.24	219.56	218.89	211.31	217.09	215.23	221.12	216.28	214.44	217.21	219.78	222.64	217.85	207.61	215.55	214.99	214.54	221.85	213.92	210.06	218.74	212.64	218.23	212.94	213.02	216.88	214.54	214.21	219.83	215.93	218.04	217.01	216.5	217.01
209.2	197.87	203.05	194.84	202.31	203.82	200.87	209.02	198.25	201.77	202.45	194.52	195.1	200.13	202.67	205	201.84	199.52	203.54	208.54	203.14	201.72	200.54	201.83	204.09	202.13	205.6	199.95	199.34	213.15	202.73	206.47	201.94	197.85	201.08	202.16	201.19	202.02	203.66	200.95	197.22	198.38	202.77	204.32	200.2	202.47	205.85	199.87	195.44	201.78
193.1	188.14	197.78	200.32	195.2	196.46	198.11	198.24	189.91	199.99	189.78	197.34	193.22	195.29	197.41	190.72	195.69	194.46	195.79	195.25	192.79	191.13	192.97	191.5	195.55	194.88	184.55	198.96	197.77	192.66	187.37	198.03	190.51	194.7	197.43	197.78	191.13	200.3	194.69	193.74	198.4	194.84	196.39	196.73	194.77	199.06	199.44	190.32	198.66	192.5
218.37	221.17	216.44	214.84	218.68	212.63	212.47	218.42	216.21	221.27	219.5	218.77	215.67	209.6	211.94	212.37	216.6	216.51	223.43	217.61	215.77	219.18	208.83	217.87	213.19	219.58	213.11	214.5	217.63	213.19	215.3	216.92	218.3	217.72	218.81	222.89	214.2	217.13	214.79	214.89	219.17	219.35	218.36	223.13	218.38	221	218.53	217.17	213.13	220.41
204.18	199.51	202.54	204.77	195.71	201.04	206.34	195.87	200.8	203.12	198.31	201.72	201.21	203.92	210.24	203.52	204.27	204.81	209.23	207.21	204.53	201.36	205.19	198.83	203.93	205.65	200.31	209.47	199.79	196.91	205.62	208.91	200.38	202.42	201.88	200.41	202.66	205.29	203.33	199.36	204.35	201.6	206.92	201.43	201.33	202.96	210.17	205.48	202.17	205.38
210.66	204.62	205	205.98	205.46	208.44	204.35	208.1	212.05	207.75	216.65	202.05	213.73	209.21	210.17	209.79	206.6	208.81	211.83	202.88	205.5	202.86	212.78	209.05	205.1	209.55	208.46	201.55	210.1	209.08	208.48	208.14	208.31	206.08	204.89	206.42	209.39	204.39	211.83	206.43	211.57	209.15	214.89	212.19	211.39	206.2	202.94	204.81	208.24	206.37
217.22	216.18	214.45	211.25	212.69	213.92	213.99	212.53	216.87	212.74	211.49	212.16	212.1	208.03	217.79	217.3	213.49	217.98	211.76	212.62	217.36	210.96	212.46	203.72	215.61	207.8	214.2	216.5	214.43	207.29	202.98	208.73	216.29	219.23	219.38	210.42	215.54	205.47	212.83	214.41	215.61	208.46	217.87	215.87	213.17	212.33	213.6	211.51	206.82	210.99
219.04	207.67	209.54	205.68	208.7	208.33	208.1	209.47	208.9	211.94	210.23	209.49	212.42	216.88	217.68	208.88	211.58	210.94	201.48	210.94	216.02	209.15	207.48	211.25	216.87	215.61	214.63	203.37	208.7	203.01	209.26	206.99	213.07	205.75	212.67	207.08	200.23	211.66	208.57	209.31	208.74	210.27	203.19	202.75	209.33	218.54	222.8	209.94	211.75	211.06
206.48	206.99	205.85	205.61	204.67	203.96	207.61	204.86	207.97	208.45	217.28	208.94	210.71	206.04	208.39	207.82	206.52	211.9	213.25	204.39	206.24	206.02	211.13	204.93	208.52	207	208.33	195.79	207.52	206.67	211.42	204.96	210.13	210.46	205.97	202.18	207.07	207.76	205.06	207.52	203.38	210.5	207.04	204.81	207.67	206.15	199.25	207.47	202.91	210.07
200.1	198.99	199.99	196.29	195.77	195.62	198.41	191.02	207.79	195.31	202.07	200.18	197.05	198.25	204.76	192.21	196.75	196.28	194.45	201.66	200.01	201.8	205.48	207.11	203.68	199.29	193.64	200.85	200.68	204.16	198.65	195.92	200.25	196.85	202.46	204.55	196.53	194.9	195.86	196.39	195.13	195.9	198.73	203.34	201.91	198.98	197.39	194.86	199.71	202.01
201.11	203.51	210.18	203.84	207.8	201.74	203.72	201.31	203.52	206.42	209.03	202.09	208.07	202.82	206.25	199.65	201.28	197.76	200.49	203.54	207.28	212.78	201.98	200.39	205.97	205.6	202.28	212.65	205.42	205.45	201.9	208.31	203.81	203.92	202.61	202.51	210.97	207.69	205.13	205.58	200.73	205.2	207.16	198.69	210.45	198.57	205.86	201.37	197.44	209.7
201.66	207.43	199.64	205.23	206.23	210.3	203.45	208.94	209.07	202.05	206.36	213.25	201.44	201.79	206.38	213.85	202.97	206.71	208.03	208.94	203.41	207.12	208.14	207.5	211.27	202.68	206.31	206.96	207.34	206.36	206.76	203.58	209.11	206.64	203.31	207.75	203.69	207.04	203.03	210.2	205.14	206.71	199.52	206.98	201.54	204.31	205.76	206.36	206.23	207.38
202.42	206.9	204.8	205.13	210	210.67	213.28	206.8	203.21	205.75	209.61	210.68	207.67	216.21	205.62	206.19	212.39	206.72	207.8	206.24	201.92	210.31	203.63	210.48	207.44	201.93	202.53	205.01	209.69	210.61	206.69	202.26	206.31	204.69	210.09	206.37	211.23	205.59	210.02	210.71	206.48	205.6	217.06	209.62	206.77	211.31	205.64	213.02	212.27	205.89
209.41	217.66	220.08	213.96	220.33	215.98	218.49	215.18	216.09	213.34	213.65	216.36	213.75	213.52	214.93	214.5	218.51	216.05	218.28	215.16	218.72	213.49	221.97	215.69	215.96	217.82	220.15	216.29	211.15	214.9	215.05	213.88	218.17	216.57	219.46	213.54	216.9	217.09	215.82	221.33	214.91	213.23	214.94	214.59	221.21	216.29	220.74	217.8	221.07	217.96
199.98	208.16	196.07	206.03	206.98	201.12	209.26	206.7	209.69	197.51	202.84	201.08	205.15	203.94	201.63	198.19	205.87	199.65	203.82	208.98	199.53	211.62	207.79	205.39	207.3	205.94	208.63	200.75	204.33	207.27	207.13	207.91	209.2	202.34	205.34	202.01	205.23	205.83	201	204.68	204.61	204.6	209.4	204.53	206.3	207.8	203.59	206.94	196.11	209.28
203.97	203.33	207.26	211.94	199.53	203.95	200.24	204.94	201.75	197.5	205.41	200.98	197.64	201.19	205.69	200.94	202.7	206.66	211.88	199.58	203.47	198.43	195.79	205.83	208.86	202.46	203.79	203.33	210.04	208.51	201.82	202.88	200.43	202.76	203.89	203.08	197.92	204.97	195.78	206.91	204.45	206.99	196.7	206.47	196.19	198.36	203.2	199.33	195.79	204.14
200.2	204.41	204.3	205.16	205.6	205.24	202.56	207.43	204.96	204.23	204.05	203.03	204.88	207.69	196.04	203.81	204.44	199.37	196.52	207.87	200.21	204.24	202.45	205.02	200.41	200.96	192.83	204.23	204.33	200.37	204.07	203.28	202.36	208.03	202.73	199.86	200.84	202.03	205.13	199.78	201.12	208.07	206.28	203.83	200.45	197.66	203.39	201.91	200.18	208.21
206.5	199.92	209.43	207.18	200.13	207.07	204.71	204.22	209.11	202.03	208.39	205.16	206.67	205.25	194.35	202.03	199.43	202.57	206.23	201.25	210.14	205.41	203.86	206.7	208.53	200.86	201.39	199.72	198.38	204.02	207.66	211.58	206.75	207.98	201.93	198.31	205.98	205.37	199.22	203.62	200.95	201.38	206.7	206.78	202.46	207.38	208.94	201.56	202.56	201.61
215.85	218.92	220.01	210.86	214.59	216.41	214.87	217.2	214.28	219.03	224.56	209.92	213.95	213.98	226.7	215.03	221.49	217.85	216.42	214.92	220.95	218.15	216.57	218.96	223.98	219.19	216.16	213.96	218.18	213.58	219.33	212.82	218.53	214.99	215.93	217.17	217.98	215.3	222.45	219.5	217.54	217.67	217.25	218.37	209.8	220.18	215	210.1	211.92	214.86
203.82	207.33	199.85	196.36	206.34	205.32	212.17	202.5	207.55	203.65	201.84	197.24	202.06	207.04	197.82	198.73	201.58	207.42	208.91	204.77	203.46	203.83	204.43	202.33	205.04	198.64	203.19	201.64	199.97	202.63	198.47	209.66	207.23	201.69	199.61	202.14	199.83	209.97	207.96	206.66	202.78	207.93	204.73	197.46	209.35	198.68	200.26	199.95	201.89	203.53
221.85	217.46	211.57	222.65	217.36	221.59	212.59	217.24	221.03	212.73	214.11	217.03	217.18	225.48	226.79	213.72	221.47	213.95	225.55	218.98	218.83	212.74	220.01	226.16	214.49	213.49	220.67	224.68	216.39	214.62	220.28	215.1	220.65	216.75	214.04	219.14	217.69	210.69	214.17	222.22	218.45	218.74	220.92	214.21	218.87	211.8	217.02	215.59	221.29	219.19
209.8	208.84	203.36	213.22	209.45	206.46	204.11	206.99	199.76	201.81	203.81	203.04	205.13	210.28	216.52	210.28	210.96	211.31	204.75	209.39	212.56	206.58	202.84	208.42	206.7	209.18	213.11	207.26	205.29	210.47	202.53	207.99	200.79	208.94	211.43	206.99	207.62	202.7	207.51	208.39	209.1	208.42	210.11	214.56	205	208.13	210.51	203.78	205.74	206.96
215.72	212.9	217.94	209.68	211.47	211.4	212.78	209.47	214.02	217.5	214.12	214.07	219.15	211.86	216.37	209.52	212.94	212.81	215	208.89	206.22	208.43	211.08	211.12	211.37	206.46	210.62	213.77	208.74	215.94	205.02	215.9	207.61	207.39	210.68	216.59	209.07	217.92	218.68	209.9	221.34	211	211.43	212.9	211.2	212.09	210.88	212.39	207.65	210.99
206.15	205.37	209.87	206.63	206.84	203.77	204.46	207.11	206.61	208.1	209.84	205.74	209.16	210.73	207.59	210.47	202.62	206.61	205.54	209.77	206.68	205.28	206.7	207.65	211.2	204.62	202.61	201.26	204.57	200.78	213.96	207.67	204.52	203.39	211.53	207.74	210.9	197.59	207.43	212.87	205.33	206.29	205.47	206.78	207.7	209.28	207.32	205.08	204.49	210.37
213.76	212.72	214.91	209.37	213.77	214.92	211.69	212.04	208.15	213.11	211.5	211.36	211.84	211.59	211.01	215.72	212.03	213.14	209.88	216.04	211.97	217.07	211.66	215.38	221.26	218.24	210.75	218.2	212.77	217.32	215.55	212.27	220.03	208.83	212.11	215.48	213.48	210.93	212.06	213.15	203.6	213.82	218.88	214.77	210.64	215.24	213.77	214.45	214.86	215.06
204.01	203.72	203.22	204.52	205.33	205.64	201.63	205.59	204.41	203.38	202.79	206.03	207.32	207.21	206.02	208.28	206.58	203.61	206.55	207.69	209.99	208.14	207.19	203.36	207.15	205.97	210.9	207.71	206.71	209.38	211.61	202.58	199.15	208.78	203.56	203.4	207.27	208.84	211.41	211.98	199.59	206.07	203	203.97	206.59	206.89	203.18	209.73	205.71	209.15
201.72	194.57	200.7	205.84	197.62	196.97	196.08	204.33	200.84	202.5	195.81	199.38	192.79	204.79	204.19	196	202.04	200.52	200.26	201.99	200.64	199.64	198.16	202.44	195.18	204.08	203.02	201.33	201.11	209.64	202.05	204.41	196.39	199.27	205.02	202.11	202.2	205.16	204.2	195.67	201.07	197.13	197.47	198.57	201.61	200.97	202.1	205.5	205.06	204.74
206.9	208.7	212	205.72	211.42	205.99	203.96	207.41	209.06	210.82	206.02	211.04	208.63	214.09	208.6	203.87	204.87	205.62	209.1	208.12	207.19	209.97	205.56	206.18	211.4	208.91	199.04	203.97	213.2	210.85	203	210.4	211.56	206.19	206.85	207.83	202.08	210.26	208.36	206.41	214.32	207.65	202.53	208.55	208.47	210.83	200.79	208.45	202.65	208.14
195.46	201.51	197.58	200.26	196.71	194.64	199.08	199.85	202.27	198.5	190.76	198.77	199.75	197.87	202.43	201.97	194.3	200.82	201.35	206.22	195.14	190.68	200.52	199.1	196.27	195.22	204.62	197.94	211.95	199.06	197.16	198.51	200.62	201.12	203.98	203.8	198.29	192.49	205.65	200.26	198.2	198.8	193.68	199.6	202.5	195.04	194.48	197.95	194.9	200.47
216.03	211.96	221.76	206.48	214.65	216.15	217.29	203.52	215.42	218	212.8	209.62	208.97	206.27	212.71	216.68	209.39	212.41	200.78	217.77	206.48	213.71	214.09	222.31	209.53	214.22	216.19	214.18	208.9	206.6	215.37	215.59	210.79	211.74	218.01	211.39	209.03	212.58	215.75	208.14	206.44	214.41	217.75	213.25	209.7	206.64	210.21	211.82	215.21	216.33
213.9	210	213.92	209.24	213.5	212.48	216.73	216.98	204.04	214.23	202.93	204.5	214.42	206.09	211.73	205.54	215.38	214.27	209.65	214.14	215.43	203.75	215.26	213.92	208.29	216.21	209.53	210.7	223.05	212.15	206.86	208.08	205.63	213.88	209.46	214.15	210.75	212.62	215.2	212.77	216.2	211.36	209.49	218.43	211.6	209.38	210.49	215.38	208.5	210.21
206.01	200.31	201.38	209.71	205.91	203.75	206.9	204.64	207.72	205.26	203.45	205.36	196.98	202.91	203.01	203.73	202.42	202.04	200.59	204.4	200.97	202.17	201.58	210.4	212.72	202.47	208.16	205.26	203.65	201.04	204.13	204.95	208.37	207.45	203.98	206.13	199.75	203.82	206.76	206.2	203.85	206.17	205.17	205.49	200.14	203.43	208.05	202.88	202.02	200.79
208.93	208.33	207.89	213.1	214.43	210.92	210.86	207.57	208.2	214.94	215.58	213.28	210.61	209.75	209.24	212.33	206	210.14	210.53	214.93	206.51	209.3	212.46	211.69	216.44	216.06	208.03	213.19	207.71	207.56	215.56	211.29	210.95	216.79	205.55	205.59	214.97	213.71	213.24	213.63	217.54	213.35	208.55	212.08	209.55	208.57	206.62	210.71	212.83	212.4
206.41	203.89	199.66	193.23	201.45	197.17	196.18	203.17	204.41	197.93	198.36	205.25	204.8	197.6	203.87	203.87	197.67	204	203.82	200.32	201.97	198.1	205.44	196.91	198.63	198.12	194.58	197.88	201.69	204.18	201.61	197.43	198.38	197.29	205.77	193.85	200.74	203.21	197.03	199.89	193.85	192.46	197.53	195.36	191.82	201.08	201.31	199.44	198.33	195.62
195.92	195.12	202.73	198.05	193.3	200.09	195.7	202.32	206.95	201.98	191.8	198.04	199.26	201.89	197.74	205.3	205.09	205.7	192.03	204.02	188.98	200.28	201.38	200.38	197.51	198.63	197.15	198.89	201.3	191.9	198.34	205.98	196.58	199.52	196.59	203.42	197.22	196.27	203.1	193.83	203.2	201.15	202.57	194.73	197.01	206.83	198.63	202.36	200.19	199.69
207.54	206.04	197.97	211.31	213.53	209.71	202.92	202	200.92	205.93	205.89	207.65	206.54	203.73	204.5	206.36	207.38	204.2	210.69	209.26	205.48	203.51	204.69	207.86	207.91	200.94	204.69	203.31	203.52	204.12	210.51	205.87	204.62	198.38	204.18	206.7	206	201.77	205.79	208.5	211.21	207.42	207.59	202	205.67	203.31	207.01	207.62	212.64	204.42
201.18	202.87	208.57	205.27	204.42	206.14	205.75	203.53	209.54	208.36	203.64	201.36	205.35	214.04	199.84	207.89	211.5	208.94	204.25	205.97	209.75	205.99	200.12	203.38	208.34	202.17	204.45	209.43	203.52	206.75	202.16	201.49	200.68	207.44	206.35	206.98	205.92	201.95	206.73	205.36	200.43	211.75	211.66	203.34	205.57	210.2	208.62	212.97	205.57	210.03
209.11	200.95	207.68	207.23	205.85	206.05	210.31	203.15	206.51	205.58	210.13	206.61	206.72	207.72	210.95	207.55	212.81	206.98	209.67	214.05	213.58	210.8	212.17	201.8	209.66	206.63	207.42	216.41	215.77	204.93	210.29	211.02	207.61	210.31	207.8	202.92	212.57	208.31	210.48	213.11	206.91	209.57	209.29	206.78	210.14	206.35	212.31	208.32	209.08	212.05
213.29	210.3	217.61	210.68	211.88	209.9	215.73	213.57	212.22	210.92	219.89	211.94	210.62	214.53	211.82	223.08	214.04	214.17	212.98	220.03	207.22	209.68	209.16	214.49	213.55	212.04	206.97	212.56	212.73	214.33	212.68	209.35	207.66	214.67	213.72	213.45	210.24	209.18	213.96	211.53	213.26	216.01	208.61	212.01	214.82	218.47	211.29	212.51	215.66	211.07
213.47	218.59	206.71	210.52	201.18	208.84	210.52	207.53	205.31	207.16	206.72	211.08	208.12	209.87	208	206.02	196.99	206.42	215.27	205.87	208.77	212.74	209.97	207.3	210.23	210.94	214.38	209.02	209.84	205.26	208.16	206.46	206.85	214.65	204.41	207.4	210.71	207.41	209.98	211.71	203.74	208.83	212.57	208.32	214.91	210.41	206.22	204.66	211.19	204.85
219.3	220.71	219.95	217.56	216.36	215.39	215.71	218.31	211.65	211.2	212.46	208.66	213.96	218.24	220.74	214.51	225.65	216.01	220.43	213.22	219.23	216.92	215.45	215.88	216.14	218.75	222.49	221.11	214.7	211.82	216.43	210.43	217.31	215.44	215.43	214.17	212.94	218.05	211.48	217.21	216.12	208.7	218.1	225.15	220.35	216.34	213.46	220.28	220.89	212.18
205.14	206.67	206.17	208.32	205.97	209.4	207.17	202.88	211.67	211.59	212.75	211.49	215.23	210.87	202.38	202.82	212.04	200.94	211.31	213.36	209.24	207	203.22	209.41	207.98	208.5	207.9	210.44	209.27	212.53	204.3	200.47	207.57	208.03	210.91	213.82	209.58	209.72	210.82	208.85	207.65	202.15	206.85	208.24	205.38	203.32	209.86	207.45	205.09	206.33
207.94	210.28	206.06	210.4	206.39	207.2	201.93	205.16	207.56	208.87	202.43	212.41	202.37	203.47	206.23	210.46	211.04	203.66	209.66	208.5	205.58	210.69	209.65	205.08	204.17	208.06	206.3	202.53	214.28	206.84	205.85	211.4	204.06	205.19	208.67	205.66	205.78	201.06	206.1	202.03	207.56	204.08	209	215.73	207.08	209.96	208.02	206.46	205.41	210.33
206.34	207.58	199.03	199.88	198.7	197.99	200.7	200.48	202.91	208.01	206.81	209.08	203.42	203.62	203.63	200.35	204.19	203.15	197.6	201.32	202.76	199.95	205.83	204.47	201.37	203.16	203.66	198	209.77	199.25	199.36	204.84	204.97	201.1	205.61	208.76	202.92	199.06	199.73	206.96	207.55	200.73	201.74	202.85	209.93	201.34	200.93	201.48	205.95	202.88
197.84	199.4	193.84	201.09	199.38	202.31	198.51	197.94	205.73	195.93	194.23	200.43	200.87	207.49	194.91	202.51	192.1	201.68	195.12	202.71	195.5	197.53	199.02	196.3	190.09	200.33	195.33	194.39	200.58	196.98	199.92	201	194.08	195.09	194.22	200.18	196.27	196.16	199.66	199.77	192.91	196.42	197.02	192.5	201.48	196.93	200.93	196.7	201.56	193.07
214.65	215.44	216.33	211.48	216.05	215.66	214.36	209.23	214.17	211.52	215.44	210.42	218.69	212.88	209.82	219.1	215.58	216.94	206.37	212.53	213.27	206.55	210.53	217.61	212.44	215.52	213.17	215.76	214.81	212.42	208.27	209.81	212.96	213.13	215.63	213.46	213.36	213.61	205.48	215.05	216.16	212.58	208.16	213.82	217.41	213.33	214.08	208.49	211.62	215.52
202.65	203.81	205.83	200.47	201.93	199.4	198.81	203.25	206.09	199.79	204.92	204.51	203.17	203.53	203.95	201.66	203.33	205.15	205.4	207.12	202.4	201.13	206.58	202	199.66	206.41	202.98	199.97	203.76	206	209.66	205.29	199.45	203.1	199.75	199.65	201.13	208.37	209.32	202.05	200.88	203.57	198.04	206.36	200.64	209.75	200.03	201.67	210.42	207.22
213.84	210.47	212.3	209.24	211.24	212.44	215.8	213.1	212.18	213.62	215.29	213.33	216.79	210.18	203.88	209.79	214.75	217.96	214.16	213.74	215.81	215.03	210.85	214.23	208.83	212.96	215.31	208.7	208.6	210.38	210.65	210.11	214.85	215.85	216.4	213.61	210.02	208.61	204.57	213.82	208.92	209.35	215.36	212.42	212.27	210.12	211.49	214.5	208.79	206.35
196.66	202.56	197.78	200.07	203.07	200.88	205.29	205.14	193.95	191.71	198.56	205.73	199.28	205.47	205.56	202.03	207.73	200.4	200.88	203.57	198.91	204.42	204.6	196.84	198.32	206.72	201.92	203.21	198.88	203.38	194.03	196.16	203.62	202.27	199.27	196.85	203.13	205.5	200.29	199.95	204.38	198.32	203.88	200.13	204.09	204.3	200.49	201.75	203.42	191.82
206.69	207.67	209.53	203.94	208.87	201.63	208.3	209.26	213.13	205.52	206.38	206.8	208.06	204.61	203.83	211.21	212.57	213.15	204.24	205.5	204.58	215.36	207.93	214.63	208.61	206.41	203.09	205.33	203.77	207.89	210.51	212.8	213.52	205.64	206.27	205.5	212.66	204.87	212.72	208.5	212.2	208.66	208.09	209.26	209.99	204.17	215.74	209.01	211.47	210.29
192.51	197.53	201.82	205.12	208.34	203.47	199.11	203.23	198.69	202.37	196.42	204.28	208.66	200.82	205.48	200.65	202.95	195.18	202.29	206.88	206	201.58	200.41	203.2	198.76	201.44	206.32	200.37	207.5	195.72	200.71	202.06	203.59	205.72	205.47	199.48	206.34	201.28	207.53	198.15	198.21	196.29	206.27	204.78	200.27	203.26	200.62	202.02	205.09	210.9
203.7	197.68	194.46	200.15	197.77	197.02	196.17	203.11	198.99	201.33	201.04	203.82	199.01	199.73	201.13	200.62	199.31	205.72	203.58	197.96	197.68	199.26	198.83	204.26	202.45	201.06	195.46	205.09	202.04	199.47	200.67	204.39	200.01	200.59	207.45	194.82	199.15	204.58	199.48	198.39	201.99	202.09	202.04	200.81	199.88	203.05	209.5	200.05	202.34	196.15
205.44	209.08	208.76	211.87	217.02	212.77	208.53	208.73	209.89	206.75	204.81	207.39	207.39	208.67	212.11	209.06	212.61	208.69	205.63	209.51	200.91	210.98	207.15	213.04	209.11	211.36	208.63	209.44	207.94	211.9	207.95	207.8	206.51	209.22	213.61	209.61	207.34	207.02	216.09	205.47	207.3	212.17	206.5	208.34	213.8	211.01	207.59	211.81	203.37	209.22
198.8	194.33	204.14	193.31	196.44	196.55	199.66	195.37	197.43	197.13	197.07	202.96	202.26	200.99	197.45	203.67	199.33	196.34	197.16	201.26	195.26	203.2	204.45	203.43	202.53	202.04	200.25	206.99	203.21	199.76	201.06	199.48	199.73	195.61	205.15	203.66	197.38	192.29	196.58	198.03	195.18	199.69	201.45	198.24	199.89	194.97	204.63	197.93	200.16	196.16
206.42	211.01	213.46	206.95	203.42	213.16	204.44	213.22	206.55	206.3	202.94	202.95	210	213.4	204.5	209.77	209.12	213.59	213.08	212.8	213.07	208.36	210.17	211.22	209.02	208.18	216.31	198.67	208.13	207.44	208.27	206.41	214.53	209.67	208	210.85	206.2	210.15	209.7	210.16	212.82	206.88	210.23	206.01	206.64	204.4	209.7	209.67	206.64	205.05
215.26	213.33	218.03	218.32	219	221.99	218.34	223.53	215.05	212.69	221.39	225.13	220.17	211.41	217.75	219.88	215.5	216.62	213.13	218.41	220.78	224.32	219.56	221.21	216.79	216.35	218.04	216.68	218.79	219.48	217.95	217.07	220.07	217.17	221.58	216.85	219.93	216.89	215.58	216.25	213.46	211.51	223.68	212.53	220.17	226.75	216.92	210.35	216.57	218.33
207.53	210.64	207.45	212.77	207.98	215.87	214.32	210.94	212.97	214.36	212.52	207.94	211.79	208.69	207.75	215.02	213.25	208.79	215.15	211.33	214.33	214.03	214.15	214.39	216.99	207.82	214	204.18	209.81	209.84	207.22	208.15	213.2	212.95	220.31	211.21	212.51	216.01	212.91	208.56	215.23	213.49	215.82	211.55	214.72	212.63	208.49	208.91	207.17	209.93
206.3	204.24	209.62	207.14	203.12	207.19	207.53	207.59	208.11	206.17	210.79	214.09	205.6	209.47	212.94	205.18	207.45	213.05	211.4	208.72	207.1	209.42	205.11	204.24	204.37	209.58	209.31	205.35	212.44	208.5	204.03	207.67	210.68	201.52	212.24	205.11	211.04	214.04	204.42	209.03	209.55	213.37	208.18	202.68	205.13	208.38	210.68	210.08	204.24	202.01
205.74	209.97	207.63	205.58	205.78	209.17	206.17	211.85	207.33	209.38	202.48	207.02	213.1	205.95	212.32	204.77	208.73	208.79	207.99	206	205.24	210.25	209.84	210.96	203.95	209.11	204.03	202.52	210.67	205.02	210.28	200.47	208.77	207.68	206.97	207.03	209.89	211.67	205.06	211.16	206.99	203.53	205.98	211.98	205.26	211.97	204	213.16	205.51	207.78
202.48	206.83	206.56	211.52	204.52	216.71	217.52	208.61	207.22	214.97	206.21	211.34	204.75	212.72	207.06	206.23	214.51	216.7	209.7	204.74	208.66	212	210.41	210.63	204.01	206	207.97	210.69	210.49	209.59	206.86	213.96	214.38	205.84	211.25	211.54	204.72	209.98	203.73	206.42	207.98	205.54	207.39	211.39	215.35	213.54	207.84	206.5	211.83	209.59
201.64	209.39	207.15	202.71	203.36	201.57	206.34	206.43	203.25	207.16	209.13	203.68	208.43	206.49	201.49	208.38	205.46	213.53	201.21	203.71	204.39	204.26	205.11	210.8	201.32	201.18	207.51	203.67	212.56	214.78	206.85	206.95	209.72	205.9	209.13	208.08	208.33	201.5	208.04	203.67	207.3	205.59	204.51	209.29	209.18	212.97	209.59	205.48	205.6	204.14
211.41	221.08	221.77	214.09	215.35	215	215.35	218.45	215.05	215.01	222.25	218.79	219.38	216.7	211.01	214.56	219.53	224.89	215.1	214.78	219.02	220.4	216.97	219.64	217.48	214.97	216.57	216.52	220.8	215.71	217.06	218.83	219.18	214.29	214.63	220.65	212.05	216	216.87	215.98	225.17	210.19	221.1	220.03	222.94	218.58	213.13	220.61	214.81	220.97
212.69	210.1	209	209.23	214.27	205.16	207.22	214.19	204.75	206.41	205.35	207.72	212.59	214.74	213	206.03	212.8	198.84	207.64	210.5	210.03	212.98	203.61	207.49	209.52	205.75	210.31	206.33	212.78	207.61	204.4	208.54	209.82	205.62	207.17	215.12	209.99	212.1	212.75	214.77	208.31	208.08	213.17	208.19	209.01	202.85	208.5	213.26	210.22	206.91
213.78	213.8	215.52	212.83	214.21	218.64	218.02	212.78	214.15	209.46	212.97	211.26	206.94	213.55	208.23	210.81	211.61	215.27	211.89	211.3	208.94	212.34	208.37	217.99	208.62	220.32	212.75	216.61	208.77	211.97	216.64	209.98	211.09	207.83	206.92	208.41	215.4	214.33	214.28	209.58	211.45	213.16	216.96	210.58	209.73	212.09	213.56	217.52	221.56	212.52
211.86	212.25	210.25	206.4	209.26	207.55	207.13	208.37	213.42	211.78	212.37	214.83	209.92	212.49	208.36	214.77	213.99	208.84	211.48	209.48	210.46	213.17	215.87	212.86	210.85	208.35	211.91	216.18	207.73	213.42	211.79	214.48	213.27	212.53	206.55	207.97	210.99	212.04	218.72	210.46	210.07	211.97	205.18	212.57	213.33	205.46	209.61	210	214.22	213.56
203.66	210.21	202.53	203.59	201.18	201.96	203.85	202.41	195.42	196.86	203.14	200	203.09	205.54	205.27	202.03	206.47	197.11	206.95	205.52	201.53	206.95	205.94	202.53	206.74	208.06	205.04	199.89	197.55	205.76	213.22	205.43	203.65	201.66	202.27	198.84	199.41	202.3	202.24	199.26	205.55	201.44	205.29	197.96	200.08	204.12	202.77	203.88	205.44	197.57
209.68	208.31	208.1	206.45	211.33	207.75	211.66	206.5	208.58	205.67	212.7	204.96	208.23	206.17	205.83	204.24	211.96	209.72	209.51	214	208.16	203.35	208.77	208.55	207.46	202.86	214.56	206.23	210.47	211.4	208.57	209.67	207.67	211.12	206.6	202.4	210.38	206.45	212.78	208.54	209.67	201.58	205.38	199.02	211.98	208.4	208.63	209.93	207.81	215.08
202.36	202.33	201.49	204.95	207.1	200.1	200.93	202.84	205.76	208.56	208.02	200.36	203.29	208.47	204.12	203.22	202.96	201.39	205.15	202.74	203	208.41	208.58	204.16	201.25	202.86	196.26	206.97	204.72	208.25	199.72	208.49	201.89	207.26	207.96	205.86	199.98	203.73	200.63	199.58	202.56	206.91	205.11	201.77	201.04	206.05	196.01	211.61	206.2	204.07
216.47	210.99	210.83	214.41	214.71	213.87	207.75	212.43	214.75	212.27	213.84	214.23	208.31	208.89	216.1	214.07	203.29	215.13	212.02	209.55	209.91	211.56	202.78	209.66	216.54	204.67	208.39	216.34	218.97	211.64	210.45	218.02	214.85	210.65	213.21	210.07	216.07	211.88	210.28	216.05	211.21	209.5	210.13	209.77	211.06	209.4	213.05	205.72	208.2	207.28
198.88	198.69	195.99	197.13	199.53	203.12	196.71	195.74	196.29	193.66	192.85	193.49	198.1	199.36	200.39	200.81	201.89	192.45	196.22	200.82	195.62	200.79	199.44	195.72	204.78	200.9	204.58	195.14	197.01	197.92	197.35	192.98	203.76	201.6	194.8	193.85	200.56	197.73	203.38	192.35	197.02	201.13	198.76	199.79	206.67	198.98	200.83	198.34	198.97	198.09
209.99	214.56	211.74	214.03	215.39	215.82	209.84	209.91	213.11	213.11	206.01	214.6	207.23	212.87	208.7	214.8	209.57	215.6	209	219.04	212.69	213.98	220.02	212.03	209.17	208.82	210.02	212.88	211.84	209.68	213.97	218.62	211.59	209.34	217.77	207.36	209.12	208.19	208.87	210.75	217.98	214.05	214.5	217.61	214.82	212.36	210.42	212.62	214.98	203.83
205.76	199.99	207.24	200.8	200.64	209.27	202.46	202.01	200.82	202.25	203.16	202.53	202.92	201.62	202.82	199.51	206.09	204.02	202.25	203.82	208.49	195.64	203.34	200.28	207.65	201.44	200.99	201.13	204.79	205.12	202.32	203.57	207.22	201.97	203.93	205.5	201.25	200.04	206.83	205.88	204.33	201.45	202.17	202.66	199.98	202.86	200.66	210.71	206.63	203.35
204.18	216.39	208.84	213.12	210.17	209.22	208.43	208.28	209.16	207.63	211.06	208.28	212.87	214.8	205.2	201.96	206.63	209.32	216.08	211.03	210.42	207.16	212.68	208.31	211.73	205.26	213.55	210.45	209.23	207.96	211.5	203.97	204.51	210.55	204.26	208.24	210.24	205.3	215.29	208.17	210.59	211.92	205.32	204.35	211.92	213.6	209.71	207.25	205.79	213.05
200.4	213.53	204.32	207.01	202.85	208.05	205.95	202.24	208.45	205.8	202.88	202.87	202.85	202.48	205.98	207	201.85	204.12	208.06	204.36	205.98	209.18	214.94	200.81	210.19	205.63	203.61	200.32	203.83	211.61	212.4	205.19	206.7	204.02	207.27	196.24	200.3	204.46	200.82	202.93	202.24	208.55	210.53	208.18	199.71	207.6	205.68	207.28	202.57	193.47
223.78	217.26	215.37	220.12	212.61	215.61	214.85	225.62	213.82	218.79	217.91	214.84	220.92	221.92	214.07	216.16	218.64	220.67	218.37	213.12	220.71	213.7	216	219.2	211.44	217.66	222.1	219.32	215.3	215.71	215.7	219.02	214.77	216.5	219.97	214.31	218.45	217.17	219.76	222.23	223.12	218	211.29	213.49	218.25	214.1	220.66	215.24	222.71	212.76
206.47	207.79	200.55	202	211.25	205.5	206.14	202.32	202.4	206.44	213.1	205.55	197.68	201.18	206.84	202.18	207.15	204.84	204.36	203.53	197.43	206.03	205.3	205.83	206.98	206.68	205.24	208.8	204.04	203.59	194.67	201.59	209.23	201.68	205.28	202.96	207.06	203.53	207.14	206.91	202.66	208.81	204.09	209.38	205.71	204.95	202.31	203.63	202.68	212.26
203.22	200.61	211.11	204.83	203.2	209.23	201.82	198.02	209.53	209.52	198.51	198.53	206.33	200.82	207.18	205.27	196.26	209.66	205.31	206.27	204.82	200.47	207.69	205.2	197.61	202.17	208.75	202.08	203.89	198.06	201.79	205.8	206.22	204.68	202.17	202.72	206.03	205.51	197.23	201.81	202.46	198.91	201.85	201.76	206.25	210.06	202.63	203.57	206.4	205.28
208.03	202.94	209.09	219.51	213.54	209.43	217.26	207.62	213.21	209.03	208.43	201.47	209.56	210.07	210.5	209.08	213.4	215.91	206.39	217.81	212.47	209.84	210.06	206.01	210.23	214.47	208.61	211.65	213.05	213.19	206.33	205.07	209.21	207.11	209.6	210.15	205.94	210.6	202.45	211.93	206.76	199.73	208.27	210.25	209.83	208.67	206.21	211.14	208.24	208.49
196.51	200.69	193.84	199.2	191.02	198.96	193.15	194.66	199.15	202.03	194.49	200.51	200	204.64	198.32	200.12	200.3	200.6	192.93	195.5	200.89	193.72	197.71	202.59	198.11	195.9	198.46	200.9	200.74	199.45	200.76	200.93	201.19	200.57	198.79	199.49	200.16	197.63	198.24	202.1	198.53	199.71	193.81	200	200.3	202.76	202.28	197.99	198.05	200.5
198.8	201.7	195.7	205.44	195.05	198.4	195.2	198.2	202.28	197.95	199.77	202.69	193.28	202.49	198.37	200.03	195.59	199.02	197.15	201.25	195.24	199.29	196.84	201.64	200.4	200.56	202.02	201.37	197.79	199.22	198.55	199.68	198.96	200.17	196.83	196.81	194.76	198.66	194.22	196.33	197.48	197.77	196.4	201.86	197.41	202.67	202.58	199.79	199.27	196.85
199.39	200.86	199.26	206.58	199.08	200.96	202.29	197.55	202.97	201.21	203.18	201.3	205.18	201.4	199.78	204.18	195.88	198.45	207.51	201.15	201.01	200.35	197.68	203.3	206.39	201.75	207.87	206.23	201.13	204.91	205.2	207.05	207.11	206.11	203.31	205.16	201.6	208.73	197.01	199.03	206.13	193.79	205.64	205.61	200.49	206.21	205.09	207.2	208.41	205.53
202.01	218.42	216.79	205.55	215.8	202.65	209.37	207.93	205.61	200.73	205.42	210.48	200.07	213.59	206.96	205.28	207.27	203.67	207.58	213.73	203.91	209.11	207.51	213.17	209.64	208.81	210.26	215.4	208.02	205.51	208.49	205.15	209.2	203.75	204.62	207.92	210.58	205.45	202.67	209.42	213.32	208.3	205.27	207.65	206.6	208	207.44	211.95	212.49	203.9
209.57	207.06	211.64	214.47	202.43	208.88	208.6	201.55	210.53	203.15	210.55	206.83	212.47	213.97	210.05	206.68	205.46	207.39	209.8	215.7	217.1	213.92	215.75	208.98	208.11	211.85	202.73	207.95	210.28	201.92	204.3	209.99	200.28	208.98	206.2	208.91	210.25	212.59	205.72	210.84	213.58	208.89	208.72	210.94	210.95	215	205.81	207.87	202.29	207.53
215.19	214.23	213.78	212.36	210.74	211.05	209.37	208.5	213.67	207.48	209.03	206.53	209.47	212.56	212.96	210.93	212.13	212.92	208.37	211.1	212.44	207.73	206.75	205.29	208.39	212.04	213.23	211.51	207.27	208.9	208.92	208.4	206.6	204.92	214.17	217.54	209.98	215.91	211.13	207.83	206.35	209.83	209.83	209.18	214.58	218.82	215.77	211.9	218.97	211.21
200.67	201.27	205.67	206.87	197.09	197.9	201.34	205.03	206.59	203.65	202	200.09	201.65	206.21	201.52	198.77	198.34	199.38	200.42	199.81	196.04	204.33	205.42	198.18	203.41	199.98	199.91	198.1	198.75	197.75	196.42	203.83	191.81	202.26	202.05	205.69	198.2	199.16	201.78	206.32	201.8	194.68	209.81	201.74	203.45	199.43	196.7	202.66	194.17	195.71
207.65	202.38	205.29	208.34	210.13	197.27	198.32	201.94	199.67	197.95	204.51	206.29	196.94	200.34	201.83	206.32	208.48	205.66	202.82	207.25	202.63	200.9	207.36	207.48	207.8	204.49	205.36	203.66	206.03	206.34	207.75	206.88	207.66	204.17	201.85	198.51	209.57	207.11	207.63	201.79	206.25	204.28	205.25	200.99	206.75	207.24	205.67	207.35	204.55	204.57
212.39	205.45	205.98	203.43	205.21	203.6	210.59	206.56	202.77	203.66	205.06	201.28	203.65	208.01	201.55	205.8	199	196.4	203.33	204.75	205.01	205.39	197.85	199	202.46	203.08	203.45	204.95	206.14	196.75	199.67	203.49	201.32	201.62	197.8	206.58	202.26	202.62	205.37	206.28	210.86	203.55	206.49	201.17	203.3	203.97	201.12	214.84	201.22	197.81
213.32	209.96	213.8	208.31	209.39	211.72	218.7	210.34	221.47	208.31	213.91	217.41	216.85	209.56	211.54	206.97	216.36	220.06	217.55	213.45	223.27	217.11	210.7	214.92	210.65	212.61	213.81	209.79	211.46	208.08	216.6	213.13	210.28	212.67	210.78	215.8	209.73	211.45	214.31	214.3	222.47	206.16	207.22	216.07	211.86	210.24	211.72	210.88	214.24	211.82
219.3	212.6	214.44	212.51	215.22	210.98	213.2	212.14	214.53	215.95	215.88	214.82	217.3	208.61	215.6	214.12	214.97	215.38	208.5	214.45	211.63	209.77	209.63	214.49	213.81	213.42	208.99	214.86	211.6	218.91	211.46	206.32	214.91	210.86	211.46	211.92	208.17	214.67	218.21	203.98	211.64	211.72	215.3	213.82	214.26	215.66	216.46	215.79	208.05	212.7
207.32	206.52	212.12	207.49	204.32	210.35	208.14	208.98	213.29	210.03	204.27	210.11	211.68	206.61	213.46	206.74	214.27	209.83	206.96	207.88	204.52	207.36	208.5	209.15	202.96	213.56	207.62	207.81	205.41	206.93	214.11	209.19	201.51	210.06	209.78	203.84	208.01	208.97	210.29	205.95	203.75	211.58	208.62	207.47	211.41	205.15	207.92	203.79	207.75	209.58
210.49	207.36	200.36	210.23	202.42	207.52	210.29	207.04	202.11	208.7	207.05	209.58	205.04	208.31	214.02	202.9	207.36	213.48	209.23	215.22	203.76	203.58	206.29	199.34	206.84	210.52	203.23	203.03	209.78	209.14	208.69	208.74	204.66	208.41	202.71	204.26	207.2	200.72	200.21	210.55	204.18	208.92	203.69	207.82	201.75	212.4	210.13	209.65	207.6	204.87
212.95	210.43	209.97	215.45	200.92	212.78	211.07	211.46	212.68	211.52	209.16	203.23	208.84	209.63	216.56	213.71	209.76	210.41	206.63	204.22	209.75	211.54	210.3	213.44	214.64	210.85	208.85	213.14	207.17	206.32	213.11	205.87	211.41	212.57	208.56	216.48	215.5	210.43	215.45	213.89	206.51	212.37	211.29	212.03	209.3	209.2	219.51	208.3	210.05	209.06
212.55	215.35	215.91	205.74	206.03	220.1	215.03	210.53	212.26	207.61	205.06	212.49	213.23	208.61	211.08	211.67	212.25	210.3	215.52	211.41	213.36	212.24	214.52	214.69	211.94	209.98	212.51	205.89	213.63	210.6	209	211.15	212.61	210.15	208.03	212.22	210.88	211.09	211.48	201.63	213.6	218.43	212.42	214.24	211.61	214.72	209.5	214.23	213.13	214
200.11	197.4	198.69	200.14	196.75	204.35	198.24	197.44	198.73	197.51	201.44	202.95	196.87	195.07	206.82	199.06	199.5	197.43	196.86	196.74	198.67	192.6	198.79	197.78	200.5	200.27	197.05	202.62	199.91	200.66	199.92	200.58	202.02	198.75	197.39	197.77	194.75	195.86	200.89	197.22	204.17	194.69	197.11	195.39	195.87	204.1	195.93	196.15	197.84	192.77
208.74	206.47	208.56	209.23	202.85	208.88	209.27	208.77	208.73	211.58	204.36	204.51	210.77	205.09	210.07	199.47	209.19	204.06	206.17	210.53	204.11	208.2	207.56	207.57	208.08	210.08	206.99	210.52	204.36	203.71	214.47	202.28	202.9	203.14	211.12	206.61	205.21	203.03	207.17	216.24	207.63	209.15	209.01	208.44	211.82	214.61	205.05	205.43	207.8	206.91
213.8	211.18	208.28	208.65	205.22	209.83	207.62	208.61	213.68	210.81	209.18	210.62	210.8	210.32	214.91	207.42	208.04	208.97	206.66	209.62	210.84	212.92	212.56	204.65	203.3	209.6	208.73	205.43	211.87	207.15	200.33	208.37	208.53	210.66	204.76	216.96	207.7	209.37	207.46	206.16	217.64	211.46	207.26	203.92	211.63	216.61	212.6	210.19	212.71	208.28
204.65	198.88	193.08	196.33	198.45	193.36	200.83	203.09	202.01	199.17	198.81	198.21	200.98	199.27	205.09	199.39	197.41	204.29	199.2	198.69	202.73	205.12	199.9	204.71	200.57	203.31	194.96	199.69	203.91	203.05	202.81	199.17	196.55	202.26	196.64	200.97	203.21	194.32	200.26	205.71	199.8	200.49	194.69	197.15	197.84	206.67	209.28	192.73	200.21	196.08
188.95	189.05	195.19	193.22	191.66	200.48	191.89	199.95	195.38	193.49	196.61	195.95	194.3	193.21	199.11	195.96	197.96	195.69	202.8	192.36	180.81	199.4	196.6	197.09	189	194.6	196.35	190.78	197.93	192.24	193.22	198.68	189.45	191.23	191.52	200.23	189.09	195.83	189.44	193.4	198.29	189.94	196.33	192.63	196.08	195.02	192.16	196.15	194.69	191.9
212.87	209.45	216.59	218.5	208.86	207.25	214.18	214.38	207.64	210.58	208.52	207.46	214.89	206.7	209.72	207.81	206.85	212.13	211.48	210.98	212.59	215.82	211.01	215	213.6	208.74	208.26	213.78	214.18	219.9	202.89	216.27	211.59	208.89	213.98	211.15	210.54	210.87	214.15	216.97	212.07	204.08	213.38	214.83	213.47	209.87	204.37	215.42	214.85	215.36
207.55	205.32	207.5	213.47	213.87	212.33	206.5	207.34	214.19	214.26	211.38	214.99	211.68	206.6	209.73	208.06	209.05	215.87	210.68	212.85	206.45	205.04	211.17	216.47	209.45	211.48	198.9	210.74	208.99	210.92	209.24	209.25	209.97	210.69	216.63	206.54	210.69	205.03	206.19	205.6	206.52	202.23	204.93	210.05	208.46	204.75	212.23	209.91	214.25	204.9
206.26	198.37	199.94	199.12	199.56	201.46	199.87	206.14	196.17	204.26	204.59	196.7	204.67	196.23	204.05	196.9	203.67	201.33	197.23	194.49	201.18	195.43	201.97	200.34	197.99	199.22	199.58	196.59	199.63	197.68	203.09	201.28	205.46	195.34	199.17	200.13	200.23	197.66	193.36	205	198.45	202.7	197.55	201.68	198.25	200.9	202.52	206.59	203.95	199
208.2	215.87	213.94	211.09	206.09	212.7	209.28	203.63	215.05	214.54	206.25	207.24	201.17	210.64	206.83	215.12	205.1	208.71	207.16	204.49	207.87	206.24	213.91	216.71	210.71	207.44	208.47	207.59	215.06	209.98	212.68	207.44	209.34	206.48	212.28	215.97	207.52	210.25	205.73	215.99	215.84	208.09	212.32	207.93	201.38	203.82	210	206.03	211.55	209.3
208.49	207.05	197.02	211.38	204.08	196.87	199.82	195.88	204.02	208.57	212.07	198.72	208.93	202.37	203.37	208.84	203.06	201.19	206.82	207.42	206.8	202.99	205.84	202.6	202.85	200.8	207.44	199.1	203.25	209.17	207.31	209.34	197.87	205.05	208.82	203.19	203.52	198.72	209.96	201.53	200.53	200.33	202.31	205.68	201.25	201.72	205.29	204.62	199.32	201.8
202.4	201.93	205.24	203.03	202.38	198.45	207.92	197.92	199.54	210.09	206.27	202.15	208.3	208.13	203.15	200.03	200.69	208.42	207.34	202.74	202.77	206.39	198.5	205.78	209.72	199.65	205.1	200.62	201.91	202.22	205.61	210.31	197.7	198.12	197.89	202.26	209.14	205.15	206.32	203.23	201.49	208.36	206.03	206.61	201.83	198.2	201.19	206.24	205.81	206.35
203.37	204.39	202.22	214.54	208.96	202.37	209.6	205.02	199.74	202.41	203.68	205.8	207.47	211.04	207.13	204.71	203.04	210.76	207.87	209.95	206.47	205.86	208.41	205.13	210.57	204.87	199.37	210.36	210.73	202.27	205.67	205.37	207.05	209.68	205.57	203.68	205.26	208.18	204.5	207.32	213.31	203.84	209.49	200.58	205.7	205.48	207.2	205.95	207.27	204.09
205.4	210.8	212.62	201.31	203.92	214.94	218.25	207.29	211.8	203.64	213.3	206.53	202.41	207.84	209.98	208.52	210.71	206.04	203.56	205.76	208.07	211.56	215.47	201.71	206.96	212.82	210.47	208.63	207.14	206.91	205.9	202.29	205.71	206.85	204.58	204.78	208.63	215.05	208.79	211.32	203.31	211.47	208.45	205.01	208.38	206.46	205.68	198.96	203.97	207.88
206.2	204.37	204.82	204.39	200.67	196.95	200.91	204.79	203.78	204.67	202.51	213.01	199.63	202.78	205.53	201.89	195.61	204.72	209.53	208.94	207.23	206.45	204.81	200.31	212.44	205.89	197.48	200.22	199.59	203.39	203.8	197.49	202.67	205.72	201.91	199.85	204.2	200.81	197.81	205.56	205.35	203.54	202.38	206.25	201.38	200.17	201.66	200.13	204.08	207
221.97	215.25	222.18	213.98	220.62	217.37	217.15	215.25	213.27	219.13	222.14	218.19	214.07	217.98	217.44	211.93	219.4	218.33	215.81	219.7	218.58	215.43	216.67	214.96	216.45	218.93	219.17	217.92	217.25	216.14	216.18	223.9	220.19	216.91	219.57	208.33	217.71	214.81	219.73	214.2	221.83	220.56	215.43	216.88	214.77	218.52	218.83	220.62	216.09	216.56
202.83	199.89	204.27	203.57	203	204.8	203.71	200.59	206.24	203.76	204.33	206.63	199.59	205.03	200.03	197.66	202.26	201.92	202.07	207.86	201.2	194.92	204.75	205.54	205.26	198.84	203.68	200.86	202.95	205.78	202.66	202.69	199.99	206.78	199.96	206.55	197.43	196.53	199.62	205.02	206.3	204.77	199.88	207.06	207.51	198.61	200.95	201.26	202.81	198.42
212.57	207.01	206.5	211.39	208.56	207.1	215.74	205.2	207.36	209.01	211.04	207.82	207.04	205.6	203.07	213.23	207.86	213.26	210.83	212.01	210.18	208	212.75	207.83	210.23	205.16	210.3	206.8	212.97	210.46	207.62	208.86	213.07	208.64	206.97	207.67	211.74	209.47	206.12	212.27	211.29	207.15	206.94	213.2	210.62	206.72	215.08	210.31	211.07	208.76
211.77	214.61	208.95	207.6	213.06	210.73	209.03	214.33	211.92	202.72	206.8	208.71	211.12	210.17	210.93	212.12	212.69	205.48	211.83	205.44	214.81	207.2	215.85	206.78	202.08	207.16	208.54	208.66	210.82	209.62	210.44	213.27	207.53	205.86	212.63	209.4	208.44	209.17	209.22	199.62	209.89	209.61	210.19	206.31	206.58	204.35	210.66	214.77	212.71	213.12
202.92	199.3	199.43	202.71	194.86	202.64	193.65	199.58	204.16	197.96	200.93	199.95	203.25	201.86	205.91	206.8	200.04	202.61	199.87	209.42	203.86	203.5	205.4	203.88	210.31	201.15	206.8	205.76	197.15	213.33	201.72	202.71	199.74	213.02	204.34	199.55	196.5	203.48	212.04	205.73	199.69	204.08	198.73	198.19	209.3	203.86	204.69	197.67	197.66	198.11
198.4	203.38	197.51	195.08	199.27	199.01	200.29	195.04	199.4	197.3	200.07	191.22	198.49	196.33	194.79	197.14	197.59	199.2	199.64	194.82	196.85	199.32	194.56	194.7	198.24	202.45	202.55	197.6	200.82	200.02	198.35	196.18	199.45	192.38	192.82	198.97	193.39	201.64	195.64	196.71	202.07	194.1	195.61	205.6	201.03	191.5	197.18	191.08	193.12	201.87
206.56	197.6	197.42	206.24	196.47	205.97	205.47	204.38	199.18	199.51	203.07	199.52	197.99	202.18	194.55	206.12	202.81	199.8	203.07	206.6	204.59	204.78	195.26	201.26	201.34	204.61	210.59	198.87	204.46	203.22	201.88	205.37	194.2	200.58	201.03	196.7	205.73	204.87	201.01	204.75	202.09	200.94	199.03	204.53	202.72	203.67	201.74	200.23	198.02	195.73
206.78	208.78	205.27	206.83	208.4	211.72	207.65	214.43	205.83	207.25	207.23	209.55	201.64	207.03	202.7	212.72	206.26	213.03	211.95	208.95	207.09	208.54	213.69	213.21	203.66	207.65	208.13	211.7	204.04	204.71	205.87	209.67	202.77	216.55	206.01	208.24	204.74	211.96	211.96	203.17	204.48	209.93	206.74	206.33	206.61	206.17	208.08	209.19	203.01	205.41
198	202.18	196.75	196.87	199.45	203.02	200.9	204.93	206.61	200.78	208.01	199.05	199.21	204.72	203.8	204.62	198.49	204.09	208.72	204.97	199.87	203.1	201.29	198.87	207.4	212.01	203.33	197.94	203.41	198.51	200.36	205.06	201.13	199.43	203.33	203.09	200.92	203.55	204.41	197.93	202.69	198.54	200.94	202.06	204.35	202.72	206.53	203.21	197.25	199.48
209.23	211.35	207.2	206.86	205.22	209.48	208.43	204.54	211.58	207.28	208.34	208.3	208.29	211.19	212.38	207.23	211.61	210.91	203.1	210.16	211	205.4	207.65	214.02	210.48	203.4	211.86	214.18	210.81	211.51	210.19	207.33	210.08	208.07	211.7	210.87	205.84	208.49	207.7	204.08	206.09	210.59	203.66	206.19	208.22	206.26	209.33	206.5	206.1	211.79
201.57	200.01	201.13	196.66	206.85	210.33	209.44	206.56	205.99	198.65	205.37	208.57	201.51	204.39	208.42	209.22	198.89	203.94	200.59	198.75	207.02	204.88	202.95	199.36	208.92	201.31	203.19	203.15	210.27	199.48	208.41	205.57	208.38	207.82	203.63	206.17	202.64	199.58	199.4	199.66	209.25	204.78	202.63	206.98	200.85	201.95	199.43	201.32	211.74	203.33
214.56	220.99	213.74	219.18	215.2	210.75	211.19	218.3	207.67	213.31	217.03	210.18	212.57	213.68	212.43	209.66	216.67	212.7	217.42	217.18	211.87	210.95	214.06	215.38	210.98	208.41	215.1	218.25	206.31	215.83	212.38	214.03	214.08	210.15	216.37	212.68	218.62	213	213.61	213.9	210.09	211.25	213.96	215.34	215.28	214.65	208.47	211.58	211.75	212.2
211.63	204.07	209.72	199.22	206.92	208.18	207.56	212.14	209.05	213.3	210.18	198.81	208.28	205.24	206.56	207.53	203.57	204.83	211.75	203.92	209.6	204.94	206.49	208.29	207.64	208.56	214.51	212.78	210.34	209.19	205.29	206.75	214.8	201.93	208.4	209.83	205.11	206.71	206.02	210.25	206.81	212.11	209.64	206.7	203.36	206.99	207.95	209.63	207.01	202.4
201.5	197.17	209.52	199.39	210.74	201.73	205.11	204.25	204.31	198	200.02	206.84	200.09	206.53	204.29	203.23	201.95	203.49	205.71	204.05	196.63	203.98	203.43	200.29	202.56	204.94	202.51	202.59	200.18	201.41	202.27	201.75	198.25	198.65	208.78	203.54	202.08	201.3	199.22	200.7	210.33	201.51	206.17	203.15	207.13	207.1	204.66	198.3	201.44	206.42
217.57	210.6	209.05	208.38	215.03	213.29	216.15	218.53	210.83	213.41	219.26	214.17	211.77	211.94	208.42	215.22	215.08	210.37	215.32	222.24	215.13	214.74	211.04	210.62	211.38	219.22	213.41	201.95	212.95	218.6	210.69	219.62	208.85	216.48	211.52	214.55	213.8	215.66	216.05	215.08	217.2	207.77	216.1	215.09	211.64	209.85	214.22	214.33	217.21	214.3
217.39	209.96	206.76	207.22	216.13	214.08	205.83	212.63	214.18	212.26	208.78	207.34	215.8	209.83	203.99	218.04	206.05	205.79	205.79	206.49	209.26	214.52	209.85	204.45	198.71	200.51	207.21	209.74	211.13	202.7	217.38	205.8	205.49	203.34	209.56	206.37	213.38	208.25	208.65	206.21	203.85	204.19	205.33	207.92	213.35	211.98	210.88	213.32	212.9	206.4
201.89	198.51	199.48	192.34	200.1	194.95	190.86	194.13	203.87	204.34	200.53	192.91	195.27	196.72	201.39	201.19	201.78	199.74	198.86	208.07	201.21	191.4	192.59	197.67	198.74	201.74	203.3	200.5	195.05	193.97	195.96	196.8	201.12	193.43	198.14	200.35	202.01	199.41	200.22	190.73	202.58	202.62	189.43	198.51	195.84	204.59	197.34	202.88	198.99	200.86
211.22	205.89	217.64	207.62	206.68	206.02	208.04	208.31	212.41	208.09	207.83	212.02	209.05	203.69	207.55	208.18	210.14	214.87	208.03	207.91	205.03	210.26	213.86	209.89	206.43	213.09	206.76	211.45	210.67	211.77	212.02	207.94	209.48	202.3	213.35	206.47	207	201.53	207.73	204.03	208.89	211.88	213.37	208.51	201.14	204.4	202.64	213.9	206.58	204.94
208.87	215.3	211.06	208.41	207.73	211.73	209.53	210.41	206.51	212.88	218	212.45	208.55	211.71	205.06	209.22	202.99	213.13	204.14	206.78	211.67	205.33	209.06	209.62	205.2	204.25	206.08	212.87	208.79	213.41	209.94	208.11	206.84	204.58	209.61	205.85	210.18	207.51	211.42	215.22	205.19	214.5	213.02	210.06	208.58	208.65	215.52	214.4	212.64	207.67
209.13	214.75	212.84	214.28	212.63	210.98	207.03	215.55	213.72	214.03	217.28	217.86	210.84	216.19	213.77	214.15	200.83	206.1	216.12	211	218.48	215.16	216.57	207.91	211.17	209.23	213.4	204.73	213.75	212.59	210.86	213.7	209.38	213.02	208.85	209.56	210.15	212.22	218.68	214.5	216.94	206.86	211.17	208.23	210.45	210.83	208.6	213.49	213.56	215.97
211.32	213.38	214.54	216.48	206.74	207.21	210.93	210.26	211.22	213.88	215.24	207.91	215.93	214.34	210.26	211.7	208.57	215.33	212.28	205.5	207.89	208.28	207.93	206.07	210.37	211.55	210.16	211.77	212.15	212.12	213.33	218.05	221.63	217.57	213.46	211.22	211.38	214.81	208.58	206.91	212.21	212.51	217.55	210.03	212.42	213.15	214.41	214.57	208.54	211.56
209.04	209.75	209.04	206.59	211.65	203.2	211.7	209.92	209.85	207.65	209.77	209.71	209.26	212.09	200.92	211.85	204.38	204.73	205.92	211.55	202.65	209.58	213.26	204.32	205.31	208.62	215.45	204.08	211.88	209.73	212.44	201.62	209.37	208.16	208.59	203.59	209.62	206.98	211.35	206.53	208.2	208.85	208.7	206.66	204.64	205.67	209.67	202.94	206.08	210.62
214.41	216.28	215.46	223.61	213.05	215.77	212.36	225.09	224.27	221.64	218.74	217.09	214.34	215.06	214.86	219.29	225.28	216.41	218.67	213	209.56	224.41	216.12	221.59	216.17	218.38	211.47	224.38	217.28	219.72	215.42	215.8	217.32	222.12	216.74	216.42	216.85	217.16	211.42	221.1	217.66	218.92	222.29	215.08	217.88	219.07	215.59	212.28	210.21	215.72
194.42	193.95	188.44	195.86	187.35	195.5	192.5	195.44	195.49	193.99	193.04	196.72	196.51	197.35	194.16	198.18	197.07	198.54	186.89	197.26	190.11	191.68	193.94	193.03	192.37	189.4	185.96	187.85	196.47	196.64	199.73	196.46	192.91	197.8	188.99	193.38	194.86	193.3	185.46	191.94	191.5	203	193.71	192.66	194.38	199.2	193	196.36	189.02	193.4
214.31	207.67	205.51	209.11	201.84	208.98	215	202.84	208.6	210.1	205.14	215.14	202.63	210.84	212.52	202.65	214.42	206.66	206.22	209.48	210.57	203.05	209.03	210.1	214.04	205.25	214.72	210.65	212.34	207.04	205.31	208.64	203.35	211.76	213.46	213.96	214.05	206.78	207.2	203.65	204.33	206.66	208.32	214.59	212.14	208.13	211.78	203.85	205.36	209.86
202	198.9	204.42	199.86	196.18	200.1	200.01	202.52	192.59	203.13	200.47	201.58	205.05	198.09	200.65	204.52	189.79	207.47	197.39	203.51	203.23	210.77	193.04	195.65	195.09	199.21	201.37	203.11	198.55	196.72	207.24	197.39	194.95	202.51	200.96	196.98	196.2	205.57	193.93	203.12	200.91	207.11	202.21	201.03	195.54	200.43	202.7	196.12	203.15	201.84
204.88	199.82	205	206.78	200.34	206.72	207.73	202.52	205.66	208.79	211.51	204.01	204.48	203.37	195.73	197.79	205.69	198.94	198.2	203.62	207.7	201.31	208.4	215.74	208.9	205.12	204.59	214.08	204.21	209.21	196.76	205.71	204.07	205.02	206.64	207.83	214	208.39	209.98	198.48	200.56	207.38	203.1	205.36	204.75	204.44	205.31	198.29	202.01	205.1
219.54	226.03	221.41	222.72	212.95	223.16	214.17	217.5	213.72	211.88	219.64	222.43	216.49	223.61	218.98	223.28	215.36	215.39	212.87	221.77	214.84	218.28	214.09	216.91	214.83	209.46	215.85	222.17	218.57	214.83	221.14	219.3	223.12	222.89	220.35	220.93	215.47	217.43	221.99	218.63	214.27	223.4	210.9	219.87	214.75	222.73	215.33	217.07	213.08	216.1
195.84	198.8	199.87	202.35	205.77	197.74	193.52	202.4	203.01	203.59	206.04	203.69	204.92	198.55	200.37	193.7	204.83	196.41	208.41	200.54	202	199.11	201.28	199.26	196.96	206.32	193.53	204.95	200.44	201.55	205.99	202.78	202.92	200.94	204.3	195.5	199.38	197.57	198.93	205.14	197.9	194.65	197.03	196.27	199.04	195.04	201.07	200.7	205.17	194.49
209.35	211.52	208	206.29	205.67	208.36	207.52	210.72	209.33	206.45	211.47	204.77	208.21	205.11	211.51	210.86	214.69	212.99	206.75	203.25	210.1	208.91	208.75	205.97	210	206.55	209.39	210.41	216.33	203.06	207.61	202.87	205.71	207.71	209.64	208.06	213.34	212.68	201.61	207.74	203.35	207.15	209.68	204.83	202.28	202.62	204.63	209.05	205.97	209.78
202.45	198.12	202.35	207.52	207.59	210.07	208.44	204.78	205.96	204.08	198.69	207.77	202.07	203.24	202.11	205.82	208.27	210.72	211.04	209.25	210.4	201.16	205.26	205.32	202.16	203.64	200.97	200.43	203.21	198.61	202.39	210.32	205.95	203.25	209.44	200.44	201.12	207.06	201.55	199.85	203.4	207.13	202.67	202.28	200.59	202.89	201.17	204.49	203	198.91
206.66	209.18	202.87	209.51	197.94	206.3	213.24	207.05	210.09	207.82	205.59	206.46	207.04	209.59	209.56	209.22	206.05	209.3	207.36	207.77	204.89	207.98	211.58	203.61	209.2	206.29	204.05	212.51	212.09	207.71	210.89	213.06	201.61	202.33	210.33	203.59	215.51	215.48	211.95	208.76	206.61	211.77	208.85	211.14	205.4	210.42	205.23	201.24	207.08	203.98
197.73	199.57	192.81	199.03	203.87	203.63	202.9	192.71	203.16	195.32	199.84	200.87	204.94	189.43	201.32	192.1	197.87	202.92	202.59	205.01	205.43	196.58	198.81	196.86	194.43	197.78	200.29	200.1	194.8	197.78	203.4	193.14	196.23	202	204.82	199.46	198.88	202.32	197.67	194.24	199.46	201.39	201.54	199.33	195.61	200.46	201.79	198.5	200.93	199.12
192.78	196.02	191.22	193.75	201.19	197.52	196.22	195.14	192.46	196.69	199.05	193.91	201.39	196.75	195.61	191.68	199.26	192.25	199.71	190.37	195.67	191.2	195.26	199.12	191.63	191.14	196.6	196.34	192.43	196.36	192.49	193.16	194.61	195.28	188.96	193.5	192.33	196.95	194.61	200.9	193.08	192.8	194.87	195.57	195.7	195.77	198.27	197.83	188.88	194.28
208.88	204.39	202.15	205.67	199.82	207.16	206.62	201.31	205.94	204.35	201.84	205.83	205.33	204.08	199.81	207.06	211.2	200.73	199.73	201.14	202.43	205.24	204.74	203.81	208.71	202.41	203.6	205.08	202.52	196.76	207.8	205.4	204.51	196.15	203.07	205.57	203.59	207.13	206.77	207.95	200.43	201.42	202.96	204.9	198.94	203.68	203.69	208.55	201.08	202.83
206.21	211.77	213.97	213.17	213.22	211.01	211.37	205.4	208.09	209.29	214.82	207.27	205.65	206.34	216.09	206.99	212.35	205.83	205.14	214.1	213.49	208.19	208.78	206.35	206.73	208.51	202.66	211.6	207.86	212.28	209.44	205.75	207.41	204.49	201.35	206.75	204.78	210.91	211.99	210.59	208.2	208.59	210.13	209.06	209.88	206.91	211.69	202.71	203.21	206.31
218.71	211.24	216.18	211.11	212.8	209.94	213.01	209.12	209.18	212.43	220.37	217.22	207.38	207.64	214.18	208.25	211.52	206.98	211.25	212.34	214.21	206.4	213.93	211.18	208	205.6	210.79	204.66	218.56	210.43	206.38	206.1	211.62	213.66	208.24	213.69	211.56	212.14	213.7	211.68	205.3	210.93	212.43	210.64	204.19	212.02	208.85	207.35	213.01	210.65
218.46	213.74	217.2	214.74	220.5	221.67	222.23	219.74	216.94	213.18	219.65	218.33	221.51	217.32	222.35	219.82	213.95	218.92	218.42	213.03	215.78	214.85	214.37	219.71	219.2	214.23	221.54	218.08	217.17	214.49	211.3	220.6	215.59	215.35	215.81	216.81	218.37	219.85	215.91	215.77	215.78	217.68	221.69	215.1	222.26	218.29	219.93	220.35	218.44	211.51
198.15	197	198.01	202.84	198.51	202.38	193.01	202.1	199.97	193.86	197	198.79	204.44	200.6	196.41	201.96	193.25	197.96	200.17	201.01	197.59	200.16	205.75	202.36	196.87	207.06	200.79	203.62	199.45	195.08	194.3	199.88	198.07	204.86	195.26	199.31	198.97	194.26	197.65	202.88	203.13	202.81	203.93	199.47	192.47	193.27	201.34	198.07	199.05	194.9
208.23	206.24	204.23	214.26	210.6	213.53	211.56	208.66	209.23	208.67	203.23	210.12	206.29	209.74	208.6	218.59	209.38	207.49	203.65	203.31	204.56	208.77	205.67	209.28	204.61	212.71	207.19	212.76	209.14	212.02	205.54	215.04	206.05	212.38	209.2	199.98	208.78	203.94	202.82	202.76	208.19	208.79	206.84	214.3	207.37	211.92	211.97	215.79	212.4	212.27
196.38	201.16	203.49	200.69	202.13	201.94	205.06	200.94	197.71	201.28	199.14	204.98	201.65	205.84	205.24	201.93	195.69	200.34	196.2	205.08	198.27	198.81	203.13	195.72	203.84	195.01	204.76	197.76	194.89	204.47	202.2	196.36	200.84	203.03	195.72	202.1	202.62	198.66	206.7	208.44	200.73	200.11	197.49	199.05	205.79	194.69	202.59	198.7	194.71	198.49
199.38	202.74	206.21	205.36	207.6	204.16	207.76	204.56	199.96	200.75	201.1	204.52	201.39	206.72	204.44	202.9	201.21	203.22	199.69	204.73	207.54	203.59	199.28	198.34	209	200.23	199.19	205.55	200.03	205.12	200.91	199.41	208.71	202.58	207.07	205.02	200.91	204.32	208.4	209.45	198.47	194.64	206.09	206.86	198.18	201.75	202.88	202.87	200.01	203.28
201.85	203.23	197.93	195.11	199.57	201.67	204.24	204.57	202.76	200.75	195.7	206.25	199.87	200.28	204.28	199.91	201.97	203.92	203.02	202.71	201.46	199.76	198.66	195.29	195.13	201.25	198.42	199.13	204.55	202.03	204.96	201.68	206.05	200.42	199.68	200.76	199.94	195.25	201.63	198.28	202.81	193.84	205.31	197.94	202.49	199.06	197.6	196.89	198.64	202.26
206.16	200.82	211.38	207.73	203.85	208.7	203.71	201.95	208.39	206.83	200.6	209.09	204.8	212.63	202.09	202.9	206.96	208.69	201.05	206.76	201.92	208.41	205.75	209.59	206.64	205.29	199.32	210.79	201.09	197.7	200.77	201.83	199.94	202.48	198.6	204.42	205.39	203.24	203.69	203.62	202.04	205.25	205.45	207.73	204.82	200.5	208.49	209.03	205.52	204.31
204.52	199.37	207.48	203.31	206.37	209.43	203.04	205.08	203.05	205.18	198.38	197.23	201.42	202.51	202.67	204.62	200.56	207.91	208.29	204.61	202.47	197.68	204.52	200.07	206.41	206.17	193.45	200.87	207.32	204.02	203.48	205.08	205.09	205.48	200.13	204.73	204.25	205.54	196.7	197.68	195.7	205.4	200.57	204.15	197.38	200.29	201.75	199.78	199.62	201.33
206.75	206.98	203.39	205.7	211.28	207.68	209.29	203.85	210.35	208.4	206.36	201.65	206.84	208.1	204.96	200.67	206.86	204.08	200.07	207.88	211.62	204.52	206.01	209.18	202.86	206.12	207.41	205.51	208.07	210.02	208.53	212.56	209.38	209.75	208.85	206.3	206.26	203.72	210.12	205.95	215.25	203.07	206.95	208.94	205.33	203.37	206.07	200.04	200.1	205.94
200.93	200.28	203.25	201.22	202.69	201.02	205.07	203.82	205.19	203.92	205.73	205.25	197.87	204.23	200.89	200.24	200.32	207.17	207.52	203.99	201.85	202.7	201.23	204.53	206.12	208.16	203.07	205.59	199.17	202.2	199.52	201.58	205.64	201.23	203.52	199.93	200.62	202.7	198.05	202.27	203.14	203.37	203.61	207.48	203.34	204.66	205.55	208.1	198.6	209.39
217.56	212.64	223.35	215.6	213.42	220.44	218.15	215.73	220.99	213.5	222.31	223.04	217.64	221.03	217.14	219.91	216.64	216.99	218.66	217.62	211.76	214.75	214.35	219.44	217.87	211.29	212.05	210.18	215.93	222.84	213.46	220.19	217.08	210.92	217.7	217.37	221.51	211.07	222.06	222.32	219.07	216.14	217.01	219.46	219.41	216.47	219.61	215.38	214.62	216.52
207.81	211.55	212.89	208.47	207.96	209.51	210.79	202.06	205.44	209.24	209.69	211.41	213.3	209.84	214.61	206.11	206.87	205.32	202.77	205.34	209.69	213.19	204.36	205.55	213.32	209.37	210.28	209.58	212.25	210.84	215.63	206.42	211.33	208.15	209.41	209.04	210.67	210.25	214.63	212.46	215.98	209.9	208.43	208.02	207.37	214.22	208.52	209.73	212.29	212.2
215.86	219.6	222.73	212.02	209.27	217.64	219.87	219.26	215.11	216.99	215.12	217.01	213.19	215.72	215.13	216.38	218.15	217.35	215.29	219.79	217.18	214.28	219.3	209.26	218.33	220.3	213.87	210.75	212.25	215.6	218.42	222.44	221.47	215.13	214.2	219.33	220.11	222.64	215.63	223.09	221.53	218.09	211.5	214.81	218.49	224.07	215.02	217.63	217	217.41
211.95	204.66	206.58	201.09	209.14	208.39	221.75	212.55	205	211.27	209.44	207.94	211.93	206.82	209.42	208.92	209.49	214.43	203.06	201.61	210.17	207.02	205.29	204.67	199.38	206.82	209.03	210.63	210.17	204.63	203.14	206.81	210.36	214.53	205.62	209.12	202.78	210.68	212.88	210.77	202.6	211.84	211.74	205.78	211.23	214.08	207.44	207.91	209.03	203.84
198.46	193.89	195.72	194.41	196.32	195.66	200.57	191.65	187.28	190.24	195.54	196.59	192.34	190.09	190.54	200.29	200.3	194.72	193.02	193.54	194.37	190.48	193.76	192.79	192.39	194.26	192.13	193.38	197.02	189.67	195.3	191.86	193.84	189.67	188.76	192.91	190.85	185.56	194.85	197.13	194.23	191.41	192.07	188.41	190.06	199.84	193.33	195.15	202.24	190.08
208.66	210.66	212.53	208.47	200.75	201.05	210.38	208.94	212.36	204.7	203.94	209.08	208.41	209.79	209.57	203.15	209.57	205.74	200.67	209.06	210.45	203.04	205.13	209.82	204.93	213.74	220.38	211.14	212.69	211.23	203.92	213.63	208.17	213.61	213.18	204.24	211.78	214.62	208.83	206.52	206.02	209.16	212.95	209.85	205.42	199.57	208.11	211.92	216.57	204.96
204.4	196.95	201.2	200.75	195.1	200.85	193.84	201.95	200.07	204.44	197.85	198.27	200.78	205.95	198.36	198.28	196.9	204.01	198.12	199.51	199.85	205.13	197.96	204.86	197.51	197.95	198.38	200.4	196.72	196.02	203.76	201.02	205.66	202.33	196.16	198.7	193.56	200.65	205.92	198.5	194.9	205.88	190.63	197.54	200.06	196.77	200.21	199.65	193.91	200.84
200.07	206.84	201.4	205.53	203.37	201.1	201.05	199.9	199.91	204.33	198.98	204.54	201.64	201.53	206.62	204.99	199.36	199.44	202.33	215.6	203.59	207.85	207.98	202.31	204.89	206.53	198.39	202.91	195.67	196.65	207.43	202.94	206.15	201.81	204.63	195.47	204.38	202.81	208.68	207.84	206.56	203.88	211.58	200.62	197.16	206.65	199.6	198.32	195.09	196.48
203.89	205.99	204.83	211	205.54	201.03	204.95	208.58	206.62	200.41	203.16	203.79	199.79	205.56	206.05	205.23	204.15	205.23	210.89	207.09	205.89	210.71	203.04	210.37	206.62	205.25	207.49	204.4	207.68	213.24	202.69	207.04	205.75	206.15	202.77	209.36	201.34	206.65	204.96	204.07	205.87	202.13	203.1	214.05	199.93	210.53	208.38	204.27	208.3	206.87
199.46	200.83	203.9	212.98	201.6	204.72	197.31	202.97	204.05	203.2	203.92	201.03	211.22	199.54	199.95	200.24	209.64	198.92	204.12	202.54	201.12	203.1	209.42	198.05	198.27	207.01	201	211.21	206.24	202.5	199.1	202.33	207.73	203.82	197.88	198.67	200.52	202.35	207.71	204.04	203.91	201.35	203.07	200.82	205.08	201.92	203.97	205.53	202.87	202.39
198.88	201.53	197.42	199.73	201.71	194.47	196.66	199.25	201.7	205.65	193.87	196.27	200.35	201.49	196.85	200.6	200.81	200.31	206.34	201.97	202.18	207.45	201.94	198.64	199.61	201.68	197.83	202.77	198.45	204.16	195.66	202.72	199.02	201.14	203.68	205.24	203.6	196.68	193.33	195.52	200.78	199.19	199.15	196.11	198.16	205.25	200.66	202.61	199.96	196.09
220.4	219.01	214.29	214.77	216.56	220.91	221.25	218.02	216.62	215.42	220.53	215.07	213.47	220.81	214.15	219.34	216.83	214.57	214.54	215.15	219.72	217.79	218.71	218.2	220.29	220.06	221.59	214.37	213.88	216.36	219.46	220.25	215.28	212.5	218.65	218.58	219.52	214.72	219.39	212.93	213.23	215.29	215.14	219.31	215.58	220.99	215.51	216.49	217.18	213.58
218.66	217.97	219.84	216.1	214.61	215.65	215.75	219.6	219.24	215.1	214.87	214.76	223.5	223.27	221.77	222.36	219.69	222.51	217.4	223.33	212.71	222.9	217.58	221.47	212.91	223.6	217.59	222.71	218.59	217.58	219.77	218.05	217.91	220.47	215.54	212.5	222.29	215.8	222.81	218.59	221.87	219.19	222.46	215.58	219.71	218.57	214.56	217.18	221.39	215.31
199.07	194.43	194.66	194.58	191.36	192.29	194.64	197.44	193.87	200.06	194.97	193.1	199.78	198.08	195.84	190.18	191.18	197.92	191.73	193.2	199.58	194.25	194.64	199.32	192.61	191.04	195.41	197.71	192.92	194.24	191.7	195.96	195.78	194.66	197.59	195.93	199.64	198.78	198.81	194.26	192.52	201.17	189.08	195.18	195.18	190.68	199.87	190.6	195.23	198.91
209.84	206.65	207.83	209.5	215.41	208.31	210.18	211	209.08	217.22	210.03	215.11	213.83	217.06	205.26	206.57	211.39	211.6	209.61	218.34	208.54	208.31	217.93	213.87	211.75	215.48	212.83	207.54	217.21	199.11	211.01	207.5	208.46	209.86	201.97	209.5	209.89	212.58	214.57	209.3	212.39	214.69	216.27	211.47	214.77	214.58	215.71	205.92	211.4	210.92
204.55	210.81	213.82	206.95	208.05	211.33	210.53	212.78	207.54	206.01	208.47	210.75	212.97	206.74	207.61	208.32	208.36	209.43	209.68	214.39	201.92	203.44	213.95	205.81	209.78	209.71	210.04	200.47	217.18	201.98	202.79	206.21	207.62	200.48	211.08	203.44	212.16	207.72	211.7	207.21	206.45	202.61	207.38	200.8	217.23	208.72	208.38	203.89	210.75	213.75
195.63	201.01	191.85	190.11	195.27	203.17	200.26	195.11	195.15	191.88	191.97	198.47	196	196.65	193.05	198.49	194.38	194.13	195.28	193.11	194.45	192.21	195.22	194.94	191.72	200.53	188.98	192.04	190.01	195.42	198.01	196.8	196.58	197.59	192.1	195.03	191.98	185.29	197.43	188.67	192.21	199.28	192.34	197.01	196.47	192.41	197.05	198.39	195.94	196.88
207.58	203.29	206.1	206.58	206.51	200.43	208.1	206.5	202.3	204.9	206.55	206.05	204.68	205.17	202.58	209.03	211.84	203.42	203.73	201.74	209.33	205.12	204.86	208.79	205.28	205.51	200.18	203.92	204.48	201.73	198.34	199.74	205.41	205.87	204.32	206.26	206.96	201.6	211.09	206.51	210.71	208.34	205.96	207.28	204.91	202.51	209.87	206.55	201.78	203.47
211.04	210.17	209.42	212.88	220.38	211.12	211.28	214.94	216.37	224.89	215.3	216.33	211.35	218.46	208.5	210.52	212.5	204.15	218.73	214.54	212.2	207.68	211.23	209.67	213.23	207.49	214.18	211.02	209.46	214.69	214.98	209.13	212.34	212.44	209.32	213.75	211.26	213.63	208.51	214.87	217.47	216.87	214.31	211.77	211.78	218.27	217.53	212.39	203.26	215.44
210.23	207.3	211.14	210.91	210.93	206.71	212.42	212.78	207.32	206.9	212.11	209.74	209.26	208.29	209.65	213.11	210.52	205.71	213.91	205.51	205.5	208.94	208.01	211.29	209.86	211.39	206.46	215.38	208.01	213.78	211.42	205.28	210.05	204.96	209.61	202.05	212.8	210.26	206.44	214.22	209.94	208.94	201.85	212.31	209.01	210.93	205.83	208.96	210.46	212.27
201.05	194.99	199.62	196.7	202.34	199.52	203.06	204.62	198.86	203.86	197.06	198.02	207.26	201.08	198.91	199	195.46	193.08	197.85	195.64	202.24	203.18	200.59	192.85	197.52	197.77	199.57	200.63	205.16	200.93	192.46	198.94	199.5	198.02	195.15	196.25	201.22	200.36	197.24	192.9	200.55	199.34	196.77	198.76	206.01	193.61	201.86	200.26	198.33	200.05
209.96	206.73	206.63	207.9	212.43	211.2	205.88	212.1	216.48	209.85	210.53	210.54	213.51	211.27	215.45	212.45	212.56	213.57	210.95	212.51	206.14	216.64	212.73	213.67	213.38	210.36	213.31	213.72	212.41	212.07	211.84	213.27	210.99	207.33	214.29	206.67	209.13	212.07	216.57	206.58	212.52	213.38	218.98	212.55	206.19	214.18	218.49	204.27	213.66	205.22
205.67	213.01	206.46	212.38	206.67	203.34	205.56	209.37	205.56	204.17	208.6	208.79	206.01	207.59	207.32	205.88	208.41	209.77	210.03	206.8	205.03	204.76	204.88	207.21	207.56	205.87	213.05	213.08	211.38	204.43	204.36	202.68	203.82	216.1	200.87	208.25	210.59	205.18	208.95	208.52	208.25	206.91	211.48	212.87	206.54	218.14	204.06	206.03	211.91	211.13
202.26	207.38	201.85	210.06	204.36	204.64	212.79	201.06	199.21	205.79	207.62	203.1	206.09	205.3	205.9	205.67	207.5	196.87	203.33	205.14	202.31	204.42	204.74	203.37	203.58	203.76	210.43	199.97	198.12	199.23	200.24	204.5	200.19	206.26	200.63	202.15	207.72	204.72	204.45	195.62	202.79	206.86	203.57	205.53	204.69	204.31	202.5	198.68	207.89	211.14
204.65	197.89	201.23	192.87	200	205.02	199.41	200.33	210.8	197.57	203.77	205.79	206.07	203.78	201.06	204.42	206.79	201.18	199.54	202.6	197.56	204.61	198.73	203.69	203.71	199.34	199.45	205.1	200.58	201.56	197.54	198.9	201.77	203.38	201.39	203.25	203.91	199.44	199.52	202.9	203.03	196.8	203.98	201.11	197.32	205.07	200.96	194.31	201.7	202.38
215.6	215.92	213.92	219.21	218.37	220.27	215.63	213.6	213.32	223.05	221.48	214.34	218.61	223.66	217.35	219.44	222.24	208.75	219.75	212.45	222.99	219.47	210.45	211.73	216.33	214.7	215.96	221.35	227.03	222.53	219.43	216.14	218.71	218.1	219.11	218.91	219.98	213.09	223.48	217.44	216.83	218.21	215.91	217.89	217.64	222.11	210.16	219.47	214.98	222.88
203.69	204.37	203.55	199.05	203.11	210.24	203.25	200.12	205.82	201.61	207.29	199.19	195.71	208.66	199.42	200.85	201.26	200.46	202.96	208.53	195.83	202.13	202	208.94	206.56	199.85	204.64	205.32	203.53	201.93	202.69	197.75	203.19	209.34	198.88	201.15	202.43	199.77	205.58	201.56	204.62	202.97	200.29	207.18	199.44	210.09	206.6	203.77	201.31	201.69
203.11	207.67	203.13	211.62	208.4	211.57	207.77	202.43	209.7	211.81	207.89	212.11	203.2	204.72	211.73	206.32	210.66	210.3	208.2	212.8	204.74	213.8	205.25	208.12	202.88	209.47	208.89	205.92	202.16	205.91	213.53	203.68	208.54	212.39	206.04	204.36	207.95	206.16	209.56	212.72	207.65	211.98	215.82	197.86	206.78	214.38	208.46	205.46	206.79	197.34
212.22	210.86	216.59	215.37	206.3	213.82	216.13	215.28	210.31	220.11	223.32	218.6	214.81	212.38	212.63	218.25	212.58	213.6	214.55	217.12	216.07	209.41	216.12	210.76	214.86	209.33	220.49	208.17	211.45	214.86	213.91	216.06	213.77	217.24	215.15	215.63	209.87	214.96	215.12	211.2	210.62	208.66	212.16	217.72	213.74	217.1	211.32	213.35	209.02	213.38
211.62	199.86	204.31	206.99	205.33	212.17	210.75	203.97	207.36	205.51	205.08	204.2	206.59	205.29	201.67	204.53	200.71	200.64	205.36	204.23	205.78	202.21	208.32	205.44	209.74	210	204.24	208.81	206.26	202.92	203.93	203.98	202.57	201.11	203	207.21	205.91	195.63	199.97	207.91	205.58	205.88	200.27	211.34	203.32	212.74	210.31	200.99	202.93	210.41
204.14	201.01	198.97	200.53	208.5	201.29	208.07	198.96	201.92	199.91	200.05	200.35	199.12	202.78	202.08	205.96	199.64	205.38	202.22	202.85	203.96	205.51	212.14	203.71	208.29	205.93	200.72	202.67	199.23	201.48	210.18	204.52	198.44	196.25	207.43	199.65	203.62	204.05	201.95	203.13	201.06	206.5	199.62	202.44	199.41	212.63	205.74	205.92	198.79	196.74
211.08	206.47	207.06	218.15	211.55	215.11	210.17	215.41	215.02	212.55	210.91	210.45	213.99	210.29	214.44	218.1	212.54	219.3	210.76	214.63	209.18	210.94	216.7	209.26	208.6	210.25	211.85	209.77	209.63	208.86	209.59	212.99	208.02	206.91	212.77	213.1	218.51	213.78	207.23	213.49	211.64	213.54	212.91	204.27	209.35	203.57	214.5	205.99	213.19	214.4
194.63	201.01	201.5	201.74	200.66	195.13	199.51	198.89	199.53	209.07	197.74	197.61	197.91	201.37	202.54	193.9	200.85	207.88	195.31	198.75	201.21	196.65	200.64	196.61	195.8	194.01	200.88	199.57	199.92	194.51	198.84	204.94	200.97	198.96	204.05	202	194.61	194.56	201.17	197.95	200.45	194.81	211.94	198.55	199.82	204.15	201.07	200.11	194.92	202.12
212.77	203.88	218.7	212.49	207.43	209.26	212.7	208.75	223.64	206.65	212.81	213.22	210.61	206.71	212.66	214.51	207.66	208.93	212.57	211.37	215.44	211.35	212.89	206.97	207.84	207.79	211.7	212.11	211.66	201.54	209.36	209.28	211.25	210.6	214.14	210.68	214.81	208.28	206.31	209.75	210.19	210.88	205.55	209.98	217.52	215.64	213.51	211.36	217.2	213.23
210.92	208.22	204.91	205.23	208.96	214.93	207.39	207.42	205.44	205.25	204.56	212.27	210.87	203.15	210.18	210.45	208.31	212.65	211.2	209.78	200.94	204.21	208.75	207.65	214.35	207.13	204.06	202.49	204.47	201.51	208.82	201	208.25	211.08	212.8	204.08	204.48	210.14	204.26	212.9	214.91	205.04	206.1	209.67	208.28	203.85	209.63	206.48	202.22	206.97
205.21	204.09	211.76	214.35	211.33	209.4	209.29	208.81	210.2	205.62	214.02	207.54	211.08	214.56	214.51	203.95	208.5	206.86	209.2	210.99	208	205.99	208.99	203.06	208.82	204.43	205.51	215.41	200.93	214.1	209.31	206.58	208.18	209.69	210.43	210.64	209.3	213.77	207.54	211.22	206.92	205.47	207.88	207.55	219.58	203.95	216.15	205.26	212.45	211.76
206.14	208.62	201.62	198.72	207.91	211.46	204.07	208.91	198.86	197.02	202.45	203.49	207.72	203.5	205.37	202.24	209.15	202.71	198.43	204.43	214.48	206.42	197.68	200.01	201.23	203.13	202.88	207.34	203.8	202.02	201.7	203.84	199.85	197.58	202.33	197.45	202.17	200.87	200.44	193.74	208.69	203.68	203.7	208.11	203.5	201.49	203.77	201.88	202.48	201.31
212.8	212.89	206.13	213.03	210.93	216.47	212.75	213.49	208.21	211.18	212.25	211.4	208.86	213.59	212.81	214.13	205.97	213.1	211.01	213.81	212.84	209.55	213.97	211.49	209.62	211.23	213.04	215.69	209.82	210.19	209.5	211.97	208.45	211.69	213.23	212.86	212.79	209.7	210.89	210.65	206	209.88	213.19	214.6	216.54	213.18	203.4	214.35	209.64	216.79
210.2	199.45	207.24	208.41	204.17	208.48	199.86	205.1	205.65	209.74	196.31	200.8	204.93	205.47	203.32	197.15	203.02	200.71	203.42	202.1	206.99	202.79	208.19	200.78	203.86	208.32	204.3	203.01	204.64	200.51	210.56	201.64	198.71	202.26	206.95	207.79	211.08	205.41	202.27	203.13	200.12	200.9	201.98	208.49	200.7	204.55	209.03	200.97	207.26	199.78
214.97	213.73	215.78	208.89	211.25	212.18	208.75	219.05	211.5	209.49	210.93	220.98	210.05	219.76	212.26	213.42	217.11	213.5	213.94	213.59	213.55	213.13	200.98	208.34	211.25	213.47	208.74	215.78	205.29	212.83	212.19	217.71	210.6	212.41	207.11	208.95	208.62	216.56	210.72	211.81	211.26	210.43	202.44	213.32	205.08	212.61	212.2	213.65	213.74	216.36
218.08	223.51	216.78	214.4	211.86	217.25	207.95	213.63	216.3	218	218.01	217.01	219.98	216.84	218.32	217.78	218.43	218.73	216.46	213.08	215.24	224.71	219.4	211.2	215.11	217.47	218.4	215.67	215.94	217.47	216.71	217.71	216.19	216.25	218.06	223.47	214.69	219.32	208.47	211.65	215	216.78	213.07	213.64	217.55	215.08	217.21	219.27	216.77	203.63
206.87	202.09	203.44	204.26	204.27	208.61	198.65	204.91	203.51	199.07	201.9	208.17	199.64	205.86	205.5	208.09	205.34	202.56	207.56	194.82	203.84	206.98	209.41	205.4	205.15	203.26	203.68	199.13	207.68	204.88	203	200.32	202.32	203.41	208.27	205.29	205.65	199.45	201.21	201.6	205.86	198.66	203.72	206.74	201.12	199.98	204.68	200.41	209.14	208.94
210.26	209.86	213.35	209.04	209.74	212.92	217.06	216.16	212.03	214.66	211.31	211.97	217.12	213.29	216.4	213.31	209.2	218.18	217.43	219.73	215.3	210.41	214.36	218.19	214.37	209.77	214.5	215.77	211.06	211.84	213.12	215.46	215.82	222.62	217.19	214.54	220.24	212.63	215.79	215.65	210.91	207.98	222.09	211.88	211.16	210.95	217.05	209.38	221.52	215.1
216.13	211.85	207.55	207.72	206.62	214.39	211.01	207.37	213.96	206.4	214.09	210.84	211.43	211.01	209.04	207.15	209.4	208.52	205.19	207.61	211.49	211.14	211.59	209.56	212.79	204.9	217.87	203.7	206.43	206.21	210.76	215.68	207	205.21	211.56	205.19	207.39	206.89	213.13	203.95	209.59	206.29	213.35	205.23	211.06	209.71	208.08	210.68	203.69	209.68
207.27	201.97	210.16	212.31	211.81	214.28	212.03	209.19	213.04	207.21	211.06	206.27	208.34	204.81	212.2	204.84	201.72	206.7	216.02	208.35	203.3	213.11	208.18	210.04	208.34	211.82	202.51	212.8	210.53	206.2	207.44	205.75	210.51	216.24	211.7	215.96	206.76	205.96	209.61	212.63	207.13	208.57	211.03	201.96	207.24	206.57	207.93	206.69	211.92	217.57
213.96	215.57	226.34	216.4	218.26	220.79	220.46	219.69	223.05	214.17	217.72	215.52	219.65	217.66	218.82	220.28	213.71	212.82	216.7	221.73	213.47	216.01	222.53	221.67	217.64	220.22	213.55	219.7	215.13	216.28	217.64	212.04	219.74	215.33	218.99	219.31	215.96	218.27	221.35	223.11	223.16	215.43	216.67	212.21	214.33	221.54	219.28	217.33	218.59	221.28
198.82	205.08	200.46	204.53	203.23	204.32	201.93	199.85	200.15	200.65	202.8	200.85	202.82	203.6	197.45	201.62	202.96	198.48	198.79	198.65	195.2	204.97	192.44	194.46	198.19	200.61	205.12	200.07	201.84	203.9	207.64	202.74	197.94	199.01	198.21	201.95	199.78	201.55	199.19	202.92	209.14	200.36	198.89	201.09	200.03	200.13	202.61	199.63	195.54	198.97
212.07	212.85	211.46	214.34	211.38	215.65	211.55	211.47	212.72	214.81	210.69	212.88	209.58	209.62	211.39	210.03	214.23	206.79	214.26	210.79	205.52	210.34	210.71	211.99	213.56	213.39	204.74	210.11	210.92	206.61	214.6	212.85	206.87	208.94	211.43	208.25	214.19	211.41	214.66	209.34	209.17	209.82	210.64	209.19	214.25	211.18	206.45	215.05	214.8	202.33
190.02	197.66	194.41	194.08	196.13	197.17	199.98	195.33	195.55	188.67	191.52	195.95	192.77	193.65	193.09	189.08	196.27	193.95	193.32	193.42	191.19	199.08	194.88	191.97	198.32	201.65	199.39	199.74	192.72	194.34	188.48	197.54	197.96	197.93	195.45	198.31	192.68	191.34	194.42	198.47	198.36	195.13	200.43	189.42	195.35	194.5	195.45	198.88	195.1	196.68
218.45	215.67	221.41	211.32	215.63	217.2	220.21	213.13	215.3	221.93	210.53	214.83	222.02	215.55	215.12	218.35	223.2	214.42	219.14	217.55	212.16	217.87	211.12	220.72	217.06	223.92	217.09	216.28	216.79	217.35	225.8	217.4	218.55	218.63	212.27	214.13	210.87	216.59	213.68	218.46	215.06	212.85	214.34	217.79	214.95	209.39	220.7	214.11	217.74	217.82
216.39	202.72	203.25	208.37	201.47	202.63	209.88	207.93	207.88	213.73	203.68	211.15	207.65	208.01	208.53	212.21	213.37	209.8	207.82	203.83	205.67	208.99	208.63	206.25	208.62	207.57	207.99	209.69	212.38	210.59	198.76	210.15	211.9	208.08	205.91	207.7	208.84	204.25	200.52	205.66	205.44	209.16	211.4	207.17	212.24	211.41	203.5	209.36	206.17	202.28
196.59	200.74	203.34	204.91	206.54	203.5	203.76	205.04	199.57	204.81	205.08	203.19	202.95	200.31	195.65	202.13	198.39	198	200.76	203.77	202.35	203.84	206.57	207.05	206.36	214.31	196.7	203.27	201.87	204.54	207.53	205.57	204.5	201.99	200.58	200.61	203.09	203.59	206.52	209.09	203.95	204.57	197.47	205.08	204.51	197.74	212.2	205.42	201.63	210.18
203.41	204.18	209.82	202.48	209.01	210.3	210.51	207.26	209.6	205.83	213.89	207.27	208.03	213.72	209.08	211.25	207.13	209.27	205.9	211.92	208.47	207.03	212.76	206.96	211.59	206.54	211.78	207.42	210.2	211.69	206.89	209.29	204.19	206.57	208.12	212.66	212.13	207.48	204.22	207.09	209.02	209.43	212.08	203.71	208.2	210.53	214.19	210.98	207.21	209.2
208.64	207.52	213.72	209.01	212.06	206.42	216.62	204.57	199.97	208.79	206.07	206.36	211.6	205.68	216.17	206.95	212.71	210.1	207.87	211.65	210.32	208.69	207.79	202.89	203.69	208.95	205.85	206.31	206.99	203.09	208.61	208.58	212.44	210.22	207.85	211.4	206.54	204.72	210.16	204.12	205.76	208.38	205.85	206.15	211.13	210.97	209.48	208.36	210.55	212.29
207.2	214.85	205.3	208.09	210.11	204.74	211.2	204.8	205.66	206.74	207.1	205.87	206.65	214.26	208.3	207.55	208.06	204.08	209.82	208.06	205.01	209.83	211.83	213.85	203.71	205.89	208.77	207.13	207.63	205.99	206.82	205.54	207.3	207.89	207.39	210.22	210.55	207.6	216.71	212.04	206	208.71	211.84	207.43	210.43	207.28	211.17	208.35	207.55	207.37
201.45	208.04	205.89	199.42	202.68	205.08	202.76	203.24	205.35	200.61	203.73	206.3	205.8	199.64	212.12	201.44	201.86	205.69	199.38	200.31	213.24	203.09	206.17	206.47	205.83	207.24	201.73	203.03	201.8	193.8	195.39	204.05	200.48	200.41	210	208.11	203.14	202.6	202.91	203.8	205.1	204.03	204.99	194.41	210.3	198.35	199.63	197.81	205.49	204.96
200.11	197.69	201.6	201.23	203.07	198.87	201.99	197.07	203	199.21	196.03	205.56	194.38	202.62	201.67	199.76	199.26	199.17	199.57	196.49	197.78	201.64	198.77	200.74	197.69	202.66	197.91	201.09	197.13	197.74	195.91	196.69	202.71	201.13	206.3	205.07	198.57	202.08	196.89	201.51	201.33	201.96	206.06	200.54	201.81	207.75	203.86	200.58	201.79	201.82
208.97	211.78	211.67	206.91	205.55	208.72	211.24	214.03	206	212.39	209.3	209.75	206.72	206.02	216.82	216.82	207.45	209.96	209.16	203.33	207.25	209.25	207.82	212.36	206.54	207.75	207.84	214.83	205.13	204.58	201.06	211.01	212.23	210.7	206.27	210.47	206.65	211	206.96	214.55	208.97	203.45	209.86	209.69	206.32	208.15	208.5	209.63	209.14	201.23
198.69	209.5	201.48	204.02	202.04	204.61	201.46	202.88	200.46	195.92	202.02	204.74	204.1	200.24	200.27	206.62	192.66	200.38	200.61	206.87	206.56	202.04	197.85	199.94	198.84	198.22	200.96	204.91	204.64	205.57	206.86	200.38	201.5	200.52	201.68	204.2	201.32	204.04	198.17	204.34	200.64	203.42	201.52	208.85	204.01	206.86	199.6	205.19	207.81	203.25
206.99	208.35	216.81	213.43	214.67	216.98	214.51	207.6	209.51	209.21	210.23	213.97	209.31	215.95	207.4	214.53	207.95	211.98	207.21	214.52	210.78	211.62	210.53	210.4	212.52	215.57	212.8	214.13	213.14	208.59	214.35	206.96	213.25	211.83	210.48	218.55	210.13	210.08	210.32	208.58	211.99	212.9	214.16	211.19	205.25	215.57	212.93	209.71	209.27	217.86
199.42	192.83	188.51	194.98	198.25	193.27	196.57	196.01	195.56	193.26	195.11	195.61	198.2	197.25	189.33	195.75	192.89	194.07	193.86	199.01	193.94	195.29	195.13	198.68	199.43	192.82	202.74	199.13	191.92	198.13	193.34	200.36	196.65	195.93	196.99	198.63	194.34	195.76	199.67	195.34	193.43	192.06	199.09	195.7	192.67	193.15	198.36	190.25	198.42	191.25
209.36	197.05	203.75	198.16	209.78	198.83	208.01	201.76	206.88	210.4	204.55	202.64	203.08	195.51	205.74	199.71	200.93	206.07	205.48	214.72	206.1	201.21	204.21	204.63	199.86	204.55	210.65	200.99	194.54	203.27	200.91	210.02	205.53	207.66	207.29	203.3	202.21	205.71	200.15	204.9	205.46	195.8	200.94	202.88	205.32	204	205.98	206.77	202.02	201.51
218.08	219.04	215.39	211.77	218.84	212.39	214.88	215.71	215.75	215.24	215.01	214.98	206.24	211.47	220.87	214.92	214.97	217.61	214.39	207.7	208.32	213.08	218.7	217.45	214.66	213.74	212.1	204.27	208.18	211.01	213.25	218.02	210.5	216.48	214.45	210.64	213.09	212.24	219.21	215.45	212.55	210.01	210.97	211.74	216.22	213.88	214.84	216.3	215.78	209.7
206.49	209.43	207.56	210.6	211.3	213.33	206.87	201.95	212.44	208.58	206.48	208.75	207.38	215.23	206.98	208.8	206.34	209.21	206.1	213.71	209.41	210.15	206.9	204.92	207.81	207.63	209.04	211.05	207.79	207.58	206.44	205.55	205.17	209.06	211.9	208.15	211.2	208.12	214.58	206.19	208.36	207.11	203.76	209.83	208.42	211.95	202.47	206.28	213.58	205.43
205.78	208.77	207.28	203.08	218.87	213.28	207.6	205.62	202.54	213.13	206.44	205.42	209.58	213.86	212.02	213.52	195.58	206.45	206.53	208.37	206.15	201.86	207.77	207.4	205.79	201.23	209.55	203.06	206.04	212.51	210.18	205.45	208.51	206.6	212.2	210.4	215.3	204.25	212.21	206.51	200.17	205.42	206.2	214.16	204.67	205.49	204.11	208.78	208.74	207.83
196.95	198.74	201.38	197.82	198.74	201.39	198.33	201.07	195.16	199.58	208.82	199.67	200.73	198.39	202.77	201.28	198.82	203.79	194.04	197.19	199.37	202.96	200.41	201.32	199.04	194.28	194.38	202.31	200.86	196.89	204.62	194.66	194.29	196.57	201.82	207.77	201.69	205.17	197.34	201.81	203.72	196.32	193.26	205.45	202.83	204.03	201.4	194.74	196.27	204.54
217.35	219.24	217.13	215.44	220.82	214.98	219.49	220.12	213.48	214.79	218.16	216.41	217.93	215.35	212.46	221.26	213.53	216.54	220.14	219.69	224.29	223.78	212.36	221.16	221.17	215.68	215.16	218.17	217.19	214.93	220.96	214.08	218.7	215.78	218.42	221.57	212.59	213.94	213.38	222.65	225.85	220.06	217.13	217.56	211.29	217.98	214.64	218.64	210.87	222.32
203.14	196.62	202.84	202.28	200.39	200.73	197.6	204.74	198.47	205.14	201.64	196.5	206.76	199.52	197.98	204.75	200.34	202.31	203.6	208.09	194.2	199.43	203.78	192.69	198.94	198.79	199.33	196.14	201.89	195.68	196.69	192.03	206.05	195.04	200.45	198.3	199.36	196.52	198.15	200.4	202.59	197.79	204.85	193.82	198.43	204.89	199.65	193.92	198.64	199.9
202.77	206.03	209.95	204.69	212.04	198.75	206.78	203.98	202.48	209.84	202.96	199.89	202.82	210.88	209.71	200.42	204.01	203.33	208.65	203.6	204.08	206.61	205.52	204.96	212.81	201.87	202.88	201.15	207.78	209.89	203.51	209.54	203.56	199.65	211.75	208.15	207.97	205.26	199.88	208.1	203.26	207.13	197.23	200.79	204.47	201.52	204.93	202.83	206.8	201
214.16	216.15	216.02	209.05	215.61	210.28	211.29	213.83	215.44	211.95	210.28	218.52	209.65	208.98	211.88	207.02	210.41	204.56	211.82	216.54	220.58	211.1	212.76	204.15	212.25	213.86	207.21	212.86	207.41	207.8	209.38	214.39	207.36	207.92	217.51	209.27	212.36	212.38	215.08	206.7	205.44	212.03	211.28	212.95	214.58	212.34	215.33	212.11	217.22	211.75
206.47	202.7	210.38	205.86	203.34	211.44	207.66	203.28	206.24	205.39	204.64	211.51	201.93	201.18	209.41	198.1	205.21	202.43	210.71	212.09	210.81	204.22	200.17	207.3	209.39	205.32	208.58	208.11	209.52	202.55	202.92	203.11	206.41	207.08	211.05	203.01	209.08	212.22	206.07	206.86	210.34	205.17	203.93	201.28	216.71	204.13	215.76	207.25	209.74	212.31
200.74	210.56	207.11	204.61	209.15	210.35	209.47	205.76	211.14	213.15	209.13	211.81	209.68	213.18	204.05	208.87	200.25	205.09	204.54	207.06	205.66	204.82	205.71	210.3	204.1	207.13	209.53	204.82	201.58	212.1	211.64	210.49	206.53	203.18	207.98	214.81	209.14	213.42	210.97	208.03	205.86	207.08	211.16	200.98	205.54	205.61	210.69	209.59	203.51	208.65
208.16	201.88	200.09	204.37	204.61	211.28	205	201.88	197.7	204.09	201.13	197.21	200.32	195.36	203.73	204.91	201.69	200.37	205.03	200.22	203.3	205.65	202.75	199.9	196.02	193.49	203.23	197.8	203.66	198.5	200.62	199.4	201.68	200.73	198.15	199.32	199.56	196.81	204.47	203.97	202.66	202.98	202.77	195.08	203.22	193.02	199.22	201.56	208.34	197.21
212.11	215.09	208.07	210.95	213.09	201.95	210.99	209.16	207.63	209.64	211.37	218.62	206.92	206.47	205.45	206.49	209.55	207.32	207.43	208.04	203.71	204.36	210.89	208.71	205.54	211.9	205.56	209.52	207.92	212.74	202.64	212.99	205.15	208.7	212.08	211.66	214.44	204	214.86	210.92	210.76	206.53	205.82	203.59	210.87	209.5	201.62	205.83	206.11	203.72
210.61	206.77	213	213.52	214.25	209.1	213.36	208.88	215.75	213.06	209.62	208.76	208.42	214.78	210.29	207.78	213.64	208.9	213.57	210.81	213.03	211.06	211.07	206.15	205.66	216.08	206.52	212.24	210.56	213.96	214.41	211.39	207.74	212.32	210.87	214.24	212.21	213.08	212.87	206.5	210.71	209.91	217.02	213.78	209.83	218.59	211.94	211.83	210.18	213.32
197.81	199.7	195.37	201.78	205.03	201.99	199.02	203.01	203.53	199.74	196.15	201.81	198.71	195.67	199.75	196.8	195.18	206.54	202.93	203.2	200	200.25	200.56	199.79	201.87	200.33	199.35	200.03	200.55	210.37	199.82	200.98	198.49	200.92	196.47	199.19	203.87	203.63	201.45	204.92	199.21	204.12	202.28	196.76	202.52	202.31	199.42	203.45	202.26	196
199.28	197.36	204.52	193.77	198.3	199.5	196.63	199.87	196.88	190.49	194.7	201.71	195.16	197.66	197.48	199.12	202.47	195.75	205.38	194.48	200.86	203.37	204.63	194.86	200.93	198.74	203.78	196.51	199.34	202.6	199.01	197.95	200.97	193.44	198.33	200.4	201.86	194.97	198.73	196.71	199.07	190.71	202.84	202.22	200.79	197.38	204.58	201.51	196.58	198.26
210.58	209.14	203.45	207.31	205.05	210.33	209.69	210.54	211.11	212.3	205.34	215.93	206.56	208.18	215.73	210.19	204.82	209.25	209.42	206.97	204.44	210.29	209.83	217.14	208.74	208.32	211.43	216.81	210.51	214.74	209.48	208.39	215.89	212.85	203.9	210.76	211.45	209.76	208.66	207.71	212.91	212.03	205.95	217.31	207.9	214.15	211.07	208.95	214.17	208.24
224.05	217.16	216.24	217.64	215	215.26	221.78	216.33	215.28	225.33	216.66	211.11	219.6	213.81	218.84	220.92	216.76	216.59	213.86	214.83	217.18	218.53	220.8	215.05	217.22	212.74	221.94	217.84	218.26	213.6	210.13	212.1	220.34	221.29	216.81	220.76	223.77	213.3	213.53	215.6	224.62	214.88	214.17	215.08	215.67	214.73	217.45	216.11	222.04	218.88
216.39	197.25	208.87	209.13	206.6	207.63	203.1	207.43	204.11	206.07	207.89	205.48	211.67	206.44	209.15	207.93	207.57	206.49	207.62	204.96	205.14	206.1	202.65	204.86	207.4	207.08	209.69	205.93	209.49	199.9	217.31	210.43	204.67	205.3	209.91	204.43	204.52	208.28	207.51	207.48	206.1	203.56	204.15	200.93	203.15	205.43	205.39	203.47	210	205.07
202.35	198.88	203.36	200.82	200.63	207.27	195.98	201	191.64	192.23	205.66	203.51	201.14	199.9	193.86	197.96	200.44	195.47	202.43	197.48	198.36	206.46	203.2	198.49	202.39	203.12	200.72	201.7	195.68	193.12	202.47	200.79	197.32	195.57	205.94	198.59	200.47	201.06	199.5	201	201.21	200.85	206.22	197.82	200.06	202.57	199.38	195.09	201.11	197.3
208.53	214.8	205.83	216.5	200.27	209.06	201.18	205.32	209.61	212.31	211.79	204.86	206.5	212.8	211.9	209.92	203.14	207.61	213.98	210.46	213.09	205.96	208.69	208.73	212.56	200.86	201.32	212.3	212.78	213.64	203.31	206.62	208.7	207.54	215.82	204.73	207.26	200.7	208.34	209.15	206.55	211.4	208.95	212.01	207.35	209.64	212.43	209.82	204.52	215.97
214.96	217.72	216.84	217.87	212.84	210.22	207.24	206.12	214.31	207.01	205.6	211.84	206.44	206.86	214.56	205.51	205.03	206.96	211.5	214.18	210.84	211.59	209.55	213.36	214.95	211.77	212.95	211.07	215.46	215.35	219.34	217.38	215.49	216.94	212.06	214.57	208.36	211.66	208.36	212.87	208.64	213.58	211.93	213.35	215.4	210.39	213.02	220.52	212.82	210.89
194.26	202.58	202.29	206.76	200.04	191.6	205.13	194.86	195.17	197.95	206.57	202.23	192.84	197.24	197.53	199.07	197.16	200.98	202.41	196.45	197.33	202.17	205.08	207.57	200.32	198.16	193.99	199.38	200.99	194.41	198.48	200.09	204.21	199.29	195.5	206.32	198.94	196.16	202.52	203.04	195.01	197.74	197.31	201.42	203.82	200.61	196.98	202.71	203.07	205.32
212.98	207.07	208.18	209.85	210.44	205.71	204.74	210.31	215.08	211.07	217.26	210.66	211.65	210.41	215.33	203.93	214.58	207.5	207.61	209.13	212.2	211.65	210.38	209.72	204.85	207.07	205.65	209.8	213.2	204.8	210.01	207.05	212.67	208.33	214.99	205.51	211.11	211.7	205.53	207.53	211.36	211.04	215.07	216.14	208.22	213.09	211.61	207.56	211.53	203.55
213.74	216.09	215.41	220.45	216.23	217.04	220.04	214.73	221.07	214.92	219.98	215.34	213.78	216.07	225.05	220.75	209.56	218.55	217.88	216.62	219.55	211.78	212.05	226.86	217.26	222.09	216.97	213.55	220.45	221.97	215.97	217.03	214.95	224.93	213.98	216.16	218.75	213.25	214.67	215.81	217.48	214.15	220.18	218.41	218.02	220.61	215.66	216.29	218.64	223.02
217.28	202.9	222.15	214.14	216.35	210.42	214.19	208.64	217.84	213.3	210.95	217.89	214.8	216.42	209.06	212.95	213.64	212.67	212.99	207.4	211.34	217.17	213.55	219.34	215.25	211.66	211.49	217.98	207.38	204.71	215.96	215	208.37	215.89	213.08	214.07	209.23	204.27	213.37	211.78	211.84	211.75	206.31	210.61	212.84	215	209.64	207.09	213.74	214.97
196.95	200.05	198.44	199.62	195.71	203.18	191.47	195.66	194.93	199.59	198.29	199.43	199.77	200.51	193.3	202.84	196.89	197.05	195.83	200.04	195	191.62	195.54	196.28	194.47	195.02	200.28	198.93	201.46	193.44	194.89	202.92	203.81	199.53	195.62	198.96	200.69	198.66	202.88	201.1	204.89	198.12	195.79	199	198.39	200.2	201.52	204.57	202.42	205.9
209.77	207.74	208.55	212.25	206.84	208.41	205.29	203.73	208.77	210.95	206.78	209.23	211.66	216.42	213.31	207.67	210.99	210.85	215.2	209.19	211.54	212.1	212.26	210.41	214.29	204	209.59	211.71	211.78	208.7	210.25	208.09	206.35	209.61	212.36	209.31	204.36	201.6	208.98	205.69	202.92	204.37	205.61	208.93	212.6	208.45	205.27	212.45	205.68	204.5
213.86	208.82	215.15	216.43	205.88	206.39	215.4	214.1	215.96	207.93	211.82	209.59	204.68	212.15	211.46	212.16	213.14	213.07	214.28	219.5	216.96	208.96	212.32	213.01	216.87	210.41	201.47	214.13	208.73	210.75	218.08	211.15	213.87	206.34	211.42	212.67	223.14	209.16	209.27	214.76	208.38	213.16	213.97	208.14	215.52	213.34	207.97	209.8	208.71	208.39
208.28	205.94	211.93	204.7	203.61	207.56	210.07	205.87	210.94	209.37	205.4	202.67	204.79	213.02	207.56	207.81	213.52	209.33	204.28	202.77	208.29	206.4	206.88	203.27	203.79	211.33	209.25	206.01	207.88	205.08	211.92	208.78	203.83	213.15	203.11	203.9	214.01	212.19	204.45	210.06	209.28	206.93	209.28	208.94	210.43	207.47	207.89	208.3	213.4	211.17
210.21	207.35	203.47	208.22	213.29	208.2	205.41	209.2	205.24	207.16	210.08	200.99	208.15	206.84	209.78	205.47	205.21	202.41	205.29	209.73	206.32	205.62	210.29	201.94	211.55	202.55	202.37	201.14	206.46	215.68	207.2	212.66	210.97	206.48	213.28	208.87	202.78	205.04	206.97	208.05	210.53	202.65	203.16	204.89	215.12	212.63	205.03	207.35	206.76	202.94
196.36	198.29	191.07	197.93	201.13	196.58	194.25	195.93	198.69	198.24	194.11	204.5	200.56	201.86	193.44	198.9	201.33	201.59	200.13	201.19	204.75	198.31	198.97	200.29	198.17	192.54	201.45	201.15	203.83	204.9	198.84	195.78	195.12	196.16	194.98	192.52	195.86	208.43	205.1	201.96	196.89	204.34	201.3	204.97	196.38	196.51	202.63	199.62	201.48	196.39
215.44	219.2	218.85	217.18	222.05	220.19	221.64	211.98	221.44	220.24	223.02	218.78	217.44	213.08	217.47	216.28	217.73	217.42	212.65	216.39	216.75	224.95	213.74	215.34	218.05	220.73	211.5	217.65	210.53	221.19	221.95	222.49	218.5	216.41	212	223.1	221.06	220.26	219.06	217.42	221.64	217.62	211.54	210.56	216.26	217.42	218.1	218.29	216.47	214.95
206.85	198.85	205.59	202.21	201.54	207.05	208.39	201.47	200.84	202.29	200.68	203.98	205.07	200.95	208.38	203.22	199.9	201.67	206.07	209.24	204.73	208.96	210.36	203.71	203.31	203.63	203.29	201.28	203.87	204.17	202.96	199.8	200.17	208.19	202.7	205.14	202.72	201.83	206.06	200.62	209.98	194.72	200.62	200.68	209.62	199.13	200.34	203.64	200.61	201.99
203.22	201.73	203.48	205.37	201.51	198.91	203.83	207.87	199.95	206.95	203.67	197.48	198.95	194.74	199.75	201.78	206.97	199.37	199.54	197.71	203	199.52	203.01	201.98	201.83	199.89	206.85	203.93	204.43	207.04	205.81	205.25	193.49	198.98	202.32	202.78	206.21	199.88	203.05	197.81	206.83	195.28	199.92	202.91	205.24	200.28	195.58	201.53	200.36	207.45
208.07	198.4	198.97	198.41	199.56	206.74	200.39	197.1	203.81	196.26	196.29	201.11	203.5	199.82	197.72	201.35	204	204.01	203.02	195.75	192.66	202.73	199.51	200.52	200.3	197.46	202.2	201.24	199.82	196.34	192.62	194.73	204.19	207.78	199.35	194.02	203.63	204.8	202.1	204.67	197.17	203.83	195.89	194.86	195.34	200.53	198.36	199.65	197.67	201.67
203.71	197.16	201.46	203.19	201.75	198.06	201.41	195.32	197.34	197.23	207.2	199.7	201.29	195.17	198	195.47	198.82	197.11	198.27	198.2	195.59	200.91	192.82	199.89	196.83	195.97	200.76	192.12	196.51	192.97	199.09	197.67	203.75	199.23	203.42	194.24	195.52	197.07	198.91	201.14	200.54	206.4	198.96	200.36	201.29	203.78	204.29	199.79	202.92	200.65
214.23	203.38	209.12	209.19	211.83	204.2	214.4	207.89	208.41	204.34	202.45	202.26	209.68	210.37	211.89	209.03	201.78	211.28	211.57	213.39	199.13	200.51	208.18	208.24	206.12	205.85	208.61	208.82	203.55	206.23	208.61	208.71	207.43	206.19	217.79	206.03	204.05	202.51	207.9	206.27	209.54	203.53	205.65	205.62	207.66	207.88	208.15	210.02	200.18	200.78
218.21	211.3	215.54	210.34	206.9	212.77	207.23	208.22	208.04	212.13	211.84	203.78	212.5	212.33	203.97	208.93	210.16	207	203.49	209.56	213.09	206.24	209.52	214.08	206.59	204.97	208.45	213.87	204.47	205.31	214.59	208.58	213.69	212.99	213.06	211.07	208.33	209.03	204.96	208.32	211.6	214.07	212.37	209.02	209.26	215.25	211.87	207.61	204.69	213.76
213.91	215.65	208.84	211.18	207.4	209.02	209.46	210.2	205.46	203.63	213.34	197.99	211.14	210.27	211.21	206.03	204.14	206.89	208.6	210.36	211.77	209.6	204.26	208.02	209.01	202.99	212.02	207.92	209.04	202.41	205.18	205.6	209.96	207.23	206.7	208.67	202.43	207.99	207.76	213.52	206.4	206.67	206.8	207.28	206.1	207.49	211.24	206.66	211.15	206.91
205.8	214.74	208.98	212.72	213.68	216.18	213.11	213.09	214.01	211.35	212.9	212.44	212.4	215.53	206.45	213.67	206.82	208.63	214.4	211.07	207.28	213.9	214.76	210.23	217.03	215.94	212.67	208.99	217.51	210.43	211.95	213.75	210.76	211.7	214.67	216.78	211.8	203.46	210.74	214.04	206.97	207.47	213.72	209.67	217.28	212.85	209.02	210.04	210.1	211.81
209.32	207.61	209.78	204.32	211.54	207.3	210.89	200.79	208.28	209.55	209.36	208.49	206.04	211.13	213.77	211.49	208.46	208.36	208.52	209.51	210.41	210.63	209.84	202.57	213.37	208.48	202.96	209.95	209.66	215.54	208.51	207.07	209.46	202.14	207.28	207.37	209.92	204.24	207.67	208.3	206.52	206.78	214.01	201.42	211.55	209.25	207.56	211.51	208.54	214.82
202.89	201.57	202.26	205.41	200.23	203.61	200.59	203.46	204.86	206.21	194.75	204.22	200.61	202.21	205.85	196.91	199.32	205.41	193.99	209.84	191.74	207.31	197.99	202.64	201.88	198.8	199.35	201.18	205.63	203.41	200.15	199.69	197.78	205.5	194.88	203.87	208.69	201.79	192.66	203.42	202.2	195.65	197.33	202.7	190.58	198.68	201.77	197.9	196.86	198.44
207.37	215.3	212.11	208.55	206.71	208.9	210.06	212.17	206.86	212.05	215.73	213.34	217.36	211.83	214.14	215.7	211.72	207.5	215.3	210.48	216.27	218.5	215.3	209.96	207.38	209.09	215.4	215	216.87	206.07	213.66	214.56	212.66	211.42	213.09	216.34	212.78	216.26	221.92	217.33	211.64	211.4	210.94	210.63	206.58	215.83	212.12	212.09	211.59	212.83
218.65	208.2	212.47	205.24	211.66	218.22	213.41	207.56	207.31	209.13	213.13	206.04	214.66	210.18	210.5	208.55	210.33	212.85	211.23	209	206.07	209.69	214.04	206.93	207.7	211.79	213.07	215.32	211.67	202.57	211.28	213.73	216.58	211.49	212.22	214.06	209.14	213.4	210.31	216.33	212.25	215.53	210.88	211.34	212.04	213.68	208.84	216.13	215.75	212
222.11	219.16	216.34	220.59	218	217.15	223.38	220.76	214.21	217.6	215.14	220.72	215.02	218.61	215.03	219.62	219.23	223.95	209.68	216.53	216.05	219.84	217.69	217.85	216.94	223.67	213.7	213.54	215.6	213.43	222.27	214.8	217.14	219.14	216.14	217.13	213.33	218.22	219.56	215.69	221.57	222.61	222.9	223.9	218.36	220.06	220.78	219.04	209.34	217.34
201.88	203.01	197	207.45	202.85	201.28	204.47	198.94	202.4	198.82	204.68	197.12	203.87	204.89	205.76	205.92	202.9	197.47	196.62	201.7	202.93	195.91	204.63	195.33	203.61	197.17	202.71	203.62	202.96	203.11	205.85	202.46	204.55	202.87	208.1	208.55	208.65	198	204.87	198.62	205.73	199.7	199.65	203.02	203.74	197.54	208.75	202.37	202.98	210.7
221.71	213.62	220.15	224.21	208.94	214.25	215.3	222.45	213.61	213.46	218.59	219.29	213.3	216.72	219.09	213.39	215.78	222.74	222.48	216.13	217.93	213.12	215.12	210.64	224.34	217.05	221.37	214.73	215.95	215.87	215.32	220.48	219.82	220.36	221.84	214.7	216.49	219.42	215.87	214.84	224.67	226.09	216.22	221.31	226.46	221.8	219.45	214.23	218.15	223.47
201.71	195.99	208.48	202.53	207.81	204.66	199.14	203.3	202.16	198.36	203.65	203.44	202.72	209.99	198.29	203.63	202.94	203.06	199.83	200.54	195.09	200.7	202.75	208.82	210.34	198.46	201.43	204.1	203	205.7	208.05	205.37	207.03	203.25	203.37	203.98	203.32	204.57	208.12	203.21	200.55	203.59	207.21	200.23	208.55	203.45	200.54	207.67	203.1	205.94
208.63	207.66	207.03	207.34	204.59	212.24	203.37	208.83	211.51	205.63	207.33	207.87	208.97	212.69	208.22	204.33	206.85	204.82	215.87	206.82	206.78	209.01	210.54	207.94	208.31	205.28	215.95	206.31	214.92	204.1	207.25	202.09	209.72	210.42	203.18	211.34	212.59	204.7	204.06	197.96	208.47	210.97	206.96	205.16	206.48	211.17	205.39	206.74	210.35	204.26
210.15	211.16	208.61	207.99	217.09	215.31	205.48	208.68	209.3	210.25	211.66	209.15	211.23	215.47	209.52	214.33	219.05	212.54	204.41	217.87	215.64	208.5	210.84	207.39	215.39	223.45	206.14	212.19	213.5	209.4	215.58	219.3	211	212.38	207.49	211.85	214.05	215.79	209.23	206.49	210.19	209.86	210.9	210.5	209.11	215.37	214.62	209.42	213.09	203.81
208.99	213.99	210.16	210.53	208.16	216.08	211.84	211.28	206.61	213.26	200.46	211.09	199.89	206.8	209.39	212.83	201.71	206.06	207.51	211.28	209.76	204.84	213.06	209.39	205.19	208.1	211.51	206.91	214.75	213.82	214.25	207.95	211.86	213.04	204.21	209.25	212.57	208.66	210.86	205.72	212.28	206	194.81	212.91	213.6	206.19	210.76	208.99	202.87	203.26
203.77	207.51	206.24	211.84	205.38	203.41	210.41	210.33	203.73	209.81	205.32	201.32	212.94	207.99	197.32	211.57	206.63	210.29	209.22	212.44	214.02	205.81	206.51	204.29	209.37	207.26	210.7	203.69	211.74	206	210.26	209.94	206.87	208.04	211.54	210.4	214.88	201.96	201.26	203.93	211.14	212.52	207.27	210.19	203.52	204.24	207.09	210.78	199.81	213.88
212.25	215.76	216.29	212.56	207.39	209.53	220.77	206.17	213.35	214.56	210.63	214.04	215.01	209.94	207.68	205.27	212.23	209.16	215.7	216.06	208.51	213.22	218.02	217.45	216.71	212.94	209.8	216.07	216.63	209.36	213.42	211.6	210.84	212.93	209.75	208.8	207.75	209.69	211.82	209.91	216.56	210.16	212.04	208.12	218.21	207.65	211.99	213.67	208.11	207.63
214	207.63	204.91	206.25	207.79	207.74	213.37	206.54	207	206.22	208.97	199.16	209.58	212.84	205.31	206.35	209.4	211.87	211.17	208.35	201.45	214.36	205.02	207.95	205.04	203.63	204.97	205.3	206.36	207.71	207.83	205.71	207.01	203.34	208.98	204.91	198.59	204.78	212.86	209.46	205.83	214.46	211.97	201.04	210.2	208.83	205.32	210.16	209.74	205.73
213.5	216.29	216.33	215.69	216.12	212.91	212.52	219.39	216.11	206.26	217.97	219.61	212.68	223.94	209.55	216.02	212.67	213.94	206.84	208.71	214.47	218.42	219.21	215.88	212.82	217.19	210.76	212.8	215.59	214.97	215.66	212.27	210.21	206.18	213.32	210.85	205.97	214.72	212.75	223.72	210.34	212.53	217.48	210.78	213.42	218.85	217.28	212.71	212.33	216.23
210.95	204.75	211.6	211.49	206.68	206.08	209.45	206.78	205.56	210.08	201.13	208.39	206.98	208.73	201.23	209	207.26	207.81	201.98	209.96	201.16	203.32	205.86	200.78	208.35	201.7	204.63	212.96	204.56	210.03	202.93	209.43	204.71	206.96	211.49	206.61	202.53	212.53	207.93	205.93	209.67	200.07	204.83	208.89	208.49	199.18	207.25	204.92	209.93	197.64
208.82	213.42	209.23	210.04	208.5	204.23	207.22	207.22	207.59	212.28	209.23	210.29	209.54	207.11	208.95	207.51	206.35	213.86	210.76	209.48	213.35	207.94	198.32	214.46	203.05	205.4	211.58	205.22	218.04	209.86	205.49	207.06	209.3	213.34	206.92	208.41	209.4	208.77	204.82	209.82	214.03	210.28	198.12	204	212.51	208.49	211.01	206.15	206.1	206.66
208.91	208.81	206.45	199.23	201.94	203.02	210.52	192.64	202.04	205.81	203.89	203.03	210.62	200.31	210.13	209.32	202.39	206.54	204.46	209.29	201.74	205.19	207.13	205.68	199.7	207.61	209.43	205.55	203.9	202.57	204.06	201.57	205.93	205.49	197.74	200.51	207.97	205.52	203	200.57	202.63	205.26	207.8	200.79	208.61	198.18	205	206.27	202.61	199.66
203.17	199.66	210.16	210.55	216.82	211	205.36	203.07	205.62	208.54	205.57	206.76	212.07	211.07	204.39	207.86	207.66	216.27	212.21	209.83	211.88	211.27	207.96	202.86	209.26	205.75	208.26	204.7	207.2	209.31	207.95	214.17	206.21	211.31	210.31	208.5	207.6	204.78	207.22	207.81	204.66	209.14	214.65	211.79	210.99	213.47	209.07	211.46	207.36	212.85
207.68	204.77	215.22	208.28	211.33	207.73	205.59	207.19	210.63	205.9	211.22	211.54	211.45	212.79	206.2	214.72	211.05	207.16	219.87	203.82	210.59	204.18	212.14	215.49	207.99	210.29	209.25	212.04	208.53	206.04	212.58	209.07	205.99	207.67	203.06	208.76	209.42	204.69	210.65	207.88	203.63	208.21	207.47	212.7	208.03	208.5	205.85	203.92	210.02	205.66
208.63	210.41	206.69	212.27	207.73	208.65	208.82	209.6	211.8	207.37	213.22	210.78	203.26	203.23	207.77	210.29	209.27	203.01	209.27	211.87	209.66	208.93	205.56	209.54	202.2	204.35	211.82	208.37	209.38	210.31	214.45	212.6	213.65	215.07	216.24	202.81	209.36	210.92	213.58	206.41	216.06	209.85	207.22	210.16	210.07	209.52	210.78	210.18	208.1	210.94
196.69	197.05	198.64	195.37	198.67	195.42	198.49	196.45	204.53	201.22	207.82	198.78	197.79	206.63	196.89	192.96	206.99	192.92	202.76	195.32	200.12	201.42	194.66	202.22	197.19	204.39	202.05	203.73	200.83	204.25	198.44	194.69	204.12	196.07	203.1	201.49	201.67	197.59	199.1	199.65	202.59	208.61	202.4	203.79	195.07	201.61	202.43	197.89	199.9	203.33
213.1	211.66	214.8	202.32	209.38	209.12	209.78	207.15	209.63	208.22	202.41	204.66	210.37	205.07	206.05	208.14	198.41	209.66	211.18	208.54	208.42	210.4	211	206.07	207.52	208.71	207.37	210.23	204.71	211.18	212.58	205.07	210.28	208.33	206.53	209.82	210.59	199.46	209.43	207.41	208.56	209.85	213.73	207.87	204.89	209.95	210.42	212.19	209.57	206.48
199.78	195.25	199.36	201.2	203.27	201.14	199.13	201.63	207.41	198.53	200.15	206.78	201.53	206.21	194.06	208	201.13	192.76	196.51	204.37	201.64	196.84	203.6	197.88	205.23	200.1	203.64	199.98	198.47	197	203.34	204.48	203.53	198.39	192.53	201.66	196.54	198.86	196.8	199.37	201.9	205.2	203.18	203.96	202.35	196.18	197.36	199.72	206.72	198.84
215.65	218.2	222.94	215.73	216.18	211.5	221.79	220.57	213.5	212.48	220.34	216.2	214.06	220.14	220.09	214.74	221.94	223.94	218.01	212.79	222.29	214.8	218.13	218.45	218.48	219.26	220.96	217.85	221.37	212.76	216.32	219.19	219.27	215.37	216.3	215.65	216.37	219.1	210.89	216.36	215.39	223.74	216.92	213.98	215.31	213.59	222.35	216.56	218.11	212.92
218.81	217.44	213.73	220.76	221.79	216.76	218.07	215.3	219.04	217.14	215.09	221.52	218.57	215.69	220.76	217.62	221.66	216.54	218.32	217.9	217.36	213.89	214.8	211.15	218.31	219.2	215.14	222.47	212.15	223.13	216.23	214.85	209.25	213.94	215.92	212.68	215.3	221.89	215.77	217.35	222.32	217.77	219.15	208.5	215.8	216.97	218.65	219.64	216.52	215.59
196.67	198.77	199.25	200.51	199.86	202.15	204.46	197.1	201.09	196.86	195.2	202.74	196.25	196.68	201.18	197.09	205.58	197.14	197.09	200.57	204.44	194.64	198.18	199.38	196.68	199.51	198.12	196.12	194.92	196.01	192.92	202.02	201.08	195.55	198.13	201.32	197.53	197.69	199.33	201.7	196.85	195.32	200.64	198.48	195.69	198.34	202.6	194.75	196.89	192.15
198.8	198.83	201.78	198.62	201.14	195.87	203.12	203.58	195.47	197.38	199.03	193.27	201.86	203.29	204.36	200.78	206.95	198.58	203.03	200.79	201.78	199.15	201.3	206.77	201.51	198.44	200.55	202.84	198.71	199.01	205.5	195.85	194.49	201.41	194.09	198.82	196.98	208.1	201.06	208.88	199.24	203.88	193.75	199.43	196.83	207.45	199.77	196.42	197.49	196.71
202.22	207.34	206.31	207.97	212.73	211.43	213.8	206.71	213.51	208.98	209.43	212.25	211.97	210.76	216.3	210.08	214.25	211.04	212.32	212.41	218.02	210.81	210.07	209.68	211.35	204.72	213.77	221.27	214.9	214.99	218.6	210.28	213.2	215.27	207.15	210.15	214.75	216.91	209.49	214.69	214.61	209.37	210.81	211.97	212.55	203.26	210.12	209.22	210.69	209.6
210.49	207.59	210.31	205.61	209.28	215.36	212.93	212.35	209.87	209.73	204.97	209.93	206.89	204.16	212.76	204.7	205.75	208.48	209.45	204.51	208.3	202.91	213.42	211.59	211.81	208.53	207.48	210.53	211.03	212.12	211.05	215.1	207.14	207.83	205.59	207.84	208.38	206.22	206.76	208.2	216.93	208.73	203.41	207.15	212.67	204.87	207.75	207.66	206.21	200.96
213.65	207.44	215.79	211.19	211.97	212.85	213.61	215.62	212.5	207.78	215.06	210.94	212.2	211.37	206.53	208.71	211.73	212.25	217.08	208.82	212.33	209.67	206.95	214.3	214.29	208.6	217.3	207.39	212.24	219.23	211.9	207.26	204.18	208.22	211.37	213.58	211.27	217.51	215.21	207.45	208.9	208.45	210.9	209.66	208.36	211.39	211.08	200.6	213.08	211.8
211.28	210.55	210.4	205.23	210.09	209.2	207.3	207.02	208.94	210.36	199.99	208.68	210.28	207.25	204.47	210.02	210.44	209.24	214.17	206.87	205.83	204.07	206.82	205.6	207.48	206.06	214.07	206.75	204.3	205.28	211.32	205.1	210.18	202.51	207.63	207.23	205.84	213.46	209.55	210.86	207.91	208.88	206.33	205.34	206.22	207.38	211.31	210.46	212.86	210.93
208.28	213.74	206.95	209.47	213.28	208.16	205.98	204.63	203.53	207.57	207.2	210.4	202.73	209.21	209.66	210.26	208.57	208.82	210.83	207.9	209.31	208.84	205.67	206.09	210.39	212.58	204.23	210.33	205.88	204.99	199.54	208.13	209.02	215.56	208.21	209.92	205.6	202.79	208.44	203.8	206.09	199.21	211.67	214.51	210.38	208.49	213.1	211.93	206.62	210.72
205.01	205.73	205.7	208.47	208.13	195.88	204.96	203.68	197.72	209.02	196.8	199.41	203.59	198.49	214.38	206.15	202.56	210.62	206.51	210.48	209.49	199.29	203	200.7	203.96	203.5	206.95	206.17	206.26	209.19	203.32	203.27	199.62	209.05	210.35	202.37	202.95	204	201.88	205.86	199.02	202.93	205.33	199.89	206.81	206.49	204.85	202.23	201.33	203.26
195.1	202.35	200.4	203.18	205.39	204.89	196.16	193.28	197.35	202.03	198.31	204.9	199.07	191.87	197.32	197.74	199.04	205.57	195.63	193.65	196.43	198.89	200.45	193	196.2	196.73	201.7	195.61	201.88	199.07	197.96	202.72	197.36	201.39	198.47	195.27	198.83	192.03	204.35	203.75	197.59	197.43	196.78	205.27	195.72	198.72	197.94	194.98	201.43	193.81
214.68	211.08	211.34	204.69	207.69	210.59	207.7	214.18	207.79	206.83	206.95	210.5	210.69	201.36	204.14	207.81	208.25	208	206.26	209.81	208.53	211.01	209.24	212.68	205.76	213.12	209.43	211.27	208.31	217.03	206.61	216.34	208.7	212.17	208.45	202.54	209.35	209	207.86	202.02	202.17	206.51	208.47	215.48	209.45	206.85	209.96	206.21	204.66	203.24
211.03	207.92	205.75	210.96	212.92	208.77	209.01	212.87	214.41	213.26	213.66	213.66	212.3	216.51	208.11	209.96	215.34	215	219.7	211.53	215.65	215.95	215.61	215.51	212.12	212.72	211.87	212.2	211.36	209.89	214.35	214.49	217.95	211.68	210.22	210.98	213.26	218.61	211.33	219.27	213.51	211.61	211.11	215.01	216.17	214.18	209.69	208.57	207.9	207.11
205.79	211.53	204.98	203.91	204.09	203.11	209.48	208.53	208.74	202.73	206.94	201.76	207.29	207.71	209.3	202.71	203.94	202.87	209.06	208.08	205.48	208.04	204.38	204.43	206.67	208.74	205.22	205.87	205.41	207.8	204.82	207.22	205.14	207.38	212.12	206.79	203.95	200.4	210.96	201.26	211.73	198.84	205.52	209.23	205.28	209.23	207.97	205.08	203.79	203.48
215.12	213.73	213.6	208.64	214.09	213.75	211.94	214.12	212.67	215.5	213.16	208.49	212	214.58	210.48	203.6	208.91	217.79	210.44	208.64	205.23	219.83	218.36	213.94	212.54	214.6	208.33	206.98	217.39	214.78	213.14	211.82	211.9	211.94	211.85	209.03	212.45	212.2	218.38	211.75	208.78	210.36	220.57	213.48	213.01	210.14	209.33	207.88	213.63	213.62
203.12	206.31	209.15	204.89	199.7	200.53	198.19	201.82	213.48	197.97	207.35	200.27	207.52	206.12	205.21	198.43	202.73	202.52	203.34	196.28	198.62	200.17	201.88	206.63	198.93	206.78	206.59	204.24	209.08	208.26	200.3	210.1	205.51	193.41	202.6	201.75	201.38	204.78	204.84	204.3	189.64	205.62	202.75	199.98	208.01	205.95	200.53	202.75	206.19	202.56
222.49	223.53	217.17	219.82	218.45	220.1	214.53	218.52	211.3	214.91	219.02	216.8	215.23	223.11	213.48	209.87	217.42	212.79	214.04	212.37	215.85	216.27	212.2	214	220.24	214.38	219.06	221.95	221.05	217.43	217.8	221.3	211.36	214.77	219.92	212.59	214.35	212.58	215.39	218.64	205.76	222.96	211.42	211.69	218.5	227	218.54	217.95	220.9	222.2
201.82	198.32	201.42	197.8	200.43	203.29	199.72	194.29	198.92	202.22	205.91	202.58	199.33	198.19	203.03	199.61	205.39	201.43	195.13	204.14	202.69	199.81	200.12	201.59	190.71	198.53	201.84	199.12	195.99	202.22	197.05	199.47	206	201.3	199.22	194.58	201.13	198.23	199.39	197.21	194.24	202.76	200.18	196.08	197.32	205.57	200.81	206.88	199.56	189.39
205.68	193.16	201.69	204.63	201.7	203.39	202.26	200.19	199.15	195.34	208.74	203.81	208.96	205.35	201.96	202.81	203.1	198.55	195.21	206.53	200.83	203.24	207.44	199.9	207.09	204.78	202.09	203.66	205.29	202.55	203.46	208.6	207.31	204.62	206.25	208.88	207.67	205.02	203.91	206.34	205.34	204.74	202.26	209.17	206.82	203.29	207.76	202.48	198.25	202.78
212.82	209.89	212.09	214.96	214.39	217.26	216.82	212.31	217.54	215.99	210.79	216.15	210.72	215.58	221.22	207.97	214.93	211.39	219.75	210.24	209.86	214.33	209.18	220.95	212.11	214.62	208.6	211.65	212.55	204.98	214.32	209.64	221.94	213.85	209.09	211.09	211.34	206.15	208.94	216.8	216.27	211.69	217.01	210.88	215.75	210.53	206.28	219.55	208.35	216.89
204.44	198.48	203.73	202.09	204.39	204.38	198.79	210.38	198.37	206.13	199.01	203.89	209.99	205.93	204.62	206.75	207.46	207.08	204.28	202.07	203.5	203.52	209.59	210.02	208.15	206.41	203.61	207.97	200.46	201.04	200.64	204.66	209.21	200.63	208.23	203.82	205.96	207.17	195.56	202.73	200.08	200.74	204.87	199.16	208.01	199.89	205.83	205.58	208.06	205.47
206.85	212.39	208.26	212.63	210.49	203.68	213.55	210.05	209.72	212.6	211.98	216.08	210.89	204.95	212.59	205.11	211.22	209.04	209.34	210.98	206.21	204.27	208.55	206.14	208.51	214.3	211.18	210.21	203.35	211.31	206.28	207.32	207.56	204.91	212.56	204.42	211.97	213.55	209.08	210.33	203.55	213.44	205.12	213.31	207.21	205.37	206.64	209.52	210.27	207.23
210.63	208.91	213.38	206.71	211.74	216.31	206.22	207.87	207.4	206.55	208.53	209.5	213.54	219.61	209.38	204.01	204.48	214.79	214.35	207.33	213.27	208.57	210.67	206.22	208.22	207.37	209.28	208.54	211.41	210.44	215.43	206.91	209.38	207.61	205.95	204.84	213.61	210.13	206.44	211.28	208.66	212.04	205.93	210.6	213.46	210.55	205.87	206.87	206.75	207.67
207.2	198.13	203.37	203.87	200.01	199.63	205.2	203.63	207.63	203.3	198.64	204.28	207.6	203.5	210.2	194.56	196.72	203.21	203.13	209.88	209.16	205.55	200.65	201.2	197.91	199.79	202.6	201.78	198.12	210.64	203.71	205.1	199.12	203.09	206.75	206.24	209.33	201.18	203.64	201.19	198.58	206.3	203.95	202.75	200.01	201.66	194.66	201.14	203.5	200.92
210.89	205.5	206.17	208.5	214.1	206.26	208.69	201.43	210.62	203.83	205.71	209.86	208.07	213.32	206.76	209.54	207.21	208.73	209.2	211.03	210.37	210.16	212.42	208.66	203.87	207.77	205.54	211.86	203.45	207.33	207.58	208.47	207.88	208.63	206.57	204.63	207.4	209.02	207.47	211.09	210.13	204.91	203.8	210.28	208.37	209.47	203.33	211.72	209.11	207.4
218.3	211.38	211.33	217.23	215.1	213.45	211.74	213.21	213.18	213.61	213.1	212.38	211.39	215.65	212.92	209.44	223.6	216.45	217.95	211.23	214.77	214.8	214.28	214.69	214.13	212.6	213.21	223.01	215.28	215.14	212.87	210.74	215.88	216.29	213.01	213.49	220.93	213.09	215.61	215.02	220.22	218.15	219.66	213.67	214.28	217.91	217.8	220.34	210.07	216.53
198.07	209.06	214.08	206.84	206.17	205.84	206.57	210.73	211.47	204.73	213.07	207.74	211.46	207.76	212.28	208.97	209.52	207.83	207.48	209.25	208.86	206.84	207.34	201.03	211.41	212.88	205.91	207.93	210.16	207.95	207.46	207.43	203.88	212.33	209.58	207.31	211.86	208.84	205.99	215.66	211.97	216.42	210.67	212.41	207.16	207.22	212.64	204.65	202.72	210.63
204.29	206.97	204.27	201.65	200.51	200.77	205.88	205.41	206.95	203.26	198.35	207.38	204.4	203.36	197.74	201.83	202.91	208.13	202.84	207.04	208.14	199.76	205.76	207.01	200.43	208.4	205.3	210.69	197.27	204.75	207.44	198.48	203.82	200.97	206.97	199.59	202.29	203.61	199.92	205.32	210.18	198.17	202.89	195.07	199.19	207.24	204.29	205.81	202.96	206.68
202.6	208.36	206.33	202.23	203.61	196.78	206.75	201.53	203.25	203.9	197.72	203.78	198.56	206.21	203.11	206.19	206.32	199.07	204.27	198.22	204.37	202.52	199.74	198.37	208.57	206.19	209.71	203.69	200.02	200.18	206.14	207.36	205.14	195.93	206.73	202.73	199.73	201.92	199.76	205.9	204.43	203.1	204.84	201.13	205.27	198.96	204.29	208.65	202.17	206.67
200.16	203.65	203.92	203.66	203.52	202.37	203.95	202.68	198.77	205.05	206.38	200.99	206.37	206.59	204.59	200.89	204.16	205.56	204.06	207.5	204.93	208.22	194.35	200.9	198.07	199.56	199.47	203.11	206.09	205.65	198.2	208.59	195.97	205.68	199.08	205.72	205.11	200.93	201.61	204.49	210.34	206	201.97	201.24	204.71	206.95	199.3	196.12	207.12	201.25
201.27	201.67	207.48	209.29	204.65	201.64	205.59	200.37	199.02	199.95	203.91	199.83	207.45	202.2	198.13	209.06	202.69	196.47	210.55	202.79	200.9	200.17	205.7	202.07	206.13	201.66	206.82	198.21	203.43	202.27	208.14	205.17	201.46	207.7	203.55	200.58	203.4	206.79	202.86	206.87	199.72	209.78	204.02	199.84	208.77	197.49	206.66	203.08	201.06	205.03
210.23	210.72	213.12	210.71	212.62	206.71	207.97	211.83	203.71	207.65	209.9	209.42	209.79	214.27	208.28	204.83	206.49	212.04	208.38	204.06	209.74	213.36	209.26	208.19	208.05	214.9	207.06	210.11	213.13	205.05	210.71	209.91	211.51	212.06	209.11	209.38	208.09	217.27	215.48	206.47	212.77	207.46	214.2	205.49	214.34	205.49	206.84	203.16	209.38	216.12
215.08	211.17	210.59	209.35	212.55	212.09	204.66	211.27	217.83	209.64	212.27	211.93	207.78	211.42	209.53	209.74	214.94	209.14	211.41	211.71	212.05	218.19	210.22	209.53	208.46	207.51	208.66	207.94	215.2	217.9	214.33	207.11	211.3	211.38	211.99	210.75	212.7	214.08	212.52	208.75	213.53	209.02	208.23	208.61	206.37	213.61	212.33	211.77	210.4	209.74
216.89	219.69	213.91	212.64	219.44	218.31	219.36	221.58	214.61	207.81	220.57	222.01	218.47	212.23	218.02	214.66	219.31	210.91	214.62	217.48	216.49	213.54	214.74	215.74	220.05	223.54	213.88	219.56	217.7	221.33	218.2	222.67	217.99	219.19	216.11	220.79	215.17	216.26	220.22	217.91	224.33	219.05	219.32	219.43	216.1	222.37	221.75	210.57	221.21	220.38
204.07	206.88	201.41	200.54	201.68	193	192.33	203.78	200.4	205.87	196.12	199.69	200.85	201.62	208.47	202.39	202.11	208.24	206.33	204.37	204.92	201.43	193.68	205.88	201.66	197.11	198.94	204.02	204.24	204.62	205.04	198.33	206.23	197.96	202.94	206.11	203.18	204.67	203	202.4	197.22	199.42	204.68	205.72	199.78	194.84	203.77	202.42	206.13	199.42
217.86	211.43	214.88	216.9	208.63	208.95	215.34	213	203.95	211.59	210.82	210.01	221.2	217.39	215.31	209.21	213.43	213.53	209.65	214.51	215.86	213.16	215.02	207.43	214.86	214.71	206.74	215.66	206.54	208.46	214.36	214.27	211.05	216.78	211.55	209.82	217.66	211.42	212.28	220.58	218.99	212.92	210.8	208.92	213.97	209.08	211.05	213.75	212.7	205.18
211.22	211.15	209.09	206.45	201.69	202.55	207.11	202.63	208.24	209.55	207.11	204.19	212.3	207.5	204.98	209.34	203.36	206.47	205.29	211.28	202.51	201.28	211.13	211.63	209.87	201.13	202.58	201.93	207.78	204.84	207.68	204.64	202.87	206.73	213.28	208.67	205.28	208.21	207.7	203.85	204.5	210.96	206.85	205.65	203.08	208.13	216.9	210.46	204.72	206.04
202.18	203.41	209.24	207.42	204.51	198.77	202.63	208.77	207.22	200.28	201.97	203.99	203.56	199.25	204.89	203.56	202.26	197.34	199.31	208.57	202.34	197.21	201.26	196.19	207.71	201.22	204.28	203.45	197.84	207.87	209.83	199.8	198.71	207.75	202.37	201.73	199.75	208.52	205.56	206.71	200.51	199.42	208.48	206.31	204.62	208.23	201.72	205.24	196.92	199.77
215.9	223.27	213.79	220.01	217.87	214.81	215.51	215.3	220.13	224.34	221.64	220.5	220.4	219.31	212.65	213	219.71	218.69	209.18	212.42	219.75	215.94	222.24	219	213.19	218.31	219.83	219.7	214.72	220.71	219.41	219.85	217.29	220.58	220.22	213.7	216.72	217.42	215.2	210.83	217.63	213.78	210.21	218.82	225.85	223.66	216.45	215.55	221.83	216.18
211.22	205.41	212.92	207.46	213.12	207.65	210.37	205.93	207.34	209.74	209.93	204.61	209.37	204.33	213.82	212.75	204.9	210.17	205.97	204.46	207.7	214.18	208.01	205.59	209.59	211.09	207.9	211.36	207.94	208.88	207.24	214.14	208.42	218.59	211.28	206.79	212.06	206.53	206.38	205.83	213.25	204.83	205.53	210.22	207.12	210.07	208.84	210.05	208.37	209.61
196.55	199.03	204.64	196.05	193.57	195.32	199.5	200.75	197.79	194.97	199.25	198.27	199.23	203.21	198.1	196.04	193.2	197.49	194.86	202.63	193.79	200.83	198.77	197.03	197.71	200.33	200.76	192.86	191.64	194.61	198.33	198.49	195.58	197.99	204.34	196.26	190.52	198.31	197.8	204.62	194.03	205.49	199.85	193.92	197.39	193.76	195.6	199.15	204.03	193.41
216.62	213.7	214.45	215.85	218.09	215.69	215.83	224.68	220.75	218.71	217.37	220.39	217.41	222.68	220.22	222.62	217.24	220.37	220.41	221.43	214.28	217.37	217.01	216.95	217.94	219.2	221.33	216.99	216.91	211.34	215.78	219.4	222.98	215.5	216.21	215.38	217.64	217.26	211.95	216.03	216	220.86	217.76	217.56	215.58	209.98	224.12	214.44	221.49	213.84
218.34	216.45	221.44	221.69	220.18	218.85	222.05	223.35	215.57	210.6	220.37	215.21	221.99	214.53	218.48	215.75	213.69	221.88	224.45	212.82	218.07	217.31	210.75	212.7	212.23	217.72	215.2	218.71	215.6	224.64	222.42	222.96	213.81	219.96	216.37	217.32	216.3	214.28	212.99	212.24	218.81	214.33	217.95	218.33	218.47	222.1	224.43	214.5	221.46	212.56
203.02	206.05	197.8	204.37	198.39	199.08	193.37	204.99	192.76	198.19	210.35	202.9	204.58	202.04	198.58	202.08	201.13	201.68	193.84	199.74	205.2	204.72	203.16	207.02	195.75	199.45	202.15	207.71	199.22	196.48	200.93	201.08	202.61	201.61	201.13	198.69	204.39	202.6	199.04	204	203.74	199	202.02	199.55	199.68	202.32	198.2	199.71	203.83	195.59
218.02	218.74	222.39	213.65	213.5	218.69	219.7	213.55	213.75	218.32	219.42	219.27	214.51	217.8	212.03	221.26	215.84	208.23	219.73	213.54	216.36	218.97	216.97	220.16	212.47	210.91	210.46	221.88	216.04	212.9	216.42	216.35	214.02	217.43	220.32	216.74	215.3	219.13	210.25	218.1	218.28	215.69	222.58	214.32	221.22	220.82	215.71	219.08	217	213.96
207.17	206.01	202.48	201.85	203.86	205.98	198.28	207.72	202.7	202.31	206.14	198.72	208.43	197.63	207.3	200.64	199.87	201.28	198.85	199.07	201.77	197.65	200.39	208.66	200.79	202.21	198.68	207.98	199.75	196.9	206.41	195.37	209.37	205.41	199.13	200.06	202.02	202.5	205.53	194.5	209.39	202.57	194.7	206.68	202.29	200.5	203.24	203.2	205.99	204.25
205.79	204.84	206.98	210.7	206.89	211.69	199.09	203.86	210.17	204.88	211.06	211.26	213.2	206.71	201.26	206.85	203.65	205.94	208.22	205.52	203.98	204.68	207.33	209.65	206.68	203.74	213.92	205.59	205.35	210.23	207.12	208.59	211.02	210.27	210.86	206.17	213.49	214.17	212.03	201.62	208.28	210.85	206.42	205.87	208.15	205.97	211.09	209.95	209.52	207.53
198.61	201.62	204.29	199.98	202.51	198.85	201.1	202.92	202.07	199.55	204.34	205.43	202.84	203.74	200.61	204.04	199.85	201.72	202.79	204.47	201.06	197.19	209.04	200.69	199.49	198.53	202.99	203.1	200.25	207.56	209.03	206.71	205.75	201.92	202.97	207.65	202.96	198.7	205.91	200.82	202.61	204.18	199.28	203.01	203.31	203.76	202.66	200.94	206.36	199.9
210.1	211.07	204.47	213.21	213.12	217.49	210.15	203.13	210.48	210.92	203.7	210.17	210.07	208.23	209.28	204.73	207.11	211.13	207.69	205.69	202.47	207.29	206.27	205.78	210.02	205.41	211.25	207.98	213.44	203.39	212.4	206.89	214.53	214.64	203.74	212.52	204.03	211.3	215.1	203.12	205.6	208.11	208.34	215.61	211.39	205.97	211.52	205.95	207.81	204.72
211.84	206.82	207.98	209.43	203.63	214.11	201.59	212.02	205.56	209.85	213.52	215.14	216	208.9	206.04	203.35	215.59	212.44	210.95	216.01	203.14	205.47	203.67	206.93	206.43	207.68	211.4	208.88	211.99	208.51	206.77	210.56	211.73	204.18	205.42	203.67	215.22	215.87	205.57	204.73	207.48	210.3	210.55	210.87	207.43	205.18	205.97	208.15	206.77	203.57
216.01	221.62	211.46	217.11	212.36	215.41	222.44	220.15	219.32	217.95	215.03	215.09	221.4	215.52	213.53	216.92	224.37	214.69	213.57	224.27	220	217.07	212.93	217.27	218.21	219.11	217.32	220.12	217.29	215.45	213.02	216.16	218.73	219.37	216.93	223.4	213.76	222.09	218.39	216.67	216.25	218.36	221.88	216.21	212.08	217.17	218.29	213.1	220.36	210.8
221.3	219.84	213.48	217.26	216.48	218.97	211.38	218.7	206.3	223.11	213.56	222.05	212.79	217.54	220.23	216.66	220.03	222.72	211.57	221.09	218.23	223.79	217.46	215.73	208.5	224.21	213.99	225.07	221.98	208.85	215.36	216.01	220.26	217.8	221.93	215.74	217.14	221.76	213.54	217.74	218.43	220.81	218.14	219.85	222.03	223.01	219.62	219.46	217.63	217.69
225.15	223.15	217.42	214.74	216.34	215.56	218.16	226.56	221.2	221.75	217.8	220.75	215.68	216.35	215.06	210.58	217.6	220.41	216.37	213.1	213.94	216.85	213.74	216.85	214.39	218.16	208.13	216.17	223.37	216.25	217.66	211.87	212.81	224.21	212.93	216.01	214.62	210.84	222.52	216.62	212.11	218.48	219.49	221.74	215.04	215.79	210.12	221.2	214.32	221.52
210.98	206.72	211.17	210.03	209.31	202.02	210.65	208.29	207.13	211.59	205.55	201.8	210.6	207.5	211.4	216.78	208.75	210.23	207.47	203.34	203.41	218.62	205.23	201.08	216.11	208.05	209.53	213.35	207.44	208.91	208.04	204.01	203.85	208.6	203.88	207.11	216.33	204.13	209.67	210.03	202.92	201.76	206.68	205.41	207.77	206.9	213.42	205.06	212.62	207.8
209.88	210.51	211.39	209.05	219.12	216.5	210.6	209.86	214.41	212.69	217.87	208.01	217.93	212.57	214.07	216.07	211	210.56	208.09	211.36	212.12	205.55	213.78	210.71	207.87	214.03	212.17	214.69	215.19	200.76	209.01	215.09	212.26	209.39	206.83	214.68	213.99	213.34	212.69	213.84	212.33	206.65	207.94	209.28	214.45	213.22	212.75	216.83	210.38	214.96
214.03	214.73	208.43	216.04	215	213.68	218.46	218.78	212.63	217.74	209.51	213.67	217.53	212.18	212.23	214.1	211.51	216	211.34	207.06	205.67	214.17	208.66	213.82	214.23	217.35	207.56	217.42	206.54	218.66	212.11	210.3	211.82	219.03	208.1	212.89	210.04	212.69	214.18	213.12	209.29	213.95	209.51	213.55	214	209.73	216.3	211.47	208.83	215.83
208.87	207.19	203.99	204.66	203.46	202.46	212.86	201.29	200.8	206.57	200.34	203.55	211.75	206.7	205.03	204.39	206.54	205.55	206.13	207.13	209.08	206.93	198.96	199.95	206.15	202.76	206.83	207.28	202.29	204.2	208.66	207.18	207.49	207.45	205.9	196	204.2	207.32	197.29	200.96	205.21	197.75	203.28	203.49	204.39	197.85	199.69	199.69	200.36	207.62
217.56	210.58	209.21	206.15	211.54	213.84	216.19	212.97	211.86	209.11	208.16	207.09	219.34	215.07	213.63	211.82	215.01	211.79	203.2	208.4	212.5	213.14	215.58	214.16	212.04	207.19	212.07	210.49	210.43	214.55	207.73	219.82	216.51	218.88	213.68	215.1	206.64	206.1	211.25	219.57	210.9	201.28	206.65	211.54	204.71	207.99	208.12	206.76	212.71	212.8
206.5	200.45	197.21	199.53	200.67	207.32	193.23	198.05	202.53	201.48	202.47	198.68	199.8	204.3	200.59	199.99	203.48	198.64	201.08	195.95	195.1	197.36	194.64	197.18	196.81	198.17	206.22	195.51	199.79	198.25	200.89	203.79	195.93	202.88	201.15	199.97	198.68	197.3	196.33	195.47	199.13	203.87	202.86	201.11	197.84	200.06	203.41	198.98	202.27	202.21
206.68	206.82	208.99	209.57	206.39	202.8	204.63	216.69	204.36	204.58	206.6	200.21	195.52	202.34	204.05	204.83	204.17	203.99	201.38	201.39	202.67	204.38	202.53	206.61	204.17	208.7	215.2	212.08	205.36	204.94	213.66	199.31	204.12	212.54	208.58	208.74	211.71	210.17	203.07	206.38	203.97	210.07	203.61	208.87	204.3	209.99	201.9	198.38	210.17	202.59
207.95	204.86	211.68	204.35	214.56	211.46	212.72	210.88	211.35	216.39	215.52	207.11	213.33	216.13	210.4	213.59	205.62	204.38	214	211.23	212.95	210.31	208.97	202.47	207.84	207.75	213.21	207.52	208.49	214.34	211.44	207.77	214.24	212.44	210.82	207.7	201.49	208.93	204.05	210.8	206.7	212.39	216.02	206.97	214.17	208.26	207.86	212.41	211.9	207.88
209.2	208.47	209.82	210.32	206.63	216.05	208.48	207.22	207.24	210.54	219.2	215.03	212.71	210.98	208.72	217.41	209.9	210.23	207.38	207.86	206.11	211.5	209.77	209.16	211.29	209.97	218.3	211.04	207.21	210.64	216.1	208.99	210.23	213.17	209.74	207.03	209.86	209.66	212.36	209.71	211.64	218.78	208.14	213.11	215.8	207.92	208.57	208.39	214.66	206.88
215.19	221.47	217.51	217.99	217.73	212.76	217.52	214.26	223.11	217.33	218.55	212.55	218.23	218.86	228.02	213.39	220.47	220.16	210.01	221.78	212.08	215.54	217.99	221.03	216.02	221.44	219.33	216.39	215.59	211.33	210.77	217.94	218.36	219.1	211.8	219.95	215.16	207.81	219.24	218.15	220.49	215.35	218.78	215.69	217.05	218.77	211.18	215.53	217.71	227.24
211.64	209.95	209.14	200.68	206.52	206.11	208.78	214.79	215.12	201.51	208.77	211.34	204.26	205.49	203.66	209.93	212.19	207.45	213.1	212.85	207.32	205.75	210.07	212.19	205.16	209.86	208.79	205.39	205.54	205.38	202.51	210.94	208.17	214.05	207.58	216.27	202.97	207.4	211.15	206.29	199.96	202.9	207.79	203.91	201.53	212.18	210.02	205.77	206.35	209.34
209.47	213.44	214.18	211.26	208.97	204.57	214.56	203.22	214.96	204.61	206.33	205.31	203.16	206.14	210.07	212.01	211.98	207	204.29	206.57	205.46	206.32	206.26	210.58	210.32	206.08	211.87	208.09	209.22	198.77	207.82	205.74	210.65	213	205.1	207.36	198.67	206.88	202.77	208.19	209.28	209.05	206.19	202.88	207	212.8	199.78	203	209.57	206.59
214.36	205.09	204.3	209.7	208.89	211.21	206.03	207.24	208	215.47	203.6	209.09	207.66	208.27	210.18	206.96	209.41	208.69	213.87	205.24	206.39	206.56	201.35	211.54	206.65	210.67	214.16	211.65	207.59	209.51	209.11	210.65	209.39	207.78	215.79	209.61	206.98	206.42	208.47	204.66	211.51	205.55	209.32	205.22	206.83	208.9	208.95	208.21	205.41	210.4
206.53	201.59	210.02	211.37	206.11	211.37	206.49	208.46	200.71	217.1	206.32	205.07	208.18	207.76	202.96	206.28	210.98	213.59	208.03	208.82	212.83	208.79	204.22	199.04	201.4	201.18	209.58	205.35	203.57	208.8	206.23	210.81	209.79	212.75	212.37	209.71	210.36	209.85	210.97	209.8	209.97	211.16	204.97	202.03	209.85	209.4	208.52	214.56	211.23	206.46
202.95	203.1	197.25	197.69	200.55	199.83	194.7	198.21	199.1	195.15	200.61	198.67	204.64	197.44	193.08	201.12	195.84	196.04	195.29	196.75	200.43	198.37	198.97	195.68	197.82	199.46	201.3	195.44	197.52	198.17	204.12	202.34	201.86	201.27	194.09	197.61	202.21	204.05	192.46	197.32	201.78	195.04	197.23	193.43	204.52	197.64	200.91	202.42	196.03	195.22
203.53	194.42	200.01	196.42	196.06	199.2	201.44	198.86	207.67	201.54	200.65	204.08	206.5	189.78	198.99	205.05	204.34	198.41	203.52	199.8	202.39	205.62	194.26	196.99	209.36	199.09	196.04	197.49	200.11	195.89	195.01	198.92	203.5	197.94	199.26	198.91	200.39	199.02	197.11	203.35	196.49	204.13	203.35	201.62	197.65	206.6	198.01	204.57	198.91	196.42
215.66	212.14	206.13	206.45	207.5	208.94	208.68	204.5	208.4	206.56	203.7	201.08	213.42	212.39	214.19	204.59	208.99	197.59	214.06	214.09	208.76	209.08	209.13	200.99	213.68	206.17	209.06	205.89	208.3	213.4	202.22	207.43	208.6	213.71	208.78	215.36	208.47	208.86	208.79	209.03	210.9	208.7	208.43	204.29	212.29	202.05	210.43	210.69	204.54	208.7
220.96	216.85	218.4	217.92	213.83	217.38	218.07	214.21	214.44	212.05	224.21	214.9	220.65	221.44	218.27	211.68	210.43	215.17	217.96	213.26	215.15	225.33	220.55	213.2	221.47	217.99	218.42	213.92	216.51	220.76	222.14	221.19	216.38	220.03	216.44	226.13	214.11	214.49	221.37	213.39	216.35	218.38	213.71	219.5	214.87	223.65	221.76	214.06	215.55	215.78
206.97	215.7	206.19	201.27	205.5	202.85	208.64	198.49	200.78	210.27	202.4	202.64	205.62	202.91	202.14	206.99	206.07	203.33	206.02	207.92	205.55	208.24	205.22	204.72	200.69	206.49	210.26	203.71	207.44	204.51	203.97	205.29	205.56	205.01	210.85	203.98	208.47	202.59	201.82	211.18	199.41	208.17	203.8	207.25	204.93	201.7	201.37	206.18	202.44	207.34
217.82	215.68	221.81	213.51	211.65	212.76	208.69	210.31	206.54	210.2	214.21	220.66	214.4	212.84	215.93	213.37	214.29	212.79	214.67	209.42	211.86	212.35	210.34	216.74	215.15	220.34	215.36	222.11	212.26	204.49	211.8	216.07	212.44	211.88	219.94	213.58	216.87	211.88	214.08	212.36	212.41	214.8	214.88	208.51	212.53	213.87	212.63	209.64	208.55	216.6
213.53	212.56	210.28	211.66	214.33	213.93	213.23	208.49	212.43	211.31	204.89	210.46	212.12	214.24	210.89	208.55	209.2	214.14	208.5	215.83	211.38	217.84	213.05	206.7	219.56	212.32	206.63	207.22	215.26	216.58	211.1	210.15	211.45	212.79	212.4	214.8	212.27	213.34	217.54	207.77	211.62	215.42	213.74	217.47	210.71	212.37	212.42	216.78	206.04	204.49
210.92	206.69	201.4	208.36	203.11	203.91	205.54	198.56	204.77	204.91	199.23	205.03	205.72	208.7	202.33	203.27	204.68	204.04	205.27	198.69	208.96	205.38	203.16	198.72	206.62	202.05	200.88	209.88	207.25	201.95	205.08	205.68	205.44	211.39	206.63	202.5	202.55	207.02	206.25	198.39	204.02	200.41	200.84	206.3	206.49	203.65	208.54	200.81	199.86	204.98
213.54	215.06	211.33	211.46	212.87	213.74	213.44	209.03	207.22	208.72	217.33	213.81	211.94	209.92	217.15	211.06	212.14	209.02	216.83	212.25	212.77	206.52	209.37	209.26	210.97	206.06	213.78	211.4	214.18	216.71	205.24	207.01	213.97	212.11	213.24	206.6	209.55	212.12	212.91	213.06	211.46	210.64	205.08	215.58	214.63	212.28	212.66	211.17	209	206.91
213.68	210.03	206.64	212.6	211.51	203.63	209.04	205.8	200.05	206.18	208.71	209.47	205.47	210.9	212.01	208.16	208.84	202.01	204.75	212.48	202.94	201.44	207.86	210.37	206.6	207.46	202.67	212.09	207.79	211.72	205.49	206.89	206.97	204.06	207.63	205.59	207.93	204.53	203.04	213.74	205.91	206.95	205.51	210.73	204.55	207.66	210.54	212.47	199.56	202.34
206.6	197.95	200.94	201.5	197.81	200.52	198.84	196.61	205.69	196.89	197.09	193.69	198.81	200.95	198.03	198.8	197.29	198.99	198.02	200.06	197.11	195.06	203.03	195.59	198.73	195.03	195.74	200.11	195.53	201.12	195.84	205.45	202.71	208.62	196.12	198.29	205.35	204.13	199.49	197.33	199.76	203.27	199.95	201.92	198.65	194.39	199.31	198.71	193.93	202.82
216.52	220.22	217.59	212.63	217.51	213.74	215.26	219.63	214.07	215.12	213.61	225.13	218.98	210.4	221.53	215.73	215.44	220.34	218.76	217.7	208.87	220.83	209.73	225.9	220.77	209.89	211.23	220.24	214.82	215.15	214.72	215.67	217.54	217.14	215.18	211.09	219.49	216.17	211.5	216.02	206.89	219.84	218.76	220.07	211.71	223.66	214.37	219.47	216.63	212.63
200.49	201.73	199.29	201.04	200.09	200.8	194.95	195.13	199.83	201.71	194.67	202.86	202.15	200.55	198.23	204.97	201.65	195.11	193.76	196.94	202.01	191.75	199.28	202.33	198.41	193.83	204.8	196.66	198.5	194.77	199.02	199.72	192.34	201.31	196	198.17	196.14	203.43	196.3	192.95	198.64	197.73	199.65	202	195.69	199.8	194.77	193.35	202.34	196.15
212.32	207.43	206.88	208.35	212.94	204.09	208.32	209.41	211.81	203.83	212.14	209.08	211.74	205.42	207.52	211.74	210.48	211.77	206.68	215.03	207.04	203.9	205.24	205.27	208.89	211.48	213.03	218.87	208.32	206.43	208.67	212.88	210.15	213.35	210.96	209.78	209.75	204.39	211.52	215.6	213.53	207.44	211.11	215.43	210	208.81	212.13	209.4	208.66	209.38
199	208.04	203.37	203.68	206.38	207.2	206.67	200.07	207.44	205.59	208.16	208.55	205	201.01	204.52	207.03	205.84	203.31	208.7	210.49	208.29	203.48	208.8	203.29	212.84	194.49	206.9	207.22	209.49	204.74	205.72	207.5	211.69	207.5	202.77	204.81	208.31	202.41	205.31	214.15	202.34	205.55	207.64	205.23	204.69	208.47	200.35	206.28	213.14	200.36
217.94	215.3	216.43	217.08	223.36	218	215.75	213.97	214.95	215.38	216.4	213.5	218.87	218.37	222.09	217.17	217.33	217.42	221.52	217.43	214.54	216.56	219.62	219.81	216.65	223.37	223.01	219.42	217.11	216.03	211.16	217.45	222.24	220.79	216.98	212.46	217.29	213.84	219.23	223.1	222.87	216.1	218.29	217.17	217.04	216.39	220.45	219.69	211.99	222.04
195.51	191.1	196.2	194.83	198.75	186.61	199.13	191.79	191.25	195.17	195.93	193.51	198.85	193.05	192.94	202.77	189.59	194.66	196.02	198.36	198.16	196.36	197.6	188.61	190.03	189.93	194.75	192.08	192.4	204.8	190.67	194.36	191.42	193.43	193.98	192	194.75	192.44	194.81	197.73	197.48	191.96	192.72	196.19	199.22	194.14	197.79	196.46	200.62	199.44
211.79	214.71	220.07	217.06	219.35	215.79	220.34	216.42	215.65	219.06	212.58	215.63	220.27	211.59	216.67	217.32	219.73	215.71	220.15	223.48	214.03	214.27	219.71	221.25	217.47	211.49	217.79	212.6	214.97	211.47	218.83	223.21	216.74	221.6	216.07	214.78	214.37	222.74	213.41	214.03	213.06	217.19	216.71	222.09	214.09	210.52	222.31	218.17	216.98	213.46
207.4	209.17	207.6	204.04	207.75	207.87	209.6	214.57	210.22	206.09	208.56	200.29	205.51	202.21	211.03	209.5	208.83	210.85	201.05	205.98	208.93	214.91	210.7	212.88	207.16	207.43	208.28	214.39	207.15	209.96	208.22	204.06	205.02	204.87	207.2	210.02	202.71	206.01	204.64	210.1	201.59	210.5	203.25	206.51	201.37	210.8	203.91	206.78	206.53	205.52
206.56	207.52	205.13	208.4	201.07	202.18	201.69	197.9	198.72	201.77	201.91	210.2	197.89	204.39	211.57	201.92	198.83	199.38	200.4	204.99	209.76	211.21	206.26	197	206.85	200.71	201.37	204.36	204.23	201.34	208.98	210.51	200.26	205.93	204.59	210.87	198.65	202.94	200.07	209.6	208.67	194.17	200.36	200.16	201.41	197.5	198.52	206.24	203.25	209.25
198.57	200.18	200.64	201.36	199.57	198.16	204.38	199.7	205.16	197.26	204.63	199.98	202.13	203.34	198.69	201.01	202.24	203.81	196.25	198.38	199.67	203.35	196.3	197.67	204.78	197.82	200.71	196.73	195.98	197.95	192.64	196.43	203.37	204.45	206.62	195.33	203.88	201.69	204.24	193.11	197.22	206.88	205.72	199.91	201.06	197.23	198.18	192.62	200.89	201.18
201.34	204.23	206.88	200.14	206.02	203.85	207.05	191.86	205.67	200.48	201.73	199.31	199.81	201.59	201.41	201.02	205.71	202.58	204.88	205.36	201.15	208.3	199.63	206.4	211.56	203.61	207.68	198.9	206.38	200.18	195.44	198.91	196.25	201.38	199.6	205.45	200.97	207.36	202.37	197.66	203.82	203.81	206.17	213.04	202.96	208.4	202.37	198.75	205.71	208.23
210.86	202.87	209.24	206.28	205.04	206.41	210.15	202.84	209.64	210.04	212.87	214.8	210.44	205.59	207.04	204.35	215.75	209.7	208.09	211.84	205.59	211.13	206.65	202.58	205.58	203.55	210.28	208.93	208.67	210.36	209.22	208.5	207.23	208.82	212	208.02	196.38	208.59	210.94	205.17	207.44	205.04	207.5	208.95	208.66	205.55	209.72	210.06	207.05	208.21
208.28	203.38	206.23	211.41	202.75	212.31	206	215.08	209.39	205.42	208.71	209.2	209.82	213.36	210.96	212.95	209.11	204.08	203.1	206.78	202.72	213.87	216.64	202.94	209.86	200.68	208.3	210.85	213.02	217.96	209.25	205.49	201.9	202.02	203.1	207.43	207.43	202.78	204.39	210.44	210.03	209.74	210.53	199.86	208.82	214.56	206.18	212.54	206.65	211.93
202.39	209.72	207.45	199.12	202.8	205.29	206.84	203.63	198.64	198.43	198.74	202.06	196.63	206.52	200.6	207.36	204.57	200.89	202.36	196.66	204.88	207.67	202.86	205.56	199.76	206.25	205.06	197.81	205.33	206.95	205.7	202.19	202.31	204.35	203.43	204.71	198.25	201.14	197.97	199.11	195.2	202.64	206.05	201.24	205.15	199.48	208.4	201.4	198.27	203.32
216.87	218.83	214.74	221.61	217.36	212.64	219.84	221.61	220.44	215.35	216.79	217.37	219.12	211.82	213.07	212.33	217.38	223.3	215.45	214.25	214.7	217.66	214.96	220.11	211.24	221.6	216.1	221.39	220.1	219.33	218.76	214.03	218.12	219.58	216.85	223.32	218.85	214.06	218.4	214.55	215.22	222.35	223.8	225.4	210.16	217.49	215.59	220.37	212.7	216.16
206.77	203.23	210.13	201.48	205.57	200.68	208.19	211.83	206.33	210.34	207.27	208.32	203.72	209.74	204.08	204.13	206.98	208.66	197.75	207.52	201.05	207.72	208.84	206.16	209.37	205.94	209.79	207.03	207.84	205.73	209.37	207.24	203.44	206.4	204.74	206.13	207.99	209.82	207.54	203.72	208.3	206.57	204.93	197.92	204.85	207.74	207.49	204.63	210.02	206.02
204.84	201.38	205.03	204.57	203.07	208.51	208.04	203.79	199.06	211.08	207.8	205.52	204.23	203.12	208.17	203.3	201.79	206.38	208.94	203.03	202.66	202.58	198.26	210.51	199.72	207.76	204.62	205.12	206.33	203.86	205.88	203.74	205.12	205.9	195.8	204.55	200.33	212.56	207.78	202.5	197.56	201.07	210.91	202.14	202.73	210.59	204.76	202.34	208.41	206.24
213.35	216.03	218.59	220.01	213.32	220.15	222.73	219.61	217.5	215.56	218.39	215.6	218.2	215.51	216	214.53	213.91	217.3	219.11	217.62	216.06	214.43	216.49	219.56	214.48	218.91	219.59	215.99	218.01	219.74	213.22	220.89	209.79	219.51	221.78	212.7	215.67	219.87	217.32	219.3	215.58	217.64	212.58	218.01	216.24	215.81	211.57	222.39	217.29	221.83
220.34	222.24	212.45	216.58	212.47	223.94	219.26	218.06	215.24	215.61	224.73	214.27	211.84	212.79	214.03	212.1	213.02	216.83	211.35	220.32	214.57	217.12	211.91	215.67	215.15	218.65	219.11	211.66	219.31	214.64	218.42	212.66	211.96	218.83	221.77	215.45	211.52	216.22	214.55	217.14	224.34	213.33	215.58	217.15	213.5	214.93	216.33	223.96	210.81	214.19
203.15	214.34	211.61	212.55	201.53	210.53	201.86	209.29	212.22	210.34	206.63	203.95	211.56	214.52	210.46	211.88	202.57	204.5	209.67	215.58	207.87	211.55	212.81	210.5	208.75	208.16	209.02	205.22	206.45	207.94	208.65	214.55	204.94	205.65	210.13	209.09	207.35	211.78	209.11	215.38	219.67	213.46	208.88	207.38	208.08	208.32	210.3	206.28	210.23	205.25
206.8	202.08	203.89	202.53	205.72	217.7	206.72	205.71	206.59	205.94	204.36	200.31	203.91	206.53	206.88	209.76	208.19	203.99	204.56	201.08	206.66	208.15	206.07	198.92	204.91	206.18	205.4	205.67	207.65	210.48	209.48	208.23	204.44	208.44	203.44	205.87	204.67	208.2	203.83	205.85	209.38	203.62	201.78	203.39	203.33	207.69	201.99	213.28	212.91	207.76
205.32	206.4	209.52	205.76	208.67	213.23	205.97	208.65	210.81	205.08	208.03	210	209.95	214.05	205.93	207.74	207.48	215.57	208.91	212.49	205.34	201.48	203.88	206.04	212.12	216.43	208.83	208.05	211.84	204.95	205.08	205.86	206.8	214.45	207.92	209.13	204.78	213.68	209.66	202.03	207.48	204.79	210.99	220.81	210.62	210.26	212.5	211.03	205.57	205.99
211.98	216.11	213.05	210.06	214.96	213.59	213.32	213	208.63	213.32	211.07	214.25	211.01	206	207.19	211.26	210.55	208.7	211.05	205.84	203.98	210.55	206.53	206.07	209.81	207.85	214.99	215.92	217.33	215.18	211.38	222.11	212.38	217.52	212.54	206.03	206.6	210.72	209.92	219.76	210.82	215.63	216.91	211.52	218.31	211.31	214.32	218.57	210.68	215.33
209.85	218.47	215.76	226.01	223.49	219.75	212.7	222.5	218.17	217.01	217.43	224.09	211.63	214.72	220.06	218.8	213.79	212.18	215.54	215.73	216.71	223.72	223.75	215.49	212.17	219.34	211.35	213.78	222.21	214.26	214.32	219.14	212.28	219.83	211.22	216.48	210.71	224.09	214.83	220.99	214.75	215.84	214.18	215.72	215.66	213.99	221.47	215.55	214.72	217.5
226.14	218.82	218.74	211.07	225.12	222.52	216.6	214.39	216.53	220.03	213.04	221	217.09	216.02	216.36	218.15	212.83	219.48	217.18	215.59	219.73	219.31	216.36	225.77	215.88	222.39	221.8	214.97	218.7	216.83	209.96	217.95	217.73	221.76	215.48	224.39	219.01	215.29	217.92	221.4	218.43	212.43	224.5	219.22	214.67	217.04	214.1	219.97	217.21	220.39
201.5	198.35	199.93	198.91	198.25	202.93	199.03	199.93	203.56	205.9	203.31	199.52	200.67	208.23	206.91	196.86	195.02	199.96	199.46	201.68	200.87	198.74	195.79	193.78	196.59	195.48	200.71	188.87	199.45	198.17	199.03	198.47	191.63	197.93	197.3	201.03	198.61	195	199.51	196.52	195.85	195.54	195.54	199.86	200.98	205.44	198.12	198.3	202.91	191.88
212.53	211.46	206.95	216.65	207	205.77	213.21	210.55	207.48	214.67	211.85	208.92	213.06	206.12	211.53	208.09	207.45	211.49	211.25	206.13	205.5	208.95	207.59	201	204.33	210.42	212.45	210.59	212.5	213.99	212.23	207.09	209.74	206.83	217.41	204.22	204.25	212.28	205.4	209.98	208.9	205.43	212.24	211.73	209.67	211.28	211	203.93	211.74	212.09
206.86	197.75	202.77	203.57	197.82	205.66	197.09	196.49	202.04	205.83	206.95	197.97	203.86	207.16	207.64	202.93	205.5	206.42	199.16	201.1	200.32	200.18	206.14	204.67	198.31	203.66	202.75	200.78	198.94	205.86	205.75	206.56	212.34	197.34	205.38	201.28	201.46	198.4	205.01	209.21	210.73	203.64	201.1	201.96	203.14	201.37	199.45	204.16	200.95	200.72
206.04	201.08	210.37	197.19	205.42	203.22	203.86	206.52	202.87	201.66	199.66	203.31	200.14	198.82	203.58	201.14	200.05	205.54	204.45	203.47	210.99	210.83	204.29	203.46	202.92	195.74	204.3	203.57	203.7	198.71	202.34	200.82	206.53	203.12	205.07	210.53	202.27	199.5	204.11	205.21	206.49	196.96	204.82	193.65	198.84	194.28	202.28	199.26	209.15	203.77
207.1	211.61	200.83	212.59	212.13	203.9	212.69	211.48	209.49	209.29	216.61	213.14	206.25	215.43	211.27	214.26	208.44	209.79	208.53	207.72	207.68	208.78	211.69	211.36	204.97	206.4	208.97	213.9	205.11	210.68	208.86	212.96	205.29	205.7	212.11	206.52	213.59	209.59	210.81	209.25	207.58	209.38	207.71	209.95	206.87	211.45	213.92	212.23	220.01	211.53
213.15	225.52	211.18	214.77	211.3	216.22	222.02	217.12	213.37	215.58	221.81	215.7	215.46	217.38	223.71	215.12	212.14	221.4	215.85	215.96	219.59	215.34	212.69	214.22	212.84	222.99	219.72	215.6	210.13	226.46	218.07	219.73	218.8	220.04	216.29	213.67	219.76	226.13	220.06	220.17	212.94	218.03	216.62	222.44	223.38	217.93	220.1	215.35	221.11	216.7
205.56	206.11	203.72	216.09	204	212.15	204.18	210.1	202.49	210.18	211.06	201.58	209.89	208.12	205.3	212.34	205.07	207.37	208.94	208.87	210.5	203.21	210.49	203.39	202	211.6	201.64	207.13	205.72	209.27	212.11	210.41	208.44	204.72	195.63	206.52	215.57	209.31	203.15	208.32	216.72	203.71	203.63	206.64	203.47	207.43	209.69	211.71	209.47	203.85
211.64	208.72	209.32	207.54	208.23	206.33	205.62	208.8	209.29	211.08	212.33	203.59	206	206.11	209.99	206.02	207.28	207.89	212.14	213.36	209.73	207.09	208.07	207.73	209.99	209.55	209.51	208.24	207.19	208.53	206.63	204.77	210.83	209.15	203.27	203.82	209.27	199.69	210.2	215.83	211.75	208.39	210.49	204.17	206.3	208.74	209.55	205.18	209.82	206.31
201.73	195.21	197.34	198.89	196.78	205.01	191.55	199.82	201.7	200.78	198.5	201.44	191.05	199.45	203.74	201.16	201.94	201.46	195.39	193.16	193.76	194.8	201.14	199.36	200.57	206.29	202.75	200.9	193.97	198.02	207.87	198.71	201.83	199.95	199.76	197.06	197.96	201.36	204.46	192.74	199.28	203.63	195.73	196.31	197.15	206.9	201.24	204.21	195.96	199.6
204.62	204.51	214.33	206.62	208.71	211.16	204.3	202.4	209.19	213.05	203.09	209.98	208.18	208.61	207.76	204.28	209.68	209.03	205.39	211.55	209.15	213.51	209.71	206.05	212.77	206.36	208.62	208.42	201.57	204.07	205	208.35	206.65	203.74	205.56	211.97	216.17	208.5	210.7	206.14	207.55	203.34	203.07	209.92	207.01	205.4	210.62	211.36	210.16	217.53
200.67	202.16	203.97	204.12	200.48	201.89	203.18	210.4	197.22	208.01	203.59	198.29	198.2	199.67	205.62	207.38	208.43	208.92	205.18	207.01	201.86	201.72	210.96	207.93	205.37	202.74	197.42	205.13	203.74	206.37	202.87	208.47	202.05	206.8	199.97	200.85	202.58	203.89	201.15	197.53	202.91	206.12	202.6	207.18	205.8	207.18	208.12	196.83	201.11	203.79
194.66	203.67	203.74	199.16	202.32	203.28	206.8	199.92	199.93	205.21	201.38	201.56	201.24	201.33	207.54	199.11	201.76	205.01	207.28	205	198.52	199.46	202.96	195.89	202.57	197.82	201.23	198.75	202.95	204.84	200	203.21	206.81	198.96	197.74	199.36	202.81	199.21	207.3	206.08	202.79	200.06	198.53	200.74	200.34	202.32	203.63	196.43	200.88	200.36
194.73	204.13	199.74	197.98	199.7	201.9	197.31	204.18	197.58	201.8	197.09	200.68	196.95	203.95	192.55	194.9	201.13	201.28	203.65	206	200.9	197.81	202.75	196.82	196.7	193.75	196.71	199.37	201.41	203.2	200.31	195.79	200.47	196.76	202.89	196	197.66	197.83	199.77	194.43	199.58	206.39	198.25	200.49	200.02	191.19	195.48	194.16	196.8	199.33
201.73	201.89	211.1	207.65	201.86	197.18	203.69	209.11	205.87	207.5	205.17	206.19	208.27	202.07	208.84	206.9	198.94	205.77	200.58	210.4	207.84	205.51	197.9	207.77	206.55	207.94	203.93	202.93	212.15	203.39	196.12	204.96	204.43	206.34	206.16	206.72	205.21	209.45	210.19	199.47	209.88	200.6	196.49	201.69	202.86	203.24	203.54	206.06	207.01	204.25
205.6	208.86	212.04	204.72	204.94	200.97	202.65	207.85	206.74	211.25	204	205.62	216.32	208.9	202.82	207.15	205.61	203.55	204.98	208.63	210.08	211.63	207.25	199.66	206.22	206.67	203.85	205.44	208.46	200.23	206.31	207.61	203.04	205.99	204.32	208.46	210.55	210.24	205.79	206.86	199.86	209.45	211.49	207.01	204.08	198.31	210.84	208.92	210.09	203.64
207.55	208.98	219.54	212.6	210.95	215.05	207.56	212.5	208.88	215.02	213.39	210	209.17	210.03	214.96	211.58	215.57	218.11	212.41	211.02	213.38	221.46	208.95	211.64	208.82	216.29	210.28	216.04	212.63	210.82	211.36	223.26	217.05	208.71	219.9	210.01	213.25	214.22	210.03	217.05	217.67	217.85	216.03	214.02	215.22	212.11	215.27	216.61	219.01	217.44
198.98	201.12	200.96	194.03	199.55	200.36	203.21	206.83	195.52	202.9	195.79	203.19	198.52	203.91	201.38	206.97	210.37	202.28	196.67	200.5	203.82	199.62	202.96	203.42	199.04	196.18	197.02	201.85	194.73	206.08	198.87	200.51	201.19	195.54	204.45	205.84	201.14	194.67	203.14	202.68	197.25	198.14	198.26	200.47	208.48	200.19	199.4	198.76	195.69	199.72
202.53	202.39	198.97	208.7	201.77	202.18	204.1	206.19	211.78	204.62	208.84	208.36	206.45	203.18	207.61	199.24	206.42	205.67	211.45	205.7	205.9	209.74	205.14	204.79	203.6	203.38	206.17	201.05	202.35	211.27	202.18	204.78	212.78	209.01	206.29	208.43	207.72	204.39	201.63	208.16	208.58	210.15	208.52	205.22	208.58	207.55	206.5	208.9	207.11	209.38
205.58	207.27	202.82	211.19	208.31	200.97	206.04	205.48	201.4	200.15	206.41	207.21	197.77	200.6	206.56	202.86	199.71	200.91	205.14	205.32	206.2	209.48	205.7	206.07	201.01	203.85	204.03	205.3	207.21	207.24	207.79	203.4	204.76	201.95	203.91	206.3	202.01	206.57	205.18	206.39	198.48	203.15	205.87	205.56	200.05	201.98	205.65	205.13	206.54	201.68
207.39	209.7	203.68	205.95	211.73	213.29	213.46	214.57	215.88	213.49	207.72	208.34	201.59	205.87	212.86	205.59	214.9	207.92	207.3	211.98	210.69	213.2	209.79	209.21	214.37	207.91	205.63	210.42	207.82	210.63	208.12	209.42	209.67	213.12	206.41	201.54	211.27	213.93	206.46	208.05	211.59	205.39	207.9	205.11	202.61	210.58	211.18	204.29	210.37	211.09
199.46	201.14	195.9	197.53	196.43	205.22	200.49	203.72	197.51	202.75	202.49	199.94	196.61	201.81	197.46	200.74	197.07	191.38	201.55	205.55	202.29	200.69	198.76	198.1	198.61	194.29	199.49	198.57	201.98	202.08	201.01	204.37	201.86	200.87	199.79	200.94	196.35	198.43	200.37	193.88	202.79	205.26	190.19	194.82	199.36	198.63	200.72	204.99	199.62	194.82
203.47	204.19	202.08	204.69	199.95	203.46	206.37	200.47	205.9	199.43	202.61	200.63	201.32	206.28	209.76	206.18	206.89	201.84	205.95	200.91	198.83	203.14	203.97	201.89	204.15	204	205.94	204.19	204.41	199	198.86	203.21	199.04	200.2	207.76	202.13	201.87	199.25	205.49	206.52	198.85	196.3	199.15	200.45	200.78	200.7	200.68	203.03	203.93	203.28
208.98	208.25	211.42	208.2	212.17	212.22	205.17	216.84	215.17	212.9	210.17	213.94	210.15	211.9	214.4	208.99	213.61	211.8	208.98	213.71	212.18	202.78	211.54	208.45	215.17	206.01	211.57	207.28	214.24	219.55	214.62	208.01	210.15	215.92	208.71	212.39	217.45	202.47	204.04	210.87	214.74	204.35	210.11	213.35	213.85	211.28	211.73	216.81	213.09	206.04
203.82	207.74	205.85	201.18	208.3	208.25	200.19	204.77	203.6	207.13	213.33	206.05	201.71	209.6	206.48	206.88	202.45	204.83	205.67	207.92	208.42	204.32	198.46	202.51	208.67	204.63	199.25	206.7	205.36	205.86	198.92	212.91	205.76	204.59	199.26	206.54	208	203.3	202.58	203.92	205.6	209.9	202.78	201.67	202.45	203.45	204.86	209.5	200.93	202.57
203.06	196.53	200.66	201.31	206.36	196.92	199.85	203.02	197.56	202.81	202.14	200.32	200.79	198.1	201.08	197.34	197.7	202.94	197.69	201.09	204.5	204.24	198.74	198.88	206.55	202.79	202.02	193.95	194.52	204.5	194.58	200.4	195.4	201.35	204.4	202.51	198.94	192.58	205.11	196.74	203.3	203.8	193.52	200.07	198.29	205.66	199.1	203.76	204.9	194.27
216.54	208.05	209.27	209.44	205.91	212.62	212.22	211.45	209.66	204.82	213.53	207.21	209.71	215.28	208.77	209.67	210.15	209.91	208.71	214.39	208.7	209.78	205.71	214.61	212.82	207.49	210.19	213.36	208.56	210.64	214.23	212.03	214.4	211.85	209.78	206.46	210.56	201.53	199.27	203.61	205.24	209.74	212.67	211.09	212.77	211.44	207.51	208.95	208.36	212.25
201.06	201.1	199.65	195.67	198.86	202.3	201.14	199.21	202.37	206.98	203.12	209.79	198.01	199.73	198.82	199.11	200.15	203.77	196.01	196.38	197.38	196.08	195.47	202.13	198.99	198.67	194.38	195.54	205.03	201.51	201.26	200.07	199.01	198.46	202.27	197.85	197.74	199.83	193.84	200.49	201.46	199.87	201.88	196.6	198.12	198.12	198.79	207.01	196.12	198.05
202.86	210.1	209.9	211.79	207.12	210.27	207.24	204.86	208.83	209.49	210.42	202.36	210.34	203.67	208.63	210.17	206.71	211.37	208.96	205.73	213.67	204.85	206.29	207.27	210.12	207.73	208.87	204.98	203.39	201.02	210.43	209.89	209.83	208.47	211.65	206.68	203.1	210.26	201.74	212.28	207.25	207.66	209.93	211.01	214.71	211.65	214.26	206.62	209.2	206.62
202.1	213.32	214.78	215.32	216.35	213.8	210.14	209.76	209.27	209.53	213.27	210	212.8	211.12	213.22	213.32	216.57	214.11	207.12	214.97	216.56	216.07	215.31	217.83	216.14	213.84	214.78	210.64	216.64	210.74	213.27	211.21	211	214.61	212.97	214.94	208.7	212.27	212.34	213.14	215.54	207.23	210.4	212.4	210.54	213.76	217.17	214.14	218.94	207.81
202.11	195.86	201.87	196.83	201.86	199.79	196.2	199.95	198.51	202.16	191.43	192.08	200.08	204.89	193.02	194.03	193.82	199.85	200.46	191.97	199.66	199.29	198.33	202.92	195.7	193.12	199.83	201.55	198.44	200.52	196.55	202.37	198.03	197.92	192.45	199.88	201.6	202.06	196.44	193.87	200.98	206.14	199.56	199.02	191.31	198.93	194.26	201.98	195.5	196.37
205.27	200.28	205.97	202.66	196.88	199.5	199.58	200.53	200	200.59	209.24	203.31	202.18	199.36	201.98	198.62	200.24	201.74	203.76	205.88	196.28	206.73	199.3	201.57	198.63	197.96	198.98	203.69	202.92	201.98	201.82	202.68	196.79	203.09	199.08	205.95	201.75	206.48	208.38	199.42	198.44	196.11	197.82	203.09	201.97	198.95	204.36	201.58	206.02	204.16
213.26	216.22	214.81	211.78	209.9	211.69	210.44	213.69	210.87	212.62	216.25	211.55	209.78	209.92	216.04	210.52	210.57	214.3	212.3	208.24	211.46	208.11	209.19	209.08	215.16	217.42	209.67	210.92	216.47	209.29	206.96	211.67	210.59	213.46	216.05	209.25	208.63	203.08	208.06	212.4	212.91	214.52	213.4	204.81	214.15	214.3	209.59	210.11	211.45	211.36
208.36	203.61	204.13	211.23	213.28	207.67	205.58	205.84	206.07	212.34	215.81	210.35	209.19	207.67	207.22	213	207.4	206.64	205.3	207.07	207.28	201.76	207.39	203.17	211.31	209.47	214.65	204.44	203.28	205.49	206.85	209.2	208.01	208.28	207.94	205.78	208.85	206.93	205.73	214.75	205.91	204.06	204.38	209.95	209.51	212.39	209.02	201.18	208.6	213.17
209.71	205.27	205.28	204.29	211.11	209.71	217.27	212.42	208.79	207	204.17	205.03	214.06	212.42	207.49	210.12	210.72	199.74	208.09	207.7	205.53	215.4	206.29	207.15	203.58	205.88	203.98	210.09	203.71	202.86	210.16	208.27	208.05	204.91	210.21	208.46	209.52	212.04	211.65	208.8	208.68	209.8	204.34	210.38	208.02	206.67	209	205.78	211.53	209.92
203.1	201.35	199.74	201.74	198.55	200.95	201.94	195.89	200.51	201.28	202.2	194.41	203.09	204.16	198.47	195.7	205.17	197.62	195.17	195.67	193.69	194.03	195.85	201.3	204.96	200.07	196.65	197.25	196.62	198.03	190.88	195.3	198.86	201.32	197.41	204.59	200.18	197	199.91	199.01	202.83	195.78	201.03	191.95	198.72	196.66	197.07	201.4	193.11	198.12
198.63	201.43	194.16	202.19	197.56	199.96	203.53	196.41	201.77	199	194.53	199.09	197.76	197.71	203.34	201.81	202.79	201.38	206.54	201.53	202.99	201.17	200.62	195.95	202.5	201.91	200.48	203.1	194.75	202.13	200.49	197.39	198.18	199.87	193.34	206.88	202.53	193.2	194.32	199.9	201.9	202.91	199.24	199.57	197.86	205.57	196.81	200.06	199.83	205.16
203.98	209.1	203.77	204.16	211.71	205.65	210.35	210.93	213.08	201.19	205.93	210.74	209.15	205.11	205.87	213.27	206.96	213.67	208.6	203.31	211.97	215.11	214.11	203.1	208.44	209.22	211.55	206.99	209.6	208.94	212.1	210.07	203.93	203.39	202.26	210.54	203.38	207.37	208.55	207.27	210.54	211.51	205.13	207.66	206.93	212.01	210.89	212.74	212.23	206.72
202.08	208.72	206.57	210.71	204.95	208.83	214.72	203.32	207.85	206.34	211.07	208.85	206.04	213.39	204.38	214.39	207.26	206.7	213.37	205.74	205.34	211.11	205.38	207.28	217.67	199.87	205.06	211.51	209.19	212.27	204.52	205.09	209.13	208.43	219.67	209.23	207.55	210.12	210.01	210.18	215.26	216.9	204.94	210.01	208.62	206.82	197.52	207.39	212	211.09
215.1	206.86	217.74	217.6	210.28	217.23	213.47	212.79	210.39	214.69	219.99	215.77	210.97	205.78	217.39	208.84	224.6	216.67	210.51	211.03	212.67	218.09	214.81	215.17	212.75	216.51	209.91	211.38	203.31	214.43	211.42	215.03	216.19	209.41	214.58	214.28	216.42	218.05	221.09	214.44	211.85	209.77	214.77	210.94	210.46	208.27	216.82	211.99	205.22	219.99
202.66	207.95	209.33	200.57	213.2	200.13	207.54	204.53	205.24	197.65	205.15	206.26	197.96	208.65	206.45	205.34	204.02	201.86	199.32	206.39	207.25	209.42	201.17	201.24	207.71	208.89	203.81	205.91	204.64	205.9	203.54	200.05	202.81	207.88	208.19	203.51	214.65	205.65	204.69	200.33	203.98	206.02	207.61	196.25	202.75	206.97	209.22	212.15	202.3	202.05
218.05	210.69	206.69	218.85	214.76	214.66	219.47	207.8	206.61	216.86	209.97	211.34	215.76	216.95	215.49	206.87	208.52	210.12	212.83	213.7	215.24	211.43	214.29	212.13	209.27	214.28	211.6	218.82	214.8	214.89	213.76	214.14	214.38	212.73	209.46	215.75	208.83	212.89	213.26	214.45	218.73	211.08	214.98	218.28	211.62	210.47	210.45	214.56	214.99	212.23
203.86	208.29	208.74	200.48	204.83	201.97	207.21	204.93	208.42	206.17	203.86	197.17	201.49	198.97	201.72	199.34	196.66	203.84	194.3	196.99	202.44	199.3	207.48	198.61	201.71	198.6	200.84	203.7	206.39	201.95	208.4	203.88	199.15	199.72	202.42	209.22	202.44	201.82	197.59	198.57	202.37	205.09	201.79	201.45	203.27	203.93	201.05	202.95	208.68	197.2
209.5	212.58	212.55	210.85	208.36	209.44	205.24	211.69	212.14	208.37	214.09	210.32	209.68	209.58	216.11	208.61	208.83	210.17	213.43	213.9	211.52	218.05	210.52	211.06	205.48	211.74	209.03	211.66	209.23	214.6	208.87	212.05	209.66	208.7	214.74	216.89	209.72	214.21	214.1	221.15	206.61	212.53	206	212.02	203.76	211.93	211.67	214.6	210.56	214.77
198.08	200.23	202.66	191.19	202.47	202.32	202.92	200.83	196.95	203.44	202.66	200.52	201.54	199.91	200.71	200.24	201.08	202.72	201.03	204.08	194.93	200.08	199.2	201.98	196.72	200.89	201.71	197.95	205.63	201.89	198.93	198.77	195.7	199.37	207.2	207.88	206.9	200.79	196.52	204.85	201.98	202.39	196.5	201.7	198.35	199.65	194.2	204.24	203.23	207.57
203.99	205.17	210.43	202.41	207.37	205.46	206.72	204.78	202	211.46	207.47	207.9	211.05	205.14	210.68	206.21	205.47	208.26	205.7	205.25	206.41	207.27	211.18	204.07	205.48	205.6	209.16	210.47	208.13	212.5	206.39	217.88	205.74	215.55	211.18	207.78	209.41	208.58	208.13	211.45	207.38	213.53	211.3	205.21	208.5	206.24	213.44	209.23	206.7	212.06
199.99	200.9	205.2	205.48	204.23	202.77	204.67	202.54	205.34	205.05	204.81	198.69	207.9	203.6	206.72	206.22	200.7	203.53	208.06	202.17	207.48	201.58	202.86	199.21	203.44	209.08	205.75	208.18	203.19	201.43	207.09	205.97	208.36	205.38	205.88	205.63	203.88	205	202.22	198.38	200.09	197.86	203.74	209.27	196.15	208.45	204.2	198.89	203.63	205.71
211.03	209.97	204.36	201.78	207.46	210.82	212.51	215.06	207.78	209.96	211.16	209.83	209.02	204.16	208.88	208.33	212.85	212.16	205.44	206.07	204.37	207.21	208.75	209.71	212.05	209.53	207.7	210.29	206.24	208.04	209.72	214.62	206.38	206.13	202.95	209.05	206.4	207.95	211.08	205.15	208.98	206.86	205.46	215.02	206.97	210.81	208.61	206.42	206.23	207.06
212.03	213.57	212.09	208.38	206.65	207.8	214.98	208.58	215.57	213.63	213.9	208.54	213.52	213.9	217.76	208.13	211.18	213.04	213.72	210.94	207.38	214.66	215.19	210.61	213.9	207.49	210.82	214.64	213.29	211.94	209.75	218.03	213.37	213.15	208.25	203.95	211.53	217.45	207.2	207.65	207.89	212.94	211.08	208.13	207.95	212.88	208.6	210.6	215.33	206.44
211	208.49	206.67	207.1	208.85	204.5	205.18	208.51	208.68	206.98	202.71	209.45	209.94	205.17	205.86	205.35	212.1	207.02	208.51	210.18	207.36	207.93	211.67	212.91	205.25	206.45	207.45	206.46	202.38	200.85	202.16	210.05	202.54	216.78	206.26	210	201.96	207.55	212.69	210.31	204.56	216.46	203.22	206.28	204.76	211.73	203.88	213.81	213.74	205.92
204.16	199.27	209.19	198.44	205.51	196	201.77	203.7	197.52	195.01	202.16	198.7	198.51	202.39	203.03	197.2	197.53	197.67	204.04	200.89	207.53	197.07	205.13	195.93	197.78	199.46	201.47	194.15	200.68	194.79	203.78	199.46	207.26	198.71	199.43	190.15	199.15	198.3	200.16	198.46	202.32	205.65	203.09	200.94	208.17	206.38	198.38	200.45	194.93	200.99
198.94	202.81	204.04	204.88	196.21	207.71	210.72	196.84	201.93	205.43	200.73	207.44	201.95	197.71	206.12	205.86	201.83	200.62	204.08	205.73	207.48	204.07	204.18	201.74	202.87	205.49	203.82	204.57	196.41	207.74	203.18	203.35	200.11	201.7	203.32	205.43	204.47	193.62	199.85	204.25	204.35	200.52	199.87	200.96	202.65	205.04	200.8	198.37	203.69	201.58
207.15	204.57	206.13	207.93	207.08	203.21	200.64	208.86	203.76	201.98	205.05	208.08	201.11	212.07	207.26	201.59	205.96	200.51	201.36	205.61	202.82	209.45	202.37	205.15	206.8	204.34	202.73	215.3	198.44	205	202.22	204.64	203.19	199.65	198.34	204.71	202.5	206.32	202.24	201.57	205.09	200.01	201.92	205.43	205.16	202.37	207.19	201.18	205.92	207.32
218.43	219.43	213.12	222.31	220.12	224.69	217.82	220.84	215.41	220.38	216	218.85	216.21	221.8	215.91	220.84	218.1	219.33	221.92	214.27	216.16	218.06	216.71	216.83	219.56	222.91	215.92	218.09	221	209.73	216.9	218.08	218.47	214.95	216.04	215.54	219.62	219.06	219.78	220.75	217.94	218.83	219.79	220.86	220.64	223.46	219.54	216.34	215.57	217.41
203.98	210.78	202.49	204.2	196.34	202.52	200.65	201.04	195.18	206.97	194.63	198.58	198.25	198.71	207.77	205.09	203.26	199.8	197.05	199.17	197.73	201.92	198.98	208.95	197.63	199.26	201.59	203.57	206.81	200	201.51	203.74	202.87	201.54	201.55	201.54	199.43	199.19	205.59	195.61	206.12	195.34	207.01	195.73	202.85	194.02	203.53	202.89	203.65	199.35
202.99	204.8	204.85	210.77	208.29	205.29	198.36	204.88	204.54	207.77	202.58	199.81	208.88	208.53	201.62	204.77	208.1	203.41	198.24	199.2	199.91	202.23	205.63	198.34	202.39	204.52	199.04	204.38	201.85	203.25	200.55	209.68	200.21	207.83	204.65	214.08	201.43	200	199.52	197.47	200.25	205.37	196.92	200.66	200.37	204.4	204.7	203.59	203.19	205.89
199.98	200.49	198.55	195.1	203.89	194.65	201.34	205.74	205.51	194.43	205.8	196.71	200.05	200.29	200.48	199.36	191.7	208.32	202.39	200.99	204.16	199.04	201.68	201.51	201.08	195.41	197.22	200.18	200.53	199.89	203.81	200.07	204.95	200.22	200.02	199.98	203.8	201.89	199	205.21	196.79	201.95	203.31	201.99	200.32	204.17	197.48	199.31	198.93	205.25
209.27	212.74	214	207.92	211	204.67	218.42	214.56	218.4	213.2	219.6	213.56	214.5	214.37	211.98	210.01	215.61	215.47	212.95	214.63	210.86	216.26	214.5	209.91	212.24	214.01	212.54	214.63	219.84	212.68	213.71	210.86	217.19	213.93	207.37	209.22	214.03	212.01	207.55	213.12	208.04	219.87	217.63	204.48	214.86	212.96	211.28	216.48	217.35	216.31
221.88	221.52	209.79	219.92	226.21	215.7	218.65	216.16	219.66	223.32	216.59	221.95	215.39	218.06	213.29	217.15	215.99	214.39	214.69	213.39	222.86	217.65	216.98	221.89	221.85	211.67	216.16	214.83	223.7	214.64	219.88	215.65	219.37	217.44	221.4	212.31	223.31	223.95	220.18	220.79	220.88	219.94	215.99	222.44	216.58	218.59	211.33	215.87	214.04	216.09
207.32	203.64	202.55	209.24	202.94	203.78	201.5	194.35	208.21	205.28	204.3	198.58	200.26	201.34	204.81	201.41	206.51	205.5	203.06	196.33	205.84	205.78	207.51	202.4	205.21	202.83	200.15	200.15	211.91	201.88	201.14	200.74	201.66	203.13	200.5	201.3	206.71	204.53	206.13	202.3	202.12	202.8	204.38	202.84	203.82	204.17	201.49	205.26	209.69	202.04
194	198.55	194.85	199.25	193.3	199.65	189.83	194.67	187.09	193.96	199.99	196.39	188.62	200.27	189.59	189.49	193.62	201.1	194.08	192.75	192.18	196.67	191.84	189.4	195.45	195.3	195.84	192.49	193.58	191.39	199.49	197.93	192.16	198.97	190.04	196.88	200.34	193.95	194.2	191.06	192.83	194.48	201.8	198.24	196.59	197.38	190.44	192.07	194.85	198.3
205	208.36	207.12	207.57	206.79	205.82	211.21	205.77	205.53	206.75	200.34	207.44	212.51	215.2	210.69	211.72	200.48	210.76	205.81	207.88	212.34	210.37	207.44	205.46	208.38	201.79	205.66	208.75	206.94	211.15	211.17	208.58	210.28	206.07	210.77	205.9	201.37	204.64	211.19	206.2	209.83	201.93	205.91	213.7	208.73	206.35	206.91	210.06	212.66	209.98
211.44	211.59	211.73	209.85	205.67	211.71	209.12	212.87	204.68	205.33	208.03	206.44	211.64	206.61	208.01	207.13	212.79	212.11	205.76	205.63	207.84	206.32	212.34	204.48	216.89	205.16	208.33	211.08	204.36	206.96	212.16	204.67	204.28	209.37	204.9	211.6	202.35	208.98	204.64	204.27	203.42	201.27	211.05	207.66	209.16	207.78	206.7	212.1	206.93	207.22
208.39	211.74	218.5	212.24	213.77	212.34	214.65	210.06	214.64	207.59	214.15	208.77	215.62	207.25	211.68	212.62	213.9	213.39	208.11	215.76	212.46	213.63	212.19	217.79	209.01	215.41	209.83	214.27	210.28	210.8	205.46	211.72	205.36	205.54	213.53	207.01	210.12	212.09	223.3	209.07	213.12	214.76	210.12	210.43	205.02	212.47	213.34	210.63	208.63	213.56
220.15	212.17	222.57	214.91	220.21	208.28	213.41	215.75	216.8	216.98	217.94	217.35	221.02	210.2	217.7	219.66	217.93	209.62	216.9	214.58	216.93	213.87	208.73	220.01	221.75	223.24	219.21	219.66	217.9	220.79	215.86	218.63	218.52	221.77	215.05	211.97	217.31	213.67	210.63	215.34	213.29	210.36	213.19	217.78	220.85	216.7	212.45	216.5	217.16	214.2
213.66	205.52	203.01	208.27	210.9	203.48	206.27	216.4	213.65	211.12	207.09	212.69	211.67	207.4	207.05	209.97	201.64	212.21	206.97	204.39	205.72	204.59	213.4	211.94	208.59	206.8	205.06	205.57	212.8	205.33	210.41	204.63	210.1	207.55	210.66	209.26	210.9	207.64	204.97	208.8	213.45	208.17	208.19	212.67	209.15	206.04	212.66	210.03	208.29	204.91
201.3	199.01	205.09	194.35	197.26	201.39	195.82	197.92	202.82	208.16	198.98	202.69	192.36	208.98	197.38	203.27	198.32	197.46	199.02	197.82	197.9	201.2	200.88	199.93	205.62	194.98	201.44	204.71	195.54	198.74	198.07	197.27	203.19	207.25	199.28	201.88	197.22	202.22	201.18	202.92	201.74	200.45	200.35	203.74	204.24	195.22	199.69	203.03	198.89	193.19
196	205.59	195.07	200.43	205.74	204.35	205.15	199.46	206.01	203.52	202.69	203.99	208.21	208.09	199	203.3	204.99	198.69	206.69	200.79	205.39	207.89	207.12	198.25	204.11	204.99	204.08	203.45	199.51	203.9	209.15	202.49	197.9	206.95	201.21	201.71	206.91	200.63	205.6	201.79	204.43	202.39	199.42	207.68	203.5	203.67	195.1	206.85	200.59	201.03
198.85	208.5	200.14	207.75	208.82	204.36	200.5	201.69	200.44	209.15	201.72	207.32	205	205.21	203.37	205.65	207.51	199.36	200.14	205.72	207.56	208.39	204.31	205.37	203.24	197.34	208.79	209.61	212.93	205.98	208.96	197.9	202.82	207.48	200.07	205.17	204.35	211.41	208.28	207.65	201.73	201.81	205.28	206.61	211.75	202.54	211.35	199.64	208.08	208.98
212.22	212.44	207.21	199.72	209.94	205.43	202.44	211.81	211.83	209.57	207.15	206.52	210.88	204.32	208.26	210.85	210.73	205.03	208.08	208.91	207.67	210.26	210.3	207.33	210.82	213.81	209.95	206.1	205.25	207.19	214.36	211.75	208.96	201.8	207.98	209.62	208.09	208.55	215.25	207.14	210.68	209.87	207.56	207.93	218.34	210.23	202.98	211.16	203.87	203
212.11	210.21	214.05	201.37	208.58	219	207.94	216.52	211.71	216.62	214.19	211.04	204.69	214.54	207.87	210.79	210.63	222.11	208.75	211.6	214.3	215.88	212.78	208.84	204.45	212.3	211.66	208.82	211.09	217.79	208.31	211.97	207.81	213.42	213.86	212.35	214.2	211.7	209.44	213.27	217.43	214.17	215.66	209.11	216.73	213.29	216.67	214.23	210.41	216.05
205.4	204.65	200.22	209.09	195.75	203.55	204.51	205.93	200.05	205.53	203.6	199.82	210.77	206.09	206.52	206.17	205.77	198.86	200.78	200.44	203.61	206.95	208.3	203.08	205.05	208.43	210.02	202.46	196.45	199.38	197.48	206.64	202.95	205.02	206.67	202.55	203.99	203.63	201.49	203.54	203.01	199.35	204.45	206.44	201.63	199.08	194.81	206.73	202.75	207.74
204.4	214.12	210.52	212.34	211.79	203.65	209.48	207.52	209.67	214.44	204.71	208.09	208.12	211.3	209.07	208.92	208	206.44	209.68	205.87	206.43	204.36	209.39	212.71	206.98	212.07	206.52	212.45	210.35	209.87	209.59	208.6	202.8	203.77	198.66	209.4	210.56	205.85	206.35	213.13	211.12	210.52	210.23	220.99	213.38	207.61	208.03	209.52	215.58	214.09
211.47	206.55	212.44	210.76	201.8	207.07	210.37	207.14	213.04	203.66	202.12	211.77	207.03	209.51	210.89	209.93	209.57	208.81	209.15	206.5	210.93	205.45	208.86	210.53	209.69	206.48	207	212.55	208.47	210.45	209.14	205.2	209.87	204.55	207.27	213.13	211.7	209.31	210.32	208.89	201.65	209.28	207.57	209.72	210.32	208.31	202.05	204.44	207.57	206.33
190.12	205.39	200.03	199.93	205.5	196.39	202.61	205.65	203.92	204.22	201.97	193.81	201.85	200.23	197.02	199.75	199.16	196.44	201.75	205.04	195.38	202.96	206.77	200.45	201.23	200.93	197.89	204.55	200.85	207.22	194.6	204.37	198.48	199.78	198.5	204.09	195.28	201	199.34	199.09	197.87	197.86	198.09	204.13	200.31	202.59	206.76	200.69	199.02	199.09
192.01	186.56	193.27	194.41	192.59	194.98	195.14	199.65	191.63	189.56	197.49	193.26	196.77	188.95	196.25	188.35	189.92	190.35	197.55	193.78	192.75	196.82	193.17	195.39	198.53	188.38	197.68	190.16	199.29	194.77	196.27	198.61	194.9	197.68	194.75	196.64	184.35	191.69	193.89	190.74	202.15	196.95	203.18	190.94	190.91	199.61	191.34	187.76	194.18	196.37
202.69	207.99	205.92	204.75	205.43	207.23	207.98	209.79	206.52	211.32	205.52	213.34	213.69	210.97	197.37	205.06	206.99	200.52	204.1	206.56	206.03	211.34	211.59	204.08	208.51	212.86	207.66	211.89	205.13	206.27	211.04	206.66	212.03	209.25	211.12	209.97	203.66	205.28	211.4	207.18	211.54	205.92	207.64	208.75	214.88	214.87	209.07	201.78	210.04	209.56
213.1	209.5	215.53	214.33	214.17	210.22	212.5	213.33	212.41	217.76	214.96	208.99	212.86	206.52	213.01	214.53	223.32	209.18	207.98	215.5	209.54	209.31	209.1	214.41	211.17	208.12	208.85	210.54	214.49	209.96	215.66	209.02	210.19	216.95	215.07	210.39	210.78	212.9	209.82	211.01	210.28	206.51	216.07	216.68	213.51	209.6	212.46	211.56	211.61	211.53
197.44	198.81	201.4	198.46	200.25	202.64	207.16	201.71	191.23	198.93	198.09	207.2	191.31	206.61	199.5	196.84	201.47	197.31	206.13	193.2	196.41	206.8	193.67	196.35	196.17	201.33	199.93	198.88	200.84	202.53	203.44	200.91	200.43	198.87	203.47	198.25	198.21	201.8	201.9	208.47	194.26	201.7	196.01	194.38	198.45	200.42	203.38	200.31	196.13	191.2
209.12	207.11	210.12	209.87	211.08	211.38	212.44	205.65	209.81	206.9	211.93	209.35	206.44	212.82	210.3	214.42	206.99	218.82	215.6	218.04	209.55	208.87	206.16	217.07	214.4	208.76	214.21	206.61	209.59	212.51	212.87	207.4	210.37	210.8	210.99	209.52	212.89	207.79	211.53	205.19	209.04	212.14	211.09	206.76	212.05	214.45	209.3	208.07	206.63	209.18
205.13	198.15	201.18	199.89	201.7	200.39	198.23	202.05	199.37	199.79	198.03	194.73	194.23	193.36	196.53	196	199.67	203.84	201.07	202.45	205.88	206.09	208.61	199.44	204.49	196.54	198.98	203.77	200.33	195.98	202.7	204.02	201.79	199.24	195.35	203.19	195.37	195.04	198.43	208.01	197.86	202.89	209.84	199.97	203.38	202.11	196.21	202.42	203.45	193.79
196.36	199.2	200.78	198.89	204.36	200.05	195.81	193.5	209.74	201.72	203.2	197.52	201.34	205.04	199.2	201.22	201.62	202.61	191.03	199.78	198.79	198.03	196.68	197.65	205.32	195.73	201.36	201.89	197.09	200.4	196.06	193.53	203.42	202.6	200.77	198.99	198.24	201.17	196.26	203.77	193.75	198.13	202.56	199.85	196.05	203.44	202.08	201.59	199.6	193.14
206.84	201.87	200.06	204.84	204.45	206.61	204.75	202.1	199.4	205.66	202.4	202.4	205.04	204.83	207.08	205.81	203.71	201.06	214.33	201.5	209.8	207.41	206.19	200.53	207.3	202.4	198.66	205.3	200.47	204.99	204.36	206.03	200.23	194.49	201.63	204.39	205.33	201.79	199.26	200.42	202.45	197.1	195	208.83	202.74	206.93	198.47	197.58	205.82	207.83
197.29	201.48	202.5	197.94	205.37	203.44	203.24	209.13	200.4	197.35	204.58	211.58	202.49	207.17	206.01	195.32	205.44	200.73	199.36	203.46	200.08	199.1	195.8	201.03	197.19	203.01	204.64	198.77	202.6	198.41	204.5	198.52	201.22	198.32	195.98	199.67	196.81	198.79	202.4	202.72	204.11	196.83	206.24	198.2	204.05	203.94	197.77	201.68	201.05	201.47
213.46	207.69	203.96	208.46	206.57	211.4	207.92	215.6	216.01	215.01	207.55	207.16	216.41	211.7	209.26	212.19	210.77	216.76	209.05	214.82	212.9	213.99	213.92	205.12	215.58	215.01	210.39	211.84	214.01	211.22	211.16	211.35	206.86	209.5	206.38	216.04	207.18	208.55	209.32	205.23	212.07	217.79	213	213.49	216.89	213.13	208.25	215.66	214.43	209.16
199.84	209.3	204.43	209.11	200.02	206.87	204.54	206.59	199.86	198.09	206.62	199.16	210.16	205.42	207.21	204.22	203.88	201.07	204.42	209.01	204.55	207.42	201.95	199.61	201.03	198.98	207.38	199.19	201.7	206.7	205.95	208.76	208.21	200.01	203.35	205.25	206.21	202.15	204.41	201.63	198.45	205.33	210.17	198.89	204.73	205.82	199.38	202.23	201.29	202.25
217.41	220.99	216.29	222.34	219.05	216.64	209.04	219.33	219.72	216.25	216.09	218.87	222.85	218.87	219.96	218.91	209.26	217.97	217.47	220.89	221.29	220.01	220.76	218.27	216.26	209.48	216.88	217.92	217.98	217.23	214.82	212.11	218.92	214.21	222.29	218.13	217.7	219.52	210.19	219.5	215.65	217.89	215.02	215.69	218.23	222.14	213.73	223.88	215.5	217.21
200.44	200.7	198.38	199.84	200.71	198.13	198.05	195.12	201.21	203.98	195.58	197.2	201.14	203.45	202.21	195.83	197.59	199.03	197.9	203.53	204.23	201.4	206.94	198.84	203.05	196.91	200.12	201.57	195.39	203.42	199.67	194.98	201.51	199.08	202.95	203.78	202.16	202.5	206.03	199.25	204.24	201.13	201.17	191.23	203.45	195.86	196.9	209.11	196.89	203.1
195.88	204.51	198.93	200.21	197.59	199.7	195.22	206.08	194.11	197.16	202.61	204.07	199.5	199.28	199.74	192.15	195.38	202.04	203.69	198.22	194.78	204.29	198.22	202.91	199.95	207.62	197.39	196.95	200.91	196.67	198.71	198.94	202.79	206.79	199.25	202.91	195.01	198.78	202.62	198.68	196.88	194.9	208.14	205.17	198.72	195.9	200.11	203.25	202.35	205.29
206.96	200.78	213.15	208.87	201.75	210.9	208.1	208.06	210.01	204.05	206.69	204.03	210.55	208.56	209.43	203.05	208.1	210.88	210.78	207.19	208.56	197.49	204.65	208.2	209.81	211.42	208.65	207.02	209.28	200.58	205.92	205.43	207.17	209.11	211.34	210.01	203.22	207.92	207.82	206.71	211.55	206.34	208.75	206.84	209.52	205.45	206.64	206.05	216.12	207.04
204.78	199.29	204.13	206.84	198.08	208.78	207.64	202.31	206.18	203.3	199.94	202.92	200.03	204.07	201.95	201.21	203.15	203.33	200.67	200.64	197.95	200.19	202.43	198.71	201.11	206.85	199.69	202.42	203.17	211.31	194.29	195.08	201.85	201.53	203.16	204.07	206.55	195.89	200.39	192.8	205.28	203.06	199.59	198.28	204.51	202.56	199.21	204.58	199.56	202.94
221.78	214.01	216.61	214.03	221.52	218.66	221.68	216.35	218.27	219.16	211.82	221.39	216.06	212.75	216.43	213.08	218.69	217	209.75	218.51	210.75	219.31	224.92	220.18	215.63	220.87	223.02	217.29	216.93	221.13	223.88	219.46	220.31	214.34	214.44	218.08	219.59	222.74	218.53	221.25	210.76	214.02	215.25	217.89	216.32	211.18	221.01	220.05	221.59	215.34
205.69	203.4	204.61	202.8	214.87	204.97	205.33	205.38	199.64	204.94	203.64	204.79	209.62	204.67	209.47	210.92	206.16	203.91	214.73	208.08	202.39	205.06	201.12	202.58	204.6	208.38	203.76	207.46	203.1	206.41	202.92	205.44	201.3	200.8	196.35	200.49	203.1	205.05	209.92	206.86	201.76	207.45	200.91	202.51	202.78	203.31	201.69	208.68	199.31	208.91
216.65	213.71	214.27	218.18	213.45	211.9	212.47	212.37	206.83	209.3	212.82	207.87	212.07	206.78	212.02	214.16	216.65	210.97	213.42	210.11	217.69	212.81	213.16	211.94	219.34	210.92	214.84	215.19	209.34	206.6	218.38	204.59	211.69	207.1	211.58	216.48	209.52	212.65	208.9	211.1	213.6	208.56	213.66	208.14	206.95	210.1	213.46	212.16	209.44	213.77
215.72	212.26	213.39	208.13	215.6	215.12	213.59	209.52	214.02	212.14	212.96	208.88	212.01	204.43	214.29	210.72	211.63	212.32	215.07	210.42	213.46	209.61	211.72	210.49	208.61	208.71	214.07	212.61	213.2	212.43	216.12	208.29	210.97	205.84	214.86	204.04	210.72	214.58	210.93	211.78	206.67	209.03	208.7	210.78	210.98	205	216.43	207.75	214.45	207.75
210.3	214.45	213.47	211.29	209.16	215.43	208.44	212.49	216.2	210.92	209.53	214.5	212.94	211.86	208.12	205.72	216.54	217.39	219.59	212.28	208.58	212.88	212.6	215.71	214.73	212.36	209.24	214.8	207.77	213.36	222.67	212.59	210.96	213.79	211.4	216.96	215.47	214.3	210.03	208.31	218.61	214.91	219.36	218.32	211.76	207.32	217.99	209.19	210.58	212.74
215.45	217.47	211.16	210.78	219.16	214.82	217.02	212.28	216.64	215.25	211.27	218.33	217.17	214.01	205.52	213.58	208.42	218.54	211.63	219.13	211.25	213.27	207.38	210.9	210.37	215.37	208.04	209.2	209.38	218.83	212.98	216.86	213.48	210.36	211.51	215.33	212.85	214.57	209.02	219.39	211.96	213.09	212.3	212.5	213.1	211.14	215.55	214.06	208.82	208.68
198.44	203.39	206.03	206.27	198.84	196.45	200.52	197.15	204.66	197.21	196.78	204.48	206.7	199.49	200.26	204.16	206.38	196.79	201.57	206.84	209.55	200.18	202.11	204.84	200.4	204.93	202.98	200.89	195.83	198.43	201.57	205.72	197.75	197.8	203.03	197.69	200.76	205.01	201.2	201.4	203.48	204.44	206.01	200.67	202.87	200.59	205.88	199.22	205.93	200.11
196.41	196.5	197.45	191.22	193.38	196.09	201.14	196.87	198.5	192.87	197.77	197.17	197.58	195.37	195.63	187.54	197.24	196.52	199.82	200.49	197.85	199.56	197.8	204.22	194.85	196.33	191.52	197.58	200.4	190.31	200.18	202.23	194.51	194.48	201.28	200.85	200.28	192.71	194.57	196.84	200.61	201.44	202.59	206.74	197.25	195.99	199.86	195.78	198.61	203.56
202.95	205.67	204.52	203.29	204.66	198.89	202.91	202.43	205.69	202.07	201.75	212.88	194.55	202.94	202.69	208.12	207.98	204.61	201.03	203.01	204.34	202.66	203.5	199.04	199.89	206.14	197.09	204.44	203.74	201.61	207.34	200.19	210.62	202.91	210.53	205.31	208.2	206.36	200.44	201.64	193.45	206.87	206.36	194.86	206.98	208.48	203.39	206.37	210.17	197.92
211.51	210.21	214.87	214.67	214.2	206.98	216.58	210.35	214.83	209.88	214.55	218.12	207.42	211.87	218.28	214.35	216.64	218.85	213.74	207.27	216.2	212.47	215.77	212.04	209.88	209.7	208.94	219.94	205.52	213.35	218.8	215.1	199.23	213.03	214.21	212.01	213.86	216.92	214.69	221.65	222.23	209.35	215.02	214.33	211.55	213.76	215.51	210.84	211.7	210.91
205.1	210.77	210.33	217.43	208.46	209.3	214.06	211.51	212.03	213.62	213.62	211.1	206.5	206.11	209.76	206.54	204.21	211.16	203.53	213.01	205.31	217.88	206.77	211.09	211.89	210	210.44	211.83	206.47	214.09	210.07	214.34	207.4	212.98	209.57	210.72	216.41	210.2	208.32	215.88	213.28	212.83	208.81	212.82	208.6	213.58	213.44	216.86	207.78	214.94
211.57	219.48	215.53	216.67	214.54	219.14	212.01	223.7	226.51	218.04	210.4	220.62	223.45	214.04	214.46	223.39	219.19	215.84	218.52	217.66	224.1	213.14	222.22	217.51	211.74	222.12	206.45	217.87	217.99	216.83	216.29	215.65	216.47	217.01	216.46	216.36	216.62	219.68	215.61	219.17	218.11	212.72	223.35	219.06	213.18	219.72	216.89	217.06	222.84	222.57
212.39	213.71	215.36	214.22	209.53	202.67	202.41	206.11	204.57	205.2	209.21	212.08	203.99	204.53	205.43	202.93	209.85	204.37	207.33	214.12	212.07	205.6	203.55	215.18	213.42	208.75	209.45	201.73	204.93	209.44	205.57	215.32	213.7	201.02	204.77	206.81	211.83	212.85	206.56	202.91	208.41	206.29	208.89	200.35	201.95	208.61	207.1	202.86	212.72	211.09
213.62	214.05	212.37	213.95	214.59	206.54	214.11	210.6	203.11	210.88	210.89	208.01	212.56	205.39	214.5	207.54	209.69	208.93	205.42	214.01	213.21	215.3	215.07	210.14	212.84	206.83	215.2	212.28	212	216.18	202.18	219.04	214.33	206.24	216.44	214.26	208.66	207.93	213.22	212.24	215.49	207.42	207.7	213.7	212.43	206.69	213.1	212.66	208.82	211.7
196.85	194.96	195.11	195.86	202.94	200.02	199.57	197.92	195.97	199.79	198.38	202.73	205.07	192.46	195.33	195.47	192.67	196.6	202.37	204.05	200.56	201.41	196.74	201.33	198.61	197.62	206.32	198.73	195.16	205.28	201.16	201.86	201.86	198.61	199.49	192.8	195.46	194.26	201.94	198.1	196.7	200.86	206.11	208.17	200.68	202.8	200.91	202.18	199.94	198.41
213.2	206.67	208.23	216.39	213.24	214.08	208.13	204.84	212.89	213.3	206.25	206.68	208.88	210.11	207.72	206.16	204.9	209.39	203.97	207.3	209.3	210.98	208.88	209.16	212.17	207.39	208.34	209.61	213.14	212.15	200.32	207.09	203.26	210.22	211.61	207.95	203.45	205.06	210.26	211.58	210.52	209.16	205.54	213.1	206.3	210.75	208.91	205.6	211.43	207.53
211.46	210.72	211.37	213.67	206.67	211.68	204.26	201.89	211.24	208.46	204.65	211.14	205.51	209.97	208.12	209.6	208.77	208.4	214.52	205.62	208.78	206.81	209.99	208.83	205.99	214.64	204.55	207.24	210.25	209.77	213.88	205.95	215.03	206.59	204.53	205.05	201.59	209.28	207.66	208.9	204.91	204.71	206.4	205.38	207.85	205.87	205.65	206.08	208.36	202.96
212.74	207.77	207.54	216.39	210.47	209.61	213.31	217.6	215.52	211.31	216.17	214.38	219	217.72	209.97	213.45	209.64	208.29	204.2	216.86	211.73	210.67	211.26	218.76	214.6	219.56	210.2	213.87	214.65	210.68	209.66	218.55	218.23	210.95	216.56	212.27	209.86	210.62	212.09	207.52	211.41	213.46	215.84	214.21	210.31	216.18	210.74	212.76	212.83	209.29
200.09	205.77	202.31	197.25	202.7	199.36	199.81	196.28	192.43	199.86	194.87	203.43	200.19	199.39	200.63	201.58	197.9	198.46	204.93	202.71	199.3	204.87	202.01	206.06	202.33	201.77	196.92	206.37	196.66	205.23	202.85	204.59	195.53	203.65	202.82	209.09	197.86	203.36	197	203.85	202.34	203.64	198.73	202.37	194.46	201.02	201.73	197.81	194.13	196.35
213.5	205.34	211.48	217.1	208.73	210.69	216.84	217.56	219.5	218.37	209.97	214.34	206.7	207.47	202.23	216.17	209.57	214.27	214.75	208.61	213.81	211.45	209.27	217.47	209.29	210.02	213.37	204.82	210.08	215.42	208.68	202.31	213.61	210.78	206.73	207.32	212.62	217.47	214.37	216.9	211.87	209.55	214.13	211.99	215.74	215.37	211.82	208	212.6	210.34
201.3	205.41	200.76	202.49	204.24	206.63	205.98	201.34	205.9	196.05	205.01	206.61	204.9	209.52	200.94	214.08	201.79	209.81	201.09	199.66	200.72	198.53	211.28	207.26	199.47	212.32	198.36	205.62	200.76	202.66	207.8	205.46	201.07	203.62	202.11	202.66	195.66	201.96	199.64	209.03	202.37	202.89	203.17	201.15	201.32	205.95	201.62	207.04	203.68	205.16
204.74	200.63	201.76	205.52	202.85	197.56	203.86	201.79	207.72	207.43	205.46	196.07	203.07	209.39	206.2	202.2	207.38	210.15	203.6	202.13	206.55	204.09	205.26	205.01	203.04	209.97	204.84	203.92	204.61	202.36	200.61	207.54	198.51	203.09	207.93	204.52	201.9	209.05	203.02	202.9	204.8	209.63	205.03	201.43	206	206.9	205.09	204.08	208.9	199
201.92	201.1	198.76	201.22	202.23	195.5	201.37	197.47	198.52	203.03	205.4	200.28	199.41	200.37	195.84	203.13	206.23	201.63	200.28	194.37	201.91	204.22	203.55	203.21	202.42	196.6	200.09	199.62	200.89	200.27	194.37	200.05	208.34	200.92	200.44	198.34	198.73	201.2	199.15	198.44	207.56	200.94	197.03	195.38	194.62	202.62	203.43	199.55	194.13	193.47
207.43	204.51	199.39	203.65	214.38	202.56	208.04	206.96	203.58	203.28	203.67	212.46	207.88	209.28	207.33	204.85	204.33	203.74	198.18	203.05	211.31	201.47	209.6	204.42	201.03	207.3	198.32	200.23	204.36	213.25	202.21	207.66	208.28	197.49	205.86	209.77	206.67	200.65	204.33	200.71	207.73	207.29	198.84	200.88	202.73	212.58	203.97	208.1	212.42	208.98
201.25	205.38	201.97	201.99	212.47	205.14	199.49	205.15	203.42	201.36	205.5	210.21	201.4	208.16	207.54	205.66	204.78	205.45	203.28	205.36	201.22	204.41	202.39	206.1	208.4	208.07	202.26	201.24	208.16	207.42	208.68	209.64	206.64	204.82	204.21	203.64	203.53	209.09	196.45	210.74	200.62	202.73	208.37	210.27	208.17	207	198.11	207.69	207.27	205.82
209.58	205.6	208.83	212.05	207.43	209.29	206.63	209.98	210.81	209.97	202.55	204.09	206.06	204.75	213.99	204.43	207.45	209.9	205.69	205	199.88	205.22	210.97	204.7	211.19	210.48	210.94	205.81	209.66	206.3	207.68	201.41	207.85	212.56	204.6	206.29	207.87	202.45	207.87	204.7	209.59	204.51	207.42	211.63	209.36	211.57	210.52	202.38	204.95	213.82
214.84	210.14	210.99	211.61	203.47	205.82	210.55	212.26	214.64	211.76	217.78	209.67	214.98	207.09	214.48	206.39	213.84	217.14	214.59	214.58	217.39	208.12	214.64	221.93	210.93	203.96	215.36	212.3	209.13	215.1	211.53	217.04	210.77	214.96	212.5	215.33	216.57	211.26	216.41	210.34	216.64	216.71	207.15	214.93	212.88	212.76	215.86	212.16	212.99	207.43
196.94	197.3	198.38	194.62	190.46	199.95	196.21	198.74	201.14	202.58	195.82	198.39	201.75	200.67	209.53	198.35	193.96	205.08	200.01	202.63	198.3	195.5	205.63	199.3	200.59	202.69	195.05	197.54	204.06	202.42	196	200.06	194.24	196.4	197.3	203.2	192.99	201.26	197.42	202.18	197.96	200.04	200.8	202.12	199.41	205.83	200.67	200.87	204.94	197.87
209.46	205.22	208.09	209.35	203.87	206.97	203.62	208.89	213.07	206.97	212.32	206.93	204.51	209.17	212.92	200.08	208.23	204.83	212.12	206.55	206.4	202.95	213.38	205.3	213.16	208.5	208.92	209.06	211.88	205.32	203.02	204.84	212.15	210.03	209.87	210.89	212.96	207.52	204.31	207.86	206.93	212.7	212.49	204.57	198.86	208.85	207.52	205.1	207.87	207.43
198.42	206.98	203.16	201.23	203.04	210.03	199.74	211.75	202.97	199.09	204.74	202.14	200.79	210.16	198.52	202.65	203.36	198.45	206.77	203.23	209.79	203.47	202.37	201.75	200.76	199.69	204.72	198.81	198.01	204.15	203.96	214.35	206.12	194.49	207.26	202.57	204.88	200.68	203.81	204.06	201.65	202.83	202.77	196.71	203.99	200.91	206.4	206.7	203.88	204.07
204.01	197.8	202.4	202.89	199.8	196.28	205.14	195.65	197.6	198.31	198.96	197.52	203.51	205.1	199.55	195.68	193.95	203.01	196.79	205.04	201.85	201.19	200.85	199.55	196.87	203.05	195.84	212.32	199.09	197.8	202.96	201.21	204.38	198.4	201.04	194.88	194.46	201.13	200.81	201.01	202.24	199.71	200.95	205.68	201.21	199.41	201.51	199.22	206.14	200.07
203.64	192.68	202.54	196.72	201.65	200.43	196.16	205.34	200.36	201.61	199.39	197.19	203.7	200.76	197.99	198.05	201.46	198.48	204.49	200.26	199.29	195.01	202.75	196.96	200.01	199.52	198.63	201.14	198.69	191.19	198.71	198.93	204.52	196.41	201.71	197.69	198.36	196.58	199.26	197.5	199.59	202.09	202.94	197.86	199.47	203.46	201.68	201.97	197.56	196.12
202.24	203.86	208.76	199.57	210.88	194.36	206.54	206.19	205.71	205.38	201.94	210.13	203.94	202.57	204.32	203.29	201.21	204.56	196.2	205.66	203.64	206.78	208.62	204.5	209.52	204.74	199.82	207.49	202.31	201.96	202.42	205.35	207.57	200.38	208.18	202.05	203.16	204.02	199.65	201.63	205.77	206.07	205.7	203.75	200.75	204.18	205.54	205.73	203.94	198.65
206.95	214.17	201.53	211.62	203.3	204.1	209.44	207.8	203.6	209.2	208.95	209.42	210.96	210.57	207.64	211.9	211.89	207.61	211.52	209	212.04	208.23	212.69	207.25	203.28	208	210.44	212.7	212.72	211.6	205.43	204.42	214.13	209.07	204.93	210.63	213.1	207.15	205.12	207.33	203.19	209.14	212.01	203.75	205.61	207.9	209.68	206.08	210.68	206.9
210.6	210.33	210.87	216.84	214.8	212.72	207.9	207.77	216.16	207.54	211.34	208.85	212.64	216.7	214.47	206.99	210.9	214.31	217.14	207.32	211.38	210.25	216.86	207.89	210.69	214.45	213.73	211.18	203.96	215.44	209.87	209.25	214.24	214.57	204.97	209.94	206.63	213.37	209.25	213.8	208.18	207.31	217.18	209.3	216.08	212.38	212.31	215.39	205.11	205.22
206.45	208.52	205.55	207.93	206.62	203.5	203.65	198.92	206.08	204.51	201.73	202.21	208.82	204.81	203.71	205.54	199.58	207.64	210.47	210.35	201.65	199.27	203.74	208.46	199.46	201.06	200.7	205.3	207.85	202.76	204.79	207.67	200.89	204.06	197.37	196.24	205.12	207.03	204.48	201.65	201.94	208.57	199.64	209.63	205.47	201.45	206.56	200.75	201.09	201.35
207.89	206.93	207.03	210.64	204.98	211.69	206.93	203.4	206.7	209.77	205.73	201.85	211.85	210.7	211.18	210.49	212.95	207.56	207.43	216.94	204.42	203.18	207.75	201.57	209.38	208.33	205.03	210.69	214.66	206.53	212.41	205.32	208.07	208.03	207.18	203.54	213.54	204.38	212.27	207.51	210.98	199.59	211.95	205.21	211.02	207.01	209.97	207.41	207.07	205.56
198.14	197.11	201.06	199.35	196.87	206.96	200.71	203.35	206.38	194.91	202.19	199.42	196.95	206.24	199.66	206.15	205.08	196.97	199.44	191.9	202.43	203.05	201.32	201.7	204.07	196.95	197.17	189.42	207.14	205.18	206.31	201.57	203.2	206.39	201.68	199.43	198.13	199.46	200.19	210.92	203.86	211.24	199.2	202.85	200.15	200	199.73	198.24	208.25	200.03
200.88	202.85	214.79	209.28	212.63	207.14	213.3	206.89	210.24	205.26	208.24	205.42	211.63	213.02	210.08	211.84	203.66	209.8	208.4	210.9	208.83	207.14	208.93	205.17	209.17	205.54	206.49	206.05	212.29	212.47	215.66	212.04	210.29	203.87	211.89	208.68	201.63	209.51	209.73	206.22	212.71	211.34	212.32	201.61	203.94	208.13	211.4	211.23	209.54	214.06
213.24	209.41	219.79	209.68	210.62	211.12	206.29	209.6	216.37	215.37	210.89	216.91	208.4	213.87	213.81	216.78	214.3	218.7	209.15	211.97	212.99	212.16	211.66	220.4	211.82	206.99	217.93	214.35	210.02	217.13	217.65	215.38	205.88	206.88	217	208.36	215.33	211.9	218.04	213.03	208.25	215	212.45	210.5	207.91	207.23	216.16	208.1	214.51	221.29
205.47	209.29	203.86	213.93	202.93	214.75	214.86	207.85	209.32	211.58	210.48	205.22	209.03	204.86	204.52	213.81	210.07	209.53	209.37	209.17	207.49	204.86	212.16	205.77	209.74	215.71	214.32	203.11	206.83	211.34	203.82	203.58	213.87	212.71	213.74	209.65	205.46	211.96	202.89	210.26	203.07	209.89	211.12	209.13	210.57	211.14	204.74	204.28	209.2	209.31
209.59	206.08	203.67	207.65	208.95	203.23	207.3	202.71	203.45	206.38	207.59	208.24	209.07	202.74	209.03	207.89	208.9	205.95	207.38	210.24	206.55	202.62	199.61	207.04	200.16	204.09	206.99	204.67	206.46	203.66	198.88	205.84	209.1	204.39	201.63	202.38	199.67	200.05	202.29	197.35	202.76	206.16	201.71	208.81	203.6	201.39	208.28	206.92	206.27	204.5
199.29	212.65	211.88	210.5	210.29	206.42	202.54	209.64	205.7	203.96	212.79	201.78	208.62	208.03	209.31	206.31	211.96	204.18	208.43	208.21	207.24	207.71	203.3	210.37	208.01	207.62	208.67	208.98	213.62	207.86	205.08	202.28	200.94	206.3	209.6	211.85	206.63	208.21	207.3	205.46	201.38	207.24	211.48	214.49	207.36	206.77	212.34	207.45	206.36	207.69
210.33	204.23	206.87	204.93	207.11	213.74	210.76	206.17	206.88	210.92	206.71	209.93	205.55	204.16	208.38	205.95	205.9	207.65	202.23	211.94	212.81	205.82	207.85	211.71	204.39	210.44	209.96	209.68	210.41	208.7	205.26	212.01	205.58	203.3	206.58	207.03	218.59	208.76	201.99	207.31	203.35	209.05	209.83	202.25	208.34	209.87	205.89	211.54	212.86	202.91
207.56	215.47	204.09	207.88	208.72	207.61	208.74	203.69	209.33	211.21	208.29	207.06	212.8	208.84	206.3	210.15	207.93	208.21	211.19	208.06	207.99	211.63	211.4	210.24	206.91	205.01	209.09	205.98	218.14	208.63	211.56	209.72	211.09	213.13	210.92	210.2	206.32	212.2	210.21	205.9	213.01	210.36	210.17	210.07	213.49	212.14	212.68	213.82	208.09	208.17
211.4	211.09	215.39	213.25	215.03	211	220.27	213.75	209.58	217.09	213.39	221.94	216.11	216.28	211.43	211.54	210.78	207.83	213.94	213.52	214.36	213.15	214.3	212.55	217.7	209.77	216.83	212.77	209.08	209.73	211.85	214.28	211.08	205.3	212.62	213.13	208.25	212.56	206.88	212.51	210.58	212.02	207.96	218.64	209.99	213.07	211.24	214.79	207.26	216.77
199.46	196.06	199.34	194.69	192.19	193.57	193.63	198.5	194	194.56	193.52	191.75	188.17	191.84	193.98	192.15	199.42	193.59	198.91	198.35	194.01	193.63	190.24	193.44	192.62	200.38	196.34	194.74	195.6	197.78	191.5	190.78	185.43	189.84	198.4	197.31	189.92	190	202.65	195.08	191.29	202.41	196.37	196.4	196.17	195.27	196.83	199.52	185.46	194.79
213.95	219.72	219.59	221.57	218.44	219.21	209.7	221.71	218.95	216.36	220.73	219.46	219	222.54	220.31	220.52	225.68	214.33	217.22	213.35	221.19	218.23	211.38	213.68	212.49	222.3	212.01	224.06	216.75	223.15	220	219.45	222.16	216.1	216.19	218.91	214.05	215.69	221.36	215.75	220.38	224.38	217.31	219.9	209.53	216.81	219.38	220.39	220.05	217.73
208.32	215.89	206.03	209.21	208	206.86	214.18	210.4	208.04	207.3	208.57	209.77	206.65	210.3	210.2	212.68	209.27	209.84	203.08	208.72	213.85	205.55	209.27	208.08	206.07	208.65	208.1	212.26	216.13	204.48	215.37	206.1	211.69	213.11	210.59	209.84	212.64	212.59	207.79	209.25	207.52	209.66	211.4	208.73	211.38	212.78	205.76	208.03	209.09	212.1
202.54	203.55	198.63	199.04	194.14	204.96	203	206.6	195.97	198.34	197.75	206.52	200.78	206.21	203.56	203.53	198.01	201.28	202.51	207.06	204.47	201.5	209.16	203.8	201.73	195.27	209.06	199.35	197.99	203.17	203.32	202.75	202.58	198.25	203.11	195.93	204.43	204.95	200.78	205.13	199.04	201.17	203.32	205.1	200.61	198.61	202.21	199.35	204.84	198.57
208.45	212.17	215.77	208.54	206.36	206.56	211.72	214.11	211.12	206.9	209.19	207.7	212.68	214.2	203.77	213.19	206.13	209.04	211.71	206.08	206.9	204.12	206.47	209.93	203.55	214.1	210.88	211.73	210.53	213.12	213.8	205.35	209.95	210.57	208.88	212.96	209.71	209.41	210.51	208	213.19	205.81	208.36	206.71	207.56	202.78	212.29	204.42	205.23	206.7
200.93	199.06	200.25	199.03	200.78	202.26	204.43	201.91	198.74	203.73	198.14	202.63	197.29	200.2	201.4	199.35	194.08	201.34	205.06	200.15	194.4	198.97	197.89	197.31	194.57	203.81	200.11	199.78	191.84	203.86	196.06	201.65	201.74	200.71	206.95	194.02	195.54	198.81	199.87	203.41	197.64	205.17	202.56	192.43	202.51	204.01	202.76	197.57	197.87	198.32
215.77	210.54	212.53	217.83	213.77	214.83	214.07	208.5	217.71	205.03	209	215.68	218.16	214.41	210.9	214.68	212.24	214.54	208.88	210.64	211.18	212.8	213.18	209.34	216.97	206.51	207.87	213.21	214.44	209.54	214.99	213.36	217.6	212.8	210.9	210.38	210.29	212.28	209.99	220.38	212.8	219.56	214.03	214.7	218.97	216.21	214.72	215.53	215.48	205.73
201.13	199.27	206.74	196.45	204.46	201.57	200.23	199.84	196.4	202.68	200.04	198.3	199.84	197.99	195.49	200.97	193.11	206.12	198.99	194.95	204.29	197.3	199.79	200.66	201.75	204.24	198.08	203.32	197.7	204	202.01	198.56	206.46	206.98	204.12	201.53	196.22	197.15	204.75	201.66	197.44	203.34	197.99	198.45	199.54	204.5	197.84	201.66	208.7	201.25
208.03	208.46	210.71	204.23	212.6	210.29	208.2	210.96	208.47	210.37	205.55	214.01	203.24	207.04	206.89	205.67	207.26	204.42	212.42	204	203.26	209.66	212.22	203.88	203.55	215.93	207.91	207.81	211.94	208.15	208.9	212.98	206.03	207.9	209.36	204.72	209.09	206.51	201.97	204.38	202.33	208.6	204.11	211.53	211.59	206.02	208.4	206.63	209.45	205.81
196.6	198.66	207.63	199.66	199.72	198.66	199.26	201.91	196.99	196.48	200.08	194.23	196.87	202.05	197.8	207.67	205.49	197.8	193.27	196.56	197.54	201.67	200.76	200.51	204.34	197.28	201.11	197.83	200.37	194.21	200.84	202.66	199.94	201.61	195.67	196.56	198.55	203.36	203.22	207.57	198.47	200.09	201.62	202.55	195.72	199.21	198.61	197.12	196.55	199.78
203.83	207.3	205.74	200.76	206.47	203.62	205.78	199.93	203.51	201.62	198.89	204.39	202.72	207.09	206.28	202.97	210.08	206.35	201.12	199.45	203.58	203.63	207.73	198.98	209.05	205.45	200.72	197.03	201.69	202.22	206.13	196.97	202.33	205.19	203.67	208.02	207.78	202.8	207.2	204.43	208.73	208.05	201.11	197.39	208.01	205.31	199.69	207.51	199.41	202.44
192.41	197.95	194.41	196.42	198.24	196.32	203.2	203.58	193.71	199.86	201.07	206.19	196.56	192.84	201.22	193.68	189.18	191.97	203.36	196.55	198.75	199.68	196.96	187.5	208.38	197.16	195.9	192.26	200.4	205.65	202.56	199.59	198.32	201.39	202.67	194.78	196.68	203.09	199.98	196.62	201	198.83	196.55	198.67	196.69	192.4	194.36	198.11	201.28	195.35
211.87	213.39	210.88	213.76	207.58	211.47	211.97	207.41	206.03	217.16	216.1	208.5	213.08	208.41	210.93	213.27	213.77	215.73	213.28	214.9	211.66	202.68	214.59	214.63	206.62	216.84	213.22	207.69	213.48	215.27	214.4	214.96	209.36	216.77	209.17	214.17	214.07	207.15	218.32	206.84	207.19	209.31	205.95	209.61	214.44	208.18	209.81	217.85	211.92	210.44
213.25	215.52	211.49	208.99	221.12	217.39	215.76	210.71	215.9	220.61	215.66	217.94	209.75	219.56	222.74	218.33	211.45	219.32	218.99	224.54	214.85	223.8	219.27	212.27	214.07	220.54	215.89	219.47	215.25	215.18	212.19	215.9	221.76	211.16	209.95	224.78	213.3	221.6	218.72	219.66	215.1	217.17	210.62	222.42	217.96	211.89	209.9	215.01	216.65	212.01
208.04	209.12	215.72	203.56	207.84	212.74	209.47	206.19	210.9	210.67	212.69	214	211.18	212.12	212.99	209.16	214.62	206.96	208.9	215.51	207.12	215.95	212.23	208.64	209.08	210.23	208.91	210.8	207.4	206.95	209	212.05	208.47	213.12	214.3	204.41	209.51	212.03	202.65	214.26	207.44	205.82	213.31	209.3	208.97	209.24	209.57	208.59	211.4	203.61
204.52	207.16	205.8	202.88	207.71	213.44	203.7	203.77	213.35	210.22	206.82	201.61	218.22	212.86	206.47	207.23	211.71	209.22	208.26	209.5	210.04	201.42	203.03	208.44	198.73	208.76	202.58	203.83	213.28	201.87	209.49	208.98	203.26	198.22	211.92	209.12	202.51	209.59	208.52	206.99	212.77	213.55	205.3	204.34	208.38	206.78	201.58	211.61	201.89	210.89
196.92	192.35	195.89	199.75	196.5	194.29	191.85	195.19	192.36	195.97	191.67	200.14	193.17	196.92	194.16	193.08	195.81	184.18	189.72	186.6	193.25	189.85	194.86	194.37	193.99	194.38	193.01	194.76	190.59	193.17	186.79	192.76	194.37	194.61	184.68	202.01	190.51	194.15	194.78	192.77	192.41	190.63	198.48	201.2	192.24	193.38	195.05	192.72	185.49	192.22
211.52	204.53	212.13	213.35	210.65	209.18	206.26	211.62	210.04	209.24	213.83	203.44	212.8	204.2	208.88	211.43	213.16	213.13	203.66	212.87	205.99	211.56	209.17	209.33	208.05	204.28	208.81	207.97	209.79	203.33	207.54	212.84	195.98	213.03	207.43	211.82	212.93	205.42	212.27	201.84	205.77	210.95	211.79	206.7	212.13	200.73	209.45	207.68	205.51	210.24
211.22	214.03	202.88	213.5	214.1	209.71	211.09	216.6	213.98	216.42	212.12	211.06	215.59	209.36	210.69	216.75	210.19	210.54	202.64	216.27	209.1	214.19	211.24	208.19	210.57	211.35	214.49	210.08	207.97	214.79	212.43	209.8	213.93	215.45	212.79	210.36	213.92	218.86	209.01	212.23	210.09	212.57	216.91	208.61	211.02	212.3	208.17	212.17	215.27	209.91
210.5	213.02	209.82	209.19	200.68	204.05	204.51	210.97	207.99	210.48	209.37	210.52	214.4	205.46	206.33	214.48	207.81	212.3	208.55	213.37	211.28	211.97	207.82	204.4	205.76	209.09	213.07	209.09	206.26	207.38	213.71	208.92	209.51	205.81	208.21	209.05	206.66	201.52	209.01	207.72	208.34	211.01	206.68	215.14	210.99	201.32	208.21	206.93	208.35	207.34
203.23	204.35	197.33	203.51	204.44	204.07	203.37	200.95	200.58	200.88	202.2	195.92	204.27	204.04	196.86	203.82	201.45	200.58	204.1	199.36	196.89	203.2	201.02	196.32	203.41	201.98	207.63	203.99	200.87	199.89	201.56	208.68	202.22	203.47	201.96	201.64	203	200.68	200.47	205.83	208.51	205.61	202.04	197.82	200.57	199.79	202.33	205.6	207.52	200.9
213.41	202.86	210.92	204.27	206.04	202.73	215.7	204.74	201.04	205.91	206.85	206.13	209.52	206.07	202.26	216.2	205.36	199.89	214.28	207.43	204.18	207.68	209.7	208.84	204.71	204.23	206.15	205.05	207.09	207.85	209.63	204.28	203.24	209.03	207.82	203.98	205.1	201.89	206.68	209.76	200.17	210.99	202.85	210.71	203.26	208.4	205.63	208.17	209.24	202.8
200.55	199.07	197.5	195.2	197.08	202.8	197.58	204.33	197.09	196.99	193.36	202.11	195.3	205.14	202.26	203.36	198.23	200.66	197.69	202.95	197.26	198.27	197.61	202.43	197.63	204.02	199.6	202.48	198.26	199.14	192.55	197.62	201.22	206.36	197.24	195.74	201.57	200.59	205.54	200.92	197.93	204.62	202.27	194.09	207.96	206.33	198.69	205.42	202.5	206.2
210.13	197.38	203.32	211.88	204.06	206.97	204	205.54	209.47	205.51	204.4	201.71	198.95	196.78	206.39	199.68	211.86	205.39	207.32	201.44	200.69	207.64	205.28	209.52	207.51	199.75	203.46	205.57	209.51	200.32	199.41	198.69	204.69	207.45	205.46	204.44	201.67	211.73	208.11	203.38	200.9	203.7	200.2	201.71	203.73	207.15	210.5	203.64	208.15	204.27
200.23	202.79	201.9	205.82	199.19	197.88	202.37	199.89	207.53	201.78	206.88	205.17	198.59	209.07	200.45	205.73	200.3	199.86	203.12	207.19	207.43	201.53	197.66	201.45	203.04	203.03	205.85	199.11	208.9	206.02	204.41	204.16	206.05	205.64	203.31	207.7	200.28	205.44	202.4	199.78	206.25	208.45	196.3	200.76	200.91	208.24	204.18	206.1	198.5	201.12
219.01	219.53	218.38	214.99	211.3	218.9	220.45	215.99	214.11	221.31	215.66	216.74	222.51	217.2	218.06	221.34	218.1	218.07	219.48	216.5	215.27	217.52	212.94	215.61	218.63	217.34	210.27	220.21	215.26	214.91	218.59	217.61	220.57	221.06	213.65	212.6	216.35	219.77	218.58	217.84	228.33	215.02	219.81	215.34	215.78	218.31	218.74	214.97	222.32	216.72
204.36	202.7	203.94	204.42	206.39	194.3	204.9	202.65	203.46	203.73	204.72	203.13	201.2	207.42	209.98	202.15	204.69	204.23	199.66	201.4	206.19	204.72	203.32	204.68	198.78	203.51	199.07	205.65	199.83	209.42	205.05	200.91	199.96	195.65	203.42	202.35	201.57	204.42	200.8	204.4	204.8	206.11	200.51	202.41	198.7	202.07	202.7	201.71	204.71	198.86
204.96	208.63	208.75	215.19	203.54	207.83	213.46	209.49	213.97	209.93	205.31	208.59	209.06	214.37	208.15	201.75	209.52	216.08	208.53	210.99	207	204.91	211.18	202.51	210.3	204.36	207.63	207.22	215.73	209.7	207.65	203.36	206.21	209.29	205.46	203.14	210.78	212.49	209.44	202.09	205.78	215.22	209.95	206.5	209.36	201.81	208.41	210.85	203.84	211.38
198.35	203.47	201.54	200.08	201.09	204.2	201.13	202.26	202.78	204.8	199.36	201.62	203.05	205.29	205.39	204.88	201.88	201.06	205.74	204.48	210.69	201.59	192.6	203.83	196.2	203.82	204.55	203.08	201.46	206.03	203.04	198.32	208.5	205.16	199.97	199.86	203.47	202.1	200.97	202.79	204.68	197.87	206.32	206.63	200.55	206.43	200.44	206.33	197.01	194.07
198.01	203.01	206.18	204.21	206.5	207.54	205.38	198.9	210.53	210.69	202.79	203.38	202.4	206.04	194.4	197.14	202.13	197.29	203.1	202.69	204.51	201.12	205.94	197.84	211.2	210.54	202.13	200.28	208.56	200.22	205.77	207.94	205.64	202.09	201.64	202.15	200.1	205.5	204.56	200.04	209.81	202.94	201.36	203.32	203.25	202.48	202.82	204.22	202.35	201.58
204.14	201.97	201.07	206.71	202.89	202.86	206.39	201.81	205.3	208.9	207	207.43	203.64	200.92	205.98	204.87	205.92	199.22	198.26	203.44	200.85	202.38	201.07	199.89	206.21	205.7	200.75	201.4	201.51	202.9	209.66	197.79	200.21	209.4	203	197.94	199.62	205.13	204.33	204.8	201.78	198.42	204.97	198.82	206.22	205.67	207.24	210.67	202.02	201.39
215.39	206.67	207.41	209.39	213	209.8	211.55	205.16	220.76	212.78	211.93	212.24	208.98	215.89	210.32	211.71	213.1	214.51	211.22	208.65	212.1	215.39	208.57	208.6	207.98	208.2	202.2	206.95	214.88	213.8	208.88	208.17	219.54	209.44	208.49	215.9	210.94	207.04	215.15	209.69	213	208.61	205.97	212.36	208.71	216.91	215.26	203.15	203.82	214.66
220.31	216.54	216.25	219.17	218.35	218.07	217.79	220.94	218.06	220.53	214.18	220.09	220.39	221.28	219.44	224.22	218.49	216.28	221.99	220.96	218.21	224.92	226.67	221.5	219.3	223.42	218.25	220.4	219.52	224.54	221.48	218.48	216.28	220.26	217.82	214.54	222.29	214.92	220.5	219.83	220.78	218.14	221.36	213.48	215.86	214.17	212.85	215.82	214.75	216.62
217.88	216.11	205.35	205.03	207.84	213.44	213.66	212.91	203.18	205.72	208.69	210.02	213.31	205.3	206.76	209.5	204.97	211.68	213.71	212.4	207.77	203.5	209.42	216.08	210.33	214.22	209.72	205.94	215.79	204.4	207.11	212.64	213.81	209.32	203.25	202.42	207.87	202.39	207.38	205.8	208.32	214.83	203.4	208.13	214.62	213.99	211.28	208.78	213.03	208.63
213.03	214.24	210.67	212.01	213.45	210.32	211.75	209.28	215.17	216.68	204.83	211.12	209.35	211.04	207.04	212.8	215.91	214.85	206.2	209.57	214.51	204.87	211.13	217.86	206.31	210.29	208.18	216.05	206.98	210.54	215.45	211.89	208.96	208.38	214.01	213.48	210.99	217.84	217.85	209.85	206.36	208.54	209.71	210.06	214.24	207.09	211.49	214.21	215.2	213.03
192.69	195.52	195.3	195.03	200.94	192.42	202.45	195.89	192.71	192.55	191.24	192.21	198.06	189.26	198.33	189.44	192.84	191.05	193.09	192.73	192.31	194.81	196.26	196.83	191.92	203.56	199.17	191.89	194.04	195.23	197.19	197.91	197.15	201.94	196.21	195.44	190.43	197.15	191.51	196.31	196.62	190.73	194.6	202.18	196.44	198.17	193.64	189.01	196.58	191.05
207.48	206.52	212.99	209.18	208.18	208.82	208.88	217.86	205.33	217.19	204.56	212.16	203.59	207.51	211.18	200.93	213.48	204.53	211.76	208.07	205.33	202.02	211.53	207.29	213.6	209.45	209.38	210.6	209.01	208.67	211.38	209.47	208.76	204.39	212.09	216.84	212.41	206.92	205.75	212.92	212.01	211.45	213.78	214.03	210.69	216.68	206.59	200.78	210.49	213.02
201.27	198.98	199.16	197.84	205.93	207.49	210.95	203.85	204.08	204.72	204.27	199.94	204.46	210.52	205.35	205.63	208.38	209.49	209.15	197.82	201.79	199.17	205.66	205.32	208.31	205.73	203.74	203.24	211.74	205.52	199.54	207.08	196.73	204.32	205.87	207.78	203.12	207.83	201.38	203.02	204.8	207.94	207.49	211.68	205.15	204.37	203.1	199.95	203.95	209.15
205.29	207.08	211.37	208.76	209.73	210.88	209.68	206.47	209.18	208.4	206.42	211.83	206.66	206.57	205.95	204.12	207.19	204.37	207.06	206.09	210.23	206.53	202.3	207.83	210.58	209.66	206.55	205.14	209.21	203.5	209.6	208.3	207.85	201.92	200.74	208.1	199.96	210.39	208.34	213.18	209.07	205.81	206.99	201.31	209.45	207.1	202.69	203.61	212.64	209.49
202.21	210.68	203.17	202.12	198.38	208.5	193.84	209.58	202.99	203.54	193.06	201.78	200.23	201.17	202.78	201.29	198.37	208.47	204.35	202.66	199.96	206.91	201.37	203.08	203.08	195.81	209.09	207.83	203.39	195.36	197.13	203.6	203.7	202.9	206.07	201.78	203.82	197.59	199.53	204.12	199.85	209.74	198.81	199.49	203.07	199.44	206.98	201.58	203.53	202.93
217.74	214.25	217.41	215.33	213.51	213.2	220.25	214.57	218.93	217.39	214.22	216.2	215.34	215.87	218.26	215.49	216.7	215.46	216.97	216.76	213.6	217.12	219.51	220.2	214.89	218.6	218.51	218.67	218.65	219.23	214.93	216.84	217.7	213.57	217.89	219.19	217.83	222.45	217.08	220.56	212.94	220.87	217.31	216.19	227.4	220.24	215.83	215.91	219.62	211.77
209.33	210.73	201.64	203.56	206.36	213	204.8	200.04	205.71	205.7	212.24	209.68	204.08	208.76	207.49	210.04	205.27	205.23	205.21	213.27	208.22	201.08	202.41	209.08	209.39	215	203.52	206.51	201.98	202.84	203.2	204.01	207.52	205.12	211.08	209.07	209.59	208.82	204.42	208.45	206.96	205.65	206.45	204.57	209.18	207.51	200.8	203.21	208.26	207.63
211.99	210.68	218.12	210.11	208.08	211.91	213.24	215.25	215.12	213.16	209	215.47	213.67	213.65	211.5	208.49	207.85	210.17	211.75	207.46	211.22	212.67	207.2	209.46	208.07	214.56	210.79	215.87	210.32	213.04	215.66	214.64	212.2	213.87	215.83	211.14	216.18	221.19	215.92	211.43	213.69	212.64	211.62	214.17	210.79	213.95	209.83	209.58	207.45	212.96
195.32	203.96	201.08	204.65	199.13	205.22	197.63	193.21	195.58	201.45	203.7	202.98	200.88	200.44	203.39	200.59	199.63	197.76	204.42	199.7	205.49	205.4	196.56	200.9	201.89	205.02	204.75	196.37	200.85	195.92	190.22	199.2	202.83	201.44	205.11	200.49	203.06	195.02	208.29	201.42	201.64	204.28	202.55	198.46	207.32	198.08	190.06	201.86	203.42	201.59
215.05	205.35	204.07	198.94	205.8	200.61	203.29	207.08	207.03	200.8	199.04	206.29	207.92	202.48	208.28	208.08	210.56	202.05	206.33	204.25	205.48	202.94	196.44	210.26	208.14	211.71	205.44	208.19	211.91	205.87	203.64	215.08	210.87	207.06	199.29	209.87	210.15	206.19	203.55	207.84	204.6	210.03	209.58	210.45	207.65	211.24	210.45	199.43	210.77	214.3
209.93	212.3	216.2	209.89	214.46	218.51	215.46	209.9	210.76	211.52	211.73	218.34	219.6	212.19	212.34	212.58	210.87	212.83	208.82	211.45	207.28	213.53	217.27	208.1	212.95	216.63	208.97	211.51	212.2	216.61	208.19	213.15	216.14	213.83	216.31	213.33	208.38	217.41	214.1	218.13	211.25	212.53	215.85	207.08	216.98	207.18	212.52	213.91	208.16	215.31
213.8	209.23	204.18	210.47	209.53	206.91	207.29	215.5	206.82	200.63	211.86	211.58	211.18	209.69	206.11	210.92	209.92	211.19	202.9	210.49	204.15	212.26	205.31	213.64	207.58	205.53	208.52	206.68	212.58	211.17	208.73	211.34	208.74	207.55	210.15	209.31	209.66	200.91	212.66	203.53	210.52	206.86	211.15	206.07	206.44	206.26	205.83	204.93	210.67	202.52
205.44	203.69	194.75	194.25	200.81	196.13	201.56	196.96	207.73	192.61	202.3	203.92	197.82	196.26	196.61	199.59	202.55	207.8	203.96	204.22	202.4	199.15	197.24	198.48	201.44	199.99	190.76	196.19	203.34	200.42	203.09	196.07	196.12	195.61	197.24	197.68	197.61	198.96	197.6	193.67	195.8	202.7	201.83	199.86	196.92	201.81	199.27	201.51	196.95	201.02
209.27	209.27	214.81	207.11	209.5	208.72	206.7	216.24	204.37	211.84	210.87	219.12	209.23	209.47	217.87	213.62	209.52	205.47	213.13	215.7	213.09	204.27	215.45	206.56	202.9	207.87	210.44	210.54	206.02	211.98	206.17	207.91	206.35	206.65	208.35	211.81	210.62	209.12	206.65	213.97	206.02	205.47	205.43	208.02	214.95	212.31	204.81	204.89	211.78	206.38
207.34	209.75	210.81	207.96	211.53	206.27	216.59	207.27	213.27	207.06	203.5	206.46	213.31	212.93	211.36	201.81	212.48	212.5	207.38	210.57	207.02	210.26	208.43	203.89	208.37	208.41	209.94	205.66	209.01	210.82	205.06	207.41	208.64	209.16	208.1	201.95	209.79	210.11	210.62	211.41	209.78	204.43	210.97	210.28	206	212.92	213.22	204.46	207.91	203.25
202.7	206.57	205.65	207.03	203.54	206.72	202.63	210.35	201.18	205.75	203.2	204.04	200.63	198.82	200.15	205.85	198.3	199.95	207.63	201.61	204.2	202.2	204.15	203.32	204.75	198.95	206.63	209.91	207.76	197.42	196.25	206.7	202.15	200.73	203.3	204.38	205.4	202.32	202.42	194.12	202.91	197.72	207.49	204.47	205.71	200.51	204.19	204.1	199.14	203.21
205.19	208.44	214.03	203.92	207.85	213.03	211.33	211.29	206.2	205.5	205.39	217.45	202.62	210.53	211.84	203.2	209.54	208.96	211.44	208.94	217.2	211.61	206.99	215.84	206.22	209.71	210.62	211.12	212.14	212.04	203.62	207.63	211.82	209.3	216.68	209.95	212.89	207.98	210.54	208.2	206.84	202.13	210.89	206.53	209.02	206.91	207.11	208.63	207.72	208.26
216.47	217.08	219.03	217.02	226.19	218.45	213.27	217.35	220.28	214.78	217.04	217.43	219.44	222.16	217.3	219.68	218.99	213.98	215.58	221.78	218.21	218.14	221.05	216.44	219.97	219.95	216.18	222.32	215.07	220.01	219.55	212.35	219.74	215.5	220.07	217.46	215.85	211.38	217.08	220	214.3	216.07	221.01	214.15	212.18	219.74	215.51	213.13	216.65	215.6
209.34	208.8	205.27	210.42	213.3	207.56	206.4	210.87	210.69	203.04	210.48	207.06	209.89	208.38	214.02	205.16	208.73	213.98	207.39	206.52	209.73	212.99	206.82	208.78	202.73	217.15	212.06	210.68	208.86	214.14	208.3	209.15	210.95	205.72	213.93	208.59	204.99	203.18	212.83	217.23	201.39	203.51	211.18	210.32	198.92	207.44	207.27	209.3	208.76	214.21
203.13	209.13	208.02	209.29	206.68	210.49	211.24	210.34	203.32	208.1	206.54	214.52	210.46	206.53	211.63	211.65	211.66	206.48	210.08	207.46	211.67	204.79	209.57	213.57	208.93	209.04	208.17	211.93	212.55	205.13	213.29	210.05	207.37	217.34	208.77	207.98	208.1	204.16	211.19	209.27	210	208.26	211.18	204.91	214.07	201.94	200.52	206.04	210.54	211.49
206.97	208.57	212.67	214.17	209.41	207.95	209.21	206.85	211.91	207.23	209.3	214	212.66	213.09	220.98	209.45	209.48	211.31	210.7	215.42	202.6	216.53	216.19	215.51	218.55	212.55	207.87	216.01	209	208.26	206.25	210.93	212.51	217.48	207.5	215.94	209.53	217.3	210.25	209.46	214.14	210.9	212.07	214.92	209.5	212.13	210.2	207.63	222.5	211.53
213.11	208.76	208.69	214.27	212.46	209.63	210.71	210.58	208.64	209.74	211.57	211.35	207.54	209.97	208.39	209.41	203.72	209.1	207.3	206.92	206.7	206.39	211.42	212.54	209.06	212.41	214.15	209.18	213.1	211.77	209.2	218.2	212.86	208.67	209.17	213.44	212.09	210.95	210.69	205.94	203.99	213.24	211.37	212.66	213.88	209.8	215.59	218.18	203.78	205.38
204.84	206.02	209.74	214.94	206.56	207.05	202.1	205.05	210.08	210.92	215.55	203.46	207.95	207.11	207.79	206.86	210.34	207.47	207.61	204.31	204.78	209.21	209.88	208.52	209.14	204.81	209.24	205.53	211.82	207.69	207.45	206.81	209.93	207.89	212.04	205.81	203.19	209.34	205.82	209.35	213.51	209.58	212.04	203.07	213.82	211.99	200.06	214.1	209.98	204.73
210.31	213.62	210.03	215	210.4	210.52	214.48	203.32	208.38	212.16	213.16	209.67	219.08	213.94	217.14	213.92	215.88	214.2	205.72	214.95	208.35	210.96	214.69	210.9	213.85	211.86	211.49	212.18	214.47	209.35	212.71	211.21	213.99	219.3	214.15	212.47	215.49	210.23	215.74	210.51	206.71	212.92	206.17	217.25	214.55	216.6	210.97	214.01	210.32	212.82
196.93	194.99	198.11	196.15	198.34	198.51	203.78	201.74	203.25	194.24	199.61	201.36	195.01	201.61	196.78	196.92	197.92	197.29	200.1	195.87	203.36	198.97	200.14	197.99	202.61	194.06	193.98	194.75	204.38	199.15	192.25	196.01	198.87	197.18	198.96	194.31	197.86	201.07	200.92	199.55	200.36	201.53	191.53	196.63	205.84	199.46	198.86	198.06	192.36	200.05
201.78	203.7	208.98	203.25	201.57	199.65	202.55	203.81	199.22	195.31	203.47	199.5	205.25	200.42	206.56	211.11	201.58	204.62	200.8	209.72	208.01	213.06	206.86	205.57	203.06	198.65	206.92	204.76	207.54	203.27	204.4	197.27	202.71	200.36	200.76	208.09	205.13	207.96	205.1	200.32	202.3	203.29	208.33	205.3	204.61	214.3	209.25	210.36	204.66	202.99
206.24	209.32	202.55	200.3	202.77	203.48	209.49	204.41	198.93	204.16	202.39	206.2	201.03	206.98	209.77	206.79	209.43	203.77	203.13	201.27	203.78	204.38	205.69	206.81	202.93	201.76	201.16	212.83	205.16	210.58	206.81	208.62	205.83	200.5	202.1	199.9	207.38	205.72	208.02	203.41	207.03	205.62	203.45	207.95	202.63	207.68	205.99	207	202.49	206.87
200.54	198.53	202.13	202.69	203.74	200.59	200.36	204.02	199.47	209.64	198.98	202.35	211.42	202.12	203.44	201.93	203.3	202.25	200.51	201.05	200.27	201.49	202.41	203.89	202.24	201.28	204.33	204.93	204.59	205.54	206.77	202.65	200.47	206.78	200.99	195.19	204.61	205.38	205.49	206.26	205.84	206.74	208.31	200.74	207.06	199.54	203.18	199.87	207.89	200.6
208.43	213.08	208.23	214.55	215.55	202.14	207.41	207.5	207.73	209.82	214.76	212.55	207.71	208.66	212.1	211	211.31	215.99	211.96	205.03	210.22	213.21	215.79	210.1	208.8	210.33	201.88	205.22	214.55	202.89	206.83	210.56	214.32	208.49	208.8	208.56	204.25	205.81	208.06	210.99	219.47	205.02	215.4	208.76	209.3	210.19	212.3	208.8	206.18	212.26
205.76	199.23	206.76	205.66	202.26	200.55	202.81	203.47	201.45	202.45	203.67	208.42	199.62	199.66	200.56	200.24	203.71	202.14	201.52	201.01	197.65	196.65	209.12	200.2	198.83	197.37	202.78	203.95	204.6	196.82	201.68	204.45	209.99	204.47	207.09	202.07	206	194.8	202.45	194	206.83	207.66	200.55	204.57	203.6	203.69	200.04	202.73	201.74	202.41
218.25	217.58	223.43	219.63	216.94	219.96	211.26	216.23	216.8	216.51	216.11	212.37	219.33	216.9	214.03	220.95	212.98	217.66	222.61	217.93	218.82	213.94	220.04	220.01	214.02	216.16	216.58	217.39	213.3	215.18	217.29	219.11	215.03	215.98	205.79	221.61	222.35	214.74	223.91	218.33	221.86	217.54	216.28	214.56	220.57	221.62	220.6	223.18	218.73	218.35
206.52	207.35	209.7	208.59	209.5	210.61	209.64	205.66	210.2	210.77	212.63	208.85	204.02	201.95	216.82	212.88	207.86	209.04	205.05	209.25	213.48	208.13	210.56	210.04	211.67	210.39	215.12	212.38	207.17	206.65	204.57	207.51	209.01	207.77	209.25	206.54	211.82	206.08	205.66	206.17	204.31	209.21	205.13	207.72	204.36	211.32	211.77	206.66	211.79	216.1
209.66	209.27	208.19	209.76	211.64	209.86	211.76	207.81	206.13	212.89	207.11	206.81	207.75	211.77	207.47	206.78	206.68	205.45	209.72	206.27	211.53	208.08	215.45	209.33	204.02	211.09	207.12	205.39	208.33	208.28	211.02	201.97	207.5	211.48	209.94	207.97	207.81	208.08	210.98	212.97	212.86	207.88	202.54	203.17	211.69	207.49	211.16	209.34	203.67	212.69
222.44	221.38	213.9	217.5	219.29	215.58	217.77	218.96	217.54	220.71	217.9	218.15	215.01	214.66	219.98	220.96	220.05	210.33	214.84	216.39	213.46	212.72	223.44	215.28	216.14	216.76	215.5	214.7	216.71	216.28	211.96	219.42	216.68	218.61	216.05	216.39	214.91	215.37	220.59	212.52	216.05	220.9	221.04	218.48	218.74	217.93	217.34	218.99	214.33	215.96
213.69	211.3	217.31	214.49	211.98	216.26	219.71	210.75	212.7	217.92	214.3	213.56	206.52	213.82	219.43	210.51	208.41	206.59	212.25	212.19	211.34	218.39	206.88	209.05	211.34	211.39	213.64	213.81	217.31	213.02	209.64	210.85	207.51	209.73	212.88	212.45	218.44	207.32	208.94	213.62	210.97	208.34	206.28	211.16	210.55	212.55	214.18	210.21	217.28	209.27
204.47	208.79	209.94	205.64	207.55	209.72	211.66	207.63	203.19	208.86	209.63	205.72	206.96	205.46	206.17	209.63	206.49	205.51	205.93	206.51	209.45	203.39	207.93	211.64	204.71	207.07	201.12	212.65	207	209.42	210.74	211.1	210.96	202.76	208.08	208.04	205.53	210.59	204.75	215.24	208.09	206.76	207.72	213.78	207.09	206.67	208.01	208.14	210.93	206
203.54	203.24	195.64	208.29	196.88	205.46	203.53	208.09	197.98	202.18	208.25	201.72	203.45	204.44	204.51	204.48	210.51	208.96	200.75	208.06	211.27	205.8	198.52	193.94	196.05	201.66	203.05	205.93	200.85	203.79	201.89	203.42	199.78	197.05	207.53	203.99	206.97	204.28	205.98	205.07	200.86	207.96	195.59	197.42	200.82	202.55	205.94	201.07	207.8	199.43
206.3	207.42	200.39	201.69	199.93	210.96	200.13	198.57	209.14	204.37	200.66	205.04	208.42	207.22	207.39	202.64	198.85	199.47	207.2	204.96	210.07	202.58	201.07	203.56	206.2	207.78	205.98	201.64	200.51	200.72	204.48	195.76	205.77	200.23	202.24	199.46	202.55	201.12	208.64	201.18	205.38	199.69	200.42	214.97	204.53	203.31	203.67	202.62	206.75	206.29
198.02	204.11	199.63	201	192.86	203.05	201.92	196.67	199.88	196.25	200.94	204.08	196.91	201.89	198.54	195.49	195.25	196.53	205.98	204.39	204.52	204.06	202.33	198.38	200.05	201.46	205.83	200.04	203.47	204.02	208.83	194.66	207.31	200.33	205.49	200.16	201.97	205.86	196.98	199.92	202.7	206.4	198.75	195.54	203.73	203.47	200.86	203.14	204.7	202.9
221.81	209.31	212.82	216.37	217.57	218.77	217.12	209.45	218.24	218.47	222.76	216.45	216.18	218.66	217.03	215.98	218.19	214.41	221.67	213.74	209.02	217.33	218.03	224.91	220.31	220.49	219.03	214.23	219.92	212.04	214.34	219.39	218.65	220.23	213.9	218.48	220.73	214.63	221.36	218.91	214.41	218.45	216.13	221.66	218.21	226.1	219.88	222.06	218.75	221.4
210.51	212.33	202.46	207.2	205.62	209.06	204.13	206.16	209.79	213.44	208.18	208.06	209.52	202.94	206.43	214.34	203.65	210.32	206.39	212.08	210.03	208.36	210.9	212.36	205.87	205.19	215.97	212.52	206.88	207.65	209.23	210.93	208.06	210.14	209.65	206.33	209.36	211.79	211.48	208.86	209.31	210.92	213.69	213.98	204.52	208.11	211.98	207.57	213.92	211.18
210.96	213.37	215.25	210.4	211.79	215.1	209.11	210.29	210.93	208.55	206.39	210.67	208.75	209.57	212.55	215.13	212.16	208.27	209.79	208.41	211.88	210.94	211.54	213.31	218.5	212.68	213.16	212.55	210.67	212.31	207.72	210.83	213.89	209.14	210.25	205.8	210.71	209.73	216.2	213.45	206.8	212.78	208.01	211.64	211.84	206.44	217.95	214.81	214.77	210.33
201.43	194.66	204.09	204.22	200.43	203.74	203.92	201.33	197.05	201.78	197.47	195.49	197.9	196.56	206.06	194.48	198.55	196.96	198.6	193.31	196.25	197.14	195.57	200.8	195.37	199.25	201.24	196.95	205.92	201.17	202.57	202.73	196.55	198.93	202.28	193.18	209.44	193.24	206.72	198.2	193.57	207.6	197.58	200.11	206.2	195.45	198.1	198.96	198.58	201.18
199.71	204.14	197.72	203.75	201.55	206.75	207.72	205.46	205.12	198.84	202.31	214.14	208.19	205.58	200.74	200.22	207.03	208.3	203.98	207.52	208.94	206.24	203.11	198.47	209.41	206.97	205.13	202.1	211.16	199.25	203.03	204.59	203.59	207.82	199.67	204.58	206.36	208.15	205.5	211.32	201.71	203.02	201.22	205.9	210.01	204.67	201.48	208.86	205.99	209.31
194.8	201.01	192.89	195.52	194.45	186.92	198.9	191.77	200.51	188.99	195.28	193.81	197.3	195.05	202.46	190.75	191.64	190.94	197.68	192.02	195.29	192.7	192.65	191.1	193	194.03	198.92	204.24	189.43	199.63	194.99	194.3	192.74	196.01	198.99	192.2	200.23	189.22	192.7	196.6	195.15	194.72	188.39	197.57	196.3	193.02	195.4	195.3	193.49	198.36
205.1	207.43	199.95	204.53	206.82	207.74	208.43	200.93	207.04	206.29	202.07	203.91	212.17	202.4	205.6	204.95	210.43	199.21	205.81	199.79	214.51	204.67	201.71	204.18	205.83	204.36	203.23	210.64	205.76	200.14	204.22	210.13	207.93	204.35	197.98	208.85	205.76	207.89	205.21	205.18	203.51	205.25	204.43	203.59	197.08	206.5	209.26	206.12	205.27	194.19
189.98	196.22	202.31	193.78	187.07	197.93	196.28	196.39	195.05	193.65	200.59	195.71	195.16	190.4	190.1	195.01	199.54	194.9	192.15	193.71	197.02	193.15	188.59	200.26	191.44	193.34	190.15	193.29	191.59	201.44	195.09	191.99	187.53	196.86	194.92	194.44	200.84	196.35	198.67	189.51	196.7	193.99	190.73	196.48	196.9	195.04	196.66	197.8	194.88	195.81
205.84	202.26	200.68	206.86	209.52	212.17	207.34	207.21	210.83	209.88	210.43	205.71	210.75	209.04	209.85	207.72	204.5	208.05	205.6	198.94	216.2	211.07	205.79	206.56	199.87	206.8	206.79	212.23	197.95	206.08	211.21	211.98	208.98	208.89	216.94	203.13	207.01	213.04	210.04	208.56	210.36	207.38	203.87	204.09	205.53	207.86	201.68	211.38	207.17	207.44
205.4	198.74	208.72	204.2	205.82	211.82	213.1	205.07	212.83	208.14	212.66	205.72	214.95	204.57	209.37	204.67	208.11	208.86	217.52	209.65	208.63	209.59	207.08	206.87	218.94	203.31	203.64	205.67	204.56	207.44	208.25	208.33	205.42	209.37	217.46	204.19	215.21	203.75	208.11	213.56	205.54	211.11	209.26	202.86	208.05	210.57	211.89	216.41	210.08	213.34
202.15	194.71	206.49	203.34	198.74	206.44	204	200.85	207.83	203.5	195.55	204.42	203.09	199.6	197.86	200.78	198.03	206.05	200.75	206.99	195.4	203.67	200.31	204.84	205.77	200.27	202.56	204.32	205.7	203.66	205.75	202.88	199.86	207.36	208.58	199.55	209.49	203.76	198.97	201.03	201.54	197.71	207.73	199.55	204.07	201.23	200.81	200.38	202.47	209.57
206.16	201.9	206.84	204.28	201.11	204.75	195.91	196.47	203.78	205.18	203.47	204	200.57	203.83	202.78	204.23	201.15	203.87	202.54	198.19	199.21	201.81	205.7	197.24	202.11	200.84	197.82	204.77	197.77	201.84	206.92	199.77	198.18	198.08	207.54	204.85	203.59	204.04	205.21	203.99	206.59	201.39	204.71	200.1	204.09	201.08	199.22	198.94	198.97	200.19
202.18	209.53	196.66	199.48	203.43	200.46	213.46	203.55	203.45	196.45	202.06	199.75	202.75	201.55	207.18	206.57	204.99	204.2	200.32	205.2	200.72	206.57	201.77	200.22	203.48	196.19	203.94	208.3	203.7	203.79	201.88	197.06	205.2	200.37	209.73	203.23	201.91	195.17	205.35	207.47	205.34	199.5	205.18	200.16	199.32	208.08	199.04	200.64	208.1	201.39
204.19	215.14	210.45	208.77	210.58	205.85	208.41	210.49	215.32	209.85	209.55	207.04	207.34	209.79	210.44	208.38	208.21	210.07	209.22	211.96	209.25	204.31	207.88	207.36	209.06	208.09	209.46	208.33	214.28	201.75	210.47	208.82	205.19	213.77	207.6	214.13	209.79	212.29	212.47	206.31	209.43	208.21	204.29	217.67	208.46	212.38	207.27	205.38	209.71	211.02
211.2	213.31	210.26	210.73	216.33	209.5	210.24	209.42	214.1	217.36	215.01	214.19	214.97	215.79	214.26	218.03	212.93	205.31	216.16	214.64	212.92	218.13	216.62	211.7	210.94	208.78	211.76	215.86	214.21	217.38	206.23	208.94	211.23	212.67	208.08	212.95	206.46	213.86	211.81	214.5	211.62	213.16	208.64	212.85	208.1	217.8	215.4	211.01	211.47	213.15
199.56	208.53	204.5	202.71	199.68	204.15	198.53	200.46	198.61	201.11	204.18	208.13	200.77	205.95	212.09	203.1	202.03	209	203.56	197.96	202.15	205.87	204.39	206.56	198.33	203.12	202.8	202.67	200.97	207.14	205.03	202.19	196.48	203.29	205.99	203.18	204.11	203.46	206.61	203.08	203.67	200.51	201.93	205.96	201.64	206.77	203.9	205.04	204.31	205.94
208.61	206.99	209.18	210.65	208.12	203.86	204.17	208.85	203.84	207.29	208.51	207.59	210.28	212.88	206.2	204.23	210.06	203.87	205.67	207.36	208.43	211.3	215.72	207.67	211.11	199.8	207.55	211.28	204.53	206.63	211.54	201.04	207.4	205.75	208	204.93	203.5	209.34	208.79	204.96	208.9	209.74	206.51	205.45	204.74	206.34	207.97	209.86	204.84	209.77
216.78	216.98	225.38	218.19	216.97	217.02	213.41	220.04	217.79	224.87	217.58	221.91	217.23	215.09	215.11	220.13	213.67	216.89	215.34	214.48	214.95	221.34	212.18	222.34	210.97	210.35	227.68	214.83	215.71	219.42	221	221.37	212.66	216.87	217.59	216.65	224.85	217.05	217.54	223.44	217.55	215.22	216.23	216.88	221.63	213.92	222.03	220.56	215.83	221.44
200.41	199.17	202.13	201.08	195.08	200.82	201.78	199.74	200.58	203.08	202.5	193.45	202.64	203.25	197.33	202.51	196.62	198.31	202.11	196.58	201.39	200.64	199.67	203.67	202.4	201.33	199.73	193.88	202.98	199.81	201.64	198.35	206.26	197.63	199.16	198.06	194.88	207.1	201.15	204.93	199.2	198.3	201.49	202.51	203.28	200.22	201.54	198.39	204.52	198.61
197.37	198.8	198.69	202.8	202.32	197.08	200.76	199.09	197.37	202.97	199.68	198.71	199.48	200.99	199.58	195.68	202.18	202.34	202.93	205.91	203.44	207.5	197.03	200.38	204.45	196.2	202.35	205.86	202.45	198.31	198.03	197.41	201.97	198.56	201	201.53	195.83	202.03	202.29	196.71	202.47	198.44	199.73	202.72	196.83	201.83	207.51	201.06	201.09	197.42
208.7	203.36	208.2	212.99	201.69	212.61	207.03	209.88	207.72	208.81	208.74	202.48	209.12	207.54	205.11	206.88	204.65	212.09	208.71	207.14	205.37	201.06	209.11	206.08	205.76	207.63	207.59	212.91	199.33	206.98	213.63	208.61	208.89	209.48	205.76	210.06	213.78	207.95	206.44	205.8	206.14	205.79	202.53	209.75	213.13	208.59	209.87	205.83	214.57	204.32
200.72	203.13	199.7	202.06	204.77	204.98	205.62	199.34	205.02	202.03	202.09	198.15	205.52	202.43	199.53	204.61	198.62	204.6	203.27	206.98	202.27	207.55	205.41	207.36	205.64	208.51	204.96	199.95	202.4	198.99	207.6	208.52	200.34	199.1	198.83	204.08	203.3	202.81	197.51	198.87	203.01	203.5	205.41	201.48	202.69	202.68	205.29	211.79	199.25	206.22
207.36	210.35	205.43	216.91	201.57	206.2	210.55	202.48	215.65	206.98	202.07	210.68	208	211.33	214.65	207.43	210.12	207.48	200.75	204.3	211.98	208.17	212.78	209.36	207.66	203.46	211.35	203.53	202.59	209.32	210.33	208.42	211.31	207.93	203.87	207.41	208.23	211.91	213.73	203.01	208.23	211.78	208.32	207.99	209.08	211.97	207.55	204.89	209.57	209.1
202.92	195.82	203.82	205.16	203.68	205.95	197.32	199.32	205.1	205.85	201.42	204.74	207.19	201.94	204.96	208.49	206.86	200.29	202.65	206	205	205.98	198.81	200.39	200.03	204.72	196.8	199.4	198.26	200.65	202.69	205.99	204.62	199.95	204.01	195.52	204.78	204.92	206.76	206.2	209.55	194	210.91	205.49	205.67	202.47	204.32	198.02	200.1	200.39
207.47	197.29	201.07	204.43	203.48	202.46	198.18	203.57	206.41	201.57	207.21	202.69	203.09	201.47	198.57	201.97	206.72	202.47	206.97	204.56	207.66	202.14	206.6	203.71	200.44	207.17	199.62	205.71	199.51	201.4	196.69	205.55	201.83	204.27	208.34	205.84	209.92	209.46	203.37	201.69	199.1	196.17	211.5	205.93	200.45	203.11	197.37	200.72	203.05	199.92
212.28	210.91	209.2	214.95	213.12	209.3	209.4	210.8	207.06	214.86	212.55	205.43	211.01	214.77	209.47	204.41	210.05	205.74	207.35	207.91	217.26	212.67	216.25	204.27	211.37	208.05	207.73	212.4	209.59	207.92	207.51	213.71	207.54	213.54	205.7	210.64	207.98	203.54	203.98	213.38	212.21	208.76	205.53	206.71	214.52	207.62	210.57	208.76	204.83	209
208.1	213.1	209.23	210.09	211.15	217.89	211.21	213.79	210.81	209.29	211.73	210.34	207.5	218.13	207.23	214.18	216.49	205.4	216.89	217.01	209.09	214.96	213.17	216.74	208.81	219.23	220.7	211.78	212.38	218.74	213.64	217.29	213.49	210.33	210.81	214.02	214.82	211.86	215.14	207.26	212.7	210.22	212.42	210.17	209.84	210.26	211.58	218.87	216.22	212.56
204.56	193.92	190.54	198.07	200.06	193.11	199.96	196.08	195.85	192.25	201.25	199.25	196.84	191.33	202.84	193.38	203.66	192.7	191.04	199.8	195.83	196.02	192.66	201.61	195.34	196.39	196.24	193.97	192.73	194.7	197.76	200.08	192.5	187.18	196.38	193.45	191.75	191.12	189.97	199.45	189.73	186.83	190.66	195.11	189.74	193.38	197.49	191.71	193.78	196.8
210.1	204.3	204.97	205.83	205.07	197.78	205.65	205.93	201.5	200.58	205.46	211.55	204.92	207.21	203.4	203.79	198.11	206.52	196.84	205.3	201.08	202.18	206.89	201.23	204.34	207.9	209.06	204.84	204.16	201.75	202.85	203.92	205.5	207.49	198.56	212.58	203.02	202.6	208.81	201.83	203.93	206.63	204.13	209.27	201.13	210.44	210.76	203.55	205.78	201.67
207.8	210.37	206.15	209.63	207.71	212.18	209.95	210.45	210.2	213.54	213.64	206.11	212.49	209.33	205.62	213.27	207.3	204.52	205.98	212.77	208.88	209.64	209.07	203.17	207.13	207.3	208.81	213.06	208.76	211.23	207.71	205.22	207.17	202.22	213.54	210.62	205.33	207.09	208.6	214.65	208.49	206.59	209.11	201.25	209.13	209.79	209.04	207.19	213.08	209.73
203.05	206.38	211.36	210.41	202.9	205.37	201.81	205.21	213.34	210.19	212.24	208.17	209.85	208.43	207.96	212.49	211.52	203.54	210.64	210.76	206.81	208.64	212.98	205.86	206.81	211.99	211.57	206.17	205.57	199.14	209.99	202.47	207.77	203.31	206.76	201.7	212.45	210.64	208.19	210.65	214.35	208.78	204.26	213.24	205.92	212.54	209.55	205.59	206.53	214
202.73	198.32	204.98	204.29	198.35	212.41	207.61	206.57	201.9	214.84	199.3	207.03	206.45	201.4	200.97	199.02	211.3	208.54	201.2	205.26	203.55	204.19	199.17	207.16	205.2	209.98	206.58	204.74	204.3	204.95	204.34	209.56	208.72	201.43	201.99	200.86	198.76	206.65	197.03	205.78	202.04	202.01	205.98	200.86	199.46	208.75	208.35	198.83	195.36	209.96
198.14	197.36	202.37	200.65	196.92	199.33	207.27	202.98	205.13	195.07	200.73	203.15	206.5	204.95	201.42	194.89	200.83	203.82	202.24	205.91	209.12	202.61	201.15	204.64	203.27	200.94	203.82	199.19	200.15	198.37	207.36	212.38	198.04	199.17	202.45	202.92	200.3	198.42	202.68	208.73	202.77	201.19	203.9	203.38	204.01	204.59	201.99	207.13	199.51	204.63
212.04	213.4	208.86	215.45	206.75	211.97	215.49	213.73	216.46	219.89	213.77	206.49	211.79	219.29	208.12	216.44	210.84	209.71	209.63	215.61	212.16	211.75	214.87	205.13	211.62	215.08	218.53	210.89	211.26	212.78	208.6	218	213.24	213.47	213.36	211.34	212.18	203.58	214.98	210.3	215.03	206.07	217.96	210.23	217.2	211.67	209.47	214.33	208.62	215.55
197.98	199.06	204.22	207.2	211.11	201.33	210.57	202.77	206.1	205.45	206.96	203.71	198.61	207.77	200.95	200.64	205.09	204.49	199.08	206.96	200.12	207.48	207.35	203.25	204.29	208.16	198.52	200.83	204.92	204.75	199.74	207.63	205.46	201.04	204.96	203.59	200.73	202.02	206.28	200.36	209.95	209.93	197.32	206.38	203.13	207.82	203.67	200.78	204.91	205.6
199.22	202.91	202.84	206.68	206.17	202.42	201.7	206.04	199.09	204.18	207.79	202.96	203.64	210.36	200.8	203.26	205.81	201.16	205.26	203.43	200.72	201.17	207.04	199.31	203.74	200.83	200.32	207.29	197.73	204.3	204.33	205.98	205.1	204.25	203.08	196.05	200.26	208.4	203.94	205.14	199.31	201.75	202.69	201.19	208.72	203.95	200.24	209.18	203.68	206.64
207.04	216.38	208.95	212.11	207.47	207.56	209.55	213.5	209.94	212.44	212.37	207.72	215.59	213.23	205.13	213.42	217.06	212.09	209.24	221.41	211.65	211.11	205.06	209.19	207.27	211.93	217.78	212.04	210.97	214.91	221.59	215.02	204.45	209.07	212.92	209.82	214.82	211.51	216.66	203.72	218.71	215.4	216.17	208.13	210.05	212.41	215.19	209.24	214	208.06
204.95	208.27	214.31	212.77	212.46	213.07	206.09	206.2	208.38	208.83	209.36	211.66	210.06	211.93	212.86	208.63	206.02	206.45	205.43	206.44	209.34	203.05	208.94	208.77	203.73	215.57	213.02	203.52	204.51	205.54	205.63	208.54	204.93	205.29	209.72	202.42	210.37	212.75	209.91	204.58	210.49	207.19	201.63	207.93	204.09	207.66	207.18	205.19	212.36	209.96
207.19	203.62	207.7	202.72	201.32	197.83	207.44	205.6	205.14	204.54	196.91	205.88	206.38	197.37	199.55	202.49	201.04	206.83	202.58	202.47	203.25	209.38	199.14	202.23	199.97	210.74	202.02	204.98	200.84	202.11	201.25	204.62	200.52	204.16	205.89	207.69	199.09	198.57	205.49	201.86	201.16	201.41	196.23	198.5	200.99	208.06	199.36	201.44	207.27	203.16
215.46	214.77	213.93	208.2	209.48	210.36	206.65	213.1	209.74	206.67	210.91	209.41	218.82	209.28	210.05	216.57	207.21	213.04	215.12	208.43	206.26	207.14	208.62	209.85	210.53	212.62	211.11	211.34	209.48	209.5	214.01	211.04	199.43	211.16	212.59	207.2	211.31	211.12	210.72	208.83	213.71	210.57	210.09	213.49	218.82	213.01	206.42	212.82	206.76	215.58
213.41	209.29	208.8	211.29	206.01	213.54	209.09	213.65	219.57	213.04	213.89	219.34	211.56	208.31	211.87	218.36	214.88	209.42	205.95	220.72	213.04	206.63	210.5	218.03	213.05	209.06	207.97	211.69	209.89	212.45	216.85	218.5	217.4	208.41	212.48	203.18	210.41	208.16	208.05	212.97	212.72	212.93	215.02	210.53	211.05	211.52	207.41	210.07	217.09	210.44
201.45	200.41	199.64	199.61	199.99	199.81	197.59	198.98	196.33	198.78	200.45	194.75	198.18	193.54	202.13	204.81	202.04	204.05	202.57	199.81	204.69	199.09	199.74	196.12	203.31	197.12	195.02	202.28	197.66	204.38	191.67	195.14	201.09	201.43	191.3	199.54	195.93	191.09	196.7	200.96	193.5	195.69	195	194.08	196.37	197.86	197.46	202.58	199.1	197.65
206.02	211.09	213.28	210.53	213.28	212.88	212.31	212.9	214.18	208.99	209.47	209.67	214.62	208.49	208.11	207.34	217.2	208.82	208.79	212.57	210.17	210.27	212.27	207.68	213.5	214.2	211.93	209.06	215.13	211.89	213.09	210.77	212.28	216.16	217.68	215.24	207.4	217.64	210.93	214.76	208.47	209.74	216	204.6	211.38	213.62	213.94	215.52	209.49	215.79
206.16	206.08	204.73	204.27	202.93	196.74	200.41	211.92	202.88	204.48	206.24	205.64	209.65	199.96	207.64	205.41	211.33	208.67	202.35	204.76	204.85	205.32	204.46	211.76	203.68	208.34	200.06	205.58	210.89	202.37	204.39	202.55	208.53	204.9	203.76	202.15	204.95	202.82	203.76	205.89	203.89	206.7	196.37	216.43	206.94	201.93	206.1	200.77	200.61	207.47
211.93	210.96	216.13	212.93	210.13	211.14	218.47	205.6	216.37	214.34	215.97	209.36	210.03	213.35	207.21	213.38	209.64	213.75	210.17	211.57	213.98	208.22	212.57	213.72	211.55	213.8	207.66	217.86	212.43	210.05	213.45	205.88	216.05	212.93	207.94	212.54	206.44	210.9	212.94	209.19	215.2	207.02	205.41	211.28	207.27	212	210.53	214.07	213.06	213.83
216.46	210.6	218.75	217.81	212.88	215.28	221.13	210.69	217.03	219.48	219.02	213.58	215.89	215.49	225	217.35	222.46	218.86	208.84	220.68	213.05	219.61	209.48	217.65	213.55	222.69	217.78	222.45	213.85	223.22	216.96	214.84	216.06	215.78	221.01	217.21	213.88	218.97	218.25	219.79	221.9	212.89	213.75	223.78	222.32	220.56	222.81	213.52	210.73	216.63
213.33	215.66	215.5	211.02	211.27	215.52	217.31	216.36	213.13	215.49	211.72	211.83	210.95	209.06	218.63	208.32	212.37	209.09	211.75	204.89	210.45	213.24	212.42	214.14	207.39	209.23	206.62	208.61	208.35	215.77	212.11	209.1	209.8	209.46	208.32	214.93	211.48	212.89	213.63	209.11	211.94	214.95	210.41	208.73	214.59	210.71	211.18	214.5	220.24	207.63
199.25	193.5	189.11	193.42	193.91	195.01	194.39	199.55	196.36	198.77	187.61	192.54	192.02	191.43	193.2	186.6	199.52	193.3	192.93	194.42	195.09	194.15	195.11	197.79	194.27	187.73	191.17	196.89	189.98	195.71	189.24	195	197.74	200.5	187.95	199.32	193.74	190.29	193.53	185.01	188	196.33	196.33	204.19	192.84	191.03	197.73	189.57	190.83	197.79
206.56	199	199.44	199.78	205.43	201.79	204.39	205.71	206.39	210.83	213.01	207.36	207.65	203.09	200.83	207.48	206.21	192.73	206.42	206.6	200.12	204.6	202.34	205.45	213.31	210.61	200.3	201.3	201.37	211.26	205.02	204.99	200.91	203.71	209.91	211.29	199.39	204.27	203.36	206.02	210.33	211.52	211.48	204.03	207.85	202.19	203.85	201.58	198.39	211.62
207.87	210.7	213.27	211.49	211.16	209.84	208.93	211.49	211.85	216.2	206.09	209.08	217.64	208.17	206.53	207.92	204.13	212.55	206.29	212.32	215.07	209.51	209.34	207.22	209.87	208.42	208.31	204.31	207.38	203.3	208.44	208.2	209.6	211.55	211.87	208.87	210.84	205.4	200.91	208.66	208.45	216.09	212.65	209	214.13	210.81	216.36	212.93	203.27	207.46
206.16	200.89	207.64	202.28	204.28	207.85	200.02	206.24	202.9	201.55	204.48	202.7	198.94	206.78	205.07	205.12	205.59	203.17	209.03	202.68	205.6	200.11	201.95	195.58	202.42	201.26	207.38	205.44	200.27	206.38	204.49	206.08	205.24	206.34	200.62	204.11	206.41	208	200.92	204.45	205.46	204.86	206.89	197.93	201.88	201.25	202.54	201.2	201	199.96
209.16	221.77	219.38	216.13	213.55	219.11	216.54	215.06	217.31	220.54	223.13	215.31	214.02	213.66	218.72	216.42	220.73	211.28	216.55	214.87	218.68	216.05	216.5	219.39	221.41	221.81	212.39	216.64	218.97	216.68	216.54	220.99	217.36	218.69	213.53	217.87	221.42	218.23	215.04	220.09	216.99	218.15	213.62	215.04	220.82	219.34	217.45	218.9	218.9	219.64
209.09	205.37	208.45	213.19	211.9	208.6	204.71	205.68	210.09	212.51	209.97	210.57	202.58	211.55	206.86	214.43	210.84	207.45	207.83	208.01	207.2	205.17	210.28	207.62	211.48	207.14	215.44	202.87	212.64	209.72	207.04	205.4	206.91	206.42	205.45	206.21	193.62	209.64	205.17	206.97	203.39	208.4	206.44	204.21	202.27	213.1	205.02	202.87	212.64	206.33
209	207.59	206.51	208.35	213.03	208.45	204.37	211.3	204.37	206.88	210.5	201.08	201.58	213.11	214.54	207.87	207.17	203.98	205.54	203.69	209.77	201.1	204.72	213.98	205.82	203.68	209.82	204.21	210.24	217.32	210.1	206.91	208.86	205.57	204.32	203.44	208.28	211.58	208.82	209.72	211.18	199.42	214.12	205.24	212.86	203.97	207.59	208.83	215.77	204.87
207.97	208.11	212.83	212.32	215.3	216.66	205.42	208.58	210.72	202.98	215.26	208.19	213.51	218.42	203.41	207.1	206.34	212.6	207.32	207.95	209.16	208.11	214.32	213.03	217.29	206.17	210.6	218.19	208.08	207.88	211.85	208.9	208.39	216.38	211.92	205.34	205.24	202.07	204.87	205.6	210.44	211.45	212.9	213.8	209.13	208.22	208.16	206.06	204.33	214.36
213.44	208.81	206.81	202.32	207.11	209.75	209.12	213.55	206.39	205.9	210.37	210.29	207.32	212.91	203.17	207.23	211.32	208.16	216.7	207.68	203.39	210.05	210.75	206.34	209.49	202.54	206	212.32	214.81	211.97	205.61	206.89	208.76	213.28	207.49	211.26	204.93	208.14	209.7	209.11	209.02	207.06	207.85	205.88	204.49	209.06	207.98	208.59	209.91	202.79
210.08	206.76	211.88	216.8	213.19	209.63	211.18	214.87	208.56	210.1	206.68	209.45	209.49	209.7	209.4	212.76	209.71	212.18	204.75	214.41	212.76	216.25	209.97	214.09	212.85	211.43	215.93	211.39	209.7	219.24	209.65	204.37	214.64	209.64	208.7	209.14	211.24	210.99	211.15	208.8	209.6	209.76	208.95	208.05	204.24	216.35	208.06	213.73	217.21	211.05
206.83	210.65	203.8	208.54	210.13	211.53	216.16	204.55	208.3	207.78	214.74	206.3	212.35	210.31	208.62	203.64	208.88	209.92	207.79	202.48	203.68	212.79	208.67	205.93	203.64	214.2	209.21	211.63	216.8	210.57	204.57	209.75	205.85	205.92	211.6	200.5	205.24	204.93	211.4	212.23	204.19	207.3	210.41	221.64	213.1	208.43	209.54	201.46	206.35	207.63
200.8	199.49	200.38	199.31	201.88	194.55	204.49	206.92	213.66	200.63	203.38	195.88	200.07	199.77	204.36	208.15	208.65	201.2	210.81	199.45	208.23	201.27	198.42	197.95	202.88	200.65	205.01	202.37	205.43	198.02	202.67	198.5	206.89	200.33	200.34	198.78	204.24	203.32	204.34	208.97	206.37	198.54	198.7	204.98	198.37	210.93	190.2	201.09	199.57	200.67
204.36	204.07	212.79	204.2	203.87	205.97	205.72	203.74	207.85	205.99	214.11	211.25	207.27	206.95	211.95	205.1	210.97	199.97	207.04	207.75	206.12	203.93	208.81	209.01	208.83	203	206.63	216.31	213.18	208.98	212.49	210.46	208.86	218.34	207.38	207.04	209.56	205.17	208.51	210.25	204.99	206.83	206.14	208.3	210.18	208.03	214.58	206.03	215.54	206.15
202.07	210.96	210.76	206.81	207.08	200.35	203.64	209.16	206.65	211.06	209.2	210.35	209.16	214.75	204.22	205.84	206.62	205.92	211.5	218.27	211.01	204.31	203.6	212.18	206.19	204.28	213.46	207.44	205.89	206.92	206.88	209.11	205.49	204.91	208.88	199.85	213.57	211.84	204.13	211.68	208.35	206.8	207.5	204.28	212.66	211.87	209.83	217.04	210.07	202.38
195.21	198.73	197.33	206.56	207.09	199.45	194.97	191.94	197.1	199.79	202.65	199.6	197.71	197.61	197.04	206.02	198.97	200.11	205.03	197.91	195.45	202.51	196.2	195.79	206.42	204.11	202.73	204.33	196.82	191.41	213.09	197.16	201.31	199.33	203.23	203.5	203.13	203.5	198.71	201.05	203.71	202.32	202.03	196.32	191.72	202.8	199.33	196.77	196.94	203.33
200.54	200.69	198.25	198.22	200.77	204.66	199.96	197.2	201.37	196.52	200.08	201.3	202.3	200.81	203.98	199.27	206.54	201.71	200.04	205.01	201.54	203.84	197.44	199.51	205.95	198.68	204.61	200.56	201.67	199.19	200.66	205.75	208.77	202	204.34	197.09	193.32	196.87	202.52	201.33	195.97	197.44	201.4	200.32	196.77	198.3	197.44	204.63	204.53	200.63
205.44	204.24	204.54	202.28	204.52	198.76	209.9	200.67	201.96	197.3	206.74	207.63	211.77	200.57	200.31	207.58	198.23	209.47	201.56	205.09	199.99	203.91	211	200.61	201.24	210.35	203.37	201.12	205.36	203	209.44	201.06	201.38	199.33	200.85	206.81	203.47	202.34	203.94	204.55	203.99	202.88	208.42	206.24	204.89	201.59	207.56	207.81	200.57	199.93
209.05	201.23	198.27	196.62	204.25	204.61	202.35	201.43	206.07	203.53	203.07	198.69	206.37	195.27	204.42	200.85	201.67	194.61	202.1	209.07	201.32	204.88	206.04	200.8	202.77	202.16	197.01	202.43	212.19	202.22	197.08	199.03	202.96	201.76	204.6	207.16	201.85	206.56	202.29	209.41	208.02	204.42	209.34	204.3	198.77	204.59	204.76	209.25	205.96	206.09
219.29	221.56	218.37	217.84	210.66	222.05	216.58	216.81	213.68	221.03	219.43	214.11	214.73	215.38	221	217.41	216.61	218.44	220.21	219.84	226.22	215.43	215.63	213.88	222.58	219.48	219.68	216.79	218.13	219.76	215.39	220.13	215.64	217.93	218.31	218.57	211.69	219.23	215.86	216.24	219.36	218.34	216.05	212.56	217.7	213.99	215.65	213.88	212.92	214.9
199.74	198.44	200.04	199.14	198.42	195.97	202.27	199	206.87	202.84	196.87	198.4	201.45	204.19	199.39	198.83	201.61	199.58	199.68	210.5	201.12	197.64	204.08	200.75	207.27	195.17	199.48	200.39	202.73	198.11	200.37	201.93	200.79	201.87	199.66	202.28	199.21	200.12	197.4	206.84	199.78	194.27	205.18	204.3	202.36	202.59	197.9	202.85	195.29	198.07
226.56	215.2	219.12	215.27	212.5	220.78	222.94	218.61	209.67	217.39	219.33	219.11	218.06	214.22	216.8	217	211.68	221.07	219.54	211.95	216.92	218.76	219.77	222.1	220.93	222.79	211.91	211.77	216.32	218.86	219.57	207.88	214.19	217.91	211.18	219.89	216.29	214.13	220.26	217.29	216.48	219.79	226.09	213.86	217.27	218.69	214.62	213.08	224.39	216.22
201.47	205.22	207.03	204.34	200.74	210.68	207.99	203.89	203.06	208.22	198.88	209.35	202.97	201.77	206.41	209.52	206.27	206.85	207.89	204.35	215.47	208.9	205.48	202.03	203.06	212.54	206.82	203.94	207.96	205.99	202.88	207.26	205.98	207.04	205.56	208.22	209.99	211.94	208.27	206.5	205.48	197.47	210.87	210.42	202.66	204.47	214.72	207.47	206.5	210.45
212.99	211.08	216.65	214.97	215.71	217.01	203.18	213.34	214.64	207.17	208.39	212.1	214.24	213	214.25	210	215.52	206.96	209.8	210.22	212.25	210.96	214	215.04	207.34	210.08	210.01	207.15	214.88	203.78	206.94	215.27	212.87	205.07	220.54	212.13	210.93	211.37	209.57	221.4	210.26	208.22	209.52	211.07	210.36	212.49	209.69	203.84	207.12	213.84
206.23	207.16	209.34	212.48	203.25	207.97	208.29	214.66	211	210.61	210.55	208.41	206.86	215.89	207.37	206.72	212.74	208.11	208	207.36	207.62	208.87	207.98	209.42	207.05	207.15	208.95	213.24	209.43	207.3	211.31	206.84	214.01	202.46	208.5	209.63	208.02	211.03	202.66	210.87	205.69	214.8	207.7	211.87	205.71	202.39	200.17	206.02	209.01	209.28
216.67	211.89	220.41	226.12	214.7	216.16	217.18	223.76	220.87	215.63	218.43	223.24	215.46	217.12	214.87	224.88	218.2	211.06	211.6	215.75	214.44	214.82	220.24	215	217.95	213.66	218.69	217.19	217.88	219.33	220.27	221.09	220.07	216.89	212.57	221.28	214.54	216.31	220.03	211.55	210.76	222.29	220.43	215.73	220.53	213.75	214.6	209.82	216.63	215.31
216.19	214.21	221.65	212.27	223.61	215.89	214.99	217.02	214.61	217.64	221.55	215.8	222.69	213.46	216.18	212.69	212.4	220.03	217.45	213.95	219.22	214.84	214.95	220.3	215.5	222.67	211.93	219.02	215.34	219.41	215.93	214.84	211.55	218.62	215.68	214.47	225.32	215.96	221.63	218.44	219.33	220.41	216.96	219	212.12	220.41	215.52	221.23	215.19	222.51
205.19	197.4	198.27	204.25	204.15	202.79	202.48	201.36	200.43	201.75	207.97	209.62	198.73	204.94	206.86	209.63	207.43	205.15	204.24	200.12	205.09	201.84	198.21	199.65	196.45	209.41	212.32	207.39	197.77	207.39	195.77	209.76	203.66	207.77	210.26	199.79	197.67	199.84	204.57	202.75	200.56	204.9	205.49	200.83	209.55	202.15	208	206.89	201.47	205.19
198.59	202.48	201.57	202.2	202.74	200.69	202.96	201.13	206.98	208.14	195.73	206.38	205.4	207.33	204.6	202.88	202.71	197.68	202.98	201.07	204.7	199.1	206.81	203.82	202.27	206.1	201.02	208.13	198.18	201.96	198.94	200.49	206.97	207.37	204.39	202.39	204.36	201.87	209.02	206.84	191.11	209.42	200.71	206.23	209.61	201.2	199	195.96	204.75	210.49
204.58	198.1	206.33	200.04	198.73	199.66	200.93	202.27	194.14	206.05	198.15	198.23	199.52	194.76	203.94	201.53	194.84	194.08	199.07	203.63	200.87	199.14	201.99	201.4	200.88	201.13	196.16	200.03	197.03	194.38	200.38	195.68	200.51	200.46	189.89	201.2	198.6	197.83	198.43	197.9	197.63	201.46	205.19	202.17	197.6	199.07	198.53	195.6	198.54	195.4
200.51	209.71	206.07	210.34	202.15	202.84	202.95	204.15	211.15	211.96	208.62	207.88	201.63	210.1	208.2	208.57	206.97	203.76	206.45	205.96	200.22	203.87	206.9	201.37	208.16	206.91	208.06	201.4	206.5	205.6	208.62	207.67	203.78	206.3	205.24	209.82	208.72	196.94	204.7	204.24	206.79	209.62	204.45	210.42	210.94	202.81	205.75	209.03	205.72	206.5
191.11	204.62	196.23	205.31	201.95	199.65	200.85	201.26	196.28	196.45	200.39	197.22	193.36	199.68	193.41	199.76	193.47	201.05	204.14	199.09	202.9	205.31	202.2	196.01	194.46	192.65	195.1	204.82	205.94	199.63	196.82	191.57	203.13	205.25	202.98	199.41	194.41	198.58	197.15	191.35	202.57	205.25	188.5	197.87	201.56	194.63	196.4	198.87	203.58	199.53
209.18	209.39	209.51	211.79	210.47	209.6	208.29	208.88	208.4	216.57	204.91	206.36	209.83	208.83	207.56	210.74	206.95	211.27	206.52	210.18	209.82	214.36	209.7	206.76	217.06	208.5	212.66	201.82	209.01	210.71	213.59	206.73	210.57	206.71	212.48	207.22	213.7	205.38	207.16	209.5	212.64	207.63	207.03	206.23	210.45	211.21	202.02	213.97	211.96	204.17
204.06	202.07	203.73	196.69	203.03	201.94	206.89	209.42	212.5	200.74	211.71	204.7	199.24	204.86	208.35	197.82	203.47	207.17	203.25	205.94	204.31	200.75	207.55	204.58	200.01	199.12	203.88	201.26	207.14	204.45	204.23	202.4	203.36	205.51	213.7	207.04	199.94	203.7	206.77	211.63	207.98	199.91	211.29	201.9	205.65	201.82	204.84	206.23	200.31	206.23
201.87	206.34	200.89	204.84	203.79	204.72	200.79	196.84	205.4	201.86	198	199.94	199.79	202.42	202.31	203.53	194.94	201.35	200.14	198.96	203.5	205.41	200.56	200.92	203.65	194.02	202.28	195.23	204	201.45	199.61	201.39	194.67	198.77	195.8	200.13	202.58	205.06	208.98	207.45	201.9	208.2	200.13	200.03	206.49	203.81	204.47	202.25	197.93	199.78
208.34	208.04	203.53	207.82	208.24	208.95	208.53	204.73	208.22	208.59	211.93	209.67	209.55	206.41	208.43	206.46	204.58	204.85	208.74	210.43	210.12	213.23	210.26	205.94	203.71	204.56	204.61	203.01	212.02	210.51	213	208.17	208.73	208.58	212.81	205.67	204.05	207.19	210.57	208.01	206.28	208.72	204.25	205.75	207.7	209.75	213.14	212.46	211.21	206.85
213.59	202.95	201.19	211.32	210.91	208.08	206.88	207.71	209.59	209.12	210.79	210.94	209	207.36	206.56	212.47	204.27	211.61	214.32	218.17	207.32	208.8	212.66	207.2	210.49	212.93	213.54	215.33	206.58	204.55	210.02	213.39	210.03	208.29	206.71	207.43	205.07	211.07	211.46	208.12	206.74	205.72	202.11	210.57	208.35	202.97	207.49	209.92	210.61	207.1
216.6	217.28	221.53	214.77	214.08	216.07	211.52	221.96	223.54	223.12	214.05	220.42	214.42	218.7	213.12	214.47	219.61	215.43	217.84	217.99	223.3	215.17	220.79	224.53	215.44	211.25	219.63	215.94	219.49	219.57	217.74	213.57	217.65	213.1	215.61	221.41	214.22	219.05	212.73	226.86	222.02	217.5	213.21	216.97	214.06	208.25	220.16	218.66	217.02	213.27
207.82	207.85	203.08	207	206.63	204.71	206.04	203.34	205.48	207.74	205.72	206.94	206	210.27	208.23	202.02	209.57	203.72	204.88	204.51	208.86	211.75	205.62	207.69	203.81	212.89	208.19	209.19	212.15	209.35	207.85	207.13	203.84	201.95	207.23	208.87	208.66	207.74	205.98	204.03	205.2	214.13	211.52	199.87	206.92	207.25	206.09	202.96	211.59	217.83
207.88	198.69	205.53	202.59	210.39	204.41	203.52	203.91	204.7	203.49	204.89	206.47	204.43	201.27	198.78	196.33	199.69	206.04	209.41	198.36	209.98	202.61	201.53	205.59	201.53	202.03	200.5	196.21	204.37	203.44	200.43	201.38	206.55	196.99	199.91	198.97	206.14	201.09	198.67	205.03	200.95	205.46	200.7	205.38	205.55	199.84	206.97	197.25	204.29	203.06
208.15	209.24	208.52	205	206.92	212.86	203.9	208.42	205.34	209.87	211.62	209.38	207.66	209.25	209.03	204.92	207.74	204.09	209.36	208.95	212.09	205.45	208.06	211.82	210.83	199.75	212.21	210.54	210.01	212.02	206.31	203.98	206.82	209.63	211.11	207.09	205.43	205.65	207.14	205.65	204.6	207.68	207.62	210.87	210.88	207.36	206.27	212.67	206.75	206.88
211.27	213.49	202.08	204.29	211.3	202.03	212.71	204.84	207.33	202.47	203.4	209.92	202.38	205.85	205.85	209.84	209.69	208.05	211.3	208.22	210.3	207.91	204.1	214.67	198.63	202.33	205.73	211.67	208.24	211.22	205.56	208.72	204.82	211.12	210.28	209.73	208.35	209.38	212.8	209.2	206.6	201.95	205.11	208.32	210.62	206.1	209.32	214.79	208.28	196.86
208	210.52	214.18	204.52	201.92	210.14	209.34	212.78	207.21	213.98	205.78	210.63	206.32	205.09	208.53	210.11	216.71	209.51	209.33	216.92	208.42	212.17	211.19	207.29	211.99	209.18	208.69	207.16	204.26	207.22	210.97	212.21	200.18	208.18	214	211.02	208.68	204.12	215.41	207.25	212.59	210.71	207.37	210.91	211.08	213.73	209.69	209.82	213.67	212.59
201.53	198.04	198.23	197.25	195.3	197.52	197.93	204.6	201.4	204.21	196.21	203.14	200.99	196.58	198.58	200.17	201.18	199.39	201.51	199.23	194.94	192.85	194.52	201.84	200.62	197.67	198.83	203.92	204.01	196.75	200.93	201.63	195.65	205.06	198.62	194.72	205.59	199.81	203.85	198.37	204.35	206.87	194.07	200.08	192.29	201.78	207.68	202.26	201.86	198.2
207.62	203.22	209.79	210.43	211.27	208.05	200.63	208.2	212.08	204.72	208.56	207.98	205.44	208.55	207.08	206.68	211.55	210.72	205.37	204.87	205.46	210.77	204.15	210.27	209	201.79	211.12	207.72	204.23	207.75	211.09	206.07	214.56	204.18	213.6	206.1	210.54	208.61	211.99	211.21	212.97	206.95	204.03	207.66	208.09	212.82	212.57	210.24	212.48	212.54
217.45	205.33	215.12	216.06	212.84	206.49	213.66	208.88	208.11	211.38	208.88	207.2	213.16	202.39	209.21	210.99	207.83	209.05	213.81	209.08	208.02	213.72	209.84	206.77	214.65	214.02	205.01	215.32	211.24	214.06	207.01	208.17	207.72	215.06	211.88	213.16	207.08	213.61	211.6	205.76	217.34	207.64	209.65	212.97	214.55	207.03	210.24	211.44	209.17	206.78
212.22	206.17	210.6	209.69	204.57	208.08	210	207.45	209.98	202.98	200.13	211.93	213.69	205.94	214.33	210.97	212.19	204.14	206.53	209.53	204.59	200.55	208.52	208.07	205.28	207.86	210.01	212.5	204.82	207.68	208.24	207.63	212.61	201.77	208.75	211.57	204.26	207.93	213.38	212.34	206.2	208.34	210.42	206.14	204.45	211.04	201.3	215.36	213.27	213.37
206.6	212.08	209.91	206.07	212.98	209.92	207.51	208.45	211.33	209.38	212.35	205.88	203.08	207.57	207.5	204.25	213.81	207.27	202.92	208.51	209.91	212.56	205.45	208.36	208.73	207.24	209.01	209.36	210.39	207.58	211.72	208.19	202.99	208.27	203.55	209.92	211.9	209.74	201.71	205.89	214.95	206.68	208.33	207.09	203.54	210.75	206.75	206.63	205.38	210.4
211.95	205.06	211.53	214.41	210.96	206.02	213.15	212.45	208.54	213.26	210.28	213.01	207.88	210.96	206.65	209.93	211.84	212.99	210.95	213.94	211.75	206.43	209.21	218.2	215.92	214.99	207.61	211.4	215.7	207.97	210.54	208.48	211.3	215.42	216.02	211.8	209.58	208.49	212.07	207.18	206.8	206.07	211.66	208.78	207.3	210.05	211.46	213.48	208.84	209.16
206.07	207.51	204.42	209.58	197.89	203.57	208.18	209.39	206.16	214.01	215.55	204.99	214.64	216.8	210.88	204.75	208.58	204.67	209.38	207.87	209.4	206.34	206.77	208.19	202.97	213.71	211.8	203.87	206.99	215.49	204.6	202.74	209.04	211.01	213.55	204.79	206.45	208.92	214.41	219.63	209.29	215.95	211.59	210.61	212.94	213.53	207.14	212.73	205.51	206.26
208.48	208.87	204.96	205.5	213.84	216.56	210.62	207.66	209.61	207.29	206.98	210.02	208.8	210.59	208.2	204.31	212.54	207.94	214.03	212.52	204.87	201.75	206.73	213.54	208.26	208.59	212.31	210.01	208.1	211.64	214.75	209.51	209.98	208.77	202.02	207.38	207.17	209.49	208.08	207.71	210.82	207.31	209.75	211.61	206.97	207.04	202.64	205.4	203.42	205.3
200.28	200.78	196.57	194.45	200.16	196.22	195.16	194.21	202.37	196.54	198.78	196.85	199.51	197.79	201.38	198.15	203.97	203.53	195.92	198.97	200.1	198.08	191.6	201.81	194.68	198.62	200.58	198.04	204.77	195.51	199.52	190.69	194.3	200.02	197.7	198.94	194.33	198.46	197.43	201.55	192.63	199.46	192.31	196.85	199.55	202.08	196.98	197.65	195.03	203.8
207.86	202	213.68	202.13	210.08	207.68	211.57	205.43	207.24	205.32	202.17	206.89	200.5	212.51	211.22	212.05	203.39	203.94	203.16	208.85	206.28	198.87	215.32	204.41	211.03	208.46	211.5	204.32	205.51	212.04	206.21	212.42	206.53	208.42	210.33	202.54	205.96	208.64	202.81	209.48	212.13	209.08	204.12	215.22	212.82	208.93	208.4	207.54	211.48	205.57
207.07	207.96	211.34	205.33	209.68	206.84	206.95	215.67	201.43	208.66	210.33	206.55	218.73	199.21	207.42	199.19	211.14	206.17	208.19	210.79	209.64	205.5	206.76	206.51	207.36	211.31	209.87	216.86	202.57	207.89	206.01	217.79	208.58	206.66	210.17	207.65	213.36	205.73	206.9	209.57	208.02	209.73	214.39	203.48	214.36	214.53	211.88	210.54	216.63	212.11
213.79	215.9	219.09	215.89	224.29	223.55	217.09	217.44	217.64	217.32	219.67	225.54	220.2	218.77	218.27	213.55	215.18	218.57	220.17	219.89	219.21	218.54	212.73	219.78	219.48	222.5	218.23	215.62	225.76	215.61	217.36	221.24	220.14	212.87	215.35	215.43	219.83	220.47	222.43	219.51	219.6	224.34	225.49	218.18	218.19	214.74	210.25	220.94	215.85	212.82
216.52	217.82	219.33	213.07	210.28	213.07	215.62	217.59	221.89	211.26	216.47	219.26	216.34	221.09	213.98	215.07	216.39	216.02	214.49	211.86	220.71	214.56	216.06	212.54	221.99	212.86	217.22	212.75	210.59	217.57	223.07	221.52	214.48	223.94	213.64	217.82	213.58	216.61	209.36	214.97	216.48	213.25	218.34	222.05	219.71	220.62	213.05	215.07	216.16	217.29
208.62	200.99	203.25	201.82	199.56	202.63	205.99	202.88	200.55	199.49	209.34	197.48	200.64	205.52	204.49	202.25	208.44	211.74	201.97	211.03	201.89	207.82	206.18	204.71	205.66	200.32	202.02	209.38	206.64	204.2	204.4	200.62	206.04	203.17	204.38	207.96	197.88	200.06	203.2	198.75	199.46	209.64	200.8	205.61	203.16	197.22	205.22	206.74	204.46	205.3
211.3	213.82	207.76	213.83	215.11	208.98	208.85	212.58	213.99	209.67	214.72	212	206.23	214.96	205.07	217.16	202.16	210.11	206.97	212.47	210.4	213.41	218.73	211.67	216.64	211.65	217.48	211.69	211.11	209.7	214.17	209.45	209.06	213.7	218.17	212.36	209.99	214.15	210.52	214.44	207.39	208.76	209.65	212.19	215.06	216.14	211.72	214.53	210.52	211.21
212.37	207.62	209	207.38	210.34	209.21	209.87	203.42	211.59	207.72	204.24	205.98	207.9	205.7	205.49	213.48	207.92	207.76	206.91	203.3	209.13	203.91	213.88	204.45	212.22	210.09	207.83	209.37	206.83	206.73	210.97	211.83	207.33	201.28	204.32	213.5	206.79	206.73	208.14	213.17	219.26	207.99	213.06	210.35	201.01	209.05	206.05	212.39	208.87	208.7
203.41	205.39	206.69	210.38	210.51	215.2	208.01	212.15	208.13	211.61	206.23	205.36	201.88	211.24	205.79	213.78	211.67	203.84	202.04	204.69	212.67	204.71	209.85	206.92	210.65	206.55	213.64	211.61	215.35	201.13	210.89	206.51	212.53	206.84	213.39	200.89	206.02	210.58	203.68	211.51	211.75	211.73	208.34	210.72	207.24	208.17	212.25	208.38	204.95	205.13
204.64	198.73	202.63	198.5	196.06	199.18	202.08	204.68	204.38	198.09	198.98	199.67	205.62	203.14	196.33	204.36	198.25	198.12	197.36	198.95	198.79	200.39	196.39	198.53	199.4	201.34	192.37	205.15	196.33	200.73	196.55	197.39	204.46	202.04	197.2	197.1	193.04	203.15	200.49	202.12	194.5	204.86	202.62	201.56	200.64	195.71	195.32	200.98	200.9	190.74
207.26	203.38	207.74	209.82	203.43	204.44	203.63	206.07	207.94	208.19	203.47	206.68	196.79	208.16	206.69	200.68	207.09	208.12	204.44	201.29	204.32	202.65	209.16	201.29	204.96	207.32	202.59	205.53	202.64	203.48	203.84	204.49	205.07	206.63	204.22	204.16	202.82	199.9	207.83	203.84	199.72	205.77	205.57	207.77	202.28	207.82	202.57	200.95	208.51	200.37
219.29	211.14	211.3	209.64	210.16	206.54	209.22	210.39	209.25	210.42	211.28	215.5	217.09	205.93	216.97	216.05	215.62	217.4	210.76	209.15	209.91	214.18	212.61	213.34	213.37	215.91	210.05	215.97	215.5	214.08	213.12	209.23	208.76	213.71	206.74	212.46	210.18	215.79	212.07	207.79	211.61	205.14	211.9	209.69	211.13	212.76	212.64	210.33	215.04	209.65
200.5	210.89	204.31	212.57	205.77	208.24	210.14	205.89	210.91	207.94	211.17	204.21	209.42	209.72	208.4	204.81	203.11	210.48	212.94	210.95	211.75	212.85	208.14	207.5	198.4	202.24	205.69	203.28	204.67	206.38	208.81	202.91	208.55	212.89	215.18	210.96	207.17	212.1	210.47	209.03	208.66	215.44	214.49	208.58	209.44	209.9	212.17	212.89	209.52	211.68
217.85	209.63	206.37	209.32	211.77	213.98	211.1	208.28	213.96	210.72	211.54	208.31	209.37	209.56	211.84	209.36	212.59	214.91	208.04	211.49	212.99	209.05	213.73	210.64	214.24	210.99	221.45	209.77	219.23	214.23	213.27	210.38	214.53	206.31	207.2	205.48	210.65	216.56	216.85	211.92	211.89	212.1	208.72	209.56	213.91	214.11	211.26	204.69	205.78	207.18
198.41	204.03	207.29	198.25	209.45	206.13	208.24	203.2	208.76	217.53	200.09	207.27	204.19	199.59	205.57	197.94	208.18	204.29	205.75	203.2	201.18	200.99	201.47	206.01	206.09	201.88	205.67	202.39	195.72	205.46	205.81	204.71	204.86	199.15	207.08	199.63	199.75	208.87	202.03	203.3	205.37	200.55	205.78	206.07	204.81	202.82	204.84	201.93	202.85	203.65
209.91	216.84	214.08	207	214.37	214.78	212.83	212.83	217.71	207.86	213.8	206.1	215.63	211.76	215.37	212.66	212.57	201	214.47	212.4	208.31	208.2	211.24	208.94	211.39	209.63	208.42	205.3	218.22	214.14	211.95	206.37	213.39	213.51	210.5	205.81	213.01	217.02	215.98	216.7	213.63	207.64	213.44	212.74	214.87	207.4	216.89	212.38	218.5	217.14
208.46	209.52	210.37	208.8	215.34	213.92	214.76	205.56	213.79	212.63	212.48	211.53	215.03	214.3	211.44	216.06	213.75	211.08	214.48	213.82	207.22	216.32	215.5	214.43	211.77	212.25	216.11	211.67	210.48	205.41	215.25	212.49	211.01	218.42	216.3	212.7	216.3	212.22	216.8	213.3	211.45	214.71	218.5	208.93	215.02	207.01	215.14	214.76	208.08	209.9
214.5	210.38	216.36	205.42	208.81	210.83	215.52	217.44	212.72	215.03	210.71	210.1	205.46	210.72	210.9	212.66	218.89	216	210.14	215.14	207.39	204.96	219.02	212.21	212.55	211.95	212.63	213.13	211.49	209.79	207.87	205.46	211.29	209.82	214.42	215.01	209.51	211.24	206.99	216.1	208.72	212.85	214.01	209.58	215.93	214.26	207.79	211.64	217.55	213.47
202.02	202.68	201.39	197.65	204.01	204.22	201.75	200.32	200.6	201.01	203.55	198.44	202.34	203.35	203.69	206.99	201.35	201.38	207.18	199.25	201.53	201.81	206.34	208.47	209.87	209.42	197.63	202.06	208.19	199.3	206.71	203.91	206.13	211.04	201.38	203.71	202.4	203.77	207.2	199.59	200.49	208.22	204.57	202.95	208.22	203.25	206.78	208.65	211.8	203.45
197.05	198.86	198.2	195.25	198.35	199.02	201.39	194.6	199.36	202.54	197.7	201.09	199.08	200.25	192.83	200.05	200.72	197.07	198.33	199.56	202.27	199.76	203.67	201.88	201.93	200.77	201.98	198.07	200.16	203.95	190.54	204.56	203.27	208.73	201.26	197.33	198.11	202.26	202.5	197.73	201.66	198.27	198.12	198.44	206.15	194.13	202.96	198.54	200.89	205.31
212.11	209.1	211.58	208.78	206.13	203.8	206.84	211.32	206.65	213.68	205.78	208.98	207.65	209.08	211.23	208.17	207.54	213.34	208.89	204.48	210.22	201.12	206.41	201.14	214.1	205.82	205.75	207.56	201.28	208.2	207.28	212.84	207.78	211.39	207.66	201.36	207.38	210.05	211.65	211.31	202.08	205.32	207.84	204.08	209.42	208.78	208.53	198.26	201.7	206.07
213.89	214.94	214.89	216.34	213.29	219.46	218.37	218	218.07	219.28	215.63	223.31	219.38	215.29	221.27	211.57	222.57	213.65	224.01	219.01	216.47	214.18	213.45	221.27	221.76	222.27	219.42	220.44	215.19	216.07	214.19	216.93	213.64	221.23	226.63	213.4	214.15	216.48	213.46	221.5	215.86	216.16	219.84	221.54	215.78	215.57	213.68	217.9	221.44	223.01
209.67	215.49	210.06	214.59	214.47	210.93	206.65	213.34	211.55	214.47	213.87	213.86	216.14	216.52	216.6	212.82	209.2	206.98	211.06	209.41	219.46	215.09	212.22	207.66	214.52	217.27	209.59	211.53	210.31	211.72	208.08	212.43	214.57	218.91	213.99	212.82	210.27	209.73	209.5	209.47	211.91	211.9	217.68	210.61	208.94	217.11	215.77	214.84	208.23	218.58
201	198.55	205.45	208.8	195.87	200.35	202	197.13	201.44	202.02	198.89	201.11	198.77	203.1	196.2	204.82	201.53	204.82	195.94	201.81	198.11	199.21	206.28	201	193.92	200.5	202.62	198.23	200	202.73	204.07	204.82	199.85	203.38	203.04	198.53	202.49	196.45	199.27	198.25	201.76	205.22	195.75	203.39	198.23	196.59	205.68	205.85	203.57	195.01
208.91	206.78	206.78	207.8	200.36	204.25	203.88	209.28	201.29	207.24	208.99	200.61	201.71	204.82	205.47	205.83	209.38	200.99	199.33	200.78	207.63	205.15	203.62	203.11	207.4	201.16	206.74	209.18	206.67	208.4	203.66	201.64	201.79	205.35	208.14	206.69	206.35	203.55	198.95	206.71	202.42	206.08	207.79	207.32	209.79	204.05	198.71	202.8	201.95	199.26
206.46	197.87	205.42	203.76	207.92	204.65	205.77	204.81	203.93	210.9	204.12	201.27	204.48	212.13	204.92	202.53	199.15	204.3	204	201.28	212.61	200.35	211.34	202.57	213.72	208.1	204.44	204.51	200.62	208.91	205.24	205.7	205.05	208.16	203.92	198.6	203.67	199.21	205.35	207.67	206.45	198.63	205.6	201.65	209.66	207.28	206.9	202.02	204.67	208.27
202.06	189.1	197.28	200.44	202.58	198.74	197	197.68	200.97	201.78	202.71	198.95	194.9	194.71	192.53	190.65	202.96	189.96	198.26	199.82	192.29	199.41	195.05	199.92	202.49	193.74	197.15	195.12	202.6	199.89	198.13	192.57	203.41	196.06	197.95	199.89	193.02	196.76	199.31	188.94	196.57	201.49	194.79	200.81	192.43	199.63	197.92	195.53	197.25	186.87
205.38	202.9	212.91	203.4	206.75	205.74	203.74	207.01	199.59	196.05	201.94	206.67	203.8	209.49	202.16	200.17	206.25	201.42	202.78	199.04	200.92	202.64	206.02	204.46	208.05	208.62	208.88	203.97	201.38	207.62	205.69	203.22	201.06	205.65	202.41	204.33	209.86	198.43	197.53	204.16	210.28	203.66	199.64	201.52	205.15	206.61	205.43	201.96	203.19	197.72
205.39	203.47	202.29	201.37	198.3	198.92	205.23	201.63	197.05	204.09	201.34	196.52	199.97	208.65	205.78	202.21	200.18	202.7	200.98	198.16	200.73	195.65	196.79	200.85	199.51	197.38	204.88	193.9	198.63	204.82	203.06	202.83	202.11	202.6	201.15	195.31	203.83	207.6	200.12	199.77	199.72	193.9	199.02	206.24	203.16	197.07	202.5	201.1	199.79	205.88
189.9	201.2	194.4	198.8	200.22	201	199.13	198.36	200.63	204.01	203.64	209.32	201.76	197.85	201.49	193.46	196.92	200.95	197.2	197.01	198.8	194.11	199.19	199.89	198.38	200.1	200.4	202.81	197.16	195.12	196.04	192.15	199.75	205.31	198.83	196.57	202.62	202.16	196.83	196	199	198.6	198.91	194.91	196.52	200.22	195.53	195.3	205.82	197.2
213.56	198.36	206.85	198.68	204.06	204.05	199.64	200.34	202.98	203.14	203.81	203.92	201.44	202.11	203.87	208.42	203.23	203.17	201.86	201.69	197.78	207.47	207.58	208.17	208.74	209.41	200.61	200.72	203.52	205.21	207.72	201.15	209.51	197.58	206.65	201.86	209.6	202.38	210.31	203.84	203.44	195.33	202.99	203.81	204.96	201.93	200.76	206.11	209.71	205.67
214.72	211.74	219.95	203.73	216.22	215.67	210.92	207.57	212.54	215.65	215.4	211.33	215.07	210.78	208.8	211.21	206.01	207.05	208.15	209.09	214.53	215.03	218.61	214.31	215.04	206.53	214.44	214.36	212.08	218.32	215.27	211.78	216.65	210.57	210.82	212.58	209.01	212.46	213.35	216.89	200.15	209.64	212.43	213.58	214.89	207.1	210.77	210.28	209.19	211.81
202.65	192.88	197.67	200.01	201.3	198.79	201.62	208.78	210.93	198.48	203.06	199.14	198.1	202.24	201.46	192.03	198.85	197.68	198.08	202.12	200.46	202.71	197.84	194.74	202.51	195.97	198.36	194.11	205.92	206.51	200.31	196.76	203.85	198.28	199.67	196.52	201.13	195.92	195.78	202.28	196.64	194.62	203.48	208.43	195.18	200.32	205.11	199.47	203.95	205.07
216.77	219.45	216	218.82	213.58	218.63	216.13	220.02	213.25	213.77	218.39	209.64	214.78	221.67	218.81	217.9	218.28	215.85	215.08	218.55	220.38	213.9	212.8	217.7	219.38	217.86	214.11	223.77	217.84	213.33	218.52	218.01	218.8	215.08	222.93	219.34	216.92	215.28	216.14	210.25	215.58	219.08	222.31	217.89	215.62	212.42	210.2	217.59	220.64	222.11
204.77	205.71	200.52	200.47	202.74	195.46	206.59	202.33	200.72	201.51	201.55	199.33	204.67	202.63	197.62	197.22	201.68	204.91	202.25	206.27	207.91	202.63	200.97	206.05	206.49	203.81	199.93	198.19	205.44	200.42	201.46	202.34	199.06	201.56	206.84	200.42	204.86	207.28	202.65	202.61	200.88	200.84	196.76	210.62	205.65	203.07	204.5	199.53	202.09	196.81
211.67	208.68	211.56	211.27	207.79	208.82	212.33	205.2	211.9	203.72	209.53	205.81	210.74	203.92	205.2	202.78	203.56	214.52	210.71	204.01	209.46	203.72	203.48	204.92	205.61	210.67	202.79	211.97	211.47	208.94	209.64	208.28	208.78	215.8	210.1	207.76	207.58	208.55	206.86	205.17	211.57	207.37	213.88	213.15	202.3	208.42	213.21	206.94	208.55	213.07
208.66	214.21	215.28	213.16	215.86	207.39	211.8	215.4	213.25	220.23	212.46	218	221.06	214.91	213.07	216.44	214.33	210.48	214.98	211.82	211.76	208.86	208.99	214.37	212.73	209.93	209.74	215.33	217.72	209.5	212.22	213.32	211.35	216.02	215.18	204.62	207.81	211.13	209.74	212.98	209.74	215.68	214.52	208.95	219.16	215.62	211.93	212.24	211.07	208.77
215.45	210.93	216.73	217.62	212.04	212.33	208.81	216.54	207.26	203.06	210.27	214.81	212.68	213.72	212.71	213.63	211.41	216.84	218.07	221.8	215.28	207.8	216.19	207.05	216.74	217.36	213.41	218.59	217.34	214.95	216.58	215.46	216.85	214.13	210.47	215.03	216.79	216.31	212.37	217.78	217.78	212.91	210.59	217.35	217.19	211.22	214.16	216.05	213.39	211.84
215.12	208.27	207	208.4	211.27	208.29	202.58	203.17	211.88	209.88	216.3	212.66	211.42	202.23	208.97	211.36	206.16	205.4	208.6	210.93	218.18	210.51	204.24	209.13	206.31	206.52	204.54	209.75	205.73	210.28	209.08	204.84	204.15	201.86	206.42	210.96	203.23	208.21	208.62	211.43	210.17	215.1	212.24	210.8	205.8	205.64	202.22	213	211.7	208.76
[truncated: 149 more rows]
[truncated: 150 more columns]
