# Supplementary material for: Genetic dissection of main and epistatic effects of QTL based on augmented triple test cross design
Source: PLoS One. 2017 Dec 14;12(12):e0189054. doi: 10.1371/journal.pone.0189054 (PMC5730204; doi:10.1371/journal.pone.0189054)
Supplement: S6 Supporting Information — (ZIP) [file pone.0189054.s006.zip › z1_1300_0.5_10.csv]

208.94	208.17	208.06	208.47	206.75	209.41	207.26	208.23	208.47	209.59	207.95	208.63	210.02	208.68	210.8	209.96	207.43	208.65	210.34	208.27	209.14	210.02	208.64	207.06	209.11	205.36	207.3	209.52	207.3	210.12	207.71	208.65	208.57	208.09	208.36	209.55	209.29	208.38	208.55	207.69	207.37	210.66	208.53	207.78	210.51	209.02	209.33	211.12	206.96	207.98
207.6	206.9	205.27	207.45	207.22	206.11	207.06	206.67	206.25	205.06	206.74	206.23	206.75	206.61	205.36	209.11	209.41	206.86	206.82	206.52	205.36	206.87	205.06	207.05	205.63	205.83	206.87	205.98	206.88	206.81	205.92	205.45	207.34	205.54	207.12	205.7	207.17	206.29	206.95	206.29	208.18	205.53	206.39	205.04	205.86	204.37	205.57	207.64	206.66	206.87
205.46	206.47	208.7	209.76	208.54	207	208.57	211.92	207.12	207.98	208.85	209.33	209.26	206.19	209.95	209.9	206.89	209.23	208.01	207.93	208.3	208.02	207.73	207.99	207.22	208.46	206.91	210.43	208.05	208.93	208.32	207.74	208.83	208.33	210.2	206.29	209.55	207.06	208.9	206.57	207.96	206.66	208.66	209.82	206.68	208.56	208.52	207.74	208.94	207.62
208.61	207.81	208.64	208.97	207.97	209.03	207.47	209.55	209.01	208.05	207.51	210.65	207.26	207.09	209.11	208.13	208.64	207.93	208.97	208.94	208.36	209.87	209.31	209.59	207.93	207.75	208.16	208.69	207.22	208.03	209.66	208.76	207.24	206.76	210.93	209.9	206.62	210.6	210.15	208.03	210.79	209.07	207.95	208.72	209.34	208.68	208.74	205.81	207.95	210.23
206.92	206.41	208.02	210.58	208.48	208.64	207.72	209.73	208.94	207.85	210.32	209.18	207.9	208.34	207.66	208.12	208.19	207.64	209.07	208.85	210.42	207.85	209.77	208.05	207.29	207.24	209.31	207.93	207.6	210.13	207.82	208.14	207.18	208.16	207.28	207.39	209.47	208.19	208.78	208.96	209.33	206.89	208.52	206.67	207.98	208.9	208.05	208.79	206.35	207.2
212.07	215.73	213.21	212.59	213.15	211.93	211.45	210.05	213.81	211.56	211.24	211.52	213.17	212.48	212.72	212.28	211.03	211.94	211.74	213.04	210.69	211.97	210.57	214.51	210.94	211.63	214.37	213.04	213.65	212.3	212.64	210.43	213.63	211.61	213.73	212.82	214	213.12	210.74	213.55	212.54	212.06	210.55	211.82	211.7	213.82	214.1	215.24	210.57	212.43
205.41	208.72	207.79	206.89	207.83	204.79	209.41	206.63	207.66	208.2	207.23	207.42	210	207	205.46	208.5	210.07	207.62	207.17	208.89	209.67	206.3	205.74	207.29	209.6	208.98	208.79	210	208.07	209.61	208.44	204.59	208.97	207.95	207.43	207.51	204.61	207.97	207.96	210.09	207.01	208.44	209.96	207.39	209.37	204.36	206.07	208.2	206.23	207.78
207.62	208.81	208.88	208.89	208.35	205.42	207.06	208.48	209.91	208.2	208.46	208.5	209.43	207.47	207.3	210.54	209.31	206.73	207.44	208.54	210.4	209.52	207.59	206.95	209.83	209.91	207.82	208.97	211.01	210.25	208.81	207.97	207.05	206.75	207.29	208.62	208.13	209	207.62	208.79	206.74	209.39	209.33	209.16	207.72	208.01	207.59	206.64	206.91	207.48
206.95	205.4	206.05	204.17	208.7	209.04	207.86	205.88	206.21	206.06	206.19	204.47	206.08	206.27	207.35	207.65	205.66	208.58	205.58	206.85	205.89	205.37	205.28	205.58	205.49	207.47	206.45	205.74	205.97	207.03	206.64	207.42	207.32	204.34	207.46	204.77	205.16	206.64	205.53	208.69	206.43	205.79	206.58	204.94	207.54	206.65	207.62	205.93	207.17	205.42
201.76	205.06	203.28	204.69	202.85	202.5	201.82	205.64	202.99	202.8	204.48	202.99	202.17	203.23	203.95	204.05	206.55	201.84	202.56	204.31	204.53	202.39	202.14	203.73	202.7	202.75	202	202.55	203.78	202.32	203.53	203.96	203.81	202.41	205.61	204	203.7	203.91	204.13	202.59	203.3	202.63	204.01	203.65	204.24	203	200.33	203.59	203.75	204.33
208.09	210.52	209.44	207.79	208.94	208.14	208.6	208.93	209.82	205.98	208.13	208.09	207.38	206.74	209.39	208.53	209.75	208.7	211.19	209.7	206.25	207.9	210.02	206.72	211.77	209.87	208.31	207.88	206.31	208.46	209.43	207.31	208.88	207.48	207.95	207.89	210.83	208.26	209.34	209.16	209.26	209.55	209.66	207.48	208.97	207.52	208.68	207.46	209.23	208.9
198.43	197.45	197.67	196.54	197.29	197.19	200.38	199.07	197.34	198.07	200.68	198.09	198.78	199.26	196.68	199.18	197.9	197.71	198.06	195.98	196.83	199.9	198.61	198.23	199.43	200.86	198.96	197.8	197.3	197.2	200.09	198.92	198.54	197.25	196.89	198.35	197.19	196.53	198.12	198.01	200.12	197.91	197.48	199.26	197.6	199.43	198.43	197.36	198.91	199.82
206.26	208.81	207.96	207.16	207.67	207.07	207.59	210.14	208	208.52	207.17	204.3	206.68	207.78	205.85	206.53	206.1	208.38	206.82	207.58	206.6	205.69	207.64	208.75	208.83	206.92	208.13	207.22	209.94	207.57	209.12	205.42	208.84	205.55	207.59	208.5	209.01	208.59	207.72	206.69	208.66	208.4	209.72	209.62	205.71	210.18	208.99	206.33	208.58	208.22
204.1	202.23	203.2	203.09	201.96	204.1	202.92	203.83	203.01	203.66	204.11	205.81	199.29	201.46	205.23	204.27	202.22	201.5	202.35	202.31	204.67	204.3	200.3	199.7	203.86	202.69	202.45	204.87	202.85	203.11	203.11	202.12	202.04	202.22	202.34	202.67	203.48	203.42	202.5	201.48	202.71	201.32	202.48	204.07	205.14	202.17	204.12	201.58	203.06	201.28
195.92	194.07	195.88	194.48	193.88	194.36	194.04	196.06	197.1	195.99	195.5	193.52	195.76	195.29	193.13	195.68	193.62	196.35	194.75	193.51	195.74	195.79	196.33	196.08	195.39	194.72	197.16	194.35	197.06	194.8	194.85	193.74	194.91	193.12	195.97	195.58	195.9	194.45	194.07	196.39	194.09	197.13	194.34	195.71	196.38	196.67	196.88	195.47	194.37	197.83
211.74	214.73	214.18	212.64	214.22	213.37	214.26	214.02	212.51	213	215.98	213.5	214.25	214.82	214.73	215.07	212.44	211.63	213.02	214.95	215.97	213.83	213.38	215.32	214.22	212.93	215.62	215.86	212.88	215.82	213.71	212.32	213.84	213.85	215.06	213.86	213.52	212.82	213.12	214.04	214.72	214.44	212.41	213.91	214.05	214.93	212.62	211.42	214.39	213.89
205.91	204.33	203.51	207.01	208.12	206.56	203.81	205.09	208.17	207.39	206.2	205.98	204.44	207.54	206.07	206.42	206.21	205.66	207.63	207.55	206.67	205.77	205.18	205.18	205.85	206.37	204.84	207.93	205.44	204.06	206.53	207.77	207.57	204.96	207.53	206.98	204.52	210.01	208.54	206.58	207.75	206.94	205.84	206.13	207.82	207.65	202.88	208.12	205.62	207.48
218.26	217.15	215.66	217.59	212.95	216.8	216.45	219.51	216.33	215.42	215.93	217.85	216.01	215.2	216.51	220.02	218.32	219.29	217.96	216.22	217.57	217.6	215.29	217.19	217.23	216.7	216.79	216.1	219.08	215	217.57	217.54	217.4	217.41	217.9	216.76	216.85	216.66	218.58	216.75	216.18	217.26	218.19	215.12	217.01	218.07	217.33	219.03	216.64	214.9
211.97	212.95	214.78	213.85	214.25	209.85	213.8	212.79	213.25	213.22	214.41	212.39	212.75	214.84	212.9	212.16	214.62	213.05	213.19	214.75	212.32	211.9	210.97	213	214.32	211.92	212.29	212.53	212.93	212.48	214.12	213.13	212.97	213.03	213.14	209.92	211.98	213.94	215.09	213.06	212.49	213.47	211.82	213.09	213.58	213.22	211.93	213.93	212.67	212.37
199.33	198.08	196.4	197.13	198.16	197.73	197.34	196.94	197.57	198.71	197.7	198.67	194.63	198.87	197.14	198.7	200.98	197.92	198.17	198.89	199.48	197.58	194.25	198.09	197.83	198.22	196.94	197.76	197.48	198.03	195.86	198.94	197.18	197.5	197.14	197.05	197.41	199.84	198.38	198.72	198.53	197.82	198.19	200.67	199.15	197.56	198.7	197.77	197.73	200.76
213.92	214.97	211.95	214.53	214.72	210.73	209.47	210.78	213.11	212.56	211.89	210.6	210.7	214.51	214.44	212.07	210.15	212.78	213.62	213.75	212.78	212.01	210.69	211.5	212.23	212.45	212.16	211.21	210.97	214.24	213.09	213.05	214.15	214.41	211.13	211.85	211.27	211.91	213.74	212.32	211.86	212.72	213.42	213.27	212.35	211.6	212.79	212.36	213.88	212.37
200.67	200.79	199.55	198.41	200.96	201.4	199.14	199.47	199.11	198.83	202.39	200.02	199.57	201.05	200.03	200.51	197.66	202	197.91	200.99	200.19	200.41	200.31	199.24	200.06	200.14	199.32	199	201.61	199.8	198.6	198.51	201.57	201.18	201.52	199.29	201.04	201.62	198.52	202.07	197.76	197.56	201.25	199.94	199.39	198.53	198.07	202.53	198.14	197.65
215.89	216.45	217.06	218.62	217.07	217.01	217.97	218.43	214.66	219.22	217.16	217.65	217.65	216.43	215.8	216.94	217.35	215.99	218.37	217.77	217.03	216.93	218.55	218.17	216.53	217.55	217.52	217.17	219.38	216.1	216.46	215.49	218.78	214.72	220.29	218.95	218.4	213.23	218.18	215.83	216.18	216.58	212.74	216.48	219.57	217.62	218.83	217.22	218.82	214.89
208.52	208.84	208.35	206.53	207.56	211.54	207.58	208.32	207	208.6	207.34	210.05	209.56	208.54	208.15	208.63	208.45	208.71	207.9	209.45	209.17	209.74	208.21	210.31	209.2	210.5	207.42	209.92	209.79	208.33	209.95	207.23	208.13	208.39	208.27	210.72	208.07	209.73	209.92	208.45	207.08	209.83	209.51	208.3	208.83	209.09	211.11	208.38	208.14	208.8
200.92	201.76	201.1	199.67	200.41	201.62	201.35	200.55	199.43	202.34	201.28	202.03	198.79	197.53	200.38	199.41	201.52	200.55	199.82	202.14	198.18	199.17	200.92	200.17	200.67	199.74	199.39	201.48	200.61	201.9	199.66	199.72	200.86	199.06	200.85	201.47	201.11	199.78	200.83	200.98	200.75	201.31	199.24	198.94	200.03	198.2	199	199.23	200.73	199.94
212.71	212.74	212.02	212.85	213.69	212.12	212.03	210.1	209.61	211.27	212.17	212.94	212.44	211.75	215.18	212.02	212.28	213.02	215.9	209.33	210.7	210.11	214.04	210.63	211.63	213.97	212.74	212.65	214.07	212.85	213.91	213.4	211.31	212.94	212.37	213.52	212.48	212.12	210.91	211.8	211.94	211.8	212.36	213.18	211.77	211.39	212.97	211.92	213.67	212.82
207.25	206.78	209.31	206.4	204.63	207.11	206.71	208.59	208.17	209.4	206.4	208.34	208.72	206.79	207.9	206.41	206.34	207.39	207.97	209.48	210.33	206.93	207.78	208.75	207.53	206.75	208.34	208.78	207.05	204.36	208.84	209.63	205.72	208.23	206.8	210.38	207.08	207.23	206.62	209.3	207.61	208.75	208.4	207.46	210.6	206.44	209.33	209.36	206.67	209.04
203	203.95	203.22	202.17	201.73	200.84	200.26	202.94	203.3	204.52	205.22	201.45	203.19	203.32	200.31	200.77	203.08	202.3	203.12	202.12	203.27	200.33	201.31	202.9	203.14	202.04	201.65	202.75	203.04	202.82	202.21	202.69	203.98	202.73	204.43	203.2	203.64	202.74	203.18	205.01	202.18	201.44	202.92	201.19	203.23	202.39	201.3	203.2	203.76	203.34
199.42	203.07	202.83	202.37	201.72	202.83	201.77	203.2	201.88	201.26	201.76	203.46	202.28	205.16	201.57	203.45	205.25	202.9	201.24	201.46	201.95	202.09	203.06	202.36	202.36	202.07	201.22	203.04	202.51	202.74	204.49	200.66	202.31	203.43	203.2	205.51	201.57	199.24	201.91	201.15	202.57	202.8	201.37	200.52	204.83	203.12	201.4	202.31	202.16	200.48
206.48	204.6	205.62	207.09	205.29	204.75	205.68	205.85	206.79	205.49	206.26	204.88	205.03	206.37	204.46	205.66	205.63	207.92	205.04	206.14	205.58	207.37	205.39	206.27	204.88	204.83	206.88	203.57	206.04	205.98	203.06	203.35	205.03	204.8	204.47	205.43	207.51	204.98	203.42	204.03	206.47	204.58	206.48	202.55	205.45	206.03	205.33	206.69	205.02	205.75
210.97	211.94	210.63	212.86	209.89	209.71	212.26	212.05	212.23	212.26	210.46	209.87	212.48	212	212.16	212.91	210.98	210.89	211.34	210.83	210.61	209.65	211.35	211.41	211.5	210.26	210.8	212.21	212.09	211.4	212.99	212.08	212.68	211.08	208.77	211.9	213.1	211.41	211.33	210.61	212.92	212.74	210.13	210.39	210.96	211.65	213.34	210.63	212.11	212.01
198.04	199.67	198.52	200.48	201.5	199.85	200.21	199.32	202.12	200.23	201.07	202.81	197.78	203.19	200.43	202.05	199.45	198.9	202.34	198.73	201.32	200.44	201.78	198.8	200.27	200.1	199.86	201.15	199.73	199.81	200.96	201.59	199.99	200.53	202.23	198.9	198.83	199.81	199.62	197.51	198.89	201.82	200.23	201.06	201.69	199.05	200.32	201.51	201.41	200.85
209.34	212.4	212.14	208.4	212.19	213.34	209.83	213.03	212.51	208.96	210.09	209.07	213	210.78	213.64	209.63	213.42	213.43	210.99	211.71	210.05	213.57	211.48	211.61	210.27	212.12	210.69	211.35	212.83	210.5	212.58	212.99	210.09	211.45	211.6	211.09	213.03	210.05	212.55	212.37	211.51	211.44	210.56	211.24	212.97	211.38	210.92	212.01	212.12	212.13
203.16	204.22	206.09	203.31	202.81	201.82	201.31	204.13	205	203.76	203.26	203.35	203.57	201.51	202.38	203	205.08	204.95	200.02	204.04	203.2	204.55	204.15	205.58	205.25	204.87	205.89	204.01	204.22	202.42	201.5	204.36	202.03	205.67	205.6	205.19	202.04	201.56	203.91	204.73	203.09	202.93	203.52	203.45	202.82	203.57	204.3	199.82	204.49	203.45
206.79	207.51	209.82	206.57	208.51	209.97	209.9	207.66	208.98	208.54	206.03	207.33	209.23	206.05	208.51	208.85	208.62	208.61	208.26	209.74	209.29	208.7	208.61	208.34	209.12	208.49	209.68	209.36	207.96	207.78	209.17	206.96	207.49	210.62	206.37	209.69	208.99	207.76	209.45	208.68	209.58	206.83	207.06	208.97	209.13	207.32	209.16	206.31	212.59	209.24
208.04	207.25	208.57	208.41	207.63	207.36	206.42	204.35	207.76	207.38	207.86	208.44	207.51	206.66	207.4	207.82	207.82	207.69	205	209.97	207.78	207.92	208.49	207.08	207.17	208.63	208.88	206.51	207.48	209.44	207.69	207.82	208.13	209.06	208.89	209.15	207.66	205.72	207.94	207.56	208.95	207.2	206.5	208.33	204.77	207.84	208.14	209.19	207.8	205.57
200.94	199.19	197.85	200.06	198.05	197.97	201.1	198.82	199.31	199.39	198.56	201.11	197.56	198.79	198.51	201.01	199.86	197.35	199.85	202.66	200.95	199.27	201	199.95	198.59	200.13	199.73	198.38	200.03	201.41	199.27	196.62	199.34	200.39	197.84	197.63	199.95	198.88	198.27	201.4	200.91	199.83	199	200.01	199.86	197.83	199.82	199.66	197.97	198.98
199.5	198.7	198.54	200.94	196.09	195.83	200	197.65	199.1	198.15	198.18	197.61	199.13	199.77	198	198.87	198.33	199.22	198.89	198.31	198.18	196.79	199.98	197.95	199.87	198.88	199.88	199.87	200.19	198.45	199.39	198.96	198.18	197.97	199.71	198.46	197.61	198.65	199.1	198.31	198.11	198.02	199.83	198.83	199.04	197.37	198.7	198.54	199.13	197.66
202.96	203.67	203.72	203.33	206.08	203.45	202.38	204.56	203.71	205.97	203.2	201.49	203.06	202.11	203.72	204.67	203.5	202.62	204.7	206.65	203.1	203.46	203.06	201.91	203.12	202.41	202.75	204.68	204.18	203.98	200.96	202.83	204.13	202.9	202.89	203.38	202.3	202.34	203.87	203.95	205.25	203.7	203.65	201.9	205.04	202.82	202.87	204.45	202.28	202.46
213.59	212.76	213.37	212.55	212.34	214.64	212.27	213.28	214.31	210.38	215.75	213.58	211.21	212.61	210.72	212.36	212.79	210.92	214.68	210.95	215.19	212.05	212.06	213.71	213.41	211.91	212.31	210.74	212.84	211.03	211.68	212.6	213.48	213.08	213.35	214.96	213.5	211.97	214.89	212.08	216.16	210.25	211.29	214.1	211.07	211.95	212.84	214.66	213.51	212.1
213.81	212.62	212.2	213.29	211.48	211.78	210.85	213.95	214.46	212.59	213.23	211.66	213.8	213.88	212.42	212.59	213.01	209.55	212.1	208.44	212.25	210.95	210.96	211.33	211.59	212.65	212.84	212.86	212.7	208.95	211.42	211.83	212.72	213.86	212.32	212.36	212.19	210.52	212.31	212.37	212.09	211.14	213.17	212.12	209.74	215.42	213.43	212.66	212.49	212.79
206.85	203.43	203.86	203.37	200.89	205.14	207.04	203.34	204.89	203.07	203.81	202.18	203.45	204.13	204.14	201.58	202.86	201.62	204.62	204.6	203.72	203.55	203.11	203.1	206.13	205.26	204.64	201.85	202.6	203.95	205.18	202.42	202.75	204.86	204.07	203.75	204.74	202.44	202.95	202.76	203.68	203.4	204.62	205.02	203.61	204.01	202.28	204.02	205.47	205.54
202.34	202.99	203.34	203.81	204.36	202.45	201.97	203.09	203.54	202.67	203.88	203.36	204.14	200.49	204.28	201.96	202.59	202.04	205.19	204.4	203.29	203.77	204.36	204.73	203.28	203.21	205.2	205.34	203.82	203.57	201.05	201.26	202.93	203.25	202.11	201.43	202.66	202.33	201.96	202.65	201.76	202.3	202.24	204.48	201.58	203.87	204.69	203.17	203	203.88
215.55	218.61	218.04	217.47	217.16	218.43	215.54	217.7	217.79	215.41	216.61	216.86	217.13	217.69	217.52	216.27	219.21	216.69	215.8	219.16	217.66	216.49	216.01	218.18	217.8	216.12	215.63	218.44	218.27	215.4	215.21	215.21	217.15	214.37	214.25	216.08	216.3	218.19	218.11	218.95	217.9	216.74	216.32	217.48	216.86	220.74	216.49	215.37	217.67	216.09
206.61	208.58	208.87	206.99	206.84	207.43	209.11	207.57	208.35	208.96	208.64	209.6	208.21	207.05	210.16	208.23	207.88	207.37	209.68	210.24	207.84	206.96	207.4	206.83	206.79	209.46	207.62	206.52	208.44	208.59	207.94	209.84	207.91	210.23	207.78	208.74	212.12	209	210.87	205.85	210.96	207.04	210.27	205.78	208.26	210.84	209.16	207.81	208.08	209.12
213.56	213.58	214.86	212.05	214.97	212.59	212.89	212.86	214.45	212.11	214.18	213.21	212.32	213.96	212.34	212.08	214.36	214.33	214.64	214.81	212.16	209.05	213.7	213.48	213.56	213.01	213.26	213.31	211.68	211.93	211.58	209.92	213.53	214.31	214.09	215.25	213.08	213.15	213.91	214.32	212.6	214.14	213.04	215.08	212.85	213.83	210.84	213.32	212.14	211.49
209.87	212.65	210.82	211.46	213.04	209.88	210.69	211.55	211.13	211.24	211.35	210.69	214.53	207.73	210.27	213.72	213.04	209.89	211.66	213.73	212.41	210.89	210.49	210.93	212.26	212.2	211.64	211.72	211.79	210.83	211.88	210.99	211.28	213.15	209.73	213.47	210.98	210.68	213.57	213.47	212.23	213.05	211.04	210.97	211.21	210.96	212.48	212.3	211.39	210.82
205.18	203.94	205.8	202.07	199.19	204.4	204.97	202.65	201.27	203.11	200.79	204.77	205.09	205.47	205.72	204.9	203.86	203.52	204.29	206.35	200.86	201.07	204.97	202.48	203.66	204.78	202.65	203.81	204.25	201.8	205.31	203.09	203.04	203.3	205.07	203.47	204	204.12	203.7	203.8	201.45	202.77	203.14	204.6	203.28	204.89	201.85	205.26	203.81	202.76
196.11	195.35	194.42	197.54	196.25	195.88	196.47	196.52	194.8	194.93	196.67	195.33	196.39	194.84	196.47	195.76	194.56	193.79	192.71	195.34	197.99	196.37	196.14	192.99	196.3	194.19	191.84	194.04	196.4	194.86	192.59	195.94	194.58	194.79	193.99	194.98	194.17	195.42	196.52	195.42	195.37	195.54	195.61	195.44	194.38	197.28	195.07	195.21	195.62	197.03
202.62	202.17	203.06	202.65	202.78	202.49	202.48	200.83	202.29	202.95	205.48	203.96	202.31	203.39	203.25	202.55	203.89	202.69	203.69	203.04	203.11	203.19	203.9	204.3	203.55	202.79	203.61	204.42	205.24	203.27	203.04	203.82	204.18	203.65	204.79	202.81	202.26	204.22	204.82	202.38	202.7	204.84	204.19	203.92	203.95	204.24	202.52	206.67	202.66	203.08
208.07	209.71	212	209.85	208.28	209.83	208.52	210.91	208.61	210.63	208.79	209.14	208.95	206.69	210.07	209.98	211.42	206.17	207.7	207.68	208.21	207.09	209.48	208.96	210.09	208.48	207.06	210.14	208.89	208.1	206.68	209.34	208.13	207.46	206.33	210.51	207.57	210.16	209.95	209.82	209.14	210.19	206.92	212.37	210.84	210.38	205.03	207.32	209.69	208.91
206.45	208.12	206.54	207.99	208.01	208.34	206.8	209.44	207.93	207.66	208.76	209.32	207.05	206.8	207.57	208.56	205.65	207.16	206.33	209.33	206.96	207.44	207.37	207.46	206.33	208.02	208.61	208.48	206.57	206.76	208.88	207.04	207.14	208.1	208.02	207.95	208.92	207.97	206.03	208.08	208.43	208.43	206.05	207.1	205.95	205.53	208.2	208.27	206.24	207.52
207.81	208.16	209.09	209.17	208.29	206.99	208.57	208.42	209.6	207.81	207.3	206.28	206.95	207.23	207.32	207.54	207.13	208.12	209.85	207.87	209.02	208.81	209.76	208.26	207.4	209.21	206.54	207.18	209.47	206.45	208.87	207.54	208.1	209.65	207.83	208.1	208.35	207.91	210.99	210.2	206.46	209.13	205.71	205.55	207.67	209.76	207.6	208.45	209.93	208.41
209.52	207.3	210.26	208.74	210.26	210.42	209.24	210.35	208.41	210.18	211.83	207.76	206.16	210.11	212.69	208.99	209.42	207.62	209.51	209.13	209.39	211.21	209.66	207.5	210.2	209.42	209.55	209.78	210.55	209.52	209.98	209.26	208.6	209.53	209.8	207.68	208.74	209.68	209.5	208.36	210.9	211.5	208.62	209.6	209.69	211.36	205.18	209.69	209.71	208.53
212.04	213.17	211.14	210.56	214.04	212.23	211.99	212.34	211.39	211.1	213.14	215.81	210.78	210.96	212.29	211.7	211.63	212.6	212.47	210.82	212.72	212.71	213.18	213.08	211.29	213.96	211.82	210.65	211.49	212.75	213.18	213.15	212.54	211.97	211.85	212.46	212.3	212.39	210.35	212.22	212.55	213.51	213.05	213.81	212.51	211.07	212.86	211.79	213.37	211.28
204.07	203.39	202.33	205.07	204.87	204.28	205.55	205.61	203.48	204.91	205.69	204.78	205.57	202.57	202.51	202.11	203.74	205.57	204.41	204.51	201.95	204.18	202.8	205.28	201.91	204.63	205.46	203.33	203.92	205.39	204.73	199.81	202.4	203.99	204.66	202.78	204.45	203.33	205.76	204.31	205.99	205.15	202.66	205.81	202.61	202.78	206.91	204.61	201.09	203.14
202.56	202.49	203.97	202.36	203.05	203.2	201.55	204.05	202.67	204.87	202.91	202.74	203.81	203.76	203.2	203.85	203.01	202.63	202.62	203.6	204.63	203.29	205.67	205.17	205.28	205.17	203.58	203.66	203.98	205.3	203.09	204.72	202.18	202.78	204.48	202.96	205.25	203.79	203.06	203.18	205.23	208.04	202.96	203.43	204.93	202.44	205.74	202.64	200.87	205.11
201.09	200.11	199.95	200.82	199.18	200.87	200.16	200.55	198.92	202.49	196.98	198.88	201.49	199.64	201.98	198.85	198.45	200.01	199.66	199.88	200.1	201.02	199.99	200.49	200.65	203.52	200.77	202.3	200.93	197.83	198.69	199.9	200.88	201.78	200.87	201.54	200.41	197.33	199.65	201.11	200.87	201.81	200.03	197.69	200.68	199.48	199.75	199.36	200.44	197.76
210.39	214.43	212.65	212.18	213.97	208.34	211.54	210.89	212.02	210.87	212.98	212.17	212.15	211.5	211.32	212.73	211.84	211.53	211.35	211.51	210.96	210.37	209.86	213.86	213.52	211.73	210.9	209	210.27	210.26	211.61	209.93	209.21	210.18	211.22	210.2	210.44	211.57	211.66	211.44	210.7	213.19	212.12	212.63	209.41	209.89	210.9	211.88	210.55	210.26
208.18	209.93	208.29	206.99	210.34	207.09	206.02	207.46	208.99	210.19	208.82	209.26	209.24	207.43	209.77	209.26	207.3	209.34	209.66	207.13	209.74	211.34	208.35	207.16	207.43	208.7	209.07	205.25	207.53	208.83	208.27	209.98	209.74	207.09	207.8	209.39	211.08	208.66	209.12	209.47	209.93	207.9	208.12	210.53	208.95	209.42	208.5	210.12	208.84	208.45
200.45	202.59	200.86	202.65	203.35	201.74	202.43	202.5	199.93	200.75	202.08	201.99	205.17	203.71	200.25	204.13	202.05	201.33	201.97	201.77	201.53	202.05	202	200.27	204.07	203.02	201.28	201.35	201.91	202.17	203.4	201.94	204.02	201.15	202.42	202.12	200.38	202.57	201.14	202.93	202.22	201.41	203.67	200.77	200.62	203.29	201.54	202.5	201.67	203.23
200.04	199.56	200.44	199.47	198.24	201.52	198.78	200.91	198.42	198.7	199.28	199.59	200.3	199.31	199.08	201.92	200.54	199.44	199.71	200.29	199.88	202.65	200.21	199.66	199.28	199.31	198.53	197.99	198.66	200.69	199.92	201.1	199.7	199.17	200.96	200.52	199.71	198.23	199.3	198.51	200.63	197.46	200.63	199.73	198.12	199.02	195.5	199.34	200.58	198.69
204.08	204.73	204.27	201.94	203.02	204.69	206.13	204.12	203.31	203.08	203.83	204.61	204.56	205.2	201.69	202.14	206.95	206.26	203.98	203.92	204.44	203.38	205.9	203.78	203.94	203.31	204.05	204.03	200.37	201.96	205.32	202.43	204.97	203.12	204.76	205.52	203.07	203.69	203.69	200.45	202.71	204.99	206.06	202.65	204.77	202.6	203.94	202.6	203.36	204.17
217.95	216.92	216.7	215.8	217.17	218.17	218.67	218.67	218.94	219.02	218.79	219.45	217.87	218.45	215.61	217.37	217.51	217.55	217.49	219.59	217.37	218.79	220.01	217.7	218.42	218.19	219	216.34	216.94	219.27	217.24	216.42	218.3	216.75	216.84	216.55	217.88	218.09	217.64	218.85	216.87	218.42	216.63	218.59	217.79	217.59	216.8	217.34	215.6	217.81
211.03	209.19	209.78	207.72	210.19	208.42	207.67	209.36	208.55	205.86	207.39	206.76	210.91	209.73	207.5	208.8	208.52	207.49	207.67	207.27	210.61	210.08	208.12	208.37	207.56	208.89	209.64	210.59	207.09	207.71	209.68	207.97	208.12	209.81	209.54	209.46	208.1	208.04	208.73	207.95	209.97	210.49	205.67	207.22	208.75	208.89	208.08	210.19	210.95	207.56
204.58	202.74	203.6	203.23	203.12	203.32	202.63	203.89	203.58	201.58	204.87	203.76	204.68	202.13	205.17	204.18	205.08	204.75	201.35	201.98	204.51	204.3	204.41	202.27	205.18	204.4	204.62	205.24	204.07	204.14	203.42	204.21	200.75	201.32	202.5	204.41	203.65	203.79	202.78	203.65	201.45	204.02	204.86	203.07	203.43	200.78	205.29	203.81	204.37	203.37
202.47	201.89	202.17	202.49	203.01	202.98	202.07	203.59	204.72	201.05	200.9	202.05	201.56	201.23	202.32	205.45	204.32	202.28	202.98	201.65	202.35	202.79	202.88	200.43	203.33	200.58	203.92	201.21	202.41	202.75	202.42	200.5	204.07	201.89	204.07	203.27	200.26	200.73	202.61	202.02	200.72	202.13	204.22	203.74	201.09	202.22	202.84	203.03	204.39	204.52
209.66	208.87	207.05	206.7	208.56	209.07	207.66	207.9	208.98	207.23	206.65	206.66	207.64	207.44	208.99	209.17	205.6	209.36	208.84	207.37	208.21	209.67	208.19	208.74	209.9	206.78	207.43	208.8	205.97	209.77	209.53	207.14	208.82	208.24	208.94	208.99	208.38	209.21	207.84	208.11	207.66	207.21	208.06	207.19	208.28	207.28	206.88	208.21	207.19	206.58
219.22	215.34	217.39	218.52	216.21	216.66	220.62	218.18	216.79	218.27	217.8	217.6	219.3	217.71	214.55	217.81	216.84	214.68	218.7	217.06	216.86	215.25	218.29	216.8	215.14	217.62	217.54	216.72	217.18	217.29	216.75	215.61	217.99	218.56	216.08	217.4	216.29	216.66	217	218.49	217.35	216.43	215.82	218.49	217.56	217.04	217.23	217.54	215.13	218.53
202.19	203.47	200.19	201.69	202.67	204.61	202.78	202.9	202.99	200.66	204.81	201.54	202.07	200.22	202.09	201.95	202.79	202.37	203.22	200.88	202.98	202.71	201.53	201.7	203.27	202.47	202.38	203.65	203.91	203.1	203.79	204.36	202.57	204.27	200.49	204.09	202.74	204.18	202.79	204.3	202.11	201.17	203.44	203.66	203.7	201	202.77	200.75	200.25	202.65
203.56	201.83	206.53	204.9	204	202.46	204.31	204.82	204.36	204.14	203.26	203.67	204.44	202.79	203.03	203.29	205.29	204.5	202.96	204.92	204.4	204.62	202.31	204.43	205.14	204.13	204.44	204.26	203.23	203.89	203.94	203.55	201.5	201.35	203.91	204.09	202.53	204.29	204.29	203.71	202.5	204.95	202.29	204.35	203.83	204.54	202.73	203.61	202.29	203.25
210.59	211.48	212.59	212.46	209.95	212.21	210.44	213.11	211.3	211.99	212.08	210.2	212.29	211.97	215.41	211.32	211.42	212.96	210.98	210.96	211.88	211.98	212.5	211.57	211	209.95	210.78	208.65	210.7	210.84	211.62	213.07	213.24	213.1	212.3	211.4	210.56	211.36	213.28	209.14	209.73	211.94	211.01	212.5	211.6	209.7	211.97	208.67	212.56	212.94
211.9	210.53	212.63	212.12	211.77	213.9	210.09	212.03	210.83	213.16	213.2	211.03	213.53	211.4	212.31	214.22	208.95	212.18	210.89	210.2	210.01	209.89	211.54	213.39	211.79	211.47	213.51	210.19	210.16	211.28	210.77	213.44	209.24	211.34	210.48	213.34	209.94	211.59	211.48	212.23	211.09	209.24	209.51	210.47	208.3	209.43	210.24	212.46	210.17	210.44
218.39	217.99	218.04	217.6	217.05	217.39	216.19	216.73	217.12	218.67	217.05	217.55	217.44	216.65	218.06	216.09	219.21	217.43	218.51	217.44	217.85	217.27	217.63	218.88	218.01	217.53	217.26	217.36	217.23	214.63	217.14	214.83	217.72	216.6	215.75	218.6	218.58	216.74	218.23	216.78	216.67	216.25	216.09	217.31	215.39	218.74	216.11	217.97	215.96	215.71
198.77	199.34	198.4	199.57	201.79	198.44	200.14	196.74	199.59	200.86	201.38	196.92	197.56	197.4	200.82	198.92	200.22	199.2	199.97	200.03	198.66	199.74	196.73	199.71	200.09	195.79	199.83	198.48	199.39	199.52	200.51	198.36	196.27	198.69	200.21	198.23	199.08	199.85	200.99	200.22	200.75	199.25	199.27	199.88	200.17	201.15	201.08	199.97	200.33	201.08
202.66	199.92	198.98	199.18	200.53	199.72	201.38	199.19	200.02	199.61	199.24	199.77	200.24	201.67	199.16	199.8	199.92	200.71	200.05	200.04	200.23	199.92	198.28	201.08	200.69	201.99	199.4	200.34	199.29	199.6	202.5	200.41	200.27	200.86	198.28	199.02	200.27	202.76	201.13	201.83	200.13	200.58	199.12	202.46	199.2	199.16	199.78	199.16	200.69	200.81
215.3	214.92	217.24	217.16	217.75	217.96	217.61	215.49	216.73	216.72	218.58	217.83	215.79	214.49	218.91	215.26	217.32	218.98	216.79	219.1	216.91	215.96	217.64	218.45	215.21	216.75	214.66	217.92	215.78	216.03	217.5	213.53	216.69	216.1	217.61	216.28	216.49	216.12	217.63	216.4	217.18	217.45	215.59	216.49	216.27	217.47	219.89	215.51	216.43	218.49
210.02	212.82	211.07	210.7	210.71	212.04	210.37	211.19	213.68	209.5	210.58	211.44	212.11	211.2	211.62	214.01	213.66	210.48	211.59	213.05	212.45	211.4	211.67	211.1	210.4	213.36	210.49	210.02	211.73	211.21	210.81	209.76	212.4	211.22	214.83	210.1	212.76	211.79	211.38	210.41	208.43	213.5	210.82	210.53	211.6	210.78	212.53	209.93	209.7	209.53
202.52	205.84	203.89	205.76	205.33	204.52	204.91	203.85	203.09	204.59	204.23	204.61	203.18	201.99	203.5	205.1	204.33	202.98	204.91	204.07	205.57	202.07	202.81	203.15	204.54	203.4	203.45	203.95	201.2	201.82	202.88	206.15	204.65	205.43	204.09	202.45	204.75	203.5	203.41	200.27	204.52	204.74	205.38	203.47	203.22	204.52	201.24	205.44	204.39	201.71
218.25	218.39	217.29	217.01	219.46	218.31	217.55	219.31	217.03	218.04	216.92	219.26	217.81	217.74	218.09	217.78	216.38	218.19	217.03	217.52	219.72	217.13	217.05	219.2	214.93	217.15	219.65	217.17	218.9	216.74	216.51	217.62	219.72	217.46	216.69	218.13	216.44	219.49	216.59	217.58	217.8	216.53	218.25	217.98	216.99	216.32	219.66	216.87	215.3	216.23
206.69	209.18	204.72	207.74	206.62	207.42	208.93	207.6	209.05	209.78	207.81	205.34	209.14	208.01	208.45	206.28	206.88	206.21	207.11	208.01	205.18	204.86	204.89	208.36	208.44	205.1	210.01	207.21	207.79	208.23	209.08	207.26	207.37	207.72	207.89	207.17	208.05	206.84	206.28	207.97	206.91	209.69	209.09	208.73	209.16	208.91	207.5	208.6	209.82	207.93
210.48	209.84	208.91	209.93	211.38	211.33	209.81	209.52	208.8	209.54	210.19	210.35	211.44	211.03	209.78	210.71	210.3	208.65	206.44	209.6	207.5	208.41	208.71	208.92	208.89	208.81	207.74	210.28	209.07	208.23	209.67	207.97	207.71	210.03	210.89	209.68	212.04	208.94	209	210.26	208.52	210.08	211.77	209.69	209.32	211.12	210.32	211.64	211.53	211.15
217.38	217.72	218.32	217.44	215.46	218.38	216.72	218.02	216.37	218.53	216.56	216.86	216.44	216.05	216.74	217.02	217.26	220.38	219.59	216.49	218.23	216.73	219.11	218.34	216.23	216.53	214.41	215.89	215.52	217.57	217.39	216.04	217.85	217.82	216.72	217.16	215.36	218.21	217.82	218.3	219.81	216.85	217.55	216.78	216.82	214.58	218.38	217.32	215.22	219.05
207.31	209	208.54	208.58	210.22	207.6	209.12	210.29	209.86	209.95	209.07	208.03	208.51	208.15	209.48	208.49	208.82	208.03	208.17	208.81	208.58	207.67	210.71	208.02	209.07	207.51	208.35	211.23	209.74	207.74	206.41	208.89	207.72	208.11	208.8	207.12	209.39	209.36	206.45	207.55	208.49	208.95	207.67	211.02	207.24	207.56	209.21	209.18	207.81	207.85
201.58	202.11	202.01	200.87	204.24	201.85	204.91	201.48	201.4	202.94	201.97	201.94	204.5	204.09	204.46	203.06	201.38	202.62	203.02	202.91	202.13	204.12	202.03	204.01	202.53	203.06	202.74	202.48	202.84	203.25	204.29	202.97	203.96	202.78	200.58	203.47	203.64	202.51	205.65	204.16	203.78	201.35	200.83	203.68	200.66	200.93	202.45	201.46	201.49	202.39
202.4	203.55	203.36	204.35	202.43	202.23	203.5	203.87	203.88	203.42	200.25	203.34	203	202.85	203.91	201.4	205.37	205.79	203.61	203.41	202.76	205.42	202.38	204.47	205.27	203.7	206.3	202.93	201.68	205.93	202.93	204.2	203.69	201.38	201.68	201.88	203.07	203.66	203.23	204.12	202.32	204.61	202.98	203.62	204.24	204.55	205.69	202.98	203.73	203.37
200.48	200.39	199.28	196.92	199.48	201.29	198.51	198.46	198.27	199.3	199.69	198.15	198.23	200.22	199.52	198.83	200.02	197.68	200.13	200.15	199.12	198.94	200.26	202	198.82	199.7	199.14	199.81	200.26	200.42	199.89	197.98	198.33	198.17	201.49	197.8	200.32	200.6	199.12	201.22	197.6	201.29	200.25	197.93	199.54	199.1	198.7	200.14	200.64	200.47
204.46	206.46	202.94	203.06	203.38	199.74	203.79	204.73	203.76	201.51	202.17	204.48	205.66	200.36	204.56	202.41	203.63	203.09	203.87	203.4	202.98	204.66	203.77	204.26	202.33	202.82	204.28	204.34	204.97	204.91	204.32	204.76	204.45	202.88	204.05	202.96	205.19	205.09	203.26	204.61	204.12	202.97	203.4	202.64	202.22	201.98	203.47	203.94	203.74	202.97
191.16	193	192.36	193.65	195.9	196.5	194.87	193.31	192.77	193.84	192.15	195.79	192.62	195.83	193.76	194.57	192.95	194.72	194.18	192.91	193.98	192.75	196.3	196.08	192.93	193.07	194.1	191.99	192.83	195.75	196.16	195.27	194.59	195.74	194.23	194.01	194.55	194.36	193.41	194.87	196.03	195.85	192.18	194.69	194.3	198.05	192.46	192.29	192.05	194.01
217.79	217.27	219.28	216.53	216.03	217.19	217.37	217.37	217	217.59	215.99	216.86	218.19	218.7	217.4	215.67	217.13	217.09	218.62	218.59	217.23	216.81	215.84	219.57	215.59	218.7	216.7	217.56	216.08	215.79	216.72	217.74	218.11	217.48	218.07	216.12	216.41	218.85	214.99	218.41	216.87	218.29	215.85	215.64	215.85	216.67	218.02	217.31	219.63	218.03
215.72	218.25	216.08	215.76	216.21	217.49	220.18	217.81	218.84	217.81	217.67	218.43	216.7	219.45	216.34	215.97	219.87	216.24	217.15	215.54	217.94	219.85	216.27	218.38	214.81	218.54	215.55	217.18	217.68	216.85	214.74	218.89	215.75	216.17	215.16	218.49	217.61	216.21	218.01	219.25	216.73	218.86	215.97	218.41	215.99	215.61	218.49	216.57	217.7	218.07
206.85	208.14	206.95	207.39	208.43	209.63	208.84	206.71	206.64	207.46	208.87	206.54	204.72	208.33	208.9	208	208.68	207.1	209.18	209.15	206.94	206.21	206.49	207.7	207.88	205.47	206.55	209.19	206.88	206.6	208.04	207.26	208.77	207.11	207.96	206.82	207.14	205.08	206.68	206.64	206.68	208.09	206.33	206.82	205.17	208.61	206.38	206.91	206.28	208.01
208.54	210.49	208.6	209.79	207.25	209.56	210.2	208.52	207.59	209.31	208.31	207.17	209.55	207.09	207.16	208.33	208.45	206.88	209.63	210.06	210.22	210.2	206.31	210.35	208.17	206.49	207.89	206.9	208.76	210.96	208.51	210.72	208.51	208.69	210.69	210.12	205.08	208.47	206.69	206.73	209.66	209.45	207.23	210.95	208.88	206.62	207.1	206.76	208.85	209.97
210.76	209.02	211.29	208.4	210.56	210.17	212.47	209.06	210.31	210.11	209.1	211.4	208.04	211.02	211.15	208.31	209.93	210.55	208	208.43	210.04	209.29	211.08	210.39	209.92	207.56	209.89	211.29	209.25	211.07	209.11	209.06	210.11	208.09	210.05	208.32	210.14	210.43	208.54	210.88	209.06	210.09	209.36	208.32	208.61	208.16	209.28	208.47	208.36	209.55
208.5	208.13	210.59	209.05	207.48	209.32	211.03	210.33	210.42	211.61	209.93	208.94	209.13	209.07	207.23	209.4	207.69	208.98	208.71	208.3	209.61	207.75	211.85	209.11	207.04	207.49	206.4	210.04	210.59	207.65	209.86	208.03	209	208.03	208.19	210.57	211.77	208.53	207.91	211.16	207.78	210.64	209.44	207.9	209.13	209.97	208.97	209.31	210.25	209.28
202.38	201.49	201.57	202.03	201.36	206.46	200.77	202.67	205.36	202.14	200.63	201.83	201.28	202.69	202.43	203.4	201.18	201.85	200.63	202.45	203.38	200.83	203.41	200.58	200.42	200.78	201.91	203.12	202.95	202.8	201.69	202.64	200.36	199.92	199.78	205.02	201.82	201.04	199.19	201.99	201.87	201.68	202.23	200.02	203.84	202.62	202.46	203.56	203.13	200.37
207.32	208.15	207.31	207.78	207.03	206.86	209.5	208.18	207.98	209.28	209.85	208.95	208.24	208.22	209.97	208.48	208.36	205.62	205.56	207.41	205.34	206.66	207.66	209.12	208.14	207.42	209.35	208.49	207.67	207.75	206.7	204.85	207.52	206.84	206.35	206.89	208.24	207.5	206.1	208.66	207.8	205.55	208.77	210.19	208.08	209.22	209.64	208.76	206.67	208.51
204.92	209.32	207.89	210.22	208.74	207.64	207.01	211.02	208.67	207.96	206.52	207.64	208.25	207.24	208.54	209.24	205.95	208.89	205.3	205.68	211	206.74	208.64	208.27	208.5	206.32	205.28	208.16	208.35	206.84	208.72	206.23	205.5	208.42	209.41	204.75	208.77	209.31	208.66	209.8	208.25	207.88	209.33	208.93	208.06	208.03	205.8	207.77	209.76	205.98
207.31	207.91	208.39	204.97	206.8	205.69	204.42	206.18	206.77	205.37	207.15	204.64	208.28	206.92	204.12	207.17	206.47	206.56	207.01	207.81	205.99	204.98	203.85	205.68	206.08	206.89	207.61	206.69	205.77	208.76	207.63	207.89	205.97	208.39	208.99	204.24	206.07	206.14	207.96	207.09	207.08	206.26	203.73	205.62	204.85	208.03	205.69	205.8	206.65	205.37
197.88	199.08	199.05	197.26	199.87	199.36	196.02	198.35	197.74	200.79	199.09	199.02	198.72	201.25	199.76	199.59	196.79	200.39	200.4	198.38	196.93	199.59	196.78	199.16	200.35	199.17	198.32	200.23	199.71	197.86	200.58	198.94	196.63	198.65	197.68	199.18	198.47	198.85	198.32	199.14	197.69	198.6	197.85	199.12	200.22	196.86	199.87	199.48	198.25	199
204.47	205.51	203.81	205.28	204.34	205.69	204.77	206.69	205.01	203.84	205.16	205.88	203.36	203.07	204.65	204.38	205.96	205.41	204.58	205.48	202.57	206.09	206.52	202.74	203.6	203.53	205.54	206.38	206.73	204.51	202.53	205.26	205.98	207.3	207.48	205.82	203.86	203.57	202.89	205.61	205.51	203.92	207.56	203.62	205.44	203.67	204.51	205.79	207.03	205.77
216.28	218.24	216.83	218.65	216.55	214.32	216.46	215.78	216.8	217.68	217.07	217.11	216.58	215.89	218.6	217.85	216.52	214.91	217.58	218.06	215.78	216.1	215.31	218.27	217.43	217.44	218.08	214.31	217.48	216.72	215.8	215.35	216.45	217.69	218.75	219.14	216.68	217.4	216.99	217.75	216.82	218.77	218.28	215.1	216.13	216.95	216.84	215.32	215.58	216.53
203.28	201.75	200.34	199.3	200.24	203.36	203.31	200.95	200.32	200.75	202.43	203.02	202.11	201.16	203.61	201.24	203.83	200.98	201.17	200.03	203.47	201.84	202.67	201.87	200.64	201.85	200.31	201.95	203.51	202.19	199.85	202.55	202.44	200.47	200.85	201.95	200.35	202.07	200.16	201.53	202.05	203.26	200.21	199.66	199.95	202.1	200.06	199.78	201.48	199.22
210.63	209.28	211.55	208.25	209.28	212.23	207.08	209.88	211.42	209.99	210.58	207.94	210.05	211.26	210.23	209.38	210.97	207.45	208.91	208.41	208.06	208.74	209.99	209.59	207.58	209.06	207.78	208.49	210.22	208.19	208.95	207.87	210.27	208.39	208.52	208.58	212.16	210.89	209.43	208.13	209.51	210.37	208.01	207.57	209.08	208.41	210.4	209.93	207.38	209.35
200.03	201.07	199.98	198.8	198.63	198.29	200.98	198.4	199.29	197.76	198.99	198.51	198.49	201.67	199.25	199.24	200.33	199.91	198.57	199.3	198.26	197.65	199.1	199.6	200.79	199.49	199.24	197.99	198.17	198.83	198.02	198.88	199.27	197.64	199.25	197.68	202.1	199.03	198.86	196.95	200.21	198.45	199.68	199.07	199.31	199.42	199.43	200.26	201.71	197.09
205.36	205.77	204.45	203.56	205.27	205.72	205.45	203.72	204.53	205.8	204.22	202.17	203.86	201.2	204.28	204.8	205.3	205.45	206.55	202.4	203.27	205.08	204.21	203.33	206.33	207	205.35	204.39	203.68	203.34	205.74	207.82	204.46	203.78	204.97	203.54	204.17	203.15	205.33	203.35	204.9	206.48	205.32	204.39	203.08	208.29	205.01	204.74	207.52	204.87
209.84	208.03	209.8	208.82	209.55	210.74	206.79	210.69	210.85	209.39	210.22	210.04	208.85	208.14	210.79	210.93	210.12	210.1	209.3	208.98	208.67	207.9	209.95	206.81	208.97	211.17	207.33	209.09	210.04	206.93	207.04	209.78	208.08	208.77	207.3	207.84	207.28	210.05	208.73	213	207.91	208.39	208.2	210.38	205.72	207.26	206.38	207.08	206.58	209.43
205.3	203.26	204.75	205.98	204.32	202.76	204.31	204.41	201.71	202.67	204.79	203.07	203.75	203.25	205.15	201.69	202.99	203.75	202.33	201.14	203.13	204.66	203.79	202.53	203.58	203.59	202.39	204.33	203.24	204.4	202.07	204.95	201.28	203.81	202.74	201.23	204.47	204.11	201.76	202.97	202.77	202.86	203.24	202.75	204.88	203.1	203.69	204.65	203.28	202.77
203.88	203.09	204.77	202.28	202.72	204.04	203.57	203.53	201.32	203.6	203.05	206.18	202.57	202.58	202.75	202.88	201.95	204.55	202.18	205.3	199.86	204.86	203.77	203.03	201.81	205.29	205.56	202.84	203.89	202.76	202.55	200.76	203.93	204.21	204.36	203.98	201.05	203.83	201.56	202.53	201.98	203.26	203.11	202.71	202	201.92	201.78	204.78	204.86	203.16
213.34	213.03	215.73	216.97	213.91	212.3	216.14	214.32	213.57	212.82	215.7	213.76	213.42	214.22	212.81	214.14	215.39	213.22	216.04	212.16	213.31	214.68	213.25	213.68	213.27	212.67	213.48	215.7	213.43	213.65	212.9	212.47	214.67	213.19	213.57	212.85	212.55	213.64	213.23	214.05	215.94	213.97	213.06	215.39	214.5	215.04	213	212.54	213.8	213.79
210.79	210.33	208.31	207.91	208.21	209.46	209.87	210.46	210.26	209.89	208.97	208.53	210.45	208.57	212.22	209.1	211.27	211.23	209.33	208.79	211.06	209.71	209.05	208.1	209.67	208.85	210.76	209.46	209.42	207.29	209.12	208.61	209.26	209.77	211.44	208.19	210.11	210.41	207.86	209.7	206.91	209.82	211.3	209.18	212.13	209.8	210.56	209.22	206.78	210.58
219.49	216.96	214.58	218.89	216.55	217.03	216	218.89	218.42	217.21	215.92	218.64	215.16	217.26	216.37	217.28	218.18	217.24	215.38	215.51	218.37	215.83	217.44	216.57	217.32	217.1	216.82	216.9	217.31	217.73	216.74	216.03	217.34	218.22	216.21	216.27	215.51	217.21	215.1	217.34	214.73	217.28	218.88	216.48	218.5	217.31	219.7	219.97	216.2	218.02
207.03	209.81	207.33	208.99	207.52	209.01	207.91	207.81	208.47	208.63	204.96	207.18	210.47	208.37	207.53	209.9	208.39	209.79	207.37	207.66	207.52	206.66	207.29	206.52	208.11	208.72	207.25	207.67	206.38	207.05	206.43	207.6	208.77	210.09	205.74	205.89	208.73	206.68	207.83	207.87	206.44	207.86	206.36	206.49	207.82	206.85	207.24	208.72	207.63	207.03
206.22	210.25	208.72	209.37	208.11	207.44	209.48	210.92	211.5	209.11	207.05	207.72	206.25	205.16	206.07	208.44	209.45	206.07	205.23	207.16	208.08	208.9	208.44	209.95	208.43	208.11	207.86	207.87	205.57	206.73	208.14	207.56	205.23	207.73	207.68	206.15	205.76	203.91	208.03	207.67	208.07	208.18	206.43	207.65	207.1	208.96	209.23	207.34	208.3	209.06
211.85	213.43	211.78	211.62	213.04	211.18	212.65	211.61	212.06	213.78	212.21	211.26	209.03	210.32	210.64	213.33	211.71	213.6	212.03	210.11	211.98	211.48	211.58	211.3	211.35	212.45	212.83	211.63	212.24	212.07	212.06	213.27	210.36	211.59	211.28	211.67	211.17	212.29	212.89	208.81	211.19	214.26	210.9	211.03	211.79	210.53	210.75	211.97	212.12	210.66
212.76	212.04	211.95	212.13	212.36	214.3	211.24	211.73	213.41	211.65	212.61	210.49	215.07	209.61	212.27	212.79	214.16	211.5	213.17	211.63	210.73	208.85	212.56	210.98	211.3	210.74	211.29	211.92	210.72	211.67	214.24	210.53	210.94	210.72	213.36	209.76	211.49	212.34	210.19	211.74	213.05	212.79	211.93	211.96	212.54	211.52	212.5	210.58	213.32	211.82
199.77	199.71	200.01	198.02	200.26	201.16	199.43	202.12	201.08	199.78	198.94	199.69	200.07	198.99	199.89	198.7	201.46	199.03	197.46	199.09	198.31	200.21	200.03	200.74	198.91	197.56	197.91	199.85	198.27	197.36	198.65	199.49	198.13	199.72	200.78	201.07	199.42	200.54	200.81	200.11	198.97	197.51	201.98	199.76	199.91	200.95	200.71	197.89	199.47	197.84
203.39	200.52	206.36	203.54	201.87	204.37	204.14	205	203.45	205.22	205.24	202	202.97	203.41	203.06	202.66	202.72	203.59	204.42	205.04	204.28	203.99	202.63	204.76	204.85	205.24	205.98	203.25	202.13	204.89	203.22	204.96	204.02	202.73	206.02	202.74	204.01	203.99	205.09	203.17	202.16	205.14	206.48	202.82	203.18	203.1	203.15	205.66	204.41	200.43
206.75	210.41	208.01	208.98	206.81	207.87	207.73	206.35	205.34	208.39	208.53	206.06	206.11	209.59	207.03	208.44	206.3	207.49	208.42	205.9	210.65	207.41	206.17	207.42	207.49	207.25	206.6	209.89	206.8	207.02	207.81	207.59	209.77	208.33	209.18	209.14	207.14	207.88	206.4	209.51	208.2	207.79	208.36	209.66	207.72	208.8	210.25	209.54	206.36	207.07
213.74	214.73	212.35	211.01	213	212.73	211.88	213.77	212.11	211.26	212.59	213.55	211.05	210.31	214.58	211.84	211.19	214.3	211.52	212.48	216.19	213.17	214.65	213.55	212.71	211.82	213.29	212.3	210.69	213.1	210.32	213.28	209.45	213.66	213.47	212.09	210.96	212.11	214.66	213.39	211.2	211.2	210.47	209.98	210.88	210.94	212.59	211.33	211.33	213.35
209.59	208.04	208.1	210.11	206.37	209.28	206.15	211.15	207.75	210.09	208.89	209.13	206.91	210.23	209.69	207.25	209.03	207.94	207.46	209.38	209.43	208.1	208.78	208.05	208.84	207.62	208.43	208.77	209.66	209.78	209.64	208.81	207.94	208.62	209.13	207.25	210.19	207.46	209.95	208.08	208.59	207.75	209.55	209.95	207.24	209.51	209.81	208.53	208.44	209.72
206.97	207.45	208.31	209.52	208.57	209.23	206.75	207.29	209.67	209.57	208.87	209.61	208.49	209.09	207.71	208.14	204.91	207.36	208.36	209.59	206.48	209.05	207.95	209.78	208.72	206.66	209.21	205.88	209.11	207.86	207.83	207.76	209.26	209.24	207.96	210.5	208.92	209.18	209.07	208.43	207.6	209.41	208.37	208.31	209.56	208.05	210.8	209.35	208.23	209.4
203.51	203.09	204.65	202.31	203.87	204.52	203.76	203.36	203.1	203.33	203.71	204.32	204.9	202.35	203.82	202.2	203.89	202.13	203.5	205.63	203.5	203.48	203.59	203.84	204.81	202.45	202.16	203.2	204.03	203.01	203.82	203.55	204.14	201.99	204.17	203.97	207.1	204.48	202.07	204.53	203.04	202.43	204.86	203.18	203.37	204.99	204.44	202.44	203.43	203.87
193.49	192.68	192.7	192.92	195.21	193.89	192.46	192.4	195.6	193.76	194.33	191.72	194.66	195.02	193.63	192.76	194.2	195.22	192.88	194.41	194.06	195.91	192.2	194	194.53	195	194.67	193.79	194.2	192.54	194.9	194.73	193.22	195.18	195.35	194.05	195.22	196.02	196.33	193.02	194.21	193.81	195.62	195.34	195.58	194.7	195.52	193.84	193.86	191.98
208.06	206.12	205.23	208.75	209.54	205.9	206.89	207.91	207.72	209.66	208.33	207.77	207.29	207.62	206.12	205.58	209.94	209.29	208.78	206.23	208.1	206.03	204.69	207.69	208.09	207.47	209.42	207.12	205.42	204.31	209.14	208.23	208.81	206	206.27	207.06	207.2	208.15	208.18	207.15	208.45	207.89	204.89	208.18	208.19	206.47	209.55	205.56	207.21	204.69
208.04	208.6	209.49	206.38	208.67	206.93	209.12	206.16	208.56	208.39	210.04	210.62	209.36	208.39	209.01	208.52	209.22	207.52	210.8	208.83	206	208.65	209.68	208.07	209.75	206.92	206.66	208.72	209.27	205.95	209.42	205.71	209.49	210.12	209.65	208.85	209.08	208.32	209.19	210.72	209.67	208.67	209.36	207.71	209.57	210.48	208.87	207.39	207.22	207.66
197.26	194.21	195.72	194.97	194.08	191.63	193.26	195.91	193.51	190.78	194.68	195.25	196.04	194.77	194.16	194.94	195.65	195.25	193.4	194.42	193.22	194.15	194.05	195.49	193.05	193.55	193.76	193.99	193.21	193.62	194.96	193.67	193.59	193.75	192.61	193.44	195.18	194.05	194.63	194.53	193.68	193.46	192.45	196.28	193.34	192.06	194.69	194.66	193.69	194.89
199.49	201.1	199	199.61	200.71	201.39	200.72	200.76	199.96	199.41	199.58	200.87	201.45	202.37	199.63	199.72	200.68	199.21	199.14	197.61	200.54	199.78	202.08	199.74	202.6	201.37	201.38	201.25	199.14	202.46	200.17	198.8	199.16	201.04	199.21	202.22	200.44	200.48	199.92	201.09	199.77	200.66	199.71	200.8	200.29	197.31	200.36	198.52	199.01	198.78
201.39	200.11	200.9	200.57	199.48	199.07	199.41	201.67	199.25	200.49	200.31	198.77	201.99	199.32	199.65	199.5	201.99	201.47	201.37	200.12	200.94	199.47	203.32	201.73	199.38	200.68	199.43	201.34	201.47	201.49	201.18	199.06	200.83	200.85	198.63	202.03	200.62	198.86	201.15	200.21	202.05	200.08	201.02	202.79	199.34	200.38	201.1	200.64	199.68	199.84
211.42	212.66	209.91	212.79	212.36	211.61	210.09	212.6	212.17	209.63	211.12	211.33	213.01	212.6	211.68	212.5	210.75	209.93	211.07	210.69	209.23	212.84	212.53	211.85	211.81	213.24	211.79	211.92	211.77	211.37	212.85	211.72	212.62	212.25	213.08	210.63	215.95	211.98	211.31	212.11	212.06	212.57	211.4	211.79	212.67	212.37	211.7	212.02	211.46	209.96
204.08	204.4	203.32	203.44	202.71	204.67	203.68	202.2	202.64	202.12	203.08	202.82	205.4	204.03	202.23	201.85	204.19	202.85	204.78	204.32	203.52	205.27	201.4	203.99	205.52	202.8	203.4	200.62	201.95	202.42	204.18	203.8	203.72	202.34	202.27	204.25	202.58	200.73	203.81	203.09	203	203.07	204.83	203.57	203.75	204.73	202.57	202.27	203.8	203.46
212.6	213.73	213.72	211.3	211.47	212.55	211.77	213.08	212.79	213.94	213.53	213.29	211.64	213.49	212.81	213.69	214.63	209.23	213.01	214.5	214.94	211.89	211.62	214.66	211.24	212.05	212.21	212.33	213.31	211.9	211.94	214.07	211.53	213.26	213.76	214.07	211.52	212.68	212.68	212.66	213.98	214.56	213.59	214.14	211.11	212.17	213.08	215.05	212.73	212.09
212.82	212.62	210.74	214.04	209.33	211.31	212.89	211.12	211.12	212.95	214.87	213.55	211.85	213	211.74	211.45	212.68	211.05	208.21	210.1	213.01	212.38	211.12	209.17	211.95	212.86	210.02	213.72	212.52	211.35	211.11	211.75	210.89	212.54	213.14	213.72	212.44	210.66	212.7	213.26	213.46	209.54	212.65	211.81	212.66	213.74	211.28	212.27	212.88	210.92
217.47	216.42	217.58	216.44	218.3	217.27	217.28	216.26	216.42	215.61	215.34	218.83	216.57	215.96	218.45	217	214.67	218.15	217.58	216.87	220.66	217.7	215.66	217.75	219.81	216.49	216.87	217.07	215.97	216.43	218.64	216.48	217.51	214.78	217.68	215.12	217.31	217.73	217.12	217.55	217.71	216.02	216.18	216.74	216.14	216.79	215.32	217.85	215.53	218.79
216.65	217.25	218.05	217.77	215.13	218.37	217.55	218.61	215.54	216.49	218.15	217.1	218.53	216.16	215.92	217.07	218.74	217.62	216.41	216.18	218.35	217.43	216.24	217.82	215.34	216.98	218.1	216.18	217.69	217.95	214.58	215.05	217.85	216.29	215.04	216.1	215.74	218.81	218.34	214.9	215.78	215.09	217.55	217.99	214.95	218.29	217.17	216.49	215.28	214.59
204.66	203.31	203.66	206.02	202.1	205.45	203.84	204.38	201	204.55	206.16	204.78	206.08	202.73	206.98	205.17	205.3	204.91	204.66	205.89	203.25	202.63	204.05	204.2	203.99	204.64	204.16	203.69	204.69	205.79	204.24	205.34	203.66	203.68	205.19	204.35	204.32	205.83	202.52	204.94	204.82	206.76	205.73	206.18	204.4	204.63	207.42	204.65	205.22	204.5
208.69	209.55	207.04	206.96	208.57	210.49	207.12	206.22	209.89	209.94	210.69	210.34	208.61	209.01	207.58	206.35	208.2	205.09	208.64	210.04	208.77	208.6	208.88	209.27	207.45	207.42	206.36	208	208.28	208.76	209.09	209.43	209.03	208.42	209.72	206.93	210.69	209.14	206.85	208.83	208.12	207.29	207.71	209.47	209.92	209.83	207.66	208.3	209.22	208.36
207.44	203.81	203.87	205.88	205.3	203.58	204.73	204.57	202.45	205.07	204.32	204.64	205.02	204.37	204.85	201.74	204.66	204.68	205.15	204.49	206.74	203.46	203.41	204.37	202.29	205.01	201.08	204.07	205.25	204.16	206.21	205.18	203.53	204.77	206.72	203.5	204.69	204.88	203.68	205.04	203.88	203.97	204.77	205.27	204.05	204.19	206.99	204.36	203.88	202.32
200.8	198.04	200.46	199.76	198.76	199.77	200.8	201.37	198.99	200.48	199.7	201.21	201.66	200.07	200.18	200.21	202.23	201.01	202.01	198.29	199.68	200.17	199.48	203.37	200.12	200.21	200.54	199.19	200.27	200.61	200.85	201.83	198.42	201.07	201	198.48	200.74	202.24	200.83	198.97	201.21	200.24	197.69	200	200.41	200.16	200.6	200.91	201.59	199.79
200.19	202.06	199.76	202.94	199.77	200.54	201.67	199.28	202.32	200.48	202.24	199.86	202.55	199.47	200.99	203.24	200.99	199.6	200.46	203.22	200.7	201.55	201.67	201.57	201.86	200.55	201.25	200.95	200.92	200.92	200.23	204.32	200.56	203.41	201.15	200.64	201.46	201.16	203.27	202.65	201.59	199.8	201.1	201.35	200.29	201.02	201.23	200.8	200.83	201.25
198.72	199.9	199.65	200.94	199.5	200.12	199.57	199.86	200.03	201.46	202.12	200.33	200.29	200.96	198.95	198.7	199.34	200.89	198.75	201.41	199.85	199.56	200.02	200.32	202.62	202.13	198.44	200.14	199.83	201.79	201.59	201.34	199.71	199.16	199.46	202.07	200.02	200.94	199.37	199.76	197.71	199.18	200.67	199.62	199.06	198.45	200.29	199.95	200.23	200.84
196.13	194.77	193.43	196.44	195.31	192.55	196.17	196.04	194.3	196.91	197.82	197.58	195.44	195.91	193.36	195.49	195.7	196.2	193.22	194.3	195.23	193.47	194.2	194.75	195.65	192.33	194.76	194.21	194.87	196.15	196.22	194.64	193.72	193.75	195.61	191.96	194.8	195.12	194.08	197.44	194.17	194.77	196.57	197.16	194.2	194.44	194.08	197.25	195.42	196.64
205.5	206.98	203.29	203.33	203.28	202.88	207.03	204.74	204.14	205.04	205.69	202.89	205.32	206.56	201.36	204.78	203.3	203.55	203.88	204.74	203.85	206.15	204.69	203.09	205.55	204.08	202.89	203.98	204.62	204.49	203.52	206.12	204.51	204.16	204.96	204.62	205.45	205.08	203.46	204.67	204.27	204.66	205.33	205.51	206.29	203.99	205.9	205.05	203.42	206.01
193.82	194.73	195.69	192.14	192.95	193.02	195.77	192.26	193.1	194.81	196	193.91	195.49	193.96	194.76	194.08	193.57	194.26	193.94	195.78	193.26	194.32	195.67	194.35	193.43	193.44	194.34	194.93	194.22	193.79	195.97	191.37	193.68	194.3	192.7	194.43	194.68	192.47	195.61	195.04	195.73	195.06	195.14	194.15	195.8	193.26	191.25	191.91	193.49	193.11
209.58	210.2	210.3	208.43	207.25	209.51	208.65	210.16	209.68	207.78	209.86	210.63	209.8	208.02	207.72	210.83	209.13	208.88	209.16	207.8	209.47	210.62	209.44	208.84	210.6	210.53	206.46	208.09	209.87	209.19	211.12	209.61	211.04	207.76	210.08	207.77	209.38	209.74	207.59	211.91	209.8	209.44	209.9	208.42	209.05	208.45	209.69	209.06	207.29	209.4
204.29	207.68	205.47	207.85	208.72	206.45	206.31	209.77	208.17	208.31	208.04	205.88	205.77	208.26	206.89	206.73	209.36	207.36	207.9	208.1	207.22	208.65	209.13	208.59	206.51	207.17	206.93	208.38	207.93	207.99	207.38	206.73	207.03	208.78	205.54	208.36	209.14	206.67	207.73	208.46	207.47	206.71	207.34	206.36	208.57	207.93	207.75	207.34	208.64	207.28
217.22	218.7	215.72	216.75	216.03	217.88	214.97	217.05	216.69	215.59	216.76	216.42	215.43	219.06	218.48	214.74	219.53	216.04	215.97	214.84	215.45	218.23	216.04	217.32	214.85	215.84	217.92	217.09	215.17	217.91	216.78	217.44	216.84	215.76	217.14	217.83	217.5	216.5	218.84	215.88	214.58	219.71	215.74	217.48	218.15	217.69	217.35	216.14	216.67	218.71
214.29	214.05	215.15	214.42	214.7	215.87	213.13	212.11	211.62	214.11	213.48	211.71	214.14	213.95	213.97	213.87	213.6	212.08	211.43	214.21	213.85	213.42	213.64	213.1	212.01	212.5	213.02	211.37	214.02	212.17	214.17	212.66	217.98	211.51	213.42	213.11	210.93	212.56	210.17	209.98	214.91	213.78	210.25	214.91	212.35	212.72	212.56	212	212.99	212.42
208.99	209.21	208.86	207.39	210.08	209.69	209.39	209.16	211.13	207.13	209.9	208.44	207.53	207.89	208.99	208.32	208.11	208.2	209.48	209.39	208.18	209.53	209.15	207.49	208.35	208.54	206.73	209.86	209.5	207.2	208.07	210.93	210.08	206.56	208.18	207.72	209.59	208.78	208.65	210.16	208.8	208.66	209.61	207.73	210.93	209.45	208.81	210.16	208.78	209.6
201.74	204.36	206.59	200.08	203.25	203.28	201.85	202.96	201.11	201.61	201.65	203.45	201.16	202.01	202.54	202.84	203.72	202.81	201.1	201.04	204.5	201.03	202.54	203.26	200.83	202.24	201.42	204.24	203.72	203.67	204.37	203.19	202.77	202.09	200.51	202.24	203.55	200.19	204.04	204.33	201.39	202.62	203.69	201.99	200.68	202.34	202.93	202.11	203.36	204.9
199.52	198.8	199.39	199.04	200.16	197.95	196.7	199.66	200.67	199.17	199.51	199.59	199.56	199	199.3	197.68	198.05	199.2	201.07	196.74	199.59	201.68	200.32	199.01	200.31	199.01	200.01	200.78	200.16	199.07	201.09	199.01	198.4	200.48	199.11	200.33	199.06	198.23	201	202.05	198.73	198.8	200.48	200.48	198.72	201.76	199.46	198.05	197.09	201.17
204.11	204.18	204.52	202.42	206.67	205.38	203.52	206.52	203.21	204.75	206.64	201.78	203.53	203.32	201.94	203.01	203.81	202.06	206.26	207.44	202.17	205.2	205.02	201.85	204.99	203.89	203.02	204.88	202.61	204.6	202.91	203.74	203.93	203.25	202.79	203.09	203.44	203.34	202.69	203.84	202.02	203.19	206.16	203.23	205.12	204.37	204.75	204.24	202.24	202.83
200.59	198.97	200.75	197.44	200.81	200.97	199.79	200.71	201.86	200.83	200.06	199.6	199	198.79	198.72	198.86	201.19	200.8	201.34	202.35	200.7	202.51	202.05	202.97	198.96	200.46	201.55	199	201.32	199.11	200.95	203.2	201.53	201.51	203.67	201.34	199.56	199.67	200.09	201.67	200.29	200.94	200.03	199.42	200.89	200.28	198.9	198.33	201.61	200.48
205.26	207.85	205.44	209.94	207.59	206.97	206.74	208.22	207.12	206.03	206.07	207.21	206.2	209.75	205.42	205.66	206.76	206.54	204.72	206.04	206.79	206.73	205.79	204.47	205.67	207.5	206.36	204.82	207.26	206.87	204.17	207.08	204.91	205.6	206.04	206.3	207.86	203.79	206.98	205.11	203.89	206.61	207.32	209.94	204.27	204.79	207.86	207.28	208.55	207.74
207.81	208.82	207.27	210.15	209.39	211.21	210.64	208.28	208.2	209.69	210.37	209.62	211.81	209.46	205.09	208.87	208.58	208.73	206.62	208.37	209.23	207.77	209.31	210.21	210.18	206.01	205.45	208.59	208.85	208.01	208.52	209.32	209.27	207.83	208.2	208.09	208.99	207.34	206.95	209.44	210.88	208.89	209.34	208.66	207.05	208.04	209.27	209.54	211.11	207.46
207.76	205.58	209.67	209.63	208.03	207.45	208.02	210.73	209.66	207.19	209.31	208.54	206.95	207.6	206.36	207.71	209.77	208.37	208.97	208.72	207.66	208.19	207.58	208.91	207.33	207.63	204.38	207.26	206.61	208.79	206.49	206.62	207.62	209.02	206.79	207.03	206.86	207.72	205.88	209.44	206.76	208.64	208.24	206.74	207.27	207.97	207.74	208.48	207.73	209.74
204.4	206.89	203.13	201.78	202.86	204.9	204.16	202.87	204.1	203.01	205.48	202.45	203.56	201.12	203.75	204.34	203.54	204.15	206.7	205.66	202.93	203.34	203	203.37	206.96	206.36	205.11	204.65	203.28	203.93	203.65	204.9	201.39	203.81	205	203.28	204.8	206.31	203.38	203.93	204.12	205.51	201.85	204.15	202.88	204.83	202.56	206.1	202.85	205.17
218.23	215.32	218.28	216.7	215.7	215.79	215.84	217.7	217.52	218.61	216.11	217.12	215.37	215.73	217.57	216.96	215.9	216.73	218.18	217.66	218.14	216.48	213.7	216.66	216.44	219.38	216.71	218.19	215.94	217.71	217.31	220.22	217.11	214.69	216.5	219.46	217.32	216.87	215.99	217.83	219.77	217.15	217.66	217.79	217.1	218.94	218.43	215.91	216.82	215.06
198.2	200.51	200.59	201.3	199.61	197.98	202.06	202.16	200.66	198.92	201.48	199.18	199.82	202.44	199.82	200.13	198.39	202.31	199.35	197.95	200.8	201.27	199.67	198.95	204.3	199.8	201.16	200.15	202.11	201.63	199.54	200.55	200.36	200.51	199.39	201.59	201.03	200.05	198.64	201.34	199.32	200.07	201.38	200.79	201.86	201.11	199.81	201.65	202.59	196.92
193.92	194.75	195.1	194.16	193.33	193.53	193.02	195.56	195.39	194	195.37	196.19	194.64	196.69	193.72	195.55	192.82	192.95	194.46	193.92	193.82	194.34	194.07	193.42	193.99	192.85	193.73	193.6	194.93	195.61	195.2	193.62	194.84	195.18	194.28	194.6	193.53	192.92	195.11	194.62	193.52	192.68	193.03	192.94	195.73	193.17	193.81	193.45	195.13	192.83
206.39	206.1	209.24	208.25	206.81	208.6	208.33	207.08	208.24	210.82	206.82	206.72	208.69	208.61	207.2	206.85	210.48	206.56	206.14	206.82	206.97	208.8	206.66	205.99	208.39	206.88	208.37	210.86	209.37	206.4	207.25	207.83	209.8	210.05	207.61	208.9	209.75	207.34	207.93	206.61	207.78	207.78	209.25	206.93	207.15	208.39	208.7	208.41	208.42	207.6
210.45	212.58	211.97	212.37	210.08	212.98	214.3	213.31	212.32	211.63	212.38	214.42	210.94	212.61	212.86	211.95	212.3	211.24	211.31	213.1	213.6	214.55	212.33	212.02	211.25	210.51	213.17	212.66	213.34	211.82	209.57	216.52	213.01	216.33	215.02	214.39	212.18	212.48	213.32	213.45	214.01	213.86	212.66	212.69	213.68	213.41	214.77	211.87	213.22	212.31
198.15	197.98	198.63	199.68	197.56	198.79	197.01	200.03	197.58	199.33	198.43	197.3	198.43	198.3	198.92	198.37	196.12	197.89	197.08	198.39	199.2	197.82	199.73	199.41	197.92	198.53	199.99	199.8	199.1	197.07	199.67	198.03	198.75	199.24	196.99	198.93	197.7	198.28	199.33	199.33	197.7	200.18	199.04	198.22	199.04	200.19	200.38	201.83	203.05	199.46
206.94	207.59	205.66	208.56	207.31	205.41	206.29	207.5	207.9	206.56	206.17	206.18	207.28	209.21	209.22	210.27	209.41	205.57	207.69	209.42	207.7	207.26	208.84	206.97	208.04	205.69	208.74	205.36	206.39	207.11	207.2	207.35	210.12	206.86	207.24	207.85	208.19	207.33	209.26	208.76	206.11	207.91	210.09	205.3	207.52	208.18	208.54	208.1	205.39	207.52
195.82	199.64	199.53	196.95	197.56	199.39	196.68	199.02	194.95	198.69	199.59	197.98	198.98	200.45	195.27	200.13	198.91	199.05	196.9	197.13	198.88	198.66	197.54	197.33	198	198.3	196.8	197.11	198.5	198.98	198.84	198.49	199.18	197.26	198.81	196.45	197.77	198.29	199.41	199.44	196.71	199.2	199.96	197.67	196.84	197.87	199.62	198.2	195.36	197
207.65	210.21	210.47	208.23	208.43	209.47	208.34	209.89	210.44	209.38	208.3	210.02	205.82	209.29	206.8	209.24	208.43	209.98	208.38	209.52	210.56	209.44	208.12	208.68	210.35	209.41	209.34	207.7	208.39	209.46	212.01	209.37	208	207.77	210.12	209.8	208.77	207.77	208.74	207.43	210.95	208.37	210.63	208.55	209.96	209.56	207.44	206.7	209.77	208.76
211.9	213.9	213.75	212.92	213.81	214.87	214.02	212.54	213.97	213.88	212.45	212.91	211.86	212	212.31	216.6	212.36	213.71	212.74	213.61	210.9	213.64	212.16	213.96	215.23	211.12	211.59	214.18	214.43	211.38	211.57	213.01	213.18	213.6	212.97	212.2	215.05	214.44	211.32	213.75	212.53	211.45	215.14	212.9	212.47	213.62	213.96	214	213.92	212.75
209.01	209.98	208.31	208.77	207.21	211.17	209.68	207.07	207.56	206.71	208.06	208	207.48	209.87	207.34	208.66	209.04	210.88	210.74	207.87	208.17	206.87	210.54	210.7	208.77	208.09	208.13	208.62	209.29	209.42	210.07	208.77	208.06	208.32	205.79	208.97	207.56	210.13	208.64	209.04	209.11	207.33	207.76	208.51	211.06	208.98	209.03	208.94	209.63	208.22
213.08	210.95	210.27	210	210.84	211.13	211.96	212.36	210.76	210.42	212.52	209.29	210.02	210.56	211.57	211.17	213.02	212.94	212.02	211.64	209.71	212.58	212.84	212.06	209.99	212.25	212.2	211.98	210.15	211.43	210.1	212.35	212.28	213.89	209.9	211.08	210.91	211.5	213.36	211	211.12	212.24	210.9	210.24	210.96	211.45	210.04	212.04	210.84	210.43
209.23	208.52	208.4	209.91	207.66	207.72	208.39	208.95	208.16	210.31	207.58	209.91	209.37	208.27	209.52	207.99	206.55	209.07	210.08	207.47	208.75	210.81	209.23	210.48	209.71	205.95	208.72	209.1	209.08	206.75	207.57	209.25	208.93	209.86	209.61	208.96	208.32	209.56	207.77	208.33	210.62	209.1	210.09	208.66	208.6	212.43	208.05	208.26	209.27	209.3
200.32	199.43	196.82	199.27	199.97	198.89	199.93	198.19	198.43	200.23	198.13	197.65	201.3	200.78	200.53	196.95	199.5	198.26	200.05	197.95	198.97	199.78	199.28	199.37	201.25	199.51	200	196.96	201.17	201.82	199.19	201.2	200.01	198.85	199.09	199.84	200.63	199.74	199.77	200.99	198.6	199.28	200.49	198.93	200.62	199.06	198.4	200.03	199.97	197.99
208.63	209.02	209.92	208.97	207.99	209.01	206.86	206.54	209.84	208.13	207.83	206.19	208.94	206.95	208.84	207.09	208.7	211.25	206.02	208.04	208.2	207.8	207.95	207.23	207.06	206.34	209.23	209.47	210.28	208.18	208.62	211.31	208.65	210.2	208.56	208.6	208.14	210.66	208.85	208.27	207.59	209.98	207.09	209.5	207.22	207.67	208.97	209.01	207.28	209.21
205.01	202.22	204.65	202.3	201.43	205.76	205.75	200.95	203.58	203.2	204.94	204.7	203.79	204.95	203.59	205.4	203.84	203.77	203.65	203.78	204.36	204.71	202.43	203.28	202.11	205.27	203.94	203.87	203.91	200.43	203.91	202.55	203.16	202.46	204.78	204.34	201.21	205.6	203.29	203.04	204.22	203.32	202.03	203.72	203.99	204	203.08	204.06	205.11	203.78
217.54	217.28	216.77	215.77	217.19	216.67	218.27	215.37	216.57	215.8	217.25	216.63	218.35	216.04	217.02	216.95	217.63	216.31	217.36	217.12	214.8	215.2	215	217.89	216.08	217.58	214.95	217.86	217.83	215.07	217.32	217.82	217.72	215.34	215.32	216.69	216.49	214.75	214	215.65	216.24	218.54	217.54	216.96	217.55	216.91	217.55	216.76	218.78	217.53
203.61	204.82	202.32	203.31	204.15	204.4	203.35	204.89	204.03	203.17	203.57	204.06	205.7	205.82	203.18	201.48	203.44	204	204.7	205.42	203.17	206.16	205.15	202.46	203.22	202.02	204.51	202.96	201.93	203.63	204.81	203.24	202.13	203.76	204.72	206.1	202.79	206.62	202.05	204.37	204.15	203.06	203.99	203.02	204.18	203.35	204.01	205.17	202.77	203.84
201.88	202.33	202.83	201.03	203.04	203.46	201.64	199.36	204.04	202.6	201.38	203.09	200.95	202.41	202.75	202.69	202.52	201.41	199.43	201.45	203.03	203.33	199.56	202.95	201.32	202.16	204.3	201.45	203.06	201.46	201.66	203.75	201.04	203.89	204.03	202.46	203.71	203.36	202.51	203.92	204.79	204.12	202.85	204.65	201.58	201.29	199.57	200.29	203.59	204.32
212.89	211.83	211.37	212.52	211.59	212.19	209.92	211.57	209.49	211.73	210.82	211.17	211.75	212.96	212.41	211.45	208.48	211.41	210.99	211.41	209.65	209.55	212.46	211.97	212.97	211.99	211.99	212.65	213.18	209.8	214.67	211.08	210.63	211.97	211.82	213.4	213.43	212.24	213.41	212.52	211.67	211.53	214.19	209.65	212.73	210.97	212.38	210.18	212.31	210.69
209.91	208.35	208.88	208.54	208.8	211.02	208.32	210.52	207.16	210.73	207.69	209.24	208.5	206.48	209.26	208.15	209.47	209.03	209.61	210.33	207.5	209.12	208.49	210.3	208.26	208.2	208	210.03	208.33	208.22	209.17	208.48	209.31	207.82	210.85	206.95	207.82	208.37	210.18	208.34	207.17	208.84	208.24	210.21	209.93	210.51	207.68	207.92	206.94	207.63
216.05	218.97	217.97	216.73	216.86	217.31	217.19	216.17	217.12	217.75	215.42	219.8	217.09	218.57	219.42	215.95	216.31	212.9	218.54	215.82	216.49	216.09	218.12	215.48	219.46	215.74	215.62	218.44	215.93	216.9	214.4	215.33	217.22	218.14	217.38	215.29	216.18	217.12	217.37	215.52	217.54	217.04	216.45	216.86	219.37	219.08	218.82	217.21	217.03	215.74
204.36	201.13	203.17	202.22	203.41	204.13	203.23	204.08	204.57	203.17	202.1	203.09	205.18	204.84	202.81	204.99	203.09	201.09	204.54	204.13	203.36	200.64	205.99	203.57	201.93	201.85	201.99	203.77	202.42	203.9	200.42	203.24	204.6	203.07	204.09	202.14	202.32	202	200.11	204.62	204.13	203.33	202.4	202.57	202.2	202.36	203.45	203.76	202.93	204.14
212.07	212.06	212.25	212.4	212.8	209.48	210.89	212.67	213.28	213.42	213.72	211.97	212.71	213.4	210.87	212.39	212.96	212.58	215.11	211.84	209.73	213.01	214.42	212.32	212.63	212.85	211.77	211.1	212.1	211.29	210.69	211.92	210.89	211.63	212.74	213.56	209.85	212.81	213.38	214.39	212.72	212.85	212.43	212.56	213.81	212.27	212.21	209.3	211.79	213.46
205.14	204.37	204.8	203.45	204.38	204	200.85	204.77	203.51	201.84	204.51	202.6	204.25	203.7	206.26	203.26	203.1	203.52	203.09	204.79	204.91	205.29	203.34	203.51	203.9	204.73	204.22	203.24	205.13	204.87	203.37	203.06	202.92	202.17	203.33	201	205.55	204.78	202.88	203.38	204.2	200.76	203.68	204.56	202.48	205.11	203.17	204.17	204.44	203.55
211.26	213.69	214.86	210.79	212.61	213.02	210.73	210.69	212.15	212.65	212.38	212.89	212.84	214.48	212.63	216.22	210.92	213.31	211.59	211.43	213.32	211.72	214.08	213.98	211.79	213.54	211.06	212.71	215.1	215.05	211.51	213.92	212.82	211.23	213.65	210.72	212.78	214.2	211.26	211.87	212.21	213.68	212.99	213.69	213.2	213.26	215.9	212.14	211.38	210.33
208.53	210.6	209.11	212.43	209.93	212.98	210.32	208.45	207.52	209.75	210.67	209.28	209.52	211.48	208.58	207.04	209.08	210.73	210.99	208.99	209.03	209.04	209.12	209.31	208.56	209.03	210.5	208.18	209.44	209.99	208.85	211.72	210.97	211.2	208.44	208.86	207.25	207.7	208.88	212.05	210.13	209.71	208.74	210.95	209.93	210.52	208.44	208.66	208.17	210.79
195.31	193.31	193.69	191.21	193.49	195.55	193.02	194.43	192.86	192.69	195.12	195.68	195.96	196.4	195.15	192.42	193.62	194.43	196.26	194.85	196.54	194.49	192.74	195.04	193.76	194.64	195.38	194.13	194.68	195.37	194.58	193.17	194.59	194.75	194.41	194.79	195.85	194.93	193.34	196.16	193.85	193.29	194.32	195.59	193.96	193.53	193.43	194.35	195.39	194.01
218.56	217.42	218.63	218.3	219.11	218.91	216.98	217.86	218.23	216.31	214.7	219.13	216.69	217.74	216.56	218.2	215.59	217.5	218.08	219.77	219.54	220	216	217.17	216.74	218.45	219.91	215.59	215.12	217.13	218.15	220.25	214.92	217.47	216.02	217.08	217.76	216.82	217.51	217.58	219.79	218.37	217.78	217.94	217.56	218.73	218.35	218.18	219.87	219.42
201.76	203.47	203.84	204.28	202.82	201.74	202.87	205.03	202.3	203.66	203.91	202.78	203.1	205.49	204.36	204.9	200.41	204.75	202.69	203.19	205.53	205.53	203.74	202.8	204	203.54	204.38	204.76	203.25	203.13	204.13	205.53	204.04	204.69	205.13	204.02	203.66	200.64	206.57	201.63	204.91	205.13	203.96	204.18	204.07	202.5	202.04	205.62	201.41	202.85
204.82	204.8	204.1	201.87	203.2	204.66	203.83	202.05	202.82	204.3	202.91	203.37	202.11	202.19	204.3	202.37	203.13	203.1	203.59	204.81	202.84	202.68	201	202.42	201.77	203.51	203.44	203.55	204.54	204.57	201.72	201.67	202.36	203.54	203.95	201.84	205.49	203.67	203.06	204.62	201.03	201.59	203.93	202.36	203.21	204.41	202.94	202.4	205.17	205.62
198.45	199.1	198.46	199.15	200.74	199.27	198.04	199.29	198.83	198.2	196.71	196.84	196.87	198.93	197.27	197.67	197.84	198.52	198.36	197.77	196.74	195.41	197.71	196.56	196.72	200.35	196.96	198.04	200.71	196.75	196.83	199.75	198.19	197.63	196.98	197.31	199.68	198.65	198.64	199.91	197.49	196.55	195.07	198.9	196.32	196.07	196.92	197.07	197.33	195.14
207.64	208.2	206.95	207.3	207.94	207.01	208.81	207.75	209.42	208.89	208.97	209.55	207.63	206.92	209.35	207.78	208.36	207.55	207.56	207.71	207.93	210.7	209.58	207.47	208.47	208.95	207.31	210.55	207.59	206.79	206.87	208.02	210.59	207.12	206.46	206.54	206.16	207.53	208.35	206.91	208.75	206.95	207.54	206.12	209.49	210.3	208	205.75	209.01	206.22
205.14	206.97	207.87	206.15	205.41	205.52	205.87	207.33	206.86	206.32	207.03	207.57	205.99	206.78	209.36	204.92	205.92	208.48	204.93	206.78	204.87	205.85	207.58	204.68	205.93	206.25	207.55	206.12	205.54	206.74	208.13	206.28	206.91	206.43	208.04	207.25	206.84	206.56	208.47	205.38	205.21	207.18	205.08	206.88	207.67	207	206.45	205.42	205.51	207.41
200.02	202.68	202.02	199.68	201.96	203.89	203.06	202.12	203.78	203.39	204.61	201.96	204.05	202.66	201.78	200.73	201.36	203.12	203.57	202.69	202.58	202	203.26	202.18	203.75	200.87	202.83	200.4	199.98	203.29	202.06	202.19	204.15	200.76	202.67	204.08	200.02	201.17	202.04	203.5	200.84	201.8	204.34	201.08	201.7	202.39	201.83	202.67	202.68	201.87
203.7	202.63	204.3	204.77	203.1	202.21	201.11	202.08	203.84	202.78	202.74	203.24	202.29	204.95	201.04	202.8	202.72	201.22	204.51	200.78	202.17	201.76	202.13	204.37	201.86	203.18	203.15	201.52	200.91	201.92	202.3	201.48	202.71	203.71	202.62	204.94	202.41	204.04	202.88	202.92	204.81	201.92	204.12	202.32	202.68	205.22	202.56	201.48	202.88	203.2
217.98	217.22	218.51	217.63	216.04	219.65	217.27	217.6	215.32	217.28	219.3	217.03	217.05	218.08	216.45	216.37	217.74	219.41	216.97	216.49	219.68	217.07	218.2	218.75	217.33	217.65	216.78	216.46	219.52	218.42	215.85	218.35	218.53	217.18	218.98	217.78	219.75	217.36	220.38	216.2	218.95	217.82	217.41	218.4	216.17	216.44	218.12	217.27	218.99	217.15
203.92	203.26	203.13	204.52	201.67	203.42	204.04	203.85	203.39	201.36	201.74	199.9	203.99	203.6	205.47	202.76	201.75	205.51	205.32	200.7	202.68	203.29	200.83	202.88	201.19	205.32	203.08	204.89	201.65	205.07	203.27	203.48	202.14	200.24	201.46	203.04	203.29	203.52	204.48	204.42	204.54	202.2	202.68	203.84	202.96	201.73	203.65	202.02	205.44	204.32
216.79	217.34	216.15	217.11	217.57	218.04	216.23	217.26	215.72	218.85	218.25	216.82	218.87	217.91	217.21	217.26	217.84	218.32	217.38	216.44	218.26	218.22	217.7	217.05	218.5	217.71	217.04	218.32	218.1	220.16	218.86	218.08	216.7	216.64	217.56	216.69	217.25	217.91	217.68	217.88	220.25	217.26	217.57	216.63	215.49	216.66	219.46	218.27	219.73	217.28
218.02	217.54	218.26	218.75	218.26	215.63	217.45	217.24	217.34	217.12	219.56	216.71	217.67	215.12	215.75	218.43	217.43	218.35	216.77	219.53	217.18	216.86	216.19	216.47	214.2	217.87	214.42	216.15	217.65	215.95	215.9	216.02	217.09	214.02	215.37	215.66	217.09	217.77	216.59	217.72	218.89	217.16	215.55	215.93	218.38	216.31	216.17	217.58	216.91	217.99
204.29	203.83	204.56	204.95	202.81	203.93	204.34	206.01	205.25	204.59	206.1	205.15	206.98	205.36	202.74	204.09	203.57	205.6	204.93	205.44	202.54	203.04	203.84	204.43	205.55	204.18	205.35	206.47	204.31	203.59	205.46	202.59	203.93	204.98	204.45	204.32	203.44	203.76	206.81	207.07	203.12	205.99	204	204.88	205.56	204.49	202.4	203.25	206.28	205.66
205.29	205.54	203.74	202.73	202.24	200.99	204.27	199.74	202.6	200.69	204.11	204.11	201.36	201.66	202.43	204.5	201.77	200.57	200.75	204.25	204.15	201.95	203.82	201.15	203.33	200.15	201.94	203.69	202.28	204.33	202.35	201.53	201.92	203.08	203.65	199.43	202.89	202.78	201.98	206.49	202.43	201.3	201.78	202.81	203.98	203.67	200.17	202.38	200.11	203.14
211.63	209.84	212.11	211.4	210.09	211.42	214.87	212.41	211.25	209.91	211.94	211.3	211.62	208.96	210.56	210.59	209.72	212.13	210.83	215.1	212.1	212.32	211.09	211.61	210.86	211.54	210.01	211.69	212.81	211.17	210.08	211.71	212.47	211.81	211.37	210.35	211.84	211.67	209.14	210.19	212.23	214.14	213.58	208.3	210.85	213.97	211.67	212.28	212.22	214.74
208.39	207.75	207.35	207.87	207.9	207.82	207.77	207.86	208.69	207.74	208.28	207.03	209.28	207.18	210.14	210.32	207.26	208.33	208.39	210.13	207.08	207.22	208.11	208.74	207.99	208.68	207.46	207.12	209.41	209.84	206.73	208.34	210.12	208.72	208.53	208	208.94	207.75	207.36	207.05	207.1	208.67	210.97	208.59	209.07	208.89	210.5	205.52	206.72	208.3
209.12	208.39	208.12	207.6	208.34	209.46	208.25	206.85	209.14	205.99	208.21	208.66	210.41	208.14	211.74	209.02	209.33	210.32	208.86	207.51	207.42	207.28	210.32	209.89	211.59	209.15	207.95	209.6	211.75	210.79	207.33	211.59	207.5	208.18	209.89	211.1	209.58	209.09	209.84	211.08	211.22	207.4	208.83	209.51	210.22	207.51	208.36	209.03	206.35	207.37
203.59	202.49	201.69	203.9	203.28	203.95	202.56	204.28	202.31	203.84	202.08	203.56	199.69	201.56	203.58	205.27	202.13	205.18	205.49	206.05	203.98	203.58	202.71	204.79	203.85	204.03	204.4	203.53	201.84	201.44	205.44	203.16	203.32	202.37	199.75	203.07	203.79	202.94	202.79	201.44	203.87	202.01	202.19	201.98	204.67	201.58	202.88	203.72	201.58	204.78
206.95	208.15	207.07	208.56	208.27	206.98	208.79	207.22	207.36	208.04	206.91	206.99	208.73	206.75	206.69	209.17	209.04	206.51	208.25	207.2	210.5	206.94	208.66	207.31	208.71	206.2	209.56	207.53	207.14	208.26	209.63	209.01	207.56	208.42	206.59	207.51	208.53	207.5	206.42	208.01	207.46	206.83	205.69	206.67	208.07	208.3	206.79	205.61	208	207.63
206.44	207.12	205.37	206.49	204.26	207.05	206.64	206.33	206.73	204.26	207.95	205.38	207.16	204.71	207.06	205.99	207.29	209.3	206.98	205.68	207.04	206.73	207.48	207.47	205.63	204.88	209.91	205.49	208.53	209.14	206.76	205.49	204.6	206.56	205.54	207.19	208.7	206.77	206.9	203.46	206.43	207.77	206.36	206.14	206.19	206.01	208.67	207.73	206.16	207.7
209.63	208.21	207.97	207.25	206.97	206.57	204.13	207.09	206.08	207.29	206.65	208.41	208.07	208.1	205.3	205.8	205.69	206.69	207.78	206.85	208.03	207.32	207.54	208.18	207.8	205.99	207.22	208.12	206.8	208.65	207.45	207.98	206.27	207.67	207.21	206.08	207.01	207.51	206.93	208.37	206.96	209.16	206.13	206.46	206.58	210.31	207.91	207.5	207.11	208.9
209.42	211.38	208.94	208.64	206.46	207.58	206.52	207.07	207.27	205.93	204.81	207.66	205.25	208.51	206.59	209.25	205.09	205.96	208.39	206.92	205.63	205.75	208.3	208.64	207.88	206.02	207.19	208.27	207.39	208.18	208.67	207.36	208.79	206.86	209.11	208.11	209.31	207.31	209.36	206.58	206.66	207.77	206.74	209.5	206.75	208.43	208.56	206.93	208.55	208.38
215.92	218.74	217.42	216.54	217.98	216.17	216.56	218.64	216.99	215.9	215.86	216.58	215.91	215.2	218.36	219.64	217.03	218.11	218.92	217.89	218.14	215.57	215.07	218.97	215.41	215.66	218.54	216.2	216.35	217.8	216.99	217.62	218.3	216.48	217.28	216.74	217.4	217.57	219.03	217.09	216.86	216.94	217.96	216.11	218.79	215.07	217.96	216.03	216.81	221.07
205.52	204.37	207.3	204.88	203.69	207.06	205.18	205.59	205.71	206.75	205.29	205.56	204.36	205.51	205.48	207.84	205.38	206.99	205.99	206.19	205.61	204.57	206.51	208.55	205.17	206.27	204.4	206.42	207.82	205.82	205.83	206.68	206.26	204.29	205.4	205.45	206.05	204.12	205.52	206.05	207.45	205.17	205.42	205.36	204.78	206.01	205.83	206.07	205.49	205.8
199.02	199.68	199.2	200.72	201.43	198.17	200.73	200.31	199.76	199.98	199.68	200.18	200.56	201.42	200.43	198.5	200.73	200.78	200.28	200.42	199.23	201.76	200.94	200.83	200.36	199.6	200.17	200.48	199.18	199.91	201.41	199.86	199.38	198.36	201.26	200.44	200.93	199.34	201.6	199.42	199.09	197.81	200.49	202.1	200.39	199.67	199.5	201.21	199.58	202.14
201.26	203.39	202.28	202.04	204.37	204.23	202.5	206.2	203.8	203.27	201.94	206.08	204.79	204.76	204.82	204.91	203.75	204.21	204.42	204.09	203.46	204.79	204.93	204.58	204.22	204.65	204.68	206.34	204.96	202.59	203.14	203.11	202.75	205.31	205.48	203.4	206.8	204.76	203.65	203.37	204.17	204.96	202.54	202.34	205.29	201.87	203.48	202.32	203.21	202.81
198.14	199.18	199.94	198.52	198.08	197.81	198.66	197.94	198.9	197.53	197.89	198.85	197.69	196.3	197.27	198.31	196.97	198.89	198.78	199.63	197.58	200.42	195.69	198.73	200.25	199.36	198.58	198.86	197.32	199.76	199.47	197.48	198.64	199.32	197.57	198.48	196.8	201.22	198.37	197.89	199.33	198.67	198.57	199.68	198.94	197.96	198.32	200.09	199.89	199.01
204.53	202.53	204.74	204.09	201.6	204.4	207.34	201.86	203.92	203.86	201.57	202.53	204.36	203.96	203.36	203.8	204.66	205.96	203.58	204.21	204.29	204.73	205.82	203.15	202.49	204.87	202.28	201.77	204	203.14	204.93	205.28	204.77	202.82	206.51	201.91	203.43	203.27	203.07	202.17	202.57	204.36	203.38	201.76	204.23	203.18	202.97	203.15	202.68	206.03
207.14	209.68	210.02	208.85	206.28	211.99	210.01	208.65	210.01	207.38	207.45	209.43	208.11	208.46	210.74	206.77	206.03	207.98	208.88	206.58	211.69	207.65	209.94	209.35	207.02	209.13	209.3	207.67	208.31	209.57	210.35	209.52	207.07	209.46	209.33	209.95	209.66	207.33	209.05	206.72	206.23	208.64	209.67	209.12	210.98	207.91	212.77	210.32	209.53	208.31
201.63	200.74	198.62	200.36	200.69	199.13	199.55	199.65	200.03	199.55	198.93	200.61	199.72	200.81	199.94	199.38	199.99	200.96	198.24	198.5	197.59	199.41	195.8	196.49	199.68	201.01	201.69	201.01	198.98	198.15	199.21	200.21	198.84	199.75	199.84	200.16	198.53	200.23	199.92	200.89	198.06	197.32	199.76	201.47	201.32	198.91	200.53	197.16	201.48	200.37
210.95	208.63	207.52	206.85	207.99	207.85	210.19	207.52	206.34	206.2	208.1	210.08	209.51	208.89	208.96	209.28	209.51	210.71	208.4	209.79	210.58	207.16	206.31	208.15	208.47	207.87	208.88	208.19	209.15	207.88	207.62	209.19	206.37	209.01	209.5	207.9	209.25	210.3	209.6	207.93	206.99	208.25	209.52	208.37	208.25	208.28	211.35	209.5	210.54	206.52
198.91	197.85	197.62	199.81	197.83	198.72	198.04	199.3	200.9	197.91	198.36	200.45	200.1	198.53	196.53	198.9	199.46	199.11	198.78	200.8	198.51	199.96	199.71	199.99	200.99	199.94	201	199.5	201.02	198.92	199.93	200.51	200.33	199.66	199.03	199.72	199.59	199.63	198.28	198.52	200.46	199.57	197.59	200.28	201.94	199.95	198.43	199.28	200.91	199.29
212.4	212.36	210.92	210.57	211.73	209.9	210.44	212.4	212.06	212.35	212.23	212.98	212.31	209.47	210.4	212.28	214.75	211.56	212.12	211.91	210.73	211.1	210.48	212.73	211.63	211.91	210.9	211.04	210.77	208.15	209.19	210.37	214.41	210.04	211.63	211.2	211.42	212.69	212.28	212.28	210.23	210.47	212.84	213.45	212.44	212.63	210.4	211.9	212.91	211.56
207.51	209.01	209.12	208.86	208.8	208.73	209.77	207.91	209.14	208.32	206.56	208.78	208.02	206.97	207.95	210	208.64	209.65	207.74	208.56	207.79	210.11	209.29	209.13	209.1	211.33	210.49	209.06	209.63	209.75	208.68	209.13	207.89	207	209.03	207.89	209.45	207.48	208.07	208.66	208.76	210.47	207.99	209.13	209.45	211.74	209.3	208.39	208.49	209.85
205.89	202.89	204.38	206.23	204.62	203.42	205.49	205.01	206.84	205.78	202.88	204.39	204.79	203.9	205.88	205.71	203.44	205.37	204.9	205.69	206.92	203.09	203.73	202	201.48	203.85	206.84	206.64	204.85	205.91	202.31	202.9	205.68	203.56	204.35	207.24	203	205.28	206.97	203.43	203.08	205.93	204.24	205.18	204.51	204.07	205.17	204.51	205.2	202.7
203.57	201.77	202.11	201.09	201.39	203.76	202.78	202.36	201.99	201.62	202.6	202.73	201.91	204.22	203.62	203.6	202.21	203.85	203.28	202.4	202.63	201.57	202.58	203.65	201.71	202.98	204.91	201.47	202.72	202.86	200.53	202.55	202.56	202.51	201.21	200.34	205.23	200.74	202.99	201.91	201.8	201.54	202.24	200.04	203.18	202.93	205.65	202.64	202.46	204.42
207.27	207.42	208.37	206.6	206.81	210.01	209.99	207.19	204.45	209.16	207.43	207.82	207.61	208.79	207.77	204.43	205.86	206.67	205.76	207.34	208.16	209.59	206.97	209.05	206.66	209.17	206.81	205.6	206.73	207.7	207.57	204.47	207.21	208.26	206.15	206.84	208.04	205.74	208.22	207.6	207.43	207.14	205.84	207.45	207.73	207.36	206.78	208.29	208.43	206.75
201.96	201.68	199.67	200.86	200.43	198.52	200.61	199.97	198.85	199.47	199	199.73	198.35	199.21	199.16	198.67	200.77	200.25	201.9	199.21	197.8	199.68	199.06	199.14	199.75	198.45	202.05	201.3	198.21	198.54	197.82	199.73	201.62	200.75	200.68	198.47	200.72	200.32	199.5	199.74	201.2	198.47	198.5	197.74	197.61	200.95	200.64	199.84	199.62	199.86
216.89	217.67	215.47	217.26	216.88	217.54	216.57	213.95	217.25	218.39	216.22	215.82	218.92	217.08	215.5	217.77	214.2	218.33	215.16	218.52	217.62	216.69	214.51	216.83	217.24	215.69	215.66	217.01	216.36	217.12	215.71	218.23	217.68	217.88	215.23	215.93	215.78	214.84	215.83	215.97	218.54	217.33	216.74	217.89	218.25	217.05	218.11	217.66	216.3	216.73
205.83	205.68	202.98	202.99	204.85	203.57	205.05	203.83	205.41	206.11	205.17	203.88	204.58	205.26	204	203.92	207.24	203.2	203.84	202.61	205.62	204.43	205.27	205.14	203.13	203.86	204.95	204.43	204.49	205.75	203.63	203.84	203.7	203.87	205.63	204.88	202.07	203.05	205.01	204.68	205.37	204.52	204.2	205.1	203.18	206.02	204.21	205.9	204.19	206.07
199	199.76	197.57	198.51	201.09	198.87	199.01	199.58	201.26	201.3	197.1	200.24	200.08	197.79	200.79	199.44	199.37	199.23	198.45	200.07	198.8	199.96	199.97	201.99	202.04	200.04	199.99	197.91	200.84	198.81	200.78	200.11	199.17	200.63	199.36	196.09	199	198.76	202.79	198.1	200.12	198.68	198.3	201.18	200.17	197.9	200.64	200.37	198.07	197.04
205.22	203.08	205.21	203.23	203	204.96	202.69	202.85	202.99	201.76	203.34	204.2	203.22	204.49	201.03	205.04	205.74	204.45	204.56	203.83	202.79	203.89	203.77	202.55	204.98	202.07	205	204.35	205.14	202.24	203.62	203.32	204.22	204.36	202.16	204.78	204.42	200.66	204.28	203.15	204.13	203.72	203.19	202.89	204.86	203.87	204	205.33	203.54	204.77
198.44	200.01	201.3	197.7	201.47	199.62	200.44	200.19	200.04	200.27	200.46	200.07	199.4	201.2	198.75	198.5	199.83	198.93	200.71	199.21	198.6	198.47	199.76	201.78	199.85	201.99	199.47	201.18	198.34	200.36	200.97	200.81	200.03	198.78	200.25	199.19	198.51	198.57	200.34	199.31	199	197.74	199.08	200.48	199.85	199.4	198.84	200.48	200.06	199.17
202.64	202.48	203.03	201.94	203.17	201.7	200.22	201.38	203.23	203.9	202.26	202.51	201.99	202.59	200.41	203.24	201.56	202.04	202.02	201.38	204.2	201.56	201.76	202.91	201.35	202.94	204.28	201.83	202.44	201.46	203.58	202.81	201.14	201.5	201.83	199.43	204.49	201.49	200.77	203.59	202.33	199.63	202.37	200.88	201.42	203.3	201.29	201.82	202.82	202.19
212.89	214.1	212.62	213.37	212.28	212.32	211.8	210.3	212.39	209.03	213.06	211.06	211.91	212.84	211.65	211.29	211.9	211.3	212.21	212.96	212.41	212.51	210.71	210.55	211.94	210.8	210.57	212.21	210.49	210.59	211.3	212.09	211.22	211.59	213.73	212.79	213.11	213.02	212.56	212.15	210.67	212.32	209.01	212.57	215.18	211.05	209.52	212.36	209.82	211.68
204.35	205.3	205.01	205.41	205.66	203.19	204.93	204.71	204.9	206.31	206.48	204.66	204.95	205.19	203.93	203.09	204.79	205.97	208.38	203.15	206.77	206.82	205.83	205.34	203.97	203.93	206.18	206.21	203.81	207.31	205.82	205.75	205.28	205.12	205.4	208.33	204.44	205.07	206.78	203.87	207.97	204.99	205.73	203.97	205.58	205.83	204.79	206.16	204.02	207.44
212.39	213.65	210.72	209.65	213.43	212.72	212.32	215.04	213.17	211.89	215.6	213.7	212.7	212	213.7	211.91	212.9	212.06	211.58	211.06	213.47	212.49	212.97	214.21	211.91	214.18	214.81	211.7	210.74	215.86	210.9	214.27	214.06	211.77	211.59	211.28	211.75	213.1	211.91	212.92	213.16	213.09	212.12	213.56	211.63	213.46	212.15	213.17	211.74	212.2
208.4	208.51	207.07	208.05	208.56	210.48	209.1	207.63	207.14	209.73	208.16	209.65	208.94	206.78	209.87	210.45	207.76	207.29	209.16	210.26	209.49	208.48	207.98	207.62	210.09	210.33	209.04	206.35	207.76	209.47	207.96	210.25	210.58	210.01	208.05	208.13	210.68	208.88	209.74	207.63	209.23	207.55	209.2	208.75	209.32	209.58	209.18	209.45	209.92	208.15
202.26	200.2	202.64	201.53	202.54	202.58	201.99	202.77	204.11	201.34	203.28	205.32	201.71	202.18	203.53	201.47	202.14	202.01	201.03	205.12	202.14	202.43	202.66	203.69	201.58	205.26	203.73	202.14	203.71	204.88	202.57	203.65	203.87	201.7	205.29	202.22	202.98	202.73	202.33	204.18	203.47	203.64	203.9	203.06	204.17	200.95	201.68	202.6	201.35	203.18
211.9	214.09	209.76	212.27	211.42	211.22	211.32	213.87	211.12	213.65	210.99	211.75	211.9	212.65	211.94	212.56	210.6	210.86	211.43	212.45	209.74	212.61	211.34	212.74	211.88	212.78	211.51	210.35	211.47	212.51	209.79	212.26	213.44	209.68	211.15	212.25	209.85	212.62	209.3	211.66	211.46	214.94	210.98	212.69	212.47	213.2	212.57	212.06	210.13	210.27
212.24	212.8	213.75	214.57	214.53	212.96	211.55	212.54	212.61	213.63	212.1	214.47	213.27	213.63	213.26	212.09	212.34	211.98	214.28	210.94	210.59	213.86	212.58	212.61	211.94	212.19	214.9	214.74	213.83	212.64	213.43	210.8	212.14	213.32	213.12	213.18	212.13	212.92	212.17	212.33	211.5	214.9	212.65	214.21	212.16	210.87	215.34	210.42	212.13	214.67
213.03	211.91	212	210.14	215.09	212.05	213.1	211.44	211.44	209.79	213.65	209.09	213.12	212.56	211.78	211.61	213.43	212.89	213.95	212.24	209.73	213.88	213.27	210.62	213.01	210.53	212.44	211.72	212.74	212.69	209.17	213.19	209.66	210.15	210.76	210.62	211.53	213.41	210.94	209.7	211.68	211.08	213.18	212.73	210.9	209.66	212.99	211.09	212.56	211.35
211.68	208.43	209.56	208.95	207.45	208.47	209.16	209.84	210.45	209.55	207.35	207.64	208.13	208.82	208.7	208.54	209.21	210.15	208.01	209.88	212.56	208.25	210.27	210.82	208.99	209.96	208.81	207.26	206.51	207.35	210.79	208.88	210.45	208.95	208.29	208.9	209.56	206.94	207.38	208.48	209.24	209.81	208.12	209.71	208.27	207.24	205.88	208.48	208.4	209.24
204.29	204.8	206.09	204.48	203.1	202.01	202.04	203.08	203.85	205.74	203.83	202.88	204.66	205.61	203.9	203.34	203.45	203.98	205.07	203.4	203.16	205.44	203.25	204.36	206.59	203.78	203.97	202.67	202.6	201.75	203.28	202.85	203.5	203.3	204.85	203.18	204.19	202.77	205.88	204.76	204.11	203.98	203.31	205.35	202.34	201.56	203.1	203.44	203.92	203.66
203.82	205.09	203.75	204.89	204.92	205.99	204.96	205.03	203.95	203.86	203.72	203.69	204.37	202.62	203.69	205.11	207.84	204.98	205.45	205.06	205.15	204.91	206.12	206.41	203.47	204.82	204.47	203.62	205.1	205.03	204.94	204.55	204.75	202.91	205.54	204.09	203.85	202.9	205.08	205.47	201.68	205.32	204.84	204.53	205.17	203.6	204.1	207.5	202.22	203.96
214.85	213.16	212.8	212.48	212.69	210.2	212.88	212.12	215.91	213.8	210.81	212.45	213.17	213	213.93	211.08	213.8	212.16	213.69	211.91	216.4	213.84	213.33	212.89	216.46	216.25	213.46	213.89	210.93	211.18	210.72	213.46	211.36	212.32	212.53	216.34	212.17	212.84	213.44	215.09	213.23	212.08	211.03	213.5	214.45	210.94	212.44	212.36	213.95	213.76
202.36	199.5	204.78	201.18	206.37	201.6	204.64	202.74	206.28	203.11	203.04	202.48	201.89	205.56	205.91	200.41	202.86	200.39	202.74	203.3	202.48	202.88	202.28	203.65	202.32	205.38	202.77	202.67	203.55	203.17	200.1	201.62	202.66	204.08	204.33	204.57	203.07	202.14	204.48	203.99	203.19	203.76	203.31	203.85	201.48	204.24	203.16	202.64	203.79	205.33
214.27	211.57	213.39	212.4	214.61	213.38	211.68	215.22	212.76	215.22	212.48	213.39	215.3	213.96	215.12	214.74	212.66	215.19	214.1	213.67	212.88	213.67	213.77	212.41	213.31	212.94	212.61	213.22	216.58	213.29	214.16	213.2	210.38	213.93	215.48	213.61	215.34	214.28	213.32	214	213.7	215.33	212.41	214.46	209.32	214.58	213.2	212.55	212.85	213.92
203.07	205.13	205.06	203.64	204.37	205.12	205.83	204.52	204.06	205.59	203.16	203.9	205.7	204.5	204.26	203.9	204.75	205.28	205.34	204.46	205.58	204.55	202.45	205.83	204.45	206.25	202.74	205.3	203.78	206.02	204.69	205.03	206.06	203.73	204.23	204.3	206.91	205.47	206.42	205.29	205.92	204.2	205	205.17	204.35	206.33	205.49	203.92	205.87	206.36
208.11	208.85	209.08	210.23	211.89	208.84	208.16	209.76	209.04	211.13	208.6	209.35	209.72	210.81	210.56	209.11	209.8	209.85	207.86	209.21	208.97	210.43	208.3	208.25	210.28	212.3	209.8	211.1	208.42	209.94	210.53	211.09	211.07	210.04	210.2	209.51	209.42	207.39	209.7	210.77	209.74	209.46	207.85	208.56	208.54	209.47	210.21	208.7	210.11	209.63
199.27	199.58	201.36	199.72	201.38	200.12	199.78	200.94	200.12	199.34	200.15	198.86	200.93	203.29	199.97	198.61	198.14	199.84	199.99	201.34	201.16	199.12	199.33	200.86	201.04	199.01	201.08	198.12	201.65	198.86	200.15	201.85	201.38	200.65	201.68	199.73	201.43	201.97	199.5	199.24	199.79	202.16	198.72	203.62	199.95	199.71	200.73	198.94	200.95	199.8
204.95	203.03	203.66	202.47	203.78	205.54	204.25	202.11	203.68	203.88	199.85	205.76	202.78	204.51	203.26	204.58	202.25	205.45	202.71	207.22	204.23	203.19	204.65	202.48	206.28	202.65	203.64	201.85	206.1	203	204.54	206.8	206.19	201.06	203.5	204.76	203.01	202.63	202.47	202.15	203.48	203.18	202.42	203.26	204.41	205.9	204.11	201.74	203.94	203
202.29	202.13	203.26	202.47	203.63	203.66	201.7	203.41	201.58	203.56	205.08	203.28	200.88	202.56	201.09	204.39	201.49	202.05	203.31	201.66	203.43	203.01	202.64	203.89	203.74	202.35	202.06	200.89	204.31	203.07	201.4	203.07	202.21	201.81	203.9	202.21	203.8	202.71	203.88	201.67	203.26	203.06	201.37	205.83	200.85	202.05	202.68	203.31	200.77	201.52
203.36	204.31	202.92	205.94	205.22	205.77	201.27	204.82	205.69	203.31	206.73	205.9	203.1	204.54	205.97	203.91	207.27	206.45	204.36	204.79	205.21	206.96	203.83	202.54	204.23	206.69	204.49	204.09	203.66	205.91	204.25	205.87	203.47	203.67	203.19	204.01	206.81	205.57	203.9	204.08	203.9	204.45	203.06	203.82	207.01	204.98	206.85	204.38	205.03	204.34
205.55	206.4	205.17	204.66	203.38	206.14	203.55	204.35	206.39	207.61	205.39	207.26	205.24	205.53	203.87	203.99	204.73	206.05	207.88	206.81	206.44	205.97	204.82	204.93	203.88	205.05	203.93	205.31	207.39	205.04	206.91	203.27	204.88	204.62	207.09	207.45	206.3	205.15	203.63	204.21	206.17	204.69	204.55	205.17	204.67	204.55	204.64	204.89	206.43	205.64
207.48	207.49	206.07	206.25	207.35	205.14	207.51	207.03	209.82	206.91	205.82	206.45	206.76	205.77	205.74	206.18	207.69	205.67	206.86	207.93	205.07	205.76	207.22	206.94	205.82	203.43	207.12	203.84	208.9	205.21	206.9	206.04	209.57	205.65	206.12	204.39	206.38	205.38	207.02	208.98	205.27	206.23	206.98	206.08	206.24	206.56	205.4	205.77	206.12	204.89
202.16	203.23	201.9	203.63	199.34	205.56	202.1	199.13	199.9	202.16	203.2	202.98	202.69	204.16	203.94	202.79	202.26	202.83	202.21	204.21	203.57	200.93	203.4	205.67	202.88	202.91	203.96	202.05	202.31	202.54	203.36	203.74	203.35	204.39	201.51	201.11	201.06	204.71	204.34	204.18	202.85	202.97	204.24	202.52	204.31	202.16	202.48	203.27	203.11	203.38
197.94	203.01	200.55	200.51	202.1	198.06	199.26	200.17	200.57	198.52	199.62	198.85	201.82	201.48	201.25	199.81	200.77	199.88	200.38	199.75	199.16	199.65	201.31	202.58	199.54	202.07	200.05	198.24	200.65	200.64	197.86	198.39	201.77	201.09	201.58	199.59	199.31	201.04	198.67	201.53	200.03	202.19	198.18	200.06	199.14	201.56	200.71	201.88	199.32	198.61
218.12	217.38	216.74	218.78	219.22	218	217	216.68	217.46	218.49	217.67	218.83	218.61	217.95	219.21	216.61	219.47	216.44	216.04	218.08	217.61	215.57	217.04	216.15	215.01	216.77	215.6	219.19	218.72	218.13	216.87	219.56	219.49	217.6	219.03	218.04	217.89	215.86	218.07	217.7	218.21	218.42	216.68	216.46	217.36	218.79	216.92	218.34	215.61	217.89
207.72	209.08	207.25	207.11	209.2	208.29	209.24	208.46	205.1	206.83	209.19	207.66	207.45	207.57	207.56	207.18	210.63	207.33	208.59	208.01	207.56	208.91	206.84	207.37	210.33	206.89	208.02	206.68	207.77	210.29	208.88	208.7	208.52	209.38	208.67	209.08	207.86	206.62	212.46	208.81	208.54	207.32	208.77	206.1	206.4	207.47	209.02	208.9	208.56	208.08
202.84	204.73	204.02	204.83	203.82	204.65	205.34	205.89	203.46	202.89	204.54	203.97	205.12	204.16	204.39	205.43	203.9	205.03	203.55	204.99	201.92	203.73	204.44	204.39	204.7	202.21	207.17	202.77	205.3	204.47	205.85	202.71	204.33	204.18	202.97	205.82	205.89	203.01	205.72	205.2	205.05	207.08	203.6	202.56	203.95	203.75	205.07	203.26	206.15	204.27
199.93	200.79	198.68	200.25	200.31	199.01	201.65	200.32	201	201.02	198.68	201.42	197.89	200.31	199.79	198.46	199.66	200.67	200.26	200.36	202.68	201.11	200.61	202.3	201.57	199.18	200.25	199.9	203.47	200.4	197.4	198.64	199.2	199.15	199.96	200.37	201.3	200.43	198.47	196.81	202.13	200.56	201.11	199.62	198.62	199.66	199.76	200.91	200.26	200.15
211.07	212.54	212.56	211.23	210.75	211.11	211.85	211.09	213.11	211.23	212.4	211.83	213.63	213.13	211.25	211.62	212.92	212.96	208.61	215.67	215.3	213.76	210.86	213.9	212.21	213.89	212.35	209.35	212.13	213.31	212.12	212.01	212.5	211.39	213.79	211.08	211.69	211.2	212.36	211.95	210.32	213.19	212.03	208.51	211.12	211.28	212.14	213.46	211.99	212.43
207.67	207.83	209.32	208.1	208.71	208.51	207.05	211.66	208.94	207.34	210.89	207.31	209.29	209.39	209.29	209.2	207.9	208.33	209.16	208.94	205.63	208.93	208.79	209.66	207.53	207.78	208.03	208.2	209.67	208.63	208.36	208.19	208.54	208.33	207.01	207.84	207.99	209.75	207.74	209.37	206.32	210.03	208.49	208.31	206.3	207.96	208.12	210.21	210.02	209.99
203.43	203.63	204.39	203.93	203.31	203.81	202.92	204.8	203.07	204.85	203.85	204.05	203.41	205.51	198.65	202.53	201.92	203	201.55	202.98	202.96	201.19	205.91	203.69	201.22	202.91	202.97	204.31	203.18	202.04	202.79	202.51	203.49	202.98	204.15	202.64	203.37	202.72	201.44	201.94	201.85	201.21	202.23	203.77	203.06	206.35	203.22	202.98	204.29	202.14
202.95	205.33	204.99	202.43	203.55	204.75	203.38	204.18	204.47	203.49	205.1	201.66	203.53	203.52	204.14	203.59	203.54	201.84	204.34	203.74	202.44	203.32	204.18	203.71	205.02	203.53	203.85	200.93	203.75	203.02	203.74	205.14	201.98	204.9	202.58	203.24	205.36	202.47	202.72	203.86	203	203.96	201.59	202.48	203.38	205.51	204.11	202.37	206.8	204.05
203.76	202.97	204.17	204.03	204.17	205.39	204.89	205.08	203.22	205.11	203.76	204.53	204.96	204.55	205.23	204.32	202.99	204.8	201.79	205.47	202.4	204.06	207.21	205.44	206.98	203.47	206.4	203.85	202.54	204.34	203.62	204.98	202.8	202.97	203.7	202.78	205.14	205.76	204.83	206.17	204.97	206.27	205.2	204.05	205.82	204.17	204.09	205.77	204.26	203.83
209.36	207.85	209.41	208.13	210.62	207.27	210.58	210.2	209.22	208.43	208.28	205.95	208.74	206.96	209.96	208.35	207.84	209.16	208.78	206.79	208.92	208.31	209.22	208.32	209.34	210.91	210.25	206.89	209.62	208.94	207.94	210.4	209.44	205.93	207.21	208.48	210.4	208.48	207.63	208.21	208.06	208.03	209.1	209.19	207.84	208.07	209.96	207.64	212.76	209.25
215.38	215.54	216.96	215.06	215.89	216.13	217.53	215.86	218.04	216.83	215.22	216.49	217.17	216.71	216.34	214.59	218.17	218.14	217.01	214.35	217.18	216.99	216.01	220.79	217.87	216.96	216.58	215.44	216.46	219.45	217.72	216.41	215.45	217.27	216.39	217.52	217.28	216.88	214.93	214.88	218.28	215.22	216.31	215.88	215.97	218.32	216.54	215.91	216.71	217.11
205.13	205.51	204.19	205.22	203.21	205.14	204.6	208.49	200.58	204.77	205.76	204.3	204.25	204.06	206.87	204.51	204.36	204.43	204.75	205.06	203.01	204.11	206.15	205.49	206.6	205.42	205.36	203.35	205.48	204.17	205.1	203.75	205.07	204.86	205.26	205.75	205.13	202.92	206.08	206.17	205.01	204.68	205	200.71	205.49	205.05	204.41	204.02	201.86	204.16
198.54	200.69	200.85	199.51	201.29	201.37	199.54	200.48	198.12	198.63	198.94	198.4	198.21	200.99	199.82	196.81	199.09	200.75	199.93	201.15	201.52	202.49	199.79	199.45	201.62	200.18	201.41	199.11	200.82	199.99	198.65	200.38	198.32	200.84	200.04	201.29	201.01	198.47	198.77	199.74	200.22	199.77	199.51	202.16	200.38	197.99	197.94	198.99	198.66	200.7
208.09	209.54	207.74	208.77	208.94	207.05	209.64	208.34	207.46	207.77	210.42	209.26	210.26	206.52	209.15	209.04	209.88	208.39	209.51	209.64	207.52	208.04	209.57	206.55	207.58	208.58	208.18	208.57	207.55	207.18	207.68	208.16	209.64	209.63	208.01	209.64	207.99	209.78	205.68	208.72	209.47	207.04	209.67	206.78	208.04	207.85	207.7	209.59	207.78	208.96
208.07	209.3	209.79	208.58	210.48	207.86	205.74	207.79	210.32	209.13	209.41	209.17	209.62	208.53	210.33	210.04	209.23	209.95	209.83	209.44	207.45	209.57	208.95	207.69	209.02	206.65	210.45	205.83	207.3	207.69	207.03	207.29	207.23	208.47	208.05	209.13	207.13	207.76	207.89	207.12	209.74	209.47	208.36	209.16	209.86	209.06	208.14	207.93	209.66	208.29
204.44	204.07	202.83	202.26	203.51	204.43	204.33	205.09	201.67	204.79	203.22	203.64	204.19	203.44	204.45	203.16	202.93	203.47	204.88	204.79	203.21	202.42	202.84	206.13	204.12	203.66	203.91	203.93	203.47	203.02	202.75	205.92	207.5	204.71	200.25	204.89	203.12	203.54	203.78	204.27	202	204	201.86	202.2	204.23	204.4	203.81	202.02	203.03	203.48
199.18	198.94	197.3	200.74	198.6	201.79	200.65	199.05	199.91	200.95	198.42	199.67	200.52	199.13	201.09	200.28	200.89	202.09	200.78	201.32	199.63	200.18	199.38	200.02	200.3	201.95	201.19	199.37	203.46	202.23	198.82	202.25	197.83	199.96	199.01	200.93	200.53	200.57	200.84	201	199.94	201	201.32	200.57	201.31	198.73	201.05	199.16	199.58	201.92
203.48	203.91	204.46	201.15	202.37	201.74	200.96	201.6	201.16	203.35	202.33	204.14	203.39	201.97	205.75	202.47	200.38	202.28	202.4	201.79	204.3	204.76	202.33	201.26	204.18	203.86	202.25	203.99	201.64	202.05	202.86	200.74	201.82	203.21	200.15	204.97	199.95	203.82	201.67	203.92	199.89	203.05	202.27	202.44	201.72	202.47	205.13	201.51	202.49	201.48
211.16	212.53	212.41	210.2	212.43	212.84	212.62	213.69	211.24	211.26	212.94	212.53	211.84	212.31	213.57	210.88	212.95	210.37	210.46	211.19	211.65	210.63	213.71	213.77	212.93	212.73	212.91	212.64	211.95	211.45	210.15	209.65	214.87	211.97	212.7	213.93	213.03	214.85	211.87	211.9	212.68	213.62	211.92	212.07	211.76	211.85	212.56	212.43	211.86	212.27
197.7	199.06	199.88	197.99	197.64	199	197.28	197.67	196.16	199.57	198.77	198.96	196.96	197.31	198.37	198.22	198.06	197.87	197.75	199.18	196.09	199.57	196.09	197.14	198.08	196.25	196.95	196.23	198.98	198.55	195.92	197.69	197.14	197.49	199.87	197.05	198.98	199.4	197.09	197.92	198.65	196.52	197.72	197.74	196.98	196.42	198.59	198.85	195.73	198.05
203.29	204.13	203.14	204.49	205.55	205.94	204.53	205.1	204.61	205.34	204.55	204.08	203.08	204.63	203.15	202.55	204.86	206.47	205.79	204.56	202.67	203.71	204.49	204.73	206.25	204.94	202.77	204.07	204.2	205.56	203.21	207.66	204.42	203.53	204.85	206.02	207.18	204.01	202.69	205.18	207.64	202.83	204.92	204.87	205.25	205.93	205.84	205.05	206.28	204.11
218.16	217.34	219.92	220.41	216.77	218.02	216.99	217.1	219.44	218.17	218.79	219.03	216.95	218.46	216.56	217.92	218.99	219.1	217.86	219.55	218.28	216.87	218.46	218.27	216.85	220.33	219.41	218.13	218.82	216.42	218.11	218.55	217.01	219.08	219.38	218.53	216.88	217.64	216.01	217.4	218.25	216.88	218.49	217.01	217.76	218.84	218.48	218.18	217.22	217.22
204.39	203.71	205.79	203.71	204.28	203.52	205.08	205.4	203.9	202.85	205.52	204.65	203.83	205.1	204.41	204.19	205.49	203.52	207.55	204.58	205.25	207.51	203.38	205.83	204	204.49	203.49	205.06	207.09	205.63	204.38	204.03	205.86	206.42	206.06	202.3	204.37	204.08	205.76	203.56	204.42	203.56	204.06	205.44	204.73	203.2	204.3	205.36	204.81	204.75
205.97	206.72	205.44	208.22	208.66	207.57	208.3	206.88	207.27	206.79	208.8	209.5	208.2	207.5	208.27	209.48	207.72	206.15	207.97	205.69	207.73	208.3	208.17	205.12	207.8	207.38	205.11	203.63	208.79	208.7	204.52	208.48	206.11	209.01	209.64	208.37	207.24	207.58	208.03	207.23	208.49	207.83	206.66	208.1	209.15	207.45	206.96	206.65	207.99	208.17
211.74	212.2	211.26	210.18	210.98	211.68	212.09	212.03	210.06	212.26	211.74	211.08	210.65	211.35	210.09	213.47	213.49	211.27	210.17	212.81	214.03	212.35	211.43	209.82	209.47	211.82	213.5	213.48	210.66	211.35	212.01	209.86	212.86	214.7	212.46	210.86	209.29	213.47	211.78	211.84	212.72	211.24	208.92	211.65	210.58	209.4	211.51	212.66	211.65	211.7
213.23	212.86	212.38	211.83	210.11	211.29	213.07	213.59	211.09	212.14	209.19	212.43	211.88	208.94	211.13	211.3	213.84	211.5	210.92	210.83	212.2	211.59	213.54	210.89	211.1	211.24	211.93	212.99	211.6	214.19	210.54	213.86	210.91	212.58	209.83	212.48	212.41	210.08	210.58	211.9	210.55	211.23	211.88	212.6	210.74	212	211.87	210.41	211.26	211.17
208.74	208.72	209.48	209.33	206.53	208.32	207.01	207.03	209.93	207.98	207.44	206.7	209.97	208.86	208.25	208.28	209.5	209.36	205.66	207.26	207.87	207.99	208.93	209.66	210.32	209.86	208.04	207.2	207.04	208.48	208.09	209.66	211.53	209.65	208.82	207.73	210.5	207.93	209.91	208.99	209.18	208.79	208.36	210.29	208.64	209.23	208.67	209.3	210.4	208.49
207.48	206.05	206.06	207.13	206.74	207.01	202.42	206.4	209.44	205.15	206.22	203.58	208.71	206.01	207.41	206.76	206.04	207.23	206.47	209.66	206.37	207.32	204.49	208.91	206.4	206.26	207.66	208.65	207.34	208.31	206.49	208.53	205.4	205.46	207.51	203.83	205.01	206.78	206.35	206.56	204.58	205.86	206.53	208.59	207.85	208.35	205.87	205.42	206.96	207
200.25	198.93	200.3	199.74	199.12	199.76	200.04	198.25	200.1	198.91	201.02	197.37	199.15	198.59	199.61	198.9	199.91	199.24	199.94	198.64	201.84	198.2	199.7	199.49	199.89	198.46	196.94	199.66	198.51	197.41	199.59	199.85	201.66	198.94	201.52	197.94	199.84	198.2	196.95	201.5	200.19	200.82	202.78	201.38	200.32	198.26	199.47	201.5	200.36	200.69
212.63	212.08	213.17	210.77	211.49	211.89	214.61	210.4	210.57	212.75	214.19	209.93	211.96	211.41	211.54	211.91	211.29	211.97	212.36	210.01	212.25	211.98	211.29	212.29	212.25	209.73	213.69	211.29	211.26	212.2	209.7	212.33	210.14	213	212.99	210.37	211.77	210.15	212.53	212.55	213.28	211.17	213.6	211.91	210.91	211.16	210.03	212.11	209.81	209.62
206.42	205.51	207.17	205	205.87	206.31	209.49	209.44	204.52	206.34	204.41	208.06	205.06	205.68	204.1	204.35	205.9	207.07	205.29	206.25	205.56	207.15	203.3	203.69	204.99	206.06	205.96	207.28	207.47	207.15	207.25	207.74	208.25	206.87	208.69	208	203.01	206.2	206.65	208.06	204.29	205.08	205.8	206.6	205.24	206.78	206.55	206.38	208.29	206.79
205.85	207.96	207.44	206.57	204.89	205.09	204.19	207.84	208.63	207.33	207.22	205.95	206	204.59	207.87	206.33	205.67	205.76	207.35	205.21	207.18	206.07	204.63	206.23	204.14	204.2	206.45	206.16	207.51	206.72	207.32	207.1	207.38	208.46	206.19	205.28	205.87	205.64	206.13	202.89	204.78	206.38	207.62	205.74	203.83	207.2	203.93	203.81	206.85	205.97
211.73	211.54	212.78	212.28	212.12	212.22	212.01	210.94	213.05	212.42	210.59	212.67	214.01	211.8	211.24	211.75	213.04	214.12	210.85	212.76	210.57	214.33	212.71	213.12	211.5	213.42	212	210.41	212.24	211.57	211.24	211.11	212.11	210.81	214.13	211.12	211.79	212.8	209.32	211.62	212.36	212.8	211.67	210.76	212.25	211.65	212.53	212.58	210.86	211.89
208.58	210.02	208.94	207.34	209.16	206.42	208.52	207.56	208.8	206	206.63	207.07	206.83	208.19	208.5	208.99	210.09	207.85	208.16	206.31	206.44	208	208.44	206.73	207.57	206.78	206.61	207.27	206.01	208	208.99	208.75	208.32	205.15	208.56	209.5	208.01	206.75	208.31	209.99	208.72	210.39	206.69	206.24	207.91	207.44	206.77	209.5	206.28	208.64
207.27	210.17	211.24	210.79	209.21	208.13	206.32	208.39	205.96	207.21	208.4	209.2	207.6	207.4	209.09	209.8	209.08	208.28	210.07	208.55	208.54	206.49	207.54	207.48	208.49	208.52	209.97	209.03	206.36	209.64	208.95	207.3	208.61	208.94	207.21	209.23	209.35	208.85	207.19	208.28	210.31	207.31	207.21	209.8	209.42	209.3	208.87	208.47	208.4	208.61
211.47	208.47	207.99	207.8	208.42	208.89	207.46	207.16	208.66	209.79	207.37	206.32	208.6	209.33	208.82	208.41	209.13	210.33	209.83	207.34	208.24	206.49	208.59	208.48	207.62	208.69	210.56	208.1	208.7	207.19	207.79	209.12	207.63	209.17	206.95	210.23	208.93	209.03	207.69	207.41	208.61	210.54	209.68	208.66	207.23	207.73	209.28	206.99	207.34	208.63
205.55	203.82	206.11	204.13	204.19	204.87	203.74	205.18	204.51	204.79	202.07	207.42	204.78	204.31	203.69	205.96	203.69	205.52	207.59	204.36	205.44	204.93	203.25	205.12	205.43	204.59	206.68	208.35	202.53	204.47	204.34	206.48	205.07	205.17	204.77	206.47	204.01	202.33	205.75	204.07	205.08	205.99	203	206.58	206.62	207.32	203.3	203.77	204.77	204.55
208.16	209.62	208.22	209.09	205.68	209.34	208.18	209.99	207.61	207.07	208.26	208.14	208.75	208.18	208.49	211.02	206.39	209.81	207.05	208.34	207.56	207.05	206.56	207.35	209.4	209.05	207.79	209.19	206.46	207.79	207.63	206.68	207.96	207.1	207.11	204.81	210.88	204.93	207.89	208.33	207.88	209.78	207.75	206.41	207.05	209.79	208.81	209.05	207.75	209.35
214	217.61	216.93	217.25	216.16	216.57	216.01	218.39	218.09	217.79	219.11	217.52	217.96	217.23	215.72	217.22	218.21	216.48	217.99	216.59	218.6	217.27	215.71	218.48	216.98	218.48	216.18	218.38	214.32	216.06	216.93	219.03	216.01	215.03	216	216.1	212.98	215.93	218.06	215.85	217.48	217.51	214.83	215.01	215.04	215.39	215	217.09	215.55	220.09
211.98	209.92	209.26	208.36	211.11	207.8	208.88	209.67	210.28	208.26	209.1	209.39	209.17	211.62	206.36	210.76	208.66	208.09	210.14	209.13	209.13	206.93	209.67	209.17	208.29	208.68	211.75	209.22	207.28	207.3	207.11	210.93	206.75	209.86	210.5	212.92	210.14	212.71	207.32	209.01	210.65	207.02	209.9	210.26	209.31	211.45	210.83	208.33	207.27	210.11
213.74	214.67	213.46	215	213.95	214.87	213.5	215.43	214.95	212.52	214.12	214.93	213.09	213.02	215.79	213.27	212.36	214.78	214.61	213.93	214.83	214.09	214.19	215.76	211.86	212.29	212.81	213.93	216.22	216.29	214.45	212.97	213.03	214.11	215.53	212.04	214.03	213.07	211.79	210.43	214.92	213.03	212.8	212.51	214.12	213.98	215.55	213.66	214.92	215.03
208.11	206.91	206.32	207.73	210.08	208.59	207.37	208.07	208.66	208.94	205.77	205.53	207.82	206.94	208.2	207.46	210.14	209.25	208.6	208.48	205.88	207.48	207.95	209.61	207.2	206.89	208.13	208.31	209.43	208.62	207.44	207.31	207.69	208.25	206.58	210.36	208.36	208.46	208.26	208.2	205.76	206.45	206.06	208.45	206.19	204.73	207.78	210.87	208.32	204.35
204.08	202.81	203.24	204.16	205.13	204.63	202.45	201.81	202.72	203.21	203.83	204.62	201.82	204.63	204.05	202.63	205.49	203.75	203.3	205.26	204.54	202.54	203.51	204.81	202.07	203.66	205.99	202.95	204.99	203.95	202.39	203.59	203.15	205.15	204.66	201.61	201.56	202.62	203.07	203.82	203.93	204.77	203.3	201.9	202.73	202.97	204.71	204	203.84	203.09
208.95	212.08	206.54	209.82	208.06	208.85	209.56	210.99	210	208.04	208.57	208.65	207.92	209.6	208.74	207.77	210.69	210.06	210.21	208.97	211.04	209.24	211.09	209.02	209.48	209.55	208.69	211.93	209.32	209.84	208.64	209.91	210.42	209.06	210.76	209	210.34	212.53	211.04	208.51	210.75	211.07	208.3	209.65	210.65	210.31	208.89	211.4	207.02	208.43
206.57	208.69	210.22	208.17	207.05	208.11	207.5	206.79	208.15	207.33	209.27	210.39	208.64	207.75	208.55	208.16	206.55	208.69	209.3	210.2	208.71	208.23	207.85	209.34	208.09	208.6	209.52	206.33	209.29	208.47	208.81	209.86	207.14	207.89	209.43	208.4	206.78	209.17	207.51	207.4	207.42	208.34	209.64	209.13	206.75	207	207.09	209.51	208.84	206.7
206.25	207.62	206.39	208.19	207.2	207.41	208.03	205.71	208.38	207.31	207.45	209.29	207.98	209.18	207.06	208.62	207.04	207.42	207.53	208	206.73	206.71	207.42	209.9	208.93	207.33	205.96	208.56	208.84	207.5	208.53	205.92	205.52	207.4	209.27	209.18	208.96	207.6	208.79	207.65	208.44	209.28	210.29	205.6	207.94	210.2	208.95	207.9	208.38	208.84
198.42	199.36	198.46	200.6	197.56	201.44	202.44	201.48	200.25	201.11	200.7	200.75	200.75	201.98	198.85	201.15	200.34	200.41	200.89	199.72	199.18	201.67	201.38	198.82	199.39	200.25	200.07	199.08	200.55	200.57	201.43	199.43	200.98	199.8	200.35	199.91	200.4	199	199.04	200.98	199.46	200.7	199.85	203.44	201.06	200.65	200.59	201.05	198.78	197.91
198.84	200.54	199.99	200.57	199.7	197.23	199.41	199.92	201.74	197.95	200.87	198.18	198.31	198.64	198.23	201.9	199.72	199.38	198.75	200.21	200.49	201.37	199.8	196.92	200.85	199.79	200.15	198.45	200.95	198.48	197.9	199.28	201.22	197.07	199.98	199.65	199.35	200.49	201.83	200.2	198.53	197.36	199.98	197.38	200.33	199.98	199.39	200.63	200.07	200.21
209.28	210.72	208.86	210.65	211.09	210.7	213.39	211.59	213.18	213.96	213.95	211.19	209.59	214.29	214.56	211.29	211.74	212.13	211.16	210.15	209.24	209.4	211.17	210.09	211.84	209.93	211.37	211.43	211.28	211.27	213.95	212.78	211.43	213.21	214.25	210.36	211.21	212.11	213.41	211.12	210.28	212.52	211.85	211.43	213.54	210.82	211.6	211.55	212.36	210.27
209.31	208.19	206.99	210.26	206.86	208.42	209.92	208.56	209.12	207.51	209.89	208.8	208.15	207.11	208.84	208.36	210.71	207.69	207.35	207.07	207.81	209.55	206.54	209.55	210.83	207.46	207.83	209.52	209.36	207.81	210.45	209.67	209.19	208.2	210.12	207.76	205.56	212.01	209.07	205.4	209.42	209.63	207.85	209.75	208.54	209.47	208.38	212.02	211.83	208.71
201.69	204.19	203.88	201.57	201.96	202.76	201.8	201.77	202.2	203.3	203.37	203.02	202.52	202.37	201.42	202.04	203.07	202.6	199.91	203.23	201.81	201.98	201.81	202.51	201.15	201.99	202.94	202.78	203.85	200.28	203.01	203.84	203.21	203.67	202.38	203.49	203.32	202.79	201.6	205.08	202.03	203.34	202.59	201.6	203.42	202.13	201.19	201.41	203.62	201.69
198.71	200.37	199.76	198.71	201.09	197.94	199.95	200.34	202.44	197.52	196.65	200.68	198.43	200.68	198.89	200.25	198.08	197.7	198.97	199.06	198.19	201.44	200.68	197.8	199	199.4	200.27	198.31	198.16	200.75	199.84	198.48	199.27	200.05	197.25	202.2	200.91	201.38	201.13	197.88	199.1	199.14	200.92	199.4	198.18	198.37	199.02	199.98	199.07	200.08
205.39	204.38	204.17	202.29	202.63	203.88	204.03	204.94	203.91	203.62	205.76	203.33	204.54	204.8	204.17	203.9	203.47	203.08	203.58	204.06	203.5	205.1	205.11	204.72	203.13	204.07	204.16	201.57	202.75	203.88	203.14	203.87	202.37	202.7	204.9	203.83	202.95	205.6	202.29	203.44	202.95	203.83	203.64	204.62	206.39	201.85	203.91	205.78	203.57	204.07
209.21	207.83	205.5	205.97	206.12	206.16	206.32	205.64	207.29	205.63	206.5	206.04	208.94	206.65	206.7	208.25	207.32	208.18	208.98	208.45	206.07	207.51	208.31	208.71	206.64	209.27	206.89	203.92	207.37	209.4	207.9	207.08	206.65	206.38	205.92	208.49	207.37	207.7	208.24	208	207.35	206.6	208.22	207.68	205.93	207.05	207.94	206.47	208.78	207.27
203.09	201.43	200.77	201.93	202.99	202.48	204.16	204.79	200.8	200.72	202.05	200.51	202.31	200.07	201.57	202.61	204.52	201.01	202.59	202.85	202.79	202.68	201.47	201.77	204.1	203.75	200.85	201.84	202.63	201.88	204.74	201.97	203.4	204.19	202.56	201.75	202.51	201.54	202.23	203.48	204.43	202.68	202.39	202.84	200.97	201.23	202.45	202.52	201.93	202.88
208.07	207.64	208.7	207.89	209.82	209.12	206.28	207.56	207.78	210.48	208.46	210.1	207.83	211	209.03	209.22	208.5	208.61	207.86	208.98	208.63	207.29	208.75	207.42	209.74	207.92	209.74	208.9	208.1	208.39	208.73	209.2	209.41	208.55	208.58	208.58	208.74	207.4	209.84	208.11	207.24	209.52	211.6	209.51	207.59	210.38	209.23	208.31	209.07	208.07
203.6	205.1	203.82	203.93	202.28	203.53	201.46	202	202.3	203.52	202	204.55	204.26	203.73	204.47	201.89	203.84	202.64	201.18	203.62	204.42	203.33	202.56	203.86	203.79	204.03	205.29	204.53	203.53	203.49	203.81	202.89	202.8	203.99	204.01	201.78	202.62	202.48	203.97	202.7	204.83	203.56	203.59	204.98	205.37	202.8	202.95	206.07	204.03	203.79
210.41	211.84	209.89	209.09	212.59	212.73	208.69	210.52	209.42	210.88	212.85	211.44	212.56	210.62	211.51	211.16	209.4	210.45	212.18	210.74	210.66	211.05	212.13	211.51	210.29	211.53	210.22	211.28	213	210.83	212.08	210.45	209.28	209.86	211.12	211.88	212.97	209.81	211.61	211.26	213.86	212.58	213.23	211.93	211.75	213.28	212.34	210.49	212.06	211.65
198.51	198.15	197.69	196.38	202.96	197.58	196.34	200.1	198.1	199.13	198.08	198.94	199.05	200.6	199.39	198.66	198	198.34	198.75	198.31	201.59	198.12	201.39	198.82	198.64	197.44	196.89	198.73	197.21	198.31	198.5	198.2	199.35	198.87	197.9	197.37	198.06	198.18	198.98	198.3	199.37	199.49	198.39	200.51	198.94	196.61	197.87	198.32	197.82	197.94
194.88	194.19	193	194.74	195.74	194.75	193.36	196.6	193.28	193.11	196.28	193.13	194.92	195.11	194.82	194.78	197.49	195.51	195.67	195.39	196.78	195.08	193.83	193.12	194	194.5	196.62	197.53	195.54	194.85	194.47	192.98	193.81	192.34	193.46	194.8	196.13	193.95	192.53	194.67	195.5	194.65	193.42	192.62	196.61	197.15	192.85	194.13	193.6	194.59
216.79	215.84	215.51	217.21	217.76	218.04	218.83	217.09	216.57	215.57	219.02	216.66	219.34	216.79	218.55	218.55	216.56	214.08	214.81	217.41	216.63	218.03	216.58	217.41	214.19	213.61	218.25	216.63	216.49	217.15	216.46	216.76	215.23	216.17	217.07	218.52	216.59	218.06	217.42	216.47	218.17	218.61	216.98	217.18	217.29	217.18	215.69	215.58	213.74	215.39
212.07	211.19	209.01	211.61	210.71	211.44	209.19	210.28	211.4	209.7	211.9	210.5	209.97	209.44	210.75	211.72	212.7	213.21	213.73	213.31	210.6	211.01	212.88	212.85	209.8	212.37	209.92	213.39	211.48	210.39	211.67	210.27	214	210.03	211.72	209.46	215.16	212.8	210.6	209.86	210.92	211.82	211.69	212	211.85	213.68	211.16	211.4	212.68	209.97
209.12	205.15	208.38	206.91	206.55	208.19	208.4	207.47	207.45	207.67	209.4	208.93	208.71	209.16	208.87	209.03	208.08	207.59	209.42	207.25	208.43	209.73	208.3	208.37	208.45	209.83	208.69	208.06	207.02	207.69	207.61	208.06	207.9	207.91	208.43	207.31	209.94	208.99	208.38	210.83	208.67	206.46	207.78	209.53	208.95	210.02	210.01	206.49	208.78	210.8
199.76	200.76	201.23	201.18	200.18	201.41	201.48	199.42	200.23	201.29	199.92	199.4	201.9	200.23	202.63	202.22	197.95	199.35	200.64	200.23	200.69	200.75	202.82	201.57	201.07	202.24	201.7	201.53	197.59	200.41	202.78	201.17	200.51	201.4	201.69	200.89	200.92	201.98	201.82	201	201.53	202	203.95	200.05	202.48	202.51	199.92	200.97	200.06	200.36
208.76	209.08	208.46	209.51	209.08	208.1	208.36	208.94	209.69	209.47	210.11	209.86	208.25	207.34	209.18	209.16	207.16	209.45	209.58	210.15	208.76	209.44	209.72	209.3	208.63	209.02	209.51	206.74	209.31	205.96	207.42	207.14	208.18	210.66	208.43	207.61	207.18	208.55	207.82	209.22	206.76	209.55	209.03	210.48	208.05	209.94	206.83	206.98	210.49	208.59
211.04	212.22	211.25	211.45	212.35	214.89	212.94	212.07	209.83	212.02	212	212.2	213.04	210.01	209.38	211.93	213.04	210.12	210.92	210.6	212.05	210.81	212.02	209.34	213.21	212.4	211.16	212.35	211.44	213.01	209.52	211.65	214.01	212.15	210.67	209.85	212.09	214.77	211.95	213.02	211.12	211.59	209.45	210.37	213.28	211.48	211.86	210.21	213.78	211.94
208.27	208.71	207.73	207.93	206.5	208.5	207.66	206.71	208.9	209.65	209.3	207.4	209.03	207.55	209	211.52	208.61	207.21	211.51	209.15	209.22	211.51	206.13	206.93	208.2	208.31	208.38	208.57	209.09	207.21	208.46	207.36	207.62	206.05	206.6	208.94	209.81	208.01	208.65	209.79	208.89	210.09	207.31	206.73	208.92	208.63	206.63	208.29	209.3	208.73
208.16	209.12	207.13	207.32	210.09	210.31	208.3	208.35	207.51	207.68	208.88	207.97	207.42	208.05	207.88	208.79	207.86	206.98	206.34	209.81	206.18	211.36	208.89	209.15	209.72	208.38	209.55	210.02	207.33	207.97	208.96	208.61	208.64	207.16	207.47	207.12	207.75	207.62	208.61	209.98	208.86	208.83	210.06	208.05	206.45	210.16	206.3	207.4	209.24	207.53
219.65	218.09	217.03	216.43	214.61	217.22	218.18	217.36	218.27	216.91	217.34	216.99	219.62	215.73	216.42	216.82	216.66	216.98	216.33	216.25	216.27	217.08	217.2	215.79	218.41	217.27	214.7	214.65	216.5	214.78	215.84	213.99	217.91	218.38	217.59	215.98	217.59	215.47	215.7	216.23	213.69	216.46	216.4	217.55	216.36	218.19	216.75	215.85	220.84	217.77
208.09	210.76	207.91	208.46	208.16	209.51	210.2	207.01	208.52	207.93	206.22	208.58	206.62	206.63	208.57	207.36	208.27	207.67	208.45	208.15	209.72	207.42	206.55	207.77	208.3	208.06	207.23	207.74	207.97	208.53	207.55	206.82	210.6	207.61	207.89	208.66	208.35	207.66	207.92	206.56	207.6	206.61	206.34	208.21	207.37	208.96	209.62	208.27	208.18	209.05
199.84	199.81	198.4	198.08	199.43	201.49	200.77	200.26	200.63	200.97	199.23	199.32	198.93	199.64	198.53	199.6	198.87	202.94	199.56	199.35	197.5	200.32	199.26	198.61	199.19	199.71	199.17	199.25	197.98	199.99	200.48	200.35	198.07	198.72	201.33	199.81	199.99	200.21	199.4	199.77	200.73	201.81	201.87	199.14	198.21	199.41	197.9	199.03	200.38	199.52
210.55	208.56	208.93	209.47	208.57	211.84	210.42	212.41	211.07	209.31	210.04	211.65	207.68	211.45	212.07	209.92	208.77	208.93	209.87	209.22	208.3	207.83	209.78	211.18	211.16	207.1	207.75	211.07	211.6	209.02	210.85	210.07	208.12	209.45	209.46	211.35	208.53	209.06	209.28	210.89	209.26	210.91	211.2	211.55	209.97	208.54	208.58	210.59	208.11	208.86
202.58	203.3	203.18	204.36	204.28	204.95	202.29	205.22	203.29	202.73	202.59	201.89	205.23	203.07	200.81	203.92	202.72	203.88	201.78	203.19	204.09	200.87	202.4	203.17	203.61	205.72	202.24	206.1	202.15	204.37	202.69	204.33	203.16	204.94	204.35	204.52	202.31	202.76	204.77	203.91	203.66	202.8	204.44	199.99	202.49	205.67	204.98	203.1	203.07	203.75
209.76	212.23	211.75	210.84	212.28	214.05	211.87	211.91	208.96	209.61	212.27	212.74	211.05	211.08	212.54	211.64	212.83	212.81	212.64	209.4	211.19	213.25	213.28	210.12	213.12	213.14	210.98	211.59	212.73	212.17	210.82	212.89	211.1	213.15	211.25	211.03	212.28	211.82	210.92	211.76	210.24	212.08	212.7	211.24	211.94	213.04	212.67	213.22	210.89	210.36
199.45	201.09	200.79	201.52	200.19	202.1	197.44	200.86	201.36	200.88	200.8	200.02	199.92	200.7	200.64	200.14	198.61	200.19	199.36	202.05	199.04	199.74	201.34	201.89	200.14	201.34	199.62	200.81	199.7	200.41	202.46	201.55	200.98	201.03	201.11	201.39	203.27	199.21	201.27	199.13	200.1	199.22	199.43	199.32	200.63	201.56	202.86	202.88	199.17	200.09
203.95	200.65	203.13	201.75	201.86	202.97	203.97	201.14	202.85	206.05	204.31	203.76	204.05	203.42	200.93	203.03	202.53	203	202.82	201.49	202.42	202.42	201.93	202.37	199.85	202.36	204.55	202.13	205.64	201.33	204.96	202.27	200.82	205.65	203.61	203.36	204.07	202.88	202.43	202.06	205.22	202.97	204.58	201.23	204.81	204.17	201.03	201.88	203.03	204.8
209.69	207.11	209.67	208.05	208.29	207.5	208.21	207.56	207.96	209.04	209.81	205.9	207.28	207.12	209.13	209.16	209.2	209.11	208.56	208.06	207.85	208.71	209.56	209.54	211.84	209.79	209.99	209.48	208.38	207.66	208.43	209.08	208.92	207.71	209.33	209.82	208.12	205.67	206.45	208.56	208.27	208.99	209.61	210.58	209.27	209.38	210.61	208.18	207.62	208.58
212.02	209.71	210.56	213.14	212.35	209.59	210.24	211.77	213.03	212.88	211.14	212.2	213.35	212.39	211.1	212.8	210.55	211.99	212.58	213.07	210.77	212.42	212.04	211.71	210.83	213.15	211.22	209.6	210.36	213.56	210.64	212.11	210.84	212.16	209.07	212.88	211.92	211.86	212.47	211.1	210.05	212.63	211.15	210.65	210.72	210.61	212.77	214.7	211.14	211.57
210.36	213.51	213.12	211.46	212.98	211.71	212.59	212.77	211.93	211.57	215.06	211.8	214.56	213.94	209.78	211.74	214.5	211.58	211.95	211.99	211.33	212.99	212.42	211.63	213.62	213.57	212.55	211.09	210.47	212.41	213.24	210.86	212.54	211.72	212.23	211.51	211.87	212.41	211.65	212.66	210.83	213.7	213.09	212.13	213.64	213.29	212.94	212.83	214.66	213.01
204.49	205.3	207.33	207.91	206.82	206.83	206.52	205.71	206.77	208.41	208.69	207.11	205.97	207	205.94	205.85	205.62	206.89	207	205.9	207.31	206.9	206.49	205.04	205.54	206.75	209.08	206.73	206.66	205.55	205	206.85	205.76	207.61	208.54	205.95	204.62	205.87	206.9	207.06	208.36	206.95	204.92	205.63	208.46	208.8	205.86	206.7	206.2	205.22
204.75	203.07	203.07	204.89	202.72	206.8	204.63	204.16	205.01	202.55	205.05	203.92	204.72	202.77	203.12	203.71	203.67	204.82	204.55	202.5	205.03	204.48	201.92	203.89	203.26	204.3	206.4	202.23	202.82	204.68	203.4	204.36	205.13	204.63	204.63	206.55	204.84	203.79	202.52	205.33	204.52	204.8	201.85	204.15	203.84	203.12	204.17	206.23	205.51	204.24
216.84	217.24	217.96	218.83	216.91	216.88	218.73	217.69	216.23	217.14	217.52	217.1	218.05	216.48	215.7	217.49	216.8	219.27	216.92	218.52	219.27	216.12	218.64	219.22	216.57	220.43	218.16	218.99	216.12	216.93	216.8	218.63	217.83	217.06	216.68	214.95	218.07	216.66	218.53	217.56	217.07	218.34	218.58	219.35	217.32	218.41	216.7	219.13	216.17	218.32
199.64	199.54	201.74	200.57	199.95	198.68	199.28	198.19	200.11	197.58	198.57	197.33	199.21	197.13	197.85	198.42	199.73	200.45	198.9	199.94	198.93	201.28	199.79	202.42	200.7	198.47	199.2	199.69	197.91	198.43	201.69	198.37	201.66	199.12	201.27	198.83	199.76	200.64	199.39	199.85	199.13	200.62	200.81	202.01	201.88	200.83	199.49	198.5	199.24	197.57
208.75	207.06	206.4	206.7	204.62	206.23	207.53	204.11	205.72	207.01	206.92	205.04	203.1	205.95	206.33	204.51	204.63	205.96	204.94	207.96	206.09	210.37	207.99	206.59	207.95	204.26	204.29	207.28	207.02	206.67	205.49	209.95	207.03	206.22	207.66	207.15	208.07	205.82	207.76	206.37	207.31	206.62	204.76	208.03	209.02	206.67	205.15	205.92	207.05	205.7
212.01	213.58	215.58	215.31	213.1	211.28	214.76	211.31	212.88	213.34	215.05	211.64	212.76	214.45	212.44	213.73	215.64	215.7	213.41	214.44	212.6	213.56	215.61	214.32	215.3	214.71	213.68	215.01	214.06	215.75	211.69	215.94	212.81	211.31	213.15	213.9	213.68	214.35	215.18	215.01	212.7	213.45	213.62	214.4	213.62	211.92	212.24	215.01	214.14	214.27
201.91	202	204.94	204.78	203.47	204.12	201.39	200.98	203.35	202.49	203.61	200.73	201.77	201.39	200.27	203.14	200.07	200.05	203.12	201.99	201.16	203.61	202.54	201.63	202.13	200.64	202.46	203.15	204.86	203.41	204.44	204.45	202.45	204.12	203.84	201.08	202.22	199.61	202.67	201.19	202.28	202.42	204.37	202.57	201.76	204.25	203.07	203.17	200.99	201.14
201.63	199.93	201	200.94	200.13	201.97	201.96	201.23	200.16	200.53	200.22	203.12	199.99	200.46	199.33	201.64	201.5	201.06	201.06	199.54	200.13	199.65	199.1	199.88	202.79	203.09	199.58	197.95	204.11	200.66	199.36	202.33	202.81	201.97	200.45	201.93	199.84	200.72	200.8	200.42	202.21	202.42	200.97	199.02	202.38	203.76	200	199.78	200.79	200.32
215.46	216.23	215.34	217.17	213.8	216.08	217.35	214.79	216.49	217.28	216.35	216.17	217.36	218.66	216.61	217.17	217.66	217.84	217.59	217.29	218.1	217.86	215.72	216.27	216.88	217.94	218.02	217.65	217.09	217.03	217.25	216.92	216.02	218.02	217.41	218	219	216.71	216.8	216.42	216.83	215.29	216.44	215.75	217.42	217.36	216.56	217.97	218.25	217.77
198.08	198.36	197.81	198.74	198.9	198.58	199.6	199.03	197.91	198.33	199.23	198.21	198.67	198.67	200.56	199.86	197.23	196.29	196.55	194.37	199.68	199.76	198.87	199.34	199.89	200.78	198.91	199.36	198.99	198.53	199.61	199.78	196.16	199.43	197.26	198.4	197.11	197.18	199.03	200.33	199.5	198.67	197.92	198.72	200.16	195.56	199.51	198.52	197	197.42
204.42	204.76	204.18	202.76	203.59	203.31	202.05	201.37	203.28	203.24	207.58	203.15	204.41	202.89	201.51	202.1	205.88	205.82	203.31	204.16	203.93	204.29	202.48	203.41	206.06	201.29	204.71	203.24	204.86	203.7	204	206.75	206.01	203.99	201.94	205.46	202.71	203.09	203.96	204.17	205.19	205.13	200.54	205.93	206.94	202.86	202.35	203.51	201.91	203.7
204.16	203.42	204.05	202.78	203.84	204.38	203.27	206.07	202.95	203.16	204.02	204.46	202.53	204.21	205.48	201.81	204.04	204.86	204.15	205.04	205.81	206.31	204	204.5	203.68	204.03	202.48	204.26	202.75	203.92	204.86	205.86	203.19	205.17	203.58	202.98	204.51	204.47	202.59	203.99	203.09	204.73	204.57	203.68	204.04	205.05	204.52	201.95	203.96	203.53
217.54	217.06	218.34	216.85	217.83	217.83	217.5	217.19	216.67	218.37	218.35	219.19	218.2	215.05	218.5	216.82	217.29	219.04	219.61	216.61	218.71	219.82	217.56	216.58	217.49	216.83	219.04	218.66	216.32	216.85	218.9	218.02	217.05	218.9	218.23	215.11	218.62	218.34	217.29	217.64	216.89	217.91	216.96	218.37	218.2	214.83	218.06	215.55	219.17	216.33
212.19	210.12	210.8	210.08	210.07	212.79	212.24	212.89	213.48	211.61	211.19	212.31	212.73	211.07	210.38	214.8	213.05	210.18	210.72	210.42	211.15	215.21	209.95	213.24	214.17	210.19	211.32	210.9	210.87	213.11	212.5	212.15	211.91	211.1	212.09	210.2	211.35	212.88	209.23	209.86	212.2	212.43	211.37	212.58	211.87	213	211.09	212.06	211.55	212.66
207.32	210.39	208.14	207.17	209.02	210.06	208.41	210.57	208.97	207.55	208.62	210.79	210.44	211.68	209.87	207.09	208.24	210	208.63	209.03	210.48	207.75	208.21	209.23	210.19	209.29	213.03	210.45	207.75	209.19	208.29	209.31	210.07	210	209.77	210.45	210.04	210.35	210.96	210.13	210.39	208.89	208.77	208.61	210.93	209.24	209.71	208.34	209.97	208.19
217.7	217.87	218.55	218.73	215.86	218.06	218.08	216.97	217.72	218.15	218.19	218.81	219.33	217.99	217.76	218.6	216.84	216.27	216.45	216.77	218.15	220.2	220.2	217.87	216.67	218.31	218.31	218.18	217.46	217.48	216.58	218.51	216.96	220.01	219.42	216.25	217.87	217.76	218.85	218.42	219.1	217.83	218.73	215.92	218.55	218.43	216.15	217.26	217.47	218.15
206.88	204.66	205.45	204.73	207.21	205.92	204.93	206.74	205.06	206.54	204.18	205.96	205.06	204.87	204.1	206.61	204.6	205.65	205.88	204.23	205.68	207.56	207.34	204.36	204.14	206.15	206.03	206.27	206.62	209.68	205.86	204.88	204.75	206.54	206.45	205.11	205.61	206.18	205.19	204.91	205.37	207.42	206.01	207.59	204.55	207.16	207.18	206	205.64	205.4
213.58	213.77	216.24	212.84	213.61	214.26	214.9	213.42	214.94	214.08	216.33	212.5	212.67	212.12	214.77	214.46	213.74	214.82	215.91	215.45	215.43	213.11	216.4	212.98	215.47	212.78	214.65	214.04	213.72	213.96	213.04	212.47	211.85	212.65	214.75	213.84	213.78	213.73	215.37	213.81	210.97	212.39	214.9	213.31	214.56	212.81	213.83	213.64	212.07	214.63
198.67	200.03	199.94	197.69	199.38	198.24	200.55	197.84	199.15	200.23	201.05	198.4	200.07	200.82	201.7	201.06	201	201.8	198.3	200.63	201.61	198.5	200.84	200.95	198.23	201.27	200.32	198.45	201.35	198.01	200.77	199.22	201.18	198.89	198.87	199.7	200.96	200.28	200.25	200.37	199.81	201.22	196.86	199.62	199.91	199.05	199.74	200.25	200.42	199.32
198.91	199.99	199.34	200.08	201.34	200.11	201.58	200.48	199.36	198.46	199.65	200.76	196.33	199.54	200.74	198.41	202.13	199.94	201.72	199.89	199.52	200.15	201.04	201.2	201.12	201.03	200.85	201.11	200.39	201.38	200.57	202.33	200.84	200.93	201.84	200.68	202.2	200.97	199.85	200.46	203.32	200.91	198.83	200.32	200.12	202.9	201.63	200.16	200.47	199.43
201.41	202.4	200.5	199.28	201.32	202.05	201.99	202.15	200.65	201.29	200.44	202.32	201.91	201.65	200.47	201.03	199.56	201.27	200.07	201.34	200.65	199.34	199.81	202.91	201.68	200.86	198.57	201.49	201.07	201.46	200.94	201.11	200.14	202.64	201.91	200.64	202.8	201.25	201.07	203.01	199.66	199.36	200.61	202.45	199.27	201.43	201.5	201.81	201.88	202.27
208.07	209.06	208.04	209.86	209.38	210.39	209.03	208.48	208.43	211.1	208.98	209.92	208.66	209.06	206.95	209.41	209.53	211.66	209.79	209.52	208.3	209.52	209.02	210.64	208.98	208.98	209.77	209.8	208.97	210.47	209.66	209.76	210.96	210.53	209.13	210.39	208.83	211.5	210.27	207.82	209.26	210.47	208.58	208.04	209.88	209.54	208.67	211.01	210.56	208.82
203.03	201.21	201.44	203.08	201.99	202.79	203.26	202	202.86	204.3	203.49	202.29	204.57	200.9	203.65	200.77	202.54	203.2	201.04	202.05	204.58	200.26	203.16	202.89	204.39	202.83	202.02	202.82	205.04	203.5	201.27	204.27	204.48	201.41	200.55	203.02	201.64	202.09	204.29	201.16	202.23	204.09	202.38	202.94	202.06	201.04	203.06	200.01	201.15	202.39
200.56	204.63	202.22	202.19	203.57	201.52	199.74	202.8	202.92	203.27	201.65	203.39	201.58	202.33	204.53	205.17	202.75	203.46	203.68	203.44	203.25	200.62	204.04	203.68	202.55	201.12	203.55	204.15	202.21	203.08	201.4	205.18	204.79	202.68	201.61	201.69	201.62	200.99	202.08	203.56	200.94	202.64	199.42	199.95	204.17	201.56	204.79	203.93	202.31	204.47
212.23	212.07	209.83	212.5	210.48	211.42	211.65	210.61	211.79	212.61	212.3	208.86	210.27	213.14	210.57	210.82	210.53	211.54	212.44	210.66	211.27	211.5	211.18	210.62	212.95	212.95	210.88	211.08	209.41	211.97	212.71	211.57	211.32	211.11	212.2	211.8	209.85	212.94	212.31	210.68	209.7	210.47	212.59	211.02	213.64	212.44	211.72	210.76	211.6	210.74
199.43	198.77	199.06	201.1	199.97	199.5	199.2	199.95	197.65	201.2	200.01	200.73	197.93	198.13	198.8	198.85	199.64	199.18	199.94	198.88	199.98	198.75	199.64	196.08	199.9	202.39	199.8	199.94	195.23	201.33	200.15	198.41	200.87	199.62	198.88	200.96	200.31	199.37	199.97	201.96	198.08	200.53	199.57	199.18	199.13	198.94	199.85	199.27	201.71	198.42
207.36	206.42	207.91	207.39	207.75	208.22	210.56	207.69	206.07	210.3	207.58	208.87	204.76	209.35	206.65	205.88	209.56	208.67	208.35	207.36	209.95	206.5	208.79	205.99	206.19	206.35	207.58	207.12	206.94	207.68	205.47	208.85	207.66	208.96	205.6	207.46	207.89	207.2	205.7	207.31	210.45	209.52	209.04	209.87	208.58	207.97	207.25	206.69	209.63	207.92
199.67	202.12	200.74	201.65	198.94	201.2	200.54	201.46	202.39	200.01	200.18	202.5	200.66	203.29	200.91	202.4	202.54	202.07	202.03	200.6	202.59	202.87	201.88	201.63	200.51	201.75	200.8	199.94	201.01	199.87	203.52	201.72	199.14	202.06	203.27	201.56	201.66	201.97	201.54	203.14	200.91	198.97	200.47	200.6	203.1	199.5	201.62	201.57	203.05	200.89
202.74	204.95	203.5	205.04	203.72	207.01	203.88	205.64	203.69	203.96	204.24	204.33	204.23	203.62	204.69	204.13	203.97	204.86	205.13	203.77	205.03	204.85	203.75	202.67	204.78	204.53	204.12	205.44	204.02	205.58	204.66	203.98	203.52	205.09	204.6	204.66	203.78	203.67	203.27	202.7	207.24	205.71	203.7	205.17	203.95	203.34	204.37	203.88	205.68	205.85
204.61	205.19	202.33	203.23	206.31	200.43	202.72	204.81	204.26	203.61	206.11	203.35	205.09	204.91	203.08	202.17	201.39	202.32	204.92	202.18	204.07	204.03	203.47	203.64	203.99	201.68	204.43	203.33	203.31	204.53	207.24	202.87	201.36	201.4	205.62	204.69	203.95	203.39	201.33	203.91	204.04	202.46	203.83	203.96	202.97	202.69	201.66	204.56	203.5	203.36
199.61	197.4	198.52	199.04	197.17	196.35	197.79	199.75	198.8	198.68	200.48	197.39	198.81	200.56	198.64	196.27	197.9	197.78	196.82	197.71	196.67	196.1	197.69	198.73	199.1	196.49	198.26	196.87	198.84	198.11	198.52	199.6	197.15	197.22	198.46	198.96	197.55	195.9	199.87	199.35	198.94	199.1	197.82	197.09	198.08	198.77	197.58	197.86	198.39	197.56
211.46	212.09	211.68	210.09	212.17	209.31	213.44	212.71	210.06	213.02	213.6	213.35	210.16	209.21	213.25	212.15	214.97	210.06	212.33	210.38	210.8	208.98	213.4	212.16	212.87	209.7	211.71	210.68	213.07	210.26	209.27	208.73	210.79	212.86	210.23	212.81	210.17	213.27	212.71	210.85	211.05	209.13	212	212.51	210.61	213.7	209.65	211.03	212.66	211.4
205.79	203.5	203.14	205	202.88	202.25	206	204.06	203.57	203.11	205.18	202.62	204.69	205.02	204.11	204.27	205.7	202.83	205.4	208.48	205.22	202.82	205.34	206.52	204.39	203.63	204.48	204.8	202.89	203.78	204.15	204.3	204.64	205.85	204.94	204	202.38	204.7	204.07	202.85	205.04	204.33	204.64	206.39	205.54	207.11	203.19	205.95	205.54	204.95
215.01	213.52	214.91	212.89	212.67	212.95	211.84	213.31	210.84	212.11	213.01	214.37	210.7	213.75	212.46	212.84	212.3	212.89	211.61	212.91	215.5	211.79	211.2	213.3	212.35	213.02	211.54	212.62	210	213.44	213	214.17	212.72	214.7	215.64	213.37	212.45	212.91	213.67	213.21	212.06	212.03	213.26	210.14	213.39	212.83	213.17	214.25	213.65	212.22
207.79	208.66	208.16	205.65	207.17	207.24	207.31	208.44	208.89	209.08	208.85	205.82	207.16	208.85	208.36	208.25	208.92	206.89	208.64	209.63	211.68	205.75	209.32	206.65	205.87	205.24	205.85	210.16	208.94	208.65	207.48	210.45	208.01	206.64	207.71	209.91	207.32	207.55	207.72	208.49	207.4	207.26	206.73	209.04	207.3	206.7	208.66	205.46	208.01	206.7
215.4	217.16	217.05	215.59	217.37	217.38	216.42	215.24	217.43	216.51	217.27	217.26	218.11	215.17	217.3	216.22	216.73	217.24	215.11	217.02	216.12	216.41	216	217.76	214.72	216.4	217.91	216.52	218.5	216.35	218.21	217.17	219.18	217.47	214.29	215.25	217.79	217.77	215.74	216.78	216.66	217.5	217.47	217.77	214.66	217.77	218.15	218.08	217.31	216.81
208.54	208.18	210.21	207.36	210.55	209.59	209.37	208.12	208	207.66	209.82	207.28	209.76	208.57	207.68	207.63	207.71	208.35	206.83	207.33	209.01	207.48	207.63	207.75	208.29	206.16	208.74	209.45	209.32	208.51	206.76	208.48	206.63	208.98	206.95	206.79	207.45	210.15	209.09	208.82	207.97	207.56	208.81	207.78	208.6	210.26	208.47	206.09	207.61	207.76
201.56	200.49	203.2	203.9	202.21	202.17	202.66	203.77	203.66	202.98	202.35	201.64	201.15	203	203.7	202.7	206.6	201.97	199.9	204.42	202.95	203.32	202.67	202.64	203.31	203.92	201.94	202.87	202.62	204.23	203.05	202.39	201.75	203.83	201.93	201.11	203.67	203.64	198.78	204.53	201.41	200.13	203.27	204.45	205.71	203.84	200.52	201.18	204.69	204.3
208.44	206.59	205.08	205.16	202.69	204.41	205.6	204.97	203.73	206.82	205.93	205.94	202.78	205.81	206.33	203.02	206.85	203.38	205	202.35	204.72	203.67	203.03	203.91	206.48	203.67	205.43	204.34	205.2	206.43	203.58	204.75	205.88	202.54	206.2	205.35	204.39	204.3	203.85	205.08	203.76	203.36	205.47	204.6	203.32	206.85	207.5	207.89	203.18	206.18
204.47	203.59	204.28	204.74	202.89	207.11	205.48	203.57	203.84	203.02	205.95	201.37	202.66	206.3	202.11	202.26	203.11	205.19	204.64	203.92	202.2	202.76	203.37	202.6	202.2	202.07	201.97	203.56	204.33	204.14	203.33	201.97	203.81	203.11	203.79	203.67	204.3	204.8	202.28	203.37	205.67	203.48	204.48	201.78	202.65	205.13	203.47	206.16	206.66	203.64
202.74	201.89	203.41	205.02	204.5	202.37	204.25	203.32	201.13	204.07	202.5	203.88	204.4	203.46	203.56	203	204.74	201.69	205.15	203.75	204.04	202.58	202.24	202.38	200.23	204.23	204.84	202.23	205.1	205.61	204.66	202.95	204.74	200.61	201.67	202.07	203.88	202.29	201.26	204.07	203.43	204.96	203.03	201.95	202.94	202.69	203.26	203.14	204.42	205.19
213.34	211.29	211.89	210.85	213.92	212.63	212.11	212.34	214.61	212.3	213.04	209.01	212.23	212.15	209.27	212.1	211.46	212.9	212.78	210.09	211.33	213.37	213.37	213.34	213.09	211.48	208.73	210.28	211.3	210.86	213.18	213.13	213.92	210.57	210.57	213.4	210.88	212.8	210.82	212.93	212.78	212.28	211.08	213.36	211.02	212.85	212.39	211.33	214.14	213.65
210.83	209.97	209.92	212.74	209.15	210.12	211.71	212.73	212.04	210.09	213.75	209.78	210.36	211.75	211.28	213.37	211.39	212.06	213.33	211.03	211.19	210.32	211.44	211.72	210.63	213.61	211.65	212.51	213.16	212.28	214.45	211.3	210.58	208.9	208.42	210.56	211.35	212.89	212.8	213.12	212.83	211.35	213.35	210.76	214.06	210.64	211.69	213.86	209.42	209.55
205.08	204.95	202.57	204	203.8	203.54	206.71	207.68	205.07	206.43	205.38	205.39	205.3	204.73	205.88	206.53	207.1	207.07	206.13	204.51	206.64	205.01	204.35	207.28	205.34	204.92	205.33	205.81	204.14	205.9	205.43	205.51	205.89	207.98	202.76	204	207.06	204.05	206.97	204.28	207.04	204.25	204.77	206.37	204.12	206.27	206.83	205.04	205.52	203.77
205.98	203.81	202.77	203.49	204.67	202.94	202.85	203.86	204.23	203.59	203.76	204.84	203.16	203.41	203.33	205.72	205.25	202.46	204.29	203.38	204.84	202.35	203.87	204.87	204.31	202.05	202.63	202.61	201.78	202.75	202.66	203.2	202.4	206.02	205.73	203.68	203.57	202.34	202.86	204.36	201.74	202.37	203.93	203.3	204.02	203.37	202.46	203.98	204	201.93
215.06	214.75	214.97	214.7	215.36	215.2	214.39	215.8	213.04	216.73	212.89	214.06	212.47	213.54	213.55	215.42	213.28	213.54	213.14	214.32	213.82	211.69	213.02	214.88	212.02	211.76	215.35	214.79	214.24	214.31	215.1	211.31	213.11	212.56	214.42	214.04	213.39	213.83	215.45	213.63	215.04	214.77	213.37	214.64	212.46	213.11	215.87	213.01	213.56	212.08
202.08	202.38	204.37	201.62	202.85	203.94	202.84	200.94	204.29	203.2	203.24	202.16	201.98	204.44	203.73	203.95	205.05	204.35	203.31	203.03	201.69	204.73	203.46	204.53	204.63	203.57	203.76	203.34	205.27	203.3	203.65	201.21	204.55	203	205.08	202.37	202.46	202.79	203.84	204.31	203.02	202.05	202.16	202.46	204.28	202.17	202.65	205.39	204.68	202.65
198.93	198.61	198.92	199.82	197.71	199.12	201	200.39	198.84	198.82	198.18	199.67	197.37	199.62	199.27	197.93	199.31	200.67	201	199.51	201	199.45	199.39	197.74	198.45	199.56	202.06	199.57	197.91	198.78	199.91	200.6	199.59	198.13	198.23	199.92	200.85	199.99	200.56	199.63	198.96	200.2	198.97	197.82	198.06	200.97	200.18	201.25	200.1	197.91
203.12	202.9	205.14	203.32	204.02	205.52	205.31	206.05	205.34	204.55	203.91	203.97	206.35	205.28	204.55	205.16	204.97	203.25	206.06	203.94	203.07	204.61	204.65	207.48	204.34	205.48	204.94	204.49	203	204.23	204.09	202.3	202.6	205.62	206.05	203.93	203.32	204.08	203.46	202.57	205.05	205.56	205.43	203.41	202.49	205.42	205.33	203.89	205.55	203.93
210.36	208.32	209.64	207.82	208.42	205.54	207.69	209.95	210.29	210.51	207.51	208.9	209.92	207.65	210.45	205.82	206.92	208.1	208.5	207.77	206.77	208.31	207.96	208.24	209.8	208.04	207.73	207.47	207.77	207.63	208.41	206.01	206.88	207.79	208.73	207.56	209.57	210.23	211.24	205.99	208.81	209.37	207.96	208.73	207.7	208.57	208.47	208.55	208.71	208.9
207.08	205.19	209.31	208.87	207.15	205.41	206.74	206.89	209.83	208.99	206.78	210.43	208.78	208.18	208.86	207.25	207.82	206.7	206.96	206.8	208.55	209.35	207.5	206.25	208.55	207.32	207.07	209.02	206.07	208.47	205.55	208.28	208.91	208.39	208.22	210.18	207.74	207.9	207.35	207.04	207.02	207.04	209.17	208.41	207.05	206.95	207.8	206.93	207.75	209.19
201.56	201.69	201.56	202.77	201.8	205.36	203.55	202.65	200.93	203.27	201.48	203.15	203.63	203.23	200.69	202.82	202.56	200.83	203.01	201.59	203.78	205.18	202.12	204.1	204.03	201.21	205.05	203.35	201.66	203.69	204.75	203.76	201.88	201.07	203.22	201.7	203.42	200.66	204.5	201.9	202.65	202.09	203.35	203.74	200.91	201.18	203.75	203.25	200.67	203.26
208.65	207.07	207.96	207.63	207.44	204.61	208.53	207.48	208.13	205.16	206.98	205.45	208.95	207.85	209.36	205.28	208.24	205.66	208.68	207.63	207.64	207.51	207.15	209.15	209.2	208.57	208.29	206.71	207.12	208.59	208.31	210.59	206.5	206.73	207.49	210.01	207.45	207.88	207.78	208.66	205.43	206.75	207.38	206.84	206.6	207.99	208.16	207.26	208.23	208.78
201.14	200.68	200.1	203	201.15	198.99	199.24	200.29	201.07	201.88	200.68	200.71	199.94	200.7	198.96	200.78	200.17	203.3	200.44	201.94	198.45	201.99	198.95	200.22	200.55	198.22	201.27	201.22	198.72	200.55	200.5	197.4	200.41	199.56	200.71	200.13	201.3	197.72	203.55	200.5	200.38	200.53	198.94	203.49	200.06	198.73	199.76	199.82	200.34	198.7
209.97	208.16	209.1	206.88	208.2	209.71	208.29	208.02	207.69	209.73	208.41	209.91	209.58	207.91	209.89	208.78	210.57	208.8	208.51	206.1	211.34	207.89	206.54	210.14	208.61	207.94	207.84	209.19	211.05	208.68	208.26	208.26	207.29	207.18	206.74	207.66	210.75	207.58	206.83	209.53	208.13	209.57	208.92	207.58	208.75	209.8	206.87	206.78	206.82	208.4
211.61	214.58	212.15	212.99	213.71	212.01	210.51	211.2	214.1	212.85	213.01	209.28	212.61	210.67	210.51	213.9	213.11	211.56	212.64	211.85	210.98	210.8	211.84	213.42	212.17	212.11	210.99	212.77	212.53	213.23	212.35	212.42	211.08	211.2	211.16	213.27	213.33	209.34	211.88	210.66	212.01	211.02	211.59	211.67	211.59	212.37	212.2	212.63	210.63	210.78
203.94	202.8	201.77	203.13	203.79	203.68	202.95	203.37	202.19	203.48	201.45	201.04	203.5	204.99	202.46	204.82	203.02	202.78	202.8	204.89	203.82	203.47	205.38	204.5	202.76	203.78	206.17	204.11	204.15	203.1	203.29	203.85	200.49	200.7	204.29	205.32	199.89	202.86	201.89	203.67	202.85	202.57	203.28	204.22	204.46	203.02	203.09	203.79	201.91	203.93
207.94	207.66	206.57	206.34	207.82	208.96	206.96	207.37	208.73	207.98	205.03	209.18	209.39	207.23	206.87	206.17	207.82	208.66	208.04	208.85	207.46	206.8	208.15	206.96	207.85	209.56	205.65	208.53	205.91	209.4	208.59	211.32	207.67	209.01	208.04	208.62	207.91	208.48	205.94	210.11	206.47	208.47	206.25	208.31	207.24	209.79	205.72	207.01	207.02	209.05
213.25	216.7	213.58	213.27	212.84	213.49	213.37	212.9	213.13	212.93	213.05	213.01	210.84	213.08	213.65	211.56	212.71	211.82	214.06	213.09	212.31	211.55	214.06	213.25	214.39	213.86	212.16	211.89	210.34	212.04	210.57	214.03	214.25	213.4	214.36	212.31	212.76	214.99	212.71	215.21	214.01	212.4	211.54	213.39	212.77	213.58	212.65	212.81	215.09	213.31
216.76	217.15	219.4	217.5	217.72	217.67	218.25	217.67	216.44	216.52	216.28	216.44	217.91	217.93	218.05	216.88	217.74	217.49	218.18	217.62	218.95	215.54	217.41	216.31	219.47	218.55	219.65	217.91	215.69	218.03	218.25	216.84	218.58	220.12	216.59	217.98	217.69	218.26	217.85	217.42	217.82	216.17	217.45	215.95	217.63	215.98	218.36	218.24	216.07	218.06
205.4	203.65	204.37	206.4	203.84	205.77	204.29	204.17	206.03	206.11	204.07	204.87	202.4	205.13	205.1	204.85	204.86	204.08	207.04	203.5	207.68	204.08	205.74	204.05	202.97	205.51	207.5	204.77	206.57	205.9	203.11	205.31	203.43	203.2	204.52	205.63	204.81	206.44	204.53	203.27	205.1	204.9	207.22	205.08	205.26	202.27	206.35	204.28	202.26	206.12
201.05	202.38	201.06	199.83	200.35	202.29	200.31	200.37	201.18	201.45	201.58	203.79	200.74	198.23	202.91	200.47	201.99	202.23	199.37	202.39	201.87	198.01	201.23	200.38	200.97	200.36	199.71	199.65	200.82	199.78	201.17	200.67	200.3	202.31	199.7	200.76	199.6	200.17	203.79	203.26	201.55	199.44	200.73	200.93	200.71	201.48	202.89	198.93	202.3	202.28
202.38	203.69	201.45	203.03	200.56	203.96	201.79	202.76	202.22	201.24	202.44	202.53	200.68	201.81	202.56	203.4	202.94	202.69	203.39	200.93	203.12	200.48	201.32	200.7	202.18	204.07	203.46	202.84	202.57	202.12	200.88	200.69	206.09	201.38	203.67	204.12	201.76	202.18	202.83	204.37	201.09	200.5	201.46	202.77	204.44	202.61	205.26	204.51	202.49	202.03
213.31	215.31	212.38	212.19	212.2	211.02	213.11	211.23	210.88	211.66	209.04	212.54	211.73	213.35	212.54	212.03	211.1	211.84	212.42	213.67	210.76	214.81	212.91	212.3	212.35	213.47	211.92	212.79	211.12	212.98	212.54	211.22	210.38	210.21	210.51	212.79	212.92	211.94	214.52	211.34	211.11	211.17	210.46	212.85	210.96	211.66	212.58	214.75	212.2	213.36
206.76	209.24	207.83	206.13	206.97	207.41	208.39	209	206.18	205.99	204.65	206.71	205.74	208.44	205.22	206.18	207.49	208.97	205.7	207.05	205.73	207.69	206.94	208.61	206.49	207.63	207.75	208.93	206.65	207.53	207.54	210.05	209.23	205.69	207.13	208.04	207.58	206.41	208.94	206.82	208.43	207.51	205.92	208.46	205.07	207.52	205.61	205.2	207.5	209.17
200.26	199.63	199.77	200.37	201.38	200.11	198.7	199.63	199.37	196.74	200.14	200.29	200.41	199.54	200.38	200.6	198.11	199.42	200.61	199.92	200.34	200.95	200.9	199.26	198.1	199.38	198.91	200.81	197.8	199.69	200.08	200.13	199.43	199.52	197.48	199.89	197.11	198.91	198.65	199.47	198.5	198.71	201.49	200.34	200.25	201.15	198.46	199.28	201.42	197.99
204.36	204.51	202.11	203.99	205.86	205.25	201.55	204.44	203.4	203.86	202.17	202.23	205.18	201.67	202.89	201.43	205.87	201.79	202.15	203.78	202.33	202.57	203.92	203.38	205.37	202.64	203.76	203.04	204.94	203.17	202.5	202.15	203.08	202.38	203.45	205.91	205.24	206.61	204.58	204.72	203.06	204.15	205.41	203.32	205.62	204.53	204.16	204.73	205.36	203.67
216.7	219.68	217.25	218.55	216.55	217.32	219.13	218.02	217.53	216.28	218.77	218.74	217.88	220.25	217.41	215.19	216.84	216.47	219.12	217	219.05	217.17	217	217.3	219.59	219.12	216.65	214.89	218.1	220.38	217.23	217.96	219.25	216.85	216.77	215.97	216.37	216.45	217.47	218.1	217.06	219.67	217.92	218.59	219.29	218.59	218	218.29	217.23	217.2
207.09	205.82	204.22	203.01	202.41	209.52	205.41	204.82	204.2	204.32	204.46	204.66	201.87	206.69	207.48	207.67	205.84	202.58	204.79	205.36	205.27	207.45	205.89	205.34	203.65	203.22	205.9	205.74	203.96	206.04	203.92	206.44	205.74	206.85	204.51	203.76	204.66	203.59	205.84	202.79	205.23	203.68	203.24	204.52	204.45	202.76	201.88	203.82	204.85	205.36
203.03	204.79	203.66	203.31	202.57	204.28	205.8	204.26	204.56	202.47	202.87	203.22	204.82	201.83	203.39	204.73	202.64	204.96	205.67	203.95	202.66	202.51	203.05	204.35	203.16	202.68	203.26	204.21	204.79	202.08	204	203.55	204.54	204.81	202.11	202.34	203.14	203.23	203.37	201.62	204.56	205.12	204.78	205.12	206.25	202.16	201.48	205.16	205.49	203.2
215.86	217.93	217.19	217.15	218.39	215.75	217.17	217.23	217.13	217.16	216.35	215.56	218.04	220.43	219.81	213.44	216.96	217.15	216.51	218.24	217.66	217.63	215.09	216.83	216.92	218.59	215.46	218.18	215.34	216.05	217.64	218.03	218.6	218.01	216	214.81	218.03	215.77	218.01	218.45	216.91	216.8	216.74	217.41	217.05	214.67	216.54	215.52	218.47	217.7
205.95	207.9	207.53	207.75	209.39	205.55	207.08	204.73	206.91	206.14	204.77	206.39	205.29	207.56	205.95	205.8	205.81	206.52	206.03	206.52	207.23	206.14	205.62	209.32	206.53	206.19	205.51	203.79	206.63	206.39	206.21	205.51	203.83	205.49	207.2	208.59	204.43	207.08	206.96	206.39	206.1	206.18	206.4	208.41	207.92	208.57	206.95	206.9	206.51	208.01
203.27	202.54	202.56	203.96	202.36	202.34	204.46	203.64	203.65	203.51	200.72	203.21	203.85	205.11	202.79	205.34	203.37	204.85	204.73	202.69	204.21	202.5	202.82	203.64	203.81	202.14	204.15	204.91	203.12	203.92	204	204.8	203.96	203.66	203.82	205.73	205.87	201.36	204.92	202.71	203.12	203.53	203.09	201.94	205.07	202.53	204.95	204.84	204.41	202.68
204.4	203.4	204.1	203.9	203.8	204.18	205.14	206.13	204.2	204.23	202.59	207.67	205.51	204.89	205.01	205.82	202.88	203.36	203.68	205.09	204.79	204.52	203.12	206.02	206.12	206.18	207.37	205.45	205.57	205.79	202.18	204.81	204.49	203.78	204	205.26	204.35	203.8	204.86	203.6	205.02	204.95	205.06	205.13	202.86	204.49	204.24	205.45	206.19	205.9
213.76	213.99	214.97	216.37	215.83	215.65	215.1	213.82	213.99	214.05	215.12	215.07	213.12	213.28	216.85	213.37	212.6	214.09	212.19	213.15	213.36	213.11	213.26	216.12	213.63	212.45	213.14	213.23	215.42	212.91	213.86	212.37	215.09	212.54	215	213.58	214.09	213.47	212.68	212.86	215.92	213.69	212.16	214.26	213.1	213.64	214.29	211.86	213.14	214.94
207.76	207.08	207.14	209.14	207.94	208.47	209.44	206.71	207.6	208.61	208.29	208.29	206.76	207.53	205.62	209.3	206.75	208.72	209.28	208.29	207.96	208.32	210.92	209.32	205.56	206.91	205.94	208.79	207.29	207.03	207.8	206.11	209.28	208.88	206.66	207.54	206.66	208.33	208.07	207.81	208.82	207.76	209.92	206.34	207.48	205.9	206.57	208.48	206.52	205.9
206.35	207.8	206.26	208.92	208.89	207.34	207.26	206.25	206.55	209	208.4	206.99	205.48	211.49	205.76	205.56	205.16	207.48	206.96	209.15	207.52	208.65	207.47	206.41	210.24	209.08	209.11	209.19	208.93	210.43	206.81	208.03	208.31	208.22	209.83	207.04	208.12	209.35	211.24	209.65	207.06	205.77	208.17	207.7	207.38	207.84	207.22	209.85	207.61	208.37
202.13	203.38	201.75	203.78	201.07	202.5	202.16	202.44	201.95	203.88	201.74	202.34	200.93	200.56	202.12	202.24	202.88	202.55	203.48	201.93	202.27	202.6	200.99	201.61	200.59	201.65	201.73	200.82	202.31	201.84	202.11	205.63	204.1	203.5	204.08	200.44	204.75	203.36	201.21	201.25	201.88	200.43	202.08	201.87	205.1	200.74	203.85	202.25	202.95	202.29
193.08	193.37	193.54	194.14	192.49	195.64	194.74	192.5	194.54	194.25	192.12	192.58	194.71	193.34	193.93	193.68	191.65	195.04	192.49	194.59	195.58	195.29	192.94	191.98	195.23	194.89	193.89	193.95	194.5	194.99	195.79	193.36	195.67	192.75	195.63	194.79	195.88	196.72	193.17	193.67	193.82	193.34	194.79	194.79	194.11	194.42	191.84	194.25	195.23	194.01
198.68	198.89	198.27	197.48	196.55	196.01	198.74	196.68	199.62	198.2	198.29	197.13	199.68	198.78	196.3	199.27	197.24	198.27	199.06	198.67	197.92	199.22	198.18	195.34	198.23	194.99	198.89	196.63	195.42	198.46	197.01	197.95	197.34	197.81	198.36	199.75	198.25	197.78	198.26	197.42	198.72	198.27	197.63	196.58	195.9	196.98	197.97	198.29	195.8	198.81
201.91	205.02	202.75	206.04	204.43	200.22	204.12	201.95	203.34	203.95	201.7	204.06	202.45	202.87	202	204.3	202.16	202.5	204.59	204.16	202.79	203.12	204.12	201.71	203.21	204.17	203.52	199.74	202.37	203.08	202.22	202.33	201.5	203.59	204.26	204.5	201.18	202.23	203.14	205.81	203.76	206.49	202.49	203.18	203.24	201.92	201.26	201.96	203.1	203.76
206.33	208.76	209.51	208.97	209.56	207.91	207.48	206.13	208.66	207.83	206.08	208.2	208.17	208.94	208.8	207.03	205.56	207.41	206.04	207.9	208.29	207.62	206.22	208.02	206.81	209.17	205.99	206.5	209.85	207.34	208.46	209.34	208.26	206.59	210.27	208.3	208.06	206.14	209.01	207.71	208.02	208.23	207.63	210.06	206.45	207.5	208.33	206.94	206.37	209.04
216.66	217.57	216.51	215.96	214.75	217.35	218.48	218.15	220.17	217.96	214.78	216.8	217.64	216.73	217.81	217.64	216.78	216.99	216.4	217.24	217.89	216.31	217	217.21	219.27	216.15	218.51	214.99	216.16	215.7	216.71	218.46	216.29	217.15	215.83	215.33	216.06	219.6	216.77	216.15	218.84	215	217.02	218.1	217.49	215.46	216.82	217.19	216.65	218.6
210.11	211.24	212.09	213.58	210.94	211.75	213.17	214.44	212.26	211.16	213.72	213.54	211.14	213.92	212.88	211.22	215.22	213.65	211.01	212.77	214.12	212.88	213.21	212.7	212.85	214.32	213.86	213.65	212.64	214.46	212.37	213.66	212.8	212.39	214.12	214.71	213.3	213.92	210.41	212.94	213.1	212.21	212.77	215.55	213.79	211.58	212.41	216.51	214.37	214.38
209.7	211.46	210.23	206.74	209.87	212.08	210.88	209.68	208.32	210.91	210.13	211.47	210.3	208.54	208.62	211.76	209.41	207.85	208.33	213.17	209.1	210.8	208.02	208.49	209.47	210.66	207.59	210.2	209.39	207.3	208.36	208.41	209.46	209.43	210.63	208.63	207.52	210.57	209.37	209.03	209.29	208.07	211.99	207.96	209.8	210.63	207.94	209.52	209.75	208.47
203.29	202.86	203.69	204.15	202.97	205.63	204.42	204.96	202.58	205.86	205.22	204.27	206.53	202.13	203.75	205.1	202.9	203.68	203.64	202.96	205.55	203.98	204.87	205.24	204.48	203.53	203.45	202.72	204.7	201.13	203.23	204.34	204.25	202.43	206.98	204.99	203.5	206.07	203.95	203.17	205.92	205.17	203.69	204.11	201.85	204.8	204.79	202.62	202.74	203.8
217.89	216.85	218.13	215.68	216.9	218.27	216.72	218.33	217.56	217.59	216.79	217.55	220.05	217.95	217.83	216.05	217.75	219.57	218.34	218.32	217.11	219.73	217.84	218.08	218.27	217.78	218.17	216.62	218.46	219.23	218.62	218.81	218.87	218.04	216.6	218.47	219.37	216.36	218.2	217.96	218.22	219.45	218.25	215.02	216.77	217.56	217.73	218.47	216.43	217.98
209.79	208.74	207.26	209.25	210.31	206.1	209.28	205.58	209.55	208.38	208.67	209.74	208.98	207.24	207.41	208.39	209.66	206.87	208.28	210.04	208.35	209.54	208.4	207.81	208.69	209.41	209.37	208.95	209.48	208.71	209.31	205.87	207.96	208.12	211.63	209.37	208.33	209.03	209.06	209.13	210.71	208.68	208.4	208.92	208.74	208.71	208.61	207.13	208.45	207.53
209.63	211	211.72	207.23	209.8	207.98	209.38	211	209.71	209.89	209.64	206.75	210.1	210.1	210.36	208.02	208.2	210.42	210.64	210.24	207.64	207.49	207.22	211.14	207.04	208.25	208.49	208.04	208.97	207.09	207.5	208.43	209.54	211.28	208.47	209.61	208.34	209.46	209.48	208.71	209.01	211.41	208.76	213.1	207.36	210.62	208.05	209.16	209.38	210.55
203.11	202.49	203.37	206.54	204.76	204.62	203.21	203.17	204.23	204.72	203.78	206.15	206.4	204.96	206.02	202.65	203.98	203.92	204.01	205.99	204.45	203.84	203.94	203.46	203.93	204.29	203.64	206.3	205.89	206.57	205.21	204.47	204.69	204.68	204.95	204.67	204.42	204.78	202.82	204.63	206.51	203.74	205.27	205.39	204.63	205.52	204.56	206.6	207.32	205.39
208.25	209.42	211.39	208.9	206.12	207.04	209.28	209.71	206.74	208.95	208.27	208.89	209.38	211.81	206.92	207.64	209.41	208.96	208.96	210.95	208.68	209.6	208.71	209.26	206.6	209.04	208.54	206.22	209.25	209.99	209.99	210.14	207.08	210.25	208.75	208.79	210.77	209.01	207.99	209.69	207.2	209.27	209.08	209.56	207.18	209.47	208.26	209.54	209.11	210.98
213.49	211.4	214.94	213.3	214.48	211.21	214.32	213.79	213.12	214.25	214.55	211.21	213.6	212.64	213.42	211.77	214.08	213.7	212.43	214.43	213.33	213.17	211.49	212.35	212.94	213.26	213.52	214.37	213.1	212.17	212.07	212.72	214.32	210.93	214.85	213.63	215.12	215.22	211.31	212.5	213.76	213.7	213.98	213.54	213.78	212.67	213.68	213.13	210.6	211.97
207.86	207.09	205.86	207.43	211.02	208.49	208.62	208.94	207.83	206.52	209.03	208.56	208.06	208.35	207.04	207.24	206.21	207.96	206.79	206.23	207.79	208.47	210.37	205.59	209.58	210.19	208.84	208.18	206.21	207.64	208.17	208.78	208.16	208.34	208.81	208.34	206.16	209.42	209.1	207.56	209.3	206.28	208.9	207.73	207.13	207.34	206.75	208.03	208.26	210.78
206	207.51	207.97	208.78	209.73	207.25	208.48	209.93	207.84	207.78	210.39	208.9	210.01	208.09	208.72	208.12	208.83	207.35	206.31	207.58	209.51	207.96	208.62	207.79	209.75	210.72	206.7	206.97	207.03	208.02	210.74	209.19	210.21	210.65	209.55	208.66	210.66	207.79	207.11	208.32	208.3	209.79	207.1	208.17	207.56	207.14	207.55	206.56	208.13	209.24
203.22	204.02	203.76	202.22	203.1	204.09	205.19	203	204	202.26	204.53	204.06	204.29	202.79	205.67	202.57	205.6	203.13	204.68	205.48	203.85	205.1	205.73	205.83	200.72	202.83	206.17	202.38	202.86	205.47	203.49	202.93	204	204	204.51	204.89	204.79	204.27	203.01	203.62	204.8	203.47	203.74	203.52	204.22	203.07	206.48	203.72	201.69	203.52
202.37	202.86	204.24	203.55	200.7	202.8	203.7	202.58	203.38	205.5	201.46	203.28	202.34	204.17	202.49	202.26	203.62	203.8	202.49	198.84	203.52	203.71	204.48	200.67	201.14	202.43	202.84	203.86	201.38	202.79	201.05	203.44	203.54	203.1	204.32	201.75	202.66	201.88	199.51	202.83	203.91	199.69	202.65	202.58	204.88	202.77	201.42	204.33	202.49	202.48
200.16	199.81	197.64	198.7	201.54	199	198.69	198.65	198.02	198.37	199.09	199.78	198.88	199.03	200.69	200.9	198.85	197.2	200.99	199.55	201.05	200.77	199.17	198.51	197.88	200.16	199.58	199.15	196.93	199.66	199.74	199.47	198.04	198.86	199.8	196.83	198.46	198.48	197.84	200.4	201.71	199.7	198.44	198.1	200.65	200.3	200.45	198.75	196.31	196.54
209.87	209.71	207.38	209.94	209.86	208.41	210.57	209.39	208.8	210.15	208.06	209.77	209.52	207.68	209.18	207.77	207.78	208.11	210.12	208.12	208.85	207.21	211.38	208.88	205.42	208.38	208.15	210.29	207.55	207.9	211.02	209.79	209.14	207.47	208.43	208.5	207.77	206.65	210.14	207.82	208.92	210.02	208.21	209.14	210.28	208.16	209.5	209.33	208.83	207.95
208.62	208.38	207.7	208.2	208.03	209.77	210.34	208.8	207.77	208.89	206.95	209.75	208.98	208.42	208.39	208.32	207.42	206.1	208.92	208.85	206.95	207.52	210.82	208.02	207.05	207.96	206.56	206.57	208.84	207.68	209.28	208.44	209.75	206.55	209.76	209.07	211.11	209.5	208.83	210.54	208.12	208.31	209.78	209.03	210.36	209.98	207.77	209.75	209.54	206.38
203.9	201.14	203.04	202.34	203.49	204.89	206.07	203.97	202.34	205.76	204.71	204	206.68	206.69	204.94	205.57	205.61	202.29	203.46	204.64	202.64	205.38	203.99	204.29	204.27	203.67	205.59	203.65	202.4	204.39	201.85	203.52	205.15	202.78	204.01	203.26	204.55	204.61	204.06	201.86	203.06	202.57	203.68	204.21	201.73	203.84	204.17	204.42	202.08	201.38
210.71	211.11	212.56	212.68	211.06	211.61	212.32	210.02	211.6	210.06	211.68	210.28	211.69	213.91	212.13	211.32	210.12	212.92	209.38	212.17	211.45	212.25	209.36	211.54	211.58	211.46	213.02	210.11	213.73	211.27	212.17	210.91	211.8	211.81	210.48	210.55	212.03	212.67	212	214.28	213.58	214.83	210.75	212.52	211.35	210.13	210.14	212.62	213.57	214.11
207.24	206.53	209.06	205.87	205.84	206.57	207.84	209	208.39	209.2	205.51	208.04	205.47	206.35	206.78	205.36	204.1	205.74	207.19	203.87	206.44	207.89	206.21	206.05	205.61	207.32	206.72	205.6	207.01	205.7	207.81	207.89	207.01	206.94	206.31	206.03	206.96	207.37	207.29	208.27	207.47	205.34	205.74	205.63	206.7	205.15	208.04	205.76	205.81	205.22
208.03	208.88	208.31	206.71	209.74	204.45	208.32	206.32	207.57	205.97	206.91	209.29	205.95	208.5	207.91	210.72	206.74	206.49	208.08	209.65	206.1	207.71	208.54	208.41	208.27	208.95	208.1	208.77	209.36	208.91	208.87	206.82	207.02	209.36	209.28	207.28	206.86	209.6	206.42	208.41	207.07	208.35	205.32	206.69	208.5	208.24	210.78	209.55	209.85	208.92
209.53	210.25	208.69	207.33	206.91	208.57	208.92	210.5	208.64	211.4	206.84	208.39	209.5	208.64	210	207.27	209.56	206.08	209.63	209.28	208.12	208.95	207.74	208.91	208.31	211.56	208.68	210.47	208.24	210.29	209.35	209.95	210.01	210.5	209.99	207.48	206.97	207.24	208.24	209.65	206.97	208.82	210.62	211.68	209.47	211.6	209.21	208	207.97	209.26
205.37	203.96	205.67	205.27	204.23	204.82	202.93	202.74	206.56	204.13	205.41	205.85	204.2	203.59	205.66	203.92	206.1	204.12	206.03	203.82	204.14	205.73	204.59	204.64	206.32	203.27	205.37	207.01	206.43	205.82	203.87	205.52	205.27	203.85	204.2	205.02	202.83	204.5	205.16	205.12	206.87	204.18	202.29	206.76	202.14	203.73	203.67	206.39	205.49	204.88
217.22	214.59	218.96	215.99	217.9	217.87	217.82	218.31	217.7	215.77	219.63	216.77	217.26	219.07	216.35	217.2	216.32	216.64	216.06	217.27	218.92	220.51	216.44	216.3	217.26	218.43	218.24	216.14	218.75	217.05	215.65	218.01	217.55	215.99	216.35	218.93	216.94	219.45	215.54	216.56	217.09	214.7	217.62	217.7	216.26	216.56	216.43	218.48	217.54	217.87
200.16	200.73	199.24	197.38	200.35	199.42	201.37	196.89	200.3	200.07	200.45	199.75	200	200.68	198.6	200.38	199.4	200.44	198.25	199.26	200.31	201.43	197.25	200.61	199.84	197.98	200.13	200.22	198.99	200.68	201.35	198.91	200.42	199.34	198.98	198.26	199.61	201.57	198.48	197.73	198.45	199.82	196.97	199.78	199.17	202.43	198.83	201.48	199.82	200.47
206.64	204.49	206.4	206.27	206	206.21	206.21	205.7	207.25	205.91	206.24	207.79	206.66	206.66	206.9	207.42	206.28	208.41	205.06	206.13	205.65	205.31	206.26	206.54	204.83	206.27	204.27	206.82	207.26	204.99	203.38	206.18	204.01	206.33	205.84	207.23	203.55	206.54	206.92	204.5	206.03	206.23	211.18	206.88	206.58	207.38	207.1	206.96	205.99	206.27
199.46	199.99	198.5	199.61	198.18	201.22	201.13	199.47	201.27	198.98	198.9	200.92	200.74	199.86	201.74	200.79	198.77	200.28	199.51	200.41	197.94	200.94	200.1	201.47	197.12	200.48	198.63	199.88	200.91	200.5	200.52	200.89	198.11	197.96	199.93	197.96	195.13	198.92	199.69	199.66	199.28	201.56	198.64	199.85	199.3	199.81	198.96	197.49	198.04	196.63
204.34	203.04	205.16	204.11	202.84	205.25	204.53	204.7	204.46	206.38	204.21	203.88	204.79	203.9	203.81	203.04	203.02	203.16	204.67	204.58	204.78	202.78	203.18	204.07	200.74	202.07	204.72	204.45	204.45	202.96	202.16	203.21	204.38	202.53	202.62	204.25	204.42	205.29	204.11	203.51	204.54	203.93	203.49	206.34	202.74	201.82	205.02	203.02	203.43	203.55
218.39	219.14	220.21	216.32	217.06	217.67	218.35	216.11	219.56	217.94	219.2	217.96	219.82	217.29	218.16	217.54	217.39	217.91	217.43	216.47	218.76	215.91	217.15	220.05	217.01	216.96	218.59	218.58	217.52	218.06	219.18	216.22	218.29	217.78	218.46	218.31	217.67	218.49	217.3	216.64	218.15	217.53	217.9	217.98	216	216.02	218.13	217.03	218.11	219.06
217.88	217.28	216.91	216.56	217	216.84	215.56	216	219.22	216.07	215.45	217.52	217.15	216.13	217.8	217.31	219.09	218.66	215.8	213.25	215.22	216.66	215.32	218.96	217.77	216.22	215.05	220.16	215.94	213.7	215.37	217.05	216.87	218.24	217.07	217.08	216.06	216.19	215.98	216.32	218.75	217.1	215.91	217.54	214.99	215.65	218.35	216.8	215.53	218.54
208.19	209.73	210.12	208.66	209.02	208.66	209.12	208.7	207.75	209.64	209.33	208.08	209.02	207.19	208.86	211.31	207.05	208.9	209.51	210.09	208.83	209.44	208.35	209.41	206.58	209.19	208.29	205.94	209.2	209.71	208.6	209.63	209.84	209.5	209.65	211.67	207.66	209.08	208.22	210.57	208.61	207.57	207.42	209.01	205.22	209.2	206.53	208.89	209.58	206.06
208.43	206.41	206.57	206.68	208.94	209.1	207.05	206.57	211.23	205.84	207.52	208.65	206.75	209.11	208.81	208.9	206.89	206.45	207.67	207.9	206.29	207.02	209.14	208.71	207.56	207.85	206.55	207.25	207	208.71	210.46	208.06	206.77	209.01	206.59	206.52	206.62	207.85	206.07	207.79	205.5	209.54	208.58	209.6	206.54	207.57	209.14	204.89	208.08	208.59
197.82	199.35	200.07	198.74	197.25	199.87	197.87	200.2	198.9	199.06	199.12	199.33	200.67	197.13	198.18	200.24	199.03	200.39	199.63	199.95	199.86	197.53	199.91	196.73	197.61	198.95	200.22	198.15	199.37	198.12	200.46	200.95	200.12	200.28	200.39	198.08	197.94	197.48	200.09	200.48	199.13	200.61	199.33	199.3	196.98	200.5	198.45	200.41	200.45	199.37
193.45	193.5	197.75	196.58	194.27	194.61	195.9	194.37	193.43	195.79	191.89	196	195.66	193.6	195.72	195.14	195.58	195.11	196.24	194.63	195.18	196.88	193.09	195.6	195.08	194.21	195.35	193.76	193.95	196.26	195.19	195.26	195.64	192.27	193.89	194.34	195.2	195.9	198.5	196.61	193.25	194.15	194.53	196.53	194.18	196.09	197	196.43	196.51	195.02
202.22	202.58	204.86	200.63	204.53	202.29	201.94	202.15	201.9	199.84	202.57	203.21	200.62	203.49	202.63	203.09	203.56	203.32	202.15	203.57	202.38	203.66	202.21	203.6	200.33	201.62	200.93	202.84	203.43	203.03	203.59	202.26	201.91	205.07	201.1	202.62	202.77	203.52	203	203.25	202.45	203.25	201.02	202.27	199.24	202.31	204.01	202.64	203.13	203.74
198.71	199.69	200.66	199.33	200.13	198.88	199.49	200.02	199.67	199.55	200.39	201.43	199.58	201.04	199.74	198.29	202.16	200.37	200	197.31	199.15	201.67	199.47	198	198.36	200.67	200.45	197.19	199.71	198.92	198.65	199.12	201.86	199.72	200.39	199.42	197.2	201.2	199.81	198.65	198.23	197.69	198.8	201.75	199.56	199.45	195.45	198.82	199.04	197.65
198.44	199.89	198.04	199.49	199.23	199.4	198.49	201.54	198	201.54	200.59	198.18	197.82	198.43	197.52	198.01	199.96	199.38	199.24	201.46	198.42	200.05	200.85	197.97	201.14	203.02	199.32	199.95	200.42	199.58	199.43	198.78	199.14	200.24	198.99	200.28	198.24	198.89	199.57	201.5	198.23	199.98	200.41	201.42	199.8	199.61	200.48	197.96	199.85	197.57
209.31	208.92	208.55	209.27	206.92	207.24	207.42	207.74	205.76	205.5	208.37	208.31	209.61	209.42	209.71	206.74	207.85	207.92	206.49	207.73	206.54	208.46	206.83	206.61	206.8	210.58	205.44	207.6	206.87	209.92	206.49	209.6	204.99	208.14	207.04	208.66	207.35	205.75	205.58	207	208.23	206.4	209.28	207.6	208.53	207.71	207.01	209.08	207.98	207.51
204.42	205.18	203.36	202.71	204.02	204.4	205.98	203.2	204.88	203.81	205.4	206.57	207	206.77	205.05	204.4	204.43	206.1	204.41	205.34	204.64	204.14	206.68	205.46	204.25	202.12	203.94	205.08	206.46	202.39	204.87	201.8	205.82	205.79	204.25	203.8	202.2	204.5	202.98	205.1	205.51	204.91	203.07	204.59	206.02	204.76	205.25	207.36	202.11	204.92
202.37	203.49	201.96	203.03	202.22	202.14	203.14	202.6	204.03	202.71	201.62	202.08	202.84	200.66	202.64	201.56	201.9	203.7	203	201.1	203.81	202.96	201.83	204.5	202.98	203.39	202.31	203.62	200.64	203.63	204	202.59	200.44	203.09	203.31	202.91	199.58	204.2	204.2	201.06	200.47	201.39	203.75	201.39	203.3	203.37	203.16	203.13	205	200.47
214.8	215.18	216.22	215.74	216.88	217.55	216.06	218.13	215.4	216.43	217.03	216.11	218.97	218.2	218.4	215.61	217.23	219.78	215.72	218.79	216.63	216.68	217.5	215.26	216.91	216.1	218.95	215.35	217.96	220.01	216.16	218.63	221.73	215.56	219.05	217.29	216.83	216.43	213.58	217.34	217.04	216.78	216.48	214.07	216.08	217.37	217.32	217.32	217.92	215.89
198.22	199.83	198.07	198.35	199.15	198.3	196.87	199.26	198.91	198.75	197.93	199.23	199.62	196.29	200.11	199.31	202.81	199.79	198.12	198.3	195.31	196.48	198.59	197.36	197.43	199.64	198.94	198.51	197.95	197.66	200.33	198.68	198.98	199.13	198.18	198.59	200.13	197.16	198.84	199.09	198.33	198.08	198.23	198.02	198.61	197.09	199.37	198.56	197.65	199.24
214.74	215.31	214.12	214.84	211.31	213.22	215.62	215.89	215.53	212.56	214.58	213.95	214.36	212.95	213.84	212.61	213.75	212.92	212.22	214.67	212.56	212.97	210.85	212.26	213.02	212.21	213.76	212.01	212.95	214.62	212.84	213.22	214.63	213.6	214.8	212.86	212.57	212.01	214.44	212.71	212.34	213.52	210.87	215.93	214.22	213.81	214.36	214.68	212.33	213.1
199.61	198.34	198.49	199.27	197.73	199.45	195.47	197.72	199.08	198.68	197.92	197.42	198.1	196.87	197.67	198.49	198.51	197.46	197.61	197.38	199.92	200.91	197.82	197.84	199.6	199.43	196.44	195.74	196.74	196.8	196.17	198.33	197.8	199.5	198.88	199.03	197.08	199.92	197.63	198.99	196.15	198.62	199.13	196.39	200.68	198.32	195.85	197.51	198.92	196.86
210.71	209.07	208.02	208.87	210.04	209.17	206.66	206.17	210.16	207.42	208.91	207.9	208.93	211.41	209.67	208.56	208.64	208.73	209.05	208.44	206.75	209.39	209.11	210.32	208.69	211.07	209.55	209.04	209.17	209.15	209.94	209.97	209.25	210.59	206.35	208.88	207.83	207.16	208.89	207.95	209.38	209.45	208.08	208.78	208.45	208.26	206.37	210.09	209.04	208.37
204.89	204.84	204	202.85	202.32	203.06	202.72	204.43	204.68	204.66	203.93	205.5	204.44	203.48	204.22	202.86	203.87	205.34	203.27	202.68	203.73	203.67	202.92	203.32	205.18	203.77	205.51	204.5	205.66	203.08	203.56	203.06	202.32	203.74	205.02	203.55	201.18	203.41	203.06	203.75	203.31	203.6	203.42	206.18	205.91	205.51	205.24	203.27	206.3	204.28
201.91	202.6	200.99	204.02	202.82	202.93	202.63	205.02	204.14	203	202.49	201.5	200.98	204.39	204.5	202.22	203.51	201.17	204.07	203.52	203.21	201.24	202.75	201.86	203.29	203.29	204.44	203.46	204.59	201.38	201.43	200.55	205.21	203.94	200.94	202.26	202.4	202.58	201.88	203.57	203.97	204.09	201.92	202.6	203.19	202.11	202.84	202.66	204.03	199.85
203.28	206.2	201.16	204.07	203.74	203.94	203.48	205.01	203.41	202.29	204.37	204.69	205.57	205.1	204.63	203.17	202.51	203.41	205.04	203.36	201.88	202.03	202.28	202.86	203.94	204.97	204	203.9	203.47	204.87	204.75	204.28	205.14	202.7	202.3	202.52	205.64	203.24	204.67	204.41	202.63	204.52	203.61	202.46	204.18	205.35	206.21	202.81	202.83	204.74
207.29	207.76	208.95	208.59	208.59	208.45	207.96	208.3	210.14	208.53	209.27	206.9	208.85	209.94	209.93	209.12	210.26	211.36	206.87	207.01	209.33	209.26	209.24	210.51	208.64	207.52	209.95	208.03	208.99	210.84	209.22	208.17	207.88	208.47	210.19	207.73	208.58	209.12	206.86	206.85	207.77	208.84	209.18	210.26	210.38	208.57	209.75	208.72	206.86	209.16
209.53	211.52	211.66	209.72	211.79	211.53	210.75	212.8	210.13	210.86	210.35	212.02	212.89	209.9	210.26	210.83	214.07	212.61	212.51	210.38	209.65	211.16	211.14	213.61	213.27	212.41	211.22	211.59	212.64	209.95	211.41	211.75	212.27	212.55	211.41	212.29	212.58	212.18	212.61	210.4	211.56	211.27	213.02	211.19	211.86	212.24	210.71	210.49	209.24	212.76
205.47	207.05	206.05	207.23	205.39	206.4	204.15	206.66	205.81	203.21	206.11	208.89	203.86	207.22	205.42	207.44	205.05	203.95	206.41	205.44	206.58	204.93	205.88	204.58	205.82	205.79	205.54	204.22	204.7	205.46	204.9	206.08	207.13	205.76	205.34	205.85	206.05	203.39	203.8	207.66	206.74	209.27	206.53	203.9	205.02	204.31	204.32	205.78	203.79	204.91
215.72	212.33	212.53	212.32	212.34	212.32	212.96	211.39	211.04	215.02	211.31	212.79	213.41	214.91	213.09	212.2	211.03	213.3	212.34	213.44	214.98	213.02	215.27	211.86	210.13	212.81	211.79	213.52	211.42	212.29	212.91	213.59	211.23	213.32	214.17	213.02	211.7	213.2	213.79	214.34	212.61	211.65	213.86	212.84	212.25	213.05	211.71	213.98	211.25	214.6
206.81	208.68	207.15	207.94	211.01	210.31	205.11	206.3	208.86	210.06	207	209.17	207.85	208.62	210.6	209.64	207.35	207.56	206.27	208.04	209.79	207.01	208.2	208.44	209	207.66	206.61	209.12	206.77	209.52	207.4	206.9	207.69	208.05	207.98	208	208.16	206.9	208.04	207.78	207.57	208.55	209.99	209.53	208.3	208.3	207.92	206.48	207.68	210.73
208.81	209.67	206.92	208	207.31	208.98	209.17	211.4	208.02	209.72	210.7	208.79	208.11	212.54	206.57	209.96	210.04	208.99	208.96	208.41	210.3	206.62	209.29	209.2	209.58	209.57	208.95	209.95	207.72	209.26	209.83	209.88	208.97	209.15	207.94	208.99	210.32	209.67	211.61	210.41	211.44	208.58	208.98	210.13	211.16	207.7	209.86	208.8	209.91	209.7
213.37	212.34	212.69	209.6	212.39	213.71	212.12	212.76	212.73	209.98	211.91	212.3	210.41	213.38	213.96	211.62	211.9	211.56	212.52	213.41	213.38	213.38	213.69	213.61	213.4	212.5	210.14	209.73	214.61	213.75	214.91	210.99	213.19	212.28	212.95	211.39	213.57	212.46	212.39	211.76	211.46	216.15	211.66	214	212.19	211.87	211.38	211.98	214.49	210.94
199.07	200.34	198.83	200.42	200.18	198.54	199.29	198.59	201.2	199.18	203.4	198.87	198.89	200.02	199.23	200.53	199.08	200.21	199.73	198.31	198.89	196.98	198.12	201.3	200.22	200.2	200.69	198.01	197.95	201.05	199.95	197.99	198.72	199.81	199.12	199.33	200.17	200.37	198.93	200.07	199.16	199.54	198.3	200.66	199.39	199.31	196.97	200.44	198.7	197.09
202.02	200.23	205.53	203.88	204.74	200.73	203.27	204.36	201.72	201.55	202.35	202.77	204.68	204.11	205.28	205.64	203.3	203.61	202.91	204.81	203.29	204.38	203.35	205.04	204.4	204.36	204.7	200.16	202.51	205.25	202.01	203.19	202.92	203.47	204.99	203.48	202.89	203.79	205.04	204.6	203.28	204.09	202.89	202.66	204.96	203.15	204.05	203.53	202	202.79
210.99	208.65	206.92	208.39	209.07	208.75	210.49	208.85	208.98	209.65	209.82	207.08	207.02	209.24	208.39	207.4	210.31	208.98	209.15	209.89	206.27	207.18	207.79	209.69	209	209.1	208.85	207.69	208.62	210.51	209.01	206.57	210.41	209.43	209.12	210.27	208.1	209.69	208.77	208.49	208.64	206.81	206.86	207.93	207	207.06	209.01	206.44	208.08	208.07
202.28	202.37	203.27	204.3	203.92	203.42	204.95	206.42	204.85	204.77	204.45	204.12	207.57	203.17	202.57	204.57	206.04	204.42	204.74	203.51	203.7	203.54	203.28	204.78	205.19	204.76	206.73	202.36	205.16	203.52	202.62	204.7	205.26	202.15	203.93	208.12	203.3	204.22	205.42	202.39	205.17	204.12	201.98	206.89	205	205.51	202.89	204.09	203.21	202.67
205	204.91	206.47	205.97	203.8	204.32	205.19	203.96	204.98	204.91	205.31	206.62	201.74	207.26	203.01	204.08	204	206.5	206.74	204.05	203.89	205.9	205.39	203.55	203.53	205.66	207.61	205.85	204.79	204.94	204.12	206.71	204.7	203.22	206.82	204.51	205.52	206.84	205.88	203.88	207.81	206.79	202.83	205.19	205.92	202.24	205.91	204.91	205.38	203.78
210.94	210.34	212.21	209.34	212.13	211.4	211.33	210.86	211.26	210.15	210.86	211.43	212.23	211.75	212.92	213.47	211.33	210.88	211.38	212.05	212.21	213.28	212.77	209.41	212.18	210.48	211.43	213.28	210.07	214.04	212.07	211.16	212.64	211.89	213.97	210.4	210.74	212.96	212.12	211.5	209.65	208.88	211.84	212.62	211.56	211.17	210.46	213.29	213.32	211.65
208.92	207.57	208.36	209.61	209.42	208.68	209.52	207.23	208.2	210.36	210.82	206.73	208.38	209.16	211.63	207.65	208.28	207.07	207.67	207.38	211.67	210.04	207.52	207.7	208.38	207.97	208.8	208.18	207.52	206.88	206.67	207.19	209.5	208.46	209.1	207.48	205.77	210.24	207.45	206.65	207.74	208.85	208.74	208.99	207.42	207.23	208.59	207.17	208.51	212.51
203.46	203.37	201.96	203.1	200.71	204.29	202.69	202.12	202.22	202.55	200.57	202.68	203.64	201.76	202.84	201.54	202.45	203.84	202.72	202.61	203.16	204.07	205.04	202.6	202.85	202.11	204.01	205.64	202.73	202.31	202.84	202.85	201.32	201.09	201.98	202.79	201.72	202.91	203.13	202.17	202.32	204.53	202.4	203.89	201.04	203.73	200.92	201.54	202.69	202.94
211.17	211.71	210.06	210.66	210.27	213.36	210.65	212.19	209.41	211.9	211.34	212.08	210.91	210.47	210.73	211.7	211.73	210.87	210.66	213.95	211.77	211.71	211.48	211.7	212.3	212.73	209.85	212.43	211.02	212.51	213.7	210.55	212.08	213.26	211.5	210.74	211.87	211.22	211.28	212.04	213.31	209.17	210.96	213.53	210.11	213.13	211.2	211.8	210.29	213.53
209.23	208.56	207.78	208.39	206.47	206.86	208.12	208.73	207.71	206	208.26	209.49	209.41	208.24	208.52	210	207.09	207.7	208.44	208.33	209.87	205.94	211.18	207.46	208.94	207.5	209.14	209.46	209.45	208.1	210.23	207.37	207.96	209.3	207.67	210.28	210.71	209	208.26	209.88	207.02	208.89	206.29	207.94	208.29	209.04	207.81	209.01	208.12	206.29
205.61	206.99	207.08	209.52	209.51	205.29	206.67	207.44	206.57	206.99	207.21	206.99	205.04	207.42	207.98	208.34	208.13	207.61	209.13	207.83	207.96	206.58	205.13	208.33	209.62	209.27	206.63	206.52	205.39	207.24	207.53	207.97	208.75	208.63	206.6	208.78	205.3	207.7	207.77	206.1	208.85	207.99	207.31	209.99	208.14	208.55	206.69	208.42	207.71	205.8
209.13	208.26	209.67	210.29	208.43	210.79	210.86	208.25	208.44	208.3	209.18	211.52	208	210.56	209.29	210.79	211.09	210.46	210.14	209.46	210.88	210.22	212.07	209.32	210.05	211.94	210.59	210.45	208.87	209.74	211.01	208.14	207.65	210.88	209.01	207.66	208.97	208.73	209.35	208.3	210.98	210.08	207.94	210.79	208.9	210.12	211.38	208.97	209.78	208.83
207.81	207.68	207.97	206.67	209.74	207.11	207.08	207.97	205.25	207.39	209.59	206.11	207.9	206.2	208.72	207.06	207.59	207.89	206.97	207.87	206.93	204.23	207.49	207.98	207.05	206.57	208.05	209.07	209.05	208.54	209.33	206.88	205.65	207.38	207.59	207.83	206.94	206.74	206.23	208.62	206.68	206.98	204.71	206.9	204.98	207.35	207.17	207.27	207.2	207.81
212.62	211.08	213.48	213.63	213.1	212.64	210.37	210.71	211.85	210.97	212.36	213.01	209.05	208.79	211.23	213.18	211.54	211.09	211.97	212	212.45	210.07	210.07	210.85	213.14	212.22	210.21	210.93	213.61	215.09	212.82	210.65	210.45	210.83	207.64	212.21	211.81	212.14	208.93	211.62	210.64	212.86	213.13	207.7	212.67	210.39	210.41	209.87	209.45	210.69
203.05	203.74	200.94	204.55	199.3	202.15	203.86	201.83	202.45	204.1	203.22	200.06	201.63	204.01	202.81	201.71	203.86	203.22	205.24	204.36	203.34	201.7	203.07	202.73	202.16	203.46	202.53	202.74	200.83	202.02	202.75	200.31	203.37	201.97	202.81	201.92	202.6	201.73	201	201.68	201.3	202.89	200.31	201.38	202.82	202.01	201.26	202.1	201.82	203.73
217.51	218.83	216.25	217.46	215.99	216.67	216.88	214.81	220.21	216.91	216.91	217.56	217.19	216.08	214.28	216.65	217.2	216.26	219.23	219.11	217.96	218.78	216.25	215.87	215.28	215.57	216.38	218.24	218.56	215.45	214.59	218.21	217.11	218.17	216.32	217.25	219.99	217.75	217.52	217.25	219.89	217.92	218.12	218.04	216.99	218.59	216.98	215.28	217.68	215.53
208.01	208.29	207.69	206.44	210.03	208	207.53	209.72	210.04	206.88	208.45	207.42	208.95	209.01	209.76	208.31	208.03	206.36	208.68	207.37	209.82	209.61	209.6	209.35	210.58	208.59	206.07	209.39	207.56	208.68	209.81	208.87	209.71	208.68	208	208.52	210.29	206.66	210.66	207.63	207.73	209.99	207.75	209.43	207.46	207.42	208.05	209.78	210.21	209.61
210.83	211.21	211.54	211.17	211.3	212.2	211.68	214.16	211.2	210.44	212.21	211.43	211.46	209.77	210.63	212.84	212.15	213.88	214.04	211.35	211.99	214.13	211.55	212.17	210.11	210.44	212.49	211.53	212.88	211.79	209.72	210.26	211.55	210.29	211.3	213.46	212.92	212.01	211.28	213.42	210.82	211.75	210.36	214.68	210.1	211.45	210.38	211.72	211.8	211.67
209.8	209.86	208.22	207.94	209.32	207.47	206.36	207.79	209.44	210.2	208.22	208.01	211.6	208.23	207.98	207.3	208.22	207.73	209.84	206.88	209.86	210.03	211.06	208.74	207.6	206.69	209.46	207.99	209.33	209.79	210.11	208.4	208.82	210.33	210.34	207.14	208.41	208.34	206.71	210.75	207.9	208	208.22	207.34	209	207.07	209.69	207.89	208.11	209.48
198.99	198.97	199.81	199.65	197.45	198.08	197.17	196.02	200.67	199.19	196.38	195.45	195.32	197.77	197.97	198.56	199.36	198.49	199.16	196.69	198.58	196.61	197.54	196.53	197.77	199.71	197.95	199.24	199.91	197.03	198.53	197.45	197.9	195.82	198.2	198.67	200.1	201.15	195.41	198.83	195.66	200.26	199.65	198.57	197.71	199.33	197.95	198.53	198.23	198.13
203.25	202.5	203.89	202.45	205.27	202.37	201.2	201.04	201.72	203.28	203.28	199.34	202.54	203.99	203.16	201.12	202.03	202.5	199.7	204.07	203.53	201.57	200.35	202.94	203.01	200.67	201.85	203.08	202.73	202.5	201.33	202.98	204.31	201.7	203.44	201.67	199.93	204	201.9	201.59	202.59	204.26	202.73	202.04	201.61	203.77	199.85	201.37	203.28	203.02
202.68	203.58	203.63	206.74	203.59	205.18	205.41	203.79	202.75	204.1	205.69	204.35	202.3	203.07	204.66	203.67	203.85	205.58	204.59	203.14	202.5	204.69	204.21	199.86	204.33	203.81	205.76	203.13	202.32	204.37	202.19	203.14	204.68	204.72	202.05	204.14	202.37	206.29	201.94	205.15	204.59	204.57	205.14	203.01	205.43	203.07	204.61	202.52	204.26	201.31
211.31	211.98	211.96	211.86	212.3	212.26	210.43	212.34	210.24	210.96	211.76	211.5	212.7	212.13	211.43	210.45	212.71	210.41	213.5	210.47	210.42	210.66	211.24	213.03	211.13	211.21	212.24	210.55	209	211.96	212.96	213.28	211.39	210.48	213.79	210.91	210.79	209.85	213.54	213.09	211.69	211.26	209.92	211.95	212.62	209.51	210.99	212.48	214.23	210.26
208.26	206.87	208.75	208.85	206.5	206.74	206.85	208.03	208.22	207.51	206.11	206.17	207.65	209.73	207.71	207.07	209.11	205.82	205.82	205.57	208.13	206.44	207.67	206.85	207.57	206.63	207.3	207.54	205.36	211.13	206.64	209.53	208.38	208.22	206.3	208	206.15	207.2	207.98	208.71	208.98	208.71	207.96	207.51	206.29	207.07	206.86	208.7	207.33	208.53
199.8	200.79	198.64	200.38	199.6	200.36	201.24	200.97	198.11	199.68	203.12	200.2	199.06	198.41	200.54	199.97	200.96	200.56	201.64	201.64	201.69	197.34	200.43	198.12	201.33	201.21	199.88	199.94	199.77	200.31	201.04	202.41	200.36	199.87	199.04	201.02	202.22	199.69	202.14	202.83	200.27	200.88	200.28	201.15	199.17	201.92	200.65	199.16	199.67	200.59
216.44	216.98	216.8	218.73	215.77	218.29	217.63	217.39	219.04	216.79	215.77	217.53	219.48	217.41	217.2	215.53	216.11	217.62	218.16	216.87	217.33	218.09	217.06	218.42	214.58	216.2	214.58	215.96	217.76	217.6	219.68	218.8	215.49	215.82	217.95	218.5	214.55	218.24	213.61	215.8	217.64	214.95	214.61	218.46	218.14	218.29	217.76	214.87	215.54	215.64
207.1	208.14	207.09	204.56	203.16	206.54	205.64	208.05	207.9	205.89	205.45	206.08	205.81	207.18	204.77	207.21	207.72	206.36	204.77	208.56	205.13	205.81	206.96	207.44	206.41	207.33	205.85	205.21	206.53	206.11	206.59	205.8	206.72	206.81	205.96	207.48	207.68	205.03	205.84	207.89	205.5	204.79	205.57	204.74	209.42	206.55	207.39	205.74	207.28	206.35
205.31	208.22	206.92	209.5	210	208.13	207.87	208.71	205.77	208.12	207.46	209.83	210.32	207.03	207.29	206.34	209.35	208.77	207.54	207.29	209.26	209.13	209.79	206.7	207.82	206.04	207.35	207.93	209.76	205.34	207.69	206.69	209.5	208.32	208.18	207.37	207.44	207.24	207.92	208.7	207.09	205.49	207.23	205.21	210.44	208.18	209.62	210.43	210.09	209.13
201.3	200.94	201.44	202.61	203.16	202.85	200.69	201.39	202.24	200.34	202.3	201.69	203.1	200.65	201.15	201.3	200.49	201.34	202.11	202.94	201.32	201.61	201.94	201.3	203	202.86	201.5	201.11	202.67	200.83	202.61	200.6	203.28	203.78	202.99	202.17	201.02	203.64	200.42	201.81	202.02	203.2	203.66	203.59	203.49	201.72	204.22	202.96	203.17	203.48
218.26	217.14	217.33	216.94	217.07	218.71	218.75	217.48	215.96	219.63	216.68	217.55	217.31	218.26	218.78	217.81	216.68	216.63	219.82	219.2	215.95	216.97	216.92	216.95	217.96	216.45	218.71	218.63	216.34	217.28	217.93	218.19	216.04	217.22	216.33	218.51	218.54	216.46	217.84	219.24	218.51	217.91	217.23	215.32	216.96	218.16	218.63	218.2	215.01	218.21
202.28	206.16	203.38	204.25	204.38	204.36	207.61	202.36	205.68	202.72	203.48	204.79	203.63	205.99	203.39	204.25	203.93	203.24	206.63	207.41	204.02	206.09	206.44	205.37	204.88	204.46	204.82	204.84	206.8	203.57	203.37	204.26	203.17	202.47	205.83	202.67	204.48	204.01	204.42	205.05	202.38	203.88	206.11	204.27	205.89	205.19	206.01	205.16	204.65	203.81
206.5	209.42	207.99	207.2	209.08	209.65	208.61	209.64	208.85	208.05	208.04	208.06	206.76	206.85	207.38	207	208.29	206.03	210.14	208.41	208.19	207.68	205.9	209.74	206.85	208.2	207.6	208.91	208.72	208.13	209.69	211.04	209.04	209.44	207.83	208.59	209.47	208.19	207.66	209.71	209.04	208.38	208.08	207.03	208.58	208.76	209.26	207.3	207.76	208.25
201.11	200.33	204.89	198.73	201.92	202.18	204.25	201.93	199.7	202.14	202.61	202.5	203.53	200.94	202.2	200.95	201.48	202.63	200.71	203.37	202.24	202.61	204.82	204.54	201.56	203.96	204.69	203.5	202.34	200.77	204.34	202.56	200.52	201.32	203.03	200.73	201.4	203.65	200.83	203.14	200.78	202.87	204.03	203.78	201.98	203.81	199.06	201.52	202.71	200.45
218.25	215.81	218.44	216.3	217.1	216.25	216.52	216.29	216.01	218.77	217.3	218.49	217.21	218.34	218.03	217.47	218.49	216.5	217.09	216.52	215.48	215.87	218	217.66	217.03	217.55	216.65	216.25	217.78	214.71	218.44	218.55	217.87	217.28	215.01	218.4	216.8	217.35	215.82	219.1	217.73	219.02	218.2	219.37	219.55	216.63	219.87	218.85	217.04	220.06
211.59	210.46	208.9	209.46	207.29	208.34	206.63	209.52	207.1	208.18	208.84	207.29	208.39	211.61	209.17	208.27	210.73	208.19	209.13	209.2	207.81	208.34	208.04	210.48	208.82	210.91	210.31	207.98	207.91	208.27	207.12	208.42	207.43	207.54	207.76	210.14	209.88	208.42	209.46	209.54	207.99	209.07	210.56	208.5	207.34	208.35	207.81	210.62	211.07	208.97
193.54	193.3	194.79	192.65	194.55	193.09	193.35	196.12	196.24	194.46	194.39	194.11	193.7	194.6	194.6	193.01	193.18	194.28	192.69	196.39	195.54	193.23	194.86	194.65	194.84	192.38	194.37	194.65	191.65	193.83	193.66	195.3	194.06	191.32	196.36	192.49	194.18	195.11	195.73	193.26	193.05	193.77	194.18	192.36	194.45	193.06	195.04	195.64	194.68	194.73
208	209.74	206.4	207.68	208.02	207.31	207.32	207.64	208.33	207.46	209.45	207.89	207.83	206.03	208.02	207.92	208.15	209.47	207.82	206.58	208.67	209.06	206.89	207.46	206.26	208.43	207.8	206.14	207.38	209.48	207.51	208.26	206.65	207.94	206.84	207.74	207.08	209.15	207.48	207.09	207.72	209.45	208.18	208.92	209.79	206.29	209.07	208.65	208.67	206.29
208.17	205.31	204.92	203.65	203.55	204.93	205.49	204.37	204.7	203.02	201.53	204.34	205.56	203.36	203.24	204.29	203.91	206.27	204.35	203.01	204.05	201.82	203.31	202.24	203.83	202.86	203.12	204.6	201.49	203.9	205.35	203.2	203.14	204.09	205.55	204.17	204.3	204.91	202.56	203.05	203.98	202.64	202.33	203.47	205.06	204.66	202.43	205.29	203.67	203.03
205.11	203.88	204.63	203.12	203.94	203.49	203.44	204.49	202.93	202.65	202.49	203.63	204.94	203.4	203.48	208.62	204.03	204.17	203.47	203.45	204.01	200.82	204.52	205.02	202.5	204.67	201.82	203.79	202.89	201.7	202.23	203.82	202.38	203.61	203.38	202.79	203.12	204.86	202.01	201	203.17	203.45	202.25	203.79	201.89	202.74	203.49	200.35	201.59	202.63
208.17	207.56	210.59	209.53	208.99	207.59	208.73	211.05	208.35	210.42	207.64	207.88	210.41	208.77	210.27	208.48	209.5	207.72	209.75	209.28	205.8	210.16	204.62	207.08	208.8	208.5	207.24	208.8	209.64	208.68	209.38	206.96	209.46	208.25	208.98	207.47	207.75	207.39	208.29	210.13	208.52	208.72	206.68	210.04	207.59	207.97	209.73	210.3	208.2	208.65
211.57	211.62	210.48	213.43	213.18	211.93	212.18	213.38	210.37	214.04	213.15	209.62	212.1	212.01	212.09	212.68	211.3	210.33	211.64	213.48	211.83	212.69	211.4	210.47	210.31	210.9	211.13	211.99	211.44	212.54	211.55	211.32	209.67	211.09	210.72	212.13	214.82	213.11	210.68	212.03	212.87	213.01	212.35	212.8	211.44	214.12	212.43	211.04	211.58	212.91
203.36	204.23	202.43	203.43	203.45	203.41	202.5	202.44	205.26	204.75	203.45	203.17	204.34	203.25	202.49	201.05	203.02	202.25	204.54	203	203.09	201.1	204.11	202.53	203.28	204.71	205.52	204.4	202.81	204.26	204.48	205.81	201.05	203.32	202.24	204.9	202.68	202.76	202.44	202.4	202.14	204.12	203.37	201.46	202.81	202.72	206.07	201.97	202.22	202.91
207.63	210.16	207.34	208.56	209.99	207.48	206.66	208.52	209.44	209.1	207.8	207.45	208.6	207.12	206.76	207.92	210.01	210.86	207.59	210.42	208.9	208.34	209.01	207.47	209.81	208.28	210.91	209	208.87	209.12	208.91	208.77	208.35	210.4	209.16	209.8	208.29	210.06	208.31	207.21	208.33	211.06	209.42	209.31	208.81	209.64	208.48	209.27	209.84	208.83
194.31	193.52	197.07	195.14	193.76	196.51	195.59	195.37	195.39	196.16	194.16	194.16	194.62	195.92	194.86	195.39	196.44	193.99	197.47	194.18	195.2	196.23	193.9	193.9	195.21	193.97	193.89	195.18	194.25	195.11	194.8	196.35	195.52	196.41	194.82	194.73	193.88	194.41	192.57	194.23	194.87	194.78	195.09	193.5	194.12	195.44	195.44	194.96	196.34	196.35
202.92	205.72	205.45	203.89	205.23	207.39	203.47	205.34	205.34	202.12	205.09	206.43	205.7	204.99	201.88	206.53	206.91	204.42	203.86	205.51	203.93	201.89	203.84	205.15	205.94	204.18	205.97	206.71	204.46	203.04	205.75	205.14	204.47	206.42	202.51	205.86	203.52	204.68	203.66	203.72	206.07	204.63	207.32	204.11	204.36	202.96	204.44	206.39	204.72	203.46
205.13	203.76	206.92	204.8	207.37	203.81	205.98	204.4	205	203.75	206.53	203.52	205.39	205.2	204.35	205.61	205.03	206.27	203.7	203.85	205.01	204.35	203.07	204.99	205.15	204.62	204.94	206.26	205.25	206.82	202.02	205.64	206.77	204.18	203.87	204.87	205.89	203.71	204.16	204.65	203.59	204.08	202.72	205.7	203.17	205.34	203.55	205.25	204.76	204.44
199.34	204.54	201.83	199.77	201.52	199.91	200.71	203.54	200.5	200.38	200.64	202.94	201.14	200.62	200.98	203.13	202.24	202.74	201.69	199.32	200.65	199	200.77	200.91	201.14	198.67	202.14	200.58	201.89	202.01	202.17	200.82	202.95	199.83	200.87	198.94	202.33	203.03	200.2	203.66	202.2	202.24	202.42	201.1	202.88	202.65	200.44	199.66	200.41	199.76
192.9	191.83	194.5	193.65	193.49	194.64	193.55	194.25	194.74	192.7	192.66	195.86	193.32	195.79	193.67	197.24	194.4	192.21	192.35	192.92	193.1	194.13	192.74	193.08	196.15	195.18	194.17	193.64	192.98	195.13	194.09	194.12	194.37	195.07	194.06	195.19	194.45	192.93	194.07	195.26	192.49	195.95	195.73	194.82	193.91	192.48	192.99	196.4	194.97	196.86
207.52	207.79	206.69	209.08	207.84	208.1	208.29	209.98	208.15	206.73	208.28	209.62	210.42	212.29	209.12	210.69	208.16	207.04	208.64	206.33	208.93	211.15	210.66	209.42	209.06	208.46	206.63	208.35	207.06	206.05	208.2	207.99	208.3	208.81	209.05	209.49	211.73	206.98	208.78	210.1	209.33	208.77	209.57	208.71	211.28	207.54	209.91	206.48	207.39	209.57
212.1	210.44	211.68	209.94	213.16	213.23	210.44	211.87	212.1	211.74	213.29	213.24	211.15	212.39	213.25	212.31	211.92	213.63	212.6	210.66	211.99	211.49	210.87	211.48	210.64	213.04	214.27	212.33	209.96	211.65	213.26	210.2	212.07	209.65	213.46	208.19	210.73	211.21	213.35	213.74	210.23	211.01	212.11	214.32	210.55	211.61	212.15	210.37	211.75	212.73
205.72	203.45	205.05	202.97	202.58	204.4	208.36	202.73	202.98	203.62	202.24	201.6	202.59	203.3	205.42	201.8	202.98	204.44	203.04	202.27	203.65	202.73	205.24	201.44	203.32	202.98	204.27	203.81	203.77	203.42	204.24	203.82	204.1	202.03	202.72	204.94	203.73	205.21	202.98	204.31	204.51	204.13	202.58	204.33	204.96	204.41	205.22	202.82	205.18	202.89
213.71	213.52	212.68	212.97	212.79	211.92	211.82	211.07	211.88	214.97	211.71	213.32	211.9	212.71	211.78	211.8	210.22	211.42	210.24	209.92	213	211.21	210.18	211.94	213.25	213	211.48	213.82	211.76	213.09	211.61	212.17	214.21	212.28	210.21	212.55	210.02	210.07	212.1	212.23	211.49	211.86	215.47	213.26	210.39	208.46	211.96	211.02	210.29	211.02
205.61	203.92	205.56	205.2	205.31	203.64	206.22	203.7	203.71	204.62	203.32	202.27	205.77	203.12	202.99	206.42	207.68	203.09	204.45	206.41	204.15	204	204.67	207.47	206.51	204.73	201.48	205.41	205.88	206.79	205.7	203.4	205.4	206.19	203.74	202.37	205.36	204.51	205.58	205.01	204.56	205.73	204.57	203.67	206.69	204.34	205.87	205.77	204.83	206.33
204.86	206.05	202.6	202.95	205.81	206.06	202.34	204.41	203.91	204.66	203.04	202.15	205.83	205.02	204.22	204.51	202.52	202.37	205.08	205.04	205.26	205.01	204.52	204.72	204.24	203.03	205.2	202.31	203.26	204.33	202.84	204.77	206.8	203.97	204.99	205.97	205.21	206.09	201.56	203.34	203.78	203.97	204.87	206.33	202.36	203.68	202.71	203.14	206.47	203.82
197.76	198.81	201.1	198.67	198.44	201.64	202.57	197.16	199.59	201.44	201.11	200.05	198.43	198.91	200.19	199.02	200.19	199.12	199.33	201.22	198.04	200.71	198.92	200.14	202.78	199.32	200.03	201.01	201.12	200.68	202.1	200.59	197.83	198.96	199.08	200.55	199.51	201.52	200.45	199.01	199.52	199.47	198.9	198.49	200.13	199.17	200.54	201.69	201.94	199.46
194.46	196.13	195.59	194.03	194.12	193.4	193.09	197.23	194.17	196.09	195.44	195.3	194.57	194.45	192.41	196.27	193.55	194.94	194.02	193.64	194.73	194	195.02	194.07	194.61	193.06	194.68	193.75	194.49	192.88	193.92	191.97	192.51	194.32	192.93	193.07	192.72	195.32	193.86	195.19	195.18	198.27	193.79	195.96	193.1	191.38	194.2	194.38	192.79	191.88
203.42	203.8	203.54	203.17	203.35	204.87	201.6	206.07	202.28	200.53	203.33	203.47	202.65	204.83	202.96	200.96	205.37	203.85	202.13	203.22	203.8	203	204.13	204.63	201.5	202.11	200.06	204.83	204.56	204.22	201.24	201.76	201.04	204.98	203.57	203.57	201.38	202.55	203.08	203.09	202.8	203.66	203.91	202.3	201.46	205.04	202.48	201.65	204.92	203.24
203.61	201.97	205.31	200.78	201.63	201.44	202.92	201.07	202.46	201.31	202.99	205.09	205.09	203.58	201.57	204.09	202.64	205.27	202.07	205.22	203.64	202.98	202.09	203.49	203.4	204.81	201.54	203.03	200.91	202.38	201.21	199.81	202.04	204	203.98	201.52	202	204.44	201.26	201.31	202.34	202.28	202.66	202.61	205.24	202.85	203.43	202.72	203.31	202.02
208.23	207.63	206.3	207.49	206.11	208.49	207.01	208.3	207.28	209.17	207.13	207.85	208.2	206.65	207.69	206.4	207.65	207.29	206.86	207.5	209.12	207.16	207.66	210.49	209.21	206.89	208.27	208.66	207.54	206.33	209.68	207.89	206.77	207.33	210.64	205.72	206.39	208.08	207.96	209.24	208.4	206.64	206.27	206.75	209.29	206.03	208.09	208.11	206.85	206.45
211.41	210.09	210.24	208.37	208.46	206.85	208.6	209.4	207.05	209.34	212.02	209.92	208.35	208.34	208.35	211.29	208.71	209.72	210.71	209.88	209.79	209.41	209.74	211.02	210.48	209.81	208.73	209.41	211.04	209.6	209.84	209.32	207.55	207.73	208.29	209.79	209.6	207.44	211.2	208.76	211.74	210.71	210.61	209.54	208.09	209.49	208.15	211.78	209.5	211.07
207.23	209.16	207.59	210.05	208.34	206.82	206.18	207.24	209.07	208.96	208.12	211.37	210.13	207.47	208.9	208.02	205.31	209.07	209.24	207.39	208.98	209.19	210.17	208.58	207.88	209.41	209.4	210.48	211.35	208.91	208.72	208.42	210.67	211.46	208	209.58	207.61	210.24	210.38	207.77	208.44	205.87	209.58	208.19	208.77	208.82	204.6	209.62	208.73	208.9
203.79	203.89	202.4	204.13	206.32	207.45	203.8	206	204.84	204.66	206.88	204.24	206.26	205.32	204.85	205.55	205.9	204.44	204.49	204.56	204.11	204.5	202.21	202.88	203.58	200.99	206.42	204.22	206.17	205.68	207.21	205.35	203.97	203.93	206.1	201.86	205.14	204.59	204.27	205.64	204.38	204.53	204.81	206.68	202.75	203.96	204.91	203.9	203.35	203.29
202.87	205.79	203.42	204.29	201.98	203.9	204.38	204.28	202.17	202.42	201.5	203.13	202.14	204.78	203.77	203.54	203.17	205.35	202.26	201.77	203.1	202.64	203.98	202.48	201.53	204.29	202.9	203.78	203.1	203.79	202.25	204.22	204.63	204.61	202.05	204.05	203.4	204.26	204.28	203.1	203.24	201.51	202.42	204.81	203.56	200.86	201.63	203.13	203.2	204.01
208.05	209.54	207.63	208.51	205.86	211.52	208.94	207.12	209.28	208.77	209.58	208.06	209.64	208.76	210.61	207.23	209.66	206.91	207.21	208.66	207.87	209.38	206.64	209.16	209.02	209.15	206.77	212.56	209.43	209.01	209.67	208.06	210.16	209.59	210.45	210.15	206.94	207.62	209.72	207.9	209.8	208.78	206.36	207.99	208.1	209.76	209.03	208.8	208.31	208.91
202.22	199.77	198.33	198.76	200.92	201.82	199.49	199	200.54	201.79	200.01	198.94	201.81	201.09	201.59	202.25	200.6	201.08	201.02	201.16	199.38	201.13	201.75	201.07	202.95	201.07	200.77	197.58	199.99	199.08	200.11	199.22	199.37	201.06	199.46	199.37	198.82	199.23	200.07	198.64	200.24	201.84	197.77	199.79	200.08	201.55	200.85	199.73	200.33	199.67
210.42	209.64	211.76	211.96	212.75	212.58	211.91	211.42	210.33	209.16	208.63	213.14	211.25	212.41	213.17	211.42	214.16	210.68	213.73	211.52	212.79	210.51	209.38	211.08	210.56	212.34	208.49	214.09	211.41	213.25	211.43	212.3	210.75	211.61	212.55	209.19	210.87	210.96	212.86	211.61	211.1	211.97	209.75	212.62	210.22	211.52	212.02	210.97	214.28	210.11
204	202.93	202.47	204.06	203.73	202.48	203.53	204.3	201.58	202.24	202.98	201.82	205.59	205.39	203.04	205.13	202.14	205.01	206.92	204.93	205.85	202.22	202.89	205.73	204.91	204.57	203.98	205.58	204.38	204.27	203.71	201.76	203.29	201.09	204.3	205.59	204.04	200.91	201.77	204.26	203.04	203.71	203.74	202.97	203.83	203.49	205	201.84	205.39	204.14
210.81	210	207.68	208	209.88	210.46	206.76	208.86	210.64	208.01	207.11	207.59	209.61	209.01	208.54	207.45	209.18	208.06	208.33	208.8	208.65	208.87	208.48	209.14	210.63	207.62	208.56	206.47	209.25	210.46	207.97	208.15	210.23	209.86	208.19	205.92	209.26	208.61	209.79	210.23	209.91	210.41	208.43	209.79	208.99	208.05	208.92	210.75	208.47	207.34
201.78	201.22	203.06	206.37	203.75	203.29	204.19	203.91	203.69	203.35	200.75	201.68	203.78	204.26	204.02	200.58	201.75	202.16	201.13	202.65	203.38	204.48	203.36	204.65	200.96	202.24	203.26	201.08	202.29	202.34	201.63	203.66	205.08	203.17	204.09	203.56	203.95	204.15	202.43	203.18	203.37	203.7	204.53	201.69	205.05	202.23	202.66	203.45	203.05	202.87
220.02	217.4	217.7	215.02	216.69	216.5	216.14	216.76	216.88	216.29	216.76	217.68	217.44	216.59	215.46	217.61	217.29	217.65	219.01	217.79	217.93	213.7	217.26	217.12	216.86	216.43	218.23	218.4	214.47	216.18	216.16	218.5	217.18	217.85	214.01	216.99	218.04	216.84	214.89	217.63	216.34	215.11	217.11	215.38	214.47	216.23	218.53	215.48	216.31	216.16
202.05	205.38	202.79	204.39	202.09	202.37	204.53	202.34	204.26	201.08	204.02	204.78	202.78	203.89	203.92	203.33	203.34	205.8	204.8	203.72	204.52	207.11	203.45	204.49	204.21	202.63	202.84	203.6	201.97	204.61	203.01	204.56	202.37	204.54	203.78	205.53	205.12	204.76	205.99	205.59	203.77	202.71	204.8	205.84	205.37	203.78	204.19	204.13	204.26	204.17
207.61	208.21	206.55	208.87	207.85	206.94	205.93	209.39	209.11	209.48	208.64	207.52	208.32	209.53	208.37	208.4	207.88	208.24	212.83	208.09	205.79	209.23	208.26	208.59	207.33	207.53	208.14	210.26	208.55	208.26	210.77	209.78	206.57	208.27	210.66	208.48	211.49	210.16	209.67	208.43	209.18	208.26	208.46	207.09	210.15	210.86	206.98	209.33	208.76	208
211.77	213.76	212.29	212.46	211.87	214.12	213.75	210.91	212.46	210.82	213.74	213.02	211.73	211.95	211.39	213.72	211.45	211.93	210.17	214.29	212.26	211.38	211.87	211.47	213.71	211.26	213.96	211.33	213.84	214.79	213.06	214.6	215.37	212.31	211.14	211.44	213.75	213.65	215.9	211.96	210.01	211.87	210.95	211.58	213.29	211.53	213.37	211.6	211.28	211.92
208.83	207.49	206.28	208.85	208.91	208.33	207.85	208.46	209.13	206.68	206.98	209.65	206.13	207.16	209.2	207.81	208.85	207.64	207.78	208.51	207.42	207.05	207.59	207.62	209.88	207.99	208.68	204.75	207.89	208.26	206.94	205.83	205.42	206.11	206.77	208.01	207.04	207.81	206.87	206.97	207.41	210.67	206.47	207.43	206.62	209.48	207.09	207	208.57	207.24
209.41	208.84	209.03	206.67	207.33	207.83	209.71	207.1	210.54	208.27	209.74	208.38	210.16	208.6	211.08	209.41	208.45	209.36	209.01	208.89	209.55	208.63	210.93	207.33	208.17	209.08	208.49	208.73	207.23	209.66	209.96	208.32	209.16	209.11	207.39	208.66	208.23	208.33	208.93	210.34	206.74	207.45	209.9	209.1	209.81	207.56	207.91	209.1	207.97	210.22
216.41	219.12	218.21	218.46	216.97	216.88	218.68	216.58	219.76	219.84	217.28	218.97	218.74	218.61	217.22	219.04	218.28	218.16	216.22	216.99	217.16	217.91	217.34	217.23	216.56	216.54	217.76	217.37	217.93	217.48	218.44	215.56	218.17	220.22	216.36	218.38	220.01	219.34	216.18	217.54	216.11	219.11	216.16	218.64	217.51	218.04	218.06	214.59	219.03	219.29
201.07	198.42	201.26	200.16	202.37	201.15	201.63	199.18	200.33	200.38	201.75	199.1	201.88	200.83	202.16	198.11	201.39	200.92	200.09	200.09	200.79	199.78	203.24	200.51	199.48	200.17	199.38	200.53	199.99	201.02	199.81	200.16	201.37	200.75	200.04	201	199.72	202.45	200.22	200.2	199.97	199.75	199.58	201.35	202.93	199.54	202.45	199	200.8	198.42
207.01	208.61	205.31	206.89	208.51	207.89	206.91	210.08	207.2	209.67	207.5	209.8	207.4	207.57	207.98	207.72	207.45	207.95	208.65	209.96	208.9	209.02	207.57	206.82	207.37	206.25	208.2	207.64	208.39	208.37	209.09	210.24	207.55	207.99	207.59	206.86	206.58	207.54	205.97	209.34	206.47	208.55	206.56	207.49	207.45	208.02	209.41	209.51	209.24	209.88
199.23	199.93	198.74	201.05	197.95	199.86	200.42	198.75	199.42	199.07	197.62	200.59	198.59	199.35	201.18	199.69	199.25	196.49	199.3	199.41	200.99	200.71	200.23	200.06	201.07	199.43	200.57	198.46	199.95	200.82	200.37	199.5	200.14	199.72	200.86	198.03	199.62	199.21	199.48	201.25	201.83	198.09	201.47	200.32	197.89	199.28	200.13	198.03	197.22	200.29
209.01	210.09	209.56	209.86	209.46	205.71	208.04	209.71	208.01	208.9	208.15	208.85	207.04	211.89	208.17	209.1	207.62	209.15	208.94	209.66	206.33	208.61	207.28	208.48	208.11	209.01	208.72	206.74	208.41	213.91	207.43	209.13	209.05	207.6	209.24	208.09	209.23	207.57	208.32	210.78	209.26	206.62	208.16	208.42	209.54	209.72	207.86	208.36	209.54	207.85
213.19	208.44	214.7	212.33	211.35	212.52	212.95	212.01	211.2	210.84	214.3	213.38	212.08	211.29	210.31	212.47	212.13	211.29	211.63	211.1	212.72	209.88	211.56	211.31	212.04	210.47	212.36	212.31	211.6	211.25	209.25	210.61	212.02	210.48	211.68	210.78	208.61	213.51	211.07	212.6	212.42	213.46	212.25	210.48	209.77	212.68	213.31	210.8	210.33	211.46
208.96	209.82	209.81	209.97	208.61	210.2	208.86	207.55	206.64	211.1	212.22	208.16	207.58	210.84	211.74	210.68	210.8	209.78	208.09	209.73	209.77	208.22	210.98	213.23	209.63	207.84	209.75	206.28	207.66	208.03	210.01	209.96	211.1	207.97	211.77	209.58	208.89	209.89	211.19	207.9	209.77	210.49	210.85	208.39	210.89	210.37	211.18	209.03	209.58	208.93
201.22	201.11	198.2	200.69	198.85	201.29	199.49	201.43	198.98	197.87	201.89	200.29	199.12	200.72	201.52	200.75	198.74	201.56	201.19	199.34	200.06	200.9	200.65	200.75	201.85	202.86	199.84	198.87	199.77	199.4	202.72	201.5	200.28	200.93	199.78	197.81	203.75	199.99	199.7	201.9	202.91	199.58	200.24	200.39	199.95	200.52	202.48	201.65	200.3	201.1
217.46	217.07	216.99	216.6	217.07	216.76	215.65	216.24	217.35	217.28	216.64	217.89	218.19	218.65	217.42	216.07	218.42	217.86	218.22	216.66	216.96	216.72	214.82	217.61	218.38	217.99	216.73	218.86	216.89	218.4	217.55	217.82	215.51	216.9	216.1	216.47	217.69	215.09	218.03	218.75	217.15	217.22	216.24	217.18	217.88	214.96	218.48	217.41	216.57	218.7
199.65	199.7	200.04	199.92	200.45	198.39	199.96	199.41	202.08	197.26	199.41	199.13	199.11	202.6	199.35	198.84	198.89	201.48	199.65	199.42	198.97	199.44	198.22	198.44	198.98	200.67	200.1	199.4	199.13	200.2	198.03	200.15	197.54	198.86	200.51	200.22	197.83	200.22	198.79	197.16	199.53	198.02	199.16	197.73	200.05	198.13	197.92	199.67	196.18	199.63
209.68	213.56	210.08	214.74	213.2	211.61	211.13	212.69	213.52	212.72	210.46	211.78	209.83	211.12	211.53	210.7	211.86	211.33	212.03	208.98	210.68	213.78	214.58	210.35	209.4	210.66	211.4	211.28	210.81	210.82	211.39	211.76	211.25	211.08	213	211.91	211.17	209.58	210.54	210.66	213.63	211.46	211.63	211.34	212.45	211.67	212.27	211.68	210.93	213.63
203.73	203.47	204.57	203.71	204.98	204.44	204.96	202.81	203.78	204.53	203.37	206.67	202.69	204.72	201.97	201.97	206.57	204.26	204.59	204.83	206.9	204.77	205.06	203.65	206.11	204.14	203.7	204.09	203.52	202.2	204.47	203.76	203.9	203.83	205.73	205.66	203.92	201.37	203.21	205.37	202.8	204.93	204.74	203.1	204.76	205.28	202.17	205.05	205.32	201.44
199.81	198.91	202.26	198.93	200.12	200.03	201.51	200.52	199.66	200.14	200.13	199.35	199.13	199.24	199.06	202.87	200.33	201.18	199.54	200.3	199.67	199.89	201.94	199.65	200.23	201.7	201.53	201.56	200.53	201.76	200.01	201.39	198.57	200.19	200.89	201.26	200.36	201.87	199	198.57	199.64	200.99	201.15	200.87	198.29	200.85	201.76	201.34	198.32	200.45
214.18	213.99	211.66	210.4	214.5	213.49	209.83	211.27	211.21	211.06	210.63	208.96	211.5	211.62	213.56	211.59	213.49	210.83	212.68	212.01	211.53	211.58	211.51	213.43	212.22	212.33	212.4	211.28	213.11	213.77	211.56	212.1	213.74	212.53	214.44	210.02	211.25	213.11	211.99	214.77	212.37	212.84	210.98	211.93	211.93	211.16	209.49	213.94	211.71	211.94
216.96	217.85	216.32	220.05	215.76	215.11	216.72	214.69	218.97	216.39	216.35	218.55	216.91	217.96	219.85	216.15	217.09	216.08	216.34	217.36	218.15	216.39	215.84	217.22	217.24	215.26	218.63	215.86	216.7	217.96	217.63	217.16	218	217	217.23	215.62	215.91	217.08	220.02	219.42	217.4	216.47	218.59	215.83	216.72	216.09	217	216.59	217	218.61
209.64	208.43	211.03	210.83	210.46	208.46	210.69	208.98	210	209.41	207.05	210.04	208.68	210.3	210.22	208.44	208.98	207.09	209.27	209.53	210.08	210.79	207.39	209.78	210.36	211.1	210.43	210.4	209.29	207.24	209.07	210.47	209.41	209.38	209.28	210.82	207.7	207.66	208.04	209.86	208.21	211.31	209.9	209.41	209	210.46	208.6	210.67	209.68	212.65
206.61	210.72	206.73	206.15	206.82	208.52	206.82	208.58	207.15	207.82	206.99	207.58	206.83	206.77	209.17	205.97	207.2	209.55	207.12	208.49	208.5	208.83	207.88	208.93	210.09	205.86	206.81	206.78	205.17	209.18	208.73	209.48	206.89	208.55	208.3	207.61	207.87	208.24	206.13	204.86	209.36	207.55	207.03	205.61	208.91	208.89	206.63	206.57	207.71	209.65
201.37	199.96	199.59	201.76	201.76	199.01	202.56	201.61	201.35	199.79	201.42	197.63	200.48	199.3	201.26	201.38	199.4	200.67	200.82	198.6	202.91	201.16	201.67	201.89	201.48	199.66	200.45	201.17	197.86	197.83	200.54	201.26	199.38	198.03	203.19	201.63	201.74	201.1	200.37	200.91	198.45	201.33	200.71	198.72	202.45	199.37	200.51	200.75	199.01	198.82
201.56	202.75	203.33	203.69	205.42	202.81	204.96	205.54	204.39	204.72	203.28	203.25	202.11	201.91	203	202.67	205.45	203.22	205.02	202.5	204.68	205.19	203.17	200.3	205.23	203.22	203.75	204.77	203.18	205.34	203.61	201.5	201.18	203.9	201.82	202.89	203.16	202.21	205.77	203.88	203.83	206.81	203.74	203.35	205.14	201.38	204.67	204.57	201.43	203.67
199.65	199.46	200.38	199.54	201.24	199.4	196.97	202.01	199.74	198.7	197.1	199.35	200.87	201.13	202.1	199.35	200.53	200.35	199.23	201.99	199.04	200.77	199.93	201.36	199.15	198.09	199.97	202.64	200.5	202.69	201.62	200.72	197.38	202.43	198.94	201.57	198.83	203.64	201.62	200.72	200.63	200.83	201.29	203.79	198.4	198.25	199.26	198.88	199.72	201.13
207.84	209.25	208.46	207.71	207.13	206.42	207.96	206.08	205.21	204.87	206.26	209.13	210.08	206.82	207.04	208.62	210.12	207.61	207.84	207.79	206.96	207.44	208.53	206.77	207.49	207.06	208.11	209.71	208.02	207.4	206.4	207.41	207.09	208.97	208.52	209.38	207.48	208.39	209.03	208.87	207.97	206.86	207.94	208.28	207.73	209.13	208.09	208.9	207.44	208.42
210.43	207.65	206.13	207.54	206.48	205.35	207.97	208.23	209.58	210	208.4	205.86	207.54	207.09	207.85	206.83	208.39	208.48	207.01	206.57	207.51	206.6	208.78	205.41	207.87	205.74	206.59	207.37	209.03	208.41	206.57	208.13	206.02	207.25	207.98	204.66	210.8	207.73	206.9	209.77	204.64	208.39	206.91	205.94	208.24	208.62	208.5	208.7	208.92	208.87
196.22	195.79	195.24	193.34	195.05	195.11	194.75	192.63	193.01	196.46	195.45	194.28	193.44	197.52	198.22	194.36	193.33	195.08	194.03	195.35	198.05	195.39	194.46	195.13	196.55	196.83	194.95	192.72	195.39	194.65	195.64	194.49	196.53	197.63	193.98	195.73	193.02	195.58	195.62	195.57	194.33	197.09	195.23	195.01	194.2	193.6	193.91	196.13	196.41	194.1
203.76	201.34	201.69	202.96	204.75	203.72	204	201.9	204.32	204.72	204.55	203.58	202.36	203.88	204.11	202.04	204.28	202.99	205.84	205.07	203.03	204.51	204.85	202.27	203.79	202.81	204.03	203.68	203.22	203.7	205.28	206.03	200.86	202.75	204.94	202.68	201.84	204.19	205.08	203.42	204.79	204.74	203.5	203.49	203.37	203.55	205.49	203.5	204.48	204.31
216.63	218.44	216.69	216.1	217.81	218.28	217.89	216.41	216.11	216.44	217.62	216.98	218.22	217.3	216.81	217.34	217.98	217.22	215.43	215.93	217.55	218.32	218.05	216.29	216.04	217.1	216.27	218.91	219.18	216.3	218.49	215.82	215.26	216.5	218.61	217.69	217.45	219.18	217.56	217.02	217.09	218.92	215.61	216.45	217.05	215.32	216.94	218.1	216.81	216.64
214.06	214.71	213.33	212.62	213.18	214.73	215.27	212.99	214.56	212.85	215.29	213.59	212.66	214.24	215.94	213.54	214.03	211.75	216.09	215.08	214.81	213.05	214.36	213.63	213.21	211.14	213.5	214.24	214.31	214.63	213.85	211.24	213.57	213.56	214.23	212.28	212.46	213.32	214.62	216.46	212.75	215.46	212.74	213.15	211.2	214	214.17	214.8	215.25	214.05
207.65	207.2	208.24	208.26	208.18	207.25	207.33	207.71	208.73	207.67	207.72	208.21	207.84	207.82	208.45	206.89	210.8	207.91	207.54	205.9	208.39	207.43	210.07	208.1	209.83	206.87	207.68	208.9	209.39	208.25	207.67	209.02	206.73	211.36	208.75	207.66	207.84	208.31	206.76	205.16	206.84	208.74	207.19	205.29	210	207	209.65	209.15	206.26	209.11
208.93	206.77	206.64	207.52	208.34	207.42	205.83	207.45	207.68	208.65	209.8	207.53	206.81	205.87	209.2	208.48	208.88	208.73	206.86	208.5	208.77	210.06	207.33	207.03	207.48	209.93	208.04	208.4	206.69	208.8	207.36	207.88	206.63	207.45	206.83	207.91	207.98	207.78	206.67	207.8	208.86	207.92	208.12	207.44	208.69	207.32	208.01	209.29	206.52	204.88
209.84	209.6	208.93	208.62	209.64	208.73	207.26	207.92	209.81	207.23	207.81	210.21	208.06	206.98	208.58	207.72	207.97	209.04	209.13	207.42	207.09	209.03	210.35	208.09	211.8	209.87	206.33	206.9	205.8	209.86	209.29	207.9	209.6	208.01	206.68	209.34	208.84	209.08	208.64	208.57	207.59	208.85	207.5	209.71	209.52	210.46	207.53	206	206.64	208.04
210.12	213.97	210.9	212.85	210.98	211.13	210.29	212.83	212.22	214.03	211.85	210.41	213.65	210.48	211.28	213.32	210.34	211.63	211.14	211.85	210.98	210.61	211.13	212.76	212.51	212.22	210.37	210.74	213.13	213.34	210.55	211.86	209.66	210.66	211.5	210.89	211.38	210.34	213.03	211.98	211.89	213.4	211.75	211.21	211.26	211.02	212.1	212.93	211.31	213.2
204.99	202.44	204.29	203.95	204.34	204.48	203.17	202.32	205.65	202	206.52	202.67	204.38	202.24	201.47	202.72	200.58	201.03	203.46	203.19	203.21	201.86	203.95	201.52	202.95	200.25	202.43	204.57	204.09	203.95	202.04	201.98	202.86	203.31	203.69	202.21	202.93	201.81	202.52	202.82	203.1	203.7	202.59	205.86	203.03	201.26	204.6	202.93	202.94	202.68
206.51	205.56	208	207.15	206.3	206.9	208.62	209.19	206.4	205.6	207.37	205.73	206.5	207.46	207.74	204.43	206.66	204.82	207.78	206.1	207.64	206.46	207.23	205.39	207.82	207.92	204.02	205.01	207.54	204.77	206.45	207.03	206.7	205.16	207.62	207.29	206.18	206.11	204.88	206.73	206.26	207.02	205.42	205.45	206.6	207.39	208.18	205.09	207.01	205.84
204.34	203.57	203.71	203.07	205.69	204.12	203.34	204.55	200.67	202.34	205.39	205.26	203.71	205.15	203.98	203.55	203.63	204.07	205.58	201.14	202.2	203.34	203.56	204.41	206.24	202.91	201.01	203.29	203.53	205.65	204.88	202.29	204.05	202.86	205.96	203.97	203.45	203.16	203.68	204.53	202.06	204.94	203.22	201.52	203.36	205.07	202.06	204.97	201.62	203.1
199.7	197.29	197.94	196.78	198.31	197.21	197.47	197.6	195.77	197.23	197.86	201.91	198.95	198.29	196.25	198.08	196.5	195.52	197.72	200.76	200.24	196.77	198.87	197.46	199.68	197.64	198.37	199.1	196.79	197.01	199.32	199.04	198.66	195.04	199.42	196.59	198.51	200.06	199.27	197.53	199.14	198.77	197.17	198.89	196.6	197.79	196.52	197.41	198.06	197.28
202.88	203.58	204.13	203.15	205.08	201.83	204.19	203.12	205.75	204.94	202.81	203.14	201.06	201.89	205.59	203.35	204.39	201.3	203.23	203.59	205.36	203.63	202.13	201.85	205.34	203.94	206.57	202.37	204.77	204.58	200.63	204.21	202.72	203.22	200.87	203.13	203.75	204.45	204.82	203.16	203.06	204.16	203.81	202.59	203.32	201.36	201.92	201.84	203.94	203.91
207.93	208.98	207.21	206.3	209.86	211.56	207.62	207.67	204.65	205.83	208.9	206.21	209.66	207.43	208.56	209.33	207.35	207.22	206.63	209.6	207.65	208.08	207.62	208.9	206.56	208.61	207.42	210.82	207.51	208.39	206.7	207.16	208.1	207.13	208.32	208.02	206.13	207.7	208.31	206.73	209.39	209	208.86	209.45	207.03	208.07	207.83	208.48	207.02	208.99
203.16	206.36	204.18	203.95	203.07	205.14	204.85	205.08	201.78	206.45	207.56	205.41	203.02	205.23	205.42	203.11	206.94	203.96	206	202.27	203.98	205.38	203.64	204.08	205.09	204.12	205.19	204.48	206.91	205.09	204.61	205.81	202.47	206.89	205.18	207.17	203.25	204.29	204.22	203.03	204.19	205.82	204.67	206.23	204.47	203.6	203.03	202.78	203.61	201.56
210.8	214.39	212.15	213.95	212.54	213.35	213.07	212.63	213.54	210.49	212.74	213.79	209.93	213.1	211	209.9	212.01	210.37	210.32	211.4	213.28	211.6	212.12	212.98	212.01	212.58	212.35	211.78	210.7	211.76	212.18	211.36	212.83	212.36	212.35	211.51	213.08	212.5	213.37	212.57	213.63	214.49	213.26	210.96	210.64	212.38	212.68	212.66	212.35	213.26
209.2	210.24	209.65	208.97	210.25	211.3	212.35	210.05	208.8	210.83	208.93	211.21	208.61	211.68	210.18	209.46	209.31	210.56	210.56	210.22	209.27	210.9	208.94	209.47	207.65	208.53	209.26	208.14	210.25	209.38	209.3	208.5	210.4	208.32	208.58	207.58	209.37	207.01	207.99	209.55	209.06	209.94	211.07	210.84	209.2	211.06	209.22	209.14	208.71	207.21
202.42	201.77	203.15	200	204.62	201.75	199.94	202.64	201.68	203.08	201.37	204.74	203.28	201.72	201.98	204	201.52	201.61	203.39	203.58	200.1	202.47	204.24	205.09	203.45	204.34	204.41	201.13	199.8	203.73	202.57	201.98	201.9	203.25	202.47	200.86	201.74	203.35	202.95	205.02	202.55	201.78	201.51	205.08	202.97	201.7	202.14	202.21	201.47	202.38
217.83	216.12	216.46	216.37	217.29	214.45	215.77	219.12	214.95	218.36	218.34	215.94	217.38	217.74	215.44	218.01	215.92	214.85	214.71	216.42	217.96	218.4	217.08	216.36	217.57	215.67	217.12	216.87	218.79	218	217.26	216.39	219.2	218.64	217.95	216.6	217.15	218.71	216.7	216.52	215.92	217.94	215.63	218.24	215.98	216.75	218.19	218.04	216.73	216.95
200.29	199.68	199.22	199.39	201.91	201.32	200.93	201.67	199.1	202.2	202.21	200.45	199.59	200.12	200.52	198.25	199.08	199.49	200.36	201.35	200.82	200.86	200.11	202.06	198.81	201.14	200.09	201.35	199.19	200.01	201.16	200.82	202.88	200.23	201.14	201.23	199.42	200.12	201.83	198.23	200.78	199.63	199.22	198.98	202.68	201.68	200.35	203.07	200.82	198.95
210.68	213.3	213.16	212.81	210.48	209.42	211.22	212.19	212.75	213.34	211.41	212.31	213.33	213	212.56	207.27	213.72	211.06	212.9	212.56	212.17	211.53	212.65	211.36	211.88	211.44	213.83	211.83	212.1	212.66	210.67	212.7	212.12	214.12	210.55	213.02	214.55	214.68	212.02	211.95	211.9	211.83	212.95	209.26	212.64	212.23	212.8	210.39	213.42	214.83
204.88	204.21	202.45	203.97	204.78	204.91	202.36	202.39	203.91	204.34	203.17	206.44	202.42	205.78	202.43	202.01	205.91	202.74	202.86	205.76	205.11	203.14	203.42	202.72	201.14	201.35	201.71	202.86	203.32	203.7	203.71	203.5	203.69	203.07	201.92	204.2	204.11	204.61	202.77	202.84	205.14	202.99	203.34	203.79	204.81	205.03	202.49	202.82	205.51	203.5
205.63	205.73	204.26	203.05	203.64	204.21	203.69	204.38	204.13	203.87	202.57	203.85	203.11	201.47	202.63	200.2	202.78	205.72	203.12	204.19	205.49	203.82	205.43	203.01	204.36	202.17	204.46	204.54	200.96	203.05	204.07	203.29	204.01	203.69	202.31	204.93	206.49	202.95	205.33	205.43	205.05	204.19	204.48	203.23	202.44	203.56	202.56	203.65	202.84	203.04
207.72	209.15	208.71	209.76	207.95	207.58	209.23	207.13	208.96	207.15	208.02	208.58	209.42	208.07	208.98	204.51	208.92	206.4	208.27	208.51	207.19	208.01	208.07	206.75	208.26	209.09	209.58	212.53	209.86	208.87	208.55	208.89	208.39	209.1	208.81	206.84	207.08	208.02	209.26	206.99	210.62	207.53	209.44	209.53	209.14	209.18	208.9	209.29	209.6	207.41
217.01	219.1	217.47	216.84	217.15	217.08	218.32	219.38	219.97	216.78	219.91	216.74	216.57	217.12	217.87	219.68	220.09	218.47	219.93	216.98	218.47	219.61	217.5	217.46	219.49	218.93	216.54	219.01	215.78	215.84	218.55	218.17	219.33	219.45	220.13	218.17	218.81	218.25	219.69	215.93	219.85	218.94	220.25	218.16	217.96	218.01	217.33	219.73	215.96	219.38
210.68	211.44	210.75	212.18	212.57	211.84	212.1	212.75	211.99	210.47	212.38	210.51	211.2	211.99	212.54	214	210.25	211.2	211.25	208.61	211.53	212.32	212.67	210.82	210.14	210.28	211.2	210.29	210.23	211.91	213.29	210.01	212.08	213.19	213.37	213.94	212.17	210.87	212.11	211.69	210.32	211.18	211.48	209.72	209.99	212.04	210.9	209.77	208.92	210.76
207.64	207.68	208.37	209.15	208.33	208.72	209.47	209.78	208.32	207.85	207.76	207.42	209.23	207.96	209.27	207.63	208.54	207.18	208.26	210.33	210.48	209.34	209.32	210.31	206.58	209.99	210.7	208.15	208.79	210.25	207.8	209.96	208.6	204.4	208.75	208.85	210.43	208.27	208.42	210.11	207.96	208.06	208.45	207.35	208.36	208.69	208.19	210.87	207.6	207.58
218.39	218.11	216.64	216.68	216.94	217.46	217.15	217.78	218.22	217.03	217.97	217.21	215.97	217.65	217.7	219.45	219.19	218.59	216.94	216.92	216.32	217.73	221.06	216.12	216.09	217.88	218.56	219.61	218.53	217.74	218.25	218.76	217.91	219.65	219.59	218.48	215.9	216.65	216.98	217.45	217.94	216.6	217.86	216.99	219.03	216.81	217.43	216.57	218.52	218.09
207.3	208.3	208.21	207.54	206.13	208.58	208.2	206.04	207.03	206.41	204.83	205.72	208.2	208.47	207.58	206.55	207.81	207.31	207.72	208.13	208.57	208.56	205.93	208.99	207.38	206.4	208.8	207.3	208.8	209.33	209.59	208.2	208.7	207.84	210.27	206.01	205.87	209.15	206.5	205.88	206.13	207.6	205.84	208.39	206.97	208.68	208.48	206.87	207.94	207.95
195.04	197.13	193.6	196.77	194.49	197.42	192.69	195.02	196.6	193.53	193.34	195.62	199.14	194.43	192.73	195.35	196.64	194.71	195.42	197.22	197.52	196.04	197.65	196.05	196.22	193.98	198.06	197.65	195.48	196.02	192.32	192.2	195.61	195.67	193.38	195.88	193.31	195.58	194.68	194.97	194.52	196.08	194.66	193.9	196.67	195.35	196.13	197.91	193.8	195.4
211.65	215.33	211.09	212.77	211.72	213.12	211.43	213.04	210.78	211.75	210.79	211.38	212.32	212.05	212.06	211.23	211.96	211.19	211.61	210.46	212.87	212.19	212.21	211.24	210.4	213.12	211.15	213.33	212.52	212.21	213.26	211.82	210.86	209.74	210.75	213.72	210.97	212.82	211.08	212.06	215.41	211.56	212.17	211.01	210.52	212.54	211.45	210.02	209.71	212.83
194.11	193.64	190.95	193.97	192.04	193.66	193.18	192.99	193.67	194.78	189.96	194.31	193.09	193.31	192.31	196.28	195.22	197.13	195.88	194.58	193.74	194.48	192.77	192.58	193.11	195.68	193.67	196.12	196.49	195.42	193.29	193.26	194.61	195.14	192.78	193.49	195.91	191.89	192.3	193.11	192.19	192.05	194.96	194.51	194.31	193.28	194.47	195.48	193.21	193.48
209.32	209.67	211.55	209.24	209.23	207.97	210.76	209.22	210.16	210.76	208.29	210.78	208.43	208.21	207.11	209.1	208.78	208.73	209.72	207.99	208.69	210.76	208.6	210.97	207.68	209.75	209.64	210.51	207.57	209.46	209.83	207.92	209.79	208.77	209.98	209.14	210.5	209.62	209.75	208.37	210.77	207.6	209.76	209.02	210.4	210.09	210.42	210.63	210.07	208.79
200.22	199.79	199.46	198.75	198.51	198.02	198.34	199.61	200.9	199.66	197.99	198.9	200.84	199.48	200.06	200.69	200.26	200.01	198.07	200.37	199.67	198.77	199.57	202.52	199.56	199.56	197.79	199.53	199.8	199.85	199.21	198.54	200.03	200.25	199.39	200.23	201.74	198.64	199.37	200.18	201.75	201.29	199.15	199.21	198.45	200.11	200.64	199.96	199.4	200.48
205.76	202.6	204.62	206.5	206.38	205.89	205.39	202.7	204.62	203.71	206.25	204.41	204.85	205.95	204.81	204.15	205	207.13	204.65	204.94	205.79	203.38	204.64	204.56	204.24	204.54	203.19	205.37	204.15	205.52	205.16	206.03	205.96	201.84	204.47	204.72	204.55	203.73	204.11	202.21	204.48	201.19	203.18	204.54	203.61	205.22	204.63	204.5	205.59	205.79
209.17	210.45	212.77	210.98	210.64	211.6	211.91	209.94	211.52	209.14	214.28	210.22	213.05	211.49	210.83	210.89	211.13	213.51	213.29	210.7	212.29	211.29	211.48	211.62	211.84	212.72	212.51	212.15	211.32	210.15	210.97	211.65	211.63	211.66	212.96	215.09	212.35	214.58	211.26	210.46	212.89	211.93	213.35	212.44	212.94	211.57	214.29	210.85	211.57	212.67
215.61	218.21	216.78	215.6	213.98	217.14	217.87	217.36	215.76	219.38	217.68	217.96	215.84	218.58	216.73	215.92	218.77	215.65	214.59	217.27	218.01	218.07	217.35	218.57	215.67	217.03	217.75	217.77	216.19	215.81	216.79	216.4	214.32	216.7	217.01	215.35	216.49	216.79	217.46	216.51	214.3	216.04	216.43	216.99	216.67	216.25	218.49	217.7	216.87	217.22
208.63	208.45	208.8	208.12	208.43	204.39	208.24	207.91	206.37	206.81	207.11	208.1	207.18	207.59	207.63	208.57	206.92	208.46	208.28	208.02	209.19	209.34	206.55	206.04	207.87	208.42	208.78	209.16	207.21	207.42	207.8	206.86	207.22	205.69	209.29	207.04	208.22	207.09	208.28	207.98	207.2	207.18	206.93	206.68	207.86	207.45	207.92	209.07	208.04	208.29
209.13	211.28	209.76	212.9	211.69	212.27	210	212.07	211.73	211.78	211.15	212.41	210.08	211.91	210.31	213.19	210.99	210.93	213.59	212.44	210.22	211.11	211.89	211.86	213.1	214.53	211.84	211.77	211.81	215.42	211.58	210.47	212.54	212.93	212.88	211.2	212.03	213.39	210.91	210.04	213.22	212.31	211.64	212.65	212.04	212.61	209.98	209.07	214.09	212.26
207.61	206.15	208.6	206.74	209.36	209.35	205.76	207.03	208.62	209.41	210.21	205.8	206.9	207.66	208.06	205.7	206.56	207.01	206.63	208.17	207.01	206.93	207.74	208.23	209.29	205.42	208.88	210.08	207.18	207.41	208.33	208.21	205.93	208.68	205.53	206.98	208.58	206.66	206.46	206.35	209.11	209.04	209.41	207.33	208.1	206.84	209.42	207.52	209.45	206.27
204.16	203.4	206.18	201.08	203.88	204.55	202.16	204.54	204.42	205.16	204.89	204.7	205	205.29	204.12	205.53	206.14	205.17	204.47	203.73	203.79	205.3	205.67	202.19	203.56	203.11	203.54	204.41	207.12	204.16	203.93	204.27	204.26	206.13	204.64	205.48	204.24	205.13	203.57	205.16	204.07	205.85	204.55	202.91	205.48	204.39	204.39	204.24	202.11	204.51
199.8	198.68	200.8	198.85	201.44	197.42	201.08	199.72	200.76	199.76	199.39	197.74	199.96	197.57	201.96	198.8	199.38	199.24	199.95	198.71	198.64	199.5	199.59	197.54	197.76	198.5	199.44	199.95	201.01	198.86	201.05	199.36	197.55	199.73	198.55	200.14	200.52	197.15	198.24	199.77	201.52	197.93	198.88	197.61	199.57	199.08	200.95	200.4	200.46	198.79
209.99	208.99	210.67	207.34	205	207.25	208.71	208.85	207.96	207.09	209.17	207.11	208.14	207.32	209.23	208.84	210.06	209.54	206.81	207.82	207.04	208.19	206.98	208.29	208.78	208.6	206.67	207.59	205.34	208.49	206.26	206.25	206.01	209.28	204.8	210.21	205.67	207.55	207.35	205.41	206.42	206.29	206.01	206.57	207.44	206.46	209.69	206.6	209.24	206.63
214.52	211.82	212.07	212.98	212.02	213.26	212.32	212.66	212.45	210.3	214	211.7	210.75	211.64	212.12	213.78	211.08	212.7	214.61	215.23	214.63	213.83	210.88	213.3	212.92	214.65	213.14	211.34	212.49	213.99	216.37	214.45	212.41	213.94	215.12	212.05	213.15	214.09	211.74	212.37	212.43	215.52	211.56	212.23	212.58	212.19	213.47	211.32	212.86	211.2
207.99	207.08	207.32	209.12	208.44	210.12	208.6	208.49	210.32	208.61	209.29	208.81	210.8	207.55	207.42	208.33	210	208.04	213.4	210.11	207.97	209.36	208.28	207.46	211.7	207.77	207.94	209.37	207.56	207.1	207.67	209.63	210.56	209.78	207.61	209.14	208.25	208.57	209.59	209.65	211.11	207.92	208.25	208.44	207.7	209.19	207.19	208.12	206	209.46
209.2	210.25	208.04	210.7	209.65	206.74	207.66	209.46	209.06	207.12	207.4	209.74	207.71	207.98	210.45	208.56	209.77	207.08	210.52	208.3	209.16	209.13	207.36	210.41	205.72	210.23	208.58	208.72	209.2	210.16	209.84	211.32	209.72	209.02	209.53	211.55	210.77	210.33	210.46	210.24	205.29	207.96	209.33	209.71	207.66	212.66	207.09	209.15	211.33	207.04
201.95	201.76	203.03	201.49	203.98	203.86	204.9	204.84	203.77	203.15	202.54	202.66	204.62	205.9	204.29	203.22	202.94	204.09	203.37	203.57	201.66	201.4	202.9	204.11	203.74	202.92	204.63	202.62	202.37	200.62	202.59	204.18	204.32	201.98	202.36	202.01	201.86	203.04	203.82	202.15	202.58	203.13	203.27	204.6	202.78	204.73	203.66	203.44	204.58	202.19
216.78	216.48	217.48	220.58	215.85	216.69	217.92	218.23	218.27	216.18	216.34	215.59	218.87	218.57	217.68	216.72	215.38	218.28	217.73	217.37	215.83	219.18	218.12	215.68	215.7	219.02	218.86	215.47	219.35	216.55	215.89	216.38	216.51	216.05	217.47	214.04	217.58	216.83	217.29	216.59	217.87	217.11	215.24	218.36	217.55	217.82	219.26	217.79	218.37	216.77
205.5	210.46	207.12	208.89	208.09	208.29	208.79	207.76	208.13	208.63	206.2	209.78	208.73	205.83	209.23	208.13	208.38	205.61	208.01	207.48	210.32	207.69	207.81	207.37	207.63	207.72	207.18	206.67	209.11	207.92	208.58	207.82	208.66	206.24	208.96	207.29	208.08	208.23	206.8	207.9	208.41	207.44	207.21	208.3	207.46	208.14	209.79	207.72	207.22	207.05
210.4	209.68	210.33	211.79	213.11	211.32	212.4	211.15	214.32	212.12	213.57	210.9	209.66	211.37	210.82	211.54	209.81	211.07	212.06	212.18	211.23	210.65	210.11	210.72	211.21	211.33	212.34	209.36	212.19	212.77	211.75	212.66	211.06	209.6	212.43	209.94	210.52	213.58	211.46	212.15	212.85	213.57	207.98	212.85	213.27	212.74	211.26	212.36	213.36	212.71
207	206.96	209.91	208.54	209.56	207.3	206.46	210.15	203.65	207.9	206.21	209.09	207.89	207.27	207.84	208.94	205.88	206.89	208.21	207.4	207.7	208.37	208.71	204.45	206.53	207.29	205.59	206.37	207.58	207.61	205.79	207.7	209.39	208.51	208.57	206.56	204.62	206.6	208.35	207.85	208.27	208.95	208.55	206.76	208.52	205.29	207.72	208.44	207.29	208.41
213.34	210.7	213.44	212.75	211.95	215.79	211.25	212.06	213.21	214.33	214.23	211.58	211.61	214.69	214.77	213.34	212.85	216.06	214.13	213.16	212.41	212.4	211.96	211.88	212.67	212.09	215.77	213.95	211.96	211.15	210.57	211.72	214.71	211.95	212.91	210.05	214.25	212.27	212.78	211.92	211.48	212.07	212.48	212.31	211.69	213.01	212.24	210.97	212.91	213.7
217.82	217.18	217.69	217.51	216.39	216.66	215.19	216.84	216.24	216.43	217.15	216.05	216.62	217.31	216.22	219.95	214.83	220.66	217.9	216.89	216.59	216.89	215.28	218.3	220.5	215.78	215.73	215.99	217.34	216.89	218.06	219.58	218.63	218.63	216.2	217.06	216.92	214.09	215.58	215.15	217.54	217.55	216.83	216.42	218.72	215.33	214.84	218.76	217.98	214.74
202.48	201.28	201.74	202.72	203.22	201.41	203.85	202.18	201.85	201.25	201.06	201.61	199.85	203.49	203.08	201.93	202.93	200.89	201.26	203.12	203.42	201.15	202.19	203.34	201.82	202.5	201.49	201.81	202.64	204.52	203.99	203.75	202.88	201.25	200.52	199.55	202.96	199.78	202.59	201.42	200.54	201.66	200.31	199.44	203.41	201.91	203.68	202.69	202.58	204.21
200.82	200.69	200.71	200.91	199.71	200.55	200.6	201.38	202.26	199.48	200.47	199.28	201.64	200.96	200.08	197.9	201.21	200.53	201.56	199.98	201.8	199.67	198.78	198.18	198.92	203.39	198.98	201.2	199.51	198.69	200.93	200.09	199.74	197.48	197.14	202.7	199.91	201.51	199.05	200.46	200.7	200.39	198.37	198.5	201.52	198.52	200.85	199.06	199.56	199.59
201.72	203.84	204.37	202.88	201.01	202.46	203.39	201.53	202.15	201.61	202.05	203.74	201.22	202.97	201.65	200.77	203.26	200.5	201.77	200.72	204.02	202.72	202.54	203.82	205.02	201.92	201.51	203.37	202.35	202.99	201.85	203.5	203.54	204.55	201.63	203.45	203.73	202.82	201.88	200.03	200.9	202.09	201.87	202.35	200.4	202.63	204.44	202.98	205.85	201.55
208.38	207.28	207.01	207.34	210.66	209.7	207.86	211.08	208.68	208.95	209.05	209.65	208.63	207.69	207.67	209.59	208.04	209.42	209.99	209.21	207.78	208.87	210.26	208.07	208.6	210.24	207.61	207.91	208.9	208.08	207.86	208	209.46	208.04	208.18	210.53	209.21	209.55	207.84	208.88	208.35	204.45	210	209.55	210.13	208.82	209.21	208.66	207.14	208.11
212.82	213.3	211.94	210.19	212.56	211.93	211.6	213.93	212.52	211.08	213.51	211.8	214.4	212.75	212.58	211.85	210.19	213.74	211.5	213.4	212.13	210.77	215.36	211.72	213.84	211.95	213.41	212.85	214.15	213.63	213.02	213.75	210.09	211.89	211.1	211.07	211.54	213.85	213.61	212.63	213.57	212.44	212.51	212.65	210.59	212.44	213.34	213.26	211.85	212.54
195.87	193.99	194.88	194.61	194.67	193.08	193.64	194.01	193.9	192.76	191.77	193.24	194.34	194.27	193.32	193.38	193.86	192.63	192.8	194.01	194.58	193.9	195.99	194.84	194.86	192.69	191.53	191.65	195.2	193.02	194.03	194.95	195.88	193.35	193.21	194.06	194.85	194.58	194.39	194.61	195.87	195.18	195.41	193.8	194.61	193.33	193.15	194.27	193.75	193.06
210.3	207.38	207.06	208.92	207.11	208.58	208.54	208.21	205.77	206.13	205.46	207.34	208.59	209.1	208.15	208.03	207.94	207.18	208.73	210.81	211.19	208.63	210.49	208.38	210.54	209.43	209.32	209.32	207.89	210.43	207.04	208.04	208.45	206.77	207.91	208.78	207.85	208.33	206.88	207.39	207.44	207.23	209.89	206.76	209.31	206.95	205.8	207.53	212.08	207.69
211.76	210.98	212.84	211.99	209.36	212.26	210.16	211.47	211.69	209.27	211.75	211.6	210.88	210.5	210.12	210.24	212.18	211.74	213.37	211.9	209.96	211.65	209.61	211.56	212.81	213.5	212.13	211.53	210.19	211.91	208.25	210.08	210.58	212.95	210.61	211.97	212.65	211.13	210.95	211.62	210.61	210.8	212.59	208.79	214.07	210.62	210.4	211.74	212.45	210.31
207.11	210.24	209.89	208.24	208.97	209.99	209.44	211.14	204.93	209.05	208.15	210.61	209.05	207.06	210.05	209.58	209.66	209.31	210.21	209.97	208.95	210.15	208.43	212.92	210.55	209.37	209.55	209.12	211.46	211.38	208.75	210.96	211.01	209.88	208.19	207.49	211.51	209	207.91	208.9	210.18	209	210.3	210.12	209.3	210.86	209.09	208.9	208.66	208.76
213.89	213.49	212.6	213.08	213.67	213.24	212.23	213.29	211.48	212.39	213.04	212.9	213.3	210.74	212.06	213.18	212.74	213.07	214.85	210.84	212.25	212.26	213.23	212.12	211.23	212.6	212.75	214.8	212.88	215.12	212.14	211.1	212.67	215.56	211.84	213.36	211.68	214.82	213.86	210.19	212.16	213.1	215.4	213.14	211.39	212.35	211.77	215.57	211.68	211.51
208.87	209.18	207.98	210.49	209.75	207.73	209.26	210.05	208.6	208.9	208.21	208.38	209.52	206.03	208.75	206.98	207.45	208.39	206.94	208.97	206.72	209.48	209.29	208.97	207.35	208.12	207.26	210.15	208.46	210.96	210.87	209.6	208.58	209.94	209.59	209.64	209.65	209.63	208.91	209.57	209.71	208.08	208.29	207.91	205.91	210.04	208.39	208.17	208.18	209.45
199.2	202.85	199.71	200.51	202.04	200.6	201.25	202.91	200.11	198.45	198.19	200.28	201.31	199.24	199.26	200.03	199.97	199.84	200.64	200.1	201.35	201.39	202.49	201.25	200.74	201.96	199.09	199.46	198.22	198.07	200.14	198.99	199.32	198.53	199.48	198.74	198.86	201.28	199.8	200	200.64	201.48	200.02	200.7	199.77	202.7	199.27	200.89	200.16	199.78
217.41	214.98	217.65	217.25	218.33	215.23	217.14	217.59	216.59	219.39	214.68	220.07	216.8	218.86	217.34	215.83	215.97	217.05	218.15	218.37	216.55	218.58	217.04	215.98	215.63	217.52	217.75	215.83	217.59	214.67	217.45	217.81	216.65	216.14	215.01	216.69	217.95	217.81	217.48	216.27	218.23	217.73	218.02	216.97	217.23	216.94	215.35	216.1	215.76	216.92
212.62	212.15	212.03	210.35	212.75	210.92	210.72	212.56	214.09	210.64	209.77	211.49	210.07	214.05	211.04	212.07	211.16	213.09	214.11	213.24	210.34	210.69	211.04	209.79	212.59	212.32	210.57	210.62	211.66	213.51	209.38	208.62	209.43	211.94	210.61	211.38	211.86	212.39	209.42	210.71	212.06	209.98	210.64	212.67	213.11	215.19	208.77	211.45	213.23	212.61
209.95	211.98	212.26	211.91	213.76	211.05	210.65	213.07	210.37	210.64	211.56	212.38	210.57	209.96	213.68	211.86	211.95	211.32	212.09	212.87	211.19	209.98	212.92	211	212.04	210.84	211.27	213.03	212.82	210.17	211.31	211.05	211	212.88	210.82	211.63	211.95	212.72	212.22	210.69	210.5	210.63	212.73	210.31	212.59	210.71	210.76	213.73	211.85	211
218.13	218.06	217.7	217.45	218.09	217.91	216.73	216.5	215.76	217.51	214.27	219.3	217.97	219.22	216.7	216.66	216.89	216.83	218.28	220.93	217.47	216.57	219.01	216.76	216.58	218.04	217.21	215.68	214.76	217.94	219.17	218.05	218.33	218.14	217.21	216.82	219.38	219.4	217.02	215.93	216.62	218.46	217.53	218.24	216.8	219.3	217.54	215.9	217.95	218.59
209.87	209.16	207.86	209.54	207.63	211.12	210.03	209.56	209.13	209.38	206.88	206.23	207.24	208.75	209.17	210.46	210.82	207.69	207.52	210.61	208.33	209.15	205.69	208.24	208.77	208.1	207.71	209.62	209.98	210.77	207.01	206.72	209.15	207.82	209.15	209.03	210.17	207.53	208.07	207.55	208.57	208.45	208.45	208.84	207.5	212.44	209.47	210.6	208.85	208.71
204.66	206.35	203.89	206.07	204.96	204.32	203.39	204.28	204.8	204.7	201.98	203.93	207.63	205.07	206.13	205.92	204.95	204.98	204.44	206.87	204.57	205.28	205.77	205.38	202.74	203.85	205.08	204.49	203.59	204.43	204.03	203.71	206.05	205.58	205.06	207.27	205.55	205.05	205.81	205.99	203.53	205	203.57	208.53	204.13	205	205.73	206.23	204.95	202.07
198.97	197.38	201.2	198.06	199.66	201.54	199.22	198.62	201.23	200.08	203.32	200.01	198.91	199.13	197.98	198.78	199.58	200.46	198.03	199.77	198.76	202.01	199.84	201.61	198.43	199.63	197.58	198.22	198.73	198.72	200.16	197.79	201.69	200.7	198.57	199.52	200.31	201.4	200.09	200.98	198.68	201.22	200.18	198.92	199.19	201.32	201.21	204.13	200.02	200.8
207.58	210.5	208.95	208.49	208.85	210.17	207.14	209.67	208.95	208.89	207.51	207.35	207.34	207.35	208.17	209.44	209.7	209.55	209.62	208.33	208.1	207.05	208.98	206.55	210.27	209.37	208.09	209.69	210.75	208.44	206.54	207.97	210.08	208.77	210.64	210	207.85	208.78	207.13	208.91	208.81	207.45	209.12	207.83	209.27	207.25	208.35	209.15	208.44	208.27
214.3	213	214.32	213.99	214.94	211.31	214.46	213.26	213.17	213.32	213.45	215.37	215.49	213.69	213.57	214.87	214.82	214.19	213.94	213.59	212.58	212.28	214.43	214.7	212.38	214.3	215.07	213.42	215.18	214.17	215.45	215.56	213.64	213.42	214.13	213.26	213.57	214.59	216.1	214.28	217.79	214.64	214.54	213.06	212.13	211.71	210.6	212.19	212.75	212.03
208.81	208.41	208.81	210.18	206.52	208.08	209.58	208.66	207.4	208.45	207.1	209.67	208.23	208.03	206.76	208.58	208.69	209.06	209.36	207.43	209.16	206.75	210.13	207.88	208.68	208.09	210.41	210.05	205.42	208.58	209	208.18	211.09	209.49	210.11	209.02	208.91	207.28	209.14	208.17	209.26	207.98	210	207.82	210.97	206.86	206.98	210.02	205.39	208.45
208.65	207.86	208.12	210.56	210.48	208.75	208.26	210.38	207.92	210.23	208.47	209.72	210.03	212.88	208.38	207.91	208.67	210.14	211.79	207.63	210.25	210.01	209.8	206.25	209.86	209.78	210.39	210.24	206.97	208.17	205.94	209.47	209.4	209.47	208.8	208.9	208.02	208.77	207.84	208.24	208.11	208.04	210.08	206.1	209.51	208.74	209.59	209.29	209.22	210.06
208.05	209.21	206.52	208.07	208.14	209.22	209.32	206.25	209.97	208.45	208.6	209.81	209.06	208.1	208.32	210.51	208.21	207.17	210.84	209.94	207.73	208.76	206.72	208.9	208.39	208.06	210.11	207.3	209.53	209.08	206.86	207.87	209.48	209.56	207.53	208.12	210.76	207.22	209.71	207.18	208.97	209.18	209.08	210.64	208.56	210.32	208.4	210.17	210.14	206.05
202.03	203	203.72	205.33	205.49	201.96	204.57	200.35	200.41	202.99	205.17	203.12	203.01	204.69	205.59	204.9	203.8	203.29	201.97	201.14	204.65	202.55	204.68	204.22	202.61	204.21	205.42	203.29	203.04	202.26	202.63	203.15	205.45	202.15	202.94	204.46	204.94	202.07	202.82	202.56	203.16	202.75	204.7	202.71	203.02	204.04	204	202.41	203.59	203.1
206.39	209.33	207.64	208.72	208.4	209.53	208.36	207.81	209.63	210.58	206.84	207.08	210.41	208.12	209.15	208.46	210.01	210.73	208.36	208.09	207.75	209.08	206.35	207.37	211.75	210.45	208.92	207.31	209.18	207.68	208.73	207.99	208.98	209.95	208.18	206.08	209.97	206.76	207.95	209.43	207.96	208.05	209.73	208.11	209.97	208.45	206.94	208.14	210.06	208.05
201.6	197.8	201.85	198.62	200.74	199.33	198.54	202.31	200.27	202.04	198.58	201.71	201.72	202.22	201.16	201.95	202.09	201.21	202.46	202.46	197.9	199.18	199.36	198.98	202.27	199.2	200.6	200.92	201.05	202.49	197.22	199.62	200.88	200.38	201.77	201.81	198.52	201.67	200.73	197.77	198.38	199.45	202.04	199.43	198.52	199.65	201.14	197.75	200.97	199.74
201.9	201.75	201.48	199.62	200.64	201.29	200.91	200.82	199.52	199.65	200.85	200.53	202.66	199.83	199.17	200.68	202.64	199.06	201.78	199.66	199.09	199.58	202.21	201.11	199.73	199.17	199.46	199.48	200.48	200.49	199.89	202.04	199.67	200.27	199.73	200.95	201.36	198.2	199.53	202.15	202.94	202.58	200.12	199.41	200.23	199.23	199.27	200.01	196.78	201.26
215.79	216.44	218.48	217.38	217.71	216.55	216.38	217.94	216.07	217.2	217.75	215.48	216.49	216.47	218.42	215.97	215.72	217.26	219.19	214.3	216.28	216	217.37	218.15	216.59	219	216.24	216.89	218.02	219.08	216.77	216.92	217.07	215.34	214.9	215.69	216.21	215.54	215.61	216.34	217.74	219.02	216.03	216.62	217.48	219.73	215.36	217.39	216.15	216.24
214.13	210.61	214.75	212.38	213.79	215.88	214.06	213.49	213.03	213.39	213.51	215.16	213.89	214.84	214.7	213.97	213.46	213.91	214.86	214.12	215.99	214.32	215.32	211.85	210.83	214.75	215.69	214.94	213.47	212.8	212.72	212.57	214.74	214.32	213.36	213.66	214.04	215.83	212.65	212.76	213.74	215.02	212.71	214.24	212.93	216.64	213.35	213.33	212.58	210.65
212.39	214.3	212.65	212.8	213.95	214.19	209.53	212.9	210.24	212.14	211.43	211.32	209.97	212.54	212.14	211.59	212.64	210.94	212.79	210.8	211.4	211.6	209.16	213.24	210.89	211.57	210.64	210.57	211.19	210.28	212.25	212.15	211.92	212.51	211.25	210.15	208.83	213.01	210.73	210.31	214.05	209.51	212.49	209.92	210	211.65	211.38	211.02	211.16	211.87
209.38	208.5	210.7	211.27	207.83	205.63	209.6	208.42	208.65	208.33	209.32	208.45	206.14	207.69	211.35	210.45	209.67	208.49	206.89	208.67	211.42	209.48	211.08	207.03	209.9	208.69	208.42	208.64	206.65	209.59	207.29	211.37	208.96	208.87	206.68	209.25	207.97	210.34	209.61	208.9	207.86	207.05	209.07	210.43	209.94	208.9	209.58	206.05	211.6	209.08
201.79	205.32	200.1	200.77	205.13	203.08	202.48	203.8	202.26	202.51	203.72	204.25	203.45	203.61	206.87	201.32	204.48	204.15	203.5	201.55	204.65	202.28	204.74	205.27	205.36	202.43	204.19	203.85	205.55	203.04	203.56	202.68	203.61	204.35	205.1	203.89	203.78	202.12	203.71	201.69	203.74	199.68	202.93	200.71	204.18	203.56	202.03	201.04	202.73	204.05
205.81	203.37	205.2	205.34	205.61	204.78	204.69	206.88	203.87	206.94	205.6	205.07	207.94	205.56	206.52	206.85	207.87	208.44	205.04	204.24	208.93	206.78	204.74	208.47	205.69	207.56	207.03	207.13	205.3	207.39	207.41	204.55	207.62	205.73	204.08	204.49	206.59	207.98	208.7	205.67	206.3	206.99	206.59	205.13	205.14	205.76	207.04	204.83	205.93	208.05
201.32	201.21	199.9	202.11	201.64	199.57	204.74	201.17	200.5	200.2	202.34	200.16	201.56	198.61	200.93	200.24	199.77	201.34	199.84	201.07	198.59	199.89	200.09	202.48	198.43	201.39	201.6	200.79	202.15	200.32	201.87	199.94	198.62	201.52	199.8	198.8	200.1	199.9	202.84	199.69	199.35	201.02	200.79	200.1	200.28	199.1	200.67	200.78	199.26	200.4
206.33	208.93	209.31	206.67	208.45	209.05	207.47	206.89	209.35	208.8	209.47	210.97	208.55	208.86	207.63	208.23	207.37	211.22	208.96	208.01	209.92	211.29	207.7	207.69	208.11	209.06	210.56	207.38	209.8	211.04	209.2	208.87	207.37	208.35	208.83	207.8	209.55	209.48	210.09	207.88	210.39	208.93	209.34	207.72	210.48	209.92	208.03	208.43	209.9	210.66
207.95	206.14	208.06	206.87	210.74	206.03	207.4	207.73	205.18	210.04	208.11	206.59	204.54	207.57	206.68	207.54	207.85	208.93	208.65	205.69	205.87	209.4	207.2	205.35	208.49	207.58	208.11	206.9	209.86	205.26	210.13	208.35	206.27	208.67	207.01	209.09	205.83	208.79	208.6	209.2	209.02	206.44	207.48	208.51	208.28	205.57	206.95	208	208.11	209.36
208.53	210.34	209.13	209.22	209.44	207.65	208.34	208.04	208.14	209.47	208.48	208.82	207.93	208.67	207.93	207.76	208.31	208.34	210.15	206.4	209.07	208.66	208.85	209.5	208.11	208.57	208.88	209.18	208.28	209.77	209.12	208.96	211.03	208.1	206.85	206.77	208.55	209.8	208.77	210.05	208.43	207.98	207.39	209.3	208.44	208.99	207.3	209.5	205.49	210.36
209.72	206.84	212.68	208.13	207.61	208.82	208.22	212.87	208.74	210.06	208.35	208.19	205.37	209.93	209.08	208.04	208.78	206.83	205.73	209.72	209.37	208.71	208.94	207.47	208.75	211.45	211.04	206.4	209.58	207.17	210.03	207.56	209.9	209.75	208.81	208.03	206.2	209.26	207.24	207.27	211.14	208.4	207.5	209.53	208.44	209.63	208.52	208.96	209.4	207.49
200.4	200.37	200.67	200.96	198.82	200.27	200.72	198.6	199.42	200.93	201.65	201.52	200.99	200.49	201.05	201.56	202.16	201.11	202.61	199.77	200.03	201.3	201.41	200.37	199.03	200.49	200.48	200.22	199.61	201.02	199.74	201.71	199.27	198.05	202.73	200.25	201.12	200	200.24	199.18	198.81	199.87	200.8	201.59	202.84	199.62	199.66	200.01	201.11	203.55
209.54	211.34	212.69	210.77	211.51	211.24	210.91	213.2	211.19	210.64	211.59	210.77	211.97	212.24	211.65	214.08	211.43	211.3	210.86	210.03	213.93	213.42	209.48	210.01	211.8	212.13	212.74	210.02	211.88	212.98	211.53	211.01	211.75	212.56	212.4	210.83	211.45	211.24	211.57	212.23	211.39	210.58	211.68	212.6	212.21	209.88	211.54	210.14	211.98	212.75
206.24	208.78	208.53	209.53	208.76	209.05	209.07	208.28	207.7	209.84	207.87	207.51	206.98	208.92	210.07	210.09	209.05	208.12	209.18	208.62	211.66	208.94	207.94	211.03	210.02	207.57	207.78	206.39	210.3	206.33	210.41	207.74	209.79	209.06	208.08	210.76	206.88	207.85	208.79	208.21	210.77	209.51	210.09	209.72	209.98	209.75	208.16	209.02	209	208.26
200.6	202.48	201.27	202.31	201.57	200.21	198.99	200.29	203.31	201.03	199.22	198.88	201.66	202.17	201.31	199.23	200.57	199.61	198.66	197.89	201.85	200.68	202.35	200.16	198.58	201.02	198.53	202.18	199.36	199.75	199.35	201.31	200.14	200.84	201.26	199.44	201.04	201.59	199.95	200.32	200.08	199.8	200.11	201.66	201.63	202.24	200.08	199.23	201.9	201.41
218.59	216.52	218.33	215.9	217.65	217.06	216.55	216.28	219.01	217.41	216.44	216.16	215.42	215.76	216.33	217.66	218.83	217.62	215.71	215.67	217.4	217.62	216.81	215.54	218.79	214.9	217.06	215.99	215.08	215.27	216.66	217.59	217.15	218.11	218.56	217.01	218.12	217.42	218.14	214.82	216.94	217.93	215.64	218.36	214.18	217.92	218.48	215.71	217.37	216.97
212.43	215.86	210.57	212.26	210.2	212.1	212	209.89	211.26	211.56	212.68	211.21	213.66	211.09	215.49	213.16	212.71	212.13	210.1	212.62	210.18	210.53	210.2	210.98	212.75	212.45	214.76	212.91	213.13	211.03	211.68	212.24	211.51	215.22	212.88	216.29	214.31	212.41	211.62	209.6	211.9	211.59	212.3	213.41	212.28	212.82	209.41	213.03	209.29	212.93
216.81	216.37	218.53	216.98	217.4	217.29	218.01	215.92	218.82	217.17	215.09	220.82	218.37	218.98	218.39	219.97	218.09	215.93	217.52	214.84	216.86	218.21	219.35	218.5	217.59	217.48	216.72	218.84	217.75	214.84	217.28	215.98	217.15	217.97	218.48	217.94	218.73	216.83	218.59	217.19	218.85	217.05	217.44	217.18	218.12	218.78	216.6	217.54	216.8	217.24
209.98	212	209.14	211.75	210.35	208.54	209.27	208.89	210.19	211.54	207.97	209.41	209.79	210.02	209.03	211.25	208.63	211.36	209.64	208.21	207.13	210.79	210.31	210.81	207.9	211.26	210.1	209.42	209.51	209.59	210.67	210.91	213.54	210.28	210.4	210.75	207.21	212.16	206.78	213.23	208.11	208.84	209.98	209.93	207.2	209.52	206.92	208.57	209.17	209.62
198.91	199.71	196.57	198.36	197.37	196.36	197.48	199.1	201.43	199.54	198.46	198.75	198.59	196.23	198.03	197.26	198.78	200.06	200.21	198.17	197.85	198.51	198.61	198.43	196.29	197.31	197.93	199.11	198.8	198.57	199.89	197.86	198.25	198.05	199.59	200.25	198.4	198.52	198.89	199.01	198.38	198.33	198.76	198.85	199.56	193.51	198.49	198.74	199.8	198.62
199.5	197.73	198.26	199.24	198.6	197.84	198.28	197.92	197.3	199.61	200.69	197.95	198.18	196.31	197.59	197.48	199.37	199.28	201.37	199.5	197.51	197.51	197.63	196.88	198.94	197.43	196.99	197.75	197.97	197.35	198.55	198.47	195.55	196.91	197.3	198.48	199.32	197.05	197.91	198.05	198.17	199.14	198.21	197.05	198.27	197.21	198.39	198.48	200.38	198.04
198.12	198.79	199.57	199.59	198.18	201.36	200.13	198.56	197.88	198.72	200.54	198.36	198.71	198.74	199.87	197.18	200.53	198.94	199.98	200.92	198.12	200.61	200.19	201.14	197.03	201.12	199.38	198.89	199.41	199.79	198.86	201.04	200	199.89	200.18	198.34	200.32	199.59	201.17	200.08	200.74	197.79	199.49	200.67	199.43	200.49	198.43	200.39	199.04	202.05
210.77	210.7	211.25	213.1	212.63	214.6	212.03	212.7	213.78	210.42	211.24	210.81	212.32	213.7	213.04	211.78	212.13	209.08	211.37	210.5	212.29	211.31	210.85	211.94	211.91	210.85	211.52	211.97	209.76	213.19	211.31	210.93	212.7	211.33	212.8	210.82	209.34	211.97	212.28	211.44	211.02	212.5	210.1	208.97	212.85	212.61	210.55	211	210.24	214.25
201.96	198.03	199.8	199.03	201.46	201.05	200.13	202.14	199.95	201.91	200.65	200.71	201.78	199.07	197.4	199.16	200.36	202.7	199.89	198.82	200.69	199.94	200.69	202.65	199.09	199.95	201.69	199.7	200.33	199.74	199.95	201.15	201.8	201.81	200.62	201.94	200.08	201.29	201.35	200.42	198.89	202.72	199.62	200.92	201.29	199.85	201.29	200	200.04	201.36
216.94	218.05	218.68	216.77	216.79	220.38	217.01	219.11	218.78	218.09	217.57	215.07	218.42	217.63	216.47	217.56	216.7	217.89	216.93	218.04	218.8	218.57	220.18	218.84	216.49	217.48	216.77	217.78	217.12	220.41	218.17	217.48	219.31	220.03	219.04	219.36	218.34	216.54	218.6	215.69	216.99	217.44	219.02	219.21	215.96	218.22	220.16	219.47	218.48	218.95
207.47	204.75	206.48	204	204.35	204.2	205.35	204.01	206.35	206.15	204.24	204.4	204.37	206.44	206.65	206.96	205.48	205.64	207.4	206.76	207.52	207.49	204.77	203.06	205.69	203.65	204.24	206.14	205.4	206.81	205.65	205.99	205.92	205.53	206.21	205.66	204.9	207.02	204.4	203.8	205.69	203.82	205.07	206.77	205.78	207.18	206.87	204.1	207.45	205.82
212.82	214.03	213.37	212.96	213.03	213.69	214.07	211.44	215.03	213.8	214.12	212.29	211.45	212.43	211	214.31	213.37	213.47	213.35	215.34	213.44	213.96	213.55	212.54	213.16	213.21	213.24	212.81	211.08	212.92	214.21	211.76	212.69	211.7	214.06	212.29	212.31	211.93	212	214.3	213.06	211.62	212.56	213.82	213.7	212.68	214.07	213.69	212.93	211.97
210.57	209	212.03	211.99	212.87	211.89	213.53	213.05	213.08	210.53	212.24	211.89	212.95	212.71	211.74	212.18	211.63	212.64	211.47	211.3	212.25	211.86	211.11	211.82	212.94	211.68	212.12	211.15	211.99	212.61	214.23	210.98	209.99	209.7	209.74	210.26	209.96	210.67	213.19	211.26	211.03	211.3	210.21	212.18	212.83	210.49	212.1	212.68	212.22	212.44
198.81	198.74	199.05	198.07	199.12	197.63	195.59	200.03	197.87	198.83	200.61	197.73	197.68	199.24	199.05	197.36	195.93	198.9	197.68	199.96	196.9	198.23	198.84	198.79	196.4	197.41	197.26	197.26	198.18	200.16	199.43	197.98	198.23	197.52	197.81	198.3	201.71	198.75	197.51	198.39	199.44	199.82	199.58	197.82	197.53	197.73	201.22	199.34	199.02	197.44
209.18	208.02	210.47	210.01	209.41	209.62	210.41	209.75	208.86	208.81	210.21	210.2	209.91	210.6	209.53	207.93	209.65	207.29	209.81	208.88	209.67	212.16	209.16	208.36	208.66	209.83	210.62	208.79	211.01	208.02	210.5	208.51	211.39	209.88	212.06	208.61	210.1	209.02	207.54	209.29	209.95	208.96	210.61	211.11	210.04	210.61	211.35	210.48	210.49	210.41
206.33	210.59	208.19	209.65	207.44	211.78	208	209.08	209.53	207.76	207.66	209.48	211.35	209.81	208.4	210.06	210.8	207.74	207.71	208.55	208.95	207.81	209.4	209.87	207.86	211.73	207.23	209.68	208.69	208.93	209.05	208.6	208.91	209.32	209.27	210.9	211.14	207.53	209.75	208.69	211.87	208.58	211.11	209.63	210.98	207.76	207.51	208.69	209.6	206.46
204.19	204.13	204.87	203.05	207.14	203.91	204.68	204.01	202.95	202.76	207.76	204.83	203.73	205.09	203.4	206.78	207.56	204.83	204.79	204.44	205.62	202.8	205.02	205.51	203.61	205.66	204	203.97	205.61	205.52	205.33	203.08	203.58	205.46	202.87	202.86	205.78	205.66	203.31	207.28	203.92	205.81	205.14	204.6	204.72	202.54	206.85	204.96	204.05	203.65
211.64	211.17	211.68	210.07	210.32	211.69	212.04	212.04	212.97	211.84	212.78	210.96	211.28	211.09	213.89	211.24	211.31	210.46	208.87	211.3	208.99	212.21	210.01	209.59	209.99	212.03	209.75	212.29	213.26	211.77	214.24	211.91	210.53	211.05	209.9	208.34	211.91	214.75	210.72	210.04	210.74	211.77	210.95	211.15	212.6	210.89	210.79	210.11	212.31	211.45
197.48	197.9	196.56	195.4	196.52	197.99	200.75	195.95	197.03	198.97	196.76	197.71	195.68	196.29	197.29	200.58	199.3	197.71	197.01	198.56	196.95	195.94	198.8	195.45	200.26	197.19	198.99	198.1	198.28	197.46	197.92	196.64	197.5	197.12	195.6	196.56	197.94	198.32	197.5	198.95	199.29	197.5	199.39	197.51	197.78	197.7	195.91	197.75	197.46	198.6
205.71	206.73	207.4	208.07	207.36	205.14	208.33	210.26	206.52	208.9	206.69	208.27	208.97	207.93	209.56	208.25	208.53	207.14	209.43	208.56	207.72	208.3	209.82	207.17	208.58	207.47	203.95	208.19	209.1	205.76	207.06	210.4	208.68	207.06	205.4	206.77	207.43	208.53	206.45	208.87	208.71	209.02	207.94	207.88	210.17	208.44	206.82	207.99	207.25	209.79
200.92	198.84	199.66	198.54	200.73	198	199.07	199.36	202	199.5	200.61	197.95	200.41	199.96	199.09	199.73	201.66	198.68	197.93	201.72	199.81	198.23	199.02	197.93	200.25	198.12	199.53	198.63	199.71	200.85	198.61	200.2	197.68	200.5	198.5	200.77	197.66	194.79	198.72	200.31	200.72	200.31	200.16	198.45	200.41	200.04	202.17	196.99	201.04	199.24
205.13	203.57	203.98	203.47	209.05	205.99	206.18	203.69	203.86	205.17	205.76	203.19	204.85	205.36	204.19	206.79	204.29	203.99	203.3	204.88	204.9	202.28	203.41	205.89	204.94	204.13	205.63	205.44	203.63	205.55	206.72	203.77	205.4	204.1	206.23	205.52	205.29	204.78	205.35	206.02	203.68	202.96	204.35	203.33	203.89	204.56	206.79	203.48	204.95	203.75
205.61	203.12	205.91	204.04	203.43	203.73	203.86	203.7	204.23	205.1	201.98	202.31	203.72	205.43	203.35	202.19	203.48	201.16	204.63	202.8	203.54	204.17	205.26	202.28	204.76	202.79	202.49	205.45	204.22	202.58	202.62	201.81	202.89	205.73	203.2	204.84	205.15	202.28	202.68	204.07	205.45	203.12	203.61	201.5	202.41	200.76	203.27	203.17	203.28	203.05
202.49	204.79	205.52	205.15	205.32	201.97	203.28	202.76	203.27	202.66	202.88	202.21	202.78	202.12	203.04	203.59	202.47	206.59	205.29	203.51	204.83	202.49	202.36	204.19	202.21	204.92	202.81	204.92	204.5	206.32	203.8	202.66	202.79	202.29	203.5	204.56	202.22	202.58	203.94	204.82	202.67	205.18	205.2	203.23	203.59	202.25	203.19	202.25	204.64	202.83
203.3	202.08	202.8	203.09	202.21	203.71	202.18	202.73	201.2	202.95	203.74	203.52	201.09	202.39	203.29	202.32	202.04	203.95	202.92	201.74	201.76	202.84	201.34	202.21	202.08	202.18	203.85	200.9	201.85	201.13	204.43	203.62	203.03	204.88	203.22	201.04	204.17	202.89	203.92	201.12	203.03	200.74	199.31	201.9	202.65	200.57	201.64	204.3	200.81	202.23
210.29	213.05	211.01	212.46	212.6	211.72	212.28	211.21	213.65	211.98	212.64	213.08	210.74	211.64	213.53	213.13	212.76	211.1	211.51	211.13	208.91	213.2	210.42	211.99	211.9	211.97	211.29	210.29	213.11	210.71	211.2	211.63	211.15	211.56	209.31	213.3	211.18	212.43	211.85	210.13	210.95	211.84	213.9	212.34	211.57	211.73	209.91	210.15	209.21	210.95
205.34	203.76	206.91	203.01	203.58	204.62	204.39	204.83	205.28	204.53	204.16	205.61	203.24	205.01	204.32	204.49	204.45	204.29	203.23	205.5	204.29	206.82	204.05	207.6	203.17	204.05	205.26	205.47	205.5	204.16	203.59	205.3	204.64	205.38	200.87	205.5	203.44	207.39	207.53	203.53	206.66	204.43	204.5	207.75	205.01	204.99	205.99	204.55	204.11	205.11
208.69	209.23	208.18	210.52	208.12	208.63	209.53	207.71	208.31	207.89	208.17	206.45	211.72	209.6	208.73	210.3	209.31	206.29	208.01	208.65	209.98	209.25	206.51	207.65	209	207.49	210.35	208.67	207.9	209.62	208.18	210.21	210.56	207.58	210.22	208.86	210.14	209.04	211.41	210.59	208.79	208.17	209.24	209.11	208.74	209.11	208.48	208.22	207.95	209.6
208.24	206.46	206.7	208.82	208.22	208.55	209.61	208.18	206.86	208.72	208.84	206.05	207.22	206.12	207.86	208.54	209.17	209.73	207.8	209.89	208.71	207.92	207.36	206.79	205.66	207.78	206.2	209.29	206.32	207.24	208.01	210	205.58	206.31	206.17	206.57	211.39	208.96	210.14	209.03	208.96	206.72	207.13	207.85	208.61	207.58	208.45	207.98	207.09	208.86
206.3	208.27	208.35	207.73	208.97	207.9	207.78	208.93	207.86	206.36	208.08	206.86	209.64	209.18	208.34	208.07	208.56	205.4	206.78	206.32	207.39	210.01	208.5	208.17	207.49	208.34	208.09	206.25	207.06	206.52	206.13	208.08	208.38	207.72	206.77	205.64	206.91	206.86	208.37	208.02	206.9	206.93	208.23	209.65	206.34	207.49	208.3	207.68	207.51	206.05
200.33	202.36	199.67	200.13	201.37	201.29	201.44	201.41	200.63	201.07	202.51	199.39	199.59	202.11	200.45	201.23	199.45	199.7	201.08	199.06	200.56	202.28	202.52	200.44	200.97	203.1	201.52	200.48	201.31	204.86	203.78	200.76	198.61	198.23	201.02	200.24	199.88	199.18	204.09	200.11	200.79	201.33	200.99	201.25	201.32	200.91	201.48	201.32	202.35	199.54
210.71	210.17	209.92	210.92	210.4	209.81	210.22	210.65	211.75	212.34	211.35	213.2	213.21	212.13	212.16	213.29	212.56	211.68	210.23	208.32	210.55	211.74	212.25	212.38	211.42	209.49	213.53	211.42	212.06	211.71	212.27	212.21	212.25	213.44	210.84	210.29	213.55	212.59	209.53	212.16	211.62	213.15	211.61	213.23	211.67	210.91	213.41	209.23	210.96	209.57
199.53	198.8	200.19	201.43	198.54	199.17	201.08	200.69	200.52	201.02	201.85	199.74	200.82	199.59	201.75	200.76	199.64	198.63	199.53	201.54	200.75	202.38	199.2	202.8	201.14	202.42	200.11	197.1	201.54	201.27	201.67	199.81	201.21	200.21	201.28	200.73	201.47	201.26	200.48	200.85	200.88	203.2	201.06	200.89	199.53	200.81	200.69	201.6	199.2	200.26
208.71	208.26	208.46	206.6	208.22	208.53	210.2	211.8	210.21	208.74	208.94	209.34	207.57	210.79	209.98	208.72	208.19	208.93	209.24	207.64	207.89	208.77	210.32	209.04	210.09	207.37	207.48	210.66	209.81	207.87	209.39	209.05	209.82	207.65	209	209.72	208.74	208.38	206.64	208.94	208.51	209.64	209.58	208.24	209.75	209.95	211.34	212.17	208.21	208.19
202.99	203.24	202.88	201.87	202.12	202.35	202.35	201.97	203.42	202.05	201.62	201.69	202.3	201.72	202.7	202.92	203.24	201.36	201.33	202.75	203.31	203.19	202.41	202.18	199.73	204.36	203.26	201.99	202.9	201.62	203.62	203.37	201.89	204.75	202.54	202.34	201.47	201.28	201.29	201.11	199.76	202.29	205.97	201.46	202.03	204.63	201.03	202.21	200.46	201.44
210.93	211.8	210.52	211.62	211.67	211.26	210.72	212.23	211.15	212.72	213.46	209.85	210.34	211.55	210.74	211.3	211.08	212.63	214.42	212.47	211.24	211.41	211.31	210.46	211.31	211.02	213.95	215.07	210.57	209.73	210.97	210.74	212.69	212.18	213.14	211.73	210.94	213.31	210.81	210.87	210.48	212.15	213.82	210.16	211	210.74	210.22	211.12	210.8	213.05
203.42	204.55	205.13	205.21	204.21	204.12	205.33	204.79	205.85	203.32	206.11	204.45	204.19	205	205.45	204.73	204.75	204.1	203.22	205.14	203.88	202.48	205.73	202.71	204.43	203.56	203.16	202.71	203.78	203.13	206.2	205.99	204.42	205.82	205.94	203.32	202.85	204.53	203.06	204.66	205.9	204.13	203.84	205.46	205.37	205.1	205.36	204.57	204.83	203.09
211.55	212.32	209.63	210.22	210.9	211.97	211.26	210.57	210.37	213	211.33	211.18	211.44	210.61	210.4	210.09	209.64	210.95	211.5	211.72	212.8	211.3	213.09	210.67	213.67	211.8	212.92	214.88	211.78	212.6	213.59	211.74	212.2	210.81	211.33	211.47	211.8	211.95	212.47	213.69	209.49	210.1	213.66	213.29	214.14	211.93	211.17	211.97	210.39	212.11
199.14	201.2	199.56	200.8	198.3	199.91	199.62	198.76	200.86	202.98	201.29	200.91	199.68	199.92	200.71	199.94	199.98	204.43	200.44	201.6	199.63	200.55	199.92	200.43	200.37	200.93	200.45	199.32	198.42	199.92	200.95	198.92	199.25	201.53	202.49	201.15	202.47	200.14	202.95	201.55	201.76	200.78	201	200.61	202.15	201.87	200.3	201.61	200.55	200.58
206.76	209.64	208.11	208.3	208.85	207.01	208.58	206.9	208.46	209.02	208.98	208.77	209.25	210.4	208.75	210.53	209.67	210.42	207.57	208.08	209.1	210.03	210.2	208.06	208.36	209.85	209.93	208.72	209.94	208.13	208.34	207.9	207.26	207.86	207.58	208.94	207.73	209.63	209.24	207.81	206.8	206.66	206.88	211.44	209.33	208.74	209.08	206	211.73	210.12
214.49	212.99	214.15	214.14	213.3	213.91	213.06	214.64	213.56	212.42	213.09	212.84	215.28	214.96	212.62	212.31	213.3	213.72	212.3	212.36	213.93	213.67	213.08	213.72	215.21	215.07	215.25	212.79	213.72	214.64	212.93	214.38	215.44	213.13	214.57	215.64	213.96	214.42	214.67	214.47	212.34	215.67	213.12	212.42	213.8	213.71	213.44	215.35	212.55	212.77
203.32	206.26	203.95	204.01	203.36	204.51	204.62	203.05	204.17	204.77	206.27	204.71	202.65	202.22	204.87	202.96	203.21	203.86	202.88	205.02	204.73	203.12	203.66	203.32	206.53	205.34	204.25	204.7	205.72	203.09	204	204.8	203.23	204.12	202.52	204.93	203.54	203.72	205.04	201.13	205.03	201.64	204.61	206.76	204.88	201.6	204.28	203.23	203.79	204.23
201.54	199.37	200.28	197.92	198.71	202.57	199.53	199.51	197.48	197.96	198.12	200.76	197.88	199.31	199.09	199	199.32	197.89	200.13	200.34	199.56	199.17	197.26	199.54	195.92	198.81	198.26	200.76	199.56	199.08	198.54	198.26	198.81	199.15	199.88	199.33	199.24	198.35	202.1	201.82	199.46	199.81	199.62	198.19	201.2	199.52	198.24	201.19	199.6	200.22
209.64	208.82	210.05	208.5	211.06	209.64	208.79	209.06	209.44	211.01	211.79	210.72	210.14	208.03	212.14	210.87	209.71	210.11	210.07	209.75	207.05	209.8	207.22	209.31	210.9	208.72	209.6	209.7	210.17	211.02	209.52	208.75	212.65	209.21	209.17	209.97	210.7	208.54	209.66	209.94	209.78	210.75	207.87	209.13	210.75	209.93	209.87	209.62	210.18	208.35
206.6	206.3	204.66	205.16	207.47	206.1	203.16	207.94	207.31	205.12	204.42	206.92	204.74	205.26	205.69	204.38	204.34	206.11	205.84	206.1	206.12	205.21	206.36	206.14	204.65	206.58	207.65	205.46	204.45	206.86	205.29	207.94	207.17	206.44	205.3	204.62	207.64	206.88	204.54	205	206.23	205.34	205.26	204.82	207.63	206.34	206.6	205.99	204.2	205.71
209.26	207.73	210.98	207.53	207.69	210.17	208.93	206.45	210.52	209.95	207.28	208.35	208.23	207.62	209.75	210.82	208.84	208.66	206.61	209.24	207.08	209.18	207.32	209.12	209.13	208.73	207.65	207.16	208.88	209.73	207.6	207.91	208.37	209.2	210	208.22	205.89	208.16	208.43	208.14	208.12	209.27	208.24	210.29	209.36	208.47	207.24	209.67	208.64	209.31
217.33	217.84	217.33	216.79	215.81	216.52	217.15	216.66	220.58	218.91	217.25	219.33	219.89	216.75	218.61	217	216.83	218.94	216	218.04	218.3	218.96	216.98	216.99	217.86	216.91	217.56	217.93	217.4	217.4	218.6	216.28	216.29	217.71	218.53	219.83	219.69	217.85	220.08	218.05	219.24	217	216.67	216.45	219.51	218.16	216.71	221.88	218.32	218.63
208.79	209.95	208.14	207.65	207.98	209.42	209.63	209.86	210.78	207.43	207.49	207.62	210.89	209.76	207.41	208.72	211.62	208.7	209.66	208.97	209.08	208.54	205.8	209.86	209.76	208.09	208.34	206.59	208.94	208.15	207.86	208.54	209.23	207.01	209.67	209.46	208.91	208.03	207.81	208.25	210.93	208.51	209.39	207.23	209.76	208.72	207.97	210.11	208.42	211.42
199.84	198.77	199.71	200.48	199.01	200.21	199.46	197.68	198.19	199.34	200.09	199.54	199.34	199.13	196.82	199.55	200.55	197.45	199.3	198.82	198.98	199.82	201.3	200.08	198.74	198.87	198.22	199.25	200.94	198.95	199.27	200.33	199.31	198.58	201.12	201.01	201.06	201.6	198.59	201.31	200.25	199.65	199.42	199.85	199.83	202.27	197.9	199	198.97	197.07
211.76	213.61	212.61	211.56	212.12	213.08	209.12	214.34	211.5	211.17	210.41	210.12	211.06	211.43	213.1	209.26	210.51	209.78	211.06	211.12	211.48	211.3	211.18	212.22	213.14	210.96	213	212.29	210.24	209.16	211.38	214.61	212.84	211.7	210.02	213.03	210.54	212.14	212.94	211.58	211.25	209.97	211.85	213.09	210.67	210.03	212.53	212.94	210.05	212.99
206.3	208.12	209.18	212.53	209.6	210.67	210.61	209.34	210.14	208.44	212.23	209.79	209.33	208.67	210.14	209.97	209.85	212.43	210.35	208.76	208.88	208.93	208.7	207.25	210.39	210.08	208.87	209.07	209.2	210.59	207.62	211.03	210.34	208.88	208.04	212.14	209.21	210.05	211.77	210.62	209.51	209.29	211.74	210.9	210.73	208.5	209.24	208.93	209.34	210.46
203.71	205.24	205.45	205.24	204.22	205.82	206.28	203.76	203.83	205.84	203.98	203.3	202.62	205.14	204.85	205.24	201.81	204.84	202.4	203.18	205.39	201.95	204.86	203.19	204.98	203.75	205.32	207.27	205.62	203.24	205.5	202.92	203.43	203.7	203.8	203.97	204.48	203.09	204.18	204.43	204.85	205.64	203.08	204.6	201.79	204.48	204.49	204.1	205.38	205.18
204.75	204.57	202.8	204.77	203.57	203.68	203.9	206	204.98	203.56	204.63	202.99	203.21	203.48	207.16	205.18	203.78	201.82	206.13	203.52	204.12	203.59	205.56	204.3	203.19	204.4	203.87	202.53	203.58	203.62	203.23	203.43	202.72	206.33	204.05	202.63	202.24	204.18	204.58	202.96	204.23	204.27	205.67	205.41	205.01	205.24	203.95	204.01	204.03	203.95
204.74	206.07	203.54	204.13	206.09	204.62	205.71	206.28	205.48	204.64	205.92	203.37	204.13	204.48	205.97	205.31	205.06	206.5	205.4	203.72	205.22	202.68	206.71	204.61	202.43	206.91	202.47	204.47	204.63	205.1	203.3	206.29	204.13	205.49	203.92	204.32	205.04	203.89	204.7	204.29	205.35	205.06	204.45	205.5	204.38	204.76	204.6	203.76	203.91	203.9
199.34	198.58	198.71	197.02	198.7	198.1	199.39	200.77	202.2	200.97	197.19	197.86	203.01	197.58	198.88	198.72	198.33	198.7	200.33	200.21	200.53	199.42	198.05	198.31	198.96	199.71	200.66	202.23	200.4	199.74	198.53	199.15	198.63	198.65	201.37	200.34	198.36	200.9	203.04	198.87	199.64	200.38	197.86	203.14	198.51	200.17	200.42	198.11	199.91	198.13
203.04	203.97	203.09	202.36	205.53	201.91	201.42	201.79	203.69	201.88	202.34	200.1	200.73	200.22	201.54	201.66	200.84	203.32	203.57	200.47	201.7	203.09	201.46	201.93	202.49	202.78	199.56	201.03	201.76	204.34	201.5	203.35	200.45	203.67	202.85	201.68	203.33	202.78	204.16	202.95	203.3	202.14	200.78	204.21	202.75	204.38	204.39	203.66	200.97	202.1
216.18	217.2	216.51	218.89	219.62	219.33	218.31	218.31	217.9	216.71	218.04	217.43	217.49	217.9	216.64	219.27	216.55	216.72	219.75	216.48	219.32	217.25	217.86	217.58	218.27	218.66	217.73	216.76	220.05	216.94	218.59	218.03	217.61	216.9	216.44	217.5	219.12	215.68	216.51	217.37	217.31	217.74	216.71	217.33	217.69	218.8	216.93	218.61	217.2	218.44
211.06	210.63	209.47	210.67	208.56	208.79	212.06	210.85	210.68	208.87	208.68	210.02	210.66	210.59	209.63	211.66	208.54	208.89	208.95	208.28	211.01	210.94	208.67	210.07	209.18	210.56	211.17	210.67	208.85	209.16	211.47	210.64	210.32	208.54	206.51	210.59	209.28	207.53	209.58	210.05	209.73	209.99	209.29	211.58	209.09	208.25	209.1	207.04	207.42	210.64
202.38	206.36	202.68	204.06	203.79	205.48	204.09	203.95	205.4	204.46	205.81	204.97	203.99	204.45	206.35	204.92	204.16	207.89	205.03	207.01	204.51	204.44	202.3	206.51	203.43	205.54	203.26	202.41	203.9	203.14	203.7	204.22	205.76	206.24	204.48	202.86	206.73	202.68	204.34	204.42	203.52	202.89	205.72	204.51	203.68	204.92	206.06	202.77	204.34	204.74
199.5	199.51	197.29	199.24	200.62	200.45	201.54	202.59	201.84	198.11	198.3	199.35	200.23	200.94	199.6	200.48	201.97	201.06	199.38	200.43	198.93	200.43	197.85	199.97	199.03	198.68	201.34	200.32	197.47	200.36	202.08	199.99	198.78	199.16	200.49	202.02	200.79	200.83	201.52	197.35	201.33	199.24	201.68	200.32	200.59	198.78	201.91	198.49	202.56	199.93
196.07	194.41	196.04	194.8	194.98	197.66	194.31	196.1	194.5	194.02	194.51	196.96	197	194.06	196.68	193.49	193.89	195.13	194.82	192.88	195.65	194.84	193.96	194.74	197.32	194.75	194.86	197.36	196.18	195.26	195.61	195.2	194.14	195.22	197.01	193.02	194.8	194.82	193.72	195.51	194.96	192.88	196.66	194.06	194.26	195.74	194.63	195.28	196.79	196.62
208.84	211.77	213.52	211.92	211.99	211.27	213.65	212.53	212.19	211.81	211.54	210.98	210.28	213.82	212.61	209.72	211.22	209.37	210.7	212.08	212.22	212.01	212.11	210.31	209.79	211.92	211.64	211	211.56	212.6	213.25	211.67	211.19	210.6	212.68	211.94	212.8	212.72	211.5	212.1	209.28	211.08	212.02	211.45	213.92	211.61	211.69	213.38	209.34	211.95
200.12	197.42	198.17	197.54	198.54	199.54	200.08	201.13	198.9	197.33	199.27	198.68	197	199.07	199.04	196.8	197.76	198.29	197.72	199.28	198.62	200.08	196.9	197.34	198.09	198.93	200.01	198.37	199.93	197.32	199.8	200.41	199.5	199.58	199.41	197.97	199.34	199.56	197.64	201.54	195.84	198.34	198.9	198.55	199.15	198.13	198.88	198.37	196.17	197.14
197.36	197.45	198.93	198.82	200.22	199.85	199.07	199.92	199.27	196.98	199.71	199.92	197.84	200.74	199.34	197.43	198.99	198.73	199.92	198.98	200.37	197.68	200.13	199.53	197.1	199.49	200.33	200.61	202	200.02	200.48	201.45	198.51	201.94	201.64	198.04	199.64	197.43	199.11	196.43	199.9	197.24	198.61	200.84	199.32	198.19	198.83	199.75	198.48	200.34
209.27	208.72	206.71	208.37	208.13	209.66	208.98	207.4	206.83	208.81	208.76	209.16	208.7	207.74	208.38	207.31	207.7	207.51	206.96	207.73	210.08	207.23	209.55	208.78	208.11	210.05	207.73	208.84	209.73	209.66	209.34	207.85	206.23	207.51	207.61	209.76	207.4	206.68	209.37	209.7	206.87	208.52	209.99	209.38	207.29	210.14	207.91	207.93	208.83	207.91
195.62	194.48	196.35	195.35	195	194.67	194.94	195.44	194.43	194.82	193.57	196.32	195.9	193.81	195.96	195.4	193.99	194.73	194.64	194.82	195.68	195.88	198.7	196.51	195.28	196.7	196.09	194.84	197.7	195.64	196.92	193.56	197.55	195.42	196.22	194.38	195.2	192.21	195.48	195.51	194.42	193.7	195.31	194.98	197.08	195.15	194.85	193.51	196.82	196.9
206.96	208.69	207.19	208.49	207.91	208.5	208.33	207.88	209.45	208.28	207.74	208.55	208.13	207.79	209.76	207.97	207.98	208.36	208.49	209.9	209.21	207.62	206.34	209.06	207.18	208.64	206.34	210.15	206.32	207.06	207.55	208.3	208.32	208.07	207.59	209.83	208	207.77	207.59	208.66	207.33	207.94	207.18	206.89	205.82	208.11	207.84	207.12	208.12	207.36
208.03	205.87	208.98	208.63	208.62	209.49	208.29	208.51	208.44	209.63	208.74	206.4	210.15	206.34	207.28	205.29	208.87	209.59	207.7	207.74	208.32	208.19	207.29	209.2	206.57	206.46	205.56	208.62	208.78	206.41	209.81	208.58	207.17	207.38	208.68	207.52	207.59	206.8	206.92	205.8	207.96	210.6	205.38	209.27	206.43	205.15	207.85	208.2	211.86	208.01
207.85	205.33	208.97	208.44	208.36	207.41	208.19	205.75	209.57	208.65	208.69	205.25	206.91	207.97	207.18	207.85	206.6	206.42	208.64	209.53	207.9	207.4	207.83	205.97	206.76	206.83	206.76	208.18	206.96	207.05	208.46	207.75	207.38	207.4	208.66	206.4	210.36	207.17	207.5	206.47	205.8	206.63	207.67	205.63	209.19	209.51	205.35	208.02	207.07	206.83
205.65	205.28	203.18	204.71	205.64	206.01	203.38	204.11	205.62	205.28	204.36	201.75	205.92	204.05	203.41	202.92	202.04	204.71	203.42	206.7	203.62	203.92	206.2	203.45	204.21	204.2	203.99	204.61	207.42	201.8	204.36	205.4	205.68	206.52	203.55	203.7	204.02	206.47	203.61	205.21	206.73	203.73	206.26	205.25	205.63	205.75	205.7	206.22	206.59	208.06
204.81	205.2	204.21	206.45	204.64	205.93	204.02	206.24	205.43	204.68	205.79	207.1	203.63	204.92	204.88	205.4	205.29	204.21	206.06	205.82	205.65	205.3	204.92	205.64	206.81	207.3	205.78	205.66	203.43	203.98	205.33	203.32	205.3	205.5	205.9	205.2	206.27	205.56	205.36	207.02	203.07	204.71	205.13	205.84	203.63	205.18	203.04	206.62	206.68	207.67
207.69	208.33	209.92	205.75	208.44	206.32	208.18	205.53	207.22	209.13	208.61	207.42	207.66	207.84	207.55	208.33	210.17	209.24	207.87	206.85	209.63	208.44	208.63	207.22	209	208.79	208.09	206.7	208	208.72	207.58	210.3	208.88	209.37	208.17	208.44	207.83	210.5	209.27	209.65	208.64	209.96	210.01	206.09	209.03	207.99	208.59	207.79	210.25	209.09
200.75	199.24	200.82	198.26	201.36	202.27	199.88	201.33	200.87	200.85	201.04	201.56	201.36	201.9	201.44	203.63	201.46	199.1	199.88	199.67	202.21	202.42	200.16	198.59	200.98	201.53	200.2	200.27	202.33	202.4	199.36	202.26	197.87	200.54	203.14	202.65	201.67	203.12	198.78	203.78	202.53	201.42	200.09	202.65	200.08	201.54	198.67	200.26	200.56	201.02
208.92	206.59	209.77	207.72	207.71	207.97	206.28	206.83	207.21	207.36	208.26	208.66	207.16	208.33	208.18	208.59	208.67	207.56	210.28	207.61	207.71	209.03	208.38	207.67	209.17	207.66	206.02	208.48	208.3	207.73	208.08	206.65	207.73	207.97	205.09	208.75	206.53	208.94	207.04	208.12	206.53	209.01	207.09	205.61	208.02	209.48	209.43	209.54	206.56	208.04
194.2	195.13	193.36	193.38	194.37	194.34	195.13	192.91	194.55	194.34	196.55	196.5	191.32	194.84	193.74	193.2	196.72	193.93	196.25	194.28	193.49	193.25	193.82	194.5	193.79	193.33	194.19	195.52	192.88	194.19	195.8	191.91	193.11	194.45	193.45	195.29	194.33	195.45	194.88	194.27	194.99	192.65	195.59	193.65	192.64	194.19	194.93	195	193.35	193.78
200.34	198.72	200.44	200.38	200.47	200.05	199.06	199.6	198.92	202.05	201.44	199	202.12	200.65	201.31	200.22	199.79	200.8	199.82	200.91	198.11	200.15	200.55	202.02	199.73	200.06	201.46	198.45	199.82	199.96	198.33	199.99	199.78	198.77	199.41	198.96	200.89	200.73	199.64	199.51	201.07	199.48	201.7	198.64	198.28	199.31	198.04	200.44	201.35	201.6
210.72	212.56	210.43	211.01	208.69	211.17	213.06	211.05	212.93	210.23	215.56	209.49	210.53	210.74	213.18	211.59	213.88	211.62	211.32	210.37	212.88	210.48	210.98	210.73	211.89	211.51	212.93	212.57	212.2	214.15	211.51	210.97	210.56	211.04	211.98	211.77	212.43	211.97	209.46	210.92	209.62	213.47	211.45	212.14	210.49	209.58	211	212.24	211.33	210.52
204.23	203.39	203.43	201.67	203.4	203.79	203.29	201.34	204.02	204.32	202.96	201.86	201.07	203.07	202.38	202.99	203.98	203.07	203.53	204.24	203.02	201.6	204.59	204.56	201.86	204.33	203.82	204.46	203.13	203.2	203.98	205.27	201.74	202.05	203.3	202.33	203.06	203.08	205.07	202.47	205.65	203.73	204.56	204.47	203.41	201.65	203	200.89	202.53	204.96
212.28	213.49	213.01	212.66	211.77	212.42	212.37	212.59	214.48	212.5	211.18	212.84	212.15	212.9	214.5	213.62	212.57	210.26	211.28	213.78	211.83	213.22	214.43	212.48	213.41	212.51	214.47	214.11	210.95	212.94	212.01	211.02	213.69	212.9	213.52	212.76	213.11	213.68	211.01	213.2	210.87	211.87	212.59	212.69	211.02	214.21	212.34	212.6	213.59	212.74
203.63	201.4	203.16	204.73	206.02	204.79	205.47	205.32	202.43	202.93	202.79	202.76	204.73	203.73	204.04	203.57	200.41	203.72	206.66	205.99	204.16	201.75	202.87	202.59	204.91	205.19	205.83	204.68	205.46	203.35	204.32	204.1	204.15	203.25	202.94	202.54	205.88	202.68	203.67	204.33	204.08	203.7	206.72	202.7	205.44	202.84	203.12	203.87	204.08	203.55
199.01	200.5	200.55	199.34	200.94	200.72	200.34	201.62	198.43	200.45	200.23	199.71	199.42	199.48	201.12	198.8	200.95	200.27	200.35	203.43	202.61	199.95	198.37	198.76	198.65	200.15	197.03	198.32	197.76	199.71	202.18	198.48	201.36	202.85	199.76	200.22	200.39	200.53	201.62	201.84	199.64	201.49	200.55	199.03	199.73	198.64	201.28	199.37	200.18	199.84
207.31	204.89	202.33	206.09	204.74	206.75	204.65	203.67	204.83	206.96	204.95	205.72	205.02	204.88	202.6	205.84	206.06	205.05	204.82	203.13	205.66	205.79	205.99	203.97	203.41	203.33	207.19	207.65	205.44	205.58	204.21	204.51	204.71	203.26	205.01	202.98	205.93	203.32	204.58	206.16	206.08	204.06	206.06	205.16	203.41	204.01	204.28	203.96	204.87	203.21
206.13	204.21	204.2	205.83	203.42	204.76	203.22	203.33	202.63	203.19	203.69	201.63	203.58	202.43	205.02	207.45	204	204.47	202.55	204.21	201.77	202.55	206.02	204.63	205.2	203.34	201.69	203.39	203.18	203.43	203.66	202.31	203.14	202.15	203.35	206.64	202.92	202.82	204.25	204.31	202.18	205.15	204.13	203.43	202.64	202.2	204.3	203.51	204.95	203.56
209.47	212.47	210.78	211.72	210.38	211.4	211.03	213.46	214.42	212.09	210.69	214.6	213.46	211.14	212.1	211.96	212.82	211.98	213.3	210.28	211.82	211.77	211.07	213.37	211.16	211.48	210.42	207.68	209.39	211.11	211.93	211.63	213.1	212.67	211.91	208.59	210.66	211.24	211.4	211.47	213.46	210.64	212.76	210.5	212.33	212.23	208.88	212.06	210.86	212.43
211.4	206.48	209.28	207.99	203.39	209.04	206.81	206.98	207.87	211.13	209.02	209.55	206.39	206.12	208.84	209.84	208.43	210.18	208.2	207.91	208.56	209.62	209.85	207.68	209.94	208.94	208.82	209.47	208.53	205.2	209.22	208.61	207.18	209.93	210.71	207.66	209.84	207.55	208.76	207.74	206.82	207.86	209.78	211.01	209.63	208.63	207.01	208.14	208.09	208.4
208.4	209.08	210.19	209.99	209.15	208.89	208.84	208.53	207.76	209.53	208.83	206.71	208.92	207.3	207.44	209.23	208.92	207.65	208.51	207.48	208.77	208.89	207.26	212.19	208.44	210.33	209.36	208.45	208.7	210.18	209.38	206.2	210.45	207.83	209.73	207.92	207.74	209.36	207.95	206.63	209.35	210.98	206.91	209.94	209.92	208.13	208.51	208.17	209.31	208.73
209.92	209.73	209.04	209.02	210.53	209	208.43	210.55	208.16	209.5	211.09	211.6	210.73	209.8	211.52	210.28	208.23	210.56	210.39	209.45	210.93	210.49	209.34	208.71	206.97	210.17	207.73	208.97	212.55	210.92	206.89	207.85	208.34	210.09	213.12	211.88	208.8	209.57	211.37	210.65	211.45	211.48	209.79	208.09	209.39	207.27	208.81	208.62	209.09	208.75
217.24	215.65	214.68	217.89	217.42	217.67	218.34	218.58	220.52	218.05	215.8	214.61	215.33	216.57	216.2	217.66	218.1	218.01	215.93	215.8	217.21	218.38	216.87	216.57	216.45	217.14	216.69	217.79	218.36	218.9	215.96	216.94	218.15	218.04	218.49	215.39	217.13	218.97	217.51	219.48	217.78	217.43	217.07	217.51	216.26	216.72	218.3	218.24	217.49	219.65
204.44	205.81	202.6	204.17	202.6	204.56	205	202.64	204.74	203.58	203.55	202.51	203.52	204.88	205.63	200.96	203.28	203.31	205.18	201.54	203.96	204.62	203.43	201.71	203.66	201.58	203.53	205.13	201.51	202.91	204.42	204.6	203.29	202.71	202	205.05	204.7	204.06	204.56	205.03	204.99	203.56	202.4	201.79	201.91	204.51	205.7	204.02	206.02	202.88
210.05	207.88	210.16	209.02	210.1	209.82	207.86	208.05	208.21	208.88	207.29	210.89	208.94	207.9	211.52	209.15	209.41	208.74	209.28	210.75	210.15	209.85	210.18	209.38	208.84	206.24	209.97	211.15	208.02	207.41	209.41	209.29	208.59	209.58	210.54	208.83	209.05	208.79	208.61	208.24	208.09	208.54	207.42	208.14	208.46	209.14	211.01	210.92	208.37	208.56
202.38	205.13	201.49	204.15	203.39	204.35	202.89	200.59	203.6	203.56	202.28	204.64	201.73	200.86	204.24	202.69	201.56	202.56	205.08	204.54	203.3	202.2	203.33	202.05	201.95	203.71	203.21	202.5	204.38	203.36	203.5	203.39	203.5	204.76	202.34	205.82	203.75	203.88	199.89	205.79	201.75	204.02	203.81	201.85	203.01	202.15	206.01	203.41	200.82	202.2
202.36	200.84	202.39	202.97	202.96	203.76	202.67	203.38	205.55	202.05	204.03	205.92	202.63	204.09	202.1	203.32	203.24	202.96	205.35	203.7	202.59	201.85	203.13	203.9	202.75	204.41	204	203.25	201.72	203.25	201.65	203.43	203.37	203.85	203.62	206.56	203.1	203.64	203.17	202	201.72	202.3	202.37	204.11	204.24	203.64	201.28	202.31	203.94	202.76
213.9	210.74	213.58	210.78	210.17	212.15	210.93	211.98	210.84	212.78	214.04	211.28	213.14	210.38	210.14	209.75	213.75	209.71	213.34	210.45	212.51	211.92	210.83	210.03	213.52	211.61	213.01	211.48	211.31	212.25	209.25	212.11	211.86	210.14	210.54	213.22	211.81	210.55	212.3	209.73	211.46	211.23	211.35	209.59	212.44	210.58	211.91	210.32	212.42	211.86
203.84	202.77	202.8	202.29	201.89	203.45	203.84	203.99	201.37	203.62	203.81	203.79	205.33	200.49	202.32	202.11	205.08	203.65	202.56	202.96	203.72	203.28	203.69	203.67	204.59	202.64	202.62	204.49	202.16	203.22	202.92	205.67	205.53	205.79	202.24	201.77	203.66	204.1	204.26	202.86	205.43	202.63	203.19	202.22	202.69	205.35	204.1	203.93	203.85	202.43
213.92	212.22	211.57	211.86	214.28	210.74	214.41	213.43	212.33	210.11	210.55	213.36	211.49	212.27	211.15	214.38	211.11	214.57	213.23	209.28	210.48	215.19	211.02	210.31	212.51	213.36	213.51	211.94	211.79	211.7	212.86	212.68	214.28	213.87	213.74	212.42	214.63	209.44	212.72	214.37	211.43	212.21	213.19	212.58	211.9	212.15	210.77	212.38	211.55	213.41
204.72	201.65	203.31	203	204.8	205.58	203.02	205.25	204.55	203.9	203.15	202.18	200.97	202.57	203.02	202.7	206.62	202.29	203.83	205.9	204.07	203.58	206.48	202.27	204.2	204.16	204.09	203.94	205.75	205.05	203.05	201.76	204.51	204.53	203.33	203.73	203.99	202.91	203.2	202.18	202.89	202.2	201.97	202.32	204.59	201.97	204.97	203.25	205.89	205.68
209.14	205.64	207.85	206.44	207.6	206.52	210.18	207.72	206.61	206.37	206.93	210.02	207.77	208.94	209.94	208.02	207.23	207.63	206.88	205.21	205.63	207.8	206.93	208.69	208.24	209.93	208.22	208.31	206.88	208.9	208.56	208.54	207.76	208.45	208.16	206.49	207.85	208.56	208.97	208.28	207.3	209.25	206.7	207.42	209.4	208.31	207.91	209.01	208.86	208.22
207.36	208.1	207.93	207.24	207.29	207.8	208.69	204.72	206.29	207.48	204.96	204.87	207.47	209.47	208.08	207.06	206.34	208.48	210.17	209.6	206.57	208.89	204.9	207.78	207.78	206.19	209.39	208.92	206.14	207.61	206.13	209.18	206.22	209.02	206.73	208.69	208.93	209.9	208.61	207.64	209.77	206.64	209	205.43	207.12	208.19	209.66	207.55	209.18	207.22
212.1	213.06	213.56	214.04	212.74	212.34	213.43	209.89	211.34	210.49	211.81	213.51	212.34	211.85	212.11	212.21	213.29	212.76	214.09	213.96	211.86	212.77	212.2	213.02	212.44	214.07	209.58	213.24	210.58	211.46	214.68	215.59	210.78	213.73	211.93	214.65	210.9	212.52	212.62	208.82	210.49	211.3	210.16	213.1	212.2	211.69	213.97	214.43	211.51	211.24
213.96	212.5	210.6	212.25	214.09	208.97	213.04	211.55	210.65	211	211.67	211.14	208.71	209.56	213.79	212.89	211.72	210.51	210.29	210.57	212.55	210.78	210.28	210.55	211.83	212.65	212.28	211.89	209.74	212.46	213.27	213.57	211.08	211.66	215.08	212.09	209.83	212.28	211.86	210.64	212.74	211.49	211.88	211.38	213.71	210.87	212.25	211.58	213.2	212.86
207.28	207.75	208.17	208.3	205.41	205.98	209.79	209.76	205.61	207.72	209.49	204.39	209.45	207.95	208.91	207.17	208.97	206.74	209.73	205.62	206.55	207	206.78	207.46	206.88	205.43	209.15	206.51	207.6	208.7	208.35	208.63	208.58	206.44	206.85	206.65	208.46	208.39	206.2	208.15	209.76	209.22	205.92	207.32	207.4	209.67	206.81	208.01	208.33	207.55
206.83	202.53	207.41	207.7	205.2	205.19	205.22	203.93	207.73	205.19	206.16	204.86	204.11	206.39	204.78	204.29	204.78	206.26	204.66	205.98	206.56	207.77	206.49	205.47	205.5	206.94	205.77	205.03	205.14	204.74	205.45	206.14	206.29	207.93	205.36	207.26	206.34	204.49	206.05	208.31	206.7	201.96	205.58	203.97	205.3	204.27	207.11	207.01	205.37	204.87
207.64	209.24	210.3	206.04	208.7	209.68	209.48	207.9	209.8	208.26	209	207.32	210.32	210.11	208.99	207.68	206.41	206.11	208.51	210.27	207.21	207.11	209.49	209.01	208.79	209.39	209.53	209.88	208.94	208.76	207.4	209.65	207.99	209.39	211.48	209.57	207.28	207.68	209.13	207.75	208.82	204.68	208.73	207.07	208.06	209.24	206.01	209.5	208.12	208.09
212.14	211.23	213.2	213.38	213.12	211.1	211.92	212.77	213.6	212.34	211.13	211.94	214.37	211.94	212.02	210.51	211.99	212.26	211.85	213.14	212.59	209.33	210.75	210.75	212.9	213.04	211.12	210.68	211.16	210.4	213.24	211.13	209.81	212.05	212.5	210.54	211.42	212.29	213.38	211.87	211.96	210.36	213.18	213.11	213.38	212.02	212.01	210.2	212.16	211.62
207.02	206.71	207.03	206.21	207.05	208.75	207.64	207.04	208.37	210.28	207.43	207.52	207.89	208.47	206.51	209.78	206.99	207.57	210.74	206.58	206.57	207.67	205.97	208.79	208.9	207.6	208.74	205.78	205.71	209.08	207.79	209.22	209.85	205.45	207.05	207.02	208.9	206.41	210.89	206.8	206.04	206.74	208.94	206.27	206.52	208.02	208.12	209.14	209.25	209.93
212.64	212.97	211.69	212.16	212.33	213.64	213.32	213.63	212.6	214.17	214.3	210.94	212.9	212.41	212.36	213.07	212.1	212.29	212.62	212.12	213.42	212.15	211.35	213.74	214.21	212.87	212.3	213.43	211.58	214.02	212.18	212.13	213.42	213.98	209.95	211.88	213.2	213.27	214.05	214.07	212.68	214.73	211.79	213.33	211.7	213.74	213.54	211.63	211.08	214.3
206.65	206.53	204.6	204.78	206.79	205.25	204.24	205.41	204.82	205.11	204.15	206.09	206.96	205.76	202.53	205.97	205.25	205.94	206.46	204.76	206.09	204.83	206.36	206.07	203.2	203.72	204.99	205.51	208.15	207.34	206.4	204.41	206.05	204.51	207.04	205.56	207.09	207.05	203.81	204.95	206.15	203.75	202.73	206.4	207.69	205.04	204.22	206.13	203.98	205.21
215.91	216.55	217.44	218.13	216.25	214.95	216	217.94	216.28	219.83	219.89	214.56	219	217.48	218.27	215.57	217.59	217.2	215.4	215.75	214.97	216.54	219.08	216.54	214.34	216.82	217.73	218.23	215.97	217.05	216.15	216.42	217.54	215.46	218.31	214.98	218.71	217.4	216.25	216.21	217.2	214.67	217.24	216.44	214.6	216.7	215.15	217.15	215.09	216.55
201.46	199.41	198.86	199.59	200.88	200.09	200.43	199.93	200.48	200.85	202.04	200.71	199.61	199.8	200.43	201.08	198.68	201.75	200.29	200.01	199.52	202.23	200.58	199.78	200.1	200.56	202.28	199.63	200.77	199.69	201.17	202.08	199.29	198.11	200.83	200.47	201.12	199.84	201.55	201.04	199.28	201.3	201.18	198.57	199.89	198.86	202.76	201.99	202.45	201.93
202.65	203.73	202.92	201.96	204.47	202.17	203.43	204.31	205.39	201.93	204.64	204.07	202.79	205.41	204.66	202.72	202.14	203.54	201.43	203.89	204.11	203.35	203.41	203.56	203.09	204.48	207.7	202.01	205.38	202.33	203.55	202.52	204.75	204.07	203.06	204.07	206.92	205.32	203.32	205.35	203.02	206.65	203	203.1	201.23	202.06	204.17	206.27	203.11	202.46
206.69	205.34	207.06	202.61	205.8	203.86	207.75	207.42	206.18	207.79	207.74	206.36	205	207.27	203.81	207.29	207.26	207.87	205.38	204.85	205.51	206.48	206.74	204.48	204.67	205.9	206.15	206.87	207.55	208.36	207.73	207.71	206.17	205.58	203.44	206.66	204.75	208.73	207.85	206.01	204.51	204.92	204.91	206.69	207.63	206.27	204.61	205.78	206.11	205.44
209.76	208.04	207.17	209.59	205.68	208.71	205.84	211.81	209.27	208.19	209.57	207.28	209.2	210.13	207.84	206.84	206.73	207.41	205.6	208.58	207.78	209.47	207.98	210.35	206.34	208.09	208.13	210.45	208.28	207.01	207.66	205.33	208.6	207.85	207.7	207.31	208.85	206.1	206.21	206.07	206.5	208.5	206.61	207.83	207.66	208.64	208.19	208.05	209.69	206.9
209.95	208.26	208.29	208.03	208.24	207.82	208.66	210.22	208.55	208.93	208.2	208.59	207.46	209.96	208.73	209.54	210.51	209.29	207.75	208.21	210.07	206.16	209.08	208.47	209.6	211.65	208.72	210.57	209.41	207.58	207.94	209.41	208.64	207.62	209.64	208.8	210.2	209.3	206.74	207.63	209.73	208.49	209.29	210.45	208.19	208.36	205.29	208.37	207.42	210.46
206.09	204.61	209.76	208.05	207.38	207.92	207.11	207.57	207.21	206.26	205.77	206.32	207.32	203.92	207.59	206.92	205.1	207.01	205.81	206.77	207.12	204.39	204.39	206.01	207.2	209.2	206.38	208.45	204.98	207.29	205.25	206.81	205.64	206.48	204.28	207.63	207.41	209	207.96	205.21	204.41	205.46	206.85	205.62	207.55	205.1	205.87	205.34	205.63	206.65
201.13	201.88	202.62	202.67	203.79	203.58	202.06	203.34	203.59	204.01	202.06	205.54	203.86	203.64	204.1	203.43	203.71	200.39	204.26	205.07	204.16	203.25	203.43	204.28	203.48	203.08	201.79	203.14	203.81	201.72	202.87	204.11	201.91	205.66	202.33	202.07	203.45	202.53	205.13	203.07	204.32	204.09	203.39	203.66	203.22	203.47	204	204.61	203	204.03
208.37	209.94	209.35	209.86	207.67	208.32	208.3	208.32	206.31	207.87	206.27	207.12	207.99	208.98	209.83	204.35	206.29	205.91	209.18	207.26	208.79	207.68	209.74	207.93	207.11	208.37	207.37	207.46	205.87	208.49	207.04	208.02	207.1	208.31	206.32	206.26	206.19	206.36	206.2	206.46	207.22	208.5	207.44	209.84	210.32	206.65	210.72	205.6	207.09	209.48
201.56	200.2	198.45	199.25	199.4	198.32	202.53	201.09	199.51	204.26	203.08	202.03	199.85	202.59	201.73	200.37	202.12	200.96	200.37	200.73	202.4	200.11	201.98	198.71	200.63	199.63	201.09	203.7	203.28	201.89	202.26	201.44	201.67	201.72	203.23	200.31	198.28	201.89	200.6	202.2	199.8	202.95	200.64	200.11	200.18	199.23	202.29	200.45	199.95	202.31
201.14	200.42	199.57	201.64	202.06	199.58	201.41	201.17	204.24	198.41	201.05	200.18	199.31	201.09	200.66	199.28	199.95	199.54	199.36	197.41	201.1	201.46	200.71	197.96	198.64	199.58	200.25	200.87	200.54	198.94	200.65	201.34	200.16	201.19	200.78	199.7	201.65	200.51	200.37	198.94	201.17	198.49	197.85	201.19	200.49	201.39	200.39	202.92	199.73	199.65
194.94	194.16	192.93	193.76	196.16	193.47	196.09	197.16	194.61	192.7	195.67	194.77	196.91	194.75	197.06	195.98	196.22	195.74	195.63	195.87	194.28	196.9	194.57	195.2	193.63	194.79	197.13	196.52	195.51	194.71	195.2	193.21	194.49	194.49	195.95	195.1	195.91	195.39	194.48	192.83	194.39	195.57	195.22	193.49	195.25	194.41	194.7	194.99	195.09	193.58
209.23	210.37	210.16	208.5	207.61	207.4	208.74	210.84	209.37	209.1	208.74	209.11	208.76	209.94	208.8	208.88	209.06	207.42	208.83	206.65	209.22	210.61	209.5	206.75	210.12	208.48	207.11	208.26	211.07	206.84	208.53	210.48	208.01	208.58	209.38	210.04	208.67	207.53	208.42	207.34	209.06	207.73	208.73	208.95	205.62	207.79	207.81	207.49	209.95	207.11
210.59	213.01	213.08	208.9	211.22	212.5	212.13	212.29	212.13	212.95	211.62	212.37	211.88	211.16	212.33	210.46	212.71	210.45	210.89	211.54	211.28	213.71	212.29	213.88	212.67	212.34	211.5	212.2	210.51	211.29	212.16	210.98	211.86	212.29	214.29	212.15	210.39	212.78	211.64	212.92	210.97	211.42	213	212.58	211.4	213.04	212.27	213.62	210.84	211.41
203.87	205.97	205.27	206.06	204.88	204.9	206.01	205.86	207.39	204.76	206.74	205.98	205.06	205.99	205.21	203.46	205.91	205.95	204.68	207.09	204.24	203.95	203.43	203.76	203.17	207.03	205.75	202.31	204.47	203.81	206.48	204.97	204.66	203.54	203.99	204.45	205.49	203.03	204.12	202.83	205.91	205.43	206.62	204.28	207.25	203.66	206.43	205.08	203.85	204.57
209.83	210.7	208.73	211.5	210.99	209.26	208.99	208.97	210.22	208.05	209.51	209.64	209.84	208.52	208.95	208.53	209.8	210.87	210.67	208.96	209.21	208.37	210.26	208.83	207.6	207.83	207.22	208.91	208.46	208.47	210.03	208.79	210.58	205.15	208.25	209.14	209.58	209.21	208.11	210.87	210.74	208.9	206.63	209.4	206.93	208.84	209.32	209.51	207.6	206.35
205.48	204.89	203.26	202.05	203.82	204.38	202.5	202.38	203.57	202.03	205.47	202.43	203.38	202.28	203.19	203.66	204.03	201.48	202.81	201.58	201.25	203.83	202.62	203.43	202.29	203.2	203.79	201.87	202.03	204.2	205.22	204.19	204.58	202.99	204.57	204.26	204.69	206.89	204.03	204.17	204.02	203.07	203.98	204.66	204.85	203.72	203.47	203.27	202.32	206.31
198.28	199.61	199.38	200.55	200.17	201.64	199.47	201.26	200.76	200.33	199.13	201.77	201.44	201.52	201.51	199.66	199.61	201.35	201.16	198.66	199.81	198.54	199.78	199.71	202.14	199.32	199.4	199.78	199.87	201.2	201.81	199.34	198.36	200.88	200.62	200.17	198.67	199.93	200.67	201.19	202.1	200.51	201.62	200.33	199.99	201.08	200.58	199.74	200.51	201.59
204.91	205.33	203.97	204.09	204.06	206.77	204	206.9	203.59	204.08	205.26	205.92	206.18	204.17	204.87	203.96	206.75	204.35	203.77	204.36	204.4	205.19	204.29	206.63	203.02	202.58	205.03	207.78	205.06	205.49	206.13	204.77	205.47	203.86	202.44	206.38	203.36	203.32	205.54	203.92	204.59	203.95	204.98	205.16	206.66	204.62	205.44	204.96	205.14	204.6
208.94	207.45	207.63	209.72	208	207.84	208.7	207.16	208.26	207.43	206.7	208.6	206.91	206.64	206.15	208.75	208.34	210.11	208.71	206.95	210.66	206.86	211.4	207.41	209.44	209.65	208.59	206.56	207.19	208.59	206.57	208	208.33	208.79	208.04	203.75	206.93	208.2	208.45	206.59	208.43	209.58	207.44	208.2	205.98	205.47	206.36	207.01	207.27	209.55
208.79	209.47	207.15	207.56	208.49	206.71	208.92	207.05	208.15	206.61	208.51	207.22	208.21	207.07	209.23	207.8	207.61	207.44	204.18	206.54	208.18	207.78	206.78	207.18	207.91	207.08	206.72	209.15	205.62	209.45	208.79	207.45	207.33	204.9	209.03	206.56	206.49	210	209.61	207.73	208.7	205.23	208.5	208.07	206.48	208.39	207.43	209.27	207.52	208.15
200.45	200.3	203.46	200.4	202.2	200.38	198.27	201.03	200.7	200.93	200.4	203.4	199.63	203.73	200.49	201.77	199.93	199.63	201.23	203.91	200.4	201.66	200.08	202.4	202.3	202.41	201.03	199.36	201.54	199.86	202.28	200.87	199.06	201.42	201.58	200.99	200.08	201.43	199.98	201.42	200.85	202.95	203.37	203.18	201.43	203.02	199.31	202.79	201.2	202.67
198.22	201.2	197.92	200.79	200.49	200.32	198	198.6	198.19	199.05	200.3	198.21	199.54	200.23	197.5	198.58	202.11	199.79	197.78	199.22	199.79	196.72	201.33	199.17	199.99	198.76	198.23	198.53	198.51	197.53	198.13	200.4	198.51	198.38	196.75	199.89	200.92	197.94	198.51	199.5	199.66	198.96	197.31	199.18	201.02	198	200.39	198.09	198.8	201.98
209.19	209	207.62	208.38	208.98	209.08	207.17	209.27	208.45	208.32	207.34	207.22	208.07	210.28	208.13	209.76	208.21	210.12	208.08	207.21	208.55	207.92	210.16	208.15	210.15	208.06	210.47	207.47	209.91	209.2	207.92	211.43	209.76	207.42	207.56	209.74	208.07	208.94	206.13	209.19	208.17	210.52	208.33	207.67	207.91	208.39	209.26	208.52	204.92	208.42
200.4	203.29	203.9	201.56	203.49	201.34	203.14	202.6	203.98	203.7	203.42	204.21	203.28	201.89	202.11	202.74	201.82	202.02	202.14	204.44	202.09	202.53	202.28	202.63	201.95	200.38	202.73	203.75	203.15	205.14	205.05	202.81	203.69	201.48	202.07	202.04	203.72	203.34	202.12	200.58	202.11	204.02	204.41	203.19	203.88	202.63	202.37	204.56	202.04	204.28
203.31	203.04	204.73	202.07	202.61	202.82	203.16	203.59	204.42	200.97	202.39	201.12	203.24	203.63	203.74	202.25	204.19	204.25	203.85	205.36	203.6	201.98	202.92	202.64	204.44	203.02	203.99	204.33	203.44	200.74	203.07	202.7	202.92	201.6	204.52	204.02	201.17	202.88	203.69	203.04	201.89	204.35	203.43	202.22	202.7	203.92	205.31	203.47	202.86	204.71
204.09	207.17	204.59	203.14	204.01	203.55	203.68	205	205.37	204.51	205.15	202.66	203.95	204.23	205.81	204.69	202.27	204.21	204.13	203.44	203.64	203.95	204.86	203.82	202.83	202.22	205.93	205.54	203.87	204.24	203.73	203.13	203.56	203.16	204.5	204.75	203.16	204.52	203.38	204.03	203.06	202.4	204.63	203.19	203.66	204.11	204.31	201.16	202.65	204.22
208.32	206.35	205.38	208.53	206.82	206.96	207.76	205.82	210.18	206	205.67	207.76	208.12	206.76	205.92	207.29	208.8	206.38	209.26	206.23	208.23	207.7	210.21	204.8	208.48	207.25	206.22	206.47	207.86	205.06	208.1	209.06	205.64	209.48	208.48	206.78	207.73	211.52	207.78	208.94	205.44	206.04	205.5	209.13	207.37	206.88	207.89	208.84	209.12	208.19
208.42	208.1	207.94	209.29	206.56	207.36	208.13	207.63	209.05	207.83	207.8	210.45	210.07	208.82	206.53	210.42	208.35	209.02	208.5	206.27	210.98	207.23	205.43	206.63	207.67	207.5	208.53	211.13	211.36	209.44	209.52	208.29	208.44	208.74	207.08	208.06	208.1	209.58	208.41	206.42	207.23	209.19	208.22	208.34	207.11	206.69	205.99	205.16	208.68	207.32
209.64	209.5	206.78	206.28	208.62	209.23	209.31	206.65	208.41	209.78	207.34	207.2	209.38	208.74	209.34	207.37	208.47	209.84	208.86	208.12	208.23	207.61	209.78	208.22	205.98	206.49	207.3	207.3	207.79	206.2	209.58	209.93	207.24	209.06	209.77	207.86	207.25	207.1	208.87	207.86	209.79	207.44	210.71	208.09	209.29	207.1	208.18	207.05	210.47	209.04
202.83	205.54	202.42	202.52	203.25	200.67	202.5	205.03	205.07	203.35	206.36	203.35	205.4	204.39	205.83	202.56	204.08	201.6	205.02	202.61	201.34	204.08	203.82	204.27	202.91	203.93	203.58	203.69	202.22	205.98	203.45	201.21	204.5	203.06	201.66	203.97	202.58	204.09	203.88	203.17	204.94	205.4	203.71	204.77	204.63	204.72	203.67	203.11	204.07	204.8
212.16	213	212.14	212.6	213.67	210.72	211.64	213.16	209.71	211.63	210.86	212.85	211.03	214.55	211.09	212.05	211.19	211.58	212.3	211.92	211.98	211.77	211.19	213.81	213.24	210.94	211.62	211.98	211.8	212.55	211.27	213.63	211.25	209.88	209.88	213.57	210.58	210.97	213.38	210.85	210.98	213.42	212.19	212.36	211.72	213.29	212.01	213.42	212.91	213.18
200.58	201.52	198.93	198.81	199.42	197.9	200.57	200.57	200.13	201.51	201.34	198.27	198.08	198.89	198.93	199.65	200.32	199.62	201.18	198.47	198.11	199.5	198.76	196.84	200.8	200.08	199.3	200.78	198.86	198.22	199.98	198.11	200.5	199.05	198.87	199.27	199.26	200.48	198.03	197.84	197.42	199.42	200.41	197.62	199.04	199.68	197.82	200.27	198.89	200.7
208.63	207.23	207.54	207.58	209.41	205.75	207.55	207.47	209.15	208.35	207.52	209.17	209.73	206.09	206.94	206.99	208.16	206.99	208.12	206.76	207.71	208.34	206.26	208.35	207.31	206.35	209.34	207.05	207.53	209.43	208.77	208.75	207.57	205.86	208.09	206.93	208.49	208.73	207.9	208.8	208.66	206.35	207.04	207.54	207.88	206.49	207.01	206.01	205.95	209.33
201.9	204.95	202.25	201.16	201.84	203.53	204.12	201.52	202.8	202.92	200.13	202.22	202.04	203.46	201.23	202.69	201.94	202.85	202.83	202.3	202.13	202.99	202.87	202.89	202.16	202.78	204.02	202.98	203.72	203.68	203.53	202.38	202.81	204.12	205.9	202.49	204.75	202.82	204.43	204.08	202.6	201.9	202.42	203.01	205.19	202.2	202.07	204.86	204.11	202.15
197.82	199.04	197.99	198.85	199.81	197.04	200.28	200.05	197.64	196.81	197.47	199.01	198.2	197.72	198.68	198.7	199.56	199.06	198.33	198.07	196.3	196.47	199.14	197.34	199.33	198.5	199.93	198.86	198.03	199.06	199.86	201.59	198.66	199.67	200.73	197.6	200.14	197.07	198.46	199.98	196.45	198.97	201.36	198.45	198.9	200.78	198.88	199.77	198.71	199.25
201.91	199.59	200.5	200.33	199.88	201.52	199.8	199.27	199.04	202.46	202.58	201.92	201.31	201.11	201.52	198.52	201.73	201.4	201.15	199.59	200.25	200.12	201.04	200.97	202.05	199.62	201.3	199.89	199.22	199.26	199.3	200.24	199.19	200.98	199.02	199.65	198.8	199.73	201.15	199.03	199.77	198.49	199.34	199.91	201.1	201.77	200.98	200.27	200.93	199.82
208.78	208.39	210.16	207.75	209.34	209.56	208.57	206.32	207.76	208.6	209.06	210.32	207.16	206.37	208.44	209.15	209.7	207.55	210.12	207.69	209.02	207.76	208.1	205.63	212.06	209.01	206.94	211.98	208.1	208.63	206.41	209.11	208.49	208.57	209.32	209.14	206.36	209.81	208.29	208.09	207.42	210.28	207.14	208.37	208.34	209.72	207.14	205.51	209.12	209.86
214.2	209.54	210.95	208.82	211.67	210.71	210.31	211.8	212.49	212.52	209.96	210.89	210.78	211.83	208.41	210.78	210.94	211.75	212.21	212.49	212.76	209.05	211.69	209.47	209.71	209.33	209.74	209.65	212.61	212.26	212.15	212.27	211.75	210.97	210.7	210.54	210.55	210.58	212.09	209.24	211.61	211.53	213.29	212.98	212.49	209.84	209.63	210.78	211.07	212.79
200.96	197.16	198.97	195.91	198.21	199.31	199.84	198.52	199.42	196.9	198.32	199.28	200	198.01	198.37	198.14	197.14	198.89	197.98	198.28	197.18	199.38	198.1	197.6	198.62	198.25	198.02	199.81	198.88	200.93	202.18	196.37	198.09	198.2	198.47	199.42	196.26	199.18	199.04	197.25	197.42	198.15	198.27	196.67	197.15	201.97	200.67	199.85	200.11	200.38
202.03	204.82	201.94	203.73	203.8	202.1	203.6	202.13	201.41	203.56	204.03	205.36	201.49	203.39	203.13	204.03	206.03	204.56	203.72	203.63	202.12	203.67	202.69	201.87	204.97	203.78	203.01	204.88	200.96	202.31	202.15	203.15	204.49	202.77	203.26	204.62	203.46	202.42	202.77	202.69	204.24	202.85	201.2	204.35	204.4	203.39	203.88	202.54	203.61	202.65
209.84	209.54	210.85	211.32	209.31	210.04	208.2	208.79	208.73	209.73	211.36	210.72	209.3	210.3	209.58	210.2	209.54	210.45	211.88	210.89	207.29	210.53	209.41	209.5	210.83	208.66	210.29	210.05	208.96	209.42	210.8	209.72	210.96	210.03	209.96	208.97	207.43	210.48	208.35	208.87	209.91	210.87	209.38	210.16	210.88	208.34	210.25	209.29	209.56	209.51
203.99	201.72	200.77	206.34	204.64	204.01	205.35	203.77	203.01	202.91	203.76	202.07	203.84	202.26	204.39	203.78	203.43	201.97	205.44	204.35	202.38	202.25	203.14	203.84	203.85	203.91	201.6	202.98	203.17	200.62	203.25	202.72	201.49	203.29	200.88	204.55	202.9	202.78	203.61	204.47	204.38	203.64	204.03	201.48	202.64	204.49	203.12	204.46	202.1	201.46
197.89	199.5	198.13	201.24	202.24	199.29	200.94	199.5	198.95	201.28	199.76	198.58	199.1	199.24	202.95	198.98	200.9	200.04	200.27	198.76	199.39	198.57	198.95	199.09	200.1	199.68	197.81	199.82	202.08	198.91	201.44	199.79	199.06	200.56	196.68	200.84	200.26	200.33	198.54	199.18	202.74	199.05	199.67	199.4	198.97	199.7	200.48	198.64	197.63	198.43
207.38	207.95	207.53	210.04	208.36	208.99	208.72	207.96	207.79	207.16	208.23	207.09	211.46	207.97	209.62	207.05	209.24	209.04	207.53	207.82	209.03	209.57	208.04	207.98	208.53	209.03	210.89	206.57	208.04	206.86	208.15	208.01	211.46	207.74	208.9	209.24	209.76	209.72	209.32	211.71	208.5	210.57	207.1	208.8	210.93	206.97	208	206.32	208.85	209.57
217.69	216.29	219.36	217.73	215.28	216.42	215.32	219.01	216.8	216.78	216.08	217.11	218.04	218.15	216.71	217.71	218.13	216.97	218.33	216.94	216.74	218.21	218.16	217.18	218.29	217.51	216.06	215.96	214.41	220.36	214.94	216.3	216.64	217.77	216.86	217.16	216.1	218.41	216.64	215.2	215.17	217.88	215.52	216.12	219.08	216.12	215.32	217.58	216.81	214.97
208.67	209.09	209.29	209.72	209.08	208.35	211.16	208.5	210.17	208.15	210.47	206.6	208.19	210.77	209.93	208.22	208.55	209.1	206.79	210.35	208.09	207.57	209.19	208.82	206.78	209.72	210.61	208.04	208.82	208.34	207.95	209.06	209.45	208.71	207.06	208.61	209.5	209.05	209.7	207.27	208.09	207.91	207.56	207.97	207.84	206.93	207.67	208.39	209.22	207.21
209.06	209.94	210.08	210.06	210.76	208.52	207.38	209.73	210.7	208.67	208.46	210.71	209.77	210.66	207.99	209.32	209.35	208.56	211.46	210.4	212.16	208.51	210.52	209.45	208.07	210.48	209.37	209.52	208.45	209.84	213.28	208.74	208.8	208.9	210.46	208.86	212.08	207.77	210.03	209.04	210.82	210.48	210.77	209.43	207.47	209.56	208.53	209.01	211.17	209.55
204.05	203.29	202.17	202.52	205.14	204.11	203.77	204.07	205.44	203.25	202.24	201.55	206.1	205	203.57	204.13	202.29	206.07	202.77	201.31	204.13	203.39	204.97	202.61	204.13	203.23	203.85	203.36	203.05	206.09	204.16	205.01	205.27	204.27	207	202.74	203.06	204.91	202.09	203.42	203.8	204.08	203.57	202.9	203.64	202.53	204.15	202.71	203.07	201.87
213.38	216.46	212.83	214.34	214.44	212.23	211.85	214.09	214.85	212.35	213.1	213.58	213.93	213.51	213.85	214.86	212.54	215.97	213.04	213.18	212.72	211.98	216.77	214.11	213.19	214.79	214.05	215.17	214.04	213.19	213.71	214.07	211.11	212.98	214.01	213.56	214.23	214.24	215.03	214.2	212.81	211.95	213.74	215.08	213.53	213.76	213.88	213.47	212.89	212.72
200.89	198.96	198.43	199.21	198.79	200.35	200.89	201.66	198.39	201.32	199.44	198.9	197.76	199.8	198.66	198.89	198.2	197.6	198.93	200.96	199.44	200.95	200.91	201.23	197.71	201.75	199.13	197.86	200.8	200.53	198.29	197.32	200.56	200.14	198.43	197.94	199.31	201.17	198.26	197.3	200.32	199.41	199.92	200.11	200.79	199.62	199.8	201.47	199.5	197.87
217.25	218.45	217.41	217.33	216.69	217.86	216.73	213.76	217.31	215.31	217.17	219.22	214.15	218.62	216.4	216.75	216.73	216.22	217.27	215.84	216.77	217.03	217.53	217.56	217.08	217.82	217.43	214.48	215.04	217.7	216.27	216.34	218.55	217.69	215.79	217.06	216.41	217.36	214.98	216.7	217.5	218.71	216.6	216.85	217.31	217.39	215.84	215.66	216.71	217.43
197.69	198.74	197.04	197.18	197.88	199.39	198.75	197.9	195.64	197.81	200.16	196.95	198.73	198.46	197.87	199.38	197.72	199.23	197.9	198.25	198.16	198.18	199.31	196.59	199.13	198.36	196.16	198.01	197.8	196.09	198.05	198.64	197.94	199.61	198.9	198.01	197.82	197.5	197.74	197.67	198.31	197.29	195.45	198.03	198.76	197.71	198.29	198.24	198.76	198.25
208.73	206.51	212.41	208.3	207.84	209.46	207.23	208.94	209.6	207.75	209.63	211.66	210.32	210.02	210.06	206.73	208.36	210.72	209.46	209.72	206.89	208.03	207.82	206.85	207.96	206.34	208.47	208.84	208.59	209.1	208.1	208.51	208.7	209.68	209.01	208.46	209.41	207.56	208.89	207.52	205.99	208.87	209.05	209.61	208.89	209.68	209.04	209.31	210.34	207.85
205.19	209.95	209.18	209.35	206.92	210.76	207.91	208.99	208.48	211.8	209.1	210.34	209.38	210.3	209.5	210.21	210.12	206.3	208.16	210.82	209	209.48	206.49	211.04	208.32	209.44	208.22	210.04	210.66	209.21	210.66	207.85	209.58	208.22	206.42	208.57	212.12	208.37	208.84	209.41	209.96	209.23	210.21	210.95	207.32	208.82	210.17	209.29	208.77	208.46
207.31	210.29	208.83	207.64	210.26	206.2	208.77	206.77	208.73	208.4	209.69	208.51	206.35	206.29	208.5	209	208.36	207.34	207.32	206.58	208.51	207.14	208.5	207.9	206.92	209.67	207.68	209.76	208.02	207.38	205.23	208.96	208.22	207.44	207.97	207.99	207.99	210.03	206.94	206.88	208.89	206.63	206.74	207.5	209.08	207.29	210.65	206.88	207.36	208.83
218.58	219.09	217.47	214.12	215.43	219.1	219.07	218.86	217.74	218.65	218.08	218.22	217.72	217.39	218.04	217.16	217.83	217.97	219.93	217.28	218.82	217.85	214.96	218.5	218.55	217.38	215.92	216.75	217.28	216.45	218.14	219.27	219.19	218.54	220.14	214.66	216.65	216.71	216.88	218.53	217.69	216.12	217.97	217.91	218.19	216.54	218.71	218.22	217.41	219.17
202.23	204.1	200.21	204.39	203.98	202.46	202.74	202.81	202.65	202.88	204	202.26	203.38	202.59	203.16	201.32	202.65	201.51	203.11	202.27	203.17	205.64	204.4	203.01	204.27	204.09	203.88	200.83	200.62	204.31	203.27	203.85	203.07	203.7	204.65	202.21	202.23	203.45	202.5	203.43	203.24	203.86	202.49	201.25	201.07	202.32	201.68	201.1	202.66	200.09
216.86	217.48	217.62	218.06	217	217.48	215.35	216.58	217.06	216.82	217.61	218.25	216.16	216.89	217.47	218.29	216.47	217.26	218	215.72	215.39	216.43	218.29	218.07	218.42	217.96	217.55	217.66	216.31	217.2	216.42	216.26	217.37	215.7	216.87	215.65	217.97	217.59	216.06	217.69	214.53	217.43	217.39	217.57	215.27	218.55	219.66	217.05	215.43	217.89
212.02	208.02	209.72	208.92	208.15	209.69	209.45	209.71	208.52	208.48	209.16	210.15	210.93	209	209.6	209.8	208.88	210.8	210.17	210.12	211.02	207.27	211.64	210	207.54	208.82	209.27	209.86	209.28	209.77	209.8	209.12	208.57	208.59	207.82	211.75	209.97	208.38	210.74	208.68	210.31	210.91	209.25	209.27	208.02	209.5	208.26	208.59	210.11	210.79
202.43	203.05	203.12	202.43	203.07	204.48	201.55	204.82	205.76	204.97	203.94	201.88	203.92	203.1	204.82	204.23	203.8	203.69	204.26	203.5	204.3	202.7	203.7	203.73	204.08	202.88	203.42	205.37	205.29	204.4	203.24	205.15	204.25	205.96	205.74	204.99	202.91	204.38	202	203.76	202.83	205.23	204.13	205.23	203.13	204.72	204.64	205.28	202.38	204.56
212.24	213.15	210.29	212.36	212.12	211.39	210.26	211.32	213.01	210.33	212.02	214.03	211.11	211.82	212.3	210.72	210.23	213.74	212.74	212.01	211.16	211.75	211.63	210.87	213.11	213.06	211.9	210.27	212.49	214.59	210.29	211.35	212.16	211.82	214	211.68	211.13	210.72	210.17	212.63	212.44	209.66	211.61	213.2	212.96	212.13	211.72	209.27	212.89	211.23
198.29	201.4	200.96	199.08	201.15	197.99	199.44	200.79	198.75	201.37	200.05	198.24	199.58	201.53	197.95	198.01	198.67	199.51	200.35	200.22	200.09	200.6	200.18	201.67	199.54	202.12	198.55	198.86	200.49	201	198.86	198.91	201.1	198.81	198.91	197.94	197.71	198.28	199.08	198.42	198.71	199.44	198.2	199.51	197.68	198.69	199.36	198.29	199.98	200.05
202.61	202.72	205.96	202.39	203.67	202.79	202.79	204.98	202.61	202.26	202.23	203.6	204.61	202.65	204.58	202.15	201.65	202.73	204.9	205.45	206.76	204.25	205.25	202.83	204.47	204.79	204.44	203.71	202.7	204.14	203.18	202.64	203.58	202.78	203.68	205.73	203.02	202.28	203.48	201.44	205.33	202.14	204.74	202.99	202.67	204.4	204.24	203.9	204.53	203.45
201.92	204.1	202.08	203.94	204.4	202.56	205.56	203.06	204.41	202.79	203.68	202.85	204.5	203.85	201.87	201.64	203.28	206.91	204.26	204.23	204.14	203.42	203.11	202.81	204.55	202.83	203.74	203.51	205.58	203.53	202.22	204.42	204.22	204.41	203.89	202.38	203.37	203.72	203.99	203.99	202.84	203.73	206.12	201.04	203.51	203.24	204.6	205.69	203.53	203.27
208.42	208.15	209.36	207.52	209.38	209.18	207.03	209.74	207.29	208.65	210.3	209.22	209.81	208.39	206.59	208.11	210.56	207.61	206.84	209.5	207.48	208.8	209.26	209.99	206.64	207.77	208.88	208.63	207.77	209.14	205.91	208.61	208.09	208.97	207.22	207.43	212.22	208.13	210.98	209.43	208.66	207.63	208.74	206.48	208.91	209.93	210.49	209.53	209.11	209.4
217.58	216.7	216.2	217.07	215.67	215.01	215.34	216.8	217.8	218.75	215.77	215.01	217.12	216.73	218.58	218.3	218	218.37	219.71	216.85	218.65	214.88	217.2	215.14	216.91	216.73	217.22	217.48	216.49	217.58	217.11	218.96	219.41	214.86	216.35	217.59	219.51	217.06	217.21	217.72	216.05	218.53	218.28	217.56	217.28	217.38	215.99	218.65	216.79	216.99
202.64	202.22	202.54	203.26	203.06	203.52	201.47	202.15	203.44	202.02	202.68	202.56	202.46	202.89	202.48	202.53	201.46	203.26	201.29	200.2	203.55	204.57	203.28	202.57	203.91	203.55	202.15	203.49	202.98	201.99	201.72	201.79	200.77	201.65	203.66	201.52	202.42	201.16	203.37	202.99	204.76	202.27	201.12	204.87	202.73	203.35	203.22	202.51	202.2	202.23
215.03	215.99	213.51	212.55	215.27	214.03	215.25	214.93	212	213.45	215.3	213.64	212.37	214.57	212.22	214.81	213.18	214.21	213.86	213.63	211.86	215.1	215.15	213.2	214.5	216.14	214.37	214.51	211.8	213.18	212.25	213.03	212.72	211.62	216.73	213.24	215.07	215.62	213.8	212.49	213.97	212.42	212.96	213.91	215.17	214.85	212.35	213.84	213.67	213.39
194.82	196.63	194.84	194.65	194.81	196.65	196.49	195.44	195.57	192.67	194.29	195.36	195.7	194.84	193.93	194.74	196.51	199.42	196.9	196.47	195.74	194.07	196.83	193.9	194.34	194.06	196.09	194.32	192.13	196.98	194.84	194.91	197	197.19	195.83	195.35	193.68	196.46	195.7	195.32	194.61	193.39	193.59	193.84	195.54	194.41	192.89	195.74	196.58	194.07
211.51	211.96	209.93	213.85	211.75	212.61	213.15	212.5	212.43	211.47	213.24	211.09	213.23	211.04	211.21	210.15	213.13	211.06	212.24	211.36	212.42	209.94	212.96	211.12	212.24	211.82	211.41	211.48	210.72	211.37	210.13	211.18	211.25	210.57	210.47	211.91	209.91	213.42	211.82	212.19	212.84	211.87	212.76	214.77	210.43	209.4	210.15	212.26	212.75	212.34
215.4	216.7	217.91	218.28	215.85	219.34	216.8	215.9	216.07	217.35	214.36	217.61	215.4	216	218.48	216.31	214.76	218.99	218.2	216.86	217.5	217.12	215.09	213.94	217.26	217.77	216.57	217.28	217.64	215.61	216.99	215.28	218.35	217.33	216	217.86	217.97	215.85	216.09	218.01	217.08	219.18	217.76	216.06	215.94	217.79	219.12	217.05	215.07	215.89
197.16	197.19	196.99	200.42	198.74	198.82	199.02	199.32	200.08	196.48	198.16	199.75	195.29	198.72	199.03	200.06	196.72	199.29	196.12	197.62	200.02	196.22	195.3	197.74	197.5	200.29	199.93	198.18	198.9	199.57	197.83	197.6	196.46	198.7	199.85	201.05	197.79	196.62	200.69	197.06	198.72	196.53	196.81	198.67	198.68	196.17	195.74	197.77	198.48	198.7
204.25	203.3	203.52	202.9	203.26	204.56	204.58	202.12	204.59	203.03	202.36	204.96	203.34	204.17	203.48	203.54	205.49	203.89	204.53	202.9	203.27	204.86	205.4	203.09	203.2	205.38	203.16	203.08	204.57	203.91	205.85	202.86	203.62	202	204.1	204.43	203.9	205.06	203.07	203.71	203.36	202.25	203.97	203.43	201.85	204.6	203.15	203.12	203.9	201.4
198.46	199.43	201.35	201.65	200.72	199.76	198.46	201.19	200.16	202.41	200.54	200.99	202.32	199.52	201.23	200.51	201.01	201.84	201.68	201.52	200.59	198.5	201.98	197.67	200.2	199.35	201.79	198.82	200.92	200.69	197.17	200.76	202.21	199.34	199.41	201.89	198.31	200.73	198.77	200.55	199.16	202.31	201.34	198.92	198.9	200.16	201.02	200.87	199.67	201.6
208.01	206.05	207.1	205.93	204.77	204.8	205.83	205.85	205.68	209.21	207.53	206.84	207.72	208.11	208.04	205.14	206.42	207.07	209.09	206.48	205.95	205.24	204.57	206.66	207.9	206.74	209.79	204.01	206.55	206.22	207.64	207.24	209.1	204.52	207.13	204.96	207.77	204.5	206.71	206.62	205.81	206.89	202.6	205.06	207.08	207.46	206.64	208.06	204.07	204.67
200.22	198.71	198.82	200.23	200.08	198.46	200.31	200.23	198	200.58	197.39	198.79	200.04	199.35	198.46	199.7	200.51	199.94	198.22	201.19	197.27	200.56	201.36	200.44	198.42	202.14	200.79	201.03	198.36	197.76	200.22	200.21	198.41	199.14	199.06	200.36	199.46	198.32	200.06	200.2	197.98	199.5	200.15	197.84	199.79	200.19	200.13	200.33	198.69	200.78
212.15	214.73	209.99	212.95	212.16	211.84	211.1	210.92	213.54	212.33	212	211.65	211.07	212.58	214.84	211.89	211.43	212.32	212.04	211.69	210.37	210.95	210.73	211.67	213.07	214.66	211.47	212	211.84	211.8	214.19	211.8	213.07	210.08	212.65	210.25	213.11	214.63	213.27	213.23	212.93	215.11	212.13	211.18	213.46	214.96	213	213.84	212.09	211
215.49	218.08	218.46	216.67	217.3	217.82	218	214.55	217.2	218.86	216.57	217.72	214.41	218.51	217.79	217.14	217.14	216.43	220.65	215.52	217.32	216.36	217.85	218.57	216.46	215.5	215.49	214.34	216.57	216.91	217.09	216.21	215.72	218.57	216.54	214.09	215.39	217.49	216.65	216.62	215.78	213.81	216.31	217.31	215.73	217.93	217.74	217.74	219.39	218.49
198.88	200.32	199.67	200.61	200.41	199.99	199.54	201	198.93	201.25	200.5	200.22	198.21	200.54	199.67	200.4	199.31	200.04	199.25	202.61	199.49	201.6	200.9	199.52	200.6	199.64	198.45	199.52	199.75	200.43	201.24	199.84	201.62	199	199.4	200.43	200.11	202.69	198.89	200.56	200.62	199.87	199.6	200.14	201.19	201.66	199.66	200.78	199.41	199.44
202.93	201.06	203.26	203.5	201.35	204.59	201.43	200.69	203	201.95	203.02	202.92	203.22	202.52	202.1	202.83	201.26	201.6	203.57	201.21	204.4	202.36	202	202.88	203.1	202.27	202.48	204.38	202.85	203.42	203.88	203.15	202.55	201.92	203.91	202.72	201.59	206.91	200.96	200.93	203.61	202.15	203.59	199.95	202.56	201.48	202.46	203.06	201.75	200.29
218.28	216.53	216.24	216.61	217.81	217.08	215.38	219.14	218.26	217.41	216.64	216.56	215.35	215.6	217.67	216.27	216.44	216.65	215.78	215.87	216.24	215.86	218.09	217.52	215.93	218.58	216.3	216.53	217.47	216.65	215.62	217.82	216.11	214.99	217.08	218.35	214.49	218.3	216.42	216.79	216.09	218.64	216.68	218.22	215.68	216.83	218.19	218.41	217.92	216.31
209.94	210.79	212.46	210.22	211.96	212.11	211.55	211.72	211.27	213.07	210.76	214.26	213.61	212.54	211.03	213.32	210.85	210.85	210.81	212.89	212.16	211.74	213.1	211.56	212.27	211.02	210.43	212.71	212.43	212.34	210.86	215.4	212.78	214.05	212.69	212.21	211.48	210.52	210.78	213.87	211.55	211.09	212.18	211.7	211.44	210.95	210.74	210.5	211.77	209.35
206.8	206.4	208.09	207.54	205.01	207.6	205.66	208.55	205.98	206.45	207.26	207.51	204.7	207.32	208.36	206.29	205.82	206.04	206.56	206.01	205.91	205.53	206.93	206.26	207.75	208.25	206.7	207.9	204.94	206.67	207.05	206.7	206.45	208.2	207.26	208.45	207.82	206.84	207	205.9	207.25	207.26	205.26	206.4	207.74	206.73	204.56	207.26	206.66	207.56
216.13	217.43	218.58	217.32	216.28	216.73	215.04	218.24	218.63	217.4	215.66	215.88	217.2	218.1	218.18	216.9	215.56	215.9	215.24	216.49	215.59	218.75	217.71	217.34	215	219.41	217.09	217.39	217	216.24	218.36	214.48	215.82	219.83	215.88	216.83	217.04	217.45	215.99	216.79	216.88	216.83	217.74	216.22	216.49	217.52	217.72	217.39	219.05	214.55
208.31	207.06	207.57	207.38	206	209.33	206.78	207.25	208.45	206.18	208.4	204.66	208.66	207.98	206.82	205.94	207.58	206.37	206.15	210.16	209.02	207.45	209.16	207.47	208.92	206.9	206.69	208.24	208.49	208.34	206.04	207.67	205.89	205.8	207.73	207.5	205.62	207.53	207.33	207.41	207.81	210.31	208.38	207.55	206.67	205.84	206.74	210.39	206.7	207.06
214.09	210.47	212.3	212.07	214.11	211.18	210.04	212.73	213.9	211.31	212.08	211.48	212.49	212.25	211.8	210.62	212.62	212.75	213.41	210.72	212.18	210.84	213.28	212.78	210.5	215.12	209.86	212.11	212.31	209.91	211.01	210.34	211.5	212.77	213.44	211.94	211.1	214.58	211.33	212.06	212.75	212.87	211.89	212.5	211.64	212.76	210.22	212.33	213.17	211.86
203.64	202.37	202.91	202.88	203.6	201.04	202.72	200.45	204.39	200.42	203.13	203.37	204.8	202.17	203.1	203.13	203.25	202.11	201.83	202.62	203.41	203.32	201.94	204.6	203.24	203.32	203.2	201.5	204.09	204.56	202.92	204.28	202.76	201.29	202.05	204.46	202.58	201.89	203.45	202.55	202.52	202.84	203.74	201.64	200.25	202.29	201.34	202.33	203.34	201.43
209.63	209.7	209.37	211.7	209.59	211.59	208.83	207.79	209.47	210.12	209.21	207.63	210.02	209.74	207.5	208.52	211.42	208.07	207.6	208.07	210.12	210.85	210.22	210.77	209.38	209.18	209.54	210.03	207.9	210.12	208.98	210.28	208.71	209.88	211.55	208.23	209.44	210	209.8	211.87	207.19	211.36	210.29	210.05	209.4	212.51	209.56	211.35	210.08	211.09
205.98	209.25	208.35	208.54	207.45	209.73	210.1	208.15	207.34	207.44	207.99	208.27	208.32	206.92	205.3	207.09	208.3	209.15	209.38	207.56	207.97	209.36	209.16	208.78	207.72	208.51	208.58	211.21	207.83	208.82	207.28	206.67	211.46	207.94	208.85	208.48	211.24	206.27	208.92	208.3	207.78	208.08	209.78	208.28	207.81	207.28	206.51	207.3	208.93	210.04
209.32	208.82	208.38	210.41	208.82	207.77	209.56	206.62	207.81	208.93	210.76	209.08	206.69	209.49	207.88	210.03	207.59	209.71	205.84	209.07	209.26	207.81	208.85	207.97	205.51	208.75	209.91	208.82	208.4	208.3	206.92	207.99	206.63	210.26	206.7	210.57	207.56	207.75	208.69	206.91	211.47	207.78	211.72	208.81	208.42	208.49	210.11	209.84	207.26	209.74
214.24	217.31	216.55	215.79	217.03	214.35	217.45	217.44	217.53	216.36	214.53	218.87	217.01	218.24	218.45	217.79	215.83	216.83	216.55	217.34	215.58	217.29	219.62	219.92	215.71	217.46	215.63	216.1	216.97	218.74	213.11	215.77	218.35	218.61	216.7	217.7	217.62	218.7	215.31	218.18	216.61	215.1	218.06	215.95	217.03	219.12	220.55	215.51	215.2	216.82
203.1	205.07	205.04	204.19	201.55	205.97	205.63	203.93	202.54	204.77	202.44	204.9	204.17	204.56	204.06	202.49	202.33	203.83	204.1	204.76	205.68	203.59	203.87	204.84	203.56	205.09	204.63	202.81	202.81	204.66	203.63	204.27	203.59	203.85	203.45	202.78	203.69	203.88	202.96	204.97	205.97	205.13	203.45	204.18	203.07	201.99	203.36	203.85	203.13	204.51
215.67	217.16	217.82	215.84	215.79	218.06	216.69	217.82	218.1	215.94	216.91	217.69	216.48	214.84	215.8	216.07	215.12	217.18	218.1	219.13	218.77	215.78	217.65	216.8	215.6	215.24	217.63	217.38	217.65	214.83	216.14	218.1	220.38	215.13	216.97	216.36	217.29	215.48	216.77	216.83	216.83	216.1	217	217.82	219.97	217.01	217.43	219.58	216.69	216.8
206.19	202.96	208.07	207.85	204.95	206.3	208.44	207.61	206.98	205.13	206.32	205.57	204.91	207.46	205.21	204.1	207.6	205.19	207.97	205.18	207.64	206.63	203.51	204.94	203.09	203.66	206	208.15	205.73	205.24	205.45	207.7	204.73	206.12	206.08	205.06	204.44	204.38	204.37	205.37	206.12	205.48	206.86	205.53	205.14	204.82	206.84	205.38	205.2	205.41
217.52	217.11	217.32	220.09	217.97	217.61	218.83	218.89	216.73	219.53	216.97	215.72	215.29	214.99	218.79	215.42	216.69	218.36	217.58	215.87	218.29	218.6	217.63	217.02	217.44	218.21	216.06	216.09	216.89	217.53	216.02	215.16	213.38	217.24	217.19	214.83	218.13	218.01	217.94	217.74	217.78	215.04	216.3	215.95	218.95	214.29	216.13	215.8	215.13	217.62
208.69	210.29	207.62	209.38	208.26	207.59	208.36	208.23	207.44	207.69	208.51	209.4	207.86	210.46	207.14	207.31	210.45	207.09	207.03	208.07	206.76	206.24	209.36	209.5	211.83	211.97	210.58	209.81	208.08	209.24	208.45	211.29	206.67	210.87	210.58	208.55	208.11	209.25	206.86	210.66	208.39	209.68	207.63	209.4	208.82	207.88	205.94	209.94	212.21	209.83
208.69	210.48	210.55	210.92	208.6	211.32	209.5	208.87	208.68	209.08	210.47	212.48	209.2	209.59	211.18	208.94	208.45	212.48	209.54	211.75	209.13	209.05	210.61	209.72	206.95	208.3	208.91	210.43	210.99	212.43	209.53	210.09	208.57	210.74	211.18	210.08	209.11	207.45	208.14	209.55	210.48	209.58	211.52	209.69	208.3	208.58	209	210.2	209.73	211.45
209.72	211.24	210.98	212.98	211.17	210.12	212.86	213.08	209.84	211.68	211.33	212.8	211.8	210.58	211.11	212.76	210.65	210.75	210.02	212.84	212.2	212.97	212.14	210.62	211.76	211.24	210.93	212.71	212.05	209.05	209.36	213.04	212.72	212.82	211.07	212.3	210.84	210.06	211.08	212.25	210.92	211.28	213.97	212.97	210.86	210.58	210.33	213.34	209.19	212.79
210.74	213.08	209.78	211.9	212.26	211.08	210.39	209.18	213.68	209.63	213.71	209.69	210.1	211.91	211.72	210.16	211.42	212.55	211.14	213.19	209.1	211.59	210.75	212.11	210.38	213.96	212.32	211.32	211.63	213.99	212	211.88	210.44	211.28	211.49	210.25	209.61	211.82	213.99	210.16	211.86	211.6	210.59	211.27	211.8	212.28	213.2	209.31	212.28	213.31
203.2	202.62	204.24	201.97	200.98	203.98	202.53	204.05	203.27	203	203.42	204.12	204.99	203.97	201.22	202.21	207.54	204.07	202.6	203.82	204.97	205.04	205.66	203.13	204.52	206.25	202.36	203.26	203.97	203.33	202.04	201.78	204.37	203.55	201.72	202.05	205.29	204.12	204.1	203.98	203.11	204.02	204.58	204.43	204.09	203.99	206.65	202.41	202.93	204.97
204.76	203.76	205.04	203.01	205.98	203.55	205.96	207.06	204.12	206.6	205.16	202.49	207.76	206.55	204.41	206.18	206.13	204.68	205.3	203.96	204.87	204.95	204.41	204.95	205.76	201.73	204.23	203.8	205.62	204.95	205.03	202.71	202.93	203.53	205.15	206.15	204.77	205.85	205.18	206.9	203	204.44	204.95	203.47	204.22	204.14	205.17	205.72	202.02	205.21
213.49	212.03	213.41	211.35	211.58	212.98	212.08	214.9	212.37	213.83	212.65	213.84	210.46	212.76	213.81	210.98	214.9	213.14	211.34	212.91	213.38	213.93	211.79	213.36	215.24	213.3	213.52	212.26	212.7	215.01	212.52	214.19	213.29	213.96	213.99	211.61	213.46	212.26	213.03	211.24	212.91	214.98	215.55	213.56	213.46	213.04	212.27	212.64	211.35	212.85
208.01	209.26	208.53	208.02	209.3	207.54	211.08	210.66	209.1	209.62	209.74	208.24	209.61	205.8	208.46	210.58	209	210.94	207.65	205.28	210.2	210.95	209.83	211.09	207.39	209.38	207.44	209.9	210.83	209.23	210.49	208.56	208.11	207.42	207.93	207.07	208.18	208.97	209.25	207.57	211.17	210	208.64	207.33	211.49	210.47	212.29	209.75	208.18	207.77
203.54	204.23	204.12	201.46	205.38	202.53	203.04	203.58	205.47	203.47	205.52	203.83	204.25	201.41	200.73	203.17	203.4	205.44	202.86	204.36	203.96	204.94	205.28	201.67	202.22	204.17	203.93	206.69	203.01	205.3	203.27	203.2	204.52	202.82	206.21	203.39	204.3	205.86	203.23	203.61	204.95	202.18	203.59	203.77	204.59	203.17	202.94	204.33	202.1	204.47
207.46	207.96	209.81	208.39	210.55	207.7	209.03	212.28	209.53	210.44	208.86	209.41	206.9	208.64	210.29	211.23	209.71	207.21	210.82	211.12	209.23	207.34	209.91	208.45	209.95	207.98	209.31	209.39	207.69	208.06	210.25	209.33	209.91	209.57	210.13	210.16	209.9	207.07	209.07	210.28	209.1	211.19	208.15	207.93	208.63	210.12	206.89	210.69	208.97	208.29
198.88	197.61	197.6	197.44	196.59	198.28	196.96	196.94	198.74	197.07	199.28	198.06	198.33	198.92	196.47	199.35	197.92	199.82	199.61	199.51	198.05	198.29	197.66	197.57	197.75	197.1	198.69	196.73	198.73	198.04	196.84	197.11	197.95	198.45	199.53	200.11	198.61	197.74	198.63	195.54	197.33	195.95	198.69	199.02	199.29	197.69	195.99	197.73	197.29	196.97
219.95	217.98	217.31	217.42	219.89	218.84	217.72	216.06	216.89	218.23	219.56	218.94	219.74	217.29	216.63	218.38	216.89	216.97	219.04	220.06	216.99	219.61	219.26	214.89	216.58	215.11	215.94	216.83	217.6	214.78	217.72	218.27	218.57	215.79	217.71	218.24	218.41	219.74	218.31	218.35	216.6	217.29	218.28	217.86	217.48	215.88	217.95	218.33	220.16	216.53
207.3	207.82	208.25	208.09	205.44	207.57	208.83	206.97	209.09	207.02	207.51	207.37	206.72	208.42	209.27	209.44	206.89	209.27	207.62	208.91	208.49	206.57	207.34	206.54	210.9	206.37	207.24	207.07	208.35	206.71	208.33	207.44	209.85	205.8	207.32	207.48	207.34	208.58	209.01	206.9	207.29	209.57	206.6	206.05	209.34	205.34	209.33	207.45	208.35	207.64
202.58	203.07	201.5	202.45	202.34	201.08	202.89	200.21	201.03	202.95	204.58	204.03	203.07	205.15	203.17	202.48	202.96	200.57	203.28	203.16	198.56	202.17	205.98	205.69	201.97	200.4	201.9	202.15	202.93	203.68	204.17	201.66	203.71	203.72	203.08	202	201.6	203.54	202.2	202.43	201.24	203.73	199.66	203.8	203.29	201.91	201.26	204.4	200.81	201.77
211.35	210.32	212.9	211.4	211.17	211.78	212.47	212.24	210.72	213.22	212.08	211.9	212.12	211.22	211.31	211.78	210.56	211.51	209.47	212.43	210.96	211.7	211.49	213.33	211.63	212.17	212.83	211.68	211.96	211.95	211.53	208.66	212.23	209.84	212.11	213.65	212.03	210	211.79	211.19	211.22	211.5	211	213.76	211.38	212.57	210.42	208.7	210.11	213.04
212.29	213.09	211.48	212.4	211.85	213.31	209.52	211.86	213.17	212.24	210.86	211.75	211.36	211.79	212.98	212.29	211.16	211.11	210.99	210.79	211.62	211.03	210.87	210.4	213.8	213.51	210.88	212.8	212.85	210.63	213.23	211.27	212.11	210.49	209.61	210.86	213.91	211.72	213.77	211.55	211.08	210.63	211.56	209.37	209.93	210.93	211.18	211.22	211.08	210.95
218.38	217.93	216.28	216.16	216.86	218.55	215.32	219.64	214.77	219.06	216.96	214.19	215	217.47	215.37	215.95	217.9	217.49	218.09	217.83	216.9	217.04	216.76	215.66	217.47	215.56	218.07	216.11	216.6	217.81	218.07	218.99	215.58	215.72	214.58	217.67	218.04	216.98	216.98	216.27	217.75	219.03	216.75	217.12	217.69	215.76	215.25	217.72	215.05	215.91
194.02	193.73	195.13	195.87	192.92	191.68	194.2	193.95	194.56	193.49	192.28	195.48	195.64	193.57	195.38	194.16	196.77	195.77	195.12	194.07	194.67	193.79	192.48	195.53	194.88	193.97	196.32	193.12	193.54	192.64	196.44	193.06	195.05	194.56	192.9	194.43	195.17	193.43	194.78	194.16	194.13	193.84	193.6	195.73	196.15	193.66	195.19	192.25	194.75	195.69
218.04	218.63	216.77	216.53	217.87	217.88	215.82	216.71	218.62	217.73	217.36	218.1	217.57	218.5	217.12	217.33	219.82	219.18	216.87	218.14	215.59	217.02	218.08	218.07	217.36	216.73	218.87	218.87	218.09	218.35	216.11	218.09	218.13	216.14	218.7	218.4	218.58	219.47	217.01	218.99	217.19	219.45	218.42	218.89	217.43	217.52	219.09	216.49	216.89	218.33
204.68	203.82	203.8	201.89	203.52	203.24	202.94	203.19	201.89	203.94	201.65	200.54	202.34	205.38	204.62	202.93	203.3	204.23	203.58	204.22	201.12	203.42	202.64	204.74	203.33	204.06	202.54	204.3	203.98	203	203.48	204.29	202.93	205.29	203.79	204.37	203.26	203.97	202.94	203.55	203.85	206.6	204.48	204.18	201.62	206.07	201.89	205.52	205.24	202.01
205.79	206.5	208	205.27	204.73	207.23	208.53	205.97	203.87	207.16	206.07	205.79	205.38	206.86	207.35	205.26	204.4	207.42	207.05	206.09	208.03	206.46	205.11	205.33	206.71	206.88	208.27	205.08	206.77	204.58	208.24	205.06	205.2	204.88	205.68	205.41	206.9	202.59	205.82	204.79	205.58	208.52	207.37	206.81	204.08	206.2	205.43	207.63	207.49	205.93
207.92	211	208.47	208.4	209.1	209.72	209.24	208.36	207.22	208.13	207.19	209.5	208.31	208.35	208.45	207.22	208.43	209.75	209.62	208.53	210.13	208.53	211.76	208.79	208	207.54	210.21	209.72	208.98	207.61	209.6	209.74	209.64	210.1	211.06	209.48	209.55	207.47	209.67	207.87	208.35	208.93	209.1	209.21	207.8	210.94	207.12	209.97	208.13	208
206.3	206.06	208.64	207.69	209.37	206.4	209.6	207.81	208.08	211.84	208.4	209.42	207.7	207.49	209.39	207.9	210.6	205.06	209.87	207.24	209.46	208.21	206.75	209.33	206.89	208.2	209.48	208.79	207.5	207.39	208.6	208.37	208.84	210.56	209.14	208.93	210.13	209.97	208.07	209.06	208.09	209.71	208.3	211.83	208.64	209.69	209.6	210.41	210.03	209.38
197.74	198.24	196.63	199.02	196.97	196.39	197.95	196.92	198.08	196.91	198.88	197.16	197.63	200.11	201.21	199.87	197.71	194.5	197.61	197.93	199.55	198.76	195.78	198.26	197.94	197.01	197.45	197.02	198.67	197.96	196.78	200.32	197.14	198.03	197.2	197.06	198.58	198.74	198.07	200.1	200.42	197.79	197.85	198.45	196.06	197.88	198.63	197.79	196.79	197.01
194.93	193.94	193.85	194.79	194.01	196.69	194.6	195.02	192.61	194.86	195.11	196.19	193.24	196.56	195.65	195.66	194.57	194.51	193.22	194.96	193.63	195.48	196.37	196.61	193.67	195.52	194.56	196.24	198	195.34	193.59	195.11	194.79	194.38	196.45	194.96	193.95	194.18	193.37	194.74	195.57	194.08	194.55	195.64	194.25	195.03	194.48	194.88	196.79	194.67
204.3	203.75	204.92	205	207.24	203.11	202.11	203.6	203.96	202.4	204.8	201.4	202.19	201.85	201.7	204.15	201.49	201.08	203.81	201.93	200.62	204.74	203.82	203.98	201.8	203.57	202.57	204.08	203.3	201.77	203.52	201.94	204.34	203.66	203.17	201.93	203.46	202.44	203.51	203.68	205.34	205.56	204.88	203.83	203.54	203.38	204	203.45	204.18	204.27
203.61	203.62	205.06	204.74	205.29	202.33	203.66	203.23	203.41	202.12	203.23	204.18	202.03	205.45	203.2	202.35	203.21	205.5	204.73	201.7	204.14	200.67	203.02	201.63	201.77	203.03	203.73	202.79	202.36	203.45	203.85	204.07	204.85	204.01	201.78	203.08	201.63	199.73	202.39	202.32	202.41	203.24	203.36	204.39	201.97	204.84	203.18	202.47	203.28	203.81
198.66	197.87	200.04	201.28	198.44	202.07	200.61	202.57	199.68	199.28	200.44	199.53	199.94	200.54	200.69	202.18	201.58	199	201.15	198.71	200.51	200.95	199.75	200.77	199.74	203.19	201.54	200.74	200.59	199.92	199.87	200.54	199.69	199.8	199.2	201.69	201.17	201.08	200.28	201.15	199.51	199.37	202.14	201.34	200.25	200.92	200.15	199.05	202.41	199.01
200.8	198.35	198.92	198.46	200.13	201.05	201.89	198.68	200.5	200.86	198.47	198.9	201.9	198.51	201.89	200.31	199.98	198.13	200.72	197.52	201.82	200.19	200.98	198.63	198.23	200.82	197.6	197.83	198.35	200.16	197.08	196.84	198.74	200.79	198.1	197.94	197.64	199.99	203.31	201.75	199.24	200.05	198.18	199.47	199.85	198.92	199.66	197.6	199.06	201.29
209.42	206.81	208.83	207.4	208.81	209.21	210.06	209.19	208.91	207.61	207.78	208.48	206.67	207.48	208.96	207.06	209.49	205.45	208.54	208.6	210.45	208.96	208.92	208.5	206.77	208.19	208.07	208.91	205.57	208.93	209.61	209.26	208.14	210.14	208.51	207.36	207.19	209.48	210.55	210.67	208.34	206.34	207.82	209.47	208.16	208.13	206.7	209.21	207.22	208.89
204.18	205.88	203.71	204.94	204.86	203.49	203.78	204.54	202.47	204.26	202.08	204.21	202.77	204.88	204.23	204.9	206.69	206.02	207.19	204.92	203.55	203.18	207.71	205.58	206.04	205.97	205.09	204.02	203.86	205.47	205.08	205.92	207.68	207.6	204.48	203.61	204.27	204.05	205.69	203.93	205.74	206.41	207.06	202.3	206.13	203.99	206.67	207.48	205.32	205.62
206.93	209.11	209.91	208.67	207.95	208.72	207.86	207.24	209.24	205.54	206.23	206.94	206.64	207.02	208.29	206.29	207.79	208.07	203.9	206.97	206.58	208.49	206.1	208.29	208.05	209.7	208.08	208.2	209.04	205.97	205.78	208.72	206.25	207.2	208.57	207.91	207.08	208.67	208.68	208.71	209.54	207.5	209.64	207.94	206.07	208.51	210.06	208.13	207.16	208.03
211.41	213.21	211.49	212.75	209.81	212.28	212.55	211.49	212.01	208.53	211.56	211.04	211.15	210.88	211.45	210.08	210	209.86	210.49	212.41	212.25	211.34	213.23	208.47	210.74	213.07	213	212.31	211.58	211.72	211.66	211.26	211.37	211.27	211.28	211.56	210.58	211.51	211.18	211.94	210.95	214.62	210.77	210.38	214.16	209.96	210.81	209.8	210.64	211.77
200.69	199.62	198.45	199.31	199.17	200.07	197.15	200.17	199.71	199.36	200.05	199.55	198.28	199.96	197.15	200.04	197.16	198.74	200.24	199.99	197.69	201.71	202.95	199	201.68	199.05	201.48	198.13	199.87	200.37	199.45	199.81	199.96	197.54	200.84	202.26	196.27	201.17	201.17	197.75	199.79	199.06	199.11	198.29	197.25	199.04	200.34	202.08	198.85	197.44
199.02	201.95	200.82	201.83	199.44	200.52	204.3	202.65	201.45	200.61	201.32	199.32	203.74	200.93	199.73	201.81	201.61	201.52	202.49	202.76	203.03	200.44	202.95	201.56	202.27	199.36	200.87	203.14	199.82	202.64	198.34	201.09	200.87	199.04	199.23	201.86	202.46	200.49	200.27	200.59	203.33	200.64	202.86	202.2	202.6	202.15	200.78	201.44	200.89	201.67
198.55	202.37	204.21	202.92	202.89	200.91	201.96	203.46	201.62	203.38	200.1	205.8	203.95	202.49	201.11	202.05	201.65	202.65	202.91	203.55	201.3	204.98	202.84	204.13	201.71	203.47	202.76	200.47	203.02	201.56	201.26	201.32	203.41	202.04	203.04	203.17	201.18	204.35	204.03	200.98	201.55	204.35	204.2	202.16	202.54	202.58	203.07	203.65	202.09	200.51
204.23	202.84	203.98	203.9	201.5	202.52	201.87	204.75	202.37	202.09	201.23	200.74	203.23	204.11	202.3	201.7	205.04	202.87	199.75	201.39	202.33	201.09	201.48	200.9	201.88	202.21	201.73	203.13	202.28	203.37	203	202.49	203.05	203.73	200.85	203.55	202.61	202.65	202.96	201.03	202.25	203	201.33	201.85	203.1	203.23	202.54	203.04	202.33	201.26
204.67	206.84	204.45	205.86	204.2	205.72	206.68	208.36	205.49	208.25	207.76	205.78	204.91	206.61	206.27	205.75	206.12	207.69	207.2	204.11	204.55	207.6	205.84	205.63	205.64	208.8	206.1	208.28	205.7	207.28	207.03	205.83	205.67	206.24	206.04	207.01	204.2	207.61	206.85	205.05	207.01	205.39	206.36	205.58	206.05	204.89	203.91	204.83	206.83	207.23
207.36	210.53	207.73	208.25	208.11	208.06	206.57	208.45	207.81	207.66	208.15	207.36	206.89	206.29	208.25	208.49	206.48	208.13	206.54	207.28	208.15	208.39	208.25	207.38	206.08	207.81	207.74	210.1	207.71	209.62	207.77	208.01	208.28	207.24	208.34	206.03	207.61	207.8	207.91	207.08	208.26	207.9	205.62	209.74	205.42	209.48	206.74	204.79	208.88	207.57
215.28	218.26	216.22	217.12	216.83	215.45	216.15	217.7	216.03	216.19	217.97	217.5	216.32	215.79	216.68	220	215.42	217.98	217.6	216.77	218.19	217.52	217.66	217.8	217.63	219.05	216.49	215.92	217.66	217.44	216.58	217.87	217.29	217.64	217.84	217	217.53	216.25	215.4	216.81	216.04	217.67	215.63	216.09	217.31	217.12	219.31	216.76	216.07	214.6
203.89	202.19	202.18	203.34	202.82	202.02	205.12	204.46	203.63	200.63	203.98	203.13	203.85	200.7	205.1	202.31	200.87	205.47	202.46	206.52	203.09	205.94	202.05	203.28	204.49	203.72	203.44	202.23	203.45	202.97	204.02	202.25	204.46	204.29	200.26	203.09	202.83	203.42	203.32	199.71	203.42	201.99	202.57	202.17	204.5	201.83	203.44	203.47	203.01	203.35
197.36	199.65	198.39	198.14	198.37	198.51	198.86	197.73	200.9	199.15	196.06	200.63	198.1	198.24	198.34	200.6	197.38	199.15	199.88	200.23	199.1	198.42	198.96	199.03	199.07	198.43	197.66	199.41	198.55	196.92	199.15	197.04	198.36	197.97	197.39	198.05	199.93	197.61	198.92	195.71	198.78	197.64	199.15	197.45	198.66	197.31	200.35	199.33	198.64	198.08
211.29	208.46	208.78	213.1	213.34	209.98	211.19	211.15	208.79	209.29	211.63	209.6	211.79	210.97	210.79	213.23	213.14	212.61	212.2	211.4	211.81	210.44	211.38	211.08	211.61	211.9	211.83	211.52	211.06	209.49	211.38	212.09	211.24	211.67	210.58	212.77	210.9	214.08	212.36	211.04	211.84	212.46	211.62	210.86	212.71	210.17	214.46	213.79	211.66	212.33
219.04	215.45	216.66	218.16	218.07	217.03	216.63	214.98	217.31	218.71	216.34	216.09	217.43	216.78	217.38	217.18	215.39	217.55	215.73	215.95	215.75	219	217.11	215.01	216.34	216.34	218.98	218.61	217.56	217.1	217.26	218.47	215.88	216.48	215.92	219.2	218.46	217.2	217.5	216.29	216.77	217.01	216.86	216.24	216.98	217.97	217.9	216.08	218.19	216.99
211.9	209.13	209.38	208.58	209.47	209.5	205.46	210.31	207.76	207.96	208.41	206.89	209.74	208.05	209.48	210.35	208.54	211.56	208.09	207.91	209.21	207.58	209.84	208.84	207.43	209.93	208.11	209.29	210.82	206.22	208.58	209.93	207.57	209.76	208.65	207.2	209.24	208.48	210.53	209.91	208.67	208.59	211.36	207.88	210.21	208.35	208.92	207.84	207.95	207.05
209.5	208.94	210.24	207.35	208.52	208.4	209.78	209.07	210.28	208.47	210.29	209.56	208.39	207.01	208.9	209.08	209.46	212.43	210.81	210.67	210.19	210.02	207.76	211.81	208.91	212.05	208.35	210.41	208.57	208.58	208.99	210.19	209.49	206.98	209.72	210.63	206.64	209.86	209.67	208.51	209.3	208.85	209.39	208.88	212.12	208.75	210.94	211.39	209.67	209
200.99	200.93	201.45	199.45	200	200.27	199.73	199.74	198.48	201.79	201.13	201.2	198.94	202.45	197.46	199.16	200.92	199.68	198.73	198.71	199.42	199.7	201.1	201.28	201.49	199.43	199.3	199.78	200.34	202.17	200.87	198.65	200.95	200.85	200.56	197.72	199.23	201.66	199.69	201.85	199.21	199.62	199.37	199.52	200.65	202.11	202	202.46	199.8	201.05
208.42	209.61	206.32	207.41	207.21	208.43	209.57	210.96	208.74	209.01	207.2	209.14	207.41	206.62	205.89	206.81	209.25	210.67	211.54	207.96	208.98	211.9	208.73	209.34	208.61	210.69	209.51	211.88	208.82	206.92	208.13	209.19	208.29	205.86	211.76	207.97	208.14	209	205.61	210.45	210.65	210.3	207.59	209.61	207.91	208.53	209.94	209.46	208.1	208.5
201.12	204.43	203.08	202.44	204.59	202.68	204.09	201.26	204.39	204.54	205.54	202.95	203.53	202.37	203.7	204.23	203	202.88	201.68	204.42	205.38	205.28	203.71	204.49	202.5	204.07	203.77	204.47	204.65	202.94	204.72	203.34	203.38	202.9	204.48	203.06	203.59	205.24	203.72	202.88	202.79	204.13	202.27	202.93	204.67	204.53	205.2	202.37	206.16	205.24
209.66	205.94	208.9	207.01	209.32	209.16	209.1	210.45	207.03	208.12	208.44	209.23	207.65	208.49	208.38	207.27	205.73	207.93	206.45	209.45	207.64	206.75	208.9	207.99	207.95	208.22	208.87	207.88	208.92	207.54	208.59	206.98	209.42	208.92	209.45	207.07	209.02	204.94	207.22	207.5	207.21	207.29	208.5	208.72	211.1	207.43	206.56	208.46	208.17	207.12
203.4	202.32	202.12	202.67	203.8	203.11	201.54	201.59	201.63	203.72	203.18	202.21	201.4	200.61	202.42	202.2	200.73	202.95	203.14	202.2	202.37	199.75	202.1	201.19	204.07	203.65	200.45	201.57	201.87	202.2	200.73	203.34	201.91	202.12	203.79	204.15	204.78	201.5	203.55	203.81	203.37	203.96	202.63	203.58	200.18	202.38	202.38	201.73	202.36	200.99
208.98	210.16	208.01	209.98	207.93	209.46	207.7	207.84	209.87	209.25	207.83	208.95	208.43	207.54	209.92	207.52	209.53	209.39	209.69	209.65	208.61	207.57	208.68	207.26	207.91	207.25	207.29	209.37	207.57	207.09	208.58	209.32	209.53	209.11	208.02	208.13	209.18	207.1	209.84	209.31	207.04	207.55	209.88	209.68	210.21	210.15	208.39	208.91	208.85	207.95
204.76	201.24	201.26	205.63	203.13	201.64	202.94	201.88	200.95	202.36	202.79	204.14	204.97	205.17	202.49	203.29	203.81	202.06	204.98	203.58	200.98	202.69	201.87	204.92	201.37	200.37	202.53	203	205.34	202.7	204.68	202.06	204.74	203.77	201.65	201.73	203.93	205.2	204.36	203.09	202.02	204.96	203.05	203.48	204.53	202.52	203.52	203.35	205.8	203.08
217.4	215.19	218.41	218.96	216.92	218.14	214.79	216.94	216.13	216.2	217.98	216.72	216.6	214.63	215.79	216.42	218.23	217.2	215.94	214.16	217.38	216.89	217.76	218.91	217.59	216.17	217.22	216.78	216.77	218.49	215.65	217.42	215.68	217.16	215.85	214.96	217.34	214.92	215.64	216.04	215.16	216.99	217.36	219.97	219.95	215.36	217.77	215.43	216.05	216.99
201.43	202.43	202.36	201.83	204.67	204.36	204.07	202.76	203.8	201.46	203.31	202.78	204.97	204.93	204.16	202.74	202.19	203.63	202.4	203.95	200.96	201.89	203.98	205.85	202.06	203.56	204.49	202.54	201.16	201.64	202.42	205.44	205.76	201.47	202.84	203.65	204.22	205	203.03	204.14	201.05	202.9	201.82	204.89	204.64	203.36	203.01	202.06	202.02	204.23
211.94	209.04	210.78	210.1	212.67	212.38	211.67	212.52	210.81	212.64	206.8	211.96	209.01	209.43	212.32	211.64	211.17	209.82	214.12	210.69	211.39	211.06	210.72	210.31	211.38	209.61	212.29	211.71	212.68	213.49	210.3	210.71	209.88	214.34	213.31	210.61	211.02	212.47	214.55	211.65	210.2	211.13	212.83	211.59	211.23	213.71	212.63	213.29	210.45	208.56
206.39	208.21	207.62	206.44	205	209.06	206.64	209.42	208.78	207.87	209.88	205.69	207.29	207.1	207.72	208.64	208.74	210.13	207.3	205.74	207.62	209.49	209.1	206.62	208	207.41	208.61	206.4	206.55	207.41	209.3	206.28	209.17	208.77	209.44	210.24	204.86	208.41	207.3	207.58	208	208.37	208.48	206.05	208.48	209.75	208.65	209.59	209.37	206.5
215.17	218.3	217.69	217.96	215.44	216.35	218.04	220.1	215.86	217.49	215.86	215.93	217.67	218.62	215.18	216.63	216.85	215.41	216.51	219.28	216.15	214.83	217.85	217	217.44	217.6	217.41	216.84	217.27	218.57	217.03	215.55	216.29	217.53	218.14	217.15	217.79	217.87	217.49	218.09	215.19	218.48	216.53	217.51	215.99	217.2	218.27	215.45	217.08	216.72
200.89	201.6	201.85	201.48	202.1	199.41	200.97	199.02	202.88	202.53	204.3	201.04	200.17	202.35	203.67	202.16	200.14	199.3	201.02	201.83	200.67	201.47	201.74	202.16	203.66	201.29	201.93	202.69	200.55	201.69	200.83	201.43	201.87	201.52	201.82	199.18	201.8	200.65	200.21	204.23	197.82	201.02	200.25	199.53	202.3	200.68	201.3	202.67	201.9	198.89
200.29	202.78	199.39	201.72	199.13	200.84	200.03	199.7	200.66	200.04	200.62	199.17	201.49	199.31	202.48	199.83	201.3	199.5	202.45	199.87	200.09	198.56	201.41	199.74	201.99	201.6	201.28	201.37	199.13	199.63	202.09	201.87	199.01	200.57	199.7	200.27	204.65	200.17	202.21	201.58	198.37	199.68	200.87	198.37	201.99	199.96	202.83	201.12	198.13	200.54
202.25	204.29	203.05	203.64	204.21	203.28	204.26	203.2	203.77	205.19	204.07	204.53	205.61	204.53	205.02	203.74	202.38	203.49	203.36	205.91	203.71	205.52	204.12	204.36	203.54	202.78	205.93	205.11	203.17	205.2	205.18	204.03	204.14	204.98	202.82	202.22	204.83	203.24	204.21	203.95	202.86	201.84	204.53	201.46	205.7	204.15	203.39	205.82	203.89	201.72
206.68	209.11	206.1	205.31	209.87	210.2	207.38	208.82	207.69	205.72	207.93	207.92	207.03	208.88	208.71	209.17	208.12	206.21	209.74	208.23	205.99	206.66	209.67	209.07	208.16	207.85	208.19	207.5	205.29	208.93	207.04	206.64	208.19	207.75	207.53	206.97	207.16	206.44	205.84	207.01	208.87	209.57	207.78	205.43	206.56	205.45	208.27	208.28	207.12	207.57
209.8	211.56	207.92	209.44	208.68	207.92	209	208.81	207.76	208.18	209.04	209.57	209.29	210.22	209.23	208.98	210.48	209.62	209.89	207.45	210.24	210.77	209.68	208.96	209.81	207.74	210.62	210.15	211.73	207.6	210.42	210.19	206.83	209.01	208.78	210.58	208.54	208.01	211	209.04	212.7	208.2	210.17	209.06	208.73	210.4	210.35	209.31	210.01	209.82
212.69	213.15	213.25	212.77	212.13	212.05	211.53	212.77	211.47	209.65	211.78	210.79	211.02	210.22	212.34	212.66	210.72	212.47	210.68	213.45	213.06	210.85	209.84	214.6	209.94	212.78	212.17	212.07	213.56	213.49	212.67	212.08	212.14	212.25	212.6	212.42	212.13	212.96	212.85	213.64	214.29	212.43	212.56	211.35	214.41	209.84	212.64	210.89	214.05	213.07
200.02	198.95	202.15	202.63	199.9	199.04	201.7	199.87	202.66	201.39	200.97	201.01	199.48	199.47	201.23	201.4	201.25	199.68	202.09	199.7	199.81	202.79	199.43	201.83	200.7	202.42	201.95	202.31	199.63	203.88	203.06	199.46	200.39	200.12	202.36	200.16	201.99	199.28	199.92	201.17	201.69	200.97	201.38	202.04	200.04	199.38	201.71	200.93	200.75	200.74
211.02	210.5	212.17	211.12	212.57	211.77	212.32	211.22	210.56	212.11	210.44	212.14	211.53	209.19	212.49	211.51	211.62	210.1	212.84	212.33	209.27	210.45	211.53	212.81	210.73	211.35	209.87	210.49	211.66	212.21	211.38	211.72	210.74	210.17	212.35	212.01	212.61	209.08	210.81	211.01	210.7	210.87	211.32	210.3	211.25	214.74	212.26	211.45	209.78	212.02
207.45	207.73	207.41	207.23	207.93	209.05	207.69	206.67	206.99	206.52	206.95	208.8	211	207.63	209.01	208.38	208.49	207.93	208.09	210.25	207.32	208.08	207.2	208.42	206	207.15	205.97	206.87	206.49	207.84	208.56	208.92	208.36	207.96	206.88	208.18	208.75	209.09	208.09	206.7	206.96	208.95	207.27	207.29	207.2	210.29	207.33	206.27	209.54	209.13
206.12	209.37	208.03	209.03	208.14	211	208.15	206.4	209.74	208.23	210.5	207.13	208.82	207.28	212.46	210.19	208.88	207.3	207.63	211.54	208.24	207.75	208.74	207.94	211.27	207.7	207.94	206.76	207.71	208.46	209.95	207.47	207.22	206.28	208.1	208.24	210.19	209.22	208.47	210.98	206.42	208.66	207	209.36	205.84	208.31	208.63	210.6	207.62	207.03
204.91	204.13	204.41	203.44	203.18	203.41	204.75	203.98	202.18	204.06	203.44	202.05	202.75	202.73	203.2	203.37	203.24	203.12	204.01	205.09	204.89	202.88	204.89	204.68	203.99	202.53	202.25	204.88	203.36	200.56	201.66	203.82	203.28	202.21	204.95	202.18	202.56	203.74	204.24	203.94	204.42	201.91	203.51	202.91	202.57	203.06	205.15	205.41	201.8	203.72
203.96	205.32	205.21	205.92	206.82	208.04	203.8	207.08	206.68	206.33	205.41	205.49	205.59	207.84	204.02	205.26	206.34	205.55	205.87	205.48	205.61	205.04	205.1	205.48	205.46	207.08	204.82	204.55	206.26	205.8	205.92	206.57	206.12	204.82	206.13	204.96	206.92	205.37	209.19	205.92	205.27	204.46	206.11	205.69	206.33	206.85	204.93	207.22	202.46	204.42
200.14	204.9	203.66	203.45	203.04	202.72	202.88	202.84	203.82	204.12	200.71	201.78	201.51	201.89	203.98	203.88	201.61	201.48	201.86	201.65	201.67	202.28	203.75	201.42	201.8	201.76	204.89	200.42	202.78	202.5	200.56	203.64	202.31	203.95	203.57	201.6	202.14	203.36	202.23	202.3	204.63	203.33	202.04	202.01	202.6	203.21	203.61	203.68	201.57	200.34
209.57	203.99	207.25	207.64	209.09	206.7	209.22	208.7	206.62	208.52	207.9	205.87	206.37	209.2	208.4	206.4	207.84	208.59	209.01	208.08	207.01	204.96	207.62	206.22	208.26	207.42	203.38	207.55	209.54	210.06	206.73	208.49	207.86	207.75	209.86	205.09	210.71	209.08	209.03	206.58	208.74	208.78	205.65	208.58	208.29	206.04	207.44	211.06	207.88	209.77
212.79	210.12	209.72	211.36	212.34	209.58	211.34	212.03	210.34	212.78	212.54	211.26	213.52	211.47	210.8	211.79	212.87	214.07	213.1	212.84	210.9	212.18	211.08	211.01	213.51	211.43	212.14	212.14	211.69	213.14	211.26	209.66	211.66	210.16	212.63	210.59	212.2	212.07	210.2	210.25	210.64	210.7	210.63	213.08	210.39	211.22	209.66	211.98	211.24	212.67
213.9	214.97	212.47	212.74	214.91	212.36	214.37	212.75	213.46	216.06	215.02	214.29	213.58	213.4	213.55	214.71	214.42	213.61	213.6	212.23	211.31	211.99	213.21	210.23	213.61	212.81	212.6	212.27	214.54	215.47	212.42	214.35	213.05	212.67	216.33	214.17	215.7	212.69	213.88	215.02	214.09	216.42	215.22	213.43	212.92	214.07	212.03	213.93	215.17	214.23
213.42	210.97	212.72	211.26	211.86	211.55	210.55	211.1	213.79	210.03	210.44	212.08	210.53	211.9	214.04	210.17	209.5	212.31	211.6	212.15	210.78	210.88	209.82	214.38	208.54	210.92	212.38	211.06	210.62	213.3	213.62	210.61	210.21	211.62	211.61	212	211.57	212.36	211.56	210.14	210.79	209.74	210.22	212.74	211.51	212.62	211.24	209.35	210.48	209.64
210.43	208.27	210.75	211.73	209.23	208.42	207.94	208.81	209.17	209.35	210.23	207.06	208.35	212.85	209.09	208.96	210.72	209.01	209.54	208.14	207.45	208.63	207.89	210.43	209.78	209.38	209.78	207.6	210.45	207.94	208.93	208.41	209.97	209.5	211.27	208.72	210.01	209.02	210.67	208.92	208.96	207.33	210.16	210.97	209.68	209.67	208.15	210.03	210.7	212.34
211.75	208.55	209.23	213.02	211.75	211.18	211.05	214.12	213.1	209.92	209.57	210.97	213.29	210.6	210.9	213.14	211.61	211.31	212.27	210.94	210.47	211.45	210.95	211.85	212.37	212.84	209.74	211.59	211.41	210.33	210.61	210.56	212.31	210.14	209.69	209.88	210.68	210.9	212.73	211.21	212	213.44	211.14	212.91	210.87	208.44	212.06	210.45	212.18	210.67
211.32	210.35	211.95	212.54	212.92	210.4	213.5	212.76	211.88	214.18	213.63	212.22	210.03	210.56	211.15	212.16	213.02	213.97	212.01	212.1	212.37	213.14	212.5	214.04	213.42	210.69	212.09	213.72	211.39	210.73	212.71	212.19	213.76	213.63	209.92	211.92	210.52	213.9	213.2	212.11	213.48	211.97	211.37	211.35	210.46	213.93	213.69	210.79	212.64	212
198.75	199.32	199.42	198.85	200.37	197.97	198.72	200.12	197.04	198.75	199.57	200.25	201.42	198.19	198.64	199.62	199.85	199.61	198.36	198.65	200.32	198.99	198.69	200.15	198.5	199.08	199.43	198.93	198.44	200.51	198.65	197.13	198.39	199.64	198.69	199.08	200.42	200.89	201.47	198.28	201.95	199.16	199.45	200.17	198.7	198.48	200.39	199.66	200.24	199.81
207.71	207.34	206.56	209.04	208.3	208.18	209.63	207.33	206.88	207.77	206.76	210.1	204.49	208.99	209.18	207.64	206.72	208.01	207.87	210.03	208.52	209.67	207.15	206.32	208.43	207.33	206.99	206.65	209.33	205.92	207.48	209.26	207.88	207.59	207.76	207.89	208.55	206.97	209.22	207.17	208.39	207.7	205.98	207.28	207.52	208.21	208.58	206.58	207.67	210.8
211.91	210.91	209.58	213.11	212.64	212.85	208.69	210.54	212.51	210.58	211.5	213.16	210.39	212	210.32	211.49	213.2	212.87	210.4	213.8	212.81	211.94	209.74	213.38	212.24	211.19	213.2	213.07	210.26	211.19	209.42	211.57	211.93	210.6	211.25	212.88	209.87	213.38	211.77	208.63	210.82	209.24	208.73	210.33	212.61	213.52	210.29	210.66	210.2	212.2
195.61	192.19	194.04	194.67	190.71	191	190.81	194.67	194.59	193.84	193.72	191.78	194.81	190.96	193.17	193.17	193.73	195.15	192.83	194.98	193.58	195.42	195.34	194.25	195.22	194.07	194.23	192.77	195.88	196.25	194.63	195.11	195.08	194.65	195.19	191.65	193.59	194.76	193.96	192.14	191.63	194.07	193.69	194.14	192.39	194.42	194.49	193.56	192.96	195.11
205.95	208.53	205.86	208.85	208.75	208.09	208.12	206.69	207.06	207.87	208.68	210.07	206.53	206.09	207.25	206.44	207.63	208.79	206.05	207.01	208.98	208.53	206.73	208.47	207.42	208.43	208.8	206.16	208.37	206.41	204.98	207.22	208.01	206.11	206.66	207.14	210.01	207.28	206.79	207.05	209.39	206.88	206.36	207.33	210.1	206.34	208.94	207.2	206.34	208.19
207.31	208.75	207.89	207.21	209.38	208.94	207.76	210.5	207.95	211.26	207.69	206.16	209.36	209.55	206.66	210.52	208.93	208.57	210.35	210.31	207.99	207.59	208.87	207.98	208.25	211.27	208.09	208.5	209.99	209.18	208.55	208.23	209.6	209.17	208.69	207.4	207.9	206.46	208	206.21	208.53	206.8	208.5	209.1	206.7	205.92	207.78	208.78	208.82	208.76
198.52	199.17	197.5	197.86	195.52	198.42	198.38	198.94	196.33	199.39	200.85	197.97	198.86	198.6	198.38	196.6	196.85	199.39	198.37	199.09	200.1	199.4	196.9	199.82	197.82	196.8	199.28	196.66	195.78	198.7	196.49	197.89	198.82	196.99	198.84	195.68	195.71	201.74	196.31	198.63	196.97	199.57	196.73	199.73	196.85	195.81	199.31	198.19	196.9	198.16
208.17	208.52	205.49	209.98	206.27	206.71	208.4	208.9	207.04	209.02	208.66	208.66	206.96	208.5	209.48	207.48	207.6	207.18	207.08	207.14	208.09	206.71	207.55	206.15	206.41	206.93	209.27	207.92	208.28	208.04	208.06	209.06	206.72	206.69	207.85	209.09	207.21	207.04	207.12	207.16	206.61	209.29	207.47	209.43	209.04	207.24	208.24	206.62	207.51	209.74
212.5	211.81	212.51	210.5	211.28	211.57	209.94	211.07	213.14	210.78	211.42	211.62	210.38	210.24	209.72	210.19	210.49	211.21	214.12	215.13	211.22	214.48	213.22	211.4	210.34	211.2	212.88	212.98	210.24	211.59	213.48	211.5	211.54	211.14	209.73	211.07	213.57	213.52	212.14	209.46	211.55	213.35	210.06	212.34	211	209.21	211.23	211.22	212.04	212.57
206.54	206.73	209.24	209.55	210.67	207.52	208.37	209.09	208.67	210.4	209.37	209.15	208.7	208.96	205.85	208.3	208.93	209.36	207.15	207.64	207.28	210.89	208.01	207.48	209.62	210.4	206.8	208.45	208.55	208.15	209.11	211.19	210.19	208.45	208.02	211.06	205.62	207.93	209.56	211.31	209.9	208.63	209.44	206.54	207.66	206.34	207.97	207.8	209.55	208.26
210.18	210.6	213.96	211.14	211.27	211.75	211.72	211.86	213.1	210.81	211.69	212.42	212.72	213.02	210.65	210.78	209.41	211.79	212.63	211.08	210.15	210.2	212.9	212.29	212	209.97	213.08	211.72	209.54	212.86	213.55	212.47	212.27	210.91	211.65	211.93	210.27	211.38	210.75	211.29	210.2	211.92	210.49	212.53	211.2	208.35	210.28	212.69	213.26	210.29
210.56	209.48	209.96	207.66	207.75	208.8	206.19	208.07	209.76	210.22	206.27	210.87	208.89	207.09	208.97	210.07	209.95	209.72	207.62	209.59	208.75	207.27	210.91	209.65	209.61	208.71	208.87	209.65	209.42	207.15	208.37	207.41	206.26	209.46	208	208.93	211.94	209.17	208.22	208.1	207.83	207.54	208.72	209.79	208.32	210.04	210.6	207.92	206.8	208.56
208.26	206.5	206.08	206.33	206.73	206.32	206.61	206.67	206.09	205.09	206.45	205.76	204.44	206.81	204.84	206.54	209.41	205.76	207.26	206.06	206.05	207.55	207.28	205.92	206.84	205.68	204.27	206.32	207.17	206.25	208.7	209.33	207.7	204.96	205.67	207.85	205.78	207.05	205.36	205.32	205.55	206.98	205.08	204.38	203.92	205.41	203.88	205.43	205.37	205.64
209.55	210.07	210.97	206.5	207.06	207.99	209.66	209.58	208.37	210.18	209.42	207.86	209.15	207.1	207.54	209.41	209.66	209.3	207.44	206.85	207.34	210.18	210.21	206.59	207.46	207.69	209.31	208.63	208.2	208.32	209.16	207.46	208.82	208.35	208.93	207.46	208.27	207.65	207.67	210.33	209.63	211.43	206.71	209.6	207.85	208.28	209.35	210.19	207.69	208.42
212.61	211.32	212.01	213.65	211.62	212.69	213.42	212.44	214.82	212.9	210.57	213.84	210.59	210.54	214.33	211.67	211.28	212.31	212.83	213.61	211.22	214.14	213.03	211.46	210.94	215.07	216.16	214.53	210.9	212.92	215.29	213.03	215.08	212.98	211.8	212.04	213.89	211.66	213.49	214.12	212.69	214.49	213.82	211.51	214.63	214.6	212.57	214.75	212.95	214.08
201.86	203.62	204.08	202.43	203.67	202.9	204.4	202.21	204.49	204.24	203.11	203.79	205.04	200.77	204.4	203.76	203.55	205.13	201.57	204.12	205.58	204.82	205.57	201.98	201.76	203.84	202.86	202.16	203.5	202.75	202.52	203.17	203.03	203.04	203.4	203.35	204.74	202.46	205.51	204.3	202.59	203.79	205.11	203.14	203.99	203.18	203.75	204.45	203.02	203.94
205.1	205.5	206.91	204.23	206.24	206.69	207.01	204.51	206.32	204.65	207.07	205.36	205.94	204.49	204.12	205.17	207.22	206.06	204.11	205.39	203.71	203.99	206.57	205.59	205.38	205.72	204.77	204.77	207.93	207.23	207.09	204.66	203.97	205	204.41	204.86	205.61	205.86	205.62	205.83	206.13	204.92	205.95	202.5	204.79	204.36	204.95	206.54	205.56	206.86
203.45	200.11	200.74	203.32	202.86	204.14	206.36	203.56	202.51	200.87	202.16	204.83	201.26	203.64	202.72	202.97	203.15	204.6	202	202.11	203.38	202.71	202.47	201.61	203.74	203.46	202.3	201.78	202.95	202.7	203.07	203.12	201.41	201.71	201.97	201.6	202.57	203.34	204.93	202.06	201.63	203.47	203.67	202.7	202.71	203.76	201.9	203.46	203.74	202.34
199.79	201.26	198.86	200.76	199.79	201.14	200.2	199.51	200.11	200.64	199.48	200.72	200.57	199.92	200.53	202.67	200.2	200.98	201.1	201.41	198.72	199.98	200.91	199.95	199.99	199.28	199.61	199.47	199.99	200.32	201.79	200.12	199.85	202.61	201.33	200.55	199.35	202.8	199.3	197.82	201.96	200.31	200.05	198.91	201.99	200.72	201.64	201.9	200.92	199.96
215.27	216.98	216.65	216.97	218.48	217.7	218.14	216.42	216.81	214.02	217.94	219.18	217.32	215.66	217.57	216.91	217.88	219.43	215.96	218.74	218.15	218.52	215	217.96	217.98	217.58	216.8	215.23	215.99	215.84	215.9	217.64	218.28	216.92	216.36	218.52	214.97	219.94	217.8	216.9	216.26	217.51	217.24	218.75	216.68	215.21	216.53	215.81	216.89	218.89
209.21	207.82	207.93	204.72	205.86	207.49	207.52	207.66	208.85	207.18	210.44	208.4	206.9	207.82	208.36	207.06	207.67	208.38	206.97	208.5	207.98	207.97	206.65	207.75	209.56	206.09	207.32	208.82	206.23	209.6	206.19	209.08	207.23	208.03	206.74	209.32	207.01	209.02	206.42	207.96	208.68	205.95	206.38	207.06	207.03	208.48	207.42	207.75	207.13	207.74
207.84	204.49	204.29	205.62	205.18	206.19	208.18	202.34	207.57	207.03	207.95	207.07	208.42	204.79	206.56	207.66	205.15	203.67	208.6	207.04	204.54	207.48	208.2	207.37	206	206.74	205.52	207.69	207.35	206.35	206.73	205.92	206.34	207.32	206.65	203.56	209.21	204.93	207.17	206.58	206.04	206.95	207.76	204.95	204.24	209.6	206.15	205.99	205.86	207.05
215.42	217.34	218.99	215.75	219.33	219.45	218.73	217.83	220.04	218.42	216.93	217.85	217.57	218.58	217.55	218.94	216.93	218.22	217.86	217.77	217.62	217.1	215.76	218.29	217.15	215.67	218.7	219.28	217.61	217.21	219.47	219.64	217.55	218.79	217.91	219.44	217.84	217.04	219.29	219.83	216.18	216.42	216.19	219.09	217.99	215.49	215.78	218.96	219.65	216.55
206.22	207.49	205.15	209.37	207.16	209.95	205.18	206.82	206.97	206.05	210.81	206.09	208.05	205.82	207.92	208.18	205.32	207.56	207.45	205.91	207.82	206.86	208.14	210.67	210.32	207.84	208.04	206.95	206.51	208.94	209.63	207.8	206.98	208.28	207.14	208.61	208.85	207.99	208.4	208.38	209.45	206.94	206.82	206.59	209.14	210.86	209	207.87	208.48	204.78
206.41	207.59	208.08	210.87	207.42	208.81	208.56	208.6	208.43	207.75	210.15	205.89	208.78	207.81	208.44	209.38	207.57	207.63	207.34	207.49	209.51	209.01	210.36	207.62	207.7	209.46	210.51	209.64	210.71	205.6	208.86	209.72	209.97	209	208.6	210.9	207.33	206.8	206.4	206.51	209	207.99	211.11	210.39	208.63	209.11	209.15	206.54	210.2	211.04
203.57	203.54	205.09	203.81	203.37	202.83	201.5	202.13	203.83	202.35	202	202.32	202.13	202.97	202.27	202.68	203.92	203.66	204.64	202.26	205.15	203.45	204.25	203.42	204.01	203.55	204.33	204.55	202.45	203.57	203.89	204.14	202.3	203.28	203.41	204.6	202.72	205.24	202.63	205.06	203.48	203.7	204.94	201.82	204.84	200.82	202.37	203.32	205.29	202.59
216.42	217.99	218.76	217.82	217.09	216.33	219.55	218.17	218.14	218.16	216.71	215.67	215.97	218.35	218.2	219.4	218.97	219.42	217.49	217.88	218.66	214.71	218.6	218.95	217.02	216.67	220.02	216.65	218.61	218.19	219.06	217.78	218.67	216.81	216.69	218.33	219.46	218.93	218.31	217.82	217.34	215.88	219.55	218.65	217.97	219.48	216.52	218.43	219.35	218.08
200.98	200.07	199.62	199.92	199.41	201.44	200.28	198.59	199.62	198.84	199.72	198.25	199.19	200.26	200.65	198.42	201.28	199.08	200.16	199.77	198.69	199.09	200.02	201.19	197.4	199.51	200.37	200.04	198.56	197.3	198.38	200.31	198.57	199.49	198.61	198.57	197.27	199.82	199.83	199.98	199.72	200.38	200.45	199.25	197.98	199.4	202.22	198.94	199.51	198.64
201.88	203.59	204.8	201.1	202.14	202.85	201.04	202.07	203.13	203.06	202.64	200.72	202.31	201.67	204.64	200.96	200.72	203.04	201.55	202.33	201.83	201.2	201.57	203.64	204.07	202.43	202.31	203.72	201.84	202.38	204.07	203.36	201.85	204.91	203.24	203.28	201.22	201.17	203.21	204.53	201.38	201.45	204.22	200.77	201.09	203.01	199.99	201.03	200.32	203.25
203.95	203.09	203	201.75	203.39	204.1	203.7	204.5	203.78	202.89	204.1	206.42	204.43	202.29	202.36	207.11	203.64	202.75	205.77	203.45	202.08	203.95	201.9	201.92	202.75	203.84	206.37	201.07	202.22	200.46	205.9	203.57	201.85	202.38	203.7	202.05	202.99	203.6	205.82	204.18	203.03	204.83	203.24	201.8	201.63	204.41	204.19	203.56	203.91	203.52
198.75	200.69	199.96	200.49	200.47	198.07	199.2	198.87	200.35	200.53	200.62	197.68	200.99	197.91	200.12	199.55	200.12	201.05	201.22	199.84	200.77	201.73	200.99	200.59	200.17	201.3	198.39	199.95	201.5	199.89	200.84	199.63	201.9	199.8	201.33	202.13	199.77	199.08	200.23	201.59	201.2	203.25	201.18	201.14	201.28	199.72	204.89	201.85	200.36	198.92
209.14	207.51	207.61	208.02	207.94	205.51	208.29	207.48	208.76	209.07	207.07	206.06	206.12	209.91	207.8	207.41	208.69	205.77	207.24	208.3	209.21	207.1	207.77	207.76	206.55	208.46	206.82	209.75	207.05	205.28	206.13	210.19	207.43	204.7	206.89	209.21	208.58	207.79	209.87	208.12	209.43	208.67	206.47	205.38	207.05	206.61	207.68	208.89	208.36	207.86
197.89	198.62	200.27	200.36	200.27	200.64	197.26	200.57	201.26	200.32	196.85	198.18	199.06	198.35	200.06	199.57	198.13	198.12	198.56	199.39	200.19	200.4	199.3	200.39	203.23	198.54	197.19	198.87	198.8	198.14	200.94	199.66	199.71	198.73	199.34	199.38	200.08	199.44	201.61	198.98	200.38	201.09	199.42	199.89	200.37	200.15	196.63	199.11	200.32	200.78
199.78	198.74	198.48	199.94	200.2	201.11	195.92	198.52	200.47	200.13	201.01	197.61	199.52	199.62	203.8	198.95	199.54	199.99	200.67	200.34	199.76	198.46	199.46	200.19	199.91	199.56	200.38	200.48	197.61	200.63	201.48	200.64	199.36	201.65	197.37	198.37	200.6	198.79	199.75	200.57	197.87	199.72	199.55	197.27	198.49	200.45	198.55	200.42	197.69	198.56
213.6	212.06	211.5	212.95	211.83	215.07	212.93	213.46	212.61	214.4	211.85	215.5	211.44	214.01	212.02	211.82	212.45	213.26	211.24	213.04	211.89	212.55	212.36	212.8	213.6	215.36	213.25	210.88	215.46	211.84	212.78	213.68	213.28	213.86	214.32	211.61	214.15	213.13	213.91	214.14	214.49	214.98	212.31	212.41	212.88	212.25	212.54	214.44	212.27	213.34
208.24	207.81	208.83	208.47	209.76	209.12	210.29	209.01	205.39	209.4	208.06	209.08	209.6	210.57	210.32	207.91	209.55	209.1	210	208.32	209.16	206.56	206.14	209.29	207	207.7	207.94	208.48	207.37	209.64	208.23	208.13	210.25	209.2	209.59	208.86	210.62	206.52	209.06	207.48	209.25	206.48	208.68	210.3	210.25	208.98	209.54	208.05	208.38	209.7
212.18	212.7	213.2	211.83	212.76	214.02	213.53	212.4	211.35	210.54	212.53	211.65	213.04	213.53	210.04	211.38	211.9	212.3	210.35	211.75	209.33	212.49	210.72	211.67	214.71	213.29	211.41	213.73	210.48	210.42	211.69	212.91	213.2	211.02	212.14	210.26	211.7	212.45	213.87	212.72	212.79	210.7	211.83	212.87	211.6	211.82	210.3	210.71	209.45	211.63
205.06	202.22	205.79	205.33	204.45	206.14	201.13	202.93	204.38	201.11	203.74	203.21	204.28	203.35	203.64	203.45	203.24	201.98	202.92	203.85	203.65	202.84	202.4	203.33	201.73	204.34	204.56	204.48	203.51	202.43	204.11	200.26	202.14	201.75	202.79	205.33	201.97	202.69	203.79	205.25	203.44	201.97	203.01	205.63	202.58	202.43	203.91	204.19	202.45	202.49
202.73	204.64	202.93	202.7	203.11	201.91	201.41	202.02	205.75	203.43	202.61	202.96	202.18	202.43	204.3	203.68	205.08	203.16	202.56	202.71	205.01	202.3	202.63	204.8	201.01	203.43	199.39	202.6	203.68	202.11	201.55	202.73	203.01	204.6	203.07	204.54	202.5	203.47	204.26	202.01	199.83	204.48	201.98	203.78	204.59	204.23	202.62	203.57	202.85	204.42
196.58	201.57	198.82	200.95	199.56	197.42	198.97	200.48	200.05	199.94	199.31	198.54	197.97	198.74	199.51	201.25	198.41	198.05	199.35	195.99	199.68	200.58	200.02	199.87	199.82	200.1	200.32	201.26	198.88	197.97	197.8	201.08	200.29	199.48	200.22	198.31	198.3	201.67	199.92	199.59	198.13	198.47	200.33	199.1	197.94	199.26	198.3	199.28	198.67	201.35
206.82	209.06	207.29	207.07	208.84	207.12	207.84	206.96	207.26	206.78	208.7	207.36	206.67	208.13	208.14	205.62	207.55	208.98	207.11	208.76	206.75	208.78	206.09	204.87	209.43	208.35	209.4	209.27	208.48	209.18	206.49	208.17	206.39	205.72	208.11	207.46	207.7	208.64	208.4	207.92	207.47	208.92	207.02	207.8	208	209.13	207.44	207.73	209.44	208.52
213.95	213.81	213.45	213.48	213.89	212.85	214.65	214.72	213.96	214.7	214.03	213.86	212.82	214.71	212.35	216.05	213.4	212.98	213.49	214.28	214.47	212.64	212.38	213.64	214.51	212.64	211.09	212.22	214.79	215.52	213.09	214.11	214.12	212.09	213.24	214.67	213.08	213.65	214.7	215.4	213.47	211.85	212.3	213.47	214.81	213.34	212.38	213.91	212.46	214.27
211.43	213.93	212.11	212.28	209.62	213.76	210.25	214.1	210.95	211.18	211.81	212.62	212.83	212.46	212.67	211.1	209.73	211.33	211.93	211.3	211.96	210.53	211.62	210.63	212.45	212.28	211.99	210.31	212.47	212.58	211.18	211.58	211.44	211.4	211.36	212.75	211.08	211.82	209.4	212.03	213.58	209.44	211.03	210.65	211.36	212.93	211.92	210.12	210.41	212.2
211.09	210.96	207.15	208.46	208.71	208.55	207.79	208.92	206.71	206.86	207.7	209.77	208.93	208.76	206.94	209.77	209.4	207.76	208.9	209.28	209.39	209.74	208.28	209.58	209.72	206.79	209.44	206.63	209.62	208.89	205.81	209.02	209.56	209.26	206.52	210.14	210.4	208.72	210.07	208.5	207.53	208.87	208.32	209.97	210.66	208.65	207.51	209.74	207.28	209.43
206.15	209.98	209.39	207.85	207.92	208.25	207.06	205.36	208.23	206.64	207.93	207.91	209.21	207.87	208.42	207.24	207.66	205.33	205.99	205.05	207.64	208.76	208.63	207.15	207.72	210.76	205.6	208.7	207.19	207.93	207.73	207.78	208.39	207.76	207.18	209.94	206.87	207.06	209.73	206.1	208.53	206.73	211.35	206.73	207.86	207.99	205.6	206.86	206.38	209.42
200.09	198.39	198.95	199.02	198.51	197.97	198.02	199.57	196.6	199.38	198.38	198.8	197.73	197.06	199.47	200.6	199.42	199.84	201.47	198.34	198.11	201.22	199.1	198.58	198.94	198.26	197.63	199.28	199.66	198.99	198.6	200.75	200.68	198.46	198.47	198.2	197.51	197.75	199.39	198.25	197.72	198.91	199.97	197.68	200.83	199.12	199.11	200.38	197.02	200.72
218.41	215.46	216.47	220.02	215.99	218.94	216.89	219.43	216.43	216.24	215.79	214.98	218.6	215.83	214.76	216.69	217.2	217.38	217.15	216.16	217.81	216.38	217.36	216.61	216.99	218.06	219.04	218.27	216.85	216.95	216.83	217.8	216.98	217.74	216.57	218.36	217.38	217.98	216.89	217.43	217.31	219.4	216.93	218.22	217.33	217.91	215.91	217.43	216.42	217.44
202.76	201.09	202.29	199.11	199.96	200.17	200.97	199.03	200.78	201.07	199.64	199.53	199.65	199.86	199.62	202.19	200.78	202.42	199.81	198.98	200.47	201	200.18	201.99	201.44	200.09	201.72	201.66	200.09	198.79	199.87	199.58	201.03	201.14	198.67	201.34	201.55	201.49	198.45	199.95	198.94	200.84	201.89	200.99	202.21	201.1	201.4	197.97	200.36	200.28
208.86	208.15	208.38	207.78	207.05	207.45	208.38	205.74	207.6	208.61	209.63	207.38	208.79	208.99	211.01	207.11	206.36	208.42	209.81	209.26	204.57	207.2	209.06	208.71	208.28	208.85	207.79	206.76	210.6	208.5	208.36	206.99	208.14	208.63	207.39	208.04	208.05	207.38	207.96	207.2	208.22	208.95	206.96	206.71	206.51	205.04	206.76	209.95	205.85	204.82
213.14	209.75	213.62	213.56	214.7	214.08	213.55	214.22	212.46	212.15	214.08	213.96	212.55	212.21	212.62	211.38	211.82	213.14	211.34	213	213.48	213.09	215.32	213.25	212.66	213.82	213.32	212.3	210.99	213.65	215.38	212.61	212.82	213.76	212.7	213.13	212.68	211.45	214.47	214.71	213.27	211.9	216.13	213.12	213.74	213.33	213.64	213.28	212.56	213.57
212.39	213.16	212.46	213.3	215.01	211.79	215.07	213.03	211.84	211.28	213.24	213.09	213.57	214.26	214.74	213.77	214.22	210.69	210.46	213.74	211.76	210.99	211.66	210.66	214.31	214.18	212.46	212.68	214.17	213.37	211.58	212.29	214.79	212.79	212.09	213.29	211.82	214	214.53	211.9	211.36	212.67	212.03	214.24	213.27	214.12	213.28	212.15	214.25	212.99
212.21	214.8	211.7	211.94	213.67	211.89	210.98	210.79	213.35	212.5	213.73	210.35	212.67	213.41	210.43	210.72	212.04	211.91	212.15	211.98	210.52	213.73	211.27	212.28	213.76	210.52	213.83	211.95	211.69	214.03	213.13	213.91	213.34	211.64	212.45	211.95	212.22	213.41	211.4	212.81	210.54	212.86	213.15	211.44	213.82	214.5	211.01	211.55	210.84	213.41
211.32	210.45	210.43	212.78	209.1	212.01	208.49	213.32	209.42	211.2	214	214.01	212.45	211.32	210.27	211.22	212.06	212.39	211.33	212.55	212.34	212.67	210.28	210.3	210.66	210.63	212.22	211.86	212.95	211.02	210.99	209.73	212.5	210.1	212.31	210	210.87	211.16	210.46	214.35	210.81	211.42	210.86	210.99	209.07	214.05	213.29	212.72	211.34	212.77
204.67	203.02	202.7	203.94	204.66	203.14	203.64	204.61	206.03	205.43	203.12	204.12	203.99	204.59	202.59	202.71	203.22	203.55	205.23	203.89	204.33	204.51	203.32	205.94	201.61	205.61	205.12	204.69	202.77	206.82	202.92	203.29	205.15	204.21	203.53	203.2	203.26	202.71	203.35	202.4	203.14	202.91	203.47	204.89	206.43	204.26	201.4	205.58	204.04	203.38
212.16	212.09	211.94	214.07	209.66	211	213.31	212.34	210.01	211.47	211.92	211.7	211.54	212.16	212.84	211.95	211.2	211.9	211.86	210.88	211.94	214.14	210.9	211.91	214.22	210.42	213.05	209.57	211.55	210.76	209.42	211.76	209.28	211.6	210.02	210.07	212.18	213.13	213.43	212.31	211.45	212.51	211.55	210.06	210.48	211.83	213.29	212.27	213.15	211.14
212.99	211.27	214.22	213.01	212.7	214.79	212.24	213.1	213.76	216.01	211.65	213.63	211.77	213.94	212.86	213.63	213.2	214.24	215.96	214.43	213.75	213.8	214.46	215.06	215.51	211.56	213.96	213.74	212.86	213.25	213.61	212.26	214.73	212.8	211.07	212.33	211.18	211.68	211.64	215.18	211.1	213.59	214.04	212.11	213.35	211.63	213.17	210.05	212.86	212.61
212.15	214.3	210.26	212.36	211.78	213.7	213.71	213.74	213	212.31	214.29	213.8	209.41	211.58	210.14	210.63	211.59	211.04	213.99	211.41	210.05	213.2	211.79	212.45	212.93	211.38	210.77	215.02	211.62	212.81	210.6	212.06	211.35	210.68	211.91	210.66	211.02	211.88	212.25	211.86	211.26	209.38	213.31	212.61	212.86	210.23	212.04	212.46	212.12	212.6
204.72	201.99	203.66	205.04	203.77	207.07	206.89	204.73	202.67	204.4	204.83	203.76	203.85	205.06	204.14	202.52	205.18	203.43	204.69	204.86	204.38	201.97	202.04	205.45	204.5	204.71	208.99	201.85	204.34	204.46	206.34	204.76	202.11	203.02	202.43	204.58	205.43	205.1	204.68	203.93	204.54	205.12	204.65	201.72	203.75	204.31	203.2	204.09	204.47	204.11
209.38	209.26	211.53	209.75	209.12	207.9	211.02	208	209.4	206.44	210.29	210.16	208.62	211.25	208.45	208.28	208.26	208.72	210.03	210.28	209.68	209.77	208.6	207.62	209.96	210.89	208.07	207.95	209.51	205.07	208.74	207.79	207.64	209.4	207.47	209.3	207.83	209.29	210.5	208.05	208.15	210.2	209.12	207.28	207.77	209.78	207.51	208.46	209.39	208.24
209.9	212.11	212.17	210.9	212.36	215.01	212.85	211.87	212.4	210.54	212.52	211.05	210.86	213.19	212.43	212.19	210.51	210.81	212.93	209.28	209.12	211.35	211.69	212.08	210.75	212.11	209.91	209.73	211.41	211.16	211.44	212.76	208.2	211.05	209.39	209.78	211.98	212.53	211.61	211.59	212	213.71	211.6	211.23	208.28	213.51	211.86	212.37	209.91	212.67
207.87	209.67	208.14	207.18	208.49	207.66	209.34	209.65	210.25	210.58	208.56	208.73	208.14	208.88	208.16	207.49	207.38	209.7	208.75	207.7	207.6	207	209.29	207.3	210.51	210.1	209.16	208.38	209.78	208.8	209.08	210.72	208.73	207.87	207.31	208.12	209.59	210.84	209.49	208.97	208.18	206.41	206.58	206.1	208.13	209	208.2	208.7	207.76	208.83
206.99	209.04	208.24	211.26	210.22	207.91	207.84	207.36	205.7	208.23	207.26	207.57	206.16	207.01	210.07	210.08	207.48	206.88	209.39	205.76	206.72	209.21	206.43	208.36	209.66	206.58	204.82	206.27	207.26	207.79	205.41	207.2	207.69	208.21	207.84	209.71	208.65	208.28	207.25	212.37	207.53	207.98	206.92	209.71	204.94	208.3	209.29	207.07	206.69	207.59
209.62	208.04	208.37	208.24	207.81	207.79	207.28	207.97	210.66	208.26	208.84	208.51	207.86	209.34	209.34	208	208.73	210	208.01	209.48	210.98	210.26	208.72	208.07	208.96	207.38	210.11	207.68	208.54	209.85	209.93	208.58	209.44	210.19	212.21	211.33	208.16	208.75	207.35	210.13	209.73	210.62	207.86	208.5	211.03	209.97	207.66	207.89	208.47	211.67
214.29	211.13	212.98	212.52	210.25	211.4	211.69	213.98	213.52	212.67	213.03	212.97	213.53	212.88	211.95	214	213.75	215.27	212.8	213.65	215.11	212.81	213.09	213.67	212.96	214.12	212.64	216.97	213.67	214.11	214.06	210.86	215.23	213.43	212.25	212.57	213.9	212.86	211.01	212.21	212.64	213.06	212.7	212.64	212.92	211.58	214.02	212.96	212.99	212.28
213.89	215.15	214.42	211.88	212.22	215.23	215.31	213.45	212.81	212.49	212.7	213.68	215.61	213.67	214.75	212.68	214.45	213.02	213.98	215.4	213.16	213.28	213.28	212.04	213.15	212.41	213.74	215.27	212.54	214.21	214.81	214.86	213.68	214.27	211.47	213.6	215.17	212.03	213.28	212.43	218.08	213.73	213.16	214.86	211.54	213.6	212.62	213.49	214.61	214.62
198.17	198.27	199.92	197.19	200.48	198.52	198.86	199.37	202.15	198.87	199.42	202.13	199.64	201.7	199.55	200.43	198.58	201.82	198.47	200.64	201.78	197.82	200.56	197.73	200.36	197.54	197.7	200.38	197.13	201.39	200.53	199.83	201.72	200.37	199.22	199.68	200.79	198.84	199.37	200.19	198.4	198.15	200.16	201.62	199.2	200.19	201.4	201.54	200.02	201.95
201.97	201.66	200.38	202.9	203.39	203.29	201.73	202.8	203.51	204.01	201.93	200.93	202.55	202.67	202.01	204.09	204.83	204.68	202.97	202.79	203.47	204.7	202.76	203.31	202.74	200.26	201.59	202.92	203.5	200.8	204.37	204.19	200.92	202.98	203.83	204.05	203.18	201.35	201.76	204.69	203.43	203.47	203.03	201.91	203.01	200.71	200.38	202.68	200.68	204.29
199.76	199.8	200.09	197.96	201.47	199.43	199.43	200.53	201.7	199.79	200.58	200.05	200.46	199.32	199.14	200.88	199.95	199.83	198.45	199.3	202.34	198.88	198.53	200.98	199.26	200.41	197.64	198.56	198.26	200.7	200.79	197.01	198.25	199.7	198.87	200.12	201.28	198.31	199.98	198.17	203.47	199.78	200.29	200.19	200.31	198.21	200.04	197.47	198.45	203.53
210.01	209.48	208.79	209.21	207.75	207.21	210.26	209.36	207.9	207.69	208.91	208.09	208.59	207.86	209.99	207.68	207.3	207.37	210.06	209.4	207.44	208.79	208.64	208.38	209.8	207.97	207.17	209.38	209.36	207.45	210.58	209.89	209.54	210.52	209.5	209.3	207.29	210.43	210.84	209.63	208.64	207.35	205.88	206.54	207.95	210.31	209.42	207.39	208.19	206.68
212.11	210.89	210.32	212.23	211.11	212.51	209.87	212.64	214.13	212.43	213.4	212.07	211.13	215.33	212.18	212.75	209.21	211.99	211.14	210.47	211.55	210.96	210.59	210.72	211.09	212.41	210.8	212.31	211.11	213.47	212.49	212.02	212.6	212.63	211.55	212.83	212.83	211.83	211.97	212.25	212.14	212.75	210.73	210.06	211.03	213.62	212.01	210.79	211.9	211.91
208.2	206.98	207.11	209.27	208.9	206.29	208.64	205.99	208.42	207.4	206.15	205.59	208.06	208.54	208.98	207.31	206.29	208.78	206.87	208.52	207.35	206.65	205.96	206.67	207.57	210.5	208.77	208.67	207.48	205.2	208.58	209.21	208.43	208.57	207.21	207.77	206.92	208.26	204.46	206.76	207.3	208.39	206.36	207.53	210.42	208.1	207.63	206.73	206.43	207.71
209.39	208.39	209.44	203.88	206.98	208.42	206.92	207.51	209.42	207.25	207.36	206.8	206.52	208.42	207.21	208.41	206.73	209.9	209.8	207.43	209.25	209.53	208.06	209.07	208.14	211.03	207.77	206.9	208.1	207.61	208.54	207.42	209.44	209.13	206.11	206.74	209.91	209.1	209.02	208.37	207.71	207.85	209.35	206.72	208.35	207.51	207.37	208.86	208.97	208.06
203.51	209.32	206.75	206.44	207.18	208.26	207.52	209.42	208.33	207.63	206.97	208.61	209.82	206.71	208.01	208.36	209.04	208.07	205.03	206.93	208.66	208.67	207.43	206.19	208.32	208.11	206.7	207.19	208.06	208.96	208.82	207.9	206.15	207.28	209.05	206.83	206.7	208.44	207.18	206.05	208.16	208.18	208.75	206.97	206.3	209.31	207.75	209.65	208.26	207.67
210.97	207.16	208.41	207.48	210.06	206.59	207.21	206.99	206.92	208.46	206.66	206.12	209.01	208.75	209.25	208.58	208.29	208.76	209.22	206.64	206.17	207.4	206.63	208.35	208.11	207.29	205.46	207.99	207.18	208.57	207.17	207.78	207.63	205.84	206.27	208.26	208.99	208.56	206.08	206.35	207.34	206.1	208.55	209.11	208.97	207.54	206.89	207.7	206.64	206.96
216.85	218.15	217.51	217.8	218.05	218.3	216.34	215.69	218.19	217.12	216.36	218.48	217.07	217.29	219.02	216.11	217.8	214.84	217.97	216.82	219.02	217.19	215.98	217.44	216.22	214.36	215.03	218.45	216.88	217.5	217.36	216	218.52	219.37	216.45	218.38	216.25	217.76	217.37	218.67	215.06	216.61	218.66	217.2	217.88	219.07	215.85	215.68	217.16	215.44
207.93	210.29	206.67	207.13	208.85	208.63	208.84	210.55	208.9	209.28	208.65	206.81	207.96	206.85	207.65	209.43	207.7	207.36	208.56	206.38	207.76	207.83	210.98	206.7	209.75	209.52	208.37	209.69	207.78	206.74	208.94	210.24	207.18	209.01	211.1	209.38	206.14	207.75	208.23	207.97	211.03	209.1	209.38	210.31	207.54	208.59	208.63	208.1	208.08	209.85
194.44	194.67	195.21	195.91	195.54	193.4	191.47	195.83	192.99	196.3	196.24	194.85	193.5	195.85	194.96	196.98	196.38	194.72	193.34	197.15	194.95	195.79	196.07	196.85	196.6	194.19	194.21	194.3	196.03	193.83	192.77	194.73	195.41	196.83	194.34	195.4	196.63	195.48	196.62	194.39	194.79	196.19	194.85	193.65	196.41	197.75	196.09	194.74	193.46	194.42
199.59	200.3	198.54	199.74	200.4	199.2	199.67	197.62	197.35	202.38	196.48	200.99	198.34	198.19	199.25	201.46	200.36	202.48	200.07	198.23	200.38	199.26	198.49	199.99	199.41	199.11	200.22	199.54	198.95	201.39	201.98	199.62	199.41	198.75	197.95	198.62	200.89	198.55	199.77	202.03	201.03	201.84	200.72	200.83	199.37	197.75	199.88	198.32	200.54	198.46
206.23	207.11	206.35	206.66	207.88	204.97	204.53	206.18	207.21	208.74	204.5	205.34	207.26	209.28	206.45	207.24	208.11	207.44	205.3	205.3	206.89	206.74	208.98	207.52	208.03	208.11	206.23	208.76	207.22	207.65	210.32	208.38	207.58	206.85	206.5	207.32	204.34	205.84	205.89	204.05	206.22	205.28	206.43	208.22	206.31	204.5	207.95	208.81	208.25	205.6
202.59	203.92	201.59	201.27	199.95	203.63	202.64	200.55	200.54	200.99	200.15	203.82	202.94	200.39	200.79	199.6	199.86	200.91	200.04	200.65	200.5	201.44	200.06	200.82	198.24	201.75	202.08	201.05	199.29	202.51	202.08	201.4	202.55	200.72	200.43	202.56	196.59	200.24	200.76	202.55	203.02	200.89	202.63	201.64	202.08	199.52	201.07	201.86	200.88	205.16
209.28	208.04	209.73	210.28	208.56	208.83	210.44	207.44	208.98	208.18	211.22	209.34	211.06	209.62	211.71	210.75	211.51	210.55	208.59	209.68	208.6	209.26	209.96	210.63	208.47	211.23	207.32	205.02	209.81	210.5	207.82	210.52	209.7	209.89	210.84	208.77	210.55	210.99	209.56	211.11	207.68	208.23	210.93	209.71	209.25	209.44	211.33	209.35	211.01	209.37
204.34	203.35	203.01	203.24	202.63	203.22	204.49	204.57	204.32	203.71	202.33	202.33	204.91	202.74	204.04	204.17	204.93	203.53	203.62	203.76	203.7	203.71	202.97	203.68	202.93	205.93	202.81	204.52	202.79	204.26	200.86	201.97	203.35	202.29	204.14	202.59	203.42	203.77	204.9	206.23	205.04	205.24	203.45	204.26	204.93	204.87	204.48	203.83	205.18	205.89
205.43	205.56	208.51	208.6	208.53	207.47	208.53	207.08	207.92	207.48	208.07	208.4	207.3	206.13	208.64	207.11	208.85	207.73	206.25	208.95	209.47	206.07	208.06	205.65	205.14	208.72	209.51	206.98	208.32	206.66	209.86	207.26	210.1	207.19	205.36	207.81	208.7	208.24	208.8	209.21	207.16	205.72	208.94	205.71	206.81	206.64	206.91	209.48	209.94	207.01
210.17	207.33	209.87	207.72	210.79	209.32	208.18	209.6	210.68	209.59	208.59	208.21	209.75	210.36	210.81	208.6	209.69	209.56	207.79	210.26	208.61	207.3	209.25	209.81	207.46	207.64	208.89	210.14	208.18	208.58	208.45	209.56	209.43	207.86	212.26	207.75	208.6	209.77	206	206.43	208.64	209	211.74	211.3	208.64	208.12	205.85	209.91	209.72	209.65
202.74	202.79	203.79	203.02	203.31	203.4	203.31	204.36	204.8	206.28	205.4	206.2	200.8	203.89	203.45	203.47	204.18	203.26	204.25	202.14	200.11	205.5	203.65	203.35	204.3	201.43	202.39	203.72	205.27	205.56	204.62	202.71	202.61	201.63	207.59	205.06	202.17	204.1	203.24	203.65	203.62	200.55	204.68	204.79	206.18	203.98	204.73	201.34	203.83	203.01
203.42	202.95	204.48	203.25	202.44	204.33	202.6	203.54	203.86	202.52	206.37	205.6	201.61	202.3	201.67	202.48	204.33	205.77	203.96	204.57	203.16	204.9	202.21	204.91	204.2	202.49	207.29	204.37	201.94	203.4	203.48	202.33	202.66	204.83	204.83	204.48	203.62	205.08	203.34	203.21	202.12	204.96	205.12	205.03	202.17	204.12	203.92	202.29	204.18	203.65
202.25	202.37	202.38	202.94	199.51	198.33	200.27	201.85	199.05	203.28	202.08	200.98	200.13	201.33	200.48	200.2	201.45	197.98	203.57	201.51	200.41	198.82	200.28	199.1	200.31	201.83	199.19	200.08	202.3	200.26	201.19	201.46	200.63	201.49	199.43	203.78	202.83	200.15	199.23	201.64	200.23	198	201.24	200.57	199.6	199.39	201.96	199.42	201.64	203.07
217.09	215.28	218.07	218.4	217.85	218.27	219.46	216.66	217.34	219.64	218.94	216.6	219.03	218.75	216.64	217	216.35	217.91	218.34	217.55	215.89	217.83	214.29	217.69	216.68	218.67	218.49	220.59	220.05	217.06	218.26	217.46	216.61	219.13	218.25	219.71	218.49	215.51	217.72	218.94	218.14	217.64	218.72	219.61	218.24	217.81	216.89	217.44	217.05	216.63
206.63	209.13	205.73	206.72	211.33	209.57	209.44	207.01	207.43	209.03	207.96	209.97	207.15	207.38	209.93	209.41	209.53	208.87	208.95	209.76	207.73	209.34	208.24	208.58	208.91	207.39	211.12	207.61	206.75	209.38	209.01	209	208.15	208.49	206.65	208.27	209.69	207.77	207.79	206.19	207.35	209.41	207.14	210.11	209.09	209.21	208.89	207.94	209.18	208.41
206.68	210.06	211.2	212.09	207.46	207.59	209.2	207.92	210.82	212.4	209.9	206.73	210.57	209.43	208.92	211.8	208.56	209.65	211.29	208.83	209.47	208.75	209.23	208.89	208.24	210.66	208.19	210.09	209.76	210.44	207.71	208.13	211.06	206.94	208.56	207.76	208.31	208.58	209.77	208.69	208.42	209.82	210.25	211.44	208.55	211.58	207.87	211.27	208.3	209.28
201.72	202.04	203.17	201.55	202.58	200.88	202.53	201.49	203.71	203	205.19	205.19	203.91	202.53	201.47	200.44	202.04	203.92	202.7	201.48	202.25	204.38	203.09	202.13	201.97	202.42	201.61	201.09	204.06	202.17	201.65	204.15	201.3	200.99	201.87	204.76	202.99	204.17	205.78	203.86	202.85	205.3	201.06	204.27	202.29	203.39	202.04	201.66	202.07	202.43
201.96	201.18	201.61	200.55	199.99	202.56	200.41	201.02	202.27	202.02	201.1	202.05	200.22	202.59	200.83	200.35	201.07	196.6	202.33	201.94	199.65	200.49	201.92	201.3	201.48	200.15	202.29	202.27	201.34	201.98	201.51	199.73	200.48	201.36	201.13	200.82	202.14	201.92	203.5	201.69	203.41	202.47	201.99	202.96	201.67	201.69	200.72	200.3	202.32	198.84
211.87	211.61	211.58	212.39	212.31	211.6	212.76	210	212.57	213.65	212.35	212.53	212.75	211.71	210.92	211.74	210.61	211.28	211.53	212.43	210.32	210.57	211	211.57	212.53	213.08	212.97	213.31	212.65	210.85	212.97	209.63	210.19	212.15	213.41	209.8	212.52	212.71	210.39	213.69	210.42	212.55	212.21	210.69	211.25	212.82	212.03	212.28	211.6	213.51
204.41	204.02	202.04	203.6	203.47	203.63	204.71	204.68	203.89	200.51	202.63	205.29	201.82	204.17	202.85	205.44	203.39	204.02	203.12	201.39	203.65	202.81	203.84	201.81	202.78	204.3	203.58	203.22	203.09	201.74	202.41	204.73	203.07	202.21	203.88	203.52	202.22	201.37	202.63	202.9	204.27	202.85	201.13	200.42	204.16	203.58	203	204.83	206.05	202.79
218.09	218.69	216.85	218.76	216.85	218.2	219.31	215.8	219.17	217.89	217.84	217.43	213.87	220.43	220.42	216.53	216.94	219.81	219.14	217.72	213.95	217.11	218.3	218.32	217.64	217.08	218.95	214.8	218.25	216.88	218.63	216.88	218.18	217.97	218.6	217.89	219.07	217.7	217.45	219.12	219.92	218.26	216.91	217.07	216.11	217.06	219.6	219.48	214.5	216.53
194.06	193.02	195.14	194.09	193.97	195.44	194.88	195.88	194.72	196.44	194.43	195.73	193.46	195.81	194.49	195.68	194.37	194.93	195.79	195.26	196.24	196.85	195.71	195.7	194.94	194.04	194.88	197.82	196.99	194.4	195.15	196.33	194.42	196.4	194.25	195.7	195.17	194.02	193.94	194.89	194.48	195.21	194.7	195.24	195.93	194.86	193.53	195.22	194.69	194
210.58	212.42	212.25	212.4	212.25	210.06	210.1	210.89	211.31	211.6	214.92	210.98	213.18	212.14	210.58	210.71	212.97	213.14	212.76	210.78	211.6	210.68	210.57	211.59	212.89	212.56	210.85	210.87	212.04	212.29	210.21	210.52	210.83	211.43	210.81	210.33	211.77	210.2	211.09	212.75	213.78	211.5	210.32	212.21	212.52	212.42	212.63	209.41	212.49	213.47
216.23	217.07	216.98	215.65	215.72	216.09	219.85	216.36	215.71	216.82	215.67	217.23	218.58	216.25	216.54	216.21	214.88	218.87	215.92	216.75	220.5	218.96	214.7	215.57	217.49	217.02	218.14	216.75	215.6	217.08	217.68	217.18	217.07	217.67	216.59	217.18	218.22	216.8	217.2	217.2	219.02	216.77	217.76	214.69	217.69	215.81	217.53	215.63	215.95	214.83
206.33	209.65	206.68	208.61	207.23	207.8	208.92	209.7	208.74	208.18	209.74	205.87	208.51	209.76	207.69	208.61	208.68	208.73	208.6	209.05	208.63	209.44	209.53	208.98	208.86	211.91	208.31	210.97	207.49	209.18	208.43	208.89	208.07	206.73	209.96	208.86	209.34	208.31	210.19	207.7	209.06	210.5	207.6	209.44	209.12	208.86	208.64	210.42	208.26	207.55
216.88	218.76	219.43	217.21	220.15	215.94	217.2	217.55	216.78	219.43	217.53	219.65	215.89	215.57	216.96	218.94	216.19	218.04	216.05	218	217.7	219.17	216.81	218.09	218.28	216.86	216.44	217.16	218.05	215.85	217.89	218.23	216.58	217.32	218.23	219.01	216.29	218.2	217.19	218.31	216.41	217.89	217.61	219.13	219.53	218.15	217.82	216.85	217.7	219.2
213.69	212.14	210.84	212.31	210.16	212.78	211.11	211.27	213.71	208.19	210.73	211.54	210.4	211.73	211.22	212.49	210.25	213.6	210.85	213.53	212.18	212.26	212.79	210.09	211.18	212.14	211.83	212.74	209.13	208.91	210.62	212.56	209.56	213.51	212.12	210.29	211.73	211.43	211.84	209.02	214.07	210.54	213.73	212.29	212.31	212.67	211.17	213.58	210.23	209.69
206.95	207.12	208.32	208.42	208.81	207.27	206.13	207.96	206.95	206.4	208.92	208.58	208.51	210.3	208.86	207.37	206.25	208.1	208.36	207.41	205.69	208.85	209.88	208.32	208.75	206.08	209.02	209.08	206.56	208.64	207.98	206.92	207.19	205.19	208.59	208.18	207.63	206.75	208.25	208.37	208.01	208.69	209.85	210.25	206.31	207.53	207.57	206.14	208.48	206.96
208.01	206.99	207.56	209.88	209.77	208.86	208.22	207.52	210.75	208.45	208.85	209.71	207.7	209.14	208.94	208.08	207.64	206.38	210.63	206.79	206.7	206.67	207.91	208.03	209.31	209.11	207.37	208.78	206.17	208.15	210.57	209.67	204.97	208.01	209.68	209.52	208.41	207.59	208.32	211.02	208.85	209.61	208.18	209.73	210.33	208.73	208.01	207.99	206.76	207.76
198.75	198.33	195.98	199.59	195.83	198.98	199.13	198.57	200.58	197	198.74	199.46	201.83	198.45	201.42	200.02	199.55	198.1	196.99	198.13	198.53	200.58	197.14	199.88	197.94	199.33	199.1	197.92	198.27	196.7	197.78	197.56	195.92	199.57	199.2	197.65	198.99	199.09	198.18	198.88	196.07	199.86	199.46	201.06	200.78	197.32	198.18	198.43	196.49	196.44
205.76	205.18	205.86	204.58	206.07	205.84	205.72	206.12	206.23	204.34	205.38	206.32	206.49	203.88	206.98	206.5	206.44	203.87	204.04	206.11	209.04	204.76	204.78	205.06	205.46	205.28	206.98	207.45	203.29	204.21	203.01	206.13	205.76	206.8	204.73	204.22	207	205.32	206.63	205.49	206.76	205.11	205.1	204.14	205.21	204.8	209.19	204.35	207.59	205.82
199.19	199.74	197.75	200.78	201.56	197.69	197.48	198.58	200.49	197.45	197.41	199.76	200.55	197.85	198.8	199.95	198.03	198.15	198.53	196.81	199.92	197.67	197.26	199.74	197.52	195.81	197.48	196.31	198.9	201.24	198.93	196.69	199.06	200.22	198.29	196.92	195.99	198.75	201.49	198.56	197.41	198.43	198.77	195.98	197.96	198.61	199.75	199.73	198.49	198.4
202.8	199.52	202.93	202.87	201.13	202.65	201.03	201.57	197.77	199.12	200.13	201.9	198.47	199.99	200.19	199.93	200.96	200.07	198.79	202.73	200.37	200.63	199.92	200.21	202.53	199.55	199.22	201	199.49	199.85	201.3	198.83	200.55	201.33	202.75	200.61	201.78	199.25	201.42	202.41	198.94	200.55	200.18	201.35	201.57	197.9	200.66	199.86	201.66	198.45
211.77	213.7	213.28	214.11	215.23	213.25	214.22	214.71	210.93	213.38	215.67	215.1	213.35	213.65	214.54	211.99	213.51	214.39	212.13	214.42	214.79	214.91	212.84	213.53	213.57	214.16	214.15	212.77	216.75	215.36	209.98	213.71	212.22	214.44	216.39	213.84	213.69	213.13	215.05	214.92	215.35	212.25	214.99	213.91	211.8	214.36	215.6	213.67	213.04	215.35
202.2	204.48	203.77	203.16	204.01	204.48	204.52	205.24	203.84	202.24	205.14	203.01	201.86	203.44	206.02	204.81	203.53	205.37	205.2	204.43	204.43	205.16	204.64	207.06	205.74	205.91	204.54	205.31	202.85	206.35	202.52	203.93	202.71	205.43	203.91	203.75	205.42	204.37	201.11	204.44	203.85	203.94	205.27	205.61	206.56	204.18	205.23	206.71	205.13	203.54
208.17	208.23	207.29	209.47	207.22	208.91	205.76	208.9	207.79	208.74	207.25	207.35	207.94	208.53	206.98	207.57	208	208.4	207.65	210.15	208.36	208.67	209.87	208.17	208.4	209.26	208.22	208.14	208.17	209.31	208.37	209.96	207.74	206.49	209.19	208.49	207.92	207.09	209.53	210.17	209.75	208.5	210.84	210.21	209.34	210.21	207.58	208.02	207.85	209.76
210.28	210.7	210.11	207.76	211.46	209.27	209.75	206.63	208	208	209.03	210.41	208.2	209.23	208.74	209.39	207.9	209.11	208.98	208.71	207.77	209	208.08	209.33	207.66	208.21	208.15	208.09	208.34	206.01	207.74	209.86	209.3	209.46	208.31	208.94	209.36	209.25	208.07	210.06	213.01	207.47	210.02	209.19	208.72	208.09	207.99	209.82	209.51	207.09
209.9	208.44	207.91	207.99	205.75	208.13	209.02	208.52	208.44	205.38	208.29	208.56	207.06	208.76	206.63	207.45	207.32	208.59	208.65	205.63	207.86	207.26	207.22	209.07	208.13	209.74	209.37	208.41	207.06	207.54	206.27	207.25	207.13	208.16	205.94	207.43	209.31	207.84	205.74	208.41	206.25	208.67	207.55	207.42	205.89	207.41	205.15	206.62	206.94	208.09
205.16	203.55	203.75	203.55	202.51	204.11	204.65	202.27	204.45	204.54	203.28	202.71	200.74	204.35	202.7	203.32	200.97	204.51	203.81	203.46	205.29	205.57	206	203.23	203.42	201.6	202.18	204.79	203.23	202.13	204.08	202.83	205.51	203.97	203.8	201.96	202.65	204.38	202.22	203.54	202.59	202.57	202.13	202.48	201.13	202.93	203.84	203.35	202.68	203.38
205.82	206.12	207.19	204.64	205.52	204.25	206.25	206.03	204.66	204.23	205.73	204.12	207.33	204.81	205.01	206.02	206.25	206.76	205.66	205.06	202.7	205.63	208.16	206.37	204	206.52	204.83	206.1	207.67	206.39	207.78	204.71	205.82	206.04	205.98	205.03	205.41	206.71	206.79	205.14	201.91	207.92	206.31	205.64	205.6	206.14	205.43	206.61	204.31	206.06
202.8	204.24	202.67	199.75	201.29	200.71	200.08	202.85	201.81	203.76	203.64	202.43	200.55	201.61	202.49	201.65	203.79	201.92	202.97	199.4	203.58	203.14	204.03	203.74	201.57	198.81	202.79	200.91	203.16	200.89	201.83	203.92	203.13	201.28	202.07	204.01	203.74	200.22	202.38	200.93	204.29	199.58	201.38	199.19	203.32	199.18	201.22	202.54	201.55	202.49
195.01	195.06	192.63	194.47	194.57	195.54	196.47	194.13	194.86	193.84	195.06	195.42	195.4	196.52	196.38	193.5	196.97	195.85	194.3	195.41	195.53	193.35	196.05	195.41	194.12	197.13	194.75	193.82	193.41	195.39	196.45	194.43	195.75	194.84	196.09	193.25	194.92	195.71	196.53	195.32	194.15	197.71	196.73	196.34	194.6	193.72	195.12	195.19	193.44	196.94
217.92	216.39	219.02	219.25	219.14	216.99	217.63	216.67	220.75	217.06	218.02	216.84	217.73	217.5	216.21	216.99	216.38	215.81	216.4	215.25	216.91	215.56	216.36	216.35	216.76	216.63	216.95	217.38	217.43	218.15	217.96	215.21	215.98	215.72	214.46	217.31	217.77	216.59	216.53	216.23	216.48	216.5	217.91	216.12	216.46	216.9	217.57	216.4	216.15	216.31
207.34	207.02	207.27	207.07	207.7	207.89	206.15	207.6	207.29	206.41	206.32	207.42	206.73	208.79	210.29	206.05	205.78	207.04	208.69	205.79	205.35	207.64	208.22	207.52	207.72	206.4	207.71	208.47	207.62	210.83	206.22	207.94	208.46	207.14	206.85	208.65	206.82	205.82	206.37	209.65	207.85	207.42	208.96	206.72	209.02	208.65	205.15	205.55	208.13	206.4
216.05	218.59	218.21	219.19	216.05	217.7	218.19	215.61	213.47	218.32	218.02	217.85	216.9	218.66	218.4	215.36	218.82	216.08	219.81	216.36	214.31	215.63	217.36	219.44	217.56	216.39	216.72	217.72	218.29	217.49	215.88	216.72	217.76	218.93	216.36	218.2	215.22	218.53	215.74	220.54	217.26	217.6	216.68	219.18	216.48	217.3	218.67	217.57	218.6	215.67
209.85	212.27	210.59	212.96	211.75	214.45	211.67	213.83	211.82	211.87	210.6	212.31	211.59	210.9	212.37	211.13	211.21	208.67	211.29	212.02	210.97	211.55	213.12	210.86	211.55	210.29	210.57	213.46	210.26	211.03	212.88	210.89	211.9	209.76	212.12	212.39	212.65	211.7	212.71	212.2	211.85	211.3	214.27	210.71	211.43	210.09	211.87	211.77	212.74	213.6
213.08	211.36	210.5	210.59	213.3	210.63	211.28	212.34	212.34	211.89	211.85	211.52	211.65	213.32	211.55	212.56	209.96	211.81	211.02	210.68	211.43	210.87	211.46	212.44	212.13	212.89	211.42	210.77	211.64	212.36	210.52	211.22	212.49	211.32	210.84	213.09	212.78	209.93	211.13	211.36	213.63	213.37	211.76	211.61	212.65	212.95	209.95	212.03	212.61	210.41
202.51	200.11	204.52	203.21	202.02	202.94	202.9	201.39	200.55	201.57	202.39	203.17	204.65	203.56	200.89	203.64	202.48	201.4	205.2	202.2	201.08	202	204.32	202.95	201.61	202.54	203.03	202.24	203.04	203.67	203.81	201.98	201.62	203.78	202.26	202.69	202.95	202.94	201.18	201.72	204.85	202.02	201.04	201.24	201.01	202.77	203.09	202.98	203.46	201.58
207.41	207.38	208.48	206.63	205.16	207.24	208.6	208.63	208.41	204.66	207.94	206.79	207.93	210.38	207.92	209.48	210.75	206.71	207.56	204.58	205.72	208.66	206.24	209.2	208.18	207.76	208.66	207.08	208.54	208.48	207.21	208.03	208.07	207.28	209.25	207.47	208.41	206.03	208.62	208.76	207.11	206.72	206.37	206.79	207.91	209.23	209.44	206.11	207.23	206.71
205.41	205.78	206.23	206.62	206.18	204.92	205.9	205.2	208.41	205.14	202.39	203.96	206.76	205.52	205.23	205.61	204.41	206.28	204.49	206.64	202.49	206.07	205.62	205.39	204.92	204.98	206.28	207.21	205.12	204.64	205.93	202.49	205.92	206.16	207.09	206.67	207.15	204.96	205.02	205.16	206.14	205.32	206.39	204.13	206.68	204.7	205.02	205.03	205.56	205.32
200.07	199.34	199.35	200.54	199.86	199.55	200.79	200.06	200.2	200.94	198.32	200.14	200.3	200.71	201.78	201.85	200.86	198.85	199.8	200.89	201.24	199.62	201.78	199.58	201.57	199.89	200.41	199.44	201.17	199.09	199.76	199.35	198.18	200.82	202.14	200.41	199.89	198.05	201.72	200.1	201.18	201.58	202.73	198.12	201.17	198	198.09	200.59	197.93	201
203.24	202.7	203.61	204.39	204.88	202.54	205.15	202.95	203.31	203.56	203.37	203.14	204.38	204.04	201.1	200.24	205.26	203.45	204.42	202.47	204.89	202.81	202.15	201.69	202.89	205.67	202.49	203.12	202.76	204.39	202.52	201.77	203.8	203.47	204.02	203.32	202.69	204.23	204.9	203.88	203.26	203.56	202.67	203.16	204.44	205.15	201.55	202.48	206.05	204.58
211.08	212.4	214.55	214.05	214.24	210.5	212.43	210.21	211.22	212.51	211.4	211.95	211.76	213.6	210.51	213.01	213.73	211.67	212.08	211.07	210.03	210.82	212.3	211.76	211.62	212.73	212.95	212.05	212.28	213.7	214.96	212.8	213.16	210.5	210.76	210.96	209.81	211.41	213.86	212.47	212.21	212.42	213.41	212.8	211.54	211.8	211.01	212.76	213.54	212.78
214.92	211.99	212.06	215.45	214.67	214.1	215.86	212.13	211.48	213.53	213.58	213.98	211.58	213.67	216.69	214.92	213.73	212.87	214.04	213.01	213.6	212.74	213.23	212.3	214.57	213.79	214.92	212.6	213.57	212.38	214.95	216.35	212.25	217.92	213.55	213.51	213.91	214.41	214.11	214.92	215.37	213.93	212.62	212.39	212.83	215.91	216.25	214.87	213.76	214.56
208.46	206.12	206.85	207.36	208.31	206.19	206.16	205.53	206.63	205.84	205.98	206.66	206.82	205.76	206.62	206.52	206.77	204.97	208.15	208.58	206.3	206.4	205.81	207.33	208.24	206.68	204.48	207.07	204.95	206.8	204.67	209.56	205.26	205.77	208	205.44	205.72	207.76	205.52	206.53	207.07	205.73	207.72	205.37	204.27	205.89	205.87	208.06	206.09	205.87
217.65	218.89	215.88	216.34	214.7	215.98	217.51	215.89	216.85	216.34	219.41	216.53	217.4	216.33	217.77	214.54	215.86	217.66	218.42	214.65	218.09	216.28	216.82	218	216.66	215.5	216.67	217.46	218.22	219.57	216.87	217.84	215.71	217.46	217.42	215.92	215.46	217.32	215.02	215.47	215.47	218.46	216.87	217.82	217.76	217.07	217.05	218.31	216.62	215.84
204.82	203.38	204.45	201.73	205.36	202.79	204.05	203.61	204.46	201.67	203.2	202.61	204.84	205.55	204.82	205.5	203.86	205.41	204.51	204.86	203.17	202.93	202.39	202.43	203.81	203.88	205.09	205.74	206.89	202.42	205.55	203.42	203.48	206.82	201.52	203.13	203.87	203.96	204.36	202.73	205.43	202.88	203.01	205.53	203.67	201.71	204.02	203.24	203.63	205.43
207.67	209.65	208.88	209.44	208.9	208.93	209.17	206.95	209.88	208.68	208.45	209.37	208.55	206.87	208.28	208.76	209.84	208.11	209.79	208.58	207.83	207.01	207.93	206.67	208.91	209.95	209.54	210.19	206.54	210.94	210.39	208.71	209.15	208.24	208.54	208.64	207.66	208.5	211.05	208.64	207.78	210.88	210.88	206.2	208.87	209.18	210.96	208.11	209.21	208.87
215.15	213.65	214.99	213.67	212.7	214.51	213.22	212.42	212.47	214.56	214.34	210.98	211.34	212.6	211.37	213.75	214.91	210.78	212.61	213.36	214.56	213.53	212.08	212.34	211.55	213	212.43	214.94	211.48	213.14	213.06	213.53	211.67	213.7	212.76	213.22	214.13	213.95	212.78	213.21	212.71	212.76	211.89	215.94	214.93	215.19	213.67	213.59	211.39	213.14
210.29	210.19	207.87	210.03	211.63	210.48	208.21	211.35	211.03	211.09	209.68	208.53	211.68	210.05	207.57	210.23	207.89	209.37	208.49	209.32	211.65	209.42	209.33	209.28	210.89	209.84	210.9	208.71	208.68	209.62	208.72	210.3	209.86	212.71	209	210.49	207.21	210.69	210.7	208.02	210.47	211.48	208.85	210.65	208.4	208.84	209.54	210.63	210.95	209.07
212.29	210.97	211.78	209.31	212.48	212.64	211.98	209.39	212.19	211.05	209.74	212.17	212.55	211.91	212.43	211.81	210.71	211.5	211.12	211.94	212.97	212.53	211.21	209.67	212.68	210.09	211.48	211.59	212.39	213.14	211.56	214.17	211.52	212.4	213.97	211.43	210.81	213.88	211.98	210.54	210.78	213.03	211.18	209.66	211.53	212.83	208.87	213.96	210.16	212.86
218.05	216.92	216.12	217.05	218.25	219.43	218.74	217.93	219.31	217.79	217.35	216.7	218.01	216.93	219.14	216.81	216.63	217.75	219.2	217.72	218.28	216.72	217.2	218.89	219.01	217.66	217.06	216.46	217.16	216.05	217.35	217.07	216.34	218.42	217.94	217.64	218.3	216.7	219.36	217	216.43	220.27	216.42	218.5	218.8	220.82	219.68	218.26	217.9	219.07
212.9	216.13	213.92	214.05	215.72	214.96	216.67	216.56	214.78	214.51	214.73	213.69	214.14	214.74	212.61	212.78	214.01	214.82	213.06	212.02	215.08	211.7	214.55	212.32	214.35	214.87	213.65	213.61	212.73	212.27	212.97	213.8	214.04	212.86	215.04	215.09	212.68	213.47	212.37	215.04	213.42	214.09	211.49	213.22	213.33	213.52	212.89	212.85	212.69	212.78
203.82	205.26	207.81	208.54	208.34	206.87	208.46	205.46	206.37	206.68	205.59	208.24	205.46	205.33	205.04	206.05	206.74	206.26	206.03	205.23	206.08	208.24	205	206.58	207.01	206.63	205.68	204.94	206.36	205.25	208.2	205.09	205.43	209.41	205.54	205.92	208.25	206.37	207.12	206.91	208.19	206.14	204.24	208.36	206.13	206.77	206.44	205.93	207.25	206.7
213.01	212.6	210.82	210.82	213.28	213.94	213.9	213.74	211.94	212.07	211.73	212.04	213.65	212.86	212.64	213.19	214	212.27	211.44	209.65	209.91	212.71	213.51	214	212.24	211.18	214.58	214.25	212.63	211.08	212.54	212.03	211.17	212.29	211.28	211.74	213.32	213.13	211.8	210.91	213.6	212.11	213.41	209.91	211.64	211.84	211.95	211.82	208.8	211.51
196.81	196.68	195.43	196.37	194.01	197.64	194.69	195.23	196.49	193.42	195.14	195.28	194.01	194.53	194.84	195.65	193.64	195.82	195.17	194.74	194.76	193.62	196.74	196	195.72	193.3	195.65	193.2	192.64	195.62	196.21	196.77	197.07	197.89	195.6	194.46	196.18	193.72	195.7	195.58	194.98	195.89	196.3	195.78	196.3	193.03	195.26	196.29	195.3	195.3
214.06	213.67	214.16	214.48	214.5	211.83	212.52	213.13	213.18	214.55	212.06	211.79	212.36	213.79	211.88	213.7	211.74	215.58	214.46	212.99	214.15	215.15	212.94	214.59	213.65	212.89	211.54	212.75	214.42	213.22	214.29	213.37	214.08	212	214.49	214.78	214.12	210.62	211.58	212.55	213.32	212.67	213.61	214.47	214.91	213.53	213.56	212.73	211.96	212.99
202.83	203.53	203.36	205.13	204.36	204.43	202.97	202.36	204.49	204.22	204.54	204.57	206.52	203.61	203.32	202.38	203.74	205.83	203.78	206.12	202.23	204.96	202.29	206.44	202.05	204.38	203.95	204.8	206.53	204.65	203.29	203.42	202.61	202.8	204.25	204.04	203.83	204.11	202.7	204.08	204.04	203.35	203.56	202.14	204.94	204.94	204.89	206.18	204.26	203.65
213.61	212.67	213.12	213.8	214.02	213.94	213.96	211.07	215.07	214.17	211.8	210.62	213.59	214.46	213.27	211.19	214.95	213.21	212.83	214.03	211.61	212.72	211.97	211.98	214.18	213.83	212.26	214.09	212.6	213.56	213.84	213.26	210.82	213.7	214	213.98	211.73	214.85	212.3	212.64	212.08	213.4	212.02	215.19	211.56	213.04	212.93	211.93	213.86	213.04
212.85	212.74	216.3	213.32	211.8	211.54	212.69	211.09	211.35	214.47	211.17	210.43	212.82	212.84	213.61	210.91	213.22	212.14	211.11	213.16	212.54	214.26	212.74	212.65	211.09	213.1	212.21	211.6	212.8	211.02	211.59	209.57	213.08	212.85	212.68	212.41	209.69	214.33	213.95	210.55	213.62	211.61	214.52	212.95	209.79	215.15	212.38	210.84	213.85	211.36
207.54	209.41	209.57	209.47	212.51	208.51	206.61	207.29	208.74	208.07	208.33	208.55	210.6	208.65	208.5	207.65	210.91	208.64	208.29	207.32	209.27	210.23	206.8	207.44	208.5	208.27	209.93	208.14	208.53	206.45	208.3	212.73	209.34	209.52	208.88	208.77	208.19	207.19	208.42	209.96	207.99	208.88	207.57	208.85	209.27	207.4	210.49	208.34	208.78	207.89
208.31	210.96	210.09	209.71	207.73	209.29	210.13	210.23	209.76	208.94	210.69	209.71	210.45	209.47	209.95	209.63	207.29	210.41	209.68	207.93	209.4	213.25	212.41	210.52	208.99	208.67	211.37	208.41	209.18	210.98	208.52	209.43	208.39	209.81	209.47	208.62	208.93	209.78	208.09	209.11	211.93	206.79	210.64	208.97	209.81	209.41	209.4	207.44	209.45	210.12
197.54	196.73	195.91	197.56	198.64	196.9	197.42	197.04	196.58	198.33	199.43	200.01	199.05	198.35	198.82	198.28	197.65	199.81	196.93	197.54	198.43	199.69	199.32	200.62	197.83	199.32	197.33	196.88	197.19	199.48	196.94	197.11	199.5	199.36	198.62	200.18	199.46	195.7	198.34	200.51	198.88	197.9	199.02	198.15	197.79	196.72	198.4	197.06	195.55	198.17
206.83	211.2	207.89	206.71	210.46	210.27	207.21	208.51	209.47	209.22	207.87	208.3	207.21	210.04	208.26	208.03	209.13	209.23	207.41	208.61	209.23	208.55	209.66	209.72	209.19	209.28	207.46	206.26	207.56	208.94	207.4	208.33	209.15	209.3	208.18	207.52	206.34	208.13	209.08	208.05	208.2	209.5	206.3	207.18	210.03	209.2	206.35	206.25	208.45	208.58
204.88	204.32	203.89	204.37	202.27	202.36	202.16	204.26	204.97	204.12	201.53	202.28	202.1	205.41	204.66	203.48	203.27	204.27	204.63	202.35	203.64	202.25	205.26	202.99	204.01	207.19	202.81	204.39	204.72	203.84	205.28	205.35	202.64	203.63	205.7	203.94	202.73	202.09	202.13	204.22	201.12	202.78	204.38	202.56	202.73	206.1	204.12	206.33	203	204.4
198.82	199.65	198.83	198.88	199.76	198.94	199.79	198.51	199.81	198.26	199.57	198.63	201.12	200.05	198.66	201.39	201.16	199.33	199.32	198.99	198.51	201.18	199.15	199.04	199.01	198.48	196.69	199.93	198.51	199.5	200.65	199.19	199.53	197.81	199.92	201.3	198.7	199.29	198.45	198.26	200.28	198.27	199.2	200.46	198.75	201.09	200.05	199.32	199.01	199.24
215.4	211.18	214.08	215.2	212.67	214.51	214.83	213.28	213.35	213.23	211.83	214.4	212.65	214.1	214.12	214.95	214.22	213.83	212.05	215.38	211.79	215.12	211.25	213.3	212.1	212.57	214.7	211.94	212.7	214.43	214.11	214.07	214.27	211.64	212.37	212.62	212.49	213.73	212.39	213.9	213.78	213.48	212.24	213.01	213.76	212.57	211.41	211.78	214.68	212.31
200.12	199.28	202.46	200.92	201.82	200.22	202.01	200.54	199.57	199.14	200.31	201.56	201.37	201.01	197.29	199.45	202.96	198.8	199.76	199.32	201.57	200.5	200.04	199.35	198.89	200.72	199.12	200.26	202.66	200.49	199.68	199.93	200.97	201.41	199.81	203.07	201.73	199.08	200.79	201.56	202.33	199.93	199.1	200.04	199.64	199.26	199.87	199.81	201.15	200.46
203.52	202.91	202.16	204.82	204.79	206.55	203.14	203.39	204.67	203.85	203.52	201.48	206.09	205.16	203.9	205.27	205.14	200.58	202.34	203.65	203.6	205.01	205.63	203.69	205.08	202.99	204.03	204.48	203.46	204.69	203.98	202.62	205.25	204.26	203.7	201.21	203.78	204.36	202.62	204.11	203.95	204.44	204.4	203.56	205.17	204.87	204.59	200.65	203.05	202.43
212.78	212.5	213.13	214.76	213.28	214.2	212.8	212.12	213.94	212.87	212.14	213.51	211.27	211.98	212.42	213.96	208.81	213.43	212.5	211.77	211.99	212.04	212.08	213.91	213.64	211.97	211.66	214.05	211.82	213.91	214.02	213.18	209.56	213.99	213.49	213.66	212.78	212.88	212.37	214.69	210.58	212.58	212.01	214.29	213.59	213.87	213.4	212.83	214.06	212.32
214.22	213.87	215.37	211.53	212.77	209.71	210.41	212.54	210.97	213.16	213.31	211.69	212.53	214.74	213.29	209.99	212.4	213.16	210.93	212.42	212.98	211.55	212.54	212.55	211.77	213.08	213.33	213.66	210.97	212.92	212.49	214.78	211.85	212.92	214.95	211.41	213.78	212.17	212.43	212.44	212.45	211.55	212.51	210.21	211.54	212.48	210.92	212.57	212.06	212.99
195.2	195.68	195.31	194.84	195.22	196.17	195.45	195.59	196.39	196.85	194.41	194.69	195.98	196.1	194.61	196.09	194.12	194.34	193.64	195.44	195.47	196.27	197.07	194.48	196.33	196.43	194.99	194.49	196.8	195.53	193.26	192.8	196.59	195.5	193.87	197.04	193.06	193.73	195.59	196.45	195.88	195.25	193.06	194.12	194.36	196.63	197.01	196.22	194.69	194.57
200.84	201.06	200.31	195.75	200.2	199.18	198.67	200.94	198.38	200.95	199.5	199.29	199.68	200.19	201.58	196.25	200.68	202.39	200.57	199.6	201.48	201.04	197.43	199.53	199.43	200.28	197.5	200.03	197.12	196.51	198.2	201.68	199.16	199.36	199.41	199.86	201.13	200.77	198.56	201.32	198.27	201.08	200.17	200.34	198.88	201.3	198.41	200.34	198.8	195.88
196.67	196.34	197.56	198.78	197.04	198.11	198.05	196.62	197.92	198.83	197.34	198.84	196.89	198.5	200.01	198.37	199.42	198.42	195.76	196.73	197.1	197.7	197.92	199.72	197.74	198.56	197.79	199.2	196.5	197.29	196.79	196.72	199.96	195.88	195.29	199.98	197.54	196.38	198.34	197.58	198.18	199.61	198.69	197.81	198.11	196.7	198.08	197.94	199.79	199.71
194.64	194.94	193.95	193.94	195.47	194.04	193.76	193.73	194.55	195.73	195.97	195.17	192.23	190.19	193.33	194.54	193.2	194.81	193.3	195.22	195.18	194.74	193.32	193.72	194.21	193.62	194.16	194.4	195.54	195.37	193.52	193.01	193.38	194.81	194.9	194.03	195.95	193.17	194.11	195.51	194.94	195.32	195.29	194.22	192.95	192.68	193.57	193.04	193.31	192.51
202.25	203.42	201.64	202.02	202.07	202.43	201.43	199.51	202.18	201.32	201.05	200.67	203.74	201.72	201.63	199.4	204.04	201.98	202.43	202.32	204.01	202.97	202.75	202.47	203.42	204.17	201.58	201.94	204.27	202.04	200.69	201.36	201.66	200.25	201.33	200.44	199.9	201.88	202.83	202.36	201.42	203.35	201.91	202.45	203.41	200.98	201.93	203.23	202.3	202.07
201.12	202.32	202.01	204.74	201.18	199.89	203.12	199.92	202.85	202.48	199.17	201.11	201.12	200.33	199.99	200.52	201.34	202.05	201.33	200.01	202.15	199.65	200.85	199.2	199.97	200.63	202.75	200.95	201.79	201.99	201.2	200.72	200.49	201.68	202.13	200.84	199.88	202.56	198.52	200.45	200.51	200.76	199.8	201.71	201.45	201.06	200.19	201.78	200.27	200.85
206.1	206.26	204.17	205.37	204.64	205.06	204.67	203.19	205.25	203.45	204.24	203.93	205.49	206.01	203.17	204.53	205.49	208.61	202.68	203.96	207.11	204.58	205.17	204.14	206.68	204.49	205.51	206.22	205.07	204.56	205.89	204.84	202.76	204.96	203.57	206.37	205.4	205.41	207.01	200.34	202.24	206.61	204.1	205.91	203.61	204.23	205.95	206.54	204.2	205.21
205.09	204.64	203.74	206.06	203.87	205.65	202.39	204.44	202.01	203.91	206.14	205.38	203.6	206.79	203.9	202.97	206.77	206.18	204.31	205.66	203.59	203.52	205.36	204.89	205.34	205.61	204.2	205.16	204.29	202.29	203.07	204.79	205	204.39	204.49	204.18	204.66	204.58	203.67	203.94	202.03	204.96	204.04	205.63	205.86	205.96	203.35	204.87	203.91	205.35
198.14	197.36	197.52	197.9	198.94	197.62	199.51	199.32	198.14	196.04	198.26	197.76	196.88	197.84	196.8	198.51	199.07	197.54	197.5	199.43	196.85	196.93	201.26	198.91	197.08	197.03	198.24	197.79	198.34	196.45	195.58	199.21	197.02	198.43	200	197.95	198.09	198.98	201.03	195.93	198.77	198.47	198.02	197.61	197.77	196.72	198.66	196.31	200.59	198.08
208.38	207.21	209.95	207.53	205.84	206.42	209.1	205.95	208.38	207.71	207.98	210.38	208.63	207.11	208.63	208.46	207.09	208.11	207.62	207.16	210.7	206.96	208.26	209.91	205.97	205.67	209.26	208.54	208.13	208.07	207.14	206.96	209.09	207.98	207.09	208.14	208.33	208.8	209.47	204.76	208.68	206.37	208.85	207.63	206.85	206.12	209.28	207.37	206.23	207.99
210.52	213.28	210.69	213.38	211.03	214.67	212.32	213.67	211.8	212.68	213.3	211.28	213.6	213.36	211.08	212.1	213.48	213	212.37	211.86	214.63	212.22	212.24	211.66	209.44	212.67	213.62	214.67	212.67	210.54	211.07	212.21	211.51	210.35	210.85	212.29	212.09	213.21	213.56	212.68	214.65	212.87	212.52	213.27	211.63	212.86	214.02	215.26	212.21	209.91
212.65	212.44	210.86	211.52	213.07	212.24	212.32	212	212.5	212.9	210.84	209.68	212.36	212.53	212.27	211.73	212.3	213.42	214.75	212.66	212.56	213.19	211.99	214.53	212.4	213.31	211.21	211.95	212.54	210.48	214.41	213.34	209.36	212.49	213.62	212.74	212.22	211.46	213.89	212.9	213.06	214.41	210.87	212	211.16	213.18	214.08	213.99	211.36	212.34
208.92	205.93	209.42	209.51	206.39	208.55	208.69	207.67	205.04	205.35	208.9	210.25	206.45	206.69	206.1	205.13	207.74	209.54	207.94	207.82	207.55	207.52	208.9	207.57	208.35	209.31	206.68	207.66	207.16	208.93	206.55	207.24	208.44	209.18	207.79	209.98	206.94	209.76	207.96	208.32	207.97	205.52	206.67	208.33	206.64	207.99	206.77	207.73	206.35	207.53
200.28	200.66	200.76	200.8	200.7	198.74	200.67	198.66	200.09	200.4	199.31	198.09	199.39	200.28	201.3	200.78	197.3	199.2	198.53	200.71	200.7	197.99	198.99	199.05	200.06	200.98	200.38	201.14	199.03	200.03	201.96	199.25	198.75	201.76	198.63	198.78	199.26	198.6	197.8	199.34	200.34	197.38	199.59	196.89	198.34	197.82	200.49	199.18	199.75	199.43
208.1	212.01	207.15	206.88	208.66	210.26	209.99	209.5	210.14	211.97	208.34	210.37	208.97	210.31	211.33	210.22	211.67	209.1	211.26	207.77	208.11	208.06	213.38	212.17	210.67	208.22	208.96	208.92	207	209.4	211.03	210.04	210.54	211.32	209.34	210.85	211.44	209.85	211.51	209.91	208.07	209.54	207.54	209.86	207.75	209.51	209.62	209.33	207.04	207.81
207.88	208.58	209.61	208.71	209.16	209.83	208.35	209.25	209.15	210.67	209.84	208.89	206.1	208.4	211.32	207.75	208.58	212.3	208.1	209.51	208.49	209.7	208.42	208.02	210.72	207.82	209.33	208.85	208.44	209.45	208.34	206.27	209.57	208.22	208.71	209.82	210.7	208.53	205.69	208.03	208.84	209.65	209.19	210.01	208.22	208.13	207.91	208.54	210.08	209.96
211.93	211.66	211.71	212.75	213.79	212.91	212.5	211.48	209.77	212.19	214.07	211.24	211.82	211.05	210.36	211.9	211.77	214.53	211.92	213.08	210.5	211.84	214.26	211.94	212.62	212.71	212.73	210.9	211.97	211.21	211.77	213.93	211.21	216.53	212.77	215.26	212.65	211.66	212.07	212.21	214.43	211.48	212.99	212.48	211.22	209.82	211.38	213.2	211.84	213.59
199.5	201.88	199.97	198.94	199.13	197.92	199.18	198.62	197.93	200.02	199.62	201.16	202.26	199.67	198.39	199.5	199.56	201.07	199.36	199.33	197.6	198.88	200.2	199.04	197.57	199.71	198.86	199.19	198.42	198.67	198.58	199.04	200.46	200.19	198.71	199.85	198.79	200.27	199.79	199.61	197.33	200.49	200.63	197.98	200.61	201.37	199.16	198.07	199.38	198.83
208.23	203.11	205.59	206.23	206.08	204.97	204.83	205.96	207.4	206.6	203.7	206.4	205.3	204.19	206.37	205.68	205.36	206.85	206.92	206.5	203.77	204.46	206.62	205.93	206.85	204.91	207.17	207.21	205.94	203.59	205.1	206.69	203.3	204.36	203.79	207.47	204.98	207.24	203.84	205.74	203.41	203.98	206.22	204.9	205.66	206.6	205.99	205.35	204.19	203.84
205.07	203.35	204.09	206.64	205.05	204.82	205.07	201.89	205.54	202.48	205.07	205	206.39	204.5	205.02	205.02	205.8	204.46	203.51	203.28	202.42	203.72	203.73	205.71	207.03	205.3	204.01	204.24	205.8	204.71	203.7	202.77	205	205.57	203.67	204.87	203.07	206.23	204.15	204.85	204.36	204.74	202.04	204.04	206	204.16	205	204.56	205.69	205.98
203.98	203.36	203.83	202.41	203.74	202.66	203.41	203.54	204.92	203.25	203	203.52	203.85	202.98	202.85	204.12	202.07	203.88	202.12	206.18	205.38	202.49	204.07	201.72	201.72	205.9	203.28	202.08	204.06	204.96	202.58	202.91	204.19	204.91	202.47	204.27	201.52	202.59	203.84	204.93	202.96	201.81	203.74	201.72	204.45	203.94	203.54	201.95	204.6	205.1
207.55	206.38	207.37	204.5	207.62	207.03	209.72	204.31	207.3	208.07	207.42	207.11	208.86	208.53	208.52	205.69	206.98	207.91	207.05	207.87	207.95	206.5	208.34	208.97	207.89	208.26	207.85	207.41	205.58	208.61	208.45	206.59	208.44	206.62	205.65	207.48	206.04	208.27	209.14	207.69	207.17	207.78	208.98	209.28	208.99	207.78	209.12	209.03	208.39	207.44
209.13	208.85	208	207.52	207.25	210	209.14	207.5	209.67	208.25	211.02	210.89	207	211.12	208.6	206.99	206.28	209.17	209.22	207.68	209.97	208.15	207.67	209.06	208	207.93	209.09	209.35	206.35	208.26	207.7	209.98	208.69	210.05	207.92	210.67	208.13	208.81	209.76	209.8	208.67	209.09	208.87	208.52	208.08	208.77	210.41	208.76	209.48	208.67
206.18	207.36	207.21	207.85	205.86	208.03	204.71	205.07	208.32	205.26	206.99	205.53	206.05	206.66	205.43	206.44	206	207.02	207.4	204.53	205	205.26	207.45	207.61	205.06	208.19	207.17	208.01	208.04	209.18	206.79	207.98	206.11	205.82	204.21	206.14	205.89	207.49	205.59	207.15	208.46	207.72	206.18	204.61	206.11	207.17	207.93	207.75	207.69	205.43
212.76	210.01	213.86	214.39	213.62	212.96	212.62	213.82	213.75	212.83	215.16	214.8	211.56	213.62	213.03	215.4	211.06	212.16	212.93	211.38	211.97	212.17	214.68	212.69	212.17	212.25	212.47	212.28	212.47	213	213.14	213.23	213.54	209.85	212.23	213.21	211.92	214.82	211.96	211.74	212.01	213.49	214.9	210.55	213.71	212	212.88	212.07	210.79	213.88
202.85	202.12	202.92	203.75	203.35	204.68	203.14	203.88	205.28	201.08	204.51	205.2	205.24	202.42	203.9	202.73	204.46	202.4	203.97	202.9	202.16	202.1	202.66	200.76	203.83	202.28	204.48	204.26	205.01	201.82	202.32	201.41	203.88	204.22	201.86	201.25	204.65	204.12	202.53	204.32	202.43	203.47	202.41	201.9	203.91	203.42	206.01	201.39	203.1	204.51
211.89	212.05	211.37	212.22	213.36	212.32	211.2	212.51	211.92	214.61	213.4	211.77	211.84	211.22	211.52	209.86	214.14	211.9	214.12	211.79	213.12	211.71	212.03	211.62	211.18	211.9	210.73	214.54	210.09	210.02	209.74	212	213.85	210.86	211.6	211.61	212.06	210.82	211.95	212.25	212.31	210.12	209.97	212.19	209.47	209.5	211.31	211.28	212.03	213.08
218.84	218.13	219.62	218.22	217.03	218.82	215.65	217.82	217.74	216.81	219.04	217.97	217.01	218.38	217.12	216.33	218.86	216.43	217.59	219.64	220.27	218.13	217.82	216.64	216.76	217.13	217.88	219.92	218.97	218.17	218.64	216.86	218.05	217	218.38	217.18	216.72	215.59	217.03	218.38	219.68	217.41	217.44	215.85	219.41	217.81	218.98	217.79	216.91	217.93
204.27	204.84	202.66	204.7	203.23	204.55	202.97	203.95	204.23	203.18	201.21	202.5	204.56	203.39	202.36	202.16	204.05	203	203.49	201.58	204.28	204.47	202.89	201.79	204.44	203.55	203.52	203.07	205.21	203.9	203.62	202.67	202.61	203.46	201.6	200.93	204.81	205.21	204.92	202.52	203.4	205.47	202.92	204.72	203.41	204.3	203.15	203.54	202.27	204.16
206.9	208.86	207.33	208.33	209.26	208.14	209.08	208.13	207.72	208.34	209.71	208.15	207.78	208.54	206.86	205.18	205.39	209	207.19	209.36	208.57	208.45	208.92	209.16	206.54	208.45	207.76	206.09	209.42	208.59	209.07	206.92	207.57	207.28	208.11	207.03	209.32	208.03	207.97	208.61	206.99	207.74	209.16	209.36	207.93	205.79	204.98	207.63	205.96	208.71
203.64	202.05	202.97	203.43	204.03	202.89	200.19	202.34	202.22	202.73	203.51	203.16	201.67	204.92	204.66	204.87	203.8	204.73	204.22	204.7	204.27	204.24	206.1	205.74	202.2	202.37	202.57	201.71	203.51	204.36	202.67	205.63	202.38	203.01	203.63	203.71	202.78	201.65	205.59	204.08	205.95	202.01	202.36	204	202.3	202.96	205.05	204.05	203.01	205.81
204.34	203.71	208.22	204.04	204.64	206.55	202.32	204.71	205.71	203.89	204.21	205.06	202.95	204.29	203.01	205.71	205.93	206.25	204.52	203.56	206.07	204.72	205.09	204.32	206.12	203.93	203.87	205	205.84	203.16	203.1	204.47	204.94	202.21	205.2	203.57	203.31	204.91	205.83	204.67	204.28	205.17	203.74	204.5	204.84	204.84	205.1	205.46	205.72	203.52
203.6	203.02	204.65	204.4	203.66	203.84	204.43	204.21	204.75	204.8	203.91	205.2	203.9	205.04	203.02	203.35	204.61	203.89	202.42	203.54	202.78	204.59	205.08	203.72	205	200.66	201.34	205	204.64	202.36	201.89	204.08	204.45	206.53	201.58	202.47	203.91	201.5	203.29	200.82	201.36	203.27	203.49	204.44	204.94	203.36	204.61	204.3	203.47	204.61
211.72	209.53	207.67	207.61	208.61	210.41	207.96	208.64	210.5	209.11	210.61	208.61	209.46	208.62	208.74	208.89	208.28	210.26	209.19	208.27	207.54	209.51	209.41	208.73	208.83	211.04	210.65	208.77	209.38	207.82	211.64	208.36	209.78	209.54	209.66	208.45	209.01	210.54	211.05	209.84	208.82	210.41	208.38	208.12	208.03	209.46	209.68	208.66	210.92	208.24
205.3	200.66	203.18	202.21	205.35	201.54	201.83	200.64	201.04	200.57	201.6	203.55	204.59	201.77	202.46	200.64	202.64	203.57	200.81	202.59	202.02	203.04	203.7	204	201.3	201.53	200.5	202.4	201.55	204.78	203.52	202.06	203.02	205.46	203.05	201.1	203.39	202.46	201.52	203.08	205.35	201.25	205.53	202.02	203.39	203.25	201.55	201.91	202.74	203.64
218.39	219.38	217.56	218.09	219.31	217.04	214.84	218.33	217.28	217.23	218.61	216.65	218.72	217.26	218.6	220.06	217.62	216.65	216.91	219.13	219.6	216.83	221.25	217.28	219.74	216.81	218.87	220.71	217.16	218.95	216.58	215.55	216.78	218.5	216.1	215.89	217.82	216.79	219.22	217.98	217.26	217.58	216.08	219.01	218.18	218.27	217.96	217.41	215.81	218.72
211.59	209.12	209.95	209.3	207.92	207.45	210.87	209.45	208.13	211.73	209.9	208.15	207.81	207.64	210	210.1	210.49	210.28	210.95	208.46	210.82	207.8	208.53	209.22	210.23	208.37	208.32	207.7	206.34	211.01	209.01	209.06	209.96	210.66	208.98	205.72	208.02	209.61	207.92	209.4	208.64	208.01	209.38	209.24	210.21	209.02	209.07	209.19	211.04	209.91
208.64	209.16	209.2	209.87	209.09	208.38	206.91	211.64	209.41	209.88	210.05	208.67	209.03	210.13	210.63	209.94	209.55	211.58	209.88	208.27	210.99	209.29	208.69	209.24	210.18	211.48	208.93	209.55	210.8	209.33	210.82	207.05	210.12	210.33	209.51	209.17	208.86	210.78	209.86	208.35	209.13	210.79	208.68	210.66	208.24	208.12	209.82	211.59	207.43	208.58
209.01	208.02	208.99	207.7	211.51	206.44	211.68	210.62	207.95	210.61	206.9	207.63	207.47	206.75	209.05	207.9	207.31	208.56	209.51	208.07	206.71	208.11	208.42	210.16	206.96	212.17	208.76	207.97	208.02	208.01	211.56	208.5	209.1	212.46	210.02	208.35	210.61	209.4	208.85	211.45	209.98	209.27	209.88	208.13	209.08	209.78	207.47	208.2	210.19	206.6
196.81	197.92	200.15	198.62	196.46	198.31	198.74	200.21	196.94	199.06	197.3	198.67	201.15	197.61	197.4	196.88	197.09	198.06	198.42	196.44	197.66	199.62	197.58	198.6	199.82	197.84	197.5	198	200.42	195.31	198.07	198.64	199.36	199.06	197.02	197.65	199.97	198.35	198.38	197.87	198.54	197.43	198.38	196.98	197.83	198.21	199.01	199.84	197.52	197.07
216.44	218.43	217.52	219.18	216.65	216.36	216.25	218.77	216.84	217.38	217.94	216.44	215.82	219.36	216.91	216.2	216.5	216.85	216.73	216.69	217.96	217.17	218.58	217.96	216.61	215.51	218.09	217.43	217.39	215.35	217.85	217.02	219.09	216.76	218.39	218.58	216.81	217.39	217.71	216.33	218.58	217.53	217.01	217.94	217.59	219.12	216.27	217.37	218.5	216.61
211.82	211.46	211.58	211.72	212.08	213.34	210.81	211.44	212.12	212.24	211.35	212.99	210.83	213.76	211.49	212.92	213.18	210.93	214.47	211.62	212.08	212.58	212.96	213.23	211.78	210.63	213.07	211.78	211	209.97	212.7	212.8	212.65	213.21	213.78	212.27	212.58	211.45	212.4	213.88	213.11	212.52	213.2	212.41	212.68	212.98	212.5	213.17	212.54	213.49
201.21	200.76	201.06	200.22	201.03	199.18	200.82	200.15	200.52	199.2	200	199.05	200.9	201.13	199.72	201.6	200.34	198.81	199.84	200.91	200.54	200.91	200.38	199.76	198.13	199.18	201.01	200.99	199.22	201.67	199.01	202.36	199.84	199.23	200.37	200.4	200.13	198.46	200.96	202.13	198.16	199.67	199.56	202.13	201.86	200.47	200.06	198.44	201.39	201.79
201.74	198.36	197.78	201.45	200.99	200.06	200.17	199.96	202.26	201.3	200.33	201.69	197.8	201.05	201.33	201.47	200.77	200.37	200.82	199.17	202.23	199.24	200.67	201.36	199.34	201.32	199.44	199.97	200.24	201.32	197.64	200.43	199.69	200.49	201.89	199.95	200.67	200.59	198.92	200.06	199.44	201.29	199.44	200.19	199.08	202	201.77	199.97	199.81	198.58
208.6	207.89	208.2	205.48	207.07	208.39	207.14	205.37	207.59	207.13	207.92	208.93	209.55	207.21	209.93	206.52	207.7	208.49	206.35	206.93	208.04	208.64	207.45	208.66	207.18	208.54	207.7	208.85	207.56	210.15	207.04	208.93	206.19	208.52	207.78	206.56	204.72	207.47	209.99	206.5	206.9	208.69	206.88	208.88	206.59	208.12	209.07	204.95	208.59	209.04
207.78	207.56	207.63	208.04	208.05	207.48	208.89	207.5	207.23	208.93	207.78	207.98	208.27	207.56	208.64	207.84	207.07	205.13	210.84	206.11	206.78	207.84	208.46	207.78	208.48	205.85	210	208.18	206	209.59	207.1	207.98	209.53	208.65	207.83	206.51	208.13	206.2	206.49	206.59	208.75	206	207	208.74	208.48	208.5	208.37	207.51	207.48	208.12
210.98	210.61	211.69	211.39	208.52	211	211.54	212.77	213.11	212.3	212.3	213.27	212.87	211.7	212.54	210.95	211.15	211.88	211.66	212.35	212.44	213.85	209.13	211.54	211.49	211.05	211.44	210.56	209.75	210.56	211.39	210.67	212.05	211.29	210.34	210.47	211.53	212.06	210.36	211.9	212.08	211.89	212.28	211.21	210.5	210.78	211.4	212.63	213.26	212.27
209.41	206.64	207.03	208.88	207.11	208.02	207.73	207.48	207.04	208.1	208.29	206.95	207.41	208.78	207.92	209.3	205.08	206.77	207.14	209.08	207.2	206.64	209.01	206.99	208.55	207.28	209.19	206.46	207.18	206.86	209.68	208	208.91	207.01	205.7	206.89	209.2	208.58	209.1	210.12	207.49	208.08	208.63	207.25	205.74	208.41	209.24	209.14	209.24	210.12
208.05	207.29	206.82	208.39	207.3	208.4	206.53	205.63	210.14	210.45	209.4	208.14	206.88	208.89	210.58	207.21	208.64	207.55	205.63	208.09	207.74	204.32	205.04	209.83	208.72	207.01	206.95	205.45	207.37	209.14	207.91	208.78	206.53	205.95	207.42	207.82	205.5	207.13	208.64	206.42	207.64	206.99	207.88	206.36	208.46	204.1	207.72	208.34	205.42	206.54
211.06	211.79	211.56	213.98	212.08	211.95	211.79	211.18	211.93	209.15	214.16	210.71	211.7	211.62	212.11	211.51	211.56	213.29	213.2	211.14	213.48	209.23	211.46	211.01	210.32	212.19	210.28	209.14	212.39	212.89	211.23	211.84	211.37	212.68	211.09	211.87	213.56	211.08	210.95	212.5	211.33	211.28	212.22	211.55	212.4	209.96	212.41	212.93	214.72	211.58
215.07	217.15	215.84	219.43	214.95	218.13	216.36	216.75	216.07	214.67	217.64	218.2	218.08	216.01	216.45	217.07	216.02	215.59	215.97	216.43	219.24	216.31	216.72	215.15	215.91	216.78	213.14	218.18	217.1	218.42	219.55	218.66	215.24	218.78	216.91	218.23	218.7	216.58	217.53	217.45	219.62	214.57	216.01	213.48	218.31	215.11	216.39	218.31	216.66	215.74
211.21	211.96	210.69	210.84	210.85	212.42	214.24	212.29	213.48	212.45	211.86	212.15	212.07	212.48	212.54	210.65	211	210.89	211.43	212.24	213	209.3	211.45	208.97	210.96	211.9	214	214.46	210.75	211.57	212.31	212.12	210.99	212.35	210.87	212.72	210.91	211.82	212.25	211.31	211.93	211.96	212.55	209.76	213.16	209.88	212.33	212.02	213.93	212.81
209.44	208.25	206.75	206.45	205.96	206.5	208.14	207.15	209.32	206.42	207.21	207.51	207.94	208.57	207.98	208.32	206.09	208.81	209.49	208.91	208.27	208.31	209.39	207.26	206.12	207.88	206.52	205.92	208.5	210.69	207.22	208.17	208.99	207.54	207.8	206.92	206.84	206.23	206.83	208.15	207.78	206.33	208.01	204.02	206.47	210.49	206.69	206.82	206.89	207.28
[truncated: 149 more rows]
[truncated: 150 more columns]
