# Supplementary material for: Genetic dissection of main and epistatic effects of QTL based on augmented triple test cross design
Source: PLoS One. 2017 Dec 14;12(12):e0189054. doi: 10.1371/journal.pone.0189054 (PMC5730204; doi:10.1371/journal.pone.0189054)
Supplement: S6 Supporting Information — (ZIP) [file pone.0189054.s006.zip › z1_1300_0.5_5.csv]

209.9	208.94	211.05	206.74	208.08	206.15	208.46	207.47	202.68	205.14	211.74	211.62	209.27	208.13	210.01	207.6	207.44	210.79	211.71	206.28	208.45	208	209.23	208.38	210.68	210.23	210.76	208.15	209.23	208.95	207.73	207.42	212.01	211.74	208.18	207.27	209.37	209.5	206.68	206.87	208.38	207.88	208.26	207.42	210.9	209.63	208.84	209.61	209.28	208.13
202.19	204.74	205.1	206.49	201.02	202.82	203.88	208.38	206.26	204.94	203.03	203.12	203.8	204.94	207.25	204.29	202.77	203.33	204.41	202.36	203.12	205.85	202.2	201.02	203.73	202.82	201.4	204.5	203.23	201.2	203.74	201.68	206.3	202.9	204.01	204.01	203.12	202.37	201.44	201.63	205.68	203.41	204.64	203.43	205.81	206.66	203.01	203.15	201.42	205.69
208.18	207.35	209.71	205.64	204.72	209.7	206.5	207.76	202.82	209.39	208.35	205.97	210.11	206.7	210.71	205.94	206.19	209.24	208.68	203.89	209.45	209.82	206.26	209.91	207.47	208.22	211.16	207.01	208.59	212.14	206.85	208.09	207.38	207.26	207.87	204.62	207.58	206.19	206.62	205.78	209.78	208.92	208.37	211.81	207.34	206.81	208.15	206.79	209.21	206.85
204.48	203.25	202.58	206.61	203.68	206.87	208.83	201.89	206.72	203.67	203.54	204.51	205.26	205.36	202.93	205.43	204.61	203.91	205.17	205.26	202.51	204.2	202.23	206.12	201.6	205.69	203.51	206.38	201.36	206.51	205.29	203.96	205.71	201.19	202.3	206.16	199.83	204.58	204.78	205.07	206.24	201.86	205.37	202.55	203.97	206.82	206.79	203.89	205.01	203.85
206.59	205.78	205.37	205.35	205.4	204.43	209.49	205.72	205.41	207.61	206.91	204.77	207.62	207.48	205.87	204.51	206.31	207.4	205.89	205.63	209.1	203.89	206.08	207.49	206.93	206.21	205.71	208.69	207.13	208.84	206.32	207.59	205.31	204.76	208.54	207.38	208.71	206.99	202.71	204.2	203	208.1	207.05	207.15	207.14	205.42	207.12	205.2	205.7	203.59
202.23	205.61	201.36	203.17	201.27	206.84	203.31	204.06	203.07	206.61	201.45	206.51	204.07	205.04	204.14	202.58	205.26	201.63	205.23	199.38	206.44	207.4	202.79	204.45	205.17	201.36	205.99	203.74	204.89	205.97	202.32	202.94	202.49	204.92	204.64	202.13	203.99	203.01	207.92	205.52	204.29	202.89	201.9	204.12	200.15	207.24	204.34	199.15	204.44	197.57
210.97	207.53	207.75	210.43	208.6	208.47	207.16	207.36	209	207.35	205.46	209.42	207.74	205.27	206.36	206.72	209.93	205.51	205.45	206.86	206.07	207.12	206.56	206.67	205.4	206.71	206.23	208.75	205.88	207.07	211.98	208.91	210.45	207.95	202.98	206.33	211.78	206.03	208.54	208.06	207.36	207.89	207.53	204.91	204.76	207.23	207.69	207.43	206.34	211.34
214.46	211.95	211.96	209.9	208.52	213.21	208.74	210.76	213.26	212.95	209.39	213.17	215.41	211.75	212.4	209.24	211.06	210.25	208.92	209.31	214.09	209.71	212.87	210.87	211.97	213.45	212.8	214.43	212.81	208.33	210.96	213.3	213.24	212.91	212.11	212.41	210.31	211.58	213.48	210.53	212.09	209.6	210.76	210.06	212.46	210.34	212.61	209.42	213.15	209.31
207.8	206.23	208.07	206.57	207.06	205.52	207.64	207.96	208.09	208.7	208.11	210.18	208.04	206.54	209.76	211.76	210.36	209.31	208.41	208.51	204.19	206.73	210.33	206.58	207.69	206.95	209.8	206.04	207.9	206.99	209.91	204.3	206.9	208.66	210.08	206.57	210.66	207.79	209.42	206.37	207.6	208.85	208.96	208.42	208.04	209.48	207.5	210.19	206.13	204.95
208.97	209.11	204.9	208.23	207.02	206.09	208.18	208.21	209.1	207.48	208.26	207.92	209.29	207.28	208.93	206.74	207.27	207.53	207.36	207.93	204.4	205.73	207	206	209.18	208.35	210.87	209.82	209.31	209.29	204.88	206.95	208.38	209.35	207.19	211.31	208.09	204.33	202.47	208.98	207.31	207.32	208.59	209.33	209.59	205.98	208.99	209.87	208.56	208.11
208.91	212.05	206.77	206.88	207.52	208.44	208.01	211.96	209.99	207.6	210.21	209.57	208.26	208.88	208.64	207.19	208.32	208.05	210.31	208.45	207.86	209.46	209.71	207.96	211.4	207.78	209.48	208.94	208.52	212.44	208.8	207.04	213	207.47	211.38	205.86	209.78	207.49	210.57	210.06	209.96	207.38	210.31	209.24	210.44	207.63	206.37	209.37	206.79	212.35
215.32	209.66	213.08	213.38	212.05	213.26	212.57	215.62	212.14	210.53	215.33	211.39	210.19	216	215.24	213.29	214.36	211.24	214.26	214.1	211.98	212.89	211.51	215.01	212.26	210.4	209.94	215.19	213.19	210.53	214.64	210.54	211.11	211.26	213.81	215.33	211.34	210.21	210.43	213	208.74	211.2	214.08	214.19	211.64	210.33	211.56	214.15	214.8	208.97
206.13	208.57	212.66	207.92	207.72	209.09	208.39	206.77	208.99	211.53	207.94	209.47	209.41	209.42	210.35	209.9	208.82	210.84	207.99	206.71	205.06	207.7	205.95	210.31	207.81	208.51	207.46	210.15	208.67	208.85	209.31	207.72	210.66	210.21	211.39	207.09	207.64	207.37	209.36	207.6	209.65	205.72	211.84	208.99	205.67	207.3	208.11	209.74	206.11	206.28
209	209.28	207.28	209.21	208.97	209.13	211.71	207.05	209.3	206.93	207.81	206.89	209.61	209.11	207.05	207.67	209.23	209.04	206.79	208.52	208.88	208.32	208.84	211.12	208	205.15	208.64	208.02	209.08	209.04	204.66	209.9	206.9	208.58	207.95	207.35	210.13	211.03	210.78	206.85	208	207.34	209.95	206.19	208.2	206.01	211.56	210.18	208.21	209.47
207.21	205.13	206.55	206.04	208.17	209.25	205.55	204.7	204.19	208.07	207.15	204.94	204.66	208.94	206.75	204.6	205.75	207.65	206.65	206.73	206.65	208.58	207.33	204.74	208.68	204.25	205.79	207.63	207.8	206.61	208.48	205.02	203.59	205.67	204.81	204.39	205.69	208.22	207.96	204.49	208.24	209.48	205.5	205.96	205.39	206.22	201.59	206.45	205.15	206.24
210.04	206.33	204.54	205.62	207.84	204.17	205.86	206.64	209.04	208.64	207.52	209.24	202.93	206.39	207.93	209.07	207.57	207.67	206.8	206.84	210.16	209.42	205.94	209.37	208.43	204.45	207.18	208.13	209.37	209.94	209.37	208.87	208	209.6	210.09	209.24	207.15	206.99	204.14	211.13	206.66	208.38	209.3	205.96	208.88	210.8	206.98	206.58	204.82	207.42
209.28	206.26	204.4	204.29	207.89	204.92	203.4	204.75	208.23	208.67	205.39	208.46	208.57	206.04	204.08	204.07	205.06	208.58	206.79	206.3	205.22	210.2	204.72	204.37	206.38	202.99	205.19	204.28	208.94	205.76	206.43	206.32	208.36	205.57	206.79	206.15	207.16	206.03	206.88	207.95	201.84	206.51	208.47	204.42	207.62	207.09	204.76	207.19	204.85	204.44
206.05	202.96	205.74	203.29	200.49	205.45	204.27	204.38	203.67	204.57	203.98	205.55	207.57	204.93	203.96	204.41	203.08	204.19	203.43	206.5	204.9	202.8	201.49	203.1	203.11	207.51	204.18	204.7	209.15	204.19	204.3	206.18	203	205.94	203.35	203.28	203.02	205.99	202.68	203.43	203.9	207.82	206.42	205.65	203.48	205.61	202.29	203.24	203.71	203
199.94	196.07	201.93	197.64	199.72	198.77	200.56	199.82	199.81	199.56	199.97	200.71	196.42	199.02	200.63	200.33	198.96	200.88	202.31	201.01	200.47	200.3	200.56	196.99	198.76	200.96	197.93	196.1	198.65	199.66	201.86	196.44	196.72	198.83	197.77	201.26	201.5	200.85	195.89	200.32	196.9	199.83	197.87	201.32	199.36	201.37	195.54	201.94	199.15	198.3
206.4	210.3	202.75	206.09	207.36	208.22	207.52	207.16	206.07	205.71	204.49	201.24	203.99	208.87	206.41	207.93	206.98	204.21	204.26	207.59	206.56	204.88	200.69	205.22	204.34	207.08	205.14	203.51	204.47	208.99	202.98	205.8	206.12	207.31	203.08	203.9	205.68	206.19	204.23	202.25	203.46	205.86	204.75	208.08	206.22	208.55	207.26	205.43	204.03	205.05
209.66	214.04	215.03	213.64	211.58	213.47	211.27	214.85	209.98	213.29	213.98	212.95	211.03	216.18	212.77	213.73	211.48	210.86	211.28	210.17	214.12	211.46	213.76	212.23	209.52	213.35	209.78	213.71	210.86	208.41	211.46	211.29	212.25	211.63	209.61	214.67	211.14	210.64	210.93	210.08	212.97	214.8	212.3	212.19	208.64	208.79	209.72	213.79	212.81	211.03
212.34	212.69	213.68	208.8	214.48	212.61	208.37	211.76	211.16	210.04	213.67	212.24	212.29	213.36	210.1	211.52	209.57	212.14	211.41	209.63	212.53	212.58	210.06	213.69	213.87	212.04	210.54	211.81	214.34	212.58	212.15	209.98	214.27	210.51	208.27	209.74	212.35	209.07	211.39	211.08	212.51	211.15	212.95	213.03	211.7	211.12	212.26	212.05	211.03	212.85
216.45	213.05	213.07	211.76	212.69	214.36	215.91	215.83	216.95	212.19	213.38	216.27	211.44	213.32	211.72	213.43	212.29	213.83	216.04	213.54	210.2	215.38	216.65	214.28	213.28	214.23	212.29	215.7	211.12	214.6	215.69	213.25	216.36	215.47	211.06	217.7	212.41	213.74	215.52	212.78	213.46	213.32	212.66	212.53	213.67	215.16	213.24	211.91	210.54	214.78
207.98	208.14	207.54	206.27	207.94	211.63	207.06	207.94	208.2	207.5	209.54	205.99	212.22	211.89	208.98	209.58	210.47	209.86	210.95	207.16	208	205.43	206.76	207.58	211.05	209.5	208.63	211.05	206.15	207.55	207.72	211.66	207.83	207.03	208.38	208.59	210.91	208.95	207.28	207.16	206.68	205.37	208.31	204.62	212.1	207.06	207.8	210.96	206.73	209.37
208.24	206.08	206.17	205.89	205.53	208.38	205.7	209.31	206.01	207.02	211.75	207.77	207.84	203.32	206.32	208.93	208.29	210.87	205.66	207.49	207.98	211.19	208.86	205.22	207.26	204.72	206.47	207.07	208.45	207.25	208.31	207.63	204.78	207.08	210.35	209	207.56	208.84	208.75	207.93	207.5	208.02	206.15	207.47	207.45	209.73	203.89	206.86	211.38	208.24
207.5	211.49	208.33	214.62	208.13	206.63	209.15	206.74	209.73	210.37	210.35	207.26	208.35	205.73	210.11	207.28	211.45	212.1	208.3	210.74	210.29	205.72	206.94	208.66	210.05	210.21	205.69	209.35	208.5	208.38	208.68	208.71	208.6	209.66	209.09	207.56	209.7	208.81	208.45	206.87	210.67	208.35	207.65	208.88	210.76	207.28	212.81	208.27	208.54	206.96
213.28	212.46	211.54	210.21	209.48	213.15	209.16	213.31	209.11	212.3	213.39	212.16	210.77	215.71	209.75	212.85	213.02	208.32	212.3	211.34	208.55	210.45	209.94	212.91	208.87	209.57	209.54	214.05	213.2	212.76	211.93	209.58	210.24	212.3	210.45	210.38	210.06	215.04	212.3	210.09	212.2	209.61	210.01	212.17	210.81	210.46	211.79	214.8	210.45	213.41
214.68	214.28	216.21	213.25	213.69	211.92	213	213.72	212.26	215.07	215.86	212.93	216.95	214.24	213.74	213.74	213.16	215.28	216.81	214.82	215.07	212.13	215.34	211.21	212.75	214.17	214.37	215.5	213.97	212.3	215.45	212.58	213.98	212.82	216.35	213.66	212.53	217.1	211.83	214.8	214.49	214.98	217.28	216.9	213.85	217.54	216.2	217.16	215.11	212.74
205.61	208.5	204.63	206.64	202.81	206.81	206.59	204.95	209.49	206.59	204.79	206.29	202.57	205.85	204.96	208.14	205.36	207.74	207.74	205.01	205.74	204.78	206.5	203.71	207.24	204.12	210.66	206.98	205.7	208.16	204.65	205.76	207.37	204.39	203.89	209.89	204.59	210.06	206.93	208.22	207.58	203.65	206.36	207.22	207.72	207.32	207.62	206.18	208.91	207.93
217.47	215.44	214.99	213.97	217.49	214.91	218.56	214.93	217.48	212.56	214.4	216.49	217.02	217.07	214.98	216.44	215.55	217.87	216.59	216.56	216.39	214.56	216.18	217.61	214.71	219.33	217.63	215.21	216.87	220.31	217.42	214.34	216.3	217.18	215.29	219.23	216.27	218.9	214.91	215.38	218.19	217.08	216.36	217.22	214.29	217.49	215.55	218.42	216.07	216.11
211.27	208.99	211.97	210.38	209.72	204.75	209.83	208.18	208.61	209.65	208.59	208.15	208.1	210.1	209.32	211.76	209.02	210.45	206.99	209.56	207.22	208.64	212.21	212.54	209.23	211.01	209.88	208.4	209.32	206.05	206.86	207.76	204.94	210.79	209.56	206.45	208.46	209.23	209.42	210.1	209.64	212.05	207.77	205.83	210.27	207.04	208.83	206.75	208.53	207.77
205.89	202.13	204.54	206.01	206.14	204.7	205.75	202.88	208.8	203.69	203.59	205.56	208.59	205.37	205.93	204.03	203.5	203.29	206	200.56	202.7	204.05	204.43	207.74	205.85	206.28	203.76	204.78	205.87	202.02	206.46	207.01	205.46	205.43	203.86	203.38	204.24	201.13	204.05	205.65	205.94	206.01	203	206.93	203.03	208.03	204.34	204.07	203.35	201.54
211.37	212.47	210.64	211.07	210.31	213.04	208.88	212.35	209.27	211.85	211.56	212.11	212.7	211.53	211.17	212.33	211.5	212.43	211.42	212.85	211.35	214.37	211.77	211.02	211.38	211.55	210.81	212.99	213.65	213.43	212.33	214.7	208.91	212.72	212.52	212.92	208.9	208.81	210.31	212.09	209.09	213.43	212.45	213.92	213.86	214.41	214.57	209.78	211.4	212.26
209.05	206.17	205.72	208.48	205.49	209.34	207.77	206.42	206.85	210.41	208.82	206.25	211	206.15	207.1	208.82	207.94	205.6	206	207.77	209.89	205.81	205.32	205.38	206.25	206.99	205.11	207.89	209.55	208.02	205.58	213.13	210.03	207.82	208.74	205.95	210.55	210.6	207.85	206.64	205.98	205.87	205.15	204.92	208.38	206.41	209.73	204.43	206.19	206.59
208.05	206.81	209.55	206.25	209.1	209.81	208.41	207.76	205.08	209.38	205.97	206.74	204.4	212.62	208.72	210.83	208.19	208.36	210.25	207.23	206.35	206.26	207.75	206.87	209.96	209.32	210.8	203.38	205.82	205.93	207.76	208.91	208.84	209.37	207.85	208.86	205.97	204.06	208.24	205.82	208.6	210.69	209.81	208.31	208.95	204.9	203.47	204.69	207.58	206.22
211.63	210.8	213.49	212.44	210.3	211.9	211.04	209.95	213.65	209.13	208.9	212.65	207.83	211.96	210.17	210.9	211.56	205.76	211.58	210.63	212.74	211.44	209.56	212.13	209.96	213.15	213.12	210.99	210.49	212.37	209.64	216.33	209.96	214.85	207.12	214.34	213.87	212.99	209.65	214.81	213.36	212.1	209.39	212.57	212.4	211.68	212.75	212.13	210.13	213.17
201.22	201.18	199.49	200.63	200.05	199.74	199.04	196.23	197.45	198.42	198.49	199.56	198.79	196.96	201.55	199.13	202.61	196.3	202.42	197.36	200.09	196.39	200.53	199.11	200.39	199.89	199.44	199.09	200.53	195.24	197.9	200.55	201.86	196.41	201.7	198.64	202.49	197.51	198.82	199.27	198.62	200.98	200.13	202.24	201.69	200.63	196.54	195.8	197.04	201.54
209.91	209.62	209.08	210.76	211.87	210.31	209.64	208.84	204.46	210.75	209.55	208.47	207.72	208.91	210.47	209.28	210.63	210.71	209.53	209.93	212.07	208.86	208.3	208.01	208.38	210.99	211.31	206.85	206.06	209.68	206.39	209.23	208.69	208.76	208.37	207.04	206.48	209	209.11	206.65	208.58	209.7	208.1	210.44	210.8	207.26	209.88	206.67	207.69	207.3
201.33	201.62	199.2	200	202.95	199.12	200.29	199.72	199.98	199.25	202.44	200.39	202.41	198.8	197.87	198.63	198.98	199.95	199.44	199.91	199.24	198.21	201.2	202.39	197.9	198.88	199.79	197.95	197.96	199.62	200.77	198.37	200.18	198.48	201.71	198.18	199.59	199.19	199.32	199.96	201.18	198.88	198.08	199.49	199.91	201.12	199.96	202.07	204.97	200.63
213.88	214.36	216.19	208.71	212.3	211.49	211.41	212.94	213.71	208.84	216.59	212.64	211.22	216.35	214.19	211.35	210.97	213.86	212.28	211.63	209.48	209.41	210.06	210.61	211.01	212.68	212.22	214.22	212.74	212.83	209.91	213.75	207.88	214.78	213.2	208.4	210.23	211.41	212.27	212.79	212.57	216.41	212.6	213.25	216.8	211.43	213.83	211.95	209.59	213.25
202.64	205.7	203.91	200.61	204.96	202.71	202.81	203.86	202.29	202.29	204.05	205.51	203.05	200.59	202.48	202.15	202.79	206.85	202.4	201.14	207.4	201.39	201.92	202.01	204.69	202.65	204.63	204.79	206.49	199.37	204.21	204.09	206.47	204.9	202.96	202.18	198.67	203.37	200.97	205.79	200.01	204.1	203.89	204.23	203.88	200.83	202.68	201.85	203.95	204.76
216.84	214.9	216.75	219.58	222.19	216.37	216.61	216.8	214.71	215.39	215.26	216.32	218.68	214.59	218.4	216.38	216.46	219.86	219.32	214.67	215.47	218.49	216.95	218.79	218.48	217.31	215.48	216.29	217.55	218.18	214.43	218.22	216.3	219.07	217.56	219.17	218.06	213.06	218.07	216.26	218.37	217.67	217.18	216.61	216.29	219.64	216.78	217.52	215.25	220.08
203.61	200.99	203.65	205.58	202.87	203.91	201.36	204.42	203.51	201.79	202.71	200.7	202.92	206.74	203.79	203.41	203.03	204.78	203.11	204.73	203.16	205.16	205.97	203.27	205.08	200.83	201.38	205.98	204.06	205.46	205.63	203.13	205.93	203.39	203.63	202.59	206.49	203.24	200.61	202.47	204.18	206.83	202.04	207.29	197.56	204.9	197.88	207.8	205.58	203.97
204.26	203.24	207.25	204.42	204.8	207.26	208.73	204.06	205.37	208.39	203.67	204.41	206.19	204.4	204.67	208.83	206.25	206.61	204.87	206.36	208.5	206.34	206.23	205.62	203.59	204.24	204.42	204.51	207.42	206.94	208.71	204.82	206.47	205.99	205.36	207.76	205.24	203.29	205.23	205.48	206.06	205.5	205.81	202.74	205.64	202.6	205.97	205.75	206.89	207.27
198.8	198.89	202.63	199.47	202.86	199.32	201.34	200.6	203.33	200.37	199.54	196.64	198.54	201.98	197.58	199.37	200.39	202.17	200.19	201	200.76	196.07	198.01	197.98	200.48	194.77	198.76	201.43	199.47	198.47	198.76	200.51	197.59	202.65	202.31	198.27	197.93	197.24	198.44	200.38	199.23	200.37	199.29	198.06	198.95	200.69	197.97	197.89	197.13	199.91
212.13	208.34	209.37	209.13	209.44	210.15	208.4	213.09	208.5	209.88	206.45	210.74	210.77	208.24	206.77	208.12	211.06	210.14	214.17	208.22	210.91	209	210	208.55	210.25	209.03	209.12	209.36	206.56	209.12	210.9	209.71	211.08	207.89	212.63	208.65	208.83	211.48	210.17	209.72	212.05	209.61	211.07	210.98	206.17	209	209.21	209.2	205.95	208.69
210.32	208.89	210.23	206.18	208.32	209.19	203.73	206.95	206.87	206.67	209.25	208.5	209.38	209.44	206.1	204.77	206.54	208.06	208.53	207.39	207.62	203.44	209.81	208.21	205.14	207.95	210.24	206.79	208.65	208.21	210.74	205.25	203.9	208.77	207.54	211.11	208.1	212.18	204.87	205.77	206.64	209.28	204.97	210.33	208.36	209.02	207.55	207.39	209.18	207.96
202.46	203.51	202.1	201.13	203.23	204.04	204.77	201.98	207.78	199.89	203.73	202.28	203.38	203.13	205.31	202.69	202.39	206.54	204.04	203.92	205.32	205.27	203.38	202.78	202.43	202.41	203.4	205.68	203.64	199.35	203.35	203.84	204.46	199.99	204.62	202.26	203.39	205.41	205.58	200.99	204.79	202.54	203.64	205.23	202.82	202.12	202.84	202.09	202.78	203.99
202.38	207.32	203.75	204.43	206.08	205.08	206.75	203.69	204.91	204.79	205.07	208.83	208.96	204.24	204.49	208.7	206.69	203.23	204.71	202.28	204.52	206	200.18	206	204.63	205.48	206.72	204.32	202.38	207.78	200.97	203.38	205.57	204.28	205.28	204.24	206.42	205.91	205.86	205.95	206.03	206.95	205.28	202.41	207.42	203.93	207.02	208.21	200.87	205.43
209.79	214.84	213.53	212.82	211.35	209.99	214.09	208.34	213.24	212.36	209.35	213.19	210.19	209.69	211.38	211.33	212.77	208.65	210.06	212.88	210.86	208.34	213.57	213.98	209.13	209.03	212.28	210.62	213.11	212.37	210.49	209.63	209.77	209.89	212.37	212.88	211.23	209.85	214.26	211.91	211.53	212.22	211.03	211.61	214.48	208.95	211.99	213.22	211.06	211.54
213.93	211.75	210.82	210.54	213.24	214.36	209.82	210.92	215.91	211.76	210.81	212.24	212.1	214.53	215.68	214.75	213	211.12	209.81	214.33	212.28	210.5	210	214.1	212.43	213.72	213.09	211.31	213.53	208.74	213.5	214.49	211.87	211.58	213.1	215.29	214.06	214.64	212	212.9	210.58	212.22	211.97	215.23	212.64	211.8	210.65	211.23	211.24	211.88
201.8	203.45	201.51	200.24	200.23	202.38	200.39	199.74	202.44	204.57	202.78	204.45	202.44	202.4	200.29	205.84	206.02	202.39	201.32	203.54	202.43	205.22	201.32	202.55	205.25	199.69	202.1	202.14	202.19	201.79	201.5	203.1	203.35	200.07	201.01	204.5	203.91	203.6	201.79	203.68	202.14	201.58	202.17	200.89	200.08	201.55	199	203.22	200.92	203.37
197.62	199.72	198.75	197.22	197.22	197.4	197.24	199.3	200.16	197.33	199.85	196.88	199.25	197.51	198.14	201.33	196.54	199.26	197.34	196.93	197.29	197.83	195.78	197.48	199.5	201.79	201.17	194.95	199.98	196.88	201.15	197.58	197.61	197.62	200.89	198.18	197.9	201.52	195.86	198.01	198.47	201	197.8	197.8	197.07	196.58	195.83	197.32	197.31	197.56
208.25	208.94	207.07	204.45	208.51	203.92	206.93	204.98	209.32	206.87	212.96	204.51	208.05	207.06	208.96	207.45	207.76	207.29	207.8	204.04	207.56	207.58	208.43	208.44	210.2	208.48	206.03	206.93	208.81	207.59	207.03	209.33	209.04	206.42	206.61	208.51	209.16	208.55	209.18	207.59	207.53	208.14	208.51	208.06	205.75	208.18	208.08	206.82	206.8	204.55
203.97	205.36	205.53	202.69	205.91	203.6	203	203.92	203.45	203.44	206.16	203.87	205.6	200.6	206.03	204.68	202.26	202.72	204.38	199.75	205.66	203.36	203.66	204.62	202.09	205.86	208.1	205.81	205.66	202.47	204.87	202.81	207.78	200.62	206.8	202.42	206.05	206.21	206.03	206.74	204.64	202.92	203.7	202.93	203.72	206.75	207.3	206.9	207.73	203.5
209.06	210.01	206.04	205.96	206.49	211.3	206.28	207.94	206.69	209.09	208.39	207.8	208.12	204.12	206.15	206.2	209.78	205.68	210.48	207.69	203.42	208.24	209.35	208.94	212.37	209.59	208.58	207.39	208.32	208.58	207.39	209.48	208.5	207	206.68	209.86	207.44	207.53	205.57	205.5	208.33	206.5	208.28	205.09	208.85	210.37	208.58	206.21	209.46	208.21
193.11	194.38	193.68	193.84	196.23	195.32	195.08	196.14	194.84	193.87	195.71	191.07	193.95	196.07	198.59	195.62	194.92	193.38	194.27	196.81	193.73	195.58	194.26	194.95	195.96	195.15	195.13	196.61	193.26	197.14	194.43	194.89	194.01	197.51	194.36	196.83	198.54	194.52	195.53	194.92	193.02	194.39	196.95	197.2	195.55	195.7	193.45	194.7	193.86	194.04
207.01	207.26	208.25	208.54	209.97	207.73	204.83	208.54	209.42	210.37	209.71	206.11	208.66	207.38	206.41	209.14	208.17	206.86	209.62	206.96	207.33	207.3	209.77	206.23	210.75	206.08	207.08	204.96	208.12	208.67	209.05	206.15	209.27	209.27	205.35	210.15	208.55	208.14	208.07	207.72	209.74	207.41	207.16	206.16	207.17	210.51	205.42	208.2	209.78	206.73
215.68	213.38	212.33	213.84	216.26	213.72	210.93	216.76	214.73	212.07	213.6	215.85	217.6	213.94	214.12	213.33	217.5	212.52	212.97	215.07	212.49	213.73	212.38	215.02	214.38	214.56	215.01	212.74	213.78	214.22	214.91	213.23	213.59	217.93	212.8	214.61	214.05	215.02	212.92	215.36	213.7	215.62	215.6	211.76	212.82	214.19	211.62	213.35	212.53	212.52
202.56	203.82	203.04	202.09	203.45	204.56	204.51	204.83	205.39	205.17	202.06	203	207.4	202.85	205.75	200.26	204.83	201.14	204.59	201.78	203.08	206.02	202.55	206.91	200.99	203.26	206.48	204.66	206.15	206.27	204.64	201.4	202.91	204.55	203.57	204.94	204.27	203.49	201.57	204.51	203.84	202.71	206.69	204.2	203.75	203.35	203.13	202.13	201.37	202.81
205.64	208.51	207.09	210.67	207.14	204.46	204.06	207.56	204.82	203.65	206.3	205.59	206.23	208.63	205.6	204.64	202.67	205.63	206.02	208.9	206.95	205.47	205.69	207.03	208.58	203.57	205.97	208.22	207.87	208.09	204.52	203.91	207.06	205.17	204.76	206.33	202.34	204.29	207.08	209.75	205.81	204.43	208.06	203.94	207.39	205.23	206.61	203.85	205.1	205.13
201.8	200.13	204.8	199.75	201.53	198.74	200.02	202.02	201.69	200.21	199.32	198.47	201.07	204.79	202.4	202.13	198.44	197.8	199.87	198.38	204.21	203.16	196.25	198.04	200.4	201.68	201.52	201.79	200.07	199.05	202.2	200.06	202.27	201.23	199.23	200.86	201.38	203.05	199.99	201.04	199.79	202.49	201.67	200.44	202.88	200.99	200.17	201.28	197.53	200.22
205.96	207.92	206.65	210.39	206.95	207.16	206.79	205.58	206.85	207.12	206.62	207.83	207.61	207.07	205.16	206.98	205.37	207.34	208.39	206.83	205.97	211.15	207.79	205.17	204.19	208.53	205.4	209.23	207.29	207.76	208.35	205.31	206.09	207.47	204.7	206.39	206.54	209.34	205.42	208.52	205.37	204.86	208.37	209.64	205.02	206.8	203.11	207.1	206.57	206.25
193.51	195.03	192.77	193.01	195.53	193.22	193.24	192.75	193.17	195.69	193.88	192.86	193.43	192.4	191.99	193.69	198.17	189.87	198.77	195.1	192.01	192.38	194.52	195.23	194.78	194.62	193.75	194.16	195.59	192.93	196.62	193.11	194.29	192.19	192.93	193.06	192.83	193	192.8	194.72	197.24	192.99	195.99	195.24	194.34	195.58	193.24	192.82	194.16	193.97
200.75	200.89	200.63	201.19	198.89	202.59	199.71	200.4	201.49	198.76	199.17	202.01	200.86	200.92	199.33	199.61	201.5	198.32	199.95	201.36	198.54	201.19	203.23	200.29	198.85	201.2	199.04	200.44	200.03	202.02	200.53	199.54	199.51	199.65	199.24	200.41	201.6	203.68	201.83	200.14	200.09	201.93	202.2	198.44	197.11	203.83	198.87	200.91	200.08	197.33
206.65	209.13	207.94	204.57	206.65	203.33	204.63	206.89	208.1	204.12	205.16	208.03	208.83	203.93	208.03	206	208.27	207.62	206.13	206.96	207.27	207.56	208.43	207.61	207.13	206.24	208.2	205.37	208.74	201.64	210.22	206.74	207.29	206.8	207.3	203.28	207.13	205.77	202.68	210.75	206.88	204.8	208.18	206.83	203.63	206.18	205.17	206.38	207.85	203
202.02	202.8	204.81	205.58	204.5	201.42	204.38	205.86	201.44	203.48	201.29	201.67	206.02	201.58	205.04	201.35	206.5	199.95	201.49	202.54	200.18	203.51	202.48	201.41	203.25	201.58	204.92	203.04	199.58	200.79	203.01	202.76	201.23	202.24	201.98	202.13	202.29	200.32	199.45	203.77	203.68	200.54	203.39	202.07	201.9	204.51	203.34	204.03	202.87	201.71
202.63	201.35	205.95	203.71	205.31	203.74	205.69	205.63	205.4	203.02	203.81	207.33	204.34	202.84	203.43	201.51	203.88	202.85	201.91	203.19	205.57	202.96	204.4	204.97	201.46	206.78	202.44	204.78	202.45	203.14	203.64	203.68	201.47	203.65	203.01	204.39	203.93	202.52	205.25	200.75	203.14	206.45	205.4	208.11	200.71	202.81	204.02	204.92	202.54	202.57
209.87	207.91	207.61	208.55	205.38	209.53	206.88	209.26	204.79	211.92	207.8	209.36	207.31	208.13	209.66	207.25	206.24	209.99	206.23	208.53	205.17	207.89	208.6	207.41	207.12	207.9	208.45	207.6	210.8	209.84	202.91	206.51	206.81	207.84	209.88	205.1	208.38	207.76	209.88	208.29	206.23	208.01	208.7	207.27	205.83	207.16	209.8	210	207.45	205.26
217.59	218.74	220.28	219.45	215.23	222.59	220.74	217.25	217.27	217.48	216.99	215.03	215.89	216.95	216.91	218.27	220.42	217.3	216.15	215.58	216.02	218.15	217.5	216.2	216.04	217.31	219.03	216.49	221.6	217.37	217.46	216.81	218.45	218.06	217.27	219.26	216	219.95	214.11	220.75	219.9	221.36	213.17	216.3	216.61	217.35	222.62	218.44	216.42	216.43
208.46	206.05	210.75	209.57	210.47	206.3	207.63	208.4	207.46	209.56	209.62	209.63	207.52	206.32	211.67	207.01	207.5	211.43	206.46	209.26	205.25	211.23	208.95	208.1	212.85	207.13	207.44	206.38	207.74	208.55	207.02	205.6	208.34	211.02	209.38	209.81	207.49	208.16	209.7	208.49	205.82	210.42	205.76	209.41	205.22	212.23	209.1	210.81	208.23	209.74
202.89	203.01	202.51	203.08	203.22	201.23	202.41	201.99	200.61	204.83	204.92	202.69	204.06	202.02	201.12	200.58	203.22	203.45	203.94	203.67	203.24	200.19	203.63	203.43	199.58	202.91	204.1	203.61	203.07	199.89	202.19	204.18	204.87	203.71	201.44	200.9	201.95	205.03	203.02	204.71	202.14	203.87	202.85	202.19	205.05	203.35	204.8	199.35	201.58	203.11
217.05	217.66	218.71	211.83	215.75	216.25	216.26	216.91	215.59	215.3	218.52	216.26	215.5	218.75	217.04	218.56	217.8	217.7	212.87	216.22	217.67	218.01	216.03	219.42	215.25	216.52	216.38	217.99	213.91	214.56	216.98	218.34	216.82	215.08	217.43	219.06	218.39	215.11	215.84	219.43	218.83	214.5	218.71	222.07	221.51	218.88	218.43	217.02	215.56	216.99
207.48	207	208.79	207.09	209.21	208.67	207.61	204.39	206.7	203.84	209.18	207.91	207.32	207.95	209.67	209.09	208.4	208.86	205.71	209.11	206.27	208.28	208.87	207.91	208.88	206.96	209.2	211.27	208.93	209.48	206.35	203.84	209.22	207.07	205.22	206.27	207.95	205.73	208.28	209.29	210.01	207.43	208.11	208.63	209.22	208.34	209.2	208.41	208.19	206.75
217.47	216.95	214.36	218.03	218.72	215.68	217.55	219.54	215.15	216.41	218.12	216.09	216.29	217.54	216.7	212.84	216.07	217.41	218.49	214.54	216.16	217.85	219.81	217.2	216.6	218.32	214.54	219.41	215.93	218.94	219.4	220.73	217.45	214.35	215.36	215.85	219.63	216.3	218.15	217.4	214.78	217.3	217.14	217.35	218.45	220.88	219.13	217.03	216.91	216.82
203.3	203.08	206.57	208.3	207.15	202.43	206.45	207.87	205.68	205.23	207.9	205.53	205.89	206.2	201.54	205.55	203.43	206.2	204.66	204.01	204.41	206.31	206.07	207.4	207.01	205.09	207.96	205.72	206.08	204.25	204.25	204.35	203.5	205.05	204.12	207.27	206.65	207.71	207.1	206.19	207.67	205.31	205.9	206.04	204.23	206.92	205.28	206.89	206.51	207.4
205.72	207.56	208.03	209.79	212.13	206.76	210.68	207.87	207.13	207.02	207.35	205.67	209.21	204.58	206.95	206.24	205.68	210.46	209.69	210.35	206.53	208.98	207.5	207.37	207.05	207.63	204.64	210.12	207.74	208.75	208.83	208.5	204.74	206.31	206.63	209.6	207.56	209.43	208.44	205.5	209.23	210.22	209.02	204.92	207.29	208.66	207.74	208.84	206.89	206.7
212.51	211.24	211.46	214.17	212.4	212.93	214.34	211.27	216.89	209.5	212.24	213.29	215.72	211.26	212.81	210.13	212.67	209.93	212.53	211.93	213.11	210.51	211.27	209.05	214.39	212.92	214.37	210.11	211.53	213.3	213.62	212.09	210.71	216.92	213.58	211.52	212.93	212.99	209.95	214.83	213.93	214.97	214.55	212.87	211.25	214.24	213	212.22	211.26	212.5
203.73	202.38	202.73	203.68	204.15	204.4	204.5	204.53	201.46	206.87	203.44	203	201.52	202.85	205.56	203.02	203.28	205.12	202.36	203.28	205.27	203.86	201.41	202.65	204.79	203.64	206.19	202.92	202.46	204.31	204.98	205.27	202.96	203.5	200.54	203.13	205.14	205.24	204.14	201.29	207.36	201.9	203.07	201.51	202.5	202.09	201.87	204.26	204.53	205.06
202.66	205.23	204.64	206.37	203.9	203.85	203.72	204.63	203.27	199.59	205.89	202.81	206.58	199.3	203.61	208.83	207.24	203.92	202.63	201.21	202.78	205.77	204.15	202.72	202.7	205.19	206.07	202.89	205.04	203.08	203.91	201.21	201.73	205.03	202.55	201.85	203.07	203.16	207.66	207.14	204.21	204.43	205.05	204.74	205.74	204.68	206	203.54	206.63	205.98
210.85	210.39	209.54	212.64	211.47	211.42	214.49	208.65	213.18	213.37	211.08	212.93	215.63	208.96	210.58	213.99	212.36	210.01	210.2	212.09	210.41	213.98	210.34	211.14	215.76	208.12	213.52	210.3	212.99	218.61	213.4	210.53	212.32	214.92	214.23	208.58	209.83	211.35	211.17	211.24	212.15	213.4	211.25	210.41	209.06	206.5	212.18	212.61	211.83	213.05
201.57	201	198.61	199.91	201.17	200.25	200.09	199.03	200.65	199.45	199.63	200.51	204.14	200.15	202.53	202.29	199.59	198.9	198.98	198.99	195.45	199.24	197.19	203.12	202.18	200.5	201.9	201.19	198.32	201.19	200.61	201.82	199.45	199.71	198.38	199.25	197.65	198.61	199.13	201.93	199.35	200.02	199.05	201.11	203.75	200.36	199.42	200.44	199.95	201.66
201.55	199.59	197.56	198.81	201.21	200.68	201.28	199.57	200.42	198.09	199.24	198.54	196.67	200.83	197.09	198.16	202.23	196.04	196.34	200.47	200.85	199.37	198.37	195.55	201.45	200.27	197.95	197.51	198.68	197.75	198.82	202.08	198.49	200.29	201.35	198.48	200.52	199.32	200.54	200.69	195.91	199.76	195.59	198.15	199.84	198.13	200.85	198.19	200.98	201.92
205.02	202.49	205.23	205.78	205.39	203.13	206.02	207.3	206.43	202.7	204.76	205.6	204.43	205.42	205.74	205.86	203.96	201.57	203.93	204.58	202.03	203.09	203.95	208.41	202.77	200.72	203.67	204.93	205.22	205.67	205.62	204.65	204.92	203.6	205.99	204.54	204.22	208.07	205.19	204.19	204.9	203.89	206.29	202.88	203.88	206.26	206.81	206.21	205.65	202.31
216.5	218.88	219.41	215.73	215.8	218.49	218.42	217.7	215.86	219.05	216.86	220.98	217.62	216.66	221.34	215.43	220.65	217.62	221.54	217.13	215.63	219.15	215.24	217.34	214.94	217.42	218.12	215.66	219	216.99	218.22	213.37	218.71	216.96	216.71	217.38	217.7	216.62	219.3	218.08	217.03	215.94	217.08	216.24	219.01	217.47	218.9	218.6	220.72	218.12
203.14	200.7	204.88	203.8	203.51	204.95	205.03	201.54	206.19	204.38	204.58	205.01	201.19	204.05	201.75	201.3	203.92	200.71	204.99	204.19	204.69	206.2	203.75	201.43	202.09	203.02	203.47	201.24	207.93	204.65	203.81	203.16	206.58	205.64	206.55	205.94	203.35	203.06	200.69	204.42	200.66	203.96	203.3	201.42	202.06	205.23	202.81	203.33	198.74	204.11
211.11	215.57	213.19	212.78	215.97	213.15	212.26	216.77	212.46	213.5	211.83	214.43	213.58	211.32	214.21	210.23	215.66	213.7	211.3	213.48	215.24	211.96	213.41	212.58	216.53	209.51	212.72	215.04	211.55	215.11	213.72	212.89	212.75	213.92	211.16	214.67	214.76	211.34	212.76	211.2	213.24	211.34	214.74	211.75	210.38	213.02	214.26	211.17	209.79	213.7
218.62	216.86	220.25	217.24	215.76	214.71	217.58	220.21	220.12	216.18	215.47	221.62	217.52	221.05	218.14	219.49	219.9	218.4	217.91	217.02	218.28	221.15	215.73	221.88	217.67	217.98	218.05	218.4	218.96	216.98	219.03	216.35	216.09	218.58	218.46	214.08	217.66	215.22	217.66	218.7	218.48	217.3	218.56	220.47	217.23	215.9	213.66	219.63	215.47	216.7
212.05	213.86	210.64	211.53	210.09	211.41	211.77	214.24	207.38	211.66	213.49	211.88	209.49	212.93	211.39	208.32	210.65	214.17	212.39	211.52	213.16	209.41	209.58	212.09	213.39	213.32	212.35	212.15	212.63	210.97	211.76	212.28	213.4	215.18	214.01	213.42	213.11	215.33	212.89	214.14	210.67	213.43	212.06	210.98	210.59	211.84	211.76	212.26	211.62	211.4
215.78	218.03	215.68	217.24	218.76	222.66	219.42	216.78	216.93	219.42	215.08	218.84	213.12	217.56	216.63	220.08	217.7	216.15	216.34	221.46	218.09	218.95	220.53	218.48	217.3	218.33	218.49	218.55	217.96	219.99	216.07	213.83	219.11	219.23	215.47	222.28	217.33	217	219.28	218.71	218.7	216.12	219.65	220.3	218.94	218.11	220.2	218.68	218.61	219.82
202.48	202.73	203.35	204.76	201.72	204.58	201.41	203.45	199.72	203.15	203.03	199.76	203.46	202.91	201.63	203.35	203.16	202.72	202.43	205.5	205.19	200.94	206.58	202.5	201.22	200.77	200.8	202.76	203.81	202.28	201.8	200.24	201.72	202.73	205	203.89	201.78	204.53	205.59	200.42	202.93	202.86	200.57	202.79	200.66	200.95	204.1	205.57	201.36	202.92
219.71	214.91	216.35	214.12	213.97	217.52	214.8	215.63	219.13	216.42	214.37	220.94	221.3	215.33	213.94	217.03	218.52	214.31	218.03	216.59	218.04	219.69	218.31	217.17	215	218.18	215.51	217.22	218.58	217.43	216.67	218.45	211.7	219.26	216.39	215.91	218.87	218.21	216.57	217.37	219.4	217.32	217.7	217.61	216.29	217.15	217.02	216.49	215.2	220.41
205.87	212.68	206.17	215.29	205.81	209.43	207.19	209.72	207.43	208.33	208.47	209.3	206.36	205.31	209.21	208.19	210.06	211.23	209.96	206.66	211.31	209.95	207.76	208.66	208.19	208.91	210.39	211.38	207.45	207.84	210.56	206.42	205.64	206.18	211.41	210.06	209.91	206.93	210.67	210.45	209.32	209.69	206.19	209.88	209.81	206.07	206.5	207.27	206.85	208.57
210.29	209.62	209.48	205.43	208.04	212.18	206.64	210.63	207.75	211.91	211.65	211.5	210	207.34	208.43	211.06	207.28	209.48	208.33	204.19	210.99	210.51	207.28	209.17	208.22	210.83	210.08	206.64	210.56	207.76	206.87	208.82	209.74	207.48	208.78	211.88	209.29	208.1	208.84	208.51	206.84	210.12	210.34	208.86	209.26	211.67	206.31	208.28	209.55	210.33
201.44	201.96	199.26	200.35	203.22	201.28	201.1	196.69	202.58	202.02	201.69	198.96	199.49	198.14	199.99	197.53	200.46	197.95	200.79	201.06	200.96	197.59	199.11	199.39	201.47	200.94	202.28	201.17	200.92	201.3	200.89	201.18	197.78	203.98	204.07	198.09	200.52	199.51	202.1	200.02	200.77	198.52	198.76	200.93	196.92	204.16	198.4	202.54	199.47	198
205.88	204.84	203.55	206.93	203.25	204.91	205.55	206.62	203.74	202.8	204.01	203.17	202.93	205.18	202.81	202.96	201.36	206.42	198.79	208.27	203.98	202.75	203.48	205.95	205.01	202.07	202.13	203.63	205.59	205.11	206.99	204.89	206.36	203.03	204.23	202.48	205.07	206.69	205.02	204.9	207.32	206.74	204.7	205.67	206.02	202.26	206.19	200.26	203.58	202.46
197.98	199.01	194.47	201.11	200.93	196.97	196.26	195.78	198.26	202.27	199.17	197.83	198.45	197.34	200.31	194.9	201.11	198.49	199.17	199.49	199.72	201.5	197.23	197.44	198.22	199.92	200.03	198.33	199.28	199.59	199.7	196.95	200.67	196.93	195.78	199.99	199.07	195.43	196.56	200.28	196.42	198.22	196.56	196.96	197.65	195.86	200.79	198.61	196.55	196.98
200.88	197.39	200.26	200.29	199.66	199.13	197.86	199.93	203.13	197.17	199.5	202.83	199.58	200.93	203.67	198.99	199.98	203.45	200.89	203.86	203.6	202.16	197.3	202.17	199.92	200.68	203.22	201.53	201.8	197.3	200.92	202.35	202.57	200.6	201.05	199.56	201.67	202.66	200.01	199.25	202.29	202.12	199.57	199.93	200.55	201.74	200.32	200.63	200.26	200.79
207.7	205.85	212.65	207.41	209.28	209.15	209.4	206.16	205.61	204.46	207.13	208.64	207.77	208.99	208.58	207.34	208.31	210.59	205.8	210.19	207.37	205.44	209.05	210.6	206.88	210.86	208.45	208.8	208.72	208.06	210.41	207.22	208.46	208	207.62	210.53	207.5	211.88	208.38	208.41	208.62	208.06	208.47	210.67	206.15	210.28	211.92	206.25	210.07	207.66
210.29	207.54	207.02	205.49	208.83	208.58	206.41	205.6	206.38	206.67	206.16	208.69	208.51	205.37	211.17	205.4	207.3	207.58	207.68	207.27	207.65	207.62	208.13	208.27	207.61	208.18	206.59	204.83	207.69	205.78	204.32	207.56	208.36	205.05	207.08	206.52	205.72	209.69	207.39	208.67	211.71	207.3	208.67	207.82	206.68	206.09	209.43	208.72	208.99	211.03
202.04	203.87	208.7	207.81	204.68	206.48	202.27	208.07	205.93	203.41	204.11	203.97	209.77	201.67	203.96	204.39	203.88	204.86	205.39	200.03	208.25	203.24	201.64	203.23	203.15	202.88	203.91	204.42	202.39	200.88	203.25	204.9	205.27	204.54	200.04	203.43	201.64	203.51	204.39	202.05	205.22	202.41	206.06	202.82	203.49	202.28	206.18	203.88	206.12	205.38
202.64	201.67	197.38	203.97	200.18	201.21	199.21	198.4	200.54	199.41	199.11	199.63	201.59	201.84	203.44	201.94	200.39	201.54	199.12	199.95	201.57	201.08	199.96	198.32	202.2	197.82	201.27	201.81	201.67	198.32	196.06	201.45	200.25	200.55	203.09	199.31	203.56	196.48	201.82	205.25	202.44	200.15	203.8	203.66	201.54	198.45	199.12	200.07	199.18	196.25
209.46	204.96	208.12	208.76	204.15	208.81	210.82	207.94	206.54	206.6	208.3	207.8	207.53	207.75	205.38	208.61	205.82	205.6	209.29	207.86	205.9	208.93	208.56	209.01	210.11	207.11	211.79	208.29	209.02	207.18	209.13	210.4	207.31	209.35	206.51	208.46	210.05	207.28	210.11	210.54	208.78	206.93	209.64	204.74	206.36	208.93	206.06	209.11	209.16	208.33
202.37	203.27	198.16	200.87	202.47	199.35	199.97	198.67	204.15	199.3	199.92	200.66	197.93	201.51	199.57	200.95	200.21	204.79	201.54	199.32	202.07	197.53	198.47	197.85	199.6	194.89	198.07	203.41	201.45	201.67	198.06	200.22	200.88	201.83	202.57	197.94	199.91	200.45	200.02	200.23	203.65	201.36	200.24	201.16	200.22	203.61	203.97	201.09	198.79	199.75
200.77	203.26	204.49	201.16	202.22	203.03	204.28	202.88	202.37	205.09	205.31	205.54	204.74	205	201.61	206.09	203.13	202.36	202.01	204.82	202.4	202.29	203.33	201.7	204.64	200.53	203.78	205	201.12	201.4	203.13	205.6	205.24	202.69	203.88	199.74	203.19	205.48	203.09	206.03	202.98	203.35	202.1	204.84	203.78	205.13	201.45	202.52	198.64	202.97
210.49	212.07	212.28	211.97	213.78	213.94	213.22	211.33	213.67	212.99	212.88	213.12	211.1	210.18	212.22	215.21	211.26	211.61	212.73	214.23	215.43	214.08	212.57	211.77	214.02	211.5	212.84	214.75	212.81	211.55	211.32	214.34	211.47	215.75	212.65	213.34	211.84	212.94	214.96	211.47	213.02	214.24	213.61	213.31	215.17	213.55	209.66	214.11	213.16	208.92
205.23	208.44	207.87	206.15	207.64	208.76	208.73	208.65	206.19	210.97	206.2	209.25	204.52	208.66	207.39	206.99	208.1	208.24	206.9	211.42	209	210.1	205.69	206.41	207.52	210.76	210.81	208.39	210.23	207.53	204.55	209.17	205.58	206.56	207.6	207.26	208.05	207.81	207.56	207.79	209.82	205.45	209.64	206.03	204.74	206.67	207.1	208.35	209.4	209.54
203.46	201.17	202.61	206.22	204.07	205.11	204.33	203.05	200.14	199.96	204	201.68	202.95	203.58	200.91	202.2	205.47	205.13	203.12	201.56	203.42	205.36	200.54	200.73	205.22	201.76	204.86	205.39	203.72	206.28	203.76	204.24	200.57	206.8	202.93	201.6	205	201.15	203.69	206.21	203.46	206	199.55	206.15	205.81	204	203.14	200.91	203.74	200.59
216.39	219.71	220	217.33	218.59	218.29	218.42	218.65	223.54	217.17	217.77	218.64	214.67	221.59	219.6	217.54	217.94	218.45	214.14	212.49	215.67	217.49	217.77	219.23	219.42	216.91	220.43	215.65	220.26	214.72	218.55	219.96	215.05	216.56	215.97	217.74	219.79	217.4	219.89	217.73	215.26	218.13	216.92	216.95	220.47	217.89	216.79	218.2	217.7	217.14
194.77	194.07	195.51	195.45	195.06	196.98	193.72	193.94	195.02	194.28	195.87	193.33	196.28	191.41	196.08	195.09	196.47	193.81	193.54	198.49	193.21	194.67	193.61	192.53	193.64	194.24	196.35	194.43	193.44	196.74	194.2	194.45	195.86	192.3	193.68	194.5	195	197.27	191.81	192.74	193.68	192.64	195.75	192.92	195.24	193	192.55	195.32	190.68	195.45
213.35	213.13	214.96	213.24	215.75	213.14	211.28	216.27	212.07	214.22	211.98	214.81	211.58	215.53	209.34	213.73	213.89	214.92	212.05	211.52	209.91	213	211.15	212.18	214.52	210.55	216.37	211.07	213.99	211.89	213.35	213.67	214.39	214.04	210.38	217.08	212.57	214.82	215.05	211.7	213.03	214.05	213.34	212.53	212.82	212.89	214.5	212.3	209.23	211.28
207.57	208.04	207.82	207.28	206.15	206.57	207.15	206.8	205.04	207.3	206.61	205.65	207.17	204.73	208.51	206.42	205.47	209.4	204.37	205.56	207.71	206.82	203.05	203.34	205.82	206.38	206.24	205.62	206.91	207.17	204.77	207.07	208.63	205.56	209.88	208.28	207.3	205.56	207.97	206.78	207.71	204.17	204.28	204.23	204.91	205.13	205.9	209.74	209.38	205.46
204.11	203.56	201.62	205.5	204.1	200.6	203.67	202.11	205.85	203.32	203.82	201.86	206.7	204.22	204.81	209.2	200.56	204.57	200.97	200.09	204.37	201.47	205.25	204.58	202.9	200.54	204.61	200.37	203.44	199.5	202.01	204.47	203.3	204.07	204.14	200.27	201.36	204.99	202.47	204.78	201.39	205.48	206.41	204.18	202.25	203.58	203.91	205.08	203.84	201.64
200.7	201.14	199.71	198.11	202.67	199.58	198.78	197.95	199.48	202.93	201.21	197.85	199.35	200.59	198.88	203.64	198.81	201.22	198.53	197.61	199.32	195.28	200.13	200.02	202.31	198.87	200.08	196.56	199.02	200.53	201.15	199.67	200.45	201.01	198.66	197.54	197.6	199.56	198.29	199.45	198.75	198.26	198.82	200.68	199.02	199.73	205.26	197.62	201.01	195.96
217.22	218.55	215.91	221.77	220.96	219.09	218.23	216.66	219.91	216.78	217.79	216.72	218.9	215.97	220.29	220.59	217.54	217.72	218.13	222.4	217.78	219.6	219.34	217.02	217.23	220.24	217.39	218.34	214.95	218.66	217.28	220.15	214.52	217.15	217.6	215.39	218.18	218.43	215.11	218.99	218.51	220.45	216.43	214.64	215.48	217.76	217.56	215.09	218.51	218
218.43	217.1	218.54	216.79	217.07	215.08	217.61	218.3	216.33	218.41	217.32	216.03	216.08	215.85	219.17	220.45	217.78	217.91	219.9	218.11	215.48	214.17	216.56	216.08	215.15	216.16	216.77	215.53	217.14	220.61	217.75	220.16	217.83	218.16	217.77	217.35	216.1	216.65	217.41	216.66	216.69	215.81	217.21	216.77	218.29	215.92	215.95	213.72	217.7	218.2
210.65	210.73	212.06	208.9	209.59	212.8	208.99	210.75	211.09	209.01	209.89	207.7	209.15	208.37	207.85	208.66	206.89	210.39	208.26	208.69	211.67	211.2	209.4	206.79	210.23	207.99	208.74	208.92	209.46	209.51	207.1	211.18	210	207.73	209.94	207.59	206.46	207.44	211.78	210.06	210.51	210.91	208.05	207.09	209.24	209.85	212.15	207.22	210.9	207.9
201.26	204.43	205.93	205.83	204.55	199.58	205.53	203.03	201.83	202.43	202.65	205.92	204.57	201.27	202.86	205.83	203.65	205.7	204.02	203.27	204.56	202.93	203.3	205.76	205.96	204.28	203.78	205.78	203.11	204.03	201.95	203.07	205.94	203.25	202.82	205.45	206.49	203.41	203.75	201.28	203.6	200.17	202.77	201.92	206.75	202.55	204.65	204.5	203.73	202.13
207.5	207.19	208.04	211.36	207.26	206.88	206.79	207.6	205.72	210.08	204.26	209.93	206.83	206.1	205.8	210.81	208.19	208.02	208.62	209.92	207.67	209.04	211.12	209.94	210.73	207.39	204.9	209.25	209.39	209.77	209.94	208.37	206.13	208.53	208.06	210.11	209.12	209.95	208.34	210.32	207.1	207.34	208.8	210.48	208.82	210.19	209.59	208.71	207.81	210.83
207.31	210.08	205.1	209.84	206.31	207.84	204.48	206.21	208.16	210.14	207.79	208.05	206.14	206.19	207.02	207.65	204.55	209.52	209.03	207.38	205.67	209.28	208.12	211.39	208.53	205.17	210.42	208.55	207.55	207.16	206.95	205.91	206.8	207.6	204.98	209.39	208.82	208.28	205.73	206.47	206.03	207.34	206.98	205.81	208.81	205.82	208.82	209.23	205.89	209.79
205.8	203.29	201.31	200.81	204.19	203.76	203.87	203.35	201.73	202.7	203.32	203.62	204.38	204.51	204.86	203.67	204.64	201.99	203.27	203.48	202.79	203.88	203.74	203.05	204.03	202.18	203.24	205.11	206.35	204.88	203.55	205.74	201.08	203.35	203.07	203.34	206.65	203.53	202.44	202.28	201.86	202.61	206.39	204.9	203.53	202.92	206.46	203.09	203.27	204.74
216.01	221.21	217.65	216.84	215.43	218.63	220.08	220.59	219.6	216.7	215.3	220.19	217.17	215.81	214.61	216.28	218.89	220.85	216.35	217.84	221.64	216.28	215.94	218.77	217.58	218.32	215.58	217.97	217.43	217.3	215.45	217.59	218.95	217.62	216.28	217.24	217.35	217.38	220.18	219.47	219.87	217.24	216.44	219.03	219.19	218.07	220.25	216.19	219.57	219.47
213.99	212.62	213.25	213.68	214.97	213.07	215.55	213.69	212.19	214.1	211.46	211.14	213.39	212.69	213.36	209.6	211.95	212.44	213.43	211.36	213.32	213.58	210.3	214.88	209.78	215.2	211.39	214.14	215.06	214.08	216.3	209.96	215.07	208.49	213.17	214.56	212.32	210.85	212.14	214	212.45	210.39	211.71	213.31	211.21	214.98	211.12	213.96	210.53	216.92
204.98	202.58	205.18	202.48	199.42	203.35	201.26	203.06	200.85	203.63	204.78	204.53	204.01	202.29	202.48	201.92	201.17	201.96	203.25	203.79	201.79	204.13	200.21	200.08	200.17	201.63	201.18	203.72	204.58	203.49	205.33	201.06	201.12	199.22	201.81	204.08	205.8	199.84	202.14	202.04	202.46	203.5	201.21	201.05	201.87	204.25	202.73	202.84	201.64	202.26
199.55	206.11	203.12	204.97	206.6	203.7	205.27	206.42	204.65	205.8	207.39	205.09	202.88	202.65	204.69	202.56	204.84	204.26	201.21	204.47	204.3	200.43	203.12	206.97	204.12	204.08	206.44	203.01	206.38	203.55	204.16	206.44	203.06	201.96	204.56	202.69	205.42	205.77	203.79	201.31	206.54	207.39	202.54	203.68	206.47	203.18	205.96	206.38	202.52	205.03
204.95	204.08	203.44	202.96	205.73	202.97	204.77	205.49	203.52	201.86	203.65	203.93	202.3	201.15	200.37	203.61	205.19	203.83	199.48	204.26	200.69	201.78	201.48	204.47	204.95	202.37	205.33	204.15	202.34	202.51	201.97	203.02	205.09	202.46	202.94	201.86	204.45	204.54	202.98	200.51	204.28	207.74	198.92	203.11	201.76	201.39	204.78	202.73	203.84	204.27
216.42	214.96	212.76	217.17	217.69	215.15	215.89	221.36	217.39	216.11	217.04	218.86	218.32	215.73	217.57	217.64	216.22	218.24	215.64	215.49	217.1	215.81	217.08	215.77	217.55	218.98	218.47	215.7	216.63	219.07	220.13	217.25	218.44	217.64	216.25	216.94	215.96	216.89	214.81	215.21	216.36	216.04	217.96	218.65	217.88	217.35	214.98	218.32	218.53	218.57
209.5	209.72	205.56	208.2	204.33	207.56	206.51	209.28	204.4	210.57	207.72	208.08	209	208.87	208.63	205.68	204.54	205.53	208.97	207.82	207.43	207.3	211.44	205.82	206.33	209.76	208.49	206.22	206.94	208.73	210.44	207.32	208.79	208.91	210.09	212.31	208.28	209.27	208.04	208.49	212.71	208.14	206.24	209.83	206.54	208.38	207.48	207.52	208.85	206.28
198.74	197.61	199.7	199.54	196.28	197.16	200.57	198.7	196.62	199.71	201.1	198.86	202.55	194.65	200.46	199.05	197.24	199.55	199.26	197.51	200.79	198.4	197.03	201.57	197.34	202.31	201.43	199.13	200.17	197.9	201.77	198.51	199.05	199.3	199.38	201.16	198	201.57	199.76	196.88	199.93	202.09	199.53	196.43	196.6	196.02	202.18	196.64	198.32	199.03
216.09	216.13	217.73	216.31	215.83	216.44	217.6	216.81	220.14	219.79	216.28	217.32	215.02	220.89	211.38	215.64	218.14	216.97	213.9	215.38	216.7	215.67	218.44	218.53	214.03	217.74	219.14	220.55	217.36	217.35	215.09	216.38	215.82	221.11	216.27	215.87	217.4	216.53	215.03	217.85	214.68	214.93	216.4	217.54	215.2	215.67	217.72	213.58	215.79	217.88
218.44	217.95	212.52	215.32	219.06	216.57	219.02	218.83	217.93	218.07	218.08	217.1	216.48	218.02	216.01	218.93	216.38	217.58	216.05	214.8	216.19	214.74	216.27	217.31	216.21	217.13	214.94	216.97	216.33	215.77	215.98	214.76	217.01	219.59	218.75	215.98	216.02	217.39	212.12	217.82	217.38	219.49	216.3	219.13	218.35	218.1	214.35	219.03	217.6	219.26
207.85	208.6	208.5	208.22	206.86	209.38	209.98	207.74	205.96	209.53	207.73	207.22	212.01	206.57	207.99	212.07	205.52	208.22	205.13	208.5	207.52	206.37	206.75	211.34	204.71	207.63	208.07	207.36	211.31	207.51	209.09	207.95	206.74	209.45	209.65	213.6	210.01	208.2	206.38	209.71	208.9	208.79	209.57	206.75	207.43	210.46	207.46	207.38	207.55	209.11
199.88	202.63	201.66	202.74	198.97	199.97	200.43	200.36	197.09	198.29	199.35	199.45	199.68	198.81	199.81	202.79	201.17	198.68	201.03	199.08	201.36	200.12	199.16	201.41	203.68	203.38	201.59	202.39	205.02	199.35	201.27	201.92	205.53	203.97	200.85	197.59	201.91	202.61	199.45	203.34	202.95	199.58	199.16	199.56	197.82	201.58	202.38	198.58	202.58	200.44
212.15	213.39	209.27	209.59	211.73	207.44	208.73	212.52	212.25	210.04	210.43	210.34	210.61	209.5	214.11	214.65	210.71	210.47	212.33	213.61	209.38	212.68	211.8	211.29	210.9	210.45	213.13	209.99	212.57	212.01	210.18	209.63	212.99	212.57	209.71	214.44	212.99	210.43	213.04	211.77	211.3	215.82	209.98	210.38	212.01	208.66	210.4	210.66	211.9	211.26
205.26	209.71	207.14	211.31	208.08	208.09	209.4	206.23	206.33	211.41	208.63	209.39	205.76	208.08	206.77	207.71	207.25	206.1	210.58	207.31	210.1	208.22	208.9	208.05	212.73	207.22	206.58	209.61	203.36	209.58	208.05	209.32	204.51	204.88	208.8	208.75	210	206.84	207.75	206.79	208.58	204.55	210.58	213.19	210.05	206.64	208.38	207.29	207.8	207.29
217.29	214.56	220.17	217.91	216.05	218.4	220.6	214.56	216.56	212.31	217.98	217.43	216.43	222.53	216.77	218.57	219.23	218.9	217.22	216.31	217.01	214.86	218.24	216.01	216.39	217.62	218.31	218.2	215.91	220.27	219.71	217.22	220.59	219.06	218.66	215.67	216.55	216.53	219.84	215.67	214.93	219.97	218.03	216.25	219.26	219.32	214.37	218.82	214.57	216.14
203.21	202.88	206.49	200.78	200.16	202.94	205.62	201.4	202.27	205.05	203.91	205.23	205.3	201.67	203.11	204.21	206.35	205.19	204.57	203.88	204	202.74	206.77	205.3	205.09	207.46	202.19	202.81	202.15	201.56	204.7	202.23	204.19	200.12	204.68	203.92	204.38	202.37	203.49	203.47	204.68	204.39	204.64	199.98	203.71	202.6	201.21	206.28	201.12	201.49
211.82	212.02	212.62	211.92	212.16	212.49	211.34	211.1	209.04	210.65	212.7	213.83	215.51	212.58	213.9	213.87	213.47	210.78	215.29	213.25	209.83	209.97	211.87	213.77	214.91	213.71	214.08	211.55	212.5	213.62	210.85	212.03	212.3	212.37	210.46	214.87	212.86	214.79	209.99	212.54	210.98	210.41	211.87	210.78	212.7	213.11	211.96	209.82	213.54	216.95
197.47	197.51	198.66	198.21	197.15	196.99	198.71	199.01	197.87	196.71	196.63	198.53	198.72	197.89	196.8	194	196.79	196.21	199.91	196.77	196.61	197.32	197.83	197.48	198.8	197.89	195.72	199.55	199.26	197.41	194.15	198.4	196.07	197.53	199.12	197.12	196.51	196.49	196.44	200.78	199.12	197.43	196.93	199.49	196.46	201.37	200.94	197.79	200.18	198.16
202.6	200.31	198.53	201.35	198.41	194.74	203.16	199.59	197.07	197.78	200.57	195.25	197.44	198.34	200.7	199.24	198.57	197.76	198.88	199.92	199.05	195.87	197.22	198.52	199.43	198.58	198.7	199.83	195.33	198.9	199.21	198.45	198.04	196.6	200.59	198.36	199.8	199.26	198.72	198.78	199.85	200.39	197.26	198.27	198.44	199.71	197.71	196.11	198.89	198.17
209.81	204.67	208.49	207.89	208.65	214.28	212.83	209.67	209.41	209.01	207.1	209.73	213.92	208.18	207.18	210.71	210.32	209.86	207.31	208.37	207.76	208.89	209.69	209.38	212.46	208.7	212.15	208.73	209.5	205.88	210.56	213.7	208.7	207.27	213.46	209.32	208.73	209.83	210.08	211.71	210.04	203.93	209.93	209.64	206.43	209.73	210.87	206.82	208.45	209.48
204.51	206.95	206.73	206.41	206.45	207.06	207.77	205.42	205.93	206.73	207.2	209.3	205.99	207.25	206.8	207.78	206.75	202.47	206.8	206.5	206.46	206.22	205.56	207.26	202.28	207.18	208.42	206.55	205.34	205.97	204.42	207.74	206.36	206.3	207.06	203.87	207.24	208.21	207.69	207.67	208.32	205.36	204.29	210.07	205.18	206.54	206.35	206.11	205.22	206.5
216.92	217.68	217.51	216.87	215.46	216.47	216.84	217.64	216.53	219.09	217.14	215.34	214.36	214.33	217.39	218.19	221.45	215.23	214.02	215.02	216.92	217.53	218.45	218.65	215.38	218.34	217.14	215.22	219.69	218.81	219.07	217.12	219.25	216.21	219.53	215.26	218.78	217.08	219.15	219.04	218.99	219.39	216.81	217.31	215.28	219.23	216.77	214.79	218.42	217.35
205.89	205.01	202	204.74	205.07	202.5	203.27	202.59	207.63	204.5	201.52	202.89	205.44	203.79	204.61	202.3	202.14	202.78	204.78	204.29	203.22	203.58	203.03	202.11	204.32	202.38	205.66	205.32	203.09	202.81	202.67	203.74	204.85	202.88	201.05	203.19	204.93	204.31	200.55	200.59	201.12	205.3	203.2	201.58	202.52	202.62	203.72	202.49	204.51	202.18
212.91	210.11	211.81	211.33	210.47	213.67	211.13	209.67	209.47	210.92	209.47	209.28	209.03	208.71	207.3	209.88	213.83	210.66	208.97	209.16	209.21	207.87	208.19	208.28	213.27	208.37	208.66	210.17	206.78	209.31	211.35	210.78	211.36	211.07	210.26	213.04	207.02	212.21	212.22	206.94	209.62	211.01	212.74	211.51	213.17	209.3	208.43	206.68	206.72	213.29
200.39	199.42	198.75	201.19	204.01	200.32	198.79	199.58	199.01	201.2	195.48	200.06	200.33	200.25	198.68	197.69	201.48	202.53	198.87	197	199.28	197.52	198.67	199.24	196.65	203.56	195.95	200.08	201.15	201.32	199.62	203.38	201.77	198.83	197.52	193.92	202	200.39	196.13	199.93	199.22	196.84	201.51	199.25	196.48	197.82	200.39	199.23	199.19	199.45
210.65	212.79	211.11	212.28	212.19	214.3	215.85	214.56	211.84	209.3	209.24	211.16	211.94	207.81	215.22	211.81	213.34	210.71	214.32	209.97	213.88	209.84	209.88	214.32	208.89	210.14	211.42	212.06	212.81	208.15	209.5	211.17	213.36	210.69	208.76	211.78	215.05	209.01	210.59	211.24	209.97	212.23	211.31	211.08	211.4	212.1	211.42	216.66	211.64	211.84
203.07	200.97	202.38	202.22	200.56	201.45	203.87	205.94	204.52	206.15	204.3	203.37	202.64	205.74	204.5	203.83	200.41	204.08	201.44	205.39	205.99	203.5	202.59	200.78	203.3	203.45	203.58	203.03	206.57	202.83	203.38	202.99	204.63	203.02	203.73	197.96	201.26	201.37	202	201.82	200.65	202.93	203.72	203.09	206.47	204.15	202.42	204.96	204.66	201.14
197.9	196.39	198.75	195.89	197.92	199.33	200.82	198.98	198.71	197.57	197.28	195.27	200.05	198.57	198.55	202.06	201.19	200.51	200.15	195.65	198.22	197.63	198.4	200.06	198.4	198.83	197.23	199.23	198.14	197.89	198.57	199.64	197.8	200.17	199.48	199.18	194.38	197.85	198.08	201.33	198.4	200.2	197.03	197.3	196.6	198.31	197.59	198.79	202.25	200.87
211.54	210.1	209.82	210.97	209.91	215.08	209.21	210.73	211.89	215.69	211.13	209.68	214.26	211.8	210.26	212.24	212.83	212.44	205.5	212.59	209.98	214.5	210.62	209.88	209.89	210.1	212.93	210.92	206.18	212.99	211.02	211.26	212.49	212.24	211.53	214.03	210.35	209.26	215.97	211.38	210.37	214.61	212.55	216.7	212.49	210.36	212.38	207.4	212.97	210.71
206.05	207.22	211.17	212.42	208.53	210	207.93	208.56	209.34	209.81	209.82	207.82	209.44	208.41	207.4	206.09	208.83	207.34	210.01	208.31	209.96	211.02	208.1	210.04	208.37	210.35	208.43	205.39	206.4	208.14	206.94	208.86	206.71	207.85	209.18	208.62	207.77	206.04	207.61	209.92	208.25	206	210.53	208.08	209.56	212.11	208.68	210.06	207.83	206.84
210.74	215.56	209.6	210.02	212.98	214.94	212.39	212.51	211.58	213.33	210.58	214.94	211.71	210.24	212.88	211.53	214.03	209	208.01	213.82	211.49	212.33	210.31	215.17	209.65	211.75	211.62	210.31	212.45	212.06	212.69	211.25	210.83	213.43	210.59	208.27	214.13	214.78	208.42	209.84	212.53	212.95	210.89	212.27	210.86	212.07	210.11	212.25	208.82	210.34
208.33	208.26	208.01	210	207.78	203.52	205.26	208.7	210.13	210.64	206.85	211.52	206.94	209.98	211.35	206.77	208.69	206.85	208.65	210.72	209	206.7	207.38	206.81	208.87	209.63	210.21	207.56	208.32	205.52	209.55	207.22	206.41	206.93	209.81	206.86	209.92	211.93	209.97	206.83	206.66	207.46	206.52	209.43	210.18	210.31	206.13	210.46	207.58	208.49
205.58	208.56	206.64	211.39	208.29	209.89	208.7	212.59	208.98	207.45	206.37	206.97	207.75	210.4	208.09	206.64	205.38	210.27	207.97	209	209.8	208.51	208.79	208.91	210.44	208.47	207.85	206.62	210.26	209.82	211.74	208.79	213.02	206.69	209.43	209.4	208.4	209.58	207.53	210.84	210.5	209.98	207.91	210.39	206.09	207.25	210.08	208.1	209.53	209.74
211.12	206.33	208.41	204.43	206.62	207.18	208.37	206.37	212.34	207.39	209.35	209.31	209.76	208.65	212.56	206.87	209.37	209.95	210.92	212.21	207.1	207.04	208.36	205.97	208.51	207.76	209.72	207.62	209.9	208.78	210.66	210.97	209.58	210.24	208.18	206.61	205.95	208.08	210.03	209.92	207.66	206.39	208.84	211.02	207.53	208.94	205.78	207	213.15	205.96
204.78	205.55	207.21	203.2	205.57	207.25	204.85	208.61	204.57	207.09	206.89	208.23	204.89	205.96	206.29	205.2	204.87	208.53	205.62	206.11	205.12	206.87	206.62	205.25	205.01	207.84	207.72	203.34	206.5	210.13	204.79	205.87	203.64	204.94	207.66	207.03	205.68	207.63	206.77	206.06	205.7	208.68	204.55	205.68	204.78	203.98	207.36	204.71	207.37	206.7
206.81	204.71	205.54	209.43	206.81	205.68	209.55	206.5	209.3	209.08	207.88	207.23	208.3	206.49	204.96	208.26	206.82	210.15	207.43	206.69	208.56	207.07	204.05	207.23	205.27	210.14	206.92	205.91	209.73	207.62	208.42	206.57	210.26	212.52	210.43	210.07	204.97	208.05	208.65	205.83	206.16	207	207.87	205.31	207.94	203.37	208.11	206.88	208.42	205.05
204.23	205.99	211.16	208.64	207.88	206.31	209.88	206.68	205.69	208.02	207.28	210.44	205.16	209.26	205	207.6	206.72	208.84	208.92	208.2	208.67	208.84	209.48	206.71	205.58	207.57	209.52	209.33	206.53	210.64	205.85	210.93	208.69	209.65	204.71	210.43	207.04	203.56	204.64	207.07	208.17	208.65	206.93	207.19	206.32	209.07	205.48	207.53	207.45	208.92
201.55	197.97	199.85	198.6	200.48	200.89	201.57	201.43	199.4	197.15	201.84	198.35	202.37	201.32	199.75	201.06	202.85	199.51	199.38	199.37	198.63	199.4	202.25	198.67	199.22	198.87	201.39	201.68	199.75	200.71	197.69	201.1	199.04	201.48	199.87	196.83	198.18	199.73	201.56	201.19	201.92	201.89	199.52	199.5	200.82	200.19	198.58	199.53	198.85	199.49
205.44	207.59	205.84	204.52	206.85	204.68	205.61	205.16	203.01	207.55	203.92	206.03	205.92	204.33	203.67	204.75	203.02	204.36	207.06	207.18	203.77	205.08	202.26	205.06	203.64	202.71	207.13	204.48	203.41	204.41	204.44	204.96	202.26	202.58	205.08	205.14	203.89	204.25	203.39	205.96	204.13	202.93	204.9	204.76	203.35	207.06	203.87	201.65	202.17	206.09
203.85	202.18	202.77	201.94	201.42	200.49	201.24	205.47	201.93	203.6	203.17	201	202.64	199.25	205.51	204.16	205.42	203.72	200.67	200.88	201.23	202.98	205.79	201.93	203.76	201.34	204.58	204.2	200.43	201.67	205.23	199.78	203.79	202.66	205.5	204.56	199.48	200.32	199.5	201.77	203.82	203.68	200.64	199.82	203.94	202.54	203.31	208.32	204.17	201.3
209.63	208.51	206.14	206.38	203.46	212.48	206.83	208.12	206.97	208.67	207.34	207.25	204.4	207.68	205.53	206.45	208.84	211.17	205.63	208.75	206.32	206.58	208.27	210.43	208.24	207.98	207.87	207.83	210.5	211.47	205.99	207.53	205.39	209.31	208.69	205.04	206.62	208.88	209.28	207.18	207.28	209.2	208.09	205.43	208.5	205.55	210.93	208.19	208.7	207.13
196.95	198.75	201.34	198.27	199.83	199.06	199.45	200.96	198.27	198.91	197.28	199.1	200.14	202.62	196.68	199.83	199.39	201.25	196.86	202.11	199.55	199.39	202.57	198.35	198.51	200.8	202.05	195.77	197.62	197	202.91	202.87	202.59	199.64	200.57	197.07	198.55	197.25	200.37	199.6	198.85	197.8	199.19	201.85	197.69	197.66	199.7	197.65	198.75	198.62
200.57	199.03	201.34	201.36	201.74	203.49	200.3	199.94	202.95	203.25	201.4	201.37	203.09	200.3	201.04	198.93	198.98	201.4	198.35	201.75	201.19	201.47	201.47	199.94	200.28	200.87	197.83	197.73	198.97	198.29	200.31	200.6	203.32	203.83	198.64	201.54	202.11	200.71	199.03	201.25	199.56	201.85	201.19	198.44	196.27	200.72	202.22	200.63	198.29	199.3
202.3	207.76	206.45	210.47	206.22	207.96	206.7	204.53	207.93	208.1	206.11	203.13	209.5	208.63	206.81	207.61	203.05	205.55	208.48	206.76	205.87	207.28	208.61	206.7	205.41	207.09	209.85	208.41	209.21	207.27	206.93	208.37	206.75	204.22	206.58	206.63	209.28	207.7	209.47	209.69	204.6	208.57	211.21	206.76	208.53	211.38	209.71	204.84	207.29	211.99
203	205.31	204.13	203.24	201.7	204.1	204.67	202.26	202.19	206.15	201.85	204.79	202.48	201.22	201.22	200.79	204.21	203.59	200.82	203.17	202.68	204.1	205.28	206.69	203.68	203.6	204.42	204.36	204.51	203.93	201.67	201.14	202.7	205.41	203.45	203.54	202.78	202.76	201.05	202.13	203.58	200.46	205.43	204.99	204.09	205.64	208.57	206.6	202.12	204.77
203.63	200.93	201.26	202.27	197.59	201.04	201.35	200.35	202.04	200.78	205.02	201.58	202.25	200.73	200.37	204.97	202.66	198.79	198.45	199.99	199.29	202.2	197.26	203.81	200.3	199.2	199.56	203.18	201.09	204.11	200.41	198.32	202.91	199.58	199.94	199.37	205.92	201.87	199.79	198.76	201.64	198.98	200.25	200.14	201.38	198.52	200.47	201.51	202.53	203.18
198.14	194.16	197.45	198.75	198.43	197.11	198.46	199	193.32	198.47	197.73	199.88	201.9	198.45	196.09	199.52	199.96	199.93	199.24	196.68	198.62	197.36	199.2	201.58	197.45	199.63	201.46	198.88	197.11	201.94	197.44	198.95	201.2	197.85	197.94	198.83	200.06	200.85	198.57	198.3	198.03	198.83	197.91	200.83	198.79	195.52	200.77	201.68	198.43	195.01
204.88	203.99	204.35	205.63	202.49	199.88	203.66	205.11	204.8	204.99	203.54	204.35	204.35	203.45	202.46	203.19	201.13	201.33	204.75	202.49	201.42	203.77	203.86	201.71	205.01	201.83	204.46	203.9	203.19	203.01	203.28	204.95	203.43	205.22	206.46	204.61	202.55	202.55	206.11	204.7	202.71	206.39	202.42	202.14	202.55	205.68	202.58	203.37	203.21	204.33
205.92	207.98	208.43	207.21	208.38	209.45	208.06	206.55	206.72	207.17	206.66	208.1	209.79	208.89	206.35	208.44	208.28	206.7	208.43	206.9	210.18	207.37	209.25	208.17	208.16	207.1	208.05	205.78	206.85	206.72	208.2	205.31	208.14	209.51	209.04	206.23	209	210.22	207.14	208.44	210.43	206.73	209.83	208.13	208.62	207.75	205.13	203.62	211.23	207.21
205.03	205.46	202.78	202.41	203.39	203.28	201.94	206.24	204.97	207.09	203.37	205.82	204.04	207.71	207.04	204.73	205.77	206.5	205.11	204.21	199.15	204.58	202.01	204.6	200.05	205.88	206.79	203.56	203.85	203.04	202.02	201.97	204.33	202.75	203.36	202.9	204.42	203.69	208.65	204.13	207.55	202.74	204.41	204.62	204.52	202.47	202.34	203.98	202.76	205.86
199.23	198.02	204.53	204.06	203.54	203.4	204.82	205.02	205.03	199.07	203.32	200.4	199.81	202.64	202.41	205.55	203.65	202.08	205.98	202.85	202.89	200.42	202.39	201.87	201.33	204.17	202.98	203.27	202.43	201.71	201.42	201.08	205.42	200.9	203.06	202.82	203.31	204.55	202.1	199.52	201.57	203.88	205.69	202.32	201.16	199.43	205.33	201.17	202.04	200.46
209.46	205.92	205.59	208.37	209.1	207.6	208.3	205.87	207.49	207.82	207.95	205.87	210.02	210.45	209.32	210.48	207.1	209.02	206.88	205.53	206.68	209.32	208.06	208.76	206.39	205.95	210.29	210.69	208.9	206.51	205.3	206.56	208.22	207.8	208.1	208.92	206.98	204.28	206.85	208.64	208.82	205.77	209.88	208.63	209.3	208.3	211.15	206.74	208.72	204.49
209.21	207.59	208.09	212.78	211.66	211.36	209.2	206.08	210.28	208.56	207.97	211.78	206.86	209.27	209.07	210.85	208.74	211.51	211.66	207.01	209.59	207.69	209.46	210.33	207.91	208.61	207.16	205.6	208.83	210.13	208.65	208.54	211.44	206.51	207.93	207.73	206.74	207.31	209.05	206.61	209.72	205.52	210.38	206.6	209.8	209.79	210.99	210.36	207.93	208.39
209.31	208.87	207.5	206.83	209.73	212.22	209.66	214.64	209.19	209.1	209.19	210.57	207.99	210.92	208.56	210.23	210.81	208.79	208.47	209.64	210.65	208.5	206.52	210.87	208.59	207.92	210.48	209.15	207.18	209.34	210.58	208.22	207.47	209.2	211.37	205.15	208.56	209.01	209	212.27	206.83	211.61	210.74	210.68	209.48	209.76	210.88	211.52	208.02	210.88
209.4	208.17	208.62	209.25	213.09	208.92	211.29	206.57	208.96	207.59	211.75	213.1	210.6	207.64	203.17	209.96	212.83	207.81	208.58	208.78	206.93	207.7	211.51	208.56	210.7	209.09	211.77	210.7	210.92	208.61	206.04	210.72	210.75	209.74	210.54	213.05	208.34	206.48	207.42	210.61	207.92	208.58	209.25	209.3	205.53	209	208.95	212.34	209.75	208.65
202.53	202.99	204.56	202.62	204.58	204.2	208.29	204.49	207.07	208.05	207.03	205.93	205.52	208.28	206.38	204.87	201.7	202.93	205.22	204.02	207.38	205.26	204.25	206.22	206.27	203.59	206.89	204.38	208.05	203.31	206.06	204.17	205.68	203.83	203.74	204.61	204.66	205.41	204.19	210.02	206.46	203.65	204.01	203.94	204.81	204.78	201.96	206.64	204.51	200.37
206.11	201.32	204.31	207.84	206.46	208.22	201.95	208.98	205.45	207.63	204.43	206.4	203.48	201.77	205.2	206.14	208.14	203.41	207.91	207.75	206.13	206.19	208.5	207.09	202.18	205.81	205.75	206.07	206.89	202.31	203.66	209.25	207.16	204.86	205.98	206.59	205.02	207.13	207.58	203.6	208.06	206.05	201.84	207.88	206.42	204.45	206.84	202.18	207.09	203.5
208.99	207.22	204.3	208.14	203.71	209.19	206.04	203.61	204.94	206.76	203.11	206.25	209.25	205.95	205.91	206.33	205.27	208.89	205.94	207.81	208.33	205.05	204.65	206.36	205.49	207.6	206.4	206.98	207.18	206.19	209.3	208.02	206.75	205.25	207.54	206.51	204.42	208.06	205.96	205.93	204.53	205.98	206.66	202.76	205.4	208.28	205.93	206.73	207.13	205.39
210.05	209.94	207.06	210.31	205.37	204.48	207.95	207.37	208.61	206.99	209.35	210.8	206.71	208.51	209.83	208.58	207.49	208.9	210.01	207.13	206.16	209.07	206.68	208.89	206.95	209.03	203.21	210.45	206.97	204.6	209.6	207.67	209.89	208.73	208.83	207.15	208.84	207.95	210.79	208.11	206.41	209.85	210.76	210.71	206.98	209.6	207.8	207.61	209.53	206.11
219.69	216.99	217.11	219.59	218.38	215.69	219.62	215.51	217.65	215.77	216.74	218.34	218.22	215.73	219.18	220.26	215.65	217.44	220.45	218.96	219.79	216.53	218.8	216.84	218.18	216.93	218.49	215.54	213.79	218.4	214.09	217.32	222.01	217.16	219.77	217.99	219.11	221.03	222.33	221.37	217.48	218.57	217.24	216.69	216.45	218.31	218.47	215.58	217.97	218.13
211.42	213.26	213.08	210.51	210.6	213.08	209.82	208.81	214.05	212.22	209.67	212.39	212.81	213.1	211.84	211.03	214.74	214.15	211.82	213.01	208.07	214.48	210.25	212.13	214.19	213.24	212.15	213.06	210.04	213.14	210.57	210.57	210.25	212.44	208.16	214.26	215.24	209.98	209.94	211.55	209.24	214.53	212.8	214.64	211.84	208.46	209.4	211.22	211.36	209.89
200.25	200.66	201.61	201.53	203.02	199.92	197.9	196.44	199.28	195.29	198.04	199.78	201.02	200.68	199.77	200.33	197.63	202.04	199.95	201.28	201.11	202.62	197.1	197.62	199.63	202.88	200.33	199.67	202.57	202.28	201.61	200.48	198.01	204.17	199.05	201.6	201.17	200.72	198.53	203.29	200.75	198.6	200.56	201.49	198.85	200.07	201.46	200.58	203.21	199.25
202.57	200.35	202.82	203.27	204.17	202.68	202.7	202.84	203.57	202	203.54	201.36	204.08	203.34	199.89	203.23	200.47	204.88	203.23	203.27	205.04	200.81	201.86	200.72	201.9	201.81	201.65	203.17	207.57	202.6	203.4	202.56	202.11	206.03	202.95	204.35	204.03	206.15	200.94	203.11	204.48	200.25	201.94	203.7	199.91	201.27	201.9	203.87	201.73	203.75
199.2	204.52	203.34	201.75	201.74	200.52	202.39	202.3	201.24	205.74	200.7	204.35	203.44	202.91	204.63	201.68	204.26	201.04	200.79	201.14	200.33	202.72	199.6	204.03	203.15	204.17	202.72	203.61	196.99	206.37	202.2	200.82	202.77	202.89	202.6	202.24	204.18	199.87	204.55	202.47	202.38	199.32	200.76	204.95	202.57	201.16	201.47	203.02	203.58	203.57
202.78	200.78	205.6	202	201.41	201.7	200.95	202.2	200.85	201.56	202.1	200.67	202.05	206.65	203.12	203.1	199.83	201.71	201.36	202.26	203.56	200.4	199.76	203.21	202.66	201.81	201.48	203.68	201.61	204.83	204.19	203.64	203.59	200.03	204.67	204.13	205.48	202.69	204.04	204.44	205.84	204.59	201.59	205.55	203.74	202.33	204.71	203.21	203.61	203.48
215.91	211.88	214.45	211.94	217.3	214.54	213.69	216.56	217.73	215.05	210.93	216.6	211.4	213.94	213.45	212.13	214.53	215.4	214.08	211.48	213.71	214.21	215.18	213.97	211.27	213.02	215.76	214.79	211.08	213.58	212.83	214.65	212.79	213.58	213.77	211.77	213.9	212.21	215.04	213.86	217.19	209.43	216.59	215.63	215.23	212.66	211.69	214.46	212.62	212.72
193.25	195.65	192.65	194.15	196.9	193.74	196.57	193.82	195.14	194.66	194.26	197.4	193.26	195.48	194.94	195.38	194.12	195.56	195.94	195.11	195.9	193.57	194.19	195.08	194.88	190.77	193.33	192.88	194.39	196.25	193.82	195.18	194.52	197	195.1	195.11	197.89	196.11	198.66	197.17	195.3	195.52	192.44	191.42	193.57	193.56	193.51	194.05	195.01	195.98
209.33	208.83	209.16	209.98	208.95	210.83	206.94	206.56	206.04	209.95	209.47	206.53	207.6	207.04	206.54	209.02	209.66	208.99	211.92	211.73	211.13	207.21	207.58	210.14	205.99	208.59	208.69	207.48	209.86	206.01	209.42	205.81	211.04	207.37	207.96	210.29	212.52	206.83	206.16	210.89	206.13	208.4	207.94	208.54	206.5	205.88	210.87	210.11	211.75	211.63
206.22	206.56	209.41	212.29	207.36	209.21	207.93	209.45	209.79	208.13	207.5	206.66	207.08	209.09	208.57	208.34	206.93	210.5	207.65	205.99	207.88	207.87	210.74	209.16	207.52	209.75	205.69	208.09	209.88	204.55	207.93	208.03	207.27	210.37	207.13	207.05	209.71	208.59	212.8	207.78	209.24	208.3	209.22	206.97	207.89	207.49	207.59	210.65	208.65	208.92
199.14	199.31	198.42	199.33	200.66	194.85	197.82	199.61	199.17	201.32	202.45	200.77	198.82	197.23	201.77	198.34	199.16	198.29	198.97	199.35	199.63	199.66	198.6	200.66	200.13	198.31	200.46	200.89	199.11	199.68	204.8	201.72	199.37	197.93	200.39	199.41	198.71	205.23	193.48	201.5	197.56	200.98	199.06	199.21	200.4	197.41	197.91	199.82	199.74	200.91
197.73	197.08	200.4	203.18	196.86	201.88	202.08	197.66	200.25	197.05	200	199.9	201.23	200.88	200.46	200.02	195.07	199.95	199.27	200.6	198.73	197.1	198.71	200.61	200.02	197.62	200.33	199.55	199.24	197.68	201.73	199.03	196.17	195.87	198.44	199.22	202.13	201.18	199.97	201.51	199.68	199.55	199.93	199.85	202.11	202.02	198.56	198.47	200.27	200.49
203.65	203.8	204.91	204.44	202.9	203.94	203.58	200.18	204.73	205.9	203.03	206.62	199.93	203.65	200.84	203.84	200.25	202.31	202.09	203.98	208.9	206.54	204.37	201.81	201.82	200.58	202.64	204.57	202.72	207.48	202.72	204.2	203.02	204.46	204.61	203.92	204.96	204.51	201.75	202.31	204.76	206.04	203.51	204.79	206.28	203.96	203.15	203.15	202.02	205.54
207.32	206.75	211.16	209.72	209.81	210.56	210.5	211.77	208.54	208.51	207.37	212.36	208.57	211.3	207.42	206.36	207.49	210.87	211.12	205.88	208.62	209.24	208.1	213.67	208.5	210.01	210.53	206.95	209.07	213.13	206.37	210.5	213.5	209.78	208.91	207.07	209.22	213.13	209.21	203.97	207.6	209.62	206.76	210.27	205.61	209	207.17	207.27	207.4	205.93
205.39	207.18	203.31	208.87	206.46	203.87	207.41	206.6	211.03	209.49	206.94	205.37	204.04	206.84	207.29	206.46	206.01	207.62	205.27	206.91	206.95	205.24	205.28	207.07	202.69	207.12	202.94	203.48	206.38	204.27	206.54	208.62	207.36	208.08	206.32	202.58	204.57	205.71	206.35	204.67	203.93	206.39	208.05	207.42	205.72	206.2	206.21	209.4	208.35	205.22
200.42	200.33	200.63	199.03	202.45	202.27	200.33	200.55	200.67	201.32	197.48	197.75	203.43	200.94	201.59	197.92	201.42	199.35	198.53	203.46	200.07	203.7	200.72	200.82	198.81	202.08	199.9	200.26	198.79	199.89	202.12	200.42	199.2	198.04	199.24	200.3	201	201.71	195.98	198.65	198.96	202.57	199.7	199.82	201.87	200.75	199.97	199.57	200.91	200.84
199.44	200.58	201.94	199.92	202.55	201.69	200.59	203.02	199.71	204.8	203.17	200.96	200.72	200.8	200.75	201.46	202.6	204.11	199.79	202.55	199.66	200.13	202.17	199.67	203.77	201.95	198.79	202.17	201.8	201.16	199.12	203.41	200.14	200.31	203.43	199.82	199.73	202.49	201.09	203.49	204.82	201.5	201.64	201.84	200.26	201.81	201.9	203.95	200.8	202.07
205.49	207.79	206.82	210.39	206.73	209.76	210.79	208.26	209.23	206.39	207.92	206.51	208.32	211.03	208.91	206.93	205.56	206.14	209.06	208.51	209.8	210.36	208.3	207.52	206.65	205.61	207.39	204.77	206.88	210.15	208.4	208.93	207.93	208.78	208.98	208.23	208.88	209.7	204.75	207.12	210.98	206.8	204.43	207.79	207.24	209.88	205.97	207.29	206.17	207.97
198.9	201.52	198.11	199.47	201.37	199.82	199.58	199.4	200.64	197.45	200.95	201.99	196.13	197.82	200.71	199.43	201	199.49	198.19	199.69	199.11	198.66	199.51	200	201.2	197.81	201.45	198.39	202.64	201.16	199.7	196.78	202.53	198.68	198.23	199.85	195.58	202.51	199.38	197.63	198.82	201.77	203.28	198.07	200.56	200.68	200.58	197.24	200.04	197.42
216.04	216.41	217.08	215	217.89	220.39	216.53	215.12	215.64	217.17	216.31	218.77	217.63	219.24	217.9	218.72	219.98	221.34	218.05	217.29	219.4	216.75	215	215.28	219.85	219.38	215.96	218.35	215.26	218.42	215.67	216.56	216.37	216.64	218.75	217.22	218.5	214.39	218.26	216.96	218.67	218.15	218.22	216.88	215.69	221.06	215.57	215.79	219.3	219.68
205.18	207.88	207.89	206.74	207.16	207.58	207.46	206.54	209.16	209.25	206.62	208.05	208.16	208.42	208.49	207.17	209.34	205.21	207.3	208.18	206.97	208.67	209.52	207.78	204.52	209.05	205.09	206.42	208.8	206.77	208.76	206.26	206.68	205.79	207.96	208.04	208.56	211.36	207.08	209.31	209.52	209	208.45	209.71	208.89	204.99	209.99	207.34	205.26	204.77
199.72	201.84	203.57	200.02	200.34	204.09	205.04	199.17	201.02	203.7	198.99	197.42	199.61	201.86	203.92	200.4	202.8	200.21	200.34	202.26	203.44	201.84	203.09	199.8	200.15	202.39	201.39	202.21	201.12	202.67	202.84	202.05	197.75	202.54	199.83	201.82	201.88	199.51	202.18	198.76	201.14	202.68	202.1	204.19	200.99	204.62	201.72	199.63	201.76	204.44
201.6	204.04	205.3	205.92	202	208.89	201.52	199.86	200.88	204.59	207.09	202.32	207.88	203.66	204.45	202.05	206.24	202.58	203.88	204.15	207.35	202.89	205.82	203.84	204.14	204.16	203.09	201.93	202.87	206.67	204.86	202.23	204.34	203.8	203.03	204.42	204.89	201.53	202.71	207.47	205.05	205.24	206.18	205.33	202.08	200.93	203.82	203.42	203.47	201.92
210.66	207.13	208.09	206.67	205.93	208.21	205.06	206.76	205.89	206.55	208.57	206.68	207.78	204.41	209.53	209.06	208.53	209.12	205.52	208.33	207.44	207.67	208.66	211.63	202.64	205.92	206.69	204.98	207.49	208.08	208.17	206.31	209.24	207.44	209.51	206.12	205.46	207.26	207.56	209.66	210.71	208.34	204.7	206.35	209.72	208.17	209.11	209.65	207.8	206.42
210.4	211.18	213.64	210.78	211.43	213.35	211.34	210.9	210.56	214.38	207.02	210.36	211.31	212.52	211.77	211.37	214.5	213.55	212.5	212.78	210.51	210.03	214.49	210.53	212.95	214.04	210.6	211.92	212.53	214.19	216.25	212.38	212.64	211.57	212.55	210.46	210.89	211.94	208.86	211.38	216.83	213.95	210.77	213.55	211.88	211.58	210.06	210.98	212.73	212.59
209.74	206.96	211.82	208.39	206.47	209.18	207.83	204.72	207.54	208.44	206.92	206.92	208.4	210.14	210.67	210	208.61	209	208.39	208.45	209.75	211.27	208.91	207.61	207.45	209.18	205.34	207.84	206.87	210.61	209.7	207.97	209.08	209.27	211.01	209.64	208.18	208.54	208.99	209.05	210.29	209.37	210.68	209.19	208.59	207.66	210.93	209.81	209.39	208
200.13	197.95	196.72	197.28	199.36	198.8	197.67	199.74	198.74	198.58	200.58	198.44	201.63	197.32	199.65	196.98	197.5	197.72	193.97	200.25	202.09	198.89	196.35	198.41	199.19	198.2	197.65	200.75	195.7	199.85	201.68	197.83	199.4	197.05	197.54	202.5	198.24	194.17	196.32	201.59	199.42	198.96	198.27	198.2	196.9	200.56	199.94	195.66	197.2	200.5
216.26	217.57	214.19	215.24	218.42	217.97	212.99	214.35	218.53	217.71	214.93	214.14	217.03	215.09	216.56	217.46	217.36	215.18	215.55	214.61	218.87	216.37	219.32	217.34	218	217.34	211.21	218.45	214.01	217.97	212.28	218.98	215.77	218.07	211.76	212.72	216.83	216.25	214.83	218.72	214.88	216.78	215.89	218.23	216.85	217.8	215.96	216.54	219.89	217.51
209.56	209.07	206.34	207.12	208.57	206.66	206.46	207.9	207.41	207.56	208.06	209.51	211.8	207.55	207.55	207.51	208.5	206.01	206.63	208.1	208.1	205.7	206.09	204.52	206.91	206.47	206.29	210.75	209.55	210.65	206.53	208.28	210.79	208.04	204.83	206.54	208.29	209.54	208.78	206.4	209.34	205.36	206.22	208.69	208.41	206.63	208.57	208.2	203.88	208.7
201.89	205.13	203.74	205.49	202.59	201.61	203.63	202.74	204.03	202.67	202.99	204.08	202.69	201.44	205.05	206.76	204.07	204.07	204.72	203.66	204.96	204.22	199.57	202.75	203.25	203.38	202.99	203.84	203.97	202.68	201.66	202.28	202.69	203.25	203.24	203.13	202.81	203.7	205.29	203.55	202.04	203.82	206.27	201.94	206.69	205.21	201.11	206.9	203.98	202.92
199.12	201.88	197.59	196.33	200.35	201.07	196.89	195.41	199.74	198.74	196.77	198.46	198.83	197.52	194.75	196.88	199.15	198.47	195.71	196.62	197.76	198.37	198.16	199.28	197.09	201.33	200.22	197.98	198.65	196.46	201.44	200.75	198.35	198.29	194.54	198.32	197.76	199.27	198.32	199.03	198.34	198.02	199.14	200.52	199.02	198.23	196.76	198.97	202.54	197.66
215.77	215.84	213.82	220.77	214.68	214.87	214.76	217.98	217.27	219.16	218.65	218.48	219.73	218.4	214.32	217.28	218.23	218.55	218.57	217.8	215.75	215.56	213.99	216.22	218.26	217.24	218.03	217.97	216.66	214.98	214.8	214.31	214.95	216.3	214.99	218.74	214.07	216.79	217.97	215.91	216.49	216.95	215.81	215.62	217.33	218.55	218.96	218.05	216.45	216.02
198.3	199.41	198.86	197.53	200.84	197.95	197.43	198.89	198.77	195.15	195.63	196.81	199.39	200.44	197.85	197.23	200.33	199.36	199.94	199.6	199.97	197.93	195.29	197.07	198.96	200.35	200.38	197.56	199.33	198.61	195.77	199.56	202.26	199.71	199.73	197.35	200.03	196.43	197.25	197.58	199.78	201.94	198.07	197.07	198.65	197.66	197.05	197.19	202.53	198.6
212.47	211.8	210.1	209.69	212.38	212.94	208.57	213.12	211.31	211.3	211.03	211.05	210.27	208.92	208.65	205.01	212.01	205.57	210.48	208.57	208.88	209.67	209.03	206.61	211.58	209.71	211.97	210.64	208.88	210.62	209.67	211.59	209.71	210.31	210.55	211.14	210.52	212.45	211.65	211.91	215.02	206.93	209.89	211.65	211.55	211.26	209.32	208.87	209.71	208.36
204.34	203.06	204.21	201.66	203.71	204.22	206.55	202.4	199.77	202.37	207.45	206.65	200.53	205.27	203.96	202.89	202.73	202.51	203.66	205.52	203.96	205.5	205.03	203.76	202.83	204.07	203.05	200.06	205.16	207.72	205.64	206.87	203	206.43	207.3	204.83	204.04	200.83	204.1	206.92	204.78	204.5	205.48	206.19	203.45	203.31	201.64	206.44	204.68	208.4
205.36	203.74	204.56	203.69	203.02	204.26	201.35	206.01	202.02	206.67	204.88	205.35	206.97	204.08	203.48	202.37	204.83	201.32	202.56	203.1	202.34	204.18	200.36	206.78	205.81	202.41	205.34	201.44	202.11	202.45	204.59	203.76	206.42	205.53	205.74	205.96	201.04	201.55	204.52	206.92	203.56	208.96	200.52	203.36	201.81	203.16	205.27	205.41	204.16	201.98
203.61	205.74	206.29	207.09	204.52	204.13	205.11	207.45	206.65	203.73	206.38	207.91	203.64	205.5	202.03	205.99	204	203.56	205.13	206.1	205.34	203.59	203.85	205.45	203.39	207.75	203.95	204.04	205.31	206.04	202.14	204.22	203.36	202.43	201.83	205.06	202.02	202.96	203.26	205.46	206.72	206.05	204.02	205.25	207.01	205.36	205.41	206.25	201.49	204.52
207.59	206.09	204.63	204	207.83	206.4	201.33	205.93	206.98	207.5	203.6	204.37	204.4	205.59	206.04	204.85	206.46	206.04	206.08	206.27	205.75	207.32	205.62	205.9	208.91	203.83	207.09	201.62	205.35	204.11	206.26	205.12	208.12	205.42	207.99	204.38	204.25	206.28	204.42	203.59	206.61	206.42	205.63	207.8	202.38	202.9	202.63	204.41	204.48	205.53
208.97	206.78	208.43	206.98	207.25	207.78	207.79	208.71	208.19	207.02	208.24	206.66	206.51	208.2	210.39	208.74	207.35	207.01	207.67	207.9	209.74	201.58	210.63	208.28	207.9	206.49	210.3	208.14	211.27	207.92	206.4	207.53	209.34	208.19	207.66	210.25	211.34	211.4	208.08	206.59	207.5	210.89	205.84	207.85	210.94	206.91	209.58	209.83	208.83	206.09
210.04	209.52	207.46	206.04	205.6	208.92	208.63	205.96	203.45	208.33	208.68	206.86	207.08	205.75	209.2	204.24	208	210.52	206.53	209.72	208.4	204.96	206.77	207.6	206.35	208.18	205.88	206.79	206.64	207.88	211.1	204.7	207.07	211.24	205.62	209.58	207.44	205.46	204.31	207.34	206.84	206.58	204.96	209.76	209.22	207.63	208.62	206.78	207.71	205.02
212.86	212.74	210.94	212.55	213.15	212.3	210.67	210.62	211.79	209.68	210.78	208.31	212.73	214.87	213.45	213.23	211.3	213.03	212.81	214.86	211.69	216.25	213.4	210.77	209.14	211.81	212.54	212.95	213.83	210.26	211.03	210.49	213.22	209.54	213.83	212.47	210.26	211.58	214.21	212.86	213.69	208.74	210.85	212.07	211.92	216.24	210.35	212.3	212.03	213.04
201.15	204.06	200.54	201.04	201.72	200	200.88	199.97	203.09	204.31	204.32	202.07	202.69	200.71	201.52	202	204.61	203.94	201.36	201.72	200.61	204.2	200.14	201.7	202.63	200.85	201.85	202.85	203.91	201.68	204	200.18	203.09	199.88	203.6	202.52	202.99	199.96	203.08	204.52	202.07	201.6	202.28	200.22	200.52	202.54	201.08	204.62	203.41	202.59
205.69	207.82	205.46	205.02	206.16	204.42	202.89	205.94	203.46	201.91	202.21	205.79	206.9	204.46	201.72	204.69	203.84	204.4	202.12	204.53	201.73	199.71	202.6	202.36	204.15	203.36	203.65	201.13	201.82	202.69	202.64	200.08	203.23	201.88	203.36	205.56	204.81	204.83	202.02	205.88	204.79	204.76	202.55	203.81	202.43	204.76	205.44	204.4	200.29	204.27
202.23	203.17	203.2	202.04	202.14	203.16	204.8	202.46	200.94	203.29	206.35	204.04	204.69	205.83	199.29	203.31	202.6	201.64	201.98	200.71	206.94	206.36	202.91	204.77	200.49	202.75	201.59	202.99	204.11	202.28	205.27	203.61	203.2	204.15	202.96	203.64	201.3	202.48	204.33	205.76	206.01	205.11	200.82	204.36	200.87	202.47	201.93	203.45	202.34	203.18
203.38	202.97	203.27	201.53	202.81	205.79	204.01	205.02	202.83	204.66	203.44	205.6	204.53	204.02	202.9	203.89	203.37	203.71	204.34	202.24	205.08	203.11	204.98	204.21	200.53	204.61	202.58	203.94	203.77	202.06	204.41	203.7	205.75	201.3	201.23	203.34	205.32	203.44	204.57	205.14	203.12	205.64	206.32	203.12	205.07	203.51	203.07	203.22	201.82	206.02
211.05	205.24	206.73	205.4	207.97	207.5	200.27	207.75	206.4	206.12	206.89	205.45	210.35	208.46	210.22	207.46	205.98	209.39	206.51	208.75	209.15	207.65	207.44	206.06	205.33	206.71	208.22	209.26	207.02	202.57	208.19	208.27	208.99	206.83	204.94	207.78	209.8	206.89	211.29	206.73	205.65	208.24	205.09	209.47	208.68	207.14	207.29	206.37	205.18	209.89
198.97	200.56	198.05	197.84	200.92	201.46	197.28	200.97	197.87	199.13	201.39	197.02	198.45	198.03	203.26	200.28	202.95	197.78	198.12	200	197.09	199.34	197.53	199.04	201.57	200.36	193.99	202.09	201.3	198.48	198.76	197.79	202.19	198.43	200	200.78	200.26	198.28	198.18	201.47	199.54	197.53	198.12	200.11	196.29	201.31	199.18	200.36	199.6	199.55
196.18	197.18	201.2	197.57	199.16	200.68	199.06	195.33	199.81	195.86	200.3	195.51	200.25	198.75	195.04	196.18	196.86	197.5	197.12	198.05	195.72	198.74	198.44	198.6	200.69	198.96	200.3	196.61	196.77	199.4	198.42	198.73	197.4	197.67	199.79	196.05	198.01	196.93	198.05	192.35	197.86	197.27	198.49	193.69	195.96	196.16	199.44	196.73	198.9	194.34
208.84	206.82	208.91	209.26	209.88	205.5	208.97	206.8	211.36	210.41	210.38	207.8	205.46	210.59	210	208.24	209.65	209.38	206.1	208.54	211.62	210	207.47	209.2	209.45	210.22	209.08	208.61	206.87	207.83	208.14	210.42	205.68	209.63	205.88	210.13	209.49	208.24	208.81	205.67	205.51	208.24	206.77	207.98	208.03	207.61	207.93	210.97	211.19	204.84
211.36	207.79	208.3	209.78	208.29	210.76	210.32	211.45	207.18	206.38	206.97	209.03	209.22	208.58	211.61	209.5	210.99	208.76	209.74	210.31	208.06	207.8	212.41	210.91	208.14	212.37	211.55	209.22	207.08	210.02	210.73	210.01	212.32	208.35	210.45	210.71	209.14	208.58	207.84	211.39	209.83	208.13	208.77	212.48	210.63	209.21	210	208.41	209.83	213.28
212.96	213.3	213.09	213.51	214.15	215.29	213.76	215.19	210.79	214.36	212.48	211.35	216.04	212.46	217.61	213	213.45	211.53	209.64	213.87	213.64	213.75	213.76	211.77	211.66	212.47	212.96	218	212.84	212.23	214.63	212.87	212.43	212.29	214.54	215.39	212.98	212.92	210.63	213.45	215.59	213.59	216.96	216.36	212.26	215.81	213.58	215.99	213.08	209.21
201.28	201.83	200.43	201.83	203.59	203.31	204.45	199.43	202.14	201.81	201.49	203.71	202.34	204.39	204.18	201.01	201.64	201.64	203.16	200.86	205.36	203.3	201.46	202.18	204.58	200.49	201.37	201.12	203.73	201.41	198.05	201.68	201.4	202.82	201.49	203.29	204.06	201.34	203.8	201.9	202.31	204.81	202.12	204.5	203.58	205.32	204.55	199.79	201.71	203.54
207.54	207.66	206.78	204.14	207.98	206.38	206.02	205.5	208.31	206.21	207.62	209.74	209.09	206.54	206.67	208.42	204.22	209.59	206.89	210.05	205.96	211.67	209.13	209.93	208.46	206.89	211.41	204.41	206.21	207.99	209.63	209.56	208	207.8	207.61	204.95	208.73	208.45	210.74	206.91	207.92	205.59	205.22	208.82	207.5	207.34	211.9	208.9	209.45	210.27
212.43	213.43	214.81	214.18	211.61	212.48	213.19	211.59	213.5	213.37	210.84	212.52	215.87	212.29	209.33	213.12	211.63	213.34	214.15	212.25	211.53	213.06	212.92	210.9	215.16	214.45	212.15	210.6	209.06	210.68	211.19	210.97	210.96	211.09	211.47	211.37	212.87	212.02	214.74	213.15	214.06	210.99	210.31	211.93	209.72	214.31	212.43	212.62	216.78	210.87
210.21	205.2	206.16	206.78	207.11	208.87	209.72	207.57	207.77	207.62	209.24	207.54	209.1	206.76	208.91	210.37	209.23	211.07	208.07	208.27	209.79	208.92	207.14	207.13	207.97	209.23	212.86	210.43	210.11	209.16	208.15	209.83	210.02	208.26	207.52	208.38	210.22	208.76	208.66	211.86	207.52	209.75	209.12	206.33	208.85	206.35	208.77	207.22	204.41	209.1
208.53	202.36	206	209.72	204.88	208.96	202.68	201.86	203.32	205.33	202.41	202.63	204.62	202.31	202.42	203.29	206.07	204.21	202.88	205.69	202.84	204.94	206.99	206	204.45	206.57	204.39	203.45	205.66	200.36	207.07	202.82	205.03	207.87	206.03	205.47	202.52	204.87	202.84	206.17	200.8	206.81	202.68	204.21	204.38	206.69	203.39	202.02	202.05	203.99
199.95	202.51	203.71	202.91	207.75	206.48	203.3	203.28	203.34	204.8	203.74	207.82	202.97	204.68	201.57	204.65	203.78	204	202.53	203.17	201.15	204.39	202.2	203.14	202.51	203.43	203.24	202.9	202.7	201.22	205.14	206.63	208.1	205.47	207.07	201.55	203.54	204.78	205.6	201.96	205.36	207.3	206.16	202.89	204.15	200.55	205.51	207.9	200.51	207.14
205.5	208.29	208.48	206.32	207.39	208.17	207.03	209.17	206.69	207.64	206.5	207.81	209.48	210.73	207.39	208.76	207.42	205.76	206.38	208.96	207.24	207.63	211.2	207.21	211.67	208.2	210.83	206.6	207.69	209.27	210.41	209.5	206.41	206.35	206.46	208.37	210.43	205.89	207.46	209.92	208.22	205.6	206.42	209.15	208.24	207.65	206.37	210.33	205.68	206.48
207.18	209.89	208	209.71	208.84	208.15	208.05	208.04	208.83	207.37	209.4	208.07	209.31	208.9	205.05	209.13	208.08	210.69	208.42	209.18	208.6	210.31	208.1	208.1	211.22	206.01	207.96	209.67	209.29	205.66	209.27	207.93	211.41	205.5	209.09	206.75	207.97	210.91	210.77	205.46	209.17	205.15	209.87	207.68	207.69	210.22	212.03	211.3	209.68	209.29
208.36	207.45	209.45	212.03	207.82	208.54	203.77	205.91	211.64	209.6	207.25	209.02	206.04	207.19	212.39	208.46	207.51	207.45	211.17	207.17	209.6	205.2	208.41	207.07	204.36	207.38	210.25	209.35	207.69	206.03	207.51	206.6	208.43	209.25	209.72	210.42	207.78	210.52	209.27	211.11	210.68	208.95	208.41	209.91	208.01	210.28	207.63	208.51	206.13	205.75
207.77	207.58	210.37	206.77	208.2	205.92	208.59	207.09	206.79	210.21	207.88	207.34	211.12	207.27	209.36	206.48	208.5	208.53	210.07	210.47	207.35	206.4	202.9	208.81	210.38	206.74	209.87	206.52	207.21	211.31	207.07	209.9	206	206.44	204.24	204.73	207.89	210.15	210.68	209.14	207.52	208.62	208.58	209.58	208.29	206.11	206.97	207.23	208.5	206.8
218.84	218.36	216.32	217.57	216.91	218.36	216.34	216.4	214.25	219.08	213.12	211.64	215.87	219.17	216.8	215.72	220.41	213.9	216.62	218.26	216.97	217.22	213.92	216.5	218.64	213.75	220.14	212.47	218.95	215.57	214.37	220.94	216.08	218.52	214.72	216.5	215.23	215.62	216	218.26	216.81	222.51	216.07	215.65	212.12	215.19	218.04	219.87	214.45	218.3
202.39	201.3	200.35	202.3	203.97	202.65	202.46	202.69	203.85	207.98	203.46	204.34	203.2	204.81	203.64	204.3	204.03	199.42	207.85	204.26	201.95	202.18	204.94	202.53	204.46	205.7	207.21	203.09	201.58	202.41	202.76	204.53	202.99	203.56	202.51	200.85	204.88	204.98	204.81	204.64	200.61	203.64	202.9	204.02	204.7	205.45	202.54	203.21	205.33	204.08
217.89	215.73	216.7	216.26	218.65	215.64	216.15	217.14	215.49	216.82	218.77	218.2	217.29	218.23	214.37	215.83	217.12	220	218.7	219.61	217.86	216.98	219.01	217.65	217.44	219.38	212.67	216.74	215.29	213.79	217.49	213.36	218.49	214.22	214.25	216.03	217.74	216.89	220.6	219.95	217.4	215.28	215.91	217.6	217.19	218.53	215.28	216.02	218.22	216.85
206.34	208.58	207.75	209.78	206.88	206.7	208.48	207.33	208.24	208.45	206.59	210.01	210.71	209.24	207.24	210.93	208.84	209.17	210.41	209.35	206.58	208.98	208.6	208.03	210.6	208.86	205.84	208.29	209.35	205.97	209.51	208.29	208.35	207.3	206.28	210.92	208.66	208.43	210.95	210.81	210.24	210.42	208.02	208.86	209.32	209.31	209.52	208.05	208.74	208.8
213.68	211.71	211.35	211.63	208.35	215.99	212.94	210.35	214	213.03	212.95	215.67	211.33	210.1	212.83	210.98	210.52	210.03	211.85	212.12	211.6	213.07	213.05	208.7	213.83	211.61	210.42	213.7	209.92	210.58	212.46	211.21	208.58	209.64	211.75	212.52	209.35	211.83	211.66	210.67	208.35	210.93	212.3	209.88	211.29	209.76	214.43	209.86	213.99	214.63
206.74	202.57	202.43	199.22	204	204.83	202.84	204.01	205.15	203.68	206.97	201.57	203.6	201.88	205.47	202.91	203.47	206.15	201.71	205.77	202.95	199.18	201.74	205.74	201.69	203.17	203.27	204.76	201.88	201.74	202	202.37	202.54	201.21	202.66	202.12	202.19	205.16	205.78	203.74	202.27	206.46	206.31	201.73	205.51	201.99	203.54	203.73	203.41	204.62
197.89	197.23	197.98	201.37	198.03	196.91	199.25	194.03	197.98	198.32	193.64	196.21	198.78	194.77	197.08	197.72	200.24	197.86	198.86	197.16	197.81	198.8	195.41	200.13	198.18	193.53	199.02	192.55	199.67	195.69	201.1	196.11	199.36	197.9	197.38	198.45	198.12	197.4	201.05	199.03	195.78	197.09	196.39	199.1	197.85	198.35	198.89	198.52	197.7	200.19
209.73	210.69	207.19	209.82	213.82	209.31	210.64	207.77	210.76	211.56	206.26	207.13	208.93	207.93	211.47	208.59	209.5	209.28	209.86	210.43	208.98	209.1	210.57	208.95	208.62	211.79	210.38	208.36	209.86	209.01	209.76	209.31	210.68	208.12	209.57	211.37	208.2	210.26	208.65	208.2	208.03	212.73	209.04	206.34	207.89	208.25	210.41	212.24	211.18	209.38
208.61	209.14	209.05	208.86	206.93	210.83	208.7	210.81	209.43	209.52	206.88	209.21	206.26	209.59	207.17	205.53	209.39	210.28	205.96	210.33	207.38	210.41	210.41	212.28	207.62	211.08	207.87	209.77	205.84	206.87	207.38	211.89	208.91	208.56	208.43	207.31	208.7	207.06	208.57	210.14	208.8	209.22	208.19	210.88	207.44	204.66	209.94	209.18	206.93	206.04
199.67	198.15	199.97	199.93	199.07	198.65	199.54	199.78	199.4	199.12	200.09	199.04	197.62	197.55	199.74	197.38	196.97	197.72	199.69	199.19	194.45	203.66	200.51	196.78	196.9	197.11	197.02	199.25	201.51	197.77	199.37	195.79	196.42	196.44	197.59	200.89	196.3	200.89	199.18	198.93	194.8	198.5	198.12	200.52	198.23	198.01	198.24	197.94	195.42	201.46
211.16	212.03	212.97	213.26	211.46	215.32	208.54	211.36	214.08	213.32	212.57	212.26	209.27	209.56	213.08	210.95	213.3	211.2	215.72	208.99	212.97	211.44	212.96	208.2	211.48	208.4	212.68	211.22	211.54	210.1	210.6	212.08	215.24	212.09	214.15	208.54	211.11	211.78	207.44	213.95	212.73	215.12	211.53	216.06	212.45	210.88	212.92	209.64	211.54	210.52
205.99	207.98	206.61	209.98	209.15	207.98	208.88	208.34	210.32	209.06	208.76	210.47	209.7	210.75	209.82	209.12	209.56	208.34	210.18	209.66	205.46	207.2	206.63	206.11	210.82	208.27	208.31	209.21	209.74	210.96	205.86	205.82	208.91	207.64	208.67	208.23	206.84	210.59	207.6	214.21	208.3	206.93	205.88	209.7	207.18	209.71	208.77	206.13	209.2	209.1
209.28	211.31	212.21	211.7	215.3	208.06	213.52	207.81	209.96	211.31	209.92	209.88	210.4	209.52	211.83	209.06	210.28	212.64	212.33	209.54	209.82	209.55	212.67	210.56	209.95	209.75	209.15	208.71	210.25	211.55	210.26	212.77	209.92	207.35	208.94	210.81	210.55	206.87	211.79	210.8	208.87	209.16	213.18	211.9	208.28	211.39	210.45	208.01	209.27	208.44
200.85	199.1	204.55	199.26	198.92	201.64	199.52	200.27	202.01	201.97	198.23	197.58	200.86	199.34	202.4	200.76	203.36	203.37	199.57	203.01	196.9	200.82	203.07	198.02	202.57	205.58	199.56	199.27	200.77	200.78	201.32	198.7	199.67	201.62	200.27	199.88	199.93	200.89	199.16	200.09	198.66	202.43	202.4	197.54	201.19	201.01	198.64	197.93	199.23	203.17
208.59	208.06	212.78	207.27	212.54	211.77	214.1	211.36	214.83	213.89	212.7	213.74	210.23	212.5	213.88	213.75	215.02	211.59	213.32	211.65	210.46	211.98	214.92	212.63	209.26	213.54	211.54	210.82	211.54	208.94	211.6	208.38	214.13	211.5	212.9	215.14	210.94	214.9	214	211.07	210.13	215.42	208.97	212.81	212.61	212.17	213.16	211.15	215.02	212.03
217.98	217.57	218.18	218.36	218.25	217.56	216.67	216.76	217.4	215.11	220.09	219.85	218.61	218.58	217.78	219.36	217.66	217.9	215.29	217.31	214.5	215.28	218.46	218.63	219.14	216.19	217.36	218.62	217.1	218.02	217.32	219.34	216.99	214.54	220.33	217.08	220.53	215.39	217.25	221.45	216.39	215.78	217.58	217.13	218.72	218.5	216.47	219.7	217.2	218.59
216.06	216.58	213.47	217.19	219.46	217.87	217.44	217.5	218.9	215.39	217.97	221.29	216.02	218.37	219.12	219.39	220.88	216.15	212.81	217.97	217.04	212.88	215.49	214.45	216.39	220.38	217.17	216.5	217.3	215.94	216.58	216.07	213.97	218.45	216.15	218.52	215.8	215.84	215.01	215.04	215	214.35	214.31	215.76	220.77	218.4	219.65	216.94	218.64	215.67
209.76	213.88	210.47	212.66	210.51	210.87	212.86	210.86	211.35	209.6	212.88	215.41	213.44	209.58	210.92	213.41	212.96	214.16	210.88	211.92	209.2	212.8	213.04	209.61	207.8	209.57	212.08	210.46	212.23	211.41	212.96	211.66	213.36	211.97	211.31	216.46	212.68	214.54	210.14	210.94	214.5	211.81	211.55	214.19	210.32	212.49	212.67	210.39	210.54	211.65
206.19	206.72	208.06	205.88	208.56	208.12	206.78	208.19	204.28	210.27	206.51	208.53	206.71	208.38	211.82	207.43	207.34	204.45	209.16	208.53	204.86	206.97	210.1	208.46	208.81	206.69	206.41	204.36	210.28	208.3	207.05	208.46	207.53	204.22	207.62	210.21	206.46	209.61	207.77	204.92	207.25	208.73	206.55	209.88	208.34	209.33	208.77	209.72	208.57	206.68
204.6	211.12	210.25	207.79	209.12	208.63	209.05	211.07	207.58	205.65	206.2	207.13	208.4	207.32	209.12	210.85	208.01	207.92	208.08	207.95	208.96	208.85	207.12	210.04	209.59	209.47	209.76	204.51	208.04	208.09	205.98	207.94	206.97	208.38	207.82	204.86	207.08	209.72	207.51	210.85	211.74	210.58	207.14	208.83	209.22	205.37	210.3	208.07	209.35	210.93
207.79	209.22	207.04	207.75	208.31	209.02	212.05	207.98	208.37	206.32	212.61	207.48	213.76	210.07	205.56	210.45	205.12	205.22	206.88	207.77	206.54	208.62	207.61	206.5	209.14	206.84	207.53	207.39	207.92	207.86	209.38	206.39	209.6	208.71	210.62	207.92	210.01	210.13	208.48	208.35	209.38	208.1	210.08	208.08	206.88	210.62	209.76	205.44	209.55	208.02
212.95	212.91	211.64	213.55	213.84	213.12	214.4	211.33	215.18	211.31	210.28	211.29	214.93	211.74	212.33	210.13	215.07	214.72	212.91	211.05	212.05	212.19	212.49	214.47	213.31	210.31	207.78	211.59	215.06	210.95	212.85	211.72	214.91	214.8	211.2	214.22	211.2	214.62	214.67	214.64	211.33	212.85	212.13	213.94	213.13	212.1	212.41	213.89	214.14	216.14
208.57	207.02	208.08	210.25	210.08	208.25	208.21	211.73	207.21	211.94	209.83	207.86	208.94	209.23	209.1	208	210.69	207.8	208.99	210.25	207.63	208.46	210	207.48	205.39	206.93	209.21	208.74	207.71	206.02	210.03	206.27	207.37	206.19	208.63	206.85	207.34	208.77	205.99	208.15	209.66	207.58	209.56	210.05	209.15	209.1	206.8	206.94	206.8	208.29
209.66	214.89	205.71	207.67	209.9	208.48	210.7	209.35	207.17	207.48	209.51	208.85	208.95	207.19	207.43	206.24	209.82	206.8	210.23	207.37	208.38	207.95	209.71	208.44	206.8	209.46	206.9	207.35	207.92	207.51	208.6	208.09	205.94	209.07	208.32	208.39	210.76	207.99	208.94	207.86	211.38	210.83	204.91	206.48	213.1	208.63	205.68	206.46	211.12	210.35
217.45	218.31	218.68	215.33	216.43	211.67	218.07	215.73	220.75	218.65	219.64	214.46	213.64	215.72	218.42	220.51	216.31	214.48	215.08	215.4	215.72	219.3	216.46	216.27	215.85	216.19	216.34	214.82	214.49	216.82	218.36	219.81	219.48	216.53	218.06	217.48	220.89	218.21	216.17	218.09	218.27	214.19	216.21	219.13	217.09	214.93	215.76	215.73	218.38	217.08
208.52	208.28	208.11	205.76	209.22	210.66	206.99	209.93	209.07	207.71	208.7	208.64	208.49	205.72	209.52	208.83	208.32	206.04	208.79	207.65	210.62	204.62	207.73	206.3	206.75	211.31	209.08	210.75	207.86	206.5	207.4	205.29	211.53	204.35	208.92	205.75	210.1	210.55	212.04	207.84	208.4	210.34	211.33	205.92	207.95	209.8	209.2	213.82	204.41	206.92
204	203.76	200.98	204.66	203.83	206.71	202.99	204.27	204.78	203.78	204.77	203.09	202.49	203.43	202.74	202.74	206.22	204.9	201.39	202.76	205.04	203.49	202.69	205.26	208.31	205.3	203.45	204.65	206.97	203.81	204.07	203.26	204.57	203.88	203.31	203.55	202.41	207.13	203.85	201.28	202.55	203.7	202.32	203.7	203.91	203.46	203.49	203.78	202.77	205.12
212.32	210.01	214.54	209.4	213.61	212.31	210.79	214.13	214.14	211.97	211.54	210.24	213.12	210.37	213.29	213.4	213.33	210.4	211.14	213.33	211.36	211.76	210.96	212.89	211.64	214.43	213.29	211.05	209.92	209.38	211.06	213.51	208.77	209.26	211.81	211.86	210.3	210.09	210.21	211.35	212.88	212.69	209.83	214.31	212.58	208.01	211.15	210.62	211.65	210.85
213.7	215.93	220.08	213.64	216.06	219.43	216.58	222.56	217.04	215.91	219.77	218.79	217.16	218.69	218.5	214.84	214.26	217.51	216.93	215.87	219.94	217.66	217.16	217.91	217.63	215.79	217.81	216.47	215.06	215.37	215.31	218.41	219.43	216.66	218.66	219.57	220.12	218.32	214.25	214.4	218.27	218.2	217.02	216.18	217.66	213.22	216.01	219.2	217.25	213.52
205.2	211.54	209.96	208.5	206.93	207.28	207.52	212.04	210.18	207.93	207.63	210.33	209.03	207.22	207.63	208.53	211.55	207.87	210.7	212.3	208.51	206.77	209.11	212.2	209.93	210.66	208.97	210.65	211.29	207.4	209.32	209.64	207.24	208.42	206.74	207.46	210.42	210.71	208.53	211.56	207.63	204.8	207.87	207.25	206.09	208.58	210.39	211.45	209.29	208.04
204.84	204.59	206.05	204.74	204.54	202.92	201.83	203.52	204.85	206.37	206.89	206.36	203.71	202.05	205.3	204.78	205.06	202.97	206.61	202.56	203.68	208.1	203.25	206.29	204.66	202.66	204.05	208.68	203.95	204.79	204.84	203.63	209.14	204.83	204	205.87	206.75	204.81	202.01	205.67	204.77	203.51	207.06	208.77	205.37	204.74	208.98	202.37	204.67	206.35
200.58	200.91	202.06	203.16	203.62	205.55	203.27	201.08	199.45	201.62	203.7	201.31	203.4	203.05	202.64	202.09	201.81	202.8	201.91	203.76	202.84	202.27	202.93	201.54	204.63	200.08	202.71	200.5	198.13	199.92	201.91	200.58	203.2	200.77	202.49	202.04	200.8	201.15	199.76	202.44	203.72	204.59	201.14	202.3	204.22	202.48	202.84	201.89	204.34	201.41
208.43	210.85	210.08	207.51	207.98	209.72	206.26	206.91	207.52	207.85	208.57	206.18	209.81	205.57	206.7	205.51	208.75	208.44	207.91	207.44	208.27	208.36	207.5	209.69	208.3	209.61	209.13	205.63	208.21	207.85	207.45	207.37	207.81	206.78	206.64	210.51	207.96	206.53	205.56	207.21	210.61	203.03	207.89	207.99	209.36	206.09	204.88	204.62	207.6	206.65
206.72	209.8	210.03	207.99	210.59	207.58	207.49	209.44	208.71	209.87	213.64	212.41	207.89	212.21	208.87	207.64	207.99	205.09	210.13	205.44	211.64	209.43	208.36	208.86	212.04	210.17	211.29	211.59	207.02	211.24	210.99	207.77	209.49	209.11	208.51	207.39	211.72	209.99	208.3	210.72	212.3	206.81	210.92	208.57	211.6	211.08	212.67	211.68	212.06	207.82
206.59	210.66	206.96	209.39	211.13	207.21	205.98	211.77	209.09	213.76	209.22	207.65	208.78	209.49	211.06	212.25	208.5	210.02	206.63	208.88	209.32	209.37	209.55	209.66	208.83	205.94	209.72	208.53	212.2	209.15	208.86	210.22	208.76	209.32	206.9	210.3	209.3	208.96	208.16	211.48	208.76	209.69	207.59	209.63	208.2	211.33	208.31	208.05	209.91	211.89
206.54	208.39	205.99	208.02	208.64	208.85	210.5	206.58	209.03	206.93	209.91	209.63	210.63	209.38	205.52	207.22	205.37	208.2	208.17	206.69	206.38	207.78	206.39	206.39	206.58	207.33	205.73	205.49	207.33	207.29	209.03	206.64	209.4	206.53	206.55	211.52	208.69	209.3	208.22	206.54	211.7	206.43	210.6	206.45	209.95	203.27	207.79	206.78	211.8	209.45
201.5	199.6	200.08	201.96	202.17	198.92	200.11	199.15	200.61	196.17	196.27	201.59	197.3	199.14	196.1	200.76	199.47	194.22	201.86	198.42	199.48	198.72	199.07	201.39	200.02	199.6	199.35	199.02	201.09	200.24	199.43	198.85	198.36	198.15	199.34	200.53	198.65	200.24	198.79	199.59	199.39	199.79	197.29	199.46	200.92	198.58	200.3	199.07	199.45	201.04
208.04	209.13	206.6	203.23	206.04	208.55	203.55	207.64	205.65	206.72	203.79	207.8	210.01	205.02	206.19	208.24	205.88	204.32	208.81	206.04	204.33	206.24	207.21	202.85	206.28	208.55	205.75	210.21	206.69	208.83	204.08	202.76	204.37	211.23	207.05	208.1	207.54	205.72	204.08	203.15	204.6	207.01	204.46	203.15	201.52	206.21	204.54	206.12	203.28	202.32
205.59	205.73	204.04	204.96	205.04	203.4	204.4	206.88	203.04	201.35	204.39	205.4	200.95	206.43	202.57	204.61	203.69	205.43	206.7	204.77	202.53	204.39	206.63	205.73	204.06	203.87	205.19	204.4	205.34	203.13	204.74	202.91	203.28	206.25	203.13	204.36	202.58	203.04	206.44	204.52	204.2	205.83	203.93	205.55	203.45	205.16	207.5	203	204.47	203.83
192	195.29	192.86	194.56	194.96	193.43	195.39	194.35	197.56	194.88	195.71	197.83	193.73	195.6	193.12	195.14	199.21	191.15	194.27	195.38	194.37	195.46	196.38	195.88	193.32	195.15	190.83	195.18	195.47	197.57	193.33	194.91	197.2	197.44	193.93	196.27	196.53	197.66	192.4	194.98	193.8	191.8	194.51	194.9	198.13	197.13	194.35	196.37	194.93	193.29
209.16	210.93	209.97	207.2	208.65	209.65	209.78	212.25	207.07	208.4	209.13	207.42	209.2	208.09	210.37	208.76	210.08	205.95	209.36	206.15	212.05	204.15	209.33	210.54	205.89	209.57	207.77	206.19	210.4	207.51	209.24	206.39	206.44	210.71	210.79	207.47	209.45	210.03	207.35	204.41	207.16	210.3	208.02	207.05	208.15	208.65	208.62	209.77	205.98	207.51
210.08	210.64	210.98	212.02	209.04	208.81	206.91	211.07	207.72	207.06	210.8	210.67	211.56	209.68	210.9	206.8	210.39	206.74	208.35	208.59	211.6	208.64	210.23	210.77	210.13	208.79	207.71	209.52	211.94	210.16	208.41	208.6	209.15	209.49	208.78	208.95	208.51	210.05	209.18	208.28	207.92	207.29	208.83	210.92	208.59	211.87	210.54	210.3	208.82	211.6
211.35	207.51	210.24	209.53	211.23	210.6	208.7	210.64	209.91	211.18	209.52	209.81	207.58	210.89	210.39	209.34	210.21	208.19	207.28	210.29	212.16	209.61	209.35	209.6	208.28	207.71	207.78	210.77	206.19	210.68	209.61	210.25	205.02	208.63	208.72	211.1	209.14	206.91	211.41	208.01	210.45	210.54	209.44	209.94	211.31	210.7	208.77	209.94	209.69	208.98
205.85	202.73	202.07	201.79	204.95	204.75	203.76	202.21	203.75	200.51	205.04	206.24	202.73	204.45	202.13	205.54	205.88	203.02	204.83	201.82	206.13	204.57	206.83	202.78	203.73	199.08	202.5	202.32	205.53	203.27	201.5	203.46	201.11	202.94	205.16	200.95	201.76	202.97	201.5	203.75	204.42	205.26	205.62	203.1	205.78	204.35	202.14	201.56	203.5	199.74
207.29	211.47	206.56	204.49	207.4	209.23	204.67	205.57	208.07	205.18	208.4	208.48	207.49	207.18	212.64	207.93	206.24	207.08	207.4	206.83	207.52	209.3	209.38	209.17	206.23	208.58	208.33	208.55	210.44	210.72	206.07	207	207.33	208.66	210.35	205.85	210.87	208.53	206.62	209.49	206.04	209.8	206.74	206.09	207.12	210.12	206.96	210.07	206.45	209.18
194.91	197.79	193.1	195.31	195.88	198.91	194.57	193.25	194.09	198	195.28	193.16	196.44	195.34	194.42	197.66	195.88	195.58	195.85	191.22	194.91	195.21	192.1	195.34	194.88	195.19	194.12	192.5	194.07	195.95	196.65	191.42	195.75	192.81	190.97	198.08	194.18	193.41	195.63	195.84	195.35	196.48	190.98	191.22	194.12	195.05	194.1	193.82	195.64	196.84
206.71	206.53	209.15	208.21	209.72	203.62	207.84	207.92	207.69	208.35	205.74	209.45	207.45	207.97	208.93	208.49	206.63	207.66	209.86	208.16	205.7	206.61	208.03	207.15	207.54	207.2	207.33	209.37	208.61	206.04	207.4	207.43	205.4	207.51	205.09	208.22	207.85	209.05	209.7	207.85	208.82	207.74	210.11	206.79	206.44	204.01	208.38	209.59	207.49	205.96
215.17	209.99	211.45	213.64	213.28	210.53	209.33	212.15	211.74	211.85	211.2	214.09	210.2	208.71	207.99	211.82	213.08	211.18	211.07	210.56	209.74	209.24	207.11	209.27	213.48	212.86	208.83	214.41	209.76	212.09	212.07	210.59	209.95	210.81	208.79	212.59	212.15	213.37	210.66	210.63	210.45	208.9	212.5	211.4	209.93	210.81	211.71	210.27	211.12	213.52
209.44	205.82	210.08	208.45	211.2	208.84	207.15	208.11	207.06	209.62	208.23	210	207.88	209.87	206.98	208.9	208.51	207.38	204.53	208.13	208.43	209.92	210.74	207.23	210.01	206.48	208.94	210.1	207.41	206.13	206.79	210.91	208.59	207.66	208.26	209.17	206.18	209.7	206.63	206.02	209.86	209.51	205.99	208.85	209.95	209.19	205.46	208.91	209.43	211.03
211.17	210.74	209.99	212.03	210.91	211.71	208.55	211.48	208.59	213.05	212.27	208.7	210.88	210.61	211.02	211.31	210.17	214.21	211.45	211.41	213.15	214.85	210.12	209.71	213.94	210.71	208.24	210.42	211.02	212.26	212.03	211.42	216.48	210.77	211.79	211.96	209.59	211.6	211.53	211.52	207.95	211.15	211.6	210.91	212.45	212.13	212.3	213.19	211.16	212.14
196.43	195.31	194.95	199.57	195.25	194.85	196.87	197.14	199.44	194.65	197.55	197.1	196.76	198.32	197.32	198.62	200.36	199.94	195.96	195.18	200.24	198	199.91	197.41	201.32	195.69	196.38	196.72	197.92	199.75	198.07	199.62	200.46	197.1	199.52	195.24	195.46	198.28	197.11	198.08	196.51	199.03	197.65	194.84	197.95	199.58	198.14	196.22	196.2	198.17
200.25	202.87	204.08	204.28	202.84	203.89	197.88	202.56	204.98	201.96	204.88	202.36	203.69	206.44	205.81	203.2	204.8	201.7	205.2	205.3	205.44	201.52	203.45	205.08	204.5	203.02	202.02	201.7	201.89	202.7	204.97	205.88	204.88	205.43	205.96	202.41	202.95	202.5	206.21	204.66	201.7	203.48	204.7	203.6	202.54	205.61	204.41	205.68	201.38	204.52
209.31	212.29	208.75	209.94	207.27	205.57	205.23	205.17	206.57	210.13	205.63	205.82	205.86	208.61	210.05	207.09	211.59	206.88	209.34	207.32	208.17	208.15	207.61	208.23	208.29	208.39	207.39	210.64	206.06	206.5	205.04	207.22	209.64	207.45	209.06	208.38	207.81	207.76	212.82	213.78	207.81	207.74	209.06	205.5	211.62	211.18	208.08	207.5	207.07	210.15
205.22	208.9	209.55	205.92	208.74	209.52	209.2	209.38	208.44	209.58	210.16	209.72	209.69	208.43	209.43	208.65	207.3	208.51	209.97	208.66	209.12	209.56	204.47	210.95	207.98	210.59	206.05	208.3	208.88	210.4	209.49	207.43	210.43	210.38	209.48	205.24	207.73	208.79	209.6	207.84	209.8	207.8	207.41	208.95	208.11	211.19	208.64	206.97	208.39	207.05
214.45	210.52	212.27	212.24	211.34	212.12	211.53	212.57	210.48	207.44	209.75	212.33	210.22	211.97	211.81	214.62	212.26	213.94	209.35	211.96	209.54	210.8	213.6	211.94	210.65	214.57	214.22	209.85	214.21	211.02	212.26	212.31	210.75	212.21	211.76	213.9	212.33	209.91	212.69	212.57	210.5	213.24	210.04	211.7	211.89	209.96	208.93	210.08	211.66	211.11
215.07	215.17	218.72	218.68	217.67	215.96	214.06	219.81	218.19	218.44	216.43	217	217.01	214.64	214.88	214.9	216.21	216.63	218.33	214.19	214.89	217.03	217.94	217.94	218.97	218.21	218.44	218.12	213.22	217.49	219.24	217.5	214.09	215.99	218.73	218.21	218.51	221.1	214.06	218.06	217.25	217.25	218.74	217.08	214.91	217.61	218.1	217.52	217.52	216.78
210.36	211.32	211.43	218.5	212.23	209.76	212.74	208.79	213.74	213.21	212.86	212.27	211.54	213.49	211.6	211.74	210.6	214.07	208.14	210.31	214.84	213.16	213.17	214.09	213.36	209.82	213.81	210.67	215.79	212.87	213.08	214.48	210.5	212.23	210.51	212.8	210.45	211.24	214.21	213.15	209.69	209.59	210.73	214.26	214.53	211.06	212.26	214.11	211.02	213.07
210.26	214.71	212.77	210.76	212.07	215.36	215.34	214.5	212.44	210.51	211.57	212.65	215.68	211.8	213.82	215.41	210.19	213.66	211.21	213.94	215.47	212.46	211.36	216	211.14	213.81	214.01	214.92	215.92	211.61	213.65	212.35	214.76	214.52	214.28	212.58	215.42	213.29	213.3	214.2	214.59	212.58	216.88	213.39	215.19	208.19	216.33	209.35	211.95	213.46
210.72	207.68	210.27	207.75	206.51	207.77	207.58	209.81	211.14	209.47	208.59	209.68	207.28	210.41	209.27	210.81	206.36	208.17	207.3	209.17	207.05	206.23	208.3	211.85	209.14	208.57	208.83	209.62	209.93	207.16	207.93	209.35	207.86	210.06	210.28	206.2	206.96	210.43	207.38	208.73	209.81	208.31	207.71	208.67	209.16	211.76	207.1	205.48	207.48	209.83
207.29	207.63	208.43	210.56	206.08	206.26	208.77	205.14	204.65	206.39	206.68	210.22	205.57	207.17	209.08	207.69	207.08	210.74	210.95	210.91	206.72	206.59	207.9	206	207.07	207.56	207.55	210.38	209.57	209.42	208.95	203.9	205.35	206.54	209.38	207.44	209.86	206.58	208.72	206.8	209.11	208.23	208.27	206.87	203.44	205.53	207.83	204.1	209.83	207.56
206.72	203.49	206.92	205.71	203.45	207.98	207.48	205.4	201.17	205.13	208.32	204.7	203.03	203.45	202.63	207.69	204.8	204.71	200.79	204.15	205.17	205.34	206.76	205.38	204.66	203.19	206.2	203.61	202.41	203	204.84	204.78	203.65	204.47	205.48	204.96	204.71	205.96	206.55	204.59	202.4	203.56	203.6	203.03	205.2	205.55	203.15	204.93	207.56	203.86
208.43	209.37	206.41	204.64	209.12	206.08	202.89	204.4	207.14	205.32	200.78	205.52	208.15	206.3	205.83	207.25	204.6	204.47	208.15	206.18	211.14	206.07	207.48	206.19	205.24	205.28	204.51	208.83	206.91	205.7	203.51	203.76	206.73	205.96	206.26	204.01	204.34	204.69	206.19	203.64	205.3	203.71	205.02	206.03	208.5	203.3	202.17	207.99	205.15	204.05
205.47	207.21	203.86	201.36	205.13	204.35	208.7	206.11	204.85	203.62	207.18	205.6	203.49	204.67	203.11	204.65	203.75	207.01	205.93	203.79	208.12	202.67	206.93	205.63	205.41	204.74	203.53	204.31	202.39	207.27	200.69	203.16	200.79	206.77	207.6	202.65	206.54	204.12	205.42	202.06	202.79	203.51	206.02	206.19	206.47	205.49	201.95	202.66	200.3	203.98
209.82	209.32	209.1	209.7	208.9	210.79	212.27	210.36	210.35	210.61	207.91	209.89	207.09	210.45	210.41	207.82	209.33	209.42	210.33	210.68	209.86	209.39	210.5	212.02	208.82	210.69	206.99	211.03	208.95	212.2	209.35	211.62	207.89	210.15	210.94	206.4	212.88	210.72	207.42	209.17	209.59	207.32	210.84	211.09	206.77	208.5	209.82	210.51	210.54	208.49
216.69	217.36	214.57	220.23	215.23	216	213.46	217.4	215.89	219.16	217.34	213.18	219.93	216.66	216.28	220.11	220.88	216	220.03	216.04	217.13	216.31	214.3	218.5	213.12	213.53	217.48	218.82	217.28	216.98	218.06	216.79	217.38	216.94	220.46	218.4	217.34	218.87	215.44	218.51	215.01	214.5	220.27	217.4	217.44	219.01	217.37	216.5	217.06	216.81
209.45	210.07	209.31	208.6	205.71	207.55	207.19	205.65	207.72	207.51	209.75	207.6	210.7	206.71	208.79	208.91	208.89	211.21	207.18	208.76	210.06	207.47	206.58	208.92	207.75	209.65	210.54	209.89	208.72	209.01	207.37	212.24	209.46	209.92	208.77	208.64	209.23	204.56	207.59	205.5	209.8	212.04	207.2	210.31	206.04	208.74	205.7	205.97	208.09	210.36
208.45	207.33	208.09	205.99	207.03	205.33	208.39	203.41	205.81	206.08	207.89	204.84	207.14	205.79	206.05	206.13	204.98	205.72	207.68	204.93	207.5	205.45	206.24	208.68	204.5	203.38	202.48	204.17	206.59	204.49	204.82	206.04	206.42	205.9	204.85	206.71	207.16	206.96	207.2	204.97	205.13	206.59	208.42	205.15	205.93	206.45	205.66	204.99	207.83	206.7
209.37	209.46	209.22	209.29	208.66	208.89	211.19	206.11	209.67	207.27	209.41	208.35	207.64	205.99	211.05	206.99	210.28	210.02	209.02	208.97	208.99	210.51	208.66	211.86	208.17	208.9	211.5	209.88	210.07	207.9	210.39	207.65	206.48	208.74	207.15	207.55	210.07	208.38	208.43	210.74	206.98	209.31	208.99	210.56	207.6	209	206.2	209.26	209.92	207.61
203.73	203.3	203.39	204.4	205.8	204.62	200.44	200.3	200.41	203.74	203.61	201.52	202.45	204.38	206.25	203.11	201.53	206.49	199.5	202.76	206.39	200.1	202.86	201.94	202.83	202.34	203.01	203.04	200.28	200.02	202.71	201.96	201.44	200.88	203.34	203.04	202.91	203.76	204.44	201.83	202.36	201.04	202.18	204.4	204.13	200.97	201.92	206.92	203.26	200.62
213.89	214.57	214.63	212.32	215.21	216.02	214.37	212.29	213.37	212.82	213.47	211.81	207.83	217.04	213.89	213.43	212.81	209.12	212.79	211.69	216.01	213.54	214.1	212.73	214.57	212.34	214.09	212.74	212.76	215.92	212.52	216.78	212.2	215.64	213.21	216.1	210.88	211.9	217.13	216.47	213.28	212.8	210.14	214.39	214.75	215.16	213.44	214.59	213.74	213.37
196.13	202.79	201.08	199.41	199.37	199.3	199.26	201.17	194.76	200.59	198.82	202.49	194.73	196.78	195.85	199.76	199.89	199.88	199.59	196.96	201.05	201.13	200.55	198.4	197.28	197.82	196.38	196.76	197.62	200.7	200.5	200.1	197.92	196.66	198.08	195.49	204.57	200.64	198.28	199.85	199.85	202.56	197.59	203.2	199.44	197.86	198.69	197.33	198.39	198.98
207.17	210.57	209.71	207.49	209.93	207.41	206.82	208.6	208.65	208.2	208.5	205.64	205.92	204.36	208.8	206.05	206.47	207.23	207.42	209.76	207.43	208.71	205.75	205.86	207.09	207.64	208.78	208.43	208.46	206.38	207.45	205.89	207.86	207.33	204.73	206.85	208.05	209.23	208.01	208.26	208.29	206.46	208.72	206.97	209.87	207.96	208	209.82	208.69	204.25
208.86	208.15	208.44	209.71	211.03	209.11	210.95	208.41	211.24	208.18	204.06	208.47	210.98	204.6	210.75	205.24	207	208.55	208.19	211.98	209.09	208.93	209.1	211.11	207.58	208.95	205.49	209.66	210.67	209.67	211.48	206.78	209.15	208.23	207.35	211.3	206.64	210.52	208.83	209.47	211.61	210.54	213.97	208.31	204.29	208.42	209.91	205.78	208.88	207.49
210.26	210.93	212.73	211.23	215.91	213.4	210.31	212.28	209.58	212.29	211.43	209.6	213.85	211.94	209.2	214.87	212.88	211.15	210.63	212.66	208.71	210.91	210.59	213.06	207.22	211.02	211.89	210.83	210.67	213.4	211.87	212.17	215.31	211.18	213.86	209.32	214.9	208.74	210.83	212.92	208.98	214.38	211.26	214.26	209.66	210.44	212.45	211.9	209.03	213.98
213.87	211.71	212.39	212.2	214.17	212.75	211.98	213.69	209.59	210.48	211.54	210.87	209.15	212.23	208.71	208.24	210.92	214.26	209.36	211.37	208.17	212.08	208.83	213.95	210.84	212.65	210.75	211.65	213.47	211.97	208.36	212.34	208.99	213.16	211.16	210.01	211.99	212.51	211.14	211.02	210.77	209.66	212.03	212.76	214.9	208.18	208.5	213.08	211.83	207.27
206.92	209.81	210.08	210.17	204.92	209.62	208.07	206.27	207.33	209.2	209.14	208.91	206.12	209.5	207.88	210.5	201.87	206.09	208.28	206.04	205.38	209.23	208.48	206.98	207.46	209.84	205.53	206.75	209.41	204.15	206.79	209.34	206.91	207.06	211.03	205.19	208.1	208.62	204.65	208.99	211.22	208.8	208.29	206.13	209.35	208.3	206.31	208.51	210.54	206.22
220.79	215.23	218.44	216.27	215.61	212.36	214.44	216.97	217.3	216.87	219.59	217.16	214.9	215.93	215.52	219.82	217.14	218.54	220.25	217.79	215.6	216.64	216.28	220.32	217.01	219.71	217.91	216.03	215.21	217.69	218.06	218.65	214.96	218	220.35	218.18	217.29	217.6	215.83	216.24	215.24	218.35	217.74	212.77	214.42	216.11	217.61	217.23	218.91	218.84
205.19	208.78	202.73	203.05	206.27	201.81	207.16	203.9	205.39	206.08	206.2	205.02	202.91	206.13	200.95	202.51	208.32	204.79	206.01	203.09	207.03	205.44	202.34	205.64	201.96	205.28	202.88	205.08	204.9	204.73	205.41	207.6	208.44	202.39	207.5	207.33	204.98	204.56	205.02	206.79	203.91	200.35	205.34	204.14	206.61	204.35	207.45	204.84	204.95	204.26
208.13	212.26	206.42	205.55	209.28	206.77	208.84	209.39	206.73	208.44	209.55	212.54	207.69	206.66	207.88	208.47	205.99	209.41	206.43	207.21	207.95	206.19	206.02	209.57	210.09	207.06	210.71	207.51	206.29	207.03	205.17	204.08	208.69	208.25	210.21	207.74	206.41	208.85	208.03	206.84	207.45	206.37	206.02	205.63	205.88	206.48	207.79	207.41	209.6	208.02
213.93	212.75	213.59	213.82	207.87	212.95	210.93	212.62	214.04	209.25	212.15	212.09	211.04	209.55	211.53	208.1	213.88	213.23	208.95	212.03	214.34	209.93	209.62	215.5	210.08	209.88	214.39	210.09	211.57	213.53	208.88	214.08	211.67	212.34	214.37	211.51	213.03	213.25	212.12	209.35	209.49	210.86	213.24	210.46	210.06	214	213.52	212.18	213.51	208.06
204.67	203.58	203.31	204.87	203.66	204.58	205.71	204.96	204.04	204.65	206.91	205.2	203.66	205.42	208.7	204.55	202.96	206.06	203.44	203.39	206.87	200.88	207.73	206.78	204.12	203.96	204.13	207.02	200.74	203.54	204.84	202.86	205.75	206.57	201.95	204.06	205.3	204.58	203.79	202.17	206.22	204.62	205.13	207.91	203.41	206.48	205.48	205.65	204.82	205.93
198.02	202.71	197.34	202.14	202.45	199.22	200.14	202.5	201.55	203.64	199.91	201.42	200.07	199.97	199.61	204.6	202.36	202.26	200.12	207.48	202.34	199.45	198.52	201.38	196.71	203.41	198.08	204.06	199.78	200.23	198.88	199.69	203.31	201.76	199.24	203.69	200.31	201.28	201.61	199.57	202.68	203.85	201.61	202.5	202.13	199.74	201.56	202.77	201.84	202.98
210.93	209.54	210.01	208.81	210.18	211.37	210.21	213.43	212.74	207.68	212.93	211.07	213.4	211.77	212.21	206.8	214.12	210.4	214.12	210.84	209.63	212.97	211	206.78	210.85	209.25	210.49	210.77	212.9	211.76	211.43	212.84	212.66	211.1	208.86	211.16	214.95	211.06	210.69	214.55	215.07	213.54	210.16	208.62	208.37	208.76	214.31	213.44	212.58	209.84
210.38	210.49	210.07	210.41	207.87	204.96	211.14	211.06	205.47	207.43	208.91	210.5	208.93	212.5	208.4	209.03	209.3	211.06	206.17	209.78	212.15	210.54	213	210.7	212.37	209.93	207.95	204.97	211.02	208.96	208	207.82	208.02	211.18	208.84	210.44	209.11	205.95	209.85	210.98	207.88	209.08	206.38	209.16	210.02	210.08	210.19	211.07	210.66	208.73
214.43	209.71	213.09	209.08	216.4	215.91	211.34	213.05	213.73	213.41	210.62	211.42	210.46	215.49	211.86	211.06	211.43	209.75	215.11	212.2	214.42	212	211.5	211.86	212.46	210.78	211.21	213.96	211.77	212.1	213.13	211.99	213.06	209.29	209.62	210.8	211.69	210.5	212.94	210.3	211.7	214.21	213.42	213.33	212.38	211.33	215.49	212.91	210.14	213.14
204.72	205.71	206.3	203.87	203.34	202.22	205.19	203.16	204.52	203.19	203.46	204.15	201.67	204.72	200.84	202.47	202.87	202.58	202.25	201.51	204.68	203.24	203.46	203.65	204.39	204.33	204.93	203.29	204.39	201.61	201	202.78	204.84	205.51	201.78	202.85	203.16	201.13	203.55	200.22	203.01	204.84	206.24	201.91	202.17	206.13	201.67	204.93	205.12	204.78
203.55	201.21	202.34	202.68	203.35	205.59	204.69	204.15	203.59	203.95	203.11	203.86	203.84	204.27	201.71	203.99	207.4	203.49	201.42	203.69	205.55	204.75	205.71	205.01	200.25	203.59	204.03	205.14	202.24	204.43	203.8	205.61	201.57	204.44	204.11	205.59	204.5	201.91	204.19	201.6	206.96	201.95	204.54	205.73	207.08	207.04	202.37	204.46	206.54	204.3
210.34	207.95	209.54	208.88	207.92	208.69	209.22	210.66	209.98	206.95	206.18	209.67	210.69	211.62	208.35	208.64	209.2	211.49	207.37	208.23	210.08	208.28	208.27	209.56	208.08	207.72	207.29	209.33	211.78	207.94	210.25	209.45	208.7	207.77	206.48	209.22	210.54	210.28	209.21	209.2	205.28	211.97	207.87	207.95	209.73	207.95	205.03	210.77	211.82	208.65
212.53	212.17	213.66	213.89	213.69	212.71	212.25	213.45	213.72	212.27	213.99	214.28	211.38	215.74	213.58	213.56	215.7	214.89	212.82	213.57	215.56	214.05	211.07	217.95	211.88	211.01	215.47	213.63	211.06	213.77	214.4	215	213.41	212.63	212.31	214.86	216.63	213.57	216.89	215.8	215.02	216.08	214.5	214.36	214.94	216.09	213.93	212.4	215.64	213.54
199.37	196.94	202.83	202.68	200.2	196.21	198.08	197.94	200.08	199.19	200.25	200.31	200.23	198.28	198.8	202.95	201.62	201.1	200.73	201.76	198.57	199.53	197.39	202.74	201.3	198.57	203.42	202.12	199.17	200.4	198.82	201.73	200.59	201.15	202.96	201.49	200.71	198.11	201.06	198.05	197.1	198.06	201.31	197.91	200.78	198.49	198.61	201.5	197.64	198.56
195.86	193.51	196.56	194.32	194.5	193.15	195.72	192.21	192.21	194.86	193.03	194.08	195.59	194.1	195.42	195.01	193.07	194.06	193.59	197.57	194.52	192.7	195.12	194.14	193.77	196.26	196.3	196.08	193.25	195.7	195.8	192.81	195.25	198.59	194.1	193.14	198.29	196.17	193.55	195.37	195.94	194.64	195.86	191.42	195.78	196.09	191.86	195.18	195.82	193.15
203.21	205.31	201.04	203.84	202.09	206.5	202.06	204.27	203.26	202.53	205.21	201.06	202.99	204.48	208.11	201.71	205.65	202.14	205.19	202.36	200.54	202.02	203.67	205.01	205.53	204.44	202.23	206.93	205.99	201.33	204.25	201.75	204.02	206.26	201.03	203.89	201.71	203.7	204.36	203.47	204.43	201.53	202.67	203.52	202.86	201.95	204.35	203.02	206.32	204.75
201.69	199.73	203.14	199.13	199.94	201.82	198.53	196.52	204.28	202.75	200.72	199.75	198.65	200.74	198.84	200.23	202.6	199.97	202.99	199.23	200.34	198.55	202.9	200.65	201.11	204.33	205.47	198.18	199.75	201.72	200.3	199.27	201.71	202.34	198.71	201.26	202.66	199.66	197.12	198.23	201.17	199.23	198.39	199.52	197.78	198.18	203.71	201.44	198.56	202.62
205.53	201.64	203.37	203.06	204.24	205.22	202.93	201.88	201.77	204.34	207.16	206.14	201.63	204.73	205.2	200.94	201.05	201.47	200.77	206.21	201.91	201.28	202.4	199.59	204.07	200.76	202.8	201.36	200.28	203.68	201.75	202.49	202.83	204.37	203.81	203.66	202.52	201.02	203.18	205.5	200.38	201.54	202.94	203.2	203.42	202.33	203.92	204.99	202.19	203.51
197.48	201.17	200.05	200.93	200.42	201.15	200.51	198.37	200.65	199.78	203.81	200.83	202.42	197.22	199.2	197.01	201.77	200.91	202.16	198.64	198.52	201.07	202.68	201.06	204.65	199.93	200.62	201.11	199.17	203.08	200.15	202.39	197.9	197.11	199.32	200.76	197.08	200.65	200.36	200.93	200.65	199.23	200.17	200.03	202.64	200.4	199.64	200.23	202.97	198
205.21	208.81	205.63	209.65	208.02	206.81	208.65	208.36	209.62	206.48	208.77	206.07	205.42	207.15	209.22	207.48	204.13	208	209.59	207.1	207.72	209.91	205.5	212.75	204.06	208.74	207.72	206.65	207.11	206.5	207.63	208.12	207.39	208.83	208.56	206.22	209.47	212.52	207.56	208.41	205.76	207.53	207.04	209.58	207.15	208.74	207.95	209.31	209.64	208.71
208.78	207.2	209.79	207.57	209.67	208.19	210.41	206.93	206.25	208.34	210.36	207.24	208.52	207.74	210.17	210.52	207.18	207.05	210	206.91	209.1	205.54	209.89	208.55	209.68	208.94	210.56	208.25	211.33	207.74	208.6	208.33	205.19	205.91	207.16	207.6	207.68	207.81	207.99	209.75	210.35	208.37	207.9	208.74	209.21	207.38	208.88	206.54	208.14	209.15
208.53	205.61	209.99	205.57	208.35	206.18	209.73	208.65	209.3	207.7	207.9	207.44	203.69	207.25	206.9	206.48	208.05	205.93	206.88	202.76	207.74	210.38	208.68	207.24	207.8	206.53	206.38	204.36	210.18	207.41	204.67	207.17	207.9	208.28	209.79	209.86	204.91	209.01	207.42	207.19	207.01	210.4	207.33	205.85	210.96	208.01	205.52	206.05	206.25	210.04
208.25	205.72	199.15	203.43	203.07	203.93	201.66	204.96	204.12	205.6	206.18	205.37	204.7	205.79	205.83	206.65	203.85	202.29	206.42	202.61	207.71	202.21	206.58	207.82	203.86	204.83	205.7	203.39	205.59	205.76	204.72	205.07	205.9	205.57	204.09	206.32	208.74	202.33	205.03	204.18	204.73	202.9	204.85	203.73	203.45	204.32	204.2	201.77	204.91	204.5
210.87	209.84	206.5	206.04	209.69	208.11	212.78	208.87	209.58	209.79	208.96	209.12	208.47	211.98	205.85	209.36	205.49	208.57	210.34	212.53	209.24	208.65	207.77	208.45	208.97	212.9	208.34	210.97	211.12	209.53	206.99	212.87	209.7	208.35	211.12	206.95	210.24	210.88	207.4	209.05	212.66	212.12	210.75	207.14	209.4	210.68	211.64	209.89	208.73	208.99
198.86	199.61	196.7	200.44	197.94	199.18	198.01	204.58	197.68	198.93	198.72	198.68	200.36	202.56	197.78	200.55	197.76	197.18	200.16	198.86	196.43	197.66	197.98	198.67	199.06	196.89	200.11	196.52	202.57	199.09	202.97	198.03	204.16	197.38	200.06	199.15	199.65	198.86	199.34	199.48	196.38	198.23	202.22	198.64	198.9	201.45	201.98	201.15	201.9	199.1
200.31	200.87	201.3	198.46	202.49	200.02	197.37	200.63	197.52	199.4	201.04	200.29	200.75	198.96	202.81	200.63	199.58	197.84	198.35	196.6	201.81	201.66	198.59	201.29	198.26	202.65	199.02	200.66	200.12	199.39	199.92	202.56	200.55	199.08	200.68	199.68	200.58	201.12	200.33	201.97	200.87	202.53	199.51	197.3	201.74	200.83	201.89	200.31	201.94	199.02
203.42	204.26	203.22	204.58	203.88	203.87	206.88	206.18	203.78	205.58	206.74	204.93	207.35	205.31	205.76	205.63	200.45	207.17	208.75	203.62	201.21	204.82	205.26	202.95	204.59	205.28	200.81	204.19	205.02	202.73	204.17	202.02	205.32	206.02	205.98	206.11	206.73	204.02	203.57	202.53	203.45	208.09	202.26	204.15	202.63	203.52	206.05	205.07	203.23	202.71
200.57	204.56	201.33	201.13	205.59	203.01	199.36	197.79	199.92	199.94	200.97	199.47	205.03	201.01	196.3	200.63	201.17	199.86	199.75	201.98	202.44	200.89	202.09	199.04	205.57	201.96	202.22	203.67	202.63	201.88	202.03	203.13	201.46	203.93	201.54	202.46	197.16	198.04	201.13	202.27	200.02	203.89	200.22	201.16	201.05	198.54	199.01	201.37	200.5	200.55
200.79	199.8	201.35	200.26	198.71	199.38	196.69	196.76	201.16	204.05	200.86	201.55	199.62	197.63	202.25	200.32	198.2	198.99	200.09	199.12	198.39	201.43	199.08	198.13	200.39	200.39	201.64	199.41	201.55	201.82	198.38	200.92	201.39	197.44	202.01	196.71	199.58	198.96	198.51	198.66	201.96	196.84	200.83	198.45	196.92	199.35	198.14	200.86	198.69	195.96
215.55	217.2	218.8	216.87	217.61	219.53	217.42	217.05	217.42	215.64	217.75	218.77	218.39	213.05	219.16	216.29	219.77	219.28	216.3	217.73	218.63	213.53	216.31	216.51	216.15	215.95	216.22	218.41	215.97	218.34	214.76	216.17	216.24	218.29	216.62	214.71	219.21	215.91	218.4	217.51	217.87	215.7	213.74	216.17	217.88	218.03	216.9	216.33	216.76	215.32
217.27	217.04	217.97	218.36	219.55	220.78	219.3	216.01	215.89	215.58	222.04	219.94	216.56	217.61	220.99	215.25	217.36	218.25	219.66	220.45	216.88	214.61	220.55	221.44	214.76	216.28	216.34	216.85	217.5	216	220.75	219.73	218.98	216.57	217.63	218.6	216.73	219.27	218.69	218.56	220.46	216	222.84	218.63	217.7	217.5	218.13	219.57	218.5	220.39
209.02	207.51	209.37	204.95	206.99	208.79	205.41	206.12	210.69	207.92	207.53	210.28	205.38	204.15	207.07	203.35	204.99	209.46	206.85	208.55	205.41	210.38	210.04	208.78	209.41	209.66	209.1	208.47	208.4	209.67	209.09	205.29	206.91	210.54	208.18	209.47	206.63	208.79	206.65	208.6	209.15	205.23	206.58	210.1	207.64	209.51	206.7	205.24	209.86	204.9
202.41	202.57	206.34	199.15	204.63	205.38	201.8	202.67	201.52	203.18	205.63	203.08	203.44	202.64	204.04	204.86	200.33	207.47	205.28	203.63	204.23	202.44	202.72	202.39	203.92	203.15	202.55	203.57	203.64	201.72	205.86	205.92	205.28	200.75	205.8	201.89	201.84	205.16	202.23	202.85	203.83	202.54	200.99	201.49	202.99	201.5	202.66	200.67	203.46	203.97
207.07	206.68	204.48	211.64	204.68	205.9	206.49	206.72	206.8	209.2	207.79	209.59	203.18	207.87	209.11	209.38	206.47	208.08	210.05	208.86	211.89	207.31	206.97	205	206.78	209.27	204.98	208.85	205.7	205.54	210.19	206.99	206.04	207.56	210.21	208.68	206.64	209.09	209.12	209.39	205.66	211.83	207.04	207.53	207.82	205.84	209.69	207.96	206.94	208.31
203.21	204.16	200.99	205.07	203.69	203.15	201.97	203.16	203.28	203.31	205.07	203.28	204.05	205.82	207.6	203.38	206.18	204.67	202.69	204.53	202.53	205.72	203.14	204.8	201.78	204.33	202.69	207.51	205.83	203.56	204.69	203.92	205.15	203.16	204.65	203.88	204.08	205.75	204.65	203.58	204.95	201.1	202.07	204.43	202.37	202.03	201.36	203.63	203.62	201.82
219.51	216.72	215.76	213.91	216.36	219.65	218.79	213.9	216.46	218.08	218.56	214.86	216.43	213.47	218.14	213.25	216.19	215.62	215.99	216.51	217.13	214.45	217.37	216.35	218.24	217.4	218.65	214.75	216.51	216.31	219.13	215.75	215.79	214.27	216.23	217.06	216.96	217.68	216.22	216.99	218.62	216.78	221.94	214.8	214.21	216.52	221.73	218.72	217.5	216.39
194.81	191.82	194.18	196.81	192.87	193.7	194.94	195.04	191.25	195.16	196.4	193.01	195.35	194.26	195.97	193.61	193.49	193.83	194.17	195.03	195.23	191.85	191.6	193.41	193.65	196.26	194.8	192.37	196.3	194.42	191.26	192.35	191.37	195.27	195.37	193.16	193.19	193.49	192.02	193.9	193.86	195.12	194.28	195.52	194.62	195.16	193.93	194.49	190.52	197.3
202.29	201	197.06	201.65	201.89	198.66	201.03	200.66	200.22	201.54	196.75	200.57	200.9	201.23	202.07	201.44	203.69	199.45	199.89	200.32	200.22	198.6	198.74	199.64	198.25	200.26	199.86	204.69	200.14	201.81	199.5	197.31	199.65	200.58	196.85	199.85	197.62	203.51	199.44	198.15	197.63	201.55	197.66	198.27	199	200.44	201.17	201.52	202.17	202.4
204.34	204.8	204.59	202.76	204.01	204.85	204.84	203.86	201.99	204.63	202.02	200.86	201.86	207.39	204.78	201.59	203.84	204.38	203.63	202.69	206.45	200.19	206.16	205.49	203.54	204.86	201.66	203.25	199.52	203.39	201.78	203.53	205.84	205.03	204.92	205.49	206.18	203.92	202.55	201.36	202.78	205.7	207.77	201.3	203.52	204.78	205.14	207.18	203.7	202.44
208.03	210.05	207.03	210.87	208.62	206.44	209.67	209.34	207.6	207.32	208.59	206.79	208.61	208.05	205.27	213.6	207.41	208.64	211.37	207.18	209.11	209.03	208.89	208.41	209.11	208.68	207.28	209.77	207.34	208.43	207.74	204.4	209.17	208.68	208.06	206.84	206.6	205.45	208.06	208.95	208.75	208.84	209.75	204.86	207.05	209.13	208.76	207.79	211.01	208.52
214.53	215.65	216.49	214.71	215.86	218.18	218.56	216.05	218.31	220.33	217.51	219.54	218.02	215.62	216.69	221.07	217.19	216.19	217.71	217.09	214.75	214.02	218.83	220.03	218.05	215.5	215.2	214.19	219.24	215.23	216.89	215.46	218.03	219.37	217.28	220.32	215.66	217.9	213.45	219.3	216.76	215.78	216.2	217.73	219.34	216.28	216.1	218.29	216.8	216.84
216.86	215.52	221.45	219.94	216.84	219.38	218.19	220	216.26	218.53	218.49	217.04	214.82	218.86	217.37	218.61	217.05	219.5	214.01	218.19	216.44	216.77	216.91	216.9	221.07	218.19	218.73	217.3	219.23	217.55	220.29	217.36	221	216.63	218.09	216.51	218.87	218.39	217.13	217.61	216.41	217.82	216.46	220.13	220.21	218.29	218.77	220.07	216.05	216.89
208.36	206.79	207.41	208.45	213.66	208.02	209.55	209.24	204.1	205.44	208.35	208.66	209.86	210.65	208.61	209.58	207.29	210.83	212.05	210.64	211.47	208.12	205.22	205.68	211.05	208.94	208.18	208.92	207.45	206.05	209.24	210.27	207.55	208.77	208.5	210.59	205.74	209.21	210.32	207.05	207.78	210.7	207.52	209.73	208.35	210.3	209.75	209.42	208.01	207.34
203.37	203.44	205.1	205.09	202.27	202.31	202.29	205.79	203.39	202.52	203.13	205.8	207.28	204.6	207.32	201.83	206.17	200.42	202.49	201.37	203.67	200.62	201.91	208.81	204.2	199.93	201.01	205.05	201.36	202.2	203.48	205.61	202.44	206.14	203.9	206.3	204.66	202.84	203.66	202.71	202.81	199.98	203.84	205.42	204.83	204.85	202.53	203.64	202.54	204.72
206.84	207.64	207.01	212.16	209.36	209	210.52	206.84	208.73	208.64	210.39	209.27	209.95	211.08	211.19	213.62	207.75	210.86	209.51	207.79	210.81	207.67	210.17	208.53	209.81	207.18	211.12	209.28	205.7	207.96	207.47	210.33	209.29	205.9	208.94	206.59	208.66	210.87	210.06	209.29	208.08	208.11	210.16	208.22	207.28	209.01	208.39	209.5	206.74	206.73
206.02	203.42	201.93	206.97	205.73	204.28	204.8	203.41	202.42	201.96	201.87	200.39	202.66	198.21	204.86	200.79	203.32	203.1	204.87	201.67	201	204.29	202.67	207.11	206.27	202.94	203.66	205.43	204.37	201.91	205	201.54	204.61	200.85	204.12	205.66	201.44	205.02	206.71	206.15	203.56	204.48	203.32	205.9	200.96	205.11	206.89	204.09	202.39	203.09
211.16	208.57	208.91	208.7	209.02	210.88	204.39	207.48	211.42	206.28	206.12	209.44	210.43	209.97	209.44	208.01	209.72	209.57	209.47	210.44	208.29	208.94	208.98	208.62	209.53	209.04	210.95	210.16	208.99	210.57	208.28	210.59	209.23	209.49	209.62	208.68	207.74	208.47	205.69	207.6	209.98	208.3	208.61	206.7	207.28	210.71	209.48	208.6	207.72	207
201.58	202.61	199.12	201.07	203.49	200.08	199.83	202.98	202.65	204.16	202.46	201.22	197.86	201.21	200.95	201.47	202.65	205.17	202.59	202.65	201.63	202.76	201.91	203.72	200.57	201.72	203.06	204.63	203.64	204.58	202.27	204.37	200.95	200.61	203.43	203.48	201.37	202.42	202.53	200.1	199.91	205.42	198.46	202.74	200.83	202.29	200.78	205.17	199.89	204.11
207.29	206.93	206.82	209.33	206.03	211.04	210.13	206.28	209.06	207.26	208.21	207.75	206.39	211.21	209.03	207.09	208.9	209.34	206.46	209.8	206.97	206.6	209.35	207.98	204.1	209.57	208.73	209.74	205.93	205.68	209.97	209.93	211.14	207.87	208.24	207.78	206.4	208.55	208.16	206.77	208.05	207.77	207.7	208.89	207.85	205.73	207.04	205.36	207.03	208.09
207.58	204.74	200.99	203.87	202.91	202.6	201.62	206.26	204.68	203.45	205.96	204.89	204.28	201.33	205.93	202.64	201.9	201.54	202.75	205.57	201.66	203.9	204.16	204.2	204	206.68	206.14	203.66	203.87	202.35	201.25	203.79	206.03	202.63	204.27	203.87	204.37	202.27	203.82	204.69	201.54	204.04	204.14	202.46	203.84	203.5	203.79	202.74	204.91	204.55
198.12	195.37	195.94	196.21	196.08	195.72	194.57	193.8	194.34	196.81	194.17	193.93	194.78	195.35	194.37	193.35	192.89	195.93	192.7	195.16	192.87	195.23	197.02	193.74	195.61	198.37	197.85	196.08	193.89	193.73	192.61	196.22	192.66	195.44	194.08	198.36	196.86	194.46	197.24	194.97	194.05	196.74	195.3	195.55	196.38	198.29	196.77	196.16	194.13	194.83
213.14	211.12	209.92	211.64	210.94	209.87	208.51	211.73	208.64	210.28	211.58	210.87	212.47	210.08	212.51	213.03	213.25	213.86	213.11	211.15	211.37	210.27	210.66	212.33	208.72	212.01	214.66	214.61	211.55	212.02	214.11	213.61	211.71	210.68	212.67	210.06	211.24	213.06	210.92	211.1	210.5	213.15	209.25	210.9	213.54	212.78	212.37	209.99	215.17	213.41
206.23	207.13	209.23	207.78	205.81	210.37	207.24	208.16	204.7	207.84	204	209.57	207.77	206.54	212.38	207.95	209.86	208.63	204.24	209.19	208.05	211.21	208.39	208.19	208.32	208.82	208.2	208.07	209.71	208.07	205.99	207.91	206.99	208.06	209.69	206.56	207.66	209.58	206.94	206.21	207.48	207.18	206.38	209	208.4	206.89	210.39	208.08	209.76	206.63
203.33	205.51	204.87	207.47	200.22	203.39	203.94	206.76	203.94	205.26	204.7	207.71	201.88	203.98	206.61	200.83	202.71	205.63	205.72	206.78	200.62	206.75	202.22	203.93	204.66	204.29	203.19	205.04	202.98	203.49	205.07	207.6	201.39	203.76	207.21	204.93	203.28	204.18	205.98	203.87	205.94	204.04	203.35	205.58	202.53	206.69	204.83	204.51	204.86	205.96
218.31	218.41	215.69	217.99	222.6	216.76	216.83	219.47	219.23	218.84	215.48	218.76	216.57	217.03	215.86	217.31	217.64	213.57	217.75	215.67	213.59	216.43	220.24	220.21	218.93	219.75	215.17	217.82	217.1	217.73	215.89	216.21	216.92	217.26	218.75	220.03	216.94	216.71	216.02	215.59	216.97	219.18	221.93	218.1	215.36	216.66	217.39	215	216.58	218.7
211.31	210.21	209.17	209.49	207.61	206.83	210.99	207.35	209.91	209.54	206.41	209.12	210.17	209.78	206.07	207.45	209.66	205.26	207.17	209.83	210.08	208.74	212.16	211.2	209.66	207.66	207.7	208.92	209.85	209.75	210.18	211.37	207.83	207.33	211.19	210.65	207.07	205.52	207.86	212.81	208.27	209.02	210.72	209.42	210.05	209.45	210.09	207.36	209.69	206.39
206.51	213.4	211	209.51	206.65	212.42	209.15	209.41	207.54	211.38	207.53	209.1	212.04	208.61	209.23	209.03	207.76	208.95	211.83	208.69	206.41	206.73	205.92	211.2	209.46	205.88	209.82	209.36	205.47	208.55	210.92	211.13	208.27	208.85	209.2	207.74	207.66	208.44	210.09	206.32	209.05	211.68	207.7	207.09	209.93	206.12	210.46	207.32	209.31	208.25
203.57	202.2	199.19	197.93	200.42	200.75	201.24	200.9	201.81	198.75	199.42	202.16	203.07	199.67	194.68	201.8	201.1	200.38	200.63	199.77	201.46	201.69	199.5	199.2	201.36	199.43	199.74	200.6	199.93	198.11	199.21	200.65	202.99	199.95	196.41	200.58	198.46	202.55	201.59	199.4	196.85	201.49	198.82	198.91	201.05	199.6	199.69	200.49	200.46	200.4
201.5	202.98	200.74	201.57	202.51	203.07	203.42	201.74	205.75	202.25	201.49	204.35	202.79	199.93	202.25	201.27	203.42	202.72	203.41	201.42	202.07	202.29	200.55	203.54	203.76	203.95	202.35	200.75	201.53	203.41	199.26	199.84	201.9	204.53	203.66	203.12	202.7	201.71	202.42	201.55	201.79	200.93	197.13	202.96	202	205.77	203.67	202.09	202.16	204.61
212.69	210.88	212.75	209.1	209.17	215.43	210.94	212.45	211.16	208.51	210.54	210.93	211.35	208.26	211.59	214.72	211.87	211.67	210.95	212.55	211.75	213.38	211.15	210.73	210.57	212.98	212.54	212.08	208.36	211.02	213.34	208.34	213.5	211.2	211.35	212.47	213.95	212.71	216.1	211.85	213.05	210.57	208.38	211.77	214.65	211.57	211.62	211.01	214.08	208.07
207.2	203.03	205.67	203.51	204.41	202.24	202.54	204.8	205.18	206.36	203.22	203.94	208.4	202.19	204.74	208.01	204.3	207.14	204.91	204.11	205.91	207.69	205.44	204.2	202.61	202.46	204.7	204.73	206.31	204.59	205.97	203.37	205.02	203.68	206.27	205.25	203.81	202.18	204.09	205.8	201.85	204.11	204.75	206.25	205.8	205.15	205.57	205.08	204.18	205.63
215.49	217.16	217.45	217.28	215.69	215.67	217.8	214.69	217.08	215.91	217.84	216.28	219.49	216.94	217.33	218.9	218.15	216.76	218.64	218.53	218.07	219.33	216.99	217.67	216.83	218.2	217.42	218.73	216.82	221.63	220.72	215.68	219.58	214.45	215.69	217.7	218.84	214.62	217.15	218.15	217.73	220.07	217.19	214.52	214.69	215.94	214.61	216.13	217.81	217.3
204.13	202.14	205.93	203.77	205.45	203.48	202.66	202.3	200.84	204.38	201.39	203.27	200.74	205.45	201.17	204.16	204.57	204.32	205.09	204.88	204.57	204.91	204.66	205.16	204.31	203.08	202	204.07	204.52	206.22	204.49	204.48	202.23	202.08	203.68	204.39	204.85	204.45	203.4	201.88	202.56	201.96	204.64	204.67	204.35	203.8	203.05	204.64	204.41	203.4
203.02	200.54	207.19	203.66	201.8	200.97	203.11	206.23	204.69	202.45	204.15	203.07	202.67	202.03	203.57	205.58	202.52	203.46	201.56	202.91	206.14	202.59	206.3	203.13	203.45	199.19	202.06	206.05	202.32	203.04	203.14	200.18	205.6	203.1	202.96	202.65	201.09	201.17	198.79	199.75	201.26	201.44	201.34	202.95	199.04	203.98	201.66	203.25	203.54	200.88
203.07	199.84	204.03	203.4	203.1	206.28	203.61	203.1	205.95	203.1	206.37	204.89	207.89	205.52	201.09	203.19	206.87	204.21	204.89	205.12	204.16	205.37	201.95	204.25	201.67	206.02	202.87	202.76	206.7	206.44	206.31	203.01	207.05	204.33	202.14	202.82	204.9	200.97	203.23	206.91	204.25	202.23	201.34	202.48	203.74	199.01	203.99	205.06	202.56	203.18
207.88	209.04	213.71	210.46	213.17	210.88	211.93	212.83	207.2	213.68	214	211.51	212.1	211.76	212.17	210.72	211.42	212.99	211.19	212.53	212.46	209.96	212.36	210.74	212.16	210.19	209.56	213.63	210.83	211.18	209.19	210.07	209.08	210.46	212.36	211.57	212.84	213.14	212.27	211.37	212.35	208.63	213.9	209.65	208.62	209.79	211.46	210.07	213.5	214.79
206.98	211.26	207.93	211.55	208.3	211.72	210.03	209.72	208.49	211.09	212.66	208.33	209.85	208.76	210.7	207.73	209.36	211.73	208.64	208.2	210.27	213.09	208.98	208.92	207.49	208.4	208.07	209.58	208.94	210.95	210.21	205.91	210.9	213.91	207.66	206.97	208.96	210.36	210.29	213.7	209.62	211.57	212.57	211.82	211.23	209.12	209.83	209.6	211.44	208.41
204.06	204.02	205.58	204.03	201.2	206.22	203.14	202.85	203.44	203.82	205.07	205.08	202.91	205.74	203.49	204.98	204.39	207.28	201.22	202.25	202.63	203.04	203.88	201.35	203.15	203.64	202.83	207.93	202.76	200.27	206.63	204.46	204.46	204.51	203.52	206.94	202.95	202.09	206.85	202.34	206.77	204.58	202.05	206.08	203.84	203.65	204.26	207.17	205.03	203.86
208.43	207.08	208.63	209.68	204.27	207.84	207.3	206.81	208.72	208.96	209.04	210.99	209.57	209.8	209.79	209.13	209.77	208.18	213.86	207.51	209.88	210.79	209.54	208.62	207.68	209.87	207.06	208.97	208.04	208.93	208.54	208.92	208.57	209.91	207.68	207.31	209.78	208.08	207.66	210.05	209.58	207.81	204.56	211.54	208.37	206.62	209.7	207.46	208.06	207.06
195.79	197.91	198.03	196.8	198.96	197.78	199.58	198.11	198.7	201.8	199.66	203.17	200.58	200.07	200.09	201.11	198.33	200.58	197.2	199.56	198.87	199.59	198.92	200.36	201.11	201.44	200.29	197.73	202.04	199.14	200.2	199.99	196.24	199.57	195.43	198.97	199.56	200.11	198.65	199.71	201.44	199.72	199.96	199.49	199.73	198.84	198.57	200.09	200.57	197.6
205.95	207.62	206	208.91	205.71	206.43	204.16	206.34	210.35	205.81	204.14	206.26	207.4	202.96	207.41	206.93	207.45	206.61	203.17	205.73	203.12	204.31	205.28	204.74	205.26	209.46	206.35	205.83	205.83	207.86	206.1	207.76	204.09	205.01	205.13	206.07	205.36	206.44	207.01	207.3	207.1	205.08	209.12	209.09	207	201.75	208.66	204.73	206.18	205.71
219.67	218.59	215.19	213.71	217.43	216.11	213.4	213.6	214.45	215.02	216.93	218.06	217.65	220.51	215.61	214.28	215.52	217.77	215.8	214.36	217.97	218.06	217.07	216.26	214.8	215.06	217.47	216.33	218.83	215.79	218.39	216.51	217.48	216	214.57	216.45	216.53	217.9	212.84	218.87	216.51	217.66	219.05	219.73	214.47	218.23	216.5	217.11	217.78	214.15
203.47	203.03	205.09	204.14	204.4	204.43	205.07	206.65	203.45	206.48	204.79	199.87	204.91	203.8	203.43	203.76	203.69	203.64	204.12	207.2	204.61	204.42	205.94	204.24	204.22	203.59	202.65	205.97	202.8	207.67	198.97	204.06	204.28	203.38	205.28	204.26	204.35	203.2	206.45	201.62	204.44	205	203.12	205.18	207.3	202.83	204.15	205.35	202.01	201.37
216.03	210.16	211.55	209.53	212.59	211.94	209.64	209.17	209.19	209.68	212.69	209.99	210.81	211.05	213.73	212.45	212.55	213.73	211.09	211.88	214.62	212.06	211.88	213.32	209.78	211.49	213.41	210.06	211.12	213.07	209.2	209.51	208.24	212.53	212.28	210.75	210.52	209.85	210.55	211.21	208.71	211.05	210.32	209.5	212.39	212.01	213.22	213.31	210.61	212.67
215.77	214.16	217.57	215.67	214.84	221.02	217.73	217.17	214.74	218.23	216.08	216.69	217.63	218.37	217.02	216.03	221.13	217.68	217.35	216.44	216.4	216.59	218.58	215.83	215.37	219.24	219.1	218.36	219.49	216.56	217.71	215.18	214.65	215.44	216.42	214.83	218.58	218.96	214.39	217.93	215.21	215.53	216.04	213.14	219.51	217.21	217.53	218.58	216.37	218.38
202.34	203.79	205.53	203.09	202.14	200.76	204.94	203.75	203.76	204.6	203.96	201.12	204.28	205.09	205.19	203.17	206.17	205.28	204.22	200.93	205.49	207.49	203.71	205.29	203.68	204.89	204.45	201.67	202.85	202.64	203.69	202.62	204.34	204.51	201.8	201.57	204.07	201	201.63	202.79	201.27	207.02	206.69	203.51	203.24	204.39	202.44	201.81	203.25	202.49
214	213.23	212.32	212.01	215.41	209.22	208.56	210.74	210.32	213.02	212.1	210.72	209.84	213.66	212.21	213.36	210.28	212.02	210.29	211.69	212.65	211.64	211.59	211.29	211.74	212.85	209.17	210.84	212	215.61	213.79	212.3	210.95	211.01	209.89	210.77	209.4	213.3	210.78	211.91	212.43	211.06	209.6	211.25	211.6	212.18	210.45	212.58	211.25	213.68
196.9	196.4	194.77	192.58	196.8	196.06	195.06	191.83	192.21	193.32	194.49	197.99	195.88	195.2	194.1	193.48	195.83	194.33	194.38	191.05	196.82	197.53	194.41	195.71	197.63	197.1	198.49	196.8	193.45	193.84	197.18	192.04	198.84	195.29	197.4	195.79	196.25	192.01	196.09	194.01	195.33	192.23	194.84	194.39	197.74	197.32	196.95	195.61	195.76	196.26
195.19	200.16	195.7	202.94	199.56	195.53	196.96	198.82	195.65	199.55	196.33	199.26	200.34	199.36	201.68	199.08	200.28	198.73	198.39	195.62	199.5	198.26	198.35	197.94	200.78	198.98	198.95	199.35	198.96	198.01	199.2	199.66	196.55	200.34	198.69	196.14	196.48	198.41	199.77	199.76	198.44	199.68	197.9	200.39	194.38	198.56	200.59	197.38	198.13	196.61
208.76	207.73	210.37	205.47	208.54	210.42	206.34	209.78	211.87	206.56	210.45	207.57	209.24	208.21	206.91	208.44	210.14	208.38	212.51	204.84	207.88	207.38	205.51	207.78	206.77	208.84	208.03	210.58	211.44	208.72	210.31	210.63	210.39	205.77	208.12	207.46	210.68	210.36	211.06	208.59	206	209.71	208.76	210.61	208.43	208.74	208.47	207.02	212.57	210.65
204.11	205.99	206.85	204.58	206.55	203.26	204.39	207.08	206.36	204.3	202.97	205.42	202.92	206.32	207.67	203.41	203.32	205.44	203.44	204.17	205.3	204.89	204.14	203.71	206.9	206.68	203.97	205.67	207.13	206.48	206.87	206.56	205.96	202.2	206.07	202.39	206.5	206.07	206.52	206.14	204.61	208.53	205.52	207.26	207.7	202.98	203.9	204.87	205.81	205.73
198.32	197.89	198.85	201.53	199.28	202.32	198.29	202.91	201.22	199.31	200.69	197.51	203.3	199.12	200.7	197.82	200.32	198.62	200.04	198.55	200.44	200.82	198.57	197.82	197.81	201.85	199.87	196.71	198.9	200.65	200.34	200.53	197.37	199.65	198.81	198.49	201.07	199.86	197.57	198.6	201.67	197.2	200.17	202.78	199.85	198.96	199.5	199.33	199.81	199.57
200.71	202.46	198.5	198.21	201.01	196.86	200.47	199.1	198.14	197.15	199.93	199.52	198.46	200.23	200.54	199.5	197.52	199.89	200.69	199.21	201.37	196.36	198.23	199.21	198.57	199.37	202.59	201.66	199.26	195.5	197.5	199.13	202.26	202.63	199.54	199.25	199.83	199.4	200.85	198.26	197.91	198.37	202.06	201.12	198.44	200.19	199.07	199.99	198.33	201.13
212.52	212.59	212.57	215.2	212.24	216.64	212.52	213.71	213.72	213.94	212.53	213.83	213.44	213.61	214.52	212.92	213.68	216.72	213.6	211.49	214.37	215.93	218.08	211.87	213.69	213.19	216.31	213.38	214.22	213.61	213.18	216.64	215.33	213.71	216.95	214.38	211.62	214.74	216.27	209.33	211.99	211.77	213.38	213.63	215.18	216.39	215.49	211.79	211.2	215.66
210.1	210.03	211.07	204.58	208.91	206.98	211.51	208.04	210.82	210.22	208.68	211.08	211.46	207.64	208.37	211.25	209.18	209.1	209.67	211.04	211.84	207.89	208.46	209.84	209.9	209.38	210.09	207.95	209.39	208.52	211.45	211.43	213.02	208.93	210.17	210.74	212.56	210.1	208.6	212.74	209.03	212.93	207.31	211.2	211.48	207.42	208.06	208.61	209.2	211.11
207.25	202.55	204.82	204.88	206.29	207.66	206.65	203.58	205.47	203.88	205.49	205.9	201.99	208.72	203.14	205.94	203.34	203.68	202.02	206.09	203.53	202.95	203.15	204.77	206.68	207.79	204.56	203.53	205.14	203.39	204.16	206.32	203.89	203.51	204.36	203.31	202.61	203.96	206.51	201.54	204.9	206.34	203.06	204.88	206.04	203.2	203.03	204.98	201.86	205.06
198.68	201.14	197.32	199.32	200.7	201.1	197.23	199.06	199.77	199.99	199.65	195.22	201.79	202.16	199.79	201.5	198.63	198.56	198.03	198.21	201.14	203.21	199.59	202.29	199.92	201.98	198.89	202.74	198.03	203.6	202.86	199.95	201.83	199.59	199.24	200.7	199.77	199.08	196.46	203.45	197.97	199.27	199.12	200.28	201.24	199.54	198.08	201.52	199.9	199.23
214.98	215.43	213.7	215.63	211.51	215.05	212.99	217.06	214.36	211.92	213.08	211.42	214.16	212.88	214.58	212.99	214.55	213.96	213.1	212.82	213.51	217.5	213.28	213.93	214.85	213.69	214.84	215.86	213.09	216.83	213.28	211.93	214.46	214.97	213.16	214.49	212.31	212.62	210.75	213.62	213.32	212.88	212.43	212.4	211.48	213.47	215.94	211.99	214.03	211.6
202.17	206.97	203.94	202.75	204.07	202.53	203.77	204.39	204.21	202.47	204.38	201.9	205.29	204.51	203.46	207.5	204.87	206.58	202.59	206.43	204.62	203.53	205.77	203.88	204.65	204.16	205.07	203.83	202.78	203.81	202.21	199.85	206.58	203.38	204.11	200.94	206.11	204.62	206.91	204.22	204.61	204.85	204	201.92	206.97	200.22	206.33	204.78	205.04	205.81
205.69	205.92	201.54	207.09	208.03	206.44	207.84	207.54	206.13	204.83	206.51	205.88	206.51	205.66	207.78	209.02	209.84	206.31	205.78	208.51	203.07	207.05	205.13	210.75	204.29	205.2	202.99	207.03	203.42	207.85	207.69	207.99	208.55	209.09	204.84	205.41	207.01	204.44	205.65	208.84	205.97	203.28	207.69	208.33	205.87	208.75	207.21	208.6	205.33	202.74
220.81	217.42	219.04	215.74	218.85	214.02	216.17	219.13	218.49	214.91	220.88	217.36	213.83	216.81	216.08	217.52	220.22	221.82	218.26	215.67	218.28	219.45	220.2	218.34	215.06	214.93	217.58	215.9	222.29	219.95	216.93	218.9	215.18	215.31	217.97	217.34	217.89	216.87	221.74	217.77	217.64	218.27	218.35	216.75	217.75	220.61	216.64	218.34	215.18	216.84
200.31	196.26	195.14	199.39	201.33	200.01	198.12	196.93	198.57	198.85	198.11	199.14	198.84	197	199.99	197.87	200.3	200.21	200.12	197.71	198.7	199.91	196.81	197.29	198.79	200	200.49	197.98	201.17	201.93	202.23	198.96	199.37	201.75	201.6	200.63	196.99	196.66	200.18	199.48	202	201.19	197.29	200.5	195.61	200.84	199.01	201.34	198.96	202.2
202.94	203.5	204.08	202.94	204.49	202.17	201.93	205.88	202.85	204.12	202.76	206.03	203.09	201.8	204.62	206.1	200.35	201.76	204.35	202.44	201.09	203.72	205.26	203.15	203.94	202.62	204.63	199.36	206.16	200.4	201.85	207.2	202.86	202.78	201.53	207.51	203.65	207.1	204.89	201.92	204.48	205.27	204.74	201.9	207.8	204.72	204.44	203.88	204.62	203.29
205.85	206.22	203.97	204.02	201.35	202.83	202.55	206.22	203.48	200.62	203.77	201.4	202.53	203.51	199.19	204.77	201.82	204.99	204.26	204.29	204.63	202.44	202.84	201.19	201.85	207.34	203.86	203.28	201.82	206.07	204.16	201.1	199.88	204.74	204.91	202.26	204.92	203.57	201.74	205.89	203.09	202.43	203.34	206.52	202.51	202.66	201.84	206.34	204.96	205.24
202.69	202.58	200.18	204.16	203.35	203.25	201.47	200.15	203.15	202.19	200.95	201.42	203.3	200.12	202.48	201.92	203.61	201.81	203.11	206.9	201.25	201.54	201.92	202.83	203.61	205.01	203.73	203.52	200.99	201.44	202.61	201.65	200.81	206.75	200	203.19	202.21	202.61	203.24	206.15	201.38	201.1	202.79	201.11	199.47	199.58	200.42	201.49	202.1	201.89
214.1	210.95	211.63	210.78	213.13	217.03	208.64	213.56	214.67	209.74	213.93	209.45	213.92	210.84	212.49	212.32	212.23	209.36	215.81	215.61	209.89	213.47	215.5	215.54	212.29	210.92	212.59	211.83	212.88	211.45	213.18	211.78	211.27	211.14	210.51	214.13	211.34	210.06	212.67	212.18	212.4	212.62	211.66	212.3	210.61	213.03	214.73	212.25	211.58	214.57
207.19	209.37	207	208.66	208.85	208.63	207.55	209.48	207.07	210.25	209.22	208.91	207.48	208.59	208	208.8	205.73	207.41	207.3	206.96	209.24	208.61	208.02	207.77	209.95	206.67	210.04	206.99	208.57	209.92	209.1	207.39	209.08	210.09	206.73	210.17	209.17	208.54	212	211.15	208.5	205.6	206.82	208.2	209.11	208.68	208.84	208.66	212.22	209.95
211.55	206.72	211.14	208.12	206.53	211.23	211.21	209.15	207.39	205.64	209.4	209.14	211.11	207.51	209.83	206.86	210.32	205.64	207.32	209.88	207.67	208.43	206.63	210.44	208.18	211.34	207.11	208.78	208.65	211.71	209.29	208.46	209.26	208.91	210.15	209.53	207.62	206.63	209.45	209.03	207.45	208.64	208.39	208.86	208.92	210.32	213.69	208.96	211.51	207.8
199.97	197.02	198.8	200.1	203.41	197.11	201.9	199.55	200.5	198.57	200.19	199.69	202.99	199.46	199.76	201.63	200.61	198.67	198.86	201.24	197.67	200.86	198.02	197.59	201.9	200.43	199.02	198.25	196.79	197.63	199.3	198.25	198.47	201.85	196.8	199	201.32	198.79	199.33	199.8	198.83	198.33	201.11	197.25	198.11	197.53	197.7	199.05	196.09	198.48
207.61	209.99	209.77	204.09	210.07	207.96	206.56	210.22	208.66	205.91	207.69	208.98	207.2	208.51	205	211.87	205.61	208.35	205.58	207.8	204.21	208.19	206.73	209.81	208.03	205.42	208.16	208.69	208.19	205.59	208.19	209.3	211.15	206.72	209.14	206.49	206.92	202.7	204.89	209.88	206.69	207.73	207.27	208.77	208.5	208.29	208.32	207.94	206.74	206.44
209.07	207.44	209.71	210.56	209.27	206.49	206.94	208.29	214.13	208.49	207.91	211.65	211.36	206.59	206.17	210.11	208.17	208.8	209.87	211.4	206.71	210.26	206.84	211.42	208.04	207.42	210.76	211.26	205.04	209.33	209.55	208.86	209.95	208.36	205.33	207.55	206.99	208.65	208.81	208.19	210.42	208.02	207.94	207.71	207.33	206.36	209.39	210.52	208.08	208.37
196.88	200.38	197.93	198.66	201.39	200.65	196.7	199.04	195.71	198.3	196.49	196.33	202.56	198.98	196.5	195.46	194.76	199.73	197.61	198.92	196.81	197.67	197.65	199.39	198.7	195.55	195.69	197.19	199.57	199.61	200.89	197.08	203.19	197.19	197.11	195.71	200.36	197.89	196.47	195.77	203.01	199.19	202.07	198.18	195.13	197.5	195	198.18	195.33	199.72
212.9	213.93	217.25	212.71	216.56	211.36	213.4	213.75	210.49	215.34	211.08	219.35	215.16	214.47	208.73	211.88	215.1	215.36	215.08	211.89	210.51	215.56	212.38	213.14	215.49	212.43	216.35	212.36	215.6	212.79	216.16	211.7	213.75	217.69	214.49	214.24	215.63	213.29	212.25	213.89	212.03	213.08	212.47	212.99	215.23	211.32	215.39	213.06	216.88	214.11
211.37	212.09	213	213.39	215.07	214.08	213.43	213.18	210.4	214.32	211.75	214.26	214.45	210.27	213.29	210.74	209.75	215.25	215.02	213.31	212.37	213.46	211.45	214.22	210	212.76	214.53	211.95	213.51	213.58	211.84	213.06	213.55	211.08	213.13	214.29	214.41	213.78	213.27	212.44	212.75	211.45	213.53	212.86	214.66	211.9	211.23	213.55	210.98	216.12
202.19	206.22	203.86	204.13	203.72	202.94	203.08	203.88	203.12	204.89	200.39	201.95	202.24	203.61	204.18	201.66	200.22	201.57	201.56	201.29	201.29	202.62	203	201.13	201.59	202.91	201.97	201.62	204.7	199.46	202.79	203.98	199.27	199.8	203.16	200.81	202.59	200.77	199.8	201.35	204.65	199.75	199.48	199.33	202.16	201.51	199.17	203.29	202.61	198.83
210.13	207.97	206.52	211.3	213.46	209.94	206.45	209.43	209.29	210.52	212.49	210.27	205.39	207.8	207.37	206.59	206.75	206.09	208.21	210.9	209.13	208.23	210.3	208.71	207.82	212.16	206.5	211.37	208.49	209.86	209.2	212.39	205.97	207.01	209.45	208.02	207.24	209.3	206.87	209.7	210.07	209.28	206.29	206.33	209.72	209.33	210.67	206.68	208.16	205.76
203.03	203.27	204.5	203.68	201.04	202.29	206.19	204.49	201.37	198.72	203.58	201.13	204.37	201.9	205.11	202.77	200.84	203.48	202.8	201.96	199.9	201.98	203.62	204.46	197.55	203.89	200.17	204.56	201.56	204.92	203.42	204.87	200.44	200.35	202.73	200.24	201.4	202.28	202.28	202.83	204.57	202.74	203.36	202.19	202.56	202.23	200.35	206.36	203.89	202.49
201.72	203.97	202.98	201.97	202.87	201.13	199.89	202.45	204.74	204.72	203.02	202.5	201.25	203.9	205.43	203.28	205.56	200.32	204.64	202.62	199.58	200.71	203.08	203.24	202.8	206.08	200.77	201.16	199.06	202.25	202.59	203.39	203.89	200.18	202.85	202.38	200.37	203.5	203.78	201.48	202.11	203.99	204.55	203.28	203.14	202.27	205.52	201.26	205.18	202.19
210.02	210.91	206.6	209.26	212.46	209.06	209.9	207.9	207.52	213	210.17	209.49	208.61	210.25	207.89	207.96	207.66	210.02	210.48	209.15	206.77	209.14	210.56	210.15	210.34	205.83	207.65	209.03	210.11	207.55	208.85	211.11	213.07	208.81	208.46	207.56	206.54	209.97	207.13	210.86	212.13	210.44	209.86	211.46	212.32	209.75	210.62	204.57	211.67	208.73
203.59	203.74	204.23	199.19	203.18	202.22	201.46	202.68	203.58	204.02	204.32	201.7	205.09	200.93	202.84	202.15	204.19	202.28	198.97	202.1	202.1	205.8	204.84	201.3	199.63	203.01	201.79	199.3	202.05	202.05	199.87	202.62	204.12	203.93	203.29	204.07	202.96	205.65	202.28	202.28	201.37	202.45	203.21	201.95	202.98	199.96	204.48	199.49	202.17	203.29
205.63	206.6	207.11	207.58	206.22	208.9	207.98	207.38	206.79	207.58	206.99	210.09	209.77	210.33	210.64	207.28	206.14	206.84	207.91	208.48	209.37	208.72	209.14	207.6	210.13	207.09	206.68	208.1	205.47	205.66	208.73	209.04	205.52	207.94	208.52	206.46	205.32	207.29	210.11	208.23	207.24	209.71	208.88	205.71	208.78	206.32	208.19	209.44	209.37	206.24
194.67	196.16	193.49	194.52	195.16	197.43	193.45	193.46	195.65	196.33	196.57	195.34	196.03	200.83	192.54	196.11	194.84	194.72	194.75	196.68	194.35	194.95	198.47	197.16	197.25	196.22	197.04	196.49	194.18	192.56	195.2	195.41	197.04	195.07	194.93	193.81	196.14	194.94	194.96	200.5	193.53	197.74	193.46	194.97	195.19	193.94	196.55	194.4	196.29	194.72
205.19	207.9	208.25	210.13	206.54	209.75	205.29	212.65	211.02	209.34	207.67	211.63	209.11	210.83	210.37	209.47	205.45	210.82	207.34	207.62	208.91	209.14	212.51	210.29	210.2	210.45	212.89	209.33	208.04	211.14	212.26	209.35	206.31	207.41	212.68	209.52	208.66	206.34	213.76	210	207.84	209.01	211.75	206.97	211.34	210.53	208.28	210.5	209.07	210.63
213.09	212.45	211.46	212.17	212.18	210.23	212.23	211.62	213.28	211.45	210.44	218.01	213.05	211.04	211.72	206.84	209.74	210.93	207.78	209.21	212.62	214.72	210.67	212.33	212.06	211.38	213.88	211.02	212.15	210.72	210.83	211.89	208.97	213.66	215.35	214.51	211.97	211.58	212.37	210.14	209.31	212.37	212.41	212.74	209.41	211.18	213.22	211.68	211.13	211.27
210.71	207.84	210.77	208.21	209.44	209.81	210.9	207.6	208.12	207.29	210.57	207.88	212.28	209.04	209.92	208.71	211.63	210.17	210.09	209.78	210.05	208.9	211.25	209.97	210.84	209.85	208.88	208.33	212.15	208.11	208.55	210.01	207.64	206.55	211.01	206.98	207.65	209.1	211.52	207.7	208.18	207.49	208.69	208.51	209.77	209.05	206.67	210.73	210.24	208.05
209.99	206.14	208.82	208.32	206.67	208.8	207	209.73	207.71	205.14	208.08	208.45	208.84	205.32	211.25	207.12	211.4	206.91	209.14	211.86	209.63	208.2	205.6	211.8	208.1	207.04	206.12	207.19	206.49	205.44	208.8	210.41	207.62	206.11	207.05	208.84	208.98	207.06	208.87	208.31	207.02	206.6	208.49	210.24	208.94	207.24	207.97	205.05	207.26	206.89
209.75	207.6	205.74	205.45	207.52	208.94	206.45	209.99	204.81	207.71	207.52	209.46	205.5	209.38	206.79	207.39	209.17	208.06	209.46	208.32	208.3	208.47	205.8	207.9	209.24	208.04	206.89	210.09	206.64	207.73	206.76	211.01	211.68	207.82	208.84	211.4	212.67	210.29	206.89	205.74	208.88	208.75	210.65	205.84	206.54	210.33	207.75	207.53	206.86	206.44
208.83	207.78	210.65	208.56	208.2	208.18	204.51	207.1	206.38	204.26	207.36	207.87	212.04	210.46	210.38	206.63	207.32	207.53	208.61	205.84	208.08	209.69	207.31	207.61	208.58	210.5	207.72	205.17	208.18	207.62	211.55	208.72	209.22	214.08	211.61	207.86	211.92	209.17	210.26	208.84	209.21	209.22	209.57	210.62	208.87	208.3	207.44	207.7	207.22	209.78
209.31	206.47	209.67	209.49	207.02	211.34	205.55	205.51	205.85	204.92	207.64	207.03	204.69	206.33	206.69	206.74	209.51	205.28	208.25	208.18	206.66	206.09	206.86	208.75	209.47	208.05	205.83	208.07	208.16	207.77	207.78	207.67	207.16	207.97	209.9	206.72	210.15	209.7	207.51	209.72	209.49	208.16	209.57	207.69	207.46	209.02	207.62	208.05	204.3	209.43
215.74	216.13	217.97	219.15	218.47	215.27	217.42	217.22	214.84	216.85	217.89	217.84	213.06	217.91	218.29	217.95	217	216.51	214.8	216.34	217.39	217.38	218.56	218.29	217.73	217.43	220.26	218.14	213.11	214.44	217.92	216.72	214.77	218.99	220.21	220.45	218.59	217.71	218.07	216.2	216.58	218.58	213.96	214.94	218.35	216.64	213.3	217.8	217.59	219
203.43	208.23	207.39	206.96	206.85	203.68	210.31	208.41	207.59	202.77	205.41	207.15	206.4	207.19	210.91	208.26	208.45	203.13	203.83	206.71	207.4	206.59	210.1	209.13	204.68	204.86	203.95	206.4	206.32	206.49	207.76	208.82	206.66	208.9	205.41	206.99	205.41	206.5	206.13	205.38	205.8	207.35	202.96	206.1	206.46	208.8	208.14	204.84	207.96	209.39
215.55	215.37	217.68	213.53	219.6	216.99	216.06	217.45	216.74	218.77	218.34	213.04	215.19	219.72	216.36	216	216.64	219.02	216.36	217.71	221.05	217.63	217.46	215.46	214.23	220.01	215.84	218.13	219.22	216.46	218.24	219.49	218.38	216.24	215.86	215.68	216.86	217.96	217.46	217.7	216.74	216.6	217.55	217.59	220.38	215.68	216.98	218.7	215.17	215.19
206.63	203.95	204.47	202.87	204.22	204.57	204.78	198.47	203.61	201.46	204.36	204.24	204.41	206.44	202.42	203.68	203.12	203.57	205.06	204.42	204.29	209.83	201.18	205.35	201.67	201.92	201.7	204.38	203.13	203.68	203.74	203.18	203.87	202.83	205.81	203.68	203.46	201.87	206.97	203.4	203.31	202.72	204.03	202.33	206.46	203.38	205.77	202.09	202.48	205.07
204.86	206.19	203.18	205.37	203.09	204.44	204.54	202.44	203.13	205.54	207.06	204.74	203.58	203.98	203.95	204.22	203.81	204.9	204.56	204.7	204.04	208.03	207.19	205.54	205.56	206.53	203.22	206.16	203.92	203.77	206.3	203.25	203.35	208.19	204.14	205.91	205.93	205.09	205.23	207.17	205.69	201.49	205.39	206.23	204.14	207.08	204.63	206.52	208.51	204.84
199.07	197.98	199.45	199.55	195.45	198.3	197.31	199.62	199.08	197.89	200.51	195.73	199.67	202.7	198	197.39	198.68	199.98	199.69	199.17	197.14	198.89	198.8	200.28	200.01	197.04	196	196.61	201.28	198.16	196.23	199.03	197.92	201.22	198.29	196	199.38	196.99	192.42	200.44	197.45	198.04	199.66	196.53	198.78	199.17	199.27	200.35	197.13	198.96
212.28	207.36	209.35	203.73	210.3	208.07	209.64	209.82	211.18	209.43	207.96	209.75	208.87	212.54	207.21	212.6	210.52	207.07	209.18	211.05	210.04	210.27	207.85	207.67	210.91	209.45	209.71	209.42	208.41	210.85	208.09	209.85	206.49	206.77	208.18	210.07	207.08	207.5	209.27	210.74	207.83	206.01	210.2	205.06	207.84	209.65	210.74	208.32	209.02	207.13
210.79	209.35	210.01	209.62	210.79	209.62	208.76	206.41	206.49	208.51	211.92	206.75	205.59	210.01	207.58	209.46	204.86	211.63	208.05	206.05	208.18	209.18	210.39	207.54	208.21	206.5	209.06	207.13	205.04	208.06	207.32	205.06	204.57	213.31	210.07	207.71	206.97	206.66	210.6	206.23	209.1	209.59	208.88	208.29	205.66	206.57	207.04	209.44	208.88	209.31
208.65	209.69	205.29	213.51	207.2	206.56	210.46	207.72	208.85	208.28	213.24	211.7	205.54	209.13	209.57	208.74	205.24	209.52	207.12	209.49	208.45	209.15	211.25	210.57	206.46	206.86	212.44	210.13	207.47	207.99	209.89	210	205.29	208.69	209.32	208.78	210.27	206.06	211.08	208.68	211.11	207.54	209.46	210.19	205.95	207.78	207.28	209.59	203.62	208.53
202.71	201.31	204.71	204.04	203.35	199.06	199.52	200.12	199.19	200.01	199.46	198.7	200.54	199.84	200.3	198.9	201.75	198.83	200.12	199.54	201.08	199.65	200.32	203.05	202.64	200.11	200.53	204.92	201.67	200.67	202.23	196.4	202.44	202.57	198.48	200.41	199.95	201.6	202.39	199.25	199.49	200.29	199.28	200.85	200.81	201.49	197.78	199.86	201.18	201.25
204.43	206.44	202.69	207	207.15	207.26	204.27	205.29	205.99	206.2	207.9	206.73	206.44	207.07	207.18	204.46	207.42	206.6	206.18	208.52	207.76	208.22	205.22	205.26	203.58	205.02	206.92	203.48	207.61	206.61	206.9	206.44	206.71	205.49	207.3	206.12	203.23	203.41	206.65	204.52	206.53	204.01	208.13	206.53	210.6	205.05	208.31	206.54	204.49	205.06
201.41	206.92	198.68	200.8	203.15	202.36	201.87	201.88	198.47	201.64	203.09	201.52	198.83	201.54	201.03	203.41	203.9	204.74	201.52	203.49	201.78	201.56	205.26	200.84	201.18	201.27	198.9	201.09	200.59	200.24	202.46	198.71	200.88	202.21	202.45	205.06	201.14	201.32	201.3	201.47	200.56	205.04	201.27	202.22	200.84	201.64	201.37	203.36	202.44	201.52
212.34	213.66	212.3	212.94	211.94	209.81	215.21	210.8	213.27	213.31	216.32	214.67	212.2	208.75	214.08	214.44	213.06	212.08	212.44	210.66	212.8	214.81	212.68	212.48	215.15	213.96	216.11	211.34	211.75	212.33	215.47	210.36	212.21	211.97	215	212.08	212.46	213.02	215.13	210.93	212.88	216.72	214.8	211.53	210.73	211.74	212.13	213.26	208.05	209.99
202.6	201.78	202.84	203.25	205.07	202.82	204.62	200.66	204.49	203.14	200.77	202.4	203	202.13	199.19	200.91	202.09	200.25	203.36	205.11	199.58	202.92	204.17	200.76	206.03	205.35	201.44	203.99	203.08	200.42	201.46	199.97	204.36	202.65	202.58	200.85	205.39	200.97	201.97	201.04	202.6	202.21	204.67	198.49	200.78	205.3	205.51	205.65	204.68	203.79
202.96	203.6	205.36	204.23	204.07	205.74	203.19	201.82	204.47	206.16	205.06	202.05	202.82	202.2	204.08	206.94	205.46	205.72	205.08	202.08	201.96	204.92	204.05	202.72	204.19	205.16	205.86	204.55	201.84	204.01	203.21	201.79	204.03	202.09	204.05	206.33	203.54	204.59	205.01	204.74	204.14	207.07	205.74	204.41	203.93	204.58	203.13	202.67	201.15	204.63
201.53	202.26	201.24	202.08	200.41	199.75	199.55	204.36	200.37	202.84	204.57	204.19	199.51	201.45	203.31	202.11	200.19	204.8	202	203.29	202.81	204.26	205.67	200.67	200.93	202.16	203.31	201.76	202.95	202.87	200.74	199.45	205.61	201.47	205.38	203.61	202.33	205.12	203.22	201.34	204.8	202.55	200.44	203.28	201.18	204.85	203.48	202.28	203.16	202.07
207.17	207.05	207.79	206.48	208.94	207.73	209.98	208.7	205.48	207.23	207.71	205.48	205.59	211.19	207.1	210.05	206.44	206.85	207.23	206.87	208.44	210.18	209.94	208.01	207.82	206.84	207.47	207.29	209.49	205.97	206.12	208.34	205.62	208.2	208.23	205.49	208.01	206.2	207.66	206.79	205.62	207.44	208.11	207.69	207.61	206.69	205.71	203.29	208.95	208.61
197.56	200.5	200.21	200.69	199.24	199.12	197.56	198.92	198.01	199.51	200.68	198.17	198.52	199.41	198.56	197.36	199.2	203.47	199.57	200.08	197.11	203.67	197.6	202.05	199.36	203.14	199.24	200.55	200.52	199.06	198.98	198.42	202.86	200.59	201.64	201.8	198.03	203.36	197.38	201.22	200	202.43	200.7	199.33	197.93	198.01	202.82	203.03	198.82	198.17
205.13	204.01	207.27	206.6	204.41	206.75	205.5	207.37	205.16	206.43	204.34	203.94	202.81	205.01	203.54	202.19	203.13	206.34	204.01	206.29	202.44	201.97	204.59	207.56	205.12	204.49	205.65	205.42	204.49	207.59	207.96	207.2	201.57	202.86	204.83	206.77	204.73	204.34	204.65	204.89	201.96	203.89	207.03	206.16	206.31	204.06	203.94	204.32	207.51	205.74
196.46	196.86	195.45	195.34	194.62	196.25	194.94	194.71	197.22	191.97	193.28	196.17	193.25	192.21	196.15	195.79	195.53	193.79	194.24	191.32	191.5	194.78	193.47	195.18	194.16	196.12	196.05	194.67	195.83	193.72	195.37	191.83	191.81	196.33	194.37	193.21	194.25	193.81	193.42	197.81	195.37	196.43	193.53	193.81	194.21	192.5	196.13	195.78	193.2	192.04
208.34	211.95	209.69	210.58	207.42	208.44	208.15	209.43	208.55	210.57	210.53	211.64	210.45	211.51	210.29	206.59	210.46	210.96	208.67	209.73	207.88	209.87	208.88	209.81	210.12	211.59	209.77	206.77	209.6	208.92	208.22	209.99	209.03	206.81	210.95	211.74	210.32	207.12	211.16	209.04	210.59	207.42	211.73	208.08	209.01	212.24	210.29	211.57	207.93	210.67
206.27	200.37	203.92	199.8	204.08	204.29	204.26	203.79	203.77	202.01	205.04	205.23	201.12	203.89	202.9	206.8	202.35	204.29	205.43	202.96	202.73	201.78	200.92	199.99	204.07	204.77	204.06	205.85	201.08	203.76	201.51	202.55	202.61	202.24	202.04	202.72	204.39	205.11	203.59	203.42	203.76	203.03	202.97	202.92	207.38	206.58	204.29	204.57	202.38	204.62
200.03	202.56	206.32	205.33	204.07	201.48	205.81	202.77	200.45	205.31	204.34	201.96	203.96	198.55	201.96	202.25	203.05	203.61	203.94	202.72	206.16	202.04	202.76	201.82	199.32	204.99	204.54	203.85	204.29	201.8	205.08	204.77	203.82	204.01	203	206.69	202.77	202.9	202.69	202.03	203.25	204.6	205.78	201.83	203.27	205.08	205.44	204.5	202.94	206.22
206.32	206.62	205.6	207.39	206.38	205.9	205.69	206.52	203.43	208.61	208.15	203.2	207.48	205.77	204.09	205.32	206.3	205.61	206.71	209.6	207.02	207.48	207.42	208.32	205.96	206.23	208.61	206.83	205.49	207.54	203.69	209.53	203.58	206.22	206.17	206.23	204.86	205.26	208.3	207.42	204.34	208.94	201.69	208.99	206.02	205.67	210.55	207.35	202.78	205.9
214.5	217.96	216.98	217.23	218.36	216.25	217.76	216.25	217.92	216.47	218.48	216.52	214.53	220.58	216.72	216.27	221.05	218.7	219.25	218.06	214.01	215.73	217.92	214.57	217.7	218.21	217.62	218.19	219.53	221.44	217.36	216.96	213.83	212.18	214.83	217.75	217.42	217.52	217.51	215.62	216.87	217.66	215.04	214.17	216.58	216.65	219.4	216.27	216.87	219.8
217.88	215.16	214.97	216.12	215.2	217.17	216.9	215.91	216.61	216.78	216.45	215.41	216.47	216.22	218.1	219.24	213.93	219.58	220.23	216.21	213.58	219.34	218.28	216.46	218.8	215.52	216.29	217.24	214.46	218.9	221.27	218.43	217.38	217.86	218.89	218.15	218.37	218.86	216.54	214.38	217.49	220.71	217.36	218.66	217.08	213.59	216.54	215.15	215.51	218.55
205.61	206.28	207.57	207.11	205.39	206.74	210.56	206.86	204.41	211.86	206.97	207.54	209.74	210.43	207.21	205.02	208.4	206.2	208.21	209.14	207.79	206.59	202.9	209.43	206.56	210.17	209.44	208.22	206.85	203.49	207.52	208.67	206.85	208.01	207.57	209.07	206.8	208.92	205.8	209.42	207.62	207.34	207.08	209.48	206.72	204.54	208.63	207.53	205.77	207.52
191.78	193.17	195.17	196.23	191.14	196.43	194.67	198.52	191.94	195.33	192.42	189.63	197.34	193.83	194.31	193.19	191.98	190.92	194.27	191.73	197.8	196.4	195.04	193.34	192.58	195.83	196.76	193.44	193.08	196.94	192.59	192.29	193.74	198.14	197.87	192.83	194.13	193.99	196.41	194.1	191.97	195.38	196.36	195.71	191.61	196.68	193.3	195.68	195.18	190.86
210.86	210.31	211.8	215.19	214.38	211	215.16	210.38	212.08	212.16	212.19	214.8	211.38	209.14	209.95	209.2	211.61	212.14	215.58	208.36	213.66	212.27	212.65	209.73	214.35	209.45	210.49	212.75	213.03	212.99	212.33	210.89	210.07	213.02	209.35	213.1	212.39	210.44	214.21	214.82	211.17	211.61	212.74	211.98	212.35	207.99	209.25	213.6	210.98	211.47
215.32	218.4	216.98	216.34	216.1	215.02	219.39	216.03	222.02	218.61	217.33	219.03	218.25	218.63	214.93	218.43	221.61	216.19	215.04	212.51	214.32	216.12	216.81	217.96	215.42	213.6	215.83	217.39	217.54	217.97	218.68	217.64	213.95	216.83	216.87	219.58	215.89	216.24	217.42	219.32	217.76	217.34	217.61	217.72	216.89	214.31	219.46	219.39	218.35	218.44
211.04	211.71	212.39	209.79	209.78	213.21	213.02	214.94	213.52	211.7	209.63	208.87	208.03	212.53	210.91	209.91	213.58	215.55	209.82	207.38	209.7	208.58	211.19	210.28	210.75	212.41	209.86	212.88	213.27	208.91	213.82	213.89	212.02	213.66	214.62	212.37	208.23	213.27	214	214.8	213.22	210.49	211.14	210.91	211.67	209.31	211.46	210.59	214.34	208.8
212.2	211.06	213.23	211.22	211.23	212.76	209.87	210.49	213.02	209.72	212.4	209.99	212.67	217.61	213.29	214.55	212.31	213.93	211.21	213.22	214.32	215.54	215.22	211.67	212.94	213.5	212.05	212.24	210.22	211.84	214.29	211.38	209.9	214.59	210.93	212.91	210.4	212.07	211.31	212.45	210.89	212.59	215.8	212.53	212.1	211.72	215.85	209.62	209.74	212.33
203.5	204.88	202.47	203.34	205.44	205.83	205.83	203.65	204.41	200.83	202.52	203.43	204.32	206.52	205.12	205.15	202.5	203.19	205.69	202.31	203.78	200.76	203.89	200.73	204.3	198.43	203.04	203.83	201.86	205.56	199.84	200.74	203.45	200.74	202.57	200.38	205.09	203.06	205.72	204.92	202.96	203.28	204.65	205.31	201.93	204	203.99	199.45	208.02	203.71
215.21	216.95	220.94	215.85	215.74	218.34	217.37	217.17	214.82	213.4	214.39	214.34	215.78	215.43	218.21	217.14	216.33	219.75	216.48	219.74	218.51	217.5	215.95	217.32	214.7	217.37	214.72	217.79	219.25	219.39	214.59	217.13	214.41	215.05	216.29	217.37	216.86	218.5	217.67	217.55	215.28	218.51	215.04	220.37	218.81	216.41	216.8	221.04	215.17	214.51
213.76	211.35	214.81	209.11	212.5	211.89	209.58	212.33	209.41	213.15	214.88	212.89	211.71	209.93	212.27	212.22	211.5	212.19	209.84	210.02	213.36	210.45	211.11	209.48	209.72	212.11	210.32	214.47	210.18	211.3	211.08	210.19	211.6	215.31	208.32	214.25	210.71	211.09	212.12	209.72	210.07	210.7	208.84	207.27	209.27	213.86	214.04	211.22	206.13	210.36
198.71	197.6	197.42	195.29	194.93	195.41	194.11	194.27	195.9	194.22	194.09	194.99	196.25	193.2	197.28	196.07	194.35	193.42	197.81	190.99	195.26	196.34	196.43	194.53	194.97	196.51	195.99	193.21	193.83	195.3	196.2	193.05	194.76	199.68	198.3	195.67	194.8	197.77	194.62	197.41	197.42	195.15	193.44	195.51	194.45	195.27	195.65	197.71	194.72	197.06
209.78	208.45	206.74	205.73	208.95	206.45	211.18	206.23	206.03	207.31	209.86	208.74	209.49	204.31	209.21	205.45	208.31	209.73	209.73	206.34	208.15	208.07	204.61	210.91	208.67	207.27	206.43	207.01	207.84	209.49	208.98	208.93	209.61	205.22	205.56	211.1	206.84	207.09	207.69	205.59	207.53	209.78	207.83	207.05	209.64	209.05	209.33	206.29	210.38	208.3
204.67	204.76	205.67	206.44	203.63	200.76	202.6	205.13	207.15	205.31	204.48	204.41	210.58	204.26	207.01	206.25	204.88	205.23	201.39	202.74	206.31	207.43	206.88	205.16	204.96	205.15	209.55	208.61	203.31	205.13	204.94	205.48	202.38	206.43	204.42	202.69	204.98	205.65	206	204.05	205.84	206.26	206.46	207.45	207.08	204.32	206.45	206.2	206.32	202.35
202.18	205.2	203.26	202.56	203.18	203.86	201.96	203.95	203.73	206.72	206.13	204.18	205.66	207.05	203.86	204.9	202.75	202.42	203.33	202.64	205.76	204.14	205.77	206.35	201.98	202.5	202.13	204.96	205.53	205.4	201.78	204.9	203.15	203.36	205.31	204.44	201.39	207.5	204.24	201.94	204.39	202.63	203.05	204.86	201.75	201.55	200.73	202.23	202.21	205.87
212.05	213.77	215.33	215.08	213.55	209.24	213.29	215.62	216.47	210.52	213.84	212.11	213.75	213.47	213.54	214.88	213.53	215.56	212.58	212.74	213.46	213	210.64	211.21	209.69	213.7	216.59	210.67	212.82	213.84	214.41	213.33	216.83	213.21	212.76	215.35	210.46	214.02	208.37	211.57	215.86	211.99	214.99	212.09	212.62	213.22	212.48	215.26	214.88	213.47
195.38	196.69	193.29	192.14	195.96	196.76	195.06	197.88	194.74	192.37	194.92	195.03	195.02	194.96	196.23	194.43	192.74	195.45	194.47	194.08	194.58	194.75	194.79	192.55	191.88	196.5	193.39	195.79	195.08	198.37	195.16	197.17	192.25	194.02	196.56	195.45	193.04	195.67	193.64	192.97	195.63	195.56	195.34	193.01	194.39	195.9	192.59	195.13	194.46	193.43
210.58	209.69	211.91	211.53	210.56	214.33	213.83	216.82	211.07	213.63	213.05	213.69	214.72	212.22	210.78	211.77	212.31	213.96	211.27	214.59	211.69	215.29	212.33	212.24	214.35	212.67	215.33	215	215.83	210.46	213.32	210.86	211.71	215.34	214.82	215.27	212.76	213.8	212.56	212.79	213.87	210.76	212.83	212.84	212.23	214.53	215.45	216.16	215.02	214.28
206.26	204.81	204.43	201.3	203.08	203	201.34	201.66	199.85	204.18	203.5	204.55	201.94	202.96	200.9	205.84	203.24	201.72	203.08	204.9	202.92	201.51	201.02	203.68	202.03	204.01	203.8	201.17	204.33	199.5	203.61	200.86	201.63	205.16	201.14	201.72	205.19	201.85	204.01	202.26	203.15	203.11	204.2	201.33	203.18	204.94	204.69	201.17	203.32	203.3
204.56	201.17	203.1	203.09	202.89	205.69	203.41	200.86	205.92	200.09	203.72	202.23	204.85	200.55	207.25	201.98	204.31	203.26	200.1	203.31	205.97	200.95	201.47	203	202.99	205.04	203.51	201.96	202.19	203.73	204.62	204.53	201.1	203.23	202.73	205.58	205.72	206.13	203.27	205.45	202.7	201.88	204.24	201.5	206.2	203.14	201.2	204.46	200.42	203.59
194.08	193.9	197.8	192.5	194.33	197.25	195.62	197.67	196.88	193.47	195.17	196.29	193.71	193.2	195.68	192.43	191.5	195.69	195.89	193.05	196.49	194.16	192	195.68	195.45	198.69	195.81	196.43	195.71	197.47	196.32	195.83	195.21	193.71	192.49	193.51	194.66	191.45	196.55	195.8	190.67	194.76	194.92	195.14	195.3	196.24	195.53	192.93	194.23	196.29
194.25	195.61	193.39	196.81	195.23	195.93	196.8	194.62	194.15	194.4	194.71	192.79	195.28	195.77	195.22	198.11	195.97	192.78	194.72	193.51	196.49	198.31	192.31	193.08	192.7	194.77	195.73	197.97	194.86	194.74	195.95	197.59	195.73	192.1	194.54	194.08	194.49	196.11	194.85	197.27	194.91	197.17	197.76	194.21	195.84	195.83	195.9	190.95	196.18	195.86
206.65	212.52	211.02	209.51	209.05	209.95	208.85	208.11	207.65	207.28	209.68	205.42	210.85	208.57	212.53	208.37	209.41	209.01	208.35	207.05	207.42	207.68	206.76	209.11	209.21	208.83	208.63	207.44	207.38	207.96	209.34	207.79	208.01	208.34	207.81	209.61	209.13	210.77	210.58	210.29	207.11	204.09	210.7	205.28	210.16	208.95	209.42	208.44	209.71	212.43
208.75	210.59	207.81	208.81	209.74	206.41	208.7	211	211.06	210.46	209.04	207.62	205.71	211.29	207.44	210.01	211.64	206.38	207.43	209	210.43	208.22	207.69	209.5	205.7	208.74	206.19	210.29	211.32	209.75	208.38	208.67	209.65	209.09	210.66	204.74	210.16	210.29	208.37	207.91	208.24	212.17	206.34	207.74	211.8	206.05	207.23	206.78	208.44	207.58
208.93	210.38	209.26	209.01	207.27	207.82	208.25	210.12	206.75	209.79	209.18	205.83	208.58	208.69	205.33	208.21	207.97	205.68	211.35	208.88	207.14	211.06	205.84	204.87	207.99	205.58	207.32	205.34	204.94	210.36	207.93	208.89	207.99	210.59	207.89	206.42	209.92	208.23	208.43	207.7	209.08	208.97	207.16	207.4	210.54	208.51	206.69	207.65	209.37	206.87
207.91	204.53	210.53	209.84	209.11	207.71	209.38	205.71	205.46	209.54	206.77	205.9	205.99	207.06	206.94	208.73	205.81	209.6	207.07	209.61	209.37	210.2	204.23	204.43	208.35	207.59	209.55	207.55	208.12	208.22	202.95	208.01	209.22	208.82	207.66	207.67	206.87	207.7	206.91	206.88	207.64	208.22	208.25	210.06	207.38	209.66	208.11	207.32	208.46	209.11
200.62	201.46	204.3	200.57	204.08	207.31	205.57	205.09	200.21	202.61	203.09	202.68	206.57	204.66	205.06	205.1	200.47	200.39	203.5	203.73	200.24	201.14	204.82	202.92	202.75	204.32	202.77	203.67	204.19	205.29	202.41	203.17	204.15	202.34	204.84	202.89	199.96	202.28	205.49	203.02	201.74	204.52	200.93	201.97	204.33	205.54	202.69	204.91	205.27	201.52
211.15	208.64	211.65	207.21	209.87	201.52	210.2	210.34	206.64	209.78	206.69	208.78	207.95	207.38	211.78	206.55	208.02	209.22	209.61	210.54	207.39	207.28	208.07	207.4	208.9	208.94	204.88	209.31	207.67	205.43	209.74	209.87	207.8	207.56	208.32	207.65	210.15	209.65	206.52	213.14	206.73	209.31	209.97	207.43	207.3	210.37	209.2	206.78	212.45	207.24
202.96	201.21	201.08	201.15	199.35	200.16	198.7	195.87	199.56	200.55	197.52	202.65	200.35	197.25	201.4	200.95	201.38	197.78	201.77	198.74	200.48	201.23	200.68	199.44	200.25	200.17	202	200.77	199.78	200.16	199.67	206.14	200.42	199.08	198.93	200.02	197.46	200.81	196.58	203.4	202.14	199.35	202.4	200.53	200.84	201.72	201.36	196.2	200.07	200.7
208.26	207.23	208.7	208.1	209.95	209.3	208.72	210.42	205.6	214.3	205.5	210.11	207.98	206.74	210.53	211.34	208.66	208.92	206.89	209.62	206.78	208.51	209.16	210.3	207.53	208.25	205.84	209.03	209.92	207.2	206.76	208.72	207.95	205.06	208.6	209.06	206.71	207.47	208.29	207.76	211.97	208.11	212.58	209.15	209.98	207.5	210.27	207.51	207.29	210.38
204.88	203.64	203.8	204.86	202.77	201.64	204.72	204.68	202.58	204.1	204.42	200.26	203.72	203.99	203.29	203.57	205.27	201.85	203.64	206.24	202	203.29	204.5	204.09	202.21	206.38	202.95	202.93	203.35	207.47	204.09	201.42	203.39	204.83	199.9	204.56	204.75	205.24	200.35	202.15	203.6	203.92	205.09	205.15	202.85	203.33	204.86	202.83	197.68	205.66
201.32	204.73	200.88	199.67	204	203.91	203.91	204.26	201.12	204.01	200.35	206.32	202.48	198.78	200.68	205.44	205.68	199.93	202.4	205.24	206.88	202.44	202.93	203	202.6	201.42	204.44	203.14	202.92	203	199.07	207.04	202.81	199.66	203.98	203.94	205.62	202.09	202.91	204.96	203.42	202.27	204.66	203.6	200.05	205.97	201.11	205.12	202.17	205.02
207.94	207.31	210.41	209.04	206.39	206.52	208.41	206.32	208.57	206.2	206.15	210.06	207.39	208.82	207.07	206.97	205.56	209.81	211.04	204.17	210.07	203.96	203.72	208.59	205.94	206.21	208.22	209.88	204.27	205.84	208.73	206.55	208.18	208.3	206.57	207.87	207.62	211.08	207.36	207.41	206.72	206.8	208.54	207.94	208.81	206.44	209.73	205.41	208.34	209.23
202.13	205.07	202.96	203.93	204.92	198.7	201.77	203.54	203.28	199.45	202.75	204.29	199.38	200.73	204.92	201.38	201.58	203.41	199.59	205.62	202.68	202.67	203	206.47	206.4	203.42	202.63	201.89	201.24	204.6	207.09	204.61	200.68	203.91	203.89	202.67	204.09	201.7	203.1	200.99	203.18	205.59	201.47	200.3	204.71	202.18	202.72	204.27	199.71	204.41
210.27	211.21	211.61	210.88	213.34	211.63	211.59	212.42	211.96	214.08	210.49	209.21	210.13	212.46	211.24	210.79	213.32	210.32	214.71	210.69	209.74	213.33	210.09	210.2	209.13	209.7	213.36	209.97	212.17	212.32	211.4	214.79	212.13	209.97	208.16	211.95	208.36	211.32	210.17	213.32	209.78	214.49	209.09	213.12	209.21	213.43	209.07	211.12	212.41	208.99
208.6	204.92	208.32	206.36	205.6	207.48	207.75	206.84	207.87	209.97	206.83	207.75	208.23	208.53	204.77	210.8	210.13	208.95	207.63	206.47	209.81	209.54	205.8	208.42	207.69	207.69	208.91	208.16	209.79	206.43	205.69	209.15	204.78	210.48	209.08	208.82	206	209.65	205.36	206.09	208.13	212.06	207.8	206.92	205.8	211.05	208.06	205.2	205.95	209.45
209.19	207.04	206.28	210.03	205.8	208.3	207.33	212.54	207.36	208.19	209.83	209.26	207.42	207.91	205.9	209.81	207.72	207.77	209.15	208.16	208.14	211.71	207.5	212.02	208.04	206.98	206.56	210.96	210.37	208.54	207.47	206.83	208.69	210.39	208.85	209.1	210.16	210.84	209.76	205.25	205.14	212.01	209.85	208.44	208.46	207.32	208.77	207.85	210.28	210.97
196.58	196.37	195.19	192.89	195.41	194.08	195.09	193.57	194.07	196.07	195.75	196.83	196.19	193.97	195.05	194.15	194.68	193	193.99	196.56	195.61	194.91	198.04	192.11	194.16	197.15	196.5	196.98	194.87	195.37	195.4	194.61	195.3	194.18	194.81	196.91	196.65	193.38	192.14	195.65	194.27	196.7	194.7	194.36	193.44	196.33	197.58	195.29	193.62	196.67
209.38	208.46	209.03	206.41	207.53	209.41	208.07	208.4	210.85	210.72	209.41	208.12	204.76	207.15	209.51	208.09	208.03	206.76	205.14	208.34	207.72	205	208.74	208.59	210.57	208.92	207.11	208.71	206.5	212.27	208.11	209.77	208.26	212.24	212.38	208.7	212.05	207.75	207.04	208.52	210.27	206.21	205.95	208.33	208.44	205.24	208.64	206.73	210.08	209.74
208.35	207.25	206.43	210.77	209.21	207.81	207.49	204.55	211.06	205.97	209.65	207.96	212.56	205.1	209.08	210.24	205.5	207.46	207.42	205.89	208.42	206.74	207.36	206.41	207.95	203.06	208.75	206.76	204.56	207.81	206.93	206.16	210.46	209.78	207.63	207.56	207.11	207.77	207.06	204.8	207.8	207.91	206.84	207.82	208.68	208.12	206.03	211	205.99	208.21
197.14	198.84	196.44	200.43	196.58	195.58	198.89	200.99	199.81	200.24	196.08	195.39	198.68	198.96	198.13	199.86	198.67	199.82	199.93	198.75	199.15	201.68	201.53	199.63	197.88	198.99	197.92	200.1	197.92	201.02	199.12	196.86	199.81	198.2	200.1	198.67	198.13	201.05	199.27	198.5	199.72	198.28	201.66	197.54	199.57	197.16	203.03	198.48	199.53	199.44
211.26	207	210.87	211	208.14	211.09	212.24	208.46	210	208.95	212.17	209.57	209.43	209.94	208	208.71	210.7	208.22	207.43	211.32	207.02	210.96	206.25	206.75	209.59	208.68	208.64	207.73	206.84	205.7	207.99	212.13	208.78	210.53	207.62	211.5	210.44	209.59	207.47	209.59	209.9	209.67	209.63	208.44	207.48	206.5	208.05	207.83	208.99	210.15
204.11	202.59	205.94	206	201.17	205.19	204.18	203.14	205.1	203.88	207.19	202.53	205.53	203.52	202.28	202.13	206.23	204.26	203.02	202.31	202.53	202.28	203.17	205.87	205.07	204.12	201.18	203.49	202.12	203.9	206.09	203.1	205.19	202.76	205.39	205.82	201.9	199.04	204	205.16	200.83	205.28	203.33	200.97	202.94	206.88	201.81	202.92	203.67	204.83
204.63	205.31	202.45	205.05	201.33	201.46	201.49	202.34	201.73	204.05	202.8	201.58	202.7	201.11	203.86	204.1	203.1	201.63	202.5	200.81	203.09	200.68	202.99	201.05	200.6	203.31	202.56	205.69	200.58	199.58	203.68	202.44	202.95	203.56	204.61	201.82	203.64	202	201.92	206.25	199.71	200.14	202.18	201.15	202.55	204.17	205.24	201.01	203.35	203.62
202.31	201.78	196.28	198.59	199.71	201.59	198.68	200.17	206.4	199.71	202.36	199.23	200.61	202.16	199.87	199.99	200.97	202.03	200.9	200.22	201.98	203.85	198.48	200.09	202.57	200.85	201.94	205.39	199.18	200.48	199.08	201.21	198.55	199.22	200.82	199.92	201.16	198.54	201.97	199.02	200.99	200.99	199.73	197.57	201.05	200.66	198.81	201.61	199.9	200.52
200.72	197.84	199.61	200.59	200.23	201.36	200.66	196.09	199.91	197.01	198.2	199.08	200.49	199.06	201.12	201.12	203.36	201.07	199.83	202.87	202.02	200.85	202.36	199.62	202.07	201.17	199.09	198.22	198.69	199.49	200.11	197.59	201.74	199.71	202.17	197.05	199.93	199.59	199.92	197.65	202.43	199.68	201.93	202.55	200.9	200.58	200.47	200.85	198.88	197.99
202.89	200.58	201.94	198.85	198.65	201.54	199.31	203.48	199.93	202.08	200.15	198.13	199.57	201.29	200.05	203.11	203.79	201.16	199.42	198.54	196.03	200.87	197.57	202.11	200.46	201.58	202.1	198.36	201.56	196.16	198.04	199.76	197.89	201.32	203.42	198.12	194.85	199.43	201.82	199.98	197.93	201.33	203.78	199.8	201.34	201.95	203.35	200.88	199.47	197.19
208.43	209.96	211.57	208.63	210.68	210.24	211.27	208.34	212.27	208.02	209.16	206.64	209.2	210.55	208.18	209.3	208.81	209.97	210.51	207.76	207	209.36	210.53	209.56	208.56	206.66	209.7	210.96	209.22	211.85	211.42	210.6	209.7	207.3	209.42	205	209.65	213.9	211.28	209.89	209.11	210.58	207.64	206.66	208.37	207.67	206.83	210.76	209.02	207.66
206.99	205.52	207.12	205.74	204.72	206.72	203.98	205.88	203.38	206.11	206.54	206.65	203.69	206.47	205.54	206	202.01	203.45	200.21	205.39	208.36	203.97	206.26	203.69	203.85	202.47	206.09	204.23	207.59	205.75	203.72	207.84	206.79	204.3	206.32	204.58	203.96	206.59	204.67	204.32	204.46	208.07	206.29	204.21	204.83	206.77	204.53	205.7	205.32	206.02
199.84	201.92	202.15	203.16	198.89	204.62	203.1	199.25	203.78	200.76	202.19	202.08	200.96	203.99	201.27	203.1	202.62	201.2	203.07	206.55	204.03	202.76	202.67	202.73	198.76	202.14	202.84	205.88	205.84	202.13	203.97	203.06	204.15	202.49	206.51	203.82	203	200.78	202.4	199.97	202.1	203.46	201.01	204.86	201.16	202.26	201.34	203.13	200.27	202.94
215.72	217.84	218.68	215.17	216.6	218.78	216.45	218.86	219.3	215.52	218.7	217.42	215.2	218.61	215.96	215.73	216.28	216.96	217.88	217.3	215.8	219.18	215.09	213.03	219.49	218.7	214.44	215.83	220.76	216.13	217.71	216.71	217.92	217.02	219.1	214.21	220.04	217.03	218.1	218.02	213.25	215.97	217.03	211.96	217.5	218.3	213.77	218.02	217.44	217.39
190.53	198.58	195.11	192.05	193.32	196.79	197.05	193.28	195.67	188.86	196.23	194.5	197.17	192.3	194.39	188.57	194.86	195.13	192.28	191.42	195.48	196.35	193.24	196.08	193.15	191.7	193.03	197.27	196.05	197.28	193	193.35	191.88	191.34	193.11	195.6	193.06	193.04	193.61	192.77	193.87	192.23	196.18	193.68	195.14	191.25	190.49	194.52	196.85	197.43
200.99	199.49	202.12	200.54	201.55	200.12	201.76	201.55	201.71	200.58	201.91	199.81	202.16	202.22	201.47	200.88	202.89	199.5	200.44	200.91	202.98	202.84	199.19	195.52	200.91	199.8	200.84	202.6	199.62	200.21	200.73	202.44	200.02	202.25	199.87	200.97	199.95	201.25	201.9	199.65	197.86	201.02	201.99	200.81	200.03	200.07	200.74	203.76	201.45	203.46
202.25	200.69	198.1	200.43	198.22	200.23	199.28	201.29	199.96	201.55	198.26	199.73	200.56	199.32	202.13	198.33	200.69	200.96	200.81	200.88	202.19	200.61	194.97	199.02	200.37	198.69	199.14	198.93	203.51	201.63	197.81	205.59	198.97	200.81	200.28	201.43	199.42	201.07	202.58	204.51	201.33	203.82	199.95	199.64	201.74	202.07	198.36	201.94	202.05	198.23
197.4	196.6	199.82	198.54	198.75	198.71	199.65	198.19	201.65	198.63	197.13	200.4	196.41	196.92	196.84	196.91	200	198.53	201.46	194	197.58	198.48	200.74	200.22	199.74	197.12	203.21	198.6	200.58	195.7	195.11	200.68	201.17	198.19	198.51	197.76	199.06	198.76	197.39	198.92	197.88	195.97	203.61	200.56	198.25	197.04	196.98	197.36	198.83	197.75
208.42	211.04	211.11	210.73	211.52	212.61	208.76	211.09	209.7	209.74	211.65	211.67	212.73	213.19	210.06	213.63	209.26	210.49	212.59	210.42	209.14	211.62	209.46	209.43	210.83	213.14	210.7	211.69	210.56	213.06	213	208.23	216.14	214.09	208.17	211.68	212.83	210.92	209.69	211.94	212.91	209.57	210.75	212.74	212.4	211.54	212.29	211.19	216.77	210.74
207.52	210.07	207.89	212	208.38	207.09	211.83	210.41	209.01	208.62	205.86	208.38	209.04	207.51	207.55	208.42	208.04	206.38	211.64	208.69	208.9	210.4	208.2	208.93	209.9	206.12	206.19	209.87	206.26	208.67	208.21	209.1	206.65	209.1	210.13	208.48	213.93	208.62	207.88	205.59	208.55	208.49	206.28	210.57	207.73	205.15	205.47	209.51	206.21	208.37
207.03	207.02	207.42	205.52	207.76	209.17	210.37	209.81	206.97	210.59	207.19	210.59	209.17	210.43	208.31	206.98	207.13	206.13	208.95	209.41	208.82	207.3	205.18	204.99	208	207.56	209.3	205.13	207.3	213.05	205.09	210.38	206.98	210.06	208.82	205.73	205.93	206.14	209.43	204.75	206.9	209.08	210.8	206.24	209.75	210.88	207.3	207.35	206.34	208.12
208.56	207.96	210.31	208.65	207.48	209.97	207.08	213.32	208.38	208.02	207.43	208.1	204.77	206.13	210.21	208.48	211.87	211.16	210.3	211.85	207.74	207.74	208.56	206.84	210.55	209.92	210.01	208.89	207.52	207.22	208.8	207	207.37	206.36	208.74	204.18	209.59	211.47	211.24	207.2	207.54	207.13	208.47	207.88	208.14	211.16	209.21	211.28	208.27	207.98
194.32	194.25	196.27	194.48	195.53	193.72	192.21	190.4	197.11	192.18	192.02	193.78	195.53	191.21	194.08	193.76	193.12	190.44	194.1	191.86	193.76	194.77	193.38	192.05	194.28	194.31	195.17	192	190.56	193.91	194.61	198.01	193.71	193.21	194.66	193.42	194.95	194.01	193.07	194.7	194.02	195.48	192.97	195.66	192.93	190.54	192.83	193.35	195.86	195.33
198.63	201.03	201.33	199.64	198.4	201.82	201.3	201.81	200.93	202.46	199.71	199.29	196.86	199.45	197.44	202.71	196.67	199.79	201.97	199.02	196.61	197.19	197.07	200.03	197.6	199.27	201.83	199.23	196.12	198.25	197.88	200.1	200.04	198.81	201.7	200.4	198.36	198.6	198.98	198.62	199.16	201.35	201.06	201.18	198.53	197.65	198.62	197.99	199.1	199.19
210.42	212.9	210.22	211.41	209.81	208.74	215.94	211.2	211.8	210.28	214	210.46	213.69	212.32	208.15	212.02	211.78	208.74	212.47	213.91	212.15	211.7	213.34	211.59	211.06	211.63	208.35	210.82	213.73	208.54	215.25	210.98	212.39	211.67	212.82	210.66	213.61	210.2	214.24	213.02	210.03	211.28	211.08	211.49	211.55	210.52	212.13	211.86	213.86	210.71
209.93	208.12	208.08	213.79	212.78	208.46	210.12	210.29	211.38	209.76	210.26	209.57	209.31	206.4	210.23	209.22	209.88	209.34	211.1	210.98	209.09	212.46	209.07	210.69	207.02	208.22	212	210.48	208.01	208.14	210.18	213.11	211.92	212.13	208.45	209.29	210.32	209.21	207.71	210.02	208.15	213.01	210.51	206.9	209.61	205.94	207.7	209.73	206.12	211.76
216.74	218.4	218.17	219.35	219.56	218.89	213.81	215.58	217.18	216.41	217.29	220.95	216.82	220.52	217.45	218.73	220.93	217.34	218.29	217.82	216.12	220.6	218.95	215.94	218.06	212.7	213.71	216.06	217.3	219.63	214.88	217.4	216.97	216.52	214.48	216.13	216.32	219.8	216.56	218.14	216.19	220.57	217.8	218.36	215.73	219.43	217.15	220.8	219.52	215.32
207.12	209.78	208.75	206.25	210.32	209.75	206.53	207.68	208.69	207.04	209.89	206.71	209.57	206.78	207.72	210.89	210.61	209.94	208.46	211.59	210.07	210.68	207.38	207.61	207.25	206.67	207.06	210.11	207.95	204.44	205.77	209.2	210.26	210.59	209.43	205.27	214.06	209.28	210.08	209.77	207.51	207.97	209.21	209.95	211.54	208.78	209.22	209.02	207.43	212.35
211.03	208.14	209.03	207.58	205.07	207.92	208.18	209.43	209.76	205.84	210.08	207.19	206.25	210.71	209.77	209.66	207.62	208.75	208.7	206.72	209.59	209.79	211.86	210.46	210.91	208.02	205.76	208.31	207.01	212.22	207.27	209.28	209.04	210.12	208.15	209.99	205.96	209.52	205.27	208.29	208.02	210.21	205.74	207.65	209.98	208.94	209.11	213.17	209.43	207.84
208.96	209.17	205.5	208.22	205.89	207.17	205.54	204.59	207.61	205.08	204.75	204.05	205.78	206.29	205.78	206.45	204.59	203.88	205.61	208.57	207.46	206.75	207.67	208.37	209.01	203.82	205.16	205.55	205.79	203.29	205.74	208.78	206.86	204.87	206.92	207.94	208.67	207.49	202.26	208.48	204.86	209	205.35	203.31	209.28	207.51	204.02	208.73	205.9	204.63
200.22	196.1	200.11	201.14	200.24	198.88	201.02	198.84	201.62	199.57	202.97	196.1	200.38	202.6	199.44	201	200.81	195.85	197.9	199.84	201.84	200.64	199.27	202.07	200.35	199.05	200.31	196.47	201.65	202.18	197.3	197.66	200.58	200.04	198.48	199.46	201.95	200.34	199.95	198.6	199.08	198.16	195.9	200.39	198.56	198.86	196.13	200.04	196.85	201.75
213.47	218.14	214.61	220.06	219.71	218.73	216.06	216.88	218.21	216.09	215.75	218.5	214.25	216.97	218.49	216.7	218.72	213.89	218.95	217.53	215.28	218.37	218.86	216.71	220.4	214.64	215.1	218.14	219.43	219.02	220.24	217.84	216.65	216.05	215.12	217.36	216.34	219.49	221.35	215.61	216.94	217.33	217.16	216.95	214.58	213.4	218.81	217.13	216.95	216.16
219.23	216.48	218.54	217.91	215.66	216.13	218.19	216.82	216.22	215.37	217.44	213.09	216.71	217.16	216.3	216.79	215.38	216.3	219.58	218.53	217.09	217.53	217.98	221.67	218.02	216.46	216.79	219.67	219.91	216.96	214.21	214.99	215.7	219.36	215.32	219.4	216.61	215.04	213.84	215.49	217.02	214.22	216.67	217.05	216.63	217.33	212.92	218.41	221.22	217.27
208.2	210.36	207.61	211.07	211.1	207.65	208.75	210.36	211.27	210.54	206.98	205.96	209.28	209.83	207.93	209.21	211.37	207.84	207.71	207.34	206.88	207.19	209.94	207.43	205.36	206.62	210.14	207.92	208.43	206.31	209.36	206.09	211.17	209.5	208.1	208.01	208.17	213.53	207.89	211.2	207.87	208.67	208.25	206.29	206.55	207.32	207.58	209.47	208.5	211.44
218.8	221.85	219.09	216.87	218.4	219.5	214.78	215.19	219.68	215.95	218.87	217.18	218.17	217.55	212.53	219.3	216.44	216.86	218.51	218.33	216.94	217.33	218.87	216.4	216.59	220.98	216.14	215.75	220.8	217.29	217.78	219.13	220.6	219.1	218.58	215.59	220.09	217.71	221.47	217.58	219.65	217.67	218.7	217.5	215.19	217.81	218.94	219.1	216.29	216.35
205.73	206.54	201.89	206.74	204.63	205.96	204.36	202.85	205.97	205.08	201	206.41	203.8	202.24	205.69	204.8	207.61	204.43	207.05	203.91	203.87	204.21	207.17	205.25	202.6	208.47	204.91	205.15	204.16	205.14	203.72	207.19	207.39	202.04	202.94	203.97	200.93	204.52	206.3	204.98	205.2	205.09	205.94	205.26	202.2	203.88	205.69	204.55	202.43	207.58
209.6	208.98	209.66	210.1	209.59	211.06	205.76	207.14	206.23	208.64	207.31	208.68	210.4	210.31	209.72	206.83	207.75	210.63	206.07	205.97	211.52	208.68	208.67	213.29	210.02	211.94	204.77	209.39	208.16	208.32	207.79	207.56	203.99	211.34	209.76	209.54	210.46	208.69	210.35	206.73	209.06	210.12	212.86	205.64	209.47	207.5	209.1	204.69	207.92	207.58
207.28	209.18	206.98	207.06	209.55	208.78	206.96	209.37	208.62	207.43	206.66	208.4	206.67	209.32	209.09	207.49	205.48	206.84	206.05	206.21	208.08	205.92	207.29	203.53	204.37	207.83	209.81	207.05	207.93	209.48	209.16	205.8	205.25	207.1	209.82	207.82	206.45	208.86	208.6	208.5	206.34	208.46	207.74	204.07	209.16	211.4	210.42	205.57	206.13	208.93
204.48	202.71	202.54	203.08	204.6	202.98	203.42	200.41	206.7	204.1	204.81	202.79	204.35	202.17	202.79	204.24	204.01	203.2	202.44	202.65	200.06	200.67	203.03	203.5	203.54	199.38	202.67	205.78	205.81	204.69	203.1	202.13	205.6	204.2	200.54	203.48	202.2	200.69	204.6	205.31	203.93	202.23	204.84	204.6	202.83	204.93	205.19	203.83	203.96	200.1
208.67	206.65	210.01	205.22	206.32	207.23	210.34	206.19	209.01	207.86	206.2	207.61	210.82	208.96	207.87	210.75	209.93	208.07	208.11	208.93	206.87	205.2	209.03	207.16	206.74	208.55	212.67	208.11	208.32	207.93	206.13	206.73	209.26	208.34	207.74	206.49	209.08	204.15	211.64	207.26	205.57	206.87	209.23	204.09	206.7	208.92	205.29	209.13	207.17	205.66
201.9	204.41	206.38	205.21	205.63	201.95	202.95	204.64	204.91	204.3	204.33	204.48	205.69	201.24	202.53	201.83	203.95	204.4	206.11	206.19	202.5	205.31	203.43	201.87	202.17	203.49	204.96	203.38	201.66	205.02	202.59	204.49	205.25	203.53	203.21	202.79	202.51	207.72	201.18	203.65	203.95	204.89	203.35	203.3	200.76	205.49	204.72	204.54	201.65	201.5
212.98	210.27	206.56	209.31	213.05	207.81	215.04	209.92	211.89	207.81	209.64	205.91	208.31	210.87	211.5	207.98	207.9	207.01	209.42	210.53	205.69	207.91	207.5	207.37	209.45	208.57	210.71	210.66	211.74	208.61	210.81	210.53	209.91	208.47	207.6	208.25	206.07	213.57	206.99	210.44	210	210.61	208.47	206.52	214.68	211.39	211.73	210.58	210.29	208.04
211.3	209.94	207.04	211.75	207.43	211.8	209.36	210.76	207.86	211.75	206.7	210.99	210.67	208.34	208.62	210.12	212.56	210.55	209.01	210.91	208.47	209.71	211.36	207.66	213.99	212.08	206.76	211.59	209.5	212.75	207.83	209.56	211.83	212.4	208.03	205.51	207.63	210.4	211.56	212.72	209.77	212.05	206.61	209.5	210.82	207.33	208.69	207.95	212.16	209.38
207.8	205.96	207.33	205.7	209.44	205.01	207.3	206.49	213.79	205.27	208.63	208.41	210.97	209.24	204.47	205.94	205.46	204.95	205.74	206.71	206.68	205.2	207.87	207.39	209.09	206.59	203.05	208.53	208.31	204.62	209.59	210.44	207.86	205	207.45	206.59	206.17	206.41	206.65	205.42	209.67	206.09	205.61	208.29	209.95	207.7	207.43	207.14	206.48	208.49
203.43	203.83	202.9	203.51	205.23	205.21	203.04	203.93	198.56	205.94	205.8	202.28	205.05	203.72	205.05	205.54	202.97	205.35	205.64	203.52	201.71	205.27	203.32	204.53	202.31	203.12	204.13	205.89	205.5	203.27	204.47	203.53	203.32	203.23	202.96	202.5	206.52	205.22	203.99	202.67	201.74	202.96	199.54	204.39	201.72	204.04	200.96	202.88	202.88	202.63
207.92	207.06	208.14	208.02	208.76	208.83	210.48	209.23	210.57	211.57	207.34	209.16	207.1	207.37	206.65	211.06	209.2	210.07	206.29	205.48	207.6	207.9	211.69	208.11	209.61	209.32	212.16	208.72	209.03	208.28	208.96	210.59	209.52	206.85	209.79	208.52	210.54	207.05	206.96	209.58	211.25	212.39	207.86	207.91	206.28	208.71	212.07	208.41	211.47	206.67
201.3	203.84	201.45	202.4	203.58	202.67	202.75	203.15	205.35	204.81	202.28	206.21	204.65	203.69	201.93	203.72	203.27	202.28	204.61	203.46	203.33	198.56	200.47	202.11	204.59	202.4	203.27	204.24	204.81	204.45	205.59	202.03	203.83	204.72	204.13	201.16	205.74	204.28	202.8	202.62	204.72	205.81	201.81	202.87	204.13	204.41	203.14	203.75	209.38	204.62
197.1	198.26	201	202.48	198.05	198.44	199.72	201.73	198.99	200.91	200.18	200.9	198.08	199.14	201.07	199.73	201.24	202.36	202.31	199.86	200.28	199.71	197.86	201.2	199.55	200.11	202.18	199.96	196.86	198.68	199.68	199.15	198.91	199.71	199.96	199.92	201.06	203.25	202.24	200.02	198.45	197.05	198.21	200.22	203.12	199.31	200.75	200.3	200.74	202.05
202.31	198.42	200.39	202.82	204.58	201.33	199.32	198.32	197.73	202.05	201.77	200.73	198.09	199.13	199.93	202.04	201	201.12	200.19	203.77	202.35	198.12	197.64	202.46	202.39	202.23	200.69	200.12	201.85	203.76	200.83	197.43	202.18	199.93	202.53	203.05	198.48	200.28	200.52	201.36	200.9	197.98	199.92	198.49	205.2	199.61	203.19	200.64	202.56	201.32
197.62	200.33	200.21	198.18	202.65	201.11	196.4	196.77	200.2	198.84	198.64	199.22	199.97	200.33	201.38	198.39	199.12	201.04	198.29	199.46	199.62	200.91	199.87	198.87	199.83	200.1	196.01	198.79	199.05	194.85	199.07	201.8	195.76	197.97	200.72	197.4	200.24	199.57	198.45	195.59	201.34	198.44	198.45	200.27	198.5	199.1	201.6	200.53	199.55	200.74
209.78	212.36	210.45	213.32	210.93	214.69	210.91	208.03	210.45	211.44	213.17	212.16	210.86	212.58	214.55	214.5	213.58	212.28	210.8	212.08	212.19	209.66	209.4	208.73	211.3	210.15	210.47	211.78	210.29	209.76	214.81	212	211.91	210.92	211.14	214.42	210.29	212.9	210.3	211.61	211.54	210.05	212.26	208.64	209.98	209.21	211.24	212.44	213.1	212.29
215.48	213.87	213.93	215.47	216.11	216.1	211.87	213.21	216.35	212.31	213.12	212.71	215.98	215.39	213.04	213.34	211.28	214.68	212.83	213.23	217.49	212.69	212.01	213.34	209.35	212.35	213.34	210.92	212.92	215.21	213.48	212.47	215.91	214.01	213.98	214.17	213.88	212.97	212.64	211.38	215.12	214.33	210.58	213.64	215.27	213.18	213.09	212.26	211.3	212.47
208.16	205.37	205.62	207.17	209.71	204.79	208.27	206.41	209.69	207.91	206.16	203.82	207.88	207.24	206.55	205.15	208.88	209.3	209.27	208.7	208.41	206.84	208.08	207.2	209.49	206.87	210.99	204.71	204.3	207.35	204.96	209.88	208.47	203.92	206.22	207.06	209.48	207.28	209.32	209.63	206.4	207.67	206.86	206.49	208.36	209.74	208.92	207.07	209.03	208.01
200.18	200.53	193.98	201.98	200.97	200.57	197.88	202.19	203.23	200.78	199.25	199.05	199.71	203.58	201.23	202.54	198.61	201.56	201.73	196.65	197.96	200.7	199.27	203.17	200.32	201.5	203.17	201.46	196.83	200.08	198.79	201.38	203.74	199.4	198.55	201.69	200.52	200.36	198.44	200.35	200.51	200.82	198.66	195.67	201.81	202.98	197.33	201.31	201.51	199.64
208.55	208.23	206.99	207.99	209.01	208.33	209.37	210.46	210.86	208.86	209.67	209.85	208.57	212.85	210.45	209.43	209.54	210.06	210.75	206.97	208.08	208.43	206.99	209.58	208.69	210.37	210.25	212.19	209.78	207.68	207.53	208.3	208.93	209.54	206.14	206.53	209.72	209.4	211.21	210.61	209.79	209.62	205.9	208.09	210.91	208.93	208.12	208.96	209.97	208.24
200.57	203.16	201.92	202.69	205.36	202.79	203.12	199.49	205.12	202.26	203.82	200.6	202.9	205.87	202.06	205.64	202.77	201.59	202.15	202.24	203.36	200.29	200.57	200.1	203.55	204.35	201.56	203.1	203.8	203.99	202.31	203.2	203.23	202.86	205.56	201.57	199.82	203.98	200.69	203.77	205.62	203.07	201.85	200.65	207.41	203.66	203.62	201.98	202.65	203.68
203.02	205.28	206.47	204.79	206.56	201.29	204.94	203.94	203.4	203.02	208.54	203.91	203.14	206.29	204.31	203.37	204.74	206.2	203.41	203.43	203.25	204.81	204.79	201.69	203.8	204.86	204.94	204.69	207.15	206.68	204.22	204.67	204.81	204.36	208.67	202.36	206.81	205.81	204.06	206.76	207.56	204.48	203.75	202.81	203.99	202.62	202.03	206.34	205.76	206.01
211.86	214.42	211.67	210.89	210.65	210.73	213.97	209.94	210.56	211.92	211.52	213.33	212.41	211.25	211.24	211.88	212.73	212.79	212.75	208.78	215.26	214.56	210.84	211.89	211.21	209.97	210.47	208.91	212.17	212.38	211.95	213.01	209.35	209.47	210.19	213.02	211.78	212.57	215.5	212.94	212.76	211.73	207.17	212.96	208	211.69	211.38	211.73	212.16	211.76
210.09	205.66	210.39	211.21	206.83	207.45	208.23	206.12	210.47	208.55	207.04	210.54	212.03	210.3	208.97	208.66	210.37	209.52	209.51	207.63	208.38	208.45	210.97	212.26	208.34	207.61	210.1	209.19	209.44	208.08	210.16	210.62	211.06	210.06	208.42	210.45	211.97	206.16	207.53	207.78	212.99	210.52	209.71	209.38	207.49	207.97	207.88	209.9	211.48	210.51
199.58	203.72	202.79	200.73	205.03	201.94	203.19	204.64	202.36	201.14	202.81	204.87	199.49	203.15	201.2	204.72	200.14	200.49	203.76	204.86	202.38	202.83	201.75	202.55	201.46	200.98	204.84	200.68	201.19	203.45	203.88	200.49	199.88	204.66	205.45	201.01	201.03	202.76	201.93	201.23	201.16	205.62	203.62	202.36	200.88	201.61	202.7	199.55	200.24	200.95
200.95	199.41	199.17	200.13	203.37	199.69	197.2	202.26	197.54	200.29	202.55	202.85	203.56	198.38	201.88	201.29	201.72	200.33	200.72	196.5	203.41	198.85	202.88	198.21	202.84	199.1	199.07	196.76	199.28	201.65	202.94	202.84	199.48	197.82	202.89	197.47	198.43	204.11	198.2	197.95	200.79	199.28	200	201.54	200.16	200.77	200.65	201.89	198.47	198.31
209.31	208.91	210.48	209.05	211.38	211.79	212.08	212.58	211.5	212.23	210.8	212.76	210.51	211.44	213.74	213.92	211.74	214.88	213.7	211.56	212.43	212.23	216.01	213.81	211.02	210.46	209.89	214.94	212.02	213.09	213.69	210.93	212.47	213.04	210.88	214.36	211.67	212.61	216.2	212.38	210.64	212.65	211.05	211.33	213	210.28	212.27	211.54	214.14	212.12
209.75	209.62	208.21	208.92	208.47	205.59	207.01	206.76	208.35	206.53	209.29	210.41	207.71	207.49	207.63	206.8	206.23	206.14	207.69	209.09	208.26	208.36	207.22	208.46	208.31	208.14	205.01	207.22	210.49	208.29	205.59	208.97	205.65	207.05	207.13	207.09	208.04	205.21	209.58	209	208.36	207.88	206.69	209.71	208.85	209.89	207.77	207.47	209.48	209.22
199.9	199.72	200.08	198.4	199.71	199.3	202.8	198.41	201.5	202.16	199.05	198.9	200.4	201.38	201.33	203	199.85	199.32	201.67	201.04	199.99	200.54	197.67	196.52	200.9	200.47	198	198.18	197.1	199.48	196.78	198.77	200.17	199.38	198.45	201.99	203.22	199.76	201.03	202.74	202.57	197.82	199.81	198.95	199.82	197.18	198.97	199.72	201.38	199.51
195.85	195.78	193.84	195.78	193.78	194.52	196.37	194.78	197.82	194.04	192.05	197.97	197.15	197.19	193.5	194.51	198.38	196.17	197.9	194.13	195.49	194.57	191.54	193.99	194.8	197.65	195.89	195.46	196.05	195.15	194.68	191.94	197.95	196.96	196.45	194.31	198.15	194.14	196.35	192.35	191.52	196.69	194.25	192.76	194.98	194.97	196.17	196.45	194.45	194.96
214.78	215.65	216.92	215.59	217.12	214.09	216.56	215.09	216.12	216.66	215.96	220.15	214.3	219.72	218.63	218.92	216.95	216.65	217	214.51	215.69	216.83	216.45	220.22	218.88	217.46	216.19	217.09	217.46	218.39	214.69	215.77	218.84	216.42	215.22	216.57	216.76	218.21	215.92	220.85	216.16	219.44	217.71	213.81	212.61	213.59	216.62	216.35	217.04	214.42
215.3	210.16	207.77	209.45	209.3	210.46	206.23	208.12	208.75	207.78	209.33	211.42	210.18	207.62	211.43	210.83	211.93	208.9	206.96	206.79	207.36	208.47	210.07	210	210.37	210.67	207.71	207.06	209.55	209.35	206.5	209.01	209.37	209.23	208.57	212.61	209.48	211.33	209.08	208.99	208.23	207.64	208.42	209.67	209.01	207.92	209.72	206.61	207.7	208.69
204.7	204.23	205.87	206.55	205.25	208.74	208.02	207.71	209.66	206.39	207.29	208.65	208.97	205.79	209.17	205.33	208.08	206.83	208.21	208.39	205.18	206.31	205.47	209.97	207.63	206.08	209.59	206.82	208.93	209.37	204.85	208.68	210.89	205.14	206.8	207.33	208.76	205.63	207.91	209.02	206.05	207.35	208.47	207.09	208.89	206.82	209.29	208.5	207.97	211.24
207.09	207.08	209.18	206.56	205.61	209.58	207.02	207.76	208.81	207.36	206.07	205.39	209.94	208.33	210.5	206.92	210.89	204.8	211.25	205.17	205.05	206.91	206.64	209	206.99	209.3	208.98	206.93	206.39	210.65	211.42	208.69	208.16	206.4	207.82	206	209.02	205.34	205.89	208.74	205.7	206.67	205.77	205.83	206.27	206.82	207.75	209.47	208.52	203.14
202.95	205.25	201.68	202.5	205.35	204.92	200.82	205.7	206.81	203.41	203.24	202.2	203.1	204.21	201.35	205.15	204.11	203.74	203.81	205.47	197.19	204.58	206.09	203.56	205.18	201.42	206.95	204.33	203.43	202.99	203.7	203.85	204.26	205.39	202.3	203.74	200.63	204.15	206.57	202.6	203.74	203.02	205.9	207.04	202.89	205.27	204.7	200.93	202.09	204.34
209.11	208.31	209.57	208.33	209.67	208.3	206.74	207.4	208.81	207.46	208.62	209.92	210.1	212.32	207.55	209.47	204.67	208.36	209.05	209.46	207.55	207.18	209.49	210.27	207.14	209.29	208.61	209.02	205.56	206.17	206.88	209.48	208.17	209.18	206.87	204.57	206.61	207.97	205.86	210.25	209.27	207.98	210.51	208.6	205.63	211.93	207.29	209.21	209.76	207.18
203.11	203.79	204.55	205.8	203.78	204.48	202.66	202.4	201.63	201.55	203.55	202.95	202.92	200.92	202.61	204.53	201.28	201.14	203.62	202.86	202.56	201.33	204.28	206.6	206.58	203.87	204.38	206.5	203.75	202.29	201.6	201.08	200.03	201.37	201.02	201.69	201.3	205.85	203.32	200.91	204.47	200.62	202.65	201.88	202.89	203.47	201.01	204.23	200.8	199.86
212.07	209.04	213.83	210.94	212.77	213	213.55	211.22	209.67	213.83	211.33	210.54	209.69	211.82	212.81	212.1	211.78	212.86	208.96	208.8	209.64	214.25	209.05	210.99	214.45	213.26	212.64	214.36	212.28	210.54	212.18	211.88	212.56	212.37	211.18	209.18	209.5	208.78	210.94	210.41	211.74	213	212.61	209.73	212.1	209.45	215.51	210.02	212.77	212.1
210	207.92	208.41	206.5	209.02	209.25	208.27	209.02	211.67	209.13	210.9	210.81	213.73	208.8	210.62	208.89	209.63	208.03	213.45	211.24	205.66	208.89	208.94	209.69	210.38	209.63	209.16	211.07	207.19	207.44	207.58	207.01	210.53	212.28	208.83	206.98	210.18	211.01	210.85	211.93	208.5	207.94	210.95	209.71	211.48	212.6	210.46	207.44	210.79	209.96
204.76	202.74	202.81	204.47	204.24	203.99	204.2	201.92	204.84	205.49	206.79	204.53	201.64	208.65	204.75	200.96	206.2	203.47	203.69	202.23	202.66	201.04	202.66	202.33	205.37	206.06	201.9	200.27	200.96	203.6	205.66	203.56	201.91	205.66	205.02	201.07	202.72	200.75	201.73	199.78	205.52	204.08	203.1	204.27	202.45	201.77	202.4	204.93	203.51	203.87
203.43	206.83	202.39	202.15	203.68	202.9	206.2	201.29	203.61	203.58	203.9	204.36	205.7	208.2	202.95	204.14	205.26	203.58	205.66	206.53	203.54	205.11	198.73	203.44	201.57	203.09	203.32	201.62	202.97	203.25	203.35	202.79	203.55	201.77	204.81	204.16	207.13	201.47	203.8	204.13	207.96	203.55	204.01	206.1	203.55	202.46	200.78	202.49	203.73	205.92
216.21	218.94	217.36	220.65	220.08	220.32	216.82	220.6	218.51	215.25	216.97	218.67	219.86	219.2	217.44	216.91	219.13	217.67	217.12	217.27	217.98	216.94	218.58	222.66	216.94	218.58	219.89	219.98	216.88	218.27	215.93	218.16	216.72	220.27	216.87	216.56	215.22	216.85	217.82	218.81	218.14	215.93	218.96	216.96	216.84	217.91	218.39	218.83	222.01	218.88
201.7	197.18	203.26	201.9	201.84	198.97	198.93	197.28	199.57	203.23	199.87	198.7	197.81	199.84	200.57	201.04	200.93	202.46	200.02	205.33	196.42	200.95	198.28	200.94	199.98	200.48	199.3	198.67	197.5	198.29	200.61	200.77	201.53	199.88	198.22	201.95	200.9	198.6	198.55	200.87	202.13	198.64	203.45	204.01	201.61	200.5	202.61	201.96	198.7	200.56
201.39	202.32	203.59	205.86	206.01	204.13	203.48	203.26	202.72	202.78	202.28	204.7	205.66	202.01	202.54	206.17	201.71	205.27	205.85	205.22	208.16	201.28	203.07	201.48	204.96	203.23	205.25	202.19	202.29	207.13	203.37	202.17	203.45	206.02	204.4	207.22	203.24	203	202.59	201.8	201.25	205.48	202.67	202.4	204.12	204.16	209.27	206.43	203.67	205.35
217.96	216.5	215.02	216.48	216.26	216.42	217.48	216.77	216.28	218.04	219.38	216.72	217.18	216.95	215.94	217.24	217.93	219.52	216.71	217.5	215.52	215.34	215.12	216.46	218.61	218.47	217.3	217.3	217.31	217.4	219.45	217.35	216.84	214.37	215.14	217.37	216.98	216.99	217.77	217.07	217.36	223.2	216.82	215.21	216.98	217.89	218.08	218.66	216.74	214.52
208.33	208.74	208.35	208.01	209.76	207.04	209.89	209.33	207.85	209.19	207.95	208.29	209.2	210.21	210.52	209.79	208.97	209.84	206.72	208	208.31	209.66	208.57	209.25	211.17	211.39	206.82	209.94	206.81	209.32	204.57	209.72	207.13	206.62	207.93	209.17	209.24	206.37	209.79	210.06	210.1	209.72	208.39	208.48	204.33	210.91	207.63	206.93	211.26	207.1
208.88	208.89	207.01	210.56	207.41	207.52	209.73	211.87	206.05	206.34	209.6	207.12	208.61	209.32	213.02	207.51	210.29	206.61	206.25	209.27	205.82	207.34	206.29	211.48	209.02	209.16	211.17	209.79	209.43	208.57	209.45	208.56	206.22	206.53	206.69	209.23	209.05	209.37	208.3	210.57	205.98	208.37	208.18	207.91	207.2	205.23	207.26	207.32	209.66	208.14
191.72	193.91	193.51	193.43	197.08	191.12	195.77	193.34	195.78	192.41	193.52	195.02	196.45	194.37	195.66	191.45	193.92	191.91	194.71	193.45	186.82	191.98	192.63	197.79	190.68	198.04	196.87	194.35	196.41	194.78	192.75	193.25	189.21	196.97	193.05	192.02	192.23	194.33	195.55	193.05	192.72	195.59	193.07	194.65	191.35	191.34	193.52	193.98	193.65	194.05
199.28	199.9	201.03	198.37	202.05	196.12	203.01	201.49	199.41	202.18	199.71	197.02	198.02	201.95	202.76	201.39	200.85	200.32	198.93	200.27	202.39	203.05	200.72	201.52	202.36	201.92	202.43	199.79	200.02	200.81	200.77	199.1	201.48	196.31	198.77	198.37	199.83	202.79	205.13	201.81	196.94	199.37	200.5	198.21	200.58	200.49	197.85	202.43	198.61	199.05
200.06	200.99	197.43	197.47	199.17	198.23	200.4	196.48	195.43	198.55	196.49	195.9	195.94	198.29	199.41	194.84	199.02	199.04	193.98	197.77	196.01	197.98	198.35	200.61	197.87	196.04	201.38	198.09	198.97	201.11	197.52	197.7	197.2	197.84	197.71	199.78	199.59	198.44	196.36	196.13	198.77	199.52	200.02	198.55	199.61	199.11	196.43	197.05	199.71	197.64
205.57	207.2	207.11	206.16	210.32	205.2	210.33	203.3	206.56	205.04	207.81	206.83	204.47	205.44	205.71	204.39	208.21	205.13	203.97	206.63	205.92	207.79	206.3	209.36	208.43	207.29	209.23	205.09	209.44	203.34	206.13	203.3	204.63	206.48	205	207.94	208.66	205.91	205.5	208.03	208.55	205.89	206.14	205.14	204.17	205.65	204.93	205.2	203.61	208.99
205.34	204.23	203.69	199.75	205.87	204.66	204.43	206.24	204.98	202.94	202.86	204.01	208.4	203.46	204.98	205.25	202.58	205.65	203.17	204.16	199.21	205.16	206.24	202.27	203.6	203.94	201.76	204.64	206.63	205.41	205.47	207.23	205.24	204.19	204.27	201.29	204.06	205.39	205.88	205.33	206.65	204.77	203.86	203.44	205.87	204.25	206.24	204.08	204.98	207.04
196.63	196.52	196.1	195.6	195.32	196.98	194.15	193.74	197.38	195.55	194.57	193.8	201.25	196.33	194.01	197.25	194.66	194.23	196.11	196.62	196.64	193.65	196.91	194.52	195.83	192.42	196.51	197.76	196.08	196.7	194.08	197.35	195.35	193.56	193.13	195.4	197.97	194.09	196.76	196.23	192.84	196.02	193.52	194.63	193.84	196.35	195.9	190.34	195.36	194.06
208.1	206.57	209.1	210.63	207.46	203.95	210.13	207.45	207.87	211.59	207.51	204.42	208.97	208.74	206.38	207.69	211.33	208.57	206.24	211.3	209.97	207.38	206.74	208.89	209.87	211.38	208.55	207.83	208.01	209.96	208.42	206	207.5	206.79	206.99	208.59	204.09	207.73	208.34	206.26	212.27	210.44	208.19	207.64	207.33	208.75	207.57	205.86	207.2	211.36
203.18	205.3	200.07	204.84	203.65	200.18	202.48	202.87	204.38	204.15	205.55	202.06	201.53	205.12	203.42	204.88	201.36	204.21	202.73	201.61	204.5	202.73	202.52	204.98	203.83	204.83	204.61	204.59	204.47	203.68	204.97	201.76	203.91	205.53	204.05	204.69	202.72	203.23	202.5	205.19	203.42	203.59	205.23	211.41	204.92	203.12	202.87	204.98	203.48	198.85
202.16	200.53	202.86	205.42	206.05	205.31	203.44	201.51	202.15	203.12	204.64	203.09	201.05	202.42	198.15	203.87	199.51	203.66	201.45	201.65	199.23	203.51	203.42	204.29	205.68	201.15	203.58	201.57	204.46	203.59	203.66	205.21	199.77	200.71	202.2	203.89	202.09	201.59	202.64	204.47	203.46	201.13	204.11	201.25	201.69	204.11	200.05	202.39	202.09	201.19
206.66	205.03	209.48	204.96	211.06	207.06	204.12	205.02	208.7	208.7	209.62	205.7	208.04	206.19	202.51	206.1	205.77	210.84	204.77	206.51	208.27	208.47	205.51	206.33	210.59	206.52	209.02	209.87	206.58	207.68	203.42	208.4	208.97	209.89	204.32	205.65	205.54	208.96	207.61	208.06	208.59	201.87	208.53	206.91	203.3	204.45	210.67	207.01	211.71	207.68
197	196.92	197.94	198.3	196.56	192.97	197.38	198.87	195.81	197.71	196.69	199.46	196.84	197.11	195.17	198.76	195.39	200.23	196.23	198.88	198.6	200.3	197.22	199.85	200.61	200.05	198.31	200.41	196.36	197.68	197.55	192.95	198	197.99	199.34	198.44	199.67	198.59	199.39	199.09	195.15	198.94	199.14	199.11	193.7	194.88	197.94	197.6	200.98	196.66
207.38	208.36	209.58	209.28	206.57	206.35	208.17	209.37	208.5	210.94	207.83	206.03	209.09	205.65	205.63	206.65	208.6	210.78	209.23	209.09	207.02	207.61	206.65	209.98	207.22	202.74	210.61	207.14	209.4	208.61	207.11	207.99	209.59	207.33	205.08	210.66	205.96	207.24	209.07	204.68	205.3	204.74	206.37	208.98	209.55	209.83	208.31	207.9	205.35	207.55
208.79	207.44	211	209.92	209.18	206.4	210.67	210.09	208.14	211.98	211.78	206.66	211.63	207.91	210.27	210.71	206.51	208.4	208.14	208.51	208.56	211.63	208.63	207.23	206.87	207.3	207.85	206.87	210.72	210.09	205.31	208.49	206.37	213.75	209.69	209.86	207.89	206.7	210.49	208.48	211.32	211.01	209.09	208.1	209.38	209.86	210.62	209.37	210.3	208.87
208.39	209.86	211.1	210.38	209.59	204.57	210.18	211.16	211.23	209.11	211.13	207.58	208.85	208.87	209.29	207.34	210.31	208.87	208.48	209.79	211.33	209.77	210.7	212.02	206.45	211.25	208.34	209.49	210.98	209.68	209.57	208.79	210.76	207.99	207.48	206.46	209.7	211.4	210.62	208.73	210.96	209.45	207.8	210.76	209.65	205.07	210.11	206.12	211.08	208.31
208.83	207.97	209.94	207.51	208.16	206.84	207.34	210.1	207.6	207.6	206.46	206.88	208.41	208.12	208.65	207.76	207.87	209.68	207.46	207.24	211.42	207.27	207.24	207.89	207.32	207.74	207.98	209.46	206.42	205.57	204	210.7	205.21	209.34	205.83	205.08	208.92	210.7	206.05	207.63	211.19	205.93	209.36	208.36	208.17	206.82	209.63	206.95	209	208.27
209.65	207.75	208.09	206.79	207.72	209.24	211.77	208.16	207.78	210.89	208.92	209.46	207.39	208.75	213.82	210.56	212.66	206.73	211.95	208.53	208.09	207.11	206.02	210.91	206.62	210.36	206.39	208.28	207.78	207.16	206.26	205.98	206.54	206.19	208.95	209.18	208.65	205.86	208.1	211	207.34	208.3	207.87	210.53	208.7	206.49	206.89	206.54	210.65	206.69
203.84	207.04	206.4	204.97	204.96	204.57	203.78	204.92	208.95	202.28	203.18	203.61	207.38	205.47	203.13	208.58	201.02	204.73	203.85	205.25	202.92	204.64	204.15	206.48	201.22	200.02	201.55	205.77	205.22	205.24	204.66	203.71	208.12	205.67	203.14	205.69	201.86	203.57	204.96	203.8	199.98	204.83	203.31	203.62	202.42	206.45	204.8	201.38	201.63	204.15
203.25	206.25	203.87	203.94	204.51	207.51	205.35	203.75	202.95	206.77	204.69	206.32	204.95	200.93	204.74	205.64	203.71	203.29	205.9	209.02	205.31	202.16	204.81	204.41	203.77	202.76	207.43	204.35	202.79	204.42	199.72	203.64	204.03	204.83	203.27	204.57	204.21	207.47	207.31	205.85	203.57	203.73	206.13	204.25	205.95	205.43	204.6	206.11	204.95	204.54
209.74	206.23	206.61	213.22	208.95	206.36	207.37	208.01	206.63	209.06	209.66	209.54	209.71	206.6	207.16	212.32	205.86	205.11	210.52	208.78	208.89	210.43	205.6	210.96	207.7	207.92	207.19	208.46	213.18	208.69	209.41	210.17	206.86	207.04	210.78	208.36	208.22	204.72	210.12	207.99	209.91	207.47	209.61	207.83	209.12	208.28	204.63	205.82	209.99	209.11
207.53	212.03	211.88	210.14	207.46	208.83	208.61	206.3	209.05	210.01	208.31	211.79	208.22	207.62	207.53	206.27	206.28	208.44	208.56	207.52	209.83	211.16	207.67	210.32	209.23	207.05	207.06	212.11	207.55	204.8	210.2	210.24	207.94	208.72	207.49	208.1	207.69	208.01	208.55	209.7	207.51	206.28	207.91	211.87	208.77	207.72	211.34	211.18	206.83	207.9
211.39	213.04	209.37	211.21	209.58	211.99	211.52	213.9	208.37	210.63	210.96	212.95	211.02	212.74	210.9	208.68	211.41	210.92	211.24	212.36	212.87	213.74	213.41	212.39	211.16	217.2	211.28	211.7	209.17	210.35	210.9	210.59	211.36	211.8	208.81	207.76	210.91	213.86	207.8	210.54	212.29	212.99	212.51	207.14	214.51	211.5	210.9	210.97	212.53	217.1
203.52	207.06	206.69	208.45	210.33	206.66	207.42	207.87	209.46	211.1	209.53	214.28	206.19	209.37	205.84	212.13	210.39	207.31	206.12	205.1	209.88	209.39	210.14	206.28	204.58	210.37	206.69	208.27	209.92	206.86	212.35	210.38	205.32	209.08	210.82	211.75	209.35	207.79	207.14	206.92	208.56	208.8	208.05	207.11	206.22	209.26	207.43	207.7	208.4	206.92
198.31	199.07	198.71	198.45	196.73	198.89	200.07	196.39	199.32	197.53	199.74	201.26	198.99	198.14	196.36	200.36	199.71	196.37	198.13	199.36	197.63	198.29	198.17	201.46	196.79	199.15	197.52	198.9	197.75	197.91	195.59	200.57	199.01	199.18	196.96	200.51	199.17	199.91	196.16	197.5	200.75	199.63	200.73	198.15	196.87	199.48	199.11	199.53	197.33	197.13
217.26	219.06	218.89	217.81	219.7	218	218.56	215.18	216.51	217.95	215.12	215.17	214.15	218.18	216.81	217.14	216.83	215.01	216.89	216.71	218.27	217.99	214.84	217.25	216.29	215.31	217.63	218.96	217.81	214.98	220	218.96	215.7	217.46	216.15	216.51	217.98	214.61	217.34	215.18	216.16	217.32	215.44	218.97	217.08	217.24	219.39	220.87	217.42	217.67
208.22	209.48	212.63	212.26	212.22	214.12	214.62	213.92	214.47	211.46	213.3	212.33	214.11	213.32	213.06	213.65	211.65	215.65	215.45	213.56	214.65	215.17	214.51	211.66	210.31	208.85	212.26	209.6	212.94	213.07	213.22	213.06	212.48	211.75	213.63	214.06	212.37	212.42	215.57	212.51	212.41	215.82	211.23	213.05	214.96	211.75	210.82	214.01	215.08	212.25
194.96	195.71	195.23	195.71	196.08	193.21	195.48	192.72	196.71	193.87	195.41	194.64	194.54	193.64	198.38	194.91	196.62	195.74	192.88	195.48	196.94	194.61	196.2	194.15	196.19	196.03	193.01	191.83	196.37	195.07	194.05	196.48	195.79	198.41	193.1	192.92	193.76	194.95	192.81	192.13	195.31	194.69	194.49	195.56	196.31	194.65	193.72	193.85	196.85	196.58
206.91	208.66	208.61	210.82	209.09	207.76	209.55	209.39	207.3	211.78	210.11	208.77	209.91	206.6	209.29	208.44	207.69	207.26	208.58	210.26	208.17	211.68	209.76	209.25	208.95	207.61	207.93	209.32	205.78	208.66	209.36	208.75	208.64	209.91	209.18	207.76	207.17	204.98	208.83	211.73	210.35	205.92	209.94	213.06	208.9	210.76	210.51	210.21	208.38	209.17
214.29	209	210.85	212.42	210.24	211.32	212.97	207.9	212.11	211.07	212.09	213.61	214.7	212.16	210.88	211.39	211.79	206.99	208.1	212.94	210.21	210.58	214.17	209.86	211.5	209.26	211.32	213.94	213.87	213.6	212.52	209.52	215.87	210.96	212.78	211.81	213.96	213.62	211.44	212.18	209.24	213.06	214.08	212.45	208.93	211.93	210.1	213.56	212.87	214.96
205.23	203.91	203.03	201	199.33	203.46	204.52	200.91	205.81	201.63	203.32	204.1	202.58	200.88	201.91	204.82	202.88	200.02	205.43	201.94	203.34	204.37	205.34	202.47	204.36	201.76	203.37	201.35	204.97	200.62	202.01	202.38	202.01	204.48	202.51	202.53	204.52	203.09	200.2	202.77	200.71	203.86	205.14	203.2	203.69	199.86	203.72	204.8	199.71	202.12
208.17	203.24	211.83	205.64	207.48	207.92	206.2	207.67	207.06	207.68	207.22	206.68	208.49	208.57	206.57	206.37	209.49	206.32	211.5	208.18	208.83	205.68	203.23	207.14	207	209.03	207.82	207	206.58	206.27	205.4	206.12	205.2	208.89	209.01	209.16	210.45	209.31	206.21	206.26	205.95	208.09	208.73	205.39	210.75	210.71	208.67	206.19	205.38	202.84
204.47	208.88	207.2	209.36	208.74	209.56	208.19	205.76	207.37	207.6	209.21	207.52	211.21	210.15	209.95	208.88	209.07	205.8	210.99	208.09	205.72	209.72	209.8	209.74	213.08	206.69	207.01	208.08	211.09	212.83	207.39	206.84	210.07	211.02	207.37	210.06	210.77	209.05	206.93	209.86	208.96	210.3	205.09	206.55	208.29	208.31	209.69	208.47	207.25	207.63
214.15	213.94	211.83	211.52	212.64	210.8	213.16	213.03	211.07	214.2	211.54	215.57	214.38	213.31	213.01	215.75	208.06	212.17	212.56	211.35	212.85	210.79	214.27	214.75	215.47	214.84	211.71	215.17	211.15	211.15	213.98	210.53	214.75	215.04	214.62	213.18	213.66	213.17	213.63	215.66	213.73	215.11	212.23	215.9	213.11	213.47	210.5	215.85	214.42	211.38
218.91	213.49	217.49	217.93	216.43	218.14	215.69	216.63	217.48	218.18	215.9	216.18	216.62	216.85	217.91	216.42	218.98	217.13	216.37	216.7	217.25	218.33	216.25	215.9	220.94	216.12	216.72	216.71	216.06	215.92	216.85	217.2	219.29	220.86	218.52	217.5	216.01	221.23	213.93	215.85	218.25	218.14	216.44	217.09	215.19	218.87	214.61	216.14	217.74	216.04
202.58	201.47	200.1	201.62	200.75	198.88	203.97	199.56	203.09	204.15	199.59	201.56	201.22	198.71	200.89	200.49	199.62	202.1	201.93	200.68	202.16	199.92	202.92	202.42	203.91	198.11	201.92	197.2	201.37	202.04	200.88	201.35	202.87	200.96	199.83	201.34	197.47	202.7	200.26	199	196.78	201.38	203.01	199.58	203.32	203.14	199.19	199.15	202.02	202.26
205.68	199.9	201.41	201.83	201.85	201.64	202.17	198.69	203.71	202.7	204.33	203.27	204.58	205.07	204.52	205.58	205.33	206.42	204.66	203.83	201.09	202.86	202.75	205.19	202.92	203.44	205.32	205.07	204.73	200.65	204.57	205.1	200.97	203.54	205.23	203.35	205.67	203.06	200.85	204.25	201.79	204.43	205.19	204.3	207.36	200.4	206.6	205.48	201.98	204.64
206.54	211.15	210.62	212.14	206.55	206.76	206.52	209.27	209.98	207.03	211.66	209.91	208.95	206.96	210.23	209.86	206.71	210.04	210.99	206.37	209.3	208.1	206.54	208.95	209.96	209.07	208.22	209.67	209.79	211.44	207.37	212.35	205.6	207.65	208.54	209.64	203.89	211.46	207.61	208.31	208.24	204.46	204.86	210.19	207.62	206.93	207.79	208.98	206.03	210.72
210.06	209.16	206.92	204.63	206.18	209.35	210.66	209.58	205.66	207.46	208.36	207.57	204.17	207.4	207.64	211.82	209.59	207.72	205.38	209.06	210.93	208.46	210.12	208.98	210.8	204.88	209.95	211.34	205.29	208.39	208.75	212.13	209.33	211.58	208.87	210.53	208	207.23	212.29	209.39	211.46	207.05	209.04	207.24	208.61	207.22	208.4	210.31	209.3	208.6
208.49	210.48	204.94	209.41	210.98	210.87	212.2	208.41	213.32	210.55	208.44	211.04	208.46	209.38	209.42	208.03	209.75	210.29	212.26	206.59	206.71	207.19	207.59	209.63	209.23	206.76	209.88	207.62	210.1	208.16	210.5	205.18	207.44	206.75	211.66	207.78	210.58	209.69	207.92	209.18	209.93	208.46	207.2	210.66	209.04	208.48	208.43	209.61	208.11	209.85
213.09	215.72	212.79	212.19	215.39	215.61	209.08	214.69	211.85	212.83	210.84	213.54	215.61	208.59	212.15	212.13	210.44	212.07	212.66	212.62	214.32	212.91	212.57	210.42	209.86	214.78	212.76	212.81	213.07	213.78	213.24	215.46	214.73	212.2	211.71	214.01	214.22	210.98	212.38	211.83	213.86	212.31	215.32	212.1	213.73	212.76	213.19	214.39	217.55	215.62
194.5	197.64	193.92	193.76	193.96	196.27	194.26	196	193.65	194.95	193.76	190.81	193.63	193.08	194.42	190.1	194.44	194.01	195.41	191.06	196.15	191.94	195.45	195.26	195.17	193.55	193.19	194.12	194.03	193.17	192.62	194.46	196.63	192.18	194.3	195	194.55	194.37	195.26	190.28	193.9	196.17	193.47	192.54	192.02	193.27	197.06	195.19	194.97	193.67
198.98	199.31	195.47	197.91	201.08	199.3	194.76	196.91	199.08	194.38	196.72	198.64	197.73	199.92	196.72	195.61	199.51	198.28	199.1	198.09	197.34	196.14	196.64	196.86	199.54	195.98	197.34	198.4	199.82	194.25	199.39	199.69	195.56	201.05	195.97	199.88	196.69	198.38	200.24	198.71	198.18	199.09	197.29	199.16	200.61	196.63	199.46	196.1	200.91	201.17
201.95	202.79	204.31	206.46	204.43	204.56	200.16	203.39	204.18	203.28	201.89	205.04	207.58	201.21	203.21	204.23	202.8	204.97	203.06	197.43	204.29	204.61	200.89	201.18	201.17	202.33	201.74	203.55	202.83	201.59	206.62	202.57	202.07	204.35	201.79	203.19	200.77	202.06	205.43	202.28	204.81	202.07	201.45	200.67	205.15	200.17	203.91	202.63	204.41	204.06
210.44	210.91	210.3	212.33	212.28	209.18	207.29	207.57	211.24	210.9	210.36	211.33	207.68	207.31	210.56	210.13	210.23	209.87	208.06	211.66	212.23	206.48	207.81	210.61	208.44	207.31	210.87	210.34	211.2	207.9	210.81	209.09	210.54	209.2	212.66	208.98	206.39	208.01	206.4	210.85	210.18	210.46	211.01	209.84	209.64	208.12	206.81	207.17	206.7	209.44
205.96	208.86	207.55	204.63	207.6	209.16	207.52	210.41	208.69	206.51	204.62	208.74	208.34	209.16	208.55	209.13	207	205.56	206.95	209.42	208.3	207.89	206.17	206.93	204.38	207.67	207.76	206.91	209.22	206.57	207.25	208.16	207.87	211.51	209.39	207.82	208.49	205.92	209.08	208.36	209.67	208.02	210.95	209	204.03	209.78	206.23	206.23	207.47	205.74
204.06	202.62	204.99	200.57	202.65	202.51	203.62	203.42	204.42	203.21	202.88	203.21	204.36	203.41	204.97	201.81	205.32	203.07	204.12	207.36	202.52	206.09	205.4	202.74	204.88	204.83	204.66	204.9	205.25	203.85	199.81	202.38	202.34	205.23	203.68	200.75	201.03	202.59	207.08	204.99	204.43	201.27	203.2	202.77	203.53	204.3	206.84	203.4	205.64	200.96
209.38	215.76	209.51	210.77	212.65	214.62	214.51	212.28	212.31	211.6	210.62	211.34	218.49	215.79	212.9	213.6	215.17	215.21	213.08	212.21	209.92	211.15	212.08	213.22	212.27	215.28	210.22	213.23	214.85	213.2	213.96	213.64	212.25	213.63	211.73	211.25	213.41	211.82	209.62	213.76	212.78	212.13	209.44	214.74	212.95	212.81	211.54	210.99	212.8	212.88
205.93	206.35	209.75	209.86	207.04	207.82	205.98	206.91	208.93	204.55	208.68	208.72	208.11	208.03	208.17	206.2	205.67	210.61	208.43	209.29	210.26	208.69	206.63	212.27	206.26	209	209.03	206.9	208.06	205.56	207.73	206.73	208.19	208.92	208.98	208.87	207.9	207.39	206.1	206.4	209.83	204.98	207.03	207.33	205.69	206.22	209.46	207.51	207.37	205.21
212.8	212.59	212.98	215.99	211.97	214.64	212.45	212.23	213	211.24	211.24	215.65	212.94	212.18	212.95	213.39	211.89	213.48	213.74	214.17	215.26	211.72	212.36	211.39	211.95	216.69	210.82	212.33	213.51	214.36	211.5	213.65	214.58	213.72	215.01	210.29	217.28	212.38	212.1	212.2	213.05	213.18	213.52	212.23	209.68	213.56	211.76	212.75	214.93	212.09
201.68	197.52	204.53	201.45	204.03	204.75	201.87	203.22	202.76	202.9	200.75	201.21	200.27	199.89	200.3	203.46	197.42	199.66	202.42	202.53	200.01	201.51	202.87	201.95	200.55	201.22	200.15	202.34	200.85	195.27	200.36	199.36	201.25	200.5	202.1	201.97	204.72	201.89	201.22	200.95	201.91	201.99	199.47	199.84	203.55	198	200.31	200.84	199.44	204.62
211.93	210.32	213.75	211.78	212.98	214.17	214.17	214.62	215.29	214.09	211.07	214.85	214.74	214.16	215.65	212.88	209.63	215.2	211.35	215.15	214.93	214.01	212.61	215.04	212.8	210.03	213.49	210.49	212.7	216.15	212.57	213.02	214.5	211.62	213.27	212.39	212.11	213.19	211.06	213.48	215.3	214.33	215.44	214.65	215.51	216.4	214.24	213.37	216.42	214.27
209.17	208.65	208.19	208.83	207.84	208.55	205.76	209.58	207.16	207.38	210.02	207.96	208.51	208.53	206.13	208.22	207.22	211.48	205.82	207.97	207.86	207.24	204.88	208.38	207.52	209.1	207.97	204.62	208.31	206.4	209.13	208.61	206.46	206.46	207.18	203.7	208.17	206.96	206.18	207.73	205.74	207.09	208.5	209.78	207.93	205.67	209.02	205.25	207.21	207.64
209.22	207.34	206.12	206.83	206.52	207.05	210.16	209.77	207.77	209.14	207.76	207.76	207.81	207.6	209.39	210.43	210.8	208.04	206.44	209.64	208.89	209.01	206.24	211.14	208.65	208.02	207.54	208.96	209.14	207.26	206.18	209.56	206.32	207.82	209.85	210.8	208.55	208.01	205.67	209.14	206.35	210.26	209.32	209.32	210.07	207.89	206.51	207.41	207.98	207.11
203.24	201.05	201.11	200.75	201.91	204.06	200.4	203.56	202.66	204.55	201.16	201.94	198.97	203.55	204.51	200.31	205.64	203.94	204.25	203.58	205.73	205.21	203.36	201.3	203.39	203.59	202.65	202.16	204.39	204.85	202.14	203.39	204.19	202.54	201.84	201.78	201.83	203.1	204.74	201.91	201.83	204.08	205.4	200.92	202.73	199.8	202.44	204.85	202.35	202.4
211.57	212.39	213.83	211.76	209.05	211.78	210.32	211.81	209.03	213.91	213.53	214.67	209.84	207.87	213.17	214.49	211.47	212.7	214.14	210.57	210.47	211.51	211.65	212.55	211.21	208.89	210.06	212.18	212.89	208.14	211.76	211.65	212.67	212.64	213.58	207.35	212.91	212.47	210.32	211.77	210.81	211.51	210.26	210.6	214.92	208.88	211.5	214.01	211.6	212.12
205.48	209.84	208.23	206.05	208.11	207.77	207.39	206.55	211.48	207.85	208.08	208.42	207.45	206.73	207.67	210.94	208.77	204.95	207.53	207.13	211.35	209.34	206.07	207.1	208.22	208.85	206.66	204.98	204.51	210.56	212.62	209.89	207.26	206.6	207.29	207.66	207.06	206.9	208.91	207	209.17	201.68	206.96	205.19	210.19	206.7	208.72	206.25	208.96	208.16
202.37	203.64	203.17	203.2	207.23	202.52	206.37	199.28	204.12	204.39	202.06	200.96	205.29	204.87	201.93	203.84	205.95	202.88	207.18	206.65	203.68	201.94	202.51	204.59	208.53	203.81	204.1	204.89	204.17	205.71	204.85	208.01	204.77	202.42	203.46	204.72	206.67	201.61	204.59	200.98	203.2	203.54	200.05	205.39	203.12	204.42	203.59	203.71	204.44	201.32
211.51	213.71	215.42	211.5	207.53	215.32	213.47	211.4	209.99	212.66	210.89	210.9	211.75	213.15	210.62	211.44	212.55	212.41	212.24	209.3	211.59	215.7	210.61	211.68	211.18	212.42	210.05	210.21	212.63	209.99	212.14	211.89	213.85	212.4	209.98	214.02	213.39	210.4	211.03	212.95	212.73	212.94	211.08	211.97	208.11	214.3	213.99	210.73	211.73	212.18
204.24	203.36	201.86	203.77	202.92	203.34	201.67	202.96	200.43	202.17	202.2	204.68	203.56	203.12	203.58	202.97	202.97	206	197.73	201.68	203.15	205.44	202.86	201.9	203.77	203.78	201.94	201.28	205.71	203.31	203.35	205.03	200.89	198.46	205.21	203.21	202.63	204.42	201.44	204.42	201.86	200.12	205.16	205.13	201.57	199.48	204.28	205.03	202.91	202.82
202.11	201.19	200.31	199.85	202.71	199.31	200.6	201.71	200.93	204.17	201.94	197.44	202.78	201.95	202.24	204.61	204.32	205.96	201.44	202.31	200.27	205.17	202.18	202.89	202.65	201.92	198.79	201.6	202.47	201.65	202.46	203.95	202.19	203.24	203.29	201.03	202.98	204.34	200.3	201.17	202.66	199.83	204.12	201.15	204.61	200.37	201.25	203.98	202.65	201.92
203.08	208.8	205.83	211.38	208.41	206.19	207.18	209.78	208.43	209.45	210.69	207.97	210.29	209.17	208.23	210.46	206.52	205.69	207.91	205.12	209.44	209.07	208.05	208.97	207.65	205.81	207.02	209.39	209.71	208.1	208.9	206.49	209.36	211.67	211.24	209.48	208	210.81	211.31	211.8	207.77	207.49	207.02	206.7	204.41	210.55	208.23	211.36	206.06	209.9
203.48	201.41	205.4	200.36	202.22	204.39	201.39	201.24	205.45	202.22	204.47	203.36	204.17	204.73	202.95	203.19	203.82	201.66	204.47	201.6	204.66	200.78	204.04	200.69	206.55	202.29	200.78	204.97	204.79	200.43	206.01	203.06	199.57	203.75	207.36	201.1	203.51	202.46	204.13	206.64	203.93	202.05	205.08	201.55	201.11	199.78	200.84	200.5	202.45	202.21
200.63	205.76	200	201.63	199.7	200.43	200.43	204.6	201.02	202.5	203.21	203.39	201.63	201.74	200.12	203.89	200.58	201.9	200.5	203.62	203.87	200.84	203.42	199.71	200.29	205.49	201.08	199.88	202.32	199.15	202.36	200.12	204.2	203.24	202.54	201.5	200.87	200.1	203.98	201.65	202.68	201.84	205.72	200.03	202.99	201.91	200.54	204.26	199.71	204.91
213.09	209.69	210.08	208.58	215.22	209.77	211.77	212.14	212.9	214.14	209.75	211.88	214.18	213.04	212.5	212.17	211.65	213.32	208.7	212	210.89	211.92	212.7	208.34	212.9	211.37	212.28	212.31	211.18	213.89	210.28	213.06	210.41	214.48	213.29	212.71	210.8	209.76	210.11	211.01	211.38	216.06	209.87	212.53	210.58	211.68	207.85	211.47	213.44	211.61
206.26	208.55	206.73	206.05	207.33	207.41	208.12	208.2	211.63	207.82	208.65	210.25	208.79	209.79	207.9	206.66	210.63	208.33	206.6	208.19	207.66	207.35	204.87	206.56	205.71	206.93	207.63	207.96	205.12	211.69	208.08	209.78	206.4	208.88	209.16	206.78	206.64	212.74	206.72	207.88	209.52	207.05	208.55	208.29	207.73	207.71	208.47	210.32	205.92	209.11
218.37	217.68	217.43	215.04	221.02	220.03	220.67	217.99	215.62	222.68	218.31	219.58	214.51	220.4	217.44	218.94	217.86	217.15	219.86	217.73	217.64	219.85	215.95	217.84	217.71	219.07	219.05	220.01	215.97	217.98	221.88	215.21	215.07	220.53	215.53	219.99	219.17	219.71	220.32	217.52	219.74	220.72	219.47	216.03	222.59	215.77	214.13	220.42	219.67	218.97
190.68	192.94	192.66	193.69	195.93	194.22	194.61	193.01	193.03	196.61	197.93	191.28	196.48	194.19	193.81	193.88	192.94	194.89	195.96	196.55	196.08	195.4	193.33	196.09	194.79	193.95	196.79	196.61	196.07	194.7	192.39	195	196.41	195.81	197.23	196.03	194.97	193.86	197.4	191.89	193.33	192.93	194.54	195.28	192.44	195.98	191.95	194.57	193.14	196.67
208.42	208.28	207.37	206.55	205.77	205.25	209.11	205.85	206.71	205.96	209.86	206.31	208.91	207.04	210.32	206.6	205.31	211.17	205.12	205.06	207.94	206.92	211.28	207.88	210.27	207.22	205.16	210.91	208.46	207.8	206.51	203.54	208.56	209.02	207.11	207.75	208.03	205.11	207.36	207.73	209.24	207.07	209.92	210.15	210.41	207.37	206.66	207.18	205.4	209.23
203.33	203.74	202.23	207.55	207.23	207.47	202.56	203.96	204.77	204.92	202.07	207.04	205.27	203.9	204.43	200.07	201.09	200.56	204.67	202.74	204.65	201.31	206.8	201.73	204.96	204.84	204.02	203.26	205.42	205.16	203.53	202.71	204.45	201.73	205.91	201.72	202.95	202.31	205.58	204.39	201.79	203.91	205.83	201.48	204.8	202.88	204.84	203.45	202.96	203.63
204.9	204.82	207.6	204.78	203.23	205.44	205.19	205.11	207.99	206.04	204.46	204.91	205.27	206.22	206.28	205.85	205.04	206.66	204.63	206.07	203.05	205.4	202.8	207.33	207.47	207.35	205.6	204.56	202.87	206.27	204.13	205.58	204.13	205.05	204.88	206.32	202.86	207.84	205.34	208.93	205.5	204.86	207.35	203.28	203.72	208.04	206.55	205.52	208.49	204.16
210.24	210.5	212.47	210.54	209.41	209.6	210.89	216.32	209.64	211.29	212.45	208.69	210.89	209.94	216.38	212.72	212.33	213.2	212.48	213.97	215.8	214.61	214.03	210.11	212.9	210.66	214.44	212.62	212.5	213.04	214.3	211.5	212.55	211.6	211.88	213.6	212.17	209.09	212.59	211.55	214.81	210.55	212.46	210.26	211.05	212.14	211.52	211.55	213.77	209.72
206.94	207.75	207.61	208.76	207.28	208.91	205.22	208.18	206.05	206.75	205.54	206.61	205.94	206.99	208.34	210.4	207.92	211.64	206.34	205.94	211.26	205.39	204.47	204.37	206.97	206.98	206.8	206.49	208.37	206.81	209.53	206.98	207.34	208.45	207.92	206.2	206.37	209.1	206.77	208.27	207.59	209.55	207.4	209.3	207.3	208.19	208.68	207.67	207.4	210.66
212.43	214.43	207.02	213.17	210.91	209.67	212.6	210.86	209.04	212.92	212.58	214.13	211.13	210.52	210.22	209.45	212.75	213.05	210.64	212.62	214.37	208.73	210.03	213.76	210.5	212.44	212.65	208.16	211.29	212.08	214.71	212.81	213.72	213.63	212.06	213.03	210.2	212.35	209.05	209.98	209.42	212.29	212	212.92	213.53	212.54	213.34	209.44	212.12	210.75
204.21	203.32	201.05	202.11	204.87	205.87	203.72	205.5	203.02	201.31	200.77	202.87	202.46	206.26	202.18	205.39	202.98	202.2	203.42	202.99	202.46	201.38	202.31	202.57	204.07	199.52	203.03	203.27	201.13	203.87	199.32	200.84	202.8	198.18	203.3	201.63	204.24	203.63	201.35	203.7	202.2	200.91	204.31	204.5	204.48	205.04	201.34	202.25	202.55	206.45
212.03	209.71	209.96	211.4	210.44	209.18	206.93	213.02	210.34	207.79	213.86	209.19	208.41	208.32	207.62	210.13	209.75	207.67	206.14	207.66	210.51	208.71	205.77	210.54	209.89	207.65	210.92	211.53	210.54	211.79	213.32	210.34	208.65	207.76	208.16	207.06	210.62	213.68	210.86	207.72	207.65	209.42	210.34	211.55	212.21	207.86	209.39	211.62	208.14	209.4
208.24	210.85	208.42	206.14	208.19	209.94	207.22	209.88	208.23	205.15	209.01	208.16	210.53	205.44	213.94	210.48	207.29	209.7	210.68	207.91	206.64	209.94	209.09	208.14	210.12	207.34	210.39	211.03	208.37	210.76	210.36	211.71	208.72	210.03	207.58	210.86	210.11	209	210.53	207.71	208.94	208.04	210.51	210.06	208.51	204.75	206.82	204.96	206.34	208.32
196.8	197.44	199.18	199.81	196.24	199.75	198.14	197.12	198.52	196.88	197.06	199.54	201.01	197.29	197.59	196.2	196.59	199.92	198.29	198.43	198.59	196.43	196.03	197.69	199.38	198.73	198.14	198.95	198.31	195.32	198.81	201.14	200.59	198.45	196.42	195.68	199.39	195.47	196.35	197.3	196.71	197.46	198.17	196.62	197.63	196.06	197.56	196.77	197.15	195.89
217.72	216.13	217.04	219.95	217.46	214.72	215.6	217.41	214.18	220.06	216.06	217.25	213.81	217.59	217.64	216.41	213.68	218.56	214.71	218.62	216.3	215.34	217.92	218.06	215.65	218.83	218.88	215.89	217.76	216.62	217.4	216.48	215.4	215.24	217.7	215.65	217.88	215.17	216.26	218.57	217.86	216.57	219.75	215.99	219.23	220.95	217.41	213.54	217.6	219.54
205.94	208.69	210.12	209.48	207.64	210.84	208.64	208.87	208.92	207.86	205.9	208.25	209.05	211.96	207.48	209.18	208.32	210.85	209.1	206.48	208.21	210.28	207.85	210.51	209.89	208.49	210.22	209.57	211.85	209.48	208.04	207.7	209.49	208.09	208.78	206.43	206.74	210.82	206.46	208.04	209.47	207.74	208.9	210.53	210.68	205.5	210.58	206.87	206.27	209.16
210.39	206.96	211.27	204.76	209.26	206.98	210.41	207.46	206.85	210.54	212.28	208.01	207.48	206.99	207.91	209.08	210.5	210.87	210.26	206.02	207.85	208.47	207.38	210	207.27	208.97	209.16	207.84	209.59	209.86	208.65	209.39	207.69	210.31	210.84	207.76	208.05	209.6	208.64	209.47	206.39	209.04	211.13	209.27	209.12	204.37	206.88	208.55	206.99	206.65
218.78	214.41	216.84	217.11	217.23	214.33	213.27	214.1	218.62	214.19	220.23	215.18	215.63	214.74	218.06	217.5	217.55	218.07	219.87	215.87	214.81	217.56	215.24	215.84	218.77	213.75	217.07	216.27	215.88	214.79	216.6	221.95	218.66	219.13	217.34	217.46	215.5	214.67	215.63	216.51	216.27	216.65	217.72	217	216.64	216.16	215.3	218.68	218.35	218.08
211.99	208.07	209.86	209.74	209.85	209.93	210.53	209.69	209.47	210.2	206.35	207.83	206.73	209.64	208.27	209.46	207.26	207.13	207.02	209.6	211.97	208.82	208.61	208.05	208.8	207.87	207.44	206.53	208.27	207.52	209.49	206.86	208.07	209.96	208.85	206.67	207.07	207.27	208.69	211.76	210.63	208.13	209.65	212.28	207.91	206.11	208.68	209.66	205.09	211.03
208.4	210.13	204.98	209.67	208.28	208.87	209.58	208.76	209.29	208.28	212.75	213.33	212.84	206.73	206.58	210.22	210.62	209.48	209.2	210.27	209.82	209.34	207.61	208.21	207.54	212.49	209.98	207.59	210.77	212.28	208.63	209.22	207.94	205	209.66	209.23	212.27	210.14	208.52	209.04	210.04	209.47	207.19	209.54	207.83	207.13	209.65	207.46	210.73	207.69
206.47	207.93	206.3	206.88	203.69	209.3	207.15	209.11	205.95	207.74	206.45	208.99	209.5	206.22	208.55	210.2	207.18	206.84	211.06	206.24	207.59	209.62	205.77	209.27	207.84	206.28	205.76	208.53	208.26	206.74	206.48	209.74	204.5	210.62	208.21	205.54	206.01	206.5	205.16	209.72	205.26	207.75	208.38	208.42	207.84	207.02	207.75	207.77	204.71	205.73
207.45	207.07	205.88	208.04	207.89	211.54	210.21	208.56	208.37	208.23	207.05	210.72	208.29	204.66	207.16	209.89	208.44	205.98	210.93	208.62	208.63	208.65	208.85	210.5	208.47	207.66	208.22	206.35	206.27	209.55	209.28	207.49	207.96	210.64	207	209.56	209.61	212.06	209.18	208.74	208.94	207.01	208.83	208.38	207.45	207.83	208.84	210.26	208.33	208.81
209.03	210.68	208.89	209.37	204.54	210.8	210.81	208.36	210.07	208.79	206.92	207.33	211.32	208.24	212.29	207.64	206.85	207.46	209.58	209.56	211.52	207.38	206.23	202.55	209.61	208.38	209.61	210.24	210.26	206.43	213.33	209.09	207.96	207.43	209.16	208.83	205.51	209.27	210.55	206.57	209.13	213.22	209.4	208.95	208.64	208.86	208.88	208.91	208.96	209.54
200.05	199.69	200.22	198.57	202.18	199.81	199.22	202.22	198.71	199.76	204.4	199.68	200.6	199.03	200.51	199.39	202.98	196.62	197.62	197.56	200.23	200.14	198.09	196.18	197.39	197.94	197.76	202.62	199.46	202.06	198.49	199.13	199.81	201.88	201.95	203.45	200.56	198.74	200.64	199.6	200.07	200.79	197.51	201.07	201.05	201.52	198.36	200.27	199.96	200.18
210.68	209.81	211.03	210.61	211.18	215.09	213.41	212.99	212.25	213.42	210.03	212.35	215.76	210.6	210.22	210.32	211.38	207.95	209.54	214.21	210.98	210.52	210.82	213.42	212.36	212.49	210.12	212.86	209.54	213.78	213.85	213.81	210.38	211.28	215.13	212.43	210.49	209.8	211.11	212.73	212.42	210.38	215.09	212.2	213.65	215.34	212.85	210.94	212.39	213.89
206.19	200.24	202.96	202.5	202.73	204.79	202.29	208.52	204.96	202.11	202.86	204.56	203.98	200.48	203.49	200.09	202.39	201.65	203.55	200.06	201.64	200.49	204.56	205.75	204.75	203.77	202.31	199.01	201.7	202.51	204.13	204.52	206.52	203.88	202.63	205.11	203.46	202.08	205.8	203.89	200.48	202.98	202.05	203.99	199.36	204.23	203.24	203.46	202.96	205.9
201.96	203.86	204.54	207.31	203.38	207.87	206.12	204.81	205.77	203.42	200.97	201.36	203.7	203.86	203.81	204.18	205.14	200.85	205.36	204.42	203.81	202.14	201.41	205.02	204.07	205.25	202.09	200.88	203.13	202.21	202.37	203.47	203.48	201.14	206.44	203.57	203.1	199.92	204.67	203.36	207.01	201.2	205.38	204.65	203.17	202.62	202.51	202.23	202.98	202.21
205.16	203.47	204.78	206.46	203.58	206.75	206.23	201.47	202.72	203.61	201.39	206.13	204.42	204.56	206.2	203.92	201.41	204.68	200.21	198.97	205.77	204.04	203.3	204.71	200.61	202.66	200.66	202.57	202.89	199.55	200.79	205.11	198.89	204.97	202.78	201.98	203.03	204.88	202.3	204.38	201.72	203.31	203.78	204.75	202.65	201.8	203.89	201.14	202.15	206.4
218.17	216.47	218.53	215.63	219.66	218.44	216.05	215.85	219.27	216.4	221.52	213.76	215.83	215.41	216.62	219.71	216.21	217.74	216.48	217.87	218.61	218.71	219.86	218.84	217.16	216.11	218.8	214.59	218.13	217.93	217.24	218.46	221.17	218.36	218.05	219.53	214.47	217.05	214.52	217.25	218.58	220.3	219.58	220.69	220.16	218.06	220.18	215.76	213.14	216.34
212.02	214.72	216.56	217.16	215.61	215.54	210.8	212.23	214.73	212.73	214.32	212.82	212.37	212.8	212.23	212.7	213.4	210.19	213.34	212	216.18	212.41	213.38	215.41	211.77	208.63	212.49	211.66	213.29	212.08	213.69	213.27	213.18	213.66	212.49	216.19	211.97	211.96	215.38	212.13	211.89	214.61	213.61	211.34	213.12	213.34	210.88	214.73	215.45	212.96
198.09	197.38	200.6	197.18	198.08	198.15	195.91	197.14	198.81	197.08	199.7	200.69	197.81	198.81	198.67	197.55	199.33	195.84	198.89	201.03	197.27	200.71	202.43	200.07	198.75	201.16	197.57	198.7	201.54	196.71	198.15	197.86	199.07	198.83	196.17	200.64	197.11	199.85	197.12	199.23	198.91	198.76	196.17	197.96	200.58	199.62	197.62	197.1	202.49	200.63
194.68	193.06	194.14	198.32	197.54	198.83	197.43	195.98	193.25	195.43	193.09	193.48	194.43	192.58	194.78	194.87	196.28	194.21	194.37	194.49	197.43	196	195.88	197.16	199.62	195.38	194.92	196.28	196.29	196.24	194.83	193.87	194.7	196.33	197.02	194.46	195.93	194.61	194.28	198.15	197.38	194.51	195.81	193.44	195.3	196.06	195.75	193.93	192.83	196.84
211.53	211.53	212.09	214.2	209.19	213.55	213.34	213.88	213.2	213.43	214.36	213.81	211.13	209.5	209.83	208.82	207.31	216.52	210.31	209.79	209.67	210.64	211.88	214.75	210.13	209.8	209.96	212.33	211.26	212.76	213.51	214.65	212.19	209.51	212.98	212.91	213.65	211.32	211.14	209.67	209.72	213.12	208.91	211.45	211.35	211.37	212.22	210.37	211.26	214.02
206.18	199.14	203.52	201.65	206.54	199.18	202.24	201.39	201.38	203.8	202.28	204.02	204.75	203.51	201.59	201.61	204.29	201.42	202.12	203.77	204.07	206.62	205.23	199.21	200.28	201.83	201.52	201.43	204.96	201.4	199.67	200.91	201.51	204.48	204.98	204.29	200.47	206.45	201.96	202.68	204.46	206.07	204.36	203.59	201.27	201.82	204.14	204.08	202.15	202.29
214.75	213.72	212.16	212.94	210.33	213.7	209.48	216.61	213.42	213.13	213.11	211.63	210.45	213.63	210.99	214.81	214.06	212.27	208.01	212.88	212.42	213.73	214.82	216.21	214.92	213.01	212.77	213.26	213.42	214.44	215	213.46	209.77	212.63	212.23	208.04	212.84	213.61	209.82	211.5	212.08	211.82	212.27	213.52	213.35	211.93	212.85	214.57	212.78	213.58
209.71	214.5	210.11	215.84	211.44	211.87	211.4	213.86	213.43	209.61	210.31	213.12	213.72	209.11	209.53	212.59	211.24	208.28	217.5	211.86	211.4	211.73	215.08	215.52	212.54	212.19	212.12	211.8	211.66	214.6	211.56	210.37	210.21	215.25	210.05	212.6	213.5	210.8	213.61	210.81	213.11	210.65	211.51	214.48	208.4	210.2	213.44	211.9	211.37	211.36
217.88	217.29	219.72	217.96	218.63	220.77	219.14	216.73	216.66	213.13	217.57	215.35	218.49	216.26	216.25	214.57	218.05	217.66	217.61	218.29	213.79	215.67	216.34	219.24	219.9	218.16	218.82	216.9	216.27	217.07	219.6	217.61	216.25	217.54	217.14	213.03	216.41	217.15	220.18	218.26	216.68	216.93	217.16	217.43	215.45	216.78	217.17	217.25	213.85	214.81
209.41	209.78	204.79	208.03	209.3	210.23	206.23	209.61	206.7	210.87	211.85	207.55	208.13	210.28	209.04	207.37	211.54	207.53	207.54	206.18	212.6	209.51	210.92	205.73	209.87	207.4	209.75	211.07	209.52	210.89	208.3	207.56	208.36	207.49	209.93	207.59	207.11	212.54	207.9	208.29	209.2	212.58	208.17	202.17	207.7	204.81	206.45	208.63	205.78	208.04
212.11	213.63	213.96	214.96	211.43	211.75	213.9	213.75	210.33	211.69	213.04	214.94	212.71	211.77	212.55	211.17	213.45	212.95	212.32	211.82	210.99	215.56	211.65	213.28	211.57	213.28	212.8	214.97	212.75	210.58	214.11	210.24	217.34	213.13	213.03	211.14	211.26	210.76	212.01	211.69	213.27	214.15	211.18	213.69	208.78	212.82	213.11	212.45	211.44	210.01
213.07	209.94	209.14	211.77	214.93	211.56	212.6	207.4	210.42	216.02	212.26	212.45	212.47	212.21	208.81	213.03	211.97	211.14	212.5	209.88	212.92	214.24	214.63	213.58	211.6	214.14	213.01	211.32	212.07	212.24	209.4	207.98	214.54	212.88	210.62	211.94	212.81	215.15	213.9	212.85	212.81	210.42	212.01	214.4	212.97	210.65	212.36	214.82	214.99	212.39
209.54	211.11	210.1	208.08	211.73	205.88	208.38	209.68	206.21	211.96	207.83	210.71	211.78	211.6	207.36	208.7	211.3	209.45	209.74	209.66	209.34	211.27	209.79	209.56	210.98	210.41	210.89	210.39	207.93	208.28	208.14	210.42	208.04	207.86	208.01	210.92	210.61	206.96	210.42	212.28	206.41	209.98	209.2	209.46	210.23	209.07	208.39	209.26	210.12	208.11
202.92	202.99	202.4	202.79	204.15	202.67	204.79	202.92	203.75	207.36	205.06	206.16	203.65	204.36	204.57	201.87	203.75	201.62	200.83	202.63	204.21	203.36	204.02	199.69	207.39	205.07	204.17	201.32	207.36	202.51	200.99	204.62	203.17	200.88	205.31	206.19	203.29	202.63	202.33	203.78	203.64	201.99	204.33	203.17	203.6	206.3	201.34	202.53	204.56	202.9
215.67	211.09	214.12	212.47	213.37	212.68	213.68	216.48	213.01	212.54	214.9	214.72	216.55	213.48	211.22	214.78	213.74	215.63	214.61	215.22	212.62	214.23	212.13	215.01	213.92	212.11	214.53	212.73	216.22	212.84	212.26	214.25	211.35	215.11	211.11	212.81	215.09	215.75	216.11	214.78	217.04	213.08	214.19	214.96	212.82	214.28	216.32	210.79	212.57	213.42
212.08	212.64	211.99	209.42	213.23	210.2	213.44	213.26	210.79	211.2	210.05	212.43	211.47	214.44	211.61	214.21	211.68	210.47	208.95	209.8	212.55	210.92	210.99	210.45	209.85	213.04	209.28	209.85	212.83	209.19	211.33	209.27	212.12	212.77	209.42	211.9	209.18	209.03	212.47	209.32	209.7	211.94	211.68	210.24	212.95	207.43	211.46	211.29	211.57	213.73
199.99	200.46	202.61	203.31	202.59	199.24	198.02	201.04	200.96	202.13	200.9	200.16	205.2	199.53	199.51	199.03	200.85	199.42	201.62	199.75	200.7	199.66	198.67	201.14	200.2	200.77	201.87	198.22	202.25	200.33	199.73	200.45	200.32	198.92	197.15	200.27	202.68	203.61	200.31	199.53	198.84	200.88	197.98	202.43	198.34	200.59	200.6	198.05	196.52	202.82
201.62	201.73	202.22	204.05	203.87	203.81	199.55	204.56	204.8	202.34	202.92	203.71	201.32	203.45	198.36	204.6	199.53	200.28	205.01	202.78	202.46	199.34	200.98	203.97	202.72	201.81	197.91	203.48	201.84	203.42	202.64	204.41	201.97	199.61	203.28	197.84	202.19	203.85	204.51	201.79	203.85	204.68	203.28	201.99	204.06	204.44	201.63	198.7	202.34	204.5
210.29	207.45	209.81	209.74	206.64	207.18	205.14	209.85	206.83	210.47	206.77	207.54	209.28	205.45	210.79	209.92	206.66	209.57	210.25	208.48	206.2	210.84	208.12	209.98	208.3	211.77	208.15	209.14	208.88	210.49	209.27	205.26	207.78	207.81	206.77	209.63	206.53	210.19	207.48	208.19	209.94	208.46	209.52	210.29	210.41	212.76	208.84	212.41	204	206.92
207.82	209.88	210.76	207.35	211.95	210.09	206.32	210.41	207.42	211.39	214.41	209.34	213.13	210.49	208.53	212.43	208.96	208.94	205.52	210.38	207.63	208.98	208.28	210.06	208.12	212.1	210.69	209.6	209.01	209.09	212.4	209.91	207.81	208.48	209.59	210.17	209.65	210.07	211.24	207.32	209.8	209.26	208.5	209.85	209.42	207.2	209.45	207.96	209.14	207.1
213	214.71	212.18	210.07	213.61	210.61	213.26	210.6	211.52	209.89	211.67	212.2	213.19	212.01	211.15	209.13	209.15	211.7	210.66	211.46	211.21	212.96	211.46	210.68	213.7	208.71	210.47	211.69	214.58	211.9	208	211.47	210.7	213.27	214.1	211.59	211.49	212.15	212.75	208.4	211.31	213.03	213.28	210.87	212.1	204.9	214.25	209.66	210.77	210.41
200.53	202.65	201.44	202.4	199.81	194.87	199.22	203.15	201.41	205.41	200.98	203.64	201.59	201.9	201.92	195.21	199.78	204.46	198.59	200.65	199.68	202	200.6	200.28	200.05	202.49	205.72	204.22	202.76	201.74	201.29	203.91	201.59	200.39	201.01	202.3	199.87	200.65	200.78	200.61	199.75	199.64	198.99	202.4	201.42	198.56	200.85	199.19	202.48	199.23
206.33	206.15	210.95	210.16	209.96	208.96	208.57	208.19	213.36	210.56	208.2	212.02	207.29	208.84	208.04	207.82	209.7	208.38	210.93	209.73	206.25	209.38	209.77	205.95	207.79	207.47	207.64	208.41	207.4	206.27	210.54	210.51	205.85	208.03	207.77	210.31	212.65	209.21	207.3	206	211.67	208.88	207.98	207.58	210.13	208.96	206.46	206.57	208.38	211.61
198.36	200.87	195.19	198.96	198.66	198.09	193.84	199.18	198.76	199.25	200.36	199.92	201.08	197.78	195.22	197.7	198.19	201.74	198.19	196.35	197.87	199	201.92	198.99	202.09	197.86	200.51	199.32	199.5	200.1	199.66	199.77	199.48	197.75	195.64	203.46	199.09	201.18	201.66	199.18	202.09	200.94	201.99	200.46	202.34	200.24	198.23	199.08	199.48	201.03
202.21	203.98	201.54	202	203.09	203.05	203.27	203.81	199.89	202.29	200.58	204.86	204.55	197.44	201.01	203.16	203.31	201.5	201.58	204.5	200.41	203.45	201.57	202.41	201.66	206.04	203.97	200.3	198.33	203.45	202.38	202.26	203.27	204.28	201.86	202.72	200.32	199.64	203.14	202.42	203.66	200	202.23	202.29	202.35	206.02	200.97	201.16	204.93	204.44
205.33	202.18	204.83	201.89	206.47	206.67	203.97	201.36	204.27	203.19	203.77	200.98	202.38	202.92	206.68	204.55	203.33	208.99	207.93	199.58	203.22	203.93	207.7	207.02	206.4	204.17	202.49	205.63	207.06	202.75	207.52	204.85	205.51	204.21	206.82	206.56	202.77	206.8	204.74	202.72	203.71	205.44	207.05	203.72	205.46	205.43	204.42	205.92	203.89	206.91
207.35	209.94	209.47	207.32	207.43	208.91	206.83	206.16	204.82	207.1	210.7	206.33	209.62	204.42	209.1	211.1	206.43	206.42	208.6	204.35	207.42	210.16	207.99	205.63	210.41	209.48	210	206.9	209.11	211.83	205.96	208.21	205.64	206	206.41	206.9	208.04	206.84	210.92	208	210.39	205.14	207.84	207.28	203.98	208	208.87	207.2	207.39	206.88
212.13	213.32	211.68	210.73	211.47	211.03	210.85	208.8	209.81	209.7	214.04	212.64	215.5	209.57	214.08	209.55	211.06	213.1	214.15	215.76	211.9	213.42	210.13	208.74	211.53	211.82	212.39	212.05	208.59	214.3	211.93	210.34	210.45	208.44	211.09	212.92	210.64	213.39	210.39	211.69	214.09	211.41	215.25	215.58	212.54	214.16	213.52	210.4	211.08	210.16
216.47	214.36	212.59	215.19	214.46	212.95	215.25	215.96	212.59	211.68	215.84	213.32	213.41	213.76	214.18	212.84	213.79	213.41	216.38	218.08	216.98	210.31	216.26	215.21	212.99	216.16	213.05	211.97	212.47	212.56	216.31	211.77	213.82	213.36	211.1	215.28	211.94	211.82	214.83	215.19	214.54	215.23	214.87	214.65	213.91	213.92	213.02	213.72	216.57	213.49
215.04	214.51	218.73	216.91	219.81	214.11	215.5	218.18	216.51	217.88	215.43	218.41	217.6	217.86	218.14	218.1	218.32	214.17	215.65	216.84	220.77	218.75	218.29	217.29	216.72	217.12	216.87	217.64	217.08	216.15	214.74	219.96	216.19	219.35	218.9	216.45	217.28	218.54	213.24	215.05	218.34	215.75	215.83	217.31	219.33	216.02	217.33	219.13	216.34	218.23
211.97	211	210.7	208.6	214.04	212.23	213.74	209.72	210.33	212.16	212.63	212.34	211.66	214.56	211.69	212.77	210.97	209.64	211.35	213.34	211.51	213.41	212.21	208.75	206.94	210.61	212.61	213.09	214.3	210.95	212.99	212.9	213.43	209.8	211.58	210.98	212.71	212.04	214.76	212.39	214.18	211.9	210.31	209.8	211.76	212.91	212.72	211.1	210.14	211.27
202.94	203.72	201.79	207.86	202.73	202.19	203.27	205.56	204.49	203.46	205.92	203.4	203.54	203.06	202.36	204.91	201.79	203.54	202.19	203.74	202.93	204.86	203.55	204.24	203.27	204.18	205.77	201.5	204.76	204.87	203.69	204.19	201.18	202.61	203.52	202.43	204.83	204.07	206.46	202.91	207.08	204.89	203.5	203.13	201.46	205.3	202.13	202.29	205.26	206.18
203.58	200.05	204.33	203.05	203.42	203.38	205.32	205.82	201.58	203.2	201.78	202.49	202.14	201.41	204.93	201.26	203.36	204.44	204.96	201.37	204.02	204.9	206.17	202.28	204.4	203.54	199.75	208.61	202.15	199.8	201.84	201.77	203.45	200.32	204.61	204.66	204.02	203.23	203.55	203.33	199.68	201.49	202.64	204.75	205.31	202.62	206.74	203.61	204.21	203.88
212.28	212.55	214.12	213.9	214.06	215.72	212.68	211.77	211.03	213.43	213.68	211.98	210.57	211.91	212.12	213.13	212.78	213.11	211.15	210.85	212.14	211.63	213.89	209.55	214.58	213.09	209.65	212.14	215.98	211.95	211.26	213.86	212.6	212.22	215.85	209.87	209.5	213.38	213.39	213.59	208.22	214.29	211.72	211.01	211.79	214.2	215.19	212.82	214.04	216.96
208.14	210.77	210.13	206.67	211.1	207.76	206.19	207.98	208.88	208.76	207.13	206.77	209.88	207.65	206.97	206.04	209.8	210.12	207.49	207.56	209.1	210.74	207.85	206.71	206.28	206.46	207.76	208.21	209.09	206.69	207.79	206.97	207.48	206.78	205.56	205.68	204.7	207.06	209.57	206.09	207.52	206.71	207.47	206.02	210.08	208.19	207.82	207.64	208.56	205.4
212.47	207.13	207.82	208	206.79	209.92	206.58	208.16	210.56	203.73	212.92	207.47	207.54	209.35	207.03	208.98	208	209.6	208.33	206.91	209.36	210.41	210.76	207.5	208.74	210.22	207.65	211.07	207.37	206.43	207.66	206.69	207.24	212.72	207.97	207.4	206.37	210.4	208.12	205.44	206.36	208.46	211.83	209.53	210.86	206.32	209.72	209.01	210.36	209.75
204.22	207.57	207.84	208.5	207.47	209.41	209.61	207.69	206.48	209.94	209.15	208.9	209	208.43	209.58	206.98	205.47	204.72	210.58	204.7	209.84	204.62	208.1	209.8	208.49	209.57	206.96	208.01	208.6	212.45	208.83	208.71	207.63	208.48	209.77	206.31	211.3	208.92	209.5	204.95	207.82	209.63	208.78	206.47	208.63	205.23	212.3	206.4	207.43	209.96
202.48	203.76	201.78	197.99	196.89	198.93	197.36	201.27	196.65	202.13	196.67	198.13	201.6	200.48	199.46	200.85	200.31	201.21	199.18	203.39	198.58	200.85	203.7	198.51	199.43	199.9	199.36	201.17	201.79	200.46	202.23	202.53	201.68	201.33	198.21	202.52	197.73	204.77	200.53	201.6	202.43	199.8	196.68	200.97	202.56	197.85	200.34	199.55	196.74	199.87
202.09	204.24	202.66	204.54	202.42	204.35	207.41	204.2	206.83	206.66	205.19	204.98	203	203.68	205.8	205.68	206.04	211.06	204.45	200.89	200.75	203.83	204.14	204.49	204.33	202.93	203.92	210.6	201	203.39	203.22	206.31	205.94	203.33	204.36	204.37	205.63	204.57	203.59	207.16	206.46	205.62	201.51	204.08	207.86	204.57	205.33	202.61	206.8	203
202.65	201.48	205.06	207.33	201.63	202.2	204.13	206.64	204.73	204.2	203.63	201.94	203.66	203.12	204.77	202.63	200.98	203.2	204.51	204.94	200.03	206.79	199.69	202.82	200.82	201.56	203.99	203.54	204.91	202.03	201.63	203.38	202.18	201.08	203.45	203.41	202.84	204.62	203.6	203.17	202.7	202.68	201.57	203.99	207.59	205.98	203.56	202.99	202.87	203.06
210.81	212.04	215.84	213.38	214.81	214.73	215.84	215.96	211.55	211.59	211.33	211.86	217.88	210.8	213.16	210.57	211.24	213.69	210.18	213.69	215.58	215.86	212.74	213.22	215.62	213.14	213.18	214.07	217.03	211.95	215.03	212.18	212.58	213.69	213.47	216.86	214.62	214.52	213.19	214.51	214.88	214.58	214.26	212.14	212.66	215.12	210.68	213.87	212.18	216.94
195.76	197.68	198.85	198.54	195.29	198.96	197.68	196.34	197.31	198.69	199.54	197.15	197.53	198.88	200.47	196.64	197.12	196.85	197.74	201.81	195.41	198.52	200.08	198.91	199.48	200.78	200.06	199.24	199.48	199.09	198.78	201.99	197.06	197.33	198.64	198.1	201.78	197.87	197.48	197.57	200.52	199.94	201.47	195.99	201.15	197	199.61	202.05	199.12	196.46
212.36	211.53	212.1	210.42	212.11	210.18	211.6	208.71	214.29	213.36	212.58	211.39	212.11	212.45	211.77	213.65	211.3	216.16	213.39	212.63	210.61	214.77	210.22	214.45	212.27	214.09	214.18	210.68	213.23	215.27	212.67	213.54	213.69	213.49	211.51	209.05	211.99	213.59	212.95	211.2	213.36	211.73	212.28	211.67	208.72	210.9	211.25	215.28	215.38	208.75
203.7	205.2	204.37	203.77	201.95	204.69	201.01	201.57	206.04	202.7	203.93	205.74	201.87	203.56	201.53	200.77	202	202.81	203.41	202.44	204.01	203.06	205.59	202.26	203.24	204.91	202.46	204.55	200.54	205.04	202.09	203.91	203.33	201.3	202.09	202.53	204.59	205.13	202.85	201.88	204.29	204.25	204.88	201.61	201.25	205.86	202.95	203.87	204.5	204.15
209.37	208.85	213	213.66	212.32	212.82	213.13	208.64	211.33	210.85	213.08	213	212.35	207.49	211.39	210.25	213.54	208.39	212.67	212.76	213.43	214.17	209.59	211.03	211.23	212.87	210.33	211.65	212.46	213	212.54	207.24	211.03	211.75	213.53	206.97	210.74	211.86	211.9	212.29	211.6	212.28	211.41	211.14	211.33	212.51	207.13	211.46	211.85	212.66
209.7	206.75	209.34	210.52	205.2	208.41	208.02	210.2	207.18	208.71	205.96	208.8	208.42	210.9	210.99	209.46	212.49	205.93	211.58	209.88	206.32	209.33	207.22	208.19	211.08	210.13	208.57	207.14	210.98	209.02	209.31	207.72	211.29	210.35	209.08	205.7	207.39	209.18	212.66	207.26	206.12	208.42	208.11	207.45	208.88	207.14	208.87	207.19	207.19	210.45
214.45	216.7	214.53	213.82	211.81	213.74	211.36	213.98	216.17	213.87	212.62	214.91	214.86	211.36	214.05	214.73	212.28	213.71	211.74	212.91	212.06	212.04	210.81	210.68	216.93	213.91	210.75	209.6	214.53	215.29	211.92	213.61	211.65	213.79	212.13	210.9	210.68	212.91	210.52	212.64	217.1	209.82	214.24	211.31	210.64	213.3	212.47	213.94	213.5	215.86
203.54	206.28	204.16	203.34	203.82	203.76	206.2	203.24	205.37	207.58	207.64	204.28	202.05	203.5	206.94	204.33	203.81	204.65	205.02	203.32	206.43	204.95	202.01	204.14	205.23	204.6	205.31	203.23	207.55	205.89	202.65	206.22	204.53	205.76	205.59	201.89	200.32	202.32	203.39	204.67	208.21	206.59	204.39	205.45	204.9	203.98	205.7	205.3	205.85	206.14
206.15	208.19	206.36	202.49	204.86	207.88	206.08	205.99	202.49	205.6	204.73	204.29	206.74	205.81	206.01	204.04	206.69	202.09	204.62	202.93	205.85	203.04	207.94	208.51	203.94	206.87	206.12	205.5	206.96	205.49	206.14	203.8	203.64	206.3	205.02	205.16	205.77	204.61	204.06	207.08	207.67	207.15	207.74	204.84	207.19	205.84	206.01	207.73	208.08	206.65
201.19	201.23	202.92	202.7	200.37	203.31	198.42	203.92	203.29	206.1	203.07	203.32	203.48	199.87	201.7	202.15	202.41	200.54	201.3	201.14	204.27	202.29	203.83	201.69	200.11	201.94	203.13	199.24	202	202.36	202.19	203.82	200.97	204.16	201.8	204.58	203.76	203.18	202.93	201.08	202.25	204.23	201.46	205.1	202.54	200.52	204.45	203.28	203.44	202.28
205.59	201.71	202.04	200.28	199.51	204.58	207.77	203.02	204.43	202.52	200.63	200.69	203.43	199.65	204.97	201.82	201.56	203.01	204.14	200.38	204.61	204.73	201.1	202.94	201.99	202.93	202.88	199.77	202.99	203.5	200.64	200.69	202.16	204.75	203.32	204.72	204.12	203.16	203.41	204.8	202.78	202.37	201.33	201.62	202.05	203.67	201.06	203.67	201.38	203.11
207.36	206.15	208.21	206.33	206.86	210.01	205.92	209.24	207.35	207.46	208.56	210.26	204.8	208.6	205.84	207.53	211.61	208.96	207.08	208.67	209.99	205.71	209.64	208.39	207.5	210.13	207.59	207.22	208.4	207.33	205.88	210.12	210.36	206.17	207.34	205.31	208.52	205.46	207.33	207.56	210.25	209.02	207.72	205.58	206.41	206.56	207.56	207.47	204.76	206.23
210.48	212.8	208.67	209.28	213.56	213.66	212.92	209.96	214.1	209.76	211.33	213.28	215.82	209.13	213.37	210.82	215.37	210.32	206.74	212.74	208.53	212.07	211.33	214.9	214.15	213.87	208.86	215.18	212.58	211.1	208.83	208.69	212.67	208.56	212.38	210.2	211.71	211.61	212.37	212.57	208.89	209.6	212.02	212.12	212.72	213.71	212.43	213.41	212.87	209.19
211.02	208.47	209.39	208.37	205.51	208.98	207.01	210.4	210.77	213.8	208.5	208.68	206.37	209.33	211.8	209.19	207.3	209.4	207.6	209.2	206.09	211.67	212.59	205.2	209.15	209.04	208.83	210.45	209.99	207.9	207.27	205.99	209.49	208.6	205.74	208.33	205.89	210.23	207.6	209.48	208.81	211.05	209.09	211.02	210.55	208.65	203.99	207.19	207.49	207.74
210.92	210.53	215.5	212.1	213.94	213.26	211.14	213.58	213.37	212.43	212.66	215.25	212.21	210.62	212.95	211.74	210.45	210.97	212.97	214.04	209.75	213.29	212.54	214.11	217.02	210.33	212.66	212.35	212.45	213.75	217.14	211.64	212.22	212.08	210.12	211.82	211.1	211.11	213.12	210.87	215.35	211.48	209.56	215.75	214.82	213.49	214.39	211.21	213.59	211.59
215.01	212.06	215.36	215.1	213.01	211.01	214.44	214.68	213.59	210.05	214.85	212.34	214.95	210.24	212.93	213.39	212.21	211.41	214.89	211.99	212.73	214.37	213.5	215.12	212.22	212.05	213.18	210.49	210.27	210.65	210.7	213.31	211.72	213.8	213.34	210.44	212.64	213.42	213.78	212.69	210.35	210.11	209.72	210.25	210.69	212.12	210.72	213.4	213.87	213.02
205.04	201.74	208.73	204.24	206.9	206.28	204.71	201.99	202.01	206.24	203.04	203.11	204.1	207.98	205.35	204.61	207.24	204.76	208.76	203.03	203.86	202.3	205.94	208.86	205.46	202.73	205.75	205	204.54	206.11	205.8	206.5	207.42	206.35	205.08	204.81	207.82	205.7	205.98	201.99	207.2	205.19	205.14	203.49	206.96	205.5	204.63	201.55	205.27	203.05
205.02	204.28	202.78	204.01	206.31	201.75	204.71	204.88	208.64	205.84	204.79	202.28	203.39	203.9	207.4	204.62	200.58	202.01	201.51	199.48	208.06	203	206.03	202.67	205.34	203.62	201.98	202.16	202.99	202.01	202.65	202.8	203.47	204.33	202.88	203.42	202.66	203.76	201.51	202.49	204.12	204.88	202.19	205.34	203.1	204.05	203.32	203.88	202.31	203.16
212.65	215.65	214.45	214.13	216.06	211.37	212.62	212.88	213.17	215.29	213.52	208.84	213.84	210.65	213.45	212.58	213.58	210.83	209	212.2	213.42	210.23	213.9	212.91	213.85	215.16	213.82	215.13	214.99	210.24	216.34	210.19	212.67	215.27	212.47	214.27	211.5	210.27	212.15	211.21	212.14	211.25	212.46	213.02	210.01	216.39	212.75	213.4	213.28	213.11
208.9	206.29	209.3	205.79	208.14	206.56	208.45	208.89	208.55	205.87	206.37	206.27	204.73	207.17	212.36	206.86	207.53	206.52	208.78	205.83	206.93	208.21	206.11	204.78	208.9	206.56	208.29	207.19	208.73	205.61	207.63	207.21	205.34	207.38	205.93	205.01	207.25	210.35	208.06	209.3	207.64	204.66	209.52	211.18	205.38	207.82	210.12	206.73	208.59	210.42
205.76	206.13	206.12	208.1	205.13	205.94	209.31	202.16	205.42	205.75	207.01	203.65	206.65	204.27	206.7	207.38	207.24	206.27	204.95	206.77	206.46	206.86	208.22	203.97	205.79	207.95	205.41	208.23	206.9	208.42	210.11	207.64	204.72	204.91	206.26	205.88	204.5	206.2	206.91	204.43	207.78	204.26	206.89	205.47	207.17	208.05	206.53	205.18	202.07	202.3
209.62	205.77	206.44	205.9	206.23	205.62	208.42	209.72	208.37	206.99	206.77	208.88	211.4	208.95	208.85	208.4	205.3	209.12	210.15	205.56	207.87	206.43	205.17	206.95	206.63	207.89	206.55	203.72	207.17	208.45	205.67	208.99	205.11	212.73	208.49	207.7	207.17	207.5	205.51	205.91	206.55	209.29	212.11	208.58	208.08	207.49	208.85	208.13	205.37	208.65
202.96	199.82	202.81	201.36	201.25	198.07	200.71	195.64	202	200.1	199.64	201.31	199.88	202.13	200.31	200.26	200.74	202.3	199.03	202.93	200.14	201.89	198.94	197.81	200.16	199.39	200.56	201.68	201.09	199.25	200.54	201.04	204.34	198.14	199.48	199.37	199.61	201.95	197.48	203.05	199.54	196.9	200.05	198.95	200.16	197.98	199.79	200.39	199.02	203.43
205.93	209.04	209.31	208.33	210.38	207.07	206.72	207.95	206.96	211.55	206.44	210.95	213.01	210.63	209.07	205.31	210.33	207.18	209.28	209.37	209.34	209.97	209.17	207.15	210.18	207.71	206.46	208.05	206.25	207.37	206.04	206.97	208.37	209.38	208.18	205.83	209.29	208.94	209.93	207.39	210.2	208.7	206.68	207.52	205.81	205.97	209.76	208.44	205.32	206.89
217.25	216.77	214.07	219.48	219.81	214.99	213.44	216.3	216.16	219.8	217.16	216.76	218.53	215.64	217.12	218.28	215.58	217.52	213.93	219.22	213.76	217.33	217.69	217.09	215.43	215.53	220.62	219.33	216.93	217.28	219.32	213.65	217.84	217.43	217.58	215.81	212.84	217.8	217.45	215.44	217.68	217.83	216.53	216.78	217.53	215.73	218.6	217.71	215.9	217.26
194.86	200.91	201.07	199.7	201.36	199.72	197.99	203.01	202.11	199.01	199.11	198.88	197.99	200.77	201.17	200.35	199.7	193.85	197.48	201.09	199.24	199.73	200.61	198.32	199.59	200.02	198.97	201	202.41	200.83	201.12	197.12	199.66	199.54	201.83	196.19	198.98	194.44	201.56	201.12	200.07	200.26	195.74	198.8	197.13	202.96	198.37	200.39	198.74	203.2
210.7	208.47	209.54	208.06	209.14	207.59	208.54	208.99	207.93	209.19	208.75	207.98	204.26	208.43	209.37	208.95	208.85	209.1	208.18	208.1	208.34	208.5	207.55	206.99	210.63	206.57	210.76	205.57	209.68	208.93	207.49	209.92	210.04	209.94	208.86	207.45	209.27	208.67	205.58	208.21	209.02	208.17	208.23	205.59	209.57	212.39	209.72	205.73	211.29	204.85
202.48	204.41	204.23	201.5	201.96	206.47	203.03	204.28	203.79	205.39	204.41	203.54	202.21	205.62	203.14	207.98	201.79	203.36	204.65	203.59	205.91	206.52	202.91	200.71	203.24	204.63	200.54	204.92	204.01	199.99	206.11	200.63	200.09	205.5	202.32	200.73	202.46	204.41	204.09	201.81	198.89	197.58	204.62	200.89	204.93	202.54	205	200.55	201.93	204.43
196.95	201.07	204.57	199.16	200.4	202.79	197.39	201.14	199.34	201.15	199.15	201.17	201.35	202.15	201.81	199.47	203.04	199.4	196.53	201.62	199.41	203.8	203.49	201.66	199.51	199.88	201.62	201.18	198.88	202.9	200.56	196.53	199.05	202.84	200.24	201.21	202.28	197.34	198.35	201.94	200.95	203.26	201.67	202.51	198.71	200.76	202.51	198.26	202.78	198.52
201.1	201.17	200.16	202.08	202.31	203.33	200.85	202.61	202.55	201	204.08	203.7	199.79	200.31	203	202.03	200.43	201.24	200.87	201.92	205.3	204.8	203.71	205.38	203.28	204.4	201.78	203.09	202.87	202.2	204.03	202.11	201.88	200.21	201.38	204.82	201.22	198.1	203.16	203	198.33	200.02	203.98	202.39	200.54	203.94	205.51	199.47	200.17	203.76
207.31	209.01	207.26	204.43	204.65	208.84	208.34	207.88	206.97	211.42	208.03	207.4	209.99	208.82	208.8	209.43	206.08	210.7	209.92	207.95	209.27	208.99	209.45	210.64	208.81	212.35	210.98	207.43	206.95	211.25	205.32	207.29	207.36	209.17	207.85	211.08	211.95	209.76	211.97	208.25	206.62	208.3	209.68	209.96	212.32	207.68	207.33	208.54	206.05	209.19
210.78	214.33	215.43	211.26	209.47	210.79	212.52	213.42	211.14	211.31	212.27	210.07	213.13	211.57	212.59	212.19	211.53	212.27	216.02	209.51	211.19	210.96	214.58	210.66	211.35	210.61	212.11	213.66	210.06	212.51	212.84	210.64	209.85	213.29	214.72	209.76	213.16	215.55	212.12	211.74	209.43	212.55	209.92	210.74	215.5	212.79	211.47	207.99	213.68	212.39
209.24	207.66	207.81	208.08	210.32	208.58	206.44	210.48	212.57	209.29	207.69	207.56	209.09	208.6	208.5	204.94	205.85	210	208.17	208.71	207.9	208.7	208.07	206.46	206.52	205.52	208.14	210.25	210.63	206.84	207.37	207.2	209.83	207.96	206.78	210.7	210.15	206.99	208.53	211.96	207.63	208.82	206.77	211.12	207.35	209.18	207.47	208.85	207.89	211.66
191.74	195.59	193.96	196.71	198.47	191.84	197.21	198.25	195.47	195.68	194.77	197.68	194.51	194.04	194.54	195.47	196.53	193.71	197.96	193.17	197.56	192.75	196.4	190.34	193.51	190.3	193.29	192.26	195.44	196.71	193.84	196.47	197.21	195.26	194.28	193.45	196.48	195.1	194.73	194.33	196.72	194.23	195.13	194.78	194.03	197.91	196.76	194.71	197.97	195.51
208.84	207.68	207.8	208.39	207.85	208.03	211.4	206.83	207.05	209.44	206.63	204.52	209.41	208.25	207.22	207.72	209.33	203.89	209.44	208.05	207.86	209.18	206.46	207.35	209.78	205.05	205.14	208.53	205.62	208.46	210.53	209.38	206.78	204.68	207.65	210.57	209.34	207.42	206.71	209.68	209.78	208.92	210.43	206.27	210.74	210.27	210.94	203.63	207.65	207.61
209.05	207.62	207.07	209.96	208.9	206.69	210.05	207.52	207.82	210.88	206.51	204.84	209.61	209.8	209.67	209.93	208.69	209.86	208.86	206.67	207.44	208.52	207.71	209.7	207.09	207.76	212.72	204.09	206.65	208.34	207.87	211.11	210.52	208.53	208.42	208.4	205.78	207.15	210.74	211.41	207.88	203.86	205.96	212.24	209.9	205.93	211.45	211.72	207.37	210.46
195.83	197.52	200.71	197.34	195.44	197.2	199.05	198.17	201.2	200.93	197.94	195.92	199.04	195.36	196.37	198.03	200.51	201.31	203.09	199.22	199.86	198.65	197.48	200.33	196.85	200.11	198.93	201.39	199.68	199.21	197.16	200.56	196.17	200.39	200.5	197.22	197.05	200.44	197.65	202.59	198.45	201.61	198.78	199.28	200.23	198.94	197.48	200.4	197.7	200.13
213.67	212.67	212.18	211.57	212.91	211.68	210.89	211.52	210.93	214.29	208.52	208.02	211.9	210.12	212.27	209.71	210.96	212.49	211.33	211.16	209.53	210.85	212.58	210.99	212.78	210.67	209.9	209.19	213.59	212.22	212.78	209.97	210.46	207.26	212.5	215.16	212.4	211.7	212.78	207.26	214.3	212.15	213.35	213.79	210.63	210.39	208.36	210.47	212.27	210.69
211.29	212.78	209.18	207.81	207.89	209.19	211.61	213.39	211.14	214.88	211.81	214.65	208.51	210.86	212.33	212.34	210.65	212.23	214.28	209.64	215.24	214.39	214.33	210.12	211.92	213.68	215.38	210.28	211.42	214.66	211.44	211.22	212.13	213.41	214.88	210.77	213.74	209.56	209.85	209.65	211.24	212.93	210.68	209.91	206.64	211.69	213.61	211.85	210.44	212.98
210.67	208.47	206.24	207.9	209.88	210.29	209.67	208.59	207.13	209.05	210.66	210.78	209.66	209.44	208.18	209.06	208.16	208.4	209.46	209.24	207.98	206.97	207.1	209.2	210.56	207.93	209.99	211.9	209.62	209.7	209.76	209.87	206.59	211.6	206.05	210.56	210.1	207.08	209.93	207.09	206.2	210.1	210.05	209.07	206.65	207.67	204.9	209.22	211.67	208.97
200.36	200.61	200.2	198.23	197.81	199.79	199.83	199.56	196.71	200.74	199.74	199.42	196.71	202.08	201.13	196.91	199.5	199.25	199.77	197.6	202.68	198.15	197.96	200.82	201.7	201	197.73	198.93	199.75	199.56	201.11	201.11	199.33	198.39	200.09	200.86	197.88	197.21	200.99	197.03	202.77	199.75	200.35	197.4	198.46	201.12	201.32	198.91	199.04	197.22
202.24	204.43	201.06	202.14	202.28	201.97	202.18	201.45	204.96	203.14	204.22	201.46	203.78	203.74	201.72	201.11	202.95	203.65	204.68	201.57	202.72	200.41	204.78	202.1	201.94	201.53	202.02	199.76	203.08	199.89	202.73	202.65	202.96	204.77	203.36	201.65	203.25	202.56	203.26	204.06	204.63	205.87	203.98	200.36	203.02	203.67	203.93	203.39	205.5	202.46
201.57	203.28	205.89	207.35	202.3	204.49	203.21	206.82	203.7	202.89	203.07	201.21	202.03	202.15	204.62	206.26	204.89	207.15	207.51	202.66	203.52	203.59	205.55	207.32	204.1	205.14	205.42	206.15	205.23	202.72	201.61	206.56	203.98	202.53	203.35	204.44	207.01	204.98	206.79	201.99	203.66	204.89	206.77	205.02	202.31	204.67	203.51	203.14	202.63	200.69
206.03	206.53	209.74	208.7	209.84	207.51	205.97	204.91	212.73	208.66	209.55	209.29	208.89	210.87	211.68	204.89	207.56	204.6	209.26	205.2	208.51	209.61	207.69	206.52	209.27	210.7	208.98	207.46	206.39	207.54	209.35	206.82	208.58	209.28	202.46	207.43	208.4	206.74	211.34	206.85	211.24	207.07	209.11	210.33	207.45	208.71	207.97	208.68	206.48	204.66
208.51	209.28	209.13	208	208.28	205	208.7	206.91	208.99	209.1	208.98	209.26	210.13	204.8	207.3	205.05	204.44	210.11	210.34	208.24	207.12	207.55	205.55	208.99	209.06	210.3	208.87	207.62	208.54	209.39	210.35	207.87	211.88	208.76	210.12	207.69	207.48	210.47	208.44	210.33	209.82	208.92	203.36	206.24	207.85	208.27	207.27	205.93	207.42	207.02
206.78	206.01	210.26	208.7	205.39	206.82	206.83	204.71	209.17	210.12	207.25	208.11	206.23	209.03	206.97	209	210.28	206.44	207.99	206.09	206.36	207.11	207.05	206.46	208.42	210.45	206.34	205.77	207.33	209.03	209.01	208.12	204.32	204.58	210.81	206.24	208.94	209.79	212.83	208.87	210.62	207.38	210.47	209.34	208.34	205.8	208.9	206.81	210.16	205.71
205.02	201.57	202.38	200.91	199.87	205.73	204.74	201.41	202.02	204.35	201.03	203.92	203.17	202.61	202.61	198.01	203.29	202.01	200.66	204.42	206.5	202.19	202.54	205.83	203.56	203.31	202.82	200.45	202.74	205.27	202.94	203.99	206.87	200.15	202.16	204.47	204.38	201.22	204.33	204.48	201.96	201.79	201.6	202.25	200.65	200.24	201.72	203.86	199.79	205.04
203.17	202.17	204.84	203.5	204.65	204.42	200.04	203.83	201.43	200.41	199.88	203.74	201.56	203.3	201.4	200.46	205.5	204.37	203.48	201.68	201.89	201.42	202.18	203.62	203.44	201.74	200.65	203.55	200.89	203.34	205.62	203.08	201.76	203.23	200.54	198.31	200.79	203.91	203.24	205.7	204.45	203.42	202.03	203.32	199.84	201.65	204.13	200.55	204.4	200.2
197.53	202.15	205.33	205.46	205.71	200.99	200.05	202.73	203.86	203.71	205.56	201.93	207.48	203.26	204.69	204.25	200.56	203.58	203.65	203.23	203.99	204.79	203.5	204.47	202.03	202.52	200.45	206.28	200.51	198.44	204	203.24	207.14	205.28	199.3	203.32	203.05	201.53	205.51	202.9	204.67	204.81	205.99	201.44	202.1	202.41	205.5	203.63	203.05	204.36
217.55	216.41	216.54	215.75	217.6	220.32	217.02	217.68	218.4	216.74	217.54	216.42	217.02	221.97	220.79	218.21	219.33	216.8	216.63	217.61	216.45	219.03	217.01	215.12	218.52	218.06	217.28	216.26	218.3	217.6	219.07	217.29	218.32	218.23	216.93	220.76	221.12	219.27	216.78	218.07	217.76	219.98	217.39	217.51	216.4	221.85	218.89	213.94	219.17	218.65
213.19	217.8	215.53	214.84	217.29	216.95	216.91	215.21	216.54	215.88	215.29	218.04	215.6	219.35	217.47	218.21	213.64	217.64	219.53	216.45	216.55	217.89	218.14	215.71	220.5	217.23	216.57	222.59	216.48	216.03	218.24	216.72	218.67	220.59	217.36	217.49	215.35	215.39	221.4	216.39	216.54	219.29	218.09	218.03	217.42	216.02	217.74	217.27	220.33	217.82
201.18	200.95	202.87	201.2	203.67	203.45	204.32	202.48	201.74	204.32	201.6	203.48	203.57	201.33	206.33	201.61	198.42	202.17	201.04	205.38	207.19	202.44	202.76	204.79	202.85	206.33	200.85	202.35	201.77	203.33	207.37	200.68	205.31	201.7	205.78	206.96	201.83	202.66	200.09	203.62	204.57	202.5	201.51	204.08	203.34	202.14	201.65	204.25	204.13	202.22
191.36	194.9	193.96	196.72	192.47	197.57	197.4	196.61	194.91	193.17	193.9	195.43	196.82	196.34	194.42	195.95	196.48	190.71	195.78	195.29	194.94	195.95	196.42	197.63	195.4	196.23	195.2	193.79	194.16	193.79	195.22	198.56	196.65	196.67	194.91	194.35	192.74	194.17	194.19	195.57	192.52	197.47	195.85	197.83	197.66	194.54	193.94	191.32	195.65	191.6
208.54	206.44	208.01	207.68	205.21	207.53	205.38	209.57	207.44	209.5	207.58	206.98	210.71	208.16	210.82	203.74	207.79	207.65	212.23	208.45	206.6	207.53	206.04	206.9	205.43	205.12	210.78	207.36	208.39	207.03	208.55	208.61	209.89	206.9	207.38	205.45	206.75	206.68	207.24	209.31	208.43	207.62	209.44	209.95	207.71	210.45	208.2	207.97	209.65	208.61
218.27	218.94	218.68	216.95	217.54	215.22	214.47	218.44	218.31	216.33	218.5	220.61	215.82	217.39	222.23	221.33	213.93	217.44	219	215.55	217.87	218.35	219.33	218.94	215.74	219.46	219.4	216.57	218.57	219.38	217.27	216.31	215.21	217.7	219.04	219.01	216.12	215.26	216.52	221.8	218.85	215.19	220.64	218.54	219.75	214.42	220.25	217.09	218.54	219.44
208.5	206.62	210.17	209.93	208.08	208.81	209.23	208.95	206.94	206.76	205.55	207.11	208.2	208.23	204.66	209.81	206.4	207.49	207.08	210.16	204.52	208.05	206.17	205.95	207.79	205.56	207.22	206.22	206.09	210.09	207.77	207.77	207.46	207.65	207.8	206.39	211.15	209.69	207.75	210.25	205.94	208.81	208.01	207.33	205.59	208.91	204.81	207.37	205.99	209.97
214.58	211.64	212.24	210.74	209.58	210.52	211.53	211.21	211.41	210.57	212.74	213.78	212.74	208.6	213.22	212.26	209.55	212.26	212.92	211.17	208.06	210.05	210.29	210.84	209.06	216.31	210.64	208.7	209.84	211.1	212.92	210.68	210.89	207.67	211.22	213.37	212.86	211.4	213.38	212.15	214.35	209.37	214.57	206.9	212.55	210.88	209.97	215	211.05	211.01
212.29	214.25	212.7	211.05	211.2	213.11	210.22	212.65	210.98	211.12	212.21	214.12	211.41	215.73	211.82	211.04	209.39	210.1	213.24	209.77	212.27	214.66	209.89	207.71	211.61	214.41	209.12	211.08	209.05	213.21	210.15	212.84	211.33	210.16	209.79	212.24	210.66	209.61	210.75	213.3	212.74	208.54	212.01	210.44	212.89	212.68	213.63	211.33	213.21	213.51
204.82	203.32	203.3	200.86	204.82	200.72	203.64	205.13	205.02	202.87	204.12	201.79	206.99	200.24	204.05	204.43	201.45	203.15	202.67	204.55	203.88	205.93	205.03	201.54	204.14	205.9	202.86	201.65	204.8	203.41	202.87	204.17	205.87	204.74	203.99	203.34	202.18	208.1	202.51	203.78	204.07	204.74	205.87	201.63	205.78	202.91	202.93	202.79	202.12	199.71
213.97	212.38	214.7	212.71	213.93	207.09	213.64	210.43	213.65	212.56	212.07	210.78	211.95	215.71	210.75	209.62	213.42	211.2	214.32	210.79	208.9	212.59	211.11	213.64	210.96	212.92	214.51	214.6	210.69	211.21	214.25	212.91	212.33	210.76	212.74	212.39	214.96	213.27	213.11	212.62	211.93	214.03	210.69	214.49	212.23	211.02	211.76	212.54	213.39	215.7
193.14	192.61	194.64	194.99	193.71	195.15	193.61	194.17	196.25	191.9	193.95	196.05	191.41	197.1	193.68	194.38	191.99	198.95	193.28	195.95	194.53	194.28	192.34	193.93	193.44	197.56	195.72	190.57	197.25	194.84	192.97	194.57	194.61	195.03	194.8	192.07	193.86	191.43	194.37	194.76	194.49	192.88	193.26	195.86	192.01	196.35	194.5	191.5	198.35	189.65
204.56	204.26	206.7	204.52	205.1	204.71	204.61	204.93	202.86	203.96	202.75	204.93	202.43	202.18	202.55	203.52	205	206.11	203.1	202.92	203.35	201.11	206.45	203.99	203.6	205.39	204.46	206.95	202.94	208.05	204.44	202.56	204.78	202.5	203.01	202.45	205.48	201.61	206.81	201.29	202.66	203.45	204.24	204.61	201.95	208.06	202.55	203.86	204.11	205.27
208.04	206.75	206.51	207.64	210.7	208.79	206.8	208.07	208.89	205.2	205.98	210.26	210.09	202.39	206.82	209.32	205.8	210.4	209.15	206.2	206.87	208.52	207.94	207.33	205.98	210.08	206.37	205.37	204.67	209.9	208.95	206.96	210.88	208.55	207.74	206.95	209.11	204.17	206.37	207.96	208.6	211.03	208.68	208.42	209.88	205.31	204.7	209.74	208.52	209.47
203.79	205.85	206.19	207.12	203.09	204.88	205.46	204.88	205.28	206.2	203.36	204.21	205.9	206.02	208.43	206.84	205.55	208.06	207.63	205.23	205.5	205.57	206.72	204.96	204.85	205.76	206.12	206.47	206.42	205.74	204.67	204.33	205.72	204.8	205.29	201.87	205.75	205.88	207.45	205.62	203.39	202.33	205.19	205.72	208.03	202.37	208.46	208.32	207.73	204.08
204.49	203.02	204.2	201.27	204.05	207.49	203.26	203.8	204.05	202.76	201.53	201.89	202.16	203.58	206.12	203.46	204.18	204.12	205.08	203.79	201.07	202.33	202.08	207.11	203.25	203.64	203.89	202.39	202.83	203.43	204.13	205.19	206.06	203.29	202.79	205.08	197.8	200.98	205.21	205.8	201.8	201.53	203.05	203.51	201.71	203.55	201.24	200.51	205.01	204.4
200.81	202.23	205.27	205.7	207	205.17	201.69	203.57	203.15	201.89	203.87	202.67	204.25	204.86	203	203.87	203.16	204.48	205.23	204.24	203.52	204.91	202.67	201.52	204.74	202.1	199.83	202.06	202.13	204.85	204.23	203.41	202.56	206.26	201.66	201.82	204.19	203.87	201.11	200.84	208.07	201.86	205.49	205.83	201.67	203.3	201.46	200.72	200.7	205.48
194.13	195.77	197.13	196.49	190.4	196.48	193.43	192.71	193.16	195.59	194.02	192.66	192.74	190.68	196.08	193.96	194.01	192.04	193.95	192.28	194.84	195.03	194.47	194.68	195.07	193.21	199.69	193.24	194.16	191.41	197.38	193.29	195.34	193.42	196.44	193.45	193.48	194.66	194.45	192.23	191.15	196.27	194.28	195.02	195.51	192.25	196.51	193.03	194.52	197.3
208.87	208.96	209.57	211.19	213.69	211.15	215.14	210.08	212.8	211.45	212.01	211.37	212.86	207.73	214.84	213.27	211.65	208.04	210.55	213.77	211.59	213.7	214.3	211.54	213.16	213.33	213.81	213.93	211.32	210.14	210.46	215.53	210.83	210.95	210.76	209.37	212.04	213.3	210.15	211.78	212.34	209.78	212.43	211.81	211.27	211.74	210.11	211.56	210.73	212.06
206.69	210.08	211.67	209.7	208.48	209.76	210.91	208.11	210.39	211.58	211.19	208.15	208.99	209.77	209.18	210.21	210.52	209.93	209.19	209.97	210.5	210.51	209.19	206.59	211.68	211.68	208.99	211.82	211.9	209.26	207.57	212.38	212.01	207.37	208.33	209.94	210.15	210.14	204.03	210.44	208.26	210.32	211.61	208.43	212.19	209.53	210.2	209.34	212.22	209.61
213.43	208.88	211.34	212.37	211.87	210.68	215.74	211.42	212.75	211.42	211.59	212.72	214.42	209.45	209.56	214.72	211.97	207.92	212.38	212.59	212.78	209.36	213.01	210.26	212.29	213.04	208.34	210.53	211.47	209.18	212.31	208.31	213.74	211.42	213	212.46	211.33	212.07	214.23	211.9	211.17	213.2	213.05	212.37	215.11	212.43	215.18	211.14	215.68	213.82
211.33	213.97	211.22	211.01	210.73	211.79	212.79	217.01	214.73	215.16	212.84	211.45	213.45	214.16	213.44	215.32	210.73	211.13	210.55	212.4	212.08	209.84	217.98	211.2	212.1	211.76	212.25	215.59	214.71	213.24	211.84	211.95	211.14	212.25	210.27	212.05	214.6	212.01	213.57	211.05	211.24	212.57	213.16	212.52	213.48	210.58	210.71	212.58	211.24	211.02
202.07	201.51	200.75	201.11	196.93	201.13	200.34	202.4	199.32	201.06	200.99	203.97	199.13	202.34	200.38	199.5	199.97	198.7	202.75	199.39	202.72	201.89	201.25	201.32	198.52	196.81	204.03	201.69	196.83	201.52	199.46	198.32	203.1	199.73	200.73	198.87	201.05	198.79	202.15	199.52	199.37	200.41	201.03	201.41	200.48	204.21	201.84	198.8	198.03	201.11
207.98	208.71	206.3	208.85	204.74	204.93	212.21	209.78	202.9	205.44	210.71	210.06	207.64	205.09	207.27	206.22	207.63	208.29	206.99	209.75	210.16	208.83	207.15	208.78	207.74	207.91	209.94	204.7	204.99	207.79	205.61	212.56	206.84	207.98	208.2	207.17	208.13	209.42	204.45	206.16	208.4	207.64	209.06	207.33	205.53	208.81	208.78	208.66	208.11	209.31
201.66	201.94	200.51	200.73	199.8	200.81	198.72	198.68	199.45	195.81	202.02	202.31	200.32	201.81	202.14	198.89	199.09	196.45	201.06	201.81	200.23	198.01	200.66	203.06	201.44	200.99	199.19	196.76	198.81	202.73	199.08	199.91	198.84	198.65	196.83	197.18	199.98	200.04	200.84	200.52	199.22	199.9	200.37	201.12	197.56	199.3	198.86	199.22	201.15	201.01
205.24	203.82	204.24	199.59	201.62	202.24	204.12	208.83	204.79	203.65	206.84	204.11	206.53	205.35	203.28	206.11	205.98	204.52	203.56	206.48	203.65	203.68	203.43	207.81	205.36	202.74	206.52	201.42	205.59	205.98	205.62	202.75	204.93	202.81	203.71	206.59	205.97	204.4	205.82	207.15	203.66	205.66	206.75	205.66	202.57	204.74	202.93	205.43	203.85	203.32
212.8	211.57	211.02	214.63	212.01	212.21	215.47	213.04	211.5	212.82	213.51	213.92	209.66	217.48	211.2	213.35	211.56	213.52	209.06	212.22	211.81	212.78	210.82	211.45	210.42	211.03	211.95	210.01	211.04	214.18	212.16	212.62	212.54	209.69	213.84	213.75	211.03	213.03	213.24	212.78	212.17	212.7	213.8	214.78	209.41	210.86	211.69	209.73	214.05	211.7
207.45	205.28	204.9	206.92	207.5	208.91	208.24	207.93	208.05	206.01	209.76	208.31	206.3	205.77	206.65	205.41	208.98	209.04	206.31	205.55	205.25	207.59	209.82	207.84	208.32	211.25	203.85	204.24	212.37	207.79	208.12	209.53	210.97	208.15	209.53	205.89	211.93	208.55	205.27	207.34	207.23	203.34	209.22	205.91	209.67	206.85	206.95	209.66	204.17	206.46
206.86	204.97	206.91	208.62	206.65	207.97	204.05	210.33	203	207.17	208.16	209.15	207.28	208.91	207.64	205.54	203.64	204.23	208.62	206.83	205.02	208.92	205.93	209.33	207.09	207.78	203.62	207.85	206.06	208.74	205.89	206.7	208.51	206.38	206.64	205.69	207.23	208.28	208.63	205.46	207.17	205.43	206.81	206.11	206.46	204.79	209.91	205.64	205.18	207.41
210.55	212.53	211.64	210.95	212.18	210.95	210.14	211.38	210.46	211.5	211.74	214.36	212.32	211.01	211.09	210.75	214.15	211.08	210.64	213.69	207.58	212.89	209.1	208.78	213.45	211.58	214.09	208.78	210.65	209.95	211.69	212.21	211.62	208.04	213.94	209.14	211.25	211.73	212.43	211.36	211.48	216.23	211.68	210.72	214.5	213.97	213.53	210.74	215.03	215.45
201.75	198.3	202.51	204.4	199.77	200.99	201.35	202.53	203.97	203.29	200.33	202.78	200.67	198.68	204.14	202.53	198.68	202.03	201.94	200.92	201.96	201.32	199.74	201.88	202.97	206.19	201.67	201.02	203.25	204.03	203.51	203.14	201.11	203.24	202.8	201.89	201.99	203.23	203.63	199.29	202.65	202.1	201.35	201.55	203.55	201.8	203.88	203.16	202.58	203.05
211.2	208.86	212.48	211.66	215.44	208.72	209.46	211.11	212.62	210.74	210.81	213.25	212.26	209.12	212.13	213.22	209.3	209.32	210.5	212.49	209.32	214.38	213.02	213.66	210.27	212.61	214.41	211.46	210.19	215.29	210.2	209.23	216.18	210.5	211.44	213.54	209	211.84	210.38	215.12	208.31	212.89	216.08	211.87	212.76	211.82	210.07	212.67	213.68	212.3
202.98	205.6	205.04	201.26	206.06	204.69	202.06	203.97	201.24	199.05	203.17	203.5	202.42	199.95	201.87	204.29	203.93	202.93	203.39	203.85	204.05	203.01	201.8	201.33	199.13	203.43	206.67	201.71	201.45	201.09	207.5	201.9	203.44	204.31	201.47	201.33	204.52	200.35	203.53	201.86	201.52	202.95	205.67	206.38	204.28	202.76	203.84	203.9	204.34	202.26
204.99	201.11	204.54	203.56	206.67	208.64	206.52	205.17	203.37	203.36	206.35	205.37	203.65	208.18	205.28	203.44	204.7	205.74	206.86	206.1	205.56	208.55	204.91	202.92	203.15	208.66	206.71	207.27	203.17	207.98	203.74	205.09	206.93	206.16	208.05	202.56	202.82	208.54	206.46	204.32	205.05	206.52	204.97	204.67	206.59	207.55	205.38	203.08	204.14	206.23
210.62	212.55	208.36	211.38	211.84	210.17	212.47	212.83	211.8	212.59	211.29	209.82	216.67	215.26	215.39	213.18	213.07	213.12	214.67	210.4	213.21	210.7	210.9	215.28	210.9	214.3	214.72	211.07	213.36	210.72	211.38	214.3	211.96	213.25	214.67	212.89	213.36	211.38	216.14	214.94	213.37	212	208.79	211.88	209.71	212.72	212.15	214.35	212.24	211.6
197.31	201.48	199.8	199.75	198.16	200.77	200.08	202.43	198.57	201.46	202.88	197.01	199.44	200.86	201.06	203.7	199.58	198.82	199.57	202.53	201.56	203.49	200.26	203.22	202.63	201.86	199.57	200.09	202.87	203.4	202.26	200.68	200.63	201.14	201.2	196.87	200.77	201.45	198.23	196.8	204.93	201.97	200.89	199.45	199.55	201.67	197.77	202.47	198.44	203.39
208.93	212.22	210.51	210.82	209.94	209.64	209.86	210.94	209.34	207.87	209.89	207.84	207.01	205.6	212.89	206.76	211.12	210.98	211.29	209.68	211.76	208.57	211.05	211.43	209.31	209.81	208.1	209.62	211.96	210.45	212.03	207.1	207.96	211.63	211.26	208.33	210.8	208.72	210.62	208.67	207.01	208.19	209.09	213.32	207.73	211.11	211.72	205.44	209.4	210.36
216.72	214.86	218.34	217.67	217.59	219.03	216.34	213.15	217.13	216.39	219.36	215.26	213.03	217.36	215.98	211.9	217.76	216.67	218.25	213.45	216.58	218.59	220.29	212.9	217.66	216.46	215.52	217.55	215.37	216.54	215.83	216.74	222.77	217.54	220.44	215.35	219.61	216.05	215.62	217.35	219.52	216.54	218.31	219.55	218.52	216.8	215.66	218.03	216.79	214.81
212.74	210.63	213.46	212.7	213.23	212.79	214.18	213.23	213.94	212.94	214.36	213.38	211.21	212.65	212.66	213.47	210.46	211.51	208.08	211.59	211.16	208.87	212.87	211.11	213.18	211.49	208.18	213.7	213.01	210.46	212.43	210.96	211.21	212.76	213.3	213.96	213.26	213.47	213.98	213.58	214.73	213.05	213.1	212.44	211.47	213.46	213.6	215.26	212.16	214.03
198.73	198.49	201.07	199.2	199.01	198.86	198.72	197.46	201.31	198.66	201.94	196.1	196.71	200.11	201.44	202.14	199.46	196.75	198.38	197.54	199.07	201.54	199.04	200.63	198.32	198.58	201.12	198.2	199.72	198.48	200.15	199.29	197.62	196.96	197.86	198.65	199.38	201.96	199.06	200.06	201.25	198.85	197.58	196.9	198.77	199.24	202.14	199.2	199.31	198.85
212.58	213.25	214.27	214.62	212.6	214.97	213.88	213.88	211.37	210.3	213.87	215.92	216.85	212.38	216.45	212.56	214.14	214.48	212.62	211.99	210.72	216.1	209.87	212.3	212.05	216.06	215.01	212.89	214.45	214.79	213.45	214	214.77	216.01	216.05	211.59	213.02	212.64	214.26	212.35	215.75	215.79	215.03	213.28	214.3	213.24	215.57	216.1	213.56	218.64
211.53	214.31	217.28	211.64	210.13	213.52	211.11	214.28	212.59	214.36	213.56	212.1	214.04	213.49	216.57	211.26	216.04	210.98	216.24	211.52	215.24	213.7	211.91	212.99	211.12	217.8	213.98	214.14	214.7	214.39	211.14	215.32	214.69	213.3	213.65	211.46	212.13	214.39	216.49	213.15	214.05	213.47	215.57	215.18	216.06	213.12	212.48	214.64	213.84	213.31
208.15	209.85	210.1	210.33	208.61	204.89	207.19	208.47	211.25	207.07	207.48	210.3	209.47	209.55	206.12	209.45	209.35	210.99	208.95	209.61	209.7	211.53	211.14	211.36	209.36	209.16	206.29	208.34	208.91	208.92	210.46	209.05	206.99	209.31	210.14	206.62	208.86	207.03	209.57	206.8	204.36	205.74	210.5	211.96	206.73	208.17	206.34	209.83	206.65	208.44
198.07	198.97	200.01	198.47	198.82	199.95	199.74	200.29	199.8	200.17	202.99	199.44	201.38	200.15	200.95	200.58	199.31	202.55	201.64	199.19	200.85	201.72	202	203.01	202.2	202.33	200.52	198.4	197.74	197.44	202.78	200.8	200.26	200.31	201.11	201.58	201.1	201.39	200.88	200.66	201.11	203.83	202.18	198.61	200.14	200.39	200.12	201.02	201.04	199.28
212.95	213.15	214.35	213.7	211.44	214.72	212.5	214.02	210.9	211.96	214.99	213.26	211.27	209.76	211.53	214.4	213.72	210.93	208.77	212.58	214.48	212.47	209.1	209.95	208.08	210.96	212.9	210.4	209.21	209.57	211.48	215.5	214.14	210.49	205.76	212.76	214.81	211.63	211.87	211.2	210.4	212.58	213.34	210.91	214.75	210.74	214.84	212.21	211.57	211.61
210.21	208.89	206.14	206.84	207.04	208.85	210.05	208.22	209.15	209.74	206.32	207.15	207.35	205.14	208.36	209.28	210.02	208.86	210.52	209.12	206.73	209.41	209.17	209.48	210.81	208.98	209.85	210.9	207.9	207.2	211.33	208.41	205.79	207.73	208.9	208.03	205.04	209.74	210.38	206.84	209.89	208.02	205.2	208.39	207.19	209.01	208.32	207.95	211.84	209.03
200.52	203.2	202.24	204.64	203.77	199.82	203.05	206.77	204.99	205.77	200.71	204.35	205.35	202.12	206.02	206.16	205.33	203.74	204.8	206.34	205.75	204.14	203.17	206.02	202.56	203.22	202.92	206.59	204.29	204.4	201.19	205.2	202.68	202.62	202.31	204.18	202.54	201.88	208.35	204.71	201.55	203.11	202.1	203	202.67	203.14	201.57	205.23	200.13	202.75
195.73	194.97	200.42	199.03	197.38	198.38	195.12	199.29	197.61	198.2	200.29	199.47	198.6	196.27	195.66	196.38	194.71	198.9	197.68	197.42	196.02	198.13	199.47	195.11	194.57	197.8	198.82	195.8	198.67	196.88	197.84	195.9	197.7	198.42	196.79	197.13	199.21	194.98	200.43	199.38	197.2	197.21	201.08	199.36	198.63	199.62	197.13	197.24	199.54	196.9
199.37	204.44	204.76	203.56	200.36	201.25	206.79	204.16	201.24	200.68	204.21	201.4	205.34	199.95	203.5	202.25	201.84	205.89	207.65	204.54	203.98	206.83	201.72	201.29	203.48	207.21	205.97	203.27	203.36	203.7	204.32	203.85	204.63	205.76	205.01	201.37	201.77	201.97	205.52	204.86	201.48	200.9	200.22	204.27	201.55	205.51	205.38	207.61	200.27	203.76
208.12	206.2	208.19	205.72	208.29	205.38	206.95	210.61	208.7	206.63	208.6	207.61	206.98	209.05	205.47	208.77	205.86	209.36	206.82	205.74	206.98	208.01	208.88	207.61	208.09	208.27	209.11	206.7	204.11	208.36	208.32	211.32	210.16	204.32	208.76	208.9	206.76	206.74	212.72	206.41	202.8	207.11	208.94	208.79	204.73	210.7	209.31	208.81	210.08	207.81
200.13	201.96	203.13	201.81	204.26	208	204.91	203.75	204.24	203.45	203.92	201.75	203.91	202.81	204.47	201.26	201.2	205.01	203.7	205.46	203.39	203.4	201.53	202.02	204.37	204.97	202.5	200.39	200.19	205.21	204.17	203.28	205.42	201.98	203.64	201.82	204.61	202.04	201.08	201.92	203.99	202.07	205.87	204.5	204.89	204.42	205.41	200.05	203.23	204.45
202.13	204.71	203.37	205.57	204.59	202.64	202.25	206.02	203.89	205.65	204.26	205.57	201.79	201.64	204	205.6	204.52	203.17	206.08	200.17	205.23	202.95	203.34	205.32	205.61	204.01	204.34	205.17	204.51	202.24	202.91	204.54	203.33	204.1	200.05	204.37	205.35	206.18	203.34	203.2	201.77	206.52	204.85	202.56	202.32	203.68	203.64	202.71	202.24	203.18
213.5	210.72	212.32	213.79	211.68	214.03	211.47	213.5	215.14	211.29	213.77	214.12	214.19	210.55	213.94	208.78	212.62	216.33	213.57	213.28	213.06	214.38	212.14	213.81	210.78	215.56	211.38	216.02	212.97	211	214.06	211.19	211.88	213.07	214.78	211.39	213.46	210.21	211.6	212.11	212.08	211.43	214.91	213.8	212.66	211.31	212.1	210.67	213.77	213.83
198.33	202.12	200.11	201.57	198.22	198.7	202.47	200.77	198.96	197.8	200.11	199.47	200.63	198.31	199.61	199.13	199.33	200.37	199.66	201.05	198.15	198.4	201.2	198.64	200.27	199.14	199.15	199.06	200.59	202.49	193.63	197.84	200.25	202.31	201.97	198.38	198.14	202.72	199.64	193.72	197.59	199.23	199.71	201.85	201.03	202.13	199.12	199.23	197.75	201.6
207.11	206.64	208.59	207.18	207.88	205.41	208.86	209.98	207.72	205.45	208.53	203.55	207.51	209.89	212.17	210.23	205.85	207.42	206.73	208.7	207.71	207.77	209.98	209.11	207.79	207.27	205.33	205.23	204.83	211.33	207.96	205.42	206.56	205.99	206.01	207.43	207.65	207.38	204.15	208.72	208.15	207.14	205.81	204.4	208.05	208.74	208.29	208.27	208.12	208.76
200.46	201.81	200.34	203.33	199.57	201.24	202.36	202.47	198.49	198.49	201.73	204.26	202.91	200.18	201.88	197.87	200.3	198.04	203.12	198.56	202.01	199.17	198.93	198.6	202.45	203.35	199.65	201.78	201.18	199.05	199.64	201.33	199.45	200.86	202.6	203.61	198.98	199.89	206.77	197.51	202.25	198.14	201.9	201.32	203.26	199.83	200.21	201.52	200.61	201.1
216.16	217.57	216.28	219.61	217.45	214.19	216.71	215.34	214.49	215.19	220.41	217.19	217.23	213.19	215.27	216.66	213	217.66	218.34	216.36	218.51	214.96	215.96	220.04	217.75	216.94	219.93	219.61	218.51	215.49	216.74	213.91	218.99	217.36	217.8	217.45	217.28	216.67	215.65	218.48	215.14	214.36	216.17	217.9	216.32	215.91	218.9	216.31	218.35	216.52
196.48	195.56	193.49	197.52	195.1	194.5	197.32	195.12	193.81	197.2	194.74	193.22	195.17	191.24	196.85	195.69	194.56	194.28	195.62	194.74	193.49	194.04	193.68	197.86	195.01	193.44	193.68	197.35	196.28	197.57	194.91	195.93	195.78	196.25	197	197.13	194.41	194.05	196.68	194.46	193.92	193.37	196.04	192.65	196.19	195.76	196.47	197.61	193.79	195.27
206.88	205.69	202.7	204.28	203.41	204.91	203.68	203.64	203.99	205.59	205.21	204.06	204.97	203.33	204.07	206.74	204.94	203.7	205.54	204.92	202.04	206.9	204.43	204.52	209.51	203.5	206.43	205.44	206.73	202.69	205.09	203.04	209.02	206.17	203.65	206.51	205.67	204.57	205.85	205.62	207.67	202.99	205.57	203.06	202.08	206.36	202.93	204.53	202.67	199.64
200.81	200.31	199.17	201.31	197.41	197.5	201.37	198.64	200.98	196.14	199.33	201.28	199.23	201.97	198.79	196.58	197.99	201.64	195.67	201.42	199.83	199.94	199.46	196.24	200.94	197.77	202.14	199.74	198.2	197.67	199.38	200.21	199.52	199.14	196.02	198.18	196.51	200.92	198.16	203.22	199.81	196.29	200.61	194.98	198.39	199.48	197.62	197.66	200.41	196.22
212.96	213.33	212.99	216.6	213.01	209.43	212.79	214.81	209.5	211.6	205.39	212.99	216.47	208.08	212.29	207.89	213.34	215.21	211.42	213.23	214.66	212.73	210.2	213.14	211.2	213.66	208.72	212.39	210.71	212.06	213.29	213.08	210.55	207.95	210.26	215.98	208.91	213.89	214.67	216.48	210.38	212.76	213.36	215.85	213.19	211.42	213.24	213.8	211.06	208.5
199.43	199.9	199.28	196.53	200.39	199.88	198.42	200.08	201.5	199.21	199.48	198.39	199.58	198.96	200.74	199.87	198.17	199.88	199.23	196.52	202.49	201.24	198.09	198.95	199.29	198.47	199.84	198.84	198.47	200.98	199.46	199.34	199.2	194.26	197.59	196.99	200.29	197.68	198.76	199.14	199.21	198.97	198.86	197.27	198.27	198.91	198.4	197.74	201.73	199.28
215.12	216.26	218.35	219.98	217.55	214.4	220.96	218.27	216.86	219.68	214.44	218.09	216.86	217.78	218.1	218.33	215.05	217.61	217.61	221.52	217.31	212.45	219.67	216.67	220.05	213.86	221.53	217.3	217.67	214.96	218.05	214.21	218.3	217.93	216.72	216.41	219.68	219.82	219.08	218.27	219.11	219.03	218.66	217.55	218.48	219.89	220.47	218.03	218.1	219.26
206.2	210.36	208.41	209.15	207.92	209.57	206.8	209.32	210.96	206.55	209.26	211.26	207.6	209.41	207.71	209.29	208.32	208.08	207.5	207.18	207.04	208.59	207.16	211.52	210.09	209.35	209.24	212.79	206.86	208	208.05	209.52	205.33	210.15	208.7	208.78	213.78	209.56	206.2	209.23	208.31	209.25	206.12	211.1	208.93	208.94	209.18	208.39	208.46	206.89
210.93	207.3	212	212.03	208.13	212.75	209.72	207.63	206.1	210.97	210.89	210.96	207.45	208.14	212.2	209.12	209.9	211.92	211.39	204.73	207.91	211.54	210.27	209.86	208.52	215.76	207.78	207.65	204.55	210.12	209.2	209.21	210.42	207.09	207.88	212.55	210.82	209.44	206.99	209.67	208.13	207.76	210.26	209.28	211.45	208.37	211.97	211.31	207.09	210.98
212.57	214.47	213.6	211.62	213.5	214.27	214.46	213.09	209.93	209.17	211.33	212.9	211.72	211.85	213.5	213.94	211.81	214.12	212.81	214.37	213.72	214.92	208.97	211.4	211.5	213.26	211.53	218.81	211.98	210.32	211.69	212.12	213.46	212.38	212.22	214.62	212.49	214.45	212.69	211.86	213	209.78	213.97	213.12	210.32	214.47	212.46	211.21	213.17	211.9
210.87	211.96	211.46	211.26	215.68	210.84	214.53	214.92	211.51	211.05	212.93	214.64	211.49	213	211.75	212.99	207.15	211.8	213.94	210.25	214.61	210.11	214.01	211.1	210.5	208.19	212.81	211.54	209.83	211.42	212.64	211.99	214.79	212.46	207.48	213.53	209.92	207.7	212.39	213.2	211.63	214.6	213.81	211.28	213.88	212.51	209.74	209.74	212.54	209.66
207.27	211.07	208.67	209.2	207.54	210.64	206.53	206.8	206.6	207.79	207.75	207.91	207.76	210.31	211.16	207.7	208.87	207.55	209.53	210.16	211.61	209.05	208.4	209.12	209.37	210.72	210.53	208.58	207.22	208.19	207.82	207.47	210.16	209.23	207.59	207.99	208	211.02	209.46	210.17	205.29	206.97	209.8	207.64	210.16	212.26	206.27	210.68	208.63	206.94
198.27	200.12	199.1	199.79	197.04	197.5	201.5	203.07	201.94	199.14	202.2	198.37	199.89	200.95	200.95	200.23	199.99	200.65	201.63	198.95	202.06	199.88	198.1	199.29	201.78	201.93	200.94	202.55	199.63	200.93	200.51	203.52	200.34	199.58	201.53	200.33	200.66	202.06	199.91	203.09	198.81	198.46	199.36	200.91	198.69	202.11	201.24	200.96	201.09	199.99
206.84	209.8	206.59	205.68	209.63	205.49	210.92	206.46	211.14	209.89	207.68	208.69	206.6	207.13	207.91	209.04	210.48	211.9	210.66	207.67	209.23	210.75	206.27	210.37	209.16	211.66	208.59	210.18	209.11	209.41	207.09	208.53	207.54	207.06	204.03	207.8	209.28	210.55	207.7	210.11	207.47	209.91	208.27	207.77	210.83	207.89	209.67	205.3	208.74	210.13
203.5	204.28	201.75	203.13	204.06	206.68	199.88	202.59	202.46	205.02	206.24	205.96	204.38	205.39	203.61	204.11	203.33	201.38	204.39	204.88	206.62	200.52	203.31	204.96	203.85	203.65	205.96	202.32	202.63	208.18	202.77	204.55	205.77	204.23	203.29	205.2	202.43	203.91	200.55	201.59	200.84	205.08	207.25	206.9	201.16	202.9	205.93	203.89	202.26	204.26
208.35	207.38	208.22	208.41	210.91	205.91	204.52	208.45	207.01	206.67	209.48	206.96	204.42	207.65	208.37	206.05	210.1	205.62	206.82	207.97	208.33	206.74	207.14	205.76	207.92	208.54	207.05	206.55	205.49	205.94	209.54	206.5	210.09	208.9	205.74	206.2	207.21	211.57	209.41	211.06	204.95	207.99	209.26	205.7	204.33	209.06	203.82	209.45	207.01	209.35
207.8	207.63	213.7	210.55	210.35	208.61	208.48	208.19	208.7	205.2	209.23	209.77	208.96	209.55	208.02	207.21	207.11	208.75	207.46	209.31	205.6	208.61	206.05	208.72	207.96	208.22	207.82	210.6	210.47	208.04	209.08	208.84	208.55	210.27	207.84	207.55	209.26	209.52	209.26	211.48	209.71	210.34	204.45	208.78	208.85	209.56	205.21	208.06	211.14	209.44
218.37	217.6	216.78	216.27	216.87	217.91	219.71	219.8	218.05	218.33	215.07	218.96	219.83	217.43	217.56	217.39	211.79	218.92	217.08	215.33	215.8	216.58	217.98	216.67	214.57	218.83	215.59	217.21	218.8	216.17	214.97	215.67	214.83	220.75	218.23	214.88	217.88	213.88	218.14	216.49	217.85	217.17	216.54	217.45	216.78	217.52	219.68	218.87	216.23	213.2
203.08	207.19	204.08	203.96	204.3	202.18	204.49	204.45	203.49	204.17	204.53	201.82	205.77	202.9	205.11	206.73	204.35	204.14	201.14	205.82	205.82	202.76	203.49	201.56	202.27	204.69	202.97	200.31	200.64	201.99	203.74	205.19	201.76	204.86	201.38	204.77	205.9	203.81	207.27	202.72	202.03	204.76	204.36	203.69	203.53	206.49	206.03	202.82	206.2	202.99
207.36	209.31	204.06	205.76	206.29	206.86	207.69	207.24	210.2	208.4	206.59	208.82	206.41	208.78	207.09	210.09	205.8	207.46	206.83	207.24	209.68	204.76	208.27	206.7	208.23	204.63	211.35	205.93	204.93	208.32	208.77	210.58	210.41	205.46	208.02	201.82	207.79	205.51	208.57	213.2	205.8	208.03	205.11	207.42	207.37	209.35	207.44	209.71	207.91	205.88
192.16	193.53	194.65	192.15	196.65	199.75	197.88	194.67	195.81	193.04	194.65	197.85	195.33	192.95	198.99	196.44	196.27	194.36	196.2	196.05	195.86	196.97	194.54	194.79	198.95	195.98	193.29	195.72	196.17	196.09	195.73	197.16	194.47	194.07	195.66	196.28	196.52	196.05	193.92	193.24	193.8	197.11	195.16	195.89	192.14	196.92	195.08	193.37	194.47	195.85
215.8	217.73	215.14	216.4	218.84	213.91	220.1	217.95	216.53	220.11	217.53	217.37	218.48	218.41	219.41	216.15	217.39	219.99	219.13	214.44	215.09	216.04	217.72	219.31	214.56	216.87	219.36	216.34	216.45	218	218.79	217.93	217.47	218.74	214.85	220.99	213.27	216.25	212.86	216.16	214.51	217.4	214.98	217.51	215.93	213.98	215.39	215.69	215.92	214.59
219.33	219.31	216.44	217.04	217.1	217.47	216.73	216.59	218.52	219.83	218.97	218.49	217.24	215.91	218.07	216.86	217.31	216.82	214.53	216.92	218.92	217.64	215.74	217.46	216.57	218.36	216.82	216.61	215.07	215.06	215.64	218.19	217.58	217.54	220.63	218.78	217.76	219.96	217.99	215.81	218.13	219.23	212.52	216.18	216.5	214.78	220.58	217.06	215.8	215.42
191.95	190.83	195.78	194.19	195.95	192.39	191.67	194.52	195.74	193.85	197.4	197.27	197.05	195.45	194.91	193.68	192.34	196.83	196.84	194.02	196.2	193.58	195.1	197.21	194.29	196.08	196.29	192.3	195.86	195.25	193.71	194.55	192.59	195.75	194.03	196.28	191.46	197.27	196.91	195.15	195.39	197.25	190.49	192.43	193.48	196.01	193.91	194.95	195.73	194.79
206.46	205.49	205.09	207.89	207.1	206.53	206.99	207.94	208.95	206.41	208.06	205.73	210.24	208.46	206.59	206.47	211.21	209.51	209.45	206.21	205.86	208.78	210.05	207.46	209.32	210.05	208.33	208.63	205.49	209.91	203.89	210.67	208.35	206.8	208.38	206.85	209.82	205.91	208.21	208.72	209.84	209.6	205.62	208.87	210.55	207.32	208.54	211.14	203.98	206.83
204.8	208.17	205.5	205.38	207.17	203.56	203.46	204.08	203.58	203.63	203.26	207.3	204.2	206.15	202.09	204.19	205.15	202.02	201.75	204.1	205.44	205.14	203.02	204.36	206.99	206	203.39	208.02	203.16	201.78	204.89	206.83	206.53	203.87	206.06	203.86	204.4	204.81	201.7	206.94	204.5	201.15	205.56	204.96	202.98	205.18	203.19	204.82	204.93	207.4
211.79	210.14	208.82	214.72	211.55	211.59	212.11	212.84	210.94	208.06	212.02	214	212.95	212.65	211.14	212.35	209.21	210.81	212.16	213.69	211.7	210.47	210.09	208.68	211.27	211.78	210.59	212.96	212.87	211.61	209.51	213.11	211.61	214.01	211.22	210.15	211.34	212.78	210.86	213.76	210.84	212.17	210.3	213.14	209.18	213.95	208.68	210.2	214.72	215.31
199.75	203.98	205.35	201.89	204.35	199.19	203.79	205.95	204.54	203.52	202.96	203.71	203.42	207.69	205.39	202.54	201.51	202.62	204.64	202.63	204.84	204.55	205.47	205.19	204.05	203.43	204.53	205.98	205.97	202.96	203.27	201.44	203.91	206.07	204.13	204.79	199.43	205.42	202.68	202.96	205.18	201.67	206.17	202.53	202.65	202.88	200.26	201.43	203.94	202
203.95	199.96	201.01	196.15	199.82	199.38	201.4	202.23	196.08	199.08	204.02	201.85	201.45	199.26	202.48	198.34	203.59	201.67	198.73	202.24	198.75	199.32	199.05	197.33	200.14	200.18	200.04	199.06	200.3	200.69	199.01	201.51	199.91	199.2	201.72	200.89	200.28	200.43	199.09	199.54	200.4	199.3	199.58	200.33	199.77	200.59	197.88	200.3	198.55	197.22
209.48	207.25	203.44	207.82	208.06	208.71	208.52	208.23	210.34	208.48	204.34	209.89	209.81	206.54	208.08	206.27	209.84	208.67	207.89	212.2	206.28	205.54	205.45	210.03	210.85	209.98	205.63	210.86	210.08	206.75	207.07	206.61	209.04	207.61	208.82	207.55	211.39	205.28	206.58	207.29	208.39	209.4	208.44	204.39	209.83	209.06	203.79	206.9	209.27	209.6
206.8	211.64	207.81	211.64	207.57	208.12	207.66	210.02	209.78	207.35	209.12	207.53	207.56	209.2	206.93	206.49	204.85	208.79	208.05	207.32	208.63	209.44	205.75	209.4	206.49	206.32	209.03	208.17	207.22	203.56	207.2	209.16	205.94	209.47	207.67	209.2	210.33	207.43	209.07	209	208.9	207.64	207.35	207.7	209.65	208.78	208.67	205.63	209.05	209.14
204.31	201.36	204.9	205.75	202.13	205.54	203.99	202.62	203	201.37	202.7	204.92	201.14	202.03	201.75	201.45	202.47	201.93	201.6	201.02	202.53	206.64	203.16	206.07	201.43	205.91	201.24	206.29	202.87	201.97	206.42	207.87	206.6	199.25	201.65	203.12	202.31	201.44	204.95	203.61	199.32	202.85	203.74	205.38	199.95	203.64	203.02	203.37	202.79	198.02
194.52	195.85	196.09	195.51	196.35	196.96	194.74	195.74	195.9	195.06	191.95	191.9	193.37	192.5	194.6	194.22	197.91	192.79	193.56	196.92	193.68	197.55	193.82	196.61	194.97	192.75	193.29	195.8	193.67	195.73	197.76	197.91	195.05	193.76	197.99	197.3	192.69	192.58	197.11	194.1	193.54	197.19	195.62	192.99	189.66	194.41	193.86	196.87	193.08	197.82
204.02	201.87	206.76	205.75	201.24	207.38	201.45	202.73	204.09	203.58	205.97	202.84	204.21	203.65	200.23	204.63	201.05	204.21	207.09	204.24	206.57	202.71	202.66	204.32	203.38	206.55	202.86	204.65	201.73	203.12	201.72	200.74	201.66	203.43	202.5	204.66	201.85	199.53	203.16	202.45	202.03	202.85	205.32	202.42	201.89	201.43	201.61	203.59	206.21	203.75
205.14	206.57	203.37	208.03	206.53	208.26	207.71	207.68	206.95	207.94	207.28	206.7	205.1	210.53	206.04	204.72	203.65	208.19	203.6	203.26	203.87	205.19	203.41	205.56	207.26	205.26	205.88	207.47	207.8	206.06	206.81	202.95	205.56	209.19	202.75	205.22	206.58	205.23	203.91	205.3	204.12	206.89	204.9	203.77	204.53	203.38	207.7	204.2	206.69	205.38
207.5	208.37	209.47	207.57	208.75	206.56	207.33	206.24	211.4	209.78	206.5	204.44	211.79	205.11	207.99	208.03	209.01	206.64	210.76	208.15	207.67	206.04	209.14	206.12	208.46	207.41	208.06	204.51	209.7	208.41	210.62	206.34	205.55	205.67	205.38	205.82	208.61	205.98	205.44	205.56	207.81	205.87	207.24	207.86	207.53	206.34	207.88	206.84	207.82	208.83
209.21	209.65	206.78	209.2	210.37	208.61	206.61	205.99	209.7	208.4	208.17	205.75	208.42	209.5	208.64	207.42	206.52	209.24	206.23	209.27	206.99	208.14	206.62	206.37	206.54	205.95	205.86	206.94	206.14	209.85	206.08	209.53	207.81	210.93	205.63	206.14	208.54	208.45	208.71	210.09	206.63	208.09	208.83	209.16	210.49	206.76	207.01	208.68	207.4	206.76
209.27	204.06	204.05	202.8	202.9	200.9	203.75	206.66	204.94	201.43	203.71	203.05	202.84	206.36	203.78	202.43	199.52	203.68	200.39	204.55	203.77	201.69	202.13	205.76	202.71	201.21	204	202.03	203.64	200.2	206.08	204.86	203.13	204.68	204.16	203.25	203.46	203.04	202.98	204.69	203.57	204.71	201.69	202.63	204.31	201.95	201.62	204.02	202.73	202.25
203.36	201.14	200.68	205.05	201.29	203.24	202.32	202.41	203.88	202.52	199.05	202.71	203.93	200.81	204.56	203	204.81	202.2	199.94	201.89	202.82	202.93	200.01	203.63	199.51	201.17	204.36	199.83	202.74	201.14	201.76	203.86	202.76	205.39	200.56	205.89	204.14	204	201.97	203.43	201.82	204.01	200.91	200	199.44	203.08	200.95	202.58	205.7	200.92
216.28	217.78	216.82	214.72	220.52	219.19	217.23	216.6	214.77	215.22	219.01	217.58	216.9	216.5	217.56	216.49	218.91	218.94	215.26	216.88	217.36	215.18	218.77	218.26	216.31	220.78	218.82	216.25	219.08	216.75	213.95	220.4	216.04	217.86	218.11	215.28	220.78	214.31	216.93	215.12	215.94	215.31	215.26	215.03	220.12	214.98	217.59	216.05	217.22	216.23
210.57	210.25	211.1	209.67	208.73	211.04	210.34	211.19	210.61	213.85	209.88	211.97	208.57	213.09	209.82	209.84	211.11	212.15	212.14	210.66	212.63	206.82	208.99	211.89	210.14	209.63	212.23	214.23	212.44	211.72	209.99	210.99	214.75	212.59	211.78	211.91	211.96	212.36	209.29	212.01	214.09	209.86	212.07	214.07	210.14	212.18	213.04	211.28	211.93	213.47
210.97	208.74	211.29	210.73	214.31	211.58	209.56	210.37	211.61	210.36	213.19	210.92	210.53	212.99	212.94	210.87	211.5	212.14	208.97	213.03	214.36	212.12	211.22	210.19	211.28	209.35	212.06	210.79	211.16	211.81	212.99	212.78	211.95	213.15	212.27	210.46	209.13	212.22	210.49	215.74	213.35	207.93	209.88	208.94	213.49	209.24	210.38	211.67	211.32	213.36
198.56	201.11	201.03	200.47	202.41	202.66	198.2	201.35	199.55	197.64	198.12	199.31	200.16	200.54	195.59	199.1	198.58	196.61	199.78	200.29	197.85	201.13	199.85	197.67	197.27	196.68	201.82	200.25	198.12	200.26	197.92	199.24	200.93	199.94	199.62	201.44	199.73	200.15	200.49	204.71	197.02	201.69	197.21	200.81	199.78	199.16	198.52	200.63	197.94	198.02
206.07	200.44	201.92	202.72	206.77	197.89	202.03	204.68	206.15	203.37	204.3	204.54	203.91	201.51	201.92	198.73	206.72	203.96	200.41	203.45	203.78	204.83	202.66	204.15	201.47	203.33	206.51	205.35	201.86	201.28	201.61	206.31	202.06	202.79	203.24	202.65	201.96	201.05	204.97	206.08	199.91	203.45	204.78	200.8	205.3	204.72	202.89	203.99	203.72	208.86
201.69	196.27	199.39	199.04	198.25	200.97	197.71	198.14	200.51	200.64	198.63	197.36	201.33	198.56	200.73	197.22	200.13	200.47	200.23	197.29	197.81	193.98	197.16	201.13	201.78	202.12	201.45	198.68	198.75	200.12	197.12	199.9	199.23	198.93	197	198.63	197.06	198.5	199.89	198.83	201.61	198.25	201.05	199.3	202.99	199.24	198.01	198.01	197.34	205.58
212.06	207.33	208.32	208.76	211.48	206.7	208.88	207.93	209.87	205.88	208.09	209.9	209.67	210.07	211.8	207.74	205.83	208.33	206.38	207.74	211.38	212.78	208.54	204.76	209.52	211.37	208.65	206.82	206.28	210.81	204.72	204.54	210.61	208.38	207.09	206.17	206.11	210.33	209.22	208.08	208.4	211.35	210.67	209.63	207.85	206.69	210.44	206.77	208.97	209.7
204.42	205.65	204.41	203.78	205.56	205.88	202.13	203.96	207.72	205.17	203.99	203.74	206.48	205.31	204.03	207.22	201.01	202.7	207.09	205.89	206.05	207.28	203.91	202.9	208.05	204.42	205.77	203.46	206.63	207.75	205.07	204.2	205.59	202.51	208.35	202.87	206.17	205.23	207.47	206.83	207.67	205.47	204.54	204.08	203.32	204.89	206.11	204.93	206.59	201.12
217.39	216.85	217.48	216.26	217.96	214.97	215.44	217.99	218.91	218.71	216.44	213.94	218.16	216.86	216.03	217.35	215.34	219.55	215.17	216.48	216.57	216.61	218.61	218.37	216.09	217.09	218.01	216.62	217.2	215.54	218.94	218.23	217.16	216.65	215.82	214.66	217.71	217.21	216.62	216.75	214.74	214.62	219.53	215.48	218.59	215.95	216.29	214.59	215.5	214.12
209.3	207.65	206.98	205.48	202.42	209.89	207.06	203.36	205.63	209.36	205.57	206.87	210.32	207.52	206.52	208.42	210.22	207.08	209.22	207.45	204.44	204.49	204.79	206.39	208.51	205.22	210.44	206.87	209.74	207.9	205.68	207.43	209.71	208.33	206.97	206.41	207.35	206.1	206.57	210.34	209.61	208.02	210.55	206.68	205.81	206.74	206.86	208.2	205.84	207.66
212.73	211.63	212.03	215.25	215.33	213.42	211.8	215.14	211.96	213.59	214.35	214.83	215.44	211.64	213.64	213.42	216.02	214.8	212.79	212.09	214.78	212.03	213.09	211.38	213.07	212.1	216.32	214.4	215.92	216.48	211.72	210.71	213.17	213.47	211.15	214.26	209.31	213.81	213.73	214.83	214.56	211.36	211.43	213.8	215.49	210.38	214.61	210.57	212.11	211.98
205.35	206.68	209.92	206.43	205.23	207.03	204.84	209.29	210.33	211.07	206.99	209.88	207.59	209.66	206.75	209.43	204.95	211.22	209.33	207.74	206.71	209.54	206.91	206.97	207.82	207.25	210.14	209.61	205.83	212.55	209.46	210.19	206.84	207.06	207.58	202.51	206.5	210.69	209.09	208.72	203.67	209.15	205.19	205.37	207.84	208.71	208.79	205.95	207.04	206.8
202.63	202.89	206.26	204.97	203.85	204.82	202.58	203.13	205.35	202.46	204.41	199.71	201.37	208.1	202.18	206.58	202.71	205.72	204.85	205.96	202.43	202.72	205.08	202.66	203.89	204.72	206.71	205.05	203.9	203.84	203.17	202.88	205.54	204.3	204.26	205.4	200.06	203.03	203.89	204.87	202.17	207.06	207.52	206.58	202.94	204.15	205.58	204.91	202.98	203.89
204.2	204.49	205.13	206.87	206.57	209.46	205.16	205.54	204.73	204.8	205.15	205.38	206.07	204.7	203.39	205.01	203.06	205.49	208.02	203.59	205.07	205.98	204.54	205.24	201.98	206.02	205.64	205.75	204.94	207.82	204.46	202.88	205.58	205.41	203.44	202.62	207.8	204.2	204.51	205.46	202.52	203.02	204.44	207.02	204.72	204.74	204.21	204.5	205.67	205.11
208.23	206.7	206.6	207.43	208.26	207.45	209.48	206.65	209.3	210.1	207.62	211.47	206.69	208.44	205.11	206.42	208.07	211.84	207.88	210.25	210.95	206.94	209.02	211.25	206.62	210.63	211.05	209.02	207.16	208.77	208.48	208.81	208.71	210.42	207.47	208.24	212.66	208.36	209.62	209.16	208.37	207.95	211.51	208.32	208.84	208.34	210.97	213.64	208.86	201.77
214.44	213.18	211.24	209.06	214.03	209.56	208.61	212.39	213.73	209.8	210.32	214.86	211.8	212.2	211.94	209.97	213.08	212.87	209.6	212.12	211.02	209.46	211.23	212.87	208.68	211.67	214.19	213.94	208.82	212.7	210.14	211.43	208.47	210.31	210.1	214	213.03	211.64	214.46	210.3	212.91	212.72	212.54	210.74	210.39	212.23	212.61	208.43	210.5	211.83
199.81	199.48	199.6	196.1	196.89	196.12	201.63	198.25	199.92	198.16	202.51	201.03	198.09	202.48	198.35	199.25	199.39	199.99	197.83	201.69	199.71	198.62	196.76	196.26	196.43	202.67	197.86	199.65	199.47	200.27	200.48	198.89	199.53	198.87	199.97	196.26	199.23	199.5	198.34	198.83	203.24	200.5	202.43	198.79	195.73	197.76	196.24	199.06	200.25	201.49
208.53	205.97	206.83	209.4	213.06	209.64	208.35	207.55	205.83	210.52	207.5	209.24	207.51	207.94	206.05	206.78	208.62	210.16	208.63	209.16	209.59	211.53	209.38	208.67	210.14	207.29	209.98	209.79	204.92	209.69	209.96	206.18	205.56	210.88	206.62	211.3	206.69	209.56	207.13	209.49	209.21	208	209.45	206.25	209.03	207.7	208.25	209.72	212.91	206.52
193.2	193.18	192.48	196.89	194.97	196.94	194.05	194.61	191.59	194.84	194.86	192.02	194.86	194.27	195.32	195.25	195.27	194.74	194.77	195.74	193.82	195.04	194.28	195.94	194.75	191.22	193.19	195.17	196.38	197.63	192.59	196.16	196.29	193.34	196.51	194.7	196.88	194.77	196.25	190.19	195.35	194.79	194.38	193.24	195.42	197.44	194.77	193.37	193.24	193.89
218.97	216.75	218.31	218.46	217.65	218.9	215.6	216.28	214.14	214.15	219.93	219.4	218.04	217.71	217	212.21	218.6	216.99	217.9	216.57	215.87	214.04	216.45	216.05	215.47	220.9	219.14	216.12	216.92	218.41	218.22	215.62	219.24	215.71	215.78	217.34	214.95	219.64	218.63	217.54	214.85	217.02	217.09	215.96	219.08	214.8	216.31	216.22	219.38	217.59
208.09	206	206.38	211.63	210.32	206.46	204.15	208.54	206.74	209.76	208.14	204.95	206.02	206.56	206.9	208.41	207.76	207.95	210.01	208.48	206.97	208.35	207.6	206.6	205.99	206.93	209.27	209.1	206.64	208.75	208.03	211.23	207.26	207.51	208.56	205.68	207.75	205.92	206.86	206.05	209.33	208.74	210	208.71	209.34	206.91	207.72	208.26	205.09	207.86
206.74	202.79	206.27	205.53	204.3	206.84	206.97	202.54	202.46	202.86	202.88	202.05	204.91	203.79	201.24	204.36	203.96	204.9	202.55	201.48	203.52	206.19	206.51	204.8	206	201.98	205.24	203.67	202.69	204	203.54	202.12	205.41	201.47	203.99	202.62	202.79	203.68	202.6	201.8	202.31	203.5	203.83	203	201.73	202.09	203.2	204.75	203.53	200.12
197.32	198.6	194.61	198.04	197.85	197.84	194.34	198.52	192.99	196.59	192.63	198.42	192.85	195.15	193.64	195.51	198.31	195.99	193.22	194.78	194.54	195.37	196.53	197.48	195.38	197.2	195	194.56	194.99	192.52	195.49	194.14	194.79	196.73	196.73	198.74	198.74	195.66	191.87	196.09	196.54	192.23	193.27	194.85	199.37	195.23	197.43	197.24	196.52	197.53
213.38	209.57	213.58	216.97	209.22	213.69	213.14	212.21	212.07	211.38	211.72	210.86	210.05	212.65	211.62	214.46	210.79	212.74	215.13	210	208.86	210.12	210.91	212.32	211.23	210.56	208.76	210.7	211.94	209.38	209.47	209.35	210.16	211.06	212.35	210.52	207.92	213.88	210.95	211.58	211.73	208.62	212.02	209.75	214.31	211.55	212.64	212.53	211.42	212.01
205.6	200.31	201.2	203.02	204.75	202.77	203.62	203.53	200.62	204.17	204.14	201.68	200.71	200.42	205.14	204.07	203.21	199.91	203.34	201.89	203.34	202.35	203.63	199.13	201.9	202.75	200.24	203.42	203.18	203.29	203.69	201.61	204.28	202.11	203.28	204.36	200.15	200.84	204.3	203.78	200.47	199.24	202.21	200.7	200.86	199.69	202.69	202.31	203.19	203.2
214.46	213.94	209.31	212.15	214.35	210.56	214.19	215.63	212.44	214.11	213.57	213.19	215.43	213.47	215.38	211	211.9	216.2	211.56	210.67	212.1	214.53	213.07	214.61	213.65	213.32	212.95	215.01	208.75	211.61	210.44	214.03	212.87	211.98	215.94	213.34	214.7	215.92	214.7	214.17	212	212.02	212.93	212.12	212.03	213.54	215.25	210.9	212.48	213.05
203.14	204.91	205.83	200.4	202.43	204.14	203.68	202.06	204.54	203.13	202.35	201.7	201.26	202.37	203.78	202.74	202.6	202.53	203.85	204.13	201.91	201.92	201.97	202.9	202.59	204.82	199.57	203.57	203.42	205.4	204.33	203.98	201.4	202.87	200.38	199.81	206.73	204.12	209.59	202.93	202.2	206.53	204.96	203.5	204.76	202.25	202.24	201.71	202.1	202.89
199.8	201.39	198.46	200.2	198.7	199.72	197.43	200.75	200.48	196.65	197.57	199	201.68	200.18	202.52	198.2	197.66	199.53	199.23	198.93	199.63	197.44	196.56	197.64	200.77	201.19	198.87	196.23	202.09	202.66	201.94	200.02	198.97	203.12	199.75	197.47	197.88	200.79	200.33	200.15	198.09	201.05	202.28	195.2	195.11	198.67	201.54	198.53	197.43	203.39
217.88	215.57	215.6	214.92	215.95	214.34	217.21	218.35	211.98	214.29	215.43	216.55	219.23	216.84	216.41	215.71	218.21	215.36	215.88	217.8	218.18	215.11	220.69	215.47	214.78	214.75	216.09	215.23	218.2	218.03	215.55	214.92	223.05	219.26	218.48	216.45	217.13	217.87	219.3	216.02	217.62	217.09	217.79	216.66	219.67	217.81	218.42	213.61	213.61	220.31
204.75	200.49	201.26	203.1	200.64	203.54	204.2	202.12	201.2	201.07	207.65	201.7	200.82	203.18	203.81	201.18	206.12	202.9	200.49	203.48	200.26	203.02	200.56	202.29	205.89	203.56	201.99	206.15	197.02	202.64	202.67	198.78	204.11	203.72	204.53	207.26	203.96	201.35	202.57	202.69	204.17	203.74	200.76	203.09	199.7	201.35	202.36	199.15	205.98	204.15
206.68	209.36	205.33	206.95	210.69	208.7	207.49	206.46	207.32	206.16	209.87	209.28	209.51	210	206.19	209.02	207.6	206.92	210.17	204.98	208	208.91	209.57	207.93	208.48	207.56	207.08	206.95	208	209.23	210.43	208.81	207.36	209.45	208.35	207.07	207.74	207.74	205.13	204.43	207.43	206.61	207.51	209.74	208.42	209.38	204.85	210.33	208.54	209.54
206.67	206.03	206.33	206.77	206.37	206.42	205.31	207.77	207.47	204.24	203.79	204.67	204.56	208.38	203.85	203.57	206.05	204.8	203.28	207.39	205.91	205.66	203.96	202.97	205.51	208.88	203.12	204.73	205.31	203.93	205.85	203.31	207.48	205.24	203.49	210.74	202.96	204.07	203.63	204.8	204.72	202.49	206.29	208.35	204.74	205.76	203.15	201.94	204.31	204.65
209.04	208.58	209.66	207.91	206.73	208.37	205.39	208.24	208	205.96	208.82	207.89	206.37	207.84	209.02	208.22	207.02	208.65	208.19	205.78	207.75	207.27	208.12	207.94	207.14	204.95	211.16	204.67	204.46	210.91	208.57	205.97	204.93	206.3	208.25	209.76	208.44	206.21	208.72	204.83	206.61	204.6	205.35	207.81	206.77	206.54	206.99	208.26	207.19	207.71
203.56	204.89	200.85	202.68	199.79	204.98	203.56	203.34	205.22	206.16	204.26	201.63	202.02	202.94	202.7	206.9	203.98	202.73	203.74	204.12	201.51	203.4	205.38	203.38	201.8	202	203.6	204.97	205.02	204.32	203.52	202.75	203.95	202.54	205.29	203.96	205.1	205.38	203.93	207.03	203.47	203.61	204.24	203.85	200.73	205.43	207.96	203.88	204.02	199.87
208.72	208.83	206.54	209.42	208.63	208.97	209.38	209.75	209.2	209.79	207.58	209.79	212.14	208.85	209.1	211.71	208.73	207.47	208.27	210.43	210.44	208.41	207.68	205.48	209.28	209.97	209.05	209.34	208.61	207.64	210.24	207.28	208.15	207.22	207.98	207.4	208.07	204.7	205.27	210.79	206.37	208.34	207.71	210.57	208.94	209.61	209.51	209.81	207.89	209.9
213.31	217.48	217.68	218.49	214.25	218.2	218.1	218.94	216.79	215.97	217.68	219.38	220.57	217.56	216.12	216.11	215.6	216.55	215.83	220.32	217.04	218.23	219.32	218.11	219.17	217.9	217.35	216.08	215.63	216.77	216.45	218.76	217.68	216.05	219.31	219.11	217.57	213.64	217.22	213.53	216.99	218.39	219.27	220.55	214.54	214.53	219.36	217.35	216.52	215.89
203.84	205.76	203.39	204.15	203.49	206.78	206.98	205.21	203.48	202.27	205.59	205.28	201.74	204.78	205.17	202.9	204.94	203.94	203.82	203.27	206.35	201.11	204.89	205.18	205.21	205.54	205.56	202.94	206.16	204.99	200.11	205.42	206.3	199.81	202.25	205.58	206.54	208.41	200.71	204.79	202.11	201.29	206.2	206.72	206.67	204.08	203.44	201.44	207.29	208.6
192.32	193.95	189.22	194.31	197.14	196.57	192.09	193.87	191.41	194.48	193.98	194.66	193.33	192.75	195.26	193.26	192.79	194.42	191.75	196.49	193.74	194.07	190.63	196.41	194.36	197.2	192.57	197.94	192.92	190.98	193.76	191.65	194.35	195.25	197.72	195.67	194.4	194.31	193.13	193.81	194.66	190.64	193.44	193.91	196.38	195.09	194.13	193.59	195.35	195.27
206.44	205.11	206.76	203.82	204.68	206.64	206.3	206.08	204.94	205.29	205.7	206.51	205.14	205.75	204.57	205.68	205.33	204.78	205.44	204.99	204.61	208.02	206.28	204.57	205.67	205.16	202.68	204.96	207.77	205.54	208.12	202.97	202.71	206.5	204.21	205.94	203.79	205.37	203.57	205.53	207.46	205.43	204.51	208.1	205.85	203.32	205.37	206.8	205.58	205.03
206.09	209.86	208.2	207.2	210.61	206.82	208.49	209.78	207.1	207.8	207.1	208.84	209.19	209.22	209.62	207.37	209.59	206.79	208	210.7	206.89	204.35	208.03	212.29	207.78	208.87	207.57	207.84	205.74	209.36	207.95	207.32	209.42	209.98	210.94	205.56	210.4	209.93	209.97	207.15	209.29	209.5	209.25	211.52	209.94	208.02	207.4	208.03	208.47	208.45
193.65	193.23	192.74	194.06	193.58	189.91	195.16	193.38	192.8	193.41	193.27	194.47	194.76	194.41	194.58	197.52	194.88	192.91	198.41	193.8	195.28	195.35	193	192.77	193.12	192.68	192.71	192.94	192.1	193.44	193.52	194.35	195.75	188.96	192.36	194.39	195.41	197.5	197.97	193.85	195.21	194.04	195.63	192.34	194.99	193.79	194.69	194.91	196.38	196.5
198.51	198.85	198.35	198.34	197.66	200.19	203.49	202.59	201.5	201.9	200.33	200.93	203.71	200.23	202.92	198.63	201.4	200.27	200.36	202.67	205.27	200.26	200.56	199.33	197.88	199.19	203.29	198.19	201.91	200.17	199.45	197.99	201.43	202.5	199.04	199.32	201.37	201.51	201.21	203.24	204.36	199.78	202.72	201.64	200.88	199.05	199.07	197.5	199.7	201.18
207.94	210.36	206.82	208.64	211.66	213.02	208.56	211.36	208.68	209.01	211.22	211.92	206.16	209.12	209.98	212.03	209.64	209.17	208.43	208.42	206.37	208.33	207.61	209.11	209.93	211.03	213.61	208.93	208.41	210.82	212.62	212.11	209.47	208.38	211.09	209.92	207.77	209.89	205.31	208.34	208.38	209.63	208.66	207.71	209.67	209.85	206.88	209.64	210.03	208.7
203.77	201.34	204.15	203.64	198.94	203.33	204.31	203.84	202.86	206.39	203.41	200.35	203.4	201.14	204.97	204.22	202.94	203.4	202.49	205.62	202.37	205.91	204.16	204.33	202.81	204.58	205.06	203.25	203.84	203.26	205.04	203.63	202.67	201.22	201.97	201.65	202.45	204.98	202.02	201.69	203.6	202.4	205.54	208.31	200.21	202.36	204.67	203.78	206.15	206.36
219.86	212.82	217.33	218.89	218.08	220.41	219.91	219.11	218.18	219.67	217.66	218.11	212.73	217.59	216.79	216.1	216.79	213.91	214.25	217.52	220.13	217.31	217.73	216.87	217	214.51	218.29	218.05	215.5	216.64	218.58	215.69	215.3	217.08	215.65	215.9	214.12	216.17	215.78	218.92	217.89	216.76	216.71	215.34	216.93	214.32	215	215.81	214.95	214.91
205.77	209.16	208.15	208.83	206.39	208.74	206.65	207.23	208.13	208.35	207.35	208.61	208.83	207.24	208.24	206.59	205.94	205.37	207.94	209.24	207.28	208.5	210.12	212.23	207.7	206.35	207.25	210.14	206.96	203.85	210.79	211.18	213.12	209.43	206.54	206.72	206.35	205.36	204.24	206.4	208.47	210.88	206.69	207.73	207.96	207.34	207.18	211.1	207.6	208.17
209.87	215.84	212.24	216.35	212.17	210.48	210.98	212.47	211.71	211.13	208.99	211.43	209.61	212.12	213.03	212.42	213.23	210.9	211.28	215.13	213.44	214.29	211.87	210.95	210.53	213.4	214.13	214.82	214.9	211.67	213.08	210.25	209.82	214.95	211.08	212.06	213.79	216.68	214.21	213.38	213.6	209.36	211.1	210.42	211.32	212.96	210.13	208.8	213.01	209.45
200.28	203.26	200.11	200.23	201.71	205.46	202.03	199.31	203.6	201.48	201.77	199.81	201.69	204.63	205.65	204.87	205.39	201.6	202.08	204.97	206.39	203.94	202.11	204.87	204.13	202.64	205.14	204.68	202.59	201.03	202.47	203.53	205.31	201.66	205.19	201.21	202.84	201.03	201.09	205.99	204.22	204.41	201	205.67	201.88	202.02	203.97	204.11	203.85	201.2
204.58	204.51	199.93	204.59	202.77	206.81	202.3	202.05	202.72	204.09	203.54	206.26	201.26	203.9	206.79	203.42	203.99	203.7	205.68	204.03	202.33	205.59	207.34	204.31	203.97	205.22	201.6	204.87	201.63	203.26	202.41	202.91	204.16	204.17	203.47	203.27	205.01	203.85	204.43	205.89	202.95	204.56	200.96	206.01	203.25	203.08	206.02	203.11	203.23	202.65
206.5	207.86	210.57	208.58	209.73	207.42	211.29	210.83	210.6	211.92	210.93	209.18	207.02	207.76	212.23	208.08	209.7	210.69	208.38	210.94	208.1	208.35	211.54	206.13	208.05	205.46	206.71	207.91	207.56	211.56	210.2	210.49	209.59	208.51	207.43	209.38	206.22	212.13	207.42	210.36	208.76	207.5	208.64	210.44	211	209.96	208.85	208.55	210.78	209.98
217.61	218.31	218.75	217.72	217.81	217.07	216.68	216.76	213.58	215.99	221.71	217.65	218.56	217.53	219.75	219.78	218.9	216.32	216.27	214.6	218.39	217.58	214.86	215.8	218.65	221.76	217.83	216.45	217.73	216.31	220.41	218.62	218.6	219.7	218.62	219.71	215.83	218.19	217.38	219.25	216.7	216.43	216.8	215.72	220.6	218.52	215.79	215.67	220.15	218.24
206.37	205.01	209.33	204.51	204.97	205.03	207.41	202.92	203.89	206.35	206.32	206.23	204.56	204.72	206.07	203.94	204.33	202.5	206.29	204.5	207.68	198.97	203.02	203.99	206.44	205.92	205.68	203.13	204.89	207.21	205.74	205.61	205.68	204.05	204.69	205.11	201.37	204.05	201.72	205.44	205.68	205.1	205.84	207.93	203.92	204.52	203.33	204.65	204.48	205.06
212.59	210.8	211.01	211.04	211.71	213.29	212.4	215.79	212.88	214.91	215.32	215.41	215.72	213.37	213.34	213.42	212.51	212.85	212.81	212.76	211.29	214.85	213.2	213.35	211.62	217.64	212.04	215.62	212.12	210.7	212.02	210.59	215.18	215.27	212.61	213.88	209.38	214.79	211.81	211.63	214.04	212.33	212.7	212.72	212.17	213.17	214.09	212.78	211.4	212.41
203.5	203.36	207.52	202.93	205.23	202.23	204.26	204.29	202.61	202.67	201.19	203.34	203.21	202.47	203.77	204.18	203.9	202.61	205.35	200.37	204.7	203.9	204.12	201.02	199.74	204.66	203.17	204.33	202.68	206.08	201.98	201.36	204.66	203.61	205.32	204.84	207.48	200.68	203.65	201.3	204.4	204.28	201.14	201.68	203.06	198.88	200.96	203.7	200.94	202.21
200.99	203.07	200.49	202.52	202.09	202.95	201.89	205.48	201.36	203.3	202.87	200.5	203.8	202.31	206.18	203.63	201.96	205.61	201.86	203.78	200.62	199.03	200.49	203.95	204.21	203.29	202.23	203.56	202.27	203.78	199.46	202.98	202.41	203.67	204.04	203.61	200.39	201.2	203.04	203.51	203.86	200.6	203.46	203.56	204.22	203.18	202.87	201.89	200.93	201.63
204.05	201.32	201.14	202.92	203.96	206.29	201.69	200.91	206.13	203.3	202.52	203.79	202.77	203.8	203.64	205.25	202.2	204.66	204.39	204.27	205.18	205.26	206.23	204.64	204.23	204.8	204.24	204.57	203.34	201.14	203.66	206.19	207.04	204.89	204.7	206.05	205.36	203.49	205	201.79	200.47	203.12	202.94	204.49	204.11	202.18	207.32	202.41	203.3	203.62
211.9	211.92	209.66	214.16	212.85	210.68	212.68	213.09	214.12	211.61	214.86	214.22	211.8	212.27	213.18	211.55	213.78	211.34	211.13	212.44	214.42	211.92	213.24	212.65	214.43	209.87	210.25	215.75	212.33	216.92	211.64	213.94	211.36	216.17	213.96	214.78	211.26	211.89	210.28	214.79	211.12	212.07	214.56	212.84	209.53	211.58	212.65	215.45	215.2	213.25
207.43	207.21	207.83	207.73	207.13	208.88	208.96	205.07	210.43	208.42	205.97	208.04	204.78	205.11	204.97	206.28	205.54	208.95	209.67	208.37	208.01	209.72	206.6	209.07	209.64	208.58	206.84	208.6	208.18	208.3	208.44	207.67	209.92	206.24	208.3	208.91	209.28	204.07	208.86	209.02	208.99	205.68	208.74	205.69	207.85	206.31	203.37	206.27	206.63	207.96
216.1	217.67	217.2	214.48	217.57	214.86	217.33	216.67	217.42	216.66	217.73	216.25	219.77	218.3	216.83	217.59	216.36	220.58	221.4	216.72	219.28	217.22	218.7	215.79	215.85	212.31	218.65	219.98	214.65	217.15	214.83	216.17	219.06	219.55	219.85	215.85	217.8	218.39	216.66	215.51	213.94	218.88	219.34	217.14	213.74	216.64	220.56	221.09	215.61	218.2
202.89	203.69	205.13	202.71	203.85	204.8	204.08	206.14	203.99	204.9	205.84	204.36	206.35	204.86	202.55	204	203.54	204.74	203.88	204.38	207.38	203.84	203.98	204.54	204.66	201.54	202.97	205.18	204.11	202.22	205.28	203.25	205.47	202.12	202.28	203.69	203.85	206.18	201.42	208.29	205.46	204.89	205.59	205.44	204.14	202.35	203.53	205.6	203.35	204.02
200.47	201.06	205.53	203.1	206.89	202.07	204.74	200.21	204.91	203.01	202.76	200.9	202.44	205.31	202.11	200.91	204.33	200.66	203.34	201.11	205.47	202.3	202	204.63	202.39	202.34	200.98	203.62	205.04	203.39	201.95	202.11	201.77	202.29	204.75	204.15	202.78	204.95	205.45	204.1	205.36	204.88	202.87	202.7	203.07	202.89	202	201.98	200.6	204.68
207.63	208.22	206.34	205.87	210.41	206.58	206.34	209.21	202.31	211.38	210.05	206.71	207.43	206.83	207.65	208.71	207.93	204.16	206.52	210.45	206.44	208.6	208.2	207.98	209.21	203.42	204.97	207.36	207.91	208.63	211.41	205.18	206.1	209.13	207.13	209.14	208.66	207.39	207.26	207.3	211.33	208.73	206.96	209.38	208.06	206.52	208.93	208.54	206.02	207.41
208.37	207.21	206.86	210.95	210.17	210.58	211.41	210.7	207.44	209.48	208.61	207.48	208.48	208.67	207.35	209.78	208.41	208.9	208.69	208.75	207.84	206.91	206.14	206.33	207.11	207.9	207.77	207	210.42	210.22	208.89	207	207.36	209	208.34	209.52	210.52	205.87	210.6	208.26	209	207.01	207.58	210.03	209.12	206.19	208.02	207.75	207.03	209.25
208.39	208.55	208.36	208.78	208.6	208.75	209.19	208.69	210.68	208.94	210.32	209.01	210.05	207.19	208.96	210.72	207.24	206.22	204.01	206.03	207.64	208.67	208.53	205.04	206.1	209.21	207.16	207.28	209.97	210.5	208.08	209.14	205.81	207.81	206.19	205.79	204.45	206.74	210.19	209.23	210.45	210.18	206.83	208.05	208.6	208.81	206.3	206.08	206.79	203.14
209.4	209.41	208.77	210.45	211.24	206.58	209.37	209.75	205.45	206.37	209.07	208.3	208.16	205.46	207.59	211	210.89	209.49	205.27	208.31	210.91	207.1	208.4	209.16	207.33	209.38	208.24	208.13	206.04	205.26	208.43	206.74	209.42	207.01	208.46	207.55	205.68	208.31	209.6	210.44	211.79	209.52	208.08	208.79	210.12	209.1	208.79	209.16	209.19	211.51
203.16	203.19	204.02	203.82	202.49	206.57	203.97	201.67	204.43	201.13	203.84	204.5	199.79	205.09	206.35	200.56	203.28	203.97	204.09	202.65	202.32	202.21	199.3	201.75	200.01	200.98	202.67	196.56	204.16	198.18	202.05	203.33	204.51	201.96	204.07	206.09	206.42	203.44	203.52	202.58	203.97	202.92	205.51	204.72	201.23	203.15	202.18	202.79	200.27	201.89
216.26	213.12	210.29	214.19	213.7	212.34	210.54	211.64	210.67	212.54	209.1	212.27	210.55	210.89	213.99	209.59	211.3	211.54	211.73	212.45	210.91	217.25	208.22	214.37	212.25	210.87	212.4	216.63	212.79	213.67	212.81	210.72	209.73	213.53	209.86	214.79	212.05	212.96	208.73	210.46	212.22	209.65	211.42	209.48	209.01	209.61	210.59	211.36	213.73	209.92
210.17	207.71	207.88	212.52	209.5	211.67	209.26	209.04	208.29	208.77	207.84	206.38	206.63	213.7	208.4	210.11	210.39	209.88	209.56	210.39	206.94	208.76	207.34	210.59	209.1	211.02	210.86	210.09	208.19	208.5	206.57	208.83	209.67	205.6	210.32	208.27	209.03	205.21	211.87	206.47	207.28	210.42	208.72	207.08	209.25	206.55	211.22	208.3	211.62	208.35
212.1	210.49	213.57	210.09	210.99	213.92	212.92	213.17	213.54	213.18	210.26	215.5	212.71	216.13	215.13	211.51	214.05	212.52	211.85	213.64	213.19	210.88	211.45	213.12	214.16	210.38	210.96	212.15	212.9	210.96	213.97	208.66	214.73	210.41	215.34	211.66	214.3	213.8	212.97	210.85	210.37	211.62	211.94	211.53	212.71	211.96	218.09	214.66	213.79	211.33
212.97	215.48	213.74	213.29	213.79	216.23	210.24	215.45	213.36	216.71	213.86	214.83	210.68	215.95	216.2	214.02	214.28	209.89	211.96	211.93	213.21	214.57	211.58	216.61	212.06	216.29	212.46	212.17	215.68	214	214.32	211.59	212.65	212.01	216.49	214.8	210.77	215.09	213.17	211.18	212.22	215.55	215.06	214.37	215.36	213.19	213.79	210.77	213.75	214.48
206.41	203.09	205.55	207.47	200.63	205.06	204.45	211.64	207.35	204.35	205.89	207.92	208.23	207.15	201.47	205.26	204.92	207.17	205.94	206.29	205.82	205.9	205.79	204.38	206.43	204.08	206.21	207.34	206.72	207.76	208.49	208.21	203.36	202.16	204.36	208.14	205.82	208.03	207.84	209.02	208.15	205.67	206.98	202.45	204.06	203.13	206.7	205.58	206.54	205.68
209.65	204.93	206.55	205.43	210.27	202.82	209.32	210.51	211.03	208.45	209.71	208.59	205.84	207.59	206.77	211.59	207.45	212.02	209.99	208.63	208.53	211.46	209.29	208.22	211.37	209.63	207.88	211.44	207.75	206.45	204.97	208.19	208.01	208.68	209.21	206.04	208.66	205.92	209.79	205.86	210.43	206.06	207.81	207.31	212.48	205.91	210.98	205.45	207.45	209.53
201.84	201.86	202.09	201.4	204.37	203.11	202.93	204.13	203.88	201.75	204.87	201.7	205.37	205.5	206.52	201.82	207.41	199.54	206.67	200.26	203.07	202.85	200.22	203.7	201.34	205.74	206.54	201.4	204.4	203.33	201.99	202.89	201.03	202.1	203.97	206.81	200.09	202.41	204.6	200.58	201.26	201.22	203.01	202.9	205.76	202.23	203.09	205.3	205.75	201.13
192.03	194.58	193.68	193.95	195.18	195.7	192.61	197.64	191.85	190.98	192.63	191.47	197.69	193.93	191.18	193.03	194.15	191.33	193.61	194.31	191.22	197.76	193.93	194.06	195.91	196.2	191.38	194.15	194.94	195.09	191.4	196.75	192.61	190.79	191.15	195.66	195.59	192.95	194.82	194.95	196.98	192.42	194.14	193.02	196.23	193.37	195.69	192.73	190.92	194.83
202.94	202.1	204.99	200.92	204.54	205.78	200.62	202.32	203.2	204.42	203.09	203.35	201.7	202.61	202.84	202.52	204.66	200.86	205.5	200.6	201.51	203.45	206.53	201.43	201.89	203.43	202.7	202.98	202.23	204.3	205.94	202.49	203.08	202.95	207.9	201.16	202.58	207.4	201.68	202.28	202.89	203.52	202.22	203.15	203.08	202.73	200.91	206.89	203.87	206.98
211.3	209.45	208.79	207.31	206.83	207.12	208.1	208.75	209.59	205.47	208.76	209.17	207.29	207.97	207.7	211.32	203.69	206.85	206.09	206.82	207.34	211.45	208.11	210.44	207.14	207.44	204.89	208.22	206.39	210.29	206.24	208.56	207.05	208.12	208.93	209.14	206	208.83	205.62	208.02	207.15	202.65	207.58	209.18	206.24	208.44	206.84	209.51	209.14	209.28
205.53	210.17	209.54	209.71	210.37	208.05	205.3	207.8	209.04	207.7	212.16	212.07	210.26	208.28	210.25	205.56	208.84	210.86	209.97	208.9	207.75	208.89	211.83	212.14	207.02	207.53	207.77	209.83	205.24	207.33	208.37	208.11	208.68	207.83	207.11	210.44	208.21	210.74	208.63	208.69	211.38	208.23	205.53	205.44	209.27	207.56	207.61	209.03	211.31	206.71
208.67	206.17	208.81	207.73	207.35	209.59	204.65	212.64	208.49	211.71	209.35	208.33	209.41	204.21	210.18	206.27	208.83	207.94	206.33	212.34	207.91	210.45	207.85	210.95	210.39	207.36	207.46	208.66	207.75	210.02	208.16	210.23	213.69	205.68	209.71	207.72	209.4	208.9	207.6	209.79	212.28	210.5	207.53	206.76	208.57	213	211.94	209.21	209.51	208.11
203.18	203.27	200.85	201.29	201.65	200.35	201.58	200.63	201.38	202.38	203.82	204.89	202.71	202.38	201.93	207.06	199.77	202.19	204.53	202.4	203.03	203.15	204.98	203.21	203.87	201.88	201.32	203.56	206.57	203.36	203.35	202.38	201.72	202.87	202.02	203.87	202.97	202.38	203.75	203.04	205.77	206.86	201.9	197.9	202.83	202.35	201.55	201.51	200.37	202.31
202.64	204.59	203.83	205.99	200.49	202.14	203.51	201.08	200.34	197.96	203.42	204.9	202.96	205.33	204.35	203.6	206.23	204.65	205.61	203.88	203.8	205.01	204.61	201.85	205.34	205.85	205.37	205.06	203.17	204.18	204.5	204.01	203.33	203.28	205.76	200.95	204.24	205.08	202.56	204.99	204.67	205.12	200.7	205.18	200.52	202.82	204.46	203.43	202.94	204.1
209.14	206.71	207.7	206.97	205.67	205.83	209.01	211.88	210.26	208.49	208.75	206.22	205.63	206.81	211.42	206.82	207.37	205	207.86	206.62	209.04	207.76	207.68	210.47	207.97	211.27	208.2	208.19	208.27	209.94	207.34	206.01	207.3	209.03	211.39	208.54	207.93	206.68	211.4	207.8	208.1	205.97	208.52	207.47	204.78	207.62	205.32	207.64	208.3	205.91
215.1	212.7	214.8	214.34	213.7	210.99	214.49	211.36	209.64	212.1	214.39	216.21	216.67	210.75	214.94	211.14	213.97	215.96	214.36	211.97	214.6	214.96	215.23	216.61	213.98	212.45	213.77	216.32	212.4	215.13	217.61	213.87	212.21	215.53	212.8	213.61	214.89	210.61	213.09	216.07	213.09	214.21	217.45	212.8	210.33	214.12	213.8	214.16	215.73	211.15
199.8	199.04	199.78	202.03	200.96	196.49	199.5	197.83	197.98	199.01	197.47	200.79	198.13	199.28	201.02	197.36	200.24	200.71	200.09	198.11	196.69	199.94	200.59	198.49	197.25	197.37	198.87	198.23	202.16	197.7	195.82	196.8	200.44	197.03	199.47	200.02	197.61	194.69	202.38	197.86	199.04	199.83	200.63	198.35	197.51	202.64	196.53	198.28	198.06	200.23
196.19	197.71	196.63	195.58	195.9	194.62	194.37	195.19	193.44	198.42	196.23	195.17	192.63	192.62	191.58	192.31	195.62	192.84	194.32	194.93	195.4	197.47	196.59	196.79	195.86	193.83	193.82	197.69	194.48	195.12	196.64	195.38	191.39	192.09	195.25	195.26	196.06	192.67	191.76	196.19	195.94	196.96	194.82	193.83	194.69	195.26	196.51	195.48	194.22	196.62
207.06	208.66	208.35	205.09	209.19	206.56	207.88	205.26	205.05	209.64	206.51	207.04	204.68	208.23	211.01	207.98	208.71	208.3	211.31	207.69	204.54	205.32	209.42	205.13	208.68	206.96	208.39	210.05	211.96	206.67	207.89	207.22	206.81	209.36	206.8	208	207.82	206.76	207.51	207.89	207.96	211.4	207.45	209.52	209.98	208.83	209.63	204.83	208.76	207.46
204.6	203.13	207.25	204.45	203.53	202.77	205.23	206.73	204.69	202.74	200.17	204.79	202.28	204.07	204.72	203.24	203.35	204.63	206.5	202.82	203.48	201.55	206.37	205.01	204.97	207.69	206.83	205.84	205.44	203.74	204.12	206.5	206.05	203.53	205.27	202.87	203.43	204.3	202.14	206.86	205.18	200.51	205.78	203.08	205.42	204.18	204.15	203.06	204.12	201.58
197.94	197.63	200.29	195.08	199.05	198.7	199.48	195.36	197.93	196.52	197.81	198.08	199.96	201.07	197.85	196.88	196.12	198.95	195.98	197.19	200.57	198.01	197.12	198.01	197.75	198.92	197.73	197.94	197.99	197.42	198.65	197.03	196.64	199.33	197.38	198.18	199.74	196.9	197.81	199.05	198.57	195.83	197.8	197.11	198.4	199.55	197.34	198.34	200.06	197.64
209.15	210.23	207.53	208.62	211.25	209.57	210.54	209.37	208.26	211.1	206.32	208.9	208.74	210.05	205.22	210.1	209.08	211.55	209.96	207.55	207.77	209.25	204.49	208.08	205.93	208.36	210.74	206.6	208.9	208.73	206.75	206.26	207.61	207.22	209.73	207.89	206.17	206.76	208.96	212.2	209.61	206.76	209.47	208.59	209.52	208.05	208.46	209.69	211.37	209.56
220.04	215.5	216.2	217.01	218.24	220.06	218.5	218.25	218.17	219.34	217.83	215.04	215.76	220.04	219.8	218.11	221.55	217.07	220.83	221.56	221.67	219.33	215.88	216.16	215.83	217.01	218.47	215.33	218.3	219.53	215.5	218.4	221.67	218.35	216.36	218.72	217.73	217.56	214.65	218.67	217.99	217.77	217.96	214.28	221.14	218.39	218.39	216.72	219.54	219.2
208.19	205.17	207.39	207.56	206.29	207.39	204.74	207.34	208.96	211.61	206.47	211.4	207.99	207.38	205.69	208.89	203.36	206.06	208.57	208.57	207.36	204.76	206.76	207.3	209.25	207.16	209.52	208.29	208.62	205.64	205	208.22	208.74	210.81	209.01	210.9	206.94	207.64	204.88	208.66	208.14	206.1	206.12	210.74	206.05	209.27	204.56	210.55	208.44	206.57
198.8	198.28	200.66	202.31	200.56	201.23	199.72	202.01	196.26	198.17	198.77	198.64	200.72	198.27	203.19	199.95	199.72	201.09	199.05	198.59	195.27	197.4	199.92	196.58	197.35	196.69	201.76	200.69	200.23	202.06	202.13	202.85	200.16	199.93	199.11	199.46	199.23	199.3	199.88	202.93	198.88	199.39	201.36	200.33	199.05	198.44	201	198.57	201.55	199.93
194.53	194.11	195.81	194.87	198.98	195.99	195.94	196.16	194.79	196.56	195.19	192.19	193.8	196.8	194.14	194.34	193.75	196.16	195.93	193.97	193.89	195.62	196.41	195.67	197.54	195.01	194.14	191.67	192.96	196.12	192.78	190.9	196.04	197.13	191.39	194.69	192.36	196.17	195.64	192.82	195.66	195.18	195.33	195.2	194.28	193.68	193.82	194.73	198.79	195.89
216.73	214.19	214.75	215.75	216.19	217.61	216.86	215.3	215.61	218.82	214.9	217.63	216.13	218.1	217.16	215	217.91	215.78	219.07	215.71	218.95	212.15	219.23	214.74	219.43	214.38	214.97	215.69	217.1	220.46	220.7	214.94	216.39	215.58	218.98	219.22	216.36	216.16	215.42	216.75	215.96	212.54	217.07	215.34	217.41	214.2	216.36	216.59	220.23	215.44
203.57	200.98	208.34	203.69	201.86	203.19	203.26	206.69	203.23	202.73	203.38	203.45	207.18	205.11	204.52	203.57	203.26	203.37	206.06	203.98	203.29	203.08	202.06	206.14	205.11	204.95	204.81	205	203.06	203.54	200.91	203.79	202.53	201.56	200.47	204.5	205.79	201.54	201.99	205.25	201.17	206	203.63	202.78	202.33	204.73	205.54	201.26	201.46	204.09
201.65	200.58	203.01	202.17	203.1	203.23	200.36	199.33	200.62	204.79	203.7	204.21	202.64	201.25	202.17	202.64	206.58	205.09	199.66	202.17	201.86	202.39	205.48	200.94	203.7	200.28	201.55	198.91	205.97	204.25	202.94	201.37	200.26	204.4	199.08	200.99	199.58	201.28	202.59	204.89	201.04	200.31	200.9	202.7	205.56	204.52	204.68	201.57	201.23	200.53
208.54	206.72	204.84	203.54	205.19	206.68	206.77	205.76	208.43	204.61	203.1	206.95	206.42	208.54	204.62	209.39	204.78	207.87	207.63	202.67	202.69	206.24	204.52	208.37	205.99	205.48	206.58	202.85	202.94	203.69	203.97	204.35	203.42	208.52	206.72	204.08	204.35	203.44	204.81	204.44	206.48	205.35	208.88	203.36	205.33	207.6	207.36	207.89	209.89	205.98
208.97	209.6	204.77	207.84	208.33	208.61	207.89	211.88	208.26	204.63	209.75	205.79	208.54	208.25	210.46	209.75	209.64	206.81	205.36	206.95	208.79	210.63	211.01	207.39	206.98	206.41	207.86	207.54	205.57	203.54	209.76	209.1	207.05	207.96	206.21	209.7	205.94	204.9	209.29	208.65	208.49	209.72	206.95	206.47	208.63	204.43	206.21	209.97	208.44	207.92
217.26	216.05	219.58	217.57	216.21	220.84	214.25	219.42	220.54	217.28	217.64	216.51	219.05	218.77	220.33	216.11	216.58	216.75	216.3	217.45	220.11	216.58	216.69	218.71	216.57	219.7	216.39	217.08	217.69	216.44	214.12	217.65	214.72	215.43	217.16	216.04	215.16	218.08	217.18	218.89	216.76	218.21	217.4	219.23	219.87	220.14	220.48	218.69	217.85	221.52
213.73	218.56	218.97	220.27	218.9	218.19	218.94	215.8	219.59	217.64	216.6	218.43	219	216.5	216.5	219.64	216.13	219.53	216.78	217.68	215	215.38	218.14	218.28	219	217.52	217.17	216.76	221.6	220.53	218.29	214.98	217.31	219.15	216.07	217.34	218.31	217.02	218.84	214.92	216.08	220.77	218.44	217.18	216.86	218.73	216.9	217.29	217.46	218.41
208.6	208.19	204.36	202.38	206.5	206.06	206.97	206.53	208.55	207.65	205.93	205.03	205.48	202.66	206.27	206.16	206.23	205.31	204.06	207.35	202.25	204.65	205.19	205.87	206.16	206.71	208.17	205.58	206.2	206.23	206.99	208.21	206.52	207.66	205.43	206.67	206.11	207.3	208.78	202.87	208.27	208.8	207.17	208.87	205.19	205.93	208.87	208.95	206.93	208.15
202.72	203.08	203.57	201.17	202.41	205.74	202.26	202.04	201.43	205.24	203.44	201.18	200.8	203.57	205.45	201.26	203.43	203.14	205.1	202.92	203.96	203.05	202.12	201.67	200.18	201.61	204.99	205.52	201.38	204.52	201.97	204.96	200.52	204.5	202.7	203.52	205.8	202.38	203.36	203.01	202.07	205.4	200.74	202.36	202.69	202.86	203.5	200.3	207.59	204.23
209.57	208.06	204.01	210.34	210.11	208.03	209.38	208.56	212.62	207.6	207.19	209.6	205.51	210.57	210.77	210.26	208.56	211.27	208.78	208.12	211.17	211.8	207.38	207.51	208.48	210.99	206.71	207.62	209.11	211.74	206.7	209.63	208.21	207.12	209.43	211.29	203.91	207.93	204.58	208.44	210.33	206.27	207.56	210.53	211.07	206.79	206.88	207.37	207.99	208.39
206.82	206.8	206.99	207.46	205.03	205.52	209.07	205.79	202.57	209.74	206.77	207.69	204.96	206.26	205.37	204.61	206.81	206.07	208.15	207.39	209.61	206.13	207.03	209.26	202.81	202.66	207.41	206.16	203.29	207.44	206.64	206.21	206.59	206.63	206.45	207.34	204.16	209.64	206.26	207.01	209.98	206.44	204.88	208.33	204.25	208.4	207.08	206.37	206.35	209.66
199.13	199.38	198.42	200.59	200.26	198.53	198.49	202.22	198.15	197.55	201.55	201.06	197.91	198.62	203.27	198.88	200.61	202.83	202.9	200.23	200.57	199.14	200.8	201.01	197.1	201.68	198.52	199.26	202.04	199.03	198.81	201.73	200.27	202.6	196.02	200.2	202.65	199.5	200.65	199.66	200.65	200.29	201.04	200.23	201.43	198.82	195.72	198.89	200.52	200.44
202.17	204.5	201.77	202.86	204.8	202.45	200.66	201.8	203.35	203.99	202.23	200.6	205.15	204.37	202.13	202.37	202.28	208.28	202.9	203.21	203.69	203.25	203.91	202.07	206.37	204.1	202.2	204.92	202.02	203.57	204.97	204.35	201.12	204.19	204.23	204.46	202.17	202.71	202.99	202.76	202.1	205.37	205.21	203.06	202.73	202.76	203.46	201	203.65	203.74
203.43	203.84	201.32	203.84	202.81	203.26	203.23	202.83	204.12	205.09	200.06	205.75	203.81	204.71	201.95	203.98	202.51	206.56	202.19	203.45	205.27	202.99	199.33	202.45	205.39	202.73	201.48	201.33	204.4	202.59	204.12	201.11	203.52	204.38	202.29	201.82	203.87	205.12	204.49	201.07	202.95	202.46	203.21	202.71	205.02	203.34	204.18	203.28	202.26	202.97
205.98	203.99	202.35	202.02	200.13	201.94	200.26	203.73	201.71	207.11	203.07	201.55	204.45	203.92	205.9	201.76	202.37	203.94	203.14	209.02	205.03	202.25	203.72	205	199.26	200.09	207.86	206.01	201.37	200.19	205.79	201.2	202.97	204.95	205.67	198.96	202.84	202.05	202.29	201.64	202.48	203.42	205.68	204.68	201.28	205.44	203.96	208.79	202.8	201.5
215.38	220.06	216.65	219.58	220.02	218.22	221.29	220.56	212.62	217.58	219.49	220.91	215.39	219.79	218.86	213.99	216.33	214.72	217.3	218.56	217.49	215.52	216.81	215.25	216.93	218.2	218.44	215.64	221.21	217.17	215.33	219.2	215.51	215.97	216.47	215.9	218.02	218.81	217.84	219.46	219.23	218.25	216.9	218.91	219.65	218.82	216.76	216.89	214.33	218.02
208.69	207.76	209.13	209.65	206.22	205.62	209.42	205.12	206.56	206.63	208.68	208.09	207.36	208.44	205.28	209.33	207.85	206.18	209.73	210.8	207.99	207.71	208.44	206.39	204	206.91	206.78	204.85	208.99	208.18	207.89	206.14	209.92	206.52	208.36	208.19	207.71	207.71	207.52	208.63	206.78	204.67	205.12	208.04	206.81	209.48	206.29	207.96	207.71	208.19
209.9	210.91	209.57	213.19	212.92	210.63	213.32	212.78	209.85	211.45	211.46	213.1	212.41	212.21	210.52	209.93	210.5	210.88	211.7	209.42	210.23	213.04	212.43	214.04	213.63	211.41	210.98	212.65	212.41	212.43	212.12	211.2	212.93	213.25	212.85	211.04	212.08	212.47	211.82	212.11	210.84	210.61	211.63	214.97	207.78	210.22	211.63	213.07	212.65	213.3
210.2	209.27	209.79	205.36	209.36	207.08	208.18	206.95	206.58	208.62	210.2	210.96	211.11	208.75	208.37	208.51	208.17	207.55	203.73	206.49	211.5	209.24	207.24	205.32	208.34	208.56	208.59	209.46	209.81	207.13	206.68	208.2	209.8	210.07	207.59	208.14	207.57	207.15	206.14	208.62	209.45	208.27	213.19	206.89	206.11	206.62	207.81	203.87	207.77	205.08
208.98	210.49	209.96	213.28	216.35	213.34	210.64	212.14	210.7	209.99	214.89	212.15	212.15	210.64	213.93	211.64	210.65	211.51	211.63	211.95	213.34	212.59	214.48	211.43	209.85	213.28	210.77	213.54	211.48	209.18	210.23	214.18	212.22	211.37	212.22	213.67	214.6	211.87	210.29	212.52	210.09	211.24	212.98	214.94	210.61	211.25	211.77	212.66	210.39	210.62
208.76	208.41	207.67	209.1	210.34	205	209.35	208.67	205.69	209.71	207.21	208.61	210.23	205.31	209.06	208.37	205.77	207.94	208.23	204.86	205.83	207.46	208.81	206.51	206.08	212.27	209.46	204.17	205.28	207	206.13	209.04	208.38	208.34	210.3	206.89	207.14	210.17	206.11	207.84	209.67	206.8	208.27	207.99	211.77	210.06	207.86	203.72	208.21	204.39
193.51	194.45	197.69	194.87	193.71	195.68	192.65	192.74	193.76	196.71	197.3	195.73	194.07	192.9	194.03	194.07	193.93	195.75	196.63	195.25	191.78	194.8	195.36	192.93	195.06	193.77	194.56	194.19	192.51	193.56	191.85	195.76	195.81	193.96	194.4	195.29	194.53	192.86	195.65	195.21	194.2	192.27	195.56	193.88	195.14	192.5	195.28	193.96	193.92	197.2
206.23	208.8	206.41	209.95	206.76	207.62	205.48	210.1	209.14	204.99	208.45	206.38	209.86	208.61	205.18	209.9	209.16	206.75	207.2	207.71	210.36	204.85	209.74	209.48	207.19	210.17	210.98	206.21	208.17	208.01	207.69	206.8	205.79	206.87	209.47	206.83	204.24	210.55	205.55	210.25	207.71	208.8	207.34	210.46	207.79	206.15	208.1	207.16	209.23	207.39
203.57	201.21	204.91	205.2	205.17	204.89	201.78	203.47	202.19	204.22	200.71	202.95	206.21	202.63	201.57	205.34	201.17	204.64	204.33	203.95	206.1	202.22	203.55	203.01	201.7	200.76	200.05	200.25	204.24	206.06	204.77	205.35	203.43	204.97	201	204.99	201.26	206.09	201.84	202.89	202.87	203.23	201.94	203.45	205.26	202.9	203.95	206.06	202.81	204.26
204.2	203.33	204.4	202.91	206.85	200.83	200.19	203.35	203.53	204.02	201.17	204.79	205.36	200.93	202.81	203.11	202.87	204.74	203.18	206.47	199.76	202.06	201.42	205.85	204.36	204.86	201.42	205.7	203.34	205.05	201.25	202.45	199.75	198.57	199.2	204.5	203.92	202.22	201.44	200.8	201.78	204.13	204.37	202.18	204.63	204	202.46	200.69	206.62	206.53
210.56	210.56	214.96	211.91	213.27	212.03	215.28	210.1	212.88	213.75	209	216	213.9	212.66	211.54	214.68	213.76	211.9	213.57	211.82	210.89	215.79	213.24	211.53	216.11	215.34	213.86	213.56	213.15	212.93	214.24	212.12	214.2	214.38	216.99	211.82	209.44	210.85	210.31	210.75	213.37	212.58	214.6	212.98	210.73	215.27	212.59	213.51	211.32	215.87
206.99	204.63	202.95	207.49	207.74	201.59	206.73	203.02	204.81	205.96	205.29	203.19	204.06	204.41	207.57	204.05	207.48	203.96	204.89	200.13	203.41	204.67	200.99	204.78	205.48	202.34	203.38	205.56	203.9	203.91	205.22	202.59	202.59	207.03	207.59	206.49	204.76	203.5	205.87	206.93	204.56	205.24	205.01	204.44	202.64	206.75	202.48	203.73	204.45	201.84
201.36	204.02	207.38	203.56	201.97	204.87	204.17	205.87	201.42	203.61	207.03	203.06	205.9	201.39	204.45	205.61	203.17	201.66	204.73	205.37	204.23	203.03	205.02	203.25	203.41	203.79	205.59	202.68	203.46	206.4	204.63	205.14	203.97	203.13	204.91	203.17	198.84	206.35	202.18	203.48	202.11	205.82	202.8	203.16	201.23	203.6	202.23	202.81	204.69	204.89
206.54	210.62	209.14	205.06	207.32	209.67	210.55	208.21	207.25	204.16	208.88	207.97	205.29	208.31	208.95	206.82	209.02	211.78	207.56	205.54	206.38	206.26	208.94	207.57	208.19	205.36	207.97	207.39	208.33	206.47	207.05	209.41	206.04	207.41	207.73	209.44	208.81	208.31	208.01	205.55	208.45	207.53	209.38	209.32	210.05	211.04	206.88	206.44	208.76	208
207.23	206.48	206.67	204.94	207.23	205.78	206.23	207.32	206.21	208.4	206.95	206.32	205.66	210.79	205.66	203.49	204.63	203.58	205.77	207.12	206.41	203.97	208.52	209.13	207.91	208.11	208.56	206.78	204	207.15	207.4	206.76	205.01	204.82	204.28	205.58	205.22	204.28	205.53	206.59	207.91	209.24	205.42	204.93	205.4	206.25	202.36	208.55	207.05	202.59
201.5	197.12	201.07	200.16	196.69	200.06	200.42	200.75	200.49	195.85	200.57	200.68	198.32	200.4	197.88	195.46	200.75	198.75	200.45	201.45	197.91	198.89	200.14	199.67	199.74	200.26	201.92	199.06	199.99	199.62	195.31	201.11	197.54	197.12	199.37	196.63	196.58	202.01	198.93	200.68	200.62	198.18	200.98	200.45	200.93	202.94	195.34	199.93	199.44	198.11
195.43	192.47	194.8	196.19	192.95	194.78	194.09	195.12	193.56	193.98	198.13	192.58	194.57	193.61	195.58	192.98	195.26	191.54	192.56	190.38	195.64	198.25	191.96	192.02	195.49	195.98	193.29	199.27	191.87	197.14	195.04	194.49	193.4	195	195.58	192.81	192.22	190.86	193.62	194.08	193.76	194.61	198.06	194.32	192.99	194.52	194.25	194.45	196.62	192.2
212.98	208.97	213.46	211.25	210.32	210.54	211.24	209.55	213.38	210.48	211.66	211.8	214.23	213.06	212.53	210.67	211.7	207.74	214.96	210.73	212.61	213.43	214.16	211.54	210.44	210.41	211.5	212.61	208.57	212.15	213.57	210.1	211.61	212.47	209.18	212.54	212.64	212.88	210.62	213.23	213.36	212.59	211.56	211.67	213.02	213.14	214.12	214.86	214.49	214.26
219.16	216.22	215.96	218.88	221.19	217.12	222.68	219.15	218.41	214.15	220.78	217.99	218.34	217.36	220.18	218.07	218.24	217.52	216.78	217.77	217.03	214.65	219.28	218.46	217.29	216.95	218.19	220.12	218.05	218.81	217.76	217.29	213.41	215.35	218.3	218.35	214.93	219.21	217.66	220.4	220.1	217.61	215.59	217.26	214.36	219.27	219.36	217	219.23	217.35
206.47	210.6	209.86	205.44	208.86	208.96	208.11	209.21	208.9	211.05	206.78	208.43	207.28	209.06	206.45	206.15	211.39	210.23	207.75	207.05	209.96	207.05	208.05	207.12	206.42	209.23	209.94	208.61	207.86	212.96	206.57	205.91	209.12	206.7	212	212.93	208.02	208.11	209.04	207.94	208.01	205.41	206.01	211.35	207.78	208.13	211.91	206.42	210.11	208.62
208.97	209.83	208.78	211.02	208.79	211.25	213.08	207.46	206.45	209.7	209.68	206.07	213.32	208.76	207.25	209.48	211.53	209.14	207.92	209.84	209.73	209.3	208.05	209.57	211.89	209.57	209.56	206.72	208.46	212.7	205.49	205.27	208.61	209.38	211.42	206.2	208.16	206.45	209.13	208.62	211.33	207.12	206.92	207.16	206.16	205.22	209.37	210.37	206.88	207.81
212.34	211.78	211.49	213.62	213.8	212.82	214.7	210.35	210.7	213.96	208.3	210.95	212.12	209.33	212.05	214.31	211.98	214.29	215	212.04	215.1	213.12	211.1	209.62	210.95	212.81	213.02	214.53	213.92	213.61	212.85	215.54	215.59	211.78	211.89	213.55	210.54	213.78	211.47	212.44	213.39	210.74	212.33	215.09	215.16	209.62	209.53	211.63	212.48	210.3
200.18	203.42	203.36	205.1	199.13	202.3	202.01	201.12	205.6	205.3	200.19	206.73	203.49	200.05	199.77	202.93	202.88	202.38	201.28	206.07	203.94	200.81	205.43	203.31	202.43	203.75	203.4	204	202.53	200.36	201.83	204.48	201.61	201.08	199.71	200.37	200.37	202.79	202.22	203.16	205.13	201.49	202.6	202.64	199.29	200.73	202.77	202.29	203.29	204.83
206.13	204.69	203.45	201.71	209.66	204.31	205.97	206.57	205.58	204.07	204.28	205.88	203.94	206.43	205.61	206.47	204	203.77	203.96	205.02	205.3	207.67	204.73	207.77	204.51	204.47	206.4	200.84	206.79	205.4	202.69	205.65	203.51	201.31	203.9	205.06	203.98	203.5	205.31	202.97	204.09	204.84	204.18	207.07	205.19	204.92	202.79	208.26	208.78	204.58
199.21	199.8	200.05	198.76	200.54	198.71	197.79	200.39	198.72	199.09	199.44	200.04	198.8	196.32	198.01	200.73	199.26	198.07	198.52	200.47	197.57	200.82	197.33	198.78	198.92	201.52	202.02	198.18	201.14	196.23	196.25	195.7	201.49	201.44	197.58	199.93	199.18	200.91	196.9	195.75	198.78	199.79	198.31	200.11	198.98	197.7	198.56	199.55	198	198.93
205.74	207.4	208.87	209.55	207.87	207	205.64	206.96	204.75	208.63	207.3	208.89	208.01	209.94	205.68	207.05	207.71	208.22	210.8	210.01	209.49	208.05	208.16	208.33	207.13	206.27	204.39	209.14	206.32	208.76	208.29	207.7	206.65	208.49	210.84	208.9	203.47	204.02	204.94	206.19	208.45	208.26	210.31	208.04	207.64	209.37	207.66	207.89	206.11	207.96
203.94	200.96	202.44	201.04	204.57	204.35	203.47	200.96	204.56	204.24	200.47	203.18	203.98	205.22	199.48	203.94	204.42	202.38	204.91	200.77	205.73	204.34	203.46	202.15	201.9	202.62	204.52	204.92	202.43	203.62	204.69	203.12	203.43	204.01	200.98	201.09	204.93	202.64	200.68	205.35	204.81	205.3	201.25	202.93	199.79	202.38	202.98	202.82	201.45	203.78
209.26	211.73	212.98	210.01	209.76	209.42	210.09	209.03	210.24	210.02	205.78	207.14	207.38	206.73	207.23	210.49	207.84	210.55	207.53	206.53	207.97	207.71	210.47	207.63	209.15	206.69	207.19	208.53	210.03	207.6	209.76	208.81	207.03	207.64	209.45	206.88	208.84	209.21	208.69	206.91	206.06	210.72	209.5	209.13	208.62	208.86	207.04	209.83	206.77	206.21
206.28	203.21	204.99	203.28	202.58	204.78	206.56	203.94	206.89	205.9	206.9	205.45	203.66	209.68	205.44	205.54	206.63	206.62	205.53	206.76	206.96	204.39	205.03	203.75	207.1	204.57	206.49	202.02	203.05	207.44	206.44	204.87	205.82	207.55	204.61	203.44	205.97	206.5	204.95	208.98	207.39	203.87	209.74	205.72	205.56	205.25	209.4	208.99	206.99	202.24
203.95	203.25	206.58	207.9	202.27	204.39	203.53	205	206.46	205.24	203.22	206.74	207.85	203.32	201.98	206.09	204.25	203.96	200.16	203.09	206.5	206.94	202.71	204.97	203.63	203.61	206	206.38	209.5	205.04	203.02	203.69	201.37	201.88	205.13	202.96	204.03	203.99	204.95	204.1	202.48	204.59	203.82	206.85	206.44	200.25	205.3	204	203.01	202.48
210.25	208.98	207.29	208.69	207.6	208.83	206.76	207.07	210.57	210.11	209.65	205.78	209.15	207.08	205.35	208.95	207.01	210.14	210.55	207.9	207.2	209.52	208.44	209.49	207.15	208.25	206.02	207.17	211.26	210.97	212.92	210.96	208.78	209.12	211.47	209.8	207.4	206.52	213.1	208.35	210.62	207.43	207.65	207.07	208.96	209.96	209.13	207.73	207.15	207.8
209.71	211.52	209.36	210.17	208.03	209.08	210.64	209.73	210.11	212.97	211.82	207.52	208.44	213.37	212.86	209.06	208.36	203.76	207.7	212.47	208.91	211.83	208.64	208.96	209.96	211.73	208.95	211.26	209.56	211.04	205.64	207.95	209.38	210.26	211.68	209.32	207.01	210.72	209.33	209.82	207.59	210.43	212.28	209.89	212.18	205.94	207.89	209.87	209.15	208.33
202.35	202.77	204.15	205.33	204.39	205.74	201.19	205.56	202.54	207.33	204.54	204.13	204.4	204.14	204.12	206.82	205.8	200.65	199.94	206.06	204.17	203.88	203.39	205.33	202.17	203.51	205.74	202.54	204.48	201.59	200.93	204.68	201.55	203.78	203.13	204.74	206.76	201.66	206.98	203.4	202.98	206.98	204.58	203.91	205.19	201.54	201.88	202.33	202.62	202.96
203.58	197.63	200.14	200.77	201.71	200.92	201.68	197.07	200.29	201.29	197.84	198.63	201.78	203.49	201.57	201.08	202	203.78	198.04	200.62	201.02	197.31	201.34	199.95	199.55	203.42	201.19	200.07	200.12	203.55	201.39	201.06	201.7	197.67	196.81	197.34	200.31	202.39	201.05	200.71	200.77	199.45	202.86	198.14	200.63	199.86	199.01	201.32	199.94	197.84
202.5	205.11	201.73	203.57	203.51	204.87	203.87	203	204.98	201.44	206.28	205.97	201.67	199.27	204.22	203.38	204	204.15	202.34	204.1	201.23	202.14	201.69	200.89	201.77	207.43	205.48	204.7	202.58	205.81	206.6	202.21	203.13	203.08	201.54	206.38	203.21	201.66	204.32	205.49	205.14	203.94	204.62	203.25	204.03	201.75	201.95	206.54	202.82	203.03
205.35	203.59	204.63	201.93	204.7	204.71	205.14	203.5	201.75	204.61	202.68	204.33	204.95	204.59	204.05	201.73	202.8	203.67	203.41	204.08	205.67	204.64	204.5	205.44	201.92	208.03	206.17	205.76	202.74	205.58	206.42	207.9	204.32	204.34	201.46	207.24	205.95	203.91	207.82	204.5	205.96	204.48	202.54	205.46	207.07	205.57	205.92	203.05	201.87	205.67
211.9	210.88	212.84	212.45	212.74	213.17	211.35	209.31	212.51	208.27	209.86	214.35	212.63	213.33	209.79	212.87	208.81	208.2	211.01	209.06	213.73	209.87	211.27	211.8	213.36	209.35	210.05	210.06	208.49	214.37	205.98	213.41	213.49	210.87	211.08	214.61	212.7	213.4	209.14	209.99	210.39	212.53	211.56	212.62	211.64	211.23	213.35	211.63	211.29	212.18
213.86	210.66	217.15	213.89	213.39	214.82	214.64	210.46	212.73	211.12	210.84	212.88	215.55	212.33	213.28	209.52	213.39	212.67	210.98	213.32	210.88	212.26	211.41	214.46	213.65	212.97	213.33	211.91	215.54	213.17	211.27	213.6	207.78	212.52	214.63	213.89	215.16	213.76	212.46	214.56	212.24	214.72	213.45	211.79	213.77	213.44	211.44	212.43	212.49	213.59
213.1	206.94	210.41	211.95	214.01	209.99	212.36	211.98	211.65	212.97	212.59	209.45	210.87	212.84	207.84	212.29	214.29	214.71	210.38	210.1	211.95	213.08	211.26	211.58	212.56	213.99	214.27	209.7	208.83	211.58	215.62	210	208.46	212.58	210.66	212.14	212.41	213.24	215.94	212.07	213.36	212.29	214.02	212.78	212.09	209.13	212.54	212.31	211.81	212.1
202.43	205.02	202.1	202.47	203.85	204.62	205.37	198.81	205.1	202.91	205.58	201.53	204.41	201.71	200.54	205.28	203.05	204.31	204.51	203.07	203.32	206.22	202.81	202.79	200.92	208.03	204.77	201.01	202.07	206.05	201.78	205.27	204.8	206	201.48	202.27	201.8	199.97	205.3	203.74	206.09	203.4	201.74	200.99	205.37	202.81	204	203.6	201.47	202.83
203.48	205.42	200.91	201.29	204.45	200.23	202.63	206.9	204.25	202.69	204.98	202.74	199.91	202.22	200.98	205.82	202.46	204.63	201.44	203.45	204.73	203.38	205.67	202.54	203.11	201.69	205.4	202.14	203.05	203.63	207.08	202.72	202.54	203.01	204.27	202.97	204.64	200.41	204.7	203.95	202.32	201.82	204.66	202.58	204.75	202.98	203.61	201.82	202.86	202.13
201.94	208.18	206.39	205.62	206.7	205.7	210.01	206.73	209.28	205.38	203.7	206.66	205.55	206.36	204.85	205.46	206.48	207.52	204.98	204.34	204.74	203.55	205.17	205.46	205.91	205.39	204.46	205.05	205.83	206.71	206.38	207.88	206.33	205.49	204.05	207.09	206.3	204.52	204.38	204.68	205.02	204.73	201.62	203.9	207.35	204.83	204.54	206.94	207.83	206.19
201.6	203.22	199.74	199.23	200.74	197.36	200.34	199.05	200.06	202.04	201.17	200.17	203	200.84	202.42	201.89	200.18	199.57	200.72	198.97	199.2	203.5	200.68	202.84	200.14	203.53	200.17	203.1	201.03	199.67	199.61	204.87	198.57	199.46	201.93	204.35	197.73	203.28	197.77	197.35	202.23	200.15	199.32	200.84	204.17	201.61	201.88	200.7	201.08	205.1
204.82	203.06	207.05	206.75	205.21	208.61	206.62	206.4	206.07	206.55	202.96	204.54	207.94	204.92	209.29	207.01	206.54	204.94	210.51	203.11	204.96	206.93	205.25	207.48	205.62	206.99	204.62	206.3	207.09	210.28	207.46	203.8	206.82	206.15	209.84	208.95	208.81	206.95	206.42	205.07	208.39	207.6	205.61	207.54	207.07	206.49	205.25	207.5	208.2	204.27
207.55	209.74	206.36	209.28	209.48	207.34	209.2	208.15	210.26	205.57	207.1	209.73	208.82	210.81	207.94	208.24	208.68	209.07	206.76	208.44	205.29	208.48	210.28	212.68	208.11	208.25	204.82	209.54	206.27	211.83	207.01	207.81	208.2	206.72	210.12	208.99	206.82	204.67	208.53	206.08	206.34	209.5	207.8	210.07	209.93	207.11	208.4	208.59	210.33	210.48
210.73	210.17	210.1	211.51	213.96	211.02	211.69	210.76	210.36	211.5	211.16	210.71	208.55	212.74	211.99	211.93	213.01	212.06	212.19	209.12	212.02	212.82	213.99	213.11	211.84	211.72	210.43	212.9	211.2	210.37	212.33	211.55	210.83	210.54	210.78	211.73	211.97	211.67	209.73	210.55	213.96	210.39	212.99	212.71	212.74	209.38	214.57	209.99	209.77	211.47
200.3	202.66	200.37	202.68	200.15	203.29	198.08	202.77	201.01	199.8	199.37	200.59	199.19	201.16	198.44	201.01	198.92	199.92	200.04	197.63	199.63	200.35	196.65	201.77	197.02	201.16	202.69	200.03	200.3	200.11	199.04	198.55	198.03	201.59	199.76	203.86	202.9	202.1	200.64	201.5	200.43	200.22	202.83	197.56	202.25	200	200.34	198.12	200.37	199.13
211.8	213.12	213.03	212.69	212.2	210.45	213.64	212.33	214.88	210.28	212.44	214.15	210.64	212.1	211.91	210.2	209.22	212.51	211.13	211.56	214.24	212.11	212.32	212.7	214.36	212.73	212.01	212.9	206.63	213.73	212.61	211.58	212.05	210.7	213.91	211.03	214.27	212.56	215.45	210.43	213.28	211.27	212.1	209.96	213.25	212.12	211.33	211.97	213.12	208.6
203.27	202.76	204.62	201.35	203.68	204.49	202.05	205.44	206.39	202.4	203.35	206.07	204.65	205.06	202.79	203	202.41	202.97	202.88	202.4	202.22	203.68	204.79	203.22	202.11	201.63	200.69	205.12	203.75	203.52	205.19	201.38	201.66	204.31	204.67	202.88	204.21	202.59	203.28	206.85	202.84	205.35	204.41	203.21	205.93	204.95	202.02	202.78	202.55	204.91
208.03	207.23	208.42	201.58	202.47	203.92	207.81	205.35	205.73	206.95	207.1	207.42	204.77	207.27	205.94	204.75	205.2	205.6	203.26	205.58	205.68	207.51	208.47	205.69	205.62	201.43	203.8	204.21	202.54	206.17	203.08	204.04	207.25	204.99	204.19	207.27	204.79	204.44	202.73	204.88	206.75	204.38	204.86	201.91	207.59	206.99	207.14	201.08	206.65	204.72
215.12	217.14	216.39	215.5	213.6	217.58	216.65	216.07	216.78	215.85	217.19	216.05	217.47	216.83	215.53	215.45	219.07	217.57	220.16	217.65	217.47	215.85	215.64	214.55	221.09	214.34	213.76	214.36	218.7	217.99	216.09	217.66	220.66	215.89	220.95	219.65	214.58	219.38	218.1	213.75	218.45	214.99	216.93	217.52	215.54	216.68	217.64	220.32	220.82	218.67
208.72	210.42	208.4	207.63	205.16	208.51	208.11	209.94	208.01	205.59	211.23	212.21	208.22	207.52	207.3	207.97	209.82	208.63	207.48	209.19	205.88	206.83	210.66	210.64	207.86	210.12	212.9	204.79	211.53	206.82	206.5	207.08	207.46	205.67	207.6	210.13	203.53	210.22	208.45	207.31	209.02	205.5	212.25	209.71	205.4	208.42	207.47	207.85	210.43	209.2
203.01	203.75	204.96	208.08	210.53	208.51	207.13	205.13	206.74	206.57	205.74	208.26	204.99	207.32	208.91	204.74	205.07	209.85	205.47	205.11	209.42	204.88	204.72	207.04	207.42	205.13	201.08	207.89	206.71	203.42	205	206.44	206.25	206.96	207.52	204.39	209.53	208.66	206.29	207.01	203.43	206.03	206.21	207.56	206.3	206.12	205.6	206.56	203.58	206.62
211.99	210.8	207.92	209.11	207.96	212.33	211.29	215.24	211.37	213.69	213.89	213.68	216.1	213.72	211.15	212.12	213.03	211.25	210.9	214.5	210.88	212.36	210.07	210.29	211.9	211.19	213.65	211.85	213.97	213.8	212.8	217.64	212.56	209.79	214.1	211.32	211.23	212.71	211.56	212.39	214.97	212.58	210.77	213.82	211.89	212.55	212.61	209.03	210.7	212.99
203.86	200.9	204.66	202.41	203.5	202.6	204.86	205.82	205.06	203.82	204.29	200.64	206.86	202.4	203.7	202.66	200.88	204.02	199.78	202.05	203.98	206.75	202.17	203.85	203.67	203.43	202.67	202.02	203.8	203.54	200.65	205.11	205.59	202.38	206.83	203.39	203.4	204.33	201.82	201.64	205.9	202.64	203.36	201.19	202.64	204.62	201.26	201.52	204.34	205.11
203.65	200.6	199	201.93	202.11	202.92	202.27	199.92	200.6	200.35	201.93	202.25	201.63	201.16	203.81	203.66	202.89	198.25	203.73	205.34	202.65	206.79	204.02	204.25	203.81	200.5	200.73	200.94	203.79	205.95	202.39	201.5	202.56	201.24	202.82	200.95	203.96	203.35	202.69	203.73	204.33	202.51	204.22	204.38	201.75	198.3	205.75	202.03	201.18	202.47
210.29	210.84	208.11	207.19	208.82	209.49	210.46	212.42	205.72	207.34	211.43	210.39	211.82	205.69	205.83	210.45	210.7	208.04	209.01	208.57	209.21	211.61	209.47	209.99	207.4	203.69	208.94	211.01	207.58	208.61	211.04	207.31	209.99	207.46	210.61	210.2	209.74	210.93	205.64	210.33	209.89	207.49	209.49	207.96	208.83	207.86	209.32	209.54	211.57	207.7
218.52	217.32	217.82	215.31	218.06	219.39	219.1	218.28	217.14	218.39	217.83	217.71	216.48	216.93	216.26	216.49	218.63	215.38	215.76	214	217.92	219.83	218.98	219.01	219.68	215.76	218.93	220.54	214.35	220.8	220.56	217.51	217.7	218.61	215.84	215.49	219.98	218.72	221.51	217.14	218.5	220.01	218.73	219.48	218.99	217.56	220.63	214.66	216.42	217.8
208.64	208.5	208.45	208.83	210.18	208.54	207.85	210.14	207.82	206.89	205.61	210.27	208.12	208.07	210.35	206.88	210.9	208.96	208.29	209.55	210.38	205.62	209.98	210.26	209.67	209.36	208.08	208.82	207.96	209.93	208.21	209.16	210.31	209.16	212.63	209.01	207.12	207.21	208.19	211.01	211.33	209.11	211.05	207.7	207.51	208.01	208.86	209.64	210.01	206.28
204.92	205.21	203.09	207.9	209.21	207.43	208	205.74	206.19	207.22	206.26	207.9	205.89	206.4	205.85	206.74	209.84	207.78	204.94	205.25	206.17	207.91	209.21	204.69	208.85	206.99	207.21	207.09	208.32	204.87	203.74	204.49	208.74	208.54	206.16	207.19	207.68	204.85	205.8	207.97	205.96	203.66	207.92	206.34	206.67	206.04	209.12	207.67	202.74	207.78
213.38	212	212.2	212.51	212.78	209.54	213.88	211.03	211.41	214.27	211.16	212.06	209.37	214.65	212.01	210.34	210.37	214.46	211.58	213.95	214.03	211.24	207.06	215.75	212.87	215.23	213.69	213.26	207.89	213.04	210.76	212.32	209.68	208.83	209.43	210.47	210.21	210.89	214.08	212.19	212.01	210.45	210.53	210.37	211.75	210.77	209.45	213.11	212.57	209.52
210.41	205.95	205.24	206.65	205.82	204.75	205.54	209.14	204.23	205.61	204.25	206.17	204.27	206.24	207.81	206.81	206.25	207.58	207.7	205.2	210.32	203.02	206.84	204.41	205.48	207.69	204.38	203.83	205.43	209.07	204.35	206.55	207.03	206.02	206.97	207.34	203.94	206.47	205.05	207.33	207.16	205.96	207.41	205.94	206.55	204.94	207.98	207.43	207.35	207.14
213.78	208.66	211.18	215.07	214.12	210.72	211.31	214.12	215.14	211.99	213.1	211.75	213.33	212.29	211.7	212.6	210.18	215.01	215.17	214.4	210.79	208.02	213.3	209.9	207.95	213.64	212.51	212.26	213.37	211.6	214.53	211.27	214.63	215.87	213.93	211.6	211.39	212.03	213.25	211.57	212.72	211.9	214.22	212.68	208.78	214.53	212.88	209.94	213.62	210.53
207.8	210.69	208.4	208.38	206.93	206.48	207.59	210.32	207.34	206.24	207.44	205.02	207.13	207.55	205.67	206.08	204.48	208.75	206.85	209.94	209.17	210.39	207	208.89	207.2	207.45	208.52	203.96	205.06	208.1	206.69	210.45	206.61	209.27	208.96	207.27	204.3	208.06	205.97	206.41	207.55	210.77	210.95	205.21	207.75	206.17	206.55	207.71	209.11	210.04
202.89	204.33	202.89	202.63	202.12	200.71	203.51	203.53	203.67	205.97	204.09	204.22	202.91	201.42	203.97	205.76	205.82	201.59	202.06	204.25	202.52	204.19	206.24	204.03	201.74	198.37	204.6	198.11	200.4	205.85	203.3	200.19	201.41	205.3	204.59	201.92	203.95	202.79	202.02	206.53	206.95	204.49	205.44	203.25	204.68	204.71	201.13	205.4	200.05	202.19
201.91	203.44	200.91	203.69	203.11	203.14	204.76	205.42	203.84	204.61	203.5	206.54	202.48	204.36	203.85	207.37	201.23	202.73	205.51	201.69	204.86	204.63	201.88	204.38	202.39	201.91	207.78	201.42	202.87	203.67	206.12	204.02	203.87	204.53	205.14	201.7	206.03	203.78	205.24	204.11	204.34	202.82	205.94	205.35	203.64	201.13	203.04	203.32	205.51	205.25
196.9	201.28	195.81	202.14	200.09	198.52	201.21	198.46	200.14	199.8	199.79	200.57	201.44	201.34	200.26	200.53	196.98	197.03	198.58	199.95	199.14	199.69	201.19	197.58	198.79	195.22	199.66	202.76	200.41	197.2	198.09	200.64	199.27	200.78	199.86	199.47	199.45	198.15	197.96	197.53	201.53	201.99	199.83	197.18	198.82	200.85	201.03	199.34	198.6	198.74
207.54	207.08	208.01	209.47	208.44	207.77	204.11	205.65	208.92	211.66	210.57	208.45	204.55	205.57	210.28	208.81	208.55	209.7	211.28	207.4	208.65	208.19	208.17	206.21	205	205.33	204.51	204.6	208.17	207.06	208.47	206.01	206.13	207.74	206.28	208.6	204.33	208.41	206.49	207.06	208.36	210.06	208.92	207.46	206.53	206.67	208.25	207.78	207.61	211.02
198.68	199.18	198.86	196.41	200.86	202.56	203.35	199.86	197.35	202.11	199.33	196.59	198.93	196.77	200.09	199.23	198.76	201.56	199.22	199.28	197.33	198.53	196.74	197.21	199.38	200.59	196.31	202.03	201.26	198.51	196.93	201.87	200.31	199.43	199.13	199.61	197.86	199.83	201.63	201.6	200.33	202.89	201.43	198.56	199.23	199.38	201.28	200.66	197.32	199.03
207.15	206.22	206.02	205.47	205.14	206.37	205.65	205.11	206.53	208.59	208.34	209.49	205.94	204.03	205.24	204.14	208.29	207.9	206.75	206.67	201.76	204.77	207.23	206.83	209.09	209.59	205.83	206.34	204.62	205.02	207.32	203.93	206.6	204.84	207.79	206.96	204.13	206.8	205.35	208.51	206.44	205.13	208.41	204.61	204.22	204.18	207.5	205.48	207.24	206.52
203.24	205.67	206.67	207.29	206.5	207.52	206.78	204.9	207.02	208.79	206.23	206.24	207.36	204.83	205.89	206.07	207.18	204.56	206.9	203.48	206.28	202.92	205.95	206.39	207.3	205.89	203.18	206.28	204.42	206.35	207.28	205.69	207.18	204.68	207.23	204.73	204.93	206.41	205.65	202.82	204.58	203.3	204.5	207.01	206.83	207.94	202.39	206.57	203.99	204.66
207.39	211.81	210.4	209.82	210.63	207.52	208.48	211.44	209.25	209.46	210.34	212.91	211.27	210.47	209.27	212.64	210.28	208.46	207.15	208.94	209.97	207.13	209.45	213.5	210.76	210.04	208.02	211.26	209.85	204.49	210.26	208.1	211.32	212.24	206.93	211.23	207.76	210.17	209.37	208.87	211.75	210.24	210.22	207.54	207.43	208.73	209.77	209.98	211.27	209.08
201.64	202.72	202.66	202.79	204.32	202.59	202.45	202.43	202.85	204.52	205.41	202.57	202.77	203.07	204.6	207.93	203.46	205.46	204.12	205.08	205.42	203.17	203.14	203.35	203.31	201.44	203.93	202.72	204.06	205.91	206.85	202.51	206.42	205.08	203.4	203.43	203.21	202.7	201.8	202.05	202.14	204.55	203.02	203.77	202.67	201.21	202.78	204.19	203.86	204.79
209.34	210.04	210.01	209.48	210.05	208.84	212.67	211.3	210.64	210.59	208.56	209.48	209.06	208.26	206.95	210.62	208.14	209.53	214.25	211.91	211.27	210.69	208.77	209.19	208.75	211.41	209.29	211.8	209.69	208.96	209.76	209.14	207.84	210.01	205.22	207.8	210	207.74	206.96	208.79	212.08	208.24	209.59	209.57	209.32	209.54	210.54	205.69	210.29	211.43
201.01	200.26	200.73	202.41	203.36	203.91	199.46	202.28	203.22	204.33	201.85	204.12	203.93	204.08	202.61	200.48	202.45	202.89	200.75	202.57	202.79	200.63	204.39	203.91	204.8	201.38	202.9	201.07	201.83	204.82	201.07	201.71	203.14	203.36	200.96	201.49	202.61	201.97	204.63	203.2	202.37	201.05	203.88	200.87	202.74	201.09	205.35	199.92	200.27	202.92
201.25	202.53	202.31	201.16	198.31	199.94	202.57	199.47	199.66	197.65	200.6	199.22	200.56	198.86	200.3	199.64	202.85	197.23	200.91	204.26	198.69	199.18	201.36	199.9	201.32	200.45	199.89	198.57	200.49	200.88	202.4	201.22	201.61	201.27	204.2	202.75	203.27	197.86	200.72	201.06	201.92	203.3	199.5	199.67	197.25	199.37	199.8	201.16	204.03	202.54
207.73	208.18	209.58	210.45	208.51	208.97	211.09	209.47	206	210.79	208.11	210.32	212.42	208.8	211.32	207.73	207.19	208.54	207.95	214.06	206.59	207.6	208.43	206.68	210.49	208.32	209.77	206.61	208.23	206.99	210.43	207.36	207.61	210.58	209.31	207.03	211.27	208.46	209.75	208.86	207.42	209.01	208.79	204.16	206.54	208.92	208.66	211.93	210.01	209
209.65	211.16	209.35	209.96	206.08	209.31	207.98	210.88	209.7	209.72	209.11	211.77	209.44	208.79	209.89	208.31	207.67	206.43	210.3	206.55	206.93	208.68	208.48	211.76	208.63	209.39	213.64	207.97	209.13	209.82	206.5	208.8	208.74	208.31	204.23	206.9	207.94	204.51	208.43	207.43	207.83	206.46	209.94	205.51	208.91	208.19	208.84	208.99	211.47	206.89
214.82	210.6	213.68	213.26	212.9	211.59	209.79	212.62	213.43	208.71	213.85	211.46	213.63	210.25	213.8	215.15	212.57	214.73	216.41	213.12	209.28	213.15	213.99	210.47	210.27	210.79	212.12	215.37	209.64	209.5	213.44	209.56	209.69	209.25	214.05	210.32	216.95	212.47	211.36	209.62	213.68	215.44	213.59	212.17	210.39	214.15	210.68	210.89	215.31	212.72
215.53	217.92	215.16	216.69	216.26	215.97	216.19	216.44	217.6	215.68	219.32	220.33	216.09	217.26	215.6	221.69	215.22	214.48	216.29	215.2	218.23	217.48	218.25	216.83	216.59	216.91	216.36	218.84	217.35	216.55	219.63	216.52	214.13	217.28	217.38	215.27	216.68	215.08	218.57	215.49	221.34	217.64	216.81	214.99	215.42	216.75	216.24	216.68	218.25	217.07
214.9	213.03	211.86	209.27	212.23	209.51	210.4	214.03	211	212.7	213.79	211.62	212.78	212.92	214.28	209.42	212.51	210.77	212.94	210.93	211.72	211.39	213.7	210.93	212.28	215.47	212.23	208.86	211.49	211.61	214.2	213.02	213.48	214.59	215.09	211.45	214.62	210.12	213.56	214.22	207.27	210.24	208.89	210.25	214.35	213.07	209.17	211.79	210.87	214.79
209.75	210.94	207.1	208.06	213.25	207.32	209.58	208.41	209.92	210.49	208.01	207.46	209.24	208.74	209.56	209.32	208.89	208.28	209.4	211.4	210.59	211.17	208.26	211.63	211.12	208.75	210.68	210.19	208.24	208.52	211.1	207.53	210.15	210.95	212.02	212.53	211.32	207.1	208.01	208.76	210.24	212.54	209.73	208.7	211.75	211.49	210.61	209.53	212	211.29
207.27	207.74	207.23	208.65	207.16	207.66	206.45	209.24	208.33	210.39	207.61	208.83	208.8	206.09	209.84	208.46	208.01	206.02	206.91	207.18	206.65	206.79	208.67	204.82	209.69	206.71	209.87	210.43	207.51	204.45	207.49	203.75	207.9	210.61	210.58	209.39	207.45	208.7	208.79	207.15	207.22	208.73	206.62	209.22	209.56	206.84	207.55	208.85	205.26	206.36
210.89	213.2	213.3	212.61	211.59	212.73	210.48	211.19	213.39	213.32	210.45	212.98	215.52	211.75	213.83	214.35	211.24	212.21	213.03	210.96	212.46	214.07	212.73	205.99	215.1	214.94	212.22	216.9	211.85	209.76	212.3	208.42	214.52	212.94	213.18	215.38	212.22	206.75	212.85	210.34	213.37	210.27	211.11	211.17	210.85	210.78	212.06	212.08	211.6	215.17
211.81	210.94	204.31	210.01	212.27	207.49	208.36	207.19	209.47	210.94	208.4	208.78	209.27	207.17	209.85	206.89	206.32	208.72	209.66	208.11	213.4	210.02	206.12	209.49	206.76	208.56	209.61	210.63	211.05	209.54	206.19	207.42	209	209.52	211.6	206.74	211.1	212	211.66	208.04	209.65	208.32	207.35	209.84	210.32	213.73	211.03	207.94	208.28	210.94
207.12	206.78	205.63	207.69	203.44	205.52	203.09	204.69	205.78	206.73	205.24	205.31	205.05	203.74	204.47	205.54	205.2	206.11	204.99	205.05	206.37	207.77	206.72	205.62	208.32	204.75	207.94	205.65	204.24	208.91	204.64	205.23	203.62	206.45	203.61	203.96	206.99	206.46	206.68	202.96	205.17	207.44	205.77	205.59	205.91	206.34	204.37	205.87	203.62	206.37
207.54	206.85	205.84	208.75	208.34	208.77	207.12	209.11	206.16	204.02	208.63	206.38	206.35	207.12	210.96	210.37	210.69	208.43	207.64	208.34	210.33	210.6	207.86	208.67	209.18	208.38	208.74	206.51	207.39	207.97	206.24	207.67	210.49	209.99	206.26	207.14	205.6	206.02	206.63	208.89	211.7	208.27	204.45	207.43	208.01	207.55	212.24	207.36	210.32	205.35
210.05	207.59	210.01	207.89	207.41	208.75	208.35	206.29	209.64	210.25	207.28	208.26	207.96	208.7	209.71	207.65	205.76	205.34	206.26	207.91	206.32	207.84	206.46	208.95	209.37	206.64	209.78	209.7	207.95	210.55	207.42	208.64	210.39	209.32	208.38	209.96	207.73	209.91	210	206.74	206.51	205.4	205.44	208.55	202.55	210.64	208.74	206.47	204.74	206.74
198.79	194.15	194.86	197.07	194.77	194.13	193.87	192.35	193.35	193.25	193.89	193.38	193.91	192.27	194.55	194.25	194.61	194.62	194.26	191.92	195.35	192.78	195.26	193.75	196.61	191.05	190.33	191.89	195.73	192.5	195.24	195.63	196.64	194.78	194.32	192.91	196.29	194.45	195.14	196.15	195.89	192.46	191.73	196.44	194.57	194.21	192.8	196.16	193.81	196.97
210.89	210.32	208.65	209.08	211.15	209.99	207.38	209.65	207.19	205.84	208.54	209.31	211.57	206.3	208.07	209.57	210.92	210.93	208.18	207.68	210.62	206.7	210.36	209.7	212.18	211.88	208.14	210.97	209.32	209.32	208.81	211.67	206.89	211.44	209.97	207.41	211.32	206.63	209.72	211.91	210.46	210.42	212.05	211.95	211.73	211.77	208.42	210.58	205.61	209.64
209.59	207.49	209.23	207.07	210.75	208.26	210.27	208.1	207.64	210.52	208.74	208.27	205.73	207.19	207.27	206.43	208.14	209.22	209.52	208.89	209.12	212.49	211.35	209.19	209.31	208.98	208.81	209.44	213.85	211.58	209.5	209.18	206.18	209.95	210.02	208.98	208.95	209.5	209.12	209.38	207.55	211.55	207.58	209.25	209.83	207.04	207.29	209.79	206.88	208.85
209.13	207.78	203.87	208.39	204.61	206.05	206.15	209.03	203.32	206.99	206.5	209.5	207.01	207.51	208.71	208.14	204.7	207.21	207.53	208.59	207.71	206.08	206.11	207.16	208.07	204	205.01	205.61	202.59	207.15	206.02	210	207.71	203.09	204.66	207.49	208.99	208.13	206.93	206.68	206.31	208.25	205.96	206.93	205.71	203.02	205.71	208.64	209.38	206.49
195.96	196.04	192.75	199.6	195.57	193.4	195.48	192.15	195.6	194.42	191.59	194.36	194.2	198.92	195.8	194.62	194.75	195.12	194.16	193.58	190.93	192.52	193.64	194.81	191.91	193.62	195.2	193.52	188.46	192.59	193.05	192.34	194.73	192.18	192.97	194.21	196.48	197.09	195.66	189.97	195.62	193.12	196.65	192.59	192.51	199.23	194.89	198.06	192.37	194.37
203.19	203.69	201.74	205.04	202.69	207.36	200.3	203.28	206.37	199.79	204.12	206.23	205.23	202.34	204.31	205.53	201.93	202.81	204.94	203.93	201.1	202.75	203.31	203.19	205.42	201.77	204.27	203.03	201.46	201.21	202.14	201.95	206.03	203.1	203.19	202.69	202.17	206.57	206.05	199.89	203.5	203.19	203.83	203.82	200.82	205.88	203.27	202.55	203.49	208.56
209.19	207.6	209.77	208.05	209.15	206.6	208.16	207.4	210.69	206.66	205.98	210.86	206.27	207.84	207.98	205.26	204.52	207.33	205.37	205.79	208.71	208.19	206.35	204.46	205.74	206.22	208.68	208.45	207.53	208.43	203.96	207.49	209.35	209.22	211.38	207.16	207.93	209.01	209.55	208.53	210.41	205.84	209.01	206.38	208.34	207.65	210.34	207.28	206.95	207.73
212.25	207.76	211.94	214.68	211.03	209.57	214.92	214.52	211.67	211.69	210.08	212.99	212.22	211.46	210.67	211.57	211.29	210.47	211.94	209.22	211.96	209.23	210.87	209.74	211.21	209.25	212.77	214.78	211.79	215.44	214.32	211.85	208.78	211.65	211.83	209.96	209.48	212.62	213.41	212.8	211.09	213.41	212.54	213.76	210.49	210.28	208.29	210.43	212.88	213.71
209.83	205.58	204.49	207.56	208.82	207.15	206.98	206.29	206.3	205.27	207.92	206.61	205.37	205.03	208.06	206.22	204.06	209.06	201.14	210.52	206.09	204.96	205.06	204.46	207.78	206.53	207.17	205.06	204.53	209.08	206.58	205.64	206.22	205.66	205.57	204.16	205.3	200.24	207.88	204.96	206.35	207.51	205.5	204.88	206.26	207.92	207.01	208.32	204.77	206.8
194.91	198.8	199.29	196.43	196.27	198.51	197.58	200.28	197.35	198.19	199.97	199.99	197.01	200.7	198.75	197.71	201.77	200.26	197.14	199.14	200.13	197.92	199.89	200.2	199.84	200.41	198.41	198.86	195.99	198.07	197.57	199.24	200.3	200.77	197.26	200.44	199.29	198.66	197.11	197.42	197.29	198.64	201.07	197.48	197.41	194.55	198.75	197.87	198.82	197.17
201.8	203.46	205.98	203.03	205.11	203.28	205.3	202.8	206.31	200.84	204.64	206.29	204.48	205.55	202.5	203.98	201.23	205.15	200.8	204.53	201.42	200.87	201.34	199.72	202.15	204.39	203.73	205.41	204.06	201.93	200.15	202.46	202.68	201.24	200.64	205.89	203.51	206.15	204.04	202.66	203.54	204.04	204.56	201.11	205.82	205.37	198.79	202.62	204.45	201.65
208.37	201.8	199.84	197.62	197.23	201.53	198.8	203.08	199.92	198.64	199.48	199.96	201.46	197.76	199.06	200.87	199.38	200.32	201.57	202.44	198.97	201.56	203.09	199.36	199.32	197.4	202.01	201.5	201.24	199.36	203.03	203.85	203.07	201.25	201.64	201.35	199.47	199.38	198.51	201.17	198.71	200.42	200.24	200.13	198.87	200.62	200.2	199.91	197.81	198.98
193.86	194.78	196.64	194.1	193.83	190.67	197.91	196.62	197.47	194.1	195.5	197.2	195.24	195.18	194.36	194.79	195.28	196.8	194.43	196.09	193.01	197.05	195.53	190.84	194.76	194.01	194.53	194.81	197.47	194.16	191.64	192.09	194.75	192.04	191.01	193.04	193.58	194.75	196.31	193.92	193.4	194.68	193.46	193.32	196.83	194.07	193.78	192.87	192.2	196.06
197.73	201.98	199.99	200.07	198.63	205.69	202.62	198.21	196.88	204.14	198.26	198.67	198.92	198.7	199.77	199.12	201.77	197.87	203.63	198.02	197	202.11	200.44	198.67	197.33	201.95	198.82	197.88	197.17	198.51	198.68	195.11	197.89	196.13	199.59	198.9	199.04	199.57	198.23	198.19	201.05	197.78	201.22	199.63	201.39	202.39	197.23	199.63	200.39	198.56
200.86	203.52	198.98	201.71	202.37	204.05	202.51	202.77	203.34	202.84	202.98	203.98	200.85	201.95	200.66	202.01	201.66	200.41	202.98	205.61	205.36	203.17	204.51	200.91	200.14	199.24	201.65	199.71	200.36	201.67	201.15	198.69	201.11	205.53	204.69	206.52	199.28	201.67	203.95	203.3	201.27	203.77	203.43	201.35	203.22	201.07	203.07	201.75	202.63	202.65
208.91	209.31	208.48	205.58	205.55	207.85	205.04	208.53	206.52	209.09	205.89	207.29	210.2	204.67	208.93	209.23	209.51	205.89	203.94	207.22	208.09	207.91	208.05	208.9	207.68	206.43	206.92	208.58	207.17	207.41	204.18	206.61	206.96	210.31	209.26	209.65	209.16	206.81	208.59	208.38	208.45	209.87	207.11	206.51	207.35	206.43	210.21	208.07	210.1	205.88
210.3	209.93	212.27	211.77	212.53	213.94	208.32	211.87	208.86	212.77	211.63	206.87	208.35	212.26	212.02	214.29	212.55	211.46	212.88	208.99	212.4	209.72	214.22	209.69	208.7	210.64	210.98	212.37	211.2	210.93	210.37	211.59	209.35	210.9	214.6	214.05	211.48	212.53	213.49	211.14	211.95	210.45	212.6	211.54	210.86	210.62	213.3	211.37	215.18	212.77
201.11	200.96	201.42	197.91	200.5	202.43	203.05	204.51	203.67	199.97	201.83	201.57	203.29	203.3	204.25	202.82	202.8	205.31	201.8	202.99	203.52	203.19	199.85	207	204.04	203.26	200.23	202.38	202.59	204.43	202.73	202.78	205.04	203.47	202.4	203.6	202.62	199.77	200.01	204.21	201.1	202.78	198.24	203.29	202.17	204.07	201.17	201.62	202.65	203.62
212.9	213.13	214.71	213.37	211.46	217.86	211.52	209.42	212.33	210.6	211.8	211.5	213.11	214.03	211.01	210.61	211.38	214.61	213.98	211.82	212.85	212.84	215.53	209.64	215.66	210.07	213.58	214.59	211.48	207.89	212.89	209.29	214.65	211.6	211.15	210.08	210.83	212.88	215.51	212.51	209.79	211.15	211.18	211.85	212.44	212.83	213.3	213.24	209.76	212.9
210.9	216.96	212.8	211.45	215.22	214	211.09	215.6	210.05	208.32	213.1	207.39	210.5	212.81	212.71	209.85	210.17	208.49	214.08	212.71	212.9	213.07	209.37	214.09	210.21	209.54	213.19	212.29	207.31	212.16	209.09	209.89	213.48	208.96	209.66	213.88	210.5	211.17	213.25	212.54	210.87	211.33	211.73	211.89	213.09	212.45	211.69	211.1	213.26	210.33
203.06	199.27	204.14	199.34	201.16	203.1	203.58	200.8	205.15	203.79	201.13	198.79	201.99	205.74	201.01	199.58	199.89	200.63	200.45	200.3	200.13	198.46	203.54	201.31	202.59	200.41	201.57	199.62	205.31	202.22	201.61	201.1	199.65	199.82	200.11	199.52	199.38	204.41	202.4	197.73	201.84	199.49	200.42	200.91	200.01	199.43	197.66	201.75	199.93	202.03
200.27	202.04	203.45	202.37	202.94	204.71	202.84	201.4	201.8	200.27	201.44	203.77	200.25	206.22	203.96	202.53	204.78	201.6	203.78	201.09	203.67	199.48	203.77	204.5	201.17	202.48	202.73	205.12	201.37	203.88	199.96	200.65	201.93	202.07	207.15	201.71	205.63	204.9	201.3	203	201.2	202.4	204.35	199.31	203.04	203.55	204.21	201.26	202.07	202.58
214	213.14	213.19	213.85	214.36	212.08	210.1	216.34	211.72	211.46	214.41	213.61	212.16	213.76	211.38	213.92	214.73	212.38	213.77	207.87	208.95	212.82	213.64	211.63	209.25	210.73	213.01	212.4	213.24	211.93	213.34	212.02	214.56	211.35	214.27	211.22	211.03	212.59	212.6	211.69	213.71	213.73	212.89	214.33	215.04	212.09	210.74	213.03	211.9	212.11
193.7	194.76	194.15	194.24	197.28	194.76	197.14	194.05	198.24	193.89	196.93	197.28	190.92	192.34	194.17	195.91	193.99	196.05	196.69	194.35	195.68	194.29	192.51	194.51	197.09	193.96	194.84	194.31	192.95	197.7	192.3	194.53	191.95	195.32	194.17	196.4	196.87	198.39	192.78	193.79	196.53	195.95	196.66	195.28	194.14	197.03	193.33	196.9	195.11	192.2
205.6	207.95	203.47	209.16	210.27	208.71	206.83	209.52	208.36	208.15	206.13	209.39	211.05	210.45	206.14	203.73	208.98	206.1	208.83	208.36	207.92	207.42	208.98	209.54	211.78	206.26	207.97	206.53	207.56	205.66	207.64	207.65	208.5	209.26	206.02	208.44	207.22	206.3	208.13	208.35	208.92	208.79	206.81	205.75	207.34	207.21	204.97	208.93	209.32	206.88
213.68	214.32	213.71	211.62	214.99	216.44	212.24	211.25	213.09	215.5	215.26	214.84	212.55	213.68	213.96	212.11	214.32	212.98	214.49	211.76	212.55	213.98	213.6	212.02	214.02	209.3	212.6	213.47	211.35	208.1	212.94	212.22	214.64	215.57	217.4	211.15	216.55	214.16	215.36	216.16	213.23	214.99	212.91	216.12	215.78	213.72	215.76	213.38	213.68	213.56
207.31	204.67	208.01	207.58	207.39	203.69	202.8	206	205.92	205.88	208.75	207.13	206.64	206.83	204.41	203.87	206.37	204.82	205.16	208.34	207.77	203.03	207.61	207.34	205.88	205.53	206.9	205.34	207.17	203.27	205.72	208.11	208.07	205.9	204.76	207.14	205.95	203.85	205.01	203.53	203.88	206.57	208.69	206.72	208.89	207.96	209.44	204.55	208.66	206.44
200.89	203.91	199.76	201.55	202.66	201.02	205.39	203.15	202.98	204.43	200.19	207.81	201.66	203.06	201	207.93	201.77	202.86	201.47	203.83	202.36	202.54	202.53	202.89	199.82	205.25	202.4	201.41	202.65	203.57	203.99	204.32	198.87	201.7	201.44	202.41	202.28	202.71	199.64	204.5	202.92	203.88	202.73	201.2	203.92	204.13	203.49	203.42	201.62	199.23
206.26	210.28	208.79	210.4	209.05	208.87	208.25	210.31	209.71	207.71	207.59	208.85	207.7	209.19	210.39	206.4	208.11	208.39	208.98	207.29	210.3	209	209.69	207.74	204.9	211.12	204.54	207.12	208.7	207.27	208.42	210.41	207.03	211.26	208.82	208.37	208.39	208.22	210.71	207.01	208.22	211.23	207.53	208.56	209.16	206.09	208.56	205.59	208.4	212.76
218.35	218.98	219.02	219.5	218.85	217.23	218.82	219.1	216.47	211.99	215.71	216.15	215.41	217.54	216.7	216.53	219.15	217.42	219.38	217.42	214.66	215.89	218.18	218.22	212.8	215.72	220.56	219.6	219.42	214.44	215.12	218.71	216.03	216.97	215.51	218.14	215.36	216.51	217.48	216	214.21	217.61	219.07	216.24	216.17	218.55	220.04	219.3	216.05	217.33
200.02	199.21	201.16	198.87	202.36	198.44	200.35	198.42	201.26	198.32	199.93	200.87	201.14	200.07	196.53	200.36	200.96	199.57	199.26	200.01	198.33	202.85	196.19	199.88	201.12	198.3	197.42	200.08	195.93	197.5	198.97	196.59	200.13	199.23	200.11	200.42	199.25	200.01	197.96	201.07	199.03	199.6	199.63	199.08	197.92	200.37	198.12	198.82	201.44	201.37
207.9	210.76	208.49	205.45	210.54	208.05	208.65	207.08	208.71	209.58	210.34	205.75	211.71	208.23	210.39	208.96	209.44	206.02	207.15	211.73	206.57	208.16	206.74	209.49	209.18	207.16	205.9	207.54	209.76	208.83	205.34	205.62	207.99	208.25	206.79	211.47	211.59	204.02	210.62	207.61	208.01	211.39	209.41	206.09	207.35	211.36	206.82	207.34	210.01	204.98
195.97	198.04	196.38	195.77	197.03	195.43	196.82	196.75	195.04	194.61	195.09	194.97	195.88	195.87	192.59	196.03	196.67	193.4	197.68	195.26	191.96	194.4	194.67	193.4	197.24	193.8	195.28	195.85	193.94	194.82	195.09	196.18	195.94	196.14	198.36	195.67	196.87	195.46	196.02	196.3	194.94	191.51	194.2	192.35	195.62	193.96	194.83	194.49	195.49	195.19
209.01	207.56	207.85	207.12	209.33	209.11	206.11	209.29	211.49	208.44	210.17	205.97	208.63	207.02	207.88	207.79	208.65	210.29	206.67	207.87	209.13	204.54	208.51	211.69	209.1	209.5	209.34	210.54	211.32	208.54	210.64	209.41	208.53	209.8	206.67	208.69	209	206.85	210.7	206.49	211.43	210.23	208.04	213.99	211.64	212.22	210.5	206.93	209.05	208.72
202.65	202.32	202.56	202.86	199.47	200.65	201.6	203.1	203.9	205.66	203.1	203.24	200.4	200.14	203.02	202.36	203.2	205.39	202.19	201.65	202.72	201.3	202.41	199.21	202.62	201.55	204.36	202.41	201.16	199.03	200.18	203.7	200.4	205.11	202.28	200.46	202.67	202.85	202.56	200.52	198.92	200.46	200.27	199.31	201.14	203.13	196.74	204	204.09	203.15
214.22	216.06	215.07	215.79	217.93	215.01	219.89	218.25	219.9	219.15	217.51	220.04	217.55	217.5	218.78	218.82	217.6	216.71	217.42	216.08	217.64	217.19	215.39	216.95	212.96	216.75	214.66	216.57	219.36	215.16	213.42	214.85	214.28	215.75	214.18	213.37	217.08	216.85	217.8	218.08	217.07	216.84	216.22	216.05	215.11	216.14	219.96	218.16	216.64	216.67
208.77	207.74	211.16	208.4	208.14	209.09	209.46	207.23	212.16	209.84	208.69	208.88	209.07	208.05	206.07	206.24	210.95	209.34	207.13	209.44	212.02	208.25	208.78	209.23	207.67	208.25	208.82	206.71	208.74	206.34	208.75	210.61	208.89	208.39	208.98	212.74	209.56	210.65	210.84	209.72	209.34	205.99	213.37	210.12	209.89	208.32	209.92	206.52	208.47	211.34
204.16	205.45	201.85	205.79	204.2	204.76	207.31	201.29	203.42	209.74	203.32	204.84	203.41	206.64	206.56	201.85	205.65	200.97	205.86	202.08	206.76	206.64	206.47	203.42	202.06	204.89	201.78	204.41	206.38	204.08	204.31	203.68	203.63	206.54	204.84	204.47	206.04	208.92	204.96	206.4	203.44	202.96	204.62	204.44	204.65	203.81	205.54	203.79	204.42	204.8
211.09	213.09	212.92	212.92	213.23	208.51	214.94	214.57	211.16	214.01	211.97	210.61	212.19	210.4	213.61	210.31	208.49	212.02	210.86	212.98	209.13	211.21	215.41	212.86	212.97	210.85	209.67	211.37	212.21	210.59	212.76	212.09	209.81	214.08	211.87	211.31	211.49	210.25	212.51	209.11	212.34	212.75	210.45	208.9	210.89	215.28	210.06	214.65	208.82	209.92
196.45	198.07	199.04	203.72	196.96	196.7	195.71	195.59	198.5	198.37	198.56	197.19	198.86	196.41	197.68	193.63	198.38	197.51	201.2	197.22	197.55	197.94	201.76	197.48	199.35	199.97	197.07	195.83	197.53	200.13	199.71	197.32	196.62	199.56	199.49	197.71	199.02	199.63	198.74	200.17	195.12	197.91	198.81	195.27	201.91	197.76	197.82	198.42	197.98	197.61
217.96	216.28	218.92	222.13	216.89	216.93	215.93	220.82	213.87	215.6	216.31	217.45	219.64	220.88	220.03	215.18	225.54	217.04	218.45	217.27	214.61	214.51	216.27	219.9	218.03	218.01	218.72	218.58	219.68	217.98	219.3	216.86	217.94	217.14	218.62	216.75	220.15	220.93	219.5	220.06	217.22	215.41	216.86	214.93	216.71	216.3	218.53	216.81	219.85	213.88
207.3	209.25	204.27	209.76	207.77	208.55	207.51	207.46	207.12	205.16	207.56	208.96	210.06	206.77	209.36	209.18	210.06	209.05	210.15	208.21	208.92	208.34	210.36	209.16	207.73	209.07	209.83	206.37	207.58	207.6	207.7	210.55	212.41	210	207.94	208.86	206.91	208.52	211.21	209.1	209.42	209.17	207.52	207.15	205.41	209.9	209.53	207.7	209.44	209.99
207.43	207.61	210.66	209.47	208.31	213.05	210.61	206.63	208.75	206.68	209.55	207.41	208.09	210.92	205.81	211.34	208.34	208.39	208.18	208.34	209.45	206.64	209.45	207.82	207.4	205.38	211.03	210.14	210.3	209.2	208.12	207.73	209.23	209.77	205.52	207.76	208.07	209.44	210.47	209.15	208.6	206.85	210.63	209.62	210.55	209.09	208.92	209.71	208.75	206.64
217.55	218.2	215.21	221.08	220.33	215.92	216.51	219.54	217.75	216.65	217.83	215.12	216.68	217.47	216.69	217.16	215.11	218.29	215.57	215.64	219.5	220.33	217.58	218.02	217.97	213.78	216.56	219.23	214.29	213.49	213.81	215.27	216.49	216.46	217.81	217.34	219.07	215.06	217.88	218.82	217.94	216.59	218.82	214.66	216.01	219.52	219.9	216.11	220.25	217.08
209.72	207.8	209.33	207.86	209.54	206.68	208.36	208.3	209.68	211.91	211.12	208.56	211.86	209.92	205.87	207.07	211	208.18	210.14	205.87	205.37	206.15	206.11	209.33	207.08	207.41	209.65	210.55	209.06	208.98	208.96	208.08	206.72	205.78	209.44	206.16	205.49	208.53	204.77	209.31	211.05	207.34	204.78	209.22	208.75	206.71	206.56	208.07	207.64	207.98
199.31	195.49	197	193.86	192.34	193.38	195.94	192.43	193.99	191.94	195.24	189.88	192.88	195.61	194.27	192.68	193.93	192.04	192.77	195.81	193.58	192.71	193.47	194.45	193.88	197.39	193.99	190.16	191.93	193.92	192.32	194.01	192.02	193.25	194.94	197.32	193.8	197.44	195.32	192.94	193.92	194.33	194.62	196.57	192.82	195.64	190.9	195.21	195.45	191.63
210.12	210.92	207.58	207.03	212.46	209.28	206.99	208.14	208.78	210.74	210.88	208.67	209.51	207.83	209.28	207.49	208.34	207.46	212.2	208.11	212.11	208.62	209.3	209.94	206.02	206.47	210.68	209.47	207.6	208.58	209.92	211.81	209.82	209.56	207.48	209.59	210.82	209.06	208.46	209.64	207.25	212.55	205.48	211.49	210.75	209.88	210.58	209.27	209.5	209.04
201.94	202.84	200.4	204.7	200.21	200.23	198.14	200.04	200.85	199.82	199.51	195.78	200.62	203.57	204.07	197.59	199.44	198.57	199.21	202.01	201.52	200.9	202.59	198.8	200.43	200.37	200.27	198.37	201.52	198.62	200.28	197.87	198.6	199.46	199.62	200.5	201.17	201.65	200.42	198.81	200.97	200.19	200.59	199.4	201.35	199.98	201.09	200.02	203.4	198.65
201.75	200.77	202.29	203.25	204.22	203.64	201.57	203.35	202.14	200.93	201.3	200.3	203.76	203.2	201.79	202.6	201.99	204.1	204.83	202.31	201.77	202.09	203.23	205.56	201	200.73	201.32	200.14	202.55	205.11	205.53	203.31	201.39	202.52	202.33	203.43	204.31	199.99	203.19	201.08	202.67	203.9	207.25	202.34	206.34	202.17	201.7	204.85	207.31	198.62
209.67	208.55	210.09	209.94	207.12	208.82	212.74	210.13	209.36	210.55	210.17	210.16	210.52	208.37	210.78	208.65	210.03	207	207.25	208.02	207.7	208.36	207.84	206.08	208.96	211.43	210.7	208.07	210.89	212.88	208.24	210.79	209.8	210.3	209.23	208.67	209.65	211.52	207.29	209.39	212.03	207.84	209	211.16	207.86	210.67	210.34	207.32	210.67	213.36
207.08	212.54	209.79	210.17	208.27	207.45	212.73	211.3	211.16	209.22	208.27	206.34	208.01	208.25	208.16	208.9	206	204.76	205.42	208.52	207.22	208.5	207.39	206.59	208.37	210.45	207.38	213.23	207.88	207.62	205.8	207.51	211.76	207.02	209.85	209.86	207.55	207.47	208.81	212.95	208.36	208.11	211.24	208.14	211.78	210.1	209.6	207.84	207.95	206.07
210.08	211.04	214.91	211.02	209.81	213.73	213.75	212.01	212.13	209.9	211.28	212.4	209.9	212.01	209.26	213.81	211.7	209.27	213.04	209.35	212.31	209.22	209.03	210.79	212.29	210.65	211.1	212.12	211.5	210.38	212.55	209.4	212.03	211.16	211.77	209.72	216	211.6	209.76	214.41	210.91	209.91	214.04	209	211.43	211.8	212.75	211.56	207.02	211.59
203.22	204.28	204.64	202.51	202.62	204.98	202.68	202.53	204.78	205.54	204.75	199.7	203.08	203.88	203.61	204.27	207.05	203.66	204.46	200.85	203.98	204.57	203.05	200.36	204.35	201.7	203.12	207.41	203.85	202.36	203.55	201.78	202.03	204.81	204.42	202.93	202.32	202.41	198.39	200.64	205.69	206.11	205.03	204.79	205.48	201.12	201.54	203.63	200.97	201.97
197.22	193.01	195.32	194.02	193.62	196.34	193.46	192	194.31	195.4	195.02	193.06	196.4	194.08	194.41	193.98	194.06	192.82	195.47	198.13	193.62	194.74	195.33	193.73	194.45	191.41	196.3	194.42	197.93	193.82	195.34	192.82	193.11	195.68	195.99	197.02	193.08	196.19	193.75	197.04	194.46	195.36	195.02	192.63	195.34	193.17	194.07	193.51	190.32	193.46
200.97	199.82	198.21	196.46	201.64	201.84	197.14	199.69	200.78	197.23	194.51	199.93	199.38	196.94	200.6	199.29	198.66	196.4	199.55	198.03	197.84	196.57	197.2	201.04	196.93	198.86	199.96	199.74	197.79	198.19	199.36	199.63	198.8	196.93	199.09	201.94	200.49	196.64	198.63	197.09	196.84	199.01	199.38	195.77	201.51	197.63	198.36	199.53	197.92	200.6
206.96	204.63	201.62	206.51	204.4	202.15	204.7	204.18	204.51	204.74	204.29	206.94	203.49	207.01	206.98	204.03	203.89	205	207.49	204.4	204.51	206.79	203.89	203.31	204.01	204.28	203.87	204.75	202.42	203.65	201.78	205.5	204.57	204.45	206.34	206.07	205.97	203.16	204.74	205.17	207.22	203.6	203.89	204.37	205.17	205.27	203.65	202.73	201.83	203.21
203.36	207.08	206.33	207.03	203.61	203.14	205.45	205	206.48	207.54	207.75	204.32	205.25	206.31	202.95	203.62	204.16	203.97	201.32	205.71	204.56	204.56	201.19	203.5	203.1	204.42	202.53	203.85	202.42	204.37	205.32	204.56	205.61	206.87	205.7	206.98	207.09	202.39	201.4	203.09	202.82	207.15	206	206.72	202.3	205.94	208.02	203.33	209	203.96
204.15	204.46	202.32	204.38	205.12	206.21	205.45	205.41	204.49	208.85	202.37	204.23	200.53	202.46	209.49	206.11	206.36	203.56	205.29	202.55	204.12	203.26	201.81	205.52	205.38	204.06	205.37	201.35	203.71	206.41	203.81	205.49	203.05	202.85	206.14	206.68	205.78	202.29	208.64	206.24	205.01	203.28	202.72	204.3	203.58	206.35	205.09	204.65	207.2	204.9
203.75	205.74	203.66	203.63	204.89	206.05	204.12	204.13	206.53	201.32	206.14	202.99	201.06	204.87	204.46	202.84	203.4	207.24	204.26	204.07	203.95	206.16	204.61	205.25	207.31	205.19	204.16	205.08	201.87	204.73	203.88	202.69	202.8	202.9	205.49	205.17	202.61	207.72	205.45	199.46	204.16	206.64	203.68	205.36	202.31	204.47	203.77	207.54	204.29	203.61
205.88	201.49	199.97	202.84	200.47	198.23	202.03	200.87	202.98	201.87	203.68	199.55	203.25	200.93	203.51	201.03	202.48	203.47	201.07	203.73	200.66	204.43	204.77	204.65	202.13	203.57	204.26	201.17	202.61	200.87	201.26	202.21	203.67	204.75	199.15	201.43	203.27	202.73	200.51	200.3	202.65	204.03	203.63	198.96	202.1	201.74	202.05	201.76	202.18	202.25
219.26	213.8	219.49	217.9	216.18	218.06	213.86	216.17	215.25	214.56	216.34	219.46	218.23	218.21	216.6	221.73	217.39	219.45	220.23	218.09	217.96	216.19	216.56	217.25	219	216.16	220.51	220.24	218.25	218.41	217.64	216.08	218.03	217.45	219.02	214.84	219.54	220.64	217.33	216.21	218.1	216.4	214.78	218.03	218.41	216.69	220.57	223.63	216.03	218.79
199.56	202.83	200.73	200.05	198.86	197.92	202.12	196.33	196.6	203.6	200.07	198.5	198.1	198.33	202.8	199.56	195.37	201.12	197.75	199.46	200.46	200.26	199.59	198.49	200.32	201.21	198.7	201.68	197.21	198.7	197.25	198.78	197.6	200.36	198.95	200.81	198.42	199.2	198.02	199.5	197.55	201.14	199.51	199.54	195.6	197.86	198.54	198.71	200.77	199.5
199.33	199.43	199.95	197.11	196.91	195.46	197.54	200.41	200.37	201.03	197.28	202.98	201.97	200.82	200.17	198.33	200.97	199.96	198.41	198.17	197.3	201.04	197	200.8	201.09	198.65	200.32	198.65	198.71	199.42	197.5	197.15	198.44	200.05	199.47	198.82	200.43	198.25	199.53	203.3	198.73	200.03	199.88	201.49	199.37	200.07	197.41	199.86	198.04	201.33
204.17	203.3	206.99	205.42	203.89	205.26	204.09	205	204.19	202.81	204.53	199.82	204.88	203.54	205.06	202.85	205.57	205.84	205.63	204.43	204.85	205.08	207.09	202.07	206.22	205.7	207.01	201.94	203.63	205.98	204.35	206.04	205.46	206.72	207.18	204.33	203.75	204.71	206.78	204.98	204.9	203.32	202.66	205.71	203.63	207.38	204.18	200.13	202.96	205.29
201.73	203.77	206.03	203.2	206.45	204.08	205.6	205.21	204.47	205.3	203.43	203	200.05	204.4	204.58	207.75	203.93	203.28	207.56	205.14	204.69	204	203.67	203	204.49	202.52	203.14	202.07	207.17	204.04	206.49	203.64	205.16	203.38	206.66	205.53	205.56	202.68	205.35	206.29	206.24	204.79	202.88	206.74	204.12	202.56	205.05	203.68	205.97	206.6
203.33	204.26	205.77	202.89	202.71	201.7	201.03	204.25	205.57	203.04	200.68	203.03	205.74	201.97	204.77	203.6	203.99	202.58	203.52	205.66	206.03	202.46	203.32	202.4	204.05	205.47	202.66	204.57	205.65	203.27	203.76	200.16	205.21	203.6	203.04	200.19	206.1	204.28	201.57	203.32	204.9	202.71	205.45	202.75	206.04	203.18	203.34	202.41	204.42	205.26
214.07	213.1	212.1	212.53	207.7	213.12	210.19	211.25	211.85	214.21	210.98	211.76	211.01	214.3	213.44	209.52	212.86	212.04	213.35	210.25	212.12	210.31	210.76	212.26	212.5	215.13	212.09	209.52	210.12	212.47	209.65	213.54	209.53	209.18	211.82	210.53	211.84	211.43	212.3	212.76	215.12	209.02	212.3	214.71	209.79	212.21	211.5	212.8	211.77	207.54
207.36	208.92	205.99	208.63	210.44	206.4	208.6	204.33	210.08	209.81	209.98	210.72	206.56	206.9	212.48	210.25	204.7	209.21	208.67	206.1	204.93	208.38	205.35	205.6	209.16	210.63	209.6	208.89	204.71	204.42	207.7	207.37	207.38	208.59	205.5	208.4	207.4	210.48	204.43	206.18	208.55	208.83	207.73	206.45	209.72	209.42	210.03	206.97	208.74	207.83
206	205.19	205.32	205.54	204.82	205.8	202.97	206.29	206.53	206.55	206.55	206.27	204.55	203.91	204.71	207.19	206.4	208.48	206.79	204.69	204.31	206.2	208.14	205.97	205.93	207.14	208.29	205.77	206.7	205.59	205.97	205.3	206.3	201.98	206.39	203.52	203.98	205.56	204.56	203.55	202.72	207.37	206.77	205.35	205.68	206.01	203.06	207.68	207.58	206.58
197.53	195.68	195.53	193.93	193.09	194.6	196.24	195.17	197.18	194.82	195.77	194.02	195.19	195	197.54	193.82	195	195.19	194.45	195.53	197.73	192.93	198.37	193.37	196.39	192.54	195.96	192.66	197.18	197.31	193.58	195.85	195.25	192.97	194.02	194.86	196.12	193.69	193.19	198.42	193.96	194.87	197.97	196.94	195.75	194.37	194.84	195.64	191.6	197.86
213.41	213.68	210.52	214.34	213.07	214.55	209.27	211.7	209.25	212.86	209.91	209.62	211.81	211.08	213.55	208.63	213.28	211.41	209.94	211.11	212.78	211.8	210.57	212.34	211.91	214.12	210.93	209.6	212.46	212.13	213.79	208.71	212.08	211.29	207.5	212.06	210.79	208.97	213.73	212.86	210.59	211.13	209.46	211.98	213.57	208.49	212.72	210.81	214.67	212.47
202.23	201.39	208.92	205.04	203.91	202.26	207.1	204.93	206.73	205.21	206.16	205.37	203.83	207.1	204.81	208.12	204.93	202.05	204.9	204.57	205.78	205.87	205.65	205.2	205.4	204.1	205.53	201.95	205.07	206.99	205.26	205.88	201.99	204.7	204.34	205.36	206.43	207.77	204.14	206.26	204.98	205.84	205.98	204.04	205.6	206.25	206.23	202.31	205.83	206.5
202.83	202.28	203.93	202.31	203.47	201.93	202.09	202.67	202.43	203.96	206.07	201.63	201.31	205.69	202.69	202.4	205.16	201.82	202.5	204.19	202.52	202.51	203.99	205.2	204.25	201.39	203.69	203.43	203.7	202.84	205.56	203.02	203.94	204.36	200.53	203.21	199.5	205.91	204.91	206.83	202.54	199.81	203.61	203.15	201.06	201.65	201.47	200.02	203.55	203.52
206.85	204.25	208.48	206.85	211.31	207.44	210.3	213.02	210.43	208.14	206.48	209.19	209.44	207.81	211.63	211.31	209	208.96	211.77	208.04	209.8	206.94	209.01	206.14	213.52	209.15	211.37	211.29	211.38	207.03	208.95	205.25	208.69	210.58	210.67	209.85	207.89	208.64	207.54	210.51	208.91	211.68	209.19	211.4	212.89	209.24	209.18	209.12	206.92	211.92
211.99	212.26	209.52	209.19	206.64	209.64	208.01	210.11	206.41	209.37	208.43	207.32	207.13	205.22	207.85	206.67	208.29	208.07	206.55	207.63	207	209.52	210.33	206.26	207.77	207.13	206.51	206.72	207.55	210.47	209.56	209.77	207.94	209.72	208.1	207.27	209.29	204.01	210.65	206.83	207.63	206.06	207.02	209.2	208.01	209.62	208.39	203.75	210.08	205.46
207.06	202.97	204.01	201.46	202	206.24	204.09	203.35	203.3	204.41	198.64	202.7	205.76	204.89	202.56	199.78	202.9	200.77	205.91	205.5	205.9	204.09	204.59	205.2	204.64	204.13	205.6	201.35	200.96	205.19	202.65	203.7	205.81	202.86	203.61	204.22	202.01	203.68	201.9	204.37	203.61	200.8	203.72	203.09	203.51	201.5	202.58	205.52	201.09	205.76
206.67	204.78	209.14	207.55	206.42	206.42	206.01	206.03	207.89	206.98	207.74	208.64	207.92	207.3	206.66	207.08	207.12	204.42	205.63	210.61	208.63	207.96	207.28	208.33	206.91	209.81	206.69	206.25	207.61	203.77	211.64	206.66	210.88	207.92	210.09	206.54	208.17	205.96	207.73	204.54	209.01	202.77	206.72	209.02	207.63	212.24	207.01	207.12	208.42	207.92
218.85	218.11	215.87	217.99	214.55	221.87	219.16	215.57	216.31	215.78	216.09	216.67	218.52	215.35	211.88	218.5	217.64	215.36	217.23	214.57	215.99	215.82	216.09	215.73	216.16	214.8	221.88	218.32	219.67	215.54	214.83	215.46	216.06	213.57	215.69	216.37	216.19	218.41	217.22	217.33	215.71	216.61	218.84	217.02	215.8	219.31	218.23	217.22	214.41	217.59
211.83	213.31	207.49	212.53	213.01	211.95	209.4	213.22	209.17	209.73	210.22	214.4	207.95	217.02	210.22	212.65	213.2	209.92	212.09	211.58	211.88	211.59	213.37	213.91	209.15	211.9	211.43	211.66	211.5	210.36	213.54	214.51	211.98	211.35	211.62	210.7	211	212.33	213.25	209.49	207.9	206.58	210.5	210.67	208.48	211.13	212.51	209.98	210.76	211.5
204.71	201.38	201.25	201.35	206.33	202.28	201.32	202.91	205.08	202.66	205.31	203.94	206.32	202.99	201.89	204.96	201.28	201.41	205.08	204.79	205.22	201.83	202.51	200.94	206.38	206.14	203.02	206.3	205.23	205.39	205.29	202.09	203.82	207.87	205.49	205.38	201.21	204.03	202.72	206.75	202.16	205.5	202.64	202.58	204.51	205.68	204.42	202.4	204.48	203.52
217.78	218.37	218	220.31	219.26	218.1	215.83	218.14	216.18	218.82	215.59	224.02	216.65	215.45	220.86	217.49	216.83	216.07	218.66	217.2	216.93	217.41	218.78	218.65	217.36	218.97	218.53	217.83	217.13	215.85	218.07	214.87	216.52	219.34	218.69	216.76	219.18	220.02	216.23	217.54	215.58	220.26	217.24	218.34	218.51	220.55	216.49	219.95	213.23	217.79
208.51	208.06	205.84	207.73	206	206.37	209.27	207.65	209.16	207.41	208.03	208.33	210.15	208.84	209.83	209.29	206.08	208.18	211.54	208.46	205.87	207.39	208.21	207.38	204.75	209.61	212.47	206.65	203.62	203.63	207.57	204.03	207.77	206.19	208.16	210.4	207.72	210	208.21	207.5	211.79	208.22	205.88	204.87	209.29	210.07	205.65	208.04	208.24	207.43
202.24	204.48	201.78	203.33	201.8	200.74	200.86	202.51	202.06	199.47	201.92	202.34	202.36	201.66	202.51	201.54	202.67	203.21	202.74	203.38	204.6	201.36	201.74	203.54	202.58	204.95	202.63	201.01	199.35	203.5	201.89	203.87	203.81	204.11	203.53	203.5	204.88	199.64	202.35	202.8	201.55	202.51	206.34	200.61	201.72	201.97	205.81	202.55	198.81	201.09
209.93	211.55	213.83	211.01	206.47	209.23	208.04	210.01	213.07	207.05	205.04	207.73	209.44	207.48	209.09	210.8	209.09	207.62	209.35	206.66	210.03	210.73	209.04	207.54	209.67	210.2	208.46	204.75	208.85	209.49	210.65	209.15	208.51	212.5	210.43	209.61	208.56	211.1	210.56	207.97	209	208.66	208.8	209.18	208.51	206.38	207.45	210.92	210.06	208.95
211.31	212.3	210.71	211.01	211.87	210.86	212.56	213.79	211.21	212.25	212.18	212.59	207.77	210.97	210.63	211.83	211.49	209.17	211.8	211.21	213.66	212.13	212.42	213.67	213.95	209.49	210.22	212.28	210.04	209.44	209.8	213	210.71	212.34	212.15	213.29	212.5	213.21	210.52	206.93	208.47	208.89	212.69	213.44	210.51	211.17	211.23	211.34	212.25	214.32
197.45	195.18	195.76	193.83	194.37	196.07	192.79	192.96	195.93	194.96	196.9	196.56	198.8	194.5	199.03	196.7	195.07	196.32	196.97	195.88	195.1	197.62	200.2	195.05	192.2	192.51	198.83	195.5	194.91	197.38	193.61	198.91	196.77	193.63	196.5	196.38	195.42	195.33	196.63	195.78	192.86	196.93	194.74	194.6	195.95	193.83	193.78	196.18	195.82	193.9
205.44	201.02	204.16	206.09	202.6	203.93	202.78	202.65	202.48	204.36	207.43	204.99	204.75	205.21	204.6	205.13	206.34	202.18	204.07	202.1	201.16	205.36	204.34	205.31	204.03	199.65	203.43	206.37	202.3	206.33	203.42	203.73	205.58	205.44	204.73	203.5	208	206.56	204.77	203.72	205.14	204.51	206.95	204.8	200.89	204.25	206.8	206.8	203.63	203.57
205.02	203.03	203.26	202.52	202.8	201.35	206.22	202.87	202.35	200.65	206.03	204.07	205.57	202.49	203.36	205.01	201.83	200.59	203.58	202.24	202.13	202.33	203.11	204.69	201.6	198.02	201.25	200.4	202.5	203.04	201.5	201.52	200.25	201.65	201.73	203.41	205.93	203	202.08	201.63	200.92	202.2	203.64	203.23	201.7	203.76	201.77	201.57	201.9	198.67
211.13	207.53	209.31	206.72	212.34	207.89	206.09	206.85	206.09	207.16	206.12	211.06	211.02	207.32	206.61	207.79	205.13	209.14	211.12	205.34	206.07	207.95	206.35	206.88	208.41	208.09	207.7	208.49	208.72	211.4	207.6	207.23	212.62	210.59	211.13	205.93	207.61	206.47	206.17	212.23	209.02	210.83	207.16	210.88	209.56	206.39	210.41	208.65	210.98	209.31
202.36	199.79	200.53	205.73	197.23	201.55	202.85	203.39	204.38	205.71	201.9	204.56	202.94	201.5	204.58	204.37	203.02	203.19	204.52	205.03	201.61	200.87	200.12	204.27	203.86	200.94	200.66	202	202.08	201.75	199.59	203.1	200.39	204.26	202.71	201.53	205.02	200.11	199.35	203.79	203.67	200.42	201.57	202.11	203.47	201.4	202.59	201.65	202.93	198.19
194.15	195.72	193.21	193.37	192.05	200	194.86	194.11	191.88	193.53	195.12	193.87	193.97	193.96	193.7	195.76	193.82	195.41	196.91	193.89	192.78	194.79	194.77	195.39	198.06	196.27	197.04	197.1	194.97	195.2	194.29	193.74	196.94	194.73	196.18	196.03	192.74	197.96	195.61	195.12	194.49	195.47	195.57	195.13	197.07	194.42	195.29	197.64	195.98	199.48
218.48	216.21	217.14	217.92	216.29	215.22	218.81	216.9	216.45	217.6	214.8	218.91	217.49	218.19	216.53	215.07	214.96	220.19	216.48	217.79	216.81	219.44	217.27	218.26	217.36	215.62	217.72	218.31	219.46	214.93	215.69	216.91	214.2	214.91	218.4	219.13	215.02	218.63	214.45	217.78	213.86	216.7	217.47	215.01	216.76	216.77	219.5	212.98	220.51	217.69
211.04	213.29	212.2	211.96	214.15	213.23	211.13	213.5	213.55	214.84	213.38	215.12	212.01	209.5	209.56	211.73	213.15	211.4	215.83	212.68	212.4	210.78	212.1	213.34	215.45	212.03	213.57	213.34	214.13	209.72	211.89	209.57	211.49	214.53	210.82	213.2	212.87	213.66	211.67	213.91	209.95	213.27	211.04	213.15	209.49	212.48	211.59	212.82	213.2	213.27
212.89	210.56	210.76	208.51	210.91	210.34	209.22	212.05	209.61	207.88	209.87	209.14	210.07	208.4	209.59	207.38	211.6	208.82	208.14	206.77	211.45	209.85	208.53	211.32	209.02	209.12	209.69	210.33	206.73	207.7	207.33	208.97	209.73	210.07	206.31	209.61	209.53	206.48	209.11	206.7	210.36	210.68	208.9	209.42	207.81	207.01	210.63	209.25	209.42	207.78
212.24	210.81	209.86	211.74	210.13	217.06	210.49	212.02	212.99	213.02	212.17	213.31	215.9	212.19	209.17	207.66	211.31	209.48	212.25	210.91	213.38	213.4	213.77	211.8	209.37	209.76	213.46	211.38	210.18	210.98	212.43	209.94	211.65	211.17	213.45	210.33	212.57	210.13	208.82	211.62	210.86	213.02	213.42	209.9	208.87	210.31	212.54	212.25	213.89	211.13
210.79	209.78	206.48	206.14	212.55	210.45	205.47	208.95	208.16	210.12	207.65	208.62	207.52	208.78	207.94	206.03	208.16	208.97	207.96	209.87	210.72	209.17	210.71	210.54	207.05	206.08	209	208.99	209.01	208.02	211.25	208.96	211.76	208.75	211.19	208.9	207.04	209.47	208.99	207.38	207.99	208.06	207.39	207.4	209.35	206.7	209.41	210.94	213.55	205.19
214.04	213.45	215.04	210.89	213.66	213.8	212.39	214.5	215.68	213.49	214.26	210.19	213.49	212.8	209.77	209.28	215.27	209.73	211.35	212.34	212.63	215.25	214.7	213.26	214.43	213.17	212.21	209.73	210.96	212.18	212.82	214.04	214.99	213.53	214.28	213.83	214.71	213.75	212.48	214.14	213.01	213.29	213.29	216.75	211.19	212.89	209.91	214.56	213.75	211.99
218.85	219.17	216.62	217.1	218.55	217.42	217.67	218.88	218.55	218.1	216.81	215.99	217.06	222.26	215.67	219.64	218.17	218.14	217.25	217.32	220.99	214.5	215.37	219.64	216.88	215.87	217.8	216.43	218.81	215.58	216.43	216.48	214.5	219.44	216.28	218.83	213.77	218.71	219.17	217.5	216.15	217.48	217.12	219.24	218.09	215.83	216	221.25	219.63	218.46
202.55	208.83	206.48	206.15	206.23	208.95	204.77	207.64	208.82	206.25	205.45	203.36	206.62	207.1	207.9	206.94	210.53	207.67	205.27	205.47	207	208.53	204.02	207.87	207.9	205.34	206.44	204.27	208.63	206.57	207.1	204.86	207.35	204.81	206.9	206.52	207.29	206.79	205.97	209.25	207.86	204.91	206.64	205.8	205.45	201.71	204.96	205.7	204.49	206.18
202.2	203.66	203.78	201.7	205.64	205.69	202.05	204.7	205.58	206.4	198.37	206.13	204.04	202.37	204.15	204.55	200.44	201.24	207.06	204.88	205.61	204.09	205.04	203.13	203.94	202.69	206.73	203.3	199.85	205.42	205.58	203.76	204.91	203.53	203.29	203.42	206.53	204.09	204.87	201.17	203.71	202.95	204.56	207.92	202.96	205.76	204.55	201.11	201.63	204.09
195.8	194.71	198.85	192.98	195.22	193.83	196.13	191.65	196.1	196.01	195.84	196.52	196.13	199.71	197.54	192.48	196.97	196.09	194.56	194.37	194.93	193.75	192.65	193.76	195.88	198	193.61	195.42	195.85	193.52	194.13	196.81	197.96	198.86	197.35	196	194.54	192.31	194.34	197.4	195.08	193.99	192.95	195.72	192.78	193.67	195.93	197.73	196.76	195.49
212.33	214.26	212.23	210.53	209.41	210.17	212.2	211.42	212.61	215.55	213.62	211.13	213.94	213.67	213.44	213.13	211.53	212.46	213.16	210.27	212.99	209.49	214.57	210.93	215.57	210.43	210.66	211.57	213.93	211.89	211.79	211.96	211.3	209.74	212.57	210	211.43	210.9	213.59	210.05	208.15	212.21	210.29	211.59	211.5	212.58	209.88	209.96	211.34	212.44
[truncated: 150 more rows]
[truncated: 150 more columns]
