# Supplementary material for: Genetic dissection of main and epistatic effects of QTL based on augmented triple test cross design
Source: PLoS One. 2017 Dec 14;12(12):e0189054. doi: 10.1371/journal.pone.0189054 (PMC5730204; doi:10.1371/journal.pone.0189054)
Supplement: S6 Supporting Information — (ZIP) [file pone.0189054.s006.zip › z1_1300_0.8_10.csv]

204.54	205.47	203.84	204.86	205.24	204.08	204.38	204.97	204.29	204.87	203.59	204.82	204	204.68	205.12	205.34	204.72	203.57	204.58	204.69	205.67	204.42	204.38	204.67	203.61	205.24	204.16	204.66	205.67	204.61	204.39	204.47	205.02	205.31	204.6	204.02	204.17	204.13	204.87	205.17	204.58	204.76	204.61	205.68	204.58	204.35	203.93	204.22	203.97	204.7
207.75	208.02	207.69	208.08	208.59	207.76	205.62	207.84	207.17	207.67	208.51	207.89	208.23	206.7	209.2	208.2	207.39	207.81	207.2	207.43	207.9	207.7	208.64	208.82	208.3	207.72	207.41	205.23	206.89	207.41	207.13	207.14	207.29	208.29	208.35	207.65	208.71	207.69	207.87	207.21	207.91	208.51	207.17	206.93	207.61	207.84	207.07	206.94	207.8	207.73
202.01	202.37	202.66	202.55	202.95	201.91	202.06	203.3	203.43	202.76	202.19	203.17	202.8	202.87	202.7	203.38	202.39	203.08	202.88	203.3	201.11	202.27	203.06	203.24	202.88	202.59	202.23	201.61	203.92	201.48	203.36	203.18	202.73	202.23	203.08	203.63	203.18	202.05	203.08	202.15	202.85	202.43	202.26	202.32	201.99	201.85	202.63	204.25	203.31	201.46
218.11	218.26	218.45	217.25	217.97	218.95	217.22	217.4	217.1	216.86	217.48	217.09	217.51	217.59	218.84	218.33	217.17	216.96	217.15	217.07	217.55	216.78	217.93	217.03	217.08	217.88	217.05	217.5	217.51	216.94	217.39	217.44	218.68	218.73	218.48	217.92	218.61	218.58	217.46	217.66	217.46	217.18	219.45	217.63	217.73	217.03	218.39	217.67	219.8	217.48
209.95	209.71	209.42	209.71	207.98	209.9	208.05	209.64	209.65	210.3	210.17	208.47	209.83	210.14	208.51	209.56	209.36	208.65	209.41	209.18	209.44	210.37	209.44	209.58	209.75	210.31	209.61	209.61	209.66	209.29	209.75	209.42	209.24	208.94	209.18	209.97	209.56	210.21	209.63	209.02	209.05	209.7	209.83	209.72	209.84	209.63	209.94	209.75	210.18	209.41
216.71	217.97	217.73	217.67	215.93	215.08	216.06	216.35	215.41	216.51	217.49	216.91	216.54	215.49	217.19	217.48	217.52	217.25	217.32	218.24	217.56	217.54	217.15	217.46	215.94	216.82	216.94	217.74	216.4	216.67	217.66	217.94	217.03	217.54	216.52	216.75	217.4	217.61	216.3	216.58	216.48	216.08	216.89	217.32	217.4	216.01	217.13	216.93	217.99	217.08
211.94	213.01	211.76	211.87	212.04	212	212.35	211.58	211.44	212.3	211.16	211.96	211.99	211.5	212.92	212.64	210.62	211.44	212.25	211.35	212.38	212.4	212.17	212.52	211.44	211.82	212.43	212.23	212.43	211.3	211.51	211.84	211.59	212.86	212.48	211.4	212.56	210.3	210.5	211.73	212.17	212.27	211.48	211.59	211.17	211.88	212.65	210.99	212.01	212.47
200.22	199.57	200.44	199.99	199.18	200.12	200.38	200.68	200.38	200.7	200.15	198.64	199.75	199.48	199.86	200.24	200.22	200.57	200.55	200.54	200.67	200.41	200.05	199.84	199.53	199.93	200.52	198.76	199.34	198.43	199.89	200.06	199.67	199.57	200.58	200.19	200.77	201.23	200.15	200.88	199.55	199.42	201.22	200.42	201.05	199.66	200.65	199.39	199.87	200.23
207.58	208.35	207.34	208.63	208.55	208.14	207.69	207.85	208.74	206.85	208.36	208.12	207.85	208.22	208.61	208.78	208.2	206.55	208.09	208.28	207.46	207.79	208.18	207.52	207.93	207.76	207.57	207.8	206.58	207.75	208.4	208.76	207.96	207.06	209.29	207.26	208.02	207.8	207.5	208.65	207.86	207.73	207.89	207.67	208.11	207.08	208.51	208.32	207.05	206.78
199.13	198.99	199.4	200.24	199.83	199.82	199.31	199.6	200.79	199.34	199.54	199.35	198.81	199.27	200.47	199.43	199.36	200.22	199.92	198.48	198.47	200.02	201.1	199.23	198.82	198.69	199.96	198.21	200.69	200.49	199.62	200.23	199.21	199.82	197.83	199.6	200.95	199.92	200.04	200.28	200.08	199.98	200.16	200.03	199.8	199.42	199.71	199.09	199.25	198.96
209.62	210.37	208.59	208.83	210.03	208.7	208.9	209.34	210.9	209.66	209.84	209.54	210.05	209.19	210.04	209.13	208.82	208.9	209.75	210.14	209.45	209.1	208.54	208.66	209.84	209.31	209.02	211.78	210.16	209.48	209.21	209.4	210.53	210.55	208.98	209.43	209.1	208.87	209.61	209.53	210.23	209.54	210.35	209.18	209.25	209.4	209.14	209.48	209.94	209.01
208.68	208.89	208.79	209.24	208.43	209.06	210.34	208.14	209.45	208.64	210.03	209.02	209.29	208.9	209.17	209.05	207.97	209.01	208.13	208.38	209.49	208.13	208.87	209.17	208.14	208.61	209	208.25	208.53	207.98	208.47	210.22	209.78	208.78	209.01	208.85	208.63	209.38	209.98	207.39	209.9	209.87	209.59	208.79	209.44	208.24	210.06	209.08	208.93	208.58
201.17	200.31	201.55	200.98	201.5	201.23	201.53	201.76	199.9	200.97	201.49	202.26	202.24	199.98	200.97	201.4	200.77	201.09	201.14	200.67	200.16	202.3	201.21	201.7	201.35	199.88	201.05	201.62	202.12	201.77	200.79	201.65	200.75	200.53	201.52	201.08	202.01	201.42	201.11	200.7	200.61	201.55	200.95	202.35	202.08	200.62	200.82	200.26	200.76	201.05
199.22	199.23	199.79	199.98	199.73	198.19	198.75	199.11	199.16	198.97	199.69	198.17	199.29	199.66	197.7	199.39	199.8	198.81	200.5	199.77	199.28	199.44	199.05	198.78	199.29	199.09	199.03	198.87	198.98	199.69	199.43	199.59	198.71	200.31	199.2	199.07	200.27	198.88	199.62	197.77	199.1	199.68	199.94	199.29	198.92	199.81	199.74	199.93	199.57	199.45
208.3	208.46	209.72	208.39	208.36	209.12	208.5	208.81	207.84	208.33	209.24	208.08	209	208.39	209.33	208.68	208.57	208.74	208.44	208.65	207.36	208.71	208.47	207.68	208.96	209.03	209.19	208.62	208.16	208.99	208.33	208.75	207.57	210.4	208.24	209.68	209.14	207.76	208.64	208.2	208.74	208	208.13	208.72	207.3	208.86	209.25	209.16	207.61	208.55
202.46	201.95	202.41	202.71	203.39	203.18	204.16	203.76	202.32	201.89	205.03	204.31	203.1	202.99	203.42	203.21	203.67	203.18	203.66	202.57	203.38	202	202.98	203.54	202.56	203.42	203.97	202.82	202.59	203.19	202.79	201.89	203.16	202.47	202.52	203.63	201.94	202.72	203.09	203.93	203.89	201.85	203.68	203.11	202.97	203.12	204.5	202.18	203.18	203.21
209.42	209.23	208.33	209.27	208.44	209.04	208.75	208.7	209.19	208.72	208.03	208.31	209.16	208.14	208.58	208.86	209.3	209.26	208.99	209.16	209.65	208.95	208.87	208.89	209.68	208.45	207.97	208.97	208.81	207.85	208.91	210.07	208.39	208.67	208.92	207.94	208.83	207.93	208.9	209.59	208.72	208.83	208.97	208.29	209.35	207.84	209.83	208.43	208.52	209.48
217.6	217.15	218.63	218.2	216.55	219.24	217.33	215.28	217.36	217.61	216.23	217.79	217.08	217.64	217.9	218.08	217.57	218.54	216.71	219.58	218.09	217.67	217.72	217.59	217.9	217.83	217.92	218.3	217.51	216.96	217.88	217.79	216.32	217.48	217.55	218.73	217.09	217.36	217.06	218.44	218.52	219.86	217.6	218.53	216.45	217.2	217.34	218.07	218.27	217.36
204.59	204.78	204.53	203.85	204.81	204.99	204.95	204.65	203.75	204.14	204.49	205.44	203.25	205.26	205.14	205.16	204.72	203.74	204.63	204.62	204.66	205.32	204.61	205.14	205.22	204.6	204.26	205.06	205.42	205.14	204.95	205.14	204.24	205.02	204.5	205.24	204.3	204.47	204.62	204.43	204.61	205.76	204.8	205.13	205.02	204.23	203.84	204.56	204.86	204.17
212.29	212.35	211.35	211.4	210.71	211.31	210.79	211.7	210.72	210.5	211.73	212.27	211.03	211.67	211.28	212.21	211.34	211.67	212.15	211.31	211.78	212	211.05	211.77	211.34	212.66	212.38	212.27	212.39	211.44	210.88	210.83	210.25	211.84	212	213.35	212.26	211.13	210.87	212.04	212.08	211.2	212.86	211.67	211.33	212.09	211.47	210.68	211.75	211.15
199.81	200.72	200.75	201.34	200.84	200.15	199.63	201.26	200.31	200.51	200.86	200.29	200.34	200.62	199.8	199.84	200.11	200.21	200.61	201.04	200.71	199.87	200.92	199.95	200.65	201.36	200.72	201.42	200.12	199.71	200.22	201.32	200.45	200.38	199.8	200.61	200.75	200.93	200.31	200.58	201.04	200.93	200.39	200.22	199.65	201.43	200.77	200.87	200.67	199.09
195.34	195.22	196.63	194.91	194.58	194.92	194.07	194.52	194.92	194.34	195.86	195.2	195.45	195.94	194.69	195.61	195.34	194.42	194.62	195.28	195.42	195.42	195.11	195.3	195.5	195.19	194.59	195.21	195.99	195.03	195.05	196.22	195.08	196.31	195.84	195.16	195.55	195.61	194.61	194.79	195.78	195.28	194.34	194.72	195.1	195.91	195.75	195.8	194.89	194.77
213.84	213.49	214.01	214.18	213.86	213.13	213.45	213.67	214.13	212.45	214.28	213.09	213.88	214.47	213.88	213.63	214.19	213.77	213.15	213.6	213.4	213.8	212.88	214.44	214.61	213.49	213.78	214.28	213.34	213.43	213.52	213.51	214.85	214.7	213.6	213.42	214.62	213.12	213.35	213.2	212.72	214.01	212.82	214.72	213.53	214.16	213.12	213.93	214.31	214.24
202.94	204.86	203.7	204.18	203.2	203.03	204.53	203.07	203.21	203.44	203.34	203.56	203.03	203.54	203.28	203.38	204.49	203.16	203.85	203.79	203.61	202.51	203.08	203.99	204.47	203.66	204.67	203.93	203.86	204	203.42	203.33	202.23	203.89	204.39	203.42	203.13	203.37	202.9	202.85	203.49	203.36	203.08	203.86	203.1	203.83	204.9	202.64	203.15	203.75
208.13	207.71	207.55	207.96	207.57	208.28	208.41	208.64	206.42	208.14	207.56	206.92	208.14	208.02	207.99	207.86	207.93	207.3	208.6	207.42	206.89	207.55	207.39	207.1	207.27	207.54	208.16	207.43	207.48	207.26	208.28	206.2	207.57	206.91	207.84	206.93	207.74	208.46	207.97	209.27	208.23	207.31	207.07	208.98	207.27	206.46	208.32	207.97	207.14	207.96
209.84	209.04	209.84	208.37	209.59	209.5	209.48	210.12	208.93	210.33	210.12	209.57	208.67	209.87	209.72	209.74	209.44	210.37	210.13	210.34	209.27	209.9	210.21	209.28	209.07	208.95	209.75	209.1	209.85	209.57	209.57	209.11	210.53	208.11	209.63	209.87	210.02	209.6	209.36	210.34	209.82	209.31	208.48	210.61	211.04	209.68	210.53	210.58	210.02	209.34
206.32	204.4	206.83	204.66	206.71	206.24	206.52	205.1	204.46	205.86	206.2	205.89	205.48	205.66	205.05	206.03	204.9	204.59	205.8	204.88	206.23	206.93	205.65	205.38	205.16	206.36	206.11	205	205.95	205.58	205.58	205.5	205.48	206.28	205.22	205.82	206.55	205.73	206.77	206.65	204.82	205.92	206.12	205.73	205.22	204.95	206.47	206.3	205.24	206.52
202.49	204.18	203.41	202.54	202.15	202.93	202.84	201.99	202.8	202.97	203.33	203.63	202.55	203.67	203.2	203.51	203.41	204.11	203.24	203.03	203.38	202.49	202.08	202.87	202.25	203.18	202.85	202.89	202.61	203.22	204.05	202.55	202.46	203.55	203.28	203.75	203.11	203.14	202.24	202.02	203.61	203.31	203.32	204.02	202.28	203.59	203.3	201.94	202.99	202.33
204.52	204.94	204.55	204.92	204.39	204.29	204.66	204.65	205.03	205.36	204.69	203.99	204.94	205.26	205.74	205.31	204.09	204.97	204.39	205.38	203.92	204.71	204.24	203.68	204.6	205.7	205.19	204.98	205.36	204.22	205.07	205.22	204.86	204.56	204.92	203.73	204.76	204.91	205.58	204.73	204.69	204.14	204.88	204.59	204.06	204.96	204.92	204.73	204.81	204.65
204.46	203.88	204.65	204.62	204.17	204.25	203.64	204.01	203.93	204.14	203.43	203.96	204.72	203.64	203.07	204.05	204.25	203.51	204.5	204.68	203.24	203.58	202.93	204.28	202.57	204.64	205.24	203.81	203.21	203.73	204.26	204.14	204.53	203.62	203.91	202.5	203.55	203.99	204.97	203.8	205.19	204.65	203.99	204.73	204.77	203.31	203.76	204.55	204.63	204.91
208.13	207.89	207.95	207.87	207.57	208.17	208.16	206.88	206.84	207.54	207.89	208.34	208.54	207.95	207.44	208.71	206.8	207.66	208.69	207.49	207.21	208.07	207.59	207.6	207.57	207.69	208.88	207.99	208.92	207.72	207.56	207.28	207.33	208.67	207.06	208.59	206.15	207.52	208.04	207.52	208.12	206.53	207.99	207.57	208.28	207.85	208	207.06	207.9	208.06
211.9	212.69	211.34	212.79	211.37	211.76	212.49	212.65	212.09	213.21	211.78	210.29	212.25	211.86	211.84	212.02	211.83	211.99	211.23	212.19	212.98	210.65	212.29	212.65	211.91	211.36	211.43	213.13	211.31	213	211.75	211.78	212.79	212.93	211.98	211.43	211.87	210.59	211.83	212.43	211.98	211.02	210.62	211.56	210.85	212.34	212.28	211.94	211.66	212.13
212.13	212.19	210.25	211.42	211.44	211.16	211.33	211.06	210.8	212.33	211.93	212.2	211.4	211.66	211.52	210.89	210.68	212	212.72	211.67	211.03	211.53	211.48	211.2	211.32	212.73	211.9	212.15	211.1	211.32	211.25	210.88	211.66	210.13	210.82	211.92	211.96	211.59	211.84	212.99	210.29	212.95	211.27	213.22	212.1	212.32	211.33	211.5	211.62	211.86
212.57	212.27	212.29	213.31	212.08	212.85	214.4	212.58	213.04	212.79	212.19	211.92	213.11	212.73	213.64	212.7	212.68	212.59	214.38	213.48	212.59	213.34	213.44	212.19	212.74	212.82	213.14	212.56	213.81	213.27	212.57	213.09	214.07	212.43	212.59	213.27	212.83	212.92	213.05	212.04	213.47	213.73	213.02	213.48	213.72	213.2	213.01	212.91	214.05	213.01
194.39	194.04	196.1	193.93	194.53	194.96	195.02	195.29	195.67	195.96	196.57	194.99	194.63	195.49	195.23	195.41	196.53	195.63	194.37	194.53	195.4	196.45	194.94	196	196.91	195.17	195.47	195.42	196.66	195.17	196.61	194.88	195.37	194.83	195.19	195.81	195.69	195.43	195.21	194.78	195.47	195.65	195.59	195.66	194.54	194.13	196.11	194.86	194.06	196.74
208.38	208.63	209.15	209.5	208.95	209.51	209.15	208.6	208.7	208.57	209.36	209.55	208.66	209.79	208.54	208	208.55	208.02	208.6	208.5	208.84	208.66	208.9	209.28	208.27	210.21	207.87	209.12	209.4	208.54	209.11	210.27	209.48	208.79	208.48	208.44	209.71	209.09	209.21	209.96	208.22	209.72	208.87	209.29	208.68	208.82	208.68	208.06	208.28	209.41
203.26	202.78	203.13	203.08	202.94	203.38	202.55	202.44	202.33	203.18	203.43	202.8	204.32	203.36	203.26	203.82	202.66	203.74	203.09	203.84	202.38	203.63	203.5	203.85	202.39	203.18	202.65	203.03	201.74	202.04	203.09	202.56	202.61	202.16	202.82	203.8	203.44	202.99	203.01	202.66	203.64	202.95	202.68	202.46	203.64	202.45	203.41	202.61	203.57	203.43
209.06	209.22	209.07	209.77	210.24	209.73	209.44	209.42	209.58	209.78	209.28	208.8	209.58	209.07	209.92	209.63	209.51	209.22	210.17	209.23	211.32	209.17	210.09	209.78	210.06	209.25	209.95	210.39	208.64	209.68	209.53	210.36	210.22	209.35	210.58	208.82	209.09	208.57	210.08	210.08	209.5	209.86	208.79	210.01	209.78	209.89	208.93	209.18	207.76	208.71
208.4	208.19	207.92	208.92	208.44	208.73	207.85	207.39	209.13	208.84	208.68	210.18	209.82	210.14	209.2	209.44	209.05	208.82	209.85	210.5	209.12	209.6	208.25	209.63	209.87	208.29	208.23	208.13	207.67	208.83	209.25	207.8	209.45	208.5	208.37	209.28	208.56	209.67	208.58	208.88	208.09	208.74	209.34	208.6	209.31	208.46	207.96	208.12	208.64	209.53
200.55	202.17	201.51	201.34	200.16	201.45	200.95	200.52	201.64	201.93	200.84	201.43	201.76	201.11	200.45	201.14	199.94	201.39	201.12	201.37	201.1	201.44	202.02	201.08	200.26	201.14	201.35	202.13	200.83	200.74	201.22	201.44	202.08	200.87	200.59	202.24	200.69	200.69	202	201.24	201.26	202.01	201.6	200.42	201.64	201.37	201.38	200.8	200.72	200.46
211.19	211.03	212.32	210.71	211.75	212.62	211.12	211.93	211.45	212.37	212.25	211.58	213.41	211.28	210.68	212.53	211.62	211.44	212	212.09	212.67	210.88	212.06	211.78	212.15	211.17	211.64	212.22	211.18	212.49	212.74	210.58	211.91	212.74	210.89	211.95	210.62	211.92	212.08	211.55	212.09	211.46	211.44	211.92	211.58	212.12	212.33	211.5	210.28	211.31
201.03	200.99	201.88	200.65	201.3	202.26	200.65	200.42	200.38	201.51	201.55	200.6	201.37	201.22	200.78	200.8	200.7	200.8	201.03	199.61	201.88	201.22	201.24	201.71	201.32	200.88	201.39	200.5	202.13	200.5	201.1	200.33	202.08	200.91	201.66	201.16	201.73	201.22	201.15	200.52	201.13	201.71	200.59	200.52	201.15	202.13	200.83	200.29	202.69	200.5
208.05	207.5	207.96	208.39	208.37	208.95	207.51	208.25	208.69	207.41	207.37	207.99	208.22	207.94	207.75	208.9	208.33	208.71	207.91	208.01	209.15	208.88	207.65	209.58	207.85	208.48	208.27	208.4	208.93	209.03	208.8	208.79	209.24	209.12	208.83	208.05	208.47	208.83	207.69	209.15	209.09	208.53	207.44	208.76	207.04	208.35	209.59	209.31	206.64	208.53
212.15	211.64	210.52	212.71	211.27	211.61	210.51	212.06	211.2	212.27	212	211.66	212.98	212.45	212.27	211.96	212.09	211.75	211.98	211.38	211.48	212.02	211.39	212.25	211.47	211.76	211.85	212.97	211.57	211.27	211.71	211.46	210.54	212.06	211.85	210.29	211.95	211.97	211.48	211.5	211.68	212.49	210.7	210.4	212.34	211.53	210.35	211.73	210.84	211.42
202.92	203.81	203.59	203.22	202.64	203.17	203.11	203.61	203.52	202.9	203.28	204.06	203.02	204.21	203	203.78	203.5	203.94	202.38	203.82	202.7	202.99	203.04	203.25	202.3	202.44	203.53	203.78	202.15	203.54	202.38	202.27	203.96	203.15	202.72	203.12	203.8	202.19	202.88	202.54	203.25	202.65	203.49	203.89	203.22	203.24	203.1	203.25	202.92	202.82
203.87	203.5	204.42	202.07	203.53	203.78	204.5	203.31	204.17	203.12	203.97	203.9	204.14	204.11	203.95	203.61	203.82	203.29	203.65	203.91	204.73	204.61	204.77	204.48	204.1	204.36	205.03	203.28	202.57	202.75	203.19	203.7	204.48	203.07	203.08	203.83	204.62	204.24	204.03	203.74	203.25	202.75	202.42	202.5	203.64	202.59	204.93	203.03	203.52	202.66
212.06	210.87	211.8	210.9	212.19	212.03	212.69	212.52	212.3	212.4	211.75	210.96	211.48	210.88	211.7	212.41	212.33	212.59	212.09	211.23	212.49	210.02	212.26	210.76	211.72	212.43	212.08	212.5	212.93	211.93	211.39	213.4	210.59	211.22	210.84	211.49	212.19	210.59	211.7	211.22	213.07	211.35	211.9	211	211.64	212.05	210.86	211.52	210.95	211.72
206.57	206.8	206.02	206.78	207.65	206.09	207.53	205.3	207.1	206.02	207.53	206.85	205.53	206.95	205.9	206.95	207.43	205.74	205.68	206.79	206.13	205.92	205.31	205.84	206.15	206.94	205.9	206.6	206.24	207.06	206.85	207.39	207.14	205.23	206.28	206.72	206.02	206.96	207.54	205.6	207.07	205.08	206.3	205.93	206.04	207.03	206.84	205.62	206.37	206.48
198.89	198.91	199.07	199.85	198.83	198.79	199.47	200.14	199.83	200.64	198.98	199.72	199.45	199.11	199.76	200.18	199.65	199.73	199.78	198.79	200.27	199.48	199.24	199.13	199.75	199.36	200.06	199.54	199.4	198.78	198.66	200.57	200.32	200.11	198.67	199.21	200.27	199.71	199.51	199.34	199.49	199.93	199.75	199.78	198.79	199.54	199.81	200.03	197.99	200.58
216.64	216.79	216.35	217.35	216.51	217.47	216.58	217.67	216.86	216.09	217.22	217.83	217.18	218.15	216.35	217.19	217.5	217.24	217.37	217.11	217.9	216.88	217.18	217.13	218.1	216.31	217.5	217.29	218	217.51	217.91	217.7	216.24	217.25	216.48	216.29	217.78	215.5	216.63	217.12	216.67	216.78	217.04	216.69	216.75	217.21	217.41	217.71	217.37	218.2
195.37	195.2	195.64	195.87	194.95	195.32	195.37	195.17	196.19	195.13	194.77	194.71	195.68	194.97	194.7	194.78	195.44	193.8	195.5	195.45	194.67	195.33	194.89	194.92	194.86	195.4	194.24	195.19	194.93	194.7	195.61	195.37	195.19	194.43	195.1	195.35	196.15	195.43	194.6	196.34	194.42	195.6	195.56	195.98	194.77	195.3	195.1	194.63	195.21	194.1
204.86	206.72	205.77	207.04	206.21	206.38	206.22	206.7	206.26	206.8	206.34	206.1	206.91	206.28	206.59	206.7	206.66	206.84	206.75	206.25	206.4	206.09	206.14	206.85	205.45	206.42	206.9	207.22	206.54	206.62	206.9	206.17	207.08	207.32	206.28	206.49	206.08	206.61	206.05	206.39	207.06	206.34	206.81	205.91	207.21	207.02	206.54	206.91	207.08	207.31
195.65	194.16	195.41	195.86	194.83	195.49	195.28	195.05	196.19	194.07	195.16	194.16	193.69	196	194.66	195.56	196.44	194.93	194.47	195.25	194.99	196.43	195.14	195.9	195.21	195.73	196.46	195.12	194.56	195.52	194.74	194.54	195.73	194.95	194.56	195.03	194.55	195.66	196.69	195.93	195.15	196.16	195.16	195.4	195.51	195.49	195.86	195.08	195.71	195.01
215.75	216.96	217.17	216.07	216.83	217.77	216.09	217.88	218.19	217.69	217.52	216.99	217.49	217.5	216.73	215.86	216.51	218.32	217.4	217.06	216.99	216.88	218.38	216.79	216.78	215.93	218.11	217.13	217.23	217.04	218.15	217.11	217.27	216.36	216.51	216.04	216.63	217.6	216.64	217.55	217.42	217.21	216.63	217.87	217.42	217.41	217.16	217.8	216.92	216.97
211.61	212.45	211.39	211.05	212.42	211.03	211.15	211.1	211.03	212.96	211.17	210.26	210.97	211.66	212.92	211.32	211.56	211.78	212.32	211.28	211.87	211.66	211.22	211.86	211.97	210.8	212.09	210.77	211	211.79	212.18	210.38	211.71	211.06	211.21	212.1	210.9	211.2	211.33	210.94	211.54	210.83	211.34	211.88	210.2	211.84	211.06	211.75	211.94	212.25
195.18	193.41	193.44	194.26	194.76	194.16	194.86	193.58	193.75	194.5	193.86	195.13	195.09	193.69	195.06	194.44	194.36	194.05	193.38	194.22	193.5	194.38	194.05	194.81	195.4	193.52	193.22	195.07	194.13	194.06	195.09	193.96	194.22	194.13	192.91	193.79	195.23	194.04	193.58	194.49	194.69	193.74	194.21	195.13	194.87	193.24	193.64	193.38	194.32	193.52
207.9	207.63	209.45	208.87	208.19	208.34	209.48	209.25	209.55	207.78	208.07	208.93	208.03	208.97	208.79	209.79	208.68	207.87	209.46	209.47	209.16	208.41	207.82	208.52	209.46	208.57	208.23	208.51	208.76	208.2	208.41	209.12	208.89	209.14	208.46	208.63	208.37	209.61	208.76	208.92	208.6	208.96	209.28	208.9	208.01	209.14	209.01	207.98	208.11	209.33
212.34	212.5	212.69	211.56	211.47	213.1	213.43	212.28	211.91	211.47	212.47	212.65	212.44	212.3	212.85	212.48	213.06	211.93	213.23	212.29	213.28	211.81	213.72	212.7	213.41	211.84	213	212.71	212.82	211.82	211.88	212.16	212.29	212.37	212.38	211.53	211.35	212.09	212.1	212.37	213.58	212.72	212.6	211.89	213.11	210.59	211.65	212.66	211.71	212.42
205.24	205.18	206.03	204.88	204.98	206.43	205.74	205.42	205.97	205.69	204.08	206.56	204.59	205.09	205.49	204.85	205.51	205.68	205.41	204.78	206.92	206.79	205.06	205.67	204.99	204.82	205.2	204.96	205.83	206.06	205.96	205.15	205.33	206.4	205.89	205.64	205.84	205.27	205.44	205.06	205.42	205.68	205.93	204.71	206.11	205.67	204.54	205.04	205.8	205.57
207.93	208.02	207.25	207.68	208.07	207.31	207.47	207.41	207.02	207.16	208.15	208.76	207.2	207.78	207.31	207.7	206.89	208.11	207.29	208.12	208.23	207.76	208.01	206.48	208.07	208.01	207.21	208.23	206.73	208.03	208.53	207.36	207.93	208.19	208.34	207.27	207.59	207.91	208.2	207.94	208.29	207.92	207.21	206.57	208.52	207.98	207.62	206.74	208.18	206.66
216.61	216.17	216.98	216.8	215.55	217.13	216.76	216.82	217.14	218.03	215.79	216.89	217.35	216.99	217.48	216.95	215.43	217.74	216.7	216.59	216.34	215.94	217.75	216.53	216.62	215.87	216.84	217.6	216.78	217.39	218.03	216.06	216.63	217.83	216.82	216.2	215.82	217.66	218.64	217.37	216.38	216.94	217.16	216.61	218.02	216.51	216.83	217.07	217.29	217.42
211.19	211.51	213.15	211.71	213.12	211.47	211.94	211.68	211.61	211.36	211.57	211.07	211.52	212.67	212.09	212.32	212.06	212.67	212.35	211.78	211.85	210.81	212.42	211.49	212.11	212.68	212.82	211.9	212.09	211.11	211.33	211.87	211.77	211.91	211.65	211.51	211.96	212.13	212.38	211.35	211.98	210.89	212.06	211.23	211.24	212.8	211.99	210.68	211.37	211.52
203.8	203.83	204.56	203.58	205.38	204.46	204.64	203.55	206.09	206.1	205.32	205.86	205.98	205.43	203.17	204.52	203.52	204.98	205.33	202.9	205.37	205.01	204.57	203.69	205.61	203.1	204.72	204.06	204.48	203.71	205.08	204.68	204.68	204.85	205.21	205.39	204.7	204.22	205.04	203.79	204.24	204.88	204.44	203.75	204.32	204.28	205.29	204.75	204.93	204.61
199.61	201.13	200.82	200.13	200.27	201.09	200.47	200.15	199.97	200.55	199.21	200.64	200.28	201.77	199.04	200.17	199.96	199.68	200.24	200.26	200.97	200.07	200.42	200.67	199.46	199.53	199.89	200.6	200.33	199.8	200.37	200.26	199.78	200.38	200.11	200.85	200.34	199.99	200.53	200.2	200.28	199.8	200.69	200.8	200.76	200.1	200.35	200.57	200.43	201.33
210.97	212.34	212.16	212.26	212.85	212.07	211.98	210.82	212.33	212.24	212.49	211.71	211.19	210.15	212.08	211.8	211.83	212.42	210.93	211.58	212.84	211.25	212.03	212.14	211.68	211.18	211.95	211.72	212.74	211.79	212.17	212.35	212.89	212.28	212.6	211.98	212	212.03	212.7	212.43	211.7	211.86	211.27	211.63	210.52	212.16	211.33	211.62	212.2	211.54
211.81	211.66	211.81	210.82	210.92	211.28	212.29	210.26	212.07	211.85	210.83	211.65	211.69	211.12	211.95	211.8	211.73	211.73	211.85	211.3	211.68	211.58	211.92	211.31	211.79	212.45	211.94	211.6	211.29	212.77	212.18	212	211.72	211.72	212.04	211.57	211.34	212.37	210.52	210.69	211.69	212.08	211.79	211.67	211.4	211.82	210.92	211.72	212.37	210.24
207.4	207.06	207.5	207.71	207.62	208.02	207.29	208.07	208.78	208.57	207.48	207.42	207.58	208.21	208.15	208.57	207.9	207.84	208.18	209.38	207.09	206.76	207.03	208.08	207.3	207.91	207.58	207.77	207.34	207.95	207.07	207.37	208.43	207.85	207.38	206.62	208.15	209.22	207.57	207.81	207.68	207.77	207.78	207.17	207.58	208.5	206.59	208.57	207.45	208.2
211.46	212.35	211.05	212	212.79	211.4	212.41	212.14	211.8	211.5	211.16	210.97	211.63	212.23	212.08	210.66	211.73	212.5	211.53	211.93	211.62	211.38	209.98	214.16	210.83	212.57	212.53	211.49	211.05	211.64	211.21	211.45	211.93	211.83	211.76	212.22	211.2	211.2	211.61	210.9	212.34	213.36	211.02	212.15	212.5	211.62	211.75	211.11	212.02	212.04
209.51	210.18	208.94	208.67	208.17	208.72	209.09	209.08	207.52	207.79	208.35	208.85	209.02	209.07	209.35	208.47	208.76	209.82	208.96	210.03	210	207.82	208.78	208.39	207.89	208.19	209.44	208.72	208.73	207.98	208.87	208.85	208.71	208.22	209.67	208.97	209.74	209.61	208.32	209.3	210.22	208.57	209.07	208.39	208.61	209.18	208.68	209.44	209.23	207.89
202.16	204	201.52	202.5	201.78	202.82	203.26	202.33	200.75	203.06	202.51	202.99	202.96	203.45	203.57	201.64	202.8	202.38	202.9	201.84	202.58	203.08	202.91	203.39	202.01	203.01	203.08	202.46	202.13	202.86	203.02	202.77	202.03	201.47	202.16	203.33	203.07	202.43	203.74	202.8	202.43	201.85	202.92	201.45	201.85	202.05	203.62	202.75	202.12	202.13
212.37	211.34	211.54	212.68	210.51	212.11	211.2	212.2	210.79	210.32	212.49	211.63	212.31	212.86	210.5	211.73	212.35	211.19	211.76	210.84	211.57	212.36	211.9	210.5	211.44	211.64	212.19	211.29	211.52	211.67	211.7	212.06	211.44	211.22	210.87	212.36	211.95	211.01	211.34	211.44	211.36	211.49	211.2	211.76	212.21	211.45	211.08	210.74	210.76	210.78
203.55	203.39	203.14	204.18	204.14	203.39	203.48	203.52	203.3	203.03	202.17	203.45	202.91	203.09	203.91	203.7	203.21	202.91	202.87	203.39	203.16	202.95	203.62	203.31	201.68	202.74	203.33	202.93	202.87	203.66	203.81	203.52	203.92	202.76	203.64	204.29	203.03	203.14	202.36	203.87	202.59	203.9	202.71	203.15	203.33	203.02	203.31	202.15	204.12	203.41
200.51	201.15	201.91	202.26	201.23	201.31	201.5	201.45	202.47	201.18	200.52	200.69	200.46	200.91	201.96	200.67	202.31	202.36	200.22	201.6	200.92	201.57	201.08	200.89	201.4	201.72	200.92	200.27	201.47	201.03	201.79	201.9	200.85	200.72	201.38	200.2	200.48	201.58	200.45	201.92	201.08	201.28	201.46	201.11	200.78	200.16	200.93	200.88	201.46	199.84
208.3	208.13	208.06	208.43	207.24	208.14	208.56	207.89	208.72	208.64	208.72	208.89	207.65	208.5	209.1	208.65	208.21	208.21	208.09	208.51	209.15	207.98	209.04	208.25	208.61	209.16	208.54	208.61	208.17	208.36	208.67	208.95	207.67	209.2	208.82	208.25	208.76	208.34	208.76	208.95	208.51	209.36	209.37	207.53	207.69	210.04	208.75	208.68	209.48	209.05
208.98	210.04	208.42	208.1	209.58	208.16	207.66	209.03	207.9	208.34	208.43	209.12	207.92	208.2	208.89	208.61	209.78	209.5	208.21	207.33	209.27	209.19	208.02	209.01	208.41	208.17	208.3	208.55	208.66	207.66	208.62	209.19	208.65	209.25	209.14	209.06	209.24	209.17	207.45	208.52	208.24	209.31	207.84	208.24	209.72	209.12	208.48	209.12	207.81	208.29
203.16	203.6	203.62	204.22	203.17	203.62	202.88	202.42	204.31	203.67	204.09	204.58	203.49	202.25	203.1	204.11	203.71	204.22	202.23	202.98	203.59	203.37	204.4	204.26	203.66	203.91	202.74	203.49	203.93	204.44	204.56	204.04	204.68	203.46	203.8	203.96	203.78	204.34	202.59	203.94	202.73	203.66	204.04	203.23	204.7	204.16	203.67	204.16	204.55	202.78
209.41	210.46	209.22	209.07	208.73	209.46	208.12	209.64	209.37	209.13	209.17	209.28	210.08	210.43	208.64	208.77	210.07	210.15	209.84	209.52	209.42	209.23	209.7	209.41	208.68	210.14	209.35	209.44	210.34	209.56	210.28	210.24	208.55	209.14	209.57	210.34	208.85	209.83	210.09	209.33	209.31	208.57	210.35	209.74	210.21	209.55	208.92	209.87	209.84	209.49
213.14	212.56	212.85	212.73	213.33	213	212.49	213.04	213.23	212.15	212.15	211.62	213.06	212.09	212.84	213.05	213.15	212.55	213.12	211.39	212.35	211.59	212.57	211.81	212.78	211.9	211.39	213.76	213.3	212.09	212.7	213.71	212.35	213.96	211.76	211.38	211.7	212.44	211.21	213.39	213.04	212.26	211.62	211.97	212.04	212.64	213.02	212.63	212.64	213.74
209.48	209.62	209.33	209.53	210.11	209.76	209.36	210.11	210.08	209.32	211.33	208.69	210.49	210.01	210.18	208.96	210.02	209.58	209.44	208.81	209.6	209.57	209.79	208.82	208.86	209.73	209.55	208.95	209.45	210.2	209.09	210.05	209.04	209.7	209.11	209.76	209.25	209.12	210.07	209.43	209.09	211.49	210.28	209.81	209.74	209.9	209.08	209.41	208.74	210.16
203.33	203	203.07	203.81	203.1	202.59	203.25	202.3	203.45	204.07	203.43	203.13	203.89	203.47	201.53	203.88	202.32	204.58	203.42	203.98	203.14	202.4	203.29	203.38	204.66	202.08	203.71	202.37	203.55	203.53	204.2	204.3	203.41	203.7	202.71	203.73	204.55	202.25	203.5	202.45	203.46	202.42	203.5	203.08	204.08	202.94	202.4	202.9	203.35	203.42
212.5	211.66	210.31	212.31	212.19	212.19	210.81	212.96	212.64	210.63	210.7	210.62	211.81	211.64	212.81	209.66	211.49	212.28	211.57	211.47	210.88	212.19	212.25	212.64	212.11	210.45	211.87	212.63	211.18	211.18	210.57	213.18	210.91	211.17	211.27	211.56	211.59	212.21	212.36	212.89	211.07	212.16	211.9	210.94	212.32	212.38	212.33	212.35	212.21	211.25
202.82	203.44	203.32	204.04	203.16	202.48	202.51	203.74	203	203.93	203.3	203.03	202.58	202.88	204.09	204.06	205.14	203.01	203.44	203.15	203.59	203.01	203.38	203.95	203.37	202.43	203.11	203.27	203.04	203.33	202.51	204.78	203.13	202.76	203.14	202.96	203.77	203.37	203.57	203.4	203.29	203.53	203.64	203.38	202.44	202.94	202.59	202.95	203.43	202.04
194.61	195.33	194.04	194.26	193.55	195.03	194.99	192.68	193.88	193.83	194.96	194.7	195.12	194.51	194.94	194.68	193.66	194.33	194.13	193.21	194.06	194.05	194.31	194.55	194.05	195.32	193.76	194.68	194.23	193.74	195.58	194.02	195.12	193.66	194.83	193.47	193.67	194.54	193.93	194.27	194.06	194.38	193.61	194.19	195.04	193.48	194.11	194.46	193.34	194.2
212.96	211.94	210.86	212.02	210.78	212.14	210.68	212.06	212.37	212.06	211.59	211.56	211.77	212.55	211.08	210.82	211.08	211.75	211.51	211.75	211.95	211.11	211	210.91	211.29	210.25	212.04	211.98	211.53	210.95	210.98	212.29	210.57	210.46	212.05	212.22	211.24	212.33	211.09	211.78	210.86	212.29	212.19	212.62	211.4	211.53	211.17	211.05	210.69	211.95
213.5	214.21	214.35	212.65	213.63	212.83	212.13	212.92	213.17	212.6	212.28	212.45	211.98	213.98	212.97	213.32	212.61	212.82	212.23	212.92	212.65	212.46	212.9	213.32	213.35	213.44	213.1	212.87	213.44	214.72	213.99	213.05	213.69	213.97	213.98	213.08	212.93	213.14	212.61	213.01	214.54	213.12	211.92	213.37	212.43	213.76	214.16	211.75	212.58	211.87
208.17	207.06	207.83	207.97	207.7	207.8	207.96	207.31	208.91	208.33	207.82	206.74	207.33	207.79	207.34	207.77	207.58	208.44	207.16	207.61	208.16	208.79	208.57	207.77	208.53	207.63	208.16	207.21	207.47	207.57	208.58	207.95	208.28	207.46	208.71	206.65	208.04	208.38	208.71	208.13	207.48	207.18	208.67	207.5	208.64	208.86	207.26	208.21	208.2	208.03
205.1	204.36	204.21	204.18	204.66	203.17	205.12	204.72	204.3	204.51	203.57	203.92	203.71	203.74	202.97	203.75	204.81	205.36	204.99	203.85	203.89	204.1	205.11	202.93	203.74	203.84	203.37	204.89	204.46	204.65	203.59	204.6	204.18	204.65	204.22	203.87	203.42	203.99	204.49	204.29	203.48	203.94	203.97	204.99	203.74	205.44	203.5	203.61	204.24	203.78
208.04	209.4	207.12	207.94	207.75	207.97	206.46	207.02	207.87	207.61	207.39	208.21	208.64	207.86	206.82	208.07	208.72	207.79	207.77	207.8	207.49	207.72	207.53	207.6	208.66	207.45	207.62	207.15	207.31	207.19	208.58	208.32	208.79	207.39	208.92	206.72	207.35	207.51	207.1	208.24	207.97	207.69	207.89	207.5	208.19	207.03	207.49	208.02	208.73	207.52
208.31	208.36	208.21	207.52	207.88	207.9	206.54	207.33	207.83	206.78	207.67	207.71	207.46	207.17	208.08	208.16	208.17	206.65	208.05	209.2	207.58	207.77	207.48	207.67	208.83	207.92	207.61	208.02	209.41	207.7	208.28	207.36	208.53	207.95	207.48	208.69	207.37	207.27	209.03	208.38	207.91	207.97	208.41	207.87	207.62	207.96	207.8	208.37	207.03	208.7
211.79	211.57	211.34	211.48	210.82	211.24	210.49	212.12	211.41	210.53	212.97	210.9	211.43	211.23	212.71	211.85	211.94	211.77	211.42	210.79	212.03	212.45	212.06	211.2	212.16	211.72	212	211.7	210.54	211.58	211.31	210.96	209.88	212.04	211.83	211.19	211.12	211.6	211.33	212.11	210.94	212.16	212.13	212.46	212.25	212.24	212	210.86	212.09	210.91
203.61	203.19	204.27	203.62	203.35	204.12	203.47	204.05	203.38	203.01	203.84	202.61	202.45	204.14	203.03	203.81	203.89	203.05	203.93	203.35	204.37	203.91	203.73	203.09	203.23	203.95	203.23	203.76	202.84	203.06	203.81	203.48	202.57	203.29	203.05	204.15	203.43	203.84	203.69	203.02	203.63	203.38	203.86	203	204.04	203.69	204.25	204.59	202.93	203.65
204.32	204.56	203.58	203.25	203.89	203.16	203.49	204.53	204.33	203.8	205.03	204.48	203.38	202.89	204.23	203.9	204.49	204.48	204.1	203.52	202.55	205.14	203.84	203.81	204.63	204.12	203.87	203.71	203.16	204.08	203.03	202.95	204.8	204.54	203.48	202.85	204.32	203.28	203.02	203.86	203.41	204.85	204.09	203.66	204.17	204.15	203.64	202.82	203.9	203.92
199.69	200.21	200.15	199.97	198.69	200.07	199.23	199.64	199.71	201	200.2	199.18	199.84	199.43	199.29	200.1	199.75	199.27	199.84	200.49	199.86	199.41	199.18	199.5	200.02	199.45	200.05	199.2	200.04	199.71	199.39	200.11	199.68	198.36	199.17	198.77	199.28	199.72	199.1	199.63	200.46	199.5	199.38	199.26	198.33	199.69	199.23	199.48	199.06	199.65
217.79	217.08	217.63	217.38	217.4	216.16	215.65	217.25	217.74	217.48	217.11	216.18	216.82	217.45	216.57	216.71	217.12	217.52	216	217.03	216.62	217.21	216.95	217.89	216.49	216.86	216.9	217.3	218.07	217.35	217.19	217.88	217.21	216.98	216.55	215.87	215.39	216.83	217.09	217.23	217.31	216.57	217.38	217.66	216.99	217.12	216.64	217.11	216.72	217.07
211.58	212.59	212.26	211.71	212.52	211.17	211.2	211.47	210.9	212.34	211.88	212.15	211.52	209.97	212.22	212.38	211.34	211.19	211.18	210.69	211.89	210.19	211.33	212.54	211.76	211.95	211.49	211.98	212.45	212.06	211.93	211.09	211.66	211.82	210.71	213.05	212.09	211.59	211.23	212.56	211.97	211.31	212.31	210.75	211.78	211.24	210.67	211.57	211.94	210.66
202.64	203.54	203.71	203.62	205.5	203.19	204.63	203.69	204.05	204.8	204.35	203.16	203.55	203.35	203.55	203.94	203.12	204.17	202.94	204.18	202.82	203.04	204.31	203.92	204.57	202.51	203.46	202.86	204.27	203.87	204.6	204.77	203.8	202.89	203.83	204.33	204.59	202.49	203.79	204.21	204.4	204.19	203.61	203.3	202.57	203.48	202.77	203.98	203.8	202.36
201.78	200.85	201.74	201.5	200.89	200.83	200	201.4	201.75	201.04	201.18	200.55	202.42	201.26	201.39	200.89	201.31	201.04	201.31	200.52	201.47	201.44	200.55	200.09	201.55	200.83	201.47	200.68	201.19	200.7	201.08	202.77	200.65	200.14	200.91	200.95	201.26	201	200.88	201.05	200.21	200.95	201.1	200.44	201.59	201.13	201.4	201.69	201.66	201.57
216.19	216.99	216.61	218.02	217	218.1	216.94	217.04	217.47	217.87	216.15	218.06	217.05	217.76	218.27	216.56	217.57	216.55	216.5	217.21	217.23	216.69	217.59	217.27	216.14	216.57	217.12	217.13	216.78	216.61	216.26	217.65	217.18	216.91	217.06	216.34	215.87	216.79	216.86	218.41	216.56	216.81	217.42	217.58	217.66	216.99	216.89	216.94	216.8	217.04
212.02	212.35	212.15	211.93	211.81	211.3	212.6	212.01	211.2	211.41	211.09	211.58	210.38	211.94	213.32	212.64	210.76	211.59	212.01	211.66	212.48	211.19	210.78	210.56	211.03	212.23	211.17	212.42	211.71	211.83	212.74	212.29	211.5	211.17	210.39	211.16	211.34	210.12	212.33	211.95	212.71	212.31	212.06	212.81	212.7	211.86	211.36	211.79	211.09	210.9
202.9	203.35	202.9	203.33	202.99	202.77	203.47	203.05	202.77	203.69	203.65	203.47	202.89	202.94	202.6	202.55	202.88	203.59	202.28	203.76	202.81	204.11	203.73	203.71	203.09	203.56	203.99	203.61	202.39	204.27	204.07	203.02	204.59	202.71	203.03	202.54	202.81	203.56	203.43	203.03	202.95	202.98	202.85	201.42	204.19	203	203.55	203.55	204.09	203.89
208.49	207.51	207.75	207.79	207.21	207.64	206.67	208.31	207.69	208.1	207.47	208.2	206.91	207.06	208.44	207.3	208.35	208.5	207.09	209.13	208.41	207.92	208.67	208.9	207.31	208.1	207.62	207.1	206.98	208.12	207.62	207.26	208.6	206.99	207.88	207.32	208.2	208.11	207.12	208.43	208.23	207.54	208.05	206.76	206.94	207.16	208.18	209.72	207.86	207.87
200.53	199.32	200.4	201.05	200.25	199.81	199.33	200.39	199.83	199.15	200.13	200.25	199.6	198.53	199.64	199.15	199.16	198.78	199.7	201.01	199.16	199.8	200.05	197.99	199.1	199.19	199.54	199.67	198.05	199.68	200.19	199.19	199.5	199.59	199.74	198.94	198.7	200.01	199.92	200.14	199.42	198.36	199.84	198.13	199.64	200.11	199.23	199.38	200.21	199.38
208.97	208.47	209.18	209.32	209.17	208.41	207.79	208.03	209.26	207.66	208.05	208.82	208.72	207.63	207.32	208.75	208.24	208.49	209.95	208.88	208.9	208.25	208.22	208.68	209.05	208.15	209.41	208.71	207.31	209.46	208.12	208.66	208.5	208.16	207.97	208.4	208.55	208.64	209.37	208.42	208.84	210.01	208.96	207.11	208.08	208.77	208.8	208.64	208.08	209.34
204.36	204.51	205.07	206.1	205.7	205.56	206.7	205.36	205.67	205.69	204.64	205.24	205.2	205.48	204.86	205.87	205.19	206.26	206.08	206.3	204.9	206.8	205.46	206.87	205.14	206.11	205.78	206.02	204.75	206.14	205.79	206.83	205.67	206.23	207.46	206.91	205.15	205.22	204.97	205.79	206.61	206.93	206.25	204.19	206.62	205.96	204.29	205.22	206	205.4
212.54	211.26	210.61	212.81	212.11	211.85	211.64	212.22	212.44	210.16	211.14	211.72	212.19	212.56	211.66	212.55	211.47	211.02	212.07	210.87	210.57	212.01	211.53	212.65	212.31	212.45	211.22	211.01	211.94	210.93	212.56	210.63	212.52	210.92	210.77	213.48	212.69	210.41	211.88	212.77	211.78	211.9	211.2	211.58	211.99	211.67	212.31	211.69	212.35	212.09
205.69	207.1	207.11	206.8	206.17	206.53	205.5	206.61	205.44	206.59	207.26	205.48	206.15	206.01	206.64	206.51	205.71	206.72	206.65	205.9	206.59	206.54	207.24	207.4	206.8	206.82	205.09	206.57	206.64	207.83	206.63	205.53	206.61	205.98	206.35	206.83	207.15	206.59	206.89	205.84	206.38	206.97	206.57	207.4	206.34	206.43	206.39	205.4	206.27	206.03
198.84	197.24	197.41	197.26	198.38	198.44	197.64	198.31	198.02	198.42	197.87	197.65	198.43	198.01	199.18	196.63	198.51	197.86	197.72	198.33	198.73	198.2	198.65	198.82	198.06	197.55	198.64	199.18	197.55	198.71	197.95	196.99	198.28	198.93	197.29	198.5	198.83	197.05	197.1	198.13	197.74	198.01	198.22	196.94	198.25	198.02	197.24	198	197.79	196.26
217.59	217.23	217.56	215.92	217.28	217.73	217.21	218.04	216.86	217.51	217.61	216.61	215.98	216.77	216.55	216.36	217.52	216.82	217.22	216.1	216.72	216.55	217.4	218.08	217.23	216.9	216.72	216.09	216.53	216.47	216.32	217.14	217.64	217.6	216.79	217.07	216.61	216.97	216.99	216.94	215.99	216.94	217.13	217.05	217.19	217.45	216.36	216.63	217.09	216.05
200.14	200.09	200.65	200.24	200.86	200.6	201.26	199.94	200.34	200.36	199.74	200.44	200.34	200.57	199.53	200.65	200.59	200.89	200.1	199.57	200.2	199.69	200.23	199.14	201.77	199.3	200.35	199.84	200.83	201.94	199.45	200.29	199.98	200.33	201.36	200.24	200.7	200.6	200.86	199.74	200.3	200.73	200.91	201.09	200.18	200.03	200.55	200.34	201.03	200.13
198.38	198.79	197.38	198.43	196.56	198.14	198.28	197.99	197.62	198.31	198.22	198.83	197.66	198.35	198.01	197.72	198.39	197.26	198.34	198.07	198.79	197.98	198.06	197.97	197.61	198.07	198.61	197.7	198.41	198.48	198.78	197.83	198.1	197.99	197.89	196.68	197.65	197.84	198.33	198.2	197.54	196.76	199.28	198.5	197.29	197.3	198.43	198.37	198.61	198.34
203.87	204.64	203.19	203.66	205.28	202.99	203.43	202.94	203.6	203.55	204.21	203.35	203.03	204.43	204.59	204.29	204.76	203.68	203.04	203.72	204.64	203.61	203.91	203.74	204.14	203.5	203.66	203.27	203.52	203.02	204.99	203.23	203.53	204.27	203.88	204.34	202.99	203.8	203.7	203.12	204.06	203.33	204.33	203.65	203.48	203.3	204.81	204.82	203.17	204.03
208.83	209.15	209.18	208.56	208.4	209.4	208.63	208.68	209.54	209.17	207.98	208.01	209.94	208.97	210.35	208.12	206.8	209.23	208.69	209.14	208.33	209.03	208.51	208.3	207.94	208.31	208.23	209.92	208.76	208.58	208.15	208.57	208.95	208.83	209.43	207.84	209.13	209.05	208.33	209.09	208.47	208.11	207.92	208.92	209.17	208.3	208.85	208.6	208.85	208.07
212.49	212.08	212.52	211.55	211.61	211.52	212.72	211.91	210.99	212.87	211.02	211.37	211.58	212.33	213.11	212.5	210.81	212.79	211.18	212.16	212.28	211.03	211.34	212.38	211.36	211.22	212.02	212.93	211.87	211.76	211.81	210.55	211.31	212.79	211.14	211.42	213.79	211.53	211.1	212.32	210.42	212.25	212.07	211.29	211.82	211.74	211.52	213.48	211.48	211.8
209.02	209.38	208.55	208.83	209.23	208.48	209.1	208.7	209.49	208.8	209.08	209.4	208.77	209.23	208.54	209.76	208.48	209.12	208.75	209.04	207.96	208.78	208.92	208.01	208.92	207.9	208.67	208.89	208.83	209.16	210.13	208.74	208.45	208.17	207.9	208.22	208.81	208.99	208.63	209.18	208.17	208.09	208.72	209.39	208.47	207.89	209.43	208.29	208.12	208.6
199.45	200.35	201.25	201.55	199.65	200.16	201.03	199.27	200.15	200.39	200.8	200.26	200.86	201.19	200.67	200.93	200.98	200.05	199.26	200.7	200.29	200.95	200.5	199.87	200.57	199.63	200.26	200	201.94	200.12	199.4	200	200.76	201.33	200.91	199.77	201.58	201.04	199.89	200.99	201.05	200.78	200.71	200.86	200.65	200.35	200.03	199.58	199.41	198.73
209.62	209.94	209.43	209.95	208.51	208.98	210.26	209.64	208.85	208.95	208.45	208.69	208.93	209.66	209.8	209.81	209.4	209.24	209.44	209.63	208.86	210.35	208.48	209.06	210	209.35	208.84	209.9	209.97	209.66	209.24	208.78	209.97	209.56	210.38	209.53	210.64	209.18	209.39	209.14	210.14	209.81	209.32	210.05	208.69	209.13	210.06	209.49	209.9	208.77
193.63	194.53	195.73	194.45	194.6	196.05	196.21	194.49	196.55	194.23	194.74	194.29	195.13	195.98	196.63	195.7	195.53	196.42	195.48	194.95	194.85	195.2	194.78	194.92	194.31	195.18	196.04	195.8	196.35	196.27	194.82	195.91	194.3	196.36	195.14	195.57	196.2	195.72	194.54	195.91	195.97	194.13	195.41	194.37	194.9	194.97	195.25	195.56	195.76	195.14
208.66	208.88	209.22	207.75	208.93	208.72	208.82	207.71	208.91	208.6	208.31	208.44	209.14	207.71	207.88	208.8	208.73	208.82	207.6	209.21	208.81	208.92	209.48	207.85	208.61	207.39	207.02	209.11	208.59	208.28	209.68	208.63	209.25	209.47	209.32	208.43	208.78	208.21	208.76	208.79	208.77	208.5	209.56	209.16	209.3	207.71	208.5	208.37	209.31	209.13
215.89	217.06	217.42	217.12	217.11	217.24	217.39	216.87	217.43	217.25	216.78	215.79	217.05	216.67	218.11	216.67	217.37	216.27	216.61	217.95	217.5	216.97	216.78	216.49	215.96	217.03	218.03	217	215.88	217.21	216.44	216.77	217.21	217.51	216.8	216.55	216.78	216.42	217.21	217.16	215.74	216.9	216.41	217.09	216.07	216.34	216.95	217.2	217.32	216.52
208.26	208.77	209.04	207.65	209.88	209.04	210.28	208.55	210.01	207.76	208.84	208.87	209.17	208.1	208.15	209.63	210.06	207.72	209.01	209.14	207.85	208.73	209.2	209.48	209.23	210.13	208.47	209.29	209.5	208.15	208.54	208.74	209.22	208.35	208.65	208.51	208.27	208.49	208.35	208.64	208.15	208.87	208.85	208.76	208.43	208.84	208.57	210.88	209.12	208.6
217	217.15	217.49	217.16	216.05	218.43	216.48	216.53	217.28	217	216.41	216.5	216.37	217.28	216.74	217.32	217.16	216.43	216.92	217.26	217.34	217.15	216.9	216.65	217.2	217.49	217.95	216.74	216.46	217.16	217.29	218.01	216.72	216.94	215.9	217.44	217.34	216.55	216.64	215.51	216.88	216.91	217.21	218.2	217.21	215.67	216.78	217.22	217.31	217.02
202.89	201.87	202.09	202.49	202.09	201.38	202.27	203.22	202.18	203.19	203.53	201.63	202.95	203.03	201.7	202.63	201.56	202.64	201.96	202.62	201.96	202.25	203.57	201.43	201.94	200.94	201.87	202.03	204.04	200.96	202.63	202.17	202.44	202.92	202.18	201.97	202.11	202.22	200.99	202.62	202.29	202.55	203.32	201.52	202.23	203	202.15	202.53	202.6	202.69
208.3	209	209.18	207.75	207.98	208.25	208.3	208.37	208.22	208.35	208.97	208.6	207.58	209.18	209.85	208.78	208.4	208.77	210.09	208	208.53	209.05	208.35	208.22	208.81	208.67	208.82	208.83	208.98	208.18	208.5	209.19	208.61	208.07	208.55	208.58	208.1	208.39	209.24	208.03	208.91	207.43	208.62	209.84	207.83	208.88	208.91	208.4	209.41	208.53
210.17	210.36	209.52	209.25	209.87	209.49	209.61	209.8	209.88	209.18	210.04	210.54	209.23	209.29	209.89	209.21	209.88	209.41	209.46	211.01	209.26	209.41	209.63	209.81	209.69	209.45	209.33	208.83	210.28	208.83	209.57	209.92	210.22	209.54	209.57	209.55	208.63	210.12	209.99	210.78	210.05	208.99	210.8	210.39	208.77	209.69	208.82	208.44	208.33	208.37
216.93	216.68	216.68	216.81	217.69	215.87	217.27	218.37	216.7	216.66	216.98	217.09	217.31	218.12	216.56	217.47	215.84	217.01	217.58	216.74	216.51	216.74	217.62	217.22	216.94	216.62	217.5	217	217.03	216.31	216.72	217.3	217.33	216.03	217.04	216.65	216.84	217.69	216.21	218.11	217.22	216.77	217.35	216.47	216.95	216.23	217.93	216.82	216.95	216.15
204.17	204.87	204.24	203.91	202.69	203.98	203.26	202.76	202.98	203.75	204.61	204.51	203.43	203.73	203.87	204.96	202.95	203.13	204.35	203.9	204.38	204.01	203.3	204.55	203.88	204.61	204.02	204.18	204.8	204.79	204	202.77	203.89	204.66	203.25	203.6	204.2	203.3	203.16	203.76	204.4	202.72	204.15	203.56	202.49	205.01	203.5	202.77	204.03	204.14
205.9	204.48	204.89	204.81	205.55	204.05	205.07	205.2	204.55	204.78	205.43	205.51	205.41	204.81	204.72	204.94	204.26	205.17	204.16	204.51	205.64	204.17	206.42	204.87	205.12	204.92	203.79	205.23	204.32	204.27	205.46	206.14	205.41	205.5	205.05	205.07	204.77	203.84	205.05	205.44	205.24	204.07	205.19	205.78	205.07	204.25	204.45	203.11	204.53	203.67
203.88	203.65	203.95	203.89	205.41	203.77	203.4	202.7	203.54	203.59	203.97	203.43	203.46	203.31	202.66	202.94	203.62	204.23	204.23	203.2	203.37	203.16	203.93	203.49	202.87	203.84	203.85	203.18	203.33	204.14	204.09	203.2	204.04	204.42	203.46	203.93	203.65	203.51	202.87	203.64	204.23	203.43	204.88	203.87	202.79	204.4	203.18	202.61	204.12	202.35
195.77	195.61	194.77	195.86	194.92	194.23	194.75	195.34	195.06	195.52	195.62	194.5	194.69	195.37	195.31	193.55	194.55	195.62	194.82	195.69	196.34	194.85	195.8	194.51	196.37	195.59	195.9	195.39	194.75	195.2	195.28	195.16	195.59	194.92	196.32	196.12	195.38	195.08	195.04	196.05	196.19	195.23	196.96	195.44	195.56	195.6	195.08	193.76	195.11	195.19
207.69	207.37	207.63	207.75	208.26	207.06	207.35	207.85	207.99	207.25	207.4	208.39	208.3	208.4	207.22	207.65	208.57	208.18	207.74	208.8	207.37	208.65	207.81	207.07	207.2	208.53	206.58	207.32	207.44	207.25	207.2	207.8	208.51	208.11	207.15	208.14	207.95	208.33	208.17	206.91	208.73	209.13	207.36	207.25	208.48	208.11	207.3	207.66	208.15	206.86
208.61	207.8	208.43	209.09	208.72	208.74	209.69	210.14	209.45	209.13	209.18	208.5	209.22	207.86	207.35	209.31	208.6	207.53	208.29	209.06	209.61	207.55	208.67	209.49	209.44	209.12	209.27	209.2	208.45	209.27	209.16	209.93	209.17	208.44	208.88	207.94	209.54	210.17	208.66	209.33	208.85	209.28	209.3	208.93	209.6	207.83	209.12	208.91	209.47	208.19
202.66	202.28	203.01	202.88	202.63	202.38	201.96	202.23	202	203.37	202.25	201.28	203.35	202.71	202.83	201.75	201.78	201.8	202.25	202.39	202.67	202.69	201.17	201.76	200.95	202.28	202.2	202.45	201.86	202.35	201.56	202.56	202.6	201.9	201.79	202.66	203.31	202.35	202.99	202.5	201.67	201.29	202.42	202.62	202.27	202	202.83	202.41	202.12	202.6
199.75	199.69	200.15	200.22	199.25	198.49	198.85	200.24	199.73	199.98	198.9	198.91	199.25	200.86	199.87	198.6	199.67	199.01	200.07	199.18	198.97	198.91	199.85	199.18	199.7	199.76	198.83	200.74	199.4	198.54	198.77	198.76	200.27	199.76	198.93	199.6	199	198.53	198.47	199.3	200.41	199.28	200	199.76	198.21	200.03	199.28	199.61	199.98	199.61
201.85	202.27	201.85	202.34	201.77	202.14	201.92	203.04	202.34	202.72	202.67	202.75	202.33	202.85	203.1	201.86	202.13	200.84	202.75	202.11	202.16	202.33	201.77	202.2	202.86	202.87	203.2	201.64	201.38	203.12	202.96	202.43	202.5	201.5	201.57	204.06	202.89	201.2	202.12	202.47	201.99	202.27	201.56	202.06	202.81	201.19	202.12	202.47	201.4	202.08
209.26	210	209.4	210.25	209.03	209.79	209.55	209.35	208.74	208.93	209.86	209.25	210.16	210.18	209.67	208.8	209.75	209.55	210.26	209.74	209.33	209.37	209.29	210.22	209.11	210.04	209.94	209.08	209.14	210.33	209.34	210.17	209.73	209.61	209.53	209.28	209.93	208.44	209.69	209.27	210.71	209.43	209.51	210.27	209.53	208.66	210	209.76	209.09	210.46
193.78	194.15	193.69	194.14	194.5	193.54	194.08	194.94	193.67	194.17	193.97	193.5	193.92	194.82	194.49	193.38	192.91	194.33	194.47	193.46	194.66	195.23	195.23	194	194.37	194.53	194.31	193.34	195.64	193.74	195.56	193.81	193.45	193.92	194.24	194.77	194.25	193.67	193.9	194.12	193.33	193.37	194.9	194.01	193.78	193.94	193.52	194.87	194.87	193.95
208.17	208.72	207.21	209.04	207.76	208.19	208.48	209.19	208.73	208.89	208.39	208.82	208.59	208.5	207.57	208.47	207.27	208.22	208.92	207.67	208.33	208.08	208.77	207.9	207.45	208.09	208.07	207.84	208.43	209.54	209.1	209	207.49	209.11	208.63	208.2	209.1	208.83	209.66	209.31	209.25	208.07	208.46	207.07	209.33	208.89	208.34	208.54	208.67	209.13
206.02	206.4	206.69	207.08	206.24	205.74	206.75	205.75	206	206.08	207.12	204.92	206.8	206.88	206.46	205.22	206.4	206.48	206.88	206.09	206.2	206.21	207.06	205.64	207.48	206.06	207.05	206.52	206.7	206.58	206.91	204.69	205.39	206.19	206.42	206.41	206.82	206.78	206.5	206.41	206.55	206.71	206.1	207.28	207.28	207.98	206.76	206.22	206.08	206.84
209.93	209.5	209.97	209.3	209.24	210.46	209.66	210.03	209.2	209.44	209.47	209.74	209.06	209.87	209.52	209.62	208.86	209.05	210.63	209.06	210.42	210.44	209.9	210.34	208.68	208.6	210.1	209.92	209.68	209.98	209.66	209.88	210.24	209.51	208.98	210.38	209.75	209.92	209.81	209.55	209.99	209.36	210.91	210.09	209.71	208.99	210.24	209.97	208.38	209.2
198.85	197.56	197.03	197.34	198.39	197.15	198.75	198.07	197.59	198.98	197.85	196.91	197.74	198.23	197.62	198.1	197.87	198.95	197.37	199.37	198.27	197.88	197.85	198.38	199.12	196.81	196.46	198.43	198.39	197.13	196.27	198.24	197.48	198.42	198.09	198.4	197.93	197.54	197.36	198.12	198.41	198.21	199.56	197.44	197.18	197.42	198.44	199.06	198.97	197.62
208.87	210.1	208.97	210.01	209.34	209.77	208.47	208.51	209.55	207.65	208.52	208.28	207.81	208.59	208.94	209.53	208.8	208.25	209.34	208.96	209.39	209.54	208.88	208.72	208.67	207.89	208.66	207.85	206.99	207.96	208.41	208.48	209.54	209.13	209.36	208.22	208.93	209.01	208.77	208.87	208.62	208.31	208.46	209.23	208.6	209.37	208.44	209.3	209.55	207.58
207.59	209.13	208.39	209.27	208.9	208.54	207.86	209.64	208.7	208.75	208.02	208.98	208.26	208.66	210.23	208.94	208.92	209.07	208.84	208.33	208.57	209.17	209.03	207.8	208.6	209.33	209.47	208.93	208.97	208.71	208.69	208.82	208.7	209.33	208.55	208.83	208.53	207.43	208.33	209.12	208.65	209.75	208.38	208.94	208.48	209.13	208.88	209.05	208.2	208.72
202.28	203.14	202.65	203.19	201.91	202.21	202.11	203.38	202.21	202.09	202.22	202.31	202.47	201.15	202.54	202.75	201.71	201.96	202.98	203.69	202.63	203	203.01	202.45	202.33	202.52	201.57	201.48	204.44	202.45	202.5	202.56	202.69	202.41	201.51	203.63	203.02	202.98	201.62	202.01	202.77	202.12	204.26	203.3	203.71	202.02	202.65	202.69	202.15	203.35
208.92	209.53	208.79	208.81	209.43	207.87	209.33	209.07	207.32	208.39	208.21	208.85	209.44	208.72	208.89	208.7	208.33	208.71	208.2	207.95	208.64	208.66	208.09	209.58	208.51	210.02	208.3	207.88	209.03	209.02	208.67	209.44	208.49	207.72	207.31	208.57	208.28	208.89	207.83	207.95	209.34	208.14	208.75	208.52	208.06	207.54	208.33	208.92	208.7	208.98
199.56	198.9	199.74	197.94	199.47	199.38	199.52	198.98	198.48	198.54	199.26	200.26	199.09	199.33	199.04	199.64	200.06	198.37	198.72	198.74	198.55	198.65	199.41	200.42	199.67	199.14	199.79	200.87	200.36	198.42	199	199.69	199.74	199.57	198.53	198.69	198.77	198.65	199.21	198.82	199.14	199.97	199.62	200.03	199.5	199.47	200.05	200.15	200.47	199.82
207.71	208.78	208.42	208.25	208.74	208.22	208.05	208.2	208.91	208.93	208.6	208.18	208.38	208.17	209.44	209.28	209.46	209.91	209.12	208.95	208.15	207.73	209.32	208.5	209.66	208.96	208.26	208.56	208.51	207.84	209.76	207.92	208.28	208.36	209.18	208.65	208.78	209.17	208.35	209.99	208.74	208.25	208.59	208.74	208.7	207.68	209.02	209.54	208.2	207.92
211.43	211.21	211.29	211.94	212.43	212.41	211.26	211.7	212.34	211.55	210.97	211.37	212.49	211.32	212.16	210.86	211.23	210.92	211.71	211.61	211.63	212.56	211.82	212.53	211.02	211.42	212.1	211.22	210.75	211.13	212.09	210.84	211.43	210.61	211.31	212.16	212.1	211.62	212.18	210.95	212.52	211.74	211.18	211.58	211.41	212.26	211.3	211.03	210.99	211.97
208.47	208.31	208.86	208.15	207.6	209.43	209.32	209.39	208.43	209.45	208.28	208.78	208.87	207.76	208.22	208.85	208.15	208.69	207.81	209.43	209.17	209.2	208.5	209.19	208.95	208.58	208.33	210.7	207	207.36	208.11	210.59	207.78	208.98	208.17	209.17	209	209.18	208.43	209.1	207.47	208.59	209.22	209.04	208.55	209.08	208.4	208.62	209.34	208.98
208.74	209.02	209.2	208.91	208.66	208.2	208.11	208.96	209.01	206.99	208.96	207.9	208.26	208.27	207.88	207.86	208.72	208	208.56	209.16	208.58	208.79	208.21	208.5	207.3	208.71	207.85	208.58	207.69	209.27	208.71	209.48	209.18	208	208.38	207.93	208.1	209.11	208.37	208.34	209.34	209.36	207.54	207.95	208.94	208.28	207.84	207.85	208.63	209.25
199.02	197.65	200.17	199.46	197.57	199.2	199.7	199.42	200.47	198.5	198.32	200.21	199.37	199.94	198.45	199.54	200.25	198.85	200.13	198.45	200.05	199.25	199.83	198.84	198.99	199.5	198.86	199.32	198.79	199.02	199.86	198.87	199.43	198.52	199.21	199.48	199.75	198.06	198.45	198.87	198.66	199.36	198.81	199.08	199.6	199.62	200.09	199.43	200.27	198.45
205.43	204.94	204.54	204.68	204.08	204.05	203.39	203.34	205.86	204.77	204.19	204.28	204.91	204.53	205.35	203.78	204.88	204.63	205.61	204.11	204.52	204.64	203.57	204.68	205.43	204.65	204.92	204.52	203.95	204.18	204.72	204.83	205.22	203.44	204.27	204.41	204.2	205.06	204.49	203.97	203.67	203.71	204.96	204.53	205.48	204.58	204.63	204.35	204.61	203.37
200.56	200.52	200.52	201.03	199.01	199.99	201.03	200.66	200.22	199.99	199.99	199.33	200.99	200.02	200.72	201.01	200.97	200.59	200.19	201.72	200.63	199.74	200.33	201.14	200.07	201.52	200.33	200.51	199.99	199.97	200.1	201.7	200.53	201.29	200.66	199.65	200.59	199.84	200.3	201.15	200.12	200.78	201	200.94	199.53	201	200.92	199.74	200.6	201.06
208.01	207.26	208.11	207.87	207.22	207.58	207.55	206.78	207.45	207.52	207.92	207.67	209.15	207.22	207.93	207.94	207.21	207.79	208.02	207.96	207.54	207.91	207.88	206.2	208.74	207.68	207.34	207.76	207.66	208.54	207.94	208.01	206.51	208.28	208.47	207.98	208.37	206.82	208.01	207.85	208.15	207.91	207.64	208.97	207.77	208.58	207.78	208.21	208.03	207.97
204.21	204.97	205.08	205.77	204.36	205.05	204.24	204.29	204.68	204.3	204.7	204.67	203.99	203.96	204.52	206.14	203.81	205.74	204.32	205.02	204.36	205.44	204.43	204.22	204.85	204.89	205.26	205.03	204.27	203.82	204.28	205.17	204.71	204.17	205.07	204.31	204.8	205.89	204.65	204.1	204.31	204.36	205.71	204.64	205.26	204.39	204.36	204.57	205.04	203.66
209.62	208.88	210.18	209.48	209.24	208.88	209.62	208.49	208.64	209.28	208.93	209.13	209.79	208.94	209.55	210.13	209.43	209.51	208.93	209.37	209.49	209.34	210.47	210.11	209.04	209.06	209.2	209.5	209.99	210.38	209.83	210.28	209.2	209.89	208.95	208.03	209.39	208.6	208.56	210.07	208.95	207.73	208.29	211.16	209.29	209.49	208.51	208.69	209.41	209.5
202.85	202.91	201.98	202.21	201.72	203.33	203.04	201.91	201.68	203.2	201.6	202.3	202.56	203.69	201.16	202.27	203	202.4	201.78	202.25	202.8	201.95	202.9	201.97	202.73	203.56	202.92	203.74	201.77	202.23	202.35	201.35	201.87	202.21	203.4	202.81	201.94	202.95	202.94	202.4	201.95	201.45	202.15	203.37	203.06	203.3	202.38	202.63	203.27	202.81
204.19	203.13	203.37	202.73	201.61	202.18	202.63	202.82	203	202.34	202.89	202.26	202.9	202.65	201.96	201.86	202.39	202.71	201.83	203.05	203.87	202.61	203.12	202.45	202.06	201.33	202.68	203.08	203.46	202.02	202.28	202.05	202.48	203.38	202.92	202.1	203.49	202.6	203.21	202.38	203.01	203.06	202.42	202.79	202.44	202.73	203.08	201.7	202.27	203.35
210.96	211.91	211.54	210.91	211.34	210.98	212.23	212.21	212.78	212.16	211.9	212.47	212.98	211.82	211.55	211.79	212.08	212.16	211.79	211.73	212.72	211.59	211.37	212.16	211.12	211.2	212.4	211.31	211.56	211.26	210.89	210.51	211.53	210.73	211.84	212.07	211.26	210.99	211.42	212.47	212.45	211.26	212.5	212.28	212.29	210.72	211.11	211.68	211.67	212.82
198.23	198.45	197.98	199.27	198.9	197.52	198.14	198.05	197.32	197.86	197.96	198.13	197.87	197.14	198.85	198.62	198.78	198.4	197.54	198.78	197.88	198.56	198.36	198.27	197.78	199.16	198.48	197.17	198.58	198.66	198.31	197.67	198.21	198.95	197.87	197.68	197.91	197.73	197.54	198.14	198.48	197.93	198.57	197.79	197.92	198.55	197.82	196.99	198.76	197.35
197.92	198.19	198.19	199.35	198.14	199.63	198.61	197.75	198.63	197.71	198.26	198.34	197.7	198.93	198.81	199.28	198.65	198.32	198.57	198.15	198.76	198.12	198.13	198.05	200.38	198.31	198.04	198.98	198.88	198.37	198.29	197.67	198.94	198.04	198.77	197.63	199.19	198.55	198.26	198.45	198.62	198.5	198.78	199.19	198.67	198.44	199.02	198.84	198.99	198.27
194.75	193.01	193.23	193.01	193.22	193.12	194.28	194.5	194.12	193.52	195.68	195.62	194.44	194.16	193.81	194.96	194.04	195.15	193.92	194.1	194.23	195.7	193.45	193.92	194.46	193.85	193.99	195.19	193.53	194.33	194.28	194.55	194.48	194.27	194.85	194.67	193.89	193.68	194.85	194.54	194.07	194.39	195.17	194.13	194.64	194	193.91	193.84	194.63	193.34
212	212.04	211.39	210.5	212.84	212.16	211.28	211.43	211.3	211.26	212.19	212.01	211.55	211.62	211.54	212.26	211.83	211.27	211.4	211.12	210.89	212.69	211.69	211.47	211.91	211.89	211.92	212.42	211.47	212.02	212.38	211.16	211.53	211.93	211.95	211.57	211.78	211.9	211.84	212.11	211.47	211.98	211.29	212.07	211.09	211.49	213.02	211.87	211.97	212.52
199.55	201.18	200.65	200.54	199.78	199.78	200.79	200.44	200.79	199.84	201.49	201.05	200.26	200.84	200.09	201.55	200.39	201.11	200.9	199.86	200.37	199.18	200.45	201.01	198.72	201.35	200.61	199.52	200.12	200.02	199.83	201.33	200.97	201.47	201.96	199.91	200.57	200.22	199.83	199.93	200.63	201.13	200.43	200.3	199.99	201.06	199.45	199.37	200.63	201.16
208.46	207.83	209.01	209.03	209.5	209.96	208.07	208.66	209.85	208.05	208.68	209.03	208.81	208.78	209.6	208.31	208.85	209.28	209.51	209.73	209.35	208.84	207.72	207.8	208.99	208.65	209.65	208.27	208.28	208.67	208.07	208.6	209.34	208.98	208.47	208.55	209.63	208.67	207.9	208.91	208.05	208.54	208.28	208.05	208.78	208.56	207.93	208.42	207.77	209.22
198.39	197.56	198.59	197.75	197.08	197.69	197.39	198.37	197.26	198.54	197.74	197.61	196.57	197.99	198.17	198.75	197.91	199.06	198.86	197.96	197.45	198.58	197.67	199.85	198.54	198.3	199.36	197.98	198.78	197.93	198.98	197.82	199.02	197.65	198.61	197.7	197.59	198.51	198.26	198.03	197.63	198.31	197.63	197.82	197.83	197.97	197.34	198.22	199.23	197.26
208.5	208.21	209.05	208.2	207.39	208.87	209.11	208.62	209.33	208.87	209.05	207.72	208.05	209.06	208.2	207.56	208.61	208.77	208.45	207.5	208.32	208.62	208.49	208.1	209.05	209.02	208.16	207.02	208.1	209.06	208.34	208.17	209.63	208.04	207.97	208.27	209.63	207.74	209.63	210.25	209.46	208.66	208.01	209.34	208.32	208	208.38	209.53	209.33	209.18
210.59	212.19	212.04	211.96	212.08	211.76	210.8	211.27	211.73	211.35	210.87	212.15	211.97	210.9	210.54	211.64	211.7	212.44	211.69	211.69	211.38	211.88	212.44	210.2	211.2	210.22	211.06	210.98	211.68	212.31	211.78	211.46	211.55	212.57	210.82	211.17	212.49	212.37	212.44	211.86	211.93	212.61	210.75	211.73	210.97	212.75	211.1	212.12	211.59	210.85
208.4	208.15	208.7	209.32	207.88	208.26	208.38	207.84	208.4	208.01	207.51	209.09	207.71	207.47	208	208.17	208.16	208.47	208.2	208.73	208.51	209.62	208.5	209.39	208.19	207.91	208.19	208.48	207.54	208.53	208.65	209.43	209.44	207.15	208.09	207.02	208.58	208.34	208.79	207.18	208.1	208.05	209.84	208.08	208.68	207.7	207.73	208.5	209.05	208.48
204.02	203.31	204.13	203.93	204.99	203.72	203.74	204.01	204.39	203.34	203.41	204.34	202.77	203.44	203.22	203.9	203.91	203.52	204.3	202.84	203.42	203.58	202.91	203.82	203.42	203	203.01	203.34	204.07	203.2	203.47	203.98	203.75	203.56	203.91	204.02	204.27	203.18	203.21	204.6	203.66	203.59	202.87	203.74	204.89	204.39	203.46	203.6	203.33	204.05
208.48	208.63	209.19	207.63	209.56	208.48	209.15	209.53	209.12	208.26	208.44	208.95	209.08	209.2	208.89	208.93	208.66	209.21	208.62	208.95	208.77	209.96	209.22	208.59	209.3	208.32	209.47	209.03	209.13	208.59	207.74	209.16	208.33	208.91	209.47	209.04	209.52	209.27	208.41	209.96	207.52	208.34	208.7	208.34	208.42	209.47	208.71	209.11	209.4	209.13
216.58	217.36	217.5	216.67	216.52	215.63	217.09	217.47	217.43	216.16	216.98	217.03	216.63	218.06	217.36	216.69	217.03	217.84	217.67	217.45	216.17	216.75	218.07	217.96	216.54	216.5	216.67	217.36	216.53	217.15	216.08	217.62	216.36	217.03	216.83	216.87	216.06	216.1	215.95	215.82	217.35	216.09	216.6	217.46	216.5	218.33	217.38	217.32	217.05	217.34
199.77	200.8	200.96	200.34	200.81	200.28	201.03	200.15	200.66	200.47	201.37	199.86	200.39	199.4	199.95	199.87	200.38	200.11	199.03	199.47	199.45	199.92	199.55	200.42	200.58	200.08	199.23	199.75	200.5	199.75	201.2	200.17	200.67	200.69	200.28	200.13	200.13	199.4	199.15	200.32	200.25	199.83	200.33	199.06	201.14	200.62	200.56	199.76	201.19	200.75
208.45	209.44	209.07	208.42	207.58	209.38	209.3	209.07	209.09	208.64	209.48	208.4	208.01	208.01	208.44	208.89	207.79	210.25	208.61	208.82	209.15	209.1	208.72	208.13	209.37	208.78	208.93	208.31	209.26	209.83	208.72	208.96	208.95	208.46	208.59	210.08	209.07	208.03	209.57	207.34	206.85	209.92	209.02	208.51	208.61	208.42	208.74	208.79	207.75	208.43
198.73	199.4	199.06	199.66	199.52	199.51	198.71	200.26	199.46	199.81	199.02	199.5	199.55	201.4	198.91	199.32	199.2	199.96	198.7	198.96	199.21	199.12	201.17	199.26	199.88	200.18	199.96	199.29	199.86	200.77	199.3	200.13	200.05	200.19	199.53	198.92	198.62	200.02	199.67	199.62	199.22	200.22	199.73	198.3	199.83	198.26	199.57	198.46	200.71	199.57
217.96	217.68	216.33	216.18	218.05	216.31	218.26	217.64	217.73	216.68	217.54	217.49	216.95	217.31	216.75	216.59	217.37	218.85	216.84	218.03	216.67	216.53	216.49	216.99	216.63	218.44	216.99	216.42	217.14	216.65	217.76	215.67	216.99	217.39	216.91	216.54	216.69	217.06	217.97	216.35	216.73	216.95	217.64	216.35	216.42	216.91	217.76	216.26	216.87	217.81
208.76	206.99	207.33	207.57	207.16	208.22	207.81	208.03	208.51	207.48	208.35	206.99	208.53	208.1	207.93	207.19	207.52	207.63	207.53	208.06	207.72	208.38	207.59	208.17	207.21	207.04	207.21	207.1	208.97	206.68	208.09	207.44	208.38	207.56	208	207.46	208.32	207.92	207.37	208.1	208.25	208.41	207.15	208.12	207.63	207.94	208.5	208.64	206.65	207.36
212.04	211.43	211.51	212.06	212.32	210.69	211.79	211.96	211.74	211.34	212.49	211.64	211.22	212.21	211.11	211.56	211.58	211.78	211.15	212.83	211.72	210.91	212.55	211.16	212.09	211.3	212.41	210.6	212	211.22	212.39	211.01	212.18	211.08	211.3	211.33	212.33	212.62	211.7	211.97	213.18	211.84	211.88	212.04	213.01	210.67	211.22	211.33	211.33	212.79
203.12	202.51	203.87	203.47	203.45	203.82	203.17	203.58	203.76	203.56	203.78	202.92	203.88	203.26	203.94	202.48	203.01	203.11	203.16	202.16	203.94	203.92	204.09	203.63	204.08	202.86	203.68	203.66	202.86	203.45	203.37	203.48	204.28	203.34	202.56	203.31	202.29	202.84	202.61	203.66	202.94	203.19	204.32	201.64	203.2	204.09	204.08	203.5	203.03	203.79
204.47	205.47	204.79	204.14	205.05	204.12	203.55	204.03	205.23	204.58	205	204.98	206.34	205.81	204.21	203.73	206.35	204.12	205.07	204.9	206.08	204.94	205.17	205.03	204.07	205.47	205.87	205.54	204.87	204.64	204.31	204.66	204.28	204.8	204.2	204.97	204.13	204.22	204.25	205.09	204.25	205.8	204.29	203.66	204.47	204.36	204.32	204.62	206.02	203.84
209.12	209.39	208.78	209.77	210.65	209.17	209.3	207.63	208.73	210.35	208.84	209.75	209.47	209.06	209.16	209.07	209.51	209.06	209.56	209.84	209.4	208.82	209.66	209.72	208.54	209.23	210.32	210.09	209.83	209.75	210.13	209.34	208.2	210.55	210.37	210.81	209.97	210.26	209.65	210.09	209.25	209.1	210.18	209.71	209.42	210.44	209.39	208.96	209.77	210.2
200.79	201.53	201.44	200.74	200.55	201.41	200.48	201.09	201.88	201.35	201.35	200.86	201.77	201.17	201.71	199.77	202.16	200.89	201.53	201.49	200.56	200.85	202.11	202.13	201.54	201.18	202.07	201.45	201.46	201.19	200.99	201.02	201.6	201.81	200.05	200.93	200.56	201.38	200.82	201.19	201.06	202.18	200.7	201.75	201.43	199.91	201.28	200.19	200.67	201.61
212.43	212.51	210.52	212.02	212.59	211.95	212.03	212.71	212.09	212	212.81	212.75	211.89	213.22	211.81	212.1	212.42	212.4	212.31	212.37	214.01	212.44	212.04	212.55	212	212.38	213.5	211.73	211.97	211.74	210.97	211.39	213.13	212.27	211.54	212.48	212.06	213.8	212.05	211.48	211.19	213.23	212.56	212.57	211.79	212.07	212.66	212.96	212.88	212.41
198.72	200.41	200.42	200.59	200.14	199.99	200.2	200.73	200.82	200.38	200.3	200.87	201	199.37	200.77	201.36	199.86	199.61	201.07	200.95	199.26	201.23	201.13	199.89	199.79	200.29	199.72	201.11	199.37	199.99	199.88	199.84	199.94	200.01	200.7	200.2	202.06	200.31	200.84	201.06	201.4	199.58	200.22	199.51	199.48	201.15	200.12	199.8	200.78	199.92
212.08	213.01	212.09	213.42	211.8	210.82	211.35	211.76	211.87	211.91	210.98	209.68	211.74	210.52	211.6	212.28	212.21	211.07	210.76	211.55	210.61	211.21	210.73	212.51	210.78	211.45	211.85	211.37	212.89	210.46	211.16	212	211.02	211.74	211.73	211.33	211.4	211.43	211.3	211.49	210.83	212.07	211.73	212.21	212.1	211	211.42	211.39	210.43	211.2
203.7	203.99	203.07	203.22	203.73	203.08	204.47	204.23	204.22	204.34	203.06	204.24	203.19	203.16	203.5	203.69	203.83	203.67	203.77	204.68	203.57	204.84	204.23	204.09	204.45	202.79	203.51	203.89	203.9	204.54	202.14	203.47	203.57	204.46	202.89	204.09	203.36	204.38	203.7	203.99	203.87	205.3	204.33	203.94	202.94	203.09	204.12	204.11	203.38	204.27
209.38	209.31	208.87	208	209.15	207.9	208.4	209.14	208.32	208.79	208.06	208.82	207.72	208.3	209.31	208.57	208.61	208.27	207.9	208.1	208.76	208.93	209.01	207.85	209.32	208.29	208.32	208.32	208.76	209.74	208.94	209.32	208.44	210.26	208.48	208.81	208.36	208.55	208.67	207.94	208.01	208.16	207.97	208.13	208.83	208.59	208.77	208.53	207.46	208.46
203.63	203.3	201.57	202.91	203.86	201.98	202.62	201.27	202.02	203.15	203.22	202.64	202.1	202.28	203.55	202.72	202.64	202.49	202.64	201.8	201.98	202.92	202.6	202.51	204	202.39	202.64	202.16	203.63	202.22	202.19	202.09	202.61	202.52	202.16	202.07	203.03	201.9	202.47	202.74	201.96	203.05	202.15	204.17	202.57	202.96	203.01	202.77	203.4	204.47
211.02	212.42	212.94	211.16	212.37	211.41	211.99	211.51	211.67	211.22	211.85	211.53	211.27	211.81	211.65	210.52	212.07	211.26	210.85	211.61	211.43	212.43	212.01	212.08	211.23	211.08	211.88	211.42	210.76	211.36	211.22	211.37	210.8	211.21	211.28	212.64	213.3	211.4	210.59	210.79	210.89	211.05	210.7	211.98	211.22	211.11	211.84	212.01	211.36	212.49
203.02	204.19	203.27	203.2	204.02	203.34	203.93	203.27	203.83	203.45	203.3	203.44	203.72	203.07	204.35	204.83	204.22	203.23	203.36	203.13	203.57	203.4	204.17	203.24	203.28	202.78	203.67	204.01	204.01	204.33	204.44	204.37	204.12	203.63	203.76	204.15	204.32	204.12	203.84	203.35	203.87	203.14	203.29	203.98	204.58	203.92	203.52	203.53	203.76	203.86
202.59	202.31	202.82	202.1	201.67	202.42	202.89	203.17	202.41	201.78	202.25	202.47	202.99	202.01	202.41	203.47	202.31	202.51	203.2	202.86	202.7	202.95	202.9	202.74	202.71	203.4	203.16	203.4	203.21	202.69	200.8	203.84	202.79	201.52	202.14	202.42	201.85	201.79	202.74	202.16	201.87	202.55	203.38	203.01	202.76	203.27	202.87	203.53	202.65	203.15
217.58	217.52	217.91	217.78	217.05	217.99	218.41	217.84	216.97	217.21	217.74	217.76	217.16	217.52	217.49	218.34	218.06	216.84	218.33	217.64	217.79	217.61	217.69	217.44	217.68	217.67	218.59	218.14	217.78	217.74	218.29	219.36	217.99	217.6	217.4	218.86	218.46	217.88	218.69	217.19	217.55	218.34	218.34	217.61	218.63	218.31	217.61	217.3	217.97	218.23
208.09	207.84	208.19	207.48	207.53	208.08	208.81	207.6	207.75	207.45	206.84	207.81	207.11	207.85	209.1	208.35	206.87	207.6	208.35	208.71	208.18	207.78	207.76	207.68	206.25	208.79	208.21	207.24	207	208.16	208.13	207.74	208.2	208.49	207.35	207.32	208.36	208.25	207.57	208	207.9	207.48	207.18	208.38	207.75	208.84	206.65	207.56	207.56	207.5
199.27	200.77	199.65	199.43	200.1	199.84	198.49	199.48	199.49	200.16	198.3	200.46	198.94	199.52	197.95	200.38	200.09	200.69	199.57	200.12	200.03	200.17	200.15	199.05	201.05	199.91	199.24	199.4	200.44	198.7	199.99	199.17	199.87	199.11	199.32	199.82	200.31	199.09	199.73	199.45	200.63	199.03	199.89	199.81	199.52	199.49	198.78	199.28	199.84	198.18
212.42	211.93	212.16	212.11	212.27	212.75	213.32	211.53	212.84	211.53	212.53	211.87	212.81	213.17	212.4	212.75	212.97	213.38	213.02	213.46	213.05	211.36	212.32	212.89	212.16	212.27	211.91	212.41	212.23	213.02	211.95	212.5	213.45	212.15	212.41	213.66	212.08	213.22	212.36	212.99	213.27	213.26	210.76	212.38	211.7	213.17	213.52	211.04	212.67	212.83
210.71	212.49	211.29	211.63	212.27	211.63	210.9	210.93	211.78	211.1	211.61	211.65	211.85	211.37	211.38	210.16	211.65	211.63	211.56	210.42	211.05	212.1	211.43	212.23	210.87	211.34	211.67	210.46	211.88	211.5	211.11	212.08	211.37	211.95	211.59	211.47	211.7	212.29	212.79	211.75	211.54	211.61	211.75	211.14	212.04	210.38	212.61	210.42	210.67	210.75
213.68	212.62	211.63	212.85	212.18	211.9	211.69	213.03	212.52	212.7	212.38	212.78	213.22	212.52	212.01	212.01	211.68	211.98	212.61	212.41	211.85	211.55	212.88	212.49	212.04	212.16	212.74	212.49	212.47	212.08	211.92	212.47	212.83	212.29	212.4	211.49	210.83	212.55	211.51	213.1	212.51	212.16	213.15	212.21	212.32	211.83	212.07	211.81	212.28	211.8
194.46	193.93	193.95	194.03	194.47	193.74	193.96	194.3	194.32	193.76	193.81	194.36	194.72	194.24	194.55	193.38	194.56	194.65	194.62	193.71	194.13	194.57	193.99	194.55	194.1	194.42	193.56	195.2	193.67	193.08	193.88	194.1	193.97	194.5	195.06	193.6	193.73	194.72	194.45	193.97	194.05	194.01	193.62	194.25	194.22	193.72	194.03	194.31	193.81	193.97
207.97	208.64	208.15	208.34	208.94	207.75	208.6	208.32	209.21	207.96	207.86	208.89	207.93	208.72	208.04	208.19	209.15	209.05	207.58	208.41	209.06	207.86	208.24	208.92	208.55	208.5	208.72	208.61	207.82	208.47	208.36	208.2	209.14	208.74	208.97	208.04	208.59	209.09	208.88	207.67	208.29	209.4	209.16	209.09	207.73	206.99	208.61	209.26	209.23	207.68
217.73	217.54	218.23	218.02	217.94	217.65	218.23	216.91	218.09	217.07	217.19	217.92	217.87	219.67	218.2	217.45	218.19	217.69	217.78	218.57	217.57	217.22	217.53	218.53	219.35	217.44	216.72	218.23	217.99	217.93	217.68	217.88	218.17	218.08	218.14	217.09	217.54	217.67	218	217.88	218.47	216.62	217.03	216.94	218.32	218.31	217.48	217.72	217.36	218.48
205.32	204.14	203.56	204.76	203.97	202.8	203.95	205.25	202.86	203	204.3	204.57	204.15	204.32	203.63	203.9	204.45	204.45	205.12	203.91	203.33	204.62	203.95	203.62	203.08	203.29	202.96	205.05	204.02	204.31	204.44	204.81	202.41	203.54	203	203.35	204.39	203.19	204.59	204.33	203.62	203.8	204.6	203.83	203.35	202.46	203.02	203.2	203.93	204.06
209.95	209.44	209.53	208.27	209	209.46	209.16	209.08	209.22	208.51	209.66	210.69	209.29	209.58	210.21	210.07	209.97	208.79	208.9	209.48	209.51	208.4	209.03	210.15	210.09	209.7	210.44	208.55	208.51	208.6	208.91	209.59	209.16	207.69	209.3	209.67	209.88	209.65	208.96	209.65	210.04	209.04	208.63	209.33	209.36	209.59	209.24	210.14	208.87	208.89
206.33	208.5	208.34	207.7	207.45	207.43	207.88	207.32	206.95	207.87	208.09	207.68	207.28	207.13	208.26	206.88	207.66	208.16	208.3	207.43	207.95	207.34	207.4	207.64	207.96	208.07	207.49	208.16	208.58	206.74	207.44	207.38	208.4	207.41	207.49	207.93	207.57	207.28	207.51	207.11	206.78	206.99	208.46	207.83	208.16	208.91	207.46	207.73	207.32	207.08
207.57	207.25	207.45	207.99	209.21	208.5	207.4	208.05	207.98	207.36	207.34	207.48	209.04	207.76	208.08	207.27	208.62	206.88	207.93	207.23	207.35	207.08	207.59	208.56	207.81	206.73	207.36	207.62	208.58	208.84	207.9	208.33	207.71	207.46	207.85	207.67	207.6	208.71	206.51	208.79	208.17	207.53	209.49	207.64	207.16	208.24	208.23	208.42	207.14	207.92
213.03	212.2	213.47	213.19	212.75	212.82	213.29	212.94	212.75	213.26	212.9	214.36	212.48	213.08	212.25	213.91	212.25	213.28	212.86	213.17	213.19	213.92	213.26	213.35	213.57	213	213.17	212.89	213.13	212.81	212.82	212.55	212.96	213.3	213.72	212.5	212.47	212.97	213.41	212.47	213.84	213.43	212.85	211.95	213	212.41	214.66	213.08	213.89	213.78
203.11	201.53	201.48	202.55	204.18	202.73	203.29	203.34	202.32	202.87	202.25	202.59	202.22	202.87	202.96	202.2	203.5	203.83	202.9	201.91	201.92	202.54	202.01	203.8	202.2	202.49	203.67	203.25	202	203.11	202.82	202.4	202.33	202.37	203.35	202.45	201.76	202.66	202.85	201.94	202.45	202.4	203.3	202.84	201.82	201.38	202.17	201.91	202.38	203.07
208.94	209.6	209.37	208.75	208.04	209.32	208.07	208.77	209.06	208.74	208.95	207.56	209.62	209.06	208.48	209.06	207.73	208.82	208.23	209.24	208.41	209	208.55	208.83	209.17	208.39	209.16	209.26	209.08	209.41	208.57	207.67	209.33	207.79	208.85	208.91	209.55	208.47	209.33	208.78	208	209.41	209.29	209.18	209.5	208.71	207.86	208.42	208.75	208.46
207.96	207.66	207.75	207.57	208.59	206.82	207.63	207.73	206.95	208.39	208.18	208.24	208.13	208.21	208.11	207.63	207.71	207.15	207.25	208.25	206.5	208.77	209.45	208.38	207.74	207.06	207.84	207.74	207.4	207.63	207.88	207.61	208.61	208.28	207.72	208.44	207.85	209	207.1	207.99	205.81	207.95	207.43	208.4	207.5	207.94	208.46	208.13	207.87	208.13
208.81	209.58	208.21	209.77	210.31	209.72	209.56	209.21	209.59	208.9	208.9	209.52	209.86	209.8	209.74	208.33	209.8	209.24	210.84	209.39	209.95	208.16	210.42	208.88	209.49	209.81	209.67	209.97	210	208.52	209.29	209.24	210.28	209.75	209.84	209.65	209.24	208.98	208.17	210.39	209.95	209.83	209.2	210.02	208.43	209.12	209.72	209.43	209.77	210.3
209.61	208.67	208.37	209.11	208.95	208.95	208.71	209.6	209.59	209.72	210.45	210.81	210.02	209.3	208.76	209.71	208.46	209.89	209.64	208.87	209.9	209.08	209.49	209.84	209.93	208.9	209.97	208.83	209.59	210.46	209.32	209.5	209.36	209.34	209.45	209.9	208.55	208.06	210.64	208.61	209.69	209.99	210.19	209.04	209.61	209.23	210.01	209.06	209.09	208.55
207.98	208.28	207.41	208.22	208.4	208.9	209.79	209.57	208.07	209.3	207.5	207.84	206.79	207.98	208.54	208.39	208.36	207.75	207.92	209.33	207.67	208.79	208.74	208.06	208.22	208.07	208.92	208.13	207.86	207.35	208.32	208.08	207.54	209.67	207.83	209.07	208.27	208.43	208.33	209.45	207.77	210.59	208.63	208.42	207.73	208.91	207.03	207.97	208.72	208.61
206.86	207.24	207.58	207.45	207.87	207.32	208.06	207.9	207.97	207.62	208.41	207.13	207.84	208.13	208.04	207.95	207.71	209.02	207.4	207.51	208.23	207.99	207.52	208.51	207.86	207.96	207.51	207.43	208.43	207.5	207.54	207.12	207.45	208.93	208.37	208.41	208.64	208	207.59	207.51	208.38	208.56	208.72	208.28	208.18	207.92	208.26	206.95	206.87	208.25
217.26	216.8	216.68	216.88	218.3	215.83	217.59	216.79	216.72	216.55	216.76	217.55	216.62	217.67	216.67	216.57	216.64	215.81	217.22	218.2	216.34	216.73	217.29	217.35	217.31	216.75	216.69	216.82	217.38	216.36	218.79	217.49	215.69	216.87	218.01	217.46	217.4	217.54	217.93	216.13	217.28	217.36	217.13	216.38	216.66	216.26	215.48	217.53	217.61	217.09
204.25	203.46	205.13	203.59	202.9	203.86	203.99	204.05	203.5	202.13	204.02	203.36	203.13	203.22	202.96	202.8	203.45	204.17	203.19	203.47	203.63	204.02	203.51	204.12	204.93	202.78	204.21	203.5	204.62	202.31	203.63	204.07	203.23	203.97	204	203.42	202.89	204.8	203.23	204.03	203.51	203.73	204.15	203.94	203.16	203.78	203.36	203.25	203.2	203.7
205.85	207.44	207.12	206.94	205.97	206.56	205.61	205.66	206.42	206.62	206.5	207.53	206.14	206.62	205.92	206.54	206.92	206.62	207.34	206.44	205.87	205.9	206.69	206.31	206.91	206.35	206.54	205.15	207.61	205.76	205.59	206.89	207.03	205.93	206.45	206.07	205.99	206.06	205.65	205.79	206.14	206.28	205.75	207.09	206.29	206.03	205.33	207.19	206.77	206.88
212.04	211.9	211.77	212.18	211.92	212.08	212.33	211.56	211.67	211.6	211.33	211.95	213.03	212.45	211.2	212.63	211.65	212.6	213.3	210.92	211.83	213.41	212.39	212.06	211.66	212.6	212.89	213.06	212.1	211.82	212.57	212.68	211.39	212.44	213.09	212.33	212.85	212.31	212.26	212.52	212.48	212.4	212.52	211.94	212.6	212.67	211.65	212.41	213.24	211.64
202.28	203.29	202.91	203.45	203.06	203.67	203.16	204.11	202.4	202.96	203.11	204.49	203.07	203.37	202.85	203.66	203.29	202.52	203.19	203.47	203.75	204.38	202.84	203.59	203.34	203.57	203.19	203.21	203.08	201.43	202.95	203.79	202.1	203.06	203.79	204.29	203.76	203.16	203.14	203.57	203.4	204.04	202.89	202.9	203.26	203.12	203.68	202.21	202.38	201.8
216.85	218.12	217.36	216.47	217.19	217.58	216.64	218.16	218.63	216.94	216.8	217.51	217.15	217.76	217.12	215.76	216.36	217.56	218.64	216.57	218.01	216.56	216.8	218.43	217.68	217.16	217.2	214.92	216.83	217.35	216	216.81	217.46	217.44	217.12	216.53	216.91	217.93	216.77	217.34	217.27	217.88	216.32	216.66	216.61	217.03	216.95	217.41	217.44	217.58
200.67	200.42	201.1	200.81	199.93	200.18	200.97	200.48	200.06	200.18	201.04	200.29	201.37	201.17	200.75	200.07	199.74	202.13	201.1	200.6	200.65	200.93	199.71	200.03	199.28	201.1	200.3	200.21	201.64	200.15	199.95	200.08	200.41	199.73	200.54	200.22	200.33	200.66	200	201.22	200.04	199.98	200.78	200.92	199.38	200.56	200.76	200.98	201.51	200.05
211.42	211.48	211.81	211.92	211.86	211.23	210.98	211.29	212.58	210.62	212.26	211.43	213.72	210.56	210.44	210.58	210.66	211.65	212.51	212.17	212.6	212.07	212	211.94	210.19	210.99	211.81	212.12	211.84	212.65	212.06	211.19	211.03	212.16	210.76	211.97	212.58	211.48	211.9	212.2	212.26	211.82	212.19	212.1	210.64	211.99	212.36	211.28	211.61	212.9
204.45	202.5	203.37	203.31	203.41	202.82	203.01	202.32	202.81	202.82	202.52	203.35	202.17	203.63	203.46	204	203.96	203.58	203.48	203.41	202.22	203.31	204.9	203.19	202.5	202.51	204.01	203.29	204.84	204.1	203.11	203.02	203.85	203.1	203.75	202.13	202.93	202.67	203.12	203.33	202.68	203.63	203.23	202.7	203.8	203.16	203.08	202.67	204.04	203.73
203.57	204.61	202.09	204.24	204.76	204.01	202.94	205	203.65	204.19	204	203.25	204.3	204.35	204.03	204.21	204.12	204.55	202.51	203.39	203.77	204.09	203.06	205.15	202.7	203.74	203.71	202.79	203.73	203.41	202.74	203.72	203.72	204.71	204.61	204.09	204.01	204.17	204.46	203.91	204	203.38	204.94	203.93	201.89	204.35	203.94	203.74	204.74	203.34
204.31	205.39	204.97	205.43	204.71	205.5	203.83	205.46	204.95	204.77	204.58	204.4	203.99	205.1	205.63	205.05	204.66	204.84	204.19	204.01	206.02	204.56	205.51	205.04	204.99	204.47	203.85	204.26	204.98	205.12	205.3	204.66	204.43	204.65	205.16	203.76	205.06	204.57	203.89	204.8	204.27	204.72	205.29	205.23	203.98	204.98	203.33	204.69	204.2	204.57
206.63	207.51	207.44	205.49	206.96	205.96	205.82	206.38	206.85	206.39	206.6	206.12	205.7	205.91	207.01	206.74	206.85	206.5	206.12	205.71	206.11	206.24	206.41	207.36	206.25	206.24	206.05	206.71	206.71	206	206.29	206.62	205.77	205.87	205.98	206.95	206.2	207.26	205.85	206.05	206.87	206.18	206.34	207.07	206.67	205.48	205.79	206.78	206.53	206.81
200.72	200.61	200.44	200.83	200.36	201.47	200.86	199.7	200.97	199.54	199.37	200.81	201.23	201.08	200.41	200.8	200.24	199.98	200.39	200.39	199.78	201.46	200.46	199.86	199.86	200.58	200.82	199.55	200.49	200.8	200.71	200.62	200.52	200.06	201.3	200.64	199.93	200.91	199.77	199.66	199.48	199.55	200.4	199.56	200.03	200.06	200.52	201.07	201.18	201.05
207.99	207.9	208.63	207.42	209	209.61	208.61	208.74	207.37	207.01	207.56	207.73	208.36	208.87	208.54	208.42	208.31	208.99	208.61	208.98	209.54	209.01	208.98	207.78	209.56	207.48	208.53	207.96	208.88	210.5	209.27	208.18	207.89	208.66	207.45	208.88	207.11	207.91	208.77	207.81	207.53	208.94	208.01	208.49	207.41	207.8	208.77	208.09	208.11	208.94
200.32	199.21	199.37	199.38	199.23	199.49	199.66	198.75	198.76	199.09	200.14	199	197.92	198.94	198.27	199.84	198.41	199.4	199.16	199.9	198.52	199.85	199.56	198.79	197.48	200.1	199.6	199.63	199.7	199.05	199.6	199.31	200.89	199.31	199.16	198.6	199.3	200.12	198.44	199.15	198.97	199.94	200.17	199.53	198.81	200.08	198.62	199.93	199.25	200.15
201.99	201.82	203.1	204.07	201.47	201.59	202.96	202.63	201.5	201.74	203.42	201.54	202.17	202.94	202.5	203.02	201.64	202.4	200.98	202.29	202.42	202.67	201.77	203.44	201.54	201.53	203.28	202.4	202.77	204.12	201.97	201.93	201.75	202.15	201.31	202.34	202.77	203.15	203.04	201.81	200.78	202.46	202.21	202.42	202.91	202.63	202.34	202.08	202.87	201.91
198.91	198.98	197.61	197.99	198.85	199.07	198.24	197.47	198.14	198.12	197.35	198.15	198.74	198.15	197.82	197.49	199.43	198.41	197.28	198.7	199.17	199.13	197.95	198.37	198.82	198.24	197.84	198.62	199.1	199.99	198.34	198.39	198.15	198.41	198	199.46	198.69	198.79	199.57	198.93	199.27	199.7	198.97	199.27	197.96	198.12	198.36	199.74	197.82	199.14
203.12	202.4	203.62	203.01	203.09	203.2	203.32	204.26	202.38	202.63	202.62	202.78	202.96	204.18	202.78	203.64	203.27	203.64	204.11	202.61	202.36	203.82	201.76	203.92	203.19	204.32	203.1	202.84	202.62	203.45	203.44	203.96	202.79	204.02	203.42	203.04	201.76	203.6	203.97	203.66	202.65	202.37	203.84	203.53	203.3	202.83	203.12	203.75	204.16	203.29
218.39	218.44	218.04	217.42	219.16	217.45	218.77	217.62	216.96	217.74	218.5	217.16	217.38	218.61	217.9	217.51	217.14	217.79	217.8	218.28	217.18	218.07	217.83	217.42	217.72	216.83	217.33	216.79	217.89	218.42	218.85	218.91	216.76	216.43	216.36	217.22	217.42	219.62	217.89	219.09	217.46	217.64	216.94	218.38	218.5	217.98	218.04	217.7	217.56	217.86
216.94	216.79	216.45	217.08	216.17	215.81	216.79	215.84	216.92	217.28	217.73	216.24	216.37	215.85	217.27	217.06	217.44	216.77	218.27	216.9	217.07	217.85	216.81	216.58	216.85	216.89	216.68	217.21	216.61	217.7	217.63	217.58	215.16	215.93	216.48	217.43	216.19	216.53	216.73	216.25	217.28	216.55	217.6	217.08	216.09	216.29	217.2	217.4	216.39	217.31
207.96	208.13	207.64	209.21	209.61	208.27	208	208.12	208.08	209.07	209.29	209.51	206.94	208.63	208.29	207.56	209.04	208.77	207.41	208.9	209.59	208.69	207.98	208.14	207.69	208.87	207.97	208.72	207.89	208.53	207.87	208.26	209.3	207.77	208.9	208.16	208.8	208.51	208.94	208.58	208.56	207.78	208.12	208.32	208.8	209.02	209.2	207.66	208.34	208.8
207.87	207.88	207.92	207.35	208.96	207.42	208.86	207.5	206.34	206.75	207.43	207.88	207.81	208.57	208.56	207.11	205.98	208.43	207.87	208.31	207.37	207.1	207.09	207.15	208.02	208.4	207.45	206.66	208.54	207.24	208.15	207.22	207.36	207.84	205.98	207.13	207.63	207.72	207.08	207.88	207.2	207.07	207.02	206.95	207.03	207.88	206.8	208.51	208.68	207.04
206.66	207.6	207.77	207.77	207.75	206.6	207.55	209.77	208.16	207.67	207.29	208.16	207.62	207.63	209.13	206.88	208.11	207.73	208.72	207.77	208.54	207.55	207.44	207.92	208.23	207.76	207.49	208.05	207.74	208.69	208.17	209.02	208.33	207.9	207.6	208.24	206.66	207.95	207.91	207.17	207.61	207.25	207.43	207.91	207.98	207.58	207.76	207.63	207.69	207.52
206.91	206.27	207.07	206.91	206.94	206.26	205.81	206.12	207.11	205.71	206.29	205.98	206.74	206.28	206.7	206.9	205.44	206.47	206.13	205.87	205.69	205.87	206.73	206.53	205.81	205.83	206.66	208.06	207.35	206.51	205.87	206.76	206.96	205.95	206.22	207.15	206.12	206.64	206.7	207.25	206	206.12	206.14	206.83	206.71	205.68	206.83	206.12	206.19	207.24
199.39	199.7	199.91	200.03	199.62	200.02	200.74	197.38	201.05	198.47	199.72	199.52	200.32	198.93	198.97	199.43	199.15	199.75	200.28	199.23	200.46	199.11	200.1	199.04	199.28	200.34	198.85	199.06	200.09	198.44	198.29	199.62	199.56	200.14	199.78	198.57	199.62	200.45	200.15	199.61	199.78	199.54	199.57	199.04	198.99	200.34	198.47	199.53	198.48	198.73
204.65	204.36	205.4	205.07	204.8	204.4	204.98	205.01	204.39	205.67	205.06	204.97	203.55	205.25	205.28	203.69	204.2	205.26	203.69	205.38	203.82	204.22	204.79	204.61	204.69	204.37	204.54	204.18	205.42	205.13	205.74	203.82	203.41	205.04	204.51	204.37	205.35	204.44	205.28	204.75	205.03	205.85	205.05	204.72	205.69	204.98	203.99	203.64	203.9	205.54
207.45	207.61	207.69	207.28	207.76	206.9	207.14	207.36	207.03	208.6	207.88	207.66	208.17	206.78	208.08	208.79	207.41	207.67	207.15	207.65	208.1	208.22	207.33	207.23	207.35	208.25	207.63	207.07	208.52	206.87	208.13	207.54	206.94	208.33	208.38	208.2	206.78	208.2	207.87	207.48	207.79	207.23	208.34	208.55	208.26	207.73	207.98	206.48	207.62	206.73
216.38	217.01	216.92	217.7	217.18	216.75	217.15	217.47	216.74	217.7	218.85	217.62	217.78	217.72	216.61	217.75	216.82	216.74	216.93	216.65	216.64	217.13	217.35	216.4	216.36	216.61	217.02	218.8	218.39	216.83	217.21	217.61	216.8	217.85	216.59	217.57	216.42	216.48	216.48	217.33	216.2	216.83	216.37	217.68	217.59	217.42	218.01	217.04	217.51	216.39
212.52	212.39	212.66	212.75	211.52	211.64	213.14	211.26	210.97	211.51	211.02	210.73	211.6	211.1	211.51	210.46	211.83	212.03	211.27	211.64	210.76	212.03	211.61	211.71	211.31	211.9	212.19	212.38	210.23	211.5	211.4	211.4	210.41	210.7	211	212.67	212.46	211.74	211.37	211.77	211.43	211.51	211.05	211.31	211.99	212.34	212.55	210.81	212.06	211.62
217.55	217.73	217.57	219.28	218.52	218.47	218.7	217.23	217.02	218.06	217.77	217.92	217.71	218.27	217.67	218.21	216.97	217.15	217.45	217.79	216.96	218.14	218.21	217.7	217.81	218.08	218.07	217.14	217.8	217.2	217.45	218.07	218.21	217.68	218.51	217.75	217.81	216.89	219.05	217.56	218	217.42	218.15	218.08	216.74	218.36	216.16	217.51	216.51	218.35
209.17	210.42	208.65	210.01	210.15	209.97	208.83	209.33	209.48	208.36	209.96	208.93	210.28	209.06	209.64	209.07	208.99	209.06	209.15	208.99	210.92	209.76	208.61	209.2	209.45	209.52	209.07	209.37	209.51	210.03	209.64	209.35	210.15	210.8	208.91	209.13	210.74	210.28	209.71	210.36	209.69	209.3	209.13	209.63	210.95	209.65	209.78	209.44	209.35	209.5
214.85	213.31	213.1	214.9	215.14	213.96	213.45	215	214.64	213.25	214.12	213.86	213.57	214.11	213.07	214.04	213.34	213.29	214.3	213.89	214.5	214.29	213.42	214.02	213.59	213.17	214.73	214.31	213.79	213.29	214.33	214.82	214.29	215.41	213.7	213.68	214.29	214.28	213.75	214.14	213.75	213.35	212.75	214.92	214.1	214.54	213.71	214.24	212.61	214.32
212.38	212.01	212.39	211.05	212.51	211.6	212.48	212.5	212.15	212.7	211.66	212.8	212.23	212.06	213.61	212.77	211.92	212.78	212.99	212.96	211.87	212.38	213.49	212.57	210.96	211.61	211.56	212.23	212.23	212.94	212.2	212.25	212.42	211.6	213.08	212.58	213.01	212.51	212.91	212.2	211.88	212.55	210.82	212.4	211.67	212.88	212.86	212.12	212.93	213.12
217.58	215.93	216.24	216.97	217.58	216.93	217.09	217.24	217.02	216.05	216.38	217.96	217.05	216.38	217.36	217.82	217.19	217.25	216.52	217.9	217.15	216.78	217.13	218.1	217.61	217.86	216.37	216.58	217.67	217.38	216.42	216.84	216.54	217.18	217.25	216.25	217.38	216.9	217.7	216.45	216.48	217.33	217.31	217.33	217.28	217.36	216.06	218.01	216.69	216.6
217.37	218.07	218.54	217.19	217.11	218.67	219.19	218.17	218.35	217.76	218.18	218.39	217.28	217.5	217.68	217.31	217.21	217.12	217.37	217.95	217.8	217.24	217.97	218.51	218.12	218.9	218.09	217.94	217.1	217.25	217.43	217.85	217.56	218.41	217.48	217.89	217.87	219.42	217.1	216.75	217.49	217.73	217.92	217.3	217.77	216.96	216.23	217.52	218.01	217.15
209.08	208.54	208.6	208.46	207.74	208.37	209.57	208.84	209.21	208.97	208.62	209.51	208.51	207.59	208.12	207.92	209.93	208.05	208.62	209.64	208.11	207.07	208.32	210	209.03	208.76	209.59	208.64	208.94	209.07	209.15	208.36	208.71	209.35	208.93	209.66	208.66	209.92	208.47	208.71	208.87	208.72	207.14	208.55	208.3	208.43	208.09	208.15	207.92	208.33
204.28	203.33	204.03	205.08	203.44	204.37	203.86	204.28	202.86	202.77	204.09	203.88	203.97	203.39	202.34	203.82	203.74	204.43	202.86	203.65	204.17	202.99	204.13	203.98	204.62	202.94	204.3	202.38	204.29	202.03	202.99	203.14	203.2	202.56	204.18	204.26	203.66	202.8	203.55	202.74	203.82	204.04	203.87	203.51	203.38	203.66	204.03	203.64	204.18	203.77
207.03	206.25	206.14	205.44	206.31	206.1	206.34	206.13	205.53	206.76	206.97	206.95	206.06	206.88	207.01	207.07	206.78	206.22	205.94	207.77	206.36	205.78	205.97	207.43	206.51	207.74	206.49	207.06	206.03	205.41	206.15	206.22	206	206.79	206.64	206.88	205.25	206.45	205.59	207.07	206.13	206.5	205.67	206.94	206.85	205.78	206.38	205.71	207.75	206.08
204.21	206.21	204.5	204.18	204.66	204.96	204.73	203.9	204.63	204.85	205.96	204.22	205.62	204.97	205.46	204.64	204.99	205.11	204.69	203.84	204.88	204.27	204.73	205.17	203.06	204.79	205.12	203.95	205.16	204.45	205.21	204.52	205.14	204.98	206.1	203.75	205.32	206.07	204.64	204.84	205.83	205.02	204.6	204.53	205.02	204.44	204.29	206.21	205.09	204.3
217.16	216.22	217.72	217.56	217.21	217.55	217.43	216.6	215.93	217.33	216.3	217.44	218.46	216.63	215.99	216.81	218.19	217.55	217.45	218.04	216.61	217.53	216.36	217.38	216.3	215.38	216.24	217.4	215.75	216.97	217.04	216.29	216.46	216.09	217.11	217.25	217.92	216.97	216.12	217.04	216.85	217.02	216.64	216.25	217.24	217.17	217.29	217.81	216.9	216.99
199.62	199.25	199.46	198.52	198.75	200.07	200.2	199.5	198.97	199.78	198.77	199.07	199.5	199.01	199.79	200.38	200.3	199.85	199.49	198.57	198.88	199.56	199.85	198.86	199.85	198.92	199.23	199.32	200.07	199.06	199.23	198.6	198.78	199.85	200.26	199.22	198.88	199.39	199.39	199.16	200.43	199.36	199.59	199.56	199.73	199.95	200.57	198.94	199.76	199.38
198.37	197.02	198.85	197.94	198.27	198.48	199.46	196.99	198.8	199.46	197.18	198.45	198.37	197.29	197.23	199.25	198.44	195.59	197.41	198.7	196.87	198.69	198.09	198.16	197.63	198.1	198.06	198.57	197.34	198.64	198.41	197.95	198.27	197.67	197.27	197.32	197.39	198.63	198.03	197.51	198.01	197.73	196.73	197.52	197.68	198.51	196.35	198.87	198.75	198.55
199.59	200.07	199.59	199.52	199.71	198.41	201.06	199.46	199.92	198.81	199.47	199.22	199.85	200.3	199.66	199.81	199.94	198.34	199.78	199.08	198.32	200.47	199.89	198.72	199.82	200.08	198.48	198.71	198.55	199.01	200.2	199.68	200.4	199.19	198.44	199.08	199.93	199.22	199.76	198.11	199.17	199.65	199.11	199.46	199.3	199.57	199.64	199.01	199.63	200.03
208.81	209.04	209.04	209.17	209.37	208.24	208.89	209.47	209.21	208.77	209.7	207.66	209.65	209.9	208.62	208.42	210.73	207.57	208.45	207.98	208.48	210.66	208.74	207.98	209.52	209.14	209.31	209.59	208.03	208.59	208.28	209.34	208.35	208.55	208.16	209.45	208.08	209.24	209.79	210.88	208.95	207.21	208.01	208.37	208.69	207.45	208.5	207.61	209.2	209.05
207.77	208.49	209.87	208.62	208.96	207.91	208.36	208.04	208.65	208.92	208.51	208.4	208.57	209.04	209.29	208.46	209.2	207.38	207.07	209.2	208.8	209.6	208.14	208.05	208.19	207.99	208.63	209.5	208.02	207.93	207.58	208.77	208.31	208.41	208.14	209.09	210.77	207.06	208.2	207.86	208.51	207.6	208.89	209.45	208.74	209.16	208.43	209.01	209.68	209.23
199.71	199.6	198.53	198.69	200.13	199.16	199.49	199.13	198.78	198.28	199.68	199.8	199.23	199.75	199.14	199.33	198.45	198.36	199.8	199.85	199.44	198.87	198.5	199.55	199.79	199.35	200.26	200.3	197.93	200.78	199.37	200.29	199.82	199.75	198.74	199.27	199.77	199.25	200.27	199.27	198.56	198.45	199.82	199.52	198.26	199.2	198.39	199.82	199.06	199.41
208.54	208.97	208.69	208.91	209.44	209.43	208.65	207.97	208.33	208.1	208.11	209.09	209.49	209.03	208.72	208.66	208.66	208.67	208.28	208.52	207.7	210.1	207.83	209.1	210.02	207.56	208.62	208.68	208.53	207.78	208.67	209.67	209.89	209.79	208.05	208.76	208.94	208.36	208.07	208.94	209.99	209	209.01	209.27	210.03	208.65	208.3	208.7	209.26	208.28
203.9	206.25	206.63	205.56	205.46	206.11	207.18	204.98	204.78	206.05	204.71	206.6	205.66	205.93	205.41	205.88	205.26	205.22	205.83	204.96	206.12	204.92	204.9	205.92	205.22	206.37	205.4	205.68	205.74	206.38	205.71	206.07	205.56	206.39	205.93	204.95	205.71	205.23	204.52	204.94	205.86	206.26	205.24	206.45	204.35	203.65	205.96	204.77	204.59	206.06
209.83	208.64	209.47	207.68	208.53	209.14	209.07	208.59	208.86	209.69	209.04	208.9	209.49	209.44	208.95	207.56	209.61	208.99	208.07	208.88	207.77	208.9	208.81	207.71	208.98	209.43	208.83	209.24	208.71	208.55	208.57	209.04	208.6	208.79	208.71	208.76	211.03	209.89	207.76	208.61	209.37	209.23	208.9	208.72	207.4	209.01	208.45	208.57	209.1	207.63
211.99	210.92	212.24	212.35	212.08	212.32	212.25	211.84	211.92	212.89	211.6	211.88	211.99	211.46	212.45	212.25	212.53	211.74	210.87	211.17	212.34	212.73	212.38	211.61	211.76	211.92	211.66	212.55	212.42	211.88	211.83	211.69	211.02	211.84	210.36	212.19	212.16	212.47	211.5	211.47	212.56	210.86	212.16	210.85	212.13	212.13	211.71	211.97	211.34	212.04
194.41	195	195.25	195.13	195.3	194.65	194.56	195.06	194.84	195.38	194.82	195.25	195.58	195.24	194.58	194.07	195	194.97	195.32	195.16	194.81	195.74	195.85	195.06	194.71	195.05	194.9	195.1	195.07	194.95	194.9	195.47	195.42	193.64	195.07	195.68	194.6	196.59	196.04	195.48	194.85	194.51	195.49	194.88	195.9	195.29	194.86	195.23	194.76	195.92
207.99	210.45	208.91	209.11	209.14	208.83	208.71	208.64	208.99	209.24	208.9	209.22	208.15	208.05	208.33	208.67	210.59	207.76	209.37	208.29	207.84	209.26	209.34	208.93	208.71	207.7	208.65	209.35	208.71	208.23	209.03	208.87	208.69	207.77	208.68	208.88	207.73	208.28	208.93	207.94	208.41	208.84	209.46	209.4	210.01	208.45	208.63	210.2	209.91	208.74
204.24	202.77	204.12	203.52	204.37	203.4	203.8	204.33	203.6	204.77	204.34	204.12	202.89	203.77	204.09	202.96	203.02	203.12	203.6	203.53	202.66	203.72	202.98	203.26	204.28	202.56	202.31	203.72	203.76	203.95	203.24	203.2	202.93	202.97	204.27	203.81	203.85	203.19	204.7	204.18	202.98	204.53	203.07	203.52	203.01	203.08	203.16	203.15	203.7	203.22
216.39	217.21	217.02	216.84	217.4	217.88	216.33	217.98	217.42	217.51	217.79	217.68	218.14	216.11	217.09	218.01	216.36	216.03	217	217.68	217.08	217.5	217.4	216.95	216.66	216.15	217.07	217.02	217.51	216.76	216.44	216.13	217.72	216.75	216.3	217.24	216.82	217.14	216.97	216.84	218.6	215.82	216.41	217.71	217.32	217.08	216.08	216.16	216.83	217.33
204.21	203.88	202.28	203.52	203.93	204.28	202.72	203.64	203.65	203.07	203.19	204.42	203.47	204.17	203.59	204.55	205.06	203.9	204.43	204.27	203.29	204.18	202.88	203.85	203.41	204.23	203.71	204	203.15	203.62	203.83	202.79	202.92	203.54	203.32	203.74	202.64	203.35	203.1	203.3	203.4	203.87	203.6	203.6	203.65	203.64	201.96	203.78	204.18	202.82
209.25	208.86	207.8	208.48	209.14	209.47	209.21	208.22	209.84	207.81	209.18	209.44	208.26	209.13	209.54	209.24	209.2	209.02	207.9	208.61	207.65	208.03	208.08	208.56	208.34	209.32	208.96	207.63	207.17	207.96	209.63	207.82	208.28	209.65	209.59	208.29	208.46	209.17	208.75	209.42	208.73	208.67	208.67	209.07	209.36	208.49	209.93	208.35	208.05	209.78
200.77	200.31	200.99	199.27	200.57	200.46	200.44	200.23	200.62	200.46	199.13	200.13	200.14	199.54	199.96	200.36	199.45	200.43	198.43	201.11	199.86	200.62	199.92	200.4	200.75	199.5	200.57	199.79	200.28	200.13	199.9	199.64	200.16	199.4	200.32	199.87	199.79	201.45	200.31	199.62	200.69	199.39	199.93	200.41	199.74	200.5	200.19	200.41	200	199.67
202.49	202.92	201.71	204.17	202.64	201.73	203.21	203.31	202.23	202.86	202.9	201.7	202.02	202.53	201.63	201.58	202.41	202.23	202.57	203.34	203.16	203.61	202.1	202.82	201.8	202.85	201.88	202.67	202.74	202.48	202.24	202.83	202.81	202.62	203.18	202.8	202.81	203.09	203.35	203.56	202.78	202.64	203.03	201.58	203.06	201.88	202.57	203.48	203.84	202.32
203.92	204.36	203.54	203.05	204.61	203.3	205.05	205.18	204.91	204.05	203.59	203.83	203.83	203.98	204.73	204.09	205	203.39	203.41	203.92	203.78	204.17	204.17	203.83	203.14	203.58	202.73	204.28	203.31	204.18	203.09	203.45	203.95	204.75	203.93	203.75	203.45	203.88	204.24	203.35	203.43	203.22	202.98	203.22	202.8	202.86	204.19	203.93	202.84	203.38
207.82	208.28	207.3	208.08	207.66	206.88	208.23	207.72	207.85	207.95	207.3	207.49	208.63	208.32	208.86	207.39	208.26	207.85	206.54	208.46	207.14	207.02	207.52	208.44	208.89	208.66	209.19	207.84	208.73	208.41	207.03	207.27	207.88	206.57	208.57	208.6	208.6	208.58	207.96	207.29	208.2	207.33	207.79	206.87	208.71	208.39	207.33	208.12	206.73	207.18
205.21	203.87	205.71	204.48	205.69	204.75	205.29	205.05	205.32	205.24	205.31	205.2	204.5	204.42	205.47	205.46	203.94	204.86	205.35	206.05	204.76	204.35	204.63	205.41	203.89	205.33	204.82	205.87	204.4	204.99	205.12	205.22	204.66	204.41	204.77	205.2	204.78	205.32	205.48	204.02	203.71	205.38	204.72	204.13	204.45	204.02	203.84	204.69	204.63	204.82
203.06	202.44	201.49	203.46	202.83	203.41	203.45	201.79	202.41	201.82	202.78	202.68	202.88	203.45	201.65	201.75	202.97	203.21	202.93	203.2	201.96	202.59	202.81	202.52	201.62	201.41	202.99	201.73	202.3	202.44	203.33	202.4	202.26	202.79	202.5	201.89	203.17	203.27	202.58	203.03	203.24	203.5	202.58	202.56	201.58	202.7	202.13	202.84	202.71	202.05
212.53	211.42	212.04	211.87	211.9	211.6	212.67	211.5	211.99	212.37	211.92	211.9	212.73	211.83	212.14	211.86	212.14	212.31	212.14	213.67	212.43	212.65	211.4	212.65	212.13	212.91	212.44	211.41	211.91	212.41	211.95	212.36	212.42	212.03	212.49	212.19	212.96	212.93	212.8	212.78	211.84	212.19	213.6	212.57	212.25	212.74	212.53	211.6	212.83	212.6
203.82	201.93	203.38	203.04	203.68	203.68	202.27	203.83	204.42	202.33	203.68	203.05	204.75	204.66	202.46	201.87	202.95	203.14	204.38	203.78	204.18	203.77	202.48	203.63	203.47	203.3	203.74	204.37	205.04	203.34	203.32	203.47	202.69	203.97	204.37	204.27	204.27	203.13	203.38	203.24	203.79	204.1	203.96	203.25	203.59	204.36	202.87	203.86	203.44	202.56
199.76	198.45	198.52	200.03	199.59	198.79	198.47	199.32	199.2	198.41	199.08	199.53	198.95	199.63	199.08	198.66	199.79	200.2	199.52	200.51	199.49	199.31	200.06	199.45	199.99	200.05	199.88	200.15	199.38	198.99	199.21	199.17	199.73	200.24	199.74	199.23	198.35	199.89	199.51	200.64	198.46	199.65	199.25	199.61	199.96	199.47	199.69	199.95	199.13	198.55
207.04	207.7	207.98	207.81	208.11	206.54	208.16	207.56	208.56	207.11	206.94	206.82	207.32	207.75	207.69	208.18	207.57	208.26	208.05	208.49	208.04	206.51	207.41	207.85	208.08	208.44	207.69	207.95	207.44	207.98	208.14	207.68	208.64	207.25	208.24	206.71	207.52	208.22	207.02	206.86	208.23	207.4	207.88	207.65	207.17	208.09	208.21	207.83	208.09	208.25
212.17	212.69	211.55	210.9	212.77	211	211.73	212.4	211.07	212.21	211.29	211.58	211.33	211.85	211.51	211.75	210.95	211.77	211.16	213.31	210.98	212.04	211.27	212.31	211.78	211.69	212.34	211.11	210.72	212.72	211.19	211.79	212.34	210.32	211.77	211.45	211.74	211.38	211.34	211.78	211.6	211.28	212.29	211.79	211.54	211.52	210.24	212.46	211.61	211.14
209.99	209.34	208.65	209.35	209.1	209.14	209.13	209.57	209.17	209.23	209.36	208.78	209.22	207.92	208.67	209.07	209.62	208.82	209.21	208.63	208.75	208.77	208.26	210.25	208.79	209.21	208.81	208.93	208.86	208.63	208.92	208.35	208.24	208.07	209.13	208.34	209.3	209.28	209.3	207.23	208.13	209.44	208.87	208.51	208.19	208.81	209.02	208.92	208.54	208.73
207.81	208.96	207.65	208.01	209.14	207.86	208.13	208.93	208.12	208.74	208.81	208.88	208.89	209.27	208.53	209.45	209.34	209.09	208.78	208.26	209.12	206.85	208.51	208.53	208.58	208.6	209.46	207.68	208.3	208.78	207.3	207.92	209.65	209.44	209.48	207.98	208.5	207.24	209.37	209.02	209	208.6	208.32	207.46	207.88	208.66	207.5	208.85	208.51	208.22
202.97	203.13	202.23	204.08	203.03	203.34	204.06	203.55	203.12	202.98	203.49	203.46	203.24	203.88	202.56	202.95	203.09	204.41	201.46	204.17	203.12	203.66	203.67	202.83	202.71	204.68	203.57	202.91	203.33	202.35	203.27	201.66	202.95	202.36	202.65	202.58	203.06	203.91	203.6	202.72	203.54	203.2	202.87	202.44	202.68	202.27	202.58	202.94	203.02	201.78
200.66	199.76	199.99	200.26	200.59	198.7	199.02	199.19	199.12	200.68	199.66	198.8	199.24	199.72	199.63	200.24	199.56	199.44	199.34	198.34	198.32	200.06	200.21	200.16	199.59	198.4	199.43	200.07	200.14	199.62	199.51	200.75	200.4	198.62	200.65	199.12	199.88	199.56	198.98	200.42	199.11	199.53	200.58	199.47	199.73	200.56	199.41	199.98	199.01	199.43
209.44	209.91	207.16	210.24	209.14	209.79	208.6	208.86	210.35	209.61	210.07	209.28	210	209.72	209.55	210.69	210.86	208.75	208.66	209.57	209.46	210.64	209.85	209.57	209.56	208.63	209.07	208.63	210.31	209.74	208.66	208.63	209.49	208.8	208.73	208.36	209.16	210.46	207.91	208.99	209.07	209.81	209.42	208.74	209.77	209.16	209.64	208.8	209.33	208.78
210.72	211.11	211.5	211.39	212.7	212.38	212.35	211.26	212.32	210.71	211.24	211.64	211.41	211.05	210.93	212.11	211.27	211.29	211.88	211.98	211.56	210.95	212.16	212.33	210.82	212.23	211.42	211.76	212.12	211.01	210.82	212.12	211.76	211.73	212.47	210.44	210.76	210.84	211.8	211.06	211.79	211.25	211.25	210.49	212.29	210.36	212.32	211.75	212.72	210.41
202.6	203.7	203.75	204.46	202.87	204.16	203.53	202.79	202.4	203.64	203.38	203.84	203.07	203.89	202.89	202.98	202.84	203.79	202.55	203.71	204.43	202.98	203.14	202.18	203.77	203.82	202.43	202.59	202.95	203.44	203.57	203.79	203.23	202.87	202.57	203.95	203.83	202.59	204.52	202.87	203.59	204.64	205.05	203.32	203.24	203.62	203.79	203.5	203.58	203.15
207.19	208.82	208.07	206.87	207.41	208.07	207.95	207.8	208.42	207.71	207.25	207.12	208.53	208.67	207.23	207.49	207.65	207.57	208.1	207.71	208.03	206.96	207.12	207.93	207.49	207.07	208.89	207.05	207.16	207.61	207.48	207.63	207.48	207.71	207.52	207.43	207	206.9	207.35	206.34	209.18	207.88	206.63	207.53	207.12	208.02	208.59	208.25	208.04	207.94
207.98	207.47	207.96	208.15	207.66	208.05	208.61	207.64	207.47	207.37	207.38	208.66	207.46	208.03	207.6	207.25	207.59	206.94	208.5	206.12	207.35	207.58	208.14	207.47	208.92	208.01	207.41	207.21	206.22	207.51	207.77	208.83	209.26	207.59	208.08	208.1	207.14	206.21	208.04	206.9	208.29	207.38	207.48	208.02	206.56	207.78	208.1	207.43	206.85	207.84
209.58	209.42	209.43	210.32	209.21	208.62	208.51	208.79	210.62	209.68	209.13	210.31	210.6	210.23	209.77	208.82	208.79	210.24	210.3	210.25	209.28	209.11	209.93	209.3	209.37	209.42	210.55	210.08	210.1	209.14	210.19	209.91	210.14	209.7	209.26	210.7	209.53	210.18	211.27	211	209.16	209.84	208.96	210.19	208.51	209.73	209.93	208	209.05	208.69
218.5	218.04	216.58	217.75	217.77	217.69	217.52	218.24	218.22	216.85	217.45	217.58	216.75	218.52	218.38	217.3	217.86	218.17	217.37	217.71	217.65	217.94	217.21	216.07	218.53	217.48	218.1	218.22	218.14	218.9	218	217.7	218.34	218.05	216.35	216.78	218.63	217.24	218.12	218.47	216.7	218.94	217.82	217.16	218.61	218.61	217.06	218.65	218.63	218.33
209.02	207.95	207.62	206.98	207.04	208.91	208.6	207.83	208.13	207.14	207.31	208.33	207.86	207.59	208.58	206.22	207.68	208.65	208.09	208.59	207.34	208.04	207.44	207.53	208.09	207.01	206.51	208.24	207.76	208.05	207.36	207.09	208.35	207.49	208.87	209.06	207.56	207.53	207.1	208.32	207.58	207.75	208.54	207.71	207.97	208.1	207.66	207.49	207.62	208.39
211.29	212.64	211.19	211.4	210.79	211.9	212.49	211.22	211.57	211.44	211.94	211.69	211.34	211.76	211.08	211.94	212.38	211.45	211.76	210.96	211.59	212	211.3	211.41	212.15	211.71	211.66	210.73	210.78	212.46	212.21	211.48	212.43	210.61	211.64	211.66	212.28	210.35	211.7	211.23	212.78	210.86	212.74	210.67	211.7	211.63	213.48	212.1	211.67	211.66
206.62	206.88	206.8	207.82	207.14	207.44	207.21	206.96	207.88	207.9	207.83	207.43	208.88	207.99	207.78	207.07	208.04	208.55	208.31	206.32	207.31	207.09	207.7	208.09	207.08	207.03	207.65	207.6	206.76	207.58	207.21	206.55	207.6	207	207.09	207.9	206.81	208.08	207.31	207.86	207.08	208.59	207.69	208.01	206.09	208.69	208.06	207.32	207.64	207.56
210.93	212.69	211.45	212.01	210.93	211.4	212.83	211.52	212.14	210.77	211.77	211.89	210.77	212.08	211.02	211.46	211.45	211.29	211.42	211.99	211.97	211.62	211.35	211.83	210.93	212.51	211.71	211.61	211.39	212.74	210.9	211.57	212.22	211.66	212.18	212.35	212.22	211.72	210.86	211.39	212.29	212.53	212.12	212.68	211.42	211.65	210.61	211.98	211.91	211.04
207.98	207.27	207.01	208.8	208.26	207.68	207.99	208.15	207.72	207.61	208.9	207.99	208.37	208.06	207.12	207.91	207.29	207.35	207.03	206.93	207.87	207.2	207.41	207.66	207.89	207.32	208.18	207.58	208.2	207.92	207.35	208.08	208.61	206.47	207.2	207.11	208.57	207.57	208.11	207.95	208.18	207.81	207.54	208.35	207.74	207.09	207.92	207.54	207.16	207.52
212.92	213.66	212.69	213.24	213.03	211.9	212.12	213.22	213.17	213.46	212.28	213.13	213.8	213.01	212.92	212.68	212.95	212.92	213.42	212.11	212.84	213.6	213.11	213.26	214.31	213.89	213.61	211.5	212.78	213.12	212.66	212.47	213.56	213.44	211.8	212.91	214.12	213.7	213.67	212.61	212.16	213.35	213.9	213.48	213.16	212.78	212.43	211.92	212.04	213.73
213.21	214.99	213.13	214.14	213.16	212.91	213.02	213.89	213.39	213.73	213.19	213.7	213.32	214.08	213.82	212.74	215.5	214.61	214.13	214.95	213.93	213.87	214.11	214.53	213.16	213.06	213.92	213.4	214.52	214.2	212.34	212.64	213.02	213.79	214.49	214.35	213.68	215.16	212.4	213.19	214.45	213.95	213.59	213.91	214.51	212.57	213.75	213.19	214.96	213.94
202.85	202.43	201.99	202.32	203.69	203.17	201.45	201.3	201.84	202.27	202.85	202.94	202.32	203.08	203.17	202.25	202.69	202.37	203.31	202.02	204.04	202.72	202.02	202.68	203.34	201.48	202.28	203.2	201.89	204.03	202.75	202.34	202.69	202.44	202.24	202.45	203.1	202.01	202.49	201.9	203.61	203.29	203.47	202.15	202.27	202.02	201.96	202.64	202.15	203
199.63	201.16	201.68	202	201.24	201.38	200.81	202.04	201.01	201.01	200.82	200.98	201.19	202.04	201.73	200.97	201.26	202.18	201.19	201	201.23	201.33	201.04	200.43	201.86	201.2	201.92	202.39	201.51	201.75	201.01	201.91	201.55	201.49	201.37	201.04	200.89	200.54	201.11	200.65	202.01	201.61	201.17	201.45	201.86	201.09	201.94	200.37	201.25	200.37
212.45	211.18	211.5	211.99	212.07	211.4	212.15	211.87	212.43	211.22	211.46	211.96	211.98	211.5	211.6	210.29	211.98	211.18	212.44	211.61	211.52	212.22	211.09	212.45	212.58	212.42	211.09	211.92	212.21	211.06	211.92	210.68	212.22	211.54	212.65	212.65	211.79	211.2	211.61	213.03	211.71	212.15	212.07	212.82	211.37	212.52	210.42	212.22	211.69	211.75
200.54	200.27	199.05	199.94	201.18	200.94	200.5	200.5	199.24	200.25	200.85	199.66	200.82	200.76	200.11	200.86	200	201.63	200.03	201.42	200.44	199.59	199.78	200.37	200.46	200.44	200.83	200.16	199.82	200.12	199.78	201.32	200.08	201.32	200.66	200.01	199.08	200.6	200.55	198.73	201.31	199.52	200.57	199.82	200.88	201.61	200.05	199.32	199.48	201.06
209.91	208.45	209	209.16	207.98	208.48	209.25	208.7	208.9	208.92	209.1	208.77	209.02	208.08	208.64	208.13	207.99	208.01	208.12	208.16	208.34	207.9	209.05	207.97	208.59	207.85	208.45	208.43	209.26	208.26	208.54	208.62	209.33	207.82	208.77	208.42	208.08	210.03	209.05	208.83	207.15	209.06	208.32	208.2	210.93	208.4	208.26	209.18	209.27	208.75
217.22	216.05	217.54	217.23	217.34	217.28	217.71	216.81	216.94	218.28	217.6	216.81	216.89	217.13	216.87	216.75	215.27	217.67	216.89	217.55	217.6	217.21	216.83	216.76	218.19	217.52	216.3	216.2	218.43	217.57	217.3	217.41	217.37	217.18	217.68	217.52	216.88	217.5	216.29	217.77	217.79	217.37	217.79	216.2	216.84	216.78	217.02	215.94	216.78	216.56
194.87	195.5	195.38	195.48	195.06	194.94	194.88	196.19	194.37	193.61	195.45	195.38	195.81	196.25	195.1	195.48	195	196.55	194.81	194.95	195.1	194.68	194.3	196.89	193.25	194.5	194.9	196.45	195.68	195.33	194.61	194.59	195.13	195.51	194.95	195.78	195.65	195.81	194.89	195.58	195.77	195.36	194.88	195.74	195.49	195.59	195.81	194.57	194.39	195.74
207.54	209.36	208.34	207.8	207.11	207.31	208.8	208.22	207.13	206.98	208.11	207.34	208.23	207.42	208.69	207.38	208.21	208.28	208.09	207.33	208.87	207.95	207.32	206.45	207.68	208.78	207.94	208.06	208.44	208.26	207.7	207.36	207.51	208.1	207.42	208.46	207.32	207.73	208.16	207.53	208.39	208.63	207.84	207.75	208.53	207.71	207.06	208.3	207.93	208.27
208.32	208.33	207.77	207.8	207.26	207.8	206.19	207.29	207.94	208.66	208.48	207.17	207.47	208.03	207.53	207.2	206.9	208.56	208.31	207.51	207.18	208.57	207.5	208.36	208.3	207.13	208.3	208.33	207.52	208.95	207.83	207.36	208.32	209.13	207.75	207.98	206.97	207.36	208.98	207.52	207.08	207.84	207.03	207.31	208.77	208.09	206.46	208.76	208.43	208.6
210.83	211.73	211.14	211.31	211.99	212.48	212.27	212.19	211.17	212.5	211.07	212.14	211.38	212.2	212.07	212.01	211.5	212.27	212.39	212.37	211.68	212.16	211.36	211.43	212.85	211.51	211.05	211.11	211.4	211.71	211.25	211.15	211.72	211.47	212.19	211.67	211.12	212.5	211.49	212.52	211.91	211.11	211.57	211.63	212.19	212.07	211.5	211.22	210.96	211.74
209.7	209.79	208.99	208.56	208.37	208.56	208.98	207.48	207.97	208.7	209.11	209.09	209.62	209.24	207.8	208.09	209.6	209.77	208.77	209.41	208.08	208.85	208.41	208.88	208.76	208.31	208.79	208.97	208.65	208.81	209.68	208.07	207.19	208.27	208.54	207.19	208.75	208.76	209.09	208.9	208.58	208.72	209.55	209.41	209.24	208.42	208.29	208.89	209.33	209
213.84	212.07	212.15	212.7	212.65	212.21	212.98	211.03	212.39	211.96	211.73	213.43	212.27	212.25	212.93	212.06	212.5	212.51	212.59	212.78	213.1	212.51	212.38	212.6	212.92	214.03	213.08	212.17	211.53	212.7	211.74	212.65	213.3	212.45	213.03	211.68	212.08	212.91	212.01	213.19	212.83	212.61	212.4	212.69	213.1	210.88	212.92	211.44	212.37	212.54
212.94	212.85	212.8	211.99	212.57	212.35	213.23	213.05	212.79	213.27	211.44	212.88	213.26	213.24	214.06	212.04	213.42	212.92	212.45	213.84	212.96	212.33	213.05	212.79	212.5	212.94	212.38	212.36	212.87	212.86	212.72	213.16	213.18	213.68	213.03	212.67	214.05	213.02	214.09	213.6	212.32	213.2	213.91	212.78	212.31	213.01	212.43	213.24	213.54	212.82
211.27	211.91	210.86	210.01	210.9	211.63	211.48	211.97	211.8	211.91	212.21	212.46	211.77	211.37	212.46	212.04	211.77	210.54	211.41	212.31	212.03	211.94	212.03	211.92	211.38	211.03	210.63	211.89	211.12	210.72	211.99	211.45	212	211.15	213.06	211.58	211.01	211.23	211.77	210.93	210.9	210.98	212.4	211.35	211.14	212.45	211.8	211.84	211.24	211.68
199.31	200	199.49	199.89	200.39	199.49	200.27	199.44	199.95	199.46	199.58	198.63	199.13	200.33	198.6	199.77	200.01	198.88	199.31	198.95	198.84	199.29	200.16	199.05	198.49	199.1	198.08	199.75	199.71	198.22	199.49	198.23	199.91	199.9	199.35	199.78	199.92	200.84	200.34	199.72	199.61	199.55	199.72	199.37	197.78	199.57	200.15	200.17	199.05	198.97
208.32	208.96	207.85	208.92	207.14	207.22	209.06	207.46	207	207.77	206.52	208.26	207.73	208.15	207.21	207.83	207.97	206.58	207.56	208.17	207.89	208.09	208.42	207.43	207.75	207.67	207.58	207.11	208.05	207.24	207.82	207.05	207.71	207.77	207.76	208.94	207.69	207.32	208.31	208.35	208.1	208.37	207.85	208.93	208.14	206.91	208.12	207.79	208.47	207.11
198.53	197.77	197.91	198.18	197.23	198.07	197.24	198.21	198.66	198.1	196.16	197.8	198.36	198.09	198.33	197.12	197.42	198.56	197.99	197.72	198.29	198.72	198.39	197.15	197.64	198.39	197.48	198.06	198.18	197.21	198.28	197.32	199.86	199	197.2	198.27	197.78	197.88	198.26	197.28	198.66	198.53	197.57	198.06	197.38	198.59	198.95	197.69	198.8	197.15
201.67	202.47	201.67	202.3	202.89	203.73	203.59	202.36	202.07	203.1	203.52	202.29	202.23	203.13	202.19	203.35	202.41	202.17	203.54	202.48	202.46	202.49	202.76	202.58	202.16	202.72	203.55	202.56	202.74	201.56	202.53	202.77	202.64	203.81	201.95	201.41	203.11	203	202.14	202.55	203.09	203.03	202.34	203.53	203.31	202.4	202.32	202.62	201.68	203.56
209.97	208.81	209.24	209.11	208.45	207.95	208.49	209.21	209.26	209.17	209.31	208.35	208.93	208.41	208.54	209.38	208.7	208.73	208.33	208.84	208.68	208.06	209.73	209.01	209.02	208.68	208.9	208.01	208.53	208.53	209.15	208.02	207.73	208.09	210.02	209.33	209.54	209.65	208.94	209.74	209.38	209.05	208.82	208.8	209.04	208.62	208.33	208.91	207.7	207.72
202.92	202.54	202.07	202.33	203.01	202.98	202.44	201.29	202.11	202.83	201.76	203.46	202.33	203.67	202.5	202.03	201.94	202.34	201.94	201.03	202.3	202.55	202.42	201.91	202.63	202.64	202.45	202.94	202	200.57	201.39	202.03	202.41	203.18	202.41	202.27	203.23	202.49	202.44	202.74	201.78	201.51	203.04	201.99	203.44	202.46	203.07	202.24	202.43	202.94
208.71	208.19	208.94	207.7	208.85	209.3	208.75	209.02	208.1	208.77	206.99	209.14	209.05	207.09	209.75	208.67	208.2	207.94	208.77	208.61	209.19	209.55	208.54	209.14	208.41	207.54	208.46	209.19	209.9	208.8	208.02	208.99	208.25	207.4	208.89	208.62	208.57	208.44	209.9	208.8	209.25	207.85	208.54	209.22	208.89	208.64	207.88	208	209.08	208.37
216.98	216.27	216.99	216.46	216.37	217.14	218.04	215.71	218.02	217.24	217.11	215.92	216.57	217.11	216.67	216.61	217.04	217.36	216.69	217.57	215.79	216.9	217.57	217.25	216.93	216.92	216.24	216.39	217.86	217.44	216.84	217.99	217.52	216.29	217.55	217.38	217.14	216.56	217.46	216.89	216.96	216.83	216.18	216.16	216.49	217.64	217.29	216.69	217.32	217.65
211.82	211.49	211.59	211.23	212.43	211.32	211.77	211.5	211.24	211.4	211.44	210.9	211.3	211.09	210.83	212.01	212.62	210.94	210.93	211.54	212.61	211.03	212.42	211.95	211.27	211.61	211.99	211.91	211.2	212.56	211.54	212.24	211.55	211.92	210.83	211.09	211.76	210.47	211.07	211.81	211.07	211.83	211.96	212.32	211.01	211.59	211.88	211.15	211.79	211.85
205.8	203.99	204.72	204.26	203.89	203.16	204.08	204.1	205.02	205.2	203.7	206.58	204.9	204.93	204.09	204.93	204.49	204.08	204.47	203.72	205.5	204.75	204.62	205.37	204.13	203.99	204.56	204.07	204.25	204.82	203.92	205.73	205	205.56	204.09	206	204.41	204.87	204.23	205.59	204.47	204.96	204.56	205.69	205.02	204.28	204.8	203.98	204.25	204.74
205.8	206.93	208	206.36	205.82	206.43	206.82	205.98	207.12	206.4	206.88	206.78	206.5	206.38	206.68	206.77	206.12	206.55	207	206.26	207.37	205.49	207.2	205.65	206.34	206.46	206.59	206.82	206.37	206.88	206.05	205.93	206.07	206.89	206.09	207.59	206.95	207.8	206.52	206.71	206.22	205.06	206.4	206.32	207.66	206.67	205.95	207.09	205.23	206.07
212.77	213.69	212.14	213.13	211.53	213.29	212.8	212.2	212.17	211.87	211.93	210.92	212.04	214.35	212.23	211.75	212.44	213	211.63	211.72	212.55	211.81	213.23	212.79	212.6	213.54	212.52	211.71	211.79	212.56	211.39	212.71	212.48	212.43	211.93	212.71	212.18	212.51	212.53	211.99	211.58	212.89	211.96	212.33	212.49	212.79	212.22	213.1	212.17	211.22
198.11	199.99	199.28	200.73	200.01	200.14	199.37	200.58	199.89	200.27	200.37	199.3	198.86	200.23	199.48	199.59	200.16	199.45	198.81	199.59	198.53	199.04	198.45	199.43	198.59	198.07	199.14	199.5	199.87	200.04	199.4	199.81	199.21	200.14	198.23	199.02	199.18	199.61	198.91	198.88	198.3	201.01	198.22	200.04	199.63	199.93	199.15	199.6	199.52	200.5
218.47	218.09	218.09	217.63	216.81	217.78	217.04	218.23	218.8	217.56	217.18	217.09	216.71	216.68	218.17	218.42	218.62	218.81	216.79	216.58	216.63	217.67	217.64	217.52	218.26	217.36	218.15	218.21	217.04	217.03	217.44	218.2	218.12	217.63	217.12	218.31	217.18	217.79	217.5	218.15	217.64	217.82	218.11	217.42	218.55	216.89	218.04	218.64	217.81	215.81
199.56	200.73	199.81	199.69	198.82	199.42	198.54	200.41	200.35	200.01	200.06	198.9	198.95	199.08	198.96	199.94	200.34	200.19	199.75	200.45	199	198.99	199.38	199.67	199.96	199.73	200.19	198.71	200.66	198.4	200.15	199.04	198.44	198.52	198.88	199.69	200.38	199.49	198.63	199.59	199.47	199.01	199.47	200.35	199.57	200.04	198.81	200.16	198.66	199.14
212.62	213.42	213.95	215.06	213.42	214.66	213.37	213.46	213.37	213.28	213.76	214.09	213.28	213.34	213.17	213.18	213.44	214.44	214.97	214.24	213.68	213.71	213.15	212.71	213.37	215.11	214.03	213.41	214.33	213.93	213.39	213.55	213.73	213.95	213.58	213.8	212.51	214.39	213.85	213.95	212.29	212.7	213.85	214.3	213.88	213.45	213.42	214.1	213.08	213.43
209.03	208.61	208.38	208.08	208.83	208.17	208.92	208.52	207.58	208.44	207.81	209.1	209.55	207.93	207.8	208.89	208.17	207.43	206.44	207.5	207.94	209.58	208.37	208.88	208.51	208.89	208.29	208.51	209.5	207.69	208.74	207.46	208.86	209.02	209.24	209.01	208.7	208.28	208.61	207.91	208.79	208.73	207.52	208.17	207.64	209.91	208.4	208.39	209.03	208.53
205.7	205.45	204.35	204.94	204.97	204.55	203.75	205.06	204.14	204.22	204.42	205.09	204.47	204.99	206.16	205	205.14	204.95	204.77	205.37	205.82	205.88	204.6	204.98	204.01	205.05	203.34	204.91	204.62	204.72	205.97	204.52	204.22	205.19	204.23	205.35	204.97	204.16	205.94	203.86	204.73	204.5	204.38	205.6	204.97	205.74	204.16	204.76	203.94	204.39
200.96	200.41	201.23	201.67	200.75	202.2	201.16	201.29	201.69	200.86	201.85	201.06	200.86	201.29	201.93	201.1	200.59	200.99	201.94	201.77	201.26	200.74	201.52	201.25	201.05	201.69	199.96	202.22	201.12	200.58	202.53	200.51	200.88	201.61	201.93	200.89	201.55	201.61	201.25	202.26	200.94	200.35	201.52	201.02	200.67	201.68	200.73	201.1	201.8	202.84
199.8	197.97	199.8	200.72	199.33	198.95	199.2	198.96	199.19	199.38	198.97	199.33	198.85	199.17	199.27	198.26	199.54	199.09	200.32	199.55	199.62	199.99	198.81	199.15	199.54	199.55	199.68	199.72	200.42	200.29	199.43	198.56	199.12	200.12	200.78	200	199.12	198.86	198.63	199.67	199	199.23	200.18	200.36	198.78	198.78	199.96	198.61	199.08	200.09
211.9	211.65	210.79	211.99	212.2	212.2	211.89	210.38	211.74	211.7	211.17	211.86	211.5	211.53	212.74	211.88	211.63	211.2	211.41	212.67	211.45	212.8	212	212.95	212.54	212.23	211.9	212.12	211.15	211.07	211.47	211.46	210.46	212.41	210.96	211.98	211.13	212.12	211.18	212.62	211.43	211.01	211.14	212.23	211.73	212.29	210.97	211.16	211.21	210.66
204.23	203.78	204.14	205.41	205.39	204.67	205.03	204.13	203.65	203.87	203.45	203.58	204.26	203.97	203.88	204.55	203.36	204.66	203.19	203.52	203.93	203.2	203.74	203.04	204.61	204.93	204.04	203.81	203.94	204.34	204.31	203.63	204.35	203.69	204.88	204.46	203.27	204.85	204.32	204.06	203.2	204.08	204.09	204.24	203.83	204.25	203.16	204	203.4	204.4
207.54	208.27	207.1	207.84	207.66	207.52	208.38	207.78	207.51	207.15	207.55	208.33	208.09	207.41	208	208.02	207.3	207.15	207.96	207.81	208.2	207.47	208.23	208.58	207.4	208.01	207.45	208.12	207.93	208.47	207.77	206.92	207.37	207.89	207.97	207.94	208.05	207.25	207.56	207.68	209.08	207.76	207.23	207.76	207.83	208.18	207.72	207.93	207.62	207.8
212.73	210.78	212.74	211.29	211.27	211.3	211.33	211.77	211.89	211.61	212.3	212.04	211.55	211.64	212.45	211.37	211.5	210.64	212.39	211.61	210.8	211.05	211.49	211.14	213.53	211.79	211.3	212.13	210.39	211.97	211.9	214.17	211.83	211.13	210.4	210.9	212.06	211.99	211.08	210.65	211.5	212.51	212.03	212.27	211.35	212.48	210.91	211.87	211.48	212.15
214.79	213.66	214.36	214.02	213.62	212.96	215.35	213.51	214.33	212.15	213.13	214.32	213.62	213.54	214.18	213.55	213.58	213.49	212.77	213.27	213.18	213.14	214.26	213.52	215.29	214.78	213.2	214.51	213.22	213.7	213.98	213.82	214.01	213.88	213.71	214.66	214.3	213.69	212.6	212.79	213.25	214.43	214.57	213.94	213.52	214.16	213.44	213.73	212.78	214.14
212.01	211.79	212.31	212.49	212.28	211.86	210.73	212.06	211.19	211.19	211.36	211.19	211.52	211.02	211.96	213.07	211.68	209.95	211.79	210.94	211.53	210.83	211.91	212.36	211.03	210.79	212.08	211.32	211.83	212.42	211.97	212.44	211.81	212.64	212.57	212.73	210.99	213	212.16	212.18	212.29	212.1	212.2	210.9	211.93	212.86	212.81	211.77	211.1	211.59
207.52	207.46	207.97	208.06	207.77	207.67	207.6	206.2	207.53	207.32	207.03	207.16	208.65	207.51	207.46	208.03	207.57	206.01	207.16	206.65	207.97	206.98	207.21	208.32	206.89	209.06	206.89	207.43	208	206.27	208.91	206.87	207.28	207.76	207.01	206.5	206.84	206.88	207.46	207.79	207.39	207.52	206.29	206.98	207.14	207.63	208.26	207.12	207.54	206.98
212	211.82	212.09	212.26	211.36	210.98	212.23	213.45	211.96	212.53	210.89	211	212.3	211.42	211.22	212.36	211.64	211.92	211.25	210.78	212.69	212.42	211.75	211.4	212.03	211.9	211.79	211.15	211.15	211.18	211.13	211.76	212.46	211.7	212.9	211.71	210.24	212.7	211.94	212.17	211.7	212.06	212.19	211.38	211.67	211.53	211.6	210.63	212.62	211.61
211.38	212.61	211.61	211.67	211.2	212.15	211.69	211.86	211	212.81	211.03	211.41	209.45	211.95	211.53	211.54	210.92	211.04	210.58	211.91	210.96	211.85	210.26	211.92	211.97	212.18	212.31	211.28	210.08	211.66	211.84	211.35	211.52	211.54	212.55	211.77	212.75	211.96	211.8	211.96	211.9	211.12	211.42	211.03	211.92	212.34	210.67	210.74	212.18	211.92
211.43	212.5	212.08	210.96	212.17	210.51	211.28	212	210.6	211.36	210.96	212.28	211.91	212.98	211.8	211.91	211.93	210.33	211.61	212.61	212.28	210.22	211.84	211.7	211.68	212.35	211.25	211.32	211.27	212.17	210.91	212.15	212.19	212.19	211.18	211.69	211.72	211.44	211.99	210.61	212.04	211.76	211.95	210.56	210.83	210.73	211.22	211.75	211.01	210.95
208.12	207.82	207.69	207.62	207.72	207.46	208.46	207.69	207.81	208.53	207.71	208.27	208.18	206.98	207.9	208.53	208.44	207.91	209.63	208.41	207.74	207.54	207.37	208.53	209.79	208.85	209.2	208.26	207.68	207.87	208.31	207.72	207.62	206.93	208.32	208.53	208.81	207.8	208.38	207.64	208.04	209.23	207.73	207.64	208.5	208.02	208.32	207.71	207.52	207.25
205.35	206.14	205.87	206.73	206.15	206.1	206.56	206.05	206.11	206.88	205.85	206.26	205.61	206.24	207.4	205.9	206.44	206.06	206.35	208.21	206.1	206.06	206.6	206.16	205.54	206.38	206.68	205.21	205.45	207	207.19	206.79	207.08	206.19	205.44	206.54	206.57	205.67	205.13	206.59	205.78	207.51	205.85	206.81	205.61	206.35	206.38	206.38	206.98	206.76
217.08	216.96	217.88	216.75	216.84	218.16	218.77	216.85	218.18	218.56	218.4	216.6	217.26	217.35	218.41	219.73	218.67	218.22	217.45	217.38	218.65	217.13	217.98	218.43	217.8	217.96	218.22	218.19	216.83	217.9	218.4	217.94	218.35	218.17	217.72	218.49	216.26	217.58	218.04	218.11	218.31	216.79	218.34	216.45	217.63	217.76	218.42	217.38	218.89	218.03
207.13	208.39	208.03	207.21	207.52	206.91	206.87	207.82	207.04	208.27	208.63	207.09	207.7	208.74	208.09	208.13	208.12	207.47	207.29	207.89	207.34	208.4	207.58	206.98	207.64	209.28	207.21	207.18	207.87	207.63	208.76	207.7	207.91	207.34	207.19	208.39	207.46	208.79	207.66	208.33	207.47	207.94	207.82	207.2	207.68	208.29	208.03	207.97	206.68	207.96
211.92	212.17	212.08	211.26	211.95	211.7	211.61	211.37	212.57	212.01	212.39	212.4	212.55	211.99	211.15	210.9	211.51	211.21	212.33	210.91	211.46	210.91	211.78	211.79	212.45	211.61	211.77	211.33	211.4	211.77	212.65	212.33	211.43	211.88	211	211.01	212.79	211.25	210.56	211.8	210.87	211.24	212.04	212	212.67	212.33	212.75	211.62	212.57	210.6
212.01	210.96	212.4	210.73	211.81	211.29	210.53	211.22	212.16	210.67	211.23	212.06	212.27	212.13	211.7	211.51	211.2	212	212.51	212.5	210.92	212.43	211.72	211.46	211.61	211.28	211.17	211.24	210.69	211.37	212.22	211.88	210.48	211.58	211.19	211.3	211.54	212.14	211.56	211.82	211.54	210.92	211	212.36	211.25	212.53	211.06	212.34	212.17	211.22
206.1	205.61	207.28	204.52	207.59	204.53	205.4	205.21	205.55	205.65	204.86	205.73	205.1	205.65	205.03	206.21	204.66	204.66	205.05	205.29	206.36	205.16	206.02	205.75	206.5	205.24	204.89	205.88	204.86	206.01	205.89	206.55	206.35	205.06	205.88	206.39	205.83	206.49	205.79	206.86	206.46	204.9	205.89	204.14	205.67	203.9	205.09	205.32	205.39	205.32
207.02	208.76	208.51	208.79	208.22	208.59	207.63	207.54	208.68	208.46	208.09	207.44	208.39	208.69	206.89	209.18	207.59	207.2	208.28	208.13	208.06	207.79	208.1	208.68	207.78	207.93	207.66	207.69	207.69	208.64	207.62	208.19	207.86	208.11	208.22	207.57	208.05	208.62	207.74	207.42	208.95	207.99	208.12	207.47	207.52	208.15	207.93	207.2	207.73	208.31
208.17	206.6	208.61	208.19	207.83	207.85	207.49	207.27	207.73	208.86	206.78	209.45	207.44	206.9	208.76	207.27	207.5	206.87	206.7	208.82	207.31	206.53	208.27	207.62	208.16	207.08	208.22	208.2	208.13	208.39	206.88	206.46	208.47	206.24	207.27	207.03	208.44	209.28	207.67	206.9	206.97	206.94	207.86	207.58	208.87	207.48	207.1	206.66	208.18	207.74
198.73	198.55	199.88	200.17	199.65	198.87	199.25	199.69	200.1	198.52	199.86	200.45	199.74	199.44	199.36	198.63	199.68	199.89	198.63	199.52	199.88	199.15	199.15	199.13	198.76	199.09	200.55	200.17	199.09	200.01	200.11	200.24	199.6	199.38	199.23	198.59	200.12	199.42	197.92	199.55	200.21	199.74	200.15	200.38	200.11	199.23	199.04	199.31	199.67	198.75
208.54	208.15	209.39	209.7	208.21	208.65	208.15	207.64	208.87	207.56	209.03	207.78	209.16	209.62	209.43	208.57	208.19	209.27	209.59	208.91	207.79	209	208.68	208.29	210.1	209.23	209.03	208.4	207.65	207.86	208.64	209.35	209.72	208.49	208.55	208.67	208.31	208.22	209.26	208.37	208.65	209.21	208.39	207.94	208.23	208.24	207.28	209.48	208.12	208.9
218.92	217.16	218.67	217.69	217.75	217.49	218.37	218.11	217.28	218.13	218.03	216.7	218.05	218.63	216.78	217.78	218.27	218.1	217.41	217.76	217.84	217.74	216.69	217.54	217.91	217.33	218.91	218.86	218.17	218.3	217.03	218.26	216.55	218.42	217.52	217.5	217.35	217.57	218.5	218.61	217.9	217.23	217.39	217.9	216.33	218.39	217.53	217.52	218.64	217.96
201.6	199.85	200.84	201.14	200.81	200.28	200.26	200.42	200.47	199.93	200.68	200.8	200.68	200.24	200.89	200.53	200.47	200.34	200.18	200.14	200.48	199.86	201.7	199.58	200.67	199.79	200.73	199.92	200.21	200.77	200.35	200	200.93	199.83	199.34	201.03	201.65	200.69	200.63	200.5	201	200.49	200.67	199.8	200.85	201.97	200.2	200.19	200.01	200.28
208.92	207.01	207.7	206.54	207.88	208.3	208.95	208.17	208.34	207.34	207.96	208.48	207.58	207.69	207.24	208.28	208.47	208.3	207.45	207.58	207.94	207.29	208.31	207.84	207	207.74	207.99	206.99	208.35	208.43	206.73	208.49	208.29	208.22	207.06	208.37	207.52	207.71	207.5	208.41	207.77	207.82	207.37	207.94	206.3	207.2	207.77	207.42	208.14	207.36
198.28	200.08	198.63	198.43	199.3	198.31	199.79	200.16	199.64	198.93	198.14	198.38	198.3	198.81	198.83	198.86	199.4	199.16	199.04	199.01	197.89	198.92	197.83	198.41	197.94	198.77	198.85	199.26	198.5	199.25	199.1	198.17	198.89	198.92	198.17	198.08	198.08	198.9	198.94	198.54	198.31	198.42	198.76	197.62	199.66	198.3	197.93	198.23	198.26	198.48
204.13	203.37	203.65	203.04	203.18	203.33	203.59	202.21	203.83	202.5	203.62	201.18	203.77	203.92	202.51	204.06	204.37	202.06	204.09	204.03	202.88	203.99	202.87	202.97	203.17	202.74	203.74	204.49	202.47	203.69	201.99	203.19	202.76	204.11	202.96	204.08	203.95	202.02	205.07	202.2	203.37	203.18	203.15	203.92	203.51	203.58	204.74	204.7	203.02	203.33
207.8	205.78	206.74	206.34	206.61	207.09	206.22	205.69	206.43	206.06	205.84	206.89	206.33	206.25	206.24	207.15	207.29	205.96	206.9	206.54	207.33	207.2	207.48	206.67	208.04	206.46	205.87	204.84	206.07	207.15	205.84	206.27	205.99	204.24	207.33	207.83	205.91	206.5	205.98	206.67	206.1	206.95	205.93	206.62	207.41	206.53	206.4	205.53	207.07	206.74
204.66	203.27	203.03	204.45	203.97	203.75	203.54	204.06	204.21	203.47	202.7	204.12	203.33	203.16	203.63	204.37	203.86	204.2	204.01	203.93	203.49	204.09	204.09	202.93	203.13	204.34	204.22	203.35	203.81	203.83	202.89	205.34	203.66	204.21	203.92	203.64	204.13	204.39	203.46	204.45	204.71	203.15	203.28	203.76	204.18	203.67	204.56	204.14	203.8	203.13
209.04	207.67	209.19	209.64	208.03	208.27	207.85	209.33	208.27	209.06	209.02	208.95	209.4	208.78	208.1	209.13	209.48	208.4	208.85	208.14	209.22	209.23	208.68	208.56	209.46	208.66	209.4	208.24	207.99	209.56	208.98	208.25	209.06	209.27	208.5	208.73	208.44	208.45	208.5	208.12	209.13	208.7	207.94	209.64	208.52	208.67	208.56	208.37	208.26	209.27
205.46	205.72	205.25	205.28	207.19	205.08	206.82	205.36	205.66	205.75	204.99	206.26	204.44	203.63	205.32	204.8	205.27	205.77	205.33	205.79	205.57	206.45	206.23	205.37	205.27	204.88	204.94	204.87	205.91	206.48	205.45	206	205.26	205.87	206.06	205.3	205.42	205.85	204.98	204.57	204.44	205.85	204.77	204.91	206.08	205.77	205.31	206.07	205.14	204.96
204.04	204.47	203.98	202.86	203.78	204.04	202.99	203.9	203.94	203.04	204.61	205.13	203.98	204.04	203.14	204.14	203.7	204.7	204.14	203.19	204.23	203.38	203.14	204.18	203.45	203.64	204.52	203.75	204.41	202.84	204.79	203.73	203.54	204.56	203.27	203.08	203.5	204.11	202.97	203.26	204.64	204.26	203.51	203.95	204.74	203.81	204.68	203.84	204.63	203.9
205.65	206.48	205.91	206.38	205.58	205.54	205.07	205.93	206.03	206.56	206.17	206.87	206.44	207.07	205.5	206.36	205.71	206.51	206.94	206.73	206.07	205.65	206.88	206.66	205.59	206.42	206.11	206.48	206.7	206.03	205.58	205.75	205.45	206.53	206.43	206.43	207.08	206.28	206.96	206.29	206.44	206.47	206.44	207.33	207.52	206.83	207.12	206.39	207.53	206.16
211.94	211.14	211.54	211	211.56	211.03	211.11	209.67	210.47	211.1	212.57	211.48	210.83	212.02	212.25	210.96	211.73	212.01	211.84	211.84	212.45	211.25	211.8	211.66	211.86	211.49	211.5	210.41	211.71	211.59	211.3	210.78	211.59	212.06	212.48	212.31	211.34	211.65	212.61	211.5	212.46	211.72	211.54	211.39	211.52	212.47	210.65	211.85	212	211.43
202.98	201.96	203.21	201.28	203.13	202.65	202.61	201.89	202.14	201.76	202.29	202.53	200.78	201.02	203.35	202.7	202.59	202.7	201.63	202.05	203.41	202.46	202.53	203.42	201.21	203.07	202.54	203.45	202.31	202.63	202.55	202.94	203.12	201.87	201.01	200.79	201.81	201.43	202.04	202.45	202.9	202.1	201.81	201.84	203.23	201.89	201.52	202.98	202.34	203.39
204.32	203.16	202.85	204.44	203.74	202.85	203.43	203.26	203.37	203.02	203.11	203.64	204.17	203.56	203.52	203.17	204.1	203.24	203.82	204.52	203.46	203.7	204.09	203.34	203.12	203.73	204.06	202.59	203.74	203.77	203.39	203.63	203.97	203.59	203.3	204.67	202.61	203.64	203.74	203.02	203.92	203.26	203.17	203.43	203.03	204.42	203.46	203.71	203.95	203.29
212.98	211.88	210.52	211.01	211.84	211.26	212.73	211.12	210.72	210.56	211.17	212.19	211.58	211.25	211.89	211.31	210.61	211.86	211.18	211.42	212.23	212	211.71	211.61	212.15	212.21	211.72	211.93	212.24	211.23	211.93	213.15	211.29	210.87	211.09	211.54	212.3	210.69	211.39	211.77	210.69	211.44	211.06	212	211.3	211.37	211.67	212.15	211.72	212.08
212.65	213.53	212.31	213.93	214.89	212.73	213.25	213.76	213.07	213.39	213.35	212.68	212.92	213.61	212.56	212.72	211.91	212.62	211.79	212.89	212.8	212.55	212.4	214.22	212.34	212.79	212.69	212.22	213.81	213.14	213.42	212.48	213.46	213.33	214.37	212.1	212.95	212.17	212.97	212.72	213.39	213.12	212.98	214.51	212.95	213.78	213.2	213.27	212.83	212.38
199.92	199.54	200.06	199.47	199.31	200.42	198.56	198.43	199.38	199.74	198.81	199.44	199.71	200.54	199.14	199.77	199.77	200.61	199.36	200.88	198.32	199.63	198.9	199.15	199.76	200.08	199.87	198.4	198.97	198.94	198.86	199.19	199.5	197.6	199.11	199.59	198.85	199.56	199.56	199.61	199.86	199.59	199.73	198.92	199.02	199.57	199.92	199.44	198.04	198.67
204.2	204.14	203.12	203.06	203.43	203.76	204.67	203.5	203.93	204.86	203.26	203.49	202.83	204.48	203.33	203.53	203.16	204.58	203.34	203.14	204.21	203.76	202.9	204.25	204.45	203.81	203.52	203.07	203.66	203.58	202.98	203.75	203.41	203.93	203.41	203.38	204.41	203.51	203.41	203.46	202.72	203.75	203.27	203.79	204.16	203.55	203.92	203.94	203.81	203.05
208.84	208.68	208.5	207.79	207.72	207.96	208.6	207.65	208.66	207.73	208.38	207.65	208.31	208.7	207.56	208.6	208.53	208.35	208.17	208.71	209.27	208.24	207.97	208.59	207.98	209.08	207.96	207.93	209.08	208.82	207.89	208.8	208.58	208.19	209.27	208.49	208.68	208.17	209.29	208.55	208.42	208.87	209.9	208.88	209.23	209.49	208.32	208	208.41	209.13
208.87	208.51	208.62	209.61	208.33	208.66	208.89	208.57	207.7	208.39	208.22	207.52	208.39	208.21	208.26	208.74	208.66	208.56	208.8	209.39	208.15	208.39	209.58	210.14	209.43	207.5	208.8	207.71	207.97	207.43	208.23	208.59	209.07	208.27	209.33	208.47	209.46	208.92	208.63	207.78	208.16	207.89	208.55	208.76	208.4	208.44	209.53	209.36	208.75	209.23
206.96	206.5	206.13	205.94	205.8	206.18	207.3	206.3	205.66	205.07	207.44	206.45	206.29	206.19	206.6	207.23	206.01	205.36	206.65	206.61	206.66	206.39	206.32	206.6	205.92	206.01	206.7	206.44	206.19	205.51	206.55	205.45	207.09	205.11	206.55	206.63	205.22	206.62	205.62	205.08	207.76	206.26	205.83	206.15	207.55	206.23	206.43	207.36	206.64	206.18
211.89	211.64	212	210.43	211.41	213.08	211.32	212.17	211.5	212.84	210.84	211.92	211.33	212.29	211.39	211.62	211.32	212.02	211.31	211.83	212.29	212.06	210.87	211.65	211.69	211.1	211.38	211.15	210.98	212	210.99	211.4	212.44	211.39	212.47	212.56	212.17	209.86	211.65	211.63	213.19	211.56	211.94	212.75	212.64	211.94	211.95	210.71	211.46	211.67
206.96	205.23	205.78	205.39	206.25	206.57	205.85	205.83	206.12	206.49	205.3	204.56	206.19	205.12	206.11	206.08	205.3	205.28	206.5	205.2	205.92	204.72	205.69	204.94	206.91	205.71	205.31	204.61	204.28	206.4	205.99	206.37	206.28	206.3	205.56	206.33	205.41	206.12	206.56	205.2	204.58	205.88	205.39	205.8	206.32	205.58	206.06	205.82	206.93	206.37
202.4	203.19	202.26	202.6	201.88	202.37	201.85	202.19	202.95	202.78	203.03	203.17	202.61	202.9	201.77	202.21	203.9	202.73	202.63	202.34	202.47	203.16	203.05	202.42	202.84	202.68	202.11	202.63	202.68	203.41	202.74	202.33	202.7	203.12	201.53	202.71	202.14	202.33	202.65	202.55	204.06	201.73	203.11	202.71	202.83	202.85	202.19	203.29	202.85	202.9
200.91	201.35	202.09	200.38	200.8	202.55	202.39	201.09	201.79	202.22	200.45	200.97	200.91	201.06	200.93	200.59	201.82	201.22	201.24	201.23	201.72	202.73	201.43	200.08	201.16	199.61	200.8	201.81	202.11	201.76	200.33	201.25	201.19	200.02	200.22	202.06	201.04	200.46	201.46	201.37	201.75	200.58	201.69	201.25	200.59	200.65	201.49	201.33	201.02	201.36
212.86	213.16	212.09	213.37	212.41	212.07	214.1	213.83	212.47	214.45	214.45	212.73	212.15	213.61	212.85	211.99	213.4	213.12	214.29	213.52	213.34	212.76	213.51	214.08	212.49	213.02	211.89	213.56	213.53	212.37	213.21	212.51	212.85	213.06	213.2	212.66	213.02	213.65	212.53	211.73	211.93	212.75	212.81	213.45	212.37	213.41	213.7	213.34	212.45	213.11
212.5	211.85	211.85	211.79	211.57	211.49	212.18	210.61	211.97	211.8	211.85	211.64	212.34	211.23	211.51	211.94	211.09	211.64	210.93	211.56	211.8	211.78	211.84	210.51	211.02	210.98	211.41	211.96	212.27	211.9	212.02	212.35	212.75	210.78	211.22	212.74	211.59	211.65	213.19	210.41	211.36	210.91	212.45	211.37	212.42	212.82	211.63	211.45	212.08	211.53
206.17	204.65	203.74	207.25	205.78	205.18	205.52	206.97	205.63	205.67	205.38	205.57	205.81	205.78	206.27	205.8	206.01	205.66	207.25	205.32	204.4	205.67	205.14	204.41	205.22	205.62	204.94	204.87	205.55	206.42	205.29	205.58	205.52	206.16	206.88	205.97	205.12	206.93	205.15	206.6	205.76	204.76	206.24	205.19	205.98	205.96	203.87	205.22	205.8	205.63
217.52	218.69	218.06	217.45	218.15	218.11	218.91	218.25	218.21	217.41	217.17	218.28	218.37	217.69	218.07	218.19	217.66	217.79	218.3	217.59	218.4	218.75	217.03	218.61	218.16	217.84	218.73	217.51	217.77	217.92	218.19	218.04	218.61	217.68	217.77	218.85	218	216.96	216.45	217.93	218.89	218.16	217.49	217.01	216.95	217.37	217.52	217.93	217.21	217.68
204.78	205.31	206.47	204.13	205.02	206.31	205.69	205.18	205.31	206.41	205.67	206.54	204.91	205.01	205.7	205.06	204.82	205.05	206.37	205.11	205.65	205.19	206.56	205.75	205.5	204.65	206.81	205.53	205.19	206.16	205.68	205.61	205.65	205.86	205.87	207.56	205.05	204.74	205.49	205.14	206.89	205.7	206.36	205.22	205.14	205.13	205.91	205.12	204.63	204.92
217.61	217.59	217.76	219.11	220.19	218.52	216.93	218.81	216.48	217.35	217.35	218.42	218.34	218.65	217.64	218.24	217.34	218.37	217.57	218.96	217.23	218.34	218.46	217.88	217.13	217.65	217.97	217.82	216.94	217.75	217.95	218.36	217.9	217.77	217.43	218.01	218.16	218.13	217.82	218.25	217.16	217.98	217.44	219.03	216.59	217.24	218.37	219.33	217.5	218.33
200.57	200.48	200.78	201.84	200.03	201	199.64	200.13	200.26	200.45	200.19	200	199.91	201.41	201.27	201.39	199.56	200.22	200.43	200.11	200.72	200.21	199.92	201.2	200.83	201.18	200.05	201.19	200.62	199.24	200.45	201.77	200.64	200.51	199.62	200.06	200.88	200.22	201.23	199.87	200.26	200.2	200.44	200.97	200.98	199.87	200.61	200.75	199.54	200.35
210.23	209.05	210.48	210.13	209.92	210.49	208.66	209.31	209.87	210.17	209.55	209.15	210.26	209.95	209.68	209	208.56	210.01	210.12	208.45	208.63	209.72	210.25	210.11	209.8	209.15	210.29	209.88	208.36	209.34	210.26	208.78	209.39	209.74	209.43	208.76	209.69	208.59	209.37	210.44	208.88	210.38	209.9	209.53	209.84	210.46	208.86	209.44	209.76	209.14
207.29	207.58	207.65	206.93	207.49	208.08	205.99	207.6	206.76	207.06	208.92	208.73	208.01	207.8	208.18	208.64	208.11	207.34	208.11	207.79	207.49	207.15	207.21	207.84	207.93	208.4	207.27	207.53	207.63	207.23	207.11	207.15	207.24	207.5	208.49	208.05	207.86	205.96	207.6	206.97	208.39	207.08	206.92	208.04	207.16	207.68	207.31	207.31	208.05	207.18
207.85	207.5	208.63	208.36	208.21	208.25	209.23	209.18	208.66	207.92	209.1	210.19	207.49	207.91	208.06	208.62	208.62	209.53	207.62	207.75	208.59	208.86	208.83	208.28	208.41	208.88	208.52	209.03	208.74	208.39	207.32	208.13	207.55	208.87	208.43	208.64	208.18	208.68	208.74	207.73	208.07	209.68	207.78	208.48	208.15	208.99	208.47	207.6	207.53	209.76
195.18	193.64	194.58	193.23	194.47	193.69	195.09	195.09	193.65	195.14	194.38	194.73	194.26	194.05	193.9	194.41	195.04	194.34	193.45	195.35	194	194.52	193.45	194.18	195	193.11	194.83	193.36	193.96	194.91	193.7	194.71	194.08	193.3	194.09	194.7	194.21	195.15	193.69	194.49	193.75	193.5	194.69	194.87	194.61	194.43	194.89	194.46	193.37	193.54
217.63	217.67	217.04	216.92	216.34	216.98	217.16	216.12	216.98	217.35	217.26	217.22	216.6	216.56	217.09	215.79	215.88	215.87	217.55	217.46	215.93	216.62	217.98	216.97	216.17	216.43	217.35	216.3	216.58	216.97	215.9	216.5	218.08	218.43	216.61	215.74	216.69	217.37	217.54	217.02	217.92	216.84	217.06	215.39	218.05	217.14	217.75	216.73	217.59	215.71
213.21	212.18	212.42	211.69	212.73	213.16	211.86	213.2	213.14	212.39	212.12	212.72	211.58	212.26	212.29	212.29	212.45	212.9	213.27	212.17	212.72	212.57	212.61	211.95	212.71	210.69	213.6	212.19	212.56	212.57	212.09	212.46	211.44	212.94	212.05	211.7	212.43	212.8	211.71	212.02	213.3	212.96	212.27	213.29	211.37	212.89	211.22	213	211.86	212.43
211.48	212.65	211.67	213.21	212.32	212.74	213.04	211.96	212.8	213.53	212.19	211.38	212.86	212.72	212.7	212.18	212.71	211.7	212.51	211.88	211.71	212.34	212.93	211.73	211.34	212.61	211.82	212.06	211.57	212.23	213.03	213.14	211.96	212.09	212.74	211.66	213.47	213.03	213.25	211.81	212.48	212.12	212.53	211.75	211.87	211.44	212.39	212.67	212.31	212.33
206.68	205.86	205.87	206.56	206.81	205.69	205.47	207.39	204.72	207.13	205.64	206.42	207.07	205.8	207.67	206.63	206.86	207.17	207.55	205.71	206.32	206.03	207.04	205.19	206.41	206.44	206.72	207.27	206.42	206.48	205.77	206.09	206.76	206.33	205.94	205.94	206.09	206.71	206.23	207.61	206.42	206.79	206.66	206.77	205.33	205.46	206.54	206.3	206.26	206.53
206.69	205.25	205.54	205.67	205.17	206.17	205.05	205.35	206.29	206.53	206.24	205.3	206.13	205.46	205.06	205.06	205.66	205.36	205.03	205.39	206.19	205.73	205.3	205.61	205.22	206.47	206.94	205.48	205.81	205.18	206.77	205.91	205.79	204.95	205.4	205.21	205.95	204.48	205.46	205.41	205.9	205.84	205.67	204.76	206.55	205.4	205.49	206.41	205.55	205.78
203	202.31	203.07	203.23	201.94	202.97	203.98	202.62	202.11	203.69	203.55	203.56	204.45	203.11	203.9	202.82	202.51	203	203.66	202.53	202.81	204.09	203.79	203.9	204.02	203.6	203.24	203.2	203.06	202.82	203.54	202.51	202.9	204.56	202.85	202.13	204.57	201.86	203.7	203.61	203.07	202.91	201.97	203.63	203.73	202.93	202.96	203.93	203.16	202.15
207.26	207.23	207.45	208.46	206.55	208.34	206.86	206.85	207.7	208.08	208.08	206.96	206.76	207.42	208.12	208.03	208.56	207.59	207.96	208.68	208.28	207.77	208.48	208.58	207.62	206.63	208.35	207.28	207.92	207.28	207.06	207.25	207.22	207.76	207.07	208.97	208.25	207.28	207.55	206.92	207.72	208.3	208.82	207.85	207.8	207.66	208.22	207.89	208.78	207.6
209.53	208.45	208.7	209.54	208.19	208.69	208.8	207.64	208.47	209.28	208.02	208.2	208.59	207.93	208.27	207.97	208.09	208.79	208.81	209.5	208.42	208.16	209.68	208.64	208.26	209.71	207.59	208.21	208.06	210.26	208.03	209.01	210.05	210.02	209.18	208.48	208.91	208.76	209.25	208.93	208.99	209.54	209.66	208.16	208.26	208.81	208.7	207.87	208.4	208.43
199.39	200.17	199.53	199.16	199.56	199.57	199.27	198.95	199.83	200.56	200.14	200.59	199.51	199.68	199.93	199.1	199.79	199.78	198.49	199.73	198.95	199.51	199.83	199.63	199.61	199.55	200.83	199.63	199.45	200.12	200.29	199.15	200.52	199.25	199.18	199.29	199.9	199.92	200.09	199.78	199.87	200.08	199.1	200.19	198.9	199.41	199.39	198.59	199.13	198.73
210.62	210.15	208.65	210.04	209.28	209.51	209.75	209.02	210.13	209.98	208.73	209.21	209.42	209.39	209	210.17	209.55	209.08	209.12	209.56	209.01	208.99	208.97	209.35	210.15	210.46	210.59	209.33	209.13	210.2	209.3	210.46	209.04	208.74	209.51	208.93	209.7	210.04	210.27	208.98	209.35	209.24	209	208.73	209.46	210.47	210.2	210.02	209.07	210.18
212.43	212.57	211.46	212.77	212.13	211.22	211.58	211.34	211.83	212.42	211.03	211.61	211.28	211.47	211.07	211.65	212.86	212.74	212.91	211.83	212.56	212.84	212.81	213.38	212.14	211.3	212.07	211.03	211.62	212.33	211.34	212.65	212.29	211.46	211.73	211.03	213.13	212.4	211.5	211.76	212.2	211.69	211.11	211.56	211.78	211.59	212.49	211.3	210.64	212.18
207.33	207.95	207.57	207.66	208.28	207.99	208.5	206.12	207.73	207.81	207.52	208.33	207.47	208.7	207.25	207.83	207.27	207.71	208.13	207.06	208.14	208.37	207.63	207.44	208.26	208.3	207.86	207.72	207.89	208.14	208.2	207.28	207.84	208.39	207.41	207.99	207.8	207.38	207.03	208.2	208.62	206.85	207.4	207.8	207.7	207.7	208.58	207.05	207.38	207.42
209.26	208.45	208.27	208.69	208.95	208.39	209.2	209.53	208.72	208.9	208.1	208.7	208	208.58	209.23	209.43	209.61	209.3	208.62	208.54	208.58	208.45	210.04	208.46	208.23	207.98	208.97	209.13	208.47	210.19	208.54	208.4	208.49	208.66	207.99	208.46	209.65	209.68	207.89	209.41	209.16	209.26	208.19	208.6	208.23	208.21	208.57	208.76	208.84	208.96
205.73	206.43	205.36	206.3	206.59	207.76	207.22	206.98	206.08	206.37	206.59	206.7	204.94	206.72	206.56	206.83	205.91	206.76	205.9	206.56	206.41	205.77	206.09	206.65	206.26	207.24	206.39	206.48	205.43	207.65	205.82	206.64	205.45	205.72	206.58	205.65	207.17	206.68	206.2	206.31	205.27	205.44	206.72	206.09	205.9	206.8	207.24	206.58	206.83	206.94
212.25	213.37	212.53	213.02	211.54	212.82	212.12	211.06	212.08	212.77	212.68	212.66	213.61	212.75	213.56	212.28	212.66	213.13	212.5	214.14	212.33	213.03	212.48	212.1	211.62	212.02	213.64	213.19	212.83	211.68	212.3	212.14	213.26	211.74	211.93	212.89	212.75	212.31	211.19	212.31	214.02	212.45	212.19	213	211.65	213.18	213.2	213.01	212.64	211.41
202.87	202.28	201.55	202.51	201.67	203.25	203.46	202.47	201.72	201.73	202.13	202.9	202	202.8	203.9	203.13	202.42	201.9	202.85	202.23	202.11	203.5	202.97	201.25	201.81	202.41	203.26	201.97	203.8	203.26	202.83	201.81	202.75	203.15	201.91	201.75	202.9	202.52	201.52	202.92	201.91	203.4	203.08	201.56	202.97	204.11	202.46	202.67	201.68	202.13
207.48	209.21	208.16	208.71	208.46	209.02	208.24	209.7	209.03	208.31	208.04	208.11	208.84	209.74	207.84	208.94	209.06	208.72	208.35	208.38	208.21	210.17	208.55	208.84	209.3	208.7	208.48	208.28	208.86	208.78	208.29	208.89	209.92	207.1	208.52	208.88	208.92	209.34	207.81	209.16	209.27	207.81	208.42	207.9	209.92	209.06	208.88	209.24	207.68	207.49
205.84	205.44	204.77	206.31	205.55	205.86	206.28	205.68	205.45	204.54	205.09	206.82	205.85	205.24	204.95	205.21	205.38	205.69	206.21	205.13	206.15	205.08	205.72	206.36	205.17	205.05	205.89	205.39	204.84	206.64	205.57	205.46	204.89	204.93	205.03	205.6	204.31	205.2	206.25	205.06	205.6	204.64	205.1	205.98	206.22	205.1	205.46	205.17	205.38	203.98
210.17	208.8	209	209.21	210.16	209.31	209.2	208.57	210.65	209.82	209.04	209.7	208.91	209.89	209.61	209.36	209.53	209.19	210.08	208.9	209.44	208.69	209.73	209.47	209.26	210.17	209.41	209.8	209.42	210.3	209.75	208.74	209.15	210.5	210.04	209.96	207.98	209.13	210.05	209.66	209.49	209.7	210.55	210.14	209.48	209.54	209.32	210.52	209.53	209.55
200.78	199.39	201.73	200.31	201.02	199.74	200.4	201.24	199.98	199.46	200.71	200.06	200.77	200.73	199.49	199.39	200.78	199.71	200.81	200.09	200.49	199.06	200.09	200.32	199.98	200.43	200.67	200.01	198.92	199.06	200.02	200.03	199.23	200.81	200.58	200.94	201.08	201.73	200.48	201.59	201.17	200.41	201.86	201.19	200.83	199.98	201	200.93	200.24	199.82
206.78	206.79	207.67	207.83	206.97	207.02	206.33	208.02	207.98	208.03	207.01	207.21	208.06	206.26	207.36	207.3	206.81	207.62	206.77	208.12	209.14	207.67	207.01	207.01	208.58	207.84	208.18	208.03	207.68	208.35	207.7	207.22	208.25	207.25	207.37	208.35	207.6	207.93	207.29	207.05	208.01	207.84	207.77	207.34	207.43	207.83	207.28	208.38	206.8	207.61
216.25	215.91	216.08	216.76	216.45	217.05	217.43	216.47	218.03	218	216.48	217.05	216.75	216.95	216.23	217.54	217.31	217.24	215.55	216.47	217.19	216.78	216.24	217.04	216.64	217.23	216.95	217.27	217.52	217.52	217.85	217.22	217.09	216.58	216.72	216.92	217.4	216.9	217.19	217.22	216.68	217.63	216.56	217.03	216.02	216.55	216.28	218.21	216.2	216.94
208.99	208.86	209.42	208.13	208.66	208.16	209.47	208.21	209.31	208.17	208.36	209.41	209.9	208.7	207.02	208.71	208.13	208.26	208.4	209.44	208.9	208.64	209.39	208.77	208.93	208	208.01	210.59	208.97	208.6	208.7	208.8	208.49	209.18	207.86	209.49	208.57	208.13	207.73	207.58	209.99	208.48	208.17	209.33	209.7	208.92	207.81	208.52	208.05	208.62
201.95	202.33	202.2	203.06	202.45	202.1	202.58	201.8	201.45	202.13	202.41	202.13	202.71	203.03	202.78	201.82	201.31	201.62	202.46	202.94	202.84	201.84	203.36	202.23	202.77	202.44	202.04	202.02	202.95	201.97	201.09	203.06	202.13	202.87	202.49	202.57	203.35	200.8	202.85	202.05	203.23	201.98	202.73	202.98	202.64	202.29	202	203.25	202.4	202.4
213.61	213.58	212.76	213.28	212.79	213.51	213.06	215.27	212.87	212.54	214.31	212.09	212.52	213.56	213.16	212.75	212.34	213.26	212.43	212.45	211.44	212.5	212.73	214	213.08	212.74	211.98	213	213.57	213.38	213.67	212.3	213.79	213.59	211.05	213.91	213.91	212.44	213.77	213.02	213.18	213.35	213.79	213.15	212.61	212.95	213.01	212.85	212.27	213.09
208.45	207.04	208.46	207.38	208.01	206.83	207.79	207.64	209.02	208.01	207.46	208.51	207.74	207.41	206.73	208.54	207.88	206.87	206.99	207.93	207.64	207.59	208.28	208.32	208.1	208.96	207.13	208.27	207.53	208.45	207.9	208.66	207.54	206.73	207.87	207.1	207.04	207.41	207.82	206.77	208.07	208.1	207.83	208.3	208.01	208.22	208.34	208	207.57	208.73
207.25	208.46	206.91	207.83	208.24	207.97	208.23	208.09	207.37	207.98	207.48	208.15	207.24	207.65	207.27	207.83	208.94	208.92	207.29	207.54	207.76	207.73	207.36	208.32	207.77	208.8	206.57	209.27	207.91	207.14	207.65	207.03	207.35	207.72	207.99	208.26	207.6	207.16	207.88	207.68	207.37	207.35	207.91	208.39	208.31	208.13	208.19	208.33	207.77	207.63
207.98	207.29	209.2	208.65	209.11	208.35	207.9	208.84	208.09	208.21	209.19	209.15	208.57	208.71	210.16	209.49	207.64	209.39	208.55	209.47	208.12	208.54	208.48	208.62	209.03	209.23	208.98	207.85	208.8	208.35	207.6	209.22	209.69	209.25	207.8	208.27	208.61	208.93	208.79	208.3	209.02	208	208.38	208.77	208.45	207.84	208.49	209.4	209	208.89
212.08	211.37	210.72	211.88	210.84	212.5	211.11	210.83	211.69	211.64	210.92	211.6	211.9	210.78	211.86	210.39	211.28	211.55	211.86	211.76	211.39	210.11	211.11	211.67	212.29	212.48	212.14	211.9	212.23	211.87	211.22	211.48	212.22	212.36	210.98	211.13	211.23	212.26	211.68	212.12	211.27	211.96	211.63	212.54	212.03	212	211.45	210.79	211.96	211.79
207.93	208.93	207.04	208.71	209.18	208.4	209.45	208.39	209.34	207.49	208.86	208.64	208.91	208.66	209	209.33	207.65	207.68	208.91	208.44	209.26	209.43	209.29	209.2	208.83	208.87	208.49	208.27	209.15	207.84	208.44	208.58	208.39	207.52	209.31	208.67	208.45	208.03	208.31	208.86	208.5	208.84	207.38	208.84	208.44	208.84	210.48	208.13	209.4	208.49
199.33	199.77	200.59	199.46	199.82	199.09	199.65	199.53	200.64	200.05	199.19	199.2	198.62	199.93	199.32	198.72	199.8	199.54	198.87	199.27	199.21	199.83	199.17	200.5	200.3	199.51	199.55	199.25	198.51	199.3	199.75	199.33	198.36	197.72	198.66	199.79	199.5	197.78	199.05	199.66	199.18	199.69	199.24	201.07	198.54	200.1	198.86	197.89	199.45	199.42
212.49	212.65	211.31	211.48	211.57	211	210.85	210.87	212.09	212.28	211.53	213.49	212.25	211.43	212.48	212.42	212.32	211.41	211.16	210.95	212.39	210.9	212	211.56	211.44	211.94	212.78	211.24	211.63	212.09	211.32	212.43	212.4	211.48	211.58	211.98	212.05	210.9	211.33	210.43	211.79	211.98	211.09	211.41	212.34	211.85	212.16	212.27	211.28	211.46
217.05	216.91	217.48	217.56	216.46	216.87	217.45	216.72	217.19	217.52	215.11	216.97	216.98	217.39	217.65	216.81	216.61	217.97	217.05	217.33	216.63	218.01	217.9	216.08	216.78	215.49	217.26	216.54	216.93	217.17	216.45	216.28	216.64	216.53	216.97	217.67	216.79	217.51	217.55	217.38	217.1	216.59	217.88	216.62	215.91	216.29	216.71	216.96	216.58	218.31
212	211.91	212.74	211.49	211.41	212	211.34	211.66	212.03	211.81	211.6	211.46	210.75	211.19	212.16	211.86	211.6	212	212.73	212.18	211.14	210.38	212.57	212.23	210.92	211.6	211.65	211.29	210.07	212.05	211.3	212.29	211.46	212	210.75	212.05	212.26	211.96	211.46	210.8	211.96	210.95	211.7	212.02	210.96	211.46	211.96	211.48	210.33	212.31
208.3	206.79	207.67	207.16	208.24	208.27	207.12	207.83	206.94	208.21	207.86	206.85	208.28	208.68	208.11	207.52	206.16	207.1	207.58	207.96	207.14	208.78	206.18	208.52	209.6	207.45	207.6	207.19	206.97	207.67	208.16	207.25	207.35	207.38	207.53	208.01	207.81	207.51	207.53	207.81	208.13	207.05	208.18	208.11	207.59	206.42	206.83	206.96	207.16	207.82
199.78	200.38	200.29	200.11	200.09	199.9	199.6	199.47	200.34	200.15	200.06	200.11	200.59	200.07	199.71	200.25	199.38	200.78	199.94	199.97	199.71	200.5	199.96	199.98	200.5	201.21	199.77	201.62	200.64	199.69	200.01	201.09	201.3	201.12	200.91	199.71	200.29	201.17	201.14	200.54	200.53	200.9	201.34	199.11	199.54	201.17	199.17	199.98	200.28	200.77
216.72	215.81	218.06	217	216.27	217.76	216.59	217.29	217.94	217.24	217.63	216.33	216.86	216.63	215.7	217.12	217.05	217.89	217.58	217.04	217.13	217.14	217.28	217.97	216.27	216.54	216.47	218.01	216.97	217.83	216.46	216.99	218.17	217.74	216.72	217.87	217.35	217.35	217.84	216.84	216.75	216.87	216.95	217.17	217.58	215.92	217.61	217.16	217.03	216.77
209.17	208.17	209.16	207.93	209.16	207.85	207.49	208.52	208.49	208.74	207.93	208.36	207.89	208.4	207.76	208.72	208.42	208.07	208.76	208.37	208.6	208.33	210.08	209.16	209.05	208.64	207.84	208.91	207.87	208.42	208.45	208.44	208.33	208.34	208.18	209	207.65	209.68	209.05	208.38	209.05	208.6	208.68	208.24	208.89	208.49	209.3	207.09	209.08	209.09
209.43	209.04	208.8	210.11	208.81	210.38	208.2	208.98	210.55	209.74	210.29	209.35	208.88	209.58	209.48	209.55	211.53	209.15	210.72	209.61	209.64	209.59	209.97	209.8	209.81	209.27	210.08	209.31	209.89	210.04	209.09	209.7	210.31	210.38	210.17	208.17	208.85	209.33	209.68	208.58	209.57	209.27	209.47	210.13	210.88	209.73	209.95	208.47	208	209.76
208.2	206.63	206.88	207.83	207.77	208.07	208.33	208.64	206.75	208.14	207.53	208.38	207.26	206.34	206.86	208.14	206.64	208.56	208.15	207.81	208.38	207.05	207.69	207.5	207.95	207.7	207.68	208.06	208.2	209.37	207.11	207.95	207.23	208.11	208.29	206.76	207.4	207.51	208.2	207.18	208.45	208.17	207.53	207.22	207.7	206.65	207.58	207.99	207.31	208.5
209.29	210.17	207.9	208.67	208.72	209.27	208.72	208.48	208.43	208.72	207.97	208.52	207.82	208.89	209.41	209.54	208.68	208.68	208.45	208.7	208.5	208.41	208.67	208.72	208.37	208.83	209.11	208.44	209.06	207.89	208.81	209.57	208.97	208.24	208.51	208.48	208.61	208.08	209.3	208.87	209.29	209.8	207.94	208.36	208.03	208.94	209	207.8	209.32	209.31
207.83	207.8	208.83	209.42	209.64	208.66	209.1	208.65	207.7	208.86	209.29	209.71	208.75	209.08	208.97	209.31	209.02	208.51	208.28	208.36	207.7	209.04	207.68	208.83	208.03	208.83	208.58	209.1	209.29	209.29	208.2	208.64	208.99	208.54	208.78	209.15	207.86	209.35	208.52	207.41	208.57	209.43	208.95	209.26	208.74	209.78	208.35	207.58	208.33	207.92
211.75	211.7	211.58	212.01	211.52	211.82	211.84	211.47	213.02	211.63	211.88	211.27	211.46	211.29	210.91	211.49	211.82	211.09	210.63	211.53	212.76	211.31	211.31	212.5	211.45	212.61	211.13	211.52	211.63	210.96	209.9	211.76	212.74	211.69	210.38	212.93	211.63	211.71	213.61	212.71	211.02	210.63	212.26	212.21	211.54	211.92	211.44	211.29	211.55	210.57
202.65	202.84	202.48	202.93	203.33	202.41	202.73	202.71	201.88	201.96	202.97	202.55	202.45	201.71	201.74	202.79	202.29	201.75	201.19	203.26	201.59	202.95	201.55	202.43	202.65	203.33	203.48	202.89	203.28	201.33	201.8	202.17	203.47	202.41	202.98	202.81	201.9	202.77	202.4	202.46	202.93	202.64	202.69	202.37	202.93	203.38	201.55	204.69	203.36	201.73
208.08	208.76	207.81	207.81	209.27	207.41	207.6	207.21	207.94	207.91	208.06	208.62	208.15	208.71	208.28	208.26	206.52	206.17	208.54	207.66	208.19	207.78	207.45	208.08	209.37	207.98	208.26	207.44	208.43	207.41	209.19	207.92	208.55	206.97	208.38	207.73	208.56	207.34	209.27	209.21	207.61	205.84	207.13	207.61	207.97	207.07	209.72	208.44	207.51	207
202.16	201.73	203.52	203.2	201.77	202.74	202.99	200.49	203.2	202.41	203.07	201.92	202.68	203.53	202.71	203.29	203.95	202.59	202.67	203.05	202.12	203.54	202.5	203.32	202.7	202.88	202.94	203.14	203.41	202.28	203.39	201.85	201.88	202.18	202.38	202.8	202.16	201.84	202.75	203.25	202.94	202.41	203.47	203.3	203.6	202.62	202.93	202.44	202.52	203.38
198.19	198.05	199.53	198.21	198.46	198.56	199.21	198.33	197.56	198.73	198.55	198.59	198.12	197.94	197.95	199.47	199.34	199.13	199.59	198.51	198.89	199.38	199.52	198.53	198.7	197.55	198.82	200.9	199.62	198.39	198.94	198.42	199.46	198.82	198.38	198.56	198.54	199.37	199.35	199.52	198.46	198.36	198.57	198.69	198.73	199.03	199.7	198	198.29	198.74
203.4	204.57	203.85	203.36	203.55	203.51	203.62	203.36	204.15	202.33	203.96	203.78	203.78	203.31	204.81	204.45	203.81	204.14	204.05	202.97	203.35	202.95	203.66	203.5	202.59	202.74	205.05	203.64	202.74	203.47	203.88	204.03	203	204.47	203.43	203.25	203.88	203.44	203.85	203.37	202.75	203.76	203.3	203.9	203.43	203.54	203.85	203.12	204.04	204.77
202.16	201.36	201.49	200.1	201.69	201.78	201.15	200.69	202.01	201.4	201.44	200.77	201.53	200.49	202.07	201.95	201.8	200.26	201.08	201.32	201.34	201.33	201.93	201.38	202.02	201.76	199.56	201.51	201.76	200.75	200.81	201.02	202.28	201.19	201.1	201.47	200.67	202.03	200.49	200.98	201.14	201.75	201.5	201.25	201.3	201.2	200.95	200.32	200.12	201.54
208.21	207.33	207.19	207.79	207.81	208.33	208.07	207.44	208	206.92	206.78	208.43	208.09	207.72	208.46	207.65	208.08	205.74	207.89	208.61	208.5	207.25	208.26	208.87	208.74	206.24	208.11	208.44	208	208.41	207.47	207.8	207.7	207.98	208.8	207.43	208.85	207.67	206.57	207.89	208.18	207.67	206.88	208.44	208.01	207.31	208.37	208	208.75	208.13
203.97	204.3	204.24	202.88	202.96	204.34	205.74	203.66	203.15	203.51	202.85	204.07	203.17	204.55	203.47	203.58	203.98	203.62	201.97	202.84	203.84	203.93	203.36	204.04	202.39	202.58	203.51	204.74	203.72	203.54	203.79	203.42	202.97	203.06	203.25	202.55	203.7	203.69	204.12	203.46	203.78	203.29	203.04	203.45	204.26	203.88	203.01	202.01	204.04	203.76
211.5	211.05	211.5	211.24	211.53	212.02	211.77	211.1	211.61	211.93	212.25	212.1	211.91	211.88	211.54	211.44	211.25	211.43	212.5	211.38	211.51	211.19	211.46	211.82	211.19	212.58	212	211.6	211.26	212.19	211.78	212.01	212.12	212.17	211.68	211.99	211.28	211.66	211.7	211.48	211.02	211.4	211.59	212.21	211.54	212.13	211.49	211.32	211.46	211.9
216.19	216.16	217.33	216.46	216.62	216.32	216.84	216.19	217.08	218.35	216.87	217.59	217.03	217.18	216.98	216.94	217.45	216.3	216.28	217.97	217.14	217.54	216.7	217.37	217.88	217.04	217.84	217.65	216.62	216.72	217.4	216.56	217.63	215.34	216.64	217.33	216.67	217.95	216.01	217.55	216.32	216.99	217.61	217.78	216.87	216.07	216.21	217.68	217.07	217.1
199.86	199.61	200.68	199.46	199.36	200.08	199.59	198.36	201.15	199.35	199.77	199.95	199.67	199.83	199.3	199.53	199.61	200.04	198.35	200.04	200.7	200.42	199.91	199.55	199.79	199.28	199.22	199.38	199.1	199.42	199.86	200.21	199.4	200.51	199.23	200.1	199.75	199.39	200.07	200.1	199.92	199.63	199.24	199.6	199.3	199.79	200.38	200.24	198.24	198.96
207.59	209.72	209.71	209.13	209.72	209.02	210.44	210.41	210.29	208.54	209.31	208.85	208.84	210.41	210.1	208.24	209.92	209.2	209.44	208.74	209.95	209.12	209.11	210.12	209.62	210.56	209.66	209.34	208.96	208.57	208.69	210.09	209.08	210.06	208.98	209.06	209.35	209.54	208.04	209.55	209	209.5	209.73	210.16	209.29	209.09	208.68	209.51	208.59	210.36
216.57	217.35	216.43	216.64	217.08	216.55	216.54	216.95	216.99	216.4	216.71	217.71	217.46	216.65	217.08	216.2	217.57	217.91	216.38	217	217.58	218.51	218.11	217.96	217.14	218.37	216.91	216.55	216.98	217.66	217.09	216.87	217.44	217.68	216.91	217.77	217.49	217.16	217.21	217.32	216.72	216.82	217.93	217.56	216.77	216.75	216.45	217.68	216.59	217.13
212.41	213.66	214.73	212.53	212.87	212.79	212.3	213.36	212.25	213.17	212.67	213.14	213.64	212.11	213.13	213.64	213.06	212.96	214.03	214.22	212.97	212.57	212.64	213.74	213.64	212.52	212.82	213.21	214.43	212.65	212.85	212.36	213.16	212.64	213.33	213.48	212.37	212.64	213.4	213.22	212.74	211.85	212.35	213.73	212.65	212.9	212.6	212.77	212.81	212.84
201.72	202.27	203.23	201.9	202.8	203.32	203.04	202.98	203.3	203.51	204.29	201.92	202.24	201.81	201.78	204.27	202.55	203.14	202.28	204.62	202.77	202.46	201.62	203.08	202.59	202.35	202.03	201.77	201.69	203.06	203.75	203.38	202.3	202.16	201.75	203.24	202.86	202.52	201.14	203.1	202.09	202.36	202.22	202.54	203.49	201.48	201.97	202.31	202.63	202.33
209.74	209.85	208.58	209.74	209.73	209.85	209.24	210.12	209.44	210.25	209.6	209.82	210.85	209.14	209.17	208.78	209.28	208.71	209.8	209.79	208.94	210.05	209.43	209.83	209.37	209.29	209.81	209.98	209.23	209.46	210.18	209.14	209.16	209.18	209.17	209.03	209.95	208.86	209.42	210.51	209.97	209.66	209.66	210.29	208.98	210.44	208.65	209.77	210.32	209.85
211.74	210.51	210.95	211.56	211.95	212.35	210.8	212.17	212.12	211.21	211.52	211.67	211.63	212.15	212.41	211.86	211.16	210.52	212.03	211.17	211.25	211.34	211.33	212.57	212.17	210.55	212.45	211.79	211.47	211.1	211.78	211.48	210.86	213.3	212.01	212.37	211.43	211.04	211.58	212.36	212.03	210.7	211.72	211.08	210.73	211.87	212.4	212.66	211.45	212.02
200.35	200.63	200.26	199.98	200.64	199.93	199.89	200.95	200.23	200.7	200.29	200.24	200.54	200.14	200.02	200.24	199.98	200.01	200.14	200.36	200.84	200.11	199.57	200.09	199.86	199.93	200.84	199.72	200.27	200.39	200.23	199.74	201.5	200.41	200.41	200.49	199.15	201	200.37	200.23	199.52	200.82	200.88	199.44	199.67	199.9	200.37	199.87	200.47	199.81
208.78	208.31	208.65	210.12	208.74	208.57	208.67	208.6	209.56	208.98	207.92	208.09	208.65	209.03	208	208.66	208.81	208.38	208.69	208.75	208.1	207.77	207.96	208.23	208.7	208.44	209.99	208.7	208.2	207.95	208.48	210.05	209.69	208.45	208.09	208.53	208.68	209.3	208.53	207.84	207.9	209.16	208.06	208.44	209.03	207.46	209.24	208.18	209.4	209.6
199.03	198.52	197.33	197.67	197.51	197.35	197.32	198.72	198.09	198.12	198.29	198.24	198.52	198.48	198.49	198.54	197.95	199.21	197.87	197.22	198.66	198.23	198.55	197.74	198.28	198.53	198.24	198.17	196.95	198.38	198.39	198.3	197.51	198.94	197.07	197.31	197.65	197.82	198	197.86	198.24	198.49	197.84	198.33	198.38	197.15	197.75	198.06	197.92	198.35
217.79	218.68	217.7	217.79	218.24	217.84	218.07	217.04	217.84	216.89	217.78	217.15	218.26	218.2	217.56	218.15	217.49	218.48	217.86	218.37	218.6	218.1	216.07	218.04	218.52	216.59	218.59	217.94	217.79	217.07	217.94	217.65	217.29	217.59	217.71	217.99	218.26	217.09	218.75	217.74	218.57	217.9	217.54	218.86	217.54	219.15	217.97	217.41	217.4	217.94
207.35	207.04	206.4	207.71	207.32	207.58	207.16	207.21	207.27	207.58	208.19	207.45	207.42	207.69	207.27	207.47	207.41	206.68	206.58	208.09	208.02	207.42	206.01	207.32	207.46	206.79	208.03	208.31	206.45	208.47	208.18	207.83	207.15	207.67	207.73	208.46	207.19	207.58	207.13	207.46	206.33	207.56	207.09	206.97	206.54	208.33	207.24	206.95	207.01	207.54
208.02	207.95	208.3	209.13	207.98	208.5	207.65	208.66	207.79	209.66	208.8	209.23	208.39	207.88	208.15	209.86	209.23	209.09	209.03	208.75	208.91	208.01	208.29	208.04	208.23	208.28	209.01	208.76	208.53	208.9	208.86	209.21	209.7	208.64	208.64	208.88	209.44	208.57	208.3	208.97	209.01	207.59	208.12	209.22	208.17	208.27	209.56	207.07	207.99	208.79
204.5	203.18	203.89	203.81	204.14	203.57	202.98	202.35	203.62	203.5	204.61	204.55	204.38	204.77	202.35	202.95	203.72	203.89	204.53	203.36	203.45	203.2	205.01	204.23	204.27	202.58	204.22	203.62	202.45	202.82	204.36	203.97	202.73	202.55	203.87	203.67	203.86	203.06	203.51	203.07	203.44	202.25	204.09	203.41	204.41	203.76	203.59	203.57	203.74	204.13
204.26	203.95	203.47	203.9	204.07	204.01	204.05	204.08	203.05	202.69	202.18	203.61	203.3	203.64	204.59	204.42	203.23	203.87	202.98	204.62	203.79	202.91	203.61	204.22	202.82	203.97	202.42	204.45	204.15	204.09	204.14	204.1	203.54	202.55	203.41	203.89	203.93	203.64	204.18	203.74	204.55	202.71	203.67	204.76	203.01	203.07	202.68	203.2	204.06	202.39
211.42	211.47	211.55	211.53	211.46	212.51	211.81	210.18	211.72	211.42	210.08	212.16	211.63	211.99	211.05	212.72	211.07	211.7	211.58	211.83	212.19	211.58	211.18	211.31	212.6	211.86	210.25	210.96	210.83	211.3	210.86	209.76	211.63	211.83	211.65	210.93	211.44	211.49	211.61	211.94	211.57	211.82	211.92	212.66	210.93	211.06	211.32	212.02	212.29	211.22
207.04	207.49	208.2	207.47	206.81	207.07	206.7	206.75	208.68	207.1	208	208.17	208.14	207.79	207.74	207.05	207.62	208.18	206.93	208.73	208.05	208.27	206.45	208.37	208.15	207.87	207.79	208.53	206.18	207.68	208.56	205.81	208.94	208.42	207.92	207.16	208.3	207.77	206.95	207.61	207.08	208.59	208.52	208	207.6	207.95	207.7	208.13	208.47	207.43
196.38	195.37	194.5	195.72	194.45	195.71	196	195.39	196.33	194.67	195.56	195.04	196.58	194.82	193.68	196.4	194.54	195.85	193.62	196.26	195.32	196.21	195.38	195.83	195.79	195.7	196.86	195.81	195.24	194.08	195.53	196.67	195.44	195.7	196.54	194.61	195	195.85	194.74	195.05	194.36	195	195.24	194.73	194.72	195.5	195.82	195.49	195.48	195.61
217.04	217.07	217.14	216.59	218.22	217.51	216.74	216.34	217.2	216.45	217.36	216.59	217.29	216.46	217.11	215.85	216.94	217.38	217.33	217.01	217.19	216.68	217.01	216.88	216.31	217.18	217.1	216.82	217.65	217.46	216.77	217.15	216.66	216.54	216.78	217.77	216.02	216.61	216.86	217.47	217.7	216.98	217.57	216.7	216.31	216.57	217.15	217.18	216.61	218.3
217.68	217.48	217.65	218.47	218.34	217.95	217.55	217.97	217.18	216.89	217.5	217.52	217.28	217.57	217.83	216.4	217.56	218.62	217.71	217.48	218.35	217.68	217.53	217.43	217.81	217.55	217.92	217.41	217.11	216.47	217.89	217.49	218.57	216.87	217.6	217.35	216.96	217.65	217.8	218.19	218.33	217.87	216.91	218.28	218.82	218.68	218.58	216.82	217.68	216.89
206.54	205.44	206.33	205.39	206.61	205.99	206.85	206.59	205.94	206.6	206.57	205.82	206.52	206.36	205.37	205.13	206.25	206.09	206.21	206.08	205.57	206.65	206.49	206.24	206.66	207.02	206.45	205.3	205.98	206.93	205.75	206.08	206.45	206.33	206.72	207.29	205.28	207.22	206.55	205.77	205.93	205.55	206.18	205.64	204.47	207.84	206.35	206.88	205.73	205.92
195.1	195.36	194.9	194.62	195.84	194.85	195.59	196.75	195.2	195.13	194.3	194.13	194.84	196.3	195.65	195.17	195.33	195.01	194.36	194.65	195.16	195.28	194.19	194.66	194.39	193.97	195.11	195.45	195.42	195.18	196.79	195.8	196.01	196.04	194.72	194.52	194.08	195.81	194.81	194.86	193.05	196.91	195.76	194.18	195.31	195.21	196.34	195.17	195.39	196.49
213.75	211.84	213.19	213.12	213.51	213.4	212.09	212.64	213.2	213.1	212.87	212.55	213.76	212.97	212.6	213.56	211.89	213	213.56	212.94	213.31	213.4	212.67	212.06	214.38	214.23	212.55	212.82	212.39	212.51	212.54	213.36	213.61	213.13	213.27	214.37	212.48	213.75	214.04	212.64	212.94	211.85	213.49	212.56	212.49	212.65	212.67	211.84	211.87	213.15
210.01	207.79	207.86	208.04	208.9	209.31	208.4	208.14	208.69	207.78	208.66	208.8	208.74	208.82	208.93	209.73	208.92	208.63	207.92	208.32	207.41	208.56	208.39	208.16	207.39	208.72	208.29	209.03	209.67	208.23	208.84	208.79	208.62	207.66	208.47	207.41	208.76	208.46	208.82	209.74	208.72	209.83	207.92	208.25	207.29	208.85	208.95	208.88	210	207.91
211.83	210.92	211.15	212.36	210.87	211.82	211.29	211.88	211.71	211.16	211.95	211.1	211.24	211.9	211.03	210.27	212.14	212.05	211.93	211.74	211.5	211.49	212.9	211.65	211	211.85	210.87	212.26	210.68	211.24	212.22	212.14	211.86	211.2	211.44	212.08	210.43	211.64	210.45	212.53	211.77	212.93	210.12	210.91	211.51	210.63	212.9	212.67	211.31	210.74
208.57	208.65	207.94	209	208.84	208.7	208.57	209.32	208.45	208.7	209.06	208.44	208.82	207.51	208.39	208.82	208.32	208.94	209.33	208.99	207.79	209.41	209.07	207.9	208.78	208.94	208.71	208.93	207.91	208.52	209.2	208.18	207.68	207.97	208.74	208.44	210.82	207.62	208.62	208.69	208.04	209.12	207.62	207.71	207.25	209.5	208.78	207.78	208.38	209.01
199.17	198.26	199.18	198.6	199.41	198.84	199.05	199.47	198.74	198.85	198.32	198.39	197.67	198.83	199.51	198.3	198.71	197.93	199.34	198.18	198.26	197.92	198.81	198.88	198.64	197.98	197.08	199.47	197.89	197.8	199.2	198.67	198.58	198.92	198.85	198.31	198.24	198.03	198.8	198.82	198.59	198.13	198.63	199.12	198.45	197.53	199.21	198.78	199.36	199.26
194.55	194	194.8	196.11	194.05	193.63	194.77	193.87	194.18	194.36	194.79	195.01	193.97	193.61	193.91	195.19	194.68	194.56	194.16	193.06	193.71	194.29	194.4	194.05	193.71	193.85	193.86	194.45	194.54	194.86	196.77	194	195.98	193.31	193.26	193.27	193.76	193.18	193.99	194.37	194.28	194.26	193.46	193.8	193.93	193.34	193.79	193.52	194.4	194.82
204.07	204.57	203.55	203.36	203.85	202.93	203.47	205.17	204.34	204.23	203.34	203.14	204.48	205.57	204.61	204.96	205	204.47	204.44	204.72	203.88	204.64	203.16	202.84	203.39	204.75	204.68	204.55	204.91	203.18	204.5	204.41	204.9	204.46	204.14	203.69	204.2	204.33	204.84	204.06	202.48	203.8	203.81	203.9	204.72	204.09	204.28	204.15	204.07	203.52
213.99	212.31	212.46	212.05	212.36	212.48	212.25	212.65	212.72	212.07	213.5	212.71	212.15	212.53	210.67	212	211.9	211.95	212.76	211.55	211.98	212.04	211.75	212.26	212.67	211.87	211	212.22	211.36	213.47	213.5	212.53	212.25	211.39	211.88	212.88	212.62	211.21	212.63	212.68	213.11	212.64	212.95	212.48	212.01	212.63	212.51	211.77	213.19	211.91
203.11	202.65	203.08	203.62	202.75	203.41	202.1	203.53	203.68	202.71	202.79	203.93	203.04	202.94	202.37	204.25	202.55	202.94	202.15	203.66	202.82	202.09	203.43	203.65	203.72	202.74	202.59	203.9	203.06	202.63	202.82	204.28	203.96	203.67	202.28	202.74	202.53	202.44	203.37	203.67	203.41	202.89	203.83	203.23	202.95	202.15	204.03	203.1	202.49	203.86
204.06	203.53	203.4	205.09	204.77	202.88	204.4	204	205.23	204.27	204.79	204.56	204.01	203.58	203.42	204.73	204.95	203.55	204.16	203.64	203.38	204.7	203.62	202.96	204.28	204.07	203.97	203.17	203.07	203.82	203.29	203.23	203.1	204.46	203.37	204.09	203.85	202.66	202.63	203.47	204.15	203.62	204.18	203.14	204.14	204.22	203.85	202.99	203.52	203.34
202.81	204.22	202.68	204.19	204	203.17	203.11	204.36	203.98	202.78	203.79	205.09	205.71	203.62	203.4	203.48	203.39	203.21	204.01	202.91	203.91	203.17	203.36	203.8	202.63	203.92	205.03	203.58	204.13	202.72	202.32	204.55	203.16	203.46	202.48	203.15	203.22	203.82	204.05	203.68	203.73	203.97	204.06	202.95	203.78	204.99	203.14	203.11	204.44	203.75
203.38	204.2	204.25	203.34	204.87	203.51	203.75	203.04	203.71	203.42	203.6	204.07	203.61	203.22	204.43	203.8	204.67	203.45	204.07	204.26	203.09	202.98	204.58	204.03	202.36	204.64	204.28	202.71	205.13	203.2	204.14	203.91	204.42	203.98	204.58	204.27	203.43	203.31	204.4	203.3	203.98	204.04	205.13	204.37	203.59	203.86	204.39	204.82	203.21	203.33
205.92	205.93	206.69	206.12	206.26	206.13	207.31	206.47	206.33	206.98	206.3	205.33	206.3	206.75	205.7	205.98	207.28	207.68	205.82	205.63	205.94	205.57	206.05	206.42	205.62	207.62	206.4	206.56	206.69	206.06	205.56	204.89	205.93	206.01	207.94	206	207.02	204.86	205.84	206.16	206.73	207.28	205.38	206.43	205.81	206.86	207.45	206.5	207.13	205.29
195.01	195.89	195.72	194.67	195.71	194.85	195.38	194.75	195.42	195.5	196.48	195.74	196.5	194.84	195.3	194.55	195.69	195.14	195.26	195.56	195.39	195.01	195.39	195.17	195.53	196.01	194.34	195.93	195.3	195.29	195.07	195.12	194.44	194.79	195.36	195.95	195.58	194.63	195.24	194.94	195.12	195.08	196.18	196.32	194.29	195.56	195.29	195.92	195.36	196.16
200.21	199.92	201.47	200.27	200.48	199.45	201.41	199.53	200.61	200.06	199.86	200.58	200.62	199.54	200.22	199.73	200.09	200.2	200.5	200.22	200.27	200.56	200.14	199.77	201.4	199.3	201.66	199.67	200.12	199.9	199.56	200.36	200.21	199.3	200.11	199.74	199.86	201.63	199.38	200.58	199.58	200	200.13	200	199.28	199.66	199.48	199.45	201.11	200.63
200.3	199.45	199.86	198.98	199.94	200.74	200.36	199.68	200.39	199.33	199.16	199.17	199.06	200.1	199.46	199.07	199.68	199.21	200.55	199.5	199.62	199.46	198.62	200.37	199.09	199.91	199.82	199.45	199.01	199.11	200.23	199.35	199.33	200.19	201.55	199.78	200.01	198.75	199.17	199.7	200.09	200.24	200.39	200.09	199.61	199.44	199.06	199.8	199.22	199.94
208.41	207.32	208.03	206.89	208.41	208.32	208.17	208.58	207.58	207.54	208.82	207.3	208.24	207.11	207.28	207.85	207.92	207.32	207.17	208.09	207.52	208.53	208.04	207.45	207.63	207.37	207.34	208.48	206.72	209.2	208.25	207.39	207.3	208.71	208.57	208.03	207.48	208.87	207.89	207.54	207.48	207.81	207.94	206.74	208.01	207.76	209.23	209.42	207.23	207.66
213.54	213.75	213.36	213.19	213.02	211.78	213.59	212.95	213.06	212.94	212.56	212.21	212.57	212.83	212.37	213.49	212.89	212.91	213.57	214.02	212.46	212.22	214.26	212.42	213.02	213.69	212.83	213.17	213.24	213.18	212.97	213.37	212.96	213.2	212.79	212.74	212.48	213.28	213.66	212.8	213.19	212.88	213.85	212.97	212.46	211.52	212.36	213	212.62	212.69
198.44	197.63	199.13	198.16	198.52	198.94	198.67	198.53	198.87	198.26	197.88	197.16	197.02	198.15	198.86	198.48	198.06	198.1	198.14	198.36	198.56	198.3	198.02	198.31	198.24	198.41	199.28	197.91	198.21	198.65	198.77	198.65	198.27	197.81	198.51	199.13	198.82	198.35	199.62	198.36	198.23	198.19	198.26	199.72	198.8	198.94	197.95	198.19	197.37	198.47
211.86	211.06	212.29	211.35	211.67	211.66	210.88	212.32	211.33	212.04	211.64	211.5	211.62	211.82	212.56	212	211.53	211.25	211.41	212.11	210.74	211.14	212.2	211.5	211.41	211.44	211.22	211.45	211.9	211.51	212.09	212.64	212.57	211.25	211.95	212.69	211.96	211.18	212.43	212.03	211.49	212.37	211.13	211.37	212.8	212.03	210.25	211.27	212	211.46
198.72	200.95	199.38	198.65	198.95	198.87	198.47	199.53	199.66	199.26	199.44	199.57	199.5	199.3	199.31	199.35	198.89	199.93	198.11	198.56	199.44	199.98	199.06	199.77	199.04	199.56	199.88	199.95	198.44	199.84	199.14	199.32	198.83	199.44	200.29	198.74	200.2	200.03	199.54	198.94	200.63	199.55	199.32	199.08	199.95	200.27	198.71	200.13	198.71	199.73
206.01	204.65	204.87	204.2	205.07	205.39	204.75	205.19	204.38	205.46	205.37	204.81	205.02	204.11	204.5	204.2	203.56	204.74	205.15	204.28	206.47	205.21	205.34	204.65	205.1	203.43	204.85	204.4	204.8	204.27	204.16	204.13	204.07	205.3	204.17	204.08	205.31	204.86	204.6	204.39	205.29	203.88	204.97	206.05	204.88	205.89	206.18	205.22	205.05	204.1
209.13	209.23	209.61	208.54	209.28	209.74	209.63	209.42	208.48	208.82	209.89	209.4	209.41	209.01	208.78	208.16	210.7	209.11	208.78	209.73	209.52	209.19	209.17	208.32	210.07	208.81	209.3	208.47	209.81	208.76	210.21	209.92	210.08	208.63	208.51	209.59	208.81	209.92	209.94	209.75	210.24	210.42	209.11	209.68	207.56	209.15	209.35	209.91	209.48	209.66
215.98	216.98	216.96	217.13	216.62	216.39	217.34	216.92	217.2	216.85	217.42	216.32	217.13	215.5	217.5	216.19	216.98	216.89	216.32	216.1	216.9	216.87	216.36	215.61	216.94	216.36	216.49	216.82	217.29	216.7	217.23	216.84	215.39	216.66	217.42	216.7	216.35	216.88	215.74	218.07	216.67	215.65	216.54	216.03	216.13	217.08	217.09	217.5	217.2	217.03
209.62	210.1	209.56	209.7	209.76	209.71	209.34	210.16	209.75	209.77	209.04	210.06	210.12	210.11	209.77	210.52	209.36	209.64	209.32	209.86	209.58	209.31	208.22	209.89	209.77	208.74	209.51	209.44	208.94	208.71	209.4	209.93	209.02	210.43	209.71	211.03	208.59	209.93	209.31	209.1	209.3	209.04	209.62	208.65	211.64	208.89	209.86	209.89	209.67	209.53
214.88	215.06	213.39	213.22	214.39	215.06	213.2	214	214.06	213.97	214.07	214.62	213.28	213.61	214.08	213.03	214.07	212.89	213.39	213.69	214.93	213.6	213.04	212.64	213.43	213.15	213.54	215.39	213.47	213.24	212.25	213.6	213.64	213.97	213.09	214.17	212.96	214.75	213.4	214.45	213.62	212.77	213.41	214.4	214.8	212.67	213.61	214.33	212.83	212.49
209.01	208.41	209.17	208.29	209.41	208	208.09	208.9	208.38	208.4	208.5	208.2	208.1	209.16	208.04	208.37	209.28	209.06	208.63	208.81	208.45	208.42	209.52	209.37	209.16	206.34	208	208.32	208.89	209.17	208.99	208.82	207.79	207.81	209.12	208.33	208.83	208.16	208.18	209.37	208.39	207.63	208.94	208.96	208.62	209.09	208.96	208.77	209.86	208.39
207.3	204.89	206.31	206.79	206.68	205.86	205.43	206.75	206.57	207.07	206.54	206.97	206.2	205.69	207.32	206.16	205.79	207.5	205.05	207.16	206.59	204.94	206.1	206.1	206.22	205.85	206.52	205.8	205.42	206.06	206.65	207.1	207.8	206.59	207.69	206.99	205.74	206.88	206.04	207.49	205.85	205.73	206.01	206.42	205.96	206.29	206.44	205.95	205.71	206.72
216.71	216.9	216.14	217.19	216.13	217.01	217.15	216.46	216.98	217.27	216.75	217.94	217.21	217.09	217.65	216.78	216.66	217.6	218.39	216.39	216.52	217.42	216.8	216.42	217.43	217.1	216.62	217.32	216.82	218.41	216.7	216.74	217.29	217.85	216.48	216.93	216.29	216.47	217.38	217.34	217.72	217.35	216.43	217.96	217.03	216.09	217.39	216.28	216.53	217.44
203.44	203.18	202.97	203.31	203.25	203.57	202.93	204.17	204.59	204.3	204.09	204.32	204.09	203.98	202.85	203.62	203.02	203.23	205.27	203.77	203.62	204.21	203.97	203.75	204.7	203.37	203.58	203.78	203.97	203.45	203.65	203.21	203.49	204.1	204.18	202.67	203.6	203.84	204.78	204.62	203.98	204.37	203.21	204.5	204.39	202.92	203.97	204.08	203.57	204.21
216.13	216.98	216.94	216.21	217	217.11	216.81	216.27	216.84	217.43	215.51	217.24	216.58	216.99	217.36	216.52	216.86	215.98	216.64	215.54	217.42	217.71	218.34	215.85	218.29	216.93	217.41	217	217.53	218.11	217.92	216.24	215.9	217.1	217.57	217.46	216.97	216.65	216.27	216.86	217.84	217.67	216.74	217.51	217.6	217.12	217.51	216.26	217.23	217.13
206.36	206.38	206.67	206.25	206.28	206.21	207.69	206.49	207.24	206.81	205.68	206.83	205.69	206.42	206.33	206.35	206.31	205.81	207.37	206.81	208.33	206.59	206.04	206.46	205.74	206.46	207.02	206.37	205.7	206.81	206.12	206.62	206.27	206.09	206.1	205.2	204.73	205.78	206.92	206.46	206.36	206.3	205.9	206.36	205.15	206.39	206.12	206.06	206.7	206.24
213.43	212.68	212.38	211.86	212.94	212.65	211.73	212.18	211.79	213.05	212.12	211.95	212.18	213.34	211.64	212.65	211.71	211.98	213.33	213.49	214.22	213.32	212.82	212.46	212.34	212.78	212.4	212.47	211.82	212.8	212.29	212.57	212.77	213.35	211.25	213.22	212.47	213.15	212.71	212.64	212.3	212.22	212.15	212.84	212.55	212.81	212.29	212.81	211.52	212.11
207	207.86	208.8	209.31	208.43	209.24	208.45	208.29	208.28	208.64	208.93	209.06	207.93	207.88	208.92	207.55	208.17	208.2	208.71	208.86	209.36	207.56	208.86	208.72	209.67	208.55	208.62	209.93	208.67	209	209.43	207.44	209.1	208.48	208.94	209	209.45	208.17	207.61	208	208.23	209.71	207.77	208.35	208.05	208.34	209	209.2	209.02	207.72
199.23	200.28	200.38	198.88	200.03	200.45	199.64	199.4	201.02	200.2	201.27	199.16	199.85	199.95	199.76	200.95	200.68	200.64	200.21	200.12	201.37	200.22	199.87	201.24	200.6	200.83	201.02	199.83	199.68	200.4	199.79	199.83	200.5	200.13	199.97	200.71	200.54	200.78	200.66	199.33	199.48	201.27	200.27	201.13	200.23	199.81	199.53	199.77	200.1	200.49
194.79	195.02	194.22	194.54	193.95	195.63	194.54	196.03	195.19	195.28	195.03	195.44	195.41	194.44	196.38	195.58	194.67	195.53	194.75	193.94	195.02	194.94	195.36	194.37	195.02	195.8	195.07	195.06	196.46	195.24	195.25	194.62	194.82	196	195.53	194.9	195.27	194.32	195.12	195.34	195.13	194.32	193.96	195.43	194.29	195.09	194.87	196.14	194.75	195.34
205.93	206.21	206.29	207.13	206.62	206.31	206.55	207.36	206.25	206.56	206.94	206.67	207.1	206.74	207.23	204.82	206.05	206.14	207.09	205.98	205.77	206.47	206.41	207.3	206.69	205.69	206.65	205.97	207.05	206.24	206.27	206.46	207.45	206.52	206.58	206.57	205.27	205.75	206.75	205.85	205.75	205.7	205.23	207.11	206.68	205.19	205.12	206.98	207.23	206.36
204.59	203.6	203.45	204.3	203.74	204.68	204.34	204.24	204.53	203.08	204.53	204.36	203.7	203.33	204.19	203.96	203.66	204.13	204.26	203.43	203.78	203.96	203.24	204.05	204.73	203.66	203.03	203.72	203.67	204.19	204.06	202.9	204.06	202.45	203.8	202.95	204.93	203.38	203.83	202.83	203.92	203.31	203.93	203.62	203.04	204.05	203.49	202.83	203.43	203.68
208.28	207.98	208.36	208.1	208.57	208.28	209.27	208.17	208.17	208.07	208.5	209.34	209.06	209.26	209.39	208.39	208.88	209.46	209.21	208.31	208.08	208.12	209.2	209.06	208.98	209.44	208.51	208.94	209.97	208.74	208.21	210.46	209.11	208.36	208.45	207.9	208.66	208.55	207.97	208.82	208.08	207.16	208.58	209.44	208.59	208.05	208.96	209.2	209.33	208.99
210.81	211.58	213.29	211.68	212.6	212.13	212.93	212.3	212.01	210.95	212.56	211.85	211.32	211.92	211.97	211.74	211.85	211.19	211.54	212.02	211.69	212.1	210.75	210.3	212.21	211.37	211.55	212.07	212.5	212.57	212.79	210.92	212.24	211.7	212.23	211.94	210.84	212.36	211	211.22	212.14	212.94	213.05	212.49	211.84	210.99	210.99	211.59	212.14	212.01
211.63	211.59	211.39	211.61	211.43	211.29	211.06	211.74	211.13	211.35	211.1	212.64	211.36	212.59	211.71	212.16	211.85	213.13	210.24	212.26	211.33	211.6	211.47	211.46	212.28	211.66	210.68	210.69	211.36	212.48	211.77	211.67	211.99	211.87	212.66	212.76	211.65	212.17	211.41	211.77	211.36	211.8	212.27	211.17	211.91	212.36	212.2	211.32	210.96	211.05
204.28	204.5	203.69	203.88	204.23	205.08	203.42	203.75	204.48	203.21	204.75	203.67	203.76	204.73	205.2	204.97	204.61	205.23	204.05	204.73	203.07	203.18	205.09	203.77	203.96	203.96	203.25	203.9	204.48	203.87	204.56	206.3	204.67	204.25	203.95	204.97	203.23	203.88	203.96	204.08	203.45	204.05	204.54	203.67	203.69	204.58	204.2	203.15	203.01	203.84
211.74	212.42	212.22	213.7	212.8	211.77	212.66	212.07	212.97	213.18	213.24	211.25	212.32	213.56	211.43	212.78	212.47	211.91	211.91	211.66	212.26	212	212.61	212.2	213.01	212.12	212.62	212.8	211.91	212.96	212.63	212.19	213.09	212.36	211.66	211.53	213.55	212.44	211.68	211.18	212.49	212.62	213.14	213.3	212.48	213.43	212.4	212.17	211.53	212.09
199.83	199.41	199.52	199.36	200.79	199.43	199.57	200.56	199.91	200.96	199.96	200.24	199.67	199.46	199.74	200.18	201.63	200.16	200.18	200.54	201	199.75	201.4	200.24	200.33	199.65	200.05	199.9	200.47	199.84	199.91	198.66	200.97	200.8	198.64	200.28	199.68	200.41	199.87	199.92	199.77	199.44	201.05	200.26	200.65	200.87	199.34	199.33	200.79	200.79
209.33	208.19	208.28	209.11	207.8	209.51	208.75	208.9	208.64	208.55	207.56	208.04	209.01	208.04	208.23	208.3	207.22	209.26	208.76	207.84	208.05	208.39	209.56	209.05	207.29	207.88	208.28	208.95	207.89	208	207.79	209.11	207.92	209.18	208.79	209.13	208.29	207.07	208.65	208.78	208.45	208.31	209.58	207.96	210.14	207.66	208.85	209.24	209.24	209.02
200.01	199.86	199.62	200.77	200.56	199.88	200.17	200.21	200.07	200.54	198.95	199.74	200.08	199.75	199.78	200.43	199.19	200.55	199.88	200.98	201.6	201.06	199.37	200.58	199.36	200.68	199.75	200.32	200.72	199.71	199.98	200.42	200.2	199.71	201.03	200.77	201.22	199.04	199.62	200.54	200.72	200.89	200.44	199.88	200.54	199.79	200.51	199.61	200.65	199.27
197.64	197.51	198.46	198.11	198.44	198.99	198.01	198.1	199.14	198.52	198.02	198.36	197.45	197.81	197.14	198.09	197.15	197.55	197.87	198.23	198.81	198.05	197.99	197.95	197.91	198.27	198.31	197.67	198.4	198.57	198.33	199.22	197.92	199.11	196.92	198.02	197.19	197.4	198.51	197.28	197.72	197.57	198.53	197.68	197.74	197.88	198.27	197.16	198.43	198.88
208.13	207.24	207.23	208.27	207.68	207.92	208.76	207.54	209.12	206.81	208.72	207.33	208.48	207.63	207.23	207.26	208.74	208.75	207.29	207.87	207	208.16	208.42	207.32	207.59	207.25	208.68	207.77	207.65	206.83	208.34	207.89	208.25	207.37	207.96	207.62	208.41	207.52	206.96	208.39	207.91	207.83	207.97	208.83	207.93	207.73	207.17	207.05	207.44	208.09
202.64	202.75	203.03	201.39	202.58	201.63	201.83	201.66	203.05	202.62	202.15	202.06	202.96	201.93	202.05	203.78	201.97	202.71	202.65	203.93	201.35	201.48	202.36	202.46	203.05	201.23	202.31	201.73	202.47	202.57	202.07	202.26	202.63	202.85	202.05	202.82	202.2	201.15	202.26	201.78	200.55	202.04	202.03	203.02	201.07	203.2	202.24	203.47	203.05	202.13
207.99	207.41	207.63	206.88	207.93	207.23	208.19	208.35	206.58	208.73	208.04	207.42	207.61	207.23	208.93	208.23	208.29	208.48	207.93	208.78	207.82	208.04	207.41	206.83	207.85	207.4	206.13	207.48	207.76	207.47	208.66	208.64	208.04	208.01	208	207.69	206.05	207.21	208	208.59	208.72	207.88	206.9	206.25	208.13	208.67	208.4	208.41	207.8	207.7
202.53	202.87	202	202.79	202.38	203.44	202.87	202.92	202.17	201.57	201.67	202.31	202.91	202.62	202.63	201.88	201.66	201.81	201.22	202.64	202.71	201.77	201.84	201.5	202.43	201.34	201.92	203.46	201.87	202.76	203.15	203.06	202.1	202.48	202.55	202.27	201.7	203.12	203.04	202.47	202.82	203.04	201.73	202.2	201.93	202.34	202.64	202.97	202.85	202.53
200.84	200.08	200.23	199.03	199.82	201.49	200.38	200.2	199.92	200.75	200.65	201.26	200.36	200.17	200.62	199.89	200.84	201.5	199.74	200.08	199.87	199.83	199.81	200.78	200.17	199.74	201.14	200.36	200.43	200.04	199.24	200.09	199.71	200.4	199.52	200.19	201.37	200.36	199.68	201.15	200.8	202.11	200.28	200.61	200.24	201.19	200.46	200.11	200.32	199.31
211.29	211.72	211.17	211.8	211.31	212.58	211.89	211.04	211.12	212.98	211.62	212.3	212.69	212.23	211.57	211.87	211.75	212.04	211.37	212.56	210.78	210.63	212.31	211.35	210.72	210.09	211.36	212.01	211.68	211.34	210.57	211.73	211.91	211.87	211.47	211.15	211.54	211.32	212.04	212.37	211.71	210.67	211.41	211.92	210.95	212.11	210.45	212.91	211.4	212.18
206.46	206.45	205.82	206.79	206.41	206.05	205.97	206.04	206.99	206.8	205.27	207.16	206.11	207.2	207.14	205.86	207.3	206.59	206.73	205.9	205.48	207.58	205.23	205.95	206.26	206.46	205.51	206.13	206.39	206.19	206.29	207.45	206.12	205.75	206.55	206.58	206.83	204.87	206.69	206.03	205.66	206.15	205.08	205.83	205.9	206.68	206.8	206.69	206.56	206.02
217.64	218.29	218.28	218.06	217.96	218.35	218.33	217.73	218.07	217.25	217.19	218.07	216.62	218.08	217.44	218.92	217.82	217.21	217.37	218.11	219.24	217.96	217.97	218.82	217.48	216.9	217.82	218.03	217.86	218.42	218.19	218.42	217.84	217.27	217.87	217.05	218.63	217.17	216.93	217.75	217.07	218.46	218.28	218.03	217.1	218.07	217.99	217.62	217.52	217.04
205.99	206.56	207.13	204.82	205.98	205.75	205.76	205.79	206.32	206.61	206.9	205.9	206.5	206.51	206.34	207.38	205.6	206.85	206.71	206.34	204.5	206.78	206.51	206.62	206.34	206.83	205.4	206.15	206.67	207.42	206.36	206.54	205.9	206.2	207.85	206.71	206.13	205.7	205.88	206.25	205.97	205.56	205.87	205.75	206.8	206.29	205.49	205.57	206.33	205.8
207.09	207.56	206.91	207.45	207.1	208.05	207.49	208.19	207.74	207.2	208.32	208.8	208.14	207.71	208.46	206.87	208.1	207.8	207.73	208.3	207.3	207.89	208.55	207.31	207.11	207.61	208.44	207.5	208.03	207.96	207.6	209.04	207.62	207.63	208.36	208.23	208.5	207.67	207.6	207.65	208.31	207.87	208.53	208.46	207.78	206.52	208.11	207.54	208.09	207.66
210.54	211.55	211.12	211.02	209.76	211.7	213.2	211.72	211.7	212.79	212.13	212.69	211.07	210.58	212.5	211.97	211.5	211.5	211.76	210.75	212.1	211.54	211.91	212.35	211.44	212.45	211.6	211.43	212.83	212.39	211.39	211.39	212.15	212.02	213.08	211.27	212.43	212.68	210.98	212.35	211.57	212.01	211.81	212.28	211.86	211.49	211.7	212.16	211.28	211.77
207.99	207.59	207.83	207.68	208.16	207.91	208.18	208.66	207.89	208.03	207.66	208.48	207.96	208.07	207.8	207.53	208	207.59	207.65	208.3	208.81	208.32	208.59	207.63	207.23	208.23	207.49	207.98	208	207.99	208.44	206.88	207.37	207.42	207.92	208.09	207.88	207.63	207.57	208.47	207.96	208.13	207.78	207.94	207.52	207.04	207.2	207.81	208.31	208.36
203.52	202.77	203.93	204.68	203.51	203.43	204.39	204.43	202.56	203.93	202.88	202.69	204.14	203.53	204.47	203.45	203.47	204.12	204.98	204.29	203.92	203	203.34	203.58	202.92	203.5	204.39	203.7	203.77	203.2	202.43	203.65	204.11	204.48	203.08	203.6	204.44	203.45	203.19	202.87	204.78	203.9	203.42	204.16	201.99	203.31	202.81	203.08	203.22	203.34
203.94	203	202.71	203.53	202.49	203.2	202.85	203.11	203.47	204.1	202.59	204.19	203.32	204.22	202.42	203.97	203.03	204	202.69	203.18	203.4	204.23	203.62	202.95	203.21	202.04	204.04	203.32	203.19	202.84	203.24	202.97	203.23	203.62	203.63	203.12	203.45	203.43	203.17	202.34	202.43	202.9	202.68	203.8	203.28	202.67	203.32	203.64	202.43	202.35
210.84	211.57	212.27	210.79	211.13	212.37	210.77	212.23	212.41	211.73	211.37	211.71	211.17	211.65	210.58	211.16	211.48	211.06	211.46	211.6	212.72	211.71	209.78	210.79	211.78	211.38	210.95	211.47	212.36	210.85	212.34	211.47	210.41	211.96	211.36	212.95	211.51	211.98	211.73	211.4	210.55	211.38	211.36	210.83	211.94	212.02	211.53	211.45	213.15	211.53
198.66	199.75	199.55	198.89	198.95	199.23	199.12	199.41	198.91	199.99	199.78	198.84	199.75	199.32	200.13	198.85	200.24	199.39	198.99	199.03	199.73	199.76	199.66	199.4	199.67	198.53	198.91	199.44	199.48	199.16	199.15	200.28	198.7	198.79	198.39	199.94	200.53	199.75	198.9	199.39	199.71	199.68	199.41	199.34	199.2	198.77	198.16	198.97	200.09	199.52
212.28	211.37	211.4	211.92	211.19	211.74	211.58	210.99	211.92	212.01	211.66	210.59	212.7	212.22	211.93	211	211.55	212.1	212.2	211.78	211.61	211.69	209.91	211.35	212.07	212.29	211.12	212.11	212.45	211.06	210.9	212.45	210.79	212.05	210.99	211.46	211.23	212.83	211.07	212.33	211.71	210.96	212.57	211.59	210.57	212.47	210.84	211.47	212.33	211.29
204.54	203.73	204.44	204.36	203.19	204.42	205.44	203.9	204.58	204.79	203.35	204.22	203.34	202.15	203.11	204.7	204.2	203.72	203.7	203.6	204.41	203.96	203.76	203.26	203.33	204.06	204.01	204.57	204.83	204.72	203.42	203.17	203.76	202.93	204.74	203.06	204.3	204.35	203.1	203.69	203.05	203.74	203.95	204.35	204.1	204.52	204.09	203.79	203.56	202.92
201.63	201.91	201.12	201.06	200.76	200.23	200.87	201.66	202.02	201.06	202.69	200.31	201.26	200.92	201.49	200.67	201.38	201.54	201.54	201.17	201.74	200.97	201.14	200.64	201.97	200.58	201.5	200.22	201.33	202.08	201.49	201.32	200.54	200.22	201.49	201.93	200.7	201.42	200.2	200.36	201.29	202	201.15	200.94	200.7	200.97	200.77	201.21	199.61	202.33
214.02	213.33	213.39	213.44	212.62	212.41	212.73	213.23	213.22	213.41	212.77	212.19	214.16	212.89	212.67	213.06	212.65	212.66	213.28	213.3	213.87	213.23	213.07	212.61	212.25	212.99	212.61	213.99	214.13	212.92	214.05	213.48	213.57	212.71	212.11	212.45	213.33	213.59	213.44	212.19	213.38	211.75	212.98	213.17	213.63	214.19	213.59	213.23	212.7	212.81
210.56	208.42	209.5	210.16	209.29	209.41	208.21	208.81	208.91	208.33	209.81	208.91	209.37	209.02	209.2	209.62	211.01	210.08	210.79	209.16	209.67	210.15	209.52	208.93	209.86	209.5	209.24	209.08	209.37	210.83	209.95	209.9	209.29	208.57	209.21	208.34	209.05	209.21	209.17	208.57	208.35	209.47	208.9	210.51	208.62	209.64	209.17	209.85	209.46	209.46
207.91	206.87	207.79	208.37	208.22	207.84	207.25	208.47	207.64	207.18	207.19	207.84	207.65	208.74	208.07	208.19	208.51	207.94	207.11	207.14	207.76	208.06	208.56	208.5	207.14	207.54	207.01	207.32	207.48	208.22	207.33	207.36	207.98	207.76	207.9	207.41	207.68	207.16	207.42	207.98	206.88	208.14	208.61	208.83	208.4	207.07	207.82	207.66	207.01	208.31
200.18	200.8	200.39	200.89	200.96	199.79	199.84	200.07	200.23	199.91	199.96	199.85	201.62	200.81	201.1	200.6	200.37	200.02	200.17	199.53	200.1	200.02	200.11	200.69	201.23	200.54	201.25	200.62	199.89	200.15	199.79	199.97	201.21	200.25	200.3	200.42	199.9	199.41	199.94	199.81	199.32	200.84	199.95	201.09	201.61	201.34	200.53	200.98	200.45	200.77
207.79	207.42	209.28	208.05	207.48	207.73	207.68	207.55	208.19	208.06	207.44	207.84	207.91	208.36	207.5	207.79	207.84	207.93	206.25	208.16	208.57	207.12	207.29	207.71	207.55	207.55	207.48	207.41	207.86	208.4	207.49	208.08	207.28	207.47	209.34	208.53	208.4	206.75	207.99	206.77	207.97	207.69	207.48	207.89	208.37	208.51	207.88	208.6	208.35	207.66
203.68	204.58	203.35	204.76	203.69	202.74	204.15	203.83	203.85	204.07	203.67	204.39	202.61	203.75	203.4	203.49	204.13	203.51	203.72	203.72	203.82	204.33	203.09	203.44	202.64	203.17	203.16	203.57	204.2	203.78	203.15	202.79	202.71	202.81	204.81	204.39	203.92	202.46	203.41	203.14	202.53	203.65	203.52	203.28	203.35	203.21	204.18	203.76	203.83	203.61
200.28	200.78	199.6	200.26	201.53	198.81	200.86	199.83	200.55	200.25	200.71	200.53	200.77	201.22	199.36	201.21	200.68	199.73	200.32	200.23	201.71	200.53	200.64	200.09	200.98	200.57	200.98	200.56	200.62	201.42	200.73	200.39	199.09	198.77	200.05	202.08	200.15	200.21	201.37	200.3	200.99	201.29	200.4	200.86	201.03	200.14	200.61	200.79	199.79	200.25
208.3	209.67	208.94	207.69	208.84	209.02	209.12	209.13	208.97	208.18	208.57	207.86	208.51	208.84	208.75	208.92	208.38	209.42	208.72	210.21	207.91	208.78	209.05	207.84	209.23	208.84	208.19	208.76	209.94	207.27	208.22	208.9	209.23	209.19	209.35	208.88	208.27	208.67	207.97	208.56	208.15	208.21	208.98	208.68	208.37	208.25	208.19	208.04	208.87	208.22
195.44	196.08	194.64	193.48	194.77	195.94	195.14	195.07	195.29	194.98	194.27	195.32	195.16	194.96	194.55	195.79	195.29	194.8	195.12	195.25	196.04	194.79	194.64	194.97	195.36	195.62	195.57	195.57	194.77	193.94	194.8	195.22	195.86	195.34	194.01	194.7	195.36	194.78	195.79	194.96	194.27	195.79	195.67	195.11	194.05	195.39	194.34	194.85	195.29	195.83
194.78	195.89	194.81	195.69	194.74	196.37	195.71	195.79	195.78	195.85	195.21	194.4	194.77	196.01	195.59	195.77	195	195.42	194.56	195.7	195.6	195.31	195.05	195.33	194.61	194.41	195.3	194.02	196.25	196.87	196.83	195.48	196.33	195.05	194.97	194.96	195.16	196.24	195.4	194.94	194.78	193.77	195.35	196.56	194.79	194.86	195.44	195.8	194.35	195.6
216.21	216.87	216.61	216.81	216.36	217.57	217.49	216.7	216.93	217.28	217.28	216.85	215.87	216.4	216.82	216.94	218.03	217.5	216.69	217.1	216.28	215.45	217.53	217.38	216.53	217.3	218.16	215.83	218.31	216.72	216.16	217.11	218.09	217.45	217.99	218.15	216.54	216.91	216.84	217.37	217.93	217.29	217.68	217	216.5	217.87	216.04	217.2	216.85	216.53
213.75	212.77	212.49	213.52	212.84	213.42	212.92	212.26	213.49	213	212.66	213.6	214.01	212.44	214.21	212.96	212.89	213.09	211.92	212.39	214.03	213.14	212.4	213.88	212.74	212.98	213.21	213.09	213.8	213.38	211.89	212.2	213.51	212.57	212.34	212.95	213.49	211.88	213.74	213.07	213.92	212.56	212.52	214	213.44	210.66	212.67	212.72	213.42	212.02
212.08	212.05	212.2	212.49	211.88	212.02	211.56	212.26	212.78	211.82	212.94	211.74	213.8	213.2	213.84	214.19	211.47	212.06	213.39	213.47	212.28	212.32	211.6	212.59	212.92	212.32	212.09	211.69	212.67	212.19	212.8	212.62	212.48	212.94	212.26	212.32	212.25	212.96	212.09	211.83	211.88	212.89	211.9	212.14	212.23	213.25	212.75	213.01	213.05	213.12
206.49	207.39	205.23	206.16	205.87	205.83	205.44	206.87	206.85	206.85	205.74	206.7	206.39	206.41	206.16	206.73	206.05	207.11	206.64	207.25	206.57	206.08	206.84	207.19	205.98	207.18	206.26	207.3	205.54	206.78	206.33	206.91	206.23	207.51	206.17	206.44	207.47	205.91	205.84	206.75	206.8	206.13	206.02	207	206.91	206.07	207.12	206.28	207.15	206.01
194.08	194.47	194.56	194.02	195.25	195.55	195.2	194.7	195.05	194.66	194.91	195.9	195.08	195.1	194.96	195.91	194.86	194.44	194.5	195.6	194.84	195.92	194.55	194.86	194.5	195.65	194.53	195.16	194.51	195.85	195.93	195.19	194.89	195.87	194.27	194.73	195.67	195.42	196.23	195.74	195.84	195.63	194.59	194.06	194.81	195.38	193.92	195.49	195.25	195.05
217.15	217.84	216.66	217.47	217.13	216.8	217.15	217.41	217.31	216.81	217.26	216.56	216.58	216.28	216.93	217.67	215.62	216.91	217.66	216.43	216.96	217.95	217.71	217.53	217.75	215.83	217.17	216.51	216.69	216.68	216.46	217.65	217.11	217.47	216.74	215.93	216.42	216.09	217.14	217.64	217.72	215.56	216.8	217.84	216.4	216.41	216.94	218.51	216.28	217.27
208.11	208.58	208.12	207.95	208.72	207.99	208.02	207.8	208.59	209.07	208.96	208.91	208.96	208.95	208.98	208.57	207.43	208.94	209.03	208.71	208.4	207.95	208.08	208.48	207.75	209.78	208.53	208.38	208.39	208.52	208.64	208.93	208.69	208.23	207.59	208.61	209.81	207.59	208.56	209.73	209.27	208.7	210.57	208.21	209.04	209.03	209.19	209.41	209.52	208.52
213.39	214.34	213.48	213.42	213.56	213.43	213.55	214.35	213.48	214.19	214.57	214.26	213.67	214.61	213.84	213.96	213.97	213.61	213.13	214.11	213.83	213.31	213.84	213.76	213.43	214.37	213.93	214.17	212.81	213.92	213.35	214.82	213.74	214.16	214.42	214.44	213.85	213.26	214.02	214.99	214.15	213.92	213.61	214.49	214.22	214.2	213.63	214.87	214.62	213.66
207.1	208.44	208.76	207.98	208	207.07	207.73	207.92	207.58	207.99	207.64	207.28	208.42	207.49	207.16	207.33	207.53	207.14	208.51	206.81	207.64	207.95	207.38	207.56	207.86	208.15	207.13	206.93	207.36	208.52	206.94	208.02	208.43	208.3	207.48	208.08	208.14	208.92	206.91	207.78	206.86	208.87	207.8	207.48	206.71	206.54	207.31	207.29	207.19	207.83
217.33	216.59	215.48	217.17	216.73	216.74	216.17	217.12	217.2	216.64	216.69	217.3	216.22	217.56	216.44	218.39	216.3	216.82	217.91	217.79	216.99	217.49	217.3	217.49	216.42	216.42	216.79	216.8	216.17	217.76	217.9	217.33	217.18	217.4	216.39	218.13	216.58	216.74	217.03	216.43	216.35	217.23	216.03	217.01	217.45	216.49	217.06	216.12	217.82	217.01
210.47	210.66	208.42	209.15	208.98	210.12	209.9	210.65	209.31	210.96	209.52	209.49	210.47	210.33	209.86	208.88	210.06	210.43	207.85	210.15	210.32	211.53	209.33	209.51	209.15	210.55	209.81	208.65	210.5	208.9	210.41	209.27	208.94	208.99	208.48	210.79	209.88	208.94	208.66	209.58	208.27	210.36	210.22	210.39	210.53	208.26	209.38	209.69	209.5	209.61
207.31	208.31	207.34	208.9	207.01	208.01	208.13	207.48	207.63	207.77	207.55	207.52	207.48	206.6	208.39	207.94	208.71	208.08	208.63	207.77	208.93	208.1	208.82	208.49	208.24	208.65	208.2	208.41	207.04	207.57	207.44	207.99	207.98	207.52	208.36	208.53	207.06	207.93	208.96	209.49	207.5	207.18	207.61	208.04	207.45	208.04	208.49	207.63	206.7	207.3
203.33	204.23	202.48	203.85	203.09	202.77	203.19	203.27	203.06	203.86	204.18	203.5	203.51	203.8	204.15	203.95	203.4	204.3	202.62	204.97	203.96	202.99	203.96	203.31	204.68	203.4	202.63	203.84	204.48	203.27	203.52	202.37	202.72	203.97	203.24	203.8	204.47	203.64	204.24	202.88	204.44	202.56	203.48	203.3	202.77	203.59	203.14	203.87	203.74	203.34
203.72	203.7	204.42	203.27	204.04	204.15	204.29	203.57	203.95	203.01	202.34	203.72	203.45	204.46	203.11	203.35	204.24	203.83	203.4	204.1	204.26	203.05	203.47	203.26	203.79	204.75	204.76	203.28	204.6	203.68	204.23	202.65	203.95	204.06	203.23	203.45	204.33	203.69	203.24	203.55	203.47	202.85	204.06	203.25	202.9	203.68	203.04	202.92	203.23	203.5
205.25	205.17	204.33	204.9	204.46	205.79	204.03	203.93	205.93	204.59	204.24	205.03	205.73	203.75	205.26	205.22	205.26	205.39	204.24	205.51	204.63	204.87	204.49	205.68	204.97	204.92	205.13	204.28	204.53	204.62	204.12	205.47	205.13	204.02	204.16	205.12	205.5	205.69	205.13	205.46	205.22	203.92	205.03	204.45	204.84	204.75	205.2	204.99	204.81	203.78
217.29	217.26	216.45	217.07	216.67	217.89	217.14	218.07	216.6	216.32	216.26	217.3	215.89	217.65	216.87	216.56	217.44	217.69	217.63	217.07	216.93	216.29	215.69	218.1	216.34	217.65	218.1	216.99	218.07	217.01	216.23	216.71	216.75	216.37	216.87	217.04	217.48	217.64	217.18	217.46	217.49	216.56	216.79	216.58	216.63	217.11	217.82	217.53	217	217.26
202.22	203.69	203.38	204.15	202.68	202.91	203.71	202.83	202.79	203	202.31	202.35	203.88	202.41	203.2	203.08	202.38	202.12	202.67	203.93	203.8	203.39	203.68	202.41	204.11	202.66	203.25	203.86	203.03	203.1	203.01	202.68	203.77	203.2	202.5	202.25	202.87	203.5	203.91	203.13	203.07	203.13	204.05	202.59	202.6	203.4	202.16	203.35	202.77	203.96
209.18	208.24	209.19	209.31	210.41	209.45	209.39	208.97	208.54	209.18	208.74	208.86	209	208.73	208.15	209.02	209.01	208.97	209.35	209.56	208.84	207.75	208.94	209.12	209.07	208.64	208.94	208.93	209.11	208.71	208.82	209.6	208.86	207.9	209.24	209.18	208.85	208.01	209.5	209.28	209.54	209.8	208.66	209.07	208.48	208.04	208	209.15	209.95	208.28
212.91	212.31	212.01	211.91	212.52	213.75	212.15	213.42	212.32	213.69	213.47	212.84	213.4	213.45	212.78	213.09	213.82	213.12	213.3	212.92	212.89	213.75	212.53	214.3	212.56	213.36	212.49	212.72	213.06	213.7	212.69	212.57	213.07	213.23	211.69	212.98	212.34	213.14	212.94	212.44	213.28	212.77	212.54	212.99	213.65	212.69	212.28	212.86	213.65	212.75
199.05	198.91	199.07	198.64	198.86	197.99	197.42	199.06	197.71	200.23	199.96	199.9	198.24	198	198.67	198.13	198.07	198.58	198.08	197.84	198.06	198.07	198.65	198.72	198.59	199.39	199.72	198.55	198.94	198.39	198.51	199.26	198.78	199.7	200.03	198.61	199.52	199.58	197.99	198.51	198.29	198.42	198.37	198.57	197.95	198.91	198.59	199.41	199.17	197.7
201.43	203.39	203.21	202.9	204.05	203.12	203.2	203.61	203.36	202.77	203.69	202.17	202.81	202.55	203.76	202.92	201.27	202.86	202.95	203.68	201.58	203.22	202.62	203.59	203.75	203.7	203.02	202.77	203.79	203.77	202.88	202.66	203.75	202.22	202.61	203.22	203.38	202.87	203.31	202.78	203.02	204.95	203.14	204.05	202.94	202.25	203.73	202.4	202.94	203.61
212.67	212.37	213.24	213.45	211.98	212.4	213.38	213.19	210.69	212.52	212.54	213.42	213.49	211.99	212.07	211.57	212.64	212.45	212.84	212.59	212.01	211.71	212.09	213.1	212.62	212.08	211.96	212.07	212.66	213.05	212.82	213.1	212.09	213.3	213.03	212.72	211.87	212.67	212.99	212.73	211.29	213.58	212.6	212.12	211.68	212.09	211.19	212.35	212.47	212.31
209.18	209.09	209.55	209.09	209.61	210.14	209.22	209.47	210.54	209.67	209.63	209.32	209.06	208.35	209.67	208.2	210.77	210.49	210.25	209.33	210.11	209.84	209.02	210.16	209.2	210.31	209.66	209.44	209.97	209.47	209.19	209.7	209.7	209.27	209.03	210	210.75	209.36	209.35	209.39	210.32	210.56	209.95	209.28	209.37	210.14	210.04	210.12	209.9	210.26
208.22	207.74	207.24	207.99	207.57	206.84	207.8	208.57	206.81	207.99	209.1	207.49	207.86	207.42	208.09	209.27	207.69	208.2	207.61	207.03	207.35	208.85	207.72	207.33	207.44	208.86	207.68	208.55	206.96	207.93	207.86	208.94	207.39	207.04	209.36	207.04	206.03	208.32	208.48	207.03	207.41	208.35	206.3	208.23	208.2	207.69	208.47	209.04	207.91	208.15
208.13	208.27	207.86	207.05	207.47	206.74	208.01	207.42	205.71	208.31	208.15	208.59	207.55	208.57	206.12	207.24	207.64	207.76	207.45	208.05	206.52	208.56	207.01	206.97	206.94	206.97	208.53	206.79	207.65	207.88	206.91	209.19	207.81	208.86	207.93	206.66	207.62	208.6	207.18	208.27	207.91	207.81	207.91	206.76	207.48	206.85	207.77	209.58	207.37	206.79
197.96	198.65	199.12	199.42	198.18	198.06	198.47	199.87	198.12	197.96	198.68	197.63	199	198.29	199.21	197.87	199.01	199.4	198.87	199.55	199.04	199.38	198.34	198.47	197.98	199.49	198.84	198.41	198.64	197.93	199.27	199.47	199.72	199.17	198.21	198.41	198.64	197.06	199.02	198.1	198.89	198.94	198.4	197.05	198.39	198.35	198.57	199.39	199.57	198.14
203.58	204.08	204.34	204.36	202.45	203.74	203.42	203.54	205.15	204.63	203.42	203.18	202.24	203.28	203.27	203.01	204.25	204.09	204.96	203.18	204.02	203.56	204.92	203.9	203.44	203.83	204.61	204.54	202.91	204.31	204.95	204.14	204.93	204.25	204.64	203.44	204.47	203.34	204.45	202.7	204.51	204.61	204.77	204.42	204.47	203.67	204.28	203.05	204.22	204.24
209.47	208.92	209.95	209.76	208.19	207.6	208.24	210	208.37	208.91	208.8	208.01	208.28	208.59	209.02	209.15	209.36	208.08	207.33	208.2	208.22	208.97	208.47	208.42	208.03	208.07	208.12	208.1	208.32	208.59	207.27	208.23	208.78	209.24	208.38	208.32	208.34	208.61	208.04	207.9	209.12	209.1	209.17	208.46	208.52	209.12	208.57	208.47	208.9	209.05
204.47	204.55	203.48	202.62	203.8	204.09	202.98	204.87	204.01	203.98	203.41	204.89	203.12	203.29	203.5	204.06	204.13	204.25	203.96	203.88	203.42	204.19	203.71	203.22	204.12	202.78	203.51	203.68	203.1	203.41	203.45	203.4	203.19	204.76	203.43	204.08	203.31	203.96	203.84	204.74	203.8	205.2	203.68	204.33	203.93	203.76	203.02	204.63	202.81	203.28
211.75	211.76	211.82	212.18	211.83	210.95	212.14	212.14	211.74	211.87	211.71	210.42	212.56	212.13	211.1	211.21	211.26	211.68	210.82	211.98	211.14	212.33	211.28	212.57	211.28	212.58	210.07	210.25	211.16	211.7	210.5	210.14	211.15	210.69	211.34	212.88	211.81	211.07	212.13	211.88	210.78	210.95	211.55	211.35	211.18	213.04	210.99	211.48	211.2	211.57
204.66	204.6	205	203.61	205.63	203.69	204.92	204.2	204.71	205.38	205.04	204.44	204.08	205.09	204.35	204.21	203.9	204.98	205.13	205.14	203.9	203.6	205.12	204.9	204.06	204.66	204.01	204.9	205.1	204.94	204.76	203.57	204.08	204.31	204.6	203.15	205.36	204.19	204.28	204.43	204.01	204.88	204.24	204.75	204.12	204.56	205.3	205.05	204.31	204.98
207.41	207.5	208.08	206.38	207.12	208.02	207.72	207.54	207.49	208.32	207.52	207.77	206.78	206.76	207.77	207.92	207.53	207.15	207.29	208.72	207.06	207.46	207.23	206.94	206.93	207.1	207.1	206.53	207.83	207.82	207.2	207.92	207.23	206.89	207.56	207.68	207.43	207.68	207.9	207.52	207.31	207.84	207.54	207.97	207.18	208.3	208.24	207.94	207.15	207.97
212.13	212.55	211.7	212.12	211.97	211.89	211.87	212.92	211.98	212.63	211.81	211.46	211.93	211.79	211.79	211.81	212.06	212.43	211.52	211.91	211.25	212.21	211.26	212.26	211.72	211.9	212.13	211.75	212.85	212.16	211.75	211.62	211.34	212	213.21	212.46	212.03	212	212.23	212.11	210.72	211.61	212.54	212.79	211.59	212.22	213.08	211.66	211.99	211.86
212.39	212.3	212.24	212.17	212.52	211.9	213.26	212.75	212.93	212.61	212.83	212.28	210.97	213.18	212.16	212	212.6	212.52	212.45	212.87	212.09	211.96	211.79	212.5	212.31	212.1	213.3	212.63	212.2	212.91	212.07	212.78	211.58	211.91	212.39	212.18	212.25	212.17	213.04	212.61	213.42	212.15	211.72	212.59	211.18	213.08	212.05	212.96	213.42	211.98
208.72	208.74	207.99	207.63	209.02	209.44	208.18	208.01	207.9	208.88	208.54	208.23	209.09	208.18	208.6	208.03	208.84	208.58	209.98	207.27	207.15	207.61	208.87	207.47	209.09	209.13	208.84	208.99	207.41	208.26	208.29	208.29	208.34	209.5	208.59	208.78	208.63	208.41	208.65	208.97	208.02	208.19	208.55	207.12	209.71	209.03	209.46	208.07	208.15	208.21
202	204.42	202.6	202.72	202.47	203.13	203.35	202.56	203.33	203.58	202.69	203.01	202.66	202.9	202.49	204.21	203.34	203.55	203.9	203.05	203.15	202.41	202.25	202.45	202.31	203.63	202.85	202.58	203.57	203.62	203.96	203.61	203.71	203.63	203.63	203.14	202.02	202.37	203.44	202.95	203.47	203.9	202.47	203.82	202.55	203.33	203.47	202.72	202.92	203.83
210.14	209.21	208.75	209.44	208.18	209.7	209.07	209.67	209.99	209.69	210.76	209	210.22	209.66	209.11	209.93	209.1	209.73	209.72	210.86	210.05	209.77	208.77	210.17	209.75	209.07	208.99	209.37	209.24	209.47	210.04	209.76	208.66	209.85	209.74	209.09	210.33	209.37	209.36	209.08	210.69	210.35	210.3	209.96	209.85	209.37	209.17	210.59	210	209.2
216.74	216.48	216.6	217.21	215.57	217.29	217.22	216.19	217.74	216.85	217.66	216.94	217.47	217.32	216.74	215.79	216.52	216.62	217.02	217	217.52	216.65	217.08	217.52	217.42	217.49	217.38	217.46	217.39	215.31	217.33	217.53	216.92	217.12	216.88	216.35	216	216.22	216.05	217.3	217.73	217.42	217.34	216.01	217.05	217.37	216.99	217.61	217.04	216.8
211.67	211.2	212.65	211.75	212.42	211.75	211.31	212.25	210.49	211.93	211.35	210.89	211.82	212.13	211.74	212.06	211.78	211.5	211.89	211.69	212.64	211.45	211.2	211.97	212.03	211.38	211.3	212.42	211.37	212.04	211.85	210.52	212.08	212.51	212.4	210.79	212.37	211.59	213.28	210.78	212.35	210.69	212.2	212.84	211.45	212.78	211.3	211.16	211.33	211.22
205.83	206.88	205.46	205.81	206.88	206.2	206.02	205.1	207.39	206.72	206.66	206.23	205.89	205.87	206.16	204.94	206.94	206.24	206.71	206.67	207.56	205.96	208.12	207.48	206.04	207.09	206.32	205.06	205.68	206.23	205.39	204.59	206.79	206.67	205.96	205.71	207.18	206.03	207.35	206.21	206.8	205.98	205.91	206.59	206.1	206.84	205.67	206.38	205.88	206.69
195.46	195.17	196.8	193.57	194.64	195.15	194.35	194.51	196.05	193.58	194.91	195.19	196.04	195.87	194.8	195.94	194.42	194.37	195.75	195.02	195.2	194.47	194.87	195.14	195.4	194.67	194	195.71	194.7	194.74	194.2	194.76	194.48	195.19	194.63	195.35	194.86	195.46	195.07	194.92	194.99	195.21	194.92	195.53	195.35	193.55	196.77	193.97	194.27	195.33
217.29	217.24	217.2	215.32	216.36	216.89	216.71	216.82	217.28	217.27	217.63	217.67	216.61	216.03	217.32	215.88	215.7	216.78	217.27	215.44	218.04	216.91	217.64	217.82	216.35	216.71	217.47	217.19	216.47	217.32	218.32	216.69	217.95	217.44	217.17	216.99	217.24	217.63	216.27	216.98	217.16	217.29	217.31	217.16	216.84	218.14	216.6	216.89	218.52	217
198.4	198.27	197.68	197.73	198.8	198.52	198.39	198.73	198.64	198.67	198.05	198.55	197.9	198.12	197.17	198.29	198.87	197.98	198.22	198.81	197.09	198.15	198.66	198.35	198.25	196.92	198.08	197.82	198.53	198	196.49	198.68	198.56	198.02	198.64	197.54	198.39	197.76	197.48	198.51	198.16	199.31	198.5	196.73	196.76	196.13	197.54	197.73	197.3	197.15
217.99	218	217.73	217.81	217.98	217.31	217.68	217.49	218.52	217.13	217.22	218.86	217.92	217.01	217.53	217.91	217.81	217.96	217.08	217.47	218.54	217.18	218.82	218.06	218.58	218.13	218.37	218.67	217.89	217.53	218.83	217.65	216.73	218.33	218.17	216.54	216.94	217.73	218.25	216.74	216.88	218.91	218.43	216.29	217.81	217.96	217.47	216.92	217.27	218.18
197.44	198.33	198.23	197.73	198.27	197.74	198.84	198.46	197.62	198	197.93	198.63	197.52	197.89	198.56	196.57	197.66	197.57	196.93	196.79	197.74	197.42	198.2	198.44	197.1	198	198.37	197.02	198.21	198.19	197.63	198.44	198.83	198.25	197.74	196.73	198.71	198.03	197.97	197.37	198.05	198.5	199.05	198.71	197.61	198.41	198.2	199.24	198.42	197.11
208.58	208.27	209.39	209.12	207.86	208.02	207.89	208.64	209.09	208.54	208.89	208.9	207.41	209.13	208.52	208.49	208.67	208.11	208.16	208.24	208.49	208.27	208.97	207.76	209.64	208.15	207.78	208.95	209.26	208.57	209.08	208.26	208.85	209.38	208.87	208.04	207.53	208.82	207.21	207.65	209.27	208.33	208.15	207.97	209.26	208.05	208.43	208.12	208.33	208.77
211.96	210.5	210.98	210.8	211.02	210.37	212.23	213.55	211.18	211.32	210.18	211.19	212.25	210.94	211.23	212.73	211.78	211.59	211.44	210.17	211.84	211.5	211.63	212.04	211.05	211.48	211.26	211.9	212.02	211.86	212.32	211.27	211.13	212.43	213.05	211.98	210.35	213.27	211.81	211.73	211.95	211.62	211.3	210.73	211.82	210.78	212.51	212.5	211.35	211.46
209.94	209.66	209.62	209.37	209.81	209.33	209.5	208.16	208.94	209.41	208.96	210.52	208.91	209.26	209.23	208.85	209.29	208.37	208.66	208.99	209.43	209.03	210.03	209.21	209.9	208.74	209.6	209.56	209.6	210.92	208.84	209.94	209.28	208.93	209.46	209.67	209.96	208.99	209.09	210.36	210.47	208.43	209.47	209.48	209.3	209.01	209.36	210.34	208.76	209.14
213.31	212.64	213.12	213.18	213.67	214.41	214.37	213.22	212.79	213.21	213.04	213.19	214.01	213.72	213.41	212.63	212.62	212.36	212.39	212.66	213.95	212.56	214.42	212.54	213.3	213.87	212.84	213.69	213.38	213.25	212.38	212.16	213.69	213.22	212.46	214.13	212.59	212.3	212.15	213.3	213.04	213.3	213.03	212.39	212.59	212.14	212.36	212.66	214.16	212.75
200.51	198.94	199.87	198.66	199.2	199.29	198.35	198.56	200.2	199.56	199.36	199.35	199.86	198.66	199.93	199.22	199.92	199.02	201.08	200.04	199.83	199.47	200.06	199.22	199.12	198.92	198.6	201.15	198.74	199.38	199.72	199.71	198.78	199.2	198.45	199.2	199.04	198.8	198.34	200.29	199.64	200.26	198.68	198.96	200.7	198.65	199.36	200.21	199.7	198.97
208.14	207.23	207.08	207.66	208.05	208.52	207.36	208.29	207.45	208.4	207.09	207.98	208.34	207.36	208.82	208.54	207.35	208.05	208.05	207.26	207.86	207.56	206.97	208.32	207.51	208.07	208.37	206.73	207.91	207.99	208.41	206.66	208.69	207.87	207.02	208.51	207.88	207.88	207.78	207.66	208.38	207.48	206.96	206.58	208.18	206.91	207.91	207.23	207.66	206.98
204.02	205.24	204.1	203.61	204.72	203.74	204.8	203.69	203.79	203.69	203.59	203.9	204.66	203.44	204.46	204.35	203.89	204.08	203.43	204.08	204.16	203.4	203.47	204.82	203.09	204.33	203.67	203.66	203.21	204.37	204.33	203.62	202.66	202.8	203.43	204.44	203.41	203.56	203.78	202.77	204.93	205.2	204.38	203.92	203.27	204.7	205.9	203.91	204.08	204.25
208.03	209.06	207.84	208.41	208.96	207.96	208.23	208.73	208.51	209.88	207.86	207.99	208.54	208.38	208.38	209.93	209.07	207.6	209.35	208.4	208.99	208.75	208.25	208.31	208.83	209.65	208.25	208.45	208.25	207.59	208.65	208.38	208.89	207.69	208.49	208.93	209.35	207.85	209.1	209.07	208.92	208.61	208.43	210.37	209.41	208.76	209.77	209.21	208.76	208.98
204.59	203.55	204.59	203.68	204.58	203.7	204.18	202.98	203.09	202.87	202.94	203.21	203.8	203.78	203.65	203.99	202.34	204.62	204.36	205.55	203.12	203.68	203.58	203.34	203.39	203.74	203.92	204.52	203.32	202.33	204.69	204.06	204.16	202.78	204.41	204.17	204.07	204.28	203.31	203.7	204.28	204.14	203.48	202.92	203.88	204.13	202.98	203.75	203.68	203.35
203.51	203.59	203.58	204.44	202.72	203.31	203.63	204.68	203.58	202.82	204.64	203.69	203.24	204	203.45	203.63	204.62	203.85	204.56	203.83	203.96	204.66	203.66	204.99	204.31	204.22	204.42	204.33	203.38	203.81	203	203.97	203.72	204.36	204.53	203.93	202.83	205.15	203.56	203.86	203.16	203.52	203.52	204.07	203.96	204.64	203.17	204.03	203.81	204.49
208.49	208.09	208.34	208.84	207.53	208.83	208.74	207.85	208.59	209.22	208.22	208.57	208.74	209.05	207.98	208.78	209.44	208.41	208.99	208.14	208.81	208.42	207.91	207.98	208.57	208.86	208.84	209.18	208.47	209.09	209.21	208.64	208.32	208.61	209.11	208.4	208.21	208.54	208.47	208.78	209.06	207.92	209.4	208.49	208.1	209.23	208.99	208.39	208.56	208.16
207.8	207.64	208.1	207.81	207.24	206.8	207.46	208.67	207.97	207.12	207.89	207.2	207.23	207.05	208.3	208.03	207.88	206.87	207.77	208.5	207.81	208.12	207.76	207.85	207.55	207.4	206.74	207.2	207.33	207.67	208.7	208.19	207.66	207.24	206.93	207.89	207.99	208.56	208.44	208.15	208.65	207.55	208.33	207.59	207.67	208.84	207.99	208.42	208.21	207.85
208.18	207.33	209.33	208.26	209.19	209.16	207.78	208.57	209.08	209.11	207.22	208.57	208.04	208.56	208.67	208.13	208.19	208.2	208.46	208.53	208.48	208.94	207.61	209.08	207.93	208.71	209.04	208.91	208.36	209.28	209.6	209.25	208.65	207.93	208.25	207.34	208.09	207.57	207.68	208.9	209.31	207.94	208.7	208.42	208.01	208.65	209.49	208.29	208.71	208.56
211.8	211.86	211.56	210.72	211.48	211.99	211.91	211.95	212.09	210.81	210.6	211.82	211.17	210.73	211.69	210.65	210.99	210.64	211.72	211.87	211.46	212.14	210.93	211.84	212.16	211.99	211.31	211.72	212.14	212.95	210.82	211.15	210.62	211.24	212.3	210.99	211.83	210.44	211.58	212.48	211.85	211.65	212.49	211.68	210.69	210.66	211.84	211.65	211.68	211.97
203.18	203.33	203.03	202.58	202.06	203.26	202.74	203.6	203.05	203	203.58	203.66	203.18	203.83	202.56	203.57	203.6	203.04	202.54	202.63	202.18	202.26	203.24	203.99	203.22	204.46	202.65	202.33	203.37	203.92	202.75	203.44	203.02	203.27	203.36	202.39	202.71	203.57	203.54	202.3	202.7	204.45	203.38	202.4	202.54	203.01	203.91	203.47	203.16	203.34
216.68	216.8	217.48	216	216.39	217.51	216.09	217.06	216.89	217.94	217.97	218.42	217.25	216.94	216.95	216.01	218.18	217.15	217.91	216.83	216.87	217	217.5	216.27	216.54	216.27	216.92	217.26	217.62	216.66	216.27	216.68	218.22	217.08	217.04	216.91	216.52	217.29	218.85	217.17	215.5	216.79	216.25	216.92	216.82	217.44	217.51	217.84	217.53	217.37
217.72	219.05	218.58	218.28	217.6	217.3	218.07	217.19	218.16	217.58	216.91	217.79	218.69	217.37	217.84	218.12	216.44	217.81	218.26	217.68	218.56	218.12	218.23	217.18	217.4	218.66	218.32	217.64	218.31	217.64	216.91	217.17	217.32	217.31	218.49	218.81	217.79	217.3	218.28	217.25	218.63	218.06	217.83	218.63	218.24	217.88	217.66	218.13	217.89	217.45
200.43	200.11	199.9	200.55	200.88	201.05	200.75	200.11	201.28	200.51	199.67	200	199.95	200.28	200.08	199.97	199.95	199.37	200.9	200.78	199.61	201.08	199.55	201.07	201.31	200.83	200.21	199.54	201.01	199.21	200.51	199.88	200.13	199.77	200.61	199.9	199.01	200.03	199.92	200.71	200.27	200.88	201.22	200.05	200.31	200.43	201.48	200.79	200.24	200
211.74	212.38	212.05	210.41	212.36	211.72	211.93	213.01	211.24	211.12	210.14	212.96	211.46	210.63	212.26	211.02	211.44	211.13	211.45	210.42	211.11	212.16	210.99	212.22	211.29	211.28	211.69	211	210.64	211.1	211.49	211.69	211.05	210.35	212.15	212.11	211.8	210.68	212.18	212.75	212.66	210.9	212.4	210.86	210.52	212.38	211.9	212.36	211.48	212.06
212.42	211.77	210.77	210.51	211.18	211.28	211.31	211.83	211.31	212.14	211.43	210.52	211.59	211.71	210.99	211.18	211.54	211.01	212.53	211.55	211.6	210.71	211.86	212.43	211.76	212.55	211.03	211.4	212.59	211.52	210.99	211.59	211.42	211.39	211.74	211.12	211.82	210.98	212.37	211.52	212.34	212.06	212.68	211.15	212.01	212.3	212.36	212.5	210.44	212.13
207.64	207.09	207.89	207.82	207.77	207.18	208.48	207.98	209.02	208.07	207.18	207.36	206.67	207.94	208.91	208.95	207.81	208.35	208.84	207.61	207.37	207.95	207.5	206.61	208.09	207.56	207.59	207.7	205.93	208.59	206.66	208.31	208.18	207.76	207.56	207.43	207.07	207.23	208.4	208.35	208.54	207.59	207.54	207.14	208.1	208.43	208.91	207.97	208.34	208.06
212.61	214.07	213.4	213.43	214.54	214.2	213.34	214.18	214.7	213.46	212.62	212.68	215.37	213.47	214.16	212.1	214.35	212.84	212.52	214.09	213.41	214.72	213.4	213.81	214.66	212.32	213.31	213.61	212.75	214.11	213.72	214.6	214.54	214.71	213.55	214.36	214.21	214.1	214.75	212.08	213.35	214.63	212.84	215.06	212.21	214.64	214.47	213.52	214.04	214.74
205.73	205.92	207.62	206.11	206.8	207.2	205.65	206.8	206.6	207.33	204.79	206.5	206.47	207.44	205.66	206.64	205.63	206.09	206.59	206.8	206.47	207.72	207.17	205.19	205.78	205.85	208.35	206.36	206.34	206.92	205.85	206.87	206.2	206.53	205.74	205.85	206.01	206.04	206.57	206.83	207.74	206.4	206.88	205.95	206.85	206.14	205.4	206.44	206.44	205.84
203.64	204.07	204.48	204.5	203.14	203.61	203.48	203.59	204.12	202.93	203.56	203.49	204.21	204.17	203.81	203.39	203.75	203.26	203.68	204.24	203.52	203.65	204.59	203.92	203.96	202.97	203.45	203.43	203.84	203.56	203.61	204.03	203.11	204.54	203.89	204.31	203.73	203.28	203.83	203.83	203.65	203.84	204.49	204.17	203.55	205.89	202.82	203.52	204.24	203.38
203.7	204.8	204.25	203.5	203.8	203.76	203.93	203.39	202.92	204.54	204.32	203.93	203.61	203.82	203.55	205.17	204	204.04	204.51	203.05	203.05	204.32	203.73	203.52	202.9	203.9	203.73	204.51	203.89	202.99	202.87	203.63	203.49	203.29	203.54	203.54	203.95	203.91	203.43	204.84	205.27	203.58	202.88	203.16	203.5	203.31	204.66	203.61	203.81	204.34
195.56	195.44	194.99	195.28	196.05	195.34	195.23	195.5	194.29	195.45	195.49	195.37	195.38	195.68	194.8	196.22	195.31	195.07	195.25	195.2	194.44	196.35	194.63	194.99	195.09	194.77	194.64	195.16	195.63	194.87	194.67	195.42	195.64	196.36	195.26	195.72	196.15	194.56	195.8	194.86	195.04	194.58	195.05	196.62	194.66	193.91	195.67	195.82	194.9	195.08
207.95	209.19	207.77	207.93	207.36	207.47	208.24	207.36	208.04	207.17	207.3	208.28	207.91	208.01	207.43	208.9	208.8	208.31	208.16	208.13	207.47	207.16	206.71	207.87	207.9	208.03	206.57	208.33	207.27	207.68	207.02	208.93	207.62	208.2	206.33	206.5	208.52	208.5	208.6	209.05	208.61	208.2	207.83	207.77	207.97	209.23	208.14	207.37	207.87	207.76
211.72	211.78	211.99	212.18	212.16	210.96	211.34	212.06	211.58	210.45	212.22	211.61	212.49	211.54	212.51	211.31	211.82	210.96	212.45	213.15	212.36	211.46	211.26	210.75	211.17	212.73	211.31	212.2	212.03	211.8	211.4	211.29	212.22	211.58	211.15	211.64	211.34	212.77	212.35	212.12	211.91	210.44	211.35	211.51	211.04	212.15	211.27	211.73	210.65	212.01
217.09	217.5	216.79	216.97	215.2	217.33	217.68	217.99	216.53	218.35	216.88	217.19	216.65	216	217.42	216.33	215.76	217.65	216.72	217.48	217.21	217.89	216.01	216.74	216.4	216.83	216.58	217.9	217.38	217.08	216.94	217.34	216.98	216.36	217.38	216.36	217.01	217.46	217.27	217.26	216.66	218.07	216.71	216.74	216.83	216.88	216.13	217.14	217.38	218.11
203.48	203.69	204.33	203.46	203.37	202.93	203.39	202.73	203.28	205.14	202.58	204.61	202.93	204.08	202.59	203.8	203.8	204.15	204.29	204.54	202.96	204.64	203.13	204.09	203.73	203.13	203.5	204.01	202.46	203.09	204.52	203.52	203.7	203.35	204.29	203.61	203.2	203.15	203.87	204.56	203.53	203.57	203.37	203.03	203.97	204.25	204.09	203.44	202.62	203.11
203.71	203.58	204.33	204.33	203.99	204.18	203.33	203.34	203.12	203.75	203.55	203.33	203.72	204.58	203.11	203.23	203.53	203.18	203.79	202.68	203.25	203.9	204.14	203.48	202.68	204.29	203.77	203.79	202.86	203.11	202.03	204.19	202.93	202.82	204.13	203.42	203.57	203.22	203.13	203.18	203.02	203.22	203.5	204.15	203.08	204.69	203.85	203.31	203.26	203.18
217.7	216.11	217.53	217.31	217.12	216.38	217.65	217.22	216.55	216.78	216.44	217.11	216.13	216.38	217.46	217.05	216.94	216.41	216.82	217.04	216.28	216.71	217.49	216.3	217.14	216.41	216.95	216.44	216.86	217.13	217.02	216.31	217.81	216.15	216.03	217.08	216.82	217.78	217.24	216.59	217.58	217.78	216.69	216.16	217.56	216.96	217.96	216.93	217.67	217.31
204.72	204.18	204.15	203.47	203.82	203.77	203.45	204.05	204.21	202.48	203.13	203.74	202.89	204.6	203.41	204.55	205.07	203.79	204.33	203	204.72	203.63	204.58	202.62	203.74	203.84	204.51	204.93	204.18	205.13	204.24	205.04	203.31	204.19	204.54	204.01	204.28	203.4	203.29	204.32	203.99	204.66	203.29	204.31	203.63	204.21	203.6	204.62	205.02	204.28
208.98	207.89	208.04	206.37	207.61	208.13	207.18	207.45	207.06	207.77	207.82	208.3	207.17	206.68	208.22	207.96	208.28	207.28	207.77	208.55	207.71	207.99	208.16	207.88	208	207.75	206.92	207.98	208.3	207.28	207.41	207.72	208.36	208.5	208.18	207.68	207.65	208.41	208.58	208.24	207.59	207.7	208.42	208.31	207.72	209.04	208.26	207.84	207.61	209.42
204.85	205.1	204.48	205.42	204.68	205.18	203.76	204.42	204.65	206.04	204.49	204.46	205.09	204.93	204.57	205.19	204.69	204.93	204.4	203.71	204.7	204.29	205.26	205.11	205.42	204.49	204.22	204.53	205.65	205.88	205.09	204.6	204.09	204.1	204.79	204.29	204.32	203.97	205.04	205.91	204.38	205.21	204.89	204.21	204.39	203.99	204.05	204.61	205.24	205.2
199.97	198.92	199.94	199.43	199.76	200.46	199.17	199.48	199.48	198.98	200.1	199.9	199.3	199.7	198.82	199.54	199.19	199.83	199.92	200.54	200.43	201.04	198.94	200.37	199.55	199.79	199.52	199.89	200.54	198.94	200.68	199.21	198.5	200.49	198.91	199.1	198.92	198.49	199.31	199.08	199.3	198.47	200.3	199.57	199.71	199.81	199.02	200.05	199.6	199.37
203.07	203.58	204.07	203.73	203.6	203.85	204.13	203.32	201.78	203.91	202.52	203.17	203.49	203.29	203.19	203.01	204.22	203.56	202.87	202.69	204.34	203.77	203.16	202.1	203.49	202.55	203.54	202.82	204.37	203.39	202.79	205.1	203.41	203.25	203.2	202.78	203.59	202.72	203.27	203.29	202.3	202.99	204.36	204.47	203.4	204.32	204.01	203.4	203	203.57
198.55	199.81	199.86	199.39	200.1	199.78	198.59	200.21	200.61	201.38	199.86	199.26	201.26	199.04	198.95	199.35	199	199.26	199.22	200.35	199.65	199.11	199.48	199.14	200.34	199.58	200.73	200.01	199.81	200.42	198.85	199.7	199.83	199.62	199.63	200.25	199.32	201.36	198.57	198.88	197.75	199.42	200.03	199.51	199.31	200.28	199.94	199.66	200.08	198.53
211.66	211.01	212.18	211.35	212.43	212.44	211.91	211.71	212.34	210.85	212.35	210.74	211.38	212.32	211.92	211.35	211.6	211.02	212.21	212.05	210.66	212.29	211.31	212.27	210.25	211.28	211.82	212.49	211.35	211.58	211.1	211.53	211.86	210.99	211.76	212.11	211.04	212.34	211.4	211.48	211.81	210.55	212.81	211.94	209.75	212.71	212.36	211.47	211.38	212.08
207.66	207.26	207.97	207.11	207.76	208.1	206.73	207.98	207.11	208.11	207.34	208.74	207.9	207.66	207.44	206.46	207.42	208.26	207.12	207.13	208.21	207.95	208.4	207.92	208.08	206.92	207.55	208.53	207.25	207.74	208.22	206.68	208.21	207.95	207.73	208.26	207.49	208.4	206.58	207.67	207.91	207.4	207.24	207.91	207.38	208.31	207.09	207.2	207.4	208.17
202.82	203.69	203.35	203.68	203.93	204.05	204.31	204.41	203.81	203.22	203.28	202.82	203.85	203.82	203.65	203.35	204.98	204.48	203.42	203.49	203.39	204.86	203.92	205.17	203.81	204.56	203.79	203.56	203.4	204.03	205.3	202.73	203.85	203.88	203.35	203.58	203.72	202.34	204.17	202.86	204.71	203.9	203.35	204.28	203	203.8	204.4	203.53	203.11	202.97
217.56	216.39	217.31	218.63	218.23	218.33	219.24	217.5	218.88	218.1	218.68	216.92	216.9	218.97	217.11	217.82	217.8	219.03	218.48	217.68	217.46	218.2	217.23	216.83	218.25	217.69	217.57	217.42	218.26	218.32	218.75	217.21	218.45	218.32	219.18	217.24	218.22	218.75	219	217.44	217.77	217.49	216.78	217.13	217.88	217.88	217.56	217.42	217.95	217.94
207.5	207.49	207.63	207.81	208.75	208	207.12	207.79	207.88	207.71	206.96	207.38	207.81	206.76	207.73	208.07	207.27	207.45	208.12	206.74	206.46	207.8	208.61	207.01	207.99	208.18	207.73	207.28	208.58	207.04	208.55	207.9	208.06	206.67	207.25	208.73	208.38	207.24	209.05	207.07	206.98	208.5	208.32	207.88	208.63	207.91	208	207.21	208.31	207.41
213.62	213.93	214.4	213.49	213.65	214.29	213.15	212.53	214.74	213.98	213.55	213.61	214.3	213.78	214.31	212.93	212.87	213.89	213.73	214.1	214.33	213.53	214.25	213.34	214.48	214.03	213.71	213.55	213.63	213.18	213.3	213.22	213.67	213.52	214.05	214.12	214.4	214.15	214.46	214.04	214.25	213.42	214.26	212.76	215.09	214.55	213.4	214.38	214.3	213.48
200.52	200.3	202.38	202.28	201.17	200.41	200.03	201.54	201.63	201.27	201.64	200.94	201.48	202.12	201.4	201.01	201.44	201.82	201.37	200.41	203.06	200.91	201.09	200.77	200.59	200.04	201.14	201.13	200.55	201.62	201.45	202.01	200.62	201.22	202.6	200.7	201.37	201.18	201.4	200.71	200.61	199.8	201.2	200.29	201.14	200.63	201.31	200.96	201.75	201.48
213	213.92	212.25	212.75	213.47	213.66	212.24	213.43	213.87	212.94	213.09	212.5	213.59	213.72	212.02	212.26	213.37	212.76	212.86	212.5	211.9	213.14	212.7	212.53	213.03	211.13	213.38	213.28	213.18	212.93	213.53	213.29	213.08	212.07	213.51	212.98	213.66	213.65	212.5	212.97	213.37	213.25	212.79	213.3	213.22	213.14	212.13	212.33	212.12	212.78
217.27	217.85	218.1	217.01	218.85	218	217.69	217.79	218.14	217.99	217.38	217.15	217.85	217.04	218.21	217.93	217.18	218.05	217.76	217.82	217.47	217.53	217.93	218.03	217.99	217.36	218.23	217.26	218.57	217.67	218.22	217.98	217.53	217.53	218.33	217.76	218.12	217.35	218.13	219.31	218.69	218.27	217.49	218.13	218.29	218.07	218.86	218.7	218.05	217.58
217.71	216.86	217.87	216.79	217.5	216.24	218.14	216.14	218.01	218.86	217.01	216.67	216.31	216.84	217.4	215.58	216.75	216.07	215.86	216.68	216.75	217.72	216.5	216.26	215.9	217.7	216.5	216.76	216.57	217.77	218.14	216.94	216.36	216.44	216.28	217.1	216.49	217.38	216.76	217.32	217.08	216.9	217.89	216.19	215.81	216.77	217.43	216.98	217.39	216.72
207.91	208.71	207.98	207.42	208.21	207.55	207.14	208.1	208.32	207.03	207.22	207.38	207.35	208.38	207.46	208.17	209.2	208.12	207.79	208.5	208.64	208.25	208.55	207.65	207.19	207.42	207.62	208.43	207.45	207.74	207.12	208.45	206.28	207.33	206.92	208.12	207.14	207.81	207.75	207.09	208.04	207.79	207.64	208.16	207.17	208.38	206.97	207.14	208.68	207.78
207.32	208.16	208.78	207.16	207.68	208.71	207.07	207.68	207.69	208.06	208.22	207.58	206.82	207.93	208.1	208.29	207.95	208.34	206.92	207.51	208.73	207.11	206.41	208.07	208.11	207.56	207.29	207.09	208.28	207.26	207.88	207.3	208.06	207.2	207.83	206.94	207.47	208.47	208.45	207.9	206.64	208.03	208.16	208.25	207.95	207.71	207.44	207.34	207.39	207.95
203.37	203.26	203.19	203.15	202.12	203.36	202.82	203.23	203.56	203.02	203.78	204.12	203.68	203.49	203.33	204.32	203.87	204.46	203.22	204.12	202.9	204.28	204.18	202.56	204.05	203.44	202.27	203.76	203.27	202.63	204.16	202.62	203.37	203.36	202.45	202.75	205.08	203.89	203.16	203.88	203.16	203.27	204.29	203.92	203.5	201.9	203.63	203.12	203.25	203.8
205.66	205.99	205.42	206.74	204.49	206.29	205.78	206.45	206.01	205.93	204.95	206.18	204.53	206.16	205.91	206.14	206.84	206.15	205.92	205.53	205.79	205.71	205.38	205.18	206.18	204.95	205.65	205.56	205.16	205.02	205.3	205.76	205.36	206.1	206.72	205.07	206.02	205.38	205.69	204.78	204.71	204.91	205.12	205.7	205.79	205.17	205.71	204.86	205.77	205.1
212.83	211.7	212.19	211.3	211.67	212.69	211.74	212.01	212.04	211.39	212.25	211.29	212.15	211.97	211.86	212.4	211.89	211.48	211.04	212.77	212.86	212.42	211.82	211.64	212.06	209.66	213.05	212.35	211.61	212.38	211.89	212.38	212.14	211.23	212	210.95	211.37	211.53	210.4	212.79	211.18	211.33	211.97	211.65	211.6	211.63	211.32	210.48	212.27	210.87
213.51	213.31	213.4	213.3	212.74	213.35	213.2	212.97	213.56	212.9	213.4	211.99	213.19	212.29	214.06	212.9	212.57	213.12	213.12	213.33	213.33	213.55	212.06	213.25	212.4	213.13	213.1	213.41	213.52	213.87	214.25	212.98	212.79	213.08	212.77	212.25	211.66	212.27	213.91	213.64	212.64	212.08	213.84	213.33	213.46	213.39	211.86	212.78	213.35	212.69
211.3	211.78	210.9	211.25	211.84	210.81	211.13	211.44	211.63	211.26	211.78	210.79	211.78	212.39	211.9	210.37	212.28	211.53	212.03	211.35	211.74	211.7	213.12	211.01	211.72	210.82	211.7	211.49	211.62	212.08	211.61	210.99	212.12	211.73	210.77	211.8	210.25	212.26	211.67	211.83	211.5	211.24	211.54	211.22	211.49	210.99	212.98	212.08	211.32	211.53
199.91	200.54	201.16	200.15	199.85	200.3	199.11	199.84	200.38	200.52	198.68	200.52	201.07	200.81	200.73	200.67	200.1	200.44	200.46	200.54	199.73	200.91	201.22	199.37	200.45	199.57	201.11	198.81	200.62	200.02	200.71	201.55	200.35	200.22	200.07	198.85	198.86	200.35	200.67	199.97	200.01	200.48	200.68	199.61	199.86	200.59	200.84	200.05	199.68	199.98
208.95	209.95	209.43	209.41	208.76	208.74	210.03	209.3	208.52	209.89	210.24	209.8	209.34	209.66	210.21	209	210.29	209.57	209.51	210.38	209.1	209.48	210.55	209.02	209.73	209.51	209.67	209.56	208.26	209.55	208.47	208.87	209.86	208.53	209.8	209.23	209.5	209.76	209.63	209.24	211.16	210.14	209.86	209.49	209.42	209.21	209.6	209.67	210.12	210.63
207.64	207.2	208.8	208.69	207.3	207.47	207.28	208.13	208.3	207.13	207.68	208.38	208.43	207.71	206.73	208.39	206.64	207.03	207.3	206.58	207.48	207.51	207.29	207.72	208.31	206.56	207.34	206.72	208.02	207.35	208.48	207.5	208.35	207.75	206.91	208.25	206.65	207.6	208.18	206.86	208.86	207.75	207.27	207.3	208.14	206.28	206.95	207.83	207.61	207.39
200.8	200.58	201.55	199.53	199.32	200.45	199.32	200.61	199.68	201.47	199.98	199.64	200.11	200.8	200.01	199.84	200.31	200.65	200.88	200.69	201.07	199.93	200.71	201.68	200.26	200.89	201.87	200.84	199.93	199.89	199.85	200.09	201.16	200.67	199.98	199.85	200.64	200.65	200.85	200.04	200.97	201.25	200.88	200.9	200.08	200.38	200.62	200.42	200.22	200.7
202.63	202.51	203.72	202.89	203.3	203.15	203.28	202.79	203.29	204.61	203.94	203.76	204.12	203.34	203.2	203.87	204.05	202.98	204.14	204.24	202.96	202.57	202.56	203.01	202.69	203.73	204.13	204.16	203.38	203.68	203.89	203.94	203.07	203.93	204.12	203.6	203.69	204.99	203.44	203.98	203.48	202.09	203.58	203.74	203.64	203.58	202.46	204.24	204.45	203.64
204.99	204.12	205.58	204.64	204.64	205.51	204.09	204.74	204.9	205.3	204.13	205.15	204.94	205.27	204.45	203.75	205.36	205.96	204.41	206.23	205.02	204.59	205.43	204.31	204.7	206.41	203.1	204.82	203.77	205.7	205.99	204.31	204.02	204.72	204.43	204.87	204.3	204.66	204.6	204.12	205.07	204.83	204.48	204	205.42	204.48	205.16	205.63	204.5	203.82
210.71	211.86	211.65	212.1	210.82	212.14	211.57	210.28	211.84	211.81	211.55	211.98	211	211.21	211.86	212.31	210.12	211.44	211.42	211.46	211.42	211.78	211.72	211.49	212.01	212.04	210.03	211.84	209.99	211.46	210.97	210.47	211.38	210.83	211.95	211.11	210.73	211.11	212.84	211.08	212.88	211.65	212.11	211.16	211.12	210.4	211.16	212.09	211.48	211.19
209.65	208.05	208.55	207.54	208.37	207.15	208.78	208.42	207.76	207.93	208.64	208.86	208.09	208.33	207.74	208.54	208.94	207.78	207.18	208.59	209.05	208.34	208.36	208.23	208.88	209.08	207.9	208.39	207.74	208.11	208.15	208.39	207.63	208.8	207.96	208.85	208.14	208.27	208.34	208.84	208.5	209.14	208.41	208.86	209.03	209.16	207.85	207.91	208.64	207.98
217.27	218.27	217.66	217.48	216.63	217.28	217.78	217.49	218.28	217.54	217.76	217.05	216.26	217.5	217.15	218.01	218.16	217.63	218.17	218.17	218.36	217.5	217.78	218.32	216.73	218.06	217.26	217.17	216.9	217.26	218.44	218.98	217.52	217.48	217.1	218.62	216.91	217.06	218.64	217.74	217.41	217.94	218.24	217.35	217.2	218.01	217.45	216.66	217.96	218.73
213.08	213.99	212.81	212.78	213.76	212.71	212.28	212.24	213.72	212.93	213.11	212.58	212.95	213.66	213.46	212.18	213.41	213.63	212.87	212.81	212.31	214	212.19	214.14	213.53	212.96	213.65	212.8	212.62	212.1	213.13	213.06	213.24	213.38	211.94	211.28	212.48	212.5	212.1	213.19	212.88	211.99	212.3	214.2	213.37	212.53	212.27	213.23	212.85	213.44
208.93	208.02	209.57	208.51	208.95	208.52	210.37	208.82	209.13	210.15	209.31	207.85	208.92	209.19	208.08	208.77	208.68	208.16	208.76	209.93	208.32	208.78	208.21	208.7	207.76	208.36	208.47	209.79	208.44	208.12	209.13	208.57	208.79	209.45	209.02	208.56	208.99	208.6	209.36	208.31	207.93	208.3	208.95	208.95	211	209.21	209.02	209.9	207.66	208.86
208.39	207.55	208.46	208	207.71	206.84	207.46	207.44	207.13	207.15	207.38	205.84	206.61	208.18	207.55	207.12	208.49	207.01	207.66	206.59	208.16	207.41	207.78	208.15	207.11	206.41	207.69	207.47	208.81	206.89	208.07	207.4	208.52	208.11	207.84	208.47	207.09	207.72	207.26	208.25	206.6	207.24	207.54	207.59	208.69	208.4	208.79	206.85	208.13	207.91
202.48	202.7	201.83	202.66	202.12	202.59	202.57	202.09	202.48	201.88	202.27	202.46	202.09	204.42	203.16	202.2	202.03	202.44	202.46	203.05	202.39	202	200.9	201.96	202.47	201.85	203.25	202.89	203.57	202.88	203.13	203.3	203.26	203.06	202.55	201.91	201.35	201.87	202.55	202.55	203.35	202.29	203.05	201.9	203.4	203.02	202.98	202.9	202.94	202.12
200.82	200.41	199.47	199.7	200.1	200.82	199.64	200.45	198.96	200.12	200.49	200.44	200.31	199.62	200.78	198.91	201.18	201.27	199.96	200.64	200.55	199.07	200.28	200.45	200.61	199.64	200.37	200.11	199.49	200.02	199.88	200.02	200.36	200.38	200.06	200.11	199.04	200.94	200.05	199.08	200.37	200.72	201.13	201.73	199.61	199.6	199.65	198.81	200.91	199.27
206.29	204.48	204.33	205.31	204.58	204.92	205.87	205.46	204.43	204.33	205.5	204.64	205.33	204.95	205	204.04	205.43	205.01	204.67	204.7	204.52	205.46	205.22	204.38	204.53	204.09	204.33	203.91	204.68	203.84	204.28	205.26	205.15	204.92	205.16	204.91	204.68	205.21	204.11	204.36	205.02	204.94	205.18	204.63	203.75	205.11	204.72	204.31	204.07	204.95
204.82	205.11	203.19	204.89	204.11	203.25	203.95	203.92	203.4	204.46	203.83	203.74	203.69	203.43	203.77	203.53	204.47	203.7	204.51	204.96	203.13	202.99	204.73	204.09	202.61	203	204.49	203.69	203.82	202.05	203.1	203.47	204.88	202.73	203.35	203.13	203.32	202.88	204.6	203.66	203.79	205.14	205.06	204.53	204.6	203.52	202.76	202.55	204.12	203.4
207.09	207.39	208.41	208.36	207.97	207.1	207.37	206.39	208.43	207.48	207.5	206.67	207.94	207.56	207.18	207.9	207.57	207.43	208.82	207.02	207.83	207.79	207.65	207.23	207.38	207.27	208.1	208.3	207.04	207.32	207.03	208.01	207.64	207.71	206.81	208.47	207.91	208.64	206.98	207.14	207.4	206.66	207	207.32	207.47	207.39	207.5	208.62	206.93	207.57
207.88	207.65	208.07	207.43	207.58	207.29	208.04	208.41	207.83	207.83	207.68	207.72	206.3	206.38	208.03	207.06	206.87	208.52	208.13	207.24	206.68	209.13	207.15	206.66	207.43	207.77	206.73	207.46	207.19	207.69	207.03	208.07	207.24	207.42	207.69	207.93	206.65	207.59	207.67	208.54	207.6	208.32	208.11	207.1	207.07	208.13	207.74	207.19	207.11	207.68
199.38	200.38	199.2	199.59	199.87	200.34	199.9	199.96	199.64	199.91	200.24	200.63	199.66	199.79	199.96	199.98	200.29	200.25	200.27	198.95	200.54	200.41	199.88	200.4	200.08	201.31	200.44	199.86	199.56	200.18	199.47	199.67	199.73	200.63	199.49	199.02	198.73	199.55	200.45	199.26	200.52	200.72	199.51	200.81	199.03	199.63	200.27	201.98	199.9	200.65
199.24	199.61	200.1	201.34	200.26	200.85	200.38	199.84	200.95	200.93	200.62	199.86	200.69	200.25	201.45	200.09	200.72	200.85	199.19	199.62	200.64	201.78	201	201.08	201.76	200.3	200.02	201.15	200.26	200.13	199.81	200.13	199.54	200.82	200.2	200.66	200.73	199.59	201.81	201.19	199.62	200.48	200.05	200.02	199.97	200.65	201.15	201.03	201.2	199.11
208.66	208.6	209.06	207.86	208.82	208.38	209.07	208.16	208.89	208.38	207.78	207.53	209.7	208.9	209.27	207.54	207.13	207.77	208.89	207.95	209.58	206.65	207.99	208.61	207.02	208.26	208.59	208.94	208.83	208.72	208.56	209.62	208.18	208.15	209.12	207.79	208.77	209.7	208.68	209.11	208.91	208.58	209.16	208.45	208.96	207.33	208.24	209.4	209.57	208.63
210.71	212.37	211.9	212.01	211.75	211.68	211.35	210.95	212.71	211.53	212.21	211.4	210.63	211.18	211.98	211.82	212.13	211.41	211.34	212.66	212.72	210.61	212.47	212.15	211.44	211.76	211.14	210.51	211.57	211.26	212.55	211.9	211.66	211.17	212.1	211.89	212.19	211.57	211.76	212.04	211.78	211.32	211.17	211.3	211.3	210.96	211.34	211.11	211.34	210.9
204.48	204.78	204.72	204.03	204.39	204.75	204.64	204.44	204.63	205.35	204.23	204.11	203.6	203.72	205.04	204.17	204.69	204.28	204.23	203.33	203.8	205.39	203.8	204.6	205.6	205.2	205.22	204.39	204.18	204.65	204.15	204.1	205.48	203.62	203.96	204.16	204.33	204.03	204.19	204.18	204.66	203.46	205.13	203.98	204.51	204.29	205.17	205.79	204.05	203.22
207.37	207.12	208.55	208.25	207.3	206.91	207.36	207.62	207.41	207.79	207.5	208.21	207.24	207.57	207.39	206.7	206.58	208.1	206.86	208.41	208.41	207.38	208.34	207.05	208.95	207.65	207.97	207.74	207.68	207.44	207.16	207.91	208.8	208.28	207.31	209.13	208.89	207.28	208.47	209.06	207.63	207.48	207.88	207.25	207.65	208.42	207.49	207.74	208.18	207.71
212.23	210.15	211.93	212.35	210.8	211.12	212	211.45	211.57	210.75	212.27	211.91	211	213.14	211.32	211.58	212.38	212.11	211.49	210.92	211.47	211.35	211.88	212.09	212.1	212.17	211.45	211.74	211.44	211.64	211.88	210.44	212.4	211.6	210.95	213.05	211.94	212.09	210.7	211.78	211.43	211.41	211.81	211.53	211.49	212.33	211.89	212.46	211.35	210.98
202.58	202.21	202.74	202.18	201.81	202.24	201.72	201.38	201.82	202.59	201.22	202.64	202.44	202.69	202	201.03	203.86	202.04	202.85	201.86	203.02	201.77	202.93	201.56	202.65	203.23	202.24	202.68	202.78	202.83	203.18	201.93	202.55	202.35	201.8	202.54	202.9	201.84	203.06	202.17	202.9	200.97	202.76	201.79	203.11	202.39	202.74	202.98	201.22	203.11
214.87	213.63	213.22	213.23	213.41	213.3	214.24	214.78	214.34	214.24	214.24	214.07	214.37	213.59	213.56	214.5	213.86	212.98	213.55	212.71	214.42	214.93	211.85	214.34	214.43	214.83	214.61	213.33	214.13	213.88	213.2	212.93	213.55	214.28	213.15	213.16	214.65	213.81	213.37	214.25	214.19	213.27	214.07	213.78	214.29	214.12	214.24	213.37	214.17	213.63
205.12	205.06	205.11	205.36	206.35	205.37	205.41	204.62	205.97	204.96	206.1	205.55	205.91	205.35	204.9	204.77	205.7	206	206.68	206.73	205.16	204.92	205.57	205.82	205.67	206.02	205.5	204.82	205.99	205.48	205.45	205.76	204.83	205.39	205.15	204.04	205.92	205.52	205.49	204.92	205.4	205.95	205.91	205.8	205.86	206.12	206.26	205.53	205.09	205.39
211.86	212.71	211.91	211.69	211.15	212.11	211.1	211.89	211.45	211.25	212.54	211.19	211.43	212.13	211.56	212.14	211.53	211.23	211.52	212.71	210.76	210.61	211.19	210.79	210.93	212.06	210.34	211.18	211.69	211.66	210.82	211.71	212.36	211.86	211.46	212.68	212.13	210.48	211.69	211.42	211.41	211.48	211.69	212.81	210.66	211.7	211.13	211.43	211.64	211.15
217.71	217.43	216.66	218.05	217.1	216.33	217.79	217.06	216.68	216.82	217.33	217.32	217.69	218.1	216.31	217.63	217.58	216.77	218.11	217.01	217.5	216.22	216.4	217.05	215.65	218.1	216.01	216.82	216.66	216.69	218	216.39	217.62	217.15	217.17	218.28	217.26	217.11	216.66	217.79	216.96	216.3	216.79	216.86	217.92	217.27	217.47	216.44	216.76	217.84
208.67	209.26	210.04	208.82	210.29	209.14	210.55	208.23	208.75	210.25	208.8	210.5	209.03	210.25	210.46	209.59	208.92	209.26	209.73	209.38	210.41	209.71	209.3	210.33	210.66	209.45	209.65	208.97	208.43	210.48	209.01	209.33	211.14	208.36	208.88	209.12	209.06	209.83	209.53	209.27	208.24	209.5	210.24	210.04	207.94	208.97	210.44	209.3	209.14	209.52
211.93	213.43	211.79	211.9	212.35	214.09	212	212.87	213.47	211.71	213.6	213.89	212.24	213.02	212.6	212.24	212.02	212.19	212.72	212.3	211.58	212.26	211.78	211.25	212.64	213.12	212.06	211.88	212.12	211.14	211.28	212.45	212.3	212.93	213.63	211.98	213.07	212.5	212.43	211.6	212.12	212.63	212.17	212.64	211.97	213.32	211.96	211.3	211.77	212.64
208.52	208.34	209.3	210.22	208.7	209.02	208.64	208.04	208.9	209.31	208.89	209.23	208.28	208.46	209.29	209.52	208.11	208.88	209.58	208.02	208.24	208.04	208.52	208.65	208.4	208.3	208.88	208.75	208.99	208.55	208.19	208.32	209.38	207.85	207.06	208.24	207.7	208.27	208.92	209.56	208.89	207.61	209	208.32	208.64	207.99	208.07	209.73	208.31	208.03
199.63	201.7	200.61	200.54	200.02	200.55	200.52	202.3	199.84	201.01	200.71	200.1	200.6	200.22	199.73	199.04	201.01	200.28	199.76	200.02	201.49	200.3	201.06	200.59	199.86	202.44	200.12	200.96	200.62	200.82	199.75	200.84	200.46	200.35	201.75	199.88	201.19	199.9	200.08	200.35	201.21	199.86	201.64	199.13	200.35	199.91	200.35	200.17	201.01	201.25
208.59	207.73	208.19	208.2	207.25	207.64	207.99	208.35	207.47	207.3	207.35	207.39	207.65	207.75	207.87	207.38	207.9	207.41	207.85	209.11	208.1	207.48	207.52	209.14	207.03	207.63	208.31	208.8	207.46	207.04	207.52	207.88	208.08	207.79	208.07	207.92	208.15	208.72	207.84	207.65	207.51	207.21	207.6	208.02	208.02	208.38	206.39	208.09	207.71	207.12
216.18	215.58	217.25	217.71	216.77	217.13	217.22	216.48	216.99	216.64	218.69	216.54	218.25	216.58	216.09	215.29	217.52	217.11	216.91	216.49	216.7	216.82	216.63	218.17	217.32	216.65	217.16	217.94	216.35	217.6	216.52	218.35	217.39	216.22	216.29	217.06	216.95	217.68	216.86	215.98	216.44	216.8	217.16	215.97	217.08	216.86	216.69	217.59	217.04	217.47
202.66	202.45	201.41	202.57	201	202.42	202.75	203.03	202.99	203.61	203.31	203.24	203.15	202.3	202.83	202.37	202.31	202.58	202.2	201.85	202.61	202.13	201.72	202.95	201.75	202.46	202.55	202.64	202.43	202.98	202.16	202.69	203.22	201.76	202.84	203	202.15	202.84	201.7	202.87	202.78	203.65	202.2	202.25	202.13	202.36	203.03	203.67	202.41	202.14
208.78	208.07	207.99	208.69	208.57	208.19	208.84	209.26	208.98	209.55	209.67	208.32	208.77	208.08	208.47	208.06	208.2	208.27	209.43	208.11	208.81	209.74	207.96	208.1	209.27	208.67	208.99	209.27	209.56	207.79	208.74	208.24	207.55	209.43	208.72	208.52	207.96	209.96	208.74	208.87	207.65	207.69	208.32	207.84	208.41	209.19	207.2	208.25	208.95	209.36
212.11	213.86	213.41	212.7	211.92	212.29	213.59	213.52	212.7	212.42	213.92	213.24	213.88	213.46	212.36	212.88	213.86	212.72	212.55	212.82	213.83	212.61	213.07	211.96	213.01	214.33	212.15	213.49	213.58	213.12	213.52	213.65	213.02	212.28	212.82	212.49	212.36	212.07	213.68	213.3	214.22	213.9	212.97	213.09	212.8	212.99	211.91	213.12	213.62	212.6
198.79	199.51	200.11	199	200.48	199.45	198.86	198.95	199.73	199.39	199.03	198.55	200.93	199.05	199.12	199.44	199.94	198.74	199.76	199.32	200.55	197.8	199.67	199.54	198.56	200.28	198.72	199.76	200.61	199.81	199.62	199.23	198.5	199.46	199.06	198.82	200.3	199.96	198.67	199.65	198.37	199.21	200.29	200.25	198.79	200.69	199.8	200.76	198.62	198.86
204.02	204.99	204.78	205.02	204.93	203.44	203.54	203.82	205.11	204.84	204.34	204.2	205.46	205.1	205.1	204.76	206.04	205.61	204.62	204.42	204.53	204.73	204.12	203.64	204.88	204.76	204.82	203.31	205.25	205.25	203.78	204.43	205.07	204.48	204.42	205.49	204.84	205.22	204.23	205.23	204.39	205.16	204.65	205.07	203.92	205.54	205	204.45	206.05	204.11
212.28	211.83	211.79	211.24	212.62	212.44	211.77	212.29	211.45	212.57	211.25	211.04	212.13	211.79	212.55	211.37	211.4	211.95	212.57	211.45	211.48	212.19	211.76	211.44	212.91	212.7	211.41	211.04	212.06	212.32	212.43	211.03	211.92	210.98	211.22	211.94	212.1	211.98	211.09	211.3	211.59	212.31	209.79	212.27	211.54	211.34	212.7	211.4	211.91	212.55
211.98	211.59	211.72	211.79	211.73	211.36	212.27	211.53	212.11	212.85	211.99	211.66	211.95	212.26	212.96	211.42	212.15	212.05	211.81	211.6	211.02	212.09	211.74	212.54	211.93	211.95	210.5	210.96	212.02	211.44	212.24	212.56	212.82	211.05	210.8	212.34	212.12	211.11	211.52	210.88	211.42	211.55	211.28	211.59	211.48	211.37	211.38	211.33	211.25	211.82
203.71	202.9	202.95	204.13	203.45	204.79	202.5	202.69	201.96	203.22	203.66	202.8	202.91	202.38	203.38	203.85	203.15	203.36	202.73	202.63	203.32	203.15	203.87	203.5	203.2	203	202.36	202.5	201.63	203.34	203.72	203.83	202.7	203.38	203.41	203.09	203.41	201.87	202.3	203.5	204.4	203.61	202.52	203.9	202.5	203.96	202.32	203.92	203.64	202.29
207.85	207.76	207.63	207.87	208.09	206.66	207.48	207.16	207.94	208.23	207.53	208.61	207.52	208.24	207.21	206.66	208.04	207.28	207.04	207.41	207.22	207.04	207.28	208.52	208.18	207.23	207.63	206.77	208.47	207.9	207.68	209.36	208.86	209.94	207.94	207.71	207.61	208.57	206.93	207.6	208.77	208.97	209.36	207.38	208.33	207.46	207.24	208.36	209.05	207.17
201.6	201.94	202.13	201.29	202.07	202.21	201.99	201.68	202.77	202.91	201.46	201.85	202.16	201.36	202.58	202.71	203.6	203.63	202.13	202.38	201.74	202.8	201.89	201.93	202.46	202.98	201.97	202.34	203.14	202.74	201.69	202.64	202.66	201.78	203.05	202.56	201	203.25	202.75	203.7	203.32	202.92	201.27	203.19	202.48	201.78	202.18	202.03	202.87	203.31
212.04	211.93	212.49	210.81	211.9	212.46	211.27	212.29	212.67	212.04	212	211.75	212.38	211.97	211.15	211.26	211.91	211.93	210.86	211.69	212.75	211.91	211.7	212.06	211.99	212.05	212.22	212.09	210.61	211.95	211.69	211.37	212.35	211.28	210.82	211.92	211.72	211.37	211.5	210.96	211.11	211.65	211.73	211.32	212.62	211.16	211.69	211.21	210.79	212.31
202.12	202.3	204.89	203.39	203.92	202.97	203.23	204.24	202.87	203.44	203.79	203.34	203.81	202.99	202.14	203.7	202.65	203.25	203.47	202.33	202.6	202.72	203.87	203.21	203	203.86	203.05	203.37	203.12	202.51	203.39	204.23	203.39	202.02	205.25	204.37	203.91	203.09	203.54	203.69	202.21	202.47	203.25	204.07	203.31	203.72	203.17	204.65	202.93	203.75
206.43	206.63	206.35	205.57	207.37	206.04	206.53	206.5	206.52	205.99	205.38	206.27	206.27	205.71	206.38	205.91	206.29	205.25	205.85	206.63	206.64	207	205.93	206.19	206.63	207.28	205.36	206.01	207.58	206.7	206.08	207.14	207.16	207.2	206.48	206.8	206.69	207.33	205.53	205.4	204.99	206.59	206.61	207.17	206.5	204.99	205.32	206.6	206.58	206.58
212.45	212.65	212	213.07	213.85	213.82	212.67	212.31	213.4	212.73	213.33	212.48	211.9	213.4	212.8	212.59	213.68	214.25	212.57	213.81	213.93	212.64	212.3	213.17	212.87	213.48	212.56	212.84	213.34	214.26	212.71	213.45	213.46	213.6	213.96	212.74	213.14	212.98	212.91	212.57	212.93	212.72	213.29	213.46	212.9	214.04	211.96	212.51	213.11	212.85
208.55	207.09	208.33	207.87	207	206.98	208.05	208.04	206.96	208.06	207.51	207.36	207.2	207.66	207.29	207.78	207.28	207.27	207.75	206.75	207.21	207.59	207.51	208.21	208.61	207.4	207.7	207.59	207.16	208.56	206.64	207.57	207.93	207.66	208.45	208.43	207.94	207.34	208.87	206.82	207.67	206.58	207.55	207.86	207.09	207.45	207.59	209.1	206.85	207.39
204.5	204.49	203.6	204.45	204.67	203.39	204.35	205.13	204.21	204.91	204.29	205.84	204.57	205.36	204.47	205.08	205	204.95	204.93	205.65	205.69	205.44	204.48	205.67	204.51	204.76	205.07	204.41	204.73	204.46	204.25	205.2	204.76	205.87	204.55	204.69	204.9	203.89	206	205.06	203.79	204.42	205.12	205.28	203.03	205.11	203.95	204.17	205.14	205.4
207.74	208.29	208.15	208.36	207.96	209.14	208.45	209.65	208.71	208.36	207.45	207.74	208.16	209.22	207.91	208.62	208.35	208.27	207.2	207.43	208.33	208.04	208.33	208.78	207.43	207.4	208.86	208.05	208.65	208.49	207.99	207.8	208.82	207.15	209.25	208.26	207.92	208.34	208.11	208.34	208.63	209.61	208.4	208.7	208.64	208.67	208.21	208.43	209.75	207.87
213.5	213.51	213.12	212.73	214.06	213.99	213.73	213.04	214.12	213.44	213.83	213.6	212.75	213.24	213.67	213.05	214.21	214.23	214.01	213.91	213.9	213.35	214.71	213.93	213.8	213.7	213.53	214.96	213.25	214.14	214.39	214.87	214.41	213.33	214.32	213.64	213.6	213.68	213.75	213.03	214.47	212.81	213.78	213.33	214.48	213.96	214.01	214.63	213.92	213.9
216.08	216.34	217.13	216.51	217.29	217.34	218.07	217.17	216.49	216.7	216.57	216.76	216.78	216.08	216.21	216.77	216.92	216.12	217.18	217.13	216.89	217.4	216.68	217.47	217.37	217.11	216.14	217.19	216.25	217.3	216.48	217.36	216.86	217	217.74	217.49	217.4	216.32	217.46	216.82	217.24	216.93	216.63	216.78	217.73	217.2	217.34	216.77	218.28	217.95
208.13	208.62	209.37	209.92	209.11	209.68	209.34	208.82	207.34	207.05	208.1	208.27	208.89	209.78	209.11	208.1	206.54	208.22	208.72	208.68	208.78	208.49	208.71	208.65	208.21	207.74	207.74	208.08	209.19	209.96	208.18	208.83	207.89	208.93	207.52	208.01	208.82	208.62	209.34	207.88	207.87	208.1	209.03	208.29	208	209.41	207.82	208.87	208.03	208
208.81	208.92	207.95	208.88	208.84	209.24	208.12	208.33	209.13	209.19	208.84	208.5	207.93	209.1	209.49	209.21	208.07	207.75	209.49	209.24	209.09	209.9	210.08	208.08	207.95	208.39	209.02	207.78	209.26	208.46	208.25	208.68	208.5	209.02	208.17	207.97	208.82	208.12	208.76	209.38	207.89	208.41	208.79	208.38	208.41	208.4	208.4	208.58	208.59	208.82
208.86	208.14	208.19	207.24	208.05	207.44	208.38	206.61	207.4	208.03	207.9	207.76	208.59	208.39	207.92	207.01	206.76	207.28	208.88	209.33	207.88	207.18	207.69	207.47	207.92	208.02	207.58	207.24	207.21	207.44	208.96	209.26	206.86	208.51	208.43	207.46	207.66	207.74	208.34	206.76	206.95	207.25	208.49	208.14	208.79	208.33	207.51	208.16	208.08	207.89
204	203.22	204.95	205.04	203.87	203.82	204.41	203.69	203.65	204.61	204.16	204.47	203.54	203.4	204.52	204.9	204.72	204.54	203.91	205.08	203.52	204.2	204.99	204.07	203.42	204.32	205.41	203.89	204.07	205.04	204.47	204.24	203.75	204.55	203.51	204.58	203.86	204.01	204.52	204.8	202.58	204.36	204.78	204.26	204.78	204.24	204.64	203.43	204.39	203.54
208	209.74	210.03	210.75	209.57	210.64	210.92	210.23	208.72	211.01	209.25	209.72	209.48	209.42	210.09	209.17	209.77	210.51	209.08	210.11	209.32	209.5	208.99	209.08	208.46	209.07	210.1	209.29	210.05	209.08	209.06	209.67	210.27	210.76	209.89	211.07	208.65	210.98	210.02	210.17	209.68	209.5	208.67	210.05	210.5	208.61	210.21	209.15	208.84	209.39
208.42	207.8	208.4	208.5	207.63	208.13	209.37	209	209.25	208.79	207.72	207.43	207.52	207.81	209.15	208.79	206.98	207.21	207.19	208.67	207.64	207.8	207.53	207.29	207.44	208.18	208.64	207.63	207.05	208.26	206.47	207	207.72	208.06	207.9	208.04	208.11	207.65	207.16	207.46	209.27	208.04	207.21	207.15	207.53	208.71	207.2	206.97	208.38	207.96
208.2	208.27	208.95	209.34	209.34	208.25	207.37	209.23	209.05	207.47	208.49	209.21	208.73	208.47	209.09	208.36	208.22	208.8	208.24	209.08	208.1	208.72	208.69	207.1	209.58	208.36	208.57	207.69	209.06	209.29	208.21	208.99	209.11	209.21	207.47	208	208.82	209.47	208.3	208.94	210.34	209.6	207.76	208.71	208.92	208	208.34	207.92	209.66	207.53
204.15	204.91	202.6	204	202.83	203.08	203.62	202.98	203.72	204.94	202.85	204.15	203.21	203.51	203.08	202.58	203.58	204.21	204.1	203.54	203.36	203.07	203.08	203.69	204.35	204.22	203.04	203.23	202.52	202.54	202.54	203.09	203	203.27	204.31	204.18	203.85	203.39	203.72	203.77	203.55	203.53	202.7	203.13	203.96	202.78	202.77	203.64	204.82	202.56
204.6	205.21	204.54	204.34	205.97	204.87	204.48	204.22	204.59	204.29	204.29	204.08	205.57	204.12	203.59	205.93	204.35	204.91	204.58	203.58	205.16	203.34	203.89	204.33	205.71	204.23	204.86	204.74	204.69	203.31	204.14	204.24	205.05	204.36	204.02	205	204.6	204.57	204.16	204.11	204.46	204.04	204.66	204.47	204.5	204	204.46	204.09	204.05	204.41
197.23	197.03	198.98	197.25	197.74	198.2	198	198.97	197.85	197.24	197.99	198.84	198.14	198.45	198.55	197.05	197.6	198.89	197.07	198.64	197.87	197.22	197.81	198.27	198.05	198.66	197.83	198.39	197.79	198.62	197.72	198.6	198.14	198.27	197.2	197.56	197.22	199.33	197.73	197.87	198.34	197.53	198.07	197.68	197.34	199.2	198.14	197.29	197.48	197.65
213.47	214.62	214.25	214.16	213.82	213.64	214.13	213.43	213.74	213.72	213.31	213.9	213.82	214.39	213.58	214.23	212.89	214.03	214.52	213	213.82	213.71	213.95	214	214.09	213.87	213.61	213.25	213.22	213.76	213.37	212.37	213.31	213.85	213.87	213.93	214.1	214.87	213.6	213.41	213.66	213.95	213.01	213.66	214.79	214.05	213.87	213.97	213.82	214.35
209.12	207.32	208.9	208.07	208.44	208.73	209.45	208.3	208.08	208.55	208.62	208.41	208.82	208.87	208.67	209.61	207.54	207.97	209.78	208.32	209	208.97	208.99	208.72	209.25	207.81	208.49	208.4	208.79	209.46	208.41	209.02	207.85	208.84	208.95	209	209.17	208.19	208.17	208.98	209.4	208.88	208.57	209.18	207.94	208.81	208.57	209.25	208.74	208.93
207.61	207.54	207.65	208.68	207.78	208.3	207.77	207.43	208.55	207.68	207.67	208.55	207.54	207.49	207.74	207.59	208.28	208.54	206.29	207.13	207.56	207.88	207.66	207.47	207.51	207.2	207.84	207.72	208.88	206.46	208.53	207.64	208.46	207.36	207.87	207.89	206.85	207.52	209.16	208.05	207.94	209.37	208.42	208.21	207.16	208.06	208.42	207.62	207.88	208.77
200.56	201.33	201.05	199.08	199.96	201.1	199.2	200.68	200.71	200.21	200.43	200.41	199.51	199.75	200.12	199.75	200.01	199.92	198.96	200.52	200.74	200.29	199.13	200.55	200.28	199.8	200.28	201.04	200.1	199.87	200.14	200.06	201.12	199.79	200.79	201.05	199.94	200.36	199.87	201.26	200.63	199.51	200.38	199.71	200.95	199.44	199.9	200.52	201.37	200.31
200.04	201.19	200.29	200.33	199.1	199.98	202.09	200.33	200.58	199.05	200.41	199.7	200.18	200.23	199.62	198.97	200.33	199.8	200.88	200.4	200.44	199.36	199.87	201.61	201.09	199.54	200.4	200.27	199.96	199.79	200.5	201.03	201.04	200.66	200.24	200.42	201.1	200.55	199.85	200.42	200.78	200.18	201.59	200.55	200.07	200.59	200.92	200.63	199.57	200.05
210.38	209.51	210.08	210.09	209.55	210.67	209.48	210.08	209.44	209.53	211.04	209.67	208.93	210.4	208.69	209.85	210.23	209.41	209.42	209.58	209.03	208.9	209.24	210.54	210.47	209.74	209.74	209.84	210.26	210.39	209.7	209.43	210.24	210.76	208.89	208.99	209.64	209.49	209.21	209.21	209.27	209.8	209.35	208.93	210	209.8	209.8	209.49	209.69	209.02
199.73	200.73	199.09	200.7	198.48	198.65	199.82	199.6	200.16	199.68	199.39	200.07	200.83	199.26	198.95	200.12	199.95	199.31	199.85	198.93	199.02	200.42	199.27	199.79	199.13	199.89	199.98	199.74	200.12	199.72	199.43	199.23	199.88	199.45	199.09	198.92	198.92	198.78	199.18	200.31	200.02	198.78	199.17	200.07	200.18	200.01	199.25	199.11	199.83	198.72
211.56	212.79	212.19	212.19	212.55	211.4	211.66	211.78	212.22	211.24	212.06	211.54	212.42	210.92	211.74	211.89	210.19	212.11	211.37	210.61	211.74	211.31	211.31	211.51	210.95	212.28	211.16	211.83	212.74	210.2	210.43	212.21	211.35	211.2	211.1	211.58	212.16	212.36	211.16	212.16	212.24	211.5	212.55	212.27	210.86	211.44	211.87	210.79	211.24	211.35
200.86	200.27	200.06	198.88	200.71	199.49	200.93	199.23	200.79	200.94	200.28	200.23	200.23	199.95	201.01	200.77	199.84	200.01	199.73	200.19	200.97	200.38	200.32	200.86	199.86	199.19	200.01	200.29	200.05	200.45	200.8	201.33	200.78	199.57	199.6	200.76	200.35	200.98	198.91	200.09	199.88	199.9	201.14	200.5	200.28	200.73	200.77	199.67	200.84	200.62
208.89	208.48	208.04	207.92	209	208.36	208.02	208.64	208.33	208.51	208.49	208.98	208.79	209.36	208.84	207.53	209.33	209.67	209.75	208.73	207.34	208.19	208.86	207.51	208.59	207.7	208.72	207.96	209.25	208.04	208.53	209.11	207.78	208.33	208.28	210.09	209.25	209.02	208.29	208.39	209.23	209.01	208.63	209.7	208.92	208.14	207.34	208.74	208.1	208.82
200.53	201.36	200.28	199.94	199.84	200.61	200.2	200.89	200.33	199.6	200.97	199.75	199.8	200.2	201.35	201.34	200.97	200.68	199.76	200.4	199.93	200.27	200.36	200.03	200.49	201.2	200.32	200.74	201.31	200.52	201.5	200.13	201.14	200.76	199.97	199.29	201.04	200	200.07	200.17	200.25	199.97	200.25	200.75	199.94	200.94	199.86	201.57	199.41	201.15
200.88	202.36	200.76	201.37	200.62	201.8	201.04	201.58	201.82	201	202.01	202.02	200.77	201.03	201.36	200.89	200.79	200.14	200.53	201.24	201.89	201.25	200.96	201.11	200.17	200.87	200.45	201.14	200.68	201.69	200.92	200.45	201.38	200.55	201.05	201.95	201.24	200.48	201.83	201.08	200.77	201.99	201.76	201.55	201.69	201.28	201.09	200.77	201.84	200.88
213.32	213.32	212.63	212.17	213.08	212.25	213.21	215.17	212.67	213.09	212.66	213.23	213.57	213.27	213.91	212.82	213.21	212.25	213.71	213.65	212.11	212.81	213.1	212.53	213.71	212.61	214.48	212.53	213.84	213.46	214.56	214.11	212.73	213.03	213.76	213.86	213.78	213.9	214.39	212.46	212.22	213.38	213.69	212.43	214	212.57	212.27	213.01	212.9	213.23
208.89	208.15	208.56	208.83	207.89	209.18	208.08	208.91	208.54	209.71	208.41	209.17	207.87	208.22	208.32	207.21	208.85	209.16	208.78	206.88	208.71	208.32	207.8	208.97	208.24	208.93	207.62	208.6	209.01	209.63	207.95	208.08	209.22	208.58	207.52	208.8	208.48	208.4	208.1	207.99	208.43	208.78	208.31	207.24	207.55	207.64	207.75	208.62	209.57	209.04
212.75	211.42	211.25	212.17	211.34	211.61	211.34	212.5	211.79	211.66	210.96	211.89	212.53	211.75	213.67	211.06	211.47	212.99	211.42	212.26	210.64	213.18	211.67	212.34	211.15	210.72	211.52	211.15	211.54	211.35	211.53	211.23	212.28	211.57	211.84	212	211.71	211.22	212.05	213.45	210.51	213.12	212.69	211.29	212.04	211.26	212.05	211.8	212.35	212.13
217.92	217.07	216.95	218.22	216.62	217.73	216.61	216.86	215.04	217.05	217.02	217.69	217.28	217.54	217.44	217.29	216.2	216.07	216.5	217.34	216.8	216.12	216.84	216.91	216.58	216.95	215.95	217.04	216.73	216.68	216.2	216.1	217.56	217.57	216.05	217.2	217.39	217.52	217.66	217.6	218.24	217.18	216.4	217.23	217.04	217.73	217.16	215.38	216.84	217.1
206.87	208.59	207.27	207.07	207.19	207.84	206.92	208.05	206.91	208.27	207.26	208.34	207.27	207.53	208.08	207.95	207.36	207.77	207.08	208.14	207.99	207.4	208.64	207.97	207.1	208.03	208.43	208.91	207.54	206.73	207.01	206.92	206.98	208.55	207.24	207.39	207.25	207.37	208.15	207.85	207.95	206.62	207.31	208.6	207.55	207.08	208.47	207.83	207.02	207.58
208.05	207.46	207.25	208.52	208.09	208.77	208.74	209	207.85	207.42	206.56	206.68	206.86	207.37	208.01	208.17	208.51	207.8	208.28	208.02	207.66	207.32	207.01	208.37	207.15	207.4	207.13	207.54	207.04	207.77	208.1	207.66	207.32	207.59	207.74	206.35	207.17	207.23	208.15	208.34	208.34	207.98	208.55	207.25	208.39	208.01	207.49	207.14	207.87	207.52
199.19	198.04	199.12	198.28	198.15	199.18	199.48	198.64	199.5	200.69	199.42	198.78	198.84	199.47	199.06	199.57	199.36	199.33	200.33	199	199.26	197.98	198.58	199.98	199.49	199.18	199.57	199.81	198.83	199.16	199.54	199.52	199.37	199.36	199.8	199.16	200.12	199.91	199.27	199.52	198.92	199.21	199.34	198.79	200.26	199.4	199.69	199.3	198.79	199.61
205.67	206.16	206.32	205.64	207.04	206.27	206.9	205.42	207.59	205.96	206.11	206.26	205.82	205.11	206.9	205.7	206.68	206.77	205.85	206.73	206.16	206.15	205.8	206.09	206.52	206.66	207.03	205.95	206.77	206.56	206.79	206.94	206.67	205.4	205.71	206.71	206.54	206.67	205.47	206.55	206.71	205.49	206.85	206.25	206.24	206.51	206.84	205.65	206.34	207.14
210.15	209.79	209.88	209.94	208.43	208.85	209.73	209.18	209.47	208.71	208.9	210.11	209.14	209.36	209.8	209.48	208.68	210.62	210.13	210.16	209.94	208.55	208.99	209.04	210.02	209.9	207.85	210.14	208.14	209.17	209.89	209.53	209.57	208.73	209.95	210.5	208.9	209.63	210.63	209.6	210.29	209.2	209.18	208.68	209.37	209.52	209.3	209.49	209.74	209.02
217.65	218.05	217.64	217.3	217.78	217.01	218.38	217.35	217.38	217.82	217.77	218.59	218.65	217.99	219.65	218.19	217.08	217.31	217.31	217.57	218.43	217.74	217.99	218.22	216.87	217.39	218.36	218.33	218.4	218.02	218.8	217.84	217.77	217.92	217.38	217.7	217.11	217.26	216.09	217.7	217.78	218.76	218.97	216.95	218.51	218.07	219.2	216.41	217.61	218.06
200.24	198.88	200.44	200.17	199.15	199.38	200.3	199.2	200.12	199.32	199.1	198.79	199.25	199.69	200	199.64	198.49	199.75	199.53	199.24	198.72	198.56	200.58	200.1	198.88	199.69	198.77	199.87	198.98	199.8	199.35	200.01	198.6	199.47	198.19	199.64	199.01	199.17	198.71	199.81	198.75	198.6	199.25	199.24	199.94	198.4	200	198.65	199.08	199.89
217.4	217	216.87	217.41	218.06	216.26	216.97	217.43	216.63	217.28	216.76	216.99	216.92	217.71	216.9	217.25	217.63	216.72	216.24	216.25	216.16	217.43	218.21	214.92	216.8	216.14	216.46	216.76	216.71	217.79	217.92	217.63	216.04	217.18	217.43	216.45	216.91	217.6	216	217.01	216.48	217.22	218.57	216.45	216.72	216.66	216.2	217.43	216.78	216.52
201.37	200.09	200.43	200.13	199.6	200.47	200.74	200.44	201.76	199.82	200.73	199.93	201.35	200.54	200.22	199.68	200.35	199.02	199.94	200.94	200.2	202.22	200.87	201.35	200.32	200.71	200.32	200.3	199.54	200.16	200.92	201.34	200.7	200.58	201.25	200.56	200.98	200.56	200.29	200.69	200.06	200.41	198.81	200.02	200.09	200.29	201.09	200.43	200.25	201.94
208.33	209.38	209.42	208	208.73	209.53	209.57	208.4	208.87	208.68	208.51	207.73	208.66	208.25	209.77	208.05	208.44	208.32	208.77	208.44	209.65	207.15	208.83	208.35	209.64	208.63	210.82	208.24	208.61	209.2	209.02	207.77	209.17	208.6	208.81	208.26	208	207.86	208.81	207.95	209.15	208.84	208.79	208.32	208.75	208.48	208.35	209.05	206.93	207.5
206.39	206.49	206.58	206.64	206.93	206.86	206.16	206	207.34	207.01	206.88	205.04	205.92	207.09	206.31	205.88	207.14	206.94	206.61	206.93	205.8	206.76	205.71	207.23	206.65	205.38	206.7	205.73	206.82	206.65	206.42	206.69	205.27	206.67	205.85	206.45	206.61	205.63	206.85	205.97	206.87	206.52	206.34	205.21	206.99	207.57	205.34	206.33	206.95	206.03
203.15	203.41	203.13	202.5	203.5	202.72	203.86	203.54	203.29	203.17	204.37	203.64	203.11	203.81	202.72	205.1	203.51	203.29	203.84	202.56	203.76	204.46	203.55	203.97	203.96	203.09	203.52	204.38	204.54	203.05	203	203.3	203.35	204.37	204.58	203.15	203.09	204.79	203.07	203.52	203.92	203.83	202.34	203.21	202.48	203.95	204.09	202.6	203.4	202.72
207.63	206.83	208.39	209.43	208.41	208.14	208.06	208.91	208.14	207.83	207.57	208.3	207.96	208.73	206.96	207.9	208.45	207.46	208.5	207.4	208.31	208.05	208.62	208.39	209.87	208.34	208.01	209.22	208.12	208.44	208.93	208.72	208.84	207.51	208.38	208.5	208.49	208.54	210.15	207.82	208.43	209.41	209.19	208.86	208.59	207.77	209.05	208.79	207.78	208.86
211.7	212.5	212.08	210.33	212.54	213	211.53	211.81	212.43	212.26	211.92	211.61	211.57	211.62	212.62	211.03	211.98	212.64	211.31	212.04	212.05	211	211.35	211.57	212.44	212.29	211.67	211.42	212.07	212.79	211.95	212.67	211.26	211.73	210.87	211.33	211.37	210.94	212.05	211.81	212	212.26	212.71	211.55	212.13	211.46	211.57	211.47	211.63	211
207.81	207.88	207.7	208.26	206.85	208.14	208.83	207.8	207.61	207.67	207.35	207.38	208.3	206.86	207.81	208.72	207.36	207.87	207.57	208.75	207.29	208.87	207.05	207.9	207.94	207.27	208.75	207.11	208.29	207.86	207.06	208.31	207.91	208.77	207.81	208.06	207.54	207.78	206.73	207.81	208.54	207.48	208.12	208.1	207.53	207.08	208.04	208.41	206.87	208.23
203.42	202.88	202.71	202.26	201.58	202.12	203.96	202.94	203.23	203.29	201.78	202.63	202.2	203.21	202.33	203.19	204	202.06	202.14	202.69	202.39	203.19	202.35	203.26	202.72	202.36	202.64	202.31	202.56	203.25	202.12	203.5	202.26	202.89	203.03	203.15	203.54	201.56	202.64	202.79	202.66	203.01	202.42	203	201.51	203.52	202.25	202.75	202.73	203.26
203.01	203.78	202.42	202.83	203.97	203.18	202.8	203.16	203.29	201.57	202.94	203.05	201.38	204.66	202.27	202.03	202.9	201.9	202.17	201.52	203.59	202.63	202.33	203.34	203.11	201.74	201.89	202.61	203.22	202.59	202.14	202.24	201.87	202.22	203.14	202.23	203.78	202	203.54	202.83	203.3	202.32	203.14	202.98	202.13	202.42	202.73	201.98	202.32	202.32
200.35	201.03	200.07	200.63	200.32	199.61	200.36	200.2	199.33	199.9	199.96	200.42	200.68	199.61	199.77	199.18	200.95	200.33	199.06	200.91	200.33	199.59	199.52	200.81	199.05	198.97	200.76	199.6	200.53	200.83	200.9	200.36	200.2	200.95	199.32	201	200.19	200.59	200.58	200.68	200.61	197.88	200.64	200.08	199.62	199.47	199.6	199.61	198.66	200.9
198.9	199.7	199.34	199.84	199.96	199.47	199.06	198.4	199.77	200.73	198.86	199.85	199.68	199.41	198.3	199.4	199.56	199.56	199.91	199.82	200.45	199.74	198.82	199.84	199.64	199.43	199.36	199.85	198.39	199.4	198.98	198.19	199.65	200.27	199.96	199.71	199.34	200.03	199.2	198.08	199.86	199.72	199.1	199.61	199.68	199.55	199.71	199.13	198.96	199.78
207.92	208.1	207.73	207.79	209.74	208.57	208.58	209.29	207.04	208.24	208.81	208.33	208.57	207.99	208.82	208.21	208.42	207.37	208.22	208.28	207.91	208.76	209.23	209.07	208.82	209.19	208.34	206.63	207.25	209.22	208.66	209.5	208.9	208.83	207.96	208.15	208.7	208.64	208.67	209.43	208.53	207.31	208.86	208.39	208.15	208.03	208.77	208.88	209.63	208.65
212.27	213.22	212.69	213.04	213.19	212.33	213.16	213.37	213.31	211.7	213.54	213.1	214.5	213.74	213.97	212.19	212.95	212.55	213.01	213.3	214.22	212.31	212.37	212.4	212.52	213.48	213.39	213.46	213.38	213.51	213.8	213.41	213.63	214.29	213.42	212.24	212.07	213.34	213.24	213.16	213.27	213.68	213.35	212.91	213.53	212.53	212.48	212.15	212.3	213.72
208.19	207.6	207.37	207.55	206.88	209	207.95	207.2	207.13	208.03	207.81	208.27	208.07	207.87	207.97	207.5	207.61	208.49	208.25	208.04	208.62	207.71	206.92	208.26	208.06	208.08	207.54	207.15	207.68	209.04	207.52	208.67	208.11	207.65	207.54	207.87	208.52	208.1	208.19	207.23	208.28	207.44	207.88	207.79	208.15	207.84	207.1	207.39	207.73	208.86
212.32	213.26	211.9	213.57	211.55	214.07	212.4	212.25	211.68	213.02	212.65	210.75	212.21	211.92	212.01	212.98	211.6	212.97	213.2	213.02	211.02	212.65	210.77	212.71	213.44	212.94	211.5	213.46	211.92	211.8	213.77	212.5	213.83	213.26	212.47	212.17	211.53	212.69	210.94	211.43	212.16	212.46	212.08	213.2	211.88	211.85	211.7	211.72	213.13	211.73
206.85	207.62	208.53	208.58	207.82	207.4	206.39	207.82	207.06	207.03	207.79	208.08	207.17	208.17	206.93	207.24	208.17	207.76	208.78	208.76	207.85	207.06	207.57	208.37	207.38	207.11	206.71	208.11	208.3	206.89	208.21	208.81	206.92	207.44	207.05	208.42	207.71	207.15	207.07	207.24	208.51	207.65	207	206.76	206.81	207.33	206.83	207.33	206.36	206.39
213.24	213.03	212.98	212.22	213.46	213.16	212.35	211.75	212.82	214.41	213.02	212.45	213.35	213.21	213.75	213.02	214.43	212.99	213.88	212.48	213.47	213.21	212.66	213.57	212.71	213.98	212.47	213.77	212	213.06	212.55	213.98	212.76	212.9	212.35	212.34	212.42	213.83	212.47	212.88	213.74	213.13	213.34	212.16	213.56	213.08	213.24	213.63	213.59	213
208.42	209.16	208.04	209.12	208.9	208.91	208.75	208.18	208.4	208.03	209.49	208.3	208.08	208.6	208.22	208.89	207.86	208.6	208.9	208.94	207.57	208.05	208.93	209.44	207.54	209.96	208.9	208.57	209.64	208.54	209.39	209.86	208.75	208.18	208.54	208.56	207.63	208.56	208.48	207.49	206.13	207.5	207.82	208.46	208.77	208.46	208.83	208.03	209.41	208.97
216.96	217.28	218.38	217.05	218.25	218	216.59	217.07	218.36	218.78	217.11	217.29	218.22	218.5	217.15	217.99	216.27	217.93	217.89	217.51	218.2	217.69	216.72	217.88	217.72	219.33	217.03	217.85	217.83	216.53	217.89	218.18	218.91	217.78	216.66	217.31	217.67	218.09	218.73	217.69	218.81	217.73	218.37	217.58	218.68	217.73	217.91	217.62	218.11	217.96
209.52	209.58	207.57	210.06	208.55	208.86	209.29	208.98	209.38	208.58	210.97	209.06	210.31	210.12	208.84	210.92	209.92	209.16	209.35	209.01	209.57	209.13	209.41	208.28	208.93	209.62	209.48	210.52	208.6	209.56	209.04	209.43	210.43	210.34	210.23	208.33	209.59	208.32	210.03	209.02	209.7	209.09	208.59	209.92	209.95	208.96	209.89	209.66	209.25	209.35
213.11	214.46	213.87	212.58	213.01	212.8	212.85	212.43	212.89	212.17	213.12	212.84	213.08	213.03	213.64	214.38	212.88	213.99	213.23	212.79	212.8	213.94	212.18	212.12	212.69	213.04	213.19	212.66	213.07	212.98	213.45	212.06	212.57	212.32	211.98	212.07	213.84	212.31	213.12	212.87	211.81	211.17	212.99	212.81	214.3	212.77	212.99	212.93	213.33	212.41
207.24	208.48	207.48	207.64	207.48	208.08	208.11	207.99	208.32	207.38	207.45	207.88	207.15	207.77	206.97	207.92	206.83	207.4	208.22	207.6	208.71	207.62	207.47	207.19	207.17	208.32	206.68	207.58	209.27	207.69	207.96	208.15	207.61	208.56	207.67	207.52	207.31	207.31	208.31	208.01	207.8	207.9	208.43	206.5	207.8	207.51	208.04	207.49	207.17	207.82
207.21	207.85	207.25	206.95	207.33	208.6	207.78	206.68	209.45	208.11	208.67	208.28	208.44	206.99	207.11	208.43	209.85	206.37	207.53	207.2	207.4	208.36	207.96	207.69	207.87	207.03	208.02	208.11	207.92	207.38	207.4	207.99	206.47	207.43	208.51	206.55	207.55	208.7	207.18	207.59	207.85	207.67	207.52	207.93	208.45	206.72	207.87	207.54	207.4	209.26
203.17	201.95	203.62	202.39	202.3	201.96	203.4	202.42	202.57	202.5	202.36	201.34	202.08	201.91	202.51	201.51	202.75	202.05	202.29	202.45	202.43	203.31	202.52	202.27	202.26	202.42	202.91	203.04	202.04	201.7	201.83	203.2	203.3	202.12	202.42	202.23	202.92	201.91	202.57	202.1	202.67	202.78	202.03	202.43	202.49	202.32	203.2	202.8	202.03	201.78
211.73	211.14	212.67	212.36	212.32	212.25	212.03	212.38	211.61	212.66	212.09	210.9	211.04	211.45	212.25	211.75	211.59	211.91	212.96	211.03	212.64	210.91	212.68	211.77	211.47	212.65	211.32	211.75	211.03	210.79	211.35	211.11	210.99	212.65	212.36	211.91	212.11	211.25	212.48	212.69	212.73	211.18	211.43	211.63	211.35	212.07	212.5	212.41	211.19	211.01
208.88	207.53	207.75	208.38	207.19	208.13	208.28	208.08	207.61	208.74	206.89	208.66	208.34	208.25	208.31	209.61	207.16	208.26	208.13	208.26	207.71	207.58	207.65	207.91	208.73	209.01	208.09	209.13	208.4	208.13	208.41	207.92	207.37	208.35	208.34	207.14	207.16	208.57	207.74	208.97	208.83	208.36	208.02	208.23	209.11	208.92	208.68	208.03	207.21	209.68
200.22	199.79	198.84	200.03	199.32	199.58	200.01	199.35	199.7	199.76	200.71	199.83	198.65	199.85	199.95	200.08	199.86	199.45	199.36	200.12	199.01	199.92	199.19	198.8	199.29	198.32	199.8	199.25	199.69	199.78	200.33	199.95	199.17	199.61	199.23	200.28	198.88	201.36	200.21	199.56	199.37	198.23	199.82	199.87	199.82	200.31	200.41	199.83	198.82	199.97
209.41	208.55	208.03	206.86	207.71	209.53	208.81	209.14	208.75	209.32	208.5	207.88	208.21	208.75	208.8	208.11	209.62	208.85	208.24	207.89	210.07	208.18	208.84	208.64	207.86	209.14	208.52	208.52	208.95	208.4	208.48	207.66	209.4	207.71	207.79	208.47	208.38	207.4	208.48	208.23	208.11	209.1	209.86	208.86	208.79	209.02	208.44	208.14	209.75	209.62
205.54	206.83	204.88	206.27	206.12	205.5	206.84	205.54	207.08	206.77	206.17	205.86	206.48	205.53	205.34	205.47	205.47	205.92	205.84	204.93	204.84	205.02	206.17	206.06	206.11	204.54	205.99	205.5	206.74	204.35	204.92	204.9	204.02	206.11	205.33	205.9	205.46	204.28	206.9	206.48	205.62	206.1	204.91	205.58	205.84	205.75	205.97	205.31	206.46	205.13
208.31	206.38	208.51	207.45	208.18	208.78	207.22	206.45	207.61	208.13	207.35	207.84	207.73	207.04	207	209.24	207.58	207.25	208.23	207.08	207.71	207.68	207.92	207.77	208.32	207.08	207.68	208.35	208.56	208.46	208.19	207.54	207.75	208.1	207.42	208.49	206.93	208.54	207.69	208.5	207.39	206.92	206.97	207.86	208.31	207.29	207.98	206.72	207.22	208.25
199.8	201.46	200.16	200.99	200.77	201.07	200.76	200.54	199.38	200.58	200.43	200.6	200.64	199.87	199.74	200.57	200.5	198.83	199.09	200.32	199.53	200.2	199.67	201.01	200.12	199.93	200.54	201.19	201.5	199.28	200.7	200.89	200.34	199.97	200.52	199.97	199.1	200.95	199.93	202.77	200.88	200.09	200.21	200.26	199.72	200.82	199.63	199.69	201.9	200.42
200.41	201.22	200.46	201.28	201.05	201.26	201.09	201.45	201.35	200.67	201.09	199.65	201.81	200.67	200.62	200.47	201.01	200.91	201.66	201.22	200.73	200.58	200.12	201.13	201.1	201.19	201.31	200.71	201.17	201.24	200.62	200.2	201	201.57	200.71	201.56	200.66	201.61	199.96	201.83	200.74	200.56	202.59	201.41	201.59	202.21	201.94	202.02	201.09	202.06
197.75	197.89	197.85	197.9	197.57	198.12	197.17	197.37	197.12	198.51	197.35	198.45	197.45	198.44	198.32	196.57	196.5	197.76	199.65	198.3	198.62	197.12	198.09	198.13	198.87	198.73	197.03	198.16	199.14	197.99	197.36	197.58	197.4	197.68	197.81	198.29	197.87	198.31	198.33	197.03	198.31	197.21	197.74	198.22	196.77	198.59	199.44	199.43	197.5	198.87
208.56	209.66	208.89	207.91	209.02	209.01	209.08	209.02	208.5	207.78	208.52	207.67	210.22	208.72	208.81	209.51	208.12	208.55	208.3	208.72	209.15	207.94	208.99	206.44	208.4	209.1	208.77	208.64	208.57	207.37	208.13	209.58	209.22	208.91	208.8	209.5	208.16	209.18	208.61	208.17	209.02	209.03	208.77	208.15	209.1	207.6	208.9	208.82	209.19	207.87
204.34	203.05	203.45	203.62	204.36	204.03	204.4	204.6	204.76	205.37	204.25	202.89	203.62	203.4	204.52	203.42	204.28	204.41	202.38	204.19	203.68	204.9	202.91	203.84	203.97	203.93	204.09	205.21	204.31	204.59	203.66	203.98	203.72	204.51	204.17	202.69	203.58	203.76	203.79	204.06	204.98	203.95	204.27	204.72	205.27	203.2	204	205.1	203.39	203.28
208.31	207.23	208.01	206.83	207.31	207.62	207.28	207.2	206.65	206.8	208.41	207.06	208.08	207.56	208.33	207.66	206.94	208.98	208.64	207.65	206.33	206.87	206.73	207.12	207.91	206.81	207.33	207.41	206.47	207.84	207.28	207.36	207.13	207.17	208.86	206.21	207.63	207.4	208.59	207	206.84	207.97	207.61	207.36	208.64	207.51	207.71	208.62	207.9	207.37
218.2	218.63	218.18	216.87	218.72	219.01	218.13	217.62	217.97	217.99	217.73	218.57	218.56	218.53	218.63	218.72	216.16	218.26	217.22	217.77	218.05	218.22	218.78	217.83	218.02	218.74	217.83	216.48	219.19	217.55	217.09	219.13	217.17	217.66	218.19	217.52	217.45	218.37	217.5	218.39	219.01	218.64	216.17	217.58	218.04	217.73	218.15	217.43	218.67	218.96
194.93	195.67	195.26	194.42	195.32	195.7	195.5	195.17	194.4	195.49	195.55	194.66	196.46	195.68	196.12	195.17	194.68	196.53	195.45	195.31	195.14	195.16	195.93	194.43	194.78	194.89	195.99	195.17	194.64	195.4	195.03	194.63	195.53	194.99	195.03	195.33	193.91	195.92	194.64	195.55	195.68	195.26	194.08	194.89	195.06	194.69	194.32	195.53	195.92	194.96
199.24	200.72	200.75	198.87	200.16	198.89	198.72	199.21	198.85	199.12	200.18	200.26	199.95	200	199.43	199.67	199.74	199.76	199.05	199.26	200.25	200.78	199.29	199.15	199.26	200.03	198.62	199.99	200.43	200.63	199.13	199.75	199.21	199.5	199.73	199.32	198.53	199.44	200.46	199.72	199.54	197.53	199.92	199.48	198.07	199.26	199.62	200.57	199.7	198.3
206.11	206.3	206.79	206.74	205.85	205.93	206.6	206.42	206.67	205.42	206.59	207.98	206.47	206.5	205.99	206.29	206.76	207.11	205.76	206.46	205.75	206.04	206.89	206.67	207.7	205.98	206.49	205.53	206.88	205.36	206.51	206.81	206.52	204.95	206.83	205.59	206.45	206.94	207.35	206.31	206.71	206.9	206.23	204.97	205.25	205.64	206.36	206.45	205.54	206.73
202.74	203.35	202.19	202.98	202.16	202.62	202.5	203.86	202.4	203.43	202.1	201.67	201.49	202.09	201.89	201.06	202.13	201.59	201.56	203.1	202.33	201.05	202.31	202.06	202.87	203.09	202.19	201.45	203.99	202.73	202.2	202.41	202.58	202.61	203.25	202.09	202.6	202.2	203.44	203	203.62	203.04	203.23	203.62	202.29	201.93	202.27	203.41	202.88	203.52
218.43	218.68	218.14	217.87	217.49	218.04	216.49	218.65	218.72	217.83	217.77	217.26	216.3	217.95	218.14	217.23	218.38	215.92	217.6	217.89	217.34	217.87	217.46	218.09	217.41	218.3	217.66	217.68	218.83	218.5	218.51	218.91	217.89	217.63	217.68	217.67	217.3	217.51	217.26	217.26	218.14	218.49	218.14	218.32	218.11	218.03	217.64	219.41	218.01	218.47
208.66	208.55	208.48	209.01	207.62	208.93	208.04	208.39	208.34	208.3	208.47	208.62	208	209.43	208.69	208.62	208.84	208.7	207.9	208.16	208.83	208.92	209.4	208.91	209.02	208.65	208.45	207.72	207.66	208.75	208.29	207.29	209.67	208.69	208.54	207.71	208.69	208.33	209.46	208.76	209.21	208.47	208.21	208.66	209.43	208.92	208.66	208.49	207.8	208.46
204.27	202.95	203.45	204.69	203.3	203.71	202.36	203.51	202.9	203.41	203.73	201.66	203.38	203.42	203.87	201.84	203.72	203.04	203.37	203.35	203.92	203.13	202.89	203.57	203.66	202.83	202.09	202.45	202.07	204.42	202.89	202.42	203.62	203.75	203.11	202.94	203.32	203.06	202.95	203.17	203.26	203	203.47	203.2	203.38	202.15	202.24	203.68	201.6	202.78
207.93	208.11	208.03	207.88	207.94	208.07	207.23	207.75	209.23	207.52	208.04	207.28	207.09	207.39	208.63	206.88	207.53	208.12	208.57	208.76	207.52	208	207.45	207.51	207.73	207.6	207.12	206.96	208.87	207.85	208.55	209.09	207.59	207.78	207.67	207.84	207.08	206.57	207.15	208	208.22	207.19	208.7	207.46	207.7	208.87	208.38	207.43	206.99	206.92
211.71	211.6	211.02	211.65	212.1	212.11	212.44	210.69	212.62	211.34	212.95	211.3	212.27	211.05	211.95	210.68	212.07	212.37	211.53	212.12	212.04	210.88	211.01	211.44	211.99	211.91	210.7	211.37	211.32	210.74	209.66	211.68	211.79	210.92	210.6	211.75	209.85	211.81	211.18	211.73	212.09	211.89	211.23	211.02	212.32	212.01	212.06	211.55	212.85	212.55
216.96	217.04	216.82	216.8	216.95	217.6	218.07	216.96	217.27	217.7	216.43	217.53	215.04	216.89	217.81	216.09	216.91	216.43	216.89	216.01	215.65	216.85	216.82	217.44	217.27	218.7	218.71	217.01	217.02	217.87	216.83	217.55	217.36	216.78	216.29	215.44	217.36	216.92	216.03	216.67	216.83	217.32	216.42	216.61	216.96	216.01	216.51	216.15	218.07	216.83
217.97	217.88	217.35	217.54	218.04	217.97	217.65	217.18	216.18	217.3	215.97	216.58	217.59	217.86	217.97	217.42	216.69	217.68	217.37	217.63	217.83	216.75	216.87	217.43	217.59	216.93	218.05	218.28	217.1	215.79	216.95	217.27	217.1	217.25	217.23	217.26	217.33	217.53	216.33	216.79	216.66	217.06	217.82	216.96	217.12	216.91	216.9	217.5	216.47	216.21
211.46	210.95	212.48	212.25	211.39	209.98	211.17	211.14	210.77	210.92	212.03	211.72	212.04	211.61	211.34	211.16	211.47	212.13	211.52	212.09	211.89	212.15	211.57	211.55	211.51	210.86	211.7	211.27	212.14	211.28	212.78	210.99	212.34	211.56	211.78	211.26	212.96	211.3	211.7	211.48	211.15	212.75	212.01	210.44	212.64	212.16	211.7	212.41	210.54	211.9
203.5	203.18	202.39	201.97	202.54	203.29	202.01	201.57	202.6	201.51	203.71	202.63	201.96	203.4	203.14	202.51	201.15	203.12	203.51	201.9	202.5	202.94	202.72	202.55	202.22	202.15	201.84	202.87	202.67	202.77	202.9	203.32	203.27	202.07	203.37	203.3	203.46	203.57	202.46	201.89	201.23	202.55	201.97	202.41	202.94	202.57	202.48	203.49	203.74	203.02
202.26	202.84	202.35	202.13	202.39	202.19	201.5	202.14	201.85	201.35	201.49	202.46	201.96	201.91	202.75	202.18	202	201.18	201.73	202.98	202.78	202.68	201.75	202.81	202.06	202.85	202.81	202.87	202.31	202.99	202.62	202.34	201.67	202.63	202.45	202.65	202	203.52	202.51	202.63	202.39	202.21	203.54	201.68	202.5	203.75	203.46	202.5	202.2	201.45
199.09	199.72	198.89	199.07	199.19	199.05	200.42	200.49	198.78	198.61	200.07	199.93	199.79	199.43	199.13	200.16	199.81	198.58	199.53	200.51	199.74	199.73	200.63	199.2	199.71	200.23	200.45	199.63	199.36	199.95	200.24	199.53	200.29	199.65	199.29	199.35	199.49	199.49	198.47	199.86	198.88	199.18	200.04	199.85	198.48	199.37	200.42	199.3	200.63	198.92
214.57	213.69	213.77	214.22	212.97	212.74	214.72	214.67	213.31	214.87	212.43	213.55	214.05	213.66	213.07	213.45	213.98	213.33	213.3	213.82	213.46	213.62	214.6	212.22	213.03	213.7	213.63	214.44	213.68	213.95	212.99	214.12	215.07	213.35	213.74	214.43	212.75	213.34	213.38	213.45	213.58	213.46	213.44	214.47	213.39	213.01	213.33	215.04	213.86	213.5
206.43	205.69	207.23	206.31	206.66	206.48	205.75	206.48	206.12	204.98	205.61	206.74	206.87	205.73	206.46	206.48	205.54	207.88	205.89	206.56	207.59	206.41	206.06	207.21	206.81	205.57	206.02	206.57	206.07	206.64	205.97	207.16	205.74	206.59	207.01	207.26	205.73	206.78	206.52	206.83	205.97	206.93	207.88	206.6	206.25	206.89	206.58	205.54	206.56	205.53
209.4	209.78	208.71	209.23	209.4	208.32	208.12	209.42	209.31	209.34	209.04	209.43	208.47	208.28	208.61	208.58	208.47	209.1	208.93	208.38	209.5	208.86	208.49	208.75	208.41	208.98	208.72	208.58	209.23	208.03	209.68	208.89	208.16	208.42	207.29	209.31	208.72	209.03	208.68	209.59	209.2	209.64	209.18	208.28	207.96	208.6	209.95	208.51	209.05	207.82
205.15	204.59	204.71	204.94	205.51	203.96	205.51	203.57	204.27	205.12	204.52	204.47	205.42	204.47	204.91	203.83	204.39	204.16	205.59	205.44	205.59	204.73	205.31	205.2	205.62	205.1	205.9	203.49	205.01	205.19	204.01	204.56	204.09	204.99	205.25	204.99	205.16	204.91	204.76	205.13	206.02	204.52	204.47	205.32	203.75	204.18	204.61	204.39	204.54	205.19
208.99	207.53	208.02	208.6	207.81	207.75	208.5	208.37	208.18	207.76	209.93	208.99	208.55	209.11	208.26	209.11	209.18	208.57	207.94	207.95	207.9	207.43	209.09	209.1	208.48	208.55	208.88	208.42	207.32	209.17	208.24	209	207.8	209.16	208.63	209.16	208.73	208.42	207.21	208.59	208.24	208.72	207.99	207.86	208.39	208.65	207.3	208.9	208.61	209.19
206.79	207.87	207.5	208.13	208.4	207.27	206.68	207.28	208.03	208.22	206.34	208.49	206.89	207.54	207.62	207.48	207.66	207.58	207.93	207.71	207.83	207.33	207.34	208.1	207.87	207.45	207.48	207.57	207.85	208.65	206.76	207.05	207.35	208.46	206.86	208.05	207.42	208.4	206.96	207.11	208.55	207.47	207.67	209.21	208.27	208.61	208.37	208.41	207.69	207.84
208.3	207.3	206.49	208.51	207.98	207.68	207.49	208.68	207.52	206.83	207.93	208.85	206.92	207.12	208.72	208.85	208.08	206.88	208.25	208.5	207.9	207.34	207.59	206.37	207.86	207.14	208.43	206.31	207.53	207.62	207.33	208.65	206.94	207.26	206.75	208.18	207.99	207.6	207.58	207.78	207.51	206.82	206.85	208.01	206.76	207.5	205.94	207.54	207.58	208.24
199.56	200.4	199.09	199.68	198.77	199.7	200.6	200.17	199.87	199.82	199.79	200.12	199.33	198.6	198.89	199.1	200.05	199.67	199.04	197.99	199.44	199.51	198.36	198.51	200.05	198.7	199.19	198.61	200.26	199.86	200.58	198.37	200.02	198.77	199.5	199.7	198.13	199.51	199.09	199.04	199.76	199.62	199.62	200.22	199.13	199.4	200.27	199.94	199.25	198.67
203.09	203.33	204.62	203.67	204.62	204.26	203.92	205.44	204.21	205.33	204.52	204.39	204.49	204.76	203.48	204.58	205.3	205.43	204.64	204.22	203.48	203.87	205.47	204.17	205.6	204.61	204.21	204.1	204.06	204.32	204.23	205.17	204.67	205.65	204.01	205.4	203.87	204.98	203.41	205.19	204.69	203.89	206.11	204.1	204.71	205.3	205.53	203.68	204.5	205.32
208.14	208.09	208.1	207.94	208.98	207.98	207.76	207.91	207.06	208.49	207.31	207.83	209.15	208.73	208.37	207.78	208.01	208.18	209.1	207.87	207.37	208.52	209.11	208.47	206.96	209.3	208.67	208.86	209.21	208.84	208.18	208.1	207.75	208.9	208.84	208.09	208.8	209.63	208.38	209.42	208.92	209.99	208.41	208.26	208.82	208.94	208.68	208.56	208.34	209.32
198.98	199.57	199.95	200.19	198.53	198.78	199.04	199.88	199.92	200.06	199.63	198.97	199.51	200.26	200.38	199.2	199.91	199.19	199.69	198.8	200.31	199.44	198.79	198.51	198.27	200.16	198.85	200	198.99	199.45	199.41	199.57	199.61	199.25	199.83	200.06	198.59	200.06	200.32	199.36	199.55	200.21	199.7	200.19	198.9	200.03	199.16	199.99	198.32	199.26
216.96	216.52	218.42	218.99	216.91	215.65	216.11	217.96	216.56	218.28	216.35	217.42	217.31	216.69	216.1	217.63	217.42	217.56	217.34	217.5	216.86	217.85	217.02	217.1	217.56	216.1	218.5	216.65	216.97	217.14	217.44	217.3	216.65	217.39	216.7	216.9	217.69	216.79	217.3	217.34	217.24	216.43	216.61	217.39	217.96	216.91	216.53	216.57	216.87	217.53
218.73	217.73	218.94	217.82	218.51	217.6	217.29	217.09	216.39	218.29	217.23	217.56	217.66	218.2	217.59	217.16	217.14	218.27	217.83	217.87	216.61	217.45	217.73	218.32	218.59	217.55	218.27	217.78	218.27	217.82	217.95	217.71	217.29	218.77	216.84	217.85	218.67	217.59	217.78	217.38	217.23	217.66	218.82	217.49	217.12	217.17	216.98	217.53	217.99	216.98
208.33	208.2	209.32	207.74	208.31	206.56	207.68	207.77	207.66	206.67	207.18	207.77	207.27	208.17	208.8	208.21	207.64	208.53	208.31	208.1	208.32	207.13	207.55	207.81	209.04	207.65	206.67	207.24	208.09	208.3	208.68	207.22	207.91	207.22	209.23	207.99	208.39	207.95	207.2	208.05	207.98	207.85	206.41	207.06	207.28	207.63	208.84	208.49	208.27	208.02
200.7	199.97	200.9	200.89	201.33	201.65	201.67	200.48	200.7	201.73	200.38	200.15	200.85	201.24	201.47	201.36	200.93	201.43	200.5	202.17	201.76	199.62	200.9	201.27	200.93	200.92	200.46	199.65	201.16	201.96	201.12	200.38	201.39	201.81	201.63	202.09	200.84	201.58	200.73	201.12	201.36	201.32	201.48	201.55	200.73	200.66	201.46	201.63	201.41	200.84
208.26	207.86	207.21	207.58	207.75	207.69	207.83	209.15	208.41	207.24	207.55	208.16	207.96	207.36	206.9	207.61	208.42	207.61	208.17	207.96	207.48	208.47	208.75	208.15	207.46	207.85	207.57	207.3	207.21	206.86	208.07	206.78	207.67	207.99	206.72	208.26	208.11	207.43	209.15	207.83	206.54	208.76	206.88	207.64	208.77	208.09	207.88	207.72	209.27	208.21
207.77	208.83	208.44	207.34	206.31	208.12	207.58	207.42	208.3	208.54	207.91	207.4	207.48	207.31	208.25	208.11	208.79	208.05	207.7	206.87	207.48	207.69	207.7	207.75	208.49	209.34	208.39	208.29	207.92	206.76	207.81	206.87	207.61	207.08	206.97	209.16	208.15	207.96	207.19	207.42	207.92	208.73	207.29	207.37	207.98	207.64	208.49	208.25	207.62	207.43
208.32	208.35	208.75	209.44	208.92	209.44	209.37	208.89	208.34	209.09	209.75	209.26	209.31	209.44	208.97	208.93	208.49	210.12	209.74	208.64	209.38	209.24	209.21	211.27	209.59	208.11	209.82	209.02	209.72	210.33	209.19	209.7	209.45	209.15	209.22	209.53	209.26	209.8	209.21	210.81	208.85	208.56	209.15	209.06	209.72	209.31	209.19	209.74	208.5	209.11
206.62	206.62	206.3	206.87	207.06	206.57	206.26	206.38	207.87	206.3	206.99	206.8	206.52	205.66	207.21	207.21	206.4	206.04	206.51	205.97	206.59	205.49	206.17	205.11	207.2	206.76	206.27	206.27	207.48	206.46	205.59	206.75	206.79	207.2	206.25	205.98	206.49	206.87	206.51	206.63	205.7	205.98	206.65	206.22	207.08	206.94	206.06	206.53	206.3	205.63
213.74	213.79	213.04	213.73	213.92	214.1	213.97	213.13	213.55	213.31	213.45	214.62	213.52	214.3	213.82	214.03	213.01	214.32	213.24	213.81	213.73	213.1	213.73	214.06	213.59	213.72	214.09	215.42	212.9	213.91	213.44	214.06	214.79	214.47	214.43	213.83	213.43	213.55	213.58	213.5	213.6	214.05	213.92	214.43	213.5	214.26	214.07	213.58	213.99	214.92
215.44	217.42	216.16	216.41	217.75	217.02	215.93	216.71	218.08	215.82	217.41	217.45	216.61	217.02	217.86	217.12	216.52	217.03	217.77	216.35	217.9	217.03	216.03	216.94	216.96	215.92	216.62	217.69	216.71	216.75	217.97	216.77	216.82	216.36	217.61	217.24	216.63	217.05	217.67	216.97	217.35	217.13	217.57	216.36	217.51	217.92	216.93	217.86	216.12	217.37
206.25	207.08	207.11	205.28	205.58	206.21	206.38	206.45	206.02	205.17	207.3	205.67	206	205.44	207.26	206.67	205.47	206.55	206.53	205.07	206.26	206.54	207.47	206.18	206.17	205.71	206.28	207.51	207.38	206.08	206.26	206.04	206.81	206.6	206.12	205.65	205.57	207.33	206.64	205.92	206.92	206.97	206.02	205.25	206.72	205.98	206.79	205.13	206.53	208.1
213.12	212.93	212.8	212.3	213.63	213.39	212.54	213.95	212.95	213.41	213.41	213.17	213.07	211.8	212	213.21	212.22	212.64	212.64	212.89	212.92	212.71	212.86	212.38	214.01	213.37	213.98	213.14	212.42	212.96	213.29	213.7	211.97	212.83	212.41	214.39	212.01	212.56	213.79	213.04	213.56	213.97	212.55	211.78	212.92	213.11	212.21	213.28	213.34	213
206.95	208.97	206.6	207.19	208.67	208.01	208.48	206.58	208.22	210.12	208.34	208.76	209.29	207.96	208.14	207.14	207.85	207.1	208.01	207.74	208.04	208.63	208.39	207.94	208.17	207.38	207.42	208.58	208.53	207.18	208.57	207.12	207.77	208.22	208.73	207.48	207.64	207.47	208.57	208.29	207.62	207.99	207.41	207.99	207.18	207.17	207.94	208.6	206.64	207.53
216.68	216.56	216.77	218.18	217.69	216.73	217.4	216.13	217.41	216.98	216.16	216.84	217.44	216.16	217.92	217.14	216.79	217.94	218.1	216.81	217.01	216.53	218.18	216.91	216.3	217.47	216.49	216.51	216.29	217.27	217.84	216.9	218.05	216.55	217.24	217.51	216.2	217.39	217.87	218.23	216.84	217.2	217.47	217.15	217.32	216.79	216.62	218.21	217.86	217.01
212.97	214.24	212.93	213.81	215.06	213.59	214.03	214.75	212.67	213.13	213.21	213.84	213.49	214.55	213.22	214.03	214.67	213.24	213.82	213.36	214.22	213.07	214.28	213.66	214.12	214.71	213.63	213.68	214.2	214.12	213.65	213.03	215.21	214.04	213.5	213.51	214.06	213.48	214	214.19	214.09	212.78	213.47	212.74	214.01	214.16	213.34	214.39	214	213.72
199.54	199.73	198.62	199.96	199.58	199.7	199.05	198.12	199.3	199.41	199.26	199.37	199.05	199.83	198.57	199.72	199.5	199.48	199.69	199.96	198.6	198.96	199.47	199.78	199.52	200.37	199.45	199.93	198.73	198.38	198.87	200.89	198.62	199.43	199.71	199.99	199.88	199.19	199.49	199.6	198.66	199.06	198.82	198.62	200.38	199.64	201.17	198.95	198.1	199.5
202.23	203.31	202.1	202.51	203.01	202.35	202.16	203.25	202.8	202.42	202	202.14	203.17	202.11	202.77	202.76	201.46	201.67	202.92	202.47	201.62	202.07	202.74	201.71	201.53	202.97	202.5	202.3	201.7	202.61	201.95	202.86	202.58	203.25	201.78	202.83	202.7	202	201.98	201.43	203.47	203.4	201	201.77	203.93	202	202.5	202.45	202.32	202.46
199.78	198.64	199.26	200.28	200.45	200	199.22	200.04	199.25	199.74	199.34	199.37	200.15	200.19	198.85	199.57	199.51	200.61	199.61	199.88	198.52	199.59	198.93	199.53	200.45	199.52	199.32	199.74	199.82	199.71	199.06	199.75	199.06	198.76	199.37	198.91	200.52	199.86	199.52	199.39	200.54	200.67	199.4	200.63	198.7	198.44	199.57	199.19	201.02	200.12
208.02	207.91	207.47	208.46	206.34	208.73	207.92	208.11	207.36	208.28	208.69	208.24	207.02	209.43	208.64	208.69	207.34	207.61	208.84	207.77	207.09	206.96	208.79	207.81	207.72	207.13	208.88	209.22	209.65	208.53	207.25	207.67	208.09	206.95	208.16	208.04	208.51	208.09	208.11	207.07	208.16	208.48	208.07	209.19	208.27	208.15	207.97	208.26	208.02	208.49
204.21	205.3	204.87	204.55	204.45	204.54	205.31	204.49	204.15	204.8	205.53	203.63	204.37	205.18	204.96	205.5	204.55	204.49	204.51	205.33	203.97	204.82	204.31	204.48	204	205.4	204.4	204.34	205.93	205.03	204.65	205.1	204.48	203.49	204.83	203.97	203.3	203.92	203.53	204.04	204.52	204.57	205.18	203.5	205.36	205.15	204.16	205	206.08	204.48
203.78	204.25	204.16	204.13	203.43	203.36	203.91	203.28	202.75	203.67	203.74	203.95	203.38	204.15	203.25	203.9	203.54	202.96	204.18	203.94	204.07	203.27	204.14	203.56	203.07	203.57	204.05	203.85	203.09	203.47	203.07	204.58	203.22	201.58	203.42	203.57	203.9	203.54	204	203.92	202.42	203.98	202.6	201.99	201.85	203.63	204.46	203.76	203.78	202.43
194.89	194.67	194.47	194.83	194.35	194.11	193.88	193.96	194.7	194.44	193.64	194.43	194.06	194.09	194.04	195.06	194.5	194.8	195.26	194.24	193.88	193.86	194.16	193.01	194.21	194.68	194.81	194.33	193.37	194.78	194.39	194.61	193.82	192.73	194	193.36	194.5	193.74	195.23	195.27	193.53	192.93	195.21	194.58	194.71	193.56	194.21	193.63	194.62	193.3
203.33	202.54	203.17	202.71	203.49	202.96	202.82	202.08	203.8	202.09	203.28	202.84	203.41	203.77	202.71	203.06	203.29	203.43	203.12	202.86	203.22	202.8	202.14	202.72	202.48	202.92	202.81	203.27	203.13	203.25	203.82	204.35	203.02	203.66	203.9	203.56	202.89	201.92	204.89	203.67	203.46	203.24	203.1	203.4	203.02	203.27	203.36	202.4	204.04	203.01
202.33	203.21	203.91	202.32	203.36	202.91	203.53	201.84	201.93	203.92	203.29	202.26	203.82	202.71	203.82	203.12	203.08	202.18	202.4	203.73	203.41	202.74	202.39	203.94	202.42	203.56	203.23	204.16	203.38	203.02	201.97	203.81	202.98	202.67	202.53	203.48	204.04	203.58	203.81	202.85	202.74	202.6	203.06	202.06	203.4	203.28	202.53	202.4	203.15	203.08
204.87	204.84	204.09	204.99	204.71	204.73	204.73	204.26	204.94	205.43	205.26	204.56	204.54	204.49	205.54	204.43	204.38	205.01	203.61	204.93	205.41	204.36	204.58	205	203.9	205.13	204.42	205.11	204.69	205.29	204.64	204.57	204.81	205.82	204.51	204.17	205.04	203.59	204.62	204.62	204.41	204.01	205.45	205.43	203.77	204.39	204.87	203.6	206.12	204.35
202.12	202.08	202.15	202.24	201.86	202.98	202.56	202.51	203.42	202.81	202.83	202.9	202.94	202.15	202.22	202.75	201.91	202.16	202.82	201.95	202.51	201.83	203.09	202.47	202.5	202	202.19	202.28	202.58	202.12	202.44	202.74	202.92	203.01	202.68	201.33	203.1	203.67	203.72	202.76	201.98	202.9	202.69	202.17	201.93	202.56	203.29	201.76	201.84	202.68
217.48	217.32	217.74	216.66	216.88	216.81	215.89	216.81	217.1	217.48	216.01	216.9	216.19	216.72	216.39	216.95	217.19	217.72	217.29	216.02	217.56	217.12	217.16	216.99	217.88	218.01	216.62	217.54	217.72	217.69	216.68	216.47	216.06	217.29	216.51	215.67	216.56	217.32	216.95	216.11	216.42	216.97	217.36	216.66	215.83	217.37	216.25	217.55	217.15	217.02
217.2	217.9	217.23	217.55	219.03	218.05	219.07	217.98	217.03	217.16	217.33	217.91	217.52	218.18	218.28	217.53	218.43	218.46	217.36	218.97	217.87	218.8	217.33	218.6	218.83	217.64	218.99	218.52	218.01	217.62	218.04	217.42	216.95	217.51	217.92	218.52	217.49	217.68	217.5	217.03	216.33	217.76	217.79	218.35	217.69	216.99	216.32	218.48	217.12	217.77
203.31	201.85	202.31	202.61	203.62	201.32	202.94	203.43	202.41	202.28	202.1	203.08	201.54	202.2	202.21	203.11	203.42	203.2	202.6	202.98	202.31	203.35	202.63	203.11	202.72	202.88	202.78	202.01	204.54	202.47	202.86	202.78	202.13	201.97	201.15	203.06	202.25	201.72	202	201.98	202.45	203.44	202.84	202.18	203.09	203.33	202.17	201.82	201.34	202.67
206.33	206.35	207.17	206.6	207.36	206.98	207.19	207.29	205.97	205.88	206.28	206.57	206.19	207.19	206.21	205.98	205.99	207.03	206.14	206.88	206.17	206.86	204.94	206.33	205.78	206.91	205.66	206.52	205.86	205.73	206.61	207.41	206.73	206.4	206.52	205.71	207.29	207.17	206.91	206.86	206.78	206.23	207.31	206.54	205.99	206.06	207.16	206.3	205.83	206.45
202.14	201.1	200.47	201.15	201.22	200.79	201.8	202.12	200.92	201.15	201.23	201.66	201.4	200.71	201.74	201.29	201.91	200.38	201.33	201.12	201.86	200.7	200.98	200.84	201.38	201.37	200.45	200.81	201.38	201.46	201.27	201.66	201.26	201.22	201.55	201.4	201.83	199.73	202.9	200.85	200.02	201.28	201.08	201.62	200.46	202.03	201.07	201.01	200.51	201.3
212.94	210.66	211.76	211.13	211.14	211.75	211.53	212.1	212.08	211.04	212.05	211.08	212.17	211.06	211.27	211.28	212.54	212.19	210.59	211.58	211.57	211.22	211.32	211.53	211.51	211.62	212.51	211.55	211.44	210.69	212.96	210.53	213.08	211.55	212.06	212.04	210.75	211.69	211.08	212.23	211.18	212.19	211.22	211.15	211.77	211.72	212.11	211.77	212.19	211.76
205.99	205.89	205.37	205	206.22	206	205.47	206.07	203.81	205.65	206.42	205.91	205.74	206.12	205.82	206.08	205.15	206.04	206.88	205.32	206.12	206.57	205.5	206.28	205.66	206.66	204.7	206.23	205.23	206.75	204.25	204.94	205.72	205.61	205.43	205.34	206.13	204.9	205.97	205.74	205.78	205.62	205	205.24	204.98	206.75	206.04	206.04	206.77	204.83
202.4	202.8	202.63	202.71	201.9	203	202.19	201.25	203.07	202.94	202.67	201.82	200.62	203.27	202.23	202.22	202.6	202.47	204.15	203.52	203.73	202.39	203.13	202.45	201.96	202.79	202.42	202.36	201.22	202.53	201.98	202.95	202.54	202.87	202.8	203.61	202.5	203.14	203.45	203.22	202.26	202.94	202.99	203.13	201.9	201.36	202.33	202.49	202.61	203.1
207.01	209.12	207.72	207.51	206.39	207.56	208.94	207.7	208.31	208.1	208.91	207.08	207.41	207.39	207.31	208.39	207.27	206.55	208.12	208.12	207.71	207.94	208.71	206.98	208.16	208.38	208.57	208.1	209.65	208.07	208.94	206.83	208.4	207.64	207.89	207.92	207.94	207.21	206.97	206.23	207.5	207.71	207.24	207.5	207.77	210.13	207.98	207.58	208.49	207.62
199.16	199.59	199.79	199.2	199.63	200.05	199.88	198.53	199.1	198.99	199.77	198.94	198.58	200.53	198.75	200.09	200.14	200.16	199.13	200.41	199.08	200.56	199.56	198.7	200.94	199.66	199.43	199.08	199.2	199.52	198	199.81	199.39	200.53	198.68	199.38	200.11	198.7	199.22	198.77	199.71	199.58	199.89	198.49	200.04	199.17	198.28	199.23	198.88	199.47
208.83	208.43	209.68	208.8	208.81	208.74	208.98	207.5	208.04	209.34	208.36	210	208.51	209.23	209.49	208.74	208.17	210.05	208.11	209.29	209	208.59	208.33	208.72	208.53	207.71	209.14	209.28	208.5	208.52	209.32	207.44	208.03	208.43	207.94	207.92	209.03	208.97	208.86	207.8	209.55	206.81	208.07	208.98	208.47	208.68	209.28	207.82	208.75	208.25
213.59	212.29	213.18	213.09	213.11	214.76	212.33	214.2	212.87	213.43	212.4	211.65	213.6	213.16	214.28	213.78	212.19	213.63	213.47	213.04	213.63	211.9	213.05	213.09	213.27	213.63	213.27	213.19	213.09	212.18	213.57	212.83	212.99	213.11	213.68	212.28	214.1	212.61	212.86	212.8	212.69	212.39	211.94	212.57	213.26	212.41	213.56	213.37	213.85	212.92
204.53	205.5	206.02	204.54	205.84	204.27	205.53	205.07	205.24	204.63	204.89	204.99	204.61	204.98	204.75	204.3	205.62	204.93	203.73	205.37	204.77	205.41	203.92	204.85	204.55	204.76	204.66	204.3	204.8	204.43	204.79	204.3	204.53	204.72	205.73	204.55	205	204.08	205.27	204.5	205.44	204.95	203.69	204.84	204.06	204.87	204.08	205.1	205.04	204.48
208.85	208.89	209.85	207.5	208.11	208.13	208.89	208.84	208.49	209.18	208.32	209.16	207.88	208.4	208.43	208.79	209.32	208.01	208.48	209.43	208.88	208.21	208.65	208.5	208.39	208.27	208.51	209.3	207.96	208.74	208.57	208.6	208.69	207.54	208.57	209.24	209.14	208.42	208.23	209.24	210.6	208.13	208.21	208.29	208.99	209.21	207.88	209.1	207.49	208.98
199.62	200.29	200.11	200.22	201.09	200.17	201.06	200.29	200.36	200.7	199.71	200.35	199.24	199.92	199.94	199.96	200.92	199.86	199.84	199.79	199.81	199.86	201.23	199.93	199.43	199.5	201.01	200.62	200.44	200.5	200.05	200.11	200.09	201.47	200.17	200.3	200.48	199.63	200.43	200.57	200.5	199.8	200.49	199.63	199.82	200.64	199.67	200.23	199.38	199.68
203.5	204.28	204.6	203.93	204.27	204.16	204.03	203.76	204.27	203.09	203.54	203.52	204.44	204.39	203.92	203.57	204.66	203.19	204.12	203.68	202.93	203.13	204.06	203.83	203.19	203.41	203.65	204.05	204.36	203.56	203.76	202.95	203.96	204.51	202.81	202.88	205.07	204.44	204.44	203.8	203.5	203.59	204.03	204.57	203.89	204.5	203.68	203.42	203.42	205.73
213.51	214.85	213.37	212.37	213.22	212.38	212.45	213.89	213.61	213.62	213.47	214.25	212.7	212.66	213.49	212.57	212.71	212.32	213	213.55	213.22	211.89	212.9	213.2	213.5	212.67	213.09	212.56	213.74	212.89	212.95	212.94	212.44	213.27	213.24	212.74	213.61	212.62	214.23	213.44	212.76	212.46	212.65	212.82	212.45	212.86	212.07	212.53	213.51	213.22
212.32	211.14	211.6	211.76	211.3	212.55	212.12	211.18	211.07	212.32	211.15	212.14	211.59	212.11	212.45	211.66	212.68	212.34	211.7	211.75	211.21	210.84	211.87	212.01	211.62	211.57	212.1	212.9	212.18	211.45	211.33	211.99	211.08	212.21	212.51	212.21	211.23	212.02	212.25	211.31	212.09	212.29	212.3	210.42	211.72	211.57	211.32	211.35	210.95	211.95
212.36	212.76	214.56	212.64	212.53	213.08	211.34	212.53	211.62	211.96	212.49	211.84	211.42	211.73	211.75	212.3	212.82	211.84	212.66	212.3	212.63	212.64	212.57	211.52	213.32	212.87	212.42	212.3	211.59	213.24	212.72	212.38	211.64	212.86	212	212.1	211.6	211.65	212.02	212.89	211.93	212.26	211.81	211.43	212.44	211.58	212.64	213.13	213.23	211.86
210.18	211	211.6	211.04	211.33	212.82	211.54	211.76	211.73	212.27	212.61	211.71	212.12	211.86	212.32	211.49	210.94	211.66	211.67	211.45	211.98	211.81	211.41	211.41	212.63	211.86	211.85	210.73	212.06	211.99	212.41	212.44	211.53	211.62	212.89	211.09	210.98	211.6	212.4	211.28	211.46	210.13	211.76	212.47	211.68	210.86	211.45	212.1	210.61	212.63
203.46	202.28	203.93	202.73	203.66	202.24	201.64	201.63	202.89	203.28	202.58	202.41	202.13	201.9	201.88	202.26	203.46	202.04	202.67	202.51	202.1	202.36	201.98	201.34	201.87	203.13	203.28	202.97	201.75	201.87	202.67	202.72	202.23	203.11	202.68	202.47	202.14	201.47	202.71	202.75	202.66	202.58	201.67	202.34	203.2	202.1	202.33	204	202.9	202.29
204.53	203.6	203.93	203.97	203.81	204.23	204.08	203.56	202.82	204.68	204.55	204.26	204.12	203.76	202.77	203.9	203.68	204.52	203.74	203.63	203.78	203.16	204.59	205.09	203.73	204.86	203.79	203.62	203.45	204.04	203.87	203.38	203.87	203.9	203.35	204.44	205.04	204.45	203.88	203.62	203.57	203.95	203.97	204.07	203.64	204.68	203.92	204.3	204.64	203.2
212.09	213.06	213.79	213.25	213.12	213.61	212.82	213.32	212.41	214.04	213.9	213.63	213.16	212.62	214.14	213.95	213.69	213.71	213.15	212.84	212.44	213.06	213.39	212.36	213.68	211.76	212.7	213.92	212.37	213.26	213.62	213.51	213.29	212.87	212.09	212.82	211.37	212.19	212.1	214.06	212.64	212.53	213.46	214.26	213.47	213.02	212.22	213.15	214.12	213.15
197.59	197.46	197.59	197.64	197.58	198.07	198.27	197.58	197.7	199.06	197.6	198.47	198.42	196.83	197.21	197.31	198.02	196.34	197.79	198.51	196.85	198.6	198.01	197.67	198.19	197.81	197.74	198.48	197.48	198.32	197.18	197.55	197.71	197.68	196.24	198.89	197.51	197.94	198.38	197.87	198.35	197.83	197.35	197.57	198.32	197.33	197.74	198.17	197.53	197.94
213.14	211.89	212.24	211.68	212.68	210.91	210.79	213.35	211.38	211.21	210.7	211.74	212.39	210.74	211.14	211.32	212.01	211.89	211.15	211.72	210.96	212.15	212.35	211.47	211.64	211.5	211.7	212.55	212.24	210.62	211.83	210.99	211.24	211.61	211.5	212.2	212.66	210.31	210.74	212.53	210.21	212.4	212.3	212.31	211.99	212.34	211.5	212.79	212.38	212.39
216.79	216.43	215.97	216.53	215.92	217.22	216.83	217.61	216.57	217.82	217.68	217.08	218.01	216.31	217.34	217.1	217.2	216.16	217.06	216.48	218.27	217.88	216.47	217.73	217.21	217.1	216.83	215.8	217.27	217.05	218.09	216.14	216.76	216.83	217.67	216.76	217.68	216.62	217.6	217.34	216.72	216.2	218.05	217.03	217.47	215.81	215.59	216.73	217.41	217.12
202.96	202.71	202.73	203.57	202.35	202.9	203.41	203.6	202.9	202.71	202.84	203.28	203	203.26	202.39	203.43	203.13	203	203	202.04	203.33	202.81	203.85	202.53	203.37	203.1	203.07	202.12	202.85	203.38	203.62	203.53	203.6	202.57	203.23	202.62	202.64	202.83	203.46	202.77	203.24	203.74	203.73	204.04	204.14	202.54	203.15	204.34	203.14	203
205.38	204.72	204.6	204.72	203.75	204.37	204.67	205.96	206.13	204.23	205.84	204.48	205.04	203.74	204.78	205.8	204.13	205.75	204.06	204.61	203.86	205.4	204.65	205.66	203.3	205.31	205.14	204.61	203.8	204.04	204.78	205.37	205.66	205.27	203.84	203.71	204.94	204.79	204.08	204.49	204.79	205.39	204.88	204.51	205.16	205.54	205.68	204.58	205.75	205.26
208.86	208.14	208.51	208.6	208.36	209.14	208.07	209.85	208.4	208.16	209.17	207.61	207.88	208.09	209.77	207.72	207.1	209.95	208.15	207.38	208.89	208.67	207.88	209.48	209.06	209.17	208.01	207.6	208.56	208.88	208.82	208.94	207.62	209.09	208.1	208.89	209.39	206.95	207.79	207.85	208.62	208.17	209.21	208.17	207.72	207.94	207.27	208.14	208.29	208.14
202.93	203.06	204.29	202.61	202.26	203.48	202.89	203.5	204.2	203.9	202.1	202.82	203.08	203.3	202.81	202.65	203.84	203.77	203.36	202.65	202.62	203.1	202.73	202.94	203.66	202.9	202.72	203.09	203.75	202.89	202.78	203.17	202.66	203.41	203.95	203.28	202.48	202.88	202.69	203.25	202.93	202.14	202.74	203.16	202.02	203.03	203.49	203.15	203.57	203.85
207.86	205.97	206.61	205.04	207.42	206.5	206.88	206.29	205.58	206.03	206.4	206.03	205.9	206.89	205.65	207.08	206.21	206.82	205.97	205.81	206.26	206.79	205.4	205.49	207.37	206.72	206.57	206.91	208.61	206.2	206.77	205.4	207.54	206.68	206.86	205.98	206.45	206.78	205.98	207.52	207.4	206.51	206.94	206.47	206.36	205.81	206.4	206.18	207.37	206.12
208.19	209.62	208.83	208.99	208.52	208.5	208.19	209.26	207.44	208.61	208.73	208.71	208.59	208.99	208.46	209.17	209.74	207.37	208.16	208.55	209.15	209.56	208.92	208.09	208.21	208.72	207.81	207.92	209.48	208.93	207.91	208.58	207.25	209.32	208.97	209.07	209.11	209.32	207.63	209.73	208.53	209	209.3	208.74	208.14	209.2	209.81	209.73	208.71	208.19
211.44	212.52	212.82	213.24	212.45	211.85	212.76	213.08	212.54	212.44	211.41	212.72	212.63	212.27	212.06	211.59	212.65	213.22	212.28	212.45	212.17	212.74	212.69	211.57	212.09	213.12	212.16	211.75	213.4	213.78	212.05	212.37	212.88	212.12	212.58	213.39	212.3	212.15	210.87	211.93	212.52	213.07	212.73	212.13	212.99	212.83	212.19	210.79	211.17	212.7
206.16	205.83	206.76	206.64	206.2	207.12	206.76	206.88	206.36	205.95	206.48	206.08	206.61	205.71	206.45	205.91	206.97	206.85	206.37	206.87	205.22	205.61	207.26	206.74	206.87	206.26	206.32	206.53	206.57	206.57	206.55	207.52	205.8	204.73	206.29	205.79	206.3	205.75	207.08	207.06	206.19	206.06	206.65	206.52	207.4	206.74	205.83	206.45	206.04	206.11
216.54	217.26	217.24	217.08	216.23	217.31	216.13	217.6	217.07	217.17	217.45	217.44	216.81	217.21	216.85	217.2	217.15	218.36	216.81	216.65	216.92	216.73	217.11	216.85	216.34	216.17	215.42	217.87	217.65	218.21	218.03	216.87	216.1	216.69	216.5	217.21	217.13	216.94	216.05	216.08	217.49	216.49	217.3	216.44	216.27	217.36	216.87	216.93	216.1	217.66
206.05	206.01	207.82	206.79	207.27	207.6	206.58	206.76	205.97	206.37	206.94	206.75	206.71	205.89	206.77	206.87	205.85	206.18	207.46	206.16	207.33	206.1	206.73	207.86	206.26	207.47	205.95	207.01	206.34	206.98	206.93	205.81	207.19	206.39	205.25	206.23	204.67	206.75	206.44	206.2	207.05	207.05	206.09	205.27	206.48	206.41	206.47	206.21	205.95	207.54
203.55	202.41	201.81	202.91	203.02	202.2	202.05	202.09	202.55	201.32	201.36	202.7	202.85	202.09	202.12	202.5	203.01	201.93	200.56	201.83	203.28	202.51	202.09	201.53	201.66	203.12	201.31	202.38	202.95	202.53	200.98	203.93	202.49	201.38	202.04	203.12	201.77	200.87	202.1	202.4	201.9	202.66	201.96	203.51	202.82	202.08	201.12	202.52	202.67	202.4
207.47	206.35	206.62	207.25	208.98	207.02	207.16	206.81	207.59	207.88	207.68	208.51	207.25	207.87	207.14	207.8	208.14	207.15	208.2	207.88	207.63	206.83	207.67	208.9	207.72	207.63	208.31	207.04	208.28	207	206.41	206.71	208	206.59	206.72	208.27	207.63	207.95	208.08	207.23	207.17	207.87	206.59	207.2	207.09	208.41	208.04	206.65	207.59	208.5
205.32	205.68	205.15	204.16	206.14	204.65	204.04	204.24	205.32	204.88	203.58	205.61	204.35	205.26	205.25	204.18	205.28	204.84	204.31	204.94	204.64	205.21	205.12	206.3	204.02	204.78	204.78	205.28	204.56	205.81	205.64	205.34	204.08	203.78	203.75	204.77	205.34	204.99	204.93	204.38	204.52	204.29	203.95	203.39	204.23	205.31	204.61	204.55	203.72	205.69
216.99	216.11	216.03	216.32	217.22	216.93	215.97	218.12	217.23	216.53	217.38	215.98	217.42	217.15	217.34	217.34	216	216.47	216.85	216.91	217.48	216.72	217.08	217.15	216.07	216.65	217.27	217.11	217.36	215.82	217.32	216.74	216.79	216.76	216.86	217.19	215.31	216.89	216.41	216.94	217.12	217.48	217.43	216.58	218.11	216.66	216.18	216.18	217.06	217.43
202.75	203.34	203.24	203.09	203.15	202.79	201.76	202.17	203.2	203.27	202.16	202.62	203.17	202.3	203.4	203.5	202.73	201.31	202.89	203.59	202.29	203.74	203.11	202.37	202.88	202.69	203.24	203.15	202.3	202.33	201.92	201.67	202.85	203.28	203.26	203.28	203.5	201.15	203.28	202.39	203.71	202.11	201.83	202.52	203.1	201.71	202.99	203.04	201.73	202.68
199.88	199.98	199.97	200.21	199.53	200.08	199.25	198.8	200.83	198.98	199.34	199.59	199.84	199.74	200.54	199.14	199.56	199.42	199.24	199.85	199.79	200	199.85	199.39	199.79	199.59	200.47	199.46	200.08	200.07	199.39	200.12	200.53	199.62	199.23	199.89	199.33	199.96	199.01	200.42	199.04	200.23	199.21	199.92	200.55	198.5	200.33	199.67	199.09	199.32
218.02	218.22	218.37	217.84	217.81	216.51	218.8	218.75	217.55	217.11	217.08	218.86	217.75	217.63	217.51	218.39	217.22	219.29	217.84	217.97	218.02	217.83	217.1	217.92	216.98	217.88	217.19	218.28	218.54	218.28	217.66	216.73	217.73	217.94	217.35	216.69	218.26	217.92	218.19	218.81	217.51	218.13	218.2	217.67	217.28	217.16	217.81	216.99	218.48	218.77
202.82	201.94	202.81	202.35	202.36	202.3	202.25	202.37	202.34	202.95	201.85	202.34	201.56	202.7	202.01	202.68	203.72	202.23	203.14	202.51	203.17	201.4	201.06	202.68	203.51	201.96	201.99	202.01	201.88	202.08	202.86	202	202.96	201.68	202.32	201.8	201.68	201.6	202.65	202.04	201.76	202.02	202.7	201.47	202.07	202.16	202.59	202.34	202.42	203.21
204.23	205.71	204.37	204.17	205.02	204.21	204.75	204.12	204.45	203.88	205.26	204.59	205.11	204.56	204.58	205.11	203.71	204.35	204.99	204.37	204.25	203.21	204.55	205.66	205.29	204.96	204.98	204.03	203.91	203.86	204.89	204.13	203.89	203.32	205.14	203.63	205.68	205.92	204.83	204.88	206.42	203.47	205.29	204.29	204.96	203.56	205.51	202.42	206.09	204.34
208.86	207.9	208.48	207.36	207.59	208.41	208.69	207.17	208.8	208.5	206.09	207.67	207.03	207.54	208.27	208.11	206.96	208.32	207.81	208.46	207.88	208.47	208.04	207.96	207.71	206.84	206.53	207.37	208.52	207.39	208.04	207.85	208.18	207.17	208.27	207.74	207.36	206.89	207.94	207.09	208.01	206.49	207.23	207.61	207.27	207.64	207.97	206.58	208.42	207.75
210.17	210.19	208.52	209.08	210.22	208.97	209.16	209.23	208.92	209.92	208.85	209.99	210.28	208.77	209.71	209.48	210.75	209.41	209.88	211.01	210.53	210.38	209.72	209.93	208.71	208.79	209.47	209.29	210.06	210.92	209.49	209.23	209.75	210	208.77	208.78	209.11	210	209.56	208.37	209.36	209.98	208.88	209.26	210.18	210.29	208.44	209.93	210.13	210.08
203.54	202.34	203.5	204.35	204.06	204.1	203.05	203.55	203.21	203.66	205.1	203.08	204.06	204.44	203.02	204.36	204.66	202.8	204.68	203.34	203.23	202.77	204.98	203.46	203.11	203.16	203.34	203.69	203.33	204.14	202.77	202.79	204.14	204.38	202.95	202.39	203.54	203.7	203.86	202.52	204.31	202.14	203.14	202.97	204.11	203.43	204.16	203.01	202.54	203.72
209.07	208.08	207.17	207.32	208.33	206.98	207.6	207.69	208.13	207.76	207.32	208.35	208.34	208.37	208.42	206.89	207.66	207.9	206.77	207.97	207.14	208.58	207.51	206.76	208.04	207.67	208.11	208.43	208.99	208.01	207.15	206.46	206.83	207.53	208.75	207.86	208.63	207.89	207.49	207.99	208.11	206.34	207.69	208.4	208.62	208.27	207.2	208.07	207.53	208.15
208.16	209.57	209.28	208.64	209.02	208.67	208.19	207.84	208.38	208.48	207.59	208.55	210.13	208.21	208.32	208.26	210.3	208.97	209.22	209.18	208.93	208.93	207.64	208.94	208.48	208.69	209.74	208.73	207.62	209.18	208.51	209.7	208.09	208.86	207.73	208.12	209.64	207.87	208.42	208.6	208.4	209.05	208.75	207.76	208.66	209.18	208.52	209.25	208.46	209.42
203.24	204.39	203	203	203.4	204.68	203.03	203.48	204.43	203.76	204.24	204.24	203.53	203.61	204.98	203.1	203.73	203.9	202.69	203.76	203.9	204.27	204.18	203.49	203.97	206.03	204.29	204.08	202.92	203.39	203.08	203.25	203.96	203.01	204.6	204	203.88	203.66	203.91	203.7	204.07	203.74	204.69	204.17	203.84	204.2	203.52	202.82	204.11	203.72
211.77	213.48	212.7	212.72	213.11	212.92	213.86	212.61	213.4	212.64	213.08	212.3	213.82	212.96	212.72	213.11	213.44	214.22	212.75	213.76	213.37	212.55	212.74	213.24	213.74	214	212.94	213.12	213.4	213.59	212.85	212.38	212.94	213.42	212.8	212.7	212.63	213.75	212.49	212.97	212.58	212.69	213.05	213.02	212.45	212.18	212.82	212.33	212.52	212.93
212.54	212.2	212.2	211.64	211.79	211.64	211.89	211.92	211.54	212.57	212.73	211.85	211.32	211.57	210.94	211.94	211.93	212.46	213.54	211.21	212.09	212.45	210.19	212.85	211.83	211.92	212.31	211.55	209.92	212.56	212.26	210.96	211.92	211.63	211.83	212.55	212.12	211.38	211.37	212.01	212.16	212	211.35	210.96	210.93	211.68	212.26	211.9	211.34	209.57
208.91	208.39	207.37	208.87	208.43	208.77	209.12	208.1	208.5	208.64	208.55	207.76	208.36	209.33	208.61	208.68	209.62	208.87	208.95	207.85	208.09	208.2	208.75	208.49	207.51	208.73	209.08	208.55	209.25	208.75	208.85	207.95	209.35	208.62	207.23	209.14	208.41	209.35	208.14	209	210.22	208.66	208.17	209.46	208.95	209.13	208.44	208.93	208.85	208.87
207.47	207.56	208.44	207.13	207.11	207.98	206.7	207.53	206.95	205.52	207.09	207.52	207.03	206.67	207.89	207.2	207.6	207.61	207.81	208.16	207.56	208.18	207.58	206.61	207.74	207.32	208.32	207.88	207.4	206.86	206.61	206.72	207.48	207.8	207.8	208.06	208.62	207.58	207.56	207.14	207.5	206.83	208.15	206.88	207.73	207.16	207	207.53	207.07	207.76
203.45	201.91	203.98	203.14	202.99	202.92	203.32	203.55	203.72	203.45	203.57	204.22	204.22	203.41	203.63	202.8	203.8	204.6	202.77	203.52	204.55	203.47	203.66	204.78	203.21	203.49	202.46	202.54	204.05	204.55	204.41	203.46	204.07	203.09	203.08	203.35	203.87	204.77	203.4	203.72	203.06	203.69	203.02	203.51	202.85	203.21	203.44	202.52	204.33	203.51
213.1	213.15	213.04	213.35	213.24	212.65	212.41	212.12	213.03	213.35	213.35	212.85	212.13	212.15	212.31	213.23	213.37	213.71	212.5	212.8	212.71	212.73	214.28	213.56	212.99	212.03	212.03	213.68	214.55	212.1	213.37	212.38	213.3	212.91	212.59	213.34	213.51	212.72	213.14	213.05	212.23	213.46	213.14	213.4	213.71	212.9	212.25	212.64	213.06	213.21
194.2	194.27	194.96	194.54	195.14	195.76	194.62	194.38	193.69	194.56	194.44	194.46	193.56	194.85	193.43	193.51	194.71	193.72	195.14	195.17	193.54	194.64	194.26	193.48	194.69	194.41	194.01	194.38	193.69	193.59	193.53	193.99	193.99	194.38	193.57	194.38	193.65	193.7	194.27	194.95	193.89	193.48	194.31	193.67	193.68	193.84	194.9	194.74	194.92	194.73
199.98	199.37	199.86	199.61	200.67	199.16	199.06	199.77	199.72	199.84	200.52	200.07	200.61	199.83	200.41	201.43	200.28	201.41	200.16	199.73	199.27	200.92	200.72	200.75	199.82	199.82	199.39	200.22	200.71	199.43	200.73	200.62	200.56	199.59	199.18	199.23	201.26	201.81	201.1	199.9	200.41	200.83	199.22	200.76	200.41	200.4	200.32	200.66	199.73	199.04
207.26	207.82	208.28	206.93	208.09	207.16	207.06	208.57	208.23	208.07	207.44	207.33	206.74	207.83	208.1	208.07	207.88	207.19	208.08	207.97	206.88	207.23	207.31	207.57	207.58	206.15	207.65	208.11	207.74	207.17	207.14	209.22	207.71	207.55	208.41	208.09	208.42	207.8	207.5	208.12	207.99	207.8	207.99	208.65	207.64	207.09	208.65	207.8	208.57	207.48
208.43	207.06	207.64	207.1	207.66	206.9	208.33	207.36	209.02	208.53	208.18	208.58	207.48	207.88	208.15	208.24	207.67	207.37	207.43	208.92	208.25	207.34	207.76	208.85	207.32	208.86	207.56	207.43	207.28	207.29	208.88	208.14	206.98	208.49	207.4	207.82	208.28	208.95	206.9	207.4	207.8	208.2	208.08	207.23	208.69	207.57	207.72	207.88	207.89	206.72
213.67	213.09	214.23	213.86	213.63	213.66	212.32	213.75	213.7	214.04	214.17	213.94	214.29	214.48	213.94	214.66	213.77	213.89	213.57	212.64	213.91	214.29	214.39	213.06	213.53	213.6	214.06	213.91	214.07	212.16	213.69	214.12	212.77	213.78	213.63	212.86	213.29	213	213.61	214.44	213.91	213	213.75	213.82	213.66	213.96	214.34	214.37	213.49	213.81
218.31	217.55	217.23	218.15	218.07	217.53	217.8	217.53	218.18	217.84	217.13	217.7	218.26	218.13	217.87	219.01	217.98	217.34	217.49	218.56	218.08	218.66	218.47	218.01	218.17	218.03	217.6	218.07	217.72	219.19	218.21	216.94	218.87	217.47	217.86	217.93	216.83	218.37	218.22	216.92	218.26	217.78	218.13	217.91	218.45	218.04	218.21	218.78	218.75	217.73
216.69	217.32	216.93	216.82	217.54	217.52	217.44	217.45	215.43	216.9	216.96	216.89	217.71	216.36	216.25	216.62	216.83	217.27	217.18	217.19	216.68	216.12	217.74	217.34	216.13	217.03	217.62	216.36	216.81	216.25	217.52	217.2	216.63	217.09	216.7	216.73	216.88	217.23	216.37	216.82	218.3	217.03	216.91	217.33	216.28	217.02	216.75	216.77	217.77	216.02
203.28	202.73	203.89	201.81	204.07	203.89	203.59	202.36	203.85	204.02	203.12	202.51	205.12	203.79	204.32	203.18	204.55	203.28	203.24	203.29	203.53	203.91	203.88	203.62	203.8	204.18	204.08	203.85	203.79	203.28	205.1	203.55	204.23	203.27	203.39	204.94	203.62	204.63	204.28	203.63	204.53	203.99	204.66	203.81	203.77	203	204.44	203.74	204.49	203.52
205.27	206.13	206.89	205.28	205.5	205.68	205.79	206.13	205.91	205.8	205.7	205.23	206.35	204.69	206.24	205.25	205.51	206.19	203.96	205.84	205.77	206.05	205.78	205.6	206.02	206.19	205.34	205.63	205.63	205.87	204.96	205.14	204.82	205.33	204.77	205.61	205.75	206.64	205.22	205.78	204.83	205.78	206.02	205.57	205.59	205.99	205.95	204.49	205	204.83
202.91	203.21	202.73	202.78	202.95	202.56	202.04	202.69	201.92	203.02	202.36	202.77	201.93	201.72	202.17	202.7	201.42	203.33	202.12	200.8	201.15	202.1	202.7	201.75	202.51	202.87	201.82	203.36	203.36	202.35	202.55	201.52	201.91	202.55	203.24	202.27	202.83	201.64	202.61	202.04	202.41	202.28	201.92	202.38	201.85	202.45	202.7	202.49	201.99	201.89
202.41	203.09	202.65	203.17	203.79	203.34	201.82	201.81	201.88	202.76	203.33	202.36	201.14	201.83	202.56	202.45	201.81	203.27	202.9	202.16	203.62	202.53	203.26	201.97	202.62	202.05	202.57	201.97	202.54	201.81	201.99	201.79	203.18	202.94	203.03	202.72	202.05	203.37	202.39	203.06	202.5	202.93	201.94	201.54	201.73	202.8	201.75	203.18	202.56	202.26
208.52	206.61	208.03	207.69	209.2	208.65	207.67	207.43	207.72	206.65	208.04	208.52	207.95	207.92	207.01	207.56	207.92	209.77	208.05	207.83	207.98	207.32	207.62	207.57	208.93	208.55	206.4	208.92	208.58	208.02	206.78	208.53	207.38	206.77	209.11	208.37	207.82	207.23	207.65	207.65	208.54	207.97	206.93	207.47	207.98	207.63	207.27	206.62	207.43	208.23
193.05	194	194.32	194.17	194.23	194.37	194.39	193.8	193.86	193.11	193.81	194.33	193.64	193.24	194.39	195.18	193.98	195.13	194.16	194.65	193.56	194.46	194.91	193.35	193.8	193.99	194.25	194.89	193.95	194.98	193.89	194.82	194.51	193.43	194.6	194.56	194.3	194.73	194.35	194.28	194.65	195.13	193.99	194.51	194.93	194.09	194.15	194.83	194.46	194.06
218.31	217.74	216.61	217.69	216.76	215.7	217.59	216.71	216.47	216.49	216.95	216.41	217.13	216.94	215.68	216.62	216.76	216.69	215.77	214.97	217.04	217.38	215.78	217.28	217.12	216.54	216.47	216.84	217.67	218.05	216.89	218.62	216.73	217.64	216.84	218.96	217.49	216.85	216.69	216.63	216.99	216.61	216.8	216.62	216.75	216.31	216.76	216.45	217.93	216.5
217.38	216.89	217.65	218.28	217.16	217.89	216.78	217.69	216.66	217.75	216.89	217.2	216.66	217.49	216.89	217.25	218.45	217.06	217.76	215.62	217.31	217.18	216.18	216.52	217.41	216.86	216.57	216.66	216.62	217.22	217.41	217.07	217.65	217.57	217.06	216.96	216.83	217.09	217.3	217.25	217.58	217.33	216.91	217.74	217.99	216.64	216.56	216.6	216.67	215.77
202.79	203.63	203.61	204.46	203.04	203.4	204.19	202.21	203.46	203.38	203.51	202.89	203.39	203.35	204.14	203.69	203.97	202.3	203.46	203.91	203.42	203.32	204.53	203.57	203.42	203.98	203.79	204.41	202.27	204.53	203	203.33	203.41	203.28	202.78	203.78	203.64	203.58	203.13	202.93	203.45	203.3	203.42	202.61	203.91	204.42	202.84	202.4	202.71	202.35
216.94	218.16	217.43	216.92	216.67	217.66	217.44	218.6	217.4	217.82	217.98	218.73	218.29	217.33	217.21	215.87	218.05	216.6	217.69	218.62	217.68	218.03	217.25	218.46	218.13	218.07	217.12	217.83	218.16	217.15	218	218.2	218.32	217.37	217.59	217.97	218.72	219.08	218.49	216.83	218.1	217.11	218.07	217.34	217.74	218.86	217.59	216.95	218.06	216.75
205.26	206.46	205.45	205.43	205.29	205.02	205.07	206.09	205.94	205.95	205.17	205	205.43	205.16	205.05	205.51	206.38	206.92	204.39	205.51	205.11	205.47	206.33	206.75	205.68	205.44	205.68	205.93	206.24	205.15	205.04	205.42	205.24	205.44	206.98	205.35	205.84	205.93	205.12	205.03	205.82	206.46	205.3	204.62	205.74	206.25	206.11	205.95	205.59	206.06
206.63	209.7	207.74	207.53	207.49	206.87	207.39	207.15	207.55	208.02	207.02	207.11	208.25	207.26	207.38	207.79	207.09	207.22	208.29	207.76	207.51	207.24	207.87	208.27	207.54	207.61	206.5	207.49	206.74	208.14	207.11	208.89	208.53	208.03	207.55	207.92	207.83	206.94	207.62	206.39	207.19	207.37	207.27	208.19	207.21	207.73	208.26	207	207.87	208.23
208.39	208.7	207.27	207.19	208.13	207.28	208.67	208.62	208.35	208.13	208.69	209.36	207.43	207.87	208.42	208.52	207.83	208.76	208.85	206.79	206.75	206.8	209.28	208.95	208.58	208.57	208.04	207.97	208.71	207.59	208.04	207.94	207.87	208.16	208.35	208.14	208.42	208.9	207.71	208.57	208.34	208.27	208.47	208.87	209.34	208.03	208.34	207.34	207.86	208.79
207.48	206.39	207.84	207.97	206.07	207.04	207.26	207.83	206.95	207.16	207.86	208.4	207.55	206.88	206.19	207.52	206.87	207.34	207.86	207.52	207.38	207.68	208.4	207.84	207.83	207.8	207.49	208.1	208.4	208.66	208.1	208.32	206.73	207.06	208.05	207.68	207.9	207.08	207.38	206.77	207.84	208.01	208.17	208.74	209.11	207.73	207.53	207.74	206.42	207.95
201.9	201.7	201.24	201.17	200.39	201.6	200.69	200.54	202.08	201.13	201.29	201.44	200.35	199.26	200.98	201.79	200.53	200.44	201.42	201.1	200.42	201.06	201.29	201.4	201.71	200.96	200.6	201.44	201.89	201.14	200.68	200.31	200.06	200.78	202.44	201.92	200.83	200.06	202.1	201.61	201.09	201.3	201.15	200.75	201.6	201.76	200.63	200.94	201.18	201.22
202.58	202.92	202.04	202.12	202.89	203.49	202.04	201.94	203.1	202.27	203.9	201.61	201.22	200.7	201.57	202.29	202.77	202.55	202.45	203.34	203.02	202.66	202.5	202.71	202.96	202.87	202.07	203.09	202.8	202.74	202.39	202.57	202.34	201.88	203.11	202.56	203.32	202.13	203.25	201.74	202.81	203.3	202.31	202.56	203.18	203.38	202.82	203.65	202.57	202.4
216.99	216.95	217.44	216.86	216.17	216.4	218.2	217.11	218.13	215.81	217.88	216.76	215.93	218.17	217.09	216.68	217.72	216.78	216.22	216.58	216.11	217.26	216.86	217.63	216.15	217.05	217.7	217.55	216.76	216.58	215.67	216.2	217.38	216.73	215.63	216.14	215.88	217.03	216.25	218.35	215.95	216.42	217.35	216.95	216.91	217.55	217.17	216.78	217.67	217.84
201.48	199.62	200.16	199.94	200.67	200.52	199.51	200.12	199.87	200.12	200.25	199.97	200.24	199.62	200.29	199.53	199.26	200.01	199.83	199.25	199.92	201.12	199.94	200.38	200.18	200.62	199.61	200.41	199.24	200.9	200.03	200.49	199.17	200.61	200.36	200.09	200.39	199.3	199.15	200.1	199.79	200.2	200.56	199.84	199.88	199.81	200.21	200.93	200.15	199.75
193.94	195.47	195.74	195.81	196.02	196.07	195.43	194.7	194.76	196.22	195.04	195.09	196.26	194.38	194.47	193.6	194.98	194.61	194.6	194.9	194.7	195.04	195.9	196	195.19	195.87	194.54	195.43	195.37	195.26	194.47	194.75	194.96	195.25	195.11	195.35	196.46	195.54	195.57	196.11	195.46	194.55	194.94	195.89	194.74	194.9	196.22	196.07	194.96	195.78
198.49	198.88	198.79	198.29	198.21	197.68	198.75	198.46	199.74	198.46	198.47	197.1	199.04	198.28	197.44	198.99	197.87	199.27	198.3	198.93	198.35	198.95	198.62	198.85	200.02	198.76	197.63	198.46	199.54	199.03	199.12	198.21	198.91	199.37	199.08	198.73	197.57	198.26	197.41	198.47	196.81	198.53	198.53	198.78	198.11	198.21	198.58	198.42	197.71	198.27
212.11	211.01	210.89	211.95	211.89	211.95	211.32	211.14	211.65	212.54	212.18	212.46	211.97	211.31	211.86	212.41	212.43	211.25	211.18	211.37	212.47	211.63	212.63	211.76	210.92	211.24	212.64	211.16	211.42	211.37	210.98	212	212.74	211.23	212.27	211.7	212.32	210.96	212.28	212.55	211.49	212.84	212.52	212.04	211.71	212.38	211.56	210.97	211.4	211.08
199.98	200.3	199.26	200.68	200.73	200.11	200.51	200.77	200.12	199.54	199.89	199.86	200.8	199.11	199.6	200.03	200.43	199.91	200.66	199.93	200.28	200.44	200.7	200.01	199.71	199.75	200.73	199.99	200.15	199.66	200.72	200.48	200.28	200.3	200.94	199.61	200.46	199.56	200.72	199.52	200.84	200.81	200.23	199.68	200.94	200.57	199.87	200.43	200.22	200.15
212.82	212.93	213.48	213.79	212.17	214.37	213.23	214.56	213.43	211.33	213.07	213.19	213.27	212.62	212.88	212.65	213.09	212.33	213.75	213.23	212.37	212.9	211.67	212.4	212.69	212.43	212.79	212.99	213.13	214.06	213.89	212.81	212.75	212.87	212.82	212.53	212.54	212.9	212.65	214.42	212.07	213.31	212.25	212.45	212.19	213.97	212.17	213.19	212.58	213.59
209.64	209.81	210.28	209.8	209.12	209.25	209.27	210.02	209.91	208.68	209.73	209.09	210.44	209.04	209.86	209.39	209.84	209.82	209.48	210.55	209.96	209.91	210.36	209.63	209.82	209.14	210	208.87	208.98	209.17	209.15	209.18	209.01	209.08	210.7	208.76	209.61	209.57	209.65	209.81	209.91	211.72	209.65	207.84	209.89	209.96	208.3	209.75	209.3	209.49
207.96	208.18	208.16	207.63	207.24	206.6	208.32	207.45	207.63	208.07	207.75	207.64	207.02	208.25	208.21	207.49	207.93	208.74	207.09	207.24	207.37	207.26	208.32	208.56	207.4	208.08	206.86	207.82	207.35	208.32	207.98	207.73	207.55	208.26	207.84	208.36	207.41	207.46	206.42	206.68	209.06	208.11	207.89	208.72	207.9	208.75	208.69	208	207.33	207.51
207.27	207.5	205.5	205.85	207.05	205.99	206.94	206.33	206.27	205.36	206.24	205.84	206.82	205.35	205.81	206.48	205.95	205.92	206.34	208.05	205.13	206.76	206.11	207.86	205.84	206.25	206.46	207	206.2	206.84	205.29	206.87	206.38	207.03	205.46	206.52	207.13	205.91	207.04	207.37	205.93	206.4	206.48	206.96	206.05	206.4	206.93	206.97	206.71	206.18
208.97	207.63	207.37	209.3	208	208.3	208.81	208.6	208.67	209.28	207.3	208.68	208.72	208.99	209.5	208.33	208.14	207.38	209.16	208.91	208.89	210.07	208.36	208.29	208.3	209.46	209.23	209.91	208.81	209.19	208.98	208.55	208.54	208.96	209.12	208.55	209.9	207.39	209.26	209.24	207.8	208.73	208.81	209.03	207.87	209.51	208.36	209.61	207.95	208.82
207.74	208.65	208.68	208.88	207.49	207.15	208.53	208.05	207.38	207.86	207.67	206.95	207.45	207.5	206.79	207.48	207.66	208.5	208.59	206.89	206.18	206.73	207.51	207.99	207.06	207.21	207.49	208.38	207.36	208.48	207.61	207.51	206.97	206.94	207.34	207.68	208.24	208.35	207.29	207.1	208.14	207.19	207.75	208.13	207.97	208.1	206.72	207.87	208.48	207.08
212.75	212.63	213.03	212.98	212.75	211.69	213.04	212.9	212.82	211.36	213.21	212.37	212.6	212.28	213.15	211.38	212.17	211.24	212.35	212.1	212.55	211.09	211.93	213.27	212.11	211.5	212.64	212.35	212.42	212.31	211.99	212.92	211.64	212.16	211.43	212.06	211.65	213.46	212.2	211.96	213	211.9	214.48	212.93	211.97	212.52	212.44	211.61	211.76	212.02
200.61	200.34	201.09	200.53	200.51	201.43	201.38	200.05	200.19	200.22	200.53	199.64	200.64	200.2	201.05	200.3	201.2	200.45	201.1	199.92	200.36	200.52	199.48	199.45	201.12	201.17	201.15	199.67	200.55	199.57	199.93	200.66	200.4	200.02	201.21	199.9	201.33	199.65	201.04	200.66	200.48	201.29	200.01	200.58	201.26	200.82	200.51	200.54	199.09	200.3
201.11	199.91	199.58	201.16	200.57	201.04	201.19	200.69	201.45	201.13	200.83	201.19	201.44	201.51	201.39	200.39	201.11	201.08	200.77	201.83	200.69	201.83	199.51	201.39	201.14	201.89	201.66	200.71	200.65	201.36	200.96	201.28	202.09	201.04	201.87	200.16	201.07	201.51	201.07	201.02	201.73	201.65	199.85	202.33	201.86	201.16	201.52	200.93	200.45	201.29
193.14	194.64	194.35	193.88	194.17	194.89	193.82	193.74	193.62	194.84	193.62	194.73	193.81	194.69	194.49	194.04	193.97	192.8	194.27	194.15	194.03	195.08	194.3	194.43	194.1	192.81	194.11	194.65	194.82	194.21	193.49	194.36	193.71	195.11	193.77	194.42	194.54	194.89	194.18	194.19	194.18	194.03	193.33	193.65	193.77	193.82	194.36	194.18	194.35	194.88
216.65	216.4	217.15	216.79	216.43	216.96	216.24	217.71	217.71	217.57	216.74	217.58	217.28	217.48	217.82	216.72	217.21	217.85	217.07	218.04	216.7	217.34	216.11	216.67	217.72	217.15	217.36	216.51	216.69	217.68	217.75	216.78	216.48	216.76	216.68	217.74	217.19	217.47	216.67	217.25	217.48	217.54	216.67	217.39	216.92	216.75	216.75	217.1	217.06	217.08
202.24	202.9	202.05	202.45	201.82	202.45	202.72	202.32	201.45	201.78	202.01	201.46	201.36	201.85	202.45	202.67	201.4	201.89	201.83	203.16	201.95	201.58	202.7	202.4	203.23	202.6	202.42	201.61	202.24	202.14	201.28	203.06	202.33	202.5	202.07	202.3	201.88	202.61	203.46	203.16	201.86	202.43	202.99	202.22	201.28	202.08	203.19	202.09	202.79	201.75
208.48	208.12	209.73	209.57	208.96	208.04	208.09	209.29	208.76	208.17	209	209.98	208.87	207.96	208.27	208.34	208.91	209.03	208.64	209.46	208.79	208.16	208.4	209.11	209.09	208.5	209.33	209.24	208.07	208.12	210.39	208.42	208.3	208.25	208.17	208.85	208.57	209.14	208.47	208.7	208.92	209.55	208.84	207.91	207.6	208.87	208.42	208.3	209.66	208.39
217.17	217.83	217.9	218.53	217.57	217.62	218.13	217.9	217.61	217.66	218.5	218.71	218.77	218.7	217.95	218.08	217.42	217.25	217.02	217.09	217.1	216.78	218.19	217.29	217.69	218.18	217.5	216.79	216.96	218.48	217.5	218.91	218.28	217.4	217.84	218.82	218.28	218.07	217.15	217.49	217.8	218.81	217.6	216.78	217.65	218.04	217.88	217.19	218.14	217.39
203.54	202.81	202.75	204.16	203.77	204.34	203.24	203.99	203.34	204.02	204.88	203.28	204.41	204.26	202.64	203.97	203.3	203.97	204.54	203.16	202.99	202.47	203.19	203.14	203.93	203.17	203.36	204.25	203.58	202.96	203.35	202.3	203.77	203.06	204.55	203.17	203.64	203.32	203.75	203.72	204.13	203.29	204.81	202.76	203.23	204.1	203.49	202.82	204.1	204.16
202.77	203.07	201.58	202.53	202.75	202.61	202.47	202.34	201.83	202.1	203.01	203.63	201.7	201.92	203.18	202.77	200.79	202.94	203.03	201.92	202.77	202.63	203.37	203.85	203.03	202.43	203.45	203.92	203.17	202.47	202.58	202.44	203.54	201.61	201.8	201.91	202.24	202.56	203.29	201.55	202.56	202.7	203	202.38	202.78	202.57	203.41	202.21	201.9	202.47
207.89	207.83	209.2	208.32	208.92	208.57	208.34	208.74	208.57	208.79	208.81	208.92	208.42	208.93	207.02	209.2	208.17	208.86	209.25	209.02	209.38	208.76	209.59	208.23	208.11	208.07	208.55	209.62	208.74	208.83	208.99	209.27	209.26	208.28	208.92	208.63	208.76	208.62	208.61	210.06	207.75	208.79	207.79	207.77	208.29	208.48	208.04	208.71	209.71	208.78
208.11	207.31	207.67	207.92	207.86	208.66	207.73	208.22	208.11	208.13	207.83	207.15	208.1	207.27	206.97	207.38	206.56	208.1	208.34	206.84	208.13	208.25	208.46	207.17	207.13	207.62	207.92	207.72	207.15	207.19	207.33	207.83	206.87	208.19	207.66	208.32	208.93	207.62	207.03	207.71	207.68	208.64	207.59	207.58	207.61	207.27	208.19	207.61	207.02	207.17
205.32	204.15	205.17	204.68	203.24	203.53	205.46	204.36	205.39	204.18	204.45	205.86	205.13	203.79	203.34	204.81	203.47	204.65	204.74	205.57	204.08	204.32	206.02	205.68	205.72	205.08	204.55	205.17	204.46	205.08	204.09	203.66	204.22	204.5	204.5	204.7	204.22	203.76	205.17	204.96	204.47	205.55	204.23	204.66	205.14	204.93	204.65	203.84	204.51	203.41
216.45	217.27	216.35	217.13	217.48	216.88	216.92	217.39	216.05	217.16	216.99	218.3	217.29	216.99	217.3	216.91	216.21	216.25	217.41	217.48	216.92	216.59	217.41	217.2	216.5	216.81	216.87	215.95	216.54	217.24	216.19	217.38	216.86	217.77	216.16	216.86	216.35	215.87	217.79	217.35	216.18	216.97	217.18	216.17	217.91	217.42	216.8	216.81	216.43	217.35
219	218.09	217.08	217.9	216.36	217.3	217.57	217.48	217.99	218.2	217.01	217.98	218.01	219.04	218.06	217.16	218.26	216.91	218.75	218.82	216.94	217.72	218.71	217.88	218.88	217.73	217.91	216.67	218.43	218.23	218.66	218.26	219.16	217.24	218.36	218.57	217.86	218.49	217.41	217.62	217.52	217.47	218.11	217.05	217.28	217.54	216.76	218.13	218.95	218.14
207.59	207.58	208.87	208.64	208.29	207.58	207.62	208.04	207.1	207.74	207.47	207.37	207.4	207.89	208.25	208.24	207.24	207.26	205.77	208.09	207.56	208.17	208.67	207.97	207.39	208.3	208.14	208.88	207.77	207.98	207.83	207.47	208.48	207.74	208.19	208.13	207.41	208.73	208.79	208.19	208.31	208.96	207.59	207.3	207.32	206.83	207.13	207.31	207.19	207.94
211.74	213.35	212.86	213.01	213.7	213.18	212.22	212.23	212.93	213.79	211.59	212.74	212.37	212.61	214.01	212.29	213.12	213.65	212.74	212.2	213.27	213.93	212.13	212.62	212.23	212.7	212.84	214.05	213.04	214.57	212.3	213.37	212.47	214.61	213.29	213.28	212.43	212.92	211.55	211.8	213.86	212.46	213.16	212.82	213.15	213	213.58	212.72	212.78	213.53
194.72	194.35	194.5	194.83	194.14	193.94	194.72	194.97	195.16	194.27	194.14	194.67	193.57	194.38	193.75	194.19	193.08	195.16	194.34	194.32	194.09	194.73	195.44	194.02	194.38	193.87	194.82	193.89	193.99	193.54	194.29	194.17	193.07	194.87	195.4	194.21	193.16	194.92	193.87	194.33	193.28	194.02	194.8	194.5	195.12	194.33	194.64	194.12	194.53	194.68
207.42	208.75	208.57	209.16	207.87	207.88	207.56	208.72	207.8	208.15	207.7	207.7	207.87	207.87	209.12	208.95	207.1	208.54	207.9	208.29	208.05	207.88	208.56	207.96	208.64	208.4	207.8	207.88	206.28	208.16	207.91	207.97	208.82	207.43	206.51	207.37	207.67	207.54	208.77	208.12	207.87	207.57	207.31	207.57	208.4	208.38	207.88	208.48	207.29	207.46
207.12	208.65	209	209.1	209.5	209.25	209.19	210.23	208.91	209.62	208.84	209.56	207.6	208.41	208.49	208.84	208.65	208.44	208.9	209.22	209.17	209.36	208.26	209.6	209.21	208.47	209.14	209.01	208.69	208.41	209.69	208.81	209.42	208.24	208.99	208.18	208.51	208.75	207.81	208.88	209.26	207.7	208.88	208.9	208.62	208.62	209.52	209.71	208.83	209.22
200.25	200.38	200.21	201.05	199.64	200.16	200.16	200.02	199.54	200.47	200.7	200.43	200.67	200.34	201.03	200.91	200.01	200.22	199.82	200.65	199.74	199.39	199.13	200.17	200.17	199.62	201.51	199.31	199.89	200.98	199.46	200.66	200.61	200.16	200.36	200.95	200.15	200.75	200.27	200.2	200.68	200.18	200.21	200.41	199.57	200.44	200.83	199.41	200.47	199.19
217.4	216.73	217.08	218.25	216.59	216.89	216.66	217.23	215.92	218.14	216.63	216.6	216.18	217	217.4	217.73	217.59	216.88	216.31	217.29	218.23	217.19	217.52	217.41	217.09	217.91	216.61	217.39	217.28	216.14	216.48	216.28	216.98	217.18	216.75	216.75	217.74	217.24	217.87	216.46	216.71	217.31	216.33	217.18	217.64	216.23	217.18	218.2	216.1	215.47
208.07	209.1	208.61	208.67	208.34	208.52	207.55	207.95	208.71	208.69	208.85	208.59	208.27	209.63	208.04	208.8	208.24	207.53	209.65	208.41	208.6	208.41	208.88	208.22	208.68	209.65	209.31	209.94	208.65	209.09	208.25	208.76	208.84	208.95	208.19	207.87	208.82	208.17	208.7	209.38	209.95	209.37	209.29	209.8	208.61	208.05	208.83	209.76	209.13	208.56
204.8	205.59	205.87	205.29	205.12	206.12	206.27	204.66	204.93	205.36	204.88	206.04	205.68	205.63	206.08	205.52	205.19	205.7	204.7	206.05	206.08	205.25	205.35	205.47	205.78	205.71	205.23	205.63	205.42	205.91	205.57	204.21	206.31	206.25	205.43	206.5	204.21	205.04	205.93	204.95	206.46	206.29	204.9	204.64	204.24	205.37	204.27	205.27	204.14	206.26
200.61	198.69	199.58	198.76	199.63	200.37	199.7	199.65	200.57	200.61	200.02	199.45	198.45	200.14	198.11	199.48	199.66	200.04	199.56	200.02	199.21	198.77	199.58	199.18	198.61	199.21	198.9	198.59	199.06	198.71	198.64	198.85	199.86	198.01	199.33	198.67	198.95	199.31	198.38	199.49	200.25	198.95	198.96	200.73	198.8	199.9	198.59	199.73	199.68	199.9
197.57	198.31	199.62	197.79	198.75	198.64	198.17	198.81	198.64	198.21	198.12	198.5	198.9	199.54	198.93	198.46	198.46	198.37	198.13	199.36	197.99	198.37	198.53	198.57	198.39	198.78	199.31	198.34	198.61	198.61	198.61	198.86	199.15	198.78	197.41	199.42	198.6	199.06	198.48	198.42	197.88	199.14	198.66	198.77	198.82	198.71	199.57	198.74	198.24	199.16
208.81	209.23	207.78	209.19	208.35	208.9	207.96	208.21	208.01	208.05	209.14	208.42	209.46	208.39	208.51	208.27	209.46	208.91	209.17	208.16	209.03	209.63	208.45	207.75	208.45	208.2	208.96	208.8	209.49	207.89	208.74	208.78	206.99	208.81	207.71	207.82	208.52	208.43	209.13	209.36	208.3	208.91	208.8	208.91	207.81	207.52	209.35	209.28	207.27	208.55
194.75	194.78	194.22	195.04	194.09	194.14	193.36	193.81	194.13	193.67	194.14	194.32	194.47	193.92	194.59	194.28	193.09	194.14	194.48	193.37	195.33	194.2	194.49	193.15	193.24	194.69	193.7	195.28	194.53	194.22	195.6	193.94	194.83	193.94	194.52	192.8	193.26	193.58	194.05	193.03	194.56	193.62	193.98	193.62	194	194.85	193.96	193.79	194.23	194.25
202.78	202.19	203.18	202.88	202.92	201.71	202.94	203.13	203.66	202.65	201.95	202.52	203.6	203.56	202.79	202.84	203.64	201.63	202.13	203.5	203.37	203.52	202.76	202.36	202.56	202.13	202.41	203.53	202.06	202.31	201.18	201.8	202	202.61	202.39	202.24	203.36	202.96	202.94	202.29	202.14	203.89	203.58	202.89	202.14	203.11	202.58	203.04	201.34	203.59
205.12	205.13	205.5	204.84	204.41	204.87	203.94	205.32	204.57	204.67	203.71	203.9	204.22	205.12	202.7	205.04	204.89	204.48	204.14	204.98	205.65	204.51	204.82	204.98	205	205.3	204.66	205.07	205.1	203.82	204.35	205	204.28	204.89	205.11	204.9	204.41	204.27	203.77	203.31	204.51	205.29	204.23	204.18	204.87	204.69	204.14	204.17	205.73	204.24
202.89	202.32	202.22	202.25	201.43	201.29	202.56	201.38	201.8	203.5	202.15	202.21	202.45	202.25	202.9	202.73	202.41	203.04	202.69	201.75	202.28	202.66	201.17	202.01	202.08	202.51	202.77	203.14	203.65	202.65	201.5	201.88	202.62	202.46	202.37	202.18	202.34	202.5	203.15	201.37	202.04	202.61	203.41	203.18	202.13	201.27	202.08	202.55	202.63	202.11
208.72	208.62	208.36	208.7	209.18	207.77	209.31	208.54	208.14	208.24	208.83	208.58	208.52	209.86	208.08	208.26	208.67	208.14	207.73	208.28	208.68	209.08	209	208.51	209.19	209.36	210.75	208.64	208.97	209.55	207.54	209.07	208.73	207.16	208.21	207.34	206.99	208.85	209.22	208.35	208.19	208.55	207.96	208.86	208.77	208.91	208.85	208.74	208.4	208.54
206.94	209.76	207.9	208.79	208.63	208.92	207.92	208.55	208.66	208.43	209.41	207.79	208.14	208.45	208.31	208.12	208.14	208.52	208.29	208.76	208.45	209.19	207.97	208.72	208.73	208.42	208.87	209.06	207.43	208.09	208.93	209.34	208.45	207.88	208.56	208.34	207.92	209.18	208.26	209.34	207.88	208.34	207.67	208.14	208.49	207.36	207.47	207.82	207.27	209.4
209.68	208.36	209.05	208.68	207.88	208.65	209.06	209.38	208.28	208.97	208.93	208.82	209.69	208.68	208.36	208.4	209.2	209.92	209.16	209.09	207.81	208.55	209.02	209.74	209.15	209.3	208.25	208.79	208.61	208.88	209.5	209.16	209.11	209.04	208.05	209.83	208.24	209.9	208.09	208.68	208.77	208.5	207.62	207.82	206.76	208.15	209.34	208.26	208.76	208.68
198.46	199.65	198.01	199.58	198.64	200.62	199.08	199.29	198.97	199.46	199.68	200.29	198.32	200.13	199.77	198.41	198.85	200.09	198.79	199.35	199.51	199.32	199.45	200.75	198.8	199.61	199.11	199.41	200.38	200.62	199.32	200.05	199.09	199.24	198.99	199.24	200.13	199.45	199.05	199.93	198.85	198.61	198.8	200.1	199.73	198.94	200.43	200.06	199.8	199.96
213.31	211.3	211.83	213.08	212.35	212.26	212.6	212.84	213.22	213.02	213.78	214.99	212.98	212.96	214.42	213.04	213.85	212.75	212.68	212.19	212.81	213.12	213.11	212.78	213.17	213.48	213.85	213.89	212.47	213.63	213.46	213.4	213.09	213.16	212.52	213.13	212.47	213.42	212.94	212.33	213.56	213.77	212.15	212.98	212.81	213.13	212.59	213.3	212.32	213.19
205.99	205.89	206.4	205.84	205.76	206.23	207.27	205.83	205.03	205.54	206.29	205.96	206.34	206.13	206.59	205.03	205.82	206.96	206.35	205.77	206.95	207.01	205.74	205.85	206.72	206.03	207.27	206.15	205.61	204.74	206.01	207.58	206.47	206.27	205.94	206.13	205.87	205.7	206.66	207.11	206.9	206.83	205.9	206.82	206.09	204.75	205.93	206.06	205.18	206.21
209.45	209.92	209.74	209.09	208.41	209.18	209.53	209.54	209.56	208.65	209.84	210.14	209.31	208.76	209.65	209.4	209.09	209.34	209.09	210.22	210.17	209.83	209.46	209.29	209.26	209.9	210.28	209.59	210.57	209.88	209.18	209.66	209.52	208.97	210.17	209.04	209.15	209.52	210.15	209.13	209.21	209.3	209.75	209.44	209.27	209.98	209.6	209.98	210.51	209.16
202.62	201.65	202.99	202.01	202.09	203.78	201.48	201.96	203.05	201.81	202.01	201.83	202.65	202.37	201.41	202.52	202.16	202.37	202.35	202.05	201.87	202.86	201.87	202.99	202.53	202.99	202.72	202.59	201.88	203.05	201.75	202.02	202.67	202.83	202.1	202.19	201.82	202.4	201.6	203.47	203.19	201.75	202.53	201.88	202.57	202.03	202.86	203.39	202.85	202.28
203.31	202.88	203.4	202.8	202.52	203.47	203.28	203.93	202.96	203.09	201.48	201.84	202.83	203.01	203.3	203.03	203.36	202.99	202.91	203.48	203.26	203.13	202.84	202.23	203.01	202.34	204.28	202.89	203.34	203.16	204.11	203.03	204.05	203.41	203.16	202.85	202.11	203.48	202.29	203.45	203.41	202.92	203.46	203.29	202.86	203.17	203.01	203.02	203.06	202.03
209.92	208.89	210.1	209.44	208.8	209.48	210.42	209.51	209.53	209.72	209.45	209.58	209.08	210.24	209.64	209.66	209.6	210.26	210.32	208.91	209.61	209.22	208.99	210.23	210.1	210.15	209.65	208.77	208.96	209.36	209.7	210.5	209.4	207.74	209.54	210.42	209.66	209.95	209.69	209.84	209.4	209.73	209.23	209.39	210.16	209.18	208.27	210.44	209.78	210.2
209.27	209.68	210.15	210.04	209.22	208.63	208.35	208.57	209.92	209.06	208.61	209.53	209.72	210.6	209.07	211.02	209.43	208.49	210.37	209.8	208.62	209.35	209.84	209.6	209.69	209.1	210.29	209.77	209.02	209.64	209.19	209.94	209.19	209.47	209.76	209.38	210.26	210.04	209.7	210.48	208.32	208.92	210.1	209.57	210.84	209.91	209.57	207.96	209.1	209.15
207.66	207.02	208.89	208.77	207.93	208.11	206.72	207.77	208.45	208.92	207.73	207	208.21	208.17	207.53	208.01	207.17	207.88	207.68	208.45	207.95	208.7	207.51	208.4	208.07	208.05	208.19	207.08	207.56	207.56	207.88	208.48	207.96	208.26	207.38	208.12	208.2	207.06	207.91	207.94	208.14	207.65	207.86	207.47	208.24	206.68	208.1	207.65	207.65	207.68
212.23	211.74	211.1	212.52	210.26	212.02	211.81	212.72	211.66	210.97	211.82	210.47	211.63	210.93	211.82	211.23	211.05	211.97	211.99	212.03	210.1	210.61	211.32	211.59	211.74	211.12	212.26	211.37	212.27	212.39	210.88	213.65	210.98	211.85	211.41	211.84	211.47	212.49	210.79	211.21	212.46	211.57	212.12	210.57	211.86	211.55	211.67	211.25	210.36	211.64
202.05	201.05	201.61	201.09	200.96	202.07	202.79	201.77	200.46	202.49	200.78	201.05	200.26	200.46	200.48	200.37	200.84	201.08	202.04	200.94	201.82	200.39	200.63	201.31	201.23	200.8	200.69	201.39	201.64	201.51	200.98	201.85	200.89	200.61	201.48	201.53	200.95	201.33	201.17	200.85	201.2	201.8	201.05	202.16	200.72	200.94	200.98	201.08	200.71	200.15
195.09	194.47	195.04	195.43	196.08	193.7	194.19	195.02	194.93	194.49	195.56	196.09	194.49	195.68	194.83	197.23	195.81	195.84	196.3	195.53	194.84	195.48	194.85	193.91	195.96	194.74	195.22	195.46	196.11	195.36	195.16	195.45	195.58	195.31	195.12	195.12	195.81	195.26	195.91	195.48	195.57	195.86	194.8	195.75	196.73	196.35	194.84	195.51	195.17	195.33
202.98	202.61	204.48	202.7	203.85	202.81	203.05	202.76	202.69	203.98	202.79	202.66	202.53	203.31	202.6	202.24	203.56	202.4	203.22	203.74	202.87	202.84	204.3	203.2	203.12	202.4	203.74	202.9	202.32	202.85	204.28	203.24	202.99	202.78	203.5	203.23	202.43	203.56	202.95	202.56	202.5	202.99	204.14	203.24	202.97	203.61	202.87	203.5	202.7	203.34
199.09	198.74	198.26	198.33	198.47	198.27	198.9	197.55	197.78	198.15	198.28	198.86	197.63	197.78	198.7	198.9	199.02	198.41	198.9	198.95	199.38	198.08	199.88	199.94	198.97	198.82	198.19	199	198.59	199.16	198.42	198.15	198.82	199.8	198.33	199.49	197.48	199.27	199.43	199.35	198.66	199.33	199.07	199.96	199.13	199.51	198.41	198.68	198.17	198.49
208.99	209.35	208.09	209.02	208.99	208.89	208	208.57	209.4	208.4	208.22	208.64	208.03	209.15	208.05	209.19	209.18	208.92	208.19	207.96	208.52	207.95	208.67	208.49	210.64	209.12	209.11	209.83	208.7	209.27	208.15	209.9	209.64	209.38	208.6	208.9	208.3	208.14	208.15	209.47	208.83	207.95	209.03	208.02	208.6	208.16	209.12	209.24	208.4	208.88
212.07	212.77	212.62	211.54	210.92	211.4	211.65	212.33	212.08	211.66	212.77	212.13	211.58	212.71	212	211.4	211.42	210.87	210.3	210.4	211.46	212.25	211.63	212.48	210.64	210.74	212.16	212.54	212.31	212.5	211.3	212.84	211.61	210.33	210.87	211.73	211.47	212.06	211.88	211.33	211.31	213.25	211.46	211.23	211.66	210.76	210.92	210.81	212.22	210.94
204.39	203.84	206.24	205.12	204.21	203.12	204.5	205.18	204.52	204.37	203.91	204.33	204.51	203.92	204.64	203.72	204.6	204.44	204.37	203.75	206.47	204.04	204.49	204.81	204.66	204.83	204.91	205.09	204.15	204.42	203.85	203.74	204.38	204.95	204.23	205.45	204.99	205.76	205.12	203.99	203.98	204.48	204.88	203.96	205.36	204.71	204.7	205.6	205.46	203.92
218.38	217.95	219.11	219.02	218.26	216.82	217.58	217.72	218.04	217.87	217.84	217.75	217.44	216.88	218.34	217.77	218.07	216.4	217.69	216.43	217.59	217.49	217.38	218.16	217.95	218.17	217.7	218.1	217.33	218.4	217.68	216.9	216.58	218.33	217.43	217.71	217.65	218.78	218.35	217.9	217.07	217.5	217.96	217.86	218.25	217.73	217.4	219	217.46	218.8
205.72	206.46	206.25	206.14	206.56	205.85	205.39	206.8	205.84	205.34	206.16	205.5	205.68	205.86	206.5	207.28	206.63	206.35	206.08	206.81	206.78	206.31	205.66	206.5	205.62	206.36	207.57	206.17	206.82	206.51	205.85	205.96	205.55	207.13	206.86	206.57	206.05	206.06	206.84	206.39	205.6	207.1	206.75	206.15	206.75	206.49	207.04	206.39	206.43	204.96
216.65	216.87	217.07	216.4	217.8	217.23	217.62	216.87	217.01	216.37	217.45	217.23	217.88	217.65	216.71	216.9	217.11	217.41	216.83	216.85	217.21	217.78	215.45	217.26	217.13	216.99	216.45	216.9	216.62	217.67	215.94	216.91	216.84	217.21	216.91	217.8	217.16	216.17	217.53	216.8	216.63	217.47	217.89	217.01	217.46	216.84	217.25	216.9	217.01	216.41
208.86	208.77	208.87	209.15	208.18	210.03	208.14	207.95	208.63	209.09	208.21	208.3	207.93	209.08	208.83	208.86	209.36	208.57	208.38	208.2	208.76	209.19	209.16	209.52	208.82	209.52	207.95	209.04	208.3	208.88	208.98	208.94	208.57	208.85	208.78	207.74	207.7	208	209.34	207.69	208.26	209.34	208.91	207.2	207.71	208.73	207.96	208.59	208.82	208.89
199.25	200.41	198.65	199.31	199.35	199.52	200.22	198.76	198.95	198.74	199.45	199.4	199.54	200.46	199.91	199.53	199.14	199.74	199.7	200.03	200.29	199.45	200.14	199.81	199.6	197.81	199.52	199.27	198.28	199.64	200.26	199.55	200.52	200.28	199.82	199.35	199.21	199.62	199.38	198.7	199.55	199.69	199.84	199.14	199.04	200.41	198.7	198.38	200.41	199
208.33	209.59	208.78	208.78	209.5	209.31	209.04	208.46	207.93	208.94	208.21	208.45	208.96	208.75	207.78	208.26	208.45	208.23	209.6	209.05	208.73	208.51	208.6	208.81	209.15	209.81	207.6	209.53	208.63	210.06	209.47	208.6	209.2	208.56	209.08	208.89	209.26	208.73	209.03	208.85	208.34	209.61	208.41	208.42	207.53	207.54	209.78	208.66	209.81	208.95
209.2	210.26	209.65	210.18	210.16	208.52	208.53	209.41	209.75	209.29	209.03	210.16	209.67	209.33	208.93	209.86	209.63	209.55	209.33	209.1	210.71	209.93	208.82	208.72	209.08	209.91	210.8	208.79	207.85	209.03	210.11	209.37	208.23	209.59	210.48	209.79	208.65	208.52	208.81	209.87	208.76	210.5	208.92	208.51	209.32	209.36	208.86	210.25	208.99	210.1
204.28	203.21	204.57	202.88	202.26	203.71	203.51	202.2	204.25	203.8	203.08	203.26	202.92	203.58	203.59	203.65	202.38	204.12	203.81	203.62	203.03	203.27	203.33	202.16	203.27	203.58	203.62	203.18	203.03	202.56	204.47	202.83	202.81	202.44	202.85	202.21	202.96	203.38	202.83	202.88	202.69	203.2	203.11	202.84	202.48	204.03	202.77	202.91	203.21	202.97
216.79	217.97	218.52	218.27	218.13	218.6	217.33	216.8	217.17	217.43	218.09	217.84	217.69	217.49	217.92	217.91	217.75	217.23	218.27	217.63	218.15	217.46	216.96	218.62	217.77	217.73	216.67	218.94	217.97	218.02	218.03	218.32	217.17	218.53	218.01	218.83	218.16	218.39	217.52	218.84	217.75	216.45	218.47	217.91	217.9	216.89	216.85	217.86	216.48	217.51
211.37	210.97	212.44	211.98	211.81	212.35	212.39	211.48	210.94	211.18	212.04	211.64	211.42	213	211.82	210.42	212.99	211.34	211.45	212.39	211.95	211.96	211.47	211.5	211.69	211.36	211.92	212.41	211.77	212	211.8	211.48	211.79	211.41	210.57	212.76	211.55	212.45	210.17	211.01	210.98	211.18	212.11	211.58	211.41	212.34	212.38	212.33	210.43	211.45
208.78	209.75	208.99	209.04	208.8	207.77	209.45	208.08	208.16	208.26	208.48	209.06	208.74	209.49	210.03	208.19	207.55	208.27	208.66	209.05	208.55	209.89	209.15	208.81	208.24	207.28	208.98	208.51	208.7	208.77	208.38	208.69	209.16	209.6	208.66	209.4	209.04	208.26	209.2	208.63	208.7	207.37	207.46	209.13	208.38	207.71	209.46	209.51	208.73	208.06
204.35	203.89	204.36	203.24	204.8	204.09	203.74	203.51	204.74	203.55	204.34	204.1	203.94	204.41	203.02	202.86	204.3	204.64	204.93	203.68	203.1	202.56	203.71	203.74	204.15	204.26	204.57	203.28	204.65	203.78	204.19	204.3	203.23	203.68	203.54	204.09	204.11	204.66	204.17	204.09	204.6	204	202.82	204.9	205.53	203.18	203.95	203.37	202.58	202.33
208.34	208.51	208.53	208.3	209.23	208.64	208.14	208.02	209.42	207.79	208.08	207.45	208.3	208.87	208.42	208.63	208.29	208.08	208.47	208.79	209.7	208.01	208.39	207.85	207.83	208.05	208.84	208.6	207.82	208.99	207.57	206.78	208.99	208.88	207.27	208.86	207.65	208.78	206.72	208.69	209.32	207.88	209.2	208.28	207.76	208.2	207.87	208.17	208.33	207.35
207.78	207.02	207.23	208.38	206.9	207.75	208.17	207.27	207.31	207.59	207.86	208.16	208.1	208.15	207.15	207.23	209.1	207.99	208.36	208.93	207.37	208.17	207.26	207.41	207.67	206.81	208.05	207.96	206.67	208.42	207.28	207.25	207.48	208.39	208.41	207.6	208.04	207.53	208.09	207.15	207.57	207.54	207.59	206.99	207.73	207.85	207.39	207.31	207.13	208.36
201.1	200.91	199.8	200.11	200.21	200.17	200.93	200.02	200.48	199.96	200.29	200.08	200.74	200.05	200.76	200.06	200.52	201.58	199.71	199.69	199.86	200.44	200.71	200.14	200.21	199.76	201.74	200.59	200.67	200.22	199.48	200.72	200.59	201.05	201.1	201.47	200.89	200.46	199.8	199.63	200.01	199.91	200.06	200.92	201.39	201.25	200.26	200.26	200.06	200.28
204.09	203.41	204.29	203.83	202.28	204.46	203.43	203.74	203.45	203.35	204.39	203.18	203.32	203.93	204.09	202.16	203.87	203.63	203.1	204.33	203.02	204.55	203.69	202.94	204.62	203.33	203.51	203.41	203.19	203.78	203.38	203.98	202.88	203.6	202.82	203.38	203.49	203.05	203.66	204.23	203.51	205.33	204.42	203.53	203.46	204.17	202.45	203.4	203.41	203.79
201.51	200.09	200.42	201.02	201.43	200.49	200.62	199.29	200.27	199.69	201.28	200.68	200.3	200.06	200.39	201.4	200.24	200.22	200.72	200.99	200.28	200.04	201.31	199.89	201.15	201.33	200.17	199.8	200.64	200.8	200.13	200.45	199.59	200.44	199.85	200.55	201.05	200.1	200.56	199.21	200.06	201.18	200	200.21	200.69	200.99	200.27	199.77	200.33	200.84
213.58	212.45	214.34	213.04	214.35	213.34	213.41	215.46	213.44	212.25	213.54	214.72	212.97	213.36	214.58	214.73	213.86	213.63	212.85	213.71	213.83	213.46	214.44	214.18	213.6	213.33	214.04	214.04	214.46	214.45	213.55	214.43	213.32	214.85	213.61	214.44	213.39	214.6	212.79	215.36	213.81	213.47	213.44	213.69	214.06	213.4	214.56	213.92	214.45	214.43
198.81	197.44	197.33	197.58	197.21	197.08	197.66	197.75	198.59	198.52	198.21	197.18	197.36	198.11	198.3	198.67	197.73	198.28	197.64	196.77	198.69	197.77	197.35	197.54	198.03	197.41	199.52	197.8	198	198.2	198.69	198.58	198.55	196.85	197.83	197.77	197.94	198.33	199.1	199.09	198.87	196.86	198.51	197.11	197.81	196.75	198.41	196.41	197.67	197.7
200.78	200.1	200.04	199.91	201.23	200.94	200.42	199.9	201.44	200.77	198.96	200.2	201.54	199.64	199.18	200.49	200.42	200.49	201	199.9	199.54	201.32	200.56	201.23	200.27	199.72	201.35	200.65	199.73	201.18	199.34	200.75	200.21	199.59	200.91	201.28	200.42	199.3	200.26	201.74	200.65	200.21	200.88	199.98	200.64	201.1	200.36	200.61	200.13	200.98
203.75	204.37	203.81	204.67	203.82	203.28	203.95	202.48	203.34	203.19	203.88	203.45	203.38	203.24	204.02	203.51	203.71	204.71	203.83	204.08	203.57	203.9	204.33	203.18	204.12	203.82	202.87	203.88	203.8	203.01	203.24	203.96	203.06	204.23	203.21	204.84	204.74	203.74	203.1	203.74	203.98	202.88	202.71	203.47	204.79	204.06	204.28	203.46	203.33	203.53
207.43	208.38	207.84	207.44	208.03	208.82	207.09	208.72	209.04	208.85	208.1	208.57	207.44	207.23	207.64	207.67	207.48	208.47	207.6	207.96	207.85	207.85	207.39	207.33	206.85	208.2	207.56	208.03	207.59	208.04	207.53	208.29	208.24	208.3	208.29	205.84	208.37	207.99	208.26	207.17	207.21	207.73	207.53	207.74	207.23	207.84	208.37	207.49	208.11	208.97
198.63	199.35	199.49	198.96	199.38	199.55	199.05	199.69	198.87	198.83	198.31	199.66	198.25	200.28	198.27	198.97	198.83	199.46	199.78	199.07	198.9	199.49	201.22	199.83	199.03	199.48	197.76	198.83	200.48	199.34	199.13	199.94	198.91	199.6	198.76	199.79	199.71	199.17	198.82	199.58	199.76	199.16	199.17	199.41	198.79	200.03	198.8	199.38	198.88	198.69
204.22	203.3	203.6	203.02	202.46	203.02	203.41	203.15	203.71	203.66	202.63	203.04	203.51	202.84	204.2	203.73	203.84	204.01	203.67	202.93	203.71	202.81	203.96	203.04	202.46	203.1	203	204.29	203.19	202.42	202.72	203.38	203.45	203.86	202.97	202.81	204.06	202.86	203.25	203.29	202.64	203.69	202.8	202.71	203.21	203.86	204.66	202.62	202.82	202.28
215.7	217.12	217.78	216.76	215.92	217.93	216.42	217.63	217.5	216.2	217.59	217.1	215.63	216.61	217.36	216.14	217.42	216.04	218.27	218.09	217.22	218.28	217.25	216.84	217.34	216.85	216.43	217.04	216.82	216.54	216.43	216.2	217.38	216.27	216.24	217.55	217.13	216.95	216.51	217.26	216.84	215.67	216.69	217.08	217.06	217.86	217.39	216.88	217.31	216.15
208.8	209.05	208.56	209.69	210.07	209.19	209.44	209.75	210.57	208.87	209.19	210.71	209.46	209.46	209.11	209.84	208.82	210.07	209.38	210.21	209.47	209.22	208.65	209.71	209.28	209.85	209.48	209.51	210.23	210.78	210.41	209.21	209.11	209.03	209.23	209.45	209.58	210.5	209.19	209.53	208.81	209.5	210.01	209.18	209.22	210.14	209.83	208.29	209.9	208.88
203.28	202.54	203.62	203.52	203.99	202.49	203.65	203.96	203.2	202.95	203.43	203.19	204.45	203.06	203.32	204.54	202.24	202.66	203.73	204.03	203.22	203.39	203.92	203.14	204.64	203.77	202.64	203.16	203.04	203.87	203.47	204.06	203.37	203.28	203.87	203.24	203.93	204.79	204.25	202.89	203.86	201.74	203.35	204.46	203.84	202.93	204.49	203.47	204.04	204.27
211.65	211.96	211.01	210.94	210.66	212.73	211.4	212.16	212.8	211.55	212.86	211.07	212.53	210.76	211.37	210.93	211.91	212.81	211.84	210.72	212.11	212.84	210.28	210.62	211.57	211.4	211.59	212.4	211.39	211.05	211.98	211.42	212.06	212.62	212.02	212.23	210.74	211.64	211.21	210.39	210.91	211.86	211.67	212.55	212.6	212.15	212.58	211.28	211.62	212.06
214.49	212.85	213.13	213.18	212.83	211.81	213.12	213.2	212.35	213.92	211.58	213.93	212.88	213.06	213.47	214.75	212.9	211.96	211.89	213.65	213.72	212.79	212.93	213.53	213.66	214.11	212.61	213.89	213.67	212.88	213.84	213.33	212.26	213.9	213.7	212.45	214.38	212.71	213.35	212.78	212.89	214.2	214.06	212.81	213.37	212.82	212.25	212.88	212.27	213.57
208.32	207.99	208.18	208.16	208.8	208.05	206.34	207.21	208.82	207.78	208.09	206.56	207.46	207.71	208.82	207.24	206.91	207.4	207.14	208.32	208.05	208.24	207.29	208.58	207.21	207.3	207.24	208.11	207.61	206.09	206.98	207.92	207.92	206.79	207.85	207.05	207.25	208.2	209.15	207.63	208.25	207.72	209.43	207.34	209.44	208.02	207.79	207.38	207.66	207.61
202.94	203.29	204.91	204.51	203.59	203.92	202.86	204.71	203.86	203.21	204.33	203.41	203.39	203.36	203.92	203.42	202.78	204.2	203.7	203.63	204.08	203.78	203.78	203.17	204.89	203.82	203.3	202.89	203.7	203.98	202.94	203.32	202.99	203.53	203.93	203.13	203.21	204.01	204.03	202.95	203.8	203.41	203.47	203.05	203.9	203.82	202.95	204.7	203.61	202.15
214.24	213.67	214.23	213.24	214.23	213.36	214.03	213.66	213.21	214.48	212.22	213.11	213.86	213.23	213.43	213.65	213.91	213.17	213.93	213.71	215.2	213.36	213.92	214.08	212.79	213.44	213.87	213.6	214.32	213.79	213.53	213.43	214.05	213.61	213.4	213.35	214.73	214.16	213.16	212.73	214.05	214.22	214.22	213.69	213.02	213.59	213.62	213.46	214.61	213.59
216.57	216.07	217.49	217.44	217.16	215.9	216.46	216.7	217.36	217.95	216.79	216.93	218.31	217.16	217.27	217.95	217.37	216.93	217.08	217.49	217.39	217.5	217.09	216.99	217	216.27	216.38	216.44	218.27	217.55	216.92	216.65	218.8	216.94	216.88	215.05	216.6	217.3	217.05	216.73	216.69	216.78	217.03	216.94	217.49	216.98	217.95	216.15	217.36	216.38
208.33	208.29	208.53	209.07	208.01	208.75	208.28	208.64	208.56	209.06	208.27	208.62	208.59	208.76	209.33	208.68	208.89	208.88	208.64	210	209.92	208.31	208.11	207.53	208.62	208.26	209.04	208.59	209.15	209.69	207.97	208.34	209.64	208.75	208.81	209.66	208.17	208.54	208.16	210.31	209.13	208.71	209.71	209.38	208.09	208.52	208.76	207.28	209.85	208.68
200.89	200.94	201.15	201.24	201.65	201.25	200.69	200.46	201.52	202.37	200.46	201.96	200.77	200.38	201.12	200.43	199.94	201.13	201.87	200.88	200.98	201.12	200.21	201.01	201.39	201.32	201.32	200.45	201.71	201.93	200.31	201.82	201.14	201.33	202.15	201.4	201.4	200.42	201.38	201.21	201.55	201.8	201.02	200.34	201.78	200.46	200.87	201.77	201.26	200.99
213.36	213.76	212.66	213.09	213.73	212.15	211.42	213.14	214.12	212.73	213.08	212.32	213.02	212.72	212.2	213.32	212.79	212.52	212.26	212.99	212.76	213.22	212.82	213	214.69	212.7	213.04	212.7	212.91	213.11	212.35	212.98	212.59	211.6	213.21	211.81	212.78	213.47	212.89	213.81	213.64	214.2	213.36	213.02	212.88	212.76	212.76	212.57	213.4	212.84
200.27	201.37	199.91	200.12	201.32	200.65	199.44	201.04	200.46	200.87	200.14	199.69	200.63	199.81	199.81	200.41	199.63	198.9	200.58	200.55	199.79	200.44	200	201.05	201.22	200.39	198.71	200.29	198.39	200.72	201.02	200.39	199.81	201.29	199.74	200.53	200.14	200.53	200.19	201.42	200.37	200.84	201	199.48	199.8	200.08	200.99	200.33	200.61	200.27
205.5	205.73	205.84	206.31	205.32	205.39	206.59	205.15	206.15	205.14	204.97	205.63	205.43	206.14	205.92	204.75	206.16	206	205.11	206.27	205.58	204.53	207.55	204.97	204.96	205.88	205.58	204.62	205.92	205.31	205.07	204.89	205.92	205.51	205.07	205.16	206.67	206.61	205.01	205.62	205.44	204.45	205.07	205.34	205.33	205.96	205.3	206.48	206.33	204.98
202.84	203.99	204.08	203.43	202.99	204.14	204.43	203.45	204.7	203.47	202.92	204.08	202.69	203.55	203.78	203.81	203.68	203.87	203.45	204.28	203.78	204.81	203.15	203.8	204.36	204.41	202.8	202.56	203.63	203.87	203.87	203.5	203.89	204.56	204.33	203.36	202.38	203.6	204.15	203.57	204.51	203.76	202.62	203.23	203.23	203.47	202.86	203.21	203.93	202.56
213.42	212.51	212.32	212.93	213.54	212.43	213.11	212.72	213.42	212.95	212.8	213.01	212.86	212.62	213.47	213.54	213.41	214.3	211.98	213.82	211.36	211.68	214.31	213.76	213.23	212.47	212.97	212.21	213.63	212.58	212	212.48	213.38	212.71	213.54	212.59	214.3	212.76	212.92	212.65	212.32	212.12	213.59	213.15	213.49	213.46	212.91	213.48	214.27	213.09
203	202.79	202.98	202.39	201.25	202.26	201.82	202.12	202.6	202.75	202.5	202.27	202.27	202.32	202.4	201.83	202.15	202.25	200.22	202.86	203.31	201.91	201.61	202.98	201.64	202.52	203.07	202.25	202.2	202.67	202.94	201.41	203.4	203.51	203.3	203.11	201.9	202.68	202.47	201.42	203.04	202.8	202.52	202.29	203.32	202.76	202.87	203.55	202.41	202.14
196.41	194.78	194.35	195.71	193.87	194.23	194.97	194.94	194.87	195.61	194.25	195.32	195.65	195.12	195.28	195.98	195.1	194.64	196.57	195.46	195.1	194.99	196.19	194.41	195.64	195.62	195.08	195.23	196.67	194.86	194.78	195.09	194.01	194.68	195.29	194.94	194.58	195.36	195.07	194.58	195.4	195.21	195.05	196.06	194.07	195.64	195.22	195.39	194.39	195.49
208.09	208.34	208.71	208.61	208.52	208.81	208.53	207.76	207.39	208.77	209.06	209.42	209.12	208.85	207.13	208.66	208.4	209.88	208.22	208.88	208.8	209.05	207.85	208.63	209.21	208.03	208.68	208.2	209.02	209.31	208.6	208.18	208.89	208.58	208.91	208.36	208.49	208.78	209.34	208.45	209.68	208.16	208.93	208.99	209.14	208.36	208.17	209.13	208.94	208.32
217.24	218.36	217	217.42	216.9	217.07	217.04	217.81	217.11	216.56	217.12	218.52	215.9	216.9	216.73	216.1	217.45	216.79	217.72	216.06	217.83	216.96	216.35	217.63	216.06	217.81	217.28	217.3	216.5	217.66	216.97	217.07	217.4	218.35	216.9	216.79	217.97	217.27	216.59	216.65	216.67	217.67	217.54	217.55	216.95	217.15	216.85	217.23	216.1	216.22
207.8	207.02	207.94	208.5	207.61	208.25	207.3	207.93	207.57	207.79	207.96	208.24	207.02	207.46	207.93	208.38	208.49	207.79	208.86	207.56	207.46	207.95	207.65	207.73	206.45	207.62	208.98	208.56	207.96	207.97	207.58	207.39	208.02	208.44	208.73	208.3	207.34	208.31	207.9	207.92	207.37	207.25	206.99	208.12	208.27	208.05	207.36	208.46	208.16	207.79
193.31	193.15	195.52	194.02	194.82	193.47	192.4	194.26	194.42	194.05	193.53	194.42	194.79	194.98	194.61	194.23	194.17	194.23	195.03	193.55	193.97	195.41	193.99	194.77	193.55	194.81	192.74	192.3	194.53	194.74	194.2	194.81	193.47	194.66	193.95	194.09	194.31	193.21	195.19	193.23	194.94	194.51	193.85	193.96	194.13	194.1	194.23	193.82	194.2	194.72
207.43	208.4	208.51	208.42	208.45	207.77	208.46	208.45	209.74	208.96	208.87	209.02	207.69	209.72	208.44	208.19	208.96	209.13	208.73	208.89	208.38	208.76	208.86	209.85	209.88	208.63	208.51	207.91	208.87	208.47	207.66	208.26	208.37	208.27	208.26	207.49	208.97	207.94	209.56	209.35	208.81	208.38	208.97	208.94	208.8	208.68	209.33	209.85	210.36	208.5
211.01	212.69	211.39	211.08	210.73	211.05	211.71	211.73	212.26	210.73	211.94	210.47	212.22	211.82	211.86	211.6	211.11	212.2	210.8	211.54	211.38	211.71	210.8	211.6	212.68	212.17	211.84	212.2	212.05	211.79	211.44	212.38	211.17	212.07	212.23	212.06	210.84	211.65	211.48	211.44	210.86	210.45	211.6	211.77	210.96	211.78	212.34	212.7	212.22	211.13
212.35	211.71	212.47	212	211.75	212.5	211.24	211.27	212.11	211.88	211.34	211.47	212.16	211.8	211.4	211.14	211.53	211.19	212.53	212.39	211.91	211.43	211.81	211.76	212.18	210.79	212.43	211.33	211.48	212	211.65	212.44	213.16	211.23	212.3	211.56	212.53	212.12	211.13	210.65	211.98	211.23	211.53	211.77	211.5	212.17	210.95	212.77	211.98	212.07
212.51	211.79	211.74	212.25	211.69	212.54	212.87	212.48	211.79	212.26	211.66	211.07	212.87	211.79	213.15	213.03	212.55	210.75	211.88	212.57	212.46	213.13	211.43	213.73	212.58	212.72	212.25	211.55	213.57	213.03	211.84	212.59	212.26	213.58	212.33	213.85	212.62	211.68	212.73	213.65	212.56	212.35	213.02	213.3	211.81	211.09	213.15	213.43	211.5	212.38
208.59	207.48	208.7	208.92	208.17	209.4	209.17	208.73	209.18	209.31	208.14	210.04	207.95	208.38	208.95	207.85	208.85	209.14	208.76	208.27	207.81	209.02	208.56	210.82	209.08	208.73	208.02	208.55	208.51	209.22	207.81	206.98	209.27	209.48	208.43	209.28	209.31	208.84	208.79	208.2	207.97	208.46	208.5	208.24	208.76	207.91	208.36	207.2	208.1	207.42
215.46	216.56	216.78	217.19	216.75	217.82	218.13	217.97	217.02	217.23	217.28	216.71	216.77	217.84	217.9	215.71	217.27	217.73	217.97	216.16	216.71	216.88	217.01	217.55	216.4	217.1	218.15	217	215.32	216.84	216.97	216.36	218.28	217.54	216.85	217.82	217.02	217.49	216.74	216.74	217.97	218.84	218.19	217.57	217.32	216.43	217.25	216.46	216.91	218.18
217.44	216.42	216.66	216.79	215.86	217.81	216.53	217.26	218.42	217.68	216.5	217.69	217.83	216.02	216.09	217.91	217.14	218.09	216.95	217.4	215.76	217.36	216.93	215.76	217.42	217.18	216.61	217.64	217.57	217.88	216.92	216.52	215.79	216.71	216.65	217.69	216.87	216.19	217.17	217.36	216.63	216.5	216.02	216.5	217.48	216.6	216.68	216.55	216.1	216.85
204.21	204.06	203.89	204.4	204.25	203.14	204.13	203.14	204.3	204.27	203.81	204.43	204.21	204.95	203.64	204.09	204.6	204.07	203.94	203.68	203.2	202.69	204.41	203.74	203.34	203.95	205.12	203.8	204.24	204.49	204.34	205.33	203.28	203.15	203.38	203.9	204.01	203.52	204.01	203.84	203.37	203.53	203.14	204.62	203.93	204.57	203.01	203.1	204.16	204.01
210.55	211.57	212.06	211.03	211.46	212.22	213.09	211.53	210.26	211.36	212.32	211.42	212.24	211.84	212.17	210.81	210.77	212.35	211.88	211.36	211.97	211.39	211.44	210.9	212.47	210.17	211.71	211.84	211.8	211.76	212.25	212.46	209.76	211.63	211.51	212.26	211.33	211.15	211.02	210.84	210.97	210.95	211.05	210.7	211.01	211.25	211.76	211.18	211.68	211.26
204.63	203.63	203.26	203.63	204.69	204.1	203.8	204.11	204.07	203.68	203.9	203.8	204.15	203.04	203.27	203.67	203.99	204.21	204.34	203.59	203.01	203.52	204.85	205.32	204.23	204.78	204.62	203.33	202.81	204.49	204.31	203.56	203.88	203.18	203.69	204.41	204.99	204.19	204.17	203.8	203.68	204.26	203.72	203.88	203.88	203.34	203.68	204.34	204.33	202.38
204.13	204.14	205.04	204.78	202.77	204.64	203.57	203.06	204.03	203.64	202.76	204.88	203.23	203	203.32	203.66	202.88	203.45	204.41	203.8	203.3	204.93	203.13	203.36	204.2	204.13	203.28	204.18	203.79	203.81	203.91	203.54	204.74	203.32	202.78	203.79	203.55	203	203.92	203.45	203.89	203.63	203.65	204.76	203.2	205.12	203.88	203.38	204.01	204.03
203.83	205.07	205.15	204.71	203.9	205.23	204.27	204.16	205.22	204.77	204.88	204.87	203.6	204.08	204.86	203.94	203.25	205.44	205.11	204.73	204.1	204.73	205.68	203.57	204.74	204.03	204.48	205.42	204.69	204.87	204.66	204.69	204.83	205.01	203.78	203.99	204.68	205.03	204.29	203.52	205.02	204.45	205.7	204.13	203.53	203.55	204.47	204.99	204.36	205.07
213.24	212.46	214.33	213.64	212.93	214.36	213.7	213.18	215.39	214.35	213.3	213.89	214.27	212.73	214.96	214.42	214.11	213.34	214.25	213.56	212.93	213.61	213.83	214.67	213.18	213.74	213.58	214.49	212.69	213.53	213.53	213.27	213.03	214.82	213.57	214.25	214.25	214.48	213.69	214.23	214.62	214.31	214.27	213.38	214.32	214.65	214.13	213.49	213.76	213.33
208.39	208.01	208.57	209	208.51	208.59	209.16	209.26	209.05	208.89	207.38	207.93	208.47	207.99	208.14	208.13	209.65	209.19	209.49	209.26	207.95	208.08	208.3	209.07	209.12	208.13	207.83	208.1	208.27	208.37	209.21	208.79	208.88	208.28	208.76	208.86	207.89	208.75	208.23	207.88	209.69	208	208.2	207.59	208.1	209.04	208.21	209.4	209.68	208.45
211.8	212.46	211.88	212.05	211.35	212.01	212.39	211.25	212.3	210.9	210.84	211.37	211.62	211.82	211.05	211.68	212.15	210.85	211.62	212.33	212.49	211.99	210.81	211.34	211.51	210.49	211.16	210.99	212.41	211.33	212.12	211.53	210.55	211.37	211.74	211.41	212.25	211.84	211.09	211.75	211.25	212.49	211.27	210.73	211.46	212.97	211.76	211.22	212.9	211.17
211.07	211.22	212.11	211.23	211.62	211.35	210.97	211.37	211.28	211.89	211.5	212.39	211.57	211.47	211.71	210.81	210.99	211.37	211.89	212.54	211.22	211.4	211.77	212.21	211.53	212	212.83	211.66	211.41	211.18	211.99	211.47	211.6	210.31	211.73	211.42	211.04	210.78	211.62	212.74	212.42	210.68	212.1	211.51	211.24	211.03	212.16	211.55	211.56	212.05
210.98	212.02	211.72	212.09	211.94	211.11	211.89	213.2	211.28	211.53	211.45	210.98	212.68	212.23	211.16	211.68	211.83	211.54	211.82	211.62	211.16	212.28	212.39	211.75	212.3	211.08	212.05	212	213.65	211	212.42	210.81	211.67	212	213.28	211.82	211.5	212.58	211.23	212.33	211.2	212.06	212.54	211.41	211.26	212.46	211.83	212.57	211.4	211.56
203.22	202.88	203.19	204.13	203.02	204.85	202.85	203	203.89	203.04	203.84	201.57	203.23	203.07	203.06	203.52	203.72	203.66	202.91	204.08	203.12	203.38	202.81	203.21	203.2	202.84	202.76	203.18	203.58	203.73	203.47	202.05	203.28	202.88	203.12	202.76	202.9	202.32	203.16	202.31	202.02	203.21	203.57	203.09	203.56	204.52	202.53	202.87	203.24	204.32
209.13	207.72	207.33	207.76	209.07	207.72	208.89	207.69	208.4	208.26	207.65	207.24	206.3	207.44	207.17	207.09	207.91	209.19	208.52	208.71	208.74	207.42	208.32	209.38	208.06	207.85	208.35	206.95	209.34	208.22	207.43	206.93	208.54	207.03	208.15	207.16	207.62	207.75	206.33	208.25	207.74	208.37	208.29	207.41	208.25	207.83	207.41	209.27	207.53	208.26
217.81	215.89	216.57	216.83	216.72	216.51	217.43	216.92	217.22	216.2	216.81	217.52	216.09	216.39	217.59	217.24	217.58	216.78	216.33	216.01	217.52	215.95	217.88	217.25	217.4	215.59	217.35	217.02	217.31	216.1	216.42	217.42	217.45	216.5	216.83	217.21	216.25	216.14	216.38	216.54	217.43	216.66	217.15	217.41	215.9	217.09	217.38	217.18	216.11	216.86
203.42	203.53	203.16	203.56	202.45	203.26	205.2	203.11	203.74	203.18	202.37	203.13	203.32	202.82	203.46	203.69	203.05	202.2	203.39	203.14	203.26	202.55	204.47	203	203.79	203.24	204.9	203.29	203.66	202.83	203.1	203.04	203.76	203.38	203.68	202.39	204.42	202.88	203.84	203.79	203.63	202.67	203.78	204.72	202.83	203.08	203.53	203.67	203.86	202.33
209.05	209.43	208.41	207.81	209.48	209.81	208.76	208.58	208.08	208.78	207.84	209.16	207.87	209.13	208.05	209.81	208.67	208.45	208.66	209.31	207.76	208.52	208.93	208.68	208.52	208.67	207.56	208.81	209.94	208.08	208.56	208.19	209.62	207.3	208.87	209.53	208.67	208.84	209.93	208.34	208.48	207.95	208.2	209.43	209.23	209.36	208.03	207.73	207.88	208.06
212.71	212.68	213.12	214.11	212.88	212.61	212.95	213.07	211.69	212.76	213.63	212.74	213.36	213.78	212.01	212.63	213.8	213.12	212.73	213.32	213.74	213.04	211.63	213.63	213.12	213.42	213.78	213.04	214.23	212.67	213.01	213.03	214.23	212.42	213.43	211.69	212.4	213.13	212.7	213	213.09	213.02	213.73	211.51	213.14	213.39	212.9	214.31	212.6	213.46
198.12	196.42	196.96	199.03	196.83	198.51	198.04	197.4	198.61	198.01	197.82	197.1	198.65	198.91	197.78	198.02	197.3	197.57	198.57	199.14	197.76	198.06	198.01	197.2	197.67	197.67	199.37	197.76	197.19	197.88	198.83	197.72	197.95	199.57	198.58	198.57	197.39	197.73	198.87	197.62	198.53	197.29	197.83	197.26	198.9	198.55	198.11	198.78	197.06	197.78
205.44	205.99	206.29	206.96	207.08	205.87	206.01	207.48	206.87	206.88	206.09	207.31	206.72	207.09	206.59	206	205.22	206.38	206.23	206.93	207	205.56	207.28	206.94	206.67	206.45	207.14	206.81	206.16	206.32	206.65	206.49	205.58	205.98	205.95	206.06	206.01	206.85	207.43	206.42	205.77	205.64	205.19	206.27	205.92	207.16	207.15	206.47	207.39	206.06
207.27	206.93	206.33	206.28	206.59	206.4	206.86	206.69	206.73	206.19	207.44	206.78	207.57	206.52	207.67	206.36	206.11	205.91	206.82	206.34	204.97	206.35	205.71	206.46	206.74	205.83	207.17	206.57	205.69	206.48	206.29	207.42	206.09	207.84	206.03	205.27	205.93	205.94	206.34	207.51	206.48	205.55	207.21	206.78	207.25	206.93	206.39	205.96	206.3	206
203.31	203.98	202.79	203.54	203.29	201.88	203.59	203.11	203.17	202.44	203.29	202.83	203.18	203.74	202.87	203.54	202.65	203.29	202.05	202.96	201.71	202.89	203.21	203.15	202.24	203.4	203.86	202.9	204.31	203.88	203.72	203.17	203.04	202.71	202.34	202.44	203.57	203.53	203.56	202.73	202.78	202.37	203.14	203.63	202.72	202.73	203.35	202.27	203.3	202.48
207.9	207.61	207.81	207.68	208.26	208.05	207.76	207.91	206.98	207.59	207.13	206.91	208.56	207.76	207.68	207.5	207.86	206.55	208.22	208.42	208.17	207.82	207.57	207.12	207.96	208.45	208.12	208.59	207.78	207.79	207.95	208.04	207.79	208.11	207.28	206.94	206.97	207.81	208.16	206.15	209.71	207.98	207.57	207.33	207.98	207.56	207.89	208.05	208.12	207.03
204.51	204	204.62	204.99	204.29	204.77	203.9	204.22	205.09	205.46	203.92	204.71	204.23	202.83	204.26	204.82	204.86	204.53	205.11	204.46	205.13	205.03	205.04	204.97	204.93	205.44	205.22	203.95	205.03	204.11	203.61	204.52	204.77	204.05	204.73	204.39	205.44	204.05	204.71	204.21	205.36	205.51	205.1	205.47	203.95	204.68	205.06	204.85	204.39	204.71
214.21	212.85	215.64	213.3	213.99	215.13	214.64	214.05	214.3	212.84	214.05	212.61	214.49	213.26	214.71	214.16	213	213.23	213.54	213.99	214.35	214.79	214.49	212.83	213.78	213.99	213.5	213.58	213.79	213.87	212.82	213.4	213.8	214.74	213.76	214.35	212.36	214.69	214.95	214.97	214.61	214.3	213.7	213.99	213.78	213.28	213.86	214.31	214.37	214.37
198.12	199.66	199.43	199.24	199.53	199.38	199.67	199.61	198.41	199.69	199.03	199.86	198.86	198.95	198.75	198.44	199.18	199.51	200.15	200.49	198.64	198.8	199.21	199.26	198.9	199.34	199.65	199.05	199.6	198.51	200.17	200.14	199.81	199.13	200.09	198.58	199.85	199.34	199.44	199.97	199.87	198.35	199.59	199.99	200.43	198.35	199.17	200.04	199.43	198.97
217.35	217.95	216.96	217.89	218.01	218.09	216.11	218.09	218.3	218.23	218.09	216.39	216.91	217.75	217.87	217.81	217.84	216.92	218.12	217.71	219.18	218.97	217.82	219.6	217.87	219.11	216.61	218.11	218.25	218.56	217.82	217.81	218.18	218.52	218.05	217.53	216.75	217.96	217.65	218.28	217.59	216.78	218.35	217.33	217.7	217.71	217.05	218.09	217.39	218.41
194.82	193.21	194.24	194.06	194.63	193.33	194.28	193.88	194.15	192.83	193.44	193.59	194.03	193.32	194.75	193.67	194.11	193.96	193.97	192.8	193.96	194.91	193.28	193.35	193.57	193.9	195.09	193.43	194.17	193.8	195.28	194.79	194.93	194.19	194.63	193.54	194.4	193.64	193.01	194.32	194.61	193.24	193.96	195.3	195.46	195.08	194.21	193.09	193.65	194.31
198.65	198.44	198.75	198.86	198.86	198.75	198.05	199.23	198.81	199.05	197.98	198.54	197.87	198.11	197.63	198.7	198.32	198.61	198.35	199.75	198.69	198.42	197.6	197.99	198.51	199.1	199.44	198.74	198.53	199.06	198.24	199.19	199.13	198.47	198.47	199.37	197.62	198.03	198.94	197.8	198.96	198.67	198.21	198.73	199.28	198.06	199.29	200.16	198.71	198.68
205.57	207.52	206.69	206.37	207.29	206.29	206.07	205.82	207.02	206.38	205.5	206.94	205.93	205.82	205.24	206.66	205.61	206.07	206.61	205.14	206.97	206.79	206.37	206.15	205.42	205.85	205.95	207.09	207.06	206.51	206.47	207.29	206.94	205.55	206.26	206.41	205.57	205.46	206.56	206.89	207.27	205.88	206.63	205.52	206.56	206.81	206.22	206.79	205.84	207.18
211.84	213.41	212.52	212.62	211.91	212.15	212.57	213.29	213.23	212.88	211.76	212.84	213.25	212.51	212.84	212.16	212.15	212.99	212.59	212.47	212.38	211.8	212.63	211.95	212.68	212.83	211.76	212.01	212.55	213.46	212.4	211.96	212.79	212.62	211.57	210.91	212.8	212.74	212.24	212.88	212.28	213.29	211.22	212.34	211.74	213.19	213.68	212.78	212.48	212.18
205.37	204.61	205.29	206.44	205.21	206.52	206.79	205.43	207.41	205.31	206.21	205.08	205.91	205.31	205.77	205.68	205.65	205.57	203.36	205.8	205.67	206.2	206.05	206.39	205.6	205	206.04	206.02	205.42	206.5	206.18	204.44	204.67	205.82	205.59	205.36	205.33	206.45	204.84	205.27	206.68	205.46	205.45	205.71	205.22	205.34	204.31	205.55	204.43	205.1
203.57	204.91	204.19	204.24	205.16	205.45	205.1	205.53	204.93	203.82	205.73	204.87	205.48	204.14	204.28	205.45	204.49	203.67	205.27	205	204.18	204.14	205.33	204.53	204.81	204.36	203.71	205.63	205.38	203.87	205.15	204.54	204.4	205.8	204.48	204.07	204.97	203.95	204.92	203.21	205.44	204.31	203.32	204.03	204.46	204.05	204.93	204.13	204.88	203.63
208.16	209.43	208.24	207.78	208.42	208.84	209.87	208.43	208.91	208.24	209.11	209.4	207.38	208.2	209.68	208.03	208.44	209.09	207.65	207.54	208.93	208.73	208.56	208.38	208.7	209.12	208.66	208.74	207.99	209.29	208.63	208.46	209.14	208.47	209.81	208.86	209.25	209.1	209.16	208.71	208.94	209.28	208.88	209.09	208.85	209.28	207.69	209.17	208.87	208.4
198.26	199.97	198.05	198.82	199.41	198.52	198.19	198.33	198.91	198.5	199.34	199.53	198.23	198.65	198.26	199.79	198.36	197.33	197.93	198.19	198.87	198.94	198.78	200.09	198.93	197.58	198.35	198.29	198.4	198.82	198.51	199.4	198.73	197.99	199.23	197.99	198.06	198.64	198.3	198.55	198.5	198.37	199.4	198.27	198.06	198.27	198.47	200.15	197.44	198.93
207.86	207.03	208.16	207.9	207.56	207.52	206.37	206.92	208.18	208.3	206.71	208.05	207.71	208.06	206.65	207.69	208.99	207.92	208	208.17	206.54	206.87	208.1	207.78	208.21	208.28	207.89	208.56	207.33	207.6	208.98	207.68	207.2	207.78	208.42	208.37	208.25	206.55	207.39	207.9	208.3	207.45	207.71	209.32	207.91	208.13	208.66	208.02	207.68	208.24
199.24	199.09	200.04	198.82	198.66	199.83	198.71	199.23	197.45	199.8	198.26	199.32	200.51	200.11	199.28	201.06	199.7	199.64	199.57	199.62	199.04	199.31	199.37	199.11	198.61	198.35	198.46	198.81	199.74	199.41	200.13	199.45	200.18	199.03	198.85	199.03	199.28	197.63	198.26	199.83	198.75	199.42	199.25	199.6	198.67	198.43	198.65	200.16	199.68	198.87
203.2	203.16	202.4	203.46	203.36	203.05	203.42	204.99	204.48	204.54	203.04	203.82	203.28	202.41	202.99	203.56	202.89	203.22	203.94	202.64	203.79	203.75	202.58	202.88	203.25	202.29	203.99	204.42	204.68	204.62	203.32	203.06	202.82	204.14	203.26	202.81	203.45	203.4	203.6	203.74	203.97	203.44	203.42	202.94	203.59	203.41	203	202.66	203.41	203.68
194.3	196.15	194.7	195.39	195.68	195.81	195.18	194.75	193.7	196.29	195.13	194.91	194.15	195.67	194.99	194.75	195.54	195.44	195.71	194.9	196.01	195.14	194.42	194.64	195.58	195.83	194.12	196.2	196.5	195.2	193.89	194.59	195.56	195.7	196.27	194.49	195.71	194.39	194.92	194.65	195.77	195.88	195.14	194.89	194.34	195.2	196.74	195.98	194.68	195.84
213.34	213.42	213.01	212.16	213.4	212.04	212.69	212.92	213.65	213.08	212.43	213.01	212.49	212.25	213.18	212.91	213.02	213.08	212.92	211.73	212.27	213.32	213.03	212.47	213.56	212.92	213.61	212.47	212.23	213.15	212.76	212.34	215.09	211.71	213.47	212.81	213.59	213.07	213.8	212.22	212.47	213.37	214.61	214.13	212.02	212.94	212.82	213.02	213.73	212.96
215.35	217.06	217.24	216.68	216.29	216.61	216.91	216.76	216.31	215.95	217.32	217.34	216.53	217.62	217.11	217.07	217.55	216.61	216.98	216.46	215.83	216.64	216.68	217.25	217.83	217.18	217.11	216.62	217.67	217.04	215.93	217.73	216.93	217.08	217.54	217.58	215.4	216.61	216.43	216.43	218.13	217.45	216.66	217.75	217.97	217.61	216.59	218.05	216.48	217.59
211.5	211.37	210.67	212.58	211.33	212.71	211.27	211.99	212.53	211.41	211.9	211.2	211.46	211.49	212.47	211.29	212.65	212.04	212.39	210.38	210.64	211.1	210.67	212.38	211.54	210.25	211.25	211.56	211.14	211.17	210.56	211.09	212.06	211.2	211.7	210.78	211.21	212.49	212.76	211.22	211.63	212.34	210.99	211.72	211.68	212.88	211.51	212.01	211.26	211.67
205.92	204.46	205.2	205.3	205.03	205.78	204.79	206.25	206.81	206.16	205.55	205.89	206.36	206.35	204.06	205.1	204.73	205.13	205.75	205.82	206	205.68	205.65	205.3	206.28	205.3	205.4	206.33	205.3	206.23	205.05	206.13	205.51	206.31	206.3	205.15	206.53	205.51	206.66	206.14	204.42	205.66	205.35	206.65	205.53	205.49	205.38	204.53	204.17	204.92
208.48	208.26	208.06	207.92	208.22	208.76	209.21	207.12	207.71	207.82	207.31	207.53	208.55	208.45	207.6	208.18	207.33	206.63	207.84	209.05	207.49	207.04	208.97	206.67	207.75	208.23	207.67	208.19	207.64	207.43	207.56	207.67	208.85	207.98	208.16	208.28	207.56	207.36	208.38	208.62	208.34	207.53	208.42	207.82	206.52	207.9	207.72	207	207.81	207.56
212.25	211.33	212.08	212.9	211.63	211.43	212.71	211.92	211.54	212.92	210.58	211.87	211.47	212.83	210.83	211.96	212.42	211.25	211.68	214.25	211.91	211.17	211.37	212.27	211.53	211.9	211.42	213.19	211.33	212.15	212.56	212.4	211.85	212.17	211.77	210.39	211.84	212.21	211.76	211.18	211.89	212.35	211.19	211.99	211.29	211.52	210.74	211.91	212.78	211.2
209.59	207.8	206.3	206.88	208.05	207.33	208.92	207.81	207.1	207.6	208.03	207.71	208.37	207.73	207.36	207.4	208.71	208.08	207.46	209.34	208.49	206.98	208.62	207.58	208.18	208.26	208.53	207.3	208.02	208.19	208.4	207.94	208.11	206.68	207.8	208.11	208.28	207.73	208.49	207.96	207.35	208.56	207.49	206.9	206.97	208.38	208.4	206.38	208.07	207.14
210.76	211.67	211.57	212.03	212.5	210.82	212.27	211.61	211.39	210.4	211.91	212.54	211.62	212.07	210.82	211.28	211.42	212.48	212.8	211.96	210.8	210.81	210.37	212.32	212	212.31	211.33	213.06	212.3	211.84	211.57	210.89	211.91	211.59	211.78	211.07	210.95	210.91	212.74	210.63	211.73	211.86	211.17	212.15	210.84	211.12	210.86	210.54	210.49	211.9
211.7	212.35	211.01	211.18	211.13	211.46	212.58	213.54	211.17	211.87	211.77	210.73	211.67	212.27	211.35	211.65	212.61	211.51	211.54	212.05	212.1	211.67	212.02	211.8	211.26	211.1	212.96	211.24	212.27	212.46	212.98	212.57	211.78	211.79	212.8	211.25	212.61	211.56	212.26	211.79	211.77	211.53	211.76	211.69	212.62	211.55	212.16	210.64	212.15	211.3
203.99	205.23	205.38	203.28	204.27	203.98	204.72	205.11	203.97	204.69	206.32	204.62	204.38	203.8	204.79	205.61	205.29	204.97	204.68	204	204.56	204.56	204.46	203.77	203.9	203.89	203.44	204.92	204.11	204.2	204.13	204.15	204.87	204.82	204.66	206.06	203.19	204.47	204.6	204.51	203.81	205.05	205.49	204.4	205.1	204.87	204.34	204.64	206.01	203.88
208.13	207.76	207.4	208.05	208.28	206.88	208.03	207.8	208.44	207.8	209.15	207.71	207.45	208.36	207.61	207.32	207.32	208.72	207.4	208.34	207.86	207.53	207.99	207.48	208.06	209.08	208.03	208.04	206.88	208.23	206.57	207.18	208.18	207.81	207.25	208.46	208.55	206.72	207.47	208.31	208.49	208.12	207.5	207.22	207.02	207.62	206.51	207.31	207.75	207.43
218.5	217.41	216.71	216.41	216.67	216.58	217.13	217.05	216.61	216.77	216.67	215.87	217.28	216.81	217.35	217.63	218	216.68	216.53	217.49	217.68	216.44	216.31	216.53	216.49	217.54	216.94	216.87	216.26	216.52	216.03	217.13	217.36	216.24	217.15	217.01	216.69	218.25	216.91	217.54	216.94	218.36	216.43	218.17	217.33	216.84	216.83	216.68	217.52	217.46
207.53	208.42	207.76	207.19	208.1	207.23	207.4	207.08	208.64	207.78	207.26	208.39	207.53	206.81	207.45	208.51	208.25	207.35	208.13	209	207.32	209.06	207.63	208.08	208.24	207.84	208.2	208.09	208.24	207.59	208.32	207.25	207.32	207.04	207.72	207.52	208.12	207.85	207.85	208.31	207.53	208.01	206.82	207.5	207.83	207.57	207.63	207.48	208.37	208.06
202.66	202.64	203.24	201.95	202.68	202.11	203.69	201.9	201.49	203.2	201.83	202.57	203.3	201.26	202.76	201.3	202.66	203.18	203.77	202.06	202.17	203.39	202.61	202.14	202.81	203.12	202.91	202.77	202.66	202.5	202.9	202.4	201.66	201.62	202.85	202.16	203.09	203.37	202.05	202.09	202	203.61	202.65	202.65	201.54	202.06	202.6	203.31	203.06	201.99
204.77	204	204.87	203.26	204.41	204.86	205.42	205.36	204.52	204.41	204.84	203.49	204.33	204.19	204.21	203.97	204.29	204.07	204.89	204.36	204.23	205.07	204.53	204.69	203.58	205.21	204.5	204.61	203.58	205.29	203.72	204.47	204.06	205.36	204.69	205.31	205.02	205.02	204.08	205.28	205.05	204.32	204.66	203.88	205.04	205.92	205.1	204.28	204.05	204.93
207.76	208.15	207.1	208.15	207.42	207.67	207.7	208.26	208.1	208.16	207.01	206.61	206.59	207.92	207.78	208.73	206.29	207.11	207.67	207.37	208.15	207.97	207.32	207.34	207.17	207.14	207.81	207.77	207.5	206.66	206.95	207.75	208.05	208.33	208.41	207.72	208.16	208.08	208.18	208.58	207.73	207.12	208.09	208.19	207.55	207.52	208.6	207.65	207.31	207.9
210.2	208.37	208.22	208.16	209.92	208.94	208.47	209.13	208.81	208.18	209.21	207.95	208.97	209.08	208.38	209.21	209.05	208.06	208.59	208.28	208.68	208.41	209.03	209.34	208.17	210.41	207.81	209.1	208.81	209.14	208.71	209.45	208.37	208.01	208.6	208.85	208.39	208.89	208.27	208.11	208.4	208.88	208.97	209.14	207.46	208.13	208.73	207.52	208.61	207.43
200.08	200.03	199.79	201.57	201.02	201.43	200.49	200.18	199.6	199.06	200.18	199.49	199.92	200.71	199.76	200.14	200.51	198.89	200.81	199.77	200.63	200.64	199.95	199.62	199.64	199.5	200.14	201.3	199.88	201.57	200.52	199.7	198.91	199.97	199.33	200.39	201.19	200.61	199.66	200.25	200.23	200.21	199.35	199.82	200.4	199	199.24	198.91	201.05	200.4
203.57	203.01	203.9	204.09	203.73	203.57	203.68	204.31	203.58	203.38	203.28	203.52	202.35	204.1	202.8	203.93	204.71	203.85	203.59	203.72	203.84	204.49	202.34	203.53	204.31	202.83	202.97	203.93	203.91	204.04	203.68	203.75	203.63	203.44	203.93	203.81	202.93	204.63	203.45	204.24	203.44	203.98	204.07	203.01	203.14	204.05	203.11	203.87	203.83	203.28
201.17	202.66	200.56	202.09	201.22	200.79	201.47	202.02	200.93	201.04	201.1	201.21	201.4	201.45	200.63	200.83	200.6	199.81	201	200.73	201.25	200.37	201.07	202.46	200.59	200.81	201.8	201.66	202.12	201.07	199.92	200.59	201.42	201.64	201.24	200.84	202.14	201.05	199.82	201.11	201.57	201.37	201.51	199.81	200.63	201.94	202.1	200.83	202.33	200.98
213.12	211.91	212.85	211.73	212.74	210.72	211.79	211.38	211.98	211.32	212.49	211.36	211.47	211.86	211.84	212	210.65	211.89	212.21	210.9	212.98	212.15	210.8	211.82	210.83	211.58	211.02	211.58	211.47	211.91	211.7	211.9	212.42	211.08	211.7	212.19	212.64	211.83	211.7	211.86	210.7	212.88	210.5	211.98	211.57	211.77	210.76	211.5	212.57	211.9
202.39	202.55	202.48	202.14	202.47	202.44	202.37	203.25	202.86	203.13	202.55	202.72	203.21	202.71	202.1	202.79	201.59	203.2	203.42	202.45	201.18	201.89	202.36	202.18	202.75	202.04	202.61	203.38	202.3	202.64	202.48	202.02	202.82	202.45	203.42	203.43	201.9	202.11	202.25	202.19	202.28	203.16	202.78	202.61	202.8	202.1	202.53	202.21	202.62	203.34
211.6	211.37	211.57	212.92	212	211.62	211.16	211.81	212.74	211.07	211.15	211.56	211.48	212.75	212.12	212.12	211.39	210.96	211.82	211.88	211.1	211.24	211.11	211.67	212.03	211.3	210.53	211	211.74	211.26	212.52	211.32	210.66	211.31	211.34	212.02	212.44	211.94	212.11	212.5	213.41	211.47	210.85	212.49	211.38	210.99	212.19	211.51	212.32	211.26
210.58	211.38	211.96	210.98	212.31	212.5	211.26	211.27	212.12	211.52	210.47	212.21	211.33	211.56	212.6	211.66	211.72	213	212.23	211.94	212.27	211.69	211.28	211.09	210.93	212.76	210.96	212.4	211.68	211.64	212.32	212.37	212.11	211.67	210.76	211.57	211.82	212.38	211.68	210.99	212.19	210.94	212.16	211.52	211.51	212.1	211.05	212.62	211.04	212.36
209.16	210.05	210.42	209.24	208.1	209.43	208.85	208.99	209.93	209.1	208.97	209.9	208.98	209.72	209.86	208.34	209.19	208.64	209.06	209.86	208.38	210.15	209.53	208.22	208.65	209.65	210.06	209.73	209.7	210.74	209.71	209.88	209.99	210.37	209.21	209.04	210.04	210.2	209.7	209.33	209.06	210.3	209.01	209.42	210.76	210.04	208.88	208.77	210.03	210.16
208.29	208.15	208.24	208.78	206.86	208.05	208.88	207.79	206.82	207.21	208.1	207.96	207.87	206.96	207.89	207.08	207.43	208.38	207.74	208.71	208.02	207.57	207.71	207.31	207.21	208.2	208.14	208.06	207.97	207.9	207.54	208.84	208.21	208.18	207.53	207.89	206.46	207.19	207.39	207.16	207.58	207.8	208.32	207.96	207.29	207.44	207.68	207.12	206.93	208.43
203.08	203.25	204.2	203.23	203.28	202.89	204.01	203.24	204.56	203.46	203.7	203.74	203.64	203.7	203.1	201.78	202.67	203.73	203.23	203.55	203.89	203.25	203.17	203.8	202.33	203.79	204.1	202.33	203.25	203.88	203.63	203.48	203.11	203.01	202.82	202.93	202.34	203.09	203.68	203.1	202.61	203.08	203.09	203.11	203.76	203.06	203.03	202.55	203.05	203.15
205.17	204.13	203.89	204.13	204.09	203.23	204.2	202.12	202.72	204.01	203.17	204.42	203.69	204.44	201.99	202.84	204.11	205.07	204.24	204.64	203.01	203.77	204.81	203.33	204.24	202.87	203.42	203.87	203.93	204.53	203.52	202.49	203.81	202.73	202.21	204.71	203.52	204.14	203.95	203	205.06	203.26	202.55	203.4	204.09	203.05	203.65	204.22	201.86	203.02
211	212.32	211.87	211.98	212.48	212.73	213.53	212.34	212.21	212.62	212.29	212.5	211.08	211.64	211.96	212.14	211.69	212.5	212.06	212.18	213.29	213.62	211.99	211.54	211.64	212.17	211.94	212.23	211.78	211.85	212.56	212.51	213.03	213.09	212.27	213.4	212.28	213.08	212.37	212.18	212.45	212.87	210.93	212.2	212.63	212.29	212.74	211.78	212.12	211.18
208.45	207.2	207.22	207.09	207.46	207.29	208.22	208.14	206.52	207.13	206.82	207.78	208.2	207.83	207.97	207.38	206.43	207.88	207.65	206.59	206.83	207.84	207.71	208.75	207.18	207.42	208.42	208.33	206.68	207.33	206.71	206.55	207.6	208.39	207.4	207.79	207.53	207.18	207.33	208.83	207.27	208.18	208.84	208.04	207.29	208.47	208.25	207.21	207.76	207.81
214.2	213.32	214.13	213.56	213.9	213.94	213.9	214.04	214.02	213.54	212.97	212.86	213.43	214.28	213.43	213.95	213.24	214.15	213.33	214.14	214.59	212.69	214.43	215.43	214.56	212.92	214.28	214.57	212.18	213.41	213.73	214.51	214.17	214.04	213.61	214.19	213.46	214.27	213.68	214.26	213.81	213.06	212.76	214.19	214.3	213.81	213.03	213.77	213.74	213.19
209.06	209.89	209.81	209.32	210.2	209.5	210.49	209.43	210.66	209.63	209.36	210.06	208.7	210.61	211.03	208.81	209.11	208.96	208.75	209.18	208.47	209.66	209.47	209.25	208.96	209.22	208.87	208.13	209.46	209.79	210.08	208.59	208.28	208.47	209.38	209.79	209.4	209.35	209.94	210	209.4	207.98	209.87	209.07	209.51	209.28	208.36	208.83	208.98	210.29
204.44	202.89	204.66	204.27	204.87	204.09	203.54	204.45	204.62	203.36	203.5	204.26	204.68	203.65	203.79	204.84	204.18	204.46	204	205.2	203.77	204.44	204.43	204.31	203.86	203.72	203.99	204.31	202.2	204.56	202.89	203.49	203.88	203.06	203.48	202.98	204.12	204.07	203.72	203.04	203.58	204.64	203.71	203.83	204.11	203.72	203.81	203.13	204.12	203.13
198.89	199.84	199.21	198.69	199.69	198.88	199.64	199.04	199.01	199.02	200.03	198.24	199.69	198.08	200.8	199.08	199.08	198.67	199.33	199.82	199.16	200.81	198.99	199.16	199.47	199.99	198.56	199.16	198.48	199.51	199.57	199.4	200.44	199.69	198.8	200.32	199.1	200.36	200.59	199.35	199.41	198.97	200.19	199.47	199	200.95	198.72	200.67	198.89	199.63
217.07	217.41	216.17	217.2	216.51	218.69	217.09	216.54	217.18	217.7	217.18	216.52	217.06	217.82	217.84	217.3	217.15	216.83	217.03	217.89	215.5	215.97	217.5	216.78	216.83	216.2	215.89	216.13	216.81	217.56	217.19	216.4	216.28	217.8	217.55	217.92	216.54	218.05	218.02	217.22	216.56	217.66	216.54	216.22	218.01	217.6	216.15	216.05	217.08	217.69
210.75	211.48	211.48	213.1	212.63	214.12	212.39	211.9	211.21	212.32	213.08	212.4	212.28	213.31	213.08	212.56	213.07	213.44	211.62	211.74	211.48	212.64	211.51	211.52	212.14	213.49	213.24	213.13	211.41	212.21	212	212.54	212.79	211.86	211.16	212.21	211.87	213.7	212.24	212.01	212.22	213.43	212.06	212.99	211.51	211.14	212.8	213.19	212.33	212.39
199.45	199.36	200.44	200.28	199.61	199.47	200.14	198.86	200.36	199.81	199.09	199.88	199.33	198.94	200.64	200.3	198.98	199.32	199.46	199.32	199.87	199.58	199.1	199.91	199.09	199.39	199.95	199.76	199.15	199.62	199.67	199.93	198.22	199.14	200.04	199.75	199.33	199.76	198.75	199.61	199.09	199.12	199.04	199.59	198.67	199.78	199.59	199.41	198.95	199.64
199.42	199.35	199.69	199.79	199.54	199.29	198.53	199.02	199.25	199.05	199.05	200.02	199.75	198.28	199.97	199.37	198.95	198.87	199.71	199.04	199.73	199.41	199.35	199.24	198.43	199.01	198.2	199.02	199.7	199.32	198.88	199.69	199.07	200.73	200.92	200.23	198.31	199.53	199.26	198.56	200.13	199.78	199.26	200.33	199.32	199.81	199.96	198.62	199.25	199.15
203.69	202.69	202.85	202.67	201.2	200.71	201.73	201.65	201.81	201.86	202.5	202.24	202.87	200.94	202.18	201.99	202.73	202.69	201.72	201.25	204.05	202.77	202.07	202.46	202.98	202.71	202.2	203.08	201.49	203.19	202.55	201.45	202.42	202.91	202.7	202.82	202.33	201.62	202.83	202.81	202.32	202.31	201.29	203.67	202.09	202.52	202.12	203.51	202.83	200.77
194.88	194.99	196.03	193.96	194.34	193.81	195.21	193.5	194.62	195.53	194.47	193.55	194.47	195.05	194.64	194.81	193.83	193.71	193.43	193.93	195.34	193.92	195.27	194.33	195.58	193.69	194.42	195.1	194.24	193.77	195.26	192.97	193.93	194.46	194.68	194.91	194.42	194.22	193.91	194.32	193.92	194.39	193.79	194.79	192.22	193.67	195.28	194.04	194.6	194.93
208.43	207.81	208.09	208.31	208.4	208.09	209.54	207.21	208.02	208.53	208.38	208.56	208.58	208.53	207.71	209.3	209.09	207.85	208.92	208.7	209.72	208.7	209.07	208.72	208.05	208.4	207.78	208.59	207.67	209.48	208.95	208.28	207.75	209.13	208.02	209.12	208.03	207.36	207.97	207.51	208.58	209.38	208.42	208.08	208.87	208.59	209.27	208.34	208.64	209.57
212.17	212.45	212.42	212.85	212.1	213.08	212.58	211.96	212.6	212.05	212.36	212.28	213.1	211.56	212.5	212.62	212.12	212.68	211.14	212.37	213.02	212.61	211.68	212.14	211.38	213	212.09	212.27	211.51	212.14	211.51	212.26	211.4	213.12	210.58	214.59	212.37	212.47	213.09	212.23	213.03	211.83	212.35	213.01	212.88	212.61	212.16	212.73	212.27	212.96
200.4	200.24	199.82	200.43	199.94	199.37	201.51	200.6	200.17	201.53	201.82	200.98	200.9	202.13	200.37	199.78	199.83	201.51	200.8	199.34	201.25	201.38	199.71	200.39	199.33	200.49	200.6	199.72	199.63	200.42	200.67	200.61	200.42	201	200.84	200.65	200.07	201.27	199.71	200.52	201.13	200.14	200.22	201.07	201.22	201.13	199.99	200.4	200.87	201.03
202.86	203.28	203.27	202.52	202.2	202.1	201.07	203.5	201.83	203.35	202.13	202.52	203.44	202.65	202.84	203.11	202.57	203.22	203.58	202.06	202.78	203.24	202.97	201.81	203.17	201.83	201.5	202.32	202.73	202.09	203.88	201.53	202	202.71	202.92	202.12	202.76	203.35	201.7	201.99	202.18	202.28	202.06	202.64	202.33	203.84	203.09	203.09	202.5	201.48
203.35	203.67	203.64	203.7	202.62	202.92	203.38	203.07	203.45	203.21	202.94	203.38	202.15	203.55	203.08	202.98	203.38	202.53	203.41	204.78	203.55	203.57	203.08	202.89	202.22	201.78	201.99	203.42	203.18	202.45	201.86	204.72	203.82	201.33	203.53	202.98	203.2	203.2	202.54	202.16	204.07	202.84	202.37	204	202.32	201.81	202.6	203.84	202.48	202.54
202.64	202.72	202.11	202.79	202.31	202.11	202.98	201.5	203.08	203.25	203.11	202.49	203.26	202.09	202.12	202.26	202.08	202.88	202.49	202.03	202.27	203.1	203.3	202.45	203.49	202.61	202.73	202.51	203.71	202.77	202.15	202.89	202.66	202.21	202.85	202.37	201.99	202.39	202.43	203.81	203.39	201.07	202.53	202.44	201.83	202.92	202.42	202.79	203.28	203.15
213.43	213.76	213.55	213.18	212.96	213.05	211.94	212.64	212.47	212.59	212.76	214.24	213.58	212.51	212.97	213.21	213.39	212.72	214.12	214.35	212.37	212.53	211.44	212.65	213.55	213.05	213.08	212.33	213.49	213.8	213.4	212.94	212.95	214.07	212.51	213.4	212.48	213.59	214.17	213.37	213.9	212.73	212.87	213.58	213.08	213.62	214.16	213.53	212.92	212.28
200	200.73	201.3	200.03	200	201.12	200.29	200.16	201.16	200.95	200.45	200.83	201.15	200.83	200.08	200.96	199.73	199.67	200.61	199.81	201.38	201.52	200.86	200.36	199.32	201.31	199.63	200.26	199.74	200.65	200.36	200.26	199.32	200.77	200.31	200.46	199.78	199.85	199.83	200.73	200.01	200.98	200.06	199.94	199.72	199.84	199.57	200.18	200.78	200.94
213.35	211.74	212.72	212.17	212.54	213.01	212.76	211.95	213.07	213.07	211.8	213.23	212.02	212.4	212.98	212.41	212.2	213.95	211.94	213.24	211.06	214.06	212.22	211.77	212.77	211.4	212.51	213.02	211.65	212.22	212.07	211.51	213	211.62	211.31	212.83	212	213.11	212.34	212.42	212.46	212.21	212.34	212.46	213.42	212.71	212.2	212.74	212.67	212.5
207.69	207.47	208.33	207.93	207.18	207.31	207.37	209.01	208.66	208.24	207.71	208.34	208.03	207.2	208.03	209.09	207.45	207.9	206.36	207.26	208.01	207.8	206.26	207.64	207.76	208.12	208.2	207.62	208.03	208.35	207.84	208.31	206.56	208.29	207.27	208.58	207.46	208.44	207.75	208.47	207.15	207.89	207.87	207.83	208.76	208.52	207.78	206.66	208.63	207.52
205.7	205.6	206.24	206.74	206.62	206.6	205.98	206.25	206.35	205.73	205.06	206.94	206.6	207.01	206.32	206.3	205.11	205.63	205.35	207.3	206.32	207.15	206.08	206.29	207	206.11	206.86	206.01	206.87	206.12	207.21	205.48	206.3	205.73	205.46	206.69	206.55	206.21	205.37	207.16	207.01	206.66	206.73	206.26	205.57	207.5	206.29	206.05	207.6	206.32
205.38	206.5	204.75	206.38	205.05	205.75	205.7	205.57	205.67	205.51	204.72	205.55	206.49	205.71	205.95	206.38	205.46	206.35	205.91	205.03	206.32	205.07	205.37	205.42	206.19	205.15	205.61	206.41	205.69	205.95	206.19	205.88	205.81	205.47	205.53	206.18	205.17	204.95	205.97	206.46	205.76	205.65	205.69	205.8	206.87	205.25	205.31	205.6	205.07	205.27
203.54	204.62	203.25	205.14	203.97	203.54	205	203.14	203.39	203.7	204.75	204.55	204.48	204.23	204.82	204.04	203.9	204.15	203.96	204.99	203.6	204.22	204.07	202.97	203.14	203.86	203.22	204.12	202.79	204.56	204.44	204.16	203.82	202.71	203.82	203.83	203.53	204.45	204.07	205.03	203.61	204.98	204.73	203.25	203.96	203.41	204.98	204.4	203.37	203.63
211.58	211.87	212.35	212.87	211.69	211.42	211.27	212.33	210.26	211.04	212.87	212.46	211.68	212.18	212.06	213.61	212.16	212.43	211.07	210.98	210.86	211.49	211.58	211.34	212.57	211.2	211.49	211.49	212.14	212.12	210.94	211.61	211.7	212.5	211.72	211.51	212.12	211.45	211.09	212.8	212.22	212.65	212.12	212.94	211.4	211.2	212.08	211.89	211.5	212.48
204.05	203.54	204.86	202.56	204.17	202.63	203.89	202.88	202.73	204.15	204.01	202.81	204.82	204.63	202.98	204.53	203.39	204.81	203.52	203.17	203.98	203.39	203.32	203.93	204.41	204.68	203.49	204.04	204.3	204.47	202.96	204.1	203.69	203.52	203.09	203.55	204.65	203.33	204.36	203.3	204.5	204.1	204.16	203.74	203.42	203.44	203.68	203.51	205.08	204.78
216.96	216.77	216.6	216.09	217.09	217.53	217.02	217.3	216.12	217.22	216.23	216.46	217.46	217.92	217.21	216.76	217.19	216.04	217.38	216.87	216.96	216.03	216.53	217.18	218.64	217.39	216.04	217.17	216.56	216.47	216.82	216.79	216.97	217.1	218.24	217.53	217.43	217.15	216.98	218.11	215.42	217.4	217.01	216.45	217.32	216.52	217.06	215.18	215.93	217.58
203.07	203.53	203.33	202.74	203.36	204.6	202.76	204.36	203.42	202.79	202.93	202.87	202.9	202.79	203.3	202.52	202.27	202.67	202.33	202.97	203.17	203.37	204.12	202.79	204.09	203.51	203.11	203.09	203.8	204.24	202.92	202.87	203.75	203.88	203.74	202.82	202.84	202.85	204.31	203.38	203.94	204.03	202.53	203.55	204.4	202.38	203.95	203.21	203.32	203.16
198.52	199.05	200.1	198.89	200.64	198.87	199.19	200.36	199.11	199.25	198.22	198.94	199.22	199.91	198.97	200.22	200.46	199.47	200.16	199.78	197.99	199.11	199.51	198.62	200.12	198.77	199.46	198.84	199.7	200.16	199.14	199.46	198.76	199.43	199.94	199.27	198.34	199.84	200	199.21	199.91	198.21	198.43	199.39	199.02	198.59	200.22	199.59	199.13	198.95
212.18	213	213.12	213.45	211.83	212.86	213.23	212.59	212.75	212.68	212.73	212.51	212.05	212.44	213.05	211.42	212.63	212.06	212.86	211.81	212.91	212.47	211.95	213.08	213.08	212.31	212.3	213.09	212.46	212.51	212.29	211.91	212.93	211.83	212.85	212.27	213.07	212.49	212.66	212.44	212.49	211.79	212.48	212.52	212.18	212.61	212.89	213.2	211.97	211.99
216.88	217.72	218.07	218.03	217.89	218.3	217.34	216.38	217.26	217.15	217.4	216.82	218.39	218.59	217.84	217.6	216.58	217.79	218.35	217.29	218.2	217.93	218.36	218.59	219.07	218.02	217.65	217.86	217.54	217.28	217.98	216.32	216.38	218.25	218.21	217.53	218.31	216.49	218.87	217.65	216.96	217.86	217.25	218.51	218.09	215.88	218.8	217.7	218.74	217.55
200.67	201.25	199.78	200.81	201.31	200.35	199.92	200.01	201.04	199.65	201.39	198.63	200.26	201.33	200.51	200.31	200.19	199.37	201.1	200.7	200.19	200.62	201.06	200.65	199.57	199.76	202.21	200.13	199.79	199.82	199.9	200.45	200.35	198.99	199.96	199.94	200.64	200.66	200.31	200.17	200.59	199.75	200.66	199.89	201	199.28	200.21	200.7	199.67	199.68
203.36	204.24	204.07	204.29	203.48	206.07	202.74	202.83	203.59	202.88	203.65	203.95	203.18	202.78	202.85	204.03	203.72	203.44	203.48	205.01	203.14	204.34	203.27	204.46	204.01	204.6	202.78	203.17	203.16	204.45	203.52	203.41	203.81	204.03	204.48	204.12	202.56	203.91	203.72	204.46	203.96	203.83	204.15	203.98	201.78	203.72	203.25	203.92	203.05	203.37
204.89	203.3	202.78	203.06	202.88	202.38	202.69	202.68	202.7	204.17	203.18	202.9	202.8	204.74	202.24	203.38	203.59	202.86	203.63	203.73	203.23	202.83	203.89	202.91	202.02	203.57	202.62	202.43	203.23	203.39	202.17	202.82	202.21	202.79	203.26	203.81	204.06	203.48	203.36	202.57	203.4	203.25	202.59	204.32	203.72	203.93	202.01	204.35	201.83	202.78
208.41	208.98	207.88	208.51	209.19	208.07	209.1	208.49	208.7	208.39	208.58	209	207.79	208.52	209.86	207.57	207.06	207.94	208.25	209.17	209.15	209.12	208.93	209.17	208.84	207.64	208.7	208.91	208.18	207.99	208.67	209.17	209.27	209.32	209.04	209.39	208.85	209.63	209.5	208.89	209.26	208.67	208.51	209.81	208.11	209.56	209.07	208.69	208.81	208.13
210.79	211.41	211.29	211.26	211.76	212.13	212.42	211.75	211.68	211.53	213.22	211.27	211.04	211.01	211.15	211.58	211.75	210.91	211.74	211.34	212.57	210.68	211.6	211.77	211.98	212.57	212.2	212.54	210.42	211.95	212.6	211.71	211.77	210.83	211.03	211.13	212.07	211.33	211.95	212.87	212.02	211.06	212.62	211.71	211.83	211.28	211.84	211.62	212.17	211.99
217.14	216.06	216.2	216.02	216.71	216.18	217.32	216.68	216.3	216.95	216.45	217.27	217.29	216.67	217.68	216.2	216.46	216.57	216.69	217.57	216.26	217.15	217.57	217.18	216.86	217.38	217.32	217.21	217.57	216.3	216.89	217	217.79	216.22	217.99	216.78	217.63	217.93	216.69	218.09	216.63	217.48	216.05	216.53	216.4	216.79	217.62	215.39	216.86	216.83
205.02	204.3	203.84	205.03	205.46	204.94	205.28	204.51	205.26	204.88	204.33	205.17	204.71	204.64	205.63	204.9	204.24	205.03	205.48	205.67	204.6	204.69	204.62	205.05	204.7	204.54	203.83	205.76	204.78	205.35	204.5	204.36	204.28	202.88	204.99	205.17	203.94	205.35	204.35	205.84	204.48	204.93	204.11	205.11	205.19	204.74	204.83	204.71	204.57	205.83
202.69	203	201.94	203.39	203.45	203.18	203.36	203.35	203.14	202.48	203.12	203.73	202.84	203.61	202.82	204.38	203.62	202.99	203.68	203.23	203.74	203.18	203.43	203.98	203.57	202.74	203.77	202.99	203.67	203.22	202.44	202.16	203.66	203.58	201.82	203.54	203.21	203.29	202.03	203.66	203.18	203.73	203.26	202.79	203.09	202.26	203.46	203.42	204.1	203.71
208.9	208.79	209.28	208.41	208.83	208.44	209.47	207.66	206.85	208.59	209.35	208.06	208.21	208.1	209.02	209.13	208.34	208.38	209.28	208.8	207.95	208.63	209.45	208.61	208.61	209.12	208.87	208.5	208.34	208.79	208.9	208.93	209.02	208.83	208.51	208.97	208.91	208.25	208.51	208.4	208.11	208.98	208.09	208.4	207.99	208.74	209.01	209.61	208.68	208.42
196.05	195.26	194.11	195.04	193.99	194.63	194.96	195.22	195.6	194.63	195.11	194.8	195.39	194.94	195.14	195.48	195.21	194.2	194.94	194.95	194.45	194.75	195.21	195.56	193.93	196.33	195.49	194.58	194.85	195.7	196.08	196.13	194.83	196.41	195.24	195.39	195.93	195.65	196.08	194.58	195.53	195.16	196.05	194.45	195.91	194.01	193.59	194	195.77	195.42
197.04	198.65	198.75	197.48	197.94	198.77	199.32	198.37	199.67	198.92	198.78	198.72	200.04	198.99	198.79	198.42	199.04	198.69	197.76	198.6	198.57	197.86	197.74	199	198.67	199.3	198.26	198.81	198.66	199.02	198.79	197.97	198.81	198.53	198.46	198.72	197.8	198.86	198.16	200.13	198.7	198.36	198.28	198.85	198.4	198.94	198.17	198.84	197.8	199.33
200.26	199.43	199.1	199.61	199.77	199.39	200.28	199.68	198.56	199.85	198.8	198.27	199.68	198.22	199.5	199.52	199.25	199.13	199.33	199.54	200.23	199.58	199.25	199.98	198.81	198.78	199.4	199.61	200.01	199.07	199.76	199.39	199.46	198.76	199.48	199.83	200.74	198.67	199.42	200.05	200.38	199.16	200.05	199.88	199	199.28	198.94	200.15	199.5	198.44
194.28	194.03	195.26	193.62	194.07	194.72	194.06	194.83	194.85	193.65	192.76	194.89	193.94	195.13	194.9	193.83	193.62	192.85	193.61	194.94	194.21	194.2	193.88	193.5	194.14	194.42	195.08	192.42	194.01	193.91	193.23	194.35	192.61	193.58	193.74	193.57	193.74	194.5	194.95	193.33	194.23	194.5	194.64	193.68	193.37	194.14	194.93	194.23	193.33	193.91
202.65	202.39	203.19	202.14	202.93	204.75	204.52	202.8	203.75	204.09	203.1	203.38	201.97	203.06	204.08	203.58	203.49	203.51	203.35	203.22	203.27	202.96	203.49	203.26	202.86	203.61	203.68	201.79	203.05	202.75	203.19	202.89	203.8	202.23	203.59	202.6	202.25	203.39	203.72	203.09	203.96	205.21	202.64	203.32	203.95	204.28	203.74	202.62	201.98	203.85
211.38	211.11	211.37	211.71	211.6	211.06	212.7	212.4	211.24	213.6	210.89	210.91	210.08	211.82	213.2	210.34	211.96	210.91	212.23	212.34	213.4	212.3	212	211.44	211.42	210.89	212.66	210.85	212.13	211.39	211.33	212.41	212.13	212	211.64	210.58	211.92	211.91	211.53	211.71	211.32	210.86	210.76	210.86	211.27	211.98	211.04	211.83	211.45	211.62
210.6	211.48	211.76	211.91	211.43	211.28	212.02	211.67	212.46	211.68	211.51	212.82	212.47	212.05	211.31	210.75	210.89	211.97	211.8	211.05	211.34	212.11	211.87	211.42	212.1	212.08	211.51	211.52	210.77	212.04	213.76	210.86	212.64	211.36	211.88	211.42	212.76	211.92	212.4	212.04	211.96	211.95	211.49	211.45	212.11	211.12	212.04	210.72	211.1	211.28
209.02	208.23	208.3	209.51	208.76	208.12	208.99	208.86	209.38	207.98	208.05	209.82	208.27	208.76	208.63	208.83	209.05	208.97	209.07	208.69	208.92	208.37	209.2	208.69	208.26	209.59	208.35	208.21	208.43	208.32	208.26	210.19	208.84	208.27	209.06	208.96	208.42	208.91	209.53	208.37	209.31	208.88	209.03	208.21	208.57	208.32	209.53	209.95	209.57	209.84
203.14	203.85	203.55	202.58	202.28	202.54	202.5	203.37	201.7	203.15	203.23	202.88	202.67	203.34	202.71	203.43	203.13	202.02	203.03	201.63	203.46	202.52	202.17	202.26	202.59	203.22	202.64	202.14	202.09	202.83	201.81	203.04	201.99	203.04	202.49	202.2	203.28	201.86	201.71	203.37	203.08	201.96	202.55	202.75	202.72	202.95	202.13	202	202.15	202.47
204.42	205.25	204.46	204.08	204.4	204.55	203.05	202.65	204.06	203.49	203.24	203.71	204.88	203.35	203.61	205.19	203.94	203.14	205.89	202.76	203.63	204.04	203.18	204.13	203.3	203.1	204.28	204.36	204.17	203.65	204.55	204.7	204.17	204.42	204.49	204.37	204.64	204.11	203.75	203.16	203.39	203.91	202.8	203.87	204.68	203.54	203.73	203.83	203.32	204.99
212.3	213.16	213.5	211.98	212.99	212.44	213.73	211.96	212.89	213.25	212.66	212.8	213.55	212.75	212.71	213	212.07	212.94	212.9	212.51	212.74	214.02	212.14	213.27	212.6	213.63	212.31	213.25	214.22	213.31	213.06	212.09	212.86	212.2	213.08	214.51	213.22	213.33	213.89	213.21	213.15	212.86	213.64	213.72	213.87	212.65	213.67	212.6	212.92	212.57
208.57	209.06	208.23	209.95	209.37	208.35	208.42	209.28	208.83	208.77	208.19	208.92	208.36	207.35	207.62	209.05	208.62	208.79	208.92	208.86	207.29	208.5	208.2	209.03	209.97	209.11	209.93	208.3	208.58	207.93	209.41	208.46	209.53	208.98	209.05	208.93	208.6	209.5	208.59	209	208.89	209.04	208.14	208.83	208.12	207.22	208.36	207.4	209.15	209.36
194.92	194.84	197.08	195.59	195.84	195.85	195.5	195.39	194.85	194.94	194.98	195.19	195.31	195.46	195.5	195.25	195.19	194.52	195.65	194.8	194.73	196.06	195.12	195.85	195.36	194.9	194.72	196.94	195.31	196.15	195.63	194.64	195.59	195.48	194.41	195.39	195.32	195.29	194.56	195.08	194.92	194.68	194.97	196.22	195.22	195.12	194.79	195.63	195.14	193.9
210.35	210.63	209.54	210.63	209.84	210.32	209.91	209.66	209.38	209.73	208.81	209.28	210.36	209.02	210.58	209.02	210.51	209.38	209.67	210.85	209.83	209.38	209.81	210.67	208.99	209.85	209.55	210.17	208.79	209.29	210.11	210.03	210.04	209.26	209.01	209.68	208.65	208.13	209.68	209.94	209.86	209.84	210.08	209.04	209.37	209.04	209.17	208.8	209.88	209.81
203.73	203.73	202.76	202.61	203.85	204.09	204.45	202.99	203.44	202.96	202.14	202.21	203.79	203	204.39	204.33	204.32	201.9	202.71	205.1	203.18	202.82	202.65	204.02	202.4	203.47	202.86	202.94	203.24	202.64	203.43	202.39	202.65	202.13	203.12	203.66	203.39	204.27	202.53	203.51	202.88	203.88	200.98	203.89	202.6	203.31	202.12	203.41	202.86	202.8
211.85	212.35	210.88	210.91	211.95	212.01	211.39	212.86	211.98	210.89	212.27	211.19	211.69	211.25	211.32	211.32	212.24	212.43	212.62	211.46	212.75	211.84	212.06	212.49	210.71	212.25	211.72	212.04	211.53	211.94	211.09	211.97	211.23	213.06	211.35	211.52	212.24	210.99	212.45	212.09	212.07	212.09	212.08	211.84	212.05	211.79	210.75	212.03	210.97	211.55
206.98	207.97	206.97	207.95	207.15	207.61	207.96	207.89	207.54	207.84	208.67	207.88	207.4	207.98	207.96	207.98	207.58	207.79	208.63	207.73	207.77	207.4	206.87	208.1	208.44	208.08	208.24	207.62	207.99	207.57	207.31	207.21	208.27	207.9	207.5	206.85	207.97	206.95	206.84	208.09	208.06	207.75	207.89	207.58	208.24	208.04	207.86	207.55	208.67	206.85
202.47	202.33	203	201.12	203.22	202.7	202.75	201.68	201.63	202.38	202.76	202.83	202.49	202.66	203.25	202.75	201.7	201.94	201.96	202.21	200.81	203.34	201.64	203.05	203.3	201.41	202.94	203.28	203.31	201.72	202.36	202.21	202.31	201.84	202.31	203.59	202.02	203.32	203.41	203.25	203.3	202.23	202.36	202.63	202.88	202.83	202.65	203.43	202.56	201.09
216.33	215.86	216	217.01	216.46	217.14	215.81	217.14	217.13	216.9	218.05	216.9	216.77	218.28	217.12	216.78	217.35	217.61	217.31	216.78	217.98	216.97	217	216.6	217.86	217.66	216.78	216.63	216.71	216.78	217.17	216.41	216.85	217.51	217.33	217.04	217.25	217.39	216.47	217.66	217.63	217.4	217.14	216.36	216.57	217.36	217.36	217.14	217.37	216.24
198.57	200.34	200	199.36	199.64	198.49	200.1	197.95	199.88	199.23	199.45	199.38	198.95	197.3	199.05	198.75	199.73	199.23	198.53	199.66	199.1	199.52	199.64	199.73	199.6	198.71	199.46	200.12	199.95	199.63	198.61	199.21	197.98	199.28	199.02	198.9	199.3	199.02	200.13	198.96	199.31	198.83	199.1	199.74	199.34	199.98	198.86	199.42	199.13	199.62
208.75	208.33	209.16	209.52	208.19	208.74	208.11	207.38	208.44	208.49	208.66	209.24	208.63	208.9	209.3	209.45	209.14	209.15	209.19	209.55	208.66	209.59	209.17	207.87	209.46	208.2	209.26	208.97	207.81	208.68	208.36	208.16	209.14	207.81	209.02	208.3	208.92	208.57	209.28	208.98	209.33	207.13	209.92	208.27	208.92	208.05	209.45	208.26	209.12	207.72
217.1	216.83	216.3	217.17	216.86	217.03	216.94	216.69	217.61	217.71	216.94	217.33	216.52	216.95	216.88	216.74	217.36	216.5	217.19	218.19	216.75	217.55	217.2	217.03	217.25	217.51	217.59	216.87	217.37	215.72	216.42	216.74	217.28	216.64	218.3	216.68	216.81	216.78	217.25	217.11	216.71	218.22	217.13	217.88	216.88	217.24	216.93	216.4	217.1	216.37
204.05	202.86	203.78	204.05	204.87	203.95	205.27	204.35	204.91	202.75	203.87	203.2	202.8	204.36	202.68	203.55	204.46	203.08	204.55	203.21	203.83	203.41	203.16	203.21	203.89	202.81	204.29	205.52	204.01	204.02	203.38	204.28	204.05	203.31	204.38	203.56	204.19	202.85	203.62	204.04	204.89	203.98	203.89	203.4	204.49	204.38	203.34	204.64	203.34	204.23
207.55	206.96	208.52	208.57	207.24	208.57	208.5	207.85	207.96	208.25	208.02	208.35	208.01	207.79	208.05	209.2	209	208.81	208.33	207.02	208.36	208.02	207.62	206.59	207.79	207.61	207.14	208.21	207.67	207.34	206.21	207.78	208.35	207.54	207.44	209.07	208.86	206.83	207.74	207.29	207.78	208.04	208.46	207.96	207.99	207.77	206.82	207.61	208.32	207.98
208.04	207.3	207.43	208.36	208.79	208.26	208.22	208.84	208.35	208.24	208.69	208.31	208.89	208.41	208.23	209.18	208.09	208.85	207.82	206.88	208.36	208.94	209.14	208.07	208.76	207.65	207.67	208.27	208.58	208.63	208.91	208.25	209.14	207.91	207.98	207.86	208.71	207.18	207.9	208.93	208.73	208.64	210.34	207.8	208.88	209.13	208.26	207.99	208.11	208.81
207.1	207.05	208.62	207.78	207.87	209.09	207.84	206.94	208.45	208.43	207.59	209.03	207.95	206.96	207.86	208.45	208.2	207.96	206.98	208.33	207.86	207.77	207.63	207.81	207.35	207.37	207.45	207.12	208.38	207.92	208.37	207.74	207.45	208.46	209.01	207.69	207.76	206.68	208.1	208.13	209.42	207.22	207.43	207.45	208.97	207.28	206.91	208.46	207.61	207.21
198.35	199.61	200.34	198.9	200.05	199.17	199.29	199.69	199.99	198.43	198.75	199.11	198.69	199.34	198.92	199.17	199.97	199.59	199.94	200.26	198.96	199.45	198.19	198.73	199.35	199.71	200.47	199.11	198.97	199.78	199.97	199.45	199.05	198.61	199.77	199.6	199.68	199.65	199.88	199.55	198.56	201.1	199.69	198.12	200.04	199.65	199.92	198.92	199.81	199.8
203.42	203.77	204.48	203.57	205.01	202.85	202.6	204.26	203.7	203.38	204.4	203.75	205.67	202.73	204.54	204.17	205.39	203.22	202.23	203.12	204	204.28	202.92	203.15	204.51	203.93	203.8	203.16	203.16	204.93	203.08	204.03	203.76	204.29	201.97	204.28	203.81	204.08	203.35	204.04	202.92	202.58	204.31	203.52	203.06	203.28	203.21	204.07	204.63	203.62
207.03	207.85	207.46	207.39	206.8	207.87	207.56	208.13	207.66	207.72	207.48	207.89	207.45	207.69	207.96	207.03	207.19	207.89	207.51	207.5	208.68	208.1	206.88	207.43	208.31	208.47	207.09	207.78	207.98	208.3	208.58	208.16	207.76	208.6	207.32	208.28	208.57	206.61	206.95	207.46	209.01	208.68	208.45	207.81	207.59	209	208.7	207.51	209.42	208.04
199.35	198.52	197.76	198.35	198.3	198.58	198.19	198.1	198.77	198.03	199.28	198.86	198.46	197.44	199.33	198.8	197.09	197.83	198.04	197.99	197.98	198.16	198.95	198.1	197.71	197.44	197.09	197.4	196.64	197.63	197.64	197.31	197.21	198.61	198.28	197.67	198.14	197.79	198.93	197.52	198	197.74	198.54	198.4	198.27	197.91	197.22	198.07	197.92	198.03
200.8	200.91	201.48	200.11	200.88	200.58	201.48	201.83	201.44	201.03	201.45	200.43	201.32	200.15	202.41	200.89	201.18	201.83	201.7	201.35	200.71	201.27	201.6	201.15	201.63	201.25	202.19	201.35	201.92	202.36	200.96	202.9	201	199.73	201.44	202.06	200.06	201.6	200.57	200.83	201.37	202.16	201	202.92	202.08	201.24	201.25	201.66	199.77	201.56
202.89	203.8	201.71	202.71	202.05	202.65	203.6	202.02	202.38	202.23	202.48	202.75	202.74	202.57	202.76	202.64	202.67	202.5	202.93	201.74	203.03	202.66	202.44	200.58	201.81	202.75	203.47	203.22	202.19	201.31	202.47	202.66	202.47	202.49	202.66	201.96	202.22	201.58	202.77	202.9	202.19	202.1	201.98	203.41	203.12	202.44	201.44	202.34	201.31	201.79
199.71	199.94	201.12	199.38	200.7	200.56	200.61	200.3	200.01	200.02	199.35	199.74	200.04	200.32	200.57	199.17	199.69	198.92	200.53	199.24	201.28	199.31	200.83	201.07	201	200.32	200.67	199.94	198.74	201	200.77	200.16	199.59	200.51	198.75	200.37	200.11	199.37	200.87	199.92	199.8	199.58	201.19	199.98	199.85	199.37	199.65	200.67	199.12	199.59
[truncated: 149 more rows]
[truncated: 150 more columns]
