# Supplementary material for: Genetic dissection of main and epistatic effects of QTL based on augmented triple test cross design
Source: PLoS One. 2017 Dec 14;12(12):e0189054. doi: 10.1371/journal.pone.0189054 (PMC5730204; doi:10.1371/journal.pone.0189054)
Supplement: S6 Supporting Information — (ZIP) [file pone.0189054.s006.zip › z1_1300_0.8_5.csv]

200.51	200.36	201.52	199.46	197.87	198.86	199.23	200.09	198.54	199.81	199.46	198.81	198.62	200.24	200.04	197.89	200.24	197.53	197.78	200.18	199.64	200.77	200.36	199.95	198.99	200.33	201.25	200.1	199.8	199.55	200.48	200.28	199.78	199.19	199.58	199.11	197.69	200.9	201.72	200.25	201	199.32	198.83	200.72	199.68	199.25	200.65	199.09	199.35	199.76
210.34	209	208.61	210.46	210.66	210.32	210.45	209.39	208.9	209.68	209.87	210.83	209.33	210.33	210.82	211.4	209.63	211.45	210.51	210.53	208.88	209.72	209.09	210.14	209.42	211.18	210.26	209.13	209.72	209.63	209.89	208.32	209.26	210.02	209.95	209.91	210.55	209.83	208.98	211.09	209.21	209.1	209.4	209.33	209.27	211.17	209.67	211.26	209.68	208.35
201.95	202.84	202.77	202.68	201.97	202.17	203.31	204.54	203.15	201.34	202.03	202.18	202.45	202.8	201.35	204.26	203.11	202.04	202.18	202.8	202.53	204.41	201.83	203.99	204.51	203.12	201.74	203.05	202.54	203.09	204.43	200.37	203.73	202.49	203	202.88	202.74	202.02	201.69	203.33	201.49	202.75	202.8	203.41	201.29	203.56	202.09	202.71	202.65	203.68
203.45	203.29	203.72	206.36	202.99	201.5	202.94	203.37	203.54	201.81	203.02	204.89	201.33	204.17	204.81	203.04	201.94	203.11	202.52	202.68	202.62	203.56	203.37	203.81	202.87	203.62	204.11	202.14	202.91	202.63	203.9	201.77	204.45	202.77	204.01	203.03	203.94	202.57	203.54	203.79	202.97	204.36	203.34	206.16	203.94	204.23	203.68	201.77	202.31	204.52
204.14	205.99	205.43	204.06	205.86	203.24	203.32	204.32	203.06	203.16	204.08	203.54	203.84	205.93	205.79	204.34	204.96	204.78	205.6	203.5	204.44	204.05	207.44	203.01	205.04	205.14	204.78	204.07	204.35	203.66	205.15	205.53	203.08	203.8	204.24	202.98	206.21	204.17	205.83	204.61	203.92	203.92	205.77	205.27	204.91	203.86	203.09	204.48	203.9	205.15
211.97	211.34	210.97	212.62	212.31	212.14	210.58	211.31	211.03	211.99	212.41	213.49	211.2	212.17	209.89	212.33	212.92	211.73	211.89	211.02	213.04	212.08	211.09	211.72	211.09	212.43	212.07	212.13	211.2	211.87	210.34	210.64	210.64	211.17	212.78	210.06	212.87	211.61	212.82	211.57	213.17	213.42	211.77	210.42	210.95	211.46	211.2	211.94	211.18	211.13
210.19	208.87	210.03	209.74	209.99	210.03	208.33	208.9	210.31	209.21	210.06	208.61	210.83	209.65	208.81	208.11	209.7	207.81	208.77	209.61	208.96	209.47	209.86	209.12	210.43	208.91	209.53	210.12	210.56	209.05	209.89	208.66	210.82	209.29	210.65	208.07	209.13	208.73	209.75	209.91	210.08	208.5	210.72	209.36	209.86	210.28	209.67	208.28	207.58	209.99
214.87	212.38	213.4	213.82	214.26	213.81	212.9	213.22	214.23	213.89	213.23	213.07	215.1	213.91	213.42	214.24	213.59	213.21	214.35	214.02	214.23	212.93	214.67	216.39	213.98	213.19	215.36	213.02	214.81	212.59	214.52	212.12	213.36	213.32	214.77	214.05	214.19	214.91	214.26	213.96	212.28	213.66	213.97	213.47	214.29	213.84	211.57	213.83	212.69	214.79
214.93	212.79	212.63	210.96	214.52	213.22	211.91	212.87	211.33	212.27	212.53	212.52	213.86	213.58	212.53	215.1	213.49	212.78	212.58	210.56	212.25	213.37	212.16	211.74	214.22	212.59	214.85	212.58	212.37	212.89	211.75	212.36	213.58	214.08	212.86	212.41	210.9	213.56	212.77	214.01	213.61	214.34	212.09	214.07	212.33	212.81	211.33	213.05	212.43	213.98
205.32	203.77	202.99	203.65	205.01	203.1	203.31	204.24	203.74	204.28	206.01	203.8	203.9	205.06	202.86	204.2	203.78	203.44	205.59	204.84	204.2	205.8	205.76	202.57	203.6	204.87	201.92	203.19	203.78	204.72	204.44	204.11	204.17	202.44	204.12	203.14	205.72	205.15	203.78	204.9	203.21	202.03	203.25	204.96	205.23	205.23	203.47	204.03	203.4	205.04
212.29	209.57	211.31	211.58	211.52	211.82	211.7	212.59	212.2	212.92	212.56	214.21	209.84	212.23	211.25	210.72	211.11	210.88	214.01	212.2	211.69	212.36	210.79	210.77	211.04	211.23	210.67	211.24	212.45	212.06	211.59	211.14	210.76	212.58	212.24	210.12	211.12	211.71	211.5	212.35	210.41	212.86	211.64	210.72	212.56	211.22	211.17	212.22	211.11	210.03
203.25	203.44	204.39	203.98	205.04	203.96	203.41	203.63	202.1	203.05	203.86	204.32	204.5	202.23	203.98	204.03	204.87	203.4	204.91	206.06	204.9	205.09	201.64	203.1	202.75	203.75	204.63	205.7	204.04	204.72	204.93	203.58	205.27	203.13	203.5	203.52	204.15	204.26	203.26	204.11	203.57	202.5	204.01	202.67	204.3	204.14	204.21	205.45	204.2	202.9
208.53	209.07	208.63	210.19	208.33	208.74	209.55	209.43	208.39	208.91	208.15	208.98	207.05	207.66	208.58	209.07	209.22	208.22	207.99	208.22	208.3	209.41	209.88	210.29	208.46	209.53	210.28	207.97	209.5	209.27	210.1	209.32	209.44	208	208.38	208.17	207.61	208.15	207.7	210.18	208.29	208.61	209.43	207.85	208.44	208.79	207.2	208.87	207.7	208.29
212.16	213.9	213.56	212.84	212.13	213.79	212.49	211.72	212.27	213.51	213.28	211.42	212.42	211.05	214.15	212.72	214.4	213.62	213.47	212.86	212.25	212.87	213.01	213.28	214.86	212.48	211.66	211.99	212.46	212.7	213.41	212.2	212.49	214.95	215.05	211.86	211.23	213.56	213.29	211.81	213.12	212.49	210.58	213.16	212.09	212.52	211.68	212.88	213.7	211.05
199.26	201.11	201.36	201.61	201.21	200.62	198.81	201.39	200.55	202.47	200.53	201.17	201.07	199.51	200.36	200.18	198.73	199.14	200.6	199.83	200.47	200.5	201.64	201.13	199.39	201.46	201.76	201.04	201.31	202.1	202.14	199.67	199.94	199.97	200.57	198.5	199.88	199.55	200.06	200.06	200.24	199.96	199.46	199.44	201.58	199.16	199.85	202.23	201.29	198.54
206.66	208.48	206.84	205.78	206.28	204.48	205.56	207.11	207.17	207.46	205.4	206.95	206.66	206.53	206.14	204.78	206.7	206.47	207.82	206.27	206.22	206.27	207.25	207.1	206.27	207.69	206.12	206.65	205.59	205.27	205.28	207.5	206.93	207.89	206.85	204.63	206.85	205.93	207.22	207.6	206.52	205.68	205.47	206.24	206.94	206.27	207.14	207.07	206.19	205.13
206.99	208.44	207.72	205.36	208.8	207.74	208.42	207.67	207	207.56	208.34	208.19	207.31	208.2	206.79	207.72	207.97	205.94	206.98	207.64	206.02	208.21	207.47	207.19	207.53	208	207.05	209.24	207.86	208.13	205.61	206.65	207.67	207.15	204.82	205.91	207.65	207.02	208.62	208.44	208.12	208.48	207.14	207.06	208.49	208.89	207.96	206.02	207.36	208.07
217.65	217.9	217.59	217.28	217.38	215.75	216.79	216.29	216.98	216.6	216.99	217.97	215.82	215.8	216.57	216.42	215.81	216.95	217.66	216.49	216.41	217.8	217.59	216.64	216.34	216.11	216.64	215.72	216.59	218.86	214.75	217.29	218.09	217.65	216.71	217.72	217.78	215.48	217	217.65	217.11	217.69	217.25	216.13	217.05	217.59	215.37	217.71	217.62	216.06
194.29	194.24	193.52	195.62	194.97	194.24	195.85	193.88	195.31	193.91	193.83	192.79	194.15	193.58	193.1	192.73	194	195.06	195.22	194.34	194.33	193.95	196.1	194.26	193.22	193.1	195.13	195.7	193.4	193.97	194.89	194.38	196.93	193.21	191.65	195.2	194.91	194	194.48	193.68	193.4	194.79	193.97	194.77	193.07	192.54	193.67	194.17	194.1	193.33
201.43	199.88	198.42	199.86	201.07	200.51	198.4	199.78	201.14	197.74	199.47	197.8	199.95	200.48	200.32	199.6	199.07	200.03	200.04	199.55	198.35	198.54	200.92	198.96	199.99	198.54	199.33	199.99	199.4	199.62	200.63	199.11	199.67	199.21	198.98	198.67	199.68	199.42	199.66	197.77	199.92	200.48	198.63	198.57	200.5	198.4	200.03	199.44	200.67	200.03
195.55	195.73	195.89	194.63	195.82	195.55	195.34	194.83	194.86	195.63	195.85	196.7	194.68	194.78	196	195.43	195.02	196.68	195.33	194.62	194.68	195.15	195.78	194.13	194.5	194.82	194.43	195.1	194.14	194.78	195.33	195.84	194.63	195.66	194.91	196.64	195.58	194.46	195.24	195.01	196.13	195.56	194.21	194.24	194.99	196.01	196.54	194.18	195.27	193.93
209.69	208.8	208.46	209.45	207.56	210.61	208.86	208.85	210.26	208.54	210.14	207.88	207.94	208.98	209.2	207.46	208.75	209.53	208.38	209	208.32	210.56	208.51	209.19	208.36	207.7	208.9	208.48	209.16	209.76	208.72	208.88	208.43	208.65	207.41	208.67	208.63	208.33	209.5	209.67	208.58	208.83	208.71	209.29	209.42	208.33	207.26	210.07	209.87	206.85
207.55	208.13	207.21	209.12	207.48	207.95	207.2	205.82	208.59	209.69	207.61	206.53	206.92	207.57	206.4	207.63	207.07	207.44	208.8	207.11	207.83	208.65	207.86	207.66	207.66	207.97	208.56	207.3	207.46	208.83	207.84	205.66	207.89	207.66	208.13	207.67	207.61	206.52	207.19	208.63	208.09	208.89	208.23	208.99	206.41	207.71	205.97	208.04	208.98	208.7
196.29	193.35	195.31	194.37	194.09	194.65	195.15	195.59	196.74	194.39	194.99	194.46	193.32	195.31	196.36	196.35	196.52	194.72	194.11	196.77	193.94	197.11	196.24	194.44	196.02	194.52	196.22	197.14	195.61	195.33	196.35	195.87	194.76	195.76	195.03	193.41	193.99	194.36	194.06	194.07	196.37	192.47	194.1	194.25	196.84	196.12	194.01	194.63	194.39	194.82
208.77	207.19	208.11	207.23	208.59	207.41	208.11	208.98	208.25	205.82	207.21	207.48	206.63	208.05	209.29	207.12	208.56	208.38	207.95	208.98	207.26	208.03	209.74	206.29	208.03	207.71	208.66	207.26	206.83	208.03	208.3	208.17	207.48	207.83	207.73	206.17	207.25	206.46	205.91	206.9	207.69	207.41	206.76	207.55	208.19	207.6	208.65	206.45	206.71	208.17
202.25	204.6	201.88	203.54	201.39	203.54	202.62	203.58	203.02	204.39	203.73	202.97	203.73	202.87	202.47	202.37	204.41	204.51	203.46	202.89	203.11	204.02	202.54	204.68	204.31	203.62	203.51	202.98	202.16	202.49	203.86	205.25	203.67	202.46	203.91	202.87	203.58	203.66	203.17	204.04	203.38	203.42	202.25	204.05	203.91	203.96	203.22	203.29	204.9	202.73
213.8	213.56	214.15	213.65	211.82	211.94	212.13	213	213.53	212.93	212.15	211.47	212.47	214.01	212.62	212.34	213.61	213.15	212.11	213.52	213.89	213.68	212.56	212.97	210.94	213.58	212.82	212.71	213.92	213.35	212.1	212.38	212.25	214.01	212.1	214.9	212.65	213.21	212.55	211.18	213.34	212.66	213.62	213.4	212.62	212.14	213.68	214	213.8	211.76
205.24	203.54	204.49	203.17	203.99	204.43	203.5	203.24	205.06	202.71	202.85	204.47	204.73	203.97	202.59	203.51	203.28	204.84	203.52	203.6	205.2	202.69	204.62	204.84	203.59	204.3	205.14	204.42	203.41	203.34	204.33	203.74	204.42	204.81	204.03	203.24	202.66	203.12	203.47	202.97	203.72	204.42	205.21	204.12	201.8	204.88	203.46	205.02	203.12	203.48
199.95	200.19	199.25	200.18	200.14	200.5	200.66	200.59	199.04	198.88	200.73	200.59	199.15	199.83	201.2	198.29	200.06	200.12	199.71	199.27	200.27	199.6	201.12	200.5	201.44	199.55	200.92	201.55	200.71	199.55	200.42	201.79	200.72	198.59	200.4	199.85	200.93	201.76	199.92	200.09	199.76	199.82	199.19	202.43	199.26	200.25	198.76	200.4	200.98	200.21
194.98	196.67	194.74	197.46	196.25	193.57	195.56	195.72	194.92	195.17	195.3	195.69	196.02	193.65	193.92	194.27	195.82	195.62	194.93	194.74	195.89	195.16	196.9	195.62	194.69	196.57	194.17	194.24	196.48	196.41	194.38	195.08	195.98	193.45	194.38	194.97	195.08	195.06	195.42	195.72	196.29	195.81	194.24	195.76	195.94	193.45	195.06	193.84	196.7	196.07
210.01	207.18	209.81	207.79	209.49	207.27	208.21	208.33	209	208.07	207.31	208.66	208.67	209.27	208.93	208.5	207.5	209.48	208.62	208.95	208.34	209.55	207.27	207.53	209.26	208.03	208.92	209.26	207.9	208.32	208.53	208.66	206.9	207.38	206.41	209.59	208.92	206.87	207.49	209.24	208.45	209.73	208.66	208.38	209.01	208.2	207.76	207.65	209.06	208.21
198.02	197.21	197.82	199.06	199.66	196.76	196.41	197.43	197.57	198.78	198.68	198.36	198.78	197.54	197.71	196.09	197.42	197.33	198.46	196.4	198.57	197.45	199.81	198.37	196.84	198.43	197.03	197.38	197.15	196.51	198.88	197.17	198.83	196.31	198.72	199	198.74	197.57	196.81	198.21	197.9	197.02	197.18	198.13	198.99	196.56	198.46	198.17	198.59	197.66
217.17	216.92	217.57	215.75	216.46	217.71	216.71	217.31	217.67	216.82	216.67	215.78	217.75	218.05	216.72	216.36	216.51	217.78	216.12	217.89	215.92	216.65	216.95	216.93	216.99	216.09	218.68	216.2	219.28	216.34	217.34	218.12	217.28	215.73	216.9	217.04	217.35	216.45	217.7	218.55	219.03	215.68	218.73	217.93	218.05	216.9	217.57	217.18	217.05	217.67
207.35	208.14	206.57	206.73	210.01	207.48	208.56	207.27	208.04	208.06	208.86	208.58	206.09	208.96	207.76	208.21	207.45	208.05	206.82	208.78	206.22	208.06	206.76	208.42	207.46	207.77	206.88	207.6	208.93	207.6	208.34	208.27	208.48	209.17	207.82	206.9	206.67	208.46	208.89	210.01	207.19	206.53	208.27	208.14	208.12	208.61	208.87	207.13	206.82	207.23
213.29	213.41	212.8	212.98	214.08	213.37	212.63	211.62	214.17	212.07	213.83	213.71	212.71	213.23	212.22	212.82	212.02	213.17	212.69	212.53	211.78	211.72	212.89	212.93	211.59	213.08	213.89	211.44	213.47	212.83	214.11	212.16	211.61	214.27	212.84	213.73	213.05	212.51	211.77	213.25	213.66	212.97	212.48	212.03	214.22	212.51	212.95	212.98	212.5	212.92
211.48	211.54	212.62	210.47	211.86	212.01	212.23	210.56	213.43	210.36	210.73	212.97	210.46	210.77	212.11	211.35	212	210.88	209.87	210.17	211.01	212.49	211.51	210.85	212.92	213.33	212.06	211.85	211.13	211.58	211.66	211.24	212.1	211.93	212.85	210.82	210.7	212	212.39	212.01	210.16	213.02	211.29	211.06	211.33	210.81	212.41	211.47	212.97	211.2
217.67	216.91	218.32	218.35	218.3	216.93	217.42	215.91	216.77	218.44	217	215.91	216.32	216.7	217.48	216.95	215.85	217.18	216.84	215.82	217.31	217.46	217.25	218.6	218.89	215.47	216.54	216.6	217.6	216.83	218.02	218.32	216.8	217.11	216.43	217.62	216.03	216.85	216.89	215.78	217.38	217.99	217.12	216.13	215.64	217.54	217.59	216.68	217.75	217.7
208.45	208.56	206.6	207.5	206.69	208.63	206.94	208.74	206.61	208.88	207.72	208.28	206.78	206.68	207.9	207.26	207.56	208.2	206.91	207.29	206.8	206.97	207.99	207.45	209.79	207.03	206.66	206.28	206.68	208.32	207.85	209.45	209.01	207.13	206.33	208.77	207.71	207.98	206.53	206.97	207.79	207.66	207.7	207.4	207.2	206.41	207.96	210.11	208.13	209.36
210.92	210.47	211.23	211.57	213.14	211.51	212.23	210.85	211.92	211.48	211.38	212.69	210.54	212.2	210.78	211.37	211.76	209.85	211.08	211.93	210.08	211.96	210.43	211.79	210.89	212.39	211.61	213.01	211.51	210.55	213.38	211.04	211.95	212.32	213.06	210.97	210.06	213.39	212.37	211.49	211.64	211.99	210.83	211.28	210.65	211.01	212.9	211.33	213.2	212.13
209	207.67	210.27	209.69	208.89	209.35	209.69	209.79	210.6	209.73	207.98	208.29	208.8	209.7	209.82	209.4	210.1	208.85	209.76	208.92	210.45	207.3	210.79	210.65	209.19	208.31	208.76	209.18	209.08	209.46	208.84	210.82	208.95	208.25	210.45	207.87	207.97	208.26	211.24	209.26	209.19	209.4	209.07	209.32	209.91	210.23	209.82	209.64	209.86	210.43
217.5	217.5	217.15	217.22	217.51	217.47	216.12	217.99	217.66	219.52	216.95	218.58	217.55	216.86	217.25	218.24	217.35	217.9	217.86	218.7	218.2	217.18	217.6	218.63	218.46	217.4	217.29	218.97	218.69	216.29	218.39	217.01	217.5	217.69	217.92	217.44	218.07	217.01	218.33	217.73	218.41	217.33	216.56	217.16	216.97	217.79	217.92	218.86	218.29	218.01
200.71	199.89	199.21	199.26	199.74	198.67	201.2	200.55	199.65	199.53	201.45	200.36	200.43	199.05	200.57	199.82	200.44	200.08	200.14	199.07	199.9	199.47	200.07	199.89	200.79	201.7	199.49	200.64	198.82	200.64	199.78	198.38	200.66	201.27	199.99	200.86	200.06	199.65	200.46	200.04	200.38	199.77	201.21	198.42	202.24	200.83	200.77	199.5	198.18	200.15
212.03	210.56	211.67	210.17	212.51	211.62	212.62	212.97	210.57	211.64	212.73	211.79	213.02	211.79	209.83	212.34	212.29	213.02	209.86	212.17	211.61	211.9	211.45	211.64	210.35	211.52	211.18	211.27	213.4	212.64	212.48	211.27	211.7	211.73	211.98	212.58	210.79	211.13	210.37	212.29	210.5	210.91	211.79	212.79	212.52	212.05	210.7	210.87	211.22	211.34
208.58	209.24	210.53	209.33	208.94	208.87	209.79	210.7	209.02	209.82	209.38	208.21	209.55	209.34	209.1	209	207.71	209.66	208.72	209.98	208.01	209.32	209.15	208.67	208.8	210.15	210.3	210.03	209.63	210	210.04	209.69	209.03	210.71	211.88	209.61	209.72	209.02	210.3	208.56	209.85	209.37	210.32	210.62	207.7	209.41	206.12	208.85	209.06	208.93
202.52	203.37	203.65	202.69	202.77	202.92	200.98	203.55	202.34	203.12	202.52	202.4	201.01	201.47	203.88	202.87	202.94	203.37	202.77	201.78	202.41	203.06	202.12	201.49	203.52	201.65	203	203.11	200.96	202.77	200.09	202.38	202.7	203.41	202.33	202.46	202.68	203.67	203.11	203.48	202.82	201.07	203.23	203.77	202.1	202.74	203.22	202.99	202.18	202.72
204.13	204.31	204.5	203.38	205.59	203.22	204.77	202.13	204.39	204.66	203.09	204.98	203.33	204.85	204.07	203.14	203.42	204.52	203.52	203.77	204.63	203.78	204.38	203.37	203.5	203.68	201.83	204.07	202.69	203.74	204.44	204.95	204.22	204.51	204.06	203.31	202.72	203.15	204.42	202.03	203.75	203.34	203.56	204.3	203.24	203.43	203.9	203.15	203.22	204.51
200.13	199.94	199.3	198.66	199.71	200.85	198.91	200.78	200.08	197.93	199.12	199.05	199.36	201.34	201.27	200.13	198.23	200.27	201.03	200.61	197.66	199.67	200.52	202.06	199.98	199.06	199.1	199.95	200.1	200.03	200.62	200.34	199.88	201.41	200.1	199.86	200.85	199.55	198.59	200.23	201.33	198.42	199.99	200.37	198.74	201.25	199.66	200.46	201.51	199.86
207.03	207.49	208.88	206.44	208.23	207.04	206.52	209.65	205.9	208.42	207.93	208.58	207.34	207.22	205.65	207.91	207.05	208.28	208.06	207.28	207.43	206.73	207.76	208.55	207.93	206.42	208.22	207.02	208.4	208.42	208.14	207.2	207.92	206.19	206.11	206.67	209.07	208.8	207.32	206.58	206.11	207.13	208.2	207.58	207.4	207.33	208.14	209.68	206.62	206.71
216.63	217.87	218.01	216.91	216.24	217.72	217.29	217.48	217.85	217.6	216.13	216.35	218.58	216.13	219.11	217.23	216.88	216.46	216.66	216.94	218.04	216.84	217.41	218.93	217.51	217.14	218.47	216.64	217.44	216.01	217.03	215.94	217.23	217.97	218.33	218.57	217.47	217.33	215.18	216.9	217.93	215.89	216.85	216.4	216.77	216.86	215.97	218.12	216.79	216.19
213.24	213.39	213.67	211.38	211.69	213.31	213.84	211.86	213.79	214.7	211.19	213.85	214.17	212.77	215.44	214.22	211.7	213.39	212.21	213.66	212.82	212.11	213.18	212.84	213.59	213.37	213.68	212.32	212.71	212.86	214.52	212.14	212.56	213.66	213.52	214.74	213.97	212.45	213.72	211.2	211.99	212.83	214.23	211.47	212.76	213.83	213.44	212.93	212.91	213.06
209.45	208.43	208.79	208.48	207.4	208.82	209.02	207.43	208.17	209.24	208.85	207.65	208.5	207.99	208.24	209.82	208.99	208.94	207.55	208.87	206.57	208.13	207.89	207.67	206.97	209.27	207.1	208.26	207.64	209.63	207.63	207.47	208.68	207.22	209.46	208.07	210.1	208.53	207.85	207.69	207.42	207.3	208.6	207.77	208.91	208.01	207.52	208.27	210.44	208.62
206.21	208.77	207.14	205.4	207.7	206.77	209.13	206.68	208.33	208.78	207.13	208.01	207.53	209.22	206.62	207.92	207.19	206.43	209.63	207.82	208.21	208.93	208.09	208.74	206.82	208.13	207.64	207.97	209.84	209.63	208.66	208.23	206.13	206.53	208.11	207.18	209.56	206.03	209.1	207.14	208.63	208.66	206.78	208.26	206.82	208.63	208.13	209.37	208.89	208.39
196.4	193.77	195.19	196.03	193.91	194.62	195.25	195.52	195.41	195.87	195.11	194.94	195.63	195.47	195.41	193.61	195.21	195.96	194.99	196.01	194.85	196.3	195.1	195.55	193.9	195.82	195.07	194.74	195.88	196.28	197.12	194.08	194.65	196.28	195.22	193.83	196.26	194.94	193.95	194.49	194.03	195.24	196.11	194.73	194.13	195.56	193.65	194.29	196.85	195.88
207.19	207.12	207.14	207.28	207.93	208.67	207.63	208.5	208.04	205.97	208.1	206.71	208.07	207.73	208.17	208.77	206.95	209.03	208.22	208.33	205.61	208.17	207.54	206.95	207.71	209.48	207.98	208.46	206.87	207.21	206.15	206.79	208.3	208.45	205.89	208.28	207.64	206.52	207.62	208.25	208.76	207.08	208.86	209.2	206.58	207.61	206.6	207.7	208.52	208.27
205.2	205.35	205.75	204.71	204.97	206.43	205.78	204.94	204.82	205.33	204.03	205.75	204.71	207.25	204.63	205.3	205.16	205.02	203.9	204.59	207.04	204.63	205.68	204.46	204.01	205.93	206.07	207.19	207.03	205.68	205.01	206.12	205.18	206.12	205.45	205.13	206.08	205.83	205.78	205.61	205.55	205.18	206.58	204.27	204.9	204	204.72	204.5	205.29	206.72
208.41	208.47	208.68	209.1	207.89	209.85	209.36	209.79	211.67	208.24	207.79	209.05	209.94	209.17	209.98	209.44	209.88	208.6	209.3	208.93	208.54	209.32	207.48	208.08	209.31	207.68	208.07	208.26	209.01	208.85	208.69	209.9	209.13	208.93	208.07	207.03	209.31	211.16	208.58	208.39	209.81	208.16	206.95	208.95	207.37	209.89	209.7	207.72	209.15	209.18
200.54	202.25	203.79	202.74	203.23	200.4	202.22	202.53	200.74	202.13	202.95	202.31	204.51	203.05	203.51	202.05	201.9	203.31	201.46	202.4	202.35	202.46	201.95	203.84	203.3	200.13	202.04	203.29	203.03	202.57	200.75	203.01	201.39	202.46	201.22	201.69	201.74	202.94	200.84	200.78	202.64	204.27	202.8	201.33	203.14	203.07	202.45	200.66	202.34	202.56
213.88	212.46	211.3	212.59	213.39	211.57	212.69	212.79	212.91	212.46	212.86	213.36	212.46	212.95	213.03	213.36	213.65	212.16	211.7	212.73	213.59	214.23	212.89	213.22	214.32	212.64	213.82	212.53	212.83	212.89	214.16	212.43	212.62	213.9	213.51	213.09	213.8	211.99	212.33	212.66	213.34	212.96	212.58	213.53	212.71	211.39	213.55	213.11	213.36	213.66
207.73	208.69	209.11	210.39	207.32	208.01	207.93	207.33	208.69	208.71	205.68	208.25	208.74	206.95	207.2	207.42	208.52	207.75	208.13	206.91	206.95	206.86	208.84	210.05	206.78	207.75	207.86	207.29	208.38	205.96	207.6	206.08	209.37	209.09	206.76	208.06	207.86	208.3	207.16	206.31	206.46	205.88	208.41	207.04	209.14	206.2	208.25	207.32	206.49	208.35
208.65	206.62	208.7	206.77	208.29	209.26	208.41	209.03	208.14	207.63	207.37	208.14	207.46	207.32	208.1	206.7	206.86	208.06	209.56	205.39	207.66	206.51	207.13	207.67	208.25	207.81	207.09	207.99	206.69	207.59	207.01	207.15	208.46	207.88	208.73	207.15	207.54	208.35	205.79	207.08	208.55	209.73	205.28	209.82	208.55	207.61	206.78	208.5	207.85	207.55
208.51	207.66	208.74	208.4	208.81	206.73	207.41	208.55	209.47	206.38	209.96	205.72	206.89	207.61	206.88	207.11	208.51	206.95	207.12	207.68	207.03	208.26	206.1	208.59	208.13	208.33	206.1	207.72	208.12	208.71	207.47	207.73	207.91	208.21	209.12	205.88	207.2	206.83	207.09	207.38	208.97	208.75	207.9	208.71	208.48	208.14	207.43	206.22	208.09	209.63
200.09	202.16	201.68	201.51	202.29	201.72	203.87	201.75	202.53	202.04	202.21	202.21	202.75	203.18	200.57	201.7	201.28	200.95	203.24	202.79	201.48	202.86	202.92	202.27	204.13	201.82	201.67	202.35	202.27	202.18	202.29	204.07	201.97	202.01	203.73	199.76	202.8	201.13	200.98	203.98	202.33	202.58	202.1	202.58	201.33	201.62	201.12	202.07	201.44	202.42
217.23	218.32	216.16	217.83	217.01	215.15	217.23	216.81	216.9	216.73	219.05	217.41	216.27	215.65	215.88	217.23	216.5	217.94	216.02	216.94	217.08	218.44	216.61	217.7	215.8	217.7	216.62	216.5	216.25	216.95	215.32	218.78	215.28	217.97	215.07	217.48	216.97	218.02	216.77	217.4	217.63	215.89	217.48	216.22	217.35	218	217.63	217.88	217.24	217.04
210.84	211.99	211.18	210.96	213.06	209.94	211.92	211.83	210.03	211.98	211.96	210.63	212.9	210.83	212.14	212.12	212.03	212.42	212.71	212.81	211.76	210.79	213.57	211.25	210.15	212.96	210.31	211.5	211.27	211.3	211.72	211.5	213.48	210.61	210.75	212.49	211.47	211.48	212.1	210.53	211.54	212.05	212.22	212.48	210.9	211.06	210.54	212.47	210.17	211.45
210.14	208.84	209.97	208.9	209.85	209.1	210.22	208.58	208.85	209.11	208.33	210.17	209.45	209.38	210.5	207.62	209.03	208.48	210.44	210.12	208.91	209.34	207.63	209.82	210.64	209.6	209.37	208.59	209.08	209.43	209.44	209.45	211.19	210.03	208.74	208.89	208.82	210.78	209.04	209.88	210.48	208.33	210.06	209.05	209.41	209.01	209.78	208.39	210.96	207.1
206.91	206.32	207.47	208.62	208.58	207.71	207.1	208.44	208.49	208.14	207.3	206.29	208.23	208.47	208.37	207.24	207.53	207.02	208.69	207.67	208.72	208.97	206.58	207.44	207.11	207.22	206.62	207.65	207.02	205.28	209.08	207.37	207.67	207.97	208.05	207.3	207.99	208.74	207.59	206.3	208	206.84	207.42	206.14	209.25	207.29	206.86	206.75	208.73	208.03
212.24	210.42	213.17	211.1	212.61	209.47	211.25	211.7	212.56	210.91	212.08	212.27	212.14	211.84	211.74	212.87	211.64	210.82	209.93	210.93	210.09	209.95	212.06	211.73	211.99	212.06	212	213.56	212.59	212.46	210.28	211.2	212.21	212.13	210.13	210.82	210.07	211.23	211.85	212.18	209.43	210.41	210.65	210.68	210.95	212.24	213.1	210.5	211.7	211.57
199.88	199.46	200.77	200.01	200.5	198.9	199.65	199.79	199.23	199.95	199.74	199.35	198.7	198.43	199.28	199.58	200.85	199.27	199.92	200.04	200.35	201.08	199.14	198.35	199.89	198.65	198.95	200.95	198.67	197.88	200.15	197.44	198.29	199.56	200.23	199.8	197.86	201.15	200.03	200.58	200.22	198.54	198.98	199.89	198.41	199.98	200.11	199.04	200.47	199.24
200.81	202.44	203.54	201.1	202.69	202.68	201.76	202.12	203.43	202.81	202.97	202.4	202.81	201.66	202.1	203.66	202.79	205.01	202.9	202.48	201.34	203.11	202.74	201.92	203.36	202.61	201.53	203.77	201.36	202.08	203.5	203.49	203.58	202.56	202.85	203.76	200.46	202.33	201.98	202.45	202.62	203.7	202.64	201.81	201.41	202.18	201.46	202.91	204.01	202
202.81	199.82	201.6	202.74	201.88	201.41	201.7	200.58	200.9	201.62	201.92	200.45	201.45	200.67	200	202.37	202.29	200.73	201.83	200.06	202.53	201.04	199.47	201.83	200.86	201.47	200.93	201.63	200.88	202.11	200.48	202.88	202.24	202.74	202.15	201.58	200.77	201.89	199.86	201.1	200.99	201.46	203.05	202.13	201.05	201.21	200.18	200.25	202.7	200.73
199.24	200.73	198.21	198.63	199.74	198.05	199.72	198.09	199.36	198.44	198.18	197.82	198.79	200.31	199.76	199.38	199.5	198.77	200.02	200.03	200.77	198.37	200.05	200.18	198.85	200.21	199.58	199.07	199.08	200.34	200.01	199.26	200.1	197.94	198.83	200.25	197.47	200.73	199.6	199.92	198.62	201.04	199.12	199.95	198.74	199.74	200.19	199.98	199.26	198.37
216.31	217.31	217.11	217.48	216.67	217.24	215.26	216.76	216.02	216.65	217.97	216.5	216.28	216.58	216.09	216.51	216.45	216.39	215.15	216.97	216.19	217.26	215.94	216.8	216.4	217.69	217.2	216.24	216.61	218.14	217.34	217.45	217.9	215.96	215.96	215.91	217.7	216.28	217.17	217.38	216.41	217.71	217.12	217.03	215.6	214.11	217.8	217.82	217.31	217.76
208.47	209.24	206.96	209.23	207.6	209.31	208.26	208.01	207.25	208.4	208.97	208.73	205.8	207.07	208.49	208.27	208.47	209.01	209.12	209.27	206.3	206.97	208.71	207.78	208.72	206.92	208.15	208.71	207.86	208.4	208.16	207.51	209.04	208.55	208.87	206.76	207.99	206.71	206.31	207.82	206.78	207.67	208.26	206.04	207.53	208.15	208.18	208.57	207.76	207.88
207.96	207.25	208.69	206.24	207.43	207.74	208.19	208.28	207.75	208.98	209.43	206.62	207.83	208.34	207.77	207.79	208.51	208.53	207.65	206.75	209.07	208.25	207.85	207.55	208.14	209.56	207.8	208.67	209.08	207.31	207.62	207.54	206.92	208.73	207.21	208.76	207.04	207.99	208.35	209.16	209.12	208.87	207.65	207.47	208.4	206.65	206.96	207.77	207.65	208.88
203.04	204.09	204.39	203.95	204.33	204.15	204.65	206.66	205.54	205.51	204.69	202.51	203.21	204.77	205.65	205.44	203.79	204.78	205.04	205.43	204.16	206.2	205.17	205.52	203.94	205.51	205.05	205.15	205.02	202.56	205.84	204.29	205.39	204.59	205.9	205.06	205.34	204.6	206.57	204.38	203.77	203.76	204.76	206.33	205.47	206.45	205.26	203.37	204.73	205.29
199.41	199.56	198.21	199.85	199.32	198.37	200.81	200.16	199.96	199.14	199.88	200.07	198.53	199.7	199.39	199.8	198.31	198.73	198.41	199.07	200.51	199.6	198.59	199.21	200.05	201.44	200.59	199.15	198.49	199.17	199.45	199.46	201.25	199.57	198.91	199.51	198.95	198.03	198.61	199.25	200.97	200.93	199.2	200.26	200.08	198.98	200.42	200.99	199.66	198.9
196.84	196.68	196.66	195.81	194.55	195.77	193.84	195.04	196.52	194.85	195.3	195.4	195.15	194.67	195.24	193.61	195.26	195.79	195.46	194.7	195.7	196.43	197.02	195.32	195.62	195.96	194.24	193.7	195.3	195.35	194.93	195.73	194.51	194.55	194.77	195.95	193.52	193.64	194.99	197.05	193.18	196.52	193.72	195.92	195.44	195.06	195.78	196.26	195.44	194.57
209.55	208.95	208.05	208.2	210.45	209.61	209.9	208.13	209.16	209.96	210.13	210.39	211.46	209.06	210.6	208.62	208.63	209.03	208.66	207.99	209.25	208.64	209.26	209.65	210.34	208.04	206.11	209.24	210.93	209.53	210.18	208.43	208.76	208.98	210.73	208.78	207.87	209.11	207.74	209.81	209.44	210.26	209.25	209.22	209.15	210.52	210.45	208.67	211.61	210.36
202.98	202.62	203.03	202.32	201.69	204	202.97	202.81	203.71	203.9	202.92	203.29	201.82	204.32	204.64	201.53	203.09	201.85	203.88	202.39	203.2	203.25	202.75	204.41	204.21	203.17	203.46	204.69	203.55	202.51	202.93	203.65	204.12	202.29	204.41	203.22	202.03	202.71	202.97	204.33	202.59	203.57	203.88	203.86	202.84	204.9	203.04	202.48	203.7	203.88
208.83	209.27	208.8	208.21	209.5	207.61	208.26	208.91	208.33	209.46	210.04	208.16	209.12	209.51	207.09	207.41	209.45	208.39	208.41	208.14	209.37	208.94	209.06	208.09	206.63	208.63	209.11	208.96	208.79	207.78	208.47	208.99	207.86	210.84	208.82	208.7	208.29	207.77	208.97	207.2	208.93	208.4	208.18	209.61	208.83	209.34	208.37	207.58	207.92	208.3
202.01	203.26	202.7	200.93	202.93	202.92	201.98	203.79	201.2	202.07	201.23	202.38	202.34	203.84	201.21	202.46	202.6	202.21	203.12	202.58	201.57	202.84	203.42	203.32	202.24	202.61	203.36	203.03	201.05	201.46	200.72	203.02	202	201.65	203.5	202.37	201.9	202.49	201.36	203.14	203	202.46	202.31	201.32	203.3	202.26	202.57	202.5	202.46	201.44
216.99	216.55	215.06	218.17	215.88	215.84	217.55	217.05	216.01	216.45	217.28	215.44	215.3	217.09	217.3	217.62	218.37	216.84	217.11	216.18	216.76	215.34	214.57	216.73	217.41	216.2	214.75	216.64	216.7	215.83	217.97	217.1	215.11	217.32	218.29	216.88	215.72	217.11	216.58	218.33	217.51	217.4	216.77	217.78	217.64	215.76	216.69	217.57	216.44	216.66
207.1	207.51	208.17	207.97	208.98	209.42	207.82	208.33	206.62	208.85	207.42	207.69	208.72	208.57	208.9	207.56	207.54	207.51	207.02	205.87	206.84	206.67	208.4	208.61	207.48	207.79	207.26	206.14	208.13	208.36	207.64	207.97	208.22	207.44	208.14	206.99	207.93	208.71	208.14	204.77	207.62	208.31	209.48	206.97	207.47	206.96	209.06	207.46	207.05	207.96
216.53	217.59	218.89	218.11	217.84	218.01	216.38	218.66	219.11	216.87	218.02	219.48	217.31	217.68	218.31	216.75	216.64	218.33	218.87	217.31	218.64	216.22	217.01	218.19	217.24	217.68	217.37	217.9	217.78	217.29	219.13	219.19	216.96	217.17	217.53	218.14	218.7	217.26	217.33	217.32	217.09	218.24	217.01	216.88	216.72	218.16	218.99	216	217.7	218.23
204.76	206.26	206.15	204.7	207.44	206.78	206.09	206.4	206.97	207.04	206.03	207.97	206.58	205.97	206.84	205.77	206.21	206.18	204.86	206.45	206.28	205.94	208.04	208.66	205.71	205.9	207.14	205.26	204.77	206.73	206.17	205.86	207.54	205.9	207.21	207.84	205.04	205.4	206.59	206.22	206.29	206.7	206.22	204.42	206.29	206.24	206.26	205.95	206.39	206.77
211.38	212.08	212.52	212.77	211.39	210.52	212.17	210.68	211.72	209.96	212.76	211.22	212.24	211.37	211.74	210.04	211.48	211.55	211.66	210.62	211.3	210.95	211.81	213.05	211.03	212.27	211.91	212.27	210.52	210.04	212.43	211.91	213.07	212.32	212.32	211.74	212.75	210.88	211.87	212.16	211.16	213.13	211.55	212.99	210.56	211.77	211.89	212.98	211.53	213.06
198.45	198.8	199.33	199.34	197.8	198.35	197.67	199.47	197.85	199.27	199.51	198.16	197.77	199.38	197.65	198.41	198.72	199.45	198.16	197.46	199.56	200.95	196.69	198.85	198.21	199.61	198.23	197.95	198.13	198.43	200.65	199.04	198.62	198.59	198.29	199.05	200.44	199.72	200.03	197.73	197.19	199.57	197.54	198.75	198.72	197.09	198.52	198.66	198.34	197.38
205.91	203.46	204.16	204.29	205.54	206.26	205.9	204.67	205.02	206.97	204.87	205.46	207.1	206.61	205.69	205.2	204.33	204.82	206.07	204.12	206.02	205.31	205.15	204.74	207.7	207.76	205.53	205.53	205.22	206.27	206.1	207.77	205.82	205.61	205.22	205.2	204.16	205.5	206.51	205.59	206.1	205.69	205.52	205.09	206.24	204.44	206.3	205.11	205.06	205.96
206.47	207.4	205.48	208.17	209.33	206.73	207.38	207.75	206.21	209.05	207.46	208.31	207.24	208.56	208.34	208.45	207.7	208.01	208.1	207.23	208.66	206.65	207.37	205.6	207.9	207.27	206.74	208.19	207.33	206.64	208.9	208.19	207.03	208.15	209.51	208.42	207.13	208.3	207.93	206.53	208.59	206.95	207.1	206.41	207.54	207.51	207.73	207.11	206.37	207.38
198.76	198.91	198.83	199.37	197.06	197.9	197.42	199.35	198.51	199.73	197.16	200.31	198.14	198.34	198.46	199.3	199.1	198.14	198.75	196.77	199.13	199.29	198.62	198.95	199.31	198.65	197.88	199.6	197.97	198.57	197.33	197.79	200.34	197.69	197.62	198.94	198.74	198.37	198.15	199.04	198.19	198.89	196.23	199.73	199.69	198.59	198.35	199.43	199.2	197.81
193.72	192.97	196.16	195.02	192.83	192.84	196.58	194.54	196.01	194.32	193.37	195.01	193.1	193.36	192.98	195.46	194.91	194.66	195.46	193.28	193.95	197.53	194.15	193.79	193.42	193.86	193.78	194.78	193.83	193.59	194.44	195.58	194.99	195.24	194.38	193.75	195.8	194.06	193.52	193.64	193.68	194.97	194.27	195.34	193.09	193.22	193.59	194.26	195.09	193.64
207.68	205.37	209.03	207.31	208.23	208.92	208.1	207.15	206.91	209.42	207.89	207.59	207.37	207.59	206.9	207.15	207.93	207.33	206.2	207.08	206.84	208.39	208.43	206.87	207.95	209.1	207.38	206.78	206.99	206.55	207.73	209.02	207.95	207.98	207.33	206.67	207.55	206.72	208.01	208.42	205.82	207.91	206.98	207.51	206.6	208.29	208.09	207.88	207.04	207.77
207.63	208.36	208.62	208.47	209.32	209.31	206.74	209.31	209.13	207.21	211.66	208.59	208.28	210.13	209.39	208.65	209.37	206.84	210.02	209.32	207.97	208.65	207.53	208.31	208.64	210.03	207.02	207.73	209.14	207.16	208.41	208.28	208.12	209.57	208.83	209.26	210.24	208.57	207.33	208.45	208.24	208.9	210.07	208.29	209.56	207.64	209.85	209.79	208.92	208.79
208.65	208.88	210.07	208.31	209.07	207.89	208.4	207.13	208.72	209.6	208.69	210.78	209.32	209.09	208.65	208.32	209.18	208.82	208.21	207.6	209.75	208.9	209.48	207.88	209.8	209.08	208.33	209.04	208.3	209.54	208.71	209.06	209.3	207.37	209.01	208.18	208.92	208.69	208.88	208.67	208.47	208.44	209.29	208.66	210.03	209.62	209.51	209.39	209.3	209.61
208.52	210.26	207.43	208.89	208.82	209.37	208.98	207.01	209.17	210.3	209.19	209.19	207.15	209.56	208.07	209.74	209.02	208.81	209.58	209.32	210.08	209.16	208.78	207.77	207.19	208.49	208.7	208.78	209.26	208.14	207.82	208.86	209.53	208.64	209.06	205.18	209.83	210.08	209.51	210.39	208.64	209.96	208.7	207.72	208.01	207.66	209.82	209.76	209.49	207.93
202.32	203.16	202.7	201.71	202.67	202.95	200.65	203.17	202.34	203.36	202.32	202.03	204.29	203.46	200.87	201.52	201.39	202.26	204.73	203.56	202.08	202.46	201.48	202.13	201.93	201.64	201.31	203.21	202.92	202.09	201.29	201.92	202.58	201.71	202.99	202.53	202.5	202.26	203.22	202.84	200.83	201.7	201.1	202.86	203.07	201.58	201.99	202.47	203.15	201.02
208.74	207.53	206.29	207.82	209.72	209.08	207.99	207.17	207.39	206.45	207.03	208.31	208.7	208.33	207.06	207.94	207.97	209.3	207.78	207.98	208.71	208.55	207.06	207.12	207.44	206.73	207.6	206.91	209.48	207.2	207.68	206.88	207.8	208.09	207.54	208.45	206.81	207.89	207.04	208.18	208.7	207.86	207.71	206.75	206.06	206.6	207.53	207.85	206.47	206.74
207.98	207.98	207.72	209.3	207.85	207.81	208.5	208.52	207.07	207.6	206.45	207.08	208.95	207.07	208.63	207.6	207.38	207.53	208.53	208.66	209.17	208.29	209.59	207.83	207.57	206.59	208.41	207.49	206.95	208.59	208.5	208.11	207.14	208.8	208.42	207.98	209.17	207.69	210.4	208.88	206.91	208.79	207.51	206.73	207.46	208.07	208.08	205.77	206.03	208.33
205.01	203.27	200.97	200.92	201.39	204.21	203.84	202.1	203.89	202.13	202.22	203.41	204.28	202.48	204.77	201.62	201.97	204.15	203.91	203.66	204.74	201.97	202.26	203.08	202.61	203.11	202.25	203	203.93	203.8	204.07	204.02	204.7	203.58	203.26	203.55	203.69	204.02	201.76	202.01	203.95	204.14	202.96	203.26	202.66	204.52	203.71	203.71	203.86	203.61
212.57	213.15	212.19	213.73	211.04	213.21	212.85	212.87	213.99	213.2	215.2	213.43	213.09	211.87	212.93	212.55	213.58	212.67	213.53	212.87	213.65	212.65	212.66	212.93	212.9	213.09	213.14	212.42	212.69	211.59	212.18	213.66	213.59	211.43	212.56	213.31	211.78	213.17	212.45	213.5	212.85	212.38	212.77	213.94	214.13	213.57	214.3	211.72	214.19	214.97
209.62	207.88	210.07	209.04	211.51	210.03	210.5	211.62	209.93	210.24	207.22	210.25	209.32	209.66	209.13	210.4	208.29	210.52	209.35	209.94	208.61	209.47	211.08	210.26	210.2	210.34	209.28	210.7	209.5	209.24	210.7	209.49	210.49	209.93	207.95	210.16	210.38	209.88	208.53	210.53	210.54	209.82	210.9	208.83	208.43	207.96	209.55	208.54	209.01	210.87
204.58	203.55	204.89	203.76	204.97	204.41	204.08	206.41	203.09	204.61	203.59	204.86	205.37	206.29	203.45	205.52	203.01	203.56	205.07	204.37	203.41	204.66	204.96	204.27	204.53	204.76	204.65	204.75	203.61	204.44	204.2	204.52	205.25	203.86	205.1	205.97	204.39	204.54	204.96	204.14	205.51	203.34	203.68	205.07	203.45	204.14	204.71	205.54	203.85	205.07
216.65	216.74	216.24	216.62	216.17	216.98	218.28	217.24	216.14	216.44	217.69	216.37	217.25	217.83	217.34	218.04	218.05	218.16	216.91	216.08	217.61	217.5	217.26	216.06	217.28	217.93	216.79	217.25	217.32	218.24	216.77	217.55	216.76	217.68	217.27	217.17	216.18	219.08	215.71	217.14	217.81	215.67	217.59	217.39	216.37	217.91	215.89	217.67	217.17	217.9
208.69	207.71	208.51	207.57	209.23	209.53	210.49	207.86	208.69	209.26	207.82	207.82	209.38	208.61	208.8	206.81	208.78	209.47	207.57	208.69	208.72	209.16	209.23	208.81	207.76	207.93	209.51	209.11	207.43	208.92	208.87	208.8	207.46	208.7	208.92	205.77	209.8	209.5	207.24	208.73	208.98	207.82	208	208.66	207.2	207.35	206.74	208.54	209.26	207.79
200.08	198.49	200.87	200.16	200.16	197.93	199.29	199.64	199.6	199.98	200.2	198.35	197.94	198.39	199.27	198.75	199.6	199.3	199.39	200.62	199.43	198.36	198.71	198.23	199.18	199.6	200.01	198.91	201.28	199.83	198.67	199.79	199.35	198.7	199.54	200.49	200.31	199.72	197.77	199.89	199.25	198.27	198.88	199.72	199.6	198.61	198.5	199.99	199.36	199.19
192.94	193.72	195.06	193.58	193.8	195.03	195.17	194.08	194.68	193.15	193.77	192.61	194.94	194.39	193.9	193.98	195.06	193.91	195.24	195.08	195.34	194.53	193.27	194.27	195.44	194.29	194.42	194.1	195.56	192.55	194.6	193.86	194.5	194.81	193.75	194.04	192.36	193.58	194.63	194.47	193.12	194.14	195.4	194.42	194.41	193.71	193.93	194.69	195.65	194.69
204.64	203.91	203.61	204.65	203.5	203.2	200.93	201.24	203.43	205.16	202.39	203.15	205.29	202.31	204.55	203.91	203.38	203.97	204.24	205.97	203.86	204.44	204.11	205.09	205.14	203.05	203.16	202.77	204.79	203.38	204.92	203.67	204.19	204.07	203.37	204.8	204.45	204.27	204.3	202.27	204.37	203.62	204.18	204.32	204.01	204.31	204.76	205.38	203.13	204.57
212.08	212.33	211.24	211.46	209.25	211.5	211.43	211.71	213.18	212.27	209.76	210.62	212.44	212.73	212.08	212.63	211.58	209.68	212.47	212.36	211.7	210.47	211.64	211.08	211.65	212	211.99	212.57	211.79	211.42	212.12	211.67	212.72	211.31	212.32	211.9	212.48	212.05	211.14	211.83	210.66	212.12	212.4	212.08	211.71	212.7	212.4	212.77	212.21	213.82
200.6	198.05	199.47	197.08	199.96	201.38	198.99	199.97	198.85	198	199.51	200.44	199.29	199.86	198.96	198.17	197.73	199.29	199.29	199.03	200.03	198.09	200.32	199.6	200.69	199.68	197.73	198.68	199.87	198.77	199.12	198.19	199.36	199.57	199.05	199.82	198.36	200.06	199.61	200.03	198.52	198.69	200.56	199.88	200.35	200.04	200.4	198.94	198.78	199.52
218.09	218.62	218.32	219.09	217.56	217.94	219.14	218.59	217.52	218.57	216.84	216.57	218.38	218.29	217.97	218.49	219.65	218.21	219.35	215.58	217.09	216.98	217.85	219.69	219.13	217.93	217.56	217	217.16	217.13	216.42	216.22	217.46	217.49	218.1	218.19	219.1	218.73	216.81	217.74	218.1	217.29	218.09	218.84	217.72	219.32	217.84	218.48	217.51	218.24
215.7	217.12	216.16	218.39	216.67	216.22	217.87	217.07	217.85	217.23	217.52	215.08	217.6	216.92	217.31	216.03	217.31	216.21	217.72	216.35	215.2	217.11	216.73	219.09	216.32	217.12	217.49	217.08	215.87	217.41	216.44	217.99	217.97	216.23	216.27	217.16	216.78	216.76	215.93	216.66	216.44	217.51	217.31	217.09	217.36	216.32	216.7	215.95	217.86	216.73
205.9	204.9	204.86	204.87	203.78	204.69	203.61	204.92	205.32	205.41	205.4	204.98	206.4	205.73	203.89	203.6	205.96	205.39	203.5	205.37	205.14	204.38	204.49	205.5	204.38	203.43	206.1	204.88	205.49	205.09	204.53	205.25	205.1	204.01	204.84	206.32	204.87	204.74	204.34	205.23	204.15	204.79	204.6	204.89	204.65	205.14	204.92	205.31	205.73	204.41
208.65	208.11	207.29	206.7	207.17	208.09	207.88	207.63	206.98	208.22	207.96	208.55	206.65	208.6	207.57	208.14	207.88	207.93	207.3	207.06	208.5	207.64	208.12	206.64	207.76	208.86	207.36	205.85	207.56	209.11	208.12	208.77	207.18	207.7	207.72	207.15	209.4	208.39	208.15	208.84	206.05	207.99	207.85	207.38	207.83	207.91	206.95	208.66	208.43	209.04
203.34	202.95	203.73	203.89	204.39	204	202.93	204.79	201.9	203.42	203.1	204.29	203.91	202.65	204.08	204.67	204.08	202.88	203.12	205.62	202.93	203.21	202.97	203.22	202.51	202.37	204.85	203.03	204.05	203.14	204.54	204.04	203.3	203.2	201.6	204.22	203.53	201.9	203.76	201.93	203.59	202.75	203.26	204.21	203.88	204.69	203.25	204.87	204.37	202.26
203.19	203.5	204.35	204	203.43	204.03	203.64	203.8	204.23	204.29	203.66	204.13	203.77	204.49	203.6	203.6	202.32	202.71	203.42	204.15	203.81	203.41	203.22	204.57	201.84	206.12	202.86	205.05	204.32	204.36	204.26	203.52	203.73	202.62	204.18	202.9	204.67	202.96	202.82	203.69	204.94	205.23	203.81	204.75	203.82	203.63	204.91	205.39	203.56	203.83
218.06	218.47	217.63	218.21	217.39	215.67	215.38	216.31	215.31	217.92	216.89	216.07	217.79	217.73	217.98	217.02	215.35	217.95	217.88	218.09	217.37	217.93	216.97	216.98	216.69	216.3	216.74	217.31	217	217.95	216.36	218.32	219.04	214.73	217.08	217.24	215.46	217.47	217.08	216.36	218.25	216.37	218.48	217.26	216.56	215.49	216.47	216.95	218.21	218.27
194.51	195.02	194.98	194.05	194.55	192.77	193.99	192.86	194.07	192.17	192.71	194.52	193.5	194.87	194.23	193.49	194.36	192.55	193.79	194.19	194.43	194.97	194.39	194.09	194.62	195.25	195.01	194.35	193.66	194.3	193.71	192.41	193.72	194.58	194.23	196.08	195.04	193.46	193.24	193.27	192.74	195.91	193.34	195.21	194.67	193.31	194.13	194.02	194.39	194.41
209.94	207.98	209.15	208.59	209.06	210.03	208.86	208.33	208.37	209.1	208.92	209.08	208.44	207.63	208.21	208.3	208.54	209.8	207.95	208.43	209.16	210.21	210.09	209.45	207.64	210.27	209.21	208.46	209.68	210.53	208.68	208.16	210.64	209.7	208.84	208.72	208.17	208.45	209.14	208.7	208.72	208.53	208.36	209.7	208.77	208.7	207.87	206.89	209.52	208.58
215.69	216.09	217.71	216.54	217.32	217.96	218.19	215.6	218.39	216.59	216.27	217.46	217.98	217.35	217.3	217.11	217.13	217.81	217.97	218.48	215.44	217.68	214.93	217.82	216.65	216.89	217.14	217.32	216.58	215.17	217.85	215.96	217.51	216.95	216.57	216.97	215.61	217.61	217.55	217.13	217.37	217.09	214.75	215.2	216.47	218.13	216.69	217.03	218.52	216.43
212.47	213.56	214.83	212.23	212.18	212.53	213.35	212.95	212.01	213	213.2	213.04	214.44	213.62	213.22	212.04	213.76	212.62	212.39	213.38	212.81	213.01	212.71	213.87	214.58	214.2	212.41	211.53	213.1	212.08	213.95	211.53	213.59	212.08	213.47	212.65	214.06	211.05	212.69	213.28	212.57	213.46	213.89	213.34	213.19	213.37	214.96	212.73	213.03	213.22
208.58	209.13	208.83	208.27	209.26	209.37	207.86	208.58	208.11	207.5	207.8	207.77	209.25	207.2	209.3	207.84	209.77	207.77	208.56	208.44	206.8	208.28	208.46	208.51	209.47	208.04	208.83	208.72	210.02	207.42	208.42	208.18	208.06	208.5	208.08	208.64	208.21	209.88	210.23	210.47	207.96	209.05	207.86	209.06	210.07	208	208.17	207.9	209.49	208.03
204.23	204.98	203.33	204.54	204.48	206.28	206.36	203.83	204.48	205.05	203.69	205.31	204.45	205.12	205.56	206.04	205.23	204.61	204.94	206.34	204.17	204.5	205.26	204.45	204.79	203.97	204.08	206.35	204.25	205.33	205.93	205.28	205.85	205.34	204.72	202.6	204.63	202.54	206.43	205.49	205	202.08	206.08	205.42	204.29	204.37	205.14	206.16	203.82	204.2
212.83	211.28	210.04	211.3	211.3	210.11	211.61	210.8	211.66	211.94	211.21	211.92	210.83	209.91	212.16	212.79	210.56	210.32	211.53	211.73	211.83	212.1	212.7	213.08	212.64	210.76	213.32	211.34	210.83	212.12	211.93	212.56	213.68	210.56	213.07	212.31	211.95	210.9	212.84	212.58	212.16	211.08	211.29	210.69	210.91	211.89	211.74	212.34	210.97	211.06
200.22	198.15	198.49	198.62	199.71	198.9	200.36	199.71	198.09	197.56	199.85	199.52	200.76	199.94	199.66	199.66	200.71	199.48	200.48	199.99	200.82	199.21	199.61	197.75	198.54	199.84	199.13	199.66	201.38	198.77	198.35	199.62	200.03	199.9	198.93	200	199.9	198.21	199.86	198.41	198.49	200.44	200.09	200.23	198.33	199.71	199.27	200.35	198.29	201.68
206.4	209.2	209.77	208.46	209.41	209.84	208.76	210.64	208.93	208.07	207.05	209.63	209.01	209.24	208.14	208.87	207.73	207.87	208.15	208.34	207.91	210.2	207.26	209.23	207.33	208.11	207.89	208.18	207.85	208.63	209.08	208.2	207.98	208.85	209.44	208.84	209.69	208.48	207.93	208.82	207.41	209.84	209.62	208.55	207.86	208.2	208.74	207.75	207.73	208.33
208.81	207.69	208.36	208.99	207.39	209.73	208.56	208.13	209.17	208.89	208.97	208.66	208.51	207.7	208.93	208.68	209.11	208.96	208.52	207.97	208.59	209.73	210.73	206.91	208.19	209.05	209.28	208.96	209.28	208.77	208.56	208.89	208.93	208.27	208.47	207.63	209.17	208.86	208.41	208.99	209.76	208.7	207.01	208.38	208.15	207.75	208.64	207.71	208.85	209.22
211.87	212.25	211.45	211.9	212.84	211.99	211.64	212.26	212.98	211.98	212.59	212.63	212.11	211.81	210.99	211.99	210.83	212.26	211.35	211.84	210.37	211.56	211.15	211.5	212.87	210.77	212.21	211.4	210.73	211.15	210.39	211.59	211.85	212.26	211.18	211.63	212.74	211.35	210.74	210.82	211.33	212.59	211.16	212	213.32	212.18	212.82	212.71	213.02	209.49
209.42	208.46	209.3	208.76	209.21	210.14	208.36	208.61	208.59	208.58	207.96	207.3	210.05	208.57	207.14	208.03	208.77	208.34	207.42	210.59	207.14	207.46	208.4	208.39	208.85	208.61	207.68	207.58	208.1	208.66	207.97	210.39	208.25	208.26	208.62	209.28	207.51	209.31	206.95	208.39	208.05	206.74	207.97	209.03	206.69	208.09	208.45	210.17	209.81	209.49
208.14	209.85	208.83	207.71	209.26	207.6	210.06	210.6	208.43	207.38	207.87	209.42	209.52	208.02	206.78	207.19	208.1	207.11	210.08	209.03	208.55	208.94	208.13	208.46	208.65	208.31	208.67	207.9	209.37	208.67	209.58	208.58	208.77	209.58	207.88	208.11	206.76	206.48	207.42	208.8	207.69	210.37	208.36	209.56	208.93	208.96	210.24	209.91	208.84	208.43
213.99	210.39	212.11	212.77	211.12	211.16	212.2	211.27	211.23	210.06	213.11	210.29	212.05	211.42	210.56	213.12	210.86	212.03	212.43	212.43	213.15	211.83	209.46	211.91	211.31	211.01	212.92	211.67	211.42	210.8	211.12	211.46	211.42	209.16	211.36	212.43	213.71	211.1	211.92	210.95	210.01	210.77	211.41	211.58	211.25	210.49	211.33	212.28	211.27	212.76
200.89	200.44	201.78	201.17	199.89	199.62	201.59	200.89	201.87	202.12	199.52	200.09	200.59	201.44	202.51	201.83	200.98	201.03	199.61	201.32	200.15	201.41	200.55	202.26	202.07	200.09	201.04	201.27	201	199.28	202.66	200.77	201.59	200.99	200.55	201.73	202.78	202.19	201.13	202.35	201.41	201.55	201.38	201.1	199.6	203.84	200.72	200.52	201.59	201.2
202.14	202.16	202.9	203.03	203.12	201.34	203.4	202.15	203.68	201.88	202.63	202.32	203.58	200.91	203.61	203.48	203.36	202.52	203.55	202.95	202.56	203.92	204.43	201.73	202.95	202.46	202.04	202.03	203.11	203.36	201.56	202.43	203.56	201.96	203.28	203.3	202.93	202.98	201.7	203.52	202.58	201.52	203.08	203.21	203.38	202.19	202.62	202.6	202.1	201.59
210.18	207.95	209.17	209.67	209.61	209.13	210.77	208.9	209.09	210.18	211.18	208.24	209.69	208.6	208.83	210.65	209.44	207.48	209.63	209.4	209.35	208.88	208.46	208.51	209.72	208.95	208.07	208.86	207.79	207.4	208.18	210.18	208.82	207.58	208.56	206.81	208.45	209.88	208.25	209.11	209.07	207.25	208.19	208.33	208.34	209.37	207.96	208.9	210.48	209.18
207.87	208.75	208.29	210.08	208.58	206.82	208.36	208.11	207.07	209.04	209.94	209.92	208.71	209.18	206.97	208.71	209	207.45	207.23	208.84	208.99	208.68	207.76	209.15	208.95	210.13	208.41	209.02	207.97	207.92	207.61	207.93	207.72	208.98	206.46	208.1	208.15	207.88	207.57	207.5	209.75	209.5	208.12	207.73	208.31	209.69	208.69	208.73	209.83	209.89
203.46	204.12	205.66	205.61	206	204.43	205.87	204.65	205.72	205.2	202.85	205.2	204.77	203.04	203.18	206.56	204.33	204.06	203.7	204.25	204.58	204.73	204.76	205.95	204.8	203.2	206.79	203.71	205.67	204.53	205.21	204.5	203.4	202.3	205.92	204.58	205.15	206.21	204.77	205.55	204.07	204.81	205.87	205.58	205.55	205.89	207.02	203.84	203.94	205.44
207.11	209.12	208.99	209.33	209.03	208.38	208.23	209.4	209.28	210.48	208.97	207.98	208.22	208.27	208.65	209.22	208.57	206.42	209.97	209.17	207.32	208.76	208.64	208.45	211.71	208.72	209.33	209.7	208.42	209.73	208.85	209.77	209.07	208.48	209.48	209.28	209.11	208.74	209.42	209.78	208.74	207.74	209.28	210.25	210.05	207.1	208.96	209.12	207.03	209.95
195.08	193.23	193.23	194.56	193.76	193.64	194	194.12	193.74	194.56	195.56	194.05	194.37	193.98	192.48	194.77	195.17	195.97	193.76	194.2	196.11	193.3	193.28	193.29	193.94	192.63	193.12	193.24	193.63	193.65	194.07	194.33	193.14	193.51	194.41	194.15	193.75	195.31	194.54	192.09	194.9	193.36	193.95	192.66	193.06	193.45	195.36	194.99	194.69	194.03
217.43	215.88	217.47	219.18	216.4	217.17	213.59	216.65	217.66	216.44	214.81	216.06	216	217.52	216.48	216.88	217.31	218.14	216.58	217.05	217.65	216.55	217.5	218.04	217.21	216.5	217.28	217.06	216.54	218.8	217.9	216.35	216.84	217.58	217.34	216.74	216.09	216.51	217.12	216.16	217.04	218.45	218.57	217.76	216.52	216.07	216.36	217.56	218.71	216.96
212.43	210.5	211.04	211.67	211.36	211.71	210.88	211.19	211.35	211.27	211.16	212.78	211.69	212.82	211.57	210.99	211.81	211.79	211.73	210.7	211.07	212.96	211.95	212.04	213.28	212.41	211.03	211.05	210.28	212.55	211.58	212.24	211.38	210.76	212.46	210.27	212.68	213.84	211.95	213.36	212.47	212.82	212.02	211.64	211.48	211.29	211.19	211.59	211.5	212.62
206.67	207.11	207.9	206.67	208.1	207.82	206.99	207.05	207.3	207.55	207.4	206.51	207.44	207.81	207.07	207.95	207.64	206.47	206.3	209.11	207.86	207.67	207.46	206.22	208.2	206.99	207.65	209.02	208.7	208.18	209.36	209.26	206.56	207.99	207.33	205.29	208.09	207.34	207.21	206.59	209.19	207.84	206.87	207.88	206.49	208.48	206.7	206.94	205.98	206.81
211.73	209.8	208.23	210.07	209.22	209.73	209.42	208.67	207.67	209.75	209.8	208.15	208.95	210.29	209.38	209.42	209.28	210.77	210.32	208.12	209.78	209.28	208.28	208.56	209.36	209.68	210.65	210.95	208.82	207.61	211.15	208.78	208.4	209.07	210.31	208.66	210.22	210.79	209.69	208.94	209.33	208.46	210.75	209.58	210.01	209.82	209.13	209.74	208.12	208.71
194.08	195.11	194.67	194.18	194.6	194.31	193.98	194.42	193.56	193.59	193.99	193.76	194.14	193.3	195.59	194.16	194.42	194.97	194.07	193.31	195.02	194.6	194.52	194.11	196.03	194.31	194.75	194.6	194.64	194.72	194.27	195.39	193.65	193.46	193.55	193.98	194.78	194.48	195.81	193.73	194.12	192.23	194.46	193.25	192.9	194.55	194.28	193.91	193.57	193.55
217.28	216.57	218.49	216.8	217.59	216.74	217.79	217.98	215.92	218.06	216.35	215.9	215.71	216.22	218.08	217.97	216.19	218.41	218.08	216.85	217.43	216.82	216.81	217.7	219.83	216.92	214.39	216.48	216.03	217.9	217.74	217.74	217.74	217.4	216.03	218.15	218.93	216.44	217.17	216.77	216.87	218.26	216.54	216.41	218.37	216.46	216.18	217.15	216.49	216.57
216.34	219.64	217.67	217.33	215.45	218.23	218.1	216.99	216.75	216.92	218.8	216.39	216.03	216.83	218.11	217.88	217.62	217.59	217.35	217.76	218.11	218.47	216.42	216.11	216.44	217.72	218.74	217.54	216.74	216.72	217.02	217.26	216.39	217.12	217.25	216.97	216.79	218.15	216.49	215.67	217.41	217.54	218.97	217.02	216.86	218.04	216.19	215.54	217.13	217.99
216.65	217.46	215.59	218.61	217.13	216.58	217.72	217.18	218.01	216.63	214.65	216.88	217.59	217.24	217.19	216.79	215.9	216.9	217.87	217.15	216.92	216.92	216.48	216.98	216.31	216.71	214.37	217.2	217.21	215.88	216.21	217.99	216.86	217.39	215.97	217.32	217.51	217.1	216.67	217.59	215.92	217.14	215.42	217.27	217.75	216.64	216.24	217.65	217.66	216.15
205.32	205.51	204.09	204.73	205.83	203.67	206.21	205.6	204.1	205.74	204.32	204.98	203.44	203.77	201.43	203.99	204.76	203.57	205.15	204.28	204	205.03	205.37	203.83	204.24	205.35	204.55	205.21	203.93	203.43	205.49	203.86	204.16	204.31	204.97	204.12	204.68	203.42	203.14	204.21	205.62	205.58	205	204.86	205.45	204.3	204.72	204.85	204.95	205.42
208.56	209.91	207.49	209.16	208.32	207.82	209.29	209.61	208.99	210.12	208.76	208.9	209.24	209.61	209.35	208.44	209.6	208.01	209.74	209.9	209.62	208.53	208.6	208.57	209.74	208.3	208.9	208.62	210.27	209.39	208.23	208.77	208.9	209.61	207.68	207.12	208.32	209.44	207.96	207.43	208.96	207.84	209.2	209.73	208.09	209.7	207.82	208.62	208.19	208.98
212.42	212.74	213.18	212.88	213.2	211.98	211.91	213.51	212.69	212.51	214.87	213.92	213.58	212.02	213.54	213.25	213.89	211.91	214.88	212.1	213.47	211.85	213.35	214.22	213.15	212.94	212.07	213.42	213.41	213.45	212.43	211.87	212.78	213.08	213.23	212.19	212.97	214.75	214.52	214.43	211.71	212.57	212.54	213.08	212.98	210.89	213.58	213.43	213.78	212.13
211.61	212.47	211.48	211.26	210.66	210.17	210.51	211.92	211.16	212.31	211.43	211.03	211.89	211.57	212.42	212.88	211.26	209.79	210.55	211.13	212.06	211.68	212.66	213.12	211.38	211.21	211.34	211.23	211.66	209.77	210.8	210.66	213.16	209.76	211.49	210.97	211.45	210.35	212.07	211.52	212.29	210.63	212.04	211.8	210.4	209.81	212.25	212.41	212.28	212.29
197.26	199.28	196.92	198.55	197.77	198.53	198.44	198.6	197.58	197.62	198.32	197.97	199.78	198.47	197.35	198.8	198.87	199.44	195.81	198.24	198.35	197.79	196.72	197.59	197.86	198.74	197.5	198.21	198.17	197.85	198.43	199.19	196.62	198.14	197.44	198.6	197.18	198.11	196.78	197.86	198.68	197.2	198.55	196.62	197.21	198.12	197.9	200.16	198.31	199.02
212.27	211.17	211.13	210.85	211.68	211.11	212.35	210.3	212.13	211.09	211.59	212.45	212.46	211.18	210.13	212.84	213.12	210.27	211.96	212.2	210.9	211.92	211.59	212.39	211.86	212.86	209.51	212.15	211.3	211.73	210.93	211.3	212.14	211.92	211.22	213.03	212.99	211.48	210.76	212.96	211.55	211.99	211.76	212.81	212.31	211.1	211.64	212.44	211.83	211.98
206.26	207.02	207.13	204.91	206.4	207.53	206.05	206.35	205.35	203.9	206.94	206.18	205.27	206.85	205.32	207.91	205.75	206.42	206.77	207.26	206.47	206.74	205.63	207.3	206.92	206.84	207.95	206.02	206.84	206.42	206.26	206.55	208.69	206.13	206.16	207.71	206.13	207.04	204.13	207.08	208.14	205.79	206.45	206.94	206.74	206.08	206.19	204.77	206.33	205.65
207.74	208.44	207.12	207.1	208.95	207.1	208.44	207.86	209.55	208.58	207.29	207.44	206.67	208.31	209.55	208.16	207.72	208.06	207.57	207.29	209.22	208.51	208.27	209.27	208.82	208.47	206.63	206.4	206.73	208.17	206.79	208.28	206.43	206.22	208.92	207.34	207.43	206.94	206.12	207.79	208.34	207.72	208.53	207.73	207.56	207.72	207.39	208.36	206.48	205.66
206.42	207.54	208.14	206.91	207.94	208.14	206.39	207.04	207.93	206.34	207.96	207.18	207.76	208.28	205.15	208.93	207.78	207.53	209.27	207.43	207.53	207.19	206.91	206.78	205.58	207.71	206.25	206.12	206.81	208.64	207.5	207.99	207.14	208.83	207.58	207.42	207.82	207.56	206.77	207.06	207.54	206.39	207.11	207.04	208.04	208.62	209.08	205.95	209.1	206.11
201	202.04	200.49	199.28	200.96	200.79	202.63	201.69	199.85	201.18	198.94	201.77	200.51	201.48	201.03	200.55	201.82	202.81	200.48	200.08	202.68	200.02	201.74	200.54	200.01	201.56	201.31	200.37	201.75	201.96	201.04	201.05	200.78	201.73	201.75	201.37	200.39	202.74	200.74	201.12	201.48	199.38	200.33	200.41	201.46	202.49	201.02	202.38	201.52	201.04
215.47	216.53	212.32	213.78	213	209.68	212.16	213.26	213.35	213.83	212.78	212.91	214.59	213.76	213.79	213	214.78	213.75	216	213.45	214.24	213.98	212.12	213.86	213.44	214.12	214.06	214.65	214.58	213.48	214.79	214.07	213.79	214.39	214.21	214.85	213.33	214.27	212.59	213.88	213.13	213.7	213.71	212.8	212.83	215.3	212.28	214.15	214.9	214.25
205.46	202.25	204.48	204.88	205.84	204.86	203.81	204.16	205.62	206.46	203.7	204.15	205.22	205.26	202.29	205.6	205.1	205.13	204.27	204.17	203.54	203.97	205.32	206.51	204.29	205.12	204.46	204.94	204.68	205.28	206.1	202.53	203.07	204.46	204.89	204.14	203.93	204.17	204.57	203.47	205.52	205.38	204.06	204.05	204.78	205.47	205.24	203.91	203.93	205.1
209.98	209.75	209.52	208.85	210.67	210.13	209.93	208.01	211.22	209.5	210.26	209.22	208.76	208.83	208.79	210.16	208.32	209.34	210.84	211.26	211.1	207.2	209.83	208.48	209.26	210.56	211.97	209.1	210.16	211.84	210.18	210.24	210.34	209.48	210.75	209.38	210.27	211.26	209.96	210.8	210.81	209.9	211.24	209.37	209.45	207.82	208.82	210.56	209.93	209.36
203.72	202.69	200.61	201.52	202.31	203.65	202.79	201.55	202.21	202.69	203.29	203.66	201.98	201.92	201.45	201.63	203.54	201.92	204.01	201.84	202.51	202.1	201.94	202.49	201.31	202.98	200.58	202.81	203.81	202.52	201.7	202.91	201.95	202.87	201.21	201.09	203.18	201.99	201.43	202.33	202.34	202.71	201.03	199.86	202.6	203.1	203.47	203.29	204.79	201.83
209.58	207.2	209.36	208.19	208.07	208.31	206.9	208.2	209.7	208.46	209.77	208.99	208.22	209.6	209.82	206.72	208.04	208.85	207.59	210.94	208.85	208.6	207.9	208.79	208.89	206.32	207.52	208.96	207.81	208.03	206.29	208.83	207.78	207.73	209.45	208.56	208.77	208.75	209.05	208.57	208.69	208.14	207.84	208.54	209.56	208.79	208.62	208.78	208.13	208.98
208.69	209.97	210.18	209.36	209.21	209.41	210.06	211.79	210.1	210.34	208.5	210.24	210.74	209.58	209.09	211.5	210.16	209.56	210.85	209.04	209.01	209.1	208.25	208.3	210.26	209.53	210.91	209.31	209.04	209.44	208.64	210.32	209.28	208.7	208.2	209.67	208.96	211.01	210.19	209.12	208.92	209.49	210.06	209.59	209.8	209.64	209.85	208.71	210.49	208.71
216.76	215.4	217.26	217.51	218.21	217.01	217.81	217.76	215.84	216.97	217.98	217.3	218.44	218.44	217.82	216.49	217.66	218.28	217.31	217.25	217.18	217.84	216.17	218.32	217.2	216.82	217.62	217.57	217.54	218.35	215.67	217.88	217.36	216.49	217.22	216.48	217.88	218.3	216.88	216.7	215.63	216.27	216.97	216.81	217.37	216.42	215.49	216.8	217.02	219.42
199.57	198.97	199.06	200.32	199.53	199.15	198.26	200.12	199.54	199.39	200.8	200.58	200.84	201.05	201.34	201.12	201.02	200.02	199.31	199.92	199.42	201.27	201.18	201.91	201.18	201.52	201.18	200.47	199.2	200.32	199.15	199.73	200.77	200.21	199.52	198.45	199.67	199.92	200.8	201.29	199.97	199.72	199.62	199.51	200.81	200.15	199.76	201.81	199.17	200.94
204.57	205.3	204.94	202.92	203.56	202.95	205.85	205.64	205.23	204.01	202.5	203.12	203.65	202.65	204.04	203.12	202.37	204.44	203.44	204.39	204.07	203.84	203.9	205.11	204.64	204.24	203.62	205.46	205.36	203.8	203.53	204.51	202.55	204.47	204.07	204.25	204.77	205.29	203.97	204.08	201.54	205.08	204.15	203.57	203.62	203.92	205.32	204.76	202.77	203.65
199.26	199.89	199.03	199.14	199.22	198.88	198.04	198.58	199.71	198.98	199.26	198.86	198.41	198.31	197.46	198.28	199.33	198.37	199.31	198.45	199.37	199.97	197.29	198.86	198.33	199.48	199.13	199.61	198.77	198.85	197.55	199.43	198.75	200.16	199.57	197.57	197.5	198.83	199.07	199.43	198.56	199.99	197.82	200.77	197.27	198.69	199.04	197.59	200.01	198.4
203.69	203.81	203.16	205.74	205.15	206.44	205.07	203.93	205.91	203.76	205.87	205.22	205.22	205.29	203.2	204.7	205.66	204.57	203.27	203.7	204.08	206.15	203.51	204.01	204.45	207.4	204.97	203.86	205.46	205.56	204.36	202.6	205.86	203.26	205.52	203.03	204.5	206.18	203.74	203.46	205.85	204.91	205.59	205.08	203.63	203.29	205.19	204.54	204.2	203.4
213.48	211.93	210.8	210.47	211.24	212.27	211.22	211.64	211.16	209.82	211.94	212.51	212.1	210.46	212.04	211.55	211.11	211.23	211.52	211.53	213.43	212.21	212	210.18	212.28	210.93	211.46	211.53	211.64	211.32	211.42	211.96	210.93	210.82	212.62	209.53	211.78	212.05	212.55	211.49	211.06	211.12	212.41	211.65	212.09	212.21	213.57	211.87	211.63	211.84
199.29	198.87	198.71	198.07	199.95	199.8	198.25	199.73	197.74	199.59	199.67	198.42	200.54	199.42	199.52	199.85	197.99	200.02	198.74	199.56	199.83	200.06	201.58	199.02	199.23	200.28	198.94	200.24	199.4	199.42	199.37	199.69	199.76	200.55	199.98	199.41	199.8	199.03	199.88	199.34	198.03	199.13	198.73	200.08	199.92	198.63	199.06	200.65	198.53	197.87
202.65	201.08	202.97	201.88	203.07	203.9	203.43	202.68	202.9	202.1	203.32	201.9	204.33	202.08	201.76	202.07	201.87	203.71	203.39	203.29	202.93	203.04	202.07	202.64	202.67	203.15	201.57	202.22	203.48	201.65	204.46	202.49	203.53	201.48	201.82	203.11	202.93	203.94	202.51	201.89	202.41	203.29	202.46	202.47	201.99	202.22	203.09	203.43	202.78	202.11
216.45	218.43	217.38	218.83	216.91	218.52	217.27	216.42	218.18	218.82	217.1	216.88	217.95	218.57	218.06	217.52	218.31	217.75	217.72	217.51	217.07	218.04	218	219.32	216.95	218.52	217.77	217.03	218.45	218.3	218.01	218.7	217.69	216.98	219	218.53	216.83	217.63	216.23	217.59	217.35	218.55	218.16	218.13	218.33	216.97	218.5	216.68	218.95	217.69
203.7	201.94	201.68	203.42	201.53	199.99	203.07	201.57	203.33	203.33	202.39	201.1	203.05	200.46	201.85	200.99	202.91	201.88	201.68	201.27	201.82	202.36	201.17	204.21	201.77	203.27	203.53	202.64	201.65	202.49	203.31	203.37	201.56	202.42	201.05	201.83	201.25	203.17	203.15	203.42	203.76	202.64	202.05	202.19	202.2	202.93	202.42	201.53	202.5	201.45
207.78	207.04	208.4	208.17	207.77	208.18	207.92	207.88	207.94	208.76	207.87	206.66	206.82	207.29	209.31	207.49	207.71	208.53	206.71	206.5	209.41	208.92	206.67	209.59	207.56	208.15	208.09	207.28	208.69	207.74	207.85	209.5	207.51	208.33	208.2	206.56	209.48	208.01	208.45	207	207.9	207.23	208.01	207.03	209.15	207.21	208.14	207.49	207.47	208.95
213.49	214.61	212.99	213.72	211.68	213.95	213.71	213.11	211.18	213.33	212.83	212.31	213.29	213.16	214.42	212.69	212.43	212.08	213.19	211.96	213.42	214.1	211.75	214.48	212.75	212.22	213.16	211.1	210.73	212.92	212.76	213.99	213.59	214.06	214.05	213.5	212.91	212.68	212.61	212.79	214.36	212.67	210.68	210.48	213.24	212.26	212.4	212.23	214.05	212.9
206.92	206.43	206.92	207.96	206.16	207.82	206.97	206.02	208.1	206.11	206.21	206.71	205.57	206.89	206.36	208.01	205.76	207.4	206.5	207.43	206.23	206.9	206.46	207.43	206.6	205.81	207.41	206.6	206.34	205.34	205.21	206.28	206.17	206.21	206.06	205.11	206.24	208.59	205.47	205.47	206.09	204.05	205.54	207.38	206.51	207.32	206.96	205.9	207.51	207.47
204.12	204.86	204.34	203.64	201.87	202.18	204.26	205.43	204.05	202.88	203.35	204.14	202.1	202.69	203.27	202.34	202.24	205.01	204.65	203.65	203.89	204.08	204.18	204.24	205.03	204.22	204.99	203.2	203.55	204.24	201.81	204.1	204.34	205.02	203.48	204.59	203.2	203.87	203.25	202.65	202.34	204.2	203.45	204.65	203.57	203.59	203.15	204.39	203.52	203.17
208.54	209.41	208.03	207	208.13	208.37	207.66	208.84	206.47	208.72	206	207.42	208.69	207.45	208.77	206.74	208.35	207.83	209.64	209.14	207.57	207.47	207.78	208.19	207.68	206.74	209.21	206.45	207.79	208.91	208.65	206.26	209.18	208.05	207.97	208.77	207.07	208.09	207.2	208.91	209.03	209.13	206.68	209.94	206.87	208.65	207.77	208.84	208.95	209.43
204.63	202.98	202.71	204.77	203.65	202.3	206.17	203.52	204.16	205.2	203.5	203.22	202.26	203.86	204.62	204.12	204.25	203.65	202.99	203.75	204.03	204.78	202.47	203.46	204.84	203.19	204.84	205.47	204.46	204.61	204.46	202.65	203.14	202.47	204.92	203.37	204.87	206.44	202.85	203.78	203.77	204.17	203.85	204.02	204.22	203.86	203.25	202.58	204.89	203.83
209.26	209.12	209.62	209.32	208.29	209.37	208.89	208.06	209.47	208.95	207.93	207.51	208.93	209.38	207.54	208.76	208.89	208.93	208.37	207.63	208.07	208.84	208.68	207.24	207.8	208.23	209.1	207.94	208.12	207.5	210.24	209.07	208.1	208.95	208.24	208.64	208.5	209.74	209.16	209.52	209.31	210.15	208.16	209.09	207.78	208.49	208.03	208.87	207.64	209.74
212.44	215.06	212.54	213.7	214.32	213.93	213.36	214.06	213.87	211.94	214.33	213.15	212.76	213.84	213.07	212.56	213.46	212.82	214.6	213.56	212.23	213.65	213.52	214.37	213.9	213.85	214.07	212.23	214.82	214.98	212.99	213.2	213.7	214.65	214.16	212.97	213.38	213.9	212.85	214.26	215	214.42	214.51	212.83	214.25	213.84	212.91	213.73	212.99	213.75
208.19	209.06	210	208.56	208.27	208.54	209.77	207.13	209.05	210.11	208.08	208.6	208.19	208.68	208.22	209.08	209.18	208.31	210.46	208.79	207.83	209.39	210.15	211.1	208.91	208.66	208.69	207.7	207.78	208.67	206.78	207.87	210.02	206.74	210.37	208.31	209.15	208.46	209.53	208.55	209.73	209.27	207.16	208.6	209.87	209.09	209.55	208.53	207.95	208.9
199.78	198.27	197.7	200.24	198.85	199.3	199.99	198.81	199.53	200.75	198.88	200.85	200.59	198.88	199.41	199.29	200.46	201.9	199.13	199.27	199.86	200.42	200.21	199.54	200.43	199.28	199.75	200.42	199.89	200.12	200.27	199.01	198.9	198.35	198.44	200.01	200.27	200.36	199.58	198.82	198.68	199.79	199.18	197.84	200.05	200.68	198.42	198.28	199.52	199.08
199.44	199.99	200.7	199.65	200.96	201.36	200.52	197.92	200.05	198.14	200.33	200.07	202.39	200.68	199.1	202.05	199.74	200.27	200.38	200.74	201.04	201.57	200.76	200.06	199.9	198.72	200.76	200.22	201.17	201.04	199.6	199.76	201.97	202.1	200.17	199.73	200.08	201.17	198.91	201.39	200.02	200.62	200.92	202.22	198.98	200.03	198.91	201.96	200.66	201.41
198.73	200.37	201.02	200.67	201.13	198.86	199.45	200.73	200.73	200.59	200.85	200.95	200.46	200.17	200.23	199.32	199.87	199.24	200.78	199.64	201.3	200.31	201.58	200.92	200.99	199.87	200.14	200.17	200.31	199.61	200.45	200.03	200.86	200.72	201.03	199.86	201.28	201.02	199.82	198.27	199.97	199.07	199.14	200.99	201.21	199.87	199.28	199.94	198.97	200.2
213.94	213.61	214.55	213.41	214.27	213.65	216.02	211.94	212.94	214.54	213.14	212.86	214.43	212.67	212.78	214.99	214.41	214.68	214.53	214.84	213.68	214.64	212.54	214.23	213.42	216.25	214.78	213.43	215.82	214.65	214.02	213.69	212.69	214.68	214.47	213.47	213.31	211.54	214.63	213.36	212.45	214.04	214.14	216.12	214.68	213.21	213.91	214.31	212.23	213.62
208.15	208.7	208.3	207.71	208.79	209.3	207.4	209.66	207.99	209.12	210.06	210.54	208.98	209.57	208.57	209.46	209.04	209.56	210.84	210.79	209.82	209	209.14	207.57	209.21	209.14	209.37	208.06	207.53	208.53	208.13	207.72	207.32	208.14	207.3	209.1	209.26	208.52	208.4	208.73	209.1	209	208.55	209.73	208.88	208.86	207.88	209.51	208.2	208.58
206.87	207.94	206.25	205.82	205.6	207.36	206.97	206.39	205.97	208.46	205.62	206.49	206.8	206.11	206.38	206.48	208.02	206.88	205.23	207.34	206.72	204.75	204.88	206.02	206	206.99	206.41	205.66	207.61	208.52	205.99	205.72	205.09	205.73	207.77	207.57	205.92	206.66	206.88	206.13	206.18	205.27	208.04	206.1	207.21	206.26	206.12	206.48	208.63	208.47
200.44	201.29	199.44	199.78	201.17	201.73	200.96	200.35	199.82	201.71	201.35	200.77	199.05	199.7	199.11	202.49	200.86	201.75	200.86	199.87	200.9	200.33	202.12	199.97	199.08	199.34	200.37	199.74	200.43	200.16	199.99	199.91	200.39	200.46	200.6	200.43	200.52	199.68	200.51	201.27	199.87	201.49	201.39	200.82	200.16	200.27	200.58	199.1	202.93	200.75
207.78	209.44	209.81	207.86	209.72	210.48	208.28	208.35	208.07	207.57	208.45	209.65	208.74	208.44	209.13	208.52	208.97	208.95	210.45	208.16	208.27	207.97	208.01	207.13	209.71	207.51	207.79	207.86	209.39	209.72	208.46	209.16	207.81	206.72	208.2	210.34	208.51	207.3	206.98	209.72	207	210.51	208.63	209.38	209.56	208.9	208.5	209.33	208.23	208.07
202.79	201.82	203.01	203.83	203.65	203.97	203.02	202.1	203.37	202.99	202.82	203.48	203.68	203.04	204.16	202.11	203.96	203.01	204.5	202.83	203.39	202.46	202.65	203.43	203.49	202.11	204.37	203.59	203.61	203.31	202.98	202.85	203.92	202.81	203.43	203.9	203.95	202.17	205.42	203.57	204.24	203.76	202.64	201.69	202.27	201.52	202.1	201.91	201.47	203.98
212.99	213.23	213.39	214.17	213.48	213.32	212.65	212.08	213.57	213.57	213.26	212.35	213.39	212.88	211.64	213.84	213.31	213.33	212.92	212.48	212.34	213.23	212.68	212.79	212.89	213.28	214.24	213.18	212.26	213.42	213.29	212.74	213.52	213.63	213.28	212.25	212.91	213.94	211.9	212.63	212.37	212.35	212.56	214.44	213.31	213.71	213.44	212.72	213.39	213.82
212.22	212.81	213.72	213.46	213.31	212.26	212.62	214.16	213.16	212.23	213.71	212.53	212.52	213.03	213.51	212.1	213.28	212.05	212.94	214.47	213.19	211.37	212.54	211.32	213.42	211.29	211.95	213.74	211.91	213.46	213.15	212.84	212.52	212.71	213.45	213.06	211.5	211.85	212.53	212.73	212.94	212.97	212.5	213.96	214.09	212.42	212.61	212.45	213.26	213.52
208.48	207.95	208.43	208.28	207.77	208.01	207.49	206.42	206.82	207.9	207.22	207.59	207.12	207.87	206.26	207.19	206.89	208.07	207.38	206.51	207.35	208.31	207.93	209.61	209.35	207.35	208.56	208.93	209.33	206.42	209.59	208.91	207.09	206.69	209.57	208.32	207.62	206.85	207.19	207.07	208.19	207.85	209.18	207.1	208.96	207.2	208.17	207.94	207.98	208.31
217.43	217.82	216.08	216.92	218.5	218.45	217.92	217.74	215.54	217.69	216.66	217.52	216.34	217.39	217.23	216.55	216.75	216.38	216.83	218.31	216.8	217.96	218.03	215.91	217.38	216.96	217.85	218.01	216.99	216.01	215.26	217.27	216.19	217.24	215.98	216.99	216.9	216.65	219.18	217.95	216.21	217.92	217.18	216.57	216.24	216.05	215.89	216.49	216.06	217.9
199.54	200.36	200.08	200.57	199.12	201.28	202.21	200.27	200.09	199.88	201.06	200.26	199.03	201.24	201.19	200.22	199.64	201.65	201.58	200.12	200	200.02	201.24	201.09	199.57	201.95	201.38	200.49	199.86	199.58	198.78	199.46	201.13	201.21	200.25	199.44	201.05	199.37	200.4	199.58	199.19	200.18	200.35	197.8	200.35	201.43	200.21	200.59	199.32	201.07
194.48	196.2	196.41	195.45	195.85	194.53	193.98	194.89	193.78	195.06	195.18	194.16	194.79	195.4	194.18	194.34	196.58	196.13	194.5	196.74	195.91	195.52	195.45	194.36	194.36	193.91	196.13	195.56	194.95	196.12	195.65	194.6	194.63	196.68	195.07	195.13	195.46	193.79	194.64	194.24	194.73	194.14	196.76	195.46	193.99	195.94	195.59	194.62	194.04	193.14
217.32	217.41	217.2	218.05	216.4	218.42	218.41	216.48	216.04	216.3	217.58	217.38	217	215.97	217.05	216.52	218.35	217.99	217.57	218.11	218.54	216.87	217.14	218.33	216.8	217.26	217.23	216.75	216.28	217.06	216.42	216.24	217.55	220.21	217.75	215.92	216.77	218.01	216.91	217.31	216.86	216.8	218.34	216.03	218.66	216.99	218.8	215.93	217.84	215.84
207.33	208.75	205.76	209.6	208.51	209.06	207.78	209.82	208.56	208.19	208.59	209.02	208.73	209.14	208.12	208.63	208.09	209.61	208.76	209.11	209.46	207.93	208.44	207.81	208.81	207.82	209.67	208.08	207.84	208.69	208.9	207.72	208.24	208.8	207.94	207.01	207.97	208.48	208.87	209.38	210.24	208.87	209.19	209.95	209.01	208.2	209.74	208.52	208.06	207.67
207.06	208.54	207.58	208.72	208.11	206.11	207.8	206.47	208.47	208.13	208.13	207.25	208.71	208.36	207.7	208.39	207.6	209.02	209.46	208.41	208.43	208.34	206.61	207.12	208.28	209.62	206.73	206.86	208.03	206.29	206.6	208.26	207.38	208.13	206.35	205.78	206.5	207.14	207.15	208.95	207.75	209.11	207.9	208.76	207.54	207.73	208.95	206.3	207.47	208.86
209.01	207.66	208.58	209.18	207.41	209.12	207.91	208.57	209.44	210.45	207.5	208.94	207.11	208.55	208.94	209.65	209.03	208.01	208.05	209.29	209.3	209.53	208.29	207.17	207.28	208.69	207.97	210.39	208.76	210.38	206.33	208.54	208.62	208.01	209.13	206.58	208.15	208.67	209.63	207.17	207.92	208.48	210.19	208.58	209.1	207.67	208.83	208.53	208.66	209.25
210.94	211.97	211.62	212.6	210.84	211.11	211.17	211.88	210.2	211.71	212.99	210.46	212.37	211.8	213.38	213.37	211.23	211.01	211.13	211.2	212.64	211.93	211.98	211.11	212.72	212.33	210.86	210.66	212.35	212.15	211.87	210.25	212.26	210.92	211.01	211.96	211.6	211.76	213.67	211.21	210.46	212.83	213.04	211.97	210.18	209.07	211.06	211.26	212.67	211.35
201.67	200.78	199.98	200.68	200.21	201.08	200.69	202.09	201.95	201.05	201.51	200.48	201.13	202.53	200.57	201.8	201.13	200.28	201.92	201.94	201.92	201.44	201.48	201.21	200.46	201.7	201.85	200.88	201.79	201.24	200.33	202.8	200.83	202.07	200.68	200.3	200.61	200.67	201.71	200.58	201.59	201.79	201.57	202.6	199.24	200.4	199.58	202.27	201.96	200.47
207.59	207.8	208.35	208.8	208.25	210.38	208.89	207.9	208.71	207.33	209.11	208.17	209.39	208.85	208.25	208.13	208.53	210.27	209.57	208.24	210.22	207.96	209.09	208.32	209.5	210.05	209.89	210.06	208.64	209.31	209.2	209.44	209.16	209.27	208.29	206.29	209.27	208.99	208.25	211.01	210.12	208.47	208.86	207.46	208.68	210	209.33	207.18	208.6	208.01
201.58	200.17	202.1	200.92	200.61	202.54	200.7	200.44	201.51	200.99	199.05	199.98	200.64	201.89	202.07	201.11	201.26	201.2	201.18	201.12	203.22	199.46	202.33	200.19	202.21	200.98	201.88	201.21	200.11	202.17	201.53	200.55	201.14	200.15	201.37	201.64	201.55	200.95	201.92	201.4	199.98	201.1	200.31	202.23	200.52	202.15	201.47	200.97	200.79	201.99
201.65	202	202.9	202.55	202.8	202.21	203.34	202.46	201.81	202.51	202.25	202.7	202.47	203.47	201.25	201.6	202.93	201.57	201.17	202.73	202.16	202.9	200.66	202.2	202.96	201.3	201.52	201.6	202.49	200.38	201.4	202.43	204.24	204.38	202.7	203.18	201.54	204.92	204.16	203.15	203.05	204.08	202.19	201.31	200.6	202.27	202.97	203.42	201.98	204.06
208.93	209	208.68	208.21	209.11	208.93	208.5	208.24	208.85	210.41	208.74	210	210.73	208.78	209.01	209.48	208.54	209.8	209.63	209.14	209.54	210.31	208.41	208.14	211.22	208.26	210.12	210.08	208.34	209.53	208.89	208.58	210.52	210.08	208.55	209.39	210.64	209.36	210.27	209.06	208.45	208.74	208.99	209.02	208.99	208.39	211.75	209.15	209.21	212.46
200.37	200.67	200.34	199.48	200.45	201.19	200.22	200.37	201.48	199.33	199.62	199.51	200.99	201.9	200.53	200.33	199.17	199.51	199.99	200.89	200.71	200.6	199.58	198.76	200.72	200.56	201.11	199.45	196.76	199.45	201.23	198.1	200.28	201.11	201.26	201.05	199.88	201.65	199.95	198.72	201.47	201.57	201.34	199.77	202.28	200.55	201.74	200.09	201.14	199.82
212.24	213.02	210.22	211.46	211.67	211.63	210.53	212.56	212.74	211.61	211.77	212.86	212.24	210.93	210.93	212.32	211.79	213.29	210.75	212.55	209.89	209.7	211.3	212.48	210.8	211.85	211.57	211.15	210.74	210.64	210.68	211.4	212.49	210.9	212.47	211.07	212.53	210.25	212.86	211.74	211.44	212.25	212.32	210.97	212.53	213.13	212.11	211.06	213.74	211.34
213.19	211.92	211.61	214.33	213.88	213.61	213.25	215.09	212.81	213.95	213	212.34	213.85	214.39	214.38	214.99	214.17	212.86	213.48	214.85	214.31	213.26	213.43	215.43	213.39	212.97	213.41	214.05	214.9	213.43	214.49	213.25	212.27	214.83	215.66	213.04	213.7	214.12	213.82	215.43	214.21	212.81	214.63	214.43	212.81	214.31	213.98	212.75	212.9	214.65
211.61	211.74	212.72	210.02	212.99	211.21	211.1	211.82	212.56	212.93	211.52	211.75	212.8	213	213.13	211.83	210.36	209.85	211.8	213.1	210.41	212.11	212.03	210.88	213.03	212.67	210.39	212.28	211.96	212.89	211.53	213.57	212.17	212.07	213.2	212.93	211.34	210.79	210.91	211.34	211.98	212.85	211.55	211.91	211.82	210.58	211.96	210.42	211.49	213.44
208.78	211.47	208.36	208.49	210.19	208.95	209.35	207.85	208.15	209.2	208.03	208.74	208.07	209.06	209.39	209.22	206.28	209.88	209.44	207.47	209.36	207.03	208.72	208.64	210.99	208.34	209.01	209.46	208.98	208.78	208.89	208.02	209.37	209.21	208.31	208.37	209.86	209.61	208.77	209.36	207.5	208.97	207.79	211.32	210.36	209.44	208.88	207.51	207.9	208.13
209.22	206.53	208.58	208.11	206.57	207.73	208.55	208.33	208.77	206.39	208.37	208.91	207.08	207.53	208.43	207.21	206.81	206.74	208.35	207.33	208.12	207.54	207.29	208.04	207.93	208.28	208.22	207.76	207.7	208.18	206.21	208.5	207.93	208.83	207.99	205.65	207.38	209.46	208.54	206.95	208.07	207.78	207.95	207.5	208.23	208.45	209.52	208.8	207.31	208.22
206.78	207.98	209.01	208.88	208.98	209.51	209.87	208.53	208.88	208.21	206.69	207.9	206.66	207.86	208.24	207.89	209.6	209.4	208.38	207.74	208.59	208.04	210.16	209.83	210	208.5	207.45	207.76	208.98	208.18	208.55	209.38	208.14	208.57	207.31	209.23	207.14	207.55	209.23	209.55	207.97	207.56	207.83	210.18	207.2	206.52	208.08	208.98	207.74	208.84
218.08	218.03	217.71	218.52	217.49	217.71	219.12	217.97	217.94	217.07	217.38	217.71	217.52	217.54	216.88	218.46	216.75	216.79	217.38	219.6	219.23	217.5	219.28	216.69	216.83	217.08	217.51	218.89	217.22	216.18	218.99	216.33	217.3	217.92	218.48	218.34	218.03	218.17	218.25	216.61	216.81	216.52	218.88	218.38	217.7	219.1	217.42	217.02	218.18	218.54
209.63	209.04	209.01	209.52	210.8	208.42	208.27	208.76	208	208.84	209.52	209.08	208.35	208.96	209.4	209.13	208.8	208.04	208.33	209.78	209.29	209.11	208.61	208.01	208.17	207.4	209.45	209.08	209.4	209.24	209.73	209.58	209.73	208.66	209.15	208.67	208.2	209.13	206.69	208.93	208.3	208.18	207.66	209.15	207.69	209.04	208.02	207.68	209.28	210.61
212	210.81	210.71	210.93	210.64	210.29	210.87	211.9	210.29	213.22	211.09	212.26	210.32	212.25	211.81	210.66	211.92	210.68	211.65	211.61	209.97	210.79	211.27	212.33	211.21	211.82	211.18	212.34	211	211.12	212.19	210.23	209.39	211.95	212.38	212.19	211.04	211.54	210.11	212.8	212.75	210.18	210.83	212.1	212.77	211.59	211.86	212.7	211.16	210.83
203.37	204.42	204.02	203.63	203.1	202.79	205.33	203.46	204.6	205.05	204.46	203.63	204.92	203.11	204.6	206.16	204.22	202.79	204.75	205.3	202.93	204.81	203.55	203.7	203.37	203.36	203.43	206.96	203.8	202.99	203.36	203.52	203.27	203.12	205.38	203.5	204.62	204.52	202.49	203.95	203.92	204.86	203.92	204.28	203.54	204.77	203.23	203.52	204.78	202.19
214.5	212.63	213.29	214.42	212.31	212.48	212.72	213.36	211.72	213	211.71	212.73	213.32	214.4	212.66	213.22	215.46	213.18	212.93	212.69	213.44	213.83	211.08	211.95	213.63	213.16	213.04	211.98	212.55	213.07	214.42	213.02	213.79	212.75	212.63	212.82	212.47	213.02	213.4	213.89	213.41	211.15	213.1	213.65	212.82	213.32	212.54	213.53	212.29	212.01
212.24	214	211.93	213.7	214.04	211.81	211.96	213.89	211.83	213.81	213.84	214.2	212.99	211.31	213.42	212.65	212.57	211.99	214.35	214.14	214.91	211.62	213.62	212.85	212.78	212.45	213.33	214.17	212.54	211.66	212.38	213.93	212.5	212.32	212.87	212.32	214.54	213.19	213.29	213.97	211.59	213.64	214.08	214.54	212.82	213.06	211.46	212.47	213.33	212.18
211.33	211.64	212	211.73	212.01	211.3	211.8	210.73	211.7	211.25	210.96	211.8	210.95	211.98	212.26	211.4	212.12	213	210.37	210.56	213.11	211	209.87	212	211.79	209.98	212.37	211.52	211.88	209.61	210.56	212.18	211.46	211.06	212.73	211.61	212.55	211.27	211.15	211.48	210.17	210.47	211.17	211.56	211.51	212.22	211.15	212.33	211.64	212.08
207.88	207.16	208.42	208.88	207.3	209.28	208.45	207.85	207.48	207.64	207.6	207.76	206.87	207.8	207.05	208.36	208.07	207.45	206.76	207.74	207.81	207.94	208.41	207.58	208.57	206.35	207.23	206.92	208.22	208.39	207.05	208.52	207.74	206.83	207.18	206.43	207.98	207.38	207.59	208.65	207.03	207.99	209.32	208.67	207.78	208.04	208.65	208.07	208.58	207.65
203.03	201.92	204.27	201.88	202.64	201.97	200.62	203.26	203.74	204.06	201.49	202.81	203.09	204.46	203.84	204.08	203.11	203.57	202.69	203.01	204.09	204.47	203.93	203.42	202.84	204.45	204.9	203.46	203.84	204.63	202.4	204.69	203.03	202	204.55	204.71	204.35	205.13	204.1	202.86	203.32	203.84	202.6	203.78	204.07	202.98	203.74	204.85	205.17	203.73
208.31	209.18	209.4	209.54	208.83	208.06	208.33	209.6	208.32	210.68	209.37	207.88	207.23	209.38	208.5	208	210.21	209.29	209.19	208.74	209.43	209.06	208.53	208.73	208.67	208.92	209.33	208.54	208.82	208.44	210.13	209.07	208.05	209.77	207.27	209.79	209.78	210.18	209.28	208.71	208.7	208.09	208.43	209.64	207.89	208.74	208.18	209.17	208.15	211.1
200.49	198.52	197.99	199.66	201.19	200.4	199.03	198.43	199.34	200.67	199.18	199.73	198.84	198.93	197.88	199.14	199.14	200.25	199.81	198.42	197.8	199	198.53	200.3	199.25	198.81	199.18	200.95	198.22	199.35	199.43	199.1	200.42	198.71	198.3	200.19	200.86	201.52	199.77	199.51	200.02	198.93	198.87	200.69	198.7	201.79	198.88	199.22	199.96	198.15
208.35	208.62	208.33	207.99	208.7	209.75	208.37	209.3	208.54	208.81	207.67	209.18	208.92	209.36	209.46	209.7	208.29	209.41	208.38	208.68	209.78	209.88	209.4	208.61	208.66	208.56	209.77	208.75	207.34	209.66	207.63	208.66	209.32	208.62	208.07	208.76	208.75	208.71	209.81	209.78	209.07	209.05	209.25	210.35	209.01	209.56	208.59	210.35	207.07	210.39
210.42	212.69	212.86	211.69	211.18	211.86	212.03	212.27	210.92	212.28	210.93	212.77	212.85	210.72	211.49	211.21	214.36	210.28	213.27	213.59	211.43	212.58	211.35	211.86	210.95	212.18	211.51	212.02	212.61	212.32	213.12	210.03	211.96	210.34	211.51	212.1	213.37	210.86	211.19	211.32	210	212.43	210.05	211.54	213.37	211.26	212.12	212.16	210.1	210.37
206.8	207.93	207.18	207.93	206.54	207.13	207.03	208.29	207.98	208.99	206.85	207.1	208.58	207.84	208.38	207.7	208.84	207.45	206.86	207.16	207.39	208.39	207	206.7	209.53	208.09	208.07	208.29	207.99	207.8	206.59	207.47	206.38	207.96	209.41	208.28	207.17	206.47	207.91	207.52	208.01	206.63	207.99	207.08	208.15	208.34	209.61	208.79	208.06	207.4
216.93	215.83	216.72	216.93	217.91	217.48	218.41	217.63	217.95	217.58	217.83	217.8	216.07	218.78	217.84	218.49	216.16	218	217.69	217.48	217.51	218.15	215.59	218.76	217.66	217.11	218.13	217.31	219	217.69	218.6	216.77	218.18	218.81	218.55	218.47	218.51	218.03	217.43	218.73	217.86	216.61	217.09	216.77	217.95	218.2	218.75	217.5	218.48	219.9
208.4	208.59	206.81	206.93	207.58	207.36	208.64	207.88	205.82	206.76	205.42	207.84	208.75	205.94	207	208.06	206.46	206.92	207.25	207.46	208.51	207.51	207.07	208.14	208.65	207.43	208.75	208.11	206.69	208.06	206.53	206.28	208.18	207.81	208.2	208.14	206.88	209.1	209.79	209.85	207.76	207.75	208.76	208.27	208.35	207.88	209.21	208.12	206.32	207.45
203.83	205.35	205.67	205.16	203.86	204.56	203.8	204.79	203.56	204.84	205.83	204.79	204.38	205.83	206.47	204.94	204.61	205.61	204.62	206.73	205.42	204.9	205.15	205.98	204.58	205.75	205.06	204.68	204.47	204.91	203.52	203.79	204.41	205.65	206.21	205.75	205.84	204.78	204.68	204.05	204.39	203.55	206.3	204.88	205.1	203.04	205.62	205.35	203.98	204.65
210.68	210.26	209.51	208.55	208.94	208.76	207.62	209.31	208.62	209.32	209.14	209.15	208.23	208.47	208.33	207.69	209.8	208.03	209.43	207.46	207.81	209.47	207.54	209.17	208.13	208.5	208.66	207.09	208.88	209.7	209.81	206.77	209.51	208.09	208.13	207.4	207.49	208.41	209.51	208.08	209.58	210.14	209.54	207.55	207.72	207.58	209.33	208.97	208.46	208.47
209.03	210.09	212	208.46	208.22	209.67	210.4	210.57	209.61	210.13	209.82	209.8	209.89	209.24	208.98	210.11	210.45	208.97	210.09	208.43	210.19	210.1	209.92	209.26	209.08	209.95	208.79	210.19	207.87	211.27	209.74	209.33	209.28	210.43	210.07	210.81	210.39	209.59	210.66	209.23	209.76	210.68	208.98	209.15	209.21	211.69	210.3	210.51	210.11	208.43
206.19	205.99	206.52	205.55	205.29	205.96	203.6	204.39	204.83	206.54	205.67	205.81	205.82	205.31	202.66	207.12	206.64	205.76	205.95	206.03	205.55	206.03	205.53	205.28	206.8	205.75	205.41	206.63	205.3	204.66	205.56	206.42	205.58	205.1	205.46	206.42	205.6	206.79	205.94	206.95	206.32	205.69	207.36	205.42	205.58	205.42	204.74	205.24	205.34	206.32
206.35	205.38	205.72	206.56	206.62	206.15	205.11	206.35	204.61	207.04	205.73	206.75	205.42	205.23	205.28	206.2	205.94	205.23	205.93	205.37	205.46	205.29	203.91	206.12	205.32	206.1	205.17	205.79	205.1	205.15	205.28	205.14	205.8	204.73	204.88	205.99	205.9	206.6	204.94	204.87	205.83	204.95	204.68	205.83	205.9	205.37	204.87	206.98	206.37	204.49
208.23	209.38	208.72	208.86	209.6	209.47	210.19	209.29	207.58	208.29	209.91	209.77	208.93	209.67	207.05	208.58	207.65	208.47	209.23	208.03	209.01	208.77	209.14	207.39	208.1	209.92	208.89	208.02	208.89	208.99	208.14	208.43	208.86	208.86	208.52	208.79	209.57	208.91	209.51	210.29	208.57	208.86	208.28	208.69	207.17	209.67	209.19	209.9	209.06	209.65
207.94	210.09	210.5	207.82	210.92	209.23	208.24	208.56	208.77	207.7	208.46	208.84	207.94	209.26	208.83	208.21	209.06	207.74	208.67	207.29	208.08	208.39	208.85	207.62	208.78	208.15	209.03	207.65	208.98	209.04	210.19	208.72	209.09	208.69	208.98	209.64	207.75	209.26	209.86	208.49	207.69	208.19	209.72	209.39	208.08	209.15	208.42	209.19	209.7	207.81
212.84	213.61	213.53	213.42	212.99	212.89	212.41	214.01	212.51	212.97	212.03	213.31	214.91	213.9	213.5	213.77	211.52	211.7	213.84	212.36	212.54	214.21	212.51	213.61	213.17	212.61	212.92	213.71	212.18	212.73	214.02	214.02	211.78	212.2	213.53	212.25	213.93	211.75	214.92	214.8	213.39	213.2	213.85	212.54	213.24	212.04	211.72	212.14	213.26	212.44
197.2	198.17	195.67	198.98	196.58	197.97	198.7	197.97	197.26	198.13	196.16	198.64	197.28	198.87	198.44	197.41	198.63	197.24	197.07	198.16	198.54	198.67	198.3	198.03	198.4	198.3	196.67	197.77	197.55	197.75	198.44	199.57	198.2	197.27	198.05	198.45	196.6	197.8	198.88	197.99	197.12	198.5	197.78	197.21	196.4	197.62	198.17	197.83	197.68	197.35
202.95	201.11	200.47	200.62	200.08	199.69	201.87	201.46	201.54	201.81	200.58	199.4	201.07	200.15	199.99	199.77	201.42	201.92	202.61	201.57	199.85	200.49	201.23	202.4	201	202.19	201.29	200.48	201.09	201.51	201.51	201.92	199.95	202.07	202.71	202.51	201.84	200.9	201.63	200.29	201.87	200.11	200.72	202.14	201.79	201.72	201.04	202.65	200.45	202.43
210.88	212.38	212.47	212.78	211.94	211.8	211.14	211.44	212.5	211.37	208.38	211.61	212.02	209.74	211.77	210.76	212.49	211.03	210.77	211.7	212.52	212.41	210.72	211.02	211.35	212.53	211.47	210.07	211.71	210.84	210.17	211.85	210.38	211.54	212.78	212.28	211.57	211.87	210.73	211.38	212.1	211.42	211.55	211.06	212.43	211.98	211.79	210.94	212.32	208.69
201.22	202.83	203.26	202.6	202.34	204.48	203.07	204.29	203.04	203.43	202.85	203.9	202.05	203.36	204.58	202.13	203.71	202.42	203.93	202.28	202.03	203.98	203.99	203.37	202.58	203.22	204.84	203.39	203.57	202.2	202.95	204.13	203.05	203.33	204.18	204.66	201.29	203.41	202.82	201.87	203.3	204.32	202.99	203.47	202.67	203.84	202.87	203.02	204.52	201.41
212.66	212.26	213.35	211.6	213.55	212.63	211.29	211.73	212.48	212.45	210.35	212.53	211.75	212.95	212.58	213.08	212.03	211.61	212.21	212.13	210.89	211.82	212.1	213.14	212.89	212.79	212.75	212.78	213.36	212.31	211.87	212.39	212.24	212.9	212.5	211.31	213.14	213.2	211.3	210.6	212.56	212.44	212.13	213.4	212.48	212.94	212.71	214.29	213.55	212.18
203.7	202.27	204.27	204.85	203.79	203.24	204.34	201.64	202.79	204.33	204.23	205.06	202.43	200.66	202.69	202.9	203.15	202.17	203.42	203.85	204.36	202.75	202.08	203.17	203.7	204.02	202.62	203.17	203.35	204.57	202.43	205.35	203.77	204.25	203.48	203.04	204.47	203.52	201.91	200.2	204.33	204.17	202.95	203.44	202.55	203.39	203.87	202.09	204.41	203.91
196.64	197.73	197.88	198.63	198.38	197.87	199.08	197.1	198.78	198.49	198.14	198.06	197.74	197.87	196.77	197.68	197.53	196.8	197	198.18	198.31	198.55	198.26	196.58	197.98	199.31	198.06	197.83	198.7	198.08	199.02	198.21	196.49	199.36	197.74	197.47	197.3	198.84	198.49	198.89	198.01	198.72	197.45	197.23	197.56	199.42	197.81	197	197.07	197.94
203.77	203.88	205.49	204.52	202.65	201.14	202.67	202.68	202.46	205.05	203.56	204.22	202.08	203.82	202.98	201.4	203.7	203.56	203.78	204.03	203.27	202.28	203.23	202.49	204.6	204.62	203.27	202.3	204.29	205.47	202.48	203.21	202.95	204.51	201.65	203.51	202.91	203.81	203.15	203.69	203.32	204.9	203.08	203.92	205.13	202.92	202.37	204.03	201.6	202.9
195.92	193.66	195.96	195.77	194.73	196.17	195.6	194.86	194.41	194.94	196.02	194.91	193.81	193.72	195.41	196.94	194.34	195.55	194.6	195.28	196.15	195.45	196.34	195.65	195.2	193.87	195.02	195.58	195.77	195.7	196.39	195.29	194.82	195.21	194.79	196.07	195.82	196.82	195.01	197.49	196.26	195.28	194.05	196.23	195.52	194.47	196.23	194.51	194.47	194.16
214.39	216.65	218.03	217.16	217.27	215.94	216.42	216.71	217.79	217.4	216.03	217.39	217.19	217.14	217.28	216.28	215.67	217.01	217.19	216.11	217.35	217.41	217.06	216.86	216.28	217.43	216.81	217.96	217.39	217.39	215.75	215.85	218.53	218	215.85	218.3	216.87	217.59	217.29	218.91	217.56	217.59	217.75	217.18	217.05	218.99	216.75	217.72	216.27	216.8
207.39	208.27	209.51	209.07	209.35	208.87	209.2	208.75	208.67	208.27	210.2	208.49	209.59	207.74	209.46	208.23	209.71	208.19	207.12	209.45	209.05	207.71	208.61	207.79	208.38	207.35	209.91	208.49	206.72	207.81	208.56	208.07	206.96	207.46	208.69	209.12	207.94	209.67	208.1	207.4	207.91	208.64	208.8	208.77	207.56	209.8	208.47	207.52	208.49	205.56
200.5	200.31	199.15	198.58	199.38	200.44	201.9	200.2	198.79	200.2	199.89	199.28	200.08	199.5	199.36	198.44	198.77	199.21	199.1	199.89	202.02	200.51	201.41	201.03	200.91	200.58	200.47	200.19	201.14	200.2	200.08	199.15	201.69	200.13	200.33	200.42	199.08	199.59	198.51	200.7	199.29	198.95	200.98	200.91	200.65	201.03	199.26	199.35	198.73	200.03
195.61	194.31	194.53	194.64	194.04	194.41	194.14	194.72	194.89	195.93	195.96	194.87	194.61	195.11	192.7	195.21	195.12	195.65	195.37	192.21	194.67	194.09	195.65	195.62	195.91	194.05	195.81	196.1	196.31	195.36	196.05	194.14	195.31	195.07	195.29	196.03	194.56	195.76	196.02	194.86	194.53	193.36	195.37	195.52	194.93	197.35	195.3	195.69	196.15	195.11
203.72	202.34	202.49	202.76	203.66	202.91	203.58	205.21	202.99	204.73	203.5	202.84	203.64	202.69	203.16	201.56	203.7	203.97	203.27	203.56	203.13	203.08	203.16	202.97	204.11	203.23	202.05	202.64	202.72	202.85	204.17	203.45	203.7	203.38	203.06	202.39	203.04	204.82	204.15	201.55	203.17	202.81	202.27	204.15	202.33	203.39	203.27	203.91	204.72	203.56
206.52	207.66	207.43	208.74	207.94	208.06	209.49	208.65	207.85	207.29	208.07	209.2	206.99	208.88	208.64	206.7	206.58	207.81	207.04	205.8	207.79	207.75	208.34	206.72	209.45	206.84	207.4	207.69	209.2	207.28	208.46	207.46	208.1	207.76	210.48	208.41	208.92	205.9	207.51	209.89	208.06	208.57	206.95	208.43	208.33	208.96	206.79	206.05	208.87	206.42
204.53	204.28	203.49	204.1	203.74	203.54	204.02	203.9	202.83	203.28	203.66	204.34	204.24	204.13	203.59	204.7	205.1	203.5	204.28	203.9	204.16	203.37	204.46	202.89	203.35	204.25	202.87	203.67	203.85	204.97	203.03	201.5	203.03	203.48	203.07	204.82	202.74	201.33	204.93	204.87	203.7	203.68	203.68	204.95	204.03	204.78	203.49	204.19	203.76	203.48
207.77	208.76	210.15	209.71	210.1	209.67	208.57	210.52	209.45	209.99	207.91	208.76	207.84	209.69	208.9	208.17	210.8	210.41	209.21	209.39	209.5	211.3	208.13	209.63	210.01	209.59	209.95	209.61	207.8	208.77	211.68	209.94	209.93	208.59	209.09	209.04	207.74	209.44	208.02	209.19	211.19	209.79	209.73	209.17	208.91	210.71	209.59	209.84	207.94	209.61
209.32	209.35	208.68	209.8	210.4	208.59	209.31	207.84	207.66	208.91	210.12	210.36	209.68	208.63	209.69	208.53	208.39	209.71	206.44	209.35	208.02	208.47	208.42	208.28	209.74	208.84	208.58	210.03	208.82	209.22	209.31	209.66	209.35	208.2	208.66	208.72	207.44	209.01	209.81	208.64	207.44	209.37	209.21	206.57	209.16	209.51	209.57	209.96	210.55	208.57
206.77	205.54	207.46	207.17	204.45	206.19	205.38	205.63	207.47	206.31	205.43	204.89	205.99	205.7	205.98	206.29	206.74	205.28	205.99	205.97	207.18	205.81	206.41	206.68	206.95	207.14	207.07	206.6	206.83	206.71	206.28	206.91	206.47	207.15	207.85	206.39	205.51	206.13	206.9	206.72	206.05	205.85	206.01	206.21	206.43	207.77	206.9	206.99	207.24	205.38
197.94	199.11	198.45	198.52	199.04	198.07	198.19	197.7	198.01	197.01	197.02	198.98	197.45	197.03	198.75	197.02	199.28	197.22	197.87	197.9	197.61	196.71	197.79	197.93	198.25	197.09	197.43	199.06	198	197.76	197.03	197.01	198.82	198.72	198.54	197.55	199.22	197.26	198.19	197.49	197.54	197.25	199.05	197.41	196.57	198.85	196.26	198.95	198.34	198.05
208.39	209.43	210.67	208.85	208.28	208.73	209.5	209.89	208.57	208.49	208.41	209.14	208.19	207.36	210.1	208.98	207.45	209.17	208.56	207.77	209.49	209.87	209.22	208.19	209.1	209.03	209.51	208.11	207.81	209.57	209.18	208.93	207.32	210.68	211.56	208.24	209	209.87	209.15	208.14	209.81	208.8	210.37	208.3	208.69	207.2	209.32	207.33	209.81	210.28
198.5	197.46	200.22	199.61	202.14	200.41	198.83	200.9	198.64	197.59	199.56	197.05	197.69	199.39	199.37	198.1	199.46	199.13	200.77	200.3	199.03	198.91	199.75	198.28	198.06	198.96	198.2	200.34	199.78	199.9	198.72	200.54	199.86	200.02	198.42	200.73	200.08	198.55	198.57	198.51	199.36	201.48	198.64	198.88	199.84	198.67	200.58	200.37	198.97	199.68
213.07	212.24	212.21	211.4	213.81	213.99	213.79	213.38	212	213.22	213.54	214.33	212.58	215.76	214.13	213.43	214.14	212.71	212.3	213.1	213.57	214.15	213.3	213.24	212.92	213.23	212.85	213.07	212.48	214.69	212.81	213.53	212.05	211.65	212.99	211.8	213.23	213.33	212.78	212.98	213.84	212.43	212.05	212.96	213.08	213.26	212.29	213.29	214.92	211.89
213.66	212.97	214.06	213.14	214.02	212.72	212.76	213.17	211.35	213.74	213.24	212.15	212.54	213.31	213.48	213.27	212.42	212.71	214.16	211.72	213.34	212.98	212.34	212.44	212.11	213.3	214.8	214.12	213.3	213.21	214.34	212.17	212.98	214.15	211.61	212.98	214.32	213.13	211.86	213.59	212.89	212.98	213.72	212.76	212.15	212.49	213.13	211.36	214.03	213.78
194.05	194.68	194.31	194.62	193.94	194.49	194.04	194.67	193.36	193.55	194.28	193.25	192.26	194.18	194.67	193.91	195.36	192.66	193.68	193.3	195.28	194.81	195.09	194.53	194.01	196.45	194.76	194.55	193.5	195.7	195.56	194.25	194.84	194.43	193.53	193.93	194.44	194.09	196.49	193.03	195.29	192.58	195.27	194.46	193.49	194.12	193.74	195.27	194.35	193.88
209.02	207.87	209.97	207.02	208.43	207.31	209.28	208.45	209.38	208.33	208.83	209.67	208.58	208.74	209.09	208.54	209.31	209.17	209.92	209.15	209.72	209.24	207.26	209.06	207.21	210.35	207.52	207.43	209.2	207.71	208.22	209.14	206.75	208.09	208.11	206.46	207.9	207.53	208.04	208.3	207.88	206.99	208.68	208.96	208.68	208.37	208.64	209.29	208.87	208.9
199.09	198.4	197.16	198.03	198.19	199.18	198.34	197.73	198.09	198.87	199.02	198.99	198.69	198.82	197.51	197.73	199.62	198.79	198.2	199.47	200.13	198.7	200.12	200.48	198.36	199.7	198.45	198.68	199.93	197.95	198.57	198.07	197.68	199.19	197.67	198.79	196.88	198.27	198.52	198.78	197.38	197.95	199.21	197.98	199.38	197.6	197.98	197.93	199.46	197.34
208.31	209.77	208.16	208.62	209.28	208.56	208.71	209.15	208.51	209.99	209.74	207.67	208.34	209.54	209.53	209.38	209.25	208.04	210.08	209.59	209.86	209.08	210.37	208.99	209.75	209.01	208.36	209.54	208.2	208.58	207.95	208.6	209.6	209.02	207.95	209.63	209.75	208.39	208.83	209.17	208.86	210.7	208.91	208.39	207.39	208.54	209.83	207.93	209.02	209.97
212.37	211.09	209.72	210.56	211.01	211.16	211.2	211.23	211.57	212.04	211.07	212.6	211.11	210.8	211.15	212.33	211.76	209.83	211.28	213.24	210.55	211.31	210.86	211.85	211.03	213.38	210.72	210.42	212.39	211.64	213.37	211.33	212.27	213.75	212.02	212.89	211.43	212.66	212.21	210.96	210.09	211.97	210.19	210.65	210.59	211.9	212.19	213.05	211.17	210.38
207.17	207.66	209.58	208.29	206.24	208.25	208.65	206.93	208.67	209.51	207.81	206.83	208.02	207.96	207.17	207.98	206.94	208.63	206.94	208.12	206.71	207.3	207.76	207.11	207.38	207.77	207.47	207.07	207.25	208.63	209.18	208.59	206.88	207.53	207.85	208.56	206.06	208.11	208.97	207.36	209.18	205.9	207.36	205.85	206.98	208.93	208.33	207.63	207.7	208.78
199.51	201.32	200.09	199.3	201	199.85	200.92	200.63	200.22	200.91	199.09	200.88	199.91	198.55	200.9	199.11	200.53	199.71	200.54	200.91	198.05	199.24	199.32	199.51	201.25	200.8	200.79	201.94	199.54	200.92	199.19	201.74	199.05	201.62	200.1	200.74	199.94	200.34	201.54	201.32	200.24	200.12	199.53	199.68	200.79	199.89	199.09	199.87	201	200.8
198.46	198.1	199.54	199.34	198.87	198.94	197.95	198.25	198.92	199.38	198.61	197.8	198.51	199.68	199.09	199.15	198.35	198.4	197.67	196.72	197.98	199.94	198.74	197.87	196.86	197.34	198.32	197.41	198.17	197.95	199.63	198.89	198.42	198.61	197.48	198.57	199.92	196.57	196.7	197.2	197.8	196.88	197.63	197.28	197.3	197.18	198.1	197.93	197.08	197.6
198.08	197.43	198.94	198.42	199.06	197.18	198.32	196.51	195.84	197.22	197.67	198.32	197.27	198.18	198.62	197.76	197.75	197.97	196.56	196.92	197.01	198.13	197.84	199.47	198.56	198.31	196.77	198.71	198.8	196.92	198.21	198.23	197.43	197.94	197.7	197.63	198.2	198.87	196.92	197.71	197.6	197.68	199.1	197.11	198.32	197.11	199.42	197.37	198.26	197.79
213.24	211.99	211.37	213.5	211.75	212.02	212.85	212.67	211.82	213.1	213.72	212.45	211.01	213.04	213.35	211.39	215.2	212.85	212.11	211.29	212.48	211.75	212.25	211.97	213.37	212.81	212.49	211.07	212.89	212.78	212.05	213.4	212.26	210.82	212.69	211.69	213.44	211.48	211.59	212.96	212.14	214.22	213.84	212.85	211.4	213.85	211.97	212.73	212.3	212.09
200.5	199.47	198.54	199.6	200.48	201.5	199.07	199.2	200.49	199.79	198.52	198.49	199.27	200.12	199.76	199.23	199.45	198.58	199.05	199.67	200.46	199.21	200.36	198.84	200.75	199.29	200.41	199.1	199.66	198.8	198.89	199.2	200.1	198.69	199.57	198.46	199.85	198.58	199.7	199.73	199.09	199.45	201.44	198.38	197.78	199.78	198.11	199.43	200.57	199.89
201	200.05	203.02	201.25	199.96	202.16	202.57	200.55	201	200.6	202.43	201.62	201.69	200.53	200.94	200.61	200.2	201.68	201.54	200.63	202.44	201.22	200.71	200.24	200.4	200.11	202.33	201.04	202.26	202.17	200.38	201.06	202.77	202.25	199.67	201.42	200.5	200.57	202.06	201	201.84	202.11	199.83	200.53	200.64	200.26	200.76	200.52	201.03	201.9
193.38	193.22	192.87	194.11	191.28	194.9	196.64	195.65	193.96	196.77	194.65	193.53	195.12	193.05	195.11	192.68	193.64	193.78	193.63	194.27	193.69	193.48	194.93	194.38	193.58	193.74	192.63	193.62	195.26	195.26	195.56	195.06	193.74	195.4	193.91	193.88	193.89	192.54	195.05	193.58	193.33	193.44	192.91	194.06	193.87	193.43	194.86	193.4	195.42	195.74
217.18	216.27	216.92	215.19	216.52	217.56	217.16	215.45	216.71	218.87	217.47	217.32	217.84	217.72	217.49	217.52	215.74	217.04	215.39	216.54	218.72	215.46	215.82	217.41	217.16	217	215.7	218.62	216.05	216.18	217.06	216.67	217.76	216.75	215.42	216.21	217.17	217	216.9	217.55	216.13	217.51	218.36	217.34	216.76	218.46	217.91	216.43	218.38	217.23
208.94	208.95	208.22	207.62	208.11	208.74	208.67	209.16	207.64	208.9	210.25	209.44	208.38	208.29	207.27	207.85	210.1	208.07	208.58	208.11	208.7	208.97	207.76	210.64	208.57	208.53	209.14	208.33	210.89	209.76	209.98	209	209.48	209.52	208.31	207.93	208.4	208.43	209.85	208.6	209.22	208.59	209.88	208.7	207.6	208.34	208.46	209.39	207.96	209.85
209.15	207.13	205.69	207.62	209.24	207.89	206.55	209.01	207.01	207.59	207.67	208.34	209.34	209	207.16	208.85	207.82	207.37	209.08	207.58	206.32	207.7	209.38	208.78	207.62	207.96	207.39	206.73	208.16	206.25	209.43	206.52	207.57	208.29	208.28	207.11	207.6	207.75	207.92	207.55	206.89	208.2	207.57	207.94	207.12	207.02	206.33	209.28	209.13	208.78
212.23	213.37	214.17	214.1	214.1	213.64	214.53	213.63	213.43	214.32	213.65	212.36	214.13	213.24	213.91	214.49	213.9	214.8	214.26	214.83	213.31	214.13	215.09	213.72	214.25	213.92	214.93	213.74	213.65	214.86	213.18	212.88	214.29	212.29	213.2	213.58	211.44	214.44	214.01	213.1	215.14	214.48	212.51	212.49	212.75	213.92	214.23	214.1	215	213.47
205.11	204.69	205.08	206.46	206.84	206.16	205.66	205.36	206.68	204.63	205.8	203.8	206.45	205.48	207.11	206.89	207.17	204.49	206.15	205.1	207.65	207.35	205.78	204.07	206.45	204.54	204.09	204.09	206.51	206.02	206.62	205.35	205.51	205.07	204.88	205.56	206.1	205	205.34	204.24	205.13	206.86	203.51	205.37	207.12	204.62	206.33	203.05	205.21	206.14
204.84	205.65	204.89	206.48	205.22	203.78	204.43	204.29	205.62	206.09	203.87	203.52	203.79	203.87	204.69	204.3	204.18	205.17	204.86	205.87	203.24	205.04	202.96	205.18	205.69	204.05	205.29	204.4	205.83	204.19	204.12	205.11	205.2	205.64	204.11	204.81	206.49	205.35	203.15	206.02	203.87	205.36	205.05	205.27	206.19	205.21	205.23	203.15	206.63	203.73
207.92	209.57	207.16	208.03	208.62	208.98	207.73	210.05	209.39	207.99	207	206.49	207.84	207.43	207.84	208.28	208.69	207.78	208.45	209.09	208.28	209.62	207.61	208.8	208.17	208.32	209	208.27	206.67	206.59	207.35	208.7	209	208.76	208.17	205.44	208.36	207.76	209.37	208.32	207.12	208.3	207.34	208.69	208.5	207.6	208.49	207.24	209.07	209.15
204.56	203.52	202.45	205.48	203.98	205.81	204.07	203.18	204.38	206.27	204.45	203.78	204.34	205.22	203.75	202.8	203.54	204.89	203.72	204.98	203.43	205.1	204.23	203.05	203.98	205.09	203.89	204.06	203.69	203.41	204.8	205.02	203.07	204.61	203.27	204.2	204.93	203.51	203.51	204.79	203.41	204.58	205.58	202.63	203.88	204.9	204.86	202.8	205.09	203.24
204.29	204.94	204.8	203.85	205.26	205.38	204.23	204.62	205.26	205.83	203.18	204.27	204.54	203.93	203.36	203.36	203.65	204.71	204.31	204.33	206.22	203.5	204.2	204.74	204.17	205.45	205.25	205.6	204.43	203.86	204.41	203.64	203.34	204.27	204.78	204.12	204.26	203.93	203.84	203.24	204.04	205.02	205.04	205.59	204.42	204.66	203.43	204.55	206.71	205.75
218.64	217.88	218.91	219.23	218.13	217.91	217.54	217.2	217.59	217.17	218.85	217.58	216.99	217.23	217.7	216.96	217.76	217.49	217.91	218.13	219.5	219.05	217.71	217.48	215.92	219.75	218.17	218.08	217.9	218.17	217.56	217.06	216.54	218.25	218.12	218.27	217.38	217.43	216.58	217.19	218.46	216.73	217.59	217.04	217.21	216.98	217.94	218.73	217.12	218.75
202.83	202.44	201.4	203.26	201.22	201.17	204.22	202.52	201.86	203.43	202.85	204.65	202.29	202.45	201.98	202.41	203.35	204.52	204.38	202.17	203.5	201.35	202.81	201.26	201.3	201.61	202.37	202.79	201.9	201.2	204.31	202.87	201.61	203.35	201.95	203.66	201.53	202.68	202.04	203.03	203.35	203.28	202.98	202.61	202.57	202.5	200.86	202.62	203.16	200.72
203.31	202.36	203.77	203.97	203.34	205.55	203.46	202.61	203.3	203.21	203.21	204	204.26	203.49	200.86	203.62	203.79	204.68	203.76	201.56	202.43	204.06	204.1	204.17	203.38	204.07	204.27	204.61	202.5	202.4	202.66	204.74	203.36	204.16	203.34	204.19	203.26	205.23	202.94	204.01	205.07	204.02	203.07	203.57	204.28	202.64	204.04	203.81	202.31	203.78
193.67	194.83	195.12	193.92	195.28	193.66	194.86	194.74	193.83	193.91	193.88	194.65	193.94	193.81	193.88	192.38	193.89	195.75	193.6	193.8	194.41	193.63	194.79	193.61	196.42	194.89	195.2	193.86	193.2	193.05	194.56	193.9	193.66	193.63	193.91	194.71	195.79	194.7	192.63	194.58	194.08	193.66	192.32	193.59	194.67	194.74	193.89	194.63	193.49	195.4
202.19	204.22	202.98	203.49	203.77	204.08	204.64	203.24	202.4	203.32	203.68	202.19	205.11	203.41	202.35	203.65	204.25	203.55	204.12	203.25	204.87	203.29	204.94	204.68	204.51	202.44	203.02	202.59	202.98	202.94	203.07	202.88	202.67	203.86	204.07	204.72	204.74	204.58	202.38	202.7	203.79	203.5	206.01	203.18	200.56	204.02	203.15	203.38	203.21	204.7
212.4	212.76	214.97	212.91	213.64	213.57	213.31	212.82	213.46	211.13	212.73	214.26	211.85	212.97	210.79	211.66	213.25	211.82	211.89	213.73	214.45	212.99	213.65	211.88	213.07	212.76	212.7	212.67	212.4	212.55	211.18	212.75	211.19	213.85	214.6	214.01	213.85	211.94	212.79	215.01	212.33	213.56	211.69	212.9	215.81	214.24	212.64	212.42	212.1	213.17
208.8	208.61	208	208.05	208.28	208.31	209	208.91	209.71	209.23	208.66	207.76	208.51	208.06	208.78	208.78	209.21	208.15	209.67	208.05	206.75	208.43	209.16	208.27	209.18	208.21	207.18	207.25	208.73	209.98	206.99	207.49	208.07	207.57	208.13	209.36	208.48	209.04	209.24	207.86	209.49	207.39	208.31	208.44	208.22	208.3	207.67	206.86	208.86	208.83
213.58	212.08	214.56	212.26	214	213.29	212.8	213.79	213.23	211.81	211.22	212.6	211.44	213.7	213.2	213.36	212.19	213.61	213.2	212.36	212.94	213.51	212.74	213.66	212.53	212.71	213.38	213.18	212.83	213.96	213.27	213.5	213.02	211.33	213.26	215.18	212.35	213.72	212.11	213.08	213.16	212.55	213.71	212.16	212.21	213.66	212.48	211.96	212.94	213.06
208.65	207.72	207.25	208.16	208.14	207.63	207.84	207.47	208.03	207.28	208.8	208.4	206.34	207.52	208.32	206.89	207.3	207.19	207.94	207.19	208.44	208.04	208.65	209.11	208.88	207.72	206.24	208.26	207.68	206.57	207.69	207.5	209.15	208.05	208.33	206.99	208.68	208.31	207.22	207.49	208.49	207.16	207.02	207	205.65	207.64	207.72	207.56	206.69	208.41
208.72	209.59	208.18	208.22	209.27	209.81	209.32	207.43	209.09	208.14	208.17	209.78	208.96	209.44	209.82	209.41	208.81	208.94	206.56	207.76	208.78	209.82	208.37	208.86	209.73	209.68	208.14	209.73	208.92	209.35	207.83	210.54	208.36	208.63	209.64	208.94	208.48	210.15	208.08	208.14	207.26	208.71	207.5	209.41	209.6	208.11	207.84	209.09	208.77	208.41
217.05	218.12	217.3	218.59	217.44	217.4	215.98	219.34	218.47	217.84	216.68	217.37	216.93	218.77	219.38	217.06	218.89	216.63	217.09	217.8	218.12	217.92	219.49	219.57	217.65	219.16	216.13	218.67	218.23	217.4	217.3	217.84	216.71	217.81	218.78	217.31	217.07	219.21	217.4	216.96	217.79	217.23	217.48	218.02	217.92	217.78	217.82	218.6	218.23	218.98
216.6	217.28	217.73	216.88	216.98	216.74	216.96	217.19	215.87	216.78	217.02	216.66	216.59	216.47	217.21	218.04	217.23	217.44	217.11	218.01	215.8	216.6	216.56	218.22	216.47	217.08	217.27	217.84	217.64	217.18	216.86	219.22	219.3	215.54	217.58	216.92	216.49	218.46	216.77	219.18	216.83	217.84	216.84	218.03	217.47	217.03	217.88	215.48	218.91	216.24
204.77	203.4	204.31	204.05	205.12	205.15	203.55	204.06	204.41	203.82	201.84	203.08	205.76	203.17	205.64	202.65	204.25	203.9	203.04	202.91	202.54	203.84	203.62	204.22	202.51	204.61	202.46	203.16	204.74	202.4	204.19	202.53	204.5	205.73	202.48	203.19	202.62	203.73	203.55	205.31	204.24	202.57	202.39	205.84	204.4	202.83	204.74	204.85	204.75	204.45
210.12	209.12	210.47	208.68	209.02	209.45	208.72	209.09	208.25	208.16	208.76	210.16	208.13	207.27	209.54	208.74	209.56	209.05	209.01	208.02	208.5	208.16	209.25	211.11	208.9	209.45	208.88	209.17	208.11	208.38	209.02	208.57	208.57	210.18	209.07	208.68	210.16	207.93	208.34	208.99	208.6	207.53	208.24	210.31	209.31	209.34	209.57	207.99	209.37	207.75
211.42	213.06	212.9	210.85	211.76	212.24	212.36	211.82	212.69	212.21	212.68	209.1	211.95	213.01	212.15	210.29	212.94	211.22	210.47	212.48	211.28	212.46	210.9	210.93	211.21	212.31	211.55	211	212.38	210.63	212.74	212.36	211.66	211.76	211.52	211.41	211.5	211.07	210.44	212.35	211.75	211.82	211.62	211.52	211.97	211.73	210.86	210.5	212.14	214.25
203	204.4	202.34	202.56	204	203.93	202.88	202.5	203.32	205.6	203.38	204.49	202.7	203.02	203.19	203.16	203.56	202.86	201.05	204.14	201.95	204.42	203.45	200.65	202.72	202.82	202.98	202.89	204.27	203.75	203.87	202.79	203.69	201.98	204.33	202.3	202.36	204.1	202.51	202.88	203.3	203.81	202.95	202	203.08	204.15	202.2	204	203.67	203.09
204.7	206.69	204.6	204.84	204.92	204.7	204.66	205.67	203.95	204.93	204.59	204.32	204.95	204.01	205.32	203.76	205.46	205.15	204.71	204.97	204.17	203.71	204.45	205.01	205.43	203.79	204.32	204.7	204.27	204.32	204.23	206.55	204.76	203.81	204.47	205.77	206.39	206.04	203.67	205.79	204.33	206.39	204.3	203.83	205.68	204.81	204.37	205.39	204.7	205.57
207.1	209.43	209.15	208.31	208.87	209.18	207.99	209.38	209.71	209.39	209.42	209.68	208.31	210.31	209.54	207.14	208.2	208.01	209.32	209.33	208.24	209.06	208.17	208.99	207.69	209.07	208.97	209.29	209.51	207.24	208.66	207.76	210.2	208.95	210.94	209.48	207.5	207.72	209.16	208.55	207.73	208.51	209.29	208.51	208.58	208.15	207.35	206.97	206.77	208.65
209.29	209.81	208.56	207.26	208.48	209.59	208.77	208.67	208.91	208.71	208.1	209.27	209.15	209.23	208.34	209.85	207.85	209.17	209.04	207.48	210.86	209.38	209.85	208.19	209.19	206.89	208.31	206.92	208.92	208.42	210.61	208.09	205.74	208.08	208.29	209.65	209.09	211.01	210.24	207.38	209.3	209.35	208.81	208.29	208.55	208.38	207.35	207.99	209.2	210.23
218.64	216.76	216.6	215.76	217.73	216.67	217.41	216.35	217.09	218.38	217.14	215.9	216.4	217.52	218.11	217.04	218.04	215.87	216.2	216.33	216.69	218.45	217.31	218.17	217.62	217.64	217.45	217.75	216.5	216.68	215.51	215.19	216.65	215.9	218.94	216.61	214.57	217.14	216.93	217.67	215.8	215.47	217.61	218.42	217.38	216.61	218.16	216.5	217.63	216.73
206.23	205.76	205.84	205.21	204.62	207.16	205.31	205.39	205.21	207.19	206.35	205.19	204.58	205.26	206.28	205.1	205.33	206.84	203.85	206.39	205.65	205.06	205.93	205.81	204.32	205.03	205.68	205.86	206.24	206.9	206.74	204.88	205.6	204.94	205.83	204.84	206.45	204.32	205.17	205.96	205.13	204.98	206.05	205.42	205.18	204.47	205.73	206.39	205.57	206.15
202.46	204.04	201.94	202.91	203.57	201.92	202.86	202.61	202.75	202.24	204.07	202.7	201.53	202.94	200.63	202.52	203.12	203.11	201.62	201.04	202.08	204.33	202.72	202.02	202.52	201.63	202.74	203.1	203.21	202.06	202.15	201.34	202.81	203.5	203.11	202.36	201.14	203.62	203.48	201.4	202.37	203.12	202.2	202.68	203.26	201.59	202.39	203.33	204.89	201.48
210.14	210.15	208.88	208.89	210.51	208.03	208.81	209.48	208.92	210.56	209.8	210.4	209.35	210.36	208.88	210.69	208.61	208.47	208.92	209.98	210.44	208.76	209.68	208.56	209.81	208.7	210.15	209.43	211.52	209.15	209.22	208.93	208.53	211.68	211.41	209.63	210.58	209.54	210.54	210.12	208.52	209.52	208.92	209.6	208.66	209.04	208.54	209.49	207.9	210.15
201.23	198.63	201.79	200.55	199.8	199.2	201.27	199.4	200.4	200.72	200.42	201.57	200.52	200.81	200.62	202.31	200.7	200.47	199.5	200.99	200.66	200.74	201.9	200.88	200.29	201.89	200.35	201.72	201.02	200.45	200.4	200.04	201.34	199.07	199.95	200.56	200.08	199.84	200.32	200.64	201.12	200.66	199.71	199.96	198.36	201.42	200.39	200.19	200.86	200.41
209.05	210.37	208.73	210.13	209.66	208.65	208.21	211.05	208.09	208.3	208.82	207.98	210.14	209.31	208.31	207.6	208.37	207.3	206.56	210.22	207.7	208.89	209.85	208.18	207.67	209.44	209.05	209.68	208.82	207.8	208.67	208.32	207.55	208.86	209.23	209.24	208.35	208.68	209.86	208.15	208.6	208.46	208.39	208.93	206.01	206.81	209.65	210.39	207.61	208.41
203.85	202.59	204.11	202.69	203.14	203.61	202.88	201.79	202.84	203.11	203.83	202.55	203.19	204.15	204.69	203.11	204.32	203.42	202.53	203.41	204.6	202.35	203.5	202.44	203.11	203.05	205.21	203.83	203.93	205.95	201.55	202.26	204.8	203.34	203.51	204.33	203.18	202.62	205.9	203.62	203.99	203.74	203.86	203.76	203.52	203.05	203.25	204.47	205.34	203.17
214.71	213.13	215.37	213.26	215.06	213.35	212.8	214.35	214.53	215.26	212.7	212.9	214.22	213.58	212.81	213.85	214.64	215.08	213.65	214.65	213.04	212.34	214.34	214	214.5	214.59	214.69	213.76	214.4	213.02	213.76	213.59	214	214.79	214.58	213.8	213.16	213.5	212.86	213.57	213.52	214.16	214.33	214.02	213.61	213.7	213.06	211.91	213.96	213.49
208.26	208.49	207.42	207.48	205.8	207.77	208.43	207.68	209.05	207.16	207.14	208.26	207.86	206.95	208.79	207.27	208.08	207.59	208.03	206.77	207.9	207.5	207.81	208.14	207.91	208.92	209.39	208.4	207.42	207.65	207.73	209.17	208.94	207.76	207.24	208.85	209.05	209.76	208.15	208.56	207.41	208.63	207.37	208.28	208.59	208.2	207.9	208.42	207.69	207.7
211.36	211.96	212.15	211.43	213.38	213.21	211.49	210.56	211.18	211.42	211.68	211.22	211.42	211.55	210.59	213.24	210.15	212.36	209.72	210.87	212.47	211.45	211.32	212.93	211.44	210.53	211.33	211.38	214.01	212.66	211.71	211.05	211.56	212.02	212.2	211.08	211.23	211.83	212.18	213.42	210.67	212.96	212.17	213.14	211.12	211.68	211.51	212.37	212.89	213.11
206.65	208.26	209.18	207.86	208.32	206.86	207.1	209.13	208.15	206.9	207.41	208.41	208.49	208.01	208.06	206.53	206.86	208.37	207.43	208.12	206.64	206.04	207.91	207.77	208.76	207.73	208.98	207.55	207.75	206.29	207.78	207.18	206.7	208.37	209.35	207.56	205.32	208.25	208.06	207.18	208.48	207.42	207.84	208.8	209.07	209.08	207.43	208.01	208.16	207.36
199.44	201.45	200.59	201.42	199.45	201.1	200.01	201.64	198.49	200.42	200.97	200.05	199.7	199.52	200.66	202.53	199.63	199.73	199.68	201.08	199.69	201.16	199.59	200.94	201.22	200.01	200.14	200.19	199.61	199.57	201.99	201.41	200.35	200.82	199.76	200.61	200.06	200.37	200.32	199.69	200.97	199.35	199.74	200.64	199.57	199.56	199.96	199.32	200.76	200.5
210.85	209.86	210.57	210.69	212.35	210.35	209.39	210.03	212.09	213.59	211.65	211.98	210.28	211.4	209.31	211.39	211.8	210.66	210.78	211.31	214.63	212.01	210.98	211.49	211.04	211.77	212.32	211.3	211.04	211.54	212.48	210.87	210.48	211.9	211.79	211.47	210.48	211.97	212.87	212.34	212.75	210.48	212.3	212.62	210.28	210.77	211.64	211.04	211.91	210.8
212.46	214.11	213.16	213.27	213	213.53	212.75	213.34	212.12	212.31	211.57	211.98	210.6	213.92	212.06	212.1	213.17	210.02	212.21	211.66	212.92	211.53	211.58	212.37	213.98	212.44	212.2	212.02	212.35	212.2	211.7	211.52	211.85	213.29	211.5	211.99	211.99	212.96	213.25	212.6	210.95	210.64	213.32	212.52	211.01	211.88	213.17	211.99	212.21	212.5
200.07	198.55	199.25	199.09	200.27	199.31	199.29	198.85	200.24	199.83	199.81	200.81	200.16	198.9	201.06	201.01	200.49	200.68	200.02	199.06	200.89	198.05	202	200.57	200.27	200.05	198.41	199.23	202.03	198.95	199.26	199.99	198.66	200.66	200.66	199.96	200.43	199.6	200.17	202.38	200.34	199.43	199.89	201.11	200.94	198.1	200.84	200.25	200.82	199.65
199.77	201.35	199.01	199.29	199.36	199.84	200.06	199.02	201.27	200.22	199.66	200.34	198.03	200.08	200.44	198.68	199.88	198.05	197.78	198.73	198.46	199.45	198.77	200.1	199.89	200.22	197.73	198.91	199.03	199.87	200.03	197.73	198.98	199.93	201.45	200.74	200.51	199.16	197.8	198.71	199.39	199.33	201.08	199.87	199.78	199.65	199.14	197.21	198.99	199.5
217.88	216.13	216.94	216.18	216.05	217.92	218.16	217.78	218.34	216.25	215.88	215.84	216.03	215.87	216.5	218.8	217.52	216.89	215.91	217.46	217.36	217.3	218.61	214.58	218.04	216.55	218.84	216.46	216.55	217.17	217.08	215.91	215.08	217.24	216.11	216.6	216.83	217.58	217.74	215.08	216.81	218.29	216.75	216.62	217.53	215.1	217.9	216.58	218.17	217.04
205.46	203.07	204.7	203.8	203.77	203.63	203.21	203.54	202.98	202.89	202.23	203.4	202.65	205.3	203.41	203.19	205.52	203.91	203.55	204.55	204.22	205.06	204.74	204.55	204.64	204.36	203.58	204.26	203.38	204.27	203.07	202.31	202.47	203.86	203.65	203.7	203.5	202.9	203.72	203.57	203.24	203.54	204.51	203.96	203.8	203.1	203.64	202.76	204.66	202.83
203.39	203.55	203.21	203.94	205.26	203.81	205.57	204.63	203.2	203.99	205.52	204.11	204.94	204.29	203.9	203.56	204.7	205.02	204.81	203.96	205.5	204.96	203.21	202.86	203.36	204.56	203.62	203.89	204.12	203.98	203.6	204.55	205.05	204.67	203.35	202.85	205.48	204.23	204.14	205.17	203.31	204.52	204.78	203.51	204.79	205.77	204.23	204.03	205.02	203.58
206.29	208.2	208.16	208.26	206.64	208.47	207.09	208.64	207.14	209.6	208.74	206.99	209.08	206.78	209.09	208.73	207.63	207.98	207.21	207.01	208.66	208.58	207.36	207.91	208.66	207.4	208.23	208.03	207.02	209.15	208.14	207.16	207.19	209.95	208.63	208.81	207.56	210.13	208.07	206.7	207.98	206.9	207.22	207.02	206.48	208.43	207.73	208.06	206.31	207.9
207.61	209.06	207.46	209.54	208.61	209.08	208.95	209.66	208.84	209.39	208.73	209.71	208.2	209.21	209.05	207.91	208.65	208.84	208.54	209.75	208.72	210.82	208.32	208.95	208.7	210.6	208.8	207.3	208.05	207.14	209.43	207.53	209.1	207.33	209.23	209.64	208.97	209.31	209.54	208.47	208.6	207.66	207.58	209.61	208.54	207.06	208.27	208.91	208.75	207.97
206.83	206.01	207.91	204.88	206.64	208.03	207.42	206.12	206.25	206.48	205.77	207.66	206.37	206.86	207.77	206.61	203.68	206.47	206.86	205.97	205.32	205.87	205.79	207	207.06	205.13	206.79	206.82	205.69	205.79	206.14	207.54	206.68	206.51	204.29	206.71	206	205	205.51	207.05	206.5	207	207.59	206.64	206.22	207.73	205.53	205.76	207.38	206.3
217.07	218.19	216.37	217.1	217.01	217.76	216.68	216.88	218.25	217.29	216.84	217.59	217.62	217.7	217.13	216.55	215.64	216.98	217.47	217.22	216.48	217.43	217.77	216.66	215.78	218.36	218.06	218.25	216.54	215.99	215.14	216.94	217.39	216.96	216.28	216.61	217.37	217.63	216.24	217.59	217.1	215.93	216.13	216.6	216.05	216.54	217.29	218.45	216.66	218.09
202.58	203.73	204.12	204.7	204.49	205.16	202.68	203.18	201.94	202.96	202.62	203.38	203.36	203.94	203.94	203.53	203.39	204.49	204.49	205.32	202.22	203.48	202.31	201.89	202.96	204.18	204.68	203.71	203.53	203.58	203.53	202.79	203.22	204.28	204.65	201.98	203.45	204.11	204.34	203.04	204.24	203.13	204.35	203.81	203.83	204.44	203.34	203.18	203.03	204.29
210.79	212.02	208.04	209.59	208.71	210.12	209.78	210.68	210.29	208.58	208.11	209.43	209.98	208.71	209.92	209.83	209.61	210.06	208.89	210.11	208.66	209.8	211.09	209.07	209.52	208.21	208.85	210.49	210.47	209.3	209.81	208.2	210.38	209.75	208.76	210.6	209.81	210.3	209.72	210.09	210.23	208.99	209.84	209.56	211.89	211.23	209.74	209.61	210.23	210.06
205.82	206.7	206.67	205.83	205.33	208.42	207.04	205.87	207.52	205.24	206.32	206.69	206.66	206.68	206.43	207.3	207.17	206.42	206.4	206.32	206.51	206.68	206.06	206.1	206.57	206.67	207.9	204.89	206.76	206.39	205.44	206.94	205.48	205.89	206.55	205.74	206.11	206.08	205.95	207.73	206.86	205.93	205.51	206.93	207.25	205.53	207.09	206.9	207.42	206.73
217.32	219.62	218.45	219	220.12	218.64	218.29	218.29	218.21	219.97	217.71	216.99	218.28	216.56	217.09	217.11	216.69	218.02	217.27	216	218.38	217.39	217.71	219.63	217.31	218.17	218.4	217.53	219.1	219.48	216.78	218.38	217.81	216.49	217.62	216.51	216.34	216.21	217.62	218.61	218.85	220.08	217.97	219.37	217.3	219.46	220.47	219.59	216.98	216.76
208.94	208.14	208.89	209.86	208.94	207.98	209.13	207.88	210.05	208.02	206.59	209.14	208.84	208.57	208.16	209.41	207.33	208.8	207.15	208.8	207.4	206.78	209.25	211.08	209.88	208.64	209.55	209.76	208.34	208.84	209.81	209.92	208.53	209.27	209.49	207.42	208.56	209.11	206.22	207.4	207.63	206.98	208.84	208.55	209.17	208.94	208.09	208.58	208	208.52
204.89	202.8	201.54	202.79	202.47	203.75	201.82	202.9	202.17	202.49	201.59	203.96	200.76	202.82	202.51	202.88	202.46	203.31	204.03	202.52	201.31	200.39	203.35	203.23	204	202.28	201.39	202.65	201.53	201.36	202.46	203.17	202.52	202.82	201.5	203.38	200.82	201.51	203.1	203.32	200.82	202.77	201.85	200.93	204.31	201.86	201.73	202.08	203.41	201.94
207.68	209.75	208.22	209.44	207.47	208.85	208.32	208.36	210.17	208.09	207.68	208.07	208.77	207.25	208.77	206.85	209.02	208.14	208.76	208.16	208.8	210.01	209.8	208.34	208.07	210.26	208.05	207.38	207.2	209.35	209.17	209.99	209.3	209.51	209.11	208.21	208.75	209.29	208.85	208.36	209.54	209.33	209.19	209.95	209.01	208.69	207.63	207.65	208.92	208.66
209.69	208.89	208.97	207.6	208.91	208.27	208.31	209.96	209.21	209.28	207.27	208.8	207.85	209.96	208.61	206.96	206.93	209.17	209.17	209.14	207.94	208.46	208.42	206.92	209.05	207.35	208.76	208.8	209.46	207.03	208.62	207.76	207.72	208.83	208.65	209.17	207.54	207.84	208.53	208.15	208.06	208.5	209.31	207.48	209.85	206.79	207.5	207.53	208.49	209.7
204.65	203.65	204.32	202.83	204.41	204.72	205.1	204.05	203.61	204.67	205.62	204.7	205.12	204.36	203.1	202.99	204.43	203.89	203.4	205.57	202.81	203.62	203.84	204.07	203.44	201.51	204.75	204.28	204.58	203.8	204.91	205.38	203.95	203.83	201.51	204.55	204.77	203.42	204.6	204.83	206.05	203.69	203.73	204.41	203.79	203.78	203.95	204.79	204.89	205.89
207.76	208.27	209.79	207.65	208.25	209.31	208.2	208.43	209.27	207.19	209.1	207.38	206.72	208.64	209.12	210.03	207.47	207.87	209.51	209.57	209.88	208.45	207.8	209.57	209.77	207.51	209.09	208.95	208.48	209.23	208.36	208.23	207.79	209.02	209.33	208.83	207.13	208.02	208.65	207.79	208.17	209.45	207.59	209.25	207.93	208.04	208.59	208.18	208.05	209.41
206.69	203.4	204.94	205.76	206.34	206.27	203.47	204.93	204.94	204.91	204.17	205.48	205.6	204.04	205.05	205.32	204.15	203.8	203.84	205.35	204.84	204.92	205.84	204.57	205.4	204.65	206.01	204.78	204.26	205.26	203.49	205.06	204.6	204.79	205.19	204.66	205.57	203.74	204.87	206.9	205.63	204.31	204.61	205.28	204.8	204.5	204.37	205.23	204.61	203.46
200.75	199.82	200.95	201.18	200.24	200.51	200.47	200.04	201.75	199.78	200.01	199.6	200.31	202.73	197.98	200.9	199.01	200.68	198.63	200.13	198.5	200.84	201.62	200.08	200.04	200.21	199.87	202.29	200.59	201.07	200.96	200.36	201.99	201.57	199.54	200.07	201.44	200.53	200.68	200.54	200.85	201.08	199.96	201.36	201.22	199.23	201.09	199.05	199.13	199.91
202.31	202.53	201.87	202.23	202.56	202.41	203.3	202.95	199.89	202.16	201.4	203.27	201.7	202.53	203.01	203.35	201.42	201.38	201.5	202.87	202.7	202.83	203.4	200.62	203.13	201.64	203.01	202.15	201.02	202.39	203.36	201.97	202.28	201.5	200.76	203.92	201.88	203.94	203.72	201.75	202.82	201.39	201.31	202.04	203.54	203.12	201.74	203.03	203.15	202.17
195.2	195.02	194.67	195.1	194.65	194.81	196.08	194.31	195.3	196.32	194.2	194.4	195.62	195.39	194.72	195	196.4	194.66	195.14	195.27	195.31	196.03	196.43	197.25	196.05	194.56	194.75	194.38	194.92	194.51	192.63	195.37	194.32	193.61	193.47	195.67	194.77	193.35	196.26	195.99	194.35	195.38	195.91	195.24	194.94	195.35	194.6	196.45	194.23	195.07
213.39	213.26	213.06	213.94	214.12	212.55	212.39	212.63	213.14	212.23	212.83	212.62	212.35	212.85	212.06	213.46	212.31	212.88	212.49	211.88	212.99	213.81	214.21	213.26	213.16	213.31	213.01	213.4	212.72	214.27	213.47	213	213.48	212.88	211.96	211.78	211.98	212.84	213.77	213.02	212.69	211.49	214.1	212.77	211.07	211.32	213.98	212.62	213.06	211.92
211.17	208.74	209.5	208.98	210.19	209.65	209.24	209.35	209.37	210.9	208.38	208.88	208.93	210.16	209.71	209.7	209.5	209.39	209.23	207.89	210.07	208.85	209.79	209.8	209.11	209.42	208.79	209.83	209.88	209.72	208.69	208.83	210.71	210.03	209.84	209.75	209.14	209.18	208.98	209.23	209.31	209.91	211.85	208.66	208.66	209.15	209.64	208.32	209.02	210.17
207.71	208.64	206.46	206.26	206.98	208.3	206.99	207.35	208.58	207.79	208.43	208.56	206.84	208.82	208.82	207.75	208.06	208.27	206.77	207.19	208.07	208.13	207.99	208.32	208.16	208.53	209.8	207.21	208.34	207.63	208.12	207.44	208.58	207.86	207.16	207.16	208.89	206.62	207.05	208.38	209.48	207.28	206.27	207.59	207.07	207.62	208.04	206.82	207.94	207.47
202.76	203.53	203.94	203	203.01	202.96	203.28	205.05	203.28	203.38	203.29	204.58	203.06	202.58	203.41	202.6	202.86	204.48	202.56	203.41	203.63	204.65	202.71	205.02	205.36	203.23	202.82	205.2	203.11	201.98	203.58	204.66	202.68	204.32	202.96	203.95	202.42	204.16	204.7	203.15	204.77	205.41	205.15	203.59	204.82	205	203.13	202.78	203.65	204.31
213.21	212.13	212.96	212.83	211.77	212.65	212.74	211.65	213.18	213.44	211.95	212.37	213.54	213.54	212.32	212.94	212.04	211.93	212.28	210.67	212.12	212.53	211.95	211.9	212.16	212	211.08	213.29	214.03	211.51	212.84	213.25	212.52	211.96	213.39	213.97	212.59	212.91	212.56	211.71	212.24	212.76	212	211.21	211.96	213.55	212.55	212.86	212.9	212.4
192.8	194.4	193.19	193.45	195.38	193.31	194.48	193.85	192.7	194.45	193.22	194.55	194.74	194.86	194.01	195.39	193.98	193.7	193.35	193.86	192.59	194.4	193.79	196.14	195.12	193.79	193.5	194.79	194.14	194.81	194.01	194.7	194.34	194.42	194.32	193.02	193.78	194.34	193.63	194.4	194.65	195.46	195.86	194.23	193.16	194.57	193.04	193.19	195.82	193.96
207.77	206.89	208.88	207.45	209.11	208.08	207.65	207.34	206.71	208.11	206.04	205.9	207.75	208.87	208.57	207.32	207.31	208.09	208.21	207.91	207.83	208.63	207.54	207.23	208.81	207	206.32	208.14	207.15	207.83	207.74	207.31	206.7	208.07	207.93	209.13	208.33	207.02	207.94	206.49	206.49	208.16	207.39	208.69	206.79	208.08	207.75	207.93	207.19	205.64
212.59	212.2	209.69	211.12	211.28	210.98	212.12	212.9	210.86	211.23	213.05	210.68	211.17	212.97	210.73	211.05	212.75	211.1	211.14	211.97	211.53	212.43	212.76	210.95	211.68	212.21	210.68	210.45	211.97	211.4	212.33	211.26	212.93	212.15	211.44	212.94	212.54	212.31	211.48	211.41	211.35	211.65	210.13	211.49	211.16	211.92	212.37	211.85	211.77	211.61
210.03	209.15	208.28	208.5	209.84	208.44	207.86	208.38	207.37	209.52	208.8	208.46	208.82	209.21	208.82	208.41	209.77	209.23	208.73	210.05	209.92	207.64	208.7	209.06	209.11	208.29	209.05	208.82	207.87	209.22	208.63	208.46	207.09	208.49	209.16	209.24	208.31	208.95	207.15	208.14	208.59	209.2	208.02	208.98	209.59	207.65	208.89	210.23	208.5	207.27
208	209.83	208.98	207.81	208.34	207.68	208.03	209.09	208.85	208.14	208.23	208.05	209.11	209.23	206.98	209.24	208.16	208.04	209.15	208.89	208.1	208.15	207.75	208.23	207.83	209.45	208.18	209.17	207.11	208.79	208.76	207.51	208.8	209.67	208.2	209.04	209.11	207.84	209.9	208.29	207.15	209.59	208.62	208.29	208.64	209.33	209.37	207.61	207.32	208.98
215.04	216.78	218.57	218.21	218.07	217.91	217.46	216.47	216.26	216.34	217.48	217.81	214.94	216.55	216.4	217.23	216.94	218.65	217.52	216.49	216.74	217.31	217.51	217.7	217.27	217.19	216.36	217.27	216.87	216.15	216.75	217.91	217.08	216.81	216.69	217.09	217.63	216.53	216.75	218.82	218.02	218.82	217.58	215.98	217.33	217.13	217.22	215.57	217.51	216.61
218.06	217.59	216.15	217.13	217.93	217.65	218.05	216.51	217.32	217.94	215.45	219.13	217.49	216.54	215.54	215.7	216.32	217.62	217.3	216.31	217.23	216.86	217.96	217.1	217.17	216.49	217.61	217.24	215.68	216.35	216.98	217.76	215.1	216.04	217.48	215.75	216.76	217.63	218.06	215.79	218.07	216.86	217.74	216.23	216.56	216.29	217.42	218.21	215.76	218.4
199.39	197.37	198.54	199.93	198.47	199.56	200.57	199.04	198.99	200.71	199.12	199.34	200.19	199.87	199.85	201.24	199.13	198.16	198.71	198.11	198.33	199.18	198.56	200.02	200.66	199.79	199.95	198.88	200.03	199.92	199.43	200.61	200.66	200.25	197.83	199.26	200.47	198.63	198.67	199.55	200.61	198.73	197.88	201.02	199.72	198.85	198.99	200.54	199.86	199.26
207.65	209.68	209.39	209.63	208.93	208.72	207.47	207.93	207.99	208.89	208.45	209.56	209.71	208.78	208.86	209.4	209.22	208.17	207.66	207.55	208.47	209.03	206.7	208.94	208.1	210.21	209.73	209.82	208.44	210.15	209.18	208.2	206.56	208.21	208.05	209.35	208.5	208.7	209.78	210.01	208.35	208.91	207.97	208.02	209.01	207.32	207.71	209.87	207.91	209.2
208.4	209.09	209.01	208.12	207.31	206.01	208.35	206.93	208.6	206.3	210.72	208.07	207.91	208.2	208.11	208.57	207.56	207.12	207.21	207.19	208.35	206.98	208.13	208.38	208.42	207.9	208.2	206.17	206.79	207.21	205.92	207.36	207.67	209.69	207.69	207.59	207.75	207.78	206.87	208.23	208.47	207.42	208.44	205.95	208.55	207.68	209.21	207.88	209.16	208.43
207.42	208.36	205.44	207.52	206.56	207.22	208.63	208.09	206.25	207.82	206.81	206.42	206.8	205.76	207.61	207.58	208.88	208.22	208.98	207.46	208.21	207.34	207.19	206.32	206.67	206.84	207.22	206.84	210.12	205.79	208.29	208.2	206.14	207.51	208.1	207.15	208.08	206.09	209.12	207.14	206.7	207.67	207.77	207.93	208.62	208.31	208.64	208.71	207.73	206.12
207.68	208.86	208.18	209.09	208.97	208.36	207.75	209.1	207.19	209.1	207.9	207.88	209.56	210.7	207.69	208.57	208.66	208.28	209.05	208.45	207.19	210.17	209.08	208.91	209.89	208.7	207.68	207.88	209.4	208.86	208.62	207.39	209.76	209.6	208.21	207.5	210.43	208.23	207.79	208.4	208.65	209.95	209.23	207.98	210.17	208.59	209.44	208.78	207.07	209.13
211.85	212.35	210.34	212.63	213.23	212.84	211.09	210.75	210.47	210.68	210.38	210.52	211.07	211.71	210.85	211.65	211.73	211.24	211.85	211.21	212.04	210.05	211.66	211.5	211.77	209.42	210.55	211.13	211.38	211.97	212.1	210.4	208.87	210.24	212.13	211.34	211.82	212.46	210.36	211.37	211.49	211.08	212.46	213.57	211.22	211.86	212.43	210.29	211.5	210.68
203.98	203.92	202.44	203.91	203.95	204.83	203.21	203.53	203.47	204.18	202.25	203.63	203.37	203.18	203.99	201.31	203.55	204.09	203.95	203.62	204.34	204.56	203.91	200.9	202.32	201.85	202.45	202.98	203.61	203.77	203.06	201.83	203.39	203.3	203.12	203.88	203.14	205	202.57	203.8	202.64	201.55	202.28	203.08	203.39	204.39	202.44	202.82	204.09	202.72
207.84	206.27	206.77	206.76	207.09	208.55	207.4	208.36	207.18	206.83	207.53	208.24	207.75	209.22	208.27	208.49	207.25	207.72	207.23	208.53	207.3	206.54	208.86	206.79	207.49	206.58	206.99	207	209.08	207.81	207.13	207.51	208.2	207.9	208.03	206.89	208.4	206.99	206.58	209.68	207.6	207.23	206.78	208.26	206.72	208.05	207.81	206.67	207.83	207.56
209.71	208.39	209.98	209.55	208.26	209.53	209.3	210.51	209.98	209.88	209.31	210.12	211.41	210.24	209.32	210.15	207.8	209.89	208.12	210.73	210.02	209.74	208.36	211.45	209.9	208.88	211.03	209.05	210.67	209.56	209.79	209.06	209.66	209.95	209.51	209.19	210.54	210.06	209.3	211.26	210.12	209.83	209.95	208.54	209.52	208.73	206.73	208.96	208.56	209.1
199.82	200.18	198.61	198.86	199.97	198.92	199.82	197.72	198.88	199.66	198.88	200.22	199.82	200.22	200.86	199.55	200.12	200.47	199.92	201.65	200.27	201.81	199.67	199.93	199.02	198.94	199.9	199.07	200.47	198.32	199.44	198.78	200.48	200.35	200.08	199.97	200.96	198.52	200.86	199.36	200.98	200.42	200.87	199.11	198.25	199.79	198.82	200.74	199.13	199.6
213.07	214.64	213.43	213.98	212.04	213.27	213.77	214.33	213.75	213.7	214.15	215.35	214.97	214.87	212.19	214.34	213.07	214.33	213.61	212.84	214.71	213.83	214.43	211.45	213.25	214.43	213.32	212.73	215.58	212.61	214.96	213.7	213.94	213.96	213.6	213	214.09	213.79	216.38	212.42	213.88	213.84	213.11	215.09	213.57	215.82	213.37	213.55	213.5	215.6
207.95	208.73	207.59	207.86	207.18	208.16	207	206.94	206.17	207.46	207.75	205.76	208.17	207.05	208.38	209	208.31	207.42	207.46	207.96	206.23	208.73	208.38	208.06	207.78	208.72	209.91	207.53	207.85	206.97	208.06	207.88	205.86	208.2	208.56	208.53	207.19	206.51	209.21	209.06	208.39	207.32	207.75	207.9	208.07	209.7	207.32	207.38	207.61	207.21
204.98	203.04	202.46	202.55	202.42	203.18	201.42	201.25	205.39	202.14	203.66	202.44	203.38	204.03	203.89	202.25	202.71	203.26	205.13	205.35	203.45	202.43	202.28	203.62	203.87	203.41	204.36	200.78	202.15	202.75	203.84	201.17	203.18	204.36	203.22	202.34	204.02	203.62	203.81	204.29	203.05	202.53	201.81	202.96	204.12	203.17	204.01	203.2	202.79	204.42
208.13	207.76	209.27	208.5	207.27	206.6	207.78	206.29	208.1	208.47	208.06	206.93	208.6	207.59	208.04	208	209.53	208.53	208.47	207.53	207.48	207.97	207.47	207.37	208.48	207.86	207.5	207.34	207.43	207.83	206.84	207.79	206.75	206.84	207.9	208.41	208.2	208.3	208.4	207.38	206.57	206.32	207.35	209.5	207.45	206.44	207.03	208.88	208.13	208.49
210.13	209.02	208.76	209.06	209.7	208.62	208.66	209.39	209.19	208.04	208.13	209.58	209.27	208.22	209.05	209.99	208.51	209.14	207.59	209.01	209.41	209.28	209.52	209.12	207.24	207.99	207.37	208.1	207.64	209.38	208.79	208.85	208.13	207.85	208.84	208.03	208.49	207.17	209.19	208.38	209.94	209.05	209.32	210.36	209.63	209.5	208.49	208.65	208.62	208.79
207.62	208.57	207.43	206.97	206.87	208.97	209.21	208.05	208.07	208.13	208.17	207.09	209.02	208.2	209.29	208.35	205.3	210.07	207.33	206.72	208.68	207.29	208.1	208.2	208.81	208.71	208.48	205.91	207.01	207.29	207.46	206.66	206.9	208.76	208.42	208.08	207.76	209.32	207.6	208.24	208.97	206.03	207.45	209.01	207.94	206.69	207.85	205.76	206.79	207.68
196.34	199.63	197.4	197.07	198.02	196.92	197.26	198.46	199.32	197.84	197.83	197.52	196.75	197.45	198.4	196.69	197.24	196.87	198.18	198.64	198.01	198.6	199.19	198.23	199.04	198.84	196.8	197.22	199.04	197.69	198.22	198.28	196.77	197.35	196.43	197.29	198.45	197.86	197.09	198	196.75	198.15	198.17	196.83	198.39	199.04	198.22	199.72	197.46	195.1
208.54	207.09	206.77	207.24	206.83	207.11	207.84	208.51	207.9	207.17	209.07	207.38	207.75	208.07	208.15	208.52	207.97	207.56	207.24	206.53	207.13	206.6	207.84	208.34	208.15	208.77	207.41	209.64	206.87	208.37	207.34	208.04	206.86	206.33	208	207.28	206.45	208.3	206.06	209.33	207.8	207.96	208.12	207.59	207.93	209.22	207.95	207.95	207.51	207.56
212.83	212.88	211.16	212.54	212.22	212.78	212.72	211.14	212.28	212.5	212.21	212.49	213.66	213.04	212.9	211.62	211.91	212.1	212.42	212.15	213.96	211.65	213.42	212.12	210.89	212.52	213.36	212.82	212.2	212.22	211.2	213.47	211.58	212.55	212.27	211.6	212.78	211.41	212.51	211.77	212.25	211.2	213.81	211.95	212.71	212.07	211.62	211.86	213.77	210.49
204.31	206.01	205.89	205.15	205.37	205.86	204.52	203.79	205.03	205.46	204.58	204.64	204.69	205.07	204.76	205.06	204.77	204.4	203.78	204.18	206.28	203.37	205.51	204.86	205.71	206.16	204.35	204.47	204.36	206.92	205.43	204.32	206.1	205.1	206.42	205.19	204.47	203.84	203.88	204.29	205.25	205.2	204.37	204.56	203.29	204.44	205.61	205.73	204.37	205.36
209.34	208.22	207.64	205.97	208.89	208.6	207.54	207.91	207.22	207.78	207.55	208.17	208.33	207.5	207.65	209.73	207.64	208.91	209.16	207.73	208.35	208.99	209.71	207.09	209.65	208.33	209.28	208.65	209.65	208.25	206.65	208.53	209.64	207.51	208.94	207.5	206.86	208.3	208.69	207.68	207.65	209.56	208.16	208.57	208.45	208.69	210.3	207.33	208.73	209.71
202.78	203.4	202.11	203.5	202.7	203.09	203.23	204.26	203.03	203.3	201.92	204.35	204.3	203.41	202.9	204.69	204.29	204.73	203.75	204.06	202.32	203.88	204.54	203.76	203.52	203.46	203.95	202.63	201.9	203.22	203.18	204.94	201.67	204.16	204.14	203.45	203.38	203.3	203.26	202.76	202.72	203.86	203.31	202.76	202.6	202.88	203.09	205.1	204.09	203.12
200.69	200.7	199.43	197.92	199.78	200.39	200.28	200.04	197.99	199.37	201.35	201.54	199.2	200.52	200.14	200.04	200.96	200.09	200.49	199.74	199.47	199.55	200.27	200.53	200.05	198.95	199.74	200.57	201.82	201.87	199.66	200.95	202.1	200.5	199.55	201.48	199.04	199.2	199.67	201.12	200.01	199.79	201.11	199.87	200.63	197.65	202.03	201.46	198.84	200.1
207.65	206.83	206.57	206.35	207.79	206.98	207.82	207.78	209.05	207.71	207.57	207.98	208.01	206.52	206.42	206.48	207.6	206.88	207.06	207.3	206.99	207.29	208.11	207.51	207.89	207.12	207.32	206.36	208.23	207.74	208.12	206.5	207.02	207.79	208.59	207.44	208.3	206.24	206.93	207.89	206.46	208.04	207.66	208.42	208.23	208.15	207.86	208.47	207.12	209.01
211.75	210.81	212.02	212.37	213.01	211.47	211.6	210.25	209.9	213.38	212.46	211.8	211.4	212.25	211.56	212.52	211.26	213.2	211.21	212.61	212.32	211.56	212.32	211.99	210.53	212.77	211.24	211.68	210.69	210.39	210.28	212.24	210.82	211.48	211.14	211.43	211.64	210.25	211.26	211.09	212.21	213.37	211.34	211.74	211.99	213.04	211.92	210.42	212.04	211.99
211.95	212.64	213.36	212.16	212.39	213.47	210.66	213.33	213.21	213.9	214.55	212.24	212.93	210.98	212.49	212.09	211.07	214.09	212.65	212.14	212.4	210.11	212.97	212.84	213.19	211.29	211.37	211.74	212.22	211.61	212.68	212.06	209.71	212.65	212.53	212.62	212.9	212.17	212.73	214.91	213.33	212.66	212.8	213.46	212.57	212.18	212.3	212.55	210.55	211.87
201.09	201.74	200.7	200.08	201.43	199.32	200.97	201.86	200.39	200.39	200.47	200.36	199.43	202.23	201.75	201.04	200.86	202.44	200.63	202.04	201.4	200.77	201.63	200.65	201.03	200.86	201.74	200.02	201.07	199.88	200.28	201.14	201	200.62	202.32	202.2	201.17	200.59	200.58	201.92	201.04	201.84	199.84	199.49	201.5	200.06	202.34	200.88	199.9	201.39
219.26	217.87	217.09	217.71	216.65	217.99	218.07	217.46	218.21	217.26	215.99	217.09	217.63	218.34	216.55	217.98	215.87	216.62	216.72	215.66	215.58	217.41	216.04	217.56	218.14	217.1	217.81	217.12	216.73	218.12	214.92	218.79	215.9	217.44	217.6	218.42	216.18	215.8	216.81	215.77	216.27	218.29	215.48	217.71	216.39	218.51	215.62	217.98	218.36	217.68
211.27	211.18	211.35	212.01	211.79	211.54	210.62	211.56	211.83	211.73	211.14	211.66	211.6	211.92	212.84	212.43	211.72	211.93	211.05	211.18	211.32	211.53	211.04	212.35	210.32	211.94	213.14	210.8	211.56	211.9	211.42	211.13	211.81	212.2	212.28	212.84	211.86	212.3	211.7	211.49	213.24	212.94	212.23	211.4	210.07	211.57	212.99	211.53	211.89	213.6
201.96	201.58	201.82	202.44	200.11	202.8	203.63	203.11	202.73	203.37	203.71	203.87	204.77	201.51	202.94	201.81	202.33	202.67	202.77	201.92	202.3	201.16	202.33	202.78	203.75	202.32	203.82	201.68	202.67	204.03	203.84	203.18	201.9	200.55	204.63	200.93	202.07	202.16	201	201.85	203.71	204.07	203.49	202	202.32	204.08	202.43	203.59	202.51	203.28
206.26	205.65	207.79	205.34	204.81	206.27	204.72	205.37	204.98	205.58	204.95	204.88	203.93	205	206.36	206.71	205.38	206.83	205.38	206.86	205.31	207.44	205.91	205.19	205.88	205.69	204.22	205.31	204.91	204.97	205.98	205.87	204.79	205.83	206.88	205.69	206.15	205.44	206.53	205.2	205.26	205.08	206.56	205.79	206.52	205.46	206.8	207.53	207.14	205.93
201.62	201.71	199.86	200.06	202.72	202	201.02	202.11	200.94	200.48	202.25	200.46	200.68	203.03	200.34	202.31	199.89	200.45	200.63	200.04	201.77	201.01	201.32	199.83	200.26	200.11	200.06	201.28	200.17	200.34	203.23	201.8	202.62	200.44	200.34	201.84	200.58	201.97	201.19	201.96	201.72	201.52	199.62	202.53	201.07	202.56	200.23	199.74	200.88	201.03
211.88	211.27	211.92	211.3	211.65	210.4	212.56	210.6	212.31	211.52	212.3	210.76	210.42	212.67	210.71	211.06	212.15	210.89	213.41	210.25	211.5	212.36	211.91	211.4	211.83	211.99	212.02	211.82	212.12	210.76	211.98	213.05	211.71	211.38	210.87	210.56	210.79	212.04	211.87	210.63	213.1	213.21	213.05	211.12	211.1	211.7	210.66	213.06	211.84	211.15
203.82	206.7	204.57	202.87	202.47	203.99	204.54	203.98	203.87	204.47	203.23	203.14	203.42	202.5	203.77	203.03	203.22	204.17	202.96	203.22	204.44	204.05	203.76	204.31	203.48	204.59	203.91	203.07	204.24	202.71	204.2	201.99	203.01	205.04	204.29	203.57	205.28	204.21	204.65	203.88	203.24	203.76	203.37	203.33	202.85	203.43	203.31	203.71	203.82	204.39
209.6	209.07	208.11	209.69	207.91	208.45	210.43	207.9	208.11	208.7	208.07	208.95	209.65	209.78	207.17	208.24	208.88	209.86	209.06	209.54	208.43	207.5	208.9	208.75	209.29	210.05	208.63	210.45	208.17	207.41	208.6	208.56	208.5	208.04	208.39	208.06	207.72	209.5	210.14	210.35	209.9	210.88	209.14	209.64	208.4	208.73	207.41	208.86	208.8	207.39
200.71	198.52	199.96	200.38	199.36	201.78	199.21	200.12	200.28	200.19	200.36	201.48	198.46	199.62	199.65	201.61	200.43	199.58	198.88	198.91	200.61	202.09	199.69	202.42	199.82	200.09	199.07	201.45	199.69	200.04	200.6	200.99	199.77	200.74	199.54	201.2	201.13	199.82	201.1	199.26	199.12	200.35	199.71	201.09	201.03	200.43	201.48	199.83	201.16	200.98
216.36	216.33	216.34	217.52	216.18	217.19	216.09	215.39	216.27	217.84	217.76	216.94	218	216.37	217.3	215.32	217.69	216.39	217.23	216.77	218.77	217.37	217.17	218.58	218.54	215.14	218.02	216.41	217.13	215.6	216.93	217.68	216.41	217	215.67	217.25	217.36	217.9	215.93	215.58	217.05	216.44	216.58	217.85	218.29	218.34	216.72	215.9	217.07	216.94
204.64	204.58	204.2	205.2	203.98	206.15	206.14	204.96	203.01	203.89	203.85	205.64	203.68	204.33	204.86	204.02	204.97	205.69	204.74	203.9	205.3	205.39	204.77	205.5	206.13	203.73	204.77	204.39	203.35	203.8	205.33	205.15	204.26	204.72	205.21	203.77	205.15	204.71	204.93	204.36	204.57	205.33	205.39	205.06	204.89	206.49	205.53	204.91	205.62	204.78
217.49	215.37	215.44	219.12	216.99	217.03	217.43	217.16	215.91	217.36	217.94	216.76	218.08	216.32	216.41	217.28	217.57	217.98	216.23	217.31	217.1	217.3	215.73	218.84	216.35	217.15	216.23	217.1	216.77	217.88	218.52	218.27	218.19	217.99	215.69	217.47	216.48	218.31	216.13	215.92	216.32	218.58	217.76	217.83	217.19	218.76	217.73	218.33	215.57	217.6
204.61	204.92	204.97	205.06	206.18	203.76	204.97	203.93	204.06	205.33	205.14	206.11	205.36	205.77	206.55	205.03	202.51	203.23	204.62	204.33	204.46	204.97	203.73	203.39	205.6	205.54	204.3	205.37	203.86	203.14	205.27	205.26	203.73	204.87	204.66	203.72	204.83	202.87	206.02	204.59	205.89	206.02	203.58	204.41	204.08	204.46	204.93	204.18	205.71	204.91
203.86	203.03	204.66	203	203.14	203.71	204.09	202.36	204.56	204.52	204.53	203.97	202.73	203.47	205.07	203.03	205.23	204.29	203.99	203.72	204.1	203.23	204.1	204.6	203.53	203.91	205.21	203.18	202.53	203.06	205.37	202.59	202.68	202.32	204.15	203.15	205.04	203.1	203.36	203.61	203.15	205.28	205.5	202.68	203.84	204.62	205.35	203.64	204.03	203.5
212.94	210.98	212.33	212.15	212.23	211.6	211.58	211.46	211.71	212.53	211.37	212.43	211.89	212.61	211.81	211.6	211.18	210.56	211.58	211.94	210.98	210.34	212.46	211.03	212.77	210.64	212.22	212.31	210.84	212.36	209.99	211.52	212.15	211.31	212.37	213.44	212.04	211.48	212.3	213.21	212.05	211.4	211.61	212.03	212.57	211.52	211.31	211.71	212.22	210.93
211.33	212.37	212.26	212.39	212.34	211.79	211.07	211.37	211.68	211.64	212.48	210.2	211.4	212.48	210.96	212.4	211.18	211.29	211.13	211.83	212.22	211.1	212.73	211.59	211.48	214.17	211.24	212.43	212.14	209.99	212.03	211.52	212.73	209.96	211.61	212.19	211.92	211.33	211.61	210.53	211.32	211.72	213.54	211.36	210.8	210.94	211.34	212.31	211.6	211.85
207.83	209.97	209.55	208.97	208.86	208.51	208.71	208.96	207.32	208.26	207.38	208.38	207.19	210.39	208.51	209.42	209.23	208.03	208.12	209.07	208.57	207.57	208.23	208.3	208.06	207.95	209.29	207.66	208.56	208.68	209.05	210.53	209.18	209.26	208.83	208.47	208.92	209.28	209.71	208.33	209.89	208.83	208.37	210.97	207.75	207.43	207.47	207.8	208.21	208.29
211.33	211.82	211.93	212.21	212.54	212.06	212.4	211.56	211.57	211.96	211.39	212.4	211.25	213.22	212.04	210.96	211.09	209.84	212.33	211.4	211.58	212.8	212.35	212.42	212.83	211.67	212.07	209.72	211.95	211.68	212	212.38	210.86	211.89	211.71	210.24	213.41	210.89	211.46	210.83	211.98	210.24	211.22	210.34	212.3	211.73	211.91	211.22	210.87	211.82
218.22	218.35	218.46	218.5	219.26	218.37	217.73	216.65	217.75	217.2	217.91	218.38	216.8	218.71	217.95	217.9	217.37	217.09	218.16	217.97	216.22	217.4	218.11	217.97	217.54	218.76	218	216.91	217.76	219.78	216.58	218.9	218.04	217.3	216.81	217.8	217.88	217.08	216.88	217.95	217.78	216.9	218.45	217.82	217.99	218.45	217.7	217.48	217.82	217.87
204.63	204.13	204.2	203.86	204.48	202.72	205.07	203.17	204.95	203.88	205.13	203.72	206.41	203.02	203.54	202.41	204.38	203.51	203.14	203.59	203.86	202.84	204.25	205.31	205.2	202.62	205.5	204.05	204.3	203.83	204.6	203.31	203.51	203.46	204.78	203.98	203.18	204.65	202.85	203.3	204.58	203.44	204.12	203.89	204.77	204.26	203	204.44	202.54	205.34
207.29	205.54	206.55	205.63	206.25	205.82	204.6	206.24	206.63	206.96	206.06	206.6	208.26	205.69	206.54	206.02	206.55	205.22	205.45	205.81	206.79	206.19	207.19	205.51	207.55	206.23	207.3	207.28	207.19	204.86	206.35	207.91	205.79	206.72	205.59	205.67	206.17	205.61	206.83	206.33	207.22	205.47	206.05	207.27	206.06	207.32	206.06	206.84	205.46	205.08
205.21	206.05	204.5	203.8	204.54	203.56	206.7	204.76	205.85	205.48	205.06	205.46	204.22	203.43	205.27	205	205.46	205.3	204.07	205.76	203.78	204.67	204.79	205.04	204.32	204.35	205.14	205.21	206.01	203.7	204.7	203.38	204.49	205.27	204.92	206.05	205.95	204.1	204.16	202.7	204.85	204.21	204.98	205.04	204.49	205.6	204.65	207.1	204.23	206.24
209.55	208.95	210.06	209.7	210.14	208.37	208.87	208.2	209.42	209.48	209.31	208.38	209.77	208.14	209.28	208.07	208.54	209.79	209.39	209.08	208.72	209.06	209.57	206.95	210.43	209.11	210.85	209.97	209.39	211.52	208.83	211.47	209.61	209.07	209.61	209.44	209.32	207.92	209.07	207.79	210.13	209.29	209.87	210.02	209.22	208.92	209.55	209.46	209.69	209.3
214.58	214.16	213.96	212.58	213.08	213.44	214.25	216.3	214.07	212.48	213.48	214.49	214.3	213.97	216.16	213.32	215.7	214.37	213.6	213.89	213.52	212.14	215.31	212.57	214.5	214.39	213.31	214.19	213.16	212.12	213.94	215.17	214.56	213.19	214.01	214.23	214.52	214.63	212.96	213.48	215.06	215.47	214.61	212.98	214.25	212.97	215.74	213.47	213.67	213.82
218.04	217.73	216.25	217.72	218.58	217.23	218.3	216.68	217.86	217.43	217.24	217.39	216.17	219.11	217.47	217.15	218.38	217.05	217.91	217.88	218.11	217.12	216.73	216.37	217.82	218.75	216.71	218.1	217.1	218.21	220.09	216.64	216.81	217.27	217.31	217.09	218.31	217.89	219.19	218.22	216.05	218.27	218.19	216.41	219.35	215.24	218.91	218.27	218.75	218.29
211.81	211.55	210.18	213.16	212.58	212	210.82	211.79	212.39	208.99	211.7	212.68	211.98	211.13	212.82	212.51	211.51	213.03	211.28	212.88	211.59	210.95	212.15	211.38	211.68	211.21	213.1	212.57	211.12	211.45	213.2	212.92	212.43	210.9	212.09	212.28	212.49	210.65	212.91	211.54	212.22	212.68	210.44	213.37	212.34	212.4	211.21	212.96	211.37	211.82
213.97	213.67	212.67	212.33	214.1	213.01	213.62	214.08	214.2	213.78	214.6	213.88	213.56	214.44	213.58	212.79	214.82	214.55	213.63	214.65	213.89	213.94	214.25	213.19	215.32	214.37	214.73	213.58	214.34	212.87	213.95	213.93	213.48	213.42	215.21	214.69	213.55	213.62	213.31	213.97	215.12	214.49	214.97	214.36	213.86	214.31	213.4	212.77	213.89	214.9
212.07	210.52	212.04	210.72	211.74	210.78	212.57	211.23	210.81	211.08	213	208.89	212.69	211.12	212.21	209.7	212.92	212.77	210.13	209.35	212.01	210.95	211.85	210.64	209.15	211.94	213.42	210.34	211.89	210.45	212.98	210.17	210.05	212.69	211.34	211.64	211.55	212.05	212.11	211.5	210.84	211.79	212.15	211.66	211.45	210.84	212.11	211.27	211.61	211.87
209.65	211.69	212.27	211.72	214.02	211.11	210.58	211.31	212.72	210.94	211.97	210.91	211.72	211.38	212.28	211.34	212.6	210.88	210.7	212.81	211.06	211.77	211.67	211.43	211.08	211.31	210.44	213.15	211.12	210.42	211.8	211.23	211.64	210.84	212.86	212.28	211.87	212.57	212.53	211.63	211.86	212.94	210.51	210.65	211.59	210.16	212.84	211.51	212.76	212.44
199.82	199.64	202.23	201.13	199.21	199.67	200.05	201.26	200.2	199.93	201.32	200.99	199.53	200.73	199.8	200.5	200.28	199.55	200.63	201.65	201.76	199.84	198.55	200.25	199.26	200.98	200.37	198.78	199.71	201.51	201.73	199.67	199.7	200.03	200.47	202.1	199.87	200.74	199.99	201.84	200.29	200.4	201.74	199.86	199.92	199.66	200.07	198.61	200.64	200.85
217.44	218.41	216.6	217.26	216	217.68	216.99	217.4	217.1	217.88	218.08	216.4	216.86	218.95	217.78	218.51	218.3	218.27	218.44	218.39	218.89	218.72	218.95	217.67	218.31	217.82	218.57	218.74	217.66	219.21	219.01	217.76	217.55	218.77	218.82	219.42	219.07	217.41	218.86	217.93	217.73	218	216.99	217.45	217.14	218.02	218.64	217.12	218.12	216.97
202.4	203.92	204.11	202.65	203.45	204.01	203.82	203.69	204.48	204.08	203.32	202.76	203.58	204.12	204.06	204.89	203.1	204.24	204.15	202.17	203.2	203.51	203.23	202.49	201.5	203.17	203.89	203.21	203.21	202.69	202.79	204.07	204.28	203.5	203.32	202.9	202.89	203.7	201.52	204.07	204.06	204.96	204.8	203.28	202.42	202.67	204.38	203.24	205.07	203.91
212.92	212.44	213.01	214.47	212.89	214.17	214.19	213.38	212.35	212.62	215.99	213.85	212.86	213.33	213.07	214.84	211.17	214.55	212.92	213.2	212.58	213.06	212.83	212.96	212.26	212.67	213.32	211.57	213.04	212.55	212.59	214.69	212.31	214.5	212.14	214.22	213.18	212.51	214.19	213.01	212.52	212.86	211.82	212.16	212.43	213.69	212.12	213.54	212.45	212.93
211.09	211.75	211.91	212.76	212.5	212.26	212.58	212.63	213.64	211.51	211.54	211.41	212	212	213.38	212.71	212.84	213.06	212.96	212.95	213.39	212.99	211.72	213.3	212.01	213.96	211.81	212.67	212.35	212.44	211.9	212.48	211.32	212.97	213.56	213.25	211.65	213.32	212.05	211.26	212.06	211.17	212.58	209.8	210.74	211.73	212.5	211.98	210.38	212.1
203.98	203.89	204.39	204.4	204.49	204.45	203.54	202.95	203.68	203.68	204.74	202.93	206.07	203.83	203.2	202.48	204.97	204.97	204.47	204.27	202.61	203.14	204.51	205.09	204.04	203.96	203.44	202.06	203.12	202.75	202.6	204.3	206.01	204.11	204.12	203.15	203.76	206.47	202.34	205.78	204.48	204.19	204.03	203.83	203.66	205.43	203.34	204.19	203.08	204.45
210.12	209.79	211.37	209.68	210.27	210.39	210.72	209.98	209.4	208.31	209.59	208.86	207.47	210.22	208.77	208.74	208.7	209.38	209.87	211.43	208.73	208.82	209.96	209.44	208.93	209.16	210.18	210.12	208.89	212.25	207.62	209.9	209.79	209.51	210.3	209.22	209.66	209.72	208.71	208.69	207.91	211.48	209.97	208.44	210.37	210.12	210.21	210.21	210.78	210.47
211.47	211.83	212.28	211.83	211.22	211.64	210.42	211.89	211.8	209.28	210.4	211.37	211.22	213.49	210.61	209.96	210.91	212.71	210.25	211.94	213.01	213.76	211.76	212.44	211.02	211.72	210.05	212.8	212.94	211.32	213	212.33	212.4	211.65	211.63	210.9	210.66	212.36	211.02	211.37	212.11	211.09	210.39	210.13	211.22	209.84	210.96	212.43	210.41	212.95
204.27	205.96	203.8	203.99	205.41	203.58	205.32	204.95	204.2	204.55	205.18	205.6	205.4	205.21	205.08	205.7	204.59	204.67	205.03	205.63	204	205.04	205.93	204.22	205.11	204.58	203.39	203.28	204.33	205.12	204.76	206.27	205.03	205.72	203.24	203.19	206.14	205.34	205.85	204.25	205.99	204.5	203.27	205.38	204.49	204.34	206.01	205.75	205.03	206.32
213.38	213.81	212.04	213.33	212.27	213.43	212.66	213.27	213.27	213.52	212.91	211.93	213.91	214.69	215.31	213.38	211.78	212.72	213.24	213.75	212.77	214.12	212.32	214.03	213.23	213.37	213.34	214.08	213.94	213.13	214.27	212.39	213.15	213.89	212.69	212.13	213.02	213.17	212.23	213.53	211.59	211.96	212.92	213.68	212.4	215.11	213.53	212.28	212.68	211.9
199.17	200.24	200.43	199.82	199.06	199.2	201.34	198.41	199.06	199.61	200.6	199.57	199.71	199.29	200.07	199.78	199.41	201.03	200.69	199.14	199.44	199.62	199.79	199.43	200.18	199.76	198.02	201.79	200.32	200.16	200.9	199.53	200.86	199.56	201.61	199.09	200.38	201.08	199.83	199.76	200.98	199.58	200.68	201.14	201.66	199	200.43	200.73	199.65	201.32
205.04	203.96	207.01	205.87	206.2	203.29	205.86	205.14	205.64	206.66	206.03	205.53	205.25	205.85	205.66	206.63	205.38	206.22	205.85	206	206.87	206.36	204.44	205.21	205.27	204.48	205.79	206.19	206.75	205.62	205.91	204.65	205.6	205.2	205.98	205.22	205.82	206.09	206.55	207	205.4	206.4	205.97	204.66	207	206.15	206.17	206.52	203.67	205.8
198.28	198.28	197.59	197.15	198.31	198.81	199.21	197.18	199.64	197.37	198.29	198.47	199.18	197.87	199.09	198.94	197.47	198.86	197.23	198.72	198.59	198.54	198.02	199.61	198.75	197.88	198.67	197.9	199.14	197.74	198.46	198.1	198.54	199.23	198.85	198.93	197.68	199.95	198.24	199.43	199.18	197.54	197.95	198.94	199.97	197.99	198.8	197.72	197.89	198.13
202.94	204.35	202.56	202.94	201.65	202.57	201.48	202.93	201.93	203.02	201.68	204.52	201.81	203.23	204	201.98	203.49	202.9	201.79	203.01	202.65	202.88	202.74	201.93	203.22	202.25	203.21	202.22	201.42	204.15	202.41	202.33	204.18	202.9	202.56	201.33	203.7	202.91	204.78	201.31	202.24	202.28	202.16	202.13	202.29	204.69	202.22	202.38	203.01	203.18
213.06	212.68	211.77	211.41	213.67	212.27	212.36	212	212.75	210.3	210.5	210.13	212.38	211.43	211.53	211.15	211.8	212.94	212.74	213.71	210.15	210.67	212.47	213.56	211.55	211.38	211.76	211.11	211.38	211.37	211.94	210.51	211.44	210.8	213.28	209.21	212.69	213.44	211.7	212.11	211.68	209.5	213.22	212.05	212.32	212.36	211.71	210.97	211.83	212.65
211.47	213.83	212.66	213.87	213.43	211.44	211.11	212.41	210.74	212.82	214.48	211.71	212.58	212.01	213.62	212.18	212.89	211.96	212.3	211.6	212.88	211.43	213.7	211.84	212.82	213.19	213.38	213.38	212.45	212.77	213.37	211.49	212.64	210.86	211.09	212.97	212.08	213.35	213.45	212.95	211.72	212.07	212.36	211.73	211.88	212.74	212.53	211.88	212.25	211.95
197.88	198.6	198.36	197.01	198.59	198.39	199.63	199.14	198.35	200.35	197.48	198.1	198.73	199.3	198.22	198.07	196.4	197.72	198.4	199.44	198.02	198.01	198.33	198.88	198.37	196.76	198.17	198.64	198.14	197.07	198.56	198.43	199.13	197.69	198.81	197.39	200.03	197.97	198.32	198.42	198.23	197.38	197.23	198.96	198.03	198.69	198.12	199.51	197.68	198.51
210.47	212.27	211.6	213.36	212.77	213.13	213.17	211.42	213.56	213.26	213.33	211.46	212.59	212.02	211.97	213.73	211.81	212.28	213.16	212.53	212.55	211.64	213.3	212.86	212.92	212.47	212.22	213.54	213.54	211.18	211.81	214.19	210.64	212.32	210.46	210.59	213.05	211.42	212.45	212.12	212.5	210.92	213.01	213.47	211.65	213.01	212.39	212.06	211.99	213.17
210.05	209.01	208.47	208.7	206.61	207.2	206.45	207.97	207.74	208.16	207.61	205.46	206.82	206.08	206.76	207.62	208.15	208.99	208.48	208.17	206.43	206.65	207.09	208.51	206.87	208.67	206.49	208.57	208.52	208.17	208.24	209.05	207.89	208.43	207.64	208.68	208.54	208.57	206.82	210.12	208.2	207.28	209.81	208.45	208.65	207.71	208.09	206.65	207.58	207.74
209.47	208.3	208.71	207.77	208.96	209.25	206.06	208.56	207.55	208.18	210.27	207.78	208.88	208.56	208.5	209.07	209.57	208.32	208.55	209.08	208.42	208.11	210.31	209.32	209.23	208.94	208.56	207.62	208.15	211.39	208.41	209.05	210.03	208.36	206.75	207.97	208.69	209.01	208.62	210.04	207.36	209.5	208.12	210.04	208.93	209.89	209.85	208.85	210.8	209.89
207.88	208.27	209.5	208.21	207.07	208.55	206.8	208.4	209.1	208.33	210.56	208.69	210.38	209.93	209.16	209.09	209.11	208.77	208.82	209.26	207.69	208.96	208.27	209.31	208.8	209.71	208.09	208.92	207.99	209.53	209.77	209.71	209.64	208.71	209.21	208.78	208.12	208.88	208.88	209.45	207.94	209.62	210.3	207.73	209.61	209.66	208.26	209.22	209.41	208.63
198.28	199.52	198.24	199.24	198.34	199.17	200.06	197.63	198.89	197.96	198.34	198.99	199.59	199.03	198.7	199.53	200.36	200.05	199.63	198.71	199.36	199.57	199.06	198.87	199.37	200.13	198.93	199.52	198.9	198.71	198.52	200.36	198.66	200.71	197.84	198.49	200.02	200.37	198.75	199.6	198.74	199.63	198.45	199.93	198.28	198.15	198.94	197.89	200.33	199.67
215.11	213.33	213.33	214.11	214.28	212.83	213.55	212.42	214.6	215.2	213.16	215.39	214.34	213.26	215.64	211.96	213.63	214.76	212.65	212.69	211.35	213.33	212.73	213.28	215.02	215.5	213.72	212.74	214	214.45	214.23	212.1	213.44	213.82	213.27	214.58	213.44	212.81	214.97	216.26	214.02	214.05	213.68	214.45	214.61	212.46	214.63	213.98	214.19	214.25
195.06	194.66	195.4	194.77	193.7	195.52	196.82	195.18	196.04	195.68	193.67	195.82	195.2	195.71	195.03	196.42	194.55	195.42	195.51	195.84	195.35	194.09	195.79	195.56	195.23	194.84	194.83	194.35	194.63	194.62	195.83	195.3	196.07	195.06	195.84	195.43	194.54	195.04	193.45	194.34	195.4	194.63	193.58	193.24	194.67	195.67	195.88	198.18	194.73	195.18
211.89	211.66	213.41	212.22	212.72	213.08	211.11	211.84	212.5	211.81	212.82	213.73	211.47	213.39	211.17	213.22	213.59	213.94	211.68	213.97	213.79	213.84	211.23	211.83	212.91	211.84	213.03	214.05	212.26	213.25	213.75	212.44	212.17	213.88	214.06	212.84	212.23	212.33	210.54	212.89	215.71	212.54	212.85	212.88	214.28	214.17	212.79	213.16	213.65	212.84
200.96	200.66	199.2	199.13	199.63	200.14	198.64	200.14	198.5	199.16	199.95	198.2	198.62	198.55	199.81	198.5	200.5	199.66	200.41	199.93	200.31	200.57	198.22	198.76	199.84	199.13	199.09	199.05	198.21	198.72	199.04	201.48	199	201.27	199.07	198.81	199.86	198.36	200.05	200.48	200.05	200.31	198.26	200.24	197.24	198.9	198.6	197.72	199.7	199.77
192.91	194.01	195.8	195.13	195.12	196	196.41	194.29	194.62	193.9	195.34	194.65	195.49	195.22	195.13	194.94	195.08	196.09	194.68	195.53	193.84	193.86	195.65	194.29	195.58	195.48	195.29	194.32	195.07	195.66	195.47	195.09	195.91	195.35	194.57	196.48	196.46	193.46	196.03	196.96	195.69	195.06	196.38	194.53	195.89	195.02	196.75	192.79	194.88	195.85
208.67	207.73	208.36	208.18	207	205.98	208.54	207.76	207.09	207.19	207.55	207.27	207.06	208.24	208.33	206	207.97	208.56	207.44	207.86	208.31	207.42	206.91	209.36	207.8	209.08	208.55	208.56	207.88	207.48	208	207.75	207.21	208.32	207.51	208.65	205.92	206.08	207.2	207.67	208.33	206.71	208.63	207.88	209.01	206.28	207.7	207.67	206.09	207.12
195.43	194.3	195.03	196.19	196.2	194.79	198.09	196.05	195.07	195.91	193.8	194.73	194.41	196.07	195.41	194.71	195.17	196.11	195.02	195.12	196.86	194.58	195.59	196.12	195.72	195.9	194.07	195.41	194.86	195.66	192.89	196.68	195.84	195.01	195.97	193.71	195.07	196.16	195.08	194.46	193.85	194.42	194.42	195.87	195.89	194.82	195.9	196.03	195.84	195.5
208.19	208	207.97	207.13	208.21	208.31	208.58	208.28	206.38	207.75	207.09	207.95	206.76	208.65	207.94	207.85	208.83	208.12	207.88	207.27	206.1	209.13	208.03	206.2	207.52	208.57	208.7	208.57	207.87	208.4	206.55	207.86	207.13	207.41	209.59	207.69	208.25	208.7	208.42	207.8	207.72	208.77	209.59	208.25	207.7	208.34	207.05	208.12	208.21	206.26
209.37	207.56	207.82	206.33	207.19	208.34	208.28	208.82	208.25	208.03	207.98	208.5	209.09	210.36	207.15	209.29	206.51	208.66	206.55	208.59	208.16	209.27	209.36	207.67	208.69	208.21	207.91	208.94	207.82	207.81	208.1	208.46	209.65	207.62	207.38	208.44	207.56	206.27	207.66	208.93	207.54	208.86	208.07	208.86	207.55	208.98	208.77	208.55	207.7	208.46
217.83	214.38	219.14	219.13	215.98	216.2	217.53	216.53	217.84	216.27	215.61	217.79	216.65	216.61	217.94	217.12	215.29	216.77	218.17	217.61	215.91	216.89	216.2	215.32	218.29	215.63	217.38	217.44	217.86	218.47	216.37	217.63	218.78	218.27	217.1	216.72	217.06	216.7	216.84	217.68	216.22	216.43	217.08	217.4	215.98	217.17	218.21	216.18	217.05	216.99
208.12	208.29	209.07	207.8	209.3	208.11	208.69	208.12	209.32	209.04	208.86	207.77	208.56	207.63	206.94	209.87	208.57	208.29	207.54	207.51	207.88	207.57	210.48	209.31	208.31	207.65	208.38	207.33	207.96	209.32	207.43	208.28	210.12	209.46	207.16	207.23	210.03	207.84	208.43	208.82	207.67	206.63	209.97	208.22	207.48	209.88	210.5	209.47	208.86	207.87
207.91	208.32	207.17	208.76	209.88	208.42	208.29	208.74	207.61	209.32	208.33	207.53	207.56	208.67	209	207.32	207	210.23	208.57	209.19	209.03	209.68	207.93	210.41	207.16	208.09	207.96	208.59	208.77	208.95	208.71	207.92	206.6	208.27	207.95	208.87	207.81	207.56	209.57	207.96	209.16	210.17	207.39	207.99	207.62	208.24	209.28	208.85	209.16	207.89
203.76	204.36	205.07	204.9	204.14	203.31	203.41	205.38	203.56	204.13	203.64	203.79	202.24	204.21	204.51	203.03	204.98	203.96	204.7	202.39	203.07	204.19	202.96	203.87	204.08	202.9	204.13	202.27	203.21	202.96	203.34	204.45	204.59	202.76	202.78	204.48	204.73	204.52	202.07	203.16	205.38	202.07	204.12	203.22	202.37	203.7	203.98	203.24	205.03	202.92
201.1	200.84	200.01	200.37	200.34	199.85	199.94	200.64	201.49	199.89	200.84	200.03	200.99	199.82	198.85	198.25	200.71	198.69	200.87	199.71	202.22	201.32	201.53	200.34	198.96	198.93	201.19	201.65	200.97	201.07	199.79	201.33	200.58	201.94	201	199.91	199.85	201.61	201.42	202.25	200.73	198.22	199.01	201.43	199.02	200.68	199.08	201.23	201.11	199.42
208.09	209.16	210.4	209.11	209.05	209.44	209.4	210.13	209.37	208.72	209.39	210.07	209.79	208.47	210.31	210.11	208.66	211.09	210.1	209.3	209.83	210.22	210.44	209.61	210.47	208.57	210.18	210.88	208.21	207.64	208.39	209.6	211.2	207.75	209.71	211.27	212.16	209.62	210.52	210.56	209.61	209.8	210.23	209.42	209.1	209	210.37	209.1	208.42	210.06
210.59	211.43	210.89	211.71	212.26	213.02	211.56	213.19	211.48	211.27	212.06	211.19	212.61	211.12	211.76	211.27	211.51	211.92	212.06	211.49	211.35	211.65	211.59	211.38	212.55	208.98	212.16	211.27	211.71	211.9	213.42	210.17	211.64	212.44	211.17	211.27	210.92	212.84	212.21	212.51	211.91	211.14	210.92	210.12	210.92	211.97	212.57	212.17	211.35	209.58
208.41	209.66	208.2	210.35	208.93	208.75	209.41	210.12	209.51	209.25	208.71	209.36	208.62	207.57	209.76	207.73	208.65	208.47	207.68	207.51	207.17	207.79	211.49	208.47	209.46	209.68	208.99	207.96	208.67	208.28	207.84	210.06	207.51	209.71	207.68	207.85	209.48	208.27	208.67	208.45	210.04	208.14	208.68	209.08	208.42	209.08	208.14	208.24	207.66	208.25
200.39	199.5	199.95	198.86	202.64	199.15	199.9	199.45	200.23	199.13	198.81	202.32	199.78	199.63	201.4	200.58	202.48	198.35	200.96	200.69	201.49	200.4	201.21	200.94	199.76	201.33	201.09	200.22	202.12	202.72	199.5	200.46	201.65	200.35	200.27	199.48	200.07	199.91	200.67	201.27	201.76	198.95	197.64	200.37	200.31	201.38	200.65	200.15	200.81	201.69
209.03	208.51	209.19	208.38	208.86	207.98	208.95	208.3	206.7	209.5	208.03	209	208.81	206.56	208.24	209.25	208.78	208.6	207.61	208.44	209.05	209.1	207.42	208.93	208.79	209.34	208.77	207.64	207.08	207.7	207.78	208.84	209.06	207.64	209.33	207.85	209.25	208.31	208.45	208.7	209.55	208.45	209.86	209.68	207.73	208.5	208.97	207.94	208.18	208.11
201.38	203.64	203.53	201.23	203.25	204.33	202.88	202.21	205.11	204.87	204.39	203.8	202.23	202.88	203.53	202.71	201.55	203.02	203.76	202.89	201.47	202.29	201.84	202.07	203.74	202.16	204.65	201.88	204.04	202.8	204.91	204.15	206.25	201.62	202.52	202.74	203.81	203.03	203.09	202.41	202.96	201.97	203.61	204.88	203.15	202.68	203.91	203.42	200.92	203.23
202.53	201.92	200.03	201.93	202.25	202.07	201.25	203.27	201.2	202.41	202.26	202.13	202.25	202.33	202.27	202.26	203.73	203.13	202.44	201.56	203.85	203.74	203.07	203.1	202.67	202.17	203.02	203.41	203.4	203.58	203.16	203.72	202.37	202.44	202.89	201.57	203.05	201.38	203.82	201.67	202.18	201.84	202.31	204.26	203.34	203.25	203.5	203.52	202.4	202.6
206.77	205.29	207.11	204.57	204.53	205.26	207.25	205.56	205.76	204.61	203.91	205.54	206.92	206.68	204.66	205.12	203.99	204.12	204.48	206.19	204.98	206.69	206.16	204.57	205.68	205.01	206.4	205.82	205.78	204.58	204.75	204.53	205.62	205.75	206.83	207.47	203.21	204.96	203.95	205.52	207.36	206.72	205.55	204.98	205.92	204.61	205.1	204.7	206.29	203.93
214.08	214.22	212.86	214.19	212.54	212.95	212.74	212.23	213.54	212.93	213.71	213.38	213.54	213.64	211.75	212.35	213.34	212.37	212.01	211.74	214.22	214.67	212.16	213.31	213.48	214.13	213.44	212.35	215.03	211.75	213.95	212.79	213.39	213.62	212.32	212.15	212.57	211.6	214.4	214.58	214.15	213.36	214.05	213.93	210.37	212.39	214.15	213.31	212.53	212.38
199.38	201.22	200.54	200.6	201	201.38	199.56	199.22	200.96	200.71	200.37	200.12	199.86	201.57	201.06	199.26	200.92	199.66	199.34	198.92	201.19	204.22	199.82	201.75	201.25	198.92	199.65	201.28	199.67	199.97	202.35	200.28	202.23	202.36	200.85	200.33	199.62	200.41	200.09	201.06	198.75	201.01	199.28	200.36	201.65	199.7	200.1	200.08	200.58	200.45
197.77	198.02	198.08	199.15	199.28	199.52	199.2	198.02	197.76	199.39	199.03	199.46	198.85	200.91	198.7	198.94	198.31	199.96	198.19	199.85	199.64	198.94	200.97	199.5	198.35	199.6	199.21	199.37	199.39	200.68	199.39	198.76	199.83	200.05	199.48	201.4	199.47	200.61	199.66	199.67	199.7	199.87	198.52	198.97	199.64	199.41	198.86	200.14	200.3	199.11
199.8	198.57	198.63	198.42	199.25	199.42	199.47	199.92	200.44	198.77	199.55	200.58	199.08	199.37	198.42	199.22	198.9	200.42	198.63	198.97	199.64	198.68	199.43	198.15	198.13	200.19	199.67	200.83	198.9	198.72	200.03	199.08	199.71	198.78	198.81	199.72	200.46	199.34	200.06	199.6	199.56	200.75	200.02	198.69	199.58	200.09	199.42	198.36	200.04	200.13
217.54	218.18	217.98	215.51	217.08	217.89	217.01	217.19	216.06	217.83	216.6	217.06	217.07	217.38	216.8	216.59	217.13	217.45	217.46	217.81	217.41	217.11	218.22	218.67	216.67	217.95	216.8	215.03	217.25	215.78	218.21	217.68	217.14	217.36	217.18	216.8	217	218.48	216.75	217.84	216.56	217.04	216.18	218.2	217.24	216.56	216.31	217.92	218.56	217.75
208.09	208.02	207.41	207.98	207.4	207.38	207.42	208.49	206.87	206.33	207.14	205.99	208.66	206.35	206.78	208.2	208.19	207.38	208.45	207.73	207.84	207.68	207.56	208.32	206.05	207.97	206.95	207.7	209.64	206.98	205.97	208.1	207.44	207.57	208.11	208.54	205.73	206.65	207.85	207.81	209.04	207.5	208.93	207.78	207.46	207.08	207.33	208.86	207.16	207.2
212.99	211.86	212.58	215.26	213.9	213.57	214.82	212.11	213.3	213.31	213.43	212.88	212.3	212.44	211.8	212.97	212.08	213.44	211.85	213.1	214.12	214.75	213.01	213.06	212.86	213.48	215.2	212.43	212.92	212.37	212.94	211.46	212.52	212.67	212.22	211.8	213.33	213.25	212.84	213.32	213.83	213.09	212.73	211.5	211.75	213.43	211.63	212.79	212.27	213.61
216.01	216.66	218.01	216.73	217.62	217.61	217.73	216.43	216.73	217.16	218.02	216.65	216.5	216.69	217.05	217.64	217.97	216.88	215.87	216.04	218.82	217.43	215.81	218.52	217.7	217.55	216.74	216.3	216.76	217.16	217.08	215.47	216.73	216.32	218.14	217.45	216.74	216.98	216.5	217.17	215.23	216.05	216.52	217.73	215.65	216.9	217.37	217.14	218.33	216.7
198.31	199.42	199.11	199.43	199.09	198.64	198.23	198.13	197.52	198.92	199.18	197.83	198.09	197.22	198.95	196.09	197.86	198.89	197.05	198.58	199.41	198.64	198.63	198.77	198.31	199.51	197.94	197.92	198.44	199.08	199.6	198.82	197.5	197.99	197.11	197.53	198.89	198.66	198.38	199.35	199.05	200.34	196.8	197.44	199.37	198.47	199.26	198.31	200.84	199.33
212.7	212.5	213.1	211.64	210.85	213.32	212.37	211.26	212.6	213.92	211.4	213.61	212.3	213.65	212.48	213.87	211.22	211.31	211.35	213.33	212.36	212.58	212.66	212.67	212.17	213.24	212.78	213.12	211.02	213.05	213.05	211.52	212.35	212.1	212.89	212.61	213.03	212.32	212.26	211.08	210.8	211.58	211.26	211.36	213.87	212.67	212.64	212.49	213.52	212.58
218.43	216.36	217.59	217.81	218.69	217.96	219.08	218.07	216.68	219.69	217.35	217.79	216.35	217.36	216.66	216.52	218.19	216.65	217.82	218.48	217.16	218.44	216.74	216.24	217.57	216.69	219.82	218.32	218.95	219.79	218.02	217.06	216.88	217.94	218.69	217.51	217.49	218.43	216.72	216.47	218.37	217.79	217.7	219.29	218.4	216.6	218.95	217.15	217.07	216.56
211.7	211.17	212.09	212.03	210.85	212.36	212.05	209.84	210.79	210.81	211.02	211.45	211.15	212.83	212.16	210.93	211.02	211.31	211.9	212.1	211.99	212.99	212.25	211.02	210.97	210.76	211.39	212.67	211.81	211.27	212.23	210.65	210.58	212.24	211.5	210.4	210.4	212.16	212.79	212.09	210.61	212.28	212.65	212.78	210.46	211.63	210.47	212.15	210.43	210.13
208.32	208.32	209.99	208.32	209.58	208.91	209.66	207.46	208.01	207.42	208.87	207.91	207.89	208.22	207.79	207.63	209.4	209.61	207.66	208.17	208.73	209.51	208.8	208.01	209.41	210.06	209.28	208.21	209	207.68	209.13	208.1	207.88	208.61	208.37	209.37	208.06	208.72	208.96	209.1	208.65	209.91	208.77	209.32	209.38	208.59	208.93	209.79	209.57	207.12
213.12	210.56	209.74	209.97	211.51	209.34	210.64	212.34	210.41	211.39	212.36	211.57	211.65	210.21	212.26	210.39	211.1	212.47	210.65	211.71	209.97	212.09	210.95	210.13	211.21	211.96	212.03	213.69	210.32	212.3	213.52	211.12	211.34	211.65	211.35	211.6	212.5	210.37	212.53	210.76	212.89	212.7	210.96	212.25	212	213.2	212.63	211.09	211.08	211.46
212.7	212.48	210.72	210.88	212.32	211.88	212.31	212.92	210.94	213.69	211.39	212.9	212.54	211.95	211.26	213.08	212.83	211.53	212.28	211.91	211.54	211.57	212.61	213.54	212.41	211.78	211.1	212.56	212.63	211.18	211.38	212	211.03	211.92	211.84	211.63	211.84	212.22	210.8	211.74	212.29	213.09	211.64	212.13	212.94	211.37	211.22	212.19	211.76	211.33
217.52	217.43	214.62	216.11	216.42	218.29	216.33	216.37	216.19	216.93	215.62	218.52	216.96	216.77	217.98	217.04	216.43	216.66	217.48	218	216.97	217.48	217.35	216.79	216.81	217.05	217.93	217.34	216.77	216.79	217.75	217.91	217.1	216.93	217.29	217.33	215.28	217.15	216.24	216.97	216.66	216.48	219.22	216.61	218.83	216.9	216.77	217.17	218.06	216.16
212.83	212.05	211.92	212.62	212.33	211.08	211.97	211.29	210.79	212.85	211.32	211.35	210.75	210.91	210.73	211.03	210.86	212.57	211.5	209.61	211.37	211.44	210.1	213.15	212.08	211.7	210.27	211.91	209.79	211.56	211.99	210.5	210.24	211.81	210.47	211.17	211.73	212.59	210.58	211.19	211.1	213.77	211.61	211.75	211.86	210.76	212.7	212.33	210.93	211.9
217.39	216.68	217.9	216.84	217.4	217.46	215.31	217.68	216.21	217.08	217.39	215.89	217.6	216.44	217.63	216.27	216.89	215.36	216.15	217.04	216.65	216.67	216.78	217.95	215.39	215.61	215.15	216.09	219.36	218.07	216.84	217.83	218.26	217.04	216.27	215.48	217.69	217.3	217.28	216.66	217.27	216.73	216.44	216.75	218.27	216.87	217	216.99	217.88	215.94
203.66	201.9	202	202.47	204.8	204.37	203.15	203.62	202.93	203.79	203.83	205.15	203.35	202.15	204.48	203.51	201.86	202.27	203.26	203.07	203.86	203.16	204.62	204.28	203.03	204.27	203.47	203.43	202.66	202.13	204.28	204.64	203.44	201.43	203.19	203.95	201.38	204.06	203.36	203.84	203.21	203.47	204.14	202.93	203.78	202.66	201.96	203.31	203.82	203.74
215.94	217.1	217.57	217.45	216.74	217.06	217.36	217.31	215.33	216.72	218.9	218.51	216.51	217.43	218.79	217.63	218.48	216.82	217.79	215.97	216.22	217.62	218.41	217.01	217.57	216.68	217.92	217.04	216.57	216.72	217.62	216.95	216.93	215.4	218.45	216.08	216.6	215.58	217.35	215.83	215.95	217.72	216.41	216.18	216.86	217.66	216.68	217.4	216.01	216.86
209.89	208.81	209.94	209.16	211	208.45	208.14	209.32	209.35	208.99	209.8	209.41	208.99	210.63	211.07	208.17	208.82	209.02	209.54	209.06	210.19	208.93	208.77	207.59	208.66	209.65	209.73	210.96	208.88	208.56	211.56	210.33	210.68	209.99	208.89	209.68	209.49	209.94	210.68	209.07	207.4	209.81	208.95	208.73	210.24	210.01	210.55	209.05	211.46	209.11
216.47	217.74	217.37	217.27	217.62	217.74	217.7	218.04	218.38	218.03	219.07	219.22	217.07	217.74	217.12	217.41	217.69	216.83	217	217.29	218.47	218.63	216.97	216.78	217.92	217.85	215.86	217.34	216.91	216.59	217.52	217.21	217.86	218.83	216.25	217.24	219.86	218.4	217.99	217.03	217.35	218.19	218.22	218.61	218.26	218.67	216.06	216.6	217.98	217.77
205.05	207.29	205.77	205.4	206.61	206.14	205.55	206.49	208.21	206.05	206.78	205.38	207.18	207.12	207	207.07	207.19	207.38	207.78	206.4	205.12	207.52	206.91	204.52	206.63	207.04	206.73	205.31	207.67	206.64	206.2	206.77	205.78	206.65	204.65	206.34	206.09	207.25	206.8	207.54	206.03	206.57	206.3	206.66	206.32	206.38	206.66	208.26	206	206.59
218.5	217.74	217.23	217.15	217.77	217.96	220.08	217.3	217.24	216.85	218.06	218.04	218.27	218.24	218.28	217.86	218.57	217.89	220	217.19	217.7	217.37	219	217.26	217.82	219.33	218.42	217.38	218.53	216.99	216.57	217.1	218.79	217.87	218.13	219.11	217.06	218.29	217.37	216.98	219.67	217.19	218.01	217.74	217.56	217.55	216.86	219.05	217.79	217.52
203.52	202.9	202.34	202.25	203.28	201.46	202.3	200.94	201.76	202.35	203.7	202.99	202.24	203.1	203.9	201.4	202.14	202.9	203.8	201.89	201.75	201.28	202.01	202.49	203.85	201.78	201.3	201.8	202.6	200.68	201.87	202.76	201.85	202.1	202.94	203.91	202.01	202.45	201.46	200.82	203	203.24	203.58	202.34	203.38	202.11	200.45	202.64	202.1	203.76
218.01	218.27	217.51	217.31	216.15	217.48	215.89	217.88	217.44	217.33	218.11	216.92	217.7	215.76	218.62	217.93	215.59	217.15	215.65	217.67	216.48	216.85	216.65	216.35	218.29	216.32	216.05	217.05	216.7	216.1	217.64	217.23	217.28	215.79	217.91	217.59	215.63	215.56	216.88	216.64	217.51	217.16	216.45	217.03	217.02	217.66	217.87	217.16	218.67	216.09
214.39	214.21	211.79	214.46	214.62	214.44	213.32	213.88	214.02	213.12	213.12	213.95	214.66	213.71	212.87	213.66	213.7	213.56	213.06	214.46	213.08	214.8	215.07	213.93	215.53	214.01	212.77	213.36	215.33	213.29	213.99	213.66	213.92	210.89	213.68	213.55	213.48	212.45	215.56	211.59	213.56	213.66	213.76	212.89	211.92	214.06	213.09	212.69	215.04	215.3
197.07	196.84	197.23	198.06	198.91	197.04	198.34	198.03	197.64	198.76	197.58	199.02	197.99	198.82	197.53	199.61	197.44	197.35	196.96	197.57	197.32	198.09	198	196.63	197.52	197.87	198.18	198.16	197.14	197.42	197.87	199.14	199.12	198.76	197.94	198.17	197.81	196.86	198.56	196.8	199.27	198.03	197.97	197.53	197.28	197.93	197.12	199.95	195.42	198.56
209.81	207.73	210.09	207.37	207.97	207.68	209.85	208.51	208.93	208.14	208.86	209.26	210.03	208.56	208.93	208.59	208.81	208.18	210.02	206.36	209.35	208.69	208.4	209.34	208.39	207.39	207.96	209.09	208.46	209.35	209.84	208.95	208.5	209.63	210	210.43	207.14	209.84	208.85	208.95	208.09	210.29	208.76	208.31	209.62	208.28	209.69	209.67	208.9	207.45
204.38	205.14	204.98	203.92	203.9	204.36	203.99	204.03	204.13	203.9	204.8	205.32	202.25	205.46	203.83	203.71	203.53	204.24	204.56	202.74	203.18	203.67	204.86	204.13	203.42	204.07	203.86	205.22	204.95	203	204.04	202.69	204.27	203.7	203.04	206.27	203.94	203.34	204.29	203.76	203.81	204.04	204.61	202.91	205.55	205.02	204.51	206.35	205.35	203.99
207.79	207.75	208.45	208.91	207.29	207.04	207.73	206.94	208.38	209.06	206.85	207.59	208.56	207.81	208.37	207	207.6	209.38	206.98	211.27	207.72	208.17	209.81	208.3	208.51	209.57	206.93	207.46	207.98	208.71	207.55	207.46	207.77	208.6	207.57	208.46	206.33	205.82	206.71	208.32	207.98	207.77	206.43	207.77	208.9	208.21	208.69	206.96	207.86	207.83
209.05	208.46	208.63	211.63	209.71	209.38	211.04	209.79	211.21	209.43	209.19	208.31	209.33	209.44	209.95	209.98	210.21	209.6	208.56	209.2	209.8	210.54	209.85	209.78	210.16	210.14	209.11	210.68	210.77	209.27	209.32	210.76	209.06	209.11	208.66	209.11	209.5	209.66	208.75	209.25	209.66	208.5	210.19	209.23	209.64	209.64	209.88	209.33	209.51	208.79
198.22	198.04	197.24	197.58	198.1	197.74	198.57	198.98	197.59	199.01	197.61	196.67	197.42	198	199.28	197.95	198.14	198.16	198.11	198.48	198.9	198.98	197.24	198.11	197.62	198.39	197.59	197.19	198.36	198.22	197.84	197.17	198.29	198.31	198.36	197.94	196.62	199.32	198.22	197.01	199.42	199.55	197.32	197.68	200.24	196.7	198.65	196.78	195.9	197.67
208.67	209.53	208.95	209.84	209.85	209.16	210.37	210.48	210.75	210.38	208.79	209.74	210.01	207.96	208.62	209.84	209.81	209.34	208.77	208.72	209.28	209.26	209.52	209.69	209.07	209.24	210.6	208.39	210.16	208.48	209.45	209.92	209.02	209.93	209.64	208.97	209.11	209.27	209.97	208.31	209.67	209.6	209.21	210.03	209.11	209.04	208.34	209.4	207.61	209.07
206.4	207.67	208.34	209.14	209.36	209.17	209.41	209.64	208.73	209.98	207.47	208.07	210.03	208.29	207.5	209.66	207.58	207.73	210.06	208.15	209.25	207.73	210.32	208.48	209.58	209.49	209.55	209.39	209.01	209.75	208.57	208.55	208.26	209.89	207.07	207.94	209.15	208.32	208.9	210.39	211.01	208.27	208.2	208.03	208.59	209.64	208.15	209.78	208.37	208.51
203.98	204.62	204.56	203.28	202.11	203.36	204.8	201.77	203.46	202.17	203.02	205.07	203.29	203.28	203.91	204	203.02	203.9	202.27	204.85	202.79	203.6	202.84	202.68	203.55	204.13	204.67	203.36	204.23	203.53	202.95	204.91	202.96	203.71	203.94	204.53	203.36	203.74	202.89	203.8	203.76	203.38	203.6	203.74	205.62	203.07	202.63	204.63	204.57	203.61
212.72	212.7	213.48	212.32	211.34	210.42	213.53	213.07	214.46	212.64	213.86	213.42	213.12	212.44	212.45	211.49	214.14	212.12	212.08	213.99	213	213.7	213.13	213.56	212.19	211.61	213.6	211.2	213.38	211.8	211.41	212.99	213.95	213.19	213.2	210.63	214.45	212.49	213.11	213.05	213.6	212.2	212.33	212.97	214.06	212.74	212.24	211.22	212.98	213.98
200.49	201.56	200.51	200.52	199.84	200.63	200.14	200.53	199.4	199.4	200.4	199.09	199.07	199.74	199.35	201.68	198.88	199.69	198.35	199.61	199.03	200.51	201.04	199.72	198.85	200.56	199.4	199.67	202.47	198.61	197.94	198.92	199.68	198.19	199.68	200.61	199.97	199.58	200.22	199.85	199.15	199.91	198.39	199.48	199.39	200.54	199.81	200.05	201.14	199.52
207.94	207.82	207.16	208.49	207.76	209.18	207.82	208.01	208.92	207.53	207.37	208.64	208.25	208.05	208.37	209.37	208.18	207.12	208.32	209.39	207.85	207.05	208	207.51	207.07	208.02	207.96	207.69	209.16	207.64	209.78	207.42	207.94	207.49	208.17	207.49	206.36	208.44	208.58	209.38	207.32	209.3	209.73	209.74	207.31	206.61	205.47	206.99	207.57	206.43
208.97	207.83	208.71	209.08	208.28	207.61	208.56	209.48	208.96	209.68	208.2	206.6	210.28	210.14	209.33	207.72	209.57	208	208.36	208.83	208.77	207.73	209.4	209.7	208.04	207.23	210.24	208.12	208.65	209.55	208.52	210.06	209.52	208.92	208.55	208.92	208.4	209	208.91	208.98	208.14	207.32	208.42	209.37	207.6	209.77	209.62	208.53	209.9	208.36
203.08	202.13	205.14	204.01	203.87	203.93	202.78	202.91	203.79	204.02	204.71	202.29	205.33	201.32	202.84	203.3	202.58	203.39	204.7	203.14	203.39	203.41	202.82	202.73	204.3	203.55	201.78	204.49	204.42	204.98	203.4	204	204.97	202.97	204.95	203.37	202.94	201.85	202.95	202.74	203.69	203.39	203.92	203.92	204.24	202.5	203.23	202.82	202.96	202
214.07	213.97	213.1	213.1	211.59	213.03	213.96	213.29	213.76	214.47	211.47	213.25	211.56	213.24	213.63	212.71	214.01	214.04	213.25	214.26	212.9	214.05	213.64	215.37	213.17	213.1	214.84	214.58	214.09	212.91	213.79	212.26	214.2	213.69	214.64	214.6	212.2	215.09	211.84	213.34	214.4	214.27	213.07	213.22	212.99	214.67	212.99	212.6	213.33	213.85
211.06	211.47	212.95	211.29	212.73	212.13	210.97	211.45	213.18	211.82	210.26	212.42	210.05	212.45	210.72	211.35	212.77	212.28	212.62	212.15	211.92	212.31	212.93	210.77	212.94	211.99	210.62	212.17	209.64	210.44	212.21	212.06	211.65	210.84	212.46	212.89	211.35	211.56	211.17	212.05	212.37	211.56	211.94	210.44	211.13	212.21	212.69	210.36	213.02	211.14
208.42	209.64	209.61	209.73	209.11	208.57	208.3	209.21	207.8	208.67	207.6	208.18	208.18	209.84	208.29	209.79	208.96	207.86	207.98	208.79	209.29	208.31	209.19	209.93	209.02	209.33	208.32	208.33	208.48	208.92	208.59	209.13	209.24	206.37	206.87	207.7	208.37	208.4	208.49	207.42	206.36	208.65	208.89	209.23	209.93	209.66	208.21	209.23	209.85	208.95
211.38	211.9	213.83	212.54	213.35	212.85	213.75	213.4	213.08	212.39	213	213.48	213.62	212.38	212	213.28	213.24	212.55	212.19	213.97	211.61	214.61	211.91	213.98	212.45	212.56	213.49	214.33	214.68	213.9	215.28	214.41	212.37	211.01	211.83	212.12	212.78	212.71	214.74	212.12	213.28	212.51	212.36	213.32	214.12	214.58	212.29	213.43	213.04	213.6
207.24	206.68	208.37	205.98	208.88	206.93	207.39	207.37	207.39	207.39	207.05	206.76	207.2	207.6	207.81	208.31	206.34	207.71	206.63	208.16	207.03	207.99	206.9	208.04	208.83	207.44	208.29	206.17	210.44	208.81	207.76	208.39	208.79	207.56	206.89	207.67	207.89	207.96	206.5	208.9	207.5	207.22	208.37	207.78	207.89	207.06	207.19	207.5	207.41	207.83
207.46	206.96	206.47	207.16	207.35	207.79	205.56	208.02	207.15	207.57	207.73	208.18	208.81	207.27	205.88	207.63	208.95	208.41	208.23	206.93	207.17	206.17	206.6	209.36	208.23	207.28	208.07	207.99	209.09	208.77	207.11	207.88	207.89	208.39	207.61	207.81	207.52	207.58	207.91	207.94	207.4	209.19	205.5	207.74	208.15	208.36	207.16	208.29	206.78	205.89
202.91	203.93	204.68	205.25	205.27	203.39	203.91	203.44	205.55	204.74	204.6	202.74	203.65	202.9	203.5	205.14	203.26	204.79	203.24	204.74	203.87	203.75	201.59	204.84	204.53	204.39	203.98	204.2	204.53	205.32	203.12	203.7	202.89	203.62	205.35	204.26	203.61	203.02	203.57	203.02	203.54	203.18	205.07	203.3	203.57	203.56	204.02	201.88	204.64	203.79
202.96	201.48	202.88	204.22	204.14	204.66	202.17	204.49	201.74	202.91	204.94	203.96	203.17	201.96	203.55	203.41	204.26	202.34	206.09	203.32	204.56	205.12	203.16	203.17	203.49	205.4	202.72	203.93	203.66	202.64	203.28	203.12	203.24	203.33	202.48	201.67	203.58	202.84	204.61	203.88	202.76	204.35	204.5	203.49	202.8	202.51	201.51	201.49	204.44	202.11
205.29	204.23	204.05	204.9	202.84	200.9	202.76	204.98	203	204.43	201.85	202.6	203.4	202.82	202.72	203.72	203.14	202.8	204.49	203.15	204.86	202.57	204.69	205.42	202.55	204.82	204.44	204.19	206.46	204.4	203.14	202.77	203.51	203.25	203.61	203.01	202.73	201.82	204.88	204.84	203.98	204.4	205.17	202.06	204.06	203.34	203.31	203.43	202.54	204.3
204.74	205.08	204.4	205.44	204.9	205.15	204.65	203.82	205.38	204.2	203.67	204.84	204.74	204.38	204.18	204.64	205.21	206.05	204.79	204.69	205.38	203.53	204.65	204.86	204.05	204.18	204.09	204.95	203.94	205.39	205.94	204.26	203.78	204.24	205.94	203.84	204.34	205.27	205.66	204.83	203.38	205.01	204.67	204.39	203.95	204.1	204.91	204.99	204.91	204.01
197.4	196.89	197.27	198.91	199.01	195.26	197.73	198.02	198.33	198.24	198.66	198.78	194.94	197.83	199.43	197.49	198.11	197.26	197.75	197.35	199.41	197.72	199.39	199.1	199.87	199.15	197.71	198.22	197.99	198.24	196.9	198.43	198.02	198.17	198.01	197.57	196.86	198.52	198.07	197.45	198.4	197.26	199.71	198.53	197.53	197.86	197.44	197.8	197.65	196.43
218.46	218.55	217.4	217.64	217.05	219.15	217.64	217.37	217.23	218.8	217.34	219.11	216.72	217.41	216.76	217.92	217.67	216.12	218.97	217.55	216.8	216.57	217.9	217.84	218.03	217.84	217.25	217.44	219.01	217.82	217.33	219.85	219.62	217.07	217.82	218.05	217.49	219.61	216.75	218.53	217.12	219.11	217.25	218.59	218.35	217.66	218.21	217.1	216.52	217.87
211.94	212.97	213.51	213.23	213.59	214.34	214.31	212.95	213.7	213.42	211.47	212.59	212.58	212.73	211.42	212.88	210.96	213.19	213.52	213.72	212.67	212.99	213.08	214.42	214.33	212.57	212.62	213.67	212.62	213.14	212.16	213.12	212.45	212.51	213.95	212.46	212.27	213.27	212.33	213.13	210.57	213.91	212.13	212.54	214.49	212.15	213.09	213.88	212.57	212.83
212.05	213.86	212.7	212.25	212.68	212.14	212.15	213.36	214.43	211.91	212.47	212.11	213.86	213.45	211.87	213.34	212	214.5	212.76	212.47	213.3	212.25	213.79	212.88	214.35	212.58	212.69	213.57	213.54	211.69	214.6	213.43	214.04	212.82	212.47	214.16	212.78	214.63	213.01	213.25	214.26	212.45	213.27	212.47	214.02	211.85	211.72	212.77	210.57	212.04
195.34	194.84	196.44	195.67	196.78	194.29	195.29	193.65	196.28	195.15	194.88	194.9	194.18	194.22	194.91	196.79	195.6	194.9	193.87	194.23	194.9	195.72	195.3	196.5	195.6	194.44	194.8	194.53	194.32	194.43	195.78	193.93	196.03	193.86	195.31	193.83	196.66	195.44	194.89	195.39	195.68	195.74	195.13	193.81	195.21	195.02	194.92	195.42	194.84	195.19
197.74	197.96	198.38	197.85	197.01	197.71	197.23	196.44	198.63	201.25	198.14	197.01	197.05	196.84	198.34	198.59	199.34	198.38	197.65	197.65	196.21	198.66	198.74	197.52	197.57	197.3	197.36	196.49	197.9	198.74	198.98	198.91	197.97	197.95	198.62	198.98	196.89	200.41	198.98	197.41	199.76	199.84	197.99	198.87	199.35	197.31	198.69	198.92	199.07	198.41
194.33	193.7	193.65	192.62	193.71	194.93	193.42	194.27	194.39	193.86	193.07	192.87	195.06	194.82	193.93	195.22	193.85	194.09	192.63	194.55	193.72	194.37	192.72	194.33	195.37	195.16	193.98	194.09	192.19	194.56	194.54	193.43	194.28	193.62	193.91	195.08	194.1	193.93	195.31	195.4	192.53	195.58	193.05	194.71	193.64	193.17	193.73	193.94	193.13	194.82
197.48	198.63	196.76	196.4	199.14	198.01	196.86	197.01	197.78	198.91	197.14	197.73	196.81	197.27	197.08	197.64	198.26	198.59	195.91	197.94	197.98	199	197.19	198.43	198.16	197.87	197.2	197.85	196.25	198.97	197.76	198.02	198.59	199.31	198.72	198.23	198.21	197.63	199.31	196.46	197.46	198.67	197.39	197.23	199.38	199.06	197.18	197.95	196.08	198.47
199.68	198.17	201.49	200.81	200.84	201.03	199.98	200.47	200.08	199.31	200.28	200.65	199.73	202.4	199.12	199.88	198.56	200.58	201.3	199.45	201.74	200.45	201.2	197.28	201.05	200.03	199.76	200.35	199.53	201.34	201.18	199.32	199.42	199.64	199.81	198.67	198.85	200.8	199.38	201.11	199.33	199.14	200.49	199.66	201.15	200.16	200.67	200.86	200.61	200.64
209.77	210.7	210.46	208.82	208.43	208.44	210.31	208.64	211.39	209.49	209.42	210.22	209.14	210.44	209.8	209.45	210.32	210.05	210.84	209.28	208.79	208.25	208.43	208.96	207.77	209.7	207.87	209.51	210.54	211.51	208.67	210.04	208.82	208.31	207.85	210.6	209.62	209.31	209.02	209.27	210.17	210.29	209.18	210.21	208.89	211.45	208.94	207.56	208.88	209.06
208.2	208.02	208.45	206.81	207.45	208.47	207.75	208.75	207.17	208.11	207.85	208.04	208.1	207.09	206.48	208.88	208.41	206.08	206.55	208.51	206.99	206.73	208.02	208.14	208.97	207.58	208	208.22	207.78	208.95	209.04	207.37	208.93	208.93	207.21	209.53	209.69	209.54	207.5	208.72	208.56	206.71	207.48	208.22	207.35	208.66	207.11	208.48	208	207.14
208.84	207.62	208.17	207.38	207.36	207.35	207.27	207.95	208.7	207.52	207.08	208.11	209.62	206.55	208.26	207.67	208.01	208.06	208.23	208.55	208.03	208.63	209.28	208.07	206.94	207.93	207.26	208.07	206.9	206.95	209.26	206.71	206.92	206.26	208.88	207.97	208.85	207.23	208.42	208.47	208.76	209.74	208.3	209.74	206.87	206.64	206.4	207.09	207.39	207.25
213.74	212.72	211.69	212.87	213.54	214.35	213.52	213.51	213.68	212.88	214.1	214.07	213.16	212.03	212.18	213.06	213.42	213.8	211.21	212.34	212.8	212.6	212.92	214.03	210.76	213.05	212.19	213.07	213.26	214.16	212.62	212.35	214.43	213.36	213.18	213.24	212.13	213.89	212.3	211.58	213.39	212.06	211.98	211.88	212.57	213.56	212.72	211.46	212.98	213.46
208.25	207.77	208.38	207.96	208.31	209.47	207.04	209.76	208.13	207.82	206.84	210.18	207.45	208.59	206.46	208.51	207.08	207.28	209.95	206.92	208.93	209	207.32	208.83	209.42	209.32	209.94	208.93	208.14	207.06	209.1	208.08	207.94	207.51	207.99	209.11	207.9	207.78	207.62	210.27	208.67	208.16	207.28	207.75	209.39	207.51	208.85	210.92	208.51	208.8
207.19	207.4	206.43	206.86	206.93	207.9	208.19	207.27	208.14	206.71	208.68	209.19	205.91	207.07	207.11	206.85	206.47	208.33	209	208.18	207.52	205.96	207.29	206.11	207.2	208.16	209.25	208.37	207.99	207.72	207.12	208.15	208.84	208.2	206.42	208.59	208.31	208.42	208.44	209.95	207.27	208.23	208.34	207.65	207.64	207.39	208.74	207.87	205.82	208.26
212.01	212.12	211.37	210.2	212.41	210.77	211.31	211.28	210.84	211.84	212.38	212.44	211.21	211.29	210.91	211.5	212	211.66	210.9	212.02	211.26	212.41	209.98	212.48	211.36	210.54	212.5	212.44	210.35	210.74	210.82	212.01	211.71	211.21	212.46	210.03	211.34	211.16	212.13	210.44	210.33	211.68	212.23	210.73	213.25	211.25	211.91	213.19	211.07	212.73
211.91	209.67	211	212.79	212.03	213.18	212.38	212.23	212.67	211.25	211.4	210.28	209.97	212.7	211.45	212.55	211.92	210.62	213.4	211.09	210.98	212.89	213.15	210.19	213.01	212.67	212.98	212.12	212.95	212.56	211.73	213.13	211.6	211.9	212.58	211.45	212.23	212.87	210.76	212.07	212.64	212.5	212.13	211.75	212.22	211.56	211.91	210.97	210.55	212.92
203.77	204.76	203.55	202.6	204.56	203.99	203.58	204.58	202.83	204.38	203.29	202.92	203.36	204.92	203.38	204.58	204.37	203.2	202.52	203.86	203.79	201.79	203.34	203.49	204.23	205.14	203.96	204.98	203.22	204.24	203.88	203.22	202.67	202.49	204.15	203.65	205.11	202.53	203.39	203.33	204.02	202.1	201.62	203.11	204.9	202.96	202.85	202.98	202.93	202.98
199.95	198.86	200.6	199.78	199.92	199.25	200.7	201.21	201.9	201.97	199.6	201.24	201.47	198.36	198.93	198.73	201.17	200.87	200.9	200.15	198.98	199.61	199.11	199.29	199.77	199.65	199.36	200	199.01	201.17	200.59	202.06	198.92	201.05	200.55	200.62	199.45	201.07	200.52	201.53	199.64	201.72	201.28	201.18	202.23	200.82	199.83	200.66	200.33	200.55
212.87	213	212.34	212.38	210.96	211.12	213.32	211.43	211.75	211.29	210.52	210.98	212.27	212.68	211.76	212.34	211.51	211.73	212.78	211.67	211.21	210.99	211.94	212.02	213.49	211.8	211.75	211.88	211.13	210.69	211.87	212.42	213.45	211.35	211.32	213.72	213.46	211.3	212.69	210.68	209.94	212.42	212.92	210.24	211.85	210.59	212.24	213.29	210.98	210.27
200.57	199.9	199.3	200.19	200.15	198.53	199.86	199.72	200.48	200.29	201.94	200.6	201.11	200.93	200.52	202.05	201.4	200.4	201.21	200.23	199.4	198.57	199.68	199.28	199.32	199.09	199.89	200.12	199.65	200.54	199.05	200.05	199.68	200.89	199.86	199.36	199.31	200.21	201.09	199.82	199.88	201.01	200.99	200.63	199.2	201.22	201.77	201.14	201.12	198.73
209.14	208.83	208.65	209.13	207.63	208.95	207.29	209.34	208.26	210.31	208.83	209.11	207.05	208.58	208.58	210.82	210.16	208.68	206.08	210.62	211.13	208.5	207.96	208.51	208.81	208.24	208.66	207.74	209.19	209.05	209.52	207.8	209.72	209.09	207.82	207.47	209.28	208.38	209.33	207.61	208.64	207.63	208.67	208.81	208.32	210.55	208.02	208.02	210.35	208.1
208.68	209.54	209.36	210.38	209.88	209.14	207.94	209.68	209.61	208.22	209	208.79	207.76	206.64	209.09	208.75	209.42	208.31	207.87	209.2	209.52	208.36	209.76	209.29	209.22	209.88	208.91	209.64	209.58	209.45	208.79	209.28	208.27	208.38	209.16	208.16	208.16	208.38	209.21	208.63	210.13	209.1	209.6	209.04	209.67	208.97	208.93	208.57	210	208.47
201.62	202.43	202.93	204.26	202.21	204.04	201.25	202.55	202.6	202.02	203.03	203.62	202.66	202.57	202.99	201.82	202.31	200.85	202.86	203.75	202.79	202.5	202.99	201.46	202.26	200.73	201.66	201.35	203.31	202.9	202.47	203.69	203.9	203.92	201.29	203.46	204.34	201.54	202.2	201.85	202.07	201.61	201.51	202.85	202.77	200.48	201.89	202.23	202.55	203.26
208.4	205.43	206.49	206.5	205.9	206.49	207.13	206.75	206.36	207.99	205.18	205.28	205.83	206.96	207.5	206.05	206.54	207.36	205.09	207.86	207.36	207.09	207.19	206.64	205.68	206.88	207.36	207.07	206.72	206.3	206	206.3	205.31	206.61	206.51	208.02	206.48	206.15	206.77	205.41	206.73	207.45	207.34	207.27	208.11	204.99	205.68	206.68	205.83	206.83
202.46	203.61	203.81	201.86	201.49	202.53	202.46	202.43	202.65	203.88	202.03	201.42	202.78	202.64	203.68	203.09	202.48	202.71	203.94	203.47	201.38	203.06	202.18	203.02	203.13	202.84	202.86	201.55	201.4	202.88	202.81	202.98	201.33	203.69	203.82	202.2	202.54	202.32	201.5	202.85	201.24	203.61	201.65	203.71	202.37	204.03	202.76	203.31	201.85	201.92
206.73	207.44	207.93	209.5	208.57	208.34	208.61	207.89	207.98	206.76	206.4	207.22	206.67	207.82	208.09	205.53	208.75	206.51	207.04	208.12	209.18	207.6	207.32	206.58	208.7	207.91	207.66	207.57	205.83	209.01	208.26	206.83	207.54	208.15	204.97	208.37	206.4	207.35	208.84	206.97	207.14	207.15	205.73	206.57	208.43	209.34	207.9	206.78	207.41	209.2
210.89	213.25	211.32	212.43	210.98	211.41	211.54	213.27	211.75	210.62	211.85	211.48	210.74	212.35	211.18	211.56	212.88	212.63	212.34	212.23	213.1	210.52	212.28	210.7	211.81	213.52	212.85	210.67	212.47	212.13	209.91	211.46	212.63	212.63	211.25	212.29	211.94	211.12	212.35	211.15	212.07	211.75	213.35	211.07	210.34	213.42	210.91	212.14	211.1	211.03
210.9	212.29	210.97	211.51	210.61	212.62	210.9	211.27	212.83	212.99	212.02	211.71	211.58	211.2	211.63	212.53	211.48	211.41	212.62	212.7	212.15	212.4	210.79	210.38	210.86	211.32	212.15	210.51	211.85	211.09	210.02	210.82	212.77	211.74	211.56	211.59	212.62	211.27	210.53	212.37	211.55	211	212.27	212.88	211.62	210.74	210.69	212.34	210.94	212.06
211.57	211.86	211.44	211.09	211.18	211.55	210.78	213.32	212.63	212.1	210.21	212.59	212.88	211.03	211.65	211.33	210.65	211.42	212.58	211.11	210.85	210.34	211.21	210.88	210.8	211.51	210.96	210.9	211.66	211.5	212.19	211.87	211.08	211.24	212.04	210.84	209.7	211.44	211.81	210.48	211.48	212.09	210.07	211.48	212.18	209.8	210.47	212.27	211.87	212.82
208.94	209.47	209.01	207.87	208.81	209.58	209.4	208.77	208.39	209.02	208.31	207.02	208.5	207.57	207.88	208.25	209.09	208.49	209.98	208.09	209.85	209.39	210.67	208.4	209.13	208.49	209.28	208.45	207.1	208.39	208.89	210.03	210.49	209.43	208.5	208.59	207.25	210.16	207.31	208.18	208.46	209.19	208.87	209.61	208.7	209.2	208.48	207.98	209.28	208.82
208.08	209.25	208.59	208.83	209.91	209.51	207.61	207.26	209.48	208.12	207.91	209.74	209.44	208.14	207.65	208.04	208.26	208.44	209.65	207.3	208.62	208.36	209.92	206.89	208.7	208.58	207.76	210.4	208.82	208.82	210.23	208.48	209.2	208.76	208.14	209.81	209.4	207.75	210.01	209.21	207.52	207.91	208.29	208.39	208.36	207.35	207.41	209.03	209.29	208.36
202.06	202.01	199.74	200.76	199.11	200.62	199.38	200.59	199.49	201.44	199.8	200.47	199.02	199.35	200.86	198.43	201.42	197.89	200.72	199.61	202.8	200.83	200.76	199.25	200.1	200.75	200.13	201.16	198.68	200.5	201.1	199.58	199.58	200.5	200.14	200.39	198.41	198.59	200.28	200.39	200.29	200.45	199.84	200.29	200.93	202.59	201.21	201.53	198.39	200.03
202.65	203.19	204.05	204.13	203.64	203.18	203.25	202.16	203.96	203.55	203.78	205.39	202.97	204.89	203.72	203.89	203.1	203.72	206.59	203.82	203.68	204.4	203.68	202.55	202.78	202.57	205.01	204.41	203.49	203.04	204.84	204.37	203.08	202.81	204.32	203.13	205.05	204.07	205	204.47	202.12	204.17	203.65	201.12	202.14	203.3	204.53	205.53	204.27	203.82
218.8	219.5	218.03	218.16	215.87	218.38	218.7	217.72	216.07	216.64	216.93	217.73	216.66	218.54	216.28	217.6	216.31	219.66	217.6	217.12	219.14	217.99	217.28	219.32	218.72	217.87	216.84	218.01	219.58	219.94	217.05	217.77	216.89	217.59	219.01	218.11	218.91	218.94	217.58	218.57	217.25	218.87	218.7	218.06	217.54	217.99	218.53	217.79	217.34	217.84
213.01	211.6	212.68	212.12	212.93	211.05	211.22	210.48	211.11	212.94	212.07	211.95	211.31	211.89	211.1	210.62	211.54	212.26	211.61	212.98	213.48	212.04	211.97	211.31	210.13	212.71	212.25	212.66	210.77	212	212.52	211.18	210.12	212.53	211.46	211.53	212.46	212.79	212.11	212.2	211.98	211.71	210.85	212.2	210.3	212.38	211.73	212.4	211.46	210.76
209.15	211.8	211	209.61	209.09	207.86	208.73	209.73	209.75	208.88	211.96	208.65	208.96	210.11	207.74	209.52	210.98	208.17	210.45	210.21	210.31	209.98	207.67	208.65	211.08	208.79	208.88	208.99	208.73	209.22	209.54	210.75	209.59	210.72	209.67	207.9	208.58	209.24	209.31	209.86	209.82	208.46	209.9	209.72	209.51	210.47	209.03	211.19	208.93	208.03
204.67	204.53	204.45	204.07	203.69	201.81	204.52	202.96	204.42	204.94	202.95	202.84	203.47	202.99	203.89	204.2	203.31	203.45	203.65	204.83	205.09	203.32	202.65	203.14	204.42	202.82	202.73	202.13	204.56	202.92	203.83	201.27	204.21	202.52	202.88	203.7	203.46	203.11	204.84	203.34	203.05	202.33	203.99	202.56	204.16	202.85	204.66	204.16	204.17	203.8
204.07	204.53	205.46	203.87	205.03	206.01	205.86	204.37	204.89	205.9	204.36	205.02	204.36	205.24	205.46	205.74	202.72	204.29	206.02	204.72	205.22	204.02	205.21	205.16	204.05	204.07	203.96	204.35	204.6	204.69	204.46	205.5	204.32	205.32	204.6	202	205.12	204.43	204.59	206.05	205.27	206.9	203.84	204.48	203.28	204.69	204.25	204.41	205.02	204.67
207.63	207.43	207.44	208.05	207.28	208.48	208.06	207.9	209	205.23	206.84	208.58	208.3	207.7	207.86	210.16	209.56	209.17	206.2	207.6	208.32	208.02	207.38	208.97	207.91	207.61	207.56	208.14	207.11	206.81	206.69	207.05	207.68	209	207.62	207.37	208.42	207.94	208.89	207.05	206.93	208.76	207.91	209.09	208.58	208.58	208.08	208.69	207.13	209.61
204.24	204.5	203.62	202.57	204.55	205.29	203.44	202.3	203.06	204.23	202.83	205.33	204.12	204.65	204.18	201.7	202.82	204.09	204.5	201.48	203.62	203.77	203.23	203.75	204.27	202.9	203.3	203.43	202.9	202.85	205.56	202.63	204.01	203.63	203.29	203.68	205.2	203.81	204.43	204.24	203.27	204.3	202.64	204.7	203.38	204.79	205.23	203.61	204.51	203.43
209.32	209.61	208.85	211.3	209.49	209.04	208.62	207.19	209.67	208.07	208.34	209.48	209.66	208.1	207.94	209.53	208.88	208.7	208.09	208.71	207.84	209.69	207.51	209	209.54	209.19	209.58	207.75	208.03	208.13	208.33	208.01	208.84	209.38	209.25	209.33	209.02	208.04	208.11	208.99	208.58	209.15	209.04	209.01	208.42	209.25	209.08	207.56	208.91	209.35
208.65	208.36	206.96	208.5	208.84	206.07	206.94	206.95	208.44	208.24	209.6	206.77	207.22	209.24	207.21	206.87	208.72	207.2	207.39	206.28	207.69	207.96	208.23	206.96	206.71	210.36	205.56	209.35	206.22	207.93	208.04	209.04	208.24	207.24	209.21	208.29	206.57	208.58	209.62	209.84	208.17	207.75	207.69	208.8	206.83	207.56	207.3	209	207.85	207.86
206.95	208.36	207.89	206.96	208.43	208.2	208.95	208.85	207.86	208.39	207.48	207.44	207.89	207.34	209.12	208.83	207.73	208.56	208.39	208.33	206.39	208.31	208.07	209.2	207.15	208.42	207.68	208.22	208.34	208.71	206.59	207.39	208.78	206.89	206.92	208.78	207.56	210.15	207.06	207.25	207.92	209.13	208.08	207.18	208.28	207	206.82	206.28	208.35	209.5
217.9	217.87	218.04	219.44	217.26	217.47	217.17	218.23	217.9	216.67	216.83	217.58	218.79	218.07	218.02	218.35	216.81	218.32	218.14	219.36	219.12	217.87	216.92	215.84	217.94	218.62	217.03	216.79	218.68	216.75	220.64	216.44	217.87	217.7	216.92	217.62	217.4	218.17	216.75	217.71	218.2	217.63	219.45	219.01	218.28	217.4	217.41	216.5	218.04	218.09
199.77	200.3	198.26	200.34	197.07	200.71	199.65	199.41	200.2	198.62	199.77	200.62	198.46	198.02	198.38	198.24	200.23	199.19	197.34	200.17	200.08	200.05	199.11	199.64	200.05	200.33	198.85	199.03	200	200.04	198.83	199.63	200.86	201.39	199.44	200.24	198.02	198.57	199.1	196.7	200.07	200.13	198.36	200.68	200.34	198.86	200.47	198.8	201.28	198.45
200.15	201.2	200.92	199.54	201.76	199.74	203.35	200.86	200.62	199.2	200.02	200.13	199.5	200.7	199.93	200.79	199.57	199.48	200.76	200.57	199.16	201.3	200.39	200.22	201.49	200.67	200.71	200.93	201.82	199.95	201.84	200.28	199.99	200.29	200.86	200.2	199.23	199.31	200.93	200.53	200.66	201.61	201.36	199.77	201.04	200.11	199.59	199.34	199.79	200.37
217.12	216.11	217.26	215.77	215.67	217.78	218.22	214.3	216.05	217.18	217.43	217.88	215.98	218.48	217.11	217.54	216.37	217.46	216.94	218.38	217.92	217.61	216.13	218.05	216.31	217.3	216.67	218.25	216.34	218.06	216.8	217.41	216.89	216.3	217.38	216.83	217.69	217.93	215.65	216.89	216.73	217.99	216.93	217.37	218.63	217	216.63	217.88	216.96	217.13
205.19	205.42	206.28	205.8	205.31	204.02	204.2	205.37	205.61	204.35	205.17	206.03	205.8	205.42	203.94	203.73	205.06	205.26	204.13	205.04	203.99	204.74	204.65	206.29	205.83	203.6	206.91	205.88	203.57	203.47	206.16	204.39	204.01	205.23	204.89	205.31	204.48	203.55	204.6	204.72	204.75	204.01	204.33	204.85	205.64	206.55	205.84	203.89	204.32	204.8
212.17	212.04	211.72	213.26	211.78	212.7	213.68	211.96	213.09	213.18	212.32	213.33	212.69	212.36	212.92	211.91	213.13	211.27	213.01	212.64	213.23	212.88	212.33	213.47	213.73	213.15	212.4	212.94	213.77	213.14	212.38	212.21	212.25	211.2	212.39	212.84	211.56	213.44	212	211.4	213.32	213.7	212.31	212.99	214.07	212.18	213.46	214.67	211.19	213.25
205.22	206.33	205.68	205.18	204.73	205.53	205.6	205.27	206.17	205.43	204.52	207.13	206.36	204.58	204.17	206.12	204.99	205.82	206.04	204.74	205.27	204.42	204.61	206.32	203.97	205.61	204.47	203.19	205.14	204.48	204.58	205.93	205.93	207.17	205.72	205.04	203.98	205.7	205.65	205.08	204.52	204.78	204.72	204.79	204.8	204.5	204.74	203.93	205.2	205.13
203.99	203.97	205.14	203.92	204.15	204.27	202.96	203.03	202.99	204.09	203.63	203.73	204.07	203.32	202.66	203.32	205.49	205.44	203.22	202.14	204.7	205.96	204.51	204.49	206.22	205.15	204.2	202.54	204.25	205	204.14	203.38	203.11	205.2	203.53	203.03	204.93	202.8	203.16	203.55	204.12	203.45	204.27	203.59	202.88	203.86	202.73	202.96	205.6	203.32
215.91	215.35	217.95	216.77	216.21	216.52	214.95	216.82	216.14	217.4	217.5	218.28	216.3	216.66	217.22	218.25	215.87	217.95	216.73	217.02	216.15	218.68	216.54	215.86	217.71	216.36	216.64	216.92	217.17	218.12	219.19	215.2	216.52	218.21	217.71	216.62	216.5	217.58	217.54	216.5	216.59	216.6	217.7	218.39	218.5	218.63	216.11	216.63	215.83	216.23
216.49	216.74	215.92	216.45	216.31	217.66	217.25	215.78	217.52	219.27	217.43	214.74	215.99	217.84	217.16	217.26	214.74	217.21	218.46	216.7	218.01	216.98	216.71	218.03	215.66	216.82	216.81	218.44	217.05	216.02	214.68	218.73	217.23	218.03	217.53	217.61	216.57	217.15	216	216.42	218.16	216.25	216.93	216.85	217.36	216.28	218.01	216.72	218.53	217.44
199.76	200.02	199.69	200.54	198.19	199.14	200.06	199.5	200.28	199.56	198.88	199.33	199.74	198.57	199.95	200.29	198.41	199.44	200.06	199.27	199.89	198.38	199.11	199.69	197.86	198.48	199.8	199.22	199.4	202.04	199.41	200.26	199.22	198.73	199.66	197.5	199.28	200.61	199.91	197.78	200.34	198.95	198.77	198.67	198.85	200.65	200.77	200.43	199.85	199.05
212.13	209.06	211.06	211.27	212.6	211.23	212.1	212.43	212.89	212.01	212.4	212.11	212.16	212.02	213.13	212.91	209.97	212.89	210.15	213.76	212.55	212.39	210.98	209.57	212.65	211.52	212.4	211.03	210.88	211.65	211.85	212.05	212.21	213.29	211.48	211.03	210.31	211.62	211.83	212.95	212.21	211.04	209.34	213.31	212.74	211.51	211.98	212.39	212.63	212.55
202.83	204.48	204.63	204.88	203.77	203.7	204.18	203.18	203.99	203.01	203.15	204.25	205.93	203.26	203.71	204.52	203.29	203.98	204.36	201.52	203.93	202.37	203.48	202.59	202.65	203.54	202.36	202.87	203.14	202.41	204.87	203.8	203.01	203.69	201.5	203.53	201.77	203.96	202.46	205.15	205.81	204.9	204.92	204.33	202.93	202.35	204.37	202.6	202.41	204.02
213.19	213.64	212.12	212.84	212.46	213.6	213.51	212.49	213.06	212.55	213.29	213.28	212.9	213.68	213.59	212.47	213.85	212.41	214.16	213.49	212.42	211.49	212.82	213.86	213.62	214	213.19	212.09	213.86	211.66	212.02	212.55	212.95	213.14	214.18	212.35	212.75	211.52	212.86	214.78	212.46	213.1	213.38	214.13	213.46	213.88	213.09	213.86	212.64	212.99
202.94	203.39	203.62	203.62	201.81	203.92	202.76	201.6	202.93	202.86	204.67	202.2	203.48	202.91	205.26	203.14	202.1	203.14	203.51	203.2	202.76	203.03	201.92	202.64	203.16	204.68	203.46	202.42	203.24	202.85	204.9	204.32	204.11	203.56	204.3	204.95	202.41	205.25	203.34	205.19	202.79	203.48	202.74	204.82	204.3	205.09	203.34	203.43	203.07	203.9
216.26	215.18	216.24	216.62	217.07	218	216.64	215.77	217.15	218.35	217.28	216.15	218.07	217.07	216.43	216.98	217.12	215.57	216.76	217.17	216.56	219.51	218.28	216.4	215.96	217.35	217.16	217.31	216.34	215.38	216.84	218.06	218.08	217.47	216.68	216.94	217.33	217.38	217.56	216.92	217.86	217.43	217.01	216.61	216.79	217.36	216.2	217.07	216.68	215.98
208.66	209.22	208.92	209.36	208.61	208.98	208.32	209.92	208.72	207.79	207.81	207.88	206.98	208	208.79	208.75	208.21	208.82	208.69	208.71	206.79	209.03	209.21	209.14	209.65	208.61	208.33	208.32	209.21	211	208.63	207.7	208.64	210.29	209.97	208.99	207.87	209.52	208.79	208.53	209.43	206.01	207.88	209.32	208.81	207.9	209.17	208.31	207.83	208.31
216.79	216.93	216.14	216.59	217.97	215.97	216.28	216.99	217.94	217.59	217.63	217.3	217.24	217.19	217.89	218.58	216.2	216.17	216.42	216.4	216.18	217.7	216.44	216.43	216.88	217.1	217.76	216.12	217.29	218.16	217.9	217.16	217.52	217.89	216.26	214.52	217.14	215.78	216.75	217.09	217.67	216.59	217.6	217.34	217.94	217.4	218.31	218.33	216.62	217.42
212.89	210.78	210.53	210.35	210.55	213.04	211.05	212.41	210.28	212.41	211.94	212.13	212.14	212.71	211.83	212.2	211.51	212.64	210.74	211.15	211.24	211.85	212.45	212.33	212.73	211.94	211.58	212.12	210.97	213	211.38	211.5	211.94	212.57	211.74	213.64	212.34	209.65	211.82	211.56	212.95	211.98	211.3	212.77	211.41	211.12	212.96	212.33	212.54	211.05
211.06	210.23	211.19	212.8	211.44	212.28	211.54	210.55	211.45	211.37	212.1	210.84	210.73	212.73	211.97	214.51	212.48	212.45	212.23	211.83	211.04	210.61	211.92	212.4	210.95	212.26	212.61	210.85	211.56	212.13	211.04	212.19	211.66	211.42	213.09	211.14	211.47	211.84	210.64	212.22	212.7	212.49	211.44	210.73	211.48	212.5	212.15	211.07	211.43	211.7
206.61	206.37	204.66	207.67	205.73	206.85	206.29	206.43	207.93	207.38	206.28	206.67	205.81	205.76	206.56	205.61	207.66	206.61	204.4	205.83	205.66	205.95	206.59	206.64	205.73	206.79	206.75	207.53	207.15	205.38	205.17	206.27	207.46	206.02	205.44	206.61	205.56	206.66	207.65	206.37	206.66	205.46	206.02	204.64	205.75	207.18	206.06	206.98	207.17	206.77
208.13	207.69	209.07	207.66	208.79	207.07	207.97	207.46	208.97	208.65	207.93	207.07	207.08	208.83	207.34	209.01	209.25	206.46	208.43	206.91	207.08	208.42	207.16	207.15	207	208.18	208.85	208.96	207.62	207.11	207.36	208.16	209.13	209.53	208.67	207.85	207.08	208.22	207.51	207.93	209.08	208.34	207.27	207.43	207.58	208.04	207.49	207.9	206.68	207.59
216.32	216.76	218.46	218.19	217.04	217.89	217.03	216.03	215.93	216.49	218.72	216.33	217.38	216.9	216.83	215.73	216.57	216.88	216.37	216.91	218.75	217.75	217.22	216.78	217.97	215.91	215.4	216.24	216.58	216.87	216.91	216.76	216.67	215.56	217.5	217.41	216.51	217.24	217.28	218.91	218.23	215.62	215.87	216.25	216.1	217.22	217.55	217.86	217.79	217.25
208.16	208.81	208	207.2	207.98	207.66	208.29	209.85	208.57	207.98	207.41	208.33	209.29	209.18	208.64	210.78	207.96	208.35	208.41	208.71	207.94	209.82	208.21	209.44	209.35	208.66	208.36	209.31	209.32	208.06	209	209.07	207.89	209.82	209.12	207.59	208.65	209.62	209.67	207.58	208.32	209.64	209.49	207.68	208.18	208.52	209.64	208.98	209.13	208.81
207.56	207.59	207.79	209.83	207.97	209.81	207.4	209.32	208.09	208.81	210.88	209.95	209.83	207.89	208.58	208.11	208.4	210.26	209.14	208.96	208.44	208.35	207.81	207.58	208.47	209.1	207.98	206.81	208.82	208.34	208.81	209.22	208.29	208.59	208.34	207.6	209.8	209.91	207.64	209.14	210.33	209.17	210.2	208.48	209.57	208.03	208.44	208.41	208.26	208.61
199.79	199.47	200.38	201.19	200.62	200.29	201.4	200.27	199.93	200.18	201.27	200.13	200.72	199.5	201.6	201.23	198.71	199.04	200.33	200.9	199.03	200.56	200.22	200.11	201.6	201.87	201.25	201.13	200.69	199.11	199.8	199.46	199.72	198.71	199.8	199.29	200.44	201.98	199.74	199.69	199.08	201.62	200.08	201.61	201.36	201.24	200.11	200.83	199.01	200.26
212	211.93	213.2	213.06	214.28	213.43	211.23	212.72	213.99	212.83	212.87	213.33	211.62	213.21	212.86	213.48	211.93	212.02	213.93	213.13	212.44	212.68	214.21	213.19	213.85	212.83	213.14	211.7	213.73	213.84	213.32	215.2	213.04	211.84	213.16	212.75	213.42	211.86	212.8	213.19	213.54	212.5	211.78	212.49	213.03	213.17	213.2	213.65	213.94	212.55
198.52	198.89	200.06	198.72	198.54	199.79	199.92	200.7	200.29	199.28	199.3	199.58	200.76	198.42	198.38	199.83	200.59	199.47	199.27	199.51	200.86	199.64	200.43	200.06	201.26	200.65	200.12	200.12	199.99	200.06	199.37	198.86	200.75	198.51	199.59	199.78	199.02	198.21	198.42	199.42	199.27	198.85	200.28	197.84	198.16	199.79	199.22	198.4	200.59	199
204.84	204.69	203.29	205.72	204.09	203.06	203.62	203.68	202.92	203.83	204.76	204.92	203.53	202.69	202.13	203.91	204.05	203.35	203.45	202.86	203.44	204.2	203.52	204.67	203.85	202.23	203.21	204.23	205.26	203.73	203.88	202.98	202.99	204.71	203.38	203.08	204.05	204.55	202.43	202.12	202.53	204.4	202.87	203.1	203.37	204.75	203.08	203.17	205.93	204.44
207.75	208.4	208.93	208.17	208.02	209.63	209.09	208.46	208.61	207.69	208.2	209.91	208.66	208.72	207.62	208.46	208.23	209.58	209.55	209.83	209.54	208.96	207.63	209.94	207.01	207.07	209.05	207.98	208.11	210.37	209.91	208.37	208.88	208.85	208.43	208.7	208.73	205.8	208.67	209.64	207.23	207.87	208.31	208.8	209.38	208.86	207.79	208.53	207.31	209.53
203.67	201.9	202.5	202.42	204.02	201.92	202.29	201.12	201.33	202.16	202.59	201.63	204.6	202.26	203.97	203.14	202.53	203.85	202.5	201.71	203.22	201.6	202.31	202.79	202.16	203.02	203.28	202.19	204.14	201.73	202.05	202.34	202.82	202.69	202.37	202.48	203.11	202.26	202.74	203.95	201.9	202.52	204.75	203.31	203.27	203.38	202.02	201.65	203.03	203.3
211.69	212.69	213.28	211.11	213.19	211.22	213.2	212.07	213.06	213.57	211.75	211.98	212.96	213.88	214.53	213.42	212.09	211.95	215.29	211.87	213.4	211.81	214.35	213.22	212.66	210.94	211.65	214.07	213.23	211.8	213.27	213.36	212.38	213.44	213.73	212.01	212.72	213.81	213.01	212.37	213.26	211.54	213.05	211.41	213.49	212.77	212.65	212.78	214.01	213.76
199.44	198.71	198.55	199.29	198.89	199.36	199.32	199.82	200.25	199.46	200.6	199.46	200.6	200.04	199.72	198.19	199.48	199.55	199.09	199.27	199.78	198.34	201.34	201.18	199.99	201.07	199.42	199.32	200.23	199.36	199.08	201.04	198.92	199.94	200.61	199.3	199.09	198.16	197.94	198.78	199.94	199.78	197.28	200	199.21	198.45	199.89	199.17	199.21	199.28
216.07	214.98	218.09	215.79	216.85	216.98	218.26	219.33	218.52	217.51	217.17	218.54	218.66	218	214.96	216.61	215.12	216.82	217.54	217.52	217.51	218.5	218.17	217.6	216.86	216.87	216.86	216.5	219.83	217.7	217.04	215.97	215.62	217.18	215.77	218.16	217.5	218.08	216.75	219.22	217.23	214.81	217.38	217.44	217.13	216.35	217.25	217.22	216.32	216.9
196.78	195.54	197.73	196.5	195.22	196.67	194.06	195.38	196.56	196.44	195.67	194.49	196.08	194.96	194.63	196.68	195.65	195.34	195.94	195.48	194.2	193.46	195.39	195.04	195.58	195.15	194.12	194.04	195.96	195.81	196.19	195.91	194.42	194.83	194.11	195.63	194.07	195.36	194.62	196.58	195.74	195.19	194.81	195.38	195.61	196.32	194.57	196.52	196.27	194.33
207.1	207.31	208.05	209.58	207.51	208.19	207.85	208.95	208.3	207.66	207.28	206.73	208.14	208.04	208.44	208.6	208.63	208.34	206.56	208.49	206.36	207.89	207.26	207.85	207.61	207.5	208.1	209.09	207.88	208.38	206.81	209.31	207.3	205.96	207.13	208.51	206.83	205.68	206.65	207.37	207.01	206.92	207.41	206.69	207.66	207.56	207.25	208.1	208.04	208.17
207.86	208.24	208.56	210	207.98	208.04	208.55	210.13	208.29	210.09	208.09	208.1	209.84	209.82	209.8	208.67	210.01	208.57	209.18	208.55	208.82	207.84	209.03	208.7	207.73	208.3	208.67	207.92	208.52	208.83	210.24	208.02	208.99	207.05	208.77	208.26	209.85	208.61	207.81	208.58	208.08	209.44	207.87	207.5	209.16	208.48	208.99	208.35	209.62	208.41
209.23	208.46	209.22	208.15	207.5	208.51	209.93	210.14	208.77	209.72	207.18	208.19	209.16	208.63	209.99	208.59	208.5	209.92	208.73	209.2	209.08	208.42	207.55	209.77	208.25	208.71	209.15	208.35	209.11	209.13	209.29	208.04	208.76	210.83	208.4	208.66	208.6	207.25	209.25	209.67	207.71	208.91	209.58	208.86	211.01	208.41	209.21	209.25	209.13	208.69
204.54	204.27	206.08	204.1	203.45	203.95	205.22	206.38	203.15	205.16	206.72	205.07	204.85	206.3	204.45	206.09	204.08	204.05	205.1	204.11	205.71	204.84	204.66	204.74	204.62	204.01	204.55	205.51	205.12	204.67	203.14	204.93	204.54	205.07	204.73	204.89	204.45	203.72	203.84	203.43	205.08	204.59	204.78	203.33	204.75	203.85	203.13	204.83	204.27	204.99
202.44	201.63	202.69	202.31	203.49	203	203.89	202.45	204.21	204.03	203.42	203.36	203.3	203.47	204.1	202.8	202.94	203.98	203.58	202.69	203.53	203.12	203.06	202.88	202.94	203.48	202.61	205.62	203.2	203.6	202.35	203.99	202.66	203.36	202.91	203.79	204.23	202.49	203.97	204.33	202.73	205.35	202.32	203.1	204.05	203.29	203.42	202.84	203	203.72
210.1	210.8	210.16	210.19	209.12	209.67	210.06	210.3	210.28	211.32	210.49	209.94	209.51	209.89	209.4	208.67	210.95	208.83	208.89	210.4	209.73	210.04	209.97	210.6	209.93	208.75	209.17	209.56	210.25	209.35	210.17	210.57	210.25	210.47	209.12	208.37	209.69	208.87	210.83	208.37	209.09	210.16	208.61	209.34	208.27	211.02	210.62	209.97	209.53	210.59
199.57	199.95	200.61	198.79	198.95	199.07	198.28	200.14	199.88	199.25	201.53	199.94	198.93	199.64	199.35	199.7	199.06	199.5	198.49	199.73	199.18	199.48	200.95	200.26	198.8	198.66	199.46	197.86	199.24	197.55	198.58	199.87	200.25	198.26	198.48	199.81	198.59	199.69	198.52	200.23	197.7	197.85	200.05	198.8	197.42	201.14	199.96	201.09	199.12	200.12
204.38	201.83	200.32	202.43	202.29	201.27	202.72	202.64	202.61	203.37	202.64	202.03	202.96	200.89	204.4	203	203	204.05	203.37	202.46	200.76	204.28	203.29	203.39	201.82	201.5	204.39	202.22	200.78	202.16	204.23	201.32	202.49	203.68	202.95	202.83	202.14	202.63	200.7	202.39	203.18	202.91	202.78	203.17	200.76	201.42	204.76	201.91	202.46	202.87
206.97	207.83	208.07	206.83	208.54	209.73	207.14	207.15	208.7	206.06	206.01	207.78	207.3	207.99	205.2	207.25	208.44	208.67	206.96	208.33	208.02	208.95	207.1	207.94	205.2	208.81	207.65	207.41	208.59	207.85	209.26	209.56	207.27	208.57	208.29	209.05	208.14	208.32	206.93	207.79	206.96	206.62	207.32	208.25	207.59	206.57	207.52	207.22	206.36	208.16
196.42	197.55	198.37	197.53	197.14	197.28	198.98	197.36	198.37	197.67	197.68	198.46	197.94	198.58	197.79	197.89	196.54	198.73	197.52	197.86	199.23	197.54	198.88	198.42	198.24	197.76	197.43	197.7	197.58	198.71	196.18	199.41	197.75	197.12	198.13	199.64	197.57	198.42	197.95	198.26	197.56	198.53	198.33	197.86	197.91	199.02	196.84	197.61	195.69	198.34
202.81	203.81	203.41	201.02	201.91	200.86	203.42	201.66	201.27	201.51	202.95	201.75	201.96	202.91	201.67	202.99	202.19	202.34	202.63	202.19	201.64	202.33	202.26	202.95	202.04	201.73	202.29	203.81	202.98	203.01	202.39	201.67	201.81	202.92	201.04	202.05	200.59	201.54	202.74	201.26	200.61	203.85	201.5	202.11	202.1	201.12	203.63	201.74	202.72	203.11
211.37	212.13	211.45	210.98	211.14	212.61	210.4	212.55	211.67	211.73	211.61	212.57	212.85	211.68	212.16	211.56	212.2	210.27	210.87	212.57	211.75	211.33	210.26	212.24	214.04	211.4	211.69	212.63	212.17	213.72	210.31	211.3	210.31	213	211.78	211.79	210.41	211.65	212.03	209.86	211.93	210.99	212.05	211.78	211.23	211.12	211.67	210.77	210.58	212.84
209.6	208.1	210.27	209.19	208.03	209.2	209.12	209.85	207.65	209.13	209.83	208.71	210.07	209.62	207.56	211.17	208.91	208.38	208.88	209.19	208.73	210.1	209.48	207.96	208.34	208.24	206.68	208.56	210.5	209.36	208.25	209.52	209.75	209.16	208.08	208.31	209.16	208.34	209.67	207.41	208.22	209.81	208.19	208.33	208.39	209.31	208.01	208.36	210.06	208.94
206.65	207.56	208.28	206.89	206.78	205.66	206.51	205.65	206.07	207.13	206.44	207.43	206.56	205.74	207.3	206.61	206.38	205.18	204.08	204.7	206.95	205.8	205.87	206.41	206.54	206.36	205.83	207.37	206.49	204.12	206.27	206.66	206.55	207.97	206.82	206.26	206.13	205.23	205.94	206.68	206.78	204.39	205.59	205.38	205.03	208.24	205.95	205.89	205.29	206.74
208.21	207.63	206.87	206.98	207.36	208.29	206.93	207.17	208.02	209.42	208.3	206.78	207.58	206.57	207.69	206.71	207.35	206.83	209.27	207.87	206.65	207.54	208.37	206.99	207.36	207.74	207.97	207.96	207.4	208.28	207.38	206.96	208.86	206.96	209.18	208.48	208.72	206.88	207.49	207.46	207.1	208.3	208.76	207.74	209.04	208.32	206.77	208.98	208.05	205.28
207.46	209.57	207.12	208.6	207.58	208.57	209	208.32	209.28	209.64	209.82	209.38	209.28	209.52	208.8	209.23	208.8	208.18	207.93	209.1	207.74	208.15	209.72	208	209.89	208.71	208.91	208.58	209.36	208.54	209.79	210.4	208.73	208.07	209.02	208.39	209.29	207.94	206.63	209.19	210.38	208.74	208.43	209.03	208.58	209.45	208.64	208.36	209.19	208.77
211.33	211.57	211.92	210.74	211.68	211.04	212.52	212.12	211.78	212.62	212.42	211.56	211.64	211.35	211.43	210.02	212.05	212.8	211.68	211.49	211.16	210.57	211.12	212.02	211.72	210.18	211.77	211.86	212.24	210.77	210.71	210.95	212.88	210.9	212.04	212.83	212.25	212.19	211.42	210.52	211.73	210.01	211.45	211.73	210.78	212.12	214.67	210.76	210.98	212.96
204.19	203.18	202.96	202.7	202.32	203.64	202.53	203.25	204.63	203.84	202.32	203.63	202.42	204.06	202.8	202.85	203.12	202.78	203.9	203.86	203.39	202.8	203.37	202.53	203.46	201.5	203.23	205.43	202.86	203.09	202.4	203.44	201.39	202.89	203.22	203.84	202.89	202.24	202.94	203.96	204.01	202.09	202.29	203.83	202.1	204.51	202.51	203.93	202.59	203.44
196.77	197.74	198.4	197.46	197.79	197.61	197.08	198.15	199.04	197.9	198.22	197.14	197.1	196.83	199.58	197.14	198.66	198.23	198.93	197.91	197.57	196.92	198.04	199	197.5	197.3	198.81	198.38	197.08	197.23	197.22	198.77	197.92	197.47	198.38	199.62	196.67	197.52	198.76	199.83	197.14	197.57	197.62	196.25	197.72	197.58	197.37	198.09	197.34	197.96
200.39	199.95	199.8	200.22	200.47	199.74	199.11	200.49	200.23	201.46	199.45	200.64	201.49	200.72	200.04	200.29	199.83	199.48	198.97	200.54	199.6	199.15	201.73	200.24	199.35	201.74	200.01	197.76	198.56	199.46	199.18	200.68	198.55	199.1	200	200.24	197.43	201.52	200.44	198.69	200.48	199.96	200.04	200.63	200.61	199.64	200.34	200.42	200.11	200
195.88	195.22	195.25	195.08	195.17	194.38	195.37	196.34	194.75	196.98	194.82	196.6	196.89	196.29	194.35	193.8	194.38	194.98	194.79	194.44	195.19	194.98	195.39	195.02	194.96	196.44	193.95	194.76	193.87	195.15	196.54	194.94	196.71	195.42	194.44	194.97	195.93	194.9	196	194.9	195.97	194.57	195.41	195.08	194.32	195.08	198	195.64	195.54	196.22
210.32	209.66	208.92	209.27	208.1	209.05	207.73	208.71	208.88	207.86	208.52	207.01	207.74	207.59	208.71	208.68	208.87	207.25	208.64	209.19	208.92	207.26	207.95	207.75	207.05	208.69	209.84	208.86	208.06	208.02	210.14	208.39	207.5	208.63	207.06	207.8	208.08	208.16	209.59	208.17	207.7	207.18	208.84	208.87	208.57	209.26	208.38	208.51	207.55	207.01
202.91	203.12	203.22	202.7	202.04	202.81	204.75	203.05	201.8	203.32	202.9	203.5	203.78	202.71	202.95	202.54	204.19	203.45	202.41	202.84	202.26	204.96	204.31	202.13	202.59	204.17	204.11	201.91	203.97	204.1	203.89	203.58	202.43	204.51	203.45	202.47	202.98	202.63	202.87	203.58	204.08	202.59	204.45	204.08	204.1	204.75	202.87	203.82	204.18	202.92
194.37	195.06	194.93	194.89	193.91	194.09	194.36	193.47	192.35	194.69	195.07	192.74	193.09	195.62	194.93	195.55	194.54	194.85	194.64	194.23	193.11	195.99	193.83	193.66	192.79	194.82	194.48	194.08	196.5	194.6	195.7	193.93	193.61	194.18	193.71	193.49	194.54	193.9	195.65	194.87	195.35	193.85	194.31	193.71	196.33	193.21	193.8	194.21	194.26	195.26
210.97	210.22	213.17	211.31	212.92	211.5	209.66	209.9	211.91	211.05	211.16	212.36	211.39	211.73	211.86	211.44	212.26	212.48	211.8	211.3	210.4	212.37	211.69	212.38	210.96	210.25	211.84	211.86	210.48	212.64	212.81	211.6	211.9	211.93	212.9	210.25	210.83	212.2	212.56	211.35	210.81	210.24	212.29	211.13	212.94	212.75	212.8	211.69	213.14	211.17
202.79	204.21	203.2	203.77	205.38	204.97	206.67	203.79	205.16	204.81	205.91	204.89	204.19	205.22	205.43	204.73	204.17	206.42	204.68	207.17	204.79	203.21	203.98	205.14	204.01	204.7	204.54	205.07	204.09	205.86	205.67	203.64	206.02	204.31	204.78	204.61	204.36	204.62	204.12	204.03	205.37	205.27	205.18	204.2	205.79	204.73	206.2	203.57	205.72	204.26
211.34	213.51	212.89	211.77	211.99	210.61	213.39	212.3	210.9	211.24	212.09	213.03	211.73	211.83	211.9	213.51	211.55	212.11	211.43	211.13	211.75	211.07	211.56	211.19	212.1	212.14	211.86	212.31	211.15	211.6	212.23	210.67	211.39	210.48	211.39	211.45	211.27	210.65	213.74	212.16	210.98	212.5	212.29	211.42	213.04	213.02	212.42	211.25	213.71	211.46
210.12	209.96	211.48	212.82	210.61	210.89	212.44	212.7	211.37	212.15	212.88	212.21	212.35	211.12	211.46	211.07	212.31	212.02	212.75	211.13	210.65	212.58	212.21	211.35	211.91	209.86	211.45	212.35	211.52	210.7	211.63	210.89	212.24	211.3	210.69	210.64	211.03	211.17	211.93	211.47	210.22	209.58	212.95	211.97	210.3	211.32	210.97	211.28	212.87	211
207.5	209.76	209.29	208.77	208.33	207.41	209.06	207.77	208.28	208.31	208.07	208.53	208.95	207.86	207.99	208.01	208.58	208.02	206.86	208.06	208.37	207.4	208.94	209.06	207.18	208.87	209	206.24	208.16	208.39	207.75	207.95	209.16	208.52	208.23	207.26	208.89	206.54	209.86	207.86	208.49	209.39	208.22	209.44	208.3	207.53	209.32	208.38	209.42	209.64
217.58	217.88	216.15	218.04	216.84	217.3	217.41	215.43	216.3	218.98	216.46	216.29	217.93	216.98	216.25	215.61	214.58	215.63	218.37	215.62	217.13	216.76	215.78	216.55	216.47	216.71	216.31	217.28	215.93	217.54	217.43	218.09	217.78	215.68	216.4	218.03	215.53	216.54	215.35	217.44	216.28	216.21	217.5	217.56	217.51	217.1	216.74	217.83	217.05	215.71
208.72	206.75	207.23	206.89	208.41	208.64	207.84	208.89	207.46	208.64	207.33	208.19	207.67	206.95	207.46	208.16	206.27	208.6	207.91	207.97	207.43	206.83	207.47	207.29	207.42	207.89	209.37	207.36	208.64	208.22	206.06	207.29	207.95	208.5	208.32	207.46	207.83	207.52	208.68	208.28	206.38	208.36	207.81	208.07	209.21	208.36	206.98	207.48	206.08	207.53
193.83	194.53	194.4	194	193.7	195.55	192.42	194.16	194.9	194.19	194	193.07	195.48	194.56	194.35	193.08	192.85	194.65	195.22	194.89	194.35	192.61	194.49	193.51	195.39	194.34	194.12	193.07	194.7	191.99	194.91	194.25	191.15	193.93	194	193.01	193.13	193.5	193.94	195.68	195.23	194.75	193.85	195.02	194.45	193.97	193.07	192.68	194.01	193.02
202	204.44	202.8	205.03	204.95	204.56	202.39	202.4	202.79	203.21	203.29	204.33	203.25	203.38	203.97	202.82	201.08	204.61	203.38	201.77	202.94	202.1	202.84	202.9	203.54	203.19	202.89	202.91	203.84	203.53	203.02	203.11	204.35	204.32	203.69	203.77	203.1	202.94	203.76	204.73	203.7	204.2	203.93	201.61	203.63	204.73	201.64	202.87	204.15	202.27
208.11	209.89	208.66	209.61	210.06	208.79	208.92	211.78	210.54	211.1	209.74	208.12	209.71	210.15	210.75	209.17	209.04	209.54	209.71	211.3	210.09	210.03	209.07	210.59	209.34	209.57	209.44	210.01	210.79	209.06	208.48	209.25	208.71	210.17	211.13	210.51	209.23	209.09	209.61	209.66	210.43	210.2	210.77	208.72	210.81	210.66	210.01	210.67	208.76	209.18
211.82	213.02	212.04	211.27	213.49	213.06	214.25	213.05	212.8	213.42	213.39	212.62	212.31	212.96	213	213.46	211.62	213.43	213.47	211.74	213.04	212.98	212.23	213.92	212.39	213.49	212.23	211.79	214.2	212.71	211.82	213.72	213.49	212.66	214.07	212.26	212.33	212.3	212.76	214.05	212.77	211.76	213.62	214.5	214.39	212.28	215.4	212.4	212.71	213.95
218.1	217.95	217.58	217.55	218.7	217.93	218.07	218.09	217.69	217.28	218.02	218.92	218.2	219.24	218.46	218.41	218.05	218.67	217.32	217.9	218.07	218.04	218.69	219.16	217.71	216.83	218.87	217.36	218.26	219.28	217.95	217.4	218.51	218.26	217.04	217.89	217.41	218.48	217.43	217.71	216.97	217.78	218.42	217.62	217.9	217.63	216.43	218.44	218.57	217.6
211.89	212.13	211.36	210.36	212.99	211.62	210.97	210.95	211.17	211.56	211.9	211.72	210.08	212.58	212.02	212.16	212.58	211.71	210.99	212.78	211.33	212.3	212.27	211.68	211.76	213.21	212.34	211.21	211.8	210.62	212.05	211.25	211.39	212.3	212.77	212.03	213.22	211.87	212.94	212.17	210.96	212.5	211.15	211.79	211.47	211.72	211.89	210.63	210.23	210.84
204.97	204.5	204.94	203.87	204.98	203.71	204.33	205.1	203.98	205.83	206.79	203.32	204.95	204.13	203.96	204.59	204.25	205.45	206.92	203.65	204.38	204.97	204.14	204.13	205.18	206.92	205.08	204.59	204.28	205.96	205.64	204.35	205.05	204.58	207.14	205.55	203.1	203.34	204.67	206.69	204.99	204.58	204.9	205.48	203.9	203.45	202.71	205	204.69	206.1
210.97	213.19	211.36	211.52	210.77	210.8	210.67	212.09	210.94	211.06	212.4	210.69	211.95	211.51	210.74	210.37	210.6	211.43	211.19	210.76	211.91	211.61	212.82	212.16	210.24	211.11	212.43	212.23	211.23	211.86	212.32	212.18	212.6	211.51	212.96	211.09	211.65	211.46	211.84	212.2	211.73	212.43	211.86	211.68	212.09	211.44	211.49	209.69	210.7	210.51
203.49	205.58	204.15	205.44	203.16	202.48	204.14	203.29	203.66	203.89	203.94	204.4	203.75	203.77	204.24	203.23	203.48	204.02	204.76	204.72	204.39	203.96	204.11	203.89	203.23	204.14	203.23	202.49	204.3	202.62	203.22	204.1	204.11	204.41	204.8	203.27	202.49	204.23	203.18	203.1	203.76	204.34	204.05	204.14	205.54	203.42	204.94	203.93	204.43	202.92
198.34	198.6	198.26	199.2	198.85	199.55	198.92	199.29	197.57	198.84	198.63	198.38	197.7	199.13	196.49	200.08	198.6	199.66	198.12	198.55	200.07	198.62	199.86	198.24	198.82	197.9	198.32	199.72	198.18	198.26	199.28	199.24	198.13	198.42	197.69	199.34	198.19	200.1	198.59	198.17	198.77	199.59	198.82	198.09	198.43	199.14	200	198	198.38	198.57
213.85	211.67	209.86	211.99	214.16	213.51	213.12	212.03	211.12	213.92	212.33	211.62	213.03	211.69	212.73	211.58	211.41	211.13	212.95	211.02	211.94	210.33	215.59	214.44	212.14	210.11	211.9	211.85	214.24	213.01	213.37	211.7	212.25	211.54	212.5	212.87	213.65	212.37	213.39	213	213.45	213.37	211.5	212.47	211.16	212.27	211.42	213.28	212.41	211.57
202.34	203.74	203.25	202.11	202.78	202.95	202.51	201.93	202.22	203.72	202.58	202.23	202.71	202.55	202	203.5	201.91	201.68	203.49	201.71	202.11	201.75	202.79	201.2	202.58	203.73	203.91	203.3	203.05	202.18	201.58	202.31	202.78	202.54	201.86	202.87	200.91	202.69	203.66	201.49	202.95	201.32	201.61	203.56	201.14	202.37	204.27	203.19	202.31	202.35
203.93	204.33	203.53	203.61	203.49	204.25	203.66	202.5	203.91	202.63	203.11	202.93	203.09	203.09	202.18	202.67	202.01	203.9	202.19	202.84	204.43	203.79	204.67	204.5	202.94	202.96	203.21	202.97	203.36	201.94	204.36	203.59	203.6	202.84	204.38	204.07	203.98	205.96	203.61	204.33	204.06	203.6	204.24	203.11	202.9	204.3	204.29	205.53	204.31	204.96
202.78	205.41	202.18	205.03	204.23	204.23	205.31	205.1	202.62	202.53	204.96	205.85	201.96	204.84	206	203.3	204.46	204.94	203.95	203.66	205.22	203.33	204.61	203.55	204.65	203.86	205.46	204.36	204.76	204.47	203.92	202.31	203.43	204.74	203.77	202.32	203.86	205.37	203.85	202.59	202.14	203.11	204.15	203.3	205.65	204.16	203.72	203.96	202.72	203.32
207.11	208.11	207.09	206.99	206.99	207.22	207.78	207.38	209.02	209.47	206.66	206.21	206.98	208.74	206.38	206.49	206.78	206.48	209.08	209.23	208.86	207.11	208.52	209.72	207.79	207.91	208.35	206.12	208.08	208.99	206.53	206.54	207.51	209.01	208.89	207.7	207.28	207.44	209.04	207.32	206.97	207.04	208.32	208	207.18	208.13	209.71	208.48	207.92	208.19
208.22	209.28	208.52	208.51	209.27	208.66	209.84	209.16	209.45	207.88	207.45	208.24	208.25	208.1	210.04	210.14	209.04	208.47	207.16	209.63	209.04	208.69	211.18	207.91	209.07	207.09	209.74	209.39	207.02	208.16	209.06	208.16	207.17	208.68	207.32	208.96	208.26	208.72	208.37	209.65	207.73	209.06	209.08	210.39	207.66	208.45	208.75	208.37	208.54	209.11
197.83	199.53	198.81	199.11	199.48	199.42	199.03	201.27	198.5	198.43	199.93	198.41	199.95	199.2	200.09	199.71	199.44	199.21	200.32	199.12	199.25	199.02	199.8	201.02	201.72	199.03	197.97	199.32	199.18	198.82	199.31	197.39	199.65	201.21	201.68	200.05	198.47	199.23	199.32	200.57	200.2	201.71	199.57	199.67	201.55	199.39	199.23	199.91	198.98	198.02
208.59	207.95	208.87	211.38	209.28	209.06	210.56	209.56	209.77	209.37	209.29	209.4	209.82	208.43	210.52	209.97	207.83	210.65	210.94	210.05	211.61	209.15	208.67	210.37	209.33	209.98	209.89	210.57	210.17	208.6	210.92	209.22	209.27	209.68	209.13	210.55	209.96	209.37	210.12	210.08	209.82	209.83	209.01	209.54	210.57	209.33	209.73	209.03	208.92	209.04
205.66	206.07	204.96	204.72	204.76	205.2	205.52	204.49	205.15	204.98	206.82	205.47	204.7	204.37	203.94	204.45	205.53	205.6	203.68	204.65	205.25	204.77	204.54	204.52	205.34	204.74	205.03	205.04	205.23	205.57	204.16	204.77	206.36	204.52	205.56	204.76	204.34	204.76	206.19	205.7	203.65	204.83	204.56	204.34	206.98	203.86	204.34	204.68	205.65	206.41
206.88	206.26	204.89	207.05	206.1	205.95	205.05	206.77	207.82	205.83	205.38	206.1	206.05	207.19	206.27	206.48	205.43	204.85	205.85	205.78	207.13	206.32	205.85	206.6	206.23	206.41	205.81	206.73	205.71	205.6	206.13	208.13	205.14	206.22	206.71	206.19	206.61	206.5	206.77	205.99	206.27	206.72	206.15	205.97	207.82	205.76	206.72	206.29	207.49	206.71
209.02	209.9	208.54	208.72	209.47	208.32	208.73	208.86	209.14	208.59	209.6	210.8	209.02	209.27	210.36	209.28	210.19	209.22	209.24	208.53	209.77	209.17	210.31	210.54	207.59	209.25	210.65	209.38	209.12	209.04	209.26	208.02	209.92	208.96	209.1	207.39	208.86	210.64	209.55	209.26	210.16	210.54	211.27	210.23	208.79	209.73	208.68	209.02	210.11	209.19
201.49	201.12	200.96	202.02	201.44	201.79	199.92	200.69	200.63	200.97	201.65	200.54	201.25	200.89	202.07	200.32	201.56	199.53	201.59	200.15	200.22	201.86	201.81	201.08	202.19	201.07	202.01	200.12	200.92	200.35	201.79	202.51	201.88	202.1	199.23	201.72	200.83	200.48	202.41	200.91	200.82	202.17	201.41	202.72	200.71	199.73	201.47	200.52	200.23	201.71
203.81	205.05	202.46	205.93	205.06	203.91	204.9	205.34	205.93	204.3	205.23	204.49	205.41	205.52	203.43	204.67	204.63	204.86	204.96	205.37	204.77	206.37	204.29	204.77	205.37	205.69	204.26	204.97	204.19	202.89	204.82	205.73	204.26	204.28	206.34	205.83	205.29	205.52	203.79	203.5	204.16	204.06	205.65	202.95	205.88	203.19	204.92	204.76	205.93	204.75
203.65	203.45	203.63	202.06	204.12	202.96	202.81	203.54	202.96	203.75	202.51	204.51	204.73	202.67	202.93	204.02	203.53	204.07	201.88	204.95	203.68	204.42	203.59	204.17	202.16	202.67	205.06	203.31	203.56	204.51	202.5	201.43	201.89	204.28	202.83	203.03	202.78	203.37	203.01	203.01	203.8	204.15	204.61	203.25	202.39	203.05	203.85	204.17	204.68	203.59
210.49	208.43	209.06	208.5	206.9	209.77	209.86	209.64	210.09	210.26	209.79	207.64	211.13	209.39	209.92	209.15	208.04	208.67	209.97	208.74	209.14	209.12	208.8	207.61	209.61	210.33	208.24	209.94	208.9	210.1	209.33	210	210.97	208.75	210.11	210.23	209.53	210.92	208.83	211.15	208.41	209.34	209.04	211.18	210.7	211.01	209.86	209.05	210.46	209.34
202.86	203.7	203.3	203.43	202.77	203.26	203.93	205.29	204.42	204.42	203.79	203.36	203.2	203.59	204.97	205.24	204.21	203.76	205.08	203.68	202.69	203.67	203.9	203.24	205.41	202.4	203.29	203.73	204.45	203.69	203.9	205.24	202.45	201.76	203.29	204.17	203.02	200.69	202.65	203.88	203.77	203.4	203.61	204.34	202.45	202.16	203.37	205.91	202.45	202.9
207.83	206.34	208.38	208.95	207.64	208.29	207.48	209.44	207.26	208.12	207.23	208.14	209.23	209.2	208.72	206.4	207.64	208.44	209.11	208.62	206.74	206.84	206.44	208.61	206.65	206.58	207.06	206.16	206.77	209.25	207.5	207.64	208.37	208.36	209.09	208.72	206.57	207.8	209.15	207.89	209.04	206.79	208.1	207.65	209.12	207.53	208.83	208.72	209.07	206.97
207.04	205.15	206.09	204.72	203.17	205.14	203.87	205.89	205.97	205.54	205.24	207.02	205.67	204.61	206.25	204.79	206.55	205.42	205.8	205.89	206.28	206.43	205.97	205.1	204.42	205.01	206.04	205.75	202.86	205.18	204.32	206.78	205.05	206.27	206.53	206.53	206.13	204.93	205.23	205.43	205.15	205.78	206.15	205.26	205.29	205.45	206	205.54	206.19	204.23
194.93	194.67	195.43	195.3	195.78	195.19	195.31	195.56	194.26	195.82	194.67	195.49	194.45	194.14	194.09	194.02	194.9	195.49	195.81	193.92	195.02	195.22	196.64	197.77	195.54	195.34	194.06	194.55	195.22	193.56	195.9	195.69	195.82	196.48	194.08	194.57	194.93	196.34	195.99	194.91	195.3	194.36	195.77	195.1	194.82	195.34	195.92	195.03	195.22	195.05
203.63	204.23	202.71	204.32	205.37	204.95	204.07	203.57	202.22	202.39	203.18	204.94	202.65	203.01	203.75	204.89	203.6	203.14	205.38	203.75	202.85	203.88	203.06	204.3	203.72	205.29	203.5	204.29	203.19	206.46	202.93	202.62	203.78	204.09	204.3	203.58	203.31	203.75	204.8	204.42	204.67	203.58	203.13	204.78	204.27	205.66	203.23	203.72	203.78	203.1
210.62	207.77	210.86	210.47	209	209.62	210.36	210.08	208.46	208.52	209.01	210.46	209.79	209.14	208.14	210.15	209.44	209.6	210.36	210.95	209.42	209.66	208.14	210.89	207.77	209.58	209.64	210.15	208.89	209.86	210.02	210.4	210.28	208.14	208.64	210.15	209.2	209.71	208.33	210.01	209.25	211.21	210.3	209.13	209.11	211.72	211.44	209.9	210.95	209.65
203.13	201.53	204.71	204.48	204.12	204.63	204.58	202.14	203.68	204.61	205.91	203.85	204.99	203.56	202.91	204.31	203.74	204.32	203.23	204.39	204.19	205.05	203.84	204.51	204.59	202.96	204.67	205.98	204.3	203.66	203.84	205.12	202.55	204.04	203.33	203.82	203.55	202.79	204.57	205.01	205.62	204.76	204.02	203.92	204.28	204.1	203.55	202.9	204.03	204.88
198.51	199.66	200.22	198.52	199.36	198.21	199.22	199.81	198.99	201.54	199.29	200.34	202.42	199.81	198.93	199.36	199.02	200.28	199.37	199.49	199.96	201.06	201.02	200.2	200.65	200.53	199.41	199.13	198.61	199.79	199.61	199.94	199	198.25	199.37	199.11	199.32	200.25	200.57	199.12	201.01	200.09	199.82	200.7	199.29	198.4	199.96	199.67	199.13	200.29
204.06	203.31	202.58	203.67	204.82	203.28	203.56	203.9	203.46	204.58	204.39	202.87	204.24	202.54	204.3	203.44	205.14	205.3	204.89	204.86	202.65	205.55	205.31	204.36	204.74	203.29	204.57	205.25	202.7	203.78	203.44	203.02	205.46	203.83	204.49	202.08	203.97	202.56	204.34	202.75	204.71	204.05	203.89	202.05	201	203.56	202.98	203.72	203.5	205.96
200.48	198.64	200.81	201.44	201.49	200.84	199.89	199.93	199.94	201.85	199.21	200.59	199.75	200.5	200.35	199.85	199.79	198.83	199.99	200.68	201.17	198.88	200.32	199.26	199.97	202.24	199.12	200.93	201.38	201.01	199.35	199.93	199.76	200.09	200.93	201.4	201.15	201.39	201.07	198.46	200.27	199.82	200.44	200.74	202.08	198.99	199.53	198.91	199.8	198.61
209.78	207.51	207.56	207.71	208.32	207.88	207.71	208.47	206.97	208.43	206.87	206.46	207.45	208.54	208.82	207.67	208.18	208.12	207.95	209.09	206.87	208.03	208.04	207.34	207.58	206.84	207.62	208.27	208.91	206.56	207.92	210.19	208.6	205.45	207.83	208.09	206.71	206.81	207.99	206.71	206.92	209.09	207.19	206.49	207.18	207.41	206.38	206.18	206.49	207.48
207.69	206.56	207.66	206.91	204.77	207.28	205.35	204.75	205.11	206.5	204.28	205.69	206.61	205.83	205.62	205.86	207.19	205.76	204.9	207.6	206.7	206.23	206.55	204.24	205.83	206.47	208.21	207.94	206.07	207.36	206.43	206.97	205.65	205.34	207.39	206.45	207.3	207.98	206.58	205.47	206.86	207.67	206.05	206.76	206.4	207.38	205.51	206.58	207.25	206.46
203.58	202.92	205.61	206.65	203.71	205	205.52	205.03	204.61	204.76	205.12	204.73	204.97	205.75	204.85	204.97	204.96	205.42	204.06	204.61	205.52	202.25	204.35	205.35	205.01	205.24	203.95	206.02	203.8	205.4	206.18	206.97	204.37	204.64	204.8	204.73	206.02	204.64	204.72	205.15	204.34	204.07	205.24	205.8	204.48	204.69	204.47	204.33	205.5	205.21
211.5	210.27	210.83	213.85	210.8	210.9	211.24	211.41	211.89	213.23	212.74	212.84	211.58	211.84	211.55	211	213.54	210.32	212.68	212.38	212.27	209.97	211.78	210.97	211.34	212.54	211.11	211.76	212.94	211.38	211.29	211.27	210.6	213.01	213.31	211.11	208.82	211.86	209.93	211.6	211.43	211.77	211.5	212.34	211.72	211.75	210.6	211.57	210.71	212
200.93	199.44	199.15	200.41	200.42	200.63	200.77	199.18	200.92	198.34	200.83	200.14	200.6	198.82	201.11	199.8	200.07	200.53	199.5	200.27	199.1	199.55	202.12	199.63	200.22	199.53	199.42	200.92	200.23	199.44	200.33	198.89	200.11	200.49	201.49	201.4	199	200.32	199.67	200.56	201.11	200.6	200.05	201.28	200.51	201.52	200.78	200.12	200.86	199.72
205.25	203.77	203.36	202.96	202.99	204.51	202.17	203.13	203.09	203.53	203.44	204.26	201.99	204.21	204.53	202.19	204.06	203.65	202.85	203.78	203.21	202.98	203.35	203	203.18	202.66	204.82	203.68	203.86	204.93	204.37	203.72	204.04	203.19	203.55	204.04	204.85	202.81	202.71	202.33	204.97	204.51	202.95	202.38	204.38	203.52	203.79	202.81	203.59	202.47
211.91	211.42	212.07	213.71	212.46	211.73	212.09	212.87	214.55	211.81	214.96	212.8	214.7	214.15	212.31	211.71	212.18	213.28	213.41	212.74	213.59	212.77	212.79	213.87	211.8	212.73	213.72	212.03	211.23	214.85	213.43	211.42	214.57	214.47	211.53	212.11	213.69	212.07	212.55	212.4	212.5	211.5	212.3	212.51	212.84	214.26	212.4	212.63	213.54	213.29
210.98	211.37	211.24	211.05	212.5	211.89	212.22	210.45	212.9	213	210.44	211.99	211.06	209.92	211.96	210.73	211.32	211.74	212.5	209.97	211.01	212.16	210.63	211.84	212.21	212.96	211.88	210.21	211.51	212.38	212.71	211.89	210.7	212.74	212.77	212.34	211.83	211.77	211.21	211.39	213.17	211.92	212.5	212.1	212.44	211.33	211.65	210.88	212.1	212.29
206.35	205.3	205.56	206.05	207.7	205.48	205.79	205.8	204.89	207.37	206.1	206.53	207.03	205.06	205.39	206.45	207.4	207.33	206.78	206.5	205.96	206.47	206.75	205.65	204.48	208.16	206.29	206.23	206.49	206.31	205.91	206.95	206.64	205.57	206.3	205.96	205.06	206.21	206.28	205.83	206.03	206.76	206.98	206.61	206.69	205.73	208.02	206.21	205.87	206.75
209.15	209.27	208.07	207.21	208.03	208.74	209.42	209.39	207.8	207.89	209.13	209.67	208.91	208.67	208.26	209.21	208.51	209.08	207.12	210.16	207.63	208.08	208.1	208.61	208.59	208.78	208.71	208.86	210.13	209.97	210.41	209.11	208.63	208.22	209.29	209.99	207.71	207.67	206.66	208.52	208.88	210.54	208.47	208.82	207.93	209.71	209.74	210.04	209.42	208.84
205.04	204.47	202.3	203.6	204.76	204.23	203.04	204.49	203.61	202.98	202.51	204.31	204.07	203.47	204.99	203.48	204.63	202.96	204.31	205.95	204.15	203.68	204.54	203.83	203.99	202.99	202.7	203.08	203.64	204.45	204.79	204.23	204.67	203.38	203.07	203.34	203.18	202.79	204.15	202.77	204.49	203.3	204.57	203.28	202.03	203.68	204.48	204.68	202.37	204.54
205.3	202.56	202.25	204.32	202.92	201.59	203.01	203.77	203.15	202.75	204.33	204.53	202.17	204.06	203.97	202.13	203.59	202.97	203.01	203.53	203.09	202.67	202.79	204.38	205.12	202.47	203.18	201.97	204.66	202.12	203.37	202.47	203.62	203.93	203.08	201.92	203.38	204.32	202.77	203.07	202.84	202.43	202.69	203.45	204.03	202.37	202.46	203.11	202.68	204.58
217.21	216.9	216.42	216.87	217.57	217.87	217.57	216.86	218.35	217.2	215.55	216.82	216.03	216.41	217.92	216.89	217.61	215.34	216.74	215.73	217.04	216.33	215.31	217.57	217.45	215.21	217.42	216.6	216.79	216.21	217.68	216.87	215.22	217.58	217.5	218.01	217.77	217.37	216.64	216.03	216.85	217.08	217.24	215.37	216.09	215.99	217.51	217.58	214.69	214.65
217.37	216.79	217.69	216.08	217.41	217.32	216.91	216.98	215.66	216.9	216.33	216.07	216.7	216.54	216.52	217.42	216.86	216.47	217.6	217.25	217.99	217.25	216.46	216.88	217.23	216.5	216.48	215.8	217.3	217.24	215.7	216.91	217.69	216.82	217.25	216.19	217.84	217.84	216.98	216.34	217.23	217.49	216.74	216.24	216.94	217.25	215.48	217	216.83	215.97
211.96	211.35	210.95	210.68	212.09	211.8	211.47	211.32	213.13	211.21	212.47	211.32	211.68	211.69	211.65	212.48	211.11	211.97	211.81	211.26	212.67	213.73	210.38	211.29	213.97	210.7	212.01	211.5	212.18	212.15	211.51	213.4	211.54	211.72	213.47	211.7	212.49	209.25	212.65	212.35	211.73	210.55	212.26	211.64	211.7	211.77	209.8	211.29	211.38	211.19
213.89	214.83	214.26	214.21	214.35	214.41	212.47	213.84	214.14	213.85	214.46	213.43	213.87	213.73	213.96	212.65	213.41	212.09	214.15	213.03	214.06	214.13	215.38	214.96	213.24	213.63	212.86	214.26	212.66	214.37	213.13	214.3	213.31	213.26	212.09	213.57	212.64	213.87	213.99	213.54	212.8	213.97	214.36	214.71	213.1	214.94	213.72	215.46	213.97	213.97
202.36	203.15	203.78	203.3	203.15	203.07	204.88	202.61	204.88	203.01	203.47	203.79	203.45	203.07	202.63	204.06	203.52	202.01	203.63	204.19	204.5	202.92	204.66	203.28	203.91	204.28	203.63	202.38	204.22	203.83	204	204.39	202.32	204.3	203.15	203.74	202.85	203.6	205.03	202.97	204.27	204.28	204.59	204.3	205.23	202.76	202.44	203.75	202.5	203.83
208.85	207.36	207.57	210.69	208.28	209.19	208.83	206.91	208.53	209.39	209.38	207.39	208.48	207.54	207.81	208.82	207.57	208.16	209.21	208.57	208.36	206.89	205.74	209.37	207.09	208.97	209.09	207.76	209.12	209.85	208.61	209.09	208.86	208.97	208.06	207.61	207.69	207.94	208.44	207.93	209.35	208.53	208.55	207.57	208.81	208.73	210.66	209.22	208.65	207.73
201.26	204.07	203.45	204.47	203.15	202.89	204.31	204.61	204.36	202.38	202.62	203.69	202.76	203.85	204.13	204.45	202.1	203.95	200.96	203.6	203.8	203.69	205.18	204.03	202.06	204.75	203.07	203.94	202.64	204.2	203.83	205.58	203.67	204.03	203.92	204.5	204.76	203.69	203.4	202.52	203.38	203.93	202.9	204.23	203.3	203.08	202.37	204.95	204.38	203.34
198.7	199.71	198.4	199.9	200.11	199.09	199.83	198.18	197.92	199.03	199.66	199.88	199.22	201.13	200.63	199.27	200	199.03	199.67	199.21	199.8	201.09	199.78	200	198.99	199.35	201.71	198.74	198.55	200.02	200.34	200.18	199.97	198.64	199.82	200.31	199.06	200.29	199.79	200.09	199.43	199.95	200.24	199.94	199.33	198.57	198.9	200.24	198.68	199.2
217.08	218.4	217.43	217.21	217.77	218.19	215.91	216.11	217.47	216.21	218.02	218.17	214.96	216.4	218.62	217.89	215.71	216.31	216.52	217.19	215.46	214.83	216.87	218.12	217.36	216.22	217.82	217.1	217.7	216.18	218.71	217.43	215.01	217.45	217.34	217.24	216.6	216.52	217.56	218.21	217.37	216.89	218.54	217.74	216.56	216.28	218.17	217.07	216.35	217.82
199.88	198.12	199.46	200.18	199.84	199.39	200.68	198.53	199.76	198.15	198.63	199.84	199.97	201.49	199.59	199.9	200.58	200.01	199.55	199.75	199.05	199.41	200.48	199.65	198.76	199.43	199.21	199.71	199.74	198.35	199.42	199.12	199.44	198.42	199.85	199	198.25	200.39	200.93	198.33	200.03	199.41	199.7	198.83	199.23	198.71	198.71	200.1	200.14	199.04
201.78	201.96	204.18	203.44	201.88	202.03	203	203.06	203.19	203.81	203.54	202.17	201.58	205.68	201.88	201.72	203.13	203.67	201.61	201.79	201.65	203.67	203.44	203.56	202.7	203.08	203.74	202.08	202.85	203.18	202	204.04	202.91	203.03	201.92	201.93	202.36	202.31	201.64	203.15	203.14	202.15	202.91	202.49	202.52	202.29	203.66	202.62	201.93	203.98
205.16	204	205.16	204.37	202.46	202.26	203.54	203.42	202.66	202.43	203.59	203.92	204.11	203.63	204.21	202.99	204.92	202.85	203.74	203.56	204.5	203.13	203.3	202.9	204.32	202.76	204	202.49	204.76	203.82	204.13	204.28	202.9	202.7	204.36	203.65	202.28	202.97	201.27	202.83	203.93	203.87	202.96	204.38	203.03	202.84	202.96	203.29	203.71	203.45
212.02	211.82	212.67	211.76	210.08	213.07	211.75	212.16	211.83	210.61	212.19	211.76	210.87	213.35	211.85	211.04	212.43	211.78	211.91	212.78	211.3	211.96	212.63	211.3	211.15	212.5	210.62	212.57	211.61	210.46	210.84	212.09	211.27	211.77	211.46	211.32	212.52	210.21	211.79	210.48	212.38	211.57	211.58	211.3	212.85	211.87	210.76	211.54	211.59	212.65
212.7	212.84	213.72	211.97	213.49	212.91	212.82	212.92	214.36	212.4	212.94	213.15	213.5	213.89	213.1	213.32	211.85	211.47	212.07	215.81	214.9	212.31	212.39	212.6	211.63	212.67	213.04	211.95	213.21	213.14	214.36	212.97	214.19	213.08	214	213.17	212.13	212.56	213.48	214.06	212.73	212.53	213.75	213.66	212.09	212.82	212.8	213.33	214.07	213.81
209.68	208.64	206.93	208.51	209.87	208.56	207.85	209.64	208.33	206.76	206.61	208.8	207.92	207.51	207.71	207.27	209.11	209.21	209.48	208.47	209.16	208.06	209.37	210.68	209.33	209.07	207.31	209.7	208.52	209.29	206.57	207.12	209.79	208.04	208.94	207.91	207.74	210.18	209.01	208.82	208.72	208.57	208.93	209.8	207.58	208	210.04	207.79	209.17	209.08
208.04	208.93	209.03	210.19	209.96	209.42	208.22	208.42	209.71	208.49	208.01	209.33	210.69	208.08	208.92	208.64	209.28	209.22	209.24	209.65	207.19	208.56	206.53	208.24	209.47	209.04	208.25	207.88	209.67	209.27	209.69	209.04	208.65	209.25	208.96	207.55	209.19	208.12	208.59	209.04	210.73	208.35	208.07	208.11	206.74	210.22	210.2	209.52	208.87	207.74
210.3	209.87	209.32	208.13	208.84	208.37	210.47	209.28	207.01	209.28	208.57	208.32	207.62	208.57	208.77	209.23	209.89	210.01	208.46	209.97	208.6	208.59	208.48	208.77	208.62	209.22	208.38	209.29	209.1	209.8	206.24	207.47	207.09	209.36	207.35	210.77	206.95	209.55	208.07	208.8	208.2	208.9	209.29	208.81	209.52	208.42	208.72	209.16	207.54	210.02
209.73	209.83	208.76	209.04	208.87	208.96	207.92	208.01	207.61	208.49	208.67	208.32	210.63	208.95	207.18	207.23	208.84	209.39	209.25	210.46	206.25	208.23	208.35	209.25	209.37	208.13	207.76	209.16	208.87	209.64	206.99	209.48	208.36	208.53	208.38	206.98	208.13	207.64	209.24	209.37	209.09	209.11	208.49	207.12	209.78	207.1	208.71	208.95	208.07	208.62
209.58	208.43	208.33	207.61	208.71	209.76	208.22	208.53	210.61	207.37	207.43	208.43	208.31	209.47	209.08	207.78	207.47	209.01	209.26	208.03	208.2	208.83	208.73	208.41	207.45	208.4	208.12	208.46	208.93	209.38	208.12	208.89	210.2	208.82	209.52	208.88	209.61	207.04	207.98	207.69	209.73	208.77	207.41	208.35	208.69	208.08	210.09	208.33	210.63	209.13
207.67	207.08	207.34	208.35	210.11	209.18	207.55	208.56	207.94	207.72	208.02	208.78	208.89	207.02	208.14	207.91	208.22	209.52	208.24	208.68	208.97	209.54	207.86	208.89	208.56	207.7	208.16	207.7	206.55	207.36	208.73	207.65	208.02	207.51	208	207.47	208.03	208.41	208.84	210.48	209.08	207.97	207.01	208.39	206.03	208.29	208.05	209.61	207.16	208.1
196.45	197.63	197.03	199.05	198.49	197.89	199.23	199.79	198.65	198.37	198.35	198.34	196.96	198.48	198.03	198.34	198.13	197.94	199.14	197.16	199.47	198.19	197.94	196.63	198.55	198.87	197.75	197.67	198.34	197.88	198.38	198.69	198.77	198.15	196.37	197.47	197.68	198.64	198.12	199.18	197.13	197.16	199.28	198.52	198.68	197.42	198.25	197.78	198.29	197.26
202.62	203.38	203.31	202.8	202.9	203.38	203.22	202.64	205.04	204.06	203.63	202.57	203.09	204.38	203.28	203.84	203.61	203.1	204.13	203.42	203.41	203.52	203.45	202.9	202.15	204.06	201.39	203.5	201.73	204.68	203.63	203.58	202.71	202.91	204.22	202.85	204.63	203.85	202.86	203.66	202.06	202.64	202.15	204.75	202.3	204.01	203.33	202.59	203.57	202.2
204.07	203.68	203.1	203.07	200.58	201.98	204.05	203.43	201.48	202.97	202.48	203.88	201.31	202.64	203.02	201.6	203.11	202.14	201.08	201.85	204.63	203.24	203.52	203.41	202.65	201.79	202.87	203.62	202.63	201.82	201.39	200.78	203.39	200.86	203.79	201.93	201.7	202.78	202.2	202.6	202.95	203.11	202.28	201.03	202	202.4	203.15	202.25	201.74	203.12
198.08	199.5	199.37	199.08	198.57	199.26	197.91	196.93	198.48	197.88	197.58	198.27	200.32	197.56	197.8	198.7	198.64	199.43	198.84	198.34	199.87	198.21	200.02	199.82	198.33	198.15	198.25	197.49	201.05	199.06	198.73	198.94	198.11	197.6	198.74	199.23	198.38	198	198.3	197.91	199.14	198.54	198.91	198.12	198.89	198.72	199.14	197.92	198.71	196.92
203.38	204.41	204.65	204.6	203.66	204.32	203.89	205.17	203.02	203.64	203.43	204.23	204.77	203.19	203.7	203.88	204.51	204.71	204.78	204.6	204.34	204.16	202.87	205	203.09	205.39	205.74	204.32	202.95	204.93	204.99	204.59	203.91	203.96	203.7	204.85	204.73	203.73	204.03	204.12	202.61	204.63	204.58	204.17	203.05	203.27	204.69	204.38	203.07	205.44
204.26	204.05	205.03	204.48	204.24	204.91	205.53	205.79	205.25	204.93	204.41	205.12	203.52	205.07	204.21	204.27	205.05	202.55	204.35	204.23	205.18	203.28	204.25	205.66	203.08	204.87	204.73	206.47	204.25	204.57	205.48	205.14	204.46	203.23	205.36	204.52	206.13	204.81	205.26	203.65	203.84	205.49	203.07	204.81	204.53	204.69	204.7	203.82	206.28	203.71
204.26	205.39	204.49	205.24	205.26	203.71	205.04	205.24	204.6	204.65	203.8	204.98	203.92	204.64	204.28	205.35	203.87	202.75	204.18	204.91	205.76	203.54	204.43	204.28	203.98	203.73	205.07	204	206.22	204.12	206.34	205.4	204.88	203.26	204.29	202.89	204.51	203.5	205.32	206.16	206.43	205.54	203.73	205.24	204.5	204.51	204.06	203.37	205.12	203.3
201.25	200.84	201.56	202.26	201.82	201.12	200.62	200.64	202.98	200.1	200.9	200.76	202.95	201.25	199.7	199.57	202.02	202.26	200.65	202.75	200.86	201.24	201.48	200	199.85	202.31	202.45	200.8	200.72	199.34	200.5	200.91	200.43	200.86	199.81	202.14	203.04	200.45	200.45	202.41	200.46	202.37	202.08	201.41	201.98	201.18	201.77	201.47	201.46	201.03
217.89	217.95	216.75	218.14	217.64	217.18	216.5	218.99	217.95	215.65	216.67	216.84	217.28	218.53	217.57	217.68	217.47	217.27	216.23	217.31	217.73	217.34	218.82	218.03	217.44	217.11	218.97	219.56	218.3	219.2	216.51	217.27	217.79	217.3	217.37	217.85	217.71	217.83	218.12	217.39	217.44	219.27	216.3	218.34	217.83	218.01	217.77	217.41	219.1	217.52
202.97	202.46	203.05	202.61	203.73	203.48	202.68	201.87	202	202.5	203.05	203.61	202.27	203.49	201.82	203.39	202.34	202.24	203.8	202.42	203.58	203.04	203.76	203.96	202.96	202.59	202.26	203.16	203.13	202.96	203.19	203.16	203.95	202.14	202.94	203.23	203.93	202.11	200.69	203.76	204.83	201.28	201.01	203.12	202.93	201.63	202.27	202.54	202.92	202.16
212.56	211.38	210.49	211.52	211.61	211.41	212.73	211.23	210.77	211.35	212.39	210.3	211.08	213.18	210.9	213.06	211.41	212.4	211.13	210.49	209.11	211.53	211.62	211.82	212.53	212.07	212.14	210.83	211.96	212.01	213.25	212.29	211.04	212.06	209.99	211.59	212.3	212.6	211.25	212.06	212.37	210.2	211.17	213.37	213.57	209.95	212.3	211.84	210.65	212.25
200.19	199.33	199.23	200.1	201.44	201.7	201.58	200.09	201.22	201.45	199.6	200.36	200.67	199.73	201.59	201.28	200.29	201.45	201.05	199.49	200.99	199.59	200.41	199.39	200.12	200.28	200.52	202.86	202.03	200.12	200.17	201.56	201.06	199.45	201.62	200.33	200.23	199.94	200.26	200.21	199.94	199.78	200.51	200.35	198.37	200.5	200.21	199.51	200.17	201.02
198.26	197.44	196.72	198.83	198.51	199.54	197.93	198.3	198.55	198.76	198.76	197.12	198.15	197.87	195.73	198.4	197.76	198.82	196.97	196.8	198.33	196.19	198.63	197.44	198.7	197.09	197.02	199.07	197.77	196.69	197.7	198.36	199.89	199.39	199.56	196.84	196.98	198.39	196.88	197.3	197.74	198.03	198.58	197.11	197.06	200	198.37	198.13	198.97	198.29
202.16	202.31	203.51	202.94	202.41	202.68	201.69	200.82	201.93	202.64	202.89	203.16	202.46	203.01	203.73	202.72	202.16	202.17	202.46	203.46	201.81	201.69	203.92	203.26	202.4	204.31	201.99	202.28	200.53	201.9	202.18	201.89	203.36	203.4	202.52	204.34	203.16	203.41	202.57	202.95	201.43	202.74	202.43	202.35	202.51	202.19	203.77	202.73	202.9	201.45
194.44	195.18	194.51	195.16	194.99	194.14	194.49	194.34	193.39	193.2	194.91	193.61	194.26	193.28	194.07	194.53	194.26	194.47	193.92	193.64	193.85	194.43	193.97	193.08	194	193.84	192.84	193.76	194.43	191.87	195.67	193.25	193.99	193.54	193.89	194.45	193.31	194.44	192.71	194.58	195.17	195.76	195.22	196.2	192.81	194.09	192.56	193.91	194.19	194.39
212.22	213.63	212.18	210.98	211.4	212.65	212.59	212.18	211.48	212.41	214.06	212.27	212.97	212.34	214.03	213.04	213.33	214.69	211.25	212.96	212.53	212.47	214.1	212.92	213.29	213.35	213.37	214.18	212.51	212.5	211.72	213.76	213.93	213.24	212.83	213.36	211.05	212.94	212.99	212.22	212.81	213.07	212.26	213.06	213.45	214.24	212.84	212.5	211.05	213.28
198.8	199.95	198.11	200.9	199.68	199.94	200.32	199.12	199.19	200.27	200.27	199.63	198.73	199.77	199.7	201.15	200.85	199.9	201.31	200.03	200.69	199.54	199.15	199.07	199.84	199.78	198.48	199.22	200.84	200.92	198.06	198.29	199.34	200.2	199.49	199.2	198.73	199.01	198.09	199.39	200.5	198.98	198.48	200.02	200.5	198.08	199.42	199.89	198.6	201.52
207.75	209.09	206.89	209.18	208.67	209.88	209.76	208.13	209.24	208.63	208.43	206.74	208.48	207.75	208.93	208.8	207.25	208.89	208.8	206.74	206.88	207.76	208.15	208.45	209.16	207.57	209.03	207.45	209.64	208.36	207.79	207.57	208.34	209.29	207.43	208.25	206.38	207.01	208.4	208.05	209.9	207.59	208.51	208.08	208.03	209.84	207.43	207.94	209.25	207.05
213.14	212.72	214.21	212.97	213.31	211.21	213.57	213.5	212.71	213.57	213.9	212.53	212.2	211.59	214.15	213.42	213.79	212.21	213.57	213	212.67	213.88	212.71	212.58	212.71	210.92	213.17	212.88	213.1	214.88	215.25	212.97	213.27	212.05	212.95	212.74	213.56	213.16	211.74	212.98	213.71	213.16	213.07	212.98	214.57	214.09	213.93	213.64	213.43	212.98
198.19	197.96	198.61	196.71	199.83	198.39	198.59	197.02	199.34	198.17	199.43	198.34	198.65	200.09	198.57	197.95	198.63	196.49	198.22	199.09	198.52	197.97	197.48	198.21	199.14	198.58	199.84	198.58	198.52	198.56	199.13	199.67	198.98	199.35	198.72	197.84	200.14	198.98	198.92	197.95	197.63	197.79	199.99	198.18	197.49	200.48	196.44	197.89	197.39	197.77
198.25	199.33	198.19	198.95	198.94	198.75	199.5	198.62	201.08	199.51	199.23	199.99	199.17	199.26	199.29	199.23	201.52	200.13	199.27	198.83	199.63	199.75	201.23	199.85	198.62	200.3	199.05	198.07	200.48	198.77	199.76	202.18	198.16	200.87	198.5	199.04	199.27	198.78	200.72	199.69	199.72	199.61	198.48	200.4	199.26	198.74	199.4	199.69	199.3	199.97
207.74	209.07	209.44	208.39	208.24	209.67	207.87	208.59	208.83	210.12	209.2	209.35	208.54	209.14	207.5	207.61	207.88	208.19	208.44	209.42	209.81	209.25	208.57	207.08	208.32	209.08	209.04	209.11	208.17	207.97	209.3	208.28	210.87	207.64	208.07	210.03	209.08	207.39	209.64	209.1	207.49	209.07	209.77	208.78	209.42	207.51	208.64	209.42	209.58	208.7
213.67	212.06	212.42	210.57	211.22	211.01	213.87	212.56	212.26	213.66	211.11	212.06	213.09	211.78	213.48	211.43	211.78	212.61	212.39	212.47	209.97	212.25	213.05	211.33	212.17	213.03	211.49	212.04	213.56	214.08	213.71	211.96	210.3	212.1	213.28	212.08	211.24	212.97	212.96	212.94	210.8	212.8	213.24	212.85	210.54	212.02	211.6	212.19	211.35	212.86
212.48	214.56	213.86	212.4	213.91	214.4	215.2	215.07	214.02	213.42	213.16	214.1	214.16	213.89	213.47	213.2	212.15	213.28	214.24	213.44	215.15	214.57	213.13	213.12	214.33	211.64	214.27	214.09	212.72	214.05	214.38	213.85	213.65	213.07	215.23	211.53	214.51	213.62	213.97	214.18	214.85	215.4	213.42	212.87	213.29	213.8	213.85	213.65	215.1	214.8
217.19	217.13	216.82	217.33	217.08	216.39	218.22	216.81	217.53	216.32	217.43	216.35	216.39	215.95	216.28	216.09	215.49	216.76	218.83	217.46	215.76	216.87	217.14	216.88	216.58	216.24	216.47	217.27	216.12	216.44	215.87	216.56	216.45	217.11	217.86	216.1	216.02	217.22	215.71	217.95	216.34	217.22	217.57	216.26	216.59	217.68	217.25	217.14	217.1	216.6
202.37	203.66	201.89	203.57	204.49	204.8	203.01	202.18	203.73	200.27	203.25	201.99	202.51	202.48	202.81	201.44	201.47	202.16	201.89	202.29	201.88	200.61	202.4	202.72	202.95	201.89	202.18	201.57	204.31	203.28	202.26	202.44	203.29	202.13	202.68	202.04	201.81	201.02	203.21	202.93	202.57	202.91	202.28	202.6	204.82	203.07	204.08	202	202.84	201.04
212.6	210.3	210.99	211.48	211.93	212.52	212.16	211.21	212.26	211.09	210.68	211.38	212.31	211.78	212.73	211.29	210.5	211.9	210.78	212.07	212.08	210.33	211.18	213.46	211.87	212.02	209.96	212.59	213.76	211.05	210.67	213.4	211.61	210.89	212.1	211.08	210.87	211.19	210.78	211	212.41	212.28	210.13	210.49	211.09	212.22	211.64	211.64	210.94	211.93
205.84	204.14	205.97	202.91	203.8	204.48	204.47	203.67	204.7	204.15	205.2	203.78	204.19	205.17	204.19	204.13	205.1	204.42	203.68	203.63	204.52	205.57	204.38	205.23	205.37	203.92	204.6	206.09	205.12	205.09	204.43	205.92	204.08	203.92	205.89	204.37	206.75	205.8	203.06	205.22	204.9	203.68	205.11	206.19	204.3	205.97	205.83	203.98	206.07	205.62
208.04	209.53	207.32	208.18	207.95	207.84	209.46	207.81	205.91	210.04	208.21	209.72	208.75	207.29	208.79	209.02	208.59	207.78	207.01	209.73	210.13	208.46	208.5	207.25	208.68	207.87	207.38	207.76	208.24	208.27	209.31	208.6	208.8	206.97	208.41	208.32	208.65	209.08	209.1	208.59	207.82	208.92	207.94	209.14	209.09	208.15	209.7	208.91	208.65	208.12
198.64	198.15	198.5	197.8	198.31	199.07	200.02	198.55	200.04	199.2	199.03	199.13	198.97	200.43	200.19	198.57	201.14	198.77	198.85	199.7	198.38	200.09	199.16	198.94	199.04	200.13	200.19	199.7	199.9	199.87	200.6	199.19	199.89	199.8	199.2	200.1	200.61	199.06	198.54	198.63	199.18	199.25	200.71	199.85	200.06	199.24	200.74	197.73	199.04	199.63
208.19	209	207.65	210.15	209.1	210.2	207.85	209.49	209.29	208.14	208.82	209.02	209.23	209.07	209.13	208.82	209.8	207.73	209.5	208.22	208.88	208.79	208.73	208.13	209.06	206.2	208.02	207.84	208.38	207.86	210.04	210.08	206.9	207.98	209.07	209.74	209.09	208.05	208.27	208.21	209.53	209.63	210.41	208.09	208.82	207.43	210.61	208.71	209.08	208.43
212.67	213.97	213.31	214.2	212.73	211.95	214.29	212.46	212.93	213.29	211.98	213.47	213.98	213.76	212.41	212.69	214.24	214.55	213.42	211.94	212.49	210.5	214.32	211.06	212.31	212.69	213.37	212.53	214.06	213.35	213.64	212.77	212.31	214.89	214	211.33	212.87	212.98	212.62	211.52	212.64	212.15	215.31	212.85	213.33	213.56	212.92	214.34	212.52	211.55
207.53	206.15	208.11	208.84	207.38	207.6	208.72	206.74	206.82	209.27	208.19	208.02	208.65	207.46	207.26	207.61	206.64	207.62	207.83	206.19	208.22	207.23	207.08	207.71	207.3	207.2	208.74	207.92	208.13	208.06	207.49	206.77	207.98	208.14	208.33	207.32	205.45	206.69	207.59	207.71	206.54	207.89	206.6	206.92	206.51	207.63	207.47	206.91	207.3	206.22
206.47	207.1	208.29	207.18	207	207.02	206.7	208.22	206.29	207.46	207.93	206.66	207.9	206.87	207.76	207.26	207.77	208.8	207.27	207.31	206.41	206.76	206.33	206.15	207.32	207.15	209.19	207.05	208.16	206.98	209.08	207.21	208.62	206.64	207.94	207.42	208.38	207.24	207.13	206.54	208.05	208.85	207.52	207.07	207.99	207.21	207.26	207.39	208.11	206.45
210.84	209.79	209.78	209.45	211.08	208.58	211.18	209.97	210.4	208.98	208.46	208.88	210.4	206.87	209.16	210.72	210.91	210.14	209.17	210.34	210.77	209.31	209.82	209.47	210.65	210.19	210.77	209.73	209.31	210.64	210.11	209.54	211.12	209.33	209.15	209.97	209.08	208.83	209.45	210.74	209.46	210.04	210.87	209.36	211.12	209.83	206.98	208.58	208.68	210.39
209.41	209.78	209.26	208.68	208.4	209.41	209.55	207.93	209.87	210.43	207.44	209	208.98	209.88	211.27	209.81	210.76	209.7	209.83	208.17	210	209.41	209.81	208.88	209.55	209.93	209.38	209.63	207.4	209.86	208.9	208.92	210.47	208.64	209.39	209.89	209.5	210.14	210.54	208.98	209.35	210.25	209.64	208.31	209.72	209.85	208.95	208.54	209.5	211.13
213.38	211.44	210.52	211.68	210.77	212.53	213.14	212.27	212.05	212.09	210.78	213.33	211.34	211.61	212.33	211.15	212.93	212.56	212.47	212.37	210.15	211.55	212.29	211.05	210.72	212.41	210.62	211.29	211.92	211.23	212.85	212.24	210.02	210.95	211.25	210.64	214.13	213.25	212.43	213.77	214.07	211.69	212.24	211.38	212.8	210.65	212.15	211.47	213.58	211.61
204.81	204.54	201.35	204.55	202.16	201.94	203.5	203.5	205.55	204.76	202.23	204.44	204.63	204.68	202.45	203.08	203.82	203.94	203.57	203.14	204.55	203.87	203.52	204.78	204.68	203.9	205.17	204.6	205.01	203.17	203.65	204.77	202.82	205.36	204.62	202.21	202.53	204.21	202.88	203.97	204.9	204	204.69	202.74	204.25	202.41	203.93	203.4	204.57	203.33
210.56	208.29	209.66	208.04	208.41	209.01	209.6	210.62	209.26	211.15	208.25	209.36	209.05	209.2	208.36	208.5	209.69	210.99	209.4	209.51	209.34	209.9	208.87	209.31	207.69	209.24	209.72	210.09	210.06	209.51	208.33	209.29	210.29	209.59	209.7	208.41	209.96	209.56	209.35	210.48	207.95	209.4	209.68	209.12	209.17	209.71	209.16	209.8	209.02	211.2
203.19	204.54	205.69	204.36	203.26	204.47	204.54	205.43	202.87	203.76	203.58	205.7	204.83	204.21	203.41	205.82	204.63	203.89	206.07	206	204.77	205.94	202.94	204.86	203.38	204.18	203.45	203.52	203.46	204.59	203.79	205.33	205.11	203.97	206.08	204.48	204.58	203.57	204.19	205.86	204.6	204.5	205.53	205.13	206.18	204.68	203.65	204.37	206.65	204.19
208.47	209.37	208.15	207.92	207.71	206.84	207.55	207.46	207.3	209.22	207.49	206.71	207.69	207.78	207.24	208.45	209.24	206.36	207.31	209.71	206.09	208.45	207.38	207.77	208.35	208.49	209.29	206.69	207.38	208.81	207.86	206.52	208.69	207.38	208.75	208.38	207.03	207.62	207.92	207.91	208.35	206.41	207.3	206.06	207.39	207.62	207.47	208.3	207.43	208.35
216.99	219.72	218.35	217.7	219.64	218.14	219.39	217.99	219.5	218.6	219.58	217.64	219.48	219.26	217.87	217.66	215.98	218.13	217.51	216.32	216.67	216.67	218.49	218.33	217.55	219.68	218.17	218.66	216.88	217.13	217.66	217.8	216.57	217.53	218.47	218.35	218.52	217.45	217.69	216.69	219.56	217.27	217.85	217.47	217.65	216.67	219.01	217.13	216.3	218.37
208.55	206.6	208.22	208.25	207.95	209.69	207.37	207.7	206.91	208.63	209.98	209.05	208.42	207.21	207.96	208.1	207.21	207.77	207.26	207.29	207.6	208.54	208.1	207.84	208.03	208.05	207.15	207.27	206.94	207.29	208.96	207.93	208.78	207.54	208.14	207.47	207.65	207.39	207.21	207.68	206.75	207.91	207.42	207.72	208.18	207.36	207.66	207.23	208.48	209
205.54	204.61	202.41	205.21	204.43	205.44	204.15	204.1	203.63	204.56	205.72	204.79	204.38	203.84	203.56	204.96	205.91	204.15	203.3	203.98	203.57	205.01	204.09	204.81	205.27	204.56	205.45	204.75	205.08	204.7	204.58	203.93	204.24	204.78	205.76	204.23	204.3	204.5	203.62	204.27	204.53	203.46	205.88	205.52	204.69	205.7	203.23	205.24	207.09	204.52
209.41	209.94	207.42	209.71	209.75	207.89	209.12	210.61	209.71	208.45	208.07	208.94	208.83	208	207.48	209.32	208.2	210.14	210.33	208.15	207.54	207.46	208.28	209.62	209.58	207.45	209.03	208.06	206.69	210.43	208.11	208.56	209.88	207.95	208.38	208.31	207.66	208.57	208.01	208.64	206.77	208.84	209.73	209.8	207.66	207.94	207.97	209.25	208.92	211.73
212.82	210.35	211.02	210.95	212.3	212.09	212.35	210.99	211.2	212.32	211.56	211.59	213.83	212.63	211.77	213.72	211.91	212.38	210.92	212.16	211.29	211.31	212.87	210.75	211.08	211.59	211.96	211.82	212.06	210.96	211.52	211.22	211.25	211.72	210.63	211.93	213.23	211.36	211.09	212.14	211.8	211.35	212.14	212.14	211.35	210.03	211.17	212.09	212.55	211.05
202.67	202.79	202.69	201.47	204.11	201.27	204.1	202.68	204.18	204.08	203.81	203.46	202.52	203.58	201.96	201.87	202.92	202.55	203.1	202.55	203.41	201.05	202.23	204.18	202.74	201.86	202.09	203.58	204.6	202.81	202.44	201.78	202.02	203.21	202.62	202.09	202.05	204.12	202.84	205.02	201.72	202.14	202.18	204.62	203.1	201.34	203.71	202.56	203.42	201.79
208.94	206.18	206.66	209.17	208.36	207.77	207.17	208.01	208.19	207.45	206.58	207.14	208.35	206.5	207.71	206.69	206.98	207.04	207.35	207.92	208.14	208.47	207.45	208.13	209.38	209.11	207.3	207.09	207.57	205.98	207.57	206.77	206.27	207.43	208.32	207.46	206.39	207.23	207.53	206.19	207.53	207.59	207.93	208.52	207.09	206.49	208.85	208.61	205.97	206.89
199.62	197.6	199.41	199.6	199.2	200.55	199.88	199.82	198.25	198.69	200.33	198.73	199.46	199.9	197.63	198.48	200.38	196.91	200.69	200.04	199.7	199.49	198.69	197.9	198.9	199.5	199.3	198.57	198.65	200.04	199.51	199.52	199.9	199.82	199	199.1	199.21	198.48	200.4	197.97	199.38	198.97	198.48	198.15	201.05	199.65	199.97	200.17	199.47	199.2
208.45	208.45	209.48	209.2	208.21	208.71	208.22	208.57	209.04	208.29	207.15	208.51	207.92	207.87	208.95	207.35	207.45	209.53	208.78	208.1	208	208.28	210.27	207.22	208.16	208.21	207.8	208.6	207.12	207.54	209.12	208.28	208.06	206.13	209.46	208.49	207.05	207.79	210.77	207.14	206.49	209.02	209.38	210.22	208.56	209.16	208.22	208.14	209.62	207.57
207.7	206.94	208.92	207.38	206.67	208.3	207.5	207.81	208.18	207.73	209.44	207.43	206.76	206.61	207.52	206.36	207.27	206.77	206.35	207.94	207.36	207.07	207.85	207.14	206.87	208.38	207.22	208.27	206.53	208.02	207.57	206.71	207.16	206.63	206.46	207.89	207.86	208.7	207.36	207.97	208.49	208.42	207.18	205.67	208.26	208.05	209.25	207.03	207.91	207.4
211.32	212.85	211.77	210.96	212.08	211.33	213.13	210.3	210.85	211.56	211.3	212.62	211.52	211.49	213.65	211.4	211.9	209.87	211.13	211.94	212.71	212.48	212.37	210.75	211.37	212.8	210.98	212.61	212.21	210.72	209.66	211.01	211.27	211.8	210.92	210.91	213.04	212.05	212.92	210.56	210.72	211.28	211.47	211.3	212.8	210.39	211.08	213.16	211.7	211.66
202.99	202.6	202.71	202.83	201.43	200.76	203.41	203.27	201.6	203.61	202.61	203.05	203.74	204.36	203.05	203.52	203.14	203.64	203.48	203.67	203.32	202.64	202.99	202.12	202.64	203.42	206.12	202.76	204.47	204.06	201.65	205.48	203.18	200.89	203.15	203.24	204.26	203.55	202.82	203.94	203.83	202.67	202.66	202.4	202.91	202.99	203.4	203.56	203.84	203.39
210.98	211.91	211.26	211.51	211.02	212.96	212.92	212.72	211.96	212.65	212.34	211.27	210.41	212.84	211.84	211.73	211.49	212.88	210.17	211.39	210.21	209.91	213.32	211.47	211.18	211.05	211.6	210.78	212.47	210.09	211.41	211.57	210.84	211.3	211.44	211.92	211.51	211.2	212.76	211.43	211.18	211.62	212.97	212.14	212.87	212.09	211.07	211.64	212.01	211.65
201.79	203.57	202.7	203.05	201.43	202.62	201.4	201.71	203.1	201.81	203.82	200.96	204.61	203.53	202.01	202.83	203.01	203.7	202.44	201.63	203.12	203.05	203.09	202.63	201.92	202.81	200.65	202.1	201.51	202.87	202.98	202.24	201.28	203.95	202.11	202.6	201.52	202.51	203.07	202.31	203.68	202.27	203.55	201.42	204.06	201.75	200.52	202.19	201.75	203.41
201.57	202.8	203.2	203.7	204.24	202.17	203.65	206.33	203.48	203.55	202.71	203.44	204.04	203.57	202.78	202.57	202.86	203.54	205.41	202.78	202.28	203.45	204.77	204.35	202.29	203.29	202.07	203.23	202.8	203.11	203.62	201.66	202.69	203.07	202.55	204.4	203.37	202.58	201.94	201.46	203.58	202.81	202.83	205.09	201.64	202.67	204.01	203.2	203.88	202.69
203.6	204.36	202.8	204.19	205.14	203.36	204.16	204.52	203.24	201.24	204.32	203.78	202.78	203.45	203.79	202.22	204.26	203.21	203.42	202.89	203.46	204.69	203.45	204.27	204.43	203.82	204.25	203.06	204.07	204.06	203.18	203.64	203.11	204.72	204.74	204.6	203.04	203.43	203.04	204.06	204.64	203.16	202.68	202.99	203.42	204.05	203.39	203.33	202.14	204.89
202.81	202.96	203.2	203.51	204.71	204.8	202.66	203.16	206.28	204.2	203.84	204.29	203.69	203.73	203.06	204.17	204.61	204.5	202.71	203.69	202.61	203.38	205.31	203.35	203.79	201.41	205.03	205.02	204.2	202.89	202.23	205.4	204.21	202.81	202.86	204.17	203.89	203.96	203.08	204.39	203.16	204.26	204.84	204.39	204.38	204.04	204.1	203.96	202.54	204.1
215.73	216.58	216.68	217.36	215.15	215.49	217.79	217.04	216.11	216.31	217.93	217.92	218.19	216.61	216.11	217.95	217.33	216.42	217.34	216.42	217.33	219.03	216.56	217.22	216.41	217.13	218.14	215.8	216.17	216.84	217.57	217.81	215.54	218.22	217.19	216.43	217.08	216.66	216.52	217.94	216.93	217.8	216.74	218.37	215.71	218.04	215.82	216.02	217.78	216.11
211	211.16	211.76	213.06	211.56	211.7	211.96	211.76	211.05	213.67	211.64	211.09	212.78	210.47	212.73	211.38	212.12	212.2	211.91	210.4	210.73	212.09	212.36	211.16	211.05	209.78	210.37	213.91	211.24	213.13	210.34	212.78	212.06	211.72	213.35	211.65	209.53	212.05	211.45	210.07	211.04	211.47	213.88	212.71	211.75	212.15	211.08	211.07	212.07	212.82
208.21	209.7	209.4	209.26	210.47	209.32	210.27	209.3	209.21	210.31	210.7	210.18	210.52	209.3	207.63	209.81	209.56	210.45	209.72	209.01	209.94	209.85	208.8	210.08	209.77	209.22	207.69	210.38	209.39	212.1	208.66	210.54	209.72	210.83	208.52	210.16	210.18	208.84	208.07	209.74	208.72	210.36	209.52	207.71	208.89	208.4	208.37	210.09	209.05	208.2
207.44	206.03	206.13	204.03	207.42	204.55	203.92	205.36	204.96	206.31	205.32	205.01	203.82	207.59	205.95	205.96	206.33	207.16	205.02	206.13	204.98	204.52	204.36	205.12	208.02	203.95	206	206.06	205.93	206.49	206.23	204.37	204.04	205	206.07	205.36	204.92	205.25	205.69	204.83	203.81	205.11	204	204.78	205.98	204.65	206.02	204.98	207.03	205.42
208.25	207.85	207.77	208.71	208.14	208.23	208.68	207.77	208.26	209.2	210.42	209.14	208.79	209.25	209.18	208.12	207	208.01	207.42	208.86	208.83	209.16	207.56	208.15	208.71	208.72	209.28	209.63	208.54	207.72	207.16	209.39	208.98	209.5	207.7	208.53	209.93	208.28	208.71	209.97	208.69	208.26	209.18	209.75	209.24	208.33	208.89	206.54	208.88	208.64
194.69	195.12	193.2	193.07	194.98	194	195.68	193.93	193.88	193.8	193.71	194.45	195.38	193.75	193.43	192.95	194.19	195.18	196.04	194.8	194.17	194.48	194.82	193.57	195.38	194.8	193.79	193.21	191.92	195.51	193.99	193.51	193.98	193.28	193.64	195.16	195.1	195.43	193.84	194.3	194.53	193.45	193.86	193.21	193.14	193.67	194.38	194.62	192.76	193.91
210.33	208.38	208.9	209.42	209.41	207.88	208.36	208.24	208.75	208.38	207.16	208.98	209.17	207.64	208.16	210.46	207.92	208.45	210.1	208.93	207.95	209.59	209.02	208.94	208.76	209.76	208.31	206.9	209.66	208.52	207.9	206.89	206.72	207.08	208.53	208.8	208.77	208.23	209.25	207.61	208.82	207.53	209.53	207.3	208.35	207.74	209.44	208.09	207.93	210.51
207.97	208	208.2	209	207.35	208.49	210.09	209.92	211.22	209.82	207.28	207.85	207.97	209.92	210.11	209.43	207.62	210.21	212.29	208.16	208.87	209.67	208.6	208.78	208.53	208.67	209.15	209.15	208.39	209.95	208.5	209.67	209.51	209.62	208	209.16	208.25	208.85	208.91	208.78	207.74	208.23	209.45	209.82	209.57	207.34	206.79	211.04	209.35	207.4
203.62	203.52	203.36	201.22	204.43	202.49	203.86	204.29	202.06	204.11	203.01	203.19	201.67	203.54	204.05	203.46	204.06	203.62	203.56	204.64	204.45	203.21	203.03	201.25	203.68	203.54	204.71	204.56	203.33	204	203.61	205.02	204.53	204.38	202.23	203.92	203.32	203.52	203.73	204.24	203.4	204.28	202.22	203.08	203.12	202.85	202.93	202.54	202.28	202.86
207.43	206.26	209.02	209.07	209.25	206.7	206.52	207.5	208.06	207.72	206.68	207.53	206.3	206.08	207.65	207.66	209.24	207.39	207.37	206.17	207.78	209.5	207.79	206.9	208.76	207.17	207.56	208.98	206.82	208.32	207.74	206.28	207.26	207.53	206.24	208.75	208.22	207.36	207.37	207.36	209.85	207.59	208.84	207.28	207.99	206.87	207.99	207.8	208.04	207.32
203.95	203.9	204.26	203.62	203.16	205.04	202.73	203.06	202.93	202.88	203.06	201.27	204.4	204.26	203.65	202.65	204.21	203.71	203.25	203.13	201.96	202.21	202.53	204.01	203.23	203.51	202.16	203.99	203.7	204.9	204.57	203.79	205.32	204.66	203.63	204.86	202.67	202.32	203.11	204.33	202.04	202.33	202.47	204.9	202.06	202.09	204.73	202.84	204.79	203.92
207.57	207.91	206.76	208.87	210.24	207.31	208.75	207.56	208.99	210.27	208.11	209.64	209.72	208.36	207.81	207.73	208.12	208.18	209.49	208.75	208.37	208.1	208.65	209.74	209.07	208.69	208.39	209.69	208.3	207.19	209.47	207.58	208.65	210.94	208.29	208.75	208.31	209.2	208.5	208.32	209.43	208.3	208.42	209.47	207.71	208.53	208.63	208	208.87	208.36
208.79	209.15	208.4	208.16	209.18	208.86	207.62	208.62	208.22	208.86	208.19	208.39	207.72	208.8	209.52	207.34	209.74	208.81	209.65	208.97	210	210.04	208.66	208.37	210.68	209.77	208.96	208.49	208.86	208.31	208.75	208.17	208.72	207.16	209.38	209.39	209.48	207.96	208.37	207.97	209.47	210.88	208.22	208.96	210.9	208.71	208.79	207.24	210.71	208.92
199.48	198.46	198.01	197.83	199.87	198.75	196.71	199.5	197.83	197.65	197.5	199.94	197.84	197.53	197.08	198.05	197.1	198.03	197.54	197.42	198.12	198.85	198.03	197.48	198.93	199.23	198.84	198.47	197.01	198.23	197.7	195.34	199.41	197.87	198.68	196.29	198.72	198.06	198.51	196.98	197.09	200.31	196.9	199.05	196.38	197.58	198.28	197.75	197.9	197.21
208.53	209.58	208.18	210.04	209.12	208.36	208.33	208.07	207.14	209.11	208.5	210.01	208.85	209.19	208.8	207.24	208.07	207.73	209.4	208.57	208.71	208.35	207.83	208.12	208.06	209.51	206.27	208.32	209.4	209.15	208.2	209.13	208.29	208.44	209.33	207.19	208.74	209.07	209.62	209.81	208.52	209.86	207.39	208.73	209.83	207.26	208.35	209.24	208.72	209.83
213.24	212.3	213.2	212.51	211.86	212.77	210.14	212.41	211.84	211.81	211.67	215.2	212	213.74	212.85	212.19	211.26	211.69	210.72	212.32	210.56	212.14	212.79	211.63	212.31	211.46	212.04	212.8	213.36	213.31	212.87	212.34	213.34	213.14	212.77	212.1	212.14	214.51	213.65	212.39	212.29	211.48	212.19	211.89	211.1	211.68	210.82	212.74	211.84	212.35
204.1	205.47	204.82	205.64	206.11	203.38	204.19	205.09	204.74	203.62	204.22	204.64	206.39	205.26	205.05	203.84	205.89	204.28	205.22	206.26	204.4	204.25	204.15	204.32	204.71	204.56	203.37	204.55	204.09	204.57	203.81	204.87	203.86	206.16	205.2	205.55	205.5	205.85	205.42	204.47	205.57	205.4	206.03	203.93	206.51	205.17	204.93	204.88	205.21	204.82
205.58	203.27	206.09	206.67	204.46	204.55	205.45	204.86	205.44	205.37	204.41	205.09	205.24	206.52	203.32	203.98	205.34	205.57	206.87	204.91	204.72	206.01	204.25	203.41	204.77	205.02	203.36	204.69	204.23	203.73	202.68	206.34	205.3	204.27	204.96	204.3	204.63	204.55	205.05	202.95	204.53	204.4	207.27	204.46	206.06	204.89	204.37	204.15	206.08	203.97
204.12	202.69	205.01	202.73	203.71	203.92	202.99	201.25	204.14	202.61	204.19	204.17	202.72	202.65	202.82	203.71	203.69	203.21	203.64	200.98	202.15	203.57	204.68	203.86	202.8	203.75	203.49	202.82	203.46	202.69	201.4	201.37	203.87	203.26	205.21	202.93	202.24	202.76	202.86	202.64	203.01	201.66	203.11	203.54	203.93	203.1	203.25	203.74	204.1	202.28
217.42	217.1	217.26	216.46	218.59	218.53	218.83	217.13	217.54	218.3	217.46	217.91	219	217.3	217.53	217	218.28	219.28	217.53	217.17	216.31	217.2	218.13	216.92	217.33	217.7	217.43	217.91	219.67	217.99	220.16	219.5	214.69	218.28	217.23	217.72	217.07	216.76	218.1	216.93	216.59	217.24	217.52	217.84	217.59	219.39	217.63	218.38	217.91	217.6
205.15	204.88	203.86	203.42	203.75	205.98	203.7	204.76	204.64	202.36	205.26	202.8	204.81	205.11	203.16	203.11	204.51	204.62	204.33	202.03	203.64	203.85	204.07	203.45	204.23	204.41	203.78	202.76	204.8	204.2	205.32	203.64	202.62	203.51	202.99	204.43	203.93	202.65	203.13	203.83	202.53	204.38	204.41	203.41	203.72	203.5	204.57	204.05	202.74	204.55
201.45	201.47	200.75	199.01	200.79	201.62	201.82	203.36	201.5	201.17	201.04	201.67	201.65	200.54	203.58	201.94	201.5	200.2	200.8	201.01	200.45	199.67	200.39	200.35	202.03	201.13	202.76	200.71	200.77	200.87	201.03	201.3	201.77	201.93	200.51	201.6	201.36	200.54	201.61	200.19	201.01	200.93	200.73	202.07	201.73	201.34	201.56	200.58	201.73	202.5
204.51	202.01	204.41	203.7	202.07	200.32	201.32	200.7	202.32	203.02	202.1	203.27	201.94	203.28	202.6	203.52	202.5	203.68	203.26	202.89	202.12	203.49	203.89	202.71	201.65	201.44	203.23	202.09	203.34	202.16	202.8	202.87	202.67	201.46	202.17	201.38	203.84	200.91	202.07	202.56	204.22	202.03	201.9	202.19	201.1	202.48	203.51	204.03	203.14	202.44
208.61	207.56	206.88	208.12	205.6	208.9	207.33	207.71	209.96	209.01	207.83	207.66	207.66	206.84	208.39	207.87	206.72	208.11	208.03	209.18	207	208.02	208.64	207.95	207.47	209.64	208.37	206.86	206.54	207.26	208.64	209.36	206.58	207.69	206.56	209.23	206.95	208.17	210.43	207.27	206.19	208.61	207.57	206.9	207.82	206.87	207.29	208.23	207.51	206.12
207.36	209.99	209.41	208.14	209.04	210.1	209.18	209.58	208.13	209.1	208.9	209.54	208.06	207.81	208.4	209.51	210.23	209.78	210.31	208.63	208.89	209.9	207.72	208.91	207.87	207.59	209.11	208.09	208.21	207.92	209.9	208.38	209.09	207.82	208.88	208.4	210.33	209.79	209.46	209.28	209.59	207.17	209.02	208.9	207.92	209	209.41	209.2	207.94	208.67
203.53	205.02	205.24	204.59	204.9	203.85	204.72	205.38	206.45	205.23	206.84	204.62	204.63	203.99	205.95	204.7	205.23	205.7	206.01	204.36	204.92	204.94	205.4	204.09	205.42	204.71	204.74	205.38	207.03	205.49	206.14	204.39	203.94	205.27	204.56	206.91	205.07	204.68	203.39	204.62	203.66	205.16	207.03	204.28	205.55	204.2	205.53	204.55	205.84	206.03
201.73	196.98	197.82	199.83	201.31	201.85	202.13	199.52	200.72	200.21	201.13	200.93	199.97	200.06	198.13	200.69	199.21	201.24	201.91	200.22	199.07	200.6	200.73	200.85	200.74	196.36	200.58	200.69	200.78	199.17	200.42	199.6	201.44	201.5	199.28	200.74	198.96	199.79	200.06	199.01	200.43	199.49	199.36	198.77	198.49	201.42	197.92	200.2	200.75	198.44
213.39	213.24	212.87	213.21	213.32	212.35	211.81	213.85	213.25	213.42	213.62	211.55	213.37	213.44	212.68	210.76	212.33	213.74	212.56	213.08	212.14	212.53	213.72	212.4	212.85	212.92	212.64	212.27	213.37	212.46	214.11	213.44	214.96	211.21	213.74	212.52	212.35	213.77	213.01	212.75	211.93	212.32	214.45	212.85	213.62	213.71	212.88	211.84	213.63	213.81
203.63	202.78	202.63	201.82	203.32	203.18	203.46	203.36	202.04	202.91	202.74	203.24	203.08	201.54	204.34	204.15	202.69	203.85	203.43	202.19	205.23	203.74	203.31	203.72	201.67	203.83	203.97	203.66	203.92	204.74	203.51	203.76	202.16	203.85	204.77	203.97	204.16	203.29	203.42	204.04	202.49	202.65	203.74	204	203.19	204.38	203.32	204.07	203.7	202.91
211.21	211.55	212.71	211.23	211.89	212.38	212.39	212.58	212.44	212.69	210.55	212.42	212.14	211.8	211.69	212.13	211.87	210.69	212.85	213.81	211.12	210.45	212.64	212	211.72	211.62	211.5	211.87	212.38	211.02	211.08	211.21	210.43	211.41	211.13	210.59	212.5	210.77	210.04	209.66	212.47	212.46	212.24	210.32	212.02	212.97	212.86	209.11	211.94	210.78
211.03	213.17	214.48	213.77	213.66	213.37	213.41	213.98	211.5	212.44	212.12	213.09	212.27	214.12	213.64	213.13	211.81	213.58	211.18	212.82	213.96	214.47	213.22	212.18	213.09	213.92	212.67	211.81	213.17	213.01	213.02	212.36	213.48	213.3	212.72	212.03	212.38	212.14	212.59	212.65	213.28	213.43	212.66	211.67	213.87	212.88	211.34	211.7	212.32	212.89
216.7	217.12	217.52	216.43	216.22	217.34	217.5	216.27	217.56	217.24	217.13	216.53	218.16	216.65	216.28	215.85	217.45	216	218.17	216.03	216.62	216.71	216.49	216.69	217.35	217	216.89	217.64	216.44	216.18	216.67	216.95	217.55	215.86	217.02	218.14	219.06	216.86	216.8	216.07	216.81	219.06	214.91	216.89	218.02	217.15	216.55	215.49	218.45	215.43
204.35	204.59	204.96	205.24	204.5	205.12	205.09	204.53	204.26	204.83	204.23	203.61	204.02	203.54	204.07	206.6	204.55	205.94	204.63	204.63	204.33	203.85	206.08	203.91	203.77	204.4	204.26	204.69	204.07	203.88	206.03	204.36	205.02	203.49	203.06	205.77	202.3	204.31	204.1	204.41	204.08	203.63	205.6	203.52	206.62	203.22	204.98	202.71	204.08	203.45
203.3	202.66	202.12	202.28	203.72	201.75	202.05	202.31	203.01	204.29	205.12	202.04	203.62	201.99	202.98	201.96	201.5	203.77	203.47	202.67	202.22	200.4	201.72	203.13	202.56	203.48	202.73	202.7	201.58	203.24	202.61	202.66	203.28	201.74	203.98	202.59	203	201.6	200.58	203.22	201.48	201.94	203.08	201.06	202.21	202.75	202.69	201.08	203.38	201.7
200.96	199.82	198.34	200.55	198.18	199.55	201.24	199.47	198.44	199.72	198.26	200.14	198.78	199.13	200.42	201.03	200.44	197.66	199.24	197.92	199.47	198.56	199.7	198.99	199.56	198.11	200.89	199.07	199.94	200.13	200.51	199.06	199.4	199	200.43	199.34	200.23	201.41	200.05	198.96	198.53	200.86	199.06	199.46	200.43	200.3	200.32	199.02	200.2	200.39
211.41	210.85	212.16	211.05	212.13	211.91	211.06	210.88	211.84	212.11	212.28	210.23	212.44	211.89	211.73	210.71	210.47	212.17	210.77	210.38	211.09	214.17	210.48	211.92	210.64	212.17	211.58	212.94	209.82	211.88	212.24	212.1	212.48	210.29	211.33	211.58	210.97	212.24	209.63	212.22	212.08	211.63	212.51	211.6	211.74	211.49	209.46	209.95	211.71	212.55
210.98	210.75	210.33	206.94	209.52	209.9	209.7	210.55	208.91	208.3	208.65	210.71	209.71	210.01	209.73	209.21	210.51	209.2	209.48	209.76	211.34	208.32	211.23	208.64	209.07	208.72	208.29	208.62	209.22	209.24	210.68	209.31	209.46	207.8	209.26	209.35	210.14	209.07	208.14	208.43	208.48	209.6	208.65	210.98	209.93	209.98	209.4	209.61	208.6	209.75
202.52	203.72	201.08	203.66	204.01	202.89	201.99	204.89	201.35	200.91	204.14	201.85	202.56	202.78	203.79	203.11	203.24	203.09	203.59	203.09	203.58	201.66	203.57	203.61	204.51	204.11	203.04	202.54	204.31	200.94	203.39	202.41	202.7	202.57	203.51	202.81	203.58	203.77	202.2	202.79	202.89	202.54	202.27	203.89	203.77	203.27	203.29	204.24	202.37	201.88
200.35	200.61	201.87	199.81	198.64	200.48	200.53	201.19	202.51	199.99	199.18	200.81	197.95	201.43	201.7	199.58	199.83	200.42	199.67	201.66	199.83	201.67	200.07	198.81	201.1	200.04	200.83	200.11	199.42	201.54	202.71	199.49	200.19	200.01	199.64	202.36	200.02	200.23	199.34	201.32	200.28	201.12	200.82	201.63	202.04	199.39	199.72	200.79	203.81	201.77
209.86	209.43	209.78	208.91	209.42	208.75	210.56	210.98	210.1	211.2	209.57	209.43	209.1	210.37	208.68	208.54	210.27	208.73	208.98	208.98	210.24	209.25	208.18	208.26	211.68	209.67	209.31	208.84	208.97	210.71	209	209.33	208.49	209.72	210.01	208.59	208.82	208.89	210.2	210.53	209.27	210.26	210.8	208.91	208.96	209.39	208.98	210.09	209.92	210.07
212.2	211.14	211.79	211.7	211.1	211.92	211.78	209.83	213.22	210.24	211.82	211.75	212.18	211.96	210.21	211.2	210.39	211.54	211.66	210.49	211.27	210.57	213.44	210.85	212.43	209.38	211.55	211.47	211.59	211.35	212.36	212.86	211.52	210.89	210.5	212.2	210.89	211.76	211.08	211.93	213.86	212.74	211.67	211.28	210.99	212.36	212.5	212.99	210.36	210.91
211.04	212.29	211.94	212.47	210.33	210.89	213.04	210.83	210.52	212.24	211.77	213.83	211.08	210.94	211.1	210.76	211.38	212.44	211.37	211.21	211.58	210.85	211.84	210.77	212.47	211.62	211.51	208.52	210.93	212.9	210.45	209.88	210.76	210.51	212.81	212.37	212.21	210.5	212.44	213.29	211.82	211.36	210.25	211.75	210.66	211.94	212.76	210.28	209.79	212.63
205.23	205.92	206.67	202.54	206.74	203.42	202.35	204.12	206.04	204.43	203.46	204.14	204.47	203.64	206.91	205.75	204.72	206.27	205.09	204.95	204.34	204.69	205.44	205.78	205.72	203.79	205.02	204.88	205.82	204.79	204.12	204.66	205.33	204.26	204.47	207.1	204.34	205.56	205.73	204.44	203.8	202.41	203.78	205.48	205.35	203.91	204.35	206.58	204.64	203.19
211.76	210.95	211.78	209.58	210.74	210.33	212.26	210.05	209.99	211.67	212.24	212.32	212.1	212.79	212.22	209.86	210.98	211.88	210.94	211.95	211.35	210.93	212.37	212.02	211.98	211.03	212.13	212.63	209.75	210.81	210.31	209.06	210.1	210.71	210.44	211.22	211.05	210.54	212.51	211.1	211.05	210.89	211.65	211.09	211.44	211.38	212.26	211.86	210.3	211.04
218.08	217.49	216.38	216.21	217.74	217.37	216.63	217.07	217.19	218.01	218.24	217.14	215.67	217.61	215.94	216.42	215.97	218.65	217.58	216.56	217.23	217.64	217.12	216.41	216.76	218.05	218.04	216.55	216.83	218.87	215.79	217.38	216.67	216.31	216.77	216.75	217.4	216.33	216.1	217.09	216.91	215.07	216.45	215.15	217.35	218.57	216.77	217.61	216.5	217.2
213.58	212.42	214.03	212.81	212.21	215.37	211.54	214.05	212.88	213.53	213.5	213.06	213.55	214.36	213.18	211.86	212.15	212.66	213.58	212.54	213.89	214.2	213.55	214.24	213.58	214.3	213.31	213.11	212.4	212.2	214.84	213.6	213.85	212.19	214.03	213.44	212.4	211.99	213.08	212.52	212.81	212.95	212.04	212.62	212.64	212.81	214.17	213.94	213.97	212.42
211.41	210.9	211.1	211.51	211.66	211.58	210.88	211.93	211.11	211.65	212.45	211.33	210.77	212.72	212.29	213.07	212.88	210.86	212	211.16	212.85	209.86	210.16	212.47	211.86	211.03	211.05	210.73	212.18	212.61	211.21	211.81	211.58	212.06	212.24	211.86	210.58	211.02	212.37	212.18	211.73	210.79	209.67	211.54	211.88	211.62	213.81	211.85	210.92	211.51
207.08	209.09	208.27	207	206.85	207.4	208.12	206.83	207.77	208.55	207.39	207.94	209.33	206.55	208.01	207.73	210.11	208.88	207.04	207.77	207.84	207.18	207.13	205.98	207.65	208.11	207.75	208.22	207.39	208.2	207.8	208.23	208.85	208.68	206.13	208.77	207.13	209.75	208.21	208.25	206.51	208.04	208.43	207.27	206.95	208.05	208.34	208.26	208.92	208.28
204.36	203.27	206.08	204.56	203.47	203.63	202.98	204.69	204.11	204.96	204.04	204.13	202.91	201.41	203.08	203.09	205.1	203.57	203.48	204.87	204.05	205.61	202.48	204.2	203.75	203.08	204.23	201.89	203.5	203.91	205.01	204.39	204.28	204.9	204.38	202.63	204.94	204.31	204.45	202.5	203.9	204.04	203.79	205.22	205.08	203.47	201.98	204.32	203.5	202.71
202.92	203.14	201.23	204.18	201.56	204.59	203.07	201.61	202.36	203.89	203.12	202.01	203.91	203.25	201.67	203.98	201.75	204.52	203.2	204.85	203.34	202.33	202.48	202.22	201.68	202.37	202.03	202.76	202.44	202.02	202.14	204.32	204.43	202.99	201.99	202.06	202.91	201.17	202.15	202.58	201.58	202.93	201.78	202.82	203.81	201.98	202.86	201.55	203.8	200.75
204.03	204.67	204.44	204.04	204.07	204.6	203.6	206.47	205.91	207.21	204.83	203.3	205.1	206.08	204.63	205.3	205.21	205.52	203.62	204.53	205.6	204.33	204.97	204.23	205.06	204.97	204.01	206.37	204.51	206.08	203.88	204.82	203.1	206.96	203.57	207.4	204.36	204.97	204.12	205.01	203.29	203.88	206.22	204.03	206.2	205.3	205.37	204.86	204.62	202.76
194.66	194.74	194.35	194.83	196.74	194.02	195.4	195.11	195.45	196.91	196.06	194.7	195.01	197.18	193.36	195.75	194.68	194.92	195.98	196.56	195.9	196.71	194.85	195.2	195.37	195.03	196.12	195.59	194.42	194.58	195.31	195.4	195.52	194.95	194.97	195.71	193.83	194.76	194.75	194.97	195.98	195.51	193.71	195.96	194.33	195.69	195.22	195.71	196.13	194.53
202.25	203.64	203.1	204.25	201.3	202.55	203.92	202.89	204.14	204.68	203.01	203.58	203.35	203.31	203.32	202.89	203.98	202.09	203.08	203.13	203.23	203.56	203.22	202.29	203.34	203.69	203.05	202.2	204.44	202.23	203.04	203.61	203.29	202.46	203.53	202.83	202.18	203.76	202.4	202.84	203.95	202.51	202.12	203.56	201.8	204.03	203.96	202.54	203.49	203.66
205.75	204.81	203.31	203.32	204.33	205.49	204.13	206.11	204.79	205.63	204.22	205.45	204.05	203.87	203.39	204.98	204.88	205.42	206.14	203.55	205.41	204.27	203.7	204.46	204.64	204.61	206.81	203.94	202.72	204.28	203.9	204.4	204.87	204.62	204.22	205.06	204.67	205.86	204.56	205.75	204.25	205.03	206.4	204.11	203.85	206.63	205.88	205.44	206.05	206
217.75	215.81	216.78	218.19	218.21	217.11	217.11	215.27	217.15	216.73	216.9	216.92	219.07	217.45	215.72	216.62	216.37	216.58	216.77	216.03	217.8	217.25	217.32	218.16	216.96	217.58	217.46	218.22	217.24	218.29	218.12	216.28	217.47	216.52	216.88	217.26	217.05	216.87	217.6	216.67	217.15	217.59	216.1	217.83	217.21	217.73	218.13	217.26	215.06	217.76
206.96	207.95	206.31	207.59	207.89	208.28	208.66	205.82	207.86	208.01	207.49	208.97	208.67	209.05	209.19	207.56	207.55	208.99	207.77	209.27	207.91	207.77	206.8	208.11	207.33	207.81	207.38	208.22	208.3	206.74	208.03	207.86	208.38	208.67	207.87	207.39	209.85	208.3	208.56	208.14	208.02	206.84	208.24	207.44	207.82	207.86	206.96	208.5	207.42	208.09
205.99	207.25	207.6	207.56	208.94	207.38	208.1	207.9	207.49	208.32	206.53	207.22	206.1	207.22	207.31	207.42	206.34	209	208.58	208.38	206.85	208.24	208.04	209.17	208.25	207.48	209.06	208.27	207.78	207.66	208.91	207.85	206.65	208.47	208.65	207.34	205.49	207.34	207.33	210.17	205.98	207.97	207.17	210.41	207.28	207.92	207.12	206.8	208.05	208.41
210.84	213.43	209.21	210.78	211.24	212.45	212.87	211.79	211.49	213.3	211.42	212.53	211	212.77	213.06	211.18	210.95	212.01	211.64	211.88	210.56	212.38	210.57	212.19	211.23	211.74	212.34	211.71	211.52	211.25	211.87	211.85	211.16	210.54	210.93	210.99	211.4	211.68	212.36	211.55	211.71	211.78	210.77	211.08	211.51	212.39	213.54	211.53	211.65	210.02
193.56	195.73	194.26	195.17	196.33	196.22	195.93	194.38	194.99	194.91	194.82	195.36	196.64	194.71	194.74	195.14	194.5	195.09	195.08	195.76	195.63	195.71	193.73	194.47	193.8	195.92	194.41	195.21	195.29	195.98	195.53	195.14	194.92	195.4	194.14	196	197.23	193.37	194.92	196.3	195.26	195.43	196.17	195.28	195.08	194.87	195.72	194.97	193.97	196.33
207.25	207.52	207.79	208.33	207.54	209.98	207.6	208.52	208.99	207.15	209.36	208.19	207.87	207.23	206.8	207.78	207.65	208.01	208.67	206.77	208.53	207.4	207.27	209.03	208.19	207.75	208.02	206.95	208.03	206.61	206.95	206.91	209.38	208.55	208.58	207.89	207.91	207.9	207.63	206.79	206.63	208.66	207.46	208.38	208.4	208.84	206.62	208.67	207.18	207.23
202.16	203	203.86	202.71	204.01	203.17	203.45	203.29	203.65	202.51	203.91	205.58	203.56	203.8	203.54	203.48	202.74	203.87	203.84	204.93	203.62	202.61	206.23	204.89	203.98	203.34	203.97	205.7	202.59	204.66	203.7	203.84	204.29	201.62	203.86	203.18	204.57	203.61	203.43	202.68	203.5	203.43	203.9	203.11	204.36	202.6	203.59	204.3	202.87	202.94
210.81	211.15	214.02	212.84	212.33	211.31	210.5	211.44	212.62	211.7	211.63	211.63	211.79	211.06	211.65	211.46	211.99	211.1	210.84	212.71	212.15	210.63	210.09	211.89	211.24	209.13	210.75	212.32	212.99	211.98	211.62	213.6	212.2	209.79	212.23	212.13	212.02	212.21	212.3	211.08	212.37	211.29	213.31	211.42	210.58	211.34	209.76	212.66	211.9	211.69
204.01	205.18	203.43	202.53	205.54	204.92	205.04	202.3	203.11	203.93	204.58	203.95	201.59	204.55	203.84	203.29	204.09	202.29	204.54	204.2	204.2	204.66	203.67	202.97	204.58	202.69	201.67	203.94	205.86	201.91	203.28	203.56	203.37	203.68	202.07	202.73	204.42	203.85	202.96	202.33	203.03	205.94	204.58	202.38	205.58	203.63	205.07	203.99	205.94	203.04
209.3	208.02	209.65	208.95	209.63	210.31	207.95	209.22	209.11	208.71	209.85	207.65	210.12	209.51	209.62	209.72	210.16	209.02	209.88	210.6	210.34	210.24	210.47	208.01	210.47	210.04	209.68	208.75	208.38	207.79	210.83	208.09	211.1	210.29	210.01	209.07	208.93	208.41	209.44	209.89	209.56	209.33	210.69	211.43	207.73	209.85	210.99	208.38	208.95	210.29
199.21	199.99	201.24	200.88	202.16	200.14	202.36	200.21	200.57	199.94	199.93	199.35	199.82	200.37	200.45	201.18	201.35	200.07	198.95	199.5	200.03	200.65	201.23	200.59	200.95	200.15	201.28	201.31	199.66	201	200.02	200.36	201.26	200.29	199.45	202.4	199.99	200.36	199.82	200.84	200.21	199.69	199.42	200.58	200.26	200.49	201.78	202.15	198.91	202.22
199.79	199.87	199.85	200.57	200.27	199.87	201.02	199.17	200.54	201.3	199.59	198.45	201.89	199.98	200.48	200.74	200.37	200.83	199.61	198.42	199.46	200.17	199.76	200.42	200.28	201.48	202.04	200.38	199.32	200.41	200.44	199.88	200.84	200.46	199.66	201.51	200.89	199.82	198.75	201.53	200.77	200.26	199.5	201.79	199.84	199.74	200.53	198.62	199.92	200.61
208.29	207.91	206.96	206.59	207.07	207.57	207.81	209.36	208.37	209.12	207.53	207.22	207.52	208.68	208.36	207.05	207.37	209.2	207.7	207.58	206.85	208.37	206.74	207.96	205.46	207.86	207.89	208.59	207.25	206.72	208.53	208.31	207.4	208.59	207.49	207.98	207.33	207.64	207.6	208.09	208.14	206.94	208.07	207.7	208	208.74	206.05	208.54	207.7	207.05
207.25	206.63	206.13	205.89	206.1	207	205.86	205.52	205.73	206.25	206.7	206.66	207.2	207.06	205.25	206.65	207.02	205.63	205.85	206.21	206.52	207.37	206.92	206.87	205.84	207.21	204.53	205.71	205.79	205.24	205.38	205.94	206.11	204.6	206.72	205.07	207.64	206.79	207.02	206.15	206.5	207.46	205.81	206.11	204.87	205.46	206.33	206.83	205.41	205.64
206.66	209.98	208.03	208.2	208.23	209.04	209.33	208.93	208.58	206.39	208.33	207.89	207.91	208.27	208.96	209.72	208.59	209.31	208.24	209.93	209.37	208.92	208.02	207.85	209.07	209.16	207.98	209.49	207.56	208.51	208.53	209.73	209.86	208.95	206.97	209.53	209.16	207.85	209.37	208.3	209.12	209.57	207.49	207.96	208.2	207.99	209.23	207.52	207.39	208.25
208.11	207.7	209.12	209.52	207.37	207.16	208.97	208.14	207.18	207.18	207.12	207.28	207.58	207.94	207.87	208.31	210.42	207.23	206.46	207.28	208.01	207.58	209.55	207.87	208.07	207.52	208.81	208.02	207.82	208.94	208.47	208.27	206.35	207.15	207.96	209.65	207.83	208.29	207.82	208.09	206.97	208.51	208.29	208.27	207.24	207.86	208.62	207.69	208.74	207.94
205.47	206.14	205.44	205.46	204.24	203.9	206.01	205.22	205.43	205.09	206.12	203.83	205.26	204.04	205.39	205.48	205.46	205.16	205.97	204.72	205.3	204.63	205.23	203.76	203.99	205.12	204.31	205.92	205.9	204.9	205.63	204.02	204.5	205.34	203.77	203.7	203.99	204.97	203.35	204.47	205.38	206.96	204.8	205.71	205.39	206.46	205.5	204.26	204.86	206.32
199.11	200.1	199.8	198.65	200.11	199.13	200.44	199.5	200.54	200.82	198.65	199.42	198.79	199.44	200.21	200.42	201.53	198.97	200.33	198.99	199.73	197.08	199.38	200.54	199.25	199.58	199.75	198.71	198.31	198.26	198.33	199.42	198.81	198.91	199.69	200.4	199.56	199.7	197.73	198.8	199.93	200.19	199.14	198.8	200.39	200.63	199.91	200.09	199.81	198.26
217.42	217.16	217.43	218.43	217.81	216.79	216.69	218.53	216.36	217.18	217.98	217.59	217.72	218.04	218.92	217.92	217.58	218.31	218.65	217.55	218.75	219.27	218.79	215.84	216.52	219.25	217.75	217.2	217.83	218.11	217.06	218.3	218.17	217.65	217.8	216.34	217.01	219.67	218.31	218.08	217.04	217.38	216.83	218.27	219.34	218.33	218.61	218.68	216.76	217.97
201.14	200.75	201.47	200.42	200.72	202.37	200.78	199.64	201.14	202.31	200.32	200.84	202.43	200.69	201.75	200.77	200.32	200.89	200.88	200.46	201.3	201.47	201.12	201.98	200.81	201.02	201.23	202.54	202.4	201.14	200.54	200.13	200.02	200.46	201.24	201.42	200.09	202.81	201.23	200.63	202.75	201.03	202.55	202.44	201.27	201	199.93	202.35	201.73	202.75
214.01	212.96	214.18	214.44	214.45	212.33	213.28	214.75	213.91	213.65	215.3	214.19	213.7	214.75	214.74	213.66	214.41	213.98	214.23	213.47	213.69	215.24	213.32	212.99	213.56	213.97	213.01	212.57	213.99	212.49	214.03	213.88	213.51	215.14	213.23	214.54	213.68	213.8	212.61	213.48	212.86	215.53	215.04	213.71	213.49	214.58	214.68	212.59	214.34	213.77
212.93	212.72	212.07	212.26	213.64	212.99	213.51	211.59	212.47	212.83	213.06	212.79	212.09	211.74	214.29	213.76	212.12	214.05	212.92	212.78	212.82	212.9	213.44	214.2	212.22	214.04	212.8	212.53	215.43	211.96	212.33	213.69	213.46	213.68	212.21	212.14	213.34	212.84	213.04	211.76	214.12	212.95	213.92	214.43	212.96	212.61	212.56	213.23	212.1	213.01
213.46	212.53	212	213.22	212.7	212.75	213.47	214.08	213.19	212	213.28	212.55	214.02	212.19	213.2	211.91	212.6	212.92	214.3	212.59	211.31	212.66	212.6	212.78	212.28	213.83	212.57	213.68	212.62	212.06	212.34	212.46	212.76	211.89	212.95	214.11	212.71	213.61	213.04	214.23	213.43	211.75	213.71	213.73	215.1	212.44	213.49	213.54	214.86	213.98
195.74	194.83	195.44	194.19	196.39	194.32	195.85	194.44	195.33	195.15	194.89	193.92	194.61	195.38	196.1	194.92	194.74	196.09	193.86	195.8	196.15	196.04	195.39	195.83	195.45	195.58	196.23	195.05	193.66	194.76	195.14	194.59	195.5	194.16	195.82	194.49	194.71	195.33	195.53	194.62	195.81	194.65	194.85	194.37	194.47	195.67	196.37	195.39	195.3	194.91
206.99	206.16	209.9	209.58	206.99	207.19	208.04	206.01	210.1	207.85	207.21	207.61	207.32	207.23	206.65	206.77	206.79	206	207.6	206.75	206.36	208.6	207.26	206.68	208.93	208.46	207.51	208.81	207.25	207.82	208.9	208.48	208.41	207.31	209.19	207.63	205.95	207.38	207.95	208.16	207.73	207.42	207.96	207.9	208.01	208.6	209.04	207.88	209.08	209.11
209.7	207.51	206.91	207.27	208.75	208.15	208.19	207.45	207.8	206.94	208.14	207.85	207.27	207.88	207.97	207.89	207.57	209.42	207.77	207.96	207.33	206.75	207.21	207.41	207.39	206.86	206.03	208.4	206.9	209.18	207.97	209.61	205.74	208.67	207.26	207.57	207.17	208.72	206.96	207.07	208.81	208.47	208.66	208.99	209.27	206.86	209.1	208.63	209.01	207.31
203.69	203.95	203.32	204.72	204.13	202.47	204.88	203.51	203.07	204.56	204.52	202.4	204.15	203.65	205.04	204.55	204.17	202.74	204.36	202.5	205.25	204.88	201.78	204.94	204.39	202.77	202.67	203.51	202.96	203.01	204.05	204.56	203.88	205.16	204.94	204.23	203.72	203	203.78	204.28	201.19	204.1	205.25	204.41	204.16	202.8	203.48	204.77	202.67	202.83
202.23	202.42	204.58	203.43	202.59	203.48	201.66	204.09	202.35	202.98	204.27	201.69	201.68	202.18	202.87	200.15	204.19	203.42	202.67	204	202.01	203.19	203.06	202.52	203.12	201.25	202.36	200.67	202.92	204.51	202.79	203.05	203.01	202.64	203.4	202.75	203.36	203.8	204.26	202.41	203.99	202.73	202.88	202.73	202.92	202.13	203.46	202.1	201.59	203.17
207.4	207.9	208.32	208.69	207.39	207.8	209.2	206.96	208.34	207.5	207.11	207.59	207.17	209.71	206.35	206.78	207.69	208.55	206.67	206.52	207.68	208.4	206.24	208.93	208.26	207.49	208.31	207.3	205.39	205.74	209.49	207.79	206.5	207.1	207.78	207.7	208.68	209.4	208.4	206.95	208.15	208.01	208.61	207.09	207.32	206.42	206.46	208.8	207.75	206.38
207.83	207.39	208.04	209.24	207.77	208.57	208.92	207.59	207.46	207.37	207.48	205.74	208.22	208.32	208.79	208.27	209.03	206.92	207.44	207.64	208.38	206.28	208.17	209.7	209.48	208.39	208.85	207.96	209.08	207.86	206.62	207.46	207.81	207.75	208.03	207.27	207.13	207.75	210.26	207.45	206.96	208.04	208.92	207.51	207.11	208.4	207.82	205.42	208.65	207.24
206.63	208.92	207.41	206.46	206.34	208.89	207.43	207.52	205.42	208.86	207.09	207.16	209.06	207.27	207.16	207.02	208.18	207.65	208.43	207.25	208.43	207.74	207.91	207.37	208.31	208.08	208.36	206.5	207.09	208.71	210.74	208.37	207.37	207.71	207.92	206.98	209.42	208.06	206.54	207.35	209.43	208.46	205.81	207.18	207.85	207.14	209.02	209.48	207.67	208.15
197.89	199.58	200.01	198.54	198.7	199.54	199.78	198.6	200.71	199.55	199.91	198.58	199.4	198.57	199.09	199.93	198.92	199.74	199.94	198.15	201.03	199.53	199.37	198.89	198.54	199.84	199.17	200.66	199.59	200.38	199.86	200.89	200.17	200.02	199.34	199.64	199.71	200.25	199.59	200.1	198.98	200.01	197.68	198.54	198.42	199.54	197.6	198.46	198.31	199.69
194.17	195.28	194.37	195.49	195.77	195.31	195.28	194.55	195.56	193.98	194.31	195.43	195.59	196.01	196.79	195.36	195.23	195.85	192.89	197.26	195.94	195.74	196.63	194.33	196.43	194.82	194.57	194.45	195.84	195.25	195.24	195.2	194.15	195.38	194.97	193.96	194.16	196.25	194.39	195.84	195.65	195.72	195.77	195.59	195.92	194.46	196.53	195	194.31	195.5
197.78	198.16	197.58	198.03	199.21	198.75	197.45	197.53	197.02	198.27	198.21	197.3	198.42	197.56	197.98	197.16	197.02	198.56	196.91	197.61	197.49	195.88	198.29	198.81	198.32	197.95	199.13	197.51	197.65	197.6	198.27	199.36	198.15	197.47	197.8	198.91	197.61	197.03	198.04	197.91	197.33	198.78	197.99	198.34	198.17	198.11	199.35	198.24	199.55	198.73
210.89	211	213.12	212.38	213.8	212.91	211.57	211.85	211.27	212.19	212.8	210.95	210.01	211.33	211.47	211.65	214.4	211.55	211.91	211.45	210.23	212.44	210.36	212.13	211.59	211.68	210.91	211.95	210.7	210.89	210.35	210.68	210.9	212.27	212.43	210.76	211.95	212.49	211.94	212.35	210.81	211.28	210.99	212.68	211.36	212.2	212.6	210.98	212.3	212.55
210.9	210.74	211.88	210.86	211.31	210.84	210.9	209.61	213.64	212.24	212.21	212.45	212.08	211.55	212.15	211.56	211.13	210.94	211.45	212.2	213.26	211.83	212.03	210.35	211.13	211.99	212.29	212.8	211.64	211.91	212.6	211.31	213.35	210.29	210.69	212.77	211.04	211.01	211.41	211.35	213.29	211.4	212.93	212.3	210.68	211.91	210.95	209.15	212.66	211.21
212.8	211.2	211.88	211.4	209.95	212.25	211.01	211.65	209.64	212.31	212.96	212.23	210	212.73	210.6	211.3	211.64	212.57	211.88	211.23	212.79	211.14	212.12	211.7	212.34	211.97	212.11	210.86	211.97	211.06	211.09	212.19	211.81	213.06	211.08	212.55	212.08	212.29	211.02	212.72	211.85	211.69	211.63	211.41	210.99	210.5	210.53	212.65	212.23	214.34
205.15	206.61	204.34	205.18	205.5	204.69	205.04	205.7	204.27	203.34	204.75	204.35	203.65	205.21	205.4	204.93	203.73	206.69	205.22	206.03	207.06	203.8	202.44	205.57	203.9	205.46	204.55	205.35	204.81	204.3	205.41	204.26	206.29	203.52	205.45	204.87	203.92	203.77	203.85	204.89	204.47	205.01	205.36	203.79	204.97	203.12	205.02	206.06	204.36	203.73
212.81	213.2	211.19	211.72	211.52	212.26	209.96	212.38	212.12	209.71	208.57	213.2	211.05	210.49	211.12	210.99	212.63	211.41	210.31	212.57	211.85	211.76	211.82	211.85	212.66	211.93	210.48	211.08	212.38	212.31	212.07	210.27	212.08	210.72	211.25	209.83	211.3	209.69	210.97	211.52	211.93	211.02	209.74	209.86	209.37	211.72	211.35	212.57	211.99	210.29
200.66	199.51	200	201.26	199.67	199.71	201.09	199.33	201.04	199.39	201.64	200.08	198.81	197.65	198.21	199.61	200.21	199.16	199.85	199.9	199.88	201.01	200.02	201.99	199.38	199.04	200.02	201.77	200.81	201.74	200.51	199.94	201.19	200.34	198.55	200.74	201.12	200.42	199.65	201.45	200.5	201.28	199.72	199.91	200.05	199.59	199.99	199.94	199.16	200.19
217.49	217.42	217.36	218.72	217.76	217.6	218.77	216.54	217.84	217.38	218.19	219.26	217.29	217.32	219.68	217.01	216.68	218.07	219.99	219.18	215.34	217.08	217.65	216.75	218.59	218.52	217.67	216	217.65	217.99	217.29	216.55	218.72	216.51	217.47	217.42	217.49	217.6	217.45	216.82	216.81	218.8	217.78	219.87	218.45	218.6	219.26	218.09	218.12	217.07
213.56	214.4	212.23	212.24	211.76	211.68	214.12	214.16	211.47	213.58	212.65	212.03	214.3	212.7	211.7	213.97	212.65	213.58	214.13	213.13	213.57	214.57	213.18	213.1	213.25	212.65	213.84	213.65	213.64	212.71	211.91	212.32	213.22	212.12	214.44	213.92	213.32	212.76	212.08	211.21	211.57	212.83	214.04	213.11	212.12	214.07	212.11	212.62	212.34	214.09
207.26	206.19	206.26	207.5	205.86	206.71	206.19	205.37	207.21	204.78	206.17	205.43	205.71	205.6	207.41	207.43	206.66	206.56	206.83	205.77	206.89	206.51	206.08	207.4	206.45	205.6	206.57	205.49	207.74	206.65	206.76	207.68	206.77	206.08	205.84	207.54	207.35	206.01	205.86	205.58	207.12	207.1	207.3	205.92	205.86	207.38	206.03	206	208.15	207.2
203	204.31	202.46	203.64	202.31	202.06	202.16	203.47	203.64	204.29	204.22	204.04	202.81	203.33	204.22	202.43	202.05	202.97	204.01	203.93	203.73	204.35	204.3	204.45	201.29	202.54	203.2	203.84	203.57	203.79	204.78	203.03	205.19	202.18	202.4	203.24	203.01	203.82	202.54	203.5	203.04	203.58	203.11	202.28	204.48	203.7	202.03	204.61	202.14	204.31
197.7	197.33	200.31	199.41	197.39	196.9	198.41	198.32	198.1	199.07	196.81	197.23	198.59	197.86	198.27	197.11	196.38	197.64	198.45	197.97	197.11	198.21	196.38	199.48	199.12	198.38	198.66	196.8	197.66	198.78	196.97	198.46	198.2	197.52	197.89	198.66	198.35	198.75	197.62	198.06	197.26	199.29	198.51	196.97	197.68	197.83	198.23	197.69	199.23	200.44
198.81	199.49	201.15	202.04	200.94	198.6	200.7	199.58	198.68	200.82	200.07	200.04	200.03	200.01	202.08	200.41	199.86	201.07	201.54	199.18	201.83	199.01	200.5	201.54	198.06	201.33	199.58	200.57	199.71	198.42	201.56	200.59	201.17	198.25	198.93	200.58	199.55	201.64	202.79	200.22	200.5	199.92	199.28	200.43	199.04	201.37	198.77	200.65	200.74	201.08
212.17	213.65	213.06	212.9	214.14	214.02	213.27	213.27	213.29	213.81	212.16	214.42	212.81	213.2	214.59	212.8	212.84	212.4	215.78	213.62	213.48	213.78	212.75	213.19	211.84	212.65	212.95	213.16	213.28	212.68	212.63	211.9	213.73	213.83	214.18	212.49	212.93	212.1	212.25	212.4	211.9	213.34	212.04	212.54	212.97	212.85	214.83	213.38	213.2	212.5
196.23	196.72	196.77	195.99	197.59	196.04	195.23	195.44	195.71	196.86	195.28	195.99	195.25	195.77	196.34	195.24	195.01	195.92	195.03	195.29	195.46	195.35	196.15	194.85	194.57	196.75	195.23	195	194.77	195.19	196.6	194.74	195.18	195.54	195.65	195.2	196.36	195.97	197.01	194.41	194.64	194.85	195.91	194.88	194.83	194.92	195.46	195.43	195.08	195.17
206.32	206.9	207.22	208.07	207.91	207.54	207.72	207.81	206.85	206.4	207.04	207.8	207.59	206.19	208.7	206.87	208.07	206.66	207.4	207.52	206.93	208.09	207.19	206.78	206.91	207.04	208.82	208.41	207.11	207.06	209.04	208.85	206.87	206.49	205.65	209.1	209.87	206.99	206.43	207.48	207.41	208.09	205.38	206.81	207.88	208.81	207.54	206.4	206.86	207.33
208.97	208.91	209.92	209.32	208.66	207.86	209.07	208.49	209.91	209.34	209.15	207.83	209.64	208.93	208.04	208.71	207.43	209.64	210.54	208.34	208.4	208.52	211.42	209.22	208.53	208.36	210.99	209.61	207.88	207.66	209.55	209.2	207.65	208.59	209.11	206.67	208.09	209.49	208.62	207.3	208.85	209.8	206.28	207.87	209.23	208.69	208.78	209.18	209.61	209.21
204.48	203.91	202.76	205.97	204.23	202.69	203.69	204.92	204.27	202.98	204.84	204.03	203.74	203.51	203.53	203.86	202.35	202.86	204.86	204.63	203.77	204.37	202.66	203.46	202.13	203.36	204.43	205.03	202.51	203.68	203.89	202.65	203.59	203.82	204.74	204.09	203.26	203.04	203.11	203.4	205.12	203.99	205.23	203.95	206.89	204.73	204.1	205.35	202.72	203.9
208.99	206.9	208.83	206.92	207.75	205.59	208.09	209.18	207.17	206.35	207.95	209.02	207.13	207.32	208.46	206.91	206.76	206.93	207.94	207.18	208.08	206.38	207.4	207	207.7	207.74	207.73	206.97	209.25	208.44	208.33	209.74	208.54	208.23	207.71	206.72	206.84	208.22	205.83	206.2	207.19	208.55	207.74	207.6	206.79	207.5	207.01	208.1	207.98	207.82
195.6	194.15	195.93	196.52	194.5	195.61	194.61	194.83	195.14	194.56	192.01	194.66	194.86	195.52	195.42	194.23	194.28	196.68	194.8	194.35	194.46	196.53	195.73	196.68	194.13	195.05	195.44	195.44	194.72	194.67	196.52	195.07	193.53	196.5	195.65	194.26	195.09	195.14	194.58	194.8	195.99	194.8	195.72	194.55	193.91	196.91	195.58	194.69	195.27	195.27
209.15	208.18	211.54	209.37	207.45	209.29	207.95	208.79	208.89	208.54	208.65	209.74	208.85	207.2	207.04	208.48	209.06	208.87	209.28	209.38	208.88	208.46	209.15	208.56	208.1	209.33	208.88	207.78	209	209.39	208.81	207.7	207.4	208.99	208.51	208.17	211.29	208.8	207.83	210.21	208.03	208.97	209.12	209.23	209.99	210.1	208.41	208.61	209.49	209.14
208.92	209.12	208.67	209.4	210.09	208.23	210.97	209.4	209.66	209.7	208.97	209.51	210.65	210.76	209.45	208.98	207.94	209.81	210.4	208.98	208.99	209.48	207.24	209.06	208.99	209.23	210.32	210.78	208.19	209.99	209.42	209.89	208.03	208.61	209.87	208.18	209.31	208.75	210.06	209.45	208.75	208.8	209.67	209.46	210.34	209.34	208.01	209.51	208.84	209.34
199.33	201.81	198.04	198.44	200.2	199.97	199.38	199.03	200.29	198.72	200.83	200.48	199.11	199.32	199.45	200.79	199.59	201.16	201.7	199.02	198.88	200.12	199.45	199.84	200.37	201.34	198.66	199.64	199.11	197.74	198.65	199.53	199.37	198.22	198.48	199.65	199.21	200.13	201.62	199.32	199.91	198.1	198.39	197.99	200.81	198.53	200.79	199.31	199.26	199.89
214.45	212.44	211.24	211.86	211.52	211.64	210.66	214.62	210.01	211.66	211.91	212.27	210.83	211.9	211.89	212.23	213.19	211.91	209.9	212.03	211.36	211.31	212	213.04	213.25	210.73	210.3	211.51	212	212.14	213.34	211.96	211.98	212.81	212.35	212.08	212.7	211.85	211.23	213.41	211.96	212.45	211.69	211.19	212.46	212.74	212.01	211.77	211.61	212.18
208.66	208.41	208.54	209.65	208.74	210.39	208.73	209.08	209.1	208.14	208.61	207.02	208.94	207.37	206.69	209.42	209.74	209.38	209.14	207.95	210.17	209.59	209.38	208.77	207.73	207.83	208.01	208.13	209.17	208.93	208.29	210.54	208.51	209.72	208.83	208.81	209.76	207.96	209.88	208.95	207.61	209.3	207.11	209.08	208.13	208.32	207.28	208.39	207.54	208.57
212.21	211.76	212.49	211.91	213.06	210.99	210.9	210.51	210.72	212.79	212.64	211.44	211.92	210.66	210.46	210.97	212.15	212.47	212.77	212.25	211.32	210.3	211.99	211.54	211.7	210.05	211.71	212.09	211.79	212.08	212.14	210.89	210.32	211.18	212.19	210.71	211.92	212.61	210.66	211.9	210.89	212.24	209.67	212.18	209.57	211.75	212.24	211.97	212.1	210.65
199.66	198.86	201.47	198.35	198.85	198.83	199.36	199.45	200.12	201.51	200.92	199.86	199.47	200.26	200.25	199.56	199.27	199.4	199.27	199.2	198.73	198.35	198.73	199.64	198.89	199.55	201.22	199.55	199.18	199.38	199.77	199.68	201.65	200.28	200.11	198.37	200.39	199.54	198.94	200.44	200.7	199.41	199.43	199.52	200.12	201.06	199.48	199.89	200.39	200.19
203.91	204.52	202.39	203.38	204.02	203.33	205.29	204.35	202.52	204.2	203.25	201.63	202.72	204.22	204.18	203.87	202.79	205.26	203.23	203.27	202.86	203.77	205.07	204.74	204.57	204.69	206.09	205.53	202.67	203	203.14	203.58	204.59	204.24	203.38	203.95	204.19	204.75	204.27	202.28	204.46	203.9	203.97	203.2	203.93	204.53	204.52	202.43	203.28	202.69
209.05	209.56	208.61	207.94	207.93	208.68	209.49	208.57	206.07	208.58	210.32	210.1	208.19	207.79	208.22	210.31	208.21	209.51	209.64	210.17	206.57	206.43	207.84	210.02	210.28	207.77	208.27	210.15	210.45	209.65	207.99	209.51	208.36	208.28	209.59	208.16	209.81	208.62	209.33	208.54	208.91	208.28	207.79	208.01	208.29	208.97	208.64	208.42	209.6	210.22
213.83	213.41	212.13	213.72	212.12	214.07	212.98	212.71	213.04	212.44	212.33	213.87	213.09	214.34	213.1	211.82	213.96	214.45	214.08	212.8	211.81	213	213.86	212.94	212.21	214.35	212.05	213.19	213.07	213.53	213.48	212.46	213.09	215.24	212.18	212.34	212.5	212.38	213.07	213.54	214	212.87	212.95	212.27	213.72	212.83	213.27	212.81	213.97	212.43
207.47	208.21	208.63	208.79	207.41	209.02	209.73	209.04	207.13	206.27	208.31	209.29	209.19	209.71	207.68	209.01	209.12	208.67	207.96	208	208.89	208.49	209.69	208.26	207.73	208.11	209.54	209.07	208.12	207.38	209.47	208.93	208.91	208.58	208.28	207.05	208.81	209.93	208.14	209.36	208.43	206.58	207.93	207.95	207.32	208.62	208.84	208.49	209.29	208.49
216.7	216.05	217.81	217.81	216.86	218.32	217.73	217.07	217.19	216.99	216.64	217.48	215.3	216.31	216.71	217.86	216.47	216.16	217.52	215.97	218.22	217.22	218.16	216.76	216.72	218.88	217.08	216.61	216.65	216.34	216.74	216.06	214.78	216.63	218.07	216.69	216.39	215.81	216.51	217.73	217.58	216.38	217.54	217.18	216.23	217.83	217.27	217.5	215.92	215.98
200.03	200.76	199.79	200.44	198.59	200.2	198.29	198.63	198.21	198.12	199.24	200.79	198.61	199.73	199.95	198.96	199.51	199.03	199.5	199.35	198.19	201.18	199.15	198.94	198.81	200.62	200.19	199.4	201.42	198.61	198.42	198.62	200.4	199.55	200.85	199.11	200.05	199.55	198.58	199.03	198.21	199.31	198.36	199.99	199.52	200.75	200.02	201.44	198.98	199.55
214.91	213.97	212.8	211.83	212.38	212	212.31	210.5	211.72	212.46	212.05	212.32	212.03	210.73	212.81	211.19	213.79	212.76	210.99	211.85	212.31	213.12	212.86	213.39	212.15	213.01	211.9	212.51	212.47	213.33	212.52	213.31	212.08	210.81	210.89	212.4	211.56	214.2	213.49	211.48	214.18	210.17	213.39	212.75	213.17	212.2	213.27	211.27	212.86	211.98
204.81	203.1	202.33	203.31	203.97	203.24	203.43	203.74	202.4	201.93	201.61	202.43	202.55	203.67	201.83	203.85	203.91	203.24	202.84	203.02	202.91	202.79	204.08	204.73	202.69	203.77	203.53	203.19	203.68	203.39	203.5	202.13	203.8	204.06	203.48	203.33	204.01	204.36	203.86	203.09	202.55	201.9	203.85	203.32	203.47	203.07	203.86	201.81	201.54	203.58
203.69	204.27	203.76	203.59	204.35	203.63	201.72	204.82	202.84	202.91	203.3	202.39	202.94	203.33	203.28	204.51	201.93	203.11	202.92	203.18	202.52	203.79	202.92	203.73	203.21	203.42	202.42	202.65	204.06	203.99	203.51	203.16	204.45	204.87	203.58	204.52	204.36	202.51	202.56	205.46	203.9	203.79	202.15	205.83	202.01	203.49	203.2	204.93	203.29	203.95
200.04	199.98	199.14	201.66	198.58	198.6	199.49	200.5	201.27	202.04	200.38	199.82	200.03	201.39	200.17	200.81	200.64	199.77	200.42	200.43	200.54	200.37	198.98	200.08	198.76	199.46	200.38	201.31	201.62	198.66	200.18	198.57	199.07	199.19	199.96	200.19	201.33	198.72	198.07	199.26	200.31	199.2	201.38	200.96	198.96	200.76	200.01	198.32	200.3	200.41
207.78	208.95	209.24	208.19	208.52	206.86	208.03	207.53	208.01	208.01	211.1	208.99	209.13	208.31	209.48	208.91	209.44	208.2	207.4	210.19	207.35	209.34	208.55	208.53	209.44	208.18	208.21	209.57	208.93	211.09	209.13	208.18	207.57	208.72	209.04	208.75	209.7	208.06	210.51	208.4	208.38	208.75	209.78	208.68	207.84	207.84	210.06	208.61	208.97	210.1
199.96	202.43	201.52	198.58	200.58	200.7	199.06	199.74	200.4	200.55	200.57	198.76	200.74	200.56	200.74	200.69	199.56	200.18	198.63	200.32	200.64	199.36	199.83	199.85	200.9	200.24	200.72	198.84	199.82	200.99	200.58	201.82	200.28	198.96	200.79	200.4	200.76	199.97	199.78	201.56	199.5	200.45	198.86	199.82	200.55	201.39	200.84	200	200.4	199.32
208.6	207.59	209.2	206.51	207.01	207.5	206.67	209.71	207.67	208.01	208.53	207.26	207.1	206.78	208.66	208.76	208.98	207.92	209.46	208.22	207.97	208.54	209.48	208.65	208.86	207.92	208.62	208.78	209.45	209.35	209.04	208.32	209.99	207.7	208.66	209.11	208.39	208.66	207.47	207.46	207.69	208.81	208.63	208.94	209.05	208.34	207.13	209.24	210.49	208.38
201.33	198.43	199.91	201.27	199.69	200.54	200.81	199.93	199.98	200.3	200.24	199.91	200.14	198.35	198.94	201	199.15	200.1	200.1	199.45	200.62	199.67	200.13	201.16	198.72	200.26	200.88	201.46	199.26	199.76	199.45	199.45	199.99	198.9	200.81	199.47	199.19	200.57	199.05	199.06	200.71	201.25	201.01	200.52	201.14	200.63	200.75	202.02	201.32	199.47
206.66	205.4	204.1	205.61	207.08	205.26	205.44	206.51	204.93	206.28	203.53	206.24	205.61	204.59	206.07	205.02	204.44	205.72	206.54	206.72	205.69	205.28	205.82	204.35	203.88	204.81	205.31	204.64	205.05	205.62	206.32	203.98	205.54	205.68	203.96	205.38	205.68	204.59	206.05	207.85	205.55	205.5	205.64	205.62	206.29	205.69	205.16	206.17	206.02	206.33
211.36	211.07	211.5	211.85	212.23	213.72	210.01	211.31	211.79	214.1	211.6	210.27	210.41	212.68	212.74	212.72	209.83	213.3	212.52	211.67	211.37	212.4	213.06	210.67	211.17	212.46	210.85	211.62	212.14	211.68	212.64	211.75	211.69	210.76	210.33	212.08	209.64	212.59	210.73	210.12	211.22	210.23	210.22	212.04	212.43	212.48	212.24	211.9	212.24	212.16
202.83	201.97	202.36	201.72	202.27	201.35	202.54	204.25	202.35	202.25	201.15	201.97	202.19	202.66	203.06	202.45	201.77	201.02	203.46	202.16	201.84	202.23	202.04	202.11	200.88	203.59	202.36	201.09	201.57	203.75	201.5	202.04	203.62	203.54	201.85	203.74	203.21	201.2	203.01	203.5	203	203.3	202.32	202.22	202.27	203.27	201.82	202.8	202.99	203.38
208.24	209.26	209.59	210.55	209.91	208.33	209.56	209.62	208.42	211.18	208.93	209.09	210.1	211.04	208.39	209.51	209.78	209.37	209.79	209.51	210.06	211.33	209.34	209.97	209.76	207.68	210.37	210.26	211.07	209.72	210.14	209.18	209.3	210.34	209.21	209.51	209.6	208.32	210.75	209.31	209.3	210.45	208.32	209.92	209.92	208.39	210.87	208.79	209.3	210.59
211.28	212.82	211.17	211.97	211.69	211.63	210.15	210.98	210.83	210.03	211	212.76	212.13	211.93	211.75	211.53	210.35	212.08	211.64	210.81	211.66	211.19	211.71	213.28	211.3	212.56	211.25	210.66	210.26	210.73	212.09	212.57	211.55	211.05	209.65	212.47	211.07	212.62	212.26	211.16	213.3	210.2	212.38	211.32	212.54	212.75	210.3	211.72	211.13	210.84
207.27	206.75	207.49	207.52	206.86	209.1	206.4	208.32	208.15	207.97	206.46	207.13	208.13	207.9	206.86	207.44	207.29	207.74	207.68	208.54	206.59	209.71	205.58	206.42	208.76	207.88	206.82	207.67	207.16	206.61	205.93	207.75	208.71	207.84	208.24	208.91	206.9	208.28	208.49	208.02	205.87	208.55	207.99	208.64	206.81	206.42	207.54	208.31	206.27	208.33
198.48	198.58	198.52	197.49	198.91	198.53	198.17	198.08	198.83	199.42	197.91	198.89	198.13	199	197.81	199.69	198.11	199.21	197.87	198.51	198.79	198.7	197.98	198.53	200.87	199.24	198.46	197.56	200.21	200.05	198.69	197.74	197.86	200.01	198.69	199.1	198.26	198.6	198.3	196.12	196.9	198.65	198.7	198.75	198.36	200.64	198.66	198.5	198.11	197.99
206.44	208.93	208.43	208.38	208.82	206.91	207.46	208.59	208.11	206.44	207.21	207.15	208.29	208.93	207.28	207.41	206.72	209.2	206.84	208.39	208.79	208.62	207.5	208.16	208.18	205.87	207.27	207.42	207.37	208.11	207.13	208.77	209.25	209.01	208.59	208.19	207.06	208.24	208.1	209.38	207.82	206.82	207.5	209.12	208.96	207.79	207.34	208.63	208.16	207.86
202.98	203.55	203.31	201.97	202.73	202.26	202.04	201.68	204	203.18	200.95	201.55	202.12	203.55	202.41	202.97	201.3	202.85	201.74	202.31	202.57	202.79	203.65	203.09	201.92	202.17	202.4	201.13	204.3	202.81	202.43	201.45	202.72	203.27	201.16	201.68	201.42	203.61	200.73	203.39	201.36	201.72	202.74	201.44	202.6	203.47	201.91	201.96	204.48	203.56
200.94	198.92	199.32	200.23	200.65	199.98	201.12	199.53	201.47	200.51	201.65	201.71	201.88	199.54	200.64	198.53	200.69	200.57	200.55	201.51	200.89	199.9	199.95	198.79	200.72	198.88	199.03	199.9	199.81	198.62	198.91	200.86	198.98	199.45	200.95	198.27	201.76	200.23	201.41	199.7	200.57	200.61	200.21	200.18	199.27	201.48	199.92	200.95	200.33	200.62
213.02	212.61	212.61	213.67	211.46	212.14	214.38	212.48	214.66	213.73	212.53	212.44	213.29	212.64	213.23	213.23	213.04	214.2	211.79	212.38	211.84	212.9	211.98	213.71	213.95	212.62	211.83	213.29	212.44	212.49	212.96	212.28	212.75	212.79	213.26	212.73	213.15	213.73	212.9	211.6	214.04	213.53	211.42	212.39	212.56	213.04	211.81	212.46	212.81	213.62
199.88	200.14	200.12	200.32	200.07	200.27	199.73	199.36	201.21	199.91	201.18	198.82	200.6	201.89	200.62	201.66	201.29	200.45	199.92	201.42	201.04	200.33	201.01	201.91	200.06	199.22	200.54	199.28	200.17	200.22	199.17	200.89	199.85	200.85	200.01	200.53	199.82	201.03	200.47	199.14	201	199.56	200.19	201.09	201.36	198.12	201.64	199.74	200.27	200.64
208.43	208.02	208.37	207.42	207.17	208.98	208.16	207.9	208.41	208.32	209.42	208.38	208.57	208.32	208.44	209.24	209.12	208.96	208.89	209.52	208.63	208.97	207.95	209.43	208.11	208.82	208.38	208.19	207.97	208.54	209.99	209.19	207.35	208.9	207.94	208.63	207.91	209.33	208.49	207.98	207.44	210.02	207.74	208.39	209.92	210.52	209.94	208.32	209.78	207.67
210.36	213.47	211.89	211.05	211.32	210.69	210.98	211.23	212.08	212.95	212.03	212.75	212.23	210.67	211.2	212.75	210.76	212.29	210.96	210.24	212.27	211.84	211.89	212.23	212.19	213.12	212.7	212.7	211.24	211.22	209.71	210.42	211.62	213	211.81	212.18	212.2	210.86	210.9	211.02	209.93	211.62	211.75	212.06	211.42	210.14	211.66	210.68	211.05	211.94
207.44	208.45	206.48	205.8	207.34	208.08	208.24	208.83	208.77	208.67	208.3	208.83	208.74	208.52	207.35	209.51	209.57	207.95	207.39	208.79	206.62	208.66	206.28	207.72	208.58	210.43	208.97	208.57	207.38	206.68	208.71	208.03	208.14	208.05	207.33	207.52	207.45	208.37	207.4	208.78	208.17	207.79	206.9	207.92	207.53	208.37	208.1	209.08	206.44	208.61
208.4	208.22	208.36	208.87	207.65	210	208.88	208.39	208.09	207.96	208.16	208.66	209.04	210.04	209.16	208.58	208.24	211.38	208.78	208.87	209.12	208.12	210.16	209.02	208.92	208.12	209.32	211.03	210.89	209.18	208.25	208.01	208.12	207.9	208.21	209.05	208.41	208.07	206.99	211.78	207.48	209.21	208.21	208.4	209.26	208.7	208.68	208.87	210.69	207.63
213.22	213.05	213.45	213.58	213	212.99	211.48	213.78	213.27	212.29	212.01	214.1	213.01	212.27	212.32	211.67	214.38	212.72	212.45	213.48	213.21	213.71	213.64	213.59	212.32	213.52	212.48	214.55	213	214.21	213.4	213.87	214.92	210.75	212.11	213.67	212.25	212.58	213.4	211.89	213.38	213.13	211.47	212.71	212.09	214.01	213.32	213	213.39	214.59
203.3	203.07	204.51	204.32	204.9	204.84	202.58	202.79	204.92	203.58	203.75	203.52	203.51	204.78	203.54	204.2	204.83	203.27	205.33	203.59	204.68	205.57	206.21	203.97	204.68	204.25	203.89	205.52	202.9	203.33	203.17	204	204.57	203.25	204.98	206.58	204.22	204.14	203.24	202.98	204.69	204.07	203.54	203.8	204.72	204.77	203.33	205.01	204.1	202.93
208.59	209.54	210.28	211.49	208.01	208.97	209.2	207.65	209.02	206.11	208.98	208.89	209.68	208.18	208.75	209.7	206.83	208.71	209.46	209.73	207.03	208.41	208.14	207.62	208.32	209.06	210.29	207.55	209.38	209.43	208.38	209.54	208.52	207.83	208.85	208.79	208.59	208.86	207.6	209.09	208.31	209.59	207.27	209.55	207.6	209.52	208.83	207.79	208.58	207.57
205.45	205.66	205.19	202.76	204.81	204.08	205.24	205.3	204.11	204.85	205.13	204.47	204.62	205.02	204.1	203.94	205.06	205.93	203.75	204.89	205.83	205.76	206.2	205.84	205.15	204.29	204.57	205.84	205.26	206.4	204.86	205.58	204.77	204.68	207	204.91	204.02	204.8	205.19	204.23	203.84	205.14	204.85	203.61	203.83	204.02	205.94	204.35	205.15	203.98
203.99	205.71	204.32	203.14	204.59	204.13	203.47	204.59	204.51	205.13	205.39	204.96	205.66	204.67	205.48	204.6	203.45	204.36	205.05	204.74	203.59	204.45	204.64	203.95	206.17	204.69	204.18	205.58	203.84	203.89	206.07	202.8	204.79	204.99	205.93	203.86	205.1	204.67	206.45	204.01	203.84	204.87	205.42	203.94	205.41	205.83	206.03	204.44	205.56	204.93
205.03	205.92	205.33	207.24	206.66	207.06	207.36	205.62	206.61	206.99	208.73	205.81	206.62	206.39	207.12	204.71	207.04	206.72	205.64	206.97	205.41	205.6	205.85	206.74	205.83	205.43	204.59	205.79	204.41	206.45	206.84	207.2	204.75	204.89	204.91	206.97	206.37	207.92	206.84	205.49	205.72	205.38	205.52	207.13	205.61	206.28	207.48	206.47	206.62	207.5
203.06	204.66	202.18	203.69	204.42	205.4	203.52	203.4	204.1	203.61	206.27	204.86	203.41	203.32	203.88	203.25	203.38	204.88	203.06	203.4	204.22	203.64	202.68	203.03	203.87	203.91	203.11	203.08	204.25	203.34	203.38	204.12	202.95	205.28	205.03	202.43	203.72	203.44	204.14	203.96	204.09	204.08	203.95	203.61	203.19	205.27	203.81	204.54	204.32	203.63
207.26	207.49	205.8	205.08	206.57	207.89	205.75	206.18	205.42	204.8	206.54	207.44	205.13	205.96	206.06	207.09	206.99	205.99	205.71	205.49	205.04	206.2	207.12	205.86	205.01	207.02	207.74	205.08	207.22	206.19	206.98	208.13	204.97	204.46	207.2	206.02	208.1	206.91	206.32	206.89	205.98	206.44	207.92	207.79	206.67	206.48	206	207.35	207.92	206.38
211.86	211.34	211.9	211.7	211.69	210.56	212.71	212.93	210.03	210.85	211.59	210.1	210.04	212.86	212.2	210.53	212.43	211.8	210.94	212.4	211.45	212.7	212.6	211.09	211.58	211.51	211.29	210.96	208.91	211.61	211.33	211.65	212.93	210.58	212.61	212.55	211.91	212.58	211.74	211.18	209.98	211.55	212.09	211.68	210.99	211.1	211.47	210.01	211.41	213.03
207.02	206.28	207.14	207.77	207.59	207.57	207.48	206.19	207.61	208.3	208.12	207.58	207.71	207.58	207.31	207.22	207.45	207.41	207.11	209.11	207.46	206.92	207.72	208.69	206.52	208.22	206.93	208.05	206.58	208.65	208.04	207.65	206.83	207.15	207.34	207.08	207.97	207.19	208.17	207.96	207.75	206.97	207.31	209.12	207.75	208.21	207.65	207.48	207.83	208.59
204.7	203.58	204.06	204.79	204.01	206.01	204.47	204.78	205.03	204.38	204.06	205.86	205.5	204.11	204.09	203.85	204.77	204.59	203.56	204.12	202.83	205.65	204.76	205.81	203.77	204.39	204.63	201.87	205.08	204	204.35	204.81	204.49	204	205.23	204.49	205.15	205.07	205.75	204.96	205.5	205.84	205.82	203.95	203.38	203.23	205.36	205.22	205.03	204.69
209.18	210.11	210.29	211.57	209.35	209.31	208.84	209.82	209.57	210.96	209.59	209.16	209.79	208.47	211.11	209.76	208.16	210.2	211.27	209.52	211.31	208.17	210.07	208.17	210.5	210.82	207.09	206.76	209.07	209.47	209.84	208.24	210.85	210.46	209.82	209.86	210.67	210.44	211.39	209.35	209.15	209.84	209.03	210.38	209.34	208.94	211.28	208.5	209.07	208.9
207.97	208.96	207.04	208.61	208.8	207.62	209.2	207.33	207.7	208.83	207.03	208.87	208.15	206.84	207.98	207.63	209.64	206.99	207.17	209.17	208.81	208.49	208.35	207.58	209.75	208.38	208.13	208.45	208.63	209.44	206.45	208.43	210.33	208.33	208.73	207.85	210.96	206.97	208.72	208.1	208.67	210.11	209.91	208.02	209.45	208.93	207	209.16	207.84	206.45
213.66	212.31	213.83	212.43	212.9	214.43	212.02	212.91	212.53	213.53	214.07	213.76	213.61	213.19	214.55	212.3	213.41	213.43	213.32	211.5	212.05	212.78	213.58	211.75	213.53	211.66	214.26	211.64	212.16	213.29	212.26	212.9	211.99	211.11	211.56	211.55	214.37	212.42	212.81	214.42	212.09	211.9	212.55	213.27	212.3	213.01	211.73	214.33	211.8	212.53
206.46	206.89	207.62	207.1	208.94	207.34	207.18	205.71	208.39	207.77	208.47	206.54	209.28	208.07	209.3	206.49	207.02	207.85	207.13	206.05	207.13	205.73	206.25	208.21	207.84	206.71	207.43	208.3	207.07	206.57	208.14	207.66	209.22	208.51	207.77	207.41	205.82	207.46	207.86	207.26	207.3	207.44	208.14	207.53	207.34	208.85	207.44	208.46	207.25	209.2
211.45	212.2	212.74	212.61	213.26	211.1	211.53	211.66	212.17	212.63	211.91	212.2	213.33	212.63	211.88	212.98	211.58	211.95	211.51	213.28	212.12	213.88	211.54	211.08	212.75	213.5	213.31	212	210.89	212.61	212.78	212.22	212.88	212.69	213.09	211.76	211.57	210.99	212.27	211.66	210.85	212.57	212.81	212.43	211.89	212.57	212.65	213.18	212.26	210.85
203.8	201.52	203.54	203.34	202.46	203.19	202.6	202.91	203.89	202.34	202.01	204.24	203.45	202.04	202.11	203.11	203.66	203.2	203.08	203.16	202.53	203.67	202.95	204	203.95	203.64	202.26	203.94	203.36	202.73	203.68	202.82	202.7	204.52	203	202.49	201.51	203.65	202.81	204.31	201.52	204.6	203.82	202.66	201.55	204.21	205.15	203.37	203.19	202.96
207.83	208.26	208.38	208.98	208.86	209.14	208.3	208.4	207.87	209.13	209.09	208.01	208.13	208.21	208.65	208.7	209.37	208.92	209.32	208.88	206.71	208.72	208.74	207.96	209.32	209.54	209.98	209.19	208.43	208.12	209.02	208.83	209.21	209.44	209.24	209.39	208.8	208.86	208.26	208.15	208.61	209.02	208.47	207.44	208.77	207.3	209.75	208.79	209.18	208.88
208.37	207.32	207.32	207.56	206.6	208.56	208.79	207.57	207.98	208.01	209.13	207.04	206.99	206.01	205.1	208.45	207.28	208.77	208.17	208.79	209.18	209.06	206.76	207.63	208.69	208.47	208.47	208.01	207.32	208.3	207.86	207.25	209.88	207.71	207.09	205.66	208.31	208.3	207.13	207.45	207.94	208.54	205.99	208.48	207.03	209.3	207	208.38	208.37	207.69
200.57	199.45	201.11	200.98	200.07	199.92	199.95	200.57	200.8	201.51	201.37	201.38	199.27	201.64	200.03	200.92	200.62	200.68	200.84	199.71	201.01	200.46	200.1	200.5	201.2	202.04	200.54	199.92	200.38	201.39	200.66	202.03	198.69	200.18	201.91	199.75	201.45	199.64	201.23	201.87	201.69	201.01	199.75	201.92	201.26	201.82	200.87	202.14	200.4	199.01
207.64	207.71	207.88	206.97	208.19	206.3	206.9	208.51	206.63	207.21	207.27	207.76	207.47	208.04	207.07	208.38	207.74	208.46	207.63	207.52	209.06	207.32	207.16	209.69	209.1	207.29	206.67	208.04	207.34	206.98	208.87	207.22	208.04	206.42	207.88	207.07	206.6	208.06	207.49	206.15	208.08	205.98	208.77	208.69	207.16	207.39	205.75	207.78	207.26	206.67
203.96	202.73	203.6	203.56	203.34	205.06	203.37	201.82	205.99	203.83	203.15	204.54	203.35	203.03	201.98	202.64	203.74	203.25	200.62	203.81	203.4	202.73	203.16	204.04	203.39	204.96	203.09	202.94	203	204.44	203.42	204.73	204.47	203.39	202.83	202.83	204.8	202.41	204.22	203.88	202.48	203.12	203.64	204.32	201.54	204.89	204	203.28	203.6	203
203.66	205.05	204.22	203.86	204.11	206	205.23	206.44	204.97	205.46	204.41	204.3	204.23	204.8	204.84	206.01	206.92	203.94	204.44	204.75	204.1	203.63	202	205.57	205.05	203.98	203.82	205.11	206.15	204.95	205.24	206.94	203.43	205.65	204.17	205.5	205.2	206.99	205.18	204.26	204.85	206.17	204.14	204.96	204.76	203.61	205.59	205.14	203.66	204.19
198.82	197.97	198.88	198.96	198.09	198.58	195.31	197.32	197.4	198.21	197.5	197.91	197.45	197.91	199.37	198.57	196.78	199.22	199.54	197.66	198.08	198.06	197.74	198.14	198.37	196.87	197.65	198.08	197.08	197.19	197.41	198.51	196.9	198.45	197.98	197.53	198.66	197.66	199.41	197.86	199.93	198.35	197.42	197.61	198.44	197.21	196.67	198.67	197.77	199.75
204.91	204.74	204.17	202.85	205.28	204.01	204.93	203.95	203.62	203.83	205.16	205.17	204.81	206.29	204.04	203.66	204.7	205.25	205.82	205.65	204.38	205.16	203.99	205.01	204.06	204.16	205.48	203.79	204.32	203.85	206.37	203.85	204.56	204.42	204.27	205.03	205.94	205	204.88	203.28	203.75	203.51	204.69	204.14	202.55	203.81	205.87	205.09	203.89	204.83
204.66	205.41	205.32	204.39	205.27	206.68	206.37	206.03	204.73	206.73	204.56	205.42	205	207.38	205.54	206.19	205.99	206.71	205.61	203.82	204.87	205.64	206.13	204.41	205.06	205.25	206.61	205.52	204.42	205.82	205.09	205.74	205.64	205.91	204.53	206.26	205.92	205.39	205.17	205.05	205.58	203.36	206.44	205.95	206.58	204.37	204.89	204.71	205.95	205.23
211.27	213.6	212.02	213.27	212.52	214.46	214.26	212.72	213.18	212.19	212.21	213.24	212.24	212.22	212.87	212.66	211.96	214.09	211.57	215.02	214.38	211.41	212.31	213.04	213.64	214.51	212.5	213.54	213.17	212.79	212.43	211.54	212.74	212.84	213.28	211.93	212.21	213.63	212.02	213.82	214.74	211.21	213.48	214.72	213.38	210.51	211.36	213.44	212.25	211.89
209.91	212.74	211.21	213.75	212.7	211.04	212.17	212.93	211.6	211.88	210.35	211.4	210.55	212.3	213.12	211.43	212.37	212.45	211.42	211.28	209.97	212	211.86	211.54	212.02	210.54	211.25	210.51	211.26	211.55	211.31	211.33	211.79	210.82	211.95	212.29	211.9	211.73	213.15	210.24	212.27	213.29	211.29	212.22	212.14	212.46	211.29	211.33	211.65	212.41
208.3	210.12	210.78	209.15	207.76	210	207.9	209.28	209.7	210.88	208.96	208.45	209.38	207.93	209.16	211.12	210.27	208.38	209.62	209.6	208.81	209.56	207.67	208.77	209.18	209.14	209.19	208.95	209.9	207.87	208	209.89	209.38	208.73	207.97	211.17	209.35	210.83	209.52	208.98	209.31	208.6	208.14	209.88	207.96	209.46	209.24	208.69	209.42	210.69
208.39	209.28	209.06	209.37	207.69	209.48	207.62	208.65	207.69	208.8	208.62	209.57	207.4	209.7	209.02	209.92	208.14	209.5	209.53	208.64	208.71	209.17	208.18	208.57	210	207.35	207.81	209.09	209.15	207.68	207.04	209.5	209.34	208.34	209.32	207.63	208.69	209.42	208.52	207.82	207.25	211.05	209.5	208.71	209.5	209.39	209.54	209.15	208.14	206.71
208.62	207.86	206.91	207.85	207.01	207.4	210.07	208.65	208.05	206.07	206.39	206.57	207.69	209.12	208.37	207.66	207.12	207.93	208.26	206.93	207.86	208.63	209.7	207.58	207.15	207.98	208.37	208.56	206.78	208.07	209.27	207.45	209.99	209.28	208.73	208.93	207.14	206.76	207.7	207.99	209.25	209.37	207.94	206.91	206.37	208.37	208.52	207.14	207.7	206.38
203.74	206.49	206.21	204.82	205.61	204.96	204.98	205.93	206.71	206.41	205.03	204.28	206.31	206.2	205.65	206.03	207.02	206.85	203.27	206.1	205.98	205.64	204.95	205.39	206.11	205.22	205.24	204.78	206.54	205.82	206.32	205.24	203.65	205.62	206.37	207.47	206.54	206.93	205.72	205.05	205.69	207.35	205.96	205.43	204.55	206.96	204.64	203.81	204.9	206.14
203.94	205.29	204.35	203.99	204.35	205.61	205.23	205.33	203.48	205.05	204.78	205.29	205.35	203.59	204.89	204.69	204.99	205.73	205.39	205.3	204.57	205.82	205.05	204.55	205.92	204.32	205.6	205.43	204.79	204.03	205.7	205.46	205.88	204.65	203.94	204.47	206.1	204.66	204.57	204.69	204.8	204.94	205.84	203.88	203.51	204.53	204.83	205.66	206.58	206.75
201.5	198.53	198.36	198.44	200.02	200.22	199.8	199.83	198.66	200.17	199.39	200.27	199.89	198.21	200.01	197.32	199.54	201.03	198.22	200.55	199.4	199.15	200.05	198.76	198.44	200.63	198.93	198.42	199.42	198.79	200.22	199.15	198.18	199.48	201.3	198.45	200.19	199.2	198.77	199.17	199.05	200.27	199.63	197.45	198.36	199.88	198.05	199.44	199.62	197.7
200.53	199.41	200.68	200.23	202.15	201.99	200.55	200.02	199.01	200.63	200.08	200.78	198.79	200.82	200.41	201.51	200.42	200.51	199.72	201.91	201.94	199.96	200.22	200.54	200.31	200.75	201.14	199.51	200.25	201.18	199.55	197.79	200.94	200.56	201.25	198.64	200.86	199.99	201.36	199.62	198.01	200.69	200.79	200.06	200.8	200.95	200.51	199.76	198.72	199.56
208.15	209.93	208.8	206.52	209.94	208.39	208.57	209.33	210.49	208.52	209.07	210.9	208.91	208.34	209.04	209.05	209.39	209.1	209.66	208.85	208.61	209.45	209.83	210.18	209.61	209.97	209.63	208.21	209.61	208.65	209.01	208.12	208.92	209.14	210.09	208.29	208.17	209.72	210.31	209.1	209.69	208.7	210.56	209.53	209.76	208.53	210.49	210.07	209.02	208.95
203.6	203.11	203.86	202.95	203.97	202.49	202.17	203.97	203.14	203.63	203.06	204.33	203.48	203.65	205.19	202.73	203.92	202.7	203.56	204.49	203.12	202.99	201.67	203.65	202.8	204.6	203.44	202.51	202.28	203.72	202.11	203.26	204.03	202.81	203.25	203.24	203.98	201.02	204.28	202.98	202.79	202.85	203.26	204.29	203.59	203.16	202.56	204.56	203.58	203.51
204.56	205.05	204.36	204.16	205.01	206.07	205.19	205.33	205.29	203.95	205.02	205.83	205.36	206.1	204.97	203.26	206.73	204.78	204.89	205.77	204.97	205.13	203.55	204.06	204.75	205.46	205.25	204.96	203.74	204.95	204.58	204.17	205.68	204.52	205.39	204.63	204.64	204.82	202.56	203.6	204.09	205.08	204.54	203.88	203.87	205.24	204.53	205.53	205.11	206.16
201.3	202.41	201.57	203.58	203.4	201.61	201.6	201.84	202.48	203.06	201.71	202.58	201.21	201.67	202.94	203.6	201.66	204.49	202.36	205.14	203.65	202.19	203.38	201.57	200.99	202.19	201.12	202.5	202.67	201.48	201.54	202.32	201.54	201.4	200.56	202.73	200.6	201.88	203.05	203.4	203.92	203.25	202.32	201.35	201.26	201.88	202.23	201.51	202.32	201.27
204.11	203.09	203.29	203.85	204.79	202.25	204.16	203.49	203.54	203.53	204.83	204.03	205.48	202.94	203.61	204.29	204.35	202.56	204.78	203.46	203.46	203.22	203.45	203.58	204.2	203.02	205.18	204.63	206.01	204.36	205.6	202.75	204.37	204.69	203.71	204.32	204.01	201.68	203.7	204.52	204.1	203.59	203.84	203.42	202.74	204.36	204.83	205.12	204.63	204.24
202.61	201.38	201.37	202.05	202.04	200.96	202.93	201.73	200.05	202.55	201.41	202.63	200.65	200.56	203.37	201.65	201.47	200.42	200.96	200.16	200.58	200.54	201.09	204.14	201.67	201.34	202.14	201.68	201.11	201.16	202.45	201.35	201.91	202.04	202.85	202.02	200.91	200.99	201.51	199.92	200.73	201.56	199.13	201.2	203.31	200.79	200.17	200.83	201.73	200.94
210.51	211.66	212.69	210.81	212.71	210.18	211.85	212.3	211.58	211.81	210.81	210.68	213.93	213.19	211.84	213.45	211.97	213.42	210.91	211.16	211.42	211.22	210.28	212.68	211.76	212.89	212.74	210.69	211.19	212.74	211.59	210.8	211.98	211.94	212.39	211.75	209.91	211.96	210.96	211.14	212.68	212.44	211.21	212.02	212.06	212.23	211.55	211.79	212.47	212.09
207.87	206.63	207.85	207.98	207.78	206.99	207.88	206.36	206.98	205.81	207.26	208.48	207.7	206.84	207.4	208.29	206.4	206.07	207.65	207.81	208.1	208.02	207.57	207.74	206.23	205.62	208.35	206.69	205.84	207.92	209.09	206.59	208.47	207.91	207.94	208.87	207.29	206.29	208.21	207.5	207.99	207.93	207.27	207	209.19	209.43	207.76	208.15	205.8	207.1
216.9	218.1	218.06	218.1	219.72	218.02	216.77	217.9	219.83	216.44	217.17	216.79	217.26	217.73	215.81	217.42	219.44	217.39	215.99	216.14	216.68	218.11	219.1	218.22	218.27	217.74	218.7	218.13	218.45	216.38	218.27	216.1	218.21	217.72	217.99	216.85	218.63	216.72	216.76	219.11	218.65	219.3	217.23	217.51	218.15	216.35	217.98	218.75	216.81	218.05
211.39	211.64	212.45	212.25	210.83	211.1	211.31	211.97	211.49	211.26	212.67	212.12	211.83	211.22	212.03	213.05	211.33	210.68	212.15	211.02	211.98	211.56	212.03	212.58	212.1	211.2	213.04	210.77	211.81	211.56	212.34	212.05	212.12	211.02	211.71	210.49	211.22	212.6	210.24	211.02	212.84	210.74	210.19	211.93	213.16	209.99	211.43	212.12	210.87	211.01
201.96	200.93	201.3	199.52	198.24	198.54	201.11	200.22	201.64	200.42	200.37	198.93	201.42	201.15	201.13	199.22	199.54	198.94	200.59	200.09	200.49	198.16	202.79	200.86	203.23	199.79	199.73	199.12	201.82	199.79	201.58	200.25	200.13	199.95	200.12	199.57	200.34	200.79	199.71	199.34	198.86	201.6	200.79	201.37	199.93	201.75	200.32	199.34	200.64	201.38
206.76	208.87	208.61	208.21	206.05	208	207.12	206.66	208.16	207.97	207.21	207.99	207.46	207.78	208.13	206.64	206.39	208.65	206.84	208.24	207.17	207.73	207.31	206.38	208.46	207.66	208.24	208.7	209.26	207.11	207.12	207.58	207.28	207.69	208.15	207.39	208.55	207.33	207.68	206.75	208.28	209.4	207	208.36	208.67	206.28	208.39	208.13	208.08	207.71
205.87	206.11	206.16	206.46	207	206.23	205.03	205.13	206.89	204.3	207.72	206.54	205.99	207.52	205.92	205.97	206.5	206.27	206.88	206.51	207.17	208.92	206.13	206.65	207.33	206.66	206.15	207.46	206.01	205.7	206.31	207.58	206.47	206.63	206.47	207.62	206.68	207.13	204.93	206.58	206.77	206.63	207.68	207.17	205.86	206.61	209.13	205.94	207.61	204.66
209.14	206.89	208.65	209.51	208.82	208.66	207.6	207.95	208.79	208.49	208.65	207.52	208.61	208.48	207.93	206.21	209.43	208.85	208.39	207.03	208.05	210.44	207.88	207.63	208.5	209.56	209.4	208.79	207.83	208.7	208.96	208.11	209.26	209.01	207.78	208.39	208.25	210	206.86	208.61	210.53	208.32	208.66	208.7	209.79	208.81	210.16	209.59	209.41	208.56
203.16	203.73	202.34	202.85	202.52	204.24	203.01	203.76	204.3	203.24	201.76	202.95	203.11	203.65	202.89	203.19	203.18	203	202.01	203.82	204.47	204.29	204.36	202.71	202.92	203.14	202.76	202.54	203.44	203.1	202.43	202.75	203.49	204.17	203.61	204.29	203.07	203.47	203.21	203.65	203.78	201.93	202.46	203.86	203.41	203.79	202.91	203.76	202.07	203.84
207.24	207.51	208.16	207.18	209.32	208.02	207.02	209.17	207.48	207.77	208.57	207.36	209.21	206.79	207.03	207.67	206.41	207.74	207.97	208.9	207.21	208.42	208.19	208.42	208.14	208.13	206.95	206.11	209.7	206.77	207.6	207.42	206.65	209.09	208.6	205.8	207.7	207.06	207.47	207.6	208.08	207.69	208.18	205.27	208.72	207.83	206.57	209.2	208.04	206.63
209.5	209.84	209.62	208.02	209.57	210.05	206.96	208.36	209.83	208.5	209.04	207.89	210.17	207.08	208.5	208.87	208.93	209.11	208.5	207.99	207.65	209.08	208.57	208.5	207.64	210.01	207.89	208.81	209.05	207.31	208.41	208.87	208.36	209.45	208.45	208.53	208.91	208.19	208.49	208.69	208.75	208.91	210.77	209.83	209.55	207.67	209.9	208.23	209.19	209
205.83	208.02	206.22	207.86	207.59	206.88	206.85	208.45	208.09	207.8	206.35	207.86	207.43	209.11	207.78	206.76	209.12	208.08	206.65	207.12	208.75	209.25	205.94	207.51	207.39	205.74	207.33	206.47	207.97	208.05	206.06	207.18	207.81	208.38	208.04	207.76	208.86	207.4	207.41	208.02	207.24	207.89	206.56	207.47	206.02	208.04	208.12	207.85	207.99	208.5
217.58	216.77	217.29	217.57	217.53	218.25	215.62	216.53	216.35	215.74	218.48	217.67	217.98	218.39	217.31	217.22	216.51	218.26	217.06	216.88	219.27	217.58	218.59	217.63	218.73	218.91	218.42	218.53	218.1	217.04	217.54	216.61	218.07	218.48	216.67	217.07	217.93	218.08	217.79	217.34	218.59	218.25	217.6	217	219.24	214.48	219.37	218.05	217.24	216.84
208.7	207.53	207.83	209.31	208.72	208.04	208.47	208.53	210.02	209.17	208.68	209.51	208.8	207.97	208.08	208.7	208.89	209.66	206.83	209.42	209.2	210.7	208.58	209.41	207.98	209.96	209.54	207.94	208.23	209.68	209.88	208.42	209.91	208.89	208.66	208.1	208.73	208.65	207	209.76	207.86	208.9	209.28	207.98	205.41	206.99	208.53	208.48	209.06	209.16
205.63	206.58	205.69	206.67	204.35	205.5	205.25	204.32	205.2	205.82	206.98	205.66	206.88	205.36	204.99	205.87	207	204.93	204.7	204.76	204.6	204.88	206.83	206.23	205.52	206.06	205.93	205.5	207.45	204.45	207.16	206.87	205.75	205.03	206.39	206.25	205.37	205.72	204.3	205.27	203.95	204.96	205.65	204.36	207.72	205.74	205.54	205	204.54	206
208.81	208.52	206.39	209.42	209.61	209.18	209.34	208.3	208.19	209.51	210.16	209.89	207.92	207.22	208.49	208.49	208.38	210.1	208.41	208.49	209.47	208.67	208.83	209.27	208.72	207.36	207.86	208.91	208.81	209.27	207.83	208.59	208.19	207.34	208.12	207.56	208.87	208.48	208.98	209.09	208.67	209.02	209.45	208	209.55	208.01	206.52	207.54	209.27	209.52
207.49	208.27	208.17	208.98	208.53	208.75	208.12	207.21	209.27	207.87	208.45	208.31	208.34	208.48	208.22	209.34	209.5	208.7	207.51	207.98	208.46	209.06	208.18	208.91	209.63	208.22	208.67	207.13	209.11	209.41	209.72	207.74	207.89	208.84	209.74	208.52	210.2	207.25	208.84	207.42	208.18	209.02	208.3	208.74	208.12	208.78	209.45	209.69	209.48	207.77
216.58	217.52	215.7	215.58	216.35	216.23	217.1	216.4	217.72	218.15	216.19	217.67	216.87	217.5	216.96	218.42	217.33	217.42	216.4	217.48	216.77	214.87	216.18	218.25	217.17	217.49	217.05	217.19	215.12	218.05	216.96	218.75	217.51	215.69	216.43	216.83	216.86	217.53	218.47	217	217.53	216.46	218	216.82	217	216.8	217.45	217.26	215.23	218.92
201.72	204.61	202.85	202.03	203.71	203.19	205.47	201.5	203.86	202.41	203.95	204.19	201.7	201.49	204.47	201.9	204.2	203.21	204.69	202.97	204.21	203.36	203.8	203.39	204.18	203.81	201.31	202.82	203.22	203.94	203.15	202.24	204.55	202.44	204.28	202.36	201.93	203.55	204	204.07	203.17	203.17	201.62	202.99	203.32	201.93	204.28	202.55	203.37	203.38
213.84	212.27	213.42	213.19	213.21	213.36	212.44	212.83	212.02	213.35	214.25	213.28	213.73	212.31	212.06	213.4	215.3	212.94	213.08	213.54	213.54	213.84	214.62	213.81	213.59	214.17	212.47	213.88	212.13	212.99	213.49	213.27	211.91	214.48	211.5	213.45	212.91	213.85	214.46	214.39	212.19	212.62	212.2	213.02	212.97	213.38	211.91	213.79	213.5	215.28
212.66	213.46	211.25	211.07	213.05	212.26	211.99	213.19	212.11	212.8	211.62	215.67	212.64	213.16	211.83	212.59	211.71	211.73	212.49	212.11	212.2	209.74	212.28	212.71	212.21	212.85	213.7	212.97	213.1	211.7	212.05	211.34	212.29	212.17	211.68	213.75	213.56	210.53	213.88	213.87	212.96	212.19	212.34	211.71	212.42	213.43	213.06	211.4	211.51	210.52
208.96	210.2	209.24	209.02	208.49	208.75	208.37	210.61	208.84	208.2	207.89	210.36	209.27	210.32	208.74	209.08	207.63	208.37	208.58	208.32	207.97	206.68	209.15	208.11	209.3	208.28	209.27	209.19	209.76	210.21	209.76	206.52	209.33	208.99	209.51	208.95	208.45	207.55	208.44	207.75	209.72	209.51	208.47	207.09	208.9	208.55	206.9	208.3	208.47	208.96
203.8	202.99	203.06	204.3	202.65	204	203.55	204.28	204.44	204.12	203.74	203.14	203.52	204.44	203.61	202.76	203.33	201.76	200.58	202.36	203.15	202.43	203.22	204.2	202.04	202.4	202.35	204.62	204.27	202.51	203.68	202.85	202.97	203.35	203.5	201.87	204.24	204.02	203.33	204.05	203.6	203.23	201.89	202.57	203.73	201.9	202.87	203.14	203.72	202.61
209.94	208.71	208.04	208.14	208.23	208.48	209	208.89	207.68	208.25	208.11	208.67	209.79	209.2	208.6	210.74	208.67	208.33	206.84	207.24	209.67	208.39	208.95	209.19	208.65	207.19	209.08	208.88	208.72	208.1	207.86	207.08	208.52	208.01	207.39	209.47	208.05	207.7	206.3	209.58	208.94	207.64	209.86	208.61	208.55	208.94	208.9	208.37	209.2	209.29
198.17	195.97	197.11	199.31	198.63	198.79	197.93	199.66	198.35	199.3	198.03	197.12	198.89	197.66	197.92	197.89	199.32	197.4	196.19	198.84	198.83	196.96	196.89	198.07	198.73	198.91	196.14	198.8	197.83	197.36	198.35	197.82	198.29	197.17	196.79	198.36	196.94	197.84	198.01	198.17	197.42	197.43	198.52	197.92	197.19	198.85	198.09	197.71	197.63	197.57
217.21	218.41	218.43	216.41	217.96	218.32	217.44	216.66	218.48	216.26	217.29	216.64	217.9	217.09	217.32	219.03	218.44	217.52	218.49	219.1	219.34	217.94	218.1	218.91	215.59	218.58	216.32	217.69	215.55	218.08	216.98	217.61	217.62	217.58	219.49	217.14	218.07	217.81	217.14	219.24	217.6	219.38	217.74	217.34	218.54	217.08	217.93	216.6	217.78	218.52
198.56	201.22	200.28	200.8	201.29	199.25	201.09	200.87	201.03	200.7	199.05	199.44	201.01	200.57	200.84	201.51	201.27	200.82	199.64	202.64	201.14	200.72	201.2	200.09	200.31	199.2	199.57	200.66	200.19	200.32	200	199.86	201.07	199.42	200.28	200.21	201.04	200.8	200.86	200.41	199.35	199.11	198.93	199.2	200.02	201.52	198.3	200.78	199.54	200.29
216.77	216.64	215.82	217.56	217.57	217.31	218.82	217.68	215.96	217.11	217.65	215.94	217.11	216.84	218.23	216.08	218.17	217.16	217.01	215.75	215.63	217.48	217.2	216.96	217.52	216.91	215.83	216.4	219.28	216.93	214.74	216.25	216.54	216.16	218.05	217.85	216.41	216.02	216.25	217.17	216.17	217.56	215.96	218.3	217.06	217.74	217.68	217.62	216.8	216.66
198.92	199.76	197.74	201.23	198.09	199.53	199.58	199.25	199.83	201.12	200.01	199.33	199.29	199.21	199.01	199.42	199.81	200.31	199.15	199.94	199.16	199.76	197.96	199.3	198.02	198.13	200.73	201.82	198.73	199.1	200.61	199.76	198.75	200.84	200.2	200.38	199.88	201.32	199.4	199.45	200.13	200.18	199.85	200.26	199.94	199.61	199.18	201.06	200.69	200.08
198.99	198.31	199.35	200.03	200.02	200.15	197.39	199.67	199.44	199.17	198.38	201.42	199.2	199.91	200.33	197	198.6	199.8	199.22	199.35	200.43	199.75	197.99	200.14	198.44	198.17	198.25	200.45	199.15	198.75	197.52	198.72	199.99	198.54	198.16	200.07	199.17	200.45	198.83	198.69	198.16	198.52	199.95	199.85	199.2	199.73	198.37	200.12	198.76	199.34
207.9	207.49	208.21	208.13	209.36	209.09	208.72	207.88	209.31	210	208.22	207.8	209.09	208.18	207.52	209.1	208.66	208.33	208.71	208.44	208.68	209.81	208.02	207.98	208.69	209.07	209.3	209.05	208.97	209.47	208.37	208.4	207.01	208.43	207.33	208.58	209.27	209.79	209.18	208.16	208.13	207.72	208.17	210.96	209.5	208.83	208.94	207.33	209.65	207.35
207.05	206.71	208.19	207.83	206.11	205.31	206.99	205.6	206.34	205.23	207.07	206.23	206.37	205.51	207.12	205.78	204.59	206.51	207.09	206.33	205.66	206.87	206.34	205.01	206.34	206.2	205.05	207.47	206.3	206.6	206.59	207.17	205.84	206.54	207.18	205.15	206.61	206.73	206.34	205.52	205.17	205.87	207.83	206.16	207.32	209.25	207.36	206.65	207.65	205.1
195.12	195.32	194.07	195.08	195.73	196.03	196.24	196.26	195.97	194.06	195.28	195.52	194.83	194.22	195.5	195.09	196.08	194.92	195.04	194.52	194.79	195.7	195.45	195.37	194.43	195.91	194.89	195.51	195.15	194.36	194.37	194.12	193.74	195.34	195.52	194.74	194.21	196.55	195.66	195.8	194.41	196.82	194.74	196.76	194.13	194.61	195.51	197.09	197.56	195.09
212.19	212.46	212.06	214.3	212.72	214.16	212.58	212.91	212.89	213.07	214.03	212.8	212.98	213.35	212.85	213.67	214.26	211.88	214.71	213.3	212.7	211.95	213.58	213.6	211.74	213.17	211.83	212.29	213.55	212.93	212.74	212.71	211.66	214.02	213.69	212.02	213.13	213.64	212.84	213.23	213.94	212.88	212.99	213.27	213.54	211.55	213.76	213.06	211.3	213.2
199.71	199.07	197.68	199.65	199.67	197.48	199.54	198.42	199.12	200.64	198.59	197.81	199.19	198.44	199.4	200.24	199.16	198.61	199.43	199.22	201.1	200.27	198.35	199.06	199.67	200.03	199.36	200.89	198.71	199.59	200.91	200.03	198.32	200.1	198.19	198.44	199.02	198.33	197.17	199.99	199.71	199.27	199.31	198.14	201.04	199.35	199.72	199.69	200.22	198.76
212.96	212.42	215.01	212.69	214.03	214.34	212.43	213.6	212.66	212.56	215.45	212.19	212.7	212.48	213.2	212.13	213.01	213.52	211.31	213.91	215.64	215.58	213.99	214	213.92	212.97	212.87	211.65	212.41	214.19	214.04	213.35	213.4	213.09	212.44	214.07	213.37	212.04	214.01	212.38	212.17	211.65	212.88	212.28	214.67	211.69	213.3	212.06	213.87	212.38
211.05	209.96	212.03	210.88	211.74	212.63	212.03	212.88	211.32	210.93	210.66	210.53	212.64	210.66	211.32	211.93	211.39	211.51	211.71	212.93	212.67	210.95	212.39	211.39	212.05	210.28	212.7	211.49	212.97	211.82	212.63	212.01	211.65	212.86	211.65	211.64	211.74	210.9	212.79	213.19	210.93	212.13	212	210.68	211.55	212.21	210.37	212.12	211.05	212.5
208.55	207.8	209.65	208.29	207.72	209.63	208.56	208.24	209.73	207.66	207.87	209.05	208.49	208.94	208.73	206.76	207.76	207.39	208.86	209.95	208.63	208.98	207.72	207.76	210.36	208.2	209.65	208.54	209.84	209.51	211.03	207.48	209.66	207.69	209.39	209.38	209.15	208.71	208.5	208.84	208.45	209.49	209.37	209.06	208.49	210.24	207.26	209.27	210.49	209.8
208.92	208.61	208.61	207.78	207.25	209.28	208.93	208.7	209.63	207.72	208.06	207.8	209.33	208.26	209.42	208.99	206.85	208.94	209.16	206.71	207.07	208.58	206.72	208.63	208.93	208.5	208.39	209.14	210.44	207.94	208.8	209.31	209.37	209.38	209.07	209.76	209.49	208.73	208.55	208.57	209.79	207.45	207.83	207.93	207.93	207.39	207.83	208.39	209.27	206.69
208.87	208.18	209.33	208.99	206.88	208.44	207.89	209.97	209.46	208.65	208.96	207.96	207.85	206.03	209.11	208.63	208.03	207.8	209.96	208.74	209.41	208.04	207.73	208.53	209.51	209.14	208.73	207.62	207.71	208.69	208.88	209.81	207.55	211.25	209.7	208.66	208.48	208.3	208.45	207.7	208.21	206.61	208.82	209.37	208.9	206.3	207.83	208.77	208.2	207.38
199.3	199.48	199.7	198.55	198.82	199.64	199.39	199.34	198.38	198.65	201.07	198.26	198.54	199.52	199.45	198.44	198.62	200.28	199.03	198.3	199.12	197.34	199.41	201.18	199.95	200.08	200.15	200.69	200.79	197.85	199.72	198.86	199.1	198.18	199.03	200.13	198.66	200.99	196.74	197.88	198.86	201.15	199.96	198.25	200.78	199.57	199.61	199.33	200.19	199.11
204.73	205.77	203.84	205.78	204.56	204.89	203.94	204.95	206.53	203.5	204.82	205.35	204.86	205.88	203.46	205.77	203.9	204.71	204.62	203.74	204.92	203.92	204.45	205.54	203.92	203.29	206.34	205.77	204.81	203.34	204.72	204.69	205.83	202.8	205.29	204.56	205.19	203.5	203.46	205.1	204.56	203.89	205.53	202.79	204.15	203.34	205.04	204.69	204.63	206.62
200.12	199.66	198.92	199.07	200.43	200.18	201.21	199.85	199.84	200.27	198.75	202.38	200.46	199.65	199.03	200.71	198.93	199.59	200.21	198.86	201.09	199.98	201.99	201.69	197.87	200.38	200.56	201.54	199.07	200.42	201.5	200.08	201.24	201.49	200.13	199.82	200.18	199.58	201.08	198.46	199.93	200.42	199.04	199	199.25	200.02	200.2	199.29	199.29	199.17
198.97	199.09	198.1	198.32	199.96	198.41	199.31	198.27	199.3	198.21	197.75	199.75	199.69	198.77	199.53	196.66	198.48	197.39	198.87	199.22	197.39	198.62	198.82	198.57	198.97	199.28	201.36	198.06	198.61	198.31	197.79	198.44	197.91	199.31	199.01	199.08	198.98	198.37	199	199.65	198.76	200.18	198.22	198.13	196.58	199.24	197.38	199.1	198.14	200.05
198.22	199.63	198.33	199	198.83	199.69	199	200.09	199.71	198.99	199.38	198.03	197.91	196.73	198.49	197.88	198.92	198.6	198.61	198.62	198.24	198.96	199.96	198.61	197.27	198.08	199.35	196.91	198.72	198.08	198.55	198.63	198.18	198.99	198.45	198.93	198.3	199.11	197.92	199.06	197.44	199.2	198.89	198.15	198.6	197.38	200.61	198.76	199.19	197.7
209.43	208.46	208.85	209.19	206.31	209.04	209.95	209.63	209.77	208.32	208.47	208.46	207.23	208.87	209.49	210.17	208.18	207.93	207.86	207.6	209.03	208.89	209.07	208.95	207.97	208.2	209.11	207.38	210	209.88	208.58	209.34	208.48	208.59	209.74	208.31	208.95	209.95	209.13	207.62	209.34	207.6	210.83	209.94	208.29	207.66	208.72	209.91	210.75	208.04
198.9	199.82	197.85	201.09	201.77	199.82	198.86	201.52	200.19	201.66	198.71	201.45	199.48	200.97	202.08	201.43	199.09	200.25	200.44	200.66	200.37	198.88	200.96	200.46	200.2	198.83	200.55	201.45	200.87	200.84	200.34	200.35	200.77	201.6	201.63	200.19	201.03	199.98	199.48	201.12	198.73	198.64	200.38	201.28	199.31	200.78	201.38	200.72	201.9	200.74
208.12	208.35	206.38	208.32	207.76	208.39	206.4	206.62	207.54	208.02	207.61	208.45	206.72	206.8	208.21	207.54	207.8	206.97	209.47	209.32	208.2	207.62	207.5	206.25	206.43	208.52	208.22	207.29	207.94	208.2	207.59	207.87	208.74	207.83	205.8	207.08	206.05	208.01	208.22	207.27	207.92	207.46	208.23	207.77	206.06	206.32	205.7	206.94	206.56	206.89
198.72	199.35	197.59	197.45	199.48	198.73	199.03	198.3	200.87	200.86	199.58	198.95	200.37	199.71	199.91	201.47	201.04	200.33	198.86	200.67	197.64	199.53	200.87	200.45	199.84	200.14	197.81	201.16	199.93	198.42	199.06	200.32	198.97	201.49	197.19	199.88	198.98	199.82	199.75	200.06	199.28	199.49	200.5	198.43	197.27	199.99	200.4	200.24	199.6	200.4
198.6	198.26	199.76	199.62	200.51	198.61	199.52	200.11	198.3	198.58	199.51	199.98	200.74	201.38	197.87	198.7	200.05	198.27	199.46	199.36	199.3	200.26	198.24	199.19	199.71	200.1	199.94	199.07	198.63	200.08	198.17	200.85	200.13	197.46	198.47	198.83	198.99	198.47	198.2	199.86	198.73	197.85	199.76	198.09	199.14	199.94	198.25	199.49	197.88	199.8
197.89	197.52	198.7	196.44	196.38	198.61	196.72	196.84	197.24	196.36	197.61	196.36	198.15	198.69	198	197.41	196.81	198.69	198.23	198.42	200.31	196.6	197.32	197.4	199.06	199.51	198.13	198.76	197.07	197.85	197.95	197.96	198.41	198.82	199.3	197.8	198.77	197.29	199.34	198.41	197.79	197.43	197.13	197.31	196.22	198.63	198.42	196.16	199.07	197.58
208.24	207.82	208.7	206.89	206.9	207.85	208.44	209.43	208.69	207.74	207.37	207.19	206.44	206.35	207.45	208.59	207.4	206.59	208.41	209.59	206.62	207.03	206.85	208.53	207.34	206.64	207.08	208.07	208.22	208.18	206.7	206.91	207.79	206.06	208.11	207.21	208.2	206.99	208.51	208.01	208.49	209.56	208.45	207.85	206.59	207.18	206.08	207.22	206.23	208.05
216.58	217.27	216.73	218.03	217.99	216.37	215.89	216.19	216.44	217.32	216.43	217.61	216.03	217.52	216.79	216.61	216.56	215.97	217.58	217.61	218.44	217.72	217.16	217.08	216.58	218.45	215.88	216.81	216.93	216.62	215.53	217.02	217.8	217.4	216.71	216.54	217.29	217.41	216.97	218.36	217.37	216.62	218.05	215.99	216.98	217.87	216.06	218.43	216.6	217.44
209.44	209.12	209.51	208.8	209.68	210.64	210.8	209.16	209.64	208.74	210.01	209.9	210.36	208.57	209.96	210.86	210.3	209.87	209.05	210.25	206.58	207.4	211.28	209.41	210.02	209.21	208.94	210.11	208.84	210.42	209.11	210.02	209.85	208.71	208.12	210.29	208.35	208.3	207.61	208.33	210.76	210.14	210.01	209.41	209.53	208.99	208.92	211.66	208.71	208.89
206.8	207.94	207.48	207.33	208.18	205.98	207.55	207.58	207.15	208.76	208.55	208.51	207.6	207.96	208.94	209.16	207.73	207.32	208.29	206.27	208.76	209.27	206.17	208.46	207.59	207.88	209.24	206.72	206.83	207.58	208.75	208.57	208.07	207.14	207.69	207.79	207.62	208.51	208.22	206.96	209	208.33	207.48	206.36	206.34	207.75	206.26	206.12	207.67	208.48
207.6	206.33	208.53	206.08	208.22	208.78	208.14	208.09	208.62	206.59	207.81	208.1	206.75	206.58	208.55	208.93	209.01	208.01	207.54	207.2	206.83	208.37	207.98	208.27	208.25	208.42	206.48	209.61	208.01	208.64	207.9	207.93	208.06	209.3	207.56	208	208.61	206.78	207.26	206.97	208.48	206.84	209.15	207.35	206.9	209.45	207.48	208.07	206.7	206.58
211.47	211.76	212.35	212.84	210.33	210.66	211.31	210.42	212.22	210.62	212.01	210.71	213.92	211.75	211.29	212.09	211.79	212.59	211.36	210.57	211.32	212.34	209.89	211.67	211.29	212.33	211.12	211.04	210.97	214.12	213	210.19	210.55	210.83	211.21	212.79	212.42	211.76	213.66	210.64	210.26	211.44	211.82	210.94	212.12	212.73	212.2	210.45	212.66	211.22
208.81	207.14	207.89	208.09	207.25	207.27	208.25	209.31	209.48	209.62	208.26	208.41	207.96	207.28	208.44	209.34	209.41	208.7	209.65	208.85	208.98	206.52	209.21	208.05	208.47	209.84	208.38	209.37	207.87	208.13	210.24	207.36	207.72	209.88	207.81	208.15	208.07	208.82	209.5	208.43	208.58	207.76	209.79	208.53	208.19	207.2	208.81	209.46	207.8	207.19
205.62	206.39	205.61	207.03	206	205.39	206.11	205.81	205.47	205.16	205.39	204.8	205.36	205.41	204.88	206.55	206.34	205.68	204.49	203.97	205.68	204.61	205.02	204.38	204.64	206.03	205.55	206.78	204.74	206.13	206.52	205.22	206.68	206.11	203.44	205.9	205.75	205.85	207.02	205.79	205.87	206.11	205.61	205.99	206.94	205.9	205.22	205.94	206.12	205.05
216.93	217.06	218.52	217.73	216.32	218.11	215.19	217.36	217.36	218.57	217.84	218.56	217.26	215.91	216.39	216.89	216.09	219.17	216.42	217.16	218.47	216.8	218.72	217.05	214.88	216.42	217.98	216.33	217.78	216.57	217.56	216.51	217.89	216.69	216.68	216.97	215.31	217.47	216.87	215.71	216	217.65	216.92	216.49	216.07	217.06	216.69	216.86	218.28	217.32
208.13	208.36	208.9	208.25	208.53	207.19	206.74	206.93	208.55	206.96	208.03	209	208.99	207.63	208.37	207.79	209.31	206.67	208.18	207.02	208.19	206.72	208.04	208.04	209.03	208.59	208.26	207.94	207.57	207.61	208.19	207.7	207.19	206.38	208.04	207.44	208.95	207.97	207.12	207.47	208.53	208.37	206.39	206.44	207.93	209.22	207.13	208.14	208.28	207.74
198.99	199.49	198.82	200.27	199.18	199.62	199.34	199.79	200.83	199.58	199.84	199.18	199.72	199.57	199.61	199.76	198.57	198.48	198.04	199.86	198.91	198.87	199.67	197.79	200.25	199.92	201.2	197.81	200.4	200.22	200.4	200.63	199.01	199.6	201.02	198.81	198.22	198.2	198.91	199.24	199.89	200.24	200.34	201.98	200.14	200.86	199.51	199.84	198.76	200.63
204.45	203.48	204.9	203.35	202.81	203.37	205.04	203.41	202.97	202.85	203.09	205.13	205.69	204.92	203.48	204.28	202.62	202.58	203.44	203.67	204.1	204.53	204.56	203.54	203.85	203.75	204.86	202.79	202.94	202.33	203.41	202.9	204.3	201.95	203.56	203.74	205.08	204.26	203.84	203.68	204.21	203.78	202.91	204.53	205.38	204.88	202.74	206.12	203.81	202.58
202.18	202.03	202.11	203.34	202.31	202.76	203.94	201.87	204.15	202	202.01	203.13	202.06	201.93	202.71	204.06	203.43	200.93	203.75	203.96	202.76	202.07	204.68	203.14	204.6	203.28	203.93	202.58	203.67	203.03	202.91	202.59	202.68	202.88	202.02	201.78	204.07	203.21	202.35	203.84	204.04	202.95	204.36	204.15	203.92	203.71	203.08	203.49	202.18	203.45
197.74	198.18	198.09	198.9	197.94	197.85	198.15	197.58	199.11	197.2	197.28	196.73	196.97	197.31	197.84	197.38	197.67	197.74	197.52	198.03	197.9	199.38	199.65	198.45	197.97	199.08	197.44	197.81	198.52	197.92	197.72	199.75	198.68	196.63	198.17	198.43	199.16	196.67	198.43	198.3	197.56	197.94	196.76	197.85	197.65	198.6	196.09	199.02	197.57	196.84
210.97	208.74	208.93	209.33	207.38	209.52	207.5	209.12	210.35	210.46	209.56	210.64	210.03	208.33	209.07	209.53	209.84	210.3	208.91	207.33	207.68	208.2	209.81	209.17	209.29	210.13	209.96	209.04	207.75	208.37	206.92	207.59	207.45	209.53	208.21	208.55	208.96	208.24	209.65	208.42	209.52	208.15	208.66	207.17	208.02	208.61	209.84	208.05	209.04	209.11
204.31	204.1	204.72	203.77	204.88	205.9	205.23	204.72	204.76	204.22	203.6	204.32	204.56	204.18	203.77	206.63	204.4	202.75	204.63	205.07	205.43	204.89	204.53	205.11	203.4	204.55	204.66	205.27	205.83	206.02	204.94	204.86	203.73	207.18	205.15	204.52	204.2	205.1	202.87	205.19	205	205.43	203.22	207.69	203.71	204.64	204.96	205.67	203.92	204.99
203.11	204.19	201.4	202.51	202.24	202.68	202.29	203.43	201.87	201.63	202.53	201.29	203.43	202.97	201.86	202.84	202.83	203.97	201.91	201.93	200.62	202.91	200.77	203.29	203.18	201.2	203.16	201.74	202.38	202.63	202.9	204.18	201.92	202.69	202.11	203.86	202.32	203.8	201.63	203.26	203.91	202.13	203.65	202.61	201.57	203.28	203.02	203.3	202.38	203.88
208.47	210.52	207.05	208.81	208.84	208.51	208.19	209.12	207.23	208.06	208.82	206.89	208.5	209.44	206.43	208.06	209.37	208.93	209.21	207.93	207.65	208.52	207.55	208.54	208.63	209.72	207.13	207.41	208.36	208.37	208.01	209.39	208.85	207.09	207.01	208.08	209.28	206.56	207.48	207.71	208.55	208.63	207.81	207.78	209.22	207.24	209.65	209.31	208.14	208.53
207.88	208.32	207.69	207.8	206.16	207.07	209.3	208.61	208.4	208.58	208.72	207.33	208.02	209.6	207.97	207.81	207.1	207.97	209.48	208.7	208.65	207.68	208.1	207.71	209.88	207.76	208.11	207.57	208.93	206.66	207.38	207.7	208.19	206.22	208.09	208.42	206.77	208.95	209.53	207.41	208.63	206.33	207.29	208.34	206.97	207.03	207.52	209.4	208.55	208.58
195.87	195.16	197.65	194.95	196.92	195.08	196.01	195.15	195.55	194.77	194.82	195.1	195.83	195.88	195.42	195.32	196.15	195.55	193.82	194.65	194.15	197	196.62	194.54	194.24	193.65	195.25	196.65	195.94	194.84	194.48	195.26	194.62	194.6	195.3	195.01	196.9	197.6	195.36	194.84	194.63	194.39	194.4	195.15	194.62	196.13	193.78	195.54	195.19	194.81
213.52	212.01	211.76	213.39	212.78	212.44	213.02	214.21	212.08	212.34	213.36	211.97	211.65	214.25	212.78	212.83	213.07	211.96	212.85	214.01	213.09	213.01	213.26	212.07	214.09	212.63	214.09	213.46	214.2	213.08	213.31	213.65	213.91	213.42	212.46	211.51	211.33	213.88	213.51	212.13	213.37	213.68	212.85	212.52	212.77	212.84	213.19	213.45	211.58	210.6
203.83	203.63	205.43	203.71	204.65	203.65	204.8	203.66	202.48	204.26	203.72	203.97	203.2	202.21	203.23	202.66	204.51	204.11	204.47	204.37	202.35	204.22	203.73	203.86	204.35	203.36	203.31	203.81	204.91	204.42	204.55	204.1	203.79	203.18	204.17	204.14	204.19	203.89	203.43	205.48	203.28	203.99	204	204.36	202.79	202.86	204.26	204.13	203.43	204.42
212.78	211.79	211.31	212.13	210.92	212.43	210.89	211.86	210.78	212.59	210.2	213.53	211.42	211.06	212.65	211.98	211.8	212.16	211.73	210.75	213.24	212.11	211.22	212.06	212.17	211.48	211.42	212.76	210.04	211.34	211.29	210.79	212.57	210.69	211.22	210.42	211.03	211.27	211.48	210.67	210.71	211.33	211.15	210.65	211.29	211.25	211.75	211.68	211.14	212.04
217.24	217.18	217.24	218.26	218.2	215.99	217.22	216.56	217.98	214.75	215.7	216.42	216.82	217.55	217.67	217.12	215.39	216.31	216.12	215.87	215.71	216.85	216.16	217.86	215.53	216.71	217.38	217.73	218.06	217.22	216.47	215.77	216.9	216.55	216.13	216.75	216.66	217.41	218.35	218.6	217.28	216.38	217.1	216.73	215.59	217.59	216.36	216.32	216.93	215.54
194.03	192.85	193.83	193.84	194.21	195.11	194.07	194.95	193.7	194.08	195.24	193.2	195.22	194.14	194.4	192.9	196.3	192.71	195.95	196.22	193.89	194.8	195.11	193.41	194.18	194.03	193.25	194.84	193.67	194.54	195.18	194.4	194.21	195.66	193.98	194.16	194.35	193.31	194.38	193.49	194.08	194.81	192.68	195.54	193.87	193.83	194.37	194.93	195.16	193.8
208.9	207.67	209.04	208.64	208.79	208.71	208.89	207.63	209.71	206.82	207.92	209.48	209.36	209.89	209.23	208.39	206.31	208.03	210.15	209.61	207.84	207.59	208.69	208.52	207.79	207.69	208.69	207.73	206.97	207.08	210.35	209.28	208.29	208.32	207.01	207.11	208.55	208.64	207.83	207.74	209.2	210	209.59	208.2	208.1	206.93	207.26	208.83	208.84	208
203.19	204.35	204.87	202.97	203.5	204.47	205	203.71	205.52	204.32	203.41	204.72	203.71	203.43	204.1	203.56	203.29	203.78	204.53	203.2	204.95	203.7	202.7	201.12	202.51	203.49	203.67	203.81	204.4	204.49	203.39	204.59	205.24	204.2	204.48	204.2	204.68	202.28	204.89	202.86	204.68	203.66	204.83	205.09	205.59	203.56	202.93	204.16	203.43	203.41
206.5	207.25	206.86	205.38	206.82	206.18	206.84	206	207.44	205.66	206.28	205.9	206.89	206.32	206.09	207.92	205.15	207	207.2	207.23	206.77	206.64	206.6	205.28	205.21	207.07	206.05	207.59	207.03	205.1	205.43	204.91	206.43	205.27	205.77	207.19	206.75	206.76	206.23	206.6	205.72	205.63	205.43	207.42	205.44	206.74	205.4	206.17	206.7	207.99
203.71	203.79	205.14	204.95	203.43	203.01	203.17	205.12	204.68	204.01	203.91	204.21	203.7	203.66	202.84	202.59	204.24	204.43	204.25	203.04	204.55	203.62	202.45	203.87	204	203.21	205.35	204.38	204.47	204.21	204.8	203.61	203.28	205.47	204.89	202.68	205.19	205.76	202.87	203.1	204.58	204.11	204.8	205.56	204.98	202.53	202.23	203.62	202.26	202.63
201.76	202.09	203.36	204.4	202.91	203.22	203.01	202.69	203.15	203.71	203.01	202.03	203.91	203.45	201.98	201.73	203.27	202.23	202.46	202.98	202.9	203.75	203.01	205.35	202.83	201.44	202.52	202.92	204.5	204.35	203.02	201.75	204.33	204.01	204.54	203.16	202.18	203.45	202.65	203.47	202.55	203.47	203.42	204.32	203.53	203.08	204.39	202.68	202.29	203.09
209.78	208.84	208.21	208.65	208.39	210.69	210.03	208.52	210.46	209.33	208.18	210.71	208.38	210.89	208.67	210.24	210.06	208.83	210.49	207.59	210.66	208.96	208.36	209.18	209.61	210.1	207.97	209.52	210.43	209.59	208.87	211.06	209.44	209.37	210.8	208.71	209.9	209.36	208.9	210.68	210.03	209.75	208.8	209.96	209.98	209.34	210.61	208.57	208.67	209.99
212.54	213.3	213.56	213.1	214.42	212.67	214.82	214.01	214.32	212.69	213.96	213.95	216.02	213.73	214.52	215.35	213.68	213.25	214.27	215.4	213.48	214.8	214.01	215.39	212.17	212.85	214.12	213.29	214.46	213.69	214.46	214.52	215.92	213.99	213.14	213.99	214.35	213.33	214.14	214.44	213.22	213.7	212.78	215.05	214.39	213.11	213.83	213.98	213.47	214.02
210.56	212.64	211.15	212.21	211.82	211.78	210.64	211.9	210.93	210.87	211.11	211.37	210.02	211.82	212.48	212.58	211.2	212.12	211.52	209.67	212.3	211.39	211.61	212.51	212.09	211.09	211.57	211.11	212.13	211.24	212.28	211.52	211.09	212.46	213.23	211.64	212.5	211.93	210.89	212.25	211.02	211.76	211.76	211.71	213.1	212.88	212.75	210.76	212.83	212.51
201.24	203.03	204.37	201.83	202.62	203.72	204.11	203.26	202.79	203.1	202.62	204.6	205.23	203.57	203.37	204.56	204.39	203.81	203.36	204.02	202.07	201.6	202.76	202.68	205.11	203.76	202.99	203.61	202.82	204.09	204.44	203.07	202.95	202.61	203.47	203.03	202.83	202.88	201.92	204.1	202.62	203.92	204.28	202.84	203.7	203.52	201.15	201.5	203.24	202.41
207.01	208.59	208.28	207.28	208.68	206.12	207.78	208.85	210.12	207.88	209.01	206.6	209.46	208.94	207.6	208.93	208.07	207.65	209.52	209.07	208.44	208.13	208.57	210.52	207.58	208.88	207.67	208.52	208.47	207.6	208.1	208.66	209.09	209	207.86	208.02	207.75	208.65	208.43	209.19	209.91	209.09	208.21	208.56	208.43	208.27	208.46	207.77	208.94	208.06
211.79	212.72	212.14	210.85	212.87	211.63	211.69	210.67	209.79	210.52	212.94	212.24	211.45	212.54	213.6	211.81	211.22	211.32	211.63	210.43	211.5	213.07	211.91	212.93	211.71	211.44	211.68	211.75	211.64	211.83	211.4	211.65	210.94	210.69	212.09	211.06	212.01	211.25	212.81	210.11	211.39	212.1	212.26	211.07	211.81	210.71	211.38	212.21	212.19	210.6
199	202.24	200.88	201.36	200.07	199.44	200.31	199.88	199.44	201.62	200.1	200.13	201.44	201.32	200.66	200.21	200.42	200.34	200.28	200.99	199.79	201.19	200.09	201.95	200	199.77	199.16	201.76	200.91	200.37	197.86	200.73	200.5	199.97	200.16	199.91	199.16	200.58	200.46	199.05	200.36	201.01	200.49	200.97	199.21	200.12	201.67	200.39	200.02	200.22
208.09	208.55	209.32	208.78	207.37	206.81	209.25	208.52	207.59	209.29	207.49	208.42	208.39	208.98	208.83	209.85	208.73	210.48	208.58	208.5	209.2	208.97	208.67	209.54	207.24	207.94	209.31	208.55	209.34	208.96	208.3	208.42	208.16	208.9	209.59	209.83	210.73	207.61	208.57	208.34	209.59	207.89	208.42	209.24	210.31	210.11	209.13	209.44	208.28	208.03
204.39	204.98	203.27	204.88	203.93	204.24	205	204.73	204.72	205.36	202.54	205.4	204.83	203.38	203.29	204.29	205.36	205.07	203.94	203.62	204.05	203.47	204.84	204.76	203.95	206.2	204.98	203.42	203.92	204.35	203.81	204.83	203.4	204.94	203.52	203.88	203.61	204.96	203.79	204.4	204.06	202.58	205.26	205.6	204.5	204	205.93	203.34	205.15	204.55
210.56	211.05	211.83	210.78	212.29	210.49	212.95	212.25	211.69	211.09	211.99	211.13	212.43	212.43	211.93	212.38	213.38	211.11	210.91	211.18	211.74	210.8	210.53	211.81	210.97	212.04	210.59	212.81	210.64	211.39	210.31	212.63	212.88	210.62	210.49	210.68	212.35	211.62	211.11	211.54	210.71	212.17	212.87	212.01	212.5	210.33	211.79	210.96	213.02	210.83
204.58	204.94	206.48	204.87	206.52	208.4	206.59	205.71	206.42	206.27	205.85	207.75	205.52	206.94	206.23	206.99	207.53	206.88	206.82	207.29	207.72	205	206.39	206.03	206.94	206.19	205.54	207.44	205.47	207.82	207.81	206.45	207.53	206.3	206.11	206.87	204.99	207.37	206.29	206.24	208	205.12	205.87	207.14	206.2	207.74	207.08	205.96	206.92	207.21
212.9	212.25	213.14	213.35	214.03	213.54	213.69	213.05	211.8	213.1	213.86	211.79	213.88	212.75	214.16	213.49	214.24	214.03	213.32	212.39	214.6	212.2	214.11	213.97	213.61	214	212.27	213.89	214.42	212.87	212.47	212.01	212.69	213.3	212.9	212.92	213.03	212.7	214.56	211.6	213.2	211.76	214.42	213.6	214.02	211.46	212.59	212.96	211.71	214.12
206.55	208.44	207.08	207.9	209.11	207.73	207.37	210.01	208.32	209.71	207.03	208.55	209.93	209.4	207.47	210.46	207.88	209.3	208.38	207.52	209.33	209.18	208.75	208.27	209.45	208.04	208.16	209.3	208.02	207.56	207.86	208.75	209.63	207.96	207.46	208.29	209.62	208.56	209.36	208.1	207.3	208.25	207.56	208.93	208.52	208.96	207.09	209.37	208.35	207.75
213.73	215.21	213.09	213.62	212.32	213.36	213.02	214.05	214.44	212.75	213.31	214.64	212.35	215.07	213.44	213.3	213.31	213.02	215.34	213.13	213.81	213.89	214.52	213.75	215.94	213.27	215.05	213.37	215.68	213.92	213.82	214.02	214.31	213.97	214.06	214.38	213.78	212.48	213.73	214.92	214.85	214.96	214.6	213.66	211.52	214.84	212.88	213.27	213.42	215.4
200.32	198.98	200.13	199.48	199.76	198.92	200.62	201.01	199.8	199.76	200.94	198.6	199.09	200.84	200.81	198.33	199.72	199.67	198.98	200.01	199.66	198.66	199.82	199.26	199.07	198.27	198.95	199.01	200.92	198.94	201.47	199.86	198.73	198.36	198.72	202.22	200.2	200.27	198.58	198.75	199.15	200.29	200.36	200.56	199.66	200.15	199.13	199.38	198.92	200.15
216.86	216.85	216.56	218	216.67	218	217.05	217.89	217.78	216.44	218.15	216.95	216.78	215.69	217.95	216.34	217.14	219.12	218.18	217.51	216.44	216.81	216.77	218.09	217.41	216.3	217.66	217.35	218.01	218.7	216.92	218.34	215.81	216.52	217.12	218.69	216.25	218.31	218.83	217.6	217.5	216.32	219.1	216.59	218.29	218.32	217.16	216.73	216.77	217.59
206.84	207.54	208.58	210.15	207.63	208.18	207.72	208.32	207.71	208.93	208.8	208.6	209.15	207.7	208.57	208.11	207.83	207.92	208.74	209.63	208.59	207.05	209.65	207.81	208.17	208.97	209.05	207.94	206.44	208.93	209.34	207.98	209.61	207.83	207.2	207.14	208.45	207.94	207.65	210.87	208.17	210.94	208.36	210.45	208.41	207.34	209.07	207.44	208.19	207.39
206.73	205.68	204.86	206.97	207.81	206.16	207.35	207.29	205.99	206.4	206.55	206.83	206.65	206.59	205.12	204.39	205.44	207.05	205.87	207.14	205.81	205.57	206.4	206.34	207.37	205.35	205.43	206.41	206.74	206.82	205.82	207.16	205.69	206.53	205.84	207.42	205.55	204.68	207.18	207.91	206.25	206.76	206.67	206.85	206.01	206.59	207.61	204.26	207.18	205.4
204.3	205.92	204.35	203.6	203.7	202.67	203.43	202.76	203.41	204	203.1	204.08	203.08	202.36	202.55	203.69	203.36	203.45	204.17	204.19	203.76	203.74	203.77	202.77	204.9	202.93	202.42	204.14	203.69	205.17	201.9	203.69	203.44	203.75	201.98	203.52	204.45	205.35	204.03	203.43	204.34	204.61	204.34	205.18	204.44	202.6	203.43	204.29	203.52	204.04
207.27	209.26	207.9	207.87	207.94	207.59	208.09	207.51	207.99	207.44	208.69	207.85	207.57	207.74	207.57	208.54	208.03	208.05	206.82	206.89	206.1	207.2	208.2	210.58	207.56	208.99	208.78	209.37	207.79	208.93	208.09	206.63	207.74	206.37	206.89	209.14	206.76	208.65	207.79	207.67	207.36	207.38	208.79	208.4	207.6	209.04	207.84	209.28	206.24	206.73
204.11	205.09	204.15	203.49	204.02	204.72	204.99	204.13	204.01	201.62	203.19	204.13	203.11	203.86	203.54	202.1	203.46	203.49	204.72	204.52	203.08	204.34	205.56	202.87	203.3	203.43	202.6	204	203.58	204.95	203.08	204.37	203.32	203.8	204.14	203.27	204.65	205.46	203.36	203.04	203.95	202.33	204.31	202.98	203.93	204.06	202.4	202.34	202.66	205.23
200.56	200.67	202	200.14	199.12	199.99	200.07	200.42	201.98	200.97	200.76	199.61	201.18	201.42	199.33	202.48	200.27	200.22	201.01	200.61	200.56	199.76	201.13	200.97	200.26	200.11	200.71	200.5	200.29	199.7	201.92	198.35	200.81	199.87	200.38	202.29	201.7	199.61	198.95	200.64	199.35	200.8	201.33	199.93	200.2	200.17	201.05	201.18	199.69	198.97
204.12	202.54	206.15	204.25	205.42	204.69	204.33	206.18	202.39	204.98	205.02	203.91	203.56	204.02	202.57	203.16	204.71	203.6	204.1	205.66	204.61	202.39	204.44	205.36	204.05	203.75	206.31	204.14	203.35	203.49	202.52	205.45	203.65	205.15	205.84	203.81	204.17	206.19	204.82	203.32	204.09	203.67	204.38	203.91	204.25	204.26	205.36	203.53	204.41	204.44
207.2	206.94	207.99	206.9	208.39	206.67	207.75	208.26	207.7	207.08	207.35	207.61	206.16	207.77	208.58	208.68	208.09	208.09	208.65	207.52	208.12	207.54	206.96	208.1	207.18	208.35	208.36	208.57	207.64	207.38	206.74	207.62	206.92	206.55	208.65	207.81	208.65	207.68	207.23	207.96	206.88	207.34	208.86	208.24	210.02	207.25	208.97	208.93	208.63	211.23
198	198.76	197.49	197.28	198.89	199.59	197.55	199.58	199.35	199.33	197.3	197.92	198.48	198.84	197.64	197.06	199.46	197.79	196.57	197.77	199.09	199.16	199.73	198.64	196.5	198.43	199.21	199.16	199.05	199.38	200.46	198.43	198.3	199.4	197.47	199.04	198.28	198.65	197.84	197.98	197.5	198.41	198.91	199.38	197.73	199.53	198.18	198.19	198.98	196.05
201.41	198.14	199	199.09	200.09	199.71	199.56	199.79	198.98	198.41	200.4	198.78	199.97	198.58	197.82	199.58	198.67	198.96	198.51	198.69	199.95	198.76	198.85	199.67	199.06	198.46	198.07	200.01	198.96	199.88	200.15	198.12	199.84	199.16	198.96	200.64	199.24	198.28	199.54	198.04	200.58	200.72	196.92	198.58	199.29	200.75	199.75	200.63	199.23	200.89
212.19	210.56	210.71	214.31	211.95	212.56	212.11	211.27	211.95	213.3	213.02	212.02	211.47	211.19	214.42	212.49	210.16	213.08	210.94	212.46	210.8	212.51	211.15	211.31	210.86	210.51	213.15	210.91	211.35	212.15	210.66	212.38	210.85	212.65	211	210.1	210.91	211.86	213.72	210.72	211.99	210.41	211.6	210.55	212.53	211.86	210.42	211.71	211.66	212.68
208.82	209.76	209.24	208.73	208.87	208.55	209.83	209.18	207.2	207.92	209.39	207.16	208.91	207.41	208.9	208.32	209.69	209.28	209.11	207.68	207.73	209.51	208.9	209.44	208.03	208.28	210.21	209.67	207.33	210.77	208.7	208.22	209.57	208.05	208.7	207.76	208.08	208.22	208.06	207.89	208.4	208.69	209.42	209.07	209.03	209.76	207.14	208.06	207.95	208.94
210.76	213.03	211.43	211.24	214.05	211.76	212.26	211.04	211.97	211.47	212.22	211.66	212.77	212.18	210.65	211.58	211.36	210.52	211.05	211.97	211.27	212.74	210.76	210.98	211.84	212.08	213.15	211.54	209.94	211.92	210.21	211.85	212.96	212.2	211.26	212.69	210.87	211.74	212.67	211.58	211.57	212.04	212.87	213.34	212.64	211.44	211.72	209.75	211.45	212.25
206.49	209.35	207.01	206.73	207.01	209.64	208.44	205.8	206.98	208.21	207.23	208	209.26	208.4	206.9	207.24	208.24	206.09	207.47	206.71	207.95	207.47	207.06	207.79	207.75	207.67	207.06	207.89	206.51	206.39	207.5	206.67	207.32	207.12	208.68	208.63	207.21	207.19	209	208.02	208.94	206.5	208.01	207.41	207.69	207.18	207.42	206.09	208	206.64
194.39	195.61	194.59	194.42	194.15	192.3	196.33	194.37	193.36	194.74	193.77	195.02	194.71	193.65	193.95	194.46	194.92	193.71	194.76	194.19	193.88	193.15	195.2	192.82	193.57	193.75	195.56	194.12	193.06	193.18	194.78	193.67	192.74	195.33	195.12	194.59	194.59	193.83	193.19	194.25	195.41	193.11	194.8	194.28	195.6	192.16	193.78	193.61	193.38	194.08
200.21	201.6	201.11	200.53	201.92	200.44	200	200.73	199.89	201.95	200.89	200.95	200.87	199.84	199.86	199.62	200.28	200.04	198.05	199.47	199.59	199.88	201.79	201.6	199.99	199.51	200.63	202.02	198.69	200.92	199.9	201.08	199.73	198.94	200.26	198.07	199.76	201.53	200.61	201.59	200.25	199.47	200.45	199.76	201.83	199.78	200.12	201.97	199.88	199
213.35	211.47	209.48	211.69	211.31	211.28	209.83	211.99	213.02	210.64	210.62	211.59	212.85	212.16	211.91	211.58	212.06	210.69	211.57	213.06	211.77	212.25	210.5	210.48	212.23	211.57	213.04	211.01	211.53	209.04	211.78	211.31	211.9	211.67	210.73	213.13	212.19	211.88	210.59	210.5	211.91	212.74	211.92	212.2	210.98	210.21	210.57	210.75	212.03	211.43
204.52	204.01	204.08	204.21	202.98	204.81	204.25	203.48	204.69	206.54	204.29	204.56	204.59	205.81	204.56	202.82	202.24	205.19	203.88	203.72	204.55	204.95	203.44	202.82	204.16	203.93	205.67	203.42	204.57	202.48	204.41	203.51	204.13	203.69	205.42	204.13	203.89	203.91	203.43	204.52	204.38	204.53	205.37	203.9	204.16	205.14	204.51	204.33	204.7	204.11
206.84	208.12	208.4	208.2	206.99	207.9	207.84	209.28	208.07	206.73	206.42	208.5	208.97	207.16	206.73	206.88	208.77	208.87	208.91	207.98	206.98	208.62	207.3	207.01	208.2	207.33	206.58	207.91	207.77	209.14	208.23	206.9	209.02	207.23	206.6	206.7	206.39	208.05	208.82	207.12	207.52	208.59	207.78	208.6	208.21	207.68	206.72	207.58	208.56	207.05
204.2	203.83	202.98	201.97	202.1	202.93	203.38	203.16	201.58	202.52	204.15	202.95	203.25	203.62	205.07	203.62	202.55	205.25	203.35	204.92	202.61	204.42	202.1	203.39	204.34	205.9	204.32	201.83	203.13	202.06	203.21	203.44	204.31	201.99	203.32	202.08	202.71	204.14	202.34	204.74	204.24	201.67	203.29	203.01	202.34	205.05	204.4	203.53	202.03	202.64
215	216.21	215.56	217.1	217.21	218.43	216.65	216.72	217.71	216.05	216.08	218.29	216.93	217.24	216.99	217.82	216.1	217.4	216.14	215.37	217.33	215.46	217.39	217.65	217.87	216.22	218.54	216.64	218.18	217.96	217.48	216.01	216.63	217.49	217.79	217.14	216.74	215.27	216.95	216.03	217.54	214.59	217.06	217.34	218.1	215.29	215.93	217.72	216.31	217.15
210.31	210.62	210.22	211.86	211	209.16	210.08	209.97	208.54	210.16	209.21	210.11	209.96	209.56	209.94	210.98	208.63	210.29	209.04	211.47	210.44	209.97	210.23	208.62	208.92	209.91	209.77	210.19	208.84	210.66	210.86	209.42	209.62	209.67	209.64	209.51	208.96	209.37	209.72	209.97	209.87	210.63	209.64	208.71	208.98	208.57	208.37	208.82	208.04	210.72
209.41	209.03	208.56	207.91	209.65	208.81	208.71	206.25	208.11	209.4	208.82	209.1	208.39	209.5	209.89	208.58	208.2	208.46	209.46	208.02	208.04	208.74	208.33	208.83	208.76	208.02	210.39	208.73	207.66	208.11	208.39	207.49	207.01	209.12	207.72	209.39	207.94	209.23	208.1	210.05	209.73	208.34	207.97	209.17	208.35	207.9	208.71	208.22	209.5	206.78
212.59	211.81	211.5	210	211.71	210.6	211.06	210.7	211.23	210.51	210.95	211.13	211.72	213.39	211.42	211.81	210.52	210.72	211.5	212.1	211.01	210.54	211.26	211.59	211.36	210.79	211.84	209.89	212.43	212.29	211.02	210.1	212.35	210.87	211.28	211.16	212.45	210.01	212.2	210.8	211.93	211.12	212.24	211.39	211.74	211.81	214.02	210.55	212.02	211.9
199.38	199.29	199.45	198.15	201.14	199.33	200.35	199.42	200.68	199.4	199.74	199.05	198.71	199.47	200.74	198.69	200.13	199.48	199.06	200.1	199.99	198.44	199.42	200.07	198.92	197.95	198.06	198.17	198.43	200.11	197.31	200.68	199.76	198.58	199.41	200.15	199.94	200.31	200.28	199.69	197.63	199.16	199.57	200.61	198.35	200.4	199.54	199.12	199.28	196.95
210.01	208.83	209.62	209.14	208.9	209.06	208.71	210.45	210.52	209.69	210.1	209.32	209.58	209.83	208.9	209.18	209.21	211.03	210.5	211.15	210.06	209.96	210.63	210.04	209.02	209.53	208.77	210.26	209.45	208.52	208.83	209.63	209.98	209.22	208.95	210.17	210.41	209.35	211.6	208.52	208.42	208.86	208.75	209.11	209.7	209.08	208.89	208.58	209.49	209.96
213.09	212.22	211.7	210.15	211.92	211.6	211.78	210.85	211.26	210.8	212.15	212.74	212.82	211.17	210.97	213.44	211.76	211.62	210.13	212.06	214.07	211.59	211.52	211.93	211.57	212.12	211.02	212.93	211.41	210.4	212.31	211.62	213.4	212.04	211.36	212.48	212.86	212.99	213	212.2	211.59	211.1	212.22	211.53	212.85	211.46	213.39	214.21	212.09	210.79
206.35	206.12	205.27	207.13	206	206.33	207.51	207.29	205.07	206.2	206.84	206.79	206.96	207.53	205.84	206.17	206.45	206.17	206.35	205.92	206.1	207.22	207.78	205.23	207.22	208.72	205.44	207.45	207.03	205.84	207.6	206.15	208.88	206.5	206.3	206.81	206.86	205.66	206.91	206.34	206.95	205.52	206.97	205.74	206.92	207.39	205.65	207.62	206.06	205.3
203.71	200.55	202.71	202.04	202.41	202.7	202.65	202.14	202.31	202.18	201.34	202.32	202.07	202.29	203.67	203.24	202.62	204.21	202.12	202.32	202.88	203.65	200.35	202.67	203.14	203.51	203.13	202.5	202.64	201.35	202.19	203.49	203.63	203.1	201.89	202.09	201.31	202.31	202.43	201.59	202.86	202.09	202.26	201.35	201.05	203.39	203.99	201.82	201.79	201.49
207.11	207.04	207.32	207.63	208.12	206.61	208.09	208.33	206.98	208.01	207.82	208.78	206.5	207.03	206.33	207.61	209.2	209.57	208.07	207.72	206.44	207.63	206.43	206.68	208.37	207.04	207.07	206.7	207.77	208.9	207.47	208.04	209.95	207.57	207.38	208.15	207.02	207.22	206.28	207.95	208.06	208.03	207.89	207.56	207.8	208.51	207.39	207.9	207.24	206.64
217.2	216.91	218.11	218.87	217.05	218.06	218.25	218.36	218.15	217.96	218.77	218.47	216.64	218.75	217.36	217.56	217.19	217.16	218.48	218.16	218.01	217.76	216.88	217.59	218.36	217.25	217.45	216.67	217.92	217.56	217.11	216.59	218.23	218.21	217.93	218.62	218.12	217.42	216.76	217.79	216.52	217.27	218.6	217.4	219.13	218.28	217.37	218.16	218.72	218.17
211.04	209.25	209.13	207.8	208.8	208.05	209.86	209.1	209.38	209.6	208.7	207.21	209.76	208.32	209.65	208.05	208.47	208.78	209.75	208.43	208.33	207.98	209.81	208.09	209.39	208.24	208.8	209.02	208.53	209.37	208.98	209.37	209.65	208.19	208.99	208.81	210.03	207.54	209.88	211.61	208.38	208.72	210.32	207.53	210.03	210	209.81	207.28	209.15	208.32
208.14	206.69	206.9	208.05	206.14	208.26	207.12	207.14	209.2	207.86	208.11	207.41	205.85	207.67	207.28	207.02	208.32	207.44	207.27	208.11	206.94	207.42	208.53	208.6	208.44	208.43	207.8	206.53	207.96	208.21	208.62	207	207.42	206.09	207.32	207.1	207.1	209.08	207.12	206.68	206.81	208.12	207.6	207.57	206.79	207.53	208.93	207.71	207.62	208.78
207.82	207.75	208.5	207.8	206.54	207.24	209.59	208.17	207.65	206.39	207.91	207.66	207.52	208.33	208.4	207.39	208.22	207.95	208.77	206.45	208.94	208.11	207.38	208.66	209.1	207.64	208.75	208.85	206.77	207.53	208.45	207.19	206.32	209.24	208.88	206.68	208.37	207.48	206.96	207.43	208.52	208.11	207.87	208.09	208.62	207.99	209	208.35	207.17	206.98
217.2	217.73	218.61	217.73	217.56	216.63	217.62	219.37	218.67	217.49	217.94	219.12	217.82	218.56	216.89	217.57	217.8	218.38	217.85	218.72	217.97	217.86	216.84	217.39	218.05	216.68	219.25	217.35	218.88	217.58	217.93	217.33	215.14	219.31	217.68	219.62	217.28	217.45	216.26	218.44	219.43	216.83	220.32	216.98	215.84	218.31	216.96	216.82	218.16	216.85
211.61	213.2	211.26	212.4	211.45	212.13	211.76	212.47	211.13	210.22	211.31	209.54	212.38	210.72	210.09	210.91	211.5	212.47	210.12	210.93	211.22	212.48	210.42	211.33	212.27	211.1	212.27	211.5	211.47	211.55	210.59	210.92	211.67	212.18	211.83	210.41	209.39	212.86	211.05	210.49	211.24	212.36	211.75	211.92	211.11	211.91	211.81	211.07	211.61	210.55
198.01	197.18	197.7	199.13	197.81	198.12	196.6	196.59	198.82	197.56	198.53	199.1	198.89	197.93	195.95	198.96	199.53	198.19	197.25	197.79	198.54	197.55	197.81	198.71	197.45	197.17	199.6	198.29	197.99	199.21	196.87	199.15	199.11	198.24	196.41	199.61	198.7	196.87	197.12	196.95	199.08	198.19	197.36	197.8	196.92	197.67	197.56	196.67	196.75	197.73
210.93	207.97	209.34	209.27	209.95	208.22	208.89	209.54	207.26	207.18	210.86	208.01	209.74	209	207.67	209.38	208.56	209.66	209.2	207.49	207.54	208.56	209.17	210.01	208.64	207.45	208.93	207.2	209.63	206.11	209.29	209.64	208.83	209.38	208.98	208.43	209.26	208.54	209.53	209.53	207.26	209.07	208.75	208.1	209.88	208.09	209	208.79	208.43	207.35
200.02	199.83	199.49	199.61	201.76	199.78	197.61	201.34	198.76	200.17	200.79	198.82	199.03	199.31	198.36	198.49	200.27	200.24	199.19	197.58	200.04	197.94	198.91	199.78	197.94	199.26	199.12	199.55	197.6	200.29	198.96	198.72	201.84	199.57	199.51	200.5	200.42	198.8	199.03	201.17	198.8	197.97	198.77	198.91	198.33	200.18	199.31	200.55	199.66	200.64
208.05	208.09	208.99	208.78	208.2	209.24	208.27	208.32	208.63	207.5	208.57	208.06	206.48	209.07	208.82	207.98	208.71	207.07	207.84	208.46	207.78	207.72	208.3	208.87	206.87	207.8	207.67	208.43	207.41	207.24	208.27	207.83	207.47	207.7	207.82	208	208.33	206.61	207.68	208.5	208.82	207.95	207.26	207.21	208.6	207.78	206.9	207.04	208.29	209.37
204.81	202.18	202.59	204.96	203.75	202.74	202.91	203.75	202.82	204.02	204.4	205.48	202.72	202.5	203.51	203.91	203.37	204.04	203.9	204.1	203.72	203.11	205.11	203.46	202.1	203.2	203.77	205.78	203.61	203.18	205.64	203.79	203.27	204.86	202.64	202.46	203.52	202.98	202.75	202.63	202.47	203.46	202.87	204.71	204.32	203.68	204.44	204.59	202.85	202.89
195.7	195.93	194.62	195.79	194.62	195.51	195.78	195.68	193.75	194.49	195.35	196.17	195.45	193.99	195.67	196.3	196.34	195.19	195.22	195.76	196.08	195.17	195.32	193.65	194.82	194.36	195.21	195.24	195.91	194.82	195.59	195.16	193.46	196.45	195.44	194.07	195.5	193.79	195.15	194.71	195.05	195.79	195.48	194.97	197.45	195.57	195.03	194.21	195.97	194.59
209.69	209.95	209.24	208.52	207.54	209.13	208.35	209.19	207.65	208.45	209.05	210.52	207.07	209.03	208.4	209.06	208.87	208.89	208.75	207.86	208.94	206.73	209.19	209.31	209.88	211.4	208.9	209.77	210.34	208.78	209.28	209.55	207.26	208.21	209.58	208.3	208.58	209.63	208.82	207.84	208.94	208.23	208.1	209.44	207.46	208.52	209.12	208.77	208.53	208.07
203.11	204.09	205	205.43	204.83	205	205.23	205.78	204.61	205.02	204.2	204.86	204.63	205.05	204.93	205.32	206.41	204.8	204.58	204.08	205.75	205.33	205.11	204.39	205.15	205.36	206	204.68	205.72	204.48	206.61	205.31	204.73	204.88	205.42	206.16	206	204.08	205.08	205.42	203.09	205.24	204.87	205.34	203.7	205.19	205.34	203.08	205.33	206.01
211.83	211.99	212.54	211.08	211.81	211.75	210.29	211.47	211.72	212.71	210.42	210.62	211.04	211.73	211.56	212.25	211.95	211.55	211.15	211.12	211.13	212.4	211.52	212.86	211.16	211.28	211.54	211.06	211.98	209.81	213.29	211.96	210.76	213.07	211.56	211.08	211.94	213.03	212.92	209.96	209.27	211.48	212.24	210.59	211.35	211.39	211.06	212.74	212.6	211.63
204	204.59	203.67	202.88	202.92	204.49	202.43	205.88	202.16	202.58	203.96	203.15	204.84	202.74	203.73	205.87	203.09	202.43	202.34	203.35	202.14	203.49	201.85	202.67	205.01	203.79	203.33	203.38	204.27	203	204.31	204.73	202.1	203.15	204.52	205.3	205.25	204.22	202.63	201.33	202.17	202.6	204.6	203.4	204.08	202.95	203.08	202.46	202.63	203.59
194.81	193.2	193.63	194.16	193.42	193.65	194.23	194.52	193.87	194.95	194.31	192.66	195.67	192.95	193.77	193.33	195.29	192.87	193.8	194.85	194.65	194.46	194.56	194.66	194.15	193.23	194.44	192.9	195.02	195.35	193.29	193.56	194.37	194.43	194.11	195.34	193.89	193.78	195.48	193.78	193.72	194.03	194.56	195.07	193.34	194.26	195.33	193.66	193.14	192.35
199.16	200.08	200.93	199.51	201.12	201.18	199.87	200.39	201.3	200.7	203.21	200.09	202.01	199.26	201.47	201.8	200.98	201.83	200.48	200.09	200.42	199.53	200.07	199.68	199.9	201.08	201.48	200.85	201.18	201.34	199.25	200.4	202.42	199.66	201.52	200.96	200.97	198.86	199.55	200.44	201.5	198.65	200.11	200.46	198.29	200.71	202.43	200.25	199.8	200.98
213.68	212.57	213.44	212.39	212.18	211.65	211.84	211	212.12	212.61	212.76	213.62	212.71	212.16	213.29	213.02	213.37	213.78	211.21	211.56	213.61	211.96	212.9	212.79	212.26	212.94	213.9	211.93	212.4	211.7	210.07	213.14	212.44	212.76	214.02	211.89	211.35	214.68	210.86	210.65	211.52	212.63	213.19	212.64	212.28	212.7	211.03	211.59	211.8	213.07
210.44	210.42	208.66	209.87	209.4	209.69	208.34	207.39	207.98	208.82	209.05	208.07	209.52	207.18	209.35	208.24	208.75	209.05	208.16	209.34	207.99	207.74	208.68	209.95	209.58	210.86	207.97	209.71	209.71	209.07	209.61	211.04	208.05	209.52	209.83	207.73	208.73	209.91	209.18	208.78	209.59	208.87	208.38	208.96	210.3	208.34	209.51	209.59	208.55	209.38
203.52	203.45	203.89	203.83	203.6	202.95	204.89	205.18	203.94	203.06	204.48	205.06	203.87	201.81	202.3	205.34	205.28	202.4	203.76	203.33	204.35	204.53	203.57	202.27	202.53	203.28	203.72	203.17	203.28	204.6	202.14	203.14	204.93	204.03	203.17	204.97	204.18	204.23	202.28	204.38	204.07	203.69	202.57	203.89	204.92	203.93	203.79	204.41	204.84	203.83
199.48	198.95	201.47	199.77	200.62	200.54	200.89	200.53	199.89	199.7	201.13	200.85	202.06	202.59	200.41	200.97	202.06	201.97	199.71	200.49	201.31	199.19	200.17	200.8	201.95	199.69	200.82	200.74	201.24	200.37	199.65	200.38	199.5	199.9	200.31	198.43	200.16	200.75	200.87	200.53	201.97	199.88	199.05	200.24	200.1	200.48	201.02	199.96	200.23	201.25
208.63	207.08	208.48	208.12	208.12	208.07	209.55	208.04	208.21	208.5	205.9	207.94	207.07	206.64	208.53	207.42	207.9	209.72	207.17	206.9	208.46	207.67	206.62	209.85	207.87	206.78	206.14	207.65	206.98	207.15	209.12	208.69	208.67	208.67	208.13	206.28	207.75	207.68	207.49	207.68	208.5	207.66	207.35	206.36	208.27	208.69	207.3	208.12	209.82	207.17
210.63	214.22	212.97	212.31	212.12	214.02	213.7	213.97	212.59	210.9	211.83	213.34	211.72	210.93	211.29	213.4	212.94	211.75	213.83	213.63	213.96	211.64	213.95	213.08	211.86	213.28	215.16	211.99	212.67	212.44	213.04	213.31	213.52	213.92	213.19	213.01	213.79	213.66	214.01	211.89	212.11	213.94	213.22	212.41	212.58	213.81	212.42	209.69	212.98	213.28
203.25	202.51	202.92	204.35	202.59	204.15	203.36	202.58	204.83	203.36	202.83	202.92	202.9	203.95	203.46	204.8	202.56	203.9	203.28	203.75	203.39	202.01	205.69	202.57	202.26	203.17	205.2	203	204.39	203.81	203.91	204.23	204	202.49	202.08	204.59	204.16	201.95	203.66	203.93	204.14	201.89	204.14	204.95	203.85	202.66	204.11	203.9	202.85	204.18
204.83	204.53	205.13	204.87	206.55	206.02	205.68	206.36	204.68	204.85	204.58	207.3	205.81	205.89	206.03	205.96	206.3	205.56	205.65	206.91	206.29	205.13	206.4	206.01	205.16	207.43	206.57	205.68	204.53	204.5	204.4	206.06	204.7	206.32	203.05	205.71	205.01	204.63	205.63	205.58	205.54	205.5	205.55	205.37	206.68	207.12	204.67	206.02	205.66	205.45
207.73	207.61	208.81	208.69	208.17	208.01	207.25	207.82	208.61	207.15	209.42	206.68	208.55	207.99	208.34	209.36	209.95	208.7	206.32	207.79	209.05	207.48	206.05	208.83	208.33	207.72	206.14	207.84	207.24	208.22	206.56	207.23	206.8	207.07	207.03	210.39	207.23	208.72	207.03	208.84	207.16	206.82	209.02	206.59	207.07	207.71	208.24	208.94	209.48	208.53
207.43	208.23	207.4	208.59	206.9	208.02	206.67	206.74	208.09	208.11	209.42	208.03	208.7	207.73	208.23	207.36	207.53	208.19	205.89	209.73	207.62	208.26	209.5	207.81	208.04	208.01	207.67	206.46	207.19	207	208.67	207.2	207.42	207.71	206.96	207.07	207.63	207.81	207.57	208.29	208.1	206.83	207.72	207.81	208.69	206.82	209.51	208.3	208.24	207.36
212.41	212.74	211.87	212.38	211.36	212.5	212.12	213.46	212.42	211.41	211.82	212.66	212.73	211.61	212.99	212.13	213.74	212.29	213.49	212.26	212.5	212.04	212.47	211.16	213.11	211.12	212.13	211.71	211.79	213.58	211.37	213.3	212.77	214.2	213.48	213.12	213.07	209.96	213.53	212.57	211.24	213.21	211.69	212.84	211.99	211.62	212.82	213.25	212.72	211.77
206.08	206.51	206.23	205.02	205.34	204.39	205.78	205.38	205.59	206.3	205.46	206.29	205.17	204.79	205.43	205.48	207.49	204.72	205.21	205.36	205.62	206.73	204.96	204.97	207.13	205.92	205.99	206.6	207.67	204.88	204.9	205.46	207.47	204.01	206.2	205.06	205.78	205.8	205.04	205.45	207.07	204.33	205.78	206.6	206.45	205.97	205.77	205.9	205.5	203.93
209.32	208.02	210.2	208.94	208.14	208.45	209.14	209.41	207.82	208.91	208.91	210.42	207.81	208.88	207.44	209.83	208.74	209.13	208.93	207.24	207.15	209.92	209.41	207.67	209.14	208.08	208.8	208.56	210.13	207.17	209.98	209.21	208.33	209.44	208.93	207.87	209.41	208.19	208.19	209.3	208.19	209.87	207.75	209.17	209.55	208.28	208.49	206.96	207.46	207.27
203.71	203.31	202.51	202.37	203.39	203.65	204.62	204.36	203.06	202.02	206.13	202.54	203.77	203.22	203.9	203.45	201.58	201.83	203.25	203.53	203.85	205.7	204.22	204.37	205.34	204.59	203.13	203.36	203.97	203.32	204.37	202.24	204.2	201.84	203.65	205.4	203.13	204.14	203.96	204.3	204.54	204.5	204.25	202.18	202.74	202.08	204.98	204.71	203.77	204.77
216.71	216.96	215.71	218.82	216.28	216.17	216.14	218	217.08	216.21	216.81	215.59	216.23	215.88	215.57	217.57	218.32	218.4	217.77	217.08	216.83	217.3	217.77	216.29	216.11	217.29	216.77	217.75	215.76	216.31	217.13	216.28	216.98	215.28	217.03	217.16	217.28	217.28	216.59	217.83	216.47	215.37	216.29	217.81	217.68	215.08	218.47	217.66	216.75	215.87
208.4	207.57	209.02	209.18	208.74	209.7	208.17	208.57	208.15	209.04	209.41	208.45	208.04	208.84	210.36	208.96	208.72	210.32	211	207.98	210.16	209.14	210.06	206.81	207.68	209.54	207.78	208.91	208.68	209.34	209.11	209.55	207.77	209.2	210.29	209.08	209.31	208.78	208.56	209.35	209.31	210.09	207.33	209.3	208.79	209.97	208.16	209.64	209.12	210.14
216.41	216.89	216.96	217.54	218.53	217.16	215.97	217.39	217.24	216.78	216.9	216.05	216.47	218.6	214.53	218.28	216.36	216.9	217.1	217.6	216.6	216.75	217.6	217.37	217.63	215.47	215.99	217.71	217.04	217.82	217.51	217.84	215.85	218.09	216.89	216.96	217	217.32	216.09	218.24	217.19	217.4	217.58	217.26	217.9	218.5	216.63	216.57	216.72	217.07
210.44	208.2	207.74	208.38	208.35	208.36	209.76	208.23	208.47	210.3	208.83	207.5	210.6	208	208.04	207.92	209.33	208.31	209.55	209.73	209.47	207.1	209.24	208.95	208.97	209.74	209.57	210.12	207.08	209.22	206.88	207.89	209.12	208.3	208.71	207.5	208.49	210.22	208.7	207.47	208.12	209.26	208.16	210.04	208.93	207.87	209.05	209.11	207.98	208.81
204.88	203.87	202.89	204.71	204.48	205.42	205.36	202.77	204.99	206.95	204.9	204.05	204.81	206.32	207.16	204.79	204.72	205.54	204.56	205.76	204.46	202.76	205.19	204.09	202.44	204.08	204.61	204.94	203.34	204.69	204.14	204.68	205.87	204.92	205.24	204.86	205.17	205.44	204.16	205.37	205.67	204.43	203.31	204.88	205.04	203.94	205.34	205.04	203.64	203.82
217.61	218.35	215.24	215.94	216.67	217.87	216.58	217.44	217.24	217.17	216.15	217.17	215.7	218.46	215.72	218.64	217.48	217.27	218.09	218.15	216.24	216.91	218.38	217.95	217.28	215.7	217.32	217.34	216.59	217.74	216.3	216.62	217.51	217.04	215.15	217.4	216.8	216.28	217.64	217.43	217.51	216.21	216.26	216.73	216.52	217.73	217.51	216.84	216.01	217.45
213.27	211.08	213.31	212.7	211.69	213.2	212.51	213.74	212.09	212.1	213.36	213.14	213.81	214.05	213.99	212.24	212.41	213.85	212.97	214.1	214.05	213.38	214.1	212.35	214.26	212.45	214.81	212.74	212.85	213.17	214.2	211.01	212.96	213.87	214.5	213.34	213.07	211.56	213.64	212.62	214.95	211.53	212.32	211.62	211.66	212.51	212.32	213.79	214.01	213.29
205.78	204.21	203.55	204.09	204.48	203.86	203.84	206	207.21	205.49	203	204.04	203.02	203.65	204.35	204.3	205.08	202.79	202.08	203.47	203.68	203.59	205.38	201.65	204.46	203.91	204.17	204.71	204.82	203.03	202.88	204.54	204.09	204.44	204.89	204.4	204.58	205.69	203.65	202.88	202.42	204.26	203.93	202.48	203.95	203.34	204.32	203.96	204.32	203.69
214.55	213.16	214.36	213.25	212.42	214.59	216.88	215.06	214.11	215.01	214.4	213.88	213.29	211.77	215.04	214.29	214.2	212.09	213.46	215.62	213.69	213.42	213.65	213.68	212.93	214.06	214.17	213.91	213.25	213.11	212.95	214.93	213.02	215.74	213.95	212.72	214.03	214.07	214.66	215.39	212.59	214.69	211.7	214.86	213.39	213.39	213.81	213.96	213.29	212.92
212.96	213.95	214.41	214.64	215.23	213.03	213.41	213.25	214.56	213.04	214.01	213.44	212.46	214.73	213.39	214.21	212.93	213.31	213.74	214.67	213.34	213.46	213.39	213.23	214.59	213.99	213.12	214.47	212.97	214.4	214.28	213.09	212.86	213.12	213.99	211.79	213.94	214.98	215.24	212.84	213.65	213.59	214.21	214.53	212.44	213.5	212.74	214.92	213.12	214.34
202.2	204.65	204.46	203.73	202.89	204	203.3	201.82	204.22	203.97	202.43	203.98	202.81	205.09	203.7	202.81	201.65	204.87	204.79	204.87	202.84	204	201.44	204.01	202.97	203.67	205.55	203.64	202.35	203.27	204.34	203.86	206.7	201.94	205.72	203.91	203.71	202.88	203.38	203.26	202.77	203.24	204.08	203.86	203.77	203.46	204.41	203.01	202.95	204.64
209.15	207.1	205.35	207	208.63	207.75	207.05	207.93	208.98	208.33	207.6	208.29	208.76	206.83	207.13	208.57	207.02	209.98	206.46	207.17	207.65	208.54	207.04	209.51	207.12	205.54	207.67	208.94	207.13	207.38	206.5	206.92	207.44	207.18	207.88	207.73	207.4	207.76	207.11	208.18	207.3	209.91	207.72	209.77	207.38	207.73	207.6	207.29	207.02	207.39
197.79	198.38	199.15	198.72	197.01	197.33	197.92	198.31	196.32	196.93	196.43	198.48	197.45	197.92	198.3	198.09	197.65	196.4	197.66	199.02	197.33	199.4	198.43	194.99	197.44	197.46	197.56	198.39	196.01	197.55	197.5	196.7	198.37	198.97	197.79	197.87	197.58	198.44	198.74	198.55	197.88	198.53	197.45	197.92	198.23	197.56	197.46	197.7	199.24	198.34
216.92	216.9	216.33	216.52	215.8	217.37	217.1	216.36	217.97	217.37	218.91	218.75	216.29	216.93	216.6	216.25	217.62	216.72	217.91	217.33	217.73	217.88	217.52	217.29	217.74	217.92	217.15	217.52	217.53	217.24	216.69	216.92	216.44	215.52	216.14	216.2	217.94	216.74	218.15	217.51	218.33	217.09	217.67	217.42	217.03	217.27	215.36	217.65	219.58	216.81
205.78	204.12	206.11	205.06	202.93	206.1	204.09	203.66	205.8	203.5	204.28	205.49	204.17	204.63	204.25	205.47	203.61	204.05	204.7	205.26	203.63	204.45	204.46	205.39	205.16	205.23	205.49	203.57	203.76	204.12	206.39	204.98	204.73	205.11	204.11	206.43	204.78	204.49	204.13	204.99	204.75	205.27	205.22	203.15	204.19	203.45	206.93	205.65	204.51	205
208.53	208.91	208.67	207.35	208.9	208.42	210.16	208.84	208.29	209.27	207.33	207.9	208.72	208.02	207.36	208.24	208.88	208.72	207.36	208.44	209.41	207.4	208.55	208.53	208.13	209.48	208.19	209.2	209.28	210.63	209.76	209.07	209.19	207.61	209.72	209.49	207.6	209.29	207.53	209.61	207.73	209.81	209.39	208.46	209.04	208.63	209.28	206.86	208.81	209.27
207.01	205.27	207.87	208.35	208.2	208.25	206.02	208.14	207.79	207.75	206.69	208.09	208.14	207.06	207.19	208.39	208.98	207.01	207.42	207.77	206.13	207.84	208.49	207.88	207.06	207.51	208.14	208.59	208.81	209.33	208.08	207.53	206.82	207.46	208.1	208.77	209.32	207.69	208.51	206.02	207.38	206.87	208.22	207.49	208.45	207.45	207.9	207.78	210.4	209.11
207.9	208.15	207.29	208.05	207.47	207.23	208.3	208.55	207.73	206.24	207.88	207.53	206.47	205.81	207.95	207.16	206.38	207.28	207.9	207.7	207.24	206.71	208.59	208.07	206.36	207.59	206.28	208.1	206.6	208.57	207.97	209.13	206.57	208.28	207.37	206.63	207.48	207.77	207.39	208.1	206.45	209.11	206.96	208.79	207.51	206.31	207.15	207.76	208.14	208.88
210.6	209.43	209.78	208.02	208.38	209.19	209.11	209.96	208.45	209.72	208.96	208.08	209.23	207.62	210.02	207.67	208.71	210.27	208.54	208.65	209.27	208.46	208.1	209.1	207.87	209.46	209.85	209.64	209.92	209.77	208.82	208.9	208.41	208.2	208	209.06	209.35	209.87	208.09	210.12	208.61	208.53	210.01	209.65	207.84	209.75	209.24	209.33	209.43	209.79
198.83	201.13	201.2	199.95	200.48	200.96	199.53	200.48	200.65	199.28	200.13	200.84	199.98	200.45	200.47	199.13	200.82	200.47	201.74	200.35	200.62	200.02	200.21	200.48	199.63	198.29	202.37	200.46	200.1	201.83	200.22	199.58	200.47	200.28	200.82	199.47	201.02	201.04	200.6	200.57	200.14	199.28	200.21	198.47	202.02	201.07	200.85	200.82	201.01	199.7
216.38	217.03	217.11	216.58	218.96	217.59	219.69	217.36	219.29	216.99	216.9	216.6	219.03	216.58	217.65	218.65	220.04	217.28	219.17	217.53	219.59	218.9	217.18	217.22	217.11	217.46	217.2	215.82	217.39	217.48	219.31	218.46	217.78	216.38	218	216.43	218.33	218.39	216.4	218.86	218.44	217.78	218.72	217.52	217.24	218.51	218.92	218.87	216.55	218.33
211.85	212.37	212.88	214.63	213.12	213.13	212.41	212.62	212.96	213.23	214.76	213.62	213.24	213.45	213.12	210.67	213.35	213.9	214.84	212.85	212.7	211.44	211.94	213.47	213.2	212.67	212.84	215.13	212.53	214.18	213.7	214.05	213.65	211.36	212.27	213.15	212.86	213.27	212.88	212	212.57	214.37	213.02	212.99	212.14	214.15	211.85	213.02	213.61	212.73
217.27	217.22	217.65	217.01	217.42	216.46	217.62	215.41	216.82	218.14	217.65	216.72	218.26	216.94	217.41	218.42	215.84	217.04	217.19	217.62	217.1	217.23	215.61	216.21	215.99	216.96	218.51	217.6	217.24	217.09	216.34	215.56	216.51	217.57	217.38	217.42	216.33	216.94	217.9	216.41	215.9	215.59	216.98	218.47	215.54	217.74	217.16	215.79	218.74	217.01
212.73	211.36	212.4	211.4	212.82	212	211.1	211.3	211.44	212.95	211.71	212.36	211.08	211.85	210.23	211.67	211.25	211.06	211.7	212.02	212.74	210.22	212	211.31	210.64	212.01	211.71	211.51	212.45	212	212.1	212.44	211.12	209.65	212.26	210.99	212.97	210.58	211.15	212.01	212.1	211.25	211.65	211.41	213.06	209.52	210.62	212.7	210.54	210.35
207.16	207.06	209.6	206.35	207.37	208.68	209.54	209.46	205.9	205.86	207.87	209.26	207.7	207.67	206.82	204.75	207.61	207.24	208.18	207.18	209.3	207.93	209.41	208.09	207.36	207.5	207.21	207.45	207.8	206.54	208.51	206.13	208.08	207.31	208.76	208.38	206.74	209.66	206.31	206.54	206.89	206.82	206.9	207.63	205.94	205.73	207.39	207.87	207.25	209.32
209.04	208.53	207.67	209.15	208.14	207.72	208.41	207.94	208.05	208.99	207.64	208.63	209.37	209.4	207.96	207.7	210.55	209.39	209.6	207.43	207.94	207.78	210.1	207.19	209.64	209.3	208.22	209.97	210.53	209.55	208.11	208.6	208.85	207.23	207.74	209.16	207.41	209.83	208.88	208.63	208.33	208.01	207.71	208.88	208.17	206.91	208	207.43	209.65	210.55
204.01	203.98	204.71	204.74	203.5	203.13	203.12	201.97	202.32	204.06	204.35	202.95	202.61	202.3	203.2	203.4	202.15	204.52	203.24	203.4	203.44	201.94	203.86	203.98	204.68	204.97	203.8	205.17	203.8	204.78	204.73	206.02	204.85	202.76	204.82	203.89	203.05	203.75	203.88	203.44	203.65	205.19	203.85	204.48	203.24	203.86	203.1	203.1	203.48	203.78
198.63	199.55	197.93	199.43	198.97	199.37	199.7	198.83	201.51	198.44	202.57	199.66	199.24	200.33	201.56	199.66	199.15	200.62	199.87	198.25	199.82	200.44	199.75	199.21	199.47	200.44	198.48	199.2	199.6	199.93	199.07	198.59	197.67	201.02	201.29	200.47	200.3	200.2	199.74	199.76	197.46	199.55	199.8	199.43	199.87	200.11	197.65	198.36	199.53	199.78
217.88	217.72	216.96	215.75	220.27	218.85	218.13	218.59	217.76	218.78	216.94	216.73	218.09	218.68	217.58	218.19	218.27	218.27	218.5	216.56	218.06	217.85	215.95	216.34	218.24	217.19	217.42	219.04	217.75	217.11	218.66	218.22	217.35	217.84	218.72	217.85	217.72	216.15	216.17	218.11	218	216.25	218.66	216.99	215.83	218.16	217.98	217.1	219.1	216.52
206.13	204.93	205.15	203.4	207.13	205.97	204.39	205.12	203.75	205.01	205.84	204.71	205.86	203.41	204.7	206.01	202.67	203.26	205.13	203.98	204.82	202.94	204.65	204.45	204.12	204.34	204.52	202.54	205.81	205.43	204.15	203.25	204.64	204.99	207.1	203.29	204.45	205.65	204.78	204.4	204.5	204.68	204.18	204.99	203.8	204.63	204.34	203.88	205.91	203.6
193.65	194.56	193.61	194.9	194.15	196.07	194.69	194.13	193.9	194.06	195.54	193.86	193.85	194.43	195.63	194.14	193.44	194.07	194.37	195.51	193.46	194.36	195.43	195.18	196.21	193.48	193.94	195.19	194.52	194.43	193.47	193.79	194.63	194.94	193.26	194.78	194.65	193.36	194.03	193.06	194.73	193.15	193.46	194.94	194.06	194.97	195.35	194.11	193.63	193.96
209.5	208.02	209.79	208	209.59	209.48	209.36	207.57	208.81	208.22	208.66	208.64	207.29	208.71	207.03	207.8	208.48	210.21	208.47	207.35	209.16	207.75	208.12	209.54	210.26	209.35	209.53	207.37	207.31	208.98	208.42	208.42	207.39	208.37	209.77	209.37	208.19	208.02	207.81	208.52	208.68	208.33	207.4	208.68	207.38	208.13	209.41	208.99	207.08	208.77
217	216.98	214.93	217.9	216.76	217.32	216.81	216.02	216.87	215.38	216.93	217.83	216.1	215.86	218.02	216.14	218.31	216.27	218.37	217.99	217.77	218.1	217.19	217.18	217.11	215.94	216.69	218.25	216.07	217.7	218.17	216.47	217.62	217.45	216.48	217.17	217.3	216.55	215.52	217.92	217.71	218.61	216.77	217.43	218.41	216.46	217.41	216.94	219.37	217.33
208.31	209.52	207.26	209.02	208.98	207.84	207.57	209.03	209	209.52	208.58	208.78	207.81	207.25	207.92	206.92	207.7	209.2	209.06	208.41	209.6	207.09	206.77	207.18	208.62	209.18	210.36	208.58	209.18	207.52	208.05	207.48	206.75	208.02	207.36	207.87	207.39	208.36	208.4	207.73	208.92	208.18	208.12	208.8	207.89	208.44	209.27	208.74	208.26	210.39
220.14	218.26	215.33	219.03	217.95	217.42	217.63	217.64	218.05	217.98	218.19	219.03	217.77	217.1	218.19	217.43	217.41	217.53	217.87	217.98	216.54	217.8	218.3	218.41	218.55	217.3	217.12	218.89	217.43	217.99	219.58	217.68	217.44	217.39	217.94	217.48	216.53	218.55	218.19	216.73	217.45	217.75	216.22	217.94	218.35	218.45	218.97	216.82	218.85	217.4
206	206.63	205.97	205.54	207.42	205.21	205.65	205.82	206.03	204.5	206.15	205.46	205.41	205.97	204.2	206.53	205.35	206.11	206.47	205.63	207.25	205.66	205.5	205.52	204.93	205.69	205.68	205.02	206.06	204.13	205.53	206.4	205.12	207.12	206.4	203.48	205.71	205.43	205.01	203.28	205	205.14	204.49	205.74	204.79	205.57	204.93	207.47	204.64	204.77
209.44	208.29	207.58	209.38	209.04	210.38	208.78	209.21	209.43	209.14	208.17	209.86	207.43	209.63	208.27	208.77	209.04	209.31	206.93	211.35	208.99	209.09	209.85	208.01	208.66	206.87	207.97	209.14	206.91	207.93	209.64	209.37	209.49	208.78	208.89	208.74	208.97	206.46	208.29	207.83	208.83	208.81	210.07	208.35	209.26	209.55	208.85	208.44	208.49	209.46
209.06	207.89	208.72	209.04	208.56	208.47	211.14	209.17	207.54	209.09	208.23	207.61	209.1	208.75	208.18	209.09	208.67	207.73	209.79	207.86	208.21	209.65	208.88	208.71	208.8	209.09	209.08	207.7	208.91	209.09	208.52	208.76	207.71	208.51	207.95	208.48	208.36	208.23	207.39	209.15	208.31	208.76	209.35	207.88	207.72	208.66	208.59	209.15	209.49	208.51
212.21	209.52	211.95	211.78	211.65	211.36	213.57	211.72	212.06	212.25	210.16	212.42	210.87	210.37	211.31	211.88	210.56	211.07	210.38	210.23	211.35	211.8	212.28	212.21	211.55	212.03	211.02	212.2	210.66	211.73	211.69	211.15	211.47	211.73	212.47	211.36	212.71	210.77	210	211.77	211.21	212.7	211.76	211.78	211.48	211.07	212.68	211.81	211.18	212.23
202.74	204.76	204.11	203.46	203.03	204.56	203.37	204.57	204.82	203.71	203.54	203.03	204.55	203.8	202.36	204.02	202.89	201.49	204.26	203.14	204.46	202.42	203.15	203.52	203.48	204.15	203.66	203.11	204.23	203.92	203.6	204.22	204.95	203.28	204.62	202.98	205.07	203.13	202.85	203.46	204.64	203.96	204.06	202.6	203.08	203.79	202.28	204.32	203.02	203.9
208.48	208.93	207.68	209.97	208.34	210.27	208.67	208.1	211.72	207.99	207.74	208.14	210.36	209.54	210.1	210.63	210.15	208.9	209.61	207.05	209.98	209.86	210.38	210.59	209.23	209.42	207.82	208.11	208.41	210.37	209.94	207.53	209.32	210.43	208.98	210.48	208.29	208.34	208.83	209.92	209.71	209.96	209.06	209.96	209.66	208.19	210.36	208.2	210.75	209.22
207.42	208.01	208.87	207.06	207.58	207.25	206.79	208.47	207.96	206.78	207	206.86	207.47	208.1	206.87	207.57	207.29	205.56	208.09	207.9	207.64	206.91	207.3	207.65	206.27	206.77	207.53	207.37	209.14	208.7	207.74	210.29	206.59	208.17	207.26	207.73	208	207.47	208.17	206.81	207.63	207.22	209.2	207.67	207.92	206.4	206.78	207.29	209.04	207.22
203.9	203.6	205.94	204.05	202.88	202.29	203.1	202.81	201.58	202.81	203.52	203.39	202.18	201.32	203.07	202.99	204.08	201.55	203.75	204.1	203.02	204	203.12	203.53	203.96	203.89	203.75	204.34	203.4	202.41	202.28	203.23	203.85	202.62	202.5	203.79	203.22	201.98	203.26	204.35	201.84	202.6	203.16	201.68	202.17	202.12	203.01	202.06	202.45	203.38
212.27	214.18	214.31	212.2	213.58	213.94	212.28	213.03	213.31	213.18	211.71	213.52	214.77	213.63	213.74	212.26	213.47	213.38	213.43	213.63	213.44	213.54	213.71	213.9	212.37	212.47	213.09	214.37	212.48	211.79	214.52	213.59	211.79	213.34	214.25	212.69	213.04	215.43	212	212.36	213.8	213.63	212.73	212.47	213.01	213.63	213	212.68	212.87	212.87
198.57	195.04	194.12	194.29	192.63	194.94	194.97	194.99	196.48	195.97	195.04	195.41	195.23	194.91	195.03	196.12	194.88	194.18	194.48	194.99	196.32	194.72	194.01	193.69	194.31	194.48	194.61	196.23	195.5	193.62	195.3	195.31	195.49	194.86	194.81	193.44	194.8	195.76	193.36	195.46	194.87	196.14	194.46	194.25	193.84	197.36	194.27	195.22	193.96	194.27
209.93	209.76	208.4	208.47	209.74	211.32	209.68	209.65	208.4	207.62	208.38	208.29	210.49	209.87	207.78	208.7	207.13	211.35	208.77	208.95	208.43	208.18	208.84	208.91	208.98	208.92	208.75	208.8	208.67	207.98	207.84	207.37	209.18	207.79	209.7	208.27	207.3	208.67	209.02	209.37	209.23	208.55	209.51	209.22	208.01	208.38	208.61	209.43	206.83	207.49
204.61	204.23	205.15	204.2	204.37	204.63	202.71	205.34	204.17	206.84	205.23	203.68	204.54	203.66	205.75	203.99	204.81	205.19	204.03	204.36	206.33	205.61	203.79	203.98	204.47	204.54	203.79	204.62	205.78	203.42	204.51	203.54	204.69	204.78	206.5	205.81	205.89	205.02	204.4	204.85	205.45	205.66	205.07	204.32	205.44	203.66	204.22	204.79	204.34	204.21
208.75	208.71	207.34	209.6	208.05	208.43	207.69	209.72	208.5	209.33	209.18	208.37	209.11	209.14	207.96	206.15	209.84	208.8	208.04	208.42	208.84	208.17	208.25	208.29	207.37	208.26	209.69	207.61	206	208.2	207.35	208.29	208.09	206.46	208.83	209.23	209.5	209.97	208.57	209.89	209.21	207.52	207.23	208.21	207.41	208.96	208.6	207.93	208.64	209.07
199.99	200.4	201.51	201.38	201.47	201.66	202.44	198.63	202.19	201.36	201.59	199.8	201.56	200.27	201.22	200.76	201.8	199.67	201.11	201.03	201.23	201.81	202.72	201.52	200.12	201.29	201.66	199.46	200.2	201.1	200.72	200.52	200.99	202.39	202.42	200.15	200.1	200.7	202.97	200.95	202.85	202.13	200.73	202.18	199.93	201.4	202.11	200.72	200.65	201.5
218.17	218.85	217.27	217.96	218.65	217.18	216.86	218.57	217.59	219.63	217.74	217.84	218.29	218.78	218.99	217.72	218.18	218.02	216.84	218.7	217.4	218.56	217.12	217.79	216.96	218.15	216.75	217.53	218.29	216.4	217.95	217.17	216.03	217.96	216.9	218.4	217.18	219.01	219.14	216.97	216.53	216.3	215.99	218.78	218.99	217.1	219.05	218.23	217.01	219.4
206.12	205.71	207.95	206.77	205	207.18	205.85	205.71	205.2	206.21	203.96	205.75	204.37	205.54	206.18	205.67	205.38	205.78	206.48	204.89	204.45	206.76	206.17	205.66	205.23	204.98	205.52	206.25	205.35	205.94	206.65	205.7	205.19	206.2	204.2	206.01	204.66	206.46	205.2	206.76	206.37	205.9	206.29	205.56	206.37	205.78	205.58	204.64	203.85	206.07
214.34	212.66	213.19	213.85	213.19	213.04	212.24	213.52	211.88	214.89	214.73	214.39	213.81	213.48	213.66	213.68	212.82	213.6	214.19	211.45	212.28	215.26	216.19	212.4	212.43	213.59	214.46	214.43	214.78	214.81	213.31	214.66	212.42	214.69	214.45	212.98	214.16	214.21	214.4	215.49	214.14	212.42	212.75	215.37	214.19	213.44	213.89	212.11	214.19	213.62
208.06	207.38	209.9	207.1	208.99	209.21	208.39	207.7	209.31	208.36	209.3	209.68	210.16	209.16	208.29	208.48	208.86	208.17	208.41	209.16	208.85	208.78	208.59	208.56	209.14	208.7	207.88	208.72	208.03	209.55	208.4	209.62	208.55	209.45	208.84	208.86	209.21	208.44	207.36	208.52	208.71	211.21	208.75	208.06	208.64	208.94	208.74	209.36	209.51	208.02
208.42	209.07	208.69	207.16	208.09	209.29	208.05	208.7	208.88	208.15	206.45	208.89	208.43	210.02	209.29	209.26	207.44	209.79	208.66	208.46	208.2	209.5	209.49	209.45	207.69	207.65	209.6	207.9	209.06	209.8	207.75	207.85	208.14	207.89	208.32	208.73	209.43	208.52	207.66	208.54	208.81	207.54	208.02	209.52	208.26	208.41	208.05	209.16	208.28	209.68
203.21	202.21	202.05	203.26	204.05	203.9	204.11	203.63	203.28	203.99	203.38	202.22	203.12	203.04	203.24	203.68	202.19	203.13	203.27	202.35	205.45	202.07	203.64	205.82	202.13	203	203.3	202.91	203.69	202.7	204.26	203.6	202.97	203.87	203.44	201.53	203.13	204.15	204.19	204.44	201.82	202.73	201.75	203.49	202.1	202.95	203.78	204.67	202.51	203.03
205.87	206.77	207.43	208.12	206.65	207.88	206.05	206.09	207.22	207.97	207.56	207.31	206.46	207.11	206.99	205.28	205.85	206.11	207.62	207.34	205.98	208.11	205.81	205.8	206.55	206.16	207.99	207	206.84	205.6	205.71	205.93	206.55	206.8	206.18	207.14	206.12	206.73	205.19	207.3	206.13	207.42	208.06	206.87	205.89	206.08	206.65	207.52	207.48	207.02
215.64	214.14	218.15	217.91	215.77	216.72	217.34	217.68	218.65	217.14	215.87	217.04	217.94	216.2	214.94	216.35	216	215.31	216.68	217.62	216.27	217.07	216.85	217.93	216.9	217.47	216.06	218.06	215.84	217.93	217.18	218.17	216.86	216.28	216.3	216.31	218.15	218.36	216.39	217.58	216.76	217.76	217.11	217.49	216	216.48	216.9	216.65	216.48	216.68
208.44	206.53	207.67	206.31	208.4	208.3	205.96	207.52	208.43	205.88	208.45	206.84	206.8	206.42	206.65	208.85	207.5	208.33	209.83	207.99	209.62	207.67	205.68	206.45	207.48	208.31	206.8	206.95	205.56	207.55	208.45	207.9	208.01	207.59	207.78	207.11	206.26	209.02	205.9	206.61	208.75	208.64	206.6	207.61	208.4	208.08	206.52	210.73	208.08	206.62
207.67	212.36	209.49	209.31	208.46	208.98	209.06	207.21	207.2	209.06	207.43	210.09	209.12	207.81	207.29	208.19	208.85	209.15	209.83	207.6	209.41	209.24	207.42	208.74	206.77	207.73	207.97	207.17	209.22	209.55	210.52	208.02	209.32	208.28	210.6	208.85	208.39	209.4	207.85	209.25	208.89	209.9	209.06	209.26	209.23	209.44	208.99	209.16	208.87	208.16
207.85	207.46	208.19	209.77	208.88	209.04	209.17	208.69	208.41	207.1	209.23	209.21	208.27	209.36	208.5	209.06	208.27	208.66	208.92	208.69	209.39	207.73	209.28	208.27	207.81	208.36	209.41	209.12	209.31	207.96	209.62	206.87	209.61	210.04	210.23	208.88	208.27	210.04	208.61	209.98	208.43	209.07	207.79	209.12	206.89	210.21	208.57	208.19	210.13	209.39
195.02	195.83	195.2	194.32	194.24	195.22	194.34	194.74	195.79	196.67	194.66	193.63	194.1	195.27	194.07	196.18	196.05	196.36	195.58	194.59	195.62	195.94	195.58	196.19	195.79	194.78	193.87	193.76	195.85	194.75	194.25	194.2	195.28	194.57	195.19	195.43	196.74	196.38	195.02	197.95	194.08	195.61	196.3	194.45	196.15	196.46	196.14	194.5	195.21	194.02
208.76	208.77	208.64	209.95	206.52	208.63	209.74	210.08	209.67	208.32	207.75	208.5	209.13	208.89	208.75	209.08	210.1	209.64	208.79	209.57	207.51	209.86	209.48	208.92	209.32	211.22	207.13	207.37	209.52	209.39	209	207.89	209.88	209.84	209.02	208.55	208.3	209.67	209.42	208.82	208.6	209.01	210.94	209.5	208.07	208.25	207.57	208.66	209.77	208.37
212.84	212.48	212.19	213.47	213.25	212.46	212.27	213.15	212.33	212.27	212.42	212.18	211.7	212.66	212.88	212.15	213.03	212.62	213.23	213.55	211.59	210.85	211.57	213.54	212.92	213.26	212.54	211.63	212.84	211.64	212.93	213.23	211.66	213.73	211.79	211.81	211.41	210.58	213.26	212.52	211.78	212.39	212.67	211.2	212.28	213.11	212.17	211.23	212.99	212.5
205.1	206.01	204.96	205.91	203.17	204.64	204.88	203.87	204.51	202.75	204.3	205.14	204.42	203.23	205.08	204.6	203.04	204.56	204.23	205.61	204.22	206	204.38	204.59	204.51	205.42	206.3	204.61	205.17	203.39	207.04	207.47	203.06	203.7	205.42	206.44	204.14	203.28	203.36	204.42	203.35	204.89	205	204.27	206.51	205.17	206.37	205.29	205.02	205.52
203.91	202.61	204.64	204	203.84	202.16	203.17	204.51	203.61	203.1	203.9	204.4	203.98	204.35	204.29	201.76	202.91	202.44	202.84	202.08	202.87	203.62	202.92	203.48	204.36	204.2	204.18	204.61	203.95	203.16	203.05	205.38	203.61	203.05	204.07	203.19	205.48	203.83	202.7	203.08	204.08	203.76	203.83	203.53	204.27	203.73	203.43	203.76	205.09	203.46
218.14	215.89	216.68	217.56	216.23	216.51	218.84	216.8	216.05	218.46	218.16	215.48	217.36	216.91	216.81	217.81	215.98	220.11	217	217.26	217.12	216.95	217.11	215.99	216.71	218.51	218.3	218.24	217.76	215.54	215.27	216.3	218.71	218.19	217.8	216.96	217.38	217.63	215.82	216.69	217.83	216.78	217.74	217.21	216.39	218.14	216.95	217.83	218.4	215.8
208.45	208.12	206.68	207.74	209.2	206.58	206.62	207	208.78	208.17	207.96	207.48	210.42	208.59	207.74	206.06	208.08	205.39	208.69	209.46	208.02	206.63	206.53	207.19	208.69	207.93	206.68	206.37	207.88	207.9	209.17	208.35	208.11	208.38	208.81	206.77	209.38	207.78	207.3	208.18	206.67	208.32	208.96	207.1	206.46	206.31	206.69	207.73	206.99	207.86
214.04	211.27	211.41	211.75	211.13	212.9	214.24	213.03	213.74	211.4	212.68	212.83	211.77	210.13	212.04	211.41	211.88	213.3	210.54	213.46	211.08	212.96	212.63	212.2	210.63	212.59	212.75	213.14	212.69	212.49	212.67	212.38	211.83	212.49	212.61	211.51	211.92	212.32	213.18	212.5	212.9	210.63	212.45	214.28	211.3	212.83	212.68	211.16	212.41	212.45
216.8	216.99	217.57	216.33	217.45	218.81	216.03	217.14	217.27	215.6	216.83	216.26	218.39	217.54	218.27	216.2	218.1	217.44	217.13	216.48	217.33	216.69	218.45	216.35	216.25	217.2	218.49	216.62	216.81	218.01	217.95	214.87	217.46	216.37	216.33	216.79	215.99	218.13	216.39	217.49	217.12	218.23	216.59	219.37	217.65	216.86	217.16	216.88	216.4	217.61
204.7	204.66	205.1	203.98	206.26	205.4	205.8	204.42	205.66	204.17	205.59	204.04	205.48	204.93	206.74	205.28	203.86	205.64	204.24	205.14	206.13	203.44	204.63	204.69	206.87	204.59	204.68	203.95	204.46	203.37	203.99	205.04	203.73	204.41	204.51	205.67	204.18	204.42	204.5	205.92	204.32	205.26	206.1	204.97	205.98	202.08	203.65	202.82	204.11	204.23
[truncated: 150 more rows]
[truncated: 150 more columns]
