# Supplementary material for: Genetic dissection of main and epistatic effects of QTL based on augmented triple test cross design
Source: PLoS One. 2017 Dec 14;12(12):e0189054. doi: 10.1371/journal.pone.0189054 (PMC5730204; doi:10.1371/journal.pone.0189054)
Supplement: S6 Supporting Information — (ZIP) [file pone.0189054.s006.zip › z1_1350_0.2_10.csv]

197.75	196.17	197.31	200.6	199.88	197.91	197.04	196.15	200.44	195.85	199.34	194.63	198.49	197.94	196.02	201.82	199.92	197.33	201.1	197.71	197.49	201.27	199.93	195.47	197.55	199.98	196.92	196.57	194.68	198.94	198.65	199	199.25	200.12	202.05	194.16	199.51	198.86	197.07	192.24	198.19	199.05	197.76	198.95	200.45	197.71	201.24	197.83	199.34	197.07
203.71	201.41	203.9	206.9	208.81	206.08	205.09	207.87	204.05	205.16	206.59	204.03	204.97	202.58	207.56	205.34	206.71	206.56	204.39	202.46	205.89	208.82	200	204.16	207.42	204.31	204.07	204.79	208.17	206.85	207.74	201.57	202.24	205.46	202.35	201.44	206.07	206.69	207.94	207.15	205.79	202.29	200.03	205.76	203.07	206.92	201.43	205.79	206.52	207.66
217.12	213.98	215.65	208	216.74	211.42	212.99	209.89	213.09	210.47	214.36	211.39	213.09	211.83	210.59	209.66	211.57	206.39	216.98	206.61	211.25	210.15	211.42	209.29	210.62	206.7	208.63	215.43	209.26	213.34	210.84	214.12	211.67	212.91	210.92	209.56	211.26	204.26	209.61	213.1	211.9	212.87	211.36	216.97	206.47	216.09	212.82	209.67	213.81	212.87
212.88	208.31	205.48	205.27	207.44	214.89	205.46	207.5	204.62	206.44	209.83	208.18	207.99	209.54	212.48	206.37	206.99	213.38	204.25	210.69	209.25	206.76	206.72	210.09	209.28	210.5	205.1	209.67	209.01	210.52	207.81	209.45	204.7	208.24	204.7	209.77	208	209.18	210.48	207.92	209.02	211	211.72	209.51	208.69	211	206.11	207.26	208.66	209.94
206.28	201.16	201.54	203.37	203.58	202.75	201.02	204.27	205.41	206	204.58	209.32	208.48	204.92	203.87	204.58	200.01	200.56	205.71	202.67	211.9	202.82	204.73	208.13	207.3	198.87	203.27	206.8	204.5	204.95	204.04	205.42	204.82	203.27	202.36	199.11	204.8	207.06	203.58	204.67	203.93	204.31	205.2	199.67	199	201.67	205.08	201.05	204.89	201.51
208.75	206.39	210.58	206.4	206.34	207.38	209.19	204.04	207.54	206.17	209.68	206.49	204.75	206.91	203.56	207.56	204.81	202.42	206.28	206.51	211.95	211.54	208.48	204.81	209.74	209.28	209.73	210.86	203.48	208.65	206.17	206.28	204.82	210.6	211.12	209.46	208.62	205.33	210.15	203.44	206.99	207.64	207.22	208.54	207.95	201.78	209.53	208.43	205.45	206.63
200.03	203.38	201.44	205.03	205.3	203.1	207.41	204.61	207.47	202.6	204.44	204.74	202.51	208.59	204.97	204.04	201.23	202.36	200.45	202.11	203.11	201.87	198.72	201.43	207.2	201.31	198.66	202.39	200.15	203.88	203.72	207.17	202.6	201.91	200.94	203.73	205.04	203.86	203.69	204.14	204.18	207.55	205.98	200.76	204.46	203.52	207.86	205.24	201.42	201.33
202.49	204.22	203.71	200.42	205.1	203.49	203.46	203.68	204.5	205.52	201.99	203.88	203.73	205.87	203.24	203.96	200.55	205.11	205.93	206.78	204.46	203.36	200.99	204.9	198.57	204.86	203.79	204.7	201.88	205.33	207.08	206.41	201.82	198.09	204.77	203.96	197.65	201.92	201.59	201.64	204.98	209.48	205.48	200.57	207.92	200.56	204.69	198.62	201.39	204.57
190.82	196.72	189.89	194.62	194.99	192.75	193.05	192.21	194.92	190.78	199.32	190.74	192.73	193.9	196.59	198.6	199.31	195.86	195.49	193.18	190.89	195.19	191.31	192.02	189.99	191.12	194.45	191.45	194	195.1	196.61	195.43	189.88	198.43	195.25	192.74	199.6	189.15	191.31	193.6	194.13	200.55	190.02	195.8	198.87	193.88	191.19	195.42	194.14	195.54
210.32	208.18	206.26	210.67	205.04	208.71	206.35	208.9	209.49	209.57	209.14	211.07	213.38	207.67	210.35	208.07	208.77	207.65	202.19	207.28	208.77	210.25	206.23	207.98	205.43	205.17	208.15	207.95	204.67	205.3	207.84	203.91	212.54	204.26	208.5	208.76	202.98	202.7	206.91	210.69	205.29	208.79	204.05	211.48	209.83	208.37	206.12	203.38	210.11	211.63
201.41	198.44	194.31	198.25	198.67	201.55	202.54	201.62	197.27	199.59	199.93	200.77	199.08	201.37	199.33	201.94	199.6	198.26	192.02	196.45	206	202.11	199.24	201.43	196.71	201.15	202.27	195.44	197.4	197.62	201.75	197.36	198.7	199.73	200.99	197.34	198.45	197.48	196.96	199.84	195.29	200.01	195.29	198.52	200.81	201.67	197.66	198.58	197.97	202.41
216.03	215.37	216.09	218.95	219.44	218.4	222.95	211.51	217.88	220.36	217.15	216.93	216.09	218.83	219.62	218.01	222.1	222.3	211.88	216.62	215.43	222.67	219.35	223.44	219.41	218.35	216.92	217.23	218.05	218.36	219.8	221.02	214.22	218.6	220.79	219.95	220.38	219.58	214.14	215.03	218.2	215.97	217.03	222.92	213.93	220.56	221.23	211.81	216.48	217.5
206.02	208.97	207.42	205.47	207.67	207.5	208.16	212.06	209.45	209.15	204.94	207.16	201.06	207.24	208.74	205.22	209.15	213.69	207.67	211	207.42	204.61	212.02	206.48	207.25	209.71	207.83	212.97	208.21	207.62	211.68	209.42	207.83	201.88	207.37	208.55	204.02	205.3	207.26	204.14	210.95	210.32	208.49	206.48	206.94	211.47	207.81	209.72	210.36	211.4
208.96	202.14	203.76	209.42	204.32	204.41	207.87	205.89	205.04	203.63	207.92	206.19	201.9	212.44	201.15	206.58	202.11	206.16	205.48	199.09	207.42	206.81	206.38	204.22	206.12	205.19	210.55	208.54	205.87	204.48	204.43	207.16	203.57	203.62	201.4	203.56	209.89	205.35	206.11	207.9	205.56	207.28	206.6	203.09	205.23	204.4	204.16	205.13	204.8	206
195.73	194.99	198.26	201.81	195.74	196.27	199.13	195.43	203.2	196.7	198.53	205.41	201.85	197.44	198.23	201.48	195.29	195.64	197.11	202.35	199.85	197.39	196.83	197.6	201.09	200.03	200.41	195.56	199.1	196.24	198.98	200.8	198.74	198.04	200.23	194.59	199.3	206.27	198.97	196.89	197.61	196.23	199.78	195.12	199.34	201.29	199.68	204.47	199.92	196.53
206.83	207.14	208.91	209.32	209.96	207.04	208.32	211.05	208.89	211.85	208.36	210.14	210.02	206.1	208.83	211.92	208.95	210.82	207.06	206.76	201.51	207.62	211.47	206.76	208.47	208.31	204.27	213.48	205.58	210.15	209.03	205.06	208.78	209.02	209.53	209.03	212.71	209.35	208.27	204.78	212.61	208.14	205.08	210.76	208.54	211.33	207.86	211.81	206.36	206.71
203.05	204.75	203.1	205.19	204.1	204.65	201.03	204.43	205.92	203.51	204	199.29	202.58	200.6	212.11	204.1	202.8	204.84	200.6	205.27	205.22	204.18	203.59	206.96	206.15	202.31	198.31	197.89	204.98	200.7	200.54	201.7	205.18	204.12	205.71	201.8	204.38	202.44	202.52	202.53	205.26	200.44	202.19	199.71	205.15	201.38	203.17	203.94	206.82	208.2
209.56	207.09	209.54	213.33	206.69	206.87	206.59	207.93	204.33	206.15	207.28	206.46	205.76	204.99	207.87	209.96	209.05	205.67	209.36	204.76	206.05	209.35	209.93	212.84	206.99	201.91	208.68	206.67	206.41	212.62	206.58	207.42	205.76	207.12	207.2	212.4	205.03	205.35	204.71	207.98	210.81	206.11	207.77	206.17	206.9	206.15	213.44	212.46	210.88	206.38
217.11	213.28	212.92	221.66	217.77	214.1	215.54	216.23	215.81	219.45	218.75	218.74	218.6	219.47	216.29	213.52	215.89	214.15	215.76	217.98	213.61	216.54	219.38	217.71	219.37	217.21	220.46	217.03	213.3	221.55	216.85	220.24	216.97	217.18	217.22	216.74	217.77	219.25	220.39	217.79	217.26	215.02	219.16	218.63	215.65	216.63	223.09	211.11	215.96	223.29
204.95	207.8	212.57	209.87	204.16	208.85	207.25	211.15	208.43	212.02	208.62	207.66	210.26	208.79	207.21	214.23	206.22	209.93	211.92	209.61	208.58	208.59	208.82	213.99	202.23	209.41	209.24	208.09	210.69	206.37	207.94	210.03	210.8	209.34	206.26	205.42	203.46	207.52	210.85	205.64	208.1	209.86	207.7	202.04	211.75	201.82	208.83	204.36	207.95	205.95
200.08	196.6	199.71	198.25	196.5	198.61	201.14	202.12	201.58	203.45	199.28	199.85	200.99	202.06	197.04	202.44	199.26	198.14	199.68	201.84	197.66	201.73	196.15	202.4	201.78	197.83	198.85	205	202.26	203.81	199.62	204.12	199.5	201.09	198.13	199.23	199.99	200.12	203.01	197.92	200.87	196.53	197.13	204.23	200	199.5	201.49	198.93	201.2	200.37
206.21	211.24	209.02	209.56	210.6	211.71	208.99	208.74	209.28	207.5	209.4	209.05	201.49	211.67	211.19	209.98	206.18	209.22	216.45	209.13	208.72	213.7	204.48	208.42	211.87	210.27	211.22	205.21	207.1	210.22	208.94	204.62	206.43	211.87	208.02	204.34	209.06	208.6	208.64	209.58	208.41	211.35	203.03	212.34	207.39	206.49	211.05	210.55	205.72	207.96
213.58	210.34	209.2	209.69	212.45	212.93	213.24	214.06	210.22	215	215.7	211.07	214.11	213.25	211.32	214.38	214.75	211.26	210.22	203.34	214.44	210.6	208.69	212.23	210.77	209.82	209.65	210.85	211.84	210.23	220.45	215.17	209.19	213.14	215.73	209.54	211.53	212.2	212.33	211.81	214.58	210.77	209.33	207.51	208.54	210.92	212.96	215.64	214.38	212.33
211.16	206.01	207.88	208.38	208.24	207.34	208.34	205.86	208.09	212.08	209.88	206.42	206.53	202.85	207.49	207.01	207.71	214.87	206.84	210.07	209.62	211.05	208.85	208.93	210.01	208.58	206.25	204.36	212.06	213	204.83	208.28	213.25	206.97	202.8	213.39	208.41	211.63	209.2	211.42	211.23	210.32	208.74	205.93	207.74	209.69	210.03	211.03	209.46	204.12
204.57	208.92	218.7	210.76	214.12	211.72	206.5	215.54	212.67	209.91	213.12	211.38	214	212.98	214.82	212.95	213.06	210.15	213.19	208.67	215.7	212.08	210.06	207.03	212.33	207.39	208.87	212.33	212.18	213.7	210.65	208.36	204.61	207.81	211.21	216.72	214.49	207.67	211.86	207.71	209.39	212.05	214.83	206.43	208.24	210.6	213.6	209.18	208.11	208.92
215.17	220.96	218.79	215.39	217.76	217.09	220.93	213.4	220.88	218.37	216.11	217.25	219.14	218.23	213.33	215.81	217.99	213.71	216.12	218.21	213.64	217.22	215.01	218.17	221.33	215.91	220.8	219.89	216.85	215.51	217.73	217.67	217.02	222.21	219.58	214.25	218.33	219.18	216.3	219.12	218.83	213.45	216.81	218.61	219.03	221.93	218.2	215.12	220.36	215.11
205.27	199.38	199.69	199.49	201.62	205.99	205.8	201.77	204.25	201.01	206.51	204.02	201.17	200.51	200.93	196.43	201.86	198.97	206.03	201.68	203.19	201.74	202.03	204.43	205.42	208.17	204.64	204.63	202.3	204.69	200.73	201.48	197.13	199.89	204.34	202.64	199.55	198.91	196.1	205.53	203.49	200.03	198.68	194.79	200.87	203.96	201.55	201.53	202.76	204.89
208.24	208.83	210.95	204.85	209.56	205.96	210.19	207.31	207.05	207.05	211.5	207.54	207.21	206.87	207.38	208.35	206.36	207.6	206.63	208.6	210.83	207.11	209.78	208.93	207.91	209.75	206.03	210.18	211.74	202.26	213.84	207.13	210.72	212.54	209.68	211.81	210.76	209	218.21	202.5	210.66	212.92	208.03	212.68	204.41	209.52	207.56	210.25	206.86	207.59
205.49	212.69	206.32	210.95	206.16	205.25	209.52	209.17	206.88	206.74	212.76	210.64	208.24	208.56	210.5	205.68	209.44	212.67	208.2	211.59	208.36	212.15	203.16	211.4	208.26	209.46	208.89	208.51	205.17	210.46	206	214.3	210.99	207.46	211.67	208.89	209.61	212.1	212.94	207.91	207.37	203.87	213.3	208.87	207.16	211.95	206.68	208.48	208.86	210.08
198.04	200.06	200.37	199.38	196.65	201.96	203.53	205.12	198.57	200.61	199.24	201.29	197.97	199.93	198.79	199.05	196.32	199.59	199.16	201.89	194.97	197.27	200.33	197.38	197.45	200.45	204.3	194.71	199.31	204.67	199.85	202.98	198.25	201.44	201.21	202.5	198.2	199.3	202.86	204.31	202.91	198.52	199.34	198.49	198.11	201.86	201.17	201.97	199.4	198.5
207.21	204.48	209.92	204.15	209.71	209.31	209.56	202.88	204.11	206.76	210.09	208.57	209.79	208.91	205.71	204.36	207.33	205.25	208.83	209.24	208.22	208.66	207.87	208.22	213.16	209.74	209.4	207.79	207.23	207.62	208.83	209.05	209.34	207.41	209.88	210.45	214.3	205.59	205.69	209.57	208.73	209.12	205.37	208.04	206.25	207.12	205.93	204.52	209.7	206.77
204.36	204.48	201.12	211.14	205.43	200.27	203.92	200.34	203.59	203.64	200.16	205.86	206.42	207.06	204.3	205.43	206.1	196.94	207.22	201.19	202.04	200.88	206.83	202.52	202.86	204.65	203.84	202.66	205.18	199.94	202.42	204.02	202.71	202.79	206.27	199.73	202.53	202.78	207.48	202.99	202.85	203.86	205.94	203.4	206.52	201.95	202.94	206.07	203.17	208.43
204.96	208.28	202.03	197.73	202.42	206.13	202.86	204.1	203.86	206.07	210.12	206.04	201.35	202.84	207.57	204.36	203.19	205.7	203.22	205.35	201.15	204.85	199.01	207.1	205.2	207.98	204.11	207.37	202.16	211.61	204.27	201.01	204.23	197.75	208.27	209.97	207.17	206.05	207.55	204.8	202.78	206.31	202.41	206.62	205.5	208.34	205.48	203.22	203.71	201.66
201.46	202.12	205.83	206.97	202.87	201.1	203.53	204.17	203.7	204.07	202.7	204.91	201.89	202.21	210.83	200.67	200.3	199.95	205.54	202.8	199.54	203.54	200.63	201.93	204.52	203.17	203.08	196.68	203.74	198.92	203.51	204.47	206.08	205.09	200	203.26	206.89	202.75	204.25	200.17	202.06	203.9	207.59	203.73	204.89	202.25	210.34	201.47	203.64	204.16
200.72	201.91	201.87	204.04	199.18	202.99	201.19	201.17	208.59	202.91	203.57	201.52	200.57	197.45	200.96	207.44	200.56	205.53	204.28	203.31	203.64	204.54	199.5	204.3	202.09	201.16	201.31	198.52	208.56	202.75	203.53	199.29	201.52	199.32	201.22	203.36	200.73	201.29	202.98	201.82	200.08	199.88	203.54	202.8	201.9	203.11	202.51	198.2	198.75	195.13
215.36	219.8	220.8	216.15	215.42	219.85	215	217.64	216.63	214.86	215.41	217.99	215.47	212.78	215.52	214.02	222.73	216.13	216.97	216.81	219.22	214.18	222.33	217.04	216.5	217.38	220.84	219.22	215.67	218.13	218.39	216.71	217.83	217.17	217.02	217.69	219.46	217.64	218.35	218.97	214.94	219.43	218.39	220.86	211.8	222.02	218.18	217.2	221.1	215.25
203.53	204.48	202.72	204.45	203.53	207.51	205.2	203.86	201.76	198.54	203.26	204.45	210.6	203.99	205.36	205.92	200.28	202.29	205.77	203.03	205.7	202.93	202.24	203.12	204.2	205.34	206.73	202.69	206.34	208.82	202.7	205.16	203.83	201.81	200.76	202.97	203.18	203.77	205.81	205.1	200.69	203.04	207.04	205.41	203.19	204.77	203.98	199.3	205.1	205.21
198.4	197.59	204.59	201.77	198.23	201.12	203.68	201.62	202.57	199.48	201.97	200.79	201.66	201.78	202.07	205.27	197.99	198.8	196.38	197.83	203.08	202.44	199.86	204.97	201.87	202.55	201.65	202.76	200.59	199.56	201.28	198.19	205.21	202.08	202.66	197.93	204.84	198.71	200.99	197.65	200.57	204.39	201.24	201.43	202.97	200.97	197.9	200.51	202.82	200.15
211.78	206.32	206.71	205.05	213.87	207.47	212.96	210.13	213.21	206.73	209.78	210.14	208.12	209.46	204.11	210.29	206.22	215.27	209.34	214.95	209.74	209.87	207.49	209.67	204.92	206.08	210.55	205.16	211.33	209.51	205.66	208.46	207.98	207.09	205.22	206.17	209.07	210.92	207.25	205.83	205.22	207.58	209.28	205.67	205.95	207.3	209.47	209.34	206.94	206.42
206.65	215.06	209.1	210.78	205.35	213.65	212.11	209.95	204.78	210.05	209.99	208.74	214.41	208.4	207.07	211.02	214.7	213.2	211.85	206.43	207.66	208.57	209.97	205.87	212.64	207.8	210.14	208.77	208.33	210.78	207.87	206.69	204.43	208.71	207.12	207.1	209.75	209.75	207.78	204.77	209.77	204.78	211.92	214.53	211.57	212.78	210.18	210.66	205.53	208.96
203.95	204.11	203.47	205.15	204.23	205.58	207.46	199.48	202.9	202.12	206.05	203.39	206.27	205.7	200.79	204.79	202.68	201.58	201.44	203.29	206.17	204.38	197.29	206.91	203.08	206.35	196.45	202.91	202.75	204.23	205.06	204.45	204.05	205.13	201.86	206.04	201.08	202.15	200.22	200.57	204.2	204.83	199.69	204.76	204.01	204.95	201.14	204.74	201.99	208.03
199.34	194.98	196	196.3	196.54	193.6	198.07	194.5	195.27	190.56	194.37	190.71	191.51	191.02	193.39	193.63	199.3	193.59	195.92	195.08	193.16	188.78	191.05	197.98	193.08	195.07	195.64	192.44	192.23	197.98	194.37	191.43	193.59	193.2	187.66	189.64	193.51	190.98	193.8	197.51	193.84	198.39	196.8	194.54	189.56	192.95	193.31	192.85	188.66	195.13
211.34	207.03	210.11	210.1	207.83	212.59	207.81	214.47	208.2	211.83	210.44	210.46	212.07	210.57	206.64	213.71	204.2	207.16	213.15	204.93	211.62	208.78	208.92	208.94	208.88	208.77	207.09	206.04	211.19	209.88	209.59	209.65	208.33	213.04	206.36	205.79	208.06	210.95	211.56	208.34	211.1	206.54	210.54	206.99	210.04	206.45	211.48	209.64	206.28	209.29
204.84	203.88	196.43	202.85	201.6	198.55	202.88	197.67	206.89	199.95	202.27	208.57	203.76	201.19	198.16	206.86	203.51	204.62	200.31	203.9	210.14	198.75	200.38	207.25	203.61	203.44	207.14	204.35	205.91	205.61	204.72	198.82	205.98	203.68	204.58	201.47	203.9	203.42	206.37	204.89	200.17	203.35	204.88	203.66	204.76	202.34	203.98	200.53	204.85	205.43
203.16	202.03	200.51	203.26	207.36	203.67	202.09	200.56	205.53	203.79	201.74	203.4	202.27	205.31	205.93	203.46	207.85	201.69	202.55	205.99	203.37	206.07	202.94	206.91	195.63	209.03	205.23	198.55	206.52	202.07	201.55	205.17	201.25	198.57	201.45	198.78	202.14	203.38	200.78	201.58	200.69	201.03	204.57	201.8	199.34	204.12	200.53	200.53	201.01	205.15
207.26	203.93	202.4	203.35	203.76	201.67	201.16	200.28	200.77	202.18	200.23	203.92	205.19	197.66	199.14	205.54	201.62	203.35	207.46	203.45	201.84	206.15	206.1	204.04	206.99	205.45	208.6	202.02	205.57	202.4	201.41	206.82	200.59	201.55	201.8	199.77	206.51	202.48	200.76	198.59	207.33	205.94	203.89	205.05	201.05	206.54	204.52	203.94	201.08	203.32
212.19	209.76	208.63	205.63	211.21	200.89	209.46	208.81	208.32	209.74	209.55	210.59	207.84	208.22	207.4	208.76	208.99	206.5	205.13	208.48	207	208.42	210.43	208.4	208.47	206.87	205.66	209.93	211.77	209.23	212.28	212.18	207.86	202.16	209.83	210.01	209.39	206.23	207.16	205.82	208.23	204.15	208.07	208.5	208.55	211.75	207.17	207.96	204.74	206.11
204.73	201.57	197.79	200.35	201.6	205.62	204.08	202.09	203.38	205.21	203.49	199.89	206.3	207.57	202.91	202.99	204.73	203.23	203.6	199.5	201.74	202.88	202.23	204.02	203.23	201.92	204.44	205.35	198.22	200.19	202.63	208.1	203.79	204.31	198.84	203.65	202.82	201.05	203.53	204.56	201.12	202.87	204.07	200.99	203.26	207.01	204.77	202.99	202.09	200.82
206.82	205.12	197.11	205.26	203.76	202.37	200.97	199.76	204.12	205.11	202.67	202.16	203.69	203.93	205.07	203.02	204.54	205.12	200	199.69	204.17	208.41	204.69	204.79	204.08	199.47	202.11	201.57	202.27	203.81	204.4	204.38	206.66	204.14	198.47	207.11	206.34	207.51	205.07	200.61	200.72	205.39	206.2	203.47	204.7	205.21	202.17	206.38	200.97	204.45
200.15	198.59	197.08	199.12	195.8	201.23	199.24	202.62	198.75	198.71	199.88	200.45	200.2	199.19	196.49	199.09	202.09	198.35	197.24	198.17	195.8	196.94	196.37	199.96	202.47	198.23	200.32	196.38	195.56	199.89	200.57	200.57	195.78	201.97	202.09	198.47	202.07	206.64	196.68	195.81	197.87	204.36	196.92	201.76	198.28	202.12	202.95	199.86	194.29	199.21
201.14	196.05	203.27	192.94	198.51	197.55	200.45	194.86	197.35	198.98	197.76	198.5	200.37	196.65	196.01	198.21	196.87	200.54	200.01	194.54	197.76	197.55	199.38	196.59	199.45	200.84	200.6	198.41	196.45	199.85	192.27	201.91	195.92	197.87	200.62	202.66	199.45	200.18	201.72	199.81	201.45	197.64	192.63	199.86	195.43	201.43	201.53	198.11	198.82	192.94
208.75	208.99	207.78	208.76	207.8	209.69	210.27	212.2	210.14	209.33	210.16	211.72	209.04	208.02	205.14	203.77	212.43	211.23	207.7	209.83	207.27	209.96	214.87	206.89	209.02	213.08	206.15	205.8	211.62	205.45	206.71	207.2	206.37	208.22	209.01	211.5	208.09	206.72	210.63	208.08	206.42	204.13	208.98	206.39	210.69	209.01	207.05	206.5	208.35	209.99
200.68	200.74	199.09	203.78	201.07	195.56	199.19	199.11	200.95	201.8	204.2	199.68	196.72	195.71	197.36	203.23	199.53	197.07	200.21	199.39	201.33	200.04	198.67	202.11	200.58	200.45	202.65	199.4	200.57	200.14	203.97	203.79	198.37	196.38	200.81	198.71	199.34	199.33	202.21	202.35	197.97	203.3	199.69	201.61	199.48	198.49	201.39	200.48	195.62	202.94
208.44	205.14	208.34	205.67	199.03	206.4	205.15	207.76	206.08	208.42	205.83	202.76	205.81	206.9	202.69	202.81	207.32	211.09	207.32	204.37	205.79	207.52	208.16	207.69	211.14	204.73	204.31	207.98	206.04	204.55	205.34	213.11	202.05	207.27	206.47	205.85	207.76	205.04	207.1	205	207.69	203.58	207.86	205.37	204.84	208.69	203.77	206.22	206.02	202.25
209.59	208.41	206.95	207.67	208.69	207.81	206.01	209.06	214.77	208.01	208.98	204.19	207.06	212.02	210.45	207.48	209.66	205.71	212.91	206.59	209	212.99	211.24	209.47	211.08	207.79	213.61	207.88	207.65	209.84	210.16	207.87	210.22	211.72	210.21	210.35	203.92	205.15	208.13	206.7	208.42	208.45	206.27	210.74	208.79	207.48	206.27	200.56	205.11	206.25
213.46	211.83	211.93	209.35	213.15	213.15	217.99	216.65	214.5	214.39	212.29	207.53	216.43	212.62	213.49	214.23	219.5	211.31	216.23	216.66	213.22	218.53	213.23	211.16	211.4	212.75	209.51	216.72	210.74	215.65	214.05	211.4	214.6	211.79	217.14	217.24	216.21	212.15	216.24	216.34	217.57	218.11	214.74	214.42	210.62	212.95	209.53	220.08	209.47	212.81
206.1	207.6	209.19	207.36	208.26	208.38	210.88	209.07	204.82	209.3	207.34	208.08	204.08	209.94	208.51	208.22	208.42	209.88	207.67	208.13	206.17	208.36	205.51	211.86	211.9	211.07	206.1	214.45	210.99	205.81	207.61	211.16	203.41	205.9	210.15	207.52	209.88	205.85	205.94	207.18	209.52	205.81	212.7	205.45	212.77	214.31	210.59	209.34	208.58	210.57
201.04	201.36	203.13	198.01	202.45	199.16	204.89	203.2	198.23	202.7	200.08	204.81	198.56	203.23	202.99	202.87	198.52	200.94	198.35	201.38	201.47	204.54	203.97	206.55	201.94	202.65	202.5	203.12	204.65	207.6	201.47	200.09	203.69	197.46	196.94	204.29	198.68	200.01	198.96	204.35	201.92	199.71	203.57	200.39	205.77	205.78	202.92	206.42	204.93	201.36
209.11	208.24	205.16	208.13	206.56	209.78	206.72	207.22	209.31	209.66	212.82	203.2	211.53	210.95	210.55	211.13	209.94	209.91	211.12	212.46	209.64	208.18	205.04	209.73	213.21	211.69	210.37	207.75	211.39	209.13	209.59	209.06	208.56	209.38	207.85	211.41	207.25	213.57	209.26	204.42	211.04	206.67	206.8	208.98	208.12	207.79	209.58	213.56	203.35	210.63
207.78	213.77	209.5	209.42	215.68	208.48	211.19	211.2	214.48	215.96	213.28	210.55	210.08	212.12	215.2	216.65	215.16	210.9	210.52	209.08	212.71	209.26	213.9	209.43	207.69	210.42	210.08	211.78	212.24	211.81	212.38	213.97	212.34	210.47	213.68	212.2	214.64	212.23	209.45	212.23	205.69	208.23	212.67	211.45	209.19	213.31	213.52	210.41	210.74	213.24
212.5	207.54	216.05	209.38	213.4	214.74	211.87	210.75	213.14	213.82	212.52	210.97	214.24	210.38	208.39	211.54	208.5	214.53	208.44	210.63	207.33	208.75	211.38	216.18	212.07	206.36	210.4	207.26	209.33	214.6	211.72	210.85	213.91	211.86	215.26	216.87	210.09	211.14	213.14	211.66	212.61	207.88	208.16	207.42	212.17	213.38	216.33	216.82	214.05	210.36
207	207.21	209.8	205.13	210.31	208.19	214.3	201.01	209.36	211.08	206.51	210.06	208.65	210.66	207.51	210.35	208.92	206.52	209.79	207.61	205.07	209.33	212.51	212.84	211.65	212.59	203.87	212.16	205.92	207.61	202.99	209.73	211.27	207.01	204.16	205.75	206.93	207.24	208.73	208.34	214.71	207.7	206.62	208.18	203.5	208.58	207.58	207.03	209.87	207.27
210.14	217.15	219.98	212.76	213.38	208.48	213.38	213.92	213.06	211.57	213.32	209.86	209.28	209.76	206.75	215.15	215.09	212.31	209.73	215.15	213.28	212.38	212.91	213.22	214.79	212.8	215.96	216.48	217.89	214.97	214.11	214.13	215.42	214.72	217.68	205.97	213.03	212.76	211.92	214.41	210.92	207.19	210.41	215.08	214.54	210.63	215.1	210.21	212.55	211.26
203.56	207.53	202.6	204.01	204.36	198.97	202.78	200.36	205.54	204.78	205.17	204.59	198.12	200.96	196.93	201.75	202.16	200.21	202.56	203.69	206.66	201.7	204.86	202.02	208.48	203.69	203.49	198.59	203.15	201.13	204.52	204.71	200.63	202.49	203.49	200.7	201.31	204.68	202.48	202.59	203.44	210.45	200.9	204.04	198.69	199.14	206.04	202.81	206.45	201.71
215.98	213.38	215.3	214.06	212.26	211.51	211.42	213.33	208.12	216.51	210.85	215.13	213.21	213.4	215.03	210.66	213.05	209.29	216.31	209.46	211.12	214.69	211.24	216.34	208.28	213.06	212.02	211.89	213.91	214.6	217.82	212.62	214.62	214.49	206.19	217.25	213.35	209.03	215.52	212.33	212.33	209.91	215.06	214.15	213.58	212.44	211.08	216.46	215.38	211.88
196.29	199.15	197.63	196.72	195.96	201.55	196.75	195.31	195.84	202.13	200.96	203.2	197.28	195.44	202.43	201.31	199.97	198.48	203.51	202.47	196.09	198.5	199.55	196.71	201.21	198.69	203.02	200.13	196.99	195.77	199.73	199.2	201.86	195.39	203.59	198.87	199.96	196.69	199.35	198.93	198.7	198.31	199.74	200.2	193.86	204.94	197	202.28	201.51	197.28
200.96	201.64	202.74	205.24	206.85	200.77	202.93	201.56	202.35	204.94	203.21	200.83	205.79	198.9	206.45	203.02	203.97	208.85	197.02	201.74	204.05	207.04	206.58	202.78	205.54	204.05	207.9	206.94	206.19	202.47	203.73	201.87	201.95	206.04	205.83	207.64	200.05	199.78	206.75	205.07	206.42	199.56	203.64	200.26	203.91	206.2	203.86	202.21	204.09	202.92
219.44	213.19	217.65	214.33	212.32	218.58	216.97	219.57	219.62	213.42	213.75	216.12	219.73	217.45	219.38	217.22	218.78	216.86	214.21	215.2	218.75	219.02	217.16	220.99	214.46	218.89	214.73	218.05	216.81	213.99	216.09	218.83	218.53	216.35	214.56	225.63	215.95	217.69	215.86	219.41	217.26	215.59	213.11	216.4	221.79	218	222.71	214.68	218.08	215.71
203.02	201.91	206.17	201.46	204.57	196.55	200.6	199.66	201.58	200.37	204.14	199.27	204.28	202.79	201.78	204.28	202.55	198.91	205.3	200.03	197.9	201.61	203.92	204.6	199.84	199.37	205.02	201.75	198.83	199.9	200.26	201.92	198.09	201.77	198.45	208.16	195.97	201.59	201.13	201.45	199.53	200	206.23	201.92	198.24	199.5	201.37	201.14	203.04	201.51
200.57	203.95	199.7	206.66	205.27	206.23	200.81	203.79	202.11	204.67	201.76	202.52	202.46	201.82	200.91	199.83	206.35	200.13	205.09	199.7	203.55	194.8	205.62	204.56	207.38	203.05	202.86	203.69	204.19	205.57	207.87	207.3	203.99	204.96	206.05	202.77	201.78	199.56	202.38	202.42	202.05	196.74	201.45	201.15	202.93	201.5	202.88	201.4	202.72	206.93
218.23	218.05	222.19	220.79	219.59	216.9	215.72	218.24	215.74	217.79	219.41	215.38	213.81	219.02	215	221.47	222.49	218.91	216.77	221.22	217.09	221.35	218.4	217.71	219.62	217.47	217.51	220.36	214.63	217.99	220.67	214.81	219.74	218.19	222.13	218.41	214.19	215.29	216.02	215.16	220.2	217.43	217.56	220.75	216.41	214.27	211.05	213.62	217.75	222.29
197.1	197.94	199.6	200	198.55	197.64	202.34	202.2	199.91	201.68	200.45	196.67	203.78	200.86	198.36	202.85	198.96	203.14	199.01	199.85	200.2	198.62	198.99	203.76	198.71	199.15	197.19	199	199.42	203.06	200.28	205.66	200.82	196.73	200.46	199.58	201.53	197.78	200.11	202.37	199.27	202.34	201.35	197.42	199.78	201.17	202.28	197.58	197.7	198.53
194.58	194.69	199.45	198.96	204.34	200.29	201.78	200.75	202.94	201.43	200.11	196.86	202.36	200.95	197.72	202.21	203.26	200.27	202.45	201.26	202.17	198.12	200.38	204.4	204.98	196.67	201.17	206.31	203.83	201.59	200.69	201.47	198.28	200.24	198.1	198.11	201.61	196.85	195.91	201.02	199.79	198.51	205.33	203.77	200.64	199.72	200.16	202.06	197.58	198.68
211.9	218.17	210.56	213.87	217.3	214.29	214.79	209.83	209.97	213.13	208.97	211.64	211.76	213.08	214.35	217.47	208.71	215.5	214.22	214.21	211.43	216.31	215.27	214.29	210.57	211.65	211.92	211.16	216.12	216.16	215.96	213.54	217.28	212.27	213	215.58	214.18	216.75	212.12	217.87	211.91	216.35	215.05	215.06	217.93	211.25	217.71	212.72	212.06	211.62
212.65	209.87	209.68	209.57	207.79	209.28	210.96	211.43	211.39	210.94	212.14	209.96	208.32	206.06	209.37	210.37	212.35	208.5	208.94	206.51	202.36	212.46	212.04	210.4	204.95	209.71	211.19	209.59	208.8	212.54	208.16	210.76	200.6	205.49	206.95	211.19	215.32	209.48	207.7	209.24	209.97	211.14	209.61	211.66	204.88	211.62	212.07	207.95	214.19	212.41
209.76	210.68	214.21	212.12	212.13	212.79	213.3	212.97	215.72	210.71	210.62	210.39	213.51	212.07	211.44	211.96	210.37	209.34	212.72	212.33	210.17	210.01	212.14	212.29	215.08	207.8	212.43	212.41	209.66	210.58	214.11	210.7	211.87	219.06	205.05	211.78	212.26	211.71	210.49	214.56	211.67	215.43	212.45	213.1	215.43	214.26	208.14	210.18	213.47	213.79
203.45	209.64	210.82	211.45	203.96	210.79	206.42	206.68	209.24	211.33	209.62	207.05	206.32	206.32	206.45	211.44	209.68	211.51	209.54	207.62	208.73	207.54	209.21	209.79	208.56	205.42	210.17	204.69	204.98	208.89	206.1	211.01	209.68	209.22	207.38	209.24	206.68	208.06	204.24	213.81	208.37	204.91	203.08	211.23	205.91	202.99	207.28	207.71	212.23	204.13
206.4	205.47	210.64	207.64	206.11	206.72	212.56	210.19	206.46	208.6	208.78	209.4	206.71	203.43	210.17	206.37	209.47	211.5	207.91	210.28	209.54	203.18	205.81	207.36	208.48	207.31	204.21	201.67	207.83	210.1	210.54	211.32	208.52	204.68	208.6	208.58	202.74	203.57	208.7	209.09	208.36	217.55	207.13	210.68	206.24	212.37	206.2	206.86	209.51	202.71
203.95	207.49	210.49	209.95	208.97	209.57	208.72	211.43	209.67	207.32	205.02	210.61	209.76	204.44	207.04	211.55	212.2	205.96	209.55	203.44	208.19	209.12	207.58	207.64	209.02	206.35	206.24	212.28	212.06	204.13	210.06	203.99	207.63	206.08	206.37	210.55	211.04	206.02	210.12	201.62	208.6	206.29	208.88	207.82	210.68	208.89	208.68	208.38	208.82	207.57
210.07	208.1	208.95	203.7	210.42	211.03	208.03	206.46	207.48	207.53	207.74	205.76	210.75	212	207.23	207.82	213.74	211.32	205.21	210.78	209.58	209.39	206.93	206.52	211.73	206.14	211.82	205.6	209.43	207.94	212.86	209.15	208.31	208.38	207.93	206.42	206.36	206.25	213.04	212.58	211.3	210.27	207.28	208.51	207.01	208.11	211.98	205.37	209.23	204.05
209.47	212.75	211.89	215.65	210.86	207.71	209.47	210.76	211.9	209.65	209.68	212.64	209.71	215.59	211.56	209.02	214.43	205.87	205.76	209.73	213.5	211.2	211.38	212.8	214.21	213.32	216.03	208.49	214.1	210	208.35	211.71	214.47	214.99	207.98	211.97	215.38	209.31	206.71	214.67	209.42	212.62	214.28	205.57	210.31	207.45	210.11	213.82	213.62	213.68
193.33	199.59	192.15	195.22	196.22	195.81	193.53	195.97	197.05	195.38	196.54	192.96	197.52	195.2	196.25	196.45	195.29	195.64	195.07	195.35	195.83	197.86	195.17	190.86	196.55	195.46	193.51	190.05	191.14	197.17	198.95	192.13	197.17	195.67	196.04	194.3	190.51	193.82	196.21	192.8	193.27	196.49	194.97	195.11	196.41	194.61	200.66	194.09	198.57	193.76
203.19	201.09	210.09	205.13	205.79	205.34	202.08	206	202.06	199.69	208.15	203.79	204.11	202.12	202.14	199.43	201	207.1	203.99	203.3	200.04	203.86	206.92	208.37	206.82	203.64	206.42	208.76	205.1	199	205.84	206.1	205.38	206.96	203.08	201.19	209.52	202.54	201.91	205.91	205.96	202.21	206.33	205.66	199.68	206.63	203.42	206.13	205.29	202.38
213.31	211.27	216.06	210.45	213.23	209.12	212.54	209.03	209.58	215.03	209.49	211.2	214.75	208.6	209.03	213.32	212.76	215.03	210.59	209.42	212.07	208.83	208.55	213.89	211.52	213.91	216.35	214.88	214.12	209.95	210.69	212.29	209.31	216.11	213.2	211.12	209.13	211.08	213.82	209.45	211.19	217.05	212.53	214.25	211.27	213.3	211.02	210.04	207.64	212
206.72	210.59	207.03	209.33	207.44	208.61	210.89	210.73	207.93	206.84	207.03	205.8	208.66	210.53	206.88	206.21	206.8	209.16	204.41	210.88	210.78	208.53	204.31	207.84	214.05	209.18	209.15	206.12	209.25	209.69	210.23	209.19	208.2	210.25	203.44	206.03	209.63	214.46	205.3	207.12	212.89	210.44	206.29	203.18	209.48	208.67	206.67	207.39	208.79	206.17
212.65	213.04	211.3	208.66	210.39	210.91	205.06	211.38	211.26	214.13	212.71	205.97	211.15	209.4	208.78	209.85	209.94	210.5	206.59	212.34	210.21	209.9	208.4	202.83	208.83	209.29	207.14	212.43	207.85	208.75	208.91	211.02	209.88	209.27	215.59	208.65	210.94	206.44	206.99	210.36	211.41	206.95	209.17	210.05	208.53	209.32	210.47	209.57	213.53	205.67
201.36	197.27	202.7	196.94	199.09	198.06	194.14	200.88	199.95	196.8	197.3	197.76	198.46	199.96	194.23	199.18	201.67	199.1	202.65	202.12	203.8	202.57	198.49	200.81	202.52	200.43	202.99	199.57	200.49	201.72	200.3	201.51	202.38	203.51	195.65	197.35	199.5	197.21	200.77	196.91	200.66	200.47	201.06	198.09	199.48	198.04	201.88	196.85	200.65	199.18
211.15	209.99	211.25	213.47	211.97	210.64	217.41	215.51	215.78	213.28	208.83	212.1	217.31	209.49	215.11	213.93	212.48	213.94	217.65	214.26	209.55	213.59	211.23	216.41	217.89	215.56	213.95	212.91	214.97	213.81	210.38	212.14	211.3	213.46	213.52	214.3	211	221.13	211.28	215.58	211.8	214.41	211.14	216.33	207.22	217.68	213.77	212.75	212.89	214.59
203.27	203.19	200.65	199.6	199.97	203.32	203.33	203.78	199.43	206.09	206.11	207.23	204.32	197.36	205.85	204.4	207.19	209.25	204.77	201.84	201.62	200.4	203.04	203.46	204.5	206.07	206.31	202.01	207.56	204.87	203.83	197.64	200.86	206.15	196.42	201.2	201.91	201.4	209.28	205.78	206.03	203.21	202.86	201.03	199.71	204.93	207.16	202.97	207.22	201.88
208.26	208.08	209.97	209.63	209.22	210.82	212.76	214.15	214.27	210.09	208.06	206.06	217.66	210.5	213.83	215.63	214.32	212.3	212.52	210.41	214.43	215.87	212.79	213.27	210.54	212.6	214.21	211.69	211.13	209.56	215.22	214.51	213.25	210.19	211.35	212	212.19	208.91	215.63	213.48	209.92	213.99	210.57	214.86	211.56	211.33	215.51	211.95	213.01	214.75
206.49	198.06	204.44	202.79	198.7	209.19	208.82	204.11	203.28	205.56	204.17	202.33	199.18	202.8	203.53	203.19	201.77	205.4	202.82	204.54	195.02	204.49	203.74	200.95	204.02	198.13	201.29	205.17	200.66	201.08	204.37	202.39	206.11	199.74	203.17	205.51	203	203	201.32	205.05	203.99	198.99	199.6	202.63	198.88	200.9	197.57	202.67	203.33	202.79
199.6	203.05	201.66	196.89	200.62	199.38	195.8	204.01	199.87	199.42	203.5	198.01	200.13	197.41	201.01	204.03	201.56	200.18	198.06	199.07	203.67	200.59	201.47	198.32	198.7	198.45	196.03	199.82	199.51	197.88	200.18	203.47	202.88	199.05	202.25	199.49	199.46	205.9	199.45	206.21	197.48	202.14	201.7	200.48	202.73	204.42	195.45	201.33	198.59	202.33
198.42	196.81	196.39	197.2	196.65	199.77	195.92	194.3	204.12	199.91	195.18	202.96	196.48	198.38	200.66	196.87	199.97	194.61	199.68	197.19	197.35	204.02	197.22	198.51	201.83	196.49	198.21	197.32	194.14	199.95	198.09	199.33	198.05	201.6	196.22	198.26	196.61	193.57	197.81	197.4	194.87	191.93	201.16	199.68	197.61	195.58	202.05	196.22	195.68	196.95
202.54	205.32	200.44	205.58	209.83	207.53	203.71	200.58	199.54	201.84	206.77	198.75	202.58	204.04	204.03	201.02	204.52	204.29	206.72	204.15	200.82	206.9	202.2	204.34	201.37	205.51	204.58	203.75	202.45	203.61	199.5	197.09	206.52	200.81	200.97	204.51	202.91	200.21	200.82	203.83	200.29	202.61	200.43	201.12	199.65	201.04	202.53	204.23	204.52	198.24
207.08	207.17	206.09	214.67	207.64	209.43	208.09	209.27	213.41	213.31	205.6	212.52	206.05	209.04	213.8	212.89	213.01	206.82	211.49	211.31	209.62	213.71	208.38	206.99	210.54	211.38	210.05	208.73	210.48	209.39	212.24	210.51	212.55	212.46	213.86	213.18	211.03	213.17	212.93	207.43	209.24	209.06	209.88	207.77	212.29	211.85	205.48	211.49	209.54	214.11
204.9	203.7	204.25	206.3	209.66	209.58	209.29	206.81	203.93	208.01	209.38	204.46	203.68	209.05	209.98	205.35	207.04	208.68	204.97	206.64	204.13	206.22	205.29	207.19	210.3	208.3	202.35	206.89	207.42	210.05	209.59	205.94	201.95	204.07	207.74	204.8	208.04	202.38	208.83	202.95	208.75	206.27	206.72	207.67	210.19	207.73	210.32	205.62	207.07	204.62
205.38	205.04	206.92	207.18	208.35	208.05	204.93	208.42	208.6	204.36	205.69	210.84	203	207.55	210.25	207.07	207.22	207.9	209.63	207.75	209.6	206.86	208.16	208.49	209.77	206.94	209.86	211.1	211.05	208.53	212.86	204.93	203.18	208.91	210.39	206.86	212.58	207.21	208.13	206.15	208.71	207.81	209.72	206.29	212	209.67	204.26	209.64	211.51	211.2
212.08	217.46	215.85	216.36	219.75	219.34	217.79	214.45	221.16	215.73	217.98	216.8	215.25	221.72	215.66	217.46	223.3	219.89	218.14	213.76	216.78	222.27	211.11	220.22	214.92	212.52	217.49	215.13	220.15	218.35	215.63	217.32	219.19	217.9	217.55	220.5	215.03	213.9	217.33	216.8	220.01	215.81	219.68	213.61	214.06	218.1	214.62	218.27	223.34	219.1
212.88	216.78	216.49	220.88	221.64	210.78	216.99	214.05	215.65	215.37	223.01	219.66	215.21	217.33	220.95	218.69	219.67	215.8	217.12	216.56	215.9	212.58	214.59	219.82	213.5	220.74	218.13	211.73	210.46	217.07	218.62	221.66	217.17	218.46	210.93	217.34	217.58	219.12	212.49	217.08	218.47	218.12	216.32	219.4	220.51	214.87	216.69	215.88	218.33	217.84
207.9	208.88	208.28	209.74	208.28	207.4	212.37	207.86	209.06	206.53	208.54	207.58	209.27	206.88	206.17	205.56	210.69	211.23	207.94	204.77	208.22	209.2	205.53	208.37	207.93	207.82	204.68	204.62	210.31	207.11	204.69	207.11	205.97	209.03	208.95	206.67	209.5	208.12	209.78	202.83	210.31	211.87	206.89	209.16	210.3	206.73	211.48	204.65	205.36	209.64
214.27	213.46	213.68	213.54	214.43	212.97	216.38	214.33	214.49	214.3	210.46	214.95	214.23	209.77	214	211.22	210.06	214.25	209.83	210.1	212.19	210.95	218.3	211.64	214.25	212.38	210.7	216.23	212.05	213.5	212.31	210.47	208.49	213.23	211.59	214.4	214.59	214.75	210.96	212.91	211.63	206.32	211.59	212.67	211.87	209.83	212.03	215.31	215.32	209.11
215.79	218.67	219.9	213.47	215.23	218.14	216.22	216.72	213.31	216.62	219.12	220.06	212.68	217.11	218.56	217.88	221.32	219.28	216.29	213.67	217.52	215.09	214.98	213.45	217.7	214.79	218.77	222.59	212.51	217.76	214.34	217.09	218.58	214.89	214.68	214.99	222.49	225.31	217.51	218.8	213.63	216.76	217.61	216.41	212.04	219.07	218.6	217.14	219.37	213.48
204.08	211.8	208.83	208.95	208.04	211.28	211.22	208.69	213.78	210.54	210.64	209.97	209.87	206.48	211.26	212.5	210.44	208.11	207.17	210.9	207.88	211.58	212.4	208.88	208.81	210.03	210.04	207.66	210.92	207.47	210.95	208.75	211.75	206.64	208.29	214.79	207.81	208.18	211.27	203.78	209.83	209.27	211.43	206.06	209.79	207.87	210.09	210.64	208.72	209.78
208.86	207.74	213.98	213.51	205.83	206.68	209.34	207.89	208.04	207.91	211.79	209.36	206.6	209.08	214.34	210.03	213.37	209.9	208.53	211.19	214.44	210.66	213.39	206.78	208.09	214.09	210.22	206.85	211.23	211.81	206.7	213	207.3	210.47	211.2	211.29	212.75	212.81	212.69	211.96	209.73	211.27	210.6	208.1	209.39	210.84	210.16	209.98	209.76	212.62
208.77	210.28	208.93	213.49	205.44	212.43	208.38	214.18	206.45	219.85	214.29	208.91	209.86	211.42	216.63	210.55	212.27	212.85	208.22	210.03	212.57	211.99	210.93	213.93	204.72	212.16	210.72	212.61	210.52	213.56	217.01	216.53	212.51	214.71	214.19	211.12	213.07	208.77	213.85	211.16	216.44	208.78	213.14	211.42	212.04	212.83	212.33	214	216.25	212.24
196.13	194.63	195.97	191.51	194.39	192.08	190.85	191.96	191.53	194.62	196.66	192.88	197.72	195.99	195.29	192.01	198.92	193.64	194.03	195.81	196.97	197.33	194.1	198.16	193.44	198.19	195.88	199.15	193.53	193.94	194.67	202.5	188.12	194.88	193.14	192.29	194.71	198.87	191.75	196.16	199.15	194.55	193.11	196.24	192.4	191.52	191.12	194.7	193.04	195.01
202.04	199.65	195.38	197.11	198.55	204.48	198.08	202.72	201.42	202.74	195	200.05	199.2	200.02	203.52	200.36	196.5	199.41	203.77	203.26	201.97	196.45	195.2	202.44	200.17	198.94	198.94	197.49	197.43	198.1	197.13	201.27	200.84	202.08	201.73	200.41	196.64	198.22	196.81	198.8	199.94	199.73	199.73	198.37	200.82	199.62	195.8	201.35	193.5	198.79
206.85	210.06	213.3	209.65	208.02	204.55	205.85	208.9	209.74	207.7	212.78	208.93	209.75	210.26	204.75	207.81	210.62	210.34	205.83	208.66	208.67	209.25	210.32	212.44	207.58	208.47	212.67	207.76	210.72	209.69	207.75	207.57	212.75	203.89	211.54	209.4	216.11	204.39	209.38	207.72	211.38	212.78	210.24	214.64	206.62	208.44	210.58	207.87	211.61	208.95
205.14	203.81	205.08	204.39	202.62	206.77	200.44	203.95	202.49	199.13	200.88	205.41	202.9	202.58	203.27	205.81	201.95	207.26	198.12	203.04	207.13	206.46	200.72	202.72	203.52	202.93	199.37	204.55	203.64	199.97	203.52	202.62	200.45	201.61	200.06	198.31	207.27	200.16	199.95	201.06	201.37	205.48	201.31	204.41	207.03	205.17	204.88	202.3	199.45	206.42
204.9	203.65	207	208.45	204.57	201.64	206.13	204.99	204.95	208.84	208.49	202.73	205.99	206	209.45	210.03	207.75	204.84	201.88	206.19	203.78	204.88	204.05	201.73	204.52	201.51	208.47	208.45	198.9	205.39	207.61	207.29	205.66	204.13	208.35	207.76	208.66	209.89	205.2	204.94	206.03	205.72	205.74	204.8	204.02	203.07	206.76	207.65	208.27	211.22
214.3	210.68	209.55	216.08	214.53	211.73	210.76	211.89	213.46	214.04	213.91	211.98	209.64	209.08	212.78	211.42	212.48	214.34	210.84	207.21	212.12	209.43	212.08	213.64	208.01	213.08	211.95	212.11	212.56	213.84	207.6	208.55	210.1	214.14	211.13	210.54	207.39	216.49	212.28	214.81	211.91	211.06	210.95	207.26	208.69	214.18	212.93	211.26	214.73	213.03
203.38	202.72	202.55	204.46	202.29	206.59	200.41	201.77	204.69	205.14	204.65	203.69	206.07	202.24	204.11	206.6	202.35	207.8	203.44	203.98	206.32	204.32	206.21	208.16	204.36	206.75	204.01	200.15	205.08	201.47	205.19	201.58	207.7	204.54	200.92	203.45	202.4	204.66	201.82	206.61	200.7	206.96	204.56	204.87	209.27	207.27	200.46	204.28	207.53	207.26
202.04	201.27	209.22	205.13	204.49	205.57	206.97	206.58	205.55	204.36	197.52	209.94	204.4	206.25	205.33	206.22	205.37	204.09	199.54	199.86	209.11	201.61	204.89	207.11	210.2	206.72	208.45	205.35	206.02	203.38	203.83	206.13	206.39	199.46	201.21	202.83	207.99	203.33	204.29	203.21	206.71	207.84	205.1	205.47	205.58	207.63	202.96	205.39	207.38	206.55
203.75	204.27	205.25	202.18	199.95	201.76	205.93	201.6	204.78	206.29	201.33	208.45	201.77	203.76	202.9	204.63	204.25	199.5	201.93	201.82	203.69	204.21	199.57	202.16	198.24	205.62	209.23	205.32	202.65	203.63	205.83	206.25	201.53	207.06	204.91	201.21	202.05	203.12	201.41	202.49	201.68	202.08	205.83	204.26	204.6	203.75	205.46	204.37	208.44	204.63
197.13	193.3	196.79	193.22	197.11	195.77	191.66	194.12	192.34	193.85	193.32	194.66	190.45	190.67	190.77	195.08	196.27	196.47	193.34	195.26	195.83	188.8	197.41	193.32	196.16	195.07	192.04	196.66	192.1	194.11	200.5	190.51	194.77	192.27	191.36	192.72	194.93	194.35	194.87	190.29	195.46	194.02	193.36	192.69	197.46	190.27	197.64	197.09	191.66	192.82
201.71	198.93	203.46	204.54	201.9	205.94	206	204.81	207.76	200.79	202.62	203.2	202.25	201.4	204.64	206.56	202.48	205.07	204.77	203.44	207.42	203.36	203.51	202.73	204.42	203.91	204.55	205.48	205.33	200.53	209.6	204.68	206.23	207.04	200.78	204.31	203.77	202.3	202.44	203.48	200.9	203.11	204.33	203.25	203.7	201.38	202.43	205.88	207.64	202.54
217.05	218.74	213.5	214.91	218.31	215.85	214.62	222.42	218.93	218.27	219.11	212.01	218.08	217.79	217.04	219.41	216.21	216.08	218.44	213.4	214.23	214.69	221.03	222.73	215.96	220.07	220.49	219.52	217.46	215.98	213.81	219.64	220.4	212.87	218.66	216.28	216.79	216.24	216.88	215.76	217.29	214.46	221.92	218.46	212.25	220.38	212.81	216.73	214.87	211.28
209.89	207.93	203	202.95	204.06	204.77	204.52	204.66	207.33	208.76	203.32	206.92	207.68	205.33	208.15	206.18	204.95	206.07	208.81	205.02	201.31	203.18	206.13	209.41	206.24	206.67	204.05	209.85	207.04	203.94	207.46	205.92	203.81	206.83	204.2	206.5	207.17	203.05	201.14	202.17	205.8	202.77	208.26	203.28	207.37	204.62	205.88	212.08	205.86	209.43
212.54	212.91	210.16	209.59	212.25	213.71	208.26	211.56	211.09	209.32	210.51	209.46	216.36	213.24	208.54	216.75	208.03	213.26	211.24	212.87	212.37	209.38	216.76	208.65	208.87	214.03	213.09	214.01	212.18	211.4	210.35	210.54	209.08	214.11	213.65	212.16	215.78	214.02	211.15	213.86	214.1	213.61	211.88	208.55	211.3	212.18	211	209.45	211.93	215.44
211.79	208.63	208.07	210.41	208.2	204.69	209.09	208.75	204.42	206.07	204.34	207.43	205.35	206.85	209.98	210.22	210.66	211.12	209.85	208.46	207.76	213.29	209.5	204.19	207.77	209.27	203.57	208.23	212.54	205.36	212.58	208.97	209.51	212.44	204.18	209.3	203.8	210.11	211.35	205.19	207.84	204.54	206.14	205.9	201.15	208.44	208.08	207.6	207.13	207.8
207.43	204.19	202.23	201.74	203.55	202.77	203.33	205.17	202.1	198.72	202.07	201.13	207.16	202.56	200.59	200.71	200.07	202.23	201.38	200.54	203.92	205.64	200.55	201.57	199.57	204.72	211.91	205.02	207.32	210.27	205.45	207.12	203.06	207.5	203.89	204.05	204.52	198.7	202.09	204.77	202.24	209.27	203.76	205.31	203.73	202	203.45	206.2	206.17	208.37
207.46	211.02	205.05	210.88	207.26	205.6	208.98	209.18	216.74	208.66	209.24	213.63	210.27	205.58	209.37	208.08	205.81	204.14	210.4	210.89	212.85	208.12	204.64	207.28	211.28	206.63	205.08	207.57	206.76	206.39	210.06	207.83	209.59	209.11	209.88	207.48	206.62	209.62	210.32	207.88	206.88	211.06	211.32	208.8	214.62	211.16	211.56	204.69	210.88	212.34
202.88	203.23	202.14	205.05	205.52	204.92	201.52	205.35	208.82	206.06	206.54	201.71	205.84	204.55	203.83	202.59	200.35	204.38	205.38	203.53	204.52	203.17	201.74	207.88	200.66	205.53	199.82	207.09	199.75	202.5	201.43	210.38	203.11	203.88	205.46	201.81	207.61	203.47	203.31	205.13	204.91	202	204.06	200.25	200.05	206.87	200.98	205.77	208.12	199.58
198.8	193.77	201.66	195.54	198.71	202.81	199.79	199.53	199.38	200.08	197.6	202.9	200.88	200.66	196.35	200.92	195.83	198.88	199.98	199.98	197.36	204.62	202.43	193.14	199.84	200.71	198.97	203.14	199.12	198.44	200.63	202.75	199.94	199.97	200.84	204.15	197.17	199.92	199.87	200.2	198.77	201.31	196.84	197.03	198.07	207.35	200.69	200.99	202.86	202.03
211.36	213.59	207.57	212.75	211.05	214.69	209.19	210.78	212.95	208.93	214.52	210.67	203.49	213.81	212.65	210.19	214.59	212.42	210.33	209.08	211.56	216.07	208.35	216.47	212.71	213.81	209.98	203.81	208.83	209.88	213.39	214.79	209.31	208.6	211.81	211.69	211.11	211.45	210.29	218.64	208.08	214.46	208.2	218.63	210.53	206.13	211.87	215.67	212.58	213.68
207.95	211.93	212.45	213.17	212.23	208.06	210.92	205.86	209.29	210.98	208.14	212.23	212.1	213.3	208.24	213.33	206.74	211.82	209.86	209.03	208.93	205.08	210.5	210.85	210.73	213.6	209.62	213.04	212.33	210.04	206.15	210.48	210.06	215.42	212.03	208.26	210.88	212.44	213.5	208.65	205.72	208.02	209.99	213.32	211.19	208.76	210.11	210.37	215.89	205.46
200.81	204.18	202.2	202.38	206.37	204.26	204.51	204	204.52	201.47	200.9	202.52	206.92	206.6	205.18	204.79	202.08	202.11	200.96	206.44	197.91	206.14	200.52	205.99	208.38	203.49	205.98	207.64	205.11	200.13	200.19	203.49	202.15	204.91	206.14	205.99	203.81	204.61	206.21	203	203.8	202.29	201.53	201.57	207.34	207.23	201.08	201.64	204.87	203.21
209.18	208.8	209.1	212	211.43	210.9	209.28	211.57	206.64	205.26	202.01	208.17	202.99	202.01	211.64	204.29	210.93	214.61	208.59	207.74	210.66	205.98	212.3	204.46	207.95	203.85	211.01	211.7	209.31	211.46	205.6	211.09	203.8	208.26	212.29	206.37	208.94	207.05	203.2	207.74	208.07	209.78	208.21	211.62	209.26	210.11	212.96	206.43	207.69	209.41
204.28	207.78	212.6	209.81	210.71	210.68	206.63	211.67	212.48	210.43	209.45	205.05	209.17	207.35	206.42	209.02	211.19	208.81	208.9	209.32	210.18	211.87	207.43	204.53	213.28	212.29	206.87	207.31	211.06	208.35	214.45	206.66	208.36	208.05	206.4	208.15	208.81	206.77	214.92	210.94	207.46	208.96	209.77	206.85	207.73	209.33	210.99	207.07	206.53	207.46
202.71	195.43	198.83	200.1	204.6	201.71	199.14	199.98	202.09	194.91	198.32	198.25	201.66	200.84	199.65	196.81	198.44	201.82	201.68	203.1	205.12	199.54	199.71	197.71	198.26	201.18	197.21	202.49	198.95	199.86	202.31	200.61	201.52	199.15	195.82	199.59	200.21	201.77	199.92	201.37	200.03	197.44	204.09	199.63	193.45	203.45	206.51	202.3	199.36	201.25
199.18	203.39	203.1	203.37	201.66	201.17	205.9	204.75	203.57	203.7	204.35	209.06	202.25	200.89	205.3	202.94	205.52	204.99	203.64	203.84	199.65	201.71	201.48	204.43	202.9	206.29	200.25	204.47	205.31	202.74	206.86	204.91	203.1	203.19	203.02	204.75	201.7	202.31	202.94	199.49	210.89	206.3	203.25	206.33	205.57	205.84	201.47	203.56	201.79	201.87
214.49	209.95	210.47	209.82	206.55	215.52	211.45	211.32	213.39	212.32	215.71	215.75	207.11	210.32	211	211.16	210.56	208.64	214	207.61	213.24	208.85	214.65	214.63	206.79	208.8	211.76	212.19	212.88	210.95	209.13	211.25	207.94	212.26	210.66	214.15	214.09	209.41	210.21	212.79	208.05	205.86	213.12	211.26	209.86	211.86	212.59	210.99	210.95	209.53
206.46	202.04	203.05	202.46	204.05	200.67	204.97	206.71	203.94	201.11	206.02	201.6	203.53	203.65	204.74	205.98	198.98	209.41	199.3	200.41	202.1	202.46	207.12	204.7	205.29	206.56	201.5	203.33	206.93	205.55	201.8	203.58	200.89	208.8	202.19	207.26	200.73	205.96	205.07	206.69	201.56	206.06	208.5	204.71	207.01	202.4	196.98	202.86	198.61	199.36
206.2	202.76	202.61	207.48	202.16	198.57	207.61	202.91	200.91	207.66	204.35	202.01	204.09	202.48	203.29	197.44	201.78	202.98	203.56	203.98	198.58	197.39	201.08	199.14	203.29	199.7	200.63	203.64	203.73	200.55	205.51	200.82	201.09	202.16	206.05	203.24	199.82	202.03	203.37	204.56	201.47	205.43	205.2	200.71	197.28	201.69	201.32	211.05	203.53	201.26
209.34	212.37	210.61	211.62	212.69	212.94	212.03	210.24	214.1	214.34	208.32	212.61	212.59	210.7	208.82	212.75	209.79	215.17	212.93	210.66	214.97	213.77	215.78	212.61	213.03	211.25	214.15	211.94	213.56	211.84	210.55	211.04	208.62	207.6	213.25	210.97	215.76	214.35	209.12	211.47	210.04	210.15	210.84	210.96	208.52	214.12	210.78	210.61	210.34	212.65
206.79	208.17	210.61	208.5	206.42	209.36	211.18	206.9	208.05	204.78	207.37	207.87	211.32	210.9	212.87	208.24	205.79	206.62	208.99	205.83	205.46	205.46	209.88	206.24	207.76	210.08	206.76	208.5	209.01	206.05	212.46	211.54	209.94	204.11	208.41	210.59	205.12	211.42	206.34	211.08	204.35	205.34	207.76	209.66	211.02	208	211.61	213.97	210.88	211.15
201.55	198.69	200.93	196.63	197.85	194.98	193.59	198.77	197.13	198.46	198.23	196.28	196.63	197.53	194.58	199.22	199.63	198.47	203.9	199.39	202.01	197.09	193.78	200.27	198.62	196	203.52	196.66	199.34	198.88	194.63	199.38	196.63	194.27	202.02	198.42	195.88	201.3	201.43	202.07	198.11	198.57	203.06	202.37	201.12	199.53	197.58	198.18	199.69	199.04
206.73	201.24	201.63	208.69	204.12	204.25	206.63	206.73	207.51	206.24	200.76	203.56	210.43	202.25	208.19	200.2	207.03	205.48	202.67	203.35	205.03	205.74	204.59	203.48	205.64	201.61	203.83	205.33	202.91	202.59	201.6	206.73	201.58	203.8	205.23	207.33	206.76	205.13	203.19	199.46	204.75	208.38	208.03	199.08	198.61	202.19	205.78	204.03	206.63	208.01
203.93	206.7	208.69	201.88	197.86	203.28	201.79	206.53	201.46	200.92	205.44	202.54	203.53	203.3	208.34	202.58	207.36	200.66	205.01	206.44	206.83	204.46	202.4	204.76	205.92	204.69	202.96	198.96	208.33	205.18	202.6	198.05	199.11	205.43	201.77	201.3	202.19	204.6	204.48	201.24	205.06	199.9	199.38	207.04	201.99	206.4	202.18	199.89	206.08	201.12
207.85	211.69	208.89	205.09	212.95	208.99	208.36	203.91	211.61	209.81	209.57	206.06	209.23	209.07	206.92	207.97	207.84	209.07	210.47	211.38	205.81	213.37	211.76	205.12	203.68	205.6	208.36	208.84	209.27	209.55	211.85	212.57	208.47	209.49	205.44	213.01	211.72	212.93	208.95	204.94	211.95	210.49	214.44	204.34	205.05	208.64	206.97	208.81	207.32	212.66
205.09	198.95	203.27	202.62	201.68	201.41	206.6	201.94	202.53	200.99	205.04	206.64	201.19	203.69	205.98	202.93	200.87	207.09	198.69	202.62	202.29	199.75	202.89	199.58	203.3	203.82	205.73	200.08	206.77	200.38	204.53	201.79	203.75	200.34	201.4	199.66	203.16	205.37	203.57	200.51	202.72	203.47	200.79	203.28	202.52	205.08	202.38	202.02	206.14	204.63
208.76	211	210.74	214.2	209.09	211.71	208.74	209.56	210.94	212.97	211.86	213.09	210.91	211.91	213.56	214.46	212.7	217.08	208.76	214.2	206.95	213.55	213.16	209.95	210.63	208.68	213.22	208.12	211.98	211.08	213.61	215.07	211.43	211.59	212.78	209.64	212.57	211.1	212.12	211.04	210.24	211.66	206.94	217.78	213.84	213.37	210.66	209.37	210.73	211.7
199.62	200.08	204.38	207.5	202.28	201.85	205.15	203.17	202.11	200.26	206.34	206.84	208.01	200.64	204.81	206.15	206.65	202.5	203.68	204.75	207.25	206.28	200.84	203.84	201.21	202.4	202.56	203.19	202.88	205.66	209.51	204.05	202.26	208.68	201.31	204.43	199.37	203.65	204.13	203.83	208.13	201.37	201.91	204.19	206.24	202.87	202.04	199.07	200.77	201.71
206.16	210.57	209.29	209.31	209.63	205.82	207.63	206.24	211.79	211.16	208.97	208.82	208.28	205.23	204.95	212.4	207.59	206.59	209.61	207.4	207.1	209.79	208.96	204.36	205.93	205.44	205.74	207.49	208.75	211.18	212.1	207.22	203.91	210.15	210.51	209.4	204.19	211.02	205.42	208.85	210.33	210.6	206.88	214.67	206.53	203.31	210.37	208.7	204.05	206.44
213.95	210.18	206.97	213.31	210.24	211.54	214.56	209.22	210.13	206.54	211.94	212.51	211.45	208.72	211.92	210.21	211.32	210.45	211.93	216.02	205.62	211.24	209.95	210.61	209.74	209.55	212.8	208.79	210.8	208.94	211.35	216.2	213.1	212.37	210.32	212.48	213.71	209.92	213.54	215.26	214.72	210.61	214	212.74	214.11	212.91	208.81	208.63	215.86	213.23
197.63	201	199.08	199.07	199.66	195.86	199.83	200.9	197.15	195.72	195.96	201.95	199.42	204.15	198.95	198.86	201.08	197.59	202.26	202.77	200.2	197.27	194.98	203.41	199.87	202.36	196.08	202.65	198.06	199.24	196.98	199.28	198.2	199.68	196.84	192.24	198.67	200.64	195.79	202.44	202.58	195.29	200.98	198.51	198.74	199.19	193.95	202.42	195.67	195.58
218.74	217.02	219.12	214.73	219.38	218.83	216.65	215.48	221.65	216.43	220.76	218.9	210.87	221.91	220.16	213.19	213.92	220.33	218.49	215.77	211.63	219.42	216.32	218.44	219.53	216.8	216.94	215.86	217.82	216.09	214.7	214.05	216.71	221.03	218.4	218.69	215.96	218.24	218.68	216.69	214.71	215.67	219.77	216.27	222.59	214.65	218.5	212.72	215.35	215.25
205.83	209.33	202.44	203.04	210.84	206.76	207.45	210.76	209.17	207.65	209.97	203.84	207.11	204	206.68	209.8	205.22	205.78	212.05	207.95	209.47	210.64	210.3	209.54	209.87	206.98	206.67	210.93	205.35	206.58	205.72	210.75	207.67	208.89	209.68	207.89	211.98	208.11	210.12	210.45	209.29	204.58	210.56	209.66	209.52	208.12	208.27	214.26	206.79	208.49
207.46	207.03	199.61	200.96	206.19	198.2	202.13	202.95	200.79	199.43	200.91	201.4	202.83	201.11	195.24	203.23	204.89	203.03	201.09	202.5	207.7	203.49	203.82	202.57	197.45	198.32	203.11	198.62	203.41	203.49	199.31	202.88	201.69	206.27	200.9	203.35	204.57	201.08	200.99	199.69	197.66	202.83	200.05	203.18	201.17	202.32	200.3	205.07	201.1	200.97
204.91	200.84	206.95	201.18	197.98	202.04	200.1	201.56	201.58	200.05	200.55	204.54	202.55	204.68	200.57	200.08	202.09	200.35	203.72	205.47	203.76	203.72	203.42	205.18	200.6	203.53	200.69	201.71	198.88	204.19	198.63	201.52	198.49	201.42	203.65	204.74	202.82	199.95	205.17	205.15	207.02	203.67	202.96	200.25	201.49	200.49	201	204.29	204.41	202.24
200.58	200.16	200.05	203.73	201.89	201.39	203.4	201.98	204.15	202.66	203.4	202.19	204.05	203.58	200.01	204.01	202.51	203.79	202.75	201.05	202	204.72	202.87	204.87	204.56	201.56	203.26	206.04	202.69	201.53	197.98	203.06	199.25	204.05	203.87	202.14	203.99	201.4	201.02	204.57	202.48	201.25	202.67	199.48	204.14	203.54	200.47	203.03	206.01	204.68
210.19	212.46	210.57	208.65	212.18	212.58	210.57	209.92	214.32	219.26	213.36	213	210.54	212.19	209.02	209.33	210.63	211.55	210.29	214.59	213.13	215.4	214.02	210.98	210.73	211.27	214.16	209.02	211.6	212.21	208.87	207.43	211.05	213.46	205.76	211.75	212.08	213.63	213.73	212.74	210.29	209.98	211.6	214.5	209.59	209.46	218.74	212.85	212.22	211.56
215.39	218.65	218.28	211.48	219.51	216.02	219.45	218.62	216.16	218.3	215.81	216.87	221.21	215.89	213.77	217.62	217.99	215.52	219.41	218.26	218.58	215	216.93	223.54	214.13	216.02	219.94	216.09	220.57	211.7	218.71	213.6	218.53	217.26	216.34	219.73	217.45	215.7	216.12	209.72	220.74	220.99	217.96	221.75	215.89	215.23	213.23	214.38	211.51	213.76
203.51	200.32	204.71	205.4	203.65	202.16	202.07	203.62	201.45	203.21	201.67	203.78	200.09	198.82	203.92	201.13	205.11	202.67	200.65	202.62	201.63	204.41	200.78	204.75	200.77	203.33	196.96	205.77	200.69	201.58	203.8	201.95	201.54	201.81	207	203.49	204.05	202.12	200.13	204.42	201.96	206.19	205.47	199.51	204.77	201.41	201.53	202.13	202.87	200.63
203.83	203.94	202.83	205.4	205.15	207.2	199.47	206.06	201.02	200.7	201.1	202.42	202.06	207.49	203.14	205.05	205.68	202.03	204.36	200.8	204.3	204.23	203.49	205.34	205.07	203.17	202.13	208.53	200.67	206.31	203.79	200.61	199.91	199.83	204.85	207.28	200.03	208.84	203.39	204.34	200.27	205.29	202.94	203.48	203.56	204.23	205.68	206.74	208.47	204.52
208.32	204.09	204.19	202.5	205.41	201.79	201.1	206.1	201.7	203.8	200.47	197.74	205.83	205.53	201.3	203.6	207.4	205.53	207	208.45	203.03	207.87	208.48	204.04	205.45	201.95	200.28	203.84	201.28	204.07	206.77	207.1	208.9	208.9	204.52	202.34	204.34	201.34	204.42	203.25	202.36	202.41	201.43	208.59	206.35	207.74	206.11	200.5	203.14	203.82
207.97	202.02	201.86	207.28	202.19	205.35	200.43	205.72	200.76	204.81	203.47	201.37	202.24	206.49	200.85	200.43	204.67	204.33	202.12	202.78	201.93	195.77	201.08	202	206.88	202.04	203.17	202.81	207.12	203.03	204.8	205.88	205.48	203.14	205.66	209.04	204.64	200.94	203.93	203.21	206.53	202.9	202.64	201.43	203.85	206.11	203.14	203.78	201.62	201.84
209.47	206.95	207.84	207.44	208.05	208.39	209.43	207.14	208.82	208.41	206.53	207.02	210.56	211.51	206.66	209.29	207.62	210.77	206.36	206.85	209.05	211.06	211.43	206.81	207.52	211.18	208.25	208.25	206.3	210.67	202.6	210.76	210.55	213.82	211.08	209.6	210.88	208.17	208.61	215.58	206.58	212.32	211.5	211.11	211.79	207.76	210.52	209.82	210.49	210.93
206.3	207.81	208.91	206.12	209.12	206.66	205.77	207.22	205.16	210.3	202.64	208.12	210.61	208.12	211.45	205.07	206.68	207.5	207.53	208.17	209.35	205.24	204.52	205.26	210.26	209.21	209.28	205.61	206.52	207.97	204.86	203.68	209.17	208.55	206.37	210.26	212.69	208.97	209.69	213.17	209.74	212.2	205.83	206.59	209.51	211.73	207.02	208.18	207.82	207.86
207.75	207.27	207.04	208.2	208.87	209.79	209.44	206.93	208.57	204.87	208.44	209.68	208.87	209.15	210.02	209.28	208.08	211.3	205.92	211.5	206.3	210.12	212.71	207.28	205.99	205.31	203.21	210.33	204.91	211.58	199.23	209.62	206.21	203.8	208.44	205.23	207.66	211.42	206.77	208.38	206.61	205.56	209.38	210.99	208.91	201.76	207.2	204.92	205.15	207.14
210.08	209.04	211.33	208.27	208.99	209.95	209.8	207.61	206.97	212.88	206.19	206.92	210.19	204.67	208.26	207.54	211.51	211.13	203.26	211.24	206.51	204.86	207.4	213.4	207.41	210.58	204.82	210.99	212.31	214.08	211.62	204.07	205.22	209.86	209.28	209.8	205.94	209.49	207.44	208.13	205.16	209.08	208.11	210.83	209.55	209.16	205.35	211.44	208.64	209.48
206.61	207.44	205.59	210.1	213.38	212.44	208.71	208.53	209.74	212.05	208.31	211.84	205.18	208.17	207	211.64	206.37	206.91	208.35	206.9	208.15	210.75	211.34	211.92	207.55	208.97	208.13	208.34	211.22	205.47	206.91	208.72	206.46	209.22	212.67	210.38	208.66	211.74	209.28	213.77	206.7	207.94	210.77	208.94	210.71	210.02	210.75	211.99	210.02	205.85
203.88	203.97	205.43	205.95	203.8	200.1	201.37	203.6	206.82	206.48	206.29	202.84	203.51	204.09	201.29	203.73	199.04	201.08	203.84	199.51	203.57	209.44	206.71	206.79	204.62	201.96	198.4	207.91	203.54	201.23	202.65	201.65	203	200.9	204.2	202.28	206.46	204.33	203.45	203.96	202.8	204.54	207.04	204.45	202.73	202.89	204.37	201.15	204.49	207.19
215.74	215.52	211.06	215.86	211.7	210.58	213.86	214.74	212.41	213.05	211.57	212.81	217.32	216.44	209.2	213.3	212.59	210.44	213.74	213.95	215	218.38	212.25	218.5	211.45	212.48	211.54	208.34	208.92	213.85	213.17	212.88	215.37	213.1	215.84	212.34	214.76	211.38	214.68	208.84	211.58	216.61	211.94	215.36	209.45	218.43	213.36	208.81	213.69	212.68
197.32	208.16	207.72	202.92	202.9	203.37	207.36	202.46	206.67	203.93	207.06	205.65	204.1	203.02	203.39	200.58	204.85	204.87	201.5	203.68	206.46	205.77	203.77	199.83	201.92	204.97	205.17	205.86	199.34	207.26	201.04	204.63	202.95	205.3	204.24	205.52	207.81	201.56	201.46	208.39	203.07	202.18	201.32	197.43	205.14	206.15	202.73	203.23	201.09	208.44
210.15	218.95	214.01	214.52	214.84	210.99	214.4	213.39	215.48	214.33	211.93	209.36	211.59	210.47	209.12	213.61	215.49	213.04	210.08	213.97	213.42	213.05	211.11	216.28	213.06	213.32	215.62	215.72	217.33	205	207.33	213.85	216.01	216.47	211.81	215.29	216.01	211.35	216.59	213.86	215.01	215.35	217.73	212.8	212.92	211.04	214.76	214.78	214.49	214.74
210.37	212.18	209.23	212.55	218.53	210.16	209.42	213.24	214.7	215.01	215.17	210.47	208.34	215.32	214.6	209.07	214.85	214.5	214.2	215.4	210.54	216.14	211.47	219.38	209.62	209.62	211.77	205.01	213.84	210.37	214.82	213.55	211.39	214.78	211.95	211.32	207.99	213.94	215.55	215.16	210.24	213.8	206.95	217.11	211.27	208.99	215.85	214.86	215.42	216.31
206.46	205.15	207.71	210.33	208.59	210.87	211.9	207.11	208.41	210.06	209.95	210.09	209.34	206.2	212.31	206.92	207.23	206.97	212.31	205.81	208.48	208.64	208.13	209.36	209.09	207.79	206.37	214.17	209.6	213.5	210.15	210.75	210.57	209.45	206.82	215.03	207.5	209.33	205.76	210.17	209.67	208.19	213.32	203.54	205.86	205.31	203.57	211.46	207.26	206.15
198.36	203.54	199.81	199.06	198.44	199.26	192.11	198.15	196.98	198.9	198.5	200.96	196.09	200.2	199.94	200.6	193.1	192.53	199.21	197.81	197.29	201.62	198.55	202.82	198.54	200.73	200.7	194.54	202.28	200.97	202.08	202.22	198.52	206.81	199.23	200.85	197.66	197.34	199.62	200.84	201.57	202.35	196.51	197.95	198.1	198.35	202.44	199.17	195.29	194.94
210.56	212.94	211.19	208.02	209.42	213.62	215.31	211.77	212.15	209.09	216.25	211.95	207.97	204.79	213.4	212.8	210.98	207.89	214.77	213.02	212.33	216.6	214.49	214.24	208.83	211.16	208.78	212.85	212.95	206.98	212.86	216.8	210.99	213.28	210.93	210.9	210.54	207.9	211.65	217.19	205.72	211.11	209.41	207.52	206.2	213.54	211.93	212.97	208.59	214.59
204.83	203.92	201.34	203.85	201.57	201.39	203.65	202.63	204.55	206.06	203.47	205.27	204.76	204.23	205.88	209.47	203.58	202.24	206.65	203.47	205.49	207.45	204.7	199.87	203.02	200.43	206.47	206.69	201.82	205.07	206.26	202.52	201.16	201.77	202.72	205.59	202.17	201.17	205.39	206.24	203.68	203.93	204.02	203.63	206.25	202.84	202.5	205.37	207.1	205.47
206.77	203.35	208.61	209.79	208.31	208.49	209.11	207.37	212.14	212.49	211.16	207.16	207.51	212.06	207.97	205.3	210.46	209.39	207.26	208.03	205.39	207.79	214.89	211.15	207.79	207.61	206.44	207.26	207.93	214.79	204.25	211.39	207.31	208.3	211.5	208.7	205.53	212.03	210.99	206.77	210.12	207.55	211.32	205.98	208.79	206.67	208.01	208.83	207.69	209.9
217.03	216.78	217.01	214.42	216.99	219.24	214.49	212.41	218.73	217.75	215.98	216.45	219	217.65	216.08	215.35	216.62	222.01	217.37	219.39	222.86	218.56	220.52	218.5	215.59	216.48	217.5	214.47	213.23	218.24	217.4	222.6	218.78	218.16	219.36	216.52	219.49	214.34	216.65	219.64	223.59	221.82	211.65	216.54	218.81	216.09	217.29	217.8	222.2	218.75
217.73	215.07	215.32	217.74	213.45	215.68	213.91	221.83	221.29	219.03	220.07	218.38	219.52	218.88	220.01	217.76	216.33	220.89	218.39	213.46	216.58	216.88	215.41	222.84	215.66	217.91	223.51	216.77	216.76	217.12	216.24	220.38	217.76	215.45	219.93	222.95	219.74	218.73	217.69	221.38	219.39	215.11	219.15	212.84	215.1	217.81	216.37	217.64	219.65	216.97
213.62	216.2	210.87	213.27	213.99	214.07	211.78	215.54	212.96	211.77	213.71	215.37	214.75	217.16	209.12	215.24	213.84	214.63	214.24	214.84	215.65	208.36	213.62	218.61	214.82	208.96	209.78	216.84	211.83	212.53	213.02	215.34	212.63	212.09	210.39	211.53	214.41	211.03	214.04	213.28	211.66	204.06	209.15	210.55	208.34	211.74	211.47	213.68	215.32	212.87
200.25	203.19	204.05	205.95	205.67	197.55	202.42	203.77	207.57	199.89	205.53	203.12	202.96	205.35	199.89	203.22	204.6	204.18	204.73	206.29	201.85	202.56	207.13	202.24	206.5	198.95	199.39	201.93	201	203.25	207.54	202.86	203.48	203.33	202.73	202.19	202.55	202.14	205.69	203.85	205.27	203.81	200.28	203.62	205.32	208.96	202.11	206.51	204.29	205.64
204.6	208.36	212.89	202.56	207.22	200.11	204.06	203.62	207.25	201.17	205.07	202.9	210.46	203.27	201.84	201.77	207.23	203.11	201.76	205.39	205.38	203.48	202.74	205.86	207.3	207.83	202.87	205.99	203.1	196.46	206.26	205.66	206.49	205.03	204.21	198.96	205.8	205.69	205.96	204.93	205.45	202.02	206.08	201.97	203.92	201.7	204.04	205.4	205.15	207.87
206.65	217.51	207.87	208.16	216.77	209.37	210.55	210.54	207.05	210.62	210.59	210.63	207.25	206.06	207.39	212.88	207.12	207.12	204.18	209.67	210.7	203.36	210.54	206.21	204.77	213.48	208.32	209.79	208.85	209.41	208.15	209.42	210.52	205.89	209.26	210.8	209.28	213.01	209.18	204.04	208.27	208.01	204.91	207.19	205.05	210.67	205.36	201.3	208.45	209.31
200.81	203.39	204.71	204.76	200.95	205.16	205.29	202.54	205.04	203.28	202.87	204.19	204.62	203.48	206.3	201.01	205.35	201.74	208.11	211.26	202.26	202.3	201.49	204.55	204.58	204.1	204.19	202.95	205.97	205.61	205.45	204	199.99	202.41	203.24	205.09	201.06	201.84	203.58	203.71	202.53	205.24	204.62	202.77	204.45	204.93	202.03	198.34	200.28	203.32
213	209.78	215.9	211.71	213.25	213.91	207.4	212.7	207.9	214.82	210.12	209.95	210.71	210.65	213.01	215.4	211.02	212.03	205.18	212.48	207.29	210.03	212.33	209.34	206.51	209.95	208.65	210.09	214.77	208.3	207.98	209.09	205.94	210.52	208.08	212.59	205.11	207.11	213.82	211.23	215.33	207.36	210.5	210.22	207.41	208.95	205.38	212.95	207.99	214.7
208.23	205.72	210.32	206.55	204.17	208.77	208.05	206.33	210.17	205.16	209.8	206.07	210.47	209.91	207.44	205.59	207.43	208.83	210.26	206	205.5	209	206.82	209.57	207.65	209.51	211.2	204.36	207.84	202.24	206.04	209.31	206.19	205.36	207.95	207.15	210.24	207.32	207.19	204.11	214.28	212.97	214.72	212.57	208.05	204.3	209.16	207.76	213.21	212.48
206.68	207.27	208	210.81	211.96	203.13	209.01	205.47	210.67	209.67	212.66	209.11	206.36	208.45	206.73	209.91	210.4	207.5	206.96	208.61	204.67	205.48	206.47	209.98	208.25	213.18	208.67	209.22	208.9	211.81	210.62	208.76	212.57	208.4	210.69	211.41	211.57	213.39	208.52	207.25	211.39	207.68	207.98	207.43	203.5	207.08	214.27	213.36	210.4	207.31
203.78	205.63	204.35	208.77	205.63	206.51	208.42	200.98	205.93	203.53	209.46	202.91	206.48	201.28	205.32	200.69	204.47	204.98	205.61	203.87	203.92	207.88	210.07	202.13	203.56	207.28	206.08	201.77	201.27	204.8	204.77	205.6	205.12	207	207.75	201.82	204.75	205.07	205.1	203.37	202.05	206.21	203.28	206.46	204.78	204.04	207.59	203.48	202.82	206.65
214.34	208.74	206.62	210.4	207.54	210.02	210.14	205.83	209.65	206.27	209.51	207.33	208.72	209.46	206.65	207.49	211.72	211.08	213.19	206.44	209.24	206.91	208.71	207.11	209.27	203.44	208.55	212.08	211.9	209.61	212.46	211.71	207.82	209.87	210.18	209.33	208.76	205.98	209.67	202.47	208.8	209.8	207.75	209.65	210.38	211.17	210.11	210.77	208.06	210.06
207.85	212.21	212.24	214.99	211.17	211.54	210.41	209.18	215.45	207.97	211.43	213.24	212.8	212.98	215.38	213.29	205.68	209.24	215.11	210.24	209.97	211.92	209.19	211.39	213.94	208.68	211.86	211.08	207.35	209.48	210.62	212.69	209.44	209.05	214.44	213.27	208.04	215.7	214.35	213.43	211.81	210.52	215.08	208.56	214.27	208.16	213.71	212.45	212.36	210.33
213.98	212.47	209.33	211.57	210.36	213.19	213.63	215.84	208.9	213.91	213.24	212.76	210.57	212.38	211.02	207.42	211.24	212.66	214.48	211.28	208.35	213.57	216.21	215.17	215.53	211.18	212	211.01	212.53	212.14	215	214.82	214.04	213.68	208.09	213.43	207.71	213.39	212.77	212.15	213.42	207.03	209.92	213.38	213.63	213.73	212.44	211.49	212.12	210.16
203.7	202.67	203.34	199.15	201.09	204.68	205.52	200.35	206.12	202.01	203.97	202.17	200.57	205.54	205.42	206.06	203.61	205.88	207.82	204.96	201.65	200.91	203.51	198.89	197.76	205.04	201.3	205.89	207.37	204.12	199.65	200.3	203.09	202.34	206.11	209.22	205.2	204.95	206.93	203.8	198.86	204.56	202.52	203.69	199.09	202.13	204.57	199.89	201.13	203.47
205.18	206.73	211.85	207.51	212.04	211.32	211.91	208.62	206.78	206.92	207.71	209.28	209.94	205.52	210.83	207.38	208.9	207.07	207.28	206.58	210.43	209.62	208.36	205.65	201.69	211.7	205.45	207.33	202.97	206.1	207.18	211.88	204.52	210.97	205.48	210.74	205.68	212.66	207.95	209.72	207.03	203.92	205.09	209.67	208.05	206.49	208.76	204.97	207.95	209.73
205.39	207.63	208.09	212.62	205.49	204.91	204.08	202.39	206.16	207.5	205.59	204.86	207.03	207.13	204.48	206.08	206.27	204.03	203.28	206.45	207.85	208.73	208.35	204.55	209.99	205.53	206.64	203.76	209.47	204.9	204.03	211.14	206.3	207.1	203.77	202.34	209.08	205.1	207.05	206.3	204.18	209.29	205.7	206	207.02	206.8	206.67	206.54	208.36	205.69
205.22	205.68	204.57	205.11	204.86	203.22	208.83	208.58	204.02	206.67	203.84	206.33	204.31	206.88	202.7	204.32	207.81	204.15	203.89	203.94	207.52	208.5	204.97	203.82	207.17	208.33	204.45	205.06	203.28	200.81	204.79	203.86	202.82	206.88	208.41	205.95	204.57	204.16	207.37	206.24	205.24	204.88	202.67	204.53	202.11	204.95	208.09	207.44	203.11	206.54
194.64	191.55	194.27	195.4	189.65	192.27	195.16	189.82	194.96	191.82	198.17	193.89	188.23	198.98	193.34	190.72	190.3	193.3	195.36	194.14	196.51	192.82	196.95	188.55	195.45	196.85	194.6	192.3	195.12	195.96	195.22	192.89	196.76	194.51	196.92	199.63	194.69	191.99	196.61	197	192.37	192.59	195.62	193.08	193.14	188.57	192.54	195.05	197.44	192.7
199.58	204.06	203	202.46	201.68	203.82	205.39	204.34	202.51	197.17	200.64	199.88	199.63	201.47	196.24	199.76	199.79	203.74	199.6	195.97	196.67	198.5	202.12	196.13	205.07	201.1	201.33	193.87	198.8	200.18	197.58	204.86	206.08	199.76	199.32	196.28	200.83	200.85	206.08	203.33	201.56	201.97	199.3	200.28	199.77	201.66	202.56	199.51	197.14	200.73
199.84	201.7	203.46	205.71	204.05	202.71	203.9	202.46	207.9	200.18	203.92	205.64	205.08	201.39	205.9	204.85	203.96	204.81	202.63	202.01	203.55	201.65	204.48	204.91	206.61	201.76	204.13	203	206.7	204.65	201.71	207.79	202.91	204.41	200.61	207.05	204.02	210.66	198.66	202.95	204.63	200.64	202.36	205.87	204.58	204.9	199.08	201.05	205.54	200.61
201.48	201.45	198.53	200.61	204.02	197.42	205.56	195.16	200.76	204.54	201.53	203.06	198.12	199.45	202.49	201.5	203.6	202.87	202.23	196.65	197.63	201.37	204.05	201.56	197.14	200.06	199.75	200.01	203.2	199.79	202.71	202.31	200.51	198.59	197.88	201.27	196.04	202.13	199.91	204.68	203.3	197.13	201.75	200.02	203.02	202.75	201.83	197.84	205.62	200.67
209.16	210.9	210.55	206.27	209.09	207.48	205.78	212.45	204.8	205.51	212.28	211.25	208.96	209.72	211.74	208.09	208.69	212.67	210.99	210.6	210.46	209.51	208.42	205.98	204.85	207.18	207.25	208.59	209.84	210.34	204.7	211.64	205.17	211.95	210.75	207.08	208.53	210.26	209.71	207.32	213.05	209.31	201.89	211.31	209.58	207.8	207.95	209.38	210.16	209.2
192.09	188.89	191.6	199.15	196.29	197.36	194.69	192.71	195.47	195.91	190.65	190.62	192.23	191.12	194.4	196.55	193.92	192.55	200.52	194.76	196.08	196.91	196.95	193.22	193.51	197.64	190.34	198.77	199.15	193.5	195	192.85	194.93	194.35	193.36	192.72	195.47	195.99	193.61	193.12	191.39	197.33	187.52	194.63	192.44	194.68	195.56	192.55	196.78	195.66
208	205.65	207.97	210.75	211.32	209.89	209.56	208.26	202.77	203.48	210.64	208.2	208	204.86	204.3	207.43	203.65	207.22	208.06	213.81	203.78	208.91	206.73	205.76	210.4	207.19	209.79	207.45	205.84	207.45	207.21	205.47	208.05	212.35	207.15	208.85	208.03	201.44	209.68	203.9	206.37	208.19	207.56	206.34	208.06	207.92	202.55	203.9	207.41	210.27
206.75	204.99	206.78	201.6	204.98	203.68	199.94	207.9	202.96	205.25	203.65	206	199.85	204.41	209.03	202.3	201.19	209.36	203.36	205.96	201.65	207.16	205.84	207.21	202.8	206.18	203.1	203	202.28	204.49	203.27	201.6	202.84	201.2	203.69	202.9	203.61	201.12	203.1	203.81	205.07	207.83	205.82	202.31	205.48	203.79	205.43	209.23	204.77	198.23
206.27	207.24	200.33	206.37	207.47	207.5	208.84	207.52	207.51	211.23	211.87	210.46	207.73	209.76	204.73	208.79	209.53	206.17	209.57	207.82	211.74	210.77	208.5	206.45	207.9	205.7	208.01	207.36	207.52	207.97	211.44	206.55	208.68	210.51	203.78	209.22	211.71	206.15	204.89	210.01	211.12	212.19	214.54	209.96	208.11	208.61	210.08	203.23	209.92	207.87
209.08	207	213.88	212.03	209.44	211.06	210.99	211.26	206.19	210.14	211.26	201.35	206.56	210.37	205.03	209.2	208.17	207.08	210.97	214.47	208.61	206.87	209.39	212.02	212.99	209.45	211.52	213.82	210.1	207.52	210.55	208.97	212.21	207.4	208.63	207.02	207.9	204.68	207.94	210.2	211.32	205.32	208.17	209.66	206.95	213.03	211.78	209.01	211.55	206.42
215.32	218.61	220.59	219.4	213.46	219.92	216.38	213.8	214.18	216.56	214.14	223.08	216.39	218.65	219.27	218.93	216.06	218.68	218.48	215.27	217.2	217.51	212.03	218.5	215.26	217.27	214.66	219.06	216.32	215.72	215.97	217.92	215.87	214.61	216.77	218.57	217.76	215.63	217.18	216.78	215.86	221.29	213.87	216.52	215.24	216.68	215.26	219.45	220.15	215.06
207.74	207.72	205	203.77	202.46	207.57	204.53	206.06	207.01	210.41	205.78	201	205.83	205.91	200.92	202.22	204.8	202.39	201.78	204.84	203.2	206.22	206.88	203.93	204.49	201.77	201.44	204.16	203.48	207.35	206.56	206.52	204.31	203.99	203.74	202.75	201.88	206.27	203.85	202.24	205.24	202.09	205.92	202.56	206.39	202.11	199.77	205.84	200.92	207.42
208.19	201.76	202.54	200.62	202.77	204.16	202.15	202.14	202.31	206.98	203.9	205.2	206.95	204.38	205.86	199.85	208.81	204.24	205.44	203.08	196.76	204.64	206.24	201.44	203	203.28	206.3	203.99	204.16	207.2	204.68	202.13	203.29	200.98	201.08	203.34	202.37	202.87	207.89	205.71	204.37	206.37	202.77	205.36	199.26	203.21	206.22	204.75	202.72	203.55
203.54	201.39	201.46	203.93	202.3	199.83	200.82	201.65	202.76	197.82	202.2	199.53	206.09	199.12	204.96	202.95	203.02	201.01	205.05	204.87	202.59	207.33	198.77	202.3	200.97	202.01	203.13	200.82	205.04	204.46	199.97	201.31	202.41	204.76	201.72	203.22	201.47	201.28	201.05	201.23	202.66	200.2	200.9	205.75	205.66	202.06	206.31	204.3	200.69	200.53
199.06	198.58	202.09	200.78	199.8	200.91	203.11	196.18	197.92	201.33	198.51	200.68	204.33	199.44	202.56	199.71	198.85	200.94	198.69	193.02	200.71	197.04	199.55	200.43	195.74	201.31	198.86	197.7	201.72	198.8	199.02	202.01	202.98	203.16	202.34	203.03	199.47	201.33	201.04	196.29	204.2	200.62	199.02	200.79	195.31	199.36	199.72	199.18	199.66	204.17
206.33	205.71	210.18	208.44	212.14	205.78	210.9	201.16	201.66	207.99	207.76	204.37	209.93	207.73	208.73	207.09	207.69	209.94	209.42	209.57	210.18	210.45	210.49	208.41	211.03	207.27	208.83	210.78	205.14	205.66	206.65	200.31	204.68	208.59	208.72	208.89	204.06	209.96	207.86	210.25	210.66	207.07	208.08	205.08	208.43	204.74	214.75	204.17	206.1	207.98
202.93	201.25	206.46	204.52	205.68	202.38	203.43	201.04	198.2	202.62	199.74	204.83	203.23	202.44	202.19	203.81	203.69	199.51	198.49	204.97	203.56	204.55	202.03	205.42	204.42	201.29	202.23	206.32	200.33	203.87	205.68	203.68	205.68	203.44	204.31	200	201.64	204.55	209.56	207.85	206.24	203.43	202.72	206.8	201.05	208.7	198.48	208.47	199.56	202.52
204.86	203.02	200.61	202.88	205.53	200.64	202.19	201.43	204.04	201.48	198.47	200.07	203.6	203.27	200.96	200.68	198.1	197.89	199.49	202.26	200.53	206.56	199.89	206.98	199.88	202.75	206.85	206.31	203.56	206.27	199.46	200.81	203.31	205.14	206.2	206.08	202.37	203.36	202.28	202.96	204.22	206.43	202	206.85	205.31	207.3	204.12	200.21	201.16	207.42
212.15	208.1	213.34	209.2	214.83	213.16	210.92	210.26	210.39	210.18	209.68	213.67	214.22	219.18	216.37	212.09	207.98	213.95	217.7	208.2	210.29	214.13	208.7	208.73	217.96	208.93	210.36	208.89	208.99	212.45	213.56	207.76	214.6	217.27	210.06	208.03	211.25	214.64	213	215.19	209.59	213.17	211.26	211.36	208.03	209.29	210.33	210.64	214.11	212.51
212.88	208.03	212.92	207.59	210.11	210.89	211.75	213.36	212.97	212.66	211.27	211.81	215.59	210.62	210.25	214.12	212.51	212.39	211.23	212.38	208.66	210.45	214.47	208.78	209.29	211.75	214.63	212.12	211.24	211.08	207.79	211.42	216.15	207.09	212.78	213.28	211.48	213.29	205.79	214.42	214.46	213.64	205.53	211.54	210.6	217.16	205.68	213.05	206.37	209
216.42	216.5	219.1	217.95	215.1	213.26	216.33	211.49	219.31	214.95	210.97	220.02	222.05	216.15	221.16	213.76	215.71	211.85	216.75	220.81	210.87	214.49	220.13	217.75	214.94	215.13	219.34	215.97	220.33	216.18	218.33	219.19	215.16	219.15	218.91	215.5	213.67	214.23	219.57	216.29	218.38	215.46	218.26	218.09	217.42	214.91	219.35	215.29	218.13	217.67
204.3	201.48	201.09	206.37	202.94	203.94	202.34	203.64	208.31	204.82	204.97	207.19	204.33	205.98	204.53	205.09	203.77	199.94	202.64	204.51	200.87	204.08	207.15	207.49	204.78	202.68	197.03	206.71	205.67	201.2	201.81	206.61	200.75	206.42	203.4	200.65	206.17	207.12	205.74	203.62	201.48	202.03	206.18	204.73	201.75	202.68	201.88	200.67	204.76	210.35
210.49	206.8	207.81	205.4	207.33	206.3	207.14	210.4	205.65	209.25	209.09	200.94	206.72	201.24	203.22	207.42	205.06	207.51	202.81	206.63	211.35	205.37	211.36	205.1	205.6	204.14	202.92	206.45	208.72	205.31	208.18	210.32	201.78	201.4	206.88	202.67	204.86	205.13	208.13	207.68	204.25	205.5	204.11	204.31	205.36	208.61	205.39	209.54	208.18	207.52
208.45	214.53	209.46	208.43	209.71	213.88	215.5	215.17	211.37	212.74	213.07	208.69	211.82	213.42	215.94	210.75	208.91	209.73	212.47	210.95	211.2	210.48	209.74	211.07	216.47	214.82	208.49	209.51	211.2	213.85	214.41	213.5	206.94	211.68	214.27	212.3	213.78	214.76	208.18	213.76	213.52	208.36	211.16	212.58	214.13	209.54	215.36	211.28	209.79	215.01
214.57	215.62	213.23	211.57	211.27	212.87	215.29	210.6	216.6	210.47	212.78	210.67	212.62	213.92	211.25	212.82	210.16	217.03	211.14	212.98	216.57	213.05	211.47	207.94	212.25	212.3	211.05	213.48	207.92	214.18	212.73	212.59	213.71	208.18	209.94	210.33	215.94	210.05	210.8	214.75	209.25	209.76	215.08	212.24	210.37	211.37	212.69	210.32	215.48	216.55
207.2	209.98	207.29	204.04	205.59	207.83	208.36	205.08	203.72	205.9	202.57	208.8	207.35	209.74	204.33	207.73	203.61	208.56	204.47	207.68	208.72	207.21	204.18	206.9	207.15	206.42	209.22	210.4	208.08	204.75	206.64	207.27	209.22	204.53	202.74	204.84	209.14	208.94	203.93	212.7	206.01	206.61	205.36	204.59	205.29	206.05	202.76	206.17	210.64	203.39
201.98	203.99	204.12	198.72	202.94	199.53	200.1	206.52	200.33	200.52	205.21	198.28	202.04	198.62	198.27	199.28	203.55	199.72	200.49	202.87	203.3	201.69	202.88	203.27	200.45	200.16	196.02	196.44	202.25	202.2	196.04	199.93	199.46	200.89	198.9	201.27	198.61	197.06	201.47	198.09	201.97	198.69	199.3	199.4	202.08	198.45	198.15	196.23	199.09	198.84
206.45	206.46	207.86	210.95	209.39	209.27	208.05	210.13	212.96	215.95	206.84	209.35	212.15	209.75	208.85	207.97	205.74	207.34	214.33	207.87	206.66	206.24	206.52	208.45	208.94	210.45	210.96	210.19	206.5	207	212.13	205.02	209.71	209.55	208.56	207.14	205.87	209.79	207.9	210.92	207.28	204.23	204.77	210.88	211.35	211.36	209.13	206.83	210.24	212.85
215.63	208.98	213.04	209.86	208.53	214.09	213.58	211.29	211.73	214.21	211.64	211.55	210.57	209.33	213.75	213.44	213.23	210.6	207.64	210.06	211.29	211.61	211.97	214.81	212.39	210.62	208.76	215.17	212.73	210.79	211.6	209.96	216.46	211.87	211.76	212.09	214.28	210.52	214.49	211.78	213.44	214.71	211.5	211.79	210.58	211.54	212.12	212.3	211.13	212.24
205.96	202.97	194.51	204.42	199.62	203.3	202.9	205.6	200.65	200.52	204.24	200.79	204.41	203.32	202.1	202.84	202.67	203.41	202.51	199.62	199.18	201.35	199.73	199.23	203.14	205.72	203.64	199.09	200.65	202.68	199.44	198.24	200.17	199	198.58	200.58	197.56	199.42	199.07	198.21	204.44	199.84	202.53	200.54	198.57	198.23	205.23	198.4	208.36	194.89
202.52	203.28	202.37	205.08	203.56	201.14	205.49	206.21	200.89	204.55	202.74	205.44	200.57	202.41	195.97	201.77	207.55	204.27	198.2	202.16	202.82	203.7	206.31	202.35	201.01	204.46	201.62	204.62	204.12	208.75	204.04	202.26	205.09	204.36	206.41	204.44	200.58	195.13	199.07	207.56	201.76	202.46	200.57	206.66	199.87	205.25	199.66	199.7	203.43	203.77
195.31	197.95	200.6	199.7	197.3	197.13	196.71	193	199.98	199.38	199.7	196.59	193.56	201.82	195.86	198.17	194.47	199.86	204.2	197.31	196.49	197.71	197.09	199.16	196.55	197.62	194.93	196.35	199.73	196.2	194.23	201.35	200.96	196.8	196.25	197.94	198.24	198.8	199.26	197.67	199.83	195.27	201.68	196.23	194.19	199.37	199.23	202.35	199.24	197.97
200.94	208.61	209.32	203.92	205.09	203.64	201.76	206.75	203.01	202.42	206.36	205.28	205.26	204.28	202.49	204.46	200.26	203.19	201.22	200.74	201.92	201.69	206.26	203	200.73	201.29	201.96	207.82	203.14	201.76	201.39	203.31	200.35	203.41	198.19	202.8	204.4	203.51	207.47	205.04	203.07	201.76	207.17	197.12	204.76	203.95	203.73	203.9	199.58	204.9
205.37	208.18	209.83	213.22	207.9	206.35	206.86	206.99	208.42	208.39	211.42	210.76	208.44	209.35	207.32	207.73	206	207.97	211.92	210.64	204.53	206.14	209.06	205.72	206.51	206.59	207.62	211.36	209.3	211.29	208.32	204.7	208.68	209.97	207.45	213.56	205.27	206.44	206.92	203.24	204.55	202.73	206.88	201.55	204.96	205.87	206.88	210.47	206.03	205.76
215.49	220.53	215.8	221.45	217.56	215.82	218.16	216.65	218.35	215.01	218.29	222.58	217.83	212.9	213.82	217.65	217.43	213.34	219.32	219.27	214.22	215.08	218.52	214.89	212.29	220.77	221.52	218.1	218.03	215.89	215.92	217.51	214.3	218.34	212.82	215.35	218.35	213.25	216.94	218.22	214.43	214.87	221.33	218.74	216.73	218.07	214.91	213.58	217.39	217.45
207.24	202.17	208.52	205.32	213.2	206.88	205.41	206.28	211.66	205.05	208.09	211.08	206.27	202.66	207.89	203.06	208.07	210.07	207.83	209.44	205.45	207.29	208.08	205.05	207.92	202.9	202.85	209.08	209.42	204.14	212.55	208.71	211.08	206.13	204.82	208.2	207.89	207.03	208.33	207.54	206.74	207.39	209.01	210.01	207.19	207.51	212.12	209.67	201.16	204.08
197.92	193.5	193.66	197.98	197.87	191.25	194.84	198.91	191.95	192.01	192.96	194.15	198.4	191.18	200.13	194.67	201.03	196.26	196.81	196.46	200.61	195.46	193.48	200.99	198.91	191.64	196.26	197.79	197.56	196.38	197.78	195.33	195.63	194.91	191.53	195.15	195.31	196	195.1	192	196.19	193.42	192.38	196.28	195.62	193.06	197.1	195.93	190.41	200.57
204.52	206.03	204.92	204.75	204.52	203.08	204.57	200.59	201.18	202.44	203.73	206.43	204.68	204.03	205.87	201.65	202.78	205.66	201.55	205.96	202.82	205.05	201.38	205.05	202.45	203.7	205.08	203.62	201.31	204.42	201.77	204.46	201.98	205.55	203.95	200.32	202.11	207.04	204.95	200.89	202.22	202.26	205.72	202.27	203.18	203.61	203.56	207.57	203.93	204.29
220.62	219.81	218.4	220.87	216.6	214.54	214.1	219.19	218.25	218.02	214.32	220.46	218.75	216.16	218.71	216.01	214.95	216.42	217.56	211.74	212.98	217.33	216.09	221.31	217.76	220.41	215.65	219.63	218.95	217.53	218.7	215.11	214.03	217.25	213.97	216.1	216.28	214.2	214.04	220.5	218.8	217.62	219.65	217.88	218.25	221.75	213.77	220.9	216.91	219.4
214.35	206.14	216.73	213.25	210.12	205.59	213.85	211.97	212.23	206.42	211.66	208.84	210.42	214.11	211.54	211.68	213.42	214.66	211.6	209.98	208.7	215.04	214.16	211.42	211.72	213.52	214.24	211.86	211.46	211.93	208.42	213.62	211.35	216.79	210.18	207.12	211.38	208.85	209.05	213.45	215.41	216.91	209.94	210.03	209.58	209.23	208.73	210.13	211.21	213.34
209.24	215.61	208.92	212.69	213.24	214.02	211.82	211.94	214.09	214.46	214.59	215.65	213.89	217.7	209.78	208.64	207.69	213.23	212.51	212.63	211.81	215.02	207.57	213.16	209	209.56	215.17	208.98	213.64	214.34	216.16	210.83	214.37	213.38	215.03	215.73	211.37	215.5	214.07	213.25	211.04	214.84	211.09	206.6	210.2	213.86	215.89	217.22	209.57	214.16
202.94	199.89	204.22	204.23	194.37	200.76	201.67	200.93	199.59	203.05	201.4	202.23	203.17	203.14	197.7	202.41	206.68	202.46	197.63	203.26	209.96	202.81	199.51	202.51	200.65	201.69	201.12	199.77	204.35	202.97	199.38	206.23	198.35	202.79	205.74	206.99	203.34	206.49	204.52	203.48	203.12	198.11	202.94	197.76	199.5	199.91	203.18	204.13	203.5	200.46
206.42	205.98	203.18	199.29	203.19	204.53	205.05	202.61	203.34	202.74	199.5	206.27	201.3	206.6	199.08	202.98	203.58	199.75	199.96	201.67	202.42	199.67	202.39	203.53	205.99	204.36	205.66	203.52	201.71	202.03	204.65	201.19	201.89	206.29	198.97	204.13	199.79	202.85	200.41	201.6	203.47	203.68	200.86	198.6	204.07	200.24	202.4	203.46	203.62	200.49
219.97	216.98	219.98	220.2	221.84	216.87	216.65	217.93	216.98	219.39	217.11	218.56	213.94	216.67	217.3	217.91	221.17	215.62	216.82	220.2	214.98	218.1	222.9	222.94	218.68	214.9	213.77	217.38	215.01	219.12	220.17	217.38	217.58	217.11	220.04	220.81	218.93	219.45	217.47	218.05	216.85	220.02	224.82	215.74	214.98	216.8	223.3	217.64	216.07	220.01
208.3	206.04	198.86	208.2	208.74	214.19	202.38	208.77	205.41	207.28	206.56	210.92	208.97	206.98	208.5	209.38	204.62	199.71	202.07	210.65	207.68	209.27	210.99	207.04	206.91	213.44	207.18	201.29	203.7	208.57	203.55	204.6	208.53	207.75	209.43	211.19	203.08	207.26	207.03	206.87	199.95	205.65	208.7	210.49	206.85	208.39	211.39	203.19	203.9	211.03
207.99	207.4	207.43	204.7	208.62	213.39	210.59	208.35	202.93	210.54	208.15	205.85	206.7	213.39	209.3	209.45	212.21	211.56	205.75	210.91	211.95	204.11	204.98	199.98	207.68	209.84	210.42	205.57	203.33	207.85	207.54	201.02	208.93	205.35	205.14	206.07	208.64	206.06	208.63	210.82	212.17	207.59	207.86	208.53	206.8	208.47	211.26	203.26	204.37	199.85
216	218.49	219.98	215.92	218.75	216.34	213.68	217.58	218.26	218.91	217.25	218.4	216.86	218.82	218.82	217.3	218.84	220.26	222.45	217.28	215.92	219.69	211.29	220.99	216.97	220.47	220.23	216.44	218.9	219.89	214.84	211.18	216.83	219.66	216.72	219.04	215.47	213.2	214.6	214.31	219.45	218.19	216.48	221.36	213.97	218.87	217.98	217.5	217.32	218.21
209	216.19	209.76	218.72	216.65	213.98	214.74	213.03	211.85	218.71	209.87	217.18	216.65	215.36	216.19	219.49	210.65	214.51	215.16	218.13	212.52	212.99	213.99	208.7	215.99	213	213.89	216.35	213.01	215.8	211	213.49	213.07	214.8	212.48	211.98	209.55	210.91	215.83	207.71	214.23	207.61	211.11	213.69	212.19	211.35	212.74	209.86	216.01	211.66
202.74	204.24	198.97	207.85	204.06	203.19	203.39	204.28	201.92	202.23	205.9	204.55	205.29	208.47	199.85	203.98	206.28	201.58	206.9	201.1	201.78	205.17	204.91	199.05	202.03	202.56	203.97	202.22	201.63	202.7	199.72	199.92	200.69	204.61	202.34	202.87	206.15	200.77	202.19	205.01	206.29	206.85	201.17	204.06	203.66	204.92	203.23	202.08	204.64	202.55
207.42	209.8	213.33	210.94	208.96	208.6	212.09	208.1	212.7	206.68	206.94	204.39	210.37	207.51	215.09	209.77	216.8	209.77	209.93	210.53	215.92	205.73	208.87	211.37	204.63	209.91	208.75	210.77	212.07	204.57	208.97	209.16	209.23	211.56	210.85	209.32	207.17	210.37	209.83	209.64	208.85	214.19	209.21	210.81	212.09	208.74	212.95	209.26	209.89	213.07
199.94	196.63	201.56	200.96	205.56	196.57	199.6	202.82	197.61	198.97	198.56	199.55	204.15	200.71	202.19	197.16	198.52	202.43	197.39	199.68	195.92	201.16	199.58	200.53	196.52	196.89	196.01	197.6	200.22	198.89	199.52	197.23	199.21	200.64	197.97	196.09	203.41	197.23	203.32	204.51	200.1	199.05	201.24	201.57	203.67	199.77	203.85	198.37	197.7	197.98
212.32	209.13	210.13	210.81	208.98	207.64	205.12	209.86	206.9	208.33	207.19	206.89	209.39	206.48	202.02	206.25	207.96	213.47	206.88	209.46	207.65	210.07	211.53	211.45	208.2	210.79	208.35	208.36	208.61	210.11	214.41	207.28	209.91	209.87	212.39	207.85	211.81	207.93	208.51	204.85	212.33	211.11	215.67	208.22	213.89	209.03	205.65	208.64	210.49	210.37
209.77	206.78	205.67	207.2	207.66	211	210.18	205.58	203.05	210.67	203.95	210.27	207.09	208.2	209.8	206.35	208.78	209.61	208.86	211.61	208.9	212.65	206.26	206.45	205.85	210.22	206.97	211.7	204.44	207.69	205.07	213.37	207.62	205.97	205.89	204.22	209.76	207.14	205.94	211.21	206.6	206.38	208.99	211	207.99	207.41	207	212.01	206.45	206.63
205.81	207.76	209.07	210.13	209.83	208.77	208.56	201.12	207.12	210.23	207.27	210.72	203.5	204.31	206.24	209.27	203.74	209.95	207.04	211.5	207.12	203.75	209.47	209.85	207.61	206.61	209.22	206.45	208.28	212.28	209.12	210.63	209.94	211.64	209.51	209.06	206.22	206.23	207.04	209.76	207.47	208.49	205.62	210.83	207.09	210	206.74	207.86	206.1	209.78
202.42	207.32	208.28	205.95	203.83	203.7	201.53	205.35	208.92	211.51	207.49	207.65	203.44	208.44	206.1	209.44	204.9	205.17	210.22	209.95	204.34	207.76	203.96	201.93	206.78	201.71	204.28	208.52	204.9	208.94	204.53	212.58	202.47	203.6	204.61	210.82	207.13	206.64	205.84	205.01	207.01	211.94	202.45	207.29	210.6	203.66	208.3	205.45	205.8	205.08
205.64	203.85	199.48	202.3	205.8	205.64	204.53	206.12	203.91	203.04	202.44	206.12	202.24	208.33	205.57	203.56	203.28	203	199.16	197.07	200.36	206.88	202.74	205.13	206.87	201	205.25	201.49	202.37	205.66	201.2	204.62	204.02	202.05	203.45	202.43	205.27	201.3	205.5	208.77	199.35	203.73	201.2	206.97	209.29	202.92	203.56	201.32	207.4	200.31
205.09	208.89	209.46	209.29	205.65	209.41	206.74	210.49	209.99	207.33	204.58	207.53	201.58	206.39	205	212.36	208.91	208.78	207.91	207.2	212.37	206.39	210.13	204.83	212.5	205.42	213.07	206.95	209.67	206.84	210.95	208.38	208.03	204.32	207.19	207.01	210.8	212.73	209.98	208.84	210.83	210.97	207.24	209.76	208.53	204.74	210.68	210.95	211.58	205.53
207.7	208.91	209.09	208.76	208.76	205.16	211.41	209.46	207.8	209.13	208.08	210.19	209.26	208.8	206.33	206.83	206.43	207.64	210.26	206.82	208.66	207.98	205.3	211.55	209.46	208.52	204.51	209.02	210.67	208.36	210.4	206.88	209.83	206.19	209	213.39	205.95	212.5	209.18	207.99	210.98	207.33	207.05	209.48	208.8	208.01	208.52	210.34	213.47	204.1
200.06	202.14	203.45	198.55	200.6	199.89	198.36	202.58	201.29	201.33	200.83	200	198.83	197.99	202.48	198.44	203.16	199.31	197.07	201.96	200.41	201.91	198.73	204.82	197.15	205.99	198.67	205.93	199.59	198.58	202.21	201.71	200.43	202.5	198.76	203.63	202.11	202.93	203.41	200.65	200.4	204.32	199.58	198.46	203.28	201.78	202.64	200.99	199.54	194.81
198.11	197.9	195.59	200	198.97	197.54	202.02	200.6	203.46	202.55	199.45	198.65	197.7	196.2	199.09	193.01	197.76	197.18	198.02	199.56	197.09	197.96	199.18	198.25	192.72	198.1	198.91	202.61	198.31	192.67	203.51	195.68	197.11	198.85	198.08	197.9	199.74	199.56	198.21	195.54	199.99	195.49	196.88	200.59	198.83	197.15	200.13	197.65	196.99	201.81
209.84	204.13	203.01	203.15	203.17	204.78	201.58	206.77	204.69	205.18	206.74	202.39	202.82	197.26	201.98	203.09	205.56	200.34	205.86	204.29	206.99	203.06	202.92	203.58	207.03	205.6	206.17	202.92	200.96	203.6	199.98	204.93	204.55	202.05	199.72	203.73	204.27	199.64	203.03	201.72	208.81	198.8	206.61	205	198.63	203.4	206.42	202.65	204.54	201.72
214.64	202.57	206.71	203.18	206.12	207	200.77	206.04	207.46	202.24	197.87	204.76	202.11	206.72	203.04	205.06	201.65	207.33	206.91	203.1	199.39	200.37	206.35	205.28	205.76	205.59	202.77	204.65	206.41	205.56	207.11	204.99	203.14	206.33	204.35	209.49	206.87	203.83	206.47	202.18	207.05	204.85	207.26	205.38	201.18	203.82	202.96	201.28	206.5	205.1
199.56	197.41	198.32	195.7	202.12	198.83	202.69	196.96	195.88	201.12	200.41	203.15	198.23	202.96	197.73	195.09	198.95	198.6	201.32	205.33	202.97	199.52	202.76	199.99	199.51	200.53	198.72	197.82	196.81	196.75	197.89	201.11	199.71	197.87	202	200.5	203.7	196.64	199.9	200.26	203.95	202.83	199.29	200.56	195.49	201.81	195.83	197.31	198.85	198.2
210.23	208	209.82	205.36	210.27	209.42	211.5	209.05	212.99	207.95	207.45	209.61	214.1	205.41	207.29	210.17	210.77	208.21	210.06	208.38	208.86	208.22	208.31	207.73	206.15	206.57	210.21	207.42	205.95	207.51	205.87	208.64	206.12	209.62	206.08	208.79	205.29	209.43	212.45	210.01	207.87	205.86	207.52	209.7	208.52	209.99	209.35	211.13	208.75	210.33
203.56	202.02	204.93	202.65	206.14	204.72	202.05	203.47	200.63	208.15	201.59	197.62	207.69	201.37	205.71	207.09	199.21	203.82	204.16	208.08	202.69	205.17	205.1	202.31	204.59	201.58	204.78	201.98	205.21	201.34	201.87	203.81	196.06	207.94	205.75	206.06	207.77	204.52	201.64	201.87	203.35	204.01	199.59	204.7	206.03	206.69	200.1	202.59	207.2	195.39
200.62	198.38	194.51	194.29	196.87	197.29	194.34	197.4	198.09	197.8	202.09	200.35	195.26	200.73	199.15	196.16	199.02	199.3	200.45	199.16	197.84	197.14	197.23	198.4	200.89	198.8	197.26	196.14	198.74	200.54	198.84	199.42	189.59	198.64	194.63	201.13	197.64	200.01	195.76	194.4	202.17	198.93	201.22	198.02	195.42	199.11	197.24	197.58	199.02	199.78
200.46	197.57	207.71	202.97	203.48	203.14	204.86	200.06	202.63	205.04	201.75	205.85	201.77	205	199.09	205.21	203.13	204.52	200.49	207.19	206.22	202.5	197.05	202.93	202.71	206.66	200.48	204.57	200.02	203.49	203.1	205.53	196.36	204.72	198.83	200.49	203.57	200.3	206.35	205	202.35	202.94	204.6	202.07	205.42	196.82	201.04	200.54	203.61	205.13
212.2	209.15	206.57	207.71	209.56	213.1	204.08	208.32	212.61	210.78	208.19	207.84	206.27	209.59	207.08	200.74	209.02	209.6	205.61	202.19	212.78	206.33	211.17	210.87	209.29	206.81	207.16	203.58	206.67	208.32	207.96	207.23	205.59	202.15	205.3	206.27	206.87	209.32	210.65	207.06	203.4	210.07	206.57	212.57	207.12	206.75	208.4	209.49	215.45	205.86
206.77	203.52	208.43	208.99	211.18	211.18	205.5	208.84	206.31	205.88	205.57	203.59	211.93	207.27	209.89	205.05	210.07	211.87	209.06	209.8	205.3	207.02	209.46	206.13	204.71	214.08	208.19	208.63	209.05	203.07	207.11	208.09	205.23	204.72	206.15	206.32	209.86	207.04	208.99	206.08	212.19	205.6	205.79	205.59	211.14	209.72	209.04	206.02	205.05	205.55
203.79	202.01	199.22	204.02	205.14	202.93	202.91	204.03	204.13	202.88	203.3	208.5	206.24	203.86	210.06	203.52	202.34	200.3	205.9	206.54	201.06	204.26	202.38	198.74	203.2	202.47	200.55	202.88	202.36	199.78	199.55	206.6	204.59	200.35	205.96	201.79	206.23	202.59	205.49	198.5	202.69	205.73	203.91	203.2	205.17	201.83	205.05	203.9	204.34	205.39
203.37	203.41	199.01	207.81	199.34	199.24	203.93	202.64	203.67	199.33	193.46	199.72	201.4	200.58	200.07	197.95	204.89	200	203.33	201.82	204.09	204.77	200.27	199.62	202.43	202.61	204.27	199.3	203.14	201.9	202.79	201.87	203.66	203.76	200.86	200.64	201.63	205.84	201.57	203.7	202.3	201.68	203.07	203.81	203.97	206.12	197.34	199.11	199.07	204.61
204.83	210.1	207.37	208.08	205.92	207.48	208.41	204.38	211.99	208.92	203.46	206.77	207.2	206.99	204.43	209.12	203.09	210.53	206.3	204.24	209.55	203.55	209.45	204.72	206.93	198.43	206.77	205.28	203.15	206.31	210.04	207.11	205.54	208.54	207.62	208.97	205.53	205.13	206.6	207.87	206.11	207.56	207.15	205.97	202.8	205.02	206.89	207.33	205.84	203.97
202.64	202.94	207.31	199.37	202.79	204.5	205.49	201.09	203.37	201.03	199.86	204.62	204.1	205.13	201.8	207.07	204.2	201.33	202.61	202.78	205.73	200.98	205.4	199.47	204.63	202.4	201.91	202.32	197.12	204.7	203.04	201.29	205.79	203.03	204.82	206.09	204.7	198.91	204	204.49	202.85	203.15	204.86	205.34	201.2	201.36	200.95	204.89	202.27	204.75
207.03	204.17	205.64	206.07	206.2	201.23	203.34	204.65	206.06	205.66	203.99	201.32	202.81	206.45	204.41	200.64	199.25	203.88	202.09	204.42	201.78	202.42	209.62	198.88	203.13	198.44	204.63	203.25	200.92	202.82	201.79	200.8	201.5	203.37	204.5	199.06	202.9	203.16	200.9	199.6	205.13	204.01	205.45	205.4	204.92	204.99	205.44	201.83	202.31	200.55
209.62	210.05	210.89	211.9	214.88	214.86	212.19	214.25	212.49	210.07	213.18	208.88	211.17	211.77	207.11	208.31	209.59	215.15	212.92	216.65	209.5	212.19	208.44	208.87	210.95	210.7	212.83	207.71	213.46	213.65	215.09	212.7	211.08	214.66	213.34	210.3	212.76	212.58	212.97	212.2	212.21	209.61	210.07	213.8	209.49	211.5	210.47	213.08	211.32	207.88
216.93	219.15	212.9	216.74	214.47	216.88	218.17	215.29	213.86	216.21	219.98	217.04	216.83	216.29	218.03	216.34	218.22	221.7	217.74	221.02	218.35	219.68	222.51	219.46	214.21	218.67	215.7	220.07	214.76	216.92	219.33	221.02	215.08	217.93	216.89	217.65	213.6	218.46	218.66	214.53	216.03	218.29	220.89	216.89	220.52	216.04	215.78	218.19	216.45	218.64
191.64	193.66	193.22	195.97	199.38	191.96	193.43	194.73	193.27	197.07	195.52	195.66	195.55	195.76	192.6	192.41	196.04	197.75	197.88	195.31	197.64	193.91	196.96	198.24	196.41	194.84	196.95	190.66	198.8	194.63	199.47	196.83	189.49	199.36	197.78	193.51	197.72	192.01	201.93	196.26	199.47	193.44	193.83	194.54	194.81	197.38	195.89	196.22	189.79	197.34
198.28	198	196.8	198.23	198.45	197.16	199.85	200.61	196.08	200.4	199.31	199.3	201.82	195.37	199.94	200.57	198.7	199.61	196.59	197.14	194.86	197.78	198.61	196.85	197.75	200.31	201.75	199.99	197.66	194.5	199.42	195.16	195.49	201.55	195.31	195.63	199.56	196.92	196.42	201.93	196.67	199.07	197.71	199.03	197.41	200.71	204.92	197.68	203.52	195.75
204.72	201.08	202.17	202.4	199.47	204.36	204.5	204.59	202.74	199.33	206.02	204.52	207.65	203.78	203.21	201.67	207.98	203.37	210.98	203.96	204.83	205.57	203.89	201.85	207.48	203.03	204.28	207.35	200.82	208.63	203.77	205.3	203.81	204.05	209.32	202.57	209.45	204.93	204.98	205.3	206.39	207.15	208.11	205.04	204.49	206.33	206.61	204.41	205.25	205.39
209.16	212.22	211.28	213.3	213.5	213.58	210.95	205.6	213.33	216.33	215.68	208.91	209.33	214.16	214.67	209.67	211.23	213.99	209.66	211.58	209.46	206.72	213.62	211.31	218.13	209.51	214.95	213.45	211.84	212.39	210.23	212.13	214.87	209.91	207.26	213.4	207.1	208.84	209.91	212.41	212.1	216.18	209.53	209.43	219.05	216.81	207.29	211.07	214.43	214.76
208.24	208.9	207.48	214.87	210.45	208.99	211.78	208.62	208.4	208.47	214.01	209.32	206.04	208.83	205.65	211.05	209.39	204.09	207.04	207.89	211.22	205.59	205.64	209.74	206.53	208.9	209.55	206.91	209.1	210.7	209.52	205.59	209.49	210.81	208.77	207.76	208.13	210.26	208.17	209.7	207.39	209.81	207.85	210.2	207.37	211.32	206.43	213.38	208.08	209.56
205.3	203.98	204.86	206.84	207.41	210.07	206.81	203.93	206.69	208.5	207.16	211.66	209.34	209.53	208.93	205.37	208.67	209.28	203.88	207.51	204.24	207.73	207.17	211.59	206.74	207.7	207.29	207.94	203.78	208.11	211.93	211.38	209.35	204.23	206.84	208.17	202.4	210.07	205	203.15	207.11	200.55	211.48	208.78	204.33	207.78	209.13	206.55	204.86	204.4
204.11	208.93	205.57	208.68	208.44	204.24	208.03	204.31	205.31	206.43	209.61	211.52	208.54	206.5	209.28	206.77	205.07	206.02	206.65	210.78	207.34	211.45	207.13	209.09	206.25	208.77	208.03	208.29	204.34	212.47	204.66	210.33	206.72	208.43	206.78	206.31	209.17	208.05	213.29	206.94	211.54	206.99	210.27	205.4	207.09	206.69	205.47	207.13	206.56	209.47
213.92	207.54	203.93	208.77	202.18	211.05	205.15	205.79	202.24	209.16	204.62	208.44	205.22	212.8	208.02	205.98	211.17	209.64	201.84	207.29	211.31	206.24	207.11	208	208.1	207.89	211.82	202.98	202.98	206.5	208.94	204.67	213.36	204.92	204.87	210.38	206.4	205.67	202.05	209.35	206.82	205.45	209.11	208.53	203.99	206.46	208.29	205.51	202.43	207.88
197.65	200.99	200.15	201.63	201.61	195.61	201.21	201.86	199.95	203.7	200.34	200.66	204.51	197.99	203.8	199.12	197.33	200.68	197.32	204.77	202.21	200.95	201.71	195.52	203.96	199.61	201.18	199.41	201.5	203.98	203.41	200.93	199.76	201.93	199.3	204.36	203.13	199.89	206.95	202.99	200.8	203.8	204.87	202.75	199.64	199.2	201.19	197.43	199.02	200.57
196.02	199.59	197.27	195.03	198.8	198.67	197.99	198.92	198.09	199.14	200.74	200.91	193.73	196.91	196.4	200.2	198.06	205.86	195.99	202.14	196.77	199.28	194.06	196.54	196.3	204.46	198.86	194.29	199.1	196.81	200.28	200.01	199.59	195.13	196.56	198.47	199.46	200.39	198.69	196.69	204.98	196.2	197.81	197.97	194.94	203.9	200.85	198.36	197.57	193.58
197.03	198.11	196.84	200.32	202.26	197.65	199.53	200.61	197.24	199.54	200.32	198.64	196.01	198.39	194.18	203.01	199.27	198.64	195.25	191.91	197.42	199.43	198.44	199.75	193.98	197.58	200.79	199.72	189.98	190.55	194.2	199.42	197.34	196.45	195.53	193.58	198.51	196.33	203.03	199.48	195.77	194.64	196.33	199.04	196.83	197.84	199.91	196.61	194.85	196.65
207.64	210.79	211.66	215.24	211.64	208.73	212.85	210.02	208.1	214.18	211.75	209.35	214.01	209.63	211.43	211.07	208.89	210.65	214.81	213.71	210.36	212.08	206.72	208.71	214	212.7	209	208.55	213.1	213.02	211.1	210.12	210.95	216.5	211.71	209.11	215.09	208.03	213.37	214.94	208.4	207.14	212.85	209.79	212.94	214.52	211.19	204.47	208.48	210.67
208.96	208.63	210.07	208.73	211.97	202.08	210.61	216.04	213.69	212.14	207.91	213.25	210.49	213.88	212.57	211.95	216	212.18	208.66	207.82	213.27	214.49	215.41	209.1	211.35	211.01	210.99	210.74	206.05	213.32	211.54	214.59	212.57	211.31	212.69	215.01	210.04	214.28	207.51	211.03	211.85	211.74	210.3	212.34	214.03	210.61	205.71	213.86	211.93	210.81
215.97	217.66	220.45	219.38	216.93	212.19	218.82	219.23	215.46	216.21	219.44	214.04	214.69	215.18	216.7	216.72	218.98	218.8	219.69	217.49	217.5	214.03	213.95	214.49	219.44	221.35	216.52	212.04	213.2	215.28	216.57	216.37	215.37	208.94	216.21	215.01	218.49	218.69	221.25	212.42	219.36	214.05	212.27	218.16	217.46	220.37	219.06	223.2	214.95	217.18
195.36	192.73	190.3	195.58	196.04	193.91	194.19	193.87	188.29	195.25	192	193.69	192.99	191.86	194.7	194.37	192.47	192.71	194.37	193.91	195.98	195.49	190.44	191.7	196	195.02	195.22	189.98	188.04	197.61	195.07	193.32	195.22	195.88	193.71	194.17	190.79	188.27	194.15	196.75	196.39	196.2	193.94	199.91	191.76	195.46	189.94	191.15	195.8	193.64
212.33	206.23	211.62	207.91	210.52	205.55	206.88	205.94	210.38	206.13	208.84	211.33	205.79	213.51	204.88	208.43	209.28	213.57	202.04	208.83	208.94	206.62	205.93	209.71	208.53	207.59	209.25	207.15	211.4	205.44	207.69	207.67	207.08	207.75	209.95	212.16	205.62	209.02	213.41	204.2	207.57	203.54	204.21	209.63	208.06	208.37	206.25	209.01	209.58	203.19
216.41	216.12	213.77	213.54	214.44	219.58	213.74	211.87	216.02	210.86	211.4	210.18	215.24	217.11	215.03	214.33	212.74	216.14	215.11	217.53	216.22	209.93	214.36	217.2	212.57	215.59	217.26	216.94	215.41	214.8	213.78	209.09	212.33	216.77	210.95	210.41	213.88	211.78	212.16	211.23	214.76	215.01	217.36	215.68	210.81	214.66	214.72	214.43	211.57	215.85
203.74	203.1	202.47	203.16	202.98	201.69	198.02	199.59	201.54	202.96	200.79	199.77	198.53	197.5	202.42	205.73	203.95	205.79	204.38	197.94	205.42	202.93	204.01	203.65	199.58	204.16	202.11	200.58	200.46	202.55	199.08	204.36	201.93	198.64	203.71	200.57	204.34	196.18	200.33	202.65	202.53	203.13	203.54	203.6	206.51	203.89	200.2	201.55	202.03	204.52
210.48	210.91	212.24	209.48	213.44	207.81	216.06	207.49	213.69	211.05	209.31	206.58	209.79	211.54	213.92	207.45	213.55	213.45	205.65	213.04	210.82	207.35	210.38	213.96	211.57	210.89	216.08	213.51	214.45	209.75	215.27	209.18	211.52	214.97	212.58	210.28	207.8	211.02	210.17	213.22	205.21	206.76	212.24	214.15	212.06	208.13	209.32	210.81	210.22	208.26
202.51	199.29	197.93	198.42	200.42	200.57	200.19	207.79	201.22	192.58	199.87	200.97	199.63	202.29	196.53	201.36	200.54	201.3	198.04	199.91	195.54	196.37	197.3	201.56	199.06	197.56	195.04	200.19	200.67	197.37	203.92	201.13	199.21	198.3	199.98	199.5	199.21	194.63	201.72	201.9	198.14	200.46	199.66	202.08	198.6	198.15	199.48	195.55	199.28	199.38
208.02	207.87	207.3	208.39	206.71	205.02	207.66	205.66	207.87	206.61	205.91	202.16	208.39	204.9	208.85	209.18	204.15	206.91	207.91	211.9	204.79	208.23	207.86	205.78	205.97	205.19	210.13	208.13	210.99	207.91	202.84	205.28	205.38	205.6	203.36	209.59	206.16	205.39	208.21	213.25	209.45	212.73	208.83	205.7	209.48	208.63	202.69	207.74	204.66	207.51
201.59	202.51	202.65	207.23	206.77	204.8	204.25	202.42	206.21	203.05	199.55	207.12	208.09	208.63	207.36	204.35	206.33	200.9	203.17	202.65	200.45	203.37	201.39	199.34	203.88	202.04	207.75	202.6	201.49	204.49	207.14	206.89	201.92	206.13	201.86	203.73	204.53	202.77	202.46	199.02	203.29	200.52	204.72	203.02	204.65	201.83	201.07	207.21	202.82	202.95
195.82	195.81	203.34	196.7	197.73	194.34	196.48	200.64	195.77	196.85	196.46	199.81	205.24	199.65	196.16	200.4	197.94	202.06	193.89	194.06	192.82	200.41	198.78	200.57	197.72	197.53	198.32	200.23	198.65	194.32	203.4	199.94	196.78	194.63	196.37	197.88	196.16	198.87	197.63	199.86	200.47	197.67	196.21	196.95	195.2	195.02	202.83	198.15	200.82	198.54
199.26	196.96	197.92	203.1	197.66	198.69	196.32	193.86	197.56	195.13	194.69	196.5	194.5	197.17	192.04	201.47	203.03	202.18	202.25	201.11	197.51	202.14	199.07	198.83	197.86	193.43	201.31	201.57	194.54	196.11	201.72	199.75	202.51	198.1	195.32	200.17	198.19	194.4	201.53	195.47	198.18	197.43	196.69	197.02	201.23	196.55	193.86	197.65	199.26	195.86
200.61	202.85	199.8	203.59	203.76	201.06	202.89	197.43	201.72	200.61	197.4	199.54	195.4	198.09	201.8	202.44	199.35	197.78	200.22	197.32	198.73	198.94	199.48	199.14	204.2	205.6	197.3	198.7	198.75	198.04	202.79	202.06	201.64	200.32	199.95	199.25	201.1	194.82	200.72	197.31	198.77	203.06	200.96	203.28	197.7	200.97	199.36	197.39	201.66	196.87
213.66	217.44	218.5	215.09	212.44	217.71	218.95	217.98	218.71	213.62	217.11	218.46	215.32	217.79	218.27	216.74	216.63	218.11	216.8	216.61	217.17	216.27	220.3	215.5	219.04	223.19	218.58	211.07	216.53	215.51	214.81	215.05	215.7	217.81	217.22	219.05	218.95	213.1	217.53	213.06	219.3	216.51	216.41	221.34	215.94	217.07	216.34	218.23	211.56	216.5
216.4	216.21	216.33	215.18	218.38	217.02	213.62	218.56	211.81	216.7	215.85	220.72	216.93	214.41	218.6	222.08	219.61	214.48	218.54	220.12	214.11	215.33	218.97	214.96	216.24	215.12	216.1	217.85	217.08	219.11	217.28	218.93	212.44	215.77	215.61	221.26	219.76	216.37	215.09	220.67	219.97	216.57	217.53	214.95	211.4	215.44	214.96	215.96	217.71	216.21
209.19	212.48	212.08	210.42	209.77	208.72	206.39	207.79	207.84	212.81	211.39	206.5	210.67	211.32	213.83	211.58	206.2	213.58	209.11	209.6	207.45	204.04	208.27	211.02	210.48	208.36	208.84	212.23	209.51	210.62	209.01	206.19	208.52	211.75	209.31	210.85	212.21	214.64	206.69	206.58	212.98	205.79	211.05	207.93	210.73	206.85	205.12	213.3	207.55	210.16
200.88	195.31	200.85	195.55	198.52	201.77	195.48	200.74	203.27	195.38	198.44	200.32	196.07	196.13	200.07	197.18	202.78	203.31	197.68	196.13	203.14	199.11	200.3	198	199.58	200.45	196.62	201.42	198.17	196.58	195.57	199.41	198.05	199.58	197.78	203.62	200.4	196.33	199.22	200.7	200.63	193.65	200.55	197.99	196.85	201.58	201.21	198.24	200.39	200.33
204.6	204.21	199.96	204.2	206.43	203.51	204.71	202.76	206.06	205.2	203.59	204.94	205.66	204.88	208.05	203.24	207.16	203.62	200.04	206.11	201.32	204.8	203.14	209.41	203.67	205.61	203.07	204.78	209.82	204.4	202.81	205.68	202.4	203.65	202.41	208.85	200.95	200.02	204.96	201.62	207.43	204.36	200.62	207.96	206.14	202.46	201.46	202.48	206.91	205.06
207.98	207.29	206.3	206.76	205.31	210.55	211.51	211.1	207.24	206.63	213.28	206.82	208.72	211.16	206.25	213.03	211.63	206.6	212.2	210.05	208	206.21	208.15	203.21	207.82	209.46	205.97	211.94	205.29	209.26	207	206.87	206.66	208.92	212.2	208.99	207.47	209.6	214.1	209.31	207.89	206	212.63	212.22	205.99	213.28	209.15	209.81	205.37	207.01
209.14	207.07	208.08	211.24	204.66	208.95	209.07	206.82	206.27	206.67	209.18	206.6	208.17	209.63	210.2	210.65	207.77	212.58	206.78	203.1	207.4	205.35	210.55	205.27	209.1	208.2	204.5	208.76	210.3	204.36	204.62	208.73	211.92	207.94	207.65	209.12	208.89	209.77	209.35	209.63	210.16	210.74	209.56	208.2	208.13	207.61	208.45	207.95	211.62	206.65
192.69	199.62	201.68	195.31	197.52	201.46	196.88	201.67	195.96	198.43	201.65	194.21	200.4	198.52	195.11	196.82	199.59	197.84	200.99	198.6	200.3	199.2	195.6	201.87	199.14	196.35	201.39	202.36	197.58	202.84	202.16	204.12	197.39	200.25	201.03	196.69	201.71	198.8	202.45	196.42	197.9	201.36	199.37	197.16	198.6	196.66	197.8	200.11	198.5	196.52
213.04	214.88	214.75	214.22	214.23	214.7	211.79	216.21	216.12	211.44	212.64	213.33	210.12	215.46	216.24	212.35	213.63	213.04	210.11	212.9	214.31	214.42	217.59	216.39	217.68	211.2	214.39	216.97	210.62	211.57	216.01	212.46	215.01	214.05	214.41	212.55	213.79	210.36	214.77	214.91	211.88	212.35	209.06	208.61	212.7	214.12	216.59	209.04	208.77	208.97
210.25	204.84	207.11	206.45	212.88	208.59	208.94	208.6	210.94	208.21	208.84	211.44	207.72	206.3	202.59	207.41	209.79	208.96	206.24	206.71	210.35	213.1	210.61	210.92	203.81	209.27	208.78	203.91	208.5	205.09	207.51	202.84	207.7	208.95	207.63	205.55	204.63	206.29	203.79	211.29	212.2	211.12	204.84	210.14	206.75	209.01	208.13	206.06	209.49	209.81
204.93	203.56	207.97	206.52	205.07	203.26	208.01	209.7	205.1	203.03	206.91	206.69	206.53	205.69	206.52	198.9	201.84	203.02	204	201.56	204.28	208.99	201.46	204.75	209.65	202.81	202.81	200.97	204.48	205.77	204.34	207.31	208.8	205.36	204.86	202.64	210.68	202.32	203.45	202.57	203.91	201.4	204.28	204.91	201.2	204.06	202.17	204.45	201.08	204.75
207.07	201.95	200.21	201.45	206.56	198.88	205.62	202.94	200.13	205.29	202.64	201.84	204.97	203.18	205.48	204.27	202.27	200.18	202.34	204.32	209.07	203.45	202.25	202.58	203.24	203.39	199.35	201.78	204.63	200.31	198.41	201.1	202.43	207.82	202.68	201.89	196.78	199.7	205.71	208.54	199.36	204.46	201.19	202.81	203.02	207.09	203.82	201.69	203.77	198.13
205.75	206.97	206.72	209.51	205.49	205.64	204.51	205.97	209.35	207.68	205.2	203.25	202.06	204.87	204.12	205.97	209.89	205.39	207.79	205.14	205.71	207.14	210.41	204.09	208.58	204.75	206.05	202.72	208.74	207.37	208.53	205.76	204.83	201.88	201.42	207.19	206.59	209.12	208.3	204.61	208.08	207.43	203.77	214.43	201.82	207.34	206.94	209.45	209.13	204.66
204.83	207.68	206.83	205.94	208.02	211.31	207.17	209.26	207.69	204.74	208.44	207.35	209.16	208.9	205.43	212.44	214.43	213.18	206.75	214.37	210.25	206.67	205.56	209.82	208.12	206.73	209.21	208.35	214.39	208.06	211.14	208.26	205.62	206.15	204.72	205.08	208.08	211.73	208.18	209.53	207.58	205.53	208.03	209.06	205.69	208.4	212.22	204.88	201.24	211.02
207.44	209.24	208.31	205.55	204.51	208.51	209.46	210.17	207.32	207.71	204.79	206.55	204.97	211.2	205.29	209.29	207.46	208.04	209.61	210.33	203.95	213.57	207.56	208.17	208.76	205.31	211.81	204.76	211.22	204.33	208.18	207.27	210.06	211.35	206.37	208.87	204.3	205.25	209.78	208.99	207.28	209.93	209.15	205.51	212.94	208.48	206.13	206.41	215.04	210.71
203.6	204.23	199.96	204.14	208.47	201.82	203.53	206.18	204.39	205.92	205.51	201.44	205.28	200.39	203.5	206.74	206.6	200.25	201.89	202.53	202.06	201	203.26	202.98	203.13	199.01	205.24	201.25	202.6	199.07	202.7	206.53	202.47	205.1	202.81	202.19	204.16	201.58	202.52	203.31	202.12	204.24	198.39	202.13	204.26	203.36	204.99	206.36	202.06	205.27
210.91	209.21	213.86	209.75	215.96	214.31	207.58	217.25	216.86	213.3	215.92	214.72	208.86	209.83	210.24	209.42	213.53	212.68	211.23	209.95	214.08	207.72	214.05	212.52	210.48	214.13	208.17	215.45	216.49	209.22	215.07	218.35	214.99	215.48	211.54	210.78	212.51	210.23	210.18	212.94	216.09	210.45	214.85	210.9	217.68	208.81	215.17	214.57	209.34	214.61
199.31	196.83	197.11	200.8	199.34	200.44	202.22	199.42	204.62	196	203.5	199.19	197.3	201.67	201.86	204.9	199.51	205.61	199.29	199.52	196.32	199.02	195.12	197.61	207.7	207.1	195.81	196.21	201.59	203.86	198.9	199.98	199.78	201.78	201.35	199.2	199.16	196.55	200.52	200.78	199.58	197.94	200.45	202.99	198.33	202.02	205.13	199.27	201.43	202.9
197.7	204.54	198.66	200.25	198.97	200.85	204.6	204.64	197.28	200.09	197.34	199.8	198.31	203.81	196.11	200.59	207.48	197.37	201.66	198.05	198.01	198.81	201.86	198.21	197.95	195.48	195.23	196.96	198.58	200.26	200.55	198.76	200.78	202.71	199.87	199.55	198.77	198.21	199.56	200.49	196.5	195.37	196.53	199.36	198.48	200.88	200.12	198.91	198.42	200.69
197.12	197.44	194.94	204.71	195.86	202.29	198.95	200.99	198.19	198.73	201.39	203.03	200.55	200.16	199.65	198.63	203.18	196.67	203.85	198.37	207.12	197.22	200.78	196.65	198.18	198.68	202.19	199.17	200.28	200.53	199.9	197.13	199.81	198.16	196.97	201.83	197.88	200.22	196.98	203.67	199.74	202.75	204.5	198.21	197.68	199.41	199.03	204.05	202.26	200.18
215.14	217.43	219.64	215.67	224.23	217.19	219.92	220.58	221.35	215.36	217.46	218.83	216.77	213.16	218.09	216.77	217.14	216.07	215.15	216.28	215.42	215.46	218.57	219.78	216.55	220.3	217.41	218.64	218.98	212.03	219.38	217.61	216.71	219.48	218.05	216.76	221.21	219.01	217.64	219.93	216.07	213.91	216.96	215.82	216.52	218.28	213.34	211.6	215.17	216.01
204.45	207.29	209.32	207.69	210.2	209.79	204.18	202.14	203.99	207.35	205.05	214.8	209.35	208.4	209.42	207.56	206.16	207.45	208.43	209.54	207.4	204.67	209.16	204.75	207.46	201.92	205.12	207.06	209.02	211.2	208.8	207.32	209.03	210.83	204.75	211.91	207.35	207.46	205.31	205.91	208.94	205.69	204.4	211.82	209.43	208.58	211.57	207.58	209.33	209.11
212.45	210.97	213.04	215.34	207.43	211.16	210.06	209.54	206.88	211.48	210.53	211.33	210.18	211.11	215.04	217.24	207.13	209.79	208.91	210.24	212.92	211.85	212.09	207.83	212.84	210.88	212	209.66	213.79	211.84	209.49	208.85	211.4	212.18	211.69	210.83	216.47	210.82	210.26	212.32	210.83	212.53	215.63	211.45	210.07	212.6	212.93	215.3	208.25	216.27
205.95	201.6	201.9	206.76	204.08	202.56	208.36	204.67	206.25	203.62	200.83	198.33	207.18	205.67	208.66	206.82	206.02	205.8	207.03	203.45	204.21	201.87	203.67	209.68	199.2	210.84	204.63	206.33	210.02	200.88	204.63	205.39	204.36	204.12	204.88	204.8	203.85	206.39	202.44	207.76	206.25	210.55	205.59	205.97	204.44	205.19	209.75	203.97	201.47	201.49
212.18	209.2	201.7	214.31	207.71	208.17	206.54	209.83	212.44	208.3	213.06	208.38	206.5	210.75	208.66	212.45	212.18	207.96	208.69	209.48	202.97	208.79	206.72	209.59	211.74	208.65	210.82	207.38	213.49	206.12	207.04	206.71	210.74	207.94	210.24	206.31	209.66	208.29	211.1	210.18	204.35	211.53	210.01	208.45	210.24	207.11	209.93	208.74	208.55	201.98
204.66	203.47	202.91	203.67	202.59	203.41	199.84	203.21	203.35	202.53	199.85	206.27	203.5	201.87	201.14	206.46	202.48	205.99	203.73	204.82	199.06	206.96	206.18	202.92	202.8	202.13	206.54	203.09	202.09	203.08	205.47	205.31	203.41	201.53	203.98	205.35	202.45	203.42	203.02	206.22	208.54	204.71	201.8	202.95	204.49	200.01	203.94	199.37	206.36	206.03
209.96	209.8	208.84	208.12	207.18	207.32	209.8	209	210.81	207.51	211.21	206.7	206.74	207.16	208.96	207.12	210.49	207.84	206.75	209.74	206.38	206.15	207.43	206.41	212.73	214.01	208.72	206.18	211.36	211.21	209.96	202.71	205.08	210.59	206.81	204.77	209.07	205.51	204.85	207.23	208.13	211.36	210.17	210.3	211.88	214.69	207.64	212.09	204.05	214.33
206.67	204.02	200.71	206.82	205.42	204.01	203.44	208.43	200.44	206.77	206.75	204.16	203.64	204.44	206.03	199.51	205.71	201.88	204.56	205.2	203.54	202.71	202.87	206.78	200.74	203.39	207.09	205.2	203.76	200.66	204.74	205.11	204.02	203.09	205.32	202.81	205.77	205.59	206.82	205.48	208.19	201.04	203.78	201.59	203.58	203.11	200.5	203.49	201.15	204.45
204.58	198.83	206.99	201.81	198.23	202.82	206.77	204.38	200.8	199.87	209.55	204.52	199.76	202.89	203.41	205.97	203.36	203.38	204.6	204.56	203.25	202.76	205.27	205.57	205.37	204.91	203.68	206.87	202.74	203.79	204.84	200.01	207.66	202.32	200.07	204.65	202.74	203.45	207.69	202.69	203.01	201.53	203.26	205.34	201.95	206.34	203.2	206.53	201.81	204.46
209.11	218.49	212.97	212	213.16	213.53	208.32	209.78	214.68	214.43	216.61	217.77	210.1	209.52	211.87	214.82	214.25	208.21	212.11	210.62	213.38	214.2	208.89	213.12	212.19	210.41	215.65	211.19	210.14	214.04	212.43	213.44	212.6	215.4	212.59	213.44	215.99	214.25	214.49	215.25	209.24	213.15	210.48	213.73	211.85	213.43	214.59	213.71	219.35	213.29
208.68	210.58	206.66	211.81	211.05	209.97	208.9	209.71	209.53	208.43	207.5	206.86	208.31	207.71	208.5	201.32	206.49	202.98	206.72	202.73	207.38	206.54	206.05	212.26	207.82	209.66	207.89	206.29	207.86	208.55	204.46	208.22	208.01	207.13	210.3	206.17	206.23	205.5	205.24	211.32	204.55	206.32	204.07	203.04	208.82	207.29	206.85	211.16	203.98	204.24
209.49	208.91	206.7	205.7	203.29	207.01	209.19	206.41	206.85	205.05	210.95	205.35	203.54	210.08	211.09	207.12	207.72	203.67	203.78	210.45	206.25	208.49	204.16	206.97	205.57	204.19	207.28	203.88	202.9	201.55	206.5	207.78	208.43	209.21	206.03	211.31	204	209.22	209.62	208.74	207.78	211.08	210.15	207.8	211.54	209.38	213.19	204.57	206.38	210.14
205.22	202.08	208.55	206.38	205.71	214.03	208.55	205.29	205.09	205.7	201.64	205.08	202.89	201.45	208.26	205.6	204.4	201.3	202.7	204.44	207.52	202.37	206.12	208.89	208.33	202.49	206.55	203.2	208.37	201.44	206.14	205.97	205.1	207.03	206.57	207.57	208.17	207.74	205.6	207.83	206.07	207.61	203.94	209.79	209.96	203.04	206.99	205.28	209.23	205.67
201.57	204.46	205.64	204.17	204.31	202.42	207.15	205.49	202.14	203.43	198.94	203.44	199.13	207.7	203.95	201.55	203.92	207.53	206.54	205.53	205.05	206.6	205.3	203.5	205.63	202.61	207.31	203.45	204.42	204.28	202.23	204.47	206.49	207.52	205.73	207.51	203.7	206.42	202.84	205.39	203.93	203.42	202.92	205.69	206.27	204.44	203.72	205.22	199.47	199.78
196.2	195.68	195.19	197.45	195.2	196.59	194.29	194.97	194.33	194.33	191.39	198.59	191.69	195.04	194.56	194.16	195.26	191.85	194.78	194.35	195.13	193.15	194.27	194.06	196.41	198.04	198.35	195.29	197.7	192.47	195.35	190.64	196.83	194.63	193.94	195.99	195.89	193.18	194.35	198.81	197.37	196.37	197.12	195.04	195.43	197.02	197.04	196.46	195.71	194.2
207.38	208.85	208.52	203.48	203.4	203.87	209.88	209.16	203.81	206.39	207.47	206.64	205.15	206.01	205.76	202.2	205.32	202.48	207.14	201.88	205.91	208.84	203.36	211.15	205.95	203.07	204.35	202.85	206.47	201.59	205.6	211.78	204.15	202.1	205.91	207.85	205.29	205.36	201.93	204.35	211.45	204.73	199.85	202.89	206.59	207.08	206.95	204.17	201.86	208.56
210.2	214.75	207.64	213.75	215.76	216.51	216.36	210.77	207.16	212.88	214.1	211.42	215.59	210.79	212.43	208.96	208.64	215.07	211.49	213.04	206.98	213.24	209.59	208.68	209.95	207.28	212.04	209.5	209.41	206.27	208.36	214.72	214.23	214.39	211.79	213.14	212.01	211.86	212.54	210.47	211.48	210.49	211.14	206.89	212.48	213.98	207.58	211.11	214.58	211.03
205.82	209.22	207.74	209.45	211.88	212.14	210.07	212.04	204.54	209.96	211.59	214.37	209.4	209.12	206.29	209.45	212.57	206.17	207.04	210.07	211.97	213.12	213.74	207.06	207.67	208.56	208.24	210.05	212.89	210.64	208.58	210.84	209.91	210.22	210.72	208.58	211.55	213.62	215.63	208.83	211.43	213.27	208.1	210.94	211.86	211.74	216.7	214.47	208.29	206.06
212.34	211.67	208.02	210.51	208.53	213.77	208.81	209.96	210.57	209.7	211.07	212.14	210.28	209.4	210.81	212.83	213.15	210.83	208.73	208.22	211.94	214.92	213.19	217.42	211.8	212.25	206.68	212.94	211.89	208.57	209.83	213.78	212.68	212.1	214.68	214.05	212.5	212.59	214.59	206.91	210.74	214.17	210.55	212.27	212.15	210.19	204.81	210.81	211.55	211.96
204.35	200.34	200.26	200.31	205.48	204.41	201.56	199.08	203.49	200.61	202.88	204.88	206.35	206.47	208.65	207.3	201.38	205.24	203.91	206.41	200.92	203.66	204.17	207.68	201.82	201.2	203.92	202.05	202.77	200.11	206.11	205.5	204.8	208.85	203.47	195.82	200.64	200.37	204.96	196.85	201.19	202.68	206.55	206.44	206.32	204.04	201.36	203.82	205.38	204.5
222.79	217.79	214.96	218.76	214.15	220.76	221.91	218.35	218.47	220	218.68	214.39	219.3	221.05	218.48	214.36	217.24	219.91	220.7	218.25	219.21	218.33	215.69	218.53	223.6	218.47	218.1	219.13	218.02	217.36	220.59	213.93	219.78	222.73	220.12	219.68	218.97	216.99	217.25	222.11	218.62	217.63	216.46	217.08	218.5	218.15	217.01	218.73	219.99	220.55
202.44	206.21	207.16	206.48	209.11	208.84	206.71	206.02	213.08	212.15	206.41	212.22	213.25	208.24	208.77	211.89	207.81	207.82	206.62	207.52	205.79	211.82	211.97	209.24	207.83	209.1	210.04	205.18	210.65	206.6	204.65	203.92	207.35	204.29	211.34	202.45	209.23	208.63	209.53	211.86	203.94	209.01	214.72	210.98	205.94	210.12	209.46	206.82	209.95	207.46
202.55	199.37	201.51	201.09	205.95	204.33	202.34	200.44	204.14	201.85	207.63	203.18	201.7	199.45	201.21	198.36	204.89	202.89	206.22	202.55	204.65	202.39	204.71	208.83	200.89	204.92	200.89	205.04	205.93	208.11	202.05	205.15	204.87	201.9	204.97	206.35	202.51	201.1	204.42	200.87	200.74	201.51	200.71	203.69	203.22	201.53	203.29	207.33	201.99	202.45
208.72	207.29	210.86	203.19	204.81	202.45	202.79	205.11	211.35	206.14	207.68	209.88	208.89	209.12	212.23	208.74	210.84	207.56	206.81	212.9	209.79	209.95	210.73	210.31	210.09	212.62	206.34	209.33	206.47	211.82	215.31	211.25	210.23	212.95	208.97	206.86	212.03	207.46	211.55	204.83	208.58	210.07	206.06	206.99	208.67	210.6	208.56	213.55	209.36	210.05
207.46	214.53	211.91	202.56	206.94	206.64	209.89	208.53	213.3	206.55	204.75	214.84	205.46	206.55	211.54	208.08	208.5	209.57	207.3	210.73	207.69	210.33	209.1	206.8	213.92	204.46	206.36	207.42	207.9	208.28	210.32	206.44	213.29	206.68	206.81	208.68	209.63	210.45	209.24	207.47	209.77	207.42	205.02	207.46	206.75	208.32	206.43	207.2	206.43	208.37
203.13	200.61	196.25	196.79	200.17	200.19	199.57	198.34	199.71	201.67	202.98	198.83	193.53	202.54	200.38	199.86	205.08	199.13	198.75	200.39	201.86	201.2	199.44	199.73	198.34	198.7	202.36	197.81	205.32	200.91	202.57	200.82	199.08	201.12	202.37	199.72	202.85	203.04	199.16	202.96	202.24	199.67	200.28	198.64	200.2	199.69	196.57	198.93	204.74	200.29
209.75	213.67	213.31	209.05	212.07	216.94	211.92	213.66	216.51	213.25	214.07	212.14	211.69	210.54	215.13	213.46	206.33	214.77	215.48	214.14	211.77	213.19	213.03	209.12	210.54	207.78	210.54	209.47	206.92	210.21	206.85	210.9	210.5	213.58	214.65	212.57	215.74	216.27	214.04	210.23	213	213.29	212.6	216.62	210.96	214.83	214.78	208.78	212.59	213.7
204.74	204.16	203.85	202.86	204.23	201.11	205.32	199.19	201.25	201.76	203.8	203.64	202.61	201.19	197.11	202.4	202.59	202.8	200.71	201.91	201.11	198.87	205.84	200.79	207.18	204.67	204.11	202.9	204.07	204.38	202.82	204.71	206.55	203.83	203.65	199.66	199.57	201.83	200.59	203.43	205.54	205.09	198.81	203.36	202.62	203.47	204.06	206.85	208.07	197.96
204.19	200.83	201.37	203.66	201.78	202.74	202.43	201.84	202.23	203.08	201.8	203.73	205.97	205.26	203.95	197.75	201.3	201.94	203.45	200.89	200.39	207.82	200.91	204.06	201.3	196.23	207.57	202.36	201.74	199.94	202.68	202.06	202.84	204.07	202.92	204.14	199.36	202.07	207.79	198.12	203.85	202.33	201.51	203.43	202.49	202.16	203.43	202.68	198.55	206.57
199.33	196.05	201.72	197.98	198.66	203.67	206.98	204.97	201.49	198.27	198.73	200.66	197.48	197.82	201.07	198.63	193.92	201.27	201.45	205.49	205.49	201.79	197.83	197.74	198.01	205.1	201.79	200.96	204.59	198.74	204.83	199.02	204.34	198.72	198.83	201.93	196.22	203.4	203.27	200.52	199.49	201.64	199.33	197.32	202.52	201.95	199.78	201.73	200.3	202.82
197.04	193.54	199.52	200.41	201.11	197.58	199.05	203.21	201.75	198.23	197.75	205.7	203.66	198.88	207.56	198.29	199.47	198.89	200.04	199.33	197.19	195.26	200.39	200.11	195.23	201.48	198.99	204.21	201.34	197.17	199.71	196.98	199.25	197.77	198.25	197.21	198.64	205.56	200.64	196.82	194.49	197.93	200.27	196.07	193.18	191.02	204.55	200.14	200.16	198.91
205.54	201.75	206.02	204.93	205.72	204.63	202.53	201.81	201.89	205.52	204.8	200.83	205.71	206.1	204.72	205.66	205.47	203.06	199.96	206.37	200.52	203.79	201.17	206.27	201.54	204.43	206.88	199.56	201.51	204.07	204.1	203.89	207.91	207.81	202.12	205.09	206.39	202.54	204.11	209.91	204.62	205.2	201.46	202.43	203.33	204.3	201.43	206.31	202.17	203.26
206.24	203.49	199.37	197.41	199.72	206	203.53	205.1	203.33	202.65	201.08	199.53	207.71	202.34	199.91	201.06	204.54	200.18	202.84	201.11	201.85	207.43	200.81	206.57	202.65	205.82	199.68	202.57	201.66	203.62	203.85	204.95	202.93	206.17	201.62	202.85	200.32	202.57	206.49	200.43	205.18	200.95	201.79	202.21	200.98	203.96	202.81	201.89	199.21	206
206.06	210.2	208.3	210.24	203.91	204.44	208.3	204.25	206.29	205.79	208.48	207.51	207.39	205.63	206.35	205.78	205.51	206.96	206.66	206.94	207.81	206.13	207.02	207.61	204.87	206.79	200.89	202.86	200.74	206.55	210.05	207.75	205.24	207.2	202.35	208.87	208.94	209.77	208.42	207.53	208.42	210.15	209.54	210.23	205.66	210.53	208.43	208.71	210.77	208.77
208.57	212.51	210.4	212.11	214.76	215.19	209.83	208.96	210.97	210.67	212.35	212.68	206.13	210.77	209.94	207.66	210.78	211.31	212	211.71	211.47	210.55	208.62	212.61	210.74	214.07	210.69	212.39	208.74	208.1	215.96	215.24	209.12	213.85	212.89	210.39	216.52	217.29	216.42	215.11	210.57	212.46	209.83	215.25	208.19	214	211.15	212.23	210.45	213.38
200.15	203.17	202.06	198.54	198.29	201.8	192.41	199.73	200.15	200.41	200.6	198.04	204.04	200.02	200.12	199.19	202.91	200.55	200.82	196.84	196.58	201.53	204.47	198.44	197.24	198.53	200.69	196.37	196.49	202.24	202.37	202.72	200.64	196.75	201.33	196.7	197.67	201.7	200.36	200.4	198.58	199.52	196.61	201.14	200	201.11	200.9	196.72	195.97	203.7
207.16	208.7	208.13	207.39	205.62	204.05	208.47	204.89	207.15	209.41	202.35	209.7	208.12	206.39	206.25	205.86	204.9	203.61	205.27	206.38	207.44	209.47	204.88	206.89	202.61	207.4	201.51	204.84	211.16	202.93	204.24	205.16	207.28	205.99	207.72	204.86	207.83	207.14	206.54	211.13	209.02	205.38	205.39	207.41	201.98	208.9	204.38	209.5	207.05	209.05
206.14	203.51	203.58	207.9	207.62	205.28	209.86	199.49	203.42	205.31	206.39	202.64	207.89	206.99	209.46	199.1	205.09	203.13	206.68	201.49	203.55	200.22	202.37	201.39	202.49	204.18	203.99	203.56	204.73	203.17	203.74	203.04	204.33	206.85	201.26	208.07	202.03	208.86	209.01	204.4	203.4	206.92	205.5	208.24	201.97	202.44	208.04	205.01	203.71	205.59
208.36	201.37	203.89	206.73	206.14	205.09	203.05	208.83	206.77	202.62	202.71	203.02	200.65	207	209.88	205.47	210.98	202.85	205.4	206.92	204.86	206.4	203.84	206.76	203.89	203.16	200.13	203.06	205.2	205.87	206.21	200.2	203.99	204.02	205.46	203.84	208.27	207.57	205.06	203.98	202.95	203.81	205.92	204.47	204.03	206.64	202.03	206.18	206.07	203.42
205.07	204.68	206.14	207.88	207.25	205.54	200.8	206.26	204.35	197.33	202.92	201.17	202.31	206.01	202.23	210.49	209.45	204.04	202.91	202.52	204.31	204.34	202.74	204.63	204.73	209.46	206.01	204.74	203.05	205.7	198.72	205.18	208.93	206.09	205.81	203.37	204.2	206.29	204.48	203.87	208.25	205.58	205.31	206.73	204.16	204.1	201.76	200.77	209.4	204.13
209.16	204.26	208.22	211.1	209.15	210.12	203.22	210.51	208.99	206.97	211.82	208.19	207.69	207.27	211.1	210.67	207.74	210.02	209.78	207.54	207.78	209.24	212.21	207.35	210.68	207.88	207.02	207.62	209.82	209.09	210.48	209.49	207.19	211.57	206.91	209.06	204.23	210.77	208.32	210.61	210.36	213.69	210.18	204.78	207.65	208.69	210.44	207.58	211.65	209.38
200.59	199.86	197.85	200.41	208.01	200.05	204.68	201	201.07	198.73	204.35	201.85	204.82	203.73	198.58	201.84	202.47	201	201.17	201.59	204.06	204.49	200.13	203.67	200.45	199.25	200.68	200.79	204.03	200.45	200.86	201.69	200.9	201.74	205.37	210.08	201.95	203.57	208.32	208.5	202.22	199.38	205.17	201.79	203.62	202.15	206.04	204.4	194.99	204.78
214.83	209.22	210.59	213.69	214.87	214.11	215.46	212.95	211.19	212.93	214.19	212.39	216	213	214.65	211.82	213.34	214.01	217.75	215.44	216.02	217.2	211.53	213.94	211.17	216.04	212.14	211.33	213.22	216.56	212.78	214.18	213.58	215.71	212.87	217.57	213.51	214.54	213.67	213.36	215.99	209.34	212.9	215.63	212.6	211.51	213.17	213.37	214.93	214.8
199.92	200.1	200.49	201.63	198.38	202.27	198.98	202.52	201.98	201.45	200.04	199.36	204.07	200.75	200.98	201.62	202.89	195.5	198.26	196.98	199.27	200.63	206.14	197.05	199.82	201.82	201.21	204.39	200.31	197.85	204.36	197.92	204.73	200.83	197.64	200.86	198.62	200.79	197.87	201.65	196.64	201.4	198.73	203.36	200.24	198.51	201.55	199.42	200.67	199.67
213.09	214.64	218.91	217.2	217.31	220.74	220.31	220.89	219.51	211.35	215.69	214.49	215.57	215.87	217.49	214.57	216.2	212.35	217.34	218.7	218.66	213.22	214.68	220.43	216.27	220.38	216.19	217.29	216.24	215.77	214.85	219.45	213.2	214.07	219.77	216.28	214.81	214.57	219.94	218.39	218.51	216.78	213.37	214.63	215.76	216.54	221.18	216.5	219.56	217.24
205.25	200.58	208	206.66	203.7	204.04	205	202.56	204.95	202.03	204.71	199.77	207.28	202.83	204.69	206.98	205.92	205.29	202.51	204.1	204.06	203.76	207.57	202.76	203.71	202.03	208.11	203.71	196.87	203.21	202.56	207.22	204.34	201.34	206.33	203.67	204.24	202.61	205.06	197.03	202.09	206.71	204.04	202.95	203.86	199.82	203.54	209.32	210.31	203.66
211.06	211.59	216.08	213.12	212.37	213.38	213.64	214.43	211.88	212.03	210.6	212.63	210.89	209.44	210.18	210.4	213.89	210.53	209.39	210.19	210.32	214.94	212.88	209.16	213.55	213.19	211.41	209.72	216.11	209.84	207.58	214.32	205.65	212.35	210.88	212.22	210.06	211.09	214.07	211.67	210.1	211.47	210.69	211.28	207.74	214.73	206.58	210.83	211.88	212.33
209.49	207.52	209.63	208.47	211.91	207.65	208.06	211.26	208.34	209.8	212.74	208.35	209.45	205.32	202.59	211.16	213.28	206.95	206.48	208.39	209.13	208.41	209.47	207.77	210.68	208.63	208.16	213.8	206.91	208.77	205.54	210.84	208.69	207.68	208.31	208.93	211.63	210.14	208.58	212.93	214.32	208.88	212.52	207.23	208.24	207.44	208.85	210.08	211.22	203.64
208.53	205.99	204.01	208.12	206.07	209.36	205.62	208.43	209.3	208.01	208.88	203.93	209.05	207.7	209.14	209.24	208.27	208.58	210.22	212.57	209.82	206.27	211.82	203.83	211.04	210.87	207.53	212.75	206.06	216.4	207.78	206.88	210.2	204.5	208.24	209.65	207.93	210.13	211.17	207.45	210.61	208.97	209.78	209.59	208.4	214.59	208.92	211.81	206.87	205.59
204.88	201.47	202.39	203.41	203.13	206.16	200.59	199.07	204.68	203.81	200.43	198.33	207.08	201.31	204.5	202.95	204.29	207.53	202.57	204.93	209.26	207.17	206.2	200.77	206.16	201.33	208.09	207.04	201.58	203.81	203.2	203.83	206.64	205.46	201.71	201.14	206.63	205.02	204.37	203.89	202.35	207.35	206.58	204.79	203.6	206.87	203.94	199.84	203.44	206.34
211.98	209.21	211.74	212.99	214.83	212.28	212.89	210.96	218	214.43	212.38	214.82	216.43	214.12	211.85	213.82	213.62	216.98	210.64	213.75	215.94	217.07	212.62	213.32	216.24	213.21	210.94	215.23	212.92	213.63	213.26	215.12	213.74	206.89	213.71	216.13	209.97	216.52	207.96	214.65	211.29	218.6	213.68	210.64	214.06	214.99	213.81	215.73	214.01	213.84
206.63	203.55	204.41	210.01	212.55	211.42	209.49	202.73	209.86	207.17	209.96	208.45	213.29	207.66	208.07	207.8	204.58	209.72	210.06	210.61	205.3	208.42	204.21	209.85	208.1	213.02	208.2	204.55	211.17	206.99	210.14	204.59	209.74	208.75	208.79	215.02	205.94	213.67	209.93	208.76	208.75	206.53	204.93	209.58	207	208.88	202.35	205.89	208.16	208.25
209.85	212.68	213.52	211.75	213.26	211.19	213.79	212.74	214.2	213.31	207.38	208.76	211.07	213.46	206.1	217.35	212.08	217.17	214.13	210.29	210.43	211.52	211.69	210.29	210.79	219.11	213.26	214.06	215.8	210.62	215.21	211.92	212.01	217.74	214.71	213.9	212.04	212.12	217.51	212.83	214.54	213.73	211.01	209.63	213.51	208.94	214.02	214.28	215.63	210.71
207.82	208.56	210.77	208.53	202.52	204.26	208.11	206.58	205.24	206.44	205.73	208.57	208.29	208.74	209.97	203.06	209.29	209.97	207.03	209.77	204.92	203.05	209.44	208.75	206.47	211.9	211.32	206.93	209.73	206.8	208.3	206.62	207.42	207.43	207.96	207.52	203.94	203.86	209.3	210.89	207.18	211.57	208.36	205.27	204.93	210.25	207.45	205.88	200.57	210.25
204.73	206.46	211.07	206.85	209.25	213.16	204.14	211.73	210.82	208.06	205.25	208.9	209.47	208.85	211.91	206.28	210.22	207.23	205.89	209.44	208.82	207.59	208.95	209.97	212.02	203.15	205.87	209.69	207.6	208.03	204.21	216.03	207.41	208.52	209.33	207.13	207.39	209.84	210.24	209.79	204.56	207.63	209.4	206.66	206.92	209.05	209.09	212.31	213.1	209.01
219.11	217.06	217.22	215.79	219.12	217.62	219.79	217.41	220.65	217.33	215.65	218.85	215.46	222.46	222.77	212.29	217.24	217.73	215.16	219.32	213.67	216.21	218.96	216.52	213.11	214.36	224.37	221.59	215.76	223.03	217.8	218.94	216.96	217.92	217.85	214.88	217.19	221.74	216.66	217.87	219.71	216.47	215.16	217.14	217.82	213.57	221.44	216.3	218.47	222
214.21	212.91	206.19	206.93	208.31	209.01	211.26	205.23	204.7	205.95	208.32	210.74	206.93	202.82	211.74	211.81	208.93	204.98	210.44	208.69	208.56	202.83	211.15	210.34	206.78	212.18	212.81	209.28	208.06	204.6	204.55	208.85	211.86	207.36	205.97	212.68	211.5	205.22	204.46	206.48	209.27	209.06	207.21	211.66	207.03	207.45	205.88	209.3	209.87	210.41
216.28	215.66	212.9	214.58	213.14	211.44	218.63	215.39	219.63	212.27	217.23	215.31	215.52	217.31	213	215.85	213.86	210.42	216.71	218.05	213.83	217.27	214.16	211.15	213.99	209.46	215.21	217.17	212.37	211.18	213.47	213.69	212.61	216.05	209.17	211.87	211.08	208.72	213.51	213.19	215.74	214.82	216.13	217.79	213.5	213.77	213.88	211.05	214.09	213.56
216.04	220.82	215.32	222.21	212.74	217.22	218.82	213.35	216.81	217.82	216.43	214.76	212.84	217.22	221.64	218.88	221	214.45	216.86	224.18	219.5	225.52	217.78	223.71	216.57	214.72	216.04	218.57	216.66	213.62	222.04	218.2	215.48	217.97	218.31	215.32	214.67	226.76	219.11	219.37	216.7	215.4	218.15	216.51	217.39	220.21	218.29	218.52	214.71	216.96
217.49	210.77	210.28	211.51	214.21	208.31	214.07	210.01	210.79	212.13	213.73	218.15	213.54	208.12	213.4	209.39	215.67	210.97	214.76	211.23	210.94	208.89	209.02	212.08	212.41	211.6	216.29	214.82	207.69	212.37	211.9	211.28	212.62	212.99	213.86	210.69	209.36	216.53	213.28	214.28	214.04	212.65	210.15	213.16	210.34	213.89	213.16	217.04	211.11	213.57
217.51	214.71	216.65	215.66	215.49	215.8	220.94	216.73	213.25	222.13	217.81	214.49	218.92	222.59	217.61	221.03	213.24	217.89	217.57	219.32	217.51	220.34	212.03	216.03	216.28	216.42	221.85	213.75	216.92	215.86	216.51	219.27	215.64	211.98	214.65	212.92	216.57	218.88	215.75	214.65	215.67	217.29	216.06	216.28	214.24	216.86	216.81	216.17	215.4	219.78
212.02	207.12	217.06	209.11	208.49	212.45	214.01	210.41	217.27	211.61	213.4	208.53	211.08	213.94	212.95	208.64	211.49	213.42	208.57	211.92	210.99	209.72	210.88	211.9	210.22	213.74	210.71	210.96	217.85	211.07	214.19	212.45	210.9	210.64	213.41	213.47	210.8	211.99	213.22	210.91	212.12	209.53	210.71	213.16	209.67	214.04	212.56	209.84	215.17	211.87
210.62	210.14	208.38	209.55	210.52	210.86	209.86	206.1	205.68	212.51	204.35	210.51	212.32	207.97	207.45	209.55	205.17	207.63	212.75	208.75	209.05	207.97	210.43	206.69	207	209.53	210.45	206.82	210.53	207.06	208.56	204.43	211.97	209.67	203.21	209.6	210.89	208.56	210.72	204.98	205.26	209.46	213.21	206.28	209.21	209.15	207.94	210.71	207.25	213.18
199.01	203.73	195.76	202.2	200.36	202.16	201.33	201.17	202.31	198.39	204.3	199.54	204.16	201.62	203.49	202.98	199.33	200.75	203.32	197.42	203.77	203.98	196.65	204.89	200.11	198.51	200.45	199.44	198.44	206.72	201.05	196.26	204.02	200.46	202.15	202.62	196.65	199.43	199.69	198.95	193.98	201.59	200.62	202.95	195.46	202.91	202.89	201.7	197.56	198.36
197.74	198.88	196.96	198.75	200.28	198.99	200.59	197.52	198.04	204.94	197.19	197.64	202.27	196.99	201.21	193.6	197.56	200.26	197.9	199.23	195.42	201.52	199.88	200.72	200.18	195.61	204.27	199.6	199.6	198.31	203.08	199.73	199.76	200.88	200.51	200.87	199.39	202.21	200.84	201.36	203.95	198.67	197.8	200.39	198.24	200.31	201.63	202.08	196.78	199.9
212.18	209.98	210.85	216.24	211.52	206.46	211.48	215.91	213.13	213.03	209.74	208.7	211.16	212.55	210.51	211.96	215.08	216.5	213.58	212	211.22	212.01	212.62	212.47	210.64	207.65	213.38	213.54	213.92	214.96	213.52	215.99	211.27	213.59	212.17	215.32	210.68	213.36	214.21	213.06	216.83	215.46	213.18	212	211.32	217.92	216.3	211.14	213.38	211.67
207.51	211.8	213.07	213.15	208.02	206.54	211.48	209.78	212.57	209.5	205.1	204.3	209.79	208.38	213.3	207.73	208.89	213.47	209.25	210.72	206.85	207.32	204.82	215.52	208.04	204.9	207.22	209.43	215.22	211.84	210.54	210.2	205.51	210.25	210.22	208.89	208.53	209.1	210.66	206	213.4	210.13	212	211.48	205.66	206.15	207	211.74	207.18	205.97
202.22	199.81	201.48	205.6	208.25	206.01	200.92	208.14	199.91	204.79	204.21	197.4	202.48	198.99	201.47	206.18	203.64	197.55	202.04	202.53	201.46	205.93	203.44	200.66	205.35	206.63	204.52	203.91	199.5	205.18	206.11	201.43	203.36	201.57	205.04	198.17	200.04	204.03	205.77	203.39	197.75	201.36	208.47	203.51	203.04	205.39	206.04	203.41	208.71	202.05
200.53	198	198.64	198.92	200.6	200.6	193.24	198.34	196.39	200.14	193.96	199.03	196.8	195.98	200.21	195.36	197.71	198.44	202.4	199.22	199.63	195.92	197.8	199.86	199.25	197.89	199.68	204.32	196.4	196.31	197.36	196.4	200.61	199.88	196.81	200.81	198.54	198.05	202.58	195.23	197.97	200.64	196.3	197.18	197.38	198.78	199.07	200.46	198.83	199.04
206.23	209.18	205	204.89	206.17	207.23	205.52	207.4	203.2	204.06	206.13	206.06	207.06	208.12	205.9	207.74	210	205.79	208.74	202	209.74	206.18	203.14	209.46	205.38	205.89	206.11	207.59	204.54	207.11	207.1	208.3	205.34	207.52	204.52	208.61	207.67	203.45	204.33	206.19	205.87	206.21	210.33	207.51	206.94	210.97	206.63	204.11	205.56	204.92
194.15	196.34	199.62	198.73	192.19	195.95	194.4	188.72	197.27	193.77	195.37	196.14	192.86	193.94	197.13	194.9	193.86	195.14	191.93	197	194.03	196.6	197.86	194.06	196.72	197.36	191.51	196.63	198.88	197.1	195.64	191.81	193.94	198.97	191.78	198.27	198.41	194.7	198.1	197.32	195.87	193.53	193.07	194.33	191.2	193.1	193.21	195.07	198.48	190.36
210.47	211.37	206.64	208.01	212.32	209.41	209.64	209.55	209.97	204.23	214.43	213.01	206.32	211.42	212.25	214.36	207.17	208.91	211.01	209.01	210.48	207.7	207.55	207.9	209.5	205.21	214.43	208.73	209.33	211.73	205.51	210.43	210.28	205.72	204.74	207.92	207.04	207.88	209.11	213.3	209.88	208.54	208.06	207.31	211.91	206.77	210.07	208.96	209	206.39
206.55	205.93	208.46	208.91	207.29	207.66	204.27	204.18	204.34	206.72	208.87	202.88	202.52	207.88	208.86	205.39	204.55	210.46	209.7	205.17	205.21	206.03	202.77	203.26	212.02	205.67	207.02	210.67	207.68	208.41	203.91	206.11	210.1	207.09	204.16	207.78	205.12	206.23	208.29	207.73	204.09	209.16	207.97	205.24	207.86	206.57	202.31	210.12	207.16	209.55
216.17	210.07	208.88	208.72	208.33	210.4	210.92	208.72	214.46	211.98	209.63	215.98	213.63	213.54	211.81	209.39	212.87	209.78	213.42	214.84	208.18	213.04	211.72	209.23	209.81	212.09	216.14	205.64	209.26	213.16	209.98	212.46	212.42	213.68	216.38	209.04	212.33	209.69	214.67	211.21	211.47	208.54	211.92	214.3	208.26	209.03	215.24	210.49	211.27	214.36
205.11	213.98	205.81	208.43	208.94	208.69	211.73	211.3	212.4	212.39	208.09	209.15	206.92	210.54	210.28	214.8	210.38	204.7	209.49	210.98	211.14	209.45	205.84	213.27	213.57	207.94	208.69	208.15	209.13	204.28	211.37	211.72	209.51	206.68	209.19	209.87	207.34	204.41	211.29	210.46	208.06	205.76	204.47	207.38	212.8	210.48	210.63	203.91	208.1	213.09
216.28	216.92	218.12	219.11	218.82	219.24	216.78	218.62	215.72	219.97	215.26	218.99	216.1	218.63	218.27	219.5	218	223.93	217.1	214.58	214.66	214.7	216.23	221.37	212.62	220.62	217.13	217.09	220.31	215.68	221.52	216.1	220.42	217.81	215.43	216.81	217.85	219.88	217.83	214.08	219.08	219.4	217.54	213.09	215.96	218.2	216.65	219.55	220.49	217.3
196.63	198.19	194.96	204.03	200.07	204.66	199.91	197.74	202.56	198.15	197.58	198.09	197.77	196.14	193.34	195.69	198.86	199.75	195.83	201.11	201.77	198.01	196.72	198.86	196.27	200.55	196.26	200.71	198.34	196.48	197.08	200.67	195.33	200.52	200.72	196.76	199.48	200.11	199.1	195.6	193.41	202.41	200.65	199.48	196.85	198.32	195.21	195.41	198.95	201.49
207.46	206.16	198.35	206.59	202.58	205.75	204.17	204.31	205.05	202.77	199.22	203.25	203.85	203.69	202.09	200.76	205.09	197.49	202.76	201.67	203.39	204.79	203.03	200.86	200.88	206.04	203.51	203.22	208.03	199.94	203.46	204.29	200.85	200.67	200.57	204.56	205.63	200.15	202.69	201.89	202.74	204.57	199.85	203.63	205.25	200.8	201.06	203.94	207.6	201.86
218.92	220.89	211.51	217.95	218.17	214.14	221.13	215.8	215.15	213.87	217.78	218.69	217.58	216.97	217.47	216.66	215.54	218.95	220.58	216.78	216.82	221.31	219.38	218.72	215.2	217.29	213.83	217.68	216.01	218.27	214.11	213.44	214.02	219.1	214.56	213.61	219.48	216.64	215.15	214.4	213.44	215.94	220.68	218.95	220.48	212.47	217.88	216.6	217.13	221.27
206.17	203.57	202.71	201.59	203.19	200.11	203.05	204.43	202.04	200.68	206.74	207.92	203.42	204.83	204.52	201.11	203.05	201.77	199.91	201.21	204.37	203.6	204.25	204.43	204.78	199.54	206.07	200.41	200.34	198.6	203.02	198.51	200.93	199.46	198.86	201.5	202.35	200.93	196.26	201.45	201.22	203.39	199.92	201.17	202.86	205.67	202.32	205.22	202.86	202.44
199.72	200.16	199	199.06	200.43	198	200.58	197.12	199.12	202.28	198.36	195.83	201.74	198.29	201.83	195.31	198.9	196.78	199.6	197.34	199.14	196.65	194.92	199.85	198.86	198.59	197.31	198.28	196.36	200.03	200.33	198.89	197.01	198.3	197.19	195.65	198.86	199.17	198.11	197.58	201.01	194.73	200.31	198.44	198.97	198.26	193.22	200.76	197.85	195.58
207.33	207.94	209.5	208.03	209.16	208.21	208.86	206.65	210.26	212.62	210.39	210	206.56	212.38	215.27	212.59	212.08	209.65	209.39	212.43	205.33	203.39	207.52	211.61	212.34	207.19	206.98	210.49	206.15	208.98	212.82	207.31	207.46	208.96	205.49	207.49	207.01	205.18	207.02	208.04	207.76	208.34	207.91	212.25	206.69	208.01	205.34	210.22	208.36	210.73
194.3	195.22	195.6	196.72	198.12	189.95	200.89	194.4	197.04	197.81	195.75	192.71	195.19	192.8	192.58	195.51	193.03	191.37	193.94	193.85	195.89	194.52	193.83	197.77	197.17	195.52	196.14	193.37	195.78	196.52	197.88	191.72	194.83	193.33	195.67	193.15	194.32	195.09	199.6	199.55	194.9	200.69	195.53	192.53	194.73	197.42	197.48	198.85	192.99	192.47
205.01	208.84	208.82	208.8	210.66	206.21	208.44	207.6	211.69	212.83	205.94	207.57	209.32	213.63	205.25	208.47	208.35	210.21	208.97	208.28	210.83	209.58	206.78	210.62	207.86	209.84	208.86	212.06	208.03	204.87	213.34	207.99	203.26	204.83	204.28	209.5	210.77	205.25	209.11	209.59	211.42	205.68	207.63	213.73	206.46	208.62	208.19	210.47	209.13	210.41
209.32	209.57	205.02	206.54	207.56	207.48	209.63	207.35	209.63	206.3	201.84	209.08	208.24	207.62	205.22	212.28	209.35	205.03	206.62	209.57	206.41	206.59	208.41	206.12	208.46	206.47	208.11	206.56	206.08	209.29	211.74	203.85	209.61	211.27	208.46	209.68	206.53	208.35	205.78	208.37	212.38	208.09	207.43	201.78	209.9	207.35	206.66	205.15	209.43	210.63
201.59	203.77	202.21	196.25	212.07	201.84	204.28	204.07	205.15	202.33	200.57	206.33	200.84	203.63	206.16	205.19	202.46	201.04	201.86	200.67	201.28	202.33	207.66	199.79	202.15	206.21	203.43	204.25	208.07	202.08	202.94	202.7	207.59	200.99	200.02	200.86	203.35	203.63	205.26	201.33	202.48	209.89	205.21	206.92	202.19	202.06	204.66	208.21	202.81	205.3
219.49	218.36	214.78	222.85	220.12	216.75	217.75	220.76	210.65	213.81	213.6	221.47	215.36	221.84	217.22	219.07	217.36	218.09	216.96	218.49	215.7	217.72	219.58	219.09	216.78	217.49	215.75	220.96	219.98	217.59	216.87	219.2	217.81	216.64	215.78	220.74	217.93	216.14	217.27	217.41	220.2	217.06	213.17	218.33	216.29	218.77	223.52	214.69	216.24	215.97
207.29	208.94	211.5	208.02	209.01	210.05	210.77	205.6	206.86	211.63	207.05	210.08	213.78	211.54	208.23	210.95	210.54	206.91	209.34	208.74	208.16	207.2	210.94	209.6	206.84	206.41	215.01	210.58	211.68	212.78	213.03	212.96	208.45	207.21	206.84	208.18	208.67	208.05	210.42	208.27	209.99	208.14	209.6	210.4	213.81	211.07	209.07	207.03	210.79	210.38
191.3	194.19	193.05	193.55	191.29	196.8	194.71	193.68	190.69	195.48	196.69	196.53	193.89	195	198.19	196.28	200.65	190.92	192.17	196.53	192.25	198.5	193.83	195.6	195.56	193.93	191.9	198.64	196.41	192.75	194.61	194.39	192.82	192.3	189.55	194.08	191.39	193.85	189.86	195.9	190.54	193.95	196.57	194.08	195.63	193.13	198.72	194.73	193.59	191.11
201.33	208.84	209.47	210.63	209.09	208.49	205.52	209	208.11	208.46	207.78	210.33	204.12	211.86	208.1	208.21	207.04	214.51	205.34	212.02	205.91	211.12	210.87	208.97	207.72	211.58	207.88	210.6	210.8	208.54	207.8	203.08	205.12	208.55	207.95	206.56	207.79	211.09	207.37	209.11	210.55	207.78	209.13	210.61	204.7	209.98	211.11	209.22	209.72	211.76
202.09	203.17	210.68	210.11	207.57	210.95	210.69	205.48	207.83	209.27	208.31	207.62	207.04	205.4	210.85	208.18	207.04	205.49	210.43	207.08	205.09	210.11	208.21	208.18	209.25	207.26	206.19	216.3	207.56	209.58	210.67	210.45	208.79	208.15	209.62	209.95	207.55	210.74	211.28	207.24	213.39	203.81	207.26	210.93	210.57	207.29	208.94	213.89	210.89	205.55
218.65	215.19	212.6	214.28	214.69	214.54	205.93	217.03	216.3	211.92	213.4	210.35	213.53	214.63	210.96	219.88	211.07	212.13	208.79	217.16	207.96	209.85	210.97	217.14	216.07	215.13	213.64	207.94	213.34	215.21	211.31	218.35	213.4	210.67	215.41	215.61	206.06	216.5	213.77	214.8	211.78	214.5	214.99	218.84	213.31	216.15	210.52	211.72	211.58	215.69
208.31	206.51	203.93	205.72	206.64	207.54	206.47	195.75	200.68	205.07	203.28	204.02	206.17	206.73	207.78	207.01	201.69	204.51	202.79	213.49	199.2	208.78	206.87	205.06	205.36	209.01	202.94	202.32	205.65	202.86	210.09	205.65	207.95	202.91	200.74	202.91	202.56	204.03	204.01	200.48	209.61	205.18	205.17	202.5	205.91	208.08	201.76	204.86	200.99	204.64
200.28	204.79	202.48	201.6	206.14	202.32	207.06	202.64	202.54	203.48	204.38	205.22	205.09	203.38	202.07	201.05	209.4	205.63	199.34	203.83	202.95	208.03	201.42	205.96	204.34	202.89	202.8	204.36	205.77	203.15	202.44	204.09	202.99	204.46	208.01	206.48	206.78	206.03	204.94	205.67	202.4	204.55	203.1	205.46	203.16	202.26	200.79	206.95	206.31	205.73
206.85	204.87	205.37	208.91	207.93	207.15	208.99	207.52	209.27	205.48	209.41	207.21	207.08	201.94	206.88	206.56	205.15	208.85	207.61	205.86	211.28	206.37	208	205.55	210.67	205.11	207.75	212.34	207.57	205.57	205.4	211.63	203.3	208.42	208.03	208.45	204.11	206.41	214.38	207.2	207.39	208.83	203.1	207.59	208.66	202.99	207.41	209.11	214.86	210.07
203.84	201.48	207.34	201.52	203.62	199.49	206.6	204.21	206.62	206.99	204.78	203.42	205.52	208.45	203.83	200.77	203.57	208.28	201.79	204.19	203.85	202.4	204.02	202.78	206.07	202.22	204.51	204.77	205.2	207.19	203.82	202.14	201.64	206.53	203.7	208.1	205.03	203.61	205.21	203.12	203.89	201.33	205.73	203.4	202.74	204.12	205.9	202.6	205.75	203.97
207.47	212.4	212.75	212.3	217.02	213.4	209.25	210.67	212.12	213.28	214.79	211.06	214.67	210.16	213.66	209.26	209.21	209.46	214.99	215.29	213.64	207.64	211.67	209.69	211.15	211.78	215.35	210.98	212.72	215.51	211.74	211.04	212.48	214.04	209.87	214.42	206.17	210.6	215.02	211.33	211.81	209.96	209.31	205.35	209.35	210.99	214.95	212.29	216.59	213.36
204.7	200.21	200.26	204.92	202.63	205.07	200.72	199.31	203.82	209.76	203.74	202.81	204.74	205.5	203.75	199.87	205.4	203.27	203.81	202.61	201.96	202.57	203.49	203.14	203.15	203.84	202.99	203.39	204.18	203.31	202.87	200.05	201.08	204.91	203.47	205.02	201.84	205.85	200.89	200.78	207.49	199.82	203.15	205.78	204.49	203.57	203.37	204.73	201.39	203.14
211.08	214.8	207.39	211.47	212	214.84	214.53	215.73	212.19	212.19	211.37	210.74	211.93	215	210.79	212.99	207.5	213.23	215.77	214.41	215.3	210.47	214.4	210.12	211.47	211.31	210.3	214.51	213.12	212.04	210.98	214.17	214.2	213.51	215.23	210.02	212.06	210.42	213.24	213.43	211.05	208.51	214.03	211.67	210.09	212.94	207.7	212.14	215.72	217.33
206.91	201.28	205.52	209.3	204.42	209.45	210.38	210.82	206.68	205.67	216.36	211.24	212.4	209.44	212.04	207.87	211.75	210.54	209.22	204.71	212.04	210.01	206.42	210.79	207.6	208	209.03	206.89	205.93	216.61	211.42	206.65	207.72	209.55	206.19	208.19	211.05	210.4	208.04	213.85	209.32	209.16	212.62	202.89	209.46	209.41	205.24	210.89	212.34	210.03
199.19	196.73	198.08	194.79	198.56	195.49	195.67	194.44	193.54	195.47	198.56	194.58	196.69	192.38	196.32	195.15	199.42	193.98	197.34	191.09	190.18	195.86	198.47	193.16	191.7	195.42	194.78	196.06	192.76	194.33	194.58	189.98	198.84	194.91	196.55	195.97	194	197.52	195.65	193.49	197.99	194	191.91	194.5	195.7	195.33	196.92	194.07	194.89	193.99
205.21	209.87	202.72	205.31	208.37	199.26	204.91	205.02	203.43	210.77	205.08	203.61	204.53	206.25	205.18	203.94	205.61	208.43	198.16	206.61	205.49	208	204.07	201.7	207.18	205.97	205.48	200.95	208.55	204.72	206.57	209.74	201.9	207.13	199.82	212.14	201.58	211.19	201.49	205.97	205.83	211.85	208.76	207.17	204.58	209.63	208.62	206.92	203.53	204.33
213.62	213.7	210.64	211.86	210.39	209.17	215.57	212.72	209.17	215.99	215.7	211.96	210.76	212.31	209.22	202.4	211.1	209.51	210.59	211.51	212.96	207.86	218.86	215.31	211.28	213.61	211.58	209.9	211.54	211.46	204.76	213.16	208.32	211.17	214.66	213.65	210.77	209.39	215.65	212.6	209.58	210.41	214.91	210.17	210.23	209.85	210.34	211.72	209.14	213.97
216.69	215.71	212.41	211.22	212.56	213.19	216.1	217.54	208.56	215.38	217.14	208.64	213.53	209.81	209.84	210.2	212.57	215.06	210.28	212.25	215.95	208.69	216.98	216.08	214.33	208.39	214.73	214.66	212.11	213.5	212.01	214.32	210.39	209.4	213.12	211.38	217.23	210	214.52	213.1	215.04	212.33	210.38	208.51	212.05	215.79	210.5	213.79	216.06	211.92
214.4	210.07	211.28	212.31	209.53	207.38	210.01	207.62	203.22	215.11	205.59	206.64	209.89	211.32	209.85	209.51	210.65	209.22	207.24	211.44	209.85	208.3	212.22	210.76	210	209.96	209.97	207.69	211.69	205.8	209.43	210.28	207.2	217.72	209.99	207.05	208.18	206.38	207.46	210.4	214.27	208.71	210.98	209.46	208.24	206.42	212.72	205.14	213.2	213.14
208.94	206.51	207.15	208.73	213.27	210.48	212.04	210.5	205.68	208.18	209.15	206.44	206.9	212.42	208.61	210.99	210.34	212.62	203.84	208.58	210.17	212.97	208.6	208.29	207.83	210.84	210.02	209.5	209.82	205.53	211.63	212.98	213.57	207	208.59	209.03	205.98	206.04	208.02	212.17	209.02	212.16	210	210.88	212.86	204.24	210.87	209.71	201.43	208.03
209.59	208.17	210.67	214.9	211.1	211.6	211.89	207.83	210.23	205.87	212.6	204.71	210.1	213.79	210.45	207.28	210.19	204.71	207.23	206.24	202.73	205.84	205.52	208.47	206.57	209.6	209.43	208.27	209.24	209.7	206.75	206.54	212.45	205.43	212.73	212.79	208.99	205.27	204.59	205.64	210.51	208.09	209.09	206.82	209.59	210.17	212.75	207.88	206.75	209.35
197.93	201.21	196.83	199.02	200.04	201.19	198.75	199.34	198.51	202.49	196.8	201.34	194.86	193.99	199.05	200.39	198.14	194.58	199.47	196.87	203.64	199.98	197.61	200.47	201.59	203.61	199.55	200.23	197.89	197.17	203.19	199.93	201.37	196.27	201.67	199.6	196.44	192.93	202.54	203.51	198.15	199.21	204.03	199.19	200.52	200.76	202.14	202.23	200.54	199.51
203.14	207.99	210.51	208.27	211.86	206.02	210.28	213.83	212.3	204.04	210.52	208.83	210.78	211.44	206.31	209.44	210.15	211.57	204.61	207.73	207.96	212.83	208.89	213.7	208.94	208.81	204.93	210.45	210.99	210.31	210.52	206.58	211.58	207.79	210.89	202.77	210.48	206.38	206.81	208.05	207.81	206.8	206.5	207.31	207.92	205.12	213.58	209.78	208.87	211.14
210.54	212.92	212.73	213.61	210.81	209.16	208.94	214.22	210.39	215.84	210.66	210.61	212.69	209.31	215.08	213.46	211.75	209.07	214.33	212.52	211.07	215.23	213.68	213.1	211.7	211.22	211.78	209.74	210.28	215.81	216.8	214.51	213.77	207.36	214.5	211.93	212.76	206.11	210.91	214.47	212.92	209.95	211.21	216.42	217.04	211.46	211.19	213.14	212.63	212.52
203.62	201.46	203.38	203.62	204.8	206.14	201.51	201.43	202.02	201.5	204.89	203.4	203.68	207.01	206.09	205.31	199.86	204.35	203.71	200.2	204.07	201.68	203.98	199.25	205.25	202.97	208.26	206.72	200.98	205.15	207.28	204.67	200.79	199.86	205.3	198.98	205.31	201.47	205.81	207.52	200.63	202.3	202.5	204.46	203.9	201.89	200.59	210.97	194.65	204.63
197.58	199.71	204.22	198.19	197.15	196.35	197.17	201.43	199.05	200.01	199.31	195.78	199.57	199.65	195.62	201.7	199.34	200.06	200.53	200.65	198.01	196.16	199.11	200.41	199.54	197.04	198.85	203.12	198.35	201.23	202.48	195.27	201.38	199.33	200.09	199.23	200.84	198.04	196.71	202.11	196.98	199.52	199.1	196.58	197.99	196.93	200.89	196.09	202.58	197.71
207.21	211.13	206.69	207.29	210.11	213.53	209.3	205.81	208.92	207.54	211.99	208.01	207.43	208.94	207.08	206.55	206.03	207.4	206.03	210.76	202.71	206.87	210.11	207	209.44	212	209.93	212.45	207.47	212.97	202.98	208.73	209.15	211.35	206.67	206.33	208.47	209.7	207.57	209.45	213.11	206.77	209.12	207.8	204.65	207.1	211.86	208.76	204.98	204.88
208.64	206.06	205.6	203.71	208.52	206.04	203.44	203.54	207.3	205.61	207.83	200.98	208.5	208.67	205.79	210.79	206.64	207.8	206.33	210.68	202.37	206.82	210.15	204.1	206.21	201.76	206.74	204.57	205.8	204.75	210.58	210.81	212.59	204.63	203.14	209.05	206.94	207.62	204.17	204.53	207.56	208.62	208.55	209.66	209.02	207.39	206.62	210.75	208.76	213.51
198.55	205.14	199.74	200.83	196.04	201.75	207.04	195.72	203.27	198.71	200.83	201.33	202.37	196.64	198.92	199.43	200.68	199.69	200.81	197.72	198.65	201.92	198.92	200.34	195.38	195.93	193.88	200.88	199.26	196.55	204.05	197.22	200.56	201.9	200.03	196.54	197.65	198.28	197.74	200.2	200.93	196.19	195.24	199.26	201.01	200.58	200.42	201.17	201.93	197.86
203.65	205.58	208.48	200.03	204.4	207.79	206.34	207.87	203.38	203.75	204.21	200.67	204.89	205.04	209.13	201.55	204.46	207.87	207.46	210.17	205.35	207.84	203.19	204.45	203.03	208.21	210.16	201.52	204.4	207.97	207.75	206.94	205.24	205.13	208.29	209.52	205.69	209.1	196.69	201.22	202.75	206.13	205.33	201.15	204.57	203.27	199.73	205.58	204.41	205.87
208.97	205.41	209.08	205.27	207.48	207.87	206.82	209.69	206.46	206.82	207.58	209.03	207.13	211.5	210.39	211.79	209.17	207.03	209.49	208.7	203.54	204.54	207.7	211.16	211.43	203.74	209.22	207.63	203.2	213	204.86	209.01	205.03	205.12	209.68	209.63	207.12	206.71	207.98	208.32	204.37	205.99	205.81	209.12	204.03	207.47	207.51	207.77	209.5	206.18
208.12	208.82	206.18	209.34	208.61	208.91	209.52	210.95	213.31	206.48	208.88	214.1	206.73	210.12	209.42	203.91	211.62	208.62	209.17	211.11	207.34	214.17	209.39	212.37	205.87	207.72	209.62	209.8	207.6	210.39	208.06	205.73	209.54	205.94	207.25	205.67	208.56	205.97	210.11	210.97	205.39	209.88	211.93	211.62	205.21	210.47	204.58	210.45	208.53	208.16
208.49	208.91	206.81	209.04	206.92	206.9	205.34	204.4	202.83	208.8	208.36	210.65	209.93	210.44	203.79	207.99	205.78	205.39	206.6	207.98	204.52	204.7	206.12	207.69	203.14	208.32	207.24	207.71	207.34	202.61	204.5	207.22	203.33	206.27	209.31	208.74	210.24	204.93	203.81	204.83	211.24	209.23	210.41	206.67	208.22	205.69	207.3	208.58	205.92	211.4
207.34	208.21	210.15	208.86	209.29	207.36	207.66	211.46	210.24	208.22	207.44	206.56	206.53	205.14	209.11	206.32	206.47	205.77	205.47	208.17	206.68	211.25	206.75	210.02	207.34	208.73	213.55	203.09	210.78	203.83	210.27	208.96	204.26	210.05	207.99	211.85	209.56	210.94	202.46	211.9	211.35	210.55	208.36	213.96	203.02	208.5	206.48	207.45	207.38	205.26
210.11	203.65	204.92	205.57	202.5	206.6	207.68	205.87	205.22	207.23	205.76	206.87	204.15	207.12	206.79	206.65	207.75	206.8	203.58	203.53	208.76	202.97	208.57	210.13	206.51	205.34	208.88	201.78	202.62	205.95	207.77	204.55	207.7	204.55	206.89	204.33	205.04	205	209.52	206.55	201.16	204.5	204.99	208.47	207.03	205.53	208.45	208.28	209.19	205.27
211.74	207.14	207.67	212.62	204.42	209.79	207.04	209.15	204.71	209.85	206.51	209.03	211.71	210.03	212.22	208.45	207.86	206.13	210.33	206.8	209.39	210.74	209.47	211.09	209.12	210.86	207.91	206.19	208.12	211.68	208.59	207.66	208.71	209.85	208.45	206	204.05	208.9	210.06	210.06	206.61	210.63	207.59	207.12	208.54	209.15	211.79	207.67	208.78	208.99
213.85	209.62	210.67	208.6	211.57	202.76	211.35	210.79	208	209.16	206.62	205.56	208.22	207.61	205.9	209.58	209.89	207.99	205.12	206.23	211.51	207.93	209.93	208.86	211.17	208.58	211.4	208.24	207.61	206.95	212.26	210.06	207.41	208.52	209.84	212.24	204.72	205.25	209.56	203.4	210.26	206.75	209.6	208.2	208.85	210.18	211.02	206.85	204.38	212.34
212.21	210.97	211.05	203.69	206.46	207.04	205.41	211.22	208.42	207.91	200.88	206.96	207.59	207.76	204.63	206.3	209.58	206.28	208.03	206.5	206.09	203.48	204.42	207.66	206.09	206	208.89	203.05	204.42	208.23	204.64	210.47	202.92	209.45	209.33	205.93	205.01	210.88	207.73	208.39	209.48	209.08	214.34	207.47	204.87	210.71	204.04	205.09	206.6	208.09
208.37	207.34	207.21	209.65	206.36	206.58	209.19	208.26	211.17	214.17	210.09	214.15	211.82	207.98	207.77	208.85	207.61	207.19	213.45	205.67	210.91	209.6	206.7	211.45	213.41	212.23	212.28	207.32	200.12	209.37	209.16	209.91	212.71	206.34	211.72	210.2	208.86	210.96	204.31	207.38	211.13	208.18	208.54	209.36	205.17	207.91	209.41	209.38	210.21	208.9
201.53	201.19	203.38	198.87	200.64	201.83	197.39	202.33	199.76	200.15	200.23	201.32	202.78	198.71	202.91	200.31	201.25	203.13	196.95	204.34	197.12	202.64	196.07	198.38	200.64	202.19	201.62	198.55	198.48	201.04	198.26	197.1	202.96	204.11	199.7	196.99	199.01	202.11	200.19	200.92	202.21	200.08	201.21	205.19	193.32	202.83	199.38	197.58	198.88	200.16
212.41	209.29	205.97	205.26	210.04	206.83	207.99	212.47	209.35	210.95	206.02	205.02	204.12	206.74	206.95	205.49	207	210.21	207.01	211.72	209.05	206.18	213.17	210.52	210.74	208.79	210.03	206.02	208.33	208.6	209.42	205.26	208.22	211.88	204.37	211.64	205.48	207.33	208.74	208.83	205.81	212.71	210.63	210.78	213.65	211.16	208	210.19	207.3	209.88
207.05	200.31	202.44	207.81	207.22	203.76	202.9	204.52	205.05	203.93	203.2	201.26	204.69	203.6	208.77	200.04	202.87	202.36	205.27	203.44	200.35	202.31	202.76	199.58	204.5	204.43	204.98	204.38	202.5	202.77	200.23	204.66	203.84	203.89	201.98	206.47	204.02	206.33	204.37	205.81	199.75	201.83	202.61	205.34	204.53	201.9	204.87	205.87	202.55	202.87
209.57	207.08	207.67	207.02	208.3	211.28	205.2	209.13	205.18	207.67	205.47	209.67	206.66	205.94	209.35	210.01	205.38	208.84	206.43	204.95	205.3	208.71	205.52	206.37	206.95	205.2	206.4	204.69	210.11	216.13	209.69	205.77	203.7	205.61	207.95	203.6	204.34	204.62	204.57	207.71	206.79	208.72	208.9	208.15	206.11	206.34	208.12	196.39	208.5	210.5
217.49	224.36	220.85	213.84	217.54	213.04	216.32	218.57	218.33	220.63	219.2	217.58	211.98	227.03	219.47	218.7	221.42	215.13	218.6	218.14	215.96	216.9	214.08	213.99	220.02	215.73	217.91	215.88	217.67	214.2	220.17	215.34	217.02	218.16	218.32	212.57	214.38	220.16	219.54	217.72	215.02	218.55	215.48	221.45	218.39	220.07	216.32	218.9	220.24	215.29
202.53	199.51	205.9	200.84	199.44	203.87	198.83	201.29	201.36	200.23	197.65	199.25	203.51	201.04	199.69	200.33	200.73	198.39	196.35	200.39	201.19	204.9	198.63	199.94	204.25	201.7	199.34	202.93	204.38	195.37	201.19	198.28	200	202.53	206.41	200.21	197.94	202.08	206.73	203.06	203.37	197.93	197.87	197.87	201.32	197.33	202.96	203.37	201.04	203.78
211.97	212.02	214.71	213.74	207.17	216.49	212.96	216.1	214.42	214.16	211.78	211.98	212.29	213.77	212.86	208.45	207.92	212.97	213.4	214.06	210.6	210.54	213.28	210.06	209.01	209.65	210.73	211.21	212	208.59	209.18	209.21	211.87	209.58	210.3	215.08	213.84	218.06	213.62	211.76	216.37	208.44	208.66	212.36	214.48	215.42	211.45	212.71	214.65	210.71
212.06	214.39	215.2	214.79	211.76	209.87	209.18	213.52	211.49	213.7	211.89	207.2	209.96	214.39	209.26	214.45	211.04	216.12	213.4	212.14	207.61	214.06	212.86	210.96	213.95	207.73	207.62	210.43	215.89	208.75	207.04	211.86	212.54	216.78	210.87	213.16	210.5	214.55	208.49	207.86	213.35	216.06	210.84	210.33	207.5	211.71	211.22	210.42	213.01	209.12
219.64	209.9	211.66	206.64	214.84	214.14	212.21	215.82	210.68	206.47	215.67	212.48	210.83	209.51	213.6	211.93	214.32	212.59	215.1	215.62	213.86	211.59	211.44	211.57	209.68	212.83	211.9	213.96	213.58	211.75	213.07	213.65	207.33	212.49	212.15	216.16	210.23	213.12	212.13	209.64	209.18	211.96	217.14	214.97	213.15	211.5	208.31	208.11	209.89	215.94
208.98	212.67	206.56	206.32	215.04	209.26	212.9	211.08	210.36	210.28	212.56	214.39	207.52	212.34	214.31	211.2	211.52	213.5	214.29	208.31	211.42	214.27	214.2	212.16	211.24	206.9	207.91	209.93	209.08	216.36	217.68	214.48	213.22	211.66	209.91	209.56	216.3	213.64	210.87	208.92	208.26	211.61	206.74	210.38	215.67	216.61	206.36	210.17	210.66	212.04
204.58	203.11	208.8	201.26	199.53	209.99	200.58	204.24	204.69	201.69	201.34	202.66	204.08	203.61	202.58	205.75	206.28	198.61	201.49	203.46	206.83	211.49	209.46	202.54	201.27	207.37	207.24	201.38	203.41	202.77	203.95	201.94	203.83	201.69	206.09	203.86	199.69	206.34	204.34	206.19	204.95	200.72	212.74	206.17	204.53	201.03	206.59	207.3	200.61	206.16
203.17	207.41	205.83	204.84	208.91	206.63	204.81	204.9	199.71	202.42	203.77	202.83	200.36	205.12	200.55	205.91	207.47	204.61	203.74	202.56	203.14	201.58	205.24	203.97	203.62	203.29	203.35	206.98	199.67	203.08	204.46	202.78	208.9	205.2	199.14	203.96	203.32	202.02	204.89	204.06	200.75	203.78	204.8	208.35	199.88	205.5	202.03	204.05	203.53	200.88
206.78	209.1	210.58	207.83	208.09	209.59	207.08	211.64	206.33	210.17	204.69	213.07	209.44	209.62	213.77	208.89	205.88	208.69	209.84	205.91	208.15	206.54	207.39	207.26	209.17	206.48	202.73	204.37	209.11	204.54	208.22	212.36	209.94	209.23	207.72	204.64	211.81	205.17	206.05	207.61	208.53	208.3	211.65	209.1	209.63	204.53	206.86	207.33	208.76	215.54
212.08	214.74	220.91	218	217.07	216.67	216.32	216.36	215.12	218.51	219.35	220.42	217.2	219.63	213.79	220.95	218.18	220	215.45	213.34	220.09	222.3	219.12	219.56	211.61	218.24	215.65	218.44	216.17	216.44	214.36	218.33	218.81	217.42	214.78	220.71	219.51	215.59	214.45	221.01	218.39	220.13	220.46	215.47	217.29	221.14	215.5	217.78	211.42	214.46
215.92	222.61	214.57	217.15	220.55	214.18	216.73	218.61	216.02	214.1	217.98	219.53	217.61	213.2	215.41	217.26	217.21	216.56	214.75	216.3	218.27	216.4	216.38	215.92	220.71	219.37	220.14	215.55	216.71	215.56	217.84	217.08	218.96	215.81	218.51	218.6	218.85	217.27	216.56	214.75	217.22	213.53	216.44	215.9	213.56	223.85	220.26	214.96	214.48	215.55
208.01	204.1	208.86	207.63	208.25	209.28	204.54	212.63	205.19	210.7	207.76	208.88	205.11	209.12	209.22	206.12	210.65	207.74	213.83	213.3	203.33	211.56	205.14	215.14	204.21	206.28	208.5	212.33	212.75	210.13	210.71	208.22	209.26	211.44	206.84	208.34	208.16	212.93	216.54	211.92	206.33	206.01	207.86	206.31	209.35	204.27	211.63	208.25	205.49	215.77
210.03	208.04	211.05	212.41	208.43	201.1	204.06	207.96	207.1	203.61	205.4	206.61	204.63	207.03	207.76	212.08	201.89	203.01	207.59	209.9	202.34	204.3	206.19	204.98	206.04	209.16	212.38	207.2	207.43	208.28	207.6	204.9	208.77	205.98	207.97	212.08	209.27	206.19	205.7	208.3	208.24	206.22	206.86	206.22	205.4	212.22	205.17	205.14	208.66	211.94
210.91	211	216.34	213.91	207.81	212.3	215.45	213.12	215.7	212.68	217.16	209.58	210.69	210.87	211.79	213.94	215.42	210.45	212.3	213.04	213.72	211.47	213.05	212.63	207.87	213.66	211.41	214.68	217.56	210.59	212.48	211.39	215.38	212.45	211.02	213.87	211.86	215.08	214.5	215.98	211.39	215.82	213.51	210.77	208.69	213.35	216.55	210.9	213.96	215.52
204.59	206.79	204.01	202.27	200.04	205.24	200.53	200.32	203.65	202.25	201.26	199.52	206.53	206.93	206.48	207.35	207.25	203.29	202.19	207.7	206.78	197.66	209.34	207.57	198.8	202.95	205.13	205.82	205.65	201.71	206.6	202.91	204.72	203.47	202.73	206.69	204.05	207.46	197.93	201.78	204.92	201.81	203.03	202.31	200.31	204.03	201.6	206.53	203.85	203.79
211.03	212.89	210.5	206.92	206.69	212.86	211.58	209.06	210.78	212.43	209	207.99	210.98	207.5	207.88	209.75	210.89	206.33	212.68	207.92	213.87	211.82	209.76	210.24	207.55	207.75	207.51	206.98	208.37	210.82	211.93	209.87	208.92	208.26	209.92	210.86	215.45	207.02	205.33	208.18	212.68	213.89	207.56	208.36	208.11	212.25	209.68	204.71	204.68	209.21
200.32	200.98	196.97	203.02	199.76	200.05	199.05	199.99	202.89	199.42	200.81	203.18	198.01	195.55	201.79	202.17	200.72	201.1	203.45	198.13	198.09	196.49	195.18	198.53	198.48	201.56	204.26	200.26	206.11	199.12	200.93	203.83	200.58	199.02	204.95	200.11	199.86	201.67	199.49	201.11	202.04	200.51	199.77	203.25	201.08	197.7	202.55	203.65	196.82	200.96
195.38	192.91	194.77	197.63	196.2	197.08	192.81	194.74	195.36	196.48	197.37	197.36	192.22	197.24	197.94	193.98	193.92	196.56	196.95	193.81	195.72	193.29	195.21	194.43	198.98	194.9	194.76	194.71	197.3	199.13	193.76	194.76	196.87	193.2	191.78	192.77	191.26	191.37	196.35	193.93	199.5	198.5	193.79	192.75	195.9	194.62	190.08	193.58	197.19	195.58
214.64	214.67	216.05	210.55	211.91	213.99	213.4	211.19	215.57	210.39	215.63	214.74	213.03	214.34	213.49	212.33	215.98	212.24	210.18	212.88	214.62	212.61	211.89	213.28	213.98	215.37	212.57	213.09	214.97	214.39	212.16	216.11	210.84	211.91	211.74	211.09	210.85	212.37	213.82	210.05	211.35	212.79	215.78	209.43	208.91	213.09	212.25	213.27	215.74	218.61
207.8	212.18	206.59	214.8	204.49	207.81	209.32	206.24	208.48	208.99	205.33	207.76	209.97	209.01	210	210.46	213.85	209.05	211.56	206.6	211.86	205.61	203.11	207.51	208.23	208.41	208.33	207.61	207.88	206.6	205.19	209.34	209.44	205.56	209.34	208.49	209.79	210.81	205.55	204.94	210.5	212.71	209.43	210.26	207.54	208.96	209.11	204.25	210.91	211.36
215.63	213.74	209.74	210.27	212.69	214.83	213.47	214.24	215.06	210.88	213.91	210.24	214.96	212.31	212.79	211.41	212.1	211.43	211.21	211.05	212.65	213.22	214.73	209.98	213.26	206.48	209.5	212.26	213.6	210.57	210.14	212.19	209.66	208.31	213.92	212.65	214.75	212.95	209.33	209.04	212.13	215.14	213.67	211.86	212.81	215.21	210.89	213.42	212.5	214.72
206.14	210.19	206.18	201.7	207.06	207.85	209.5	206.76	209.77	207.91	208.82	210.47	204.43	207.77	207.48	211.4	209.49	204.81	207.59	203.32	204.02	212.28	208.98	209.74	208.06	206.61	204.54	210.34	211.32	206.92	204.82	207.84	206.38	205.83	203.23	209.67	209.73	203.56	207.76	208.04	206.37	206.78	205.29	207.67	207.78	210.73	202.44	205.8	205.15	209.04
211.17	210.88	210.71	211.32	209.87	211.14	210.2	205.69	208.71	211.94	207.8	205.81	211.24	206.99	207.48	208.1	209.91	207.25	210.59	207.46	210.68	212.04	208.24	210.11	204.68	212.31	205.77	209.98	205.95	206.79	204.46	206.16	208.85	207.41	210.53	210	209.32	208	204.81	205.75	211.38	208.9	212.21	207.23	209.47	208.79	205.99	210.52	209.32	214.57
197.06	202.32	202.52	197.12	199.66	201.21	198.98	202.1	195.72	196.26	198.39	195.68	196.58	197.62	197.22	198.92	196.03	198.97	199.38	196.63	198.62	196.22	196.4	198.18	194.5	196.3	205.06	201.18	198.66	200.82	196.55	199.75	200.78	198.37	195.84	199.67	201.25	197.89	194.09	196.28	195.28	198.73	198.63	197.1	200.35	197.77	196.09	196.96	204.49	194.2
202.67	201.9	199.67	203.76	200.91	198.87	199.46	198.91	212.37	204.52	200.06	202.28	206.31	204.52	204.88	204.58	205.7	201.86	206.36	202.05	205.27	203.93	201.39	200	203.9	205.61	202.83	202.34	201.43	205.7	204.21	206.03	209.15	207.54	205.11	205.39	200.69	204.28	202.12	202.96	203.28	202.39	206.07	204.5	206.09	201.7	204.2	200.07	203.51	204.97
203.92	207.19	208.12	204.73	206.65	204.65	203.97	200.86	205.3	208.71	206.95	208.4	205.55	206.24	208.18	202.38	204.34	204.04	209.36	205.34	202.13	204.61	207.7	207.62	206.2	209.25	205.45	207.48	206.29	203.79	207.92	205.63	207.74	200.62	210.81	203.7	208.74	203.58	207.69	202.34	210.88	206.33	205.64	209.3	208.48	207.04	204.92	206.08	208.07	203.8
200.35	200.79	207.66	202.77	201.04	202.59	206.19	204.36	202.39	202.3	205.97	204.3	207.31	206.84	209.68	207.6	204.62	202.89	201.1	207.08	204.55	202.84	203.25	199.27	204.29	206.84	204.83	203.56	203.03	202.48	201.71	205.18	203.18	204.01	200.96	196.4	205.73	201.56	206.14	198.86	201.66	202.98	203.85	207.59	204.89	200.92	203.1	203.83	204.79	199.52
209.73	207.29	209.46	205.98	210.01	205.25	206.96	201.85	207.31	208.52	207.73	209.54	204.99	206.52	207.15	208.31	203.12	203.79	205.96	205.25	209.77	208.16	206.73	207.72	209.75	207.42	208.18	211.84	207.61	205.42	209.24	208.81	208.03	208.11	209.74	203.09	207.42	209.59	205.63	209.5	205.82	206.58	207.32	206.62	206.85	207.59	208.18	204.03	209.85	206.3
218.18	214.83	214.78	210.51	213.71	218.12	215.98	222.01	215.67	214.92	216.59	215.89	220.83	218.59	216.65	213.53	219.82	216.52	218.72	217.69	216.13	214.11	220.01	221.05	216.07	216.97	213.1	218.14	216.73	215.88	212.66	216.37	214.14	216.05	215.57	212.16	215.81	213.38	220.69	215.71	208.64	215.85	217.62	217.55	216.14	214.1	215.21	215.73	221.03	216.43
202.53	198.24	205.07	201.08	204.39	202.65	198.64	208.06	205.18	206.65	211.15	204.51	205.9	205.05	203.91	201.02	199.91	204.78	203.67	202.75	206.89	205.82	201.96	205.44	204.05	204.46	205.58	202.22	201.56	202.74	202.92	200.21	205.79	204.35	196.99	203	204.14	201.75	209.68	204.15	207.36	201.11	201.72	202.67	207.79	206.17	205.83	206	197.53	200.79
205.99	200.03	204.59	200.1	201.9	200.52	202.19	200.47	201.12	203.18	207.61	199.84	193.51	200.36	203.6	205.16	199.75	206.07	207.93	201.41	199.04	205.3	198.74	201.8	208.32	202.66	205.02	204.35	202.81	205.17	203.63	203.37	198.92	201.09	200.62	205.68	200.28	203.69	204.09	205.79	204.15	205	203.33	201.1	202.83	200.05	205.71	201.98	200.12	203.07
211.85	210.58	208.32	204.6	210.8	208.03	210.46	210.34	207.64	208.26	207.21	208	206.63	210.55	209.93	209.13	207.28	210.03	206.11	205.76	206.1	207.88	206.9	211.32	209.02	215.02	210.27	210.37	212.06	210.66	212.48	212.23	209.18	207.14	211.98	212.13	207.93	208.67	211.02	209	205.01	208.27	207.98	209.8	214.57	206.37	206.32	206.84	208.69	208.94
199.62	197.81	204.39	200.69	193.8	202.66	203.29	199.96	198.68	201.58	200.47	197.72	200.37	201.61	199.44	204.55	197.78	199.86	204.38	198.84	200.93	203.09	200.24	203.04	201.39	198.68	202.41	202.39	200.7	195.81	198.56	199.31	201.97	201.11	202.85	200.38	201.36	199.45	199.41	198.54	198.73	205.01	204.95	197.33	203.86	201.84	196.53	199.99	202.65	206.54
213.85	213.25	218.41	221.2	215.82	217.04	213.93	213.42	215.08	213.93	210.07	212.86	212.12	211.2	211.62	213.98	212.8	213.65	216.34	216.69	213.49	212.94	216.08	211.08	211.37	214	216.7	212.27	213.27	213.73	218.95	215.55	215.15	214.93	216.28	216.98	210.54	219.9	212.83	211.87	212.16	214.35	211.76	214.58	213.11	215.26	215.81	213.75	215.11	212.74
203.76	204.78	205.68	210.07	206.89	208.69	208.02	210.3	208.43	206.18	206.88	209.56	211.4	207.32	208.62	208.16	205.92	206.38	213.68	210.12	207.34	209.32	209.26	208.86	206.05	214.3	207.3	206.31	205.92	208.63	208.09	207.03	209.19	214.43	208.13	209.58	213.12	207.98	204.58	212.77	208.32	208.59	208.41	203.71	210.96	208.97	205.42	205.17	206.27	210.57
209.42	210.63	203.56	211.91	204.84	209.67	207	207.23	211.6	205.18	211.24	209.46	205.15	210.18	209.87	210.26	211.54	214.7	207.67	207.6	215.08	211.75	209.26	205.81	207.14	208.89	209.64	208.51	205.99	207.29	203.81	206.88	209.24	207.33	207.74	208.1	209.95	208.46	206.49	205.43	205.84	208.11	206.24	206.87	208.23	211.81	216.39	208.82	207.26	209.6
208.53	210.89	211.91	213.69	208.03	210.58	211.76	208.72	211.92	209.71	213.54	207.67	208.79	209.54	207.72	206.83	210.55	211.08	214.99	214.27	209.12	207.55	206.48	208.92	211.3	211.17	206.78	207.72	209.86	210.81	207.92	210.22	208.16	207.78	210.65	210.79	206.41	210.23	209.75	210.6	205.58	206.26	209.32	214.18	209.28	211.1	200.73	209.35	207.13	203.86
205.1	204	210.33	206.85	208.75	199.43	205.6	204.77	205.76	213.96	205.04	206.11	205.77	213.92	206.33	212.06	210.86	208.91	212.79	204.91	208.37	208.78	207.93	206.83	210.97	211.48	205.9	210.18	207.54	208.56	207.69	210.11	208.9	207.16	210.15	207.37	205.61	208.11	210.43	210.05	205	204.84	211.87	208.84	206.64	207.73	207.69	209.57	206.17	206.62
214.91	206.52	213.7	211	211.99	206.78	206.36	205.93	206.77	211.77	208.03	208.95	208.59	205.78	210.2	214.21	203.09	206.45	212.94	211.25	213.84	210.02	206.38	208.51	207.99	209.06	211.24	209.62	210.01	210.72	205.42	208.8	210.98	209.51	208.49	209.76	206.92	212.42	210.45	207.8	205.76	209.06	209.48	210.93	208.92	208.11	208.3	208.71	215.59	209.4
217.69	214.65	214.71	212.62	214.44	219.67	214.75	215.73	215.68	218.1	215.26	223.92	217.3	219.01	215.29	217.09	215.32	217.66	219.6	219.93	214.54	217.49	215.15	217.13	216.14	218.29	221.19	214.89	217.73	216.71	215.92	218.91	217.55	222.54	223.31	216.56	219.47	214.02	216.06	215.46	221.71	215.67	211.79	219.53	213.89	215.13	219.31	220.18	219.44	210.16
201.89	199.75	197.77	202.64	199.7	199	202.32	206.9	203.08	197.35	207.6	197.63	201.43	201.24	199.53	195.34	199.84	198.72	198.1	198.93	201.76	198.85	199.69	201.98	201.71	202	199.31	200.91	198.36	195.99	196.87	198.03	200.07	202.8	199.12	197.43	201.45	207.59	199.31	199.96	202.18	202.21	200.26	197.89	196.6	199.03	195.29	197.4	199.29	196.07
192.24	193.35	195.86	194.28	190.33	192.15	191.37	195.22	195.98	193.38	192.3	191.86	193.16	194.91	193.59	194.93	189.13	191.95	194	193.32	195.8	193.61	196.72	198.26	195.39	193.91	196.03	192.94	202.22	193.94	192.08	192.18	192.27	195.01	190.54	194.25	192.41	195.64	197.28	191.65	197.16	192.56	191.48	188.52	192.52	189.37	196.57	196.35	190.38	199.31
203.4	201.76	203.78	200.01	199.38	199.1	202.33	198.74	198.75	204.79	200.17	202.39	201.84	203.41	197.95	202.61	202.54	201.54	205.23	202.91	203.86	202.92	199.86	200.94	200.67	200.46	200.33	201.26	199.1	200.06	200.7	200.69	196.75	203.76	201.49	200.8	197.65	204.03	202.65	201.79	199.8	201.07	202.29	200.17	203.51	197.72	200.83	199.67	204.62	202.55
204.32	200.78	201.66	204.89	201.25	203.23	201.34	205.87	209.54	200.85	205.75	201.51	202.28	200	203.86	201.67	205.25	201.11	199.77	198.42	200.59	204.2	203.51	196.87	203.76	200.82	199.49	200.07	204.94	201.97	205.22	196.55	205.28	200.49	199.32	202.61	204.83	205.56	201.52	200.41	202.74	202.24	207.3	201.27	202.95	204.71	204.38	205.75	197.3	201.74
204.62	202.87	201.55	202.32	202.95	205.2	203.73	200.53	205.87	200.88	206.13	201.48	203.39	206.03	202.84	204.4	203.74	208.9	203.36	202.02	199.48	198.75	202.26	200.5	202.43	205.29	206.83	205.25	204.21	200.19	204.93	199.64	200.44	203.75	211.02	205.47	202.68	206.44	201.23	205.15	203.49	207.03	204.7	202.23	202.17	204.47	208.25	203.93	208.92	206.94
197.7	199.45	199.39	200.78	198.62	198.02	197.92	201.6	199.87	198.64	200.02	193.86	201.21	200.6	202.8	199.32	191.65	198.38	198.12	202.22	204.45	205.86	195.71	202.94	200.46	200.95	197.12	195.43	201.14	201.48	197.89	203.73	199.33	199.19	203.11	202.6	196.69	194.33	194.72	198.03	202.01	200.46	201.36	200.14	201.76	195.74	200.21	199.96	197.2	201.16
195.81	196.51	193.93	195.6	195.83	194.8	192.33	202.1	192.7	189.46	193.35	193.78	191.07	195.65	195.54	189.91	192.35	196.8	194.26	194.38	197.03	195.71	191.76	200.88	194.83	192.47	196.75	196.94	194.63	189.87	196.26	198.86	195.39	196.67	192.76	195.45	195.94	196.65	187.87	194.1	197.38	194.18	195.9	194.44	193.14	197.51	195.02	194.72	196	192.83
216.91	216.14	216.93	218.36	215.95	217.9	220.05	215.11	219.06	220.19	223.68	219.61	216.04	217.85	219.87	219.5	214.37	219.75	213.08	216.34	218.73	215.14	215.6	218.54	217.14	215.17	218.28	216.91	213.31	213.05	211.54	216.66	215.06	218.06	218.07	217.74	217.85	216.98	216.29	218.01	209.89	221.53	220.11	216.83	216.21	217.8	220.49	213.51	219.92	218.66
196.86	193.96	193.64	195.63	196.5	198.21	193.1	189.78	194.27	195.47	195.84	196.56	194.76	194.23	193.88	197.59	195.05	194.88	193.24	196.53	197.22	194.49	189.49	193.4	199.66	198.55	191.67	196.27	193.75	197.21	191.16	194.73	189.43	189.13	196.68	194.58	193.81	194.62	190.61	199.81	193.99	196.14	192.26	198.31	194.33	193.14	190.77	192.39	188.88	198.4
204.2	206.32	204.47	206.28	199.59	206.87	207.59	205.53	202.63	208.41	202.14	205.45	205.57	202.5	202.87	204.13	206.01	205.75	203.42	207.71	203.23	200.75	201.7	204.1	203.87	202.94	204.12	199.29	204.81	201.94	210.37	203.83	203.08	204.96	203.65	205.39	207.3	202.52	201.72	204.53	202.6	204.39	205.76	207.42	206.48	200.36	202.98	207.75	205.3	205.14
207.08	200.05	197.26	199.03	196.18	202.31	201.6	204.07	203.27	200.91	200.18	200.74	201.98	202.06	199.99	203.38	199.26	205.63	200.62	199.01	202.78	202.56	198.92	201.62	206.01	205.32	203.93	204.89	204.31	195.26	195.77	203.92	204.75	202.18	200.15	204.89	201.54	204.54	203.75	198.52	202.01	201.35	199.44	203.35	204.37	202.54	204.51	202.75	198.17	203.58
207.11	201.04	207.42	208.49	206.45	210.02	202.77	201.17	208.82	201.29	198.65	206.01	204.64	206.23	206.25	210.9	205.85	203.47	204.15	206.57	202.73	208.62	208.47	208.32	206.93	207.1	207.68	207.05	206.98	204.94	205.89	208.8	204.25	210.87	210.52	207.02	205.18	200.65	204.98	206.47	207.26	211.19	203.39	210.55	207.02	204.48	202.83	207.31	210.22	202.7
218.31	214.69	214.77	220.35	215.44	218.74	221.21	219.15	214.61	213.56	216.99	216.57	217.76	221.8	218.52	218.44	218.32	216.79	215.8	218.87	216.06	216.76	219.99	220.32	217.34	220.48	222.26	215.64	217.59	215.49	221.51	216.45	216.15	215.89	217.2	217.99	218.17	219.82	215.25	216.9	217.69	214.95	218.7	217.23	218.3	217.36	216.81	217.78	214.98	216.25
212.5	210.58	216.15	214.93	211.07	216.31	212.66	211.08	211.12	212.66	209.48	211.66	208.99	212.05	209.29	213.53	216.2	212	212.68	209.41	208.57	211.19	213.67	210.07	211.39	210.19	212.9	212.18	212.34	215.41	214.72	208.36	212.72	211.1	212.46	211.11	211.76	214.71	210.87	211.79	210.04	210.23	210.35	210.03	213.12	210.58	209.71	209.74	212.86	210.52
219.24	212.9	214.39	212.16	208.25	214.55	214.31	215.63	212.35	213.56	213.49	212.33	213.88	213.46	211.96	211.99	209.78	215.63	210.34	211.76	213.86	210.4	214.21	214.31	214.82	212.28	212.01	214.29	211.07	215.56	218.36	206.64	212.09	208.76	209.38	211.82	215.78	220.5	209.55	215.91	209.29	211.43	215.9	212.06	212.26	215.75	212.26	212.85	214.13	211.44
208.24	204.35	206.3	203.96	206.29	207.74	207.72	202.4	212.56	211.82	210.16	208.75	213.48	212.93	210.24	209.78	204.74	211.32	212.27	209.33	210.93	209.41	206.77	206.83	208.13	206.03	207.12	205.9	210.76	211.6	207.72	212.53	212.85	212.98	207.76	205.78	204.56	210.13	206.72	207.3	206.8	209.48	206.22	211.02	211.5	207.98	211.08	203.11	206.33	210.12
205.66	204.35	204.01	202.16	204.69	202.56	201.6	203.2	201.15	204.97	201.91	200.93	199.14	201.7	200.36	204.18	208.29	205.11	206.82	202.33	202.82	205.58	202.83	205.31	201.92	203.4	199.59	201.03	203	203.04	205.96	204.89	201.88	203.54	202.28	201.07	205.2	200.12	203	201.29	200.29	201.61	205.29	204.52	204.25	204.44	204.27	199.64	201.85	205.32
200.56	200.57	205.07	196.6	194.59	197.61	202.72	199.71	195.11	200.39	195.43	197.78	200.17	198.95	196.96	201.85	200.05	199.61	196.66	201.94	198.69	202.94	198.72	195.44	199.99	200.43	201.75	198	197.68	198.28	197.1	199.79	198.08	196.96	198.44	200.65	203.21	201.19	200.69	198.62	197.69	198.5	199.65	196.75	202.95	202.89	198.81	203.27	198.83	198.12
213.46	214.18	215.64	216.39	214.93	214.17	215.26	217.69	216.44	218.2	216.93	212.93	222.28	216.57	215.08	213.95	214.15	216.17	214.18	213.19	219.81	215.15	213.94	215.51	219.06	219.67	219.11	215.52	219.04	216.21	219.89	216.66	214.8	217.98	219.48	215.71	222.73	214.71	217.27	217.59	223.33	215.26	216.32	214.31	217.8	221.16	213.05	216.08	215.94	216.06
199.92	195.71	202.59	197.52	193.49	199.61	197.71	199.66	199.59	199.68	201.76	199.34	199.6	201.78	200.36	202.32	198.1	198.84	198.45	195.77	199.39	204.48	198.18	202.65	199.97	199.08	195.97	199	196.85	198.3	198.12	198.54	199.2	196.27	197.95	204.21	197.65	196.25	196.55	205.17	199.79	202.2	196.74	198.2	203.19	194.44	201.69	203.98	200.12	201.23
209.02	204.4	207.18	210.43	207.96	210.45	206.6	209.53	209.08	208.33	208.96	211.38	206.06	205.53	206.79	210.29	211.95	210.64	207.56	207.12	203.66	208.01	209.35	210.85	208.46	205.67	210.05	205.7	212.72	207.24	207.64	208.52	208.93	210.9	206.52	208.48	206.3	210.52	206.77	210.85	209.94	209.6	210.24	209.78	210.6	206.3	208.03	204.35	212.05	209.74
212.07	211.79	214.22	212.65	209.88	213.25	211.53	210.96	212.73	212.49	212.55	213.35	213	214.16	210.21	212.17	215.24	210.58	207.63	211.2	211.52	215.27	213.62	213.61	219.74	209.77	212.14	216.84	212.82	207.97	212.97	212.39	213.98	209.15	212.68	211.73	212.7	216.43	212.22	210.9	208.67	213.77	214.14	211.82	217.3	212.13	216.29	214.72	210.78	214.96
212.63	212.18	215.59	213.13	216.26	206.04	210.11	212.54	214.73	218.96	216.72	212.89	209.93	210.41	212.27	211.35	210.51	214.05	210.04	216.79	214.13	215.91	210.9	212.61	211.86	212.89	213.21	212.12	211.44	209.44	208.39	213.02	214.6	211.37	215.32	212.31	211.76	209.75	210.34	213.33	215.56	209.99	213.78	212.09	216.09	209.7	210.84	211.92	208.09	211.31
202.47	201.71	203.12	204.3	201.93	204.22	203.48	202.27	198.17	202.06	195.97	202.7	206.68	203.61	201.93	202.59	205.6	200.55	203.08	204.83	203.24	202.2	204.72	206.59	203.21	196.47	200.15	201.32	203.02	205.68	203.36	203.3	200.92	201.91	203.96	200.9	200.69	206.81	202.89	202.87	202.22	196.93	200.38	205.72	198.88	205.44	199.83	201.26	205.6	204.11
207.92	208.17	209.82	208.7	208.84	206.13	208.39	208.73	206.59	208.49	205.14	205.75	207.76	206.01	204.17	207.79	211.56	210.41	206.81	213.76	204.32	207.85	211.78	208.84	209.77	207.09	209.98	213.66	208.65	205.02	209.4	206.7	206.19	210.49	207.98	205.36	209.02	204.59	203.46	205.36	206.97	206.48	205.74	207.37	207.22	205.07	203.5	203.86	203.32	209.01
218.17	219.91	217.3	214.16	215.04	215.64	218.52	217.98	215.38	217.53	216.26	212.78	216.87	219.85	217.13	214.7	216.16	216.43	219.54	220.55	216.73	218.28	218.48	217.63	216.31	217.94	217.53	215.41	219.04	217.71	213.87	215.93	217.72	212.83	214.05	216.52	214.97	218.26	218.64	221.42	211.58	218.2	216.39	218.12	219.45	221.2	220.81	216.36	221.29	218.99
202.83	198.57	196.36	198.43	198.33	204.2	197.93	203.59	199.85	201.68	202.31	204.08	201.99	193.37	198.93	197.65	203.48	194.52	202.12	203.22	199.55	201.5	200.73	200.98	199.48	197.77	199.05	196.51	200.32	199.02	199.32	198.86	204.62	197.17	198.4	202.49	201.65	198.04	197.65	200.66	199.47	199.38	200.53	199.48	198.35	203.5	200.79	199.53	206.19	196.75
210.63	208.58	209.45	207.81	207.83	210.33	208.35	207.86	207.48	211.79	212.8	207.31	207.05	209.31	203.57	207.02	209.94	209.34	207.26	206.45	211.66	207.18	206.93	204.3	208.6	204.11	208.81	206.94	208.23	205.81	210.93	205.81	206.84	208.12	211.11	204.28	210.75	206.17	207.4	209.73	206.52	203.75	210.26	205.25	207.49	205.28	202.49	206.07	207.21	206.7
206.68	204.87	205.97	202.7	204.24	207.58	203.78	202.89	202.65	203	201.56	205.45	204.01	199.7	203.72	202.13	202.18	204.29	206.09	202.16	202.17	204.32	201.07	196.83	202.31	205.13	207.83	207.67	204.3	204.51	201.48	199.85	201.67	202.88	201.58	200.52	200.11	206.41	205.74	198.75	203.26	202.67	202.1	204.73	207.57	198.85	201.28	203.96	198.13	205.54
196.58	196.24	192.91	199.17	197.49	193.45	199.93	193.11	198.74	196.62	201	197.14	197.68	202.89	197.06	201.15	199.19	199.38	200.45	200.57	193.12	196.52	205.25	201.73	197.35	196.91	196.5	195.26	196.75	195.83	197.34	196.64	198.08	198.9	191.91	201.1	198.47	199.48	197.15	197.94	201.38	196.51	196.34	198.37	195.54	193.82	190.82	198.46	195.92	198.21
205.01	204.38	204.86	204.87	204.75	204.55	202.5	208.65	203.61	202.21	202.23	207.76	204.45	204.9	204.32	202.33	208.55	202.95	201.41	207.75	204.01	199.49	204.23	207.47	204.12	206.53	208.76	201.68	204.49	202.27	202.2	205.12	204.9	203.22	202.36	202.02	204.98	207.44	204.99	204.69	208.67	204.3	206.49	203.18	200.15	198.99	203.06	203.98	209.26	205.79
203.95	204.66	213.88	204.46	210.03	209.75	210.16	211.75	206.86	211.37	207.04	209.05	208.32	208.01	210.35	211.92	204.96	208.39	209.63	205.4	207.12	206.37	207.87	208.4	204.05	208.86	206.36	209.58	207.96	205.82	211.62	207.59	210.1	206.12	205.07	211.32	209.61	207.33	208.74	212.8	211.94	210.28	209.38	205.25	204.35	211.09	209.59	210.11	208.58	210.97
208.28	209	209.69	206.61	210.45	205.25	205.16	206.5	207.78	208.82	203.4	208.06	209	212.39	207.82	207.44	205.67	206.26	206.47	210.18	204.99	201.16	204.23	206.25	207.72	205.39	205.45	214.16	205.12	205.45	205.83	210.62	206.28	209.31	208.64	210.27	208.29	212.16	206.24	208.75	210.87	210.64	202.78	205.09	208.43	208.81	207.34	206.3	202.47	205.77
207.89	205.28	208.76	206.11	205.88	216.08	207.66	210.23	207.02	211.19	203.45	208.84	206.51	208.67	210.36	209.16	208.63	210.95	211.09	208.75	206.73	209.2	203.87	213.99	204.54	213.69	212.38	212.69	210.35	209.35	210.14	205.45	210.98	209.25	209.14	209.56	206.2	210.63	211.72	206.72	208.07	202.36	207.72	209.38	206.25	210.96	208.44	205.71	206.77	210.09
214.49	213.61	220.31	219.54	210.62	220.75	220.7	218.36	215.52	219.71	215.64	215.18	220.04	221.95	214.24	213.2	214.96	221.13	215.99	219.8	217.07	212.91	217.54	214.42	217.77	220.67	211.12	218.14	216.15	217.59	219.94	213.66	219.85	218.08	215.14	213.98	220.83	219.66	220.06	214.81	216.21	218.98	217.23	216.99	215.83	216.23	217.38	219.18	211.43	213.27
203.93	205.03	208.6	206.61	206.55	203.59	205.09	206.26	211.41	211.96	205.7	212.1	201.82	206.89	204.12	206.14	206.69	211.38	203.96	208.56	207.59	201.99	200.92	206.33	207.97	202.25	204.07	203.99	212.55	208.44	206.64	203.02	207.56	206.23	210.35	209.5	205.69	204.58	209.74	202.96	207.37	202.91	205.71	198.94	202.1	200.42	206.55	204.02	206.58	202.41
199.99	205.04	205.85	211.98	205.08	206.33	211.92	207.54	207.17	202.25	205.6	209.73	208.87	209.34	207.25	211.37	209.71	205.9	209.97	210.75	209.34	205.58	202.5	203.8	205.35	207.77	205.86	206.9	205.05	212.8	206.94	209.62	207.33	205.46	207.75	204.92	204.14	204.52	207.83	205.3	204.79	205.92	204.91	209.82	207.39	210.59	209.77	208.56	206.24	208.1
200.32	208.57	201.31	203.96	205.29	200.09	203.14	201.12	202.36	203.81	205.63	198.58	198.74	211.75	200.33	198.69	199.82	201.96	202.59	201.74	205.77	203.33	203.68	206.02	200.09	205.45	207.11	207.72	205.49	205.47	200.97	201.51	205.78	204.73	196.91	203.65	200.2	206.42	203.38	204.54	205.22	202.62	202.54	199.05	205.4	204.37	204.72	204.76	201.2	201.96
208.32	207.88	210.97	207.73	207.15	213.01	204.36	211.9	206.19	213.62	205.84	214.79	211.52	212.97	207.49	211.71	210.3	205.12	212.7	209.79	205.7	205.83	209.91	207.61	215.85	207.06	209.52	205.54	210.18	205.38	204.75	213.41	209	208.66	206.63	213.3	209.08	207.84	205.42	212.33	212.85	209.56	214.92	209.33	208.18	214.26	207.11	212.88	212.56	210.91
207.59	213.12	207.83	210.56	209.14	208.03	207.48	203.57	204.8	207.12	205.21	206.66	203.89	211.04	208.3	207.11	205.16	208.17	205.53	204.2	207.85	208.73	209.09	205.47	212.22	209.9	206.9	208.37	209.27	209.85	208.4	209.4	211.44	204.53	206.4	208.77	206.84	205.92	210.75	202.03	208.93	202.45	203.24	203.82	210.84	207.83	207.97	205.91	209.67	206.68
216	212.92	213.15	217.86	214.25	213.89	215.79	214.24	215.38	218.04	210.88	216.33	217.03	218.48	215.65	208.79	214.76	216.08	212.91	214.24	213.66	209.17	215.87	215.42	211.19	214.39	214.74	216.06	213.93	216.78	215.4	213.07	213.6	217.07	214.91	215.36	215.54	207.5	212.12	213.4	211.81	213.27	214.56	210.16	218.23	209.2	216.19	212.64	211.93	213.7
204.18	204.99	204.03	207.41	204.17	204.98	206.94	199.7	205.81	209.17	203.95	206.71	205.3	206.87	204.9	206.41	206.8	209.01	210.58	200.34	205.05	205.35	203.44	202.07	207.8	204.7	205.29	207	200.75	202.8	205.15	206.91	201.84	203.56	204.53	202.06	208.84	206.2	207.63	202.18	211.51	205.06	202.7	204.51	206.99	205.87	206.5	207.57	204.84	204.42
194.71	194.45	193.34	195.49	201.21	194.69	194.82	195.58	197.65	196.97	195.51	196.61	192.42	197.83	196.63	196.2	194.86	196.24	198.83	201.7	195.08	193.83	195.28	196.41	196.8	193.3	200.66	198.2	193.81	195.07	192.39	196.82	197.6	192.19	197.09	195.12	194.63	193.57	198.54	195.3	197.76	191.44	193.39	197.1	195.07	195.1	196.23	196.42	195.01	196.54
207	209.6	210.33	208.86	207.36	212.28	207.62	206.99	202.97	207.86	204.53	206.46	209.73	207.33	208.03	207.33	206.09	208.69	205.03	209.43	209.83	208.78	209.84	210.47	205.77	208.66	201.04	213.5	210.59	205.88	208.38	201.3	210.79	208.49	211.34	208.66	204.11	211.65	206.15	205.11	205.41	203.15	208.56	210.8	209.29	211.84	209.67	207.24	208.54	211.23
200.09	197.88	200.47	200.93	196	197.81	203.09	197.31	202.4	200.2	199.1	198.21	196.72	200.27	201.5	195.06	198.85	198.95	196.4	200.48	200.84	198.87	201.93	197.51	198.59	198.49	198.53	196.72	202.61	201.37	201.63	199.87	197.47	197.93	196.57	199.7	197.15	203.37	199.79	201.48	194.69	202.7	201.54	199.21	195.8	198.13	199.8	199.82	200.34	203.31
211.31	209.64	211.86	209.75	206.04	210.1	214.05	209.6	208.78	208.92	205.77	212.1	207.77	214.22	206.81	211.66	208.82	208.88	212.62	209.26	210.69	211.4	204.21	212.56	213.91	209.3	209	207.48	210.34	212.44	210.06	212.22	210.9	213.45	206.22	210.72	213.01	211.71	206.75	211.82	212.42	206.32	208.95	212.96	210.83	207.62	213.27	211.25	209.51	206.83
205.63	209.39	203.2	212.53	207.59	209.1	209.09	209.58	214.7	212.96	208.67	205.96	205.18	209.59	207.69	206.49	208.33	210.03	206.32	208.43	204.23	212.4	207.22	212.24	209.89	213.19	206.84	203.87	202.16	209.28	209.99	207.26	203.76	204.1	209.75	210.42	208.78	207.5	208.1	212.14	206.8	209.77	211.93	207.75	209.18	205.6	210.67	206.43	209.06	210.92
214.06	213.95	211.57	213.7	210.52	211.13	214.97	208.3	208.71	210.9	214.61	213.32	210.57	212.32	211.09	211.7	212.35	213.01	209.41	210.78	212.41	216.23	210.51	206.19	210.22	205.21	208.43	209.78	212.34	212.07	213.91	211.53	211.3	211.26	214.96	215.26	212.97	210.45	206.1	218.03	209.4	209.96	210.55	213.77	208.97	211.55	214.4	210.48	206.36	213.67
202.16	204.51	203.63	205.17	206.51	199.04	202.15	202.77	204.35	201.03	202.63	203.41	201.65	203.77	202.35	201.46	204.75	198.73	203.2	204.28	202.66	205.78	204.9	202.48	205.64	199.85	200.56	201.09	198.31	201.79	204.49	208.31	202.8	201.06	201.46	207.15	203.44	200.65	206.27	198.54	203.71	200.18	199.71	206.27	200.37	200.07	203.36	202.41	199.37	206.48
213.85	209.24	209.61	209.35	212.98	209.57	209.33	211.65	215.6	213.76	212.79	208	210.11	212.23	213.02	213.56	214.82	211.85	209.66	211.76	216.53	211.22	213.73	208.95	208	209.5	215.42	210.35	215.02	211.32	209.59	207.97	213.37	209.86	214.2	212.75	210.95	211.65	210.24	208.05	209.63	207.07	212.76	208.54	214.69	208.96	214.08	208.97	210.26	214.61
202.16	201.92	202.67	203.55	201.56	201.33	204.32	204.05	206.68	207.67	201.75	198.06	202.25	199.01	203.38	201.25	199.89	204.45	201.88	204.26	205.37	203.18	203.98	203.61	208.22	208.09	199.24	198.41	199.23	198.47	200.47	200.57	206.18	205.65	201.66	202.27	201.58	200.89	199.85	198.87	199.68	202.93	203.14	202.96	202.88	199.48	198.37	201.35	204.01	201.99
216.21	212.81	212	209.43	211.39	213.48	214.12	212.26	208.21	214.21	213.71	211.27	214.64	214.53	211.18	212.08	210.43	211.35	213.39	215.68	212.32	210.42	208.99	214.68	209.64	214.44	211.62	211.72	212.26	212.9	211.79	217.93	215.35	209.03	204.51	210.94	209.27	212.57	213.91	209.94	212.75	210.66	207.42	210.78	214.17	217.62	213.7	215.98	214.85	210.63
201.79	204.89	203.17	198.08	206.9	201.56	207.12	203.61	204.13	204.94	196.99	202.42	202.08	202.49	205.57	209.84	203.02	206.75	203.05	204.45	204.23	200.09	206.22	207.75	199.58	207.4	199.39	202.5	207.64	203.45	204.85	203.87	199.71	205.41	199.47	207.72	201.37	205.46	201.66	202.24	200.27	205.42	209.76	206.99	206.43	205.13	206.71	201.85	208.72	199.25
211.67	212.98	207.53	212.67	212.68	209.06	210.95	207.25	206.38	206.81	209.08	209.13	210.33	210.34	210.65	209.5	207.43	211.15	213.58	210.37	206.36	210.58	209.25	209.37	204.41	212.12	205.4	209.01	210.16	210.27	207.1	209.17	211.02	215.34	209.78	207.58	212.86	208.4	209.11	211.08	211.37	206.6	206.37	207.88	208.3	206.74	210.31	207.77	214.8	210.47
216.01	221.07	216.34	216.86	219.19	215.38	220.27	216.98	215.43	219.87	219.83	221.64	220.65	214.24	218.12	219.6	217.47	218.43	215.31	218.98	218.02	216.82	217.39	217.63	221.05	219.31	214.91	214.11	218.34	218.94	222.37	214.97	214.36	214.82	221.24	217.45	221.39	212.47	215.44	217.87	214.33	215.44	215.48	218.83	220.02	216.72	214.27	214.71	216.32	219.82
207.73	213.98	206.07	203.62	208.66	205.34	210.94	207.19	212.64	214.03	211.34	205.85	209.49	209.46	206.11	206.36	207.74	208.84	209.79	208.41	210.5	208.69	205.53	204.66	211.85	216.96	202.45	208.05	208.17	210.89	205.51	210.01	207.33	209.16	208.94	205.93	209.13	212.78	209.65	203.87	205.04	207.43	205.74	207.41	210.26	210.22	209.71	208.66	208.44	209.46
198.39	202.15	200.67	204.86	206.72	200.07	199.62	202.79	202.74	200.28	199.23	196.49	206.05	199.19	198.72	199.05	201.71	203.28	201.69	205.71	202.82	200.55	198.24	199.37	201.67	198.19	197.63	199.93	201.79	201.19	200.84	199.4	200.46	204.09	202.07	202.16	204.58	203.27	204.44	201.42	202.04	201.39	203.26	196.33	198.21	200.32	203.18	202.45	202.69	200.28
211.73	211.63	206.6	211.37	206.29	206.15	208.01	212.11	207.44	211.57	207.24	211.45	207.13	209.63	210.14	206.01	211.69	207.66	206.11	208.79	206.62	207	206.29	204.52	203.88	205.63	208.9	206.92	211.98	212.85	206.76	211.19	208.01	205.56	205.39	205.04	206.2	207.97	208.22	203.8	203.09	207.44	210.55	206.55	209.21	209.97	202.82	214.42	202.4	207.79
207.61	203.16	204.38	206.88	203.37	204.01	204.86	206	201.87	205.99	204.77	208.09	209.14	203.84	206.67	201.67	205.78	205.59	203.45	205.93	200.89	208.02	202.05	208.44	209.22	204.76	203.08	207.62	207.26	204.12	207.07	204.34	206.53	206.68	204.04	205.94	207.68	204.37	201.34	209.12	203.8	204.39	200.42	209.11	204.27	208.47	203.48	206.59	208.43	203.52
209.36	206.42	207.92	209.35	207.15	204.29	209.95	208.87	208.12	210.34	208.03	207.69	209.81	206.46	207.8	205.3	207.03	212.39	213.84	201.84	205.81	214.14	203.68	208.71	209.64	204.09	204.87	208.2	210.35	206.07	209.59	207.34	208.41	207.73	207.23	207.81	210.87	211.6	207.32	204.95	207.5	208.15	203.55	207.85	207.61	208.73	206.98	208.06	206.47	210.31
218.59	223.64	215.48	217.33	214.68	219.19	218.73	218.68	220.1	219.12	220.45	218.06	215.74	216.77	217.19	217.54	209.32	219.01	217.63	217.51	214.31	216.82	220.18	218.39	214.95	217.58	219.72	215.78	219.04	219.6	219.89	213.66	212.95	219.24	218.96	218.98	220	215.92	217.99	214.31	220.51	218.68	213.55	215.45	214.35	219.56	216.23	217.2	220.2	215.78
203.02	200.93	204.02	199.44	203.06	207.23	201.9	195.44	202.17	203.59	200.51	198.76	203.15	202.42	204.65	198.15	205.7	204.89	204.56	203.83	203.3	201.61	201.57	199.43	202.56	204.83	199.73	206.19	201.33	202.56	202.61	201.62	201.74	202.95	205.63	199.62	201.43	207.57	203.59	204.2	203.91	201.98	198.58	198.77	203.28	205.29	201.79	205.9	204.71	204.69
206.88	208.21	204.35	213.41	207.6	207.24	207.07	207.32	208.67	208.41	207.97	205.55	209.19	210.51	207.08	205.02	206.55	211.94	209.24	211.86	214.13	210.86	206.64	210.89	213.25	208.7	208.99	208.38	208.35	205.97	209.47	208.04	203.27	206.73	210.16	209.08	210.62	206.11	208.26	207.57	206.13	212.39	210.79	206.2	205.98	207.39	210.08	210.06	210.88	208.02
200.12	201.1	198.89	200.05	199.7	196.84	198.37	199.67	198.85	197.48	201.98	196.93	196.01	197.25	197.82	201.35	200.24	202.57	198.92	197.96	202.09	197.74	200.83	202.57	199.9	199.05	195.1	197.02	198.39	196.56	198.67	200.33	195.92	197.6	199.47	201.73	201.38	195.54	200.29	199.52	200.06	200.58	200.4	196.92	200.02	202.08	200.31	193.45	198.65	201.39
203.33	205.78	205.8	206.28	206.55	207.48	204.43	204.59	207.43	207.18	203.98	207.68	207.74	207.58	208.79	204.91	210.88	209.23	206.64	204.17	203.13	205.06	208.09	204.91	205.63	204.93	207.68	205.01	203.57	205.89	211.03	207.63	203.65	208.55	209.48	203.88	203.39	210.63	206.2	208.04	208	206.07	203.75	207.39	207.87	208.47	200.69	204.45	205.62	208.73
203.04	200.47	204.32	203.42	199.43	203.02	202.78	205.66	205.26	203.51	199.54	200.15	202.77	201.54	204.43	203.02	207.13	204.02	204.7	206.75	202.85	199.5	204.2	202.53	205.15	207.16	209.08	202.77	204.39	204.7	200.9	203.35	201.94	200.53	205.94	202.47	208.19	205.36	201.85	204.13	200.85	198.67	206.16	205.58	203.45	206.61	205.46	207.04	204.34	203.94
203.37	208.48	199.99	202.71	206.06	201.73	200.19	204.1	203.06	201.83	196.35	202.98	206.07	200.06	204.48	202.18	204.27	200.56	202.89	205.23	208.18	207.46	204.37	204.15	201.85	207.89	203.72	199.85	204.45	200.45	205.39	204.77	202.36	202.5	207.01	203.18	200.27	203.17	205.92	204.42	201.19	202.91	204.86	200.94	199.46	208.3	202.12	205.43	203.83	203.42
199.54	203.23	202.34	203.93	204.17	201.76	205.85	203.68	202.9	199.85	206.87	204.91	201.9	206.15	202.2	207.99	204.4	204.25	202.74	204.89	199.95	204.68	205.57	201.16	203.39	208.96	207.64	204.59	204.11	207.07	200.47	202.29	198.66	205.25	202.86	203.5	202.7	210.01	204.26	206.59	206.73	200.82	209.06	204.95	204.37	203.16	209.21	203.03	201.73	201.72
211.67	211.42	205.73	202.3	206.14	205.66	209.75	207.97	205.35	207.75	208.41	200.48	210.28	205.06	208.71	207.36	208.1	206.04	204.9	207.19	208.77	204.76	208.39	205.56	205.49	207.98	207.85	200.56	206.72	205.25	205.11	207.26	208.47	204.93	205.91	209.88	210.41	205.42	205.61	206.75	211.75	198.71	208.54	207.98	211.64	202.53	204.57	203.55	207.64	207.63
212.28	210.33	211.96	209.6	212.64	214.35	211.24	209.73	211.92	210.51	213.89	212.3	212.74	212.14	210.32	210.07	210.1	212.95	211.67	211.17	211.95	211.07	209.15	213.81	212.19	206.97	209	211.57	212.67	210.41	213.67	211.96	207.14	209.78	211.77	213.44	210.96	215.1	212.52	212.06	209.34	210.79	210.01	211.74	210.27	208.51	213.42	214.78	208.5	209.81
209.28	207.54	208.63	209.73	207.26	207.45	209.52	207.62	206.91	212.26	203.03	207.69	204	208.2	206.26	208.2	207.26	205.73	200.98	207.46	208.49	209.06	207.39	208.5	209.81	205.64	209.19	206.88	208.89	206.64	207.5	212.9	209.99	212.51	206.76	205.67	209.69	209.52	208.08	206.82	202.25	210.96	207.37	206.17	209.6	208.3	204.63	202.47	208.83	204.42
194.32	199.16	202.66	199.14	199.11	203.49	200.8	200.27	203.41	204.04	200.39	201.93	197.64	199.1	199.14	198.43	200.76	199.34	201.46	201.83	195.74	201.27	204.16	199.1	198.14	203.23	202.23	200.52	200.74	199.46	193.09	200.06	201.1	199.51	201.13	203.72	204.32	197.96	199.72	198.77	196.79	197.68	201.02	199.56	200.32	202.24	199.22	200.32	196.75	200.15
209.71	214.92	213.91	214.62	215.26	214.01	215.49	211.18	212.85	214.38	213.45	218.82	210.38	216	214.22	211.32	215.09	214.36	212.33	217.93	215.68	213.94	214.57	210.26	213.1	212.39	214.91	214.36	211.28	213.32	214.67	212.23	215.3	210.35	211.32	213.34	210.7	210.28	214.48	218.9	213.36	209.29	209.32	212.92	214.67	214.02	216	215.41	210.59	212.81
215.98	216.3	219.52	216.29	218.54	219.31	214.55	208.59	220.38	218.86	216.95	217.39	218.3	214.68	215.83	219.46	214.11	221.23	218.08	223.07	216.38	213.28	220.61	218.52	215.94	218.53	221.97	220.77	214.74	219.15	215.69	213.9	217.54	217.05	219.43	219.61	213.3	217.81	219.68	214.69	219.16	216.98	220	216.44	222.09	211.27	215.54	217.68	218.88	216.16
217.93	212.93	218.77	220.07	217.95	220.55	217.21	216.15	220.04	216.58	211.21	216.65	218.37	216.64	217.23	214.66	215.89	218.26	217.88	218.38	217.96	222.05	221.02	216.97	219.44	214.87	216.68	215.13	214.76	214.39	220.51	213.97	221.38	218.63	210.7	213.81	216.09	212.49	213.6	216.85	216.72	217.88	213.02	218.36	223.17	215.72	218.37	220.41	215.09	223.19
213.9	206.9	208.33	213.56	209.56	212.36	208.37	209.27	209.1	207.67	206.18	205.84	210.49	208.2	208.3	211.91	215.32	206.14	212.33	213.98	208.1	207.62	209.68	205.72	211.36	207.89	204.86	213.09	212.56	205.5	213.69	209.94	204.27	207.98	209.82	211.12	206.21	205.99	209.13	211.79	208.74	209.51	212.06	212.12	206.27	206.63	209.77	208.8	205.33	208.81
206.14	202.22	204.98	203.12	208.49	204.91	203.05	208.8	205.11	204.48	206.11	202.14	203.96	200.45	195.75	203.77	204.44	204.5	204.2	204.9	204.24	200.23	201.81	204.39	201.55	206.74	205.07	201.45	203.76	200.49	203.78	208.28	205.41	202.89	200.62	204.48	204.51	203.71	209.38	206.56	206.05	205.59	206.51	201.07	203.3	200.37	207.07	202.26	205.14	204.13
195.22	193.11	197.73	195.09	193.48	194.3	192.22	199.53	192.22	196.45	196.18	197.83	192.84	192.83	193.66	197.48	198.36	194.48	195.35	196.12	195.8	197.57	197.6	202.44	198.91	192.6	194.64	197.49	195.46	193.56	194.33	196.21	195.75	191.22	195.52	198.07	196.88	198.19	199.34	196.32	191.42	198.96	187.89	196.5	197.26	193.44	197.35	197.77	192.19	189.57
218.3	213.19	216.84	220.01	219.43	216.72	218.14	217.45	215.97	222.05	219.33	223.92	221.23	213.92	217.03	216.02	220.66	219.04	222.31	216.18	219.44	213.6	216.38	216.93	215.98	214.63	217.1	213.94	216.85	213.87	216.73	217.95	215.81	220.97	214.27	220.21	215.16	224.29	216.97	215.16	216.19	215.77	217.33	218.57	214.8	218.19	219.27	221.89	219.22	219.88
205.02	202.61	200.84	202.08	202.4	207.14	200.54	204.37	203.69	203.42	206.14	201.82	203.52	210.23	208.92	202.68	205.99	205.61	203.35	201.54	208.57	205.27	205.82	204.36	204.01	206.54	205.43	204.7	201.39	208.03	201.09	200.27	201.34	204.79	199.1	204.75	204.79	203.21	204.42	208.11	203.28	208.05	205.8	198.28	204.83	201.65	202.7	204.38	202.01	200.93
199.3	195.33	198.85	200.4	199.98	196.88	198.66	199.39	201.73	197.59	205.12	195.02	201.2	201.49	203.69	199.86	201.97	202.7	196.44	194.44	207.23	198	199.84	202.64	198.51	196.11	200.14	201.02	203.2	198.59	197.85	198.52	196.43	203.78	201.09	204.81	198.58	202.66	203.45	200.51	202.54	198.92	199.35	200.2	198.77	203.73	199.84	200	195.08	199.76
198.09	201.76	207.89	203.14	205.67	204.26	200	199.98	204.3	202.84	199.79	204.18	207.48	203.71	207.26	201.58	201.3	203.55	203.92	203.42	202.71	205.03	201.91	198.66	202.27	201.82	200.12	202.15	202.82	206.67	203.69	206.33	203.17	203.84	205.24	203.75	201.77	204.92	205.34	198.98	202.68	199.96	204.86	203.89	206.11	204.56	203.78	203.05	201.16	202.21
192.85	197.64	195.29	195.78	194.88	192.75	191.99	193.7	193.43	197.34	192.25	194.22	192.01	195.57	193.22	198.14	199.29	201.58	196.79	192.26	191.23	199.23	199.92	195.06	189.35	196.85	196.18	189.48	196.85	199.44	193.09	197.53	196.13	194.15	196.99	193.68	195.46	195.13	195.52	196.92	193.99	190.02	191.2	196.72	196.12	192.44	197.17	195.78	198.54	197.51
210.52	210.26	211.88	208.63	211.65	210.96	207.83	208.65	209	206.43	207.87	204.76	211.39	208.14	207.84	209.76	211.05	210.03	205.37	206.06	208.8	207.78	214.25	205.37	208.2	206.29	211.79	210.13	209.03	209.39	211.15	202.57	209.28	210.24	213.27	208.9	213.01	209.59	208.42	206.44	207.8	207.9	206.45	209.51	207.88	208.9	205.26	207.85	209.74	208.85
205.31	202.05	201.02	205.33	205.1	204.22	202.1	199.42	204.45	204.2	202.74	205.77	205.85	207.19	206.89	201.65	207.75	203.25	201.11	204.47	207.13	204.26	202.13	200.47	199.89	199.85	205.24	206.82	205.99	203.56	201.72	202.7	206.3	200.55	202.66	200.71	206.63	204.17	202.82	201.75	206.22	206.37	202.46	205.77	203.88	207.27	206.16	201.56	208.42	204.96
199.03	201.01	200.77	199.73	198.31	199.71	198.31	193.08	202.41	195.73	198.31	200.74	203.69	202.8	199.82	196.71	195.69	205.28	199.66	201.7	198.17	199.8	200.61	199.75	201.62	196.75	201.35	191.87	200.06	201.65	199.15	201.57	200.32	199.75	200.81	203.85	195.99	203.81	201.19	196.16	202.22	199.14	197.45	199.08	203.79	200.67	202.48	197.47	202.52	200.12
210.43	209.66	210.84	207.49	206.34	209.88	204.7	209.6	206.84	205.01	203.03	210.7	211.41	210.1	208.33	207.8	209.26	207.87	209.27	210.38	207.85	207.73	211.76	210.24	203.85	206.1	207.09	207.66	210.19	210.27	212.13	207.75	204.23	207.44	212.47	206.3	210.13	209.07	207.86	210.3	206.68	212.19	208.25	211.36	209.74	211.13	211.2	208.84	205.85	208.77
209.83	210	204.62	208.25	210.52	211.77	207.74	210.71	208.72	204.59	208.12	212.16	209.29	205.56	207.65	203	210.03	210.31	208.23	209.65	206.01	212.17	207.74	212.79	210.41	209.71	210.28	204.05	207.94	207.55	209.41	208.95	212.84	209.34	209.38	209.52	210.2	206.71	209.44	208.24	208.55	207.78	205.65	209.82	210.37	207.29	207.17	208.57	211.51	209.12
209.13	202.76	209.38	207.83	209.45	208.3	208.34	205.17	209.5	208.79	206.54	208.48	203.98	207.58	207.38	209.24	210.93	211.11	206.06	203.6	209.18	206.8	210.04	208.66	213.1	206.94	209.35	210.49	212.44	206.85	205.28	209.93	210.29	208.15	208.7	204.19	207.27	211.19	211.07	212.54	208.73	211.48	206.25	207.2	205.88	214.03	212.33	205.94	205.94	207.73
211.61	212.07	208.35	212.28	209.2	209.44	208.55	204.57	211	207.73	205.11	205.54	205.23	211.42	205.78	210.53	205.07	207.21	208.33	210.99	207.68	211.21	210.26	204.64	209.29	210.08	208.5	205.66	207.29	213.19	210.14	209.8	208.53	209.04	204.6	206.13	210.19	204.55	205.8	208.3	210.13	208.29	205.4	211.22	207.01	208.14	209.6	211.04	210.67	210.07
207	203.83	203.51	201.6	206.69	200.18	201.1	206.58	203.53	203.08	202.65	205.1	204.88	205.41	201.7	205.46	200.34	203.33	203.97	207.99	202.87	205.8	205.3	204.7	202.4	201.15	202.58	201.93	205.33	202.61	204.13	202.94	201.88	203.16	205.56	203.44	204.56	202.81	204.67	203	203.3	201.96	203.68	203.97	201.42	198.03	203.76	203.27	208.7	203.57
210.76	214.3	212.29	216.49	209.92	210.15	214.15	215.62	209.41	215.12	212.7	211.08	217.55	209.37	212.46	206.94	209.55	210.02	212.27	209.43	213.08	214.19	212.84	214.91	208.21	207.95	211.87	216.16	212.38	214.31	213.29	209.2	212.97	212.4	213.89	212.85	213.92	209.3	210.62	212.58	211.81	213.04	213.08	213.87	211.79	210.02	210.23	216.15	215.44	211.52
208.67	206.12	207.69	205.65	205.83	211.51	209.07	210.03	206.16	209.87	210.44	208.47	207.6	208.58	208.55	211.57	204.6	213.5	206.41	211.52	206.53	205.98	206.4	209.22	205.9	208.91	214	207.04	206.28	208.33	203.99	208.98	204.76	207.76	207.81	211.21	208.89	207	211.04	208.48	210.55	206.06	207.77	207.62	207.16	204.62	206.83	205.49	209.76	205.79
205.64	208.61	210.18	208.37	207.19	213.66	207.06	208.42	209.74	213.63	207.75	214.24	207.3	208.17	211.72	209.26	211.09	212.04	206.32	210.85	212	214.59	210.61	213.31	208.22	209.98	204.03	210.11	211.07	210.43	207.12	206.68	209.3	212.81	208.53	207.27	210.77	205.21	210.97	207.3	212.07	206.08	207.14	208.35	210.15	207.09	206.51	210.31	208.78	205.89
203.38	209.11	211.12	205.88	206.3	205.39	206.4	205.68	212.56	210.35	208.47	208.13	211.6	206.27	211.14	208.26	206.71	209.49	204.82	210.05	206.56	206.8	211.13	208.21	207.31	209.43	211.26	211.25	207.93	202.25	204.76	208.57	207.65	206.03	208.29	209.54	205.78	210.1	208.91	207.64	208.05	205.89	207.8	209.57	207.88	208.16	208.98	208.18	204.99	204.73
206.64	207.25	205.26	207.58	206.13	214.34	210.21	208.46	207.86	210.63	207.96	207.36	204.43	209.34	203.09	204.91	204.49	209.21	206.67	213	209.07	210.43	209.16	207.48	209.26	207.75	211.63	210.93	206.59	209.92	207.84	209.74	208.55	212.25	210.23	206.27	203.57	205.68	210.4	207.51	205.38	211.21	208.93	205.01	207.13	211.56	212.64	207.74	212.91	211.08
195.73	194.13	202.08	198.39	201.3	197.53	202.58	199.83	201.1	197.47	201.49	202.18	199.1	202.04	199.87	202.25	196.01	200.86	197.63	198.04	200.9	201.62	201.38	198.49	198.93	200.21	198.96	202.51	200.46	202.11	201.37	195.83	197.16	203.12	193.4	199.56	198.95	201.86	195.44	201.47	201.35	194.88	196.44	201.6	197.22	200.47	200.01	202.32	194.1	196.34
196.55	196.15	196.02	196.8	191.27	193.89	194.91	193.89	198.32	193.11	191.98	196.12	197.85	193.94	194.6	195.23	192.47	199.7	198.41	197.85	196.59	196.46	187.99	193.65	194.04	196.88	196.92	197.58	197.98	194.16	192.07	192.24	198.13	196.71	195.51	195.04	195.94	197.63	194.6	197.14	187.7	193.87	198.03	193.7	195.08	194.8	191.4	194.44	196.26	194.51
208.36	210.9	203.79	209.77	207.18	208.67	204.07	209.25	206.88	204.27	205.44	209.21	209.78	208.05	208.39	208.16	212.97	206.09	210.25	206.45	204.72	205.59	211.18	207.9	213.56	208.25	210.67	208.66	209.9	207.02	210.6	208.71	208.04	210.94	207.22	207.43	206.82	207.49	211.46	208.51	207.01	212.14	208.61	208.04	208.54	206.52	208.8	206.7	209.46	206.24
206.74	207.58	208.17	210.27	209.91	209.06	209.58	210.73	206.94	206.95	207.27	205.33	212.8	208.69	205.46	211.28	208.11	210.64	205.59	208.42	206.69	210	204.96	208.09	209.85	209.8	209.62	204.78	208.38	201.48	205.85	206.88	205.73	208.43	206.63	208.05	204.67	208.86	208.94	209.89	206.08	208.41	207.15	207.91	208.99	208.63	206.6	202.8	209.52	209.02
215.76	220.58	216.56	212.85	213.03	216.52	221.97	220.21	214.12	218.46	216.48	216.86	216.27	214.3	220.56	216.77	221.01	219.82	216.95	221.93	217.75	222.43	217.43	218.75	215.18	216.4	213.42	218.46	215.77	216.29	216.94	215.41	216.25	216.28	218.93	221.55	214.92	214.26	214.9	217.42	216.16	217.22	218.39	216.36	219.1	218.85	220.4	212.21	221.28	212.85
193.37	199.62	200.27	193.28	195.08	195.52	193.5	194.28	195.8	195.54	196.39	198.44	196.72	192.17	197.49	190.74	195.56	196.03	194.3	198.6	191.47	195.63	195.27	193.92	192.78	196.79	196.59	194.8	194.44	193.81	197.25	193.12	194.59	194.28	194.13	188.29	195.67	195.31	196.54	196.11	190.06	199.42	195.43	195.86	199.28	195.81	195.6	194.52	188.24	197.19
210.64	211.28	206.63	208.95	209.47	207.85	208.31	206.86	214.79	209.18	205.86	209.08	210.14	212.46	208.74	212.59	208.94	205.85	208.87	204.73	207.57	207.96	204.43	208.42	205.07	204.84	209.44	209.96	207.98	211.45	207.85	207.99	210.09	211.73	209.31	206.84	209.55	207.26	213.56	210.28	209.2	210.69	210.3	214.19	206.14	206.37	209.76	207.78	205.94	209.28
205.3	202.88	207.03	211.9	205.31	206.02	206.84	209.69	211.15	204.97	211.72	213.76	209.25	211.61	211.32	209.9	209.1	210.55	210.56	205.91	209.04	205.31	209.28	208.37	211.52	209.19	210.1	206.8	209.03	208	209.54	205.67	208.25	209.1	211.43	208.47	210.95	208.3	213.25	211.41	209.24	204.99	208.84	206.52	207.85	205.35	211.63	208.79	206.93	209.11
212.8	211.54	214.67	212.79	213.54	212.43	209.74	212.02	212.37	210.47	207.43	212.45	218.11	212.42	210.63	207.73	207.33	215.47	210.6	210.53	211.18	215.35	210.88	212	211.31	212.32	213.69	212.32	212.43	208.1	210.77	212.96	208.96	215.74	214.13	215.82	213.92	206.45	213.79	210.76	212.63	209.8	217.08	211.31	213.74	212.96	213.44	212.03	213.11	215.82
223.55	217.11	216.25	220.17	214.71	214.08	217.59	215.86	217.84	213.88	213.63	213.54	217.74	215.46	212.93	217.84	214.33	220.85	220.21	216.43	218.5	218.92	214.06	218.16	219.07	222.17	211.61	213.55	217.22	215.92	215.81	215.4	216.79	216.63	215.93	220.33	213.92	215.08	210.3	216.83	218.72	213.7	216.84	218.31	219.82	216.39	222.88	219.5	217.5	217.55
206.03	206.69	207	211.01	206.31	210.86	209.57	212.98	213.26	210.43	208.7	211.28	209.3	211.97	206.06	210.26	208.53	207.71	211.38	205.48	208.09	207.81	208.35	208.49	208.03	210.5	209.7	208.72	213.96	206.98	207.46	209.66	206.57	207.59	208.69	202.96	207.93	208.71	208.7	208.59	201.43	208.87	210.69	210.73	205.78	214.35	209.15	206.82	207.24	205.76
208.31	205.27	208.95	205.79	206.22	204.81	211.01	206.26	207.53	209.41	211.22	206.76	206.88	205.85	213.8	204.61	206.81	204.22	211.42	207.34	199.52	208.25	210.12	206.02	211.96	207.53	205.84	203.74	207.05	209.31	208.15	204.73	206.03	202.88	208.27	206.71	206.88	203.81	206.07	207.72	210.77	208.47	206.71	209.7	210.15	206.57	207.7	209.47	207.88	208.67
209.47	209.94	212.99	209.48	208.26	210.48	208.77	207.97	212.91	208.74	203.46	209.21	214.7	213.58	210.01	213.98	211.16	211.47	213.73	208.93	214.41	210.3	210.06	212.14	212.06	211.16	213.37	209.07	209.71	211.25	210.92	212.7	211.17	215.76	209.81	212.62	212.84	214.9	209.02	213.32	214.03	212.61	211.5	212.53	213.73	211.43	214.2	207.53	212.16	212.03
220.12	218.86	218.85	214.45	214.68	219.12	216.9	218.54	217.09	219.78	218.44	223.06	221.2	220.15	218.77	214.44	214.98	220.07	220.19	216.13	215.87	218.74	214.65	216.35	215.71	214.33	217.49	217.96	221.36	219.21	220.33	218.28	215.51	222.44	220.88	219.02	216.07	216.99	224.21	218.87	216.87	218.11	220.84	217.52	220.2	219.82	212.74	215.62	211.51	220.59
219.15	218.75	219.56	216.88	211.99	216.25	215.79	221.48	216.54	219.31	216.73	217.92	217.67	217.41	218.8	220.38	215.98	217.31	220.76	215.53	219.16	216.46	216.58	211.01	216.68	222.72	214.76	216.81	217.93	220.13	220.6	213.57	219.12	215.01	215.38	219.66	216.88	217.38	220.77	217.58	219.59	211.55	215.61	216.43	214.74	223.37	219.23	213.15	214.98	219.02
201.51	196.38	202.77	201.5	197.9	203.52	204.17	201.92	200.08	199.76	197.88	202	199.2	196.09	202.26	198.62	201.16	200.93	195.86	200.19	195.23	201.56	200.17	198.83	200.57	197.62	201.09	198.03	196.87	198.04	201.54	196.36	197.99	198.43	203.88	202.5	197.19	199.84	196.79	199.89	201.87	199.28	202.41	198.2	200.81	200.88	201.94	196.27	197.65	199.22
208.07	207.59	204.76	209.73	209.95	205.83	205.1	204.47	208.89	208.08	204.36	208.64	208.13	208.84	208.8	202.13	203.9	207.7	207.26	203.38	204.49	206.35	204.65	207.53	205.44	204.7	205.92	206.3	204.89	210.36	207.21	205.11	205.65	205.5	207.01	208.55	204.36	208.86	207.17	208.41	209.11	207.55	198.7	204.54	210.15	206.84	209.25	202.75	208.02	201.14
204.2	201.75	203.91	203.64	205.48	207.21	207.39	202.57	203.06	205.19	200.3	200.88	200.92	200.09	206.82	202.54	201.82	205.79	204.56	205.87	205.39	203.92	203.1	206.79	198.69	202.04	205.85	208.38	204.05	206.33	206.83	206.97	204.07	199	201.12	209.56	205.28	206.96	202.24	205.7	206.84	205.65	201.63	205.77	208.13	203.36	204.62	202.96	203.02	207.09
204.88	209.35	207.24	210.76	205.03	209.41	204.87	204.71	209.65	205.29	209.96	211.06	211.61	210.32	204.5	210.53	209.72	210.55	202.53	212.4	205.37	205.03	207.42	211.54	209.7	202.53	210.25	210.99	208.11	212.44	212.09	211.55	209.19	205.19	203.76	203.67	202.95	204.34	206.33	204.47	208.93	210.4	206.92	207.69	209.04	210.66	205.82	206.58	208.58	213.34
211.58	214.65	211.87	212.45	210.75	215.09	211.28	210.18	208.93	212.28	215.49	210.79	217.73	213.02	212.24	211.86	214.46	207.23	213.82	215.39	211.31	210.51	208.71	213.11	214.35	209.27	215.46	209.84	213.22	211.41	209.31	213.14	212.21	210.02	214.47	216.1	213.18	211.46	213.84	214.01	210.32	211.63	210.49	214.86	214.74	216.89	213.44	209.37	209.28	208.9
207.13	204.15	208.36	209.18	209.86	206.78	207.96	211.11	206.74	205.51	204.68	208.41	202.84	205.94	206.87	209.94	210.43	206.42	210.89	209.41	204.45	205.79	208.01	205.93	213.17	206.84	205.23	207.63	206.95	207.28	209.57	208.68	211.2	204.99	209.36	207.28	206.03	203.42	208.66	211.89	206.18	205.04	207.51	205.25	208.16	210.49	209.26	205.33	208.4	206.86
195.09	203.84	201.14	202.87	210.94	204.2	199.09	206.82	201.72	199.8	203.94	203.38	201.95	203.04	200.22	200.09	200.57	202.04	195.61	207.36	202.89	206.12	202.28	204.14	201.12	201.88	200.93	203.43	206.02	202.16	200.31	207.9	202.92	200.63	206.45	202.38	205.96	200.99	202.89	199.7	205.68	202.48	203.07	205.55	203.4	204.92	203.13	200.03	205.47	201.66
216.87	223.56	215.87	220.79	218.11	213.81	216.46	221.01	216.53	215.15	213.77	217.34	217.13	215.26	218.76	215.46	213.52	219.63	218.32	217.83	215.84	216.02	218.26	217.67	215.93	217.66	213.76	220.58	217.99	216.05	217.7	214.31	218.66	219.41	220.07	214.94	220.33	220.63	214.97	218.98	220.71	217.58	215.32	219.43	215.76	216.88	218.88	216.9	220.58	214.9
214.35	209.39	210.27	205.44	212.21	209.29	207.32	208.58	208.77	210.09	211.54	203.57	210.63	206.67	209.01	211.23	211.91	207	210.02	207.36	213.34	214.71	207.24	209.19	210.95	207.65	207.39	210.84	207.51	209.19	212.29	206.19	211.63	211	209.67	206.56	211.05	212.07	207.08	210.48	202.95	214	209.16	212.67	209.39	204.45	210.57	209.44	209.49	206.82
210.44	204.77	203.06	210.77	205.78	210.54	215.04	205.18	210.44	206.73	205.08	212.12	208.66	205.64	206.3	212.95	207.32	212.75	206.8	211.31	210.26	211.78	209.51	208.07	210.69	210.74	208.07	209.76	205.48	210.99	207.15	208.82	207.91	204.09	206.65	206.95	211.64	209.88	212.75	206.07	213.47	205.76	205.18	209.42	207.15	208.51	210.06	208.9	207.22	207.47
216.83	215.85	214.37	220.55	218.08	219.3	214.69	213.21	219.53	214.71	216.04	219.83	216.08	213.21	218.36	216.16	212.2	216.69	219.98	218.79	215.36	215.98	219.98	215.13	216.72	215.25	216.68	217.78	215.42	218.86	215.01	217.04	213.16	216.33	224.93	222.82	216.04	219.06	214.48	214.26	215.65	219.61	213.98	216.53	215.56	214.22	218.09	217.08	214.86	220.82
208.11	213.44	210.86	208.98	213.04	212.5	216.09	210.93	210.05	209.33	210.16	214.3	214.1	211.8	211.17	211.54	209.15	213.17	214.04	212.6	212.92	206.64	209.55	210.81	214.48	214.87	210.25	215.2	214.19	206.86	208.7	212.88	209.08	215.48	212.29	210.73	209.23	210.92	211.28	213.38	205.54	208.13	212.51	211.03	211.13	209.2	209.8	209.47	207.98	212.24
209.4	210.88	212.96	212.02	211.12	209.93	210.3	210.32	212.18	213.23	212.12	208.24	213.21	214.19	213.66	215.54	205.64	214.39	206.87	212.23	209.12	211.89	208.13	213.59	211.84	213.78	213.17	209.16	215.3	207.18	215.1	214.16	209.08	211.88	212.14	212.59	207.47	213.21	210.03	213.93	215.34	211.99	207.78	212.24	209.63	211.05	210.4	208.87	213.36	217.06
210.11	208.69	211.23	212.44	212.12	210.32	214.34	215.71	213.87	211.15	214.11	212.87	214.93	215.32	215.93	213.15	211.5	214.97	214.58	207.58	217.03	209.53	211.81	216.86	214.53	209.99	212.07	209.13	211.61	215.93	209.93	211.67	216.15	207.79	209.56	210.1	209.92	211.45	215.03	211.14	207.96	216.02	210.78	211.44	213.45	212.02	213.74	208.75	206.38	210.98
210.31	210.94	210.51	204.32	212	208.32	209.66	210.44	206.89	207.88	204.62	209.53	202.38	210.06	202.74	208.53	211.25	205.53	209.09	206.94	209.64	203.96	208.71	208.95	203.98	206.64	207.31	209.49	210.29	209.53	210.26	205.83	209.95	212.15	209.7	206.54	209.1	203.38	210.97	204.14	208.37	210.72	204.68	205.42	209.92	208.19	209.93	206.74	211.52	207.53
195.8	194.8	200.25	199.68	198.34	196.98	199.4	196.67	195.94	196.78	199.7	198.19	203.49	191.85	195.28	202.92	201.29	200.29	197.94	198.63	198.23	199.45	196.78	197.61	195.6	198.16	197.03	196.88	200.97	194.65	196.19	197.2	199.05	197.94	192.73	193.2	196.87	194.81	199.31	199.75	197.88	198.15	197.27	194.82	198.85	196.7	195.26	196.73	198.58	192.97
201.17	200.62	196.87	199.47	195.63	204.04	197.54	198.87	200.56	200.15	202.78	201.3	201.61	195.31	198.93	200.59	198.64	200.73	201.18	204.09	202.13	203.04	196.04	204.86	202.13	204.2	197.81	203.21	203.61	202.93	203.39	202.74	198.3	202.96	202.74	195.63	202.26	200.07	204.56	195.4	199.68	198.59	202.09	200.63	202.46	199.42	202.96	198.24	194.7	201.31
211.14	207.15	207.02	207.99	211.16	207.75	206.69	207.61	209.33	207.6	207.5	208.96	212.72	208.84	207.56	208.78	207.43	209.84	206.48	207.6	211.91	209.16	203.54	205.11	207.54	204.86	210.74	204.29	209.16	208.6	205.54	205.88	206.05	207.34	205.45	203.78	208.78	208.23	211.31	207.73	212.66	206.65	210.4	203.87	207.25	208.71	211.26	210.3	208.92	206.41
211.61	214.57	213.6	209.4	213.44	212.27	213.8	213.09	210.93	210.44	217.19	212.02	211.16	206.18	210.46	210.32	214.17	211.38	212.55	212.75	206.8	209.43	213.43	214.5	213.65	214.95	214.85	216.09	213.24	216.82	211.75	214.37	211.65	212.66	214.44	212.19	215.46	216.61	210.72	210.35	217.12	213.62	212.66	216.2	208.45	212.57	213.39	213.01	217.19	210.44
197.63	199.05	194.95	202.52	200.59	198.51	195.96	196.45	198.34	199.4	198.68	201.07	202.1	200.42	198.72	203.67	197.86	201.6	197.63	199.03	198.26	201.77	199.4	200.58	199.86	203.27	206.2	199.83	201.81	200.85	205.55	204.85	197.87	204.8	200.79	198.72	195.12	194.14	203.56	202.46	202.08	200.45	199.62	200.15	202.88	205.71	201.1	199.66	195.92	200.47
209.11	205.59	208.09	208.63	208.19	202.88	211.38	207.09	208.36	206.65	214.79	207.08	207.72	206.39	208.48	205.1	209.74	207.38	203.65	209.85	210.64	208.03	207.07	202.84	203.12	209.2	206.89	208.79	206.96	205.78	208.43	204.5	207.83	204.35	209.51	209.42	207.49	210.34	204.59	211.53	207.83	211.16	204.63	210.04	208.27	209.37	210.76	213.23	209.99	204.71
206.24	202.04	205.1	202.34	205.31	199.73	202.45	206.34	207.03	204.88	207.74	202.54	209.97	203.49	206.68	207.28	203.21	203.75	203.63	205.04	203.48	206.21	202.67	205.57	206.79	206.46	205.84	205.29	202.99	205.07	203.74	203.06	206.05	206.88	204.44	203.89	198.43	200.63	202.2	210.38	202.05	200.13	207.05	204.52	203.4	206.46	203.7	203.7	206.49	204.7
194.43	196.93	201.91	197.28	199.04	200.02	197.7	199.6	200.64	199.74	197.53	199.36	197.09	201.51	200.92	199.82	199.98	198.87	200.64	198.65	198.92	197.1	204.08	203.25	195.68	194.44	197.29	198.29	197.24	198.4	196.69	202.47	199.13	198.99	200.04	196.95	200.25	199.48	196.94	197.39	199.21	202.42	200.42	202.87	198.55	200.6	201.1	198.42	201.25	197.46
203.74	204.82	200.7	199.83	202.05	201.2	204.86	203.26	202.04	204.53	207.72	203.74	202.1	201.27	208.27	203.59	205.5	203.94	199.54	204.71	204.36	202.56	204.54	205.62	205.71	204.08	203.31	204.06	203.75	208.9	201.95	205.62	203.16	202.36	200.71	207.77	199.51	204.08	202.38	200.59	200.93	202.49	201.22	204.92	204.84	205.61	207.53	207.17	204.86	204.04
204.33	201.02	204.24	204	202.94	205.96	202.48	206.73	205.9	205.93	204.84	199.96	201.83	200.64	204.97	205.37	205.11	208.25	203.85	196.54	203.69	204.28	202.99	207.34	197.64	205.17	202.34	208.57	203.21	202.98	200.23	200.72	208.74	202.71	204.23	202.12	205.32	207.19	207.75	202.45	200.59	202.83	201.36	202.01	208.2	200.85	204.34	201.56	197.69	205.2
201.01	201.87	201.68	203.66	201.43	202.93	202.76	202.25	201.78	204.39	203.48	209.21	203.68	205.14	205.67	207.32	204.78	207.99	201.53	207.15	206.25	197.72	202.8	207.38	204.58	206.86	200.48	206.53	210.87	201.11	203.39	199.02	203.85	200.49	204.93	202.67	205.99	204.64	200.66	208.18	203.2	204.42	201.28	208.16	202.22	205.87	205.03	205.81	207.11	205.06
207.95	206.87	211.51	207.05	202.66	208.47	208.41	212.97	210.93	206.05	213.87	210.33	211.01	212.05	204.4	209.76	208.08	210.06	211.27	208.17	207.72	204.89	207.82	207.41	208.22	206.75	207.48	206.84	210.97	208.3	208.25	202.78	209.46	208.09	208.74	208.64	206.24	209.64	205.35	210.5	209.14	204.43	207.74	204.53	204.88	205.55	210.33	207.22	207.96	210.74
207.58	207.75	205.25	204.74	210.25	208.36	204.69	207.29	203.46	207.27	210.73	205.07	209.51	207.02	207.2	206.97	207.41	208.11	206.35	209.43	207.72	205.84	210.48	203.97	205.75	205.18	212.72	203.73	211.73	206.12	207.19	206.88	209.14	210.62	211.32	207.1	212.68	209.19	208.21	205.17	209.42	205.54	204.76	208.14	208.8	210.2	206.14	210.68	205.69	206.04
217.92	211.62	208.85	210.23	216.09	212.72	211.4	213.91	213.51	209.43	217.17	215.72	210.94	213.94	213.39	209.27	209.56	213.93	212.28	215.7	211.39	211.68	210	210.59	214.36	214.74	209.75	213.14	210.69	214.32	209.87	211.8	213.23	211.32	209.51	206.72	213.04	208.78	214.52	211.64	214.29	216.22	207.36	212.46	213.59	212.37	212.94	209.09	210.81	208.22
223.17	217.68	221.33	217.68	217.8	217.61	218.75	220.23	220.4	218.98	216.74	214.42	219.96	219.27	214.95	216.47	221.36	215.65	219.29	213.49	217.74	216.75	218.71	224.84	215	218.34	219.47	214.92	219.92	218.26	216.58	215.83	213.2	215.59	220.97	218.42	217.87	218.81	220.72	218.73	224.44	220.42	220.35	222.91	219.2	213.07	218.61	220.71	217.15	217.2
206.43	200.74	203.88	201.87	207	205.26	204.63	203.52	203.76	206.13	202.95	203.67	202.26	205.15	209.12	205.68	206.34	205.54	203	202.09	204.14	205.35	202.14	204.37	208.95	204.97	208.98	206.82	205.72	205.76	203.36	202.97	204.42	205.62	203.57	205.43	200.85	205.01	204.72	205.91	204.08	203.38	202.75	204.36	200.22	205.09	204.81	201.11	198.98	202.54
200.42	196.61	200.75	201.71	192.55	196.83	198.61	197.6	198.06	193.01	199.4	199.1	198.45	200.69	193.99	193.5	199.55	195.67	196.87	193.46	199.44	194.47	193.26	193.99	199.88	196.63	199.79	196.67	199.67	197.68	193.55	200	198.34	194.53	197.87	202.31	200.7	196.57	199.38	196.28	200.17	197.86	197.92	201.4	199.03	200.03	203.36	198.07	200.35	195.05
207.23	212.13	208.18	209.46	206.29	212.63	206.78	211.91	209.31	207.78	207.67	209.63	210.75	208.28	209.79	213.83	206.27	210.98	205.54	207.46	208	208.03	207.02	208.08	203.21	209.16	209.7	206.99	206.63	209.95	209.12	212.9	210.16	210.19	211.38	208.33	209.58	210.52	208.28	217.25	209.65	207.61	209.34	215.96	211.4	210.34	210.14	207.59	207.58	207.25
212.99	208.04	210.64	209.9	210.88	205.73	215.3	210.89	206.87	208.04	208.11	208.85	211.56	203.71	207.08	205.04	204.3	213.63	212.47	209.13	206.67	205.41	209.65	207.92	208.22	209.38	208.07	216.56	208.95	209.33	210.74	209.9	212.56	205.64	211.74	209.72	206.33	207.64	207.88	206.62	208.49	204.82	204.26	209.47	209.75	207.63	207.12	207.35	212.71	207.73
215.53	212.14	208.91	211.57	212.01	213.48	215.55	212.81	215.01	210.96	207.46	218.1	214.38	216.45	211.6	218.14	214.21	212.2	214.18	214.88	212.23	215.12	215.51	210.02	213.69	211.96	215.75	210.41	215.49	214.08	207.89	215.55	208.54	214.89	208.88	212.8	214.73	218.88	214	211.41	211.55	216.03	216.58	211.88	214.26	218.21	208.74	210.66	216.53	214.76
196.35	195.55	195.24	201.69	198.12	202.27	200.31	198.1	197.24	195.21	193.24	198.56	204.11	190.88	195.1	199.37	198.56	196.97	196.64	196.66	197.56	198.83	201.86	197.67	195.22	195.46	194.81	200.26	196.58	195.76	195.58	200.39	198.81	195.87	201.31	200.5	196.6	200.31	197.1	193.58	201.46	199.59	195.66	197.91	198.38	195.58	198.11	195.16	196.59	198.12
204.75	208.16	207.29	203.64	203.13	201.61	204.73	201.36	207.29	201.83	207.3	203.83	203.64	205.54	197.75	203.47	207.23	201.76	203.02	207.61	210.09	204.7	204.95	204.68	202.75	204.48	202.13	203.65	207.54	202.48	205.94	201.86	203.7	207.3	203.61	206.4	200.73	202.74	202.71	206.68	205.36	206.15	202.02	202.74	201.4	202.18	203.74	204.78	210	204
199.35	200.53	198.62	196.42	196.48	200.58	202.62	205.5	198.56	194.65	203.52	200.41	196.72	195.08	194.72	198.98	201.61	198.93	196.67	199.71	198.36	194.71	203.2	198.86	194.95	198.73	200.54	199.39	205.25	200.56	200.89	195.08	197.57	200.61	199.12	201.53	200.49	201.01	198.42	198.51	199.38	205.04	199.53	199.17	200.47	196.77	193.22	197.43	200.1	195.46
210.72	208.92	209.31	202.83	206.53	205.83	204.55	205.06	207.22	205.46	206.27	207.87	204.43	210.13	204.71	204.32	202.43	207.2	207.75	202.83	204.14	210.39	206.85	208.08	203.68	208.64	204.18	204.31	208.5	204.52	205.81	202.22	205.73	208.27	209.2	209.66	207.26	209.19	203.9	204.82	207.5	207.14	206.25	210.56	203.7	202.29	207.98	207.33	204.13	208.24
212.24	208.03	209.97	210.23	212.97	210.67	210.01	208.09	209.99	210.68	209.15	212.53	212.31	212.3	213.09	214.79	214.21	213.62	208.77	212.81	210.86	210.73	208.45	208.36	214.93	212.88	205.93	208.37	212.87	207.84	214.04	212.24	212.34	211.33	209.44	213.23	212.84	212.64	210.57	211.37	211.21	209.63	210.27	216.17	212.43	208.32	210.48	211.27	212.17	212.12
204.57	207.23	200.22	205.8	205.03	204.99	205.91	207.24	197.28	203.09	204.58	204.44	204.92	201.89	202.14	204.35	204.87	202.8	201.83	201.1	206.89	206.16	202.31	204.71	203.01	205.31	206.26	204.21	206.39	207.16	204.92	202.58	204.91	205.6	200.63	205.09	204.82	203.06	200.5	204.32	205.24	200.27	201.51	203.25	204.89	201.81	205.41	205.32	205.74	202.9
208.61	212.39	210.13	206.33	211.63	216.92	212.96	215	210.88	208.36	209.34	211.3	208.51	212.56	211.16	208.67	207.06	212.03	213.77	211.18	209.41	207.6	213.85	209.58	212.29	214.38	211.25	216.94	210.17	206.9	208.36	214.63	208.79	213.41	211.41	214.84	208.82	213.75	212.17	214.41	214.06	209.68	211.46	211.62	209.52	212.39	215.11	211.55	215.4	211.74
208.89	208.56	211.38	206.5	207.44	210.97	205.82	215.37	208.1	210.02	212.19	209.23	211.85	209.49	204.43	207.93	210.84	208.45	211.92	206.87	209.81	208.9	208.75	207.19	209.96	210.4	212.22	209.22	211.82	208.43	211.89	207.43	210.2	210.53	214.27	207.08	209.63	207.79	213.65	204.18	206.86	212.19	205.6	206.46	211.51	205.43	208.95	212.35	206.6	208.41
200.01	202.14	200	202.85	202.91	205.54	202.87	207.13	206.05	203.19	207.28	203.77	204.16	203.48	203.08	197.7	201.75	203.19	201.99	200.33	202.46	204.78	203.57	203.87	199.69	199.37	201.2	205.33	205.36	202.72	201.94	202.8	204.65	204.5	204.04	201.37	205.66	202.01	205.49	207.54	203.51	204.7	205.7	200.15	205.08	203.08	202.44	201.51	207.12	202.98
207.43	196.74	202.39	202.8	202.04	201.75	205.01	201.61	204.03	200	205.07	205.96	204.77	203.04	199.02	201.16	202.69	205.03	204.88	205.34	202.01	205.45	202.34	200.42	203.01	203.61	203.06	206.5	199.8	202.55	204.43	203.01	202.79	203.02	203.24	204.54	199.52	202.67	204.54	201.18	200.79	204.33	201.91	200.8	207.59	201.32	204.7	202.77	205.73	204.66
212.43	210.69	213.24	207.63	210.79	210.18	208.63	210.41	208.88	209.96	209.29	208.91	206.93	205.84	207.18	208.1	208.7	206.62	207.85	206.1	206.39	205.86	205.35	210.65	205.29	208.91	215.39	207.33	205.49	213.24	210.43	209.75	209.5	213.94	210.65	205.77	209.82	208.51	210.58	210.68	209.62	207.15	212.29	214.27	213	205.57	208.59	205.65	206.02	207.93
202.63	201.16	206.01	202.81	207.2	205.98	203.11	200.45	204.38	202.6	207.42	200	202.98	205.97	207.53	203.59	203.49	202.52	206.41	202.79	202.67	205.18	201.63	203.29	202.63	200.26	203.63	204.46	203.81	209.07	205.37	203.17	202.31	207.05	200.57	201.29	202.14	202.27	205.12	202.73	204.27	203.02	200.66	206.55	204.12	207.36	200.86	201.86	204.98	205.15
197.74	201.33	204.36	205.35	205.43	201.77	207.3	205.34	203.15	204.62	199.42	206.23	206.68	205.43	202.79	207.26	205.56	204.32	201.1	206.05	201.3	201.77	206.74	208.52	202.98	203.36	205.47	205.62	203.84	207	203.07	204.53	205.54	205.75	204.66	205.85	201.87	203.66	211.61	201.02	205.57	204.36	204.09	204.9	200.45	205.44	200.26	207.7	205.76	207.15
197.83	199.61	204.16	204.18	205.9	203.74	207.08	208.04	200.33	207.09	206.46	204.83	207.87	207.99	206.08	198.75	203.56	204.42	200.81	210.24	198.64	203.35	207.5	204.01	203.9	208.89	206.95	204.52	202.06	205.45	202.63	204.52	200.18	203.07	201.93	202.59	204.69	198.86	203.82	200.49	209.38	205.51	202.2	202.61	203.61	203.8	210.43	202.23	204.64	213.47
208.77	205.51	207.75	210.96	204	204.42	204.53	210.53	211.53	208.07	206.02	207.41	211.41	211.14	208.36	203.77	209.02	207.79	211.69	209.61	208.8	214.27	209.49	215.25	211.5	206.65	209.45	210.58	205.45	209.71	212.48	209.43	212.87	210.34	204.3	208.9	207.21	207.95	209.92	210.44	210.1	205.83	206.79	210.19	212.18	211.49	206.12	207.89	203.83	206.78
197.41	201.63	196.04	197.6	193.29	197.12	198.4	198.53	198.61	203.43	196.48	198.2	195.28	198.82	197.02	199.74	200.9	199.83	195.36	201.21	198.58	202.97	198.37	200.78	198.01	198.5	198.86	198.05	197.61	193.29	197.36	197.81	194.44	198.06	192.81	198.43	199.44	199.06	194.67	200.59	198.98	195.02	199.58	201.4	199.49	194.19	196.26	198.05	199.04	200.69
212.88	210.26	209.65	212.99	213.19	213.85	211.81	212.76	207.66	203.25	211.1	209.28	214.96	212.49	210.52	209.13	211.69	211.73	209.88	211.46	214.58	216.3	216.24	213.59	211.96	211.74	211.86	209.62	216.31	211.96	212.21	211.12	214.65	214.85	212.2	215.08	211.71	216.41	213.9	214.84	207.88	209.82	210.19	216.33	213.48	215.18	207.46	216.75	213.58	210.83
197.93	199.72	202.35	199.04	199.26	200.97	195.02	197.93	197.08	198.68	195.57	202.28	204.56	193.57	198.57	194.54	199.25	197.08	202.6	199.45	200.41	198.67	194.72	197.71	199.1	198.04	195.09	203.78	197.86	194.14	201.14	200.56	197.48	193.01	194.97	196.09	198.43	200.23	199.63	194.77	198.19	197.92	201.69	202.24	196.9	203.79	200.65	200.38	199.77	193.23
206.93	213.72	211.24	211.41	205.3	209.56	208.44	207.35	209.94	213.97	208.46	212.78	212.48	211.01	213.16	206.02	209.69	210.09	212.24	207.81	212.4	209.34	207.29	205.89	207.32	208.96	207.58	205.43	210.26	208.96	211.43	208.45	209.11	202.14	210.79	205.42	206.97	206.21	211.36	207.57	207.7	204.29	206.84	209.05	208.54	214.8	208.97	205.73	209.74	207.7
201.96	203.51	198.16	200.61	200.25	196.03	201.98	195.97	199.42	197.09	198.04	208.67	201.64	198.23	199.75	201.12	200.11	199.62	199.91	200.36	197.48	198.86	198.88	197.84	204.43	196.58	199.28	197.38	199.88	198.49	196.63	199.32	197.85	195.27	194.01	197.49	204.14	199.01	200.71	202.55	200.27	201.16	196.5	200.33	201.53	199.11	197.96	199.11	199.32	200.32
213.01	213.95	209.42	213.44	208.96	209.71	209.56	213.98	213.16	213.07	210.09	213.06	213.17	211.87	210.9	205.84	210.52	215.66	207.69	207.06	209.64	215.81	215.98	211.04	213.29	210.44	210	209.69	214.47	208.15	206.28	213.3	207.93	209.74	214.02	210.55	212.99	211.84	210.65	212.21	210.08	210.47	209.57	212.14	213.57	211.69	212.76	215.77	213.04	209.19
200.67	202.56	196.91	203.21	201.52	200.25	199.61	200.39	204.05	199.01	202.68	204.83	202.26	201.4	196.62	196.25	200.21	198.59	198.22	198.12	202.17	205.23	197.74	197.26	202.42	199.21	198.38	200.96	202.86	200.89	198.18	197.48	199.4	198.98	200.08	198.55	195.45	200	196.99	200.5	197.39	200.74	201.14	199.28	199.93	202.44	203.2	198.47	202.94	199.58
204.61	207.97	208.13	208.47	208.68	211.66	210.88	207.58	210.92	207.43	210.04	205.47	204.23	208.31	206.84	207.11	208.59	210.46	207.55	207.24	205.71	209.06	207.4	209.26	204.03	207.61	208	206.25	209.63	206.17	207.81	213.3	205.94	209.27	210.12	206.08	210.39	207.77	207.08	207.45	209.18	209.12	205.24	208.7	205.9	206.57	206.28	210.14	204.29	207.91
200.71	200.68	203.35	203.65	207.36	201.16	203.63	203.38	203.22	201.37	204.48	200.59	202.18	201.84	201.52	206.63	202.88	200.61	203.99	200.81	200.03	206.05	202.18	204.08	207.57	203.17	202.72	201.39	201.06	204.93	201.85	199.54	201.09	202.62	203.09	199.79	203.44	204.54	205.16	206.09	204.38	204.6	205.6	202.95	202.71	201.93	203.8	208.74	199.44	201.53
206.44	202.65	209.92	205.27	208.24	204.08	200.81	204.05	206.96	204.62	206.7	204.55	206.57	207.97	205.59	209.55	211.32	202.92	207.92	203.16	208.38	208.17	208.18	207.85	210.05	208.65	203.18	207.8	202.17	208.82	206.6	204.56	206.95	203.62	200.65	209.16	208.55	206.01	203.31	203.27	205.49	205.63	205.12	209.2	207.24	206.51	209.63	207.44	204.95	203.61
203.89	202.8	211.36	205.05	206.17	210.08	208.29	206.69	209.98	204.04	206.43	211.89	209.92	207.73	209.79	203	208.28	206.11	208.72	205.81	206.81	210.15	211.24	208.78	209.1	211.29	206.47	210.26	215.37	210.04	207.5	210.68	207.52	208.24	207.99	207.6	208.2	205.84	206.99	207.12	206.93	209.16	210.77	211.24	210.55	208.05	208.47	211.22	208.57	209.73
211.12	213.81	213.73	211.81	214.21	209.77	209.78	215.59	213.49	212.55	206.74	212.38	210.5	212.39	213.22	208.85	213.51	213	209.31	214.19	209.85	207.77	213.68	208.73	212.34	214.75	213.35	214.91	210.65	213.2	208.79	212.03	212.66	215.08	215.36	210.39	207.97	214.12	213.24	211.16	206.39	210.64	207.73	208.93	210.95	213.51	211.8	212.44	217.09	213.95
203.74	206.19	203.63	194.17	200.38	198.23	197.25	194.99	201.54	199.63	199.84	201.09	200.78	198.32	202.77	197.39	199.53	200.02	200.19	201.6	198.92	200.16	202.52	198.85	202.61	196.93	196.58	201.97	199	201.49	202.08	201.29	206.92	199.11	194.76	201.27	196.38	201.85	200.24	201.41	202.49	200.21	198.71	198.69	198.75	204.11	198.77	200.04	199.35	197.64
208.08	207.4	210.07	203.94	208.84	206.54	210.22	205.48	208.6	205.36	205.76	207.46	209	210.91	209.51	208.45	214.44	207.66	210.46	207.15	208.61	208.74	207.39	209.06	208.16	210.29	210.41	204.06	205.38	208.09	210.43	207.82	208.22	210.48	213.34	209.09	208.92	207.09	207.72	209.52	210.2	208.69	210.22	206.67	208	205.38	205.65	214.13	212.4	210.17
203.24	202.28	203.97	203.13	206.93	205.32	199.98	207.56	204.36	198.74	204.59	202.94	198.13	202.84	200.97	203.2	208.38	204.14	199.43	198.32	197.8	206.6	202.09	199.21	205.07	200.52	203.09	202.52	200.55	202.03	205.75	204.84	199.29	205.85	201.19	200.2	207.08	205.7	204.87	201.67	202.9	201.3	207.12	202.15	198.81	205.45	198.87	198.99	202.72	200.62
200.11	202.52	202.93	202.45	200.66	205.47	208.03	203.12	203.88	202.42	205.9	203.06	205.42	208.84	202.67	202.18	204.25	202.17	205.18	204.8	200.87	198.98	204.35	202.78	203.85	201.99	200.77	205.28	204.95	204.97	203.92	199.41	206.94	205.6	202.31	201.05	204.72	200.24	202.82	204.43	207.44	204.81	200.35	201.94	203	203.8	205.09	205.1	201.66	200.82
195.79	191.86	192.72	193.17	195.63	196.51	188.58	196.79	192.4	192.89	195.02	194.66	191.75	197.6	191.77	191.04	192.97	193.82	198.5	189.04	194.12	198.42	190.64	191.86	194.3	196.4	191.48	196.36	195.93	199.51	191.9	192.86	194.32	193.24	197.02	197.13	194.95	194.27	194.16	195.84	190.9	195.02	194.25	192.36	197.32	187.79	197.09	197.56	197.98	194.63
206.52	205.24	202.83	204.29	208.51	205.04	204.6	205.79	205.13	201.64	208.57	214.36	204.69	207.54	208.28	201.53	202.84	206.89	206.15	203.52	203.12	205.73	205.67	199.54	203.11	203.46	205.49	209.29	202.78	203.14	199.54	202.35	202.9	206.1	203.64	206.19	207.52	199.88	203.73	202.51	207.4	203.3	199.96	203.26	203.94	206.06	202.22	205.6	200.35	205.14
201.4	198.88	205.06	201.74	201.48	201.98	204.91	197.84	201.63	204.04	202.44	202.07	201.22	197.8	202.61	201.39	208.59	193.28	206.67	203.08	202.7	201.73	198.82	200.85	201.7	199.03	204.11	200.96	202.38	204.62	206.43	200.74	202.69	200.37	204.94	199.51	205.42	202.49	204.78	202.4	203.42	205.84	198.25	205.3	203.13	205.56	205.65	203.46	202.96	202.46
203.45	207.44	212.29	208.16	206.4	204.71	204.47	212.7	206.37	209.62	205.78	211.25	206.82	209.02	208.56	207.03	207.34	207.71	210.62	207.71	208.11	208.96	209.19	206.87	205.7	201.51	206.76	206.15	201.83	208.76	204.12	208.28	205	209.23	209.32	210	207.27	206.83	207.54	205.81	207.19	210.08	206.12	207.05	208.82	207.2	205.4	206.02	206.14	208.59
211.98	205.78	210.65	208.62	211.11	210.03	203.06	212.34	209.88	212.88	206.02	210.73	207.94	210.85	210.24	208.13	209.55	215.12	204.86	208.31	207.06	212.12	214.87	211.33	203.35	206.99	212.04	209.55	209.59	208.18	209.99	212.83	208.55	204.25	211.54	207.7	210.75	209.05	211.55	208.86	211.13	205.2	213.11	207.68	208.09	205.77	206.69	207.12	208.01	203.69
211.96	209.33	211.66	211.65	211.52	205.78	206.93	211.21	204.91	206.82	213.24	210.21	207.5	207.1	207.83	208	211.06	206.88	208.35	208.57	210.22	205.5	207.99	213.99	207.79	214.11	208.54	211.96	211.55	208.32	210.84	212.8	211.11	208.47	213.99	208.87	208.66	210.4	208.24	209.89	216.09	209.19	208.66	208.21	210.69	209.03	210.84	209.7	205.3	209.8
210.96	217.16	209.03	212.51	208.78	214.47	208.77	213.19	210	210.77	215.85	212.18	212.83	214.77	213.88	215.4	207.36	210.35	216.89	210.12	213.61	213.4	211.28	213.42	212.51	210.18	210.46	215.03	211.45	214.04	213.42	211.32	215.33	209.79	211.9	209.46	214.45	210.38	211.25	214.49	210.06	209.55	208.98	211.48	207.58	208.81	209.94	209.3	210.39	211.55
200.6	197.84	199.22	202.34	198.07	200.33	200.78	197.71	197.19	200.83	197.37	200.16	202.59	200.09	198.15	198.71	200.15	200.65	199.62	198.99	200.36	202.1	203.21	200.25	201.85	203.18	198.18	205.9	204.37	196.94	201.04	201.9	201.85	199.6	200.72	203.58	200.19	199.68	202.86	203.45	198.05	202.66	199.65	197.21	200.27	199.92	198.03	192.77	199.37	199.53
207.8	209.87	208.03	211.49	210.85	208.44	210.49	210.24	211.04	210.08	209.62	208.28	207.7	210.26	213.32	210.68	211.9	208.83	208.77	216.26	211.72	211.42	215.54	209.44	210.77	210.92	211.12	209.5	207.56	207.72	208.11	206.2	209.43	212.49	207.07	213.25	213.91	210.7	208.29	211.49	208.84	205.56	206.73	206.52	208.05	210.68	212.23	211.47	208.67	211.25
207.78	211.93	206.09	210.2	206.5	212.1	208.02	211.03	208.43	209.81	206.57	203.76	203.41	209.61	207.15	207.59	211.79	206.84	209.18	209.98	211.2	208.21	210.85	205.96	209.36	206.66	207.24	210.14	211.7	201	207.56	204.98	206.03	203.68	208.18	204.79	206.93	209.66	210.86	210.37	206.83	206.41	210.19	210.41	204.62	202.22	206.62	208.06	207.2	208.02
215.05	211.04	218.47	211.04	212.22	213.39	209.86	214.04	215.54	212.95	220.46	208.52	213.8	210.71	216.52	212.85	213.87	216.9	212.17	217.02	210.76	216.4	214.92	211.19	211.05	214.2	215.23	215.38	211.34	215.59	211.3	209.41	213.64	210.72	212.73	211.17	209.44	214.19	212.32	216.34	216.29	212.33	212.31	214.18	212.78	213.43	210.73	212.47	209.89	210.2
208.58	208.21	208.42	208.36	209.56	208.96	206.01	211.24	209.74	210.84	213.98	210.76	202.52	207.3	207.41	207.97	205.12	214.69	213.25	216.55	209.57	211.02	205.97	207.53	206.22	208.17	204.79	209.46	207.15	208.51	206.81	205.08	210.27	211.6	207.62	211.16	210.92	210.56	213.57	211.46	205.64	204.88	208.32	210.57	210.64	203.95	210.67	206.73	207.98	212.04
198.5	199.72	200.68	196.39	203.49	201.04	200.07	205.69	199.81	200.01	201.94	202.49	201.25	202.37	201.43	201.08	198.67	199.42	202.86	200.66	203.89	200.77	202.39	203.03	202.43	201.39	201.82	200.78	200.39	202.78	203.36	199.08	202.05	198.92	197.05	204.9	201.63	200.7	200.4	200.26	199.9	203.27	206.31	199.69	200.97	202.21	200.9	198.73	205.79	203.64
214.74	208.34	213.05	212.23	212.3	212.38	211.73	205.93	212.46	212.4	209.58	211.72	203.43	205.65	208.87	213.47	210.27	208.99	207.11	205.22	210.88	207.37	208.53	213.51	207.32	207.99	208.52	206.44	207.66	210.37	204.03	210.16	204.94	208.11	207.97	203.68	210.17	214.01	210.38	212.1	204.58	207.29	209.97	215.21	208.11	212.09	210.44	208.6	210.86	207.98
208.21	210.41	216.45	211.01	211.3	216.78	211.58	212.23	212.74	214.11	212.54	212.92	211.82	212.27	207.26	212.1	209.92	213.25	211.36	213.63	213.26	211.53	211.82	215.12	213.14	213.92	209.63	209.13	208.48	213.92	211.88	210	213.83	214.06	210.28	212.75	208.94	212.76	211.59	210.8	210.69	213.01	207.47	212.33	211.23	208.45	207.7	211.73	213.7	211.91
201.84	205.53	203.84	200.5	201.79	203.67	205.81	200.62	204.19	203.87	204.24	203.79	205.4	206.17	206.2	200.62	208.7	204.46	208.58	205.19	205.08	205.67	203.17	203.69	205.37	204.99	204.19	198.14	204.63	204.6	202.65	203.61	203.28	205.4	200.57	202.9	204.02	206.23	200.03	207.77	200.28	205.56	203.19	204.21	202.89	206.31	200.36	203.2	200.04	204.74
208.9	208.39	205	207.92	201.44	205.97	208.34	205.05	206.18	203.17	200.79	204.84	206.15	206.06	205.01	204.47	207.44	207.81	206.05	202.28	206.25	207.55	202.67	206.52	209.43	205.36	201.53	206.54	207.89	205.68	204.69	204.54	208.05	208.17	210.15	203.61	205.02	207.39	205.9	208.14	204.95	205.66	202.15	206.01	204.12	205.99	205	202.96	206.31	206.18
212.3	210.11	208.31	209.75	211.19	210.81	211.28	209.1	205.56	210.88	212.54	207.73	210.42	208.35	211.56	207.58	205.57	206.36	214.78	207.19	208.87	210.67	209.19	209.09	211.4	204.11	207.03	206.21	208.11	204.84	210.62	208.11	211.24	211.75	210.5	209.67	202.06	209.16	209.21	204.89	212.49	207.58	209.59	211.28	209.78	206.86	206.73	204	209.03	207.12
207.86	209.51	210.44	213.47	210.49	206.76	210.19	206.47	205.55	208.87	209.97	206.9	212.28	205.22	209.15	207.05	210.14	210.88	210.11	211.11	209.03	205.55	207.51	202.8	206.44	206.42	208.42	212.72	206.34	203.41	206.22	208.38	207.53	207.53	206.31	210.07	207.15	209.37	207.3	208.72	208.92	211.6	209	208.93	213.99	204.56	213.84	208.69	209.56	207.27
208.78	208.29	203.16	205.94	202.19	203.94	203.63	209.75	205.56	206.48	202.59	207.43	204.57	204.88	206.02	204.06	204.61	204.98	204.66	204.23	208.41	206.83	206.17	207	206.5	206.66	210.83	203.35	208.97	203.87	203.69	207.53	205.72	204	204.79	206.83	205.11	208.51	207.92	204.28	206.53	203.35	199.39	205.68	209.84	206.25	201.2	206	202.31	203.36
205.64	207.81	203.46	206.24	208.61	204.81	206.64	207.92	208.08	201.72	205.56	207.08	202.65	203.56	205.6	207.42	204.62	208.8	207.16	206.47	204.98	210.23	208.08	203.23	204.89	205.54	205.43	203.46	206.13	207.93	203.37	202.27	208.02	205.49	205.38	206.64	208.34	204.17	209.37	204.65	208.64	208.19	202.2	208	203.99	207.71	207.16	204.33	211.85	204.6
206.31	208.37	204.19	207.58	206.67	210.56	207.65	208.63	207.04	209.01	206.6	213.13	206.99	213.39	209.29	206.93	208.62	204.89	210.66	209.93	208.06	204.36	210.09	211.66	208.21	209.37	206.57	206.25	210.64	209.66	207.18	205.39	207.95	201.12	204.22	207	210.62	207.03	202.77	205.55	206.08	203.32	206.84	209.36	204.52	207.85	208.68	206.27	210.75	202.93
215.31	213.21	206.5	208.27	208.9	207.21	208.44	203.66	208.02	208.16	208.79	209.04	205.84	210.5	206.42	207.32	213.12	209.39	211.61	208.22	206.06	209.12	214.58	204.74	206.34	208.65	210.18	206.66	210.35	207.15	203.18	210.26	209.86	205.43	206.82	209	204.19	209.58	207.31	207.8	206.54	204.74	207.24	209.82	212.76	213.95	210.5	209.98	204.22	214.89
211.3	211.59	209.39	205.61	209.64	207.21	207.83	211.36	215.75	207.6	212.73	209.18	209.51	208.23	205.1	212.57	208.21	211.61	206.12	204.14	206.51	204.99	207.65	204.84	206.52	209.49	208	212.53	213.31	207.46	208.09	214.12	205.41	212.8	211.39	211.73	209.8	210.15	202.63	210.16	208.41	205.48	205.27	205.65	208.42	206.6	214.37	207.42	207.49	211.68
199.86	202.21	200.36	201.46	197.88	203.65	198.18	196.48	200.48	199.16	200.7	197.28	199.18	201.74	199.82	201.08	200.08	204.61	202.38	199.79	198.3	201.98	202.84	202.79	199.56	198.25	200.71	198.05	197.05	197.32	194.21	200.38	197.31	200.19	198.21	204.41	200.79	201.26	200	201.8	199.97	199.17	201.21	196.8	199.15	203.52	193.58	200.61	200.9	203.97
212.07	204.42	208.83	203.22	208.89	209.46	209.96	207.35	203.21	207.98	211.75	204.94	204.46	207.11	210.51	208.95	210.08	209.4	207.22	209.14	212.75	212.32	206.91	205.11	210.97	208.62	209.67	203.24	208.89	208.95	209.09	207.18	209.84	203.64	209.31	205.26	207.43	207.95	202.63	212.94	210.28	208.56	215.07	211.3	209.38	214.35	205.14	200.95	207.64	207.75
196.37	204.58	197.3	201.94	201.43	203.02	200.72	200.74	199.61	199.74	196.21	203.53	199.46	203.72	198.46	198.39	203.43	195.71	198.97	202.95	200.55	196.81	200.5	201.37	193.54	203.39	201.68	196.8	199.39	200.44	199.01	204.38	198.93	200.44	199.62	203.97	196.06	197.01	204.46	202.52	199.53	202.05	197.59	203.05	202.31	204.89	196.3	199.9	193.85	201.07
203.81	204.43	202.16	202.77	204.93	206.21	203.6	205.56	202.08	203.37	203.1	205.93	205.21	209.01	203.27	195.97	201	208.86	204.94	207.47	207.51	205.46	201.72	206.5	200.69	205.29	201.59	203.44	205.35	204.72	199.43	201.93	207.59	202.57	203.28	202.91	204.91	203.47	204.05	207.25	204.13	202.7	206.88	201.35	205.32	203.06	203.26	201.43	201.37	204.25
195.13	197.47	203.24	198.67	201.4	198.97	203.83	196.72	199.75	198.97	198.29	196.71	197.17	195.92	198.04	199.56	203.11	196.83	197.7	194.22	202.56	201.76	202.1	198	200.82	199.2	200.03	202.36	202.31	200	197.83	201.94	198.28	200.35	199.41	197.29	195.48	198	202.68	197.93	199.36	195.93	195.26	201.25	203.61	197.44	200.5	197.95	197.6	200.68
214.25	206.79	212.21	209.94	208.46	211.94	209.01	213.4	209.38	205.69	205.38	205.23	210.36	210.93	209.98	208.47	210.5	206.75	207.22	208.66	210.67	213.67	209.19	209.53	214.56	212.89	205.73	204.87	206.53	207.79	213.4	209.28	207.92	210.6	213.95	210.4	218.45	214.43	210.47	212.24	210.01	211.13	210.56	210.07	204.56	208.62	209.84	208.99	206.13	206.77
200.77	201.64	203.77	208.41	204.88	208.21	204.27	205.4	208.5	206.42	205.28	207.08	201.7	205.28	201.5	202.76	202.41	200.68	205	203.37	204.11	203.78	205.01	206.54	203.25	203.45	203.34	204.45	201.86	207.36	205.08	199.41	199.76	201.4	203.2	199.5	203.11	204.18	204.69	200.31	206.89	205.32	197.54	198.68	207.06	203.58	202.05	204.9	204.43	207.68
201.01	195.96	196.64	196.08	199.35	202.01	198.64	200.15	202.6	205.41	199.11	202.89	206.78	201.56	205.08	199.06	197.65	199.61	199.8	201.47	199.81	202.63	202.48	201.93	195.46	198.83	196.95	195.91	202.93	200.64	193.12	201.96	200.59	198.16	201.25	197.69	197.26	198.84	198.07	194.52	198.1	198.25	198.17	202.43	201.86	200.78	196.06	200.33	198.53	197.33
215.78	214.33	216.36	219.29	219.94	224.45	218.91	214.43	214.99	218.32	218	219.09	223.65	217.93	217.44	216.87	217.29	216.25	216.8	219.01	213.83	220.15	217.01	217.44	219.36	217.95	222.92	221.73	215.65	217.75	219.22	215.01	217.52	217.4	215.95	216.15	217.77	219.29	219.14	219.54	220.3	218.4	212.76	215.98	220.77	221.07	218.8	222.78	216.23	216
208.22	210.76	209.36	207.26	205.52	206.95	211.25	205.15	211.46	212.62	209.15	209.57	206.88	212.5	205.7	208.02	205.6	210.04	205.63	209.86	205.1	199.66	208.01	211.63	210.9	204.84	210.57	209.89	215.89	204.74	210.18	206.91	209	211.55	208.58	208.94	211.21	211.99	204.47	206.83	209.43	207.58	209.63	205.31	210.29	209.51	207.5	205.98	209.86	206.42
216.41	215.37	219.57	216.64	219.59	217.82	215.07	214.6	215.09	219.05	223.57	218.92	215.03	214.67	217.68	219.32	219.99	218.21	217.93	217.21	214.36	218.51	218.55	221.37	214.95	213	218.14	218	218.19	217.88	215.56	216.55	215.1	217.1	216.78	217.47	218.94	215.82	215.13	216.74	218.31	214.59	215.6	218.01	217.78	211.59	219.48	213.59	216.17	215.3
209.5	207.8	208.1	214.77	209.7	204.6	201.33	210.07	208.23	209.95	206.63	205.04	210.17	209.76	207.45	210.82	208.73	209.43	205.19	206.11	204.07	205.99	205.12	212.61	208.89	208.06	213.49	211.49	208.13	213.44	209.35	206.78	206.39	208.33	206.17	205.34	209.74	209.79	204.29	204.91	204.02	213.46	207.91	211.04	208.59	206.86	213.46	207.85	207.63	205.68
212.07	199.91	212.28	204.53	206.63	205.49	206.99	214.48	211.18	209.8	210.61	208.01	209.82	211.05	203.77	207.11	211.21	207.34	207.95	208.83	212.74	210.8	212.02	209.82	206.48	206.26	211.54	209.78	205.37	206.98	207.2	207.01	206.56	214.96	208.58	206.97	211.54	209.61	212.13	206.99	207.48	204.26	212.29	204.95	208.34	207.42	210.09	208.8	208.05	210.59
212.8	206.48	210.55	210.06	207.73	207.59	207.7	214.92	208.12	207.34	208.61	209.15	211.05	207.75	206.95	208.74	210.48	208.15	210.58	209.68	205.19	207.79	211.19	211.84	208.28	211.62	209.99	207.41	208.48	206.38	208.23	210.4	208.96	205.09	208.23	207.75	211.04	208.44	207.15	205.74	208.36	211.67	205.96	210.32	212.42	209.27	205.56	209.88	204.9	208.1
203.59	204.13	204.82	201.01	198.66	204.88	202.19	205.77	204.64	199.91	200.73	200.1	208.03	202.38	205.6	203.71	200.75	202.04	201.03	205.24	203.02	208.05	202.82	201.77	205.59	198.19	198.33	203.21	199.7	204.58	203.97	200.81	205.1	203.72	204.03	203.54	203.55	205.32	204.19	202.52	200.73	199.91	201.53	200.64	207.14	200.5	206.9	202.13	200.1	201.33
210.07	205.73	208.11	207.59	206.59	208.68	203.58	204.98	211.66	204.5	206.06	207.07	206.53	207.87	206.28	206.29	208	201.78	207.84	206.49	204.99	207.55	206.68	205.07	203.33	207.89	201.83	210.44	205.33	202.31	207.92	205.86	208.32	203.05	205.03	210.23	203.09	202.63	202.02	206.69	205.53	206.63	207.9	205.73	204.75	208.61	207.14	205.85	204.82	204.08
194.39	192.76	195.61	197.77	200.76	196.04	194.06	196.6	199.08	195.94	199.24	191.24	200.22	198.82	198.99	196.66	196.8	196.22	195.19	196.25	196.34	196.6	195.71	193.73	197.67	191.17	196.21	191.16	194.46	189.07	201.08	198.52	198.46	189.27	197.35	198.18	194.6	194.93	196.45	192.43	195.47	195.09	196.62	195.12	194.46	192.62	196.74	199.43	190.17	196.77
217.23	218.13	208.5	207.79	212.97	212.22	213.61	211.44	212.55	208.77	212.96	212.39	214.66	209.53	212.24	209.39	215.85	211.63	212.09	209.76	210.01	207.04	212.06	211.4	209.08	211.56	214.83	208.13	210.27	214.3	210.39	210.01	213.01	213.05	207.91	211.18	212.27	215.29	207.5	206.77	214.81	213.26	207.44	213.53	209.86	209.12	213.69	211.95	210.55	208.66
203.14	199	202.63	197.06	202.45	196.19	199.51	200.48	195.85	200.56	198.61	198.32	202.03	203.95	202.99	202.36	201.86	201.49	198.98	204	200.72	200.8	201.1	197.3	200.99	204.64	206.86	203.29	201.15	199.95	200.46	196.9	202.81	196.44	204.14	203.06	200.22	198.79	198.18	199.45	199.09	199.59	198.06	193.57	196.22	201.25	201.4	199.11	203.44	204.51
213.95	212.05	213.44	214.93	213.88	210.13	214.97	215.68	213.35	212.86	215.67	214.19	212.9	210.49	212.08	211.78	212.51	214.66	214.07	215.42	214.48	209.3	212.3	208.72	209.27	210.73	212.52	211.68	213.51	216.07	216.88	216	210.73	208.06	213.75	209.84	208.01	209.67	210.38	211.04	215.13	210.83	214.3	216.02	208.57	214.07	210.27	218.58	213.06	210.32
198.88	202.15	198.92	199.28	197.5	201.78	203.5	198.16	201.07	196.67	199.93	197.51	198.28	202.49	200.54	200.48	200.72	199	197.35	200.32	203.61	197.6	198.68	199.89	198.64	200.81	195.96	198.6	197.29	201.11	196.85	203.21	198.37	199	200.86	205.62	201.48	196.55	199.61	198.6	204.34	199.16	203.4	202.4	201.19	204.49	197.71	198.5	199.11	201.19
200.78	198.5	201.5	200.02	204.1	201.72	200.15	200.83	199.87	197.77	200.14	199.5	202.74	198.94	198.06	202.4	198.11	199.7	203.45	202.25	197.19	202.98	201.27	197.39	198.33	198.29	196.05	206.21	197.58	197.54	200.19	199.24	200.16	196.82	196.44	199.29	198.56	199.36	202.15	202.36	204.33	201.45	201.01	198.27	199.22	201.55	198.11	198.35	199.54	197.96
204.91	207.59	208.6	213	202.41	203.16	209.27	204.78	206.36	203.56	206.1	210.04	205.88	207.4	210.23	208.09	205.88	210.07	207.85	208.25	206.91	213.06	213.56	205.58	209.18	209.47	210.01	209.38	207.23	205.58	209.42	212.81	210.64	209.86	205.56	205.91	208.31	208.19	207.77	210.59	207.5	209.34	208.26	208.29	208.21	206.31	207.73	208.23	204.98	206.56
212.55	211.81	205.7	205.77	208.47	211.48	208.86	210.67	207.54	204.55	206.52	204.11	212.16	207.93	212.52	206.51	211.99	208.84	209.2	205.32	208.87	208.79	208.13	206.25	208.43	208.33	208.36	208.03	209.89	207.39	213.02	212.35	206.22	207.28	210	209.63	212.66	208.78	210.24	206.14	211.18	207.39	209.32	206.11	210.26	208.26	205.97	208.83	207.18	201.76
198.08	199.03	200.06	203.29	200.13	196.78	200.34	201.95	197.84	202.48	198.52	199.38	200.48	198.19	193.98	204.1	200.69	200.71	200.48	195.4	197.75	199.39	204.1	205.92	198.75	199.57	202.98	199.97	204.86	200.78	196.49	202.85	200.99	197.23	200.45	200.9	201.14	200.49	203.21	199.28	197.44	198.52	196.72	200.27	205.19	202.11	197.19	198.58	201.44	198.91
211.78	210.34	214.18	206.18	212.82	209.54	209.5	212.8	211.25	212.53	209.04	211.84	213.93	209.42	206.02	210.75	212.49	212.31	211.96	210.22	207.51	208.7	211.02	213.61	210.93	210.1	210.02	208.56	209.45	209.49	206.66	210.99	206.43	208.27	209.04	206.34	210.05	210.98	209.56	211.75	208.02	210.58	208.25	209.64	214.25	205.21	208.73	215.79	207.48	212.19
202.07	198.25	202.65	201.34	197.33	198.98	198.49	197.84	200.71	198.47	202.1	197.94	196.66	201.08	198.5	196.2	198.19	202.65	199.67	199.91	200	196.32	201.72	191.96	202.06	200.89	200.56	201.52	199.15	199.17	196.23	199.29	202.26	200.45	200.93	200.48	198.12	200.54	196.29	198.35	197.72	198.64	196.6	203.74	203.74	207.93	201.22	201.44	199.62	199.35
208.87	209.73	213.14	219.12	212.73	214.21	211.58	215.24	207.36	213.51	215.02	215.66	213.75	212.83	210.71	214.68	213.06	210.45	210.98	212.01	214.12	211.51	206.28	213.08	214.08	208.27	212.96	212.54	204.73	213.63	214.74	215.79	209.4	211.36	213.19	213.89	212.14	216.4	209.35	209.78	213.3	210.25	210.5	210.39	210.45	209.89	213.66	211.78	211.33	209.83
208.35	208.79	210.79	203.64	211.4	210.65	210.49	204.18	208.61	207.78	209.68	203.95	205.18	211.02	205.33	210.18	204.75	211.93	210.52	205.84	209.81	212.92	213.03	209.23	209.81	213.48	213.47	205.36	211.58	210.21	210.42	211.3	211.6	210.97	211.99	207.26	210.14	205.71	211.27	211.56	207.17	212.07	209.22	210.37	207.47	211.28	207.09	210.16	213.76	209.94
203	203.94	201.12	201.07	200.38	200.94	202	209.11	201.3	208.16	203.27	202.22	208.31	205.71	205.08	203.02	198.36	202.68	199.56	203.63	202.22	200.15	206.78	199.04	203.36	204.07	202.12	201.38	200.19	212.75	204.28	207.05	198.59	205.35	201.99	203.02	201.73	204.04	199.69	206.67	204	200.32	204.61	206.74	205.82	202.71	204.8	204.55	203.2	199.78
217.54	221.09	216.86	219.22	221.23	217.99	215.89	214.63	216.27	217.21	217.54	219.02	215.32	215.93	220.13	219.12	217.03	219.6	218.57	218.09	215.86	217.29	217.76	219.04	220.91	215.45	214.11	216.41	219.41	214.6	215.77	216.53	218.4	215.14	215.34	214.67	223.23	216.17	214.8	219.2	213.03	214.54	213.25	211.42	211.75	212.57	218.61	218.43	222.34	216.56
207.26	206.58	203.76	211.24	206.09	210.74	207.05	209.95	206.75	205.09	207.82	205.98	208.15	205.99	205.89	209.13	211.54	209.44	204.48	208.18	205.63	207.78	207.43	205.84	208.1	209.23	206.46	206.77	206.51	206.14	210.36	207.13	206.92	204.64	206.75	206.16	206.08	208.72	209.56	211.55	208.98	211.06	208.26	207.99	209.61	204.12	206.35	209.73	207.66	206.12
199.83	204.43	204.09	202.85	201.16	204.59	201.2	203.64	205.3	204.3	202.32	202.93	203.8	205.42	198.91	202.43	206.16	210.46	203.93	196.9	204.27	203.98	201.23	201.63	209.18	202.46	204.44	200.5	204.95	204.21	207.83	202.87	201.74	202.28	199.76	201.05	201.35	205.06	203.54	200.78	200.67	200.91	201.76	205.99	201.2	202.47	203.47	205.21	208.35	200.23
209.72	205.68	207.26	206.88	208.4	210.02	212.5	207.36	207.09	204.78	206.2	207.61	210.81	211.81	208.08	208.35	206.05	208.78	206.91	205.82	207.23	205.81	208.31	204.06	208.82	211.62	210.01	212.24	206.31	209.51	205.49	205.39	203.72	208.74	206.63	214.29	208.98	208.77	208.78	209.66	208.62	208.6	210.59	206.33	211.14	208.76	208.87	207.68	208.32	207.04
206.9	211.48	207.96	206.98	206.86	210.89	208.49	208.29	207.52	215.01	209.47	202.34	207.19	211.57	207.68	210.2	209.52	210.4	211.7	209.03	207.57	209.77	203.49	204.78	207.86	212.28	208.3	211.35	206.8	208.01	212.56	216.44	208.29	210.62	208.63	204.97	208.04	204.89	210.01	208.8	209.83	204.89	207.26	211.47	206.59	207.12	211.24	209.61	209.98	207.08
208.23	214.66	210.61	208.05	214.16	210.28	213.88	208.54	213.59	214.1	212.73	209.21	211.27	217.01	217.99	211.95	209.84	209.88	214.15	213.72	210.76	211.74	212.44	208.2	217.78	208.79	206.3	213.56	209.52	212.86	212.36	215.36	214.92	212.52	213.4	213.12	209.01	212.57	215.05	206.96	214.47	217.1	212.58	211.53	210.84	213.81	207.39	213.56	214.09	214.89
200.12	196.74	203.2	201.46	201.27	199.76	204.26	202.32	202.74	202.26	197.86	202.18	199.87	202.97	200.97	199.89	202	198.41	198.87	199.6	207.34	198.94	203.08	198.3	195.59	198.9	201.71	201.18	200.22	199.71	200.31	199.84	202.94	200.04	196.72	199.86	197.97	202.57	199.37	200.63	201.75	199.81	202.63	196.63	200.82	198.98	201.82	198.75	196.08	201.9
213	212.01	208.1	208.61	210.32	212.42	207.87	205.31	207.48	210.3	210.93	207.03	209.34	208.41	206.44	206.69	216.48	207.43	206.96	207.4	208.28	206.94	205.06	209.93	210.2	211.28	208.3	213.23	211.99	212.48	214.75	208.23	210	208.04	210.53	208.16	208.63	211.78	207.58	208.86	210.78	211.87	208.29	208.74	207.3	205.49	208.52	207.06	209.46	208.97
204.23	202.87	205.6	198.82	202.66	205.79	197.94	202.76	204.32	203.25	206.05	202.71	201.39	205.91	206.54	201.35	203.13	203.03	205.77	198.32	198.63	202.01	202.42	208.01	201.27	202.27	202.08	198.7	204.44	205.2	202.55	202.86	202.08	203.39	205.64	204.85	202.37	202.37	201.39	203.63	205.9	205.71	199.1	199.43	205.59	204.55	205.79	205.15	199.86	203.26
205.36	203.67	203.34	210.07	207.06	204.12	205.98	207.13	210.92	209.94	204.09	210.74	208.33	209.44	205.66	206.12	210.31	204.62	207.99	206.56	210.75	206.54	211.46	208.7	206.56	210.83	207.72	205.3	207.9	208.75	209.63	205.33	203.61	204.78	210.79	204.86	208.98	205.74	208.74	209.81	207.38	206.88	211.94	206.71	209.36	206.64	206.02	209.61	209.87	206.53
208.12	205	210.3	203.05	204.62	208.85	211.32	211.45	205.96	207.84	207.45	208.57	208.73	209.21	211.88	209.98	205.17	208.7	205.69	208.97	212.52	208.9	206.68	210.67	208.95	209.31	209.55	204.26	208.97	212.04	205.94	211.39	206.31	208.56	208.12	207.72	210.16	204.15	206.34	209.89	206.31	206.73	214.59	208.58	207.13	206.97	210.34	208.81	206.48	207.65
209.53	204.94	211.6	209.14	210.43	208.1	212.02	205.19	208.95	209.39	202.51	204.62	213.67	213.21	210.78	209.01	210.31	204.66	211.19	211.82	207.91	205.85	205.95	207.06	212.16	211.3	208.55	210.26	209.66	214.38	213.07	210.95	210.09	211.44	208.35	210.32	209.44	208.06	208.93	210.15	210.16	211.82	206.97	208.76	207.1	205.72	206.68	205.9	211.14	209.9
208.3	205.36	208.86	207.06	209.16	207.06	207.94	207.33	208.75	208.36	208.05	206.6	207.91	207.18	210	208.83	208.69	201.44	206.67	215.03	205.79	211.52	206.44	207.18	209.01	206.69	208.83	211.22	209.85	203.01	209.13	204.8	207.54	206.5	206.3	210.41	206.68	206.85	203.61	209.04	204.42	207.24	214.16	204.96	208.88	204.51	208.33	210.49	208.16	207.18
202.08	201.73	203.74	198.79	200.12	200.45	197.99	200.32	197.57	200.03	200.14	198.96	199.55	203.38	202.91	200.42	200.87	196.69	202.76	199.26	200.84	198.91	201.14	200.7	199.43	200.27	201.52	205.07	197.75	202.2	199.25	200.21	204.15	199.1	197.81	202.03	194.61	200.8	202.3	198.11	202.95	201.95	201.2	197.63	197.56	199.91	196.85	199.36	200.48	201.94
208.39	207.54	206.64	209.31	208.86	208.31	207.3	210.15	214.11	208.08	205.36	206.91	207.1	208.73	214.87	207.16	207.46	207.02	209.95	208.13	207.38	211.74	207.88	206.58	208.72	207.5	209.82	210.98	204.8	208.93	206.52	212.9	213.83	208.97	209.14	212.78	211.67	209.05	209.99	207.63	208.24	210.81	206.23	208.2	209.19	212.59	205.18	209.53	205.98	205.41
216.58	216.06	217.95	221.11	212.76	220.71	216.41	222.95	222.22	217.81	218.88	215.25	214.25	214.4	212.27	217.49	217.96	212.48	223.17	220.08	216.65	216.84	222.13	219.06	217.57	213.02	214.57	218.09	216.69	215.87	215.68	219.98	214.75	219.46	216.72	219.68	217.69	215	218.31	216.75	214.54	218.52	218.02	217.47	219.99	215.39	221	219.24	215.07	213.81
220.52	218.99	219.35	213.62	217.95	214.77	218.45	220.75	218.12	212.42	218.24	216.99	224.86	216.05	215.12	214.75	218.01	216.54	212.06	220.47	220.98	214.29	214.57	221.33	218.02	217.69	216.31	220.54	217.64	218.94	212.83	216.32	216.86	218.71	216.9	217.01	221.13	217.03	216.68	221	217.55	221.19	218.03	216.71	216.9	218.97	214.75	220.1	214.51	215.38
204.59	206.78	208.3	209.26	210.22	210.5	207.87	208.02	206.98	206.84	209.16	205.32	208.96	205.01	214.59	208.09	214.47	209.66	211.23	212.3	212.68	209.26	214.86	208.81	203.76	208.86	210.16	209.08	215.39	206.68	206.66	210.65	204.64	206.24	209.31	213.99	209.58	201.28	211.25	208.51	210.31	207.36	206.52	206.51	207.34	207.9	211.06	214.89	210.47	208.73
195.02	204.58	193.14	201.49	203.33	199.75	196.54	198.19	194.81	200.15	197.37	197.2	199.03	202.27	192.94	200.06	200.94	197.98	197.95	199.06	195.11	196.47	195.04	197.58	198.52	196.66	195.34	195.87	200.4	197.56	195.45	195.92	205.37	201.9	199.64	197.29	196.4	203.88	199.53	196.02	197.23	194.18	197.15	195.95	197.45	198.62	196.71	202.07	199.38	194.01
217.61	218.09	216.88	219.06	215.65	217.84	217.89	214.32	216.27	214.2	218.63	211.92	217.65	216.36	216.65	216.91	216.81	215.68	219.52	214.88	215.42	213.44	218.5	218.6	218.05	211.59	217.06	216.15	213.46	218.81	215.55	214.77	216.55	220.68	214.76	218.22	215.2	222.51	215.4	217.59	216.66	217.24	215.08	216.76	210.46	217.91	219.88	215.49	216.03	217.83
205.77	203.57	205.88	205.56	202.86	204.58	205.19	206.01	206.98	207.98	207.11	202.4	207.49	207.63	210.08	205.98	205.73	206.67	203.91	206.94	211.53	202.04	208.82	207.74	199.7	204.8	208.35	206.47	202.51	208.82	205.86	204.36	205.08	203.09	203.61	202.32	205.43	203.16	205.18	204.82	206.68	201.98	202.34	204.78	208.32	203.45	199.97	205.94	211.33	208.44
208.87	207.04	202.91	205.23	208.75	204.94	209.9	212.42	209.71	211.94	204.57	206.72	204.16	209.44	205.44	208.39	211.61	209.83	217.59	208.72	205.88	203.81	209.79	205.33	207.39	207.52	208.91	209.14	209.85	209.55	209.87	206.93	203.42	211.34	212	209.34	208.72	203.38	211.97	213.35	201.55	211.31	206.31	204.97	208.33	206.88	207.98	208.72	210.6	212.43
204.68	208.85	208.36	207.26	207.8	211.45	206.31	209.54	206.51	210.16	207.3	212.41	205.7	208.21	207.28	207.86	205.75	207.86	208.03	212.4	206.77	206.76	205.33	204.6	203.42	207.32	205.27	204.9	207.68	207.3	206.74	209.78	206.52	201.03	208.52	208.53	204.72	202.56	212.45	205.79	212.94	211.67	210.11	208.69	204.87	209.27	208.36	203.62	204.47	208.61
193.93	196.49	202.63	199.27	197.19	194.96	198.18	202.6	199.37	197.78	196.73	195.08	199.49	203.53	198.35	199.08	198.18	197.8	198.41	196.88	200.55	199.26	198.13	193.92	197.83	198.84	198.87	198.92	198.35	193.87	198.68	198.12	196.67	200.77	200.14	196.08	196.1	195.67	198.95	196.2	196.74	200.08	196.42	200.27	196	195.49	202.45	199.18	198.55	199.83
194.12	195.66	194.67	193.43	197.34	192.01	195.29	200.59	196.17	196.59	191.91	189.44	192.99	195.59	195.1	194.77	195.34	192.79	196.63	196.23	194.4	192.46	196.85	195.06	193.42	192.2	197.6	195.75	196.38	191.96	192.99	195.42	194.48	200.11	190.11	193.46	193.21	191.67	197.68	194.09	187.38	195.45	195.16	195.54	191.08	192.82	194.32	192.9	194.16	195.55
209.87	209.08	207.09	206.26	211.87	210.79	206.7	208.36	205.55	207.19	204.17	208.97	208.99	207.73	209.72	208.03	206.12	205.99	206.29	214.26	203.37	204.31	206.54	204.24	204.34	202.44	208.62	208.27	205.88	205.57	213.2	206.03	210.79	209.22	210.29	208.86	208.86	204.33	203.73	211.69	202.26	208.78	211.88	210.66	209.57	212.1	206.49	209.27	207.44	201.68
213.16	209.24	208.85	207.98	210.85	207.85	211.01	206.69	209.46	209.43	207.98	207.83	209.9	211.39	209.15	205.95	211.19	208.59	212.74	205.45	207.52	210.24	209.43	210.13	211.88	207.6	207.78	209.82	211.86	209.45	211.13	208.14	205.53	207.03	206.22	207.43	211.12	204.8	208.73	206.75	207.25	205.92	209.13	209.34	207.11	213.41	207.81	210.32	203.72	213.66
209.42	217.2	212.02	210.95	212.37	215.24	210.03	209.17	212.5	211.74	211.41	215.64	215.14	207.91	214.61	211.69	208.63	211.79	207.97	213.21	207.34	212.69	213.13	215.84	210.23	213.98	218.06	211.54	206.72	212.27	213.24	213.26	212.86	212.41	214.96	207.77	212.81	213.27	213.2	216.11	206.28	208.45	207.3	210.55	211.2	212.05	213.68	205.85	210.86	212.3
212.61	214.03	213.52	216.97	219.21	212.82	220.76	217.68	218.89	220.96	218.14	216.09	221.54	218.82	211.84	222.11	219.12	217.67	217.33	211.98	214.3	216.8	214.37	218.61	219.1	215.11	219.89	220.37	218.71	212.79	212.56	215.77	213.87	218.06	214.42	216.17	213.27	216.04	213.17	222.84	218.58	218.6	217.78	222.27	215.64	218.37	213.03	217.94	213.19	219.06
209.49	212.58	206.66	209.71	208.68	210.48	208.63	211.87	211.74	210.73	208.44	204.89	210.79	208.74	207.31	210.24	212.35	208.07	207.36	211.44	207.3	205.87	210.61	207.32	208.05	209.84	206.26	204.48	209.91	204.71	208.43	204.76	207.47	207.71	206.45	205.8	208.72	204.61	207.29	210.19	209.72	209.96	213.6	212.09	205.05	211.2	206.13	210.45	209.23	210.09
204.1	205.46	202.17	199.22	199.46	200.88	203	204.5	202.35	202.54	203.04	199.88	202.07	208.1	206.18	208.39	204.35	202.55	202.28	201.26	203.39	203.26	202.5	204.88	210.11	209.63	204.3	201.57	201.37	206.24	202.16	200.28	203.35	203.63	203.24	204.6	198.62	200.8	207.56	202.32	201.95	205.32	199.21	206.45	199.99	199.56	200.36	201.39	204.86	201.09
218.33	213.99	214.17	215.96	216.53	213.19	212.4	213.85	215.09	215.16	214.32	215.64	212.41	214.65	212.96	215.03	214.62	218.6	210.48	218.74	216.91	216.78	214.51	216.43	212.63	212.64	214.12	209.68	212.2	212.34	211.1	206.82	217.8	216.62	212.3	211.71	212.26	216.15	212.32	214.56	209.79	215.12	218.13	216.79	215.28	209.25	213.75	217.03	216.61	211.96
211.14	208.44	204.39	213.36	210.23	205.87	211.22	209.67	205.88	207.19	207.63	204.88	205.05	209.66	208.15	207.05	210.09	208.71	207.05	206.85	206.06	208.35	208.09	206.6	208.46	207.99	209.11	210.39	209.04	207.71	210.44	202.6	205.67	210.87	204.76	209.49	210.9	216.14	201.9	211.68	207.73	205.75	212.27	209.89	206.31	211.24	206.82	209.7	205.66	209.96
205.59	209.26	206.26	205.75	206.31	206.85	207.84	207.9	205.81	212.23	209.01	208.04	210.68	209.04	207.87	208.07	207.59	208.45	207.95	202.77	207.31	208.61	207.89	209.09	204.77	207.25	208.32	203.92	207.5	207.77	204.54	211.24	204.4	209.39	210.68	204.03	208.03	209.29	209.7	212.29	203.18	208.67	207.09	203.36	208.56	208.39	203.99	208.06	205.72	205.07
209.27	208.73	204.88	207.86	204.79	206.92	201.91	209.05	203.56	207.71	205.02	202.29	207.78	201.26	207.35	205.07	206.99	208.1	207.71	207.64	209.21	208.94	203.03	206.15	209.61	202.97	202.08	207.9	204.02	206.73	207.16	202.93	202.68	205.37	207.4	205.34	206.65	210.47	207.16	209.66	205.6	206.95	209.01	201.81	208.78	205.36	207.52	205.64	204.19	206.07
216.14	208.19	214.22	217.8	214.37	211.89	207.25	209.54	210.31	212.21	213.97	209.44	211.02	214.41	216.83	212.64	211	212.37	212.32	213	209.54	215.62	212.99	207.45	205.64	208.83	213	214.18	213.45	213.13	212.79	210.86	215.17	208.97	211.02	212.4	210.66	214.41	212.55	210.76	210.92	211.65	215.5	211.35	210.67	212.88	210.23	208.66	210.83	208.92
205.99	202.35	202.08	201.26	201.64	205.69	199.71	201.36	201.17	201.09	209.02	202.71	203.27	204.42	203.53	206.38	198.76	205.27	200.43	199.04	204.61	204.29	197.78	198.74	202.5	209.75	201.53	201.64	201.13	204.98	200.34	202.89	201.87	201.33	207.39	199.22	195.1	199.02	205.45	202.47	204.12	204.52	202.69	204.06	203.96	204.12	200.3	202.52	204.04	205.41
209.3	209.61	210.58	215.48	217.17	213.87	213.3	209.13	212.62	212.83	210.39	209.29	210.19	213.43	208.38	210.39	211.34	212.71	212.16	212.07	207.96	214.42	209.27	210.11	212.41	216.41	213.78	211.7	212.2	210.98	210.41	211.83	208.82	214.29	211.37	211.21	212.58	209.18	212.34	207.7	207.54	214.94	208.5	212.47	212.67	207.85	212.66	214.14	210.87	209.31
202.6	199.88	202.99	206.06	204.32	202.07	198.33	208.15	200.93	199.54	202.65	206.01	204.68	203.21	198.91	201.19	202.28	205.42	203.88	204.98	205.71	202.02	206.73	201.22	199.91	205.36	201.62	204.04	202.87	200.89	205.92	203.26	201.35	201.18	202.26	206.43	199.7	206.34	205.18	204.03	203.32	202.57	202.3	202.12	206.38	205.03	202.56	199.18	202.16	205.2
201.18	204.83	204.82	202.67	204.77	200.23	204.3	203.26	205.59	207.42	204.94	204.03	203.22	206.88	208.81	202.28	203.96	205.08	205.74	208.78	202.85	202.67	203.29	205.17	202.52	205.76	208.89	205.97	208.84	205.41	205.17	202.99	200.5	201.16	205.14	205.56	206.96	207.77	205.99	206.36	204.43	203.46	204.8	205.3	205.7	207.82	203.13	207.88	205.23	201.99
201.67	204.18	203.71	205.19	205.69	203.97	205.7	203.36	201.64	202.45	204.02	205.13	203.76	202.57	200.78	205.06	205.73	206.56	202.18	202.36	197.83	200.76	201.91	206.22	204.26	205.47	203.75	204.58	201.58	200.22	202.7	203.87	201.65	198.85	200.17	204.06	204.45	204.27	203.78	206.19	204.28	205.58	192.94	206.87	204.39	200.3	198.73	203.34	201.67	208.93
206.86	205.08	208.32	205	210.23	207.67	206	209.45	213.39	207.01	208.23	207.61	205.88	211.81	207.05	211.65	210.76	204.73	208.34	204.55	213.29	211.61	204.01	210.74	204.11	212.61	212.75	209.88	211.79	210.51	211.14	207.93	205.92	211.3	209.52	209.97	209.3	208.85	208.64	209.28	208.35	208.48	205.81	205.69	208.57	204.81	211.3	208.34	204.11	210.01
212.38	217.84	215.86	219.01	217.65	214.34	216.42	215.63	214.43	216.95	216.64	217.71	216.02	215.61	222.31	212.74	217.34	218.27	217.86	216.5	216.93	216.13	215.6	216.97	215.58	212.06	221.38	217.95	217.62	216.79	212.65	217.03	216.37	218.14	214.52	220.87	216.59	212.73	215.77	216.6	216.43	216.31	218.61	214.78	215.48	218.88	216	219.92	216.66	218.03
213.4	215.13	212.64	213.61	212.1	219.39	209.07	214.27	209.92	209.49	212.94	211.22	217.56	210.2	210.09	206.79	216.58	208.11	211.35	210.58	212.58	211.33	212.15	210.57	209.1	213.74	209.37	210.37	212.43	211.22	209.88	214.71	212.12	210.27	214.55	211.19	209.37	211.5	218.79	213.38	214.84	209.85	209.74	211.17	211.1	208.61	211.9	206.9	211.93	209.08
215.24	211.95	211.47	215.88	214.93	215.76	218.78	215.6	216.84	212.41	211.77	217.14	211.56	213.18	211.94	212.63	216.81	214.58	216.78	216.31	215.44	215.82	215.29	216.63	208.62	213.27	216.32	211.26	209.1	214.16	213.51	214.93	212.82	209.89	214.96	216.74	218.22	214.69	216.63	215.63	213.72	210.23	213.15	216.89	213.05	214.6	214.3	211.02	214.07	212.66
209.66	204.73	205.58	206.42	206.42	207.97	203.09	201.41	208.51	203.68	203.29	207.01	204.39	207.62	204.99	203.4	204.46	206.67	205.93	206.79	208.31	206.33	206.97	208.87	207.99	207.01	210.5	205.58	207.02	206.01	203.34	206.91	204.55	210.65	205.71	208.77	209.52	208.86	207.39	203.31	206.48	206.23	205.75	204.28	208.76	204.44	206.25	210.1	209.14	206.4
200.98	203.64	200.07	198.36	203.55	203.84	205.3	202.63	203.14	201.38	200.55	205.58	200.6	205.08	198.74	199.15	205.14	204	197.73	205.4	200.08	200.57	204.9	201.83	204.93	205.84	201.19	203.55	203.23	199.92	204.12	200.52	200.13	203.33	205.63	204.92	200.4	198.91	202.78	205.07	199.58	202.06	206.8	197.79	200.7	205.88	205.76	201.27	196.85	204.47
205.59	204.48	208.3	200.45	206.51	208.59	204.09	205.61	204.73	205.01	199.48	203.23	205.09	206.16	205.99	206.47	202.25	207.67	208.87	205.14	206.11	205.24	208.02	204.93	205.46	202.48	208.02	207.37	205.85	205.03	206.66	207.56	204.51	204.4	207.38	207.27	204.97	202.35	206.57	206.86	202.29	203.71	200.53	207.84	203.86	201.9	206.01	202.11	206.1	204.7
211.67	211.75	212.8	216.14	212.14	213.03	213.06	212.77	208.35	211.22	212.8	211.91	211.92	206.73	207.7	209.01	210.57	211.27	206.66	214.72	209.9	213.16	212.15	210.16	212.83	208.73	215.66	208.68	209.42	208.94	215.74	213.89	210.12	212.45	214.41	206.18	212.72	210.44	212.59	211.6	214	210.74	212.68	210.27	211.87	207.87	210.55	210.93	212.7	206.17
204.52	201.04	200.76	197.14	202.88	203.82	204.17	204.11	203.21	199.91	201	207.07	203.67	201.15	199.6	200	200.63	199.77	199.59	201.28	206.23	202.92	197.78	198.88	197.76	203.2	197.14	199.18	199.37	201.62	201.32	204.45	204.23	203.77	204.74	204.76	203.78	209.06	202.34	200.36	204.34	206.69	198.33	200.87	203.61	202.4	196.88	201.94	199.63	202.5
210.39	206.67	202.97	209.38	209.84	205.58	205.21	207.61	209.51	209.29	206.17	206.8	206.44	206.32	204.52	206.65	204.74	206.9	208.63	204.07	209.24	214.38	210.21	207.14	208.3	204.24	205.71	206.1	203.75	209.86	213.98	205.34	211.59	209.93	205.34	210.56	206.82	209.05	208.17	207.24	206.62	213.43	212.95	208.14	209.88	209.36	208.96	205.35	210.57	207.84
211.98	205.09	207.2	208.32	205.24	203.44	210.96	204.91	207.9	206.72	211.69	208.13	209.93	203.66	203.54	207.07	208.83	202.9	205.82	207.87	207.36	207.4	210.28	205.18	203.38	202.58	207.04	209.17	208.12	209.04	205.61	208.63	203.19	209.81	207.36	204.3	206.8	205.27	204.01	204.58	205.32	202.81	202.94	210.74	206.31	208.53	204.03	205.88	205.58	207.09
208.11	210.71	213.52	207.41	212.22	206.58	206.92	207.79	209.82	209.28	213.41	206.68	213.73	213.68	206.76	208.8	210.12	210.69	209.32	215.57	210.57	205.84	209.84	208.89	209.52	206.57	211.85	212.74	213.96	207.91	207.5	210.6	208.3	203.29	211.05	209.29	209.97	212.84	201.77	214.64	208.69	210.75	206.23	206.2	210.99	216.61	207.27	208.41	203.77	207.07
205.08	205.77	209.08	205.8	208.32	203.13	200.95	209.88	205	206.21	204.22	204.44	207.5	206.53	206.83	205.51	205.7	209.47	203.15	207.32	207.27	207.58	206.39	206.72	204.27	204.8	205.84	207.83	202.04	204.37	207.15	211.93	205.27	210.11	207.56	205.94	204.39	209.12	204.72	206.43	205.08	207.48	205.9	200.78	208.95	206.49	202.89	204.77	206.42	206.84
208.5	207.84	208.36	209.37	210.7	207.12	212.07	210.72	207.37	209.93	209.09	209.89	206.71	206.08	208.14	208.58	206.82	206.92	208.54	210.84	208.25	205.35	206.13	208.44	209.72	207.89	211.03	204.64	209.44	207.87	213.71	208.96	206.94	208.85	210.03	207.28	207.75	207.26	209.9	205.32	209.1	209.69	205.77	209.01	207.82	206.12	212.77	210.86	210.73	206.35
213.92	211.5	205.9	212.5	208.34	204.05	206.82	209.28	205.92	211.96	203.76	205.77	209.26	207.79	208.8	206.14	204.85	206.23	205.68	209.11	208.7	208.74	204.28	206.91	205.03	206.91	204.65	208.34	206.17	208.13	205.47	207	206.13	203.81	209.45	207.66	207.1	206.34	206.84	205.57	204.63	210.85	210.73	207.74	202.25	209.84	210.08	209.71	208.18	203.56
212.93	215.04	215.04	213.11	208.43	217.58	208.9	206.46	211.14	214.98	212.52	210.63	207.93	214.87	209.88	211.6	209.32	209.98	210.76	213.08	210.99	211.9	212.11	211.98	209.45	211.66	211.68	214.19	211.55	211.82	208.51	207.26	211.3	215.45	215.23	209.44	213.87	216.49	210.71	216.53	211.98	210.6	212.34	211.45	209.47	215.48	210.43	208.78	207.08	211.99
219.83	220.17	217.54	211.32	218.26	221.71	212.99	217.08	219.2	218.53	219	213.11	213.95	212.25	217.43	215.79	212.74	212.62	214.52	221.25	223.62	219.96	215.68	214.26	218.28	217.76	219.47	221.87	216.09	218.21	217.05	217.35	217.53	213.65	219.55	217.5	213.9	216.78	215.02	220.28	213.09	214.57	213.87	217.95	214.92	216.64	220.36	213.1	214.64	216.14
199.7	203.73	198.74	201.79	199.77	195.61	197.47	202.28	199.05	197.63	201.89	201.42	198.67	197.88	196.09	200.62	200.07	200.16	199.33	200.12	200.31	202.4	197.49	199.97	197.77	203.4	198.93	201.35	196.65	196.21	204	205.13	197.87	203.17	206.19	198.17	195.37	203.63	201.44	204.79	198.04	200.06	202.34	203.66	197.72	201.52	197.45	204.17	199.06	196.91
210.78	207.49	206.03	209.91	208.58	206.18	205.33	208.3	205.96	205.87	211.5	210.03	205.32	215.17	205.99	211.3	210.84	209.69	210.47	211.34	208.63	211.05	213.89	208.05	215.02	205.26	212.32	210	210.15	206.38	208.47	213.13	212.25	208.43	207.14	209.14	208.02	208.95	212.46	207.19	205.72	208.79	209.85	208.44	209.18	210.83	208.09	212.11	207.47	213.13
207.93	205.08	205.13	201.76	205.35	204.05	205.57	205.29	207.33	207.13	206.8	206.01	204.4	200.6	203.88	206.13	203.46	206.11	204	208.56	201.95	207.32	207.03	199.31	200.37	201.74	206.8	202.16	202.85	205.6	202.07	199.49	200.85	202.99	204.1	205.16	201.73	207.27	203.96	204.47	205.39	200.2	203.28	205.06	204.09	202.95	198.06	202.5	204.36	205.09
200.95	199.17	205.84	204.45	202.22	203.34	204.28	206.56	207.13	206.89	204.08	203.86	205.24	203.2	203.13	205.17	206.9	206.1	206.52	204.21	198.07	206.46	202.27	206.43	203.85	206.91	206.67	203.5	206.27	203.24	200.52	207.32	206.2	201	204.55	205.39	206.82	205.23	206.15	209.83	202.14	206.52	203.92	199.85	203.94	205.5	209.48	206.39	212.13	201.13
206.85	210.93	219.11	211.66	211.1	213.77	212.63	206.99	209.97	213.54	209.09	214.22	210.46	212.36	209.03	206.33	208.96	211.72	210.85	207.99	214.54	210.76	214.52	208.59	205.62	210.67	210.96	206.91	215.38	211.03	211.2	209.78	211.44	208.51	210.68	216.33	213.85	215.19	210.73	209.49	208.81	210.43	212.88	211.33	215.71	210.5	208.8	207.32	211.8	213.66
202.5	201.43	203.36	202.26	204.29	204.51	209.33	202.9	206.06	204.8	200.25	204.88	201.95	202.37	205.09	202	204.8	206.46	201.84	200.78	200.92	204.87	203.19	201.7	205.17	205.14	201.64	202.71	201.04	201.31	205.87	201.08	200.27	200.65	203.59	201.33	208.01	204.53	203.37	205.31	205.66	202.29	202.03	205.65	205.7	202.15	202.98	202.76	205.79	204.57
197.43	200.02	197.24	197.47	198.71	197.14	195.86	193.78	200.24	195.86	200.36	202.79	200.84	201.78	203.86	196.68	199.96	201.71	192.51	196.64	203.14	203.27	198.4	197.05	200.16	201.32	197.96	200.67	196.24	201.5	200.21	198.14	198.57	195.51	194.05	201.51	198.98	197.76	193.37	196.9	201.89	192.27	196.61	201.29	200.79	201.97	199.24	200.21	199.97	200.81
205	207.46	214.93	211.08	209.7	207.57	209.98	212.21	207.34	209.03	213.03	206.68	204.49	215.15	214.88	212	206.7	210.32	207.95	208.87	210.72	206.16	208.96	213.03	209.04	210.76	209.07	205.7	211.18	204.96	212.04	206.86	211.89	206.53	213.31	207.29	208.55	210.97	210.12	210.22	209.17	209.14	211.53	208.7	210.9	214.77	209.2	205.18	210.19	208.54
205.24	205.29	203.41	204.81	208.14	205.36	203.39	204.75	200.8	199.38	200.3	205.17	210.21	202.6	206.22	205.53	206.12	209.27	210.62	205.03	207.84	205.83	204.85	201.83	204.58	204.93	203.88	207.38	204.22	204.87	208.06	205.57	206.19	206.42	203.8	201.84	202.93	202.61	202.68	205.32	202.07	204.79	204.11	203.68	206.18	209.11	204.64	208.35	202.88	205.63
208.62	208.07	205.81	202.59	201.46	206.08	206.04	207.33	205.61	205.64	204.87	204.37	206.35	205.86	209.32	202.22	207.65	211.31	203.96	207.94	207.69	209.41	206.47	205.73	206.4	206.36	206.78	211.97	207.21	208.1	207.41	203.14	206.01	205.67	209.92	208.02	208.14	204.58	205.19	205.54	207.3	207.45	207.61	202.11	204.22	208.47	203.84	207.01	202.98	204.62
205.85	206.81	203.34	205.15	200.11	202.89	204.22	201.3	203.7	202.54	204.46	203.52	203.73	203.85	202.79	198.99	204.63	201.89	203.94	204.72	206.03	201.66	202.53	205.4	199.89	204.29	206.43	207.18	206.34	203.38	204.75	206.98	203.26	204.67	203.64	203.53	201.19	203.72	203.75	210.87	205.72	205.77	204.44	203.08	204.87	204.56	204.13	205.07	201.24	204.71
209.67	206.16	209.73	204.16	206.6	209.51	207.37	206.68	205.99	206.48	208.55	209.24	210.32	209.64	203.11	208.28	206.93	209.07	206.9	208.58	206.86	208.67	210.76	207.6	206.52	206.3	204.81	208.58	209.34	207.02	205.26	205.11	210.25	209.61	210.54	210	203.38	208.26	208.06	208	205.36	212.72	205.52	200.24	207.95	208.49	207.17	209.25	210.91	202.31
206.38	201.5	199.39	204.35	203.03	207.47	206.35	201.29	203.11	201.83	203.05	205.28	205.25	199.75	203.22	202.08	202.42	201.44	203.99	199.35	203.57	205.38	208.52	200.28	203.11	201.77	204.17	203.35	201.91	201.55	210	204.91	203.31	206.07	206.44	204.31	205.48	203.77	202.91	205.41	204.78	201.16	205.01	198.14	202.61	203.68	207.02	198.85	203.99	202.69
212.93	213.69	209.06	212.33	206.93	213.16	210.79	219.74	212.38	211.98	211.89	213.02	210.01	210.85	211.17	212.33	212.65	210.56	213.09	210.1	209.83	212.4	208.61	212.8	210.21	213.27	211.77	209.74	212.52	212.11	213.99	208.82	214.83	209.68	213.17	213.76	212.13	212.63	216.23	212.94	208.83	209.8	212.12	213.47	209.36	209.01	209.57	213.56	210.81	210.14
209.19	209.12	213.74	215.22	208.12	212.11	208.71	213.61	214.44	211.24	214.21	205.23	207.96	207.59	211.4	216.96	212.01	211.46	214.62	218.31	208.81	216.89	211.15	213.61	215.39	213.11	214.4	210.22	214.98	207.98	215.2	209.45	209.65	216.89	209.61	213.82	211.49	212.81	215.05	207.87	212.77	208	210.51	206.85	208.21	214.71	206.65	211.73	208.82	211.92
205.3	205.2	204.23	204.03	201.74	206.06	205.58	204.55	200.09	205.94	200.47	204.43	202.34	204.16	196.5	204.51	201.14	206.42	202.84	204.06	200.71	204.17	199.88	208	204.7	197.93	202.43	203.43	200.13	204.78	203.03	200.36	205.45	208.16	203.94	200.97	198.01	202.4	207.93	204.4	200.58	199.51	199.62	203.94	200.07	207.8	206.41	203.66	201	205.54
204.09	202.68	198.99	201.92	196.64	204.75	199.92	196.08	201.01	197.5	205.94	196.23	196.56	196.6	195.88	199.59	200.37	202.66	199.59	198.85	197.16	201	204.59	199.22	198.34	196.47	200.45	199.02	201.57	200.24	200.03	202.36	199.65	197.49	201.46	199.5	199.54	197.4	204.96	204.44	202.05	199.37	196.06	198.71	200.03	201.18	204.08	195.92	204.15	196.77
202.76	197.19	199.13	201.26	199.75	205.14	197.64	202.82	203.92	196.28	197.82	203.28	206.21	195.43	207.66	199.58	203.54	201.17	200.88	193.13	204.69	204.14	199.75	202.72	200.37	202.09	202.96	202.18	200.06	201.78	202.64	198.99	201.7	204.73	203.18	208.04	198.67	200.78	201.93	201.79	202.07	201.63	200.81	197.78	201.21	198.3	203.79	198.24	195.45	201.07
207.14	208.05	205.05	213.57	206.94	207.12	204.59	202.95	212.57	208.71	207.39	207.1	207.16	210.47	205.94	211.95	208.83	205.91	210.81	207.79	208.25	205.17	212.14	208.93	207.76	205.41	203.88	206.38	207.32	208.88	208.33	213.6	208.23	210.26	207.12	209.35	206.95	202.87	207.45	205.78	212.63	209.38	205.75	202.31	213.6	206.72	204.42	203.43	210.95	203.76
220.86	217.71	215.99	214.59	217.59	216.64	218.35	217.9	216.43	216.85	217.38	215.55	217.56	215.12	221.43	221.33	217.56	220.91	216.77	218.03	216.44	214.08	211.56	216.45	221.76	212.41	216.74	218.6	219.41	221.88	216.72	214.18	219.18	214.79	215.22	224.98	218.92	216.34	214.19	213.95	217.37	217.59	220.36	213.7	218.52	213.39	214.51	213.66	217.5	214.67
204.12	212.18	216.22	212.29	211.97	216.52	211.54	212.23	213.2	210.41	208.33	213.5	214.69	212.24	210.5	212.21	214.13	211.13	213.03	215.55	210.82	214.3	211.05	213.42	214.06	210.72	214.76	208.62	215.63	211.73	212.37	208.66	208.67	212.85	214.17	212.22	212.41	206.11	215.95	212.55	215.14	210.56	213.49	211.81	210.53	212.16	211.91	214.56	210.04	212.12
207.83	203.75	211.66	209.15	208.42	212.56	208.75	211.32	207.66	210.22	207.14	211.25	208.32	208.45	210.82	209.47	205.52	208.65	211.83	206.56	211.95	212.13	207.89	210.14	210.22	209.96	209.7	204.27	207.93	207.09	210.68	207.82	206.84	206.56	210.09	209.66	204.53	213.16	209.77	208.88	207.12	207	208.2	210.07	209.71	209.83	208.29	209.02	204.99	209.86
204.9	200.6	204.99	203.07	201.01	197.32	206.54	206.51	206.03	204.53	204.09	203.2	202.64	199.74	203.22	202.09	202	204.87	201.92	203.49	199.72	206.89	201.28	202.03	206.49	204.7	204.35	204.07	205.68	203.12	201.63	202.8	203.28	206.26	202.43	206.68	203.49	202.68	208.53	202.03	206.47	198.46	202.21	201.11	204.52	208.11	204.06	208.37	205.05	205.77
213.68	213.28	213.01	211.19	213.57	212.36	211.95	215.29	209.66	212.94	212.59	214.61	212.27	212.94	211.1	211.11	214.87	210.5	212.07	214.02	216.05	215.37	213.93	211.18	210.41	217.84	212.57	215.58	216.16	213.75	218.99	218.86	211.65	213.57	215.87	213.35	213.68	211.77	212.77	213.75	215.2	215.62	210.81	212.86	214.52	211.08	219.47	213.45	212.59	214.27
212.24	216.05	214.21	212.95	213.21	210.57	217.04	209.3	214.42	216.66	214.25	214.9	212.7	212.9	213.5	212.99	216.25	211.57	213.37	214.07	211.93	215.72	209.18	215.94	214.11	213.99	209.03	211.72	212.44	216.12	212.07	213.34	213.16	211.5	213.44	213.91	215.11	213.98	215.47	211.51	214.62	211.78	214.45	213.07	217.06	213.97	210.4	209.66	211.19	212.24
199.86	200.4	199.77	198.33	199.91	199.94	202.56	199.16	199.02	202.95	196.01	194.05	199.84	192.46	198.86	199.43	200.8	197.37	200.31	201.05	195.51	200.6	193.72	197.51	198.8	197.28	196.92	199.14	198.83	199.57	199.12	196.18	194.27	200.2	201.35	196.24	196.94	197.76	205.52	193.58	199.39	198.75	201.52	194.01	205.84	197.31	203.69	194.18	199.41	200.32
216.96	218.01	218.09	221.51	218.91	218.01	216.62	221.29	219.32	215.94	218.97	216.72	218.87	217.18	217.55	217.42	216.93	218.38	222.13	218.48	218.04	211.85	216.15	219.63	221.42	214.34	218.37	218.79	221.24	220.34	213.76	215.81	217.86	219.11	217.93	218.48	220.64	214.96	221.03	222.59	216.67	213.55	219.63	217.2	221.38	215.54	217.62	216.92	219.24	214.77
210.88	206.27	210.45	206.97	212.78	207.02	210.87	208.69	204.72	210.97	202.76	205.13	208.13	211.05	205	211.14	211.83	205.57	207.21	206.85	211.78	212.25	205.36	211.19	209	209.68	206.61	208.62	207.6	205.05	203.42	209.14	204.95	211.36	205.45	204.61	209.04	206.67	209.5	207.38	210.83	202.29	206.49	212.4	202.9	208.95	205.25	210.51	208.99	206.85
200.91	203.86	200.72	198.75	195.32	204.13	204.3	203.55	196.68	201.98	204.81	203.08	197.24	204.54	198.21	197.17	199.19	201.96	200.31	196.64	198.72	200.03	197.12	199.07	200.76	203.54	200.94	199.96	198.56	199.05	197.98	200.14	203.78	202.12	202.74	196.7	197.19	201.12	199.41	200.57	200.35	200.79	199.32	201.79	200.58	201.96	199.33	199.65	196.84	201.71
201.66	202.33	200.15	202.15	202.04	200.81	201.32	206.68	202.05	206.57	207.77	204.16	202.89	203.29	206.07	203.88	205.17	210.85	206.19	202.4	207.22	208.86	205.02	205.51	203.55	206.13	203.37	200.17	205.2	205.47	202.62	201.3	200.91	202.65	208.47	206.01	208.96	202.83	204.74	207.86	203.68	205.83	207.76	205.46	203.99	207.76	203.86	206.65	199.55	207.85
210.41	208.6	211.35	207.02	210.58	208.13	211.56	209.99	208.63	201.49	203.33	208.06	207.45	205.31	205.83	209.11	211.19	210.83	206.19	209.1	208.16	207.44	207.67	206.73	205.4	204.55	204.86	205.16	210.48	210.48	210.77	204.31	214.03	205.6	208.12	207.13	207.84	208.54	205.87	207.72	208.78	207.47	207.57	205.19	205.35	204.85	207.09	207.34	208.48	208.88
207.31	204.45	205.72	204.06	204.09	204.13	205.51	200.05	203.68	203.1	202.36	208.01	208.14	204.25	210.07	209.82	201.37	200.74	206.25	201.58	205.08	200.75	204.64	208.78	204.18	202.66	200.92	203.63	202.3	205.87	208	206.95	206.51	205.83	202.54	199.83	203.72	207.96	203.12	204.99	208.67	204.58	207.2	204.32	201.28	200.89	203.39	209.14	205.37	206.04
204.02	205.08	204.04	200.7	207.38	206.55	206.52	207.15	202.85	206.57	202.3	203.21	204.08	203.75	204.55	201.98	206.22	204.67	204.74	203.95	205.35	206.32	198.09	205.69	202.24	205.71	204.05	201.82	205.72	205.03	204.66	203.87	203.68	203.58	209.22	203.74	201.17	211.15	201.61	208.64	200.59	203.31	202	200.61	204.72	208.17	203.84	203.2	206.76	208.74
199.08	194.73	196.09	202.94	200.31	199.7	196.92	196.56	197.27	197.76	195.96	200.64	199.13	201.23	199.32	198.38	202.85	200.86	199.63	200.17	197.17	202.16	198.57	200.2	197.1	195.86	195.87	197.74	196.32	196.9	200.76	197.77	201.7	196.03	197.04	196.4	198.96	202.59	202.39	194.97	199.21	198.16	202.52	202.99	195.54	199.96	197.66	201.61	203	199.05
204.62	205.24	202.89	203.48	201.47	202.25	201.55	203	199.57	200.12	203.24	197.22	201.95	202.3	202.09	200.94	200.12	202	197.23	194.25	200.22	199.79	200.49	195.99	199.85	203.02	201.15	202.06	199.64	197.95	201.47	201.36	203.74	202.4	196.89	201.32	202.44	196.84	202.83	203.27	200.47	201.32	198.77	199.67	197.18	202.97	196.63	203.9	199.59	204.92
203.88	202.1	208.55	205.83	205.76	200.77	206.75	205.62	205.81	201.64	208.09	205.98	203.83	208.47	202.98	207.25	204.73	201.66	203.32	203.92	201.22	208.44	201.35	208.69	203.51	203.58	205.25	204.13	203.53	205.72	203.27	205.75	200.38	206.46	208.22	200.27	205.88	202.76	201.88	202	203.18	207.48	204.93	206.96	209.47	205.24	206.98	206.35	203.27	203.06
209.85	212.2	213.38	209.57	210.15	208.66	211.74	206.97	208.49	208.33	211.24	211.55	215.87	205.04	214.24	209.78	207.69	213.03	213.2	214.99	206.15	206.03	210.05	207.84	209.82	212.23	209.52	206.08	210.44	210.69	210.88	205.48	208.89	206.1	207.87	207.59	211.74	207.26	214.34	213.95	208.44	211.26	210.81	211.44	206.35	209.93	210.58	211.28	208.49	205.99
208.92	209.46	208.85	210.8	206.65	208.72	209.69	214.05	212.94	208.69	211.01	211.1	209.59	206.04	208.19	209.82	209.73	204.29	207	210.47	211.6	213.06	206.24	203.24	208.17	208.64	208.36	214.43	207.1	210.19	207.6	210.87	211.53	210.77	208.11	214.77	210.1	204.17	208.6	209.87	205.79	211.23	207.72	203.99	207.21	201.51	209.68	208.2	210.41	205.62
200.94	198.39	198.2	201.24	200.52	200.81	201.31	196.82	202.46	202.74	199.28	199.08	200.22	199.8	199.23	200.54	203.11	198.89	201.31	195.95	197.21	197.62	198.07	194.13	199.57	203.33	198.8	199.77	198.85	198.62	198.36	196.91	199.05	201.4	193.8	191.67	193.71	198.85	199.53	197.53	197.13	197.58	200.26	198.24	200.49	200.82	197.65	202.98	198.84	199.74
211.46	207.63	210.56	204.74	210.61	204.51	210.43	207.62	209.92	206.42	209.62	208.65	207.96	210.15	206.47	207.54	209.36	211.47	204.64	212.52	211	204.6	210.87	202.81	208.91	209.07	210.05	209.46	207.18	207.29	208.9	207.31	207.25	209.32	208.85	204.55	207.16	212.13	211.35	206.76	206.58	211.93	212.6	205.48	204.06	211.37	208.22	212.48	210.13	208.93
211.04	207.65	215.83	214.88	209.98	209.86	213.02	209.6	212.04	210.63	206.39	210.88	216.45	209.16	213.22	206.76	211.96	215.23	211.56	217.03	210.67	215.93	210.51	213.35	213.49	214.49	215.49	213.42	211.47	215.98	216.75	211.82	214.46	211.61	217.85	212.89	211.23	213.65	211.24	212.9	211.01	212.53	215.75	214.02	213.99	210.44	213.01	215.06	211.67	214.98
210.44	206.4	208.46	208.43	207.96	200.25	206.46	207.88	207.58	207.98	205.62	209.33	207.67	210.63	206.1	206.37	206.61	206.66	207.15	209.71	204.36	206.53	206.74	204.89	202.98	204.41	207.32	208.96	203.6	203.76	209.86	208.08	206.52	207.3	206.63	200.6	203.85	205.76	209.47	206.89	205.27	205.51	210.12	208.87	203.58	204.77	209.4	207.48	204.87	206.65
210.44	211.85	212.07	214.3	211.85	210.24	212.26	209.7	209.23	207.61	209.56	214.27	216.51	209.15	216.46	212.2	212.38	204.42	209.3	214.58	212.13	212.14	205.5	215.63	211.24	208.77	212.41	214.64	209.99	211.71	209.02	211.31	206.21	214.96	214.69	212.87	214.45	209.35	215.02	216.18	219.02	213.2	209.99	213.61	213.94	210.98	213.32	209.88	212	211.13
217.59	214.36	216.42	218.22	220.77	213.22	216.26	214.58	217.08	215.85	218.34	210.79	214.93	214.73	217.83	219.67	217.44	218.69	219.05	219.35	215.3	217.73	222.31	211.69	216.52	216.39	213.68	214.71	216.19	217.96	217.61	216.16	214.5	219.59	218.26	215.95	213.94	219	219.79	211.5	220.86	218.66	217.62	217.58	217.09	216.36	217.05	221.03	213.41	216.07
218.2	217.93	218.35	212.49	216.27	214.35	216.02	219.36	214.35	218.69	215.98	219.02	216.95	216.9	217.38	219.16	220.01	217.67	220.62	218.93	217.18	217.42	214.7	215.2	216.48	218.45	219.34	219.26	215.18	216.6	220.28	217.97	214.66	212.49	220.04	215.74	217.69	215.71	213.91	214.23	216.58	213.76	218.15	217.74	216.49	214.69	217.64	214.67	223.84	214.48
208.56	210.03	208.44	209.04	207.56	207.44	210.57	207.41	211.66	208	209.34	209.74	206.63	207.69	210.6	207.39	204.78	204.87	208.61	205.81	209.89	205.47	210.81	208.88	216.67	212.19	207.84	205.82	206.34	206.39	207.11	206.21	206.8	211.4	206.84	206.08	210.61	208.54	205.62	210.14	212.89	210.04	212.35	205.91	210.78	207.54	207.17	203.96	206.72	207.56
200.92	202.55	202.96	203.52	205.96	205.33	204.14	199.75	204.32	201.87	204.74	201.58	201.71	203.59	204.44	201.75	207.44	203.12	202.58	202.06	203.88	204.2	201.54	201.93	196.34	198.34	201.76	203.72	201.48	198.55	203.09	202.75	205.01	201.77	205.55	203.89	203.84	207.93	198	206.08	203.9	205.15	200.64	204.32	202.37	206	202.53	204.33	206.16	202.05
209.8	211.3	205.74	210.15	205.44	202.1	214.8	208.87	207.08	207.63	208.64	208.94	207.17	207.87	209.98	210.02	210.21	206.55	208.27	212.35	202.8	209.03	209.35	211.16	207.09	208.12	209.86	207.33	207.87	205.1	206.99	206.96	207.67	207.24	207.31	207.62	203.49	208.81	206.23	209.36	208.76	208.98	210.74	206.75	209.12	213.04	207.41	211.32	214.93	205.33
205.46	204.05	202.03	203.96	206.51	198.19	208.75	201.9	210.33	206.61	205.9	214.31	203.73	208.68	208.16	209.05	204.81	204.22	207.04	203.13	206.23	206.86	206.21	207.09	200.66	206.37	198.59	203.92	206.03	208.06	208.94	203.56	203.81	207.18	203.66	206.31	199.24	201.65	204.35	209.92	206.65	208.92	207.71	203.22	205.36	203.92	204.82	202.56	205.12	202.03
203.85	201.38	205.3	202.61	206.14	203.67	203.81	208.99	208.63	209.43	203.15	203.77	202.81	207.01	208.31	205.05	203.81	202.27	203.28	202.29	205.06	205.94	206	200.1	205.54	202.46	205.55	204.03	208.74	206.83	201.85	207.3	206.79	204.01	205.44	202.84	204.4	205.87	202.22	205.39	201.59	203.78	205.66	207.74	207.63	201.22	200.65	203.68	200.31	203.49
204.14	206.72	206.81	211.53	211.97	208.51	213.59	201.9	209.86	206.88	209.83	202.79	209.94	208.61	207.72	206.68	206.7	205.9	205.42	210.17	207.39	207.07	204.37	209.62	209.94	208.66	213.65	211.92	205.05	204.51	208.35	202.58	207.64	205.39	206.81	210.02	209.48	209.69	210.06	206.77	203.88	212.6	207.9	206.62	204.11	212.9	207.89	205.95	209.37	206.68
207.89	208.08	209.85	209.1	209.23	207.06	212.25	212.64	208.62	209.17	211.82	207.93	209.43	206.29	206.63	209.32	205.32	207.13	207.87	210.35	208.07	210.71	210.18	206.06	211.23	206.94	207.37	210.86	205.32	206.86	208.46	208.01	207.75	212.48	214.21	208.81	209.47	208.49	210.18	206.49	212.82	208.79	209.57	207.18	212.38	211.34	210.57	208.61	208.71	211.72
212.58	212.65	207.58	209.6	213.37	211.86	207.96	211.72	214.4	210.79	209.01	213.8	212.91	212.71	212.91	211.33	215.13	209.4	210.39	211.08	212.12	208.95	212.17	212.78	210.51	214.21	210.58	214.9	208.46	210.7	211.79	211.55	210.91	208.39	216.28	212.31	215.18	210.69	209.35	213.92	210.63	212.03	209.03	213.98	206.79	213.03	208.85	211.99	210.12	207.21
196.6	198.21	198.84	205.71	201.47	196.74	198.75	196.62	201.93	205	198.07	199.99	196.71	199.84	197.6	199.24	203.37	201.21	204.21	200.08	197.99	202.96	199.09	200.78	204.49	204.46	199.25	203.25	203.42	197.58	199.42	199.71	204.67	198.46	196.69	201.85	198.71	202.87	200.92	199.76	205.36	200.72	196.68	199.19	203.64	202.05	201.53	195.07	205.82	196.55
203.86	201.25	204.56	202.72	201.77	202.81	200.57	204.19	205.64	206.1	207.64	203.34	202.11	204.68	203.78	201.65	202.43	203.88	204.28	204.26	205.25	210.04	199.62	203.36	201.47	205.69	199.94	201.25	200.3	200.8	207.99	201.28	200.08	199.82	202.91	199.45	204.47	203.86	200.06	204.41	203.91	205.62	207.74	205.24	198.57	206.49	205.65	202.25	202.16	205.45
200.85	202.68	203.31	199.92	202.78	203.66	202.89	201.62	199.19	203.69	200.05	202.88	201.55	204.88	202.33	203.62	198.08	200.58	203.4	197.85	206.48	199.85	200.54	203.89	204.3	203.31	203.7	193.74	201.17	200.92	208.07	200.12	203.45	204.9	198.85	205.85	200.42	200.8	204.28	201.62	204.34	202	203.04	203.85	203.66	202.52	202.14	203.95	201.94	201.69
204.64	203.29	205.22	203.28	206.92	205.48	207.06	202.61	207.7	211.86	201	202.03	207.88	201.93	197.96	204.42	205.52	198.71	208.48	199.91	206.48	205.74	204.8	203.03	205.37	205.69	199.4	201.49	201.16	207.87	207.01	203.04	206.58	204.84	203.37	202.97	204.94	202.36	206.7	204.11	205.02	204.41	199.96	199.1	202.28	202.2	206.3	201.58	202.52	200.72
203.62	203.47	204.21	202.85	208.3	203.08	203.53	201.51	208.99	201.86	205.8	204.5	201.19	203.17	206.29	206.76	204.4	201.33	205.72	205.17	200.88	206.8	202.56	200.86	202.76	207.57	201.19	201.49	206.57	202.8	196.65	204.43	205.57	204.1	201.91	205.57	203.49	203.62	205.15	199.34	203.7	203.63	209.93	203.69	201.34	204.12	204.97	204.99	201.77	203.72
206.3	204.14	202.92	205.58	207.65	205.25	205.66	210.61	206.73	208.2	204.96	207.2	203.01	203.82	208.52	209.8	209.12	204.45	207.33	208.26	204.56	205.61	205.02	208.85	208.01	205.15	199.58	206.27	205.82	208.84	207.02	210.34	207.97	208.2	205.53	205.4	206.94	202.36	211.62	208.01	205.53	203.44	208.1	203	209.35	204.68	202.64	199.57	205.44	206.05
196.28	198.5	203.01	201.08	197.2	200.29	193.07	197.29	200.68	199.27	202.27	197.79	200.42	198.82	195.14	199.62	201.94	201.9	200.12	196.18	203.12	199.51	200.06	198.37	200.37	199.68	196.7	199.08	194.65	196.35	197.66	197.46	201.04	196.86	196.94	196.58	202.18	204.27	196.41	202.9	200.43	199.64	202.42	205.08	191.62	198.57	199.56	199.88	203.58	200.9
208.39	210.66	213.07	211.35	211.49	216.67	203.9	210.21	210.04	212.82	212.79	213.49	208.11	208.39	209.2	208.63	206.85	209.32	207.32	213.93	208.35	206.95	211.74	209.16	208.99	208.83	208.35	211.28	209.99	206.8	207.88	210.08	211.06	213.54	207.28	212.48	208.19	212.04	208.3	206	206.93	208.67	207.52	207.59	209.14	211.38	208.19	202.24	207.38	206.4
214.73	213.45	209.88	207.41	211.87	212.61	212.51	210.11	205.9	212.98	208.7	209.45	210.86	206.94	207.85	211.17	214.66	213.91	211.95	211.37	209.45	208.9	210.36	210.17	208.57	211.46	210.9	206.35	213.04	214.39	208.94	209.38	216.65	208.29	208.92	217.08	205.77	213.52	212.64	210.36	207.43	212.1	213.56	215.41	210.09	213.21	212.19	213.29	213.7	209.21
209.59	211.72	209.02	212.47	212.5	213.72	206.92	210.35	213.19	209.21	209.88	214	205.33	212.84	208.56	210.65	211.36	208.49	214.83	213.32	212.18	214.82	213.8	210.77	213.12	211.94	210.62	212.45	213.74	210.71	210.62	211.96	212.89	214.3	210.87	208.7	214.38	205.72	207.55	208.78	211.7	210.41	207.11	210.41	210.91	213.23	212.48	212.52	209.9	210.74
195.84	194.92	196.83	197.37	196.76	192.2	200.37	198.24	197.19	192.44	195.88	196.65	194.06	194.96	195.4	188.96	198.17	194.47	192.3	198.29	196.86	192.46	192.62	193.97	192.97	199.09	194.05	197.35	192.28	196.66	195.26	196.88	195.58	199.47	192.77	194.59	189.41	199.07	198.34	195.16	196.39	193.59	200.18	193.99	197.77	193.99	196.31	192.57	195.87	189.47
196.14	200.99	194.93	197.6	200.96	197.27	204.22	200.58	201.85	202.75	200.47	196.77	202.8	202.03	200.47	202.58	200.59	198.36	201.92	200.39	199.58	198.58	199.31	200.06	202.6	200.44	200.73	202.09	205.99	201.67	202.01	199.11	200.97	198.1	199.37	196.98	200.31	198.33	203.1	201.29	199.59	193.89	199.24	195.36	200.33	200.06	200.11	197.8	197.62	196
210.53	205.14	208.52	212.98	208.88	210.39	210.97	210.39	206.72	206.05	211.65	213.09	210.72	207.01	211.27	211.29	208.65	207.7	210.21	210.62	206.09	211.16	205.14	210.9	204.7	209.05	212.17	208.17	206.79	210.57	206.58	205.76	207.02	209.23	209.34	210.13	212.51	210.68	206.1	205.77	212.69	213.85	210.43	210.86	209.54	213.1	209.52	209.13	210.75	211.76
216.69	220.55	218.43	214.19	216.58	217.79	223.42	217.82	218.22	218.97	221.45	213.38	213.93	219.26	216	219.4	217.28	215.61	215.11	211.33	216.1	216.48	218.52	217.75	217.88	216.81	215.93	215.03	216.33	216.04	220.24	220.76	221.87	217.24	216.2	218.84	218.16	213.35	211.57	218.29	218.35	216.57	212.02	219.93	217.41	219.07	214.83	217.9	214.37	214.49
204.84	202.44	205.33	202.18	203.1	204.68	205.53	204.13	202.5	200.94	200.63	201.42	202.74	208.79	203.26	206.09	202.46	207.24	204.08	207.18	203.09	203.14	200.96	204.13	205.39	202.94	207.37	202.76	202.53	204.92	206.15	206.51	203.61	205.03	202.09	201.92	202.9	203.89	202.64	201.39	210.44	203.97	200.96	203.15	201.65	204.44	203.25	205.45	200.92	202.67
209.93	203.06	211.81	211.77	208.72	209.22	207.43	209.53	208.65	212.82	209.25	210.81	207.18	209.47	208.91	210.57	208.04	211.9	211.64	210.1	207.26	207.5	207.85	208.7	207.46	208.49	206.71	206.58	209.65	212.55	209.15	212.22	207.46	209.37	209.46	212.26	204.9	210.67	212.84	206.09	206.67	204.48	205.62	206.08	208.71	208.18	211.77	205.61	208.34	209.53
196.87	193.1	198.83	195.87	196.71	197.58	198.53	201.58	195.14	197.16	195.02	201.46	199.93	199.48	196.93	197.16	199.99	198.85	201.21	195.31	198.85	195.69	193.93	198.98	200.51	200.52	198.15	200.22	192.74	196.92	197.55	198.64	200.03	194.91	201.34	199.27	195.13	192.22	200.76	199.01	201.77	197.52	194.97	195.48	203.44	194.79	201.99	198.79	200.64	200.75
209.51	210.16	207.86	206.04	211.47	209.56	206.9	208.63	213.37	208.94	211.61	206.41	211.22	207.69	202.96	211.43	206.56	206.01	212.26	209.62	215.58	206.38	211.96	210.01	208.1	205.57	212.04	209.43	205.9	210.09	204.37	205.89	211.16	209.13	207.19	208.78	210.24	210.77	207.9	204.01	204.19	212.74	204.34	207.61	207.12	213.23	212.58	211.4	212.59	213.77
211.34	206.06	205.25	209.09	213.22	207.4	209.19	211.03	208.95	206.2	207.91	207.88	207.72	204.57	208.87	211.64	209.15	208.67	205.34	213.03	208.19	210.01	210.55	209.92	206.69	214.55	208.9	214.82	210.46	209.01	214.09	214.48	211.02	207.97	207.08	210.73	206.58	210.34	214.69	210.76	211.33	207.97	208.6	207.55	211.75	211.04	210.03	209.14	205.25	206.89
200.32	206.95	201.27	205.03	203.52	204.63	204.86	198.57	201.56	206.05	202.67	204.21	207.43	204.65	205.77	203.35	198.81	205.58	202.9	205.02	204.2	207.64	203.87	202.17	199.78	207.04	200.4	204.89	202.15	204.78	202.3	203.13	206.62	208.45	204.66	204.72	200.23	203.46	203.6	199.34	202.69	205.35	203.06	204.92	201.18	204.41	204.57	202.12	207.29	200.55
212.17	211.9	208.05	209.7	206.18	204.2	210.29	204.42	205.78	209	208.35	209.56	213.09	210.38	212.83	209.68	207.62	205.18	209.51	207.46	208.65	208.7	204.72	206.93	212.19	208.43	205.56	208.05	210.71	204.61	208.41	210.72	204.06	208.8	207.66	206.92	207.31	213.46	212.17	216.23	208.45	208.56	206.24	211.22	201.95	212.45	209.54	209.59	210.05	207.8
214.8	220.26	219.49	218.32	218.72	215.68	218.57	217.15	214.9	219.88	222.47	221.3	211.96	219.92	214.92	222.05	219.36	212.15	217.73	214.61	220.11	221.59	214.03	215.05	216.41	217.55	219.56	216.01	216.17	215.63	214	218.59	218.41	215.49	217.19	220.13	219.08	216.98	217.41	217.97	218.92	216.6	218.27	215.32	215.52	218.89	213.96	214.78	214.82	214.94
211.54	205.37	214.89	214.51	213.01	212.78	209.53	210.39	210.13	213.34	212.52	216.95	208.04	213.91	213.05	210.37	213.5	214.14	210.49	211.89	213.91	210.15	213.68	210.3	210.91	211.38	215.93	213.63	213.98	213.07	213.09	212.12	212.22	208.53	208.1	214.3	213.2	212.67	209.45	215.78	210.08	214.3	213.62	212.59	215.36	214.29	212.02	210.21	214.29	206.03
207.47	211.14	203.98	211.38	207.32	211.81	207.95	204.3	209.58	202.75	211.73	204.01	205.34	205.35	213.14	205.95	209.86	212.02	206.65	206.03	203.34	213.96	204.79	206.86	207.76	202.6	206.81	205.84	209.59	207.45	205.13	213.53	208.45	207.94	210.04	208.11	211.93	204.53	206.79	207.63	207.93	211.82	204.45	206.75	207.34	211.13	204.61	207.3	208.53	210.49
204.73	208.2	206.56	210.19	207.65	209.29	210.65	207.84	209.67	206.06	207.64	206.31	207.24	211.77	210.82	209.98	207.85	208.48	210.92	213.45	209.53	207.19	207.4	212.03	210.54	209.97	208.96	209.08	211.45	208.51	208.17	207.82	211.61	205.43	207.69	207.46	207.13	208.12	208.44	210.4	207.43	209.77	207.01	207.37	209.42	202.31	207.94	207.31	206.52	208.08
210.39	208.3	206.62	209.22	207.07	206.98	211.24	211.24	209.67	206.36	206.94	205.16	209.96	205.72	206.23	210.84	210.57	208.99	208.94	209.69	210.68	209.46	211.88	206.1	205.12	211.11	208.74	208.88	202.81	210.51	209.16	206.74	209.9	206.42	212.7	210.85	209.48	210.72	208.29	209.13	207.96	206.77	203.23	205.13	211.65	206.26	207.05	200.2	210.78	212.87
212.78	212.75	215.02	216	214.65	207.97	213.07	213.22	210.63	209.88	210.49	208.69	213.34	213.44	211.59	213.31	212.85	211.76	215.24	211.26	211.67	214.96	211.44	208.33	216.61	211.15	211.43	210.03	213.71	213.86	212.6	213.52	211.04	214.96	211.66	210.37	209.6	211.58	213.51	211.84	213.75	212.55	213.86	212.97	216.74	212.33	212.97	210.77	218.82	214.73
199.92	196.1	200.45	196.87	197.09	196.96	198.79	195.74	201.2	201.21	198.7	197.71	195.99	198.15	198.21	195.62	197.12	200.24	195.23	200.44	202.28	201.29	198.06	196.21	200.48	197.51	200.95	198.44	196.33	199.54	195.07	198.04	196.15	201.52	197.45	196.63	193.06	197.81	200.51	197.28	201	195.37	196.61	194.85	198.77	198.17	198.2	197.96	202.53	197.14
212.47	218.59	214.99	215.36	222.28	217.82	215.34	222.93	217.02	222.23	215.01	219.12	218.84	215.91	218.18	222.11	216.6	221.99	218.72	218.42	219.12	217.98	211.75	217.38	213.34	217.5	214.95	214.46	219.72	212.5	220.69	217.05	215.45	212.88	218.32	216.48	212.59	214.71	219.05	216.82	217.09	219.21	213.14	217.52	222.95	219.63	211.94	219.86	217.2	218.2
204.03	211.46	201.35	202.48	201.47	204.86	201.81	204.53	205.43	204.14	201.96	203.54	205.13	205.59	206.98	203.96	200.81	202.34	201.98	200.57	201.2	204.7	203.54	204.63	204.21	206.32	202.72	202.81	200.16	200.89	205.55	199.66	203.85	202.93	200.56	203.19	207.87	206.44	197.67	206.62	202.06	202.98	208.46	203.77	201.25	200.56	202.84	207.13	202.31	204.25
216.27	213.68	218.37	215.98	219.54	214.85	222.3	220.84	220.4	219.82	217.07	220.31	216.16	216.51	216.85	214.56	211.63	214.16	215.53	215.35	216.54	218.46	216.04	216.92	218.27	213.75	223.32	216.9	215.41	221.67	216.55	220.57	219.69	217.92	216.26	219.92	217.51	217.7	212.5	212.81	217.29	217.57	216.46	214.12	217.41	217.15	214.29	216.88	213.22	213.87
204.52	204.99	201.53	196.21	202.33	202.49	203.22	208.23	202.35	202.96	204.04	202.23	203.11	203.66	202.03	202.7	207.51	202.26	204.39	204.51	197.61	207.96	199.95	202	199.64	206.22	204.99	203.78	201.01	204.97	204.99	205.87	204.07	204.88	200.63	202.6	201.14	200.24	201.05	205.38	200.08	202.25	205.71	204.71	205.77	205.17	199.16	207.03	203.71	202.12
203.92	198.22	204.23	203.58	200.42	204.22	199.15	203	200.31	200.08	200.73	204.95	203.43	206.31	197.9	206.82	199.43	201.69	203.09	203.91	205.02	200.31	197.71	201.73	198.96	197.92	196.52	205.54	200.53	199.23	196.87	204.5	199.85	203.54	197.36	203.46	203.2	200.98	204.18	203.42	198.07	203.62	201.94	205.87	202.91	203.78	205.17	201.38	201.03	201.64
203.18	206.97	206.56	201.94	207.31	204.5	199.35	203.34	201.2	205.79	207.43	204.5	202.15	204.5	204.07	201.26	201.4	200.87	202.58	203.58	206.65	202.91	197.53	205.82	202.59	203.58	203.81	208.72	205.63	204.48	202.46	207.09	206.24	207.44	200.84	199.63	207.28	210.02	204.92	207.25	202.82	207.6	204.29	203.91	206.3	206.54	205.75	206.05	209.26	204.45
199.07	200.94	199.29	200.32	200.18	199.79	198.15	203.61	197.53	194.28	198.39	197.74	198.98	193.06	196.25	201.38	206.86	196.39	196.34	202.53	198.59	202.5	199.25	197.9	206.1	200.15	203.56	201.18	200.77	199.39	198.64	199.25	198.91	199.81	203.62	202.26	204.09	199.19	199.78	200.25	199.96	196.86	205.92	198.5	203.18	198.4	199.56	200.13	198.95	199.71
217.15	221.46	213.81	215.37	218.39	215.51	215.42	217.11	215.83	220.54	219.51	216.04	213.11	218.81	218.69	214.95	216.67	214.92	218.43	215.27	216.89	218.63	215.69	215.32	218.31	217.03	218.02	212.81	217.4	213.9	216.46	218.7	214.18	214.17	221.91	217.09	211.39	221.63	214.27	218.16	217.01	212.27	217.43	220.41	216.57	212.73	214.23	216.41	217.09	219.84
207.5	201.72	204.38	207.65	202.24	207.23	204.44	202.72	203.62	201.21	201.62	202.64	203.06	204.13	204.58	200.61	207.85	201.12	204.45	203.54	203.36	201.49	203.43	202.88	202.17	205.62	199.43	204	202.22	201.43	201.37	204	203.67	203.33	202.45	205.54	203.26	206.07	201.74	203.9	203.21	206.79	206.43	207.84	203.95	201.13	205.2	203.24	206.32	201.93
203.71	200.56	203.89	200.68	204.13	200.69	201.43	201.78	201.01	199.15	201.74	206.09	203.75	200.7	201.82	203.47	197.79	200.02	202.31	203.39	199	205.48	202.21	205.45	203.22	204.34	200.96	204.22	200.7	203.99	199.61	206.09	202.09	203.82	203.32	205.94	197.93	200.84	203.84	203.05	202.1	203.39	206.81	204.09	199.4	202.48	210.69	198.9	209.09	204.69
211.73	214.44	212.19	212.42	212.38	213.64	214.13	214.8	213.98	211.5	211.28	213.24	210.06	211.62	213.04	215.57	211.18	216.13	214.72	211.96	212.2	218.72	215.15	214.04	213.2	213.78	214.55	214.72	209.93	211.24	213.93	213.92	212.77	215.7	214.87	217.73	214.46	211.59	214.3	211.42	212.99	207.79	212.35	210.44	210.49	213.83	211.59	214.93	215.33	213.16
216.26	219.53	216.48	218.99	217.33	220	215.85	219.23	215.98	217.05	216.5	216.31	215	217.1	217.55	215.47	221.26	218.48	217.36	217.19	217.15	220.06	220.42	217.37	219.1	214.76	220.04	213.8	215.53	217.63	219.58	214.73	216.22	218.38	219.31	219.13	217.33	216.26	213.73	217.28	218.74	218.69	211.98	213.99	218.06	218.76	220.35	216.59	214.19	213.84
210.26	208.51	210.59	213.24	207.67	211.09	211.62	205.26	209.19	212.9	209.63	211.56	209.09	206.71	211.1	212.82	211.85	208.32	207.76	211.43	213.96	210.6	207.32	208.78	210.95	209.93	204.9	205.8	209.55	208.82	208.89	210.47	206.65	208.72	210.68	207.07	208.49	205.28	210.86	211.51	211	205.83	208.01	215.04	208.86	209.65	208.61	206.48	210.16	209.57
206.29	203.38	210.07	208.14	209.09	208.69	205.78	203.05	209.08	207.98	207.66	205.06	205.75	209.3	206.75	204.01	210.71	205.38	212.54	210.78	209.08	208.12	213.04	205.26	208.49	209.61	205.42	206.7	209.88	208.43	208.22	206.19	204.81	209.95	211.59	207.28	212.02	206.32	206.89	209.42	210.88	204.53	209.64	201.47	208.67	207.43	207.2	210.93	209.52	208.69
205.78	209.8	209.88	210.38	214.52	207.8	209.42	209.6	205.68	210.26	211.71	210.43	213.08	207.77	208.23	210.87	210.38	206.36	209.57	206.84	210.19	211.18	205.78	208.77	204.29	209.38	207.81	207.27	209.7	207.55	204.51	210.21	205.2	208.24	210.72	208.99	206.99	207.77	212.16	208.72	208.29	204.99	208.23	209.61	214.25	214.45	211.92	208.47	210.69	204.99
205.63	209.9	209.11	209.1	204.89	206.35	212.19	209.19	207.42	207.28	206.96	210.08	209.87	212.94	203.6	208.59	204.94	210.74	208.13	205.42	210.93	209.89	210.9	212.8	210.73	205.87	208.71	205.19	206.91	211.49	211.34	208.58	207.85	211.05	208.35	210.19	211.1	208.11	208.9	210.2	207.88	212.29	207.87	205.49	206.48	209.83	211.51	205.36	210.11	208.99
218.44	212.32	221.46	215.66	219.08	217.5	214.57	215.97	218.12	217.37	214.04	221.44	218.41	213.35	218.4	220.11	218.43	221.3	218.92	216.97	216.1	215.62	221.08	215.32	220.65	217.25	214.09	215.8	217.78	216.43	217.94	212.88	219.88	215.72	221.39	218.93	219.47	222.49	217.86	215.7	218.36	215.66	220.34	218.14	215.19	218.15	216.04	217.88	215.96	216.37
206.07	194.67	201.02	200.09	200.37	199.07	201.73	199.08	200.14	202.03	203.46	194.88	201.48	201.52	200.19	204.62	202.65	202.01	203.26	203.65	204.77	200.47	203.33	199.11	200.64	198.65	200.48	207.38	203.88	199.08	201.27	197.23	204.1	202.88	202	202.61	205.2	202.38	198.98	204.07	204.71	204.29	202.35	205.6	203.16	201.28	205.99	202.39	201.51	204.94
215.14	219.5	219.87	218.19	214.19	216.74	218.69	217.93	212.39	217.54	218.89	215.14	215.66	217.84	217.66	216.94	218.67	214.55	219.74	217.86	211.05	217.28	218.28	215.01	216.72	219.04	216.21	216.51	217.02	214.52	217.03	212.4	218.9	219.35	217.41	212.28	211.37	212.46	215.41	219.58	217.92	214.67	214.81	217.12	220.05	216.2	219.21	218.79	219.53	215.04
206.36	206.37	209.85	206.75	208.7	211.84	209.93	208.43	209.52	209.4	212.08	205.91	206.94	208.62	207.88	206.6	209.11	210.1	203.81	208.46	205.57	204.6	209.29	205.65	204.12	203.32	214	210.72	207.5	207.13	206.09	208.43	206.59	208.42	209.02	210.13	209.94	207.86	212.18	207.42	207.94	208.32	206.92	208.6	209.95	210.66	206.67	210.61	205.36	205.16
207.16	202.58	206.42	207.57	204.1	206.12	203.54	206.28	205.61	203.15	207.92	204.19	204.23	201.37	208.9	204.04	205.67	204.18	209.59	204.97	205.21	204.65	208.66	203	209.02	199.06	201.08	208.34	204.97	207.41	204.83	207.57	203.65	205.12	205.76	202.92	206.87	208.39	205.16	209.54	205.48	208.07	203.05	203.93	207.12	203.84	204.86	208.81	203.64	206.29
210.74	207.25	209.01	209.5	213.03	211.29	212.05	207.85	211.58	215.34	211.38	208.85	215.33	213.53	211.62	213.47	211.73	210.88	212.95	210.34	207.7	210.4	211.89	211.89	210.19	211.49	208.25	209.12	212.13	210.14	218.23	206.59	210.66	210.37	211.1	213.9	213.86	212.74	210.77	209.31	204.45	202.51	215.26	206.51	211.08	215.39	213.2	213.83	212.81	208.39
212.56	206.65	209.46	211.7	207.98	214.04	208.06	205.48	209.38	204.47	208.05	205.38	210.04	210.09	208.18	207.87	207.19	210.21	214.21	210.2	209.42	210.78	209.24	209.24	209.45	210.56	204.95	209.43	210.38	204.4	207.13	209.2	208.95	209.86	205.8	209.41	209.07	210.21	206.48	208.18	209.44	209.2	207.07	209.86	209.1	205.76	208.29	210.99	215.68	204.55
208.94	205.13	209.72	209.92	211.62	206.21	208.9	208.55	205.38	207.61	212.29	205.58	207.85	211.59	210.12	204.2	206.93	211.67	207.16	210.62	210.89	208.56	210.55	206.61	212.89	208.33	209.27	205.91	210.18	205.6	206.37	207.58	201.99	205.28	207.8	207	207.7	206.2	210.66	209.38	208.58	206.08	204.22	207.11	208.63	212.61	204.51	212.33	207.29	208.65
196.66	198.06	197.66	195.51	201.34	198.06	201.08	198.16	195.7	200.19	198.28	201.48	198.53	198.56	202.04	204.98	197.78	198.96	200.2	198.8	198.88	198.54	200.9	199.13	202.86	196.28	204.07	195.96	199.54	199.03	197.94	198.44	196.21	196.2	203.7	199.2	202.45	202.09	200.44	196.24	197.44	199.45	198.4	202.57	199.15	201.65	195.84	198.56	198.98	198.81
203.45	205.98	208.94	203.72	206.7	205.07	201.13	202.27	202.7	207.38	201.73	203.55	204.41	202.96	199.31	204.2	204.76	207.21	203.04	206.75	202.53	203.51	203.57	204.08	207.43	207.39	204.71	204.96	203.33	207.47	209.21	203.64	202.95	205.01	210.34	204	205.85	206.26	205.66	205.57	202.35	206.34	207.11	205.08	207.82	201	206.41	204.36	204.95	206.88
211.14	207.78	203.9	201.42	201.59	201.62	205.17	202.64	207.72	202.19	200.49	203.64	202.35	205.39	208.76	203.77	202.67	199.6	206.37	206.65	208.98	206.13	206.19	210.24	202.57	204.93	207.5	205.21	202.14	204.33	209.17	209.48	203.19	208.14	206.21	207.01	206.85	204.23	205.24	205.38	205.43	205.48	203.41	205.13	202.24	206.18	201.07	211.01	205.53	202.65
202.78	210.83	203.61	208.27	207.53	204.21	201.52	206.24	207.62	208.77	206.49	205.22	204.29	206.69	208.66	206.49	206.18	205.09	201.91	207.04	207.22	207.44	208.3	202.51	203.84	201.27	201.56	205.08	205.14	209.25	202.18	205.82	204.23	200.16	205.11	202.23	200.65	202.2	207.39	199.65	202.13	204.73	204.84	203.29	206.31	209.71	203.06	203.39	201.62	199.61
209.76	208.69	209.22	205.26	208.93	209.3	205.72	207.18	211.13	207.22	207.81	204.31	202.73	208	208.63	206.69	205.78	211.18	205.17	209.35	209.49	212.94	208.54	213.52	209.37	206.53	210.77	208.17	209.52	209.39	211.82	206.59	206.93	207.52	211.05	208.01	208	210.06	206.66	208.41	206.3	206.49	210.77	203.41	211.15	207.72	212.13	208.95	210.25	208.93
209.73	209.82	212.15	212.37	213.41	213.1	212.27	211.2	204.9	210.58	216.47	209.37	213.94	210.45	210.94	210.73	212.29	209.99	205.56	210.58	212.45	211.5	216.77	212.05	211.13	213.64	211.41	208.53	208.97	209.73	213.22	210.76	210.45	209.69	210.01	210.79	208.03	208.51	216.27	213.56	209.14	216.84	213.06	213.9	212.06	217.1	212.45	213.4	210.66	215.1
209.91	209.15	206.67	210.37	212.4	210.25	207.72	212.56	209.51	208.78	209.09	210.14	207.49	213.52	214.3	209.35	211.38	214.87	210.7	206.88	211.33	203.51	209.77	210.51	208.51	205.3	209.13	210.51	208.17	210.33	205.49	213.97	210.51	209.89	208.54	209.15	208.39	208.08	208.87	207.37	212.29	208.17	207.99	209.62	212.15	206.98	206.56	210.58	214.18	211.52
208.21	210.18	210.27	211.65	214.27	208.62	214.65	209.91	209.07	212.09	212.91	206.86	211.76	211	215.51	216.37	208.68	206.46	212.67	210.56	208.16	211.21	213.85	205.83	208.53	210.47	210.41	210.58	211.01	209.01	214.22	211.78	212.37	213.21	211.62	215.55	209.04	209.8	209.01	214.71	214.36	209.59	207.65	209.54	211.65	208.78	207.24	213.26	209.95	210.81
203.93	205.36	207.42	206.61	202.76	208.67	210.05	201.4	202.16	206.8	200.26	205.74	204.63	204.39	205.43	201.01	199.67	203.39	206.31	202.52	205.5	201.93	196.31	201.31	201.79	205.28	202.41	203.5	200.64	207.46	205.31	205.09	202.6	199.39	202.67	198.28	205.54	203.25	205.15	199.17	205.54	201.08	203.85	201.06	207.93	202.41	199.83	205.17	201.86	199.88
202.39	200.46	203.52	202.51	201.83	199.59	200.31	198.59	201.51	195.02	205.5	203.15	203.86	204.51	200.6	206.18	200.26	201.24	202.01	206.8	204.14	203.38	199.48	204.38	207.06	202.11	201.45	201.42	202.64	203.47	204.73	202.29	201.98	200.36	202.92	205.31	204.97	198.81	202.06	203.51	201.62	200.13	202.5	200.13	202.46	204.44	201.66	200.27	201.62	207.49
206.61	212.38	204.3	208.74	207.83	205.7	209.36	209.8	205.85	207.3	207.83	202.55	208.75	208.9	207.35	206.3	210.47	206.41	211.97	203.75	212.86	209.9	204.67	206.83	209.59	212.57	204.84	210.61	206.82	208.97	203.15	207.02	211.28	204.7	208.17	208.41	206.56	213.36	213.35	213.12	208.62	207.03	207.49	205.67	207.98	210.89	213.33	210.91	207.28	206.81
193.37	194.24	193.77	192.89	197.18	193.52	194.14	192.2	192.87	191.35	192.95	195.29	192.58	197.84	196.95	196.81	191.45	192.35	194.51	195.28	192.47	193.43	197.43	191.89	197.74	190.19	196.2	194.49	196.08	195.3	194.38	199.53	196.39	193.5	195.03	188.93	192.56	194.6	190.93	198.33	192.38	196.31	192.11	192.96	195.12	191.01	199.79	192.55	193.31	191.77
203.72	204.94	202.76	201.68	208.54	203.55	203.27	206.86	203	206.03	205.42	209.16	201.57	203.76	209.05	197.19	207.87	199.49	205.29	209.85	205.21	201.98	205.12	205.8	207.68	205.36	208.39	209.2	199.67	206.93	205.63	210.11	198.68	206.75	202.48	201.84	204	204.96	202.58	205.52	205.56	205.45	204.79	208.08	200.71	200.08	206.83	205.22	206.38	209.74
211.31	209.95	210.5	217.47	209.26	210.93	205.84	210.64	211.48	214	213.08	211.67	213.2	211.7	213.99	211.81	212.14	212.54	213.69	214.19	205.76	209.18	213.16	212.84	212.17	208.12	209.46	210.71	210.4	207.53	207.47	213.95	211.31	209.5	211.2	212.04	208.6	213.49	212.86	211.3	213.49	211.83	213.59	212.47	212.48	207.9	215.84	213.86	211.87	209.09
215.3	207.27	212.14	208.91	211.87	209.95	205.66	210.66	213.75	210.92	207.71	207.68	214.28	209.03	204.15	205.09	205.4	212.37	206.09	206.44	210.49	208.99	203.66	203.81	209.07	209.15	211.85	210.19	205.47	204.77	210.08	205.81	203.42	210.42	202.75	206.18	210.83	211.22	202.37	209.38	205.84	206.63	204.31	205.73	204.07	209.69	208.07	205.79	207.99	203.39
193.81	200.71	202.82	203.1	197.22	201.4	202.61	202.19	198.69	200	200.04	203.57	199.51	200.55	198.34	195.15	196.88	202.63	200.11	199.23	199.09	197.43	199.46	198.82	204.59	197.9	201.17	200.57	197.37	199.71	199.7	200.28	198.7	198.76	200.36	202.32	202.25	198.87	199.26	196.74	195.85	201.38	199.72	207.12	199.95	203.1	201.68	199.91	196.34	201.37
205.78	208.23	210.86	208.02	203.35	211.15	212.83	210.62	209.8	211.06	207.99	209.83	212.91	206.95	205.77	210.58	213.44	208.97	211.65	207.43	208.54	208.07	211.06	212.7	210.3	208.69	207.58	207.52	209.89	211.54	208.69	209.3	211.01	204.51	212.12	210.67	205.18	208.74	209.93	214.92	210.55	212.88	209.38	211.66	213.47	208.18	209.89	209.7	207.6	209.18
208.58	206.91	207.04	209.42	205.33	209.31	207.94	208.05	205.47	209.53	212.08	211.36	204.35	210.15	208.19	208.6	208.07	207.07	206.39	210.88	209.43	205.57	210.33	209.03	209.18	203.32	206.8	201.77	206.66	210.55	210.96	212.47	208.95	210.73	207.34	203.23	209.39	204.95	206.64	210.23	210.51	207.95	207.07	208.8	208.58	210.17	206.3	210.34	208.73	209.43
200.47	203.88	203.42	204	202.61	201.75	202.08	200.62	200.6	203.53	202.2	201.15	204.59	205.59	201.24	201.88	201.75	201.27	200.5	200.04	202.06	204.5	206.17	205.08	200.23	199.53	204.45	205.04	206.34	201.15	199.89	200.16	205.15	200.77	198.44	202.91	207.93	206.41	205.88	203.14	208.19	201.14	198.03	202.87	205.95	204.77	200.4	199.66	200.4	203.48
210.07	210.83	212.36	210.32	214.82	214.03	211.66	214.98	207.62	212.29	212.53	211.29	213.48	211.69	218.75	213.76	209.01	216.19	212.03	213.5	210.73	210.6	212.21	211.46	216.4	210.25	213.82	213.59	215.35	216.87	209.9	210.85	213.65	210.85	213.21	214.6	209.52	207.13	213.38	211.88	206.7	212.5	210.83	213.65	208.74	213	210.81	209.07	211.93	209.35
212.38	208.67	211.88	210.61	209.91	208.95	211.53	209.84	215.29	211.85	212.67	211.78	211.39	210.6	212.62	209.33	210.35	209.5	210.72	213.53	212.95	209.35	211.03	207.46	211.59	208.16	214.51	209.21	215.82	211.14	211	214.3	211.94	215.68	215.83	209.55	212.01	213.82	212.56	211.61	209.81	213.52	212.06	212.14	214.65	209.02	213.17	212.15	215.27	213.23
209.38	208.04	208.66	208.32	207.08	208.79	207.98	211.38	210.22	206.56	213.11	205.2	204.26	209.51	211.06	202.51	214.69	206.18	209.89	206.63	210.33	205.42	208.24	207.4	209.85	207.62	212.06	207.52	210.22	210.33	207.74	206.29	209.29	212.11	204.64	209.3	208.77	206.9	209.94	208.96	209.08	205.27	210.55	210.51	205.93	208.44	211.75	206.22	205.97	205.9
200.92	207.64	209.2	208.08	206.66	207.51	206.07	204.64	205.72	208.41	206.63	204.98	209.43	210.37	209.12	209.02	208.18	210.41	208.01	208.52	205.31	209.92	204.33	205.2	203.92	209.9	209.05	204.66	210.23	204.92	210.4	204.92	206.6	207.18	208.27	206.04	203.81	204.45	210.48	205.33	204.67	210.3	208.81	203.53	204.78	208.22	209.09	205.3	209.92	210.5
208.57	211.07	208.37	206.49	205.25	209.25	206.02	206.7	205.1	207.2	207.87	205.16	207.99	207.73	208.98	206.82	206.08	210.96	207.69	207.75	209.08	207.99	209.36	212.33	206.04	206.47	207.33	206.26	208.34	203.28	209.62	212.4	208.22	205.7	207.71	205.25	207.41	205.25	207.75	206.5	206.12	211.62	207.74	209.66	211.42	208.38	212.2	204.39	205.59	211.61
200.27	201.03	204.92	202.46	208	203.97	205.57	201.37	205.52	206.79	208.95	204.53	200.75	207.2	200.49	206.96	203.72	204.78	206.29	206.9	201.39	205.12	201.46	204.31	205.46	206.95	204.8	202.99	204.54	201.65	200.19	208.85	202.42	203.44	203.43	201.36	202.49	204.95	201.4	204.5	205.22	205.31	200.5	201.44	201.56	200.98	198.25	202.26	202.47	208.38
207.79	206.82	204.36	209.84	209.63	208.54	203.05	206.89	209.43	208.13	209.15	208.05	208.91	208.92	205.8	209.15	209.79	211.09	206.97	210.69	206.88	206.94	213.94	211.09	203.96	208.42	205.78	208.65	206.28	213.17	211.6	204.95	211.48	208.47	206.91	209.08	205.76	205.54	209.25	206.72	207.03	205.31	207.92	206.23	208.25	212.57	208.98	206.58	206.2	206.23
201.13	203.83	200.79	204.52	204.68	203.7	203.97	206.88	201.06	199.1	199.62	201.15	203.41	203.14	206.17	207.39	204.3	202.07	204	202.8	201.25	210.79	208.67	204.51	200.15	202.5	205.33	202.19	203.44	202.97	205.21	205.72	203.83	202.77	209.05	202.93	202.95	208.85	202.98	202.57	199.89	204.87	203.65	204.47	207.78	201.1	198.7	203.34	201.44	206.86
209.67	211.5	206.31	207.49	205.42	207.56	207.55	205.52	209.15	210.65	211.3	210.24	211.26	205.5	204.79	212.86	206.52	209.03	205.69	207.18	206.17	207.66	206.86	207.48	203.86	210.4	207.28	209.96	209.28	211.06	206.81	207.38	206.54	209.2	211.59	204.02	205.27	210.37	212.62	206.89	209.33	206.06	205.83	212.32	207.97	210.14	209.11	208.24	208.1	206.03
209.66	211	212.84	210.62	212.8	211.1	218.1	213.25	213.41	210.1	212.26	213.69	215.63	216.83	212.16	208.85	211.41	209.82	207.93	212.82	211.05	210.53	213.78	215.06	210.56	210.26	211.18	209.85	211.57	209.23	212.78	211.14	212.15	215.92	209.48	212.64	212.09	210.92	210.47	214.62	209.43	209.89	210.79	213.01	207.95	209.94	209.88	211.63	208.75	209.13
204.41	200.55	204.98	204.96	203.23	201.39	202.67	203.45	208.17	205.8	204.06	203.02	203.72	203.92	203.68	210.7	205.6	201.47	205.44	205.08	200.23	205.16	200.54	203.06	204.39	202.07	203.87	204.14	203.32	203.08	204.86	203.28	201.01	204.16	201.33	200.91	206.11	201.12	207.07	203.16	204.85	203.47	199.54	199.13	204.64	204.5	204.7	205.43	202.06	201.7
204.97	207.26	205.87	203.52	204.75	208.29	202.25	209.08	205.28	207.23	205.18	205.07	204.99	206.09	203.19	204.43	206.55	207.22	204.13	199.55	201.05	205.06	205.67	201.66	207.33	205.06	202.03	205.47	206.77	204.93	203.66	204.82	201.5	206.66	208.04	206.89	198.8	202.11	203.01	206.66	205.1	204.67	207.46	203.11	202.66	201.52	203.19	202.84	205.15	206.2
205.71	206.31	202.15	207.74	210.25	204.29	200.77	197.46	208.06	205.15	203.22	203.78	204.84	204.66	203.36	205.17	206.82	205.08	200.37	205.55	202.47	200.08	205.32	204.32	207.85	206.51	205.56	204.02	195.58	203.42	200.38	208.04	202.19	207.96	202.01	206.91	202.45	205.99	201.65	207.11	204.19	200.06	201.43	207.41	204.09	203.9	203.16	205.43	201.96	204.5
204.96	211.68	211.06	210.68	210.2	211.83	211.91	214.27	209.4	210.63	216.21	213.49	212.14	208.63	213.99	212.51	210.74	213.86	213.18	214.21	207.55	212.67	210.64	212.8	210.68	211.11	212.51	214.36	212.81	214.31	217.26	208.69	213.52	212.39	216.39	215.78	213.3	215.16	208.88	213.61	217.5	211.7	210.66	211.86	213.87	210.5	209.6	211.1	213.52	212.32
213.02	212.26	206.76	205.2	212.7	207.35	211.55	206.03	208.5	211.77	208.83	206.73	203.94	206.59	208.53	211.2	208.58	203.58	202.83	208.35	202.39	209.43	204.06	209.69	207.23	207.85	212.01	204.96	207.25	208.42	213.26	211.61	207.31	207.6	211.71	202.66	207.53	208.14	209.66	207.01	210.65	212.09	212.85	209.9	206.27	208.25	211.47	209.2	207.96	203.96
210.82	211.45	210.35	208.9	209.44	207.91	212.56	210.03	217.07	207.9	207.83	209.51	214.43	211.82	212.38	211.35	210.49	211.57	216.61	212.65	207.23	213.01	217.16	212.91	212.68	212.66	207.75	212.82	212.7	210.97	211.85	210.9	212.98	212.11	209.76	209.01	215.85	214.09	212.44	213.04	215.09	211.93	213.86	210.07	213.49	211.73	212.1	218.83	211.83	208.89
210.05	208.36	211.36	209.48	210.53	206.58	209.56	208.33	209.3	210.84	212.25	209.78	210.35	210.75	204.29	206.03	211.54	209.41	208.65	208.24	209.44	205.59	207.63	210.63	205.6	208.48	213.52	206.48	204.57	211	210.48	208.86	208.9	211.41	211.78	209.47	205.28	209.63	211.91	207.49	206.37	205.65	209.9	208.46	210.76	205.8	209.24	205.3	210.26	209.68
203.54	207.14	205.08	206.46	209.02	207.96	206.17	206.5	206.63	212.02	206.34	210.8	206.39	208.54	203.14	207.24	205	208.35	208.75	206.15	210.77	208.16	210.77	208.78	205.08	211.06	209.05	208.93	202.21	211.56	207.53	209.81	209.98	210.29	208.4	206.36	207.46	206.97	205.69	206.92	207.54	207.64	206.93	206.66	214.81	208.42	210.42	205.34	208.42	207.39
206.88	210.82	209.68	211.23	207.51	205.47	206.19	206.56	213.78	211.08	212.39	204.4	209.62	211.93	209.85	208.52	209.59	212.97	206.72	206.89	211.56	205.28	211.83	209.89	207.45	211.65	209.88	206.92	208.2	207.95	212.52	209.37	206.1	212.37	210.25	208.83	214.17	208.31	212.09	206.48	207.67	210.76	206.88	204.77	206.42	209.23	208.09	208.95	212.43	209.58
197.93	207.89	204.22	205.83	207	202.55	203.35	204.07	202.57	203.81	205.68	202.57	207.99	212.05	204.42	203.17	207.01	205.26	204.8	202.79	205.25	206.82	203.89	205.22	210.59	203.89	206.06	202.68	201.84	206.28	205.51	200.18	204.79	205.77	208.61	202.39	203.42	203.16	205.64	204.35	204.07	204.79	209.81	208.49	203.44	200.89	202.6	204.35	205.87	205.57
215.79	211.89	211.53	211.67	207.44	209.12	211.29	210.21	212.18	212.39	211.74	210.98	213.65	210.71	214.54	215.85	210.84	211.68	217.61	209.28	210.49	209.35	207.56	207.84	212.04	213.64	211.8	212.95	210.59	213.25	211.25	212.96	217.31	211.86	211.69	213.02	212.08	214.26	210.99	208.09	208.57	211.13	211.34	211.89	214.35	213.17	210.89	214.72	213.06	209.95
209.59	205.75	208.48	208.56	206.57	213.24	210.35	207.19	208.76	203.9	209.65	212.46	210.59	211.9	210.34	205.79	212.56	210.85	209.75	207.64	208.11	209.01	207.3	208.87	211.13	209.56	204.7	212.09	212.53	205.15	207.79	208.95	209.42	206.55	204.8	209.81	205.11	209.45	206.32	204.27	216.4	211.28	211.77	206.7	211.22	209.79	207.65	210.16	207.25	207.6
204.53	201.57	205.41	202.8	206.28	203.65	206.16	203.21	206.7	202.88	205.52	206.07	206.66	202.96	203.7	202.71	204.71	205.28	200.21	203.3	202.64	197.95	201.4	205.7	206.79	199.13	203.56	199.37	196.97	203.88	203.99	199.59	207.75	204.02	206.61	202.92	201.02	200.41	200.24	204.15	203.77	204.46	200.51	199.69	207.02	201.64	204.35	201.67	202.62	204.51
207.78	208.6	202.34	197.98	198.31	200.54	200.7	201.92	200.95	205.49	201.82	203.7	201.25	201.21	208.89	206.1	205.37	203.24	202.11	206.91	203.43	203.15	199.55	202.7	203.29	201.81	204.61	202.96	199.8	199.39	197.64	198.62	199.48	202.12	204.19	200.48	202.07	200.88	199.36	202.74	201.11	202.8	198.79	203.45	196.62	204.47	199.17	202.43	201.08	201.92
208.33	215.94	211.93	210.84	207.58	210.99	216.86	212.96	210.6	214.19	208.29	211.96	210.34	213.82	210.6	208.28	211.24	213.21	214.45	207.41	211.26	211.87	212.81	205.17	213.73	211.12	208.61	213.7	210.7	212.3	213.36	216.01	207.41	214.3	212.33	213.77	210.42	212.95	212.12	210.61	207.28	208.97	208.88	210.35	213.4	211.33	216.31	211.15	212.37	209.92
208.8	210.85	208.85	205.48	210.48	211.12	207.43	210.7	208.98	209.32	212.89	212.78	208.25	212.3	207.72	208.19	209.03	208.36	208.56	210.03	209.65	212.09	202.87	210.52	205.53	206.73	209.62	208.36	207.86	207.68	209.96	210.2	210.26	205.34	204.98	210.31	205.35	205.91	213.73	206.49	208.54	208.85	210.49	213.72	205.98	205.14	209.19	212.99	208.47	210.75
213.88	211.92	210.34	213.73	213.2	215.39	216.1	214.64	213.06	213.24	212.68	213.2	214.56	207.97	214.14	213.64	213.68	214.43	213.84	208.74	214.14	210.05	213.32	211.72	217.73	210.69	204.05	210.59	208.86	209.6	209.33	210.5	212.58	211.38	205.97	209.4	215.13	212.33	209.7	213.19	212.3	215.52	213.37	207.54	212.89	214.11	209.99	212.06	217.57	211.61
210.56	213.54	209.89	213.25	208.18	211.18	214.42	214.33	209.31	208.85	213.36	214.26	210.57	212.22	213.43	211.85	212.47	210.49	208.95	211.65	212.54	207.43	213.72	210.55	217.38	212.33	209.71	212.93	212.42	207.93	210.03	211.79	212.24	208.48	212.81	210.71	209.57	211.13	216.13	216.31	214.06	209.18	214.17	213.27	209.46	209.56	207.88	212.34	206.6	212.04
213.86	214.48	210.85	212.01	209	210.63	214.31	212.95	205.85	215.82	215.9	208.76	206.79	214.3	207.97	207.66	213.17	209.91	212.16	216.61	209	212.29	213.67	210.41	212.1	214.72	212.51	210.83	208.06	212.85	208.2	213.19	212.9	214.61	213.03	206.15	210.13	215.45	210.69	214.13	211.16	211.21	211.14	213.84	210.61	216.5	211.15	211.58	205.16	213.03
211.85	210.27	210.44	210.24	206.89	207.66	207.93	208.64	208.68	207.77	209.2	205.78	205.24	206.24	211.43	210.82	209.02	209.62	206.06	211.52	207.23	209.15	210.62	211.99	208.89	207.79	204.22	209.05	211.33	207.3	207.23	207.6	209.87	205.14	210.07	209.47	208.82	212.6	209.67	208.83	209.87	213.56	205.34	210.31	210.79	207.24	206.38	210.31	210.41	211.54
211.52	209.75	209.31	207.5	213.44	210.15	209.44	204.43	209.49	207.14	211.83	209.77	208.51	207.38	207.89	205.32	204.41	205.58	209.24	208.69	209.06	211.32	208.4	205.79	208.86	207.73	205.54	207.77	209.4	208.19	208.85	209.36	211.68	210.2	209.43	212.52	212.92	209.81	207.51	211.51	206.34	204.65	207.76	207.43	207.46	209.09	208.2	211.39	211.51	210.59
193.63	194.68	192.47	200.47	193.37	194.19	199.31	189.09	193.76	195.49	195.82	197.76	197.98	192.87	196.55	193.7	195.94	194.16	194.84	197.59	193.13	195.84	192.28	198.5	194.92	190.2	188.37	192.66	195.02	194.43	198.03	193.16	194.25	197.09	190.23	194.32	195.93	194.67	189.05	195.12	193.7	197.35	197.98	195.83	194.24	197.68	190.21	197.13	193.86	191.01
208	205.79	204.08	211.44	205.02	211.95	206.16	207.02	210.59	204.71	207.9	211.59	207.63	208.91	203	208.23	210.37	208.99	205.98	207.35	203.76	208.09	205.62	206.67	204.8	214.34	211.94	210.09	208.91	211.46	207.34	207.18	204.14	205.48	203.15	206.52	199.77	206.93	206.64	207.95	208.5	206.34	210.52	205.16	206.95	210.41	205.8	207.65	211.23	213.66
203.73	211.34	208.1	203.66	213.76	208.97	205.06	207.05	212.28	207.39	209.71	206.77	205.44	207.43	210.08	201.81	209.56	213.29	208.84	204.94	209.81	208.52	208.42	205.29	204.37	208.27	204.74	213.77	209.64	212.08	208.04	210.12	211.89	209.58	206.42	210.76	210.73	209.31	209.23	204.82	211.75	210.28	208.91	208.51	209.51	207.91	211.75	206.98	212.83	207.15
206.09	205.82	206.09	206.42	205.08	204.81	206.17	208.22	200.31	201.13	205.67	202.02	200.68	205.69	203.51	201.11	208.17	203.29	195.68	210.87	203.74	207.08	200.85	201.31	202.28	201.53	204.91	203.2	204.86	205.98	200.87	200.1	199.63	204.93	203.09	202.86	204.83	203.69	201.47	205.33	210.73	197.85	204.02	200.75	205.53	201.63	204.99	200.77	204.6	206.24
211.49	200.39	211.09	211.72	211.15	204.35	212.66	210.37	211.21	209.98	209.93	209.17	209.54	213.41	213.61	214.32	208.6	207.16	207.85	212.49	206.73	212.46	206.56	210.36	212.22	213.03	208.09	206.63	211.77	207.78	210.96	207.78	211.16	207.47	208.93	213.73	212.8	211.33	208.38	209.62	208.82	207.56	212.18	205.63	209.9	212.77	213.38	212.14	208.41	209.6
204.4	208.39	204.5	203.23	200.62	203.04	204.09	204.02	206.12	204.39	208.83	203.99	200.28	201.5	202.68	203.3	206.81	202.52	205.06	198.12	214.58	209.03	201.2	206	210.62	202.9	207.89	205.42	209.87	206.28	205.75	201.48	203.19	203.42	204.16	209.06	202.24	204.03	203.02	206.31	208.04	204.87	202.31	205.12	203.96	204.84	199.41	199.3	205.38	205.35
199.47	208.62	205.82	207.51	209.35	207.92	206.89	208.9	209.81	210.94	213.86	213.26	208.67	205.61	206.15	208.77	209.86	214.8	209.39	210.03	213.45	209.45	211.52	211.82	211.99	210.36	210.49	211.31	209.75	212.86	203.21	207.78	206.23	212.37	212.83	209.65	208.66	215.7	206.37	207.79	210.11	210.66	206.48	208.97	211.8	209.3	212.71	210.75	208.56	212.89
206.87	202.89	201.47	197.96	200.24	201.29	201.73	205.11	207.23	197.54	198.72	195.43	196.89	201.92	205.19	200.76	200.23	201.41	202.38	200.96	203.13	203.34	203.73	199.43	201.74	199.34	200.64	201.08	200.3	203.35	199.5	198.73	198.27	200.35	194.7	202.77	199.22	195.31	206.45	203.13	198.84	204.77	199.81	197.39	202.56	195.79	198.49	202.11	201.95	204.09
207.52	208.37	205.92	208.18	209.96	208.69	210.78	211.22	207.4	204.87	202.97	206.42	210.08	206.44	207.87	207.19	209.09	208.51	206.45	211.42	207.41	204.99	205.13	208.18	207.88	209.95	205.64	207.38	207.05	210.45	204.14	206.79	209.83	211.48	209.1	206.01	210.22	208.6	209.44	203.35	210.98	207.11	204.7	207.39	205.18	208.95	206.99	209.16	207.22	208.69
216.8	219.61	220.56	217.32	215.61	217.72	217.86	219.61	217.27	213.95	218.43	215.23	219.71	217.35	218.8	215.61	214.72	219.57	217.8	214.94	217.83	215.15	216.8	211.74	217.8	219.46	215.3	217.54	219.68	220.96	215.06	218.9	219.88	211.55	217.06	218.92	218.42	217.05	219.66	217.66	214.98	218.87	218.59	220.17	220.8	220.51	221.03	217.93	216.18	217.85
211.63	215.81	220.77	211.09	213.67	213.5	215.6	211.23	216.39	218	211.13	213.08	216.29	213.89	214.14	214.37	216.28	216.44	212.97	216.04	216.51	217.37	215.25	217.28	214.02	211.62	213.47	213.8	216.65	213.19	213.46	217.05	209.51	213.46	215.07	216.43	214.75	213.77	214.09	212.21	214.11	218.69	218.49	211.92	214.83	207.96	215.18	213.12	214.61	213.92
202.71	201.75	211.94	205.52	206.02	204.03	203.02	202.69	202.54	206.28	204.44	203.41	203.34	202.37	204.85	206.53	202.86	204.8	207.49	206.24	201.33	205.89	203	202.94	209.61	207.99	202.82	206.72	207.02	203.89	204.94	202.17	207.22	206.09	206.29	202.62	201.91	196.19	203.9	203.12	200.05	204.82	200.83	205.84	208.31	200.76	203.34	206.28	200.46	203.64
206.93	206.31	205.92	211.11	214.02	209.35	213.34	212.33	211.48	207.81	209.42	208.23	212.21	209.3	206.63	211.86	208.76	208.52	204.41	208.27	210.14	209.54	205.64	204.2	211.44	204.11	209.39	210.23	210.07	209.72	208.31	209.62	209.97	206.85	207.77	212.26	212.46	207.97	210.67	211.03	210.88	209.33	210.25	206.95	206.92	210.34	208.11	214.27	206.2	208.65
215.04	208.34	205.06	202.79	208.65	210.61	208.59	207.75	211.4	207.47	212.01	210.14	210.81	208.59	207.61	207.66	209.77	208.39	209.68	205.24	208.01	212.07	205.41	208.69	210.44	209.79	208.06	210.73	207.53	209.68	208.8	207.89	209.2	208.17	208.06	207.21	208.71	210.51	203.94	208.61	206.12	208.7	208.83	206.55	202.21	207.98	213.3	212.1	214.21	205.26
206.96	205.18	203.49	212.3	205.81	204.91	206.69	206.03	207.24	211.38	203.59	203.52	202.93	206.24	208.15	212.94	201.99	204.57	203.81	209.58	208.6	209.67	209.39	209.13	210.03	206.07	208.78	210.11	208.03	207.81	209.63	209.21	208.71	205.71	208.24	208.75	210.12	205.68	211.42	207.51	203.57	208.14	207.09	205.35	209.45	206.12	209.28	204.93	211.48	210.29
211.13	208.16	207.95	207.27	207.99	210	212.69	206.7	208.94	207.6	208.82	207.49	212.1	210.81	206.86	205.62	208.24	213.16	206.78	209.31	204.48	207.59	210.77	206.42	208.61	212.51	209.17	213.11	207.81	210.07	210.57	205.91	213.45	210.57	209.21	210.71	210.45	213.07	205.94	208.28	213.44	213.96	210.76	209.45	208.59	208.98	206.59	209.26	208.87	210.73
201.33	203.76	203.36	207.15	205.92	193.23	207.22	206.09	206.57	202.89	200.53	200.92	205.46	200.21	200.77	205.57	207.98	199.38	204.14	202.68	200.18	202.4	201.83	207.49	204.96	207.51	200.18	207.94	207.03	207.81	201.93	207.4	204.21	202.76	205.03	205.41	203.2	206.75	210.02	208.06	206.49	205.74	206.33	203.21	202.6	203.42	205.06	204.85	201	197.64
204.41	206.36	202.35	203.75	203.4	208.29	204.66	204.05	210.3	205.94	206.93	206.97	205.94	201.62	202.38	205.47	210.46	203.81	204.7	206.07	202.01	205.77	206.12	200.79	208.98	203.34	206.66	207.09	210.97	204.69	206.9	207.03	207.87	205.49	204.42	208.33	204.29	207.78	205.37	206.61	207.44	205.85	207.32	202.69	203.88	205.69	208.65	204.74	205.08	200.12
194.37	198.57	200.6	204.39	196.44	200.8	198.23	195.11	192.03	193.92	194.76	196.26	192.93	202.98	198.71	197.6	194.1	200.4	198.37	192.8	200.27	203.07	194.46	195.59	198.26	199.67	196.72	200.83	196.88	200.75	194.37	199.4	196.95	204.93	200.73	198.62	195.48	200.33	199.27	199.13	201.3	201.37	194.3	202.63	196.04	199.51	197.82	201.17	196.74	202.34
203.33	203.41	202.42	199.77	200.14	199.06	198.98	200.11	201.37	199.14	201.57	198.34	200.59	196.09	193.59	197.89	197.63	196.89	203.22	200.3	201.26	199.31	197.07	200.01	203.07	195.23	200.69	199.75	203.96	199.95	201.59	198.56	199.45	200.96	201.87	196.56	194.17	202.37	199.05	202.15	200.39	199.32	198.16	199.97	197.79	196.97	197.21	196.5	199.51	198.83
213.65	209.31	213.29	211.65	206.02	208.66	206.93	215.06	207.6	209.14	210.53	208.02	209.09	208.33	210.72	209.42	205.46	211.37	211.28	212.85	204.58	210.75	207.98	210.46	208.68	209.81	211.76	211.7	211.85	214.8	208.01	208.59	212.09	212.14	211.62	208.61	204.77	212.12	212.84	207.9	205.57	208.09	209.39	208.62	211.32	206.89	210.88	209.51	211.4	210.84
209.86	212.6	211.6	213.64	210.18	211.52	214.06	210.73	212.4	206.93	211.54	207.43	213.85	211.5	211.53	209.92	209.64	211.93	206.26	204.01	207.75	212.14	210.35	212.92	210.23	215.68	208.42	214.59	213.44	212.8	209.8	211.02	211.6	215.7	209.73	208.75	215.39	213.65	209.88	215	213.1	211.06	213.11	212.06	211.13	215.4	216.63	207.19	213.96	213.78
204.68	202.84	199.09	207.07	204.75	201.65	203.09	199.79	201.05	200.23	199.02	203.67	203.5	199.07	203.29	203.59	202.61	204.26	196.66	199.14	201.8	203.34	201.67	202.85	200.15	204.78	201.77	206.02	201.47	200.28	200.71	200.57	199.52	199.27	199.38	203.28	206.15	203.86	200.23	204.38	208.7	204.03	203.23	201.59	202.65	201.58	202.92	202.86	204.61	198.65
209.05	212.16	214.48	210.6	217.72	213.3	209.45	208.16	211.9	212.16	211.89	212.58	208.57	209.44	210.99	214.01	208.2	211.2	210.28	210.03	213.17	214.5	212.03	211.27	209.19	211.34	213.01	211.29	215.82	216.17	210.15	213.36	211.8	209.05	211.79	217.87	210.64	212.84	210.15	211.96	210.33	211.09	216.11	214.46	213.26	207.79	211.97	209.96	213.8	214.25
210.48	211.72	215.42	211.58	209.76	216.96	212.35	213.44	213.09	211.55	214.82	219.43	208.67	216.23	209.85	218.17	212.1	216.42	212.33	213.95	210.27	212.83	219.35	207.76	214.18	211.73	211.05	209.05	209.94	209.53	214.33	212.34	208.58	211.81	208.45	213.07	214.75	208.41	213.33	213.88	210.62	214.23	215.09	213.17	213.67	215.58	212.06	211.19	210.71	209.7
207.1	209.24	207.46	205.51	207	210.09	207.94	207.35	208.48	207.2	208.91	210.75	209.32	209.16	207.46	204.76	206	207.56	207.23	206.35	205.05	205.96	209.84	206.45	208.43	205.66	206.54	206.24	205.89	206.03	211.18	210.41	210.61	208.28	207.48	207.13	203.71	210.25	201.19	207.75	205.28	209.14	206.37	203.98	205.02	204.28	209.58	211.35	208.62	209.86
206.03	207.33	200	200.68	205.29	204.47	200.84	200.4	206.93	205.67	205.55	202.07	205.11	204.02	203.8	203.12	207.34	198.46	202.68	209.61	198.57	204.55	204.02	205.65	206.83	203.29	206.26	201.57	200.86	206.05	201.85	205.02	201.87	200.04	205.6	201.56	207.1	201.82	208.36	206.78	204.34	206.03	205.75	205.89	201.46	206.65	206.2	205.92	204.3	203.69
208.21	209.17	205.18	209.16	210.46	214.32	207.47	209.64	210.45	205.26	209.29	208.35	209.67	207.73	205	207.87	206.13	206.71	209.35	209.28	211.03	207.46	206.7	206.73	212.15	211.68	208.88	212.47	211.53	212.52	210.41	208.38	208.01	212.36	212.33	209.81	210.76	211.29	215.13	204.66	208.01	206.47	211.75	212.71	210.84	208.93	212.88	204.6	208.21	206.64
198.84	201	199.94	202.17	196.68	201.69	200.72	204.21	203.62	201.82	200.18	200.9	202.63	204.8	206.26	196.51	199.48	197.54	198.59	197.15	199.86	202.77	205.38	200.87	197.74	197.49	201.66	200.24	195.67	198.55	197.38	201.17	201.27	200.96	197.88	199.91	203.57	197.29	199.47	197	202.7	202.98	198.72	202.58	200.43	195.49	201.68	202.46	194.6	198.72
214.67	216.96	218.51	217.39	211.22	219.28	216.03	215.73	219.02	220.74	214.82	218.67	213.77	218.24	217.4	221.21	215.84	212.26	222.23	223.13	218.68	214.62	212.27	218.02	216.56	214.84	216.5	222.95	217.09	217.97	213.29	214.85	215.23	218.78	217.05	217.6	216.74	217.64	217.92	211.04	217.21	215.97	219.17	217.96	217.26	213.97	216.96	219.15	210.3	219.11
204.83	206.2	202.04	204.57	201.89	204.55	202.82	195.33	203.94	206.5	203.52	203.01	204.95	202.05	205.29	203.96	201.79	204.91	205.18	203.09	202.05	207.34	202.29	206.18	199.44	199.31	201.74	203.25	196.49	205.1	200.72	202	201.58	207.3	204.43	204.03	201.96	207.95	201.98	207.04	205.29	203.47	204.93	201.16	209.09	202.8	202.17	206.27	200.85	205.47
211.42	210.17	209.31	206.89	211.69	205.57	208.27	204.95	210	212.16	211.49	210.06	206.36	212.1	205.31	202.96	210.83	209.05	210.85	208.51	209.42	210.09	212.7	208.44	207.12	206.74	212.43	207.85	208.98	206.47	208.97	209.21	210.14	213.64	206.06	208.75	210.87	209.54	210.51	209.88	204.59	206.33	212.61	210.87	206.05	210.56	208.84	212.72	208.77	214.75
200.38	203.25	202.33	202.89	209.06	205.83	204.76	206.97	208.4	202.63	207.32	204.26	205.03	201.4	202.24	203.14	201.84	200.98	203.87	200.2	207.79	203.68	198.23	203.89	201.45	207.5	205.81	201.3	202.07	202.48	204.37	201.22	203.33	207.16	204.26	198.65	199.61	199.02	203.73	201.28	201.67	202.42	199.23	205.17	199.66	201.12	206.11	203.21	204.76	202.29
207.95	213.23	219.03	210.93	215.27	212.97	211.79	210.71	213.6	211.36	207.31	211.85	212.09	212.33	206.22	211.07	215.64	208.16	211.65	212.21	215.95	214.07	211.74	218.13	212.42	212.31	215.32	214.37	213.98	213.5	209.22	214.82	210.42	210.31	211.55	213.2	214.21	210.52	212.71	212.85	208.6	215.86	210.66	207.42	215.29	213.67	212.81	213.87	212.07	209.23
201.17	203.24	207.81	204.01	206.9	209.13	205.74	207.37	208.57	204.26	207.07	202.44	214.39	205.99	212.7	208.99	209.97	208.32	209.9	207.48	204	201.75	211.15	207.8	204.73	205.45	207.81	210.87	205.85	202.28	207.88	211	209.56	210.45	210.21	213.5	210.67	204.07	209.91	210.89	203.76	210.14	208.92	207.21	204.62	207.57	208.15	213.35	207.45	204.36
211.74	206.24	206.31	212.57	212.49	209.13	207.71	202.82	211.3	207.96	209.22	215.6	207.36	204.25	211.2	204.43	206.13	212.59	208.54	208.93	205.39	205.3	208.86	205.39	210.17	210.58	208.35	207.89	209.05	208.6	210.99	207.38	209.94	212.65	205.38	211.25	204.1	208.75	212.9	212.03	205.81	206.84	208.56	207.01	209.72	208.27	204.03	205.45	208.19	210.25
211.32	208.89	211.73	210.76	209.93	216.13	210.44	211.49	210.87	214.49	213.2	211.97	214.33	210.95	215.79	212.58	207.77	212.32	211.29	211.31	214.8	212.02	209.32	206.85	212.56	215.19	208.7	212.81	209.69	211.45	210.16	213.86	210.95	213.89	215.74	208.99	210.25	211.99	210.74	208.14	212.64	211.58	210.72	208.12	207.53	212.71	209.38	209.25	211.21	210.72
209.63	209.22	209.5	209.24	207.18	215.7	212.75	206.07	212.65	206.8	208.48	213.47	208.95	211.96	209.21	211.73	207.47	210.2	211.31	211.93	208.52	215.72	213.6	208.39	209.02	211.64	210.75	214.01	212.85	208.11	211.22	215.6	209.29	215.1	212.93	212.06	208.11	217.76	207.83	214.46	205.18	211.19	216.04	211.33	211.57	209.25	211.34	212.74	205.53	213.94
207.14	206.36	205.36	207.79	208.7	207.76	208.42	210.24	204.59	209.13	207.07	209.22	207.83	205.48	212.18	211.29	205.99	206.3	206.21	210.32	215.88	208.59	212.2	211.36	210.33	211.43	203.57	211.53	209.05	207.75	206.09	210.99	206.29	208.13	205.98	206.88	209.63	206.88	210.14	210.52	205.45	208.7	210.52	208.96	209.75	207.94	209.08	210.82	204.13	207.79
202.74	203.03	205.54	210.04	205.94	201.98	207.25	206.03	210.14	207.87	209.25	208.97	202.38	201.62	205.1	211.92	206.17	206.34	202.35	207.56	207.14	207.02	208.88	203.94	202.78	203.24	206.29	208.08	201.27	209.28	209.81	203.4	203.03	208.34	204.95	206.46	205.79	208.46	206.48	207.57	208.53	199.36	205.5	203.82	201.25	207.43	209.18	206.41	209.29	204.67
202.38	204.88	205.38	202.23	200.72	200.56	203.76	202.5	201.84	205.63	206.1	206.18	204.26	204.07	205.24	200.05	202.81	201.62	209.52	201.73	199.84	198.57	199.53	201.99	203.64	200.73	202.29	203.24	206.59	201.66	202.71	200.42	205.27	204.53	202.42	206.62	202.01	199.92	201.08	202	206.19	203.85	197.73	201.98	206.78	201.95	201.58	198.86	207.32	201.81
202.04	202.85	202.37	204.03	204.69	203.76	203.51	202.95	199.77	200	205.44	202.02	200.71	199.02	206.47	204.77	201.85	202.18	199.24	206.04	203.1	206.58	203.68	200.84	200.87	203.86	196.43	203.42	203.69	201.46	206.24	203.83	202.73	206.95	205.23	201.76	201.62	200.41	206.69	208.31	203.28	200.43	206.68	203.8	201.14	203.51	201.31	201.84	199.4	203.34
206.41	208.49	209.3	212.11	209.9	208.28	205.99	204.94	209.49	213.17	211.44	210.46	207.47	205.82	209.04	210.97	205.81	206.18	207	211.36	210.11	211.37	210.47	216.11	207.13	206.31	209.37	208.45	208.88	206.51	209.19	208.83	208.58	207.13	207.67	209.02	204.5	207.42	211.9	211.46	205.77	209.24	201.51	208.86	206.47	205.94	212.8	211.69	211.86	208.31
218.71	218.73	217.26	215.63	216.74	214.91	212.98	220.18	215.69	221.19	219.7	213.54	214.37	216.2	215.52	215.97	217.61	217.32	216.16	214.93	218.28	217	217.18	218.58	219.26	215.19	214.6	214.64	217.54	221.28	218.05	218.98	219.68	219.96	219.32	218.23	218.81	219.14	217.36	217.26	212.2	216.84	217.85	214.58	214.18	215.56	215.42	213.82	211.43	219.75
209.17	209.33	206.33	209.73	208.33	213.75	208.3	211.97	209.21	206.08	210.9	212.82	204.14	211.09	210.08	209.44	209.78	208.93	207.37	210.24	209.58	210.27	205.78	209.52	208.07	210.17	211.1	210.26	209.96	210.45	209.97	207.74	209.47	209.02	208.78	212.39	207.13	207.97	207.98	208.15	210.19	209.75	209.29	210.4	211.08	209.63	211.09	210.64	211.78	215.3
203.36	204.66	203.43	202.63	203.4	203.48	205.81	209.02	203.33	199.63	207.66	204.87	202.24	203.26	201.57	203.28	205.69	203.88	206.26	203.74	202.5	206.36	205.13	205.21	207.67	199.29	204.67	204.23	204.56	207.32	200.58	206.14	205.31	207.15	202.52	202.39	201.25	204	202.71	207.52	202.59	202.05	204.78	198.65	205.53	207.15	203.42	203.89	202.53	205.14
211.48	211.87	208.69	210.39	211.61	209.61	212.16	209.36	208.33	210.2	208.6	207.7	206.56	210.19	208.13	207.36	213.5	209.91	210.42	209.32	208.8	212.88	210.37	210.13	214.64	212.02	209.29	209.7	209.69	209.14	207.24	213.6	210.23	206.78	210.58	205.63	211.64	209.34	204.63	210.09	207.66	208.05	211.99	209.54	210.88	208.94	208.52	208.51	209.84	210.17
206.04	200.98	196.29	201.44	201.56	198.67	196.6	195.56	201.89	199.21	196.04	201.66	202.55	200.76	197.71	197.08	199.52	198.94	195.03	199.47	200.5	198.7	196.1	197.82	194.97	194.08	195.43	201.36	201.89	200.29	202.83	202.95	198.91	200.96	197.15	200.95	201.26	202.41	196.11	196.41	198.72	197.59	200.3	197.85	196.1	199.59	197.64	200.2	199.44	198.42
212.02	216.57	213.56	214.59	207.04	206.97	206.4	207.58	210.06	209.18	209.58	207.23	209.28	209.55	204.6	209.5	218.06	207.78	211.52	210.1	209.51	209.83	213.94	209.08	209.95	205.53	207.8	208.36	208.86	212.12	209.12	212.05	208.07	208.5	205.41	211.3	212.39	214.29	208.54	209.34	209.58	207.07	209.51	207.58	205.23	211.32	209.16	211.42	209.53	210.56
200.2	197.77	199.8	196.08	201.63	201.34	198.32	197.22	203.46	194.94	203.51	199.27	196.57	205.38	196	202.22	197.56	198.84	197.46	203.98	203.7	203.1	198.64	202.08	200.15	197.33	200.9	198.44	204.06	201.2	200.45	196.02	204.35	200.09	202.95	200.78	201.76	198.92	200.65	198.96	199.35	200.76	199.04	202.15	194.37	200.97	203.23	203.85	198.74	197.2
214.67	210.92	210.04	210.33	204.2	210.47	206.42	209.58	211.03	212.37	208.7	212.12	206.11	210.55	210.2	205.7	205.19	207.86	208.91	210.72	210.08	205.82	212.43	211.15	211.07	211.56	214.03	208.85	205.98	213.52	204.59	209.62	210.35	207.71	212.19	210.21	211.43	205.41	211.17	214.69	208.58	210.34	205.97	208.56	209.68	208.64	210.55	206.4	206.21	210.44
203.58	209.77	210.27	204.37	211.25	211.57	207.8	212.63	211.74	206.82	205.75	210.74	210.2	209.79	210.7	208.16	208.36	208.22	210.7	204.48	209.63	211.84	204.61	209.79	210.48	208.87	208.08	209.23	209.79	211.4	205.66	209.48	210.78	209.67	208.57	209.04	213.84	212.59	208.5	211.37	207	208.48	204.02	206.06	209.77	208.79	208.56	211.22	208.48	209.47
207.24	205.13	212.62	210.4	206.47	208.37	205.51	205.17	208.62	206.97	204.59	201.14	208.48	205.53	208.68	205.37	205.25	208.85	208.09	207.23	208.52	212.56	206.16	207.57	209.42	213.19	209.54	208.29	209.21	209.83	208.78	201.96	207.54	211.21	208.97	210.77	209.87	207.87	208.37	204.58	205.52	212.31	214.28	208.54	208.29	211.83	210.97	209.19	205.25	210.81
211.84	211.8	209.68	209.32	213.82	213.97	214.74	213.19	211.55	216.69	212.19	210.95	209.67	217.68	212.76	213.35	212.37	210.62	207.37	207.24	214.01	210.83	213.46	214.06	209.61	216.84	212.85	208.54	210.29	206.73	212.75	213.9	217.17	217.2	213.61	213.6	209.57	212.92	212.12	211.07	215.28	211.23	213.7	209.78	210.37	212.04	213.26	205.41	213.66	209.57
213.14	207.52	210.05	212.92	208.03	215.89	215.17	211.16	211.72	214.49	210.68	210.08	209.28	216.46	212.31	211	212.05	216.88	216.2	214.18	216.71	221.02	213.62	213.22	212.95	212.37	213.27	217.41	210.68	213.44	214.92	213.62	211.96	215.47	215.45	213.53	211.81	213.12	214.35	216.32	211.31	214.36	212.82	213.73	213.6	215.49	211.87	213.23	211.58	210.78
212.77	217.66	218.47	213.62	207.96	211.11	216.86	208.73	209.15	217.28	210.78	213.18	211.33	214.29	215.59	209.87	208.68	214.52	209.81	211.52	211.21	210.65	214.79	205.9	211.73	207.98	215.74	215.32	214.48	211.03	205.92	216.87	215.73	210.1	213.28	210.26	209.16	210.3	209.92	212.03	212.16	209.6	210.42	217.73	213.75	214.46	211.79	210.23	210.58	207.65
205.83	208.78	209.39	209.98	210.48	213.61	212.31	213.58	207.13	211.89	214.48	214.28	209.95	213.27	213.6	213.69	209.46	213.7	216.19	210.15	211.11	212.17	214.24	216.55	211.38	209.31	212.98	209.75	207.66	212.86	207.18	211.05	211.78	212.15	212.83	211.14	210.52	207.63	212.51	210.34	211.45	208.65	210.26	210.65	214.49	211.09	207.91	212.64	215.51	210.89
199.65	197.07	199.57	200.07	198.37	194.9	202.03	193.37	199.1	199.72	192.28	197.08	195.51	196.96	202.95	194.53	196.18	201.24	198.15	198.63	195.31	199.25	198.8	199.03	197.12	198.86	192.52	197.38	198.32	194.48	199.99	197.91	199.12	192.51	196.37	198.83	198.85	199.95	204.87	196.62	196	194.7	201.05	196.62	195.82	198.63	193.8	194.85	203.52	196.84
209.08	215.76	212.77	209.71	210.34	214.68	210.73	210.49	209.11	215.26	209.06	205.41	210.42	210.37	211.45	207.04	208.01	214.49	209.09	215.09	217.06	211.33	213.52	214.86	205.75	209.92	204.99	211.01	213.5	212.49	212.07	210.4	213.84	214.85	205.9	212.06	211.25	215.23	211.37	213.43	214.13	208.69	211.64	208.76	211.36	212.62	209.57	212.34	212.88	214.67
200.26	200.25	200.47	199.84	199.73	199.59	197.14	202.55	199.19	198.16	202.65	202.74	196.55	198.49	204.74	202.96	195.88	198.99	200.06	199.03	198.57	204.75	199.27	197.06	201.14	199.01	197.08	203.59	201.33	204.47	203.43	197.53	196.17	196.65	199.1	202.08	206.09	198.24	196.81	199.65	199.72	201.79	203.2	200.72	202.3	202.75	197.95	200.34	201.82	201.99
203.2	203.19	200.8	198.51	205.68	200.3	199.37	204.75	206.16	205.05	203	201.43	203.35	200.9	206.23	203.73	201.39	202.32	200.38	204.65	207.4	205.6	201.63	202.62	202.51	205.17	198.5	197.37	201.57	203.15	200.89	200.44	202.67	202.12	206.17	202.18	206.2	204.25	200.06	202.88	206.96	205.79	207.7	204.14	203.01	203.17	201.65	203.46	206.46	199.98
213.2	209.89	214.23	213.19	212.93	209.32	213.02	212.02	212.5	212.01	212.54	213.9	217.11	211.49	210.21	210.59	210.3	213.98	217.01	215.68	213.11	208.78	212.82	217.04	210.5	213.36	213.47	210.93	217.25	209.88	211.08	213.24	214.86	212.25	213.87	212.39	211.58	215.1	208.67	214.73	213.65	212.95	213.68	213.34	206.01	214.92	212.12	211.06	211.38	209.47
215.29	218.61	216.75	217.09	219.27	217.61	218.29	220.63	218.05	214.81	211.38	217.13	218.99	217.53	218.22	220.01	216.59	218.04	221.29	216.55	215.35	216.47	216.75	217.49	214.53	218.05	217.34	218.05	212.5	217.91	216.99	217.04	218.7	215.6	216.13	220.68	214.54	221	213.85	218.42	217.32	219.92	212.99	215.91	212.97	220.36	216.44	217.16	218.28	216.05
209.64	212.61	210.79	207.55	207.79	205.67	212.01	207.44	209.79	209	207.67	207.93	209.21	209.28	209.78	211.9	206.6	203.98	212.18	212.07	210.56	208.63	208.1	208.28	209.49	208.9	209.5	212.64	206.61	210.86	207.93	207.38	211.06	212.7	205.5	212.89	210.92	210.26	212.08	211.92	205.45	207.78	212.48	214.63	205.61	207.64	209.59	207.38	206.98	207.34
197.53	203.57	202.54	203.59	201.24	205.02	200.25	203.14	204.8	201.06	200.17	205.5	200.01	201.34	205.34	201.43	201.16	206.99	203.56	199.93	204.2	205.39	199.84	199.66	200.59	200.4	202.26	202.41	203.81	202.96	204	204.82	205.52	203.42	201.89	201.15	201.05	204.61	202.35	202.49	202.33	204.7	199.33	202.49	197.99	202.78	200.01	199.53	204.3	200.89
195.17	196.15	197.68	194.89	194.74	199.56	201.27	196.1	202.24	204.29	204.6	201.99	200.48	196.8	201.08	196.31	204.1	200.82	196.64	198.84	201.71	198.17	198.22	200.61	201.04	199.66	199.98	197.81	197.74	199.28	200.34	194.16	198.91	199.15	196.91	200.36	199.52	197.53	201.55	201.33	200.33	195.92	198.36	200.79	204.2	201.45	202.27	200.74	197.94	200.62
196.2	196.24	195.67	196.06	198.19	191.48	191.17	196.81	192.11	193.84	192.87	191.41	193.39	196.19	198.84	197.53	193.61	197.86	194.3	194.38	196.3	199.16	193.74	192.2	194.41	195.1	195.14	194.53	197.4	199.91	196.18	193.68	192.94	192.78	195.1	191.71	200.66	193.2	192.6	198.29	196.14	192.67	194.78	197.75	190.03	193.25	194.82	193.1	193.52	196.05
198.54	201.41	201.14	203.71	204.75	202.13	206.48	200.71	199.24	199.46	199.95	207.21	202.8	202.22	207.7	204.56	206.03	200.19	202.38	203.13	205.68	201.81	202.83	206.12	202.53	205.74	204.11	201.09	203.26	207.66	200.19	202.2	203.85	205.74	203.27	202.06	203.63	201.82	204.52	203.35	201.37	198.36	204.96	205.19	205.59	203.39	200.61	202.94	203.21	203.31
216.37	212.67	214.88	216.91	211.92	218.5	217.1	213.93	214.72	214.78	214.3	209.45	213.7	212.58	214.46	212.37	214.43	211.82	215.23	213.79	210.38	211.23	214.94	212.45	213	210.58	215.15	214.89	214.78	216.84	213.6	217.58	208.14	210.42	215.38	216.91	211.67	213.64	217.22	212.24	213.83	214.45	214.04	211.38	212.16	214.23	210.71	215.76	214.08	217.01
197.83	201.48	200.2	198.45	196.92	199.95	200.48	192.49	202.47	200.77	198.73	200.63	201.49	197.65	199.72	203	197.8	199.24	198.04	197.33	201.37	195.64	196.73	201.06	201.04	200.25	200	195.46	205.45	198.68	199.76	198.72	201.71	200.26	199.37	199.9	202.56	200.39	194.97	202.01	203.79	199.27	202.29	197.66	198.56	204.25	198.18	195.7	196.32	198.79
211.47	213.19	209.87	208.04	214.66	214.09	212.32	213.13	219.08	210.08	211.93	206.62	210.67	211.42	211.26	215.43	213.55	211.05	213.06	215.86	211.56	212.81	212.98	210.53	216.28	210.82	208.76	211.66	212.41	212.45	210.72	213.13	214.8	213.59	214.6	213.73	211.59	213.56	212.46	211.44	214.23	212.86	211.28	214.54	209.38	213.7	209.1	212.44	211.5	213.16
206.28	208.55	210.01	208	207.95	206	209.67	206.21	209.94	208.11	202.36	207.84	205.61	207.32	208.24	212	206.49	208.42	207.85	207.76	213.22	205.39	208.9	202.24	208.68	205.06	207.01	212.82	204.87	206.72	206.19	208.34	207.66	205.12	207.41	209.3	210.08	203.3	207.09	209.26	202.22	209.77	213.75	209.7	203	210.48	207.94	209.12	207.12	203.99
211.3	209.05	208.93	210.42	208.99	209.15	211.4	209.51	209.01	212.26	210.22	206.69	205.44	209.94	206.14	208.65	209.51	212.41	212.98	206.65	206.35	209.02	207.52	203.12	213.91	202.8	203.33	207.85	211.53	205.88	211.87	207.79	207.34	204.1	208.37	212.33	211.87	213.02	203.43	202.4	207.4	211.17	211.26	206.42	206.65	206.31	209.52	205.3	206.37	212.36
199.7	200.88	203.16	199.16	197.37	203.51	199.75	201.43	196.36	202.74	200.54	200.78	201.41	196.38	201.36	197.18	199.71	204.44	199.2	199.49	196.32	198.31	202.53	198.49	198.9	203.37	198.56	201.17	202.43	200.59	197.94	201.54	199.14	198.59	200.67	200.08	205.67	201.2	198.1	198.96	201.89	202.78	198.54	200.89	199.35	202.28	201.48	203.09	202.32	201.51
211.66	207.84	209.6	212.35	216.81	213.21	211.05	211.51	210.57	215.01	204.02	209.28	210.06	208.31	215.39	212.67	213.09	210.36	209.73	212.68	210.46	210.85	213.16	210.25	210.88	214.39	211.02	213.61	211.76	214.67	212.92	211.65	216.23	211.39	213.96	214.09	210.27	213	209.59	206.85	206.66	216.17	213.82	212.26	206.18	213.08	217.04	212.43	212.26	212.93
209.19	212.16	210.5	212.63	213.64	209.87	209.91	210.22	211.61	210.85	211.4	204.49	210.72	208.38	209.99	204.79	211.37	207.31	207.81	210.16	207.27	208.3	211.21	213.48	207.94	211.32	209	207.46	207.69	210.14	211.93	206.71	207.32	209.59	210.9	211.87	206.69	210.45	207.78	208.36	203.5	207.61	212.19	204.89	212.29	210.35	208.46	210.4	211.56	209.66
207.52	216.09	204.45	208.36	208.57	209.63	213.8	206.95	207.67	208.2	205.75	213.88	205.9	210.24	209.59	206.65	208.88	209.33	207.19	206.41	206.39	211.66	208.61	205.02	208.01	206.21	206.58	206.14	205.59	207.72	212.82	208.31	209.39	202.96	210.76	208.16	207.92	204.55	204.93	212.39	210.02	213.32	206.74	208.72	205.02	208.11	208.63	209.18	211.77	210.35
208.88	211.19	207.05	207.86	209.28	208.97	206.71	205.79	206.53	207.46	209.63	206.56	210.9	208.55	207.71	205.19	208.98	212.57	206.88	206.6	209.87	207.81	204.22	209.7	209.68	204.66	207.88	203.94	205.84	205.17	205.14	212.35	212	206.12	206.24	206.69	205.23	208.53	210.41	206.81	208.4	207.53	207.21	205.13	206.47	205.72	210.4	206.28	208.8	205.56
208.25	205.71	205.41	203.95	204.87	205.94	200.38	204.81	201.79	208.24	201.42	206.89	211.15	206.47	203.73	205.04	209.71	206.21	207.7	206.51	204.48	204.77	203.86	208.35	209.32	205.61	206.42	203.92	206.17	204.77	204.02	205.99	205.43	204.75	203.05	209.76	205	200.49	204.78	203.83	207.57	208.35	204.11	205.13	203.69	205.63	200.87	206.93	202.83	201.46
206.41	200.36	207.89	203	204.23	205.92	204.89	204.46	203.24	203.16	209.1	201.65	204.7	204.4	205.03	203.99	204.44	206.15	204.36	205.63	207.12	206.57	206.15	203.98	207.25	203.27	204.59	202.91	206.52	202.93	205.24	206.06	202.16	203.82	203.62	203.08	202.96	202.61	201.69	203.26	206.78	211.37	200.57	203.27	202.91	207.94	209.76	204.43	202.76	205.39
203.49	204.78	203.27	206.39	205.38	210.14	205.13	204.47	208.66	209.2	208.15	205.85	203.86	208.05	207.61	207.58	207.56	210.27	211.09	207.99	201.78	209.76	201.62	208.16	209.26	211.78	210.26	210.95	208.13	207.7	201.92	210.69	210.06	209.24	207.38	209.65	210.82	210.69	209.99	212.97	210.41	205.45	209.88	205.5	207.95	207.66	205.49	203.78	208.59	205.04
208.44	203.19	210.89	208.74	210.14	210.67	211.25	209.38	206.9	205.61	211.16	207.7	203.62	205.66	206.87	212.88	206.59	209.44	208.9	208.42	204.92	208.29	208.28	207.8	208.56	208.16	208.37	211.43	212.47	212.39	208.7	207.48	208.22	207.44	210.89	206.37	210.25	208.39	208.54	206.06	210.43	205.72	210.11	209.59	206.82	207.14	208.59	209.41	206.68	209.55
200.26	204.04	207.5	206.53	204.19	201.09	204.23	203.76	202.99	200.81	201.15	203.62	197.97	205.58	206.53	205.4	202.3	204.69	200.96	208.28	202.77	205.25	202.97	206.24	202.52	202.41	199.02	203.3	201.89	201.84	202.36	203.85	205	201.86	204.49	204.77	200.07	204.35	204.33	202.61	202.52	195.69	203.48	203.03	205.16	201.49	204.27	200.68	201.75	203.98
207.83	210	207.82	208.9	206.63	205.35	204.98	206.63	206.21	204.89	206.22	203.85	204.03	207.2	200.51	206.76	204.07	204.57	206.41	206.9	205.35	207.64	208.79	209.11	208.34	205.64	208.8	209.53	204.48	207.19	209.56	207.03	207.59	204.98	207.77	210.68	203.47	202.72	211.02	210.77	208.8	204.1	203.98	206.16	202.89	205.78	206.87	205.56	206.6	206.82
216.61	213.85	215.1	218.38	217.47	219.02	218.31	220.13	216.11	211	213.99	213.92	215.94	222.84	217.28	216.64	218.07	216.88	219.78	215.89	216.48	219.39	215.91	213.73	221.06	215.94	215.59	217.54	221.85	217.8	213.51	214.53	218.49	216.81	214.12	220.04	216.63	217.79	219.35	217.2	216.52	221.11	218.27	216.01	216.72	218.76	220.43	213.21	214.67	217.92
197.38	191.67	197.13	188.82	194.57	196.67	193.64	189.16	195.2	194.45	192.84	186.45	194.03	193.83	197.29	188.23	194.46	193.75	191.1	194.37	198	193.14	196.64	195.77	191.06	197.31	191.75	194.83	193.07	191.81	193.96	196.05	193.61	191.46	191.43	196.09	194.78	188.6	197.71	191.31	191.26	194.08	195.04	193.43	192.95	192.5	191.1	196.86	193.27	190.72
205.7	210.81	209.07	206.97	204.95	214.43	213.15	206.18	207.29	205.41	208.63	210.75	212.3	207.02	210.3	210.18	213.04	205.04	212.58	208.99	203.57	208.45	211.17	207.92	207.72	205.67	212.07	209.46	209.96	211.26	210.02	211.45	207.89	206.94	205.25	211.62	208.21	206.93	208.25	206.24	207.88	206.9	207	212.94	208.87	205.87	207.73	209.28	207.33	207.52
193.51	198.38	196.18	192.1	198.65	193.73	194.11	191.4	195.8	198.61	192.36	194.11	197.88	201.96	193.35	193.85	197.27	192.23	192.91	195.39	196.83	193.75	196.03	195.06	197.4	193.16	191.68	191.62	192.37	199.24	197.85	194.8	197.09	196.86	197.29	193.82	193.94	195.37	192	192.11	199.23	194.13	192.39	198.11	193.2	194.15	195.29	195.81	199.91	197.4
201.97	198.9	203.48	202.16	202.04	199.2	198.94	202.53	199.35	199.67	204.18	196.24	198.49	200.29	204.39	204.09	199.66	199.68	199.13	200.08	200.01	204.02	199.53	200.1	198.56	203.29	198.49	198.43	197.86	203.59	204.27	196.6	201.88	200.18	198.76	202.99	198.91	198.35	199.57	198.04	197.37	200.16	198.6	200.02	202.57	199.7	200.07	200.22	201.41	199.39
211.37	211.9	207.71	205.34	209.24	206.16	209.33	209.77	206.31	208.41	203.57	207.87	202.33	201.15	209.15	209.96	208.29	205.87	207.27	209.85	207.09	208.88	205.65	207.15	211.6	209.22	208.27	205.73	205.85	207.94	206.43	210.07	206.89	209.91	205.59	204.78	209.85	209.66	206.2	207.28	207.28	209.27	209.23	207.43	204.59	209.62	208.31	211.39	212.28	208.4
205.32	210.41	206.69	208.32	207.33	208.91	207.17	208.46	205.59	205.02	206.57	209.35	210.71	207.14	211.39	207.94	207.77	211.31	203.92	204.82	209.78	206.15	206.26	207.34	207.23	209.22	208.41	209.48	209.77	209.01	213.34	209.72	211.46	210.76	205.2	209.95	207.52	209.43	208.79	207.97	210.34	206.1	205.17	212.83	208.36	209.69	210.47	208.66	207.29	207.38
214.32	210.7	213.62	207.51	210.53	214.64	212.35	211.93	213.67	210.43	208.1	212.93	209.94	216.63	212.38	215.01	210.56	209.72	208.15	213.67	209.01	214.84	212.28	214.15	209.09	211.07	210.16	211.6	212.83	207.2	211.83	205.87	209.31	215.85	213	211.8	211.6	204.52	209.05	210.66	213.15	209.26	209.97	209.96	207.1	210.49	210.33	206.89	215.56	212.08
206.19	206.08	202.7	203.5	204.53	206.24	205.23	202.27	205.77	204.73	203.43	206.03	207.14	201.68	203.27	204.2	204.49	200.43	204.9	201.97	205.03	207.55	205.52	204.16	205.96	203.44	205.48	200.2	203.17	206.98	205.24	207.58	204.68	206.37	206.94	207.6	203.51	197.29	205.35	202.07	206.63	204.8	204.57	198.75	202.33	206.93	205.64	206.9	204.73	203.94
198.63	200.23	196.69	195.21	200.8	203.75	201.11	201.83	194.25	199.79	203.42	203.03	196.6	197.26	202.54	198.95	200.09	199.07	195.43	200.44	194.29	200.6	200.2	200.34	202.86	199.47	195.35	200.61	198.19	200.05	198.02	199.5	199.57	200.41	199.9	204.43	201.38	196.44	199.71	205.61	194.91	196.21	197.2	202.46	197.77	204.51	202.23	197.65	194.79	199.54
209.55	206.64	205.71	210.37	210.58	211.12	207.99	207.93	204.51	207.78	205.83	207.51	209.44	211.72	207.48	214.72	213.49	210.83	208.07	209.15	208.04	202.21	206.85	206.83	203.16	205.68	208.46	210.1	208.95	205.7	204.72	211.28	205.25	210.43	206.43	210.31	208.16	208.2	211.32	205.12	207.43	207.59	206	209.49	207.95	207.98	208.57	208.82	208.1	206.68
214.96	219.55	215.55	222.41	217.28	222.01	216.08	213.58	218.97	214.71	215.75	214.4	212.33	216.01	215.4	223.51	218.54	212.92	218.35	214.99	215.59	215.22	221.72	218.69	214.83	217.77	215.96	214.13	211.87	218.9	216.18	217.19	220.5	217.28	220.63	215.66	213.57	214.27	217.45	217.79	216.15	220.3	215.45	220.9	219.49	216.83	219.9	219.88	217.33	213.58
201.67	208.34	211.92	206.28	207.57	210.6	204.5	208.01	215.31	203.81	205.39	205.35	210.55	206.9	207.4	211.28	204.21	214.67	206.01	210.12	208.47	207.83	208.83	208.25	204.82	206.14	206.82	211.99	204.17	206.3	207.4	209	209.97	204.09	206.93	204.4	208.31	206.87	209.06	206.4	205.72	207.14	207.59	206.69	206.87	208.85	208.27	207.18	206.41	205.28
203.05	200.45	201.12	204.91	197.04	196.53	204.17	197.26	200.26	201.97	197.4	200.94	198.03	200.18	202.08	200.18	200.27	203.53	195.56	205.76	200.99	200.88	203.73	195.86	200.28	200.03	200.86	199.56	199.03	200.31	202.17	199.17	201.31	200.89	196	201.39	198.74	201.78	198.9	202.65	200.03	201.48	200.33	203.02	200.38	205.27	200.2	201.41	206.96	204.09
202.47	210.37	203.09	207.23	203.35	198.47	202.49	202.1	203.23	204.49	200.6	204.95	203.9	201.21	198.75	204.96	201.99	200.34	203.78	200.21	200.06	202.27	206.28	204.94	201.01	203.33	201.11	205.64	202.75	200.95	203.94	205.57	203.45	205.41	202.01	204.92	202.23	202.63	202.12	203.95	199.78	202.48	202.85	202.98	202.79	200.99	199.04	207.92	200.15	203.39
205.18	203.61	206.21	202.71	200.85	197.29	203.63	202.16	205.58	205.64	202.17	202.64	202	203.4	202.68	206.04	201.42	205.49	202.24	203.65	200.39	201.72	203.21	201.52	201.57	198.62	206.4	201.9	201.87	202.31	201.16	203.64	205.37	203.87	202.24	201.67	197.7	210.73	205.38	201.84	202.26	206.77	199.66	203.14	198.8	208.54	206.55	201.94	203.58	201.03
204.31	207.9	199.16	200.03	201.98	202.53	203.59	202.24	204.03	203.49	205.83	203.85	205.01	207.45	202.44	207.24	203.85	203.17	206.84	207.64	201.17	199.16	205.82	206.01	200.96	207.89	203.83	206.3	205.9	201.27	203.97	205.98	203.29	202.39	205.15	206.57	201.87	203.51	202.18	196.48	203.51	202.63	207.46	206.08	209.36	206.22	203.76	205.64	203.47	203.5
203.91	201.64	200.17	197.2	201.56	195.98	197.68	198.79	194.13	200.49	196.63	195.81	197.35	197.17	192.23	199.32	199.18	197.59	199.79	200.57	199.68	197.26	200.13	198.01	197.78	200.76	197.35	199.75	198.23	202.35	198.19	200.58	199.68	204.23	195.49	191.92	199.55	196.97	201.34	200.31	199.17	202.5	196.83	194.83	200.31	200.94	201.2	193.94	197.66	194.7
209.46	211.74	208.08	215.8	213.65	213.54	210.31	213.5	208.72	212.33	215.56	211.73	209	211.57	213.26	210.31	208.37	211.68	207.94	206.66	211.28	210.98	212.32	214.68	210.06	213.55	214.54	209.22	210.58	207.15	209.61	210.68	216.41	213.26	209.23	213.54	209.78	216.4	209.81	206	211.48	212.5	214.15	211.21	209.83	212.71	212.39	210.58	213.61	208.85
205.34	207.77	206.78	202.92	208.69	206.34	202.82	200.92	207.31	203.79	208.54	205.42	205.06	207.14	207.47	203.17	209.21	205.21	201.52	206.7	205.5	203.36	202.81	207.09	203.65	202.81	207.62	206.37	202.4	200.82	203.53	207.92	209.19	204.63	201.2	205.16	206.46	196.26	205.57	203.95	205.06	203.35	204.7	202.52	206.09	203.62	204.41	205.13	204.34	201.75
207.42	214.08	206.03	212.29	210.5	204.13	210.44	212.35	208.83	208.99	206.81	214.47	207.42	206.25	209.28	205.06	213.16	208.07	212.56	207.22	207.23	211.91	207.25	204.58	206.57	205.36	209.86	208.39	207.27	212.66	205.89	214.11	206.6	205.67	211.15	213.2	208.95	204.23	208.02	207.96	208.12	210.28	207.19	209.44	207.51	207.2	211.19	208.28	204.1	208.01
214.47	214.49	209.11	209.1	214.57	210.91	210.25	211.95	209.3	214.79	212.89	215.15	217.45	211	216.28	214.97	211.13	214.85	210.77	210.74	213.53	212.65	212.22	213.37	212.37	215.37	210.76	211.87	211.93	214.96	208.47	213.25	213.29	209.99	212.49	214.09	214.09	211.52	212.17	215.39	209.44	208.58	213.55	211.7	210.22	214.36	212.16	213.36	218.9	215.93
212.82	211.61	215.21	212.82	209.51	212.71	210.75	209.46	212.83	213.7	206.27	205.76	214.24	211.81	209.69	211.32	212.63	214.29	212.31	210.74	211.77	211.38	213.89	209.94	212.21	207.64	213.59	211.13	212.5	210.6	214.83	209.47	213.53	209.32	213.46	210.9	216.51	210.07	214.15	209.41	210.7	211.95	211.59	214.9	209.04	212.39	208.2	211.96	210.51	206.73
199.16	211.8	200.72	203.07	202.9	206.07	203.04	202.81	205.29	199.36	203.34	202.18	203.43	205.56	202.13	208.19	205.62	204.35	206.54	200.64	208.29	204.18	203.85	205.45	203.53	203.78	202.53	200.76	204.73	201.29	201.64	205.11	204.97	200.08	205	206.68	207.15	205.81	203.93	199.57	201.64	202.09	202.77	202.02	199.86	204.03	209.92	198.42	203.87	200.35
207.11	206.21	209.59	208.47	204.97	209.46	206.76	206.21	210.76	210.49	207.25	211.6	213.1	204.51	210.92	208.46	211.57	210.44	208.12	206.82	209.24	207.09	207.96	207.25	206.15	208.62	210.14	211.34	206.6	206.12	208.28	211.93	213.13	204.56	209.23	201.88	210.62	206.8	206.3	208.89	207.95	204.92	210.23	207.35	211.62	207.5	209.7	209.95	211.36	211.18
200.82	199.71	199.12	197.81	198.26	199.02	195.15	200.95	201.11	198.31	193.01	199.47	199.18	196.25	196.78	195.25	196.59	195.24	195.65	199.97	201.28	198.24	196.7	198.36	198.46	196.58	196.66	198.68	194.71	197.72	195.25	196.81	199.07	199.08	197.86	198.53	199.65	201.21	199.3	196.8	196.93	196.08	198.08	194.91	199.75	196.78	195.98	201.38	203.34	201.03
205.65	204.64	206.79	204.29	205.24	207.73	210.31	206.62	208.02	208.51	203.94	206.33	203.17	206.5	204.73	204.86	205.21	205.34	209.15	206.78	205.93	210.34	207.78	212.2	206.53	210.94	205.78	205.89	206.34	206.99	208.84	203.88	210.93	202.96	203.07	205.66	204.1	209.32	209.28	210.61	204.54	204.52	208.78	208.34	204.54	205.67	205.31	202.1	203.5	204.72
202.07	205.53	201.83	205.64	202.26	204.38	205.14	200.64	206.16	199.95	204.43	199.96	201.98	201.92	203.37	203.87	205.06	208.05	203.65	201.09	204.08	205.62	204.65	204.62	201.72	200.77	200.11	205.68	205.96	206.29	205.18	205.42	202.96	206.07	204.73	200.8	201.27	206.22	202.87	204.9	203.66	201.75	203.11	200.94	203.57	205.7	208.47	200.21	202.73	201.37
210.21	212.09	209.38	216.47	207.91	209.64	209.98	213.62	210.41	208.62	211.17	214.07	214.19	215.45	213.23	216.16	213.21	208.44	210.09	207.49	210.59	207.82	209.46	213.44	211.2	214.38	211.12	207.66	208.31	218.26	211.24	210.04	212.51	211.5	209.68	211.28	212.23	212.36	206.63	210.66	206.32	210.08	207.84	206.16	214.13	218.4	210.71	212.52	211.61	209.69
213.06	217.95	219.11	218.73	221.08	214.57	215.22	218.54	215.12	223.39	215.58	210.8	217.4	218.11	217.83	218.59	216.67	217.42	221.7	220.05	219.25	217.05	218.71	218	218.17	215.27	217.09	216.22	219.69	210.84	218.93	215.44	218.9	217.58	217.68	220.25	220.27	218.13	215.48	214.99	224.77	216.82	217.55	216.75	218.88	218.08	218.62	220.83	215.49	222.01
207.06	204.74	205.17	206.51	203.9	203.42	203.2	203.84	203.05	209.4	202.87	204.16	205.67	205.27	205.77	200.13	198.61	203.07	202.99	201.97	203.51	207.3	200.84	207.75	204.39	205.2	205.58	201.28	200.77	205.2	205.94	204.79	203.5	204.89	202.58	208.86	204.66	205.03	201.69	204.68	202.04	204.86	201.82	199.98	202.08	203.6	201.68	201.25	202.42	205.69
207.66	204.9	203.66	205.7	204.99	205.05	203.53	202.03	202.06	208.38	206.8	207.39	205.71	201.64	204.26	204.23	202.01	202.74	207.64	208.63	207.73	205.84	200.72	208.07	202.53	207.91	207.98	207.54	205.78	198.09	207	206.43	205.95	211.74	205.44	208.22	203.97	208.68	206.04	202.69	205.59	204.31	207.37	205.36	205.98	202.59	207.33	206.82	202.23	207.63
207.54	207.9	202.77	204.27	202.35	208.53	203.87	207.37	205.06	205.47	209.12	202.44	204.88	203.9	203	205.39	206.66	204.58	207.74	205.38	208.64	205.9	208.14	207.91	204.68	208.01	204.2	206.02	208.21	201.61	207.02	204.52	205.76	204.44	212.43	204.67	207.03	205.52	206.77	199.95	205.93	205.66	204.03	205.73	210.03	206.04	204.32	208.26	206.33	204.98
207.63	203.47	205.55	207.94	210.87	209.96	209	204.2	206.41	204.94	208.58	209.19	209.66	210.76	204.81	204.36	207.29	207.38	206.84	206.17	203.29	207.82	208.48	211.61	210.94	209.15	206.68	202.72	204.78	206.95	204.49	206.95	205.37	208.93	207.98	207.89	209.36	206.44	204.7	208.5	208.02	203.97	209.43	209.08	212.86	203.36	204.81	206.03	214.24	209.74
204.73	206.01	208.62	202.37	202.89	205.8	206.26	206.6	204.96	206.33	205.74	205.58	206.16	204.09	204.71	208.74	205.21	204.07	203.95	207.63	204.97	202.95	203.75	209.58	207.19	207.35	204.37	207.12	210.68	205.29	211.94	207.79	205.36	205.44	206.72	205.53	206.29	213.51	203.28	203.79	206.22	204.31	206.33	202.78	210.56	206.01	208.37	206.48	208.98	206.36
209.59	210.1	207.32	211.44	212.78	206.13	209.41	208.08	209.03	207.95	207.82	213.11	204.53	207.27	207.78	209.1	209.01	210.99	208.63	204.36	213.06	208.58	206.34	206.88	209.46	205.22	213.23	214.93	208.84	207.97	210.7	209.3	206.69	207.65	212.74	202.2	211.25	210.69	205.57	209.78	212.23	210.37	210.99	209.97	208.75	211.14	211.82	211.65	210.18	209.63
216.59	219.89	216	213.51	215.02	217.9	218.44	212.33	216.2	216.27	213.17	216.32	213.44	216.51	213.2	220.74	216.94	212.83	217.7	214.96	211.88	215.56	220.03	217.03	220.92	213.66	217.1	215.26	219.34	217.54	216.16	219.14	217.77	217.68	218.9	211.63	219.01	221.14	212.81	217.67	213.03	216.8	217.97	215.72	219.56	215.35	216.87	214.07	219.78	217.43
200.4	202.08	201.06	200.69	197.07	200.13	203.13	200.65	201.66	197.63	201.59	202.99	199.08	202.81	199.44	200.63	195.19	199.66	194.93	196.9	203.86	193.26	197.32	203.62	201.21	197.88	197.11	198.51	198.01	197.29	199.68	198.25	198.74	197.61	198.28	197.84	198.1	201.22	200.45	201.38	201.27	196.87	198.19	200.02	200.3	197.33	204.75	199.29	197.3	203.34
207.15	210.14	206.78	206.49	210.32	206.32	205.06	210.99	208.81	201.91	210.35	210.06	207.66	208.02	213.51	207.15	210.73	209.89	205.35	208.73	206.93	206.75	208.24	206.12	209.11	209.16	210.17	211.59	208.81	209.34	210.32	206.28	209.29	206.04	208.11	212.1	204.02	210.8	209.81	205.65	206.95	208.59	207.92	210.68	206.24	206.71	211.37	207.19	209.23	213.65
201.82	202.03	205.37	202.79	199.08	203.18	205.23	198.83	203.31	202.08	202.38	208.36	198.68	205.56	202.87	203	201.31	206.93	203.84	205.14	203.02	204.84	199.94	201.04	203.06	202.54	202.55	202.33	199.62	203.62	202.19	200.78	202.72	203.79	199.94	203.97	205.06	202.59	201.7	203.06	201.48	199.59	204.46	205.93	198.64	201.2	200.16	204.9	204.03	201.46
221.27	217.78	219.93	219.78	214.38	211.76	213.86	219.34	215.93	215.08	216.09	214.76	218.39	215.17	217.55	217.29	220.61	215.03	214.67	217.33	211.33	222.41	213.93	217.2	218.63	215.09	212.46	217.07	215.35	216.74	214.37	216.74	218.38	210.03	216.64	216.55	214.55	214.91	217.46	215.02	217.23	215.91	219.29	218.33	219.1	223.82	217.06	222.44	214.81	221.25
211.01	213.05	208.25	212.22	212.03	207.56	210.02	213.02	210.19	210.25	212.17	211.45	216.74	211.03	209.71	212.07	209.18	213.09	211.49	210.91	209.05	214.37	213.33	207.17	212.78	206.89	209.97	210.13	209.32	210.88	212.78	210.89	211.65	213.65	209.64	208.12	211.68	209.97	207.21	216.53	211.69	210.48	213.28	208.42	209.93	209.93	210.69	212.46	213.86	215.04
201.07	200.03	202.66	206	207.54	206.68	200.69	202.61	203.13	203.06	203.94	205.25	203.74	207.71	201.53	201.74	197.41	201.07	201.34	203.07	203.99	200.54	203.99	209.29	204.53	205.35	200.84	202.12	203.31	203.51	197.84	207.7	205.08	198.05	202.2	206.07	203.11	204.44	202.51	199.97	205.21	203.19	201.99	199.43	200.22	203.75	206.52	198.49	208.99	202.95
210.22	204.49	206.94	206.31	206.21	209.96	210.03	209.48	206.1	210.27	208.52	206.7	209.92	209.76	207.86	206.64	210.47	211.95	207.11	205.24	206.52	210.57	212	209.56	210.11	210.1	210.22	202.4	206.47	210.81	208.39	214.26	214.72	210.48	207.96	204.47	211.4	206.77	204.15	212.75	207.47	210.97	210.03	208.17	211.64	207.82	204.63	204.62	207.16	211.19
216.93	220.2	216.34	211.03	223.02	218.99	220.81	222.73	213.77	221	220.97	216.7	218.1	217.12	217.78	214.91	218.35	218.08	217.39	213.84	218.47	221.19	214.17	213.43	221.67	219.26	220.64	217.09	218.54	220.49	221.99	219.99	220.57	218.74	219.03	217.49	217.54	215.54	221.33	221.98	212.71	219.51	222.17	221.09	220.62	215.61	213.07	215.77	218.34	214.22
205.35	205.66	205.43	203.51	206.02	204.35	206.04	206.72	205.34	205.68	208.8	206.06	199.43	207.35	205.66	206.41	204.65	201.93	203.59	207.26	204.15	204.24	202.8	201.26	207.77	204.9	204.25	203.7	205.4	201.7	206.93	204.18	203.35	206.13	204.79	206.43	206.65	201.54	205.67	202.7	203.45	206.78	203.49	206.98	201.79	205.84	208.24	206.91	204.95	203.86
199.2	204.92	207.15	202.9	201.32	204.23	204.21	205.57	201.31	199.96	210.14	200.17	204.84	204.75	206.03	201.21	202.03	203.56	200.58	207.55	198.81	206.98	204.21	201.43	202.91	202.9	203.58	206.78	205.06	205.02	200.82	204.38	204.71	199.34	203.45	203.49	205.81	204.6	206.39	202.47	202.66	207.8	205.15	200.37	201.4	205.79	206.83	200.5	200.43	201.54
210.5	211.33	212.96	211.89	209.21	210.82	214.06	216.97	213.62	211.79	210.5	207.93	211.43	211.41	212.91	216.69	213.54	210.92	215.54	209.9	208.2	209.38	211.36	212.75	211.19	212.53	210.83	211.46	210.44	216.01	213.58	215.8	210.4	210.98	212.17	215.84	213.56	213.44	210.94	216.23	211.72	212.78	211.14	213.15	211.58	209.96	211.43	213.86	211.92	209.24
203.74	200.56	204.85	200.93	198.41	199.55	202.29	204.51	207.9	203.4	198.6	200.03	196.18	202.23	203.54	204.55	201.97	199.12	203.83	202.55	197.45	198.7	201.44	198.5	198.59	206.64	203.17	202.53	197.31	206	198.52	205.3	200.57	203.38	202.12	201.6	202.1	203.24	206.8	202.67	201.99	204.1	204.08	199.17	204.69	199.54	201.42	200.82	205.73	200.6
212.15	216.84	216.91	216.46	221.5	215.82	215.29	218.19	216.28	217.67	216.5	214.48	221.96	218.68	212.02	216.14	216.68	216.58	215.88	219.98	214.25	221.46	218.55	220.42	217.39	215.33	218.37	217.12	216.5	213.74	218.6	218.14	222.44	221.04	219.51	217	215.26	218.11	218.03	215.96	219.22	215.14	215.9	219.52	215.61	216.62	215.11	215.92	217.01	218.86
211.22	212.68	210.97	210.09	213.32	218.06	209.8	210.62	213.35	208.52	214.77	214.83	213.57	208.64	213.52	211.23	214.26	209.38	210.56	214.8	211.4	204.83	212.15	208.46	210.31	210.05	212.5	212.08	207.83	213.62	209.09	210.96	212.22	212.58	211.79	213.76	209.88	208.6	211.68	211.03	212.9	212.35	211.12	210.51	211.09	209.73	211.96	214.5	213.28	214.63
205.53	205.24	205.57	205.02	209.07	204.85	202.55	206.03	207.85	203.7	201.83	209.13	204.98	209.27	208.41	206.79	202.72	201.81	206.99	212.06	205.06	206.33	205.35	210.33	205.24	204.37	205.49	206.5	204.11	203.56	201.22	202.99	208.52	207.95	208.3	209.26	202.96	206.38	206.03	210.98	203.76	203.29	210.65	204.85	207.47	205.54	205.74	212.8	203.39	204.95
210.79	211.81	211.17	210.33	207.83	209.7	210.8	211.66	211.75	210.59	214.82	209.5	212.47	210.26	210.78	210.32	215.02	214.47	212.78	206.3	212.02	212.18	208.5	216.19	208.16	212.27	211.12	209.09	214.9	213.41	212.74	213.34	211.2	204.56	206.41	208.47	211.68	205.86	208.45	215.29	210.48	209.31	210.19	212.71	211.24	209.84	212.28	209.97	208.82	213.52
206.61	198.26	197.15	198.09	197.91	202.28	204.21	200.75	206.54	198.43	197.82	200.99	197.45	203.15	203.64	203.26	204.41	199.23	202.21	202.11	201.66	201.83	200.77	198.79	201.9	203.42	198.97	200.04	198.32	200.36	198.19	202.75	202.06	203.54	197.53	194.55	199.87	204.05	200.26	199.5	199.08	203.69	199.56	199.21	198.21	200.54	201.29	202.05	203.03	204.59
207.84	199.37	202.4	200.07	205.37	198.59	199.62	201.9	203	207.37	203.51	202.81	201.85	204.83	202.33	202.06	201.99	205.59	199.25	204.45	206.91	205.01	200.36	201.87	204.01	203.27	201.94	203.36	207.33	205.5	200.77	196.7	206.86	205.32	201.76	200.86	200.59	203.27	200.38	200.08	202.32	210.93	203.84	204.13	201.95	205.33	201.41	200.72	201.1	200.75
208.08	209.49	215.94	209.64	210.75	205.34	212.34	216.82	210.32	216.72	211.26	213.12	212.73	213.84	211.53	212.69	211.62	213.32	214.19	211.29	209.42	211.98	210.06	210.43	209.72	213.87	210.59	214.69	208.62	216.04	218.21	213.82	215.19	208.51	208.43	211.73	209.12	213.07	210.46	214.38	210.15	212.54	214.2	212.57	210.16	214.21	213.71	209.98	213.59	210.84
212.95	211.29	210.24	214.4	214	211.83	210.98	212.83	210	208.84	209.81	213.78	212.69	212.57	210.28	210.06	206.69	212.06	212.89	210.9	213.82	206.27	210.79	215.01	207.77	212.19	212.74	209.35	212.57	213.29	209.56	217.15	212.46	211.51	209.58	213.14	211.79	210.22	212.35	209.41	216.3	213.8	212.74	209.65	209.59	211.01	212.21	208.24	209.84	213.95
208.79	207.26	207.76	208.63	205.17	205.47	208.72	207.89	208	207.06	210.35	207.66	208.58	207.84	214.08	209.08	204.34	209.63	207.57	210.6	209.73	210.13	211.21	208.47	210.92	206.32	204.42	205.89	204.78	208.97	208.98	209.09	204.67	211.09	209.3	208.4	209.73	206.45	204.99	205.05	206.66	205.57	203.16	207.4	206.95	204.34	212.78	212.6	209.72	206.92
213.62	214.98	214.19	212.33	222.52	218.93	217.73	212.79	220.45	219.07	217.87	215.39	215.98	216.22	213.63	215.61	219.64	219.72	214.97	215.14	218.2	220.08	219.41	212.56	218.05	217.72	218.18	220.67	212.23	217.73	220.48	215.43	215.79	215.28	214.07	218.3	216.57	217.08	222.43	213.14	220.11	217.8	213.1	215.83	217.18	215.51	218.85	214.9	215.09	214.83
208.95	203.83	200.87	203.48	198.83	210.78	206.66	204.2	204.39	202.49	204.45	207.25	207.72	201.45	200.74	204.12	207.67	200.37	204.97	202.26	202.2	201.89	204.92	200.56	201.49	203.26	207.95	198.16	207.09	205.43	207.1	200.63	204.04	203.2	204.36	204.71	203.69	204.26	201.61	198.61	205.1	204.21	204.55	205.19	205.33	202.41	206.18	203.47	204.28	197.65
207.05	208.24	210.18	206.19	209.26	205.63	210.14	205.88	204.64	215.14	205.14	210.32	212.18	206.35	202.77	208.32	210.96	207.57	211.59	204.86	208.24	205.17	208.63	209.24	206.51	210.83	209.08	212.55	210.56	210.26	213.61	212.68	207.43	212.19	208.14	211.22	209.3	209.95	209.23	208.39	208.17	210.34	210.74	209.24	213.03	207.4	208.5	208.76	207.98	207.15
205.11	203.83	206.59	202.21	208.85	201.5	204.03	211.2	208.46	202.43	203.55	203.87	205.72	201.56	207.97	203.55	201.68	202.85	198.62	206.19	204.39	204.06	204.21	207.64	207.61	206.23	201.82	203.22	202.29	201.75	204.44	203.29	207.79	206.42	203.38	198.25	205.77	209.68	205.26	202.31	205.44	206.91	198.08	202.96	204.63	203.48	206.53	206.71	209.37	208.09
203.84	204.13	205.02	202.19	209.59	201.81	204.98	207.15	204.36	203.65	206.08	204.59	204.96	205.57	202.2	203.58	207.49	201.52	205.73	205.57	206.75	205.11	200.68	206.79	201.64	206.27	203.28	205.19	205.31	206	207.84	203.8	205.54	205.61	207.64	203.92	203.25	203.02	208.15	204.89	203.98	210.28	207.21	203.51	206.5	201.52	205.43	198.27	206.88	207.82
203.41	201.37	204.52	203.6	201.61	200.47	201.73	204.49	205.72	203.9	205.32	199.64	203.52	203.57	199.21	202.53	205.76	200.75	205.74	206.21	203.09	199.56	201.57	203.7	205.86	205.79	202.62	203.89	205.09	202.61	203.71	204.71	202.82	199.86	209.35	204.78	203.8	203.85	204.57	206.73	200.8	201.89	206.21	205.69	200.51	206.35	207.81	203.52	203.47	199.83
205.98	208.85	212.18	205.78	205.92	211.18	207.31	210.54	211.38	210.39	214.37	210.53	206.48	209.66	211.21	204.66	210.75	206.31	209.28	209.18	211.52	212.1	209.57	212.67	205.7	212.14	210.09	208.86	209.99	206.4	206.11	210.49	207.39	211.34	206.67	209.56	209.06	210.13	208.05	207.99	206.85	205.66	209.56	208.29	214.67	215.99	211.17	210.44	208.29	205.15
218.91	221.37	216.13	214.06	216.52	214.77	220.13	215.46	219.79	222.55	217.94	216.21	214.38	221.17	213.68	216.14	219.61	218.69	220.39	217.62	217.19	218.28	219.02	218.87	221.35	215.55	215.54	212.62	217.86	217.7	215.99	217.9	222.24	221.52	219.31	216.95	216.89	223.1	221.65	219.46	218.12	216.74	218.99	214.37	217.81	218.88	224.55	218.39	216.02	219.24
199.12	200.45	201.12	202.19	204.97	196.81	206.26	206.2	207.28	207.53	202.62	200.7	201.71	205.85	204.71	204.06	204.9	202.11	203.12	199.78	204.18	202.29	199.77	206.44	203.21	201.6	199.97	202.39	206.78	204.62	202.8	200.88	206.41	204.47	206.12	202.93	205.9	204.29	208.46	202.62	204.08	208.07	204.83	206.23	201.94	203.85	205.11	203.65	201.31	204.55
200.37	200.7	203.63	195.89	198	201.9	200.03	207.34	197.31	200.43	205.54	199.16	202.71	198.67	200.39	204.04	202.59	205.41	199.74	201.99	198.57	204.39	202.45	197.6	201.14	198.73	203.05	200.33	203.39	202.28	200.41	206.41	207.99	202.02	202.45	200.54	204.45	200.82	201.82	204.65	201.1	203.65	202.75	201.47	201.96	199.52	205.26	204.58	199.49	200.84
212.53	216.13	214.27	213.06	217.25	211.8	210.62	211.29	210.83	214.72	213.68	209.1	215.92	209.56	211.92	212.69	214.24	214.53	214.75	211.77	214.44	211.45	219.78	214.15	209.23	213.89	209.3	209.64	213.4	211.48	209.17	217.69	215.03	212.33	213.65	216.33	213.47	208.56	215.18	214.18	213.79	211.76	214.56	211.99	210.12	211.44	209.48	209.32	221.35	217.54
204.48	207.49	205.82	208	204	206.88	206.05	210.14	208.05	207.8	210.21	207.65	209.08	208.58	209.9	208.06	207.08	207.82	208.59	209.46	211.68	208.99	208.25	204.85	212.07	208.16	203.36	204.54	207.12	206.93	203.5	207.66	206.43	204.8	210.63	206.47	206.12	207.8	208.3	208.35	206.79	207.03	205.36	205.42	206.69	210.69	206	210.66	205.69	204.42
205.57	205.08	205.01	203.29	205.87	201.06	202.48	205.42	206.9	204.39	203.89	200.77	204.58	205.39	205.99	201.92	205.86	203.15	206.91	205.1	198.45	205.53	199.48	200.84	204.64	199.84	209.38	202.85	203.23	206.17	205.15	209.19	203.9	206.24	203.56	201.7	201.51	205.19	199.69	204.75	204.42	204.06	202.57	198.79	205.25	203.77	203.07	207.18	205.12	208.57
203.59	199.97	198.59	202.53	205.85	200.81	203.35	207.75	201.29	202.13	202.13	209.35	202.56	205.11	203.33	205.41	201.19	204.51	205	204.09	205.11	204.92	202.51	200.15	200.48	204.41	204.63	202.46	201.96	201.37	199.94	205.33	200.28	199.45	204.44	203.56	203.43	207.23	202.54	202	200.91	202.53	205.93	207.05	198.81	199	203.64	204.42	200	203.15
198.59	203.17	199.32	198.91	201.81	202.23	197.6	204.24	203.36	202.23	202.13	198.34	205.8	201.89	202.56	202.61	203.54	206.8	203.46	202.06	206.8	202.62	200.31	200.44	199.8	199.26	203.38	201.78	204.2	201.13	204.18	206.95	200.44	204.52	206.16	205.98	203.78	200.52	206.25	204.52	207.41	206.13	206.07	204.37	202.72	197.72	202.79	207.63	205.97	203.14
198.63	199.07	195.23	201.62	197.58	202.09	198.73	198.52	199	198.76	199.66	202.19	196.08	201.24	196.44	197.97	197.22	200.24	197.87	197.15	199.61	197.69	198.18	198.23	195.22	202.61	197.02	195.73	197.58	193.3	198.74	198.21	197.94	200.02	202.92	200.32	202.24	196.16	197.47	195.77	200.67	202.34	201	201.58	202.88	202.71	193.68	200.54	197.29	197.72
214.67	210.25	213	212.6	212.26	217.71	214.96	210.14	213.14	213.04	212.13	209.91	212.33	211.79	211.04	211.51	208.95	208.98	209.76	210.68	207.98	211.48	213.62	212.42	212.63	205.33	213.99	211.69	214.9	209.35	210.11	213.73	211.63	211.71	204.25	210.07	211.76	209	212.82	212.18	214.5	215.14	213.79	210.79	212.88	213.7	214.17	208.92	209.13	213.25
195.94	190.13	193.8	195.11	194.56	195.77	194.5	193.62	193.23	190.89	192.01	195.73	195.17	196.84	195.09	192.92	197.21	194.4	193.7	192.21	192.99	193.89	196.05	193.98	198.91	187.81	193.68	196.29	197.57	192.89	194.99	197.53	197.38	195.82	193.12	201.53	198.69	190.32	193.47	200.88	195.73	199.31	199.02	196.01	192.43	198.61	196.31	196.47	196.14	193.09
213.5	209.53	207.45	207.65	208.4	209.04	205.44	204.95	213.54	210.44	211.6	206.4	202.39	209.97	209.39	205.14	209.06	213.25	211.1	206.52	208.87	207.66	209.91	204.94	207.49	206.32	207.61	210.98	213.01	209.61	207.53	206.96	211.71	209.14	203.87	207.16	206.63	208.37	211.3	209.92	204.52	213.42	211.12	206.18	212.68	210.19	208.76	209.79	211.07	208.77
206.26	209.04	210.23	211.14	205.39	208.31	207.17	210.69	208.45	212.29	203.17	213.54	208.28	211.74	209.14	209.27	207.29	206.38	206.19	208.55	209.98	206.61	207.15	210.96	210.97	212.51	212.41	204.66	205.91	213.91	208.62	209.42	210.7	206.88	210.82	208.03	211.63	210.48	207.72	209.1	213.53	209.72	208.69	209.21	209.69	210.64	209.2	207.31	209.64	210.36
212.68	213.98	208.49	215.02	209.49	207.55	210.19	208.79	209.85	213.1	210.72	214.89	214.82	212.43	209	209.62	209.03	215.11	212.78	211.92	211.87	211.62	212.04	207.12	209.47	212.46	206.46	210.84	210.55	205.99	213.25	214.07	209.14	209.35	215.49	213.79	213.08	212.21	213.08	215.23	214.13	211.78	213.71	211.75	210.05	212.26	210.75	209.39	208.7	211.76
193.78	193.99	198.09	193.97	200.71	194.91	194.49	196.76	196.79	199.45	192.34	195.13	192.85	197.84	196.94	197.29	194.39	192.13	197.13	193.09	196.18	198.73	195.1	193.19	193.05	198.6	196.39	198.89	196	192.67	192.58	194.72	193.68	198.07	196.29	196.11	197.46	195.57	193.45	196.14	196.52	191.39	193.35	191.95	196.08	194.06	194.98	198.87	195	192.74
217.23	217.1	216.16	219.06	214.49	220.75	222.69	216.03	216.6	214.75	217.43	219.14	218.82	218.36	217.54	216.71	214.52	217.02	216.69	223.7	217.01	218.34	216.39	216.09	220.31	220.25	218.78	215.6	216.54	219.57	213.98	217.99	218.73	218.66	220.46	216.2	221.36	214.43	220.12	216.45	217.09	212.12	218.69	219.76	220.4	217.17	214.23	214.62	221.04	219.55
204.01	205.99	210.76	210.89	209.34	209.24	206.4	206.48	208.78	205.8	208.14	210.23	208.28	211.53	209.95	203.92	206.06	205.38	207.67	205.21	208.88	207.06	208.7	209.6	211.35	211.15	204.68	215.28	207.98	211.55	207.22	211.41	206.91	209.91	205.2	210.32	212.12	208.06	206.54	208.92	208.21	208.69	205.41	212.43	211.72	212.87	205.88	205.92	208.25	206.37
209.98	204.03	205.55	205.47	208.88	204.7	207.72	203.1	205.86	206.48	208.78	213.29	207.55	208.86	206.12	208	204.4	207.37	204.51	206.96	210.19	202.51	211.77	207.81	205	208.22	206.38	204.93	210.4	206.61	209.27	210.56	206.76	206.4	205.32	207.55	207.29	207.61	206.81	205.8	208.11	202.75	209.64	207.13	206.09	208.06	207.47	204.83	213.57	207.55
212.41	211.53	209.99	211.53	212.98	207.35	207.69	212.57	207.53	215.06	203.86	209.72	211.49	217.89	206.54	209.43	212.58	211.75	212.93	207.35	211.71	209.92	210.3	213.15	209.58	209.33	206.46	210.21	213.49	208.3	204.99	210.59	212.98	211.67	213.51	214.17	213.55	216.21	216.3	213.74	212.85	210.03	208.47	212.72	208.87	209.44	209.73	211.91	212.54	213.73
211.81	209.55	208.78	209.45	211.8	215.18	210.86	210.94	208.15	213.02	215.23	211.01	211.4	212.08	212.28	208.07	209.48	216.61	209.28	213.25	209.89	210.74	210.92	213.31	215.4	214.13	209.49	212.25	212.95	216.4	211.52	208.89	210.47	205.61	211.61	208.26	210.89	212.51	213.16	212.87	213.87	209.04	214.58	209.41	211.46	209.88	213.17	209.09	209.95	212.42
205.08	202.64	208.67	201.71	209.1	200.66	205.08	208.16	203.57	203.25	206.88	203.59	199.62	208.61	200.84	203.75	200.19	203.94	203.47	202.33	205.89	206.55	206.81	205.83	204.01	202.7	203.03	204.94	204.93	202.28	205.67	206.29	200.07	203.13	204.29	204.51	203.96	204.83	202.87	202.21	202.22	202.9	196.56	202.11	200.81	205.13	206.53	202.77	204.1	203.78
212.1	218.73	211.03	218.4	214.32	219.96	218.4	218.65	213.71	218.12	219.53	218.06	215.52	215.59	218.19	217.73	215.22	216.71	218.79	222.35	219.37	216.37	211.35	218.35	214.82	219.51	218.77	218.8	219.66	218.46	216.52	211.51	223.29	214.11	214.85	213.2	216.15	218.68	217.1	222.83	218.32	217.16	215.58	219.87	214.76	215.65	213.31	213.68	215.4	220.55
221.99	217.3	221.12	212.28	210.99	216.63	217.76	217.11	213.52	218.3	214.49	218.28	220.19	213.63	218.14	220.63	219.18	209.7	217.57	224.91	221.69	217.1	217.95	216.42	222.2	219.87	213.43	221.08	216.2	216.48	219.47	216.47	219.16	219.82	214.1	218.85	221.92	216.72	218	218.92	214.71	220.13	217.73	215.79	216.23	216.93	218.51	217.5	217.89	217.35
204.27	211.36	207.39	206.41	205.75	206.45	204.03	201.75	204.72	205.66	208.4	208.32	206.57	209.67	206.84	208.41	206.69	202.41	203.63	204.57	207.58	202.57	207.14	203.68	205.7	205.7	204.97	206.51	204.02	205.27	206.54	208.93	208.9	208.09	205.95	204.45	205.32	207.23	205.88	208.42	208.78	207.43	204.75	206.32	209.01	207.07	204.22	205.43	204.59	205.49
206.04	208.32	208.36	207.72	209.75	210.24	209.88	204.53	208.91	207.26	206.1	211.3	205.14	202.62	205.37	210.21	207.49	204.5	210.96	205.29	207.88	205.18	205.82	210.04	207.14	208.16	207.41	208.36	205.57	210.51	207.92	207.7	208.36	217.87	209.97	211.01	208.21	207.51	205.86	211.74	206.66	206.34	202.81	207.81	206.8	212.48	206.59	208.81	205.86	204.37
211.64	220.47	212.59	209.61	210.62	214.89	218.48	221.67	213.03	215.92	217.08	215.07	218.21	219.55	218.32	221.37	215.06	214.92	217.08	213.44	215.18	216.77	219.79	220.23	217.37	217.37	215.47	215.16	217.24	214.8	212.44	219.7	216.1	217.41	214.12	218.99	218.3	214.6	219.68	221.59	215.88	213.38	209.17	216.31	213.68	217.33	219.37	216.39	215.35	219.25
197.03	194.64	194.73	191.09	195.71	192.68	193.47	194.15	193.33	192.59	194.39	191.03	189.52	192.4	194.05	192.55	192.44	194.57	189.49	192.65	194.31	197.36	194.89	194.57	197.01	191.62	193.72	195.72	189.29	193.22	193.61	197.62	193.18	193.73	195.29	198.93	193.46	196.05	194.1	194.05	191.05	193.81	194.33	196.34	192.62	198.17	197.77	190.17	197.31	194.24
211.87	214.76	206.68	210.64	214.19	210.49	207.18	210.19	211.69	210.43	211.54	213.49	205.55	210.84	211.94	206.73	210.68	209.72	206.88	211.55	204.99	208.63	209.19	214.87	209.95	209.71	216.21	208.42	213.56	206.76	206.87	209.87	207.56	210.55	211.25	209.07	208.71	210.89	206.46	211.41	212.32	212.88	208.33	211.65	207.82	211.1	208.1	208.47	209.76	206.84
210.95	207.53	213.43	212.75	209.62	212.16	217.26	209.92	208.63	210.44	212.5	209.81	212.01	211.18	212.97	206.53	210.91	216.92	211.57	208.75	210.62	213.25	213.66	211.8	214.29	209.19	207.11	216.31	213.47	209.78	207.29	213.53	214.32	211.43	209.55	208.82	214.69	210.41	213.86	212.49	213.41	208.42	211.6	210.87	207.39	213.9	213.4	209.56	212.51	209.53
214.11	214.24	214.71	221.16	217.4	217.11	211.11	213.1	213.54	211.53	215.53	212.97	214.19	210.5	212.85	214.23	212.48	208.8	210.61	208.47	207.94	213.11	215.36	210.92	213.85	213.02	213.87	210.51	213.72	213.89	216.53	212.87	215.52	216.29	212.64	211.29	210.37	218.76	209.43	211.35	211.96	215.23	209.2	212.28	213.72	212.42	214.78	214	211.27	215.46
196.36	197.68	196.37	201.19	194.74	200.98	195.74	200.53	200.22	201.06	195.4	200.28	201.01	197.9	197	202.5	198.58	196.85	199.29	195.87	193.98	199.09	197.91	198.34	201.94	195.64	202.9	200.33	200.36	199.72	200.7	198.36	197.7	199.18	196.47	205.54	195.03	201.51	193.48	200.31	196.67	199.62	201.04	199.34	200.09	201.31	201.39	194.66	194.68	197.84
202.11	204.71	203.1	202.81	205.18	202.66	209.21	200.9	205.27	203.74	200.69	203.03	198.84	202.22	202.15	201.61	200.07	199.49	203.2	199.81	200.18	204.59	205.1	201.06	197.31	203.87	203.38	205.19	202.55	205.43	197.92	205.51	198.98	205.8	201.34	200.59	201.65	202.33	205.79	204.04	205.82	200.32	198.75	203.54	204.11	202.38	201.5	201.79	202.98	199.11
203.37	205.98	200.96	201.57	198	200.79	202.16	198.86	198.57	200	200.51	197.81	199.36	199.68	198.76	196.76	201.1	199.22	199.82	201.52	205.36	198.71	202.49	201.02	198.28	201.93	200.72	198.26	198.81	204.8	202.71	201.53	200.97	199.91	204.49	202.75	199.93	200.67	202.56	200.17	206.89	199.84	201.77	201.95	197.61	201.03	199.73	199.13	203.42	196.95
207.34	206.25	213.79	209.64	210.08	209.44	211.17	208.93	204.28	209.09	208.76	204.67	206.31	207.25	205.7	207.15	209.59	208.7	214.53	208.05	210.24	211.55	212.16	211.98	205.21	207.91	209.83	208.5	211.39	209.66	205.92	211.83	210.12	210.83	206.86	210.6	210.86	202.45	211.83	211.93	211.6	208.42	205.86	213.03	210.22	204.77	208.87	213.06	209.47	210.57
208.25	203.7	210.7	208.97	204.51	208.41	208.75	208.33	208.86	206.34	209.93	206.2	207.8	211.8	205.75	207.78	204.87	207.25	205.91	208.73	206.65	206.92	203.81	208.95	203.07	210.15	207.84	210.28	207.98	210.12	206.81	206.83	208.57	205.29	205.54	209.61	206.39	207.43	210.84	202.5	206.63	204.93	210.11	210.68	210.06	202.17	203.44	210.72	208.96	205.94
210.28	209.86	210.54	206.6	205.26	212.97	206.55	209.83	210.36	211.77	210.23	205.06	211.34	207.86	209	208.87	207.88	206.37	207.29	204.87	209.06	207.67	204.47	208	205.04	200.29	204.6	206.58	209.11	209.39	207.8	204.66	205.69	209.27	207.65	203.5	206.03	209.75	210.48	209.87	206.26	203.84	206.65	212	209.8	207.66	212.68	207.27	205.55	209.11
194.55	197.64	192.14	198.27	193.01	194.79	191.75	195.79	195.46	192.66	195.3	192.18	196.69	194	192.81	197.81	192.19	190.67	196.28	196.58	194.03	192.03	193.4	193.77	194.62	193.26	194.24	193.74	187.88	191.09	192.76	197.88	193.76	196.46	193.2	195.88	191.63	190	195.19	194.02	195.44	192.42	194.33	194.61	195.12	192.95	193.51	193.41	195.2	189.51
210.39	216.35	212.76	208.84	209.12	213.01	214.47	214.89	208.91	213.4	210.31	214.93	211.27	209.8	210.25	209.11	212.93	210.79	217.01	213.78	211.57	215.04	213.01	210.16	206.87	213.41	215.72	213.41	213.72	215.76	213.48	215.47	212	214.79	209.78	209.21	213.48	214.69	211.75	210.08	212.94	212.12	206.36	210.86	215.23	212.08	210.72	207.77	215.16	211.27
208.06	206.41	208.78	207.5	211.45	209.5	208.57	207.15	206.83	209.53	207.77	209.84	209.56	208.72	208.43	207.73	209.79	212.14	211.06	209.22	207.25	205.77	209.57	208.33	209.76	210.71	206.58	203.85	208.87	210.36	206.62	209.71	210.49	205.59	201.46	207.11	210.93	213.41	206.07	204.12	208.57	206.17	206.15	210.62	203.94	207.11	205.12	208.64	207.67	206.61
208.66	213.26	208	209.5	207.91	207.57	213.56	209.39	210.88	208.54	205.3	208.76	208.52	209.55	210.27	204.69	208.48	209.64	209.97	206.73	209.28	210.71	206.02	208.03	209.82	208.47	211.59	207	209.99	208.19	208.6	207.11	208.24	206.82	207.7	209.92	208.22	206.64	210.55	208.95	206.82	208.51	207.2	212.73	205.62	205.03	208.57	208.9	209.29	207.8
211.06	209.64	207.73	208.14	209.92	205.7	208.38	204.63	208.46	209.76	210.66	209.11	208.07	204.68	208.49	209.17	205.96	202.67	210.46	208.95	202.47	203.27	203.3	208.24	209.74	208.72	209.56	208.59	205.09	212.68	212.22	207.09	207.25	210.27	207.92	205.97	214.94	209.58	208.6	204.87	208.36	209.98	206.8	209.71	209.37	206.8	208.62	203.07	211.01	207.85
208.09	215.74	213.33	213.1	207.97	212.02	217.49	211.8	213.14	216.97	212.08	215.94	209.02	211.96	215.25	211.55	209.97	209.25	215.51	210.91	209.58	212.4	212.59	214.05	211.06	215.38	212.38	211.71	214.31	217.2	214.61	211.48	212.91	211.39	219.12	215.09	213.64	213.58	211.86	216.44	212.46	208.81	209.13	212.83	215.49	213.9	212.39	212.76	210.72	209.38
211.78	213.02	213.01	207.81	214	210.71	206.15	212.34	207.47	208.54	216.8	208.82	215.55	214.67	211.62	213.69	217.41	211.71	214.09	210.78	213.79	209.8	212.41	214.03	211.15	215.67	211.32	214.08	211.85	212.78	209.87	217.05	205.3	215.39	209.58	214.35	211.74	214.61	210.49	210.16	216.28	209.65	214.66	215.4	216.59	211.43	209.09	210.6	210.24	207.36
219.46	216.26	219.96	215.69	213.41	220.37	216.44	219.1	215.89	216.32	214.53	217.26	216.86	220.55	216.49	218.28	217.01	215.12	218.22	213.63	218.54	218.08	218.36	211.11	214.09	214.03	216.63	214.37	218.65	215.98	211.84	217.31	213.27	214.84	216.58	213.29	212.78	218.98	212.4	219.07	214.2	218.93	219.61	217.08	216.6	220.51	217.34	215.66	218.26	218.61
215.43	208.68	208.02	207.36	209.85	209	211.91	212.74	213.51	209.78	207.86	210.56	205.87	208.56	214.49	213.5	207.3	208.3	205.09	213.53	207.55	211.34	208.19	210.33	217.56	207.58	212.62	210.14	209.31	211.03	205.51	213.93	211.88	203.79	209.76	212.97	211.82	211.79	209.62	214.43	212.25	212.28	206.09	208.56	209.08	212.43	210.82	207.47	207.74	208.82
213.48	216.67	212.35	212.35	215.2	213.64	213.63	214.37	212.56	211.83	212.01	215.29	216.11	211.34	217.19	218.52	219.21	211.35	209.47	214.77	213.79	214.27	211.94	219.28	215.14	214.22	214.5	210.69	214.31	213.86	215.86	213.53	206.77	213.93	211.17	221.17	208.59	216.68	211.71	213.53	210.74	213.39	216.66	214.46	214.75	214.44	211.43	213.78	217.74	214.73
204.82	200.13	206.1	204.23	205.31	198.96	200.23	200.86	199.11	208.11	203.97	203.39	207.59	205.23	205.21	202.65	205.39	204.33	208.09	204.29	203.33	206.38	203.13	208.47	206.15	206.94	208.42	204.7	201.51	206.6	207.77	208.9	203.49	208.36	204.75	207.87	207.04	204.07	203.71	206.27	198.8	209.22	206.08	199.16	202.59	206.94	206.93	202.94	206.16	200.53
213.26	213.57	213.75	209.2	210.66	213.09	216.02	213.5	212.64	215.21	211.6	211.37	212.91	211.99	215.56	208.39	214.43	216.96	210.45	209.42	208.37	211.18	214.12	211.08	209.87	206.99	212.3	207.57	212.31	216.6	209.08	214.53	215.46	214.45	209.76	216.37	210.01	213.71	209.02	215.21	209.39	211.99	213.42	212.79	209.87	213.08	216.42	213.83	211.58	206.71
205.32	203.64	199.81	202.39	203.19	197.61	205.3	202.82	203.09	203.05	203.98	203.66	200.7	203.58	201.51	206.09	205.45	203.51	197.86	205.49	200.23	204.23	204.02	198.35	205.78	202.43	202.3	205.57	204.92	200.92	206.7	195.88	205.32	200.16	200.14	203	204.9	201.15	206.34	204.12	203.24	207.76	205.29	204.31	201.66	206.12	203	202.76	203.18	205.73
204.12	204.2	202.3	208.94	203.04	200.68	202.79	201.47	202.37	205.79	203.74	209.29	205.65	208.04	199.15	209.01	204.72	200.71	202.98	207.04	205.69	203.78	207.82	206.23	206.41	201.92	205.46	206.52	202.74	204.58	206.75	205.31	203.29	201.03	204.55	203.4	204.35	202.54	201	203.67	201.7	202.97	206.92	206.88	203.61	201.98	202.52	203.56	206.89	205.37
206.67	215.18	205.85	214.02	210.34	213.29	211.41	210.24	215.38	212.37	210.62	209.52	210.93	207.95	215.03	214.76	212.77	211.04	211.73	210.23	214.57	210.38	208.53	212.92	214.58	209.04	213.21	214.73	214.33	211.14	213.08	210.98	215.31	212.52	213.56	211.63	213.68	210.29	211.93	207.76	209.86	210.1	214.23	211.64	208.44	212.05	213.29	209.71	207.81	215.26
213.64	214.8	215.52	214.3	210.34	213.2	213.01	215.47	213.45	211.11	214.57	215.63	212.45	211.17	213.68	215.89	214.39	210.26	213.02	212.75	211.89	209.06	215.56	214.9	212.63	214.65	212.52	216.64	215.28	219.56	212.28	213.9	215.44	215.53	215.9	212.63	214.8	207.68	213.94	207.16	216.18	215.94	218.54	213.87	214.97	214.7	210.48	215.95	211.75	212.87
205.9	209.89	208.36	204.94	208.34	206.21	211.07	213.18	204.55	207.62	208.4	204.11	207.44	205.43	208.84	208.48	209.55	208.9	211.19	206.32	204.79	209.72	206.72	209.41	209.83	207.82	208.54	209.81	208.53	206.87	203.66	209.38	208.38	206.84	209.69	210.21	209.24	205.35	205.32	205.44	208.33	206.12	209.72	211.32	203.62	208.15	207.72	209.02	207.92	208.22
200.28	197.82	201.34	202.84	202.23	198.62	199.06	202.26	203.48	203.32	200.08	199.44	199.57	198.44	194.19	195.22	199.64	199.43	197.61	199.76	197.27	201.1	202.3	200.18	199.55	200.82	198.66	202.85	198.25	199.06	197.3	195.66	200.56	198.71	198.14	199.06	198.54	196.15	199.17	202.34	198.67	200.04	202.83	199.27	204.46	206.91	195.81	198.44	201.1	198.06
217.48	212.05	210.22	209.56	207.88	210.73	207.41	211.53	216.41	213.99	212.86	210.37	208.99	210.81	219.46	211.39	215.12	214	217.16	211.13	210.92	211.34	209.91	214.63	210.12	208.94	214.17	208.96	210.8	208.15	212.92	208.31	208.83	208.64	211.41	212.04	210.62	213.97	212.4	209.71	210.76	213.18	208.9	215.42	209.1	215.9	209.19	210.17	211.71	213.16
204.46	206	202.79	199.3	201.18	202.79	202.21	200.56	204.22	200.49	207.58	204.83	206.16	206.24	203.48	200.64	205.09	207.05	201.87	204.74	205.78	202.14	202.1	203.14	202.03	200.44	201.56	205.23	202.89	203	203.43	200.02	198.22	198.9	207.88	201.6	204.93	204.1	204.72	199.28	200.71	206.26	202.03	201	207.25	205.63	204.77	199.04	205.99	201.12
215.44	215.34	213.33	215.58	211.7	208.34	209.98	210.58	208.84	210.87	209.33	211.69	214.34	211.18	212.58	210.93	212.69	213.68	210.76	215.69	209.44	211.93	215.9	210.96	209.62	208.09	212.17	213.99	210.12	213.18	210.77	211.88	213.27	213.46	210.59	214.38	209.4	216.76	208.33	211.15	213.74	214.38	214.24	210.4	210.66	212.25	213.13	210.72	208.46	211.07
210.78	212.1	214.2	214.07	209.84	210.07	211.42	209.25	212.69	208.17	210.84	213.02	211.18	212.91	214.09	207.6	211.92	216.26	207.08	213.52	209.51	215.79	214.12	213.08	212.45	209.87	210.51	210.69	211.19	214.09	216.34	210.03	210.38	211.87	210.6	211.78	209.06	212.72	212.09	212.59	211.82	214.92	211.27	211.58	213.81	212.75	211.3	213.32	208.59	213.92
198.5	203.95	202.59	201.39	208.55	204.87	204.26	208.33	204.02	203.07	203.3	203.69	202.44	205.03	198.01	209.25	203.59	203.32	204.39	204.83	201.46	203.47	202.79	203.4	204.8	205.78	205.27	203.05	209.16	201.93	201.81	204.11	209.91	201.93	205.52	206.46	201.56	200.72	206.7	202.37	204.53	208.43	204.1	204.47	206.2	203.06	204.02	204.36	203.45	205.1
203.87	204.48	202.77	204.55	202.63	207.87	206.64	201.63	199.28	202.66	203.84	207.72	199.08	205.71	204.27	200.84	201.22	202.93	200.47	199.29	205.93	199.23	201.98	202.81	203.05	201.43	204.03	200.63	202.74	207.66	205.74	200.92	203.74	198.89	203.94	200.77	202.7	204.4	203.31	204.35	208.51	209.34	201.89	201.89	204.97	202.88	198.28	203.05	201.82	202.73
207.62	208.99	211.38	213.7	210.44	212.45	207.12	212.13	215.05	213.37	213.44	213.08	214.35	214.27	209.5	207.66	208.91	213.01	209.09	213.67	212.05	217.15	207.19	211.13	205.76	206.74	211.83	208.81	212.71	207.56	210.5	213.34	214.17	206.78	213.35	211.52	214.07	212.63	209.16	213.75	212.51	213.61	213.19	211	212.49	215.08	214.77	211.01	214.67	212.29
197.21	200.85	200.89	202.29	196.19	194.47	199.97	197.58	203.48	198.19	197.04	195.21	200.62	193.16	202.81	200.95	198.27	197.65	201.95	199.58	205.66	202.22	196.61	199.59	193.91	196.22	198.64	198.48	202.66	200.19	196.59	196.74	202.08	200.14	201.48	197.54	197.99	196.45	198.6	196.74	201.62	204.07	201.56	208.06	200.65	197.51	195.83	201.57	199	199.14
201.78	203.88	206.48	203.71	205.2	209.97	205.47	204.12	202.58	203.7	208.44	209.41	209.23	204.32	204.09	205.8	205.82	207.97	211.08	204.29	207.86	206.67	205.54	202.26	204.58	208.31	206.47	208.9	207.15	207.06	208.6	208.7	202.67	203.87	206.39	210.22	211.31	205.89	207.42	201.61	203.41	207.54	213.26	203.55	210.63	204.52	205.4	201.31	205.56	210.36
212.85	210.75	210.55	211	210.97	206.81	212.61	208.42	213.18	212.64	210.44	211.23	209.91	213.93	209.1	210.68	211.44	208.46	217.05	212.06	209.04	216.66	214.33	204.15	216.53	211.5	213.29	210.53	218.32	211.14	212.75	212.85	212.99	209.59	216.2	212.07	215.74	212.35	211.23	211.56	214.05	210.01	211.1	212.15	213.17	211.12	211.29	211.66	212.58	210.53
207.93	209.13	211.02	204.02	209.58	209.42	208.51	205.18	214.34	207.53	209.44	207.6	208.71	203.42	215.12	211.07	206.78	207.06	209.05	212.75	208.4	205.9	209.94	204.24	208.18	209.74	210.87	202.08	213.12	209.39	209.71	201.77	209.84	209.31	209.92	209.07	205.87	208.78	204.78	210.12	205.67	208.53	208.25	210.05	205.75	211.25	209.1	208.32	206.42	210.46
202.54	201.77	201.11	200.46	199.81	201.73	202	201.26	202.72	198.65	205.18	204.26	202.47	203.82	208.69	199.03	199.96	202.47	199.31	202.47	199.81	204.25	204.07	205.42	206.88	203.96	204.85	199.24	201.44	197.2	206.44	201.33	202.55	206.73	200.1	206.62	199.76	202.9	201.85	201.75	205.81	200.83	198.45	203.6	199.58	198.95	204.4	196.29	202.97	200.38
200.09	204.2	206.3	204.4	203.93	204.77	206.61	202.6	203.08	206.38	205.45	200.63	202.03	199.79	207.18	198.57	204.86	199.35	203.78	203.83	209.27	202.64	204.99	200.32	201.38	202.48	200.81	198.09	200.7	205.63	200.28	206.66	201.25	204.21	206.16	203.3	204.08	200.14	204.18	202.38	200.46	199.95	199.31	201.67	204.49	207.32	206.05	202.04	201.5	206.31
212.06	216.91	211.99	210.79	208.57	211.61	215.29	205.06	212.16	214.46	212.29	215.7	214.29	213.36	215.5	213.58	215.25	212.01	211.92	215.38	207.34	214.12	211.51	214.7	212.43	208.9	213.52	213.42	209.55	207.39	214.5	207.47	210.67	208.13	211.32	211.24	214.9	214.13	208.19	213.1	207.68	213.14	213.7	213.89	213.29	213.83	209.97	211.22	212.09	208.98
201.18	201.13	198.2	200.18	201.64	201.57	195.85	196.96	199.11	203.29	201.78	198.05	201.88	192.34	198.56	201.3	199.47	199.1	196	195.4	198.37	201.09	196.91	203.62	198.32	201.06	198.31	197.91	197.05	202	201.73	202.52	201.87	203.41	198.6	200.63	197.26	196.03	200.07	202.36	200.36	198.59	198.58	201.16	197.54	197.87	198.93	196.75	197.38	197.94
202.1	197.32	204.99	202.97	200.75	201.72	200.5	201.8	199.26	197.27	204.2	202.06	198.73	199.52	200.33	200.24	197.69	201.77	200.99	202.99	200.34	204.29	202.64	202.29	200.39	196.14	202.32	203.27	202.93	202.19	195.54	200.18	203.49	200.72	200.11	194.32	200.82	200.63	203.47	200.67	199.91	202.69	203.94	198.91	201.7	197.03	204.29	201.75	202.76	194.01
212.26	212.62	212.88	212.07	210	212.57	210.43	207.39	210.95	210.25	213.72	214.1	212.81	215.57	213.25	214.85	212.74	214.27	215.11	215.16	210.44	209.03	209.62	208.78	213.03	211.07	213.26	213.41	213.41	207.86	212.52	211.4	210.89	215.02	213.66	216.16	210.36	216.13	213.8	210.45	215.13	216.39	213.48	210.08	212.26	211.82	215.73	205.73	214.42	215.29
204.14	207.04	203.67	206.9	210.03	211.94	205.96	206.74	207.63	208.43	209.24	210.36	210.52	206.31	210.05	204.42	211.27	201.65	213.01	205.36	210.08	205.35	206.56	209.01	209.15	209.14	213.38	208.12	209.11	209.74	210.16	209.9	206.91	204.68	207.51	207.91	208.87	206.36	211.06	212.67	207.75	207.41	205.81	205.82	208.91	206.14	205.93	208.68	204.23	210.63
216.23	216.87	213.97	216.94	213.91	218.36	215.77	217.56	219.75	216.07	214.21	219.1	215.31	218.14	217.88	217.27	217.97	218.07	215.05	215	219.8	217.03	220.76	214.52	216.27	218.04	217.85	217.76	218.3	217.07	218.94	215.49	212.35	221.63	218.87	214.39	216.62	215.65	220.44	216.31	212.15	217.44	214.12	214.88	216.24	217.79	217.69	218.79	218.45	216.03
210.49	212.63	215.65	211.42	212.98	214.18	209.54	212.44	214.25	212.88	211.13	206.08	212.52	214.33	211.41	211.1	207.26	212.11	211.14	214.82	213.9	209.81	204.47	207.52	216.56	210.35	211.19	210.18	210.37	211.53	211.79	211.83	208.96	208.06	215.34	212.29	210.81	208.55	212.01	207.14	205.2	215.7	212.8	207.66	209.08	210.09	208.33	211.67	213.53	213.34
209.56	206.5	207.68	210.67	211.2	209.31	205.51	211.22	206.45	208.51	210.48	210.23	207.9	206.1	209.77	206.87	211.5	207.14	211.57	207.9	209.25	200.96	207.77	205.37	208.8	211.95	206.17	208.61	206.82	205.18	211.3	205.54	209.2	209.03	209.38	211.6	209.65	204.99	208	213.21	209.07	212.85	205.69	210.33	209.47	207.12	207.52	207.96	205.7	210.89
193.27	195.91	195.62	193.45	199.03	192.64	196.39	193.12	190.66	194.92	200.99	192.36	195.08	196.05	192.02	193.62	190.43	193.5	192.82	192.46	195.29	194.03	191.9	200.21	194.13	196.15	197.97	193.29	196.13	197.36	189.31	189.76	193.19	194.33	191.74	196.15	189.62	193.41	192.57	193.12	194.99	196.35	196.88	196.69	193.45	194.49	196.28	192.72	195.17	190.64
212.66	206.95	211.29	206.23	211.12	213.39	212.35	209.99	214.39	217.45	210.02	213.97	212.83	214.72	210.74	206.27	210.17	211.92	213.47	212.05	209.99	214.84	208.47	213.36	212.11	211.4	210.4	209.86	205.5	215.9	211.49	214.61	213.93	217.12	216.55	207.86	212.97	211.86	210.43	209.98	211.99	212.22	207.15	204.63	213.69	209.95	208.93	215.27	213.29	214.65
[truncated: 200 more rows]
[truncated: 150 more columns]
