# Supplementary material for: Genetic dissection of main and epistatic effects of QTL based on augmented triple test cross design
Source: PLoS One. 2017 Dec 14;12(12):e0189054. doi: 10.1371/journal.pone.0189054 (PMC5730204; doi:10.1371/journal.pone.0189054)
Supplement: S6 Supporting Information — (ZIP) [file pone.0189054.s006.zip › z1_1350_0.2_5.csv]

197.38	191.44	189.68	195.59	196.28	194.45	190.57	192.53	191.01	193.52	187.98	190.38	195.52	193.72	191.55	192.1	194.24	189.54	190.46	196.19	189.85	196.76	192.81	194.39	193.22	194.35	196.73	195.05	198.97	194.87	193.68	197.79	200.39	197.19	193.51	191.5	196.74	191.74	191.23	198.87	195.39	187.76	191.14	193.43	190.86	197.41	195.52	198.23	197.46	194.66
210.33	202.99	205.98	204.23	200.08	207.75	203.31	205.82	208.39	206.32	202.94	204.71	195.62	198.57	205.32	199.68	207.11	201.92	209.38	209.87	208.99	204.44	203.96	202.06	202.65	198.68	209.43	202.12	201.84	206.22	201.9	207.27	199.93	198.95	202.31	208.32	203.69	202.11	202.95	210.7	203.02	202.3	206.03	207.1	203.32	201.61	199.89	204.73	202.48	207.08
212.69	210.66	199.38	208.09	205.24	207.37	207.96	204.17	205.31	202.83	212.19	206.88	209.41	208.01	213.27	205.56	201.8	210.71	205.4	207.55	208.88	209.89	205.07	211.62	208.02	205.49	204.91	207.75	205.29	207.77	207.89	210.99	208.59	206.61	206.01	202.1	208.66	207.91	201.15	208.23	205.89	206.98	204.89	211	210.93	214.69	211.45	205.33	205.26	206.66
204.23	209.22	200.84	206.61	213.18	208.31	207.2	206.77	207.54	206.57	202.27	203.72	202.12	206.77	199.57	204.91	209.44	210.81	201.84	201.61	201.62	205.49	205.57	199.53	202.33	210.71	205.24	201.8	202.25	204.16	203.07	208.81	206.16	205.01	200.23	203.04	210.62	204.42	208.3	204.76	203.11	209.89	202.61	205.43	206.36	203.55	203.3	203.27	202.1	197.98
208.14	200.28	206.98	204.32	203.72	208.42	205.81	199	208.1	204.36	203.65	207.59	210.35	207.36	207.91	202.14	203.18	201.25	204.38	205.41	209.08	198.44	202.58	203.41	204.36	204.81	202.75	208.54	204.88	205.69	203.88	202.88	203.06	212.76	205.55	203.52	204.05	206.15	205.92	201.29	201.9	206.55	200.16	200.78	206.13	203.94	201.88	204.46	196.31	204.41
212.38	203.75	207.16	207.1	207.35	204.9	209.24	206.93	207.11	204.61	209.25	204.49	208.68	208.98	208.83	207.42	206.05	208.58	212	210.79	192.91	204.22	209.99	210.34	208.28	205.65	212.22	204.61	203.76	205.92	205.47	201.84	206.6	202.7	206	208.1	205.99	210.54	203.91	205.03	204.65	206.16	212.19	213.06	202.2	208.64	212.94	208.77	206.98	208.27
206.18	200.09	204.69	202.91	202.15	206.13	206.4	204.11	202.46	207.49	195.88	206.05	204.87	201.43	206.23	199.53	204.27	208.69	191.22	202.29	196.33	198.29	205.53	201.25	198.4	204.62	193.7	197.9	200.37	202.91	197.71	208.53	197.32	200.39	201.05	205.76	206.92	204.19	198.7	201.4	203.95	201.58	205.19	203.85	200.72	203.02	200.67	206.5	201.36	206.14
207.55	206.62	208.74	209.95	202.63	207.27	205.87	212.57	203.92	205.13	205.67	208.67	202.82	208	205.69	211.53	212.43	202.07	212.51	216.08	204.76	207.91	200.35	208.66	207.78	208.65	202.18	212.22	211.46	210.98	214.26	209.08	209.1	212.82	202.3	212.07	211	202	204.03	211.23	207.3	209.64	207.32	209.47	203.57	206.86	208.78	209.89	203.53	205.55
210.51	214.08	206.17	211.25	208.12	207.92	211.15	200.87	207.04	217.21	208.47	212.14	204.58	210.29	210.84	210.64	214.54	212.24	208.17	212.46	214.96	209.4	211.22	212.98	208.7	203.55	209.77	209.75	209.79	211.5	212.31	208.33	213.47	212.84	209.04	202.34	209.96	211.3	204.38	203.35	206.96	215.08	205.53	217.51	206.92	210.22	215.57	208.54	208.5	203.15
197.15	208.91	204.68	204.16	204.87	203.74	207.09	204.33	205.81	202.15	208.39	200.87	206.43	206.25	205.77	203.58	211.05	201.14	200.1	201.09	209.06	202.58	203.67	207.65	203.82	202.89	212.22	201.48	202.97	202.05	205.48	198.36	209.8	214.11	202.51	207.66	210	205.53	206.2	203.23	205.6	208.13	202.29	202.28	201.2	203.02	207.97	205.84	208.13	207.76
206.51	210.78	201.46	211.96	205.82	210.07	207.5	208.79	206.35	213.42	214.17	211.22	210.25	210.63	211.28	216.63	216.82	206.23	209.03	209.81	207	210.3	207.2	208.94	200.59	212.87	210.5	204.93	204.65	213.94	208.01	215.15	208.63	208.18	204.1	200.78	210.46	212.35	209.89	208.95	204.99	213.72	212.13	205.95	202.21	212.81	210.58	210.66	215.54	206.62
218.58	218.15	221.22	217.38	214.14	218.66	221.69	216.05	215.54	218.61	221.25	225.19	218.92	222.41	221.79	215.56	207.86	219.36	221.16	216.6	221.13	218.28	220.28	223.84	221.13	221.23	214.1	213.85	218.8	211.5	211.49	218.71	221.35	221.38	213.26	208.84	216.41	219.98	217.54	221.68	214.05	214.65	218.43	221.1	211.67	222.28	214.98	216.02	223.75	213.58
210.12	211.37	203.9	204.15	207.59	205.65	202.53	208.82	201.67	205.63	203.7	202.92	212.99	206.87	203.58	216.91	202.44	209.97	207.44	209.03	202.8	209.82	210.2	212.92	202.87	204.62	205.33	205.46	202.61	205.71	208.66	204.68	207.57	209.05	203.09	206.6	210.17	204.62	206.15	205.13	205.98	206.61	204.29	206.43	208.94	202.35	208.48	207.58	209	209.73
201.04	196.3	198.58	201.85	204.54	198.67	204.07	198.25	202.53	199.47	197.63	201.61	199.44	204.57	199.14	200.59	202.75	194.91	199.66	203.59	193.76	196.33	198.67	202.48	199	198.23	200.16	199.71	199.55	200.25	202.2	205.84	199.9	195.08	200.23	196.85	203.46	200	197.83	201.48	199.87	196.4	200.48	203.63	199.83	198.84	200.3	200.16	194.85	202.7
198.97	206.62	208.35	199.4	208.19	203.03	202.96	198.7	200.94	201.75	202.11	206.88	200.05	200.66	207.95	202.41	201.14	196.67	203.32	208.29	198.97	205.67	206.58	201.04	203.06	209.49	208.74	198.9	206.65	207.38	207.97	199.23	209.06	202.81	207.76	201.75	207.04	201.77	201.01	201.54	198.54	206.35	209.08	202.92	208.56	200.57	202.86	197.66	197.8	202.07
223.45	215.74	222.77	215.15	219.07	213.87	208.3	214.55	216.35	217.16	217.92	223.02	218.64	225.59	219.18	217.78	217.18	217.18	218.17	210.8	218.16	212.27	214.12	221.41	217.51	216.75	211.73	216.8	219.39	214.6	217.54	211.33	220.31	217.25	220.31	217.28	218.97	214.82	223.44	226.03	212.52	223.88	215.36	221.39	220.55	220.3	210.86	215.3	213.94	216.82
207.32	201.23	205.88	203.69	198.86	207.13	205.82	205.36	203.17	205.2	205.53	204.02	203.44	206.39	203.08	204.45	205.19	211.56	198.7	208.67	205.75	194.81	199.16	207.09	204.84	203.48	205.31	199.87	205.06	204.4	198.21	205.57	197.26	209.01	204.42	203.41	206.25	206.56	202.71	203.72	202.15	205.59	198.65	207.41	200.5	204.95	198.2	206.21	202.34	198.93
220.03	212.03	217.46	217.83	213.35	220.96	220.22	217.83	217.46	216.47	220.01	218.99	218.41	217.17	215.26	216.36	213.54	219.99	216.38	213.31	220.61	214.85	216.84	213.9	214.24	214.06	218.46	224.32	216.89	215.29	213.11	216.6	213.94	219.9	214.74	220.54	219.66	215.72	224.48	211.54	210.71	218.07	220.77	220.55	216.81	220.59	219.63	221.76	220.02	218.89
204.86	205.88	207.61	211.47	205.79	197.65	206.01	206.85	207.41	209.53	211.02	210.9	206.4	203.12	208.8	212.41	212.1	206.12	208.01	210.83	211.18	207.27	209.26	206.57	204.2	205.62	204.22	201.38	208.84	200.72	207.27	202.49	206.24	203.41	205.34	202.84	212.79	217.21	208.24	211.25	201.76	214.59	205.59	210.55	207.68	204.7	208.86	210.13	204.4	208.37
211.91	205.04	206.02	211.15	210.63	209.94	203.61	209.94	206.76	204.44	204.26	204.88	208.29	207.52	204.94	206.8	212.56	208.49	209.67	210.83	207.35	205.56	202.81	214.17	202.64	197.68	205.41	208.47	206.99	208.22	206.84	209.57	207.99	207.73	213.82	216.24	204.23	211	211.74	211.63	206.71	207.58	209.7	212.89	205.09	208.38	210.59	205.02	202.58	213.88
211	205.62	215.97	210.65	217.38	215.22	209.57	209.07	211.68	205.62	203.18	216.67	211.07	206.96	206.31	213.33	210.74	213.64	206.14	211.85	203.37	212.58	208.12	206.82	205.43	210.97	211.22	210.91	212.69	200.65	210.09	209.44	206.29	207.07	207.4	203.14	208.65	210.35	215.31	209.09	205.8	209.26	209.35	212.02	214.32	202.87	212.68	212.61	211.02	201.81
210.67	210.61	211.51	204.22	203.21	205.28	213.95	214.85	210.08	215.48	209.47	208.7	210.27	210.26	204.71	208.65	215.38	213.2	210.1	212.33	203.78	209.9	219.68	210.29	213.55	209.1	210.6	206.89	210.42	208.28	212.26	206.74	207.94	208.58	209.29	210.23	207.77	217.44	211.4	207.06	209.43	206.82	209.44	207.11	215.39	216.35	210.71	207.32	219.37	209.51
201.33	200.02	196.05	205.33	200.95	197.78	197.41	200.17	203.13	198.47	201.77	205.91	205	200.94	201.01	197.9	198.23	209	206.85	200.24	202.47	204.11	202.01	200.12	203.31	201.1	207.96	203.63	196.09	197.68	208.67	198.61	200.47	199.58	195.18	202.15	200.4	198.01	195.81	198.9	202.11	204.41	195.85	200.04	205.85	197.68	203.49	207.8	198.93	199.31
208.8	213.51	212.21	214.51	210.22	206.99	216.42	210.1	213.39	212.33	205.71	218.75	211.6	211.65	212.73	209.48	213.65	211.48	212.74	209.1	213.43	216.37	206.44	211.46	214.15	210.68	206.83	210.79	211.68	210.8	216.56	209.28	212.33	212.93	212.04	209.74	207.76	216.2	213.21	216.51	215.93	211.02	214.76	219.64	209.36	205.5	208.27	215.4	212.01	210.46
207.37	209.79	204.49	209.58	207.38	211.81	211.41	208.31	210.08	205.57	209.76	209.49	208.58	204.97	205.77	205.85	208.03	212.25	207.39	207.52	210.06	208.13	209.76	201.09	208.86	205.38	206.21	209.78	213.04	205.74	213.18	208.69	210.6	212.6	213.19	203.45	212.65	210.37	212.67	206.72	207.14	208.29	206.6	212.76	202.76	200.5	212.99	212.77	208.37	208.93
218.83	213.88	211.35	215.62	218.35	222.21	215.35	216.35	222.59	215.24	219.77	214.97	222.89	214.99	210.96	219.76	219.8	214.69	211.58	218.07	215.33	217.53	213.54	222.75	214.83	217.12	222.3	214.12	216.99	213.85	213.89	212.03	223.24	214.62	219.35	208.56	219.39	219.01	212.45	215.75	219.68	218.36	221.56	220.31	218.46	215.75	216.57	216.17	214.2	220.09
204	199.6	202.19	200.36	201.16	203.46	203.54	204.24	203.03	202.04	203.31	205.87	206.81	197.83	196.21	204.78	195.69	199.77	201.15	200.19	200.19	203.19	199.46	204.01	200	200.4	202.53	205.25	201.95	208.33	204.28	200.61	202.93	201.17	199.65	200.61	189.67	206.11	196.14	198.48	207.03	206.94	203.89	201.07	204.09	195.62	207.62	198.16	200.08	197.28
203.71	208.87	202.16	206.64	198.67	206.29	203.21	204	207.74	207.3	209.33	204.43	203.74	203.33	205.44	203.58	203.64	198.94	201.59	206.28	209.96	203.81	205.8	205.04	199.77	196.07	210.39	212.45	210.7	215.19	201.12	199.55	205.32	208.19	205.01	208.51	201.49	205.13	205.99	200.56	199.38	205.45	208.11	210.48	204.91	205.18	205.61	202.84	199.57	206.15
200.57	200.55	202.97	199.44	205.09	195.93	207.98	204.08	207.18	200.88	193.29	206.75	197.69	197.38	199.56	202.32	197.71	200.47	194.42	199.61	197.31	195.21	201.23	199.1	197.34	205.41	197.49	193.66	204.4	199.54	202.13	202.6	197.62	199.7	204.33	200	198.5	200.63	200.6	208.27	197	197.61	202.59	194.98	199.16	207.16	198.2	203.85	204.3	208.71
202.39	214.13	207.12	212.91	207.41	215.59	213.46	216.2	211.57	212.37	215.33	209.02	214.96	211.81	206.52	211.29	205.04	218.62	214.84	211.69	212.88	212.25	214.8	210.87	208.23	209.37	204.96	211.64	210.05	203.48	208.45	209.28	206.84	211.88	212.74	206.85	212.06	211.88	209.01	211.99	207.83	210.86	205.33	214.53	206.35	209.27	217.55	212.25	209.05	210.8
212.65	210.48	213.29	216.61	215.21	214.59	216.68	211.23	217.25	218.91	210.56	213.48	215.96	212.76	212.49	219.88	218.23	215.22	212.23	208.83	212.51	217.26	217.72	208.35	216.27	217.94	216.14	212.43	214.38	215.92	218.57	215.12	215.35	209.68	214.82	205.54	217.63	213.16	207.12	214.9	209.92	211.88	214.57	218.39	212.87	208.28	213.51	216.09	211.65	211.53
201.85	207.12	202.86	209.57	210	202.05	207.98	204.86	206.48	213.94	209.49	210.66	201.01	207.42	203.48	207.57	204.09	204.44	204.42	206.72	207.6	214.46	207.83	215.7	201.09	202.07	211.16	205.71	205.83	200.56	210.22	206.07	203.39	204.53	209.95	206.58	206.77	202.96	206.98	209.39	202.65	205.44	210.72	206.5	199.31	201.07	208.08	209.84	203.43	213.42
202.03	210.51	209.6	203.81	207.95	206.74	211.94	206.66	206.95	215	205.96	209.2	212.59	206.65	210.29	215.22	209.82	213.12	206.17	206.09	206.66	211.05	205.79	208.53	208.06	204.83	210.3	203.72	205.03	208.78	204.21	206.06	202.56	213.79	210.1	213.37	210.98	203.25	211.77	207.81	211.65	200.37	209	210.87	205.25	206.73	210.22	206.26	208.21	206.12
205.64	205.54	206.39	208.8	208.94	206.32	210.37	211.3	200.98	207.42	204.25	211.15	209.62	202.24	210.98	207.5	205.15	204.94	214.56	208.85	201.23	201.77	209.32	209.07	209.35	206.25	211.48	206.96	206.36	213.75	208.93	210.62	212.27	208	215.46	211.28	207.76	212.06	203.87	212.44	209.69	214.83	206.95	207.72	206.16	207.95	212.76	214.16	210.08	203.61
209.3	206.19	211.98	209.93	202.61	201.81	201.38	205.48	209.31	209.93	205.51	209.76	207.42	207.48	207.7	210.86	206.22	209.06	202.97	213.05	208.73	209.76	207.69	213.86	214.43	211.31	206.72	208.21	204.48	202.99	211.94	211.41	203.01	208.74	208.65	215.52	209.75	211.69	212.65	211.78	198.92	216.25	211.36	210.62	215.54	209.34	206.34	210.53	206.47	208.82
214.82	216.13	215.36	217.18	212.45	211.29	220.26	214.93	217.81	213.61	221.07	226.23	217.83	217.89	215.4	215.85	218.12	218.31	214.05	215.42	214.98	216.62	213.8	210.96	219.75	211.27	212.97	221.7	220.6	216.03	219.78	218.97	218.86	212.84	220.1	218.84	217.8	223.56	209.7	217.94	215.01	217.51	220.31	216.58	218.03	221.5	213.92	224.16	213.82	213.86
203.07	200.78	201.55	203.51	207.68	198.91	201.91	202.54	198.11	204.54	204.06	212.66	203.47	207.14	201.38	203.82	202.81	206.48	206.01	200.26	202.13	208.24	204.45	196.58	203.64	204.97	207.05	202.16	211.53	204.9	205.84	203.74	203.02	200.75	206.69	202.33	206.95	203.24	203.8	204.6	206.73	209.76	205.15	200.27	201.79	201.42	200.68	208.09	201.14	204.56
206.09	209.62	204.74	207.01	208.73	208.7	206.02	211.06	209.58	201.79	209.48	199.2	208.22	210.72	201.57	204.42	212.29	210.19	207.63	202.79	204.47	201.35	208.87	203.39	211.1	210.61	206.44	207.05	202.13	209.18	208.14	210.26	208.94	207.51	204.08	206.3	207.79	204.16	201.15	202.98	208.87	206.72	197.25	199.89	213.93	202.86	207.53	204.95	197.38	206.42
207.48	205.18	203.92	206.34	203.28	203.14	201.64	209.22	202.01	203.5	198.28	203.41	202.66	200.74	201.08	204.77	202.45	206.21	198.83	202.68	207.8	201.95	205.2	202.39	205.83	214.09	204.42	202.65	206.29	199.35	205.47	203.24	208.09	205.26	205.5	202.81	202.46	204.73	208.26	202.25	210.16	208.87	200.81	206.15	204.01	210.08	205.9	203.68	208.69	207.07
217.15	208.41	211.32	208.39	213.88	208.87	208.01	211.21	209.93	213.22	209.13	206.66	213.17	214.66	219.17	213.01	214	209.72	213.04	204	211.38	209.84	210.48	212.15	219.66	207.7	211.62	210.56	215.05	216.17	206.1	210.76	211.94	212.53	211.24	210.64	209.71	212.54	199.64	213.88	214.15	218.17	210.25	208.66	213.34	207.56	208.42	210.7	211.27	209.63
206.88	208.03	203.35	209.62	203.01	197.92	199.52	197.75	206.39	201.45	207.06	209.08	206.84	204.16	210.05	200.65	206.47	208.21	206.01	210.42	205.27	204.37	200.77	212.89	207.06	211.29	202.85	200.47	204.56	201.14	207.25	206.24	201.31	203.17	217.97	203.03	209.19	205.49	208.9	205.11	204.36	209.29	205.12	207.52	208.71	209.58	202.02	201.57	204.03	210.31
205.57	196.58	202.45	201.73	204.26	206.81	200.92	203.37	201.28	200.22	200.34	205.15	198.33	199.64	208.87	199.07	200.46	195.91	200.66	204.88	199.22	201.98	209.24	200.23	209.77	201.56	201.71	202.83	202.54	201.12	200.34	206.73	206.61	201.32	213.83	201.83	203	201.82	202.3	205.78	198.82	204.09	202.92	198	201.02	203.01	198.06	201.92	204.62	205.04
215.2	206.22	216.25	208.23	210.14	214.66	205.89	204.67	209.58	205.44	205.45	203.24	212.71	207.16	214.42	216.5	205.86	214.21	210.18	207.74	216.99	212.08	210.6	213.99	210.1	207.59	205.1	212.59	211.33	209.52	206.11	221.17	213	205	211.67	214.12	211.82	220.68	212.77	217.76	217.96	219.48	210.2	213.71	213.17	209.01	216.28	210.4	212.14	208.22
214.61	216.29	220.99	215.73	225.05	221.51	217.61	219.83	212.84	215.56	223.14	218.55	221.56	221.95	213.92	217.79	222.32	216.56	212.4	218.3	221.87	220.76	225.77	217.13	216.92	215.8	219.54	215.49	218.39	214.45	214.53	220.66	218.22	216.87	212.96	214.86	214.15	222.16	215.27	219.08	220.67	213.57	221.84	220.18	216.66	212.8	216.56	219.48	214.89	218.64
214.46	215.61	205.74	210.2	211.73	214.33	207.7	212.48	216.78	212.18	209.22	210.43	212.05	211.82	207.46	215.4	210.42	204.96	211.12	208.7	218.59	210.42	209.08	206.66	208.01	213.02	209.36	213.78	214.85	213.05	205.98	213.42	205.34	213.73	210.13	216.82	209.01	209.91	207.78	218.21	208.64	211.02	221.37	214.17	206.34	209.72	209.99	209.5	214.6	211.76
205.53	212.14	204.43	201.34	212.53	207.27	204.09	208.8	202.22	206.09	213.25	209.27	208.19	206.48	204.96	203.49	216.94	206.68	204.83	207.23	207.73	207.5	206.22	207.22	208.38	202.8	206.71	206.8	207.88	208.87	207.04	208.55	208.67	213.32	210.24	210.26	215.57	208.39	206.51	209.94	216.23	201.26	201.48	203.59	208.26	206.89	206.4	214.59	209.16	204.69
215.78	208	211.05	208.86	216.46	213.41	211.62	215.46	210.28	212.77	213.53	214.65	206.58	204.3	217.22	206.86	208.59	213.69	211.12	211.45	212.16	216.2	207.49	212.7	207.3	211.79	206.25	210.23	208.52	212.42	207.99	203.51	214.46	213.89	214.24	205.92	215.81	213.74	212.11	208.44	212.02	211.31	212	206.81	214.94	213.24	214.02	206.7	208.85	213.09
197.65	199.13	207.43	204.06	202.92	199	192.4	203.62	200.03	199.02	199.62	203.02	204.21	206.68	203.14	202.15	198.05	205.61	196.09	204.99	200.31	204.76	196.81	202.05	199.54	199.25	196.14	202.78	202.26	198.89	201.04	205.23	205.7	201.51	192.08	193.92	199.58	205.48	200.01	202.54	202.46	200.49	198.79	201.15	199.18	198.23	204.92	196.36	205.28	201.7
211.91	208.58	211.64	206.21	199.38	210.22	211.73	204.95	211.96	205.14	209.02	204.26	203.13	214.04	204.07	211.14	213.18	208.12	207.99	210.73	202.91	204.35	216.2	205.71	204.27	210.42	209.87	210.86	211.56	209.57	210.46	214.98	206.89	213.29	206.13	204.84	208.05	210.62	213.68	209.54	207.59	206.14	210.08	207.05	207.69	204	206.58	205.74	205.59	204.04
204.46	209.69	205.41	210.05	209.77	216.64	216.86	209.85	212.23	209.89	213.84	218.02	212.69	212	215.6	217.43	210.25	211.74	215.28	208.23	212.3	208.1	215.66	209.58	208.91	208.31	214.65	211.89	215.59	206.65	212.83	213.39	217.02	213.68	208.25	209.94	207.31	214.06	209.82	212.52	214.78	211.38	218.66	211.31	210.48	212.43	215.66	210.47	213.55	207.15
216.45	221.24	217.26	219.17	223.33	223.62	221.12	215.31	214.04	221.57	220.66	216.2	218.44	215.4	221.08	214.7	215.98	219.37	214.57	213.05	228.94	219.51	220.65	215.49	220.88	222.83	218.13	216.43	217.95	216.99	214.85	222.22	224.4	221.87	215.17	221.93	215.91	225.28	216.67	218.75	223.17	217.93	224.89	219.71	215.25	221.44	220.71	221.76	221.31	217.65
211.54	212.93	206.8	208.61	208.78	206.96	211.87	213.28	207.48	209.8	208.34	207.53	211.17	204.64	208.9	211.5	209.54	208.67	208.78	210.84	209.08	212.21	213.22	207.14	207.96	211.02	209.79	205.51	211.13	208.82	205.04	207.24	207.34	202.14	207.52	204.69	207.68	211.59	212.55	208.82	205.3	201.51	204.72	207.38	202.64	209.62	209.31	209.14	202.71	201.67
211.42	211.19	204.91	208.41	206.97	206.31	199.69	207.38	212.96	208.02	212.9	207.05	208.13	211.62	200.01	204.55	204.5	210.59	207.41	212.21	209.14	205.49	210.08	212.09	210.63	206.05	202.14	210.7	215.43	208.64	209.95	203.37	203.08	212.85	208.61	209.73	209.9	206.21	209.91	212.03	202.01	201.73	208.84	215.97	207.05	213.44	210.75	206.8	209.47	205.91
212.1	208.71	207.07	214.37	208.97	204.59	211	211.17	209.26	207.52	208	207.61	210.12	206.32	201.64	205.91	209.08	206.17	208.42	208.39	213.38	201.9	210.8	209.03	213.13	212.14	210.07	203.79	214.18	202.13	212.54	206.71	212.47	209.71	210.4	211.93	209.46	205.86	207.3	205.19	207.49	209.2	207.71	212.43	210.37	204.58	215.22	207.19	208.53	211.09
200.19	207.36	211.92	203.04	209.11	208.52	211.39	208.72	213.15	203.96	211.96	208.71	211.56	204.6	203.3	206.71	208.26	201.78	204.04	204.84	210.04	207.37	206.04	207.04	215.04	212.8	207.89	209.67	207.25	209.14	209.67	206.69	204.09	206.88	198.37	200.67	207.53	207.83	208.27	203.13	201.82	205.61	206.05	207.39	206.03	205.64	204.72	202.87	212.51	205.43
200.89	200.78	197.54	202.11	201.37	203.42	197.73	196.5	200.45	202.03	200.46	194.1	206.9	194.84	199.45	203.93	205.19	199.84	195.19	203.37	198.48	201.21	198.23	200.82	196.66	199.85	197.19	199.99	194.99	193.82	197.62	202.71	201.35	202.13	199.41	191.16	200.56	205.69	202.78	201.45	198.11	195.63	202.28	205.68	195.41	202.61	200.91	194.56	192.38	197.11
214.62	204.36	210.17	205.5	210.52	204.76	204.84	209.08	205.82	208.66	210.6	206.41	205.24	206.83	202.91	210.92	197.05	206.41	210.37	207.47	206.37	206.43	204.81	206.61	206.71	205.61	207.43	205.59	205.74	205.75	207.17	206.73	209.13	209.74	207.1	205.69	204.99	209.27	209.58	206.24	211.21	207.84	215.63	215.15	208.42	207.77	208.62	209.06	211.86	215.68
203.19	195.79	207.94	205.07	202.9	205.9	199.89	204.51	201.08	204.48	200.15	210.26	211.61	206.71	198.83	206.47	204.6	201.26	201.95	200.8	206.03	199.76	202.18	208.14	200.91	205.76	207.98	197.7	198.36	206.84	210.1	198.3	201.28	207.82	201.97	204.39	202.05	204.49	199.94	211.73	202.09	203.62	204.94	208.64	205.36	200.12	208.1	198.58	196.24	204.66
198.4	197.25	194.63	199.71	199.9	198.95	198.45	201.53	196.66	192.39	199.97	195.56	198.67	205.37	195.87	196.25	202.74	195.27	196.89	200.03	192.85	198.76	198.21	198.15	198.64	199.18	202.67	197.04	204.09	208.32	195.46	195.92	198.07	200.21	197.5	196.86	196.33	197.72	197.32	198.8	195.52	200.63	197.58	194.62	196.91	196.34	199.66	197.81	196.42	195.66
207.42	206.69	212.52	206.8	208.85	213.36	204.65	210.62	210.05	209.06	210.47	205.51	214.71	206.7	211.58	209.67	210.9	209.81	210.39	208.6	208.78	201.89	206.61	207.86	215.09	203.65	208.82	205.83	202.92	206.23	202.31	208.74	198.65	200.86	206.7	202.48	210.78	198.46	217.54	206.91	213.39	205.41	214.83	207.17	207.24	209.75	208.42	214.4	212.52	209.87
204.34	203.26	201.96	205.07	201.44	201.93	204.65	206.19	199.35	207.27	200.59	203.97	199.18	203.08	203.46	210.62	204.11	207.41	206.05	203.42	200.07	202.82	200.55	202.36	199.39	203.07	203.11	208.21	201.84	205.94	200.86	206.4	203.87	207.9	202.93	204.61	205.01	200.64	204.83	200.1	210.09	203.89	201.14	200.88	204.7	207.48	196.66	205.45	210.91	203.97
210.86	208.03	211.5	206.88	209.41	211.79	211.55	211.77	209.01	206.57	204.04	210.89	205.62	209.18	208.67	201.4	207.36	212.25	209.32	212.23	206.51	209.89	209.63	216.98	205.64	210.14	207.56	218.99	210.54	213.67	205.07	211.38	209.82	206.48	212.47	210.87	215.8	203.31	209.56	216.51	209.87	205.13	210.74	206.08	210.97	207.39	209.69	210.65	207.09	214
210.76	212.18	206.88	207.41	206.02	213.79	205.88	209.83	212.71	205.74	212.54	205.62	210.47	202.13	206.58	210.49	211.42	207.3	205.36	208.37	209.19	212.62	210.12	202.96	204.5	207.02	209.54	208.53	200.85	210.89	207.27	206.29	207.43	205.63	205.63	205	207.92	212.34	209.74	212.28	204.37	208.58	213.72	212.91	208.47	206.64	204.17	209.78	207.35	206.01
216.99	213.59	212.44	209.26	214.76	217.2	211.89	216.33	212.93	205.39	209.83	214.86	212.96	212.58	214.33	209	209.89	208.68	215.72	206.32	210.41	215.08	209.43	209.11	213.1	211.62	208.76	210.89	210.89	206.46	210.59	215.52	210.78	212.17	216.86	209.7	212.02	216.98	210.5	211.27	208.88	214.12	208.87	213.44	209.4	207.23	212.68	208.09	211.41	212.09
215.75	210.13	206.78	214.01	219.53	218.74	222.45	216.75	210.11	216.31	219.44	217.48	213.93	212.54	217.87	216.8	213.03	222.18	219.8	220.82	217.45	217.44	215.3	226.47	220.84	215.21	220.93	216.26	221.33	213	214.22	214.84	211.67	211.61	219.44	221.39	220.16	214.98	222.9	222.38	211.47	219.07	217.51	220.28	218.51	220.1	214.65	212.43	219.88	219.09
204.98	217.57	205.77	206.53	204.29	201.09	215.81	209.45	205.48	204.15	201.95	213.32	208.45	211.1	211.74	212.2	213.83	206.61	203.05	205.75	209.82	213.58	208.57	210.15	208.79	211.15	206.99	213.22	207.37	213.26	211.75	210.88	205.58	210.97	204.64	202.9	212.57	206.48	207.73	207.86	202.43	205.17	209.32	203.72	205.85	207.38	212.15	199.6	210.3	209.02
198.99	197.33	200.69	195.1	197.41	195.4	195.27	197.48	195.15	197.26	192.14	196.04	198.09	197.24	199.41	195.53	194.34	192.6	193.25	191.27	199.51	194.46	192.25	200.25	190.44	202.05	195.47	199.87	196.37	192.68	194.72	193.58	197.47	192.12	191.95	197.01	198.04	198.19	197.08	189.42	194.35	191.99	195.44	196.01	192.39	194.74	198.43	197.5	197.17	193.85
208.6	211.39	216.71	210.35	213.88	213.97	217.44	211.05	211.16	210.97	213.05	212.3	213.3	215.77	210.31	213.16	216.06	213.28	205.54	207.47	214.12	210.65	209.64	209.7	217.33	211.33	212.74	205.72	213.12	215.32	215.43	211.41	210.82	212.07	210.53	208.53	210.6	213.45	213.35	205.98	211.82	215.41	212.56	213.28	213.47	209.63	206.49	216.97	205.71	214.38
204.81	207.21	211.94	210.88	204.49	209.76	203.39	213.99	203.64	210.01	207.42	209.15	208.07	212.51	208.75	208.33	211.67	209.16	203.88	206.23	208.66	203.29	215.41	206.54	216.55	205.03	207	209.81	211.54	207.89	214.31	207.65	210.42	210.84	210.34	209.43	210.1	210.99	208.38	213.37	201.61	209.56	211.34	208.27	212.02	207.42	207.47	207.22	209.02	210.93
201.42	203.56	202.79	200.56	200.79	200.6	195.39	197.62	196.27	204.42	203.27	204.22	202.65	199.59	200	198.53	205.14	197.76	200.41	204.84	199.02	206.76	202.75	207.52	193.67	204.46	199.61	197.55	198.24	201.59	202.87	197.61	202.21	200.49	197.88	189.34	199.02	201.03	200.56	197.56	204.41	199.09	196.6	201.64	197.95	201.85	202.49	197.32	199.73	194.8
224.29	218.88	217.27	223.48	213.58	221.65	215.83	214.87	221.76	219.65	224.02	212.36	218.51	216.94	207.67	217.95	219.71	220.92	217.67	219.35	219.06	221.98	216.67	218.79	221.05	219.23	218.06	211.51	224.28	215.64	220.15	221.62	212.38	222.03	213.97	226.11	218.84	212.89	213.8	218.8	213.08	211.85	221.1	221.47	219.57	218.82	217.95	223.83	216.28	217.96
214.79	206.03	213.08	212.15	212.69	212	210.03	212.71	210.41	209.78	208.68	211.78	211.66	213.14	209.94	211.78	205.03	213.6	213.01	209.56	214.97	207.84	208.53	214.48	210.82	208.24	206.85	207.7	214.2	215.64	211.71	206.96	210.35	212.54	211.01	213	217.13	215.4	212.68	215.55	216.16	202.29	216.1	208.42	209.72	212.16	207.4	212.26	217.12	205.97
211.97	212.16	209.26	217.79	215.51	213.44	207.57	214.82	215.63	206.51	219.77	215.44	210.59	214.18	212.65	208.52	208.99	215.09	204.82	216.3	212.23	210.79	216.52	206.38	209.09	212.05	208.41	210.21	208.94	210.76	207.88	213.74	213.08	212.41	210.21	209.15	212.71	208.97	212.45	209.62	214.07	207	216.45	210.35	206.93	209.16	215.21	219.36	209.67	214.73
209.22	204.64	207.35	205.47	211.05	209.07	205.64	208.33	208.93	202.78	207.16	201.92	212.27	205.89	205.32	210.87	203.08	205.75	210.01	208.57	208.74	204.76	208.66	208.97	206.91	208.67	213.58	211.09	206.16	210.1	207.41	209.79	203.96	205.24	205.59	212.26	210.51	210.33	206.97	204	206.7	213.85	211.88	207.7	208.55	214.31	207.72	204.62	206.85	208.82
204.98	210.88	210.18	215.13	211.52	210.23	209.52	209.01	211.94	205.89	216.18	213.07	213.54	214.13	209.75	214.91	212.19	210.12	211.88	206.52	209.07	216.95	205.93	216.01	216.79	207.92	207.93	214.34	205.69	213.12	208.4	210.38	211.16	216	218.38	211.5	207.9	211.37	212.43	224.98	208.31	214.66	211.24	208.03	210.03	209.73	210.77	216.57	210.27	205.36
205.31	201.46	204.69	209.52	203.96	208	205.25	206.33	204.16	206.28	206.91	214.73	208.29	209.26	208.02	205.68	209.14	211.79	207.92	207.13	209.02	210.85	200.04	208.58	212.76	208.8	208.51	206.87	212.43	205.83	211.45	207.37	207.02	212.8	204.92	204.11	208.57	211.05	211.48	206.03	205.78	208.31	205.29	206.31	207.95	212.78	207.64	206.75	207.7	211.4
205.98	212.94	203.68	204.31	205.16	205.43	212.66	206.76	216.05	206.18	200.15	206.5	212.75	209.07	210.94	207.01	215	202.72	211.8	207.13	204.98	207.01	208.47	211.98	211.54	205.35	199.91	206.33	208.29	206.03	203.12	214.96	208.85	202.64	202.84	202.13	206.83	209.4	212.19	209.35	204.82	207.24	210.99	205.58	211.38	203.8	213.35	206.42	204.65	209.59
212.18	215.67	220.59	214.4	211.43	206.14	212.72	216.06	217.15	214.33	214.49	211.79	212.39	212.62	213.65	215.34	217.45	214.36	216.86	218.77	215.67	208.23	214.34	211.02	214.01	214.06	212.01	214.89	219.43	213.7	209.4	215.22	213	213.52	215.05	220.03	215.19	211.52	211.14	214.08	219.56	210.08	207.82	207.68	220.01	221.71	214.74	213.61	210.39	210.84
203.52	205.88	205.97	199.53	196.85	198.99	198.26	208.49	204.49	206.47	200.73	202.41	205.62	195.12	202.2	204.2	204.03	197.72	208.15	202.34	207.02	205.67	199.18	202.08	197.01	199.83	200.47	198.43	202.56	204.76	201.07	202.26	198.93	207.84	202.51	205.34	202.06	203.28	204.09	195.17	198.28	205.51	194.97	202.44	203.11	207.68	201.84	199.33	193.46	206.12
206.83	204.8	208.04	210.71	202.49	211.74	201.59	200.57	205.95	212.32	212.25	201.03	207.83	209.29	200.29	217.61	203.49	205.8	207.05	203.37	206.34	201.34	202.13	206.06	204.33	203.74	208.42	213.42	212.03	207.48	206.61	209.93	209.66	197.82	201.01	210.31	212.43	206.74	203.13	203.39	204.39	205.3	205.77	207.89	209.38	210.95	207.48	208.52	206.17	205.58
210.05	198.93	207.98	208.56	210.51	213.41	202.15	207.71	204.1	205.51	215.47	207.13	211.55	212.62	213.72	214.57	205.76	203.93	207.52	209.22	206.7	206.23	215.35	203.32	206.63	211.69	206.27	202.65	213.18	209.03	207.67	205.33	205.98	209.23	210.54	201.25	205.97	205.26	208.06	211.75	208.54	211.94	208	203.66	206.58	204.83	211.88	213.99	205.92	211.13
201.74	196.04	202.25	211.9	198.61	203.33	208.21	203.52	198.36	203.17	200.12	200.06	203.82	208.73	206.06	199.92	209.5	198.25	202.42	198.91	208.57	205.02	204.47	197.58	207.32	204.96	202.74	201.91	205.49	200.86	206.53	202.85	199.53	202.57	203.81	208.61	200.72	203.87	202.49	205.26	206.09	202.49	210.86	198.29	203.28	205.63	205.94	208.68	196.46	205.14
204.54	209.83	208.38	206.14	203.8	208.26	206.37	204.26	204.45	200.81	204.57	205.03	203.92	207.17	200.07	204.28	199.98	205.08	203.49	210.29	197.77	199.3	208.26	202	203.57	204.53	208.71	207.3	202.84	205.02	202.55	206.93	207.24	207.45	205.39	199.55	205.72	206.11	203.06	205.67	209.47	207.59	202.77	198.2	202.2	198.15	208.36	207.64	203.88	202.09
218.84	215.95	216.88	214.68	207.92	215.49	209.55	215.53	208.78	210.17	214.3	210.25	214.01	211.36	208.9	205.27	215.84	210.93	213.24	212.9	217.87	214.27	215.56	210.62	215.07	213.43	215.3	212.91	204.33	206.86	203.62	210.04	212.65	210.54	211.19	209.7	209.15	213.17	206.5	213.3	209.51	210.04	216.46	215.1	203.05	209.4	216.96	208.28	214.22	209.79
203.8	211.66	204.15	217.77	209.04	211.03	204.95	204.88	205.85	207.41	217.35	206.42	210.67	212.64	206.23	211.61	209.5	206.83	211.66	207.68	205.24	203.82	212.45	212.63	223.71	205.29	206.94	209.13	208.21	210.96	203.36	208.6	215.78	205.24	206.28	206.28	206.86	205.5	209.4	208.32	207.37	209.15	210.77	212.41	208.45	202.11	204.93	206.36	203.68	208.15
197.01	202.9	196.94	208.5	198.48	201.24	203.05	201.26	197.45	195.67	198.72	200.45	196.39	193.83	189.3	200.96	195.42	201.8	193.62	196.37	191.42	196.21	198.64	202.82	198.98	206.13	200.89	201.66	200.52	194.25	194.28	199.68	202.11	191.59	203.5	196.3	198.08	201.66	194.5	205.58	201.89	198.62	197.04	198.37	193.06	205.22	207.25	190.65	199.53	198.7
201.67	203.42	200.64	208.57	203.72	207.57	207.29	204.72	198.96	203.18	200.53	210.22	201.32	206.82	209.04	199.62	203.27	207.8	205.09	203.63	210.21	205.23	203.99	203.83	204.12	214.27	204.07	202.34	199.41	202.34	205.11	204.47	209.32	203.38	209.03	201.04	206.7	205.84	197.28	200.28	206.02	204.64	209.14	203.82	208.62	205.52	206.62	207.02	200.88	205.09
212.36	218.16	207.25	208.77	215.1	210.43	210	205.56	211.56	210.04	208.23	214.79	209.27	213.6	206.48	205.44	209.58	213.11	211.44	212.47	208.34	204.18	215.31	211.33	205.98	210.93	218.83	213.72	213.24	208.3	215.22	217.35	212.07	210.29	214.53	212.16	214.64	209.22	215.01	209.11	212.95	214.81	214.1	211.89	211.65	213.95	213.69	213.09	214.67	209.16
209.13	212.9	209.65	207.89	207.94	215.56	213.38	212.66	210.07	212.59	213.28	211.07	208.22	210.4	206.58	213.7	205.44	215.57	213.46	213.53	207.37	211.3	214.49	212.85	213.12	214.44	215.83	211.99	217.32	212.81	207.4	208.25	213.87	211.68	212.93	214.62	214.53	210.13	214.23	207.23	211.06	208.79	206.76	214.45	214.51	214.43	213.25	212.61	216.28	208.05
205.94	205.97	209.59	209.46	207.05	204.99	211.34	211.2	206.8	212.36	208.24	206.08	213.39	205.32	204.05	205.52	203.98	209.91	206.5	206.71	213.03	210.88	206.44	207.14	204.58	208.43	208	205.07	205.62	206.88	206.77	211.41	207.73	210.47	207.98	205.07	207.03	202.37	209.06	201.91	209.51	212.29	204.06	209.64	203.3	203.41	207.62	210.04	207.38	206.81
200.92	202.87	195.56	193.56	194.79	195.77	197.63	196.15	197.05	190.36	195.1	196.29	197.8	193.57	203.61	190.22	185.04	201.08	199.55	200.77	199.96	200.73	196.1	201.17	194.82	201.55	193.19	200.07	195.57	194.14	190.38	198.9	196.59	201.85	197.92	202.49	194.97	192.72	196.54	195.35	192.46	196.97	198.09	193.09	192.21	195.56	192.48	193.6	198.38	198.28
210.63	210.52	216.74	216.65	211.27	210.54	210.34	208.71	208.88	212.66	209.9	209.79	209.73	212.77	210.13	211.85	210.1	211.11	212.36	209.2	212.57	204.75	205.87	216.44	208.74	204.84	203.35	207.06	213.92	208.53	207.54	206.03	204.73	203.61	211.84	208.89	215.3	204.06	216.14	207.01	211.72	211.47	205.43	214.75	211.03	210.72	205.5	206.06	207.89	207.86
212.1	212.33	210.01	209.53	208.66	212.72	215.56	213.58	215.54	208.22	206.08	212.66	213.77	217.65	210.79	210.25	220.4	209.68	211.75	215.45	212.26	207.47	209.76	209.08	217.72	208.55	212.76	208.06	209.37	210.35	208.17	214.41	213.99	209.91	206.02	209.96	209.41	212.3	216.07	209.06	210.18	211.33	213.92	216.3	212.57	209.21	204.73	210.42	212.53	213.09
216.96	209.73	210.12	218.48	218.1	220.01	219.54	213.47	214.74	213.12	215.28	210.99	222.98	218.17	213.03	222.18	220.16	217.02	212.99	219.41	219.6	216.75	215.2	217.55	221.74	214.75	213.28	214.55	216.91	217.43	221.85	219.92	228.4	213.7	219.63	218.51	218.97	214.54	223.07	219.96	222.9	218.46	213.55	217.32	219.4	213.96	223.68	219.03	219.32	218.48
206.53	204.62	209.87	212.75	208.39	201.29	210.13	212.24	208.42	205.15	204.96	211.6	213.68	213.05	212.57	211.7	211.21	206	209.64	211.14	210.41	212.43	208.57	210.31	208.09	208.01	209.11	202.6	213.17	212.77	206.63	213.97	212.37	203.5	206.98	205.97	208.83	205.38	205.88	204.15	206.91	207.34	209.26	201.96	209.12	209.16	204.74	208.77	210.86	210.84
215.42	206.13	211.75	212.4	209.19	205.38	210.52	216.59	206.84	211.77	205.09	214.51	204.93	214.54	209.97	204.74	216.79	213.83	208.33	217.73	206.68	212.28	210.59	212.98	207.96	207.28	207.23	213.88	213.2	207.68	216.02	216.85	214.41	213.22	216.17	214.37	211.93	209.42	209.47	220.4	211.13	209.58	216.68	214.25	211.79	208.48	212.73	211.64	210.64	210.27
203.77	216.46	219.87	213.54	219.28	213.78	218.06	213.89	209.39	207.79	212.06	208.19	213.74	214.25	217.18	213.44	210.75	211.23	215.92	214.11	214.75	217.32	213.1	211.48	212.22	212.24	213.69	216.78	208.69	209.87	214.3	213.81	216.71	219.74	203.27	208.06	212.51	213.62	215.18	218.44	216.29	209	214.41	216.09	211.27	214.78	213.25	213.8	218.26	217.06
210.07	209.41	203.03	207.15	214.54	206.3	208.67	208.22	210.07	207.46	205.36	201.46	202.99	205.65	200.51	203.99	206.94	202.49	207.35	199.98	207.73	211.55	205.66	203.95	207.52	200.98	209.41	205.31	203.76	210.17	207.89	212.36	200.4	204.7	203.24	205.71	212	203.47	205.77	207.24	204.88	206.07	205.71	207.03	202.22	211.15	209.48	207.11	205.06	207.39
212.73	204.68	209.41	212.18	202.26	209.77	206.98	208.97	209.65	208.93	210.54	220.23	212.74	207.67	204.89	205.88	214.05	204.29	210.4	202.41	202.03	208.18	209.53	211.68	203.45	206.3	206.89	209.87	200.58	203.13	208.59	208.42	207.33	201.44	213.29	209.65	216.22	200.33	210.57	205.08	214.71	210.68	206.65	206.6	211.8	209.68	209.88	207.42	211.45	208.78
208.62	207.44	211.32	209.65	209.73	208.71	209.69	204.82	213.82	213.68	205.82	213	205.31	202.85	210.67	202.87	209.14	211.63	215.32	204.61	203.73	211.92	205.23	210.11	215.32	209.96	207.87	205.62	203.45	211.79	205.23	207.8	211.06	208.37	213.36	208.72	206.61	206.66	212.28	206.17	206.61	206.04	203.3	208.57	206.93	205.18	209.31	202.95	205.56	214.07
196.45	206.54	197.4	191.73	194.57	199.92	196.06	206.64	199.17	199.46	195.06	195.86	207.51	198.65	193.74	197.29	194.63	201.3	203.74	197.01	199.65	195.18	199.87	197.97	193.98	196.07	202.35	201.27	202.13	200.64	195.6	198.59	193.3	199.11	193	198.11	194.34	197.18	202.31	204.41	200.68	196	204.03	196.88	197.2	194.98	193.99	198.78	199.74	201.54
212.99	212.06	207.74	205.34	215.56	207.21	209	207.57	208.1	211.47	201.57	213.07	207.56	212.45	211.83	207.37	213.94	214.79	207.62	214.74	206.28	205.96	205.24	206.35	209.58	201.69	202.35	211.11	201.09	207.82	207.9	209.46	205.91	205.03	207.6	210.99	208.28	210.88	206.93	210.07	209.11	205.43	208.58	213.71	206.15	206.39	209.54	203.82	206.92	206.47
206.71	212.31	213.02	213.58	213.64	213.58	215.11	216.22	212.53	209.61	210.86	216.72	218.45	219.42	209.8	216.5	210.97	213.67	209.17	210.51	215.18	203.57	221.13	214.96	213.6	213.74	215.11	214.52	205.71	215.1	209.85	210.12	210.62	216.45	205.7	210.4	209.39	214.77	214.79	220.78	212.02	210.5	208.53	209.36	216.28	210.28	213.79	211.86	216.53	211.58
204.55	209.4	210.27	205.38	202.15	203.36	212.74	209.52	204.13	210.07	204.61	210.62	203.38	198.79	209.47	205.72	203.25	205.62	207.12	205.54	209.17	203.7	203.13	211.54	209.01	212.6	209.77	206.78	212.56	207.48	207.01	217.39	199.53	204.03	201.42	204.82	206.38	204.87	204.48	205.78	207.08	200.74	204.36	208.79	206.49	207.68	205.28	203.81	201.76	207.35
207.16	211.6	209.76	217.44	212.48	214.72	215.96	209.62	212.8	215.47	210.79	211.49	207.89	210.78	215.74	211.82	212.54	213.78	207.32	214.24	211.49	212.51	212.06	211	214.24	206.63	211.87	204.03	216.39	209.81	212.62	209.12	216.94	213.93	211.08	215.14	212.55	207.63	214.05	207.59	211.61	214.85	207.41	216.11	213.81	206.74	213.44	210.38	210.64	211.31
203.5	200.19	203.93	197	197.19	194.47	201.48	191.91	193.82	198.04	195.84	197.66	202.07	192.03	198.48	198.83	195.19	199.85	197.32	196.93	193.67	192.37	198	198.84	199.41	203.95	197.65	197.86	200.35	198.52	200.1	199.2	205.78	195.64	191.86	200.48	202.79	193.47	195.62	197.68	195.3	197.71	193.64	190.47	187.91	198.48	197.89	196.87	191.39	200.29
201.26	211.81	210.24	211.82	208.48	204.75	203.96	212.34	206.12	208.94	208.14	201	209.38	205.93	197.34	205.8	203.18	204.61	207.03	212.11	214.75	207.29	214.5	207.77	207.45	215.72	206.11	207.98	209.6	209.13	202.28	209.03	206.93	214.18	208.26	210.23	208.7	207.55	209.3	207.55	209.78	211.85	214.64	206.78	208.86	205.5	209.91	211.45	201.6	214.43
221.48	214.07	214.62	216.51	217.59	218.13	218.03	217.22	218.77	212.13	216.07	218.9	214.62	211.53	215.22	217.66	225.7	215.38	218	216.94	217.96	214.11	219.59	214.82	221	210.58	216.18	220.38	216.05	223.61	217.58	213.92	215.04	212.55	212.84	221.04	210.78	215.18	215.99	217.07	217.48	214.8	218.02	214.51	222.06	214.13	210.94	216.24	214.67	216.39
210.23	215.95	215.05	209.62	210.37	209.2	212.73	206.13	212.66	212.25	214.69	211.42	213.18	209.15	211.79	211.73	214.15	207.45	213.22	214.45	216.7	210.05	212.06	210.12	216.94	210.66	210.91	217.68	215.16	210.45	216.82	209.78	213.81	214.1	215.56	208.33	207.72	213.85	205.64	207.12	215.43	205.63	213.79	214.4	216.96	216.77	208.68	213.61	204.97	210.98
215.68	221.28	214.93	210.28	203.62	217.99	212.21	210.21	214.96	213.97	214.98	212.82	207.38	216.54	213.91	207.64	214.7	212.81	209.24	211.27	208.67	208.63	208.14	219.65	214	217.4	212.83	217.06	215.88	212.4	218.5	208.05	211.82	208.1	208.09	209.21	210.9	211.15	215.42	204.32	219.9	211.96	217.83	210.45	218.76	208.76	213.76	210.9	208.42	208.85
201.86	203.13	197.62	204.13	204.76	198	202.1	198.51	195.99	197.59	191.24	197.08	199.32	196.03	201.43	199.85	200.37	197.28	196.51	199.87	202.11	197.69	199.54	195.63	195.73	200.62	201.86	193.04	203.26	199.83	201.34	198.52	201.73	197.44	203.04	200.72	208.02	199.06	200.23	201.73	201.52	200.57	195.95	201.97	200.01	200.98	199.39	200.86	195.66	202.85
211.8	202	204.32	204.14	207.45	212.08	205.31	208.84	210.69	204.93	211.3	208.53	205.61	212.01	207.37	207.28	210.21	213.83	209.96	205.91	203.2	211.82	208.66	209.7	209.04	200.93	213.15	210.36	209.51	206.81	209.74	210.86	209.46	205.93	213.78	205.37	206.98	209.13	208.69	208.32	207.62	212.09	205.35	201.92	201.56	208.22	210.95	204.18	206.69	213.69
214.76	215.92	221.43	216.6	221.15	219.89	220.23	224.91	222.63	219.25	220.19	219.24	219.21	215.14	221.81	215.86	215.01	213.17	218.15	221.45	215.48	210.43	218.47	217.3	219.8	216.24	216.47	210.12	217.18	210.86	209.02	220.38	215.31	221.32	216.19	214.73	215.22	218.82	216.19	221.25	217.74	219.7	222.48	219.55	214.86	208.43	214.21	215.59	217.68	223.3
211.99	213.14	209.45	212.13	213.45	209.9	219.05	214.14	209.77	216.91	209.68	210.55	214.64	222.17	216.64	209.12	213.26	207.55	204.68	209.1	213.29	208.69	212.58	215.26	209.72	211.73	210.03	210.06	212.45	212.03	214.15	212.24	218.97	218.51	210.16	211.05	214.55	212.96	210.98	211.98	210.14	213.47	211.06	218.63	208.95	215.49	212.53	212.05	209.79	215.09
203.62	205.63	212.01	196.72	202.39	210.9	206.74	208.07	204.81	205.5	210.06	207.25	201.83	207.12	208.6	204.29	203.18	200.11	207.82	203.9	205.35	210.03	207.91	202.21	203.72	206.54	207.57	214.69	205.61	203.76	198.75	201.99	206.77	203.13	206.32	200.21	202.85	209.59	208.64	203.06	206.83	206.85	210.65	202.91	211.26	207.46	205.84	201.21	200.58	200.41
209.23	209.72	205.38	210.8	212.51	204.86	210.44	209.36	210.05	210.17	209.1	206.31	218.78	214.01	214.76	211.09	210.89	213.78	205.76	204.11	205.06	205.39	206.97	200.91	208.7	205.55	209.13	207.85	215.87	206.72	212.88	209.76	208.18	210.11	206.64	207.93	204.17	206.47	207.94	211.96	208.02	204.83	203.86	208.64	206.54	209.37	207.42	210.62	203.86	212.87
211.66	208.86	213.84	209.51	212.36	214.3	213.64	211.25	215.28	210.93	208.98	205.25	212.18	208.96	216.86	209.52	216.3	200.21	211.69	213.31	207.44	218.51	211.3	212.27	210.75	217.76	215.35	208.83	214.44	216.86	208.82	216.66	211.9	218.55	217.93	213.48	214.46	206.89	211	207.19	210.52	212.12	216.12	222.09	214.33	208.03	212.54	217.42	213.95	211.86
213.52	217.36	214.58	214.88	210.27	218.78	217.23	219.2	216.06	217.03	224.08	217.08	215.86	217.18	218.3	219.11	216.29	219.17	217.89	223.84	216.6	219.18	219.57	217.44	218	215.33	214.82	210.73	222.65	214.85	210.23	216.96	220.42	213.62	213.81	211.03	219.4	219.07	220.74	214.65	217.9	213.55	221.41	222.36	216.02	217.46	219.45	214.19	220.95	218.64
220.11	213.35	218.34	215.09	215.34	219.39	215.82	218.47	218.65	214.77	216.44	221.62	212	218.88	216.09	218.06	212.71	218.5	220.01	211.27	216.73	220.98	210.42	215.73	218.05	218.85	221.71	217.93	215.74	220.72	212.47	218.42	215.73	220	219.36	217.08	219.03	220.79	214.92	218.65	214.36	223.27	213.21	215.76	218.38	217.24	211.38	213.77	214.74	218.21
198.44	198	200.07	205.03	207.7	206.33	200.52	202.13	202.87	203.13	208.16	199.7	202.93	198.24	202.73	209.78	199.41	210.78	201.21	202.37	199.19	200.6	209.39	203.25	202.01	199.31	203.42	204.88	201.78	208.36	199.99	199.33	199.78	199.45	203.84	200.46	204.95	197.49	203.91	197.89	209.92	203.13	197	203.6	205.02	203.14	200.08	207.67	196.57	202.35
206.44	198.99	208.1	210	204.52	208.18	205.48	209.73	214.07	205.48	205.45	214.7	204.47	210.33	201.02	205.07	205.27	207.87	204.23	202.87	208.31	209.02	208.08	206.51	207.21	205.62	204.96	206.05	202.79	200.31	205.11	203.34	200.64	203.2	206.06	207.09	200.01	211.19	203.3	206.31	202.26	205.98	205.47	206.01	207.45	206.63	204.96	206.34	209.28	209
209.79	209.87	202.51	207.39	207.76	207.28	209.43	206.91	205.39	205.11	203.62	207.68	206.4	202.71	210.45	207.68	209.81	212.85	208.8	207.65	206.02	211.24	212.92	208.12	208.02	208.48	206.29	198.23	208.8	209.39	211.71	209.85	206.62	212.22	207.85	208.84	209.42	204.71	215.04	204.26	207.04	211.7	205.98	209.02	208.91	207.54	212.16	205.34	211.77	209.62
203.64	207.36	211.03	200.72	203.51	208.34	203.22	206.44	202.28	203.47	203.65	199.85	197.21	205.88	201.35	205.36	200.55	206.9	201.24	207.93	203.58	204.75	202.95	204.54	198.28	199.52	199.11	205.36	203.96	207.75	209.18	204.09	200.37	200.5	205.75	204.82	203.03	203.75	207.17	204.81	208.7	202.91	207.23	203.91	204.64	204.89	194.7	201.78	199.42	194.63
204.03	198.22	213.53	206.42	197.25	204.5	198.99	198.4	199.63	195.79	208.56	199.63	207.03	199.66	197.68	205.34	200.35	204.47	204.52	202.31	205.1	200.46	201.72	196.52	201.74	199.94	199.42	203.55	201.62	204.93	203.65	197.67	205.15	204.34	201.41	200.35	205.12	198.07	200.26	201.17	198.7	199.04	198.63	206.86	202.16	198.53	206	208.43	193.7	200.05
195.12	203.06	199.37	203.46	202.56	201.99	204.86	206.56	201.66	199.83	207.46	196.96	200.13	198.8	199.08	204	206.49	207.64	203.91	204.06	198.01	203.24	204.19	205.34	199.76	197.31	204.44	204.39	198.93	196.34	207.58	203.62	204.6	200.3	202.23	203.07	208.31	206.32	206.86	197.5	204.05	197.08	201.12	197.21	202.69	206.64	205.06	199.41	200.28	201.02
202.95	202.7	200.77	202.22	206.45	202.82	201.87	210.17	202.3	202.52	207.98	202.17	200.73	203.56	201.97	198.94	199.48	202.34	203.68	202.4	203.29	200.33	199.52	202.6	213.91	201.28	202.86	201	197.73	208.99	199.54	204.61	201.74	199.29	198.52	201.3	199.16	205.42	208.83	200.86	198.45	204.21	204.56	198.8	201.5	206.33	199.76	203.01	208.16	201.6
213.4	211.15	211.79	209.05	210.11	202.25	208.91	208.45	205.7	202.57	204.94	208.76	207.38	199.44	209.11	206.25	204.82	205.38	209.09	207.84	210.62	209.46	210.97	205.39	214.46	205.87	207.41	204.78	203.44	209.37	209.25	209.01	217.94	209.18	199.19	215.47	206.87	210.81	208.87	208.05	205.51	208.78	202.82	204.24	208.68	211.87	208.03	207.63	208.89	204.95
202.38	199.08	206.99	202.1	205.28	204.26	198.74	205.46	202.39	202.07	203.23	198.41	207.98	200.77	201.19	201.39	201	197.93	205.07	206.02	207.19	205.12	206.02	206.79	202.46	206.25	205.45	205.77	204.6	201.97	207.91	210.47	201.44	205.42	204.67	205.02	206.42	204.43	203.96	204.74	199.22	202.57	201.12	201.94	198.92	204.76	205.33	200.79	203	204.02
211.26	208.44	208.06	212.51	209.69	203.83	208.65	211.14	203.74	200.88	203.76	208.01	207.71	210.5	206.57	202.29	203.4	209.32	208.68	212.07	205.51	201.15	200.09	203.49	213.04	205.19	201.53	203.43	199.07	204.25	199.36	208.82	201.41	211.91	209.94	208.28	204.12	204.77	208.41	206.39	207.68	207.46	205.15	206.93	205.43	210.27	209.2	196.28	203.72	209.35
220.22	217.83	209.06	215.88	219.31	224.85	217.76	214.6	218.46	212.16	215.6	214.67	219.57	222.46	211.72	215.67	220.22	218.61	215.7	214.89	217.96	216.05	216.56	210.06	217.27	216.16	218.43	223.66	220.73	224.52	215.2	218.83	216.66	222.43	218.22	220.57	213.45	223.43	218.85	216.38	226.61	212.81	211.96	219.17	219.11	215.26	216.25	221.09	218.43	213.63
221.58	218.97	215.19	216.18	212.65	209.64	215.65	216.03	221.39	214.99	219.69	220.76	221.83	219.52	219.44	216.94	218.29	216.64	208.28	212.49	216.49	222.63	220.11	219.04	219.96	217.54	222.08	215.24	216.57	213.35	222.26	213.21	213.98	212.18	214.18	219.25	215.66	217.48	215.56	216.6	221.18	215.15	214.55	212	217.53	212.48	221.96	221.05	217.89	222.32
204.73	206.85	209.18	215.17	212.84	208.06	217.6	214.95	212.12	211.28	216.27	217.64	216.11	207.88	215.81	211.06	212.17	211.47	209.56	207.78	214.28	211.23	212.48	211.72	210.18	203.49	214.98	213.13	215.95	210.23	203.51	212.99	211.28	207.71	213.29	211.92	216.41	206.46	211.98	212.47	206.32	211.27	215.52	210.43	205.12	212.51	211.89	213.98	209.77	216.33
203.81	189.56	204.99	203.78	198.86	200.82	204.58	202.04	201.74	203.08	202.39	204.35	196.94	200.93	201.27	201.46	201.35	203.35	194.33	196.81	203.1	201	199.58	201.4	207.29	199.5	204.4	203.56	199.28	199.8	200.47	207.31	202.57	196.53	201.49	200.95	197.73	195.91	202.78	193.37	196.26	196.67	195.14	200.69	203.92	201.6	199.15	200.52	198.19	202.01
205.29	203.21	205.67	206.16	205.37	201.6	201.79	207.96	196.61	198.89	205.51	198.08	207.98	202.97	198.99	204.56	203.78	206.23	205.7	199.64	202.08	204.44	200.34	203.42	202.04	207.08	206.48	201	206.17	200.52	201.86	201.45	202.65	196.22	206.07	208.03	207.29	203.64	208.61	205.83	206.94	203.03	211.07	201.25	204.54	207.14	207.1	199.85	207.59	201
198.98	207	202.85	207.91	203.32	206.53	204.18	206.7	208.42	203.44	193.5	200.29	200.13	208.6	209.71	203.4	206.55	200.77	209.69	197.44	205.68	205.29	207.58	206.37	205.82	210.99	208.46	208.22	207.2	204.04	202.24	206.93	201.77	195.47	204.91	200.15	209.88	206.57	202.55	207.4	208.2	205.73	209.65	207.31	203.57	201.64	209.87	201.52	198.09	205.1
206.36	205.52	200.54	212.88	207.57	202.09	196.2	206.88	203.48	209.84	205.41	203.27	208.88	208.06	203.09	204.39	207.2	211.92	203.7	204.26	205.23	204.48	209.08	203.99	209.48	202.76	200.56	200.06	205.69	200.34	197.64	206.92	203.59	207.32	197.86	201.16	201.09	208.08	202.33	206.99	202.49	206.97	201.47	205.6	201.17	201.77	206.9	207.99	210.3	207.19
210.2	204.13	202.85	202.16	205.03	198.83	206.74	203.49	200.61	209.45	203.16	198.68	201.85	203.54	204.72	201.66	205.67	202.62	203.1	206.7	202.03	211.19	202.91	205.66	207.48	202.62	198.6	200.4	202.76	203.97	205.19	208.67	199.2	199.82	201.41	205.69	205.64	209.16	200.85	206.24	209.4	207.46	199.85	207.83	208.88	203.23	200.71	203.12	197.52	199.9
203.21	209.6	203.85	197.23	203.73	208.17	200.87	209.06	205.48	198.59	206.84	202.07	210.62	200.87	205.78	202.95	201.19	203.22	208.58	201.91	206.69	200.92	201.58	202.88	209.28	201.99	208	206.26	211.32	207.37	207.49	207.23	204.27	204.97	205.33	199.63	211.8	201.62	205.69	203.94	206.91	199.65	210.58	199.66	208.74	202.63	209.8	206.37	205.32	209.95
208.26	212.11	215.99	200.74	215.87	211.18	212.23	211.73	215.03	216.84	213.62	212.85	209.89	211.53	214.47	208.1	213.72	204.48	216.33	206.42	209.6	207.67	206.82	210.38	213.63	215.3	217.68	212.13	211.84	215.38	210.73	211.64	209.18	211.07	214.41	204.2	209.65	209.14	211.26	212.49	208.55	213.37	220.24	207.64	210.37	213.34	206.77	209.51	212.63	209.15
205.7	209.43	212.65	203.63	210.43	210.62	202.88	214.97	210.52	210.71	206.76	207.9	206.55	207.09	204.3	207.3	209.9	209.75	211.99	209.01	209.24	209.9	204.65	201.77	209.41	209.36	209.8	206.61	204.68	202.12	208.86	203.22	210.51	203.91	208.12	207.25	212.1	210.82	212.04	201.11	211.44	208.24	216.37	204.8	203.86	210.7	203.03	210.49	213.47	208.72
214.58	212.57	204.7	215.42	213.61	208.12	216.5	206.09	211.41	212.33	214.21	211.8	212.84	208.77	211.77	208.05	213.18	210.1	220.38	213.97	207.8	214.68	210.07	213.32	212.06	215.18	217.35	214.75	215.52	214.42	208	216.79	211.79	210.16	213.01	212.24	212.15	216.86	210.79	215.68	213.37	205.75	210.63	212.93	206.32	212.09	217.52	210.27	212.53	212.44
203.23	201.53	204.1	199.86	198.07	204.75	209.69	206	207.29	203.69	206.58	202.94	200.49	203.13	200.26	209.78	204.63	200.8	199.26	208.21	204.48	207.63	207.09	204.94	206.34	205.74	206.01	203.51	208.22	201.39	204.91	203.63	209.94	204	204.62	202.22	204	206.1	206.33	203.09	200.33	209.76	199.6	204.31	201.01	203.21	201.02	201.02	202.24	206.62
209.9	210.13	207.87	213.22	205.24	208.99	208.96	204.87	215.19	217.96	208.33	212.41	206.23	210.71	208.67	208.69	214.5	214.23	207.54	212.52	210.76	209.61	207.3	215.01	211.98	208.16	214.47	205.57	207.26	212.56	208.06	202.17	210.2	210.24	210.67	208.3	218.07	213.62	206.09	212.76	209.05	208.14	212.08	208.76	213.2	207.27	207.9	206.6	213.75	205.56
198.82	191.89	198.2	191.34	190.12	192.49	189.98	193.23	194.51	198.43	192.46	202.3	196.68	194.51	195.41	197.38	191.67	196.51	187.74	195.35	194.56	196.61	195.21	194.54	189.86	200.81	195.15	190.63	198.76	194.4	192.96	191.16	195.98	192.86	192.56	197.56	201.7	197.4	192.19	197.94	198.35	197.1	194.29	195.53	190.37	196.72	191.39	183.86	204.81	193.38
214.52	214.46	215.63	210.58	202.96	215.39	207.94	214.69	216.57	214.47	209.39	211.31	212.73	212.48	215.51	210.56	204.85	209.22	217.9	204.75	213.2	217.66	215.45	211.28	209.07	211.47	210.59	213.39	217.88	211.4	211.16	216.55	205.33	219.06	212.27	212.06	215.95	215.82	214.84	207.65	215.96	215.14	210.54	207.09	209.83	211.49	216.16	211.08	215.42	214.03
215.43	214.29	213.15	214.23	214.05	216.68	216.33	214.28	216.32	219.88	220.44	220.49	213.23	211.25	209.32	213.35	208.89	217.68	216.38	218.96	226.54	214.81	219.34	217.66	218.78	217.62	210.57	215.23	216.18	218.32	217.67	212.45	225.43	212	212.71	213.86	219.8	222.21	218.61	220.21	214.05	212.01	217.35	219.86	217.06	212.75	213.49	214.12	214.74	215.76
212.08	211.3	214.92	215.67	210.93	210.74	212.56	213.68	202.13	215.66	210.97	213.21	214.32	211.61	208.54	210.12	216.71	209.06	210.22	212.43	207.83	211.39	203.25	216.27	210.43	212.09	215.49	213.88	213.46	207.8	210.09	208.5	211.15	211.57	213.57	218.05	206.58	213.7	213.27	210.41	214.45	213.5	212.46	209.32	212.67	208.78	205.65	214.12	214.79	207.8
203.25	203.42	209.75	208.13	214.14	207.72	204.42	201.93	206.04	207.09	209.95	207.11	210.3	209.76	210.68	207.52	210.38	208.75	212.64	209.88	211.94	206.72	213.48	207.47	208.7	209.87	211.69	209.43	206.04	205.45	209.99	210.81	210.43	208.91	210.15	212.69	205.42	211.63	205.27	211.62	206.74	208.88	209.02	206.83	210.01	212.02	202.5	200.31	204.43	202.89
208.25	216.14	218.98	210.41	203.15	216.67	208.72	209.8	205.98	213.46	208.3	212.62	213.03	210.84	212.24	213.4	211.03	214.98	211.11	211.65	218.04	211.22	208.05	215.92	211.69	213.93	213.31	209.56	211.58	212.51	212.06	210.24	211.6	220.74	217.58	212.85	210.51	216.09	214.09	211.33	211.72	214.83	217.35	216.85	209.51	213.85	217.34	216.97	210.53	215.12
207.33	208.69	204.27	214.96	212.34	206.1	207.47	211.52	202.74	205.82	212.78	208.07	206.99	210.96	210.92	211.3	209.96	211.54	209.1	210.64	203.62	213.84	210.82	210.41	214.82	210.92	208.64	209.26	211.34	205.68	208.12	210.12	209.56	211.47	211.13	202.38	209.3	209.11	204.81	215.86	210.52	210.44	211.88	208.15	214.81	207.06	210.16	196.28	214.07	210.48
217.04	210.61	213.67	215.96	207.77	209.44	211.86	213.18	214.49	212.91	210.68	206.6	214.82	215.13	217.44	216.75	213.91	205.13	217.5	209.91	222.88	214.85	208.2	215.3	213.82	215.21	217.03	211.59	216	214.2	212.29	209.92	214.79	212.09	207.42	212.24	216.02	209.87	213.7	203.7	220.14	215.71	212.96	209.53	212.7	209.16	209.16	222.47	215.51	204.94
204.18	204.38	205.88	204.54	194.9	206.54	194.96	204.49	207.12	200.4	205.55	202.59	205.63	198.16	203.1	201.95	207.53	199.85	203.8	200.89	200.61	201.63	205.12	200.85	198.69	199.62	203.84	201.19	211.13	206.1	197.97	210.38	202	200.54	207.03	203.06	207.13	203.91	206.9	199.66	200.82	202.61	206.23	200.87	204.71	205.05	203.92	204.52	205.93	201.02
210.32	204.66	210.48	211.76	208.81	215.71	213.19	211.78	215.13	211.49	211.39	215.9	210.98	211.35	213.49	217.3	214.05	211.54	211.06	211.57	210.95	209.1	213.72	211.43	209.32	204.54	207.82	207.31	204.32	213.61	212.37	214.61	211.41	214.98	210.78	215.81	210.72	208.34	208.64	204.25	209.44	211.74	213.82	210.4	217.01	212.93	219.5	214.6	212.03	212.71
202.09	200.01	203.36	198.56	202.2	201.65	197.61	198.8	205.02	201.92	213.41	202.28	209.26	202.98	201.24	210.32	211.34	199.33	203.63	208.11	203.65	203.64	209.18	209.58	201.23	201.5	200.91	196.7	205.74	202.24	203.43	207.98	207.49	203.47	203.77	209.1	203.8	202.13	202.43	199.73	203.97	201.05	203.53	205.11	206.19	204.91	202.38	200.13	209.41	206.13
215.62	212.14	203.09	205.66	207.76	213.53	210.78	202.57	208.34	205.48	202.56	204.67	206.29	213.16	207.24	201.36	211.65	211.37	212.58	210.8	204.2	209.16	201.27	206.4	207.39	204.28	209.16	210.34	201.79	205.23	216.48	212.55	206.75	205.61	212.94	206.39	212.17	205.49	207.38	209.35	210.15	202.51	213.26	207.3	212.06	204.32	214.34	211.29	207.17	208.94
218.37	214.01	219.91	218.64	217.27	217.7	215.66	213.84	214.02	215.28	215.74	212.01	218.3	222.41	210.49	219.76	215.05	216.37	213.55	213.33	219.62	218.95	220.99	220.04	210.55	221.43	218.65	215.38	210.89	220.96	214.39	221.19	222.71	220.14	218.73	219.63	217.17	219.47	219.45	214.79	213.16	216.46	221.47	215.23	215.44	214.02	214.6	217.56	215.96	212.49
196.56	202.4	206.96	202.54	204.88	208.57	196.27	209.41	200.49	202.57	208.95	200.47	205.31	205.25	204.28	197.7	199.83	203.91	204.13	198.45	203.21	196.43	201.02	200.97	207.35	205.24	203.03	203.2	203.05	204.25	204.31	203.93	202.85	202.45	197.44	206.13	197.21	198.9	203.55	205.53	202.46	203.15	201.06	201.83	199.84	206.72	204.85	204.25	206.95	207.65
209.85	213.74	208.11	207.4	208.48	213.36	208.55	213.37	212.36	214.42	215.08	211.29	213.37	209.38	205.02	219.7	211.15	209.26	207.36	213.51	212.32	210.96	210.44	212.9	213.98	211.44	211.23	211.61	214.93	214.66	209.56	211.13	211.12	216.94	212.02	208.29	210.88	213.52	216.24	210.68	211.82	216.06	211.85	213.64	213.22	210.31	213.44	211.8	206.25	217.29
192.02	192.15	199.85	199.21	195.47	198.22	192.29	195.95	190.76	190.02	186.99	192.42	197.96	193.58	199.94	198.86	195.53	198.9	191.87	193.36	190.77	195.12	192.81	193.87	193.84	192.44	190.41	195.71	189.63	187.78	195.1	194.89	191.18	194.84	188.88	192.42	197.72	191.61	197.81	193.83	192.56	198.37	193.96	197.43	191.49	198.21	197.56	192.72	199.36	187.89
201.93	203.15	199.25	201.86	197.28	193.32	198.67	196.99	199.32	195.14	197.09	200.73	195.31	206.24	201.34	199.39	205.39	195.06	193.33	201.08	201.12	202.74	198.7	197.7	199.66	201.86	195.84	195.94	198.91	202.39	197.41	204.18	197.85	206.72	198.86	194.52	201.97	199.66	198.98	194.89	198.78	200.82	200.21	196.96	195.83	202.6	203	197.14	203.5	202.98
210.4	208.01	209.38	204.36	210.16	204.46	209.28	212.28	208.82	218.29	214.83	205.43	213.66	203.69	215.63	209.44	211.53	212.39	204.14	212.73	207.35	213.98	212.27	203.24	212.49	202.83	212.94	205.84	210.63	214.64	211.35	212.91	208.72	209.01	208.52	205.67	217.54	210.99	211.22	213.1	209	206.35	205.91	208.28	209.97	209.64	217.26	205.68	210.02	205.47
202.9	204.36	208.34	202.89	207.46	208.79	204.15	204.74	205.97	203.22	206.77	209.78	203.15	207.45	213.17	210.1	206.52	210.47	209.96	207.78	214.19	208.66	207.66	205.67	198.78	201.13	208.82	203.18	199.9	211.99	200.7	206.1	209.48	209.96	204.74	203.42	204.72	205.58	204.9	207.64	211.58	207.15	203.54	205.63	209.74	204.58	208.81	203.43	204.12	211.34
203.86	200.25	201.46	197.66	200.01	213.89	200.44	202.37	202.55	198.88	201.26	203.56	204.74	202.77	198.06	199.57	195.77	196.35	200.94	208.12	200.34	205.08	199.68	202.89	198.17	200.31	203.45	202.37	197.24	200.84	194.05	207	202.87	204.88	200.03	204.56	201.72	199.14	204.11	204.96	204.26	206.5	197.52	198.45	200.94	198.59	196.98	202.58	199.85	199.81
205.78	209.58	208.69	211.16	215.7	201.93	208.85	207.88	209.16	203.55	208.83	207.51	204.57	212.34	201.75	203.39	208.44	204.98	205.82	206.39	204.52	194.16	206.48	204.35	202.42	207.31	201.47	208.08	199.39	208.26	202.07	218.9	203.78	206.3	204.65	208.03	204.18	206.73	200.56	205.57	204.7	204.58	216.45	205.08	211.51	208.12	208.04	205.68	203.27	210.98
203.73	206.63	206	208.81	213.45	211.05	214.14	204.16	211.57	213.67	214.65	210.57	209.27	210.01	209.41	207.27	216.54	208.77	212.58	208.25	208.39	210.69	208.35	210.25	210.51	213.81	215.9	204.61	210.05	213.98	208.06	208.92	208.22	206.24	211.18	210.4	208.79	206.7	206.08	211.04	205.03	206.18	206.35	207.24	208.34	211.25	213.67	205.38	209.06	209.47
202.91	200.47	203.33	207.05	203.85	196.89	200.51	199.18	198.06	202.39	197.23	203.45	193.77	195.94	194.88	200.43	201.22	198.65	198.27	198.89	194.89	196.76	191.64	203.58	199.58	196.39	201.83	200	192.76	202.27	196.87	198.18	195.7	204.49	200.96	199.8	197.07	197.86	204.19	203.2	202.59	195.15	196.96	194.88	197.4	200.04	203.47	194.03	197	203.42
195.46	206.57	202.76	199.32	204.03	204.92	202.33	204.32	202.12	200.18	202.8	198.64	199.28	201.85	202.21	199.82	204.24	200.04	203.49	201.92	205.28	199.63	195.38	200.52	197.72	198.85	200.11	201.49	203.41	200.84	203.54	203.71	198.52	199.41	202.18	204.45	195.74	204.31	198.84	207.97	197	201.98	209.06	208.21	205.28	204.51	203.22	202.3	197.81	201.94
212.26	203.33	209.84	208.05	212.02	211.19	211.04	205.44	206.19	208.39	203.59	214.36	207.89	206.82	211.6	209.07	205.01	210.35	209.32	214.16	208.13	209.52	215.04	203.94	213.91	208.27	211.58	209.4	212.12	209.49	212.85	212.89	214.21	208.64	208.17	206.32	200.27	206.63	208.36	211.74	205.34	203.82	205.83	211.28	208.48	213.47	210.38	208.89	206.4	207.9
201.39	206.7	207.38	206.96	205.23	203.93	201.28	202.95	206.32	201.27	199.99	197.03	198.87	198.33	209.33	203.39	204.74	195.22	207.89	201.93	201.23	206.84	200.83	198.2	203.49	204.12	198.78	209.99	205.66	207.79	203.03	200.83	200.18	206.66	201.15	207.4	198.82	208.31	210.24	205.63	199.95	196.74	202.87	206.72	203.16	202.34	199.52	204.44	202.07	203.91
205.58	205.26	209.46	197.97	201.06	207.58	205.88	203.45	208	199.64	206.48	207.27	198.05	200.9	198.07	203.42	205.94	202.99	202.13	199.84	205.98	200.69	202.82	207.15	202.82	197.52	200.42	208.11	202.43	203.33	209.72	202.13	209.32	204.98	205.81	209.53	201.33	196.11	204.52	204.45	200.01	204.66	208.9	200.94	202.74	204.09	202.33	204.38	202.16	201.27
207.58	207.3	211.02	208.94	214.39	213.04	210.57	209.75	211.8	209.4	215.66	212.33	211.08	210.23	211.99	214.69	206.78	214.3	208.07	211.34	206.81	208.6	212.55	211.78	210.23	208.61	212.38	215.9	211.56	214.65	208.76	215.42	216.22	209.63	211.26	211.38	213.72	208.43	209.96	215.16	217.29	211.46	207.84	213.68	207.95	205.55	214.64	210.9	213.54	207.77
213.38	210.71	217.25	220.02	214.91	216.83	213.49	212.29	211.87	214.86	205.6	214.73	212.2	219.48	209.05	209.54	216.97	212.27	208.74	213.18	218.28	216.2	212.94	210.64	214.49	217.08	213.35	212.22	209.46	218.26	211.42	212.34	213.66	218.9	212.53	218.53	213.49	214.01	209.24	216.59	213.46	213.16	212.8	211.36	213.73	213.47	215.47	215.35	215.35	213.44
193.77	201.8	197.54	199.65	207.13	209.15	198.88	206.24	207.13	195.24	200.86	200.45	199.01	199.28	202.89	205.96	197.27	195.36	206.2	196.68	205.15	197.35	202.5	199.69	195.23	198.11	202.7	204.21	196.83	202.37	197.78	201.03	195.27	200.84	196.99	198.86	197.21	198.94	197.7	200.31	195.11	197.87	197.76	197.18	205.79	202.07	199.63	204.14	201.34	201.56
209.45	206.83	207.13	202.2	210.12	212.57	212.09	207.22	205.5	210.49	199.61	202.47	206.35	198.57	206.98	209.86	210.44	202.48	204.82	200.11	204.58	200.82	206.4	206.82	204.7	207.01	209.05	209.3	208.89	207.53	209.5	205.27	209.39	204.97	202.32	208.03	209.61	213.39	213.94	200.26	206.03	209.52	209.45	203.56	207.88	201.69	207.49	205.72	203	209.77
201.49	201.41	197.28	210.63	204.27	207.92	207.66	203.42	209.22	196.91	196.71	205.49	209	208.55	199.17	205.19	196.4	208.15	207.05	200.35	207.08	202.93	199.91	203.82	202.95	206.2	202.88	204.55	207.29	206.47	203.71	208.07	195.07	207.68	202.72	203.57	202.12	203.84	206.44	200.75	204.48	204.09	201.57	203.87	202.39	207.09	209.01	200.64	202.54	206.26
207.22	205.45	209.95	202	205.56	203.26	204.02	207.6	206.57	202.62	201.02	204.08	207.41	208.33	209.8	205.25	201.68	202.33	204.28	204.73	206.34	198.09	208.3	199.3	202.08	203.02	205.05	207.24	204.14	202.21	202.05	200.8	207.39	199.46	199.9	205.07	208.49	206.22	203.75	207.36	200.22	200.93	202.43	205.78	192.58	206.35	205.82	204.03	201.98	203.22
208.62	209.18	207.81	213.82	199.88	215.37	207.4	207.03	212.41	208.16	213.41	206.36	208.67	206.03	214.07	205.41	209.89	207.93	208.77	206.92	209.12	199.34	207.92	211.22	211.19	208.71	209.59	212.16	212.2	202.58	209.25	210.93	211.99	209.31	205.62	211.19	208.18	209.09	210.82	210.42	206.51	209	207.3	209.09	211.87	211.85	206.67	207.03	209.55	221.08
192.75	201.85	205.25	205.4	201.12	211.43	201.87	204.86	203.82	206.25	201.56	206.36	203.25	202.99	199.81	206.02	206.61	205.65	204.95	213.21	201.67	204.91	207.76	214.12	205.34	201.94	199.59	204.32	203.6	196.53	199.45	201.67	199.62	205.59	198.43	199.5	211.46	204.84	204.89	202.5	203.73	211.1	207.66	201.23	204.24	201.27	202.73	205.34	204.72	206.5
210.19	203.55	211.91	211.11	209.85	208.75	210.03	214.11	207.8	206.48	204.31	207.84	213.72	207.3	206.86	214.76	210.82	205.34	205.01	215.66	205.09	210.61	204.83	206	211.72	204.46	203.22	210.01	207.11	213.61	207.12	214.37	210.32	202.06	214.7	205.56	206.43	209.01	215.91	202.41	206.69	211.65	201.95	204.4	211.98	203.07	207.43	202.12	208.42	211.56
208.29	215.88	217.52	206.85	210.68	209.34	208.76	208.37	210.5	208.91	206.6	211.52	206.16	208.73	210.77	207.19	208.33	204.52	210.26	206.48	209.29	208.04	202.72	213.85	212.02	208.41	213.29	207.91	205.39	200.83	207.31	204.9	205.53	206.45	210.46	207.75	212.21	212.16	208.06	212.42	202.35	205.97	209.56	210.99	210.95	207.77	209.46	212.3	210.33	215.69
221.4	216.79	218.47	213.69	211.64	217.59	214.47	213.03	214.32	209.99	209.8	211.78	212.45	218.83	216.35	215.42	198.79	214.89	215.46	209.94	217.01	215.58	216.44	214.3	218.79	218.3	211.14	213.79	215.38	213.2	211.69	210.58	212.43	214.96	215.03	210.7	212.2	214.4	215.69	215.53	214.3	210.45	209.51	213.43	213.91	216.48	212.97	215.23	210.71	206.57
213.83	216.14	223.14	224.91	218.02	223.42	211.67	221.41	216.04	217.34	214.51	210.9	222.21	216.98	219.82	215.48	222.13	222.84	215.52	216.44	213.77	209.35	223.61	220	218.91	218.44	213.93	215.57	218.51	222.24	219.79	225.54	218.34	217.81	219.07	225.13	218.5	217.31	214.67	215.62	216.71	216.12	215.79	222.87	217.09	216.14	221.52	222.21	220.2	214.19
204.91	203.52	200.96	200.85	202	202.51	203.17	207.61	202.98	205.77	204.08	204.98	203.62	203.75	206.29	207.71	208.27	198.47	206.27	207.47	205.31	203.17	203.88	208.55	199.34	205.5	204.44	206.28	200.79	203.4	202.68	199.98	204.57	204.38	204.95	206.91	205.07	210.07	205.38	199.52	202.6	201.92	209.87	202.4	204.44	203.1	200.65	201.24	205.27	202.07
204.51	207.44	195.38	202.1	212.28	192	199.36	202.56	199.35	200.57	202.18	211.65	204.37	213.38	206.61	206.5	207.1	202.63	204.84	198.51	203.35	197.68	202.74	203.79	206.3	204.01	204.73	208.78	200.65	201.9	199.96	206.65	207.07	202.38	200.92	208.21	202.18	206.84	202.96	203.44	209	201.96	206.73	202.74	206.81	209.44	209.44	202.89	201.92	200.95
216.91	208.43	214.1	212.6	214.58	215.03	209.86	207.31	215.56	212.82	214.64	212.7	211.4	211.27	219.63	212.54	209.21	208.92	218.23	211.58	211.48	211.16	207.93	205.86	213.19	213.86	207.81	213.14	217.15	210.51	209.7	214.65	207.32	210.43	216.8	214.33	217.5	217.35	218.88	216.91	212.35	212.95	211.23	211.56	212.86	216.65	216.18	208.73	216.25	208.59
205.34	202.46	206.97	198.02	206.19	207.14	201.3	206.35	195.26	206.05	202.91	200.51	202.9	200.62	202.36	208.81	199.7	207.2	200.6	202.38	203.99	196.22	201.82	206.08	194.75	209.77	200.48	198.73	204.9	210.83	203.86	211.05	209.09	206.62	206.87	216.44	203.02	207.74	199.33	199.19	202.34	202.55	200.6	203.56	203.66	202.35	203.23	202.66	203.79	197.99
198.27	193.68	193	191.68	192.54	190.38	186.65	197.42	190.43	191.54	183.02	191.3	194.75	196.27	190.35	196.27	192.42	194.4	193.18	205.17	201.59	197.46	197.58	194.46	191.66	194.72	189.3	193.19	195.02	201.41	186.68	197.65	195.89	197.64	190.73	192.88	201.4	201.7	191.99	196.13	191.08	193.29	195.71	191.32	196.87	194.95	192.81	186.85	194.86	199.26
214.32	214.51	215.61	217.34	216.35	214.89	219.14	212.8	215.12	212.6	219.27	210.8	218.58	217.03	223.95	219.47	219.62	215.14	209.96	218.85	219.75	216.23	212.07	222.94	212.64	218.06	213.54	214.8	216.24	216.8	223.61	219.46	221.77	213.32	223.32	217.68	219.93	222.47	220.32	217.01	212.63	210.6	219.71	213.67	221.87	213.56	216.55	215.42	219.99	221.06
208.18	200.24	205.8	208.21	206.37	208.79	203.21	198.83	207.54	204.45	203.09	213.49	204.5	211.79	207.54	209.44	207.99	203.71	208.59	212.96	209.93	206.56	201.45	205.37	212.72	206.55	208.76	206.87	204.11	203.65	203.77	209	207.08	214.1	200.04	210.24	211.99	207.95	204.11	201.16	208.05	208.01	206.44	210	205.19	206.01	208.06	204.75	214.73	210.89
204.41	206.78	209.68	202.73	203.44	202.81	208.09	208.83	207.3	202.1	206.66	209.97	199.83	203.56	197.63	205.28	205.69	206.01	201.89	203.71	204.27	208.82	202.92	209.05	210.29	206.89	207.14	200.95	205.39	210.42	201.02	201.51	206.59	204.91	207.89	206.93	202.13	203.17	204.83	204.09	206.41	202.64	205.39	198.33	202.39	203.81	202.54	202.93	197.19	199.34
212.16	205	204.36	209.6	207.99	206.28	213.93	211.49	205.63	208.69	206.25	206.87	204.76	207.7	200.85	210.79	208.17	205.94	209.23	217.67	206.71	213.42	210.28	207.01	209.61	205.59	208.54	210.57	206.52	205.85	201.34	208.95	215.39	203.23	206.98	210.19	205.75	203.27	207.79	213.63	200.87	208.81	212.42	205.42	206.24	213.7	208.89	211.52	209.73	203.05
201.95	199.63	209.2	200.19	201.9	205.12	206.29	201.39	201.32	198.69	204.13	204.98	202.48	203.22	208.33	196.32	208.39	198.65	205.98	201.74	202.99	201.49	204.48	213.61	201.78	205.27	202.82	203.31	203.36	206.42	205.39	205.13	195.02	198.89	206.6	200.67	200.02	200.21	204.86	202.93	204.47	207.59	202.79	205.77	204.79	211.53	205.02	197.24	202.15	204.69
203.19	213.18	194.45	202.32	198.81	203.31	202.13	196.2	202.64	203.58	210.86	205.83	206.64	202.19	207.77	209.46	206.51	200.04	204.29	203.33	202.59	205.16	207.72	206.57	200.29	195.43	203.68	201.52	210.25	199.1	198.1	198.3	209.88	206.04	203.84	204.28	200.38	198.79	196.54	205.23	208.17	198.9	196.14	201.62	211.53	206.45	209.08	208.01	202.34	199.24
219.13	214.13	223.32	220.46	219.39	223.15	218.31	218.73	214.48	216.41	215.64	222.38	214.56	213.27	218.31	209.02	213.51	214.09	214.61	219.23	214.94	212.19	217.08	220.81	213.96	213.75	216.55	218.53	213.45	219.5	217.59	212.81	216.66	214.43	217.96	218.34	225.82	215.49	210.01	208.4	214.36	225.16	215.56	218.6	213.97	213.62	216.43	218.08	219.07	217.63
206.55	208.15	209.77	210.3	209.35	202.67	208.36	217.27	213.37	205.27	215.73	213.39	208.68	212.37	204.67	204.19	210.58	210.94	213.09	202.78	204.68	209.47	202.47	208.85	209.12	210.81	210.64	205.89	206.51	211.22	207.27	211.41	210.32	209.83	209.76	213.03	210.54	209.54	211.4	211.41	211.15	212.96	207.21	204.15	217.33	208.53	210.1	204.54	212.9	211.7
215.67	215.96	205.03	208.61	206.6	204.79	211.16	208.01	211.68	214.13	204.41	204.62	210.68	202.72	207.57	205.52	209.67	208.86	207.27	206.25	214.63	209.43	202.89	213.28	213.72	210.82	213.24	209.87	208.45	206.56	210.47	212.55	204.38	209.93	210.94	215.62	215.59	213.51	213.39	212.68	212.51	206.19	212.43	215.5	208.09	206.8	209.86	205.93	210.63	208.93
215.03	203.78	207.63	208.43	210.58	209.8	210.09	206.57	214.99	214.4	211.01	211.36	212.68	206.19	203.99	205.08	206.73	211.91	208.35	207.08	216.55	205.54	210.09	205.05	204.71	205.42	210.83	207.45	208.99	204.54	199.64	212.14	209.32	211.83	206.99	209.51	205.25	204.91	204.18	212.79	212.2	199.77	211.68	210.26	206.52	209.94	201.92	209.62	204.96	209.65
207.27	205.85	204.94	207.7	210.33	208.43	207.65	205.14	209.71	206.81	205.62	208.97	209.35	204.84	207.89	206.6	205.72	207.9	205.83	209.71	213.27	211.57	201.77	201.47	212.66	209.24	208.01	207.03	210.65	205.95	207.16	210	207.21	203.56	202.35	205.29	204.46	201.38	212.26	201.87	204.96	212.11	211.43	212.62	211.86	211.81	204.05	212.39	207.32	211.3
215.9	212.58	215.44	216.06	216.11	219.15	215.65	218.16	210.7	214.41	222.8	220.65	222.07	217.76	217.86	219.81	223.02	218.1	219.96	212.36	221.46	220.04	213.83	215.78	222.72	214.83	216.02	217.59	221.21	214.34	217.28	218.32	219.49	211.79	218.85	220.13	219.25	217.8	220.55	220.12	218.18	211.19	221.1	219.78	219.13	219.42	216.79	220.64	222.22	223.09
200.81	212.17	213.48	210.49	212.94	205.59	210.46	202.43	208.07	206.21	207.33	205.72	209.65	212.39	208.07	210.1	207.04	209.14	207.77	212.84	207.86	204.73	207.35	208.76	208.27	204.86	211.9	210.19	203.59	210.29	211.21	205.89	207.97	209.06	215.88	215.01	213.54	205.39	206.02	205.54	202.72	212.39	210.02	208.32	214.33	209.1	208.11	208.9	210.3	207.06
190.87	192.37	199.62	196.91	195.14	196.47	197.96	192.57	195.44	197.55	189.61	195	188.37	189.1	194.26	204.66	196.09	191.46	193.7	189.27	196.46	191.09	196.38	191.07	192.47	194.95	196.72	200.13	193.6	191.64	192.31	200.79	193.11	193.78	190.99	196.8	195.65	189.93	193.68	193.11	199.85	199.46	194.2	197.86	197.52	201.97	192.04	192.41	192.17	194.96
200.53	206.03	207.73	211.3	203.97	198.68	204.33	208.43	211.65	199.04	201.22	205.45	203.48	202.26	204.71	206.33	209.79	205.01	200.97	201.68	201.05	204.82	204.38	202.19	197.85	205.9	203.57	205.78	206.45	208.86	208.5	206.27	202.79	202.43	200.83	202.35	202.78	204.09	197.19	207.16	203.65	198.94	201.75	208.76	208.21	204.67	199.81	206.04	198.83	201.52
202.28	205.51	201.69	203.64	211.94	199.89	201.03	198.63	204.78	200.54	201.97	209.34	204.96	201.49	197.82	201.99	202.4	203.34	201.45	199.58	203.39	203.48	201.96	202.47	203.58	197.31	208.02	203.78	206.88	202.62	209.44	202.62	203.96	205.52	202.62	197.36	204.12	203.18	207.04	203.05	199.31	209.22	204.41	204.36	203.3	202.43	203.18	202.96	198.52	211.58
202.06	202.28	205.92	201.23	203.16	202.28	205.33	204.69	200.95	197.25	203.08	214.79	202.88	196.91	206.3	202.78	202.81	199.21	202.5	208.41	196.62	203.2	209.78	200.13	200.84	207.57	211.36	205.08	202.12	199.44	199.77	205.11	199.17	202.35	199.18	199.62	207.88	198.89	205.5	202.03	203.98	200.56	207.45	198.21	199.18	208.95	201.52	196.56	197.96	200.24
213.04	216.65	216.46	218.35	215.05	209.63	211.45	214.89	211.65	213.94	209.18	213.08	209.01	213.07	218.56	214.11	210.94	209.72	212.56	216.98	216.08	214.44	214.94	216.27	207.02	208.84	203.53	211.65	213.46	212.95	211.38	212.94	213.35	212.07	203.54	219.47	211.15	204.32	211.15	213.98	209.79	214.06	210.44	207.68	203.92	211.66	211.08	209.62	204.29	213.22
207.15	204.7	196.23	203	202.99	202.96	200.62	205.55	197.89	208.18	204.06	199.77	201.39	210.48	201.15	201.79	191.58	204.41	202.74	199.22	201.79	204.86	208.11	207.31	208.64	204.11	204.84	204.49	204.57	205.49	196.27	199.66	195.58	196.55	202.5	208.69	202.14	201.35	206.98	207.64	201.88	199.38	199.19	206.98	201.24	203.62	198.25	205.53	211.31	197.01
204.72	200.68	198.04	209.26	203.62	202.5	203.1	207.17	201.59	201.41	203.55	204.17	203.75	205.61	207.16	200.78	206.29	203.89	206.98	200.42	204.25	202.12	202.48	202.21	202.31	210.5	206.34	196.9	207.65	208.98	201.18	205	199.07	200.67	204.93	207.58	199.79	204.35	202.38	200.41	205.48	201	200.61	210.08	204.85	207.93	208.33	204.43	209.12	203.26
215.87	213.2	216.69	215.46	222.88	222.82	217.06	212.14	211.66	217.62	215.56	219.15	210.21	217.95	222.82	217.42	212.1	218.19	214.73	216.32	214.23	221.98	217.23	218.26	216.2	211.18	213.8	218.77	220	215.95	216.85	215.32	220.82	223.52	213.41	209.71	212.01	214.16	218.15	218.57	219.09	208.99	212.59	213.55	216.8	220.41	218.32	219.58	219.33	210.38
202.73	207.46	200	203.58	204.68	211.4	205.82	202.52	205.37	210.09	204.37	207.45	202.62	204.91	210.13	207.18	206.66	206.94	205.86	204.18	205.88	195.1	202.43	201.51	202.04	210.29	205.95	202.62	206.15	202.39	197.53	203.17	202.43	201.41	208.81	203.75	194.58	206.25	209.86	207.32	209.03	204.69	207.29	206.47	208.27	208	203.1	203.39	200.53	200.3
210.18	205.12	200.96	198.11	204.24	203.46	200.44	204.6	204.03	201.46	197.12	202.9	198.56	203.54	205.21	205.63	198.85	200.47	202.52	207.13	203.09	204.8	206.93	206.84	200.15	209.21	201.88	209.15	202.96	203.89	200.73	201.27	201.13	204.1	204.7	197.72	202.06	200.3	203.58	200.84	197.8	198.62	204.66	195.15	203.14	205.55	203.56	209.17	203.7	200.14
201.88	209.91	206.51	209.97	206.45	206.48	208.42	207.22	202.63	210.24	198.63	207.57	209.07	204.71	209.43	204.51	200.86	201.08	204.51	206.68	207.35	205.14	207.73	204.41	206.03	207.88	206.2	210.14	205.25	205.5	206.96	202.32	205.18	210.15	208.81	203.92	205.22	207	204.33	210.85	202.3	208.76	208.09	207.09	211.87	206.18	201.95	207.29	208.1	198.18
211.21	219.22	212.61	210.54	207.49	211.15	212.89	214.7	212.49	214.38	210.91	212.23	213.3	207.17	212.17	214.79	216.82	208.69	205.74	207.63	214.38	218.24	211.89	213.24	214.32	219.12	209.62	209.03	211.88	209.28	214.71	216.02	215.05	211.03	213.36	210.17	219.24	218.73	215.89	212.01	206.43	205.61	210.44	216.9	213.18	212.82	222.68	213.08	211.26	209.01
206.52	204.9	200.13	196.4	199.57	197.54	195.4	193.15	202.33	200.91	198.07	198.2	195.99	201.22	190.82	194.86	201.15	199.06	197.29	197.73	206.19	197.01	196.97	194.12	193.85	199.42	200.75	204.13	196.83	200.83	204.19	201.93	198.56	202.41	198.45	206.34	200.06	198.97	202.07	205.79	193.57	199.47	199.1	197.46	201.15	196.41	202.77	198.64	204.87	197.05
203.84	203.7	205.29	202.07	202.93	200.94	206.84	201.31	214.45	210.25	205.22	203.03	209.71	200.65	205.89	203.81	205.36	203.94	203.88	211.33	201.16	199.17	202.58	203.13	197.86	199.73	203.88	199.64	202.32	206.87	205.23	206.8	208.03	201.32	194.87	205.47	197.32	203.2	202.3	208.8	203.43	202.24	200.32	206.82	204.03	199.47	204.05	202.79	204.56	208.45
208.78	206.44	209.22	207.16	207.63	215.32	215.39	207.44	217.07	214.4	220.04	212.16	220.15	206.14	212.41	217.19	211.09	215.65	216.06	208.61	210.63	210.91	208.11	210.86	213.55	213.47	215.02	213.41	213.48	210.49	210.45	214.11	218.45	205.82	210.43	213.9	210.02	211.3	214.1	206.07	217.85	206.44	211.82	212.27	210.69	218.72	215.91	219.38	220.75	216
209.78	200.36	205.2	207.19	201.65	201.46	205.41	202.78	201.52	204.42	207.92	209.29	212.13	207.61	207.61	204.02	201.8	205.74	205.86	202.11	208.64	205.96	204.98	207.81	197.75	199.08	202.52	202.19	202.54	200.74	199.03	197.91	202.93	208.65	197.2	206.51	198.33	203.4	197.97	200.63	203.28	195.8	200.77	204.01	205.86	202.35	197.07	211.08	200.6	205.64
207.63	203.31	209.66	206.95	208.18	212.82	211.91	209.36	207.55	205.37	209.76	210.5	210.35	204.3	205.2	200.32	214.22	210.89	212.66	207.92	205.7	202.25	208.12	207.57	211.93	208.43	202.45	207.15	207.57	204.06	205.25	209.7	211.75	215.9	210.35	210.2	210.13	213.06	204.81	207.36	213.93	215.28	207.76	208.76	204.25	205.85	207.98	208.59	204.64	213.04
206.08	202.97	204.24	199.46	201.83	201.26	197.52	200.13	208.89	205.23	201.32	206.52	202.9	205.65	202.79	197.12	203.97	202.39	203.35	200.42	200.08	204.49	199.06	202.74	200.98	205.32	201.57	205.73	198.51	207.37	194.23	204.63	202.2	206.62	202.48	204.54	200.95	201.33	197.96	202.78	202	201.57	198.98	205.07	204.53	202.21	207.82	202.37	202.3	200.6
198.19	194.27	201.92	193.01	200.08	200.09	196.92	203.23	199.77	201.87	198.68	197.89	189.88	195.9	201.62	199.53	195.17	197.37	205.68	196.74	199.86	193.5	197.88	201.21	198.05	193.37	202.07	203.64	193.98	200.11	196.52	199.6	194.29	203.95	192.72	191.92	201.77	198.45	203.17	199.01	196.35	200.47	194.11	202.77	200.05	195.81	195.02	202.98	196.45	201.08
213.8	209.98	205.53	203.49	211.43	214.27	205.25	206.34	207.98	207.75	207.41	207.14	206.19	214.81	210.05	206.88	206.58	209.51	203.88	212.28	206.09	206.09	209.76	207.79	214.77	207.18	210.04	213.3	212.03	206.38	211.72	214.24	205.48	211.52	208.16	208.82	213.51	207.7	206.95	205.22	205.63	207.79	209.81	206.75	218.64	212.19	206.66	207.7	208.23	206.63
212.55	200.68	199.12	201.13	206.48	199.97	207.54	206.02	210.95	205.01	208.48	207.75	210.79	208.59	210.24	210.13	203.12	210.8	205.21	207.56	207	208.52	206.88	206.18	203.58	201.85	209.91	206.74	208.16	209.05	210.28	207.15	206.3	199.89	204.38	201.67	202.68	198.44	210.95	207.56	206.23	205.97	205.27	206.76	205.52	208.23	200.78	202.23	210.51	207.93
202.33	198.61	201.85	207.65	209.28	198.8	210.05	200.46	203.44	204.65	199.43	203.56	197.75	206.24	206.26	200.43	202.87	202.81	211.37	206.9	200.99	202.28	203.23	204.03	203.56	204.32	200.3	208.3	203.74	209.58	204.53	198.96	207.86	207.93	203.05	202.73	203.96	209.83	204.3	203.44	211.17	208.67	209.29	204.22	206.69	199.22	198.76	206.06	195.58	206.42
199.38	202.85	198.8	207	198.62	207.57	204.23	207.43	206.37	203.27	197.51	205.99	201.09	210.81	202.83	205.83	208.59	207.6	201.04	208.39	198.08	205.72	208.64	207.96	206.9	206.32	207.13	202.1	196.11	202.25	206.24	204.89	207.44	204.77	207.39	203.78	206.84	209.45	203.47	201.47	203.46	206.23	205.63	208.49	203.02	206.86	209.34	200.79	203.36	202.53
209.65	207.65	208.49	209.89	206.94	209.66	216.29	210.12	208.66	204.06	210.97	208.8	211.74	207.96	207.73	208.51	207.56	210.46	207.85	215.33	208.91	204.54	212.66	207.69	213.12	208.83	210.08	213.39	211.57	204.34	211.8	214.56	207.57	211.66	205.39	205.72	205.49	209.78	212.84	204.76	216.15	205.88	211.79	208.41	210.49	211.91	208.21	206.53	206.12	208.62
207.62	211.16	215.85	210.14	206.66	213.2	213.36	213.26	203	207.55	214.32	212.48	212.35	208.26	213.66	210.46	207.57	222.8	207.21	218.66	209.34	213.12	214.67	215.49	207.15	214.38	209.17	210.75	212.73	209.87	211.66	218.73	211.23	213.92	208.19	208.18	212.55	218.12	214.38	209.88	219.32	213.43	211.97	216.5	212.25	213.45	213.04	208.06	212.9	210.15
206.35	212.12	212.4	213.26	204.52	213.23	214.76	203.92	212.03	205.23	207.89	201.78	201.99	207.75	209.6	212.09	212.05	203.01	209.24	202.76	207.18	213.88	211.09	209.47	211.43	212.28	207.17	206.75	208.67	211.02	209.95	207.18	207.25	207.04	206.53	206.44	209.19	207.44	202.88	204.52	211.11	208.33	210.41	204.33	211.35	205.07	206.78	212.15	208.52	204.77
210.41	213.62	203.35	211.55	211.71	206.15	204.94	208.27	210.23	208.61	209.21	206.87	205.18	213.8	215.27	208.27	207.29	207.18	201.92	207.52	208.23	217.81	209.46	205.04	204.05	208.47	207.29	210.35	206.03	210.08	204.49	212.94	211.43	217.27	213.95	209.82	211.3	208.46	212.49	204.63	212.19	213.24	207.66	209.1	214.18	211.07	208.57	206.15	214.35	205.88
205.23	205.21	205.89	210.88	213.21	208.87	205.36	212.52	211.26	211.02	213.43	209.56	199.57	216.93	210.34	211.15	208.7	207.72	212.71	207.54	209.19	207.41	204.74	211.55	206.04	207.78	203.42	206.26	209.4	208.42	208.99	210.04	211.71	206.48	208.77	208.87	216.3	209.72	210.34	206.29	211.45	207.58	205.33	202.26	207.07	206.65	207.97	213	205.85	209.77
216.73	210.84	210.54	222.99	212.66	219.49	214.29	210.04	218.07	214.86	219.71	212.66	220.9	217.07	216.47	221.38	213.91	216.36	212.79	216.38	219.77	215.1	215.2	212.55	217.46	220.14	215.04	215.82	219.58	215.07	218.07	214.11	220.96	222.55	219.41	217.03	211.97	223.05	211.72	213.84	214.04	219.16	220.44	220.43	223.04	218.15	214.97	217.8	215.04	208.34
213.41	216.82	211.86	210.56	203.68	210.7	211.52	209.48	204.75	211.92	207.83	217.35	205.06	210.42	211.56	219.62	214.03	213.39	214.99	213.27	212.8	211.33	222.47	211.81	213.53	210.58	206.19	216.26	214.39	214.42	210.61	213.47	217.72	209.75	213.1	213.62	211.36	217.73	216.03	211.15	216.9	213.33	205.31	210.45	209.34	215.46	210.68	215.81	216.19	214.1
216.45	211.08	214.94	218.13	215	222.69	217.88	212.46	213.46	219.39	221.45	221.6	219.49	217.59	222.05	217.26	215.9	209.06	218.78	217.94	212.04	218.96	213.85	220.92	219.08	221.22	213.73	221.42	210.11	220.94	214.77	220.95	223.01	217.53	212.64	221.95	213.5	216.41	216.5	214.56	213.14	220.01	223.92	216.03	213.25	212.67	219.53	217.17	210.61	216.52
193.92	207.36	203.16	204.44	204.86	198.16	199.78	198.28	205.68	200.9	197.38	198.93	199.69	201.15	208.77	200.2	203.74	195.86	200.12	206.72	204.21	196.21	202.6	203.8	203.82	196.73	206.98	201.67	201.22	203.33	209.44	200.77	200.81	205.61	203.5	202.45	203.75	206.2	203	203.08	196.5	203.71	198.88	204.5	201.74	205.81	208.6	209.33	197.43	192.12
209.77	215.36	209.82	203.5	201.49	211.28	208.57	205.61	199.91	208.97	204.46	201.84	202.6	210.79	206.26	200.04	211.66	210.87	206.58	209.09	209.44	207.11	208.09	205.69	211.24	205.18	202.27	209.9	210.85	206.44	204.31	216.11	207.52	201.57	204.47	207.81	207.81	200.39	206.2	204.66	207.35	201.8	207.85	205.21	210.27	204.34	208.2	205.43	205.89	208.27
208.46	211.67	211.62	215.24	202.61	207.61	211.22	201.58	209.58	198.3	207.31	210.05	204.42	209.36	204.3	205.15	208.18	206.3	205.83	209.63	203.92	211.32	210.97	213.42	212.09	203.07	209.91	212.63	208.14	208.26	208.76	208.42	209.26	208.07	206.37	206.96	206.02	209.54	210.81	207.69	208.36	214.99	208.3	204.34	209.72	205.93	208.89	214.37	205.49	205.03
208.33	202.86	209.62	209.91	209.23	210.12	206.83	207.14	207.36	214.08	211.05	204.95	213.29	211.94	209.27	202.01	203.79	210.34	207.89	208.04	211.32	209.8	209.25	209.75	210.97	209.46	211.67	208.06	206.65	204.56	213.96	205.31	215.02	210.67	208.02	214.08	211.13	208.2	212.5	212.28	204.47	210.3	214.97	205.19	214.06	206.71	210.41	198.78	210.97	216.98
205.81	203.78	205.86	207.27	210.2	205.78	204.87	203.69	211.34	209.66	203.33	201.48	205.93	206.72	212.46	212.33	208.71	205.47	212.14	208.63	207.93	209.27	208.17	205.61	209.51	207.35	203.88	207.34	210.84	205.96	204.7	213.94	210.86	208.05	207.84	206.3	212.73	208.86	212	206.7	213.76	201.43	207.21	209.08	214.55	207.44	211.08	205.85	208.54	201.81
205.06	201.99	207.59	203.18	203.02	203.28	199.33	203.53	204.6	198.54	202.59	203.25	197.57	201.6	205.52	205.66	204.12	201.24	203.83	201.67	203.63	205.17	200.84	200.23	200.79	203.92	204.65	200.87	209.11	205	202.86	203.79	203.57	208.44	198.13	201.97	206.91	202.94	204.35	208.02	203.92	204.29	202.61	198.15	205.38	202.9	206.61	204.79	200.16	206.8
199.4	200.78	201.19	197.07	201.55	204.05	195.99	208.38	205.75	199.17	204.84	200.17	207.82	200.61	197.52	205.19	203.16	206.61	204.49	208.78	202.64	201.98	202.81	202.23	198.13	202.65	208.73	205.41	201.65	200.43	198.91	209.09	201.56	205.03	200.54	202.03	199.22	198.87	207.11	197.79	204.62	202.32	196.68	208.05	202.18	206.35	203.32	200.02	209.88	205.2
208.54	210.08	208.67	206.52	208.28	214.05	204.06	201.23	216.45	206.9	205.41	208.11	211.74	204.79	210.27	207.38	207.39	205.21	206.34	207.93	212.59	205.96	205.64	204.33	211.36	202.1	212.37	207.75	212.32	212.44	211.07	204.32	213.72	206.58	208.95	206.38	203.59	206.83	206.75	207.11	208.96	204.6	208.37	202.96	210.35	203.75	205.67	211.39	213.6	210.87
205.69	203.91	211.59	206.28	212.24	212.63	211.92	210.64	201.12	206.12	207.31	210.75	206.62	212.64	204.64	216.98	205.14	209.45	213.48	208.09	209.86	207.07	210.36	206.89	204.39	210.36	200.41	208.71	206.17	213.57	207.76	205.5	212.02	206.18	213.5	201.06	211.46	206.86	211.78	212.26	209.2	206.04	207.07	209.23	210.04	207.86	216.44	213.82	205.58	210.41
217.75	217.23	216.42	214.01	220.02	214.08	216.98	217.23	220.66	212.27	220.79	215.94	218.04	213.86	218.17	214.7	220.26	212.14	216.64	218.02	213.62	219.29	220.34	221.12	220.55	213.51	216.63	218.64	214.39	227.03	213.14	211.12	214.97	217.86	206.85	217.13	215.37	219	216.72	208.84	214.71	212.71	214.32	211.87	219.51	218.54	219.08	217.93	220.74	216.38
216.33	212.28	211.23	212.25	212.09	210.69	215.55	213.7	214.98	211.93	207.6	205.22	210.41	210.96	216.67	206.41	216.25	208.05	210.63	219.04	215.1	218.3	208.31	212.4	208.13	209.84	206.56	212.92	215.26	218.72	214.13	215.95	214.92	214.81	215.97	208.27	212.77	207.91	213.32	210.43	207.15	215.46	213.44	217.21	214.86	204.87	212.12	209.89	212.68	208.16
205.12	205.21	208.55	210.18	204.83	212.47	202.94	203.64	195.76	208.05	205.79	198.58	208.06	205.86	203.5	202.9	208.33	203.33	203.88	204.32	210.79	198.45	204.59	206.53	203.78	193.87	203.55	204.69	205.54	207.23	204.11	202.43	200.47	202.73	206.1	208.34	204.68	207.92	205.7	207.05	203.02	199.55	210.22	201.31	204.79	207.26	203.19	204.94	202.35	206.68
196.33	198.07	201.63	203.57	197.51	201.62	200.88	201.62	194.38	202.71	202.96	199.63	195.98	197.13	204.27	188.59	201.47	200.42	193.6	195.67	197.7	199.1	196.45	201.27	194.82	205.93	195.32	200.42	204.12	204.11	195.43	199.28	200.69	196.06	198.12	203.47	197.7	203.67	197.65	197.92	197.9	200.53	206.75	201.18	196.15	199.43	201.33	199.9	193.93	202.54
208.59	209.33	211.29	210.19	206.12	202.65	210.61	214.65	209.8	209.11	211.19	206.43	207.7	207.94	207.25	212.24	210.14	207.18	210.33	208.07	213.01	214.88	205.47	215.14	211.17	210.98	212.6	208.18	207.51	211.28	208.4	210.98	209.17	205.58	207.65	208.58	212.28	211.33	202.66	211.02	211.77	212.37	209.01	211.86	202.75	208.21	212.9	209	203.24	206.1
209.81	199.78	204.25	202.77	200.72	203.6	205.13	205.3	202.16	202.04	207.6	206.36	207.1	209.04	202.3	204.41	202.54	207.76	209.21	204.98	207.95	204.35	199.51	207.06	204.18	206.06	201.85	204.71	200.04	202.93	205.2	207.86	206.47	207.89	198.64	209.64	206.32	200.8	208.26	211.91	207.09	204.52	203.93	198.63	204.35	210.9	204.18	206.45	205.86	204.29
210.98	214.48	202.79	206.21	205.49	197.71	210.05	205.41	207.91	203.98	207.99	208.46	213.83	202.5	204.7	210.21	201.33	209.46	204.59	206.64	207.92	208.11	208.1	207.1	212.73	207.82	208.31	208.63	210.91	204.6	204.62	211.57	207.7	211.01	205.65	205.48	206.42	205.38	208.72	203.18	208.77	210.82	203.53	211.2	211.63	208.45	208.89	205.22	212.14	202.61
214.48	211.69	211.5	213.1	207.53	206.8	210.96	211.94	210.86	209.54	211.26	209.15	207.33	205.82	207.17	204.4	205.13	213.07	198.74	216	211.59	208.36	205.07	209.72	214.35	203.16	211.67	206.13	210.44	206.2	213.15	210.86	208.54	209.58	208.66	208.32	207.33	205.43	209.84	208.37	206.66	207.66	206.29	208.67	207.76	210.6	221.35	212.86	206.42	208.33
213.3	213.41	214.24	206.34	209.99	217.24	213.16	210.1	215.56	210.45	216.18	218.36	208.34	216.43	210.18	212.22	212.79	214.28	212.33	212.3	212.28	204.87	210.25	210.85	209.25	208.48	214.21	218.77	212.12	213.18	213.91	209.86	218.37	211.12	215.12	208.21	208.57	210.14	210.91	210.81	210.33	203.47	206.12	209.98	212.3	208.73	209.99	213.82	211.77	211.76
221	211.72	212.69	227.48	214.35	220.6	213.61	217.32	217.57	210.76	207.54	218.82	218.2	216.18	224.94	213.54	218.85	217.5	214.54	213.53	218.44	220.61	220.1	220.88	222.75	213.94	217.27	217.68	220.87	218.6	219.65	211.91	215.97	220.46	212.87	209.19	211.98	227.66	218.08	219.52	218.09	220.81	219.71	219.67	218.57	216.3	216.2	214.84	215.41	217.61
203.15	203.68	207.2	198.18	203.91	202.01	205.68	204.56	205.12	205.04	199.19	205.06	205.18	205.48	208.72	205.97	205.36	203.92	203.05	209.32	204.8	204.84	200.58	205.94	204.64	201.32	203.68	204.25	208.12	210	203.42	201.96	196.12	209.36	201.81	201.39	206.24	197.84	205.59	202.08	202.05	206.06	206.26	200.59	202.49	199.97	201.44	209.23	202.78	198.99
195.25	201.97	195.5	198.94	200.61	198.53	196.05	195.25	200.06	197.04	203.8	196.9	193.63	199.36	198.65	195.55	199.61	201.7	192.84	200.18	190.29	198.89	201.4	198.77	198	196.04	193.37	196.86	198.19	202.16	203.72	201.49	199.7	202.51	202.44	200.78	195.67	194.8	200.25	200.4	196.3	200.93	201.11	193.05	195.91	192.45	204.07	196.8	197.72	196.08
202.95	207.42	208.91	209.58	214.11	215.16	201.02	209.91	212.05	207.66	210.48	209.89	204.21	208.52	207.98	213.16	211.43	203.27	204.04	209.1	212.96	206.6	208.99	211.43	208.74	209.55	208.56	209.99	207.51	208.22	205.02	204.42	210.65	207.56	205.56	201.42	208.37	212.05	207.8	211.64	210.19	212.69	211.05	201.42	203.25	208.18	212.06	204.31	207.8	212.48
200.89	207.42	206.03	206.43	206.44	200.35	199.83	205.05	202.37	208.11	201.7	198.47	194.3	203.8	202.05	201.79	202.35	204.73	205.3	203	201.97	211.25	202.18	205.8	203.11	201.79	204.32	200.53	201.76	203.49	203.99	201.04	202.06	197.61	193.74	192.72	202.57	203.68	196.33	198.8	203.27	202.19	198.91	195.63	199.48	204.81	197.32	203.54	201.98	199.22
211.35	206.02	203.2	204.1	212.94	214.43	210.21	205.04	214.03	205.62	209.73	217.21	197.78	206.21	203.5	208.73	207.77	215.39	209.06	209.7	212.16	199.49	211.48	206.77	213.04	209.47	205.68	207.51	216.64	210.51	211.46	213.57	207.45	210.56	206.23	212.13	208.61	202.19	208.98	208.44	210.28	208.43	208.05	202.1	208.98	213.42	211	203.76	209.54	212.37
209.97	211.47	211.88	210.56	214.24	215.63	223.85	220.29	215.31	219.94	217.21	215.97	217.79	216.96	218.19	210.92	217.31	212.13	213.78	216.84	215.8	216.1	220.58	215.7	221.62	218.29	220.62	218.1	219.92	216.43	222.02	219.17	222.15	214.49	220.04	214.96	220.51	216.36	216.55	220.7	218.39	220.14	218.78	218.76	211.32	214.45	213.34	219.82	213.17	216.21
215.64	213.65	212.44	213.61	205	214.33	205.68	211.61	219.39	215.52	210.37	215.13	216.7	217.98	208.4	211.26	210.23	211.7	213.44	206.84	213.53	206.05	207.19	214.74	213.92	215.27	212.79	210.52	211.62	210.79	215.71	207.72	212.6	216.22	208.99	212.59	210.73	214.74	208.43	215.11	224.99	207.84	210.29	211.59	210.91	214.25	204.33	211.73	212.83	212.11
206.14	212.68	208.59	209.47	212.48	201.09	206.37	207.52	202.53	210.78	208.3	206.37	211.36	206.7	204.64	213.53	203.44	202.73	210.03	209.85	206.76	206.58	204.95	207.89	213.14	207.4	202.83	206.41	213.37	206.73	201.39	203.27	209.78	207.47	206.86	210.25	198	208.25	208.74	213.49	207.35	209.46	206.7	206.33	205.33	206.8	203.29	210.42	206.5	207.11
214.87	215.88	218.3	210.43	208.89	212.1	225.37	215.22	207.74	213.36	217.76	215.56	215.72	214.45	212.56	217.05	216.11	212.67	216.78	216.63	215.55	215.29	213.25	213.91	217.05	213.96	216.61	212.56	218.34	210.35	214.78	212.25	215.87	207.02	211.3	213.49	211.59	215.94	218.55	210.78	209.52	216.2	213.26	217.16	209.05	219.28	216.78	213.84	213.54	216.24
197.42	202.99	206.91	200.23	204.26	201.82	214.02	201.87	209.91	206.11	198.88	206.63	204.08	208.55	208.86	204.94	202.11	205.79	201.73	208.4	207.22	201.45	204.17	208.99	202.96	205.95	201.93	203.49	203.46	203.35	206.5	200.98	204.3	200.46	204.8	197.88	209.73	208.7	203.77	204.25	201.78	204.37	200.3	195.95	204.12	197.65	206.44	200.32	203.23	200.47
213.43	222.85	216.59	215.91	216.39	213.67	223.85	219.84	220.53	218.03	215.93	221.63	215.53	223.55	215.12	217.04	216.74	217.54	211.69	219.06	218.41	221.82	221.39	217.96	222.36	220.42	219.48	224.07	217.88	214.05	216.85	218.34	215.93	213.48	217.29	211.37	214.56	217.81	215.61	209.74	213.56	215.74	217.8	216.09	217.72	220.39	216.72	216.51	212.61	222.16
210.3	214.67	211.89	211.28	212.38	213.68	219.15	211.76	206.1	216.7	209.9	215.65	215.44	212.8	214.95	207.07	209.95	218.99	216.34	212.03	218.89	214.97	216.26	215.27	208.31	211.84	208.95	214.72	212.26	206.63	210.16	216.21	212.28	213.68	207.91	212.42	216.39	212.82	208.47	210.35	218.17	208.79	210.24	209.91	210.63	215.09	214.13	220.21	216.45	211.33
206.57	207.05	213.97	211.75	208.76	202.75	212.73	210.14	211.68	208.52	209	209.26	208.81	204.43	206.62	210.21	204.67	209.78	210.07	206.12	211.22	209.54	213.61	209.08	207.42	206.51	211.29	213.15	212.13	207.15	205.91	208.63	206.01	208.97	212.75	214.54	197.79	210.83	210.61	207.07	207.83	205.67	203.41	211.02	206.21	206.49	198.82	209.11	211.87	208.94
219.03	204.69	212.96	209.31	210.94	209.69	214.38	209.57	215.8	202.05	213.06	210.71	209.89	210.45	212.94	212.23	207.28	217.61	202.85	212.96	203.48	207.39	208.71	207.04	210.24	204.09	210.03	207.41	209.8	208.48	211.46	208.42	203.84	217.41	208.7	214.74	208.35	205.49	209.26	209.34	203.53	209.24	211.06	209.04	215.74	207.85	206.09	210.67	206.93	209.91
201.7	193.13	193.67	197.51	188.59	201.89	196.57	203.65	196.78	197.66	200.11	204.51	189.4	199.73	202.01	196.88	195.93	198.11	204.8	199.06	193.36	199.56	201.51	194.92	199.83	196.91	195.62	201.39	195.18	198.34	197.57	201.66	194.33	193.42	195.65	192.65	192.1	197.93	195.76	202.32	197.39	199.88	198.77	197.84	194.43	202.27	203.75	206.33	203.05	197.37
205.27	209.28	206.32	202.54	203.11	202.44	209.83	197.84	206.73	198.9	205.1	201.09	210.62	207.48	201.48	202.71	201.52	201.96	202.78	196	205.91	200.11	203.56	206.21	205.42	202.6	203.04	207.18	210.85	202.41	203.48	203.4	208.62	205.74	205	200.13	204.69	204.36	198.33	208.12	203.81	201.43	200.6	200.64	203.27	205.3	203.68	206.6	199.71	205.84
210.57	206.59	206.79	202.94	213.58	208.15	210.77	207.61	209.34	206.12	208.23	208.14	211.15	210.93	211.52	214.26	208.83	207.95	213.85	214.08	206.95	207.34	209.08	203.55	207.53	213.04	205.14	214.97	208.2	214.58	207.11	212.05	205.3	205.47	215.01	211.18	215.39	208.59	211.71	207.17	212	211.7	214.76	208.77	209.83	204.42	203.69	206.05	212.42	216.12
208.81	211.43	205.09	206.49	207.2	208.93	207.16	210.47	206.59	207.82	210.99	212.88	212.46	209.23	209.96	212.63	207.91	204.86	211.87	210.33	202.86	211.69	206.85	210.45	208.69	207.39	205.83	212.53	208.3	201.37	214.59	210.27	205.78	207.59	217.84	213.91	214.61	209.83	204.75	206.17	205.4	205.98	211.17	203.85	209.59	209.75	206.68	210.54	209.24	210.07
208.54	207.13	207.85	211.14	212.22	208.76	210.47	208.72	205.26	202.75	206.29	215.79	207.2	209.22	205.46	210.23	206.84	209.56	206.59	215.52	206.91	207.6	205.83	206.06	206.87	199.52	206.26	211.8	204.91	212.17	206.39	210.94	207.4	210.75	208.6	206.98	213.06	210.49	205.03	211.28	203.41	204.84	203.12	212.61	208.79	204.22	208.57	200.99	212.79	209
208.15	209.08	205.49	214.87	209.07	217.64	212.35	215.69	208.32	208.13	210.84	218.08	199.96	216.33	213.99	218.74	208.57	214.35	205.78	208.87	210.92	211.53	206.81	208.63	214.37	211.28	214.85	207.18	215.53	215	206.35	211.29	209.83	212.32	205.25	217.32	209.41	216.53	210.06	212.31	211.6	210.73	212.39	212.22	209.02	205.7	207.45	210.81	206.09	216.88
205.59	207.95	211.3	202.54	212.35	210.86	211.26	207.57	208.92	208.13	201.89	215.49	207.23	210.71	207.55	205.75	209.38	212.99	207.13	204.2	202.96	208.34	209.28	203.79	210.61	205.8	213.54	203.49	205.57	205.4	210.24	195.97	212.19	211.16	209.66	204.8	212.38	210	214.23	207.61	212.81	204.72	208.25	201.55	211.51	208.63	208.27	210.68	209.72	204.21
202.42	201.72	200.38	207.58	205.75	206.6	202.07	204.03	202.8	198.61	205.38	202.09	199.29	203.49	202.74	203.63	204.29	203.75	202.72	197.91	198.54	200.06	206.4	201	197.37	199.62	202.5	205.78	197.83	204.17	203.62	208.65	197.52	201.74	202.91	206.81	202.83	209.13	206.36	200.84	203.6	203.2	201.72	202.73	195.24	200.23	198.32	198.51	208.17	203.76
211.29	209.46	197.09	207	203.78	204.36	211.75	207.51	209.48	206.5	208.79	214.73	211.49	207.18	206.65	201.91	207.22	208.95	204.91	202.91	205.51	211.03	213.73	197.19	205.66	208.19	201.9	202.5	207.9	205.54	203.36	207.08	201.27	203.32	204.17	205.98	202.53	212.11	211.93	212.09	203.22	205.25	203.12	204.33	204.6	207.12	211.42	204.31	205.08	207.05
203.75	198.19	192.18	200.81	196.06	198.31	195.2	197.77	197.98	193.98	203.65	195.81	197.81	200.83	196.07	196.52	200.88	206.47	203.89	201.74	196.16	200.49	196.04	192.87	194.66	198.48	195.59	203.34	201.19	201.19	197.11	193.49	197.08	202.22	202.81	197.37	199.12	196.66	195.31	192.22	194.96	201.25	200.75	193.26	195.27	197.95	199.26	197.61	205.44	196.78
212.1	212.51	214.95	221.21	210.91	211.16	215.23	212.23	208.96	210.04	214.32	207.41	217.94	206.66	212.29	211.22	211.67	215.01	213.56	211.59	212.27	218.99	215.6	215.66	209.18	211.22	210.71	217.74	211.38	213.44	213.5	212.43	217.7	212.21	212.46	218.62	209.33	209.3	210.62	215.03	214.23	208.56	211.29	209.09	211.55	212.54	212.6	205.8	212.39	218.56
217.63	215.54	219.61	221	215.11	217.14	210.75	216.36	213.47	215.87	212.82	218.94	214.93	213.76	215.75	214.65	218.21	220.86	220.54	217.91	220.11	223.5	218.69	217.25	217.94	213.31	215.6	214.13	213.85	222.9	205.4	213.23	218.55	218.39	214.73	209.44	218.8	208.4	221.77	218.59	214.15	221.6	216.39	221.87	215.7	217.44	215.29	219.98	216.42	215.03
210.86	216.95	210.41	210.93	220.35	209.84	210.28	205.81	210.42	216.03	214.19	214.42	209.22	213.12	206.96	215.08	211.17	213.51	210.33	214.85	214.71	219.64	212.25	205.09	215.86	210.25	213.13	209.44	211.22	211.51	208.17	215.62	208.64	211.33	211.51	210.86	211.82	217.19	213.62	217.5	210.36	211.44	212.08	206.62	210.02	215.05	208.46	208.96	213.11	210.32
211.6	215.69	221.7	212.41	213.69	219.69	215.24	212.55	216.61	215.15	213.83	217.1	209.74	217.27	216.54	218.7	217.8	218.34	214.01	212.64	215.62	216.98	215.91	215.87	210.34	220.92	219.74	221.08	222.06	211.27	216.3	215.12	215.99	217.13	219.2	221.49	212.49	216	220	221.63	218.1	213.06	212.54	215.8	219.43	214.87	218.9	216.13	219.58	213.45
202.87	210.22	201.03	202.41	203.97	205.89	203.2	205.47	206.44	201.74	206.23	207.05	208.57	200.01	207.95	203.87	200.9	210.53	202.54	203.2	202.46	209.53	209.07	206.86	208.48	208.44	205.69	209.53	205.33	200.07	202.48	201.58	200.07	196.01	198.91	202.91	200.58	205.12	203.82	200.62	206.65	207.53	201.79	195.95	203.17	202.02	204.99	205.23	199.98	206.42
196.46	198.57	189.31	201.99	200.05	201.38	199.36	199.92	200.78	196.38	201.36	198.17	196.05	194.64	198.23	197.35	202.36	198.97	199.76	194.27	201.19	197.69	195.68	198.27	198.74	194.52	204.46	195.92	198.65	200.89	198.42	201.99	201.66	201.48	203.02	195.48	196	202.55	200.14	194.7	197.26	197.24	194.3	196.45	199.63	203.26	196.13	200.81	200.21	195.14
198.86	202.5	204.38	203.44	209.31	210.34	205.22	207.06	206.44	212.47	206.17	203.67	209.85	209.53	203.5	206.17	202.24	203.43	208.47	198.69	204.78	205.86	201.87	202.93	212.32	202.84	205.92	202.95	208.18	207.6	214.91	201.26	209.27	208.88	207.27	213.4	208.54	203.28	208.14	199.25	202.1	202.25	207.26	203.07	209.04	202.67	210.04	200.57	202.19	204.22
208.05	202.32	198.18	200.99	207.34	199.7	205.51	204.27	206.53	203.9	202.35	201.93	204.01	214.08	209.61	199.71	206.43	199.54	204.98	199.37	211.24	201.97	204.21	201.04	202.2	199.89	201.84	203.52	202.94	204.71	202.99	197.47	203.69	210.01	203.91	201.97	209.58	204.4	201.36	203.17	203.27	197.38	201.01	205.7	206	201.04	208.35	201.41	205.95	199.58
212.67	211.91	216.53	212.64	213.13	211.09	212.52	210.71	204.63	212.18	214.6	210.48	211.87	209.44	213.94	213.83	206.28	215.13	216.09	202.37	212.28	206.5	212.81	215.8	220.42	214.05	206.62	216.17	209.17	215.89	205.36	207.69	212.91	215.35	209.07	218.39	216.6	211.78	216.07	216.27	211.25	213.67	207.86	215.74	205.41	216.64	210.54	203.98	216.23	210.56
206.79	213.8	206.6	208.43	209.19	211.05	210.87	207.93	208.92	207.53	209.49	203.12	206.49	210.45	212.18	206.72	209.23	205.86	212.3	209.65	211.93	211.25	216.21	206.77	203.99	202.66	201.72	211.19	212.96	203.82	204.34	206.89	206.98	211.35	206.75	202.43	202.08	206.99	210.45	207.83	212.77	205.93	207.26	203.64	203.07	204.6	208.62	210.62	206.11	211.77
210.75	206.08	202.03	210.34	214.66	207.24	208.36	204.51	206.83	210.77	202.7	211.52	208.37	203.95	204.52	212.6	210.3	214.63	204.37	210.65	198.57	214.77	206.64	201.89	209.08	209.16	205.03	211.44	202.94	207.22	209.05	208.66	206.53	208.82	205.6	207.38	205.21	204.68	208.79	212.7	209.06	203.97	203.38	210.43	214.33	204.19	208.45	213.37	215.37	209.97
205.42	213.02	210.34	207.08	210.46	210.93	208.11	209.22	216.91	211.98	217.88	207.7	208.54	211.28	204.98	209.38	209.65	211.73	213.05	208.23	212.37	211.05	216.84	219.11	210.72	211.76	210.79	213.25	207.89	210.16	204.95	207.18	208.14	210.34	207.2	215.32	209.5	209.96	216.2	210.18	205.46	210.45	213.54	208.46	210.02	208.03	205.76	219.6	209.23	204.39
206.74	198.36	204.46	201.74	207.46	205.61	202.83	206.28	208.42	204.35	203.76	200.85	203.1	201.3	203.52	205.42	202.9	210.87	207.11	203.83	202.53	208.05	202.55	202.08	204	200.26	206.02	201.56	201.19	202.11	205.02	207.24	205.48	209.41	199.48	197.01	209.17	200.69	207.53	205.45	202.35	200.3	205.17	205.16	206.67	207.12	204.51	200.76	200.99	203.87
203.54	205.31	202.75	203.27	200.39	196.19	200.9	204.15	206.96	206.31	194.62	209.93	204.17	203.82	209.81	210.73	200.24	205.59	201.74	201.27	200.71	203.58	203.29	205.41	207.75	205.8	205.88	210.13	203.34	198.69	201.73	203.7	199.59	200.68	198.14	208.17	205.07	208.79	203.38	203.65	205	202.46	203.46	202.2	202.32	206.08	201.3	205.99	200.36	206.67
205.45	202.68	210.06	201.12	197.09	204.69	204.66	206.4	199.69	200.25	199.45	198.6	203.17	200.89	199.86	210.08	201.91	198.33	195.32	203.62	207.81	203.41	207.52	198.23	210.86	204.61	208.44	203.04	206.4	195.86	208.04	204.37	205.07	203.39	202.5	204.25	201.08	199.41	203.22	202.33	205.1	202.62	196.2	198.61	205.81	201.5	201.92	200.09	205.8	214.2
205.01	203.08	207.33	213.2	211.75	206.89	207.38	212.33	206.3	204.35	205.58	202.21	203.63	205.64	207.25	196.98	202.62	212.75	205.05	201.12	205.77	211.14	204.68	206.18	206.45	209.31	207.97	204.24	210.43	205.86	204.46	208.72	208.93	209.46	208.06	209.46	200.33	210.01	209.43	204.45	208.89	205.17	204.92	205.82	209.23	210.69	204.78	208.32	205.96	204.04
213.72	217.28	211.97	213.37	214.41	205.72	212.19	210.84	217.7	215.56	217.67	213.38	210.31	214.73	213.36	208.6	212.42	213.49	209.94	210.66	215.21	211.17	210.08	215.42	211.81	213.37	214.55	204.1	215.85	215.63	213.2	216.1	214.99	212.37	215.57	210.83	223.51	214.68	215.88	212.3	212.88	215.2	208.56	217.02	213.27	215.11	215.02	214.79	216.42	213.64
214.31	200.73	209.8	215.18	210.01	210.82	205.8	211.37	206.34	210.31	210.89	207.7	206.43	212.18	213.4	204.75	211.31	200.41	216.82	205.55	209.35	214.5	208.05	204.74	205.98	205.19	212.2	206.19	209.74	213.13	210.7	207.56	208.9	211.24	204.4	213.4	200.11	206.26	206.2	205.75	209.17	203.86	209.1	207.45	207.82	207.06	213.11	210.83	202.23	202.96
204.68	207.79	209.62	207.33	208.11	205.72	199.96	202.95	201.92	199.49	200.29	201.04	201.3	203.38	210.34	200.53	207.47	205.32	198.53	197	202.48	201.76	202.31	198.7	207.65	204.08	199.01	200.35	199.67	202.22	199.54	201.11	199.53	202.47	201.13	205.83	203.13	199.41	200.15	207.79	205.63	204.12	201.81	200.67	210.03	199.01	204.57	202.58	206.78	200.8
201.31	206.89	211.58	209.06	214.82	205.52	206.82	206.65	207.05	210.64	201.11	204.99	208.37	212.75	202.38	208.89	202.48	206.94	209.87	200	209.42	208.62	205.57	209.13	206.65	202.23	203.75	205.78	207.9	205.04	209.68	202.45	209.97	210.01	209.12	209.7	207.8	207.55	210.73	210.9	206.38	206.28	206.36	211.68	204.6	205.84	210.7	204.49	208.47	202.32
207.69	216.05	214.16	210.08	207.9	209.44	208	212.74	206.81	207.69	208.96	209.88	212.24	206.52	212.81	207.19	206.64	213.27	206.93	214.31	209	209.76	204.86	210.19	204.23	207.94	207.44	205.34	210.08	212.99	212.5	211.63	203.51	211.11	207.68	212.03	204.25	202.45	207.18	213.61	203.59	203.8	211.22	204.43	209.66	207.15	203.28	206.17	206.47	207.84
199.55	199.78	195.9	197.7	198.51	201.93	200.36	204.18	198.18	201.56	204.1	197.7	199.65	199.56	200.67	201.71	193.95	202.59	203.1	204.09	205.95	201.22	203.17	204.43	194.8	202.37	203.09	203.47	202.82	197.35	201.1	199.41	208.27	200.71	204.63	199.94	202.73	198.9	197.74	202.26	198.7	200.14	198.24	196.48	195.82	202.39	197	194.86	197.71	200.39
210.64	210.33	206.68	207.68	211.33	209.04	207.14	202.93	207.56	209.07	210.44	206.28	209.07	212.5	216	208.25	206.92	212.57	208.6	209.18	204.5	215.35	209.8	214.32	213.23	206.06	209.89	209.94	202.78	210.23	205.33	213.78	207.63	203.36	205.93	207.67	209.96	203.13	209.45	210.34	208.63	205.37	213.67	209.12	208.03	212.32	206.14	205.53	208.37	210.32
203.82	206.11	212.78	211.56	210.29	204.39	206.21	203.56	215.34	212.81	208.13	206.26	213.38	211.61	207.44	211.23	207.3	211.53	209.86	207.54	209.75	211.25	206.86	208.44	206.02	212.49	210.35	215.32	207.95	215.31	216.33	208.02	207.19	207.75	208.02	211.25	201.04	203.64	201.84	211.82	216.14	208.88	208.33	207.02	205	211.26	211.57	211.79	207.32	209.56
201.05	208.3	202.9	203.25	200.77	203.95	202.61	207.47	204.23	201.01	205.68	208.57	203.75	204.75	203.7	202.59	200.62	202.99	200.73	209.92	197.39	203.92	202.86	207.23	200.8	199.52	202.34	204.29	206.75	198.82	198.36	198.73	201.14	195.32	202.44	204.1	203.1	209.42	200.35	200.29	204.66	209.55	206.53	202.06	203.75	205.39	202.26	207	203.73	200.59
201.93	202.83	209.74	207.1	204.31	203.85	210.21	210.23	204.23	205.16	205.49	212.2	201.65	210.37	204.25	200.64	195.9	207.58	200.76	206.55	197	202.08	199.37	204.18	209.41	205.5	207.35	204.23	199.83	204.58	208.6	205.11	204.03	207.64	204.2	203.41	202.62	202.9	207.82	205.98	205.77	205.93	204.54	203.31	208.55	205.9	207.46	205.75	200.89	202.61
196.08	197.21	196.3	196.46	199.03	202.22	200.19	196.79	203.76	193.96	197.45	194.35	196.98	197.47	197.39	203.65	197.66	206.51	194.46	192.73	191.81	195.94	196.19	197.22	194.05	196.3	197.49	197.12	190.64	197.72	207.7	202.03	203.22	195.36	201.81	201.44	197.18	196.66	199.27	200.19	194.74	204.99	194.48	196.26	200.17	193.86	198.09	202.15	199.45	186.78
198.33	197.98	197.73	193.79	202.31	201.22	202.52	197.37	198.35	201.76	197.51	204.03	207.83	203.9	192.77	203.79	199.71	200.06	199.37	194.86	204.56	204.37	206.3	203.29	203.73	202.9	193.69	197.97	198.48	204.1	201.65	197.53	202.59	206.03	203.47	203.74	194.38	201.18	202.94	201.78	200.75	196.66	200.93	193.86	194.55	199.6	203.77	196.75	194.38	203.53
205.7	204.17	201.98	200.16	194.4	198.14	210.65	198.77	205.57	201.64	196.88	204.67	203.42	204.04	198.36	199.59	202.17	201.04	203.48	200.64	206.59	206	208.31	204.11	199.9	202.84	204.76	198.79	200.54	200.45	204.68	197.58	206.07	208.49	201.27	196.78	203.51	200.34	210.98	199.76	203.59	210.7	204.04	204.74	205.63	205.48	201.39	201.86	209.06	200.17
209.9	203.47	206.6	207.96	199.7	212.99	213.84	207.67	211.26	198.8	213.4	207.53	208.06	207.39	210.9	201.9	210.48	210.67	210.23	212.79	208.62	212.58	212.28	212.1	209.32	204.89	208.01	207.01	205.75	206.03	210.22	205.78	209.33	212.49	203.98	207.7	206.51	202.15	209.86	205.44	203.92	209.33	209.06	203.62	205	213.94	207.39	208.41	208.38	209.89
211.41	209.81	213.79	209.57	206.85	203.37	204.08	201.93	203.85	205.1	206.84	206.6	214.43	204.14	204.22	206.46	205.5	204.48	211.48	210.43	206.1	207.6	205.43	211.83	219.32	206.43	211.47	204.91	205.2	211.19	207.23	209.68	208.05	209.03	206.29	208.89	207.91	204.03	212.71	208.39	205.06	207.77	201.27	199.91	211.92	205.17	205.8	211.68	206.05	209.06
210.08	207.81	214.86	210.87	200.86	206.21	217.81	208.51	208.47	212.7	205.81	212.57	215.65	206.69	213.09	204.43	211.57	212.06	211.07	205.37	202.48	211.43	204.8	206.52	207.61	212.96	208.44	214.48	206.65	209.6	210.81	210.62	211.29	214.97	209.28	202.81	203.49	204.42	214.43	204.42	209.15	207.45	214.18	209.59	212.04	207.07	207.42	212.13	212.73	208.66
206.72	205.72	207	212.59	208.17	210.4	211.04	214.88	210.77	213.55	202.59	204.91	210.76	206.97	207.39	211.78	205.92	206.25	207.68	212.03	211.6	202.9	208.31	206.3	211.35	206.45	206.98	212.34	210.22	204.92	209.99	209.73	207.65	212.48	211.31	214.66	208.69	205.26	219.34	214.94	210.92	204.84	211.43	214.11	208.22	208.81	202.97	206.9	209.81	201.99
207.56	216.43	208.08	216.01	210.87	209.63	207.26	214.18	213.77	212.82	211.31	209.09	209.63	207.82	213.44	210.12	207.62	209.8	208.28	207.21	208.04	207.45	206.7	209.76	211.08	207.53	213.12	209.39	210.8	207.89	215.66	206.87	214.18	204.6	203.13	207.92	219.48	207.63	207.98	206.95	214.49	208.49	203.68	202.73	213.28	206.32	204.33	213.67	212.45	208.06
216.37	216.48	208.93	212.6	212.37	215.55	211.3	213.95	210.13	216.42	216.49	209.04	212.74	212	212.09	217.19	212.35	212.98	211.02	211.05	208.75	211.51	211.33	216.19	209.82	206.62	212.9	208.07	211.73	213.75	207.03	218.84	213.92	210.06	209.81	213.86	213.13	216.58	214.76	211.11	215.84	213.57	209.56	213.04	215.7	211.64	212.68	218.16	212.04	210.77
220.89	217.84	214.24	221.95	223.35	225.73	214.65	219.17	216.99	220.48	221.05	219.34	213.37	218.65	217.09	215.92	215.49	215.85	213.84	212.1	216.38	219.62	217.03	218.87	216.53	218.18	217.27	217.08	219.3	216.53	220.08	222.72	214.51	219.48	216.57	219.62	216.3	223.3	219.15	216.57	217.38	223.92	212.73	213.61	220.64	220.65	218.29	221.06	211.86	218.44
197.07	202.33	207.34	201.32	203.45	201.52	202.96	203.21	203.22	206.35	200.47	203.76	199.77	205.46	203.72	204.54	200.13	205.26	208.07	200.15	200.8	206.83	207.52	203.21	202.55	206.77	202.36	199.57	208.37	208.49	203.56	200.53	207.58	204.94	194.52	202.19	201.72	205.36	205.76	199.29	199.78	200.46	208.43	202.31	203.21	200.73	211.41	203.12	202.7	203.88
215.14	209.14	213.19	215.14	213	211.21	214.62	218.22	216.4	216.56	211.47	210.25	215.5	212.21	211.88	208.09	226.12	211.18	214.77	211.58	214.04	208.98	212.99	216.5	212.5	214.54	219.24	209.71	211.84	214.02	216.02	209.19	225.54	214.78	211.81	212.36	210.95	217.32	212.51	208.35	215.69	213.63	208.2	212.57	212.99	216.22	213.93	206.46	220.89	216.25
201.9	202.14	204.58	207.64	198.94	204.53	200.62	199.9	202.63	199.3	205.91	203.05	203.12	206.46	202.64	204.13	209.98	206.85	209.56	202.18	203.49	207.27	211.59	211.61	201.6	207	208.03	201.53	204.47	206.8	203.16	195.19	205.97	207.62	202.77	204.83	203.09	209.39	202.18	204.42	202.65	204	205.39	209	200.66	205.83	198.85	207.11	203.51	208.34
201.71	201.31	206.63	206.03	196.52	202.33	202.23	212.04	202.18	203.15	197.36	203.1	203.92	212.8	206.3	198.96	199.44	198.15	203.7	207.73	200.07	204.41	203.56	196.74	202.12	198.32	206.26	204.16	202.64	203.43	199.68	200.56	202.28	200.77	201.5	206.88	206.15	208.65	196.93	205.53	204.61	196.5	197.41	199.98	201.33	203.18	200.8	203.52	205.45	207.78
194.79	200.2	198.06	204.46	195.05	192.47	203.88	194.71	199.17	205.62	195.91	191.82	192.19	196.17	203.15	200.37	198.45	196.8	200.33	194.49	199.53	205.14	204.51	198.1	209.67	200.11	202.58	193.09	193.9	197.63	201.43	195.75	198.54	208.55	203.51	199.21	199.62	193.19	200.35	199.48	202.17	199.55	196.03	205.28	198.05	203.89	201.8	199.2	194.03	202.32
203.67	205.46	205.91	212.69	207.4	207.87	208.29	209.76	208.41	208.8	205.25	208.39	208.9	208.98	200.2	205.19	209.56	211.51	207.61	205.02	203.32	204.91	206.57	208.83	201.89	208.95	203.86	208.91	204.65	209.25	205.74	209.25	210.66	206.94	212.3	203.28	204.62	208.09	206.06	209.94	210.6	206.65	211.92	202.41	206.3	209.67	206.13	207.88	207.87	203.51
212.34	219.05	210.28	214.12	209.73	210.91	211.23	215.57	216.85	210.51	207.58	213.4	212.49	215.85	213.43	208.87	214.8	210.67	211.14	207.63	217.1	209.35	213.51	210.6	210.42	207.57	214.51	205.87	206.85	214.99	217.25	212.45	214.05	207.5	211.73	207.62	207.39	213.27	211.92	210.33	216.13	210.61	215.67	209.87	206.36	211.13	208.64	215.8	212.15	207.68
206.32	213.21	207.06	202.83	214.15	202.69	209.61	213.29	203.71	209.31	210.19	209.44	211.74	201.67	207.39	217.28	215.17	208.14	205.24	206.31	205.46	209.5	212.17	213.28	210.87	206.32	204.33	210.54	209.99	205.45	199.64	202.64	205.77	209.14	214.11	210.94	215.08	208.75	211.58	203.87	216.15	202.21	206.72	208.37	207.88	211.75	205.53	210.47	206.6	211.98
198.86	206.1	199.04	192.07	193.35	198.46	200.2	204.48	199.13	205.9	194.33	195.37	209.21	197.63	199.98	195.14	197.07	199.45	200.74	198.08	199.88	195.76	202.84	195.28	202.93	202.54	203.7	199.31	196.28	206.28	201.47	207.94	205.27	199.94	198.94	205.22	199.54	199.31	202.25	202.8	199.33	205.18	206.26	200.47	201.29	195.68	199.81	206.22	203.24	205.2
205.2	201.66	206.08	211.69	201.46	204.54	206.09	210.85	213	212.37	208.51	205.65	206.02	206.53	207.33	209.87	201.93	204.9	209.27	203.18	205.75	208.57	205.43	207.33	208.48	203.48	203.57	210.76	213.28	207.77	213.54	209.3	208.56	208.33	205.89	210.2	213.87	206.16	212.88	214.7	200.21	199.33	209.54	204.48	206.62	204.76	209.09	206.22	209.11	210.26
204.58	212.83	211.96	204.35	207.72	210	210.19	207.05	206.96	204.92	209.01	209.44	201.48	205.85	210.17	205.87	205.95	209.16	203.11	202.37	207.62	211.62	206.31	196.66	208.42	210.65	207.64	209.42	203.2	211.16	207.85	209.93	206.9	215.19	208.89	206.62	204.51	212.11	208.74	206.11	204.88	211.17	203.83	213.55	202.43	202.82	207.4	210.45	210.44	205.89
209.97	215.93	216.16	215.14	212.57	216.11	219.21	217.53	209.54	205.13	213.28	211.86	220.95	209.02	207.41	214.47	218.87	216.24	213.86	214.89	206.67	215.3	218.97	212.82	208.77	211.05	211.43	207.92	212.62	214.5	207.48	215.58	215.13	217.66	210.33	210.97	218.66	214.87	212.3	218.5	209.4	217.33	213.5	213.02	217.87	204.18	214.41	213.83	214.74	210.93
206.55	206.93	205.58	203.31	202.19	207.21	207.62	207.17	198.99	213.69	202.84	205.21	204.77	209.88	205.72	204.8	202.28	204.74	208.19	210.64	205.24	205.62	208.07	209.9	205.56	203.16	204.46	204.1	202.08	203.55	205.6	202.06	205.48	202.29	209.89	206.99	202.69	200.14	204.3	208.49	204.79	209.28	195.88	206.04	202.16	207.26	209.63	201.84	205.66	204.03
199.71	205.94	202.65	203.26	203.29	207.04	203.89	208.91	208.06	209.75	201.04	202.8	210.86	207.51	202.9	208.3	205.66	202.37	213.16	208.5	201.25	208.23	207.62	200.88	205.09	200	200.8	199.97	199.57	207.76	201.08	204.88	203.52	198.47	202.48	204.88	204.33	204.76	201.61	207.02	199.3	203.92	201.1	196.9	198.58	205.15	203.46	199.93	206.29	199.6
203.51	198.74	204.28	193.48	199.05	204.87	201.49	201.53	200	200.28	201.68	201.59	195.17	204.55	203.37	205.25	199.84	204.09	203.71	198.61	195.45	195.18	202.8	199.97	200.38	204.1	199.71	197.48	202.59	203.33	197.78	204.5	197.84	201.33	197.55	206.67	197.73	201.68	197.25	198.22	202.1	205.23	194.51	204.68	203.71	200.43	205.57	204.88	202.5	203.08
197.75	200.1	199.59	202.22	196.41	200.6	198.94	192.87	198.04	195.29	208.02	201.85	201.42	201.69	198.94	201.73	201.33	196.57	194.63	193.76	197.45	199.53	196.31	200.46	197.21	199.88	197.62	197.63	196.96	201.45	199.7	201.38	195.31	205.33	199.7	199	195.05	202.78	200.14	199.03	199.45	201.64	199.18	203.77	199.52	202.21	197.45	200.3	199.55	199.63
204.7	216.52	214.89	213.83	212.91	215.61	212.97	214.43	214.29	217.22	216.67	214.21	214.46	213.39	216.26	214.36	208.88	212.7	211.45	215.38	216.37	209	213.72	212.64	214.23	210.8	211.4	212.08	208.29	212.27	213.15	213.25	213.33	211.15	209.74	218.02	212.23	213.99	213.85	218.66	216.26	210.63	218.53	205.93	214.39	207.88	213.57	210.56	208.15	214.87
217.18	213.49	202.47	206.98	214.11	211.18	212.97	206.73	209.95	214.03	208.06	209.03	209.5	207.1	210.81	213.92	216.18	207.56	208.93	211.12	210.61	212.7	216.46	209.26	212.45	206.77	217.59	211.84	208.42	214.66	206.88	212.85	211.41	210.06	206.32	214.19	208.1	212.94	213	214.43	216.76	201.74	204.13	210.57	209.62	210.81	212.3	205.46	210.25	202.3
213.22	208.38	207.79	208.08	208.25	207.99	211.47	205.48	201.86	208.93	207.14	208.86	205.65	209.09	214.72	205.67	213.26	212.11	208.8	212.25	207.23	203.21	211.03	209.35	212.23	214.28	208.18	207.07	211.87	214.22	204.72	205.68	208.54	204.63	206.53	204.17	208.76	209.23	205.92	208.67	207.29	211.35	207.81	207.29	202.26	205.54	211.05	211.53	216.29	211.69
214.68	212.38	211.03	201.46	209.34	209.01	212.94	211.25	209.81	203.02	214.45	201.77	210.83	209.35	208.01	210.18	213.02	209.15	212.15	209.03	213.36	209.79	215.48	209.08	213.37	204.23	211.54	207.37	209.64	205.95	203.39	202.79	203.83	205.33	209.86	206.3	208.56	208.19	213.46	198.37	206.97	206.87	211.31	212.48	206.99	203.54	206.31	207.59	210.56	206.23
208.37	207.39	207.68	213.7	205.83	204.78	208.92	218.68	202.65	209.44	203.89	215.67	212.08	205.04	207.99	211.18	204.24	208.14	208.75	211.79	206.27	209.09	208.89	213.44	203.43	202.73	207.67	214.38	204.28	206.32	211.35	209.9	204.87	202.26	204.25	206.87	211.19	209.32	210.23	209.49	200.34	204.39	207.88	209.17	213.47	213.26	207.31	206.09	209.87	209.91
204.24	201.74	208.6	201.46	202.14	216.11	201.17	201.28	199.85	206.29	207.86	200.01	212.06	204.29	205.21	201.42	209.71	194.62	202.37	201.57	205.86	207.93	205.72	207.18	202.08	208.37	202.06	206.32	206.06	199.63	207.88	199.82	203.92	201.95	199.63	194.71	200.04	209.43	207.59	195.49	205.94	209.28	208.59	205.02	204.82	207.99	203.6	207.14	203.74	203.99
226.75	219.39	218.4	217.16	221.41	219.19	218.14	211.65	219.89	223.59	211.28	212.14	215.65	215.33	218.48	224.75	218.15	214.74	226.58	221.33	220.64	216.88	219.18	218.08	216.54	213.04	219.78	212.08	215.86	217.77	216.56	214.66	216.81	219.35	211.3	214.77	211.63	223.15	213.63	221.02	216.08	220.23	217.62	218.41	213.16	220.04	216.08	221.99	215.58	211.81
215.51	212.82	214.06	215.5	214.32	203.56	211.1	212.29	219.91	211.79	217.17	209.17	216.19	209.26	207.88	217.46	210.79	209.13	216.76	214.83	210.33	215.65	212.36	215.54	214.76	205.81	215.64	217.32	214.92	209.19	213.59	209.18	218.32	210	213.45	210.1	209.79	219.74	211.01	207.55	211.39	217.57	212.18	206.05	214.8	210.41	211.96	216.12	217.66	198.9
194	192.6	197.39	197.43	198.73	195.48	197.48	192.04	200.14	194.49	203.16	202.35	202.71	199.36	195.07	193.99	200.92	198.3	197.17	200.9	189.84	198.7	198.27	197.96	193.72	202.21	207.25	197.96	198.58	200.63	196.83	203.69	198.22	204.49	198.02	196.33	198.77	195.36	205.17	200.57	202.59	198.13	196.54	199.33	198.56	197.68	204.27	199.02	195.88	200.68
212.29	216.63	211.33	214.01	212.98	209.18	218.4	217.7	212.12	214.59	210.8	210.74	212.33	216.13	210.58	211.97	210.88	213.75	206.49	212.29	212.89	215.58	212.44	214.59	214.93	213.91	206.86	208.66	213.56	219.69	219.56	212.36	209.92	216.53	213.07	209.8	213.08	209.9	216.06	208.63	213.59	218.89	214.56	205.85	210.25	220.04	209.45	212.03	210.5	209.95
207.23	208.76	212.35	216.26	213.15	209.64	211.18	213.5	208.09	212.85	210.63	206.98	208.99	209.7	209.72	219.44	201.69	215.22	215.35	211.79	213.11	213.2	210.22	212.02	206.18	213.08	213.34	210.55	213.91	207.22	206.58	208.38	213.43	217.31	214.42	214.06	211.59	214.09	207.77	208.96	217.94	206.23	209.84	210.31	209.63	209.35	208.05	213.07	210.72	205.94
200.24	187.94	196.74	199.99	192.51	192.97	196.71	194.52	195.83	195.2	188.81	194.62	196.67	195.86	190.78	195.38	185.94	191.38	195.51	198.02	201.63	193.16	188.61	197.65	199.82	194.1	193.93	192.06	202.75	191.63	196.47	191.59	196.84	193.37	194.09	189.17	201.21	198.58	195.73	198.58	193.35	193.96	189.43	197.52	190.42	196.03	196.19	195.3	197.81	192.32
203.12	204.81	199.47	202.41	210.72	206.89	203.59	201.74	211.65	210.01	201.12	206.2	207.71	206.92	203.46	206.31	205.71	205.54	209.52	200.49	204.13	209.96	199.06	208.6	205.72	199.91	205.53	201.77	201.58	203.01	205.63	204.62	206.44	205.9	212.01	194.98	211.92	205.3	204.22	211.24	207.45	202.46	207.75	199.91	200.09	202.12	200.46	202.5	197.53	209.39
214.66	213.23	205.93	216.45	207.44	204.77	205.5	204.75	210.58	207.47	210.59	212.44	200.17	206.27	211.71	205.39	203.5	211.97	205.43	214.02	209.56	207.94	205.58	204.77	208.65	208.19	211.9	209.21	212.27	203.55	209.06	208.5	208.92	206.92	209.11	209.98	207.36	209.51	205.28	206.46	208.94	210.61	208.23	203.16	209.26	206.25	205.01	210.3	210.84	208.19
200.01	203.07	210.03	207.93	206.37	206.16	210.41	201.68	204.76	204.19	198.09	208.82	203.63	201.33	211.54	213.28	203.33	206.64	208.75	204.43	208.34	205.54	200.96	205.79	204.95	208.93	202.67	204.85	208.7	205.84	212.05	205.4	206.47	204.09	206.72	205.59	206.41	207.68	205.91	206.62	203.99	202.78	205.97	206.37	199.83	208.13	207.02	204.44	204.94	202.25
205.69	201.44	201.52	194.51	199.29	206.32	201.57	202.14	206.94	197.71	200.49	198.36	198.7	202.78	201.04	202.68	196.83	204.86	210.08	209.51	197.95	205.15	196.97	197.57	205.27	202.41	201.15	206.23	210.75	200.34	203.95	200.78	207.26	202.53	199.27	199.18	201.58	203.31	196.36	197.6	201.15	203.22	202.48	204.05	198.49	203.7	202.69	199.83	204.11	202.5
212.45	204.76	213.37	213.58	212.95	210.83	208.06	210.2	210.6	213.87	204.82	209.96	208.07	208.71	212.47	207.88	210.22	216.77	202.99	211.54	209.35	211.18	205.93	216.17	209.53	211.46	212.46	215.58	204.83	213.27	210.72	213.43	211.81	210.92	210.23	211.78	208.51	210.37	208.36	212.5	201.52	208.79	210.73	211.06	203.92	209.17	210.19	204.34	209.35	211.08
208.53	210.02	208.76	220.79	209.4	211.39	210.33	207.24	210.15	206.93	204.76	206.71	205.81	207.41	208.24	207.23	203.45	201.45	211.27	207.52	206.1	208.83	200.97	212.91	196.38	214.88	207.14	209.44	210.93	209.4	206.45	216.37	201.83	202.78	209.99	207.25	207.8	209.39	213.53	209.96	210.19	215.03	211.63	212.64	206.88	208	207.43	216.14	211.4	204.38
204.99	210.63	209.73	207.41	207.51	208.03	211.88	212.29	210.68	208.47	206.63	207.25	205.4	208.67	206.86	205.91	212.71	212.41	208.38	208.59	208.9	208.42	213.7	208.95	205.4	211.41	208.15	207.55	206.04	209.28	209.25	205.91	214.62	210.72	207.19	208.33	212.94	212.95	208.97	212.1	209.51	203.16	204.13	209.58	206.3	214.07	215.15	206.76	214.02	209.46
204.64	199.49	205.31	201.73	201.73	199.73	195.62	204.94	204.82	195.75	197.21	203.98	195.78	204.99	199.52	203.42	198.65	206.53	203.32	203.8	199.98	207.93	198.73	198.25	203.18	200.24	200.3	195.19	200.97	201.79	198.33	195.42	201.83	195.76	199.3	204.07	207.2	205.22	202.09	195.03	199.73	208.04	203.27	199.33	200.41	204.83	201.51	207.79	206.25	202.78
200.13	194.81	205	198.25	201.61	197.05	193.8	191.03	200.96	194.9	198.02	199.42	203.9	201.94	195.49	194.41	197.85	196.46	193.89	200.89	199.63	192.27	190.03	189.64	191.09	203.28	195.92	194.85	192.71	191.4	201.02	200.78	195.27	195.77	200.57	195.76	194.53	196.48	206.06	194.08	196.52	196.72	193.74	199.24	205.97	196.7	199.12	190.36	203.32	192.45
206.72	207.82	211.76	206.89	208.68	214.95	199.68	202.87	212.66	213.87	203.78	203.86	208.16	213.16	211.14	201.12	212.91	203.14	209.77	214.03	207.86	207.26	205.6	209.66	205.18	209.03	202.33	210.85	207.86	203.16	209.36	206.85	202.73	205.65	208.95	207.66	206.73	206.31	209	206.03	213.52	205.09	215.07	208.31	209.37	206.38	205.89	203.82	205.48	202.55
205.53	210.4	201.23	206.96	206.44	206.85	211.39	207.12	208.74	204.74	208.04	202.93	208.17	209.52	203.83	208.42	204.55	209.75	206.81	206.81	205.68	203.68	214.05	209.31	205.22	206.11	203.13	207.58	205.29	209.21	202.17	208.7	211.19	207.68	207.42	203.33	207.15	206.71	210.37	206.97	206.86	207.95	209.35	211.64	208.32	201.4	205.85	209.15	200.9	209.74
204.59	199.89	197.42	204.49	203.06	200.03	201.26	197.45	203.17	200.27	194.17	202.64	202.98	201.33	204.06	203.2	202.27	200.27	197.13	206.96	194.29	199.05	202.33	201.29	201.44	194.99	204.3	203.13	203.64	198.66	195.79	203.06	198.49	205.94	205.32	200.65	193	198.33	202.32	196.65	199.07	199.03	200.49	199.25	200.72	206.15	195.97	199.32	202.63	206.52
203.09	200.19	199.79	199.15	196.52	202.75	193.21	197.32	193.26	202.28	196.85	196.86	203.98	198.51	201.75	201.03	202.6	197.76	195.78	198.58	197.87	203.18	194.21	201.55	193.51	194.81	198.12	198.78	201.96	198.5	202.04	204.68	200.1	195.11	191.89	193.98	197.96	198.94	199.72	201.24	198.09	202.01	195.4	203.77	197.07	196.26	201.54	205.59	190.34	197.56
201.12	203.37	211.66	209.54	204.75	201.68	205.61	210.35	210.34	207.3	208.09	201.78	208.21	203.82	204.11	207.97	214.21	215.77	212.03	207.24	207.6	205.56	205.95	203.07	214.32	200.3	212.73	207.96	199.17	205.43	207.68	207.21	208.07	205.6	201.72	206.57	200.58	205.63	209.47	203.09	202.44	208.29	209.9	213.88	211.35	211.34	210.78	204.44	206.38	205.59
216.67	216.37	213.76	215.16	218.66	207.25	213.55	221.6	216.63	218.68	219	218.08	217.17	217.28	214.85	208.68	213.9	215.39	218.6	213.18	217.39	220.34	213.49	216.93	218.97	224.12	225.73	216.77	218.25	218.43	217.34	212.27	217.86	222.68	215.3	214.92	216.74	215.19	214.48	215.99	219.58	217.4	212.71	215.66	221.65	214.22	222.23	216.01	224.66	223.62
193.64	193.44	192.94	187.47	200.2	192.87	202.4	196.4	191.64	181.75	193.91	196.27	192.05	197.51	187.85	194.85	189.48	198.92	197.43	194.58	197.27	194.43	187.97	195.57	202.4	193.75	194.13	194.17	204.11	191.1	195.13	192.51	194.56	196.82	193.9	194.44	190.63	194.17	196.16	190.38	192.58	192.17	197.44	192.23	191.05	196.41	191.55	194.24	199.82	195.44
201.99	206.56	204.34	202.58	206.15	209.34	204.73	198.88	204.49	198.94	196.52	201.75	203.79	200.36	206.04	200.89	207.25	204.51	204.92	201.84	204.55	205.1	201.87	202.27	200.13	207.47	209.12	205.69	207.75	206.46	196.99	200.96	209.53	204.29	210.52	198.17	202.41	208.04	207.48	206.52	203.17	206.78	205.32	208.7	201.28	207.01	204.16	204.24	201.19	201.54
197.74	200.82	196.53	199.68	194.21	191.33	202.38	209.86	193.81	197.64	194.49	202.1	204.95	198.42	199.09	199.51	205.82	207.68	198.46	196.59	197.1	194.65	202.17	199.52	201.99	194.78	192.49	199.47	195.92	199.62	205.4	204	199.3	192.8	200.41	199.68	204.33	202.96	201.15	196.66	204.75	197.74	201.61	199.11	196.26	199.17	205.64	199.6	197.94	200.3
208.12	203.33	201.59	208.67	206.12	200.22	206.27	199.99	202.06	203.2	206.42	208.67	203.3	211.23	204.31	208.4	209.49	209.06	205.26	205.65	204.2	196.77	200.76	200.8	200.25	203.66	199.35	204.29	202.57	200.44	203.1	208.58	206.23	202.05	198.69	197.97	212.66	202.89	210.19	204.11	199.74	203.17	203.6	196.98	202.98	202.36	202.77	201.7	200.54	201.38
205.96	203.48	212.12	205.8	213.23	212.46	206.17	208.46	204.71	214.2	204.19	206.3	207.79	204.32	207.27	197.13	208.85	203.23	208.09	203.48	208.38	210.56	200.76	203.84	216.16	208	209.24	209.13	206.9	211.48	208.6	210.18	200.69	201.22	212.35	212.52	209.57	203.5	205.7	209.19	207.12	208.57	207.3	205.28	208.99	210.53	207.36	200.44	211.9	217.09
207.3	201.6	209.22	201.65	208.92	200.11	207.07	199.88	205.92	207.42	206.37	204.17	195.88	206.7	199.28	200.73	201.9	204.93	197.98	201.67	202.94	203.35	204.46	206.18	207.27	195.31	201.83	201.18	201.42	205.63	198.83	198.06	205.74	206.5	208.04	205.81	203.56	199.5	207.84	208.29	200.85	201.55	198.45	204.84	198.04	205.81	211.12	204.83	198.44	203.44
207.13	203.97	205.52	213.32	214.76	211.56	211.62	203.72	205.76	211.99	205.66	204.41	203.21	207.66	209.96	203.61	210.41	209.84	209.51	213.29	210.01	211.92	209.37	213.39	211.21	205.33	206.42	208.56	206.48	209.59	216.06	209.49	209.86	206.46	206.79	207.32	206	204.82	207.7	207.51	209.55	208.14	210.27	211.01	213.53	210.36	212.59	214.48	208.77	208.73
214.08	210.68	211.25	208.88	215.58	209.93	212	217.59	209.46	216.29	217.25	213.28	212.97	205.05	207.08	213	209.92	209.68	212.8	213.65	215.44	209.16	217.33	215.91	216.33	212.53	214.51	209.03	206.13	213.97	217.01	216.28	204.26	213.95	212.73	210.94	217.86	213.8	219.12	221.19	213.43	209.21	212.49	207.42	212.3	215.64	207.97	212.58	207.99	211.56
219.7	214.18	207.35	212.32	205.62	207.48	216.77	214.52	211.28	204.07	212.28	214.55	211.36	212.28	214.99	207.53	212.91	214.81	215.31	210.15	213.72	208.01	209.75	216.45	222.14	205.23	212.65	206.78	220.39	209.09	210.29	209.04	211.69	214.12	213.03	214.9	213.05	214.56	215.69	213.23	211.31	213.38	209.31	215.19	213.54	216.87	210.63	212.47	214.67	212.25
218.74	221.97	215.11	216.18	217.44	217.79	214.17	215.29	221.28	212.78	215.05	214.53	216.92	216.14	215.59	222.78	218.37	217.62	213.95	218.67	214.39	215.92	218.07	215.47	216.5	212.16	221.55	219.61	217.78	222.23	212.3	218.9	221.12	216.27	210.48	218.19	212.24	215.49	214.48	220.23	212.85	218.18	221.18	221.2	220.66	225.2	219.5	213.1	218.88	218.47
216.8	211.87	212.33	214.69	208.55	213.64	208.02	206.21	216.54	207.83	205.26	210.05	205.05	209.21	206.12	214.67	210.22	212.99	213.29	214.73	210.83	206.53	207.88	213.96	213.18	214.6	210.07	209.68	211.16	207.41	219.35	218.23	210.62	210.36	204.89	208.09	214.65	210.82	206.62	210.02	212.84	204.89	210.97	214.79	207.4	205.94	211.66	209.47	206.18	207.65
192.48	199.55	195.77	193.76	196.61	203.43	195.14	192.43	196.59	198.93	191.76	192.88	192.5	203.01	199.41	196.76	193.94	190.56	195.3	189.18	197.6	191.89	189.5	195.87	202.13	195.96	191.51	198.33	189.91	188.63	191.71	196.42	190.82	194.06	197.15	194.36	189.9	196.72	190.74	198.69	194.83	193.41	195.73	200.98	197.58	197.86	200.17	196.4	192.71	193.97
217.22	208.52	214.05	211.73	211.32	217.9	208.41	212.85	213.73	212.99	216.38	208.72	213.17	211.88	211.95	212.23	214.03	207.13	209.29	207.06	209.51	213.36	206.76	210.41	215.49	210.49	209.1	216.2	210.9	209.91	212.76	217.13	214.23	212.92	212.31	212.06	208.34	210.32	210.6	205.13	212.77	219.05	212.31	208.72	211.31	213.02	208.07	208.98	214.23	211.29
209.65	211.34	215.92	218.04	208.93	211.69	211.04	210.47	207.15	215.54	211.07	210.69	211.52	216.49	212.78	212.75	219.21	213.22	220.86	210.84	212.96	211.33	216.25	212.71	206.68	212.11	210.08	209.13	210.9	212.18	211.09	216.61	209.96	210.94	216.64	207.83	213.74	203.58	215.24	209.32	215.46	217.1	217.76	215.11	218.04	217.5	211.78	219.48	213.16	212.24
203.46	202.27	203.01	205.44	208.12	199.58	208.75	202.24	205.04	202.78	202.13	199.06	214.87	203.75	207.56	198.57	205.17	206.83	204.65	203.97	201.69	210.36	206.52	207.08	203.38	198.22	202.42	208.55	204.13	201.65	200.62	202.02	206.21	196.06	205.81	205.5	205.25	200.36	216.02	200.03	204.13	204.02	204.62	204.36	205.82	196.78	195.87	205.36	209.6	199.02
217.35	214.61	211.76	211.48	211.43	211.96	206.76	209.78	205.81	208.64	208.89	208.37	209.25	205.97	208.54	216.16	212.2	209.73	209.35	212.37	210.27	214.31	209.92	209.61	210.49	213.43	211.82	204.76	209.87	211.23	214.72	215.04	212.29	213.77	216.37	212.87	208.6	206.61	211.58	206.37	207.97	216.67	212.24	212.25	201.99	212.56	211.74	211.04	210.71	212.06
206.29	206.6	209.37	213.15	210.9	206.57	211.76	207.92	211.69	206.35	209.43	206.63	208.21	210.7	212.77	207.28	209.31	205.96	208.28	213.72	206.84	212.65	207.74	207	205.16	213.25	208.79	209.55	207.7	203.85	208.08	212.14	210.21	207.05	212	206.09	208.47	208.04	215.84	211.25	216.03	213	215.87	204.11	214.31	209.96	212.08	212.78	206.82	208.2
211.09	203.47	208.64	209.75	206.99	202.26	208.05	209.37	207.19	208.52	205.79	206.87	209.13	209.59	215.39	208.36	204.05	206.66	209.23	206.34	204.97	205.77	213.73	211.38	197.79	203.76	208.19	208.8	205.28	209.9	203.25	210.9	208.46	198.32	211.34	210.24	202.13	214.56	205.44	208.55	206.76	210.68	207.96	199.63	207.99	207.24	206.09	214.66	202.87	210.18
204.53	209.19	206.04	205.18	205.78	205.65	201.52	207.28	205.57	206.12	207.1	205.93	207.26	203.55	203.35	201.6	198.5	202.68	205.85	208.42	199.02	204.68	203.77	203.39	204.05	217.19	212.34	203.34	201.64	206.65	208.33	209.2	208.04	206.45	203.52	201.77	207.2	201.84	205.87	198.27	206.88	205.11	208.55	209.22	208.05	202.39	200.01	203.45	200.65	205.14
207.97	196.4	199.39	200.13	207.38	194.78	195.31	195.6	202.67	203.15	204.77	203.57	204.15	195.1	203.18	194.87	201.1	203.01	199.22	204.88	199.82	200.35	197.93	196.26	191.63	203.04	197.12	204.47	199.2	201.73	204.79	200	197.31	199.31	200.59	205.36	198.47	200.79	199.49	197.1	198.84	199.36	190.43	200.22	201.92	200.63	196.94	203.21	206.59	204.14
201.95	201.88	205.7	202.78	207.24	206.77	203.32	205.04	203.61	204.27	203.42	203.71	204.12	204.79	207.53	202.75	203.88	207.88	203.52	204.03	206.44	197.27	207.42	208.38	202.52	202.73	204.33	200.24	208.03	198.5	209.02	203.05	203.74	204.04	197.62	211.36	202.23	207.76	200.13	207.51	202.41	202.34	198.24	204.12	206.12	208.55	202.29	208.43	199.51	199.21
207.13	205.92	207.37	208.42	208.22	209.67	212.83	210.14	209.22	212.75	206.7	207.37	207.19	207.43	206.6	208.7	209.68	215.09	210.05	210.6	209.8	208.1	209.5	207.55	203.12	204.58	205.39	206.57	209.19	206.9	210.06	206.66	206.69	207.26	204.58	214.74	216.16	208.16	205.07	207.85	209.65	212.38	211.79	210.54	210.11	206.71	203.87	212.2	207.69	205.34
206.33	208.66	212.65	212.23	215.81	212.03	212.37	205.22	204.6	201.94	211.78	211.02	211.29	207.08	206.96	210	208.47	206.65	212.08	205.88	205.4	211.27	209.76	212.37	206.19	212.08	208.96	211.4	209.92	208.19	209.76	211.7	215.48	208.35	210.87	214.1	206.35	206.27	205.3	211.97	212.43	204.96	209.57	214.15	209.55	207.77	206.11	209.08	214.02	209.6
206.39	210.91	209.09	204.78	204.47	209.37	205.87	208.38	215.01	208.1	205.39	213.12	201.29	210.22	206.11	211.54	210.23	210.27	214.26	205.71	209.32	209.31	212.82	205.93	206.33	212.03	208.99	204.2	208.86	208.9	206.91	206.65	205.38	208.67	201.87	204.36	214.67	213.79	205.58	206.12	202.82	211.28	203.74	203.93	205.66	211.85	212.52	207.39	211.9	208.26
209.32	206.43	205.28	210.42	208.78	209.89	209.42	207.15	209.25	214.17	198.79	203.01	207.73	209.5	206.88	206.55	205.99	211.38	207.73	210.58	210.3	208.62	205.03	209.36	208.2	214.89	210.14	210.14	208.05	204.58	212.58	217.35	211.79	209.48	211.19	213.47	207.17	201.19	210.56	208.76	206.84	208.25	212.06	210.57	207.16	206.63	207.31	206.78	210.63	204.03
191.67	193.13	199.24	197.34	196.12	195.69	199.24	194.72	202.73	186.33	191.71	196.1	198.28	193.99	194.99	189.1	192.27	199.38	186.89	191.27	195.92	192.81	200.24	197.9	192.87	187.63	192.41	195.52	197.03	190.22	194.11	195.44	188.4	194.21	193.89	197.46	194.87	204.91	194.28	200.34	197.63	201.18	193.06	195.93	203.59	202.89	202.85	197.59	197.91	191.94
204.26	206.36	200.09	211.05	207.82	210.32	208.08	206.82	210.25	211.32	208.9	211.6	206.93	210.06	202.63	207.77	207.78	211.62	202.56	207.29	215.88	209.64	211.53	208.24	209.89	203.98	206.3	208.34	208.8	208.39	207.05	202.37	212.13	209.67	213.38	203.76	200.84	215.2	203.36	204.2	207.23	215.14	213.04	208.23	208.03	208.14	206.08	210.24	204.89	202.42
209.68	206.98	201.1	211.43	213.33	206.51	209	210.41	210.85	200.64	210.35	203.56	208.25	212.95	210.01	210.6	215.32	213.91	212.61	206.23	208.03	205.71	209.6	212.85	211.43	214.11	213	207.76	210.84	205.03	210.05	213.81	204.85	207.38	214.33	215.68	208.87	211.42	209.4	210.91	202.24	208.22	211.09	202.7	207.28	207.01	210.28	209.56	205.68	212.55
206.65	214.59	211.12	200.82	206.13	209.12	203.83	208.81	211.64	207.44	207.94	209.77	211.05	215.02	211.13	214.94	212.01	213.7	210.69	208.72	208.46	203.05	212.35	211.36	210.87	202.24	209.79	213.15	209.67	206.82	214.02	206.38	204.14	212.39	215.36	209.41	212.48	212.87	202.49	208.99	205.62	216.2	206.76	208.59	207.88	214.3	204.3	204.55	212.81	208.98
211.69	206.59	209.65	207.21	207.54	213.14	208.72	207.12	206.22	208.22	207.25	209.44	212.4	212.02	207.77	208.31	211.37	208.95	203.87	212.21	209.27	210.22	210.67	208.4	206.68	207.33	202.41	205.72	213.51	208.85	210.16	210.63	206.38	210.75	203.61	202.57	207.31	209.09	209.95	213.35	210.18	211.4	210.82	201.79	207.66	210.98	206.36	214.1	207.77	210.12
205.34	210.08	204.18	215.75	209.79	199.86	210.9	208.87	200.06	206.28	208.73	211.87	201.49	210.48	212.27	202.64	208.84	206.39	208.11	211.38	205.81	207.37	205.21	211.14	206.78	211.05	202.6	206.11	207.74	206.48	204.22	208.64	215.47	207.03	206.32	209.44	214.65	208.43	205.3	209.56	210.94	208.9	206.55	208.52	214.34	207.48	205.89	197.3	205.84	206.78
205.18	213.54	211.68	205.58	213.37	205.28	210.41	208.28	211.94	207.31	205.31	209.46	208.16	206.52	207.16	207.63	199.07	205.92	208.54	215.4	209.15	205.07	205.87	209.39	208.74	206.45	212.53	203.14	206.82	205.5	205.03	210.39	204.93	209.24	208.1	203.31	205.46	212.91	213.58	214.31	213.36	209.21	209.22	209.54	210.52	208.01	209.85	206.24	207.99	203.41
204.45	207.72	202.75	200.49	207.71	196.34	205.24	195.47	201.89	204.56	205.96	198.42	196.42	210.32	202.52	196.14	203.87	203.17	201.32	203.45	205.6	209.27	205.05	195.38	201.14	194.97	207.73	201.36	207.64	204.57	201.38	203.3	205.16	201.64	205.88	197.58	199.07	201.73	205.84	201.06	202.98	201.2	200.23	196.36	210.01	207.58	206.24	206.36	203.25	199.85
203.12	201.64	208.06	210.31	201.23	202.67	204.23	201.59	196.96	199.16	206.74	205.7	203.83	198.25	203.06	210.35	198.63	206.08	209.67	202.14	205.76	203.16	203.9	201.52	205.55	205.4	202.27	198.84	197.61	195.6	202.41	196.27	205.26	202.97	205.55	200.78	204.7	204.59	205.41	205.39	207.74	200.29	209.76	204.33	203.81	199.98	207.12	202.3	202.16	200.82
208.45	205.86	202.03	198.42	207.75	196.75	201.07	210.02	204.07	205.77	206.01	201.05	204.74	194.87	204.13	197.12	203.2	201.22	200.4	202.51	208.6	202.31	206.04	205.42	206.09	204.15	210.73	201.42	206.25	206.08	200.73	205.72	202.53	203.83	203.87	208.58	200.41	203.9	208.81	200.97	206.04	201.13	206.4	205.81	205.67	207.24	206.3	208.64	204.89	205.36
213.04	208.11	210.51	203.7	211.4	206.54	212.73	210.6	206.82	205.21	210.02	205.47	209.63	214.18	206.71	208.51	199.56	207.32	210.8	211.01	206.01	205.07	208.43	206.81	217.55	215.15	208.5	214.36	207.44	212.81	210.97	204.1	209.64	208.1	208.87	204.06	205.12	206.72	208.42	207.31	203.5	205.17	204.42	207.8	207.09	207.79	206.27	212.69	210.22	205.75
206.02	205.92	203.49	207.67	201.66	203.72	201.26	203.17	201.91	202.62	202.89	202.28	203.38	201.22	205.53	208.77	206.97	202.33	204.57	205.44	206.28	206.31	200.05	202.53	207.09	203.63	201.38	201.8	201.54	204.63	200.45	202.5	203.33	203.69	198.11	198.35	207.41	194.91	200.97	198.28	203.02	198.92	203.93	204.37	200.14	196.85	198.53	195.61	206.53	206.33
204.19	208.29	206.9	203.15	204.91	207.17	200.19	207.58	206.34	203.6	210.81	202.46	202.45	209.53	199.22	204.27	199.04	200.06	205.75	198.33	206.06	208.59	207.5	209.08	207.13	208.89	204.35	198.42	202.18	203.23	207.09	202.11	204.12	209.75	204.94	205.25	201.22	211.13	205.76	199.28	210.46	203.91	206.81	206.16	204.36	205.08	204.2	209.4	202.86	211.32
217	216.72	214.35	212.62	214.44	216.21	215.18	216.92	215.7	222.47	221.61	218.82	214.72	218.93	212.9	222.88	213.92	212.4	212.71	210.96	213.46	214.97	224.3	215.15	217.86	215.9	219.52	215.78	217.68	217.53	223.42	218.22	216.75	215.79	222.19	218.58	217.86	220.71	217.35	220.75	218.93	220.19	219.63	220.03	214.67	213.4	215.7	214.12	218.54	215.05
196.27	203.57	206.34	199.05	203.74	202.31	207.98	205.86	204.58	200.1	205.96	201.2	205.93	198.61	206.26	205.3	204.2	200.35	198.39	205.1	199.25	204.54	199.01	198.22	199.42	203.13	206.36	202.98	204.31	208.29	206.94	202.22	201.41	205.25	202.91	197.96	205.36	200.72	201.29	200.66	200.14	198.57	197.65	201.89	198.85	199.63	199.71	199.59	204.22	202.32
208.34	210.89	214.45	210.25	205.72	210.26	213.02	210.11	208.54	211.23	216.98	209.62	209.77	218.57	212.08	218.51	212.22	210.22	215.46	214.8	207.37	210.99	213.66	213.52	216.84	207.94	216.84	216.62	207.99	205.14	213.81	211.96	215.64	209.18	211.16	214.58	212.02	212.36	208.35	211.22	207.39	209.1	216.41	214.52	201.92	209.08	213.71	217.26	212.97	214.93
211.35	210.99	207.91	202.85	202.7	204.51	203.26	204.27	210.19	203.16	209.84	204.18	209.57	212.97	206.18	206.84	208.51	203.48	204.72	209.83	204.99	211.14	198.43	208.13	210.93	204.22	201.5	209.2	212.72	211.51	208.24	210.34	209.97	207.88	205.53	203.25	203.49	213.62	205.21	210.7	209.32	206.75	207.57	208.37	204.72	208.66	211.45	207.9	207.77	207.3
209.77	213.27	213.84	207.29	215.42	212.52	210.57	211.03	216.4	217.07	208.56	211.55	214.15	206.83	210.99	212.14	206.54	213.9	210.32	210.15	211.88	219.93	217.09	212.21	213.06	211.01	218.72	211.84	213.78	211.25	208.88	219.28	214.7	213.73	213.17	210.88	209.84	210.88	209.61	214.1	212.3	220.23	204.15	214.1	216.89	206.79	215.89	210.59	215.7	217.8
200.97	209.66	207.49	216.22	211.47	208.41	202.96	207.34	209.89	211.1	214.65	203.54	200.29	220.26	202.29	210.54	212.13	207.35	201.95	209.77	209.73	208.8	206.93	206.56	203.72	205.39	205.89	209.48	200.74	210.3	201.68	206.52	207.63	207.85	204.58	209.7	206.71	204.4	208.13	206.35	205.74	206.77	205	205.68	205.28	202.56	206.14	207.17	208.92	213.12
216.47	213.67	213.38	218.32	215.69	210.72	209.36	212.03	210	216.86	209.05	209.34	209.57	213.77	212.2	204.38	213.11	216.1	211.24	211.5	214.95	205.24	208.57	213.93	209.66	212.88	217.22	207.23	210.37	208.89	214.63	213.32	209.36	215.13	212.5	209.52	208.94	215.5	216.65	219.08	211.26	215.95	212.34	210.72	210.6	211.13	203.47	212.73	214.85	215.33
212.03	213	207.93	218.03	214.27	211.37	216.58	208.75	211.36	212.82	207.96	217.34	213.5	213.61	215.13	215.9	220.65	214.37	208.71	211.32	223.41	219.12	217.22	214.82	208.69	211.15	215.55	213.84	213.83	217.63	216.61	216.18	213.43	208.12	210.46	215.8	216.08	212.05	212.4	214.04	212.27	215.65	208.68	217.07	217.96	217.21	214.67	219.37	219.09	219.06
208.81	200.75	212.83	204.51	203.21	204.68	200.62	204.96	203.75	205.62	202.09	203.13	207.07	204.42	197.72	196.2	201.94	210.06	200.16	207.08	208.28	202.63	206.13	205.22	199.55	207.43	201.65	198.21	206.79	206.24	202.37	200.36	200.1	201.9	210.21	193.26	206.18	205.34	200.46	203.42	203.48	195.35	202.52	199.44	203.22	202.32	204.09	203.83	205.55	211.06
190.71	193.65	190.11	200.17	193.88	198.41	197.71	193.48	199.18	193.22	193.22	195.29	193.07	194.3	189.66	198.02	187.04	198.7	191.95	197.39	195.2	195.61	196.14	197.95	194.46	194.99	195.51	186.24	197.11	200.57	196.01	188.03	189.34	196.08	194.22	190.71	197.18	194	194.97	198.55	194.55	194.87	189.12	194.71	197.39	194.54	202.73	192.39	191.8	187.29
213.24	216.65	210.12	212.91	214.21	207.75	209.54	215.14	211.74	213.71	213.29	214.93	207.15	212	220.27	204.95	207.07	205.66	208.03	214.18	212	204.12	206.28	210.18	212.33	209.97	216.52	203.51	205.18	207.15	211.25	207.17	213.86	213.7	208.59	209.88	210.87	214.74	204.96	214.96	211.27	207.75	214.89	215.14	212.01	213.34	205.47	209.57	212.79	215.71
215.58	219.51	219.85	219.44	217.83	216.58	215.94	212.55	221.76	225.43	222.17	212.99	216.94	217.47	212.24	212.59	220.54	222.83	213.77	217.41	220.12	216.38	208.03	212.48	218.41	219.52	221.17	216.06	215.25	214.76	212.45	217.66	216.03	217.84	213.51	217.49	215.03	221.01	221.22	210.63	212.65	217.26	223.28	218.15	221.42	215.18	211.48	217.17	221.25	215.4
212.19	205.94	212.91	204.93	210.21	212.35	207.05	211.31	208.73	205.13	206.81	212.95	211.55	214.04	211.4	204.8	204.86	208.52	204.71	213.38	206.42	204.49	214.07	211.04	210.84	203.07	213.2	208.65	204.56	213.45	209.56	209.4	202.82	207.47	208.08	206.61	206.94	205.22	210.37	206.48	207.31	206.18	206.53	211.38	205.12	208.76	211.92	204.28	209.54	207.3
206.49	206.13	206.59	208.38	210.38	210.34	208.25	215.83	213.72	204.28	207.03	209.21	204.1	205.5	209.66	208.47	204.87	208.33	214.48	205.2	208.68	209.15	209.89	200.64	204.86	205.74	208.46	206.02	204.66	206.11	203.32	203.46	211.08	204.12	208.01	212.75	208.47	206.38	208.15	207.97	208.74	210.73	207.86	207.13	211.54	207.04	208.32	203.77	204.83	213.81
213.79	207.66	212.2	212	206.89	208.31	215.11	208.88	206.29	209.73	206.29	208.54	208.98	206.17	205.6	209.13	210.58	209.46	212.2	214.45	209.67	214.01	206.5	208.18	210.15	208.03	205.09	207.08	206.25	206.15	208.71	208.1	206.4	206.61	215.15	204.93	211.4	210.17	208.94	207.92	212.51	211.23	207.67	211.28	207.15	206.78	209.19	205.73	208.36	209.64
205.88	196.46	208.87	203.69	203.97	198.99	197.08	207.03	201.82	205.31	206.04	206.52	201.25	206.86	199.69	202.98	201.66	207.41	208.61	203.82	201.18	202.07	198.57	200.65	205.04	208.45	205.35	198.2	207.53	202.67	202.01	206.54	202.72	199.11	204.02	205.04	203.48	201.39	201.08	198.62	207.91	203.9	206.31	202.1	204.48	204.68	205.58	204.05	205.48	202.3
207.97	205.87	205.87	206.32	209.17	209.65	206.67	204.09	211.21	202.67	205.06	201.88	204.47	201.76	204.51	204	206.54	204.93	202.8	205.69	203.37	204.7	207.01	197.34	205.69	203.84	202.8	204.41	209	202.92	203.66	206.85	204.74	211.06	204.58	201.34	204.44	202.62	208.16	205.06	203.99	208.29	207.53	200.88	205.31	209.02	204.95	200.73	206.87	206.89
210.95	213.04	206.07	209.55	213.67	208.91	210.1	217.96	212.45	207.48	208.38	207.78	211.33	206.3	205.7	214.55	212.19	214.11	207.71	210.13	208.04	208.18	214.17	214.49	211.59	204.66	213.95	215.97	216.71	210.14	214	213.88	209.68	215.86	211.26	213.66	206.85	209.45	214.49	209.05	217.03	206.13	214.01	205.93	208.29	211.12	210.52	216.2	216.9	205.49
210.35	202.56	204.74	208.67	207.98	203.62	205.9	208.89	212.47	205.16	205.57	196.47	211.4	211.64	208.33	206.4	206.88	202.62	207.56	205.58	205.41	207.92	202.24	208.04	205.71	202.34	208.92	205.4	214.63	206.55	205.03	211.39	204.06	214.07	213.29	201.21	207.86	202.15	213.35	213.74	211.05	201.49	205.19	214.47	204.94	209.07	206.33	211.27	202.31	202.61
201.79	206.23	206.63	208.68	206.51	209.2	209.62	207.58	204.84	203.25	208.79	203.77	201.95	207.16	207.74	202.22	209.76	200.13	202.01	203.18	209.84	198.22	207.95	205.54	199.97	203.8	204.41	205.08	206.52	210.11	202.4	203.98	201.43	209.11	208.08	204.79	197.2	206.29	206.59	201.56	203.53	200.1	200.07	206.23	204.48	204.67	207.93	208.22	202.75	208.62
212.25	212.97	212.87	209.58	215.35	217.71	210.49	223.29	208.69	211.57	214.05	207.86	210.77	208.66	212.07	211.48	217.45	208.82	212.51	213.73	208.43	211.76	215.19	211.16	213.96	210.57	210.01	208.44	217.59	213.83	217.87	213.5	209.85	207.78	213.58	210.04	215.55	212.73	212.61	216.7	212.96	210.97	221.46	213.27	212.56	216.16	211.51	214.76	211.54	209.75
196.56	201.04	200.53	204.67	208.95	198.81	198.94	197.59	203.7	201.6	197.48	199.87	196.1	200.4	202.85	204.93	203.98	195.04	200.66	205.27	202.01	198.74	200.9	200.92	203.7	201.93	197.13	203.67	202.13	201.2	200.44	198.29	198.16	207.14	203.27	206	199.36	200.34	198.19	201.76	198.74	203.12	197.63	202.28	200.7	202.89	201.79	196.23	209.49	200.83
210.57	216.37	217.98	215.26	206.98	210.32	210.64	217.42	214.79	210.68	208.84	216.81	214.84	217.35	207.22	213.76	211.64	212.33	215.61	219.06	211.11	213.71	215.8	210.59	212.77	207.88	210.79	215.24	214.93	215.97	209.06	213.92	213.44	216.54	214.21	217.4	212.38	211.34	211.37	216.36	217.83	213.44	211.36	209.76	218.03	210.4	211.52	218.06	210.89	219.13
202.2	200.76	209.81	201.3	200.27	204.77	206.69	204.68	202.32	201.52	203.24	203.31	197.31	206.94	204.05	205.34	193.89	205.63	201.73	199.27	205.96	203.93	206.52	200.77	203.52	208.5	208.99	201.48	204.97	202.28	207.98	199.84	203.8	200.6	204.16	206.91	203.93	207.31	203.67	204.23	202.39	201.55	204.08	208.94	200.36	200.02	200.78	200.84	199.62	196.77
206.11	209.21	208.76	211.52	210.51	211.02	213.14	212.03	210.66	214.52	210.83	213.25	215.09	213.04	213.19	206.98	218.97	208.47	214.41	210.22	215.6	214.09	207.7	211.41	206.78	218.73	211.48	214.77	209.21	217.82	214.28	211.21	205.65	203.43	216.36	211.88	207.72	215.43	207.2	216.46	212.38	212.66	218.62	217.49	213.08	209.41	216.39	213.4	209.18	211.03
209.68	203.95	211.03	202.43	216.46	212.92	210.87	214.14	212.58	217.37	206.13	217.42	212.57	210.01	212.11	209.35	208.65	225.96	214	212.34	207.59	211.44	214.09	210.01	207.59	213.47	215.95	210.83	205.87	208.33	216.54	209.72	205.11	217.19	214.56	214.81	210.89	212.21	214.05	211.87	215.41	210.95	214.94	215.46	215.23	212.46	214.61	215.48	217.43	215.89
206.32	202.28	202.92	204.68	203.33	201.26	202.9	206.29	202.59	206.57	206.9	206.87	202.88	198.88	205.01	196.84	205.07	201.93	200.2	200.79	201.81	202.07	202.81	209.19	196.32	207.63	196.59	204.81	206.63	209.24	202.96	205.07	210.22	206.4	205.73	198.29	205.19	201.58	203.89	198.38	203.51	196.06	205.84	207.81	205.87	203.95	203.17	203.21	205.14	207.49
207.21	205.85	213.49	208.61	217.85	216.69	210.54	218.67	211.02	211.49	202.59	208.17	210.81	211.04	205.07	203.41	208.24	206.77	209.4	207.35	204.94	203.54	209.83	204.62	209.31	206.48	213.35	213.32	208.63	214.64	213.1	208.63	212.42	211.41	207.94	212.11	214.76	212.41	207.87	205.45	206.96	213.52	216.8	208.61	212.24	203.5	211.49	208.9	203.28	209.55
209.38	207.06	206.63	207.86	205.69	208.19	209.76	206.01	206.75	211.52	208.68	202.44	208.79	205.38	211.02	209.35	210.31	211.36	211.38	203.85	210.16	206.03	205.37	204.72	207.88	203.75	206.47	209.85	207.68	209.18	204.99	207.82	202.1	215.45	211.27	204.22	198.29	208.56	205.68	209.8	213.56	205.55	214.34	205.25	202.43	203.51	211.01	211.34	204.64	208.69
205.09	199.24	200.09	208.28	206.69	201.67	209.03	200.97	201.71	207.04	206.81	199.25	198.82	200.72	202.45	204.5	199.08	204.69	202.4	205.62	203.91	199.5	210.07	203.01	201.94	204.01	205.25	202.9	208.09	199.56	201.74	196.49	198.4	196.1	201.44	205.95	204.13	204.52	199.93	202.82	208.67	204.16	204.61	206.73	198.02	202.17	200.5	202.64	201.67	197.19
200.12	198.83	197.27	199.1	198.27	200.24	192.69	201.84	194.3	203.49	208.2	197.63	197.99	197.99	202.8	199.76	201.58	197.65	198.75	198.19	189.88	200.4	210.77	202.74	196.77	199.93	200.82	197.08	199.67	200.28	203.79	203.23	196.47	204.3	200.43	197.35	201.57	196.1	201.93	205.44	196.3	203.24	202.66	202.04	200.08	198.14	194.82	204.01	202.18	195.05
202.41	205.05	199.93	194.9	200.48	201.56	202.22	196.22	202.19	193.99	200.37	203.62	197.76	197.67	197.84	194.97	200.46	206.54	197.38	206.95	200.65	205.45	197.66	193.67	199.95	194.05	197.75	199.52	193.87	195.93	199.62	204.95	197.76	195.44	200.3	201.22	197.85	201.22	195.15	204	194.29	198.68	198.25	202.4	199.59	191.57	200.4	191.93	197.87	202.26
213.68	213.98	211.69	209.93	208.93	217.05	209.67	211.51	210.89	213.9	209.22	213.79	212.84	209.33	213.98	211.67	218.93	208.51	218.52	211.59	209.66	217.18	204.58	217.32	210.81	207.75	214.08	220.47	209.97	216.98	210.52	212.03	207.72	208.35	210.16	211.96	207.07	210.21	214.26	217.76	206.38	214.74	219.61	213.17	214.82	216.2	213.98	212.75	219.11	204.76
204.86	218.43	213.33	210.66	204.76	204.07	209.43	204.54	207.23	211.27	207.7	208.38	212.79	211.44	204.5	210.69	209.5	210.68	213.5	213.26	203.5	210.79	202.11	210.56	206.86	206.51	204.59	204.8	207.85	207.21	203.15	208.63	214.2	209.84	210.95	208.28	203.49	211.18	210.3	214.18	207.82	211.73	207.01	211.46	210.71	209.06	209.46	208.5	210.12	208.71
211.15	206.79	207.94	213.71	208.08	212.36	213.03	205.71	208.7	209.33	213.45	213.22	202.63	206.29	204.95	211.89	215.79	209.27	209.84	210.14	209.48	208.54	204.59	203.38	206.37	205.91	202	203.13	203.24	208.66	208.63	210.84	212.28	210.88	207.65	207.14	205.68	214.65	208.85	203	210.45	211.53	209.89	213.57	205.8	210.57	205.78	211.09	210.89	208.99
200.51	208.31	207.6	199.77	209.36	213.58	209.62	207.85	209.43	208.87	211.81	206.29	205.79	212.47	206.92	213.39	214.55	212.1	204.33	209.39	217.75	202.79	212.96	210.89	215.78	204.34	210.31	206.01	208.49	212.73	205.09	211.79	214.66	208.9	213.84	204.9	201.38	207.57	208.48	204.32	204.99	208.99	209.83	208.44	209.8	207.76	212.94	211.94	210.16	207.3
208.24	206.13	216.43	208.19	212.22	212.35	202.9	214.18	207.58	201.54	205.1	213.97	206.04	207.21	209.06	212.49	208.22	208.41	203.88	210.75	209.26	211.38	206	210.65	210.54	215.04	210.5	214.26	204.08	210.19	205.32	203.32	202.38	208.93	206.76	208.51	211.33	206.56	206.26	208.78	207.11	210.08	211.26	209.55	206.35	213.38	207.39	207.68	209.23	205.06
207	209.77	206.2	217.16	207.56	214.07	214.2	211.46	212.03	210.76	215.56	214.13	214.16	206.03	208.86	212.55	210.73	210.69	206.21	207.88	205.99	216.67	210.42	209.87	211.16	214.65	205.55	210.93	206.53	216.36	211.02	208.48	204.05	215.3	209.91	208.96	208.73	210.17	211.17	209.95	208.39	215.76	214.22	211.05	208.72	208.65	212.17	212.73	216.25	214.65
209.38	204.02	214.27	201.82	213.87	208.93	207.79	207.64	208.82	210.61	207.03	208.2	209.03	205.36	202.32	207.65	208.5	207.34	209.62	206.59	208.74	211.05	209.92	210.92	197.04	201.89	206.63	207.38	203.32	207.69	213.2	203.7	208.81	213.65	202.92	207.05	209.23	211.2	206.68	203.4	206.35	202.76	209.18	202.11	209.55	211.11	203.74	212.42	209.2	204.68
203.24	210.72	205.94	203.53	208.21	211.48	209.44	209.07	209.76	214.51	207.91	212.61	211.48	204.68	206.46	204.67	208.82	204.66	207.7	211.33	210.28	214.03	209.18	216.57	210.13	208.04	211.14	203.57	208.65	207.54	210.84	210.21	213.01	212.62	207.67	209.72	212.03	212.98	201.7	213.28	208.96	214.35	204.13	206.81	208.92	211.11	206.42	206.2	201.75	220.46
217.69	222.44	219.04	209.09	221.52	214.85	218.78	213.65	218	220.83	209.3	214.02	215.05	216.56	219.71	214.61	216.08	212.79	222.54	216.55	219.43	213.29	214.54	220.66	222.15	215.55	215.32	219.88	215.44	218.87	218.72	215.48	215.41	214.67	213.77	213.85	213.4	215.15	215.54	215.8	218.65	213.81	218	222.01	215.13	211.74	209.54	219.92	215.4	212.89
205.71	204.28	199.28	203.29	202.86	205.14	205.48	202.58	200.57	203.2	196.23	206.53	204.08	201.77	206.78	204.6	201.57	204.37	198.5	205.44	202.17	207.73	203.35	209.88	206.68	200.88	200.43	201.74	204.32	203.86	208.5	201.35	205.42	200.34	203.68	207.13	206.99	204.1	208.61	202.07	201.16	200.46	202.14	202.58	203.52	200.24	196.76	205.68	209.48	203.32
212.83	217.46	220.39	216.63	219.39	213.43	213.92	216.4	220.31	222.08	225.24	216.94	211.39	218.77	218.1	218.28	215.76	219.49	217.6	221.33	218.46	217.37	216.43	215.66	219.89	217.48	219.68	214.68	212.79	217.96	219.87	218.57	220.3	217.35	217.33	213.16	209.9	218.49	216.35	214.13	218.73	216.17	213.25	219.96	217.26	219.17	213.68	218.27	215.8	220.03
206.3	208.21	204.89	205.16	195.45	197.43	200.53	200.19	202.42	201.89	197.72	200.13	202.01	200.39	206.7	197.89	201.99	199.32	199.96	202.69	200.27	204.37	208.16	205.83	199.51	199.58	205.52	205.03	202.07	200.76	206.58	204.16	200.2	200.86	201.39	194.43	197.94	200	203.4	202.32	204.82	198.26	201.17	198.87	200.53	202.45	207.28	202.21	198.75	201.48
210.19	210.37	211.09	209.14	208.06	207.7	208.32	213.25	212.89	210.13	209.84	209.18	210.12	211.47	208.22	211.52	206.11	201.94	204.79	211.52	210.41	210.68	206.11	210.1	207.43	212.13	210.91	213.69	211.49	212.69	204.43	210.34	206.67	216.85	210.62	214.81	206.86	208.01	210.81	208.45	211.39	207.08	210.16	207.03	208.12	202.46	207.44	211.99	210.05	202.47
196.03	197.27	205.1	195.37	195.07	200.45	204.41	203.35	201.79	202.61	204.32	203.73	198.49	203.03	204.85	199.4	196.54	200.27	195.72	203.06	200.55	193.61	208.05	199.72	203.35	200.16	200.97	201.54	203.31	200.56	197.87	200.72	202.01	198.62	202.74	197.13	194.63	203.38	204.17	199.59	202.5	193.76	201.73	198.99	205.08	197.3	196.33	202.25	200.1	204.38
196.71	196.13	190.9	197.32	194.92	188.3	190.91	197.91	197.92	191.73	191.02	196.69	197.03	194.69	192.59	189	198.65	197.72	194.05	189.88	195.61	193.62	185.81	195.44	193.46	194.06	191.93	195.61	189.35	190.91	189.26	191.17	198.05	189.58	192.78	194.62	188.26	195.28	188.98	193.41	196.61	199.37	198.12	191.06	190.61	191.13	204.01	192.73	195.83	194.88
211.47	205.28	204.67	205.13	208.95	209.29	203.16	203.73	208.16	210.01	205.97	207.2	211.27	207.36	210.88	209	208.13	207.35	209.03	209.17	211.02	209.22	204.3	210.49	206.65	204.53	205.29	209.57	208.21	205.32	206.87	207.39	200.45	206.28	207.92	201.5	209	206.65	209.32	209.52	202.85	200.58	205.29	202.24	199.54	198.81	208.39	206.22	210.18	207.45
203.89	207.47	203.65	204.23	210.12	205.79	206.67	213.73	203.17	205.87	204.42	204.13	208.34	198.26	205.22	201.22	205.13	199.96	200.43	203.38	207.98	202.64	206.99	204.19	199.23	207.52	204.33	209.86	198.62	204.93	204.33	202.87	204.15	200.44	207.66	210.85	210.89	200.26	206.69	207.67	196.22	211.19	204	208.09	198.86	209.13	207.16	202.81	203.75	203.76
202.83	212.59	202.79	205.22	203.77	210.7	208.39	208.47	203.24	207.72	215.95	207.2	210.97	209.46	209.58	208.38	215.27	210.53	209.51	205.9	209.53	208.26	212.55	204.14	204.23	205.5	212.04	203.71	210.64	210.48	208.06	209.04	208.47	206.75	209.56	207.93	208.56	205.76	206.68	210.15	206.07	213.32	208.12	195.67	209.19	210.6	204.01	208.66	202.67	208.76
214.94	215.92	211.91	220.76	205.6	207.45	216.57	210.07	210.47	208.79	211.33	215.8	217.29	211.45	208.86	217.02	214.92	208	213.62	218.9	201.64	208.74	209.83	215.43	221.22	208.44	217.72	212.37	210.72	213.3	210.86	207.99	209.27	206.72	213.56	210.31	213.46	210.7	213.74	211.43	206.16	215.55	212.59	210.06	210.59	220.48	209.96	212.4	213.38	209.21
203.75	208	209.24	211.88	213.17	206.82	210.11	210.76	213.48	209.01	209.64	210.04	210.23	208.95	210.07	211.66	213.02	208.69	206.53	211.08	211.33	210.74	208.12	209.36	210.51	207.62	206.53	206.64	202.86	204.46	209.16	214.08	215.42	206.05	203.69	212	213.26	216.41	207.25	204.88	210.31	201.39	209.96	204.04	202.91	207.91	205.04	213.15	208.55	209.94
205.36	211.32	201.28	203.49	206.47	207.89	205.74	211.56	201.62	207.65	204.83	210.27	203.1	213.65	208.55	205.06	207.06	210.16	208.49	205.78	211.81	208.81	205.54	210.42	204.15	212.12	196.97	206.71	204.74	211	211.37	208.21	204.77	207.58	200.57	200.85	206.18	206.81	205.7	209.77	209.05	207.06	205.02	208.11	203.67	200.87	211.18	203.08	209.08	211.17
193.25	204.2	197.76	202.24	209.03	205.38	203.21	205.31	203.85	204.68	203.3	207.71	205.51	200.54	209.8	206.31	204.7	205.24	211.91	203.32	207.03	200.73	204.34	201.82	202.89	201.08	207.1	201.81	205.28	199.44	205.69	203.79	205.37	206.28	204.37	205.53	204.47	204.84	205.07	210.71	205	210.07	205.72	204.69	203.31	204.54	205.35	200.39	203.02	204.41
205.1	199.64	204.46	202.97	205.43	200.72	200.06	203.13	193.77	204.49	199.71	201.08	205.93	203.13	203.77	208.96	202.57	201.53	211.02	200.09	199.07	204.72	202.49	201.22	198.52	198.57	205.03	200.07	198.72	198.31	202.16	201.7	199.3	207.86	200.41	204.57	204.62	205.1	199.6	201.97	204.43	202.9	205.94	198.45	201.25	200.09	202.65	197.53	205.8	203.67
200.99	205.5	205.44	196.4	205.37	201.88	203.35	202.47	203.27	199.07	202.96	199.18	206.63	206.8	197.27	205.25	199.76	206.68	199.99	197.96	200.97	209.77	204.35	207.92	205.9	206.13	200.55	201.23	205.62	205.87	208.73	204.47	195.76	208.47	209.3	204.66	204.42	205.71	201.01	208.27	208.3	206.62	205.61	208.31	201.47	209.34	202.75	201.38	200.8	201.57
196.62	199.17	194.43	196.8	189.7	194.06	202.14	199.01	193.93	195.11	193.44	196.82	193.95	193.47	190.57	194.9	200.79	193.35	193.79	201.32	192.85	192.43	191.09	195.9	194.5	188.61	192.85	197.72	190.78	198.11	194.08	194.11	195.55	202.46	192.91	196.37	193.95	194.04	195.58	195.77	196.07	195.19	190.72	192.66	190	191.87	200.77	193.7	195.86	192.32
212.24	208.62	213.34	214.15	207.76	211.37	210.87	208.26	215.71	212.29	206.69	208.82	207.14	209.9	212.71	207.81	210.31	216.95	216.02	207.82	215.87	210.14	219.97	213.11	206.56	212.89	212.4	211.22	211.13	216.86	213.63	210.92	213.14	216.44	212.66	206.43	213.29	214.55	214.94	211.41	207.21	204.37	212.6	216.86	215.15	212.09	211.06	210.96	205.37	208.72
214.1	213.55	217.45	211.95	213.06	212.74	215.34	207.52	211.34	212.9	208.62	206.13	209.55	216.81	212.31	212.02	219.61	210.66	213.43	212.3	205.87	208.27	211.66	213.88	212.97	210.43	214.93	217.97	209.51	215.36	208.44	207.35	220.14	209.92	208.36	215.01	211.86	216.86	203.52	209.41	209.77	212.32	213.09	207.76	208.57	212.72	212.13	213.68	215.38	208.7
210.99	206.49	210.94	202.43	206.46	210.47	206.32	202.93	201.68	207.37	211.77	211.78	209.23	214.68	206.68	205.02	204.23	206.27	211.43	204.61	211.35	209.42	202.55	212.94	210.9	214.36	205.2	207.57	204.66	207.97	207.48	207.12	208.24	207.57	210.53	208.33	211.16	214.78	210.13	208.71	200.47	210.68	208.42	203.76	209.86	207.84	212.3	210.32	209.75	204.71
208.77	204.62	207.24	208.36	203.85	204.73	203.1	204.78	213.62	204.66	212.71	209.72	204.78	206.09	208.46	207.75	204.91	202.2	208.17	201.38	205.9	207.46	207.55	205.57	210.32	209.12	212.13	207.81	213.37	203.07	206.32	201.89	207.62	205.81	202.52	205.5	207.61	206.73	205.85	203.02	211.29	205.58	208.06	204.16	203.92	204.09	201.81	212.39	206.73	207.73
208.21	207.79	206.7	205.39	212.49	203.12	208.74	209.6	202.58	211.69	207.66	210.47	205.06	204.39	205.12	200.67	211.49	206.59	210.05	213.58	205.77	209.37	212.89	207.62	208	213.19	209.85	202.04	208.13	205.36	206.84	211.88	204.16	214.19	211.1	209.08	198.71	212.25	213.74	200.72	209.4	202.75	211.54	211.16	205.1	209.9	211.83	204.18	212.68	208.58
205.5	204.79	210.05	207.88	207.37	212.04	212.46	214.15	211.08	212.5	209.11	208.96	204.81	211.57	214.54	205.18	203.19	208.69	209.69	209.72	202.3	209.06	207.29	206.21	210.31	210.49	210.97	210.47	209.42	203.86	208.97	217.85	209.1	208.13	214.48	202.97	208.74	206.25	210.96	209.27	207.58	211.54	210.38	212.43	209.91	214.58	210.29	209.99	201.96	206.76
210.95	205.93	209.04	206.86	203.4	210.06	208.07	208.57	213.45	206.68	209.12	205.35	205.64	208.23	209.75	209.08	210.91	207.35	208.86	214.92	202.14	216.69	208.21	204.97	212.85	207.81	217.16	208.54	209.23	211.52	204.47	204.78	204.86	209.34	208.92	204.13	208.57	209.41	206.2	207.43	205.33	208.6	209.01	212.17	204.99	213.89	203.17	214.08	210.11	211.09
201.44	208.55	201.8	200.62	195.64	202.58	206.26	194.11	209.71	200.17	211.76	203.17	205.11	202.24	206.7	197.36	203.95	207.29	203.48	200.5	200.9	206.78	203.8	200.74	204.78	202.35	206.28	205.45	197.51	201.76	197.58	205.78	205.78	201.77	205.8	202.31	206.11	201.46	195.51	203.12	202.5	201.56	207.97	207.29	202.27	200.73	200.4	205.84	204.19	206.08
223.85	219.23	220.95	214.62	219.31	215.48	217.3	217.82	217.37	216.15	215.72	219.41	214.39	213.94	219.96	212.64	221.52	223.97	217.51	215.78	213.24	222.63	225.39	217.09	225.7	219.74	211.03	220.8	216.13	217.87	214.55	209.55	219.85	212.14	215.44	221.91	219.61	218.87	216.08	220.03	228.58	210.75	220.52	220.82	216.84	210.69	215.92	217.61	215.19	217.9
205.56	207.16	204.24	207.63	200.71	206.02	208.22	212.48	211.53	203.94	203.53	209.83	203.96	205.24	209.29	205.6	204.84	211.82	207.97	206.35	209.86	209.39	207.39	211.23	207.55	208.29	207.38	208.92	214.38	204.91	210.15	209.97	216.95	208.94	206.79	211.29	210.13	207.42	203.38	209.28	206.06	203.2	206.63	208.32	208.82	208.43	211.33	208.04	205.54	212.92
219.53	218.66	218.67	216.63	219.77	213.44	220.48	217.97	212.41	220.07	224.5	217.64	216.04	214.31	215.67	220.81	216.7	212.71	211.74	221.33	213.88	213.97	212.9	221.11	224.15	218.23	222.83	221.86	216.77	213.2	221.16	224.49	214.35	220.18	224.39	215.98	216.34	219.92	219.64	213.27	211.98	219.57	219.29	216.57	223.96	215.21	216.39	221.93	214.67	218.88
196.35	205.19	201.7	206.49	208.29	206.68	208.78	207.68	204.48	208.49	205.12	206.29	202.07	207.25	202.54	203.18	204.51	202.83	197.87	203.52	206.46	204.27	199.23	202.66	197.37	207.07	206.46	203.25	205.74	204.75	207.86	203.48	202.6	204.47	203.78	203.27	203.84	200.8	203.71	203.38	204.04	203.89	204.51	209.76	200.66	207.77	199.21	204.2	203.62	205.36
209.28	208.19	211.32	206.72	211.76	205.26	203.1	204.79	208.49	202.52	203.06	206.76	207.69	206.39	205.16	205.78	209.11	209.52	209.31	205.72	207.12	203.98	204.71	203.65	204.81	212.93	203.47	205.79	206.27	203.44	205.87	205.21	200.78	208.07	208.28	206.32	212.47	209.71	203.15	204.76	200.96	209.89	209.64	204.44	211.19	208.05	206.39	207.92	212.82	207.21
208.37	202.86	210.49	201.99	203.92	204.74	198.88	202.34	201.83	199.24	204.56	197.01	199.76	208.68	200.91	201.51	210.05	205	201.12	199.77	208.04	202.94	200.54	202.22	202.21	199.13	201.03	200.17	212.74	204.46	201.4	206.1	208.86	201.34	200.26	204.03	201.39	207.54	203.53	199.53	200	198.59	201.81	207.49	200.93	205.15	209.08	207.04	194.99	210.7
214.6	208.48	212.51	207.8	215.46	210.18	202.66	209.12	212.78	199.56	209.57	209.72	210.51	206.62	209.45	203.09	210.74	208.93	207.13	210.53	208.17	199.06	208.17	204.65	205.45	212.3	206.91	211	207	209.98	209.62	204.59	210.95	211.77	206.13	213.32	209.92	209.79	214.53	206.46	208.73	209.05	210.33	216.88	208.1	206.6	209.38	204.86	207.59	205.96
211.31	215.9	207.62	211.31	206.54	204.65	206.79	215.16	213.29	216.1	207.59	215.75	209.8	213.19	217.24	211.67	208.33	214.02	209.27	210.97	215.5	211.5	212.84	210.27	214.15	211.28	212	210.75	218.27	207.13	206.92	212.41	216.26	219.69	206.49	210.14	212.67	209.19	208.94	213.11	211.91	219.57	213.34	211.7	214.32	219.08	213.02	213.75	212.11	206.97
206.41	202.48	200.32	202.88	206.63	205.68	204.92	205.49	203.31	202.18	204.11	203.49	201.68	209.43	207.3	200.97	205.89	205.74	209.01	206.9	199	208.52	208.46	200.66	202.47	204.11	204.37	205.17	208.79	201.95	197.98	205.82	208.07	206.1	197.83	203.8	203.77	206.3	205.27	205.94	207.61	200.75	202.89	208.08	212.04	198.45	202.46	203.51	207.89	207.99
210.39	213.71	215.14	217.36	218.57	214.36	216.59	215.21	211.28	209.56	215.84	210.55	210.07	214.44	215.98	209.51	211.67	210.57	212.97	211.55	212.59	212.32	208.68	207.47	214.6	214.52	206.62	209.54	211.32	206.99	212.77	211.47	205.53	212.65	211.46	214.31	207.16	198.29	212.36	213.26	209.98	213.27	216.52	207.21	211.33	214.55	212.78	211.63	210.47	210.24
213.9	220.17	213.89	221.04	217.47	213.63	217.35	220.84	221.8	216.48	224.04	211.43	213.43	220.58	216.37	222.04	217.31	213.11	220.4	216.32	220.17	216.31	221.62	220.09	217.32	222.66	216.41	212.48	214.1	219.49	214.54	213.33	215.85	219.12	215.46	220.48	216.99	221.55	223.9	219.39	217.78	218.3	218.95	217.82	220.48	215.54	216.91	215.79	221.04	214.91
221.81	214.51	215.75	217.39	217.48	220.48	214.33	209.33	218.76	218.79	218.73	213.19	218.38	213.97	218.28	221.7	216.06	218.89	223.81	221.42	222.32	224.45	212.44	214.91	219.14	211.49	218.93	218.12	213.1	219.48	220.99	217.04	220.5	214.28	218.04	221.2	220.84	212.55	214.01	222.35	211.18	217.09	214.75	215.39	216.85	218.33	214.51	215.31	213.06	220.11
198.91	203.55	198.71	201.65	209.7	194.46	199.82	206.07	208.86	201.84	200.19	199.41	209.2	204.42	205.27	201.65	205.4	205.17	209.27	206.07	205.25	199.05	196.95	206.57	215.36	200.45	197.61	208.62	208.11	199.26	206.19	198.16	202.75	203.91	205.48	206.27	203.37	200.39	204.89	199.51	202.4	208.8	202.94	207.54	208.74	200	213.05	202.39	202.85	205.99
208.61	205.14	212.44	212.2	211.79	216.42	210.32	209.83	209.83	205.2	204.35	209.27	211.14	210.01	210.32	215.68	210.02	212.48	211.63	205.84	207.46	212.26	210.07	207.37	202.01	209.15	208.59	206.88	211.73	208.78	211.29	208.17	209.21	209.75	209.55	204.79	204.8	216.4	203.94	205.04	208.47	205.67	205.67	200.83	205.53	204.95	212.21	215.33	213.5	209.37
204.72	205.63	205.82	213.08	202.83	207.21	200.42	212.18	202.28	209.78	208.62	210.26	211.9	212.99	212.35	215.32	206.77	212.64	206.83	211.21	204.99	211.19	202.65	207.66	207.59	203.64	211.32	213.38	208.75	212.67	205.21	205	208.67	202.58	210.37	211.04	208.06	206.77	209.06	211.01	208.64	209.76	205.12	205.88	208.01	209.45	202.43	210.29	205.14	210.24
219.76	220.77	216.6	214.46	211.34	221.02	213.3	222.17	222.86	217.72	218.49	219.5	216.65	218.26	212.1	220.26	215.98	221.79	212.08	211.15	219.38	225.75	219.15	220.84	220.74	217.81	211.19	218.43	215.32	219.23	211	223.5	218.85	219.46	210.77	222.05	217.5	215.09	217.81	218.78	217.36	220.78	219.58	217.68	214.93	223.6	218.67	224.06	212.71	218.05
192.69	203.61	193.68	194.63	186.18	197.32	191.53	188.09	190.9	192.34	192.22	193.89	189.96	197.13	191.33	194.95	195.71	199.01	193.44	196.82	199.05	196.12	189.18	192.57	192.71	198.34	198.05	190.5	196.79	197.51	192.29	187.77	193.05	190.1	198.7	194.13	186.58	192.3	193.21	191.76	194.75	200.35	186.9	197.89	199.46	190.94	192.74	193.49	192.35	193.47
206.64	196.46	204.47	197.64	204.06	197.76	202.3	203.23	200.69	197.05	199.11	202.29	202.29	206.91	207.01	200.09	198.81	203.52	196.94	208.09	207.95	204	210.12	202.78	207.5	197.92	210.87	195.56	201.65	197.57	202.12	199.98	195.41	201.5	204.84	196.66	198.62	199.81	202.68	203.45	203.01	204.68	204.71	195.79	195.62	197.78	201.67	206.58	208.42	199.17
217.28	212.07	219.33	208.54	207.67	206.96	209.93	211.79	213.97	214.58	217.21	213.67	207.09	214.96	210.95	212.84	209.05	211.69	209.58	210.3	208.72	212.55	211.85	209.93	214.11	210.98	205.65	213.06	215.66	216.23	203.64	206.8	207.65	214.01	208.5	211.84	216.01	208.52	212.12	209.66	217.2	214.43	205.15	211.7	208.33	202.67	212.99	205.19	219.96	210.12
206.01	212.14	210.73	213.18	212.92	205.73	200	211.31	206.12	207.35	211.1	208.5	210.63	213.2	209.92	212.14	208.29	208.24	207.7	213.99	209.64	202.11	211.2	208.43	209.73	210.4	205.57	203.84	207.94	208.98	212.34	208.17	209.57	207.51	212.91	213.12	212.13	209.16	208.46	212.83	207.54	211.35	213.8	204.09	206.45	212.24	204.96	204.6	204.6	211.15
200	199.14	199.22	200	200.06	207.4	205.38	210.39	210.42	192.02	207.64	203.64	207.89	204.14	201.47	203.66	200.65	204.55	204.08	202.19	199.39	198.18	208.19	208	201.91	203.55	204.88	202.11	204.71	203.94	205.03	206.2	202.74	200.82	197.46	201.49	207.83	201.55	196.14	207.06	202.68	199.36	205.21	210.9	203.58	202.82	203.59	204.52	204.7	205.61
210.17	206.47	209.07	208.02	205.01	209.3	208.97	208.97	207.54	207.36	210.62	214.49	212.61	207.07	204.97	208.11	201.6	204.66	204.84	206.73	213.07	210.39	211.85	213.1	202.51	206.68	210.02	210.47	213.28	206.38	209.8	209.8	210.59	210.7	211.26	206.67	205.46	208.27	213.89	206.1	208.55	211.8	207.38	204.1	213.64	207.58	208.12	205.92	216.5	217.47
208.01	199.27	203.98	205.52	208.06	199.35	200.23	205.84	198.67	201.3	203.1	206.39	207.52	211.33	206.11	203.96	200.01	201.61	205.74	204.72	197.45	198.05	200.37	211.85	201.5	204.2	200.79	200.52	200.81	201.08	208.61	205.68	207.42	202.6	210.74	203.89	196.3	203.83	200.28	210.21	201.62	202.87	199.83	205.66	202.94	205.84	203.92	202.42	198.97	207.31
208.2	211.24	209.37	205.5	208.66	208.43	213.22	207.07	205.35	206.54	208.72	197.66	213.74	210.13	213.19	210.38	217.12	202.43	209.24	206.35	206.47	204.58	206.28	212.17	206.36	204.65	206.9	213.67	203.82	211.49	208.25	199.85	208.79	208.37	210.09	206.79	210.27	213.75	209.71	208.49	202.69	208.1	208.72	205.38	201.74	213.32	204.46	204.43	210.59	211.31
199.38	203.51	196.44	199.98	196.46	201.84	194.9	197.94	199	201.77	194.86	201.47	197.79	199.66	197.06	200.65	193.14	198.5	207.11	206.17	200.81	202.66	194.38	194.82	198.7	204.86	200.55	201.65	203.21	201.02	199.9	205.08	207.75	200.48	204.18	203.35	202.48	204.92	195.06	199.53	198.39	206.79	207.2	201.13	203.26	198.57	198.86	204.09	200.82	202.22
211.02	212.95	207.81	212.97	208.53	208.29	206.79	213.84	210.8	211.03	210.85	207.17	214.07	207.29	207.39	207.99	210.28	213.79	212.33	203.66	205.95	218.61	207.38	204.59	208.63	210.11	208.29	210.19	206.3	209.76	205.66	207.24	207.88	202.73	211.92	206.53	207.52	213.54	205.72	212.06	212.13	205.85	209	204.33	210.3	207.76	202.1	206.41	210.48	200.7
194.38	190.15	195.31	195.62	187.84	192.16	196.24	196.36	191.98	201.04	191.36	204.25	191.53	188.24	200.36	187.44	192.05	186.21	197.54	190.56	191.85	195.8	192.34	192.66	187.57	195.42	190.08	192.29	194.15	195.63	196.06	192.23	194.81	201.53	195.48	201.07	195.5	193.76	196.19	194.71	192.82	195.24	194.76	198.87	199.31	195.31	202.46	190.53	195	187.82
196.91	191.74	197.14	192.75	197.51	195.6	192.62	196.88	201.37	195.91	194.34	195.87	192.24	189.88	194.22	191.1	191.45	190.52	183.58	192.39	191.29	191.24	193.93	197.05	195.25	192.36	195.44	198.2	191.19	192.17	197.1	197.02	197.38	196.29	188.59	190.64	192.71	195.81	191.03	193.32	193.29	197.43	196.65	187.29	194.94	196.02	196.92	198.66	194.28	191.24
197.76	200.71	208.63	210.26	205.23	202.84	202.55	205.4	207.18	203.29	198.37	209.84	204.01	206.01	204.43	201.2	206	207.5	204.76	203.24	205.48	203.09	208.72	200.98	204.82	201.65	198.27	196.43	202.77	204.47	198.43	208.3	206.62	200.66	201.5	202.54	200.42	203.04	199.84	198.55	204.61	201.16	212.28	197.79	204.87	200.26	203.26	202.73	207.37	202.68
206.31	206.01	208.16	209.94	209.07	208.7	208.38	212.05	212.58	210.6	210.64	212.76	211.9	211.23	207.35	208.35	204.51	209.68	211.01	204.91	207.02	212.71	209.87	208.56	207.59	209.1	218.09	203.52	208.65	210.89	207.3	209.53	212.8	211.23	209.17	210.96	207.84	208.74	208.88	207.54	213.41	208.68	207.4	216.43	210.92	210.45	207.46	217.1	212.16	208.98
209.1	211.71	213.97	203.8	208.89	213.52	210.48	203.64	208.22	211.98	210.14	209.36	213.5	207.68	203.83	208.33	213.13	207.53	207.62	212.64	207.31	209.26	203.6	205.61	206.1	204.58	208.51	212.14	207.9	206.25	211.07	210.76	204.25	213.76	208.37	207.56	208.79	210.69	211.68	207.63	213.79	213.59	212.22	214.76	210.9	212.65	206.2	208.36	210.61	206.2
222.84	222.59	215.44	218.79	220.37	213.18	216.18	217.32	215.48	221.03	214.37	212.69	213.69	214.41	218.16	218.8	222.22	223.06	217.63	213.73	214.64	222.49	215.12	215.57	219.79	220.07	216.73	216.81	219.23	216.81	214.17	216.74	214.48	216.69	210.12	216.58	225.19	215.88	218.16	218.67	219.66	217.67	215.42	212.18	213.14	212.65	217.22	217.71	212.45	215.94
199.89	199.08	204.06	195.16	194.6	199.01	201.67	203.03	199.72	196.87	200.49	200.34	200.68	195.32	202.67	204.1	202.35	202.1	198.41	197.19	199.44	201.74	193.57	194.76	196.37	200.76	204.54	196.18	198.83	199.12	200.8	195.83	195.28	198.71	198.66	200.64	198.73	197.97	200.54	201.67	198.24	198.15	198.21	199.39	195.95	197.66	196.21	198.18	196.1	191.91
209.18	211.5	209.48	211.43	209.94	210.92	214.69	209.08	217.51	215.35	216.33	213.38	208.62	204.86	211.63	213.45	216.07	210.24	207.18	214.79	213.48	208.32	218.47	212.47	206.62	210.92	217.78	212.62	208.51	212.43	208.49	212.36	211.65	210.29	211.49	203.79	209.98	213.68	209.08	200.72	205.06	208.65	209.95	208.42	214.78	203.64	212.2	215.05	209.95	212.3
202.51	206.04	204.48	199.11	205.61	205	204.43	202.03	201.35	209.31	204.68	198.94	198.56	204.79	209.97	205.06	214.46	199.95	203.41	205.38	204.61	205.78	204.94	203.71	209.54	203.69	205.36	198.36	202.92	196.73	201.46	203.41	205.59	205.03	201.85	205	202.44	206.08	207.17	209.43	202.27	207.42	203.84	200.14	203.79	201.2	197.29	202.7	202.26	206.78
202.83	200.69	198.43	198.18	204.94	209.73	198.48	200.79	204.1	193.5	201.92	200.8	200.71	203.68	198	194.46	198.94	200.56	202.53	201.87	195.78	197.33	202.12	199.53	201.25	198.61	199.38	200.56	197.31	191.43	196.96	197.09	197.99	202.96	202.07	201.24	198.67	198.55	204.28	204.13	201.46	206.5	203.32	200.34	202.08	197.97	202	201.79	196.58	199.1
214.39	214.42	218.29	214.7	220.36	222.77	214.56	220.76	214.7	225.74	213.81	218.49	217.68	221.75	222.27	217.07	220.63	217.51	212.07	219.14	213.08	217.83	209.07	212.72	222.09	214.7	219.19	214.05	215.33	214.56	216.7	217.52	212.86	218.14	221.03	215.53	217.94	219.95	222.59	218.47	221.28	219.47	213.15	217.62	214.16	216.87	215.33	214.84	223.59	216.97
216.51	220.33	213.31	214.38	216.74	214.3	219.8	216.53	218.25	215.41	218.61	210.82	222.77	216.83	216.45	222.4	212.97	209.96	215.42	210.19	214.54	214.08	221.4	212.4	211.4	217.2	219.55	214.69	214.45	220.19	215.71	216.4	215.25	212.6	218.68	213.58	218.21	217.75	226.03	223.01	209.19	214.07	213.83	222.67	220.35	218.04	216.14	220.06	214.93	218.79
204.14	208.51	210.33	211.56	202.47	217.6	207.76	208.01	215.03	209.92	202.44	205.65	201.34	203.67	215.2	211.99	205.16	215.05	210.82	215.5	217.06	207.49	209.65	212.59	212.43	213.62	215.89	209.56	208.95	216.4	205.99	208.98	213.58	206.53	212.07	202.69	216.91	205.51	209.01	209.78	207.82	207.51	200.99	207.73	206.82	216.02	209.7	206.23	210.72	210.35
218	212.27	217.94	212.64	222.77	212.87	215.79	223.51	217.89	218.85	216.74	224.01	214.94	217.62	218.84	213.41	217.07	222.15	218.28	218.37	220.18	213.36	215.03	217.53	217.31	219.75	217.77	218.24	217.36	218.11	215.48	217.89	218.81	219.72	215.59	218.38	215.88	221.2	217.49	215.81	215.12	217.77	221.85	221.29	216.53	219.52	211.54	211.95	217.43	213.64
206.01	205.51	208.18	214.24	209.18	206.91	208.09	207.69	205.75	206.46	207.98	203.1	200.95	206.64	209.14	203.09	204.09	206.36	209.26	206.49	209.65	201.03	205.89	205.24	207.78	210.78	209.66	207.75	208.31	209.93	203.15	197.3	208.41	206.12	198.02	209.08	208.58	208.28	193.72	204.27	200.5	208.67	205.51	200.61	207.16	205.3	201.54	201.84	215.22	206.22
211.13	212.79	214.41	208.78	214.55	209.44	211.76	209.07	215.5	217.7	211.05	208.53	215.5	215.12	214.64	205.4	214.18	211	211.87	211.64	211.05	209.89	215.06	211.49	218.27	213.58	211.83	217.93	208.41	203.69	207.59	204.57	205.49	214.75	206.8	210.48	205.8	214.06	213.83	213.48	208.16	212.3	210.45	215.6	209.34	213.55	212.98	215.74	210.41	216.98
201.85	201.92	204.13	211.38	208.64	207.15	203.59	199.01	201.1	207.05	205.23	205.15	206.5	206.12	206.22	204.44	205.9	204.49	206.98	200.94	197.53	208.65	206.27	208.87	201.02	209.76	206.89	202.1	205.03	205.55	204.02	203.06	203.71	201.26	203.26	207.38	205.98	205.43	207.73	210.82	204.55	204.03	208.58	200.4	205.83	207.56	209.31	210.83	202.35	209.78
207.25	205.36	204.8	207.99	215.52	207.64	206.7	212.26	203.61	214.5	209.11	204.84	213.56	204.24	208.73	212.12	208.84	204.4	203.43	201.32	208.82	205.94	204.35	208.64	215.32	212.98	212.64	211.13	205.35	210.42	212.15	211.72	212.26	209.02	213.57	199.56	211.87	204.8	211.85	206.54	204.55	208.86	207.18	206.93	204.12	211.74	206.59	208.61	209.35	208.31
197.57	205.17	198.85	200.01	203.63	194.69	203.71	199.73	207.27	203.35	197.8	197.64	196.81	192.51	194.95	202.44	197.18	199.22	203.37	197.93	201.58	201.04	198.48	206.37	191.75	205.57	205.16	195.42	196.01	198.87	196.73	202.69	200.14	199	210.5	201.21	195.99	205.51	203.33	198.34	206.39	201.58	200.85	205	199.66	208.15	196.46	198.88	194.8	208.23
213.48	211.49	209.36	210.75	213.09	213.97	213.11	212.06	219.53	215.07	216.98	210.34	212.24	212.37	211.74	214.27	216.49	207.06	212.62	207.86	209.21	209.75	212.08	212.75	210.3	216.15	217.01	213.68	212.93	213.95	208.91	215.16	209.35	217.31	206.98	212.91	210.35	212.15	210.98	212.26	215.31	211.98	210.36	203.92	209.52	211.29	215.46	212.73	216.27	210.22
221.8	211.92	217.16	218.17	220.63	220.82	214.73	223.29	217.88	222.17	215.45	220.48	221.4	215.94	211.59	219.47	220.75	213.21	221.85	218.3	214.38	221.67	218.34	219.15	218.64	223.4	222.07	217.69	220.2	218.75	212.93	213.63	217.77	211.14	220.33	216.4	222.25	219.83	220.9	221.14	214.22	217.4	209.67	221.61	215.36	214.49	220.06	222.86	219.52	215.55
205.36	209.24	208.03	206.89	207.82	204.03	210.03	208.06	218.45	209.18	206.33	206.54	201.08	214.13	207.64	206.81	206.65	206.74	210.67	215.66	208.91	209.82	202.71	205.9	202.83	206.51	207.14	212.79	208.91	211.91	206.05	208.02	211.83	207.67	211.16	215.55	208.14	202.26	207.61	210.57	204.79	205.89	209.86	207.13	203.03	213.99	214.19	206.94	204.91	204.75
217.47	213.62	210.42	211.95	209.29	207.28	211.9	206.69	208.2	211.92	203.63	208.3	208.79	215.81	206.98	207.93	208.03	210.07	201.84	207.58	209.49	207.94	210.43	206	207.03	211.32	210	211.7	203.89	200.56	208.68	209.09	209.02	209.1	212.08	210.93	204.77	206.63	213.39	210.47	211.75	210.76	208.51	214.18	208.69	209.54	209.52	208.08	209.26	204.34
214.3	210.54	208.27	210.63	209.39	201.9	219.74	209.3	214.41	210.99	210.77	209.44	213.3	212.37	208.83	209.56	205.92	209.33	208.84	214.15	209.6	209.08	210.54	213.28	207.56	211.68	212.61	209.64	204.63	212.96	210.92	207.37	212.39	206.92	207.2	212.83	211.6	206.7	205.53	205.84	210.08	207.24	210.45	208.52	205.71	205.47	205.57	209.32	206.64	201.26
200.58	200.77	194.32	192.47	201.37	204.15	199	196.69	195.36	195.49	199.76	191.29	195.71	199.95	197.27	192.78	196.44	198.16	192.85	198.53	200.61	202.41	195.56	193.18	198.54	200.89	202.71	195.07	201.66	197.47	194.32	201.23	193.35	203.44	202.74	194.64	198.89	192.24	189.95	200.07	193.48	194.05	203.65	201.84	205.95	197.83	194.93	192.04	197.93	198.28
200.77	206.38	207.98	202.75	208.81	210.55	201.16	204.31	202.31	209.87	212.06	207.99	203.62	210.29	201.34	209.49	202.06	206.87	209.36	206.69	209.68	203.62	206.78	207.46	209.01	206.94	213.58	209.96	207.52	206.08	202.53	206.41	205.59	206.42	200.66	205.61	206.28	205.02	208.52	208.17	206.57	205.32	204.49	205.75	202.75	211.14	210.31	213.8	207.26	207.81
206.82	208.47	206.64	196.29	202.81	214.22	214.09	206.78	203.96	205.12	203.74	207.82	202.94	210.04	206.64	207.01	203.79	215.16	215.78	208.76	205.5	206.58	209.96	211.31	200	208.89	210.54	212.02	207.18	200.54	204.91	207.7	204.05	210.9	207.12	208.15	208.68	208.09	208.28	208.28	211.45	204.77	208.97	202.41	206.87	205.45	202.43	210.5	209.27	213.14
206.48	212.14	208.91	208.83	208.84	213.41	207.89	207.73	205.45	203.42	207.06	206.84	212.4	210.52	211.74	206.39	207.13	207.14	209.29	205.19	211.33	212.27	205.99	202.31	207.85	209.96	208.46	209.88	207.45	212.89	210.64	211.79	203.87	210.16	211.76	216.03	210.08	209.97	211.9	210.3	207.05	208.95	213.29	211.69	210.92	207.26	214.73	214.19	200.96	210.73
213.11	216.35	216.82	210.29	213.76	208.8	212.41	209.36	206.3	213.59	212.24	207.21	209.68	214.65	208.56	206.16	213.29	209.25	208.8	210.69	211.16	211.58	211.26	209.2	205.39	212.48	210.9	215.15	208.37	216.42	213.23	212.8	210.05	211.18	208.6	203.54	203.05	209.06	209.59	208.55	209.82	216.08	206.86	206.03	207.97	213.5	213.59	207.92	218.37	209.08
204.92	198.84	198.59	205.37	199.43	203.79	204.29	203.82	209.32	203.32	198.91	204.48	198.32	204.65	200.54	204.29	196.78	198.9	201.57	197.32	203.18	203.33	214.54	208.47	198.35	196.85	204	201.39	200.07	204.11	198	203.34	199.56	206.42	198.32	203.05	203.09	197.28	202.85	198.46	200.33	205.46	209.59	203.89	201.06	202.61	203.12	201.89	206.87	206.56
223.66	210.32	216.28	211.77	215.68	212.33	215.47	218.44	216.26	218.37	210.59	215.22	213.17	214.1	211.59	212.97	203.87	214.02	213.2	212.35	212.19	215.91	212.56	212.09	210.75	209.61	212.29	213.34	213.36	214.44	210.41	207.45	208.58	207.37	210.48	215.64	206.39	211.19	216.98	205.04	219.58	209.78	211.79	210.34	213.65	216.94	217.55	212.36	212.05	212.53
202.19	204.82	209.16	206.79	209.94	215.01	207.67	209.79	204.12	211.15	219.41	207.85	210.81	206.89	206.41	212	206.32	206.12	205.61	208.89	212.58	206.26	211.89	212.29	213.92	204.66	206.23	203.21	218.92	209.76	211.6	204.97	209.08	208.84	205.4	213.57	214.1	216.12	204.27	208.55	205.16	206.53	210.09	210.84	209.7	212.03	211.33	217.95	214.27	206.61
201.79	200.68	197.7	201.04	201.51	205.32	199.44	203.71	201.48	194.94	193.1	204.16	205.16	204.64	197.54	202.68	201.25	199.88	201.45	202.22	197.39	195.53	204.17	202.32	192.53	202.82	204.97	201.61	191.55	203.42	196.27	201.61	200.7	196.29	201.71	200.92	204.08	203.1	197.56	206.53	200.07	197.17	201.54	194.25	199.19	196.67	200.85	206.05	198.67	197.66
212.19	207.47	206.18	212.68	210.01	213.6	206.29	216.59	210.35	208.96	213.64	213.3	205.89	212.66	209.14	205.97	201.12	216.84	207.74	207.15	207.7	208.97	213.3	211	212.08	207.34	209.57	207.92	211.75	209.89	218.94	209.93	209.41	205.54	214.29	212.66	208.25	207.28	211.28	212.49	213.6	212.29	213.83	209.24	212.91	208.31	207.26	211.02	207.48	211.53
215.47	215.28	213.46	209.76	214.61	216.4	212.47	216.26	210.4	209.41	213.97	212.18	210.95	214.8	206.81	209.81	217.38	214.41	211.88	213.5	204.69	208.07	213.12	208.72	209.14	208.58	216.94	209.71	213.06	214.42	206.04	210.91	216.39	212.98	214.86	211.02	213.41	213.56	216.21	214.39	208.52	210.42	215.3	214.49	209.84	214.23	206.79	209.26	209.26	211.17
198.31	200.56	207.08	207.79	203.9	203.39	202.07	207.57	205.41	201.56	205.28	203.3	198.76	199.75	209.74	205.04	207.32	199.6	204.1	204.22	200.16	197.15	204.83	197.13	200.54	203.99	209.46	203.72	199.89	204.97	203.09	202.72	212.45	205.13	199.35	206.18	202.51	205.59	199.72	206.88	203.1	203.9	203.86	202.84	202.54	198.02	203.35	208.93	205.19	200.87
216.01	206.58	212.86	212.24	207.31	208.81	202.75	209.14	207.8	210.87	210.11	211.23	207.2	208.77	208.35	209.22	207.08	213.66	204.39	211.66	213.06	206.15	203.79	210.46	209.79	208	206.26	212.51	206.64	203.89	205.28	203.06	210.73	212.76	206	200.97	207.86	210.56	211.59	208.42	210.89	206.23	207.49	211.4	217.43	210.58	205.04	207.88	205.69	211.46
210.92	210.04	204.08	209.03	207.68	206.54	213.19	205.64	207.94	211.17	205.21	210.98	203.97	207.34	214.49	209.56	209.39	212.66	212.77	204.38	211.07	210.34	212.54	202.58	211.42	201.32	213.73	213.09	203.22	202.14	206.67	207.53	205.31	212.96	203.12	208.35	204.09	208.81	211.13	207	204.95	207.7	206.41	208.23	201.43	204.15	209.96	217.88	212.09	209.03
212.06	218.03	214.64	211.51	210.87	219.48	211.08	205.63	215.51	216.47	215.92	210.89	214.43	212.14	211.63	209.01	204.2	214.7	208.26	216.23	208.05	208.88	216.03	206.2	211.3	210.27	209.66	212.63	213.67	213.19	214.05	208.61	215.66	212.1	212.45	211.68	214.04	209.44	209.92	213.88	219.49	214.18	207.35	207.97	215.42	204.67	209.39	211.02	211.15	210.76
206.93	210.28	204.07	212.02	207.14	208.76	202.26	214.7	207.94	210.3	213.66	208.02	205.14	214.54	200.62	205.64	208.28	208.5	208.56	200.18	208.28	216.4	207.67	200.46	205.01	204.77	214.31	214.49	205.67	214.75	211.94	207.31	208.12	207.67	204.97	208.72	212.71	202.67	210.12	205.39	208.53	207.35	209.57	211.25	209.62	214.03	208.12	209.16	214.5	210.01
197.91	198.74	204.78	195.52	198.16	203.09	204.51	197.13	201.41	203.39	201.1	201.08	205.79	200.43	203.69	204.61	205.6	205.8	205.45	204.35	204.87	199.47	203.22	197.21	205.61	207.64	201.75	203.78	203.29	201.38	204.88	201.14	199.2	199.65	199.35	203.53	198.43	207.11	204.29	201.06	198.15	201.31	204.61	202.03	203.14	199.97	203.08	201.06	201.94	202.89
203.03	212.99	209.62	208.76	205.05	206.46	212.52	206.15	214.76	203.9	209.93	210.2	209.35	208.45	212.58	211.07	204.73	210.6	206.97	202.86	204.92	207.06	221.34	210.31	212.17	199.8	207.68	205.78	213.45	204.59	214.52	203.74	206.66	206.99	214.1	210.36	215.82	207.3	208.63	209.99	205.31	206.84	214.13	211.62	212.29	207.96	212.16	218.19	210.04	206.41
197.85	191.97	197.44	193.99	190.16	191.67	197.64	200.41	199.24	198.33	195.64	199.48	198.62	199.95	196.07	190.27	189.52	197.47	195.77	199.45	194.14	199.84	197.92	199.96	192.64	199.31	194.03	192.08	196.9	198.27	195.3	198.07	198.11	198.03	192.39	185.61	192.09	198.07	194.33	189.45	192.32	197.06	202.17	191.65	195.35	193.2	197.18	194.02	197.93	199.43
207.29	206.2	212.06	213.08	207.26	205.83	212.19	203.36	200.41	212.82	207.67	207.35	209.3	214.4	203.96	195.14	209.75	207.81	211.63	213.88	209.76	207.61	204.12	207.79	205.42	210.94	209.68	207.08	206.15	208.13	208.89	207.06	209.98	206.94	205.77	211.18	208.66	210.32	208.82	202.32	215.32	211.23	206.76	204.97	209.78	202.89	210.98	208.23	208.52	209.5
210.82	207.3	204.79	192.8	199.02	207.71	202.44	202.52	203.63	199.62	207.66	205.07	205.9	206.39	202.22	201.27	206.76	204.55	208.66	201.2	204	202.85	205.31	207.53	200.54	200.68	200.56	201.11	204.52	203.74	201.22	208.85	202.96	202.75	206.61	192.73	199.79	201.88	201.28	205.29	198.66	201.36	199.27	201.5	201.42	201.35	203.08	209.18	200.43	200.41
207.12	208	197.33	215.15	207.68	208.56	203.91	201.62	207.17	206.61	208.2	202.11	207.2	208.79	211.24	210.25	213.15	197.94	207.15	210.09	205.48	211.31	209.24	207.29	207.64	205.15	208.69	209.6	211.96	211.51	212.89	206.38	210.2	211.1	209.03	211.88	209.01	223	206.98	208.68	209.89	205.96	207.78	211.61	208.84	206.19	206.62	212.89	213.5	206.08
201.43	211.31	205.03	201.64	208.26	208.93	208.04	206.2	203.71	208.37	209.56	208.97	204.46	207.89	203.03	209.95	205.25	206.29	207.4	202.8	201.68	199.41	204.92	205.94	207.59	201.86	204.02	201.87	203.8	208.97	202.16	205.14	200.7	213.88	204.93	204.13	205.98	203.33	209.69	207.81	201.17	201.5	194.03	202.35	205.82	211.31	206.09	209.17	209.64	205.91
212.42	215.54	209.59	212.22	218.43	208.71	209.91	210.83	207.24	208.67	212.21	215.33	214.95	210.3	209.86	212.82	216.16	214.31	209.31	214.86	210.07	212.84	214.22	217.39	208.38	206.72	210.95	211.85	208.9	216.68	214.11	213.29	208.94	213.31	209.79	214.51	211.94	211.52	214.63	211.9	211.34	215.27	212.9	207.43	208.88	211.47	212.76	217.93	214.96	213.4
206.88	209.78	209.9	201.68	205.17	203.56	200.24	202.69	202.81	209.64	205.17	201.08	204.35	201.2	207.16	196.88	200.47	206.59	200.59	205.77	203.47	199.99	203.7	196.61	198.86	206.5	204.98	197.94	205.39	203.79	197	199.99	196.38	204.47	205.55	201.48	200.21	200.88	197.74	196.08	202.34	202.64	198.58	200.91	201.4	205.1	202.24	206.38	203.99	202.73
205.33	214.95	204.22	208.91	206.69	208.67	210.28	207.34	204.59	209.04	192.85	211.15	206.95	207.88	210.58	208.12	205.21	209.14	209.97	206.25	207.33	203.62	203.57	205.59	204.03	203.26	210.19	208.79	213.28	200.64	208.74	205.42	203.39	201.98	210.08	206.33	213.1	204.2	209.49	217.64	206.32	203.58	204.93	199.17	206.34	202.35	205.01	206.23	203.46	205.9
216.24	211.11	210.45	217.07	211.19	214.13	208.89	207.57	215.88	209.3	215.1	208.78	212.17	207.22	206.39	205.75	210.69	214.2	212.09	208.06	215.63	208.11	213.05	215.73	210.12	209.28	211.84	207.59	211.95	212.55	212.51	209.37	212.17	211.13	212.2	215.34	208.28	207.32	211.57	205.19	214.73	213.21	206.37	206.42	214.24	217.83	213.19	215.53	209.92	211.38
209.84	201.44	207.92	200.04	213.01	210.68	204.02	203.28	197.68	205.66	210.65	203.85	204.5	206.11	200.26	204.06	202.87	201.81	203.72	204.19	204.09	202.24	207.39	200.82	206.77	202.09	196.55	203.79	204.27	207.79	206.85	201.66	203.63	209.85	203.94	202.18	208.62	203.48	201.92	201.5	198.68	210.8	207.1	200.67	207.06	201.67	200.53	209.33	199.98	206.3
209.48	217.54	215.92	210.28	212.12	211.37	209.51	210.6	209.83	211.32	211.05	211.48	216.25	213.84	215.66	206.69	211.58	222.3	215.61	213.88	201.27	215.51	217.22	215.67	216.06	209.41	211.31	221.08	215.59	217.19	217.07	211.28	213.9	212.71	210.5	215.51	215.63	207.19	218.34	217.88	212.51	210.11	208.76	212.07	214.21	212.05	211.66	214.07	211.68	215.37
210.24	210.83	212.4	209.59	208.1	205.52	205.84	211.3	206.06	208.15	214.11	206.62	211.09	210.69	216.93	205.81	214.11	204.33	208.66	211.97	212.49	213.41	206	206.97	205.83	207.63	213.38	214.46	207.41	201.48	210.92	213.47	206.54	206.87	211.46	206.83	207.65	208.43	209.19	208.77	211	206.81	207.84	208.98	211.32	209.29	208.09	210.74	208.06	208.15
204.59	204.87	207	206.14	206.82	206.23	201.99	197.37	204.11	200.83	204.07	202.43	202.13	204.74	208.17	210.19	205.89	200.06	209.4	210.11	200.24	207.56	206.4	196.86	211.82	206.99	197.4	205.3	205.89	205.5	205.23	202.54	205.37	204.28	207.17	204.75	199.52	198.88	202.18	202.81	205.46	202.49	206.84	203.41	204.66	206.08	202.34	200.73	201.08	210.39
211.88	204.66	211.09	212.37	211.46	200.69	210.89	211.18	203.43	213.43	206.79	206.11	208.36	210.74	214.63	207.34	208.52	212.8	216.3	209.44	204.64	208.52	210.95	210.37	208.59	209.59	205.03	207.4	207.65	207.17	208.08	207.27	212.19	209.9	206.45	208.71	207.06	213.67	210.84	209.02	212.98	205.18	209.95	206.16	205.48	213.08	207.75	208.47	210.38	206.5
209.71	207.27	202.55	200.8	202.84	206.91	197.35	203.16	206.52	207.78	207.87	206.28	199.89	205.81	205.2	207.61	206.01	204.57	209.5	212.47	203.46	207.61	201.28	201.75	199.91	203.35	206.05	208.29	206.04	204.22	210.58	205.13	208.78	212.26	210.17	204.79	207.14	203.2	206	201.11	205.53	209.8	205.47	203.78	206.28	208.97	204.65	214.56	205.97	210.52
203.31	204.03	204.54	203.45	210.14	213.68	206.72	209.08	206.18	209.04	210.24	198.02	207.14	208.13	209.88	206.73	208.4	207.06	206.32	207.82	208.85	206.2	207.89	205.28	202.44	202.29	205.08	207.85	204.39	209.06	210.44	210.46	201.78	206.26	209.39	210.11	203.75	212.4	213.05	204.64	198.63	209.49	200.73	208.02	211.12	213.66	205.33	205.55	207.83	210.95
201.36	205.18	208.46	208.8	212.85	211.38	209.66	204.73	204.87	206.18	206.37	204.72	204.61	211.45	207.05	209	203.84	204.85	211.33	218.17	213.99	208.64	204.6	210.34	208.29	207.89	206.6	216.45	203.38	207.13	208.83	204.05	214.7	202.39	207.67	209.58	209.12	206.04	214.79	211.9	206.2	207.06	209.51	211.82	211.53	204.35	208.87	206.79	206.51	210.01
209.75	213.27	213.79	211.06	213.17	211.22	212.5	213.03	213.66	215.12	216.04	207.32	221.37	211.89	212.5	217.05	209.41	209.8	211.2	213	211.1	212.88	215.68	210.97	217.07	211.08	215.25	213.02	215.62	217.95	215.21	210.87	219.96	220.31	207.09	214.19	210.99	206.35	217.74	216.01	211.36	209.88	212.89	213.26	210.8	208.67	210.36	214.78	212.4	218.07
203.2	199.04	203.11	202.91	201.29	197.64	198.61	200.41	197.3	202.18	194.59	202.46	201.88	198.31	195.26	196.85	204.85	195.23	205.77	201.13	197.97	201.07	200.65	197.58	200.7	201.09	197.47	197.37	199.17	198.91	201.68	202.38	199.97	199.69	200.22	193.12	202.9	197.18	194.52	195.53	206.7	201.85	199.98	194.51	194.55	198.94	200.68	188.66	197.91	196.84
219.06	217.7	213.59	216.9	215.73	219.24	221.8	215.57	223.33	216.62	215.53	217.9	219.19	221.69	211.65	215.34	221.65	215.99	217.52	216.96	216.84	225.45	224.77	220.39	221.21	217.01	217.43	219.81	220.78	217.53	216.13	210.85	216.05	214.31	219.15	220.02	218.78	211.04	217.92	223.67	217.26	216.76	215.18	219.45	221.58	215.75	216.19	221.53	220.01	217.66
205.24	202.38	202.89	200.35	197.13	207.1	198.57	210.24	207.23	199.45	204.72	205.31	199.73	201.53	200.88	196.83	205.31	202.59	204.12	204.6	201.42	201.15	199.37	197.49	190.03	194.97	206.68	191.81	203.55	203.8	202.87	202.79	206.75	207.14	203.81	193.64	204.37	207.83	209.97	205.92	201.02	203.11	202.38	204.69	198.85	201.61	207.45	207.42	204.99	197.05
215.72	209.93	210.98	215.95	210.9	202.44	207.88	211.51	203.43	206.55	209.89	203.97	210.93	207	210.19	209.41	204.56	204.1	213.6	201.1	211.66	215.54	211.43	211.56	210.32	209.86	210.07	201.63	208.67	206.4	209.84	214.16	212.43	208.27	206.67	214.69	214.66	205.77	208.9	213.59	210.53	208.83	206.76	204.44	209.66	209.46	208.56	212.56	214.23	212.56
208.08	195.48	206.28	204.8	206.61	200.02	200.67	208.37	206.32	206.73	204.38	203.43	199.1	204.83	207.23	200.86	197.34	202.8	203.69	203.78	200.11	203.98	202.36	197.97	205.91	204.18	200	206.95	206.69	206.28	213.53	206.68	199.59	207.21	206.67	206.03	200.42	200.69	205.59	204.05	204.88	207.84	207.23	206.5	201.53	206.19	207.16	203.99	208.47	203.86
211.29	207.22	204.39	208.78	208.48	209.35	208.72	201.93	209.5	212.07	208.43	204.73	205.89	202.79	207.74	207.99	204.82	202.18	201.27	205.67	207.21	207.71	205.67	201.81	206.12	206.59	209.95	211.43	200.19	213.11	206.14	212.43	207.62	207.4	208.43	205.12	203.83	206.69	202.24	212.41	211.87	215.41	209.13	211.18	209.55	208.02	212.09	205.66	203.89	207.97
220.84	221.21	215.36	218.84	220.55	214.04	216.99	214.05	213.37	219.08	221.56	217.49	218.84	214.59	217.78	216.75	216.15	224.06	219.96	212.66	219.16	214.07	216.93	219.34	217.8	216.85	217.86	216.78	210.06	221.45	217.13	218.43	222.65	218.38	217.07	217.89	220.45	212.88	215.43	217.91	221.44	222.72	215.4	218.01	216.97	217.39	217.33	214.87	220.22	216.64
208.39	212.41	210.21	209.93	211.02	218.98	218.92	207.74	213.82	209.39	214.22	212.13	208.98	213.17	207.68	212.35	213.03	215.03	215.59	209.94	209.51	208.5	215.17	212.12	207.54	209.62	214.11	219.76	215.89	214.27	208.82	214.09	202.74	212.56	206.01	210.01	209.85	212.73	209.58	220.01	212.01	210.33	212.61	209.92	214.46	207.86	211.85	213.36	213.08	210.09
209.02	210.18	206.47	210.4	207.61	210.73	207.52	212.59	209.35	205.48	203.72	211.09	211.49	206.64	207.14	201.6	207.22	207.96	205.92	210.98	202.99	211.46	206.24	204.76	213.63	205.8	210.79	215.12	209.59	209.04	206.16	215.57	209.95	208.52	213.75	202.81	210.01	205.65	201.55	210.94	207.83	211.4	213.47	206.22	206.63	211.44	206.67	209.77	207.91	208.19
202.82	195.18	200.12	201.97	195.31	205.85	203.81	207.45	202.4	202.93	209.56	203.86	206.21	198.88	205.62	206.23	210.28	198.91	204.9	207.27	202.51	198.86	203.99	211.91	195.93	209.1	207.02	200.89	204.49	207.85	204.29	207.97	205.8	206.68	203.16	198.39	212.87	206.87	206.17	206.39	206	209.05	203.74	201.37	202.93	211.53	205.64	207.9	204.36	205.21
201.26	199.77	199.3	200.45	204.33	198.8	201.16	196.5	199.91	198.64	195.52	200.59	201.97	200.22	204.21	203.62	200.42	197.35	203.86	202.62	201.45	199.54	197.31	205.09	198.61	199.16	203.76	200.16	194.6	202.97	196.1	199.74	198.19	197.6	199.43	192.82	208.06	197.37	199.76	200.49	200.73	205.46	198.72	196.08	197.02	199.87	199.1	201.15	196.03	200.16
197.91	199.78	204	194.46	198.49	198.77	200.9	200.84	196.26	199.37	203.43	203.41	200.08	200.38	201.38	195.49	193.82	201.49	202.2	200.09	199.05	200.85	201.1	204.7	203.78	202.01	201.94	204.51	196.89	199.94	201.17	200.48	200.73	199.01	203.63	209.44	198.83	205.21	202.61	201.93	203.33	195.54	201.1	203.66	203.93	199.04	199.99	201.93	202.13	198.91
206.31	204.89	201.08	201.29	202.01	204.17	204.55	207.91	197.78	204.25	204.63	197.75	203.82	201.98	203.93	209.62	202.7	204.59	208.84	199.56	214.19	203.92	198.36	204.24	195.18	200.96	203.54	202.52	206.44	198.19	201.75	210.44	203.26	203.91	205.48	204.68	196.48	198.21	209.39	197.46	199.73	208.19	202.01	200.05	205.17	203.43	200.17	203.02	199.22	199.4
220.1	219.77	215.88	222.73	218.92	219.92	213.47	217.33	213.55	219.15	219.33	217.75	219.52	219.4	219	220.44	214.99	217.87	216.33	218	215.16	221.8	219.3	214.61	220.38	218.65	220.83	217.79	213.69	224.61	215.7	213.32	218.36	215.66	218.36	219.87	217.04	214.08	217.14	216.95	216.6	219.45	213.97	213.51	221.09	221.97	218.33	218.56	218.94	216.08
213.86	214.94	204.32	209.86	201.62	206.62	206.03	208.97	208.02	208.25	202.68	206.06	207.16	207.92	210.2	204.39	205.72	211.32	198.31	210.17	206.57	210.56	209.81	211.24	206.22	204.71	206.56	209.71	202.6	201.51	209.57	203.15	209.68	203.28	202.85	206.59	208.22	204.31	203.24	210	207.31	205.61	208.69	208.49	206.71	205.78	206.14	209.5	206.93	208.69
218.38	216.86	212.6	214.27	214.31	217.75	208.74	207.64	211.17	216.91	213.42	216.65	206.11	213.19	214.48	211.76	217.98	217.15	211.7	212.57	216.89	208.81	217.65	217.7	216.21	217.85	216.22	217.63	213.39	215.09	213.16	221.64	213.39	215.53	218.92	216.86	216.5	216.57	213.83	219.9	215.4	211.78	216.21	212.2	206.39	214.53	213.04	209.53	212.4	217.34
212.33	207.87	214.49	211.08	211.77	214.92	212.01	212.11	214.09	208.58	211.05	208.19	207.89	210.67	208.59	209.4	216.51	214.71	216.39	207.85	213.84	217.89	214.08	207.85	216.15	213.68	209.03	212.38	208.11	207.9	210.83	210.68	210.64	214.34	207.88	213.9	216.37	211.13	207.81	211.12	211.08	220.24	207.32	214.8	212.39	209.18	209.67	216.47	210.55	213.21
208.43	204.62	206.31	212.91	215.88	213.64	210.46	207.38	211.43	211.27	208.37	206.77	204.78	208.21	207.91	213.87	212.57	207.37	215.82	210.32	208.71	206.87	204.08	212.96	209.92	208.41	202.59	202.79	208.37	206.54	203.97	209.26	210.11	208.99	211.32	211.49	208.67	208.02	201	208.12	207.39	207.94	209.02	215.62	209.79	205.12	208.12	205.9	206.32	206.86
203.64	206.13	211.05	208.14	212.19	204.47	208.8	200.98	196.8	203.81	196.67	202.55	208.4	200.24	204.46	204.11	207.06	205.81	212.71	204.69	208.54	200.92	205.75	204.17	206.63	207.85	207.36	204.4	206.32	209.76	206.8	214.56	205.66	201.58	204.87	209.05	210.42	206.93	206.28	205.64	210.47	205.8	209.75	206.08	214.73	206.76	205.29	206.01	203.79	208.11
212.84	206.6	211.85	204.07	206.28	214.01	208.82	200.76	214.16	210	205.44	210.01	208.5	213.66	210.4	210.35	209.61	211.37	208.79	209.96	207.64	208.04	209.58	208.68	210.06	207.32	208.12	212.4	206.89	206.73	209.13	206.7	208.48	206.34	209.05	211.4	209.75	212.92	213.15	210.25	212.22	212.76	209.37	209.9	206.29	215.24	210.08	210.4	207.51	212.07
204.98	204.29	210.53	207.56	202.9	199.56	197.79	203.07	209.58	204.76	203.85	204.48	200.69	207.78	198.98	207.07	203.01	205.43	204.32	206.64	203.03	204.27	203.21	201.54	201.47	203.65	202.93	196.72	203.36	201.43	202.71	199.09	207.13	196.59	205.84	203.55	208.29	206.8	200.49	205.13	205.09	202.39	204.45	210.8	201.18	198.22	202.91	207.67	204.36	208.84
209.69	203.73	203.28	200.7	200.8	208.52	202.7	201.11	208.41	203.41	203.66	203.54	201.81	208.37	206.42	203.25	200.41	201.14	205.02	216.78	206.67	207.18	199.89	201.93	196.38	207.51	206.48	206.33	206.13	206.62	199.27	203.7	206.27	201.57	204.3	201.22	202.1	200.26	194.52	197.08	204.9	207.43	195.52	207.94	200.12	199.69	204.46	201.26	205.44	208.28
205.11	199.13	201.75	201.16	200.16	201.44	208.69	207.78	200.5	201.73	201.21	199.78	196.88	209.82	200.54	203.16	200.07	200.75	200.67	196.67	202.32	201.24	201.36	203	204.88	202.96	206.63	207.53	203.09	198.03	202.07	204.36	204.53	206.57	204.64	205.81	204	201.72	206.57	200.45	206.66	201.85	204.46	202.21	207.72	211.13	203.37	204.68	201.51	203.6
201.96	207.08	203.66	205.06	202.01	208.57	203.75	201.43	197.59	208.6	204.9	201.75	205.47	207.27	197.68	203.26	198.3	207.99	198.96	204.25	203.7	205.67	202.1	202.66	207.11	201.79	202.29	200.5	201.36	204.88	208.48	204.26	203.95	198.56	198.68	199.23	202.46	196.38	202.65	206.9	202.19	195.8	199	201.92	199.92	202.14	210.21	205.89	210.83	203.45
210.55	208.62	210.53	207.6	208.31	206.81	205.79	207.04	208.86	211.96	211.05	213.95	204.16	208.48	208.28	207.2	213.09	206.61	204.11	210.22	210.37	211.37	212.86	204.09	209.25	205.7	203.82	204.04	200.93	212.99	208.54	209.71	205.9	209.56	213.74	207.33	215.76	211.2	212.28	206.22	214.21	209.13	209.28	211.52	205.03	212.81	201.73	207.3	209.13	203.43
206.51	206.66	212.69	204.48	211.3	209.55	209.64	208.45	208.2	203.19	204.84	211.83	206.83	204.25	210.62	203.32	213.48	205.57	207.56	207.82	211.07	213.21	212.06	214.21	212.82	206.54	202.88	207.47	208.56	205.76	209.09	207.65	215.48	215.12	216.12	213.59	215.88	207.4	211.89	210.31	206.86	213.74	210.51	205.78	214.17	211.83	213.91	207.5	204.83	205.67
215.35	207.18	209.58	209.6	209.28	211.48	214.22	217.03	210.41	213.6	212	210.19	216.37	214.74	206.39	216.61	216.95	201.3	213.16	209.98	211.02	207.15	210.96	216.1	208.44	210.76	210.19	212.16	212.7	213.23	214.61	214.53	208.44	210.15	211.55	206.48	210.05	206.7	217.1	212.88	213.29	206.45	216.83	212.71	213.36	207.26	212.59	208.62	219.95	213.88
212.99	212.29	210.86	212.88	216.6	220.03	218.22	211.55	217.17	216.09	212.95	213.36	220.35	219.95	214.24	221.2	214.06	218.18	221.91	217.64	221.65	215.73	222.18	215.6	217.6	216.35	218.32	218.16	217.55	219.06	219.51	213.79	217.69	217.6	222	214.69	218.88	215.09	209.62	215.81	218.54	218.55	212.98	220.79	213.52	221.03	213.69	221.7	210.76	218.28
209.69	212.31	214.54	211.24	208.92	209.66	206.7	212.05	207.91	214.65	212.46	209.57	211.36	210.47	205.82	210.19	207.32	213.31	212.26	208.73	213.96	206.05	207.07	216.59	208.4	208.53	207.21	209.55	205.51	210.04	205.75	214.58	204.05	211.15	211.22	207.31	209.75	213.75	213.98	211.85	204.58	211.12	208.61	208.16	206.39	209.14	208.94	213.74	211.96	206.36
194.37	204.05	201.38	201.59	202.21	196.84	196.64	204.48	203.28	207.52	198.84	196.57	204.39	204.06	197.5	203.22	206.38	199.36	208.23	197.65	206.49	200.35	199.38	200.77	203.57	201.38	203.9	203.36	199.62	203.48	200.14	196.42	195.58	204.19	202.58	197.73	197.11	204.39	201.7	205.06	206.11	197.26	200.87	208.63	201.1	201.77	202.51	199.62	207.92	205.9
208.22	208.39	207.01	208.34	202.72	207.82	206.62	206.63	203.71	206	207.09	204.38	209.63	206.98	207.15	210.59	214.26	202.02	209.34	209.98	211.28	212.94	204.58	209.74	214.61	212.91	205.17	208.03	210.23	200.97	206.69	206.81	211.03	207.59	206.88	206.9	208.13	203.24	205.18	212.38	206.85	199.85	211.1	199.87	204.42	210.51	209.48	202.17	203.61	208.08
196.29	207.58	200.15	202.58	205.53	203.44	206.92	201.73	206.5	206.03	198.49	209.39	205.35	209.04	203.87	202.42	195.81	198.02	197.94	205.53	202.45	204.85	202.94	201.92	200.99	199.45	203.19	197.6	203.43	204.45	193.35	204.11	203.67	201.36	203.48	202.18	202.19	195.66	203.53	201.66	196.07	196.03	195.24	199.71	197.35	203.81	207.05	197.6	200.48	204.35
221.66	214.03	217.71	219.27	220.53	215.01	215.09	219.93	216.84	212.7	221.2	222.67	215.84	219.29	215.97	214.56	219.27	214.46	215.03	219.37	222.86	221.77	214.59	220.42	219.74	214.53	219.97	218.21	223.86	220.17	220.95	214.11	219.87	213.43	220.96	223.34	212.51	215.97	218.48	222.58	223.39	216.42	217.79	218.47	215.64	221.38	219.91	215.77	222.45	217.31
201.05	199.74	193.81	202.83	199.52	199.59	201.12	200.84	195.64	199.46	201.35	207.56	199.98	184.67	198.07	201.46	202.01	196.32	198.9	195.69	201.91	196.81	199.84	199.89	203.83	207.64	198.73	199.52	201.31	201.08	202.23	199.3	205.37	194.34	193.81	202.35	194.88	199.84	205	196.52	201.1	200.71	196.15	203	201.53	195.73	194.41	200.97	197.65	195.02
198.72	200.62	198.84	205.42	207.24	201.89	205.01	200.24	200.58	194.52	201.11	203.79	204.52	191.76	191.31	202.92	200.97	202.04	200.88	198.76	198.45	198.11	197.57	199.93	204.7	196.94	193.92	196.94	200.99	212.62	202.95	206.53	197.78	204.12	195.93	194.78	194.52	196.95	199.06	197.66	200.68	197.22	206.45	195.51	201.44	206.26	205.09	204.83	200.73	194.42
212.11	215.65	209.73	202.04	202.63	206.01	213.27	204.51	207.62	208.47	208.57	211.5	201.29	203.09	207.43	207.04	211.01	220.26	209.16	208.65	214.03	204.34	206.84	212.4	210.96	206.99	208.84	213.91	215.21	205.86	211.48	210.21	198.37	207.83	207.53	212.57	211.58	214.1	208.34	213.09	213.43	207.49	213.88	207.48	209.4	209.23	210.65	207.79	207.64	210.8
209.38	217.43	211.44	208.3	213.97	211.06	214.02	214.51	214.12	210.77	206.38	211.45	213.88	211.01	209.46	210.26	212.5	213.91	210.79	208.85	215.42	210.79	211.17	218.86	215.39	208.64	207.48	213.33	215.89	213.71	213.92	212.36	212.17	208.28	211.79	210.23	209.75	212.3	214.74	213.21	207.3	211.27	219.36	214.65	211.75	214.08	213.86	208.35	212.26	220.33
213.13	208.19	208.67	216.03	214.78	212.57	205.45	210.5	212.34	207.53	208.58	218.72	212.6	205.64	215.31	212.43	215.55	213.49	217.46	210.09	215.19	215.93	210.94	206.41	207.19	209.06	210.69	213.01	204.47	204.5	213.13	209.86	215.24	214.58	207.88	212.97	209	210.65	210.59	210.28	213.76	219.57	213.41	210.71	204.22	216.3	210.96	210.68	211.71	210.27
202.91	202.39	194.6	213.96	207.82	199	198.9	204.87	203.41	199.54	199.29	212.16	204.73	207.34	198.24	204.83	199.57	204.89	202.3	200.8	203.3	202.12	195.89	207.38	202.63	201.31	205.26	198.44	200.88	197.83	200.54	206.21	205.58	200.12	204.94	202.83	199.03	199.75	201.97	195.31	200.52	197.84	200.26	201.19	209.1	205.79	210.84	204.92	196.71	204.08
207.26	212.74	215.06	209.25	215.32	206.24	209.85	208.58	206.83	207.17	205.97	203.58	212.7	209.17	208.12	206.35	207.94	205.32	211.66	203.83	200.75	205.35	206.8	208.13	204.56	210.1	207.97	208.3	210.59	206.3	211.45	211.32	206.29	206.08	208.23	206.66	217.65	206.74	213.14	206.69	205.65	206.06	207.11	204.56	207.62	211.11	206.91	214.5	202.93	210.44
202.41	206.86	210.61	206.91	206.97	216.36	213.54	207.99	210.16	206.63	210.81	207.99	204.81	207.4	209.49	211.29	204.77	205.21	214.03	221.03	212.1	203.72	209.16	205.53	206.6	210.24	206.99	211.8	208.89	207.93	202.67	205.5	210.84	211.08	207.71	204.91	209.42	208.16	209.79	207.55	209.02	208.4	208.28	210.49	205.38	208.29	214.8	207.26	203.38	203.9
199.53	199.96	188.29	189.27	192.11	198.29	195.27	195.32	202.53	192.53	199.1	197.9	192.39	205.63	191.16	195.87	201.04	194.4	192.41	188.73	194	193.09	189.76	196.48	198.09	193.25	189.08	190.67	194.67	192.25	193.71	186.54	193.58	191.21	194.14	192.23	200.53	192.96	190.42	197.71	191.85	189.64	191.88	193.2	195.88	193.09	197.26	191.14	196.54	193.11
205.46	208.34	209.2	205.48	209.25	207.54	208.46	203.99	207.83	211.7	207.75	210.41	204.82	212.97	204.49	205.51	205.07	203.94	209.1	213.04	205.56	203.75	209.57	206.12	212.08	204.03	211.58	207.31	202.95	209.54	208.13	200.23	211.83	212	197.66	209.24	210.23	205.61	214.89	210.38	205.64	203.78	210.53	212.07	204.16	206.79	208.52	209.56	202.93	210.92
204.64	208.52	206.81	210.82	207.02	208.53	207.46	208.65	208.34	210.07	207.5	207.76	209.44	205.62	201.5	213.81	206.4	208.89	207.22	211.54	202.63	207.65	214.15	205.02	207.8	209.36	210.85	204.64	209.26	209.75	213.73	204.82	208.37	203.79	208.9	204.16	208.67	208.76	201.08	201.82	207.79	208.61	210.96	211.6	207.47	206.07	208.27	207.74	199.41	208.1
214.98	210.33	211.53	211.95	215.24	209.9	213.3	214.8	216.43	211.71	216.89	209.61	206.54	222.55	216.41	212.58	214	212.98	214.5	214.26	225.71	216.45	210.24	211.81	213.63	212.69	220.47	216.61	208.95	206.87	209.48	213.77	212.44	218.19	212.95	213.55	222.15	215.29	214.52	218.01	213.95	217.43	209.49	216.35	211.67	216.04	213.49	210.03	215.34	218.33
214.92	207.93	208.95	216.87	209.18	215.49	211.61	210.76	207.26	206.49	212.78	209.34	207.89	212.23	220	209.42	207.72	211.42	215.45	216.41	210.42	217.15	210.58	207.38	213.68	212.12	210.05	206	216.93	211.16	209.3	214.77	210.37	219.69	210.84	212.54	207.58	209.75	212.78	209.51	209.19	212.12	211.11	211.7	210.2	214.41	211.8	211.93	211.39	212.34
208.83	209.13	206.01	203.42	205.12	199.72	195.99	204.4	202.11	206.16	206.02	207.7	206.58	209.86	210.4	203.11	204.59	203.81	210.31	205.53	211.26	206.11	201.73	211.44	208.4	212.95	208.22	209.59	204.61	209.74	202.36	199.83	207.66	202.25	212.81	212.84	206.05	198.75	204.68	208.25	207.41	209.27	201.79	207.96	206.26	208.37	206.96	207.56	209.46	211.18
216.72	214.98	221.83	217.89	219.76	218.49	218.51	216.47	216.64	222.61	218.84	216.44	215.46	219.49	222.7	213.07	215.45	219.28	220.14	218.36	208.08	216.02	220.42	215.58	216.7	216.64	216.63	218.93	218.65	219.88	213.21	211.25	213.27	212.26	225.43	216.48	216.18	212.46	214.39	216.35	216.91	215.86	218.26	218.38	219.95	214.54	211.72	212.86	219.06	222.4
209.07	213.28	208.39	208.05	205.11	208.62	207.29	205.98	208.81	208.46	210.72	209.65	209.76	206.48	213.16	203.99	211.76	214.5	212.43	209.23	211.34	209.72	210.28	208.81	208.03	210.16	218.26	206.25	206.22	204.89	209.65	213.19	210.19	202.54	212.39	213.01	216.92	211.39	209.03	216.99	207.72	205.54	214.55	208.85	204.99	206.76	210.95	204.32	207.99	208.49
208.77	199.86	210.43	207.39	206.16	209.95	213.58	212.96	210.55	209.56	209.23	215.54	209.57	205.66	213.84	208.29	213.65	209.14	204.43	202.52	204.97	210.8	204.7	208.11	203.88	207.67	206.85	206.87	204.95	204.92	212.66	210.02	204.73	209.12	204.59	212.41	206.7	207.99	211.23	201.52	208.19	205.99	203.41	204.54	212.53	206.77	205.46	208.23	204.67	205.94
204.35	204.83	202.87	209.84	207.2	202.61	210.31	210.34	201.1	203.18	208.43	202.24	204.37	211.66	204.91	209.29	209.29	203.82	207.46	207.16	212.31	210.31	202.38	208.34	206.52	202.79	209.02	207.96	205.28	203.31	202.22	209.01	202.79	204.67	213.04	206.04	212.94	204.75	214.53	209.68	203.1	205	215.69	203.52	202.7	205.06	206.77	209.33	203.73	209.08
202.09	192.96	198.22	200.57	203.71	200.73	196.8	205.49	201.42	197.76	199.17	201.99	198.99	195.89	205.84	198.28	205.28	206.24	203.08	199.35	203.2	206.31	199.46	202.98	200.21	201.61	199.28	194.53	197.16	207.18	205.71	197.12	202.01	207.54	200.31	209.15	201	199.69	197.63	199.68	204.08	197.72	199.27	195.57	204.33	197.81	200.79	200.55	204.38	197.91
208.76	213.22	213.26	207.03	204.5	213.36	207.11	211.42	209.41	211.13	214.6	209.35	205.19	208.99	208.4	210.93	211.55	202.66	206.14	212.88	211.68	209.11	209.32	213.42	209.88	205.72	210.21	208.55	213.35	212.07	207.94	210.3	213.1	210.89	210.78	212.82	209.75	204.58	212.71	207.39	206.55	204.16	205.06	209.28	214.56	203.65	211.23	211.82	215.68	212.34
202.65	197.74	201.39	204.65	211.45	200.64	205.39	206.05	201.35	205.45	200.05	207.98	205.08	210.33	207.93	203.45	199.28	197.8	203.57	200.93	213.56	200.48	203.39	209.51	206.44	208.55	206.62	202.65	203.54	203.49	205.6	207.91	202.07	206.49	197.88	213.17	202.43	206.93	204.47	199.67	209.27	203.14	195.56	211.66	207.64	205.36	200.62	200.31	202.76	203.97
214.9	221.08	213.42	223.12	222.87	219.03	217.22	217.24	216.91	215.78	222.76	214.77	218.1	220.3	213.45	217.2	212.34	215.7	220.16	219.65	218.06	216.32	213.82	222.09	221.85	218.67	217.14	225.03	214.64	214.23	217.19	216.69	216.22	214.55	213.82	215.38	214.14	214.97	222.2	215.33	220.43	213.65	217.14	215.62	217.78	217.79	214.77	218.41	220.86	219.18
203.98	195.06	207.1	203.36	198.71	197.31	202.15	201.74	203.78	199.59	206.74	202.03	202.77	200.53	202.72	195.76	202.2	205.21	195.62	192.51	202.76	200.94	195.58	203.3	202.96	189.65	198.82	195.02	202.32	208.21	197.06	197.32	195.05	201.75	199.59	196.69	201.04	199.63	202.52	199.26	196.84	198.7	194.73	198.04	200.93	194.63	200.86	192.56	196.73	194.3
205.29	212.44	209.66	205.16	200.66	207.03	206.07	204.84	205.13	204.02	202.89	202.52	206.13	208.59	202.98	201.12	205.43	206.34	201.61	208.23	198.85	202.8	202.7	198.67	199.08	205.45	203.55	202.77	205.91	201.4	205.95	202.16	203.96	209.06	206.94	206.28	197.07	205.92	202.46	205.13	202.37	209.07	205.32	204.55	206.26	205.78	208.93	205.45	204.81	200.21
206.23	212.17	208.56	209.23	212.96	211.16	217.39	208.87	211.16	215.12	208.73	209.68	210.26	209.08	212.24	214.55	207.62	208.33	212.1	208.48	210.39	208.08	223.02	215.63	208.82	220.82	215.8	208.34	212.7	209.34	213.33	218.52	207.74	212.51	209.15	210.83	208.49	213.05	211.39	210.54	213.9	213.35	214.34	219.54	215.23	212.55	212.59	211.76	212.83	205.23
211.79	207.68	205.8	214.2	208.2	213.69	210.76	207.58	207.14	209.41	198.86	210.16	205.12	210.77	197.76	209.76	207.36	209.45	206.43	208.03	211.19	210.05	209.8	205.67	208.08	203.24	209.8	202.93	207.69	206.38	210.19	203.69	207.97	208.11	208.85	200.07	213.71	210.2	209.07	203.09	210.45	206.76	207.82	205.08	209.19	205.4	207.72	208.11	204.19	207.7
213.61	210.76	206.95	215.57	211.91	213.55	208.12	211.12	211.24	212.49	212.91	214.12	216.93	215.45	209.73	214.48	211.08	212.23	210.19	212.19	209.02	208.75	209.13	214.52	215.44	211.32	209.29	213.19	210.2	212.42	213.98	217.76	207.46	205.7	215.96	215.31	212.01	209.2	211.8	210.2	211.64	213.65	213.8	214.42	212.18	212.86	212.25	213.62	210.43	215.07
190.07	199.56	200.42	198.61	198.78	196.41	194.28	191.09	190.07	194.03	193.62	191.09	189.55	194.83	188.28	197.71	192.68	191.06	193.08	188.54	192.59	186.62	188.89	195.45	199.94	191.34	193.39	190.3	199.41	199.22	198.01	195.51	194.08	195.11	194.86	197.22	190.96	193.35	194.74	196.39	195.56	189.68	192.83	198.59	192.55	196.86	192.81	196.92	198.89	188.63
202.79	199.17	205.85	200.47	201.7	199.43	210.51	205.1	208.74	210.68	206.95	206.34	202.7	197.02	207.68	212.41	200.58	205.34	205.33	206.22	201.8	203.19	205.3	212.83	203.56	206.66	210.29	205.01	205.85	207.98	203.02	201.47	204.69	202.71	200.53	211.5	204.75	198.55	203.99	206.1	203.78	208.84	205.44	200.2	200.47	204.34	200.19	203.25	194.53	206.61
203.3	204.87	201.95	207.21	204.23	198.78	200.96	196.22	199.96	212.14	193.57	199.55	204.54	201.95	204.27	204.26	199.87	196.46	206.36	201.42	203.43	196.97	206	202.96	203.14	197.29	203.1	204.54	199.04	202.58	198.47	207.56	202.74	204.53	203.75	205.68	206.32	206.71	203.32	209.67	202.75	196.5	205.15	199.92	204.22	204.07	204.73	204.09	208.44	202.98
202.72	204.04	200.93	201.93	208.17	201.28	195.83	212.59	203.32	196.58	199.27	200.82	203.16	202.84	203.62	200.05	206.99	200.56	195.03	205.95	207.1	209.44	202.29	199.23	197.89	201.74	206.1	203	206.66	202.26	201.32	202.07	206.19	200.12	200.3	198.55	203.02	202.15	207.23	200	202.84	203.21	202.98	203.25	200.11	204.56	202.44	204.6	202.99	205.1
208.53	207.85	206.51	214.88	205.48	211.16	208.29	213.37	199.22	210.56	208.39	203.21	212.96	207.88	201.9	204.75	203.87	204.87	210.86	205.4	207.57	206.04	207.24	208.38	209.57	213.7	206.97	209.49	213	207.8	205.12	207.27	207.6	204.91	207.02	208.71	211.83	204.97	205.09	212.66	208.35	211.75	209.09	197.79	210.91	205.03	198.7	206.89	212.3	206.12
209.1	212.25	214.79	208.04	205.96	207.33	211.34	204.15	208.55	207.51	203.8	205.89	206.71	203.18	206.08	203.66	207.18	206.36	215.94	210.34	205.76	205.75	207.04	206.94	208.3	206.35	210.17	210.62	204.34	201.91	211.82	202.42	207.63	206.54	204.9	206.17	204.99	208.78	200.38	208.74	208.67	212.72	209.16	204.89	216.96	203.7	210.84	209.88	205.61	212.54
197.95	209.96	204.78	206.62	197.22	200.05	198.88	205.16	204.17	202.4	205.23	204.09	202.91	206.85	200.27	202.92	204.15	198.12	203.74	207.19	207.84	201.47	204.88	199.43	199.98	202.96	203.08	199.72	205.1	202.01	204.7	200.32	198.96	198.12	202.52	202.71	202.52	208.06	201.61	207.18	199.14	201.26	200.01	198.5	205.86	205.77	209.5	199.72	207.56	203.55
203.72	200.42	202.77	202.03	206.06	201.97	199.89	198.29	203.41	210.19	200.64	197.57	201.99	202.72	190.66	200.46	204.52	196.67	195.64	192.43	197.36	199.53	195.64	199.1	203.77	194.83	196.69	193.68	202.3	196.79	205.28	195.12	197.78	201.25	192.27	193.67	201.12	206.74	205.3	195.39	200.34	202.6	201.02	203.9	195.21	202.45	199.77	202.82	197.87	195.98
206.22	210.5	206.25	211.55	210.53	215.78	205.74	206.76	215.33	208.43	205.67	209.04	203.99	201.17	207.64	210.6	206.87	214.2	210.91	205.12	209.77	213.12	206.82	207.15	207.29	209	208.71	212.27	210.72	208.68	204.68	209.52	207.63	210.7	203.89	207.28	209.47	208.67	205.96	214.6	203.65	205.23	211.74	212.29	210.13	206.73	210.84	211.32	212.18	202.48
202.02	199.64	200.91	201.59	200.71	199.17	193.97	193.64	199.27	207.43	200.98	196.47	202.23	201.05	196.62	200.36	201.09	196.18	193.52	198.19	198.64	194.07	197.08	199.66	195.71	195.86	197.24	196.06	197.95	192.58	194.64	200.03	196.95	197.83	200.72	198.79	196.85	193.57	203.08	203.97	202.81	206.41	195.66	192.04	200.7	198.79	195.74	197.99	194.8	195.62
216.69	207.3	211.64	217.11	199.1	208.85	205.74	203.7	203.62	202.38	208.86	205.27	210.78	211.44	214.86	207.82	203.7	207.39	212.07	214.4	213.34	206.27	208.58	203.4	205.04	214.35	208.89	208.94	204.89	205.2	202.52	211.53	207.26	203.24	207.86	213.45	206.06	204.11	205.27	211.7	205.89	208.44	215	203.02	211.51	216.69	211.49	212.51	207.41	210.74
220.37	215.15	217.42	215.17	214.72	217.89	219.17	219.31	218.45	216.3	213.8	209.01	222.05	225.02	216.76	219.5	215.6	214.94	214.4	226.75	226.34	217.41	219.49	220.06	217	220.27	217.69	220.2	215.84	215.07	218.82	220.12	214.36	218.18	221.8	219.03	215.42	215.99	221.87	216.93	220.18	209.52	210.5	228.44	216.45	220.68	218.03	214.36	216.28	214.57
198.51	204.98	208.27	205.37	205.86	202.91	205.54	201.77	200.87	205.81	203.69	204.33	206.7	202.45	206.28	202.58	202.37	207.72	199.95	201.04	202.94	203.62	201.94	201.94	201.92	198.81	207.82	197.9	199.57	202.44	209.65	204.79	205.52	200.72	203.37	204.18	201.63	207.59	204.45	202.97	201.89	205.76	203.81	199.22	202.14	201.8	198.62	198.64	206.98	210.1
208.14	207.22	199.3	206.52	200.69	205.78	202.49	203.33	198.46	206.99	202.79	209.65	205.01	205.97	201.02	197.74	206.62	203.56	203.15	199.84	207.98	202.47	208.09	197.18	198.86	203.04	198.63	205.66	197.35	205.87	202.98	196.58	202.6	204.72	204.65	199.89	208.03	202.91	200.14	206.29	198.85	200.54	202.17	196.77	207.11	203.91	199.4	206.71	204.21	205.1
212.34	211.18	203.38	211.86	209.96	203.33	208.94	212.59	210.02	210.39	211.22	208.59	213.75	207.69	203.83	201.57	210.19	202.16	211.64	206.04	207.42	205.78	207.21	208.77	207.75	210.28	202.18	208.19	204.62	209.39	207.39	206.58	207.1	199.4	203.24	210.91	209.31	208.39	206.59	204.22	208.97	204.91	208.32	205.21	206.25	203.15	200.97	208.15	210.22	208.51
212.14	214.13	217.15	209.92	214.99	216.54	208	216.94	210.68	210.17	218.61	205.27	208.44	217.68	211.49	215.26	207.05	209.14	207.33	213.92	216.29	212.69	215.87	209.8	206.59	213.78	210.39	213.75	209.33	211.46	211.21	212.27	210.2	215.68	210.58	210.26	207.9	206.41	212.47	214.27	208.61	211.28	210.56	209.49	208.53	209.81	219.18	213.31	207.52	212.36
195	195.71	197.93	187.13	194.6	203.13	193.42	196.53	195.1	190.25	193.46	197.24	189.17	190.89	198.18	203.15	200.9	194.89	203.37	196.81	196.35	194.28	199.17	197.87	199.16	197	195.02	201.52	195.52	192.83	203.43	194.84	193.84	195.96	197.46	200.02	198.56	194.32	192.71	198.11	194.75	193.09	197.94	198.89	196.07	196.53	192.82	190.76	195.78	192
202.13	207.53	198.28	204.86	206.67	201.97	198.6	197.93	203.53	202.52	194.73	200.59	195.82	202.74	203.51	203.11	200.74	205	200.75	205.85	199.36	201.62	198.33	206.47	209.43	197.91	199.38	210.16	205.32	204.89	204.79	204.37	197.17	194.65	203.4	204.7	202.71	206.27	203.18	203.15	209.66	202.84	204.98	205.15	202.76	203.22	206.57	202.68	201.64	206.14
212.5	209.36	203.93	210.13	205.14	206.17	206.4	204.29	210.58	210.4	200.21	210.77	214.17	206.72	209.17	209.19	200.68	208.54	200.66	204	213.84	208.66	209.07	202.98	205.53	205.49	208.88	205.51	205.45	198.62	207.99	204.04	204.04	199.52	210.93	210	205.71	208.91	205.31	209.48	203.94	198.8	207.22	208.07	205.94	198.42	207.88	200.67	201.24	205.55
196.78	197.39	195.64	196.35	199.91	199.82	194.26	198.21	192.94	197.82	199.49	207.95	195.85	192.43	195.62	194.29	203.01	192.64	201.86	200.05	199.47	199.16	201.93	194.55	201.69	195.55	199.7	197.04	199.71	200.76	204.94	202.42	204.59	196.78	199.66	200.8	190.22	197.03	193.91	197.78	199.07	202.5	194.31	194.3	193.87	200.73	199.17	201.57	205	199.81
196.4	201.62	195.38	202.41	196.83	197.77	206.14	194.47	198.39	196.77	197.88	197.18	195.93	192.51	198.06	194.61	201.04	198.34	193.07	203.02	198.15	194.73	194.26	196.65	195.17	198.52	197.05	197.35	199.73	193.34	204.2	197.82	197.51	199.05	198.3	202.46	197.6	197.4	201.23	203.29	205.12	200.74	196.09	196.06	198.7	194.14	195.54	198.66	201.59	197.74
203.32	201.46	202.61	194.46	203.87	200.83	205.69	198.21	205.46	201.41	203.14	193.13	198.35	198.82	204.81	203.96	202.05	197.5	196.71	200.96	199.12	199.5	202.52	207.01	202.08	199.1	203.71	203.67	201.88	206.13	207.18	202	197.95	203.13	203.64	202.99	197.2	204.81	203.74	202.71	203.25	202.1	196.4	199.7	199.06	197.91	205.25	199	198.84	208.05
199.44	196.66	209.96	193.28	200.7	196.19	196.85	197.48	202.41	202.74	200.95	205.8	195.6	197.06	200.77	198.49	195.92	199.14	196.37	199.27	200.93	196.95	197.43	198.82	197.87	200.39	196.79	197.31	202.49	198.52	201.62	203.46	197.47	195.29	190.99	201.84	201.17	195.92	200.19	200.3	201.53	197.14	201.56	200.02	201.6	197.46	199.35	199.34	198.8	198.25
205.12	211.77	208.21	217.5	208.76	207.18	212.64	203.26	208.92	208.67	212.71	199.82	214.04	209.57	211.38	210	206.57	210.14	213.21	206.55	205.11	207.73	207.91	209.46	209.79	201.96	217.21	211.88	204.94	205.42	207.36	203.1	204.84	206.24	204.74	205.87	213.06	203.11	208.66	213.58	205.45	206.68	215.25	210.06	207.84	215.44	208.47	206.07	217.36	205.24
211.07	204.53	205.38	209.89	206.49	207.5	206.71	210.42	208.7	212.21	209.3	202.75	207.07	207.98	213.58	210.97	202.24	208.02	208.1	206.46	205.41	210.25	201.8	213.79	207	210.4	206.99	211.7	208.76	209.6	207.26	204.81	209.51	210.38	210.19	207.81	207.7	213.16	202.89	209.94	208.37	210.27	207.44	207.62	207.68	204.81	207.14	207.45	206.57	212.01
206.76	210.33	208.77	204.2	204.35	208.92	204.06	210.6	208.92	212.59	212.06	205.01	204.54	208.28	206.7	207.69	205.28	210.54	213.44	205.94	205.7	207.46	208.37	206.33	210.56	210.28	209.39	206.14	210.61	214.54	209.99	213.97	205.14	208.22	209.17	208.8	201.43	210.4	215.05	204.17	206.96	213.8	211.12	211.23	207.91	213.6	212.68	207.58	212.66	204.9
213.45	209.43	208.93	209.08	208.37	212.87	206.74	209.35	207.72	210.33	204.52	216.94	210.55	205.43	208.29	210.33	215.89	203.17	203.94	209.46	207.5	214.05	211.82	207.06	212.97	203.27	205.74	210.75	211.95	207.73	215.92	213.77	211.3	210.01	206.14	212.46	210.82	212.87	205.74	203.12	204.84	206.48	204.59	213.83	206.3	217.53	204.23	206.88	205.44	211.16
214.03	208.28	211.21	212.74	214.32	213.45	215.41	210.63	218.16	214.52	205.17	213.32	212.43	213.31	214.91	212.32	208.24	211.75	214.57	215.01	207.68	213.27	207.01	211.21	214.31	215.75	211.37	214.68	210.94	210.75	213	216.89	209.93	214.2	207.14	206.98	211.13	215.84	211.61	213.74	208.27	214.78	211.46	211.57	212.15	216.46	209.23	199.2	212.57	213.01
201.58	202.72	204.96	196.34	198.45	200.44	205.82	202.01	193.11	197.71	199.21	200.34	201.35	198.73	200.88	200.13	207.94	199.94	204.22	197.12	202.98	205.24	207.07	207.68	207.07	203.42	205.41	200.14	197.87	199.31	206.39	201.7	198.49	199.52	204.31	199.8	202.71	200.21	198.36	200.07	199.83	200.11	205.44	205.03	201.87	198.71	198.22	192.85	196.84	197.28
207.41	206.5	214.05	213.96	214.98	205.16	205.1	207.5	207.38	210.71	205.61	207.83	208.25	204.49	208.45	208.01	203.13	210.34	209.8	207.2	212.2	209.61	208.14	216.34	202.67	204.29	208.1	207.31	207.05	212.43	203.36	215.28	209.65	206.29	208.23	214.26	208.04	203.48	211.34	212.78	206.37	207.4	213.1	210.43	211.76	215.05	209.35	206.65	207.04	204.01
203.38	209.65	210.79	207.78	209.23	207.41	211.61	213.68	208.08	212.69	214.23	211.2	207.11	213.21	210.81	208.04	211.17	209.82	204.73	214.66	208.71	198.06	207.92	206.55	211.23	208.58	206.59	209.68	210.88	217.28	212.65	208.78	211.15	211.05	207.2	210.33	204.42	204.54	206.98	208.04	202.45	211.65	207.81	204.31	212.16	210.44	203.72	208.53	211.79	203.43
202.71	205.29	203.01	204.06	204.38	206.59	203.98	206.79	210.13	205.77	204.07	204.11	208.68	202.25	203.94	201.12	207.65	203.23	204.28	198.81	210.54	210.01	211.3	209.38	206.26	199.8	199.83	201.66	208.79	200.93	203.41	205.26	202.62	199.92	200.1	207.84	204.21	208.87	205.18	203.53	207.98	204.65	207.69	205.88	210.5	201.13	202.43	202.16	201.62	206.68
209.11	211.82	207.49	204.35	209.42	210.59	212.62	209.54	211.11	206.88	204.83	209.17	210.65	200.66	202.08	210.01	209.54	207.32	207.89	211.45	206.61	204.86	210.51	208.17	207.79	213.38	211.26	206.62	208.93	211.32	210.87	214.68	210.46	204.67	208.59	210.59	210.93	206.02	207.52	220.56	207.05	206.26	207.26	198.92	210.22	213.37	204.51	212.14	212.92	212.96
202.99	205.3	200.81	203.24	205.76	204.24	204.52	203.12	202.59	202.73	202.02	203.92	205.93	202.44	199.32	201.03	209.57	206.92	199.99	198.79	210.99	208.02	204.12	200.94	203.58	207.04	208.41	203.24	213.82	203.19	207.64	200.25	208.85	196.2	204	199.44	205.06	200.45	210.31	200.37	207.21	202.77	202.97	198.54	208.32	201.14	207.44	201.2	212.13	201.99
197.46	203.16	201.92	207.71	197.06	205.75	204.89	207.03	206.05	203.4	199.2	205.65	199.12	204.07	201	204.5	199.08	207.96	198.67	201.47	202.33	194.52	197.56	198.22	205.21	198.22	203.23	202.66	207.66	205.17	199.07	207.1	202.26	205.05	203.55	202.12	197.85	215.22	201.05	203.2	201.4	199.64	204.43	201.91	202.25	208.48	204.92	202.72	196.47	199.35
207.95	210.13	206.55	208.23	206.47	213.94	209.76	203.79	205.23	209.4	199.53	203.08	207.06	209.55	207.2	202.71	208.48	206.04	212.43	203.07	204.54	201.64	201.66	206.97	211.69	210.16	206.59	206.27	204.08	206.65	202.41	207.68	203.41	204.9	202.51	203.04	203.62	203.83	201.69	204.39	202.64	203.03	211.56	207.74	206.38	203.93	213.42	213.73	210.43	210.74
207.38	209.63	198.64	208.81	204.16	204.1	205.27	205.98	201.34	204.98	203.96	202.37	211.04	209.05	205.98	199	202.55	203.11	203.31	209.53	201.5	204.62	205.57	207.64	206.3	208.71	207.77	203.42	205.47	208.57	212.17	202.38	201.24	200.47	207.82	206.54	212.56	205.56	203.25	202.86	202.6	202.9	207.64	206.45	208.87	200.61	207.41	206.24	210.65	208.46
204.66	212.36	204.45	208.63	201.69	206.02	194.83	204.62	206.13	201.76	203.86	198.91	204.49	212.81	196.84	209.04	192.9	209.74	202.71	204.05	206.92	202.66	203.09	205.24	203.87	203.68	199.15	203.41	203.71	203.88	200.73	195	198.67	205.92	198.74	197.86	199.41	199.8	201.38	191.88	196.87	198.75	198.32	202.83	206.86	198.71	201.13	199.13	202.84	200.16
217.85	213.61	213.5	206.66	216.17	212.8	207.26	210.52	206.76	217.14	211.93	205.88	207.85	214.23	210.85	210.11	203.41	213.21	207.58	205.79	206.24	205.55	209.09	201.71	212.16	209.8	205.57	210.27	207.14	207.21	209.79	211.05	210.33	207.3	202.72	217.21	210.3	207.84	209.47	211.85	207	210.43	203.59	206.04	209.62	209.22	214.36	206.63	218.31	208.81
215.18	205.2	206.45	211.41	207.74	212.68	206.63	211.73	211.41	208.62	209.21	211.22	214.05	208.02	207.96	208.24	212.33	202.56	208.53	207.76	213.85	204.18	211.32	212.28	216.56	206.42	209.98	209.81	208.01	210.96	208.22	206.32	214.95	207.85	214.26	212.84	209.28	210.78	204.53	208.72	202.64	204.7	208.71	209.98	208.09	210.64	210.67	206.04	209.18	216.46
202.31	200.87	205.74	198.6	203.08	203.35	202.41	201.51	207.86	206.67	206.05	204.96	204.78	208.4	201.12	203.99	207.16	203.63	202.58	211.51	202.88	197.86	200.8	207.65	199.27	204.83	203.95	205.31	204.31	208.09	207.75	200.11	207.12	209.71	202.3	199.38	201.23	206.44	205.02	204.48	204.11	207.53	206.25	204.98	200.42	204.21	198.88	201.83	198.81	205.24
212.96	209.95	206.61	208.21	208.99	200.71	207.05	205.1	206.21	206.39	206.32	208.86	207.74	213.33	203.23	208.06	211.74	210.65	205.14	211.19	212.59	202.31	205.46	210.4	204.52	212.9	213.97	208.05	207.27	213.53	202.69	212.7	205.03	209.39	212.78	212.53	206	211.8	207.33	207.99	208.64	199.67	208.84	205.22	207.76	209.77	207.87	209.16	205.66	209.26
208.6	205.48	209.85	209.43	210.73	212.19	204.57	207.74	199.09	209.76	207.23	210.16	208.11	209.63	212.71	207.9	209.56	212.98	211.81	206.85	208.38	209.94	215.32	212.45	207.7	216.2	206.34	206.81	211.29	212.3	209.56	212.57	205.74	209.69	204.26	211.75	202.35	215.86	207.78	206.91	209.52	212.09	210.06	210.76	208.35	208.52	208.67	207.76	214	213.74
216.73	215.18	212.12	208.38	211.25	215.49	211.85	211.32	205.43	212.44	209.55	209.3	210.75	210.05	213.15	207.57	219.45	214.3	211.49	211.54	212.98	211.44	215.13	209.49	213.73	220.54	215.3	219.26	209.81	210.11	202.77	212.46	211.85	210.76	206.87	214.15	213.4	213.88	215.14	211.92	213.95	214.93	218.14	210.55	207.8	220.08	208.78	204.68	217.04	209.9
209.85	203.64	208.87	206.56	207.42	202.51	215.13	214.99	206.52	203.84	211.73	210.18	208.61	203.53	202.18	210.95	209	207.73	204.53	209.66	208.36	204.72	206.64	208.89	205.32	203.86	211.79	200.59	213.17	205.53	212.06	203.56	215.84	207.94	207.24	206.93	202.64	204.15	203.5	207.09	201.55	211.49	202.63	206.96	211.91	211.21	214.31	209.01	210.88	212.16
215.5	222.59	222.76	215.91	218.16	219.31	207.97	219.74	220.24	213.45	213.3	215.18	211.96	219.74	217.41	220.58	215.26	216.49	220.48	215.16	224.06	223.98	215.61	219.73	215.52	218.1	218.18	214.38	221.43	221.19	213.54	219.71	219.68	217.41	217.32	218.17	219.95	215.32	217.16	221.25	219.55	223.62	217.89	217.05	219.21	216.82	215.86	210.92	213.58	213.8
200.03	203.23	200.12	200.59	195.09	198.54	199.35	196.27	202.29	204.02	195.01	199.28	191.66	200.89	191.74	196.85	198.73	198.73	206.92	205.82	196.18	199.14	191.63	202.37	195.85	190.5	196.98	199.12	198.12	202.29	192.67	196.43	202.58	199.27	195.07	199.36	200.11	197.02	196.59	195.93	196.03	200.86	196.96	205.28	196.35	204.37	202.66	193.92	203.24	198.34
208.2	214.24	210.2	207.83	205.72	214.15	211.3	204.59	205.81	206.63	211.34	209.88	205.93	208.21	208.79	210.37	204.75	210.63	205.29	207.56	203.53	209.67	208.38	202.05	208.83	207.74	208.66	211.2	211.81	207.15	203.32	209.66	209.87	204.26	209.65	207.76	213.14	205.17	210.79	206.92	206.51	201.68	207.79	206.83	211.97	207.11	211.23	208.48	206.98	209.46
216.81	214.31	215.66	216.79	215.99	205.79	212.77	210.86	215.56	221.93	209.3	206.95	212.78	219.04	211.44	219.87	211.06	209.75	212.18	214.68	212.35	213.85	210.94	214.37	211.15	213.93	215.22	211.89	217.9	214.57	217.89	210.11	210.53	215.01	209.35	214.45	214.87	209.81	215.63	213.18	208.83	209.52	211.98	213.81	212.71	218.03	213.84	211.57	219.87	207.71
199.34	199.85	194.76	205.51	200.55	198.72	201.36	204.55	197.39	192.25	201.59	194.13	199.44	205.06	200.04	197.95	195.31	202.63	200.63	199.81	206.23	200.91	199.58	202.46	197.82	201.45	200.48	205.52	200.75	196.74	203.55	207.12	203.76	202.3	199.7	198	198.01	196.24	196.17	196.94	201.86	198.2	201.49	200.98	195.11	204.03	202.52	198.69	202.75	195.03
199.88	199.25	208.19	202.31	204.26	207.5	204.95	200.48	196.06	201.93	205.95	209.33	198.53	204.03	206.12	201	202.69	205.29	199.46	198.79	200.13	202.55	202.71	199.43	206.92	201.12	202.19	202.5	203.71	202.54	200.81	199.99	200.83	200.61	202.55	207.98	205.46	203.94	199.49	200.56	201.68	199.93	202.27	206.18	199.19	209.53	202.35	205.27	203.14	205.72
208.36	207.84	205.02	208.7	209.02	198.59	211.54	201.64	212.05	202.62	211.34	211	210.73	211.15	205.58	210.21	212.41	208.62	206.49	210.42	210.48	207.67	208.36	200.43	200.6	206.63	210.59	217.01	211.31	209.16	207.1	209.6	211.8	212.22	207.08	208.86	209.2	214.08	212.05	208.96	212.12	205	205.02	207.88	205.34	210.74	205.23	210.36	209.43	212.22
213.16	210.91	216.79	215.62	213.17	210.07	208.34	208.45	210.69	209.21	215.38	214.24	211.94	214.48	214.21	216.08	212.51	211.81	214.86	213.31	217.83	210.8	218.75	211.75	211.29	219.52	218.8	218.52	211.73	208.82	215.94	217.44	218.05	215.89	219.33	213.37	213.7	213.89	217.06	209.54	213.08	210.5	215.16	213.41	215.37	212.37	210.96	212.03	216.38	214.42
204.87	208.57	202.58	205.28	200.46	206.43	213.41	201.87	206.17	207.46	207.06	207.49	210.55	204.33	202.96	206.72	204.1	205.62	213.78	205.02	196.92	212.87	205.27	210.79	209.57	205.43	205.15	205.79	202.36	209.23	202.61	210.93	199.63	197.4	202.29	208.55	207.93	203.46	204.74	208.61	204.82	211.29	210.84	209.1	210.6	207.82	208.18	207.42	209.32	206.66
223.65	223.52	221.83	213.14	218.31	221.48	217.6	216.54	214.97	218.45	216.06	210.26	215.5	218.55	215.26	218.31	217.03	214.34	220.72	225.21	221.74	212.77	216.35	211.96	218.31	220.51	208.89	217.98	213.72	216.94	224.63	214.52	214.25	219.56	218.3	219.52	217.93	218.47	217.81	216.14	217.4	210.75	213.08	222.08	212.83	217.09	221.82	214.28	210.99	215.65
202.11	205.7	210.55	197.63	205.01	205.59	199.27	201.57	205.96	206.9	198.03	198.76	207.78	205.22	206.31	200.47	200.95	204.74	204.24	206.19	202	205.03	201.45	199.06	207.79	203.59	201.82	198.11	202.94	202.85	195.22	211.91	202.3	196.33	205.06	208.28	208.71	204.27	201.13	199.47	196.42	198.61	198.5	197.19	199.23	202.37	202.93	204	197.06	201.02
212.53	210.17	204.74	205.29	211.55	215.8	210.99	204.22	206.7	205.72	206.87	211.67	207.36	209.58	208.4	206.71	212.47	212.49	205.99	204.33	203.7	203.29	214.38	210.58	209.61	209.68	207.42	205.65	206.65	208.72	200.58	199.4	208.15	206.41	206.41	208.7	206.89	199.74	208.87	217.04	209.14	210.99	208.48	210.27	214.2	213.86	201.13	211.51	201.4	208.44
205.16	209.48	212.08	206.35	213.02	214.61	209.13	209.78	210.02	213.85	205.42	211.03	210.41	206.47	210.24	203.98	208.83	210.75	210.36	211.65	207.28	208.51	207.14	211.56	206.75	212.68	216.18	204.99	202.97	210.35	208.72	213.01	209.7	215.07	211.03	212.6	210.65	207.8	204.11	203.23	213.78	203.37	211.15	208.72	208.43	204.66	214.38	204.51	215.36	210.25
209.05	207.18	209.93	212.68	211.48	206.98	210.02	210.95	206.96	212.3	209.06	209.77	208.16	201.36	207.77	208.25	211.24	211.49	209.09	209.97	209.68	208.97	209.67	204.18	208.11	204.16	207.22	209.91	204.84	203.59	208.2	212.13	212.96	211.08	207.96	211.04	206.23	205.83	210.79	205.18	212.61	212.4	208.79	209.07	210.29	215.15	210.5	208.69	210	205.27
213.38	208.3	210.47	213.23	218.1	211.89	211.47	216.39	214.97	215.09	213.33	211.45	211.95	217.18	209.3	209.37	208.65	209.74	214.28	209.89	215.81	209.08	213.29	215.37	217.87	212.05	214.51	215.26	214.74	215.09	208.34	212.97	211.53	212.84	209.57	220.3	217.57	211.42	210.37	213.04	213.74	213.31	211.87	206.07	213.73	205.9	217.23	214.08	214.06	216.42
206.89	207.54	210.03	208.74	204.95	203.09	209.16	206.51	208.87	216.9	211.29	203.43	209.72	206	210.37	207.1	207.82	209.81	212	201.74	202.69	204.29	207.38	205	208.57	207.59	207.94	206.38	210	207.69	211.25	202.99	207.45	204.78	203.71	206.94	212.59	206.02	208.48	203.6	200.15	216.56	209.17	207.35	212	203.96	205.04	204.68	206.28	214.86
213.67	213.53	214.4	215.5	207.18	213.56	213.02	209.93	210.74	211.63	208.91	214.21	211.53	212.56	211.7	213.68	216.49	204.39	219.26	215.57	214.14	206.26	208.67	208.71	210.96	214.2	210.6	212.08	217.65	209.29	211.31	211.95	206.41	221.95	213.37	216.44	213.76	214.47	215.6	212.95	208.36	216.6	213.99	206.02	215.51	207.18	206.05	210.68	208.22	211.49
218.62	217.65	215.35	221.85	212.98	219.18	223.07	217.86	218.74	214.03	218.06	215.4	223.85	220.39	220.39	220.22	217.34	219.51	217.99	209.36	217.29	215.05	221.53	218.97	216.96	220.07	210.76	216.87	209.75	210.9	213.13	217.4	213.05	214.54	211.87	219.98	219.76	210.61	219.66	217.58	224.15	216.23	214.9	220.04	212.52	213.39	219.7	210.84	217.37	218.81
205.54	211.42	215.91	206.07	209.58	214.4	212.66	215.75	206.73	216.3	215.3	219.12	210.68	209.59	218.3	210.19	217.9	213.43	208.27	224.7	215.04	216.73	215.64	221.15	209.93	218.78	215.33	211.04	210.74	214.68	210.61	217.22	214.57	207.71	210.63	214.13	209.3	214.48	211.25	217.53	214.09	212.03	210.76	214.03	217.74	210.3	213.17	215.86	208.43	217.19
206.25	202.79	204.68	213.47	212.51	214.27	203.3	204.49	210.16	204.38	211.68	207.15	214.94	208.29	201.41	210.74	207.87	210.38	203.32	210.09	213.77	206.37	212.75	209.18	207.93	204.88	209.49	209.25	207.72	207.02	209.26	208.68	200.66	206.97	203.61	210.28	206.57	213.69	212.62	208.48	210.43	206.27	202.78	209.19	206.5	207.24	207.85	206.17	205.99	204.4
205.71	209.71	201.93	207.26	205.07	211.16	206.7	209.75	205.47	202.29	201.85	204.93	201.29	201.31	208.73	207.22	211.08	207.4	206.19	207.81	205.69	208.1	204.94	203	202.26	203.7	202.3	207.59	207.59	203.42	208	204.48	208.45	207.72	205.07	201.69	206.1	212.47	202.9	202.16	209.93	206.13	211.17	203.62	204.31	207.04	209.58	207.43	201.14	214.14
214.12	202.5	210.47	201.44	204.62	211.95	210.83	207.34	212.52	203.95	204.87	209.3	205.84	212.28	205.09	209.66	209.71	206.99	207.19	203.59	206.5	209.69	203.92	207.03	215.84	209.05	212.88	208.74	214.6	210.9	206.02	208.7	203.89	207.02	201.58	208.8	207.1	204.19	213.4	203.78	208.18	211.68	206.77	212.8	207.58	211.2	207.75	209.58	205.25	202.78
204.82	205.02	205.21	202.02	203.33	203.67	208.42	199.86	203.27	203.15	200.96	208.43	201.59	201.99	200	206.53	201.34	205.83	209.72	201.91	202.72	203.89	202.5	206.71	206.06	206.34	207.69	195.83	203.62	205.54	201.2	202.2	208.74	205.77	203.1	199.04	202.23	203.65	198.33	205.13	203.87	206.54	202.13	208.26	198.49	198.92	200.54	211.3	207.45	196.92
207.65	208.62	214.05	212.25	213.5	220.62	209.02	213.75	210.94	214.3	210.09	215.3	213.9	213.94	208.61	212.07	215.77	213.81	209.69	213.55	209.84	209.42	208.44	210.67	210.03	215.87	208.2	216.44	221.32	209.01	208.36	213.2	205.29	214.8	215.54	218.12	212.28	210.65	216.5	213.11	207.61	209.54	212.51	209.16	212.65	212.91	212.92	213.33	208.23	213.5
202.76	203.2	202.9	202.96	194.64	201.46	199.5	201.12	195.71	197.11	201.4	202.4	196.07	196.5	198.24	198.03	196.17	199.25	197.92	199.23	202.11	194.23	198.42	197.33	201.74	198.34	204.81	203.94	199.26	194.38	203.34	203.24	201.52	193.89	200.25	203.4	201.25	198.65	198.41	200.91	199.53	195.83	205.49	196.31	198.85	201.69	199.88	198.65	199	197.24
207.25	208.51	204.97	203.42	201.89	212.33	201.02	200.17	200.4	202.37	204.87	213.81	208.28	203.7	203.96	206.82	204.76	202.81	202.84	197.95	200.07	202.86	207.86	202.32	204.13	202.42	209.26	208.08	208.83	204.09	204.32	205.71	207.19	212.56	198.94	205.92	202.53	202.13	205.3	206.39	197.71	196.42	209.43	204.91	207.64	202.16	201.35	206.01	199.14	205.19
205.12	203.52	206.97	203.28	208.37	208.92	205.63	208.8	209.36	204.49	208.57	208.26	210.4	208.45	204.1	207.11	202.19	204.92	201.96	202.69	203.14	205.46	203.59	205.59	203.47	205.75	204.62	201.79	209.71	205.52	209.49	205.73	200.03	207.86	208.48	211.65	206.62	208.91	209.49	202.7	209.74	200.13	205.27	213.48	202.07	204.34	207.99	207.16	206.03	204.43
211.38	203.87	207.65	206.49	209.74	205.95	199.07	206.98	205.99	212.24	202.18	208.7	210.51	206.32	205.16	207.52	210.17	204.56	209.29	204.08	211.28	206.12	208.01	217.89	207.68	204.92	203.33	210.58	213.02	208.69	206.55	206.87	209.08	209.09	214.11	209.81	209.35	216.73	209.66	211.12	208.41	205.94	208.63	207.9	208.55	212.89	209.54	210.31	206.79	212.82
197.72	198.66	201.77	199.04	201.22	196.12	199.29	196.36	204.63	202.91	202.03	198.42	201.24	197.59	200.37	192.1	198.07	195.54	197.37	198.31	196.68	196.32	197.67	201.26	204.54	205.25	202.29	198.58	195.77	194.91	198.65	194.4	197.32	198.86	200.91	198.67	189.32	203.42	198.94	201.61	197.39	195.73	194.93	200.91	192.37	195.17	198.04	201.16	198.71	199.25
203.62	195.96	198.41	197.35	199.36	201.13	193.53	199.25	194.57	194.33	196.82	201.85	198.27	207.96	203.46	201.37	205.89	203.38	209.05	207.2	193.61	200.07	199.25	196.71	200.71	200.25	206.99	192.66	205.7	199.77	201.23	200.66	205.09	201.26	197.78	198.35	195.81	199.23	208.57	206.91	203.65	202.91	199.92	195.64	197.6	201.6	201.74	197.5	195.38	206.51
210.03	216.1	211.45	220.47	209.02	207.91	208.93	213.63	209.77	205.32	218.23	219.03	203.81	213.8	209.68	217.2	212.01	202.66	212.55	209.93	215.33	207.66	213.13	205.62	213.1	213.03	212.15	214.71	209.58	206.23	213.37	208.61	213.67	215.36	208.17	210.36	215.55	209.5	214.61	211.51	210.99	210.99	213.23	210.88	214.93	210.52	210.54	209.55	208.18	213.77
200.98	198.01	199.45	196.93	201.71	199.01	204.39	202.87	201.01	194.5	202.3	200.7	198.03	199.3	205.46	196.26	196.94	199.42	199.59	198.82	196.5	204.89	197.18	196.29	200.39	202.71	193.05	201.84	200.21	201.56	210.33	193.97	193.84	200.73	198.41	197.09	194.42	201.18	196.93	195.26	198.66	197.91	203.36	194.45	201.52	197.91	198.13	191.79	198.95	197.01
202.35	206.85	202.23	206.87	202.99	203.72	206.29	209.93	205.73	200.04	208.77	206.26	208.05	201.5	203.85	203.1	203.89	206.75	200.88	201.45	201.69	202.42	202.78	204.72	199.36	203.22	205.85	198.14	201.58	206.27	204.83	206.62	204.08	200.29	205.01	203.38	208.22	195.51	211.45	199.69	203.25	205.26	200.81	203.88	204.71	200.66	201.27	200.22	201.68	204.12
203.99	201.68	196.78	202.41	206.14	203.91	195.41	205.14	204.91	202.01	201.38	196.71	204.83	204.56	203.36	195.18	203.06	201.06	199.01	199.8	203.19	202.4	204.26	203.38	199.57	207.06	206.22	202.38	197.54	201.6	196.66	199.83	205.3	201.07	201.93	209.23	203.98	199.17	202.62	201.93	200.65	196.65	200.22	196.6	200.82	203.2	202.29	204.06	207.12	202.04
212.18	209.26	220.53	210.04	208.33	211.97	210.55	204.35	210.68	218.63	208.54	212.2	209.23	211.71	210.27	208.44	212.57	211.26	209.77	207.49	214.58	211.62	215.54	213.67	203.6	206.69	207.77	208.52	215.92	213.69	216.77	213.16	219.79	212.6	209.78	205.12	208.24	215.35	213.99	214.44	212.32	211.12	211.5	211.19	210.8	207.94	216.28	217.99	214.07	214.32
216.5	218.08	218.47	218.35	213.54	217.35	215.26	215.08	211.53	219.52	219.9	212.48	214.23	213.46	220.18	220.14	213.08	222.49	225.14	215.78	223.22	221.01	215.74	215.34	221.11	220.54	216.4	219.4	214.94	219.42	223.5	221.35	220.46	215.26	215.47	222.06	219.62	212.09	222.91	221.09	214.34	218.74	212.18	219.96	220.54	216.57	216.23	223.25	221.32	219.56
205.31	207.18	201.33	201.72	207.12	208.78	196.71	201.82	204.63	204.83	203.25	204.12	202.81	199.87	208.14	206.67	204.28	202.84	206.47	205.7	205.3	196.39	203.05	203.46	204.36	201.11	200.67	199.72	200.49	202.6	204.73	199.79	201.86	200.1	200.11	196.97	202.21	207.48	208	207.19	206.58	195.77	206.82	200.98	206.58	198.38	201.07	197.94	200.42	207.59
204.08	203.53	204.53	212.82	201.54	205.19	206.09	202.67	212.4	206.36	207.75	202.94	208.23	205.29	207.38	206.72	202.23	206.37	208.94	208.51	208.04	207.52	207.13	210.87	209.4	205.62	206.05	205.91	209.85	208.75	203.35	210.11	209.31	204.77	205.25	204.65	204.35	206.49	212.26	211.05	204.79	205.02	208.51	201.23	201.92	205.42	200.87	205.55	197.35	206.36
198.54	201.27	195.3	204.84	206.66	202.02	203.56	198.21	199.93	209.15	199.37	206.36	201.88	201.89	205.98	209.19	208.56	203.76	203.19	210.44	201.05	203.04	205.91	203.59	205.49	201.47	200.36	208.51	201.33	203.59	207.34	201.96	206.63	198.75	205.32	210.07	203.17	202.12	202.09	206.91	200.52	199.48	202.86	201.82	201.55	202.32	213.47	201.57	209.83	202.11
209.93	203.13	204.99	203.79	201.57	206.62	197.53	205.51	204.77	204.16	210.2	205.56	204.84	204.95	212.56	207.24	199.67	205.02	213.13	204.67	200.87	198.3	202.61	205.53	202	207.11	209.71	197.61	206.27	213.75	208.95	208.84	210.67	205.99	207.38	205.11	205.78	212.78	209.11	208.72	206.18	203.74	204.9	199.57	201.52	200.77	209.62	204.65	205.73	203.35
202.03	193.88	205.96	204.62	199.7	200.55	197.24	200.96	199.74	198.24	194.51	201.76	193.37	202.05	202.52	203.04	197.94	202.02	192.19	196.74	202.76	196.33	198.07	200	198.43	202.5	197.39	199.6	200.26	201.32	204.25	206.62	203.1	200.31	200.64	199.84	202.24	204.94	203.7	202.65	202.83	204.6	202.26	203.42	203	201.78	198.12	204.54	195.25	198.56
206.15	204.9	202.62	201.74	200.19	206.76	201.94	204.93	213.07	203.12	201.67	204.33	205.27	198.47	204.55	205.12	200.65	204.66	203.23	205.94	201.04	206.61	212.35	203.64	203.78	202.93	204.38	201.79	198.18	199.76	204.26	202.37	205.34	208.79	200.21	203.2	201.67	200.98	206.01	207.48	202.92	203.63	200.28	198.24	206.95	200.61	205.59	206.34	205.55	204.09
209.08	206.45	208.61	212.02	211.22	212.57	212.38	212.87	211.34	210.46	206.59	221.17	207.26	216.09	210.66	212.33	207.79	213.49	204.66	214.15	215.92	215.19	209.47	213.48	206.3	208.05	214.28	216.32	209.02	213.98	211.27	212.33	210.22	210.28	207.33	212.77	216.84	211.29	210.48	212.97	210.66	205.22	209.52	208.27	209.93	211.14	210.59	205.07	210.81	214.86
211.05	210.18	203.18	206.03	208.3	210.69	202.71	211.41	211.08	209.36	213.29	212.83	208.04	209.84	210.56	206.25	209.11	212.56	211.99	202.72	210.1	208.22	204.34	207.28	212.46	204.57	208.06	201.09	212.51	212.87	209.58	205.59	207.52	200.85	212.46	209.85	212.18	206.7	209.32	201.14	210.65	206.81	206.3	206.4	207.83	213.35	208.9	213.46	204.49	209.47
211.81	208.55	215.13	212.16	205.36	215.79	205.75	217.14	205.7	201.68	211.41	210.57	205.03	207.19	209.93	206.53	201.28	208.3	203.41	211.68	206.86	212.42	213.53	204.78	209.97	212.29	210.15	209.51	208.12	210.37	204.01	207.42	205.6	212.46	211.29	205.83	206.93	215.94	212.97	208.72	211.51	204.51	207.18	219.29	212.18	210.04	205.55	207.25	215.03	210.06
202.24	203.86	206.52	207.49	205.72	212.44	204.92	205.24	198.88	203.11	206.32	206.98	202.88	205.36	199.35	202.26	203.55	202.37	200.78	202.81	197.07	196.32	203.48	201.36	204.6	199.2	202.84	196.15	199.59	205.42	197.85	201.39	202.24	203.61	201.43	202.09	198.79	204.08	204.06	198.4	202.13	203.62	210.68	202.12	202.3	205.55	202.76	211.33	199.34	199.64
208.93	205.45	210.97	204.67	202.12	206.79	210.95	204.37	210.76	207.84	208.1	214.6	205.26	199.04	208.8	211.75	208.98	209.46	208.78	215.51	204.9	210.71	208.36	210.94	211.54	214.44	208.01	209.26	211.41	214.93	210.3	205.94	209.87	212.75	212.34	214.19	209.28	210.19	214.18	209.26	204.22	211.95	210.46	212.11	206.49	198.79	204.33	210.08	210.56	206.38
209.95	218.97	210.92	213.33	213.38	212.48	214.81	218.55	213.33	207.96	211.83	212.64	214.57	211.19	212.48	210.4	213.33	214.5	216.88	214.36	208.78	215.02	208.81	213.73	212.97	217.38	205.17	217.35	210.58	215.99	213.29	207.79	208.78	210.82	218.73	216.76	205.32	214.4	217.59	211.95	215.45	210.61	211.99	207.92	214.51	213.76	215.18	210.28	217.51	209.91
197.38	193.78	184.3	191.33	191.01	190.66	198.78	193.99	194.97	195.83	192.42	194.85	190.58	195.09	190.79	193.99	195.14	190.89	194.88	191.05	199.53	190.65	189.2	186.98	201.24	189.8	186.54	195.62	194.63	194.76	194.73	192.25	192.05	195.18	191.76	193.03	188.96	191.26	192.96	194.3	196.52	196.19	189.38	196.18	194.72	191.04	196.94	197.18	190.52	196.49
211.3	211.15	209.01	209.22	208.39	211.58	207.48	209.48	205.42	206.69	210.53	203.01	206.12	208.04	199.23	206.51	207.25	210.36	209.18	204.06	202.64	209.28	209.29	208.8	212.77	205.61	206.4	207.44	208	208.33	208.73	210.35	210.89	211.3	207.01	204.56	214.07	205.53	206.08	206.39	206.95	208.66	206.5	208.87	207.47	211.65	205.5	208.51	209.52	201.42
205.38	208.06	208.75	211.79	208.96	208.71	210.63	206.04	210.25	209.99	215.64	208.62	208.3	202.34	204.42	212.41	205.64	207.12	212.6	206.04	213.2	210.29	209.86	211.58	210.49	208.61	204.53	204.42	204.23	212.61	208.24	201.66	208.07	210.1	208	210.53	203.57	203.45	199.09	206.34	204.12	207.8	200.38	203.19	213.4	204.5	209.37	209.22	206.41	204.77
213.52	212.39	217.04	216.44	209.87	205.23	206.96	218.88	213.11	211.42	218.25	216.74	222.26	211.63	213.22	217.23	215.83	217.19	216.51	212.96	213.2	219.68	213.33	208.6	214.72	213.49	214.12	212.33	220.32	213.13	219.83	215.07	217.13	222.05	217.01	214.93	210.52	211.23	214.77	215.56	215.32	218.82	216.6	213.67	210.3	214.64	216.07	209.7	206.8	206.68
209.64	200.94	206.69	207.21	200.78	201.65	204.64	205.46	199.83	201.43	202.67	199.26	205.47	200.43	201.54	205.88	203.35	198.85	204.64	198.37	205.82	197.91	203.81	206.88	201.55	205.42	202.21	203.73	202.4	199.39	207.13	200.46	199.16	207.85	209.83	202.57	200.63	193.95	200.65	202.41	203.32	194.96	208.59	204.31	207.91	201.28	204.22	202.18	205.68	212.63
205.88	205.35	209.43	208.6	205.11	210.48	203.49	206.03	199.85	205.97	208.11	209.3	203.93	208.18	212.31	203.87	201.3	205.18	208	204.03	201.31	206.83	203.94	197.39	206.04	203.52	208.17	206.39	201.62	206.92	202.12	206.55	212.21	201.83	201.74	207.69	203.08	207.56	211.96	205.09	204.62	210.36	201.24	201.35	212.19	201	207.96	206.86	208.8	207.22
210.3	210.05	215.16	207.83	211.04	211.12	207.71	212.9	212.45	210.47	211.92	213.07	212.94	213.73	207.12	215.69	211.18	214.44	206.75	213.77	211.23	215.69	213.06	211.78	207.72	208.94	213.69	209.87	213	216.47	215.24	210.22	208.35	216.32	208.55	206.53	213.28	210.46	209.04	216.05	214.55	212.6	209.34	209.86	208.59	213.92	212.17	211.11	217.92	211.53
199.35	196.2	195.91	203.92	197.38	197.07	201.47	195.25	198.13	197.15	197.89	199.14	200.19	199.92	203.94	200.37	202.06	201.54	199.83	200.78	203.34	201.53	201.93	197.26	205.26	199.41	204.54	202.56	196.05	208.87	204.44	204.08	202.11	198.85	199.16	201.3	199.01	202.41	199.55	195.23	196.7	206.08	195.29	201.71	196.92	194.87	208.99	197.59	201.45	194.31
202.42	197.35	202.55	201.91	199.62	200.54	199.95	197.72	206.09	200.37	205.54	201.32	202.39	199.61	205.1	196.21	198.05	195.87	203.58	201.81	205.95	193.52	199.79	197.85	201.28	200.06	201.55	200.93	197.67	203.22	202.1	205.94	200.19	199.39	202.16	199.74	198.67	203.01	201.64	199.27	199.83	195.67	201.97	204.73	198.27	194.94	203.05	199.63	197.49	200.6
203.01	196.32	207.97	200.15	199.11	199.62	198.49	199.5	193.95	199.67	194.37	206.69	200.41	197.85	200.51	195.59	202.13	196.55	199.35	196.2	199.51	203.38	190.13	199.64	198.31	197.23	201.38	201.76	199.8	201.97	198.04	200.03	198.39	196.64	196.46	197.6	193.54	192.69	202.08	198.85	197.46	194.76	196.7	195.49	196.39	198.75	199.54	194.08	196.08	207.73
208.35	209.27	208.09	205.73	203.52	209.9	210.05	208.19	207.3	210.63	202.5	203.84	204.51	211.19	208.93	216.17	210.7	205.78	215.89	211.12	207.49	206.49	206.87	206.43	202.53	206.82	211.32	208.21	213.27	206.94	206.26	214.99	204.82	207.16	208.74	210.37	211.54	207.2	204.3	214.78	200.35	204.98	206.55	213.44	208	206.34	210.61	206.63	206.27	204.83
203.52	201.46	206.26	205.65	207.84	203.6	207.49	205.36	195.78	210.32	207.42	206.46	196.82	203.41	209.44	196.86	207.15	211.36	211.53	200.13	198.49	204.17	204.95	200.6	203.69	206.59	206.89	204.74	209.59	203.71	197.2	205.78	206.17	203.68	206.25	201.45	201.52	204.36	199.76	202.8	206.48	206.1	203.74	200.39	208.8	202.25	204.41	204.51	207.92	199.13
210.22	205.93	204.48	206.97	205.45	204.13	210.13	203.03	207.62	205.13	207.93	204.04	216.22	218.29	203.6	211.6	203.78	201.97	205.73	208.35	202.41	210.53	211.64	211.85	214.75	211.07	205.03	205.07	211.04	205.39	214.17	205.14	212.08	205.1	212.09	211.1	205.05	209.83	208.39	206.71	210.19	208.91	216.23	207.52	206.21	205.17	212.94	214.47	208.34	214.07
207.45	201.39	212.29	205.09	210.19	206.51	206.52	201.73	201.73	196.53	205.47	207.55	207.11	208.51	209.01	211.29	204.99	202.53	197.71	205.19	207.28	204.26	203.98	206.04	213.78	207.99	207.18	209.67	199.88	204.67	209.37	208.07	207.64	207.49	196.32	202.15	207.41	198.73	201.14	207.26	199.14	199.14	203.47	210.26	207.78	203.14	206.25	205.66	209.63	201.71
209.21	211.02	215.29	207.58	211.82	214.51	207.93	214.36	211.3	217.64	214.11	211.67	209.35	209.62	211.6	218.35	213.29	215.49	212.69	215.44	211.82	217.35	212.47	213.52	203.7	208.27	206.18	214.74	211.04	204.31	212.7	206.69	220.1	214.48	213.3	213.31	218.35	211.91	217.44	213.15	207.05	212.73	213.88	210.41	212.38	219.09	211.95	216.81	212.32	211.43
206.31	213.7	213.89	216.5	213.09	210.07	211.52	212.19	218.26	210.87	209.49	208.66	216.78	211.71	214.57	219	213.92	218.63	208.45	210.73	215.93	216.43	215.34	206.22	214.61	210.17	210.36	216.45	214.31	209	220.22	204.17	204.49	211.26	206.94	210.61	213.27	213.24	214.55	215.97	210.81	212.67	204.64	214.16	213.56	211.06	210.7	201.06	208.78	212.53
200.94	199.41	197.46	196.2	201.29	200.5	197.01	197.14	195.77	198.95	201.79	197.96	205.24	197.33	198.11	199.19	199.45	196.22	201.09	204.17	197.54	201.3	201.51	201.33	198.49	197.19	193.71	203.35	196.98	202.87	193.89	204.62	199.17	195.64	197.86	203.29	198.34	200.63	201.56	198.4	202.33	198.83	198.89	204.11	204.17	197.79	203.21	192.63	199.37	199.45
206.87	213.2	215.76	215.48	208.77	208.53	209.61	208.14	209.87	214.61	213.21	208.66	208.28	215.32	210.03	212.86	214.2	217.23	214.05	217.78	209.63	216.3	214.96	210.66	210.71	213.64	207.86	211.12	216.22	214.46	205.51	214.82	216.1	217.78	211.62	215.5	214.36	212.38	205.95	206.85	215	213.41	208.73	210.85	216.05	211.4	217.51	216.95	208.79	210.33
210.81	208.92	207.66	208.88	206.43	213.39	207.71	195.39	212.97	206.41	203.63	212.21	211.22	211.55	212.18	207.48	210.14	200.87	210.06	205.08	206.76	207.26	204.72	210.99	211.2	210.63	205.96	211.78	207.2	205.25	211.99	207.34	216.84	209.41	202.49	212.32	205.08	205.02	206.45	212.66	210.4	201.62	208.89	206.84	207.59	207.79	204.7	212.19	208.17	208.14
215.71	210.38	211.31	210.02	215.31	212.5	207.62	204.63	207.67	217.32	212.6	210.72	212.35	213.34	208.52	211.14	214.9	209.81	206	212.94	210.23	213.27	212.52	213.05	212.26	206.77	211.07	210.75	206.22	218.12	213.97	206.8	210.33	209.43	209.5	210.45	211.75	213.23	206.51	210.97	214.18	207.32	211.91	207.91	213.69	212.32	213.55	220.69	205.46	214.57
202.88	202.45	204.26	202.68	206.7	204.18	206.45	201.16	202.67	200.62	203.89	196.36	200.42	204.6	204.77	201.72	205.86	197.22	201.09	199.45	202.97	203.67	199.58	207.02	207.94	202.11	207.69	205.08	201.75	206.15	199.06	201.69	200.84	205.41	202.54	200.97	200.21	204.95	211.46	201.29	208.65	196.84	203.54	205.14	197.59	202.43	200.85	198.75	200.85	205.37
205.78	201.59	204.14	197.51	206.77	195.45	204.16	207.6	202.68	203.96	199.84	205.21	205.57	201.97	201.89	199.72	202.41	203.71	202.38	200.25	200.01	202.78	202.22	204.19	204.16	205.94	207.62	201.43	204.98	203.22	202.04	202.26	206.33	198.99	192.77	205.82	212.77	210.84	197.09	203.82	204.08	201.63	198.63	201.55	201.13	204.42	199.05	203.88	201.46	201.58
205.55	213.75	211.34	215.33	219.12	208.13	208.76	212.31	210.46	209.69	212.39	215.24	208.39	209.37	207.11	216.38	217.83	207.49	214.68	213.97	214.11	209.45	215.61	209.27	213.39	205.66	209.54	215.09	213.32	214.87	215.21	208.99	212.98	207.88	209.91	211.51	212.14	214.92	213.43	221.58	210.56	206.04	205.6	212.3	220	215.84	211.45	217.02	212.8	215.52
200.38	196.07	192.9	201.02	192.01	193.54	194.82	192.99	200	192.71	193.94	193.98	196.83	192.84	202.74	195.52	194.65	193.98	193.1	198.02	195.39	192.6	191.41	190.25	194.56	197.32	188.6	195.4	197.28	198.1	198.76	191.12	200.42	195.78	196.21	189.87	192.1	197.05	192.85	200.47	189.84	190.41	201.59	198.86	199.35	191.63	200.97	200.64	200.22	198.05
198.39	202.32	205.21	200.42	198.2	204.78	204.28	199.18	201.03	207.85	202.12	201.13	199.64	198.41	206.51	197.12	196.15	199.88	206.13	197.5	205.73	199.06	195.49	202.44	202.26	212.76	205.8	200.09	200.18	206.22	202.59	202.04	201.53	206.29	202.48	203.87	198.76	193.35	204.13	195.33	207.69	195.37	207.96	207.16	203.86	204.18	205.61	205.67	203.15	207.41
207.07	199.43	207.69	208.52	207.27	206.52	206.57	207.85	209.88	206.85	204.57	208.99	209.36	208.16	204.33	209.57	209.44	213.02	209.27	208.25	209.02	207.71	210.7	205.25	211.04	202.48	204.78	204.19	212.26	212.41	201.51	208.16	211.69	211.88	205.2	209.15	201.64	208.67	215.93	210.94	210.2	211.58	207.02	210.26	209.27	202.27	210.07	208.89	206.28	208.21
203.48	205.89	209.51	206.62	214.69	211.02	205.18	211.44	211.02	209.12	208.9	208.05	207.03	207.87	207.1	210.34	209.65	204.71	214.71	205.65	214.95	211.18	206.56	203.59	208.88	210.73	210.84	207.95	209.05	208.87	210.74	208.01	210.53	207.98	214.69	206.77	210.41	203.36	205.04	207.54	210.1	205.45	212.05	206.43	205.14	206.83	209.05	207	215.72	208.44
201.36	201.19	204.35	201.59	203.67	201.55	201.29	200.02	196.6	205.9	205.59	205.12	200.47	207.92	203.71	209.8	202.2	206.69	202.63	204.76	200.94	202.94	201.88	199.77	202.38	203.8	205.96	205.67	200.69	202.51	205.79	204.99	208.3	199.25	200.36	200.81	200.9	200.95	208.38	202.73	210.11	203.36	205.54	204.31	203.2	197.28	202.34	198.71	204.02	203.3
207.67	208.61	209.08	212.62	213.22	209.29	206.67	211.49	212.14	207.96	210.43	216.42	211.21	220.53	204.93	210.87	214.55	208.32	203.47	216.4	219.83	214.6	210.39	208.73	209.44	207.01	218.82	207.55	210.75	215.45	212.22	211.94	210	213.13	204.54	208.87	209.96	214.73	208.19	215.55	214.44	217.43	214.44	206.69	211.24	213.54	210.21	204.49	214.21	214.21
210.77	220.29	207.31	208.99	214.97	208.31	205.55	205.72	205.19	209.61	207.7	209.4	208.21	206.67	205.42	212.31	212.52	209.32	213.26	210.65	204.48	209.23	209.57	212.81	206.9	208.94	212.07	207.07	207.19	210.87	209.43	217.63	209.02	205.63	207.64	204.22	215.88	212.51	210.84	210.46	207.38	202.78	209.55	206.25	212.68	210.91	207.47	205.83	210.46	206.23
221.69	217.14	215.95	218.96	222.01	214.78	212.66	216.06	221.14	215.18	213.2	208.7	222.3	219.12	216.25	221.94	206.11	215.57	219.55	221.93	216.31	215.76	218.72	214.39	218.32	220.55	221.81	216.03	217.49	221.45	211.5	223.11	220.55	213.96	217.27	221.86	216.98	220.51	215.09	222.36	214.82	219.52	217.81	213.86	222.08	210.8	213.07	219.21	217.42	219.91
211.07	209.58	205.19	211.52	213.63	206.73	209.72	202.44	213.29	208.09	209.53	215.08	213.91	214.56	204.61	205.19	201.6	204.55	209.46	209.16	211.1	210.52	209.13	209.28	214.99	209.54	215.71	215.22	209.4	211.06	212.78	204.96	206.64	210.34	203.53	215.54	203.84	212.73	213.38	207.55	203.25	213.65	215.07	208.67	197	214.09	210.63	218.93	210.73	212.04
210	212.64	208.42	217.24	209.61	214.96	207.63	209.89	211.59	214.29	215.85	218.49	211.58	211.34	217.06	216.9	208.59	214.97	205.92	208.17	212.16	209.81	218.13	208.28	209.38	210.14	203.49	212.23	206.92	212.24	210.89	212.35	211.42	210.11	209.1	211.57	214.76	218.06	214.69	213.29	207.04	202.36	214.36	209.49	211.92	216.93	210.34	205.81	213.61	211.56
214.01	206.52	212.56	209.77	206.79	212.91	213.07	212.03	209.1	214.07	213.48	211.8	219.41	216.47	211.16	208.73	210.86	212.95	213.47	211.26	211.12	215.75	212.68	213.4	208.84	212.54	210.36	213.27	209	216.1	211.02	210.72	210.93	216.03	208.93	209.2	212.02	212.19	208.66	209.87	216.61	213.57	208.89	219.51	210.3	207.16	211.95	207.59	206.28	214.23
201.21	199.29	201.4	199.97	199.22	197.81	198.52	196.17	199.45	194.26	202.19	198.35	199.53	200.34	196.3	194.98	201.02	201.48	201.12	198.13	204.49	207.17	196.92	198.21	198.68	200.5	199.88	200.99	206.12	198.48	203.52	201.57	205.53	196.57	194.73	199.9	204.16	203.91	196.42	202.01	195.44	196.77	199.25	204.12	197.81	207.3	199.82	200.86	196.42	199.93
209.59	207.6	207.16	211.77	209.84	208.7	203.92	213.65	209.23	213.82	207.43	206.7	209.71	207.76	215.04	213.04	209.62	204.46	210.35	213.93	215.43	215.1	208.27	211.27	210.58	211.62	204.79	211.05	205.03	210.98	207.64	210.85	218.56	204.61	214.53	208.61	210.36	210.05	210.77	207.88	210.58	211.69	209.68	208.37	207.21	208.57	210.49	211.27	209.3	205.91
210.21	213.61	212.84	205.97	207.19	205.49	206.92	206.86	210.04	206.93	206.79	205.04	208.28	217.06	200.76	206.02	206.95	210.27	203.68	207.09	208.06	211.18	208.61	209.45	208.4	212.02	204.99	201.29	207.72	210.38	204.35	213.87	208.38	200.42	211.34	203.83	211.39	205.38	206.09	205.38	207.71	212.7	209.16	214.22	211.51	209.08	216.89	219.48	208.97	195.79
212.44	215.94	217.78	220.61	211.06	218.45	212.19	218.22	218.12	214.71	222.31	216.72	213.59	226.54	217.07	214.06	218.49	214	216.06	220.27	217.06	217.41	214.14	218.92	217.95	219.96	216.94	219.74	214.52	220.58	219.41	216.71	216.71	223.62	220.89	216.52	222.69	218.07	222.69	216.26	220.66	216.73	214.16	218.94	220.65	219.39	214.44	222.28	217.62	213.86
205.11	206.45	202.12	201.04	207.16	204.07	208.02	203.54	205.19	202.84	201.99	204.55	207.4	203.46	201.61	204.7	203.99	208.19	201.83	196.25	207.84	205.08	210.02	210.09	206.84	209.24	207.49	205.2	202.43	202.24	205.73	210.03	202.95	198.93	197.57	198.78	202.36	215.56	213.68	210.84	202.83	204.11	199.56	208.38	203.7	206.72	203.12	207.25	205.64	206.49
206.1	206.52	207.41	210.47	209.79	206.98	206.89	211.08	208.26	205.11	209.39	210.85	211.53	211.1	206.92	205.65	207.71	212.04	209.92	208.89	213.63	209.3	208.83	205.56	198.02	211.61	207.19	211.92	203.44	206.31	212.86	208.04	216.39	212.64	202.5	210.42	208.69	206.83	210.76	203.97	207.83	206.49	213.43	207.1	205.05	208.04	213.96	208.2	206.92	201.14
202.83	200.71	209.87	197.68	199.01	201.02	204.16	204.69	206.24	199.63	202.94	203.26	200.04	206.82	203.89	206.73	202.53	203.27	194.14	202.01	200.62	206.42	200.94	198.62	204.58	197.65	200.56	199.76	205.05	202.1	199.67	207.05	204.22	204.41	199.71	207.36	203.9	203.34	209.17	202.24	204.44	202.64	202.04	204.59	207.91	207.42	198.28	199.13	196.38	207.51
207.7	212.9	203.91	204.57	209.89	207.47	207.04	207.34	207.84	209.13	210.32	204.64	208.64	210.21	210.09	211.84	207.81	208.95	209.35	212.88	209.46	212.54	206.74	204.29	211.7	208.69	204.04	210.77	207.69	211.85	202.73	211.32	207.15	207.58	208.97	209.85	208.7	206.04	202.62	199.84	208.13	210.17	207.32	209.16	198.05	209.39	207.42	210.07	204.01	209.42
194.78	203.4	194.72	198.09	194.09	196.57	195.51	202.39	195.53	202.32	201.34	195.51	194.43	196.13	204.15	194.2	201.42	194.7	192.73	204.13	207.9	205.83	197.24	198.25	198.82	205.4	198.21	199.6	201.08	203.07	192.53	202.81	196.75	195.93	192.31	196.42	201.63	203.8	197.96	198.48	203.39	197.94	203.13	201.29	196.14	204.1	198.16	198.62	199.83	196.44
205.76	212.17	214.6	214.52	212.97	212.35	208.46	209.96	212.91	209.49	209.75	209.94	207.16	214.58	210.5	212.65	207.21	218.97	212.02	212.56	210.81	215.98	210.61	212.15	207.31	214.39	212.74	212.91	214.22	207.5	207.44	211.04	217.38	210.71	205.79	219.07	212.19	207.41	211.56	213.73	214.58	208.63	209.01	210.27	204.46	208.81	210.68	216.81	210.04	216.07
208.09	209.46	213.95	210.41	206.79	215.53	211.18	208.56	213.07	218.82	214.31	214.74	208.54	213.91	209.01	203.73	216.23	209.56	218.33	213.55	211.82	209.73	213.84	213.69	213.34	209.61	215.82	209.25	218.19	212.14	217.32	210.08	211.31	215.04	212.94	219.23	209.02	208.2	204.72	218.79	208.85	211.92	213.29	202.08	207.64	208.9	211.54	210.42	216.08	209.05
202.9	196.19	196.42	202.84	196.82	204.98	192.26	199.34	194.73	199.97	196.69	197.2	202.39	200.66	199.04	199.58	197.75	200.46	201.07	201.48	204.86	201.57	201.06	195.65	193.27	196.96	200.91	200.5	198.39	197.1	202.26	198.71	199.47	202.71	209.46	200.81	203.17	198.67	196.59	197	201.3	198.6	201.07	195.6	194.08	197.82	202.1	198.25	199.35	195.99
205.17	202.46	197.59	194.38	200.78	197.46	205.85	206.65	205.07	203.5	197.75	198.19	199.66	195.66	202.03	200.29	202.73	197.25	196.21	202.09	196.52	200.08	198.33	197.05	200.4	199.58	208.33	198.19	201.1	202.04	194.01	198.14	202.4	205.44	204.36	203.49	198.58	209.1	207.43	196.35	194.7	198.66	191.94	199.5	200.06	199.87	196.9	199.8	199.36	208.79
207.06	207.33	199.11	202.62	201.65	205.96	201.32	202.9	211.37	203.31	203.61	203.02	207.66	201.86	202.16	196.48	196.85	206.29	205.24	207.55	204.17	207.51	204.03	208.1	206.94	202.97	200.32	202.13	200.79	200.13	203.12	202.57	205.83	204.26	198.51	206.39	206.51	201.79	202	200.29	205.38	203.65	203.38	202.01	197.8	204.67	204.72	200	209.04	203.65
214.78	220.98	214.36	221.81	216.41	216.45	216.67	218.64	214.22	216.42	217.99	224.42	218.26	216.78	213.68	222.15	218.32	220.43	217.49	210.89	216.24	218.03	223.13	223.8	214.33	218.61	221.7	217.1	218.64	217.24	215.27	218.04	211.08	216.18	215.71	215.92	217.24	222.72	217.99	217.49	223.19	217.26	220.59	222.83	218.58	219.63	218.13	215.87	216.22	217.89
204.81	210.43	203.39	200.21	202.1	196.46	197.6	200.79	196.24	206.74	201.61	208.28	205.28	206.63	200.84	205.36	202.65	197.63	201.46	202.89	201.05	207.8	206.59	205.83	206.51	199.95	205	205.55	199.58	201.07	203.21	197.82	202.39	205.96	199.71	207.3	202.25	197.67	199.86	203.64	209.53	201.59	203.51	205.44	197.73	203.89	204.38	206.13	206.61	200.73
202.85	200.2	203.9	206.27	204.3	208.24	197.63	208.53	206.65	198.5	204.31	206.45	200.55	209.61	199.08	204.61	202.63	202.73	203.96	201.69	201.38	200.05	211.17	195.5	202.1	203.41	203.93	201.84	209.77	199.35	204.18	205.71	208.74	198.97	202.09	200.22	203.48	201.46	204.4	204.69	204.49	203.61	203.91	201.87	205.51	196.82	199.83	200.75	201.79	205.31
203.3	211.18	204.27	213.72	207.08	209.17	202.84	211.66	207.56	205.17	209.29	209.18	207.45	201.18	208.94	203.45	210.12	201.99	203.33	211.12	208.74	209.67	203.45	208.02	206.96	208.01	213.3	213.91	211.96	202.12	202.49	201.26	206.57	205.54	209.69	205.46	203.88	213.58	208.65	209.39	207.16	205.74	208.01	209.96	208.87	215	211.11	204.21	205.61	207.65
198.12	200.75	196.45	195.91	202.77	198.83	197.52	192.54	198	198.24	196.89	195.6	195.35	200.62	198.12	197.74	197.22	195.62	195.5	194.54	198.14	199.16	199.86	196.41	199.14	197.8	197.91	198.13	200.37	201.27	195.25	193.54	201.17	201.28	199.4	199.06	193.18	195.88	196.47	197.22	200.12	201.49	199.35	203.68	199.1	199.82	198.69	195.91	193.46	197.26
213.57	211.91	219.55	212.2	213.93	213.63	211.68	210.98	214.13	207.74	210.42	207.25	210.49	206.96	209.72	214.11	210.5	214.35	209.89	214.61	211.13	215.02	212.48	208.9	218.33	214.83	209.5	207.81	205.68	206.68	209.56	203.67	209.87	213.14	214.06	212.12	211.68	212.37	216.16	215.29	216.03	206.92	210.56	213.08	214.03	212.65	213.35	212.72	212.69	204.63
209.66	212.07	204.51	213	207.93	212.35	212.86	208.3	211.5	210.75	204.25	202.48	212.34	208.59	209.74	213.26	202.6	207.94	208.66	204.12	204.53	213.85	207.09	207.59	207.94	212.58	209.34	202.12	210.31	205.62	204.62	212.26	202.49	207.37	204.62	202.07	207.9	207.37	201.53	208.67	218.96	210.3	207.46	205.72	206.24	208.82	212.11	208.65	207.76	208.14
219.07	201.33	212.72	209.09	215.17	211.48	217.35	214.76	218.46	214.76	215.69	214.73	218.7	217.31	211.93	208.54	214	216.79	213	210.03	210.74	210.28	214.04	210.47	214.62	214.19	215.48	213.97	203.5	212.17	210.51	215.74	217.81	207.19	216.06	211.29	212.36	207.25	205.38	219.3	215.42	219.23	221.76	209.86	213.28	210.05	221.18	212.59	215.77	207.33
204.14	200.56	201.77	186.16	195.73	191.85	198.67	199.21	196.4	200.45	198.44	199.88	197.15	196.72	194.05	199.64	195.26	200.27	196.1	203.16	195.55	195.32	199.97	202.02	192.14	198.09	199.18	204.15	203.06	195.29	194.13	193.32	198.6	200.83	201.17	198.61	198.45	204.11	206.26	199.12	194	202.58	199.97	196.85	197.61	196.28	196.13	197.84	192.8	202.01
205.41	204.77	204.47	203.88	203.16	205.94	205.79	207.96	208.36	201.43	207.81	209.91	206.45	206.86	207.52	199.91	207.84	203.54	204.11	207.38	201.34	206.41	202.66	208.93	201.5	203.1	212.65	206.28	207.7	205.23	206.16	208.77	207.3	206.64	197.78	204.68	206.4	199.64	204.56	203.3	206.6	202.37	205.65	204.15	209.56	207.38	204.4	199.89	207.22	203.49
200.32	200.45	207.17	202.21	196.34	198.57	200.84	202.97	204.29	205.46	200.99	205.24	205.29	197.67	203.63	198	194.03	201.71	203.59	197.37	198.92	198.04	197.57	198.26	200.41	195.47	203	206.85	199.3	204.2	195.7	196.33	193.42	197.5	196.78	198.69	200.48	201.55	201.57	199.44	200.06	199.91	197.12	197.88	206.36	199.72	201.27	193.03	203.64	203.7
207.85	202.92	208.75	201.33	193.67	202.02	206.29	205.68	196.54	208.27	203.29	200.27	198.85	210.43	201.96	204.57	202.57	198.36	207.23	204.16	208.39	205.05	206.26	200.05	198.85	194.94	204.08	203.15	196.37	205.83	200.95	208.99	203.77	208.97	202.02	205.24	200.77	203.26	209.31	213.05	202.48	198.53	204.44	203.34	202.85	206.98	202.41	198.88	205.4	203.34
204.6	204.06	202.99	201.46	199.94	200.64	191.95	199.43	196.16	203.08	200.69	195.04	199.97	206.69	201.7	196.9	199.16	197.02	197.52	201.33	200.08	199.23	200.42	197.03	195.96	193.64	196.94	205.88	198.6	193.8	197.75	199.09	197.42	199.9	192.46	197.08	201.11	199.99	197.32	199.43	200.35	198.03	203.47	198.15	201.77	205.31	197.86	200.87	197.78	199.96
204.15	212.57	216.44	211.89	217.9	208.59	210.2	212.63	208.57	215.54	210.43	210.11	212.05	210.88	203.22	211.99	208.13	205.98	213.57	214.52	207.73	215.6	212.46	211.67	212.61	209.91	217.07	208.42	219.23	213.94	214.78	212.89	210.51	217.63	220.07	209.27	210.99	210.4	210.58	211.12	213	209.55	213.57	212.56	211.59	206.71	216.24	206.19	207.24	213.89
211.47	211.97	224.07	223.69	218.38	212.13	217.59	215.33	213.41	221.83	219.75	219.11	215.53	221.35	221.57	218.9	221.06	214.64	221.35	211.46	212.11	213.72	219.77	218.76	215.05	218.21	217.07	218.64	221.52	217.18	221.7	213.61	212.97	222.91	217.63	221.41	213.04	218.38	215.91	216.01	211.77	225.22	214.24	215.39	217.67	221.89	216.27	212.86	216.35	213.75
201.54	208.77	205.7	210.62	204.12	211.8	209.99	208.77	208.46	209.64	209.39	202.91	206.79	211.83	210.62	204.56	207.52	205.99	212	204.56	209.12	207.74	208.71	199.63	210.42	205.48	203.78	207.63	210.13	202.06	203.08	205.6	210.76	205.96	210.48	207.35	207.59	202.96	204.42	199.76	208.64	207.77	211.88	206.54	211.08	214.08	209.81	206.57	213.81	209.32
202.29	205.34	202.97	200.84	202.72	205.54	199.46	207.06	200.7	204.19	195.91	206.68	199.15	197.25	207.11	202.61	204.01	207.7	206.03	201.69	199.58	202.33	206.92	203.45	202.27	200.39	205.89	205.55	209.12	201.63	201.63	198.03	203.93	195.88	201.15	194.44	204.28	210.55	202.24	202.72	204.75	204.75	202.25	207.04	201.58	205.42	206.05	201.91	201.34	205.32
213.44	210.88	212.54	208.33	215.34	214.56	211.97	209.54	211.63	215.79	204.81	206.62	206.36	211.83	212.56	213.27	214.6	216.35	209.03	205.88	208.27	213.27	210.78	213.11	213.83	211.67	210.91	213.09	206.69	213.54	207.21	220.53	217.13	213.08	215.81	213.33	215.45	213.01	220.51	214.82	210.54	210.06	215.63	216.17	212.37	209.01	212.38	209.21	214.45	212.14
194.22	210.07	207.96	203.67	207.63	207.19	198.21	202.97	208.64	198.92	205.94	202.41	206.07	204.34	202.34	207.05	207.3	203.87	202.32	204.87	201.25	199.51	203.59	202.07	208.96	201.63	205.11	201.28	208.68	207.58	205.58	204.38	199.13	207.64	200.1	209.94	201.1	207.72	203.47	198.66	205.68	204.27	196.51	202.14	203.32	201.86	196.68	210.3	203.68	197.41
217.35	218.41	215.51	213.5	213.22	220.62	212.35	218.47	215.42	213.19	215.47	215.06	221.7	214.36	215.32	216.17	217.44	222.55	219.09	221.51	210.43	217.55	218.33	222.06	220.18	210.17	221.58	220.14	221.26	215.01	217.29	216.83	213.42	217.94	216.65	212.71	217.02	220.43	217.2	210.28	216.82	213.57	205.56	215.38	216.06	216	216.91	225.91	224.32	216.18
210.74	211.14	211.72	205.48	205.5	204.44	204.19	206.24	205.96	204.17	207.98	200.66	212.25	208.79	210.72	204.72	211.97	207.14	204.43	206.65	207.66	208.17	208.8	200.16	207.89	209.35	206.18	206.97	206.31	207.67	214.26	201.89	208.3	207.4	205.07	207.88	212.82	204.75	213.44	207.33	209.45	207.6	206.74	206.73	204.49	210.11	205.97	213.8	207.24	205.77
200.64	206.38	201.32	198.61	197.1	207.95	199.01	202.57	206.55	202.21	200.9	200.32	207.59	209.45	207.67	199.05	201.44	205.06	205.74	207.43	199.74	203.98	205.59	196.8	203.86	199.1	196.97	199.67	206.39	208.58	200.7	201.11	204.82	200.61	205.13	207.45	207.81	202.5	203.6	197.96	204.47	198.89	205.51	200.04	206.4	205.16	200.97	200.47	205.42	200.19
207.01	207.84	217.82	213.34	213.5	214.48	205.52	209.88	213.29	213.09	211.28	217.45	213.25	207.09	214.81	209.05	212.45	211.76	212.3	213.37	209.26	214.24	211.29	216.47	216.32	211.79	219.08	215.95	212.06	215.95	210.83	208.03	214.64	214.46	216.21	208.93	210.03	214.21	213.1	218.42	212.01	213.9	213.65	217.68	214.19	209.29	209.43	216.46	209.52	213.74
194.55	199.97	200.16	198.33	194.01	194.81	196.25	192.9	208.3	203.77	194.52	198.6	200	200.32	192.57	199.43	192.21	199.84	199.62	195.54	201.69	201.99	203.99	200.58	203.18	203.02	194.95	201.44	197.38	201.68	192.47	200.46	197.32	201.58	192.69	203.44	204.3	197.34	202.29	201.16	199.65	206.02	203.41	192.52	203.3	199.66	191.71	199.93	192.8	200.17
211.61	212.04	212.61	210.74	210.22	208.2	213.47	212.34	216.87	214.56	217.4	214.01	216.93	219.36	216.84	206.97	215.74	213.41	212.13	215.8	210.04	212.07	207.54	211.73	211.2	207.84	219.08	212.39	217.75	213.03	211.56	205.99	210.91	214.44	212.15	213.46	215.65	214.74	215.62	215.81	216	212.19	211.9	217.05	213.19	209.94	213.2	214.38	214.97	206.9
212.26	210.06	212.22	212.71	213.47	211.29	213.08	208.68	213.79	211.32	210.05	210.49	213.45	211.39	216.58	207.61	200.47	211.94	205.37	211.44	212.17	212.71	212.41	216.68	211.86	206.66	216.7	217.99	215.6	213.25	215.07	212.11	212.18	209.78	215.77	212.2	216.83	211	216.02	217.64	217.36	215.62	212.14	213.55	210.82	215.46	211.05	216.29	213.47	210.03
223.84	217.44	223.88	225.17	214.58	221.54	217.33	221.14	216.82	218.67	216.37	216.07	221.46	217.52	225.51	219.38	218.37	213.86	219.51	218.82	222	214.98	220.26	219.31	224.08	213.9	216.11	208.07	213.79	223.63	220.55	220.98	218.92	212.6	211.36	223.35	218.1	229.07	220.1	219.06	215.92	220.79	215.6	212.59	213.26	217.61	218.58	223.45	220.46	215.96
208.3	212.23	211.77	212.73	214.31	206.26	212.17	219.28	208.63	213.58	210.72	211.8	215.77	209.6	216.74	206.56	211.93	211.05	209.7	210.41	206.65	218.83	213.21	212.63	213.02	213.47	213.12	206.56	213.95	213.34	215.77	210.76	211.79	208.49	218.57	214.5	213.27	207.07	216.95	215.64	208.3	208.12	210.16	212.94	205.98	212.32	215.11	213.37	212.82	214.12
207.76	206.06	205.8	207.89	207.36	204.38	208.71	211.03	210.6	212	204.05	207.57	212.08	208.13	205.36	212.25	207.33	214.98	212.6	205.22	208.48	207.39	204.4	206.83	207.56	204.37	213.15	203.28	205.23	210.6	205.82	204.89	208.71	209.68	198.63	209.85	211.19	206.36	213.22	207.08	213.63	207.02	211.54	205.87	204.23	204.25	211.45	207.05	213.81	204.86
206.12	205.84	212.28	208.21	205.58	211.34	209.37	212.33	210.79	210.05	203.53	211.48	208.48	205.3	211.74	209.5	205.57	213.7	207.93	205.1	202.94	207.44	194.85	203.39	213.08	207.05	202.19	209.24	209.15	212.47	205.55	210.11	206.99	212.57	203.32	208.24	210.65	206.73	208.47	207.72	211.35	210.18	202.89	209.91	205.03	206.02	211.81	208.23	208.06	208.19
200.54	210.21	208.42	207.43	212.44	210.87	206.84	207.12	206.33	213.09	203.24	207.47	207.63	204.17	204.83	213.26	209.87	209.34	214.8	202.68	205.62	205.29	208.28	201.87	206.21	204.83	210.97	208.56	204.1	207.82	208.7	206.11	207.84	210.25	209.4	209.59	209.23	203.31	207.05	207.49	205.64	212.26	219.1	201.72	207.13	204.93	211.18	208.67	209.22	208.91
202.62	200.34	195.03	200.71	197.72	202.94	202.14	205.56	199.18	198.29	202.29	197.08	203.05	203.64	196.48	198.8	203.33	197.88	196.84	203.77	200.62	201.5	199.8	201.5	201.82	200.06	199.96	197.23	208.66	199.92	200.08	193.33	195.7	198.61	203.24	200.28	206.34	202.71	201.78	204.39	203.35	201.39	201.56	198.4	201.85	192.41	202.92	199.03	202.2	201.6
205.94	207.52	208	205.38	211.97	211.15	207.85	205.2	210.36	209.66	204.7	210.07	202.34	201.29	212.42	210.11	206.35	199.48	205.82	206.82	210.62	206.08	205.85	207.14	204.56	206.53	212.45	213.35	206.44	202.56	198.61	207.5	206.96	207.68	205.85	206.6	205.65	210.26	204.74	206.23	204.97	202.84	204.39	206.42	211.4	200.86	203.24	209.44	204.32	205.8
208.44	206.99	206.61	205.19	209.56	201.49	212.69	209.86	212.98	207.24	210.11	207.27	202.52	210.63	205.21	207.11	212.34	216.97	206.9	216.97	214.49	210.16	205.49	205.09	211.17	209.9	207.32	209.96	200.5	216.84	212.61	210.07	207.33	210.65	211.34	210.54	212.86	215	211.1	207.24	205.65	215.02	210.15	206.75	203.88	208.46	206.56	209.98	208.71	203.91
205.79	206.04	209.12	208.18	202.08	202.5	209.18	208.73	203.3	211.4	215.1	210.05	206.51	208.17	207.15	211.07	211.73	209.8	210.42	203.25	208.87	204.77	209.89	212.16	216.59	204.09	208.37	205.45	209.5	216.01	214.36	208.17	213.72	215.05	209.51	207.26	210.93	210.91	207.65	209.72	208.39	214.38	208.73	210.71	202.41	206.99	206.99	209.34	211.11	210.07
204.23	211.44	213.92	208.3	213.5	216.27	217.27	210.22	213.13	214.27	211.65	215.56	212.19	215.21	208.99	211.85	213.57	210.39	214.08	204.57	214.11	212.46	207.32	210.69	210.76	210.22	210.95	210.09	213.58	207.62	217.45	206.14	213.09	214.39	208.55	212.9	215.17	211.8	213.35	214.4	213.07	219.38	218.17	210.54	211.4	209.93	212.35	214.4	210.9	211.35
212.21	206.34	213.08	205.43	207.34	208.72	205.83	201.44	211.55	207.05	206.72	211.99	209.11	210.66	207.56	203.33	207.97	207.31	212.37	204.79	207.51	208.66	213.3	202.67	210.32	207.96	205.53	208.91	206.93	210.06	206.52	207.84	207.51	205.59	210.7	212.32	213.6	215.86	204.17	215.68	211.69	205.59	208.85	208.85	206.45	214.69	212.11	209.7	212.73	204.07
200.44	208.03	200.1	203.41	206.74	207.78	206.52	203.68	211.08	203.24	199.79	200.87	203.73	200.31	199.82	202.98	204.15	204.64	200.16	205.74	201.94	202.64	197.9	208.64	212.26	207.62	198.72	202.23	199.96	211.75	201.18	203.63	201.29	200.84	202.57	205.97	206.89	207.79	206.04	199.03	203.05	200.58	203.52	205.43	200.82	200.49	205.39	207.66	198.8	200.57
212.93	215.73	214.96	215.18	218.71	217.96	216.97	212.55	224.22	212.34	225.06	224.31	214.35	218.96	218.04	217.96	215.93	220.03	220.93	214.87	216.38	221.05	222.84	219.18	215.89	224.34	217.56	213.18	218.15	213.68	214.08	219.47	220.49	218.49	221.11	214.23	218.46	213.85	213.56	219.97	215.11	215.5	221.85	210.9	215.77	216.63	210.99	219.14	218.25	216.16
198.16	200.56	196.92	196.23	195.8	201.59	199.35	206.19	200.61	207.24	200.14	207.98	199.7	201.03	202.26	199.56	206.15	196.25	199.81	206.98	203.64	201.56	203.31	198.46	198.86	196.68	194.82	201.77	202.39	199.9	204.18	200.89	194.14	200.88	201.19	194.68	195.01	202.46	200.84	193.39	199.48	195.78	201.29	197.59	194.33	199.74	193.4	206.4	201.4	197.49
219.5	215.01	220.21	211.84	223.99	219.83	222.79	213.96	213.45	221.43	217.61	220.25	214.57	219.37	213.07	216.17	219.97	218.82	217.94	219.91	223.03	221.9	218.51	209.93	213.14	221.23	214.23	225.19	217.15	221.06	214.75	215.25	216.61	217.28	219.33	217.87	216.46	223.46	224.18	222.96	215.85	216.13	224.65	214.78	216.43	224.92	226.15	221.26	217.07	221.43
204.88	205.96	208.06	205.91	205.42	206.14	215.78	203.77	207.62	206.38	205.09	208.87	204.73	205.93	207.27	204.32	201.77	204.63	211.31	204.37	213.31	210.37	202.34	209.23	201.37	206.27	203.25	201.09	204	208.27	203.19	209.71	213.71	213.98	211.12	204.67	209.59	210.74	199.6	208.09	214.15	207.9	200.51	198.76	202.76	210.97	208.81	210.24	203.33	203.07
203.42	199.73	201.46	202.94	204.21	200.16	205.74	199.65	201.17	206.73	202.9	201.29	201.95	199.51	199.71	203.37	204.68	196.8	206.3	204.63	204.3	205.14	201.02	196.35	209.41	202.38	205.94	203.58	201.12	203.5	204.52	199.95	202.45	201.72	205.96	202.67	201.69	198.53	200.97	201.18	200.34	208.33	199.75	203.68	206.64	205.77	205.04	207.33	205.22	203.14
197.76	198.74	200.81	195.74	209.5	207.06	198.49	193.25	199.99	204.13	201.41	192.65	200.18	199.23	199.03	197.15	198.77	199.8	201	202.92	207.01	200.45	205	195.41	200.2	202.87	198.91	198.06	203.42	204.83	195.83	201.08	198.65	203.02	195.64	202	196.56	199.29	197.92	204.84	195.42	194.75	194.81	193.6	201.32	202.17	196.45	199.58	197.78	198.69
201.53	203.96	204.84	198.26	207.47	204.26	203.7	203.16	205.92	202.92	202.56	200.6	203.84	202.98	201.06	209.35	209.7	201.85	207.58	203.99	203.93	204.81	204.05	203.66	202.87	204.53	199.49	202.12	202.16	202.4	200.69	209.66	198.83	198.1	204.67	203.94	201.7	206.47	207.64	209.46	209.5	204.18	212.55	210.98	203.53	204.45	205.26	197.43	203.14	204.32
223.12	213.92	222.96	215.72	217.06	221.59	214.79	221.61	209.27	211.89	224.05	215.52	223.25	215.95	216.18	219.73	220.26	222.51	216.34	215.87	221.45	222.07	224.06	218.45	216.43	215.27	216.98	219.16	218.15	216.78	219.91	212.97	222.68	212.8	212.88	215.29	222.9	218.7	218.78	217.04	220.63	220.17	215.49	218.03	219.43	225.21	224.11	224.84	219.84	218.33
200.38	196.21	201.21	199.28	198.79	202.44	196.59	204.09	201.18	197.94	198.02	203.46	202.88	199.09	200.85	196.24	203.72	199.71	200.07	200.22	201.08	196.93	199.63	201.41	200.36	198.89	205.2	198.49	197.46	197.23	195.38	201.99	196.56	199.17	200.65	198.03	204.93	200.61	198.01	196.11	201.95	199.2	208.65	201.87	203.27	199.83	203.63	195.89	195.91	199.05
210.79	206.55	202.52	205.23	211.6	214.27	201.88	210.3	210.78	210.97	208.04	207.69	205.77	208.73	210.6	210.66	213.67	212.32	210.3	213.36	211.88	200.65	208.79	210.19	208.12	207.51	210.75	215.17	208.78	199.73	210.08	211.51	208.65	202.01	212.36	204.11	210.42	211.71	208.45	208.37	211.07	206.31	203.18	207.37	207.17	209.28	202.52	213.3	211.74	207.74
217.99	223.33	218.09	220.63	213.67	220.21	216.52	219.62	216.39	217.18	223.02	217.9	216.76	211.72	218.74	214.1	220.72	218.28	217.09	209.86	218.78	212.8	216.96	220.1	218.81	216.16	223	220.55	212.61	213.33	221.25	214.89	219.71	223.47	218.63	216.85	215.08	212.6	223.37	210.48	218.56	221.99	214.43	217.24	212.95	213.31	217.08	221.06	222.66	218.51
201.58	203.38	201.02	196	203.85	198.31	200.4	202.1	204.9	206.27	201.42	201.45	196.75	202.27	200.22	206.54	203.97	203.61	202.97	204.7	205.77	205.55	204.59	202.9	206.79	205.09	200.02	209.98	205.2	198	198.34	196.68	198.68	201.65	209.3	208.8	199.2	198.67	204.99	210.8	206.97	201.91	205.61	204.05	200.47	203.06	205.57	203.05	204.47	202.04
215.11	210.47	210.7	207.43	209.27	207.39	213.96	215.06	209.92	204.68	209.1	208.42	211.16	207.72	213.02	208.42	215.88	211.05	215.18	214.99	206.13	211.77	209.16	217.47	213.41	212.97	216.38	215.5	214.25	213.87	218.6	217.13	211.72	208.94	217.61	209.7	212.68	213.93	214.28	205.31	215.29	213.43	207.48	207.54	213.06	220.03	209.77	210.24	212.22	210.79
205.76	193.03	199.94	204.27	196.13	200.43	200.24	201.83	202.05	205.75	200.82	199.13	205.13	201.42	204	201.08	202.07	198.82	199.3	194.85	201.74	206.37	192.23	199.13	199.97	196.61	201.14	201.59	204.43	198.3	196.76	199.15	194.71	201.54	202.92	198.27	198.15	198.31	204.9	201.78	201.78	197.13	196.97	199.27	201.61	195.26	205.16	204.29	196.8	201.8
216.57	215.16	219.57	210.6	216.72	215	219.48	223.26	217.94	215.68	217.56	220.74	218.24	216.22	211.88	211.34	211.95	212.95	217.77	215.92	216.5	215.33	218.8	218.77	218.18	215.11	218.55	216.52	216.73	220.83	222.5	212.94	221.13	217.89	210.8	214.38	206.8	220.06	214.96	216.35	214.1	219.32	214.91	222.11	215.4	211.72	209.19	218.95	221.04	214.73
213.3	207.59	213.79	204.51	203.66	206.01	204.49	202.5	213.34	208.98	212.13	202.3	209.19	207.4	210.83	203.64	218.13	206.43	208.59	212.5	213.82	206.4	205.07	204.31	210.3	208.44	210.69	201.63	216.97	210.45	202.52	210.7	205.49	214.16	207.83	208.16	212.47	209.07	206.3	205.86	207.5	201.1	201.62	206.99	208.99	213.13	204.44	205.84	207.7	208.49
202.58	209.4	199.06	212.37	211.03	207.38	210.1	210.27	210.98	208.07	206.07	204.05	210.48	206.27	209.16	204.69	199.95	209.16	201.53	207.58	206.14	208.15	211.43	210.36	213.85	217.07	209.12	209.14	209.14	209.2	208.99	213.84	210.04	206.6	210.83	210.98	211.97	206.61	198.72	210.62	214.87	214.03	210.99	209.9	211.46	217.68	209.96	208.02	210.02	208.6
201.6	194.03	205.97	206.39	197.76	201.34	205.25	205.83	198.59	206.4	206.32	206.14	194.12	205.46	202.25	203.22	204.54	205.54	203.95	205.08	207.8	201.47	198.52	205.71	203.42	203.89	205.93	209.43	198.9	203.88	200.69	205.87	202	200.78	209.8	204.61	200.9	199.89	203.12	205.61	204.53	202.11	203.2	202.33	208.78	200.15	198.09	202.17	203.84	200.53
206.73	208.57	211.21	208.24	209.23	211.36	213.58	209.18	208.11	205.56	208.75	211.81	206.02	203.97	207.4	216.28	214.53	205.91	208.96	211.37	207.68	211.36	204.01	209.66	208.36	207.77	208.16	204.91	210.31	209.42	206.69	207.37	205.92	207.85	205.22	215.44	212.35	205.01	205.82	211.55	211.64	210.46	213.7	206.02	210.72	212.31	206.17	209.22	208.03	204.84
207.07	209.88	211.98	213.71	217.2	213.7	210.68	211.31	212.83	210.95	218.64	211.39	213.63	211.71	215.61	211.14	215.49	210.59	210.61	216.52	208.78	211.99	212.94	211.31	205.19	214.42	207.76	215.83	214.68	213.51	212.15	211.21	212.06	214.61	212.75	208.49	215.67	217.86	211.1	216.94	214.52	220.02	219.51	210.84	216.04	210.75	214.43	213.44	213.6	217.19
221.47	219.1	217.94	216.75	216.91	221.09	216.7	218.77	211.59	219.23	221.42	218.85	216.47	223.21	219.63	215.9	222.8	218.39	210.62	219.88	217.27	217.14	216.68	220.13	221.46	223.19	216.28	215.43	216.74	222.04	217.7	216.31	221.26	219.45	220.44	210.47	224.74	208.24	216.14	208.17	212.15	218.88	215.91	224.13	217.6	217.24	217.97	217.1	217.18	217.5
205.13	204.21	208.34	208.54	207.21	202.03	203.14	201.86	211.12	199.91	202.09	198.03	205.01	202.95	207.43	212.93	206.04	193.44	203.89	208.4	205.06	202.7	206.76	207.56	206.31	205.81	206.54	212.23	208.46	210.43	210.78	204.64	209.42	207.45	202.79	209.67	204.19	200.57	209.19	210.74	204.33	205.23	203.68	205.79	206.41	200.19	209.04	199.95	204.51	210.63
206.35	201.8	209.3	212.76	210.2	207.41	204.86	205.49	204.93	206.08	205.83	213.01	207.52	203.93	206.44	206.01	208.96	206.24	205.88	204.31	211.66	207.7	214.67	210.96	215.54	216.28	210.33	211.06	207.25	207.02	213.18	210.54	215.1	196.88	206.63	212.33	217.65	203.97	204.73	205.8	206.3	208.1	209.14	205.41	205.27	204.66	210.39	207.99	210.54	204.55
212.19	212.58	214.36	207.45	214.18	211.65	211.11	214.39	209.04	217.1	214.07	209.17	214.69	210.12	209.61	212.86	210.37	206.43	202.07	206.3	211.15	206.63	210.88	208.81	203.98	211.17	215.95	213.53	214.08	212.7	212.12	212.31	206.98	213.48	213.61	209.25	212.82	214.24	209.89	209.68	212.58	210.66	216.52	209.11	212.94	213.16	211.75	214.98	212.74	217.86
201.67	198.62	203.03	203.12	203.87	209.53	204.48	206.46	208.32	200.5	207.64	212.4	205.49	206.04	199.94	204.88	198.6	202.47	205.73	206.15	205.3	207.21	195.99	203.21	199.78	200.57	202.5	198.72	199.22	198.75	200.88	203.6	208.59	202.16	204.49	205.68	203.32	196.42	207.69	200.13	199.88	208.56	204.71	206.22	201.7	197.56	203.29	204.7	204.49	201.12
215.02	217.45	215.37	215.94	218.84	219.15	214.07	216.98	223.03	219.17	223.68	213.17	211.53	220.41	219.32	218.09	220.88	214.49	217.1	220.71	216.7	212.04	223.04	213.46	221.62	215.79	218.8	217.18	215.38	219.56	217.2	217.87	218.3	219.66	217.67	219.53	222.24	217.69	215.67	212.25	213.73	216.02	220.81	214.92	225	219.22	214.68	220.76	217.03	219.68
215.77	210.85	217.05	205.5	211.17	211.86	213.27	215.25	209.33	206.86	209.23	213.86	218.48	214.21	210.58	208.16	210.11	218.5	213.9	210.23	210.4	213.5	214.64	212.01	214.88	211.29	208.13	216.16	211.12	211.49	207.69	215.84	216.26	214.57	214.21	213.02	217.79	213.61	212.82	205.41	207.92	215.36	215.55	209.78	206.68	208.97	220.2	204.45	219.08	216.77
204.51	203.14	201.79	197.32	198.72	210.69	203.17	198.86	202.11	204.86	198.71	202.65	202.29	201.18	197.5	205.65	199.09	205.88	206.86	206.91	204.18	198.24	204.13	208.73	202.42	197.75	210.22	202.06	202.45	201.73	212.88	205.34	202.17	206.29	204.14	206.04	202.58	205.42	202.61	202.99	202.51	212.42	206.39	198.89	202.65	205.81	198.71	205.56	199.48	196.79
204.51	206.79	207.12	205.65	205.18	205.07	206.75	209.22	202.21	204.45	207.2	202.71	207.25	204.36	204.41	201.05	199.24	205.14	203.55	206.44	199.69	202.49	204.07	208.42	203.22	204.49	201.54	205.18	201.2	204.38	204.59	203.22	208.35	204.7	205.36	203.7	207.54	204.13	209.53	207.21	210.71	204.23	207.5	201.64	204.68	199.04	203.58	201.11	206.52	205.21
214.35	211.37	211.82	214.12	212.37	213.33	208.85	205.4	211.18	213.25	209.3	211.46	215.28	212.44	215.42	215.14	202.8	213.62	208.13	205.35	212.73	205.54	212.16	206.34	212.4	216.58	212.72	212	207.25	213.09	213.35	211.02	211.04	211	208.5	211.55	206.82	212.63	215.01	212.23	209.96	212.43	213.62	217.67	211.96	211.82	201.7	208.39	217.2	207.09
223.93	221.87	212.08	220.51	215.56	213.98	216.01	218	222	223.01	221.02	221.3	222.03	212.97	220.86	212.52	222.9	217.01	214.31	218.1	217.09	221.3	216.01	217.73	216.4	219.54	223.83	219.2	217.13	218.06	214.13	217.59	218.27	224.84	217.18	221.59	220.4	214.08	219.28	213.37	219.1	222.39	216.63	213.27	221.67	214.08	218.66	213.05	222.71	212.54
206.97	203.26	201.06	203.94	209.15	204.91	208.15	205.43	206.85	203.68	202.34	203.37	209.53	208.54	203.12	208.21	205.81	215.59	198.56	209.73	204.85	197.06	204.16	205.01	208.85	203.65	202.58	209.2	205.57	205.61	210.44	200.38	210.98	211.59	210.05	205.41	208.42	207.5	209.46	211.67	205.05	200.07	200.35	208.17	204.05	204.78	203.93	203.34	204.53	202.93
214.02	211.59	218.85	218.29	219.65	209.64	217.59	220.35	218.96	220.13	219.83	220.84	215.08	209.69	214.52	215.62	219.1	213.82	217.42	217.05	215.27	211.3	220.1	217.72	216.44	219.23	222.1	214.13	218.77	214.76	210.56	213.49	220.85	218.23	215.36	220.82	221.44	215.89	217.05	221.05	221.68	215.86	218.39	211.61	211.59	213.52	217.86	214.94	219.3	215.2
212.55	203.84	210.93	214.15	206.59	206.71	213.68	204.03	205.5	213.12	210.96	203.52	207.4	209.76	217.06	203.3	211.05	207.94	209.31	203.77	211.25	205.67	207.09	207.92	205.17	206.09	210.65	212.24	211.15	209.26	209.38	211.06	209.95	212.09	208.89	210.09	207.33	207.03	208.71	211.46	210.93	206.58	208.35	208.06	209.76	213.21	210.06	203.74	211.15	214.45
205.1	202.95	205.72	203.02	203.57	211.85	205.05	203.72	210.5	207.64	206.38	208.54	201.67	206.57	200.01	200.77	205.97	202.87	203.84	204.23	201.58	201.37	208.42	207.26	207.08	203.91	202.06	207.3	208.21	212.81	208.32	214.5	200.65	205.45	207.49	204.17	206.54	207.74	207.81	204.19	200.51	209.55	209.68	202.32	202.14	200.87	208.85	207.56	204.19	211.83
201.77	208.9	202.52	204.32	203.14	204.41	209.53	204.69	202.65	205.94	205.94	202.23	202.12	201.66	197.85	197.02	202.98	198.09	210	202.75	201.74	210.01	202.63	197.43	208.1	209.33	200.96	201.95	200.95	203.18	201.63	203.94	204.24	201.87	203.79	209.13	205.71	203.66	200.14	206.58	204.92	205.81	200.74	204.79	210.47	201.26	201.94	199.56	202.64	204.39
194.39	199.26	196.65	201.54	190.6	196.03	203.43	196.17	200.35	197.54	198.56	197.87	205.47	200.7	203.86	201.12	204.15	195.73	192.89	203.92	205.54	200.02	197.43	200.24	197.32	204.86	194.71	207.15	199.78	197.56	195.46	198.02	200.82	206.07	199.69	197.17	196.51	201.82	201.22	196.27	202.25	200.03	199.35	199.22	195.59	196.92	203.28	203.3	207.41	196.46
204.26	203.29	210.97	208.63	204.54	208.61	209.04	207.02	207.97	207.19	207.08	208.48	202.25	202.16	209.67	207.32	205.65	203.37	211.57	208.27	210.92	202.45	202.07	205.58	207.4	205.84	201.47	198.94	209.65	200.35	202.43	207.5	204.51	204.65	204.83	203.96	203.7	201.33	204.52	199.31	206.18	206.21	206.51	207.6	202.66	202.32	201.74	201.04	201.81	201.95
206.46	207.33	206.23	207.44	202.15	207.05	201.33	202.73	204.72	204.64	206.18	207.55	207.08	200.13	206.84	204.39	199.55	213.41	204.41	201.32	205.47	208.06	200.29	200.61	206	209.54	207.75	200.35	205.11	202.05	205.28	209.77	206.63	198.61	210.48	203.06	205.18	201.06	203.04	199.17	205.5	205.21	206.4	202.92	202.17	199.19	205.41	200.3	205.27	208.76
201.81	196.96	199.64	199.81	199.24	203.59	205.8	203.09	206.49	203.98	205.62	197.08	198.3	200.32	193.79	201.83	196.15	206.28	201.2	202.48	200.3	199.93	197.32	197.83	199.3	194.87	203.04	203.01	197.74	196.37	199.43	195.03	201.68	202.99	196.5	200.32	196.81	196.85	196.93	199.48	190.54	196.69	202.38	198.35	199.2	199.16	195.56	194.81	197.02	204.17
199.41	209.21	196.11	196.05	196.74	203.18	208.63	205.44	207.89	205.46	201.52	204.41	208.45	199.75	197.59	202.17	199.54	204.42	203.44	208.71	209.78	202.74	197.47	208	207.06	206.46	204.23	209.9	204.95	198.45	196.39	203.13	209.29	208.5	209.47	204.4	200.23	201.02	202.8	208.01	208.82	204.79	203.02	204.57	205.58	201.02	203.42	206.36	202.84	203.12
217.36	221.07	218.32	220.63	218.74	222.27	214.37	222.77	213.58	214.13	216.77	216.03	213.18	215.83	222.85	216.5	213.74	218.13	219.94	223.48	217.34	217.09	219.82	218.11	219.83	215.56	217.94	212.14	214.44	218.07	222.84	216.44	218.72	216.36	213.33	220.79	216.43	218.87	214.65	214.26	218.21	216.74	217.67	214.08	219.06	211.8	217.92	221.37	221.35	221.49
211.73	215.08	209.16	210.34	210.57	211.65	205.45	208.07	213.46	211.6	214.12	211.8	211.39	210.46	206.49	213.08	213.32	217.29	222.59	213.43	216.18	210.56	215.13	213.78	209.37	214.18	208.93	211.7	211.2	210.51	214.12	214.42	214.18	211.79	208.71	214.76	209.32	209.72	205.2	215.93	210.31	204.71	212	206.24	215.42	210.42	214.23	217.7	213.42	207.12
205.17	199.58	206.41	206.69	203.31	200.91	204.82	203.55	205.19	204.71	199.39	205.76	198.73	199.45	204.24	202.63	204.91	195.85	206.73	211.44	202.03	208.53	199.29	206.38	201.61	204.84	198.02	206.4	204.25	204.78	205.49	199.5	206.88	204.95	201.46	206.38	208.84	201.86	199.56	202.6	200.76	200.44	206.04	202.94	201.73	204.81	200.67	204.14	206.44	198.88
200.96	198.42	195	200.19	194.5	198.89	200.74	193.19	204.12	204.52	203.02	202.29	196.87	197.39	192.77	204.46	195.5	200.32	198.02	202.26	197.75	196.9	198.55	191.33	200.82	187.58	200.69	203.46	203.32	200.1	199.65	194.73	202.33	200.89	192.18	204.76	202.91	215	198.05	201.64	199.56	203.61	203.47	196.46	200.31	200	194.35	197.53	196.97	201.82
216.03	207.54	200.99	203.72	212.66	207.97	212.32	207.42	201.46	209.84	214.23	207.08	207.73	210.18	207.4	204.3	208.6	207.03	211.16	205.09	210.2	213.71	209.54	216.25	214.34	208.22	208.19	211.83	203.83	210.47	211.78	201.15	215.77	211.3	206.87	205.65	215.98	211.23	207.93	212.86	203.39	215.16	208.47	209.88	209.44	204.38	210.96	209.59	205.21	202.76
211.94	213.53	213.15	210.78	208.62	213.71	213.95	216.84	214.68	219.78	220.77	215.32	210.82	214.41	216.52	219.31	207.55	206.71	209.2	215.82	216.42	215.88	210.38	215.13	211.87	216.52	212.26	221.12	212.45	208.98	208.61	210.18	210.36	214.1	213.6	212.64	208.49	212.25	217.17	213.92	205.66	209.69	217.37	218.02	213.95	215.73	207.11	210.68	213.86	214.32
202.49	210.32	211.12	208.54	210.91	209.28	209.98	212.87	211.06	211.92	206.88	209.12	213.13	214	212.39	209.8	213.98	207.92	208.93	208	212.1	205.45	208.78	207.73	216.12	213.98	204.89	206.05	211.21	211.31	208.72	215.86	210.53	211.73	211.94	208.61	213.08	208.05	215.78	208.46	213.91	215.85	210.54	215.95	211.78	208.65	205.65	210.44	209.63	210.63
203.65	207.4	210.34	211.6	206.43	207.85	212.38	201.79	209.29	214.03	209.29	206.81	206.55	209.34	201.49	209.86	210.13	213.33	206.23	207.08	207.44	215.33	214.02	208.28	216.6	203.27	205.68	214.43	200.23	210.41	207.72	210.24	209.71	211.1	210.11	207.99	210.11	207.35	210.83	205.54	208.94	209.66	205.89	209.9	205.29	208.08	209.96	206.56	202.74	208.2
215.56	207.38	214.14	208.18	211.15	218.02	216.19	202.67	217.4	208.14	208.15	204.29	208.95	210.54	209.84	210.12	212.78	215.31	204.27	203.8	209.42	213.62	207.44	211.19	210.18	208.75	203.85	204.86	206.32	215.03	209.69	209.45	210.8	211.32	211.21	210.15	214.84	213.08	215.78	210.4	207.99	210.46	205.37	208.52	213.02	211.09	207.36	207.12	207.37	214.64
211.52	212.8	210.77	215.21	207.68	216.36	214.48	215.71	217.68	206.74	215.29	214.37	214.71	213.88	211.4	218.19	203.56	209.76	213.91	213.8	210.81	206.36	207.25	209.58	211.15	214.82	207.3	212.71	209.99	218.01	210.86	215.51	207.48	209.74	212.18	216.14	213.65	211.33	211.22	204.61	208.56	210.62	209.54	224.52	215.31	214.59	211.38	207.13	209.97	210.21
194.81	200.78	197.94	199.34	201.68	201.51	198.25	202.32	200.36	196.39	199.3	196.92	205.59	200.18	192.57	193.62	200.3	194.81	192.5	195.77	205.55	200.37	201.9	204.06	203.7	201.02	200.19	196.07	197.29	199.95	194.04	193.07	197.06	201.94	204.85	204.79	199.05	200.91	194.64	194.95	203.36	199.06	197.4	201.32	200.41	195.22	202.28	194.6	202.02	201.44
202.91	205.3	206.18	208.44	214.28	209.2	205.14	211.97	213.59	202.25	214.55	209.71	212.19	208.73	203.99	212.33	203	208.56	204.42	205.98	213.55	210.59	207.99	209.75	214.54	205.41	209.55	205.34	213.12	211.83	206.11	209.26	213.51	200.37	207.48	210.25	215.44	209.74	208.46	213.76	210.94	205.23	212.44	208.64	206.66	211.57	202.89	209.48	213.84	213.76
202.75	199.7	205.1	199.77	201.19	205.01	201.36	203.26	201.39	201.3	206.08	208.55	206.81	202.95	202.4	203.41	204.43	195.18	205.59	204.23	200.73	201.81	200.14	196.8	204.57	202.52	200.73	205.21	206.43	195.84	206.25	203.24	203.34	202.71	205.11	204.72	205.58	200.71	205.66	201.91	205.53	199.15	205.28	209.87	199.68	204.17	200.69	208.15	209.42	199.12
204.19	210.52	209.59	215.9	212.28	215.6	207.25	206.85	212.4	211.45	214.16	210.29	209.09	206.17	220.06	217.42	214.96	210.88	213.46	216.57	216.25	211.7	205.89	216.26	210.74	214.58	213.19	214.41	208.49	207.97	219.91	211.8	211.84	219.31	213.86	214.27	213.89	215.04	212.7	206.71	209.31	212.32	212.42	217.99	214.11	219.06	215.6	211.43	208.62	214.84
209.62	207.68	208.1	208.55	211.43	214	203.76	201.67	207.23	211.37	211.79	203.24	204.29	206.18	202.84	207.82	213.54	209.03	203.5	206.22	204.18	211.75	210.42	208.81	209.76	212.79	209.28	206.94	211.21	215.91	207.76	206.01	202	214.3	207.45	209.21	210.52	210.34	213.46	215.54	206.5	206.32	209.39	208.42	209.39	209.78	217.86	211.92	206.68	210.64
210.22	208.02	214.35	208.62	210.66	215.02	214.14	211.53	211.86	214.6	213.54	213.93	211.35	217.5	214.92	210.13	207.39	210.11	206.33	216.84	212.29	211.93	209.51	213.74	204.15	210.95	214.12	220.17	214.03	213.17	214.45	213.46	212.87	209.08	219.43	216.7	216.63	212	205.02	215.46	210.51	207.51	209.88	208.4	216.58	211.1	216.18	213.83	211.45	215.08
207.04	209.3	208.94	208.16	202.93	202.46	208.36	202.78	211.36	199.69	204.99	200.07	202.96	203.12	204.78	200.33	195.88	204.17	210.82	201.08	200.07	207.13	203.14	201.46	208.2	205.25	204.72	204.54	208.88	212.15	207.32	202.36	199.89	206.1	202.67	209.61	201.67	203.94	204.29	207.06	207.16	197.78	205.07	200.33	206.04	204.21	207.15	204.73	200.91	203.99
210.94	212.04	211.9	214.66	215.61	214.26	219.01	222.97	221.47	220.31	219.19	216.44	224.58	216.12	210.52	217.29	212.75	224.07	219.3	218.61	213	220.58	213.1	216.57	217.24	219.6	217.71	214.73	215.99	216.96	221.16	217.25	219.81	216.17	218.36	213.28	214.8	216.15	218.75	212.61	220.84	215.45	219.53	217.59	219.57	218.88	218.24	216.92	214.1	216.24
207.3	212.34	212.07	212.6	214.61	206.66	217.54	212.75	213.73	217.38	214	212.89	213.09	218.54	208.14	211.49	218.46	210.23	207.47	213.23	208.3	214.47	206.97	215.14	209.21	214.26	212.91	205.99	204.25	210.35	215.67	222.01	209.15	213.99	212.36	213.63	210.73	212.88	207.59	209.05	208.09	213.3	215.62	214.31	213.99	217.52	211.5	207.26	207.17	211.42
214.74	206.18	215.06	206.59	207.54	212.29	212.45	208.23	208.82	213.07	219.69	209.84	209.45	214.4	208.15	213.2	215.42	210	211.81	214.76	208.73	211.39	207.98	215.2	215.26	207.77	214.68	218.55	209.82	214.62	210.61	216.59	208.72	209.64	211.59	211.13	207.1	213.54	205	207.81	208.7	210.22	208.44	212.73	205.13	217.48	209.71	210.31	210.32	210.01
220.68	219.91	212.92	218.9	222.01	213.45	220.87	216.26	218.64	215.24	220.62	217.12	215.52	218.6	216.52	218.34	222.06	211.09	219.64	219.8	222.28	216.61	212.02	215.53	212.97	223.17	217.51	221.72	211.68	216.22	218.34	216.62	213.15	217.76	214.61	218.17	212.59	217.04	214.91	218.48	215.87	217.08	222.76	217.5	214.24	218.88	210.58	221.66	223.5	219.39
214.39	218.83	210.59	218.19	210.22	215.08	213.11	214.32	212.19	210.33	211.91	212.97	209.12	212.52	206.88	208.5	207.76	207.29	214.08	213.23	215.4	215.79	212.03	215.41	207.77	213.16	212.75	205.07	213.34	210.21	208.75	208.99	217.85	212.82	201.75	211.5	215.79	217.57	214.59	211.11	207.3	208.74	215.79	214.83	212.72	213.17	209.26	213.74	205.88	210.77
211.79	208.5	209.04	211.16	208.29	208.02	207.02	203.67	203.94	204.37	207.15	207.37	204.54	205.11	210.48	214.58	209.89	206.95	209	214.21	200.54	208.1	205.54	213.46	211.95	206.16	206.21	208.53	208.72	212.96	199.83	214.33	208.5	210.03	204.52	206.4	209.25	201.14	211.56	216.21	207.29	199.75	211.1	210.83	207.86	206.82	209.51	209.58	205.28	205.76
214.58	212.11	216.06	214.84	213.52	209.97	209.48	218.65	217.96	211.66	211.22	212.04	209.87	215.03	214.95	215.4	208.72	209.8	206.19	216.25	214.19	215.6	214.56	208.5	205.09	209.63	213.89	209.29	209.65	210.29	215.4	208.74	217.15	212.52	212.17	219.54	211.4	207.85	213.58	217.63	210.57	216.59	212.57	210.75	213.26	205.62	207.09	211.69	213.48	213.06
205.31	203.43	207.5	204.12	209.34	206.96	208.76	203.98	209.01	204.33	199.56	201.33	208.19	205.02	204.1	204.97	208.02	203.67	209.13	209.17	210.55	206.59	207.04	205.81	205.6	204.25	205.92	210.12	206.68	208.04	208.23	207.75	202.47	208.21	210.07	202.99	202.24	197.21	211.95	209.33	205.4	207.55	209.21	204.93	208.97	203.9	210.39	199.58	207.66	197.73
202.82	185.47	193.48	193.05	192.08	193.24	194.57	191.79	199.16	187.81	191.98	198.64	193.46	191.15	188.48	193.94	192.89	191.28	190.68	193.96	190.77	194.12	201.25	198.22	203.19	199.45	190.72	191.71	189.89	197.04	196.75	191.69	193.53	200.78	195.89	196.25	194.55	188.49	195.76	202.46	189.13	195.46	195.3	196.48	193.69	195.84	193.98	195.41	195.94	193.71
200.9	210.11	206.32	208.61	206.28	204.2	207.48	202.49	206.63	207.17	205.6	213.17	200.51	205.91	201.02	207.18	209.24	203.09	207.39	201.56	205.67	210.29	206.4	208.84	204.89	209.77	204.59	204.99	211.47	205.62	199.91	210	205.84	206.42	209.51	215.25	208.27	205.71	202.08	206.99	203.47	206.35	206.39	205.75	202.6	201.59	203.18	211.58	202.76	203.38
200.74	198.33	207.97	204.14	193.29	200.65	208.95	207.83	205.35	205.08	205.04	205.87	204.52	207.61	197.89	210.63	206.8	203.29	210.87	209.33	213.09	205.81	209.39	212.55	210.01	211.16	204.54	200.79	200.01	202.29	203.69	203.59	208.67	204	202.14	205.23	203.13	212.75	202.71	201.77	212.85	201.25	205.94	209.28	206.89	204.29	205.01	206.62	205.19	203.39
195.62	199.33	198.74	192.89	194.12	198.22	198.83	197.87	197.1	198.99	194.78	200.16	201.81	201.13	202.24	203.25	194.96	199.36	194.95	200.52	200.92	204.2	203.5	199.24	190.7	199.6	202.24	199.18	200.3	201.78	198.21	200.51	194.59	200.15	201.4	203.75	199.72	200.51	201.06	207.95	195.93	196.73	203.07	199.78	197.97	201.23	201.39	193.78	195.33	199.6
208.55	210.02	214.11	207.89	200.89	208.21	203.84	203.72	207.01	206.48	210.72	200.41	209.38	204.39	202.91	202.6	203.35	206.39	201.59	204.08	208.64	200.27	205.46	204.06	211.73	202.53	205.75	201.61	208.32	204.37	204.01	204.87	200.21	203.62	205.42	201.9	202.93	204.08	205.66	205.43	201.65	204.78	207.91	198.06	204.28	204.87	205.81	206.92	204.33	209.3
203.26	206.65	206.8	205.84	201.16	201.2	200.95	196.81	201.47	205.55	205.52	206.36	206.57	206.32	203.57	197.49	201.08	204.17	211.47	204.03	204.56	206.19	206.81	198.35	200.88	207.97	205.54	200.14	199.47	204.81	204.73	200.59	199.79	202.09	199.81	204.97	209.75	205.33	199.46	201.46	205.06	196.83	202.95	209.14	204.19	202.62	206.52	204.92	205.27	209.53
205.41	205.9	210.01	201.78	205.31	210.69	213.04	208.38	200.77	209.36	212.39	206.48	212.56	209.63	206.58	211.63	203.84	211.03	206.25	214.06	209.86	210.74	205.18	202.05	207.75	210.21	205.11	204.02	208.37	210.57	207.33	208.88	208.46	209.33	208.27	210.74	209.86	203.34	209.97	208.71	202.65	207.91	206.61	206.52	204.91	207.05	202.97	206.71	212.33	210.33
207.25	206.78	205.98	201.78	202.74	206.17	194.26	209.42	205.44	199.69	203.84	199.13	201.89	201.29	205.74	206.83	204.5	214.47	197.97	203.48	210.75	202.63	205.1	201.88	198.48	205.75	208.43	204.72	207.67	198.62	203.77	205.9	200.74	200.85	201.04	198.21	206.46	205.92	202.99	202.89	208.21	199.64	209.77	202.97	205.55	200.43	200.52	208.03	206	200.68
194.36	196.61	189.61	195.14	192.05	196.98	191.49	196.63	197.53	192.02	196.78	196.47	194.07	195.69	193.21	195.01	198.96	195.91	195.81	193.72	191.58	196.19	198.12	191.41	198.37	194.95	195.38	195.05	197.27	200.38	198.74	189.37	195.46	193.36	192.41	193.66	195.43	195.46	194.38	192.97	195.47	200.44	194.99	188.62	193.36	189.55	193.07	194.95	190.83	200.35
210.55	217.2	213.9	212.44	207.59	214.5	211.43	211.69	208.61	215.04	210.29	213.16	214.27	214.14	208.57	211.68	206.78	209.71	212.31	209.13	213.33	210.3	215.73	205.31	206.62	210.13	211.33	212.5	212.59	207.03	214.58	212.16	208.43	209.57	214.43	213.86	216.57	215.68	212.63	216.74	209.23	211.89	206.33	213.93	214.4	208.81	212.22	215.81	212.86	213.43
200.69	204.37	206.1	200.45	202.37	197.44	208.82	206.26	207.23	204.64	201.1	205.7	203.8	203.12	204.17	207.59	209.6	205.92	202.51	208.96	203.09	208.24	205	202.66	204.98	205.59	204.24	203.42	207.38	199.89	206.44	205.36	209.38	206.48	210.24	206.48	201.24	208.48	201.63	206.23	207.43	209.42	202.49	201.66	210.35	204.43	204.74	210.84	201.84	204.07
201.74	211	203.6	205.36	202.24	200.37	208.4	195.87	198.94	205.38	203.27	199.98	209.83	208.19	207.51	203.29	203.94	203.37	207.39	205.41	209.17	206.61	199.89	200.56	205.29	197.6	202.11	204.08	207.44	205.54	198.95	208.3	204.18	205.18	200.57	201.92	206.31	203.05	203.84	197.1	203.86	201.8	204.69	204.6	201.68	205.5	198.55	204.32	209.87	205.03
203.34	202.05	206.8	211.11	208.95	208.36	208.37	205.26	210.34	208.86	207.59	205.54	203.7	209.44	214.88	209	211.68	207.66	211.28	212.18	215.1	203.47	215.32	204.33	208.49	211.87	203.99	208.6	208.89	211.52	211.16	209.95	202.82	206.8	215.84	204.29	215.43	209.96	209.36	213.18	213.03	211.37	214.62	202.68	212.81	204.94	208.97	211.94	209.15	206.91
207.9	205.76	208.89	211.66	208.43	212.66	215.24	213.45	207.18	211.23	207.06	212.38	211.76	210.81	202.44	210.44	202.95	203.77	210.2	205.46	205.5	209.8	211.88	201.76	207.27	207.61	205.24	210.77	203.51	205.4	209.48	205.92	203.66	206.85	206.1	209.28	209.54	209.17	207.61	204.73	216.36	211.89	208.65	203.33	203.64	209.87	211.07	204.37	208.11	207.66
195.05	205	199.08	200.2	197.17	199.98	205.19	197.69	206.12	200.91	201.18	197.96	201.91	197.25	191.14	196.33	197.55	200.62	200.84	197.04	197.04	192.78	206.39	198.95	197.21	197.82	198.23	203.14	207.19	198.2	197.75	204.95	198.77	197.39	194.32	195.62	199.08	193.74	197.48	201.15	202.18	199.12	197.4	202.45	196.78	202.13	204.07	196	202.51	193.89
211.27	209.25	202.64	206.66	205.2	204.79	200.51	203.24	206.87	208.2	200.99	202.99	208.24	205.36	208.83	205.96	202.93	206.7	201.71	207.78	207.13	206.29	203.01	206.58	204.41	207.75	208.48	212.36	203.45	209.27	211.44	208.41	201.25	210.74	205.56	199.96	202.75	207.65	204.17	206.5	205.02	203.49	212.19	202.02	202.92	204.78	206.84	204.87	206.75	206.58
206.17	205.87	210.24	200.13	202.36	200.69	198.53	205.7	200.01	203.6	203.3	201.73	200.41	210.13	203.56	200.75	211.18	205.95	201.49	206.73	200.58	206.82	198.39	200.91	207.25	207.53	201.85	201.86	198.67	206.95	200.7	207.34	203.56	209.44	196.08	196.33	197.33	201.35	207.19	205.04	203.43	202.38	203.91	204.08	205.42	205.63	203.75	201.46	211.98	203.2
200.64	194.37	206.4	196.53	204.72	203.95	195.32	204.9	197.06	198.34	201.84	203.42	200.45	196.46	201.35	198.95	192.7	195.84	190.74	199.03	200.23	209.04	201.49	199.09	192.47	197.11	206.22	199.06	200.97	200.26	196.67	200.98	195.93	196.37	205.42	200.97	199.78	202.5	203.04	206.92	206.54	195.35	199.04	206.99	199	197.36	202.38	200.69	196.96	201.35
194.25	203.33	196.44	202.96	199.11	202.06	205.03	209.84	203.88	199.51	200.68	197.44	201.4	199.58	201.38	197.96	206.37	203.41	199.73	207.35	202.44	200.17	197.68	205.58	203.26	197.34	200.62	203.76	206.68	205.07	196.66	202.59	200.25	203.92	203.69	199.71	199.38	206.63	204.09	191.27	196.07	201.63	201.95	201.33	203.34	201.11	200.5	200.4	197.05	208.57
199.21	194.78	195.7	194.82	201.28	198.63	200.75	202.79	197.74	198.2	196.28	202.09	200.01	197.73	197.09	203.25	200.08	200.86	204.62	201.89	201.56	197.62	199.01	199.54	202.16	203.79	201.1	197.37	199.29	202.48	201.9	199.65	196.47	200.47	200.16	198.48	203.44	205.16	195.72	190.28	200.38	201.21	201.17	199.23	194.77	201.04	199.04	198.98	199.25	198.03
191.91	197.19	199.48	195.92	200.93	196.55	199.02	196.99	202.81	195.78	193.77	201.23	196.7	196.81	198.72	198.97	196.09	207.44	196.32	192.99	194.34	200.28	203.72	196.9	196.95	198.48	198.23	199.46	197.46	200.79	188.21	197	195.28	200.77	199.49	198.36	195.47	201.87	204.8	195.94	194.95	196.4	192.2	200.04	195.6	200.26	196.67	201.59	205.08	196.21
188.52	197.7	196.04	197.74	191.7	200.98	196.44	202.21	196.82	193.99	198.66	200.7	203.03	195.23	197.83	203.8	198.3	194.66	196.69	195.98	194.66	198.8	200.66	195.58	201.43	193.86	198	192.67	196.24	202.11	205.79	199.85	202.5	195.31	199.88	201.34	196.75	202.09	199.05	195.16	199.83	200.3	200.47	202.03	194.8	196.58	201	200.89	201.02	201.99
216.07	210.52	222.04	206.93	211.57	212.7	212.63	211.41	208.61	215.83	205.33	215.58	214.97	207.88	216.81	215.48	212.26	213.4	214	216.03	215.06	211.69	208.77	205.88	211.41	205.25	211.81	209.88	212.86	206.61	213.39	213.67	210.95	213.85	212.76	214.18	216.33	212.62	209.39	208.69	210.32	208.96	213.09	208.93	211.29	208.86	220.2	210.61	215.13	208
209.32	212.44	207.81	204.46	210.28	211.38	203.2	211.08	207.93	205.72	212.12	205.32	208.05	204.8	197.87	205.64	205.61	199.72	196.07	201.54	203.04	208.1	203.98	210.23	202.05	204.82	211.19	199.75	208.84	207.92	211.81	204.97	208.81	205.17	212	205.29	208.6	210.5	207.16	197.42	206.4	208.7	206.49	203.11	207.01	212.86	211.04	209	209.5	212.2
189.6	199.91	194.02	200.37	195.2	196.65	189.97	197.05	202.4	200.39	193.06	196.27	192.74	194.09	202.19	193.31	193.79	195.46	197.38	187.17	190.08	192.53	196.62	187.79	196.09	194.88	196.42	200.29	198.46	194.87	194.15	202.02	188.78	195.7	194.43	193.95	192.47	192.92	191.67	196.24	196.48	191.56	203.97	191.65	196.84	190.85	201.27	190.12	195.49	195.15
205.66	207.86	204.32	199.28	201.3	202.66	201.95	203.64	204.64	197.09	199.69	206.7	205.55	201.72	195.26	204.79	198.64	203.61	201.48	200.85	206.24	198.64	199.18	199.87	201.65	201.95	202.6	202.23	200.74	199.2	202.69	204.36	201.98	201.53	199.45	200.38	203.3	195.17	204.41	198.96	200.83	204.57	200.3	205.03	203.05	209.69	202.93	202.04	199.61	201.18
208.84	212.49	214.22	208.27	199.1	211.08	202.53	214.98	204.85	204.75	203.62	207.72	201.34	207.32	208.83	207.03	207.72	207.78	206.02	209	212.68	204.52	206.39	205.89	205.71	209.21	209.23	205.4	205.67	201.01	196.72	203.75	213.13	211.1	204.9	203.38	206.27	207.31	200.23	204.82	208.35	209.55	205.01	204.68	206.49	210.08	214.75	207.73	208.2	205.53
221.29	215.71	212.89	212.49	217.64	215.34	211.07	220.55	214.59	222.57	213.22	219	222.73	206.48	217.49	217.02	213.78	217.96	215.06	217.15	218.98	222.09	212.35	223.49	214.69	216.96	221.2	212.28	215.92	218.47	219.35	213.97	218.92	217.49	221.23	214.83	214.92	214.79	218.12	212.93	218.49	217.41	208.42	214.89	216.75	213.13	217.41	217.69	213.08	220.01
201.94	217.23	215.03	213.88	199.52	204.92	204.65	205.11	209.13	202.11	208.14	209.71	204.62	208.53	210.63	203.13	206.24	209.14	206.68	213.44	202.28	212.46	210.79	212.71	203.87	209.91	207.44	207.02	210.39	211.8	212.26	206.88	200.78	207.43	210.64	209.24	205.25	207.07	210.76	205.78	200.71	200.49	200.33	209.2	214.27	208.09	207.15	213.62	210.1	204.3
213.65	209.88	212.4	209.27	210.72	208.99	217.19	206.83	210.06	205.94	214.24	215.35	214.22	207.57	219.7	215.16	211.34	214.76	207.37	210.91	208.37	212.88	212.43	209.65	206.96	210.99	210.13	207.28	212.93	215.83	209.58	213.82	215.64	214.36	213.29	216.89	211.3	214.03	217.31	206.38	214.7	216.87	216.04	210.26	209.38	212.1	216.36	210.58	211.82	206.12
206.29	211.32	211.95	210.71	207.69	201.39	209.26	213.64	206.24	209.8	208.84	201.58	209.09	212.2	203.61	206.65	207.49	210.26	206.47	209.9	212.35	206.08	204.14	197.99	211.85	207.84	206.66	213.74	208.6	211.32	209.23	209.65	208.57	206.48	209.26	207.3	210.33	212.76	207.23	210.65	204.17	210.31	209.04	206.2	202.26	201.85	205.52	205.77	204.78	206.14
191.22	200.13	195.71	192.52	189.71	192.65	196.92	192.31	196.8	194.23	188.31	195.6	197.32	196.69	185.28	188.18	196.66	196.62	195.09	193.27	192.76	196.32	202.04	194.37	192.53	201.35	188.61	199.86	197.59	195.42	194.68	200.88	200.96	198.72	199.21	196.85	196.26	191.22	192.39	189.75	194.2	189.31	188.62	191.52	194.11	196.46	191.7	201.35	198.22	191.67
219.91	217.42	219.17	208.25	213.88	215.27	217.53	219.06	217.66	214.38	216.77	214.49	217.04	220.68	222.69	217.62	217.9	218.26	221.94	218.32	215.77	212.41	216.39	225.09	213.98	217.61	210.12	219.64	221.54	214.18	223.18	217.56	214.62	221.33	216.81	214.9	220.55	213.79	221.52	218.55	212.32	219.43	217.45	218.57	218.64	213.83	216.78	222.86	224.19	221.72
201.46	205.37	207.25	200.37	214.25	201	198.01	207.56	204.63	207.93	205.87	205.66	199.28	206.05	209.44	202.68	209.82	208.35	203.45	201.45	200.09	208.18	201.9	205.96	206.13	205.81	202.54	201.76	206.05	202.59	205.1	203.32	208.32	202.32	200.94	209.25	209.03	204.76	201.96	202.64	199.51	203.02	204.15	199.26	198.76	203.81	202.7	203.35	199.58	204.04
202.38	210.13	212.63	209.34	207.73	212.46	209.37	205.64	203.08	204.52	203.87	204.84	202.07	210.12	211.66	203.27	206.25	209.75	205.81	208.48	208.71	209.71	211.9	208.62	206.3	209.65	210.52	211.45	208.81	209.23	203.94	205.15	206.47	207.43	207.72	207.95	210.51	200.18	212.56	210.91	214.2	209.3	208.32	210.69	206.01	208.51	211.09	209.07	201.78	210.43
195.27	206.06	198.6	199.47	203.95	199.77	203.17	202.32	202.73	192.85	202.45	199.33	194.85	203.42	196.77	203.05	197.35	201.2	200.47	202.84	191.89	199.49	198.81	194.43	198.23	198.47	201.66	196.58	199.77	195.52	200.59	200.38	198.76	197.5	200.61	199.32	195.71	198.47	201.73	206.91	193.23	199.59	204.87	199.2	202.52	202.59	200.35	200.04	202.87	196.38
214.1	207.81	209.42	211.48	213.12	215.26	210.49	208.44	220.98	212.52	211.11	204.57	214.72	211.35	214.01	214.25	209.78	208.02	208.98	203.66	213.65	215.44	203.25	212.04	207.4	208.61	201.71	211.24	205.52	215.45	206.55	212.63	209.92	200.37	212.11	219.03	211.45	214.96	206.56	212.15	212.78	207.67	205.24	209.95	212.07	211.37	214.67	213.61	206.53	214.64
222.4	210.81	222.16	211.62	217.2	211.32	216.41	221.32	215.56	216.93	221.18	215.48	220.32	218.45	218.21	219.81	221.29	214.32	217.31	217.77	212.94	216.67	220.24	210.45	214.78	217.19	219.06	216.08	214.17	219.61	213.15	218.78	218.72	224.51	219.33	216.11	214.58	215.26	215.66	221.24	220.28	215.63	217.9	222.18	220.62	221.9	223.99	216.22	219.2	214.24
211.38	210.3	210.52	212.07	209.82	207.46	210.15	208.11	208.61	210.7	203.5	209.98	205.51	214.42	210.91	205.38	209.24	205.75	212.08	205.84	205.43	207.31	207.83	211.35	210.91	210.39	198.04	212.7	207.37	207.43	211.9	204.94	209.76	204.24	201.59	207.01	206.89	205.06	212.33	211.18	209.17	212.41	205.55	204.44	208.01	210.88	207.08	208.98	210.16	209.13
206.89	208.06	212.51	215.06	210.48	204.08	207.72	211.99	213.5	210.53	208.36	212.55	204.72	209.79	210.49	206.06	206.32	205.16	210.24	207.53	209.18	200.79	207.83	203.94	213.33	208.88	211.75	207.21	206.71	212.48	207.71	205.79	210.23	212.6	209.39	207.98	215.46	209.07	202.1	208.56	213.88	210.06	204.82	210.27	200.3	207.22	204.69	215.61	208.2	209.08
204.68	204.34	207.61	193	204.8	203.27	189.56	200.82	196.35	197.99	197.29	204.12	209.02	199.61	202.33	201.01	202.25	199.33	199.07	197.52	195.89	194.54	203.16	205.33	194.82	205.97	200.99	204.87	201.21	204.05	200.65	199.61	209.49	204.92	205.74	203.09	206.3	197.24	203.96	198.87	201.25	199.09	198.95	197.99	198.89	205.82	201.48	199.73	199.23	198.73
207.42	207.55	205.31	212.65	212.52	205.15	206.94	216.52	205.22	213.26	205.59	201.58	212.03	207.86	212.5	209.72	206.43	209.14	209.16	207.73	205.31	213.72	214.16	211.13	212.55	210.74	208.03	214.52	211.15	207.88	206.85	208.32	210.29	209.25	212.04	204.55	210.25	206.91	212.24	213.18	213.41	213.48	215.01	205.61	206.45	208.4	210.65	208.34	210.42	207.3
207.94	213.64	210.39	213.98	214.82	207.46	213.57	204	209.08	206.42	208.02	217.42	208.57	207.19	207.67	207.52	212.27	214.96	206.84	208.86	216.68	210.02	210.26	210.24	207.33	213.1	214	212.7	210.84	210.41	204.24	206.02	206.83	212.85	209.91	206.18	210.38	209.64	210.9	205.91	212.26	208.83	205.54	207.8	210.21	212.35	206.55	209.81	211.38	209.26
200.86	201.89	202.06	200.56	206.18	202.58	201.47	196.18	197.73	202.32	207.48	202.44	201.77	201.48	202.87	203.16	205.89	197.06	201.15	204.85	198.2	198.11	199.65	202.66	199.78	199.1	205.14	200.63	202.05	201.81	201.34	200.18	199.78	198.44	204.73	196.22	206.16	197.13	197.14	200.1	197.92	203.97	196.1	200.45	200.5	204.33	197.98	198.7	208.75	202.8
215.16	224.3	220.08	217.07	215.08	215.15	215.86	218.92	213.97	217.11	215.45	212.87	217.44	217.43	217.43	216.23	215.42	216.29	216.76	217.09	222.11	214.31	222.22	215.19	217.16	214.6	218.5	225.22	216.24	210.57	221.24	214.72	215.08	216.36	223.26	215.76	222.98	216.32	220.21	214.09	218.33	215.74	215.98	216.23	218.79	211.23	221.07	214.13	218.75	217.38
198.87	199.1	201.54	197.71	198.17	196.87	192.47	196.09	196.55	193.56	197.69	199.86	196.53	197.71	198.47	195.41	198.63	200	196.62	198.18	195.22	202.4	196.99	201.42	205.07	197.84	195.5	197.88	198.35	199.55	197.31	202.63	201.7	199.4	195.27	207.37	196.19	194.67	201.51	207.61	198	199.29	197.87	200.77	197.93	200.36	199.45	194.56	206.5	202.5
208.1	196.91	193.51	208.33	200.64	201.27	197.2	202.84	197.92	195.93	200.06	206.41	204.66	203.24	193.36	205.35	209.16	202.82	202	204.54	200.86	203.16	203.35	203.16	199.33	197.61	199.44	202.87	204.36	196.9	196.68	206.56	203.5	203.56	196.31	201.29	202.34	207.62	197.75	201.72	198.17	198.45	207.85	201.44	204.66	200.11	200.6	199.06	206.11	200.39
209.58	210.12	209	211.07	203.1	208.56	203.52	203.31	213.09	210.48	208.27	209.17	207.34	213.28	209.27	207.53	206.61	210.61	205.28	203.66	219.14	202.49	204.25	200.48	205.24	215.87	208.31	207.41	203.67	203.41	212.72	203.55	210.3	204.91	207.86	208.48	204.37	203.95	208.22	212.81	207.94	207.61	210.73	210.08	209.29	211.93	203.84	207.64	203.73	204.56
205.33	200.96	207.15	202.82	205.67	199.38	201.66	208.27	203.05	211.77	204.83	198.56	206.95	211.71	204.23	200.98	206.9	203.6	203.19	206.71	209.77	205.44	206.31	201.95	205.79	204.3	205.03	198.05	201.93	207.71	203.44	214.31	205.65	200.07	203.09	202.49	206.66	202.59	204.27	203.12	201.92	205.18	209.4	207.2	206.68	210.18	207.47	207.3	207.81	202.22
205.74	202.2	201.01	204.98	194.58	199.74	205.84	199.21	196.94	194.65	204.68	201.14	196.08	195.63	190.87	198.91	207.98	199	198.58	199.83	201.47	196.5	204.92	197.94	196.95	203.85	207	197.29	201.68	201.4	198.94	195.05	199.09	197.82	197.46	199.01	196.12	197.18	198.89	198.12	202.52	200.35	196.62	198.27	195.51	197.31	195.23	197.41	197.16	197.5
202.24	201.68	209.47	198.45	201.41	201.8	202.84	203.04	202.59	207.82	203.73	205.07	206	200.22	204.26	200.74	204	200.04	203.49	205.21	205.72	203.1	199.54	206.72	201.78	203.71	208.01	194.3	200.01	201.11	202.52	209.82	199.61	198.07	206.4	201.09	203.92	205.21	199.67	205.59	200.9	211.59	200.29	208.36	204.94	204.84	202.09	203.43	201.25	203.22
208.21	210.7	204.56	213.22	216.54	213.93	208.44	212.3	206.19	210.41	210.94	211.13	208.74	212.34	206.3	206.7	207.3	212.87	208.43	210.28	213.26	209.61	205.68	210.08	214.17	211.73	212.39	207.23	208.73	211.65	209.05	207.32	202.22	212.83	211.41	206.51	211.05	206.32	204.42	213.4	210.65	205.84	211.43	213.1	205.87	210.45	212.19	211.18	206.43	205.11
207.41	205.09	208.12	209.57	216.79	215.06	207.91	199.18	212.06	206.4	208.64	203.48	210.94	216.24	210.06	211.7	213.12	208.76	213.1	209.14	204.88	205.41	208.84	207.29	211.87	211.39	211.48	211.43	214.65	217.17	205.9	211.01	204.91	204.09	211.98	212.77	211.27	209.81	208.37	208.75	207.98	211.45	212.44	205.91	206.72	208.7	209.89	210.41	204.95	207.46
200.92	197.84	198.3	205.6	205.06	203.88	201.61	203.53	201.08	202.78	202.91	205.35	206.29	201.1	207.63	202.49	202.48	206.29	194.76	201.99	198.99	210.37	196.79	207.54	203.78	201.72	202.08	200.24	197.45	209.75	205.8	207.2	202.48	203.85	206.02	196.9	203.09	199.33	202.37	205.83	202.6	197.77	199.86	206.07	205.33	206.7	203.16	207.46	202.6	200.25
206.71	201.11	201.78	205.93	202.91	208.35	195.63	202.38	200.71	201.74	199.27	205.84	205.71	209.5	204.09	199.47	197.79	203.13	211.48	200.89	199.61	210.14	196.3	200.47	202.27	208.68	206.22	202.46	208	203.53	204.75	198.87	201.74	203.59	204.76	205.24	204.34	202.34	207.45	203.51	209.15	203.96	203.66	210.07	211.26	204.71	204.93	205.76	201.22	213.03
203.6	213.9	213.2	206.38	212.51	208.62	214.75	211.56	214.55	213.41	207.43	214.14	214.79	205.66	214.08	214.41	214.33	211.6	209.84	216.38	211.36	209.13	206.13	208.88	210.1	214.8	208.49	211.3	213.75	216.73	207.8	211.43	217.09	212.76	210.64	210.78	215.43	209.64	212.41	217.45	206.62	208.48	216.67	209.2	203.95	211.52	210.27	211.57	214.95	216.09
200.94	201.72	202.58	207.47	201.4	204.87	202.82	210.41	196.97	208.62	203.64	204	204.61	201.59	203.19	196.02	204.8	206.64	202.23	199	206.17	205.36	203.56	202.69	201.7	209.04	208.54	208.72	206.26	206.45	209.29	206.38	205.78	199.2	206.03	198.9	197.77	198.72	202.82	203.27	200.6	203.84	206.05	202.3	206.61	208.24	205.71	208.39	198.51	203.08
201.42	205.61	205.11	197.87	204.41	211.05	203.06	202.95	204.06	204.55	201.49	202.38	204.73	213.21	208.17	199.59	203.7	205.91	197.46	203.03	207.36	206.41	208.82	203.34	199.53	206.32	204.95	205.55	204.94	204.77	209.61	209.83	208.7	202.98	200.97	202.75	206.86	199.93	205.3	209.79	204.12	202.1	204.45	206.26	204.87	204.16	198.17	197.79	207.14	207.87
220.04	221.31	218.24	221.45	217.04	221.65	215.56	223.65	218.88	215.53	214.78	219.35	216.88	220.75	217.42	217.94	218.35	213.87	216.88	216.81	217.19	222.3	218.96	216.9	220.22	219.65	223.84	216.88	214	219.9	218.49	221.57	220.72	211.59	220.17	220.98	212.45	213.28	218.03	224.32	218.62	221.92	219.03	218.04	214.83	218.36	218.07	220.29	218.95	221.19
210.46	201.48	208.43	209.39	205.69	211.96	211.45	205.12	207.7	202	210.12	206.55	206.73	207.37	211.88	210.83	210.69	206.1	207.6	199.24	209.58	209.34	212.95	205.77	207.67	201.9	209.68	212.64	208.51	212.94	207.19	203.23	207.69	205.5	207.75	207.65	209.4	212.89	216.22	207.76	207.62	212.5	209.54	214.85	213.04	202.93	206.72	210.25	207.49	208.92
207.1	207.53	201.69	207.03	206.59	211.08	205.6	211.87	207.8	211.45	199.51	209.45	206.58	206.33	206.61	207.28	203.32	210.22	216.43	208.84	208.29	208.21	204.68	202.39	209.57	207.3	204.1	200.41	206	205.59	204.03	207.37	208.17	202.8	204.94	201.65	203.26	201.33	203.96	204.28	207.4	197.36	207.38	204.15	204.21	206.67	198.72	205.31	204.43	213.36
211.22	208.46	211.96	211.02	211.79	212.08	212.13	206.01	213.87	216.88	209.89	211.97	215.42	210.62	213.26	208.67	207.73	210.5	218.96	215.92	211.12	217.19	212.11	220.05	211.52	215.17	218.02	207.99	216.99	210.67	210.28	218.35	201.5	213.07	211.75	214.28	208.89	217.11	213.45	208.34	212.93	208.36	212.25	210.57	213.67	210.26	211.77	214.51	211.27	209.74
213.21	216.66	223.06	217.69	211.67	215.71	213.9	223.03	218.2	214.72	217.58	222.95	214.34	212.32	218.2	222.27	207.53	209.61	215.93	213.44	214.7	214.99	213.1	218.82	217.21	222.47	214.69	223.47	215.85	218.4	219.67	212.67	222.02	216.59	216.62	214.74	215.44	224.88	212.99	217.97	219.39	221.81	215.87	219.64	211.67	215.38	214.59	216.19	217.37	218.2
201.84	204.09	205.96	207.55	197.2	201.96	205.45	201.3	203.98	199.14	199.04	195.42	201.48	202.99	198.48	195.13	202.08	201.77	203.33	202.38	203.88	202.45	206.91	199.09	203.53	205.42	200.57	202.67	206.39	201.33	202.29	201.39	199.23	202.81	201.63	198.83	199.65	202.42	197.72	200.47	201.81	203.2	202.97	194.07	197.68	196.04	199.86	199.79	206.66	203.88
201.32	201.64	206.68	201.03	202.61	204.04	198.91	202.72	200.12	204.14	199.63	206.83	199.65	200.93	207.01	203.96	199.08	199.75	201.92	204	203.16	203.66	199.54	193.08	203.06	202.86	207.1	198.05	210.19	199.68	198.69	205.34	198.88	199.73	199.88	208.31	206.4	201.6	197.3	204.39	208.29	199.94	203.89	200.67	203.35	204.61	201.27	199.9	201.43	203.46
195.67	201.22	199.34	202.29	200.15	195.7	198.98	198.46	195.1	198.82	204.59	197.07	197.88	197.3	196.01	199.59	197.63	192.42	198.58	194.31	204.25	198.87	199.49	199.24	192.08	195.59	198.23	199.2	197.67	196.77	201.37	190.97	200.75	200.67	195.23	197.56	197.66	202.09	196	197.47	200.9	199.28	203.67	197.38	201.66	200.02	199.41	199.01	198.58	189.32
197.82	202.94	209.59	200.83	205.5	200.8	198.63	202.36	196.06	198.82	199.56	197.73	204.9	201.53	199.59	199.05	204.62	200.87	194.49	195.99	195.91	198.39	202.96	194.64	197	199.82	208.36	197.66	196.16	199.52	200.11	205.17	205.73	198.9	199.82	198.68	200.48	202.05	199.64	199.81	200.9	194.68	200.93	202.45	201.65	202.31	207.98	199.57	199.85	195.01
215.16	209.06	211.15	210.75	207.86	206.53	211.76	214.23	210.9	209.95	207.61	220.68	214.27	211.81	209.21	212.12	212.33	205.8	209.71	208.77	212.91	212.69	207.38	206.24	213.18	213.22	207.52	216.58	206.1	208.32	212.77	206.08	211.25	211.66	201.77	208.32	210.33	209.01	210.13	204.6	209.59	211.49	208.68	208.03	207.94	213.7	211.21	207.11	202.48	205.42
207.4	205.14	205.33	204.69	205.13	206.58	203.73	203.01	206.82	197.66	207.38	204.31	209.95	201.66	206.45	207.52	205.89	203.62	201.9	203.58	203.2	202.82	200.7	206.62	207.82	204.05	207.39	198.17	205.32	203.16	204.35	201.89	203.91	203.75	200.47	201.84	203.13	207.27	202.23	200.41	203.73	202.42	207.34	202.55	208.72	202.6	199.5	206.53	203.29	207.38
198.68	203	198.73	194.34	204.74	203.94	204.32	205.49	203.88	205.9	205.14	206.29	201.3	201.68	199.31	197.45	203.86	200.38	212.03	204.97	201.85	201.69	199.93	200.07	195.64	193.9	206.75	201.39	207.46	205.34	207.4	202.56	206.63	207.8	203.86	197.74	200.17	207.32	201.76	206.75	206.94	204.73	207.54	201.75	205.73	207.5	199.93	202.97	204.83	205.42
204.15	208.52	202.64	208.02	208.43	200.47	198.56	205.7	205.3	201.83	214.55	205.02	201.54	199.78	202.32	202.79	208.98	206.62	199.11	197.23	200.09	201.67	207.16	208.87	203.54	208.09	201.69	211.95	203.75	207.08	205.43	201.34	214.41	206.48	200.71	206.27	205.57	197.22	202.1	202.83	202.04	203.44	202.96	206.68	203.91	208.08	208.43	201.41	212.8	207.16
207.71	207.69	209.62	206.41	205.14	210.72	206.64	212.54	211.55	208.61	213.24	213.29	211.94	212.07	207.99	213.33	205.03	208.07	210.57	209.99	205.28	214.9	210.73	209.78	213.18	205.97	216.13	210.28	212.13	209.77	214.41	210.78	208.35	211.59	207.7	205.74	208	208.14	209.24	209.12	202.84	211.09	215.19	207.63	212.42	205.3	202.58	209.13	210.08	209.12
209.76	202.2	212.4	207.37	211.97	207.8	210.65	205.56	207.23	199.87	205.86	209.69	206.57	204.6	202.22	204.64	210.8	200.41	206.43	206.89	208.4	207.32	202.42	204.15	208.6	209.19	203.64	203.79	207.01	207.57	210.51	202.4	202.89	207.71	204.44	207.37	206.55	212.33	214.04	203.72	208.19	202.19	205.9	213.93	207.07	206.07	208.27	211.82	210.11	206.76
214.08	215.58	212.96	219.95	216.17	214.51	216.1	222.47	217.02	214.47	222.01	216	218.63	208.22	215.94	218.99	221.24	214.91	215.27	214.8	218.44	218.31	219.23	218.4	213.77	221.26	218.22	216.6	213.46	206.15	214.55	221.16	215.87	216.5	212	216.13	218.94	215.5	215.98	216.97	217.52	217.9	216.58	217.69	215.44	220.44	215.45	226.87	221.77	213.88
200.01	200.93	198.77	204.2	207.56	199.05	203.65	197.78	201.52	208.55	199.09	208.07	203.08	208.48	204.64	208.3	211.1	201.26	197.95	198.18	209.94	199.98	199.24	207.76	206.21	197.87	205.6	202.46	203.73	206.47	202.84	202.21	207.17	199.11	204.51	200.97	209.96	204.05	207.62	206.3	204.66	204.59	203.76	196.89	204.96	201.31	204.23	198.89	201.04	197.46
211.01	205.5	202.31	203.87	206.83	214.49	205.51	208.52	208.44	210.41	203.94	210.77	205.83	213.89	208.53	209.43	208.64	207.49	206.23	204.81	211.1	205.74	206.68	210.35	206.14	209.66	206.92	210.3	207.02	211.91	211.46	208.57	210.4	214.36	208.03	204.42	211.42	215.27	200.13	213.28	205.16	208.36	205.88	201.86	215.5	210.11	207.99	206.17	209.74	203.3
206.87	209.14	211.16	204.79	203.63	203.84	204.27	205.73	204.84	212.05	209.79	212.1	207.74	205.3	209.62	205.17	207.19	201.08	207.76	212.12	210.69	204.61	208.6	206.04	206.12	207.46	209.43	206.58	209.29	207.99	210.17	206.72	205.74	200.75	204.91	211.46	209.4	205.42	206.87	211.97	203.14	203.76	206.97	209.04	203.46	207.95	206.28	207.38	217.18	206.96
218.65	210.63	208.05	208.85	202.38	211.15	212.03	209.82	209.36	214.18	212.86	211.13	210.44	210.09	212.33	209.54	212.19	215.36	212.79	214.77	204.63	206.66	214.19	216.13	211.51	216.73	208.97	211.43	206.81	213.5	210.17	213.6	211.48	211.63	211.22	211.47	214.76	206.64	214.49	212.15	214.96	210.97	206.63	213.34	211.7	210.73	213.33	213.55	209.53	209.4
201.92	201.45	203.28	201.15	201.09	195.02	203.1	207.69	202.89	199.7	207.24	201.39	202.44	199.3	201.61	201.49	199.54	202.62	199.62	204.22	202.55	196.87	204.77	205.8	201.4	209.01	203.89	199.96	201.29	200.71	201.06	199.14	206.44	199.61	199.6	201.01	197.47	205.06	203.97	200.05	201.51	205.56	208.6	198.27	204.2	203.26	199.32	198.83	198.93	200.37
204.29	208.99	212.25	204.54	218.93	215.34	203.91	208.8	206.55	209.31	214.79	207.75	205.66	207.19	211.39	214.06	215.64	213.2	211.46	216.64	206.33	214.09	213.23	208.51	208.12	207.89	218.76	213.23	199.8	210.42	208.62	213.03	212.58	208.63	207.14	214.33	209.2	208.44	208.1	215.53	212.34	206.65	208.16	209.99	213.52	204.45	208.05	206.99	208.92	211.17
213.53	209.4	215.42	212.31	217.31	210.55	205.83	210.23	204.77	206.99	204.71	209.11	210.45	215.48	209.55	208.98	210.99	213.08	204.8	213.68	216.1	208.01	211.79	212.14	213.82	213.93	211.72	211.1	205.55	210.85	214.88	211.38	215.26	208.08	212.56	209.76	207.27	211.56	217.82	205.91	216.98	211.62	211.09	220.31	212.65	208.87	207.42	211.63	209.33	212.87
203.84	210.59	207.71	207	205.75	206.46	209.6	209.8	200.53	205.91	214.12	204.91	208.45	209.33	212.92	204.15	206.58	213.86	205.57	205.98	207.99	216.42	206.95	204.48	214.64	200.25	209.46	206.1	212.52	207.53	205.23	209.11	203.23	204.73	209.49	213.53	203.78	210.9	212.23	205.58	208.69	206.64	213.46	203.49	205.28	204.26	207.32	210.09	202.31	204.03
189.13	192.08	193.15	187.5	192.11	194.08	190.03	191.74	193.22	189.06	191.02	193.32	194.4	201.57	194.54	189.48	197.46	204.92	196.33	189.27	199.53	187.81	190.25	193.46	190.15	188.03	194.65	192.22	198.35	202.12	199.69	190.02	200.82	192.35	191.44	198.31	191.38	198.46	189.24	187.78	192.06	195.65	198.23	195.33	193.91	191.63	193.51	191.03	193.3	203.66
205.85	205.22	209.32	203.16	206.6	206.68	201.28	205.95	212.86	204.6	210.6	209.15	211.41	214.21	209.53	208.21	206.24	199.68	208.78	212.41	204.77	201.96	208.75	201.84	209.07	208.68	210.41	207.08	205.94	207.54	206	208.88	209.53	201.75	201	209.45	202.06	209.02	212.52	208.89	204.88	204.16	208.92	209.96	206.66	202.97	206.15	210.75	206.14	212.96
211.51	222.74	221.37	212.55	217.33	219.71	217.71	219.19	215.31	216.83	217.06	216.27	210.05	219.63	225.15	212.32	223.8	211.37	212.05	216.02	216.57	218.08	220.39	208.65	224.96	216.43	213.48	214.16	215.86	216.39	213.62	221.87	214.69	215.43	218.72	218.46	221.25	215.22	217.33	219.17	224.28	217.09	215.39	216.81	218.22	217.53	218.57	219.39	218.29	216.08
212.09	220.85	216.75	210.93	205.08	214.54	211.29	214.81	211.15	217.51	207.78	216.55	212.23	215.04	214.9	208.76	207.79	205.16	218.11	218.33	221.53	213.97	208.36	210.27	213.89	208.23	212.31	209.7	211.28	204.61	216.24	206.99	214.82	205.82	213.34	216.11	211.61	216.82	214.79	208.53	208.53	215.11	215.89	217.58	212.32	210.81	212.83	211.26	210.56	213.18
210.85	208.34	208.39	214.12	208.34	212.4	212.83	211.72	212.78	211.8	209.36	213.81	212.36	211.32	203.3	209.67	217.57	211.86	212.41	210.21	207.15	206.62	210	208.26	206.39	213.34	201.66	205.62	210.39	212.42	212.05	211.28	212.11	209.11	207.06	204.78	204.51	210.65	211.55	201.91	206.94	209.09	205.05	211.64	220.66	216.67	208.29	214.64	212.35	207.29
197.47	194.45	192.36	195.4	197.8	191.99	192.63	189.25	189.9	189.21	199.48	194.85	194.79	190.26	197.85	193.8	190.78	198.86	195.63	193.83	182.09	197.65	192.47	193.06	190.43	193.96	196.04	193.87	198.43	197.33	192.81	196.82	188.98	187.16	188.8	199.9	191.75	192.12	194.09	188.13	192.85	195.1	188.96	187.24	194.25	197.38	190.89	192.59	195.08	199.13
207.72	209.66	211.59	209.3	201.91	201.35	212.09	206.5	210.57	202.56	212.63	207.26	200.04	207.55	209.39	210.29	208.25	209.46	208.64	204.32	205.8	215.52	203.79	209.08	197.42	208.38	210.02	207.55	204.05	210.59	207.94	206.98	209.13	206.81	209.85	209.26	208.78	209.91	211.14	208.27	211.75	208.47	208.67	211.4	209.1	209.61	203.91	207.75	211.48	210.84
197.28	206.07	198.23	204.5	202.65	199.46	200.46	206.1	197.06	202.99	204.64	201.4	200.48	197.35	202.05	196.93	203.72	204.91	203.36	201.96	204.56	203.9	211.19	202.12	206.8	204.35	204.71	209.54	208.04	198.18	201.46	204.52	207.64	206.63	210.96	208.77	204.61	208.09	212.52	205.96	198.81	201.71	201.45	201.99	204.87	203.27	205.16	202.31	211.94	206.88
193.46	191.68	189.36	194.43	187.53	196.34	197.24	195.5	198.43	193.03	191.74	190.84	191.42	190.07	191.74	198.59	192.06	193.42	194.23	189.54	194.15	195.45	191.85	197.68	190.68	188.61	196.17	191.43	193.49	192.53	192.36	190.91	195.45	192.36	199.91	193.21	195.8	193.16	192.89	199.33	193.38	193.89	198.54	191.28	189.76	197.27	191.57	195.22	192.03	192.16
194.36	201.8	193.76	196.21	205.15	196.34	196.7	201.84	196.54	198.24	200.1	197.95	197.1	196.06	192.58	197.43	200.24	189.55	197.75	190.34	204.29	202.58	192.03	203.05	196.64	198.88	203.4	193.58	197.52	195.57	200.4	196.99	195.16	198.95	194.28	204.82	198.96	194.74	197.19	199.7	200.57	198.59	193.91	195.88	194.2	191.53	196.79	192.57	200.25	194.31
208.1	203.43	203.44	205.23	200.31	205.68	204.49	204.09	204.75	207.94	203.19	201.69	211.09	206	203.03	206.34	203.69	206.43	210.94	207.35	205.61	198.99	200.87	207.75	202.92	203.87	204.96	205.89	202.41	201.15	203.52	204.77	209.53	202.84	207.21	201.91	202.68	206.57	205.52	205.18	209.25	203.87	204.57	204.51	205.7	204.75	212.71	206.02	197.24	201.31
199.75	201.24	204.17	203.98	206.16	204.02	205.7	205.27	198.98	200.77	202.67	203.84	198.29	198.36	200.8	199.99	198.46	202.38	205.92	206.56	193.37	206.33	199.69	203.94	201.88	199.97	206.46	203.55	200.73	202.86	205.5	202.06	206.25	205.71	208.77	204.79	210.52	203.72	201.85	200.1	201.8	203.6	205.75	204.73	205.11	199.29	201.54	202.08	202.51	202.81
205.17	204.09	200.85	198.96	202.06	203.9	199.32	200.8	201.92	198.2	199.37	197.21	209.5	198.1	201.45	201.9	194.6	201.42	201.98	194.29	197.65	199.93	201.31	204.27	196.13	194.76	207.42	197.9	200.1	198.07	194.31	203.21	207.76	196.33	201.3	206.11	202.91	201.84	202.93	201.55	203.33	200.11	199.85	200.3	199.63	210.16	202.79	203.72	205.09	200.14
214.48	215.17	219.31	223.55	220.81	218.5	221.2	215.17	216.53	216.64	220.9	220.52	219.41	217.94	221.77	212.26	217.73	224.93	215.83	223.28	215.75	219.57	219.72	213.02	219.04	218.72	218.22	220.68	218.07	211.22	218.02	217.4	220.26	220.08	211.09	215.04	219.57	214.49	216	212.45	219.58	219.54	220.88	217.47	211.85	217.71	218.53	219.96	220.65	215.63
207.65	210.35	215.35	212.03	211.12	208.67	210.17	208.46	217.75	222.41	216.02	211.66	206.15	211.82	220.14	216.08	210.69	212.78	213.58	218.44	215.38	212.76	217.19	209.12	206.91	208.94	208.58	207.8	216.24	211.34	212.75	214.79	207.44	212.25	209.55	210.73	210.41	209.71	211.08	210.66	208.83	211.43	209.07	212.48	207.04	210.19	208.23	214.42	208.44	218.32
205.67	207.77	205.65	210.24	206.72	200.13	207.58	206.26	205.85	206.52	203.32	205.8	204.82	206.3	210.45	203.75	206.17	204.99	202.58	205.02	205.17	208.06	203.54	207.91	208.81	209.63	200.78	207.59	202.7	206.88	208.39	202.78	209.87	203.82	209.93	202.94	204.63	205.34	206.22	202.1	207.07	214.74	212.8	206.45	201.21	207.82	207.2	213.55	208.16	212.89
196.72	203.1	210.02	207.7	201.32	204.05	207.92	213.05	201.13	203.48	201.29	206.17	199.71	211.01	206.34	202.95	207.36	209.77	197.99	204.49	205.14	199.93	200.05	207.17	209.66	210.26	208.7	200.43	203.21	205.41	208.37	202.65	204.61	207.86	206.59	204.15	211.26	205.39	203.6	206.9	206.96	200.73	207.94	206.49	201.43	205.27	204.68	204.32	201.8	211.93
206.4	198.73	213.35	211.8	208.21	209.56	204.41	206.38	215.47	212.34	206.59	206.38	218.12	203.23	217.31	208.38	210.71	210.18	208.92	206.26	207.55	215.11	210.63	211.66	207.46	209.41	212.23	213.73	207.68	205.67	207.05	216.26	209.32	209.96	212.24	214.4	210.84	211.09	211.39	202.69	207.85	213.38	203.7	212.28	208.4	205.18	207.88	212.27	206.4	212.63
202.32	202.95	206.43	198.77	205.01	206.77	199.15	197.59	206.23	209.52	206.65	200.38	204.49	196.06	202.19	203.68	204.61	202.35	195.15	202.74	206.34	211.39	203.69	206.05	201.15	206.3	207.43	202.48	202.2	196.37	203.21	200.83	201.23	207.65	204.91	202.74	199.31	200.36	211.77	203.93	195.99	206.3	202.12	198.59	210.92	203.23	203.56	200.67	199.68	202.59
205.65	209.4	205.23	206.08	211.24	205.61	208.24	212.68	206.61	208.24	205.2	209.34	215.73	204.3	208.57	207.24	204.48	209.56	205.71	202.91	204.32	206.78	211.09	202.62	204	204	212.88	209.44	201.96	210.27	210.42	208.11	211.96	206.09	208.27	208.8	205.31	208.53	211.71	202.3	208.4	205.99	203.31	203.01	201.12	205.74	201.04	205.23	205.12	205.86
203.98	197.38	200.11	205.84	204.25	209.52	207.07	204.76	206.45	204.74	206.04	208.81	202.18	202.91	200.85	207.97	204.43	202.54	208.15	209.48	210.49	206.93	207.76	207.86	210.3	198	204.98	206.02	203.6	201.35	202.65	204.12	204.6	207.12	199.52	201.74	201.91	204.1	201.04	210.66	208.33	208.58	204.29	202.89	209.08	198.69	200.88	209.16	207.78	207.51
198.34	193.84	202.89	206.8	196.72	203.08	196.7	200.5	204.52	200.42	206.26	210.16	199.72	205.71	196.97	197.45	200.08	199.8	199.1	206.17	202.62	194.13	196.01	196.46	202.57	202.59	205.31	196.73	198.21	203	206.66	204.73	204.98	205.58	195.98	206.73	204.83	204.58	199.99	199.98	201.12	202.13	203.25	203.84	204.67	207.23	199.09	203.8	210.03	206.47
217.6	222.35	215.76	218.84	215.36	215.74	215.36	218.58	216.3	222.91	215.07	225.3	210.98	216.44	221.75	222.29	222.8	220.05	214.8	219.48	220.41	222.09	210.31	220.66	216.14	217.82	218.52	220.57	218.82	216.53	222.79	214.25	212.73	211.92	218.4	215.07	218.7	214.59	213.53	219.27	218	217.88	218.78	216.28	223.2	218.44	216.31	212.64	216.47	219.74
204.53	206.59	205.62	206.05	206.34	207.34	199.83	208.15	206.61	203.76	206.14	204.86	196.94	199.89	204.15	197.47	201.69	204.41	204.55	209.33	207.24	201.93	204.22	198.93	213.95	210.62	202.05	200.4	205.53	206.63	201.59	206.54	206.29	205.56	202.58	204.52	204.94	207.21	202.92	208.14	206.09	206.92	201.97	207.38	199.42	200.96	207.97	205.66	207.62	201.49
215.03	209.08	209.62	213.76	216.07	212.49	219.62	216.09	207.82	208.93	215.11	213.05	209.61	212.44	206.19	210.29	208.05	213.21	211.94	209.88	212.07	215.32	214.36	210.57	208.45	209.43	208.07	215.86	219.99	209.09	223.01	216.08	211.98	212.95	211.49	215.09	218	218.26	213.67	218.35	216.2	209.32	209.72	213.11	208.5	206.45	218.41	219.46	201.91	214.02
196.44	191.81	194.2	196.36	195.27	191.26	195.77	192.8	195.24	195.2	189.7	192.47	196.33	194.67	201.24	196.19	196.94	196.65	195.51	193.61	196.87	191.49	193.1	195.93	189.37	198.82	193.06	193.17	194.2	199.34	200.15	197.22	196.76	192.04	197.02	195.92	196.71	196.85	201.09	194.32	194.45	194.56	193.97	200.81	199.49	195.4	185.86	193.63	192.8	191.92
216.79	211.69	211.07	211.78	211.72	206.41	205.61	205.21	210.61	214.25	207.47	205.34	212.14	202.96	209.01	211.51	214.51	208.8	210.39	210.95	206.43	206.5	206.93	213.2	209.67	206.71	210.3	211.26	207.94	206.94	210.92	195.89	214.24	210.53	208.72	211.25	204.03	209.64	211.22	206.28	207.54	210.81	214.26	204.87	213.42	211.76	209.98	209.77	212.67	213.06
216.68	211.3	212.37	215.79	216.79	213.78	213.23	208.12	212.72	210.7	207.91	221.16	215.71	215.33	218.65	218.03	213.56	215.76	209.4	211.58	210.19	211.43	208.59	214.06	211.49	218.8	213.7	212.03	216.29	214.9	215.72	206.94	213	212.97	210.82	214.64	224.34	222.07	210.89	214.59	214.56	207.51	213.73	215.58	216.15	213.01	217.79	212.98	208.47	217.53
198.25	206.86	207.22	206.41	204.25	208.72	200.11	205.54	199.94	205.81	200.61	201.61	205.59	198.9	205.1	204.39	199.82	191.42	198.76	204.88	202.61	204.32	201.72	209.36	198.6	207.78	204.62	205.2	204.71	200.65	204.73	196.93	204.68	197.7	206.71	198.9	197.07	205.44	201.04	206.02	205.64	201.66	203.33	202.63	203.66	199.42	200.02	196.06	202.12	197.09
212.32	214.46	213.37	213.92	214.43	217.31	214.05	217.7	212.23	215.7	211.2	213.09	212.67	219.51	217.57	207.77	216.3	205.31	214.34	210.41	217.04	218	208.25	216.97	213.48	212.48	210.37	212.61	209.85	209.25	215.2	210.82	211.19	211.64	215.89	210.65	207.49	209.75	214.23	211.75	208.18	210.2	214.63	212.48	214.22	217.2	208.01	213.21	214.69	209.34
199.99	200.58	203.29	203.48	208.13	199.74	200.08	206.58	203.32	198.39	203.68	206.42	201.66	206.87	205.07	199.58	205.96	198.59	196.95	203.64	194.28	201.91	202.05	205.1	206.1	198.23	199.15	207.81	201.8	205.33	199.99	204.04	208.17	204.81	204.4	197.26	204.74	199.99	201.19	198.16	206.96	205.62	203.22	203.25	204.3	207.51	207.19	207.4	204.93	201.7
209.07	205.24	197.91	209.64	207.01	208.05	206.38	211.52	205.04	208.82	204.85	204.98	206.44	213.66	209.64	204.43	206.07	213.28	210.06	206.06	207.28	206.96	205.26	206.45	209.5	208.87	208.33	201.42	202.48	204.98	211.03	203.88	213.53	211.42	212.86	211.29	199.63	206.61	207.6	210.45	204.54	219.22	204.8	205.14	210.01	200.38	207.41	209.13	204.79	213.14
196.61	199.25	200.6	192.18	197.32	196.75	193.62	198.08	190.6	200.71	202.18	196.25	197.9	195.95	191.32	191.13	198.63	196.87	198.78	195.67	190.73	191.52	200.21	195.2	199.36	200.31	198.17	198.82	190.12	191.18	195.89	191.79	193.94	192.94	192.87	196.52	194.73	192.56	193.5	195.85	194.8	193.16	192.91	198.64	186.54	192.16	196.31	194.26	202.39	192.2
207.6	204.94	200.24	203.07	198.68	203.78	208.51	203.92	203.79	202.43	200.9	211.48	196.21	205.98	206.7	206.49	199.3	204.92	200.86	201.79	201.68	197.99	196.94	204.35	205.44	202.37	202.32	203.27	210.19	204.06	208.68	207.43	203.16	199.96	193.61	198.08	205.9	208.12	210.23	206.52	202.04	200.56	206.23	198.47	208.39	201.68	203.49	204.1	207.13	206.78
209.38	207.44	210.13	209.46	207.78	208.53	209.07	209.08	204.8	206.2	213.14	204.59	204.36	209.04	208.65	209.24	212.57	212.5	205.64	203.72	206.44	208.47	210.64	214.39	211.56	212.9	210.82	211.06	207.3	209.06	208.66	208.57	208.75	206.62	212.96	210.89	208.01	202.67	216.61	210.72	209.51	210.72	210.58	201.74	209.63	212.02	211.83	207.36	211.64	212.5
205.21	209.51	208.27	210.12	204.07	213.27	211.14	205.38	204.19	211.14	212.51	207.35	209.08	209.6	211.17	203.54	208.17	208.48	208.59	207.62	206.57	209.82	207.38	201.7	213.08	207.55	207.28	209.94	203.25	211.74	207.96	214.44	215.89	208.11	205.5	215.02	205.29	205.57	208.79	209.54	210.41	202.94	213.35	208.8	206.37	211.28	211.49	207.16	207.26	205.45
201.78	208.66	205.05	203.1	200.53	204.03	202.64	205.41	213.69	201.97	201.31	201.21	199.85	201.79	201.9	204.26	203.8	205.72	205.52	200.46	209.62	202.57	199.64	203.22	208.59	195.31	205.63	203.18	202.41	208.36	203.71	201.71	198.45	211.58	206.51	206.91	204.01	205.01	208.58	201.13	206.34	202	202.76	208.66	204.78	204.47	206.48	206.22	203.75	201.92
211.88	208.39	213.25	215.13	211.3	210.89	207.69	212.56	211.26	210.91	210.69	212.28	204.55	215.31	217.09	210.14	209.54	217.88	208.84	208.48	214.5	211.92	210.91	208.86	206.3	214.92	216.18	215.33	218.9	213.17	211.86	214.15	205.62	218.79	213.09	208.82	213.07	211.02	211.92	216.58	210.8	214.68	214.16	206.45	210.23	209.87	206.65	213.33	208.63	213.22
209.23	204.97	205.69	209.28	197.25	208.77	206.16	203.62	195.35	204.1	202.92	197.04	208.09	204.96	201.15	198.04	195.31	212.44	204.08	205.14	202.86	204.93	202.98	209.06	202.43	201.6	199.08	198.99	214.58	202.2	199.19	201.68	202.39	206.64	201.93	199.69	208.42	198.26	203.41	207.49	200.36	200.65	196.11	206.58	198.62	209.84	203.96	204.47	202.44	208.57
210.81	207.57	212.28	208.65	203.73	209.85	213.37	210.7	209.2	210.05	211.32	202.7	207.57	205.17	212.53	201.73	213.66	205.32	205.08	208.37	207.32	210.06	210.35	208.83	204.2	210.23	204.89	204.87	210	207.69	208.79	204.72	208.47	214.35	205.76	202.43	210.84	215.14	209.13	207.16	202.82	208.13	208.3	208.78	206.83	211.43	206.58	210.56	202.73	206.34
212.23	207.15	211.81	208.94	210.83	202.89	206.21	206.05	210.45	211.97	205.1	216.01	207.01	206.5	207.77	211.33	208.98	211.28	209.09	203.03	206.27	208.59	203.02	210.03	202.75	209.17	203.78	210.53	209.08	207.84	203.9	209.61	205.7	202.03	208	205.99	206.77	208.39	208.67	203.16	204.81	211.95	208.19	206.83	211.26	207.73	208.85	207.82	206.86	199.23
211.8	215.77	214.47	216.33	212.22	213.12	211.19	214.21	210.61	218.61	211.3	214.06	216.01	215.73	211.47	215.92	218.84	215.17	208.83	214.74	216.54	209.92	215.77	216.6	219.39	211.7	214.73	221.34	211.02	212.41	216.87	216.07	213.48	214.43	212.73	210.91	218.65	212.01	212.11	214.53	211.32	212.32	218.49	211.1	205.98	211.01	211.61	214.46	206.91	209.11
213.06	216.6	212.14	206.89	207.9	212.46	202.8	206.67	208.51	211.88	210.25	208.41	209.15	209.19	204.11	208.09	208.84	208.7	202.53	212.19	205.53	208.4	207.14	206.31	209.27	215.61	198.45	206.87	210.19	206.37	201.71	209.18	209.21	212.56	200.26	205.59	206.12	200.7	203.29	209.11	210.05	209.54	213.16	209.1	207.72	206.14	208.21	214.95	212.13	211.28
216.18	216.41	221.93	213.77	218.94	219.35	218.73	220.58	218.86	217.42	213.76	222.01	215.51	223.38	222.36	219.03	214.69	212.37	218.23	216.42	220.71	218.99	218.59	214.34	212.36	215.49	215.2	219.91	217.87	214.31	216.6	217.26	211.76	217.95	213.78	211.78	218.82	220.2	219.42	223.94	209.31	219.43	218.34	215.74	214.77	214.38	215.22	220	223.33	222.95
204.28	203.2	209.54	204.97	207.19	208.86	206.94	207.49	211.63	201.76	211.46	207.17	209.28	204.99	196.38	208.74	203.1	208.54	210.49	210.51	206.56	208.36	210.2	205.68	207.82	202.56	208.82	205.36	207.49	210.99	205.21	205.79	206.62	205.98	200.58	209.05	205.03	205.72	208.38	205.2	210.61	204.55	202.93	211.74	204.48	210.12	205.03	206.49	206.25	208.41
202.12	203.47	208.29	200.76	208.06	209.77	204.44	208.27	205.27	212.83	203.27	214.21	201.63	202.29	207.23	199.05	207.89	203.31	202.87	204.43	199.81	202.87	205.06	206.71	201.04	204.25	198.53	197.05	206.2	197.86	205.82	201.93	204.25	206.79	211.75	204.51	204.07	207.63	210.65	214.44	206.35	205.07	206.47	205.95	196.87	201.24	206.21	210.22	204.29	206.48
208.36	205.58	199.5	196.27	194.67	205.18	202.76	202.26	207.17	203.4	195.93	201.72	208.44	202	204.97	204.34	197.57	198.84	205.16	200.03	204.36	194.97	203.88	196.89	205.32	196.53	202.42	200.01	199.04	202.29	201.19	210.02	202.23	201.19	201.18	195.53	202.6	203.2	203.65	209.74	199.43	202.11	202.03	202.58	204.96	199.56	197.03	203.15	211.72	208.13
200.44	202.32	195.66	201.69	197.59	195.22	200.63	199.4	197.83	203.23	198.35	197.69	195.89	200.96	201.08	198.91	196.5	194.51	197.81	200.78	192.98	191.82	192.63	202.19	201.72	210.67	198.32	205.22	200.07	194.47	200.63	199.47	198.1	200.7	200.1	200.37	201.9	206.14	196.39	199.68	205.66	198.45	202.46	200.66	197.08	193.38	195.28	195.89	205.03	202.89
215.58	212.31	208.32	210.49	209.61	208.71	210.27	208.93	213.99	211.97	216.25	214.21	207.94	209.59	206.89	212.7	213.66	218.27	211.11	205.5	218.21	206.85	214.66	212.9	209.74	210	212.78	219.88	214.28	211.51	213.81	212.65	214.87	217.84	214.28	211.73	221.1	209.18	214.22	208.84	206.19	210.17	219.4	214.13	205.43	212.8	214.34	207.27	209.35	211.89
207.09	214.3	213.4	206.34	211.62	204.5	213.51	212.44	216.39	220.47	210.04	211.6	212.61	214.18	212.41	216.91	214.99	210.63	217.39	207.56	206.55	213.38	213.42	212.44	219.44	205.55	219.85	213.25	213.02	215.02	215.99	210.76	203.78	211.89	211.68	218.85	212.93	211.04	215.63	210.78	216.42	213.26	215.84	209.61	214.07	208.55	214.76	215.23	212.54	213.87
216.59	215.57	217.06	219.2	209.95	220.04	220.08	217.4	214.03	217.17	212.01	214.05	218.89	219.21	218.97	214.05	213.49	216.49	221.98	215.55	219.9	210.13	216.5	216.2	222.69	214.96	219.68	216.8	211.58	217.04	209.32	208.54	216.03	215.13	218.96	219.97	219.23	223.86	217.73	216.54	221.31	210.3	213.46	212.38	222.27	213.08	213.22	214.61	215.29	214.57
211.5	206.9	215.09	208.71	217.94	218.61	217.76	203.98	210.62	209.82	207.15	207.08	206.25	210.98	208.82	210.87	214.56	217.36	210.65	218.18	212.16	211.37	209.91	211.1	217.64	208.88	216.81	208.86	210.84	213.06	219.06	217.93	212.96	208.97	210.08	211.81	212.54	216.08	215.19	207.48	212.67	208.62	219.94	210.51	208.66	211.34	212.33	213.08	208.99	215.4
214.53	212.69	211.78	211.39	209.21	211.68	211.82	211.96	208.78	207.87	213.67	204.63	206.06	211.36	207.44	207.06	206.39	212.58	215.07	213.83	211.91	210.49	213.54	212.82	207.3	212.77	209.38	214.6	216.84	211.2	207.35	208.91	209.72	211.98	212.94	208.9	209.31	209.94	211.98	207.09	205.31	217.59	212.08	221.34	218.7	211.26	212.01	221.37	205.81	207.75
199.94	199.45	198.51	197.24	196.11	195.1	189.08	196.81	204.56	201.51	203.96	200.78	192.78	196.32	195.14	207.3	196.45	199.15	186.67	193.91	201.97	196.93	193.04	195.79	194.78	204.78	199.91	203.27	201.19	198.06	195.23	195.09	199.4	202.95	203.18	195.31	194.93	201.89	196.39	200.9	199.02	199	197.95	201.99	197.19	192.37	199	202.17	194.89	196.73
206.12	206.4	208.98	212.78	208	211.44	212.91	217.12	208.78	212.45	210.77	208.53	205.05	206.18	209.73	208.22	211.5	207.32	212.9	212.47	205.86	207.15	209.35	211.66	214.87	207.74	205.26	209.46	209.59	204.55	211.91	206.14	204.85	206.66	208.5	204.99	212.85	208.9	208.58	211.51	215.59	210.24	211.98	211.99	212.59	204.38	211.15	211.66	209.45	214.25
213.43	209.41	208.47	210.53	206.22	215.89	212.2	208.25	214.14	217.7	212.69	215.17	211.81	207.49	206.55	215.08	203.58	215.33	210.58	214.27	209	205.81	208.35	209.14	212.79	211.15	213.19	208.06	207.75	212.68	208.7	217.07	212.67	215.86	212.08	210.08	214.25	214.04	211.82	213.5	211.16	209.03	213.29	210.87	216.45	210.02	214.05	212.15	212.28	209.69
208.22	205.2	208.05	199.93	212.56	208.1	207.52	210.52	208.05	205.19	209.56	209.01	199	207.19	213.35	209.48	206.79	207.34	212.57	203.36	213.73	217.91	211.38	208.45	209.89	210.33	211.49	208.82	204.33	206.95	207.54	212.83	205.56	209.33	204.34	209.53	209.18	211.24	209.82	198.44	210.06	209.38	206.33	207.95	203.29	201.39	207.12	210.45	211.89	206.46
203.33	205.12	204.08	201.15	197.66	196.57	196.84	204.02	206.44	201.62	201.25	204.31	204.07	205.93	199.95	204.73	204.13	204.55	201.95	202.02	208.69	202.45	206.26	205.95	206.59	203.54	201.13	199.89	204.18	205.74	204.59	201.99	202.82	211.08	207.31	204.65	207.24	199.58	200.6	202.6	202.22	200.84	200.75	206.55	202.81	204.57	203.12	203.16	206.98	207
210.17	210.39	211.17	199.07	201.82	203.5	209.58	208.51	210.17	207.9	204.91	204.58	211.92	204.93	205.87	207.14	207.21	211.85	206.21	198.7	206.92	200.52	204.63	210.81	200.79	199.13	201.65	212.46	207.19	207.91	206.49	201.3	213.79	204.05	210.68	205.99	205.02	206.14	205.56	203.54	205.15	204.91	210.47	207.76	208.71	206.77	209.13	208.79	199.95	199.79
214.96	212.54	210.9	211.24	210.88	215.69	214.1	212.69	214.96	212.41	219.33	211.4	210.02	211.38	208.88	214.69	211.97	210.72	215.29	212.74	206.18	211.49	212.8	214.59	216.09	211.26	211.95	210.13	212.97	210.62	218.45	214.63	210.37	209.46	212.12	213.87	210.47	210.62	212.79	211.36	211.11	211.16	214.11	216.76	216.56	215.15	216.6	214.82	214.87	219.87
210.44	212.87	216.08	213.42	215.85	215.54	216.87	212.42	219.62	215.72	213.25	218.78	217.85	217.14	211.06	210.97	211.51	213.12	220.76	217.51	211.49	213.09	219.34	215.24	210.75	215.28	211.8	212.7	212.81	212.79	209.54	212.79	211.18	211.65	209.43	215.99	209.43	214.17	213.3	212.65	213.93	213.28	210.11	215.02	216.44	214.55	221.4	210.08	215.57	217.79
209.22	205.73	209.09	207.6	209.44	210.44	210.33	206.31	205.29	213.67	209.99	206.78	208.77	205.79	204.87	206.66	205.87	211.7	214.38	203.32	208.13	208.02	212.13	211.35	201.86	214.29	208.24	207.12	208.81	207.32	204.38	208.28	210.58	207.97	210.66	206.43	216.7	214.03	208.12	199.87	205.17	209.12	200.38	206.9	204.94	206.96	209.77	205.11	212.76	209.84
217.54	210.68	208.98	215.44	210.4	213.7	209.04	217.74	212.81	215.18	209.84	215.22	211.23	215.16	210.28	211.81	216.3	209.27	213.86	214.13	211.53	217.52	215.38	217.9	213.31	214.84	211.93	216.25	208.53	212.88	211.89	217.08	206.97	219.22	210.89	208.19	214.46	209.26	213.33	210.66	213.2	211.59	220.32	214.87	210.86	211.05	218	213.02	213.88	206.94
214.1	210.47	206.41	213.33	217.06	209.39	213.99	220.98	219.79	214.81	216.89	219.51	212.48	212.1	212.34	215.59	211.61	214.86	207.52	215.27	215.1	213.73	207.29	212.66	214.52	213.32	213.96	209.81	210.02	213.23	210.32	218.29	209.52	215.03	213.2	214.28	215.29	209.05	212.67	213.82	215.65	214.3	208.83	219.37	208.65	215.92	208.87	211.64	215.92	211.77
212.26	209.04	213.35	217.32	214.38	207.93	211.15	210.4	213.18	213.42	215.56	212.15	206.3	215.67	213.55	212.23	212.07	212.35	215.45	216	213.31	207.62	212.88	211.76	215.08	207.56	220.15	211.72	215.05	206.73	209.42	210.02	213.69	215.54	212.16	208.38	208.79	210.26	217.98	207.98	211.01	217.41	209.18	213.73	211	211.93	209.57	217.94	208.1	213.33
210.26	203.99	205.39	212.33	205.36	209.01	206.69	208.23	210.98	215.87	213.84	206.74	211.37	206.96	215.36	204.73	208.35	208.75	206.09	209.05	207.04	213.49	208.94	203.06	207.27	208.2	205.37	211.06	211.09	208.73	210.57	208.1	207.69	211.85	209.72	212.31	209.08	211.23	210.09	200.89	212.08	213.2	208.28	208.4	210.43	211.55	210.16	209.32	202.5	214.85
211.14	200.03	205.16	198.43	202.24	210.93	202.92	199.08	200.76	211.63	205.08	200.92	206.34	205.79	199.48	200.86	209.81	202.32	205.72	202.42	201.36	209.67	205.29	200.35	203.89	206.24	206.05	205.4	205.26	201.86	201.7	205.38	210.74	210.65	202.62	202.12	199.29	200.07	203.3	203.09	203.81	199.37	204.49	208.66	203.75	205.44	202.68	199.8	205.66	206.05
214.7	215.64	222.67	218.5	215.29	216.71	217.85	218.14	219.32	211.51	219.42	220.07	216.6	213.28	214.43	214.07	214.12	220.19	219.6	216.12	217.26	215.79	213.82	217.26	222.38	217.32	220.43	215.35	216.27	215.98	219.43	210.97	216.69	222.33	224.13	225.59	212.83	215.94	221.63	218.75	214.5	211.14	215.07	220.82	223.32	215.76	214.89	215.8	216.45	213.05
201.94	207.3	206.4	205.43	203.81	200.54	198.75	201.64	201.33	199.45	201.44	206.88	205.67	203.85	209.07	204.51	209.07	202.37	205.65	207.17	207.6	206.63	206.03	203.55	209.08	205.1	207.3	202.73	202.09	212.48	203.7	200.29	197.71	207.29	206.17	204.18	204.5	202.96	207.35	201.79	208.79	204.69	201.93	203.91	206.33	205.47	207.42	205.46	204.96	200.79
205.65	207.11	211.28	209.77	210.87	206.32	207.49	214.12	203.31	207.07	208.06	211.5	202.76	210.34	218.97	206.39	212.87	205.58	202.7	205.78	213.56	202.81	204.49	204.06	209.68	205.8	211.66	215.61	203.38	215.58	207.09	207.75	208.5	205.87	213.58	207.84	206.12	207.95	211.09	207.54	207.21	207.93	206.16	206.99	210.94	211.4	210.4	206.1	206.39	207.26
205.45	208.37	207.43	206.08	208.14	209.35	206.46	212.55	205.64	204.35	217.79	207.83	203.17	203.36	205.68	207.14	206.94	204.79	202.82	207.41	206.26	206.23	210.63	208.97	199.58	214.26	206.48	202.85	205.44	207	203.93	207.5	208.13	204.95	203.8	211.98	211.97	209.48	210.22	206.55	207.39	199.4	206.27	207.29	209.63	207.89	207.27	205.56	202.11	206.93
205.52	207.56	202.42	207.34	201.11	198.13	203.79	204.98	204.07	198.73	210.5	207.25	201.26	199.96	204.09	202.16	198.02	192.6	205.5	199.02	201.19	202.18	201.92	202.25	200.84	199.38	204.97	206.86	199.43	207.71	198.77	202.99	204.08	202.05	203.11	200.73	198.66	202.59	203.98	199.42	203.49	203.28	198.78	202.88	197.62	203.53	197.38	206.15	204.74	199.01
209.25	211.31	211.15	207.03	210.33	207.3	207.87	211.78	206.72	207.8	210.17	203.53	208.88	211.45	213.37	213.77	206.71	204.4	208.12	204.11	211.3	211.1	206.26	208.84	208	211.64	209.91	211.39	209.89	206.48	212.46	213.84	210.86	205.42	208.36	204.84	217.85	204.99	209.28	204.45	210.34	207.99	205.97	200.03	206.79	210.17	202.62	210.82	207.79	202.1
209.26	202.5	207.69	210.29	208.06	213.6	209.99	199.34	209.68	212.07	209.75	208.28	204.14	211.89	209.53	216.35	210.34	209.1	210.36	199.29	209.6	208.62	209.83	216.12	211.8	206.37	212.39	216.3	212.73	205.98	213.95	215.33	212.36	208.13	215.94	208.49	215.05	205	209.28	207.71	209.27	211.5	209.78	207.46	202.2	210.86	209.18	214.82	210.22	214.65
201.33	205.04	199.47	206.71	199.94	201.63	200.15	200.54	203.92	208.9	206.13	206.95	200.09	206.43	201.76	206.86	204.8	206.58	201.09	202.83	203.69	209.86	205.26	199.47	203.68	207.44	206.07	202.37	202.27	209.27	204.47	198.64	201.89	201.04	210.3	201.97	202.56	202.32	206.61	209.81	200.4	203.15	199.32	208.29	202.73	206.09	208.84	200.57	204.6	203.92
209.71	206.96	207.16	207.18	205.51	206.97	201.61	209.1	209.24	204.63	209.12	204.54	218.33	213.79	205.14	215.74	206.71	203.46	212.8	203.83	210.5	213.38	209.6	209.71	210.06	207.07	210.87	204.06	207.96	208.75	208.61	207.05	208.13	211.7	210.91	208.86	203.02	205.74	207.77	210.14	212.56	212.38	211.12	213.62	205.47	211.79	204.27	206.44	202.22	209.81
211.36	213.06	208.32	206.43	205.38	206.92	211.39	207.47	205.39	212.75	208.66	204.13	205.09	215.76	208.78	208.53	208.72	208.09	209.84	207.02	212.6	204.66	205.9	207.62	203.2	210.05	205.31	211.72	209.11	210.17	214.58	206.05	206.51	208.6	207.93	203.6	205.59	204.97	211.07	207.31	214.17	211.88	211.92	210.25	209.58	210.96	208.23	205.37	206.49	210.05
200.11	202.44	196.85	196.85	194.9	200.25	199.67	201.36	204.19	202.9	205.51	195.93	200.1	202.57	202.04	201.38	200.09	202.25	196.9	199.65	198.8	204.57	197.99	200.58	199.99	195.96	209.86	195.07	199.62	201.55	204.46	197.04	201.38	204.23	202.69	197.24	194.36	197.85	197.44	195.99	196.4	200.87	198.59	201.64	191.59	202.59	199.56	195.2	201.6	200.1
210.21	205.08	207.48	197.79	207.52	206.58	201.97	207.64	204.97	210.99	206.26	204.18	205.32	206.93	202.29	201.91	203.6	209.07	201.7	210.44	205.99	201.94	203.36	202.17	206.74	203.2	203.53	203.41	202.5	198.5	210.64	206.77	197.14	197.85	202.55	200.26	199.63	204.86	203.71	199.77	202.92	204.09	197.02	206.02	205.97	203.83	200.22	202.75	207.29	200.34
201.61	203.19	201.69	197.32	190.79	193.44	199.73	211.09	203.62	192.86	201.52	195.95	202.63	197.4	201.07	199.02	201.62	202.48	202.63	198.57	200.57	206.15	193.45	208.32	195.15	199.51	196.61	200.94	202.51	203.19	209.42	198.04	196.41	201.46	208.35	204.31	195.59	203.11	193.92	197.61	196.26	200.07	198.72	202.96	195.6	198.77	203.55	195.36	188.94	197.3
216.83	203.24	211.26	213.63	209.29	214.38	202.64	210.17	206.19	205.02	214.52	207.73	212.14	209.37	209.39	215.14	203.43	206.11	212.83	206.6	207.34	205.76	209.67	208.44	208.74	207.41	210.49	208.44	207.74	209.51	215.25	206.46	213.49	214.26	216.22	204.32	205.49	207.33	210	211.64	206.21	204.88	207.47	207.93	206.5	213.2	212.56	208.03	204.77	210.01
211.48	211.07	215.65	213.66	209.35	215.74	206.44	210.57	209.72	210.31	207.72	210.47	204.07	215.29	212.65	210.87	209.24	213.79	206.91	212.01	208.39	206.07	211.17	212.77	209.74	211	202.48	206.84	209.25	203.85	201.72	207.62	212.3	210.41	209.05	208.78	214.39	206.4	207.96	213.62	203.82	210.78	208.84	207.64	209.39	208.79	216.11	210.9	206.14	211.19
202.75	203.75	209.67	203.72	204.37	200.38	204.61	205.86	205.6	202.66	200.21	206.35	203.57	202.49	198.22	197.47	201.24	205.55	208.06	200.56	203.39	207.92	211.24	205.75	195.89	201.08	198.59	197.67	202.97	212.8	203.09	201.24	205.62	203.6	202.38	201.4	200.67	203.73	198.94	207.79	202.88	200.9	203.32	208.69	202.69	207.7	198.91	200.02	209.31	202.6
208.94	201.66	209.42	202.74	210.35	209.02	207.13	207.94	204.24	207.96	204.41	203.84	201.28	209.03	201.17	211.3	206.33	203.9	206.27	206.77	213.07	202.2	200.13	206.77	206.33	206.44	199.48	211.84	206.65	209.05	204.94	206.12	206.74	206.33	205.66	208.47	204.67	212.74	208.82	207.69	207.71	198.05	203.78	208.73	206.85	210.69	205.49	211.09	203.93	203.07
218.4	214.72	217.97	220.7	214.42	219.31	217.36	206.01	213.13	221.5	213.2	217.42	217.15	213.52	218.29	215.93	216.54	219.2	213.71	216.31	210.46	217.59	216.5	215.46	215.21	220.08	218.46	217.86	221.27	215.65	225.53	221.11	215.95	224.36	213.2	221.26	216.3	220.63	223.42	218.97	216.64	222.06	216.21	220.59	216.13	216.55	219.34	217.86	219.11	220.02
215.11	214.78	214.54	212.46	214.84	214.85	213.13	215.37	213.2	208.81	210.77	212.94	217.11	217.16	212.77	210.22	210.09	212.39	213.55	210.03	218.24	208.39	209.74	213.86	218.4	210.35	217.57	218.9	213.07	210.28	212.13	206.97	211.53	220.07	207.86	208.21	217.25	214.31	213.1	207.07	209.9	211.69	206.92	213.95	217.75	213.29	212.55	214.61	215.47	216.39
206.21	202.03	208.77	200.8	197.47	198.86	205.1	195.38	207.81	201.34	204.15	200.27	203.32	205.84	206.96	203.21	201.54	201.83	202.95	199.53	199.93	204.45	203.79	203.53	202.21	198.98	204.8	204.13	207.32	202.74	205.9	201.77	202.51	201.63	204.75	198.66	205.23	203.65	205.24	206.88	201.41	205.48	199.59	196.95	203.12	201.98	204.64	202.87	202.46	196
215.9	206.87	214.85	214.29	211.88	211.8	218.6	211.78	214.69	208.39	208.35	213.93	213	210.92	209.64	211.51	209.7	209.34	212.82	214.01	209.76	210.04	211.19	209.33	209.2	211.3	208.42	208.56	212.41	217.38	210.8	216.39	206.35	207.07	209.08	212.1	215.85	216.84	211.49	210.08	215.21	215.35	213.5	211.82	213.82	206.48	207.97	211.56	214.29	209.22
201.82	203.18	197.87	198.47	195.74	198.34	200.38	200.2	201.9	200.6	191.72	200.7	197.4	194.31	199.27	200.81	196.59	197.77	198.33	201.07	194.1	196.98	203.35	198.89	196.02	196.52	200.67	196	201.49	198.3	197.29	193.71	196.31	203.91	202.01	199.85	201.56	199.44	196.29	206.3	201.87	202.52	202.33	195.7	197.53	199.45	195.48	195.18	205.09	203.17
198.18	198.17	201.67	200.72	206.61	196.08	198.8	199.83	200.57	198.33	202.49	193.68	199.7	194.36	201.54	195.15	198.08	199.17	204.48	195.97	198.85	200.77	199.16	193.36	199.51	191.17	201.19	198.26	200.99	195.21	199.79	199.02	204.04	200.34	197.38	198.42	199.23	195.79	202.36	203.66	195.26	193.07	197.4	200.15	203.64	200.85	193.83	193.83	206.3	203.67
202.63	203.22	205.07	208.07	212.98	212.03	210.92	208.39	208.57	208.74	203.87	209.81	209.9	205.62	209.24	211.19	209.67	208.19	204.45	208.64	211.83	203.47	212.27	201.84	209.52	210.82	210.94	202.05	204.79	205.02	205.24	200.92	208.45	213.44	208.78	215.46	208.48	211.53	215.59	215	200.9	206.84	203.85	211.06	207.46	205.85	207.51	203.81	212.16	207.95
205.56	210.89	208.32	213.45	198.47	209.74	210.86	205.11	208.32	209.1	207.8	205.02	201.04	204.66	206.31	207.46	212.15	199.88	208.9	213.01	211.4	199.24	206.29	209.4	203.31	206.86	210.41	207.23	204.17	211.38	204.81	202.06	204.83	212.06	207.23	207.22	205.56	208.98	209.32	206.01	208.25	204.75	206.32	212.15	211.38	206.01	207.57	203.34	214.44	212.28
200.83	198.49	199.11	203.2	202.24	199.69	197.26	203.38	198.15	207.07	203.46	194.85	200.07	202.56	195.88	195.82	196.49	196.22	202.51	199.23	199.23	202.33	205.89	199.31	197.68	195.72	195.52	197.9	196.12	197.82	198.42	205.22	197.95	199.03	202.3	204.5	203.6	203.4	198	193	205.73	201.88	203.18	198.19	193.25	199.02	203.66	196.47	201.36	200.09
205.77	212.39	210.67	215.54	206.98	207.51	213.5	207.56	206.45	211.67	208.36	210.26	217.2	211.83	209.78	213.41	207.32	210	212.48	201.69	212.69	206.02	211.22	208.96	207.01	214.85	208.17	211.01	208.8	196.37	207.38	202.95	202.3	209.48	206.59	203.41	217.67	206.36	209.24	207.6	210.72	207.73	212.35	202.42	206.72	204.45	215.02	211.27	209.8	208.81
207.14	204.57	201.16	201.28	207.81	200.63	211.21	210.88	202.32	212.96	213.28	211.62	204.33	212.63	203.91	208.28	207.08	209.11	207.38	204.93	203.19	203.98	210.98	207.35	205.28	203.92	203.98	211.56	206	214.01	199.3	209.66	207.3	211.58	217.49	214.02	202.78	206.72	208.15	204.28	210.61	198.96	204.54	213.32	207.69	212.64	212.67	205.63	204.09	204.7
213.67	223.7	213.85	212.69	216.97	208.03	210.18	222.25	205.3	209.86	208.48	210.14	206.56	211.14	211.95	206.19	217.05	214.53	208.57	211.45	211	206.57	211.59	202.41	209.5	210.07	210.63	211.04	206.7	204.77	217.82	215.84	210.78	206.85	212.76	213.96	212.49	214.54	216.26	211.09	212.83	209.77	208.3	209.81	212.54	206.26	213.65	215.36	210.32	207.49
205.09	209.5	206.93	204.4	212.64	202.45	210.46	206.97	215.95	210.46	209.4	208.88	207.1	206.04	209.14	210.49	208.46	210.18	215.91	209.2	211.87	206.16	211.8	206.26	209.56	208.8	212.68	211.02	207.64	209.69	211.09	199.29	212.81	202.94	208.8	208.53	201.98	210.53	211.61	208.92	206.84	208.04	206.39	207.02	209.07	204.71	210.31	209.18	208.87	212.05
202.21	208.33	204.01	204.64	203.72	206.51	212.35	205.87	210.04	207.03	212.34	209.23	218.12	206.72	203.08	207.32	211.4	212.07	207.13	211.16	206.58	204.4	212.34	208.84	208.57	211.44	207.63	208.29	208.8	209.26	208	211.42	207.17	204.8	205.48	210.56	204.32	208.81	206.92	209.23	206.02	204.92	207.52	204.46	203.39	204.69	205.33	208.48	207.51	206.29
197.16	205.09	202.6	205.55	205.17	208.83	207.61	204.85	206.25	203.9	206.4	206.6	204.78	204.32	206.05	197.51	205.4	209.27	207.75	209.07	203.36	202.46	207.94	202.93	207.66	205.75	204.77	205.71	206.81	204.34	196.32	201.91	204.78	210.13	202.52	206.96	203.49	203.8	203.46	210.33	204.6	212.3	201.25	207.27	210	205.44	205.67	203.85	209.08	209.19
204	211.7	203.82	204.15	211.46	205.54	208.75	215.81	205.57	211.52	208.45	214.72	205.09	204	209.13	211.77	203.14	208.52	204.01	211.92	206.9	206.11	207.65	211.71	205.15	202.99	208.44	210.21	209.51	208.64	205.56	207.57	208.69	209.3	212.65	203.33	208.12	208.93	208.06	201.65	208.73	205.63	208.2	207.01	200.15	211.78	207.73	202.86	211.76	210.23
196.23	204.58	202.15	201.56	199.18	197.67	207.31	203.07	199.62	199.46	197.37	200.76	202.75	197.99	205.63	197.46	200.81	201.74	200.63	202.65	205.75	197.78	202.88	204.4	204.89	202.22	197.93	202.33	204.32	195.9	197.61	199.7	200.45	203.4	194.21	198.5	199.04	202.43	203.99	198.63	198.22	193.76	201.24	203.54	200.46	201.37	192.49	203.72	200.64	204.51
212.51	214.94	209.69	208.33	211.52	208.48	210.95	207.78	206.61	208.84	209.56	205.92	210.47	201.93	209.36	209.85	210.37	211.42	213.31	206.52	203.73	215.32	206.93	205.9	203.84	206.87	206.68	204.38	202.7	208.54	209.97	206.75	215.93	203.1	211.77	206.22	209.07	206.94	203.62	208.39	207.3	205.99	204.59	205.47	207.43	210.87	206.96	211.9	213.02	208.74
198.73	203.55	198.16	198.55	200.36	197.7	200.04	203.42	196.27	201.65	200.69	202.07	195.42	202.74	205.59	196.8	201.57	198.73	201.29	199.67	200.57	200.21	196.92	196.7	201.44	199.09	199.48	199.83	195.33	199.03	201.05	200.97	200.21	197.56	196.66	193.53	203.65	203.02	199.91	203.78	195.17	198.32	200.31	204.63	192.13	194.32	199.15	202.12	195.26	196.43
204.34	204.38	199.7	199.83	207.66	201.82	202.12	195.39	202.48	202.85	204.52	207.4	199.67	199.4	201.85	200.75	203.76	204.28	197.83	199.42	208.4	204.53	204.46	201	207.66	206.27	203.07	203.33	197.14	200.19	199.91	201.31	206.41	195.76	199.76	199.91	205.03	194.67	202.07	203.05	200.99	201.9	204.71	201.62	206.35	205.35	201.44	202.89	203.54	200.35
207.21	204.51	215.19	208.17	211.46	208.59	199.6	209.93	213.43	207.21	204.89	205.78	213.03	202.94	206.68	206.92	217.26	211.41	212.74	203.64	211.65	212.22	207.55	208.2	205.64	205.28	213.19	206.13	208.8	214.62	207.75	210.39	214.49	208.52	217.06	209.87	207.48	216.31	211.74	205.99	204.35	212.53	206.59	209.27	212.13	207.26	204.26	204.57	213.63	210.79
209.15	214.31	210.73	211.21	215.73	205.39	216.04	208.15	209.93	208.37	213.43	210.68	213.58	208.05	212.82	214.16	214.03	205.24	214.54	208.79	214.47	211.16	214.7	211.21	214.45	217.11	212.88	206.79	215.18	209.34	214.07	215.04	211.1	210.99	207.66	208.35	209.36	216.96	209.66	211.38	208.21	205.64	210.92	208.48	210.91	209.34	209.34	214.63	208.95	208.17
210.16	203.85	207.74	204.59	206.96	204.3	205.57	212.23	202.01	208.96	217.77	207.12	211.29	208.97	209.32	205.72	208.4	205.4	205.46	212.23	204.34	215.98	209.35	210.09	207.22	201.71	205.38	209.93	206.92	208.47	211.4	210.7	205.58	198.54	202.61	208.86	197.46	205.02	205.21	209.01	200.48	206.16	208.12	206.01	215.63	204.22	206.96	200.6	210.52	207.85
203.21	202.85	205.14	199.68	205.8	201.71	201.03	203.18	199.55	204.42	203.04	207.6	202.66	202.37	201.47	206.7	206.1	200.98	204.93	203.59	202.52	204.49	201.24	206.71	209.82	195.21	210.71	201.35	201.81	208.6	202.34	200.25	203.46	204.65	195.98	197.26	201.1	207.69	209.48	205.13	201.95	211.44	206.24	203.38	199.66	208.03	206.9	202.87	206.37	201.89
194.63	200.59	199.64	199.22	202.23	203.55	205.06	196.98	200.66	202.04	200.01	195.71	195.94	206.43	194.25	199.29	195.81	200.66	199.21	197.79	202.67	198.91	195.14	191.67	200.36	201.11	193.86	191.72	190.86	206.86	205.16	192.82	195.88	197.22	193.1	193.15	192.91	199.93	196.95	194.56	197.38	203.82	197.15	199.69	196.6	193.39	200.1	196.33	201.81	200.03
219.53	214.94	221.51	217.01	216.36	215.4	216.89	216.78	216.9	214.76	217.85	217.46	218.73	216.71	217.24	218.1	222.08	220.01	221.17	217.21	217.54	218.62	219.24	216.43	210.5	218.49	219.37	216.02	216.27	216.2	224.01	214.15	219.22	221.22	218.29	218.36	221.12	217.69	219.13	218.36	221.23	217.58	215.62	215.8	215.34	214.99	212.14	220.24	219.66	219.65
205.31	215.29	206.16	207.75	205.83	208.47	204.98	202.49	204.97	208.35	207.07	209.65	211.18	210.96	207.88	209.77	208.58	212.65	211.83	208.75	211.62	209.93	209.74	212.55	204.45	207.02	209.45	209.75	206.38	207.81	205.79	209.07	211.34	207.59	210.27	212.62	202.12	204.91	208.06	208.28	203.84	201.77	206.75	210.98	198.66	204.71	208.73	212.02	202.8	207.89
204.02	204.46	200.77	197.42	201.25	200.11	200.54	204.28	199.96	206.03	199.07	204.7	204.65	204.12	204.18	201.1	201.94	205.67	199.76	202.07	205.58	202.53	203.1	202.7	200.01	210.3	196.95	194.11	199.83	196.42	201.79	207.45	201.84	210.68	204.5	198.82	205.47	204.5	201.58	205.49	202.9	203.27	207.58	202.19	201.74	199.66	208.6	202.56	199.28	202.73
207.19	202.07	201.48	208.71	206.83	204.69	202.97	203.07	199.74	202.15	207.88	203.04	195.54	203.28	200.32	204.04	209.79	201.97	207.27	206.35	200.09	204.38	203.06	196.67	203.44	208.99	207.26	201.57	203.7	202.41	205.46	207.82	205.77	201.26	202.25	202.12	199.19	202.03	201.43	200.78	208.39	205.63	203.27	203.29	205.54	208.45	203.06	201.06	199.76	204.19
202.62	194.19	200.39	195.87	196.59	199.25	195.08	200.43	200.33	191.36	195.18	198.88	198.93	200.52	198.91	197.28	197.29	201.34	194.22	196.11	198.94	200.6	198.59	199.19	199.44	201.98	198.78	198.54	197.32	187.66	200.44	199.02	194.37	194.5	202.66	199.89	194.65	199.79	194.59	202.52	195.6	203.14	198.41	194.38	195.16	203.5	201.74	194.39	201.31	205.29
190.43	197.53	196.51	193.6	192.98	195.28	194.84	193.22	193.26	190.8	195.27	196.56	190.78	199.1	194.18	193.31	200.39	196.22	195.47	199.19	187.99	192.43	189.81	194.62	200.28	189.65	192.07	199.35	196.62	199.68	195.72	194.57	191.05	190.81	197.51	192.58	199.1	193.52	188.94	193.19	190.91	194.16	196.36	192.99	202.2	194.32	186.58	192.54	201.22	196.32
205.43	206.4	201.9	207.64	205.69	199.26	200.47	202.13	202.02	201.26	202.49	199.71	200.02	207	199.75	207.26	197.8	194.85	201.02	198.04	194.83	200.48	200.2	196.51	201.25	198.61	203.94	198.69	198.02	198.87	203.15	196.01	202.68	205.01	202.63	200.63	203.21	198.31	195.59	197.98	198.68	202	198.4	201.46	202.48	202.4	198.14	192.43	202.34	200.71
213.62	219.33	213.49	214.21	217.68	214.56	220.35	223.31	218.65	221.83	214.44	207.46	216.87	216.51	214.03	214.91	220.2	220.59	219.26	216.59	216.29	216.39	214.16	220	222.25	219.62	223.6	222.13	221.46	217.5	217.62	219.25	221.55	213.4	218.88	217.09	217.79	218.63	214.35	213.68	219.9	219.1	217.69	216.31	219.15	217.34	212.99	214.95	213.99	220.94
221.41	221.16	219.22	211.27	214.41	215.76	223.16	221.91	216.78	215.71	216.74	215	219.13	218.37	214.29	212.38	216.33	223.24	216.46	224.9	220.57	216.53	217.31	220.08	219.46	214.73	215.97	217.12	215.88	217.24	223.24	220.87	214.16	216.09	220.79	217.88	223.12	221.59	217.26	218.78	211.58	216.38	217.19	213.87	220.66	224.96	212.67	214.67	216.85	215.35
203.45	211	210.29	210.7	209.02	207.82	203.94	202.55	206.78	201.68	207.25	201.96	209.83	207.87	204.68	206.33	207.29	202.36	208.25	212.8	208.96	208.56	202.65	204.27	207.21	206.92	207.7	204.11	207.48	206.98	208.23	216.85	207.19	207.7	207.36	203.37	204.9	207.03	204.67	210.85	209.39	204.15	203.44	210.09	207.46	209.29	205.84	211.07	203.83	206.8
214.27	204.52	203.73	209.04	207.95	208.09	210.7	207.96	202.6	205.95	202.32	209.79	211.91	214.39	205.44	210	206.06	204.8	211.21	207.08	210.01	210.31	212.1	211.49	210.53	208.41	206.49	205.37	202.21	205.43	209.91	211.05	207.77	210.1	210.96	206.5	213.63	208.58	208.45	206.91	209.65	209.13	213.93	206.96	208.73	211.17	208.83	206.82	210.73	204.77
198.44	205.15	202.49	203.67	207.05	200.47	208.78	205.7	205.56	202.63	206.69	208.84	204.69	201.05	204.25	204.65	201.72	211.76	202.67	202.1	202	202.95	199.79	204.57	202.24	198.25	205.39	207.33	207.95	199.44	203.26	205.98	210.44	193.05	203.01	202.29	204.46	203.3	199.02	204.78	206.52	202.82	207.24	207.04	203.89	208.06	196.95	199.51	199.92	204.59
196.84	194.45	196.12	185.81	189.57	193.18	189.62	198.24	196.8	190.75	195.39	192.4	195.54	196.76	198.23	194.42	187.22	191.47	193.87	193.15	188.41	196.63	194.96	195.05	193.43	200.77	197.86	193.59	194.24	195.9	195.38	193.4	194.82	192.15	191.89	201.54	196.27	195.6	199.28	189.06	199.94	194.59	196.74	189.93	198.78	194.62	193.26	196.79	187.24	188.45
216.32	223.64	220.47	216.23	213.21	214.64	218.46	216.05	215.9	221.67	215.92	220.33	218.61	222.54	213.17	215.48	217.47	214.67	216.33	216.22	214.83	220.13	214.82	214.26	215.13	218.5	218.79	219.04	224.05	216.83	220.63	214.48	211.55	222.9	208.26	216.4	213.74	219.47	218.37	219.46	216.58	217.71	215.44	216.78	214.56	216.5	220.6	218.97	214.51	217.1
195.79	199.72	205.63	199.76	199.52	197.94	198.52	206.15	195.43	200.31	192.25	198.21	204.75	195.5	197.45	206.16	190.45	200.85	203.34	190.98	197.64	197.86	205.66	198.85	199.13	202.68	200.39	198.4	200.84	201.84	199.48	196.59	195.14	198.43	201.13	204.67	203.58	199.24	196.12	198.64	201.11	202	201.11	198.56	205.91	198.35	204.2	197.73	198.44	196.95
216.69	212.85	203.16	208.41	204.79	219.6	207.92	208.92	211.61	212.27	214.76	211.31	204.44	205.23	203.67	211.2	211.32	205.1	206.44	210.65	212.09	207.59	204.02	206.72	203.21	214.17	212.93	222.79	209.1	207.59	207.47	212	204.75	204.19	211.29	206.05	208.91	212.77	213.59	206.96	210.09	212.1	208.23	211.34	213	209.57	214.46	209.22	205.04	205.07
202.55	197.59	201.65	200.64	201.05	199.3	205.66	200.26	202.57	203.51	205.03	209.9	206.31	200.39	213.27	201.86	205.88	204.04	201.62	202	206.96	202.42	197.94	207.89	203.12	199.66	205.35	207.65	199.29	199.92	204.45	200.47	198.57	206.42	198.87	206.07	197.07	203.19	207.44	200.71	200.2	197.47	203.34	208.98	201.7	202.87	202.42	200.79	196.72	204.9
199.04	203.66	209.3	199.95	205.22	207.12	204.98	199.24	205.57	204.05	203.44	211.41	198.29	210.56	200.73	205.98	206.97	202.53	197.85	204.6	205.32	206.47	201.39	208.83	201.02	207.69	203.01	204.88	198.31	205.8	202.36	202.59	201.77	198.21	200.09	203.09	206.5	208.19	203.51	201.76	204.34	198.9	200.26	207.73	202.61	206.67	199.98	203.03	205.94	208.56
198.85	201.18	202.18	186.1	204.2	196.32	201.14	199.29	206.25	197.49	195.96	199.73	198.82	191.36	203.54	200.99	194.42	204.43	201.4	197.5	203.02	204.3	202.64	207.76	199.4	197.39	205.95	206.27	198.36	198.51	200.77	201.54	200.35	199.74	193.91	208.2	198.78	199.78	195.62	203.96	204.71	200	204.27	199.41	203.71	199.68	194.71	198.61	207.16	202.42
209.62	210.75	207.59	210.12	203.74	206.01	204.85	210.95	207.62	209.35	203.74	211.1	208.18	205.04	209.17	207.23	211.36	209.81	208.55	213.48	209.79	208.71	205.88	201.76	210.19	208.89	210.68	211.6	210.9	205.66	204.45	200.92	204.82	209.32	209.41	208.04	207.17	207.98	213.43	210.45	219.4	209.06	213.24	209.11	209.55	212.66	205.25	211.02	212.15	213.52
210.02	206.42	208.94	201.49	204.86	209.02	206.18	203.23	213.9	209.64	210.14	204.29	205.51	206.99	206.29	206.93	202.13	203.05	200.39	206.15	204.77	202.33	205.17	209.53	203.48	205.55	211.12	202.59	208.4	200.56	210.97	207.46	210.28	205.09	208.95	206.79	205.82	207.21	207.57	208.19	201.69	204.71	201.88	208.1	204.22	200.36	206.26	208.63	210.69	203.32
205.36	206.39	198.87	208.67	204.07	197.15	203.43	199.14	199.28	203.87	209.31	203.37	204.29	202.89	203.23	193.88	195.85	198.58	205.64	203.34	203.21	198.58	209.92	205	200.88	201.98	204.24	198.78	200.9	200.07	206.06	200.15	201.13	197.22	201.69	204.69	208.77	197.45	198.35	202.66	198.46	202.28	201.87	204.33	209	199.26	201.38	206.89	200.57	201.11
209.58	214.37	208.17	207.16	210.97	209.78	214.76	213.72	209.72	216.61	203.62	211.5	208.28	211.51	211.05	212.99	206.8	207.6	213.3	212.66	207.44	204.22	205.57	207.92	208.87	211.97	215.33	211.39	213.85	208.72	214.02	208.79	207.53	210.35	212.46	211.24	209.5	210.17	210.03	205.82	217.63	210.65	210.79	213.12	209.02	211.41	213.56	207.33	210.43	207.65
199.78	202.08	203.18	195.63	202.9	203.29	199.75	204.49	204.22	199.69	201.9	203.12	204.41	203.78	207.78	206.32	205.2	196.94	212.35	198.09	199.81	197.96	201.53	201.24	206.28	200.4	203.03	201.81	201.41	207.94	204.15	201.49	200.29	199.62	198.6	210.19	194.67	207.87	192.51	204.93	207.41	203.7	201.98	201.59	200.49	204.35	205.04	201.37	208.81	207.2
197	199.81	190.33	193.17	193.64	197.88	198.9	201.9	191.89	192.84	191.34	195.86	193.72	196.76	196.12	193.93	191.15	202.43	199.58	200.68	196.24	198.18	197.7	193.99	201.07	191.6	196.89	196.18	190.14	192.34	193.06	194.01	192.82	194.39	195.58	189.57	196.38	198.68	200.01	194.63	191.7	193.88	196.95	197.61	195.04	195.64	199.43	195.74	193.19	192.21
218.21	219.41	215.56	224.02	213.19	216.09	223.87	217.98	220.84	219.95	212.03	217.84	211.58	219.47	217.37	216.18	215.06	218.24	213.06	222.5	218.34	219.3	220.08	213.63	219.84	216	217.03	219.71	217.36	221.04	217.12	215.45	214.03	216.19	221.12	217.28	216.36	217.71	211.91	215.69	218.04	217.45	213.78	217.09	217.21	213.69	203.47	218.93	213.21	226.73
212.82	204.06	201.55	204.83	209.3	213.02	201.32	209.76	208.01	203.39	209.79	209.06	208.33	207.15	208.38	208.11	214.95	200.62	210.67	205.67	207.84	208.63	206.65	206.62	208.91	205.74	211.38	207.94	206.17	210.39	211.99	209.02	203.92	205.16	200.25	210.32	201.96	208.24	209.65	211.86	204.79	207.3	201.82	202.29	205.29	206.14	211.05	216.29	206.51	209.17
205.03	212.68	208.53	201.69	208.77	206.15	209.48	213.19	208.13	202.06	201.23	198.14	202.77	206.37	208.64	197.09	211.35	209.44	205.03	208.06	207.61	211.17	203.94	201.92	204.87	206.73	206.77	208.54	206.19	208.44	203.05	209.67	206.32	200.61	201.88	208.07	203.29	200	207.78	199.76	207.77	207.56	207.77	203.5	210.39	212	204.22	202.45	200.01	208.32
214.6	217.76	212.15	214.58	215.93	211.66	217.53	209.15	214.51	215.16	220.89	211.25	212.84	204.02	212.21	214.85	209.41	208.25	211.83	214.67	215.18	209.88	215.98	212.64	215.68	212.11	212.57	215	217.75	215.22	212.25	211.33	215.87	216.79	205.65	208.45	210.03	209.95	212.59	214.26	212.28	211.31	216.73	212.81	214.25	212.43	214.83	214.66	209.81	215.78
197.75	201.02	195.22	194.1	198.97	193.47	195.11	190.07	197.82	198.6	189.52	191.56	197.82	194.4	185.58	198.8	201.22	191.83	200.41	193.59	201.3	192.3	190.4	195.99	198.97	197.78	198.82	197.41	193.57	194.97	197.79	194.29	190.4	187.85	194.16	194.47	194.92	198.44	194.35	196.06	191.81	197.28	198.11	193.41	194.67	195.75	193.77	199.38	192.42	204.05
204.31	201.13	203.05	202.49	204.24	202.68	204.25	205.26	200.61	206.31	205.28	200.18	206.77	208.97	213.49	204.77	208.2	203.43	209.34	199.13	203.47	205.69	196.69	203.98	208.09	201.14	207.03	205.7	205.29	200.99	206.49	203.65	206.77	202.58	208.5	207.86	204.59	200.1	210.25	201.54	201.72	199.22	202.31	209.03	204.56	209.13	196.54	209.35	207.39	205.87
202.81	199.08	201.71	203.59	199.69	200.82	197.38	205.04	203.84	205.21	201.8	202	199.38	205.62	200.09	200.19	200.61	208.35	199.89	196.6	197.65	203.49	201.92	199.6	205.86	200.66	205.59	203.03	201.4	202.7	198.81	199.61	201.03	201.35	203.81	197.82	202.09	203.31	199.85	200.91	203.22	200.32	204.67	194.39	203.94	204.55	202.15	197.3	205.04	208.26
206.54	204.85	199.94	205.2	203.71	207.74	202.28	194.48	201.41	203.62	206.66	204.33	200	201.6	205.32	202.62	208.41	198.55	203.37	201.22	195.59	203.93	204.96	209.66	205.42	207	206.81	199.07	203.63	208.36	203.01	206.39	196.78	202.12	207.35	206.7	198.21	201.25	206.02	201.02	203.74	208.43	200.48	198.47	203.47	196.05	207.63	206.41	196.61	203.9
202.53	209.34	205.34	208.97	204.7	213.11	202.23	206.22	211.61	205.68	206.12	200.73	201.83	203.47	208.31	206.75	205.02	207.3	205.94	204.63	208.92	211.78	212.86	209.5	206.47	213.47	209.27	210.23	202.65	211.65	205.37	207.08	206.21	207.04	204.72	213.09	207.61	206	205.88	211.17	203.43	199.93	217.36	208.57	204.87	209.09	213.63	208.75	204.15	212.14
207.07	210.72	203.04	203.91	207.26	207.74	203.73	209.68	213.36	203.06	199.34	208.55	200.77	207.16	202.15	199.8	212.96	210.86	208.71	205.51	204.22	200.02	205.25	205.09	206.41	204.9	212.43	207.36	203.57	208.1	205.59	204.7	203.49	207.05	210.85	206.21	208.6	210.36	209.38	209.3	204.71	203.35	207.82	203.42	203.22	204.08	206.66	214.15	201.17	213.12
199.35	208.61	204.24	204.87	200.23	206.12	204.95	205.48	205.33	199.17	201.7	199.42	198.2	202.08	202.46	207.84	202.77	199.74	205.12	203.9	198.65	198.29	209.29	201	202.61	202.32	202.06	200.37	209.43	199.99	200.05	199.73	206.03	196.64	200.31	207.22	198.97	202.54	212.03	203.69	199.21	202.42	208.9	203.44	197.68	207.49	198.88	208.01	206.68	196.55
214.63	219.96	217.74	212.82	212.28	219.76	218.27	219.8	213.55	208.3	217.38	221.41	222.46	217.91	219.38	211.7	216	211.73	220.62	221.05	218.3	218.29	219.33	216.59	211.41	220.32	211.49	210.75	211.56	222.98	219.87	213.8	213.97	208.5	216.47	218.91	219.36	216.64	214.4	219.9	217.46	218.39	219.12	218.97	225.24	217.36	222.63	215.75	219.83	221.65
204.39	205.76	212.7	207.42	209.82	207.22	205.4	200.34	201.58	206.47	201.72	201.79	202.14	203.93	212.64	202.42	200.71	200.01	205.11	208.52	205.91	200.42	196.9	203.62	205.06	212.76	199.59	201.38	206.94	207.77	203.99	208.44	206.98	207.04	197.34	202.09	201.13	204.06	203.41	199.35	205.35	207.68	204.89	204.44	204.09	203.1	198.18	201.12	200.77	211.14
196.91	199.47	195.33	196.78	197.83	197.02	197.98	196.26	190.88	202.38	198.7	199.64	200.39	198.08	204.91	195.65	195.31	194.26	199.08	196.76	195.07	196.77	200.63	194.5	202.09	193.59	199.93	202.28	199.74	192.07	196.72	196.51	198.44	200.41	203.71	195.84	194.25	197.31	203.69	198.24	196.87	198.8	200.04	200.3	191.95	197.87	196.04	192.76	201.7	197.13
208.12	201.39	201.67	207.98	198.51	208.53	212.79	199.47	205.48	202.41	206.83	200.86	201.37	202.77	206.37	201.48	204.15	202.96	206.06	206.51	205.65	204.9	201.45	200.25	208.07	200.03	208.43	209.12	201.55	206.08	208.87	207.29	203.42	205.47	207.19	204.34	204.91	196.98	200.03	205.46	205.6	204.08	206.43	202.18	215.33	203.91	205.06	201.01	207.01	205.62
208.34	198.56	207.6	197.88	206.58	201.85	201.25	202.91	202	206.76	199.47	197.32	204.39	204.41	205.12	207.32	198.05	201.47	209.1	198.75	196.41	203.67	205.8	205.8	204.9	198.61	203.13	203.48	198.95	204.88	204.41	201.84	203.37	208.14	201.96	204.94	199.12	201.55	205.54	205.97	205.77	201.74	200.21	204.39	198.13	208.09	202.69	204.35	202.33	206.2
202.68	207.1	206.22	209.1	205.85	213.43	206.6	216.94	207.55	208.5	216.22	209.05	207.64	212.41	211.28	211.82	210.81	215.17	206.67	207.45	213.36	212.51	208.76	208.25	214.56	209.43	203.05	206.55	208.42	212.72	205.65	207.98	213.8	201.56	208.01	208.93	211.7	207.01	211.96	208.43	203.88	209.31	204.7	211.06	204.74	206.9	211.18	200.24	209.01	209.48
203.48	207.63	199.29	199.25	201.14	201.19	201.97	202.8	204.42	198.94	198.88	210.36	206.35	201.14	199.91	205.87	206.6	201.72	201.24	205.33	203.92	206.07	204.37	201.63	200.76	200.57	207.06	201.46	200.14	206.45	203.03	204.56	200.37	208.73	202.69	206.64	208.3	203.38	202.61	194.96	201.47	202.44	204.88	211.52	206.2	203.54	204.17	202.66	202.24	203.64
203.23	204.03	204.13	200.89	201.87	204.59	205.55	197.78	203.92	198.01	202.2	201.73	209.77	203.77	201.12	200.08	204.97	206.57	200.35	205.91	203.38	200.06	201.61	198.89	209.35	208.49	205.48	199.32	204.04	205.87	198.42	207.56	204.69	197.65	196.93	205.1	198.99	204.22	204.15	203.66	205.29	206.28	202.84	205.09	203.29	207.28	200.56	210.61	202.51	200.16
206.1	217.74	213.52	208.11	209.9	210.51	211.77	211.67	209.8	204.48	216.97	210.99	210.81	211.88	204.92	209.73	206.51	205.31	213.59	212.69	211.28	210.26	208.96	207.07	214.11	211.77	206.47	207.74	206.46	208.9	212.17	208.31	206.62	209.97	208	209.71	204.9	214.12	209.01	212.08	206.44	208.43	213.18	210.42	212.41	203.6	206.25	207.81	213.81	210.03
210.67	214.4	203.51	198.08	204.62	209.01	202.66	201.02	201.09	197.93	203.1	204.86	198.76	210.41	201.19	210.8	200.91	201.78	206.78	211.91	201.2	201.16	207.06	203.31	206.08	199.99	203.35	202.36	201.45	203.83	207.09	207.3	198.92	198.48	204.86	199.04	199.36	204.46	203.13	202.06	204.21	202.92	206.89	208	205.94	204.17	202.8	201.56	198.94	202.74
220.26	225.12	214.85	220.64	214.06	218.11	216.59	208.09	219.28	217.81	214.7	214.97	215	217.88	224.68	209.25	216.08	211.49	211.36	218.3	217.09	208.75	210.91	214.12	217.44	219.17	217.81	215.1	213.43	220.19	220.27	218.42	212.78	216.36	215.11	213.91	223.09	219.38	218.74	214.97	217.35	212.57	222.05	216.45	216.08	218.18	215.32	214.88	214.22	217.51
215.87	213.03	219.13	220.57	218.31	212.87	215.61	218.23	218.27	211.13	211.41	213.41	218.94	209.22	218.4	214.41	215.56	220.05	217.62	216.19	218.44	217.08	212.7	214.13	216.81	225.96	217.39	214.93	221.39	214.41	217.47	212.41	216.2	218.08	214.72	223.54	218.91	214.72	216.83	216.67	220.99	218.94	213.65	217.04	213.13	218.88	211.9	216.99	216.97	215.19
206.99	219.39	212.23	212.89	217.92	210.82	214.2	206.21	206.68	209.01	205.19	214.7	215.47	206.22	211.12	212.85	199.53	210.17	211.45	210.19	207.15	211.95	210.4	212.52	215.94	206.74	210.8	211.98	210.18	204.99	210.03	207.31	209.72	213.37	211.29	209.6	207.56	216.79	207.49	209.1	206.37	210.42	204.88	211.52	207.02	209.93	210.85	212.32	210.2	207.66
209.52	196.78	195.5	200.65	191.57	200.13	205.83	195.54	198.39	199.44	200.99	202.21	199.14	199.13	199.95	202.49	193.37	190.93	200.87	202.6	201.3	196.35	197.64	196.42	202.6	198.66	197.66	197.31	200.99	207.24	205.66	201.92	194.88	198.97	206.84	200.46	198.11	199.73	199.06	193.08	196.72	197.97	195.89	204.52	203.34	201.53	200.04	197.99	199.98	196.7
208.83	202.2	200.66	197.81	200	207.74	199.15	204.23	205.43	198.97	204.47	199.97	205.3	201.8	208.93	208.1	209.61	210.32	204.44	201.4	207.79	206.68	209.46	200.72	214.32	208.11	206.05	201.82	203.88	207.67	199.77	200.72	201.45	204.74	202.09	201.99	204.22	205.29	204.71	202.91	203.72	199.91	213.6	199.02	208.05	204.91	205.88	206.46	207	218.21
200.8	202.79	208.1	200.42	204.48	203.25	206.35	205.45	205.05	200.59	204.54	204.79	197.51	194.18	207.46	200.59	206.24	198.11	202	206.24	201.47	203.93	197.78	204.14	201.21	197.37	203.89	204.45	207.48	205.4	201.88	201.12	200.67	206.33	203.81	204.62	205.23	197.99	211.57	200.19	198.05	204.49	204.36	200.02	208.28	198.36	201.35	204.57	206.15	204.43
194.35	197.8	198.63	196.87	202.4	198.48	199.8	197.75	198.94	203.16	198.08	201.46	201.87	200.28	196.72	199.13	200.4	205.75	199.77	201.12	198.72	205.47	199.72	194.08	198.05	201.97	194.07	194.99	200.54	197.69	202.3	200.63	196.22	205.67	200.06	192.62	193.56	204.33	201.93	189.64	201.6	198.57	206.81	196.58	199.95	204.41	202.42	198.83	202.07	202.1
213.33	218.59	214.11	214.89	221.1	214.89	214.23	217.36	220.73	216.33	216.88	219.44	217.22	214.79	219.05	213.71	216.47	219.13	214.58	217.3	215.92	213.35	209.97	218.07	216.53	216.91	216.19	218.24	211.45	219.8	216.55	213.83	226.37	217.3	220.33	216	213.49	218.22	220.14	215.5	216.86	222.82	218	217.89	215.84	215.28	216.51	217.24	212.14	220.44
207.02	203.23	204.45	209.07	204.2	204.79	205.46	198.64	204.03	205.7	199.95	205.22	200.76	201.77	195.57	201.67	204.48	207.88	202.95	206.97	203.34	200.9	202.16	202.41	205.2	201.4	203.37	210.89	207.71	207.85	202.85	204.02	209.87	205.36	207.2	201.77	208.31	206.09	206.8	209.53	198.17	202.94	198.78	209.79	203.68	210.16	211.16	203.69	206.92	198.62
193.68	203.16	200.24	191.61	204.71	199.79	196.44	198.01	194.67	199.19	200.25	188.94	199.28	198.22	197.3	197.84	193.13	197.36	195.63	197.91	196.86	198.88	197.3	201.72	194.79	195.84	200.92	196.86	196.29	197.56	197.34	199.13	201.66	198.07	203.51	199.26	195.31	203.62	205.91	200.37	194.99	192.91	199.68	199.39	200.74	200.4	206.52	201.24	203.02	191.2
196.57	197.56	205.53	193.59	193.7	200.68	195.97	204.74	199.39	192.02	207.03	198.47	192.92	196.97	197.4	200.66	197.89	192.39	200.03	200.84	201.34	195.28	199.86	205.83	197.43	190.16	204.15	202.42	207.19	189.97	199.3	202.35	202.87	199.36	199.53	196.83	199.36	194.18	201.92	203.21	203.16	199.39	195.94	196.17	200.96	206.07	204.47	202.36	200.79	195.85
207.12	211.3	209.83	213.51	213.15	204.42	218.64	207.8	210.47	209.17	212.81	215.7	211.89	214.01	211.68	208.39	211.37	216.16	203.76	213.4	211.57	216.13	214.11	219.38	205.52	208.58	216.42	204.79	214.64	221.86	212.9	209.03	211.62	211.9	210.96	214.95	204.56	215.63	212.49	212.74	216.38	215.4	213.29	209.16	208.38	210.59	212.22	208.35	209.36	209.74
214.76	214.02	215.66	212.91	208.07	208.28	210.87	215.38	207.99	209.41	206.29	214.63	212.53	212.68	214.34	211.69	214.01	209.43	205.85	209.8	215.41	212.08	210.79	212.32	213.62	213.04	208.64	211.54	209.6	208.08	213.23	215.11	214.13	215.13	207.31	214.61	212.44	218.06	208.45	209.68	207.31	205.48	211.19	214.01	206.96	214.18	216.03	212.72	209.42	209.65
213.73	206.45	219.08	202.42	214.64	207.75	205.7	212.18	206.88	209.13	206.91	213.28	204.28	204.13	212.37	209.29	213.86	207.28	215.35	210.26	205.86	209.09	208.22	210.3	211.44	213.53	205.45	212.01	208.73	201.37	211.9	209.48	207.07	212.28	207.43	201.98	208.35	214.78	206.61	209.5	210.05	206.95	205.83	208.48	208.27	214.57	210.38	210.46	211.52	206.14
203.78	199.98	196.08	204.45	199.46	196.23	211.15	199.27	198.56	204.73	203.44	200.83	199.97	204.91	197.15	197.02	195.23	204.86	202.69	206.32	202.96	195.82	196.2	198.34	198.37	194.63	197.65	200.08	196.37	203.99	206.35	203.06	202.26	202.28	201.63	204.95	204.51	197.1	200.81	199.57	201.62	198.67	201.84	203.78	200.86	208.95	201.7	201.63	201.03	197.82
207.29	211.47	210.52	215.13	215.07	215.94	214.85	215.21	213.01	212.89	211.44	214.18	212.51	214.68	214.48	208.61	208.94	215.53	217.98	207.36	218.06	210.15	211.12	209.83	217.75	212.17	217.5	209.92	215.44	213.67	211.04	215.53	213.01	215.48	213.24	211.13	210.92	210.39	211.55	209.42	218.31	206.39	214.91	210.08	215.36	217.34	218.44	206.64	218.14	211.52
205.97	198.24	203.83	200.1	194.27	201.82	196.03	200.49	205.56	200.18	195.99	203.63	201.98	205.65	204.71	197.26	198.59	204.2	200	196.75	202.44	193.9	203.2	198.4	199.1	201.63	201.79	202.54	197.14	200.06	206.17	198.28	202.57	204.62	192.95	198.9	202.32	203.25	202.47	203.42	202.53	199.69	202.46	202.89	204.19	206.11	200.29	197.39	205.26	204.24
210.61	211.75	205	210.2	205.97	214.38	210.76	212.33	209.49	203.3	207.18	209.31	212.45	211.27	210.78	217.04	207.26	211.5	211.94	216.43	214.69	211.41	213.32	208.17	211.03	213.05	218.22	209.71	211.33	217.17	214.02	212.1	211.83	211.25	211.62	213.38	213.75	209.87	211.48	217.31	212.24	213.41	214.56	208.81	209.6	218.63	217.73	219.17	213.94	209.46
202.2	209.6	206.42	203.92	207.22	206.77	201.08	201.93	211.12	202.53	212.81	206.9	205.29	206.37	206.46	202.04	207.12	209.81	208.56	204.16	200.61	202.97	202.56	200.4	204.17	201.24	203.67	204.53	204.54	202.46	202.34	206.01	202.5	205.93	198.68	203.96	204.84	203.95	202.4	205.63	204.66	208.13	203.55	202.78	203.16	203.5	206.96	203.22	209.5	198.16
205.87	205.7	212.79	208.26	210.95	210.23	206.99	212.05	208.82	214.2	212.37	208.15	208.36	201.61	211.62	203.83	207.74	202.09	206.68	211.95	213.88	210.66	206.61	214.06	198.41	203.17	213.04	205.25	205.52	205.74	211.42	204.3	204.11	211.57	206.02	214.47	219.19	211.18	206.16	200.15	215.46	211.06	208.14	211.92	205.44	212.98	213.73	205.62	213.73	212.46
197.34	198.58	203.43	195.85	198.9	200.89	195.99	201.45	198.68	203.8	202.61	191.21	197.89	202.05	199.26	196.26	192.74	199.72	195.23	191.02	195.72	197.35	194.39	195.5	195.12	201.91	197.16	201	199.01	204.34	199.1	197.28	197.51	200.26	195.61	194.13	195.05	199.18	199.8	200.78	195.76	198.8	199.43	197.41	194.41	198.8	198.28	197.87	197.16	193.03
204.47	203.07	200.52	194.86	198.09	201.48	204.07	200.37	202.58	201.4	199.46	204.41	199.99	201.02	199.11	200.2	195.14	200.73	198.97	207.15	200.34	204.89	205.25	204.64	205	204.77	202.9	199.29	205.32	203.11	204.54	204.24	199.42	199.51	199.39	210.39	201.92	203.73	203.27	206.46	206	205.79	207.31	202.71	201.28	199.4	200.89	211.09	204.43	200.73
211.87	214.82	216	217.96	217.25	210.57	213.54	217.97	215.49	220.98	223.76	217.05	220.31	214.91	214.21	217.66	209.96	216.8	216.44	218.39	221.78	218.34	209.21	217.1	220.83	211.52	210.47	222.9	218.43	215.22	218.42	215.15	213.98	211.99	219.63	212.39	212.32	217.47	216.29	212.72	213.95	223.48	217.66	217.89	219.32	216.36	213.1	210.31	220.18	211.68
205.21	198.41	199.29	198.99	201.4	192.72	200.25	198.53	201.09	200.17	207.22	200.87	196.8	203.33	204.56	197.64	193.75	197.45	196.22	198.89	201.08	202.5	198.7	195.11	200.01	202.99	202.65	200.52	202.05	202.87	204.41	198.91	196.02	196.09	198.81	201.13	206.18	199.11	198.72	201.78	199.53	200.28	201.42	199.31	199	200.03	200.36	201.51	201.77	202.8
203.57	200.43	201.1	198.51	195.17	193.2	190.14	200.32	198.29	203.54	193.15	200.35	190.35	198.49	194.25	198.67	197.91	200.99	200.8	204.04	194.91	197.96	193.99	207.04	195.08	200.85	200.54	199.21	198.4	199.43	200.44	200.05	194.71	196.51	193.69	198.22	200.07	200.19	194.05	197.06	195.21	202.51	195.05	203.11	197.88	199.11	196.11	195.12	202.45	192.17
212.61	204.74	207.6	211.22	207.32	216.04	206.85	209.02	213.96	215.28	208.37	213.97	209.24	211.77	205.31	210.97	209.7	209.16	207.86	211.5	208.01	204.31	198.27	204.66	202.21	210.23	210.66	211.34	203.57	211.37	210.32	206.24	205.57	209.88	206.04	205.16	204.9	211.62	208.56	202.25	205.69	202.1	204.21	203.55	204.98	207.56	204.34	204.44	206.16	204.99
207.23	205.41	202.58	202.21	200.54	204.18	199.91	198.68	204.58	200.07	199.23	202.45	205.45	203.61	205.61	213.65	208.52	200.28	200.54	202.96	197.66	202.06	195.59	200.15	204.67	196.93	202.04	200.36	200.72	204.96	206.57	206.09	201.57	209.13	201.96	201.94	202.47	203.73	205.51	200.65	201.08	199.92	203.66	198.74	201	203.64	199.19	207.19	204.7	194.82
203.93	202.41	207.94	197.24	207.08	204.59	204.89	206.68	202.36	206.05	208.63	199.09	208.89	201.96	209.19	200.02	204.32	200.84	207.56	197.68	209.2	207.7	202.34	205.57	203.99	201.23	196.89	206.23	200.69	207.09	202.06	207.52	203.46	199.54	205.59	207.93	207.97	207.96	205.39	207.95	213.18	203.73	202.43	205.41	202.6	210.37	207.5	205.06	208.8	204.41
205.04	202.51	210.49	206.71	210.57	201.65	208.3	200.49	207.46	212.17	213.11	203.09	202.98	207.67	201.29	209.78	208.77	208.47	206.92	208.75	212.64	210.36	207.92	206.73	201.21	205.16	209.46	208.93	207.52	209.23	205.5	204.35	204.14	198.65	211.62	212.97	209.34	198.89	211	209.81	201.58	205.58	201.11	211.43	207.96	203.26	207.45	201.8	201.52	210.24
211.41	214.58	211.13	203.7	209.76	211.34	212.42	209.06	208.48	206.41	209.09	206.4	214.79	208.99	206.75	209.63	208.33	206.08	213.11	213.25	209.79	212.81	206.93	208.19	218.02	215.19	208.82	213.56	205.89	212.75	204.27	208.08	210.83	205.67	213.31	208.49	215.08	211.53	209.92	208.29	204.2	207.89	204.64	210.4	215.3	209.8	219.92	206.65	204.41	206.17
205.47	198.88	204.8	204.27	201.91	198.2	207.15	208.84	199.61	201.98	203.82	205.15	203.72	203.98	202.68	204.26	202.2	205.62	198.3	204.23	202.95	203.36	200.72	201.12	200.42	208.87	206.53	197.27	206.6	199.11	203.51	196.53	198.13	200.74	193.95	202.29	205.36	205.92	201.61	204.56	207.1	204.82	204.57	199.59	197.75	202.65	210.12	205.21	206.53	201.77
199.95	198.5	196.83	197.31	200.47	200.99	199.89	202.5	198.18	199.75	199.51	202.39	201.51	195.27	203.04	202.23	198.97	204.27	198.49	203.54	200.9	203.16	199.66	198.7	197.83	203.97	199.53	201.04	196.13	200.87	197.22	196.66	197.65	198.51	197.02	204.55	197.6	205.84	204.62	201.03	206.01	205.85	200.88	198.4	198.75	197.73	198.99	199.02	200.83	195.29
207.88	210.11	203.64	214.24	212.6	207.88	207.12	207.73	208.36	209.77	207.71	205.69	205.89	212.13	204.7	208.35	204.06	204.2	208.26	206.72	209.76	203.73	213.08	209.9	217.7	207.49	211.32	207.99	212.43	209.38	219.06	213.26	208.89	206.2	208.85	208.32	206.2	207.25	204.66	202.23	202.78	208.73	206.45	205.66	208.01	208.35	211.34	202.58	204.77	205.83
199.21	210.26	208.49	209.03	204.54	207.26	197.63	199.66	200.81	203.14	198.24	206.08	206.98	197.99	209.81	203.65	198.26	204.99	205.79	201.71	206.38	206.27	201.74	197.35	204.08	204.65	210.5	213.04	204.2	196.04	204.89	202.61	204.3	210.1	201.04	202.24	202.51	208.16	196.38	206.99	196.87	210.23	207.3	201.85	206.18	205.33	201.96	201.78	202.11	206.5
200.74	195.25	194.1	192.1	192.42	195.01	200.95	196.99	194.72	198.91	192.73	195.04	201.14	192.82	201.67	193.76	198.62	193.02	197.98	187.99	192.73	187.84	195.53	190.73	195.69	199.87	195.64	189.05	191.78	198.23	193.59	194.47	194.87	200.58	196.24	191.78	193.23	195.36	193.79	189.63	194.93	192.11	190.89	196.44	203.09	196.02	198.19	190.37	190.73	197.83
207.52	195.07	200.95	199.1	204.92	201.27	194.5	200.62	197.22	205.63	195.69	198.01	206.59	206.57	198.32	208.28	193.71	208.89	197.76	202.32	195.19	201.01	202.48	203.27	198.58	196.77	203.08	206.71	201.88	194.93	195.99	208.26	197.82	205.38	193.81	199.75	202.83	200.9	202.27	196.73	208.48	202.83	200.54	195.4	205.77	198	204.02	202.66	203.77	201.21
205.5	198.83	196.9	194.55	205.42	206.65	200.67	207.33	206.65	201.3	202.23	204.07	202.07	203.52	203.29	204.39	204.44	204.41	204.55	204.74	201.76	209.3	204.56	199.88	201.8	204.79	209.4	207.24	200.74	198.31	205.99	198.87	205.93	200.1	200.45	201.62	204.39	208.77	208.46	206.12	200.33	198.05	203.15	202.35	202.25	213.67	201.92	200.44	204.87	203.75
202	197.26	204.19	201.68	205.64	200.39	203.33	197.91	202.32	200.91	199.33	198.64	200.34	201.95	202.89	203.85	203.06	197.59	202.09	200.55	200.8	200.12	207.85	199.45	205.13	201.23	200.92	195.74	204.43	205.41	202.12	193.23	201.72	197.07	203.08	200.87	204.49	206.94	203.35	202.29	201.01	203.41	199.92	203.42	200.22	201.27	200.11	197.62	205.82	201.47
211.99	212.93	213.77	207.36	213.12	215.3	207.1	213.06	205.19	217.12	209.11	218.51	210.72	207.04	207.51	214.66	208.79	211.5	219.51	217.19	218.73	211.42	210.68	212.62	210.19	212.7	212.8	213.09	220.71	211.36	205.91	209.65	213.04	208.56	211.7	215.91	213.71	216.08	219.12	209.38	209.08	213.42	208.17	215.53	214.45	211.28	213.98	212.61	219.83	211.72
216.23	212.49	218.23	217.31	215.96	216.44	216.29	217.81	213.62	212.45	210.12	219.13	214.81	219.11	221.37	224.3	219.49	223.42	218.51	216.87	215.12	216.23	218.46	219.15	215.01	217.02	220.32	212.92	220.94	219.54	222.13	218.52	211.47	220.14	216.34	217.97	213.13	211.22	221.06	223.41	212.04	219.12	217.4	213.49	216.2	217.57	217.24	214.89	221.8	219.96
211.44	209.41	209.39	208.51	209.07	206.88	212.81	212.81	212.21	212.73	205.51	209.47	211.3	209.06	214.42	212.57	212.55	211.39	208.31	212.98	215.71	209.68	212.26	211.15	205.19	213.51	211.03	212.56	217.16	216.24	214.45	212.37	213.88	207.94	212.59	211.44	212.27	203.1	214.41	210.89	207.76	215.2	204.58	217.35	215.05	215.95	211.19	213.34	212.94	211.53
206.78	202.4	199.25	206.97	206.32	208.55	197.73	201.1	198.49	204.86	206.18	206.72	205.9	204.51	200.77	202.04	196.67	205.98	204.5	206.06	205.26	204.38	196.72	198.4	201.43	197.78	203.98	202.01	206.61	207.74	201.81	204.53	209.8	207.63	206.98	206.08	205.11	206.41	201.55	194.7	206.27	199.88	205.81	200.62	200.57	202.31	203.7	203.39	210.08	204.89
210.24	214.94	215.05	217.41	209.63	216.15	214.07	208.27	212.62	217.64	212.19	209.53	215.94	211.69	218.33	211.18	216.66	214.14	203.89	214.04	210.54	211.94	219.55	217.37	208.86	213.68	213.63	206.59	212.65	212.11	214.82	210.62	212.64	211.81	213.06	209.61	211.89	214.99	212.06	210.29	223.56	209.95	210.26	215.04	217.45	215.05	215.41	217.95	205.41	215.85
214.04	215.71	223.76	215.16	213.19	219.74	210.58	214.61	214.04	216.22	220.78	216.09	216.52	222.06	222.12	212.9	224.26	218.52	222.02	222.44	218.6	213.3	220.43	215.39	221.65	214.84	224.69	217.3	214.52	212.22	216.35	220.17	221.5	207.13	218.59	218.11	206.88	214.69	225.4	220.72	218.71	216.94	217.6	214.44	221.61	216.7	219.58	215.43	219.98	219.98
214.88	218.72	213.31	212.66	211.68	212.39	215.81	209.78	216.27	208.92	212.54	213.92	215.62	216.83	207.17	214.67	211	211.21	213.13	221.5	211.99	217.05	203.98	213.15	211.46	209.79	211.84	208.98	212.2	212.88	212.41	211.22	216.65	216.51	208.47	209.42	216.51	216.52	211.36	210.93	214.88	211.92	207.83	215	211.19	211.13	212.23	220.1	208.34	213.61
202.95	202.69	202.04	200.22	205.78	205.79	205.07	199.8	201.87	196.83	202.68	200.4	203.87	199.89	194.33	199.49	199.49	205.9	197.36	202.94	209.38	192.31	205.49	194.7	198.16	202.4	200.09	208.02	198.07	201.07	198.63	206.31	206.46	206.51	197.78	207.99	203.86	201.89	200.28	206.23	201.24	202.63	199.7	206.14	212.32	204.6	201.46	197.17	206.02	200.89
201.33	194.22	205.19	200.78	197.71	202.93	199.46	199.73	199.91	202.96	196.14	195.51	199.41	198.05	193.64	203.93	203.79	198.44	202.68	196.74	206.59	194.94	200.63	200.35	199.51	195.2	205.1	191.8	204.39	196.39	198.1	206.5	204.35	201.48	205.44	201.09	198.4	196.81	199.16	195.83	196.91	206.97	198.95	204.83	201.86	196.36	201.79	199.65	197.33	197.05
210.36	211.02	205.62	209.47	209.72	210.3	208.15	204.1	209.55	203.01	209.94	212.86	210.35	211.52	208.63	214.67	205.44	209.19	211.71	215.49	215.25	215.18	213.73	215.92	213.73	210.3	213.92	212.01	206.03	208.89	216.4	213.59	214.15	216.29	211.18	213.01	211.28	211.61	212.21	218.93	209.62	212.32	218.88	211.5	217	214.79	207.96	212.28	215.01	216.36
212.93	208.74	205.77	204.24	209.53	212.64	205.11	203.36	209.58	209.13	210.05	202.68	209.26	206.18	207.26	210.92	206.58	204.36	209.07	207.95	206.97	205.65	212.25	214.56	211.17	202.35	213.17	210.55	206.91	208.7	210.85	207.81	207.53	208.55	207.64	205.72	212.44	209.87	207.1	204.53	208.08	205.82	213.48	212.86	199.49	210.26	204.59	206.61	205.25	203.16
209.2	214.77	213.74	205.74	211.59	207.41	211.89	206.51	204.16	205.58	205.93	209.49	213.05	206.57	213.2	211.98	209.9	199.18	206.54	207.96	213.69	208.32	210.23	210.39	210.98	207.26	209.48	201.1	212.16	208.32	204.39	209.37	207.75	209.53	207.82	210.9	204.22	203.74	210.54	205.88	208.23	210.68	208.5	209.13	213.6	206.03	204.45	212.3	207.72	204.11
216.25	208.69	209.07	219.64	210.43	213.05	214.75	207.25	222.02	215.07	220.32	217.93	214.2	216.73	209.63	206.87	210.25	209.04	214.87	218.97	212.94	213.58	212.91	215.63	209.22	206.98	214.48	208.87	216.25	207.32	216.58	215.76	214.87	216.37	216.99	211.23	208.92	217.02	211.16	219.41	213.68	214.44	214.75	210.59	214.69	204.42	209.04	210.28	212.83	206.98
212.61	220.61	221.81	209.46	214.47	218.81	217.89	215.52	213.66	217.92	220.74	216.04	214.6	221.19	217.71	215.65	214.18	214.86	218.77	219.03	215.1	210.46	218.82	216.5	219.09	216.74	213.27	210.46	217.44	221.02	219.51	217.64	222.47	222.69	214.19	210.87	219.44	216.82	221.33	214.1	215.96	212.34	213.87	217.45	216.21	214.05	218.14	220.73	218.62	219.95
205.21	210.88	210.54	205.58	211.3	214.2	210.98	207.83	211.12	210.63	210.15	218.15	209.36	205.44	213.87	210.54	203.59	213.81	210.33	211.16	209.08	220.77	207.64	212.08	212.33	219.66	208.78	215.57	210	213.7	212.67	209.47	211.57	214.76	218.22	215.7	214.18	206.84	209.04	212.97	214.85	207.09	211.22	213.34	218.39	210.02	209.58	210.43	207.15	214.4
224.25	217.08	219.58	220.71	223.12	216.8	221.93	214.98	218.67	223.45	208.02	214.26	217.18	217.68	222.12	217.05	222	223.32	212.54	219.89	221.61	221.86	214.44	213.99	214.86	216.06	217.98	217.11	214.6	220.21	214.11	217.54	224.13	214.8	214.91	215.24	216.2	214.27	216.06	214.46	214.43	217.9	216.14	216.05	219.81	216.43	216.09	214.91	216.63	219.34
197.31	196.6	205.57	204.97	201.01	209.98	206.15	198.85	208.01	204.25	203.93	206.59	208.32	210.41	201.83	209.84	202.73	206.29	206.13	206.91	200.81	210.75	208.8	208.82	204.8	206.68	208.89	205.09	209.74	204.27	199.98	207.32	205.11	201.39	206.9	200.43	203.87	201.21	205.39	212.28	199.32	199.4	205.41	205.51	205.3	204.22	196.91	202.67	203.95	206.46
201.85	204.18	203.17	204.35	206.62	204.44	201.44	200.24	202.7	201.36	201.93	205.05	200.54	198.89	205.67	206.45	203.68	200.35	199.4	206.19	206.93	204.82	203.87	203.68	206.61	201.6	195.73	198.84	204.08	206.12	199.12	204.93	211.09	205.44	199.14	207.37	207.87	199.74	200.63	208.29	212.39	203.25	200.37	207.78	210.28	198.13	208.33	204.85	202.25	201.2
196.34	196.69	190.2	191.32	195.99	191.77	191.9	199.01	197.74	199	188.87	189.4	195.26	197.87	194.12	191.44	196.03	189.77	191.71	195.52	196.2	192.03	193.16	197.24	197.4	194.12	196.83	189.21	196.86	194.48	196.04	191.17	197.56	190.91	200.45	192.22	186.85	191.13	201.27	196.92	195	197	196.03	190.04	197.19	192.42	191.73	196.08	200.04	197.43
216.62	214.3	213.5	210.2	206.89	219.22	217.7	214.27	220.61	217.92	212.62	215.96	212.48	214.55	216.56	216.8	215.54	211.28	212.44	213.25	214.65	208.03	213.25	207.65	215.1	214.16	219.35	209.5	210.68	216.54	215.92	214.68	210.6	214.34	218.28	217.25	206.91	207.94	207.87	215.99	218.02	214.31	209.03	204.41	208.84	211.93	214.71	216.49	206.14	213.87
213.62	213.5	211.74	214.34	208.98	206.29	215.67	218.04	209.95	212.6	214.02	208.45	213.58	215.29	205.77	206.95	206.77	210.07	213.31	209.99	214.93	212.6	220.67	212.16	211.62	213.88	207.38	209.85	214.92	218.68	209.6	208.48	218.46	212.29	210.49	209.81	211.66	216.2	205.46	215.25	211.21	214.58	214.93	212.28	211.21	216.31	208.32	212.27	215.8	204.49
203.86	201.24	200.23	199.29	205.37	200.92	210.41	207.92	204.34	199.88	202.24	199.31	204.94	206.75	204.62	207.66	203.63	205.54	201.11	204.09	205.54	204.52	204.42	205.15	206.86	201.41	200.71	205.54	202.28	205.84	199.32	202.18	197.93	208.86	202.12	199.26	204.45	207.6	202.38	205.09	204.97	202.58	201.69	204.77	203.41	205.06	210.68	196.28	201.41	202.77
214.31	207.17	208.72	204.55	213.09	201.18	214.99	210.58	208.05	207.26	217.73	208.91	204.25	202.84	213.41	213.25	204.92	205.18	200.12	207.67	217.56	209.12	204.34	209.1	204.27	204	208.26	208.27	205.6	209.11	205.21	210.94	211.79	210.1	212.2	204.13	209.17	208.94	212.21	211.65	206.96	206.36	208.8	204.9	204.54	212.07	212.21	209.88	204.84	205.41
215.8	221.74	217.86	220.45	224.86	219.42	219.65	215.5	215.36	215.97	220.13	214.03	222.46	212.58	217.51	217.17	217.21	216.8	218.83	223.2	215.27	215.9	215.93	214.88	222.07	209.74	217.23	225.88	221.66	224.13	220.05	220.64	217.93	219.06	214.01	217.95	216.49	222.8	219.61	219.55	222.27	221.64	218.78	213.63	217.46	213.17	217.44	214.38	217.39	216.53
212.98	207.92	210.57	205.31	211.9	214.59	204.43	200.37	208.82	206.69	205.36	211.92	208.6	198.99	207.62	206.12	203.21	209.62	209.65	211.59	209.4	214.53	205.69	207.18	210.62	208.68	208.95	206.38	206.54	205.29	202.29	206.44	206.01	218.53	207.67	207.42	212.26	211.14	205.86	203.98	209.66	209.59	208.37	205.88	210.92	202.82	200.18	212.48	210.63	208.68
221.19	219.61	219.25	222.32	220.67	219.86	215.21	220.05	218.59	216.4	215.41	216.79	212.04	218.45	215.04	211.91	225.3	212.77	218.43	216.73	218.67	216.74	215.68	215.38	219.04	213.72	208.18	216.44	211.91	222.26	217.75	214.97	215.1	215.51	219.97	215.45	218.18	212.95	212.48	222.02	219.04	215.98	222.45	213.07	216.7	220.98	213.9	218.81	209.89	221.45
210.86	211.83	204.15	217.71	212.66	207.86	203.69	207.5	209.5	206.91	204.81	212.18	213.77	204.57	209.42	203.61	205.05	214.33	207.38	213.92	210.73	204.68	208.2	210.11	211.47	205.8	212.98	210.88	202.72	207.13	204.57	211.89	204.73	204.32	207.67	212.28	208.78	206.21	201.67	208.13	203.18	213.45	207.27	210.07	211.8	212.78	209.17	207.5	211.32	206.66
215.38	210.92	209.62	216.97	207.23	214.71	207.33	212.21	205.15	210.36	210.08	214.6	206.56	203.49	209.39	204.39	207.73	206.91	206.34	208.42	205.57	205.94	210.01	206.72	208.42	207.46	214.24	212.39	207.3	213.28	207.07	207.6	201.48	209.84	211.08	202.87	206.02	207.86	213.44	203.09	206.03	209.14	211.71	210.8	208.4	209.46	208.65	207.48	202.11	206.74
[truncated: 200 more rows]
[truncated: 150 more columns]
