# Supplementary material for: Genetic dissection of main and epistatic effects of QTL based on augmented triple test cross design
Source: PLoS One. 2017 Dec 14;12(12):e0189054. doi: 10.1371/journal.pone.0189054 (PMC5730204; doi:10.1371/journal.pone.0189054)
Supplement: S6 Supporting Information — (ZIP) [file pone.0189054.s006.zip › z1_1350_0.5_10.csv]

208.55	207.26	209.33	208.49	207.76	206.26	207.47	209.16	206.75	208.68	207.5	209.95	208.09	205.51	207.23	210.63	207	206.98	207.67	208.96	206.97	208.03	208.36	207.17	209.17	208.27	206.81	207.68	208.6	208.19	207.46	208.64	209.18	208.33	206.17	207.17	204.55	206.04	208.02	206.6	206.84	206.6	209.15	207.52	208.74	207.72	208.24	209.59	209.67	206.75
211.75	210.8	211.41	211.84	208.43	210.39	212.16	211.01	211.56	211.6	209.63	209.38	210.42	212.57	209.25	211.13	210.87	213.38	212.89	213.19	213.43	211.61	210.81	211.86	210.42	211.26	212.5	209.64	211.27	212.3	210.63	210.45	209.57	213.49	211.58	212.11	212.48	210.23	213.21	212.49	210.85	210.82	210.86	212.67	212.19	210.57	213.26	211.08	210.34	210.23
202.04	204.32	203.18	203.63	205.8	205.34	202.57	204.89	204.67	203.11	204.11	201.54	203.37	203.91	204.25	204.15	202.2	202.39	202.86	205.87	203.79	203.2	202.84	203.01	202.67	204.5	204.6	202.46	203.99	203.44	204.56	203.35	202.73	203.31	205.68	204.27	203.29	202.67	202.42	202.55	202.1	203.59	203.32	202.81	203.81	204.03	202.12	202.64	204.33	203.21
213.56	211.09	210.93	210.97	213.32	211.65	211.88	210.78	211.36	212.35	209.21	214.06	211.57	210.09	212.24	210.04	216.23	211.8	212.38	212.6	212.16	212.37	212.09	213.18	211.51	209.06	211.06	212.22	212.35	211.69	210.46	212.22	213.65	210.95	214.55	212.89	209.06	211.46	211.05	214.19	210.27	210.95	212.28	211.87	212.68	212.32	210.98	211.56	210.75	210.71
207.85	206.19	206.79	206.8	205.38	206.94	206.89	206.49	207.32	207.04	207.76	206.9	207.51	204.27	205.08	206.18	206.34	206.84	206.11	205.46	205.56	207.44	205.41	205.78	205.94	205.28	204.92	206.89	207.46	206.86	205.87	206.31	203.51	208.1	206.58	205.89	206.17	205.48	205.21	206.17	207.05	207.56	207.93	205.4	208.08	205.38	207.38	206.49	205	206.45
201.96	204	202.29	202.75	205.1	201.4	202.19	203.44	201.76	203.38	203.04	203.9	202.48	202.87	203.15	200.74	204.52	199.55	202.01	203.74	204.19	202.72	199.84	203.54	202.94	202.52	201.88	202.71	203.6	202.19	204.18	204.17	203.46	203.82	201.87	203.9	201.26	203.97	203.22	202.25	201.58	202.55	202	203.01	203.98	202.74	205.03	202.38	203.73	202.05
209.77	208.82	211.98	206.4	211.53	209.99	209.68	209.52	207.53	209.28	209.38	209.43	210.35	209.66	210.74	206.93	208.62	209.94	209.08	210.52	209.8	208.18	211.62	210.19	208.76	208.48	209.92	211.23	209.8	209.98	208	209.58	209.17	211.68	209.88	207.96	208.81	212.24	209.95	210.3	209.72	209.33	208.78	210.51	209.05	207.44	209.1	209.02	207.67	209.13
216.79	215.04	217.84	217.6	217.35	216.06	218.85	217.18	217.88	216.46	218.6	216.69	218.25	218.45	218.75	218.03	217.9	215.73	218.5	218.98	217.54	216.97	217.76	215.7	217.75	217.62	216.38	220.62	215.47	220.42	217.89	217.75	217.55	217.58	219.95	218.37	216.62	215.02	217.11	218.89	217.5	218.86	217.88	219.55	218.91	217.21	217.32	218.09	217.89	215.61
203.39	204.29	205.17	201.77	203.57	202.92	203.34	204.26	201.24	203.71	203.94	202.72	203.92	203.04	203.26	202.4	203.57	203.26	202.14	203.59	202.62	205.25	204.15	201.98	203.49	204.02	205	202.41	201.88	201.72	203.28	203.81	204.35	201.78	201.28	201.81	202.9	204.05	202.56	204.96	203.86	203.32	202.05	202.6	202.18	202.51	201.24	206.34	203.59	201.75
200.94	202.68	200.72	201.36	202.74	201.08	198.37	201.82	202.49	200.61	200.06	200.93	201.55	201.33	199.26	200.08	201.42	199.87	199.06	198.99	203.16	201.75	199.41	200.55	200.68	203.11	200.94	200.16	199.26	200.02	201.67	199.73	200.9	199.37	200.46	202.06	198.63	199.09	200.39	200.12	198.69	201.45	202.45	200.15	199.11	200.72	200.09	200.5	200.6	199.33
209.63	209.6	209.24	208.6	208.66	208.73	207.36	208.67	209.2	210.05	209.75	210.04	206.33	206.14	208.43	206.69	205.59	208.68	208.02	207.36	208.81	208.28	209.7	208.6	209.48	210.78	206.98	208.97	211.48	209.43	206.77	209.38	207.22	207.72	210.61	206.55	207.96	208.18	209.03	208.12	205.92	208.81	208.47	204.73	207.56	209.99	208.1	208.94	207.05	209.15
202.38	204.57	204.33	205.73	204.97	202.81	206.9	203.56	205.3	203.91	202.08	205.52	203.06	204.04	204.59	202.18	204.21	204.33	204.13	205.14	201.91	205.35	203.42	204.5	202.91	204.4	202.03	204.08	204.49	201.92	203.61	205.55	204.26	204.63	204.7	203.47	204.69	203.07	204.03	204.82	205.55	202.73	203.39	202.14	204.56	203.26	204.59	202.75	202.97	203.59
193.83	196.41	194.98	193.68	195.49	196.58	195.62	193.47	193.38	194.67	194.98	195.54	194.58	193.52	195.49	192.39	196.41	195.87	193.29	196.21	196.9	196.9	195.69	194.24	194.2	195.65	195.54	192.83	196.2	194.16	193.67	194.99	194.68	193.97	195.66	195.66	194.63	196.08	196.4	196.69	193.03	194.53	196.33	195.86	195.5	196.46	193.64	193.5	194.76	195.11
209.02	208.09	210.27	211.79	208.27	208.13	209.5	209.43	208.77	209.93	207.02	207.29	209.15	208.31	208.31	207.58	209.89	208.7	204.66	208.85	209.1	207.26	209.35	208.43	208.67	208.37	207.97	208.42	207.52	208.08	209.31	207.53	210.17	208.9	210.95	209.54	209.66	209.33	208.16	209.12	208.22	210.05	211.67	209.28	209.02	209.84	209.3	208.09	206.32	208.66
210.66	211.58	209.02	210.13	207.37	208.24	208.1	209.96	208	206.36	206.2	208.23	208.96	210.54	209.87	206.54	209.86	207.44	209.45	209.96	210.14	208.53	205.6	206.41	208.84	207.89	209.62	208.97	209.03	207.71	208.98	208.82	208.42	207.83	210.91	206.47	208.12	209.59	207.99	207.19	206.32	207.99	209.67	211.71	209.15	208.59	208.78	209.04	209.8	208.65
204.57	207.9	205.44	207.96	207.45	207.92	208.06	209.11	208.95	208.8	209.87	208.01	207.69	206.76	208.69	208.56	204.56	206.57	206.07	208.19	206.17	207.24	209.87	208.52	208.19	209.32	207.19	207.05	208.55	205.51	208.82	208.1	208.13	207.89	207.46	206.59	206.65	207.34	207.09	209.52	208.73	205.65	205.93	206.18	208.56	207.68	207.03	206.97	206.49	207.98
199.4	200.43	200.08	199.34	199.13	194.5	200.72	198.11	198.59	198.45	198.27	197.77	199.57	200.09	198.5	200.39	199	200.47	196.4	200.38	198.09	198.39	200.75	198.87	201.66	197.21	200.1	199.95	198.93	198.5	200.4	198.61	198.13	199.21	198.85	199.05	201.53	199.37	200.85	196.66	200.28	201.13	199.61	201.98	198.82	198.73	198.84	198.79	197.87	199.97
211.25	211.32	209.55	211.43	210.7	210.14	211.26	210.72	210.51	210.19	211.73	209.55	211.63	211.66	212.56	212	211.81	210.98	213.27	211.8	212.05	211.55	211.52	210.64	210.36	212.89	210.32	212.76	211.04	210.08	212.43	213.38	210.17	212.07	210.98	211.17	210.27	209.27	210.96	211.49	211.43	211.75	210.65	210.89	214.85	210.28	210.55	212.04	212.15	212.63
209.32	208.85	208.05	209.72	209.18	209.55	210.12	210.02	208.91	210.22	208.86	210.08	207.7	208.07	208.11	206.89	207.67	208.95	209.25	209.08	209.22	206.93	209.56	208.17	209.47	208.26	211.05	209.58	208.97	207.52	210.43	208.26	210.08	206.6	208.56	210.19	209.98	208.6	207.58	209.83	207.72	207.15	209.64	210.92	209.55	208.04	210.47	206.34	209.46	210.18
197.38	200.29	200.58	199.62	201.29	200.99	196.85	201.94	199.91	200.52	198.59	201.35	196.58	196.99	199.46	197.56	198.19	199.96	200.62	200.76	198.53	200.01	198.33	201.11	198.84	200.56	198.61	198.74	197.97	200.3	198.3	201.26	200.96	198.15	200.02	200.88	201.46	200.71	198.45	199.91	198.14	200.63	199.07	201.63	199.81	198.45	200.87	198.69	199.99	199.47
211.02	212.25	210.59	211.44	212.37	212.35	211.35	211.45	212.29	210.77	212.49	212.04	212.73	210.51	210.14	210.43	213.07	212.41	213.45	212.2	214.04	211.5	211.68	208.17	210.7	210.09	212.15	212	211.74	210.26	212.13	211.29	211.55	210.08	211.67	211.45	209.39	210.97	212.19	212.33	210.38	212.94	210.97	212.09	211.89	212.12	211.88	211.81	211.28	213.71
208.19	207.26	205.98	206.49	205.21	204.83	205.62	207.26	204.58	207.6	204.66	205.47	206.4	204.37	205.7	206.69	206.75	205.21	207.22	205.64	207.04	206.03	205.13	206.07	207.99	203.9	205.2	205.52	206.69	205.59	205.03	204.81	203.95	205.25	205.13	203.7	205.06	203.43	207.75	204.65	203.37	206.8	206.8	203.75	207.83	205.36	205.27	207.49	205.27	205.49
217.89	219.64	219.82	217.7	216.77	215.81	216.66	217.6	218.2	217.4	215.75	217.63	218.46	218.06	219.89	217.22	217.3	218.38	216.88	219.47	217.31	216.69	217.35	218.19	218.36	218.14	217.55	217.99	217.97	217.72	217.47	218.21	220.31	217.1	217.81	217.72	217.62	217.77	216.1	217.32	216.66	215.84	218.26	217.16	218.57	218.46	215.83	218.96	219.97	218.39
195.45	195.94	195.31	196.04	194.18	194.23	194.92	194.81	196.65	198.58	194.35	195.04	194.86	195.15	193.95	196.5	196.46	196.58	194.42	195.33	195.77	196.34	195.91	195.52	196.38	195.72	194.55	196.27	194.4	193.29	196.61	195.98	195.83	197.74	196.2	194.91	195.26	193.55	195.23	196.61	196.65	194.39	194.24	192.36	196.06	197.26	193.5	194.24	194.88	196.47
218.27	214.36	217.92	218.44	218.53	216.39	218.3	219.54	218.03	219.34	219.09	217.73	217.86	217.15	215.5	217.53	219.31	216.95	217.41	216.74	219.7	217.74	218.32	218.96	214.69	217.42	217.45	218.06	217.77	215.71	219.35	216.73	216.83	215.15	218.36	217.2	218.55	216.54	218.19	216.92	217.98	217.1	218.42	218.8	214.82	216.2	215.4	218.61	218.58	217.48
209.54	208.79	210.17	209.83	214.07	210.18	210.14	207.52	208.83	208.21	208.39	209.01	208.82	208.81	208.22	210.31	212.85	209.67	209.39	211.21	212.03	209.45	210.21	208.22	209.19	206.31	210.53	209.96	209.04	208.97	210.04	209.77	209.95	210.6	208.37	209.5	210.87	210.88	210.79	210.54	209.28	208.7	209.37	209.15	209.11	210.17	210.78	210.16	209.29	209.68
207.85	207.89	206.08	208.32	204.07	208.59	206.2	207.84	207.03	206.36	205.15	205.79	207.65	206.34	207.22	204.02	205.44	205.84	206.92	206.87	208.17	206.61	207.61	207.36	206.93	205.64	206.73	207.04	206.7	204.26	207.84	205.28	204.42	205.23	204.9	206.5	205.93	207.26	204.4	207.94	210.13	206.4	206.38	205.35	205.38	207.15	205.95	206.28	208.12	206.29
200	203.07	204.54	205.11	201.64	204.95	201.63	202.95	205.11	203.78	202.09	202.46	203.36	203.72	200.62	205.43	205.74	203.11	203.76	204.07	203.15	203.38	202.52	202.77	204.37	203.5	204.53	203.14	203.3	202.64	203.97	203.12	205.92	203.34	206.14	204.51	203.24	201.15	202.85	203.03	204.09	204.91	202.45	203.54	204.68	203.04	204.6	202.02	199.95	204.87
207.04	210.83	209.7	205.75	206.86	206.32	209.86	208.35	206.08	206.5	205.71	208.18	207.72	208.7	206.95	207.5	209.52	205.97	207.99	207.32	210.88	207.19	207.88	206.76	209.11	208.56	209.13	205.66	207.86	208.01	209.43	206.72	210.86	207.58	207.73	206.93	207.16	209.1	207.42	208.92	206.78	208.99	208.32	208.07	206.48	209.38	208.61	207.96	209.36	207.42
199.67	198.73	201.5	201.52	201.11	200.31	199.68	197.89	201.26	202.68	199.21	199.17	201.17	198.42	201.04	200.37	197.98	200.26	199.37	200.47	199.77	200.45	200.39	199.36	199.48	197.99	200.12	202.22	201.82	200.57	201.29	200.5	200.5	199.77	200.01	200.85	198.73	198.36	198.5	197.43	200.08	199.44	200.65	198.16	200.73	198.54	201.29	199.68	199.87	199.16
218.03	217.07	218.15	218.07	218.29	218.7	217.29	217.57	220.21	219.66	218.14	217.87	218.08	218.61	218.47	217.91	218.48	216.32	216.88	216.88	217.56	217.71	216.68	217.99	215.84	220.15	217.49	218.04	217.23	220.31	218.72	215.81	217.33	218.3	219.44	215.12	218.41	219.23	217.93	218.77	216.9	219.13	217.26	217.04	218.3	218.02	218.81	216.88	215.97	216.78
202.52	203.06	203.54	203.06	203.63	203.54	205.23	204.13	203.19	204.18	202.91	204.98	204.75	202.44	203.14	201.03	200.4	205.01	204.12	203.51	203.5	203.88	204.26	204.44	204.07	204.21	204.9	203.31	205.3	200.78	204.06	203.89	202.84	205.03	202.47	203.42	203.98	203.46	204.02	203.09	203.88	201.37	204.51	202.28	205.41	203.33	204.8	205.2	204.79	203.8
209.69	208.75	208.91	210.21	207.29	207.99	211.55	209.81	208.78	207.77	210.23	210.19	208.35	212.69	209.06	207.24	208.53	210.09	208.89	209.57	212.71	209.98	211.77	211.78	209.5	209.64	209	210.52	212.78	206.2	209.48	210.01	209.14	211.13	211.1	212.89	207.43	210.43	209.81	209.89	210.62	210.51	208.84	210.33	208.99	208.64	209.84	209.61	208.47	209.07
210.59	209.83	209.61	209.66	207.98	210.75	210.46	211.02	210.38	210.64	210.98	211.43	208.03	209.55	206.98	210.74	210.24	209.96	209.69	211.77	207.86	210.4	206.84	209.75	210.13	209.64	209.26	209.66	209.81	210.96	209.45	209.91	210.97	210.81	210.49	208.74	209.48	208.68	209.45	208.92	209.18	209.53	211.49	208.57	208.07	210.51	212.34	212.46	209.38	209.8
200.27	200.21	200.55	199.43	200.44	197.81	199.86	200.53	201.19	198.53	197.74	199.6	199.34	202.08	199.05	199.31	200.66	200.61	199.48	202.18	198.16	199.51	198.94	199.3	199.49	199.65	202.17	200.17	202.07	200.27	199.08	199.11	199.83	200.48	200.2	198.05	198.28	201.7	199.93	200.95	200.87	198.4	198.47	198.71	199.27	200.6	199.69	199.6	198.5	198.31
213.38	217.01	214.63	215.35	212.16	213.08	214.46	213.83	213.96	214.05	213.75	213.39	214.27	213.85	214.87	213.47	213.06	214.4	212.89	215.5	214.85	212.83	213.98	211.19	214.14	213.41	212.73	214.99	211.39	213.99	213.91	215.43	212.32	212.99	211.95	216.43	215.36	216.79	212.85	214.46	211.78	213.57	214.16	215.78	214.71	214.42	213.76	216.17	213.39	213.37
203.62	203.58	203.72	203.59	205.46	205.61	204.01	204.85	204.31	203.18	204.98	203	202.21	204.61	204.29	202.65	205.78	200.77	203.2	201.21	203.67	202.74	202.83	204.6	203.89	204.79	202.64	201.49	203.54	204.82	201.4	204.33	203.99	201.47	202.76	206.27	201.41	204.21	204.26	205.05	203.32	203.22	203.79	202.79	205.8	200.27	202.38	203.71	204.09	201.15
208.97	209.52	211.09	209.77	207.27	208.28	206.82	210.64	208.45	207.17	206.17	207.45	209.14	208.18	208.09	208.91	208.34	209	206.77	207.99	207.64	211.51	208.91	208.14	206.54	208.18	210.68	209.49	208.87	207.71	207.88	206.85	206.98	209.92	209.13	208.1	209.33	207.96	209.82	208.12	207.84	207.47	208.4	208.6	210.03	209.79	208.06	208.14	209.54	206.8
213.59	216.5	213.84	214.73	211.94	214.69	211.2	213.91	214.41	216.17	214.22	214.49	215	212.41	216.09	214	215.16	213.42	216.18	215.42	213.01	214.15	214.84	214.88	212.71	216.5	213.36	214.13	213.14	211.22	216.06	215.46	212.22	214.45	211.35	213.45	211.97	213.54	214.29	212.46	213.27	214.35	213.33	215.08	212.27	215.36	211.84	214.01	215.35	215.79
206.01	203.53	202.58	203.87	202.7	204.64	202.23	204.31	203.16	203.42	204.54	202.64	202.16	203.67	199.81	202.73	201.4	205.23	203.34	202.75	202.61	203.14	204.17	201.75	203.03	205.21	202.86	204.99	204.5	201.25	203.34	202.7	203.71	204.8	203.81	205.39	203.78	206.82	203.87	202.34	202.62	202.38	205.85	203.13	203.24	203.9	203.67	203.7	203.52	203.93
211.2	212.81	212	210.61	211.61	212.52	210.45	209.75	213.32	210.09	211.85	211.65	210.4	213.35	211.62	211.43	212.87	212.46	212.46	211.31	210.74	210.76	212.27	211.17	211.91	210.44	210.41	210.76	211.43	211.11	210.95	208.84	211.13	212.74	210.91	211.97	213.99	213.25	214.47	211.28	212.03	211.75	211.11	212.19	211.16	209.86	212.47	211.58	210.32	213.23
213.57	214.02	215.68	211.92	214.03	214.14	213.55	213.43	213.34	212.88	215.07	216.35	213.83	214.96	216.11	216.31	215.82	216.63	214.17	213.71	214.89	213.79	212.39	213.7	212.72	215.24	212.82	213.49	212.78	214.02	215.15	213.37	214.73	214.93	211.67	214.94	212.7	214.05	214.69	213.84	214.05	214.1	213	211.95	215.35	214.42	214.48	212.34	214.84	211.63
206.59	207.87	206.86	209.87	207.36	206.88	204.38	205.62	206.62	203.29	204.73	206.04	207.57	207.29	205.95	204.29	205.07	207.16	207	206.17	207.68	207.94	206.96	206.52	208.54	205.03	208.37	208.95	206.65	207.03	204.79	207.46	206.64	204.24	205.98	205.94	204.08	205.33	207.03	205.18	204.84	206.58	205.91	206.05	205.55	206.29	205.78	206.87	205.59	206.17
206.7	208.68	206.5	210.13	207.12	209.81	206.01	209.58	210.14	209.53	207.95	210.13	207.67	209.18	207.54	207.61	210.44	208.11	209.29	208.61	209.08	208.95	207.59	209.22	210.22	207.21	209.7	209.62	210.52	206.89	209.47	208.72	206.01	209.34	203.36	210.3	208.51	212.24	207.89	209.39	210.23	208.13	208.67	210.85	209.88	208.12	210.44	207.43	209	209.85
218.1	216.48	217.74	213.67	214.54	216.23	215.61	215.97	216.74	217.7	216.01	218.32	216.86	216.53	216.3	216.73	216.21	217.82	214.81	214.95	218.09	217.09	216.31	218.83	214.89	214.83	217.27	217.18	218.59	218.79	217.94	216.57	216.41	216.12	215.87	216.46	217.75	218.31	216.38	219.34	216.22	214.72	216.69	216.95	215.97	216.79	217.47	214.66	218.22	217.11
202.3	201.44	198.33	200.46	200.78	199.53	202.22	201.57	199.18	200.69	202.58	200.21	200.57	200.03	200.64	199.59	200.14	199.1	201.64	199.64	201.3	200.38	201.25	199.36	199.1	202.15	201.13	199.82	201.68	200.92	199.99	199.78	199.68	200.46	200.34	197.53	201.01	200.1	200.14	202.59	199.95	201.55	200.6	197.67	200.02	200.13	200.54	199.89	202	198.87
202.52	205.97	205.14	202.37	204.58	207.34	203.22	202.25	202.29	203.39	204.72	205.91	203.48	204.54	204.45	203.24	204.29	203.15	202.53	204.25	205.46	204.68	203.1	204.35	204.32	202.37	204.5	202.51	202.35	204.25	204.93	203.66	205.19	205.55	203.65	203.64	205.42	204.22	204.78	206.71	205.81	204.22	203.56	204.34	205.67	206.03	203.22	203.28	204.4	204.4
213.53	211.67	211.21	210.3	211.43	209.28	210.68	212.08	211.36	212.51	210.67	209.98	212.88	212	211.04	210.1	211.06	212.85	214.05	212.19	210.66	211.25	211.46	213.72	211.93	210.9	209.97	210.48	211.25	211.5	210.45	211.75	211.62	210.15	210.73	210.1	210.33	211.99	211.82	213	212.19	209.2	212.43	211.93	210.26	210.33	210.47	210.28	210.4	211.17
210.95	210.03	212.46	212.69	211.94	211.32	212.64	214.47	212.23	213.78	209.27	209.65	210.2	211.41	212.67	211.47	213.72	211.45	210.37	211.31	209.94	211.66	212.8	211.45	211.7	210.52	211.73	212.07	210.42	208.92	210.88	210.77	212.43	212.96	208.54	209.76	212.42	214.4	212.26	211.67	213.57	210.96	213.03	211.23	211.67	213.02	213.27	212.04	212.66	209.47
212.71	211.77	213.22	210.89	210.48	211	210.78	209.04	213.51	211.02	210.07	210.12	210.63	210.97	211.5	212.41	213.39	210.69	211.59	210.63	210.94	212.15	212.09	213.24	211.86	211.59	211.96	211.64	211.68	213.27	212.79	209.53	209.36	212.36	209.48	211.73	211.06	211.8	211.29	211.23	212.95	210.19	212.79	210.95	214.32	212.61	211.94	212.55	210.86	212.64
199.46	203.68	202.11	204.11	200.9	203.56	202.49	201.09	201.26	202.83	203.19	202.85	200.78	204.45	203.17	202.96	202.47	202.98	201	203.92	199.95	203.66	202.51	204.14	204.43	203.94	202.29	199.16	205.29	202.09	201.53	202.65	203.27	202.73	202.79	201.08	203	202.94	202.08	199.45	200.37	202.42	204.6	201	202.8	204.44	202.64	202.18	202.08	201.17
213.42	211.42	213.82	212.55	210.42	211.99	211.66	212.03	209.79	212.72	210.64	211.36	212.8	213.48	211.6	213.98	211.53	211.31	211.42	214.28	209.81	209.61	211.35	213.46	211.96	213.75	213.31	209.7	213.87	211.95	209.81	212.43	211.65	211.37	213.62	213.16	211.99	213.4	210.94	212.03	211	212.09	213.28	212.06	210.64	211.62	212.07	215.05	214.97	213.25
209.82	210.36	208.09	209.53	211.56	210.56	210.81	210.34	209.37	209.84	207.67	210.34	208.39	208.46	208.88	210.07	207.64	209.2	210.16	209.23	211.8	208.56	209.24	207.69	208.51	209.67	209.57	209.96	206.79	212.29	209.77	209.51	210.51	207.75	212.09	209.43	208.99	211.11	211.37	210.46	208.94	209.26	212.83	212.42	207.45	210.04	207.29	206.34	209.9	208.68
203.35	200.55	201.02	199.26	200.36	201.94	202.26	200.38	201.01	199.83	202	199.35	199.62	201.58	199.72	200.64	202.18	200.51	200.3	200.27	200.87	201.3	201.02	198.61	200.56	201.2	199.21	202.49	201.76	200.75	200.21	200.72	201.81	200.5	199.79	201.47	202.72	201.48	199.91	199.23	198.31	200.01	199.54	199.14	198.98	200.38	198.83	200.3	200.7	198.91
203.17	201.49	203.07	202.82	203.82	201.06	200.59	202.22	202.64	199.85	202.01	200.82	203.32	200.14	200.21	202.97	202.75	202.6	202.59	198.59	201.56	203.33	202.06	200.74	199.43	201.91	202.23	198.9	203.07	201.62	201.28	199.83	201.97	201.68	199.77	199.42	201.55	203.14	201.65	200.72	202.67	201.11	201.17	200.89	200.32	203.64	200.3	200.98	199.34	199.83
196.37	194.83	195.34	195.86	194.78	194.37	195.58	196.24	196.47	195.96	195.55	194.09	196.34	194.66	194.77	194.8	195.58	194.81	195.87	195.83	194.87	196.78	197.17	195.74	195.66	193.7	194.91	195.46	196.42	194.67	196.22	195.38	195.15	196.42	195.2	196.86	196.37	193.96	194.06	195.32	195.46	197.6	195.66	195.97	195.67	195.98	194.02	196.18	195.59	195.72
208.41	207.85	208.32	206.74	205.5	206.84	206.98	207.32	204.99	207.72	206.27	206.07	209.44	209.27	206.97	207.26	206.75	206.15	207.52	205.67	207.3	206.01	209.61	208.21	210.45	206.39	205.11	209.21	206.8	208.87	208.83	206.85	206.34	209.29	209.62	206.78	207.29	206.32	206.25	207.11	206.86	209.08	207.29	207.96	208	207.26	207.62	208.6	207.01	207.96
206.17	210.26	208.28	208.42	209.78	207.08	205.69	207.41	206.41	207.96	209.86	207.82	206.21	209.47	206.87	206.43	207.99	205.03	210.03	206.15	209.99	209.33	206.29	207.23	207.18	209.47	208.87	206.58	208.77	207.51	208.14	206.97	207.82	208.73	206.28	208.65	205.35	205.38	206.81	207.22	208.06	207.33	204.71	207.3	207.34	207.15	208.42	208.01	208.06	207.5
203.17	203.85	204.48	206.35	203.55	203.78	203.18	203.19	202.96	202.36	205.49	201.47	204.9	205.32	203.48	202.86	204.51	205.11	204.84	206.1	205.68	205.54	206.92	207.17	204.15	205.77	205.07	206.27	204.11	204.58	204	202.54	204.2	205.07	202.41	206.62	204.81	206.1	202.73	204.4	205.67	203.23	205.16	203.81	201.62	204.2	204.53	204.29	202.44	204.46
212.5	211.48	212.21	211.66	210.38	208.66	208.75	211.56	211.73	211.72	209.9	210.13	211.79	211.85	211.43	212.6	213.12	214.37	212.12	211.06	211.12	210.39	210.03	212.61	212.3	210.33	209.61	213.26	212.14	211.53	213.98	212.06	210.28	214.95	212.83	210.68	211.51	210.74	209.94	213.34	210.58	211.54	210.23	210.12	209.39	212.69	212.53	212.16	209.64	210.6
213.32	214.82	211.99	214.3	211.05	211.41	210.15	212.31	210.69	210.59	211.63	211.79	211.79	210.35	210.23	210.9	213.67	210.6	210.61	211.87	211.03	211.92	212.23	210.83	212.52	213.84	210.84	210.14	211.35	213.97	213.36	212.47	209.95	211.58	211.7	211.92	211.09	212.46	213.17	212.55	211.3	211.41	211.17	211.52	210.97	213.07	211.08	212.82	211.8	212.13
199.13	198.9	200.18	198.77	200.51	200.05	199.54	199.03	201.89	199.54	201.03	199.91	198.76	203.33	200.49	200.7	199.8	197.27	200.97	199.64	199.9	198.99	199.14	200.2	198.23	200.99	199.98	198.03	199.89	201.46	198.31	200.55	200.99	199.38	198.34	198.76	199.64	199.34	199.21	199.23	198.38	199.2	200.02	199.11	201.87	200.6	200.92	199.96	199.23	200.27
205.77	204.46	203.03	202.63	203.4	204.09	203.16	203.17	204.65	203.35	204.07	202.77	204.55	202.74	203.65	204.69	204.94	200.44	201.2	202.86	203.72	203.01	203.57	205.41	201.59	204.34	201.48	205.83	204.31	204.01	201.99	204.05	203.03	204.05	200.96	204.4	200.93	203.87	200.75	204.84	202.45	203.77	204.17	202.04	202.93	202.55	202.7	202.9	201.25	205.75
211.5	209.39	211.1	212.25	214.09	211.84	213.14	211.46	211.56	211.34	211.44	211.67	210.92	211.42	211.41	212.99	211.45	209.95	212.39	213.46	210.93	212.24	211.87	210.76	213.33	213.25	212.01	209.37	210.02	210.8	212.81	214.26	212.41	214.41	209.93	212.63	213.14	209.98	210.63	211.24	210.89	211.61	212.54	212.68	210.06	210.98	210.39	214.8	210.2	211.92
208.34	208.96	209.54	209.03	207.72	210.3	208.34	209.84	206.43	208.85	208.32	209.67	208.61	207.45	208.47	209.46	211.34	208.78	207.79	209.99	208.81	210.37	208.68	207.12	208.87	206.54	209.68	209.44	207.9	208.49	210.49	210.23	208.07	210.69	209.52	209.97	209.22	208.4	209.01	208.67	208.17	208.26	208.57	210.83	210.83	206.42	206.67	206.89	208.52	210.47
210.53	210.91	211.7	210.9	210.16	209.51	212.69	212.11	210.79	211.5	210.15	211.93	211.19	207.85	213.97	212.67	211.16	214.15	212.51	211.51	211.05	210.37	212.04	212.34	212.14	209.45	211.22	210.69	211.51	210.24	210.38	214.37	211.07	209.36	211.08	213.37	211.77	210.16	213.13	211.59	211.63	209.62	211.61	211.02	210.36	210.31	210.46	211.25	211.7	212.81
211.69	212.68	213.03	210.66	210.28	211.72	209.1	210.6	213.97	210.87	211.16	211.91	211.99	213.21	213.28	210.52	212.11	212.94	211.03	212.94	211.05	210.55	210.51	209.54	210.72	213.92	212.86	213.11	211.94	211.97	212.88	210.89	210.79	212.07	210.59	211.35	212.01	211.81	211.93	214.51	212.4	213.03	212.01	212.62	213.83	210.7	211.16	210.24	214.56	209.87
208.39	205.28	207.11	205.73	205.98	205.66	207.42	206.54	206.43	204.23	203.96	205.83	208.12	204.22	205.05	203.92	205.16	206.11	202.9	206.52	204.88	206.96	204.02	203.43	204.14	205.26	206.11	206.33	205.83	205.19	207.53	205.26	204.74	206.66	204.83	203.77	205.36	206.21	206.21	206.48	206.08	206.47	205.38	206.72	204.68	205.71	206.14	205.18	205.8	204.62
213.23	211.6	211.65	213.5	211.74	211.85	211.64	210.78	212.72	211.23	209.25	211.3	215.13	212.65	212.15	212.63	211.11	213.39	210.51	211.72	213.83	213.99	211.42	214.22	210.5	209.99	210.87	210.48	211.27	213.63	211.7	209.54	211.27	211.4	212.54	211.51	212.14	213.64	209.68	211.63	211.73	209.02	211.31	209.13	211.6	213.12	209.36	213.03	212.9	212.07
206.23	206.72	208.04	210.6	207.95	207.93	208.09	208.13	206.52	208.56	209.03	209.93	208.8	209.08	207.33	207.52	207.93	207.22	206.28	207.76	210.16	209.42	209.05	208.12	208.84	208.13	209.74	207.73	209.8	209.6	207.91	207.79	207.92	208.12	207.11	207.46	209.37	209.19	207.54	210.13	208.34	210.13	209.05	205.91	209.87	207.7	208.54	205.8	208.86	210.9
208.24	206.6	208.06	208.7	208.98	210.78	206.83	207.24	209.53	205.89	209.52	206.32	209.69	206.27	208.4	207.93	208.06	209.61	209.78	209.51	206.22	207.61	207.12	209.32	207.34	209.19	208.02	208.52	209.94	207.79	208.48	208.59	209.29	207.75	210.06	206.33	208.29	208.82	209.56	206.96	208.2	206.21	208.25	207.75	209.49	210.98	208.91	208.46	209.45	208.11
206.8	207.44	206.93	205.76	207.23	207.38	208.09	208.05	207.12	205.85	207.28	205.14	207.75	206.76	208.42	209.57	205.97	210.06	207.36	207.16	206.23	208.72	206.75	208.57	207.77	204.8	207.23	206.23	207.16	209.64	205.67	209.6	208.87	207.75	205.27	206.98	205.4	205.89	211.31	207.34	207.04	208.74	207.6	207.1	208.38	208.8	209.32	208.83	209.32	208.75
208.31	209.4	211.21	210.45	209.75	205.59	209.71	208.15	207.73	209.75	208.08	209.71	209.11	208.66	209.28	207.8	208.94	210.5	207.61	208.63	208.62	208.58	208.62	208.38	210.12	209.34	209.06	209.38	207.09	210.52	209.51	207.09	210.22	210.19	208.34	208.89	206.18	207.6	209.28	208.42	208.2	207.06	208.4	207.13	208.53	210.55	209.05	209.3	209.39	209.08
206.83	205.62	206.7	203.02	201.91	203.65	205.68	203.14	201.64	205.98	202.99	203.69	204.2	206.68	205.37	205.31	205.93	203.03	205.35	203.9	203.49	203.74	203.29	203.81	205.09	204.14	203.88	204.66	205.18	204.98	205.37	205.08	205.35	204.94	204.02	205.11	207.16	204.13	204.74	206.52	205.15	203.69	204.83	203.43	207.7	203.67	205.47	203.69	202.95	204.04
218.67	219.08	217.69	217.89	218.17	215.82	219.28	218.45	215.84	217.99	218.41	218.25	219.39	217.18	217.35	217.37	219.45	218.29	217.53	217.8	217.42	217.06	218.28	218.83	218.86	218.65	217.45	219.62	219.05	217.03	216.89	219.64	220.19	216.11	216.41	217.38	218.86	216.23	217.75	219.3	215.64	217.21	216.57	218.11	218.48	218.23	216.88	218.59	216.25	220.45
203.78	204.9	202.61	204.1	205.61	201.65	205.07	202	200.97	206.95	203.55	203.23	204.71	203.05	204.92	204.06	204.27	204.09	204.43	202.79	203.1	205.41	202.44	204.48	204.52	203.04	202.96	202.8	203.95	203.61	203.23	203.45	203.29	202.85	203.66	204.14	202.06	204.28	204.64	205.63	202.02	205.36	202.31	203.94	201.9	205.72	201.52	202.2	204.12	206.8
216.76	216.9	215.08	216.96	219.15	217.36	217.89	216.93	217.6	216.12	217.72	218.79	216.71	217.56	216.06	216.37	215.62	216.77	217.27	217.19	218	216.59	216.93	214.96	215.1	214.83	217.56	216.38	217.98	215.92	215.3	215.65	218.46	216	215.87	219.6	218.1	215.86	215.21	216.12	217.86	216.8	218.02	217.03	218.66	217.27	217.51	218.33	216.98	216.92
197.7	200.58	201.65	197.02	199.61	201.29	198.25	198.67	197.19	199.69	200.4	199.79	198.97	201.42	200.19	199.57	198.68	197.59	199.34	198.6	202.6	200.18	197.3	197.18	201.2	200.2	200.25	198.31	197.83	201.04	199.3	198	199.38	199.91	199.64	199.17	198.67	198.64	199.34	199.61	200.29	198.68	199.48	199.97	198.95	201.05	200.36	200.83	198.96	197.87
208.04	204.27	204.95	204.19	203.1	204.65	203.92	204.53	203.31	203.58	206.06	207.5	204.74	203.06	204.09	206.79	203.18	205.41	205.42	203.07	205.11	204	205.93	204.12	204.63	204.4	204.42	206.22	203.82	205.22	204.44	204.23	204.56	206.08	205.26	203.33	206.28	203.56	201.85	204.08	205.95	205.74	205.84	205.92	206.48	204.19	205.41	203.48	204.05	204.46
202.61	199.29	199.8	200.04	200.52	201.5	198.24	200.88	199.95	199.9	200.01	200.7	199.05	201.93	201.88	201.78	200.9	199.92	199.3	200.95	199	199.91	200.37	201.3	200.79	200.07	201.05	202.56	200.34	198.43	200.71	199.65	200.76	201.41	201.16	200.37	197.34	199.04	200.87	199.91	200.11	199.48	202.65	198.71	199.2	198.98	200.17	199.96	198.19	198.93
206.65	207	208.95	206.06	208.66	209.3	208.74	207.81	209.2	207.31	205.1	208.18	207.21	205.83	207.28	208.28	208.08	206.76	209.12	205.89	207.25	207.27	207.21	206.65	207.92	208.14	207.66	206.18	207.97	207.13	207.55	207.32	208.64	208.49	207.33	208.18	206	206.91	207.89	207.15	207.97	207.27	206.62	208.96	208.23	207.68	209.78	206.03	208.73	207.12
200.68	201.01	199.34	200.85	200.29	199.38	203.69	204.12	200.96	201.04	201.04	200.11	203.31	201.83	200.35	203.69	203.21	203.79	202.1	201	201.88	199.7	200.72	202.66	204.21	201.58	200	202.53	200.45	199.63	201.52	204.83	201.75	199.81	199.88	202.32	200.08	199.74	203.5	198.24	202.17	202.87	201.32	200.81	202.4	202	200.65	198.96	200.66	199.5
208.22	205.67	207.78	205.64	206.08	206.39	205.8	206.54	204.59	207.07	206.23	205.09	205.82	204.23	207.02	206.39	207.54	208.45	207.74	205.31	206.58	204.49	204.77	204.36	204.34	205.82	205.1	205.99	205.25	205.82	207.74	204.38	205.38	205.9	207.69	205.13	205.38	204.97	207.37	202.83	205.92	204.87	203.87	203.97	205.61	205.2	205.58	207.28	204.08	204.41
199.95	201.9	202.18	200.12	198.33	198.44	202.51	200.49	201.16	200.28	201	200.54	199.8	201.16	201.62	201.87	199.73	200.62	200.93	201.41	202.42	201.94	200.44	202.8	199.56	198.81	201.24	201.49	202.05	199.69	199.45	199.47	200.92	200.7	203.01	202.22	201.44	201.08	199.56	201.29	201.34	199.84	198.79	204.05	202.41	199	200.91	201.29	198.73	200.95
209.61	206.57	206.88	208.98	207.9	207.69	208.83	209.62	210.66	208.74	209.61	211.3	210.62	207.56	208.14	208.13	208.57	208.37	209.01	209.66	210.42	207.95	207.82	210.33	206.79	208.99	208.86	211.14	208.19	206.07	209.35	209.49	209.93	209.72	210.02	211.11	208.45	209.05	209.4	207.13	208.9	208.03	210.11	210.53	208.24	207.79	209.32	208.99	207.76	205.8
201.76	203.61	205.47	205.53	205.45	203.62	205.84	205.5	204.11	202.29	203.75	206.57	202.46	203.34	204.08	204.53	202.69	204.42	203.49	204.24	205.73	204.51	202.69	202.46	203.98	204.15	202.99	205	204.22	203.85	204.11	204.72	203.04	202.93	205.2	204.65	205.87	205.06	203.25	203.8	203.28	203.06	204.93	202.08	203.85	201.69	204.26	206.06	202.14	203.7
203.22	202.16	200.84	201.04	201.63	202.49	202.58	201.82	202.92	202.34	203.01	202.26	204.02	203.53	203.31	201.58	204.97	202.91	203.46	201.9	205.47	200.51	203.1	202.99	201.51	202.78	200.94	205.75	200.04	203.81	202.32	200.44	200.29	202.5	203.57	204.69	202.51	201.79	201.71	201.08	203.01	203.89	200.77	203.12	201.55	203.35	201.71	203.85	201.39	203.93
209.53	210.2	209.91	211.57	212.93	212.01	211.48	212.1	211.54	212.54	212.6	210.9	211.88	212.34	210.67	213.09	211.34	212.76	211	212.48	211.21	211.3	212.19	212.14	213.1	212.36	214.22	213.15	212.63	212.03	212.66	211.91	211.21	210.33	213.79	212.08	213.44	211.59	213.74	215.21	213.83	210.73	211.55	212.13	210.2	209.12	210.71	210.89	211.93	212.42
216.87	215.84	217.64	216.45	216.29	217.94	216.52	219.55	216.88	216.1	217.06	216.92	216.31	219.23	214.05	220.13	216.58	216.58	216.19	216.79	218.42	218.74	216.93	217.83	216	219.03	216.35	218.48	214.4	217.04	218.78	219.96	215.85	215.81	218.12	217.59	216.55	218.51	218.77	217.02	215.95	217.98	216.48	214.44	217.24	216.75	217.17	218.85	217.79	216.27
209.14	210.4	209.45	209.68	208.29	209.7	208.18	211.35	209.05	210.64	207.91	204.66	209.6	209.1	208.4	208.72	208.16	208.07	209.03	211.02	211.03	209.14	208.8	208.61	210.31	209.44	207.75	208.61	206.32	209.03	208	208.28	209.75	209.57	208.85	211.98	209.36	208.4	206.99	207.83	207.5	207.76	208.05	208.58	209.57	209.47	208.24	208.94	209.15	206.1
214.71	215.58	215.38	217.45	220.17	216.4	215.33	218.73	217.69	217.41	218.33	216.21	217.08	218.06	217.69	216.23	217.95	215.95	218.39	219.26	217.72	215.49	218.07	216.98	217.76	214.85	217.31	216.75	215.82	220.22	215.34	218.72	216.14	215.79	218.26	216.99	218.12	217.88	216.84	215.98	219.42	217.54	218.35	217.01	217.11	216.56	218.71	218.87	214.87	215.65
207.1	206.49	205.87	206.94	207.14	205.56	209.21	205.98	206.58	208.29	205.91	208.62	206.88	207.51	208.2	208.1	207.91	205.77	208.46	206.07	208.22	207.34	208.03	207.46	208.37	209.4	205.45	207.02	206.56	207.95	209.6	207.9	206.05	206.68	205.46	207.35	208	209.17	209.74	209.7	208.99	205.21	207.8	208.13	205.49	210.28	206.16	209.11	206.63	207.12
215.87	214.63	212.34	211.06	214.04	214.96	214.68	214.02	215.11	214.76	214.54	214.04	213.31	213.16	211.77	212.9	210.38	213.12	212.37	212.42	212.88	210.88	212.22	210.95	213.64	212.31	214.09	211.46	215.36	210.05	213.66	213.64	213.29	213.54	213	213.24	213.76	212.94	213.52	214.28	212.22	212.74	212.55	213.83	214.6	215.06	213.1	214.71	213.91	212.35
211.5	211.33	212.31	211.35	212.61	212.98	208.47	213.16	210.81	210.36	210.88	212.2	211.96	210.94	210.48	210.97	210.66	213.08	212.35	211.08	212.58	212.19	210.44	214.88	213.86	213.48	210.27	210.99	210.16	211.52	211.94	212.96	210.58	212.05	212.65	212.07	211.52	210.88	210.1	212.08	212.57	211.48	211.35	212.77	212.46	211.38	211.65	210.74	211.23	213.56
216.89	219.53	215.79	218.11	217.26	217.05	220.08	218.34	218.01	217.94	216.7	220.53	216.6	217.49	215.56	216.09	217.98	216.24	217.05	219.86	218.41	217.2	217.11	217.75	216.2	217.94	218.4	215.34	218.8	218.66	217.34	217.12	218.17	217.37	217.38	220.4	216.58	219.18	217.29	216.39	217.02	217.17	219.97	217.51	216.7	219.56	218.29	218.75	217.86	216.93
214.31	211.33	212.32	214.77	212.14	211.99	211.96	213.79	209.65	212.28	211.51	212.36	211.42	212.16	210.08	212.61	211.68	211.62	209.53	211.57	210.92	212.69	211.52	211.95	212.72	213.09	211.88	213.04	213.15	214.17	211.27	211.5	213.6	212.48	210.83	208.25	208.42	211.37	212.38	211.92	210	211.93	210.49	209.41	209.33	211.54	211.86	211.45	211.22	211.97
210.67	211.26	209.55	208.34	208.25	208.95	208.81	209.77	210.88	212.34	207.46	208.15	208.32	209.15	209.02	209.54	209.11	210.68	208.35	208.28	210.39	209.86	209.61	209.33	208.9	209.18	209.43	209.15	210.59	210.59	208.9	210.05	211.15	209.25	209.54	208.87	210.67	208.46	211.01	209.67	208.62	209.82	209.75	209.2	208.96	209.79	208.18	208.7	210.81	209.68
206.89	205.19	203.8	205.86	204.13	205.38	206.1	205.05	204.51	203.87	205.27	207.83	204.97	205.15	204.49	203.74	206.19	205.58	202.96	203.44	208.11	205.98	204.35	203.47	203.34	203.88	204.9	207.31	201.64	203.43	204.85	203.45	205.55	205.69	203.02	205.54	204.06	203.75	204.73	203.66	204.35	204.62	203.82	207.7	201.46	205.91	204.85	204.1	206.33	205.71
205.41	205.64	203.87	203.42	204.35	206.78	203.81	204.81	203.92	204.17	203.2	204.38	204.88	205.98	203.1	205.51	204.1	203.87	204.1	205.57	203.33	202.5	205.39	204.9	206.76	204.42	204.33	204.19	204.7	204.87	204.81	203.79	204.95	204.04	205.49	203.96	203.57	204.06	206.31	206.03	204.54	202.96	203.76	205.05	205.46	206.35	205.48	205.45	202.53	206.42
210.9	208.71	206.8	208.69	208.61	208.57	208.47	207.61	207.44	209.57	207.27	210.14	206.23	208.27	208.64	207.95	208.55	209.95	210.08	207.76	207.43	208.33	209.86	207.5	208.39	208.93	210.39	207.83	209.56	210.14	210.84	206.79	207.44	207.19	209.48	205.43	208.9	206.76	209.44	207.7	209.48	208.03	209.26	208.47	207.83	208.03	208.05	206.59	208.15	208.65
200.61	201.41	201.34	202.92	199.18	201.8	200.47	197.05	200.36	199.33	199.11	198.17	198.83	199.22	199.79	198.93	201.78	200.86	202.73	200.16	197.28	199.27	198.82	201.5	200.06	198.51	199.14	199.29	198.5	200.18	200.67	197.95	198.68	197.95	203.12	198.6	199.8	200.58	200.36	201.45	197.74	198.53	203.05	201.76	200	200.53	199.93	201.83	199.01	199.53
213.86	211.44	213.62	213.31	213.07	214.1	213.45	212.87	211.86	212.32	212.63	212.43	213.16	216.2	213.07	213.67	211.97	212.72	211.79	213.92	209.56	211.7	214.51	214.95	213.58	211.13	211.48	216.21	213.19	210.31	211.86	212.77	213.44	212.01	213.14	213.66	213.48	212.06	212.34	215.92	213.67	214.2	215.73	214.75	213.34	213.5	213.07	211.84	213.52	211.83
212.2	212.29	214.85	212.26	213.34	212.62	212.03	214.11	213.99	213.47	213.24	214.25	212.51	214.5	211.37	213.14	214.13	214.37	213.72	214.32	211.9	210.67	213.25	212.04	213.43	212.69	214.2	211.25	212.59	214.62	213.73	211.86	213.08	212.67	213.38	212.2	214.2	212.99	213.17	211.41	214.96	213.01	213.47	213.23	211.52	212.44	213.34	215.09	213.27	214.53
194.65	192.99	196.15	193.57	195.98	194.19	194.99	194.29	196.08	193.5	195.2	196.84	197.55	194.57	195.5	194.95	195.37	196.48	196.57	192.85	197.53	193.03	195.22	196.66	196.12	193.61	195.22	194.89	196.19	195.11	196.01	194.42	194.77	197.55	195.47	194.41	195.91	195.57	195.3	194.64	195.37	196	192.71	196.07	195.91	194.59	196.79	194.23	195.4	197.1
194.84	193.16	194.18	196.92	194.48	194.34	195.6	196.57	196.77	193.28	195.12	194.46	195.35	193.64	195.24	194.58	196.38	193.95	195.71	195.79	193.76	195.24	195.45	196.01	193.89	194.16	197.94	194.04	196.5	194.03	194.66	194.82	195.14	196.08	195.65	197	196.71	195.64	193.33	194.81	193.89	195.36	194.03	195.57	196.4	192.78	195.89	195.87	194.29	196.28
214.14	214.82	212.03	208.95	212.67	211.52	212.2	211.96	212.17	210.73	213.06	211.71	212.16	211.96	214.23	211.12	212.34	211.31	210.36	209.17	212.4	211.36	212.17	212.33	211.67	209.57	211.97	210.3	211.64	211.69	211.38	213.1	212.49	210.97	210.52	211.05	211.15	212.27	210.1	209.65	209.38	211.23	213.34	211.02	210.72	212.59	210.69	209.72	210.9	211.69
209.87	208.8	210.56	207.48	209.75	210.77	210.29	210.25	210.35	209.29	208.18	208.88	211.69	207.67	208.94	209.74	208.75	211.03	210.19	207.9	208.58	211.37	209.37	208.05	207.71	210.34	212.05	210.33	208.57	210.08	210.89	208.83	207.71	210.48	209.53	208.83	209.29	208.32	209.81	208.44	210.82	209.25	208.75	210.65	210.35	208.24	210.48	207.59	207.63	209.56
208.66	208.77	207.53	207.51	208.17	209.01	208.43	206.56	208.76	208.74	207.49	209.28	210.35	207.28	209.62	205.84	208	207.93	209.71	207.39	208.56	208.19	210.16	207.29	206.17	206.81	208.68	207.94	209.85	207.49	208.58	208.68	208.91	207.43	206.45	208.76	206.58	210.12	207.8	206.32	208.81	208.9	208.91	208.12	209.67	207.83	206.83	209.49	209.12	207.92
198.45	197.22	198.78	198.14	196.79	198.17	197.46	199.25	197.44	195.7	195.5	199.43	198.62	200.06	200.79	198.69	197.35	197.9	198.33	197.43	199.23	198.57	197.99	197.18	198.64	199.38	196.63	198.38	198.44	197.87	197.81	194.97	196.77	198.2	197.06	198.64	198.2	197.94	197.17	198.53	200.52	200.03	199.97	196.9	196.85	196.1	196.69	198.21	197.52	198.37
202.68	202.4	202.05	204.83	203.39	202.26	201.96	204.76	203.88	205.33	202.3	203.94	204.46	202.15	204.29	202.97	203.49	201.61	202.61	205	203.4	202.27	203.56	202.57	203.78	203.71	201.42	202.77	204.99	202.57	205.13	203.13	201.99	204.77	204.82	202.96	202.97	202.24	203.78	202.95	202.53	204.61	204.4	201.19	202.14	203.38	203.11	201.96	203.85	203.08
209.08	206.68	207.56	210.49	208.46	204.74	208.32	207.35	207.28	207.53	209.4	209.15	206.72	207.6	208.62	207.73	207.74	208.29	208.18	208.77	209.38	209.13	205.5	208.1	209.27	209.01	208.98	205.95	206.85	208.72	206.57	207.71	207.33	208.44	207.34	206.95	207.28	207.95	209.27	205.79	207.42	207.45	206.02	207.17	208.93	208.21	209.17	206.36	208.1	206.51
212.79	212.15	212.09	213.21	211.74	210.59	210.78	212.24	211.94	215.52	212.32	211.07	211.49	211.62	211.18	211.57	213.4	214.05	214.5	213.02	214.81	211.52	211.03	213.53	212.97	213.86	210.81	210.6	214.29	213.48	214.51	211.51	214.47	210.8	212.11	212.41	212.44	211.01	211.64	213.82	209.55	213.11	210.34	212.02	212.15	212.53	211.56	211.93	211.06	213.95
202.65	202.34	201.25	205.08	204.05	201.72	204.37	203.99	205.23	203.98	202.86	205.89	204.45	202.2	206.13	201.95	201.52	205.06	203.69	203.18	203.51	204.8	204.01	203.07	204.55	206.43	204.77	204.04	202.79	204.07	203.72	205.63	203.38	202.25	203.72	203.47	205.19	203.24	202.38	204.16	203.31	203.58	204.69	203.18	204.98	206.05	203.84	203.55	203.14	204.32
217.87	218.61	216.23	217.64	215.04	218.15	217.46	218.49	216.51	218.69	215.55	218.29	216.89	216.17	217.73	218.52	217.79	217.1	216.64	218.33	216.24	217.17	215.22	215.99	217.38	218.16	217.16	218.42	216.65	216.79	218.43	216.3	218.18	215.96	218.04	216	216.92	216.07	216.68	218.69	216.72	218.56	218.1	215.3	215.73	217.23	219.48	218.31	217.06	218.25
210.13	208.68	212.15	208.46	209.24	210.96	211.59	210.11	208.92	209.52	208.38	210.19	209.92	208.93	212.22	208.16	212.11	209.16	209.3	208.99	208.48	208.64	211.07	210.05	211.02	209.19	207.9	209.59	210.12	209.16	212.97	208.11	210.74	210.09	209.92	208.8	210.74	207.75	208.36	208.32	210.35	210.64	212.12	208.09	208.46	208.62	208.51	209.99	208.16	209.15
211.58	210.34	209.66	209.71	212.28	212.35	210.5	211.88	212.71	213.84	213.13	212.58	209.97	211.3	212.47	214.23	210.25	211.24	213.67	212.22	212.83	210.18	214.12	211.38	210.32	213.36	211.64	211.76	211.89	211.41	211.17	212	211.47	210.94	211.48	210	211.45	211.57	212.53	210.64	212.42	212.19	208.67	210.24	210.37	212.47	211.88	210.94	212.66	209.55
195.35	195.39	195.4	196.58	194.07	191.47	193.21	193.26	194.36	193.69	192.8	193.1	196.18	194.42	192.67	192.88	195.3	195.19	195.41	195.66	194.66	193.8	193.53	192.62	191.91	194.24	194.01	193.13	192.97	194.5	194.65	194.34	195.14	195.37	194.26	194.14	193.26	193.73	194.5	194.93	194.53	194.44	195.34	193.16	192.31	193.96	196.65	194.87	192.59	193.43
211.38	210.16	210.44	210.86	208.07	208.34	210.48	208.94	211.04	209.52	208.71	209.64	209.21	210.16	210.51	208.21	209.82	210.99	208.4	209.04	210.93	208.14	208.76	209.16	208.26	209.86	211.89	208.93	209.78	208.23	208.54	208.28	208.7	209.51	210.33	208.62	212.86	212.03	211.41	210.46	212.01	210.58	208.98	208.99	208.02	208.77	210.66	211.32	209.8	209.95
207.12	209.14	208.02	206.63	208.38	205.79	208.06	208.07	209.75	207.81	207.53	207.57	210.19	210.75	206.47	205	208.8	209.36	208.71	207.83	206.49	209.79	209.77	207.55	208.95	208.34	209.59	209.54	206.62	208.66	208.27	210.29	209.92	207.54	206.56	208.07	207.02	208.01	208.98	208.53	209.37	209.33	207.79	209.83	208.84	207.86	207.61	207.46	206.95	210.38
210.75	213.86	211.75	213.37	212.79	214.4	213.84	214.53	213.9	212.65	213.76	210.52	212.93	212.87	214.06	213.6	212.42	212.86	213.4	213.55	213.06	212.67	211.61	212.66	213.9	214.36	215.34	213.27	214.88	212.3	212.09	215.09	212.78	212.9	211.11	210.8	213.48	212.47	213.44	215.17	210.82	214	213.12	213	212.62	213.76	213.31	214.4	212.6	212.2
205.28	203.69	203.93	204.43	205.09	204.32	203.72	204.68	204.81	202.79	204.91	203.76	204.9	203.38	204.68	203.25	206.44	205.29	205.25	204.74	206.98	201.94	205.61	203.99	203.96	203.48	205.29	205.09	203.33	203.61	203.33	203.71	207.17	205.66	205.59	204.26	204.31	204.79	202.58	203.61	206.06	205.07	204.48	204.52	206.01	204.8	206.31	204.74	203.95	205.95
208.52	208.19	211.27	207.23	205.9	208.78	208.91	209.52	207.45	208.82	207.89	207.29	208.57	206.87	210.36	206.85	209.9	206.9	206.47	209.66	211.57	209.09	209.89	208.42	211.64	207.21	210.35	209.27	207.45	208.29	206.18	208.18	210.47	206.9	208.24	209.43	209.9	208.64	209.55	209.12	208.46	210.94	209.36	209.26	209.86	208.74	208.96	208.69	208.38	208.53
205.69	204.44	203.23	204.47	204.76	205.53	202.68	201.74	204.21	204.98	203.49	204.72	201.85	207.02	206.74	204.49	203.08	203.96	204.03	202.82	204.15	202.37	203.47	203.66	205.62	203.49	206.89	205.38	204.39	205.35	203.7	207.1	204.47	204.47	202.76	205.35	203.51	206.26	203.31	205.27	203.96	203.79	203.13	201.92	203.38	206.92	204.86	203.2	205.49	206.14
203.68	202.99	203.15	204.13	206.5	205.07	205.25	202.21	200.67	206.56	204.68	204.87	203.83	204.35	204.04	205.5	205.77	203.67	205.08	204.69	202.77	206.61	203.04	204.38	204.59	203.02	204.16	204.77	203.4	204.8	205.15	205.76	202.99	204.74	204.69	201.75	203.83	203.19	204.24	206.25	206.63	205.15	204.71	203.3	204.29	203.77	203.85	205.42	205.03	205.5
203.12	203.11	203.89	202.7	202.62	204.98	202.74	204.34	205.43	204.21	206.11	203.26	203.03	203.57	205.8	204.44	204.05	202.99	202.98	205.43	202.76	203.9	204.41	202.87	203.8	203.34	203.04	203.91	202.05	203.79	206.13	202.82	204.84	205.63	205.18	202.22	202.44	204.19	204.99	203.2	202.78	204.58	203.36	205.06	205.01	206.86	203.12	205.13	202.06	204.5
204.51	202.99	203.67	204.98	202.17	205.47	203.65	203.32	201.8	202.1	204.33	205.58	205.1	205.38	204.09	203.18	204.54	204.76	204.13	203.19	203.71	203.3	202.55	202.89	203.14	203.7	205.85	203.71	204.43	202.51	204.78	203.94	203.05	202.9	202.51	205.77	203.77	203.28	203.58	205.92	203.69	203.34	202.34	204.89	204.39	204.63	203.12	204.57	202.24	201.36
198.79	197.73	197.31	199.18	198.91	201.4	198.25	198.94	198.58	196.81	198.26	197.63	197.1	197.08	194.96	198.56	197.63	198.99	198.56	199.32	198.2	199.02	197.53	199.37	197.97	200.04	197.56	197.99	199.05	198.4	198.24	197.82	197.08	198.07	198.01	198.21	198.28	197.4	199.03	197.17	197.5	199.3	198.33	198.44	197.3	198.03	196.38	198.7	197.63	198.77
205.7	206.9	209.1	205.53	206.42	207.21	207.4	207.59	208.41	207.84	206.77	207.07	208.87	207.79	208.65	204.67	206.57	206.88	209.04	206.77	208.01	208.2	205.94	206.96	208.38	208.17	206.81	206.87	207.55	206.5	205.79	208.13	209.28	206.94	208.45	209.12	208.46	207.16	206.31	206.81	206.75	206.11	207.94	205.64	208.36	208.78	208.64	206.73	206	208.68
216.79	216.03	216.12	219.02	217.49	218.9	217.63	217.88	218.15	217.93	217.59	216.6	220.31	218.43	216.7	218.25	217.52	216.03	219.22	219.37	218.78	218.08	218.41	215.41	221.06	217.35	218.86	217.04	217.02	218.6	218.17	217.91	214.58	217.25	215.38	218.94	217.85	216.68	215.11	218.04	218.96	215.81	219.33	216.38	216.8	216.85	217.76	215.11	217.65	219.92
217.76	215.25	219.27	218.65	216.99	216.7	217.01	215.89	218.62	216.7	216.05	217.04	216.69	216.11	217	217	218.46	217.54	216.72	217.44	217.98	218.91	217.22	215.61	215.42	217.38	218.44	215.75	217.86	217.72	217.6	219.24	216.61	213.62	217.17	215.63	217.36	218.3	215.49	217.56	216.67	216.97	216.96	216.65	215.54	216.54	215.45	214.04	217.82	216.37
201.17	201.09	201.62	201.81	201.79	201.9	201.15	201.64	201.01	201.85	201	200.97	201.24	201.79	201.29	202.16	200.83	198.71	201.39	200.92	201.5	200.83	201.62	202.71	203.06	202.04	200.04	201.12	201.09	200.05	201.43	201.28	200.84	201.37	200.44	199.92	203.73	200.82	199.85	202.29	203.01	201.69	199.48	202.55	199.61	201.34	200.71	201.63	201.79	201.31
210.98	209.8	213.66	211.94	210.19	208.42	212.74	210.73	207.49	209.1	208.04	209.5	210.51	207.38	209.05	208.98	208.86	208.41	209.32	211.9	209.42	207.3	209.68	209.77	209.59	208.67	209.45	211.26	209.34	207.74	209.87	208.85	211.38	209.47	211.95	207.27	209.19	210.23	208.63	210.09	207.37	209.55	207.5	208.73	209.77	209.82	209.98	212.22	210.25	209.78
203.72	205.53	204.56	203.54	203.84	201.44	202.22	205.33	202.75	204.85	207.01	202.28	203.77	202.82	203.65	204.43	203.14	201.78	204.06	204.69	203.49	201.8	202.78	204.62	201.25	204.2	203.14	202.48	203.38	202.58	200.85	202.68	202.68	202.12	205.44	204.58	202.46	203.06	203.87	204.48	204.47	203.41	205.47	204.53	202.88	204.94	202.4	204.33	206.5	201.97
217.65	218.28	218.34	216.13	218.55	217.74	220.57	216.81	218.68	218.91	215.88	215.76	216.2	217.23	217.31	218.39	217.13	219.27	217.03	216.35	216.89	217.46	216.1	218.29	214.62	216.06	215.82	217.62	216.18	218.46	215.82	216.3	217.32	216.91	217.79	214.07	218.47	215.42	215.07	218.07	215.01	216.4	216.7	216.58	218.66	216.88	219.74	215.19	218.22	216.38
210.17	212.54	212.45	212.45	211.82	213.48	211.52	212.33	213.03	211.01	212.5	213.34	210.97	210	214.76	211.45	212.6	210.74	209.43	212.25	211.83	210.65	212.18	210.44	211.57	211.7	212.01	213.23	211.82	210.9	214.79	209.49	210.66	212.9	213.16	212.45	211.94	213.55	214.55	212.22	212.77	211.71	210.19	210.6	212.74	211.68	210.86	211.47	213.43	210.31
207.46	208.96	209.81	207.43	208.32	209.86	209.39	207.97	210.53	210.12	208.99	209.71	208.08	211.58	208.56	209.73	212.14	209.52	210.34	208.65	209.81	212.13	207.46	208.47	212.25	206.58	208.56	209.94	210.97	210.12	208.68	209.25	207.19	209.62	209.03	210.98	209.99	210.84	211.1	209.92	210.75	209.1	209.97	208.15	212.12	207.93	210.28	209.88	208.15	209.26
208.05	207.29	206.91	208.08	206.62	208.76	207.25	207.76	205.44	209.83	209.16	209.26	207.69	208.38	206.63	208	205.83	209.94	209.4	207.88	208.7	205.01	205.8	209.06	206.5	206.45	208.42	208.29	207.5	205.89	207.85	207.07	207.51	207.95	205.45	208.64	207.14	209.13	207.78	210.29	206.98	205.94	208.26	208.54	205.15	205.39	206.74	208.45	209.18	208.51
202.15	201.77	201.12	200.55	203.24	199.51	202.93	202.15	202.92	202.89	202.78	203.2	204.93	201.86	202.15	200	206.06	202.13	203.26	200.32	202.18	201.34	202.24	201.89	203.39	203.74	202.78	200.45	202.96	200.44	201.89	203.47	202.4	201.31	203.79	201.01	204.42	201.07	203.76	203.75	203.17	202.03	201.22	202.18	202.8	202.38	202.12	202.93	201.97	204.35
214.02	218.14	218.22	217.06	217.95	217.04	218.03	218.7	219.06	219.23	216.25	215.66	218.51	216.64	218.24	216.3	217.04	219.44	217.34	217.07	218.19	218.77	220.16	215.31	220.54	220.22	218.04	218.01	217.34	218.39	219.88	218.95	217.18	217.35	215.37	218.88	218.67	217.82	219.16	217.92	218.06	216.36	219.17	215.47	216.44	217.41	215.83	218.92	218.11	217.45
198.13	198.51	197.8	199.02	198.24	200.99	199.44	198.89	200.73	198.74	201.13	198.58	199.27	200.01	201.18	199.03	198.02	200.5	197.78	200	200.43	200.9	198.78	200.18	198.48	198.28	201.41	198.43	200.45	198.83	200.62	199.89	196.43	200.97	198.1	200.38	198.74	198.22	202.84	202.27	197.96	200.44	199.47	196.71	200.29	200.25	200.66	200.44	201.33	198.88
202.29	202.71	204.78	203.65	204.08	203.49	201.19	202.79	206.71	203.91	204.67	204.71	206.06	204.49	202.08	203.64	202.55	202.99	203.63	204.08	205.56	204.07	201.82	201.28	204.25	204.04	204.87	203.42	204.11	204.25	202.14	202.4	203.21	200.73	206.24	205.36	203.91	204.92	205.65	203.23	204.12	204.32	204.94	202.07	201.95	200.78	202.9	203.6	205.36	201.69
207.56	208.07	206.3	208.45	205.63	208.33	207.75	209.65	208.39	208.56	207.11	207.06	206.56	208.07	206.33	207	209.98	207.39	207.83	206.78	210.33	207.68	208.07	206.86	207	206.34	207.77	206.61	206.65	209.7	209.48	207.81	208.57	209.5	206.68	206.71	207.42	206.54	207.97	208	208.67	208.5	209.81	207.94	208.37	208.25	206.44	207.91	207.86	205.6
210.05	208.92	208.23	207.39	210.45	208.27	208.85	209.97	207.8	211.02	208.62	208.61	211.13	205.97	206.75	207.82	208.51	207.83	208.51	207.68	206.68	207.2	209.52	208.76	206.99	209.44	209.25	208.03	206.59	207.5	209.2	210.07	208.34	205.14	207.75	208.53	209.69	206.95	207.71	208.07	208.24	210.27	209.69	209.6	211.37	210.6	209.94	209.11	208.79	209.3
207.53	207.65	209.46	208.15	206.79	208.64	209.6	206.71	208.76	207.4	208.68	208.62	209.73	210.12	209.19	208.41	208.22	209.47	209.53	206.43	208.25	209.79	209.19	209.21	209.11	208.1	208.13	207.31	209.66	207.07	208.67	209.53	207.82	207.07	207.9	209.99	207.02	208.05	207.23	209.88	208.22	207.14	208.6	211.27	206.98	208.85	209.77	208.48	207.34	207.12
206.72	204.18	205.93	204.16	203.63	203.47	204.56	205.68	203.7	206.36	204.77	202.71	204.3	205.14	203.82	202.18	204.27	204.14	205.09	203.98	204.13	203.22	205.13	205.57	203.07	202.29	203.66	207.76	205.26	202.77	206.64	204.99	205.19	202.01	204.73	201.27	204.79	207.24	206.96	205.4	203.26	204.97	202.88	204.71	203.63	202.93	203.91	207.26	205.38	205.91
212.71	213.38	212.73	214.52	213.73	213.77	214.75	212.12	213.82	213.66	214	212.68	209.3	211.18	213.15	212.48	212.1	212.37	211.25	213.84	213.95	212.68	214.35	213.79	213.89	213.17	213.36	212.1	211.07	213.93	211.67	210.97	214.51	215.45	212.92	213.47	214.61	213.95	214.26	212.61	213.51	212.67	210.99	211.89	213.47	212.01	214.2	213.27	213.64	212.79
210.12	206.56	209.79	208.24	209.22	209.86	210.21	208.94	207.96	206.8	207.33	208	209.27	207.53	209.61	206.71	207.65	208.62	207.17	209.89	209.71	208.33	208	207.74	207.19	207.89	209.63	209.44	204.76	209.85	208.37	209	208.86	206.51	210.05	209.57	209.39	207.47	207.44	208.51	208.26	209.43	207.22	207.89	209.56	209.81	207.86	210.25	209.86	208.83
210.53	213.54	210.73	212.57	211.94	211.35	210.25	210.5	212.87	212.22	211.46	213.1	213.46	211.19	213.09	213.55	211.68	213.13	212.1	209.06	209.79	209.93	212.8	211.27	212.38	209.73	213.1	212.22	213.26	211.45	212.15	211.93	210.38	210.02	211.79	213.02	212.34	211.61	210.3	213.24	213.68	212.88	212.15	210.87	212.69	211.34	209.29	212.31	210.22	208.89
203.83	203.38	204.33	205.41	204.05	203.69	203.18	202.55	205.3	203.99	201.63	204.32	203.35	202.42	202.55	202.9	202.74	202.99	204.82	204.7	203.51	203.45	203	203.28	203.2	203.83	202.41	204.5	203.3	202.88	204.3	202.22	203.9	203.61	204.38	202.02	205.04	204.02	201.21	203.37	202.83	202.69	205.18	202.68	203.51	202.13	204.1	203.4	204.61	202.24
195.43	196.37	194.13	193.04	193.97	195.57	194.53	193.44	195.53	195.36	196.23	195.45	195.91	195.2	196.3	196.88	195.7	196.03	197.26	192.83	195.79	196.59	196.05	194.71	195.5	193.1	193.79	197.29	197.58	194.91	195.22	196.38	196.43	194.22	196.4	193.54	195.15	194.68	195.74	194.7	196.18	196.66	195.09	195.15	195.71	195.41	196.82	194.46	195.63	193.94
207.78	213.78	213.36	208.7	212.44	213.5	213.6	211.61	215.13	210.76	211.6	209.27	212.48	210.89	212.36	211.47	213.4	211.26	211.75	211.37	211.68	212.86	211.94	210.46	211.66	213.45	212.89	212.43	213.54	210.5	211.96	213.41	211	211.86	215.31	213.61	213.37	212.29	210.47	211.24	211.25	210.73	211.83	210.18	212.55	211.14	213.58	210.88	210.73	210.8
214.18	215.83	213.05	216.56	213.71	212.65	212.99	215.82	214.1	212	214.06	213.58	212.8	216.57	212.68	213.56	214.94	214.92	212.96	215.22	213.95	213.35	214.09	212.96	215.15	213.33	214.47	213.36	214.96	212.58	212.98	214.4	214.1	214.02	211.56	211.82	214.44	213.05	213.51	213.27	214.19	213.45	213.64	213.39	214.05	215.5	213.53	214.95	214.2	213.37
199.24	199.85	201.76	200.89	197.34	200.53	200.75	201.67	200.94	200.56	198.85	198.91	202.27	201.04	200.62	199.37	199.25	201.16	203.48	201.44	200.54	196.89	199.59	199.98	199.23	197.45	200.98	201.7	200.79	199.03	203.48	201.59	200.84	199.78	198.97	200.43	199.83	200.6	200.95	200.42	200.36	199.99	201.51	201.27	201.98	200.06	200.35	200.6	199.07	200.68
217.96	219.22	214.88	218.39	218.54	214.79	216.59	217.61	216.79	215.17	216.49	218.94	219.17	218.25	219.99	217.76	216.61	214.66	217.35	216.39	217.46	218.32	217.58	216.89	217.31	214.54	217.49	216.51	216.39	217.02	215.88	215.62	217.95	218.76	216.63	216.03	217.5	218.29	218	217.16	217.01	217.31	217.66	216.59	216.96	214.73	218.26	217.15	216.52	217.08
203.63	204.84	204.65	202.34	205.26	203.81	203.83	206.82	206.12	203.63	205.9	204.76	204.94	205.86	204.28	206.11	205.21	206.15	203.38	205.95	205.21	203.99	204.32	203.01	205.86	205.77	206.01	206.95	207.14	205.1	205.07	204.05	204.26	204.81	205.96	205.17	203.95	203.85	206.15	204.08	204	205.2	202.92	206.11	205.01	204.32	205.46	206.4	207.64	204.21
206.08	209.55	208.6	208.32	208.98	207.92	208.85	206.39	209.71	206.74	210.03	208.1	207.64	208.62	208.15	209.27	209.02	209.64	208.56	207.32	207.82	208.39	210.69	208.1	209.79	208.32	209.68	208.76	209.43	205.82	207.73	208.25	206.88	208.49	208.45	207.28	209.43	209.08	208.59	208.24	209.02	209.17	207.85	209.5	209.27	209.12	208.15	209.1	207.35	208.43
214.18	213.06	213.96	214.67	212.82	212.44	213.57	213.11	212.56	212.33	212.37	213.76	210.72	213.92	209.76	215.27	214.8	212.83	212.63	214.88	211.22	211.85	212.77	211.11	212.57	211.03	213.5	212.02	213.17	214.27	212.44	212.11	212.9	215.2	212.9	212.17	212.8	213.16	213.31	212.93	214.96	211.13	213.83	214.07	212.22	213.4	210.76	211.31	210.84	213.58
200.23	200.8	199.78	198.73	199.17	199.74	200.38	198.64	199.47	199.51	196.15	199.01	198.41	200.27	199.33	201.31	199.22	197.39	199.86	199.42	199.47	200.95	201.73	198.66	198.62	198.26	198.76	200.8	199.95	199.95	198.18	200.03	201.26	200.06	198.14	198.93	198.53	199.03	198.57	197.96	198.7	200.8	198.99	199.15	199.53	200.87	200.42	200.7	202.38	199.87
198.94	199.24	196.91	199.63	199.03	199.68	201.43	201.36	199.99	198.8	199.3	197.8	198.37	198.35	198.29	199.52	197.53	201.34	198.79	196.29	198.12	197.58	199.41	198.08	195.48	198.95	200.3	201.1	199.51	200.25	201	200.65	199.15	198.4	199	196.71	201.38	201.77	197.89	197.07	201.36	201.18	199.92	199.67	201.08	199.44	201.56	201.34	199.06	200.27
216.79	217.2	214.57	216.83	216.03	216.17	218.94	215.93	216.89	217.7	216.73	218.05	217.19	217.13	214.74	216.04	216.87	215.63	218.62	215.98	216.34	216.86	217.63	217.74	215.98	217.16	217.7	216	217.89	218.43	217.72	217.45	215.78	217.62	217.11	217.58	215.18	216.62	216.13	217.4	216.05	216.7	214.46	216.34	216.74	216.9	216.12	217.44	215.4	217.3
204.69	203.97	205.61	204.4	199.72	203.5	201.27	204.76	201.62	204.53	202.75	204.37	203.16	202.88	202.44	204.45	203.65	204.97	203.62	204.34	203.66	203.95	204.64	203.32	204.79	202.64	204.47	205.03	204.05	202.12	204.91	203.97	204.48	203.66	201.1	202.57	201.88	201.6	203.64	200.47	203.65	203.37	203.85	203.46	203.31	203.22	202.33	204.8	203.38	205.9
215.72	212.44	212.19	211.44	211.66	214.5	213.22	210.77	213.57	212.11	212.97	213.34	211.66	213.08	212.76	214.02	210.19	213.68	213.5	212	210.8	210.71	212.81	211.57	209.51	213.17	212.68	211.02	210.27	211.38	211.19	212.74	212.76	212.94	210.36	213.65	212.08	212.7	212.67	212.98	214.1	210.66	209.14	212	212.61	211.53	215.2	212.29	211.75	213.89
203.39	203.42	201.35	202.92	201.07	203.91	200.67	202.5	200.64	201.32	202.98	201.67	203.06	202.37	198.65	200.01	201.11	204.44	201.11	202	201.91	199.98	201.73	202.54	204.46	202.94	201.79	202.49	202.52	202.38	200.6	203.86	202.81	201.86	202.86	202.18	199.92	203.24	202.12	200.18	203.09	202.79	202.83	203.3	201.83	203.53	201.99	204.2	202.09	201.1
206.71	209.15	206.35	207.54	207.6	206.75	209.54	209.77	210.88	207.12	210.94	208.83	205.57	209.57	208.45	207.1	206.81	208.97	208.88	207.07	207.74	208.25	208.53	205.19	207.12	208.17	208.03	206.29	205.99	207.78	206.91	206.61	208.58	208.14	206.56	208.45	207.56	205.91	208.62	204.89	209.17	207.64	206.9	209.29	207.56	207.78	210.03	207.38	205.55	208.59
207.86	206.7	207.96	207.9	209.8	209.66	210.22	209.18	208.45	210.24	208.2	207.9	207	208.97	207.89	207.99	209.52	208.62	208.25	207.1	209.16	210.17	207.58	208.67	209.15	210.75	206.03	207.18	209.56	209.61	211.43	209.05	210.3	210.07	210.13	208.62	210.85	210.26	209.53	207.35	210.76	206.78	208.98	207.41	210.54	207.18	208.3	208.36	211.43	207.73
208.22	208.81	208.1	209.9	208.91	205.63	211.26	210.52	208.91	209.62	208.92	208.81	210.89	207.89	209.09	207.65	207.08	208.64	209.39	207.94	209.29	209.11	209.34	206.98	209.24	208.25	207.19	208.21	208.44	209.25	208.47	209.27	208.52	209.15	208.58	208.92	209.73	208.46	208.71	208.46	208.73	210.3	209.06	208.14	209.87	208.27	208.51	207.9	209.42	206.73
219.43	217.93	218.84	217.92	219.56	219.39	214.97	217.6	216.97	217.08	216.97	219.03	217.39	216.43	216.44	218.53	218.85	218.63	218.69	218.43	216.71	219.11	215.45	216.26	217.91	215.92	217.32	217.48	219.56	218.54	217.86	218.12	218.48	218.13	217.34	216.51	218.69	217.24	218.8	219.33	218.39	219.84	219.97	217.18	217.22	216.3	215.56	217.58	217.2	216.75
218.78	217.74	216.29	219.44	219.22	217.61	217.13	218.06	217.67	218.92	218.6	217.97	218.09	218.12	217.9	217.62	217.28	218.33	213.81	216.53	217.2	217.63	218.13	219.75	217.1	217.4	215.7	219.87	218.14	216.8	216.37	216.86	217.48	215.51	218.55	219.16	219.99	218.45	216.89	217.33	218.25	217.71	217.54	218.24	219.86	216.58	215.97	216.95	218.32	218.01
198.92	199.06	199.73	200.1	198.08	197.78	200.73	201.07	199.43	201.98	197.97	200.18	198.54	202.1	200.01	199.32	197.55	199.28	199.27	201.75	198.52	201.85	200.3	199.29	201.26	198.31	198.93	201.68	200.86	199.29	200.31	202.46	200.19	197.56	199.54	200.32	201.01	198.85	199.37	200.17	199.55	197.11	198.45	199	199.22	199.9	198.93	200.33	198.45	200.83
199.88	201.04	199.11	198.47	198.55	200.29	197.83	199.12	198.17	198.7	200.28	199.2	200.28	201.02	200.08	200.52	198.11	199.34	198.53	202.09	198.56	198.53	198.44	200.38	198.55	200.21	198.2	197.65	199.96	199.72	198.92	198	197.35	196.5	198.58	199.76	200.25	199.29	198.17	196.44	197.25	198.89	200.29	202.42	199.97	197.79	198.25	198.52	199.79	200.76
210.27	208.9	209.13	213.19	207.88	211.91	208.23	211.16	209.58	208.29	210.55	208.94	210.39	210.97	211.21	209.48	210.78	209.64	206.21	209.76	208.62	209.26	210.55	209.56	211.16	207.2	210.19	211.23	209.7	208.8	208.96	208.63	210.25	210.75	210.84	209.84	209.61	207.74	212.06	212.6	210.9	211.21	208.25	207.21	209.94	209.72	208.13	209.03	208.11	208.76
213.05	212.04	214.22	213.31	213.45	212.79	211.89	212.44	214.61	213.15	212.41	215.01	212.34	210.92	214.1	212.33	212.39	213.43	212.92	211.8	212.3	212.19	212.32	212.53	212.81	212.85	213.17	212.94	215.92	213.83	212.49	210.14	210.84	210.66	214.15	214.6	213.16	211.88	213.85	212.37	212.95	212.34	212.79	212.25	210.12	212.82	211.11	214.05	211.27	209.35
203.49	203.54	202.94	203.66	202.1	206.14	202.91	205.79	203.92	204.35	204.59	204	205.42	203.01	204	203.84	204.65	204.52	202.24	203.09	203.03	204.7	203.77	202.78	203.93	202.19	204.97	204.19	204.79	203.54	205.44	204.13	205.61	202.35	204.63	203.68	203.42	206.53	202.3	204.12	204.57	205.26	203.84	202.56	203.65	204.7	203.77	203.89	202.09	204.58
206.37	208.65	205.69	209.69	209.87	206.92	207.99	207.2	208.25	209.68	208.79	208.05	207.79	207.36	209.92	208.59	206.14	207.46	207.02	206.2	207.62	208.77	209.13	205.82	206.5	206.8	207.49	208.57	208.38	208.19	205.86	206.48	205.89	209.08	208.75	206.93	208.82	208.72	206.73	206.84	206.32	207.22	206.57	207.97	208.48	208.32	209.47	203.81	206.13	206.29
200.95	203.59	202.86	204.52	201.39	202.95	203.1	202.53	201.91	203.41	201.83	203.26	206.67	202.33	202.18	203.84	202.49	202.6	202.85	204.17	202.71	200.99	204.4	202.8	203.89	204.48	201.89	204.48	202.84	203.76	203.87	203.8	204.71	203.51	203.39	206.57	202.06	201.72	202.99	203.53	203.5	203.06	201.76	204.18	203.9	200.35	198.86	201.88	203.72	202.42
203.06	203.39	205.04	202.91	203.3	202.1	202.61	201.89	204.69	203.29	202.21	203.93	202.62	203.73	203.76	204.22	205.32	205.48	204.08	202.61	203.8	201.28	206.24	203.59	203.57	204.07	204.9	202.29	204.14	202.7	201.65	204.9	203.94	202.64	202.46	202.02	204.97	202.73	203.1	205.02	204.76	203.62	202.33	203.29	200.19	202	203.75	204.29	202.43	202.32
214.7	217.49	216.36	216.93	217.48	216.77	216.16	217.18	217.61	216.01	216.23	218.15	214.26	216.76	216.54	217.42	216.75	216.64	217.67	216.68	217.52	216	213.88	215.78	214.23	215.17	215.18	217.61	218.68	217.18	215.84	216.13	217.8	216.38	214.78	213.26	216.87	217.21	216.69	218.84	214.58	216.96	217.91	215.57	215.55	214.89	214.42	218.79	216.96	218.48
205.36	207.11	205.77	205.09	205.37	205.02	203.5	206.95	203.08	205.54	204.81	206.22	205.85	205.79	205.52	206.3	204.8	205.06	204.69	207.03	202.97	205.55	206.32	204.26	205.69	206.93	205.17	204.79	205.73	205.43	207.87	205.53	205.5	206.24	202.97	204.6	208.05	205.25	203.89	205.45	206.47	206	206.34	206.72	205.82	205.66	203.94	205.8	205.97	205.68
204.36	202.23	202.05	202.66	203.15	204.86	203.45	203	204.74	205.69	203.61	204.17	203.8	204.53	203.66	202.86	203.46	203.51	204.51	203.01	203.55	205.49	203.81	201.99	202.19	203.06	200.9	203.49	203.12	204.34	205.34	202.85	204.31	203.18	203.29	204.03	203.14	201.72	203.11	204.69	202.16	202.15	204.07	200.46	200.85	204.79	202.34	203.86	201.67	203.97
192.92	192.22	194.36	192.84	192.77	193.75	193.92	192.17	194.86	192.43	194.25	195.35	195.91	193.58	195.78	193.53	193.5	194.82	193.91	192.81	193.23	194.45	194.21	194.08	193.18	193.28	194.68	196.07	194.37	194.38	194.15	194.17	195.44	193.61	194.19	195.09	196.44	192.99	195.01	194.95	193.56	193.07	194.16	194.18	193.18	194.28	193.03	196.27	194.19	193.97
204.14	203.43	207.8	205.18	203.05	203.52	205.51	204.4	204.5	205.36	203.23	202.56	206.86	203.77	206.02	205.86	203.94	202.85	205.09	206.22	203.56	205.08	205.44	203.63	202.48	203.44	203.95	205.49	205.34	206.59	203.2	207.62	204.46	204.11	206.36	204.59	203.48	201.27	205.47	205.42	205.99	204.28	207.41	203.91	203.86	206.66	206.05	204.29	205.23	204.34
212	212.74	211.77	211.57	212.35	214.05	211.55	210.69	211.46	210.2	211.9	210.89	211.24	211.05	211.2	212.52	211.99	211.98	212.96	211.2	213.48	212.58	210.6	211.28	212.4	212.31	211.98	211.77	211.97	212	213.86	210.48	211.11	215.66	211.82	212.42	212.31	211.07	210.76	213.77	210.58	211.28	211	211.55	211.75	212.44	212.53	213.15	210.68	211.96
209.2	208.94	210.16	208.84	209	206.4	207.69	206.38	209.94	208.34	206.27	207.93	210.18	209.43	208.61	208.36	208.99	208.27	209.67	208.82	209	210.15	209.46	208.3	208.4	209.98	209.47	209.43	209.33	206.22	207.94	210.19	210.03	209.36	209.44	208.9	208.06	206.78	206.86	209.28	211.99	206.38	208.85	207.65	208.97	209.37	207.41	210.5	206.32	208.36
212.54	211.1	213.07	211.11	210.59	213.16	213.7	212.85	211.66	212.06	212.81	214.16	213.58	210.17	212.5	213.68	213.7	213.87	212.89	212.81	213.32	212.22	213.04	213.26	211.55	210.04	214.02	212.7	210	213.63	212.7	213.12	211.51	211.91	212.22	211.57	212.47	212.33	212.11	212.13	213.31	211.02	212.25	212.7	210.23	211.99	212.14	211.42	213.4	211.35
198.17	198.82	201.82	201.71	200.85	200.05	201.01	200.7	200.3	201.8	201.02	201.16	201.77	199.51	199.74	200.12	198.18	198.71	199.98	200.52	200.04	199.81	199.51	200.59	199.51	199.69	201.88	200.18	199.99	199.43	197.61	201.41	201.3	202.64	201.04	199.35	202.81	201.05	201.87	202.6	197.79	199.18	200.27	201.01	201.44	200.08	200.23	197.76	199.86	199.87
214.22	211.16	211.2	211.36	212.27	212.5	212.52	211.63	214.22	213.98	211.75	212.48	215.71	213.31	211.36	210.12	210.52	212.73	210.76	212.33	210.7	213.43	212.33	213.21	211.59	214.26	212.96	214.68	212.23	213.46	210.88	211.76	212.32	215.07	211.19	214.51	213.59	212.5	214.38	214.73	213.66	212.73	213.53	212.6	211.19	212.46	211.47	212.57	212.49	213.99
208.59	206.28	208.07	206.8	205.78	209.39	207.52	205.75	206.96	209.58	206.33	205.89	206.15	207.05	209.66	206.86	207.43	208.03	205.33	207.49	206.15	208.2	206.25	207.29	206.71	206.86	205.7	209.88	207.19	207.69	210.27	207.64	208.68	207.45	208.87	207.23	210.06	210.06	211.19	207.47	207.26	210.3	208.22	206.28	206.98	208.94	207.82	208.29	205.1	208.02
211.97	212.67	213.95	212.34	213.12	211.68	213.03	212.34	213.03	211.87	214.5	213.99	213.79	214.61	214.36	212.39	213.93	214	213.49	212.4	213	212.06	212.17	213.53	213.09	214.25	212.44	212.17	211.93	214.93	212.97	213.72	211.88	214.44	212.67	213.65	211.44	211.85	213.97	212.06	216.78	212.99	213.93	211.23	214.66	212.49	212.75	214.04	212.45	214.15
213.55	212.6	212.03	209.44	214.24	212.36	210.85	209.92	213.2	211.12	211.89	212.99	210.9	211.54	212.41	210.44	214.07	209.98	212.1	210.62	211.88	212.17	212.42	212.65	212.9	212.1	212.74	212.89	210.86	212.97	208.78	213.46	211.01	213.81	214.25	212.78	209.19	210.13	210.2	209.53	213.09	212.6	212.58	212.9	211.3	210.55	210.78	211.68	212.73	210.84
208.08	208.29	210.04	211.85	209.91	209.23	210.27	209.53	211.56	208.42	210.53	207.92	208.48	210.23	208.96	210.49	211.24	210.45	208.59	208.84	208.78	209.62	210.77	211.38	209.49	209.38	210.31	208.01	209.27	206.25	209.98	210.33	208.77	207.46	210.98	208.45	210.96	209.43	211.07	210.95	210.38	208.28	210.4	208.67	209.59	211.85	209.32	209.76	210.62	211.49
199.87	200.99	198.96	200.01	201.38	200.73	200.57	201.84	200.73	198.8	201.58	199.61	201.71	198.79	198.29	200.32	202.45	200.03	198.63	197.89	200.23	199.41	199.99	200.49	199.88	198.85	201.08	199.56	201.05	200.49	200.7	199.44	200.37	198.84	201.11	200.58	199.49	200.48	201.51	200.11	201.42	201.62	198.87	199.98	198.29	200.13	198.65	199.3	201.82	199.6
207.36	207.63	207.7	207.68	208.19	207.39	208.84	207.01	207.74	208.22	207.55	210.29	209.72	207.64	209.5	208.13	209.76	208.66	208.87	208.29	207.46	208.13	207.82	208.58	208.24	211.09	207.69	210.38	208.69	210.41	206.72	207.52	209.94	207.75	210.73	207.06	207.26	208.11	210.68	210.33	206.93	209.08	207.83	208.89	209.93	210.14	211.02	207.54	208.46	209.56
204.98	203.75	202.52	203.19	205.11	203.42	202.76	202.63	205.39	204.25	204.64	204.89	202.05	202.18	203.52	204.32	202.18	203.46	206.94	204.24	202.64	204.77	205.58	205.25	204.93	203.2	201.33	204.08	205.46	202.52	204.92	204.04	203.46	206.81	201.18	205.74	204.03	203.35	204.71	204.33	204.04	202.68	204.33	204.09	203.24	202.56	204.68	204.12	206.97	206.04
207.41	209.35	207.92	206.97	208.16	210.4	209.29	208.64	207.17	209.58	209.01	210.13	210.13	208.31	210.81	210.27	210.35	207.95	206.95	207.09	207.91	207.27	209.72	207.73	209.48	207.53	206.86	210.26	207.6	209.47	208.12	209.02	210.41	207.97	209.72	209.24	209.04	211.26	209.57	208.02	208.87	208.36	208.87	207.92	209.54	208.59	208.57	210.48	209.68	207.25
206.99	206.32	207.89	208.71	205.44	208.49	206.76	207.55	209.06	207.92	209.39	205.34	207.85	207.73	206.9	206.69	209.37	207.26	205.54	205.47	206.83	206.58	207.3	206.96	207.11	207.22	207.73	205.93	205.69	207.58	207.42	207.66	210.62	209.58	206.81	209.53	209.83	207.33	206.35	208.19	208.42	206.85	206	206.89	205.47	206.84	207.99	207.44	209.31	206.94
209.22	210.55	209.46	206.41	207.29	211.57	206	209.16	209.74	206.96	207.46	208.49	207.76	207.69	209.06	208.58	208.25	210.19	207.39	208.79	206.9	208.7	206.85	207.44	210.11	211.75	210.44	205.49	206.98	208.08	205	208.72	210.56	208.38	208.31	208.43	209.06	209.56	208.69	209.43	209.81	207.36	207.66	209.69	210.38	210.1	206.36	208.43	208.98	208.62
210.77	212.42	212.45	213.59	212.01	212.89	212.15	211.72	212.23	215.11	212.05	207.96	212.86	210.5	213.91	210.98	214.87	212.34	211.63	211.53	212.08	210.19	212.43	209.61	211.06	213.92	209.93	211.74	208.52	212.33	209.19	213.69	209.12	214.35	211.43	212.62	211.87	210.31	211.31	211.34	212.71	213.02	209.56	214.61	211.23	210.09	213.09	210.85	213.47	211.38
218.33	218.04	217.31	216.06	216.71	215.4	218.51	219.33	216.21	219.23	217.84	216.51	216.6	219.37	216.52	216.38	216.24	217.34	217.52	218.27	215.02	217.15	216.75	216.95	217.79	217.62	216.58	213.9	217.92	215.52	216.24	217.09	217.77	217.82	217.69	221.59	216.36	217.53	216.85	218.35	217.41	217.55	216.9	217.58	217.29	215.8	216.76	214.3	215.74	217.43
213.5	212.55	210.39	212.21	212.51	213.56	213.22	211.96	210.19	212.46	213.18	212.26	213.04	213.86	212.86	213.06	209	212.94	213.29	212.79	212.8	211.27	213.22	214.39	212.44	211.03	210.92	211.61	210.85	212.31	212.08	211.1	213.08	211.82	210.85	211.69	212.86	212.05	213.35	214.23	212.1	212.26	212.79	212.62	213.91	211.87	213.84	212.83	213.91	210.59
220.1	217	218.17	217.99	216.98	216.63	216.56	217.77	217.84	219.19	217.6	217.48	217.48	215.17	217.87	216.53	219.85	220.06	218.29	219.03	218.36	218.85	216.59	218.09	218.07	216.13	216.92	218.85	217.05	218.34	218.74	217.37	215	219.22	217.13	217.28	217.33	217.78	216.35	219.68	215.97	217.35	217.31	215.27	218.35	216.43	218.17	217.81	217.6	217.7
208.91	205.5	207.46	207.04	207.34	207.74	205.62	207.1	207.14	207.28	206.27	206.3	208.91	209.33	205.65	208.89	205.49	208.2	209.58	208.89	206.7	208.82	209.19	204	208.76	210.82	209.13	207.54	208.45	208.43	205.17	206.85	207.17	208.49	206.76	208.74	209.01	206.72	207.43	207.18	207.15	209.68	208.26	208.33	209.25	207.3	207.78	207.8	209.67	206.23
194.94	194.64	196.42	195.8	193.19	196.63	194.13	195.22	194.56	194.14	194.11	193.42	193.76	196.89	196.42	193.28	193.04	197.08	195.11	194.66	194.76	195.83	193.36	196.72	194.66	196.39	195.63	192.62	195.67	195.61	196.54	195.23	194.89	193.52	194.34	195.47	195.66	195.87	196.13	194.62	195.61	196.54	193.19	193.38	194.94	196.28	193.43	193.36	195.85	196.73
203.03	204.34	204.62	204.93	203.07	205.05	203.83	204.91	205.96	204.94	204.75	201.48	203.58	203.59	204.39	202.79	204.42	203.75	202.82	204.35	203.12	203.03	203.71	202	203.96	203.03	202.37	203.55	203.68	202.68	201.25	203.62	205.86	204.26	203.43	203.56	203.71	201.44	203.27	203.99	203.09	206.38	202.97	203.8	203.02	204.07	202.75	203.18	201.99	204.49
208.83	208.8	210.67	211.3	207.16	207.93	208.22	209.59	209.45	208.31	209.3	208.04	207.02	208.59	210.07	209.1	208.83	208.8	209.4	208.58	208.44	208.44	210.14	207.18	211.93	209.49	206.08	210.58	208.72	207.9	209.38	209.34	208.25	208.58	207.52	207.24	208.86	211.84	208.7	208.84	209.72	208.22	211.16	209.49	208.85	209.48	208.33	210.01	208.18	210.09
218.7	216.33	217.68	218.01	216.52	217.93	218.68	216.67	216.24	214.45	218.25	217.38	216.81	217.02	217.45	215.19	217.52	216.21	217.94	216.44	215.4	215.88	216.57	216.99	216.96	218.59	216.86	216.95	217.65	215.57	217.38	217.07	217.62	214.77	219.01	217.97	217.58	219.88	216.75	215.04	216.03	216.9	215.89	216.6	216.5	217.56	217.21	217.79	218.5	216.81
214.22	215.77	214.57	213.83	212.87	213.46	214.51	213.89	215.64	214.2	213.1	213.28	213.48	214.87	211.55	215.25	214.13	212.58	212.86	213.3	211.72	214.42	212.53	211.54	214.15	213.86	215.23	213.98	212.97	212.37	213.34	212.87	210.64	214.34	212.77	214.14	212.41	211.94	212.14	212.06	215.83	214.06	213.5	215.07	212.99	215.16	213.51	214.48	215.51	214.96
208.54	211.84	212.06	211.96	214.15	211.25	212.39	212.19	212.91	213.15	210.36	212.89	210.89	209.92	211.93	212.61	210.84	210.92	211.29	213.7	211.6	211.34	209.56	210.47	212	210.72	210.59	209.65	212.24	210.18	210.44	212.19	213.14	209.59	213.01	209.82	211.6	213.48	213	213.23	213.78	212.22	212.56	210.74	208.8	211.59	212.32	210.73	211.5	211.44
207.62	209.09	207.17	209.34	208.56	207.48	207.09	208.54	204.5	206.93	207.07	208.99	208.24	208.57	207.17	206.79	205.13	205.32	208.35	208.81	208.86	207.03	208.18	208.13	207.21	208.11	208.46	208.07	208.51	206.07	206.83	205.76	208.88	207.15	207.16	206.79	207.01	206.41	207.6	206.25	206.51	209.01	209.92	208.16	209.01	206.08	205.7	206.97	207.16	207.13
202.2	200.96	199.39	200.13	198.69	200.24	199.78	199.26	197.74	199.39	200.36	201.03	202.26	200.74	203.55	200.43	198.6	201.63	200.5	197.77	199.82	201.14	200.81	200.98	199.51	200.87	201.42	199.19	201.66	202.4	203.33	199.76	199.53	199.21	198.92	200.29	201.82	201.44	199.78	200.12	200.45	200.55	197.93	202.86	200.16	200.1	199.95	200.31	202.25	198.47
209.99	208.4	207.78	210.04	210.56	208.35	212.51	207.97	210.75	206.04	208.58	209.73	205.24	208	211.1	211.16	207.38	206.25	208.74	209.73	209.44	207.59	209.43	208.98	207.58	208.03	208.6	208.34	208.87	208.7	209.33	207.56	207.72	208.55	208.54	207.64	208.97	207.89	210.25	207.76	208.9	211.55	210.19	206.65	208.27	207.86	210.38	209.08	207.53	208.97
216.32	215.47	216.37	218.07	217.7	214.89	216.82	215.78	217.56	215.64	217.6	217.02	219.24	213.74	216.61	215.04	216.71	215.59	216.78	216.81	218.11	217.08	215.26	220.06	217.71	216.73	215.94	216.59	215.68	217.92	217.07	216.1	218.65	215.92	218.91	216.56	214.48	213.49	218.27	215.12	215.9	215.59	218.62	216.73	215.2	215.11	218.16	214.9	216.74	217.76
205.69	206.48	206.41	206.62	208.21	206.16	208.71	208.77	207.84	208.14	207.73	207.36	208.84	207.61	207.52	208.04	207.4	206.15	209.23	207.67	207.93	208.13	209.46	208.89	209.19	208.75	206.71	208.12	208.17	206.11	206.88	208.62	207.58	204.77	207.09	209.06	208.46	206.32	208.61	208.9	209.2	205.4	207.58	206.48	208.27	207.94	206.35	208.73	208.62	207.74
201.61	203.15	200.7	199.21	202.51	199.82	201.01	200.38	199.82	201.43	204.86	200.61	199.9	198.54	202.72	200.88	202.72	201.61	198.89	203.09	201.19	203.27	200.34	199.46	202.53	200.74	203.7	200.63	200.85	199.81	199.32	201.47	200.74	197.73	200.67	200.5	200.31	204.56	201.14	201.68	201.47	199.18	199.77	200.72	200.04	201.57	200.5	201.77	200.96	202.1
212.01	211.51	212.56	214.69	210.73	213.94	211.71	213.06	213.25	211	212.22	212.63	211.61	213.79	213.96	215.05	212.84	212.89	213.76	213.1	210.78	214.91	211.89	210.79	212.36	211.04	212.16	213.9	213.34	214.72	211.88	212.5	211.63	212.62	210.68	213.25	210.94	211.59	213.48	211.71	212.72	216.95	213.13	214.48	213.9	214.14	213.26	210.2	212.63	212.8
204.33	208.15	202.89	205.56	207.04	205.83	207.08	205.36	206.96	205.88	204.85	203.95	206.45	206.28	204.09	206.43	207.48	205.86	205.28	206.13	203.65	204.11	203.74	206.05	203.17	204.81	206.41	203.36	206.1	205.48	207.98	207.6	204.83	205.96	204.46	207.01	208.5	206.7	205.59	207.23	205.7	206.3	206.14	204.83	205.9	205.07	208.06	203.64	206.05	205.12
202.52	202.77	201.83	203.54	203.25	202.97	202.31	202.74	201.81	203.45	201.72	201.69	202.96	201.64	205.96	202.6	202.56	202.73	203.61	203.73	204.1	201.71	205.22	203.23	204.46	203.16	203.87	203.21	199.92	203.6	202.45	202.14	205.41	200.68	202.5	203.69	204.69	204.43	202.03	202.59	203.35	203.13	202.26	203.32	202.48	204.4	200.17	202.27	201.2	201.01
207.91	207.72	207.36	209.49	209.4	208.1	207.84	207.1	210.1	208.55	207.34	209.42	209.36	210.04	207.18	209.7	209	210.38	209.59	210.5	210.11	208.45	208.34	209.11	209.64	209.86	209	208.46	208	207.91	209.88	210.47	208.9	208.26	210.16	208.37	208.48	208.84	207.43	209	209.62	209.31	209.81	210.02	207.39	206.01	209.18	207.97	208.95	209.11
217.42	216.13	214.47	214.9	216.46	218.51	215.11	216.87	216.56	217.37	216.57	217.11	216.48	216.19	215.86	216.87	216.53	215.58	215.36	217.35	215.48	216.11	216.35	217.22	218.74	217.31	217.39	216.76	216.63	218.65	215.34	216.19	216.96	217.45	215.1	218.16	217.96	216.78	217.8	216.31	218.06	216.2	215.74	217.43	217.15	217.39	219.93	217.33	220.14	216.53
201.79	199.02	201.38	199.52	198.64	200.24	200.85	197.67	200.45	200.21	199.41	198.2	199.42	197.48	199.96	201.54	200.16	200.15	198.05	198.92	199.58	198.52	199.94	201.6	199.23	200.06	196.99	199.58	201.38	201.25	199.85	199.7	199.13	198.26	200.94	200.11	200.01	199.21	199.44	198.82	196.66	199.3	199.15	199.16	197.61	198.99	199.98	200.26	199.09	199.25
205.23	204.12	203.81	204.06	205.35	205.48	206.38	205.15	204.49	203.77	204.02	204.84	203.17	205.82	203.28	205.48	206.98	204.65	206.2	203.23	202.9	207.17	205.25	205.95	203.87	203.13	204.94	203.09	202.21	203.48	203.7	203.88	206.49	205.63	205.17	205.54	204.96	204.12	202.48	203.95	204.08	204.23	205.62	203.49	204.59	205.28	205.2	206.97	205.77	203.46
202.99	205.95	205.68	202.84	205.5	205.89	205.35	206.28	203.2	202.77	204.67	201.02	204.27	205.19	205.15	204.28	203.81	205.16	204.65	204.76	201.83	204.51	201.29	205.36	204.2	205.25	204.81	204.17	204.45	203.46	204.73	204.17	203.9	204.02	205.28	202.1	205.64	203.02	202.1	204.42	206.62	202.65	207.41	203.89	207.23	203.01	203.08	203.93	204.09	203.14
199.17	200.52	202.07	201.76	199.66	199.09	201.5	200.06	203.47	200.49	200.36	199.97	199.84	200.38	199.9	200.38	198.71	201.13	200.04	201.55	199.52	200	201.15	200.1	200.71	201.57	199.5	197.15	201	200.05	202.02	199.9	200.85	201.72	200.1	198.87	199.4	200.31	200.08	197.98	200.8	199.91	201.87	196.41	199.89	201.51	199.34	199.6	200.16	200.94
208.51	206.84	207.99	209.09	207.86	210.02	208.95	207.14	207.47	210.02	209.14	208.06	209.59	206.66	207.45	208.84	209.07	210.34	208.27	207.17	208.7	208.4	208.71	210.05	209.49	209.8	206.28	209.4	206.15	208.35	209.39	209.72	209.71	209.27	208.53	207.19	207.9	210.26	209.19	209.86	207.66	209.55	210.73	208.15	207.86	208.31	211.56	208.86	208.77	207.8
211.17	211.11	210.36	210.7	211.43	212.57	210.46	209.59	210.37	212.65	210.76	212.61	213.16	213.73	210.35	211.83	209.69	211.2	212.01	211.67	212.81	209.79	212.88	211.05	211.84	210.44	212.02	213.78	210.84	212.1	211.05	209.36	212.88	210.2	211.27	211.12	210.92	209.93	211.17	212.22	212.19	211.7	210.36	211.19	212.25	210.07	213.23	211.71	212.73	207.65
209.15	208.91	207.45	208.65	209.63	208.12	208.68	208.09	207.93	209.82	207.03	204.93	211.52	206.85	211.55	208.45	207.87	208.56	207.32	208.25	208.21	208.31	208.45	207.82	207.16	206.83	208.11	207.28	208.36	208.99	209.87	209.29	209.31	208.08	206.56	206.17	208.42	209.74	209.58	210.44	207.33	207.94	207.03	207.74	207.41	210.55	208.36	206.77	207.99	207.78
204.15	203.61	202.54	204.63	203.68	204.28	203.4	201.71	202.37	205.05	200.81	205.45	202.54	204.7	201.5	204.16	203.33	203	202.88	201.48	202.9	203.88	203.95	204.19	203.34	203.65	202.02	202.11	203	203.26	204.18	200.6	202.09	200.81	201.94	202.8	200.75	202.9	204.29	202.1	203.87	204.14	204.45	203.65	204.45	201.86	203.31	203.37	205.31	203.13
208.32	208.58	209.29	208.18	208.88	207.36	209.43	208.53	211.61	208.41	208.11	207.51	207.79	208.88	208.75	207.51	208.04	209.79	206.1	210.36	210.95	209.59	209.06	206.64	208.12	208.76	208.74	207.27	208.72	208.43	209.33	208.32	208.77	208.31	208.39	205.22	208.18	208.5	208.87	210.93	208.62	208.38	207.78	209.69	209.66	208.26	208.88	207.34	209.23	208.32
211.71	210.38	213.09	210.89	215.48	212.66	212.76	211.84	211.81	210.59	210.66	210.52	213.22	208.34	212.58	210.44	212.76	212.12	210.81	211.49	210.53	210.39	209.9	210.67	211.41	212.84	210.31	211.69	210.25	210.45	208.54	212.68	211.49	212.32	212.6	210.18	210.74	211.63	211.33	213.21	212.39	213.32	211.15	209.59	213.48	212.22	212.38	209.91	210.97	211.54
212.97	210.74	214.21	212.42	211.54	212.61	215.25	212.23	212.28	209.81	213.63	211.19	212.4	210.52	213.53	210.92	212.74	210.91	210.81	211.03	210.39	212.37	211.99	211.3	211.99	210.48	210.38	213.78	212.66	210.8	211.01	210.65	208.35	211.6	210.56	210.79	212.45	212.19	209.05	211.81	210.39	211.86	211.02	213.47	211.69	215.14	211.67	211.93	209.6	211.61
219.58	218.81	215.87	218.69	215.9	217.5	217.44	216.28	217.12	217.58	217.03	217.68	219.89	218.87	213.76	215.03	219.46	219.3	220.51	217.75	217.02	217.77	216.68	217.53	217.66	216.34	216.1	218.84	217.63	215.34	219.27	215.13	218.22	220.32	217.85	216.62	217.13	219.67	218.8	217.15	218.96	217.83	218.35	216.25	216.13	218.92	215.97	216.8	218.38	218.46
201.66	202.6	203.07	201.8	202.16	200.27	201.98	200.35	203.06	203.37	203.17	202.34	202.44	202.4	203.73	202.23	200.86	203.28	202.18	203.81	203.91	203.58	202.23	200.28	203.27	201.32	203.35	201.75	202	201.91	202.35	203.49	204.47	199.34	202.51	203.03	201.43	202.92	203.14	201.69	201.72	203.8	203.28	200.86	201.33	200.96	202.7	199.88	200.24	201.74
199.18	198.59	201.24	198.65	201.36	199.39	199.07	200.53	201.88	199.75	199.98	200.44	200.06	201.36	200.54	198.49	198.86	200.37	200.93	199.53	199.96	200.95	200.92	201	199.78	200.72	201.4	202.13	199.5	200.06	201.08	200.83	200.4	201.21	199.73	201.58	200.41	201.57	201.1	200.25	200.48	198.49	200.22	199.85	197.63	199.49	200.54	199.51	199.78	200.3
208.01	205.18	207.15	205.28	204.72	206.08	207.83	204.77	205.53	206.3	206.62	206.65	206.97	204.58	203.57	205.77	205.03	204.47	204.18	205.53	204.78	206.49	205.91	206.72	204.35	207.36	206.73	201.21	204.18	206.71	206.08	204.93	207.95	207.48	205.34	206.1	207.09	205.29	206.56	206.1	205.23	205.75	206.46	203.93	205.35	203.61	206.01	204.39	206.78	206.74
208	207.57	209.49	210.23	206.93	207.28	205.32	208.07	206.83	205.64	206.31	208.18	207.55	208.72	207.57	207.36	208.54	205.14	208.27	206.24	208.72	205.58	209.89	207.54	205.65	206.36	206.35	207.68	208.13	208.35	208.28	209.7	207.14	207.97	208.66	206.29	208.24	209.04	208.56	209.75	208.43	208.04	205.41	207.42	208.7	208	207.8	207.21	207.87	206.3
211.69	211.48	210.23	211.48	212.04	211.94	213.54	212.11	211.19	209.51	212.43	211.04	211.79	211.6	210.44	211.74	210.94	211.2	211.3	210.68	210.85	211.38	212.12	214.13	211.63	212.44	210.75	210.37	209.66	209.41	213.03	209.94	210.37	212.75	212.93	213.35	211.44	213.01	212.31	211.52	208.63	210.36	212.26	214.4	211.4	213.78	212.15	210.11	210.8	212.86
198.53	199.61	200.93	198.91	200.28	198.79	199.21	200.86	197.21	199	199.1	200.36	200.15	200	197.74	201.94	198.02	200.34	198.04	199.56	200.56	199.45	199.58	201.52	199.56	199.64	201.36	201.07	198.58	198.52	199.78	200.62	200.77	199.43	199.47	198.5	199.34	199.28	200.3	199.81	198.23	200.31	199.41	198.82	201.24	202.41	200.5	198.96	200.63	198.64
216.2	214.84	217.92	216.9	217.28	216.55	215.91	218.19	216.4	220.41	214.67	215.91	214.59	215.02	215.53	216.69	217.1	216.41	216.14	217.09	215.01	217.77	215.81	218.05	216.8	216.6	220.29	215.4	216.89	215.87	217.56	215.83	214.54	216.47	218.94	217.51	216.23	215.74	216.78	215.21	214.43	216.44	215.7	216.52	216.38	217.37	216.48	217.32	214.4	217.06
203.66	205.59	203.78	204.81	202.18	203.77	204.69	204.49	205.54	203.75	205.97	204.14	203	204.61	204.9	204.5	202.45	205.93	205.88	204.63	207.23	206.22	204.68	204.28	203.67	202.58	204.41	204.18	204.31	204	203.43	204.14	205.06	204.44	205.23	205.32	203.82	204.94	204.42	203.69	205	204.27	204.04	205.21	203.82	205.72	207.18	204.42	203.97	202.17
216.6	218.2	216.66	214.56	217.95	216.56	215.9	216.29	215.04	218.14	215.86	217.02	216.36	218	219.51	217.5	216.97	217.79	216.95	217.26	215.97	216.98	217.55	216.8	218.5	215.3	218.87	217.05	217.6	216.12	218.03	217.88	215.28	218.18	217.42	218.84	216.17	215.98	218.14	218.36	216.61	218.97	218.96	216.99	215.76	215.36	217.44	217.65	217.57	214.15
214.85	213.34	213.99	212.6	214.94	213.22	211.8	213.63	215.58	212.98	215.46	214.45	215.5	214.3	215.86	213.53	212.1	215.64	214.41	215.42	214.54	213.6	217.47	214.81	213.76	212.88	214.21	214.28	214.55	212.07	215.18	211.6	213.01	212.08	214.63	216.63	212.7	214.88	213.15	213.29	214.74	213.02	215.22	215.13	215.11	213.55	211.67	214.06	212.51	213.22
216.47	215.86	216.07	215.37	215.65	216.64	217.75	218.11	217.16	215.28	217.9	217.44	219.04	215.93	217.57	217.7	216.89	216.75	217.2	217.29	216.33	218.42	216.02	218	217.6	216	216.21	218.96	217.76	216.07	216.55	217.42	214.8	218.35	216.16	219.52	216.18	217.73	215.07	217.01	217.38	217.57	217.92	216.62	218.04	218.28	218.78	217.83	215.36	217.36
203.48	203.71	202.8	204.25	203.45	205.68	203.12	201.94	202.05	207.88	207.44	205.11	203.43	204.13	202.13	204.63	203.08	201.69	202.09	204.6	201.71	203.12	203.3	202.02	203.06	205.45	204.74	201.34	203.31	203.7	203.88	204.05	203.41	203.81	204.39	200.82	203.29	202.27	200.72	206.31	203.08	202.99	202.66	203	206.21	205.77	203.91	201.62	201.73	202.37
205.75	206.94	203.62	204.83	205.24	205.22	205.85	206.24	205.81	204.74	204.68	206.7	204.19	206.18	205.41	203.71	206.34	205.72	206.58	204.37	203.19	204.6	206.37	207.61	205.94	204.91	205.77	206.86	205.24	206.05	206.51	207.17	206.6	205.25	206.46	206.59	206.9	204.57	205.64	204.53	205.8	206.27	205.1	205.52	205.17	205.52	206.62	203.65	206.38	206.19
206.67	207.46	207.23	208.06	204.9	205.59	205.95	206.79	204.61	207.2	209.25	209.21	207.12	208.07	210.45	205.21	206.06	206.97	208.56	209.27	207.84	208.53	206.9	207.04	209.64	206.47	205.05	207.68	207.58	207.29	207.4	208.4	209.78	208.86	206.71	206	207.03	210.19	207	207.74	206.52	207.44	205.16	209.05	207.87	207.17	208.23	206.98	206.46	206.59
209.44	209.48	210.28	208.15	208.23	209.89	210.18	210.13	209.06	207.05	209.99	210.34	210.75	209.22	207.91	210.26	209.32	210.25	208.44	210.26	209.65	209.11	212.33	208.73	211.33	210	210.46	208.99	210.6	208.25	210.85	212.61	209.03	210.52	210.47	212.23	212.39	208.34	210.77	208.65	210.72	210.2	208.26	208.82	210.25	208.76	209.6	209.76	210.28	209.45
208.83	209.87	208.69	210.89	209.57	207.2	208.89	209.39	209.22	210.26	208.61	208.95	209.86	210.82	206.95	208.36	207.75	208.21	210.51	209.04	207.51	209.74	209.95	209.31	209.77	210.57	209.39	207.45	210.35	208.98	209.65	208.4	210.23	210.95	210.64	208.97	205.88	212.04	209.63	210.66	210.26	209.41	209.01	210.76	208.7	209.97	210.79	210.12	208.75	209.88
207.08	207.26	206.44	203.7	207.09	208.64	205.69	207.77	206.09	207.36	206.82	208.83	206.4	206.16	206.74	204.24	205.71	205.91	206.96	205.65	205.73	205.73	207.38	204.97	206.7	205.2	206.66	204.35	206.45	206.6	206.41	205.67	205.4	206.4	206.83	204.76	208.36	205.96	207.52	208.23	206.07	206.54	206.54	206.56	205.51	207.57	207.51	206.29	204.62	205.98
202.91	201.15	204.88	202.22	201.45	204.44	205.62	202.58	203.73	203.93	204.42	201.66	203.22	202.18	202.71	204.03	204.68	203.95	204.22	204.12	205.25	203.67	203.64	204.84	203.85	200.79	205.9	203.58	205.09	205.97	202.77	203.71	202.31	202.43	203.18	204.72	202.67	203.2	204.76	204.46	202.35	204.44	203.41	202.74	204.74	203.39	205.46	202.82	203.74	203.02
202.1	202.67	203.25	203.72	203.49	202.52	204.08	203.35	202.31	202.5	203.25	203.8	202.31	202.23	203.84	202.81	201.92	202.24	201.2	203.89	204.86	202.88	203.81	203.9	203.14	203.59	203.32	204.08	204.76	203.3	200.41	203.6	203.97	202.17	203.62	201.8	203.38	202.53	202.23	204.8	203.72	203.15	203.45	203.06	203.1	204.2	205.48	203.99	203.2	202.64
207.9	207.99	207.11	208.02	207.5	208.83	206.49	204.71	208.14	207.91	206.55	209.66	208.16	208.16	207.54	208.52	207.23	209.64	207.84	208.75	207.91	206.04	207.5	208.87	206.76	209.37	205.99	207.96	206.62	207.11	208.36	208.2	209.31	208.7	206.81	208.41	208.53	208.57	208.04	205.76	207.03	204.39	205.62	206.26	209.58	206.38	209.39	208.99	207.26	208.29
210.84	208.03	207.79	208.67	208.1	206.88	205.15	208.22	207.81	209.5	205.16	211.99	208.2	209.18	211.3	208.71	207.57	208.82	206.5	207.15	211.2	206.2	207.84	208.1	207.5	208.74	208.97	207.1	208.81	209.02	208.83	207.62	210.18	207.13	208.35	210.51	207.47	210.32	209.39	206.44	207.66	208.6	206.14	208.07	208.13	209.04	207.34	211.32	210.01	207.05
209.99	206.04	207.88	207.36	208.08	209.81	209.49	209.49	209.12	208.41	206.85	209.64	209.19	207.47	207.23	209.39	208.47	210.39	209.01	210.43	208.21	208.86	208.84	209.57	209.85	207.54	209.79	211.14	205.89	206.15	208.17	208.08	209.92	208.96	210.43	209.62	206.92	207.28	207.11	209.64	209.51	210.04	210.68	207.69	208.14	210.01	209.73	207.65	207.6	208.49
215.7	219.66	217.33	214.37	217.76	218.61	217.2	218.42	215.77	217.98	218.49	218.73	216.16	216.72	217.12	219.85	213.96	217.23	217.81	214.9	217.26	217.76	217.69	216.62	213.67	218.33	217.13	215.55	216.63	217.71	215.69	216.08	215.58	216.13	218.21	216.27	219.49	216.52	216.47	216.13	217.15	217.73	215.01	218.48	217.56	218.2	216.11	218.48	217.02	216.37
209.21	207.86	210.42	208.12	207.86	208.92	210.02	209.67	209.08	208.17	209.07	207.88	207.07	208.55	207.99	209.29	211.32	209.25	207.89	209.51	209.23	208.32	208.82	207.7	210.01	207.47	208.71	210.65	207.67	208.62	207.87	211.08	211.13	208.73	211.47	209.96	207.67	207.61	211.07	209.39	211.45	210.49	211.42	208.82	211.44	207.97	206.88	210.68	209.69	210.57
204.37	203.72	204.13	207.24	204.36	205.64	203.26	205.77	203.42	204.49	201.35	203.91	204.26	205.7	205.09	204.28	201.7	205.44	204.93	205.98	205.13	205.05	204.74	204.64	204.85	204.17	203.18	205.72	204.31	204.53	204.92	203.73	206.57	204.22	205.54	204.21	203.86	202.95	203.91	203.82	205.84	206.54	202.94	204.3	201.94	203.78	204.48	202.46	206.26	205.58
203.36	204.45	202.79	203.79	201.92	201.12	204.79	202.6	204.83	205.99	204.43	204.43	202.82	203.91	201.5	204	201.89	202.49	204	204.13	201.88	204.49	203.6	203.11	204.94	202.19	204.03	200.76	202.13	201.97	202.9	204.11	204.33	198.92	204.6	200.85	206.96	201.15	204.11	202.62	202.87	204.17	203	201.06	203.78	203.19	204.35	203.56	204.63	203.29
198.44	199.7	199.34	201.73	198.84	198.12	197.74	200.87	200.1	199.54	197.25	198.81	200.12	201.18	199.11	199.92	201.08	202.15	198.53	201.49	199.41	200.45	199.77	199.35	201.16	201.57	199.58	199.36	199.45	199.62	199.53	199.71	200.02	199.05	196.38	198.98	201.09	201	199.28	197.35	199.53	199.33	198.52	199.04	200.68	198.98	197.62	199.57	200.34	199.39
208.64	208.05	211.91	205.39	206.97	207.82	208.38	209.86	208.97	209.13	210.73	209.6	209.91	210.41	206.33	210.63	207.14	208.82	209.94	210.37	212.37	208.16	210.1	206.3	207.42	210.91	208.28	206.64	209.59	207.22	205.39	207.99	207.56	207.87	210.01	209.35	210.05	210.81	208.67	208.52	209.51	208.7	208.73	208.78	208.51	209.45	209.8	210.21	210.45	207.76
204.4	202.65	203.82	206.94	202.17	204.18	201.32	203.94	203.81	202.61	202.08	202.93	202.38	202.38	205.08	202.22	201.74	205.12	204.84	204.49	202.7	202.11	203.83	203.64	204.06	204.17	202.93	201.12	202.87	202.71	203.35	203.4	203.36	202.22	201.42	202.88	204.46	201.75	202.24	202.62	202.26	201.04	206.44	204.14	204.55	203.56	202.5	202.42	202.11	204.6
216.55	215.46	216.59	215.78	216.45	218.12	214.54	215.57	219.1	217.54	216.12	216.36	215.09	217.54	214.01	218.97	217.14	217.39	217.76	219.27	215.85	218.65	216.45	216.45	220.05	216.86	216.4	218.1	217.02	216.94	216.07	219.22	216.2	217.56	217.25	216.62	216.82	217.1	218.36	217.83	217.54	217.16	216.8	216.06	216.27	215.04	218.52	220.84	216.54	217.06
207.63	209.77	206.93	208.08	205.84	204.63	204.28	207.4	207.7	207.84	205.95	208.02	207.82	206.46	206.38	208.12	206.36	207	208.02	207.23	205.77	208.74	205.59	206.11	205.55	207.49	204.7	209.24	206.82	208.64	207.71	207.53	207.74	209.36	205.96	207.2	204.56	204.69	206.17	207.22	205.06	205.2	205.28	205.77	203.32	205.63	205.35	204.31	208.52	204.35
217.5	219.49	217.9	216.68	215.01	215.46	216.29	216.47	218.07	215.96	216.15	216.5	215.5	216.23	217.73	215.97	216.7	216.91	219.39	214.83	216.16	215.66	216.9	217.57	218.54	217.09	215.97	218.12	216.74	217.01	217.37	217.59	216.48	217.99	215.99	217.49	217.47	216.23	215.4	217.07	217.31	218.21	217.92	217.1	217.37	218.17	215.33	218.54	217.3	216.04
216.96	216.32	219.11	217.86	216.93	217.2	218.01	216.35	218.62	215.09	217.68	218.37	218.93	218.07	219.65	216.03	217.62	216.52	218.49	216.59	219.19	218.54	217.65	217.55	217.55	217.09	217.37	216.31	217.79	215.56	216.82	215.54	216.47	218.23	217.35	216.86	217.4	218.67	218.97	219.26	216.74	215.39	217.44	218.2	216.68	218.69	218.75	218.57	216.71	217.97
201	201.08	200.63	201.89	200.97	200.21	203.82	201.58	199.72	201.34	201.78	199.03	199.84	198.92	202.18	201.33	200.06	201.24	199.07	201.35	202.56	200.16	201.09	201.34	200.6	200.64	200.7	198.54	201.77	202.64	201.59	201.64	200.88	201.6	201.09	198.89	200.6	200.27	200.23	200.23	202.04	201.15	201.51	199.27	201.11	199.72	199.71	201.06	200.54	199.95
201.78	201.17	200.85	198.2	199.79	200.88	200.79	199.86	202.84	200.6	201.91	200.68	200.22	198.52	202.87	198.47	200.46	199.49	199.92	200.86	199.98	199.5	200.9	200.51	199.85	199.75	200.34	200.4	200.03	198.06	200.29	201.45	200.04	200.33	200.1	199.01	200.75	200.29	198.47	201.4	199.26	198.31	198.83	199.21	201.05	200.44	199.62	200.47	201.49	200.28
212.95	210.51	208.71	209.1	212.57	211.45	211.91	212.59	211.33	211.43	212.72	211.67	214.32	211.25	212.27	210.8	210.39	210.44	212.4	213.11	211.67	212.2	209.51	212.64	212.04	212.48	210.26	211.68	211.62	210.12	212.55	211.99	213.28	211.6	209.68	212.2	211.47	212.33	209.87	212.37	210.27	211.42	211.05	212.04	213.44	212.51	211.47	210.46	211.49	211.42
206.15	205.36	203.95	203.33	205.01	204.63	205.38	203.62	206.74	203.02	205.53	204.7	206.48	204.26	203.98	203.8	205.12	205.74	203.78	205.24	205.13	203.25	205.27	203.56	204.37	206.67	201.61	204.05	204.31	203.98	200.58	203.26	205.6	203.86	202.89	204.02	205.76	205.8	204.09	204.84	204.5	204.04	204.57	203.35	205.19	204.8	203.81	203.69	204.82	202.9
207.4	209.42	207.87	208	210.3	208.9	209.11	210.52	211.1	209.84	210.65	210.01	210.21	211.03	208.73	207.48	208.19	206.71	210.14	207.3	208.59	210.58	210.33	207.01	205.49	207.42	209.56	206.69	206.17	208.54	210.48	209.89	209.17	208.38	209.74	208.44	208.43	209.28	208.54	211.1	208.05	210.01	210.84	208.58	210.51	209.38	207.24	210.22	208.54	209.64
198.58	201.08	196.95	200.15	197.76	197.46	197.21	198.17	200.46	197.18	199.12	197.67	197.69	198.73	197.96	198.05	197.37	199.32	198.61	199.8	196.6	199.21	196.86	199.18	197.81	198.03	199.95	197.23	197.71	200.17	196.33	200.43	200.88	199.98	198.46	198.7	200.71	198.86	197.2	200.97	198.41	197.56	195.79	198.68	198.86	199.08	200.46	197.13	197.49	199.44
201	204.11	203.55	203.22	203.22	203.99	203.45	201.96	200.31	201.37	202.82	203.98	200.7	206.04	204.63	201.99	202.31	204.81	204.27	205.2	202.76	204.53	203.7	201.93	204.55	203.83	202.72	203.3	204.27	202.52	204.15	204.13	204.59	205.48	201.09	200.99	203.85	204.89	204.39	203.76	203.2	200.52	205.52	203.65	202.75	203.4	203.16	201.91	202.32	204.79
208.73	208.61	208.46	209.64	209.15	209.39	209.96	209.08	207.94	209	207.42	208.54	208	209.91	210.25	206.29	209.91	208.37	208.08	209.87	207.87	208.13	209.36	210.01	209.71	209.27	210.28	206.45	207.39	208.2	207.12	207.59	206.7	208.58	209.78	207.48	210.23	206.98	210.34	209.92	210.29	206.75	207.77	210.09	207.97	208.42	206.55	207.67	209.47	209.26
199.1	197.53	196.9	197.77	197.78	200.33	201.03	198.35	198.81	200.97	197.97	200.26	200.16	199.48	201.02	198.98	198.37	200.52	200.87	199.22	201.17	199.54	200.62	199.21	197.56	197.9	199.29	198.31	200.1	198.83	198.84	200.19	199.04	198.07	198.73	201.5	199.31	199.65	199.35	199.47	197.54	199.69	197.93	200.08	198.35	198.46	197.79	198.87	199.47	200.51
199.99	199.74	197.75	200.11	200.35	200.66	200.39	198.49	197.94	200.71	200.8	200.04	198.31	200.49	199.16	200.71	199.83	199.11	200.83	200.64	202.36	201.42	201.04	201.12	201.06	198.54	201.39	199.07	199.04	199.52	199.57	199.08	202.02	199.92	199.44	201.65	200.55	201.13	199.33	201.51	202.28	199.22	200.31	201.7	198.11	199.32	200.11	198.44	204.27	200.53
210.67	212.14	212.59	211.22	212.91	211.2	214.82	213.09	211.95	212.09	211.94	212.07	209.36	211.57	211.13	212.23	210.06	211.26	211.93	213.16	211.45	214.44	211.41	211.98	213.72	211.18	210.53	212.48	210.17	210.31	209.88	212.65	211.33	211.75	210.21	211.46	212.49	210.75	210.27	211.35	211.92	211.02	211.21	213.84	211.26	212.04	211.19	211.59	214.58	212.17
205.79	209.95	207.08	208.15	208.9	208.98	205.64	206.36	208.82	206.01	207.33	208.88	206.4	206.06	207.24	208.31	209.12	208.67	208.73	207.01	206.65	207.73	210.46	207.51	207.82	209.22	209.46	209.33	206.38	207.82	208.2	207.98	207.55	207.3	208.51	209.8	207.23	207.94	210.45	208.25	207.42	206.28	209.05	208.81	205.96	207.39	206.86	206.47	206.63	207.71
203.92	203.88	202.93	201.56	203.43	205.64	206	203.82	205.36	204.53	204.94	204.56	205.71	205.64	206.23	204.08	205.18	204.54	203.23	203.83	202.87	206.87	203.91	205.31	203.66	206.48	204.59	204.98	204.31	204.86	203.24	201.59	204.48	204.72	204.32	205.6	203.64	204.88	204.47	204.2	204.54	204.77	204.62	204.03	203.68	203.11	203.73	204.86	205.95	202.25
205.66	205.31	205.02	205.58	206.83	209.38	204.99	205.73	207.27	204.5	205.89	205.35	205.35	203.96	207.48	206.89	207.34	205.45	207.9	205.68	207.79	207.2	205.73	207.29	205.81	209.32	204.9	206.04	206.58	207.39	207.47	206.44	204.72	207.31	204.2	208.27	209.07	206.57	203.66	206.72	208.09	205.83	206.27	202.56	207.43	206.44	205.35	204.38	206.26	206.76
203.46	204.31	203.59	201.71	201.9	204.07	201.47	203.56	204.17	204.53	205.1	203.13	203.99	204.68	204.89	203.25	202.86	202.82	203.17	202.02	202.44	205.6	203.43	202.75	203.95	199.98	205.12	204.02	204.72	201.41	201.54	201.61	203.44	203.96	202.81	204.39	205.01	202.09	202.89	202.72	203.94	203.91	202.71	200.41	203.06	204.49	202.54	204.02	204.85	202.56
207.72	210.52	209.39	208.19	208.6	205.5	208.12	207.27	207.77	208.91	208.76	208.86	206.5	207.75	205.63	207.96	206.6	207.07	207.58	209.11	206.06	207.66	207.16	208.66	209.02	208.86	206.26	209.2	206.5	209.56	206.52	209.72	207.54	208.43	208.37	208.98	208.33	206.32	206.48	207.45	207.72	208.35	207.59	207.68	207.81	206.08	208.94	205.26	208.47	207.18
205.36	207.41	208.71	206.58	208.02	205.18	206.78	206.69	209.08	208.37	206.41	206.28	205.72	209.04	207.32	211.06	205.56	207.67	207.9	208.02	209.11	206.73	207.75	208.39	205.2	206.8	208.12	207.13	205.94	204.75	207.67	206.37	207.38	209.79	207.52	208.4	204.82	207.78	205.17	207.11	208.72	208.66	207.52	207.27	207.13	207.34	205.75	207.88	207.13	206.56
202.22	200.86	200.61	203.73	202.45	199.7	202.83	204.16	200.49	199.19	200.46	199.96	201.91	201.56	201.87	201.97	201.73	200.76	197.82	201.88	202.38	202.94	200.33	200.41	203.11	202.61	200.83	201.2	202.98	201.97	203.11	201.64	201.59	200.32	198.76	201.05	202.72	200.69	201.36	200.4	203.34	202.92	200	198.41	201.67	200.88	203.47	199.72	199.44	199.82
206.97	206.91	208.47	206.74	208.43	207.82	208.88	206.96	206.81	206.84	209.48	208.54	207.31	207.59	207.61	206.83	207.72	209.2	207.48	208.56	209.16	208.88	206.78	207.99	208.54	207.52	208.38	206.37	204.98	208.16	208.43	209.35	207.2	208.82	208.16	207.41	207.82	209.5	207.85	207.79	206.55	206.79	205.74	208.83	207.92	206.85	208.76	208.45	207.94	208.01
208.65	209.89	210.35	210.59	210.11	208.99	210.2	210.09	209.48	210.61	208.23	207.16	210.24	210.03	209.51	208.03	208.8	209.33	210.96	211.14	211.07	207.52	211.02	212.02	208.98	209.51	209.57	208.93	210.18	210.09	208.6	209.57	210.62	211.22	208.36	209.77	209.84	208.72	208.45	209.97	210.07	208.21	209.73	207.12	210.16	210.18	210.28	210.09	208.77	209.74
212.92	213.83	214.28	211.68	212.29	211.84	212.73	210.8	213.59	210.91	210.28	211.3	211.39	212.66	213.02	212.28	214.45	210.67	211.72	209.4	211.12	213.05	213.18	211.02	212.77	212.31	212.83	212.85	214.28	213.75	210.11	211.27	209.55	211.8	209.61	210.03	211.95	215.24	212.98	212.74	213.31	210.15	213.07	210.09	210.95	208.87	211.68	210.1	210.07	210.66
210.15	212.06	210.47	210.86	208.71	209.35	211.71	210.72	209.49	206.94	210.91	211.21	209.54	209.84	210.95	210.99	210.18	209.56	209.78	207.52	212.35	211.3	210.12	208.62	211.12	208.97	210.05	212.17	208.02	211.34	210.6	212.04	209.68	209.59	207.69	210.41	209.26	209.03	212.59	210.36	207.62	209.3	208.9	206.84	215.14	209.8	209.68	209.6	209.79	208.68
216.87	216.86	215.7	218.09	217.45	215.55	218.9	215.94	221.47	218.4	215.25	215.05	216.41	217.52	216.2	215.78	215.7	216.15	216.88	217.02	216.58	211.84	216.69	217.52	215.99	218.08	218.42	216	216.33	216.34	215.27	217.7	217.44	218.8	217.79	214.8	216.89	217.46	216.58	218.36	217	219.63	216.39	214.81	215.03	215.93	217.06	218.64	218.17	216.35
211	212.34	211.44	210.63	211.47	212.42	209.7	211.37	211.13	211.98	210.77	212.64	211.05	210.67	212.24	212.09	211.81	211.85	212.64	210.82	210.78	212.13	210.29	211.49	212.45	211.96	211.3	209.3	213.98	210.54	209.97	212.7	211.39	210.34	212.1	211.24	213.25	211.09	211.54	209.23	213.79	212.08	212.01	210.84	211.5	210.61	209.25	211.99	212.35	212.5
194.9	195.68	191.34	197	195.72	196.03	194.54	195.61	195.04	193.03	194.86	196.19	195.06	195.71	196.08	195.26	196.23	196.46	196.06	193.52	194.08	196.91	195.23	195.56	195.29	196.82	193.25	195.89	196.3	193.88	196.27	196.18	195.72	191.54	194.44	194.26	196.28	193.78	195.18	196.34	195.28	195.42	195.18	195	195.76	193.76	194.77	193.2	193.68	196.54
205.35	204.37	203.16	204.43	204.77	206.44	205.7	204.64	204.37	207.35	204.56	204.37	204.93	203.88	203.36	206.09	205.53	204.36	205.82	205.97	206.37	206.69	204.32	206.19	203.63	204.04	203.19	204.84	203.71	204.29	206.29	204.53	207.37	205.53	205.81	204.86	204.66	205.86	203.33	205.1	202.58	205.02	203.31	203.96	205.03	203.67	204.73	205.55	207.01	202.52
199.33	199.16	200.43	201.87	200.45	200.14	198.71	199.39	201.03	200.18	200.4	200.13	199.91	200.6	200.42	199.37	201.41	200.16	199.81	200.61	200.39	200.89	200.49	198.55	199.25	198.63	199.58	199.04	199.19	199.47	201.02	201.57	199.64	200.97	200.98	200.37	202.27	200.79	199.48	200.78	199.96	201.33	201.91	199.21	201.33	200.26	202.77	200.47	202.06	200.59
202.01	203.73	205.51	204.37	204.57	202.18	205.9	202.77	202.41	202.57	205.7	204.47	204.25	204.04	205.32	204.55	202.15	204.82	201.4	203.25	203.42	205.57	204.83	205.84	203.1	204.46	202.78	202.36	203.92	206.48	200.62	202.57	203.24	202.68	203.44	203.32	201.87	203.32	203.58	203	205.03	201.32	204.38	204.98	204.36	203.79	204.6	205	202.87	206.35
208.81	205.82	207.78	210.36	207.95	206.65	205.98	205.58	208.93	211.09	206.42	208.85	206.69	208.64	209.26	209.39	206.81	209.57	208.95	208.21	206.99	209.12	206.84	209.52	207.99	206.17	207.64	209.49	208.45	208.31	208.68	208.83	208.32	207.73	209.73	208.69	209.58	209.6	209.03	208.51	207.52	209.92	208.84	208.53	207.17	203.93	207.72	209.46	209.58	208.09
206.43	209.27	206.26	206.33	205.16	205.89	205.11	205.54	206.64	205.35	208.37	205.11	207.18	207.29	205.65	206.23	207.66	204.03	205.15	204.86	207.34	207.42	208.1	205.44	208	203.43	204.86	204.8	204.96	206.6	207.32	207.69	205.59	206.18	206.64	205.83	207.6	204.77	206.85	204.03	205.45	205.67	207.96	206.53	206.95	207.14	206.66	205.65	207.66	206.98
208.92	209.16	209.29	209.01	207.88	207.46	208.52	209.51	206.8	208.67	210.42	208.74	206.64	212.66	209.25	204.96	209.63	207.67	209.44	210.25	208.62	207.37	206.9	207.38	210.07	208.82	207.94	209.64	212.17	208.02	207.79	207.25	207.94	209.23	208.63	208.53	208.33	209.95	208.08	208.56	208.35	206.92	208.15	208.11	208.36	208.23	209.04	209.28	208	209.95
213.42	211.88	215.57	211.48	213.01	214.86	211.84	214.49	212.12	212.35	214.07	213.68	211.77	214.19	210.66	212.53	215.58	212.97	213.5	212.7	213.23	212.85	212.89	213.43	212.37	213.27	213.32	214.42	214.63	213.54	217.57	210.45	214.98	214.59	212.06	212.76	217.11	212.67	215.01	215.42	215.3	214.1	213.01	212.91	211.33	211.95	214.02	212.92	216.73	212.37
207.99	208.09	209.14	208.79	207.76	208.52	209.82	208.63	207.55	207.03	208.03	209.39	208.76	208.26	207.99	207.5	210.15	209.67	208.61	208.63	210.1	208.06	208.16	208.75	210.16	207.49	209.63	208.58	208.99	208.64	209.45	208.82	208.69	209.42	209.53	209.22	207.58	206.45	208.58	210.35	207.01	209.53	210.34	208.54	207.75	210.88	209.74	208.57	207.85	209.2
212.18	210.92	213.16	212.31	210.72	214.43	213.13	210.83	213.71	210.94	213.36	213.19	210.4	213.68	212.63	214.24	211.15	209.96	210.77	212.15	212.52	212.88	213.23	212.59	212.83	212.84	214.13	212	213.12	213.45	212.15	212.19	211.47	212.41	211.74	212.17	212.69	213.39	211.2	213.06	214.24	214.62	211.67	214.44	213.35	213.12	214.32	215.17	212	213.4
202.86	204.27	202.76	204.65	205.54	205.29	206	203.65	203.55	203.21	203.6	203.34	205.39	202.63	203.34	203.72	205.28	204.42	206.13	203.61	204.56	202.31	204.91	204.06	202.85	203.9	202.67	203.93	203.13	203.4	204.36	203.22	202.23	204.07	204.42	204.23	205.21	202.47	204.01	205.62	204.36	204.59	202.33	203.51	205.01	203.9	202.98	204.88	204.19	202.99
199.2	201.94	198.35	198.15	199.36	199.44	197.97	199.23	197.11	197.09	200.16	196.57	198.94	199.33	201.1	199.57	196.26	198.31	200.28	196.79	199.11	196.35	199.38	197.43	199.02	198.13	199.03	199.41	199.6	198.01	199.14	198.84	198.52	200.04	199.31	197.99	201.04	200.47	197.52	199.71	200.19	199.59	199.39	197.06	197.21	198.46	200.83	200.33	197.57	199.19
210.94	210.27	211.15	211.48	210.4	208.62	208.63	210.03	210.28	209.41	208.19	208.36	208.41	210.17	211.63	210.26	209.67	208.46	210.05	209.94	208.93	210.25	208.86	209.26	210.2	209.5	211.25	209.64	209.16	210.37	210.27	208.31	210.46	207.5	210.56	209.03	207.05	210.62	208.58	207.37	209.21	210.19	208.46	209.78	209.96	208.33	209.4	211.35	209.81	209.49
213.11	212.39	213.21	212.92	214.35	214.96	213.1	212.72	213.73	214.06	210.8	213.03	212.88	214.75	211.74	212.45	212.53	211.99	212.4	212.35	213.73	212.91	213.35	212.77	211.3	212.04	212.61	212.01	213.71	213.34	212.47	211.17	213.04	213.31	214.73	212.63	212.78	214.44	210.45	213.27	213.43	213.79	211.94	214.5	213.11	211.26	212.99	213.04	211.15	210.17
212.59	212.18	211.26	208.91	211.26	211	210.23	211.54	211.38	212.31	210.26	215	214.4	212.21	215.18	212.63	210.6	212.56	212.19	211.68	211.1	212.79	214.32	211.38	212.36	211.53	212.96	212.63	211.68	213.29	209.95	212.21	211.81	211.09	211.49	214.28	213.09	209.4	212.59	213.29	211.95	212.38	211.73	212.87	211.39	212.87	210.12	212.79	212.21	214
207.77	207.6	210.42	205.67	208.32	207.57	210.81	208.19	209.15	207.94	205.5	206.68	208.77	208.51	208.57	207.98	211.76	208.13	209.74	208.42	208.23	211.34	208	210.52	207.49	207.24	209.52	209.09	208	208.42	210.42	209.13	210.03	207.16	210.1	209.92	209.36	208.39	209.36	209.41	208.78	209.98	208.41	209.36	210.68	209.27	208.78	207.09	210.01	207.25
208.35	209.2	206.46	209.31	208.56	205.47	207.04	207.19	209.44	209.27	207.75	208.76	207.07	210.49	208.45	208.02	210.82	209.28	207.2	207.11	208.61	206.98	208.04	209.36	208.35	207.93	206.96	211.05	208.79	209.85	207.43	206.97	207.83	209.92	206.48	207.64	209.34	210.29	205.8	207.77	210.65	209.73	208.52	208.55	206.46	209.61	209.49	207.96	207.38	207.82
218.15	216.35	219.77	218.28	219.18	219.45	217.55	218.5	218.15	217.03	218.7	219.62	219.31	217.11	215.81	215.76	215.22	217.51	217.38	216.46	217.89	217.34	216.06	218.66	219.9	218.31	217.63	217.7	217.43	217.73	216.97	217.8	216.73	218.4	216.28	218.12	218.88	218.37	216.04	215.75	218.61	216.27	215.22	218.24	218.56	217.09	218.4	215.8	219.15	218.34
211.05	212.94	210.28	212.08	213.56	213.5	213.14	213.12	213.75	216.34	214.07	211.73	211.8	214.38	211.26	214.46	213.36	212.34	212.59	211.43	214.23	212.29	212.54	216.16	212.03	213.17	212.99	212.57	211.47	212.45	212.39	214.24	213.01	213.63	212.69	212.3	211.57	213.01	212.46	212.9	214.91	213.29	212.67	212.98	211.08	212.28	212.74	213.2	210.76	211.08
202.14	203.39	203	203.68	200.81	203.17	203.39	203.79	201.14	201	204.54	203.74	202.06	200.89	201.52	202.88	202.3	200.94	202.83	202.13	202.98	203.47	202.9	205.41	204.33	203.97	202.54	201.65	204.27	202.24	201.98	203.27	202.21	203.11	200.67	203.07	202.11	204.12	202.69	201.81	199.49	203.01	203.35	202.83	203.93	203.9	202.59	202.8	203.95	202.24
207.88	207.71	206.4	210.61	208.56	207.85	207.51	206.6	207.46	205.32	208.1	206.85	204.39	207.87	209.7	209.15	206.19	208.21	207.32	208.7	207.99	206.97	209.42	209.72	209.03	206.64	207.61	206	208.83	206.95	208.04	206.77	206.67	207.14	205.81	205.2	207.11	205.19	207.58	207.07	207.87	206.68	206.63	205.55	206.75	207.78	208.93	207.71	207.55	208.62
200.6	200.76	198.13	199.77	202.07	198.88	199.59	199.21	202	197.81	199.32	201.21	199.27	200.59	199.43	200.3	198.93	200.37	202.19	200.33	200.58	198.74	203.54	200.31	198.8	199.71	202.02	197.99	201.41	198.22	201.03	202.42	199.99	198.41	197.61	201.32	197.9	200.15	200.14	199.76	198.96	198.14	200.45	200.65	198.51	200.94	200.06	198.07	201.62	199.68
203.58	205.1	205.29	203.87	205.75	203.5	204.21	203.56	203.03	204.23	203.58	204.81	204.67	203.54	201.95	205.77	200.54	204.25	203.18	205.28	206.48	203.73	203.85	202.36	203.02	204.26	204.77	203.12	205.41	203.76	201.55	204.04	203.3	203.69	203.16	201.2	202.85	203.24	202.86	206.73	205.3	203.62	205.91	203.05	205.61	202.82	204.08	204.29	204.26	201.89
211.43	211.3	209.64	209.46	209.2	210.32	207.44	211.12	211.68	209.4	209.02	208.55	209.06	208.48	209.73	207.09	211.55	211.23	210.1	207.14	209.62	210.52	207.55	209.74	208.33	208.28	208.45	207.74	208.21	207.06	210.04	209.12	207.73	207.42	209.87	210.26	210.71	208.62	211.1	208.36	210.49	205.45	209.89	206.17	208.61	210.97	209.85	208.11	209.69	209.33
203.91	203.71	203.66	203.91	203.99	204.32	204.41	204.72	203.98	203.39	204.23	205.2	205.55	207.32	202.43	203.87	203.26	204.76	201.31	203.12	204.69	203.29	203.68	202.68	203.87	203.31	204.4	204.99	203.39	203.32	203.07	205.46	202.16	204.59	204.64	203.7	204.87	201.58	205.01	204.39	203.33	202.6	204.24	203.14	201.4	201.21	206.82	202.58	205.44	203.18
214.59	211.19	210.45	211.7	209.94	212.25	212.78	211.98	212.05	208.87	209.88	210.64	213.01	212.87	212.94	209.36	209.45	208.79	210.78	211.37	212.99	211.04	210.68	211.22	213.64	211.75	211.39	213.02	211.61	212.01	210.91	211.52	213.62	212.19	212.5	209.9	210.12	210.29	211.28	213.51	210.14	214.14	209.59	213.81	210.61	212.55	211.57	211.07	212.08	209.83
202.52	203.11	200.29	198.55	199.35	201.17	200.94	198.25	201.01	200.49	200.01	199.09	198.59	201.31	199.31	199.38	199.16	200.63	199.44	200.85	200.35	198.43	199.87	198.53	200.69	201.32	200.86	198.67	200.67	202.94	202.71	198.73	200.47	201.83	201.15	199.33	200.78	202.8	201.27	200.92	201.13	200.92	200.36	199.94	199.73	198.56	199.92	203.3	202.02	201.07
214.31	212.88	213.93	214.45	215.54	213.47	211.68	214.28	213.88	213.38	215.22	213.46	213.29	213.6	214.17	213.42	215.83	215.68	213.88	214.46	213.14	212.8	213.48	213.53	211.26	214.32	213.54	215.66	212.31	212.13	214.58	212.81	213.39	215.56	214.56	214.41	212.87	213.77	214.28	214.31	213.11	214.32	214.84	213.37	214.23	213.76	213.89	212.75	216.16	212.5
204.39	202.49	201.76	201.35	201.82	204.5	201.28	203.98	203.3	207.57	202.72	205.24	204.59	201.41	201.51	202.42	201.96	204.84	201.46	203.47	203.19	202.45	201.81	201.78	205.54	205.56	204.92	201.52	204.51	203.24	202.83	206.52	201.74	202.94	202.71	203.08	202.81	204.15	204.03	204.92	203.93	202.42	199.84	201.67	203.86	205.44	201.58	203.97	204.35	203.82
208.76	207.14	207.68	206.55	208.7	209.84	207.57	207.52	206.91	208.38	208.76	211.29	206.75	210.7	208.29	207.93	209.16	207.51	210.54	207.78	206.81	207.84	209.13	206.31	205.02	208.71	209.48	210.82	207	206.29	208.92	206.55	207.88	208.99	207.39	208.83	209.02	210.44	210.08	209.09	206.83	206.18	209.08	209.31	209.84	208.78	207.92	207.58	209.65	209.36
219.08	216.69	216.54	217.22	216.16	216.98	215.85	216.82	214.73	216.55	218.37	215.91	217.69	216.11	216.96	218.35	216.29	217.22	216.32	216.44	216.97	214.98	218.53	217.39	215.19	217.61	216.59	218.69	216.62	216.62	217.06	215.47	216.82	215.67	218.23	215.03	216.57	216.19	217.24	216.84	216.3	218.05	219.18	217.41	214.91	215.26	215.14	216.02	217.21	218.21
215.81	216.41	219.63	216.85	214.93	217.34	218.49	217.56	218.65	216.82	217.12	216.97	214.92	216.81	215.32	217.46	217.53	216.19	216.25	216	218.17	217.8	216.59	217.54	216.19	214.69	215.01	217.37	219.82	216.91	215.11	214.99	218.2	215.59	218.44	217.96	215.98	215.9	216.68	215.83	218.92	215.48	217.06	216.61	215.34	217.32	217.1	218.92	215.96	217.51
208.48	209.23	211.35	207.68	207.85	210.81	208.32	206.63	208.97	206.92	207.74	208.56	208.73	209.02	210.01	207.83	212.32	206.85	208.08	209.58	208.2	209.36	207.94	207.32	207.09	206.69	207.89	207.53	209.4	207.45	209.93	209.87	208.13	209.78	207.11	210.2	208.24	211.09	204.21	207.92	210.63	206.3	208.8	209.41	207.06	206.02	207.08	206.62	209.24	209.3
209.34	209.47	208.22	210.8	208.09	209.66	209.52	210.07	210.39	209.61	208.59	208.47	208.2	210.07	210.81	208.63	211	210.16	209.41	211.52	207.24	207.74	210.12	209.07	209.41	207.32	209.02	209.73	210.36	210.49	208.93	209.76	208.38	211.13	210.04	210.04	208.18	209.02	210.43	208.87	209.96	210.46	209.12	208.32	210.37	210.63	210.21	209.24	209.03	208.95
204.17	203.79	203.55	204.74	202.32	203.31	201.56	201.73	202.66	203.12	204.18	201.39	204.84	204.13	203.49	205.08	202.66	201.79	205.09	200.69	201.58	201.03	203.27	204.21	203.53	203.52	201.9	204.31	203.99	202.56	203.69	201.9	202.86	202.51	202.11	201.19	202.74	201.58	202.86	204	202.19	202.23	201.98	205.33	204.76	206.84	201.88	203.65	204.48	203.61
213.93	214.3	211.52	213.59	214.67	213.1	212.17	214.29	216.76	212.64	214.61	213.1	214.95	213.1	212.78	213.87	213.77	216.55	212.79	212.89	212.36	212.1	213.69	213.09	213.79	213.9	215.15	214.38	214.67	213.43	213.59	212.11	213.65	214.22	214.53	214.44	215.06	214.91	212.94	213.47	215.44	213.24	212.81	215.31	213.61	211.1	212.81	213.09	212.69	213.83
213.13	214.43	212.97	214.29	212.6	211.89	212.56	214.25	214.45	214.5	213.57	212.31	212.54	211.11	212.28	212.15	212.08	215.21	211.63	212.58	214.32	214.27	215.11	213.9	213.83	212.86	214.32	214.38	211.55	212.28	213.36	215.08	213.1	210.67	213.19	211.49	212.45	214.84	211.67	214.45	214.26	213.23	210.59	213.22	212.87	212.23	213.89	214.53	213.17	211.35
207.99	208.61	211.15	205.99	210.08	208.41	211.04	207.89	208.52	210.11	208.95	209.43	209.74	207.62	208.21	210.28	208.85	209.81	208.62	208.93	210.44	208.94	207.77	209.74	208.35	207.1	209.17	210.04	209.29	207.91	209.48	211.07	206.95	205.62	206.64	207.56	209.52	209.24	207.88	209.77	210.49	209.68	206.82	207.6	208.29	206.87	209.45	209.7	208.26	208.66
209.5	208.82	208.78	208.73	207.74	207.64	208.13	209.38	206.69	207.01	210.28	208.36	206.09	208.59	210.58	211.06	208.26	209.77	211.02	207.84	208.54	208.96	207.64	209.5	209.36	205.82	210.14	210.3	208.6	209.27	207.16	210.38	209.36	212.35	209.77	208.06	208.43	209.61	208.95	208.85	209.7	207.06	210.58	210.22	207.89	208.58	206.45	208.57	210.24	209.29
198.91	198.69	202.07	202.21	199.98	200.99	203.05	198.16	197.8	199.16	201.92	200.31	201.93	198.95	200.8	200.72	200.86	201.52	202.1	198.34	201.95	199.48	200.16	200	200.43	201.19	200.8	200.77	201.15	198.03	199.56	199.94	201.74	198.49	202.71	202.02	201.07	200.12	203.56	201.11	198.37	200.23	201.92	202.23	202.24	201.26	198.44	200.17	202.21	201.33
206.55	208.84	209.61	208.8	208.94	209.72	208.09	208.13	207.49	207.82	207.19	206.89	209.53	206.72	205.64	209.12	209.86	209.64	210.53	210.36	208.53	209.62	209.54	209.64	208.04	210.27	208.13	206.57	208.6	210.56	210.71	208.76	208.94	208.2	209.44	208.28	209.29	209.42	209.4	209.64	208.91	208.26	210.76	208.25	208.48	209.1	209.86	209.63	207.06	209.26
212.38	209.52	214.06	210.73	209.07	212.49	211.8	211.3	214.77	213.76	212.66	214.3	211.24	212.76	212.01	213.02	212.49	211.06	212.23	213.07	210.22	211.89	212.88	212.72	211.35	209.99	210.65	212.72	211.87	211.35	212.74	210.67	212.1	212.73	210.68	213.46	213.83	213.96	214.13	213.36	212.28	213.24	211.89	213.28	212.13	211.31	211.44	213.1	212.39	213.57
212.32	212.78	212.88	214.58	212.56	212.9	214.42	210.47	213.59	213.74	211.9	212.44	211.29	213.82	212.49	212.52	213.24	213.47	215.11	211.85	212.08	213.97	213.88	214.79	212.98	214.38	212.79	214.25	215.24	213.87	210.62	212.26	213.88	212.13	210.68	212.46	212.56	211.28	212.97	214.57	211.93	212.32	215.45	212.03	211.9	212.03	212.5	215.46	214.51	214.28
206.98	208.78	208.27	210.26	206.2	207.17	209.28	208	206.49	208.47	207.11	208.48	206.51	207.94	208.45	208.1	208.28	207.3	209.86	208.98	207.75	207.31	206.23	206.34	207.44	207.24	207.48	209.49	205.46	206.89	203.6	207.92	206.72	208.03	207.75	208.76	207.24	210.3	207.44	209.28	206.54	205.81	206.11	206.25	210.15	205.52	208.38	207.3	206.26	209.52
203.88	206.17	204.81	205.62	203.27	204.31	202.69	202.89	203.03	203.67	202.74	203.09	202.68	203.93	203.91	205.07	204.28	204.22	204.45	205.25	203.63	200.89	203.69	203.86	203.08	205.1	202.22	202.41	203.44	203.61	202.35	201.83	202.71	201.51	202.67	203.37	205.48	202.63	202.69	202.59	203.57	203.15	204.76	202.9	201.97	202.33	201.64	203.66	204.08	203.18
215.02	212.24	214.37	212.43	214.12	214.08	211.95	210.16	209.94	213.93	210.2	212.84	211.07	213.92	212.49	212.48	212.49	213.08	212.84	214.55	212.06	213.87	214.19	213.51	213.98	209.55	212.8	211.49	213.23	211.51	212.08	213.55	211.3	212.87	212.37	214.65	211.82	211.19	212.83	214.46	212.78	211.37	210.74	210.53	213.23	212.52	211.01	212.96	212.96	210.95
205.05	204.79	204.19	203.94	202.97	204.02	202.11	205.09	202.49	204.16	204.85	205.49	202.68	203.23	206.23	203.02	202.59	203.31	204.79	202.44	202.5	203.04	205.08	202.28	202.38	203.72	205.18	203.58	201.72	202.47	202	204.53	204.52	203.06	207.07	203.66	202.87	201.94	203.61	202.53	201.96	204.38	201.29	205.91	202.37	204.18	203.37	203.27	204.56	201.63
210.01	212.41	211.56	211.44	212.17	212.64	212.39	211.74	213.07	213.91	212.01	215.84	213.22	212.98	212.74	209.62	210.25	213.62	212.06	214.2	210.32	209.13	212.38	212.07	215.09	211.83	213.41	212.02	211.22	211.17	215.04	212.79	213.28	211.99	214.02	213.29	212.84	213.36	212.51	210.33	212.37	213.66	211.68	211.98	212.35	214.44	214.33	213.39	213.11	213.4
207.5	205.47	205.6	206.69	203.24	203.56	204.42	205.98	206.24	205.35	206.24	205.67	207.61	206.43	206.77	206.08	203.65	205.09	206.35	204.72	204.05	204.68	204.48	206.75	204.18	201.35	205.17	204.42	204.16	204.59	204.35	205.58	206.5	205.34	205.91	205	205.44	207.35	205.96	204.62	205.9	206.16	205.24	204.99	204.06	206.8	204.43	203.89	204.18	203.37
204.12	204.08	204.12	203.31	204.42	202.85	202.34	202.27	202.77	202.69	203.31	203.63	202.88	204.26	202.22	205.52	203.89	201.82	204.9	203	202.25	203	203.36	203.06	203.06	205.47	203.33	203.5	204.33	203.65	203.1	201.5	203.37	204.31	204.02	203.63	202.65	202.01	204.22	205.41	203.84	200.79	202.33	203.35	204.46	203.68	201.39	202.88	201.16	202.93
205.7	205.04	203.33	204.16	207.59	206.47	205.48	205.22	207.95	205.15	205.36	206.77	207.35	206.04	204.73	205.21	206.89	206.22	206.79	204.73	209.11	207.6	205.9	207.53	204.35	206.15	204.06	204.17	205.01	205.42	203.25	206.79	208.09	206.19	204.77	204.51	205.07	207.87	206.16	206.38	205.88	204.15	208.54	205.07	206.68	206.36	205.36	205.82	203.9	204.97
216.67	217.5	216.97	218.2	217.22	217.22	217.25	219.21	217.17	217.62	215.9	217.84	216.87	218.77	215.26	218.42	219.77	217.43	215.76	217.29	216.9	218.15	220.97	218.36	218.47	218.34	218.67	219.41	217.82	218.61	216.61	219.16	216.18	216.11	216.83	216.8	218.23	219.29	217.51	218.06	219.08	219.52	215.34	218.4	219.38	217.01	220.21	217.56	217.77	216.35
202.77	203.51	200.5	206.17	202.48	200.4	203.03	203.7	201.25	201.06	201.07	203.24	200.92	203.26	203.11	204.66	200.44	203.15	203.2	202.69	204.12	204.68	202.36	202.03	202.21	202.1	201.04	200.99	200.22	201.75	202.4	203.72	200.36	202.01	203.87	202.98	203.82	202.38	203.76	202.67	202.87	203.32	201.5	202.67	203.45	202.94	202.8	202.57	201.04	203.2
205.03	202.12	204.42	205.19	204.29	204.87	204.94	206.13	206.16	203.88	205.67	205.17	205.67	207.29	206.27	205.33	202.92	204.97	204.92	205.43	203.44	205.31	205.67	203.36	204.52	204.91	204.37	207.07	205.73	205.63	204.25	203.29	205.37	203.55	205.03	203.1	201.5	205.33	204.96	204.95	204.08	203.63	204.29	202.65	206.35	206.46	204.9	205.31	203.08	204
206.58	206.84	211.47	208.98	207.19	211.16	208.96	209.32	210.95	208.76	208.53	209.16	209.37	207.92	207.74	209.11	210.1	208.19	210.09	207.08	208.79	209.85	208.93	209.87	208.46	209.26	208.17	207.82	209.36	207.92	207.88	208.08	209.91	207.35	209.11	209.47	209.62	210.06	207.11	207.77	209.56	210.52	208.56	208.17	208.15	206.57	208.26	209.93	210.26	206.71
207.78	211.56	209	208.32	210.19	208.61	207.98	209.35	207.87	209.5	207.81	208.45	209.56	210.72	208.58	208.89	208.66	210.3	210.93	209.05	210.53	208.81	209.78	209.9	208.26	209.9	209.5	207.28	210.17	209.34	208.93	207.53	210.69	207.89	209.18	206.9	209.18	211.03	209.11	210.39	208.24	208.52	210.63	209.39	208.02	208.63	209.96	210.08	208.75	211.08
209.13	208.38	210.45	208.31	208.08	209.17	210.21	209.06	210.47	208.92	208.78	206.77	208.97	206.99	209.54	207.3	208.46	207.75	210.03	207.07	207.58	209.1	210.71	210.49	208.45	208.6	208.22	209.9	210.14	207.71	208.76	207.19	209.3	207.85	210.37	208.65	209.2	210.76	210.17	208.14	206.56	206.45	207.98	209.46	209.18	210.64	209.26	207.16	207.22	211.1
199.61	199.73	200.07	200.13	199.65	200.22	201.15	198.74	201	199.67	198.03	200.92	200.13	200.34	199.8	197.68	201.05	200.09	199.29	199.47	198.53	199.92	198.76	199.71	201.66	199.98	197.21	198.84	197.67	199.11	200.83	198.17	202.44	200.91	199.69	199.45	200.72	196.78	201.48	199.13	200.81	199.86	196.76	199.19	201.47	199.11	198.04	198.39	201.27	199.96
208.92	209.59	205.66	208.92	208.53	209.16	209.96	206.34	207.47	209.24	209.96	208.27	209.75	207.09	209.1	208.32	208.21	208.74	207.86	208.39	210.49	208.05	207.86	209.02	209.26	211.58	211.8	207.26	210.57	207.23	209	206.81	207.91	205.88	209.07	209.32	208.49	209.57	209.05	207.08	208.75	208.21	207.17	209.93	210.93	209.13	207.65	208.21	207.25	209.71
202.45	205	203.88	203.68	204.01	203.23	204.84	201.72	203.72	203.29	205.71	203.77	205.99	203.33	202.97	203.97	202.33	203.61	202.35	204.14	202.63	205.49	205.39	204.05	204.48	203.43	204.35	203.43	203.61	205.7	203.49	204.01	204.58	205	205.71	201.91	206.83	202.54	204.56	205.65	202.78	204.77	203.76	203.57	203.88	203.24	203.34	203.87	203.32	205.06
211.12	213.15	211.75	212.36	213.45	211.65	212.31	211.49	213.53	211.46	211.14	211.57	213.2	210.8	210.94	210.23	212.71	211.28	211.92	211.33	210.34	211.6	211.44	209.38	214.09	212.83	213.83	211.03	210.87	210.32	212.73	212.81	214.1	212.09	210.73	209.23	212.9	211.76	211.15	212.38	211.93	209.52	210.79	208.65	211.13	211.2	211.77	209.42	209.94	212.87
209.12	209.45	210.97	209.62	210.61	209.5	210.01	209.64	210.72	210.45	210.65	208.34	209.31	210.42	207.98	207.8	210.83	205.79	210.26	211.13	210.41	210.7	212.46	210.47	207.92	210.78	210.34	208.81	206.18	208.71	208.84	209.53	211.44	209.61	208.63	210.06	211.46	211.48	209.38	209.16	212.31	209.91	208.7	209.33	208.71	206.97	210.68	211.59	209.41	209.08
202.72	205.62	202.6	203.58	203.7	201.88	206.04	202.17	203.15	201.94	202.08	204.45	202.34	201.88	204.16	202.21	202.83	206.27	204.53	206.35	203.98	206.24	206.1	204.01	201.98	203.08	202.15	204.84	204.47	203.69	202.75	203.78	204.34	204.82	203.25	200.83	204.67	202.98	204.01	203.89	201.78	201.29	203.39	202.3	202.92	204.52	201.94	202.73	201.94	203.78
210.93	208.86	207.05	207.55	208.36	208.14	211.03	209.03	208.16	208.28	208.84	209.01	206.72	210.75	209.65	208.01	207.33	208.47	209.27	207.22	207.57	209.25	208.67	209.66	209	209.19	207.17	208.84	208.17	207.96	208.22	207.84	206	209.33	209.84	207.52	207.91	207.98	208.76	207.88	210.74	209.01	209.66	209.4	208.46	208.95	208.44	205.55	210.5	208.68
211.72	213.81	213.42	211.84	212.6	211.38	214.11	213.19	212.76	211.2	212.9	210.99	213.53	213.72	210.75	214.67	212.08	211.22	210.65	212.76	210.79	213.52	213.29	213.14	210.55	212.35	211.22	210.91	212.04	213.12	211.35	212.42	212.12	212.87	208.87	211.28	212.21	214.37	210.85	213.69	211.57	213.08	213.07	210.55	212.06	212.02	210.5	213.34	214.86	212.25
196.33	199.87	198.92	200.53	199.3	198.22	200.61	198.56	200.9	198.4	199.57	199.84	199.89	198.87	199.69	201.29	199.68	200.06	198.99	198.5	197.13	201.75	199.47	199.84	197.39	199.51	198.27	200.9	199.85	199.89	199.57	199.66	200.3	198.35	198.94	200.03	199.44	199.51	199.03	198.75	200.75	201.06	199.46	199.08	200.16	200.01	200.55	199.81	201.4	199.56
220.75	220.89	221.54	218.42	217.26	216.67	218.49	217.34	215.94	215.1	219.14	218.61	217.6	220.21	217.36	216.29	216.82	217.74	219.15	216.4	218.27	216.04	218.06	216.7	217.32	218.31	219.89	219.1	218.83	217.85	218.86	219.67	218.23	218.65	217.92	218.04	216.48	216.6	218.99	218.25	219.52	216.69	218.83	216.02	219.84	218.74	216.73	219.21	219.21	216.69
211.12	211.73	211.7	211.34	213.42	209.74	212.17	209.99	211.68	210.86	212.35	211.32	210.53	212.78	212.96	212.89	209.81	213.28	212.26	213.46	213.75	210.03	211.58	212.65	212.6	210.02	211.91	210.63	211.12	211.77	212.63	209.73	212.08	210.3	212.3	210.68	213.52	211.25	212.01	210	209.73	210.63	213.11	212.9	211.31	211.71	212.83	212.4	210.07	213.66
213.35	212.89	213.34	213.47	212.88	213.38	212.99	211.62	213.1	211.09	213.44	213.57	211.57	212.95	213.25	211.91	213.42	211.76	211	210.91	211.72	210.53	213.05	211.66	212.55	213.51	211.69	212.53	212.68	213.11	213.67	212.67	213.93	212.28	212.79	210.72	212.29	212.94	214.73	213.23	210.62	212.94	215.47	211.03	212.16	211.62	212.36	212.64	212.54	212.77
206.19	202.13	204.17	204.43	205.37	204.33	205.38	205.59	204.82	204.06	203.45	205.42	204.53	205.45	203.99	206.23	203.89	207.72	203.34	203.72	204.64	206.27	204.18	208.39	204.72	204.83	203.22	202.97	205.95	206.7	205.32	205.15	205.44	204.94	205.13	206.28	206.02	204.86	204.64	205.9	204.03	204.49	206.13	206.33	203.09	204.81	204.95	206.61	203.64	204.7
202.23	206.02	204.86	202.97	201.36	204.46	203.28	204.47	204.39	201.1	206.24	202.26	204.83	201.67	202.16	203.1	201.82	204.52	203.76	202.66	202.44	204.26	203.5	202.35	202.49	202.82	204.91	203.95	201.27	202.76	202.1	203.85	203.91	203.24	204.84	202.51	202.89	201.57	203.76	204.18	202.56	204.95	205.53	202.76	201.67	204.72	202.6	204.13	201.81	203.42
193.47	194.14	196.75	195.43	192.56	195.42	193.78	194.48	195.17	195.24	195.74	195.07	193.52	191.97	193.27	195.63	194.87	195.73	194.63	195.1	196.74	196.42	194.75	197.37	196.42	193.74	194.68	196.19	196.04	194.2	193.24	192.95	195.85	195.64	193.79	194.75	197.9	194.82	195.96	196.25	194.21	194.12	196.11	195.79	194.31	195.63	194.18	196.59	196.24	191.96
204.45	209.38	207.1	206.94	207.12	207.03	208.87	207.19	207.29	207.98	207.89	208.55	207.22	209.4	206.08	207.9	207.79	208.12	204.4	208.59	208.56	209.5	206.17	207.33	206.58	208.26	207.16	209.23	207.34	208.71	207.88	206.2	206.92	205.86	210.19	207.04	207.81	205.98	207.7	210.1	208.99	207.71	205.62	205.88	206.52	208.82	207.3	207.53	207.46	207.89
212.98	213.21	211.28	213.16	213.46	214.1	212.58	214.85	214.61	212.91	211.68	213.62	215.24	213.77	212.71	212.68	212.32	212.87	213.48	213.18	212.53	213.18	212.97	210.48	211.82	212.82	215.27	213.25	214.01	214.1	214	214.51	214.31	212.49	212.42	214.99	213.25	212.07	212.83	211.59	213	212.81	213.57	213.48	213.19	214.75	211.89	214.56	213.27	212.75
200.46	197.55	199.22	197.49	197.17	198.48	199.62	201.44	199.34	199.05	201.14	198.76	199.53	199.69	200.78	198.85	196.64	197.03	199.15	198.94	200.26	198.04	198.85	196.72	196.6	198.75	199.39	198.8	199.06	199.31	199.84	196.79	199.7	200.95	201.43	198.32	200.95	199.24	197.38	201.36	197.21	198.39	200.59	200.46	200.32	199.71	199.19	199.2	202.87	199.19
206.86	209.02	207.55	209.39	211.34	210.27	206.35	205.76	208.15	207.93	210.52	207.59	210.25	209.35	209.99	208.01	208.63	210.53	207.45	207	209.56	209.19	206	206.71	208.48	209.15	209.28	208.84	209.22	209.94	207.19	209.4	209.85	207.17	207.5	208.33	209.39	208.39	209.69	209.37	207.73	208.68	208.84	209.44	209.27	208.47	208.84	208.13	209.49	209
217.16	215.21	218.81	218.58	218.69	220.13	216.91	217.97	216.71	217.23	218.82	217.86	216.49	215.04	217.48	214.22	216.95	217.17	216.05	215.52	214.36	217.6	214.64	215.49	216.65	216.91	215.49	216.46	216.3	215.81	217.9	215.89	219.88	215.74	216.33	215.78	217.98	214.81	218.34	214.45	217.9	216.57	215.7	218.85	219.97	217.4	216.92	216.26	216.37	214.84
207.56	209.71	207.1	209.03	207.28	208.92	207.51	208.93	206.84	205.07	209.29	207.24	209.63	209.26	206.27	210.14	206.69	205.97	205.71	206.31	205.37	205	206.29	207.74	207.95	206.05	209.66	207.03	207.43	206.65	206.66	208.77	207.71	210.31	207.73	210.16	205.43	205.51	208.77	207.18	208.49	209.5	207.65	207.29	206.81	208.86	207.19	207.96	208.06	206.4
209.39	209.64	207.17	208.4	209.26	206.35	209.86	209.66	207.62	209.58	207.87	208.53	208.94	209.94	210.85	210.8	209.11	210.92	209.72	208.02	209.81	208.11	209.03	209.42	209.52	209.69	208.58	208.61	208.89	210.05	208.31	210.88	208.23	206.55	208.42	207.53	207.14	208.52	208.89	209.09	210.89	208.38	207.25	210.37	208.24	208.96	207.71	206.71	208.45	206.8
202.73	204.23	202.82	203.18	204.65	204.33	202.92	203.18	205.46	204.27	204.58	205.66	204.89	202.19	203.1	203.9	205.35	203.48	205.03	204	204.7	202.44	204.34	201.31	204.65	205.35	204.5	201.97	203	206.01	203.84	202.87	204.28	201.37	203.88	205.68	204.23	204.01	202.34	202.2	204.45	204.82	202.9	203.04	204.91	203.63	204.2	204.94	204.23	205.08
211.49	213.75	211.02	211.41	210.78	210.4	211.64	211.71	214.83	212.35	213.12	212.24	214.03	209.22	211.46	212.86	211.67	213.77	214	211.34	212.25	213.28	214.31	210.47	213.71	213.25	212.69	213.12	213.43	210.59	211.66	212.27	211.45	211.8	213.13	215.13	211.83	213.31	210.65	212.39	212.55	213.36	215.13	213.03	213.68	213.17	211.9	213.95	211.82	209.65
198.15	200.82	199.98	200.67	199.75	198.53	199.33	201.22	200.07	200.24	202.13	201.83	201.94	201.28	198.86	200.64	200.41	199.92	198.82	197.37	200.28	201.49	199.13	198.85	201.85	201.59	199.85	200.96	200.17	200.33	198.84	200.15	200.74	201.62	199.96	200.5	201.55	203.04	201.41	201.6	200.14	202.66	200.86	198.41	200.25	199.21	199.4	202.39	201.12	201.13
215.33	215.59	219.9	217.15	212.95	215.67	217.76	217.66	217.69	213.84	216.85	214.56	216.58	216.67	217.82	217.83	216.97	215.87	216.28	216.05	217.67	217.32	217.41	217.2	216.31	216.72	217.01	216.13	216.63	218.58	217.47	216.2	217.07	217.11	214.23	217.95	217.23	217.59	216.64	217.23	217.33	216.27	215.86	215.71	217.17	215.85	216.51	215.29	215.36	215.37
199.57	200.78	202.83	199.97	199.38	200.75	198.92	201.82	200.84	197.52	200.31	199.57	200.6	199.1	200.95	199.62	200.3	200.38	201.11	200.31	200.42	199.52	201.26	199.18	199.89	201.24	199.42	200.04	199.52	198.21	199.38	199.05	200.83	200.34	200.95	199.71	201.9	199.54	199.09	202.02	202.23	199.2	201.76	198.49	199.67	200.51	201.39	201.95	198.64	200.74
216.82	216.89	216.77	219.24	218.1	217.26	219.67	217.27	217.08	217.23	214.11	216.22	217.28	216.6	217.85	216.21	215.13	215.61	217.05	217.85	214.52	217.53	216.91	216.76	216.45	216.51	215.6	215.77	215.39	216.93	215.6	217.17	214.14	217.61	217.75	216.1	214.44	218	217.42	214.48	216.75	217.92	218.79	216.77	216.74	217.06	217.05	216.74	219.87	216.66
211.39	211.85	208.89	208.73	209.79	206.98	210.46	207	208.66	207.31	209.56	209.12	209.93	211.09	210.39	210.62	209.91	207.33	207.13	210.65	208.47	210.47	210.25	210.81	212.1	208.82	210.18	208.69	209.35	210.35	209.75	209.17	208.65	208.83	210.06	209.58	206.51	208.83	210.1	208.91	212.75	210.74	207.79	210.58	208.87	209.72	208.91	208.87	210.57	210.55
212.87	212.33	210.5	209.58	209.85	210.78	210.72	211.92	209.32	211.87	209.54	211.82	210.69	215.1	211.25	212.29	211.15	211.14	211.37	214.01	212.17	210.92	209.22	212.17	210.83	211.48	214.01	210.71	210.45	210.31	211.29	208.74	212.59	211.57	213	212.09	210.19	211.32	210.37	211.65	210.93	209.65	212.05	210.44	211.06	210.62	213.75	209.73	212.43	210.34
210.3	211.05	211.11	209.27	212.21	211.46	210.75	210.68	209.98	209.54	210.43	212.5	211.2	210.45	212.48	211.24	211.31	214.96	210.61	210.85	212.16	211.39	214.34	210.58	214.15	210.73	212.68	210.04	212.69	210.22	208.86	212.04	208.73	212.85	212.09	212.5	213.37	211.55	211.84	210.9	212.22	213.91	209.68	211.28	210.34	212.9	209.54	212.71	211.32	212.77
198.16	198.01	198.47	197.95	196.46	196.95	196.71	195.7	197.29	198.1	199.27	198.35	198.52	198.56	198.37	200.31	196.74	199.65	199.29	199.24	200.58	200.03	196.52	200.2	197.32	198.91	198.16	200.53	198.47	197.34	201.28	197.27	198.91	196.61	200.17	196.89	196.15	196.35	198.08	198.54	199.3	199.17	198.21	197.48	197.21	199.74	198.99	197.01	198.67	198.85
202.63	202.27	200.74	203.51	203.75	203.53	204.62	204.12	203.04	204.2	202.99	203.84	204.08	204.63	203.99	205.81	201.52	204.27	201.99	205.48	202.97	202.31	204.2	204.27	203.31	200.8	202.12	204.56	203.81	202.44	201.11	202.27	202.51	203.72	205.29	202.87	201.65	204.01	203.29	202.32	203	205.54	203.54	203.71	202.77	203.6	202.7	203.43	203.34	201.17
207.76	209.57	208.74	206.87	207.91	207.27	207.84	209.2	206.44	209.4	207.08	209.41	207.83	209.67	208.09	207.22	208.88	209.24	207.66	208.19	206.33	208.15	208.89	207.51	208.59	206.76	209.37	206.99	208.23	208.6	206.97	210.6	209.24	207.04	209.37	207.25	206.53	208.55	206.91	208.8	208.26	208.59	208.95	209.56	207.12	208.7	208.34	209.68	209.1	208.7
207.53	206.84	207.11	208.61	208.57	207.59	207.11	207.17	209.62	205.28	207.86	206.32	209.16	208.06	208.52	208.56	207.21	208.79	207.81	207.02	207.1	207.35	207.83	206.68	208.99	205.36	209.54	205.18	206.97	207.42	209.96	208.08	208.35	208.19	206.77	209	207.74	208.43	205.52	207.31	205.86	207.49	207.77	208.89	209.77	209.07	209.65	208.05	207.71	205.4
206.03	207.99	204.48	208.05	206.34	206.58	210.1	209.4	209	210.04	207.31	208.85	207.46	207.88	208.62	206.64	206.12	205.69	207.8	208.16	209.04	206.85	207.15	206.17	209.06	206.72	206.96	209.51	207.4	209.03	207.36	210.04	209.66	207.66	206.22	207.17	206.11	207.12	209.37	206.32	209.35	207.06	208.43	208.09	209.15	210.4	208.17	208.14	209.2	208.85
201.08	199.98	200.77	200.39	199.98	200.1	198.62	200.86	197.69	198.65	199.83	199.12	200.79	200.14	199.9	200.85	198.7	199.75	201.65	201.76	198.84	201.62	199.69	199	199.56	198.73	200.72	199	200.71	200.91	199.22	199.32	201.15	198.28	199.49	202.05	197.82	201.51	199.65	200.33	200.19	198.99	198.73	199.56	200.77	198.47	198.88	199.99	201.37	199.75
202.07	204.47	204.78	202.19	203.31	203.22	204.45	201.81	202.93	202.83	202.98	202.74	204.02	204.35	201.64	205.06	202.7	201.91	202.64	201.73	204.15	203.17	203.17	203.12	201.79	202.68	203.79	203.46	201.77	202.99	202.87	203.12	203.01	204.32	202.99	203.6	203.05	201.36	201.06	201.03	202.51	202.9	205.84	202.27	201.19	202.58	201.02	203.27	201.9	203.37
204.71	206.16	204.29	206.15	205.52	205.59	204.16	206.27	206.45	206.92	204.64	205.5	206.16	204.74	205.92	206.14	204.69	205.48	204.23	204.81	205.47	207.93	206.48	206.78	205.73	204.82	204.7	205.08	205.62	207.77	204.52	207.41	204.3	206.24	202.56	203.15	205.4	209.55	206.28	207.05	203.52	205.14	204.93	206.58	204.22	205.34	205.7	203.93	207.48	206.06
211.94	208.98	208.7	212.05	212.12	212.21	209.03	212.59	211.76	211.32	211.99	212.03	212.97	213.61	212.49	212.42	211.67	211.23	212.24	213.62	212.55	212.27	211.83	212.89	212.08	208.83	210.26	213.99	212.51	212.91	212.62	208.58	212.34	211.74	210.53	213.07	213.02	212.98	210.77	212.4	212.56	212.17	210.98	211.3	211.98	212.62	210.67	213.13	210.28	210.89
218.58	215.31	217.04	218.28	217.5	216.82	215.97	216.93	218.12	216.87	214.73	215.89	217.02	216.52	218.97	217.49	215.82	218.48	217.17	215.43	216.31	217.36	218.77	217.22	216.72	216.88	216.6	215.63	219.08	217.17	217.79	218.01	214.94	217.68	215.64	219.49	218.97	215.07	217.8	216.17	215.03	218.22	219.08	215.73	216.68	216.27	215.13	217.65	218.65	218.52
204.65	203.37	203.15	204.78	202.7	204.59	204.06	204.21	202.85	206.29	204.1	205.64	201.96	203.02	204.69	205.68	203.28	202.49	201.3	203.11	199.98	203.15	203.73	204.31	202.65	203.77	206.48	202.48	202.65	206.16	202.99	203.13	203.62	203.85	202.48	202.72	204.64	205.25	204.14	204.12	203.88	204.54	202.2	203.35	203.07	202.89	203.54	202.57	207.33	203.2
205.86	207.36	205.9	206.29	205.75	206.97	206.2	204.59	204.62	205.89	206.51	206.12	206.4	207.39	203.65	205.45	203.99	204.4	204.56	204.21	205.55	206.75	206.6	207.85	205.79	205.34	206.93	207.3	207.21	204.2	205.23	206.18	206.04	205.25	205.34	204.82	206.06	206.47	203.13	204.86	205.39	204.98	204.59	206.14	204.59	207.88	208.22	204.29	206.96	206.36
209.8	207.98	207.33	207.93	207.36	208.86	210.37	207.18	212.2	210.49	210.71	210.67	208.22	208.39	209.28	210.18	212.21	211.87	208.73	207.95	209.42	210.39	208.03	208.41	211.24	208.51	210.75	210.64	208.93	207.41	206.93	208.99	210.9	209.98	209.99	211.2	209.6	208.65	213.42	208.5	208.06	211.01	209.99	209.43	209.93	211.54	207.96	207.94	210.4	210.49
203.47	202.57	202.44	201.25	204.87	204.08	204.97	202.28	203.97	203.8	203.28	203.66	202.15	203.45	203.35	203.35	204.1	203.45	203.4	203.99	204.54	205.97	202.34	200.79	203.23	204.38	202.67	202.26	201.97	203.13	203.24	203.84	204.15	204.77	203.01	205.99	205.76	202.6	202.74	203.94	203.25	204.97	203.55	203.73	202.64	202.45	203.34	201.67	203.85	202.26
201.02	199.9	203.68	201.33	202.04	199.6	202.27	198.22	200.76	198.62	200.54	200.61	199.49	201.01	200.02	199.03	199.21	201.01	198.9	200.53	200.96	198.94	200.6	201	199.29	200.95	202.12	198.83	200.05	200.85	200.99	199.06	201.48	198.89	201.09	200.22	200.8	199.62	200.14	199.33	199.95	199.21	198.22	201.35	202.18	202.8	199.84	201.25	199.99	198.48
201.82	200	200.56	199.67	200.08	201.2	199.73	197.91	199.05	199.59	198.32	200.08	201.39	200.15	200.4	200.72	198.59	201.13	201.86	199.37	200.11	199.21	199.84	202.3	200.58	200.37	199.63	200.45	202.66	201.54	200.33	200.29	200.52	198.15	199.17	199.95	200.01	198.35	201.65	200.32	203.41	200.08	199.8	199.45	201.02	200.52	198.11	200.41	198.69	202.3
211.96	210.17	209.45	212.18	208.82	208.51	208.48	209.4	209.95	210.43	208.27	210.54	206.61	212.85	207.84	210.57	210.6	208.36	209.88	210.9	210.73	210.64	208.85	209.29	209.66	208.59	207.89	209.69	209.87	208.46	207.15	211.97	208.26	208.81	209.23	210.76	211.23	207.84	211.45	210.02	210.98	209.27	206.99	209.77	209.57	207.79	209.38	211.95	209.59	209.92
206.11	209.56	207.51	207.62	206.99	209.67	208	205.07	208.48	208.48	207.35	207.93	206.43	209.51	206.37	209.01	208.54	204.9	207.3	204.34	206.78	208.33	206.96	206.06	208.95	207.02	208.27	207.99	207.33	208.64	206.56	207.2	207.68	205.26	208.34	208.18	209.16	207.95	208.42	208.77	208	208.33	206.41	208.74	208.94	208.61	210.32	207.45	207.35	208.14
211.11	208.3	210.39	208.75	210.42	210.08	209.85	209.05	208.7	207.29	210.11	208.01	208.04	210.03	208.17	207.98	207.89	208.76	207.29	206.42	209.67	208.44	208.95	210.42	209.79	207.46	208.91	212.02	208.05	207.89	209.44	209.8	209.69	209.56	208.78	210.53	206.12	211.53	206.43	208.81	208.19	207.63	208.36	208.09	210.65	206.91	208.68	208.64	209.24	208.6
201.53	199.52	198.28	198.72	196.74	199.37	201.15	199.01	198.03	200.73	198.87	198.21	198.37	200.08	200.25	201.79	198.24	199.48	199.07	199.86	200.27	200.09	200.84	198.03	198.35	200.1	199.7	199.32	199.43	198.5	198.53	202.83	199.42	200.2	199.93	197.23	200.01	198.57	199.23	198.7	198.07	200.77	200.51	198.56	198.15	200.87	202.36	198.58	199.73	201.01
211.48	211.25	212.52	208.91	211.39	212.51	213.58	210.95	211.49	209.36	211.06	212.05	211.1	210.73	212.07	211	213.9	209.93	210.17	211.89	212.56	212.05	212.63	211.3	212.58	210.53	209.12	213.43	214.23	211.08	210.98	211.9	212.8	212.94	210.28	211	212.66	210.69	210.64	212.82	210.7	211.42	213.34	212.27	212.54	208.39	210.34	211.04	212.53	211.81
209.52	208.47	211.68	208.82	212.58	209.51	212.36	209.8	208.57	209.87	210.93	207.87	206.85	211	208.07	207.44	208.45	210.34	212.95	210.2	210.17	208.65	209.02	208.97	209.19	207.8	207.36	211.38	208.43	209.65	208.55	210.44	210.37	209.87	209.26	210.13	208.94	209.62	210.5	209.89	212.68	209.81	208.4	206.58	209.95	210.6	208.22	210.52	209.36	208.24
205.18	205.56	205.13	206.12	208.12	203.08	206.27	204.15	206.22	205.4	205.39	207.25	206.31	205.79	205.79	204.41	205.06	206.1	207.02	206.98	203.56	205.51	206.85	207.06	207.29	208.02	205.4	204.47	208.98	205.5	207.23	204.8	206.09	207.27	207.53	205.99	206.65	207.46	205.13	205.5	204.45	203.9	205.46	205.1	204.64	206.62	204.51	202.48	206.1	206.87
205.35	206.83	208.06	204.99	203.99	205.69	205.5	205.8	206.82	205.59	205.68	205.67	206.58	207.15	205.58	207.19	207.41	208.19	208.22	208.22	207.2	204.69	209.1	205.79	206.58	206.37	207.29	204.15	207.19	206.39	207.62	205.03	206.92	207.66	205.8	204.6	206.4	205.51	208.12	204.35	205.75	206	206.2	205.06	204.64	204.9	207.01	205.44	204.92	206.12
201.25	199.07	200.25	198.01	199.13	199.88	199.31	200.83	200.4	197.15	197.5	198.42	201.23	198.73	199.14	198.77	201.77	199.89	198.95	199.69	197.72	199.85	198.93	198.64	198.02	199.83	199.78	199.03	200.41	200.93	201.1	200.52	201.23	198.98	199.82	197.53	199.04	197.91	199.37	199.67	199.84	199.6	198.24	201.06	199.15	198.01	198.77	201.4	200.12	201.7
206.15	204.86	205.14	204.33	202.41	202.78	202.15	203.55	205.62	202.35	204.01	205.25	202.87	205.8	201.79	205.59	205.43	203.56	205.35	203.54	201.33	202.86	204.18	204.14	204.35	202.22	204.47	203.55	201.7	202.4	203.29	201.55	203.21	203.65	202.94	201.97	203.01	204.59	204.56	204.81	202.2	203.74	204.75	202.9	202.36	203.22	206.07	205.21	202.52	205.19
204.7	205.77	204.9	204.74	206.85	206.73	206.81	205.05	204.47	206.84	207.2	204.91	205.93	207.62	206.4	205.42	207.32	205.99	207.08	204.55	207.95	204.49	205.67	207.06	205.95	205.83	205.49	204.68	205.81	207.35	206.43	209.36	204.37	205.9	206.28	208.13	207.45	205.74	204.03	204	206.86	204.39	205.84	208.63	206.78	207.98	204.47	207.49	206.66	203.55
204.58	204.4	202.72	203.73	204.39	202.32	202.96	201.98	205.03	206.31	200.91	203.36	203.98	204.42	203.1	202.23	205.09	202.85	204.55	203.51	201.91	204.11	206.32	203.57	202.97	203.5	202.39	203.47	203.35	204.93	201.85	204.63	204.34	204.34	202.56	204.2	204.99	205.57	204.43	203.1	205.85	205.93	201.97	204	203.06	203.47	206.09	205.83	204.72	204.76
205.96	202.33	205.11	203.15	204.01	202.37	204.42	202.62	204.02	205.84	203.05	203.04	204.16	203.43	205.85	203.23	204.13	203.8	201.42	205.3	203.37	205.04	202.15	202.99	205.32	204.55	204.43	205.43	204.29	205.32	204.07	203.31	205.12	203.68	204.53	201.75	202.23	204.76	203.15	203.77	202.48	204.41	203.16	201.68	204.13	202.64	202.4	202.26	202.89	205.17
206.32	204.22	206.43	204.21	203.38	204.57	204.91	203.85	203.1	203.19	202.97	203.21	203.6	205.52	204.23	203.57	204.32	204.7	202.55	207.34	202.29	205.09	203.69	206.02	205.5	205.82	204.73	203.39	204.37	205.79	203.56	204.44	201.18	203.27	203.37	204.9	205.83	204.64	205.99	204.52	204.8	202.43	203.11	204.53	205.32	203.83	204.77	205.45	203.87	201.61
204.39	206.78	207.85	206.17	207.56	206.6	205.1	204.87	204.93	206.98	206.62	205.35	206.4	205.39	205.46	207.35	206.69	207.54	207.75	208.44	206.81	206.56	208.35	205.46	206.17	205.5	206.82	205.49	207.61	204.99	207.07	205.54	207.78	205.35	206.52	207.04	205.79	206.12	207.68	204.42	205.59	205.19	206.56	203.68	208.31	206.75	204.9	204.91	205.96	206.16
212.42	213.19	212.43	211.82	211.31	212.08	209.94	211.53	211.3	211.27	213.51	211.74	212	212.59	210.84	213.32	212.58	210.78	211.33	211.73	210.64	211.48	210.45	212.48	214.41	211.44	210.02	211.21	211.59	210.92	213.02	210.1	211.14	210.45	212.48	209.66	210.76	211.36	211.01	212.99	210.36	209.81	215.8	210.07	211.45	213.55	212.32	210.36	210.58	216.86
200.44	199.76	198.54	199.25	200.18	199.05	200.64	197.64	200.77	198.72	197.89	200.64	199.49	200.56	200.18	199.53	199.28	200.11	199.83	198.04	200.67	198.6	200.68	198.11	201.84	197.88	200.1	199.36	199.35	198.94	199.6	200.12	201.95	199.22	201.1	197.04	199.71	197.54	198.64	201.17	200.52	199.09	198.75	200.24	199.75	199.78	197.88	199.95	198.67	199.17
203.55	205.63	203.53	202.01	204.31	204.89	204.06	202.58	206.2	203.6	204.08	205.05	205.69	200.94	203.61	204.62	204.01	204.16	203.66	202.79	205.18	202.69	204.06	204.18	201.32	205.48	205.18	204.53	204.31	204.76	203.07	205.74	203.52	204.28	206.53	203.09	203.45	204.3	203.06	206.07	204.22	203.32	202.05	203.86	203.49	204.3	204.36	204.24	204.53	203.42
213.22	214.07	214.69	212.64	214.72	213.79	214.75	212.35	210.78	212.73	214.11	214.08	212.25	214.05	213.41	214.02	212.81	213.24	214.8	211.75	212.08	217.54	214.28	212.6	212.75	214.12	211.84	213.04	214	211.64	212.08	213.29	214.71	215.44	213.83	211.16	213.98	214.73	214.17	213.07	211.93	215.32	214.74	213.3	214.83	212.51	213.8	213.62	212.29	212.53
207.76	209.67	209.1	207.83	209.72	209.06	209.57	208.68	209.25	209.5	207.27	208.01	209.26	211	207.35	211.88	207.01	210.14	211.65	207.78	207.97	208.65	209.68	209.18	209.77	208.07	211.26	210.79	208.96	209.97	209.16	210.2	208.8	209.62	210.59	207.68	207.28	210.02	208.53	209.23	209.91	208.18	209.44	208.69	208.11	209.7	208.48	210.11	207.41	207.04
208.08	208.97	206.39	207.1	207.87	208.05	208.88	209.23	208.28	208.37	207.07	209.18	207.69	207.5	208.99	207.84	207.7	205.95	206.52	208.01	205.34	207.9	209.38	208.93	207.9	207.67	208.94	207.28	210.21	207.48	208.09	206.53	208.36	207.18	209.67	208.24	209.35	207.66	207.41	207.78	207.64	205.25	208.88	208.37	208.03	208.88	207.98	208.31	208.31	204.51
203.37	203.01	202.22	202.92	202.52	200.85	204.08	202.44	203.59	203.79	202.74	203.85	202.53	201.72	202	203.76	204.05	206	203.31	202.66	203.25	202.34	204.11	202.03	201.87	204.01	202.33	204.34	206.22	203.08	203.46	204.61	204.24	202.68	202.51	202.86	201.78	204.52	201.83	202.31	202.43	202.57	203.15	206.04	203.55	203.5	202.2	204.88	205.12	202.11
209.66	208.64	210.45	208.26	210.05	209.84	206.76	209.37	210.82	209.49	207.48	209.04	206.62	211.29	209.45	207.57	208.1	207.77	209.36	209.98	208.86	209.75	210.54	208.78	208.03	209.09	207.57	208.54	210.01	209.54	210	211.81	207.96	210.1	209.56	209.55	207.63	209.93	209.48	207.36	208.22	208.38	209.42	207.78	207.84	208.37	206.37	207.62	210.1	207.92
209.31	207.82	207.07	209.16	206.87	206.66	205.91	208.16	207.47	208.25	207.92	208.39	206.05	208.69	206.82	207.25	208.7	208.78	207.4	207.93	207.68	208.96	206.18	209.13	207.13	207.84	208.3	209.94	207.45	207.7	208.67	208.01	208.01	209.56	206.36	207.67	208.78	208.59	210.14	207.36	207.33	207.2	206.31	205.5	206.97	207.93	209.27	207.81	207.85	209.39
207.42	205.65	209.18	207.38	209.6	209.19	206.46	210.55	209.15	209.19	209.04	208.11	211.45	208.73	208.56	207.02	207.56	208.4	211.25	209.65	207.73	210.38	209.74	208.38	207.01	209.7	210.52	208.68	206.72	206.58	210.29	208.84	208.31	208.24	209.01	208.45	208.52	208.39	207.52	207.63	209.32	208.01	208.43	206.34	207.25	205.78	206.2	211.07	207.16	209.34
207.55	203.02	202.3	205.07	205.71	204.98	206.58	205.28	207.41	203.51	205.91	203.98	204.75	205.78	203.8	202.93	205.8	202.75	203.18	204.72	204.14	202.42	203.72	204.72	203.54	206.37	202.89	204.45	204.59	204.02	207	205.01	202.21	205.58	202.69	206.46	206.32	205.41	205.17	204.86	207.93	203.53	204.96	204.26	205.04	204.6	202.74	205.84	202.69	206.79
211.82	211.07	212.27	213.14	211.74	211.97	213.71	211.38	211.42	212.2	213.63	212.74	212.93	212.97	212.86	212.01	212.96	213.63	212.79	211.91	210.11	211.82	210.9	213.39	213.6	211.65	212.2	212.18	211.32	212.09	210.65	212.46	210.96	213.5	212.53	212.41	214.13	211.35	211.3	211.46	211.67	211.57	211.11	212.69	211.96	212.69	212.13	213.89	212.48	211.1
211.53	213.76	210.22	210.8	211.57	210.2	211.86	208.52	211.61	210.85	210.25	210.59	212.52	209.64	212.28	210.66	212.79	210.21	210.51	210.68	210.06	212.67	215.02	212.03	210.42	211.62	210.85	212.14	213.21	211.22	213.66	212.84	209.62	214.04	209.97	212.99	211.42	210.57	211.85	211.54	211.39	211.83	213.82	211.47	213.78	211.69	211.64	211.58	211.67	212.5
212.81	212.92	211.42	214.29	215.47	211.89	213.73	212.74	215.29	213.92	212.45	214.85	213.61	215.19	214.25	213.71	213.12	211.64	215.41	214.61	213.71	214.38	212.14	213.04	214.37	213.58	216.6	215.64	215.58	213.58	212.92	212.65	213.67	212.78	214.24	212.86	215.01	214.43	211.8	214.59	214.28	213.49	213.46	214.8	211.74	213.56	211.66	213.26	214.35	211.4
203.88	200.44	199.69	202.08	202.09	201.54	200.16	200.87	200.49	201.88	200.32	200.88	200.53	202.57	200.41	202.33	199.23	201.11	203.43	201.04	201.39	202.42	202.74	201.78	200.19	200.34	200.7	200.85	200.97	200.34	200.11	202.95	200.58	200.39	198.16	202.26	201.59	200.65	200.52	199.4	199.15	201.2	202.9	201.91	198.84	201.21	201.27	200.8	201.22	200.26
205.04	205.26	202.24	206.64	205.42	207.3	202.52	205.39	205.99	205.09	203.46	203.99	204.56	206.22	203.39	204.31	202.73	203.16	203.89	205.09	207.5	204.58	203.77	203.67	203.63	206.6	204.17	204.17	202.92	206.75	205.49	204.55	204.15	204.81	203.59	206.53	204.75	203.07	204.71	206.53	203.47	204.2	203.65	204.92	203.34	206.01	203.49	203.67	205.95	202.44
212.58	211.38	211.81	211.89	208.32	209.98	209.83	210.49	210.31	211.81	209.13	210.35	209.19	211.21	210.74	212.8	211.44	210.74	213.55	212.32	211.77	211.02	209.87	211.64	212.3	209.9	209.09	212.35	210.71	211.63	210.06	211.69	212.7	211.24	212.3	209.69	213.09	209.92	213.91	212.47	209.42	211.28	213.92	211.51	212.06	213.66	210.22	210.75	212.15	211.91
203.55	202.77	202.75	199.58	203.25	202.88	202.71	203.45	202.67	204.62	203.31	203.4	203.53	202.96	203.23	202.66	201.28	203.23	204.2	204.31	204.06	200.45	202.31	202.18	203.58	205.16	202.55	204.29	203.03	203.65	202.24	202.84	201.28	203.86	204.49	203.47	203.75	200.91	202.26	204.5	203.38	203.38	200.34	202.42	203.8	200.6	202.19	202.12	204.17	201.91
209.38	207.79	205.5	208.37	209.92	208.15	209.52	210.44	207.52	205.88	206.91	206.51	209.73	207.97	210.2	208.09	209.67	207.79	207.92	207.97	209.25	210.14	208.38	210.26	209.55	207.26	209.19	208.72	208.94	208.87	208.05	208.89	208.47	208.17	208.66	208.93	209.27	207.6	208.76	210.35	209.9	209.54	206.87	208.44	206.88	208.16	209.19	209.1	207.57	207.82
203.08	202.18	202.95	202.36	202.69	202.68	200.81	202.63	202.23	201.87	204.17	204.68	202.73	201.99	203.28	202.17	202.77	201.38	202.91	201.81	202.03	203.69	201.87	202.85	203.04	201.03	200.5	202.33	202.8	202.12	202.54	204.52	201.96	204.06	203.16	201.93	203.38	201.32	202.05	202.88	200.95	202.98	202.83	203.42	205.08	203.51	202.16	204.67	204.31	203.4
201.8	202.89	203.18	203.85	202.1	202.01	202.56	202.69	204.63	202.2	203.29	201.04	204.51	204.5	202.25	204.01	201.41	203.74	204.42	201.02	201.06	204.51	203.06	201.76	202.31	202.64	203.23	201.44	202.43	203.14	201.4	204.44	202.02	205.01	200.12	201.57	200.89	201.07	201.48	202.99	203.18	202.33	203.35	199.46	203.89	201.01	204.18	201.53	203.33	201.59
198.29	199.86	201.54	201.63	201.34	201.09	201.51	200.83	198.69	202.35	200.33	198.82	202.95	199.44	198.79	198.45	199.38	199.94	200.21	201.57	200.54	199.38	199.39	200.18	199.4	201.28	198.91	201.23	200.72	201.98	200.33	197.62	199.59	199.43	199.13	200.1	201.45	200.77	201.39	201.51	201.61	199.75	199.32	201.31	200.55	201.68	200.84	199.68	200.77	200.2
209.14	210.84	210.81	211.06	212.55	214.76	213.32	211.14	212.6	211.66	212.52	211.57	214.13	213.35	213.29	211.71	213.78	211.43	214	211.55	210.71	211.86	212.68	211.02	209.21	210.28	211.56	212.27	210.98	212.96	212.04	210.66	212.13	211.36	211.08	210.39	209.67	210.63	211.86	209.43	213.53	212.65	212.73	210.35	211.64	212.54	211.63	210.93	212.52	211.35
208.92	208.38	208.06	208.38	207.68	206.94	208.47	207.54	210.31	207.32	207.63	206.3	207.61	207.23	208.22	209.58	207.94	206.73	207.52	208.3	208.09	208.92	207.17	207.18	205.74	208.21	208.06	207.87	206.85	208.99	208.39	207.27	205.07	205.75	210.07	207.14	207.01	209.36	204.17	207.35	209.34	207.17	208.13	207.67	206.95	208.83	206.13	207.94	207.44	207.62
197.51	197.61	198.54	195.24	197.11	195.88	199.89	197.92	197.41	198.64	198.4	198.2	197.65	198.47	199.56	197.1	198.64	197.77	199.57	197.11	196.03	199.29	196.84	199.14	198.26	195.18	196.74	197.38	196.63	197.96	196.69	200.19	199.72	196.27	197.53	199.72	200.26	200	196.26	196.65	197.64	199.1	198.99	196.8	197.7	198.06	198.21	199.73	196.09	200.7
217.8	219.07	215.56	217.8	219.52	219.14	218.38	220.55	216.14	216.01	217.96	215.54	220.37	218.13	217.43	217.41	218.27	217.82	215.72	215.73	218.05	218.9	219.21	217.81	217.08	217.95	217.23	219.53	217.82	216.17	216.44	216.62	219.02	218.89	216.45	219.13	218.76	219.25	214.39	216.69	221.53	219.09	216.54	216.63	217.34	217.38	218.76	217.91	219.14	218.54
205.13	205.73	208.35	209.53	207.18	204.54	206.45	204.73	207.08	205.61	205.57	207.41	210.63	205.61	205.15	206.42	206.85	206.19	205.14	206.27	208.33	203.64	205.12	208.96	208.43	207.15	205.16	205.52	206.71	206.08	206.88	206.08	206.78	208.58	206.67	204.11	208.43	206.91	205.34	206.85	205.77	208.43	205.77	206.22	206.88	207.38	208.94	207.47	207.15	208.35
212.52	211.79	210.88	213.4	212.44	211.43	212.59	213.86	211.9	212.55	213.18	212.18	213.42	212.91	211.14	211.65	210.92	212.95	210.13	210.9	210.01	213.01	211.83	212.17	210.89	212.35	213.03	213.85	213.14	210.32	210.87	211.65	212.08	211.32	213.5	212.36	215.06	210.99	213.59	210.74	211.5	209.02	208.21	216.11	211.13	210.69	214.08	213.26	212.16	212.92
210.18	215.66	211.82	211.66	212.3	211.13	211.89	212.53	211.85	211.55	211.86	211.82	213.59	213.47	212.47	212.17	212.61	212.01	212.22	213.28	213.2	211.13	213.26	211.9	209.68	215.04	213.43	212.33	212.6	213.22	212.72	211.95	213.97	214.11	211.13	213.24	211.97	210.12	210.88	211.16	213.38	213.11	211.72	211.76	213.6	209.53	210.8	213.51	209.56	213.16
209.97	210.4	208.29	206.12	210.23	210.24	209.05	208.39	207.16	209.95	210.48	208.68	210.08	207.19	209.19	207.17	206.98	208.77	208.06	208.67	210.66	208.13	208.47	207.59	209.4	208.65	206.7	208.37	208.36	208.42	213.08	208.66	206.54	208.19	212.01	209.94	207.52	207.76	207.3	209.07	207.71	208.23	211.36	208.16	207.23	208.63	207.41	206.49	207.34	207.23
204.46	206.32	204.32	204.16	203.25	203.65	204.22	204.27	203.26	205.47	202.88	202.32	205.35	205.07	203.14	203.67	202.87	204.59	203.69	204.45	202.85	204.89	203.09	205.32	203.6	205.67	203.49	202.01	202.83	205.72	205.66	205.14	205.68	202.34	201.68	203.98	204	202.71	203.71	203.83	203.73	203.45	204.79	203.02	204.58	203.05	203.95	204.23	204.89	202.43
218.29	216.78	216.41	216.54	216.56	219.38	217.16	215.18	216.79	218.48	216.17	216.57	217.39	214.64	218.59	218.91	215.61	215.41	215.52	218.66	217.44	214.84	217.36	216.93	216.57	214.63	219.18	219.1	217.16	215.91	216.65	218.35	215.25	216.13	216.54	217.71	217.42	218.16	217.85	219.14	218.6	216.92	218.2	216.85	215.38	216.22	217.22	215.16	215.28	214.08
202.53	203.75	203.67	201.43	203.92	205.09	204.25	203.07	205.06	205.44	204.9	201.4	202.87	202.22	203.91	203.55	204.88	203.24	202.85	204.72	204.14	204.09	203.37	202.56	201.61	201.33	202.16	204.1	205.11	201.54	202.78	204.79	204.4	203.03	204.02	203.73	204.15	202.12	203.75	204.21	202.69	203.31	203.56	201.84	201.88	202.86	203.2	202.77	204.38	205.3
208.4	208.55	204.87	208.97	208.17	207.75	207.39	208.09	206.48	208.21	206.99	207.38	205.8	206.51	207.69	209.52	208.63	208.42	209.3	206.89	205.1	208.45	208.84	204.42	208.79	209.91	208.67	207.49	206.36	206.96	208.82	207.63	209	207.9	210.59	208.29	209.4	206.16	209.05	208.01	209.2	208.06	208.28	209.36	206.59	211.4	207.42	208.19	207.18	206.65
204.06	204.99	202.84	206.86	203.33	203.67	206.48	202.98	204.42	202.93	203.84	203.04	202.48	201.36	203.8	204.49	201.65	203.37	204.1	204.94	202.87	203.91	200.91	204.09	204.12	204.65	202.79	205.01	201.38	204.43	206.02	201.29	202.19	204.35	205	201.91	201.24	202.46	200.56	202.26	203.1	203.24	203.6	202.47	205.32	203.19	202.97	205.07	204.22	202.98
203.39	200.43	201.47	200.67	201.07	199.9	199.6	202.89	201.35	201.09	202.74	202.05	199.02	199.15	200.45	199.4	199.42	202.17	203.27	201.31	199.37	199.45	201.6	200.25	201.53	204.13	199.09	200.72	199.61	201.41	200.52	200.86	199.35	200.33	203.16	201.73	202.72	201.89	201.36	201.55	201.16	200.38	199.85	200.6	202.12	201.44	200.37	198.3	202.82	201.4
209.2	208.01	206.59	205.96	208.27	207.72	207.42	207.87	207.61	207	210.04	207.39	210.72	207.66	208.68	205.02	207.6	208.33	208.65	206.78	207.73	209.05	207.2	207.07	209.92	206.58	207.75	204.87	207.34	207.76	204.99	208.89	209.12	206.33	206.95	208.43	207.83	208.54	208.75	206.66	206.88	207.51	206.01	207.87	205.37	208.37	206.16	208.2	208.53	207.73
204.57	201.07	205.32	203.99	203.14	204	202.98	201.48	203.46	206.2	204.15	203.53	203.04	203.28	203.91	202.27	204.04	202.38	203.1	204.46	202.83	203.97	201.85	202.24	203.97	201.67	206.99	202.34	203.51	203.78	204.85	202.54	205.94	203.72	204.6	203	203.03	203.95	203.54	204.53	203.69	202.25	202.72	202.84	205.94	205.68	202.77	202.93	203.47	204
205.51	203.61	202.82	201.98	204.45	201.56	203.65	203.58	205.55	204.86	205.52	204.22	203.82	204.63	204.76	201.21	204.92	202.75	203.1	204.79	203.76	202.48	204.7	204.7	203.95	201.85	204.58	204.31	203.32	204.11	202.3	205.84	203.59	205.64	204.08	204.15	204.03	202.48	202.92	203.81	204.63	203.6	201.56	202.52	204.38	203.09	205.86	202.53	203.61	201.51
209.97	208.52	209.03	208.48	208.15	209.37	208.22	209.73	208.35	210.05	210.14	207.48	208.74	211.6	208.51	211.41	208.54	208.61	209.01	208.9	208.78	208.67	207.37	207.39	210.85	209.74	211.47	209.52	208.33	210.39	211.31	211.22	208.44	208.79	207.26	207.92	208.39	209.51	208.84	207.68	208.51	209.46	208.17	207.45	208.98	211.49	210.73	207.97	207.35	208.16
199.69	201.51	198.76	198.36	200.17	200.89	199.03	200.74	199.73	200.07	201.2	201.74	200.74	201.15	199.52	200.51	200.96	201.7	202.52	201.08	201.37	200.25	202.72	198.66	200.65	200.53	201.11	200.66	198.38	199.54	199.41	200.46	201.11	199.46	200.35	198.17	198.1	202.45	201.07	200.03	201.64	197.62	200.03	199.51	200	200.68	199.26	200.91	201.9	200
201.78	198.45	198.36	197.64	199.88	198.44	198.23	198.62	198.51	197.93	198.51	199.61	195.67	197.44	200.4	197.12	199.62	197.65	198.45	199.18	198.66	196.35	198.23	200.71	198.7	199.22	198.5	199.64	199.35	197.74	199.36	198.43	196.78	195.71	198.9	197.65	199.2	197.51	197.41	198.13	196.06	197.23	196.65	200.45	196.81	196.39	199.98	200.12	196	199.1
210.08	209.15	208.43	208.6	210.24	208.04	208.02	210	208.82	210.03	207.3	207.83	207.21	208.46	206.4	208.91	207.74	207.07	206.08	208.73	207.8	209.41	209.05	207.64	210.55	210.15	210.09	208.78	206.79	206.39	209.64	204.75	209.18	206.6	207.68	206.78	208.15	208.81	207.71	208.45	205.81	210.45	209.89	210.06	207.99	208.28	206.06	209.55	208.79	209.06
210.91	211.72	213.35	211.53	210.68	211.3	214.71	213.39	212.51	211.32	210.86	211.16	210.37	211.91	209.64	210.27	213.96	211.28	212.99	214.34	212.96	212.33	211.82	211.72	212.26	212.24	210.76	211.18	212.59	210.81	213.54	210.55	211.54	213.1	212.97	211.64	211.45	213.34	210.46	212.49	210.79	213.03	208.91	207.37	209.49	213.34	211.46	211.46	212.2	210.92
212.66	211.96	213.51	211.7	212.49	213.65	210.87	212.71	213.41	209.75	212.93	213.53	212.2	213.56	212.87	214.56	211.8	212.98	211.69	212.24	211.92	213.99	212.11	212.2	211.42	213.65	212.84	213.96	213.21	214.96	212.51	212.72	211.88	213.76	212.69	210.19	210.99	211.86	211.9	213.43	211.19	210.67	212.88	210.09	214.28	212.76	211	211.94	213.75	212.18
209.95	209.3	210.3	210.18	209.86	208.71	209.89	209.62	207.86	210	210.3	211.25	208.03	211.06	209.32	210.33	210.81	210.78	210.17	211.75	208.99	208.31	211	210.99	211.02	210.98	208	210.66	208.5	207.79	210.16	209.6	209.57	209.28	211.63	210.98	209.93	210.64	210.03	208.91	208.65	211.14	209.16	210.41	208.72	208.8	208.76	209.39	208.25	209.06
202.13	202.69	202.48	202.97	201.28	202.11	203.67	203.73	203.25	203.93	202.53	203.32	204.41	201.37	202.15	202.27	204.26	201.55	200.96	200.57	201.91	202.17	202.8	203.13	201.46	202.17	204.66	204.11	203.95	201.28	202.99	201.26	201.54	202.5	202.82	203.26	202.35	201.98	202.78	203.82	203.65	203.08	201.89	204.54	203.71	201.24	202.47	204.38	202.59	200.06
202.08	199.24	201.66	203.1	199.9	198.07	199.69	201.1	201.09	200.79	201.16	199.49	199.42	199.54	200.43	198.24	200.34	202.53	199.33	202.38	198.24	199.72	200.36	199.74	200.41	201.22	199.09	199.87	199.15	198.08	198.97	199.83	199.58	199.06	199.45	199.91	202.16	199.11	201.71	200.17	201.49	201.12	197.38	197.6	199.87	200.1	198.95	199.94	201.29	200.81
215.46	217.22	216.58	217.44	215.29	217.63	216.61	217.3	216.82	218.09	218.11	216.1	215.05	220.79	217.61	217.06	216.16	215.74	216.7	217.38	216.78	217.37	217.32	215.47	217.93	218.36	215.97	218.02	216.36	216.31	217.12	217.49	217.49	217.09	216.46	219.53	217.33	216.3	218.45	216.36	218.09	218.14	216.11	217.17	214.85	215.04	216.17	216.62	219.99	217.65
212.88	212.03	213.36	213.21	210.55	211.05	213.68	211.33	212.28	210.42	212.31	210.55	212.09	210.37	212.08	210.78	213.4	213.31	209.27	210.22	211.69	212.35	212.89	211.29	209.71	209.59	211.6	210.62	209.81	210.19	212.19	210.16	210.61	210.48	211.45	212.03	210.62	210.76	214.05	209.75	211.85	211.1	213	212.42	212.95	212.73	210.93	211.8	209.73	211.49
216.65	216.58	216.48	217.14	216.95	216.28	217.4	217.06	216.45	220.3	219.33	219.66	215.98	217.11	216.66	216.41	218.29	216.48	215.25	218.82	215.45	216.26	216.37	216.33	215.5	215.94	216.04	214.96	216.52	215.75	217.64	213.44	217.59	217.1	215.2	217.09	216.95	215.99	217.15	219.49	214.61	214.75	216.05	218.01	218.09	216.88	217.24	215.79	219.09	217.21
206.88	208.69	211.66	209.77	207.55	209.56	210.1	209.36	208.53	206.95	210.11	209.16	209.09	211.26	210.36	209.62	210.07	209.72	208.22	208.08	208.77	208.31	210.99	210.25	210.1	211.26	208.44	210.85	210.09	209.91	209.68	211.15	208.71	208.66	208.26	211.11	209.02	210.85	213.55	209.84	209.6	210.99	209.58	210.52	209.39	210.6	210.02	208.73	209.46	209.27
206.31	209.13	210.03	209.29	208.47	207.57	208.85	207.55	211.71	209.5	207.74	208.43	207.81	208.63	208.95	207.04	209.55	210.17	208.58	208.47	207.23	207.7	207.4	208.64	207.95	207.32	208.35	209.25	209.01	209.75	208.61	208.52	208.66	208.72	212.05	209.99	208.92	207.5	211.22	209.25	206.59	208.69	209.16	207.82	206.86	207.09	209.1	210.83	209.13	210.88
199.2	195.9	201.55	202.28	201.01	200.4	200	201.68	202.08	202.3	202.54	201.63	200.94	201.04	200.64	199.42	200.89	202.86	202.68	199.83	200.25	201.59	201.43	201.17	200.7	201.81	200.21	201.02	198.77	199.89	199.61	200.76	199.62	199.5	200.31	201.17	199.88	202.13	199.74	201.29	199.2	199.43	199.45	202.09	199.7	201.71	198.8	199.47	197.81	201.44
206.97	208.66	207.61	206.24	208.53	206.77	207.04	211.41	207.58	208.52	208.39	207.85	209.39	209.74	207.86	206.44	207.88	209.35	205.89	207.11	210.28	207.7	207.67	206.93	208.55	206.56	207.36	207.75	207.57	208.4	208.15	207.24	205.92	209.78	207.95	208.88	208.56	207.12	209.57	206.87	207.51	207.07	208.52	206.69	205.32	208.05	207.83	206.87	209.5	207.98
212.97	212.07	210.65	212.02	213.63	211.51	214.17	214.09	214.49	211.55	212.5	211.3	209.77	213.27	210.63	212.79	212.19	212.49	212.07	213.42	212.68	211.62	211.54	214.55	211.27	212.5	212.01	212.47	211.25	211.26	214.6	210.59	212.53	213.81	214.63	213.31	212.85	214.04	215.42	212.64	210.61	213.27	213.27	211.5	209.72	211.98	212.81	213.32	213.37	208.92
218.58	217.94	216.43	218.98	218.13	217.77	216	217.43	216.01	216.07	217.21	218.08	216.05	219.3	215.19	215.55	216.46	216.7	216.37	217.94	219.02	218.07	216.75	216.01	216.31	218.83	217.71	216.14	215.89	215.92	218.54	215.78	217.8	217.14	216.44	214.3	217.43	217.28	219.42	217.72	217.88	215.88	219.12	216.77	217.07	215.16	216.41	219.13	215.77	216.9
208.2	207.94	208.03	209	210.42	207.49	207.23	208.03	211.99	209.47	209.56	209.65	210.22	209.86	208.09	208.62	208.09	210.53	206.71	208.23	210.79	208.06	208.8	208.01	208	208.32	210.03	210.7	208.46	208.52	207.09	209.78	208.25	209.66	208.11	206.27	210.28	209.43	208.07	207.79	209.17	208.69	206.55	209.4	208.37	207.66	206.84	209.47	208.46	210.09
197.75	196.09	196.13	199.09	198.68	198.82	198.31	197.66	197.61	196.91	198.87	197.53	198.44	197.56	198.04	197.65	199.63	199.46	199.59	198.49	199.34	198.78	198.22	198.54	197.04	198.02	198.53	199.01	198.32	199	198.77	197.94	200.11	201.13	196.26	199.35	201.73	198.2	200.7	199.51	195.87	196.34	198.31	196.57	199.25	201.6	200.42	199.26	199.35	198.38
204.46	205.19	204.07	206.32	203.64	204.9	201.91	205.1	203.17	203.43	204.57	205.05	203.86	203.22	202.8	204.08	204.93	200.91	204.68	201.26	202.35	203.43	202.65	203.84	201.72	203.42	200.48	204.39	203.8	206.46	202.14	203.35	201.65	203.31	203.57	202.68	205.65	203.83	203.11	202.03	201.62	202.43	201.27	203.86	201.74	204.78	203.76	204.34	205.41	205.14
214.56	210.77	212.71	213.17	211.35	210.25	212.01	213.45	210.7	209.61	210.78	210.03	212.11	210.23	211.13	211.72	209.94	213.25	209.98	210	211.48	211.64	213.52	213.25	211.51	212.06	211.56	211.32	210.82	213.27	210.12	210.41	212.37	210.9	213.91	211.72	209.66	211.04	211.95	214.14	212	211.51	215.28	211.94	210.44	210.77	212.47	210.71	212.65	208.59
204.32	206.11	204.33	203.25	203.32	202.1	203.34	203.34	203.9	203.2	204.43	203.02	202.17	202.88	203.16	203.94	204.14	202.62	201.54	203.4	201.72	203.63	202.35	202.76	203.17	205.2	203.32	206.4	202.44	205.28	204.98	201.75	202.84	204.24	205.09	205.19	204.92	202.34	205.28	204.51	202.25	204.87	202.92	203.42	202.67	204.14	204.22	204.48	202.15	201.83
209.33	209.3	209.64	210.88	209.3	209.8	207.79	209.01	208.64	211.2	210.43	208.77	209.79	208.75	208.06	205.01	209.37	208.49	210.3	208.63	207.86	208.23	208.25	209.75	208.44	208.56	208.6	206.99	208.91	208.83	209.61	208.77	210.45	208.26	207.95	209.26	209.26	209.83	209.26	207.95	207.91	211.86	207.71	206.66	209.01	208.36	210.11	206.4	211.9	210.54
203.91	202.59	203.83	204.61	205.29	203.68	202.51	203.61	203.57	204.68	203.25	201.14	204.4	202.77	205.62	204.57	204.17	201.7	202.47	206.16	203.36	204.56	204.9	202.2	202.53	202.34	204.56	205.58	203.79	204.59	205.76	206.21	204.64	203.33	202.43	203.16	203.54	205.14	204.38	203.72	202.81	204.31	201.85	201.66	203.22	204.74	206.31	203.85	201.83	201.77
205.71	203.86	204.45	206.81	202.86	202.8	206.52	204.24	205.37	205.26	204.27	203.83	208.25	200.03	203.64	204.59	201.61	203.73	204.03	203.43	204.01	207.13	205.14	203.8	204.35	206.38	203.63	204.14	203.46	205.48	204.13	205.83	205.61	204.47	204.32	203.25	203.44	204.84	204.63	205.55	205.39	203.66	206.33	201.19	203.72	203.57	205.65	205.57	204.02	204.78
203.31	203.99	205.02	203.85	204.16	203.5	202.9	204.36	200.35	202	201.31	203.29	204.42	202.48	204.14	205.18	201.29	202.33	204.39	202.4	205.04	204.58	203.96	203.67	204.1	202.08	204.53	202.96	203.68	203.07	202.4	202.43	202.63	204.26	203.14	205.19	203.3	203.67	204.52	205.56	202.74	204.64	205.64	203.65	204.67	205.56	203.34	204.88	203.31	205.24
202.81	205.91	204.06	204.13	203.95	203.63	202.63	204.3	205.5	204.45	202.51	204.94	205.11	207.04	203.96	202.95	203.37	202.28	204.41	202.11	203.91	203.02	203.61	205.06	202	204.07	204.83	203.45	203.45	204.49	204.56	202.09	205.18	201.26	205.74	204.01	203.47	204.4	203.31	203.65	204.13	201.62	203.72	203.3	204.53	201.61	206.8	202.55	200.73	206.25
199.39	202.73	200.53	202.68	201.02	204.51	205.51	203.04	205.3	202.94	200.46	202.88	200.32	203.99	204.25	203.12	200.47	201.11	200.4	205.18	200.11	201.08	201.58	203.2	200.39	199.93	202.3	203.62	202.91	203.54	202.67	203.55	202.86	203.13	202.32	202.88	202.06	203.98	201.57	204.59	203.61	203.12	204.75	202.5	203.64	203.2	203.52	200.6	202.63	200.99
211.74	211.81	212.26	213.26	212.01	213.97	213.14	210.45	210.25	212.63	212.94	212.63	211.17	213.02	213.43	213.33	211.1	210.96	213.39	211.67	213.44	213.51	213.43	214.02	212.06	213.5	213.52	210.74	212.28	212.63	213.64	214	210.95	211.52	210.37	211.59	210.49	210.34	213.6	212.72	211.81	213.02	211.82	210.43	211.69	213	212.91	212.2	209.54	212.21
206.57	207.58	207.76	207.71	208.67	207.87	209.27	207.31	205.26	207.71	207.8	205.35	208.36	208.06	208.22	208.5	205.05	208.11	208.37	208.97	208.66	206.48	208.14	208.77	207.62	208.48	208.45	208.21	209.25	206.98	209.25	208.52	208.67	208.14	208.9	208.61	208.55	207.84	207.99	208.12	209.4	207.86	205.09	205.74	208.61	208.94	209	207.18	207.18	208.17
200.09	199.96	198.35	201.29	200.04	200.32	198.42	202.18	204.83	200.58	200.28	200.18	198.17	201.06	200.45	199.3	197.58	199.92	202.94	201.85	200.55	198.95	199.46	202.53	199.94	199.06	200.44	200.28	199.8	200.07	200.73	202.67	201.57	201.4	200.91	202.27	199.39	200.37	199.76	201.71	200.3	200.98	201.96	198.63	201.25	200.74	201.41	200.67	199.75	199.85
213.9	213.16	214.33	212.81	212.69	211.44	211.65	212.24	214.12	215.08	211.75	213.3	212.77	214.8	211.77	212.21	214.92	213.14	213.6	210.82	211.78	212.55	212.75	212.86	213.75	214.5	212.88	212.62	212.49	211.7	212.68	213.38	213.16	213.3	213.96	212.65	212.58	212.41	211.64	212.93	213.69	210.36	213.65	212.2	213.94	215.07	213.39	213.43	210.65	211.25
202.84	201.74	204.17	202.59	202.78	203.96	202.14	202.89	202.23	202.64	201.11	203.1	202.54	202.01	200.86	204.59	202.22	204.79	200.42	201.27	201.86	201.9	203.45	203.75	201.47	201.24	201.79	204.54	202.16	200.98	201.43	202.81	203.63	204.59	201.83	200.93	203.38	203.66	200.78	203.78	203.39	205.38	202.79	201.51	202.19	203.97	202.03	201.51	204.24	202.01
205.12	206.59	206.18	207.73	206.61	206.21	205.08	205.8	204.66	205.06	205.26	206.09	207.25	206.55	204.92	205.72	204.62	203.15	205.56	205.14	204.64	204.4	204.39	207.4	203.78	208.39	205.01	206.32	205.21	204.77	205.21	204.33	207.82	204.36	206.49	204.18	205.24	205.06	205.31	206.26	203.58	204.94	207.07	204.92	206.53	204.38	207.39	206.17	205.07	204.55
212.57	211.5	212.69	212.7	211.27	210.38	211.73	212.31	212.46	211.97	213.03	209.96	212.54	211.16	212.47	214.44	210.76	211.37	211.34	213.04	214.35	212	213.06	213.62	211.7	214.68	211.78	212.04	212.64	210.73	215.24	212.24	214.65	211	211.57	212.18	211.87	213.18	211.29	212.29	211.6	211.89	212.17	212.94	212.04	214.38	210.83	211.22	212.61	210.95
201.85	199.17	200.25	201.84	199.5	200.61	201.41	201.37	200.63	201.04	198.4	200.52	199.99	200.26	200.77	199.66	200.19	202.31	200.36	200.18	200.8	201.09	197.6	200.5	199.71	199.67	201.55	199.17	200.49	198.75	199.72	201.23	200.87	201.36	198.49	200.73	199.29	200.12	199.62	197.94	201.95	199.65	199.91	199.56	200.31	199.88	199.67	198.97	200.24	200.18
211.12	213.19	212.1	212.14	213.37	213.11	213.46	213.75	214.18	212.68	213.26	212.15	214.31	212.64	214.64	211.16	210.89	214.23	213.15	213.21	211.96	212.72	210.86	213.47	212.56	214.22	212.9	215.5	213.82	212.65	213.52	213.12	213.1	212.89	216.49	213.2	215.15	214.48	213.75	215.33	214.67	213.17	212.71	212.35	211.54	212.95	212.5	213.29	213.45	211.68
204.54	204.76	206.57	203.08	204.26	206.77	204.13	204.63	203.2	206.01	203.84	206.51	206.49	204.29	205.09	204.26	203.26	204.54	202.96	204.75	204.2	205.52	204.07	204.29	203.84	204.64	204.71	203.01	205.25	203.33	203.28	205.92	205.04	203.56	204.39	205.55	203.81	204.7	203.15	203.83	205.55	204.6	204.3	204.93	206.36	205.08	205.34	205.11	205.39	204.95
201.88	199.01	200.99	200.01	200.17	198.55	200.95	199.4	201.86	200.4	200.77	200.36	198.59	202.06	201.15	201.97	199.25	200.67	199.91	200.33	199.8	200.63	201.82	200.95	199.73	199.84	200.49	200.89	201.39	200.13	200.43	199.88	200.73	198.39	201.05	198.47	198.3	199.23	200.36	200.76	199.31	201.47	201.33	200.39	200.05	199.3	198.71	200.24	202.32	201.67
200.56	200.9	200.54	200.78	199.8	200.98	198.78	200.33	200.02	200.88	203.39	199.22	200.25	199.8	201.49	199.99	199.18	198.83	201.65	200.99	201.64	201.99	200.79	200.43	202.17	201.52	201.06	201.54	202.55	199.48	201.25	197.52	201.78	200	200.91	199.77	200.18	201.01	198.07	201.24	199.73	201.78	199.84	201.56	200.05	202.39	203.01	201.71	200.25	200.79
201.81	205.02	202.27	205.18	203.07	204.48	203.01	201.54	205.04	204.22	205.31	202.31	204.23	203.6	201.38	202.43	200.92	203.6	201.95	205.33	201.94	204.15	203.6	200.71	203.23	204.08	203.42	202.25	204.58	203.22	203.56	201.94	203.3	202.11	204.75	203.25	203.61	204.19	204.1	204.27	202.39	203.4	202.83	204.76	206.05	200.71	203.57	204.2	203.45	203.58
204.97	204.29	206.63	206.76	206.63	203.51	206.36	208.13	207.29	204.88	205.35	206.72	203.3	205.72	206.19	205.31	205.01	205.99	204.22	204.78	205.46	206.05	206.64	207.37	205.98	204.96	205.31	204.93	204.16	206.02	205.61	204.32	205.66	205.96	205.94	204.83	205.94	205.69	203.88	208.51	204.46	204.74	205.91	205.33	206.43	205.51	204.66	204.05	207.31	206.64
206.69	204.4	206.05	208.23	207.68	208.61	206.78	207.72	208.03	207.98	206.47	207.49	208.13	208.93	208.23	209.32	206.7	206.31	206.77	207.26	208.12	208.14	208.37	207.08	204.91	207.38	205.94	206.67	209.32	207.34	208.91	207.37	206.48	207.07	208	208.02	208.33	207.64	209.57	207.48	207.34	206.18	209.19	208.34	206.72	208.55	207.16	205.84	208.71	209.07
204.34	207.48	207.44	208.02	207.79	208.27	209.14	208.27	208.78	206.66	206.62	205.92	208.38	207.49	208.22	209.23	209.12	207.95	210.26	208.63	207.56	206.21	207.97	209.67	208.8	206.53	209.32	209.93	208.81	208.26	208.51	207.6	208.03	207.51	206.62	207.03	205.33	206.75	206.63	209.61	207.3	209.65	207.25	208.5	206.34	207.92	206.95	209.89	206.79	207.6
209.08	207.65	210.87	208.48	207.73	206.17	206.91	207.64	209.98	206.6	208.89	206.4	208.58	207.13	208.57	208.1	206.35	209.35	209.57	210.18	205.81	204.81	206.56	208.13	207.19	207.52	207.26	207.12	205.86	206.9	209.85	207.08	205.64	208.53	208.09	207.3	206.16	207.8	209.22	207.29	208.66	209.98	208.92	209.78	209.77	206.7	207.01	207.96	207.33	206.42
206.12	206.19	204.93	204.84	203.7	206.01	206.53	205.73	208.48	206.94	204.78	206.34	207.49	207.28	206.39	207.03	208.85	208.25	207.29	206.47	205.51	204.93	207.51	207.78	205.98	205.92	207.31	208.08	205.37	204.51	203.13	204.99	206.64	206.99	204.03	207.75	207.23	208.02	205.11	206.71	205.59	203.62	206.18	206.36	206.24	207.65	206.72	205.98	206.45	205.42
205.04	203.84	204.61	203.45	208.45	205.39	204.69	203.27	204.86	203.78	206.22	202.03	205.98	203.77	205.51	203.73	202.39	204.25	206.35	205.09	206.47	203.55	204.32	205.11	206.11	203.75	205.5	204.23	202.91	207.45	203.04	204.83	205.92	205.3	206.14	203.13	205.78	203.98	206.46	208.45	204.97	206.29	205.36	204.26	203.95	205.31	205.03	203.11	205.42	206.38
205.79	206.06	208.25	205.42	206.53	207.95	206.45	206.67	205.41	206.66	206.67	203.79	206.26	204.24	204.98	206.94	205.09	205.49	204.86	206.38	205.24	204.88	205.43	205.76	206.16	208.17	205.58	205.43	208.04	207.42	206.06	208.59	205.32	208.62	208.01	205.93	208.26	205.74	204.73	209.26	207.69	204.96	205.33	206.34	207.87	206.81	204.83	204.76	206.81	206.6
213.8	213.97	214.23	212.28	212.56	213.28	215.5	214.22	214.54	215.35	213.48	214.75	213.38	213.7	212.86	212.47	212.8	214.71	213.97	213.38	214.37	214.28	212.65	212.62	213.62	213.7	213.15	214.99	214.33	213.84	212.11	213.06	213.5	213.27	213.45	213.49	214.41	213.55	214.24	214.03	214.49	212.42	213.9	214.32	213.82	212.14	215.27	213.3	213.37	211.95
209.18	209.54	207.85	208.13	207.63	208.42	210.22	207.18	207.94	210.55	207.68	208.93	208.13	208.21	210.7	208.02	207.23	206.07	208.76	208.59	210.7	207.97	207.84	207.57	207.72	209.67	208.19	208.5	206.06	207.38	209.64	207.73	209.1	206.13	209.31	207.27	208.29	211.11	209.56	207.79	208.02	206.54	209.38	210.28	207.24	208.67	209.26	208.03	211.8	209.25
204.56	202.57	204.04	203.25	203.84	204.83	206.5	205	204.28	204.94	204.12	203.98	204.5	204.19	204.84	205.14	204.64	203.22	204.17	204.77	205.05	204.72	204.05	204.6	207.27	204.71	204.61	202.68	205.57	203.12	204.39	204.74	205.15	203.8	204.07	204.72	204.36	204.59	202.54	205.13	202.61	205.98	203.53	205.04	203.91	205.75	203.81	205.74	204.98	203.25
202.81	205.56	206.52	203.18	202.91	205.3	206.88	206.68	204.05	203.5	203.86	204.26	206.04	205.48	205.32	205.03	204.51	205.01	205.96	205.21	205.75	204.97	203.83	203.66	203.12	205.33	202.33	205.21	204.62	205.83	205.47	204.07	203.46	205.65	205.71	205.33	203.02	205.81	203.13	202.06	204.69	205.03	201.53	203.7	204.87	203.98	203.59	205.83	204.16	204.79
204.29	201.67	202.48	205.13	204.03	204.64	202.3	203.39	205.13	202.1	204.26	204.26	204.22	203.77	205.11	203.61	203.77	202.97	201.67	202.57	203.27	205.98	205	203.53	205.41	204.16	202.7	206.41	203.13	204.81	204.79	202.66	203.85	203.43	203.45	204.89	202.62	202.52	204.5	204.31	201.56	202.9	204.34	203.17	202.59	202.9	205.35	202.42	202.19	204.02
204.7	202.91	204.88	207.76	203.51	204.51	202.69	204.56	205.53	204.79	204.56	203.81	206.38	203.69	204.57	204.96	202.72	204.69	205.14	203.91	204.15	204.91	204.56	206.03	206.51	206.07	206.57	205.78	206.54	205.02	206.32	203.99	203.19	203.49	202.34	205.05	203.44	204.92	203.77	203.97	205.05	203.66	203.91	204.45	203.61	201.52	204.99	205.38	203.53	204.32
214.42	211.6	212.15	212.14	211.92	211.19	210.33	208.92	212.23	212.96	212.32	211.6	211.79	211.29	213.75	212.28	210	211.04	210.82	211.98	211.46	212.48	209.79	211.33	210.54	210.56	209.27	213.49	211.14	212.98	212.03	213.47	212.11	212.34	211.04	213.56	214.38	213.19	211.91	210.19	211.91	211.14	213.67	210.99	210.22	210.24	211.19	211.32	211.54	208.83
207.64	206.89	209.37	207.7	210.16	210.06	207.72	206.77	208.82	208.3	208.04	207.89	209.03	211.8	211.52	210.7	208.99	208.15	208.8	208.16	209.84	208.32	207.97	209.5	209.08	207.33	207.02	208.9	210.75	210.34	208.51	207.78	208.62	208.48	207.67	208.64	207.28	207.28	206.39	208.34	208.84	207.83	208.4	209.55	207.99	208.94	209.09	207.66	207.71	208.45
194.41	195.1	193.19	196.6	194.12	196.25	196.02	195.67	195.36	198.01	195.14	196.37	194.98	195.35	193.6	196.11	195.74	195.05	194.77	195.53	193.61	195.49	194.53	194.93	196.39	195.92	196.66	196.86	193.56	193.23	195.96	196.12	194.1	196.42	197.61	195.3	196.08	197.28	192.92	196.92	195.65	195	194.93	197.46	195.76	196	195.97	192.48	195.59	196.9
208.56	209.12	210.33	206.38	206.35	206.92	208.33	205.73	206.43	205.82	208.77	209.74	208.97	206.09	206.64	208.78	206.97	207.14	207.64	206.9	208.42	207.98	208	210.71	208.33	208.34	206.21	205.63	208.74	208.4	207.05	208.2	209.71	210.63	210.02	205.87	208.06	205.95	205.4	209.17	208.1	207.28	207.63	206.26	208.59	207.63	207.7	209.07	208.21	207.21
204.16	204.19	204.18	203.11	205.21	201.3	204.02	202.5	204.06	200.81	205.04	204.01	201.54	203.54	203.57	204.97	204.09	202.84	202.33	203.76	204.03	200.64	201.84	203.65	202.32	202.77	202.49	204.64	204.68	201.64	203.38	203.79	204.25	203.59	203.8	204.46	203.55	202.22	202.52	204.29	204.37	202.65	202.56	203.74	203.02	201.77	203.36	202.12	203.9	205.94
207.3	206.74	206.01	204.56	203.8	204.43	203.51	203.58	204.16	204.72	205.06	205.9	202.62	205.53	202.63	206.72	204.03	205.27	205.85	205.76	204.25	204.6	206.13	203.25	204.67	204.97	204.12	205.15	205.42	205.42	203.13	204.07	204.56	203.55	205.78	206.07	203.24	204.72	202.68	206.02	205.52	202.3	203.1	203.47	204.7	204.3	204.62	207.06	205.88	203.85
211.2	213.85	211.25	210.4	211.71	212.25	212.24	210.17	212.73	211.6	212.95	211.22	212.93	212.55	212.77	210.29	211.13	212.65	211.84	213.71	212.11	212.35	211.58	209.46	209.56	212.23	208.86	211.25	211.06	210.85	210.77	212.08	210.34	212.52	210.44	211.59	209.64	211.51	212.67	212	211.81	210.92	211.01	210.46	211.62	208.92	215.03	210.72	213.39	210.19
207.19	209.03	208.86	208.05	203.65	208.79	210.19	207.59	207.94	207.52	209.2	203.8	206.82	207.53	205.6	205.78	209.06	206.2	207.29	208.12	208.54	207.41	208.91	206.8	207.83	207.18	206.88	208.75	204.94	207.08	208.79	207.78	207.6	208.09	208.53	207.75	208.01	208.19	209.65	204.93	208.42	207.77	207.46	206.45	207.74	207.28	207.53	205.47	206.37	205.61
211.86	212.43	211.55	211.37	211.32	213.96	210.59	213.4	212.53	210.85	211.22	211.71	211.92	210.58	211.17	211.47	212.79	211.46	211.46	211.3	213.01	211.37	208.71	209.94	210.57	212.21	212.78	211.02	214.63	211.66	211.83	210.05	212.29	211.45	212.58	210.09	211.78	210.82	212.89	210.3	211.14	211.15	211.44	210.03	211.13	210.91	210.14	212.18	210.86	211.29
210.62	211.25	216.16	210.44	213.34	212.05	211.45	212.25	213.87	211.31	214.52	210.93	211.52	211.8	211.92	210.21	209.28	211.54	211.6	211.67	212.66	209.45	211.82	211.59	214.53	212.09	213.15	212.1	212.45	212.23	211.68	212.83	210.93	212.58	212.28	209	211.32	212.41	209.92	212.58	212.11	210.67	212.17	209.85	212.42	210.1	213.7	212.76	210.68	211.26
217.07	217.02	217.46	215.95	217.58	217.02	216.61	217.25	216.93	217.1	217.13	217.54	216.81	215.36	217.15	216.94	218.26	218.66	216.49	216.48	216.04	215.46	215.87	216.64	220.29	217.26	218.26	215.89	213.72	217.02	217.56	214.39	215.44	217.21	214.64	214.96	218.13	215.75	216.03	215.86	219.48	215.66	216.7	217.33	215.89	216.7	216.43	217.01	217.17	217.98
203.41	201.04	203.19	202.72	204.29	203.39	202.56	203.42	204.17	205.49	201.4	203.96	203.49	204.07	202.07	203.04	203.83	204.79	202.61	204.94	205.18	204.74	203.43	202.03	204.4	203.58	201.61	204.85	204.03	204.23	202.99	201.85	203.99	202.69	203.97	200.41	204.54	204.55	204.43	202.53	202.04	201.97	203.05	201.46	204.96	202.87	201.45	204.46	204.7	203.25
201.32	200.54	201.34	201.55	202.33	204.48	204.31	197.94	201.62	201.42	203.62	203.07	201.04	199.99	201.48	203.44	201.34	201	201.73	200.86	201	201.06	200.92	200.73	201.47	202.17	200.03	200.07	198.79	200.15	203.01	201.38	201.62	203.07	199.88	202.84	202.68	202.11	200.08	199.37	201.27	202.91	201.42	202.66	202.55	200.11	201.14	200.43	199.59	199.78
212.01	212.56	210.62	211.87	213.14	211.11	211.49	211.29	211.28	210.18	210.21	212.89	211.83	210.68	212.76	209.15	211.29	210.03	212.44	211.57	210.61	212.13	209.22	211.96	212.15	211.89	213.5	211.43	210.03	212.47	212.01	212.4	211.52	208.75	211.79	210.15	212.98	211.23	209.84	210.22	213.01	212.35	208.98	210.69	209.27	211.83	212.64	212.61	209.64	211.65
209.3	207.27	205.66	207.28	207.68	207.23	205.46	206.94	207.17	207.82	207.02	206.83	206.45	211.08	206.78	208.71	208.38	210.19	208.45	207.74	208.78	204.72	207.68	208.43	206.77	207.49	208.05	205.74	208.22	206.87	210.69	208.7	208.84	208.24	207.25	208.6	208.06	207.77	207.15	208.68	209.01	206.94	208.48	206.14	206.92	209.34	208.57	207.28	207.04	207.42
202.45	204.03	203.99	204	205.61	200.72	203.4	201.9	205.8	204.14	203.66	205.71	203.4	202.72	203.31	205.36	204.34	202.3	202.26	204.71	202.98	203.77	202.21	202.6	203.46	201.46	202.64	204.83	201.75	202.09	202.56	201.35	203.32	206.05	201.81	204.73	202.62	203.56	204.26	201.95	205.2	203.06	203.28	203.7	201.88	202.87	201.94	202.4	203.28	202.8
209.28	209.9	208.99	211.06	211.36	210	210.81	209.43	209.63	209.14	209.45	209.21	209.92	211.82	211.61	211.11	208.97	210.62	208.35	209.45	208.64	207.06	209.24	209.49	212.56	209.59	210.53	209.98	209.49	211.16	206.83	207.9	209.44	210.41	207.38	209.55	208.7	210.48	207.89	208.59	210.94	209.12	207.71	210.93	210.93	211.41	209.83	208.63	210.31	207.9
217.89	217.04	214.88	216.47	217.07	216.67	216.31	218.22	217.04	219.47	221.24	220.24	215.93	217.71	217.76	217.61	216.47	214.92	216.68	217.19	217.63	217.93	216.74	216.06	216.38	217.3	217.58	217.3	214.92	215.19	217.92	217.82	217.96	219.03	217.87	217.28	216.1	216.99	217.46	218.49	216.64	218.96	215.61	217.48	216.59	216.77	215.08	217.96	216.89	217.3
201.86	202.99	202.57	202.28	201.64	202.79	204.15	201.72	202.48	203.74	201.9	201.42	201.46	200.71	203.46	201.96	205.32	203.15	202.58	203.46	202.28	201.78	202.86	203.09	201.81	202.59	203.56	202.85	201.53	201.28	201.84	201.92	200.25	204.55	204.27	201.18	203.23	203.28	201.99	202.11	202.39	203.95	201.61	201.55	204	203.65	200.95	200.46	202.2	202.15
208.81	205.42	207.52	207.5	208.25	208.28	209.41	205.1	205.22	208.59	207.19	206.93	209.27	207.56	207.84	208.63	205.27	208.39	207.99	204.32	207.06	207.25	206.85	208.19	206.04	206.88	207.77	207.28	209.53	210.01	208.51	206.81	208.26	207.42	205.57	208.71	205.91	208.29	207.85	207.53	207.29	206.11	205.67	206.67	208.81	206.69	208.95	207.46	209.46	207.21
210.96	213.98	213.25	213.36	213.73	214.01	211.95	212.29	211.6	213.98	212.71	212.48	212.4	213.38	213.31	212.63	211.79	214.98	212.91	213.15	214.91	212.91	212.35	212.24	211.63	211.53	211.56	212.92	213	211.38	214.61	214.32	214.54	211.03	212.15	215.22	212.59	215.1	212.86	214.45	213.28	213.29	214.65	214.56	211.6	212.25	213.61	209.48	209.69	213.16
200.82	203.96	201.91	203.16	202.92	204.45	202.06	200.86	204.84	201.09	202.85	204.3	200.11	202.88	203.94	204.03	203.25	200.61	199.76	202.09	201.01	204.32	204.26	201.44	202.49	201.39	203.4	201.27	201.94	202.89	201.99	202.49	202.89	201.02	203.38	200.1	200.96	202.81	202.03	202.14	199.44	202.92	199.97	201.77	203.65	202.18	201.66	201.26	202.93	201.44
207.83	205.02	206.6	210.18	205.51	208.05	209.85	206.41	207.45	207.34	206.16	207	207.85	208.74	207.43	208.06	206.81	209.13	209.49	206.39	206.58	209.11	208.41	208.67	209.05	209.1	206.65	207.58	210.85	205.58	207.19	208.19	209.4	207.59	207.71	206.22	208.9	208.39	207.22	207.05	206.84	207.62	209.61	208.65	207.97	208.89	206.86	205.69	206.77	206.36
201.82	206.6	201.93	203.45	203.8	203.32	203.48	203.58	204.94	202.12	202.04	203.04	200.34	204.47	203.87	206.71	203.67	203.85	203.78	201.95	203.17	205.25	204.19	201.4	200.79	205.92	205.05	203.99	202.43	203.9	203.55	206.49	203.18	203.08	203.14	202.18	206.12	202.51	205.4	202.32	202.24	203.57	202.1	202.67	204.69	201.13	202.6	204.1	203.36	203.49
204.04	202.8	203.42	202.75	204.61	205.24	204.99	205.8	205.32	205.43	202.41	204.28	205.02	203.24	203.83	204.7	204.6	203.13	204.9	205.47	205.23	206.48	205.1	203.04	204.91	203.15	203.94	204.89	206.32	205.96	205.22	206.69	204.97	203.46	205.82	204.55	204.87	205.59	204.95	204.91	203.39	205.8	203.29	204.66	204.33	203.94	201.93	204.61	201.99	204.33
203.89	205.4	205.03	205.9	204.76	203.05	203.74	203.24	202.95	204.44	201.92	204.7	204.97	202.78	203.19	204.04	204.38	204.94	204.44	204.48	205	202.81	203.07	202.82	203.01	203.05	202.36	203.52	202.91	203.16	204.15	200.48	204.29	204.59	203.41	203.9	203.26	203.52	201.59	202.27	205.84	203.89	203.02	203.27	203.76	203.41	205.1	203.76	205.07	202.86
200.62	202.87	200.61	200.7	200.17	200.36	200.92	200.01	200.35	201.39	198.54	199.55	198.88	199.45	201.14	199.97	201.21	201.83	201.21	201.94	200.33	198.88	200.21	200.69	202.08	199.07	201.46	197.65	199.85	201.01	199.47	200.15	201.06	199.72	199	202	200.49	200.9	200.71	198.33	198.38	201.24	200.98	196.72	199.7	199.07	200.19	199.34	200.24	199.17
207.78	207.84	208.4	208.89	209.9	208.39	208.42	206.79	207.86	207.43	207.82	208.73	209.66	207.82	207.9	208.54	210.35	209.1	208.59	212.15	205.46	208.76	207.2	208.2	206.24	207.52	207.86	207.91	208.61	208.69	210.87	209.09	208.86	208.91	206.55	209.18	208.39	208.64	210.83	208.67	207.9	207.75	209.19	208.32	207.93	211.01	207.89	207.87	209.77	206.49
204.61	204.62	204.19	204.84	205.97	206.88	203.73	204.4	206.98	204.7	206.06	205.11	206.3	205.03	202.77	205.33	204.47	205.55	204.63	205.36	204.71	205.08	205.39	205.14	205.87	206.49	205.3	203.9	202.94	205.85	205.21	204.27	203.67	203.62	206.77	203.44	201.9	205.62	206.07	205.44	206.52	207.61	202.03	207.89	204.38	203.45	205.73	206.64	203.49	205.63
205.55	206.45	203.95	202.64	202.64	203.28	203.15	204.42	201.34	204.37	203.29	202.99	203.72	202.41	202.21	201.75	204.32	204.91	203.51	203.3	203.08	204.73	203.61	202.72	201.94	202.56	203.68	205.72	203.64	205.24	205.39	204.21	203.56	202.55	201.43	203.4	203.37	204.04	201.43	204.58	203.28	204.87	201.76	205.19	205.58	203.81	203.76	202.64	206.88	203.42
215.95	218.14	220.28	214.8	217.66	215.76	214.58	216.63	216.17	217.09	215.03	217.61	215.38	218.38	217.47	217.14	217.8	217.08	217.59	218.97	215.64	218.2	216.76	216.73	216.68	216.03	218.25	217.55	216.2	216.39	217.45	216.01	216.21	214.59	217.54	217.93	216.77	216.4	216.46	215.83	216.86	217.05	217.91	218.12	217.54	217.8	215.3	217.02	216.33	215.41
205.85	206.06	204.15	206.36	205.66	203.51	203.94	203.87	200.27	204.15	204.04	203.26	204.27	203.81	204.09	205.21	204.08	203.36	202.76	203.93	205.1	203.55	203.6	205.46	206.88	205.44	203.26	203.91	203.61	203.61	203.4	204.37	203.49	202.98	201.62	204.95	203.96	205.52	202.24	203.83	202.97	202.73	203.21	203.84	205.19	202.5	202.13	205.9	203.23	203.82
211.28	213.47	213.52	216.05	214.4	212.79	214.44	212.05	214.28	214.22	215.27	213.35	213.52	214.88	214.51	213.66	213.53	213.98	215.65	212.46	214.69	213.02	213.75	212.77	212.97	210.58	214.16	215.36	211.02	211.08	213.88	213.72	213.17	215.56	215.5	213.47	212.99	213.44	212.99	214.02	213.97	213.42	213.16	216.05	213.54	214.58	214.95	211.53	216.08	214.87
197.71	198.34	199.61	198.14	198.05	199.92	198.45	197.91	198.95	197.41	196.08	197.68	198.69	199.1	198.28	200.65	198.32	200.73	198.26	199.64	199.03	197.97	197.71	198.74	200.08	195.56	197.62	198.17	199.08	196.27	198.26	199.64	197.61	199.38	197.89	196.92	198.79	200.63	197.61	199.38	198.74	197.54	196.38	199.72	196.96	200.83	200.79	199.58	198.74	199.77
211.5	213.72	211.11	211.89	210.87	211.32	210.83	210.93	212.07	211.3	209.32	213.05	213.91	211.32	209.7	212.25	213.31	211.09	211.84	213.67	211.38	212.18	211.21	211.24	211.74	211.68	212.09	214.09	212.35	210.88	209.1	211.77	211.48	211.21	212.61	211.31	213.57	208.67	211.52	212.25	211.68	211.07	211.31	209.86	213.25	210.15	211.82	209.68	209.38	212.83
209.58	212.39	211.16	212.42	215	210.3	210.68	210.46	211.67	211.72	212.83	213.72	212.84	210.9	210.31	213.3	211.35	210.63	212.26	212.11	211.68	209.48	210.22	212.84	212.37	210.31	210.8	211.38	210.52	214.67	209.4	212.43	211.47	211.3	212.86	209.98	212.27	213.27	211.52	211.98	212.73	209.95	209.86	212.39	213.5	210.78	209.74	211.7	211.64	212.84
209.07	210.1	206.08	210.91	209.35	207.41	209.69	208	207.68	211.02	209.08	208.12	205.42	208.93	207.5	209.94	207.52	207.87	209.23	209.59	207.34	207.02	207.26	208.82	207.37	209.48	208.9	208.42	207.87	207.96	209.04	211.05	206.87	206.83	208.99	209.31	209.85	208.97	208.46	210.06	207.29	207.92	210.87	209.33	209.28	209.14	207.27	208.06	209.25	207.74
209.4	207.99	209.83	210.25	210.8	208.03	207.91	208.78	210.07	208.36	207.02	209.9	210.7	208.67	208.48	210.7	207.58	208.14	207.94	210.28	207.91	207.56	209.39	208.59	209.84	208.46	206.85	210.56	206.42	208.36	207.88	210.9	209.19	209.07	210.38	207.56	208.26	208.66	208.66	210.27	209.48	208.66	212.28	207	208.63	208.3	206.34	210.84	207.31	210.96
212.67	211.26	209.22	212.59	212.19	213.83	212.52	209.5	213.07	213.77	211.95	213.3	211.99	213.45	213.33	213.71	212.87	212.13	212.88	212.65	211.29	212.3	212.94	212.04	213.23	211.79	211.95	211.35	209.83	212.1	212.49	211.45	209.59	211.86	210.48	212.6	210.65	211.31	210.13	211.81	213.2	211.06	212.98	212.15	212.19	210.91	211.33	212.55	214.14	211.77
204.73	202.81	202.77	203.96	202.27	202.5	202.19	202.93	203.15	203.47	203.87	202.76	200.11	202.22	202.29	202.88	203.82	201.36	202.1	202.64	201.79	201.86	203.64	202.72	204.34	203.31	203.3	201.2	202.59	202.83	202.66	201.59	202.2	200.76	202.22	200.23	201.55	203.48	201.09	202.33	201.58	200.99	206.42	201.89	201.92	204.12	201.71	202.03	201.68	200.25
209.85	208.11	208.29	207.85	205.3	207.21	209.66	210.81	208.64	207.36	209.36	208.48	207.23	208.65	210.09	207.44	207.07	208.92	209.91	205.47	209.16	208.06	207.7	205.64	206.59	210.67	207.52	209.67	207.91	207.12	209.57	206.26	207.01	210.03	205.99	206.46	208.36	209.45	209	209.3	209.62	205.55	207.47	207.33	209.69	207.64	208.43	209.11	207.44	208.78
207.23	208.49	206.99	206.66	208.28	206.06	207.44	208.14	209.2	209.03	208.22	206.5	207.29	208.19	208.14	206.67	209.2	207.91	209.48	207.7	207.61	207.53	208.99	206.56	206.98	209.23	206.67	208.56	208.56	207.47	207.42	207.47	210.45	206.25	206.32	209.13	205.83	209.66	208.17	209.72	207.71	207.77	207.6	208.36	208.19	207.13	206.37	207.2	207.34	207.16
203.28	202.95	201.29	200.94	203.45	201.78	201	204.15	203.91	202.83	202.53	205.96	202.57	201.69	202.3	202.48	202.81	204.35	202.88	200.97	203.91	201.88	201.65	203.3	203.49	201.79	202.85	202.78	203.16	204.44	203.56	201.14	204.57	204.17	200.78	202.31	201.26	202.94	202.81	206.06	202.17	202.52	203.04	199.65	201.35	201.32	201.61	202.12	203.35	202.2
200.6	197.6	197.75	199.69	198.73	204.46	200.37	199.15	199.03	199.68	198.39	199.06	196.84	198.39	200.83	197.88	198.43	200.43	198.43	197.79	196.23	199.44	200.18	199.96	197.5	199.25	199.14	199.15	197.72	197.62	199.93	198.6	199.06	197.58	200.25	200.8	199.71	198.65	198.4	199.47	199.8	200.38	199.33	200.22	196.26	199.14	200.39	198.18	197.99	200.56
209.01	211.14	213.79	212.08	209.89	210.08	212.47	210.59	212.33	213.35	212.8	210.72	209.82	211.56	212.74	212.92	215.28	213.78	212.48	212.56	211.76	211.1	212.76	211.04	212.2	210.86	212.15	214.14	211.6	214.28	211.61	211.15	210.88	212.18	211.58	211.66	210.28	209.89	212.84	212.29	210.5	212.69	211.11	211.35	213.07	213.52	212.2	211.99	211.23	211.88
202.13	205.12	204.6	204.28	203.34	205.43	202.88	203.14	203.63	201.81	203.28	203.26	205.05	205.12	203.43	205.53	203.82	203.25	205.09	201.53	203.93	203.49	202.34	203.67	202.85	204.95	205.29	204.59	205.59	203.11	204.83	201.68	205.57	203.32	204.35	202.65	202.2	203.06	204.8	202.63	202.17	203.26	204.01	203.75	202.69	204.28	202.15	203.71	203.61	204.5
202.37	200.28	199.8	202.95	200.84	202.35	200.72	202.08	202.99	199.55	198.86	201.77	202.3	201.72	200.34	202.8	200.73	201.4	200.75	200.9	201.22	200.68	200.68	200.74	200.71	201.5	199.4	201.85	200.95	202.85	202.44	203.25	200.73	202.74	199.48	201.9	201.11	202.19	201.83	201.55	200.97	200.39	200.88	200.51	204.1	197.31	199.48	201.95	201.12	200.1
212.19	213.49	214.98	215.16	214.18	215.47	213.66	213.56	211.54	215.04	214.74	213.53	216.55	214.85	209.91	213.46	212.77	216.04	213.42	212.68	214.77	210.69	216	212.96	214.99	213.87	213.91	215.76	211.33	214.06	215.51	215.34	215.48	213.87	213.5	210.04	214.45	214.46	212.13	213	213.83	214.88	212.38	213.42	214.55	211.18	216.29	214.62	213.47	213.6
201.96	200.28	199.3	200.18	198.09	199.4	200.16	200.53	200.04	203.43	200.82	201.89	200.46	200.11	201.56	200.1	199.74	200.3	201.61	200.66	201.5	201.44	197.92	200.41	200.06	198.82	200.31	199.92	199.81	201.21	200.32	200.47	201.75	199.98	201.95	198.76	199.85	201.15	200.63	202.03	199.82	200.74	200.2	199.37	202.23	200.16	198.73	203.53	198.27	199.24
216.06	216.43	219.35	217.45	216.11	216.44	216.77	216.21	218.66	215.79	216.64	217.6	217.32	216.19	217.39	214.78	217.35	218.15	215.07	216.41	216.33	216.67	217.17	218.48	217.4	217.38	218.65	216.63	218.45	217.25	215	215.95	216.87	217.61	215.88	219.12	216.26	215.57	218.1	218.11	215.31	215.56	215.16	214.49	216.81	213.87	219	216	220.93	217.23
213.65	212.7	212.51	211.44	213.88	212.06	213.77	214.15	212.79	215.25	213.18	215.24	212.76	213.57	213.85	213.89	211.22	213.62	214.62	213.28	212.66	215.05	212.17	213.09	211.18	212.86	212.4	214.54	214.52	213.72	211.4	212.53	212.83	211.83	213.14	214.88	213.23	211.52	210.1	214.46	212.99	211.4	213.42	214.03	213.54	211.54	213.93	214.68	213.61	213.88
218.8	217.02	218.03	219.87	218.27	219.01	218.04	217.92	219.72	216.35	216.6	217.88	217.54	218.51	218.92	218.57	217.01	218.66	217.38	219.46	219.8	217.6	218.09	219.1	214.96	217.86	216.98	217.84	215.29	218.45	216.86	219.8	217.14	214.29	215.99	215.25	218.14	218.14	218.3	217.97	217.48	215.81	217.67	216.77	216.35	218.9	218.12	219.82	215.79	217.38
205.28	206.1	204.8	203.64	203.04	203.97	205.3	204.57	204.88	204.67	203.07	203.43	205.15	203.63	205.68	204.59	203.5	204.25	204.73	205.34	204.23	203.41	204.55	206.45	203.41	203.94	204.98	204.14	204.12	205.53	203.37	204.62	204.92	204.6	203.89	206	204.43	204.5	204.25	203.47	202.55	205.7	205.2	201.96	205.98	204.52	202.47	205.74	201.5	202.84
217.25	216.39	215.09	216.55	215.44	216.47	215.05	216.31	217.16	218.4	216.45	216.78	216.22	215.69	217.26	217.28	218.05	216.78	216.56	218.08	216.29	217.48	216.27	217.68	217.36	212.41	216.19	215.31	217.67	217.45	216.32	216.02	218.15	217.44	217.63	220.51	217.09	217.63	214.54	216.38	218.75	217.39	215.12	217.36	216.55	216.11	217.41	216.5	218.62	217.88
208.75	211.5	208.01	210.28	209.89	208.09	208.85	209.89	211.94	210.07	208.82	210.4	209.78	210.55	208.98	209.69	208.21	209.55	211.76	209.13	209.16	210.76	209.28	211.94	208.58	209.72	210	209.19	209.74	208.05	210.11	209.96	209.54	210.72	211.36	210.45	210.48	210.47	208.98	209.31	211.64	210.33	210.75	210.38	211.56	209.87	208.63	210.5	206.29	209.32
212.78	212.12	211.99	210.07	215.59	213.86	210.78	211.88	211.5	213.56	210.92	212.25	212.69	210.17	212.37	211.41	211.05	209.6	211.63	211.53	211.93	211.33	211.4	212.97	209.99	212.9	211.75	211.71	213.14	210.24	212.37	210.78	210.86	212.25	211.26	213.3	213.53	212.66	215.4	212.98	209.58	212.36	214.04	213.94	212.19	211.68	211.59	211.45	211.84	209.88
206.04	206.17	207.71	207.6	205.13	207.18	205.92	206.7	208.22	206.63	204.44	207.27	205.42	208.2	208.13	207.48	204.27	205.46	205.51	206.35	205.22	205.99	205.48	205.68	206.64	206.9	207.91	206.51	207.74	205.64	207.91	207.55	205.75	205.57	206.37	207.34	205.58	206.67	204.98	205.25	205.08	209.02	204.85	206.84	205.27	207.08	206.79	205.13	205.21	205.47
199.53	199.72	200.7	199.13	201.49	199.96	200.84	198.58	200.1	197.26	198.95	201.77	200.67	201.33	203.74	200.09	200.82	200.18	201.05	199.85	198.35	200.11	199.77	201.49	200.62	198.46	200.82	200.07	199.61	200.09	199.25	201.18	199.9	199.12	199.48	199.23	201.77	199.52	199.86	200.82	198.95	200.71	198.56	201.36	200.53	200.57	199.75	200.57	201.76	199.9
203.34	205.61	203.42	204.77	203.1	205.26	203.35	202.36	203.06	203.49	202.54	204.79	202.01	204.18	204.32	203.68	203.26	202.22	204.3	204.34	204.23	203.64	204.9	206.08	203.92	203.71	203.44	203.33	200.23	203.88	202.85	204.8	202.55	204.61	202.73	203.79	204.56	204.35	203.1	204.48	202.57	203.82	203.57	202.91	204.46	204.07	202.93	204.12	202.81	205.05
209.64	212.39	212.81	210.6	214.03	212.24	210.66	212.11	213.26	212.3	211.58	211.49	212.84	213.36	210.5	212.14	211.73	212.9	212.48	212.04	212.01	211.89	211.68	211.89	211.41	213.85	210.98	212.99	213	212.13	210.4	213.76	210.79	212.87	212.12	212.29	212.71	209.46	215.48	214.13	213.23	212.06	215.3	212.7	212.05	211.62	212.46	213.61	211.74	211.61
210.85	210.81	211.21	208.76	211.53	206.24	209.23	211.25	207.4	209.89	209.25	207.41	209.73	208.69	208.26	211.17	210.65	210.2	208.56	207.3	210.87	209.64	208.67	210.34	210.45	211.41	210.26	210.98	210.16	209.93	210.86	211.28	209.48	208.5	210.7	207.72	208.31	210.47	210.89	210.4	209.62	208.83	210.5	212.06	209.95	207.6	207.76	208.87	208.3	208.28
217.71	217	215.74	218.43	216.48	218.65	213.97	218.23	215.74	216.79	217.05	216.09	215.22	217.4	217.19	216.54	217.98	217.66	216.11	218.56	216.25	217.43	218.37	217.09	217.78	214.65	216.18	217.31	218.04	216.02	219.18	216.7	217	217.24	215.9	216.48	217.07	216.98	218.18	217.03	218.55	218.56	217.66	217.24	218.5	218.39	215.9	217.65	216.4	218.48
218.16	215.69	218.93	218.98	216.05	218.2	220.54	217.07	220.54	216.85	217.55	216.72	219.25	219.29	220.01	220.23	215.3	219.28	214.32	217.72	216.88	218.1	219.46	218.85	217.51	217.7	217.28	217.58	219.13	216.78	218.84	222.62	220.6	220.32	217.67	218.18	216.42	219.16	217.32	218.93	216.43	218.11	217.68	216.79	218.41	216.45	218.74	217.34	218.68	219.01
208.99	208.42	210.83	206.67	210.14	210.56	206.71	209.61	212.7	208.47	210.17	210.06	209.81	211.53	208.31	210.85	209.05	208.6	206.71	209.27	208.9	205.67	208.96	211.64	208.32	207.56	207.61	210.49	209.15	208.62	207.92	210.34	207.02	210.04	208.54	208.28	209	207.63	208.87	208.91	207.43	209.79	208.61	207.79	208.43	208.64	207.98	208.65	208.58	209.35
204.38	205	203.6	206.45	204.97	205.14	203.58	203.43	205.41	205	206.98	206.78	206.91	203.98	208.24	207.51	207.86	205.91	206.2	205.7	203.43	203.97	205.45	203.91	203.91	204.26	202.8	203.71	205.4	203.15	206.66	204.61	205.32	205.61	207.9	205.91	203.42	206.86	205.07	203.96	204.46	207.35	204.09	203.12	206.76	203.76	204.92	204.24	206.33	203.75
217.02	216.56	220.38	217.36	216.5	216.68	217.06	218.5	219.37	217.22	215.81	217.29	217.78	216.11	215.93	216.41	216.48	217.26	217.81	218.1	217.55	219.94	219.17	216.14	216.73	216.88	215.26	215.4	218.89	215.87	216.37	218.79	217.77	218.25	218.33	216.31	218.05	215.74	216.82	218.4	220.15	215.76	219.37	218.11	215.16	216.7	216.73	217.15	218.01	215.92
210	208.33	210.01	208.07	208.82	208.24	206.59	207.16	206.59	207.62	211	208.01	207.63	206.74	206.03	212.08	208.62	210.08	206.38	207.57	208.98	209.43	210.25	210.28	209.52	208.74	208.76	207.66	209.1	207.97	208.65	207.55	208.59	209.12	208.78	209.31	208.02	209.07	208.29	208.72	208.28	208.15	210.59	207.5	211.78	209.78	209.79	208.88	208.65	209.04
218.64	218.47	218.28	216.7	216.97	218.39	215.29	218.13	217.4	216.65	218.1	217.35	217.19	216.62	217.56	219.33	218.13	215.63	218.75	215.26	218.35	216.77	217.74	219.74	220.28	215.95	217.85	217.78	217.29	218.47	217.02	216.37	217.76	218.84	219.15	215.68	217.34	219.64	215.19	219.41	218.68	216.83	218.28	217.31	218.56	218.21	219.68	215.79	218.5	217.96
203.81	202.58	202.85	205.05	202.43	202.73	204.19	203.58	203.34	204.38	203.45	202.89	203.72	201.37	204.16	203.39	204.69	202.48	204.02	204.5	204.79	201.06	200.6	204.71	203.9	201.28	203.91	201.86	204.42	202.38	203.29	202.36	200.65	203.7	201.4	202.39	203.12	203.22	203.14	201.74	199.37	203.52	201.02	203.77	201.4	203.03	203.96	203.16	203.1	204.07
203.63	204.25	205.35	203.23	202.96	203.22	203.73	202.72	204.76	204.25	202.84	203.66	202.58	202.75	203.88	200.75	203.07	207.34	203.64	201.79	202.59	204.96	202.53	202.76	206.42	202.66	205.02	203.87	205.24	203.46	204.38	205.21	203.09	204.67	202.48	203.37	205.21	204.13	202.51	201.36	207.05	204.2	205.37	202.31	201.49	203.46	204.18	205.01	202.31	203.43
212.26	211.67	213.33	213.45	212.45	210.53	212.26	211.17	213.03	210.47	210.78	212.39	214.19	211.42	210.63	211.94	212.58	214.66	210.09	210.83	211.2	211.49	211.41	211.02	211.31	211.13	212.78	211.48	213.9	214.71	212.82	210.04	210.8	212.23	212.24	212.4	212.66	211.48	211.75	213.16	210.79	213.95	212.94	214.21	211.67	213.02	212.59	211.57	212.22	212.71
209.86	210.42	209.01	209.78	209.79	206.82	205.9	208.33	208.58	209.82	210.36	211.38	213.04	208.83	209.85	208.78	209.07	211.04	209.64	208.11	210.11	206.69	208.8	207.45	207.23	210.09	208.99	211.95	208.74	206.15	208.52	210.95	207.12	209.54	210.2	208.37	209.64	209.38	206.69	208.69	210.55	206.58	207.07	212.83	208.73	210.49	210.53	210.6	209.22	208.77
203.11	202.17	203.65	200.26	204.23	201.87	199.15	204.81	202.59	202.2	203.55	201.92	202.4	201.94	200.84	204.54	204.03	202.77	201.91	201.61	202.32	202.39	203.49	203.28	202.99	202.47	201.64	202.1	202.22	203.25	202.54	205.8	202.92	203.54	203.18	201.63	205.24	203.05	203.41	203.1	200.44	201.57	201.17	203.34	203.64	203.43	202.65	202.22	202.71	202.1
213.23	211.39	211.97	213.1	211.45	216.07	213.58	213.24	214.19	211.32	213.32	211.78	212.78	215.29	212.08	213.58	213.41	212.94	211.57	212.32	214.63	212.08	213.6	213.35	212.41	216.14	211.57	213.97	213.79	213.41	213.01	213.02	212.89	209.46	214.13	211.59	212.08	210.94	213.29	212.55	212.39	211.48	212.1	212.94	212.8	214.77	211.54	211.4	212.71	209.43
208.02	208.43	208.24	206.4	206.44	207.14	206.24	206.69	208.25	207.77	207.75	207.29	206.62	210.85	206.07	208.62	208.45	205.38	207.79	207.55	207.5	208.41	208.46	207.01	208.61	207.94	206.93	207.4	207.99	208.06	207.14	208.55	209.91	203.53	209.55	208.4	205.65	207.12	206.7	208.67	207.74	207.76	206.8	205.46	205.92	205.22	209.85	209.25	208.12	208.53
201.13	201.97	198.28	199.53	199.59	200.17	201	201.94	199.4	200.25	199.02	200.36	200.26	200.53	199.24	197.69	201.66	200.3	201.18	200.15	198.41	201.28	200.66	201.7	199.13	198.27	200.37	200.24	199.4	200.69	199.25	202.47	200.15	198.89	198.17	200.9	197.6	200.28	200.36	199.99	201.02	199.82	200.63	200.03	199.04	202.16	200.12	201.81	202.13	202.3
203.92	200.66	202.5	202.97	203.91	203.15	205.1	203.4	203.76	204.53	203.75	203.89	201.43	202.05	204.67	203.49	202.81	204.22	200.33	201.14	205.28	203.23	203.06	202.98	204.64	203.14	202.6	202.99	202.09	204.83	204.74	202.67	203.64	202.68	204.69	202.12	203.7	202.49	201.72	202.98	204.03	204.26	202.68	202.98	203.98	203.38	205.18	205.41	203.37	202.86
208.7	210.13	209.13	209.04	207.14	208.17	207.56	207.07	209.37	209.16	210.09	207.79	207.54	207.72	208.89	208.29	206.55	208.26	210.7	208.68	209.31	209.24	210.09	209.2	208.99	207.76	208.38	209.08	208.01	208.04	207.86	207.51	208.73	206.38	206.09	209.76	207.88	208.27	208.32	208.58	208.3	205.53	210.3	211.06	206.39	208.49	206.93	208.49	210.23	209.57
211.11	213.08	211.53	209.92	212.27	212.28	212.8	212.57	212.45	209.84	208.96	208.96	211.63	210.53	212.24	212.72	211.52	211.96	211.5	212.17	213.72	209.77	213.94	209.48	211.99	213.22	212.12	211.39	210.34	212.86	213.62	209.86	213.16	208.87	214.41	212.72	211.72	211.11	212.98	211.59	213.25	210.5	212.07	212.96	212.49	214.2	211.24	212.28	213.66	212.58
204.44	203.43	203.97	203.22	204.73	202.06	201.81	201.57	203.84	203.79	204.65	203.63	203.88	202.06	204.18	205.2	202.82	203.81	205.61	203.87	205.71	203.3	204.72	202.85	205.31	202.68	207.7	200.88	202.88	204.78	203.23	201.84	204.23	204.31	202.77	202.02	204.25	203.82	202.06	203.91	202.67	201.67	204.07	203.43	204.82	202.69	203.89	202.3	202.21	204.67
209	205.9	205.65	207.52	208.29	209.15	208.25	208.21	207.92	207.29	209.3	208.24	206.32	208.88	206.46	207.19	208.12	208.11	207.6	205.69	207.35	207.42	209.52	208.68	209.62	209.2	208.68	206.46	206.99	208.14	207.37	208.26	207.94	208.41	208.53	208.4	208.51	207.3	208.28	207.69	208.43	207.74	205.77	207.08	206.38	207.07	208.07	206.11	208.66	207.27
206.75	205.63	204.46	203.37	204.37	203.8	204.14	204.83	206.05	204.72	205.47	204.23	206.13	206.65	206.23	202.55	204.16	206.51	205.28	204.97	207.06	206.5	205.93	205.84	203.36	206.28	203.34	205.21	203.43	203.95	205.58	204.68	205.12	205.88	204.52	205.49	205.01	206.44	204.95	204.21	204.69	204.24	204	202.68	205.02	206.43	202.81	205.63	204.14	206.42
206.94	208	204.46	207.08	207.72	209.62	207.91	209.54	207.7	211.24	207.95	206.93	206.2	207.89	208.65	206.03	205.37	209.02	209.64	207.03	206.05	207.43	204.84	208.43	206.13	206.03	205.54	208.9	207.34	208.25	211.62	209.08	205.64	206.86	205.16	205.49	207.68	207.34	207.39	208.31	209.14	207.19	206.03	205.21	207.84	206.69	207.21	205.77	208.77	206.42
211.47	212.92	211.91	212.77	213.42	212.56	212.64	210.93	211.62	211.58	211.36	212.04	210.95	210.7	211.63	210.82	210.33	211.17	212.76	213.73	212.16	211.06	210.92	211.34	211.47	211.47	212.48	211.94	212.18	209.65	211.55	211.12	209.67	212.03	209.26	211.04	211.48	211.22	211.92	213.25	211.76	211.16	212.33	209.86	208.22	212.47	209.53	211.39	214.26	209.25
210.61	208.14	210.49	209.1	209.89	209.21	206.12	208.06	207.54	208.61	209.95	211.29	209.34	206.99	209.11	208.69	207.79	208.85	210.45	208.49	210.26	206.8	207.58	208.64	208.29	210.14	209.97	209.29	209.74	206.14	209.86	211.37	210.05	208.42	209.11	209.56	206.64	208.07	210.23	208.67	208.01	209.28	206.63	206.78	207.84	208.44	208	208.89	209.69	206.28
209.28	207.13	208.03	207.82	208.38	210.42	208.26	208.07	207.65	206.95	207.08	206.91	209.54	208.79	208.82	210.48	207.84	210.02	208.78	208.39	209.9	207.33	208.46	209.74	209.72	208.97	210.92	210.15	207.63	208.23	206.73	207.77	207.87	209.3	210.5	209.91	209.87	204.54	210.53	205.31	207.77	210.44	207.51	207.41	208.6	209.97	208.04	207.96	209.73	211.45
201.94	199.8	203.38	203.88	202.76	201.9	203.05	202.53	201.96	201.35	197.92	203.61	202.68	200.53	201.97	203.13	204.1	202.66	200.12	200.85	203.18	201.71	204.76	203.04	204.77	202.64	204.13	201.91	203.21	203.52	202.45	202.96	201.08	202.03	202.43	202.84	202.55	203.17	203.65	201.3	201.93	203.6	203.51	202.33	202.83	203.25	200.72	202.01	201.79	203.47
210.53	211.86	211.71	212.57	210.99	211.2	212.88	210.14	211.07	209.55	210.71	209.67	211.34	213.37	213.19	210.56	209.42	211.27	209.48	211.58	213.33	212.16	211.98	211.79	211.68	212.43	211.22	211.88	210.17	210.47	212.57	212.62	211.4	209.44	209.72	209.74	212.21	212.26	211.01	213.91	210.99	209.41	213.04	211.21	211.7	212.11	211.32	213.63	211.55	210.45
211.19	210.16	210.85	211.88	212.14	210.8	210.66	211.34	210.81	212.03	212.95	209.35	210.94	212.46	211.32	212.42	213.1	212.14	209.18	212.32	211.72	211.52	212.59	210.41	211.4	213.39	211.49	211.72	212.4	214.06	213.91	211.89	209.76	211.97	210.5	214.06	211.61	209.22	212.49	209.39	211.82	209.78	211.2	213.3	212.44	211.77	211.75	213.17	210.8	210.79
205.48	203.96	204.11	204.08	204.28	203.54	203.88	204.65	202.11	205.33	204.44	205.46	204.91	204.17	201.11	203.69	203.37	204.13	202.08	203.27	201.97	203.71	202.9	202.43	205.7	202.84	202.25	202.54	204.37	202.66	202.3	202.12	203.68	204.4	203.09	203.63	205.53	204.19	202.21	203.73	204.13	203.59	202.88	207.03	203.78	203.56	203.38	202.62	203.09	203.78
206.52	208.98	208.21	209.23	207.3	210.96	210.79	207.55	208.67	208.77	205.51	209.93	206.88	207.36	206.78	207.92	206.09	207.05	206.75	206.49	208.11	208.2	206.56	208.41	209.15	209.71	208.99	207.95	209.19	207.49	208.04	210.74	210.7	207.88	205.96	208.96	208.6	208.65	208.62	208.91	206.66	207.51	207.7	209.69	208.29	207.67	207.49	209.99	208.56	207.16
197.1	197.43	196.08	195.07	197.09	195.91	194.27	197.44	195.98	196.53	194.75	193.77	193.22	195.8	194.99	195.94	195.51	196.61	195.43	194.33	194.87	198.31	197.21	194.61	194.87	195.2	195.4	196.6	196.07	194.59	194.39	194.49	197.05	197.22	193.09	195.78	193.51	195.19	196.65	193.74	195.71	197.85	195.58	197.09	195.43	194.4	196.92	193.51	194.58	196.57
208.56	206.58	208.04	208.09	210.43	210.23	207.97	207.49	210.04	208.74	209.66	208.11	207.63	207.14	210.54	208.42	210.45	207.44	208.38	209.21	208.95	207.84	209	211.49	211.64	209.46	209.93	208.38	208.58	210.14	207.06	207.8	208.14	209.45	207.06	209.26	208.4	204.98	209.25	208.33	207.56	207.06	207.3	208.31	209.53	211.28	209.45	207.76	207.98	206.2
200.8	199.7	197.9	201.71	200.88	198.33	197.58	199.33	197.54	197.51	200.07	197.95	198.83	198.36	199.32	198.28	198.8	200.07	197.62	199.49	198.83	201.33	199.46	199.06	198.78	198.42	200.6	196.47	198.68	200.16	198.88	198.42	201.86	197.78	197.39	201.53	198.28	198.95	200	199.6	200.47	201.33	199.48	198.96	198.96	197.82	200.9	199.04	199.46	199.69
209.31	208.74	207.37	209.98	208.17	209	210.53	207.63	210.49	208.56	209.96	207.09	208.74	207.27	209.44	206.3	207.91	205.31	205.77	209.7	208.18	208.5	210.41	206.59	207.43	210.45	207.41	208.8	207.73	205.07	208.07	205.43	206.72	206.72	206.82	208.42	207.6	207.19	208.5	205.68	207.39	208.58	210.99	208.43	207.45	205.93	207.48	206.26	207.98	207.8
211.75	212.48	211.89	209.14	211.35	210.46	211.51	212.79	210.98	212.29	212.37	211.86	212.86	209.91	211.78	214.39	211.63	213.04	212.16	212.09	210.47	213.04	211.91	210.61	214.6	210.71	210.44	209.05	212.22	209.38	213.24	211.36	213.51	210.11	210.67	209.75	212.61	209.55	213.64	213.8	213.04	210.55	213.23	211.37	210.92	212.31	211.57	211.54	210.55	211.34
209.46	206.6	207.54	206.77	210.11	207.66	207.71	207.91	206.48	207.82	207.69	207.55	206.97	207.78	208.21	205.76	207.52	208.39	207.51	210.7	205.49	207.93	208.89	209.41	208.97	208.4	206.78	208.42	208.23	207.5	208.45	206.22	206.43	206.55	208.07	207.93	206.11	205.8	210.03	209.69	206.27	208.37	207.2	209.4	207.64	209.15	207.87	209.26	206.51	207.8
203.45	204.43	202.49	199.95	203.54	201.99	202.88	201.36	199.59	201.73	200.75	202.72	200.54	202.26	201.55	203.02	202.27	203.1	200.47	203.02	200.07	200.56	199.81	201.19	199.93	202.3	200.72	203	200.15	201.95	200.96	201.23	201.95	200.18	198.25	200.41	201.54	199.61	201.83	201.13	200.69	201.14	201.54	203.23	200.64	201.6	200.46	200.7	200.16	199.78
208.86	209.07	209.23	209.55	205.39	208.74	208.76	209.39	209.59	208.04	207.47	207.06	208.47	207.83	207.53	208.93	208.43	209.93	207.49	209.65	208.57	208.5	208.84	210.09	210.11	208.15	208.34	207.82	207.34	209.14	208.31	210.22	208.7	208.43	208.45	209.02	208.99	209.62	207.87	209.42	208.31	210.65	208.97	207.72	207.15	207.1	205.8	210.58	211.14	208.82
207.68	206.18	209.52	207.82	209.07	206.5	206.94	208.48	208.62	207.98	207.18	208.17	205.16	208.32	206.31	207.95	208.02	208.04	206.79	209.45	207.4	205.75	208.79	207.72	207.26	208.48	209.03	207.62	207.31	206.82	205.93	209.68	207.49	207.94	210.89	207.23	207.57	208.2	208.35	206.17	208.55	206.7	209.07	207.26	208.39	206.58	207.86	208.77	206.16	207.03
208.64	207.5	208.06	209.87	208.58	210.09	209.2	208.84	209.06	206.49	210.54	209.47	207.32	210.29	208.57	210.68	210.17	207.89	208.21	209.09	207.37	207.29	209.65	208.69	208.8	205.86	209.75	207.92	207.78	210.75	208.89	210.7	207.17	209.3	206.27	210.62	209.26	208.6	208.33	208.71	210.01	210.61	210.44	211.97	209.3	210.44	209.88	210.1	208.77	208.87
208.47	206	206.83	208.21	209	207.99	209.47	209.56	207.1	207.41	208.01	208.1	208.57	206.87	205.41	207.3	206.01	207.88	208.65	207.23	209.56	208.45	206.29	207.62	206.5	207.17	206.5	210.07	208.53	205.3	206.88	208.16	210.49	209.71	210.29	208.69	207.39	207.96	209.23	209.36	208.2	207.8	206.52	206.75	206.94	207.49	205.39	207.31	209.21	208.71
208.1	209.18	206.86	207.92	208.54	208.51	207.29	209.85	209.73	210.37	208.96	209.87	210.15	207.56	208.43	208.86	210.13	207.59	207.37	209.39	208.19	208.45	209.09	207.53	207.1	209.52	210.89	209.17	208.68	212.36	207.82	209.61	209.57	208.68	208.6	207.77	210.48	207.91	206.97	209.29	209.9	209.52	208.15	208.89	208.38	208.57	209.11	209.44	209.67	209.96
204.37	202.3	201.51	201.62	202.18	203.45	204.35	202.14	202.72	203.26	202.99	205.13	203.2	204.33	202.15	203.08	202.8	201.99	202.74	202.79	203.88	205.04	204.13	205.02	203.46	203.52	205.17	201.43	202.69	202.06	203.22	203.37	203.47	202.79	204.08	203.13	202.95	203.49	203.8	201.37	204.03	201.33	205.16	203.57	203.48	202.55	204.44	203.58	202.12	205.02
209.22	209.39	208.21	209	207.35	209.52	207.37	210.61	207.66	208	211.22	207.2	208.31	207.7	206.42	208.48	209	209.36	210.4	208.5	209.1	211.07	209.37	207.47	208.13	208.23	209.25	210.52	208.65	207.78	209.33	207.72	208.93	210.64	207.11	207.05	207.49	206.57	208.47	209.79	209.74	205.83	210.01	208.29	208.16	210.03	209.76	206.97	210.47	209.01
210.94	207.62	209.82	208.68	210.58	208.05	209.44	209.56	208.25	213.02	208.09	210.28	210.23	210.99	210.32	209.1	208.92	209.17	208.96	211.35	211.1	209.19	210.05	209.14	208	209.22	208.23	209.48	208.78	211.06	209.04	209.63	210.79	209.3	208.72	208.48	209.72	211.14	208.56	210.41	211.43	212.64	210.81	209.2	208.11	212.55	209.8	209.5	209.04	207.48
208.2	208.07	206.66	206.87	206.23	209.16	204.53	207.19	205.14	205.12	206.22	205.3	205.75	205.47	206.97	206.63	207.93	205.48	206.1	206.23	206.81	207.96	205.82	203.6	206.29	205.87	206.12	204.63	205.23	206.14	206.24	205.13	205.93	205.67	205.23	207.44	204.81	204.84	208.94	206.31	205.04	204.88	205.39	205.92	204.69	206.14	207.18	206.63	207.94	204.63
202.71	205.72	203.24	203.3	202.97	202.39	202.15	205.34	205.16	203.95	201.32	204.75	202.96	202.22	205.17	206.01	204.08	205.79	201.64	203.05	203.37	203.41	202.41	206.61	204.31	205.36	204.22	204.71	204.44	204.5	203.25	202.15	201.41	203.71	205.19	204.23	205.3	201.71	203.52	205.74	204.33	202.87	203.21	203.59	204.01	203.36	204.48	204.03	203.32	203.63
200.06	202.09	202.9	202.56	202.79	199.84	201.47	199.83	201.74	198.93	198.44	199.14	199.08	199.13	200.62	200.59	198.9	200.15	201.13	201.92	201.43	202.3	202.4	199.29	201.81	200.83	200.1	199.28	200.4	202.17	199.79	200.49	202.21	198.5	201.17	199.32	201.95	200.2	200.87	201.69	200.14	199.03	201.79	200.25	200.22	200.43	200.94	200.51	197.94	201.27
203.68	205.97	204.6	203.97	204.1	205	206.22	205.26	204.61	204.24	204	202.44	202.28	205	202.41	204.12	202.93	205.9	202.55	203.72	203.89	203.46	204.9	202.57	202.01	204.38	204.03	201.5	202.57	205.26	204.91	204.66	202.97	203.95	203.83	203.38	203.73	203.79	202.96	201.76	202.67	203.36	201.64	204.76	204.95	203.2	203.94	205.29	202.99	203.14
202.79	204.74	203.44	203.52	202.98	203.98	204.16	203.31	204.39	203.1	202.79	201.49	203.79	202.77	203.42	202.7	199.33	202.45	201.56	201.77	202.93	201.42	205	201.83	203.66	201.5	204.35	203.09	202.46	203.9	203.34	204.69	202.57	201.15	202.24	203.54	199.43	203.49	205.02	202.76	201.19	202.17	202.56	202.96	203.87	203.77	203.38	201.59	202.4	201.82
213.28	211.39	211.13	211.28	213.07	213.59	211.96	210.75	212.46	211.14	212.28	212.87	211.68	211.35	212.41	212.75	211.93	211.8	211.72	211.68	211.52	212.06	210.75	212.6	213.05	210.82	208.71	213.77	213.8	211.5	213.76	212.3	214.1	211.7	211.09	211	211.05	209.32	212.96	212.38	215.36	212.5	212.55	210.38	212.14	211.63	211.98	208.6	213.36	211.71
211.68	212.4	212.05	209.29	212.59	211.26	209.95	210.85	210.12	211.44	213.44	210.76	212.21	212.6	212.47	210.01	208.88	211.68	209.93	211.17	210.01	211.11	214.47	211.05	210.31	211.72	211.35	212.04	211.07	210.87	213.55	211.63	212.74	213.36	210.72	212.04	212.34	213.86	212.92	212.72	211.19	209.35	212.84	211.23	212.99	208.8	212.35	211.88	211.83	210.56
216.67	216.21	217.61	218.18	217.7	218.38	216.73	217.11	218.47	217.19	216.36	215.59	216.74	220.13	218.31	216.32	216.34	218.76	216.6	216.34	217.14	217.79	216.94	217.36	216.78	217.52	217.2	218.38	216.89	217.31	217.76	218.24	217.01	215.16	219.97	218.69	217.13	217.26	218.62	216.31	219.09	218.03	216.98	216.94	217.03	218.56	217.98	221.33	215.85	217.07
201.71	199.46	202.29	203.24	201.69	199.74	198.84	199.39	200.56	201.18	201.93	201.43	200.8	200.93	199.16	199.69	199.92	199.29	202.32	200.98	200.31	200.41	200.26	202.51	201.57	201.66	201.55	202.8	199.5	199.19	201.27	200.88	203.95	201.41	202.65	203.28	199.63	199.06	200.76	200.28	201.53	201.32	201.33	200.97	200.75	204.43	201.02	201.66	200.06	201.61
212.19	211.58	211.32	212.56	212.41	212.28	210.97	214.21	210.48	211.36	211.05	212.62	210.15	211.86	212.62	210.72	210.67	211.93	211.68	213.85	210.76	211.48	209.94	210.45	211.58	213.69	213.21	212.12	212.49	212.22	210.96	209.45	212.33	209.11	212.19	212.73	212.36	211.37	212.83	211.23	212.92	212.45	211.17	210.27	212.2	211.86	213.07	211.39	211.54	213.1
203.21	200.94	201.9	198.99	201.01	197.59	198.26	199.41	200.14	197.61	201.23	198.39	201.33	200.11	200.15	202.38	199.84	198.58	200.77	198.11	199.04	197.71	198.58	200.44	198.79	199.66	200.98	201.41	201.74	201.47	199.31	202.14	199.56	198.35	200.21	200.53	198.97	200.21	199.88	199.7	201.79	201.08	198.75	199.28	199.17	200.73	198.38	200.66	201.99	201.33
205.02	202.44	206.9	204.08	202.18	202.48	206.55	204.33	204.64	203.3	202.87	203.1	200.94	204.55	202.65	202.74	204.52	203.22	202.3	201.49	203.25	203.93	203.42	202.02	204.47	202.58	202.9	203.32	202.92	202.43	203.01	204.78	204.74	202.62	203.31	201.68	204.75	202.62	201.19	203.63	203.84	202.85	202.21	206.25	203.62	202.4	205.83	202.45	203.18	201.9
200.82	198.34	199.47	200.27	201.12	199.24	200.76	200.37	198.29	199.35	199.24	201.36	197.34	199.55	201.45	198.74	201.64	198.35	201.03	198.78	200.12	198.39	199.2	200.22	199.19	200.75	199.88	197.98	199.04	199.77	200.28	199.53	199.18	199.73	201.16	198.14	201.84	198.71	197.89	200.48	199.15	200.03	198.64	200.52	198.39	197.09	199.51	199.98	198.45	197.95
213.55	212.96	214.11	214.97	212.63	213.42	211.05	213.92	213.75	211.9	212.66	214.54	213.45	214.63	213.99	213.67	213.87	211.57	212.02	211.31	213.99	211.21	212.84	214.55	209.52	213	211.48	212.71	212.06	214.86	212.14	212.08	213.33	212.78	213.26	211.99	211.29	213.15	215.84	212.76	213.08	211.81	213.2	211.41	211.7	214.18	212.71	212.93	214.5	213.67
209	208.12	210.46	208.2	207.21	209.09	208.61	208.21	208.74	212.31	210.02	209.86	209.92	209.46	209.53	209.42	210.64	209.55	211.72	208.13	211.58	210.12	208.87	212.54	209.65	208.27	209.87	211.09	209.45	209.6	209.37	212.58	209.5	206.81	210.54	209.53	211.33	207.85	208.03	210.21	210.23	209.19	210.69	211.63	208.65	209.22	210.03	208.72	210.52	209.86
199.72	200.8	199.03	201.33	202.08	197.33	201.81	199.72	199.99	199.05	199.93	199.92	199.55	199.59	198.57	201.84	199.52	200.08	201.39	199.04	197.3	200.28	200.1	197.35	199.44	199.57	199.42	200.34	200.61	201.23	197.48	196.79	199.73	198.23	199.07	198.43	201.26	201.93	199.45	202.06	200.32	200.15	200.58	199.23	200.8	201.69	201.63	201.4	200.91	202.1
206.33	206.11	208.54	206.55	205.33	206.65	204.7	204.46	204.98	206.16	206.13	207.53	207.27	206.22	207.24	205.75	205.61	206.01	206.24	204.24	206.02	206.4	205.06	208.05	205.18	208.22	206.13	208.83	207.09	205.08	204.52	207.14	206.9	207.19	207.22	205.9	206.65	203.61	207.83	206.11	204.96	205.49	208.29	206.64	206.87	205.48	207.07	206.9	206.3	207.75
202.41	202.71	203.09	203.48	203.32	205.49	201.7	203.9	200.96	203.45	201.08	202.17	202.68	204.04	202.6	203.24	202.84	203.32	203.4	200.59	203.22	202.87	202.87	201.75	202.34	203.25	201.12	204.34	202.75	200.44	202.96	202.38	202.14	202.54	204.87	202.59	202.94	202.4	203.91	201.29	201.7	200.11	198.98	203.28	201.29	201.41	201.55	203.08	201.3	203.66
208.28	207.82	208.56	207.84	210.53	206.82	209.27	206.98	207.9	209.64	207.8	210.55	209.17	208.46	208.6	208.96	209.21	208.24	207.84	208.66	207.66	207.54	209.73	209.34	208.44	210.02	208.65	209	207.54	208.73	207.46	208.46	210.16	209.37	209.05	208.31	207.18	207.65	209.21	209.15	209.33	207.69	209.83	208.89	209.58	208.52	209.34	210.66	209.67	212.95
207.59	208.04	206.96	210.35	207.77	211.08	206.91	208.85	208.25	208.46	210.62	207.63	206.81	208.87	206.25	207.67	209.91	206.55	209.29	206.19	209.59	208.16	207.42	207.95	207.88	208.09	207.77	206.36	208.6	206.39	206.39	209.82	207.74	209.61	210.32	207.74	208.53	209.72	206.96	208.56	207.46	208.3	209.06	209.6	209.35	208.38	208.47	210.42	205.77	206.24
210.27	211.32	209.57	211.3	212.23	212.11	210.73	210.62	209.02	212.6	212.92	208.99	209.88	212.22	213.3	209.77	211.42	212.59	210.56	211.86	212.5	209.2	211.31	213.04	212.76	210.78	210.67	211.44	210.46	210.76	211.05	212.53	211.7	210.83	209.86	212.51	209.29	210.5	211.16	211.08	213.21	212.68	211.24	211.48	212.14	211.61	211.52	210.08	210.52	211.73
209.63	208.9	209.73	207.77	208.86	208.92	210.36	210.1	210.04	208.63	209.72	209.27	209.46	206.35	208.9	209.39	208.47	209.69	208.35	209.72	210.46	209.47	210.59	209.28	209.01	210.62	210.28	209.8	209.39	209.45	207.61	208	210.59	208.11	209.55	210.7	211.89	209.43	209.84	209.88	208.7	208.08	209.63	209.03	210.28	208.61	211.68	210.28	209.85	209.13
202.67	203.29	203.53	203.64	201.8	202.45	203.08	201.81	201.15	201.35	203.36	202.86	201.57	202.77	202.59	201.26	202.84	202.82	203.3	201.43	203.87	203.25	202.5	204.66	203.9	204.44	202.5	201.97	200.55	202.65	201.77	202.06	201.94	202.08	200.74	202.54	204.1	202.3	202.98	202.85	200.89	203.72	203.86	202.13	203.6	202	202.07	202.67	200.91	202.75
209.84	209.29	213.53	210.94	213.93	210.88	210.57	211.22	212.2	209.83	211.16	212.9	212.1	209.5	210.87	211.83	213.83	209.96	209.64	210.74	210.55	209.48	210.25	211.83	211.95	212.07	211.46	210.98	212.99	210.89	212.49	214.93	212.75	212.73	211.33	212.04	212.31	211.51	213.61	214.25	212.6	213.41	210.19	211.18	212.74	212.15	212.3	210.16	213.73	210.49
219	217.52	217.56	217.51	216.96	217.95	218.01	217.32	215.69	218.19	214.6	218.81	218.11	217.88	215.97	218.82	219.79	215.94	217.24	216.96	218.02	217.48	218.44	217.22	216.3	217.24	215.83	218.39	216.37	217.39	217.96	216.83	219.61	217.64	218.44	215	217.56	217.84	220.29	216.43	217.72	218.13	219.46	218.36	215.55	217.02	218.33	217.33	218.68	220.31
204.75	202.87	206.79	203.91	204.06	203.57	201.8	203.34	204.83	203.9	201.37	201.66	205.31	203.62	201.28	202.94	204.77	204.74	202.02	204.51	201.33	206.41	205.42	203.97	204.34	202.96	202.42	203.64	203.02	202.88	200.8	204.52	202.35	203.19	203.33	203.68	206.34	204.03	202.84	203.63	205.32	204.53	205.33	204.01	202.63	202.35	202.99	205.35	204.56	204.37
209.33	209.1	207.93	209.44	207.9	209.88	208.8	207.19	209.35	206.53	208.89	210.21	209.75	208.61	206.46	208.91	207.85	209.15	208.61	207.72	209.16	209.7	207.22	209.16	209.83	210.07	209.18	209.17	209.45	209.86	209.78	208.39	209.04	210.18	208.63	205.12	208.23	207.18	209.08	208.8	206.88	207.2	206.89	208.64	209.22	207.51	207.88	208.41	208.82	208.4
204.51	205.04	201.9	206.61	200.44	203.28	203.05	203.65	203.23	204.22	203.87	202.02	202.52	205.97	203.68	205.3	203.22	200.33	204.75	203.75	203.4	204.81	204.78	204.38	202.72	205.28	204.78	204.33	205.72	205.02	204.1	203.37	205.94	205.71	203	205.79	205.57	204.77	203.37	204.11	204.19	202.13	205.95	202.84	203.62	203.8	203.63	201.47	202.85	204.16
205.51	206.52	206.12	205.9	205.56	206.13	206.53	206.17	207.62	205.82	207	206.86	205.86	205.15	205.44	203.45	207.01	205.71	205.82	205.63	206.14	205.91	205.02	207.91	204.71	205.3	205.01	204.83	204.89	206.44	205.45	206.08	205.85	206.73	209.59	204.82	206.47	206.38	206.72	206.33	203.49	205.31	206.96	204.77	205.02	204.55	204.41	204.82	206.02	203.74
202.74	202.53	204.97	202.28	203.82	204.39	202.95	203.55	201.63	202.73	202.47	204.05	202.71	203.98	203.86	204.94	203.04	202.89	204.72	203.7	202.86	203.35	203.65	204.34	207.32	201.76	204.15	204.16	201.38	202.35	201.71	206.41	202.06	204.48	204.96	203.78	203.93	203.72	201.56	204.19	203.59	203.57	201.89	202.07	200.21	203.1	206.83	204.18	203.19	204.11
208.3	209.91	208.91	209.24	206.37	209.47	207.27	210.45	211.02	210.23	207.77	209.62	211.16	207.72	208.33	209.06	209.09	207.9	209.2	210.31	209.66	209.45	211.05	209.08	210	209.66	210.01	208.18	208.47	208.29	209.06	212.88	208.43	209.13	209.85	210.82	208.12	209.47	210.24	210.29	207.56	209.77	209.88	209.15	209.03	208.36	208.01	208.94	208.89	210.02
212.11	214.18	212.94	212.65	211.38	212.83	213.84	214.31	211.65	213.83	212.98	213.24	212.67	212.34	215.47	211.73	214.79	214.93	212.11	215.06	212.11	214.24	214.51	211.94	214.43	210.95	212.27	213.69	210.93	211.93	213.62	214.44	213.14	212.32	212.94	214.11	212.08	214.35	212.79	210.39	211.29	212.01	212.52	212.93	214.36	211.78	211.75	212.99	213.85	213.68
211.73	210.19	213.84	212.09	213.98	211.09	212.53	212.4	213.75	212.24	213.87	210.56	210.93	212.07	212.66	209.25	212.33	212.34	213.45	211.47	208.82	212.6	210.68	209.59	210.82	212.78	210.33	210.69	210.8	212.7	210.44	213.32	211.87	211.33	210.67	211.05	212.66	210.26	211.41	212.29	211.36	210.75	211	214.2	212.32	212.04	212.61	211.99	210.63	212.17
209.07	209.96	208.86	207.59	208.21	210.2	207.97	208.64	209.25	208.58	209.67	208.84	208.08	206.43	208.9	209.37	208.82	207.66	208.01	205.96	207.63	210.11	209.31	208	208.96	211.65	211.22	209.81	207.8	208.32	206.95	208.55	208.96	207.42	207.97	208.13	210.8	208.34	210.39	208.04	208.75	209.67	208.53	208.06	209.17	207.57	208.79	210.07	207.92	208.24
217.31	217.49	218.08	218.31	215.99	217.41	219.16	215.89	216.99	216.19	216.45	217.69	218.2	217.97	215.83	218.23	217.09	218.71	219.43	216.77	216.59	216.68	216.37	216.49	216.22	215.53	217.62	219.03	215.81	219.06	218.43	214.52	216.3	217.09	216.25	218.01	215.63	216.37	218.1	217.38	216.67	216.44	214.05	216.47	217.52	218.3	216.94	219.54	215.85	218.49
209.59	206.68	208	209.1	210.12	206.77	209.15	208.91	208.46	208	208.77	208.63	209.76	208.52	208.79	210.61	209.55	209.33	208.33	208.56	207.92	207.75	210.29	212.64	206.88	209.38	207.81	208.83	208.2	209.49	209.14	210.26	211.49	208.06	208.47	209.29	208.42	209.25	208.18	210.01	210.73	211.06	208.04	207.72	210.57	209.33	208.7	208.26	209.3	210.68
217.39	217.27	216.9	217.05	217.64	217.71	219.14	215.9	219.06	217.23	216.56	218.25	217.68	215.87	216.83	215.8	215.22	217.73	217.52	218.64	215.46	213.26	217.23	218.32	216.87	218.75	217.5	217.51	217.19	218.13	215.67	217.49	217.86	217.95	218.81	216.1	217.3	216.88	215.49	216.76	217.82	215.11	215.23	217.47	217.47	217.14	217.13	216.55	220.08	217.75
216.8	217.55	217.65	217.75	215.04	217.3	216.56	216.31	218.32	214.99	215.7	216.07	217.12	216.92	217	217.43	216.45	215.62	214.54	218.24	216.59	217.02	216.67	217.59	215.46	216.2	217.15	215.58	218.79	217.34	218.58	217.77	218.63	217.43	218.73	218.29	214.22	216.59	216.03	218.64	216.12	218.04	218.24	216.2	216.37	215.85	213.82	217.14	218.25	216.12
207.92	208.05	207.27	205.78	210.98	207.22	207.64	208.4	207.25	207.9	207.82	206.09	208.85	209.18	206.12	209	208.16	207.18	206.6	208.6	206.86	205.77	205.19	207.15	210.28	210.17	206.26	206.28	207.14	210	206.73	206.85	206.59	208.69	207.71	205.6	207.18	208.66	208.3	207.41	208.98	210.46	206.58	206.04	209.27	208.19	206.73	207	209.26	209.74
209.45	208.35	208.25	210.44	208.36	209.81	209.66	207.97	210.43	210.36	209.18	207.9	211.84	209.68	208.73	210.65	210.55	209.13	210.01	210.29	207.4	210.79	208.12	210.12	208.56	210.03	209.76	210.03	209.91	211.72	208.7	210.6	208.06	209.99	210.68	211.24	209.17	209.76	210.47	209.3	208.6	209.26	208.76	211.99	211.32	212.27	209.27	207.91	208.92	208.71
206.53	204.66	204.18	204.81	204.51	205.3	205.93	205.64	204.56	205.07	204.7	204.22	204.59	203.75	203.43	204.29	204.98	206.03	203.38	204.93	205.02	203.74	203.44	204.34	206.93	204.26	203.82	203.94	202.79	203.57	204.68	206.17	204.78	206.73	205.27	203.81	204.27	205.14	204.74	205.16	204.32	202.19	201.91	206.42	202.01	204.89	204.65	206.25	205.49	206.46
212.07	213.15	212.64	211.87	214.35	211.44	213.49	212.06	211.84	211.15	212.52	212.84	213.77	212.82	213.61	211.28	211.81	212.88	212.29	211.52	211.75	210.37	213.19	211.97	212.36	212.17	211.02	212.69	210.82	213.92	213.41	213.64	212.61	212.82	211.89	212.58	212.36	211.53	210.43	214.19	211.54	211.74	213.54	213.81	210.62	213.04	210.83	209.94	212.08	211.3
199.94	202.19	200.66	198.43	200.48	200.76	200.75	202.06	197.56	200.51	198.99	198.96	201.97	200.08	200.98	199.38	201.37	199.84	200.07	197.66	201.37	198.07	202.58	202.48	197.75	201.38	202.03	200.9	200.63	199.26	199.82	200.23	202.15	201.93	198.68	200.79	201.28	199.85	198.99	197.63	202.03	200.03	200.01	200.21	201.5	201.84	198.87	200	202.74	201.13
207.29	209.63	211.26	208.72	208.43	207.92	208.22	207.9	210.14	206.11	209.03	209.83	210.35	208.03	207.22	209.67	209.75	206.66	209.63	208.89	209.75	210.33	209.35	208.62	209.42	208.7	209.07	207.84	208.46	207.87	207.4	209.25	208.33	207.24	207.68	208.26	207.58	209.56	210.19	211.64	208.85	207.89	207.94	207.67	208.88	207.36	207.32	210.53	205.59	208.69
199.42	200.58	202.08	201.44	203.49	200.02	202.72	202.35	198.29	202.75	201.61	200.98	201.82	200.09	200.24	200.17	203.24	198.66	200.75	200.57	202.03	201.42	200.39	202.96	201.15	201.38	201.61	201.38	200.1	201.39	202.13	199.57	200.74	201.25	200.56	201.83	201.24	200.43	201.6	201.61	200.82	202.78	202.21	199.72	199.82	200.45	202.68	201.64	201	202.29
211.77	209.89	209.44	213.35	210.79	211.49	211.53	212.05	209.66	210.52	210.9	211.02	211.91	209.22	210.16	211.63	211.82	210.69	212.99	211.76	211.74	211.63	211.59	211.27	213.01	211.13	210.63	210.38	210.24	210.15	214.23	211.18	211.12	211.97	212.61	210.43	209.92	211.29	212.15	211.58	212.5	212.57	210.04	211.04	211.62	209.65	210.38	210.69	211.85	212.51
199.27	199.52	200.7	200.09	198.33	199.34	199.6	196.82	200.62	198.6	198.88	200.1	199.85	200.5	199.53	198.88	198.45	199.72	203.25	199.77	199.77	199.33	198.39	198.93	196.6	199.99	199.13	198.24	198.42	198.38	201.91	199.01	199.76	199.08	200.94	197.99	198.83	198.57	196.77	201.6	200.9	199.23	198.18	200.23	199.51	197.65	197.84	197.89	200.97	199.56
204.81	204.6	203.07	205.73	204.24	204.36	205.07	202.81	206.04	203.43	204.97	205.92	203.34	206.79	204.56	204.32	206.7	202.4	207.15	203.98	206.87	205.68	204.91	205.39	204.87	208.92	204.88	205.69	204.25	207.32	203.15	205.36	206.32	204.18	205.43	205.33	204.49	205.23	201.58	205.69	205.15	206.47	202.77	204.24	205.39	204.17	205.25	205.15	206.75	205.75
208.28	210.4	206.36	206.73	208.32	210.55	208.73	209.8	208.14	209.52	209.8	210.06	208.72	208.96	210.79	209.52	207.54	207.78	210.67	207.88	207.58	208.85	209.82	209.13	208.09	207.69	209.67	208.91	206.47	208.96	207.88	208.47	206.19	209.14	208.27	208.15	208.59	209.83	206.82	210.21	209.34	207.58	206.81	209.06	209.58	207.11	207.9	206.64	209.08	208.11
207.33	206.66	209.46	206.21	210.25	205.55	208.66	208.03	208.57	207.47	207.32	208.91	207.38	208.59	210.1	208.75	209.35	207.56	206.65	207.55	207.19	208.56	206.87	208.22	207.67	205.85	210.61	208.15	205.52	205.28	207.05	206.45	208.6	206.58	210.54	207.52	207.88	208.15	208.6	207.56	207.36	208.99	209.7	208	207.01	208.68	207.06	207.71	207.14	205.24
204.8	203.64	205.29	204.07	202.72	202.62	200.74	204.25	202.16	202.11	202.49	202.31	201.77	201.91	202.86	204.37	204.47	203.93	205.12	202.96	203.04	203.36	203.63	204.57	203.95	200.73	198.94	203.21	204.46	201.1	202.02	200.4	204.08	203.98	204.3	204.62	201.88	201.21	202.86	201.33	201.2	202.09	201.74	205.14	201.19	202.13	201.7	204.66	201.29	201.71
198.29	199.45	201.32	197.9	196.32	198.13	197.02	199.75	199.12	198.96	196.61	198.19	198.21	197.26	198.33	199.6	198.16	198.17	198.83	200.24	197.86	200.94	199.2	196.79	198.11	198.27	200.28	200.25	198.86	197.3	199.58	200.58	198.61	199.15	197.98	197.77	198.75	197.86	199.45	197.85	198.12	200.8	196.52	198.87	200.5	199.26	197.98	198.17	197.62	199.71
196.08	193.95	193.68	194.75	192.97	196.03	194.26	195.37	193.9	192.88	191.89	195.37	193.61	195.86	193.03	193.2	194.67	194.58	194.33	196.04	194.9	193.48	195.04	191.84	193.96	194.64	195.77	191.96	194.38	193.19	193.46	192.45	196.64	193.41	195.61	194.11	194.15	194.47	193.55	194.72	194.36	194.96	194.73	196.41	195.66	194.09	192.54	194.24	196.28	194.81
210.99	212.28	211.72	210.18	210.53	211.35	212.13	211.53	210.31	212.48	212.71	212.15	214.08	211.31	211.91	211.38	212.49	211.33	213.54	213.27	211.72	214.04	211.25	211.11	211.49	211.89	213.26	213.02	210.32	215.15	209.23	213.5	211.58	211.01	211.83	210.9	213.01	211.39	210.25	212.47	211.81	210.16	210.58	210.83	211.18	210.39	213.36	210.14	211.44	212.37
216.76	217.06	216.19	217.17	217.58	216.05	217.91	217.74	217.43	216.52	217.64	219.72	216.84	218.84	217.32	217.76	216.7	216.28	217.89	217.8	219.42	216.46	215.9	216.41	219.99	214.55	215.83	217.74	214.81	216.63	216.33	215.58	215.23	216.48	217.6	217.17	218.41	217.24	217.96	216.7	217.34	217.11	216.77	216.4	217.83	219.35	217.4	217.56	216.8	217.21
210.79	212.43	211.83	212.56	211.74	210.97	213.56	213.3	211.04	213.16	212.5	209.48	209.62	210.62	212.25	211.31	212.32	210.67	212.3	211.38	212.16	210.15	213.67	212.51	211.93	211.84	211.93	209.79	210.63	212.83	211.16	212.06	212.12	211.69	212.18	210.47	210.42	212.23	212.7	212.27	212.73	212.62	209.34	212.65	210.91	211.75	212.01	213.28	212.17	215.58
210.73	211.27	212.15	211.91	211.54	210.43	211.94	210.01	213.02	212.67	214.38	210.62	211.63	213.4	210.79	209.36	212.36	212.68	210.89	214.19	210.08	208.77	208.52	211.22	212.68	211.46	210.68	213.34	209.87	213.16	212.1	211.56	212.24	212.18	213	210.77	210.21	211.04	212.68	210.22	210.3	209.99	212.39	210.85	212.27	209.89	213.06	211.2	210.59	212.49
213.56	214.11	211.99	215.12	210.88	212.8	214.01	213.86	212.94	213.55	214.94	213.77	213.9	212.62	213.77	212.49	216.09	212.88	213.43	216.01	215.91	214.31	214.63	213.45	212.09	211.73	213.88	215.28	213.26	212.62	212.66	212.91	212.79	214.19	212.95	215.41	214.63	213.85	214.7	215.32	211.8	213.83	211.25	215.56	213.87	214.69	214.18	211.54	213.7	213.24
201.24	200.73	200.53	200.72	200.49	202.1	202.01	202.19	200.08	199.66	200.7	202.36	199.23	200.4	198.48	201.19	201.47	200.55	201.23	201.15	202.25	201.29	200.68	202.87	201.4	201.63	199.83	201.06	199.44	203.15	200.82	201.94	200.52	200.93	200.18	201.52	200.49	200.18	201.37	201.64	199.44	202.25	201.21	200.33	201.78	201.88	199.82	202.25	203.04	200.82
202.16	202.71	199.58	201.59	202.57	201.39	202.48	198.81	201.07	202.7	201.67	201.79	201.53	202.47	202.42	203.12	202.42	201.32	201.63	201.75	202.41	201.41	203	199.45	201.32	200.16	198.8	199.6	199.83	202.29	201.33	201.03	199.5	200.9	201.26	201.09	199.51	202.71	202.03	202.28	201.92	202.29	200.65	200.83	200.85	202.37	203.44	202.72	199.74	200.36
203.71	203.13	202.67	202.29	202.99	205.64	202.07	202.85	203.75	204.01	202.62	202.01	203.24	203.61	202.54	201.06	200.78	200.81	202.61	203.78	204.41	205.28	202.55	202.98	202.91	203.92	203.49	205.15	201.68	204.06	204.57	204.57	203.7	201.64	203.74	200.67	203.83	204.39	204.45	201.53	203.83	204.28	203.45	201.97	203.04	204.44	204.15	203.33	200.97	203.2
208.79	208.16	206.75	210.57	208.22	209.27	211.17	207.93	209.77	208.17	209.73	210.23	209.57	210.47	208.68	207.64	206.85	207.91	208.07	207.15	207.54	207.12	208.11	209.23	207.11	206.82	209.54	209.38	208.41	208.95	207.22	209.74	207.78	209.57	208.2	208.04	208.68	209.83	207.99	208.62	207.3	209.2	207	210.38	208.14	210.83	208.43	209.02	209.56	208.15
203.14	204.85	203.48	202.59	203.38	203.28	205.19	204.21	205.56	203.39	204.84	203.7	202.41	203.74	204.7	202.85	203.38	202.88	202.43	202.12	202.4	203.45	204.11	203.62	203.83	203.78	205.1	199.89	204.22	201.54	203.8	201.54	202.74	204.42	206.15	203.37	202.55	201.68	205.37	204.73	205.94	205.84	204.47	204.61	203.81	204.91	204.15	202.33	204.81	204.38
206.59	205.9	206.85	206.91	202.46	202.89	205.1	205.03	206.17	206.09	204.74	206.27	203.55	204.8	204.85	203.79	204.05	206.31	204.62	204.68	206.33	206.09	206.68	204.89	206.95	206.35	206.41	207.8	206.01	205.39	205.98	204.88	206.21	203.45	203.92	208.03	203.78	206.79	202.81	205.67	204.87	206.49	206.97	207.57	205.12	203.42	207.44	204.53	206.39	205.29
208.33	209.26	207.71	205.77	209.6	208.38	207.49	207.9	208.51	209.33	207.11	207.72	210.06	211.06	209.48	208.72	209.58	209.49	209.32	208.52	207.32	206.65	211.61	207.62	211.26	210.06	208.15	209.15	208.4	210.18	207.14	206.92	208.73	208.34	209.16	207.91	209	209.94	207.78	211.01	206.8	209.25	207.93	205.85	208.13	208.55	210.69	207.99	207.7	208.88
205.91	206.4	206.67	205.42	207.77	207.66	206.43	206	206.59	204.91	206.74	203.73	207.62	207.21	206	206.05	204.54	208.01	206.55	206.77	205.02	204.07	205.72	206.37	207.82	206.31	205.74	205.78	206.6	206.36	207.35	204.58	206.96	206.2	209.53	203.95	201.85	208.42	206.22	207.19	205.96	205.45	207.46	207.11	206.09	205.64	208.42	208.52	205.88	205.18
208.93	206.14	207.3	208.22	207.15	208.72	206.17	207.76	206.73	207.27	208.1	206.66	207.87	208.73	207.91	208.76	208.22	209.19	207.48	208.42	207.92	209.26	207.61	207.15	208.78	208.44	209.4	207.91	206.69	207.54	206.92	207.47	207.81	206.38	207.38	208.54	206.97	208.55	207.23	208.46	208.25	205.23	205.92	204.75	206.36	208.14	207.52	206.65	208.51	207.56
205.17	204.99	204.96	203.65	204.53	208.4	202.46	203.59	207.43	203.28	203.64	205.02	205.31	202.92	204.53	205.26	203.13	205.11	203.05	204.87	203.7	205.17	203.78	204.66	206.33	204.75	203.93	205.13	205.54	205.11	206.25	204.85	202.95	204.25	203.99	203.87	203.98	203.18	203.55	205.39	203.23	203.12	205.38	207.79	204.61	204.89	205.19	205.62	203.54	206.72
207.49	208.85	206.98	208.71	207.16	207.25	206.25	207.75	207.49	205.81	208.69	209.18	207.34	209.07	207.9	206.69	208.59	208.27	208.95	207.9	207.21	208.45	206.84	208.46	206.53	208.05	207.44	205.86	208.51	208.79	206.04	207.7	203.87	207.13	209.08	207.55	207.45	207.99	207.79	208.83	208.41	205.8	205.61	208.89	207.37	207.09	207.57	210.47	208.81	209.14
206.88	205.48	204.49	204.58	207.61	206.65	205.64	207.37	204.74	207.32	207.29	208.43	206.66	208.95	205.13	206.16	207.46	206.32	206.82	206.16	209.02	203.94	206.47	205.69	206.03	207.06	204.75	206.51	208.46	204.62	205.04	207.94	204.83	204.61	207.39	206.74	205.88	206.21	206.58	207.47	207.04	208.53	205.13	207.6	204.53	206.89	207.27	204.31	207.11	206.4
204.03	205.21	203.87	204.98	205.68	204.86	203.89	202.39	203.84	203.46	201.23	201.95	203.33	204.67	204.98	203.65	203.84	202.54	204.86	206.18	202.83	204.37	204.93	202.62	202.6	202.37	203.81	205.51	204.7	204.63	202.62	202.9	201.74	207.79	204.16	205	203.05	204.19	204.82	203.5	203.36	204.21	203.48	204.01	201.82	203.17	202.16	205.04	204.17	202.8
210	210.91	212.33	212.73	211.38	210.61	210.44	211.95	211.47	210.6	213.18	210.75	210.1	210.61	213.12	213.38	210.68	211.38	212.9	209.81	212.64	211.83	212.04	212.45	209.13	211.12	214.81	213.49	210.68	210.49	210.18	210.95	210.44	210.86	210.8	212.82	211.6	208.4	214.15	212.18	210.53	211.48	209.4	213.41	213.17	213.02	210.56	211.19	211.16	212.32
208.13	205.58	209.9	209.37	208.25	208.61	206.74	210.96	210.64	209.72	209.83	208.77	208.92	210.02	209.59	207.89	209.03	209.8	207.23	209.94	209.35	207.99	207.89	206.78	208.78	209.11	209.63	207.84	208.96	207.84	209.04	208.49	206.65	207.8	206.93	207.05	207.7	207.92	209.75	207.56	208.1	208.33	209.29	207.55	207.3	209.47	210.34	208.01	208.56	208.01
203.72	203.35	204.33	202.87	202.1	202.57	204.53	201.11	204.43	202.77	201.68	204.12	201.7	204.35	203.49	204.78	205.69	201.53	203.12	201.58	204.09	201.67	203.21	204.14	204.24	202.95	203.17	202.01	204.16	201.81	203.57	202.43	201.28	203.87	202.37	202.42	201.86	202.65	200.13	204.33	205	203.01	203.19	204.06	205.1	201.86	205.49	202.31	203.84	204.33
206.32	209.58	209.22	208.28	210.14	208.01	208.45	207.37	208.14	208.09	207.08	210.15	208.28	210.98	208.05	207.23	206.92	208.61	206.67	210.02	209.1	206.97	209.44	208.45	210.12	209.05	208.29	207.98	205.94	207.3	208.98	209.08	208.58	209.64	207.91	208.75	207.48	207.46	208.66	207.8	210.09	209.72	210.97	209.57	206.92	209.32	205.94	210.48	207.33	209.37
202.72	201	201.26	200.51	201.29	200.49	199.49	200.93	201.57	199.52	198.85	202.9	200.31	201.05	201.8	200.75	200.46	199.56	199.96	200.17	200.62	199.71	201.81	201.36	200.29	197.2	198.38	200.89	202.24	199.37	201.22	202.67	198.8	199.06	200.81	201.44	199.65	201.49	202.29	200.69	199.5	202.32	201.81	198.24	201.77	199.71	203.28	199.64	200.82	198.37
200.06	198.84	197.64	200.01	200.95	198.9	199.52	198.11	198.65	200.22	197.93	201.32	198.28	198.95	196.63	197.68	200.58	198.79	198.93	198.86	201.01	201.36	200.43	199.65	197.32	198.51	199.89	197.46	198.04	198.92	199.23	199.78	198.34	199.92	198.35	199.01	201.34	199.42	198.8	199.75	199.13	198.78	199.16	198.62	198.45	201.16	199.51	200.94	201.18	200.4
200.82	202.13	202.85	200.71	201.53	201.25	201.93	198.58	202.5	199.82	197.75	201.4	200.86	198.78	203.35	201.17	201.35	200.38	201.72	201.12	202.52	200.6	200.71	203.04	201.67	201.92	200.16	200.4	201.72	200.64	200.95	200.72	200.72	201.46	201.46	202.39	202	200.91	201.45	202.34	201.83	203.46	202.66	200.37	201.65	201.22	203.05	202.2	200.12	202.47
206.67	207.57	210.27	207.73	207.5	207.75	209.56	206.98	209.73	205.84	210.15	210.69	206.98	207.04	208.34	207.37	206.63	207.99	208.33	209.13	209.69	205.84	209.03	209.29	207.18	208.17	207.31	209.7	205.84	210.6	208.16	206.19	208.78	205.69	206.61	207.46	207.02	208.21	209.16	210.12	209	208	206.04	208.18	209.83	206.97	207.31	207.04	206.03	206.43
199.65	199.87	196.85	199.27	199.74	196.26	195.72	198.21	199.11	198.11	200.27	199.83	199.87	197.16	200.51	198.23	200.86	200.13	198.78	195.94	199.58	198.22	197.82	197.77	197.62	198.62	198.99	199.78	198.99	198.48	197.39	197.06	199.21	195.72	199.42	199.67	199.28	198.06	202.12	198.29	199.35	198.26	199.3	199.53	200.41	199.74	197.58	200.41	197.66	199.85
212.48	214.29	210.92	214.95	210.78	212.2	213.82	210.15	209.71	211.11	210.85	213.09	213.06	213.44	209.4	214.62	212.81	211.47	211.13	212.97	212.38	213.09	211.09	210.47	213.18	213.57	210.91	212.57	211.63	212.62	210.82	213.02	214.21	212.66	213	211.14	211.61	211.8	212.55	212.27	212.42	211.7	212.53	212.86	211.32	212.05	209.16	209.98	210.41	213.9
198.88	198.78	198.54	200.5	198.59	199.5	199.45	198.82	198.29	200.23	197.64	200.49	199.29	199.47	197.48	199.12	199.24	199.6	196.74	199.74	198.65	199.48	197.69	199.71	201.4	197.85	198.76	199.9	199.98	198.58	198.68	200.8	200.71	196.68	201.19	200.49	198.86	199.03	198.63	201.75	200.17	196.45	200.17	198.3	200.29	199.48	198.09	197.67	199.54	200.54
202.62	205.86	203.67	203.82	204.01	204.85	205.59	204.41	202.62	203.02	204.82	202.97	202.89	205.28	203.36	203.59	202.72	204.17	203.25	203.5	203.62	203.38	202.51	204.21	202.21	202.28	204.63	201.8	204.38	203.84	202.17	201.74	202.35	202.48	202.68	203.09	202.14	205.21	203.82	203.56	206.04	203.57	202.97	204.42	201.56	202.8	203.34	205.21	204.11	203.33
204.42	202.41	200.51	202.01	201.45	204.16	202.59	204.29	203.21	204.09	201.69	203.01	200.97	205.05	201.7	199.86	201.53	201.48	202.06	201.91	203.25	200.59	204.02	205.31	202.19	201.51	201.38	204.31	200.96	201.94	203.1	199.61	201.99	202.83	200.13	201.88	203.6	203.48	202.22	202.82	201.84	203.61	201.22	203.51	204.63	201.71	201.01	202.49	204.2	202.94
203.16	202.62	201.53	202.32	202.3	201.21	200.79	201.73	200.77	202.84	201.09	199.56	202.37	202.18	199.76	201.1	199.21	203.23	200.66	199.6	201.56	201.65	202.89	200.64	200.14	200.34	198.88	199.15	203.04	197.88	199.91	200.05	201.98	202.38	201.62	200.73	201.08	200.48	198.74	201.02	198.51	202.11	200.46	201.75	203.38	200.88	202.13	200.39	200.61	202.22
206.43	211.15	207.39	208.16	210.8	208.32	207.95	206.29	209.51	210.05	209.16	208.92	207.13	208.19	207.32	207.42	209.3	208.88	207.58	207.72	207.57	209.25	208.04	208	206.75	208.67	209.61	208.77	208.26	209.4	209.43	208.85	207.67	206.47	208.63	206.98	207.87	208.53	208.02	210.02	210.97	209.71	207.71	207.68	210.12	209.07	208.19	207.19	206.93	208.29
211.42	210.1	212.02	211.59	210.3	212.61	212.62	211.9	211.97	211.59	211.19	212.32	211.23	211.26	212.12	211.22	212.28	209.8	212.66	212.82	211.88	210.3	211.25	212.84	211.55	210.79	211.97	212.11	210.22	211.43	209.75	211.92	211.5	212.9	212.4	210.81	210	209.67	212.79	209.85	211.69	212.58	212.05	211.37	211.49	212.05	214	212.4	212.51	212.57
202.37	203.57	203.71	199.78	204.88	201.81	202.38	204.53	203.37	204.71	200.86	202.06	203.97	201.25	199.69	201.71	203.69	199.56	202.7	200.9	202.71	203.16	201.4	204.92	202.81	202.85	200.97	201.32	203.12	203.7	201.4	200.33	202.66	203.4	203.44	202.95	203.02	202.75	202.49	203.11	202.8	203.64	202.24	202.55	200.69	203.9	203.81	203.4	204.03	202.27
203.01	203.68	203.81	202.54	201.56	202.7	202.87	202.14	203.07	202.53	203.54	202.89	204.47	203.71	203.1	201.74	203.11	202.98	200.23	202.84	202.36	201.69	203.06	200.9	204.15	202.9	203.29	202.53	200.94	203.35	204.26	202.78	202.12	202.62	202.82	201.87	201.8	203.32	204.13	203.37	202.75	203.67	203.56	202.74	203.87	203.8	202.96	203.7	202.57	202.05
215.15	217.39	216.57	215.69	216.13	217.92	219.13	216.56	219.24	216.73	215.41	217.07	218.47	215.11	219.29	216.48	218.23	217.71	218.29	216.69	215.82	216.3	218.21	216.71	216.01	220.07	216.4	216.72	217.95	216.54	213.91	215.11	217.47	216.83	215.7	218.95	214.69	213.55	215.41	218.8	218.46	218.39	217.49	216.46	217.32	217.43	218.03	216.32	214.89	218.48
201.08	199.59	198.63	201.63	198.56	201.61	200.13	201.98	197.51	201.6	199.53	200.9	201.76	201.65	199.65	197.39	197.51	199.32	198.32	199.61	198.38	200.79	196.85	201.31	201.24	200.09	200.94	200.9	198.78	201.46	200.29	201.37	199.07	201.27	200.4	201.65	199.42	200.37	201.19	199.35	201.5	200.12	199.41	201.5	200.52	198.77	200.26	198.53	199	200.23
200.62	200.95	200.75	201.18	203.17	201.1	202.5	198.21	199.25	203.6	201.82	201.66	200.68	203.67	200.4	201.09	201.87	202.31	201.23	201.92	201.28	199.98	201.16	201.07	200.51	200.66	200.38	202.35	199.41	202.82	200.17	201.87	200.44	200.13	201.45	201.92	201.49	202.28	198.73	199.78	199.89	200.52	199.76	204.07	201.8	199.31	202.37	200.23	202.21	201.81
198.49	199.31	200.33	199.7	200.25	199.13	198.51	203.13	202.15	199.84	201.19	201.19	199.86	199.32	198.81	198.46	201.02	196.66	198.82	197.83	199.91	198.88	200.51	199.44	200.21	199.83	199.4	198.48	198.77	201.1	197.18	201.13	197.82	199.36	200.93	197.82	201.93	202.54	199.55	201.46	197.67	196.92	198.6	200.63	199.1	199.12	197.93	198.72	200.44	201.32
201.8	200.61	201.27	201.5	200.91	203.31	199.24	198.62	200.58	200.01	198.11	199.12	199.82	200.31	200.53	198.42	197.71	199.07	199.59	199.22	200.55	198.61	201.68	199.38	200.68	201.75	200.94	200.2	199.48	202.09	198.53	202.27	201.28	197.57	199.58	200.34	200.67	201.5	200.84	197.28	202.41	199.9	200.36	198.85	202.09	198.1	199.81	200.82	198.16	202.36
217.18	216.13	216.57	216.43	214.63	214.73	217.05	216.77	216.35	217.94	218.35	218.05	216.1	216.2	216.68	215.83	215.68	216.96	216.49	218.13	215.62	220.53	217.92	215.37	214.16	216.09	218.65	215.74	217.23	216.97	215.47	214.81	216.19	218.01	216.17	215.96	216.32	216.91	216.76	216.07	218.41	217.25	215.3	217.48	216.09	217.03	213.81	217.83	214.99	216.66
200.06	201.36	199.24	201.47	201.87	201.04	198.29	200.92	201.9	197.86	199.5	200.65	203.74	198.77	200.04	201.32	198.81	201.38	198.98	202.17	202.53	198.51	198.77	198.66	201.27	200.13	199.96	200.07	200.44	201.74	200.06	200.38	200.15	201.41	199.53	198.65	198.92	200.74	200.36	201.2	201.24	198.83	197.71	202.13	199.55	201.41	200.67	198.45	200.7	199.49
218.2	216.74	219.46	216.99	216.3	217.25	216.97	214.53	217.49	219.17	216.58	216.97	217.54	215.87	219.1	216.44	217.32	218.47	218.26	216.52	217.12	214.61	217.25	216.97	216.26	216.23	215.49	218.08	216.98	216.63	214.24	217.51	215.74	218.45	217.64	217.3	215.43	217.08	215.66	217.63	219.1	216.25	215.3	219.92	217.12	217.44	213.99	216.26	218.14	218.87
201.34	202.56	200.12	203.17	203.35	202.25	200.78	202.28	203.57	203.23	200.28	200.99	202.99	199.13	198.27	198.95	202.34	200.71	200.03	201.13	199.47	203.83	200.03	200.69	200.24	199.03	200.94	201.73	200.69	200.92	199.85	199.76	201.43	201.9	200.8	201.81	201.57	200.39	202.05	201.82	200.91	202.02	201.01	200.91	200.15	201.68	201.22	202.95	199.35	203.68
208.7	208.26	208.5	209.16	208.21	207.95	206.44	207.5	208.59	205.39	208.23	210.81	208.46	208.5	210.63	207.42	209.02	206.84	210.36	208.3	207.28	208.5	207.07	209.3	208.23	207.99	209.91	206.79	209.52	208.47	207.96	208.48	209.54	209.28	208.41	210.01	208.41	207.3	206.6	207.24	210.21	210.92	208.03	206.21	209.17	211.17	208.57	209.61	209.79	205.83
209.44	207.64	209.27	208.58	211.37	206.83	207.75	208.05	207.26	208.64	207.21	208.05	208.73	207.48	208.05	207.86	206.46	209.43	207.81	209.49	210.08	208.67	209.76	208.75	207.44	209.71	206.54	209.53	211.21	208.97	209.03	208.29	209.01	207.32	208.02	210.45	209.13	209.29	209.45	209.39	208.4	206.3	207.54	210.07	208.69	209.05	210.21	207.14	208.65	211.21
212.44	208.4	209.17	210.59	209.23	209.55	211.44	209.69	208.33	211.68	209.5	210.1	208.85	210.12	209.83	208.09	210.35	208.84	213.32	209.75	208.62	207.95	210.07	209.42	209.33	208.76	207.58	208.61	208.92	209.73	210.61	209.02	207.95	208.29	210.08	208.58	208.95	209.14	208.81	210.44	209.47	208.52	208.21	209.13	207.62	210.25	209.27	211.35	210.11	211.38
201.9	198.4	199.9	200.92	200.29	198.01	198.55	200.12	200.9	199.41	199.82	200.26	197.54	200.88	197.93	200.55	199.99	198	200.58	199.53	199.22	200.74	198.85	201.34	200.97	199.83	200.8	201.9	202.85	198.76	201.55	202.14	199.44	200.77	200.12	196.93	202.79	200.33	201.34	201.58	199.65	200.22	200.88	200.71	201	198.82	199.68	201.04	200.08	203.29
216.74	215.09	215.94	218.82	216.83	216.43	217.41	217.1	216.18	216.47	217.31	215.31	217.51	217.56	215.95	217.52	216.67	217.93	215.89	216.73	215.15	217.14	216.87	215.75	216.57	219.1	217.28	217.27	219.74	215.73	218.92	219.35	216.65	217.91	215.92	215.55	217.28	213.92	217.3	215.04	217.03	217.89	217.73	218.18	217.08	217.62	217.11	218.07	214.26	215.93
206.97	206.82	206.64	207.95	207.62	209.76	206.9	208.5	207.1	205.46	206.39	208.39	208	210.39	209.73	206.49	206.19	207.11	206.65	207.19	206.35	206	208.76	207.04	209.05	208.01	207.95	208.6	209.51	208.76	209.34	208.61	206.91	206.18	207.78	210.42	209.39	209.7	207.92	207.13	209.76	209.91	209.57	208.29	207.7	208.23	208.11	208.9	205.56	204.8
217.34	216.45	214.12	216.21	214.55	215.45	215.45	217.22	219.34	216.93	217.75	217.27	214.4	214.91	218.06	217.06	217.48	219.33	218.04	215.75	218.57	217.91	217.35	217.54	217.13	215.54	214.22	216.36	213.98	216.79	219.04	216.46	215.15	216.8	219.65	218.52	217.9	216.73	215.4	214.8	217.44	215.82	216.76	213.17	217.5	215.48	216.54	216.71	218.35	219.66
201.16	202.05	200.82	199.56	200.94	201.71	200.54	201.63	201.54	200.69	201.26	201.3	197.52	200.46	200.58	201.31	201.65	198.76	202.31	198.51	202.85	202.59	202.99	200.57	202.66	200.85	200.23	201.84	200.54	202.06	202.33	200.09	201.34	201.3	200.82	200.5	202.38	202.39	200.71	201.13	201.58	200.42	202.49	201.93	202.12	202.97	200.79	202.68	199.72	200.97
215.17	212.58	215.61	213.33	214.93	211.21	210.93	213.99	211.03	213.01	212.84	212.25	213.48	212.46	214.79	211.83	212.6	212.96	211.43	213.37	210.46	213.24	211.59	211.61	214.16	213.23	209.86	211.04	212.8	211.43	212.87	209.94	213.31	214.36	211.7	212.16	211.81	214.71	212.14	212.91	214.5	212.74	210.96	211.82	213.31	212.24	212.44	212.15	213.35	213.63
208.88	207.82	207.42	209.3	210.78	208.15	207.99	209.7	209.18	208.04	206.8	208.71	205.31	210.54	210.61	209.27	208.66	210.8	208.17	207.58	209.61	208.86	207.6	207.72	207.08	206.94	209.3	208.53	207.99	208.83	206.88	210.72	207.04	208.22	210.13	210.59	209.18	206.9	208.55	209.04	210.21	208.85	206.96	207.11	209.1	209	207.68	208.52	210.68	208.27
210.2	208.08	208.41	208.45	208.97	208.83	208.18	209.74	207.09	206.62	206.77	208.37	209.02	210.21	209.84	210.48	208.67	206.37	209.26	210.39	210.07	209.31	209.61	209.96	209.81	208	209.14	207.68	209.57	208.84	210.67	205.47	209.49	209.96	205.2	208.04	210.64	208.95	210.12	209.39	209.68	209.15	206.51	209.26	208.38	210.42	208.46	209.09	207.29	208.87
206.17	203.29	205.9	205.14	204.18	203.7	206.85	204.91	205.56	206.28	205.29	203.55	203.32	206.34	204.78	206.02	202.01	206.39	203.93	205.23	202.73	203.42	205.12	204.77	204.71	202.6	205.65	204.02	204.9	206.71	204.44	204.83	204.59	205.24	206.1	206.75	205.09	204.5	203.36	205.15	204.15	205.66	203.65	203.99	206.27	205.55	205.79	204.62	205.72	203.47
214.84	213.55	216.25	212.79	211.61	214.13	214.05	213.32	213.95	214.33	213.57	212.49	215.31	213.88	215.41	214.75	214.96	212.2	214.31	215.24	215.94	213.88	213.54	212.97	213.56	211.66	215.56	212.89	215.7	215.44	215.09	213.04	213.18	214.68	214.68	215.62	214.52	215.1	213.91	213.15	213.13	214.78	212.82	212.89	212.53	213.51	213.24	214.89	213.56	212.84
218.06	219.13	218.44	214.68	216.95	217.18	219.39	216.99	216.97	216.3	216.5	216.72	217.14	216.56	217.83	218.3	214.61	217.82	219.13	214.21	215.56	218.29	217.92	216.56	216.98	218.49	216.96	217.4	216.92	215.47	219.17	215.01	216.24	218.63	216.49	215.71	216.58	215.34	216.39	217.38	218	218	218.05	216.43	216.07	218.1	220.16	215.61	218.03	217.7
198.88	197.13	197.56	198.4	198.41	198.15	198.11	198.4	200.22	198.49	197.13	198.1	198.97	197.63	198.29	198.37	200.4	200.21	197.36	200.21	198.92	199.7	194.94	198.52	197.66	198.38	197.92	199.17	196.17	199.47	198.92	200	196.55	198.5	199.69	199.71	199.89	196.7	196.95	200.38	198.02	198.9	199.75	197.82	199.95	197.57	198.58	198.46	196.54	198.81
207.58	206.4	205.34	206.2	207.16	209.71	203.56	205.22	206.92	205.3	204.81	206.52	204.52	205.84	206.13	208.23	206.59	205.94	205.02	205.48	204.59	204.88	208.86	205.94	206.37	206.05	207.86	207.06	205.3	207.92	207.18	205.34	204.56	207.91	207.11	205.02	207.44	205.59	206.97	203.17	207.7	205.97	205.74	205.98	205.54	206.28	205.19	204.35	207.73	208.17
208.44	209.91	204.78	206.65	209.18	206.87	207.16	210.22	206.12	207.32	208.97	208.02	207.58	207	208.03	207.74	206.12	207.08	206.22	208.75	205.91	207.31	206.58	208.3	208.2	207.51	209.46	207.38	209.86	207.34	208.31	209.79	208.93	208.48	207.59	207.36	207.67	207.9	208.07	209.87	208.15	209.72	206.6	208.85	208.76	206.22	208.01	206.81	207.95	206.86
210.02	208.01	208.31	208.79	211.4	207.66	210.19	209.57	209.03	207.23	209.11	207.73	208.89	206.42	207.23	208.27	208.41	208.72	207.37	207.63	208.38	209.16	208.32	208.56	207.46	207.72	207.88	207.89	210.47	205.46	211.77	205.44	209.28	210.14	209.35	207.27	207.69	208.91	211.44	208.48	208.11	208.2	209.31	210.84	209.73	206.71	209.13	209.25	208.35	209.59
204.29	204.85	203.26	205.71	205.84	204.68	204.58	203.39	204.59	204.67	203.64	206.29	206.58	204.72	203.26	205.07	202.94	204.02	205.58	204.8	206.44	206.78	204.98	203.18	203.78	203.72	206.81	205.24	206.54	203.27	204.87	205.23	205.03	205.88	202.53	204.12	208.9	206.54	204.71	204.48	204.62	204.67	203.33	200.64	205.66	204.44	204.33	204.84	206.69	206.26
204.65	202.91	204.36	203.32	202.32	203.21	201.47	201.68	204.9	203.67	200.89	203.33	202.19	202.83	206.37	202.62	204.46	203.14	203.23	203.73	204.13	202.01	203.86	203.4	203.92	204.37	204.5	204.78	204.4	201.29	204.33	203.75	203.25	204.92	204.91	203.22	201.77	202.97	203.84	201.64	201.44	202.77	204.24	203.14	204.51	202.35	202.61	204.26	202.79	204.65
210.2	208	207.17	209.34	207.89	208.57	207.36	209.46	209.2	209.52	208.25	210.43	206.6	208	208.25	209.69	207.57	207.52	209.94	208.84	207.66	208.6	205.62	208.47	207.46	207.72	207.63	208.74	208.72	209.28	210.74	207.34	208.48	207.61	208.42	208.34	208.36	208.17	210.38	207.18	209.39	209.97	210.87	208.17	207.28	208.99	208.91	209.29	209.65	208.47
208.45	208.08	209.19	204.73	207.37	207.88	208.34	208.81	208.02	206.3	206.61	209.83	208.05	206.21	207.84	207.21	207.76	207.62	208.66	207.99	208.59	207.36	208.82	208.92	210.05	206.07	207.19	204.62	206.69	210.51	206.42	207.8	209.53	210.86	208.35	210.01	207.86	206.49	208.53	205.52	206.78	206.81	206.64	206.94	208.21	206.79	208.08	207.02	208.59	207.97
218.58	217.24	219.64	215.44	217.25	218.93	217.46	218.81	218.54	219.41	218.24	218.96	217.85	216.75	216.75	220.72	217.23	219.39	217.31	217.71	218.45	220.15	217.03	215.14	219.18	216.08	219.21	215.6	217.06	217.12	217.91	218.07	219.54	216.9	218.54	216.59	217.61	217.64	219.34	219.26	218.18	217.86	218.17	218.4	217.56	215.26	217.29	217.96	220.07	217.47
207.92	207.97	209.49	206.12	209.08	207.21	210.87	206.35	207.88	211.38	208.31	209.18	208.82	208.95	210.11	208.96	209.7	207.86	210.27	207.69	208.81	210.33	210.93	210.54	211.55	209.01	207.46	209.82	208.67	208.58	209.62	209.85	207.11	211.1	209.49	208.69	207.74	206.74	208.01	209.01	210.49	207.75	207.46	207.17	208.39	206.82	209.32	208.3	210.26	210.75
209.51	210.93	207.19	209.18	208.27	208.43	206.93	210.17	210.33	207.8	209.43	210.32	210.72	210.21	211.64	212.87	207.77	208.6	209.83	210.43	209.8	210.48	211.78	208.62	209.54	210.45	208.03	210.36	208.71	209.27	208.93	206.61	211.61	208.33	209.42	209.87	208.84	206.89	209.7	209.46	209.8	208.45	210.54	208.87	209.3	209.96	209.75	209.63	209.48	210.38
209.52	208.31	208.78	207.26	209.81	208.67	209.26	206.95	207.86	209.2	209.06	210.19	207.49	210.58	209.43	210.01	210.87	210.83	208.04	208.21	209.49	210.23	209.3	208.7	208.6	209.63	208.98	208.45	210.78	211.32	206.06	208.15	209.23	207.75	209.55	207.29	208.4	207.9	207.59	210.37	208.43	207.78	208.74	209.54	208.7	208.05	207.3	208.65	209	210.11
197.81	200.83	200.28	198.31	201.04	202.09	200.28	199.69	199.69	203.76	200.54	200.86	202.28	201.53	200.39	201.91	200.75	200.51	200.56	199.71	200.88	198.36	200.45	199.42	201.18	199.65	199.3	199.55	198.24	201.24	200.26	198.97	201.03	199.54	198.85	202.02	200.11	198.48	201.08	200.6	200.67	201.35	201.93	198.31	199.51	198.61	198.63	201.14	198.64	200.52
209.05	207.56	209.37	208.89	208.23	208.66	209	208.19	208.57	209.14	208.41	209.71	211.15	209.52	208.54	208.05	207.93	209.79	208.3	208.18	209.9	206.87	208.88	209.69	209.55	208.41	208.42	208.82	207.38	208.23	211.05	206.68	208.07	208.92	209.93	209.4	210.6	209.09	211.6	206.39	210.4	208.78	210.34	210.91	208.5	208.53	209.46	208.37	207.25	208.89
214.2	214.18	212.08	212.26	213.84	213.02	211.92	214.56	215.19	212	212.35	215.27	211.71	213.05	213.93	212.73	214.81	215.19	216	212.85	212.52	213.14	213.45	212.97	213.17	215.06	212.2	211.31	213.77	212.87	213.9	211.21	212.85	214.15	213.4	213.72	213.16	214.72	212.84	213.39	211.19	212.53	212.76	214.22	214.37	213.94	209.58	213.06	212.43	212.45
202.08	203.36	202.25	204.58	202.6	201.72	203.41	204.35	202.45	201.73	203.5	202.83	203.07	203.77	203.76	203.38	202.39	205.9	203.14	204.25	201.33	203.16	203.29	205.8	202.15	204.21	204.46	202.06	203.11	202.57	202.04	201.85	202.3	202.12	203.42	205.29	204.34	203.41	203.11	203.76	204.2	203.29	204.16	203.96	204.02	201.83	202.09	201.14	202.39	202.61
207.04	209.48	206.92	207.95	210.33	210.48	208.75	209.67	208.81	211.04	209.94	207.81	210.66	210.53	208.19	212.3	209.8	209.73	209.37	208.79	210.63	209.21	209.85	209.72	211.05	210.03	209.87	210.53	209.65	210.77	208.9	209.45	209.23	208.89	209.85	210.8	209.83	212.14	207.88	210.57	210.8	209.79	210.11	208.71	208.95	209.44	210.04	210.72	210.35	211.5
211.64	212.21	213.7	214.02	211.99	211.57	212.77	211.61	213.82	215.9	213.78	213.34	214.07	212.79	211.93	212.46	212	213.54	210.57	212.33	212.86	210.74	213.28	212.99	213.46	212.18	215.51	212.28	212	213.61	212.05	213.22	210.35	213.53	213.44	215.58	212.01	212.94	215.32	212.71	212.54	210.36	211.98	210.25	212.86	212.86	212.96	213.58	214.85	214.78
203.24	202.79	203.89	202.18	202.46	206.03	204.63	204.79	202.03	203.28	206.21	205.32	203.94	202.81	204.27	205.05	204.31	204.95	203.57	202.85	203.44	206.09	205.02	203.09	201.91	203.96	204.72	203.87	206.17	203.23	204.32	202.39	205.23	202.19	202.29	203.69	205.9	204.46	203.95	204.04	202.27	205.2	205.35	203.21	201.98	202.41	204.59	204.21	202.49	203.37
194.75	193.86	193.79	196.63	193.36	193.87	195.71	194.29	194.1	196.34	195.1	196.79	196.13	193.95	197.13	195.67	194.39	196.42	195.21	196.25	192.34	196.75	194.16	195.6	194.93	194.95	195.66	194.35	195.62	194.83	194.24	197.06	192.53	196.38	196.38	194.6	194.54	193.86	193.91	195.51	197.68	195.13	196.07	193.83	195.77	193.41	197.82	195.93	196.58	195.16
219.49	217.21	214.72	216.14	215.23	216.58	216.73	215.09	218.09	217.4	216.92	216.69	215.69	218.24	219.73	217.19	217.15	218.15	216.08	216.43	217.56	218.94	215.78	217.43	215.95	216.23	217.75	213.7	216.28	220.15	215.73	217	217.26	217.38	216.63	217.92	217.09	215.39	216.21	216.91	218.49	217.45	217.55	217.31	217.16	217.1	216.7	219.15	218.82	215.07
201.33	202.06	197.29	199.29	200.37	199.14	199.71	199.62	200.53	198.19	198.98	200.8	199.75	198.61	198.42	199.29	200.8	201.24	198.46	198.36	198.93	199.18	198.21	200.23	198.03	200.32	199.68	201.28	200.42	200.8	199.8	200.6	199.99	200.71	197.64	200.38	199.57	201.66	199.19	198.7	200.84	199.65	198.97	199.71	199.35	198.34	199.5	199.14	200.62	201.2
205.52	203.36	204.08	202.17	203.93	204.66	203.38	203.32	202.61	205.26	204.92	203.89	204.2	205.59	203.25	202.44	203.65	204.29	205.67	203.32	202.97	203.91	202.55	202.11	204.31	203.78	202.65	204.07	204.24	203.4	204.11	202.12	204.04	202.26	203.84	204.69	201.17	202.86	202.86	206.13	206	204.58	203.69	203.24	204.26	204.26	205.65	205.3	204.78	202.49
213.55	210.97	212.08	211.19	212.72	212.8	212.14	213.95	212.2	215.87	214.28	213.18	213.73	211.96	212.78	213	213.42	213.62	212.06	210.35	211.32	212.1	213.43	212.95	213.99	214.72	213.97	212.91	213.46	213.52	212.07	212.76	213.52	211.72	213.42	211.36	212.83	214.35	214.61	209.89	210.43	212.93	211.53	210.33	210.21	211.15	213.2	212.76	212.85	214.57
200.03	198.86	197.63	196.32	196.59	195.37	198.65	195.17	198.44	197.64	198.86	196.31	198.71	198.06	198.73	197.82	199.61	196.17	200.67	197.48	198.25	197.14	195.95	198.68	196.42	199.93	199.33	199	196.19	198.19	198.98	196.34	197.47	197.85	197.2	198.78	196.76	198.01	198.02	198.2	198.6	199.38	199.28	198.93	195.82	198.19	197.98	199.31	198.34	197.63
211.85	212.51	212.78	213.15	213.12	209.26	211.11	210.35	212.79	210.52	211.52	211.06	212.98	210.23	210.51	210.73	212.61	211.37	211.03	211.79	212.33	213.32	213.72	212.06	211.11	213.8	209.93	210.18	210.67	211.64	210.8	210.92	212.52	212.7	211.52	211.18	212.26	214.03	211.44	211.68	212.96	212.83	212.03	209.88	212.61	210.88	211.15	212.96	212.11	212.48
218.19	217.51	215.4	217.09	215.69	214.61	216.7	215.37	217.64	217.67	217.54	216.83	217.81	217.89	215.63	217.55	217.84	216.37	216.35	216.2	216.57	216.62	217.59	217.48	216.44	217.05	217.21	216.61	218.67	215.94	217.91	216.27	216.46	214.69	219.37	218.33	218.4	215.88	218.68	217.51	218.1	216.64	216.99	216.71	215.3	213.75	216	216.13	216.06	217.11
201.83	200.87	202.28	203.25	205.56	203.76	202.71	200.68	204.02	202.07	204.59	204.47	202.58	201.54	203	201.28	200.97	202.01	204.14	202.61	201.47	203.6	204.26	202.63	202.35	202.54	204.29	203.12	203.99	201.68	202.03	202.98	204.68	203.24	202.61	200.69	204.49	206.04	201.2	200.52	202.13	203.86	202.43	203.29	202.91	203.5	199.31	202.46	200.94	204.93
202.61	204.36	202.87	207.01	201.91	204.29	206.01	203.15	206.02	201.28	202.44	205.55	202.68	203.12	202.8	201.7	203.94	203.25	200.8	203.73	204.28	204.18	205.09	202.02	202.22	203.89	201.72	204.47	201.47	202.22	206.39	202.94	202.1	203.2	203.8	202.39	201.89	201.88	202.92	205.6	205.07	205.22	199.52	203.32	203.57	205.86	204.38	199.97	204.48	204.38
206.46	209.31	209.08	207.4	207.84	207.1	210.02	209.01	206.12	208.28	211.36	208.85	209.06	208.38	209.72	208.42	211.8	209.18	208.72	210.18	208.7	208.37	211.26	209.67	209.08	207.99	207.95	209.79	210.45	209.08	207.11	208.47	208.75	205.94	207.97	208.81	207.41	207.43	210.15	208.18	207.54	208.83	209.5	208.78	206.91	208.43	209.7	206.61	207.23	209.63
203.08	202.33	201.6	201.37	199.4	201.51	202.53	202.91	203.92	201.18	202.18	202.71	200.79	203.25	203.52	202.46	202.92	202.9	203.94	203.3	203.58	203.95	201.65	203.46	204.21	201.72	201.87	203.05	204.46	202.79	200.97	203.71	202.95	204.43	200.96	203.39	201.44	201.77	202.41	204.77	203.89	201.77	202.01	204.16	201.61	202.68	201.63	202.94	201.64	202.49
209.55	209.82	209.28	205.74	208.88	207.82	205.72	209.12	206.47	205.53	209.61	207.78	207.34	206.26	206.22	208.36	207.26	208.47	208.47	208.71	209.18	209.06	209.91	209.24	208.03	207.1	206.69	208.57	208.55	207.88	208.3	209.02	207.46	209.85	207.61	206.76	210.43	207.29	209.02	206.82	208.05	210.62	209.6	209.09	208.84	207.94	209.22	208.91	208.63	208.23
208.06	208.55	211.21	210.32	209.22	208.48	209.47	206.98	209.35	210.85	208.68	207.2	208.2	207.95	210.98	209.98	210.09	209.8	210.23	210.24	208.67	207.5	209.76	210.45	206.8	207.81	208.22	209.48	210.57	209.04	209.06	207.47	206.87	209.48	208.28	208.43	209.52	208.97	207.7	210.3	210.09	208.74	209.3	209.17	207.14	209.89	206.85	208.36	207.92	207.55
209.51	206.18	204.79	210.61	207.19	207.73	210.26	209.13	208.32	208.87	207.97	209.65	210.27	208.24	208.06	210	208.87	207.83	206.38	206.22	207.74	207.41	208.45	205.9	206.94	206.86	204.93	207.33	206.4	208.7	206.6	207.43	208.81	204.81	207.04	207.17	207.56	208.41	206.15	207.44	208.74	206.7	207.87	209.24	208.76	208.67	208.29	207.13	208.36	209.95
192.76	194.14	193.88	195.8	194.58	194.97	193.15	193.71	193.19	193.78	193.54	193.82	195.71	196.21	195.11	194.62	195.3	193.77	192.35	194.84	192.46	190.55	194.32	194.53	195.54	194.42	195.32	192.28	193.91	193.57	195.16	196.83	194.16	195.89	194.41	194.51	192.94	196.09	193.36	194.02	191.91	194.44	195.23	193.58	192.97	192.72	195.15	195.78	195.21	194.62
199.49	199.88	200.14	199.19	200.97	199.1	198.46	200.07	199.84	200.6	199.64	200.45	196.58	199.85	200.8	199.57	200.08	200.16	198.17	199.94	200.29	198.51	197.52	199.28	200.07	200.82	197.63	198.72	199.7	198.06	199.2	199.72	201.43	200.97	200.19	199.85	198.65	198.31	198.41	198.43	199.97	199.11	201.63	199.29	201.84	200.08	196.54	199.56	200.2	200.72
214.18	213.61	210.65	212.81	212.89	211.84	212.81	212.33	212.29	210.8	212.15	211.43	213.64	212.75	213.91	213.34	212.22	212.3	212.57	211.82	210.47	209.9	212.17	211.99	212.21	211.49	211.79	213.84	213.99	210.95	213.18	212.84	213.05	212.66	212.34	212.52	213.13	212.57	212.2	211.85	213.46	213.41	210.62	210.45	211.85	211.06	211.57	211.23	211.18	213.38
208.18	208.18	208.6	209.88	208.34	206.34	207.92	208.44	206.91	208.91	210.12	207.6	206.79	208.4	207.72	208.53	210.72	209.66	208.19	208.8	208.69	208.21	208.32	209.53	207.25	207.99	208.58	209.09	208.32	204.54	209.41	208.12	209.03	209.24	210.42	207.74	207.5	208.87	206.72	208.83	208.4	208.8	208.22	206.93	211.4	208.51	206.98	209.1	209.11	210.43
211.8	212.04	208.11	212.48	210.13	212.05	210.75	209.18	212.17	211.74	210.32	212.22	211.21	210.27	212.08	211.44	214.7	210.11	211.26	210.61	210.67	212.3	211.89	213.05	212.54	212.57	212.38	212.7	212.82	210.74	210.87	210.33	210.04	211.09	209.69	212.45	212.53	211.72	211.79	212.15	211.37	211.45	210.34	211.45	209.47	209.31	211.81	208.48	210	210.52
211.4	211.95	210.99	210.31	213.44	212.46	212.01	211.34	211.05	213.75	212.91	211.11	210.97	212.21	211.58	212.02	210.75	212.42	211.8	210.65	212.28	211.25	211.63	212.92	212.24	210.8	211.67	212.56	211.42	211.56	213.1	211.06	212.41	212.24	213.27	212.61	214.05	210.45	211.31	213.32	211.44	211.38	212.18	212.02	212.58	212.96	211.31	211.69	209.95	211.15
193.36	194.2	195.75	194.22	194.04	194.66	193.24	192.08	195.26	193.48	192.66	194.15	196.05	193.48	192.62	194.63	193.18	193.05	195.45	194.21	194.99	194.34	195.12	193.79	194.63	196.36	192.01	194.5	193.85	193.03	193.82	194.08	193.71	192.29	193.41	194.27	194.26	193.91	195.08	194	192.83	192.77	193.91	192.65	193.57	193.98	194.01	195.24	193.08	195.87
199.11	198.28	200.21	199.59	197.52	197.23	196.94	200.99	197.81	196.84	201.43	197.29	197.07	200.09	195.97	198.32	199.23	197.42	198.88	199.09	196.27	197.61	196.99	202.24	199.86	198.67	198.22	197.32	197.49	197.59	198.98	199.71	199.04	199.52	198.84	196.94	197.52	198.5	197.45	198.39	198.82	197.84	198.4	196.19	199.44	197.17	197.57	198.21	197.75	196.53
205.72	204.64	205.85	205.36	203.07	205.82	204.78	205.89	204.78	202.76	204.39	201.98	205.7	205.11	204.04	205.88	204.74	204.14	206.75	204.01	202.48	205.06	204.78	204.97	205.21	205.32	204.01	203.98	204.37	204.88	204.54	203.36	204.6	205.25	205.57	204.55	205.65	204.94	204.16	205.2	206.1	205.45	202.55	203.91	205.04	204.31	205.55	205.27	203.19	204.3
209.16	207.9	209.2	209.96	208.78	208.47	207.37	207.29	210.09	207.57	210.14	208.66	206.93	209.8	207.69	209.58	206.93	211.18	209.64	208.58	207.61	209.2	208.69	208.41	207.82	209.69	207.99	207.68	209.23	209.52	209.37	207.21	206.81	208.04	209.8	209.88	208.29	207.74	208.67	210.32	209.57	207.44	208.74	208.39	209.07	211.37	209.21	207.81	206.82	209.76
215.38	214.36	212.19	213.48	212.63	212.21	213.44	212.7	212.72	215.03	214.34	212.9	212.88	213.52	212.55	213.83	215.19	214.59	213.62	213.01	212.14	211.79	214.45	212.41	213.58	213.38	215.45	211.18	212.87	214.65	215.03	214.83	213.72	213.66	213.51	213.94	212.89	214.95	213.14	212.56	213.58	215.02	213.9	212.89	214.44	214.22	213.49	216.41	213.27	215.8
218.92	218.32	216.24	218.58	215.61	216.01	215.83	217.77	215.56	217.01	216.91	217.41	218.39	217.7	215.62	216.98	216.02	215.69	218.13	217.62	217.71	218.49	217.93	215.58	216.72	217.73	218.56	217.77	218.63	217.9	217.38	218.17	216.84	216.31	219.48	215.81	217.34	215.34	218.41	218.71	217.31	217.58	215.92	217.5	219.58	218.49	217.24	217.33	214.56	217.02
202.78	201.56	200.91	203.85	201.92	204.43	200.01	200.54	203.13	205.37	203.36	201.13	202.66	204.86	201.88	201.66	203.63	203.7	203.23	203.77	201.61	201.62	205.4	203.07	201.39	205.68	201.92	201.29	200.72	204.81	204.23	204.33	203.75	204.69	203.43	203.83	203.29	203.58	204.28	203	203.9	201.34	204.46	201.9	203.25	201.57	200.41	205.1	202.59	205.08
217.69	219.59	215.47	216.19	216.06	218.64	217.96	217.82	218.63	216.41	216.97	217.84	217.3	217.84	216.26	216.61	216.66	215.31	216.06	218.31	217.12	217.46	217.32	219.71	217.12	217.06	216.25	216.15	217.25	217.04	216.9	216.09	217.28	219.35	215.78	217.55	217.53	215.95	216.12	215.8	218.09	217.93	215.49	216.69	218.15	217.75	216.98	218.02	218.24	218.44
197.64	201.06	198.25	201.58	198.33	202.26	201.84	199.14	199.12	199.55	200.48	199.25	198.28	197.05	197.43	200.58	197.3	199.22	198.47	200.96	200.13	199.7	199.04	201.38	199.01	199.52	200.71	199.88	200.98	198.64	197.6	199.88	198.26	198.52	200.3	198.71	199.31	197.34	199.96	199.86	199.88	199.25	200.09	200.13	199.82	196.94	197.1	198.4	197.48	199.35
219.34	216.98	216.02	217.48	219.76	219.38	218.71	221.15	217.61	217.15	218.08	217.34	216.91	220.17	216.46	218.14	219.17	220.76	215.52	219.4	214.89	218.6	217.78	218.85	217.97	219.95	217.19	219.39	216.6	217.34	219.69	217.39	217.31	217.32	217.07	218.72	218.96	218.78	216.51	220.88	218.17	216.06	218.63	217.19	218.15	217.19	217.85	219.5	217.61	218.62
210.66	210.11	210.08	211.78	213.14	209.55	210.7	212.01	211.81	211.19	212.64	212.03	209.67	212.15	211.94	209.59	211.69	211.1	210.95	213.68	210.07	210.31	211.67	211	211.45	209.01	213.48	212.38	212.57	209.93	213.04	209.53	212.94	214.48	213.18	213.23	213.67	212.12	211.21	211.24	208.84	212.76	212.45	212.96	210.66	212.26	213.63	210.98	211.28	209.67
199.32	197.44	198.01	199.52	201.31	199.13	199.16	199.68	197.97	200.26	200.33	201.85	202.9	201.19	200.83	199.12	200.02	200.01	199.66	200.71	201.94	202.39	198.94	199.62	198.51	201.12	200.71	199.2	201.15	200.07	198.13	199.52	199.38	200.08	201.67	201.03	201.92	199.27	200.76	199.13	201.74	199.27	199.89	198.97	199.66	202.8	201.84	198.34	200.64	200.03
204.66	202.24	203.64	203.92	203.4	201.68	203.76	205	204.19	202.14	202.97	202.77	203.19	201.65	202.34	203.89	204.19	203.5	203.25	204.43	205.35	200.92	205.38	203.28	201.59	205.38	204.85	204.56	200.13	204.72	203.16	204.28	200.06	206.65	205.14	202.27	203.87	202.52	203.35	202.36	203.2	205.18	201.35	203.47	205.24	203.96	203.8	203.89	201.25	205.68
205.34	205.24	205.53	207.14	207.09	204.56	204.19	205.44	207.23	202.88	205.76	206.68	204.91	207.32	206.44	205.76	205.6	204.96	204.67	206.24	205.42	204.48	205.9	204.59	205.23	204.92	207.24	206.62	204.56	206.21	205.85	204.93	204.32	205.37	203.56	205.5	204.64	206.95	204.31	206.04	205.91	205.78	204.86	205.17	206.59	205.96	205.95	204.83	204.38	205.61
207.07	209.14	206.79	205.82	206.4	207.65	206.09	205.31	208.54	209.98	209.52	205.56	208.54	209.66	208.07	208.09	207.81	208.27	207.25	208.83	206.17	208.91	206.43	208.18	207.26	208.14	209.5	206.27	209.83	207.03	208.65	206.8	208.63	209.96	208.72	208.52	207.36	209.63	207.65	206.57	208.41	205.37	207.95	205.57	209.67	209.18	208.63	208.46	208.43	206.57
216.36	217.53	217.5	216.42	214.92	216.43	220.29	218.65	216.54	216.22	218.95	217.3	217.21	217.61	215.87	217.88	217.49	214.9	217.41	217.11	216.64	218.81	217.48	218.39	217.05	216.74	214.79	218.75	216.35	217.27	218.2	216.58	215.71	217.46	216.96	217.14	217.41	216.76	217.93	214.68	216.62	215.04	217.27	218.3	217.93	216.86	218.03	215.44	220.61	216.83
208.81	208.79	208.87	206.34	209.21	208.69	209.88	207.44	211.29	210.36	210.99	210.24	207.55	207.44	209.44	208.82	210.38	208.18	208.76	209.6	209.18	207.6	208.98	209.68	208.53	210.72	209.38	207.88	210.83	209.35	206.15	210.58	210	207.74	205.88	209.69	210.54	210.08	210.29	209.65	208.44	208.91	208.66	207.46	207.03	208.1	208.35	208.53	210	208.17
206.6	208.02	208.1	207.15	206.28	210.03	207.13	208.14	211.33	210.97	210.55	208	208.05	207.13	207.44	208.3	210.88	210.33	209.65	208.59	207.8	206.04	207.57	210.98	210.43	208.14	209.72	208.26	210.52	209.75	209	208.12	210.71	211.09	209.7	206.21	206.96	207.4	208.94	208.77	207.67	207.89	210.16	206.98	205.89	210.49	208.25	207.86	208.12	207.52
215.43	212.96	211.1	214.09	211.28	214.69	214.49	214.36	215.22	213.13	212.82	212.87	216.2	215.64	214.76	212.95	212.59	213.08	214.85	211.57	215.17	213.31	215.28	215.01	213.57	210.07	212.25	212.21	213.54	216.4	213.26	213.58	213.3	214.11	212.66	211.08	215.01	215.92	213.14	210.87	213.67	212.08	214.57	212.43	211.93	214.87	215.12	214.23	213.24	212.61
208.09	210.63	211.71	209.43	207.05	210.65	209.18	206.16	207.79	209.48	208.01	210.68	210.01	210.53	209.34	208.52	209.25	211.08	208.97	209.02	207.41	210.12	207.56	210.21	208.74	209.04	205.77	208.68	209.46	210.66	210.09	207.49	208.1	210.19	208.77	208.86	211.05	209.13	209.54	208.87	210.39	210.38	211.01	209.81	210.53	209.26	209.82	208.61	207.56	210.52
207.96	209.41	207.62	205.76	208.86	209.94	208.78	207.77	209.13	210.04	207.83	210.41	208.07	209.54	208.09	206.47	207.08	207.92	209.33	206.94	208.15	208.66	209.65	208.3	209.63	208.06	209.13	209.41	207.45	208.96	208.17	209.74	209.38	206.12	210.19	204.22	207.6	209.31	209.21	209.48	208.67	208.29	209.02	210.18	209.43	207.06	208.29	208.75	205.5	207.44
206.84	204.93	207.59	208.67	208.74	206.81	207.19	207.12	206.6	208.5	208.14	208.21	206.96	207.03	205.93	208.06	207.11	207.77	209.94	209.46	209.15	209.98	207.05	209.46	207.68	209.14	206.1	207.41	207.97	208.97	208.83	207.35	207.87	207.51	208.64	210.73	209.55	208.15	209.68	207.48	207.65	208.06	206.24	206.13	208.31	207.9	208.36	207.77	207.38	208.78
211.24	212.16	211.26	210.9	210.78	210.52	212.21	211.22	209.7	209.08	212.14	211.97	209.51	210.9	209.54	211.37	209.41	212.21	211.02	212.66	215.22	210.86	210.88	212.76	212.68	211.9	209.27	212.57	211.68	211.73	213.81	212.94	212.16	209.16	210.83	207.94	210.65	211.35	212.29	210.98	210.79	210.57	211.07	211.59	212.6	213.56	210.42	213.22	210.72	213.25
209.89	212.43	211.78	211.24	211.9	210.09	212.07	209.76	213.06	211.41	211.7	212.1	213.3	211.21	212.89	212.19	211.07	210.55	212.35	210.02	210.63	210.21	211.94	211.34	213.58	209.8	211.56	210.63	211.81	211.08	211.95	211.8	209.58	210.41	211.53	211.22	212.86	211.18	211.17	211.47	210.79	211	212.99	209.88	209.31	211.5	211.29	212.46	213.58	212.74
198.83	198.83	197.98	200.42	197.86	198.31	198.76	199.34	201.38	197.64	199.12	198.65	199.34	200.42	198.71	197.15	197.31	200.55	199.35	200.52	198.84	199.99	200.48	198.97	198.84	200.37	199.21	199.53	200.57	199.47	199.72	200.57	197.82	199.74	201.14	197.73	199.35	200.57	197.53	198.23	200.93	199.06	198.35	199.45	198.4	202.05	199.32	200.54	198.39	201.27
210.78	211.8	212.66	211.8	211.2	210	210.45	211.08	213.05	211.25	212.98	210.73	212.59	213.23	211.14	210.74	213.03	210.93	212.13	209.28	210.86	212.83	211.62	210.65	212.62	212.47	211.94	212.13	211.41	212.83	209.55	208.35	212.66	210.99	211.33	211.01	211.49	211.27	213.79	212.21	211.21	211.25	208.33	210.94	213.57	210.68	211.96	213.68	213.07	210.69
205.86	204.53	204.46	206.05	204.22	206.98	204.51	202.68	204.17	206.23	203.77	206.16	202.1	204.41	203.76	205.91	205.74	204.14	203.21	207.02	204.36	206.35	205.84	203.75	203.71	204.79	202.7	204.01	207	205.8	204.48	204.74	203.56	203.45	204.4	204.1	204.65	203.54	204.42	204.26	204.31	204.08	203.68	204.87	204.95	205.35	206.73	207.1	204.97	204.03
212.44	209.87	213.09	211.77	211.91	212.97	213	210.43	210.35	212.63	211.71	212.59	211.5	209.77	210.82	210.62	214.16	211.79	210.97	212.73	211.25	209.83	210.52	210.97	212.42	210.95	212.7	212.01	210.88	213.76	212.93	211.51	210.64	211.56	211.8	213.14	211.24	210.01	211.79	210.3	210.03	211.68	213.08	211.02	210.3	210.45	210.25	211.07	211.59	211.24
201.45	200.78	200.83	200.05	200.48	199.15	200.22	197.91	201.34	199.86	200.84	200.67	200.03	198.86	199.36	200.09	199.54	199.99	200.94	200.41	202.3	198.22	200.73	199.88	199.4	200.36	201.42	201.72	199.31	199.22	199.56	198.89	200.46	199.55	202.84	199.53	200.98	199.05	198.61	197.41	199.95	199.96	201.67	199.93	200.53	200.69	199.37	200.54	200	198.44
209.25	208.22	209.89	209.01	209.14	209.12	210.08	206.87	208.87	208.96	209.26	207.4	207.99	211.59	209.24	209.79	208.76	206.95	209.44	210.26	207.63	208.96	207.58	210.08	208.59	209.09	211.44	210.87	208.38	207.27	208.41	208.1	207.89	209.4	209.84	209.33	210.47	209.53	210.24	209.87	207.23	206.87	207.83	209.46	210.3	208.37	207.2	210.36	207.71	209.98
208.2	212.47	208.97	210.08	209.31	210.76	209.56	213.46	210.21	210.6	209.93	209.83	206.75	207.19	209.38	208.67	211.15	209.4	210.61	210.4	208.38	210.53	211.13	211.9	208.66	209.08	207.21	211.13	209.66	210.53	209.17	211.15	208.88	207.77	211.38	209.07	210.8	209.21	210.17	210.88	208.55	209.35	210.93	209.2	210.44	208.17	209.6	209.73	210.33	206.28
198.69	201.45	198.76	200.67	195.93	199.97	200.39	199.39	199.77	199.11	199.79	197.77	199.81	201.53	200.09	198.36	200.85	200.07	198.07	198.88	198.69	198.19	200.38	199.23	200.33	197.72	201.31	198.51	199.78	198.3	199.47	199.59	199.35	198.78	199.31	199.97	201.92	197.53	198.43	199.55	199.18	200.78	196.57	202.54	199.25	199.81	198.4	198.91	200.03	198.84
204.55	205.02	203.3	203.46	204.04	203.67	204.09	201.91	205.15	205.16	200.84	201.78	203.83	203.13	204.6	205.23	203.79	203.73	201.79	204.39	203.6	203.34	203.6	204.98	203.98	203.71	203.31	204.06	203.18	202.51	201.26	203.96	202.91	203.45	204.91	200.89	202.96	203.2	201.22	205.03	204.41	202.69	202.28	205.16	204.15	203.09	203.07	203.98	206.54	203.27
206.36	208.35	208.16	208.38	208.35	207.68	205.88	208.68	206.35	208.79	207.97	208.07	206.69	205.61	207.57	208.48	208.64	209.15	207.82	207.6	206.67	208.16	208.33	207.18	207.63	207.51	207.65	207.32	207.82	207.26	207.2	207.69	207.47	206.16	207.99	208.47	209.87	208.66	208.59	208.61	208.25	207.3	206.03	207.45	207.81	207.92	210.34	206.49	207.55	208.33
206.07	208.33	209.26	207.44	207.61	208.04	207.8	208.07	207.84	207.14	208.46	207.19	205.08	208.04	209.07	206.29	206.89	209.2	206.74	207.61	209.36	205.01	207.62	207.74	205.82	207	207.53	208.13	208.97	206.99	206.11	206.6	208.55	205.73	208.88	209.34	206.99	206.51	206.76	208.06	209.17	207.11	206.53	209.36	209.13	207.01	207.35	206.61	208.27	207.56
206.85	208.09	207.38	207.01	204.46	207.5	209.84	205.76	208.85	208.68	208.43	207.68	205.8	209.86	206.49	207.65	208.16	206.44	206.82	207.02	207.27	206.47	207.72	207.94	206.87	205.14	205.59	205.8	206.71	207	210.15	205.05	207.57	208.36	208.78	207.87	209.12	206.68	209.54	208.44	207.32	206.22	208.6	205.86	209.52	209.02	209.15	207.41	210.04	207.07
207.82	210.55	209.6	207.92	209.34	208.46	210.85	209.11	206.85	205.45	208.85	209.08	209.26	209.93	208.91	211.14	206.94	208.36	209.92	209.21	206.76	210.74	208.81	208.84	209.76	206.9	211.21	208.77	208.13	209.28	209.68	208.84	208.88	209.02	208.17	208.38	206.58	207.44	207.8	208.1	208.41	208.26	208.63	207.78	209.38	208.82	210.74	210.57	208.68	208.69
210.12	207.49	209.21	209.09	209.68	207.5	207.53	208.66	210.2	208.6	208.34	208.82	210.52	207.89	210.95	207.75	209.74	206.76	208.62	209.11	206.81	207.88	208.45	206.71	208.59	209.04	207.14	208.1	208.6	208.74	208.84	209.19	209.72	211.3	210.49	210.39	207.47	208.34	208.88	209.21	209.91	208.73	208.6	208.63	207.68	209.23	208.19	209.47	208.14	208.76
200.23	199.75	199.87	198.45	199.66	200.9	198.96	200.73	198.49	200.19	198	200.27	200.74	197.73	198.33	197.15	200.09	200.99	201.4	197.8	199.3	199.01	200.22	198.73	198.28	201.45	203.38	199.82	201.46	196.3	199.11	200.09	200.53	199.79	199.52	198.65	200.61	200.25	198.21	200.66	199.48	199.98	198.58	198.17	198.04	197.34	202.34	201.1	199.83	199.31
210.46	209.29	209.3	208.3	210.55	210.17	211.99	211.06	210.93	205.95	209.06	211.51	207.2	207.62	208.72	208.89	210.24	208.34	211.23	209.99	206.53	210.71	209.65	210.03	209.9	210.87	206.99	209.95	209.6	208.1	209.53	211.36	210.21	208.2	208.72	209.5	207.54	209.85	209.18	209.27	207.54	209.51	209.88	207.88	210.37	206.91	207.01	211.2	207.92	209.93
211.97	212.11	211.33	210.6	211.8	212.94	212.33	211.09	212.97	212.34	211.8	213.55	211.97	211.75	210.81	213.35	212.38	209.14	211.96	210.53	211.96	210.99	212.32	210.95	212.49	213.85	212.31	212.45	213.22	209.2	209.27	208.71	213.47	210.62	210.29	211.31	208.52	210.27	212.84	212.91	212.24	211.86	210.58	210.96	211.77	212.81	210.03	211.49	210.48	212.75
212.57	213.02	210.73	210.9	212.78	211.85	210.79	211.13	211	209.82	212.16	213.53	210.98	211.29	210.35	211.98	212.73	212.18	209.05	211.68	211.67	212.49	212.04	210.42	212.41	211.71	210.05	212.39	211.87	212.05	211.42	211.73	211.54	213.55	211.45	213.96	213.3	211.61	210.15	213.64	213.05	210.06	212.73	210.38	212.65	209.88	210.67	210.18	210.48	211.5
207.8	208.72	210.55	209.25	210.7	207.54	208.77	210.44	208.38	210.25	209.18	209.99	209.2	209.34	208.02	210.99	210.27	208.81	210.97	208.15	209.98	208.31	209.67	209.44	207.9	210.99	210.26	208.45	208.66	209.53	212.67	210.57	208.98	209.24	209.94	210.29	209.7	209.55	207.66	207.96	211.45	209.62	210.11	208.79	207.64	211.19	210.8	209.16	207.01	208.72
213.44	213.86	211.18	214.8	216.26	212.44	213.17	214.94	210.81	212.29	213.11	213.29	212.63	212.81	213.7	210.52	213.24	209.82	212.97	212.58	212.54	212.82	211.94	212.99	211.79	211.13	213.66	213.97	211.55	212.33	214.36	212.82	212.43	214.23	212.63	213.25	212.44	213.16	210.9	213.57	211.27	211.51	214.46	213.26	214.08	214.61	211.6	214.91	212.74	210.94
210.45	214.37	211.93	209.25	211.77	211.25	211.12	211.44	212.76	213.03	210.63	211.71	213.38	211.85	211.99	211.71	212.2	210.72	210.91	212.31	213.09	211.66	211.3	211.93	213.5	210.58	210.62	210.16	210.72	212.12	211.38	211	211.72	212.21	210.45	213.96	211.8	208.93	211.71	209.74	210.36	211.57	210.32	212.21	210.42	213.3	208.58	211.65	211.45	209.52
204.22	204.28	204.28	203.29	203.03	202.94	203.25	202.25	203.77	201.53	201.87	202.79	202.19	202.33	204.1	201.16	203.62	202.64	202.17	202.22	204.53	204.49	202.46	205.8	205.05	202.05	204.27	203.84	203.74	204.02	203.93	205.23	205.34	205.48	203.82	205.99	202.97	205.66	203.82	203.53	203.44	203.16	203.24	203.83	204.65	201.5	205.25	201.48	204.19	203.91
212.39	211.3	209.34	209.19	211.89	211.73	212.02	212.2	212.75	211.23	213.1	211.35	212.28	212.51	214.23	211.6	212.25	211.86	212.66	210.87	211.84	210.67	210.77	211.95	212.29	210.93	211.57	213.47	210.76	210.13	212.32	210.83	210.29	211.34	209.85	211.91	213.24	212.15	213.16	209.09	213.59	210.46	210.26	213.6	209.77	211.05	213	210.22	212.16	212.7
219.5	217.49	218.75	215.19	215.09	219.03	216.59	217.59	217.83	218.53	217.86	215.97	216.94	217.16	213.94	219.95	216.55	217.53	217.61	214	218.77	216.49	216.41	217.52	214.95	217.28	218.17	214.93	216.41	217.43	216.44	216.01	217.84	216.38	216.27	215.58	216.08	218.8	217.47	214.99	216.98	214.31	217.29	217.69	215.11	216.51	216.13	215.08	218.73	217.44
212.03	212.67	211.92	213.19	214.96	212.89	213.93	212.85	213.98	214.76	211.58	213.49	214.54	212.21	210.63	211.96	213.19	209.67	213.12	212.69	213.58	217.36	211.07	212.87	211.37	212.67	210.8	212.8	211.52	213.51	213.28	214.45	212.57	211.76	212.79	211.24	213.62	213.28	214.45	213.19	216.95	214.41	213.24	213.73	211.62	211.74	213.21	212.75	214.53	213.57
200.89	199.57	199.54	198.39	200.15	198.37	196.95	197.63	198.82	197.52	199.86	198.67	199.68	199.91	200.1	201.46	198.87	198.57	200.14	198.6	200.19	198.88	201.77	199.56	199	198.26	198.49	199.07	198.75	198.29	200.8	197.04	200.46	198.63	198.43	200.06	200.94	199.86	199.67	202.08	198.83	199.87	198.49	198.09	199.5	199.89	199.12	201.82	199.29	199.34
203.31	204.6	203.71	205.33	202.39	206.52	204.11	202.12	203.58	203.72	201.48	202.7	205.12	202.6	202.45	205.29	201.63	203.83	201.59	203.27	202.43	204.54	205.17	204.68	204.58	201.96	201.67	206.24	201.78	203.22	204.77	202.66	203.17	204.17	203.95	203.19	206.19	203.94	204.4	202.88	204.64	203.04	202.28	202.53	204.14	202.35	202.19	203.22	203.52	201.45
203.62	204.1	204.54	204.71	204.56	202.64	205.48	206.76	201.17	203.25	203.87	201.08	205.43	202.39	202.59	205.57	204.89	203.73	204.19	205.82	201.11	202.79	202.28	206.27	202.48	204.33	203.61	203.62	204.87	206.28	202.63	204.9	204.26	205.25	204.22	202.11	200.39	203.92	202.64	204.86	204.1	205.52	204.83	206.59	204.85	202.42	202.63	203.8	204.57	206
203.49	204.84	204.6	204.61	203.01	205.7	204.33	205.39	205.27	204.68	203.67	206.16	204.75	205.52	204.06	202.66	205.57	205.34	206.68	203.4	205.5	204.12	205.21	202.76	204.41	203.54	203	205.35	205.15	203.39	205.4	204.97	206.01	203.54	205.93	203.84	204.84	203.3	205.64	203.38	203.58	202.27	205.27	205.14	204.93	201.94	204.19	206.75	204.59	204.79
201.85	203.22	200.39	202.18	201.63	203.28	201.27	203.21	202.19	205	204.13	205.37	202.62	204.95	204.37	204.62	203.74	205.83	201.36	202.24	203.23	204.16	202.2	203.84	203.91	204.24	203.38	206.12	203.73	203.26	205.92	202.36	204.25	204.17	204.89	204.97	203	203.81	202.31	204.03	202.04	201.85	205.6	201.61	207.05	201.66	203.84	203.49	204.23	204.59
217.54	219.51	216.52	216.86	217.77	217.55	217.34	215.33	215.23	217.75	216.83	215.69	218.69	219.12	216.81	215.46	217.28	216.36	216.57	216.53	218.87	217.34	216.75	216.41	217.49	217.65	217.48	216.19	214.68	216.55	218.37	216.17	216.25	215.92	217.21	217.03	216.65	215.35	217.51	217.16	216.28	215.2	216	216.78	217.99	217.78	213.06	215.86	216.8	215.42
203.95	205.34	205.16	208.1	205.56	205.27	205.31	204.94	204.82	206.33	206.36	205.63	205.78	202.91	204.48	204.87	203.85	204.25	203.96	204.09	203.76	205.23	203.05	204.7	205.1	205.32	206.03	205.85	203.41	205.01	206.54	202.85	204.35	206.57	205.56	205.35	203.48	205.18	204.02	204.54	204.35	203.1	204.15	204.35	205.67	205.1	204.73	205.89	205.11	205.7
206.68	209.97	206.94	207.43	208.99	207.44	206.4	211.25	207.97	206.56	208.62	206.06	207.54	208.61	208.78	209.87	207.39	206.01	207.32	208.45	207.68	209.44	210.14	205.98	204.79	209.27	207.66	208.62	207.5	208.46	206.92	207.79	208.79	207.52	208.37	208.49	208.23	208.57	208.69	207.62	207.47	208.05	206.8	206.59	207.85	209.58	209.71	206.96	208.16	205.62
217.47	216.53	217.38	214.86	220.26	215.14	216.77	220.14	215.99	215.56	216.99	217.61	217.2	217.33	218.88	217.55	217.1	215.25	217.55	217.22	214.98	215.84	216.96	218.56	214.52	214.15	215.43	217.26	218.38	217.11	217.62	218.5	218.43	216.16	218.64	215.35	217.01	217.21	217.2	216.63	217.97	218.26	215.86	215.76	216.64	217.08	218.02	218.93	218.44	218.03
200.8	202.66	201.26	199.33	200.23	200.36	199.73	200.16	199.72	201.45	202.4	201.76	200.13	198.98	199.36	202.57	201.94	201.78	198.22	198.11	201.84	199.87	199.75	201.78	199.22	200.88	200.13	201.2	200.58	204.44	199.06	200.19	198.97	199.38	199.13	200.77	199.33	202.91	199.82	197.42	201.78	200.89	201.3	199.28	200.26	200.21	200.52	200.37	201.87	198.27
207.72	210.25	208.5	209.91	208.6	211.22	208.69	206.28	207.15	209.16	209.45	207.99	210.13	209.67	207.21	206.63	208.95	208.23	206.15	206.74	210.73	208.93	209.27	208.83	209.2	207.55	208.78	208.01	206.19	209.77	208.27	208.02	209.17	209.3	207.51	208.9	206.71	208.82	210.03	208.08	207.81	210.08	210.84	205.99	207.04	208.75	208.59	207.18	210.62	208.84
202.22	200.62	199.36	199.63	200.75	199.07	199.37	200.59	200.84	200.97	199.24	199.11	200.05	200.11	200.99	200.54	199.26	199.28	201.84	201.34	198.87	201.62	198.59	200.96	198.14	200.2	201.05	200.72	201.34	199.89	201.55	198.72	198.59	200.57	198.51	199.8	202.25	198.54	199.92	200.97	200.07	202.13	201.25	199.65	199.47	199.49	202.79	199.32	199.28	198.96
204.48	208.78	206.1	206.18	203.74	207.38	205.66	204.42	208.19	205.8	204.42	205.04	205.51	205.59	205.33	205.05	205.34	206.77	204.47	204.42	205.05	205.95	205.14	205	205.24	205.03	203.67	204.86	206.9	204.78	206.14	205.57	205.06	203.73	205.44	205.75	205.28	204.18	206.15	204.66	205.88	205.14	206.4	203.27	207.88	207.5	205.84	207.51	202.93	207.75
212.8	212.88	213.79	214.12	213.89	213.64	213.31	211.46	212.71	213	211.08	211.39	213.16	213.21	212.91	212.14	212.26	211.21	211.5	211.21	214.8	212.83	215.52	212.02	214.09	214.67	212.12	211.84	212.12	212.47	215.33	212.95	212.02	212.19	213.84	211.95	214.83	212.06	213.77	213.91	210.68	214.55	211.76	213.11	209.62	213.6	213.88	212.79	212.26	213.11
203.06	203.65	204.41	202.11	202.42	203.74	202.95	203.52	204.09	201.67	201.5	205	201.57	202.65	201.69	205.72	202.47	205.04	203.17	205.64	202.47	205.05	203.43	201.66	203.66	204.3	201.98	202.5	204.82	204.6	206.34	203.12	204.2	203.59	202.48	203.8	203.27	205.15	204.77	202.82	205.35	201.52	205.32	201.24	203.35	203.63	204.68	201.62	202.73	202.16
216.15	218.33	215.57	217.2	216.89	216.43	216.9	215.57	217.65	218.56	214.13	215.09	215.74	215.69	216.32	218.14	217.11	216.38	217.05	218.34	216.52	215.47	215.81	217.04	217.69	217.82	215.97	218.17	216.09	215.97	217.37	216.9	213.94	216.39	216.3	215.02	213.4	218.7	216.68	215.02	218.44	218.35	216.37	217.41	217.66	217.91	218.81	218.01	217.66	218.14
202.03	201.28	200.46	200.98	201.94	202.04	199.56	199.89	200.45	197.93	198.88	201.32	202.15	199.28	199.93	202.34	201.07	202.63	201.62	200.58	202.71	201.35	201.62	201.78	200.6	198.56	200.03	202.36	201.75	202.96	199.18	200.9	202.01	201.64	200.75	202.28	202.29	202.76	201.66	200.35	202.03	201.55	200.55	200.25	201.05	202.47	199.72	201.3	199.65	200.82
205.3	204.29	203.13	206.05	203.78	202.99	203.32	204.63	205.86	203.66	203.35	202.3	202.38	203.79	205.79	204.5	203.93	204.22	204.55	203.99	201.64	204.14	203.99	203.7	204.18	203.34	205.64	204.08	201.86	201.52	205.6	202.57	203.73	204.36	202.81	202.69	204.18	203.15	204.57	204.72	203.49	204.95	205.23	202.61	204.8	206.65	203.02	202.58	204.27	202.36
210.21	209.83	208.64	208.83	208.49	210.13	209.9	209.13	209.81	209.72	210.13	208.81	210.43	209.96	207.36	207.2	209.72	208.63	208.69	209.41	208.72	208.03	207.18	209.58	207.85	208.23	209.99	208.62	209.03	208.75	208.31	208.37	207.45	207.37	209.88	208.14	207.48	207.73	209.17	206.92	206.73	208.15	210.3	207.17	209.45	207.08	209.74	210.45	209.22	208.21
210.79	213.37	210.69	210.9	210.56	211.64	210.8	212.71	210.82	213.07	212.21	212.86	212.61	213.15	212.21	210.56	211.55	209.8	211.61	211.43	212.23	208.13	212.74	211.97	212.98	212.74	213.41	211.37	211.77	210.88	214.49	210.74	210.48	210.97	210.1	213.5	211.88	210.76	213.45	211.83	212.18	211.65	213.03	215.53	211.91	211.62	212.01	211.27	209.02	210.71
207.44	207.49	206.15	206.76	208.35	206.84	204.85	206.83	205.74	203.67	206.68	206.98	206.28	208.22	207.05	206.37	204.56	205.19	208.53	207.72	206.52	207.4	205.79	206.1	206.28	207.55	205.26	206.14	207.02	205.89	206.88	205.38	205.2	205.87	205.04	207.63	206.01	206	207.48	204.42	207.57	206.6	206.25	207.63	208.77	207.3	206.19	205.05	206.48	206.31
206.71	208.25	207.7	206.03	208.73	205.72	208.55	207.87	208.16	207.65	208.07	207.3	208.55	206.08	206.97	207.22	208.19	206.24	208.87	207.8	206.14	205.9	209.91	206.54	205.74	209.58	208.9	210.29	207.3	205.28	207.62	209.6	209.15	206.5	209.21	208.36	207.06	209.04	207.13	208.39	208.94	207.99	207.81	206.54	207.45	211.34	208.15	208.18	208.71	208.7
209.79	208.54	208.54	208.57	207.13	208.72	208.46	207.78	209.04	207.04	209.66	209.84	206.97	209.2	207.61	209.05	207.55	208.1	206.7	208.84	207.81	207.91	208.77	205.7	210.8	210.53	207.33	206.45	206.02	208.07	208.14	208.17	209.8	207.87	207.81	208.28	207.77	206.79	209	208.42	207.2	207.55	208.48	208.54	209.22	211.26	208.81	209.93	209.78	207.18
208.67	205.63	210.01	206.04	208.62	210.67	207.95	207.04	209.06	209.94	207.45	206.86	208.63	209.76	208.4	207.1	207.19	208.34	208.7	209.23	207.3	209.59	210.27	208.79	208.02	210.97	207.94	212.06	208.75	207.6	208.13	208.85	207.4	207.16	209.12	207.97	208.28	207.95	209.5	210.68	207.62	209.27	209.03	209.65	207.79	208.92	208.37	207.44	208.32	208.65
208.15	207.13	208.92	207.9	211.63	210.22	207.02	210.06	208.62	207.18	208.15	209.7	208.3	210.23	209.49	210.45	208	207.72	207.78	208.9	211.12	207.93	210.77	208.67	208.59	209.93	209.1	210.11	208.74	209.27	210.44	208.98	210.4	207.24	210.04	208.94	207.53	209.17	211.03	208.42	210.62	207.6	207.24	208.49	207.18	207.38	208.71	209.62	211.62	209.05
194.16	195.66	193.94	194.49	194.04	195.34	194.83	194.25	194.49	195.73	195.31	192.88	193.44	195.79	194.18	193.14	193.59	193.65	194.59	193.89	192.79	195.1	193.51	190.65	195.25	193.99	195	192.67	194.68	192.4	195.64	194.13	194.73	193.94	195.87	192.82	194.77	195.43	192.43	193.17	192.33	193.79	192.86	193.82	193.52	194.78	192.94	193.62	193.99	194.21
210.8	209.99	210.66	209.27	210.13	210.49	211.53	209.85	209.83	210.06	208.79	209.56	211.07	209.68	210.88	209.74	210.8	208.73	208.35	210.72	210.5	210.33	209.88	208.15	210.06	206.98	210.24	207.38	210.41	211.96	208.61	209.03	210.99	209.76	208.85	210.79	209.34	210.09	209.37	208.97	208.93	208.94	209.79	209.59	211.03	208.21	210.16	208.09	210.91	210.25
217.62	218.07	217.96	216.23	216.31	216.01	217.83	216.01	217.18	216.72	217.83	218.23	217.39	217.41	217.96	219.78	217.31	217.31	216.27	215.39	215.08	218.42	216.47	217.87	217.83	217.08	217.78	217.54	218.79	216.01	217.44	219.73	217.94	214.72	215.93	219.18	217.95	213.55	215.4	217.07	216	217.3	216.08	218.26	215.82	220.18	216.16	216.27	216.87	216.27
207.45	211.54	208.52	209.07	207.26	209.62	208.34	207.98	212.75	208.68	207.51	207.96	209.35	206.58	208.27	209.88	210.72	208.99	208.25	209.25	208.83	210.69	208.14	208.01	206.41	209.91	208.6	210.35	208.22	211.98	210.64	208.69	207.49	209.82	208.65	208.39	209.88	208.38	209.21	210.7	209.59	208.57	208.53	210.16	210.96	209.67	207.17	207.74	208.91	207.91
210	208	207.08	208.16	208.74	208.06	206.94	208.24	210.49	210.8	207.92	210.82	208.81	209.73	208.83	207.5	206.93	210.07	207.54	206.71	208.69	209.36	208.97	207.32	208.7	208.56	207.28	206.15	208.15	210.75	208.3	209.45	209.95	207.16	209.48	208.83	206.86	209.2	210.42	208.6	209.94	207.35	209.11	208.89	207.05	206.35	207.89	208.93	205.08	207.22
211.06	212.85	211.2	210.35	211.32	211.98	209.86	210.01	210.97	211.16	212.55	211.84	210.11	210.56	209.12	211.82	212.52	212.41	213.43	212.11	212.97	212.35	213.88	210.31	209.39	213.88	211.05	212.06	211.47	212.02	212.3	212.65	214.48	212.69	212.34	209.12	211.43	210.93	211.83	211.34	212.03	210.6	212.16	210.84	210.37	210.99	210.55	210.93	213.82	210.83
207.72	208.88	210.38	206.42	209.14	210.64	209.65	211.03	210.65	210.47	211.07	209.89	209.69	212.39	207.63	208.67	209.34	208.92	208.33	209.81	208.2	208.43	210.45	211.72	211.95	211.13	212.02	209.51	211.68	207.87	208.91	212.84	209.39	209.12	209.02	208.52	209.77	208.45	209.15	209.46	209.33	206.45	211.56	207.9	211.1	209.85	208.4	209.83	208.74	208.75
208.38	209.03	206.97	208.51	209.7	208.9	208.33	208.95	208.16	207.78	210.21	207.43	210.86	209.63	208.38	204.7	208.61	209.63	208.62	207.43	208.13	206.98	210.2	207.28	209.86	207.41	209.96	208.11	209.53	208.06	208.37	209.83	209.53	209.22	206.48	209.46	210.31	209.16	208.49	207.28	208.54	208.58	209.92	209.49	207.51	207.77	210.25	208.71	209.06	209.83
201.85	204.06	203.58	202.84	203.68	203.63	204.61	202.27	201.94	203.26	203.89	202.24	204.2	202.78	205.99	201.65	203.49	205.07	204.04	204.04	205.64	203.51	203.28	204.62	203	203.89	204.02	203.92	204.94	203.42	203.32	203.5	204.07	204.11	204.11	205.65	202.97	204.34	202.11	202.89	203.71	201.96	201.81	205.07	204.11	202.27	202.53	203.8	204.13	203.81
199.99	201.35	198.02	200.01	198.11	200.11	200.19	201.25	199.97	199.13	199.42	199.06	198.13	200.98	198.31	198.24	199.63	198.46	196.24	200.09	198.69	199.47	198.33	199.93	199.29	199.97	198.37	200.71	200.25	198.26	198.27	197.09	200.54	199.6	199.49	201.2	197.62	202.13	199.52	201.76	199.89	201.32	199.98	200.37	198.41	199.66	198.75	197.8	199.18	198.89
203.05	204.5	206.15	204.19	203.96	203.37	203.73	205.53	204.66	205.07	203.46	201.55	202.03	203.73	202.23	201.35	206.61	203.54	203.42	205.27	204.17	202.87	203.12	204.69	202.51	203.28	203.45	204.12	205.64	202.29	203.22	203.46	205.21	203.38	203.53	203.66	203.94	202.46	206.72	205.14	204.07	206.58	205.05	202.6	201.89	204.15	204.67	205.24	205.45	201.12
205.9	208.73	206.87	208.23	210.14	208.51	205.86	208.16	206.06	206.26	207.43	205.97	210.14	206.45	207.7	208.66	207.73	206.42	206.43	209.35	210.15	205.13	208.58	209.29	208.74	206.9	206.02	207.39	206.82	208.58	207.56	208.11	208.32	208.77	207.8	206.59	206.84	208.48	208.11	206.38	209.15	203.42	207.42	206.88	207.34	207.73	206.85	206.93	206.89	207.5
211.49	211.6	210.9	211.86	211.45	213.71	210.68	210.23	211.63	211.79	210.53	214.63	211.18	211.5	211.79	211.24	210.9	210.62	210.12	211.78	214.67	212.83	213.31	212.24	213.38	212.47	209.92	211.03	210.43	212.44	212.04	211.41	211.34	211.32	211.75	212.26	211.85	210.94	211.49	210.63	210.97	211	210.84	211.86	211.86	211.56	214.28	212.68	212.14	211.7
209.82	211.57	213.12	212.8	211.54	212.55	212.34	212.06	211.98	212.07	213.58	212.5	212.76	213.74	211.65	210.29	211.66	213.72	213.08	211.54	214.05	210.24	211.91	211.65	214.07	210.86	212.1	214.46	213.7	213.55	211.91	212.16	212.04	210.98	211.74	212.82	214.93	213.44	212.34	211.8	211.02	212.43	215.46	214.04	211.26	211.71	211.81	212.88	212.14	215.44
200.06	201.36	200.17	201.31	199.45	200.45	200.62	200.77	200.48	200.75	201.62	201.16	201.79	201.45	199.88	200.76	198.71	199.48	200.91	198.31	200.72	200.29	203.04	201.01	200.13	201.89	199.64	199.39	200.29	198.67	200.66	199.72	201.96	201.52	199.74	199.01	200.07	202.47	200.26	201.32	199.8	200.52	199.69	202.15	200.83	200.72	199.9	202.65	202.29	199.9
200.65	196.54	200.65	199.97	201.12	201.72	199.82	198.91	199.4	199.04	200.67	199.62	198.46	199.55	200.74	202.95	200.35	200.26	201.4	199.18	198.28	199.2	199.09	201.32	197.82	198.71	199.09	197.86	199.26	197.98	198.94	199.31	199.26	199.39	199.75	201.2	200.56	200.52	198.26	198.5	200.61	199.82	197.67	201.28	199.77	200.73	200.07	201.13	199.41	200.8
211.18	209.54	207.28	208.54	211.03	208.16	209.97	210.15	207.31	209.75	211.66	209.14	207.47	209.26	207.64	206.74	209.44	204.71	210.45	208.78	206.4	208.08	208.65	208.75	207.12	208.14	207.43	211.11	209.66	208.8	209.45	206.87	209.89	207.2	209.29	209.26	206.07	209.63	206.67	207.01	209.09	207.97	208.3	208.44	209.44	207.76	209.28	207.33	208.23	209.63
200.85	202.39	198.45	200.45	200.54	200.05	199.46	200.75	199.15	200.78	200.76	197.85	199.28	201.38	197.64	198.67	200.16	200.55	200.09	200.94	200.71	199.63	200.24	201.41	199.24	200.25	200.82	199.69	198.95	199.12	202.04	201.13	201.52	199.37	198.79	199.56	200.32	198.15	200.37	200.37	200.45	199.55	201.31	200.16	200.25	201.24	197.7	199.51	199.86	201.57
208.93	208.6	206.61	208.89	208.23	209.25	210.26	209.62	210.94	208.83	210.6	208.9	209.29	208.49	207.49	211.46	209.28	207.98	207.67	208.36	210.98	209.27	210.16	209.57	209.81	210.51	208.57	207.47	210.47	206.68	208.87	210.5	210.45	210.45	209.06	208.82	208.28	209.25	209.28	210.07	211.06	209.82	210.67	209.73	208.94	209.45	210.49	210.66	208.26	210.42
219.69	217.1	218.95	217.21	217.33	218.7	216.68	219.47	218.82	218.53	218.81	216.97	217.73	217.85	218.25	218.06	217.78	219.36	218.2	218.78	215.59	216.49	214.88	218.02	217.17	217.91	216.66	218.19	217.44	218.21	219.54	219.93	218.39	217.11	216.84	217.23	216.29	217.95	216.81	220.29	217.28	217.83	219.68	218.54	217.19	218.82	219.04	218.33	216.97	216.38
211.51	212.48	213.78	213.6	211.6	214.52	212.51	212.22	211.71	215.2	211.2	211.68	213.72	211.95	211.52	211.83	212.32	213.07	212.98	210.12	212.41	210.52	214.33	212.26	213	211.59	213.04	213.14	211.02	210	213.27	212.14	212.62	212.72	212.09	213.54	211.4	212.25	213.16	211.19	212.14	214.03	213.75	212.93	212	211.73	213.73	211.41	211.79	212.81
203.53	205.02	205.51	204.37	203.7	203.29	205.22	204.76	204.85	205.14	205.46	204.82	204.69	205.4	206.1	205.87	206.85	202.29	204.2	204.7	208.12	204.91	206.33	203.83	203.52	203.22	204.23	203.1	204.85	205.24	206.33	206.28	203.36	206.2	205.95	205.74	204.34	205.82	204.11	204.56	203.14	203.75	204.12	204.94	202.02	205.06	206.54	203.95	204.8	204.87
200.73	200.7	199.76	199.64	201.12	200.05	201.11	199.42	201.01	201.33	201.79	199.96	201.78	199.57	198.77	200.6	201.58	198.03	201	200.21	201.19	199.27	201.74	201.28	200.22	199.13	198.66	201.25	197.63	199.98	202.39	199.33	199.31	201.43	200.82	202.96	199.75	200.22	198.45	202.18	200.2	198.46	200.4	198.22	200.67	199.84	200.41	200.95	201.58	199.15
212.11	213.52	213.6	210.78	214.99	211.5	210.41	210.67	214.55	212.24	209.62	211.1	211.55	212.95	211.57	213.51	214.27	213.4	214.58	213.28	212.17	210.22	213.49	213.6	212.02	210.41	214.55	210.83	211.98	213.36	211.03	211.2	212.09	211.66	212.05	214.41	213.08	215.09	213.03	212.71	213.64	213.11	213.21	212.91	211.83	213.4	212.16	212.64	213.21	212.02
206.76	210.13	206.95	209.31	208.18	210.97	209.08	209.13	209.7	207.81	207.37	209.09	208.99	208.83	208.55	208.5	207.6	208.63	210.03	209.04	208.8	209.18	209.45	209.15	207.4	207.89	211.02	209.88	208.65	207.34	210.52	208.59	207.96	206.62	206.75	206.98	208.17	208.13	210.26	206.19	208.16	209.27	206.32	206.89	208.99	209.53	207.81	209.68	207.7	208.84
209.28	209.88	208.33	211.78	208.17	209.82	211.1	210.05	209.08	209.71	208.55	210.55	209.13	211.58	210.79	209.78	209.69	211.32	209.74	210.18	211.2	211.15	208.89	208.95	210.15	207.63	208.16	207.79	208.73	208.76	209.58	208.57	207.73	208.34	207.59	209.12	210.16	208.16	209.71	209.6	210.08	211.02	211.64	210.38	209.24	208.01	206.96	211.05	210.31	210.37
200.23	201.02	197.35	200.15	200.15	199.13	199.47	201.3	198.97	199.56	199.75	198.97	200.36	199.77	203.95	198.89	199.1	200.64	202.54	201.74	200.28	201.25	200.34	198.79	198.95	201.18	201.81	202.2	199.47	200.87	198.66	199.8	201.62	199.31	200.83	201.43	197.22	198.93	202.55	199.84	200.82	201.42	200.36	202.43	199.9	200.56	200.83	197.87	201.9	201.49
204.56	203.08	201.28	204.24	200.27	203.5	203.02	203.06	201.02	204.04	204.88	204.62	202.93	202.07	201.15	202.69	204.22	202.55	205.1	205.46	202.76	199.74	203.41	204.13	205.97	204.05	202.02	203.55	201.4	202.62	200.16	203.02	204.4	202.51	202.01	203.33	204.72	200.6	203.87	202.67	200.98	202.3	203.63	202.53	203.85	203.95	203.78	202.17	201.71	203.51
200.03	198.6	200.48	202.68	202.18	200.9	201.79	198	202.32	202.63	202.49	199.6	203.92	203.91	201.41	200.25	201.59	199.4	201.94	201.08	202.39	201.18	200.57	202.08	199.83	202.44	201.1	200.08	199.84	199.81	198.77	201.94	204.06	200.49	199.85	200.79	201.52	199.37	202.44	201.3	202.62	202.89	201.76	201.14	200.87	201.58	200.54	201.42	201.22	202.45
209.48	211.08	210.13	211.98	210.49	212.33	211.33	209.72	212.86	213.58	211.71	211.04	211.56	213.62	212.97	212.17	210.96	212.18	210.54	211.61	212.72	212.62	212.22	209.61	211.1	211.66	214.13	210.52	210.76	210.26	212.82	212.22	210.35	212.38	211.31	211.93	211.82	211.65	212.23	210.93	212.31	210.78	212.16	212.78	209.95	209.59	213.73	212.62	210.84	212.77
206.85	209.57	207.74	208.2	209.18	204.74	207.43	206.7	206.9	209.66	208.78	210.12	208.13	207.73	208.79	208.79	210.31	206.89	207.59	207.05	208.46	208.44	207.77	208.79	208.09	208.93	209.05	205.46	208.28	210.06	208.41	207.6	208.28	208.01	208.93	211.19	208.96	208.82	208.64	209.46	209.39	207.04	209.29	208.05	209.58	209.55	206.93	207.82	208.33	210.13
210.46	206.34	207.66	209.02	207.7	205.92	210.9	206.5	208.06	209.27	207.97	207.78	208.98	207.41	207.08	207.43	206.02	206.02	206.56	205.79	206.91	205.7	207.54	206.12	209.03	207.52	205.29	209.11	205.91	207.77	208.21	209.58	204.81	209.32	208.52	208.88	203.84	207.02	209.8	209.62	206.1	207.06	207.13	206.25	207.54	206.98	207.35	210.62	207.16	204.72
203.69	206.64	205.49	203.86	203.97	204.38	204.48	203.84	204.33	203.81	201.68	204.97	202.08	206.33	203.91	204.22	202.64	204.3	204.23	204.74	204.91	202.15	203.06	206.8	205.71	204.17	204.35	204.98	206.39	204.79	204.2	205.02	206.88	203.79	202.73	204.08	206.22	204.55	203.48	202.88	206.19	205.82	204.94	204.03	204.21	203.72	205.17	204.22	204.62	204.73
210.22	208.71	207.46	209.85	206.54	208.92	207.01	206.27	206.89	209.78	208.01	208.75	207.49	207.62	206.31	205.42	208.18	209.71	206.41	207.51	206.31	211.14	208.32	209.7	209.13	206.67	208.7	208.04	206.81	207.05	208.14	208.88	208.62	207.82	208.59	210.56	207.29	208.17	210.33	208.85	208.91	208.27	208.29	210.15	208.89	208.37	209.2	207.45	208.31	210.06
202.05	203.24	203.5	202.74	199.48	202.71	202.17	205.25	202.9	202.48	201.69	204.04	201.33	200.63	202.99	204.89	201.28	200.05	204.5	201.52	203.54	202.53	202.21	202.17	201.65	200.84	201.05	202.86	203.65	199.96	200.32	202.9	202.06	201.75	205.33	201.22	200.54	202.23	199.85	203.3	200	202.42	204.15	199.99	204.49	201.06	202.01	202.7	202.74	202.66
193.6	196.14	193.24	196.52	197.56	195.06	197.58	197.68	195.51	196.62	197.81	196.46	196.23	195.85	196.77	195.67	191.76	193.31	193.82	194.63	194.28	194.17	194.63	194.95	196.21	196.69	193.26	195.24	195.36	194.58	195.66	193.87	193.46	195.1	194.56	194.82	192.5	193.15	194.5	196.75	195.02	195.38	193.18	192.81	194.51	194.07	193.46	195.64	197.01	196.81
208.89	207.73	208.46	206.87	209.12	208.18	208.44	208.79	207.12	209.2	210.6	208.93	208.2	210.51	207.77	210.04	209.71	208.34	207.96	206.07	207.18	210.01	209.27	207.97	211.16	211.15	210.25	207.85	210.78	207.75	208.63	208.13	208.52	207.25	210.67	210.22	208.77	209.62	209.69	207.53	209.69	208.62	210.76	207.81	211.75	210.46	207.96	207.73	205.97	209.2
218.2	217.48	219.22	217.65	218.25	216.93	215	214.78	216.93	219.27	218.26	216.28	217.24	216.8	218.46	218.11	218.69	216.04	216.93	219.14	218.34	218.6	218.4	217.74	218.28	216.43	218.92	218.02	221.08	217.97	217.44	216.87	218.18	218.28	218.22	218.44	216.57	218.39	216.99	216.41	215.71	216.87	217.97	218.65	215.79	217.95	216.14	220.19	219.05	218.9
198.53	198.31	199.88	198.81	198.12	198.81	199.63	199.73	201.41	200.27	200.7	200.9	199.12	199.21	198.62	199.7	201.69	200.41	199.74	198.95	201.32	197.85	201.31	199.57	199.46	198.25	199.83	198.65	200.48	198.46	200.28	199.8	197.77	201.59	197.14	198.6	199.01	198.29	199.53	198.25	197.83	198.77	198.11	201.54	199.67	199.62	197.79	198.36	199.98	198.9
206.84	207.04	207.92	207.68	206.33	209.6	207.3	209.07	209.22	208.53	210.75	209.15	208.16	204.05	207.27	207.26	207.48	210	207.44	209.31	207.66	208.24	208.14	208	208.68	205.62	206.95	208.2	205.82	208.4	206.34	206.97	210.35	205.81	207.49	205.77	208.28	209.67	208.46	207.35	208.42	206.11	205.56	209.08	205.32	207.77	207.55	206.45	206.77	209.26
207.02	205.9	207.23	207.54	206.39	206.89	209.1	209.28	209.74	208.02	207.75	207.97	208.19	210.07	209.78	207.69	206.47	207.41	205.73	208.12	207	206.93	208.08	207.57	209.13	206.89	208.59	208.11	206.99	208.72	207.69	207.62	207.17	205.69	208.93	207.47	207.52	206.16	205.94	207.9	204.36	207.08	206.88	205.54	207.27	207.09	209.52	205.54	206.77	207.96
203.25	202.07	205.35	204.79	203.57	205.92	203.63	202.5	205.66	203.84	204.94	204.47	203.3	207.01	204.89	203.91	204.38	204.51	205.08	205.85	204.47	206.4	203.66	205.68	203.68	203.81	205.38	203.81	202.13	204.53	204.54	204.13	206.52	206.23	203.31	206.41	203.58	205.06	204.91	205.66	205.75	204.47	206.47	205.42	207.78	204.96	203.3	204.88	205.62	202.83
206.65	207.74	206.85	206.49	206.11	207.61	208.21	208.34	208.89	207.14	206.44	207.51	206.93	209.43	207.9	208.38	209.67	207.42	208.9	207.93	208.66	205.12	207.17	208.58	207.61	210.3	206.22	208.56	207.24	207.74	208.72	206.94	208.83	209.81	209.23	206.57	209.49	211.24	207.88	209	209.21	206.46	207.79	207.31	208.75	206.41	209.79	206.61	210.26	207.05
211.23	213.39	212.11	211.53	210.19	211.07	211.53	211.37	212.91	212.29	210.09	212.75	209.32	210.91	212.03	211.49	210.73	211.27	213.57	209.89	212.36	212.49	208.65	210.85	211.55	212.96	212.97	212.35	209.67	210.43	212.41	210.62	213.16	213.99	211.05	210.39	213.85	212.09	211.26	211.71	209.68	210.51	212.44	212.82	211.49	212.08	211.32	212.83	212.63	211.44
202.13	204.7	204.02	204.46	205.79	205.76	205.29	206.73	200.96	204.25	205.86	202.55	203.46	202.15	202.34	202.69	201.53	203.28	202.24	203.27	202.78	204.01	203.69	202.58	201.79	205.29	205.27	200.86	201.89	205.86	204.87	203.02	202.91	202.72	204.67	205.89	203.8	205.83	203.8	205.37	203.24	204.37	202.79	202.35	204.48	203.28	202.34	201.81	204.3	203.13
207.39	204.22	203.83	203.39	204.89	203.77	204.22	204.06	203.64	203.42	204.21	204.57	203.71	202.73	203.76	203.92	204.16	203.42	205.02	203.27	202.6	202.68	204.42	204.25	204.61	203.83	204.96	205.25	201.12	204.07	201.99	204.41	203.65	201.06	204.94	205.84	205.46	204.58	205.51	205.99	202.57	202.39	203.59	204.54	203.94	204.82	200.99	203.06	203.33	203.32
200.24	201.48	201.27	200.23	199.88	200.43	199.41	202.07	200.31	201.85	200.2	203.18	198.31	201.91	201.53	200.01	201.08	198.76	199	200.63	200.07	201.34	199.44	198.31	198.19	198.91	201.35	198.17	200.84	201.59	198.75	201.7	200.58	198.95	198.97	197.2	199.69	202.48	200.59	200.15	200.16	200.52	200.54	201.41	199.85	203.63	199.51	199.47	199.66	200.62
203.41	202.36	202.12	201.24	201.11	202.66	201.99	202.37	202.99	201.63	199.97	201.4	201.02	202.78	203.21	201.97	203.41	202.65	204.48	201.08	203.64	202.93	203.56	202.06	202.23	202.68	204.16	201.76	201.42	204.41	202.04	201.21	202.3	202.01	203.14	204.47	200.29	204.36	203.5	200.69	202.32	202.99	202.16	204.23	201.09	203.58	202.6	201.54	203.9	202.15
205.73	203.15	202.65	207.26	206.58	205.98	204.89	203.88	203.97	208.71	204.81	204.87	204.17	202.3	202.24	205.16	205.02	205.36	205.92	204.96	206.54	204.43	205.3	204.07	204.31	204.17	205.39	205.33	205.4	204.31	204.88	207.05	207.27	203.97	205.8	203.2	204.63	207.1	205.24	203.5	205.51	204.25	204.08	203.94	204.12	204.45	204.04	205.77	204.08	205.72
204.87	203.04	204.33	203.03	201.68	203.97	201.38	203.25	204.86	202.51	203.34	203.72	203.45	204.11	204.5	201.42	203.56	203.26	203.4	200.21	204.07	205.43	203.96	202.95	203.61	203.78	203.81	205.8	201.67	202.59	203.75	201.97	205.32	204.37	204.23	203.39	204.8	203.08	204.92	201.46	204.78	203.03	203.43	202.7	201.56	201.8	204.29	201.63	204.88	204.01
209.01	211.72	209.54	207.21	206.94	210.19	208.26	209.93	208.95	209.81	209.5	205.33	207.67	209.01	209.7	208.93	208.52	210.02	208.12	207.63	207.45	207.13	209.15	206.37	206.03	210.11	207.99	210.59	209.06	209.64	207.21	209.42	208.22	209.34	209.89	207.78	207.73	208.94	208.47	207.1	209.7	208.71	209.81	207.69	208.18	206.64	209.5	207.14	209.7	208.44
208.88	209.24	209.74	210.13	208.35	206.78	206.19	209	208.14	209.27	210	211.37	210.45	208.91	206.13	209.22	208.75	209.83	208.53	207.6	210.24	207.78	210.98	207.86	210.03	209.68	210.41	210.35	208.53	210.58	209.48	210.02	208.93	208.74	209.14	211.52	208.07	208.1	209.84	210.18	208.05	209.47	208.44	210.73	210.99	207.05	208.1	210.88	209.27	212.46
202.07	205.23	203.52	204.01	205.5	202.94	204.57	203.72	204.51	204.81	205.92	205.67	206.07	203.94	204.58	203.79	204.84	202.48	203.82	204.94	204.5	207.55	202.68	204.41	205.66	202.05	203.57	203.96	203.76	204.6	204.19	203.48	202.4	203.16	202.1	203.9	202.73	203.65	202.57	201.73	204.07	203.64	203.67	203.03	203.1	205.15	205.07	204.18	204.13	204.46
198.59	199.11	201.02	197.8	198.72	198.29	196.36	196.96	198.14	198.03	197.79	198.03	202.12	198.46	199.39	198.71	198.18	198.27	200.72	197.39	197.38	196.94	196.85	200.1	197.83	200.68	196.49	200.57	200.13	198.77	197.12	197.81	198.25	197.25	199.88	196.68	198.28	196.15	197.96	198.27	200.82	198.13	200.63	197.33	196.21	198.58	199.16	198.29	198.82	199.2
208.71	208.79	208.73	208.42	205.04	205.51	207.05	209.98	207.52	207.99	208.63	207.08	205.71	205.74	207.31	206.84	207.67	208.2	205.31	206.54	208.04	207.75	210.32	208.55	208.37	208.55	206.19	206.84	208.28	208.01	207.46	206.36	209.76	209.58	206.7	208.02	205.18	206.82	209.82	206.76	208.25	207.7	208	209.66	206.43	207.58	206.07	209.42	207.66	207.72
218.96	216.31	217.45	216.82	215.85	218.69	214.54	217.37	216.84	216.46	219.15	217.4	216.44	216.19	216.29	215.52	218.14	215.56	215.85	216.27	217.3	216.72	215.62	216.19	218.27	216.95	218.65	218.27	215.54	217.38	217.52	219.59	217.37	215.84	216.06	217.89	219.45	217.41	216.84	216.06	217.54	217.03	216.88	215.65	216.82	215.3	217.81	217.85	216.83	218.45
199.36	199.7	202.94	201.06	203.01	200.95	204	201.12	202.22	202.92	200.34	202.32	200.43	201.99	201.13	199.79	202.46	201.61	200.71	201.8	199.56	200.95	201.21	199.92	200.34	200.36	200.05	199.86	202.81	202.26	200.83	201	198.69	200.85	203.44	200.31	201.14	200.37	204.6	200.64	200.51	202.87	200.75	201.67	199.09	199.46	200.96	201.65	202.73	200.33
205.72	204.76	204.48	204.26	204.41	204.12	206.25	206	203.04	204.54	204.86	205.47	207.49	204.15	204.34	205.65	205.27	206.32	203.82	205.74	205.27	204.97	204.48	204.71	204.05	203.38	203.68	205.19	206.96	205.29	203.68	206.22	204.12	205.39	204.64	203.83	205.53	201.07	204.67	203.75	206.49	204.13	205.72	203.86	203.06	203.81	206.22	206.45	204.45	201.82
205.58	207.63	205.72	205.89	206.81	207.37	207.53	205.91	205.21	204.15	206.13	203.99	204.96	207.43	203.68	204.58	208.75	207.76	208.18	206.25	207.22	206.96	203.02	206.29	206.44	207.74	206.58	207.89	205.04	205.82	206.72	205.9	207.92	205.44	207.39	206.54	207.49	206.04	205.31	208.15	207.28	205.33	206.12	206.48	204.38	204.57	202.71	204.73	205.5	206.49
212.42	212.61	210.93	209.29	210.69	212.22	212.56	210.26	210.82	213.01	210.97	212.53	211.21	214.2	210.36	212.4	213.22	211.35	210.97	212	210.81	211.14	211.01	209.43	211.22	211.7	213.8	209.33	212.62	212.91	212.88	212.23	208.06	210.66	210.79	212.48	213.19	211.35	209.86	213	212.96	211.11	211.78	209.77	211.58	210.95	210.75	209.58	209.82	214.68
193.18	193.71	193.23	193.47	193.49	195.66	193.93	193.18	191.21	197.57	194.51	194.26	194.45	194.68	195.3	195.87	194.35	195.86	193.01	195.13	194.12	192.65	193.96	194.87	195.39	193.69	196.29	192.3	192.23	193.45	195.47	194.73	193.62	193.31	192.17	191.87	194.14	192.42	196.46	194.28	194.34	194.54	193.6	193.5	195.28	194.07	194.17	194.89	196.27	195.22
207.2	210.1	207.97	210.62	209.19	207.82	209.63	208.7	210.91	208.45	208.37	208.52	208.73	208.6	209.01	204.6	208.45	207.58	208.29	209.31	208.2	206.25	209.94	209.49	209.22	208.75	210.64	206.85	209.21	206.25	209.06	206.81	209.67	212.21	211.08	208.62	207.39	207.06	207.8	209.32	207.6	208.29	208.04	209.44	207.37	207.28	210.76	209.06	207.36	208.36
213.6	212.57	211.55	212.26	213.66	210.25	210.8	211.18	212.17	210.22	212.62	213.09	211.26	212.39	212.58	210.96	210.56	211.53	211.28	212.56	209.61	210.34	209.46	211.03	210.29	211.19	213.47	211.02	211.57	210.97	211.9	213.27	212.07	211.61	214.71	210.96	210.96	210.17	212.19	208.5	211.86	215.06	210.87	211.21	211.25	211.13	215.02	212.57	212.01	212.27
214.31	213.85	210.96	213.6	211.87	214.08	213.78	212.53	213.17	211.76	213.31	214.44	213.47	211.18	212.75	212.99	215.11	214.52	214.1	211.93	212.65	213.42	215.14	213.27	211.79	213.33	212.61	212.74	210.88	212.92	212.85	214.17	213.37	213.5	214.16	212.49	213.41	213.92	214.17	213.14	212.94	211.88	214.3	213.32	212.09	214.03	211.59	213.93	213.03	212.18
208.59	209.36	208.69	210.63	208.6	208.7	210.12	208.15	208.96	209.31	210.3	207.66	208.74	207.08	207.42	209.11	209.6	210.96	211.23	207.88	208.41	211.44	208.41	207.86	209.6	209.15	208.54	209.89	207.67	208.97	210.03	208.31	207.68	209.78	208.83	207.1	209.84	208.49	208.47	207.94	208.09	205.95	209.79	208.32	207.55	207.7	207.8	209.43	208.25	212.3
202.32	204.69	206.17	205.53	203.76	204.31	202.3	205.06	205.33	204.13	201.1	203.45	203.27	205.82	202.49	203.63	200.98	203.6	203.97	201.97	202.94	203.32	201.34	204.72	204.22	203.68	204.23	202.44	203.45	202.58	202.36	204.22	203.67	206.64	200.99	202.06	206.04	203.55	202.51	203.4	205.37	201.96	205.7	201.94	203.65	206.25	204.92	204.96	200.96	205
204.55	203.7	204.79	199.9	201.56	203.44	203.56	201.82	202.71	201.65	202.16	202.93	205.73	200.54	201.36	206.07	202.58	204.32	204.01	202.24	205.19	203.84	202.58	202.76	203.6	201.65	205.66	204.06	201.94	204.01	204.87	202.92	202.21	204.35	204.37	203.02	204.69	203.88	200.21	204.05	203.03	202.65	202.01	202.39	203.91	202.82	203.23	203.98	201.28	204.05
212.6	209.3	211.61	208.57	211.36	212.35	212.62	211.06	211.4	212.16	210.82	212.4	211.37	210.82	212.36	212.34	210.56	212.75	211.24	211.27	211.86	210.97	212.52	210.94	210.97	210.71	211.11	212.01	210.35	211.29	210.63	212.71	212.81	210.35	215.16	210.81	212.97	210.25	213.11	210.44	212.99	212.29	211.68	211.62	211.16	213.82	212.78	212.28	210.34	210.25
209.35	207.55	210.78	208.78	209.56	209.78	208.77	208.04	208.05	209.6	206.91	208.36	208.59	208.7	207.62	207.15	208.84	206.71	209.08	209.75	206.79	207.68	208.52	208.01	209.76	208.29	208.49	210.74	208.29	210.63	208.69	209.94	207.51	209.46	208.18	208.49	206.51	208.46	208.44	208.26	208.17	208.21	207.98	206.71	211.37	209.03	208.96	207.66	211.73	207.1
207.29	208.75	209.44	209.02	206.17	205.47	208.08	207.24	207.49	209.1	207.5	207.95	207.23	207.82	208.41	208.83	209.95	209.39	208.22	206.63	207.8	207.19	207.35	206.65	205.03	208.27	208.24	207.11	209.74	207.8	208.82	209.3	209.04	208.64	208.33	206.85	207.63	206.59	208.12	207.13	208.23	208.7	209.92	205.19	206.65	207.66	207.61	208.09	208.88	208.4
211.34	212.93	213.18	215.52	212.46	213.23	214.66	213.24	213.67	212.47	211.76	212.79	212.67	212.85	212.75	214.82	215.15	212	213.51	211.6	213.57	211.63	212.1	215.38	212.98	213.18	211.49	212.71	213.94	213.22	210.95	214.05	213.61	211.7	215.38	212.69	211.96	213.83	211.51	214.86	214.1	214.39	213.86	212.49	212.15	213.05	211.12	214.5	213.79	211.77
213.28	213.44	211.76	213.43	214.04	211.94	215.15	213.41	212.86	214.27	210.68	212.8	210.88	211.83	214.06	214	212.25	212.48	211.71	214.16	212.35	213.04	210.86	213.48	213.88	214.18	214.61	212.7	213.34	212.83	211.34	214.06	214.23	210.96	213.8	213.97	213.07	215.12	214.23	212.05	211.51	215.42	213.88	211.67	212.08	215.37	213.06	211.26	214.08	211.8
212.53	211.72	210.84	210.81	211.62	212.35	213.52	212	211.77	212.29	212.59	212.21	213.34	212.85	211.99	212.4	212.25	212.02	211.2	213	212.62	212.51	213.81	211.5	211.64	214	211.25	212.47	210.98	211.7	211.74	213.06	212.37	212.05	212.46	212.98	212.39	212.9	212.44	211.95	213	213.51	211.55	212.63	212.87	211.09	211.26	212.43	214.05	210.74
208.64	206.46	207.78	207.71	209.18	207.56	207.8	208.13	206.81	207.24	208.37	208.6	208.17	208.21	205.36	208.61	207.2	206.66	208.98	207.64	207.35	210.75	206.87	205.7	209.13	208.46	208.83	208.02	207.18	207.92	207.47	206.01	206.69	206.75	208.14	209	207.37	206.65	207.8	207.85	206.99	208.07	208.26	210.01	206.06	207.36	209.88	208.44	205.97	207.05
198.07	199.47	198.94	196.09	198.36	198.03	195.13	198.54	195.92	198.74	197.57	199.55	199.76	198.8	200.66	195.81	195.17	197.85	199.23	197.62	198.68	200.11	198.64	200.12	199.04	198.12	197.26	197.65	199.59	197.37	196.65	197.55	198.34	197.62	200.72	199.38	197.55	198.2	199.08	197.94	198.67	196.71	198.03	195.06	198.38	197.49	196.84	198.87	198.45	198.94
205.22	206.1	206.58	204.76	206.83	206.65	205.35	205.97	205.93	205.59	205.72	204.73	207.23	205.48	205.24	206.26	203.85	202.48	204.72	205.42	204.72	205.69	206.75	206.91	204.62	205.06	205.64	206.12	206.49	205.71	206.85	205.48	206.09	204.39	205.74	205.01	205.69	205.3	203.23	207.2	204.47	206.52	203.01	207.05	204.39	203.62	207.01	205.94	206.64	205.38
218.99	218.31	217.61	216.25	215.79	216.85	215.52	216.19	216.13	218.95	216.69	217.09	216.75	217.46	218.32	216.95	218.13	217.74	218.31	217.75	216.53	215.08	216.54	215.43	215.91	217.37	218.35	217.44	216.6	217.68	216.34	217.43	215.45	214.89	216.81	217.83	219.16	217.26	218.37	216.01	215.09	217.11	217.14	217.56	217.42	214.91	218.33	218.63	216.41	215.05
211.38	212.14	210.14	212.06	212.79	213.39	211.84	211.7	215.08	212.66	211.56	213.61	213.07	212.7	211.12	214.66	213.32	212.48	211.97	210.67	210.36	212.18	210.65	213.55	208.82	211.65	211.51	210.59	211.35	212.44	213.39	211.93	211.52	211.68	213.21	210.53	211.91	209.91	208.18	213.2	211.76	210.4	211.22	211.39	213.12	213.29	211.69	211.76	209.11	211.33
210.6	207.72	209.44	211.6	210.76	209.53	209.12	208.96	207.06	210.51	209.83	209.12	209.24	209.85	210.23	207.78	211.17	209.9	209.64	209.35	210.27	209.4	209.86	213	209.27	211.01	207.21	210.52	209.95	209.78	208.86	209.9	210.17	208.9	209.08	209.06	209.26	208.42	209.26	209.46	212.85	207.79	209.9	211.79	208.5	210.39	210.83	209.07	210.18	209.76
210.28	207.41	207.58	205.3	208.34	208.99	208.69	208.73	209.1	207.59	208.48	208.59	209.52	207.73	209.62	208.69	208.05	206.76	206.21	208.09	209.19	207.77	209.68	208.57	209.66	206.74	209.14	209.04	208.6	206.3	207.99	208.44	207.07	210.99	206.54	209.76	207.06	207.02	210.4	209.16	207.71	208.8	207.34	209.06	210.14	207.54	208.67	210.75	208.36	206.13
202.8	204.63	203.91	204.45	204.3	205.21	205.94	204.58	203.83	204.66	203.85	203.43	202.3	203.55	205.32	206.26	204	205.5	205.29	204.63	203.18	204.99	201.87	203.7	205.79	203.45	203.38	204.96	206.01	205.46	205.29	205.28	202.1	204.72	203.92	203.17	201.86	203.04	206.02	204.48	205.25	203.15	205.02	202.59	204.88	205.61	204.99	205.68	205.63	205.05
213.14	212.76	212.49	214.73	211.52	214.28	212.28	210.26	213.44	212.66	209.75	212.53	212.61	213.37	213.3	214.07	214.93	210.22	212.56	214.42	213.49	213.98	213.79	214.74	213.74	209.61	213.58	210.84	212.14	213.68	212.83	210.79	212.76	213.56	212.53	214.15	213.16	216.87	213.14	212.28	212.94	214.5	213.51	212.11	214.15	211.13	214.08	208.79	213.55	212.08
206.98	208.91	210.44	208.79	209.63	212.23	209.96	207.74	208.19	207.55	206.61	210.49	208.66	210.38	207.61	210.28	205.71	210.41	210.42	208.35	209.26	209.87	208.33	209.54	208.2	208.81	210.45	208.56	207.13	208.77	210.22	207.92	208.27	208.42	209.5	208.68	209.13	210.32	208.61	206.96	208.15	211.43	209.46	205.96	205.68	207.71	208.56	207.29	210.23	207.56
205.86	207.67	204.88	206.38	203.42	205.11	205.9	203.13	206.39	203.13	204.97	205.35	206.33	205.66	204.84	203.69	205	205.24	203.44	206.02	205.17	205.63	205.84	204.88	206.09	203.44	202.31	202.39	204.74	204.18	206.7	206.15	207.5	203.17	206.97	205.23	205.34	205.46	205.36	202.89	206.23	204.17	203.97	205.31	205.48	203.74	208.59	204.12	206.94	204.99
211.59	210.12	210.33	211.67	211.65	213.2	212.89	212.64	210.68	212.69	210.44	212.22	213.22	211.39	210.47	210.08	212.44	212.24	212.38	212.87	212.92	211.81	214.81	211.69	213.22	211	213.82	210.53	210.85	215.38	212.49	211.38	210.19	209.35	212.5	212.06	213.57	211.88	212.78	211.34	212.82	212.53	211.73	212.33	214.64	211.4	212.05	212.2	212.3	214.01
198.49	197.54	200.07	197.3	202.4	199.82	198.09	200.04	201.48	198.01	200.82	198.13	198.17	201.04	198.97	200.58	199.27	199.3	198.83	200.26	197.55	200.76	197.04	198.75	198.81	199.14	198.17	198.47	201.67	197.99	200.72	199.1	198.12	199.26	199.63	197.43	199.16	198.76	200.11	197.58	199.29	199.43	199.84	199.5	199.39	200	199.58	198.57	199.74	200.23
199.66	198.59	197.58	198.21	201.29	196.73	197.06	195.39	197.85	199.3	198.13	198.4	197.29	195.73	198.83	198.64	196.84	199.83	198.4	198.89	197.76	198.59	199.19	196.06	197.63	199.34	199.73	198.49	198.27	199.14	196.98	196.21	198.98	198.99	196.92	199.09	199.64	198.55	196.74	200.19	197.35	196.45	196.56	197.97	197.27	197.34	197.37	199.29	197.09	197.29
212.44	211.29	210.61	211.86	211.11	211.38	208.42	210.04	210.05	212.16	213.59	212.51	213.07	211.46	210.98	213.41	209.99	212.56	210.8	209.19	211.09	213.93	212.6	212.35	213.58	212.65	213.48	213.12	211.03	212.3	210.19	210.62	210.49	212.34	209.57	211.19	211.97	211.28	209.7	211.45	212.67	212.28	212.12	210.55	212.19	209.72	212.78	210.89	209.74	213.02
216.55	216.82	215.22	217.59	217.44	217.45	216.22	215.68	218.19	217.23	218.37	217.46	218.85	217.33	216.25	218.78	216.29	216.75	217.74	214.45	216.92	217.43	216.86	214.19	215.97	216.46	216.56	216.2	214.92	217.72	217.46	216.58	217.24	217.54	217.51	217.84	215.89	215.39	219.45	218.08	216.54	216.56	216.63	215.5	219.15	216.39	215.98	215.72	216.77	216.89
202.59	203.55	201.24	203.32	202.66	202.15	202.98	203.88	204.47	202.53	202.23	203.5	204.3	204.78	201.51	204.69	203.48	202.38	203.51	203.3	201.09	202.19	201.8	202.72	200.45	202.82	203.28	203.15	203.18	202.19	202.39	201.78	203.55	202.11	202.63	203.79	203.79	200.38	202.45	202.32	205.48	200.58	203.59	202.52	203.91	204.58	202.51	203.1	203.54	202.14
206.57	206.8	212.15	209.82	208.07	209.35	208.29	207.69	207.73	208.53	208.2	205.68	209.92	207.28	208.06	209.23	209.92	206.9	210.01	209.75	206.29	207.57	208.37	207.77	210.99	209.13	208.92	205.93	209.14	210.24	207.06	208.88	205.44	207.47	207.47	208.7	208.05	208.22	207.77	208.18	209.27	210.43	209.95	208.43	208.16	209.91	207.2	208.07	210.23	209.99
216.66	217.98	216.87	218.14	216.97	215.02	216.6	219.4	217.28	216.74	217.59	216.25	217.71	218.35	218.47	218.33	217.56	216.04	216.44	215.02	217.71	215.86	217.57	216.32	216.91	216.79	214.83	218.46	218.91	215.15	216.83	218.25	218.45	218.3	216.15	218.62	217.43	220.22	215.48	216.62	216.25	217.28	216.15	217.81	217.13	214.31	216.41	214.5	215.99	217.02
211.55	215.22	212.37	212.4	211.11	214.1	212.52	211.45	214.99	210.34	212.08	213.41	212.2	215.23	213.87	212.01	212.17	212.53	213.69	212.96	214.34	212.69	212.3	214.15	213.24	214.4	213.72	212.63	211.07	213.84	215.73	214.43	213.05	212.03	211.95	214	212.13	212.84	211.89	213.57	212.17	213.76	213.14	211.86	212.97	214.77	213.7	214.88	209.98	214.09
205.88	202.69	204.46	206.03	203.58	205.03	206.16	203.9	205.24	206.35	204.82	204.69	204.26	205.22	203.75	206.94	204.83	205.46	205.1	204.96	203.78	205.74	204.62	205.86	205.11	203.41	207.79	202.95	208.04	207.58	204.93	205.74	204.38	205.4	204.67	203.76	206.54	205.13	205.31	205.01	203.94	204.64	203.17	204.41	202.78	204.04	205.44	206.25	204.77	203.6
208.2	207.81	209.31	209.65	209.48	208.27	209	208.01	209.62	207.69	208.48	208.23	209.73	208.32	207.29	210.44	207.36	207	210.34	207.69	207.88	207.7	208.42	208.93	208.07	210.84	207.34	206.02	207.02	210.72	208.36	207.55	208.09	208.74	207.61	208.66	208.99	209.98	208.36	208.54	208.98	207.59	208.46	208.86	209.24	208.11	208.9	208.69	211.52	207.7
198.1	197.57	198.92	199.55	198.39	199.77	202.92	196.41	199.18	202.24	201.16	200.79	199.05	199.21	198.68	200.38	199.83	200.47	200.82	200.6	199.71	198.87	199.33	199.81	198.93	198.59	200.66	198.84	197.81	198.18	201.28	196.56	197.6	199.58	199.27	200.24	199.18	198.22	199.15	200.44	201.86	200.2	200.35	199.35	199.57	199.74	199.1	200.73	199.34	200.96
202.62	200.95	199.81	203.07	202.06	202.85	200.86	201.78	204.59	203.88	202.18	203.71	200.68	203.56	202.85	201.15	202.92	200.32	202.05	201.14	203.05	200.88	202.33	201.53	201.03	205.14	204.49	199.12	204.48	203.43	204.65	200.99	204.21	201.57	202.42	202.63	204.24	200.99	203.86	201.69	202.23	201.87	203.49	204.79	201.21	202.73	201.18	203.06	203.09	203.11
207.87	209.9	208.57	211.01	208.06	207.64	209.34	207.1	210.44	205.67	205.37	206.08	207.92	206.03	207.71	207.24	206.01	206.85	207.73	203.43	206.95	208.69	210.02	205.93	209.28	208.55	207.04	209.47	208	207.18	206.08	206.4	207.48	207.36	206.93	206.66	206.94	210.12	205.59	205.37	207.5	206.51	208.33	208.38	207.54	207.56	208.39	208.04	208.59	207.96
207.28	209.88	210.04	210.27	210.06	208.93	209.27	208.99	210.91	208.75	209.95	207.45	210.58	210.9	209.18	209.56	208.71	209.96	210.53	208.03	206.94	208.93	209.57	209.37	210	211.01	208.53	209.93	210.38	209.67	209.19	209.06	209.61	208.98	208.99	210.48	210.39	208.35	208.98	209.49	210.49	208.59	208.93	209.57	208.61	208.46	209.39	209.35	208.83	208.85
204.1	204.35	205.05	203.05	203.3	203.34	205.01	203.23	204.46	203.42	204.77	203.53	202.16	203	204.08	203.04	204.18	202.28	204.75	203.71	206.17	203.34	204.29	202.56	204.23	201.96	205.75	202.18	203.5	203.91	202.19	205.33	205.51	204.74	203.29	200.82	201.22	203.98	203.4	204.63	202.95	201.09	205.13	202.14	202.54	203.8	203.96	203.02	202.13	204.01
211.11	210.07	211.1	210	210.44	211.82	210.61	212.29	211.38	211.28	209.92	211.47	212.81	211.41	208.87	213.08	211.55	212.59	212.09	211.35	215.05	212.82	211.55	211.27	212.5	213.32	212.25	209.03	213.12	211.18	210.15	210.6	213.57	211.27	212.03	213.27	213.85	212.18	212.2	211.32	210.23	212.29	211.96	210.21	211.75	213.72	211.1	213.59	212.03	209.34
204.57	207.65	207.11	208.12	206.77	206.4	206.52	206.62	204.13	204.78	204.84	204.57	207.01	206.28	206.61	206.07	207.27	208.04	207.2	204.17	206.67	205.68	208.21	205.81	204.99	208.65	208.43	207.42	205.28	204.81	205.53	206.28	207.92	209.32	206.45	206.33	204.58	207.03	205.85	206.45	206.39	209.84	206.34	206.51	206.9	207.92	207.38	205.83	205.94	206.07
212.01	213.78	215.09	212.23	212.27	212.29	212.24	214.76	213.29	212.78	213.37	214.07	210.4	213.04	214.93	215.33	214.56	212.54	213.5	211.53	212.89	211.56	212.96	212.61	213.37	213.56	213.66	213.69	213.77	212.73	211.86	211.73	212.45	210.09	211.74	210.65	213.43	212.69	213.66	214.55	214.16	212.98	211.79	214.41	213.13	212.31	214.57	210.05	214.47	214.3
202.38	201.49	203.15	202.03	201.68	201.46	202.07	199.41	201.02	201.63	201.45	200.01	203.19	199.29	202.13	201.2	202.07	199.04	200.85	201.56	202.4	201.67	200.2	200.83	201.59	202.28	201.2	201.06	200.02	201.32	199.58	201.86	201.31	199.46	202.3	201.29	200.14	200.02	202.86	201.66	201.9	201.57	201.18	199.59	198.52	201.1	203.47	201.3	200.71	202.62
216.04	216.93	216.8	217.69	216.61	215.95	220.34	217.7	219.64	219.53	217.49	215.54	216.73	216.49	215.62	215.82	216.37	216.79	213.78	217.67	215.43	215.99	217.54	216.7	218.77	215.9	215.56	216.89	216.81	217.18	217.92	216.34	213.69	217.25	218.76	216.6	216.46	218.15	218.38	217	216.07	214.68	218	220.38	214.25	214.4	218.75	216.93	216.12	215.16
213.41	211.01	210.74	212.12	212.71	210.63	211.19	211.87	212.17	211.71	213.07	211.79	210.36	210.7	211.07	212.45	212.89	210.53	211.9	212.11	214.09	211.09	212.43	213.13	211.35	213.75	214.51	210.91	207.73	210.03	211.83	213.74	210.43	213.67	213.03	213.06	211.7	209.9	212.58	211.38	210.4	213.42	210.79	212.44	212.27	212.49	211.87	211.74	211.94	210.19
202.11	202.87	203.18	201.81	204.07	204.04	200.6	203.53	202.65	205.06	202.9	203.55	201.86	204.36	200.79	202.51	201.27	203.13	202.95	202.42	203.54	205.08	201.81	202.78	203.27	201.83	203.91	203.04	202.57	203.17	203	200.84	203.57	202.43	204.94	199.82	202.48	201.95	202.55	202.53	203.12	203.78	204.34	203.21	202.9	202.97	203.26	203.04	204.56	204.85
199.85	200.18	201.06	202.12	202.45	200.1	201.94	201.89	202.07	200.66	200.85	201.34	203.49	200.14	201.91	201.25	203.25	200.57	202.64	202.19	202.07	201.54	199.18	202.74	200.89	201.23	202.32	199.1	200.76	199.27	202.32	201.3	200.78	200.71	200.2	199.65	199.45	202.69	201.17	200.62	201.42	199.6	201.63	202.31	200.44	200.52	202.71	201.29	202.52	199.5
205.63	207.9	207.57	206.27	205.95	206.13	204.24	206.03	206.42	204.76	207	205.02	205.02	202.5	206.33	204.64	205.25	205.49	207.45	206.34	205.4	203.88	207.32	204.99	205.52	206.99	206.11	204.89	206.7	207.53	203.68	205	205.61	202.49	205.83	203.77	207.3	207.83	205.49	205.72	206.23	207.89	204.79	204.76	206.84	204.84	207.91	206.73	205.84	206.43
214.89	213.51	212.41	212.98	214.13	214.12	212.24	212.08	214.58	215.06	214.44	214.79	214.05	214.72	213.41	214.24	211.66	215.53	214.12	212.98	212.75	214.06	214.98	211.4	214.28	215.12	213.64	211.66	214.21	214.76	214.11	213.69	213.52	213.2	214.27	213.7	212.31	213.69	213.55	213.57	213.92	215.79	214.41	213.73	210.95	213.54	214.24	215.2	214.57	213.19
212.18	211	208.27	209.32	212.26	212.59	210.5	211.82	210.77	211	211.13	211.93	208.72	209.79	210.74	211.16	211.38	211.71	211.93	212.45	212.21	212.52	211	209.35	212.67	210.84	211.83	212.32	212.59	210.91	211.84	210.38	215.37	210.57	208.84	211.02	212.21	209.96	212.87	211.31	212.65	210.32	210.99	210.65	211.7	209.16	213.82	210.64	211.47	210.74
201.53	200.94	199.44	200.07	199.28	199.08	200.93	199.75	200.1	199.43	201.2	200.75	200.64	200.68	198.98	200.52	199.38	201.35	200.38	202.07	201.51	202.64	199.87	197.62	200.17	199.84	202.49	202.56	201.92	202.85	200.59	201.52	199.63	200.11	199.04	199.62	200.26	199.58	199.21	201.15	199.53	201.86	199.45	198.97	202.32	199.91	201.62	202.11	199.99	198.97
199.4	200.97	200.26	199.37	200.28	199.08	198.65	199.96	200.23	199.04	200.95	200.72	201.11	199.02	198.24	200.2	201.93	201.87	203.66	201.1	198.49	200.51	198.01	201.38	198.52	200.28	199.72	200.55	200.98	198.9	197.83	200.22	198.7	202.89	197.97	198.89	200.42	199.59	199.87	201.57	201.43	200.05	199.22	200.31	200.71	198.35	201.23	200.6	201.24	201.86
202.68	203.61	203.1	203.04	203.56	204.28	203.26	202.96	204.57	203.7	201.66	203.48	200.78	202.45	203.57	201.82	202.6	205.64	201.76	203.47	204.06	204.43	203.26	203.14	201.92	202.2	202.12	205.22	204.36	201.15	202.79	204.63	202.44	202.52	201.49	204.04	202.15	203.09	203.95	202.53	204.66	201.82	203.73	204.59	205.67	203.59	203.02	203.59	201.66	202.86
201.54	206.32	205.91	203.28	201.84	202.18	204.04	204.2	203.91	202.7	204.05	203.78	201.68	204.05	203.95	204.41	204.56	205.95	205.55	202.25	202.09	205.42	201.53	205.61	204.14	203.97	202.96	204.56	203.56	204.74	204.04	202.65	205.08	207.52	204.22	204.59	207.33	204.48	204.6	205.11	203.94	206.5	204.13	200.43	204.1	203.69	204.61	203.5	202.9	205.71
210.81	209.54	209.7	209.28	209.13	209.71	207.39	207.17	207.78	209.99	210.97	210.7	207.14	210.62	208.63	208.84	206.43	210.04	209.67	209.43	208.01	208.5	207.77	209.5	210.4	209.64	209.65	208.98	209.71	208.45	208.08	210.31	210.43	208.79	208.22	208.64	210.74	208.54	209.26	209.07	208.95	205.86	209.27	210.41	206.31	211.8	209.6	211.54	210.87	208.26
216.93	218.17	216.99	216.5	214.81	217.38	217.17	214.83	215.93	218.82	216.84	219.88	217.44	217.17	218.89	216.9	215.68	218.19	216.98	218.01	217.87	216.16	215.67	216.3	216.4	216.99	217.43	218.28	217.39	217.9	216.21	216.75	215.23	216.49	217.01	217.13	217.36	215.08	215.71	216.5	217.96	217.29	216.44	218.78	216.18	218	215.39	216.77	217.02	217.69
200.45	203.01	202.18	201.36	201.79	200.48	201.32	201.1	198.94	200.38	200.17	200.49	199.13	199.11	198.87	201.11	200.94	199.41	198.54	198.62	201.9	199.07	200.27	200.76	198.99	199.98	198.17	202.08	201.82	198.79	200.64	199.67	202.35	199.96	198.07	200.22	199.81	201.27	200.49	201.47	201.51	202.74	198.97	198.51	197.08	198.96	200.46	203.09	201.12	200.58
203.73	204.18	203.82	203.56	204.84	202.44	206.35	204.55	203.33	206.46	204.64	202.28	203.82	204.7	205.62	203.17	204.08	203.51	203.41	205.37	205.29	206.27	201.11	203.69	203.71	203.74	205.43	204.6	204.29	204.56	205.58	204.34	205.63	204.64	205.01	202.67	205.96	206.49	203.07	205.27	203.15	203.99	205.71	204.64	202.96	203.13	206.85	205.69	204.56	204.63
199.44	197.19	197.47	198.83	198.32	199.83	198.98	200.66	201.67	201.65	197.08	200.92	201.37	199.43	196.68	198.8	200.9	200.33	197.12	200.62	200.1	197.91	199.8	199.46	201.73	197.95	198.51	200.66	197.31	197.82	200.52	201.8	199.8	200.36	200.22	198.97	200.52	198.29	197.54	200.7	199.58	201.92	200.57	198.88	200.94	198.89	201.33	199.1	197.66	197.06
207.87	210.85	208.33	209.97	207.95	207.32	209.58	210.91	205.17	210.01	208.99	209.1	208.83	208.04	207.83	207.77	210.41	207.4	210.27	210.58	208.5	209.52	208.35	208.42	208.1	208.65	208.25	209.1	209.26	209.25	205.81	208.02	208.41	209.61	209.49	208.37	208.14	207.61	206.87	208.73	208.41	209.86	210.2	210.44	209.79	208.45	208.3	206.54	210.41	207.6
202.56	203.17	202.34	203.35	201.71	204.1	204.83	203	201.91	202.41	201.38	202.86	202.83	204.26	203.61	199.38	200.34	201.53	202.48	200.95	204.21	201.42	204.37	202.76	201.56	199.8	202.39	202.86	203.62	201.92	202.27	204.71	203.63	199.76	203.34	204.07	203	202.25	202.61	201.81	202.32	203.43	201.58	202.75	201.3	202.41	202.14	202.54	202.06	202.86
213.23	212.89	216.3	214.61	213.54	214.94	214.35	213.44	214.07	214.57	216.82	213.2	213.72	213.1	211.81	213.12	212.37	214.47	211.51	212.94	213.13	212.81	214.08	214.58	213.6	214.14	215.09	214.83	214.26	213.24	214.64	213.72	213.38	213.9	215.19	214.46	213.23	212.91	213.77	214.64	213.44	215.03	213.88	214.77	212.71	215.02	213.15	215.21	212.43	215.28
218.64	217.59	214.94	216.52	218.75	217.54	216.82	217.04	215.9	216.73	218.35	216.18	217.21	217.34	216.77	217.56	216.5	216.4	216.64	218.78	217.78	216.43	215.72	217.23	215.49	216.3	218.11	219.31	217.7	216.41	215.36	218.05	214.45	217.38	216.9	215.25	214.41	218.05	218.12	215.54	218.13	216.45	219.97	217.85	219.58	217.94	216.86	215.38	216.5	217.84
204.57	200.99	202.4	203.61	203.28	204.4	202.82	201.31	202.54	204.67	206.26	204.65	203.61	206.78	201.33	204.93	203.49	203.94	202.22	202.5	204.04	203.71	205.49	203.63	202.36	204.92	202.62	203.06	202.84	203.78	203.35	202.8	203.76	202.69	206.1	204.37	205.29	202.32	205.08	204.29	205.94	202.46	202.31	203.83	204.02	204.02	202.98	205.19	204.41	200.64
218.27	218.85	217.1	217.23	219.76	217.34	218.37	217.59	217.15	216.89	217.24	217.53	218.14	216.16	217.05	217.59	220.26	216.29	219.4	218.23	216.6	216.74	217.63	215.74	217.79	218.84	217.97	218.03	218.46	217.31	215.74	221.67	216.21	217.39	218.25	218.3	216.12	216.67	218.06	218.83	219.8	216.88	217.5	217.55	217.34	215.73	218.86	218.86	220.43	217.33
211	209.73	210.01	208.53	208.68	208.75	209.33	209.18	210.86	208.06	207.51	211.49	207.97	208.87	207.92	207.88	209.52	208.42	208.49	207.71	207.76	209.82	205.71	207.77	207.81	207.02	206.45	210.11	208.66	206.38	208.75	206.23	209.52	209.07	208.68	208.58	209.27	209.77	207.83	209.15	209.13	207.54	207.37	208.47	210.22	207.89	210.4	206.91	209.76	207.96
211.58	210.66	213.54	210.84	209.6	211.72	212.59	210.09	212.5	215.62	211.78	209.31	213.21	214.82	210.83	214.98	212.61	211.77	212.49	211.89	211.63	209.75	211.87	213.15	213.31	211.11	211.81	210.15	212.09	210.28	209.77	211.92	209.95	213.06	210.63	211.11	210.51	212.36	213.65	210.3	213.3	212.21	212.23	211.03	211.61	211.23	212.87	210.36	209.55	212
212.16	210.52	211.48	208.86	211.87	211.59	212.55	210.15	210.47	212.82	210.08	210.97	212.64	213.1	211.35	212.77	211.14	211.58	213.8	212.81	213.3	213.76	211.01	212.05	212.41	210.25	210.4	212.65	213.32	209.45	210.53	213.13	211.51	212.44	211.19	210.21	211.9	209.81	213.31	211.02	212.45	210.15	214.97	211.3	212.65	213.23	211.46	212.16	209.96	213.44
207.64	208.64	208.08	209.88	208.6	209.42	210.44	210.62	207.54	209.62	208.49	209.9	207.66	210.44	206.35	211.27	209.37	209.9	209.95	206.48	209.86	209.24	208.83	210.39	207.52	208.31	208.07	209.76	209.97	208.21	209.76	208.29	207.02	210.14	208.88	209.86	207.23	210.52	206.48	208.93	209.51	209.06	208.91	208.3	207.93	209.08	207.12	209.52	207.65	209.01
217.4	218.85	216.93	216.09	217.58	217.49	216.35	215.93	216.35	217.36	218.43	216.35	216.38	215.08	215.52	217.1	217.03	218.91	216.52	216.25	213.83	216.46	216.56	215.97	217.58	215.72	216.4	217.09	217.56	217.64	219.11	215.94	217.39	217.52	218.36	219.05	215.46	215.79	216.52	220.03	216.46	216.17	215.3	216.27	213.3	217.84	217.63	217.86	215.91	218.6
203.33	201.33	201.96	205.79	203.93	203.33	201.98	201.98	201.6	202.49	199.91	203.08	204.51	201.57	204.12	201.61	202.9	202.38	203.54	206.06	205.49	203.03	201.79	204.37	202.74	204.2	202.46	204.81	203.12	202.73	207.14	203.43	203.68	204.15	202	201.33	204.2	203.38	203.73	204.41	202.18	203.93	201.99	202.94	202.31	204.15	202.67	202.65	202.52	203.3
217.49	216.46	218.61	215.6	214.95	216.65	218.16	214.4	218.36	215.26	218.9	217.49	216.26	216.44	213.75	214.58	217.13	217.85	218.01	216.98	216.54	218.14	216.85	218.67	217.38	218.25	215.88	218.59	219.58	217.21	217.12	218.12	216.53	218.25	215.79	219.69	219.71	215.9	216.88	218.76	217.06	215.29	216.06	217.55	218.03	217.79	216.77	218.04	216.9	214.46
196.29	195.59	194.86	194.29	194.11	192.47	196.22	195.77	194.42	192.84	194.65	197.34	194.83	194.31	195.01	194.33	196.35	195.22	196.43	194.87	194.4	194.15	194.73	195.26	196.68	194.74	195.22	194.77	195.61	196.06	195.39	193.97	193.98	196.58	192.94	195.56	195.43	195.6	193.61	195.89	194.49	195.74	194.75	195.78	193.45	194.29	198.66	194.28	195.57	194.1
217.8	216.95	217.98	215.86	216.1	216.65	217.01	217.1	215.4	217.05	213.76	218.75	218.47	216.8	218	215.75	217.57	217.5	218.01	218.21	214.92	215.85	218.03	214.6	221.47	216.31	216.31	216.63	215.91	217.52	217.68	217.18	218.36	215.64	217.38	217.91	216.72	215.31	218.42	217.28	216.63	217.35	216.44	217.85	218.81	217.35	218.91	214.95	217.26	217.51
209.41	208.81	208.72	209.5	209.83	208.17	207.47	208.01	209.69	207.9	208.11	206.93	207.69	206.55	205.54	209.01	207.16	209.95	207.44	205.69	206.54	208.51	208.34	206.03	208.63	208.5	206.89	209.02	209.93	208.35	206.08	208.27	205.95	208.7	207.67	207.79	208.14	208.92	206.53	209.36	208.24	205.91	207.17	207.14	208.34	207.65	209.93	209.64	206.61	209.36
203.66	204.13	204.14	202.44	204.46	202.74	204.04	205.68	202.89	203.68	201.35	203.73	202.99	204.8	201.82	203.4	202.13	202.87	202.84	202.09	204.41	204.61	203.47	203.69	205.64	204.65	204.26	204.03	204.12	201.56	203.7	203.44	202.75	203.12	204.54	203.64	203.79	201.1	203.49	202.36	201.87	202.9	206.42	202.39	203.31	204.02	204.14	204.52	204.39	205.12
202.31	203.87	202.03	202.66	202.08	202.02	202.76	202.08	200.84	202.58	201.63	202.79	202.03	202.95	201.77	201.85	202.25	201.32	203.06	201.62	201.26	205.24	200.84	202	202.49	202.89	203.59	200.01	201	201.49	202.51	203.97	200.66	202.17	204.22	201.62	202.19	201.89	202.91	199.66	201.86	202	201.32	202.11	202.19	201.41	200.03	201.95	201.59	201.65
208.68	207.12	207.65	208.9	207.59	208.83	206.25	209.46	210.44	206.28	207.34	205.96	208.74	207.44	207.47	209.24	208.08	206.26	206.44	208.67	209.38	207.68	208.68	208.11	206.17	207.17	207.61	207.5	207.75	206.79	207.29	209.1	207.69	210.14	207.24	207.66	207.29	209.53	205.9	207.21	209.66	207.46	206.2	208.26	206.5	206.56	206.23	207.91	209.34	208.61
211.38	212.15	211.34	210.75	214.47	212.08	211.85	211.72	211.51	211.5	212.25	212.07	210.24	212.86	209.86	212.67	213.84	211.37	212.33	210.96	211.31	212.04	212.61	211.93	213.33	211.58	212.02	210.88	211.28	211.8	212.96	212.33	210.14	211.96	209.52	213.15	210.41	212.38	213.13	211.63	211.33	211.72	212.95	211.18	213.12	212.43	212.62	211.76	210.97	211.95
208.73	208.12	206.83	205.36	208.54	207.13	208.41	208.32	209.67	208.28	208.91	208.28	208.46	208.79	206.65	207.21	208.92	209.26	210.26	208.66	205.87	208.87	210.26	211.44	207.14	209.13	209.75	208.26	208.89	208.24	210.2	208.57	207.71	210.58	206.21	207.92	208.16	209.31	207.44	208.81	208.98	207.86	210.1	207.57	207.95	207.18	208.2	208.91	204.87	209.07
205.84	208.37	209.58	208.41	207.76	208.47	208.11	209.94	206.17	208.39	208.92	205.59	211.13	208.57	208.13	210.08	207.95	206.45	208.56	208.12	206.94	207.91	207.95	207.25	206.5	208.16	208.97	208.61	208.25	207.71	208.44	207.87	207.01	209.06	207.85	209.33	206.73	209.81	208.86	207.6	210.7	206.95	209.93	209.98	207.5	209.06	209.64	208.06	209.37	208.13
208.95	206.92	209.15	207.78	209.97	208.47	208.71	211.26	207.95	209.32	208.55	209.45	208.08	209.35	208.51	209.43	208.11	209.24	208.61	207.97	208.04	206.87	207.71	208.83	206.26	208.61	209.76	209.03	208.58	206.33	209.4	210.27	206.95	210.14	209.63	209.69	206.97	207.63	210.21	209.1	208.98	211.06	206.47	208.18	209.16	206	207.47	207.5	209.99	208.5
208.98	207.4	206.81	210.77	207.27	210.36	210.98	206.86	208.44	207.91	208.98	211.81	210.33	210.05	209.01	210.36	208.54	210.58	210.59	206.87	210.29	207.29	207.4	209.41	209.06	208.59	208.85	208.69	205.17	208.51	208.98	209.07	208.31	207.03	211.03	209.46	206.75	207.2	207.65	210.47	208.43	209.91	208.46	207.8	209.97	208.08	207.74	208.97	207.46	208.51
210.9	210.27	212.24	210.05	210.72	211.03	213.06	209.63	212.11	212.23	210.74	212.41	211.76	211.76	213.59	212.06	211.48	212.39	209.09	209.75	212.67	210.17	213.75	209.82	209.94	212.42	210.36	208.55	211.63	212.92	211.93	212.11	210.29	212.75	212.97	212.5	211.52	211.91	210.27	210.09	212.63	210.41	213.57	211.62	211.79	209.75	209.18	210.61	213.23	210.77
204.19	201.39	203.47	204.76	206.61	203.64	203.39	203.21	202.33	203.95	203.49	204.1	202.31	204.41	203.97	203.73	204.77	205.58	204.15	203.97	201.8	202.59	204.88	201.61	202.77	204.68	202.75	206.05	203.38	201.72	204.4	204.25	203.87	205.14	205.01	204.59	201.81	203.02	203.03	205.25	202.6	204.94	201.83	205.29	205.94	204.36	202.17	202.87	205.94	204.24
211.32	213.05	211.95	212.29	210.96	212.59	214.15	210.74	212.92	212.11	211.34	213.39	213.61	210.17	211.04	211.33	211.54	212.37	210.8	213.61	213.14	211.43	211.15	212.8	212.51	210.44	208.79	211.85	211.86	212.88	212.19	212.55	211.96	212.18	213.18	212.25	211.79	210.64	212.95	209.41	210.93	210.48	212.47	213.28	213.83	210.65	212.84	212.86	212.68	212.46
215.64	217.64	217.75	217.04	216.92	214.9	215.94	217.35	217.82	216.57	216.86	217.52	218.32	216.57	217	217.18	216	216.28	216.93	218.83	219.13	216.6	215.83	217.74	216.96	218.06	216.26	218.58	218.07	219.5	216.03	217.71	217.87	216.07	216.6	215.6	217.53	215.69	216.73	217.64	217.83	216.36	217.06	217.3	217.24	218.1	217.97	217.58	214.7	218.23
209.67	208.45	208.28	207.71	208.63	208.18	208.36	208.56	207.78	207.52	207.56	207.9	207.69	209.19	208.49	209.74	209.57	208.64	207.15	209.35	210.65	208.52	206.69	209.25	207.73	210.1	207.46	208.67	211.18	208.73	209.62	207.41	210.37	209.59	209.91	209.85	209.65	208.45	207.95	207.8	209.39	208.34	205.41	208.76	208.83	207.62	209.09	207.63	206.42	207.84
205.23	204.34	205.08	203.94	202.88	206.75	203.58	202.44	204.86	205.66	204.3	205.03	203.01	203.81	204.89	205.15	204.55	203.98	206.09	204.45	204.64	204.63	204.57	203.68	204.47	206.83	205.9	204.65	205.16	204.72	205.59	204.52	204.2	204.74	204.1	205.04	204.74	204.67	205.23	204.41	205.08	205.06	204.79	203.26	203.37	203.61	203.98	205.48	206.39	205.81
207.54	208.21	204.58	208.81	208.46	208.6	205.81	209.22	206.91	209.24	209.64	206.29	206.31	206.9	208.39	207.12	205.97	207.09	206.2	208.05	207.02	206.59	209.39	207.15	209.4	207.74	206.14	209.98	209.09	207.75	206.57	206.11	208.04	208.1	207.28	207.59	207.82	209.75	207.56	206.88	208.35	207.32	207.22	208.32	207.94	207.18	207.03	205.83	206.22	205.58
205.28	202.57	203.9	201.62	202.84	205.12	202.74	204	203.74	205.74	202.56	205.8	206.15	205.31	205.52	203.32	202.4	203.5	203.29	203.09	204.71	204.47	201.88	203.24	202.75	204.67	202.6	205.53	203.53	205.33	204.27	204.46	205.56	203.12	203.99	203.23	205.02	204.81	203.39	201.83	202.45	201.9	200.78	202.78	203.51	203.18	203.26	203.6	202.59	201.79
207.6	208.73	210.12	208.55	211.45	208.37	208.69	208.6	207.57	209.15	207.36	209.03	210.81	208.36	207.71	207.45	208.03	209.87	209.2	207.88	208.09	208.27	208.66	209.07	208.92	207.19	207.15	210.98	209.66	207.8	208.31	208.99	209.47	205.54	207.03	208.21	209.3	207.89	208.7	210.58	209.31	208.81	207.79	209.96	207.65	208.69	207.27	207.37	206.52	210.78
208.06	210.59	209.55	207.77	207.6	208.61	208.39	208.61	209.09	208.97	208.92	208.5	211.07	209.85	205.2	208.63	207.2	209.67	209.71	207.4	205.95	207.85	209.05	207.68	209.63	209.91	207.88	207.26	206.96	206.69	208.6	206.7	208.78	207.27	207.7	209.92	210.04	208.59	210.31	208.18	207.67	211.53	207.07	207.09	210.2	209.91	206.57	210.81	209.3	207.62
200.18	199.94	201.83	200.31	199.95	199.89	201.06	199.77	201.87	198.85	198.27	201.07	200.36	201.99	199.02	199.79	199.57	199.77	196.28	200.75	201.27	203.75	202.21	201.45	198.43	200.71	202.36	200.55	200.46	200.48	199.1	200.02	200.3	200.05	202.01	201.56	200.79	198.92	200.71	200.91	198.97	200.29	198.34	199.72	199.57	201.87	202.07	200.53	199.89	200.96
205.16	207.49	208.08	206.52	208.27	209.04	208.77	208.5	208.09	206.25	206.55	207.72	207.04	208.07	207.35	207.57	208.79	207.16	206.72	206.09	208.62	208.15	208.21	207.49	203.89	208.93	207.64	208.39	207.2	204.38	208.09	206.63	206.32	207.42	206.96	207.03	207.27	210.09	207.81	206.01	207.78	208.7	208.51	207.78	205.47	207.67	208.08	207.66	207.58	208.91
206.27	205.97	205.01	203.77	203.02	203.9	205.87	204.73	205.3	204.46	206.69	204.55	205.63	204.24	204.67	204.15	205.42	204.06	205.1	207.97	202.9	202.19	206.21	204.67	205.26	204.3	203.13	204.94	204.46	204.37	204.78	204.86	206.95	205.21	205.26	205.45	202.25	206.36	204.3	205.14	205.98	204.74	204.41	204.76	203.65	204.26	207.03	205.85	204.86	205.27
204.04	205.3	202.7	206.14	203.14	202.2	202.86	205.33	203.92	201.71	200.79	203.48	203.14	204.48	202.75	205.91	202.86	205.29	203.54	204.07	203.7	203.14	205.12	201.54	203.6	202.66	202.3	203.47	204.47	201.36	202.74	202.79	204.21	201.28	203.72	204.46	204.11	204.74	204.16	204	203.81	203.72	204.21	204.9	202.19	203.96	202.6	204.35	204.5	206.43
207.63	206.98	209.27	206.51	208.79	211.62	208.36	208	207.46	207.71	208.89	208.55	208.65	208.08	209.08	209.26	207.94	208.08	210.96	206.6	208.7	208.78	208.03	208.41	209.37	207.39	209.21	208.51	208.33	207.02	209.19	210.74	211.08	208.63	208.69	207.92	210.54	209.55	209.45	210.14	210.38	209.18	206.48	208.14	209.7	209.16	210.57	208.54	207.97	208.63
207.93	206.09	208.93	208.51	208.76	208.73	207.29	206.3	208	206.72	209.26	208.1	210	207.66	208.02	206.43	207.2	206.79	208.92	207.15	206.3	207	207.54	206.81	209.13	207.08	208	206.21	210.43	206.02	207.87	207.32	208.24	208.67	206.72	208.23	206.63	206.95	209.41	207.98	206.64	206.98	206.15	208	209.07	206	207.76	206.13	208.87	206.15
207.5	207.93	207.91	206.67	210.18	208.69	209.61	208.13	208.24	209.68	209.73	206.79	207.93	208.78	208.79	208.82	210.83	209.41	211.12	208.57	208.7	208.95	205.65	207.38	206.53	206.81	208.72	207.68	209.53	208.7	205.88	206.93	208.75	206.6	207.44	209.03	208.37	208.93	209.63	205.84	207.33	207.81	210.16	207.61	209.29	210.23	208.14	208.93	208.6	209.52
209.97	210.28	208.54	210.22	209.8	210.75	206.4	210.26	208.75	208.57	209.31	212.36	209.85	207.47	210.8	208.24	206.75	209.31	207.75	206.56	208.56	208.15	208.2	208.89	208.93	206.99	209.68	208.78	206.62	209.55	208.82	206.61	210.36	209.71	207.44	209.97	207.01	209.58	209.82	210.71	210.67	208.05	209.67	208.5	208.49	209.9	207.66	207.24	208.66	209.33
207.36	209.38	206.32	207.67	206.44	206.61	207.76	207.29	206.76	209.11	207.73	209.34	209.57	207.91	209.76	206.84	206.12	209.36	206.41	207.18	207.49	205.96	207.76	207.44	209.22	210.5	207.12	207.62	208.52	208.68	208.08	206.91	208.18	207.66	205.88	207.02	208.03	208.73	206.47	206.18	210.48	208.28	205.7	209.55	206.08	209.15	209.27	207.4	206.64	208.75
205.8	206.29	203.92	205.04	206.36	204.54	204.97	205.84	205.3	204.25	204.89	204.84	206.3	202.94	205.92	205.16	205.35	207.26	206.2	205.03	201.84	204.36	206.14	202.97	203.54	204.59	202.71	204.43	205.36	202.73	204.12	204.79	204.42	204.94	204.09	205.49	208.5	207.23	203.9	204.45	204.84	202.92	202.65	204.62	205.63	204.06	204.16	205.04	202.29	205.23
217.95	217.64	216.14	215.9	215.66	216.64	217.66	217.17	217.76	217.89	218.27	217.92	216.19	216.4	215.07	217.78	214.83	218.86	218.1	215.93	215.83	216.99	215.43	217.56	219.21	214.99	219.94	216.48	215.92	217.92	220.45	216.1	217.12	218.07	217.01	217.06	217.55	215.41	217.52	219.46	216.48	215.89	218.3	216.13	217.58	217.37	214.66	217.22	218.13	216.38
205.4	206.47	204.55	207.19	207.53	204.62	207.3	204.69	204.24	204.26	206.95	205.18	203.61	207.67	205.1	205.78	204.73	206.65	207.25	207.06	203.79	206.83	208.82	206.51	203.72	204.66	204.37	204.54	203.76	205.36	206.75	204.75	205.94	205.36	206.07	206.38	204.45	206.72	207.56	207.16	206.7	204.97	203.99	206.5	205.54	207.82	206.4	207.61	204.95	205.01
193.2	196.46	192.22	195.04	194.46	193.83	194.26	195.21	193.47	194.24	191.67	192.96	194.94	192.49	193.92	194.71	193.02	196.71	195.05	193.97	192.15	194.25	194.66	194.58	194.17	193.33	192.73	194.21	195	196.1	192.67	194.91	194.64	192.33	192.56	196.21	195.48	195.04	192.92	195.94	193.37	194.51	193.41	195.89	192.72	193.83	194.19	193.77	194.97	193.82
209.51	210.19	209.63	209.25	207.58	211.35	205.66	208.66	207.09	206.99	208.6	209.28	208.23	205.27	209.99	207.51	208.96	208.12	207.3	207.99	207.86	209.2	209.47	208.6	206.75	206.34	207.12	207.43	208.5	206.74	211.18	208.52	208.33	206.83	207.06	209.89	207.97	209.01	209.3	208.81	209.59	208.84	210.61	207.48	209.11	207.2	208.18	208.9	209.84	208.89
203.56	204.73	204.14	204.32	201.71	203.92	205.3	205.36	202.99	203.05	204.57	203.64	201.94	204.02	201.88	202.16	204.14	202.56	203.21	204.76	201.38	203.3	203.38	205.66	204.61	203.71	205.37	205.22	204.15	203.88	200.95	204.7	202.25	202.15	205.31	204.88	204.57	201.89	203.5	203.4	204.79	204.5	202.66	203.25	203.86	203.23	201.3	204.57	202.47	203.97
201.17	201.6	204.59	201.65	202.72	202.52	199.11	198.52	200.34	202.55	201.13	198.86	200.17	198.93	201.54	202.01	202.23	203.34	201.54	203.03	201.17	200.12	201.38	200.82	203.09	200.82	200.95	202.72	199.26	199.91	202.48	201.9	201.66	199.59	199.58	199.93	201.94	201.58	200.51	199.48	199.4	200.23	201.99	200.95	202.8	200.91	203.51	199.7	200.64	201.37
194.04	194.47	194.01	196.63	192.62	192.97	196.02	194.03	194.06	195.24	195.15	193.42	195.11	190.95	192.84	195.4	193.57	196.28	194.43	193.26	193.35	192.18	193.68	194.79	195.09	194.59	194.83	196.21	195.88	192.45	191.71	192.17	195.15	192.73	194.49	193.02	193.43	194.28	196.49	192.77	195.11	194.07	195.95	194.38	193.38	194.88	192.78	192.3	196.14	194.77
212.02	207.73	210.26	207.51	206.97	208.66	210.26	208.08	209.89	207.97	208.63	208.55	207.34	208.38	209.8	211.22	210.02	211.41	208.91	207.49	209.39	208.43	206.95	207.17	209.6	209.65	207.61	208.45	207.77	210.89	207.28	208.05	209.03	210.69	207.79	208.22	210.63	209.56	208.01	211.06	208.69	210.09	208.07	207.53	211.52	207.98	208.68	209.68	209.93	210.22
198.38	199.48	200.18	200.88	201.73	198.14	197.66	198.16	199.62	198.06	201.8	200.33	199.32	200.46	195.89	200.69	201.77	197.42	197.77	199.35	194.96	199.53	199.29	200.73	199.4	202.56	199.25	200.39	196.25	200.73	200.94	199	197.1	197.42	198.57	198.11	198.16	198.09	198.72	200.07	199.1	200.73	198.88	200.26	200.79	199.69	197.02	200.52	200.37	199.74
201.06	200.71	199.66	200.24	202.29	200.87	200.8	201.82	201.78	201.23	200.65	201.86	200.5	200.03	201	200.52	200.49	199.28	201.04	200.48	199.88	200.63	203.33	202.31	201.45	201.32	201.68	201.01	200.15	201.93	200.51	201.39	201.94	203.42	202.97	200.1	200.85	201.81	198.43	202.2	201.31	203.15	200.71	200.52	199.06	200.38	203.14	201.51	200.09	200.6
209.44	211.27	211.37	211.88	210.96	210.95	210.81	207.62	208.59	209.03	210.63	209.88	211.21	208.34	209.54	209	208.01	210.27	210.88	210.07	210.96	211.15	210.14	209.11	209.81	212.53	209.48	210.53	211.86	206.94	211.25	210.91	209.21	209.44	211.24	209.99	208.3	209.58	210.97	210.24	211.49	208.83	209.34	208.86	209.84	207.43	208.72	208.2	211.62	206.66
199.99	200.26	201.24	203.33	202.3	201.27	202.45	203.13	202.89	200.55	200.57	202.06	202.09	201.5	202.78	203.61	203.03	203.62	202.23	201.89	200.94	202.08	202.7	202.01	202.21	201.62	202.74	203.95	201.23	201.61	201.79	201.88	202.41	200.48	201.73	201.65	204.15	203.21	202.41	203.38	202.98	202.27	203.16	202.7	200.04	204.45	201.22	203.44	201	203.32
212.46	212.4	212.45	212.24	213.56	212.61	211.91	212.8	210.72	213.31	213.71	211.39	212.78	212.75	211.39	213.2	212.31	211.34	216.42	212.1	208.81	210.73	210.83	211.14	213.66	215.53	212	212.86	214.82	211.07	212.92	212.93	209.34	210.81	210.67	211.94	209.56	214.74	211.64	214.26	211.68	212.28	212.58	212.71	212.89	213.15	211.51	211.07	212.3	214.23
215.83	216.68	215.16	217.69	217.21	217.46	216.79	218.31	219.39	218.12	216.08	217.32	215.42	218.46	214.54	217.98	216.17	218.47	216.43	213.97	215.27	216.97	218.07	216.52	216.67	217.41	218.54	216.14	217.63	217.02	216.73	216.51	217.83	218.33	219.18	217.28	216.65	215.35	218.43	217.12	218.37	215.12	217.74	216.13	215.17	217.36	215.35	216.55	216.62	217.31
212.81	212.73	212.51	210.88	212.45	211.7	213.23	214.46	212.88	211.68	210.4	212.86	212.52	213.47	214.82	211.87	213.51	213.59	212.09	208.6	212.78	212.58	211.27	215.2	213.24	211.82	210.89	212.38	213.63	212.94	213.29	210.35	212.01	212.91	212.84	211.65	212.88	212.33	213.82	214.61	215.04	213.31	212.09	211.24	211.73	213.06	211.31	210.57	212.72	212.83
212.97	211.8	214.51	213.07	211.94	213.8	213.37	215.3	214.63	214.45	214.75	212.23	214.07	213.72	212.02	214.82	214.75	214.3	214.54	216.38	214.53	213.26	215.67	212.1	211.59	214.24	214.31	214.46	213.92	216.98	214.48	213.4	215.06	213.88	215.98	212.98	213.95	213.11	212.06	216.39	212.27	212.86	213.27	212.55	212.92	213.13	212.84	212.4	214.03	213.97
206.33	208.64	208.86	209.14	206.4	206.74	206.51	208.83	207.35	204.92	209.85	208.81	210.53	207.2	207.78	207.4	209.93	209.79	207.44	206.91	205.34	207.99	207.45	207.65	207.69	205.67	206.88	206.91	207.88	209.76	206.22	208.42	207.23	206.89	205.48	208.84	206.24	207.59	208.09	205.01	205.95	208.57	209.46	205.27	208.27	207.8	206.31	209.37	208.34	206.94
203.63	204.17	202.55	204.43	204.15	203.66	204.46	202.85	203.56	203.12	204.34	203.72	204.38	203.5	204.75	205.15	203.43	202.21	204.76	205.19	204.43	204.02	205.51	203.14	205.79	202.67	202.68	204.64	205.23	203.54	203.91	204.65	201.51	203.2	203.79	202.75	202.87	203.5	201.68	203.71	201.9	204.31	203.13	203.16	204.09	205.25	203.64	204.99	201.75	204.37
216.07	220.43	218.84	217.27	216.72	218.79	218.41	219.98	216.63	219.39	219.24	217.69	217.73	217.87	217.04	218.68	216.04	217.43	217.41	216	217.87	218.17	218.66	218.56	219.25	219.55	218.34	215.55	217.52	219.46	215.61	219.05	217.74	217.46	217.58	215.83	218.38	218.51	217.79	219.5	219.75	217.14	219.5	218.87	214.93	217.06	218.92	217.17	215.38	218.55
200.41	202.36	200.47	204.13	205.29	200.52	202.14	201.46	201.61	202.7	203.32	201.98	202.18	201.24	202.51	202.88	202.29	202.18	200.77	202.48	204.06	204.72	201.61	201.48	203.19	201.99	202.4	202.33	203.44	201.63	201.56	200.84	200.39	201.46	202.73	198.63	203.77	202.53	202.38	203.13	200.39	202.54	201.2	204.72	203.1	201.28	203.42	202.17	202.25	202.16
206.75	207.21	205.64	206.44	204.17	204.43	205.83	206.43	203.93	207.28	205.01	206.14	205.98	204.42	204.27	203.66	204.4	206.72	207.61	202.87	204.7	206.98	206.58	205.46	206.31	207.68	207.79	205.57	207.84	205.83	204	206.38	206.77	203.73	205.69	205.38	205.44	208.07	207.54	205.77	206	209.27	205	205.46	205.69	210.25	207.48	203.88	204.41	206.9
203.77	203.19	206.63	203.2	202.41	203.37	204.28	204.27	203.09	203.53	202.36	203.57	203.59	204.94	204.38	202.98	203.58	205.3	202.98	203.7	203.6	205.04	203.11	202.09	204.84	205.03	205.19	204.47	203.83	202.95	202.83	202.69	204.46	203.53	205.96	200.47	204.22	202.96	203.4	202.38	205.98	203.46	205.15	203.78	204.41	203.22	202.47	204.14	204.29	206.18
208.93	210.15	207.04	210.96	206.47	206.79	206.52	209.21	209.58	207.32	208.45	210.28	210.33	210.12	208.49	209.7	208.23	208.58	209.07	209.17	208.81	208.91	207.08	207.82	208.47	210.11	209.27	209.47	208.2	205.4	208.86	207.6	209.52	208.88	206.67	210.18	208.48	207.61	208.83	208.68	208.9	210.58	208.54	208.26	210.71	207.73	208.54	210.61	208.5	210.49
217.7	218.17	216.45	218.61	217.61	219.03	218.61	216.17	216.96	220.76	216.68	215.74	217.29	215.77	217.69	217.78	216.94	219.26	215.9	217.19	216.74	216.15	218.56	217.71	217.1	216.2	216.74	221.71	215.24	218.6	217.16	216.7	219.06	216.62	217.49	218.18	218	216.56	216.81	216.42	216.73	216.59	219.27	217.97	219.82	217.94	216.08	219	217.41	217.97
206.92	206.12	209.47	208.12	206.93	208.32	207.02	208.73	208.96	206.64	206.82	208.68	211.25	208.82	205.34	205.79	210.38	206.25	208.59	207.65	207.8	208.1	211.59	210.52	208.39	207.56	207.16	206.96	208.84	207.58	207.2	209.07	209.59	206.38	208.62	207.4	209.19	206.35	208.57	208.51	209.08	206.8	206.87	206.67	205.7	208.97	207.62	208.09	206.87	207.55
207.84	206.82	208.03	208.59	210.56	209.25	207.84	208.36	208.75	208.82	208.26	209.13	208.2	207.93	210.22	208.56	210	205.98	207.66	212.11	208.21	209.54	210.91	207.89	208.88	207.97	209.02	208.58	208.13	207.55	210.48	208	210.29	208.36	208.83	207.17	208.06	209.07	208.75	209.5	208.21	209.2	209.19	208.84	209.39	206.45	207.35	209.79	207.49	210.05
202.89	204.74	203.4	204.09	205.4	203.48	204.05	205.52	205.12	204.6	202.66	203.88	203.6	205.12	203.04	204.28	204.3	205.15	203.59	203.51	204.88	203.18	205.23	203.49	201.91	203.31	204.93	203.7	203.55	205.91	202	205.26	204.83	205.38	203.77	204.65	203.59	203.47	202.1	203.67	204.17	203.77	205.98	204.94	202.59	203.61	205.46	202.67	206.16	202.14
198.58	198.19	199.47	200.48	197.87	198.96	197.27	197.19	198.12	195.1	198.05	198.28	198.02	198.43	196.94	198.84	197.85	197.7	198.71	198.74	195.26	199.27	199.63	196.09	199.34	196.78	198.33	197.75	196.29	198.12	199.43	198.32	199.5	197.98	196.38	196.71	197.02	199.02	199.93	196.75	197.28	195.77	198.64	198.25	198.11	196.6	198.17	200.03	199.44	198.35
208.43	207.95	208.08	209.13	209.65	211.95	209.9	208.03	210.61	209.05	208.67	209.04	206.76	208.64	207.46	209.98	208.05	207.29	208.92	206.64	208.12	209.56	208.91	211.27	211.26	208.73	208.08	209.01	209.44	209.85	210.47	208.58	208.22	210.06	209.23	210.46	208.78	209.91	208.57	209.66	208.15	209.54	210.1	210.68	211.02	209.46	207.93	207.24	209.19	207.99
212.8	212.91	213.04	214.35	210.26	211.98	212.36	210.34	213.47	211.31	212.73	211.17	214.28	210.67	210.66	214.15	211.03	212.14	210.77	213.82	210.09	212.77	209.66	210.82	212.18	211.56	212.78	211.2	211.42	213.28	210.81	211.75	211.42	213.16	212.56	212.86	212.68	209.66	211.77	214.32	211.07	212.42	210.34	211.02	210.94	212.99	212.6	210.52	209.42	211.59
208.65	209.3	210.68	206.43	207.5	207.04	207.36	205.3	209.26	206.79	208.77	208.71	205.83	207.79	207.27	208.79	208.52	206.66	204.75	209.34	207.25	208.48	207.81	209.19	207.25	209.19	208.16	207.42	205.48	209.07	209.66	207.24	209.05	209.65	208.79	206.06	206.24	207.52	205.83	207.26	209.11	208.08	207.41	206.54	206.8	204.55	207.73	207.75	207.73	207.08
218.21	218.73	218.43	217.37	218.01	216.63	218.88	217.62	219.02	217.66	218.12	215.98	218.65	215.67	217.24	215.14	218.28	217.93	216.59	217.94	216.98	214.88	216.94	216.55	215.19	218.01	214.33	216.52	214.94	216.27	215.81	216.57	214.45	218.79	216.18	214.58	218.97	217.09	215.3	216.32	216.53	217.64	215.85	218.71	216.48	218.99	217.06	216.27	218.21	215.7
209.62	210.67	210.28	208.79	209.29	209.65	211.35	209.51	209.88	209.9	208.8	207.79	208.83	209.6	208.06	207.98	208.17	209.84	209.38	209.31	209.39	208.85	210.06	207.52	212.07	211.21	208.52	208.37	208.23	207.99	210.55	209.33	210.53	209.29	211.51	211.21	207.79	208.45	211.65	208.94	207.53	209.32	209.88	210.59	208.6	206.84	209.79	208.86	209.27	209.2
193.93	197.12	197.16	195.78	195.2	195.6	194.93	194.14	195.1	192.54	195.86	196.31	194.96	194.13	196.39	196.3	194.13	193.47	194.21	195.57	193.26	196.81	194.62	196.34	195.74	196.23	192.85	197.06	195.32	195.63	197.79	194.71	195.61	195.17	193.92	198.53	196.3	194.44	194.53	193.83	194.15	197.14	194.45	194.94	196.4	194.23	193.74	195.57	195.29	194.89
210.02	211.76	211.73	212.39	210.22	212.34	210.86	212.64	210.49	211.74	212.03	211.59	213.44	211.42	211.52	212.72	210.63	213.35	210.69	211.5	210.99	211.26	212.85	211.63	210.62	210.91	209.49	209.85	210.94	211.02	212.02	212.53	208.89	213.38	211.25	210	211.28	210.11	213.18	210.02	213.38	209.46	208.49	211.41	212.31	212.47	212.33	210.12	210.71	210.11
202.6	202.63	203.72	203.5	201.3	201.99	200.24	203.2	203.63	203.61	202.41	201.95	201.36	203.8	200.36	202.77	201.37	203.21	204.86	202.86	202.88	203.68	203.14	202.31	199.43	200.38	201.63	202.72	201.67	200.99	203.07	201.98	203.24	204.61	203.1	201.91	203.42	202.75	202.68	201.92	201.58	201.69	204.36	201.58	203.28	200.95	201.17	202.16	201.67	202.02
206.11	205.38	205.86	205.18	205	207.16	204.52	205.59	206.45	205.14	204.26	205.28	204.86	205.94	202.69	208.27	204.13	204.59	204.31	208.23	204.17	206.12	205.87	205.62	207.08	206.7	204.24	206.55	205.53	205.63	204.32	204.02	203.92	205.96	204.29	205.75	203.89	204.96	204.73	206.95	205.61	206.22	205.02	205.52	205.48	204.26	205.03	206.68	203.76	206.45
211.62	212.87	213.86	209.64	212.73	214.42	213.76	211.45	212.23	211.41	213.24	212.08	210.84	210.05	210.05	212.71	210.35	209.83	213.25	211.4	212.32	213.13	210.71	211.69	211.21	211.77	210.75	211.23	210.83	211.47	210.88	211.82	208.7	211.46	211.27	210.76	211.51	210.94	213.74	211.91	212.75	208.51	209.96	213.33	211.08	212.55	211.48	211.21	211.3	211.36
203.07	203.7	202.88	204.12	203.62	202.19	204.38	201.81	201	203.97	202.98	202.79	203.99	201.03	203.76	201.35	202	203.34	204.27	205.28	205.12	201.24	202.43	203.65	202.82	202.79	203.31	202.76	202.48	203.09	202.38	201.91	204.39	203.9	202.93	205.05	203.43	202.75	204.22	201.71	204.57	203.04	203.14	201.09	202.92	203.37	203.81	204.9	205.07	203.91
202.86	204.06	204.79	204.08	205.45	203.58	202.82	205.85	204.61	206.17	204.51	203.69	202	203.08	202.57	204.29	206.05	205.98	205.02	201.92	205.38	205.79	203.64	206.38	203.86	203.61	204.24	201.52	203.24	202.95	204.74	204.69	203.38	204.45	206.8	205.04	205.55	203.34	201.67	205.3	206.36	203.18	205.4	203.14	204.88	202.77	204.15	205.03	205.24	204.74
205.91	206.44	207.82	209.06	207.37	208.91	206.75	209.54	207.57	208.73	208.53	207.69	207.49	207.87	205.98	210.06	207.32	206.88	208.34	206.74	208.4	207.99	206.99	206.76	206.64	210.67	207.34	206.79	207.88	206.45	206.14	208.71	207.52	207.85	207.97	209.57	207.76	209.74	208.55	204.76	208.45	206.91	207.45	207.5	206.24	208.37	208.64	208.61	208.23	209.4
220.36	217.61	219.67	217.8	216.46	216.98	216.98	219.28	219.11	215.92	215.44	219.27	218.05	218.72	219.09	218.19	218.53	217.74	218.56	216.06	217.13	215.51	217.57	217.92	217.48	218.07	217.86	218.91	215.61	217.85	215.79	217.49	217.15	219.59	219.11	218.09	218.47	217.24	217	217.99	216.24	217.92	217.3	214.18	220.22	215.7	216.83	217.48	218.32	217.93
198.03	198.2	197.47	198.54	199.9	198.54	197.44	197.41	200.12	197.96	200.93	197.04	198.27	198.47	197.46	197.69	196.22	198.03	198.61	199.62	199.33	195.38	197.97	197.42	197.09	199.79	196.45	198.28	197.86	198.41	198.12	196.04	199.43	199.16	196.34	196.52	198.69	197.06	196.9	199.01	197.69	194.56	198.1	197.69	198.51	198.58	195.94	198.34	197.35	197.18
198.49	199.15	201.01	198.58	199.18	198.21	200.35	198.66	201.52	199.02	199.72	198.98	200.04	199.96	198.24	198.8	199.66	201.36	200.94	200.34	201.17	198.25	201.05	199.64	201.26	202.73	198.03	201	197.99	198.9	200.14	201.1	197.75	197.53	198.72	200.6	200.42	198.69	198.46	199.08	197.63	200.16	199.04	201.68	200.05	200.34	200.33	199.06	201.05	202.97
217.26	219.3	215.97	215.85	218.32	214.18	217.83	217.78	216.36	216.1	216.33	214.93	217.18	216.73	218.59	214.77	215.89	214.86	215.4	216.87	217.9	218.05	215.66	215.84	216.89	217.48	215.18	218.85	217.83	217.61	216.08	217.59	219.79	214.52	216.99	217.64	218.22	213.29	218.81	216.57	216.92	219.53	217.64	217.78	217.45	216.62	216.08	216.36	217.07	217.38
204.24	202.68	204.11	203.2	203.13	203.47	202.86	203.65	202.82	202.48	202.73	205.04	204.39	204.18	204.56	203.59	203.42	202.5	204.85	204.59	205.15	201.77	204.37	203.42	202.74	204.04	201.67	203.05	205.32	204.23	203.1	204.38	203.9	202.25	206.44	204.34	203.25	204.21	205.54	203.9	203.68	204.35	204.02	203.99	202.31	200.92	203.77	203.19	203.29	204.36
204.74	205.64	203.91	202.14	202.75	202.7	203.13	205.71	203.64	206.08	200.76	204.45	203.41	203.51	202.41	204.68	203.54	203.06	204.49	204.68	202.96	202.52	202.66	204.25	206.23	205.7	202.03	202.27	200.77	203.27	203.03	203.56	202.6	202.91	202.27	201.95	205.66	201.36	203.14	205.45	204.31	206.2	200.48	204.62	203.26	204.82	203.52	203.57	202.42	201.91
209.39	209.91	206.72	208.97	209.31	207.59	208	208.53	208.8	208.2	208.49	210.38	209.58	206.43	208.9	209.54	209.38	207.51	207.67	209.66	210.28	205.75	208.25	210.59	208.21	210.59	208.93	209.32	209.92	207.5	207.55	207.79	210.3	208.5	207.9	206.85	211.03	206.7	209.81	209.14	208.85	211.04	211.32	208.62	206.67	208.32	209.76	209.12	205.78	209.41
212.79	214.1	213.52	209.03	210.04	210.67	212.59	209.83	212.84	211.98	211.92	211.68	213.45	212.78	211.94	210.79	211.62	212.19	210.04	213.27	214.17	210.44	210.79	212.53	208.88	212.23	210.02	212.36	213.17	213.59	211.63	212.5	213.51	211.7	212.31	213.64	210.1	209.25	210.98	213.58	211.25	212.22	211.12	212.14	210.32	210.58	212.44	211.39	210.17	211.36
202.69	204.51	201.97	203.34	204.28	203.31	202.32	204.13	201.44	202.13	203.21	204.87	203.77	204.53	203.89	201.89	204.78	204.87	204.1	203.34	204.87	202.31	203	205.34	204.17	202.92	201.98	202.61	201.57	202.97	203.14	204.38	203.09	206.25	204.96	202.66	203.85	201.29	204.27	204.05	202.35	203.47	204.53	202.7	205.19	202.15	202.89	205.28	205.07	202.23
208.53	208.24	205.52	208.91	207.56	210.08	207.55	209.81	210.8	213.31	209.19	209.81	209.65	207.79	209.58	211.79	210.07	211.57	209.5	210.56	209.28	212.36	207.69	208.6	210.36	209.68	209.74	210.51	209.19	210.19	210.09	210.79	208.64	210.8	208.92	210.45	209.72	210.25	210.75	208.85	207.89	209.59	210.71	209.41	209.34	207.99	209.27	211.04	208.25	208.74
210.79	209.63	210.66	210.42	208.39	207.85	209.77	209.36	209.91	208.32	207.11	209.03	209.03	209.25	211.26	211.15	210.12	210.37	210.91	213.12	210.6	209.07	209.94	209.57	210	210.07	209.8	211.21	208.57	208.39	209.3	208.57	211.22	208.42	210.59	209.05	210.65	210.08	210.71	209.56	209.91	209.79	209.21	211.76	208.65	209.44	207.98	208.08	210.03	210.86
208.97	208.73	210.03	208.29	210.34	210.02	208.47	210.27	211.1	211.42	209.04	208.11	210.06	208.89	208.09	206.78	206.53	210.53	210.03	207.69	209.58	208.89	208.38	207.46	207.99	209.54	207.82	209.24	210.5	210.3	210.48	207.86	206.71	205.79	209.27	209.41	207.36	208.73	208.54	210.67	210.36	208.86	210.28	209.85	208.69	209.66	209.16	208.29	209.55	207.81
217.36	216.06	217.06	216.99	217.9	216.26	215.88	215.57	215.09	216.35	216.22	216.07	218.76	216.1	216.95	214.75	215.3	217.8	215.2	216.01	216.88	217.08	217.04	217.63	216.36	218.69	216.45	216.9	217.65	218.27	219.63	215.06	217.88	217.64	216.02	215.95	219.13	215.78	214.11	215.6	216.99	215.69	215.92	218.02	214.69	220.27	215.23	215.22	218.07	214.59
206.78	207.48	207.65	206.3	205.9	206.39	207.49	204.14	206.59	206.4	207.06	206.2	205.51	206.58	208.19	208.02	205.84	207.37	206.22	207.18	206.4	205.35	209.84	205.99	206.95	206.27	206.71	203.64	207.3	205.84	205.52	205.99	204.29	205.96	205.44	205.01	203.96	208.64	205.29	205.69	206.75	208.19	205.06	209.3	203.79	204.31	209.18	207.33	205.9	207.29
209.21	207.47	206.77	207.17	209.37	206.24	207.69	207.43	208.36	206.76	208	208.27	209.76	207.51	210.74	207.45	207.56	207.95	205.93	207.82	208.65	209.01	205.68	206.16	209.05	208.72	208.76	206.18	207.11	206.35	207.27	206.56	207.59	209.02	206.41	205.89	208.18	209.09	205.72	209.55	205.88	207.87	206.33	208.99	208.37	208.22	207.51	209.11	207.68	208.87
211.96	212.52	212.14	214.19	213.16	214.82	214.96	212.58	212.45	212.63	213.63	211.25	213.09	212.84	212.21	214.09	211.34	213.11	213.87	210.56	211.62	216.03	213.04	212.63	213.47	212.81	211.28	212.08	210.02	213.18	212.41	215.52	210.38	211.07	211.91	211.02	212.79	211.7	212.61	211.6	212.89	210.56	212.23	212.36	210.23	211.22	213.3	212.38	214.17	211.86
214.33	214.47	213.32	215.76	214.6	213.46	214.51	213.73	213.67	212.23	212.46	215.22	214.17	210.34	215.14	215.59	215.1	213.12	214.69	215.99	211.5	212.53	214.87	213.7	212.67	213.02	212.09	215.66	213.45	217.2	213.09	212.45	214.23	212.77	215.1	213.68	211.39	212.46	213.22	214.58	213.38	215.91	213.78	214.28	214.6	214	213.75	212.54	214.06	214.32
209.96	211.14	208.69	209.2	207.92	209.24	207.04	207.33	206.61	207.58	208.05	207.23	209.75	207.37	209.61	207.9	209.04	207.92	208.49	208.18	209.12	207.64	206.63	209.9	208.59	205.92	210.25	208.26	209.18	207.05	205.83	210.02	209.11	209.08	209.85	210.32	210.2	207.96	209.31	209.09	206.57	209.35	207.66	209.46	209.14	208.72	210.19	209.39	209.64	209.01
210.56	212.51	210.64	210.69	211.12	210.21	212.24	209.98	209.42	212.59	210.04	212.25	211.99	213.12	212.41	208.38	212.88	209.2	212.8	211.44	212.95	212.75	212.24	211.57	210.68	210.29	210.85	210.4	211.98	210.84	211.74	210.94	211.49	210.69	213.26	211.52	211.4	209.79	212.16	210.87	212.21	211.22	212.02	212.39	211.84	212.72	210.97	210.57	211.67	212.7
214.8	218.75	216.64	215.57	216.04	215.38	218.18	215.36	215.55	216.81	216.96	216.02	213.82	216.87	218.93	216.46	216.9	214.94	218.13	215.49	217.29	217.11	217.04	216.43	219.37	220.23	216.49	217.21	217.55	218.27	217.64	218.27	215.05	218.04	216.06	216.94	215.31	216.06	215.84	216.08	215.25	217.2	216.69	216.74	216.57	215.45	217.23	215.16	215.34	217.95
201.22	196.94	199.51	197.63	198.06	196.58	202.05	197.77	200.57	199.5	200.41	197.63	200.85	197.18	200.23	200.08	197.61	200.47	198.17	198.84	197.97	200.18	198.79	197.43	196.56	199.75	197.91	195.73	196.11	198.26	198.1	199.67	200.24	200.91	198.64	198.06	198.5	198.25	197.89	199.24	198.72	197.24	198.93	199.1	201.23	198.84	199.35	197.69	195.84	199.63
208.15	207.53	208.76	208.53	207.87	208.02	208.26	206.64	208.8	207.96	208.16	205.4	206.96	207.99	206.99	208.05	205.63	206.42	207.42	209.3	208.91	206.46	206.44	207.29	208.78	206.93	208.46	208.64	207.15	207.56	208.75	204.55	206.49	208.53	208.99	208.47	208.05	209.46	206.93	206.81	206.06	207.86	209.79	209.11	207.21	209.04	207.11	206.47	208.18	210
205.67	203.04	202.74	203.27	202.46	202.57	204.73	202	202.88	205.58	204.74	203.15	204.65	203.77	205.49	202.87	202.42	203.7	202.83	205.44	204.64	203.97	201.8	204.01	204.59	201.49	203.56	205.38	203.77	202.93	202.59	205.19	206.45	204.11	202.91	205.07	205.43	203.97	202.27	201.65	200.91	203.61	203.24	202.82	203.93	205.84	205.98	204.85	201.69	204.34
201.87	204.69	205.09	202.42	204.35	202.82	203.75	204.83	200.32	205.26	202.86	203.65	204.71	202.45	202.06	202.83	203.44	203.45	203.77	202.84	204.3	205.38	206.03	202.78	202.31	202.84	204.52	204.99	204.52	204.48	204.52	204.61	206.33	204.07	203.62	204.13	202.92	201.7	204.67	206.23	202.34	203.01	202.72	203.52	203.32	205.9	205.49	205.24	205.26	203.08
203.61	206.08	204.32	205.91	202.88	205.66	204.73	206.01	204.33	203.24	204.35	202.76	204.54	205.22	202.78	202.9	205.23	205.22	207.6	204.83	201.57	204.8	206.66	207.76	203.2	205.87	206.31	204.79	204.29	203.34	204.23	204.26	206.24	206.48	205.42	203.95	203.07	204.16	206.48	203.66	204.18	206.54	203.57	203.17	204.79	205.81	203.29	204.97	204	203.67
207.45	205.3	205.77	204.65	208.6	208.94	209.88	207.44	207.62	206.61	207.78	207.59	208.47	207.37	207.82	206.8	209.51	207.74	205.47	207.75	206.65	209.27	205.78	207.61	207.33	205.91	204.8	205.15	207.08	209.48	206.66	207.51	208.65	208.73	207.23	207.99	208.26	207.52	206.3	208.01	206.31	208.19	209.57	209.19	208.3	208.31	207.36	208.4	208.51	207.03
208.52	207.11	208.07	208.24	207.44	205.57	208.34	211.05	210.83	208.56	209.9	211.66	208.83	208.36	209.33	209.2	209.41	206.09	208.67	209.05	208.72	210.45	208.8	207.99	207.27	206.96	205.8	209.53	208.45	209.87	210.38	210.02	208.08	209.18	208.22	208.9	210.33	210.26	208.91	208.21	209.27	209.4	207.42	207.63	209.81	209.07	210.93	208.39	206.86	209.48
200.26	203.2	201.01	202.91	200.89	201.4	201.17	202.7	202.24	202.63	201.59	199.93	201.32	200.28	200.35	201.33	200.24	199.87	200.1	200.21	201.42	199.17	200.12	201.89	201.15	200.82	199.46	202.42	200.95	201	196.71	202.77	202.2	201.62	199.86	199.87	201.63	200.41	201.11	201.18	199.73	200.06	200.95	201.91	202.46	199.95	203.69	200.63	199.9	199.73
206.07	206.53	208.4	207.11	208.15	207.55	209.5	208.89	208.06	209.09	208.24	209.2	208.83	209.47	207.42	207.28	206.15	207.83	207.17	208.29	209.07	207.67	209.8	207.98	207.29	209.93	206.69	208.17	209.54	208.98	210.86	207.38	208.37	206.3	208.96	210.46	206.33	209.03	207.68	208.26	208.91	207.06	208.3	209.98	209.52	209.59	207.68	207.96	210.16	209.19
205.45	207.53	205.6	205.5	206.42	204.36	206.54	207.38	207.48	205.47	207.26	205.29	207.34	208.97	207.07	208.31	206.46	208.65	206.62	207.2	207.33	204.45	205.21	207.39	207.09	206.47	209.15	206.36	205.63	205.31	204.62	208.26	206.56	206.24	207.8	205.52	207.41	205.46	206.93	206.32	205.45	205.52	206	205.55	205.59	203.8	204.77	208.22	206.43	206.86
201.82	202.87	201.69	200.44	204.09	202.17	200.01	201.34	201.42	200.69	204.87	202.68	202.03	203.9	200.91	202.36	203.29	202.56	203.41	202.24	200.73	202.18	202.59	202.06	201.1	203.04	202.76	201.29	201.55	202.09	204.4	202.15	203.28	201.89	202.04	202.45	200.39	204.71	201.09	202.09	204.02	202.84	201.43	201.68	202.28	202.87	204.35	205.22	199.52	203.09
199.33	199.43	200.18	202.22	199.64	199.45	199.67	198.35	199.65	197.85	199.85	198.64	198.74	200.15	198.02	198.52	199.35	199.48	200.18	199.69	199.64	197.91	198.48	200.08	200.16	199.92	198.94	197.9	200.34	200.73	196.9	200.22	201.01	199.33	200.14	199.24	200.54	198.48	200.97	201.31	199.18	199.88	200.29	197.11	198.23	198.38	199.88	200.57	201.22	200.33
201.98	202.23	202.6	203.95	203.62	199.72	201.53	199.52	206.39	202.97	202.62	200.43	201.14	203.68	200.21	202.73	200.95	200.51	203.56	203	203.37	202.66	200.73	202.47	202.83	202.78	201.89	202.76	201.37	203.34	203.22	202.42	201.8	203.53	202.76	204.01	202.79	199.96	205.67	203.91	201.73	202.19	204.34	204.01	203.55	201.33	200.66	200.18	204.04	201.42
207.95	208.92	207.48	207.04	207.56	205.08	207.31	206.98	208.03	206.59	209.78	206.73	207.7	207.47	208.25	208.31	208.08	204.98	206.55	208.43	208.32	207.87	209.53	210.71	208.51	209.81	209.38	207.51	207.65	209.16	206.2	208.58	210.57	207.37	205.29	207.86	208.52	206.13	206.7	206.93	208.81	208.84	206.99	207.22	208.24	206.93	208.31	207.68	208.47	206.3
202.27	202.48	201.05	203.97	203.61	200.64	202.89	203.79	203.84	203.43	200.81	201.63	204.11	203.01	201.85	203.75	203.01	201.25	202.41	204.33	201.83	204.45	202.34	203.58	202.49	200.62	203.52	199.37	202.99	203.03	202.48	204.29	203.52	203.63	203.98	201.61	200.08	200.68	204.91	203.62	202.41	201	202.42	201.57	201.71	204.58	203.34	202	201.35	201.87
209.01	207.21	208.69	209.93	205.91	207.95	208.31	208.38	209.48	209.83	206.65	209.11	208.59	210.34	206.62	208.89	211.11	208.98	206.37	208.47	208.47	208.01	208.45	209.69	208.83	209.55	207.92	210.36	210.54	207.38	207.39	209.35	208.89	208.98	206.72	209.27	208.96	207.74	208.04	208.73	208.78	211.63	207.76	206.81	210.23	208.69	209.44	209.63	208.3	210.87
214.99	219.09	218.25	218.81	218.02	218.83	215.71	215.83	218.72	216.47	215.48	216.62	216.43	218.37	217.72	217.18	216.77	214.7	218.94	217.61	216.61	217.78	220.08	217.5	218.18	217.41	218.59	215.49	214.48	217.41	217.27	219.68	219.06	215.49	215.31	217.4	216.94	216.75	216.74	217.88	216.37	215.86	219.21	214.38	216.14	218.77	215.62	216.28	216.6	216.32
208.62	209.27	209.42	209.99	212.59	207.83	208.76	208.28	208.92	209.69	211.26	208.61	208.9	209.71	210.38	209.3	206.78	209.6	210.33	209.86	208.4	209.84	210.85	208.9	209.61	209.8	209.52	208.63	207.81	209.86	208.5	207.58	209.65	210.15	209.73	209.08	208.58	208.38	210.29	208.17	207.75	208.2	210.19	209.95	209.16	208.97	208.16	208.8	210.66	209.67
200.29	200.73	201.49	202.76	200.46	201.88	200.55	201.55	202.44	201.79	201.19	201.65	203.5	201.39	200.31	200.88	200.38	201.99	201.7	200.42	200.08	198.8	200.46	202.01	200.67	200.95	201.81	202.56	202.12	200.75	199.25	199.09	200.14	198.57	199.64	201.98	200.57	200.72	200.22	202.43	201.07	200.9	201.25	200.7	199.68	200.94	198.69	198.9	201.17	201.65
204.05	202.68	204.07	204.76	201.99	203.85	205.24	205.53	201.34	203.58	206.74	204.35	203.26	203.11	204.42	203.05	205.04	205.64	202.88	203.19	203.49	204.47	201.91	203.37	204.5	202.45	203.06	203.59	204.39	204.36	204.06	202.55	200.96	201.46	204.17	204.27	204.35	203.89	204.14	205.3	205.01	202.18	202.65	205.6	206.21	205.41	203.87	205.94	203.77	204.64
208.34	208.94	208.64	207.85	209.5	209.36	207.9	210.37	209.48	209.23	210.55	208.39	208.84	209.01	207.75	209.49	207.47	206.27	209.04	208.32	210.15	210.51	208.79	208.93	207.65	206.27	207.03	206.91	209.96	209.19	208.7	206.3	208.85	208.4	208.65	207.56	207.06	209.52	208.54	207.19	209.62	208.95	209.6	210.82	207.29	207.72	207.87	209.89	207.74	209.45
203.49	204.03	205.91	202.22	203.22	203	206.68	204.05	201.83	205.58	204.27	205.26	204.74	203.79	202.27	204.27	204.36	201.3	204.63	203.68	203.29	205.47	203.27	202.34	203.18	201.93	203.34	202.79	203.62	203.91	204.26	205.55	205.05	203.75	203.92	204.06	202.98	204.03	201.16	201.2	203.33	204.16	204.46	205.45	204.35	202.57	202.48	204.79	203.23	204.18
210.97	212.7	211.15	210.83	210.86	211.96	212.01	211.98	210.28	212.71	212.71	211	209.91	211.69	210.93	212.45	209.6	211.85	212.87	211.08	211.44	214.02	213.53	211.63	210.47	212.86	210.28	210.55	212.81	212.63	213.07	212.11	211.57	213.13	211.95	212.5	212.16	211.19	214.35	211.21	210.83	213.82	211.82	212.79	210.75	210.58	211.45	211.33	211.73	212.83
201.31	198.16	198.16	197.97	198.97	199.82	196.98	195.87	199.71	196.37	199.22	197.35	198.32	198.04	199.73	199.8	200.72	198.09	197.7	196.72	198.58	199.29	198.85	199.62	198.01	199.46	199.64	198.65	198.09	198.91	199.81	200.9	200.49	199.89	197.04	200.34	199.9	197.61	197.92	199.73	198.51	199.47	197.71	199.47	199.12	200.27	197.88	198.84	198.28	199.25
208.01	209.96	209.19	208.7	210.71	212.52	209.59	209.16	210.49	210.76	207.75	209.25	211	209.97	207.99	209.69	210.1	209.09	209.41	211	209.8	210.03	207.02	209.01	210.2	208.36	209.08	209.59	208.24	209.6	210.06	208.99	207.54	208.43	209.16	211.94	210.54	209.29	208.78	210.1	209.38	211.22	207.89	207.54	210.1	210.17	209.01	208.64	208.5	210.21
213.32	211.4	210.91	207.85	212.09	210.89	209.62	210.79	211.35	213.36	210.86	212.93	211.01	212.11	213.44	209.81	211.21	212.15	212.23	211.13	210.96	210.78	212.24	213.9	211.11	212.53	212.16	210.93	213.62	211.85	209.77	211.38	212.42	210.93	211.81	210.4	210.73	209.99	212.22	208.9	211.16	211.7	209.04	209.14	211.07	209.56	209.68	210.94	214.56	211.11
218.05	217.67	216.66	215.94	216.25	216.42	218.99	217.82	215.47	214.49	218.8	217.06	215.11	217.04	218.52	214.44	215.95	215.9	215.1	216.43	216.66	218.45	216.13	218.03	216.25	217.38	216.24	217.66	217.86	217.08	214.86	217.74	214.77	216.32	214.37	216.5	214.31	215.62	214.85	215.69	216.69	219	217.64	215.98	217.8	216.14	217.27	218.14	217.49	219.9
207.95	208.07	209.66	206.32	206.22	205.12	208.85	206.74	209.88	207.53	207.02	209.43	207.55	206.5	209.18	209.5	208.74	209.44	206.9	207.99	208.42	208.39	206.21	208.17	207.37	210.16	206.6	207.32	207.79	208.61	208.1	207.18	205.62	206.25	207.81	205.08	208.09	207.37	205.91	207.5	207.22	209.27	207.25	209.12	207.19	205.74	204.65	205.73	206.96	207.84
205.33	203.86	202.74	201.23	204.97	203.23	204.44	203.6	203.84	201.55	205.31	205.29	203.92	202.6	203.71	203.88	201.43	202.32	202.98	205.03	201.64	204.48	203.26	204.43	204.55	205.17	202.58	205.4	203.83	203.2	203.16	203.5	204.96	202.3	205.99	204.42	204.5	204.03	203.55	204.67	204.61	202.21	203.57	203.2	204.82	200.79	203.33	204.51	202.07	203.33
212.75	213.97	214.58	213.18	213.85	210	212.96	212.57	212.95	215.02	212.36	213.15	211.97	213.13	210.4	211.54	212.12	214.11	213.69	213.89	212.8	212.88	212.6	212.42	211.27	213.66	212.66	212.89	213.72	210.69	214.04	215.01	213.06	213.09	212.4	214.35	213.51	214.23	212.81	212.1	209.98	213.36	212.79	212.54	211.3	214.66	212.59	213.01	212.32	212.09
208.58	209.42	209.41	208.71	209.08	209.08	207.01	211.86	209.51	210.1	208.16	210.95	207.6	208.44	209.07	206.86	210.93	209.1	208.38	209.59	211.05	206.82	207.45	208.86	207.3	207.21	207.21	208.27	208.88	208.58	208.47	207.5	207.97	208.15	209.85	208.13	208.47	204.24	207.24	209.94	208.45	210.76	208.11	209.39	207.6	206.75	209.34	209.39	208.76	208.46
206.36	208.26	209.54	211.75	208.3	208.19	208.55	209.71	207.13	209.44	208.92	209.06	210.06	208.34	209.58	207.63	211.51	208.2	208.27	207.45	208.09	207.69	210.16	208.93	211.35	206.89	208.09	207.61	210.94	208.49	206.37	207.59	208.6	208.81	208.31	209.86	210.35	209.77	210.75	210.94	208.68	208.65	206.96	208.43	208.38	209.21	208.6	209.91	209.17	208.39
206.24	208.54	209.27	210.01	207.39	207.72	208.97	207.32	210.74	208.97	211.88	209.28	209.57	209	208.81	209.61	207.71	206.81	208.25	208.43	211.31	206.98	209.29	211.52	208.63	208.37	207.68	208.6	208.43	208.86	210.09	210.69	209.89	207.37	210.65	209	211.23	208.53	211.45	207.18	207.43	208.9	210.41	208.93	210.28	208.5	210.11	210.33	207.36	206.93
219.64	217.67	217.49	218.54	218.7	217.18	215.97	216.06	218.78	215.16	216.89	218.59	216.66	217.21	218.1	218.18	217.31	219.37	217.67	218.58	216.84	215.47	216.33	214.53	218.04	217.04	217.13	219.6	216.31	219.27	217.32	217.67	218.24	217.42	220	217.43	216.86	218.9	219.16	216.28	218.81	218.87	217.26	219.26	218.18	218.06	216.91	215.41	218.64	218.5
212.08	212.69	214.94	212.48	211.51	213.93	212.81	212.9	213.61	212.02	213.41	213.24	213.63	214.42	212.34	214.63	215.08	211.89	213.51	210.96	213.09	213.05	212.6	211.77	211.48	212.85	211.07	211.68	212.34	214.06	213.64	213.15	214.67	213.41	213.74	211.17	212.7	214.9	211.99	213.67	212.24	216.81	213.85	213.12	212.74	212.78	210.65	212.79	213.86	212.29
209.92	206.5	207.7	207.75	206.87	209.12	209.34	208.5	209.27	209.27	210.31	208.76	209.05	208.78	208.67	208.67	210.02	208.13	206.96	212.71	210.48	208.79	208.04	206.17	207.36	210.13	206.22	206.8	207.49	208.72	209.08	208.84	207.65	209	207.91	209.34	209.45	208.78	205.51	210.96	209.4	208.42	208.96	207.22	208.47	207.84	207.47	210.64	208.68	206.4
198.52	199.69	199.67	200.09	201.23	198.33	200	200.02	199.42	199.92	200.38	200.79	200.48	199.45	199.13	198.66	198.08	199.41	199.94	200.02	197.51	199.92	197.8	199.99	199.64	200.22	200.07	202.08	198.44	199.12	200.36	200.1	198.44	198.48	198.82	199.21	198.34	199.56	200.72	198.09	201.01	199.56	200.2	198.8	201.95	198.9	199.31	200.15	199.24	200.66
196.79	194.35	195.73	193.34	195.42	195.41	196.69	193.02	193.26	195.77	197.39	195.57	196.57	194.75	197.38	196.08	195.06	193.75	195.06	197.14	193.67	196.61	196.35	195.19	195.52	195.52	195.32	196.09	195.53	194.05	195.54	195.51	195.99	193.55	194.43	197.74	195.09	196.34	194.94	194.43	194.85	195.35	194.77	193.37	193.42	196.39	197.59	194.26	192.94	196.12
202.88	203.74	200.88	203.39	205.04	204.31	206.68	205.02	206.13	202.17	205.09	204.86	205.3	203.57	203.99	202.81	204.68	202.45	202.15	203.59	202.02	203.68	202.84	204.25	205.36	202.83	203.69	201.72	202.64	201.98	203.2	205.39	202.88	203.28	204.77	204.23	203.26	205.99	205.11	202.38	203.4	202.79	205.69	202.46	205.27	204.83	204.27	203.61	204.36	202.28
213.92	212.86	214.56	214.13	212.88	214.23	213.09	212.81	213.69	216.22	212.02	213.28	214.48	211.03	215.63	212.03	211.94	211.48	213.42	213.7	212.96	212.75	210.75	211.68	211.82	210.52	211.87	213.7	211.95	213.53	212.73	214.47	213.67	215.34	211.85	213.57	210.45	211.66	212.85	214.79	213.33	212.87	212.04	212.11	212.52	211.91	213.03	210.69	214.47	214.19
209.26	209.63	207.91	208.78	209.35	207.86	210.2	208.4	207.53	209.68	209.05	206.73	209.44	209.93	211.21	211.03	208.45	207.97	211.64	208.43	207.62	210.44	210.5	210.53	209.61	211.33	211.22	208.65	207.91	209.51	210.45	208.52	211.25	211.01	210.16	208.56	208.86	210.26	207.06	207.8	212.16	209.37	208.2	208.47	210.04	209.7	208.16	210.03	210	209.46
198.75	197.14	198.11	198.48	197.25	200.36	198.57	199.48	195.55	196.23	198.48	198.23	197.8	200.34	197.03	198.93	200.03	196.99	196.68	197.83	199.05	198.37	199.17	197.52	198.88	195.44	197.39	198.21	196.92	198.95	198.85	198.92	198.78	198.5	195.97	197.16	198.42	197.76	197.13	197.98	197.49	197.33	198.31	196.48	197.47	197.5	197.1	197.22	200.09	197.92
204.11	204.23	203.41	203.63	202.99	201.77	202.57	203.5	203.62	201.96	205.46	202.56	203.44	202.75	201.38	204.87	205.28	202.97	201.81	202.5	204.64	202.64	202.95	202.52	202.59	202.41	203.74	206.05	204.81	205.3	203.31	204.18	201.94	203.07	202.53	202.54	203.16	200.37	203.71	203.22	203.89	205.01	202.65	204.89	201.91	203.38	204.46	201.88	204.26	202.29
207.92	204.83	206.15	203.94	204.4	204.82	203.92	206.11	206.26	205.54	205.16	206.13	205.77	204.38	205.59	204.81	202.87	205.53	204.11	203.88	204.97	204.13	205.05	206.49	204.29	206.18	203.24	203.34	205.17	203.63	203.48	202.85	205.24	204.63	205.7	205.51	205.2	205.97	205.4	204.11	205.54	206.25	204.15	203.78	201.54	204.82	204.91	202.27	207.54	204.92
206.41	207.98	205.62	210.96	205.5	209.68	205.36	207.5	207.07	206.14	208.4	206.4	207.64	207.55	207.07	208.69	207.87	207.32	209.54	205.68	208.68	209.38	208.75	207.45	207.87	207.01	206.25	207.8	207.98	210.39	209.46	209.39	208.4	210.51	206.14	206.66	209.58	207.73	205.79	208.15	208.14	205.4	207.61	209.19	205.25	208.83	207.68	205.76	209.39	208.23
198.23	198.41	198.08	199.96	198.14	198.26	197.74	197.19	198.91	196.34	197.6	197.74	195.64	199.84	197.1	197.65	198.06	196.79	198.55	197.1	199.55	199.04	198.87	199.24	195.66	198.71	199.86	201.15	199.09	199.23	199.9	196.72	197.74	198.24	197.86	200.08	197.03	197.64	199.72	196.82	199.21	199.45	198.49	197.89	199.1	199.12	198.61	199.1	197.91	198.13
207.77	208.8	207.71	207.25	207.7	208.92	208.98	209.43	209.43	208.87	207.91	207.73	207.24	207.67	207.45	209.3	209.14	207.56	208.24	209.96	208.78	206.88	207.56	206.9	209.18	208.95	208.45	206.65	208.76	207.96	206.68	207.27	208.43	207.39	209.7	208	209.8	207.61	207.68	209.07	208.43	209.45	207.72	210.22	207.27	208.76	208.83	207.35	207.37	208.99
210.53	212.42	210.35	211.43	210.97	213.58	212.27	212.12	210.8	211.92	211.27	210.95	212.93	212.95	210.17	213.14	212.31	213.59	210.12	213.09	210.04	212.33	213.39	210.8	210.75	211.18	213.69	212.26	208.96	211.47	212.97	212.13	208.5	208.4	211.85	210.86	212.85	213.05	210.26	213	211.79	213.39	211.32	208.97	211.7	212.75	210.5	213.1	211.27	211.67
206.4	206.87	208.23	207.63	207.1	205.52	209.15	206.91	207.04	209.07	206.72	208.15	207.08	209.87	207.69	206.87	208.92	207.31	206.96	206.44	208.01	208.46	210.07	208.12	206.17	207.15	207.14	206.34	209.62	208.37	207.4	207.93	205.42	207.35	206.98	209.58	206.08	207.84	210.63	207.04	209.49	208.39	208.13	209.02	207.68	209.03	206.54	207.51	207.21	207.69
213.93	214.05	217.41	214.18	213.87	216.22	213.58	212.69	211.04	214.68	214.49	214.69	214.08	213.94	217.08	214.52	213.51	213.97	213.25	212.03	213.8	216.04	214.31	215	214.36	212.71	215.24	215.34	214.59	216.87	213.62	213.93	214.15	214.14	211.09	215.96	212.22	214.32	214.54	213.85	212.67	212.77	212.68	212.57	212.22	212.83	215.11	213.84	211.62	215.54
212.51	214.79	215.14	212.85	212.14	212.7	212.52	211.33	212.76	214.28	213.12	212.56	213.36	213.18	211.92	212.44	212.82	214.72	213.24	212.64	211.9	212.95	213.33	214.58	210.81	214.43	211.98	213.03	214.29	215.46	213.35	211.75	212.86	213.36	213.56	214.02	211.18	213.19	212.99	212.35	211.69	210.57	213.05	211.39	212.56	213.19	212.77	213.81	211.26	213.23
203	203.01	202.34	202.78	205.81	204.35	203.81	203.21	201.46	202.99	203.06	204.04	202.56	204.06	204.26	203.65	206.24	204.6	203.19	204.08	203.01	201.96	203.07	202.91	204.02	202.15	202.2	202.23	202.96	204.77	203.32	205.29	203.67	202.62	201.98	203.49	207.03	203.51	203.96	203.29	203.01	203.9	204.86	203.78	202.62	203.59	203.31	203.75	202.67	204.14
205.22	206.61	205.92	205.32	204.51	203.93	204.9	203.79	206.74	205.31	205.03	204.39	204.31	206.25	207.63	206.85	205.04	209.72	206.12	204.95	205.63	205.52	204.08	203.77	205.87	208.7	206.51	204.31	206.68	204.77	205.4	206.91	205.1	206.29	206.12	205.75	204.62	205.97	205.93	206.3	206.39	204.99	205.82	204	203.52	206.15	206.58	206.07	207.06	207.58
198.67	199.7	200.15	198.09	198.82	199.7	199.6	198.77	200.69	198.64	198.87	200.06	199.84	199.12	198.76	197.77	201.54	199.1	199.09	198.63	200.07	199.27	202.88	198.14	200.07	200.76	199.51	199.75	201.28	200.55	200.69	198.53	199.99	198.87	198.98	200.69	200.06	199.92	200.23	198.79	197.61	199.52	201.34	198.64	198.09	196.21	199.18	199.56	200.98	200.7
211.1	212.87	209.08	211.81	209.85	212.64	212.18	213.38	211.01	211.49	208.37	209.97	210.79	212.52	209.7	212.25	209.23	211.5	210.6	212.87	211.63	210.61	209.95	212.62	211.5	211.12	210.02	213.28	212.34	209.52	213.47	212.85	212.38	211.79	212.52	211.11	215.39	212.93	211.2	211.25	212.43	213.25	210.5	212.11	212.32	210	214.07	214.2	211.06	212.79
204.66	205.26	205.88	203.79	204.74	203.53	203.33	203.07	202.81	205.68	203.81	202.17	206.12	205.51	204.21	203.1	204.52	205.4	204.24	203.99	203.52	203.58	202.48	203.12	203.86	203.79	204.79	205.03	203.96	205.03	202.99	204.89	204.41	204.06	204.18	206.09	204.43	203.78	205.18	204.71	206.22	204.48	202.76	203.53	204.3	205.45	203.79	206.83	204.76	207.7
213.41	211.64	213.4	213.62	212.76	212.47	211.9	215.39	213.77	213.17	212.64	213.37	211.73	211.82	211.13	214.93	212.14	212.02	211.03	213.96	209.96	213.44	212.52	212.05	212.74	214.7	211.88	214.96	213.26	211.09	212.65	211	212.58	212.01	210.43	210.94	210.49	211.71	211.09	213.77	213.38	213.6	212.74	212.59	211.78	214.01	212.98	213.27	212.6	210.93
207.71	206.47	206.08	209.64	207.95	209.2	209.13	209.46	208.82	208.22	207.46	208.53	207.55	207.41	208.53	208.93	207.4	208.1	208.34	207.24	209.21	206.82	207.95	206.74	207.57	207.79	207.05	208.49	206.45	209.12	206.08	207.24	206.85	204.86	208.15	206	207.85	206.06	206.26	205.57	208.38	206.57	209.16	208.03	204.76	206.32	207.08	206.7	208.49	206.99
209.27	209.29	207.85	206.1	208.46	210.9	210.81	207.95	210.58	208.59	209.7	206.68	205.95	207.03	209.55	209.85	209.22	206.38	208.9	208.5	207.7	208.09	208.5	210.95	208.2	207.09	209.74	210.08	209.79	207.56	208.51	208.03	209.01	208.56	208.51	206.57	209.26	208.87	207.6	207.62	208.54	208.25	210.81	208.52	207.65	208.25	209	208.87	207.86	209.75
210.03	212.62	209.71	211.91	211.47	211.7	212.32	210.72	211.87	212.56	211.88	212.53	211.99	211.57	210.53	211.62	212.6	211.09	211.88	210.8	213.23	210.41	210.21	212.69	211.16	210.64	213.57	213.25	210.28	212.48	212.9	210.01	213.13	210.68	212.93	213.13	209.67	212.28	210.08	211.23	213.7	213.79	210.15	212.85	212.09	210.71	211.72	210.52	211.02	209.3
209.07	209.03	208.32	207.41	210.96	207.35	208.32	207.3	208.94	209.25	207.11	208.53	207.25	206.73	207.52	207.4	207.8	207.54	206.65	208.36	207.46	207.41	207.76	208.19	208.56	207.73	209.19	207.44	209.18	207	208.49	208.75	207.65	208.15	208.83	208.29	207.2	208.46	206.17	209.06	207.8	209.6	206.94	209.42	208.24	209.13	208.41	206.02	208.98	210.51
214.18	211.35	212.17	211.23	212.38	213.33	212.51	212.52	211.49	209.38	210.63	212.12	209.9	211	213.21	212.26	212.56	211.66	212.74	212.23	210.53	211.89	211.58	211.41	212.43	210.1	211.62	211.46	212.11	210.66	212.99	213.3	210.94	211.9	213.49	213.84	212.42	211.83	211.59	210.92	211.44	211.88	213.75	210.42	211.83	212.7	212.42	211.2	211.32	211.59
212.79	213.46	213.28	212.78	213.56	214.06	212.27	211.46	212.99	211.78	215.18	213.92	213.21	210.58	212.28	210.21	210.92	213.36	213.28	211.76	213.7	211.61	214.05	213.76	211.66	212.15	212	214.06	215.06	212.49	212.23	213.66	212.47	213.06	209.49	214.64	213.24	215.13	212.17	214.95	215	213.34	214.81	214.67	212.34	214.49	212.22	214.29	212.66	213.72
208.91	209.07	210.31	208.18	208.85	210.15	207.58	208.15	209.04	208.98	208.21	207.48	206.29	209.66	206.09	209.55	207.9	209.03	208.95	208.09	208.66	205.81	210.81	209.58	208.48	211.33	210.36	206.77	208.25	207.56	209.47	210.51	208.03	210.73	207.37	208.19	206.69	209.05	207.48	208.26	206.69	208.02	208.75	213.04	211.44	206.07	208.94	205.35	210.05	209.4
198.44	198.23	198.32	197.84	195.47	198.17	199.29	199.05	197.71	197.84	198.34	199.46	196.77	198.1	197.68	198.1	199.22	198.5	198.82	198.25	200	199.42	200.33	198.55	198.06	198.03	197.8	199.15	198.92	197.02	199.72	199.81	198.5	200.48	197.7	197.96	199.96	198.66	200.42	197.86	197.1	197.22	201.03	197.19	198.56	200.1	199.22	196.76	197.49	201.8
197.75	200.25	198.43	202.32	200.59	199.44	200.06	198.08	198.47	198.24	199.44	200.16	201.58	199.49	198.75	199.07	197.78	198.75	200.22	200.52	199.85	199.53	199.05	199.57	196.8	197.99	199.39	200.94	198.36	199.38	200.99	198.18	199.73	200.08	200.18	199.8	200.27	200.85	201.83	200.1	197.18	201.34	199.91	198.51	198.31	201.09	198.4	198.26	200.22	201.17
202.02	198.71	203.82	201.68	200.22	201.93	201.53	200.48	201.55	201.37	203.26	200.79	202.94	201.29	200.03	202	200.67	200	202.85	200.15	203.35	199.67	202.26	203.33	199.23	200.7	200.73	202.43	200.86	199.49	201.17	201.93	200.44	203.01	200.77	202.47	200.84	200.42	199.91	199.45	201	201.66	200.76	204.02	200.7	200.39	200.56	202.08	202.11	201.61
200.27	199.55	199.89	199.98	202.02	200.23	201.55	202.08	195.8	198.93	200.01	200.73	199.35	200.67	200.42	199.21	200.87	200.92	201.04	198.81	201.57	200.48	198.83	200.64	200.75	199.39	201.42	200.49	199.77	201.68	200.16	199.84	200.23	199.76	201	199.34	200.1	199.11	200.58	198.06	197.03	198.88	200.65	201.71	199.65	200.32	200.73	199.59	201.33	199.95
203.64	206.04	204.46	205.2	203.81	206.42	205.35	206.74	203.96	203.98	204.42	203.08	205.36	206.13	205.69	205.18	202.34	204.76	205.34	204.09	203.81	204.79	204.22	203.75	206.16	203.32	206.4	202.94	204.88	206.97	205.29	203.62	204.11	203.43	205.22	205.54	205.28	201.68	204.7	202.78	204.9	203.89	203.6	203.43	203.62	203.55	203.72	205.34	204.38	206.37
201.27	201.2	199.27	199.53	203.09	203.43	199.06	199.61	201.07	200.17	199.81	202.85	201.64	200.43	200.34	200.01	201.13	200.01	199.07	200.25	199.28	199.35	200.26	198.36	202.54	201.67	200.21	198.24	201.13	200	200.23	201.86	199.32	202	199.28	199.77	200.25	201.41	200.11	201.22	201.05	201.64	201.64	199.37	200.14	200.68	199.1	200.86	199.84	200.04
212.56	211.16	215.17	211.92	212.82	212.33	212.78	212.63	211.52	212.53	213.98	212.49	214.13	213.32	214.17	213.51	213.44	212.01	212.5	213.31	212.08	213.47	210.76	213.21	213.26	212.36	213.25	212.05	212.41	212.1	213.61	211.48	215.27	211.4	213.58	211.5	212.57	213.49	211.44	212.32	211.05	214.17	213.55	213.67	211.88	212.36	213.16	210.45	213.32	212.87
209.56	208.34	208.46	207.79	209.99	210.84	209.86	210.24	207.87	209.46	208.19	210.28	207.16	209.54	208.61	210.36	208.14	210.65	211.15	210.36	209.72	207.1	210.04	210.15	209.94	210.79	209.65	212.72	209.77	211.37	209.07	209.75	211.31	209.54	206.25	207.73	210.78	210.13	207.85	209.89	210.94	210.21	207.84	212.86	208.76	210.29	210.14	209.58	211.23	208.56
211.76	212.56	211.95	214.24	210.92	213.7	213.68	212.72	211.18	212.78	211.95	212.04	211.3	210.26	209.48	212.7	212.1	212.88	213.28	214.17	211.78	210.58	213.2	212.64	214.43	211.78	212.67	211.56	211.29	212.65	213.18	212.6	212.35	211.49	213.87	212.5	211.89	211.23	211.59	212.41	211.14	212.86	212.38	213.37	213.2	214.47	212.74	212.08	211.22	212.79
199.54	198.94	197.87	199.69	199.11	198.89	200.1	198.29	199.61	196.65	198.99	198.48	200.85	199.53	199.9	200.84	199.86	199.36	200.83	199.42	198.87	197.74	197.77	197	199.01	198.49	197.88	199.66	200.8	199.93	199.73	198.64	199.94	199.72	197.95	197.71	199.73	200.88	198.91	200.17	199.95	198.61	202.8	199.73	199.44	202.49	200.03	199.77	201.72	200.1
194.77	199.8	197.24	196.09	199.06	196.68	198.39	199.51	195.87	199.66	199.11	197.14	197.76	197.13	198.34	198.44	196.13	198.69	199.74	197.14	198.39	198.46	197.43	198.2	198.83	197.65	197.61	197.12	197.11	198.34	198.46	198.22	196.65	199.49	198.88	196.93	196.67	198.35	198.27	197.53	196.57	197.71	198.47	199.11	198.91	198.74	197.7	199	199.34	197.29
206.08	205.09	207.23	207.35	205.07	204.09	206.53	206.58	203.33	205.44	205.79	204.46	206.07	205.46	207.4	205.31	206.67	205.35	205.78	205.16	206.63	206.57	206.22	207.36	207.34	207.33	205.06	207.37	206.27	204.33	206.33	206	205.73	206.45	207.09	206.05	207.1	208.7	206.81	206.45	204.83	205.8	209.24	207.75	208.1	204.15	206.21	205.57	205.64	207.35
214.13	213.98	214.85	214.71	213.21	215.03	212.97	211.28	213.2	213.91	213.31	212.75	212.41	212.59	212.59	214.7	215.14	212.47	212.67	212.75	213.39	212.43	212.51	214.2	214.69	211.86	214.19	211.16	212.91	213.1	212.62	213.93	211.63	212.23	212.18	213.14	214.91	212.95	215.77	211.79	214.47	213.75	213.84	215.37	212.33	214.7	214.81	213.06	213.13	213.01
205.16	203.61	203.31	203.57	203.56	201.81	203.94	205.74	204.14	205.29	201.78	202.58	205.16	200.92	202.97	202.81	204.43	202.39	204.03	202.29	202.35	203.02	202.2	204.13	205.8	204.17	205.56	202.01	201.69	203.98	203.34	203.1	205.07	203.19	203.51	203.65	203.69	202.09	204.18	204.79	204.44	203.32	202.57	203.97	204.52	203.29	205.02	203.99	204.23	204.53
212.26	210.25	209.67	212.58	211.13	212.12	212.77	213.9	211.22	212.14	211.16	211.81	213.19	212.18	212.11	212.1	210.23	210.98	212.5	210.83	212	210.52	210.31	211.5	212.07	210.7	213.08	209.41	212.57	209.84	211.5	213.37	211.89	211.62	211.61	209.51	212.58	209.98	213.15	209.6	212.7	212.05	210.24	210.8	211.74	210.6	212.69	209.91	211.19	214.3
207.21	209.87	208.16	208.78	208.67	209.68	208.27	209.34	209.45	208.32	209.46	209.78	207.97	208.56	209.51	209.14	208.09	210.69	209.27	207.91	211.36	208.72	209.04	209.3	210.93	210.12	207.79	208.01	207.04	209.15	208.27	208.81	207.63	209.7	208.63	206.51	209.46	207.3	209.69	204.97	209.89	208.58	209.58	211.05	209.88	207.79	208.73	205.89	210.15	209.79
204.14	205.67	202.47	204.11	205.73	204.69	203.69	204.43	204.6	202.61	202.69	204.11	202.45	202.55	203.26	204.14	203.25	203.97	204.44	203.25	204.43	205.45	201.83	203.58	203.19	205.05	203.92	203.86	205.41	204.33	206.04	204.85	204.27	202.78	203.68	204.9	204.17	205.82	202.36	204.39	205.37	202.32	203.16	205.32	205.9	204.17	204.39	206.27	204.48	203.36
205.55	210.62	207.66	205.22	209.04	211.54	207.94	207.8	210.73	208.34	207.78	209.89	206.29	209.1	210.9	208.41	209.51	206.88	209.76	209.61	210.88	207.86	208.15	209.49	207.53	209.84	207.01	208.64	209.17	206.71	208.11	209.17	207.78	208.78	207.62	207.75	209.07	209.11	209.4	208.75	209.04	209.58	207.69	208.71	207.71	208.95	211.4	211.3	211.93	208.85
215.24	213.61	212.28	215.37	214.05	214.39	215.09	214.77	213.86	213.66	212.44	214.13	211.28	212.56	213.16	213.24	212.44	214.29	210.62	212.92	211.21	212.65	212.32	214.68	211.77	212.76	213.52	212.19	211.31	211.5	212.43	213.26	212.84	215.4	210.49	212.89	212.45	212.68	211.98	213.83	212.79	212.66	214.66	213.21	212.11	212.04	211.87	213.36	211.14	211.98
207.06	206.86	207.96	208.94	205.89	206.96	207.3	209.83	207.05	207.37	209.32	208.87	208.83	208.15	206.94	210.02	209.47	206.97	209.01	207.01	206.87	208.31	207.14	207.39	207.38	205.81	205.79	205.98	209.31	208.07	206.92	207.82	206.75	208.92	208.69	209.48	206.1	206.23	209.32	206.26	206.97	206.36	209.07	207.21	207.95	206.8	207.81	209.43	206.15	207.01
209.44	210.32	212.66	212.43	211.31	211.51	209.98	211.7	212.19	209.56	213.21	212.54	213.87	213.35	211.95	213.03	210.78	211.02	213.58	211.02	210.11	209.19	212.29	214.82	212.54	212.63	210.37	211.05	211.84	210.19	212.53	211.35	209.92	212.71	213.31	210.05	210.46	211.15	214.24	211.35	212.8	211.15	211.48	212.07	211.16	212.33	209.16	209.44	208.71	212.23
208.6	207.12	209	208.73	208.67	207.91	211.43	208.11	210.45	209.36	207.81	207.51	209.49	209.59	210.15	207.87	208.61	208.42	209.2	208.27	210.82	209.83	207.35	208.49	208.6	207.68	209.02	207.82	207.52	209.23	208.98	209.06	209.55	211.03	206.39	210.05	206.84	209.07	209.07	209.93	208.53	208.21	204.36	209.67	207.92	205.82	208.96	211.87	209.16	206.68
201.48	203.71	201.48	200.88	201.03	200.92	201.51	204.63	202.77	201.84	202.82	200.06	204.64	200.71	202.83	203.5	203	202.33	203.62	203.25	204.6	200.75	203.15	203.03	204.6	201.73	202.17	202.91	202.81	203.16	204.72	201.86	201.98	202.58	203.81	201.49	201.25	203.72	201.77	201.74	202.65	201.46	203.2	199.86	203.35	202.85	201.31	201.89	201.51	203.1
211.05	209.67	207.68	210.03	208.82	207.89	208.21	208.22	207.63	208.78	208.98	209.08	208.51	208.86	208.33	207.92	209.31	208.78	209.61	208.49	208.79	209.01	206.83	207.37	208.77	208.74	206.58	209.42	209.98	208.75	210.06	211.86	210.83	208.07	207.26	208.87	207.98	208.53	208.86	208.57	207.51	209.91	207.71	209.43	208.62	206.31	207.27	207.79	208.28	209.76
198.55	197.93	198.26	198.63	199.56	200.18	198.44	199.32	198.12	197.75	200.38	197.68	198.85	198.44	199.23	198.27	199.22	198.65	199.63	199.9	198.88	199.73	198.7	196.44	198.85	197.88	201.29	199.68	199.15	199.57	196.61	198.62	199.78	199.18	198.6	197.84	198.55	198.61	199.37	195.61	198.52	197.74	197.81	197.85	198.07	198.06	197.61	196.45	199.24	198.97
210.77	211.2	209.2	209.98	209.56	207.54	208.74	210.27	209.71	208.9	212.33	210.61	209.1	209.74	210.1	207.92	208.71	208.87	208.69	210.28	209.82	207.8	209.49	209.13	208.03	209.7	209.33	209.59	209.78	207.9	210.99	210.47	207.41	212.45	211.78	210.04	211.21	208.14	209.21	208	207.12	210.01	209.09	209.18	209.77	208.95	210.57	209.91	209.42	210.53
203.02	202.19	203.49	203.73	202.17	202.56	200.88	204.36	205.11	201.05	202.71	203.08	201.74	203.43	201.89	202.43	204.88	202.37	202.22	201.69	201.46	202.33	204.01	203.86	202.26	202.91	203.09	203.73	200.42	200.75	202.46	200.43	203.25	202.93	205.42	200.36	205.11	202.23	201.53	202.4	203.76	203.39	203.38	202.86	201.32	202.18	202.59	202.25	203.16	202.54
204.09	204.72	205.68	204.92	204.54	203.96	204.12	205.04	204.72	205.23	205.85	203.95	204.49	206.54	204.69	203.98	203.94	204.61	204.82	204.99	206.82	204.07	204.53	204.04	203.96	203.82	206.18	203.35	205.04	206.44	204.15	205.56	201.28	204.66	205.57	204.23	207.14	207.54	204.7	205.93	203.63	206.84	205.54	205.57	204.72	205.47	206.78	205.17	202.28	204.61
213.32	209.97	214.34	211.29	212.63	210.3	211.86	209.32	210.71	211.86	210.45	211.08	209.76	213.85	212.25	212.22	211.99	213.13	210.65	212.06	213.73	212.64	211.3	212.98	211.97	212.69	209.22	209.76	211.9	212	209.92	210.55	211.25	210.71	213.42	210.69	210.68	212.38	210.15	209.94	212.52	214.74	209.28	211.44	210.61	213.33	212.82	209.44	211.15	211.8
[truncated: 200 more rows]
[truncated: 150 more columns]
