# Supplementary material for: Genetic dissection of main and epistatic effects of QTL based on augmented triple test cross design
Source: PLoS One. 2017 Dec 14;12(12):e0189054. doi: 10.1371/journal.pone.0189054 (PMC5730204; doi:10.1371/journal.pone.0189054)
Supplement: S6 Supporting Information — (ZIP) [file pone.0189054.s006.zip › z1_1350_0.5_5.csv]

202.71	199.12	198.81	199.56	202.15	197.94	199.62	205.1	201.56	198.62	197.91	199.61	199.47	196.97	200.3	201.55	196.36	199.63	197.88	197.84	198.59	200.25	206.26	199.29	202.73	200.46	201.21	203.74	200.83	202.49	204.63	200.45	202.37	202.36	200.87	198.43	203.45	200.14	199.23	201.18	203.59	201.6	200.26	200.19	198.54	196.46	198.45	202.15	199.11	197.96
201.69	201	202.82	199.93	200.83	200.36	203.56	202.22	205.94	202.16	202.42	205.09	199.43	204.7	204.79	202.32	201.92	202.38	202.51	198.52	201.36	201.93	201.98	199.58	201.13	201.26	201.18	198.52	199.29	200.95	201.95	199.51	202.27	200.49	200.59	202.16	199.88	198.78	200.73	200.32	202.49	201.18	199.77	203.33	198.9	200.88	200.86	202.01	198.58	199.46
213.21	213.29	210.08	211.15	211.06	212	212.09	208.35	212.98	209.78	209.05	213.68	213.23	210.63	209.67	208.65	210.61	210.16	211.49	211.47	210.4	209.72	212.16	212.14	214.1	212.46	214.78	212.11	211.09	214.85	211.29	211.55	213.9	212.62	210.99	212.48	211.89	211.49	213.07	214.74	212.52	213.86	213.36	211.4	213.48	212.65	209.9	211.8	212.05	212.13
201.42	207.34	202.63	203.62	203.88	205.05	205.37	205.25	200.09	202.53	204.72	204.81	200.25	204.46	203.42	203.83	202.88	204.1	206.43	204	204.03	204.28	201.48	206.37	203.1	201.77	204.76	205.37	201.63	205.07	199.68	202.73	202.37	205.68	201.94	202.53	204.13	204.12	203.99	205.76	202.48	202.54	203.64	202.47	205.4	202.58	206.07	204.94	206.64	203.41
210.29	210.49	208.86	210.92	211.26	211.15	212.57	212.76	212.34	210.5	211.79	214.24	208.44	210.28	213.03	211.08	213.47	213.05	213.47	212.01	209.58	212.52	209.72	211.88	213.98	209.44	210.61	213.38	211.36	210.4	209.07	211.81	211.45	210.08	211.03	212.97	209.08	208.88	210.12	215.23	210.23	213.77	210.73	214.58	210.4	208.99	209.87	214.03	211.18	208.39
200.64	196.3	194.54	199.09	199.31	198.65	197.39	199.1	195.97	198.2	197.01	197.04	199.14	200.15	200.33	195.8	199.48	197.87	196.13	199.99	197.56	198.97	199.48	201.91	198.73	198.88	197.97	200.91	196.52	200.34	198.08	198.07	195.82	202.02	201.2	200.17	200.72	197.46	197.38	196.88	200.65	197.71	197.41	198.51	201	198.52	197.81	196.74	203.84	199.56
206.23	202.13	206.91	205.55	202.09	203.67	202.27	203.36	204.98	203.65	205.98	205.11	205.6	205.94	201.08	204.26	205.19	203.85	207.41	205.05	203.54	202.82	204.28	206.69	203.21	204.72	204.74	206.08	205	201.31	203.54	207.83	202.08	204.68	205.52	206.94	202.97	201.57	208.28	205.55	202.29	207.65	203.76	206.08	203.81	205.46	203.03	203.96	205.58	204.1
211.85	209.04	208.98	206.7	209.5	211.94	209.53	208.62	209.08	212	210.61	205.65	209.61	211.01	207.49	208.21	211.49	208.92	208.38	209.6	210.1	209.47	208.76	210.43	206.12	211.2	211.66	209.29	211.05	208.6	210.06	212.3	211.14	208.64	210.44	210.13	209.91	210.01	209.73	207.81	208.62	208.55	208.82	207.76	204.4	208.43	206.62	210.7	209.52	210.8
199.74	204.68	202.13	199.09	198.69	200.67	201.98	200.13	200.75	202.06	200.57	199.82	202.38	201.2	201.64	202.44	200.02	202.03	199.57	199.99	200.79	199.29	202.65	201.79	200.46	202.25	197.98	200.16	197.98	197.81	201.91	201.16	199.84	200.36	201.23	201.44	198.83	200.71	203.02	198.93	199.19	197.15	199.96	200.63	202.33	200.69	198.87	198.54	199.45	201.87
211.42	211.29	208.8	212.34	210.9	212.64	212.39	209.32	213.57	211.23	211.23	211.49	215.07	209.85	211.93	210.04	208.91	214.42	212.54	212.34	211.08	208.76	211.99	211.28	210.99	211.97	211.91	210.1	213.71	204.18	211.48	212.4	210.43	211.25	212.49	213.72	214.45	211.27	210.8	212	214.41	213.49	210.57	212.55	209.72	211.87	211.25	212.82	212.07	212.01
210.65	208.46	211.29	211.87	208.55	214.78	207.47	214.58	208.24	211.4	208.46	208.68	212.02	213.09	209.97	211.53	208.72	212.62	213.44	209.51	210.45	210.18	213.61	211.45	210.52	209.06	210.39	215.43	211.77	207.93	209.36	212.32	214.07	213.08	212.46	210.48	214.95	214.34	209.14	210.94	208.7	210.16	213.38	211.44	210.84	217.94	211.81	211.2	212.16	211.01
208.12	212.99	210.54	209.73	212.21	210.97	211.59	210.05	210.3	208.38	211.07	210.68	210.51	209.45	209.88	211.66	211.2	208.09	211.93	208.11	211.57	208.66	212.59	210.75	206.96	211.8	210.2	210.84	209.08	207.91	208.39	210.17	212.24	209.87	208.49	209.81	210.67	209.99	206.39	210	209.31	210.35	208.06	208.68	207.79	209.14	208.02	210.2	211.59	210.79
201.6	198.98	201.64	199.57	201.74	201.11	200.52	199.81	202.18	197.89	198.93	200.08	199.95	199.71	198.96	199.23	199.73	201.21	201.14	200.7	198.34	201.61	202.95	202.37	201.57	200.29	203.1	201.08	198.2	198.36	199.2	196.51	199.78	199.66	198.66	199.62	199.6	200.4	202.93	196.39	202.99	197.7	199.6	199.33	199.37	201.32	201.62	197.7	199.6	202.31
205.63	203.74	199.55	202.31	203.56	200.86	201.54	204.56	204.68	200.75	201.18	201.49	203.91	199.94	204.19	201.68	204.43	203.9	203.43	202.39	202.15	205.05	200.97	203.78	200.6	198.66	200.36	202.23	201.21	206.89	200.87	205.46	202.56	201.73	201.89	203.18	200.81	200.38	203.72	199.47	202.34	201.68	200.98	204.95	203.23	200.35	203.94	204.29	204.52	202.16
204.89	201.55	203.49	200.78	202.31	202.72	202	203.33	205.19	206.09	204.63	204.05	201.48	201.06	200.23	202.89	204.26	203.77	202.56	201.85	204.37	203.62	201.2	200.15	201.93	201.03	204.46	202.51	203.98	201.59	202.74	203.5	205.44	200.63	202.82	204.08	203.76	204.64	203.11	201.3	201.45	201.43	202.36	204.23	202.04	205.42	203.51	200.66	203.79	201.03
194.59	197.94	196.96	193.74	196.57	196.28	195.04	196.26	192.45	196.93	195.42	196.76	194.13	195.25	196.94	192.28	195.17	193	194.49	197.81	192.79	193.55	194.48	196.62	195.02	195.32	194.97	194.55	194.92	196.78	196.83	193.04	196.71	196.22	195.58	192.37	198.16	198.4	195.84	195.51	196.19	195.1	193.26	196.51	194.12	195.74	198.25	196.89	195.47	196.95
214.01	217.87	214.41	216.79	216.81	218.66	218.44	215.53	216.54	219.08	213.3	220.53	220.5	215.26	216.35	218.34	217.12	217.54	217.17	212.88	217	218.76	217.21	219.23	216.55	218.96	218.56	216.65	213.51	215.67	219.36	218.62	219.74	217.73	219.88	214.45	215.73	219.71	215.83	215.85	220.76	215.53	218.17	218.56	215.78	216.07	217.88	218.68	220.21	217.32
208.15	210.25	205.36	208.86	209.25	208.75	206.09	209.88	207.93	206.9	207.97	208.61	212.23	207.5	210.6	207.7	207.96	208.08	207.97	211.21	206.24	209.6	209.59	207.96	208.71	208.86	207.14	208.18	207.6	208.27	207.88	207.22	206.01	205.78	207.04	207.9	208.19	210.09	208.14	205.89	209.93	209.4	210.59	208.07	210.66	207.36	207.65	207.29	208.31	208.52
206.07	209.53	209.21	206.77	206.31	206.99	207.77	207.04	205.52	212.25	207.4	208.4	208.38	205.58	206.96	208.56	207.44	207.22	211.33	206.17	209.07	204.59	210.05	207.96	210.68	210.53	206.78	208.23	206.62	205.91	205.59	207.32	210.8	209.25	205.64	206.13	210.76	209.05	208.84	206.16	210.73	206.51	209.07	208.02	205.6	205.69	206.84	208.56	206.08	209.97
205.62	205.32	206.74	203.38	208.15	207.8	205.47	207.74	205.73	205.81	207.79	207.06	207.89	208.37	208.66	206.07	210.13	207.33	207.26	205.64	207.72	204.99	203.89	205.97	206.3	205.64	210.76	204.59	205.92	204.2	208.62	206.24	207.09	204.59	204.35	203.69	205.19	206.52	204.59	207.18	206.21	205.55	210.11	207.75	206.19	202.62	205.44	207.81	208.4	203.93
198.67	201.23	200.43	203.86	199.59	200.71	202.63	201.39	198.7	200.47	200.02	201.81	202.94	203.87	202.78	202.14	198.22	199	204.74	199.08	202.06	198.28	200.42	200.69	203.07	204.09	200.32	200.99	201.04	199.17	201.95	201.27	202.92	200.22	199.4	200.22	201.02	200.84	200.14	203.69	198.89	200.14	200.92	199.42	199.63	199.91	197.96	201.34	200.65	199.98
199.08	204.1	195.3	200.69	200.61	202.41	197.87	200.06	198.19	202.05	198.05	200.09	201.75	201.33	195.08	201.22	202.16	200.09	200.08	200.93	197.85	197.21	199.39	201.54	200.18	196.87	203.29	201.75	200.26	200.16	196.84	200.62	202.04	202.21	196.95	201.35	198.42	202.44	197.78	201.3	202.58	198.68	203.23	201.3	200.12	199.76	202.63	197.71	199.26	198.77
213.91	212.51	213.97	213.95	215.5	212.41	214.07	214.97	210.08	215.68	213.98	212.69	213.85	216.92	211.4	214.02	214.16	213.61	210.43	212.05	213.5	213.41	214.95	216.31	214.23	213.24	214.03	215.65	214.28	213.65	216.09	215.07	211.98	214.32	215.21	210.38	214.66	213.64	214.52	216.08	213.88	210.48	212.2	216.03	211.23	215.86	216.53	214.97	213.65	215.59
200.24	204.89	200.78	202.5	200.93	200.46	205.26	200.63	204.7	203.4	201.37	203.32	202.13	203.87	204.37	207.91	199.68	205.51	203.19	204.91	202.2	202.05	205.74	200.76	205.81	200.77	201.26	207.36	201.04	203.66	202.16	203.07	201.4	205.47	200.06	201.73	205.25	202.34	206.31	203.09	203.69	203.9	204.29	204.59	205.92	203.59	200.6	202.48	201.38	207.23
198.56	195.19	200.98	198.94	199.96	198.12	195.78	201.84	199.69	203.09	199.96	200.58	203.35	195.43	196.91	200.12	203.01	199.31	196.72	199.57	200.06	201.76	198.14	200.39	197.44	196.81	200.48	202.64	200.74	198.36	198.01	195.56	197.23	200.34	198.6	200.17	198.41	199.98	200.22	198.63	200.22	199.89	201.27	198.22	197.5	196.76	200.21	198.79	198.46	199.99
203.84	202.15	202.99	202.86	202.65	203.58	199.96	202.73	205.43	203	206.25	204.64	202.26	204.26	201.85	205.56	204.22	205.33	206.31	201.6	201.49	205.34	202.36	202.95	202.13	201.23	203.06	203.9	201.8	202.88	200.41	199.17	200.56	204	202.2	203.19	207.76	199.72	202.34	205	202.46	200.97	203.37	204.33	203.11	203.15	202.18	203.16	204.52	204.15
219.01	219.5	213.91	214.61	213.82	218.71	219.44	217.69	216.22	216.08	215.19	218.1	217.42	217.36	218.81	218.2	216.61	215.87	218.14	215.6	218.52	221.72	214.27	214.97	218.91	214.25	215.51	218.46	215.56	216.6	216.88	213.67	216.53	218.36	219.48	215.22	215.88	215.76	217.95	215.48	217.13	217.98	214.71	216.7	219.72	213.78	218.36	215.08	220.61	218.5
212.23	215.01	210.85	215	210.6	211.43	212.6	208.45	212.94	211.27	211.54	211.91	212.31	207.39	210.49	213.97	210.86	211.6	212.68	212.83	211.84	211.02	207.98	210.91	211.2	211.77	211.09	213.48	211.02	211.67	212.4	213.87	212.04	212.13	211.21	214.74	210.61	213.01	211.62	212.98	212.12	214.52	208.86	212.22	212.02	210.3	211.62	209.71	213.69	212.54
205.2	208.19	207.26	206.07	203.7	207.77	205.31	208.05	203.49	205.42	209.73	202.93	204.33	205.27	205.44	208.13	204.13	205.72	206.31	206.11	204.4	206.13	203.11	205.17	206.36	208.18	205.84	207.27	203.78	209.64	205.29	209.61	206.48	208.05	206.31	207.67	204.69	205.98	205.93	206.71	205.38	209.24	203.58	207.93	204.41	205.9	209.57	207.54	202.24	207.26
206.21	209.33	206.81	205.63	204.15	208.79	206.9	209.38	207.57	207.02	208.13	207.04	207.05	205.93	207.93	208.53	208.21	205.46	208.33	205.93	210.48	207.67	205.71	206.44	210.29	206.81	209.14	208.53	207.88	207.64	210.28	206.37	205.74	209.87	207.16	208.62	206.47	206.48	206.18	206.25	205.32	203.25	210.03	205.92	208.74	205	206.88	208.32	206.22	206.65
218.88	217.86	219.21	217.63	219.25	220.02	217.75	217.74	218.35	219.37	215.39	218.69	218.31	220.27	215.69	214.39	213.76	220.54	218.7	216.51	220.91	215.18	217.36	218.56	218.15	218.89	219.76	216.44	222.14	218.88	216	216.06	218.78	216.01	217.46	218.83	219.44	216.5	220.54	216.56	220.79	219.55	219.03	218.98	219.36	214.28	221.28	217.4	219.83	220.3
217.66	214.22	216.9	219.27	214.59	215.99	218.04	213.39	216	217.87	216.95	219.38	216.69	218.95	214.94	217.05	216.58	219.5	218.26	216.28	217.96	216.66	217.18	218.77	216.57	215.51	219.21	217.1	217.01	216.41	215.81	217.77	215.57	215.76	219.05	218.51	217.9	218.14	218.75	218.71	220.6	217.83	215.08	218.42	216.63	216.73	214.04	215.69	217.56	217.89
208.91	206.31	207.05	211.29	209.16	208.7	209.76	205.56	210.65	209.32	208.86	208.26	208.88	208.54	206.82	208.27	209.3	207.12	206.8	207.91	207.66	206.92	208.26	209.77	208.33	209.51	209.64	208.41	206.21	206.91	209.86	208.29	206	207.41	208.76	210.79	210.04	207.31	206.07	205.6	209.42	206.81	207.56	204.92	209.26	206.96	208.66	209.04	210.31	204.1
203.98	200.92	205.82	203	205.55	201.24	205.49	201.19	204.61	205.83	204.45	203.59	200.61	205.72	202.92	203.27	203.23	203.78	207.84	203.57	203.6	200.95	199.38	201.87	202.06	201.16	203.55	204.8	205.34	203.08	200.99	204.95	204.35	203.59	205.33	202.19	198.11	205.23	205.72	206.56	204.1	201.61	204.08	203.47	199.5	201.28	201.35	205.14	203.51	205.98
211.07	211.62	210.64	208.89	209.61	206.14	207.27	211.59	211.99	209.12	208.74	208.68	209.93	212.62	211.34	210.37	206.64	210.38	208.41	210.24	211.52	206.31	206.81	207.96	207.02	210.67	210.07	209.34	208.72	208.84	206.72	206.52	206.77	209.99	208.13	207.99	205.49	211.08	210.29	208.52	209.97	209.84	208.9	211.03	208.45	210.53	206.94	210.8	207.78	207.43
211.49	210.34	210.97	210.74	209.63	212.53	212.23	212.46	210.35	211.02	211.07	208.81	210.34	211.2	215.46	212.44	215.01	213.88	212.2	214.06	213.61	212.86	210.55	211.83	212.87	211.35	210.35	210.71	212.29	208.95	212.85	209.82	212.88	211.16	210.47	214.77	210.66	212.09	206.63	213.21	210.62	212.57	212.98	210.08	213.05	211.57	214.39	213.58	210.77	212.05
215.55	216.35	220.29	216.73	215.9	213.31	215.02	217.22	216.61	215.97	217.41	214.39	215.42	217.65	218.28	216.05	218.53	215.18	216.31	217.05	216.64	217.06	215.49	218.87	215.42	214.43	216.3	213.43	216.78	218.77	216.65	215.33	215.63	214.43	214.28	216.48	218.41	216.92	220.32	217.07	219.68	216.94	217.84	221.46	215.3	217.41	213.02	217.6	216.23	219.96
207.16	207.07	209.86	209.29	206.02	207.07	205.09	207.06	211.62	205.26	207.73	204.75	205.67	209.81	206.25	209.99	207.59	210.93	207.75	206.35	209.38	209.84	207.12	209.8	208.55	209.08	206.33	207.27	205.29	207.16	206.24	211.32	211.37	208.09	207.86	204.7	204.65	208.54	204.85	206.98	211.08	209.66	208.22	207.95	208.53	204.3	205.58	205.37	208	205.73
200.73	201.33	202.35	201.64	201.87	203.45	202.37	202.54	202.56	200.85	204.53	206.1	204.08	204.41	204.12	201.34	201.99	202.61	204.72	200.5	202.69	199.23	204.92	202.26	204.51	203.69	205.8	204.46	204.13	198.97	203.11	203.14	205.18	203.46	203.93	203.55	200.28	201.95	203.37	204	202.31	202.79	202.93	202.27	203.74	203.54	203.02	202.85	200.42	203.73
202.82	204.87	202.33	204.03	201.71	204.65	198.88	201.8	202.84	201.49	201.99	204.16	203.87	204.37	203.31	203.47	202.94	201.39	202.4	204.26	203.86	204.54	203.58	204.02	201.6	201.24	201.36	202.77	201.47	202.92	202.99	202.1	203.22	201.52	203.03	202.14	201.85	202.22	198.52	203.81	201.43	199.56	201.02	201.71	199.81	200.55	203.24	202.39	203.45	203.34
196.76	198.81	197.31	200.64	199.21	201.96	196.51	198.9	197.18	199.51	200.21	199.04	200.98	199.22	199.54	199.73	198.1	199.82	201.34	197.92	195.29	197.47	202.94	198.75	199.62	198.01	200.11	199.23	198.15	199.74	197.96	199.66	199.73	200.29	197.12	198.49	198.55	200.34	201.99	200.58	200.98	198.93	198.66	198.95	199.9	201.23	198.4	203.55	198.11	201.02
204.67	202.66	204.48	204.62	206.1	203.74	202.72	205.31	206.81	205.75	208.81	205.04	204.65	203.06	201.28	208.25	205.53	204.28	204.92	204.86	206.64	203.4	206.15	208.94	206.95	207.6	206.37	205.18	206.39	203	206.13	202.81	207.52	206.96	209.65	205.09	206.85	208.38	205.68	205.14	207.12	205.13	201.67	208.36	202.5	205.43	206.02	206.85	202.24	204.35
210.49	211.6	208.12	206.06	211.03	209.58	206.77	207.05	209.83	208.68	206.45	208.21	210.07	208.74	208.35	210.98	210.95	205.84	204.78	206.67	209.73	209.5	208	212.4	205.19	206.53	207.85	210.96	208.34	207.78	208.8	211.02	207.94	207.46	209.78	207.25	211.42	207.49	207.19	205	210.5	209.18	209.66	207.23	210.84	210.16	210.46	208.85	210.09	209.64
199.01	204.34	199.82	198.62	200.8	199.92	199.48	202.4	199.8	202.03	199.99	199.46	202.31	200.88	200.86	203.47	200.17	204.19	200.39	202.63	201.8	203.57	200.24	199.15	198.78	200.05	202.36	199.59	202.37	201.46	198.93	201.7	202.51	203.07	199.33	202.17	201.55	202.37	202.2	202.01	202.63	199.28	200.84	199.22	202.45	204.99	202.98	204.37	203.47	200.45
214.31	210.64	211.48	214.92	214.14	215.18	213.45	210.04	211.23	211.3	211.91	215.1	212.31	216.33	214.87	213.76	215.79	215.77	215.4	215.76	212.84	212.84	214.01	213.17	217.76	211.94	211.1	213.21	212.74	214.03	216.05	213.64	212.69	213.51	213.89	212.14	212.13	212.93	217.21	214.8	215.49	215.41	214.18	214.16	212.38	214.91	213.86	215.86	212.69	212.7
205.61	209.2	207.99	210.35	208.86	207.43	205.8	207.31	208.35	208.84	208.98	208.03	209.73	208.58	208.83	206.54	204.39	208.93	210.98	207.69	209.66	209.79	213.61	208.71	210.3	207.07	207.77	207.2	209.27	208.28	204.76	209.11	210.72	208.85	207.51	210.94	207.75	206.56	207.59	204.52	210.66	208.48	208.47	208.26	209.11	207.5	206.91	208.56	211.59	205.7
205.97	204.92	199.65	205.05	205.98	204.65	203.83	204.72	202.34	204.93	201.92	204.63	202.93	206.38	202.14	203.8	203.28	198.95	203.61	203.05	205.93	203.71	203.52	203.21	201.53	203.26	202.32	203.06	199.03	202.55	202.85	203.7	202.76	201.47	199.99	201.97	202.63	202.59	203.69	202.87	201.76	202.39	205.75	205.16	200.7	204.43	202.49	201.46	199.73	201.89
195.65	195.12	195.17	197.25	196.05	193.51	192.44	197.82	197.43	194.79	194.92	197.55	198.53	194.84	195.57	194.82	191.67	193.77	196.59	194.13	195.99	190.62	194.28	192.13	196.73	194.7	195.11	196.83	194.68	195.38	193	194.31	196.13	196.87	193.8	194.83	196.98	194.31	195.28	196.41	195.3	196.46	195.03	195.21	194.49	192.62	196.8	195.37	193.69	196.29
197.96	195.08	192.66	198.17	197.57	198.82	200.25	197.26	199.99	199.03	198.51	196.28	195.8	197.95	199.72	198.56	198.41	197.4	199.98	196.46	201.03	199.67	196.81	194.64	198.57	197.66	201.33	200.43	198.6	198.33	200.26	199.3	198.59	199.48	195.85	196.96	199.62	197.69	202.5	198.55	199.81	197.63	198.36	200.29	199.51	197.06	196.77	199.62	199.94	197.25
214.36	210.5	206.04	207.48	205.73	207.5	208.95	208.42	208.2	206.86	207.07	204.95	207.95	208.76	209.28	207.25	208.1	208.15	206.65	206.21	209.43	206.28	208.9	210.41	209.98	206.96	205.49	207.78	203.1	206.63	208.02	205.66	203.34	207.92	207.48	207.06	208.27	206.81	204.46	208.93	204.76	208.15	210.33	208.17	205.3	205.78	207.78	207.56	206.52	206.02
210.82	208.17	208.91	209.09	207.5	206.78	207.65	212.83	208.34	210.86	210.44	209.67	211.25	208	208.02	209.6	209.99	211.92	206.59	209.4	206.82	209.33	209.86	208.93	210.94	207.99	208.29	209.06	208.72	207.36	205.77	207.87	209.9	209	207.14	209.4	210.79	208.58	205.56	211.7	207.44	210.82	205.87	206.05	211.34	212.11	209.2	209.29	210.74	206.97
199.58	199.13	201.7	202.08	202.37	200.98	199.16	200.91	200.33	203.14	199.91	197.39	204.51	203.37	199.65	199.26	199.86	199.89	203.06	198.25	201.84	199.69	201.18	199.2	200.54	201.11	203.3	199.6	198.31	200.08	200.1	198.11	198.77	200.75	201.09	199.19	200.94	199.97	200.65	197.99	198.37	201.9	198.87	203.03	202.14	201.9	201.68	196.73	202.63	201.19
215.98	217.81	216.69	215.16	218.54	217.51	220.33	216.57	218.1	215.09	217.52	219.42	218.79	215.84	219.4	217.59	217.31	217	217.7	216.93	215.68	214.5	212.8	218.22	219.38	216.78	217.69	216.79	217.79	218.47	217.51	216.32	213.36	219.07	217.91	215.74	219.3	216.37	216.93	218.22	216.38	215.56	217.75	216.59	217.88	216.25	215.85	217.44	218.14	217.39
207	208.35	210.01	206.86	207.91	205.28	207.46	210.27	208	208.45	208.45	210	207.48	205.5	207.39	206.64	206.34	208.37	206.96	208.35	209.31	208.12	207.76	210.72	208.89	208.19	211.11	210.79	208.32	208.68	209.09	209.68	206.74	207.21	208.16	207.33	205.85	208.45	210.06	209.23	206.01	207.08	206.7	208.56	207.26	208.96	212.27	206.4	204.4	208.96
202.72	201.82	201.4	203.13	202.06	200.75	201.53	202.1	204.12	201.28	201.36	199.7	201.09	202.67	202.8	198.45	197.43	202.85	202	201.39	201.42	200.29	202.82	203.36	201.34	202.57	201.66	203.11	199.2	202.38	199.39	200.35	200.79	201.59	199.74	203.59	199.81	201.28	200.56	201.38	200.09	199.73	200.42	199.27	204.47	199.21	200.4	202.79	201.44	200.46
206.6	209.14	209.12	209.16	207.99	211.93	209.99	208.07	205.81	209.02	205.72	211.18	207.76	212.46	210.09	208.91	208.15	207.08	206.29	209.82	208.61	209.28	207.97	208.91	207.4	208.64	208.11	208.25	207.65	209.68	210.95	207.99	209.8	209.79	209.56	205.1	210.08	206.63	209.7	209.82	209.5	209.63	207.56	209.15	208.68	208.23	207.15	207.73	208.75	208.17
214.02	211.58	215.59	213.12	211.72	211.89	209.38	211.41	214.48	212.49	212	212.77	211.66	213.96	212.57	212.57	212.89	208.4	214.43	214.2	212.94	213.01	214.41	210.95	211.67	215.64	214.93	216	213.58	212.92	213.34	213.56	212.46	212.57	215.11	214.78	213.51	212.88	212.01	212.26	210.41	211.5	210.73	213.93	212.37	213.82	211.91	213.61	210.85	212.52
199.57	199.38	200.9	201.26	200.7	202.48	200.5	197.14	197.79	198.44	198.98	199.5	196.24	200.41	198.62	202.92	200.49	198.41	199.75	198.27	199.75	197.99	198.79	196.13	198.58	196.51	200.87	199.91	199.5	200.63	201.49	197.39	199.43	199.93	199.82	196.48	196.74	200.41	198.57	199.71	195.86	198.02	198.35	199.81	201.25	200.84	200.81	199.17	199.18	199.54
206.32	205.97	206.32	205.5	206.19	204.7	202.71	206.25	201.26	203.32	203.82	205.34	202.59	204.85	202.34	205.64	206.61	201.44	206.89	203.34	203.71	201.04	206.19	205.45	202.73	202.76	203.71	203.25	202.33	205.79	201.09	204.13	205.68	205.03	205.49	201.3	204.09	202.49	204.48	201.7	202.99	200.86	203.34	203.59	205.06	204	207.73	204.63	205.38	207.27
206.23	205.57	202.28	204.61	204.04	202.55	204.32	205.59	205.61	203.71	207.09	199.75	202.12	205.09	205.22	202.77	203.99	203.23	205.9	206.33	205.28	205.12	204.47	205.58	202.16	201.46	200.89	205.42	204.89	204.04	203.7	208	204.19	206.61	203.41	204.04	207.8	206.37	204.02	205.8	203.44	204.52	205.27	204.94	207.63	205.13	204.07	203.08	202.77	203.03
203.5	202.63	200.12	203.9	203.77	201.33	200.03	202.42	202.8	203.14	203.93	201.96	200.4	202.14	202.37	202.41	202.26	202.68	203.84	201.05	203.17	202.87	204.1	201.92	203.91	202.73	202.88	203.26	203.18	204.34	204.86	203.05	204.42	205.8	202.92	200.43	202.98	203.49	205	204.52	203.16	203.36	203.42	201.31	201.47	202.07	202.22	206.25	203.27	200.71
194.49	194.1	197.05	194.93	195.08	194.78	197.26	194.95	191.76	194.29	193.95	194.99	193.37	194.08	192.42	197.02	196.12	193.09	192.59	189.75	192.54	192.58	194.79	192.59	195.32	195.65	196.29	191.53	194.99	194.16	192.84	192.46	191.34	195.63	192.51	192.94	196.56	192.61	190.13	194.67	195.64	195.41	193.96	193.95	194.55	195.45	195.85	195.28	197.56	193.66
214.03	215.11	212.6	214.3	213.12	213.38	214.33	214.32	210.26	212.38	210.71	214.65	211.52	210.79	213.13	212.67	214.67	210.16	215.49	212.41	212.42	211.71	208.06	214.04	213.85	213.98	215.21	210.67	214.52	211.57	214.79	212.19	214.69	210.03	210.11	213.27	211.65	215.59	213.56	215.19	211.18	210.61	213.88	215.15	213.13	213.27	209.96	211.02	211.2	215.64
204.71	200.92	204.39	202.56	205.01	202.69	203.52	200.99	199.35	206.34	203.3	203.43	200.85	204.46	203.9	203	204.16	206.29	204.14	199.96	205.26	200.93	203.58	200.55	206.95	203.55	205.66	200.56	202.06	206.01	200.55	199.06	204.04	200.87	204.42	200.21	203.11	204.34	202.48	202.56	203.21	202.69	202.71	202.47	202.11	203.62	206.44	203.6	204.27	205.18
213.96	213.45	210.87	210.68	213.68	211.47	210.28	209.1	210.74	214.69	214.65	212.03	210.67	211.49	209.97	212.6	211.2	209.77	213.36	208.87	210.43	213.33	210.84	211.04	208.02	209.08	213.66	211.4	210.7	210.46	211.01	213.77	209.07	213.04	213.17	207.45	213.15	213.21	210.93	215.23	207.8	210.95	212.75	211.89	212.78	210.76	210.37	210.6	208.91	212.93
199.35	196.61	200.4	199.86	201.38	199.52	199.72	201.42	202.25	202.3	200.26	204.65	202.75	202.14	200.37	198.54	201.2	200.98	201.03	201.55	198.98	202.27	201.2	199.78	202.26	201.99	199.23	197.6	200.9	197.85	196.5	199.6	198	202	199.78	199.1	201.26	205.33	202.07	198.96	197.42	203.43	201.87	202.21	200.88	200.42	200.4	203.58	202.28	201.57
202.91	204.45	202.14	201.79	202.58	201.89	202.3	204.86	204.41	205.04	201.77	203.26	205.07	203.41	202.44	202.56	201.25	202.48	205.19	202.22	201.72	201.5	198.74	203.27	203.22	206.26	200.32	202.65	202.38	201.07	200.93	202.31	204.16	204.67	201.2	203.72	203.8	204.89	205.51	199.83	202.25	200.41	204.72	203.48	205.8	202.07	202.69	201.42	202.39	200.53
204.82	205.29	203.71	202.54	203.78	201	202.1	206.4	204.63	203.45	202.49	202.48	199.95	204.23	206.77	203.81	206.57	205.42	205.19	199.44	203.24	203.44	203.46	202.15	204.34	203.18	203.88	202.39	203.94	205.09	203.13	205.9	203.77	201.4	202.6	204.08	205.14	201.16	202.87	200.68	208.08	205.56	205	204.13	205.15	204.74	202.07	204.87	203.71	202.55
211.94	205.7	211.58	207.98	208.76	205.85	209.87	207.61	210.87	209.04	206.16	210.15	204.7	209.15	210.44	210.79	209.32	206.79	207.29	208.13	207.95	209.54	206.49	205.71	208.48	209.56	206.37	206.21	208.39	207.82	210.72	205.83	210.29	212.62	207.06	207.37	210.02	209.01	207.22	207.81	208.31	207.78	206.61	206.39	208.63	208.35	208.33	207.15	205.31	207.87
205.52	212.36	207.64	209.26	213.55	210.37	208.2	210.93	208.05	210.35	208.59	207.64	208.58	209.31	210.81	210.03	209.9	207.57	208.68	205.23	210.24	208.58	208.78	208.81	209.87	206.71	208.97	212.09	207.1	208.98	210.12	211.41	211.07	209.33	210.51	209.54	211.51	211.39	208.86	206.47	208.26	210.12	208.58	210.52	208.39	208.19	209.3	208.45	209.88	208.69
191.54	194.61	191.12	192.6	195.95	194.37	192.09	193.44	193.47	196.34	195.36	194.66	195.11	194.84	194.9	195.07	194.18	194.85	193.14	193.32	192.41	192.38	196.15	193.17	191.67	193.63	189.96	197.72	194.45	191.62	191.42	194.39	195.71	192.6	191.03	193.75	191.15	194.63	195.86	193.63	193.01	197.67	191.76	194.39	196.53	195.62	193.86	196.08	196.84	193.54
205.96	204.35	206.24	208.91	209.99	210.42	207.78	207.2	212.23	211.67	211.58	209.35	208.36	209.49	206.28	208.14	211.28	207.68	206.31	212.48	210.03	206.63	211.3	211.98	209.22	211.63	207.41	205.56	209.6	209.55	205.96	212.22	206.95	207.78	209.48	211.01	208.24	209.53	208.76	210.09	206.17	211.61	212.09	206.13	211.31	208.83	205.14	209.63	207.34	207.73
205.19	205.35	210.52	203.71	207.87	202.44	206.27	208.78	203.99	202.77	207.8	204.02	205.28	207.83	204.44	205.16	207.04	208.41	203.92	205.56	206.64	205.04	206.03	205.97	211.43	205.96	205.49	205	207.17	203.72	203.04	206.46	206.42	205.67	203.83	207.99	208.11	204.87	203.34	207.98	208.02	207.12	208.8	205.83	204.3	205.5	203.83	206.79	206.71	208.34
207.7	207.38	209.31	205.18	206.62	208.04	209.85	209.42	208.65	205.81	212.06	207.38	205.87	207.35	209.13	206.72	205.91	210.23	205.75	207.37	208.37	209.86	205.25	206.98	208.7	208.75	206.55	205.03	208.45	206.12	206.91	210.99	204.36	208.05	205.63	207.88	206.92	208.73	212.44	208.33	208.78	209.58	210.62	207.68	206.84	208.64	209.12	210.53	207.71	207.1
213.46	209.27	210.67	206.12	211.24	208.21	206.77	208.07	210.04	209.74	209.82	210.33	206.85	208.46	212.11	207.58	210.44	209.67	208.74	210.51	206.02	207.96	210.23	208.81	209.25	206.8	210.9	209.9	208.54	208.27	208.2	212.42	205.54	207.78	209.46	208.95	209.98	206.02	205.26	207.55	208.7	210.74	211.09	208.9	209.44	207.58	210.2	208.15	206.5	211.58
205.29	206.71	205.75	206.54	208.64	206.97	210.21	209.59	209	208.65	208.24	208.98	207.4	208.54	206.41	208.94	209.32	208.43	211.22	209.72	204.39	205.24	206.36	206.14	205.76	207.26	209.47	209.11	206.79	205.05	209.85	206.1	207.72	205.52	205.98	208.76	208.73	203.11	206.27	206.94	206.82	206.64	207.13	204.81	208.03	207.23	208.71	210.26	207.95	206.13
214.54	209.68	211.26	209.47	212.2	209.21	211.42	211.25	209.83	208.43	211.5	211.63	211.76	211.67	208.04	212.56	211.96	210.09	211.91	212.7	210.55	210.57	212.02	212.07	209.68	211.77	210.88	211.36	210.3	209.32	209.98	213.81	211.12	210.65	211.05	212.54	212.82	208.33	213.64	211.73	210.39	212.93	212.09	215.1	210.14	213.56	209.64	212.55	212.69	208.59
211.03	208.1	207.41	208.84	209.63	206.06	210.67	207.8	207.51	207.19	211.16	209.63	209.4	210.66	210.18	207.07	207.18	207.84	213.12	207.55	207.73	207.1	208.59	207.49	205.55	209.3	209.06	206.58	211.33	209.86	208.32	208.41	210.03	206.38	209.84	208.95	207.96	207.53	209.68	209.53	207.52	209.15	207.21	208.56	206.25	211.39	208.59	212.51	208.98	211.9
206.53	202.01	201.96	206.96	203.44	204.29	202.98	203.86	203.73	202.85	201.39	201.13	202.44	204.53	203.23	202.3	205.47	201.71	204.93	202.91	201.48	203.77	202.14	206.11	203.13	200.68	204.42	200.12	204.98	205.22	203.22	201.33	201.34	204.31	202.23	203.42	202.17	204.3	203.84	202.44	199.34	200.03	200.98	205.38	202.02	203.87	201.88	203.95	200.19	202.78
216.13	216.89	215.79	217.51	215.28	217.07	218.04	216.27	216.97	217.1	221.52	218.37	217.41	216.9	214.83	216.32	218.71	221.89	217.53	220.05	220.46	218.56	215.69	221.12	218.57	217.26	213.22	220.33	218.7	216.19	219.08	220.04	220.33	218.27	214.55	213.94	220.81	218.26	218.92	222.12	215.55	216.16	214.92	218.58	216.73	216.75	216.29	216.83	218.31	215.95
213.61	212.2	211.22	210	212.15	210.9	211.04	210.56	207.26	207.25	209.94	208.84	205.52	209.1	207.97	211.42	208.55	207.47	209.29	209.28	211.32	209.65	206.18	208.06	209.99	207.84	207.95	207.32	207.83	210.01	210.37	208.74	207.97	207.4	207.54	210.97	210.13	210.05	210.21	205.92	207.59	208.5	207.77	210.51	208.52	207.59	213.01	208.27	209.47	206.5
213.39	211.93	212.59	214.36	214.41	211.9	211.02	211.56	212.66	208.36	211.81	211.01	210.08	213.32	212.6	213.1	216.28	210.42	211.71	211.87	215.5	213.41	213.36	214.61	211.4	210.93	212.9	214.87	210.68	213.18	211.88	213.47	212.76	210.6	210.73	214.73	210.28	215.06	212.18	210.29	210.77	214.21	210.02	210.76	213.3	211.62	210.69	206.14	210.14	212.98
203.65	201.9	199.54	201.46	205.46	203.41	203.57	203.44	202.99	205	202.12	201.15	202.4	203.91	202.58	201.43	202.64	205.25	202.83	204.77	199.99	206.29	202.45	202.6	202.2	202.46	205.03	202.72	204.56	202.94	203.78	203.48	200.58	204.85	202.13	206.05	203.3	203.97	202.32	202.8	202.69	205.53	201.45	206.75	204.78	204.15	201.11	205.15	202.13	204.12
198.77	198.57	197.49	199.6	200.25	198.21	199.02	201.9	200.88	200.43	202.53	199.07	201.09	200.21	199.02	200.39	199.3	201.88	198.76	200.54	198.4	198.36	198.31	197.63	197.44	198.7	194.75	197.87	198.99	200.5	196.25	197.22	201.96	198.46	202.3	199.17	199.97	200.4	198.95	197.29	202.85	202.25	200.34	200.36	200.19	201.71	199.06	200.75	197.42	199.21
206.54	209.09	206.99	205.83	208.78	206.77	208.65	209.67	203.15	208.46	209.07	204.07	210.5	209.41	208.77	209.22	207.01	205.84	206.99	203.2	211.37	204.83	207.69	204.96	209.14	207.97	207.99	205.85	209.42	207.51	209.62	206.59	211.02	207.14	208.92	208.56	209.99	207.81	204.93	208	206.18	206.71	209.74	208.93	208.95	206.78	210.83	209.82	209.16	209.94
209.54	206.07	209.64	207.68	208.71	207.9	209.9	210.79	206.56	206.39	204.73	209.83	207.23	206.73	210.64	203.57	208.14	206.82	209.22	209.04	208.04	208.02	209.85	208.75	210.01	205.58	205.69	208.55	206.73	207.62	209.75	206.19	207.16	208.42	211.04	205.27	205.48	205.36	208.09	209.73	205.02	207.5	209.4	207.86	208.74	212.27	206.74	209.8	207.51	208.25
209.01	209.81	207.67	208.32	209.07	207.62	212.41	207.58	207.49	209.94	206.77	208.37	208.7	210.83	208.28	211.14	210.38	206.14	207.74	208.27	208.78	210.5	209.13	208.43	207.18	207.15	207.64	210.76	210.45	207.26	210.12	210.28	207.62	207.42	210.53	208.67	207.9	208.95	208.3	207.21	207.93	206.37	205.77	206.49	210.29	208.14	208.24	209.62	207.9	207.27
202.51	203.88	199.68	202.3	200.64	205.5	202.15	204.05	204.39	199.32	200.59	206.53	202.99	201.2	198.5	203.71	206.44	202.25	203.79	204.16	200.89	207.31	200.77	205.59	205.74	200.98	203.01	206.3	200.58	203.95	203.04	202.15	206.88	205.77	203.87	205.8	200.52	205.19	203.19	203.6	205.2	204.59	203.83	204.59	203.25	205.69	206.88	207.04	202.83	208.2
202.98	204.98	203.44	201.91	203.2	207.16	203.3	202.32	203.92	205.19	201.06	203.25	197.92	202.19	202.26	207.14	202.22	204.78	204.58	203.84	204.99	202	205.59	203.92	203.16	202.72	203.78	205.82	200.13	204.45	203.7	202.99	206.57	203.12	205.53	205.73	204.31	200.55	203.61	201.06	204.5	202.93	202.79	206.41	202.61	205.14	205.78	205.47	205.22	205.41
201.2	202.43	202.21	205.45	203.02	202.67	206.21	201.71	203.7	202.73	204.93	200.73	200.45	205.35	201.98	202.94	200.99	205.95	204.19	205.09	201.24	203.87	201.32	202.99	204.39	203.08	203.9	201.46	203.69	207.8	200.56	205.13	203.89	200.58	202.39	200.65	203.39	203.55	204.54	204.27	202.88	204.21	202.61	202.26	202.45	202.33	203.32	200.31	207.13	202.94
200.22	201.22	200.69	203.49	202.01	202.97	202.42	204.4	201.35	203.9	200.06	202.53	200.06	201.97	202.73	202.18	201.21	200.09	201.97	203.22	204.92	205.21	202.31	201.76	201.88	198.63	201.72	201.75	203.88	200.44	205.6	200.41	201.24	202.41	201.07	201.86	205.47	201.51	204.09	203.09	199.04	203.96	202.26	206.05	200.22	203.07	204.72	202.63	200.99	201.98
208.94	204.78	208.2	205.5	205.39	205.75	206.49	204.82	207.96	205.91	204.49	204.81	203.83	206.47	207.21	205.11	207.15	206.49	204.05	208.32	205.19	206.35	207.02	207.07	206.29	208.86	206.31	209.75	208.2	205.25	205.18	204.77	206.67	205.91	204.8	203.64	206.58	205.95	205.58	206.4	207.75	206.53	208.16	209.26	207.64	208.63	207.8	208.34	206.97	204.63
209.66	207.29	211.46	209.68	209.82	207.02	209.74	209.02	208.1	208.02	210.67	209.52	209.57	205.7	210.07	209.21	209.49	208.85	209.23	210.1	209.65	209.89	205.97	206.84	209.25	207.35	210.02	208.57	208.16	210.35	209.37	208.62	206.79	208.48	208.56	209.44	206.77	210.18	210.13	205.92	208.04	211.55	208.8	206.05	210.64	206.9	205.34	205.53	211.02	208.85
219.47	218.61	217.13	217.39	217.62	218.4	219.2	219.27	218.33	215.77	219.43	217.88	218.71	216.36	218.45	217.01	217.14	218.95	216.2	216.1	218.32	219.03	217.71	216.56	221.61	216.37	218.91	216.18	221.27	218.95	216.66	219.04	219.11	215.39	217.83	218.72	218.96	216.66	218.86	218.21	216.63	216.72	218.34	217.72	217.78	217.49	218.88	221.37	220.43	218.13
210.01	210.87	211.49	212.38	213.76	207.06	209.85	212.8	210.32	213.45	211.47	212.1	211.87	209.13	212.93	211.65	212.96	209.3	210.06	211.6	211.43	216.9	212.03	212.89	211.87	214.93	210.85	211.04	214.01	213.63	209.73	212.42	209.34	212.96	212.58	210.6	211.85	209.5	212.73	210.04	211.48	212.49	213.03	212.69	210.69	213.61	214.26	209.95	209.77	210.6
208.97	210.04	207.17	208.1	210.54	207.74	211.59	207.96	211.69	210.19	209.7	209.74	206.69	208.15	208.07	206.9	207.38	212.47	205.69	208.22	209.23	210.89	212.61	212.26	207.96	209.75	213.17	210.07	208.53	210.47	208.36	207.22	207.6	206.86	210.03	207.69	210.75	208.05	205.98	209.83	208.59	207.48	208.74	207.78	212.76	210.16	207.47	210.53	207.83	211.16
206.52	203.71	203.34	204.66	204.58	204.47	205.45	202.52	207.33	210.37	204.64	201.02	207.2	205.21	203.69	202.83	202.95	208.16	201.7	201.29	206.78	200.39	205.94	205.03	203.77	204.02	203.97	204.03	205.03	201.64	207.94	206.33	201.84	204.22	202.17	202.28	205.79	207.2	204.53	205.15	204.81	203.84	204.26	207.17	203.11	204.75	204.46	206.08	200.93	209.01
200.21	203.19	199.03	204.53	199.94	198.63	201.44	198.16	199.81	201.68	201.14	201.43	199.61	202.9	200.91	198.63	200.73	201.77	199.77	201.09	200.34	201.2	200.34	199.98	199.53	201.33	199.69	201.56	200.66	201.25	199.46	201.63	199.77	198.21	200.37	197.81	200.23	198.22	198.75	200.66	203.63	200.75	201.35	201.77	201.26	201.01	200.81	201.38	199.87	199.27
212.12	214.85	212.09	212	210.71	210.92	211.3	211.83	210.85	212.16	211.08	211.41	209.96	213.57	212.5	211.29	214.01	213.98	211.64	212.13	211.01	210.34	212.37	210.43	210.91	209.93	210.48	208.39	213.48	213.08	214.9	209.07	215.06	211.46	210.48	211.95	209.48	211.29	212.42	212.36	214.69	211.73	210.95	213.36	213.09	211.64	213.44	212.59	212.99	209.56
204.26	205.01	203.73	202.41	202.23	202.92	202.87	200.73	201.76	204.34	203.99	201.15	200.82	206.05	201.92	205.17	201.79	204.33	203.48	206.88	202.59	202.55	203.03	204.82	203.48	202.68	205.19	203.02	201.22	201.1	202.75	201.3	202.41	202.82	202.55	203.55	201.04	199.86	201.95	205.77	198.82	200.59	202.47	204.93	201.23	204.63	202.9	202.59	200.49	204.5
208.32	207.5	206.19	208.63	208.74	206.93	209.58	208.28	206.76	207.19	207.16	206.13	207.78	205.6	209.81	203.97	208.68	207.49	206.97	206.77	207.03	204.66	208.79	208.19	208.01	207.88	209.26	206.27	209.38	208.58	208.33	209.82	203.95	209.99	204.22	209.81	209.85	211.04	210.39	208.27	208.08	207.66	206.95	209	206.5	205.03	209.21	207.15	210.45	209.92
205.85	203.88	203.26	203.86	202.66	206	204.96	203.95	205.05	206.9	201.71	204.19	206.24	205.34	207.54	202.35	203.47	204.99	202.64	201.82	207.9	205.07	202.89	202.98	207.18	202.67	201.8	204.13	201.71	204.36	205.04	205.61	202.38	201.66	203.38	207.51	203.87	207.63	206.25	201.78	203.49	204.54	205.47	202.94	202.39	205.16	201.05	203.2	205.45	206.76
213.22	213.43	211.57	210.18	211.62	212.41	211.38	211.38	211.76	211.59	212.79	213.2	211.34	209	211.53	214.97	212.56	209.73	212.99	212.29	214.1	215.01	211.81	213.06	209.64	210.07	210.21	211.22	211.34	212.31	210.93	213.62	213.37	212.38	210.74	211.19	212.58	213.2	213.44	209.61	210.06	211.22	211.96	206.69	214.36	209.9	211.07	210.49	212.83	207.75
208.95	207.07	205.33	208.72	207.27	208.2	208.62	209.22	205.97	207.09	207.21	203.59	209.49	210.54	207.37	207.94	207.68	210.3	207.57	207.23	208.76	205.93	208.12	206.17	204.24	208.69	210.56	209.46	208.27	209.29	207.5	207.15	207.43	208.47	209.83	207.49	208.39	212.14	206.8	205.93	208.45	209.32	206.07	207.36	204.24	208.81	207.83	207.14	207.78	207.72
217.05	218.15	216.41	214.81	215.88	217.36	217.41	218.72	215.22	218.78	217.98	217.43	218.96	215.64	218.51	219.04	216.11	216.61	218.5	217.85	219.95	216.48	220.83	218.21	219.97	214.06	218.08	218.95	217.66	220.76	213.4	217.54	217.72	217.14	217.84	220.65	219.52	218.53	216.82	218.3	221.61	221.94	214.75	218.34	216.13	221.65	219.77	213.12	217.12	220.38
217.82	220.3	217.67	217.42	218.29	216.52	222.27	221.37	218.26	217.87	217.32	216.34	215.44	216.16	214.39	218.16	218.35	216.3	217.07	217.72	217.49	217.61	219.75	218.35	217.95	218.82	218.15	216.25	216.8	218.03	219.68	216.62	216.53	215.83	214.62	218.39	216.41	218.32	217.45	215.83	214.6	218.72	217.34	217.82	218.35	218.3	216.69	220.15	215.64	216.84
210.72	210.81	211.58	212.08	214.04	211.06	207.64	208.8	211.02	211.89	212.89	212.08	209.69	211.27	213	212.93	211.4	212.28	209.31	212.84	210.41	210.6	210.46	212.78	210.41	213.96	213.76	211.27	210.49	213.96	210.71	210.33	213.26	209.94	211.03	210.82	210.94	212.64	213.74	211.97	209.2	211.41	215.65	210.42	211.57	214.38	208.49	214.31	209.91	210.61
205.08	207.77	210.66	208.56	206.05	208.64	208.39	209.76	210.19	209.44	211.12	210.82	209.16	208.82	210.15	209.67	209.27	211.46	209.13	206.22	208.5	207.29	211.75	209.02	211.43	207	209.39	210.71	209.36	210.34	209.73	209.17	208.87	209.93	209.08	208.99	208.06	208.74	210.39	207.32	207.29	207.14	207.32	208.07	208.59	208.1	206.76	209.86	207.69	207.37
207.43	208.61	208.77	208.78	207.74	210.46	207.4	207.13	204.2	204.16	208.65	207.29	209.61	209.33	205.09	209.9	210.43	208.83	207.88	209.41	206.14	209.28	207.91	207.29	209.36	209.34	207.83	208.53	206.25	208.82	207.38	207.22	207.37	208.14	210.69	206.29	209.06	208.74	212.6	205.26	209.67	208.42	208.56	208.47	206.35	207.19	209.92	209.51	210.35	209.63
202.27	206.19	205.63	202.44	205.53	202.82	202.9	204.66	208.77	204.26	205.49	203.33	202.4	204.49	201.09	204.5	202.77	202.17	204.38	207.38	203.59	207.33	206.75	205.96	205.33	205.25	205.72	202.76	203.99	204.49	201.93	201.67	199.09	202.52	197.8	206.17	202.28	203.67	204.9	204.89	205.37	204.83	200.84	201.65	206.99	202.86	204.04	202.14	204.91	203.17
203.96	206.67	204.92	203.71	204.43	201.02	203.04	205.35	203.36	200.94	201.73	200.5	205	204.33	203.42	206.16	200.22	200.13	204.95	201.67	204.96	207.18	207.68	206.28	204.77	204.71	200.86	202.5	204.09	203.45	205.08	200.97	203.29	203.5	203.39	203.72	202.71	204.78	203.37	203.97	203	202.39	203.63	205.6	203.38	205.93	204.69	205.04	202.65	207.5
201.3	201.86	198.81	200.53	204.97	201.54	197.07	201.26	201.64	200.2	198.97	201.58	201.79	197.02	200.7	202.1	201.8	202.51	202.88	200.77	205.23	202.84	202.19	197.35	200.83	201.87	203.76	201.21	201.76	204.54	202.86	201.34	203.54	199.27	201.05	196.38	200.05	198.49	203.62	199.1	202.97	202.3	201.28	200.55	200.62	198.11	201.32	200.32	197.23	199.82
209.14	210.89	208.79	208.01	208.96	209.94	206.7	211.54	209.43	207.37	206.16	207.97	208.4	206.83	206.49	209.05	205.52	211.03	208.75	209.03	206.47	209.54	210.62	210.11	209.94	205.06	208.32	212	208.07	206.43	208.58	204.98	209.14	208.74	207.44	207.35	205.6	204.77	205.34	207.29	203.12	208.43	208.04	210.24	204.7	209.85	208.51	206.94	207.56	207.63
208.13	205.58	209.23	206.43	208.4	210.77	212.69	208.8	206.48	210.55	205.37	207.8	208.77	209.02	206.65	207.26	207.56	209.78	209.3	209.28	208.52	206.96	209.48	210.05	209.97	209.41	208.57	209.35	207.47	208.03	208.15	205.92	206.18	207.37	207.35	208.27	208.54	206.62	206.19	208.33	210.59	207.64	206.78	212.51	207.02	212.91	206.66	206.21	209.43	206.4
207.05	210.75	207.74	208.3	209.65	205.07	209.24	207.2	206.49	206.78	208.9	209.32	210.4	207.93	206.73	209.33	210.78	210.43	211.52	208.36	209.79	208.37	208.37	211.71	206.89	208.95	208.72	205.91	209.58	207.9	206.17	211.5	207.62	207.57	208.99	207.66	208.61	208.45	205.99	205.6	207.93	210.1	205.7	207.07	209.88	207.83	208.6	208.14	209.04	210.56
203.59	204.18	204.45	202.01	203.72	203.56	204.39	201.54	207.21	205.07	202.67	202.92	203.33	199.58	202.77	204.93	202.29	204.98	204.16	203.46	203.73	203.33	200.32	203.99	202.99	201.25	205.34	205.46	204	204.98	205.5	199.78	203.58	200.49	203.58	204.3	202.14	202.24	201.43	202.81	205.97	202.75	204.62	200.85	202.73	198.97	201.91	203.89	199.17	202.25
204.73	205.09	206.9	202.34	201.55	203.59	201.79	203.22	204.9	206.22	206.48	201.81	205.12	205.85	206.74	208.48	203.32	207.76	203.87	202.9	204.72	204.22	204.21	203.33	206.74	205.6	203.84	204.1	204.73	204.48	205.32	207.75	204.61	204.8	204.34	207.85	208.56	204.44	202.99	205.69	206.24	201.32	204.5	204.13	204.81	203.59	204.35	205.6	202.84	204.25
218.51	214.76	216.79	217.62	216.98	217.15	220.84	216.28	216.75	215.6	217.26	218.15	216.22	219.84	218.52	216.66	219.34	216.16	216.58	216.78	213.09	215.44	217.04	217.08	221.55	217.57	218.52	217.17	216.32	215.94	215.53	217.19	217.07	215.33	217.01	216.09	217.2	215.18	218.93	215.76	218.58	217.57	215.64	216.8	219.2	218.41	217.71	218.61	216.12	215.93
204.18	202.95	208.2	206.38	208.57	205.84	208.23	205.92	205.83	204.58	205.92	207.78	206.02	205.97	208.46	206.44	207.14	207.59	209.64	207.14	210.81	208.13	206.66	208.21	209.22	207.73	208.34	205.45	208.34	205.14	206.49	206.73	207.5	210.08	206.23	206.64	207.61	205.62	205.36	207.64	208.94	209.71	209.57	204.55	207.72	204.61	207.74	204.15	208.14	208.07
197.46	198.67	194.38	201.23	200.36	198.65	198.76	197.52	201.13	200.58	201.38	197.34	199.07	199.57	198.3	198.12	199.44	200.11	198.07	198.43	199.72	198.13	198.25	201.16	196.82	199.35	200.88	200.05	199.01	200.23	197.51	199.88	201.49	198.02	200.88	199.22	200.09	199.22	199.1	202.38	198.77	199.62	202.46	200.56	198.38	201.88	200.56	199.04	199.06	200.02
207.51	208.09	208.99	204.19	207.82	206.33	207.03	212.16	207.46	209.54	206.66	206.71	209.13	207.92	209.32	211.82	209.14	207.74	208.06	210.01	211.84	209.54	211.48	206.72	207.4	206.7	212.85	211.63	208.34	208.31	209.15	207.92	209.06	210.57	209.03	206.28	208.59	213.14	204.46	208.31	206.01	207.48	208.58	210.38	208.57	206.83	205.58	210.27	208.6	210.56
216.92	218.92	215.88	220	216.11	216.68	217.16	216.25	217.55	216.06	216.81	215.54	215.81	217.74	214.24	216.93	219.87	213.73	220.68	215.04	217.72	217.2	218.5	216.14	217.22	217.77	217.57	217.59	216.14	219.17	214.15	219.01	218.18	214.07	217.08	215.19	218.12	215.91	216.2	215.4	215.42	216.72	216.79	216.42	221.07	216.88	219.06	218.55	219.73	217.94
211.21	204.78	208.74	209.62	206.19	209.38	209.74	209.12	203.97	203.92	207.81	207.31	206.67	208.91	208.99	209.4	209.23	206.05	209.52	208.83	205.63	208.88	207.87	207.78	210.3	207.72	205.97	208.05	208.29	206.81	204.69	205.42	205.55	208.19	208.88	211.3	208.28	205.42	207.02	208.31	204.92	207.77	205.35	205.57	209.46	209.79	210.65	207.21	208.43	208.54
199.68	202.83	200.19	204.93	202.47	203.57	204.9	200.87	201.16	202.96	201.89	205.65	203.65	201.8	201.51	200.82	201.16	202.22	201.59	201.05	200.49	203.16	206.83	200.57	207.65	203.14	199.12	202.75	201.5	202.92	203.94	203.11	204.52	201.74	205.46	204.54	202.61	203.56	202.46	203.49	204.55	199.1	202.7	201.59	199.4	200.05	200.08	201.46	202.83	202.02
200.11	199.28	198.75	201.41	198.61	200.53	197.14	202.45	201.02	203.1	202.94	198.86	203.41	202.4	202.24	199.08	196.55	200.91	202.67	202.37	201.62	200.67	200.63	200.09	201.06	202.15	200.85	200.07	200.19	199.96	199.96	200.28	200.05	203.85	199.8	201.47	198.38	201	200.78	201.2	204.65	199.23	200.63	199.54	201.38	202.4	198.09	198.14	202.62	200.33
207.39	203.73	207.48	203.92	204.9	204.57	205.04	207.2	205.53	208.4	208.17	204.47	203.84	204.61	205	208.51	205.2	207.22	206.18	209.17	206.79	207.79	205.95	207.12	207.04	209.61	207.86	208.14	205.75	206.44	206	205.37	205.99	206.89	206.77	203.87	208.03	206.54	204.5	207.68	207.93	204.56	207.63	208.42	207.81	205.02	208.1	207.8	206.13	205.55
205.22	203.6	203.44	205.45	203.1	203.13	203.75	204.8	204.66	204.27	204.91	204.91	203.98	206.5	202.98	205.32	205.91	203.81	204.59	206.28	205.65	204.98	201.78	207.16	202.83	206.6	202.88	202.26	204.11	206.03	205.56	200.42	205.52	202.16	204.51	201.97	202.11	205.02	203.54	207.02	204.92	205.69	205.54	203.41	205.17	204.06	205.58	204.77	207.07	204.34
196.12	194.42	198.26	199.82	200.83	199.88	198.48	198.27	198.32	198.13	200.08	196.9	196.49	200.45	199.65	199.04	197.33	197.11	199.35	197.2	196.51	196.15	197.74	195.02	199.06	201.46	197.85	196.93	198.33	198.05	196.55	199.1	195.99	196.08	196.41	197.38	202.33	198.63	198.3	198.12	199.14	200.24	200.49	200.17	198.39	201.78	200.29	198.73	197.49	198.91
209.76	210.05	210.66	208.14	210.65	205.1	209.52	209.57	204.41	207.43	208.53	207.89	207.31	209.29	210.93	213.06	208.65	209.5	206.84	209.43	207.58	210.25	209.76	207.38	210.09	208.78	207.32	210.85	207.77	208.16	208.46	207.52	207.19	208.37	208.97	210.63	209.88	209.95	208.18	211.6	207.19	207.97	206.57	209.74	209.72	207.31	206.88	209.14	205.73	206.71
202.6	204.69	203.11	201.75	203.79	203.58	198.41	206.14	205.52	203.84	203.58	202.08	203.9	203.64	202.31	204.51	203.07	205.19	203.38	202.33	204.56	204.54	201.27	201.32	203.18	203.4	202.75	204.5	203.09	204.72	205.65	200.37	204.96	200.88	202.75	201.82	202.71	202.45	204.73	203.23	202.35	201.01	203.38	202.94	203.82	203.68	201.81	204.85	204.98	201.66
199.78	199.54	200.69	200.7	202.46	200.8	199.25	198.28	200.06	200.94	201.69	200.28	202.64	202.38	197.6	201.34	201.6	200.87	201.44	201.37	200.94	198.35	201.29	198.66	201.72	200.5	202.12	198.59	200.63	199.37	202.29	203.06	199.88	200.48	202.52	199.89	197.97	200.58	200.68	203.53	196.41	199.41	200.45	199.66	196.68	204.21	199.38	198.49	203.58	200.05
211.06	209.63	208.83	211.26	209.9	213.6	209.99	213.47	212.83	211.3	211.46	211.47	212.02	210.8	210.96	213	209.5	210.2	210.21	208.97	209.49	214.34	208.85	212.52	212.45	212.26	211.15	212.27	213.11	209.76	214.1	212.07	212.44	214.09	210.94	211.37	210.63	211.93	215.41	210.79	213.51	210.17	212.08	212.6	211.81	213.56	212.68	211.27	210.87	211.02
213.23	211.58	211.89	208.32	209.21	213.83	211.82	214.72	210.88	212.22	210	211.2	212.13	213.8	215.56	212.16	209.93	211.62	210.16	213.44	210.69	211.92	212.5	211.61	208.65	211.68	210.9	211.99	213.8	210.79	209.4	210.5	214.26	211.29	210.31	207.98	207.37	210.12	211.05	210.97	209.93	214.73	211.33	212.6	213.36	210.03	212.46	209.85	211.85	209.65
210.18	215.83	213.72	210.93	213.3	215.08	214.22	210.46	212.68	211.68	212.24	215.12	213.81	210.84	213.04	211.75	213.04	214.72	214.53	210.9	212.4	214.52	213.93	214.53	213.85	210.23	213.24	215.85	215.13	211.32	214.46	214.95	212.87	210.05	215.17	211.7	215.17	208.53	214.18	208.33	215.06	215.78	211.68	212.16	214.88	212.82	215.8	210.77	211.77	212.69
208.66	210.93	205.16	207.26	208.18	210.16	207.93	209.74	206.49	205.95	211.31	210.57	206.79	206.41	205.52	209.6	207.89	203.47	204.88	205.75	206.94	210.82	206.16	209.43	207.77	204.44	206.29	205.99	205.98	210.78	209.12	208.72	207.21	210.32	207.44	208.35	208.51	207.13	210.34	208.11	208.43	206.69	207.05	205.63	207.6	206.9	207.42	210.11	205.85	206.25
202	202.94	200.79	202.45	204.09	201.82	200.88	199.71	202.15	203.32	202.28	204.1	202.35	203	200.63	200.68	204.9	204.83	203.19	202.2	202.45	201.52	203.05	204.83	203.44	203.5	202.28	199.03	200.22	201.88	200.99	202.6	202.84	202.81	201.23	202.8	204.09	202.41	205.37	204.96	204.64	202.35	201.75	206.41	201.83	200.17	204.44	201.36	203.25	200.3
194.08	194.43	194.7	194.23	192.8	196.37	192.62	193.06	195.48	195.42	194.31	194.27	196.43	192.12	196.46	193.23	193.86	194.09	192.82	194.42	194.14	195.06	196.9	192.13	195.02	190.38	192.09	194.71	194.7	194.91	193.82	192.77	194.94	192.99	192.36	197.08	193.43	195.43	196.3	195.46	198.61	192.94	194.87	191.79	192	191.69	197.13	196.26	193.05	189.48
211.53	211.34	211.43	214.62	210.45	216.55	214.22	213.46	210.5	213.92	216.42	210.89	214.49	211.48	214.93	211.74	212.17	210.91	213.5	215.65	213.4	212.36	214.77	212.45	210.54	214.36	213.55	214.04	211.43	213.39	215.52	214.41	214.27	213.29	212.16	212.58	213.22	213.17	213.71	213.52	212.19	211.19	211.06	208.68	212.87	213.28	214.36	212.64	211.29	209.66
215.97	214.63	213.04	213.04	214.22	214.96	215.8	215.66	215.75	214.59	215.82	215.97	212.5	215.66	213.75	214.24	211.9	214.38	214.22	216.27	212.64	213.9	211.29	211.97	213.88	211.43	212.65	215.29	216.04	214.33	210.92	211.84	214.17	212.74	214.96	214.87	211.11	209.97	210	209.58	211.51	211.39	217.59	213.45	212.7	209.57	214.28	214	211.92	213.91
203.9	202.91	205.89	201.79	206.27	203.21	202.9	202.27	202.8	203.28	209.57	204.72	203.42	203.19	205.31	203.33	202.32	203.34	202.25	207.13	200.1	207.16	204.87	203.78	201.12	201.2	202.69	205.03	205.49	203.86	206.97	201.52	204.67	203.33	204.08	206.63	204.94	206.55	204.27	202.54	208.54	205.62	206.27	204.53	204.93	205.19	204.64	200.58	202.49	205.76
211.97	213.35	211.67	211.49	211.77	211.6	212.53	212.29	211.11	214.18	214.15	211.06	210.93	210.45	212.33	217.65	213.37	213.64	211.93	211.96	212.96	213.61	211.04	211.15	210.77	210.68	215.54	209.82	213.63	209.17	211.16	213.04	212.93	210.04	213.24	212.14	212.69	213.37	210.73	209.67	209.73	210.54	208.54	211.6	210.93	211.45	212.04	212	209.61	207.98
205.81	205.62	205.36	205.44	204.65	207.44	204.22	203.7	205.65	208.08	205.91	202.93	202.75	208.12	207.92	206.11	205.78	204.95	204.47	206.8	207.82	205.3	206.45	204.97	206.53	204.22	201.5	202.25	202.33	206.82	203.44	203.44	205.73	205.57	205.64	206.51	208.04	206.36	207.01	202.89	206.72	204.24	207.4	208.96	205.53	205.85	204.57	207.05	207.76	204.35
198.05	199.63	199.45	200.48	202.01	201.02	199.85	200.68	199.44	198.73	198.93	200.68	198.42	201.83	200.86	202.54	199.23	204.97	198.25	200.43	199.64	200.74	201.82	201.2	200.17	204.08	202.99	201.07	201.23	202.48	200.73	201.89	202.38	197.29	199.11	202.54	200.28	202.03	199.5	198.56	201.68	202.73	200.94	201.99	200.58	201.66	201.62	201.92	198.84	200.55
204.84	204.69	204.83	201.51	205.87	202.16	203.56	205.53	206.23	204.75	205.08	203.45	204.53	204.39	202.04	206.77	202.77	204.28	201.11	202.24	205.5	206.7	204.95	202.99	204.96	201.5	202.42	204.1	202.67	202.64	202.7	200.39	199.04	205.45	202.25	203.78	203.59	202.14	201.08	204.79	204.24	204.64	202.15	202.63	202.06	203.72	202.36	205.03	205.92	203.25
212.7	213.03	212.4	213.99	212.05	213.11	213.3	214.29	210.3	212.13	215.2	211.86	213.24	212.74	210.9	212.99	211.49	212.51	214.16	215.24	214.59	214.67	217.52	213.72	214.92	210.67	211.28	211.99	213.84	212.02	213.07	211.39	212.75	213.08	214.73	211.71	210.11	212	212.18	214.1	213.06	212.96	211.64	215.4	214.47	211.6	213.46	214.67	215.23	213.91
211.06	211.7	210.23	207.96	207.94	209.14	209.54	210.39	208.82	208.67	211.08	213.05	209.46	212.34	210.06	209.09	207.5	207.44	207.4	208.93	213.96	211.2	212.28	208.38	210.78	208.13	209.23	207.29	207.41	208.55	211.97	210.13	207.69	210.84	206.98	208.73	206.97	209.73	211.71	206.77	207.13	208.75	207.3	213.68	207.65	208.63	210	208.05	207.93	209.23
200.41	200.15	199.07	202.1	201.63	201.71	200.45	197.08	197.01	198.23	198.12	197.53	195.97	199.53	202.12	199.16	196.17	199.04	198.08	200.43	201.81	200.31	200.28	199.41	198.65	197.55	197.55	198.13	201.39	201.64	199.53	197.47	200.92	200.9	199.17	200.53	196.72	200.27	200.49	200.26	198.27	199.9	198.7	198.62	200.73	200.23	198.09	199.34	200.16	201.12
206.56	204.97	205.27	206.85	205.16	208.03	206.89	205.71	208.71	205.38	206.25	207.57	202.85	204.84	204.45	203.69	206.77	204.42	204.51	205.4	208.45	207.24	202.64	203.83	206.89	204.69	204.3	204.24	209.77	204.53	203.93	207.06	203.77	208.27	203.65	206.35	206.97	200.14	204.48	206.47	206.63	206.84	205.21	203.88	204.36	204	206.94	205.72	208.7	207.24
204.93	204.01	200.95	205.49	201.73	205.81	202.98	200.68	202.68	203.88	205.94	206.33	204.4	204.88	203.33	202.49	206.24	204.34	207.34	204.31	202	205.76	205.72	204.67	203.29	204.27	204.14	203.18	205.1	205.23	207	203.88	203.8	204.89	204.15	205.09	202.21	202.64	203.85	202.76	205.85	207.59	205.49	206.44	202.18	208.69	203.38	203.44	200.52	205.21
193.75	198.72	197.26	194.88	193.24	194.34	193.19	194.25	194.25	193.08	194.02	193.66	193.1	194.8	193.49	191.37	193.87	192.82	195.98	193.32	195.12	196.82	194.98	195.67	196.63	193.99	192.05	192.58	193.87	194.19	197.24	195.54	192.45	197.8	195.73	194.1	195.73	193.7	194.56	195.17	192.4	196.69	194.95	198.26	193.98	193.11	192.88	192.27	194.57	196.13
219.9	216.23	217.89	214.52	213.91	220.35	216.94	217.61	219.78	215.02	215.18	213.55	216.81	217.58	214.09	216.58	218.71	219.96	220.09	213.92	215	214.23	218.37	214.98	218.76	217.73	214.1	217.67	217.85	216.06	216.8	215	214.3	214.68	218.73	219.36	217.17	217.82	219.33	215.29	213.74	215.44	217.02	218.37	217.28	215.26	216.27	217.01	214.63	215.69
206.55	210.55	206.74	206	208.89	207.4	209.84	205.18	210.22	207.02	204.21	209.31	208.15	210.17	206.36	206.2	207.38	205.35	208.52	204.88	205.84	208.51	206.6	209.32	208.8	209.07	205.05	203.71	207.54	204.87	208.62	205.69	204.82	206.59	205.25	207.07	204.45	207.73	205.73	206.84	205.91	209.09	205.97	207.29	208.28	209.6	209.9	209.45	206.26	206.47
207.78	210.51	207.62	208.86	209.73	209.65	212.04	210.48	209.72	208.87	212.06	207.53	208.92	209.25	209.82	209.54	209.84	210.7	210.25	214.45	209.11	207.59	209.2	209.26	207.3	207.79	210.12	205.47	208.69	208.79	208.5	209.52	209.8	211.94	209.48	211.35	204.47	209.03	207.82	210.62	207.75	211.48	209.18	207.95	207.9	208.77	206.27	207.8	210.36	207.99
209.9	209.09	204.84	210.54	208.67	211.44	209.13	208.72	210.02	208.17	209.18	209.84	207.78	208.29	210.63	207.09	210.31	210.44	211.32	212.74	207.92	210.58	211.56	207.43	207.3	208.49	210.08	208.69	205.74	210.07	209.93	212.98	209.62	213.15	208.83	207.81	207.26	212.02	209.19	210.38	207.43	208.59	208.65	207.5	208.44	209.37	207.1	209.97	206.11	209.19
211.92	214.43	213.42	211.87	209.64	211.18	211.32	211.67	209.19	212.36	210.02	211.54	213.03	212.03	213.56	211.73	209.57	211.66	211.09	212.85	214.9	212.37	210.32	212.68	211.14	212.51	213.26	210.92	212.38	210.78	209.59	209.51	212.8	212.66	207.94	213.23	212.39	210.48	215.77	210.36	212.17	209.23	211.13	208.97	212.65	212.03	211.2	209.89	211.78	208.31
209.26	207.33	203.88	206.3	211.49	206.61	206.98	207.75	206.26	208.46	210.22	211.69	210.63	208.57	209.37	209.66	205.14	203.02	209.67	207.28	208.42	206.47	207.64	209.22	206.93	206.28	204.89	205.71	207.45	208.5	208.58	208.33	210.48	207.99	209.62	207.81	204.96	205.44	208.76	208.32	209.07	206.63	204.8	205.18	207.39	210.37	208.38	208.12	206.42	205.69
205.44	205.31	206.24	203.6	204.1	206.06	208.83	205.94	206.73	205.6	207.96	206.27	207.62	204.4	206.51	208.15	208.68	209.98	203.72	207.31	208.79	204.46	207.49	201.85	206.01	207.02	208.1	210.78	204.93	206.02	208.34	203.2	205.48	205.32	207.66	205.45	207.46	205.38	208.39	205.02	208.88	207.28	208.55	209.06	207.72	204.62	207.17	205.47	208.14	208.59
211.52	211.01	213.26	213.9	210.41	209.95	208.63	212.08	215.36	212.5	211.31	211.59	213.02	210.92	208.92	209.63	207.54	209.52	213.03	213.53	208.64	212.01	211.06	212.6	212.55	210.48	212.06	211.9	211.4	214.19	214.67	211.89	211.25	211.56	211.54	213.51	212.72	212.05	215.02	214.79	210.79	214.38	211.06	212.03	211.85	213.08	209.08	213.21	210.99	209.87
206.81	206.47	206.33	206.09	204.73	205.9	209.76	210.95	208.78	209.44	208.68	207.8	211.45	203.92	209.9	206.72	207.35	206.55	207.77	208.61	204.42	207.99	206.02	208.55	206.79	205.68	206.73	206.26	207.99	206.48	208.27	206.07	208.34	207.14	210.72	207.68	208.83	207.51	208.06	209.84	208.5	210.65	209.87	207.93	210.28	207.14	207.87	206.84	206.78	206.46
204.62	204.91	202.88	206.26	206.06	203.7	204.42	204.1	205.37	209.42	207	205.47	207.13	204.72	208.59	204.09	209.17	205.7	206.58	205.48	205.36	202.74	204.56	204.92	202.83	203.47	203.63	205.35	207.13	204.85	204.01	205.77	203.69	199.84	204.13	205.61	203.63	203.14	203.33	204.78	204.12	206.17	203.09	205.39	209.87	207.37	206.26	204.01	207.15	203.85
211.77	212.95	212.99	214.61	212.43	214.34	209.06	211.84	210.7	212.55	210.97	213.41	211.96	214.02	211.45	214.03	210.68	213.02	214.96	213.52	214.67	214.28	212.5	208.89	208.51	215.13	209.4	214.84	211.16	213.62	212.71	211.75	212.55	211.98	212.74	209.37	208.14	209.52	210.99	212.62	210.59	213.3	213.17	214.71	209.63	213.76	208.97	213.89	214.76	212.93
200.52	199.21	201.97	197.04	196.23	196.79	198.42	200.8	201.33	199.14	201.97	198.1	201.56	200.79	197.03	197.97	197.21	198.63	198.66	199.6	198.97	198.61	203.41	198.16	199.51	197.25	201.24	200.18	200.29	199.65	200.19	200.49	198.94	200.39	203.08	201.57	198.61	199	199.01	201.75	198.33	199.82	198.92	201.63	199.88	201.94	199.63	198.55	198.69	201.46
202.12	201.78	199.89	203.9	201.45	201.72	200.5	201.22	202.16	202.06	203.37	204.62	204.55	203.76	204.52	204.44	201.19	203.76	202.03	200.84	200.44	204.49	205.72	198.98	202.22	202.72	203.08	201.44	203.96	203.58	204.58	199.18	202.14	205.47	199.37	201.15	201.29	199.42	204.95	200.01	202.28	203.52	203.71	201.7	201.17	203.13	204.68	201.91	201.63	203.44
203.12	201.4	201.43	202.13	202.14	202.93	202.95	204.55	202.04	203.15	202.07	200.99	197.8	200.93	201.63	200.41	200.91	200.33	201.74	198.9	202.22	201.66	199.83	201.44	199.55	203.24	199.32	201.58	201.27	201.11	202.15	197.44	200.22	200.02	201.33	198.74	200.62	202.39	199.27	198.72	202.58	203.09	200.01	201.83	199.59	200.4	199.02	199.6	196.49	202.02
216.35	214.96	218.65	216.11	219.51	214.91	217.86	214.92	217.77	213.37	220.87	214.06	216.21	217.4	215.27	218.21	216.02	219.13	218.63	219.26	215.67	214.93	215.63	216.33	218.68	218.43	215.14	218.85	215.78	219.22	214.04	219.45	218.84	215.64	216.81	216.3	217.81	217.91	221.07	216.42	220.28	215.93	213.99	219.77	220.52	213.12	217.85	217.32	214.16	216.78
202.9	203.37	202.71	203.2	204.09	202.02	204.98	203.53	204.91	203.67	201.21	203.36	200.41	202.19	203.6	202.47	201.77	200.11	200.7	203.15	203.49	203.88	202.13	205.34	202.93	202.8	204.66	202.27	204.15	201.9	204.8	200.77	204.79	198.56	201.26	205.71	202.44	204.91	202.48	203.89	204.71	204.03	202.83	202.76	202.13	201.81	202.92	205.17	206.18	203.01
211.97	211.48	213.98	212.12	213.07	211.1	212.84	215.76	212.52	212.93	214.33	211.19	212.21	212.47	212.45	213.17	214.99	210.53	215.98	213.59	211.05	210.56	211.07	215.58	212.53	215.71	210.79	211.75	214.9	212.82	209.98	213.03	211.49	212.89	211.47	210.43	211.49	211.19	214.25	213.11	213.16	211.61	212.78	212.75	212.2	212.13	213.04	215.46	213.29	213.34
210.29	213.4	212.81	211.25	216.53	215.09	214.86	216.12	214.62	215.7	213.16	211.84	215.34	211.53	214.16	213.46	215.78	211.64	211.45	214.47	214.89	213.26	212.71	211.71	212.74	216.67	212.9	215.14	213.26	215.39	216.39	211.57	214.75	212.44	213.5	213.46	213.3	215.3	216.42	217.13	215.46	214.7	214.49	213.01	213.61	212.58	213.85	213.49	214.9	216.89
207.14	211.27	212.28	208.56	209.04	207.15	206.7	208.37	207.63	206.69	207.88	205.77	208.62	203.55	206.3	209.46	210.34	209.57	206.24	209.54	208.32	209.23	207.18	206.19	209.97	209.61	210.48	206.32	210.86	210.76	207.27	211.45	209.18	209.67	208.15	207.59	210.36	210.29	210.23	207.66	210.66	208.69	210.36	209.8	208.63	209.69	205.77	209.27	210.8	206.35
206.74	211.47	205.16	212.66	205.68	208.81	209.88	206.97	205.64	211.59	206.91	208.24	209.88	209.95	208.31	211.66	211.37	207.29	209.84	212.19	206.19	210.33	205.12	207.88	211.59	212.06	210.75	209.19	210.04	210.8	209.59	209.98	210.83	208.41	210	210.96	211.3	210.49	209.92	208.1	207.86	208.5	207.97	207.55	208.14	209.08	210.47	208.27	209.42	209.82
202.03	205.09	205.44	212.16	204.18	203.87	204.9	203.85	205.36	207.47	202.89	204.66	205.14	202.79	204.57	205.03	203.66	203	204.25	206.21	201.56	207.21	206.58	204.03	203.75	204.77	203.34	207.35	205.44	202.56	206.86	205.14	206.23	202.71	202.29	204.88	207.1	206.4	205.42	204.5	204.87	204.88	203.08	201.27	202.82	202.78	204.35	202.62	205.28	206.42
208.98	206.42	206.62	207.79	205.16	206.23	208.23	205.69	207.08	209	207.58	202.99	207.75	206.27	205.08	209.64	208.07	206.59	204.65	207.37	206.17	207.02	207.58	206.71	206.85	206.35	207	208.98	207.88	208.77	202.21	203.95	203.41	207.72	204.54	209.18	206.33	206.84	205.27	203.88	205.39	205	207.38	208.43	205.76	207.85	211.2	206.49	207.05	208.31
219.16	218.39	219.03	217.69	217.97	218.35	216.63	215.41	218.91	217.47	217.58	217.95	216.76	217.67	219.68	217.92	216.22	219.36	219.78	216.05	219.01	217.6	219.26	218.65	216.44	218.92	216.41	217.11	216.55	216.86	218.87	220.18	216.07	217.47	219.24	214.72	216.11	216.03	218.75	217.28	219.21	219.66	217.16	216.71	217.33	217.08	219.67	216.68	218.04	214.84
198.18	195.77	197.93	194.43	198.79	198.09	197.17	199.13	199.93	199.46	197.94	200.05	205.69	198.23	197.73	197.89	200.95	199.63	198.03	200.98	199.37	199.16	196.77	197.19	199.3	199.08	203.63	198.43	199.54	193.47	202.11	198.88	201.06	199.85	197.44	198.53	198.09	196.16	199.34	198.23	198.59	199.12	197.6	197.79	198.42	196.51	196.68	198.64	195.74	199.85
217.87	215.86	219.27	218.61	219.08	217.16	217.29	216.94	221.32	220.71	222.88	216.55	215.23	218.23	215.7	214.45	221.29	219.12	218.21	218.6	216.05	217.8	219.67	216.82	214.15	220.19	217.51	215.66	216.88	216.35	217.29	217.45	217.94	218.27	217.41	219.07	218.83	218.27	217.02	217.34	217.87	217.54	219.59	218.71	221.36	219.96	218.62	217.53	221.13	219.8
203.89	203.98	204.27	202.95	205.32	202.79	201.58	208.2	202.02	203.26	206.39	204.65	200.28	202.53	202.61	204.42	202.07	204.23	205.71	202.05	200.13	203.3	205.2	203.8	204.36	203.81	204.83	204.45	203.65	203.08	202.8	206.52	204.08	203.05	200.84	200.05	201.81	204.64	206.96	205.45	202.02	203.48	201.3	202.54	201.36	205.24	208.17	202.59	203.29	203.57
212.75	211.61	211.03	211.63	210.05	212.12	209.88	210.63	214.15	209.26	211.92	214.95	212.25	211.93	212.93	210.5	211.46	212.33	209.91	211.13	210.86	211.11	211.02	214.26	208.68	212.06	210.01	211.05	209.6	213.1	210.35	214.18	206.96	211.21	212.36	213.61	211.45	206.94	210.19	213.87	208.4	212.76	213.12	209.79	211.29	211.35	213.09	214.14	209.03	213.9
197.32	197.44	193.25	193.58	194.42	196.03	195.86	196.19	194.67	198.13	195.53	196.45	197.46	198.98	195.31	196.69	195.38	192.21	197.9	196.79	195.74	195.07	195.77	197.33	194.7	194.96	192.97	196.55	192.85	194.31	197.64	195.67	194.64	195.68	194.73	195.26	194.86	193.83	197.6	196.18	194.47	195.01	197.68	193.56	194.68	195.84	193.49	193.83	193.18	194.54
198.62	201.45	199.61	200	199.69	199.04	200.76	197.43	198.95	200.13	199.58	200.58	201.41	198.61	201.05	202.2	203.22	200.33	198.75	201.41	200.85	199.97	202.32	199.3	199.09	201.77	202.66	199.77	202.94	198.36	200.38	203.24	203.89	200.3	200.62	200.16	199.37	201.49	201.94	202.27	201.43	200.22	201.07	196.45	201.46	202.1	197.89	202	201.67	202.97
194.71	195.8	193.97	194.94	195.74	195.57	196.12	196.13	196.56	193.86	197.66	195.28	194.84	192.72	191.08	195.01	192.22	194.12	197.38	193.29	195.24	197.23	192.89	195.3	195.52	195.59	194.71	195.06	195.9	194.71	196.87	196.58	196.69	194.96	197.26	197.02	194.81	196.52	196.21	196.92	193.14	195.71	194.47	192.83	196.89	196.54	194.35	197.07	197.53	196.49
205.78	201.88	201.54	200.18	205.13	201.5	204.83	204.01	206.29	202.81	201.44	202.88	206.29	200.31	203.36	204.03	203.42	205.25	203.16	205.3	204.38	205.39	206.17	203.05	205.35	204.16	202.9	202.66	202.56	199.29	203.85	206.11	200.71	205.61	203.02	204.41	205.1	199.77	208.53	203.33	203.65	202.77	205.35	205.11	204	204.03	201.99	203.44	202.27	205.54
214.53	215.18	211.42	212.42	214.57	211.41	214.91	211.09	213.95	215.14	214.33	211.59	211.74	215	213.19	212.48	214.12	213.83	213.21	212.19	214.4	214.79	213.19	213.07	213.58	213.41	212.68	215.49	210.91	212.11	215.97	215.24	211.47	214.64	214.15	211.36	215.65	216.64	210.69	210.18	213.73	213.51	216.65	214.58	213.48	212.84	211.78	213.11	213.94	215.27
212.04	213.12	213.99	210.42	213.59	208.76	211.66	210.48	212.07	210.33	212.63	211.06	211.21	209.85	215.58	212.26	214.5	209.58	207.78	208.5	210.76	212.01	211.56	212.97	211.34	212.58	208.84	211.84	213.2	209.98	212.95	211.57	207.86	209.7	212.71	211.47	210.64	210.99	214.6	214.63	212.26	212.1	212.31	211.72	213.28	210.34	213.44	216.21	212.13	211.12
208.94	207.77	209.08	209.39	208.88	209.88	210.98	209.99	205.93	208.18	210.64	210.32	211.07	209.05	206.32	213.47	211.41	208.2	209.83	210.17	210.36	208.17	211.01	208.74	209.91	212.07	210.04	209.04	210.22	212.01	208.05	212.91	213.35	211.52	206.32	209.39	208.5	207.69	208.84	208.56	210.41	207.79	208.7	209.18	212.2	208.98	211.93	208.9	208.74	209.88
218.09	217.68	215.24	218.93	214.96	220.96	220.33	215.96	221.17	218.11	218.05	217.74	216.39	220.67	218.24	218.33	219.5	217.49	218.58	218.39	217.71	219.41	218.67	218.59	218.64	217.75	217.91	217.6	218.76	218.09	216.47	217.42	218.13	219.56	215.99	216.19	218.21	217.34	216.74	221.23	217.84	216.8	218.8	219.15	217.53	220.21	218.32	215.98	216.14	217.3
205.16	206.5	202.68	204.46	206.26	199.64	204.85	204.17	204.75	202.98	203.7	205.75	206.92	202.68	203.12	205.33	205.38	205.68	203.75	201.28	205.38	201.9	206.7	203.83	205.01	205.7	205.25	204.35	202.7	205.44	203.01	202.56	204.54	201.69	205.55	203.45	205	203.69	201.76	202.43	202.86	205.9	203.82	205.27	204.56	202.44	202.27	205.5	204.79	204.18
212.72	212.52	215.07	212.36	213.51	213.38	216.2	212.13	210.58	211.21	208.95	211.73	209.99	213.05	212.86	212.37	215.53	213.21	211	210.19	210.81	214.14	212.05	213.95	210.75	210.76	211.37	214.12	214.2	213.21	216.16	215.25	210.8	211.34	215.27	211.41	213.7	213.46	215.27	214.51	214.4	212.57	209.59	214.76	213.04	213.66	211.71	215.52	214	213.74
211.96	212.11	209.04	211.23	209.65	211.12	208.4	210.66	213.12	212.11	216.8	209.43	210.68	211.6	210.71	209.09	209.75	213.76	209.47	210.96	208.95	215.56	209.7	208.64	209.43	209.72	209.04	214.62	212.73	210.37	210.23	212.46	212.26	212.31	210.73	214.66	210.86	208.55	211.02	211.89	213.86	212.04	210.65	205.68	211.21	211.49	212.3	212.4	213.49	211.25
200.7	199.9	199.92	203.95	199.81	201.02	200.45	197.74	200.49	199.66	199.3	200.95	198.56	200.88	201.13	195.82	203.52	201.91	200.58	198.52	201.51	199.52	197.44	201.47	198.08	201.51	201.83	200.4	200.89	202.35	200.99	202.44	202.39	198.48	199.37	198.98	199.23	203.48	199.71	198.81	201.04	200.22	198.12	200.26	201.1	200.62	199.13	200.69	200.23	196.97
207.15	205.42	206.95	206.31	207.22	206.83	205.37	205.58	207.34	206.53	207.05	209.48	206.25	208.17	206.98	206.6	209	204.13	201.04	204.21	201.49	205.66	206.75	206.87	209.61	203.99	205.79	206.2	205.3	206.99	208.25	208.63	206.24	206.3	204.83	206.8	205.46	209.46	207.4	203.89	202.74	209.31	205.8	209.67	204.67	206.72	207.25	204.34	206.76	205.3
212.14	211.66	211.29	211.71	211.85	210.49	210.9	209.35	211.53	211.29	212.69	210.55	211.37	212.64	210.01	214.89	213.17	210.77	212.85	209.02	210.97	210.33	209.79	208.96	210.91	215.36	211.67	211.04	211.04	208.88	213.69	212.04	209.69	213.9	211.14	207.84	210.98	212.2	210.02	210.58	211.33	207.67	210.6	211.09	213.66	207.84	211.75	212.36	215.36	210.57
217.91	219.55	217.25	220.19	218.11	217.38	215.26	217.19	213.88	218.76	217.98	215.87	218.13	218.39	215.19	218.65	215.66	217.22	219.21	218.72	220.86	217.56	219	215.54	216.7	220.72	221.39	214.98	214.42	219.88	217.47	218.34	217.15	213.98	219.63	218.53	215.1	218.08	215.52	215.92	215.15	216.04	220.43	216.18	215.24	217.07	216.21	219.55	218.82	216.4
213.16	213.58	213.43	209.55	208.62	212.3	210.07	211.75	208.95	214.37	214.3	212.63	207.82	211.69	208.9	210.16	210.23	211.26	211.1	214	210.97	210.51	213.24	211.15	218.12	212.07	210.82	210.8	212.21	211.03	213.84	214.22	211.13	210.57	208.8	208.96	212.11	210.51	208.83	214.12	210.91	212.03	214.3	210.35	213.05	214.28	209.24	210.11	213.61	211.48
205.67	207.92	208.42	208.67	212.05	208	208.36	206.8	207.02	208.61	211.22	209.87	208.53	204.33	206.01	209.31	209.28	209.29	208.28	207.66	208.47	207.29	207.81	208.66	211.88	210.71	210.74	207.02	209.21	211.48	209.74	211.74	206.78	207.4	210.76	207.05	208.99	209.43	206.53	209.83	211.6	207.55	210.64	205.86	210.43	209.79	205.92	207.45	210.86	206.14
205.81	208.36	208.62	211.26	207.57	202.25	206.08	207.93	210.09	209.28	204.59	205.99	208.31	208.59	209.13	209.2	205.27	206.81	209.55	209.85	209.86	207.22	208.52	207.68	208.76	210.33	209.47	208.36	206.7	208.1	208.2	206.24	209.17	206.98	207.18	208.28	209.9	204.95	208.69	205.45	206.35	207.93	209.79	207.95	207.35	207.66	209.28	207.25	206.63	208.29
209.09	208.49	206.81	209.61	208.14	206.28	209.89	208.35	209.75	208.62	208.74	206.02	211.47	208.71	210.4	207.51	213.58	212.01	209.15	207.52	209.16	210.03	208.72	208.4	208.98	204.98	207.23	209.07	210.86	208.49	204.74	202.55	207.53	207.43	206.73	207.94	209.98	209.17	210.59	209.35	209.73	208.82	209	204.24	209.5	209.26	210.98	207.48	209.93	211.17
209.51	205.37	206.57	208.02	208.79	207.13	205.1	207.79	212.7	209.13	206.03	206.38	207.58	207.64	207.73	208.13	204.88	207.01	208.85	207.57	211.15	208.02	208.47	208.42	205	208.25	207.25	209.29	207.76	211.53	208.99	207.22	210.01	210.53	206.86	206.2	210.04	209.59	207.53	207.84	208.95	208.78	205.89	206.7	210.37	210.19	209.6	207.31	207.32	209.21
202.34	204.71	202.51	202.75	204.42	202.76	199.89	204.95	202.22	201.03	204.4	202.91	203.93	201.51	199.87	201.31	202.79	202.31	205.98	202.06	204.39	204.2	199.5	204.77	199.68	202.59	202.73	204.71	204.49	201.25	203.23	201.14	203.52	201.64	201.5	204.62	202.55	201.4	203.31	201.4	203.71	202.42	205.24	202.13	204.47	204.36	199.65	205.35	201.19	202.54
208.17	205.51	210.02	207.59	208.06	209.83	206.35	208.52	205.78	209.42	208.99	209.07	209.36	207.28	206.41	210.54	212.13	206.73	208.94	204.57	207.62	208.21	208.66	209.47	206.54	206.25	206.55	208	207.3	207.77	210.24	206.24	205.56	206.3	210.44	208.64	207.34	209.27	207.87	208.95	207.16	209.7	208.57	206.6	205.41	204.25	208.84	210.31	208.41	204.61
202.14	201.67	201.65	201.92	199.33	202.63	199.76	200.81	200.21	201.07	204.39	199.24	199.4	200.27	201.62	198.33	200.21	198.04	200.18	200.65	201.64	201.4	199.86	200.03	198.02	200.89	201.1	202.22	202.3	201.31	199.4	199.83	198.98	200.95	200.52	199.53	197.01	201.08	201.28	198.2	201.64	199.05	199.03	201.94	200.05	202.06	201.11	199.67	202.19	198.77
216.49	218.07	216.51	218.97	217.29	216.62	217.86	218.88	213.64	221.4	218.7	216.95	218.02	219.67	217.03	216.71	216.86	216.77	221.48	215.73	219.55	217.61	219.14	219.71	216.44	215.8	218.07	216.34	220.56	219.17	218.88	218.91	219.54	218.61	219.8	221.28	213.53	216.87	219.65	218.45	217.76	220.23	217.98	218.78	221.85	217.53	217.22	217.41	218.61	218.43
210.08	212.73	211.24	207.19	208.54	209.13	209.42	211.09	208.5	209.76	212.08	210.33	208.7	209.76	211.53	207.08	209.61	211.54	212.17	207.46	208.73	210.72	212.29	212.75	211.31	210.24	207.47	209.14	210.43	212.39	207.95	212.5	208.53	205.76	211.32	207.25	208.79	209.7	209.08	210.01	209.96	208.77	210.39	210.15	210.54	209.93	211.23	209.38	209.75	209.33
205.23	206.88	207.73	205.29	202.78	205.74	205.8	207.04	205.72	206.61	204.76	207.63	208.76	205.79	206.62	204.67	205.2	209.83	204.6	205.11	205.19	202.91	206.69	207.31	205.46	206.2	209.77	205.04	206.13	206.71	208.31	206.78	206.18	207.07	205.52	207.26	206.67	207.73	207.09	207.78	208.07	206.98	205.89	207.43	208.15	208.66	208.42	206.19	207.23	206.15
208.17	208.37	205.46	206.55	209.81	208.49	211.63	206.56	209.04	204.72	205.6	207.29	209.04	205.35	205.55	208.99	205.83	208.45	205.58	205.86	210.31	209.8	209.45	207.87	209.31	207.39	211.18	207.37	209.24	208.11	209.62	207.12	210.19	206.85	208.84	206.78	207.01	208.84	207.51	204.73	209.36	210.94	203.8	206.24	206.77	206.47	210.18	209.56	205.78	207.25
200.73	196.51	202.03	201.02	198.02	201.36	197.61	198.75	198.53	197.56	201.55	202.57	201.93	202.75	198.14	202.8	199.25	199.02	198.36	198.64	201.72	199.06	201.16	198.69	198.79	199.67	200.07	200.61	201.64	198.33	199.97	199.91	198.29	200.73	199.43	199.32	198.15	200.19	200.48	200.63	198.93	198.82	200.97	200.81	200.96	199.88	201.38	201.46	201.7	202.21
205.79	207.63	206.91	205.32	208.58	210.15	207.95	206.62	206.66	203.54	210.07	206	208.33	208.12	205.57	208.13	205.01	209.66	205.5	207.06	207.85	206.2	209.46	208.23	206.45	207.23	206.14	206.79	207.71	207.32	210.77	209.2	206.84	211.15	205.92	210.31	208.93	208.5	207.15	209.42	207.4	207.19	206.42	207.99	206.64	206.51	206.95	208.54	206.29	209.39
201.05	200.09	197.62	202.07	201.88	204.48	199.38	201.01	198.09	203.98	202.08	202.06	202.94	199.59	202.54	199.3	201.97	203.03	203.23	202.37	199.41	202.62	202.32	201.34	199.16	201.75	201.61	201.92	197.74	202.43	200.68	201.14	202.53	200.42	201.29	201.09	200.32	203.4	203.34	197.1	202.03	198.36	198.59	203.36	200.06	203.3	200.83	203.1	200.23	202.19
208.23	200.86	202.79	200.45	204.48	205.02	202.27	203.82	202.75	203.97	202.65	200.7	201.17	202.95	200.25	204.05	201.62	205.26	202.05	200.85	204.54	203.07	199.28	205.1	202.18	202.27	203.29	201.31	200.52	203.17	200.58	202.2	201.14	202.12	202.14	200.6	202.21	202.42	201.78	204.55	201.02	201.92	202.55	203.35	203.66	205.97	200.24	206.07	199.86	202.4
199.58	196.27	202.68	197.9	197.98	197.77	201.4	197.83	200.1	199.73	202.36	200.23	198.63	196.03	197.89	203.03	202.81	202.86	201.05	199.67	200.87	202.96	199.71	199.29	199.12	198.85	200.33	201.15	198.95	197.57	196.02	198.74	198.85	199.76	201.91	197.39	199.04	199.42	197.2	201.51	197.88	200.11	200.33	199.06	197.73	201.25	201.28	199.14	197.4	199.48
213.76	213.91	211.25	214.73	206.42	211.1	211.64	209.58	212.42	211.93	213.56	211.06	212.02	211.29	212.49	209.76	210.74	214.06	213.53	210.63	209.91	211.84	212.78	211.49	211.39	210.26	211.48	213.88	214.31	211.25	213.42	215.04	211.18	209.67	209.5	209.52	213.35	212.78	209.98	209.63	210.05	209.53	213.36	213.01	212.91	211.69	210.65	211.25	211.67	210.57
203.88	203.48	202.84	201.8	202.41	202.91	200.83	203.02	203.06	203.63	204.51	206.05	203.47	203.43	204.05	207.12	203.26	204.49	202.14	205.57	202.56	206.15	206.58	201.61	203.49	202.27	206.54	199.32	205.57	201.47	204.21	206.33	202.66	203.2	202.25	203.88	203.84	207.2	202.51	202.17	206.21	201.37	201.05	198	202.82	201.73	201.04	205.53	199.6	201.88
202.86	202.05	201.89	199.34	203.38	199.95	201.78	200.39	201.81	201.9	200.03	203.1	202.82	199.32	200.01	202.33	201.12	201.86	201.17	199.11	196.93	200.09	200.97	201.5	200.26	200.13	198.94	200.33	200.46	198.47	201.27	200.25	199.08	198.66	203.03	201.8	204.32	202.41	198.44	200.37	202.46	199.47	201.49	198.55	200.49	202.33	196.12	200.32	198.8	202.45
203.9	204.05	199.85	202.04	201.28	204.41	204.51	204.04	205.48	202.04	201.66	204.98	204.59	204.45	205.92	205.71	206.73	205.9	204.44	204.46	201.79	206.77	202.64	202.59	201.51	207.05	203.83	204.47	203.83	204.12	206.45	204.88	201.04	204.78	205.68	204.2	201.61	200.57	204.39	204.99	205	204.12	204.73	203.1	203.5	205.46	200.53	203.03	206.32	204.04
214.23	212.42	211.63	212.54	210.5	211.53	213.75	212.56	208.29	212.49	212.34	212.65	209.61	215.45	212.02	210.05	213.81	210.74	213.32	213.83	210.16	212.22	212.14	213.86	213.01	211.89	209.13	210.34	210.8	212.05	213.31	211.75	210.77	209.22	213.63	211.11	213.88	211.98	210.38	212.52	214.05	209.91	213.66	213.84	213.89	214.1	213.04	215.51	212.41	208.95
201.18	199.37	203.38	201.98	200.37	199.21	200.86	201.69	199.44	201.24	201.25	201.45	201.21	199.57	198.07	202.49	199.3	201.4	198.04	202.65	200.77	201.92	200.9	200.2	200.42	199.96	199.93	197.83	198.93	198.08	198.48	202.91	200.46	200.02	198.73	198.2	199.7	203.52	198.74	201.18	201.74	198.88	200.6	199.55	202.82	198.57	201.25	198.39	200.34	196.94
196.49	194.89	200.61	201.87	200.47	197.09	199.69	196.18	196.71	196.53	198.91	199.25	198.34	197.21	199.03	196.19	199.31	201.35	198.83	199.61	198.62	197.59	199.37	198.9	198.85	195.7	194.6	196.2	199.83	198.95	195.53	198.36	197.61	196.74	198.24	199.22	199.79	195.75	200.29	199.02	198.05	194.56	195.72	200.89	198.97	200.22	199.24	201.33	197.63	202.26
212.74	212.49	213.14	210.32	212.11	212.57	212.37	210.12	216.43	208.35	209.83	212.05	211.64	213.98	211.28	212.44	210.41	211.58	209.44	211.65	211.6	211.49	209.17	210.63	212.54	216.08	211.58	214.76	208.52	211.89	212.13	213.21	210.74	209.71	212.62	210.81	213.2	215.24	212.99	215.03	214.42	215.49	209.88	211.37	211.07	211	212.3	214.16	214.05	210.84
208.35	205.77	210.42	206.8	207.4	209.13	208.87	209.81	206.8	210.8	208.42	209.42	207.78	208.93	209.9	205.84	208.34	206.54	211.95	208.15	211.44	208.78	210.02	208.13	209.15	210.66	207.98	206.73	209.54	210.26	208.1	208.84	207.55	208.49	210.41	209.32	209.17	208.75	211.47	205.77	210	207.13	208.98	208	208.03	206.78	208.19	206.85	207.36	207.25
201.28	203.96	205.04	199.22	200.7	201.43	205.64	202.17	202.49	201.38	202.63	203.9	201.46	205.21	199.56	204.28	201.52	208.03	199.03	204.68	203.97	205.07	201.61	204.95	200.99	202.79	203.1	199.38	203.23	204.62	202.56	202.58	201.94	202.02	202.78	204.25	203.9	204.33	203.04	199.67	202.74	204.43	204.41	207.56	198.95	203.02	199.06	205.92	203.87	202.49
206.33	208.14	210.54	210.35	213.25	203.43	209.54	207.85	208.94	209.12	211.1	209.79	206.44	207.83	207	210.14	208.59	207.08	209.01	211.65	209.09	206.54	207.43	209.16	204.72	207.19	208.85	208.51	207.38	210.84	208.6	208.55	209.58	209.31	208.07	208.08	211.86	209.12	210.5	211.78	207.78	211.45	206.41	211.47	209.05	209.61	208.4	207.01	207.38	208.77
213.33	210.21	208.26	207.32	209.45	208.95	202.83	209.25	207.8	211.42	209.68	211.25	205.57	209.79	209.54	210.81	208.8	210.58	208.13	210.39	209.56	207.37	210.88	210.91	210.98	213.14	207.59	208.76	207.76	209.21	210.71	206.88	207.5	206.66	209.62	207.56	210.45	207.94	209.17	208.32	208.66	209.68	208.9	210.74	208.41	211.13	209.68	208.14	209.69	210.17
218.21	216.11	216.41	215.42	217.64	217.58	217.62	215.78	219.19	217.82	217.34	221.84	216.57	217.91	216.85	216.18	217.08	215.69	218.39	216.95	215.69	215.72	216.42	213.5	215.83	214.25	217.63	218.93	216.14	218.54	214.94	220.58	216.69	217.13	220.1	216.01	217.19	214.76	216.84	217.89	216.93	219.76	215.45	216.19	215.96	217.49	219.37	217.68	214.93	216.14
213.58	212.67	213.97	212.24	213.93	213.59	211.3	216.65	215.17	215.29	212.58	215.76	213.21	211.67	215.34	214.14	217.2	211.22	214.61	215.6	216.05	215.28	216.54	213.91	213.78	214.09	213.06	214.61	215.57	211.42	209.99	209.7	213.66	213.87	213.62	211.41	212.5	213.21	211.83	216.55	213.99	212.44	216.25	215.67	215.3	213.82	215.35	214.32	213.68	213.74
209.17	209.74	208.39	205.34	210.66	209.19	209.15	211.32	209.5	209.88	206.75	207.75	211.04	205.49	211.25	209.77	211.13	210.73	206.74	211.35	207.34	213.64	209.63	210.15	206.31	207.9	209.41	207.92	211.39	207.7	207.65	211.39	209.49	207.59	208.68	208.77	212.37	213.2	208.92	208.76	209.16	208.6	209.71	210.42	206.54	208.86	206.59	213.19	208.22	206.39
208.31	209.15	208.07	208.05	208.16	209.74	207.36	207.69	210.77	209.17	208.73	208.34	207.49	209.98	206.84	211	208.53	208.18	208.33	205.83	208.65	209.77	208.13	210.74	206.56	206.56	210.99	206.17	208.66	210.97	209.13	208.96	208.3	209.35	206.86	206.64	213.41	206.52	209.36	209.47	208.41	208.96	210.3	207.94	211.1	207.2	205.54	212.63	209.07	210.79
206.34	208.58	210.69	207.97	207	211.06	207.92	210.13	208.81	209.95	209.81	209.69	208.66	206.94	209.49	207.74	208.68	212.35	208.52	202.99	212.28	205.37	208.25	208.49	211.53	211.92	206.42	204.96	208.45	208.64	207.31	207.34	209.86	209.09	209.06	211.06	206.68	210.74	211.39	208.86	211.28	209.64	210.27	208.17	209.63	211.61	208.93	207.5	206.67	209.2
208.99	209.03	210.7	209.11	209.08	212.31	207.79	210.5	209.79	209.43	210.45	207.07	210.67	206.85	210.07	208.78	206.06	208.19	207.68	208.49	208.07	209.55	210.44	208.96	209.96	209.56	209.45	209.11	211.36	210.03	210.16	205.86	211.07	213.45	209.95	208.55	209.49	206.95	208.08	207.99	208.44	210.2	212.58	207.78	207.88	209.12	207.92	211.91	207.88	209.12
206.7	203.43	204.54	204.5	204.45	203.84	202.43	205.29	204.77	203.24	199.17	201.86	202.7	204.17	200.62	202.76	204.65	203.38	203.25	203.27	202.09	200.79	200.84	202.8	205.1	203.27	203.91	205.34	201.78	204.59	204.3	204.45	201.53	203.94	202.92	204.12	201.82	201.02	204.03	205.81	203.38	202.5	203.94	202.98	203.74	202.29	203.71	203.61	206.15	202.65
212.11	214.12	212.89	217.16	211.74	213.79	213.9	209.86	210.2	213.58	212.66	214.25	215.3	212.37	215.3	218.45	213.78	213.3	213.33	213.32	212.01	210.12	212.13	213.42	217.39	216.7	210.77	212.85	212.33	215.68	212.57	209.05	214.46	212.49	212.82	213.2	215.11	215.53	212.17	212.45	212.78	210.54	213.54	210.95	213.4	215.53	215.21	213.81	216.51	211.22
206.32	209.58	208.16	205.65	209.97	205.28	209.31	208.07	205.45	205.9	209.38	208.19	209.8	207.83	206.32	208.24	208.66	205.33	211.05	209.15	206.36	210.85	207.66	206.74	208.6	206.9	207.29	207.02	206.68	205.16	204.78	209.07	210.34	209.29	210.42	210.05	210.04	205.68	203.9	207.99	206.66	209.46	206.83	206.38	208.91	207.05	208.18	208.25	206.28	205.33
199.99	199.21	200.82	199.85	200.97	200.63	202.27	199.03	201.57	202.05	201.82	201.41	202.89	197.98	200.81	200.07	201.09	202.93	202.54	200.4	199.53	199.3	202.72	198.36	200.56	200.14	202.35	199.48	205.61	202.28	198.49	201.78	198.6	200.98	204.3	198.9	199.87	201.82	199.92	201.11	204.05	203.51	202.7	200.97	200.36	199.53	199.62	201	204.01	198.12
205.4	205.2	205.23	201.44	205.3	207.02	204.05	205.97	205.45	205.96	208.38	206.2	207.27	207.72	204.01	205.08	202.68	204.47	208.74	203.55	204.18	204.44	206.76	206.74	205.59	209.28	208.15	204.24	207.18	207.93	204.88	206.41	207.34	207.61	205.11	205.89	205.16	204.12	208.14	208.92	205.99	206.79	209.37	205.63	202.04	206.83	206.03	206.56	205.91	203.41
209.18	208.04	207.06	209.85	207.43	210.94	207.92	208.33	206.17	207.35	208.34	211.12	205.54	210.15	207.5	209.98	207.13	208.29	205.98	205.69	209.54	207.45	211.8	207.89	208.47	205.92	209.39	209.28	206.78	206.99	209.95	204.98	206.15	206.32	205.87	206.88	210.1	205.93	208.59	208.09	206.29	207.9	208.1	208.46	209.27	206.76	207.05	205.41	205.89	209.29
202.69	198.03	199.39	205.01	199.67	199.68	200.61	198.59	201	202.28	201.85	197.48	198.73	200.05	201.56	204.07	196.02	200.93	199.54	199.53	200.88	195	200.62	199.58	198.48	198.41	199.78	198.37	198.8	199.84	198.4	201.72	203.05	205.08	201.29	196.01	199.9	203.84	201.58	200.93	199.33	195.97	200.99	200.13	200.39	196.35	199.47	200.84	201.77	202.58
207.1	209.51	207.13	210.4	208.93	209.02	205.78	210.11	206.61	214.78	205	211.7	205.43	207.83	209.02	211.69	208.38	208.02	214.41	208.42	206.29	211.3	208.27	210.37	208.14	207.88	207.34	210.41	208.03	210.04	207.96	211.01	209.8	207.76	209.36	209.99	209.07	208.16	211.14	211.15	207.99	208.19	206.77	212.18	206.35	209.93	208.85	209.66	212.77	210.4
207.17	210.17	208.29	206.58	208.22	209.28	206.61	207.55	210.33	211.39	206.22	209.81	210.49	208.88	213.39	208.3	208.23	207.11	211.32	209.84	209.53	207.47	211.66	208.81	209.74	207.07	206.03	211.25	205.94	213.57	206.36	212.11	207.02	207.85	208.66	206.28	207.51	210.71	207.81	210.05	208.51	209.32	208.84	208.5	212.41	210.92	207.04	211.44	208.17	209.91
199.73	202.15	202.94	201.8	205.36	202.27	203.87	201.84	202.7	203.66	198.24	200.81	204.31	203.36	207.36	202.13	200.66	202.22	204.04	204.22	201.3	201.99	202.17	201	206.77	201.95	201.37	204.17	203.36	200.44	206.65	203.06	205.86	201.41	202.31	203.39	203.64	204.67	202.92	202.73	200.6	203.83	204.46	201.81	202.43	201.49	199.94	201.07	203.38	200.81
205.34	204.91	206.6	206.86	202.38	206.47	203.55	204.93	204.4	208.87	206.57	201.78	205.29	208.59	208.46	203.83	207.63	203.68	208.31	206.1	208.52	207.35	204.64	205.55	204.7	206.05	205.67	206.24	205.37	207.05	205.01	207.77	206.82	207.16	204.74	208.15	206.76	207.66	205.4	207.17	207.98	204.28	208.13	204.76	203.87	208.36	207.1	207.76	207.92	207.34
211.85	208.14	215.61	212.64	212.12	216.83	212.5	214.03	210.61	211.56	214.16	214.15	214.01	211.73	215.74	212.49	213.25	211.99	209.24	213.61	213.01	213.33	212.17	214.34	211	212.83	215.91	212.58	211.76	212.42	213.96	210.9	213.41	213	212.13	216.64	213.94	209.68	212.04	210.11	214.2	211.53	213.13	213.1	215.39	213.38	209.73	208.27	214.23	214.12
209.36	205.89	204.33	208.94	210.68	207.06	204.48	207.12	208.65	210.07	206.9	207	208.58	205.81	205.95	208.56	209.25	205.13	210.13	206.02	210.21	206.03	206.26	205.79	207.76	208.97	206.05	209.74	206.5	206.09	206.7	208.82	208.43	204.98	206.38	205.97	208.55	205.79	211.78	206.41	206.56	205.88	206.35	207.55	208.1	206.81	206.13	206.09	208.3	210.2
208.66	207.05	209.35	208.4	208.24	205.4	211.86	209.58	210.01	205.9	205.23	209.66	208.7	211.54	209.2	212.37	209.71	209.31	209.82	209.67	206.25	205.84	209.53	207.87	209.92	205.87	207.77	206.88	208.74	205.72	212.1	207.92	206.13	209.56	208	210.52	208.28	208.42	209.26	209.04	208.95	207.82	209.38	208.16	207.17	209.05	209.42	209.35	206.83	209.52
209.78	213.07	209.24	212.55	211.21	213.22	212.42	211.47	212.44	210.44	210.15	210.12	209.96	213.59	210.95	210.84	212.1	211	213.2	210.24	211.94	211.08	212.37	214.21	209.92	212.96	212.89	209.03	212.01	213.18	209.24	211.24	212.29	211.23	211.82	208.62	214.54	212.21	214.73	209.83	209.18	212.83	211.82	212.54	211.16	215.09	213.56	210.99	209.28	212.78
203.74	198.68	201.46	200.04	198.58	196.04	198.86	200.52	199.95	200.35	199.92	199.27	198.13	198.38	195.96	200.46	197.84	199.54	197.56	199.8	199.23	197.44	201.05	198.34	200.84	200.44	200.91	198.79	201.96	197.75	198.87	201.06	197.91	198.21	200.09	200.22	196.27	201.54	193.7	198.84	199.06	195.98	198.23	198.38	202.45	196.71	199.19	200.48	202.72	202.17
208.49	209.33	208.56	209.11	205.69	204.02	209.75	208.5	206.16	207.75	206.15	210.6	206.23	208.96	208.23	207.68	204.46	205.7	208.76	208.17	206.86	208.19	205.91	207.82	209.59	204.91	205.65	207.21	207.95	208.24	208.84	205.92	208.67	208.03	207.2	206.94	209.52	206.56	208.86	210.17	204.71	206.64	209.65	203.94	205.24	206.9	208.26	204.95	209.16	204.16
198.87	195.01	197.61	192.17	193.78	194.21	193.87	197.48	195.87	194.5	191.14	195.88	195.21	195.2	197.26	195.46	192.94	192.27	197.28	196.51	197.08	195.48	194.48	196.55	197.07	197.49	194.56	195.18	193.97	197.49	192.28	194.29	192	193.46	195.28	195.38	193.83	193.48	196.06	195.53	193.59	194.31	194.01	195.15	196.4	194.57	192.68	194.86	194.36	195.3
199.25	198.34	204.01	197.09	195.34	199.71	196.4	196.29	198.33	201.89	198.36	198.46	196.96	198.2	197.12	199.67	199.3	197.99	199.04	197.08	200.57	198.24	199.77	198.75	198.64	198.14	195.23	196.6	198.29	199.16	199.74	197.39	199.29	199.16	197.62	197.32	198.45	199.85	195.23	200.15	203.61	196.43	196.75	198.36	198.28	196.88	199.51	198.48	199.16	195.87
205.66	207.34	203.65	207.02	202.64	206.83	203.31	206.08	208.81	204.11	204.64	205.91	204.83	204.08	200.71	206.79	208.93	203.76	203.53	205.6	206.17	201.26	203.66	204.34	203.75	204.83	206.08	203.76	205.07	204.08	205.54	207.06	201.26	206.27	203.34	206.45	203.16	206.38	208.36	205.38	202.81	205.79	204.89	205.64	204.85	205.67	205.2	207.02	205.44	203.63
213.53	211.95	212.76	211.46	211.43	210.34	211.69	211.17	211.82	212.95	208.97	210.63	212	208.35	211.96	211.32	215.09	211.73	208.83	207.23	212.16	210.94	208.23	208.11	212.98	210.02	210.18	210.13	212.07	211.11	209.59	214.28	212.53	212.11	211.77	211.08	212.89	209.43	212.92	208.44	212.59	213.3	210.94	213.09	210.56	209.88	210.79	209.38	210.41	209.15
208.33	208.39	212.13	207.65	209.64	208.87	208.47	210.49	207.93	207.88	207.2	211.72	211.35	208.33	211.15	208.96	206.98	208.5	210.65	212.1	210.21	212.19	213.61	211.03	209.09	206.8	207.39	208.46	207.32	210.33	209.5	210.65	209.64	209.09	209.48	209.07	207.58	214.56	208.49	206.19	207.89	209.14	208.57	208.09	212.04	209.12	210.51	206.84	209.28	208.34
210.15	213.25	213.13	212.63	210.15	211.84	213.78	215.86	214.01	208.84	210.27	214.87	212.56	211.65	212.85	213.43	207.72	209.37	212.94	214.62	213.12	210.8	211.77	213.28	208.12	211.97	209.57	212.56	214.05	208.55	209.29	210.97	210.27	212.9	210.2	213.81	210.85	213.07	213.15	211.41	214.46	214.04	212.64	215.35	213.01	212.54	214.44	213.96	210.56	210.25
200.4	199.73	201.36	198.57	196.14	196.03	197.02	197.94	195.07	200.76	198.59	196.55	197.62	199.09	200.72	202.4	201.14	199.96	198.65	201.8	196.75	200.21	198.46	198.1	199.96	199.66	202.1	200.63	201.84	198.77	200.26	198.49	197.23	204.2	195.84	201.09	200.54	200.63	197.21	198.4	199.55	200.66	198.2	199.05	202.62	201.5	202.63	200.47	201.12	201.13
205.03	207.96	207.53	210.32	205.48	206.72	205.15	211.04	204.45	206.29	210.87	206.66	208.59	204.85	207.01	211.85	207.36	208.65	205.68	207.98	209.13	205.28	209.15	209.2	209.67	209.47	207.69	208.77	207.84	208.13	207.89	208.75	206.58	207.73	206.92	209.09	207.43	206.71	203.36	209.65	207.65	209.01	207.13	207.97	210.02	203.76	209.07	207.49	206.32	205.78
201.7	199.27	200.51	202.39	203.58	207.15	199.04	205.98	200.57	200.65	204.47	202.83	203.37	203.78	201.78	202.85	204.08	199.56	201.52	202.14	201.97	202.14	205.72	201.73	202.13	203.54	201.16	203.34	204.15	209.28	202.36	201.61	200.91	203.6	205.2	201.46	201.6	203.05	202.21	203.68	202.84	202.58	204.45	200	204.77	203.47	201.3	201.5	205.03	202.41
206.15	203.61	201.77	203.55	203.05	203.11	201.32	207.69	201.55	201.84	205.8	206.23	206.45	200.17	201.39	203.91	206.97	204.29	205.13	202.21	203.98	203.83	205.33	199.24	204.03	205.3	203.49	203.2	202.42	200.21	204.22	205.77	204.04	205.6	205.79	207.3	205.03	201.65	205.39	201.27	202.81	204.5	205.79	200.85	202.3	205	203.97	205.07	202.82	205
208.71	210.88	206.9	207.62	209.77	207.91	208.16	210.01	206.15	211.55	211.42	208.07	207.48	211.34	210.33	210.02	207.09	210.28	210.15	209.19	208.55	210.81	208.14	210.96	206.08	206.65	211.19	211.57	211.85	206.85	207.86	207.2	208.33	209.87	209.03	210.77	211.17	207.08	208.78	210.26	205.35	208.58	209.55	207.8	207.49	208.28	212.04	211.68	208	209.58
207.35	208.2	206.54	204.93	205.55	206.91	207.71	207.31	210.4	204.37	206.34	204.63	207.02	209.59	210.61	209.26	208.35	206.65	208.27	210.8	208.94	209.42	210.98	206.07	207.24	207.13	208.81	204.71	208.78	206.74	206.49	209.77	207.6	205.16	206.21	205.91	209.03	209.18	207.57	205.03	207.25	206.52	207.53	206.37	207.42	208	206.95	210.92	209.39	208.48
200.05	200.74	198.07	198.57	200.5	197.24	199	198.15	198.04	200.82	200.37	199.86	197.9	199.67	195.93	201.61	201.35	199.62	200.14	198.19	198.25	200.18	200.51	199.62	201.8	198.48	199.65	199.88	200.5	199.62	199.99	199.94	196.71	197.86	199.41	198.67	200.96	197.54	199.41	195.53	201.62	198.55	199.69	200.84	201.2	200.54	198.41	199.23	198.78	197.36
211.48	210.03	211.76	208.3	209.99	206.83	206	209.13	209.57	210.56	212.39	212.6	213.43	208.45	208.32	205.71	205.79	209.08	207.8	210.09	208.23	207.3	208.47	208.35	210.74	210.03	207.61	208.64	207.44	207.64	210.8	210.25	209.01	210.26	207.05	209.12	209.89	208.86	211.26	210.05	207.59	207.2	212.93	209	212.3	209.8	208.24	208.97	208.16	209.32
208.65	208.43	208.17	205.59	207.37	208.16	207.41	210.16	205.48	207.73	210.22	206.04	205.71	209.23	208.47	206.42	207.94	204.02	208.9	208.57	205.76	207.9	206.1	206.41	206.87	207.77	206.04	208.54	209.31	207.32	206.05	206.58	209.01	212.42	206.19	208.78	206.65	207.99	203.95	210.62	209	207.55	206.9	207.92	207.01	204.01	206.84	207.04	207.03	208.74
217.66	213.24	210.28	212.77	212.6	213.43	217.05	212.69	213.6	213.27	213.49	213.95	214.25	213.04	213.57	213.53	213.29	212.85	215.92	211.65	213.25	213.05	211.12	215.39	215.33	215.96	214.84	211.11	211.46	215.84	213.9	211.86	212.44	210.16	210.43	209.77	212.69	213.93	212.81	213.26	210.43	214.87	213.13	211.16	212.95	213.18	213.82	212.25	213.3	210.82
219.01	214.91	220.97	217.24	218.13	218.54	218.29	216.8	215.68	219.38	217.11	213.74	215.51	216.96	219.15	214.73	217.21	216.51	214.73	214.05	216.05	215.9	215.57	216.51	219.85	214.11	215.82	214.06	219.23	217.64	218	218.33	216.92	218.75	217.04	217.33	216.37	216.24	217.16	218.2	220.06	217.93	218.36	219.84	220.11	219.71	220.4	211.97	216.25	215.16
198.65	196.2	203.62	202.27	200.14	198.05	199.37	196.49	200.91	195.23	200.19	196.33	197.65	197.53	201.2	200.16	200.94	197.77	198.61	198.18	200.57	201.07	198.78	197.94	198.98	201.01	198.68	198.58	197.87	202.16	202.12	199.01	200.44	197.92	201.12	197.54	202.12	200.87	199.31	200.24	198.22	199.16	197.01	199.4	199.63	199.88	200.13	199.03	197.94	196.65
208.53	208.13	206.02	207.17	209.17	208	211.16	206.62	206.17	208.92	209.75	207.07	208.49	206.14	206.36	210.61	208.03	207.2	206.37	207.7	209.37	206.76	208.05	207.05	209.72	204.65	205.57	205.77	208.11	205.6	208.17	208.03	210.71	206.76	206.06	205.27	208.41	207.92	206.65	206.8	202.47	202.3	206.91	207.26	209.02	210.05	209.65	207.61	209.01	209.54
210.73	210.92	213.46	215.18	211.88	212.88	213.11	213.91	211.97	212.75	214.51	216.31	214.26	211.43	213.82	216.12	215.39	212.4	211.27	215.8	215.11	213.44	213.82	214.3	213.38	214.92	213.03	211.14	213.16	213.9	214.1	213.09	212.23	213.55	210.87	213.55	213.42	213.71	213.47	213.53	215.63	215.87	214.62	214.88	212.07	213.18	210	210.45	215.09	212.66
198.54	200.15	200.84	200.12	201.58	197.92	199.65	201.17	201.05	198.78	200.17	201.21	200.4	202.82	200.24	200.19	202	199.94	202.48	199.52	199.84	199.58	198.33	201.39	200.76	202.5	202.95	201.07	200.88	200.05	201.49	199.49	199.32	200.08	201.52	199.4	202.37	199.68	200.41	199.43	201.56	198.26	202.84	198.54	199.04	202.4	203.53	202.77	199.84	202.33
203.09	205.45	202.43	207.98	204.67	204.18	205.21	204.6	206.28	205.22	204.53	205.05	206.42	206.48	207.18	207.34	209.01	204.94	204.73	208.39	207.54	204.86	208.23	205.06	206.3	206.05	204.63	209.75	209.03	206.67	206.11	205.73	203.67	205.98	205.87	207.92	205.22	204.93	206.77	204.92	207.72	208.56	211.8	207.94	206.86	202.71	206.35	208.01	208.23	206.07
209.12	209.29	205.56	209.08	209.26	208.5	208.83	208.32	207.27	210.92	209.48	208.81	209.73	207.75	208.28	208.54	206.44	204.55	207.46	207.42	207.27	212.97	209.8	210.26	208.43	207.84	210.45	207.91	207.49	206.59	208.3	211.22	204.1	209.5	209.54	208.31	210.43	209.83	209.92	204.54	208.04	210.6	205.94	206.13	210.23	212.28	210.04	208.72	208.01	211.74
209.37	213.78	210.25	210.56	209.57	210.09	210.72	209.95	213.98	212.78	207.35	210.23	212.02	207.81	211.94	210.61	213.99	214.43	212.34	212.99	212.82	212.57	212.61	210.68	211.7	212.11	213.71	209.47	210.38	207.95	213.28	210.77	209.79	214.68	211.06	212.1	211.04	214.79	209.7	209.03	212.45	211.16	211.69	207.62	212.05	212.39	212.97	214.58	212.78	211.59
210.56	209.67	212.48	213.57	213.33	209.98	214.49	210.42	211.36	214.18	213.45	211.96	213.15	211.12	212.89	214.18	210.44	213.14	214.03	212.25	210.38	208.61	212.58	211.1	209.71	209.05	211.96	212.09	213.67	212.16	212.2	212.94	209.98	208.19	214.25	210.23	211.97	210.99	209.54	211.06	212.67	208.13	209.92	212.72	212.01	212.51	210.58	211.67	208.93	212.44
197.19	199.62	199.98	199.24	202.43	198.4	197.58	203.52	199.16	198.99	196.36	200.24	200.86	200.24	200.12	198.54	201.26	199.29	200.35	198.43	200.15	202.46	203.26	201.54	200.12	198.95	197.66	199.52	199.2	198.94	201.19	203.29	201.09	198.94	201.71	200.77	198.92	198.85	199.11	200.85	198.28	201.42	196.82	199.75	199.56	199.14	202.4	201.6	200.06	200.97
217.68	216.96	216.53	216.39	217.99	215.01	220.34	216.81	215.03	216.53	214.75	216.02	216.75	218.89	214.64	215.63	213.69	215.1	217.24	217.73	219.14	218.47	218.89	216.53	215.49	217.48	214.54	216.02	218.35	216.74	221.26	216.48	211.9	217.55	219.04	215.18	216.15	217.82	216.72	218.02	217.21	214.81	216.11	219.71	217.44	217.5	217.82	213.07	216.74	220.11
204.78	204.64	203.58	202.53	203.06	203.82	203.69	205.88	201.29	202.06	206.82	201.93	203.94	203.72	204.56	202.84	204.61	204.41	201.79	200.92	204.96	204.43	202.62	201.21	204.32	202.71	203.67	202.68	206.09	201.42	202.11	205.25	202.29	202.99	201.53	204.35	202.78	204.02	202.53	203.53	205.25	200.31	202.32	204.95	203.32	204.43	202.57	203.01	201.44	206.78
208.95	207.07	208.62	207.35	209.22	207.8	208.2	207.43	207.1	209.37	207.22	207.73	206.68	210.09	205.9	203.39	206.89	209.57	204.65	209.29	206.63	209	206.69	208.84	207.6	207.12	210.03	207.75	208.38	209.78	207.76	207.66	205.95	207.85	204.25	207.19	207.66	207.16	207.52	207.97	207.41	207.88	206.33	208.9	206.06	207.07	205.12	208.03	207.07	205.13
202.71	204.91	203.34	201.1	205	204.91	205.13	201.86	203.1	206	207.18	207.77	200.8	203.47	201.32	206.07	203.29	201.96	202.55	201.67	207.29	203.59	200.83	205.03	203.45	208.57	200.6	200.4	205.06	204.55	204.42	202.93	202.71	204.82	202.44	202.07	203.33	203.94	199.87	202.45	204.4	204.49	202.93	201.79	203.29	203.61	199.23	204.97	204.11	200.61
218.42	214.36	216.76	215.74	220.95	215.81	216.95	214.98	219.4	217.6	218.01	215.46	216.96	217.95	216.57	219.59	219.28	219.64	219.24	216.47	218.17	215.1	218.97	217.22	218.02	218.88	217.91	219.07	218.48	217.63	220.89	215.92	214.9	215.83	219.61	220.87	216.34	217.1	211.98	215.8	215.55	221.38	216.66	219.91	217.22	218.64	219.77	216.42	218.16	221.95
204.53	205.42	205.15	202.89	201.14	205.93	203.81	207.2	204.81	204.98	202.72	204.95	204.63	202.92	207.41	205.49	208.62	198.79	202.22	203.62	201.91	200.66	202.27	200.77	201.92	204.43	204.15	206.28	204.78	201.49	204.9	201.78	202.18	204.34	204.53	203.08	201.79	203.55	206.68	204.75	203.51	200.2	201.25	204.57	206.19	205.6	205.96	207.18	203.49	202.13
211.35	208.32	207.18	208.33	210.78	209.21	209.7	207.84	209	212.07	208.14	209.04	208.71	207.22	207.18	209.43	209.28	209.14	208.05	209.1	208.73	210.62	211.3	209.54	210.2	210.65	206.07	209.78	205.94	202.64	205.99	205.34	211.52	209.83	205.14	203.75	209.72	208.2	208.2	209.73	208.84	207.05	207.86	209.03	208.35	209.55	211.95	209.91	208.74	209.08
211.56	209.99	209.38	213.61	212.04	214.56	215.39	211.98	210	213.48	214	212.48	215.35	213	212.99	212.44	212.42	216.25	213.47	211.47	212.83	211.19	213.37	212.33	210.07	213.52	211.42	209.93	210.28	213.81	210.55	214.42	215.34	214.16	211.08	209.24	214.1	213.51	212.26	215.17	214.19	213.98	209.02	215.57	211.28	210.94	212.4	213.11	212.99	211.99
197.96	199.23	198.59	201.37	196.62	200.18	197.01	197.67	201.09	201.24	196.95	197.67	198.98	198.06	201.29	197.76	196.72	203.7	196.27	200.21	197.48	200.34	196.54	196.84	200.9	195.63	196.74	200.52	198.96	198.6	199.02	200.12	196.95	199.01	198.99	200.73	197.52	196.9	199.84	200.96	198.36	199.77	199.05	198.28	198.57	200.95	199.6	196.55	198.53	202.75
200.09	203.52	201.4	203.36	205.3	204.7	203.93	206.35	202.35	206.57	201.04	203.58	199.31	205.46	206.27	205.82	205.27	203.28	204.34	204.19	202.2	201.08	203.57	204.1	201.97	203.99	203.21	206.91	205.94	202.73	204.92	203.52	204.53	205.94	201.33	210.56	203.8	205.37	203.85	203.9	204.27	204.36	202.67	204.15	205.93	202.26	203.31	202.22	203.32	202.14
205.13	201.17	199.86	197.6	199.99	199.12	199.11	199.66	196.78	201.67	197.53	200.07	201.1	200.92	197.54	202.88	201.4	197.19	200.07	199.05	202.02	201.03	202.2	200.55	198.83	200	201.61	199.97	200.5	201.69	200.82	201.95	199.39	197.87	199.2	197.47	201.38	200.94	201.27	201.45	200.8	200.58	198.51	200.99	202.25	199.82	199.79	199.78	197.63	200.16
208.88	210.34	206.51	206.37	208.26	206.76	207.06	208.89	208.74	207.69	206.67	208.27	208.03	207.36	207.98	207.3	210.42	211.17	208.33	208.99	208	211.61	208.23	212.05	208.18	207.21	208.83	209.11	212.39	207.33	207.93	208.53	208.84	206.4	206.51	209.85	206	212.06	209.07	207.04	209.21	208.35	208.26	207.19	211.39	209.02	208.29	208.86	207.08	206.83
209.93	210.59	208.95	207.81	211.86	206.76	209.61	210.27	209.73	209.14	206.09	208.91	209.05	209.96	210.23	207.01	209.37	206.94	211	206.02	208.3	208.32	208.03	209.98	208.94	208.63	208.12	211.83	208.35	207.65	209.6	208.19	211.15	211.24	206.11	209.39	209.39	206.12	209.99	210.31	209.76	207.76	208.38	209.48	210	209.42	211.03	212.88	208.92	206.84
208.47	205.1	203.56	206.73	205.75	208.65	204.61	207.37	205.27	207.42	205.96	207.47	208.2	207.07	204.92	207.64	206.91	208.53	209.05	205.05	206.69	207.11	205.96	210.54	206.2	204.87	204.98	209.39	205.44	204.02	206.25	202.46	210.04	206.51	205.73	205.13	206.34	206.29	206.12	203.95	205.04	207.6	207.45	206.24	205.57	205.26	206.52	202.97	206.44	208.04
215.21	220.23	216.54	220.21	218.54	215.53	215.57	215.66	215.37	219.25	216.78	217.37	217.98	217.49	219.04	216.86	216.47	221.33	217.55	215.74	215.69	218.53	215.25	219.06	215.51	218.18	219.05	219.55	219.29	219.44	213.85	219.61	217.7	216.76	218.11	218.68	212.73	218.55	215.7	219.91	215.78	215.38	216.14	218.4	217.57	216.91	215.84	217.47	214.61	217.47
209.41	212.55	208.96	207.12	211.31	209.47	208.37	211.64	205.86	209.89	207.9	209.99	211.01	211.17	206.57	211.85	208.04	210.73	209.95	206.87	210.01	208.81	211.4	205.99	207.7	207.7	210.38	210.08	210.3	209.96	209.24	209.37	210.13	210.37	207.86	208.5	208.81	208.08	209.5	206.36	205.68	207.77	205.14	208.55	208.29	208.13	211.26	209.93	205.94	210.64
206.59	207.06	209.2	207.91	206.27	211.33	210.69	211.06	207.67	208.35	206.38	207.02	206.34	206.94	208.13	207.81	206.38	209.19	204.92	206.6	205.78	207.49	208.9	207.56	208.32	208.77	206.41	205.41	206.88	208.53	210.28	205.36	206.55	206.2	207.56	206.5	205.56	207.99	208.42	207.52	207.61	207.74	205.34	208.78	209.47	208.87	205.45	207.32	206.51	206.24
218.04	217.21	215.1	213.82	214.72	215.73	215.65	216.92	211.24	213.54	215.64	218.18	216.01	221.81	218.22	220.4	216.56	217.37	215.9	218.77	214.75	218.13	218.66	217.12	215.44	216.41	216.84	216.42	216.56	217.77	214.95	220.29	218.8	216.43	218.25	216.34	218.53	218.26	215.87	217.29	214.3	218.21	217.08	216.5	215.67	216.95	215	215.18	216.66	217.39
203.55	204.67	202.02	200.6	203.9	203.27	204.65	205.28	206.34	204.9	207.21	203.99	200.27	203.82	204.31	205.59	205.13	199.77	204.72	206.24	203.73	205.53	205.41	205.05	205.17	203	206.9	204.71	205.97	200.64	203.28	204.6	203.68	204.03	202.73	200.75	205.65	204.28	206.98	203.6	203.54	203.05	202.27	201.95	202.95	200.88	205.02	207.68	202.97	204.26
201.99	201.34	204.63	201.53	201.99	207.3	205.86	202.85	203.49	202.5	204.23	203.9	203.71	203.87	200.15	200.57	201.05	203.83	205.19	201.95	204.8	203.83	203.64	205.26	203.97	204.76	206.79	202.94	205.24	199.39	205.02	203.6	203.07	204.59	202.83	202.39	203.02	203.75	203.47	203.27	200.57	201.71	202.98	204.17	200.73	203.28	203.75	202.38	204.8	203.7
208.94	213.79	207.49	206.29	207.75	207.86	210.09	209.1	207.91	207.04	208.77	206.8	215.15	209.63	204.43	206.78	210.51	207.63	208.67	208.97	207.74	207.85	206.43	207.08	209.81	210.7	208.02	206.57	209.56	205.73	210.48	211.87	211.73	207.77	207.26	207.1	208.56	209.94	209.53	206.44	209.28	212.54	205.27	208.51	209.11	210.39	207.02	205.24	206.93	209.13
216.71	219.7	218.76	216.65	219.82	217.3	216.67	214.82	218.02	216.43	215.21	218.83	217.21	217.38	217.57	216.04	217.43	219.88	218.76	215.37	217.5	215.41	216.07	217	217.24	215.87	220.22	217.7	217.36	216.8	217.54	217.82	215.36	218.81	220.79	214.45	215.86	215.78	216.01	215.79	218.53	218.65	218.29	215.31	219	218.64	221.32	215.68	216.39	215.44
195.32	192.25	194.49	196.33	195.25	195.19	194.11	195.44	197.38	194.5	197.08	196.75	196.63	198.18	193.34	195.5	192.68	197.44	196.92	195.57	193.36	198.95	192.86	193.41	193.86	195.19	196.08	195.17	194.08	194.65	194.64	196.94	194.44	191.53	194.18	198.04	193.67	196.26	195.26	195.55	198.96	196.19	195.7	196.16	196.44	197.24	194.39	190.92	195.38	192.92
209.05	207.81	208.85	209.95	207.79	204.63	206.68	209.12	204.87	211.26	209.21	205.37	208.99	205.76	204.28	205.65	207.2	210.98	206.63	209.73	209.39	208.55	208.78	211.34	207.21	207.57	208.15	211.85	208.73	209.88	207.09	208.84	208.3	204.53	211.09	208.14	208.61	210.61	204.19	210.73	206.53	207.21	208.98	209.22	207.83	209.87	206.99	209.27	205.46	206.81
207	209.74	207.25	208.61	210.58	206.2	208.88	209.43	207.89	210.59	207.66	209.51	206.94	208.17	209.83	204.91	208.17	205.99	208.51	205.46	208.05	209.31	206.82	208.98	207.94	209.57	211.73	208.25	207.49	208.86	206.82	210.22	209.76	209.4	213.25	206.52	212.49	208.55	206.6	206.05	208.77	205.54	209.78	207.22	207.82	207.43	210.07	207.47	211.22	207.86
202.39	204.34	206.07	206.05	204.87	205.15	205.42	204.22	205.99	203.55	202.16	205.01	205.29	204	203.1	206.24	203.66	203.61	203.93	205.28	201.22	201.85	202.15	204.85	207.47	202.05	206.42	204.11	202.91	203.95	204.76	201.1	202.35	205.57	202.14	201.9	204.91	205.59	202.51	202.97	204.25	201.77	203.69	204.46	204.41	206.29	200.96	204.38	202.31	203.82
206.87	208.07	204.86	208.08	209.24	207.31	208.33	210.3	209.87	208.37	209.31	206.74	206.96	208.54	206.98	207.18	210.53	205.45	205.29	209.32	209.04	209.33	210.17	204.07	206.15	207.31	207.82	208.98	206.28	207.38	206.3	207.42	206.66	210.61	204.94	206.82	210.22	211.68	205.34	206.28	205.23	205.32	208.63	205.29	202.29	206.52	206.92	209.96	208.64	207.7
210.8	212.83	217.24	209.37	212.02	209.57	211.4	212.26	211.21	210.33	210.2	214.15	209.83	212.1	214.8	208.74	210.63	212.08	211.61	211.57	208.4	214.28	213.81	216.3	212.71	212.68	209.01	212.5	214.27	211.73	211.34	208.23	211.43	209.53	211.62	207.75	212.37	212.07	211.68	213.31	213.59	209.59	213.77	211.09	213.13	209.38	213.3	208.32	210.25	210.71
208.14	206.57	208.75	209.33	209.02	207.56	211	206.47	208.11	209.2	208.39	208.79	207.97	207.74	208.38	210.84	210.72	208.94	209.39	207.33	208.94	208.34	208.78	208.71	206.47	206.43	209.95	208.3	207.58	211.17	212.03	208.8	209.79	208.52	209.26	211.45	209.66	207.62	209.43	206.87	210.99	210.15	208.18	210.24	207.03	208.49	208.01	210.15	206.62	211.05
198.48	201.99	199.32	199.92	198.59	198.26	201.59	196.89	200.13	201.06	199.17	201.8	200.81	201.15	201.7	201.01	202.56	199.28	200.04	201.38	197.99	201.22	201.25	200.61	202.34	202.41	198.34	199.04	200.38	202.07	199.52	201.21	200.49	200.73	202.1	200.64	199.19	198.55	201.12	201.31	200.41	202.61	199.55	198.06	198.75	199.02	198.66	203.49	200.2	203.49
217.25	220.35	216.51	217.63	219.29	216.84	219.12	219.57	219.21	215.75	211.57	216.96	218.64	219.12	218	216.17	218.42	214.45	218.08	218.77	217.87	214.22	214.1	215.73	215.25	218.92	216.71	219.26	217.15	215.38	216.15	222.5	216.19	218.21	218.83	221.21	215.49	213.83	219.26	212.92	214.73	217.05	217.4	217.34	220.46	214.88	219.54	215.16	214.81	215.94
204.65	204.1	198.97	205.32	206.05	205.57	204.25	204.51	203.94	202.94	200.71	202.55	202.63	203.16	203.73	203.99	204.31	202.48	204.21	202.61	203.11	202.25	201.75	203.35	203.47	204.56	203.1	204.21	202.44	201.35	202.82	204.42	201.3	202.98	200.17	200.58	202.69	205.82	202.14	204.77	201.83	205.11	207.63	207.59	201.56	201.94	202.09	205.72	202.76	203.64
211.61	215.78	210.37	212.26	212.34	209.15	210.53	212.19	209.13	212.3	211.16	215.26	211.87	212	214.87	211.89	210.87	209.71	212.21	212.6	211.64	212.33	213.22	210.27	214.42	211.32	211.53	216.26	213.32	212.04	213.2	210.9	213.27	212.67	212	211.3	212.51	213.01	212.64	209.18	213.51	208.87	209.62	216.44	213.89	209.88	208.75	210.99	212.51	209.72
209.27	207.83	209.35	209.69	210.34	208.22	210.36	210.35	209.79	211.25	210.08	213.53	218.09	211.72	211.42	216.15	210.24	209.28	210.7	213.78	210.67	213.16	212.67	209.99	210.17	209.88	211.53	210.76	211.45	212.14	207.42	208.79	211.92	211.87	210.44	208.32	214.64	214.2	212.22	213.94	211.23	208.9	209.88	210.5	210.32	211.77	211.63	216.01	212.76	212.68
195.34	191.34	193.91	192.76	198.56	196.65	196.45	196.03	198.03	198.76	192.33	192.43	193.81	196.36	198.11	193.51	194.35	194.68	194.82	194.46	195.33	191.16	196.8	192.81	195.81	193.36	196.29	192.12	194.77	196.68	195.27	195.09	192.6	193.4	192.78	195.6	196.77	192.54	192.54	197.11	196.11	194.48	195.03	197.55	197.36	194.33	196.59	197.66	197.02	192.46
205.89	206.58	203.57	201.21	205.11	207.46	206.64	208.37	207.35	207.86	203.74	208.87	207.02	204.55	207.68	205.34	206.83	204.96	205.62	204.59	203.76	202.5	207.34	206	208.16	201.22	206.14	205.18	205.43	209.58	204.67	206.59	203.82	204.21	206.21	205.7	205.58	205.47	207.34	206.57	210.9	209.33	207.72	205.7	204.33	208.05	206.61	204.78	203.45	208.43
200.6	201.98	200.29	202.93	198.35	200.3	198.22	202.2	200.88	200.91	200.22	201.47	202.66	200.63	199.92	199.57	203.03	202.49	203.65	201.32	197.19	199.08	203.14	201.26	202.91	199.78	198.82	196.64	202.08	200.03	203.97	199.99	201.66	199.62	198.93	201.6	197	202.3	202.94	201.85	200.1	200.16	199.2	197.71	201.54	200.65	198.96	205.27	203.82	202.21
218.79	220.07	217.09	218.05	216.51	215.89	215.3	217.99	216.43	218.16	216.02	218.26	215.3	218.11	217.53	214.99	216.36	218.25	219.99	219.1	217.59	216.36	217.48	217.53	219.05	220.73	217.92	216.2	216.1	219.61	216.63	216.44	217.59	219.61	219.07	214.63	217.14	215.9	214.24	217.35	216.06	218.37	214.14	215.87	215.74	218.6	216.76	221.01	217.31	214.66
208.86	210.84	210.04	211.04	207.32	209.24	212.41	207.31	208.9	207.58	209.69	208.52	211.84	210.67	207.19	209.97	208.71	208.33	210.22	210.23	208.33	210.1	207.89	210.35	207.88	208.3	211.38	209.4	212.35	208.38	210.68	205.2	207.05	203.85	208.76	210.15	210.8	209.01	210.86	212.67	208.26	208.56	211.2	210.28	208.68	209.04	209.5	210.96	208.35	211.12
217.71	216.83	215.33	214.29	220.17	217.77	215.35	217.37	216.53	216.5	216.6	220.24	216.29	214.54	216.48	219.21	215.6	216.09	213.45	220.78	218.69	216.54	220.21	216.26	219.46	216.76	215.67	221.58	216.87	219.28	216.84	218.36	219.7	215.94	218.55	216.2	217.11	216.68	214.56	215.83	216.13	219.11	215.27	217.35	218.1	219.91	218.26	216.27	214.16	216.66
207.58	209.91	208.73	207.51	205.32	209.17	205.49	208.2	205.47	207.39	208.77	203.77	205.48	204.65	206.43	210.95	207.74	207.15	209.11	208.27	208.91	211.2	205.09	206.63	209.49	210.66	209.05	210.65	206.13	209.63	208.61	207.86	207.55	209.89	209.79	208.43	209.29	209.21	206.11	208.31	205.31	207.64	209.26	210.03	207.37	210.93	205.9	207.98	208.77	206
217.89	216.13	218.81	218.05	217.86	215.91	216.32	217.64	217.89	218.14	216.81	217.11	218.33	216.49	215.07	218.9	219.93	218.68	216.64	220.05	219.49	217.74	220	217.53	217.43	218.89	221.34	217.99	217.22	215.54	219.75	217.27	217.94	216.14	217.32	217.75	216.7	216.22	218.23	216.18	218.39	216.29	216.91	217	217.68	218.05	213.04	219.46	221.62	217.64
203.29	200.48	205.26	203.12	207.45	204.84	202.46	204.04	202.31	202.4	202.9	204.18	205.64	203.46	201.19	203.04	202.16	204.58	205.54	202.16	202.81	203.74	206.46	203.71	205.42	205.78	203.25	202.59	206.04	204.06	203.98	204.15	202.25	198.8	202.49	203.64	202.91	202.75	206.25	204.45	200.03	202.41	205.17	204.11	205.68	203.6	204.8	202.32	201.13	203.85
207.8	209.06	207.97	211.33	208.47	209.4	209.37	208.71	209.02	208.6	207.81	208.15	209.35	209.38	208.59	206.97	210.23	207.98	212.59	212.64	209.01	208.44	211.03	208.58	206.99	208.16	206.99	207.22	211.03	207.73	205.69	210.05	212.09	207.69	206.63	208.96	209.9	208.05	208.43	207.3	206.57	210.44	207.01	207.15	207.98	208.79	206.98	207.1	207.08	208.31
209.5	207.66	209.25	206.84	209.16	208.01	206.21	208.73	208.38	208.69	207.62	207.33	209.4	213.41	206.97	210.79	210.6	209.17	209.01	207.45	206.2	208.8	207.27	207.51	205.48	208.52	206.89	207.95	208.67	206.71	208.4	211.41	209	206.49	206.67	207.97	208.67	209.32	205.38	206.01	206.14	210.26	206.66	207.43	207.76	206.81	207.44	210.02	207.84	211.23
213.65	210.79	213.54	212.14	210.55	209.63	215.21	213.46	210.93	213.41	215.28	212.69	210.52	212.55	212.33	210.86	209.44	211.61	209.66	214.97	211.58	214.22	213.96	214.19	212.57	211.24	213.48	209.77	212.57	213.77	212.86	210.24	210.8	213.48	212.93	211.27	211.81	214.14	212.51	213.06	211.88	216.84	214.51	214.52	214.17	212.03	212.82	212.7	209.55	214.13
209.21	206.21	201.74	206.11	204.82	207.7	204.28	203.02	208.18	206.92	205.39	204.95	206.51	204.84	205.89	208.46	206.54	204.77	206.06	208.71	207.17	206.5	207.97	205.38	204.53	205.46	203.78	205.03	207.45	204.13	206.01	204.1	204.94	203.78	203.95	203.68	205.39	205.5	204.7	203.63	206.81	207.56	204.22	206.93	206.96	202.98	204.5	205.04	205	206.72
201.78	202.16	200.99	203.63	201.71	201.76	200.75	204.46	203.49	198.49	203.74	199.29	203.83	202.5	201.16	199.71	202.96	204.73	201.81	202.8	204.31	200.16	200.25	202.02	203.06	203.84	203.46	203.17	205.39	199.32	200.45	200.36	202.75	205.73	201.16	200.6	204.72	205.06	204.27	201.73	205.83	205.57	202.63	207.68	203.84	201.29	204.85	201.95	198.52	202.85
206.04	208.07	208.54	211.23	205.23	203.89	206.87	211.54	210.32	207.25	209.68	209	210.87	209.33	209.56	206.36	209.54	206.89	208.03	209.59	203.45	207.88	208.16	208.1	205.76	207.17	207.17	208.12	207.2	207.76	205.12	204.78	209.36	206.53	204.77	205.9	207.86	207.22	206.64	208.39	207.78	206.02	208.77	206.92	207.18	203.09	206.56	203.73	209.16	210.19
211.58	208.33	208.94	206.89	211.57	203.9	208.03	208.89	209.52	208.14	209.51	203.75	206.62	209.15	207.64	208.58	210.45	210.77	209.89	209.73	206.36	209.39	207.81	208.04	204.88	211.51	207.11	208.57	209.05	207.46	211.21	209.2	207.62	208.62	207.71	208.02	207.46	210.56	208.77	209.15	211.65	205.88	205.98	204.62	205.7	210.43	207.73	209.07	212.56	207.93
203.78	203.64	201.82	202.99	201.4	203.9	203.26	202.67	202.78	202.22	202.13	203.2	206.18	206.82	205.23	203.23	203.93	205.1	204.77	203.35	204	202.83	205.78	203.46	203.55	205.82	203.24	203.85	203.47	203.09	204.87	203.72	203.26	201.64	208.31	202.74	205.14	200.68	201.84	203.19	203.71	202.25	201.34	206.74	205.32	203.77	202.9	205.62	200.3	204.57
199.49	199.65	197.55	196.06	197.66	198.09	199.39	197.64	198	196.54	197.91	199.27	200.45	199.17	198.25	199.3	200.53	198.18	195.27	197.87	195.88	195.82	195.28	199.84	196.9	198.82	196.69	196.62	199.79	197.19	197.72	203	201.84	200.45	202.65	199.42	198.28	199.1	200.12	197.12	195.78	196.94	200.21	198.43	197.2	198.05	199.52	201.3	199.94	200.66
218.04	219.57	215.07	216	218.32	218.75	218.63	215.06	216.83	215.17	216.72	212.99	220.8	217.65	216.11	218.86	218.71	217.74	214.93	217.77	215.58	217.74	215.86	215.95	217.29	223.13	214.66	218.76	214.71	216.24	217.25	217.93	217.77	216.06	218.07	213.45	217.96	218.36	217.18	215.78	217.03	214.61	215.25	216.76	218.37	216.65	217.2	217.48	217.43	218.95
217.13	216.47	218.54	216.03	214.5	219.57	214.58	217	215.12	218.97	218.37	215.28	216.71	217	214.5	217.7	216.69	213.5	216.86	218.66	213.86	214.96	216.14	214.12	214.51	216.58	219.36	216.16	216.91	216.44	218.44	220.77	214.24	217.76	221.33	218.79	219.13	218.44	213.69	215.91	218.59	219.12	216.85	217.66	216.43	217.18	214.83	218.97	216.8	215.64
207	203.7	204.74	202.19	204.44	201.41	204.22	203.92	204	203.6	204.16	201.74	206.98	203.47	201.68	202.42	204.62	204.74	205.58	202.69	204.04	203.42	203.75	208.15	205.04	203.38	204.1	202.28	202.74	203.71	204.69	204.72	201.75	203.13	202.39	203.8	204.48	207.89	206.73	202.66	202.13	202.41	205.06	200.58	203.65	203.64	204.12	203.19	204.77	205.61
206.94	208.52	206.94	209.82	206.09	205.69	207.43	210.17	205.03	206.96	205.99	206.78	207.1	207.67	207.33	208.32	208.96	206.76	208.71	209.13	207.44	209.95	206.96	210.98	206	208.96	206.81	206.14	207.19	209.2	206.7	206.91	207.8	208.57	209.91	209.22	208.24	208.74	208.26	207.18	209.91	208.81	206.56	209.07	206.1	209.95	208.71	205.79	210.27	207.23
193.27	194.19	192.39	191.72	195.84	196.38	194.66	194.81	197.77	196.53	190.59	194.36	192.99	193.27	194	192.28	195.38	192.76	192.97	194.58	195.32	190.54	193.73	193.68	194.26	195.6	196.91	194.85	196.91	192.6	193.67	190.34	194.36	192.47	190.88	193.54	194.57	193.11	195.4	191.67	192.26	195.75	192.03	196.14	195.46	194.35	193.17	195.77	196.69	195.83
207.64	209.07	207.7	208.04	205.49	208.67	209.6	210.01	208.84	203.42	204.75	209.18	205.11	205.25	208.66	210.03	208.5	208.14	207.77	206.44	205.68	208.6	209.15	205.89	204.74	206.69	204.97	207.86	203.08	208.4	203.48	207.77	208.28	205.44	208.78	207.93	205.22	208.43	209.2	207.89	207.21	206.07	204.49	205.44	209.25	206.54	207.83	209.12	207.79	207.25
211.27	210.09	212.52	211.2	211.31	214.09	210.44	212.51	208.69	211.36	211.45	213.12	210.88	208.06	212.61	211.89	208.95	208.93	213.62	209.32	211.32	212.13	214.09	210.39	213.66	210.68	210.74	210.88	210.96	210.05	211.09	208.55	211.94	212.26	214.43	213.15	210.91	209.6	211.52	211.55	213.27	211.49	214.62	209.61	213.74	209.46	213.9	208.88	213.63	212.98
198.18	198.7	201.03	199.59	198.11	199	197.7	201.45	195.56	198.36	197.55	199.37	197.26	200.48	195.66	199.15	196.23	198.57	199.16	200.3	197.65	195.91	198.69	195.49	199.06	197.51	197.64	198.85	198.59	198.42	196.73	199.46	195.93	194.79	197.66	197.82	195.42	197.33	198.11	196.82	196.18	194.12	198.1	198.2	199.14	200.58	198.37	196.17	197.24	196.99
210.4	212.61	210.21	213.26	212.28	214.9	215.92	214.21	211.18	214.46	214.23	211.66	211.89	210.16	212.06	216.14	209.84	214.74	211.93	211.91	212.86	213.73	216.8	212.02	215.29	211.11	213.59	217.52	214.76	213.74	215.18	212.42	216.68	211.52	212.12	213.95	211.2	212.42	213.49	216.2	213.53	213.93	213.83	212.42	215.69	214.16	212.99	212.56	214.22	210.15
207.94	210.42	208.27	208.91	208.16	208.36	205.7	207.07	209.34	207.95	209.68	212.73	209.34	212.3	207.59	205.96	209.19	208.68	208.33	210.41	207.56	209.91	209.94	207.84	208.02	207.59	210.48	207.1	210.98	207.2	206.14	207.83	210.69	208.81	208.42	210.06	208.03	207.75	210.63	207.78	206.24	207.03	205.62	209.34	208.93	206.48	211.08	208.23	207.68	208.41
206.42	208.9	209.51	206.98	207.92	206.67	208.78	208.51	208	205.84	209.59	208.56	204.63	209.05	208.61	207.06	209.18	207.45	209.11	208.67	208.02	206.55	208.13	207.94	207.07	207.75	205.74	211.26	208.14	208.03	207.62	208.81	210.56	206.49	207.02	210.21	206.19	205.41	208.78	209.66	207.73	211.92	210.67	208.72	205.71	205.36	208.36	207.22	205.89	208.33
205.18	205.47	209.21	201.55	202.48	203.03	204.55	204.93	204.25	203.9	206.42	203.62	207.05	205.13	203.48	202.88	204.88	205.09	205.02	205.69	201.48	205.21	201.59	203.13	205.65	207.83	202.32	203.47	206.34	202.35	203.86	204.72	207.49	205.66	205.86	204.42	203.46	204.49	204.83	203.38	204.18	203.7	204.8	204.33	204.12	203.7	206.48	203.82	208.44	204.63
209.55	208.42	208.78	208.84	208.46	207.11	207.18	206.25	206.01	208.92	208.1	209.04	204.21	210.54	208.92	205.95	209.45	208.46	208.4	207.5	205.4	206.48	206.1	209.7	207.48	212.09	210.01	207.7	207.51	208.05	209.58	209.62	204.58	209.25	206.57	209.7	206.86	207.33	207.34	208.38	204.54	207.59	207.67	206.57	206.99	207.06	209.91	209.1	204.52	209.83
206.57	204.3	204.16	204.28	203.77	206.96	204.21	205.59	200.5	204.63	204.44	202.99	205.88	203.84	202.87	204.73	203.64	203.4	204.44	204.38	202.99	203.96	207.46	205.02	204.58	206.66	201.87	204.45	206.67	205.42	205.35	202.36	205.74	202.46	204.67	204.28	204.98	206.48	204.84	206.97	205.55	203.27	203.4	199.72	203.05	203.68	204.7	203.36	203.16	203.41
204.48	204.61	200.62	206.6	203.28	203.11	204.06	207.16	206.14	202.78	203.15	201.07	202.8	202.56	202.95	204.16	203.93	204.27	203.57	206.83	203.24	203.55	203.58	206.61	204.46	205.85	205.5	204.26	203.61	204.07	204.29	199.68	203.89	203.81	203.77	203.03	203.84	201.28	203.53	206.29	204.92	204.38	201.87	204.48	200.3	204.58	203.38	203.3	203.52	204.36
200.28	200.25	199.66	200.62	199.89	201.97	201.8	201.1	203.13	197.28	201.38	200.22	201.15	201.58	199.75	200.45	202.58	202.13	202.29	200.39	202.56	202.47	201.19	204.42	201.15	200.9	199.63	198.84	201.48	203.88	198.95	199.85	200.89	201.57	202.84	203.93	199.87	195.86	204.25	201.92	200.97	199.97	203.26	204.31	197.08	201.69	202.35	203.03	201.69	202.03
207.31	207.19	209.3	207.31	205.97	207.79	208.15	206.55	207.52	207.96	205.64	210.45	207.88	208.24	208.93	213.07	208.54	207.91	207.73	209.73	207.16	205.07	208.23	208.7	207.84	209.75	207.95	210.58	207.02	205.71	207.45	209.21	209.26	209.53	207.85	207.26	208.22	210.27	211.32	206.75	212.56	205.69	207.33	208.79	210.31	209.02	209.52	208.71	206.38	208.13
211.27	214.27	211.75	211.12	212.02	214.05	208.97	209.91	213.96	209.61	211.36	212.32	212.02	212.35	210.85	210.57	208.94	210	211.46	212.52	210.84	211.72	214.92	214.42	211.84	212.22	211.35	214.49	211.2	210	211.62	218.35	210.57	211.75	212.34	213.81	213.32	210.36	210.06	212.25	213.45	214.52	208.95	214.3	211.36	211.78	214.05	211.09	209.68	212.52
205.42	209.06	205.42	208.63	205.58	207.08	211.14	208.27	207.64	206.51	208.64	209.15	210.59	208.17	207.36	204.87	208.96	207.14	208.45	208.27	207.71	202.73	207.77	206.05	209.08	208.06	208.15	208.07	206.87	208.59	203.32	210.17	206.85	205.34	211.6	204.94	212.26	204.49	208.2	204.75	208.24	207.32	212.87	210.97	211.25	208.42	208.18	208.04	207.75	208.45
216.01	216.16	214.64	215.19	215.85	218.02	218.64	218.12	219.16	216.5	217.26	218.07	217.91	214.46	217.9	219.44	212.03	215.9	215.94	215.08	217.86	219.34	218.23	219	220.09	217.95	214.96	218.38	216.71	216.95	216.43	220.47	217.08	219.06	218.97	217.1	217.76	215.74	215.81	216.54	215.41	219.77	217.25	216.99	215.82	215.66	215.11	218.89	214.78	218.41
218.53	217.38	216.38	215.33	214.9	215.14	215.63	218.06	218.65	217.54	214.31	218.49	214.36	213.65	215.31	216.96	215.79	217.13	218.42	215.61	215.69	216.94	214.81	221.22	215.46	214.52	218.21	216.78	219.7	213.05	215.49	220.93	217.73	216.67	219.39	217.17	218.06	219.03	221.26	217.41	215.14	217.54	216.03	213.79	213.65	215.33	219.48	216.36	215.42	219.06
218.8	218.48	214.64	215.81	214.93	218.17	215.94	212.91	218.16	216.92	217	216.93	218.32	214.7	213.62	219.73	215.93	218.11	217.26	219.59	213.93	216.23	216.9	215.74	218.62	216.89	216.59	216.83	218.09	217.13	219.44	219.19	219.52	217.16	217.5	212.7	214.55	218.05	215.17	217.87	217.29	215.7	218.03	217.73	213.85	217.53	218.88	217.51	217.95	218.57
199.59	206.22	202.39	203.37	202.45	201.78	205.75	205.01	201.31	203.03	200.8	202.23	199.75	201.46	206.09	205.42	201.18	199.57	201.56	203.45	202.11	206.13	202.51	202.87	204.24	202.2	205.03	203.44	201.74	205.78	205.07	200.23	203.98	200.74	202.44	205.08	202.35	199.64	203.71	202.81	205.39	203.03	202.24	202.12	206.31	205.88	203.03	202.59	200.79	204.01
211.36	208.94	209.18	207.73	208.87	208.42	207.16	204.97	210.82	206.96	209.8	207.98	205.42	210.36	208.72	209.68	211.36	213.27	207.55	207.43	210.12	210.27	208.41	206.39	210.69	208.1	209.94	207.47	207.14	209.06	207.59	207.82	207.1	207.27	206.45	209.12	210.47	207.83	205.79	209.34	207.76	212.31	206.36	209.22	208.27	209.65	210.41	207.18	207.78	207.54
208.88	208.39	207.63	206.25	206.32	207.24	207.29	208.09	210.89	207.12	210.09	205.96	206.95	208.3	206.26	204.43	207.19	208.41	205.21	208.57	210.45	207.63	208.9	205.95	204.35	206.59	207.19	207.58	209.87	207.84	205.57	209.03	207.69	204.36	206.78	206.28	204.89	205.52	204.21	209.16	211.31	209.67	206.77	209.8	206.64	203.29	206.82	205.59	206.6	206.69
210.9	208.54	212.18	212.19	214.05	212.07	212.6	212.99	212.52	211.88	211.77	213.05	213.33	210.38	211.73	211.94	212.44	210.85	212.54	210.73	210.5	213.2	210.56	213.33	210.79	213.33	209.87	210.13	212.24	213.65	209.54	212.32	209.62	213.91	211.07	209.99	210.98	210.58	208.83	215.84	214.73	210.8	214.78	213.01	213.22	211.72	211.5	212.63	208.83	210.88
212.45	211.3	211.24	211.97	208.23	210.3	213.14	209.58	210.47	212.32	214.03	211.34	211.16	209.67	210.74	212.12	207.29	212.83	212.7	213.62	213.41	212.86	214.64	210.34	209.44	210	211.34	211.3	213.26	211.12	208.13	212.8	210.79	214.01	210.24	209.47	211.73	209.88	206.19	213.37	208.39	212.01	207.52	209.82	212.5	210.89	211.63	213.15	212.22	213.75
203.85	208.68	202.7	205.62	206.76	204.44	204.61	204.99	204.83	205.34	210.13	204.73	203.48	205.93	207.24	205.66	202.61	205.31	204.47	200.94	205.8	202.55	206.61	203.85	206.43	205.79	205.62	205.22	205.78	204.47	203.92	203.09	202.35	202.6	200.72	208.35	205.61	205.98	206.41	202.94	206.42	204.88	203.88	204.51	204.42	205.16	204.93	203.72	202.7	207.45
212.17	210.24	211.5	211.27	211.91	208.46	211	210.37	211.99	210.07	212.51	211.94	211.46	214.23	213.43	215.31	211.5	211.04	215.17	211.63	208.99	212.24	211.79	208.78	210.77	212.32	213.01	210.85	213.71	210.13	212.06	212.58	212.23	213.26	211.32	212.15	211.01	209.94	211.19	211.82	211.16	212.43	213.2	210.49	211.72	214.26	212.52	211.01	213.41	208.37
204.24	204.82	203.57	202.59	203.51	205.57	203.96	205.18	201.8	205.68	206.63	202.09	202.21	204.79	202.29	202.03	204.47	203.33	203.37	204.6	202.85	207.84	205.53	202.27	203.29	201.03	202.08	204.57	204.41	205.55	201.57	201.98	206.25	204.61	205.68	203.99	203.92	204.73	205.9	203.64	202.42	204.27	205.77	201.97	204.47	204.01	204.75	202.57	203.82	205.07
200.92	200.08	199.22	195.55	201.68	198.21	202.51	199.64	201.38	203.56	200.4	201.08	200.52	199.07	199.5	198.3	200.57	198.46	199.13	195.7	201.82	200.18	195.59	201.01	200.46	200.62	197.66	202.51	199.61	197.7	200.28	201.31	198.49	201.05	200.29	196.61	200.61	201.73	200.69	198.93	199.68	203.34	199.4	199.78	198.2	202.19	198.02	199.4	201.38	202.72
221.72	217.54	215.33	217.66	216.82	215.9	214.74	218.9	216.41	218.65	218.03	217.74	216.65	214.48	216.04	217.81	219.48	218.29	218.67	217.72	215.72	220.24	218.84	217.87	216.87	217.5	219.36	216.31	215.54	218.71	218.19	219.2	213.9	218.67	214.22	217.36	215.09	215.77	215.36	215.53	213.13	216.28	217.47	218.95	216.18	218.44	218.37	216.92	214.9	217.33
205.36	207.76	205.66	205.39	205.55	206.64	204.97	208.72	208.07	203.97	209.88	205.79	203.84	204.76	203.65	204.8	207.26	207.58	204.53	206.18	204.9	206.87	207.65	207.24	206.5	208.44	203.62	204.34	208.95	207.08	207.38	206.6	203.45	204.71	201.42	208.77	204.23	205.89	205.57	202.35	205.41	206.55	208.1	201.81	206.03	205.94	204.55	205.27	204.19	202.68
218.16	219.84	215.8	216.83	215.51	216.34	220	215.42	212.09	215.26	217.53	217.4	216.36	217.96	216.32	218.69	217.59	218.01	218.21	219.28	217.46	215.4	215.39	216.77	215.06	214.79	216.43	217.79	217.63	218.6	217.04	215.69	218.44	218.05	219.23	216.95	214.96	216.89	215.97	218.21	217.88	218.6	217.73	218.86	215.16	219.54	214.47	218.3	217.8	217.34
218.06	215.86	213.79	218.6	216.1	217.74	218.32	216.54	214.95	217.74	216.27	215.69	216.77	217.58	218.58	215.32	215.67	217.4	214.09	216.52	214.89	218.39	216.2	215.72	220.24	218.79	218.15	216.11	216.61	216.8	216.97	212.18	217.55	217.23	218.64	220.5	215.75	216.02	215.83	215.52	217.8	214.79	215.87	214.07	215.82	219.57	216.64	212.58	218.76	219.03
220.68	218.86	216.59	217.64	216.04	217.77	215.26	221.2	215.58	214.94	215.22	216.86	215.03	215.45	216.49	219.5	218.95	217.62	216.73	214.58	218.22	214.93	217.08	217.34	215.6	215.21	214.23	219.05	215.98	216.52	214.54	216.61	217.25	217.46	218.74	214.85	215.73	215.01	217.71	217.73	213.6	218.91	216.7	216.58	218.46	217.39	218.31	219.56	218.85	217.04
198.09	196.74	195.71	197.72	196.04	192.58	192.57	195.46	194.13	196.57	192.88	192.77	192.94	196.74	198.12	191.59	199.07	195.71	195.47	195.64	196.39	192.95	194.71	193.65	194.21	194.04	195.89	195.61	195.6	194	196.34	193.42	195.4	195.43	192.9	194.22	194.82	195.16	197.73	192.71	196.98	193.87	197.05	195.67	197.22	197.61	196.78	193.86	197.17	196.03
208.92	207.79	208.48	206.04	207.55	208	210.24	208.99	206.05	208.09	209.69	208.16	209.61	206.75	212.69	209.23	209.29	206.27	209.95	208.63	211.88	209	209.13	209.24	211.73	208.78	211.13	209.3	207.2	209.27	208.53	208.48	210.19	206.44	210.08	209.35	210.97	206.74	210.48	206.99	206.9	209.78	209.42	208.81	204.81	213.51	209.84	208.56	208.92	208.74
215.56	218.87	218.71	216.55	216.89	216.17	214.17	217.98	216.61	216.43	215.04	216.42	217.15	216.51	219.27	218.01	215.92	219.07	216.81	220.89	215.8	214.54	215.06	216.59	217.13	218.97	219.2	217.56	215.7	217.98	217.83	215.17	219.2	216.15	217.07	218.26	218.03	217.09	217.18	218.74	217.14	218.59	216.38	217.39	216.8	215.79	218.15	218.96	216.55	213.73
202.3	205.85	202.54	205.49	204.19	206.55	203.41	206.08	205.62	202.97	204.35	205.38	202.49	203.63	205.24	203.07	203.04	203.42	201.71	204.7	204.71	206.97	204.15	203.43	205.58	204.94	202.55	207.75	203.95	202.46	203.56	203.51	206.37	207.01	204.8	204.78	201.41	205.88	206.81	205.16	204.87	199.41	204.66	204.81	204	206.68	204.9	205.54	203.23	204.19
206.88	206.68	205.71	207.2	209.98	206.18	205.48	208.07	207.27	208.54	206.78	203.12	205.57	208.98	207.42	204.48	209.34	206.56	208.84	208.04	207.26	206.4	210.79	207.62	209.77	207.28	210.14	209.9	208.71	210.42	205.1	209.05	208.57	209.51	207.62	207.77	209.19	208.33	204.85	205.09	209.18	205.19	207.94	208.69	210.5	210.98	208.82	208.79	208.98	208.44
210.45	205.35	202.99	206.33	202.88	203.4	203.44	205.85	203.34	207.39	205.53	203	204.79	205	206.29	206.62	204.73	204.73	206.61	206.63	206.11	206.55	204.85	206.59	203.14	208.22	206.58	204.94	202.54	204.47	207.92	205.73	207.27	206.41	205.41	203.7	204.61	199.94	204.15	206.23	206.3	202.59	204.19	205.5	205.16	205.69	206.67	204.07	206.49	207.35
216.84	218.64	219.41	218.14	217.36	217.27	218.63	214.84	219.06	214.7	216.87	220.4	216.56	218.57	215.3	222.25	215.12	216.5	218.47	216.89	219.06	216.74	218.34	218.44	217.54	213.72	217.8	218.36	217.79	216.96	219.76	219.57	217.52	212.84	218.86	219.74	213.8	216.29	215.47	214.69	216.58	218.02	217.69	218.06	216.91	219	219.43	220.8	218.84	215.84
217.28	218.6	219.37	215.6	214.99	217.5	217.52	216.8	215.39	217.2	216.13	214.96	215.46	219.42	217.17	219.57	218.54	217.48	215.16	217.36	217.64	217.76	219.19	218	215.96	218.25	218.5	219.59	218.05	217.29	218.05	219.93	218.46	216.3	216.32	217.33	217.54	215.82	213.82	215.93	216.69	217.84	217.36	217.63	215.4	217.32	219.44	218.87	215.95	217.56
198.92	199.43	199.86	198.5	206.23	200.06	201.3	195.39	199.64	200.71	199.57	201.59	195.81	197.54	201.27	197.54	197.94	198.88	198.2	198.97	201.94	197.23	201.5	197.69	198.89	198.45	200.18	199.39	200.4	201.39	200.28	199.88	200.52	200.41	200.99	198.86	201.37	200.86	198.81	200.69	200.06	203.32	199.4	199.3	199.66	199.49	201.78	199.31	201.83	197.69
200.14	199.87	199.54	199.9	199.11	198.73	199.36	199.24	204.6	203.04	198.5	196.8	201.57	203.35	197.78	201.33	201.65	197.74	201.31	201.32	198.75	203.86	201.49	200.91	199.36	198.71	199.48	201.38	200.84	201.71	199.17	200.26	198.17	202.83	200.02	201.41	200.01	200.97	200.65	202.48	201.58	203.13	200.01	201.4	199.75	202.94	200.45	201.82	200.04	203.87
206.19	208.81	212.88	211.34	209.21	206.23	209.07	208.57	208.26	209.39	208.82	209.87	211.82	208.85	209.12	205.98	207.14	207.37	209.74	208.97	208.46	207.41	208.65	205.69	208.51	210.38	209.34	208.99	210.38	206.78	206.36	208.19	208.08	206.9	210.54	207.62	207.74	206.84	211.66	209.98	207.72	207.79	208.73	209.36	205.72	207.29	207.3	208.4	208.09	210.9
215.19	214.36	212.31	214.29	211.69	214.21	210.21	213.39	209.89	214.29	214.08	212.37	211.44	212.01	216.38	211.13	213.2	210.62	210.88	212.97	213.68	214.12	211.45	214.16	212.86	209.33	213.3	211.51	216.86	211.44	212.79	212.56	209.27	212.67	215.04	212.71	211.96	213.42	212.07	214.83	214.94	212.61	215.03	207.81	213.76	215.39	212.08	210.7	213.87	213.97
205.5	205.85	202.65	202.8	200.86	204.26	198.15	203.27	202.98	203	201.14	202.43	205.31	203.45	204.19	201.58	206.98	199.72	202.94	198.67	201.98	202.01	200.33	202.87	202.51	201.5	204.3	202.22	201.22	200.92	204.68	204.04	204.15	201.63	199.42	204.84	206.7	205.87	199.87	202.79	203.78	203.73	201.75	203.33	203.64	201.16	201.74	202.21	204.6	202.77
206.41	201.86	201.48	200.85	201.81	205.43	203.46	204.9	203.36	204.34	203.52	204.16	201.43	203.93	203.6	201.58	201.91	201.91	205.37	202.48	205.72	204.82	204.65	206.57	202.41	203.23	200.06	202.63	205.8	204.2	201.87	202.43	203.73	201.61	204.21	200.64	205.42	205.6	203.34	204.66	201.07	204.2	205.85	205.28	204.67	203.47	202.85	203.67	201.41	203.25
207.95	206.73	209.53	204.78	206.44	211.38	207.79	210.65	207.26	210.39	207.87	210.16	206.42	208.02	208.08	206.66	207.31	208.27	208.01	213.83	209.16	207.32	207.56	208.39	208.14	208.09	205.72	207.92	208.94	208.92	209.19	210.27	207.12	208.35	207.16	207.63	209.05	208.31	210.7	209.74	206.43	205.94	207.46	207.94	208.83	208.76	209.94	212.26	208.14	207.22
204.47	203.05	202.46	205.41	202.72	205.71	203.63	204.41	203.89	205.61	204.43	201.36	200.91	203.92	200.74	199.51	205.77	205.93	206.25	205.34	205.73	202.01	205.32	202.56	206.94	200.38	203.09	200.88	203.04	206.18	202.96	204.69	202.68	205.4	204.27	202.7	206.11	207.51	203.17	204.79	202.64	203.4	202.22	205.21	200.86	204.1	202.8	205.82	206.89	204.88
198.44	197.48	197.39	200.12	201.62	198.43	197.24	196.5	198.58	192.95	198.41	201.25	198.41	198.15	201.76	200.26	200.93	199.12	198.76	200.4	197.15	198.88	197.76	196.7	197.49	198.96	196.3	197.51	197.45	199.4	194.95	197.27	198.27	199.74	198.69	200.44	198.1	197.52	198.36	202.42	198.77	196.9	199.78	196.92	193.53	198.69	195.36	197.02	202.88	201.84
210.2	211.14	208.06	208.93	209	208.76	208.95	208.92	209.01	209.19	209.37	206.08	207.2	209.21	209.14	209.15	209.92	211.27	211	208.33	208.03	211.03	210.88	211.32	209.45	207.32	209.61	211.5	210.93	207.13	212.5	207.25	207.75	207.1	206.23	210.89	208.35	210.86	205.81	207.2	208.23	213.24	207.39	209.86	210.97	209.24	210.89	211.76	208.8	209.21
208.62	208.76	206.62	210.04	205.84	208.87	209.78	207.03	207.07	206.54	211.49	208.17	206.6	208.14	209.29	204.67	204.44	209.18	211.64	207.99	210.01	209.98	208.91	210.06	208.43	211.6	205.89	206.49	209.13	208.44	209.77	207.4	211.04	209.8	209.67	207.62	205.93	206.2	211.44	208.14	210.25	208.55	205.36	212.52	208.11	210.05	208.72	207.38	207.24	209.15
207.05	208.55	209.83	209.98	209.85	207.09	205.63	208.43	204.72	207.66	208.77	208.92	206.06	207.92	207.62	207.51	210.75	208.84	209.41	206.39	208.69	209.5	206.74	208.27	207.06	210.99	209.94	206.74	209.99	208.7	209.28	207.27	207.61	207.65	209.18	205.13	210.77	211.3	207.91	205.53	207.43	205.39	209.62	208.94	204.34	207.27	210.59	208.57	208.07	212.57
205.66	205.52	205.27	209.36	208.72	207.64	210.38	207.65	208.26	207.48	208.58	206.84	209.6	208.77	209.09	209.77	208.38	206.79	205.23	208.26	211.29	207.5	209.15	211.09	207.39	207.61	206.32	209.45	214.1	208.6	206.47	208.26	207.52	209.78	207.26	208.88	204.97	211.9	208	208.3	205.05	208.03	207.48	207.73	207.75	211.78	212.97	204.85	208	208.31
208.92	209.42	206.3	207.05	209.64	206.2	206.48	206.14	208.26	208.25	211.31	209.17	208.79	206.9	211.94	205.56	207.6	211.69	206.14	206.72	208.66	207.72	208.92	208.42	209.22	210.94	207.38	208.81	211.69	204.48	206.73	206.33	206.69	209.36	207.7	207.88	210.15	211.17	210.79	210.22	208.26	208.21	209.81	207.74	209.53	207.98	206.88	209.73	206.69	208.44
211.73	210.7	212.32	210.91	211.33	215.3	213.1	215.05	213.12	217.82	211.88	212.4	211.11	212.52	211.78	215.35	217.08	212.23	213.29	213.82	211.97	214.97	215.95	210.71	212.96	212.86	213.24	214.61	211.96	213.1	213.71	212.47	213.66	214.92	215.59	212.46	212.52	212.1	218.49	212.54	214.95	212.96	211.26	214.72	213.82	212.49	213.95	214.69	213.21	212.04
212.75	215.84	211.93	213.56	211.89	212.26	213.18	207.27	211.32	207.52	213.87	214.13	211.8	211.98	213.14	210.67	211.64	213.77	212.75	211.71	212.68	208.97	209.41	213.54	213.34	211.15	211.7	215.66	213.34	214.16	213.55	211.57	211.17	208.74	211.05	215.06	212.68	213.93	214.72	211.83	214.82	212.16	214.13	210.93	212.33	211.74	212.8	214.97	207.25	211.36
208.59	209.37	209.37	207.13	210.49	210.94	208.88	209.34	205.56	208.3	210.18	210.57	213.82	206.33	209.32	207.27	209.21	211.81	208.74	206.58	208.79	207.44	208.05	207.3	211.19	209.16	210.21	207.48	209.42	207.61	208.74	209.96	209.05	209.8	209.59	210.96	208.09	206.85	209.61	207.4	207.99	210.46	208.79	207.08	210.48	207.09	205.93	212.14	207.9	208.15
210.02	204.75	209.58	210.89	208.97	205.02	204.94	208.05	204.83	209.45	207.49	210.73	206.09	208.35	210.41	206.95	208.51	210.41	209.65	208.7	206.43	205.99	205.55	205.59	208.25	204.67	206.95	206.94	205.05	206.71	207.63	207	208.5	208	205.9	209.51	210.91	208.23	208.48	207.98	206.38	209.33	208.37	210.21	206.77	204.64	207.87	209.39	208.16	210.17
199.47	198.97	197.85	197.57	197.2	197.84	203.57	201.18	198.55	199.04	200.74	195.55	200.64	203.36	196.88	198.06	199.92	203.24	199.95	201.84	200.88	199.06	201.89	198.28	198.47	199.17	200.55	199.74	197.9	200.6	197	196.73	198.06	200.33	201.06	202.59	201.2	196.58	200.28	200.84	197.89	201.93	201.08	203.57	196.55	200.93	196.07	201	196.49	199.47
207.42	208.32	207.45	207.35	211.55	210.54	209.27	209.7	208.97	207.91	209.41	206.03	208.14	206.77	207.06	205.01	208.82	204.94	210.57	207.65	204.88	208.42	206.93	204.72	209.29	208.91	206.41	208.65	206.46	208.61	208.03	206.51	208.71	210.14	207.78	210.86	208.57	207.97	205.92	209.42	202.82	209.5	204.05	208.99	208.08	208.53	205.25	205.02	207.58	207.91
208.94	206.09	208.18	208.6	205.2	207.77	207.64	208.55	205.27	207.39	204.11	209.89	207.86	209.49	208.14	206.07	207.26	207.97	210.09	205.17	208.65	208.19	208.75	208.63	208.72	209.12	205.9	209.5	207.18	209.41	209.49	209.01	209.27	205.73	209.96	206.25	207.93	207.6	207.77	206.05	209.9	209.66	205.38	207.43	208.29	209.15	209.19	208.75	206.84	208.13
198.33	202.41	200.55	203.51	198.61	199.08	200.81	199.33	199.13	200.4	196.94	198.89	200.02	196.22	196.19	200.22	198.15	198.76	198.79	198.93	196.85	200.01	202.28	200.02	202.01	198.03	198.75	200.29	198.37	203.25	197.55	201	203.76	195.59	200.14	200.04	197.89	199.78	196.94	197.98	203.84	197.23	202.33	199.25	198.45	198.74	199.58	201.57	198.45	197.25
202.85	202.72	205.07	200.38	201.04	202.15	204.12	203.01	201.43	205.06	201.69	205.92	203.03	204.5	204.15	203.21	203.33	205.07	205.05	201.02	205.24	205.59	203.96	202.95	203.72	204.94	202.83	203.63	200.74	204.25	205.21	200.18	202.47	199.92	204.45	206.93	198.39	202.58	199.82	203.53	204.93	203.31	203.15	203.55	202.57	201.29	198.76	202.37	201.11	200.37
201.16	207.89	200.88	203.92	201.5	205.28	205.75	204.23	201.78	205.55	206.83	203.52	203.73	203.8	204.22	206.13	203.77	204.43	205.63	202.21	205.74	204.61	204.37	204.92	201.39	205.74	205.18	202.08	203.32	202.95	203.39	202.73	204.51	204.36	204.16	205.63	209.41	204.58	202.45	205.11	204.82	201.4	202.9	202.39	204.79	203.66	203.89	203.98	207.22	204.68
209.27	206.32	208.85	210.56	206.98	204.96	207.76	210.41	207.8	211.67	207.74	207.58	209.53	210.5	208.23	208.83	208.28	207.75	211.77	206.28	206.53	210.56	210.73	210.74	208.09	205.38	207.29	210.76	208.18	210.43	210.27	206.21	208.04	206.41	205.98	211.74	208.45	206.83	207.44	209.37	208.41	211.94	208.04	211.1	208.38	211.82	208.76	210.29	207.74	208.46
204.57	211.09	208.18	208.99	209.47	207.52	206.75	207.19	207.17	208.25	208.3	209.08	205.71	209.2	207.26	205.5	205.01	207.11	209.27	207.2	208.36	206.81	207.71	207.12	209.8	209.89	209.14	210.99	209.78	208.19	208.4	206.93	208.72	209.8	210.17	208.36	208.89	209.86	207.09	207.66	208.76	208.86	211.29	207.54	207.25	206.23	210.98	210.61	211.19	211
202.59	202.27	199.36	204.58	203.13	204.26	205.38	207.38	203.73	205.47	203.97	204.68	204.46	204	202.99	200.7	202.54	201.56	204.12	205.41	204.73	207.54	206.2	202.75	199.23	206.76	201.93	201.59	205.68	203.91	204	198.5	205.21	202.79	202.47	204.16	204.11	200.9	200.62	202.45	203.84	201.28	203.29	204.36	202.82	202.41	204.44	203.27	202.02	205.61
209.18	206.13	206.02	207.8	210.83	208.02	209.82	208.48	205.02	209.38	207.58	207.73	206.8	207.47	209.95	205.61	208.43	208.23	206.71	204.43	208.83	205.97	209.94	209.9	208.75	210.2	210.02	204.04	210.77	207.82	207.4	206.09	210.45	207.09	207.88	205.73	207.06	210.32	206.18	210.71	210.32	207.61	204.38	206.52	206.98	205.84	209.53	207.99	208.07	207.73
212.98	211.47	210.89	209.62	212.42	211.55	215.26	211.74	209.09	213.97	212.43	211.46	212.19	209.67	212.94	212.88	211.2	209.69	210.1	215.7	210.08	213.12	210.98	209.36	210.91	208.17	213.29	214.05	212.28	213.07	207.13	214.48	209.85	212.48	208.92	212.62	209.81	211.72	213.24	210.66	213.4	213.2	209.47	211.97	210.26	209.69	211.05	210.56	210.89	212.96
205.66	206.99	203.47	205.16	203.3	206.12	201.52	203.3	204.72	204.11	205.87	204.51	204.1	200.96	203.3	202.96	204.28	206.16	202.86	203.79	202.36	202.48	204.07	202.61	201.81	206.58	208.6	202.02	201.95	202.15	200.13	199.85	201.19	203.3	204.56	204.42	205.82	201.9	204.07	201.67	204.71	201.81	200.69	205.96	204.87	204.56	203.71	202.25	204.43	204.22
199.07	201.49	199.31	201.51	198.71	197.46	201.99	204.36	200.59	198.05	197.84	202.4	202.4	202.32	198.96	196.72	200.77	199.38	199.54	202.96	197.31	200.87	199.38	200.43	199.7	199.47	201.13	201.14	202.9	201.08	201.94	198.14	201.6	198.31	201.76	199.29	201.44	200.36	199.94	201.63	196.86	202.62	200.8	201.48	199	199.85	199.78	200.16	201.54	200.22
210.84	214.26	208.79	210.33	209.23	210.69	210.58	207.08	206.95	207.76	207.3	206.81	209.87	211.32	208.22	208.32	211.52	207.04	209.41	206.63	205.71	209.35	204.42	209.4	206.32	208.14	208.27	207.78	210.66	211.85	206.43	209.74	211.36	209.2	208.81	210.57	207.85	209.84	209.77	210.42	208.59	207.71	205.91	210.28	209.79	209.37	210.18	210.99	207	205.91
196.13	197.88	195.28	195.44	194.1	190.42	200.62	194.37	195.41	192.09	195.13	195.82	194.2	195.48	200.22	195.55	194.44	193.56	195.93	196.71	194.61	194.86	192.51	193.41	197.35	198.41	197.04	196.08	194.2	192.82	200.84	196.08	196.13	194.26	196.19	196.59	194.15	194.24	196.75	193.51	198.4	195.1	196.74	192.43	194.19	189.99	197.22	195.25	194.02	196.11
215.4	216.59	216.66	216.42	215.43	215.9	217.27	215.24	217.81	218.87	220.3	218.44	216.72	212.98	215.45	217.82	218.71	217.57	215.53	213.23	218.4	216.44	212.75	214.15	215.28	218.07	213.61	217.72	218.93	216.24	215.42	219	221.34	218.15	219.62	219.03	217.54	218.92	216.46	214.78	219.22	219.16	218.41	216.27	217.23	221.61	217.99	217.76	219.95	216.04
212.93	214.59	215.87	215.72	210.46	215.47	213.38	214.5	213.15	212.84	213.25	212.89	214.86	211.58	210.88	213.1	212.13	214.08	213.45	210.82	216.45	213.46	212.63	211.42	212.27	216.31	213.59	211.79	216.39	211.74	209.82	211.14	213.49	210.1	210.82	211.31	212.33	212.54	214.29	213.26	211.7	213.12	214.18	211.28	213.73	211.52	214.58	213.96	211.03	212.72
206.42	207.95	205.36	206.92	206.5	208.25	207.04	202.86	206.24	207.03	205.68	205.54	207.98	209.98	206.95	203.77	205.75	205.34	207.52	206.49	207.01	204.41	208.96	207.33	204.25	204.81	205.35	206.87	208.15	205.69	207.1	206.24	208.18	206.27	207.56	205.71	206.06	206.18	204.49	206.45	203.92	205.55	204.96	209.68	209.82	206.46	207.75	207.37	205.07	205.1
210.23	210.11	208.3	208.25	205.07	207.36	206.06	208.77	206.03	205.05	206.6	208.86	206.76	207.83	206.46	208.37	208.99	206.96	206.49	206.21	203.06	205.59	208.73	204.24	207.18	206.27	204.55	201.78	207.36	207.31	206.89	208.8	200.83	208.21	207.72	208.14	204.97	205.49	203.08	207.02	206.43	204.95	203.78	206.91	208.3	208.08	206.61	206.05	206.53	206.23
210.17	209.48	208.29	207.98	211.11	206.27	205.89	207.81	210.66	208.45	205.52	209.79	208.25	209.25	210.2	212.01	205.26	211.51	210.71	209.12	205.84	210.46	209.05	209.16	210.26	207.49	210.72	212.45	206.65	207.2	209.41	207.43	208.55	210.27	212.32	210.95	210.47	209.88	208.47	205.71	208.21	207.02	209.61	209.94	207.23	208.25	208.89	205.9	205.39	209.09
210.99	206.47	207.5	207.31	208.54	207.11	208.03	207.18	208.31	206.79	209.58	208.92	209.48	211.12	208.72	208.57	203.55	210.19	207.4	207.09	211.1	209.58	208.96	207.33	208.35	204.33	209.46	205.33	207.18	210.49	208.28	208.43	208.37	210.53	207.29	209.71	208.23	206.68	210.08	208.08	208.32	208.59	206.84	208.63	206.78	207.84	206.81	208.89	207.88	209.15
207.17	204.86	208.19	205.1	204.93	205.14	205.65	209.09	206.94	206.27	204.33	207.67	205.9	209.51	207.8	205.11	207.44	207.19	204.36	205.67	208	208.1	206.78	206	205.45	205.67	208.12	207.86	205.98	209.06	205.39	208.64	208	203.11	205.36	208.92	208.09	205.64	205.9	204.82	206.17	203.59	208.4	204.68	208.82	204.57	209.64	205.49	203.86	202.21
210.94	208.22	207.6	206.44	209.77	208.7	211.64	209.57	209.57	212.17	210.22	209.17	208.92	207.86	208.18	209.67	209.04	207.47	209.51	210.24	209.2	208.68	208.25	206.3	208.04	204.48	210.51	206.4	208.9	205.62	209.85	208.64	209.5	207.49	210.16	207.78	207.01	209.53	209.09	212.31	208.4	207.33	208.04	208.92	209.8	209.45	208.71	206.76	205.01	208.89
205.67	205.77	203.64	201.88	206.7	201.95	201.4	201.45	201.62	203.37	201.92	202.51	201.21	205.7	206.4	203.79	200.91	202.69	203.32	203.13	201.86	203.2	208.45	205.64	203.87	203.83	201.58	203.2	201.95	204	203.29	201.42	202.73	206.65	205.15	203.55	201.06	207.24	198.46	201.37	204.12	200.47	204.89	203.56	204.59	202.31	204.04	204.78	203.46	203.29
200.55	198.1	197.95	198.44	200.93	203.66	198.44	197.23	199.16	201.88	199.22	200.5	200.83	200	201.36	199.17	201.64	202.19	201.66	201.65	202.89	199.37	195.71	200.24	199.29	199.57	199.63	201.49	200.84	197.8	199.86	201.79	199.26	200.54	200.62	200.84	201.82	199.81	199.4	198.47	199.47	201.98	200.43	199.03	196.6	199.46	200.36	199.26	196.49	197.4
207.9	210.21	207.44	206.98	208.02	209.04	209.97	209.89	208.11	209.64	210.08	206.26	207.78	206.7	207.71	208.46	208.67	207.3	209.54	206.12	207.8	210.07	207.29	207.65	206.73	209.19	207.52	206.16	210.54	210.35	207.28	205.99	207.84	207.77	210.74	210.7	210.65	206.21	208.58	209.28	210.39	207.73	208.87	207.8	206.71	209.44	207.14	208.93	208.91	205.75
211.97	217.66	211.35	213.99	214.94	212.83	211.97	213.1	211.55	211.66	210.44	215.52	213.26	214.6	211.03	211.61	211.39	213.43	207.99	212.8	212.5	215.85	213.5	213.88	209.96	214.48	211.35	214.47	212.5	214.29	209.53	212.94	212.78	213.39	212.54	213.79	212.57	214.3	213.15	213.19	213.97	210.11	210.32	209.7	213.18	211.6	212.82	210.53	213.32	210.05
210.61	210.3	205.74	208.64	210.04	210.25	211.19	210.78	207.96	208.41	209.33	210.68	208.11	210.29	208.58	210.75	208.84	210.23	205.26	210.28	208.81	207.05	205.66	210.81	208.12	210.94	208.57	208.63	206.26	208.2	210.29	211.16	210.48	203.2	210.36	211.69	207.8	211.75	207.22	207.86	209.83	208.4	209.91	206.17	207.78	209.01	206.87	210.59	212.24	207.96
214.58	215.61	212.06	215.7	215.71	215.03	210.43	209.44	215.66	212.05	212.63	214.98	209.22	210.21	209.23	213.35	211.02	211.87	215.22	210.74	212.89	214	217.03	214.51	213.19	216.57	209.81	212.34	212.17	210.3	211.61	213.43	218.73	211.64	213.69	208.96	213.8	213.84	212.29	212.48	212.45	212.92	213.3	208.88	213.06	209.52	215.26	213.03	215.39	210.66
210.47	213.63	208.97	209.99	208.68	209.94	214.09	213.43	211.56	213.65	211.38	209.99	213.54	208.04	211.38	214.12	210.27	210.35	209.13	212.49	212.2	213.08	211.58	212.35	208.93	212.8	209.89	209.21	209.62	214.39	212.1	212.33	209.55	211.59	212.81	211.26	211.64	209.2	208.96	212.18	212.11	210.06	212.47	207.52	210.8	211.96	211.83	211.32	211.24	212.3
203.33	203.78	199.87	204.07	205.79	204.47	204.3	201.47	204.89	202.35	201.45	202.03	203.4	203.5	203.62	205.46	204.21	203.33	200.81	204.63	201.19	200.72	202.8	203.92	201.52	204.21	199.97	202.63	203.79	200.94	203.04	205.84	200.32	202.1	201.49	203.32	202.79	203.06	203.12	203.33	201.28	202.3	202.29	200.21	204.3	202.35	199.64	202.27	201.09	201.76
216.59	215.44	217.95	216.91	218.16	219.05	219.9	216.81	218.04	217.51	217.76	216.45	215.87	218.17	218.35	215.81	216.32	218.44	219.83	219.13	217.35	216.84	218.84	218.43	216.49	218.04	216.45	217.08	218.51	216.5	215.3	218.08	218.56	217.09	218.85	219.92	216.8	219.06	219.88	216.89	214.48	215.09	218.1	217.82	216.8	218.27	215.45	216.46	219.39	220.36
208.01	210.89	209.6	207.51	207.66	207.16	209.78	205.7	212.29	206.82	207.61	208.41	209.1	210.71	209.02	206.48	207.03	207.7	208.78	209.84	211.22	208.72	208.34	208.34	208.26	210.13	206.8	207.05	208.59	207.47	210.2	208.15	209.76	208.37	206.22	208.32	207.66	208.6	209.61	208.75	207.94	206.41	210.57	209.61	205.84	208.26	208.7	205.88	212.44	210.02
205.47	206.63	204.57	208.26	207.69	207.35	207.83	209.6	207.7	206.59	209.06	203.07	206.6	204.77	207.51	207.45	209.43	208.09	208.89	208.56	205.67	209.68	211.52	211.29	207.03	204.66	207.13	208.44	208.88	207.41	209.24	205.9	206.71	208.12	208.32	206.24	204.1	206.31	211.36	209.15	207.15	206.07	207.03	208.64	208.77	207.72	205.73	210.71	210.85	205.83
211.55	207.21	208.3	210.19	209.68	208.67	209.58	208.3	207.41	208.02	211.06	210.14	207.24	207.63	208.96	207.52	208.88	208.29	208.43	206.42	211.82	208.05	210.64	205.68	209.33	207.19	208.38	205.23	206.18	209.3	208.56	210.33	204.94	207.55	209.24	209.91	209.75	209.55	206.52	213.92	206.32	206.17	207.65	206.99	206.61	209.6	206.67	207.87	210.11	210.04
201.81	200.05	205.9	199.41	203.88	202.51	201.06	203.02	203.19	203.85	202.61	205.33	203.15	204.17	204.69	204.4	204.78	203.43	204.07	202.15	203.55	202.15	202.49	201.32	205.44	202.37	205.67	202.32	203.85	203.21	203.33	203.4	202.64	202.19	203.87	200.57	203.76	202.34	202.34	203.24	200.97	200.97	199.1	201.49	202.88	200.89	203.77	202.08	200.52	204.26
218.72	216.37	217.35	218.75	217.6	214.23	215.96	215.61	217.35	216.64	217.08	217.01	213.88	216.9	215.43	216.71	216.88	217.15	219.6	216.35	214.69	216.75	215.52	217.48	218.57	217.98	214.08	212.9	215.89	219.09	218.64	215.18	215.2	214.97	213.84	216.65	217.58	215.63	214.57	218.87	218.42	219.51	214.98	218.36	215.06	217.26	216.91	216.42	217.35	216.34
205.64	208.15	209.38	207.99	210.2	210.2	207.54	210.3	208.23	208.74	209.29	207.33	209.93	207.58	210.95	209.38	208.44	207.93	208.93	209.49	208.6	208.31	206.27	207.87	206.37	210.73	213.35	206.37	205.67	209.25	208.92	209.27	206.65	209.81	208.73	206.4	209.13	207.52	210.56	209.18	209.14	207.93	208.1	209.38	206.13	210	210.84	210.42	211.63	207.07
216.79	216.76	214.4	222.19	213.1	216.91	216.67	214.43	217.91	218.77	215.94	218.51	217.05	217.05	218.05	217.32	215.02	212.89	215.62	217.95	216.16	216.81	214.97	217.76	217.95	216	219.41	215.86	214.07	219.29	215.88	219.72	218.85	214.59	218.44	217.95	217.04	215.43	215.52	215.24	215.06	216.91	217.34	215.95	218.75	216.67	219.25	218.66	214.62	214.28
202.73	201.7	205.36	206.54	208.59	207.99	205.62	206.31	205.74	207.52	208.1	204.52	207.93	205.66	203.8	204.72	205.62	209.38	204.95	206.06	203.14	204.92	207.61	203.11	202.06	206.57	206.97	205.35	204.32	202.78	204.14	202.83	204.15	206.56	206.64	203.46	207.95	207.43	204.1	207.7	205.83	205.43	206.47	207.78	205.62	207.8	205.02	207.56	209.46	206.49
206.68	205.35	203.37	201.35	205.02	205.5	203.56	199.73	203.36	202.81	205.58	206.71	203.79	205.98	201.41	199.63	204.2	205.02	205.36	201.2	202.78	203.78	204.39	204.66	200.59	208.79	205.51	201.93	206.07	204.57	202.99	203.31	204.51	204.54	201.4	204.36	203.3	204.18	205.07	203.39	203.35	203.52	201.89	203.47	200.89	202.93	199.77	205.24	205.86	199.06
207.37	207.06	207.19	209.97	207.41	209.97	210.49	210.27	205.63	210.34	210.04	208.59	208.6	206.5	206.86	212.58	209.02	207.28	211.21	207.45	211.44	208.67	210.73	209.35	210.52	210.01	207.85	209.56	210.35	210.72	210.7	207.33	211.29	209.09	213.86	208.35	209.13	206.75	210.4	206.43	209.31	208.23	210.54	208.43	209.21	206.86	212.84	207.57	207.71	210.11
212.81	214.1	212.36	213.3	211.29	213.55	208.9	214.97	212.89	210.56	209.73	212.34	211.97	210.35	217.17	212.01	211.82	212.24	210.81	212.05	209.79	215.14	212.94	210.59	214.17	211.17	210.89	208.05	206.89	214.91	209.7	212.23	208.32	212.26	210.11	215.13	212.8	214.37	210.76	209.34	212.01	212.36	211.36	212.98	214.77	213.15	212.04	211.01	214.25	213.02
208.94	208.86	212.1	210.98	208.17	207.65	206.95	209.22	208.12	207.6	207.97	208.83	212.28	209.99	209.89	208.61	207	207.75	206.11	208.31	207.14	208.13	212.58	207.8	215.11	211.06	207.31	208.47	207.06	208.25	210.05	205.77	206.81	206.12	207.88	209.19	212.03	209.44	206.19	210.68	207.85	208.01	207.6	210.28	207.86	208.88	206.68	204.92	210.05	209.47
207.13	209.17	210.05	210.63	209.86	209.03	210.5	208.76	208.28	208.04	205.65	209	208.05	207.02	205.66	209.43	209.84	208.19	210.21	208.65	209.18	211.37	211.03	210.55	205.34	206.37	207.82	209.62	206.29	207.82	205.61	210.08	209.47	206.06	204.32	211.49	209.83	208.34	211.36	206.39	206.58	209.89	210.34	211.1	208.02	206.94	210.12	208.75	207.55	206.63
203.6	206.57	206.76	201.96	203.94	204.83	206.78	203.89	206.56	204.37	206.04	207.04	203.79	205.62	203.83	201.49	206.57	204.33	206.53	204.12	207.39	205.23	203.7	206.78	205.02	203.25	208.13	205.31	203.36	206.13	207.88	202.05	202.55	205.67	206.17	203.67	206.56	204.87	202.73	202.68	203.65	203.59	203.01	205.81	208.08	203.34	205.93	202.61	206.14	204.24
215.56	213.33	213.42	214.14	213.41	212.08	212.8	212.51	212.68	212.49	214.42	212.5	214.21	215.18	213.26	215.27	212.67	212.2	212.68	214.21	216.43	214.24	213.53	212.22	210.49	214.15	211.56	211.09	214.98	213.43	215.75	215.65	213.71	213.85	212.63	212.85	215.07	212.91	214.31	214.79	215.13	214.66	216.1	213.58	214.1	214.48	213.64	213.4	216.98	215.24
201.08	207.13	201.21	204.03	202.04	199.23	198.63	202.69	202.75	205.23	203.49	203.15	203.92	204.22	202.34	201.04	203.86	205.05	202.43	205.15	201.47	203.58	203.6	203.44	201.41	204.05	202.65	202.72	204.57	202.2	203.85	202.98	205.96	204.48	204.03	205.35	201.58	203.59	201.98	200.28	201.38	202.23	200.79	201.74	205.11	201.29	202.73	206.5	202.37	204.38
202.91	204.54	200.68	203.88	204.21	204.79	201.99	201.53	205.02	203.16	202.44	203.38	201.12	203.68	207.08	203.94	204.87	202.51	203.66	202.81	206.52	203.95	206.05	203.57	200.34	203.73	203.05	202.36	202.06	203.04	201.74	204.24	203.85	204.16	201.05	198.74	202.45	203.31	202.54	203.24	203.29	199.01	204.26	202.86	202.12	205.26	204.24	203.57	201.28	203.19
209.77	211.44	212.63	214.08	210.97	213.78	218	214.77	214.49	214.55	211.54	213.3	211.03	216.16	212.6	215.37	211.72	214.64	213.18	215.48	211.42	211.1	209.57	213.52	215.34	213.79	213.19	215.26	211.98	213.09	217.63	213.52	212.32	215.09	214.26	214.55	215.02	212.53	209.26	215.55	210.74	214.5	214.07	214.07	214.7	209.83	214.58	215.36	214.2	209.65
212.9	213.01	215.73	213.39	214.94	212.69	218.61	211.34	214.86	213.91	215.26	213.97	210.37	213.79	214.1	212.82	215.17	211.4	214.48	210.23	210.76	212.61	210.93	213.62	212.15	210.9	211.34	212.74	213.81	210.71	213.82	213.64	211.43	211.68	211.53	213.98	210.91	210.22	211.54	213.91	213.24	212.52	216.29	212.74	213.13	211.65	215.03	216.21	213.11	211.42
209.65	208.24	203.5	209.51	208.32	207.6	206.19	208.67	209.52	208.45	206.64	210.96	208.41	207.38	209.72	212.04	206.07	208.68	207.66	205.48	209.27	208.38	206.16	208.68	209.21	210.8	209.25	212.26	208.14	210.39	207.35	207.28	205.82	210.44	207.78	208.81	210.57	207.45	211.05	209.97	208.38	208.49	206.83	209.37	208.45	210.97	210.08	205.92	208.41	209.59
216.84	217.57	218.09	217.67	218.64	219.18	216.08	215.13	217.2	218.19	216.17	220.1	217.06	217.69	215.02	216.94	217.01	218.82	218.43	219.64	214.49	218.63	216.37	219.44	219.41	218.82	217.58	220.95	213.76	216.68	217.8	217.53	216.21	220.63	219.35	217.26	216.68	214.15	220.65	219.82	216.59	215.79	216.07	216.43	215.71	218.33	219.32	217.71	214.77	216.37
204.8	201.38	203.98	205.51	206.84	205.96	207.35	205.84	205.62	206.6	204.17	204.17	202.82	206.76	208.69	202.04	205.92	204.25	204.35	202.95	202.23	205.65	207.58	203.96	209.48	204.64	202.6	201.85	203.89	203.85	204.3	204.7	205.85	205.07	205.31	207.87	204.84	206.93	208.67	203.46	203.38	206.25	204.91	205.31	202.26	205.35	203.42	202.69	205.46	205.15
203.51	203.28	201.3	202.95	206.46	199.32	203.01	203.05	202.99	204.3	204.21	206.88	201.08	200.59	202.62	201.45	205.86	202.09	201.68	204.38	202.5	205.93	203.14	201.95	204.68	203.52	204.51	204.32	202.42	204.22	204.37	205.84	206.45	202.06	203.3	204.57	205.19	201.07	202.78	203.28	204.69	204.55	202.25	203.7	202.78	204.16	202.6	201.97	200.93	202.91
209.5	207.48	208.81	209.9	208.56	210.43	213.22	206.24	206.7	209.91	207.14	208.27	207.57	209.79	207.61	209.34	206.35	207.77	205.78	206.82	210.28	207.39	206.55	207.43	205.7	207.29	205.26	212.24	204.24	211.04	210.41	206.91	207.45	210.51	208.62	207.78	205.23	208.33	206.57	209.83	206.53	208.11	203.35	208.15	209.74	209.41	207.53	206.24	210.49	209.62
208.92	207.08	202.84	207.02	210.38	205.47	206.77	204.63	207.26	205.22	207.46	204.03	203.15	207.01	208.51	204.84	203.08	204.22	210.59	209.44	208.05	207.74	206.6	209.85	202.32	202.75	206.12	206.43	205.27	208.26	206.6	208.38	202.5	209.06	203.53	203.29	209.5	207.15	206.09	206.64	206.96	205.58	203.42	204.05	205.88	204.19	204.01	209.56	209.74	207.1
209.74	212.78	210.95	213.1	208.45	206.68	211.14	210.98	213.17	211.68	213.61	209.37	212.35	215.3	212.3	214.25	212.65	208.6	212.63	214.62	213.34	211.06	211.73	214.89	213.77	213.06	210.73	213.41	211.95	211.05	209.06	208.99	211.7	214.89	208.5	210.45	208.51	209.88	211.16	207.31	211.14	210.72	211.24	214.67	212.48	207.66	211.02	213.25	212.13	213.72
211.04	207.08	209.22	208.76	209.89	208.53	209.47	206.25	207.64	211	209.37	209.36	205.42	210.29	212.24	212.1	208.27	209.67	209.29	208.1	209.17	207.05	208.12	211.04	210.71	207.91	206.92	212.02	208.06	207.76	210.87	207.35	210.38	208.68	209.29	205.98	209.9	207.61	207.07	207.25	209.9	210.48	209.04	208.27	207.93	206.52	208.71	210.7	212.02	206.06
207.64	202.65	204.95	204.68	204.36	204.22	204.43	204.27	201.52	199.82	203.31	201.63	204.25	203.92	203.36	204.11	201.95	202.55	201.41	199.68	202.47	202.24	199.45	200.5	202.92	205.9	204.91	201.13	201.62	204.48	200.91	205.11	200.94	199.88	200.31	201.38	199.92	205.52	202.47	203.14	204.87	199.88	200.54	200.24	204.25	202.01	198.54	204.75	204.84	200.54
207.66	202.93	205.64	206.68	204.99	204.37	205.97	205.72	205.47	205.66	205.58	204.03	204.53	203.37	203.56	205.85	202.6	204.28	206.71	202.57	205.6	202.44	206.29	203.76	206.95	206.38	208.58	207.94	206.46	205.22	203.66	207.31	203.72	205.36	205.73	205.18	207.18	206.64	204.5	205.84	204.78	206.6	204.27	208.04	203.38	203.68	205.84	203.91	206.08	204.34
209.31	211.66	211.98	207.73	210.96	210.67	210.27	209.68	207.13	211.37	212.33	211.2	208.22	210.53	210.35	211.21	209.37	208.04	207.29	206.46	208.99	211.32	209.32	213.47	208.43	212.48	209.54	210.19	207.94	211.54	208.89	206.67	215.5	213.32	211.87	207.51	210.5	211.66	209.29	213.77	209.55	207.71	208.92	209.03	207.84	210.3	210.37	210.76	209.22	209.81
200.75	205.9	202.27	198.65	204.51	198.81	202.92	203.27	200.21	202.05	200.83	199.66	202.12	201.33	203.87	201.38	203.38	203.26	202.07	201.23	203.73	208.1	201.67	198.13	201.94	202.8	202.13	207.25	204.82	203.93	204.61	206.1	202.92	200.59	203.32	204.37	205.63	205.09	205.26	200.87	201.4	204.05	198.9	203.94	202.78	204.14	203.58	200.76	204.92	203.16
212.22	210.05	207.81	210.82	208.35	210.8	211.07	211.61	212.86	215.28	212.14	213.37	212.01	209.31	213.48	210.16	213.05	210	211.54	210.83	213.33	213.34	213.77	211.43	208.78	211.58	210.77	209.78	211.4	214.54	213.64	211.9	208.25	213.27	208.18	211.93	210.62	212.16	209.4	211.94	216.34	212.33	213.13	210.83	211.46	214.03	212.1	210.37	212.1	212.74
205.59	200.4	204.6	202.06	203.55	205.69	202.39	202.63	206.99	204.65	201.89	203.84	202.77	205.25	202.99	204.33	201.78	203.37	203.88	201.9	205.78	203.94	202.92	201.28	205.27	205.64	205.06	202.13	203.67	207.39	202.09	203.52	203.5	204.39	204.38	203.66	204.89	202.45	202.98	201.67	203.2	203.94	204.89	205.52	203.52	202.75	206.04	202.28	202.61	204.57
200.33	200.44	201.63	201.34	200.51	200.09	196.76	200.78	199.28	199.48	198.68	200.5	203.78	199.66	197	199.83	202.56	198.88	202.48	201.92	200.9	199.68	199.65	201.77	201.76	203.74	201.33	204.87	202.72	198.31	200.47	201.22	201.82	200.63	198.75	201.45	199.19	202.78	196.33	202.85	198.46	201.37	202.98	199.85	199.61	201.51	201.35	200.29	204.49	200.83
206.87	208.68	210.14	210.75	207.83	208.32	205.69	208.83	210.74	208.64	207.89	207.13	213	209.72	209.29	210.18	210.88	205.65	207.72	207.59	208.39	209.12	207.95	207.79	209.25	210.38	209.47	210.24	208.21	208.36	207.7	208.82	209.44	210.73	210.68	210.23	208.19	206.68	208.02	209.84	206.27	208.05	208.45	211.97	211.37	208.34	210	205.71	209.61	210.05
200.92	203.25	201.8	205.21	201.9	200.52	205.15	202.08	201.5	202.85	203.79	204.77	202.2	203.2	202.12	201.87	202.19	204.43	202.13	203.94	202.02	204.54	204.7	201.2	201.75	199.36	204.93	201.41	201.08	204.7	203.15	199.01	204.86	202.5	200.8	199.28	200	201.02	202.19	203.71	205.36	201.51	204.74	201.95	204.5	203.22	201.26	203.42	203.36	201.35
199.25	200.9	202.05	201.41	201.14	200.62	203.97	203.07	201.13	198.53	203.97	202.51	200.31	199.96	198.12	204.13	201.89	200.99	200.15	203.1	197.54	200.47	202.08	200.85	201.02	202.78	202.73	202.87	202.79	202.67	204.33	202.75	203.44	204.19	203.74	201.78	199.75	202.92	204.36	205.4	201.97	202.88	203.26	200.93	201.23	202.51	202	200.42	203.3	201.62
193.42	195.64	196.3	196.33	195.7	193.74	197.11	196.24	193.3	193.84	196.87	193.08	195.39	194.81	195.89	193.39	193.46	193.96	192.73	195.12	194.12	190.33	191.88	195.44	194.57	193.01	194.38	193.15	195.35	193.18	195.42	193.4	193.46	193.9	195.7	192.6	195.17	190.45	191.4	191.21	196.06	194.39	193.07	194.56	195.52	192.72	196	191.69	194.19	194.55
196.28	194.71	196.46	196.04	195.98	192.77	195.14	194.06	191.54	193.37	193.4	194.37	194.68	193.37	195.3	194.63	196.27	198.31	191.96	194.25	193.71	193.53	193.42	195.11	191.26	196.84	192.01	192.42	194.64	197.81	195.47	196.08	196.22	195.04	195.98	189.95	193.41	196.75	190.61	193.87	192.79	195.12	194.61	194	196.43	192.64	197.52	194.05	195.26	193.88
209.69	205.14	207.67	206.7	210.38	208.12	208.02	207.23	207.31	208.65	210.93	206.24	207.98	204.72	210.4	209.66	210.48	207.23	209	209.51	206.42	208.68	209.16	209.76	208.19	210.78	208.67	208.18	209.97	211.43	210.84	206	213	210.4	205.55	208.36	210	209.22	208.8	209.06	210.19	207.55	209.06	208.07	206.06	209.52	205.08	208.31	208.43	207.17
198	200.41	198.4	202.05	196.66	195.67	197.92	196.47	200.41	197.32	199.04	197.42	197.66	198.85	198.13	195.68	198.43	200.35	197.76	198.17	196.32	197.98	200.43	198.23	197.15	195.11	199.97	199.11	196.23	197.78	198.99	200.7	200.24	199.28	201.1	193.75	198.53	200.69	197.53	199.94	200.04	201.54	195.8	200.33	197.44	199.52	199.08	200.12	196.37	199.66
210.72	210.97	206.88	212.25	210.63	209.13	209.07	210.29	209.12	209.23	209.79	211.16	205.82	208.54	208.78	209.1	210.23	211.82	210.14	206.97	213.59	210.54	210.82	212.67	207.96	210.02	212.84	210.74	209.35	209.44	209.19	207.79	209.12	213.24	207.27	210.76	212.91	208.77	208.54	208.93	204.63	210.7	208.12	208.06	211.45	209.29	206.65	213.72	212.16	213.4
211.02	214.67	211.39	211.69	213.32	211.58	211.77	215.09	212.62	214.83	213.49	214.03	214.56	211.12	213.45	217.06	217.7	211.43	210.06	215.05	211.2	211.37	215.73	215.17	211.06	213.36	212.64	213.19	213.19	214.03	209.6	211.67	214.29	211.18	212.74	208.18	210.75	215.34	211.61	213.92	210.75	212.33	214.29	214.1	214.89	213.4	212.4	213.54	212.8	215.14
201.32	204.42	204.53	198.97	207.29	199.38	203.02	203.84	201.44	206.81	203.15	203.55	205.62	203.33	203.65	203.45	202.86	202.48	207.32	204.03	203.36	200.07	205.97	204.25	206.42	204.61	201.04	203.04	202.73	202.66	201.13	203.84	204.27	205.46	200.57	203.55	202.9	204.72	203.12	204.26	203.12	204.84	202.51	207.85	201.1	204.12	204.07	205.1	203.06	204.43
206.78	208.74	208.4	207.58	205.17	207.89	207.36	210.06	207.13	210	208.84	207.34	205.76	206.85	206.67	207.6	208.93	209.35	206.69	208.14	208.85	206.99	211.51	208.36	208.64	206.44	203.04	211.41	209.23	208.51	208.27	210.66	207.09	207.5	207.52	207.01	207.71	208.35	211.98	207.74	209.49	206.93	207.29	209.08	210.36	208.18	209.46	209.76	205.53	206.35
198.68	198.68	196.58	199.71	197.61	203.69	202.33	199.74	201.88	196.54	198.22	200.05	198.93	198.99	196.34	199.46	198.15	200.33	199.21	200.64	204.42	199.41	199.2	199.41	197.81	197.62	197.68	199.2	200.3	199.67	199.82	203.54	198.67	200.45	196.66	199.28	198.01	198.62	200.76	198.29	200.93	198.63	199.18	198.84	198.94	199.84	200.07	200.21	198.5	195.61
216.89	216.1	215.48	220.08	218.22	219.84	215.98	217.14	217.45	215.84	216.61	216.85	223.17	218.33	217.83	220.27	218.18	218.61	217.63	215.6	215.18	216.4	213.98	216.17	218.96	215.9	220.05	216.18	216.86	217.9	215.26	218.61	217.61	215.79	213.55	215.32	216.13	218.66	215.23	218.44	217.12	215.11	215.4	214.1	216.03	218.79	216.24	216.88	217.73	217.4
211.88	214.53	212.69	211.12	212.54	214.11	210.24	211.34	210.91	213.81	212.62	208.92	213.18	211.8	217.61	208.39	212.2	213.17	214.71	212.84	214.25	213.09	210.98	212.06	211.43	213.6	214.79	212.49	210.22	208.96	214.28	213.12	213.2	211.39	213.89	215.39	212.06	213.38	213.81	210.99	214.1	212.7	213.1	211.79	208.08	213.89	212.34	215.45	209.42	210.31
211.89	215.72	212.07	212.74	211.33	212.47	217.16	210.9	212.35	211.52	213.73	213.53	211.96	215.74	212.6	213.75	216.31	215.72	215.47	214.7	213.98	211.48	212	212.71	210.67	215.17	210.44	211.85	213.35	213.71	212.64	213.8	214.36	212.82	211.33	213.89	214.48	213.95	213.79	212.07	213.86	213.91	213.96	212.45	214.58	215.83	214.8	212.66	211.54	212.87
206.16	204.76	207.13	206	205.56	203.93	203.4	204.46	205.9	203.9	203.27	200.55	203.46	203.05	202.64	203.66	206.11	203.61	203.51	204.57	204.93	204.16	203.54	202.5	203.51	205.02	201.98	200.51	203.1	205.76	201.57	204.33	203.53	203.93	198.17	202.73	202.85	203.33	205.37	201.6	203.76	203.87	203.73	203.41	200.94	206.3	208.43	206.19	205	204.97
218.82	216.19	216.55	214.06	219.17	219.42	220.74	216.3	217.74	217.24	213.56	215.11	215.95	214.61	216.7	216.91	214.74	216.27	217.48	215.69	217.48	216.62	217.63	218.3	215.34	216.26	218.89	217.46	215.01	219.4	215.66	217.45	217.94	216.52	216.83	218.72	217.51	217.04	216.24	214.77	217.92	215.75	217.65	220.32	216.48	218.67	219.65	216.56	216.05	216.23
213.83	212.54	214.48	211.24	208.43	208.9	211.32	213.05	210.61	214.93	210.12	212.09	213.14	211.14	211.44	207.95	213.03	210.58	211.6	213.5	212.32	210.64	212.23	210.81	214.13	212.6	214.28	210.49	213.61	213.49	210.5	213.19	212.39	212.08	211.41	211.58	210.94	212.58	213.08	210.43	215.38	213.56	211.48	210.5	208.84	215.37	213.36	213.21	215.41	211.59
207.37	206.45	204.55	207.51	205.42	204.45	201.66	210.99	205.7	204.22	202.15	206.97	206.86	206.05	202.77	206.11	205.08	204.53	205.37	206.36	204.01	204.24	203.38	203.7	207.38	204.18	207.68	204.96	207.78	206.16	203.9	206.1	203.3	202.46	202.3	203.25	203.78	202.11	202.61	203.62	205.86	205.51	205.71	201.68	201.69	205.77	205.05	207.67	205.57	201.43
209.46	208.65	209.12	210.22	209.02	208.39	210.45	208.37	210.4	208.26	209.68	208.72	209.18	210.28	209.95	208.11	208.39	210.17	210.06	212.69	207.4	206.17	207.88	210.09	204.87	209.39	209.57	208.63	207.16	205.43	207.84	209.71	208.68	208.27	211	205.31	207.74	207.58	209.58	210.72	203.7	208.79	207.09	207.15	207.27	209.41	210.33	205.25	206.23	206.41
201.41	199.85	200.53	205.03	202.85	198.77	199.47	200.06	201.07	202.85	201.34	196.57	201.2	202.54	200.89	199.15	199.2	198.86	200.57	200.87	203.41	200.47	201.56	199.96	202.28	202.25	202.79	200.76	198.56	202.06	196.95	196.6	200.02	198.03	200.71	201.73	201.46	198.07	199.17	202.24	200.87	197.6	199.98	196.78	202.29	202.65	198.66	199.75	199.71	203.58
211.46	215.93	211.48	212.39	210.66	214.38	210.13	213.05	211.68	210.91	213.14	211.89	211.69	208.27	210.7	211.98	214.28	213.73	211.98	211.36	209.45	210.38	209.82	215.78	213.18	207.93	212.28	210.58	212.83	214	212.3	215.2	211.9	211.82	213.05	210.03	213.83	210.71	210.5	210.07	212.48	212.73	210.75	210.87	210.57	211.58	214.25	210.82	208.6	212.39
206.35	204.65	208.25	208.46	206.22	208.44	207.19	206.66	209.17	206.41	208.38	205.83	205.98	208.31	207.81	206.17	206.16	207.95	205.14	208.3	209.46	208.41	212.18	210.5	207.6	208.84	208.46	210.55	207.74	209.46	205.18	208.65	206.19	210.95	208.44	205.61	209.28	208.41	207.74	208.12	206.79	207.25	207.03	206.69	209.65	210.32	206.09	206.21	207.13	210.48
209.73	208.29	209.75	211.98	214.38	211.38	210.09	212.3	212.16	214.1	210.16	212.59	212.2	211.78	211.76	211.25	213.42	212.52	210.05	211.02	212.74	213.23	212.89	212.13	212.21	211.39	211.5	212.33	210.94	213.01	214.01	210.68	211.01	211.88	212.35	212.79	209	211.09	211.92	211.27	210.9	210.8	209.92	209.85	214.47	211.27	212.22	211	212.26	211.28
207.81	207.76	209.84	208.99	206.93	209.94	209.97	209.54	206.01	208.21	207.18	208.83	207.74	210.49	209.11	208.93	210.54	211.66	207.34	210.51	206.95	207.88	211.47	208.47	207.1	209.28	205.21	209.86	207.38	209.07	208.45	206.46	205.64	208.86	208.48	210.05	209.11	208.41	209.37	210.65	208.97	209.52	207.72	208.64	209.26	209.11	208.49	210.24	206.56	208.78
209.58	209.38	208.12	210	209.79	209.03	206.18	209.76	207.54	207.87	211.53	207.65	207.64	208.04	209.89	208.79	207.49	208.44	204.7	208.83	207.94	210.91	209.55	207.06	210.36	209.47	208.49	209.03	209.11	207.73	209.49	207.45	207.42	206.36	208.45	205.95	208.77	208.29	207.82	207.26	209.54	207.44	207.52	210.97	210.89	208.55	208.76	209.44	206.98	209.3
208.17	206.09	208.14	209.72	208.56	211.1	206.32	206.14	210.12	209.09	208.53	205.79	209.25	208.52	210.34	207.64	207.09	211.87	209.52	209.23	209.73	207.06	208.13	206.94	211.38	208.87	211.63	207.74	210.02	211.12	205.76	209.07	207	208.47	208.97	209.26	208.93	209.04	205.88	208.9	211.3	207.69	208.4	212.23	212.7	210.64	209.03	207.55	209.13	207.61
211.71	203.64	203.76	208.29	205.25	204.64	204.71	206.52	208.51	205.42	208.31	203.65	206.31	205.19	206.57	208.23	204.06	206.04	205.55	208.28	203.47	204.74	203.34	208.52	206.18	204.04	207.49	207.87	202.32	203.24	204.66	204.63	203.64	205.95	207.31	208.03	206.79	203.93	202.82	204.62	204.36	205.67	206.17	210.08	205.72	209.11	204.9	207.79	206.35	204.71
199.49	200.75	203.12	201.22	200.37	203.14	197.69	204.19	202.91	199.62	200.86	201.48	201.46	199.45	203.2	200.35	203.11	198.82	199.11	199.39	200.74	199.88	201.15	199.29	200.46	202.58	202.02	200.23	201.42	203.08	205.19	200.37	203.1	197.6	197.92	199.86	198.47	203.29	201.34	200.19	203.79	200.75	200.81	200.58	199.1	201.33	203.65	198.42	201.3	201.83
210.49	211.79	210.26	210.77	210.18	210.42	207.93	209.42	205.11	210.16	212.51	205.64	212.67	212.79	210.11	210.63	209.3	206.83	212.54	208.17	206.17	208.85	210.1	208.99	210.35	207.78	212	209.51	209.42	211.89	208.89	207.03	210.44	207.96	205.93	209.83	208.12	210.02	210.27	209.87	208.96	209.44	207.55	208.56	212.09	207.42	203.23	208.22	211.84	207.49
206.33	209.24	208.02	210.24	210.42	210	210.94	209.45	209.74	208.5	209.2	208.62	206.87	208.53	204.77	207.84	212.04	207.03	208.42	209.46	207.4	207.16	211.91	208.87	206.61	208.68	210.71	208.11	207.97	210.3	212.19	208.71	209.04	208.72	208.12	209.61	203.8	208.4	206.03	210.7	208.75	210.7	206.75	208.53	209.3	208.53	207.5	205.29	209.99	208.26
208.14	203.96	206.99	208.48	206.15	211.19	209.02	207.03	204.03	208.65	208.43	210.79	209.29	211.28	206.77	208.37	205.87	206.87	207.77	205.52	207.56	210.4	206.77	207.92	208.13	208.04	205.63	207.75	207.48	206.92	210.5	208.82	207.42	208.56	205.73	206.3	210.08	208.97	207.29	206.63	205.51	210.08	206.37	207	205.92	204.82	210.4	209.84	209.92	207.74
209.08	203.5	206.38	207.28	208.68	207.08	207.27	205.67	207	208	204.98	206.11	203.4	207.19	207.55	207.33	204.43	205.67	204.13	205.57	205.96	207.91	202.73	208.51	204.32	202.42	205.57	208.24	207.75	202.93	204.89	209.79	205.09	206.02	208.28	206.19	204.71	210.61	204.69	205.11	205.99	201.04	209.01	207.87	208.53	206.98	207.68	204.6	205.95	205.5
199.27	201.45	198.36	201.13	198.28	199	200.07	195.91	199.02	197.23	202.88	200.72	199.38	201.45	199.96	204.03	199.19	199.28	200.8	201.11	197.5	198.09	201.7	197.84	199.6	201.13	199.12	198.72	199.9	200.14	200.38	204.13	199.23	199.64	195.64	201.34	197.66	200.2	199.49	195.43	200.9	198.91	198.28	201.35	201.64	199.24	199.9	198.58	199.75	197.15
209.32	207.54	207.98	209.12	210.29	210.48	209.78	208.85	208.4	208.48	207.85	209.54	206.08	208.79	208.68	210.79	210.56	207.97	208.36	210.7	207.49	207.15	209.17	207.32	210.09	207.33	209.37	210.17	208.65	208.33	208.24	211.62	208.46	210.17	209.51	206.77	204.68	212.26	205.55	206.81	209.68	207.37	208.61	209.62	211.11	208.81	207.59	208.87	210.27	210.34
202.92	201.18	204.83	204.03	204.96	204.38	206.59	207.63	203.22	203.46	201.17	205.1	205.31	204.24	203.99	206.75	201.45	203.23	203.68	203.39	202.65	205.02	202.3	201.94	202.07	204.25	204.83	202.79	202.24	206.02	206.06	203.97	203.13	201.45	204.42	203.19	202.96	203.73	204.83	204.45	204.73	205.21	203.58	204.86	202.77	205.38	201.41	203.58	203.96	204.68
202.49	200.98	204.94	200.54	202.46	203.73	203.44	201.06	203.01	202.54	205.61	202.7	203.56	202.57	200	203.5	202.99	201.52	202.42	204.78	201.36	204.52	201.18	202.58	203.49	201.06	202.69	198.78	201.2	201.47	202.18	203.09	205.33	202.02	203.27	199.38	202.16	199.89	203.22	204.13	200.59	200.99	199.93	205.3	200.62	201.01	203.38	203.84	200.4	205.81
209.39	204.86	206.57	209.4	207.23	208.28	210.11	209.5	207.34	210.86	208.96	208.43	208.88	207.06	206.42	204.06	208.59	210.12	208.29	207.51	208.41	205.69	207.28	208.44	206.26	204.37	207.36	205.31	208.97	204.26	206.66	207.67	206.53	208.04	205.71	206.6	206.31	209.01	206.09	204.62	209.48	207.89	209.34	205.94	205.78	206.97	207	205.36	207.38	207.32
212.71	209.72	211.06	211.34	210.06	212.29	212.4	209.85	213.13	212.49	210.57	211.95	212.84	214.88	211.35	212.83	212.63	210.19	211.68	212.63	211.91	213.07	208.94	206.42	211.34	212.58	214.06	212.38	214.64	207.99	209.37	212.96	211.87	210.79	210.63	212.15	213.21	211.2	211.33	213.15	209.2	212.12	210.46	211.9	211.34	212.85	210.75	210.46	210.89	208.94
203.97	206.68	206.56	206.33	203.8	206.32	206.39	205.26	208.57	203.57	203.08	206.97	206.59	202.39	203.13	208.79	204.63	205.04	204.66	206.7	207.47	204.49	206.47	205.69	203.2	204.66	202.25	205.71	208.21	204.4	206.07	205.84	203.37	203.91	208.29	207.63	203.26	205.63	205.23	207.23	206.63	203.86	204.81	205.63	208.4	205.94	205.86	206.53	206	203.43
217.39	219.86	215.96	220.54	216.12	220.37	215.73	218.14	218	215.24	220.01	218.03	218.35	217.66	216.92	216.32	216.28	220.16	211.35	214.87	219.7	220.3	215.4	220.57	217.56	218.68	215.17	216.68	216.95	216.67	220.08	217.6	216.51	216.44	216.46	217.37	216.94	218.7	220.86	220.04	217.12	214.84	216.19	218.02	215.77	218.77	218.89	216.75	220.92	220.11
207.51	205.63	207.68	211.48	208.77	206.83	210.24	205.04	208.49	206.91	206.28	202.96	206.18	206.11	209.27	206.55	210.9	209.37	206.99	205.99	207.55	208.4	208.9	204.74	209.48	210.19	204.16	208.22	206.71	209.62	208.02	208.76	205.78	207.47	210.34	206.71	207.68	206.78	206.17	207.22	207.21	209.42	208.59	208.44	206.22	203.26	205.84	207.62	209.24	212.63
208.97	206.76	210.46	207.62	210.12	207.75	207.11	208.2	207.58	205.78	210.26	207.15	204.51	204.82	206.09	207.25	209.51	205.36	209.45	204.32	209.72	207.31	207.57	207.34	207.13	208.99	210.15	211.32	208.03	212.53	209.59	210.53	205.82	210.1	211.12	210.49	207.29	204.54	206	208.61	208.06	206.92	206	206.01	208.79	207.49	207.24	206.23	208.85	207.73
207.42	210.99	210.2	207.73	210.47	206.05	208.09	210.5	211.06	210.8	213.02	209.51	210.5	212.72	206.8	211.66	208.39	209.73	209.93	207.61	208.37	211.41	207.77	211.22	207.17	208.33	210.06	211.89	207.12	211.76	212.98	209.57	207.89	210.5	207.87	208.77	207.16	208.85	208.79	207.83	212.92	209.35	209.38	211.85	206.43	207.6	211.12	207.87	208.47	212.2
204.86	209.43	209.46	211.75	211.05	207.89	207.19	208.7	208.82	210.04	210.85	209.18	209.28	205.91	208.84	206.68	206.91	208.25	205.7	207.44	210.92	210.4	205.08	208.08	209.39	210.89	208.87	210.08	209.07	206.53	205.34	209.63	207.25	208.56	205.55	208.34	207.07	208.22	212.2	207.79	210.81	210.47	206.79	207.43	209.43	207.98	209.4	208.95	213.04	211.45
194.38	195.28	196.45	193.54	195.1	194.9	193.34	196.12	194.1	193.48	197.44	196.43	194.07	191.97	195.67	194.1	194.03	195.81	193.76	195.39	194.46	195.62	196.42	193.58	194.06	193.24	193.15	193.74	191.39	195.95	193.04	192.66	193.27	192.66	194.57	192.27	197.53	195.02	200.03	190.26	192.22	194.98	195.07	194.45	191.55	194.31	191.98	194.75	192.36	193.47
198.32	201.27	200.57	200.5	196.7	201.33	200.51	199.26	199.97	200.67	201.02	201.92	198.26	203.37	200.88	198.3	200	200.27	199.16	200.13	201.66	198.04	199.32	198.49	200.7	202.57	199.23	199.44	197.15	195.64	197.57	200.48	198.51	202.72	200.14	198.65	201.71	201.98	200.31	197.83	200.58	197.82	200.45	200.05	200.99	200.25	196.2	198.35	198.64	200.83
200.4	200.08	202.95	203.55	196.54	197.23	196.35	198.31	200.74	200	201.69	197.43	201.77	197.53	202.9	197.81	199.68	198.95	199.34	199.8	198.55	198.34	200.59	200.23	199.73	200.54	195.77	199.11	202.09	196.51	199.82	197.21	200.62	197.94	201.63	201.57	198.71	199.77	198.71	200.43	199.46	201.16	201.35	199.49	198.77	198.2	198.41	199.16	197.62	199.54
201.47	203.5	202.66	204.96	206.89	202.39	204.05	205.73	204.33	204.92	202.62	203.32	203.53	202.23	204.38	203.08	203.85	201.87	200.45	205.28	204.37	204.86	205.19	206.75	203.83	205.76	200.58	204.91	204.79	205.16	202.43	205.19	202.29	201.65	205.24	199.03	203.76	201.66	201.63	203.46	208.28	202.86	203.59	202.18	206.09	203.39	205.93	204.67	205.21	203.69
204.09	204.05	206.25	206.32	204.41	206.03	204.86	202.18	211.3	204.41	205.28	203.98	202.99	205.56	206.6	206.71	205.7	205.96	207.01	204.7	205.34	204.14	205.25	204.74	205.15	208.13	201.65	204.65	206.01	204.24	204.88	206.15	208.72	204.98	205.66	203.93	206.3	201.82	205.5	207.65	205.4	207.43	205.06	203.98	206.32	207.02	205.88	207.49	202.87	204.28
209.02	208.88	208.28	206.48	203.58	207.27	210.29	208.09	210.84	207.17	205.33	204.27	207.16	206.84	207.6	203.52	207.93	209.28	208.39	208.26	205.48	207.49	208.57	210.77	208.06	208.74	206.61	207.05	207.24	206.94	208.61	205.09	208.93	206.88	209.2	209.42	212.25	208.11	206.68	211.34	207.35	208.28	205.38	207.01	206.64	209.85	209.7	208.17	205.67	209.18
201.92	202.5	203.17	203.36	203.76	198.86	202.46	201.85	201.87	201.66	201.77	199.54	200.26	202.43	201.08	203.28	200.5	204.06	204.04	203.63	201.37	200.04	203.44	200.78	201.01	200.69	203.03	203.46	203.14	203.9	201.33	202.39	202.61	202.63	199.58	200.16	204.3	199.8	199.8	203.44	203.27	204.73	202.12	202.04	203.6	204.86	202.69	202.07	202.76	203.43
212.29	210	207.09	207.98	207.05	210.77	210.1	210.99	208.37	207.39	207.01	209.06	212.29	210.86	210.68	206.52	210.36	208.89	209.22	208.16	209.17	204.9	209.68	207.42	207.84	209.38	205.32	209.91	208.41	209.13	209.14	206.53	209.11	207.81	208.23	208.52	207.62	206.45	208.87	211.95	206.87	211.22	211.55	211.34	208.93	207.76	209.4	209.14	209.84	208.99
210.1	207.09	210.43	209.97	207.63	208.15	209.37	207.86	211.49	210.33	210.74	211.02	205.14	207.1	209.81	206.02	207.71	211.16	210.68	210.43	213.95	211.01	209.51	212.73	207.13	207.85	209.7	207.85	207.77	206.39	211.27	207.47	206.39	209.92	206.49	206.99	210.14	212.37	210.59	210.18	212.89	207.32	209.84	208.88	211.08	210.81	212.1	211.72	206.23	209.91
208.52	207.35	207.66	206.56	208.57	203.41	206.74	204.75	209.99	207.6	209.61	204.38	204.12	206.98	207.2	207.47	207.05	205.07	208.36	212.02	206.27	205.05	208.64	207.64	206.21	209.38	210.05	207.85	210.11	213.66	212.46	209.35	209.24	207.32	207.69	211.03	206.46	207.1	205.92	205.98	205.16	206.26	206.97	204.95	208.99	208.65	210.64	206.62	205.1	205.71
199.88	198.31	196.32	199.49	197.92	196.35	202.41	199.58	199.1	198.07	199.31	198.26	201.88	200.11	201.11	198.76	199.95	200.87	200.16	197.49	199.67	198.9	197.1	199.67	199.76	197.41	200.6	198.28	199.41	197.69	200.05	198.93	199.97	198.18	197.91	199.3	196.84	196.48	202.15	196.62	199.73	198.92	197.73	199.58	202.08	196.89	198.64	201.05	200.11	200.84
204.32	205.54	203.66	208.41	205.93	204.31	205.26	203.66	204.91	205.35	202.82	202.93	208.71	206.02	204.66	203.91	207.23	210.04	205.75	205.03	210.77	204.7	204.14	206.66	203.81	206	205.25	208.33	206.41	203.26	207.7	206.68	208.34	205.16	202.56	204.48	210.2	205.44	207.84	202.2	203.49	206.16	205.73	206.56	205.86	208.32	206.11	205.17	207.41	208.73
204.56	203.48	206.54	202.41	204.56	206.11	203.64	203.41	206.59	200.27	203.68	201.16	205.24	202.9	202.65	204.46	202.45	204.43	206.92	202.29	202.72	202.79	202.8	204.21	201.06	201.83	203.22	199.6	203.56	202.24	208.32	198.22	208.84	204.82	206.79	203.87	203.36	202.62	205.14	206.37	202.15	202.74	204.42	205.5	206.18	202.85	205.11	203.29	203.33	200.12
206.38	209.39	208.84	210.27	207.64	207.82	208.87	208.49	209.17	206.42	207.39	207.65	207.77	208.29	207.91	206.74	207.17	208.31	206.45	204.1	209.08	209.88	204.59	207.57	208.54	207.68	207.6	206.11	209.41	208.66	208.85	207.81	209.74	210.91	210.11	206.6	205.81	206.27	209.74	204.65	205.24	209.32	207.67	209.4	204.63	205.57	207.04	207.57	205.32	209.08
214.07	214.33	218.58	215.62	216.84	218.91	221.5	216.14	217.65	217.91	216.7	217.66	217.73	215.05	218.98	215.41	216.06	218.31	219.77	216.85	215.28	217.01	215.68	216.59	219.14	215.88	216.54	218.46	217.31	216.44	219.31	219.74	216.84	216.26	218.37	214	217.11	215.04	217.96	216.7	218.38	214.14	218.27	216.75	216.18	217.47	216.9	218.7	215.37	217.27
210.43	209.92	209.04	210.68	209.8	210.26	210.99	209.3	211.41	210.75	210.05	209.14	210.83	208.2	205.94	209.32	209.19	210.43	208.65	207.09	210.16	209.02	207.77	204.95	205.34	210.56	211.07	207.23	211.52	212.78	206.24	208.21	210.13	210.09	210.56	209.17	211.14	204.9	209.88	207.63	206.91	209.5	206.39	208.73	208.23	208.17	208.17	209.83	210.62	205.01
215.97	218.72	218.64	217.49	220.63	219.51	219.64	217.25	218.75	218.06	219.67	218.59	215.01	218.91	218.36	215.58	212.09	214.74	219.94	219.82	217.86	218.18	221.53	218.68	220.05	217	217.43	219.16	217.31	220.09	215.72	219.69	214.68	219.43	216.57	220.86	216.43	219.59	219.65	219.73	220.16	215.52	216.38	216.98	219.16	219.93	219	216.1	218.52	217.91
202.51	206.24	201.22	205.09	201.25	202.82	203.41	207.37	204.64	207.47	204.38	201.36	201.24	204.1	206.83	204.68	201.91	204.98	204.59	203.34	204.38	205.02	205.4	202.01	201.53	202.78	203.97	203.85	208.5	206	202.98	202.24	201.16	202.77	205.49	203.81	202.96	204.92	206.19	204.92	202.84	199.57	205	206	203.33	203.51	205.28	203.25	205.85	204.74
202.85	207.1	201.02	203.19	204.86	203.67	201.74	203.25	201.48	202.38	204.96	203.93	200.61	201.63	205.01	204.44	202.45	204.27	204.67	207.24	204.8	203.67	202.69	207.68	202.22	205.03	201.51	202	201.68	204.03	204.7	204.25	206.2	202.12	203.16	203.42	207.57	201.22	205.17	204.85	203.45	203.27	202.64	205.22	201.77	204.58	199.91	202.24	204.9	204.07
194.89	197.51	198.46	195.54	197.83	195.7	196.03	197.94	199.11	199.11	196.22	195.78	197.51	197.36	199.33	197.38	196.54	199.56	199.85	199.3	197.31	200.65	196.8	198.4	200.24	197.35	199.66	195.96	197.18	198.45	199.75	200.38	199.52	199.25	195.93	197.55	198.82	195.35	198.16	201.16	198.14	199.04	198.16	194.94	195.79	197.67	199.88	197.95	196.95	197.82
207.49	205.5	208.46	209.92	206.87	208.01	204.86	206.94	208.59	208.48	208.01	204.87	206.59	210.12	206.78	207.73	208.18	206.59	209.47	211.75	205.16	206.92	211.29	208.57	209.3	207.8	206.77	205.89	208.47	207.49	207.64	204.47	207.14	208.05	206.02	205.34	206.75	206.8	206.92	208.36	207.98	206.87	207.42	206.9	208.37	208.68	205.61	204.55	211.09	209.41
208.93	208.11	206.64	208.44	208.1	209.57	213.82	210.53	210.63	209.91	211.92	208.89	207.28	207.7	208.35	210.27	207.15	209.2	208.44	209.11	205.2	212.39	206.95	205.56	207.62	209.27	213.36	212.28	209.95	210.56	208.59	211.01	206.39	207.72	205.66	207.02	211.85	209.52	210.61	208.82	210.83	207.67	209.69	209.31	208.15	212.12	208.53	211.3	211.42	209.69
206.98	210.82	209.53	209.97	208.49	209.56	208.87	208.96	208.34	213.49	207.51	209.19	208.65	210.48	209.45	206.39	206.73	207.03	211.17	209.66	209.32	211.16	209.65	208.92	208.75	209.76	208.83	208.89	210.89	207.87	210.95	207.16	207.97	208.98	208.28	209.99	206.69	207.4	210.07	209.6	210.35	208.01	208.35	210.99	210.66	207.69	208.85	210.28	207.1	210.31
197.88	198.09	200.82	198.96	199.02	195.63	197.27	197.21	200.21	197.82	200.38	198.93	199.63	197.44	200.23	197.86	200.76	202.37	199.61	200.82	200.76	196.33	196.31	199.61	198.15	199.17	197.67	200.33	198.19	198.07	199.19	195.62	200.14	198.4	196.84	196.92	200.99	199.54	198.58	198.32	200.65	196.72	200.85	196.89	197.95	196.26	196.05	199.47	197.44	201.69
200.61	199.99	201.15	200.19	202.43	201.03	201.8	196.98	198.04	198.39	198.23	197.16	198.2	198.19	198.82	201.43	199.03	195	199.12	198.07	200.22	198.82	198.09	198.11	196.44	202.56	197.27	201.26	203.98	194.96	197.05	200.77	199.55	200.89	200.44	198.18	200.05	199.42	201.48	198.96	198.81	198.16	199.61	199.81	196.62	202.11	198.35	200.07	199.59	198.77
215.85	219.52	220.7	217.86	216.57	216.67	217.05	213.39	216.43	214.37	215.57	214.71	218.7	216.46	222.68	216.86	215.06	220.25	217.71	213.32	220.96	217.79	217.9	216.51	216.14	215.07	217.73	218.7	216.26	220.35	217.71	217.4	218.9	218.08	214.52	218.49	216.54	214.19	218.6	218.44	216.82	218.36	217.48	216.78	216.42	217.65	218.94	218.35	213.41	219.81
203.52	204.6	208.78	203.82	205.25	201.34	206.4	204.95	203.98	204.26	203.85	205.12	203.85	202.09	200.99	204.36	206.29	204.33	204.6	204.68	202.88	203.13	202.8	203.1	208.24	203.73	202.68	202.74	204.81	203.07	205.07	203.03	203.27	203.62	204.7	205.29	207.04	204.27	205.26	204.44	206.75	207.34	205.09	205.51	204.96	205.05	204.64	205.73	204.86	204.47
201.92	201.03	204.64	202.33	205.48	202.76	204.43	200.99	202.36	205.16	204.46	207.69	200.65	206.83	205.44	204.79	202.81	202.9	205.73	202.04	200.87	204.88	203.5	201.53	204.41	200.76	204.14	200.72	206.24	203.16	202.6	201.48	200.64	204.3	206.56	206.91	200.85	201.61	204.24	203.08	200.77	205.26	203.85	202.35	204.08	204.03	204.22	203.81	205.08	203.81
194.31	196.08	195.54	196.54	194	191.88	196.17	198.68	197.06	198.75	192.29	194.17	195.24	194.76	194.43	192.2	196.75	193.38	196.86	194.74	195.69	197.43	192.28	195.75	195.48	194.45	194.89	197.04	197.52	197.49	193.89	196.45	195.53	195.84	194.5	197.06	193.37	196.61	192.92	193.73	194.95	196.91	196.56	195.18	192.19	194.37	192.45	194.5	195.59	193.32
214.45	218.02	218.38	216.11	219.29	218.95	218.77	213.93	216.3	215.03	219.58	218.19	215.28	215.69	219.45	217.63	216.84	217.58	215.87	215.06	217.69	218.71	220.26	215.31	217.54	217.2	219.32	215.65	218.04	217.22	216.96	219.12	215.14	218.75	215.91	217.47	216.33	214.39	218.2	216.95	213.1	213.27	211.28	215.55	216.27	217.68	219.26	218.83	210.83	216.92
213.26	212.29	209.24	211.16	211.2	210.04	213.82	211.28	210.89	213.89	210.58	211.44	211.89	208.24	208.41	209.77	213.62	208.09	210.86	214.31	209.54	210.21	208.5	211.88	207.3	212.27	211.92	209.82	211.15	210.85	212.47	211.49	208.36	209.49	210.27	212.01	209.47	207.73	212.45	210.8	211.65	209.05	214.04	211.18	211.8	211.26	214.31	212.92	213.67	210.47
203.03	199.38	201.99	202.87	201.39	204.93	204.72	202.74	204.74	206.51	203.57	199.96	202.48	204.45	201.37	206	204.96	204.96	206.08	201.18	203.87	202.49	202.49	206.71	204.94	202.39	204.19	203.19	203.69	207.24	203.66	202.63	202.24	203.29	201.91	200.61	202.54	204.24	202.91	202.34	204.95	200	204.65	201.16	203.72	203.01	201.88	204.08	203.38	205.56
211.37	214.46	211.18	214.2	212.65	212.54	211.49	217.14	212.74	212.7	211.78	212.2	214.27	212.98	212.32	214.63	213.53	212.63	212.74	213.04	208.1	214.37	210.53	214.87	215.16	210.38	212.94	212.91	213.4	211.26	210.56	213.1	212.88	214.73	215.42	209.2	213.46	213.67	218.85	213.79	212.79	212.93	209.9	211.33	210.85	211.48	212.6	212.3	212.08	211.03
209.32	209.88	209.4	212.18	207.47	210.88	209.47	208.2	209.88	210.36	211.36	208.37	210.8	209.09	208.67	209.55	210.86	208.8	208.59	210.66	211.32	208.06	214.09	207.85	210.05	211.44	211.48	210.64	209.63	210.35	209.31	210.18	210.77	208.28	213.67	206.93	208.19	207.28	209.52	207.73	209.36	210	210.37	205.89	209.27	209.08	210.29	208	209.36	208.26
206.74	212.01	211.08	207.39	210.79	211.66	212.49	208.38	206.87	210.11	209.48	209.76	206.71	208.23	209.54	210.28	208.26	206.75	208.09	209.37	210.1	211.6	210.99	207.17	209.52	209.39	210.49	208.81	209.95	208.84	204.88	209.92	209.11	209.76	208.91	209.92	207.86	206.42	212.74	205.87	211.64	206.8	210.33	208.46	207.04	208.51	212.16	212.08	209.24	213.2
215	214.56	214.45	214.94	214.3	212.8	214.96	216.75	216.53	210.52	213.83	216.39	213.61	212.11	216.4	212.19	215.41	212.58	217.41	215.84	212.93	213.71	211.84	212.71	213.47	214.38	212.36	211.58	213.16	215.2	215.62	214.21	210.99	216.77	213.83	211.37	215.38	212.46	214.06	212.74	211.05	213.72	211.65	215.39	213.05	212.95	215.09	213.43	211.8	213.02
206.43	209.73	207.34	203.99	206.96	210.06	205.63	208.47	206.72	207.45	203.03	209.17	205.9	206.59	206.22	207.07	204.81	208.75	209.54	211.22	209.49	203.99	204.37	207.72	209.85	207.29	208.68	207.04	205.4	205.94	207.32	207.87	208.89	206.08	208.15	210.19	207.3	205.39	204.77	205.75	206.81	204.82	206.78	209.18	206.61	209.08	208.4	207.98	209.32	206.89
207.32	210.82	208.18	207.12	206.87	209.53	207.48	210.51	207.3	205.75	210.91	205.21	209.25	209.35	209.66	212.43	208.73	207.21	210.3	207.26	207.74	205.55	211.71	209.67	210.42	206.81	209.82	207.63	211.12	207.91	211.58	206.83	208.56	210.54	207.03	208.67	207.54	210.04	208.08	209.72	208.41	209.51	209.46	208.33	205.27	207.04	208.47	206.55	211.73	206.82
212.92	212.8	212.57	211.18	213.98	213.77	210.16	213.99	213.53	210.53	212.13	212.23	212.38	211.08	213.18	215.41	210.54	212.28	212.5	215.56	212.95	213.05	215.97	214.21	209.84	214.19	215.63	213.44	215.13	214.6	210.83	214.74	210.71	217.49	213.02	211.65	210.09	215.28	211.28	213.52	214.54	213.08	210.06	211.87	212.97	212.06	213.62	210.48	211.87	212.13
205.82	211.21	207.91	211.24	212.13	208.18	209.68	211.61	210.7	205.84	211.07	211.14	208.45	210.21	208.5	209.19	210.19	211.1	208.99	208.88	207.66	209.58	212.15	209.24	208	206.71	207.41	206.84	209.36	207.1	207.65	205.82	211.33	211.44	210.39	209.86	211.2	210.16	209.64	208.66	209.55	210.69	204.54	208.33	208.02	210.43	210.36	206.11	209.31	209.3
210.46	212.55	212.31	210.07	215.28	213.07	214.42	210.8	210.24	214.08	211.47	212.54	212.14	212.93	208.54	211.19	214.68	212.4	214.59	211.71	210.54	212.83	207.17	211.24	213.36	211.26	213.64	210.14	211.9	212.4	210.13	209.75	210.69	213.72	215.28	213.32	210.73	212.75	212.78	211.63	210.96	210.56	212.42	211.99	210.48	211.43	212.18	214.74	212.54	211
208.04	209.77	206.27	206.29	208.59	207.8	209.21	205.75	210.32	208.11	209.63	206.98	207.98	209.79	208.95	207.19	209.53	209.32	207.57	207.96	206.93	210.79	205.53	207.07	209.41	209.68	207.38	208.15	209.17	209.32	207.4	206.84	206.52	207.53	210.23	208.05	209.82	208.95	208.49	207.37	207.06	207.62	206.39	208.78	210.6	208.09	208.18	212.39	208.95	210.51
198.96	195.15	200.18	199.5	196.93	198	201.56	197.88	199.34	198.57	196.89	199.92	200.53	198.71	197.3	200.98	196.79	198	199.02	198.08	198.02	197.94	199.32	198.66	199.75	195.93	196.66	198.27	199.51	197.42	196.12	198.84	198.49	198.57	197.58	195.77	196.08	197.92	196.98	195.63	201.99	195.28	199.78	197.8	197.66	199.03	200.36	195.75	198.22	198.75
212.74	213.47	209.54	211.59	210.72	211.74	215.14	211.98	210.21	211.93	212.23	210.39	212.16	210.47	212.22	213.65	211.4	212.66	211.24	211.31	211.81	209.85	210.59	211.44	213.46	209.38	209.44	210.5	214.15	213.82	211.85	212.45	212.01	214.49	209.75	209.97	208.77	205.41	211.44	213.3	213.98	207.92	210.54	211.24	212.62	210.83	210.45	211.47	213.44	209.16
214.36	212.07	211.07	210.52	214.35	216.34	211.62	213.23	210.03	213.51	211.97	209.07	209.7	213.1	214.5	210.61	212.51	209.11	213.82	214.42	213.79	214.51	210.16	210.44	212.57	215.5	215.58	209.53	213.75	215.49	214.73	213.35	210.24	211.51	212.78	210.63	212.63	212.32	211.37	216.41	210.83	211.46	209.86	211.34	210.83	211.27	208.09	210.58	209.3	210.26
190.81	194.15	193.12	191.74	195.54	194.27	192.51	192.98	194.28	193.85	192.75	194.29	192.82	195.66	193.03	196.03	192.26	195.93	195.26	191.01	196.06	190.41	193.28	194.39	197.38	193.77	190.9	193.79	192.78	191.24	195.74	194.46	195.49	192.83	190.43	191.87	195.05	194.08	192.11	194.68	195.06	190.69	197.46	193.08	196.18	191.51	196.08	193.3	193.93	195.74
206.32	207.42	208.6	209.48	206.19	209.57	209.29	207.96	210.94	209.23	206.53	207.51	207.61	207.57	208.15	209.4	211.94	206.38	207.88	208.26	208.66	209.33	208.68	209.12	206.77	202.92	207.76	206.38	208.25	207.02	206.21	211.05	207.31	208.8	208.61	210.01	206.53	205.71	211.2	210.5	205.34	206.59	203.11	206.74	209.35	207.12	208.12	207.39	207.24	206.93
212.87	211.29	212.16	212.27	211.39	210.91	213.06	212.21	210.5	209.31	210.49	212.16	212.64	215.57	213.71	208.3	208.53	210.94	212.73	208.85	211.03	213.77	209.19	215.3	213.57	212.25	209.38	210.68	209.12	212.89	210.03	210.5	215	210.24	211.65	210.22	210.84	214.5	207.18	210.04	212.1	211.58	213.28	210.01	211.47	214.56	210.29	209.42	209.67	211.33
191.67	194.25	192.11	188.84	195	194.27	191.99	193	193.11	194.79	193.85	193.55	196.33	192.45	194.48	195.96	194.01	193.49	196.35	194.88	194.03	193.3	194.64	192.79	194.85	194.77	193.77	193.67	194.06	197.34	194.21	195.57	194.41	192.9	192.15	191.03	193.87	194.68	193.85	194.56	193.44	198.69	190.38	193.56	195.81	195.83	193.65	194.39	190.31	196.58
207.97	205.05	205.19	205.44	209.51	207.57	207.04	210.29	212.19	205.05	206.47	208.04	207.04	207.49	204.75	208.45	207.99	208.52	211.04	208.8	206.9	209.35	207.72	205.89	207.25	207.05	207.37	206.07	203.96	208.61	206.96	206.93	208.5	211.19	210.41	208.41	208.13	207.51	208.26	209.84	210.16	207.82	207.9	206.66	208.25	208.25	204.03	205.63	207.07	207.47
206.79	207.81	207.32	209.81	209.51	207.72	208.09	213.33	209.5	204.63	208.61	210.7	210.07	210.83	211.17	212.62	208.26	209.22	212.33	208.34	208.13	207.41	207.11	207.19	211.05	208.31	203.64	207.53	209.27	206.57	209.05	208.82	205.83	206.96	209.74	209.77	205.71	206.44	210.13	208.88	207.85	209.48	209.21	207.18	208.83	208.49	206.46	211.4	211.31	210.77
206.68	209.58	209.7	207.65	206.5	211.76	209.24	209.42	204.11	209.86	207.97	210.14	209.72	208.18	209.24	207.82	206.83	211.07	205.13	210.7	206.61	208.96	208.5	208.91	206.97	204.28	208.52	209.27	208.26	208.62	209.8	207.93	207.12	206.61	206.29	209.26	207.6	207.28	205.37	208.04	207.91	206.39	207.79	208.08	206.15	208.56	207.81	207.14	207.62	209.81
218.48	217.14	218.14	217.44	216.7	218.8	219.21	215.03	216.84	219.11	217.9	215.68	217.41	212.58	218.13	218.15	214.85	215.33	214.79	217.37	217.54	219.9	217.12	215.97	219.45	215.91	220.58	216.16	219.88	217.27	219.71	217.62	220.72	217.93	216.21	219.5	215.97	217.5	217.49	214.95	217.32	215.9	215.57	217.47	220.06	218.36	215.22	218.48	218.67	218.82
210.74	208.81	207.11	210.92	211.09	208.33	209.2	208.12	210.01	209.51	213.7	207.17	211.01	208	209.36	207.08	208.58	209.38	206.83	211.89	212.96	208.73	209.89	207.12	208.86	211.38	210.44	209.67	207.6	209.71	209.45	210.89	207.97	208.52	211.6	212.31	211.46	210.07	209.72	211.11	212.14	208.04	211	208.38	210.14	208.59	207.18	205.49	210.76	211.31
208.65	205.92	205.26	203.12	207.37	205.03	202.32	208.58	206.67	205.69	205.17	201.25	207.16	202.94	204.79	207.11	207.13	205.05	209.1	206.14	207.63	208.51	206.77	207.47	208.53	205.66	204.47	204.41	207.44	206.82	205.23	202.58	205.71	206.84	206.19	203.96	205.22	206.79	210.4	211.12	204.7	209.3	207.15	205.94	207.26	205.92	206.05	205.81	202.87	202.53
212.98	209.6	209.23	211.09	210.65	206	210.12	211.02	209.74	212.39	209.84	209.98	210.22	204.92	209.07	210.14	207.8	207.27	208.83	207.3	210.4	213.06	212.69	208.71	209.4	207.89	208.46	207.15	210.99	207.74	210.08	206.3	209	209.76	209.04	209.27	208.82	206.85	209.98	209.77	209.39	209.13	209	210.23	208.67	207.21	207.15	209.61	208.98	210.58
200.51	198.37	200.1	203.2	200.05	201.7	201.01	201.28	199.92	200.69	200.97	203.1	198.43	200.52	200.4	200.82	203.85	199.03	196.72	200.48	200.05	199.5	201.72	198.5	197.51	199.09	201.92	200.47	198.8	200.05	200.59	198.93	201.91	200.72	198.34	200.43	198.58	203.05	200.27	201.57	201.2	199.99	203.15	199.83	198.63	202.54	199.99	198.73	199.41	200.64
208.56	211.26	204.93	208.93	210.35	207.98	208.71	209.86	204.66	207.12	207.65	207.76	205.35	207.33	209.66	214.25	205.85	208.71	207.91	207.07	207.37	208.03	211.48	209.53	207.59	206.18	213.7	208.65	209.46	208.41	210.33	208.25	206.45	210.59	210.49	210.51	209.79	208.34	209.47	210.63	210.17	209.17	208.16	206.48	210.72	206.73	208.98	207.06	209.4	209.56
213.13	214.91	213.04	213.72	215.86	213.75	214.7	210.47	213.47	214.66	214.97	214.6	213.69	213.76	215.12	212.46	213.73	215.41	215.66	214.12	213.02	213.76	216.65	214.54	211.47	214.02	212.57	211.74	213.93	211.89	214.83	213.54	213.36	214.86	212.6	211	212.83	211.3	215	213.32	212.38	213.96	214.27	213.63	216.02	213.93	210.12	214.26	213.05	214.44
208.74	208.77	207.87	207.44	207.81	209.69	208.55	203.64	208.25	208.94	208.66	207.91	208.17	208.53	207.38	210.17	206.71	208.35	208.83	205.68	208.81	206.81	207.4	205.09	209.96	210.03	208.54	207.38	207.78	208.1	204.28	207.3	208.6	206.06	211.35	208.14	209.02	210.39	209.59	207.66	207.9	208.79	208.67	207.02	205.89	213.43	206.48	205.39	208.45	209.65
201.78	201.7	200.29	201.02	204.34	203.92	199.94	203.88	202.98	200.33	200.36	205.94	204.94	200.16	204.01	201.24	201.23	203.42	202.6	201.88	200.24	201.79	203.91	205.17	202.31	205.1	203.53	203.03	204.99	202.62	202.08	202.91	200.65	202.12	200.19	204.96	205.3	204.37	202.76	203.06	202.45	201.86	204.89	203.44	201.77	203.99	203.01	202.8	203.64	202.59
208.28	208.11	209.16	207.62	207.97	209.13	207.1	209.56	209.82	210.84	209.04	210.96	209.93	207.43	206.22	210.73	208.39	211.26	210.99	211.8	207.58	210.03	214.49	207.61	210.58	212.51	204.64	212.63	209.57	209.24	209.35	209.13	205.97	206.87	208.15	207.22	208.09	211.85	206.9	209.1	211.34	207.41	208.67	211.95	209.05	207.63	207.15	207.54	207.93	209.02
207.8	209.67	209.42	209.75	206.96	207.88	209.55	210.02	208.81	209.21	209.98	207.42	204.39	209.98	205.99	206.56	206.69	206.94	208.4	206.7	204.73	209.75	205.09	207.11	206.78	204.28	207.17	209.42	208.85	209.28	206.19	207.43	206.63	207.49	209.75	205.66	209.29	208.9	206.34	206.97	205.37	208.42	208.72	205.86	207.11	203.75	207.67	207.01	208.89	208
214.56	213.63	211.43	209.93	210.94	208.97	211.03	209.88	212.02	212.79	209.46	212.66	212.1	210.38	212.11	211	209.42	211.4	210.51	210.58	213.33	210.45	209.02	211	212.47	213.17	213.13	212.45	212.42	210.1	213.43	210.8	211.69	215.25	212.19	215.51	212.56	210.76	209.75	210.16	213.69	212.29	211.98	209.51	212.16	210.5	211.48	212.73	215.98	211.23
198.54	196.12	201.4	201.17	199.97	200.28	200.3	199.03	198.48	195.81	200.96	202.09	199.07	200.5	200.41	198.96	201.48	198.45	202.19	198.19	198.98	202.63	200.1	200.08	197.48	197.5	199.15	197.41	198.78	201.06	197.91	201.46	198.21	201.61	199.65	204.75	198.52	198.27	198.24	199.07	200.71	202.04	195.54	197.84	196.2	200.37	198.93	200.86	200.46	197.96
211.64	211.68	214.25	210.91	215.82	214.22	213.46	209.7	210.87	210.3	210.99	214.05	213.57	216.43	213.35	211.25	215.61	211.66	212.12	209.92	209.65	212.48	211.78	213.21	212.17	211.82	213.03	210.31	214.83	214.07	212.16	211.47	209.68	211.9	209.67	211.62	214.33	214.88	212.99	210.42	211.75	213.89	214.99	211.99	212.06	214.81	212.09	213.29	213.15	209.79
202.33	202.92	205.63	205.25	204.85	199.7	204.47	203.15	204.62	205.78	203.29	202.29	206.52	203.6	203.63	202.8	204.19	204.61	205.49	207.84	204.68	206.02	204.69	201.99	203.75	203.66	204.87	206	205.2	206.17	200.63	206.68	206.04	202.96	204.06	203.96	207.34	204.89	205.04	204.21	206.86	204.64	202.57	206.52	201.63	208.57	208.3	204.34	209.87	204.61
206.22	208.76	207.77	210.89	210.59	208.71	210.23	210.06	207.95	209.03	209.95	207.71	206.22	207.01	205.08	209.44	208.42	207.14	208.94	206.59	210.5	209.78	207.53	207.71	207.2	208.57	209.59	208.41	208.56	208.46	209.35	210.28	209.27	205.19	211.43	210.12	209.19	206.41	204.5	207.37	205.51	206.96	206.99	204.83	205.48	206.66	207.38	207.23	204.38	208.17
207.84	202.82	202.88	204.25	206.38	206.39	207.66	207.54	201.83	203.55	204.46	205.76	205.08	207.09	203.76	204.91	204.59	207.57	204.93	204.56	206.16	207.39	206.31	203.23	204.37	206.43	204.93	205.23	208.65	205.41	207.46	206.41	204.13	206.44	207.74	205.76	209.75	205.65	209.6	204.12	204.26	206.24	204.63	208.12	204.47	206.28	203.7	205.62	201.76	209.12
210.42	211.58	212.13	215.3	212.88	210.93	211.48	212.36	211.88	213.9	214.59	213.38	212.78	213.25	216.02	214.65	213.23	213.14	214.43	211.63	210.35	209.09	213.93	211.33	211.93	217.36	211.57	212.93	212.25	215.22	214.77	215.2	212.11	211.19	214.74	213.27	214.84	215.07	213.2	211.92	213.37	210.44	210.92	213.49	213.6	211.05	214.09	213.27	209.21	211.41
203.88	209.3	207.81	208.09	207.28	204.64	205.85	208.96	207.34	205.17	209.2	208.99	208.74	209.71	205.84	210.54	203.68	207.22	207.47	207.21	205.46	208.94	206.04	206.25	207.02	208.69	204.84	209.64	206.16	207.47	209.91	206.08	211.8	207.28	205.91	207.64	206.31	206.97	209.88	210.11	205.5	206.37	207.27	208.12	209.73	210.86	207.79	206.48	205.17	208.56
207.32	208.38	209.87	206.85	207.67	209.1	206.63	204.24	210.45	205.26	203.35	207.57	208.7	205.26	204.83	211.16	209.16	210.14	205.51	206.32	209.18	206.83	206.28	206.5	206.92	206.43	208.33	208.83	207.15	210.74	206.46	208.8	207.42	211.77	208.02	203.22	207.41	208.81	209.12	208.3	208.94	208.71	206.33	206.24	209.09	208.27	205.83	206.34	206.98	209.94
209.11	210.3	205.53	208.4	211.57	206.56	205.89	207.59	209.29	205.51	206.59	207.12	208.02	205.31	208.7	209.74	210	209.62	210.02	208.59	211.63	208	207.35	207.09	210.37	209.13	210.06	208.07	206.39	210.01	207.56	208.09	208.18	210.38	208.1	207.26	208.05	208.84	207.82	208.85	206.88	210.27	204.85	207.68	209.6	207.55	212.51	212.35	209.03	205.07
198.75	200.66	200.15	200.88	206.09	203.76	203.67	200.16	200.62	204.83	201.95	198.83	201.72	201.71	204.74	200.66	201.41	204.24	203.53	202.98	201.23	203.76	199.59	201.36	203.38	202.44	202.43	202.87	204.11	204.07	203.33	204.42	203.93	204.86	202.98	201.66	202.69	203.58	204.6	200.4	202.98	202.38	197.17	201.61	205.67	204.58	204.33	203.78	203.29	203.23
206.93	210.31	209.78	207.3	207.52	210.44	209.64	205.51	206.09	211.15	205.05	207.75	207.12	207.98	208.27	209.1	208.86	208.09	210.68	203.06	208.86	209.32	208.85	207.07	204.05	207.78	207.43	209.1	208.33	207.87	211.85	206.81	210.76	209.31	211.49	210.47	207.58	208.39	208.85	211.69	209.29	210.61	207.15	209.05	207.4	208.7	208.58	205.76	208.8	207.43
217.5	217.48	216.92	218.42	215.49	216.79	218.79	218.5	216.33	217.97	216.96	216.49	216.45	218.6	216.24	219.51	216.68	218.42	215.81	218.52	220.19	219.28	216.78	214.53	218.32	219.48	217.51	218.11	221.76	216.69	216.55	217.35	212.27	216.88	215.84	217.19	217.37	219.6	213.49	215.16	215.17	220.16	219.82	219.48	216.29	218.12	219.61	220.29	214.39	214.71
205.13	200.05	208.98	203.7	203.02	203.15	203.51	203.55	206.02	204.21	204.27	204.26	203.01	208.27	205.35	204.79	202.92	206.33	203.21	204.99	202.81	203.8	205.2	205.32	205.76	207.22	206.02	203.95	206.9	202.78	203.56	202.98	205.69	204.57	207.71	207.86	203.18	203.49	204.28	201.12	204.18	207.53	203.35	204.87	203.07	202.75	205.61	204.76	201.32	205.74
204.71	203.8	203.06	204.97	205.41	203.05	203.22	208.27	204.17	206.48	202.95	204.09	205.77	202.17	207.52	203.44	205.99	206.44	200.4	204.77	205.37	202.93	202.85	205.83	206.59	202.22	207.99	202.85	203.94	201.6	206.06	203.93	204.34	204.53	204.67	202.64	203.08	203.88	203.05	203.72	200.85	204.83	203.59	204.88	205	204.26	204.51	203.61	203.27	203.16
208.19	211.5	207.94	210.33	210.72	207.88	209.45	206.84	210.36	207.94	209.01	206.15	208.8	210.62	206.97	206.9	209.31	211.17	209.93	207.94	209.24	209.1	210.07	209.36	209.12	208.87	211.53	210.4	203.79	207.18	209.35	201.9	206.85	206.56	207.32	207.53	211	210.13	209.58	206.5	207	206.62	209.05	208.05	209.65	206.9	209.31	205.6	205.63	206.2
210.16	209.57	205.41	209.86	204.33	208.85	208.9	206.01	209.89	209.04	208.81	209.58	211.92	207.32	209.94	208.48	207.78	209.45	206.84	208.38	208.77	207.49	209.57	209.27	211.03	209.6	208.37	207.13	206.54	208.95	209.7	212.12	209.27	211.88	206.38	212.85	208.8	212.87	204.38	208.58	205.67	208.37	208.87	209.28	208	208.57	210.01	211.28	208.32	204.83
207.05	209.83	207.83	206	209.92	210.21	208.8	209.08	210.19	206.83	206.97	208.73	208.59	205.98	210.13	208.88	209.87	207.43	205.1	211.34	210.1	209.54	206.64	211.61	206.41	207.66	207.9	211.3	208.02	210.85	208.43	209.61	207.23	209.59	205.19	206.34	209.79	206.8	210.98	210.25	211.61	208.66	203.92	213.14	210.25	208.65	206.56	210.53	208.62	208.46
214.64	209.26	209.48	214.29	214.04	213.13	211.71	212.31	209.33	210.73	210.44	208.19	210.99	213.45	207.76	212.95	209.66	210.38	211.55	211.2	216.15	211.95	211.9	212.84	209.33	213.15	209.68	208.52	216.23	212.77	212.26	209.6	214.85	208.3	211.76	214.35	212.85	212.9	210.08	213.3	211.4	210.68	209.85	211.24	209.9	218.77	212.83	211.4	211.55	213.63
193.7	195.48	193.13	193.42	193.77	192.54	193.81	196.21	192.45	194.68	192.6	197.49	195.95	193.97	196.36	194.33	195.43	193.78	194.48	193.8	192.79	196.22	192.56	194.66	193.65	196.65	193.18	197.55	190.16	192.17	195.28	195.69	197.31	191.44	191.13	195.33	191.32	196.67	192.41	192.67	192.51	191.04	196.93	195.17	193.56	193.35	191.06	193.16	195.04	194.96
208.31	208.84	207.89	213.48	204.4	209.27	210.44	209.48	209.3	207.13	210.88	208.7	209.07	211.43	208.78	208.36	209.5	208.83	207.93	211.47	206.95	210.54	206.02	208.65	206.43	208.49	209.87	206.94	208.85	205.57	207.73	211.98	209.75	207.16	210.32	209.28	206.92	212.68	207.93	208.58	206.98	208.32	210.44	209.9	206.15	206.28	207.13	211.14	207.31	208.42
203.14	200.64	201.47	200.68	202.61	199.7	200.57	198.28	200.91	202.23	203.38	200.96	199.83	201.07	202.54	200.96	199.31	203.51	200.89	197.08	201.4	200.29	199.34	199.43	201.48	201.54	200.95	197.95	199.68	197.7	199.14	200.81	199.48	200.6	202.15	200.26	200.76	202.39	203.64	203.2	199.94	199.05	196.47	198.88	200.9	198.82	197.87	199.96	198.02	203.22
203.3	201.33	200.01	200.36	201.84	205.34	202.37	203.04	203.06	197.38	202.72	204.09	200.24	203.82	202.02	204.25	199.07	199.55	200.91	202.49	201.31	203.96	199.72	202.07	199.91	202.01	206.1	203.34	201.01	203	198.52	202.43	202.08	204.1	203.21	200.06	203.95	202.2	203.32	204.31	201.33	200.71	202.36	201.6	201.3	201.33	203.14	199.67	202.59	204.61
205.33	204.36	207.56	207.1	205.55	204.81	204.62	206.84	203.88	209.98	206.8	208.52	207.8	207.26	204.37	205.34	206.24	202.94	206.55	204.31	209.96	205.77	207.31	207.43	206.96	207.36	203.15	207.17	205.65	207.76	204.3	208.16	208.98	206.67	207.55	207.77	200.45	208.16	206.13	208.73	204.63	208.34	207.6	208	205.37	202.56	205.77	207.14	201.09	206.92
200.01	201.36	203.14	204.12	201.19	201.97	203.13	202.63	201.53	203.2	204.21	203.07	202.57	200.45	202.24	202.96	204.3	203.48	201.77	204.08	202.35	201.99	203.43	201.73	197.71	203.64	203.24	203.22	198.85	202.74	202.17	200.67	202.97	201.55	203.15	199.63	202.35	202.05	200.46	202.52	202.11	203.74	200.74	204.45	204.76	200.14	200.96	200.8	202.21	201.48
207.59	210.37	208.51	208.26	209.05	212.06	207.79	205.77	213.2	208.66	209.45	210.09	212.98	208.15	212.3	209.19	206.08	209.77	211.77	206.72	208.42	210.1	211.11	205.72	208.27	210.18	211.73	209.7	209.39	210.57	207.39	211.69	211.55	208.97	207.05	206.88	207.28	209.24	209.42	207.84	207.19	209.06	205.71	210.41	208.02	208.59	209.29	209.69	208.37	208.79
197.89	201.62	200.14	197.77	195.97	200.1	199.78	200.78	200.6	198.8	202.96	196.92	199.12	200.44	198.03	199.95	199.97	198.04	201.62	201.86	200.46	200.85	199.14	198.98	202.38	198.36	201.13	201.92	200.53	203.08	201.41	200.17	201.24	199.19	202.16	201.46	200.27	199.95	200.86	200.94	199.81	200.7	197.44	200.71	197.22	201.99	195.22	198.55	203.05	198.44
204.14	201.57	205.11	206.29	202.6	206.37	202.4	203.84	199.9	206.01	201.21	204.34	201.69	205.06	204.13	205.61	199.45	203.21	203.52	204.78	201.12	201.99	201.13	202.56	200.12	203.19	202.19	201.19	198.91	202.66	201.85	201.39	200.59	203.96	200.74	200.44	198.85	199.91	202.47	199.18	203.14	204.7	203.77	199.74	202.24	201.8	201.31	203.67	203.73	205.27
206.29	205.78	205.89	206.84	202.61	205.45	204.24	204.95	203.14	207.06	206.38	201.7	200.34	203.52	200.41	201.59	206.36	204.91	200.69	205.09	203.81	204.71	202.71	207.06	206.3	204.9	201.33	206.9	203.7	202.17	206.5	204.36	204.26	204.95	207.09	201.55	205.81	205.53	204.13	199.95	203.32	203.18	201.69	204.51	205.25	203.14	205.15	204.73	204.43	206.21
200.31	202.98	202.59	203.43	202.69	206.18	201.86	207.5	205.88	201.06	205.01	204.42	202.26	204.63	205.14	201.75	203.88	201.73	202.08	200.26	199.73	201.38	203.77	201.39	200.07	207.54	202.37	203.87	199.84	197.15	203.58	203.27	201.61	205.01	202.6	205.89	204.99	200.21	203.92	203.35	202.77	204.1	200.3	205.4	202.29	205.5	202.39	202.96	203.2	202.06
212.25	211.16	211.12	209.42	213.32	208.17	210.38	212.24	214.8	213.85	211.29	210.54	212.23	214.45	211.63	212.96	212.96	214.84	212.2	215.66	213.2	210.92	210.37	212.4	213.21	213.27	212.97	211.16	214.04	212.03	213.43	213.08	212.44	212	210.22	210.67	214.67	211.47	212.39	209.98	215.41	213.88	212.76	211.57	213.81	210.53	212.65	208.42	210.97	214.71
210.05	210.22	207.67	208.33	209.42	209.15	208.71	205.2	206.55	206.29	209.43	213.31	207.84	206.55	210.84	207.71	207.16	205.6	206.67	208.12	205.82	207.45	208	207.17	207.55	206.68	206.74	206.59	208.8	208	207.43	206.31	207.77	206.49	207.23	208.36	208.82	206.12	208.95	208.87	206.67	206.98	207.65	207.11	206.75	207.06	209.3	207.78	207.04	206.64
203.3	201.62	204.07	201.09	201.87	200.9	207.1	207.07	203.99	202.06	206.96	206.02	204.15	203.88	204.61	204.66	204.44	201.32	203.21	204.14	207.14	205.92	204.37	200.85	205.98	204.78	204.16	203.2	204.45	200.86	207.21	201.93	206.13	204.56	206.85	205.73	204.43	202.87	203.56	203.2	204.97	204.96	205.87	202.4	202.98	203.67	204.09	202.69	204.8	205.02
203.96	202.17	201.64	203.94	206.11	207.55	203.38	204.72	203.41	205.37	203.75	204.03	204.13	201.76	204.08	204.9	203.84	203.03	204.99	204.04	207.89	206.13	205.33	201.97	204.1	204.48	205.87	205.12	206.64	202.87	203.82	205.29	206.39	203.98	206.02	203.68	200.53	204.03	204.36	205.6	205.35	203.23	202.27	206.92	205.73	202.56	201.57	207.05	204.93	202.63
190.95	191.92	193.8	191.53	196.13	193.93	194.83	195.93	194.71	191.55	197.45	194.82	192.79	195.46	194.34	191.55	196.83	190.94	193.21	195.09	196.12	197.87	193.25	191.57	191.86	194.39	194.27	191.84	194.73	194.28	195.14	193.66	194.15	193.57	190.91	196.46	196.14	195.3	191.76	195.51	195.41	194.61	194.19	194.65	193.99	190.85	195.5	192.94	191.79	193.95
199.06	199.09	201.11	196.53	195.33	200.64	198.23	200.5	199.57	197.5	199.7	199.91	198.95	197.53	201.43	198.3	198.93	199.63	196.53	201.33	198.29	197.37	198.91	197.43	199.74	199	200.72	198.71	198.72	199.8	198.25	200.11	197.16	198.17	200.89	200.73	200.55	200.7	197.76	199.71	198.39	199.51	201.33	204.87	197.8	199.63	197.96	200.7	197.78	199.89
203.88	206.14	209.01	206.72	208.57	207.71	206.61	207.36	209.56	206.56	205.65	209.71	208.17	210.53	207.78	207.17	206.34	205.13	208.3	210.96	208.5	210.5	208.68	207.09	207.83	207.71	206.84	211.11	207.69	204.9	207.81	210.91	206	204.73	209.34	202.97	212.03	207.88	205.98	208.73	204.07	208.23	207.13	207.08	206.52	206.5	207.83	210.06	208.49	208.16
198.49	200.43	200.88	200.25	199.51	199.91	202.21	204.49	202.43	200.49	202.7	201.6	199.92	200.36	202.84	203.41	201.69	200.38	201.1	200.73	202.48	202.85	202.92	205.44	199.51	200.91	202.97	198.87	200.67	202.83	199.52	200.71	200.38	203.4	202.95	202.37	200.77	202.27	204	201.77	203.08	201.49	202.87	201.22	200.7	200.47	202.04	199.42	202.03	200.98
210.48	208.14	206.34	207.23	209.98	206.1	209.15	209.95	205.44	208.05	206.64	209.31	209.38	205.57	210.03	207.17	207.03	207.25	206.75	211.88	207.44	206.96	208.8	211.61	211.06	207.35	207.68	208	209.39	209.16	211.3	208.05	206.66	204.07	205.53	206.75	209.56	209.73	205.9	211.02	208.12	206.84	207.49	207.85	208.96	210.31	207.32	206.83	206.08	207.04
209.95	212.65	208.29	209.72	210.5	208.98	209.1	211.17	209.32	206.88	211.25	209.95	209.05	208.43	209.84	209.58	209.71	211.87	212.97	213.64	210.91	210.05	209.95	210.37	207.7	207.41	212.25	210.86	210.41	207.89	208.06	211.73	207.87	213.18	212.25	212.13	209.29	210.37	209.92	211.36	209.07	208.78	207.52	210.36	208.09	210.8	208.6	207.09	208.65	208.94
219.54	216.44	217.4	216.58	217.14	221.5	217.54	220.96	217.21	217.36	215.38	214.66	218.86	215.99	214.82	217.05	216.12	217.61	216.11	211.96	217.73	216.94	215.89	215.77	215.53	218.58	215.66	214.8	215.81	219.96	218	218.38	217.74	217.15	217.4	214.88	216.46	217.53	218.02	217.3	219.25	218.86	215.97	214.94	216.55	213.9	217.85	219.2	216.03	217.49
206.1	209.06	206.21	206.83	204.65	209.89	209.02	208.13	209.37	207.09	204.28	209.2	206.16	208.32	205.78	209.06	209.94	205.41	207.18	210.94	209.57	203.07	210.33	207.08	208.6	208.25	208.55	210.78	205.75	211.38	206.98	206.75	208.59	203.5	209.57	210.48	206.79	205.64	205.3	205.97	205.98	206.58	208.84	208.01	207.49	211.22	206.06	208.39	208.77	205.16
200.85	208.42	206	202.85	204.63	202.32	203.11	203.81	203.58	203.07	201.15	204.6	208.31	206.65	204.95	206.07	201.55	205	206.35	201.99	202.97	202.79	206.38	201.66	203.53	202.74	202.39	203.28	203.2	204.06	202.68	203.05	202.64	202.63	201.68	208.06	209.7	203.53	201.94	202.53	202.82	202.57	205.13	204.24	203.54	203.88	205	204.06	204.03	205.48
209.57	211.56	211.73	207.18	209.38	208.8	211.88	208.75	212.29	209.09	209.65	210.11	211.54	208.71	207.48	208.9	211.36	209.55	209.84	206.45	210.38	210.59	209.43	203.66	210.22	208.81	209.89	207.61	211.55	210.68	207.56	210.57	207.87	205.96	210.37	208.36	206.61	211.79	209.48	211.83	207.08	207.15	208.02	205.66	210.18	209.38	208.21	209.75	207.81	207.27
203.19	205.46	204.54	204.18	205.57	202.33	204.4	202.81	202.77	201.91	204.94	204.05	204.28	204.79	205.39	207.04	202.87	202.57	205.25	206.36	205.1	205.02	204.57	204.01	203.91	203.02	203.54	204.99	204.77	204.9	205.64	207.25	205.35	203.73	203.05	203.86	206.3	204.12	202.17	203.53	207.53	204.34	204.49	204.54	205.68	203.55	206.47	202.58	203.71	204.04
198.86	201.29	199.95	198.23	198.04	197.17	199.31	197.35	201.43	197.71	202.7	199.5	202.63	197.69	200.4	202.28	201.55	201.61	199.42	199.83	197.9	198.47	200.21	201.77	198.17	198.15	198.6	200.71	199.87	200.47	197.34	200.17	197.01	198.74	197.57	197.53	198.93	201.19	201.17	196.5	199.16	197.24	199.01	199.24	195.65	198.12	200.5	202.29	199.73	198.6
205.79	202.02	208.66	207.12	205.98	201.91	203.21	203.37	205.15	203.25	204.42	204.95	203.7	206.31	203.22	202.62	203.57	204.44	203.8	204.87	206.6	205.53	200.76	205.1	206.65	204.11	205.84	201.49	206.43	203.13	204.19	205.13	202.25	201.12	204.73	205.3	205.76	204.43	203.33	207.32	205.24	203.76	204.16	203.61	206.07	202.43	204.12	204.55	204.04	204.45
209.77	205.48	208.61	205.17	210.9	209.53	212.42	207.16	207.4	211.06	206.65	208.45	211.28	208.53	208.46	208.78	207.63	205.36	207.51	209.28	209.37	209.94	209.17	206.15	209	208.6	207.24	211.05	210.84	210.31	207.96	211.1	207.1	209.29	208.21	211.68	210.16	210.99	206.95	208.34	208.7	209.36	210.8	206.88	204.79	206.84	208.63	206.33	208.05	207.86
208.76	214.82	212.54	208.97	210.36	212.06	212.3	207.14	214.11	211.36	211.73	212.02	212.86	213.56	213.83	211.89	212.13	212.31	214.2	212.34	212.43	211.07	213.41	211.67	211.86	211.53	212.07	211.74	210.45	210.26	209.05	212.46	214.11	212.33	211.68	209.68	211.85	213.12	212.06	213.39	210.63	213.54	212.71	210.42	212.72	210.84	213.81	214.13	212.97	212.46
206.84	210.05	208.25	208.74	208.34	211.01	205.65	205.78	207.26	209.11	210.84	207.43	205.94	208.54	207.63	208.18	205.39	207.71	207.4	209.88	205.96	206.17	205.16	211.57	209.16	207.47	208.59	206.49	210.66	210	208.77	207.53	207.34	209.96	210.18	209.1	207.75	205.59	208.3	205.45	210.23	208.04	207.14	208.56	208.34	207.42	211.41	207.65	205.72	207.57
215.32	213.95	212.98	210.87	211.83	215.25	213.4	215.78	211.48	212.51	211.2	212.59	214.4	213.34	212.41	212.45	213.17	214.05	211.9	211.43	213.47	214.33	212.08	214.48	214.38	211.91	212.58	211.94	212.29	212.86	216.09	210.12	210.94	210.69	214.54	215.66	214.92	214.89	212.21	210.71	213.45	215.34	213.91	212.31	215.74	212.24	213.35	215.3	212.04	211.76
210.42	207.15	210.02	206.75	208.92	206.44	212.95	208.47	207.06	208.81	212.83	211.9	210.02	209.4	210.09	205.55	211.93	204.32	209.59	211.64	211.62	208.27	209.1	210.71	208.96	209.56	206.98	207.95	207.94	208.93	207.64	205.28	210.11	208.94	207.24	205.12	208.71	206.85	208.16	208.76	208.05	207.27	210.31	209.24	209.64	208.55	208.43	207.06	204.78	209.96
198.82	201.51	197.96	197.26	201.28	196.63	200.18	199.94	200.83	202.31	201.8	200.18	199.33	199.72	200.17	201.54	198.28	199.12	196.14	198.08	201.26	202.1	201.43	198.74	200.08	199.04	198.63	199.61	197.83	202.64	200.63	202.58	196.12	197.52	197.38	201.06	199.17	197.89	201.2	195.67	199.94	198.62	196.94	199.71	200.36	198.46	199.67	201.25	202.29	200.83
205.45	204.57	204.96	205.59	204.38	205.63	205.4	204.78	205.39	204.52	204.64	206.32	205.01	204.93	203.71	204.38	208.32	206.27	205.04	204.92	202.52	201.97	205.58	206.32	204.28	205.12	205.58	205.9	202.83	203.9	205.5	202.46	202.35	202.46	203.39	206.05	202.6	206.32	206.7	206.48	200.94	203.98	208.65	202.63	202.77	205.73	206.22	205.24	204.89	206.26
202.63	203.83	205.86	205.97	207	204.65	201.81	201.24	205.35	203.02	202.61	202.71	200.56	201.83	202.66	204.44	202.78	203.3	204.55	204.32	203.81	203.68	202.93	205.98	203.43	204.36	201.12	199.72	202.81	203.42	202.95	202.4	201.17	201.74	206.9	201.78	202.94	205.88	202.61	201.31	200.37	205.69	200.52	204.77	202.87	203.95	201.54	201.84	202.38	202.2
194.64	191.8	193.48	192.14	195.21	194.95	193.79	193.5	194.58	193.16	194.71	193.22	194.09	196.33	195.95	196.12	193.1	192.32	193	193.95	193.8	196.02	190.6	194.27	192.7	194.75	196.42	196.2	192.54	192.62	196.67	194.56	191.11	196.22	193.95	194.07	191.96	194.8	193.85	190.34	195.25	193.43	196.02	196.24	192.47	192.46	194.69	191.39	193.73	194.24
217.55	213.92	213.3	218.07	216.74	218.33	218.93	217.78	216.51	216.75	216.22	217.11	219.34	218.88	217.49	215	222.42	218.31	213.49	218.9	216.1	214.03	218.96	218.4	218.61	215.61	216.67	217.97	219.74	214.61	217.23	216.52	216.7	220.36	219.85	216.4	217.41	215.93	215.58	218.54	220.88	216.61	217.81	220.67	218.5	220.25	214.9	215.11	217.94	217.58
211.64	208.69	209.84	209.81	210.79	209.38	208.03	208.55	209.34	208.09	206.69	206.63	209.3	210.82	210.66	208.08	211.49	207.2	208.52	209.55	206.92	211.12	207.43	209.12	207.57	212.36	208.37	207.25	211.92	209.28	208.94	210.09	210.46	209.32	210.1	209.53	206.87	209.55	207.46	207.03	207.01	208.89	208.89	209.32	208.41	207.04	208.02	207.98	211	211.81
202.43	202.5	203.71	210.2	205.74	204.53	203.93	204.16	201.7	204.22	205.54	205.24	203.44	204.93	204.59	202.35	204.95	202.82	205.39	205.02	201.82	201.02	204.88	206.6	206.83	203.48	207.13	203.34	202.97	201.7	202.35	201.63	203.35	205.55	207.17	202.68	206.85	203.59	205.62	205	205.25	203.14	202.48	203.93	204.07	206.71	199.82	201.51	205.95	201.89
197.69	201.16	199.24	199.59	200.64	196.57	200.51	196.7	201.46	200.04	201.21	198.56	200.42	200.53	199.9	196.19	198.43	200.6	202.44	203.29	200	202.8	199.05	198.45	199.07	196.23	200.44	198.8	201.47	199.71	199.78	199.01	202.76	200.15	200.98	200.19	201.1	201.87	201.65	198.97	198.25	201	200.38	197.92	199.75	199.08	197.88	198.4	198.54	202.4
205.58	199.67	199.6	201.18	203.41	196.69	201.67	200.94	201.76	204.19	199.02	201.62	201.94	203.06	199.39	201.58	200.49	203.12	200.19	199.87	200.72	203.52	201.58	204.35	200.42	201.51	197.21	203.28	202.74	197.82	203.72	201.09	204.93	201.61	198.21	200.02	202.16	204.1	199.61	200.32	199.33	200.85	201.51	203.25	203.84	201.27	202.19	203.35	202.98	201.11
202.45	206.6	202.03	200.95	206.69	201.73	202.67	199.68	203.78	206.33	204.3	206.77	208.89	205.01	204.66	204.65	203.07	206.41	206.9	205.55	206.95	205.33	206.78	205.55	204.02	205.54	201.43	207.55	203.67	208.23	206.62	202.77	204.64	202.68	205.25	206.51	208.51	206.45	207.09	207.21	202.58	205.11	203.78	206.19	207.24	207.48	206.59	204.68	205.17	203.8
206.04	209.83	208.37	209.51	207.61	207.93	211.18	206.78	209.75	208.9	207.59	209.22	207	207.82	211.69	207.51	208.76	207.96	208.55	212.84	209.03	208.3	207.84	206.57	207.44	211.5	206.35	206.07	209.1	211.76	208.65	210.38	208.51	207.88	210.51	208.71	207.12	207	210.05	209.7	205.2	207.46	207.36	210.64	209.54	207.12	210.06	208.28	209.21	209.22
207.12	203.5	203.44	203.05	206.1	203.65	206.09	202.76	205.24	202.05	203.71	205.47	203.24	205.52	204.8	203.25	203.74	202.08	201.85	200.68	206.97	204.38	206.88	202.46	204.1	203.58	200.69	202.21	204.09	203.69	208.7	201.95	206.34	203.84	203.84	202.7	203.16	203.67	203.37	203.86	203.4	204.28	206.08	202.17	205.05	204.69	202.29	202.19	204.45	204.34
211.47	209.92	213.35	209.93	208.99	207.49	210.28	211.46	210.63	211.03	210.21	208.33	208.6	210.87	210.86	212.14	212.53	209.46	211.77	210.24	207.54	211.69	209.83	213.35	211.64	212.73	211.2	210.63	209.93	211.34	210.52	209.88	209	209.56	211.37	208.17	210.76	210.96	209.8	209.88	208.55	210.17	212.45	209.2	207.32	208.15	207.22	209.63	210.11	209.27
209.24	208.71	208.39	208.24	208.31	206.65	209.74	208.08	208.31	207.4	207.04	207.73	208.97	211.64	211.68	207.23	206.8	209.09	206.58	205.6	211.84	209.89	207.34	204.59	208	209.44	208.03	207.63	211.68	206.03	209.41	207.68	207.05	207.22	209.29	208.79	208.68	205.76	208.14	207.99	208.39	208.95	211.13	207.84	206.89	208.07	207.94	206.57	208.09	209.01
196.66	197.62	200.21	199.95	200.25	197.42	198.44	202.92	205.1	199.99	200.36	200.5	199.14	200.77	197.87	195.75	203.47	198.12	200.1	199.22	198.59	198.02	197.56	200.16	199.38	200.38	199.82	198.44	202.27	201.63	199.34	199.24	200.85	198.71	199.55	197.28	203.89	199.2	201.13	198.14	201.38	200.64	202.07	200.4	199.92	197.9	202.56	199.94	201.25	203.45
197.83	197.62	195.51	198.42	197.21	196.71	199.29	198.34	198.44	199.38	198.01	200.46	201.54	199.99	198.52	198.37	195.79	194.3	197.85	199.68	199.37	201.34	198.77	199.2	196.46	200.11	195.77	201.33	198.4	199.2	195.32	195.24	200.7	195.67	198.85	197.91	200.02	199.44	199.59	198.16	199.48	196.42	196.99	197.78	196.27	198.47	200.63	196.22	198.13	199.79
192.73	194.76	193.81	197.53	192.17	193.67	194.35	192.21	194.33	193.95	193.01	193.64	189.69	191.22	196.78	198	192.55	193.05	194.01	195.09	198.32	193.14	192.58	196.08	192.54	195.41	195.81	197.96	193.77	196.9	193.38	192.34	193.38	193.62	191.04	195.72	198.34	193	192.27	193.93	193.45	193.75	193.01	196.87	190.62	190.37	196.44	193.2	197.97	193.55
202.95	201.38	203.64	207.08	204.85	205.82	208.95	204.26	202.72	202.98	202.43	202.83	205.27	202.22	206.98	206.64	207.54	205.73	202.84	205.19	207.66	206.89	206.16	202.17	204.38	204.02	203.93	205.8	202.35	203.11	201.67	203.92	203.32	202.77	206.45	205.83	203.88	203.24	206.41	203.64	203.5	204.91	206.14	202.99	205.27	204.39	206.38	200.65	205.95	203.83
212.42	211.41	210.38	211.39	213.26	211.04	212.13	215.54	212.29	210.12	212.34	212.34	211.48	211.12	212.19	210.94	214.7	213.92	211.93	210.3	214.17	211.96	212.25	210.94	216.38	213.81	210.16	212.32	213.26	214.64	210.35	208.54	212.09	214.3	214.16	212.36	208.26	213.73	212.07	215.7	211.9	213.62	211.17	211.73	214.95	211.11	214.6	211.27	211.96	212.62
207.61	208.82	212.79	206.08	209.61	205.03	207.87	208.73	206.29	207.52	206.26	206.18	208.57	209.81	210.81	209.2	210.55	212.32	206.88	208.37	205.64	210.11	208.83	207.93	209.13	209.98	209.13	208.11	210.04	212.59	211.86	207.83	211.3	208.01	207.39	208.22	210.09	205.23	209.23	208.42	205.89	206.65	208.25	210.17	204.75	213.4	207.62	207.55	208.85	209.26
213.37	212.08	211.37	210.15	211.62	211.78	211.97	210.33	211.6	214.14	208.01	210.76	213.95	210.88	209.95	212.08	213.32	212.83	211.24	212.34	208.78	210.61	210.84	209.71	212.41	213.97	212.99	214.69	215.01	211.1	211.1	213.82	211.4	208.86	210.4	209.68	213.45	211.86	208.95	211.61	208.37	214.08	212.2	214.72	208.7	211.79	213.38	211.42	212.69	214.27
209.52	210.78	214.2	210.76	211.69	209.5	215.02	209.34	210.93	213.59	213.04	214.31	214.01	210.16	212.09	214.65	211.76	213.19	212.66	209	214.48	212.12	216.16	211.78	213.74	212.64	212.07	211.71	210.52	211.12	211.6	209.96	212.51	208.83	211.41	213.27	211.29	209.85	212.1	212.14	215.5	213.79	211.5	212.71	211.45	211.76	211.71	212.29	210.52	212.34
209.37	210.73	206.81	207.28	208.86	208.84	207.84	208.65	206.44	208.81	207.95	209.58	207.38	207.46	205.62	208.12	209.66	205.85	202.62	205.96	207.69	206.95	209.98	206.99	210.14	210.98	210.62	207.96	206.8	209.12	209.62	207.88	208.37	209.05	208.35	210.67	208.25	205.38	207	206.67	205.57	206.48	208.86	205.11	207.04	208.53	208.63	208.91	207.29	209.26
197.45	198.73	198.14	200.55	196.56	198.66	196.26	198.01	199.26	199.16	197.76	195.83	195.77	198.53	200.23	198.89	197.19	197.2	200.14	198.96	196.76	196.87	197.25	196.83	197.53	196.39	196.9	197.97	199.93	196.89	195.96	198.62	195.58	196.15	199.61	198.22	197.95	198.54	198.1	198.42	197.93	198.52	194.85	195.33	199.11	195.95	199.3	199.12	197.21	197.66
207.13	209.62	208.73	207.6	209.27	204.92	205.28	207.68	206.77	206.67	205.59	208.11	206.9	207.56	207.31	209.92	208.84	206.21	208.5	206.34	208.92	206.12	208.51	206.56	208.32	204.51	207.65	208.86	208.99	206.07	206.01	212.75	208.07	207.55	207.28	209.18	206.05	210.38	205.94	206.39	207.91	207.18	210.16	208.58	206.22	208.01	207.1	209.36	206.82	208.93
213.41	212.37	213.92	212.38	214.9	215.38	210.88	210.64	212.79	214.88	213.82	214.66	212.83	210.24	215.98	209.8	211.87	213.97	210.78	211.83	214.27	211	210.4	215.09	212.88	212.19	211.14	211.15	213.55	211.43	211.63	211.79	215.77	210.93	209.96	214.96	209.13	210.52	212.43	209.53	212.41	215.13	211.12	211.99	209.24	212.86	211.39	213.19	214.78	212.76
207.62	205.42	206.91	207.36	210.01	207.79	210.64	208.06	206.72	207.83	209.89	206.64	208.46	207.82	209.23	206.99	204.17	208.55	209.41	208.05	208.19	206.9	204.5	208.18	205.64	209.53	208.38	209.37	209.59	209.24	207.7	209.65	206.74	206.43	206.4	206.18	210.37	206.49	208.93	209.25	209.2	205.65	206.37	207.54	206.15	208.6	206.87	208.49	211.08	207
201.25	203.64	203.39	202.76	206.09	206.02	207.68	201.24	204.96	202.22	201.87	199.56	204.51	203.28	204.99	206.02	204.66	203.28	203.6	202.12	204.16	204.13	200.92	206.03	207.09	205.66	204.32	203.29	202.89	206.24	207.11	201.06	203.4	202.65	205.63	204.02	206.31	206.14	202.74	202.86	206.75	204.47	202.29	206.62	202.37	202.48	204.85	201.54	204.49	202.38
205.06	201.93	200.03	203.81	203.21	204.09	203.04	201	204.74	204.01	202.89	203.35	203.98	202.45	203.6	203.69	204.49	200.06	202.89	206.94	206.07	204.99	201.97	203.51	200.96	205.91	203.39	202.31	201.75	206.2	201.39	200.58	199.63	203.92	203.12	203.37	202.79	204.61	205.26	202.65	204.3	204.21	200.15	202.03	201.07	204.71	206.39	201.58	202.45	199.53
203.71	203.75	201.75	202.54	203.95	206.22	203.84	203.66	204.28	202.99	203.34	204.58	203.02	202.14	204.63	202.56	205.62	200.36	204.72	203.98	202.95	202.01	204.4	201.42	202.26	200.24	204.92	204.99	202.75	206.37	201.19	205.17	203.72	202.94	203.43	206.29	201.7	204.04	204.43	206.06	202.91	204.09	202.57	204.19	203.9	201.48	207.36	202.28	204.36	201.53
210.03	210.78	210.43	206.5	208.15	210.73	208.69	210.86	209.04	208.35	210.15	211.43	207.88	204.36	209.39	209.1	208.65	208.1	211.53	209.15	208.18	208.88	208.58	209.88	207.24	207.99	209.95	209.2	210.26	207.49	208.87	207.37	211.79	212.27	208.46	208.52	208.51	208.23	210.88	206.28	206.85	209.61	211.81	208.82	211.13	207.28	207.17	207.63	208.26	206.14
219	219.97	218.77	217.62	217.9	216.66	220.25	217.24	218.33	219.4	218.13	218.17	218.11	221.31	217.4	219	215.18	218.85	216.6	218.05	215.28	215.89	216.91	216.08	216.8	220.63	219.87	219.76	215.64	219.04	216.89	215.49	215.6	215.48	220.72	216.31	219.43	216.26	216.57	216.55	217.59	220.79	216.71	214.84	215.6	215.51	218.34	218.41	216.88	217.6
213.48	211.12	209.17	212.54	213.46	210.31	212.34	216.3	212.94	211.71	208.75	212.22	213.82	212.62	209.92	213.57	210.89	213.79	211.75	208.59	211.78	212.98	215	210.91	213.77	210.49	212.07	210.84	214.8	212.42	210.81	212.33	215.98	210.36	212.77	210.53	212.3	214.78	212.24	214.11	213.43	210.24	210	212.79	212.35	211.26	211.54	212.04	212.19	213.74
211.07	208.6	210.04	207.04	207.18	206.73	208.64	206.82	203.36	208.36	204.19	206.82	209.3	208.8	208.25	209.36	210.44	209	208.43	208.76	209.35	208.71	208.06	208.39	203.2	207.61	205.52	207.89	208.71	206.18	209.15	210.27	206.67	208.17	206.4	206.33	204.77	208.15	204.08	208.28	210.51	209.05	206.15	208.28	206.71	207.23	208.73	208	209.86	207.93
208.21	209.33	208.55	209.25	208.8	210.54	208.77	208.22	206.51	207.6	207.97	210.01	208.05	204.53	203.28	210.04	209.13	209.03	207.35	210.71	210.93	209.99	207.21	208.62	205.75	210.19	207.2	205.35	209.23	207.42	208.35	208.35	211.12	204.63	208.79	210.72	209.47	208.24	209.06	207.9	207.05	210.53	209.32	209.23	207.96	207.75	206.15	206.43	207.14	209.01
212.13	212.98	213.82	213.67	208.99	212.08	211.44	212.23	210.33	210.81	212.62	213.6	212.45	213.41	212.99	209.58	211.86	215.95	210.36	208.47	209.99	215.94	210.28	212.35	211.46	213.9	212.05	212.46	209.97	210.1	212.99	213.81	213.18	211.48	211.19	211.26	212.81	209.94	212.31	212.45	209.95	214.33	212.48	212.95	212.65	208.39	211.02	210.41	211.44	212.37
200.24	204.11	206.73	205.85	203.89	201.03	206.35	202.46	204.56	204.75	203.68	204.24	203.04	202.75	202.12	202.11	206.98	201.29	204.43	206.7	204.04	201.34	202.6	204.45	203.69	200.87	202.72	203.81	204.32	204.06	202.43	203.44	204.44	204.52	203	205.16	205.25	200.23	200.77	203.62	202.11	204.5	205.94	203.47	203.07	203.61	201.62	204.52	205.23	200.96
207.31	209.83	208.27	207.52	206.59	210.17	206.1	206.81	208.52	209.7	207.77	206.13	206.99	208.05	208.27	205.68	210.19	206.37	208.01	208.13	208.85	206.1	207.26	204.65	207.26	210.02	207.07	208.09	211.26	210.06	208.75	207.57	206.99	206.45	204.54	210.65	207.67	205.16	208.99	208.38	206.78	203.37	209.6	208.15	207.68	207.91	209.88	207.26	208.03	206.69
206.72	206.14	207.56	207.66	207.74	204.44	206.85	209.48	209.92	206.06	208.24	208.31	209.2	207.24	206.37	205.01	207.49	207.07	204.95	208.85	209.09	207.92	206.1	206.38	211.22	207.81	208.74	207.12	208.72	205.96	205.52	206.72	207.09	207.46	202.09	209.19	206.69	208.59	211.29	207.13	210.26	208.89	209.76	207.64	207.44	209.65	211.13	209.93	204.78	205.15
203.34	202.35	201.86	202.42	202.63	203.01	203.9	203.97	203.52	205.27	204.43	203.13	198.57	204.46	201.91	202.47	206.22	202.48	199.61	203.46	203.31	200.9	204.92	202.37	198.24	205.29	200.22	200.98	206.91	201.26	201.5	201.04	201.54	206.93	202.59	202.24	201.31	201.12	204.95	198.63	197.64	203.58	204.33	201.8	204.03	203.57	202.92	205.85	203.32	202.95
206.45	207.31	205.39	211.7	209.12	208.95	207.72	206.42	206.04	206.36	207	208.02	208.51	203.57	210.36	207.7	207.5	206.24	206.31	206.75	207.66	207.21	210.16	206.92	209.41	208.74	203.41	206.22	206.84	206.71	206	203.26	205.26	202.47	207.92	206.51	208.44	206.48	208.52	206.49	206.2	208	206.94	209.92	206.42	206.73	209.28	204.03	203.71	209.56
210.83	212.25	209.39	211.08	209.62	212.11	211.9	209.64	209.18	212.14	214.99	212.33	210.83	210.59	210.38	212.06	209.2	214.62	208.78	213	211.59	212.96	211.96	212.42	210.27	209.99	212.77	213.27	210.41	213.35	212.12	210.95	212.42	211.28	209.01	214.58	211.26	209.53	212.1	210.98	211.04	208.51	213.8	212.01	210.89	209.75	212	208.71	212.56	210.23
205.44	204.04	202.26	204.26	206.6	204.25	204.12	205.66	206.74	204.58	204.45	201.51	205.36	204.6	204.04	203.94	204.53	205.13	203.45	204.21	202.85	202.58	204.63	205.56	203.87	205.36	205.01	203.34	204.71	204.73	206.76	204.4	203.16	203.23	204.02	202.22	202.57	204.13	209.42	205.54	205.54	205.51	203.42	206.84	206.05	204.74	204.41	205.62	203.66	202.09
205.67	206.69	206.72	203.32	207.6	207.56	203.7	202.8	205.19	202.84	203.49	204.63	208.02	203.24	204.32	207.67	205.97	204	202.23	205.68	204.35	205.26	206.2	202.56	206.29	206.35	204.94	204.71	205.12	205.86	204.91	203.85	206.42	203.22	203.17	203.71	207.63	203.7	201.72	204.36	204.9	202.36	201.26	202.57	204.38	203.47	204.54	205.22	204.54	204.15
203.32	201.63	202.09	205.32	203.47	203.34	205.81	200.85	205.31	207.76	202.2	198.89	199.46	202.9	203.6	202.85	204.54	204.55	201.3	202.8	203.08	201.24	204.29	205.35	206.16	201.14	205.03	202.22	206.59	206.8	202.61	204.26	201.94	205.82	201.48	201.9	203.84	201.62	202.7	206.48	203.57	202.84	204.63	201.48	206.13	207.08	204.5	204.37	205.76	204.41
207.99	211.46	207.77	208.21	208.07	204.31	210.49	206.98	210.96	213.31	205.23	208.2	208.75	208.45	207.45	205.78	206.86	208.98	206.48	204.99	208.57	209.57	207.73	209.85	209.42	207.28	207.44	206.21	208.63	206.84	208.64	209.45	207.83	210.22	205.63	206.93	207.77	205.75	210.99	206.05	208.97	208.06	208.34	208.11	207.3	205.38	208.47	210.13	207.23	209.56
201.4	199.02	200.11	201.12	199.28	200.67	197.15	199.73	202.55	200.46	200.91	196.71	199.98	201.35	198.21	199.31	202.5	199.94	201.12	198.39	198.19	199.78	197.08	197.69	196.11	197.99	200.01	199.47	199.71	197.97	198.54	197.78	198.01	199.33	199.51	201.59	202.03	202.08	201.26	199.8	198.93	200.03	200.59	200.2	204.83	199.8	201.19	197.89	200.93	197
205.25	204.59	207.21	209.77	209.12	209.82	208.96	210.98	204.88	207.57	207.73	208.41	206.69	209.16	208.14	206.5	209.75	210.65	205.72	208.94	206.72	207.81	205.5	209.82	208.17	209.42	205.91	207.68	208.97	208.4	209.07	205.07	204.63	205.86	210.16	206.62	209.02	209.48	210.61	206.66	212.22	209.27	208.58	208.01	205.84	209.85	209	207.51	209.77	203.06
208.16	206.2	207.45	206.97	210.13	211.48	210.76	207.87	209.51	207.84	206.69	207.36	204.01	205.82	209.37	208.1	208.53	207.76	209.12	209.18	211.16	209.02	207.61	207.47	208.58	207.15	211.57	206.02	209.34	209.47	209.48	207.11	209.27	209.09	212.4	207.22	206.29	207.43	212.14	209.78	206.63	209.7	209.82	208.18	210.39	208.07	209.75	210.43	207.27	207.14
196.68	198.72	196.36	195.58	193.2	198.75	197.32	193.27	195.25	195.46	194.78	194.15	194.34	195.24	195.57	195.85	194.48	195.08	193.2	193.96	193.85	193.81	193.79	194.91	194.04	197.91	194.12	193.11	198.56	194.34	194.68	197.8	195.32	194.79	195.31	195.42	194.33	201.71	195.1	194.79	195.56	195.21	197.59	194.98	193.7	194.71	192.78	195.9	196.11	192.14
211	212.48	211.36	214.09	211.96	211.77	212.84	211.52	212.96	211.9	212.5	212.02	213.38	210.24	211.43	208.94	211.75	210.87	212.64	212.55	214.46	209.91	214.37	211.55	210.48	212.15	212.92	214.11	213.16	212.61	212.56	212.71	215.85	210.8	211.09	213.43	215.85	211.09	212.61	213.22	213.75	209.25	212.48	215.02	213.79	211.13	212.36	211	210.23	215.41
197.85	194.65	197.75	193.04	195.36	194.39	195.71	192.89	194.43	193.87	193.74	194.04	190.57	193.29	195.98	193.08	196.29	195.89	193.42	190.19	195.28	193.5	196.46	196.45	193.02	194.3	192.35	191.9	194.53	194.61	193.34	195.66	195.93	196.21	194.39	194.71	192.24	194.51	194.28	197.98	191.88	194.2	194.84	198.27	192.67	194.12	192.09	191.07	198.85	195.02
203.44	201.63	201.24	203.07	198.74	202.96	204.08	202.92	204.51	200.17	201.54	201.69	201.17	201.01	204.41	202.7	203.33	204.88	200.92	200.94	202.84	203.9	202.57	201.22	204.51	202.32	201.66	199.73	201.26	199.69	201.84	203.51	198.52	199.97	201.6	200.21	205.17	201.8	204.07	203.98	202.21	202.13	204.36	201.62	202	203.36	202.74	203.45	201.16	200.99
209.61	206.11	207.48	206.58	208.83	205.57	206.17	208.89	204.98	204.83	209.31	203.87	205.52	209.98	201.97	207.5	207.63	205.63	206.09	207.15	203.76	204.79	205.78	208.11	205	204.9	206.43	208.54	207.38	205.25	207.13	207.2	205.23	204.84	206.15	203.74	207.79	204.71	209.01	208.79	206.98	207.43	204.75	204.55	207.83	205.5	205	209.02	206.86	205.52
208.69	207.69	205.32	208.09	208.21	207	207.5	206.96	207.64	208.87	209.4	208.24	209.26	206.44	211.67	208.19	207.39	206.89	206.73	207.58	206.43	206.11	205.41	206.44	208	205.39	208.11	207.73	210.32	209.13	209.45	209.15	209.54	205.93	207.82	208.03	210.44	203.26	206.23	205.66	212.19	206.18	204.56	208.28	209.15	209.05	208.34	206.91	208.74	209.15
210.6	208.95	209.23	209.33	208.41	208.36	207.83	209.63	208.24	208.83	210.25	210.77	209.51	205.98	209.52	207.08	207.04	207.17	210.15	209.23	207.28	208.52	211.56	207.51	211.08	208.85	207.73	211.45	207.41	209.33	210.64	207.2	207.61	206.07	208.41	208.49	206.68	209.26	207.95	207.98	209.93	206.39	207.79	209.95	209.31	208.27	209.14	207.72	203.85	203.34
205.42	207.54	204.68	204.35	205.28	207.86	201.77	203.45	202.25	205.52	205.66	205.82	204.51	205.05	206	205.06	202.99	201.04	200.93	204.37	206.06	206.29	208.28	205.76	206.67	207.34	205.97	207.3	203.35	202.66	206.32	204.09	202.65	206.1	203.02	202.2	202.74	207.05	208.19	204.43	206.7	207.4	205.81	204.09	199.43	205.72	207.13	205.16	203.03	205.94
212.06	210.14	210.63	208.59	207.07	206.55	207.68	208.88	208.63	207.23	208.74	207.53	206.12	209.15	208.96	206.49	210.12	211.42	208.41	207.99	206.23	208.74	205.63	208.99	209.55	207.83	210.43	206.14	208.81	208.16	209.08	210.9	208.78	207.52	208.9	209.45	210.5	207.15	208.21	206.37	209.49	212.66	210.14	207.31	211.82	206.51	207.97	208.03	209.51	208.07
207.68	210.38	209.02	214.74	209.7	209.25	210.32	209.88	207.74	210.81	212.47	209.79	208.59	208.41	207.27	212.07	207.37	209.02	210.03	210.51	211.27	208.79	209.39	212.95	209.42	210.69	207.13	211.29	209.76	209.67	210.23	206.54	210.13	208.73	208.19	204.09	207.63	208.79	208.06	211.38	208.57	210.58	212.03	208.65	206.92	207.73	207.24	211.34	210.48	209.85
205.79	206.33	202.23	205.17	204.89	203.88	202.5	204.18	202.18	204.33	202.41	204.2	202.2	204.22	203.53	206.82	202.02	199.22	201.94	202.03	204.95	206.25	205.31	201.67	204.34	201.62	205.34	206.04	204.93	203.27	204.84	205.45	203.82	203.23	201.88	201.62	202.93	202.48	203.71	203.55	204.83	207.01	202.78	204.11	201.01	200.84	205.4	204.35	203.11	205.07
209.18	208.08	212.14	206.34	209.8	206.82	209.54	208.23	207.78	208.3	204.82	210.47	209.48	207.03	208.86	210.84	205.12	209.46	209.01	208.13	207.49	209.83	208.23	207.83	208.72	207.07	208.32	206.7	207.54	210.41	207.59	212.05	210.53	208.73	206.16	210.42	207.83	208.36	210.48	206.28	208.66	212.52	212.07	209.8	208.31	207.16	209.8	208.63	207.17	209.3
207.97	206.9	205.45	205.81	205.32	205.27	208.67	206.73	204.87	205.54	203.62	204.87	206.96	205.93	208.53	207.88	204.29	204.96	206.32	204.54	206.32	208.12	205.55	208.35	204.17	209.45	207.3	207.12	206.47	203.78	205.7	210.57	206.17	205.88	206.89	208.62	205.48	205.01	204.54	204.97	205.02	203.39	205.15	203.83	202.75	208.77	207.21	203.09	208.16	204.61
201.62	210.17	209.95	206.99	208.28	208.25	207.02	206.9	206.92	206.42	206.08	210	210.96	211.31	209.39	210.41	210.59	210.12	211.58	207.1	209.91	212.91	212.03	208.32	210.59	207.7	210.17	207.52	208.79	207.59	207.44	208.44	211.56	208.38	210.04	211.31	207.89	209.25	210.36	208.42	209.95	209.31	207.5	209.67	208.15	206.41	209.19	208.24	209.81	211.39
218.24	218.15	218.97	215.33	214.22	217.87	216.46	215.46	214.72	216.03	217.76	214.75	218.82	216.04	216.96	217.04	215.99	215.81	215.07	216.95	217.78	218.01	216.6	213.81	215.71	214.29	217.85	218.57	217.03	218.97	216.16	220.38	215.3	214.86	212.45	216.66	216.6	216.84	218.12	218.19	214.58	218.13	218.2	218.48	218.43	216.69	218.97	214.91	219.15	220.99
217.04	218.63	213.48	218.22	220.28	218.64	218.76	214.72	214.89	220.25	216.82	218.56	216.6	215.81	218.36	218.62	217.31	216.1	214.88	217.02	216.54	213.93	218.18	217.98	216.66	215.82	216	216.01	215.82	218.5	216.68	213.62	213.81	217.51	213.95	217.37	216.81	223.23	217.4	216.34	219.73	217.3	216.51	218.01	218.12	216.93	217.44	219.86	217.1	216.16
204.58	204.98	207.28	201.6	203.02	203.12	203.61	204.19	207.04	200.45	201.95	201.18	200.41	203.35	203.32	202.55	206.35	205.86	202.58	202.24	200.53	201.57	204.15	205.14	199.51	206.46	206.79	202.5	207.71	203.51	203.67	200.27	201.31	207.49	204.15	202.98	202.65	202.26	201.58	206.32	204.87	202.17	203.86	204.29	206.75	204.23	202.38	203.22	202.75	202.99
206.82	206.46	205.23	207.38	210.67	204.71	204.11	207.35	208.64	207.59	208.52	214.03	207.06	209.73	209.19	208.45	209.83	209.03	208.45	209.25	209.79	208.94	208.94	208.07	211.63	209.69	206.88	207.36	206.96	207.03	209.76	208.42	206.37	207.44	209.98	209.44	209.88	207.16	205.76	209.15	209.85	206.75	210.08	212.79	211.1	207.91	207.23	212.74	212.51	211.24
205.58	204.67	200.36	205.78	205.64	204.75	204.89	204.9	203.94	204.23	205.45	205.52	204.91	203.02	202.03	203.3	207.4	205.98	206.35	203.88	205.48	204.53	201.24	203.7	206.82	205.7	199.87	204.21	202.59	206.67	208.72	205.96	206.42	207.04	205	204.34	204.66	203.93	205.2	204.82	205.11	204.73	206.86	204	200.78	204.16	203.63	204.8	204.42	206.02
205.44	205.16	206.72	209.34	205.83	205.93	208.16	206.94	205.23	206.83	205.79	205.66	205.81	204.5	208.43	207.2	207.84	209.81	208.53	206.6	205.85	203.23	204.69	206.47	206.15	206.13	205.96	205.22	205.8	207.57	206.15	206.02	210.69	205.29	203.91	207.39	208.07	206.04	206.5	203.74	207.76	207.71	208.68	207.05	204.33	205.64	207.13	205.25	206.76	204.02
208.09	204.71	207.48	206.12	204.7	201.54	204.49	206.99	204.68	204.29	206.91	204.24	207.66	207.47	205.65	208.94	203.1	204.87	207.03	201.78	204.68	205.92	207.36	205.21	206.2	203.34	204.67	207.12	204.45	204.4	204.45	206.09	206.25	202.31	206.22	199.83	205.69	207.34	207.15	205.2	202.33	207.84	205.09	204.26	207.68	203.69	205.6	205.46	202.34	204.88
215.72	217.47	218.03	217.26	216.42	216.63	215.06	216.14	214.92	216.94	215.53	217.23	215.73	214.02	220.82	215.48	219.91	219	215.88	216.03	214.52	217.34	215.61	216.64	222.39	214.8	216.07	219.04	215.77	215.72	216.38	216.5	215.35	219.18	218.12	216.53	217.65	217.03	217.75	216.32	219.93	216	218.03	217.31	218.65	219.2	217.44	217.17	217.53	220.28
205.5	206.61	204.28	202.34	203.23	207.21	201.26	203.68	199.88	204	201.53	204.8	202.5	205.01	204.61	202.84	204.4	202.41	204.71	203.42	203	204.04	204.89	203.65	206.21	201.88	201.72	202.82	204.91	204.21	203.15	205.62	203.88	202.73	201.92	199.62	200.98	206	205.98	203.6	201.13	207.67	202.72	199.95	200.76	203.72	203.19	203.69	206.55	202.72
213	214.17	209.55	217.4	211.49	211.64	213.27	210.6	211.51	212.07	211.31	210.74	209.96	213.48	209.47	214.04	210.41	213.61	212.99	210.9	212.84	212.01	212.79	216.52	212.01	212.63	215.43	213.09	212.24	212.29	210.08	210.84	215.48	214.47	212.56	210.27	213.5	215.87	209.7	210.22	214.46	210.36	213.54	214.88	216.12	212.51	213.8	211.75	210.96	211.1
205.53	207.76	206.43	207.98	205.67	211.01	209.38	208.84	204.23	208.3	205.59	205.78	209.62	208.12	204.92	205.32	208.4	205.4	206.24	208.23	207.98	207.04	209.65	207.33	208.79	204.65	206.5	206.21	207.98	208.88	204.56	207.46	206.51	207.88	206.12	207.7	206.57	210	207.3	207.42	207.48	208.52	206.3	212.13	210.95	208.66	207.03	203.26	203.8	208.39
190.95	194.02	196.41	195.01	196.22	193.84	196.77	190.7	192.46	192.03	197.91	194.47	200.88	194.8	194.19	193.98	194.85	191.17	194.53	193.02	192.49	196.16	191	193.82	194.31	195.6	193.38	193.9	192.23	193.5	192.34	194.86	195.23	190.59	193.82	193.64	195.43	193.68	195.12	194.71	193.82	194.38	196.83	194.12	194.03	191.42	197.27	194.82	195.7	195.24
207.12	211.65	210.87	209.05	210.04	208.97	208.09	208.72	210.26	206.54	208.55	207.43	208.83	207.62	211.01	207.34	207.43	205.74	207.27	205.13	210.5	210.22	212.41	209.33	211.22	209.32	205.2	211.4	205.53	207.24	208.51	204.62	210.46	210.56	208.33	210.86	210.56	207.15	208.06	208.92	208.4	213.08	206.45	208.68	208.42	208.68	210.42	206.86	207.23	208.17
206.24	210.33	209.14	207.56	206.76	208.24	209.27	209.68	206.15	209.9	210.42	205.81	205.86	206.48	207.44	206.33	211.16	210.71	208.97	208.42	208.23	204.76	206.71	206.53	208.25	207.4	205.18	209.98	208.43	207.86	208.33	205.25	207.69	206.72	207.27	209.52	204.98	209.34	206.25	207.86	207.83	206.07	206.51	206.23	205.62	211.53	208.94	207.41	208.43	208.46
203.52	203.22	203.19	203.12	203.45	204.93	204.26	204.65	201.65	205.28	205.41	203.02	202.7	201.38	202.19	206.06	201.53	202.43	203.49	206.12	206.15	201.05	204.76	204.29	206.77	205.52	202.31	205.74	204.66	200.79	203.27	199.77	203.86	204.37	204.5	201.98	205.92	201.66	200.4	202.32	206.47	203.65	199	204.62	204.31	205.2	201.93	206.58	204.92	203.16
209.08	208.23	207.81	207.86	206.59	208.69	206.54	209.89	210.1	208.21	208.83	210.3	205.75	207.61	210.28	210.82	210.85	205.08	210.7	209.45	208.69	208.56	206.53	207.18	209.6	203.51	209.07	208.76	210.31	212.51	208.88	213.3	208.57	210.75	209.94	208.89	210.99	209.27	207.7	208.98	206.1	210.76	210.51	207.54	206.61	209.34	205.39	208.4	208.61	210
202.27	199.42	200.76	198.05	200.77	199.28	199.41	200.43	200.06	201.6	200.65	200.97	200.64	200.39	199.25	198.73	196.34	200.39	199.76	200.27	200.09	200.07	201.69	202.34	201.49	199.28	201.37	198.56	200.15	200.48	203.9	201.67	203.26	198.92	201.05	197.48	200.51	198.34	198.02	200.68	199.33	198.3	200.65	201.43	201.66	202.03	202.37	197.59	201.63	201.83
201.99	201.69	200.95	204.2	202.63	200.44	204.11	203.67	203.01	206.53	203.05	198.71	201.85	204.45	205.44	205.44	206.09	201.02	202.84	203.84	203.74	202.78	206.33	202.06	200.82	202.77	201.2	203.24	203.97	203.13	199.26	204.82	201.84	203.51	201.96	200.15	204.88	202.71	204.6	204.97	204.92	205.57	202.77	203.09	205.72	202.21	202.9	202.07	201.77	200.93
197.6	202.36	201.23	202.56	199.95	201.47	200.73	199.85	200.59	200.22	200.23	199.11	199.68	200.05	199.64	199.41	196.18	203.33	201.4	201.17	201.18	201.7	201.12	198.39	198.87	203.58	200.33	199.75	199.75	200.93	197.47	199.52	199.49	198.52	200.95	199.62	198.63	198.34	200.89	198.22	203.95	200.53	199.33	201.05	200.79	197.96	202.71	198.95	199.82	198.38
207.63	205.87	208.41	209.72	209.62	210.98	206.91	207.76	208.01	207.81	205.3	211.63	209.04	207.77	209.8	207.68	210.38	209.67	210.25	206.91	211.37	208.3	209.35	207.92	208.38	207.68	210.87	208.97	206.1	207.26	205.24	210.24	208.54	207.51	210.71	207.63	209.48	203.52	209.21	208.13	209.15	209.32	207.05	207.16	209.84	210.13	207.96	207.89	209.78	209.17
205.7	208.61	210.14	207.37	208.01	209.69	206.04	209.2	209.02	206.59	209.72	210.64	210.9	211.94	208.45	208.71	210.38	206.43	208.89	208.06	206.09	209.96	208.83	207.62	209.03	210.95	207.75	210	210.16	210.57	208.31	207.64	210.34	207.43	206.45	206.5	208.85	207.95	206.57	209.25	206.35	210.64	208.13	209.11	205.13	205.69	211.2	209.47	209.01	210.49
203.21	205.43	203.71	201.4	201.54	201.17	203.49	200.32	205.53	205.01	201.87	203.76	202.65	202.32	205.12	202.94	205.26	200.23	204.42	203.31	201.13	205.68	198.43	204.15	200.22	202.6	204.28	203.25	200.61	201.04	203.14	203.85	201.97	203.41	200.44	204.38	202.58	207.14	204.48	200.37	200.81	205.75	203.12	205.4	204.08	200.4	199.94	204.92	200.81	202.79
199.4	201.47	199.25	200.25	201.75	203.21	204.62	203.46	199.39	203.2	200.74	200.35	202.81	203.69	202.27	199.82	200.14	199.51	202.92	200.83	203.1	202.93	201.62	200.09	204.55	203.51	202.68	199.06	203.52	205.24	201.79	202.97	204.11	206.25	204.72	200.3	201.41	205.08	203	203.84	200.82	204.06	203.12	204.09	204.68	203.14	200	205.26	199.24	201.44
207.11	207.44	206.65	206.97	206.95	208.8	204.32	207.6	206.69	208.59	211.45	207.61	207.99	209.69	206.02	207.26	209.38	206.92	208.15	205.48	206.53	210.33	208.69	206.84	207.24	209.59	206.97	208.29	210.18	207.42	206.89	207.67	208.85	209.82	209.3	208.94	206.69	207.76	208.63	207.19	208.43	208.76	207.04	208.26	208.82	208.87	206.64	210.99	208.96	210.47
211.04	211.44	212.71	212.98	216.15	211.13	213.16	210.72	212.01	211.86	211.3	214.05	211.15	210.82	212.95	212.92	212.73	212.52	211.4	212	212.39	211.75	211.18	210.1	211.29	211.11	215.31	209.34	213.06	212.06	210.95	213.2	208.73	213.64	211.93	211.38	213.91	210.31	212.2	213.23	211.01	209.18	214.71	211.2	212.4	214.76	211.26	211.78	215.4	211.33
212.27	210.07	212.43	208.45	210.9	211.14	208.47	211.8	211.63	210.95	211.8	214.17	215.5	213.62	214.62	210.99	211.64	212.3	212.98	210.13	213.96	214.8	213.23	212.08	211.66	210.82	211.64	209.12	213.69	210.69	212.22	214.64	215.68	212.41	212.81	211.09	211.9	208.79	212.71	209.97	212.93	211.43	213.25	211.57	211.02	209.07	211.82	210.67	213.08	214.8
207.55	207.99	206.76	208.59	208.83	207.55	209.69	210.43	205.92	210.98	211.05	208.62	211.26	205.61	212.4	209.66	206.04	209.93	209.87	210.45	207.71	207.57	208.62	209.62	208.09	206.68	209.57	206.19	207.47	211.88	209.03	206.63	208.71	210.64	211.78	209.33	207.91	206.29	207.74	212.75	209.34	209.79	211.32	207.26	205.79	210.74	208.03	208.09	208.76	207.71
205.11	209.47	207.32	207.1	208.47	208.11	206.13	209.75	209.16	210.68	206.76	207.47	210.09	212.03	210.27	208.6	205.68	208.74	208.74	209.86	208.38	211.64	211.83	207.08	206.44	212.11	209.73	211.34	208.67	207.57	208.27	207.15	211.42	211.03	208.59	210.82	208.87	208.37	208.08	207.68	208.68	210.03	207.43	206.25	205.73	208.39	210.38	209.31	212.54	208.17
207.68	206.09	205.77	207.9	210.39	210.02	207.9	208.14	207.45	209.13	206.47	207.52	210.88	207.75	209.74	206.59	210.55	207.6	206.71	208.5	206.62	207.05	207.41	209.57	211.75	204.63	207.37	205.48	206.37	207.27	208.95	211.25	208.55	208.57	210.23	206.38	209.48	208.91	208.03	207.92	210.52	207.37	208.21	207.23	208.37	209.28	211.18	208.67	209.63	208.41
209.78	209.44	209.77	209.74	210.45	208.87	210.65	207.68	210.66	210.59	207.55	208.31	211.52	210.16	208.88	209.19	211.26	205.97	208.35	212.37	210.69	208.08	208.68	210.9	210.45	208.8	211.11	209.74	207.67	210.53	209.13	210.02	209.64	211.61	210.42	210.68	208.44	209.73	215.48	211.26	209.96	209.1	213.22	209.62	212.13	207.16	210.83	210.75	211.19	209.18
213.38	210.73	208.05	213.64	209.23	212.58	213.73	209.97	209.69	213.74	213.62	214.64	209.12	210.63	211.74	212.63	212.13	212.2	212.57	214.13	210.23	212.16	212.75	211.6	213.97	213.94	210.91	211.12	208.91	211.44	215.1	214.16	213.97	209.47	212.41	211.47	211.76	210.21	211.35	212.49	208.42	211.98	210.63	213	210.23	212.52	213.84	211.25	213.45	211.69
208.09	209.44	208.4	208.3	205.32	207.89	210.2	205.91	209.31	206.79	209.62	209.24	203.76	207.78	207.33	209.53	209.77	207.29	206.98	210.28	205.44	206.78	208.45	207.31	207.13	209.81	207.01	208.56	207.81	206.86	209.49	207.28	206.62	207.62	208.05	206.56	207.52	209.26	207.81	207.51	206.46	207.32	205.18	205.68	207.49	209.7	207.24	206.27	206.39	207.76
205.02	204.11	200.1	204.43	203.16	204.48	199.67	202.69	200.66	204.97	205.98	199.56	201.21	202.22	202.99	204.51	199.35	204	201.73	204.2	200.35	204.14	202.08	203.18	200.76	202.34	200.86	203.6	204.16	200.97	200.57	200.81	202.5	199.36	206.22	203.93	201.28	201.34	207.3	203.24	201.07	203.35	202.29	204.94	204.42	203.7	202.74	202.57	202.37	201.86
207.2	206.97	208.12	208.04	211.96	211.08	209.65	207.11	209.32	208.26	208.93	208.75	207.18	209.04	210.09	209.49	207.31	210.38	210.38	212.59	209.62	209.22	208.84	209.82	207.89	212.15	210.79	208.19	209.43	209.11	210.19	207.45	206.47	207.83	210.88	209.2	210.3	210.58	210.81	208.16	208.71	209.1	207.49	208.87	208.54	207.1	210.28	211.77	209.69	207.91
218.76	218.74	216.09	220.95	216.8	221.25	216.84	219.87	216.03	218.68	217.23	217.64	220.38	216.3	215.45	218.47	215.05	218.13	217.41	219.65	218.25	222.19	215.96	217.95	219.09	219.46	219.05	217.15	217.93	217.42	219.88	219.49	215.04	218.33	217.15	217.6	219.01	216.24	217.18	216.85	215.37	213.47	219.16	216.7	216	220.01	221.1	219.03	219.19	219.45
209.05	207.46	207.79	204.25	206.48	208.46	209.11	206.14	208.18	209.21	209.22	206.58	206.99	208.04	206.71	205.65	208.1	203.53	207.34	207.13	207.06	205.34	208.17	203.85	208.32	206.98	205.08	206.62	207.73	207.56	208.24	208.59	206.58	207.36	208.88	207.47	209.76	208.39	209.01	209.65	208.7	207.11	207.99	203.75	211.73	209.84	208.3	207.77	204.78	207.59
204.93	200.73	203.81	202.09	205.59	200.88	205.25	201.52	203.4	207.36	201.58	201.73	200.14	203.49	200.48	204.51	205.99	202.93	203.12	201.56	203.5	204.41	201.47	202.39	202.23	205.48	202.5	204.31	205.15	202.92	203.74	201.03	202.52	203.73	202.38	201.76	203.59	203.02	202.51	203.13	204.99	205.68	204.81	205.07	202.08	203.9	203.83	202.98	202.3	202.51
215.11	212.18	215.57	211.12	214.72	214.89	214.26	212.58	215.86	213.12	212.64	207.69	217.32	212.82	213.45	214.84	212.8	213.07	212.16	215.94	216.51	212.78	216.04	214.1	215	212.36	211.09	214.9	214.1	214.98	214.49	212.26	211.01	214.29	211.32	215.04	213.21	214.77	216.61	213.39	211.81	217.81	212.58	209.97	210.65	213.25	209.98	212.7	213.63	212.36
211.76	210.22	211.96	214.57	211.65	216.34	211.29	214.81	212.69	211.91	211.36	212.33	213.16	213.76	214.67	212.11	212.72	216.22	211.24	209.99	213.24	215.45	214.19	212.74	210.54	213.41	213.44	217.3	215.09	211.72	210.93	217.72	210.22	212.14	212.05	211.75	210.7	213.99	210.79	213.3	214.93	212.52	212.82	211.15	214.22	214.5	213.76	210.7	215.1	211.12
215.94	217.98	220.39	220.16	218.4	217.74	217.57	216.58	216.32	217.34	218.27	216.82	221.05	216.99	217.91	218.75	216.38	215.59	212.05	215.06	215.42	218.24	217.43	218.17	215.88	215.69	214.92	215.12	215.82	217.2	217.53	219.07	216.18	216.07	217.51	215.98	218.48	215.44	212.82	217.85	217.85	215.21	216.3	220.37	217.2	216.67	215.42	216.93	219.86	216.09
206.98	208.83	205.87	204.11	206.75	204.03	206.16	207.13	205.76	207.73	209.5	206.28	208.57	210.11	208.82	207.16	208.1	208.38	207.7	206.38	207.4	207.11	208.67	209.29	207.29	204.77	205.39	211.14	206.77	210.01	209.96	208.05	208.39	208.94	206.85	209.7	205.93	209.28	206.08	208.03	206.6	209.16	208.38	203.86	209.22	206.14	204.77	204.9	207.13	207.18
197.63	200.5	198.2	202.94	200.31	199.74	197.24	198.44	196.73	196.66	198.78	196.6	198.08	197.8	198.22	198.39	194.87	199.09	201.8	198.78	196.73	196.16	196.77	196.77	196.93	199.7	197.44	197.15	195.84	198.33	197.21	196.41	199.64	196.89	198.63	194.3	199.11	195.38	196.24	194.58	196.15	197.64	195.8	198.87	196.61	196.54	199.87	200.73	197.82	196.49
204.42	203.94	203.33	204.08	201.81	204.42	206.76	208.44	203.75	202.91	202.1	206.36	209.2	205.39	211.3	204.78	206.5	202.67	202.93	204.17	205.17	207.86	201.05	204.65	202.93	202.58	204.97	206.84	206.4	200.55	203.88	207.61	205.51	204.61	205.29	205.16	203.26	206.51	205.76	206.79	203.83	203.54	205.86	203.03	204	203.92	204.66	205.74	204.77	200.74
205.3	210.58	204.53	205.45	206.24	203.53	207.57	204.08	205.84	209.47	206.53	205.1	205.02	206.7	208.79	206.36	205.54	205.47	207.91	211.26	206.13	206.61	205.49	202.99	206.03	208.03	209.43	205.35	205.55	207.65	201.81	205.7	209.66	205.56	207.59	207.54	205.13	205.55	207.66	203.68	206.04	206.64	205.08	207.98	208.08	203.57	206.24	205.56	203.45	206.35
208.86	208.48	203.5	205.78	206.66	212.04	204.77	206	206.41	206.34	209.52	207.93	207	208.06	210.02	204.36	207.95	211.33	203.87	210.21	208.67	206.46	209.63	207.5	208.69	206.92	206.64	208.94	208.19	204.94	210.09	205.58	207.09	209.01	209.68	211.18	209.06	208.16	208.43	209.5	208.88	209.96	208.71	208.84	205.86	205.13	207.27	206.37	207.26	206.79
209.84	208.99	212.53	214.68	210.68	211.41	209.89	210.36	210.14	210.95	211.35	210.84	211.86	212.11	215.2	211.75	213.78	209.82	208.82	209.36	211.36	208.92	210.45	212.32	214.73	216.1	211.74	211.64	212.47	213.48	208.8	211.76	213.78	209.75	210.59	209.65	207.53	210.16	211.44	210.15	214.42	210.13	210.53	212.13	211.04	211.67	212.56	210.36	210.77	210.68
203	201.14	203.1	201.8	205.92	198.88	200.52	199.59	198.85	201.14	199.05	201.31	199.86	202.59	198.12	200.27	202.15	198.86	199.96	197.74	199.77	202.15	201.32	196.27	198.51	196.7	198.03	201.15	197.77	202.36	202.17	203	203.1	202.31	199.26	200.26	198.42	201.22	201.81	201.21	201.79	203.68	200.64	201.27	200.13	201.71	200.49	202.67	200.9	201.73
208.29	207.6	209.96	211.64	212.75	208.54	207.77	209.89	214.48	207.29	209.21	208.3	209.99	210.35	209.19	209.51	209.86	209.08	209.7	206.57	209.68	210.18	207.48	210.26	211.45	210.16	212.71	207.92	208.78	209.22	212.19	208.39	209.05	208.61	206.69	207.7	208.88	208.83	209.95	211.17	211.71	210.11	210.58	207.32	208.4	211.45	207.48	209.12	212	206.39
210.19	209.63	212.14	210.51	215.27	210.31	212	209.69	215.49	212.34	210.99	214.43	211.52	211.01	213.76	211.02	213.63	208.66	211.05	209.09	211.59	209.24	211.55	212.15	213.28	215.12	210.85	210.43	209.96	215.56	209.03	210.9	214.4	212.83	211.36	211.45	211.91	211.49	213.8	209.91	214.57	214.82	210.36	209.33	209.84	209.79	212.43	210.2	210.88	213.32
213.18	211.51	214.14	210.83	213.96	214.64	209.74	212.84	214.14	211.25	213.31	213.41	210.62	215.06	213.4	212.51	211.76	213.66	215.35	214.98	211.68	214.37	213.47	215.3	214.27	211.43	213.85	211.62	213.59	213.68	214.34	215.21	213.65	214.79	213.83	211.3	212.89	215.69	214.66	215.68	214.19	213.54	213.51	211.84	213.43	211.37	212.47	211.09	214.72	211.72
208.73	208.06	209.27	207.56	209.45	209.54	209	207.82	205.81	208.4	212.23	210.12	209.74	208.1	207.27	210.92	208.47	207.28	208.2	206.27	207.4	207.78	211.17	207.64	207.95	204.44	211.42	209.58	209.8	206.56	208.02	206.84	208.68	208.69	208.44	208.81	207.55	206.33	208.54	207.65	205.78	209.69	208.48	210.71	209.3	209.05	208.46	208.57	207.98	207.62
209.35	205.96	208.72	208.62	207.72	210.43	207.48	206.74	210.99	203.55	208.08	205.76	208.17	209.92	206.53	207.57	207.67	208.04	207.97	209.29	211.4	209.89	208.04	209.59	212.38	207.13	208.59	206.21	207	207.5	209.37	209.11	209.32	209.2	209.79	209.09	206.59	208.15	207.16	208.12	207.35	205.43	207.18	206.36	208.83	207.46	210.03	209.01	208.28	207.53
205.12	207.63	207.91	208.81	207.95	208.97	207.65	209.15	207.34	205.62	207.61	208.44	208.49	209.3	206.03	205.82	209.51	206.73	209.14	208.35	206.83	211.04	204.86	207.63	209.54	208.5	203.81	206.83	209.98	208.09	206.7	208.11	209.71	208.65	207.97	209.09	207.43	204.77	208.44	208.37	209.46	205.86	207.6	211.64	210.18	204.78	208.9	211.42	208.66	205.47
200.98	201.24	204.96	204.67	202.54	202.96	202.27	202.16	204.2	204.37	203.61	200.92	208.1	204.08	202.41	204.81	203.61	203.9	203.65	201.47	207.31	204.92	204.21	200.37	205.63	206.11	202.09	204.94	203.05	203.9	200.78	201.58	205.29	205.58	201.2	200.47	200.78	204.9	202.1	201.44	204.42	201.69	203.8	201.93	204.06	202.62	202.42	201.23	204.99	205.16
213.33	214.87	213.33	216.75	216.39	214.11	217.65	215.76	215.17	213.76	212.12	211.28	213.54	212.01	216.79	214.57	211.28	212.96	214.06	212.15	214.33	214.46	213.87	213.3	214.32	214.58	210.21	215.63	212.82	214.97	215.57	213.65	215.93	213.77	216.91	213.71	213.06	211.87	213.63	211.76	213.98	212.25	215.41	214.99	213.58	213.65	212.43	212.4	215.85	212.68
215.43	213.56	215.33	211.89	207.96	214.19	212.92	213.46	213.86	213.33	210.96	210.42	213.6	213.35	213.02	213.76	215.58	211.38	210.35	212.32	213.62	210.57	212.79	215.88	211.99	210.37	212.42	213.04	216.63	211.84	212.54	210.89	213.46	210.86	211.53	217.03	214.14	211.23	213.01	212.55	215.33	212.46	214.41	215.31	211.89	213.62	211.2	211.02	212.23	214.78
207.41	208.36	207.85	210.33	210.64	211.8	208.14	209.17	207.34	210.29	205.64	209.45	208.25	210.61	207.19	209.76	210.83	207.48	209.51	209.5	210.9	209.06	206.47	206.99	209.08	207.8	210.56	207.01	209.86	211.39	205.9	209.72	210.17	206.63	210.1	210.91	206.9	210.76	208.2	210.78	207.54	207.87	207.49	203.62	210.99	206.45	210.3	208.82	207.09	211.31
213.42	213.93	220.95	217.47	216.77	215.38	216.39	216.12	218.7	218.43	216.91	215.86	216.04	217.06	213.59	215.74	218.81	219.02	216.9	216.49	217.76	215.67	214.59	216.36	219.07	216.19	217.33	215.38	216.89	216.74	217.11	216.53	215.5	217.63	216.47	219.54	215.16	218.1	220.75	215.23	217.41	218.48	216.77	218.86	217.1	215.37	214.31	213.75	217.98	218.86
209.51	209.9	211.25	209.45	209.25	208.66	209.02	209.79	210.71	205.87	207.6	206.88	209.47	207.43	208.21	209.69	208.78	210.29	208.88	210.01	207.31	208.51	209.66	210.38	209.31	210.89	209.22	211.75	209.79	207.69	212.09	210.81	207.95	210.31	207.95	212.13	209.98	208.09	210.81	210.62	209.36	209.52	207.8	209.37	210.67	208.88	207.28	209.01	209.13	209.95
209.52	207.25	212.07	210.68	203.95	209.55	209.43	207.15	207.49	206.26	208.1	209.85	208.4	208.8	210.56	208.57	209.49	209.68	208	207.48	210.14	208.53	207.42	205.91	206.25	207.42	208.02	206.86	208.35	207.26	210.57	208.02	207.13	208.4	207.94	209.3	207.06	207.17	208.84	210.07	209.58	211.23	210.26	207.7	205.77	211.04	208.51	207.31	206.37	208.5
200.98	198.06	203.1	200.4	201.48	198.68	198.11	201.58	199.53	197.42	198.28	200.64	200.21	199.89	198.18	198.46	202.18	202.21	201.56	199.67	200.15	200.7	199.61	204.18	197.33	198.97	200.14	202.19	199.25	202.39	200.02	198.21	200.35	199.25	199.97	202.06	200.64	200.83	201.31	198.62	202.3	200.09	202.15	205	199.62	200.39	202.73	198.03	203.26	199.03
198.53	198.33	196.22	197.42	198.99	200.5	195.69	199.62	196.86	197.59	198.77	196.57	200.44	202.16	201.37	200.16	200.77	202.55	200.52	199.82	195.96	202.13	200.56	200.96	196.87	196.58	198.05	197.8	197.7	200.86	203.32	199.37	199.46	199.81	198.37	201.32	199.15	202.1	200.22	202.02	198.95	201.24	201.02	200.44	198.72	201.01	199.32	200.08	199.59	199.79
207.06	206.95	210.5	207.96	207	210.67	210.33	209.47	207.78	207.47	206.72	205.13	210.21	205.9	208.58	209.3	209.37	204.95	208.07	208.24	207.75	205.96	208.32	206.9	209.71	205.26	210.23	207.4	205.88	205.51	208.85	206.78	212.09	207.85	206.83	207.48	208.23	205.5	208.03	204.7	206.16	208.15	206.91	207.48	207.76	206.05	208.27	206.63	210.35	210.13
210.9	213.42	211.53	212.43	216.15	212.27	212.49	215.15	211.52	214.96	214.32	213.57	210.01	215.85	211.81	212.71	212.51	211.32	215.88	216.1	215.2	214.72	213.04	214.51	209.56	213.91	213.09	211.11	213.71	214.48	212.89	212.48	211.88	213.62	213.25	212.16	210.81	209.76	212.21	211.2	211.14	213.35	214.91	212.52	215.03	211.98	214.69	214.21	213.51	213.54
201.25	201.86	204.5	204.28	205.6	205.99	199.92	205.09	202.64	202.96	201.87	201.38	202.02	205.02	204.14	203.59	203.8	202.26	201.69	202.73	203.57	201.92	203.87	203.85	203.4	203.02	202.21	207.73	204.04	205.76	206.42	204.71	204.06	203.47	203.07	200.84	204.05	202.44	201.6	200.8	207.14	203.06	202.65	205.18	205.49	204.9	203.38	203.82	201.24	204.99
203.15	206.51	201.77	203.96	201.95	202.57	201.36	204.07	204.69	205.56	203.1	199.1	199.86	202.43	203.54	202.43	200.89	202.42	202.9	203.75	202.13	205	203.41	203.19	203.8	204.47	201.49	207.04	205.91	203.01	202.01	203.21	203.69	202.13	203.71	201.63	203.56	201.65	202.28	204.44	203.26	202.18	203.16	201.8	204.87	200.36	203.77	204.94	202.95	200.98
213.26	212.62	213.75	213.37	213.12	214.35	214.8	214.41	212.74	213.51	213.43	213.97	213.35	214.19	211.21	212.79	211.07	212.17	209.86	210.11	213.39	214.61	213.89	212.93	216.11	214.31	210.19	215.15	211.58	210.29	215.81	213.9	209.63	209.99	213.23	210.76	211.74	214.5	212.16	214.03	213.04	214.77	212.44	214.34	210.44	209.98	210.08	215.96	214.61	214.15
211.62	211.13	213.13	212.75	211.75	214.92	213.25	214.78	211.38	209.72	212.33	212.3	215.15	216.92	210.8	212.56	213.83	216.19	212.13	214.1	210.79	214.35	211.13	216.85	213.61	212.53	209.39	212.34	213.63	214.43	212.64	211.63	212.09	212.23	212.35	211.9	213.24	211.96	210.39	212.69	213.2	211.9	213.3	214.57	213.94	211.83	214.6	214.19	211.72	214.33
200.83	201.26	198.11	197.4	201.42	201.33	202.18	197.98	200.22	200.34	199.54	202.87	199.66	200.94	200.26	199.83	202.04	198.18	198.83	200.91	199.65	199.32	197.74	196.77	200.52	200.31	200.6	204.06	199.88	199.39	197.33	200.74	199.77	197.27	198.48	202.76	202.04	197.26	198.85	199.71	200.75	199	198.53	201.25	199.94	199.9	200.29	199.74	197.03	200.02
207.18	205.63	206.05	204.81	209.41	206.82	202.21	206.95	204.38	203.09	204.68	205.2	207.01	206.9	206.1	206.29	208.89	205.62	203.83	205.71	205.76	208.04	206	207.19	206.66	205.79	205.77	205.88	204.5	207.41	205.38	204.93	205.62	205.59	207.13	204.87	204.15	207.15	207.37	203.79	205.88	206.79	202.79	205.21	206.65	207.46	204.8	205.67	206.19	207.66
217.78	219.3	217.46	217.39	218.9	215.84	211.86	216.54	216.01	216.94	215.29	218.15	216.15	220.2	218.21	218.53	216.5	218.89	220.58	214.08	219.07	218.18	213.97	221.35	217.62	213.54	217.86	216.95	215.44	215.19	218.34	215.83	212.79	214.54	216.83	215.37	215.98	216.07	217.5	217.05	218.07	216.16	220.06	214.56	216	217.08	216.34	215.62	217.79	216.77
206.75	207.74	209.09	207.39	204.96	209.02	205.02	207.87	209.05	207.08	207.49	208.12	209.21	208.91	208.36	207.12	207.82	208.76	208.4	208.78	206.54	208.17	209.58	209.08	210.56	208.3	205.39	208.48	208.89	205.09	204.97	207.52	208.33	208.06	208.52	209.26	207.4	205.73	207.08	209.18	206.24	206.58	209.32	207.06	210.7	206.31	208.27	208.29	212.48	208.17
198.53	197.55	199.94	196.27	200.66	199.49	200.39	195.93	203.7	201.39	198.42	199.54	197.7	198.34	201.64	196.08	197.79	197.61	200.6	194.61	201.04	195.94	197.82	198.8	201.38	197.96	196.55	197.48	198.73	199.12	196.9	200.46	197.86	196.26	196.85	197.19	198.28	198.73	197.85	196.59	196.48	197.38	198.77	196.84	201.88	199.29	198.81	200.88	200.56	195.72
201.17	206.45	204.76	203.16	204.42	205.43	204.92	203.7	203.91	205.04	205.53	202.19	203.96	201.55	202.49	204.83	202.07	205.52	205.28	203.91	204.87	206.51	207.25	203.57	205.5	201.95	204.29	202.56	204.25	204.61	203.24	200.62	202.28	204	204.6	203.07	201.79	205.44	204.14	202.69	201.14	203.27	204.24	203.65	201.95	203.47	201.65	204.23	204.96	200.81
212.84	216.18	213.72	216.13	215.38	215.05	218.37	212.1	214.32	214.5	217.26	216.49	218.17	216.52	217.42	216.76	219.07	215.11	219.41	217.63	220.16	214.89	219.07	215.47	219.75	216.82	217.29	218.08	220.21	215.8	216.53	219.33	215.85	217.37	218.23	219.81	219.35	215.24	217.27	217.82	218.34	217.09	219.91	216.91	215.98	217.47	217.36	217.52	218.34	216.1
211.97	214.16	212.15	211.42	211.68	211.42	211.45	211.81	212.46	209.91	211.86	211.28	213.08	211.29	210.94	211.92	209.09	210.84	210.32	212.7	213.92	209.66	215	211.94	211.81	212.78	213.21	212.86	208.94	211.03	212.13	211.44	210.97	210.42	214.48	214.8	209.04	209.94	212.73	208.22	211.47	212.29	210.72	212.96	210.81	212.12	212.61	211	212.34	209.27
206.96	204.43	211.08	211.16	207.36	207.88	209.92	211.23	205.31	207.26	211.85	209.89	207.99	209.94	207.21	205.27	209.47	208.06	209.86	209.32	206.23	208.06	208.47	211.39	210.67	203.25	210.4	209.63	209.79	205.67	206.13	207.5	208.05	207.18	208.58	207.01	207.83	209.27	210.42	205.11	210.02	209.4	207.4	207.28	208.02	210.88	209.76	208.95	207.99	208.08
217.3	218.89	214.65	218.6	216.93	216.29	220.05	217.61	218.63	218.76	214.53	218.46	220.17	220.19	214.44	217.12	219.43	220.89	216.63	217.67	215.18	215.72	216.33	220.17	217.53	219.19	219.7	216.36	219.28	217.52	215.93	216.4	217.81	218.66	217.6	214.99	220.66	216.28	216.95	219.39	216.36	217.62	214.1	215.37	219.77	219.63	217.71	221.12	217.2	218.9
208.8	207.64	206.32	209.98	211.82	208.65	210.34	206.68	207.38	208.14	208.91	208.2	207.68	208.83	209.83	208.04	209.3	210.52	208.28	209.71	208.03	210.47	211.13	205.82	208.5	206.49	208.18	208.28	210.19	209.3	209.61	209.39	211.81	207.38	208.52	206.91	208.08	206.91	205.9	210.99	208.35	205.18	206.75	212.42	208.69	209.22	208.03	206.74	205.81	206.47
200.84	199.09	199.8	202.82	200.47	201.11	200.69	201.25	199.25	199.77	198.89	199.28	195.77	199.16	198.64	198.42	202.48	200.99	201.52	199.33	197.26	201.56	201.24	199.18	201.6	199.37	200.38	199.55	197.22	200.7	197.24	198.52	201.2	200.85	198.64	199.19	197.35	199.49	199.65	198.93	201.32	202.25	198.93	202.03	200.89	199.58	200.14	198.75	199.89	198.2
210.78	211.88	208.46	212.12	211.46	209.2	208.88	206.93	210.92	209.25	206.92	207.08	209.78	209.51	206.54	208.05	209.44	208.93	208.88	212.35	205.02	210.08	207.98	206.52	209.22	212.45	209.18	209.79	211.32	208.83	210.21	208.35	208.48	206.66	209.98	210.69	211.41	206.68	210.12	210.59	211.68	208.78	208.18	206.53	208.55	203.48	210.8	207.93	209.54	208.54
210.43	212.57	211.3	210.49	205.42	204.6	208.95	208.59	207.6	206	208.97	211.69	208.41	211.19	210.37	211.04	208.34	209.19	209.27	207.92	208.11	204.38	208.14	208.26	211.48	210.35	207.57	207.67	207.66	206.73	208.98	207.78	208.66	208.31	207.93	208.48	208.4	208.28	211.02	208.36	214.62	205.7	204.96	205.88	208.04	207.4	209.34	212.6	208.5	209.07
207.78	206.42	207.08	207.53	208.16	206.33	207.55	209.28	207.43	210.99	207.19	210	208.54	207.85	208.62	212	210.42	207.8	210.32	208.42	206.56	210.45	207.74	209.9	210.02	211.13	205.72	207.23	209.46	209.42	208.58	205.04	206.53	211.12	210.71	207.3	208.67	209.65	208.66	208.26	210.46	212.35	209.41	204.58	209.37	206.56	211.9	205.42	207.56	206.79
208.72	209.18	206.96	208.78	205.57	208.61	210.02	206.98	205.99	205.43	207.5	207.44	207.88	209.01	209.09	205.36	210.33	209.03	207.22	204.62	208.2	209.1	207.22	205.28	209.89	207.35	208.29	205.19	206.36	203.75	207.32	206.62	206.67	207.87	209.32	204.97	209.02	206.58	208.77	207.82	207.71	207.03	207.84	206.26	206.38	204.83	206.81	209.63	206.59	207.16
211.76	208.83	211.87	211.13	210	206.64	206.43	210.99	209.98	209.56	208.14	210.93	209.42	210.39	209.59	208.98	209.16	206.69	207.92	206.74	209.36	210	204.6	209.83	205.73	206.96	210.23	211.54	213.88	210.96	206.63	208.41	211.27	204.87	206.39	206.54	210.07	207.36	207.1	211.14	207.33	208.2	210.23	210.92	207.33	210.17	208.23	208.64	206.91	209.56
202.8	205.46	206.76	200.56	203.34	202.88	200.05	202.31	199.27	201.28	203.41	204.07	204.68	200.28	207.36	202.52	204.32	201.56	202.13	201.42	204.2	204.26	203.1	202.19	202	200.74	199.26	202.23	204.43	202.02	202.11	201.25	201.5	203.64	202.88	202.82	200.33	201.04	200.46	200.46	200.76	203.31	197.45	201.14	201.3	201.64	201.18	203.86	203.12	204.5
203.86	202.3	203.3	205.05	206.5	205.61	202.86	203.11	206.71	209.17	204.5	203.58	203.36	203.66	202.62	202.95	203.48	204.09	205.32	205.07	205.93	205.23	203.91	204.81	202.64	206.98	202.59	201.04	203.65	202.88	201.8	203.7	200.62	199.75	206.68	205.88	203.2	201.53	207.38	202.97	206.92	204.06	203.84	205.05	204.98	203.69	201.48	203.92	202.67	205.48
201.45	204.99	201.74	199.27	203.92	203.05	201.85	202.43	205.35	203.17	203.05	205.18	207.27	200.99	203.39	203.28	199.07	205.82	203.96	202.81	204.77	202.02	203.08	205.82	206.33	204.01	201.85	203.32	202.35	203.91	197.24	200.28	203.6	200.84	202.41	201.13	203.71	205.24	199.88	203.93	205.4	204.14	204.5	203.43	201.05	203.33	203.05	204.14	203.37	203.56
213.64	212.62	213.27	214.74	212.41	213.25	212.46	212.11	214.87	213.02	214.27	214.03	214.97	215.03	212.46	213.17	216.86	214.01	213.91	214.64	211.52	213.15	213.38	213.2	210.77	212.56	213.26	213.08	216.01	214.42	215.23	212.95	216.77	211.66	213.99	216.81	214.93	214.58	213.78	211.15	212.5	216.12	214.74	214.93	217.7	213.97	218.48	213.58	216.05	217.75
213.89	217.15	215.5	219.39	214.28	217.89	219.4	218.13	216.87	218.94	215.34	215.72	215.43	215.46	217.8	216.22	213.52	216.38	216.06	218.71	217.14	219.28	215.69	218.5	216.67	217.58	217.58	218.81	215.29	215.34	218.56	216.42	216.72	219.95	215.12	215.77	219.6	216.09	216.85	218.22	216.76	219.68	214.58	216.92	219.1	215.76	217.12	216.33	217.5	216.16
215.03	215.27	217.04	217.58	213.84	219.1	214.57	219.84	219.02	217.43	215.35	218.8	218.43	217.68	218.36	215.97	217.35	215.34	219.23	218.15	214.77	219.28	215.5	217.2	218.27	215.46	217.8	218.64	219.49	214.78	217.35	216.99	220.2	215.58	215.84	221.64	216.46	216.5	217.04	216.12	219.26	216.63	216.5	218.23	216.69	218.69	221.87	216.81	216	219.42
204.82	203.14	206.15	205.44	206.04	203.8	205.38	204.41	203.46	201.61	205.2	203.88	204.88	205.68	203.86	206.66	205.66	202.2	206.35	206.92	204.32	206.52	205.12	201.88	204.2	206.64	206.26	207.7	202.3	207.45	205.6	206.21	202.78	205.2	201.24	206.03	201.96	206.18	202.62	201.83	203.35	201.77	203.82	207.36	204.39	199.45	206.49	201.84	202.34	205.94
207.32	207.93	207.95	209.23	208.36	208.46	207.38	207.83	203.88	211.04	210.97	206.92	204.25	205.52	206.06	209.2	207.72	209.84	209.28	210.81	206.41	207.4	210.31	209.65	207.53	208.13	208.81	206.49	210.06	210.74	205.94	206.39	208.44	211.31	208.69	210.75	206.83	205	207.04	210.56	207.33	210	209.93	209.06	210.42	209.21	206.98	207.9	209.84	207.27
210.42	207.7	210.75	206.18	208.74	204.74	209.81	206.87	207.07	208.98	210.37	208.99	206.58	211.53	208.11	210.61	207.14	210.33	206.42	206.71	207.54	206.94	207.28	210.25	209.65	209.45	208.62	208.66	209.27	205.3	207.93	204.84	210.78	207.95	210.62	209.68	207.19	205.94	206.36	206.46	205.92	210.51	209.71	212.16	204.74	208.81	207.61	210.48	211.28	208.76
205.16	204.89	203.41	204.81	203.78	205.42	203.76	203.28	205.22	203.02	204.57	205.87	204.37	203.18	205.45	202.09	204.86	201.4	202.08	203.31	205.19	200.62	200.23	205.43	205.65	207.04	203.87	204.51	203.65	201.64	203.04	199.44	204.53	205.37	203.32	206.37	202.34	201.09	203.37	200.97	203.94	204.28	202.33	203.4	201.98	199.71	202.65	204.78	205.13	207.94
214.89	214.13	217.69	219.09	215.21	218.06	217.56	214.63	216.07	215.37	219.6	216.5	216.37	217.46	218.09	216.02	217.54	219.39	217.17	215	215.93	215.98	217.85	214.24	213.1	215.26	217.21	215.3	218.94	214.87	215.32	216.09	216.88	217.68	215.32	215.73	218.84	216.68	217.29	218.33	215.36	217.79	215.24	214.16	212.41	217.08	214.44	216.6	220.14	217.09
202.72	203.68	202.42	202.37	203.03	201.22	204.21	206.42	205.18	200.35	200.96	203.11	202.07	201.22	203.19	202.29	200.88	202.94	202.97	202.48	202.12	201.59	203.41	202	200	202.13	204.93	202.89	202.62	201.86	203.64	200.33	203.33	201.74	201.4	200.99	205.12	202.52	200.48	203.67	203.98	200.2	205.62	203.69	200.98	200.38	199.42	202.22	201.53	203.63
209.22	209.73	206.12	208.67	206.39	211.88	207.53	210.07	207.81	209.01	209.41	210.82	208.16	207.28	209.92	208.9	207.29	206.48	207.16	211.12	209.94	213.33	210.14	208.27	208.39	205.9	208.96	211.59	207.75	204.53	209.5	206.25	209.34	207.23	211.1	210.27	209.96	207.47	207.15	210.84	206.25	209.66	207.78	208.69	209.82	208.48	206.17	208.38	209.38	210.27
203.08	200.89	205.51	203.23	203.32	202.95	204.82	204.72	206.23	204.01	205.33	202.64	203.44	204.31	206.64	204.49	202.74	204.25	205.65	204.84	201.6	201.72	204.74	203.27	204.47	203.29	204.02	202.85	203.88	204.15	207.8	201.34	204.44	204.97	204.85	204.97	203.14	203.51	206.55	205.15	203.25	204.29	202.76	202.73	203.81	205.16	204.05	206.89	204.71	201.23
209.19	208.46	208.96	210.17	207.49	209.13	208.36	206.56	206.75	211.91	207.34	207.77	207.1	207.17	203.74	209	209.55	206.01	210.04	207.22	208.08	208.49	205.48	208.5	208.35	207.6	206.22	207.48	206.85	206.06	211.71	206.2	207.11	210.88	208.98	209.18	211.75	208.47	208.44	207.67	207.08	206.73	204.72	211.82	209.69	210.38	205.47	204.91	208.49	206.76
205.79	200.83	202.68	201.68	204.25	202.08	203.38	204.64	206.46	204.86	201.65	203.7	203.35	205.98	205.92	201.6	200.85	202.28	204.19	204.36	205.08	204.02	203.12	199.92	202.5	204.73	202.01	203.66	206.17	202.06	202.95	205.47	203.12	201.43	204.66	201.92	202.92	206.53	205.7	204.03	204.53	206.07	205.82	201.75	203.53	206.22	204.41	203.98	203.42	201.43
205.49	201.7	201.1	201.17	201.2	201.04	203.2	202.18	200.13	203.51	203.46	205.01	202.98	202.03	199.74	200.23	201.41	204.31	201.98	198.56	201.95	202.76	203.82	201.09	200.63	209.24	203.36	203.38	201.53	205.56	200.01	203.15	202.69	203.45	202.6	205.21	203.2	202.9	203.15	199.86	202.42	201.14	205.64	203.12	200.5	201.58	200.83	199.63	202.86	198.88
209.19	209.49	208.02	206.52	210.68	210.62	209.43	209.09	208.33	207.05	207.51	207.77	209.86	208.09	207.12	209.19	208.51	205.09	207.49	209.21	206.56	210.07	208.96	208.18	207.18	208.12	206.35	210.58	209.54	211.05	208.83	210.41	205.94	210.96	205.91	209.65	205.42	209.37	208.42	209.64	206.7	206.89	209.77	202.37	206.46	207.8	210.97	207.58	206.1	208.71
202.87	201.36	201.65	200.71	205.26	204.11	204.03	201.03	203.4	206.05	203.77	202.9	202.62	203.96	203.61	205.5	202.08	202.78	202.59	206.35	205.65	205.66	202.43	203.63	207.43	203.8	202.01	206.15	204.88	204.85	207.47	203.63	201.95	204.84	203.23	202.34	201.81	206.51	203.13	203.98	204.19	203.38	205.7	201.65	203.06	204	207.77	201.11	204.72	204.78
208.57	206.3	208.5	202.19	207.35	204.9	207.26	205.03	210.1	206.88	205.78	209.41	206.53	206.67	207.16	208.91	210.41	206.56	211.82	208.49	210.53	203.87	207.53	208.76	210.08	206.94	208.93	208.53	209.33	206.12	210.33	208.44	207.78	207.69	208.43	208.8	204.67	204.13	207.66	209.19	206.69	206.58	211.74	207.77	206.68	209.39	207.93	207.16	210.42	209.2
208.42	210.19	209.63	207.35	205.09	208.84	208.83	207.44	209.37	205.73	210.32	205.5	208.98	211.43	208.32	207.01	206.69	207.81	207.63	208.59	204.74	209.76	207.99	206.1	209.81	209.76	205.19	209.83	207.7	211.24	209.26	205.58	213.66	206.45	209.29	208.91	211.48	207.79	204.86	209.06	208.85	207.47	205.33	208.55	210.59	208.38	209.03	206.3	207.13	209.86
199.25	202.47	199.96	200.64	202.87	203.04	202.66	206.22	201.63	200.63	205.67	199.32	199.56	203.78	199.09	199.73	202.46	206.23	202.52	203.71	201.99	202.16	203.71	203.47	200.71	203.26	200.89	202.86	205.32	201.28	201.13	199.87	201.84	201.27	202.74	201.93	203.69	204.76	201.86	201.51	206.51	202.47	199.79	202.59	203.01	203.29	199.79	199.64	201.09	204.18
201.16	203.61	203.08	197.58	203.98	202.85	204.31	201.63	199.82	205.18	205.47	201.04	199.92	201.19	202.26	203.25	202.98	200.05	203.59	204.47	201.9	200.78	204.16	203.91	204.39	201.88	203.66	198.44	203.16	198.54	200.54	199.45	200.94	199.28	201.54	203.16	200.88	199.81	204.73	205.57	203.71	201.64	202.15	207.55	203.21	205.63	201.73	207.2	203.53	201.78
204.99	205.25	207.6	205.79	204.82	204.42	207.21	204.14	204.36	204.49	200.34	203.24	203.82	205.78	204.91	203.95	200.56	202.5	204.24	202.96	204.38	203.53	203.93	200.47	208.1	206.7	199.82	203.08	201.66	202.26	202.9	203.01	204.78	202.68	206.78	203.15	205.82	208.28	205.62	203.29	205.71	207.05	203.44	200.49	204.54	206.5	205.48	206.1	205.59	205.26
205.64	207.56	208.34	205.34	206.43	205.85	210.07	208.73	208.44	206.26	208.46	207.07	209.35	208.84	208.9	209.22	209.91	207.95	208.83	205.11	208.89	208.17	210.28	207.81	210.89	206.88	210.49	210.9	207.4	208.18	210.38	208.03	208.68	207.97	206.98	206.02	210.36	205.73	206.59	210.03	209.23	206.96	206.89	209.76	206.34	208.05	210.72	206.18	208	206.11
206.06	207.64	206.81	207.33	206.75	206.24	206.45	206.66	205.31	208.18	208.18	207.83	206.29	207.89	210.31	206.13	204.18	206.99	205.48	207.41	205.36	206.96	209.7	208.13	204.97	204.71	208.89	202.74	206.25	205.32	205.84	203.37	209.04	207.16	206.6	205.93	206.86	208.99	209.36	207.53	208.12	205.4	206.34	204.62	208.51	204.69	203.59	207.63	207.85	205.26
204.26	206.59	204	203.27	207.7	204.92	203.34	204.04	208.06	207.42	204.45	206.83	202.51	204.86	205.49	206.18	203.15	207.63	205.26	206.17	205.9	206.81	205.18	206.71	203.52	205.52	205.51	203.09	205.52	206.03	203.7	208.52	206.82	207.1	203.94	207.45	205.47	201.83	205.01	205.54	208.43	206.21	205.54	207.93	204.74	202.09	208.05	204.07	205.31	205.45
211.25	212.94	211.32	214.83	211.42	211.82	211.3	213.34	211.76	208.69	210.36	208.62	213.24	213	210.34	210.98	211.91	215.49	214.45	211.64	210.12	212.66	210.79	211.22	210.51	214.78	214.3	208.01	211.64	209.36	211.6	211.26	211.84	210.65	211.71	211.79	214.25	209.34	209.06	213.02	211.77	211.38	211.91	211.11	210.89	211.24	211.43	213.31	215.63	209.87
215.44	216.03	218.83	216.36	218.8	217.77	214.15	217.57	217.54	218.7	214.94	217.95	219.65	220.85	218.84	216.47	218.84	215.69	220.68	217.44	216.11	217.64	217.02	214.75	216.3	221.83	221.42	222.44	218.94	219.06	217.36	216.66	219.32	218.28	217.94	217.3	217.12	216.89	216.53	216.89	218.31	213.52	216.77	214.89	216.21	214.24	217.04	213.05	219.62	214.9
197.69	199.01	198.86	203.91	201.47	202.33	198.22	199.19	204.25	201.2	200	201.88	203.48	200.07	204.3	198.59	198.8	204.59	200.32	200.42	196.3	199	200.07	199.78	199.02	201.87	202.1	199.9	201.98	199.61	200.35	197.44	198.25	200.03	199.03	197.78	203.09	200.1	201.49	198.64	200.09	202.29	200.74	203.74	200.66	201.1	197.64	200.7	201.66	201.35
202.45	200.62	202.75	204.68	204.15	202.82	202.53	203.73	202.66	202.16	204.97	200.09	203.59	201.79	202.68	201.96	203.02	205.91	204.03	203.36	205.33	200.5	201.99	202.89	206.71	204.04	203.18	202.37	200.46	204.76	206.92	205.67	203.98	203.5	203.78	205.76	202.98	205.77	203.61	206.7	206.6	206.61	202.78	205.8	205.88	203.08	202.67	202.42	203.99	204.69
199.75	200.36	201.99	202.91	201.2	200.39	201.58	198.45	198.65	203.68	204.81	199.7	202.8	199.67	200.85	201.97	201.65	198.49	198.8	202.07	200.93	201.78	199.91	204.2	201.39	200.52	204.53	202.24	203.29	202.29	199.61	202.82	201.9	204.44	200.09	200.43	203.57	201.88	201.68	201.64	204.64	200.43	200.3	200.55	203.37	202.39	202.27	201.24	200.64	204.44
206.41	206.47	206.27	208.22	207.48	206.55	206.35	204.82	207.81	205.76	208.56	208.27	207.14	207.82	206.63	211.36	206.54	205.28	206.47	205.49	207.21	206.72	205.54	207.68	206.09	209.02	208.42	209.1	206.7	206.77	208.11	207	207.52	208.95	208.31	207.55	210.47	209.15	210.87	207.83	209.43	211.46	205.11	208.01	205.77	208.89	210.29	209.3	209.49	211.33
207.63	206.32	206.99	208.38	209.18	208.27	210.44	209.85	206.11	205.02	206.75	206.34	205.53	205.1	207.37	206.02	205.26	204.5	208.25	207.28	207.66	206.41	209.39	206.09	208.24	208.08	205.41	204.61	205.52	206.12	205.69	208.69	208.96	208.43	206.11	209.01	206.67	209.14	208.34	205.63	206.75	209.55	209.38	209.48	206.69	207.96	208.54	208.35	203.94	206.35
198.62	199.32	195.72	201.29	200.05	197.45	197.83	197.88	199.48	200.92	200.11	198.71	196.63	195.16	198.7	198.42	196.43	198.51	197.21	196.97	196.21	199.97	197.62	197.11	196.84	202.64	196.81	199.75	198.4	197.32	197.45	199.35	199.17	200.22	196.52	194.81	197.51	201.02	200.7	199.8	196.93	201.33	197.4	196.25	197.62	200.48	196.98	196.42	196.18	197.03
205.18	198.18	202.85	204.59	205.99	201.74	201.96	201.79	203.45	203.83	204.35	204.4	205.21	202.45	199.89	198.99	207.57	204.88	203.27	205.42	204.51	204.87	203.2	203.4	204.43	201.09	205.61	202.41	204.93	203.07	205.04	203.8	207.29	205.1	202.2	204.64	201.81	203.44	200.58	201.72	201.84	203.22	204.94	202.94	205.21	204.01	203.1	201.5	204.76	204.08
206.57	206.43	208.31	207.05	207.7	208.11	206.91	207.57	208.51	207.11	208.22	207.59	205.04	206.67	210.53	208.57	205.68	209.17	208.9	205.69	208.23	205.35	206.99	210.5	204.69	207.21	207	205.62	204.33	211	208.23	207.76	210.1	206.34	205.92	209.69	209.92	206.2	209.68	210.36	209.42	208	207.26	208.57	209.01	206.8	208.43	207.22	209.39	209.5
201.75	203.16	205.05	202.31	201.8	199.67	203.54	200.34	202.68	203.21	202.56	202.96	202.51	204.04	199.27	198.56	202.88	199.34	206.15	204.75	199.54	203.72	203.36	202.95	202.59	202.44	201.77	203.42	204.08	203.17	201.4	202.59	204.16	201.12	202.84	201.11	202.03	200.94	203.78	203.44	201.43	203.74	202.68	203.4	204.02	199.66	200.59	201.99	200.54	200.58
211.75	211.89	210.5	211.73	210.72	208.49	211.67	210.93	210.67	210.71	209.87	210.48	213.17	208.91	211.5	210.12	215.24	209.36	210.97	209.36	210.62	212.32	209.21	207.32	206.22	210.26	212.62	209.88	209.89	210.76	209.94	208.86	212.27	212.7	214.06	208.23	212.73	209.52	211.95	211.11	210.55	211.23	211.45	213.77	209.94	211.85	213.26	212.32	211.22	213.27
200.35	204.85	205.01	203.56	209.26	201.84	202.24	203.27	204.04	202.63	202.32	201.96	204.71	201.24	207.58	203.54	203.13	204.75	204.3	205.32	204.66	205.61	202.97	205.87	203.82	203.46	205.75	204.25	203.35	204.61	204.59	205.55	205.31	203.38	202.54	203.29	207	207.49	207.61	204.4	205.7	202.25	204.74	202.45	204.3	203.65	202.09	202.17	204.29	202.59
218.43	217.43	218.44	215.84	215.7	217.32	220.49	216.45	218.05	211.71	216.71	214.9	216.21	216.15	218.2	216.61	215.76	217.26	218.66	213.42	219.41	216.26	213.49	217.9	217.89	215.39	218.49	216.3	219.07	213.39	218.77	218.04	215.37	217.27	217.61	217.33	217.81	217.73	214.35	218.18	219.21	219.98	213.79	220.05	217.34	214.3	214.73	220.5	215.62	217.1
195.96	196.39	196.77	202.48	197.43	198.24	198.58	198.07	197.01	198.39	197.04	198.38	197.07	196.32	197.32	198.02	197	200.29	198.18	194.13	197.64	196.37	197.21	197.22	200.44	198.89	201.04	197.77	194.38	198.56	199.69	199.67	200.61	199.05	197.47	195.76	195.06	195.04	198.16	199.89	197.13	201.24	198.6	198.19	200.65	196.66	197.41	195.44	195.38	195.76
198.65	201.21	202.65	198.27	204.38	199.65	199.75	197.98	199.47	198.73	201.52	199.03	200.8	202.67	198.6	197.92	202.24	200.37	201.4	202.16	197.86	201.48	200.58	201.13	199.76	200.08	197.03	195.62	201.72	200.18	199.73	200.13	201.11	199.38	199.79	201.47	201.86	202.02	196.81	199.51	197.64	199.87	197.93	199.72	198.66	201.97	200.92	201.47	200.54	200.06
207.62	210.08	209.77	207.61	207.09	209.57	207.47	208.45	213.01	209.76	207.06	208.95	210.92	209.93	211.43	210.83	206.16	209.79	207.79	206.88	207.7	206.55	208.75	209.96	206.85	207.16	210.08	204.36	210.96	210.59	210.25	207.82	210.1	207.06	207.24	211.18	206	207.74	208.38	210.92	207.66	209.36	206.62	207.47	209.6	208.25	207.63	209.68	211.35	208.9
213.96	209.48	217.72	213.2	211.2	214.47	214.2	216.39	215.15	212.23	213.5	212.67	211.99	215.48	216.53	215.12	213.98	213.46	213.91	214.34	214.32	212.43	213.08	211.7	212.28	214.15	212.7	213.81	212.86	212.79	215	210.27	213.04	211.42	211.37	209.11	210.1	212.04	211.14	213.16	215.52	214.58	211.76	213.68	214.44	212.59	209.09	211.97	214.24	216.2
214.42	210.66	209.98	206.95	209.15	210.15	208.56	210.58	209.82	209.06	208.3	209.46	209.53	210.12	206.34	206.63	210.26	206.26	212.04	205.76	209.87	208.66	211.03	207.3	209.4	208.23	208.87	205.39	208.39	210.93	208.9	209.69	205.63	210.31	208.4	207.96	210.57	209.36	208.94	210.87	206.88	209.63	208.33	209.42	210.87	208.73	209.25	207.46	211.01	207.15
199.37	200.88	201.37	204.37	200.08	198.15	198.06	201.24	200.05	200.13	204.99	201.23	202.59	199.07	202.66	201.46	201.74	202.44	200.14	204.45	205.26	200.42	202.68	202.88	200.29	202.06	200.39	200.21	204.61	203.33	200.14	199.65	199.44	202.23	202.74	203.31	202.57	202.51	204.49	201.08	202.11	199.97	203.91	199.81	201.19	206.79	204.59	202.62	202.04	203.43
210.33	208.27	208.68	210.66	205.3	209.72	208.67	208.14	209.33	207.81	210.09	209.98	210.03	211.55	207.03	210.97	209.68	209	211.66	207.62	212.2	210.98	207.87	208.33	206.1	207.6	208.82	208.59	206.1	205.79	209.43	211.05	206.12	209.93	209.95	205.63	207.94	211.82	208.99	208.97	205.56	207.88	212.1	208.46	210.51	208.62	210.27	205.43	209.98	207.56
211.41	211.67	213.07	213.32	213.67	214.4	215.07	212.31	210.32	213.76	209.75	212.26	212.28	212.53	211.43	213.12	213.38	207.97	212.53	213	211.93	210.95	212.69	211.38	211.68	213.26	211	208.84	209.16	211.73	215.1	213.66	214.06	213.49	211.22	211.87	211.19	210.62	210.61	210.89	212.23	211.53	209.97	216.66	210.44	212.86	211.55	210.71	214.54	211
199.79	194.91	200.31	199.11	200.67	199.44	197.57	197.9	197.98	201.13	198.24	196.09	198.65	196.03	198.68	199.63	202.6	198.39	198.05	195.43	199.96	196.99	198.72	197.75	199.51	200.72	200.61	200.72	198.33	198.39	197.35	198.17	198.02	196.06	198.9	199	196.71	200.15	202.06	198.11	198.93	197.96	199.68	198.5	195.73	200.94	200.12	195.24	200.1	199.76
206.35	209.77	207.18	209.41	208.62	208.29	207.32	209.82	207.13	207.82	209.29	211.47	209.48	208.33	211.09	207.4	213.67	204.44	207.61	204.89	211.77	210.09	208.41	209.64	207.62	206.32	208.36	209.96	205.44	208.4	207.57	206.12	205.68	206.48	208.68	204.23	206.04	209.2	208.23	206.52	206.79	206.81	207.99	208.03	206.97	206.79	211.22	207.23	208.24	207.95
206.89	207.07	208.18	207.1	207.85	208.48	204.93	207.23	209.25	207.42	209.97	206.3	208.68	209.03	207.85	207.55	209.72	206.04	206.15	207.17	205.3	206.87	205.82	206.12	209.34	208.98	205.34	205.29	208.77	206.09	210.73	208.49	210.08	205.42	208.98	209.08	209.76	208.25	206.91	207.01	207.29	206.64	208.61	207.73	207.44	208.45	208.34	208.12	207.39	207.46
204.47	204.95	203.94	202.84	206.44	202.37	204.44	205.65	205.64	204.44	203.03	204.17	206.06	207.53	205.8	206.81	202.46	206.27	203.46	204.11	201.91	205.55	204.1	203.92	203.52	202.57	208.29	202.6	207.73	204.47	204.05	208.49	204.36	205.66	206.65	206.6	205.11	207.41	204.53	206.53	203.81	203.15	206.72	201.38	204.38	203.68	203.01	204.35	205.1	206.53
197.61	199.07	199.02	199.52	196.13	196.51	197.87	197.52	199.55	197.99	199.73	201.66	197.57	199.37	196.01	199.95	198.34	197.91	198.87	194.89	198.14	197.5	196.27	197.17	195.7	199.91	195.83	196.91	199.81	194.65	199.26	197.09	197.16	198.83	197.58	199.36	196.72	199.32	198.81	202.27	203.18	197.65	196.9	196.25	198.05	199.38	197.25	199.26	196.3	197.13
201.35	207.39	202	200.57	204.12	203.6	206.21	204.05	201.04	201.26	200	200.23	201.17	200.4	202.8	202.9	203.31	199.86	204.21	204.89	204.33	204.74	200.12	200.95	202.27	203.45	204.33	201.1	205.96	200.31	199.07	202.7	203	202.1	201.93	204.17	201.13	201.88	200.33	203.29	201.46	199	199.1	202.81	204.75	202.39	204.49	204.54	202.04	201.58
217.61	217.7	219.54	216.13	215.51	222.21	216.41	216.56	214.71	217.11	217.1	214.83	215.36	218.83	217.89	218.34	217.47	216.87	218.3	219.17	217.93	213.87	218.02	219.54	218.31	217.99	216.18	216.71	218.13	215.19	219.13	218.2	215.08	216.33	217.34	218.04	217.63	215.73	218.5	214.65	218.33	218.83	217.67	215.45	221.55	216.75	215.04	216.8	217.38	217.05
216.31	214.36	215.13	212.13	211.23	211.81	211.24	214.05	212.05	212.43	211.28	213.82	215.42	213.68	214.51	212.88	212.21	210.82	211.57	213.25	215.55	213.3	212.22	211.98	210.69	211.32	212.28	216.61	215.19	213.37	215.07	211.92	213.99	212.87	213.8	212.48	212.1	213.46	215.47	215.48	210.2	210.7	211.82	207.63	212.8	210.45	210.04	214.15	212.11	214.8
200.55	205.58	209.6	203.42	205.31	205.53	204.78	207.81	204.72	205.39	208.42	205.21	202.32	210.25	201.76	203.51	203.78	203.45	207.89	205.66	207.41	208.63	206.63	208.7	206.14	206.43	205.95	207.01	204.98	205.19	208.36	204.29	204.69	207.42	208.34	205.21	209.33	202.75	205.53	206.74	204.85	208.99	205.83	204.92	206.74	206.59	204.75	204.65	209.21	208.65
196.31	197.41	199.8	197.94	198.56	196.93	196.9	196.25	197.31	199.62	194.74	197.87	197.16	196.8	197.17	199.12	198.57	198.71	198.52	199.56	199.94	199.82	197.12	200.88	196.69	195.3	198.42	196.61	196.78	195.2	197.2	199.31	197.17	196.79	195.67	198.77	199.43	199.65	200.4	197.14	200.01	195.74	196.5	197.02	198.43	197.92	198.66	195.47	196.21	196.63
192	196.43	195.46	193.89	195.59	197.38	196.08	193.79	194.24	194.06	193.94	191.74	193.17	195.52	193.14	193.61	194.96	195.02	194.51	192.46	193.95	193.65	190.49	195.87	195.17	193.6	191.15	197.03	195.78	192.94	194.21	193.77	195.76	191.84	196.05	194.07	190.46	190.95	192.2	195.34	194.67	195.93	193.85	193.88	192.54	193.08	193.69	193.33	197.12	194.21
205.15	209.26	206.95	206.46	207.42	205.84	207.88	204.88	202.6	204.24	208.81	204.64	205.6	209.21	206.28	205.47	209.2	206.65	204.47	205.87	205.67	207.84	208.07	207.62	205.72	206.16	209.08	206.79	206.39	207.02	209.26	205.27	207.37	206.27	205.16	208.93	203.82	205.19	204.99	209	207.78	207.39	204.2	203.81	204.48	203.35	203.89	206.25	206.86	207.05
210.09	210.23	210.73	211.98	211.68	213.17	211.12	210.4	214.4	210.09	213.45	210.15	211.44	210.94	212.72	208.91	211.46	212.73	210.5	208.67	210.48	208.43	208.74	212.44	209.27	208.55	210.14	213.92	206.79	214.99	210.23	211.76	213.28	211.61	211.49	213.66	211.97	212.22	213.69	211.3	210.43	207.64	211.63	206.65	212.68	211.95	213.56	213.83	212.79	213.62
206.1	200.08	205.89	204.41	204.75	199.61	204.78	204.98	202.85	205.89	203.13	204.24	203.51	202.83	202.97	200.89	204.35	202.53	201.61	203.12	204.04	204.7	203.73	205.66	200.86	203.66	206.38	204.64	202.86	199.46	204.88	204.41	204.91	200.31	201.41	204.88	200.58	201.96	202.72	203.84	205.47	201.2	204.67	203.55	205.03	203.02	199.26	204.14	206.09	204.91
210.4	210.39	205.77	207.32	207.67	209.46	208.97	207.47	211	208.18	210.51	210.33	209.01	206.98	208.8	209.58	208.36	209.95	211.44	208.46	210.04	207.13	207.83	209.05	208.83	209.79	212.03	209.01	210.6	207.22	210.82	213.42	208.71	210.13	205.23	208.91	208.14	206.14	207.03	210.51	211.51	212.02	208.47	210.64	209.49	209.53	208.52	210.18	208.01	207.89
213.61	212.58	213.23	211.11	210.59	212.83	213.51	213.78	209.42	211.93	212.08	210.51	213.64	209.2	210.52	210.53	210.06	212.66	212.61	211.07	212.93	212.69	211.49	212.22	216.13	210.15	211.35	208.93	212.73	212.57	210.77	211.88	212.21	212.97	212.21	208.94	213.1	212.95	209.12	208.2	211.69	210.15	214.18	208.45	210.29	212.38	211.05	209.75	212.7	210.86
209.13	211.46	208.76	208.57	212.91	208.61	207.9	206.7	206.25	208.18	206.86	206.97	209.42	207.66	209	213.77	207.75	208.47	208.59	209.73	212.59	208.92	210.27	209.82	208.22	208.4	208.99	209.55	209.1	209.85	208.59	208.39	210.06	213.24	209.74	210.18	208.17	209.05	209.6	208.09	208.34	211.65	209.72	208.17	209.51	208.05	210.72	210.41	208.48	208.06
215.15	209.91	210.21	214.21	216.54	212.72	213.56	213.87	214.13	214.25	212.08	212.16	212.65	213.22	211.94	211.16	211.88	214.75	214.7	213.59	213.66	211.88	212.17	211.2	211.01	210.89	212.82	213.72	210.42	211.81	213.05	213.44	210.4	214.54	211.94	208.69	212.93	213.81	214.32	214.43	212.76	212.25	212.85	209	213.74	215.29	213.06	209.67	211.14	211.83
211.45	211.64	212.23	211.55	211.33	212.31	213.67	213.41	213.46	213.38	211.06	214.08	212.89	210.99	210.92	213.48	209.94	213.25	213.43	213.83	211.82	210.62	213.17	213.64	210.22	210.82	212.67	214.28	211.47	215.65	214.01	212.39	211.16	212.82	212.03	212.59	213.11	211.6	211.36	209.95	212.77	212.81	213.99	213.42	211.11	214.01	216.65	213.39	210.51	212.04
209.78	208.76	208.12	206.67	206.54	210.66	207.45	205.6	209.78	207.98	207.07	210.31	209.98	203.17	210.21	210.35	206.9	206.18	208.05	209.25	208.37	206.06	208.83	208.64	213.7	204.5	209.81	209.32	209.15	209.79	209.08	209.97	206.28	206.41	211.47	208.71	208.22	207.41	208.09	207.79	209.27	207.83	210	211.67	205.71	209.28	204.97	208.59	211.1	207.45
202.37	205.19	200.68	204.56	204.5	209.01	209	204.99	205.84	207.84	201.72	200.75	205.85	203.69	201.64	205.35	204.09	206.71	205.66	201.03	207.53	203.46	202.82	201.07	204.07	205	203.8	205.76	202.76	200.09	204.52	204	205.99	204.5	203.49	204.31	204.67	203.47	205.93	203.51	200.99	203.25	203.96	203.96	204.46	199.9	202.85	206.97	203.34	203.65
210.01	211.92	209.52	207.85	209.12	209.6	207.51	208.61	209.9	208.61	211.99	207.32	205.55	213.84	211.03	210.05	209.43	209.17	208.98	208.08	208.39	209.05	210.6	206.26	210.43	207.74	208.52	209.4	206.71	207.39	208.29	206.74	210.32	206.53	210.24	208.59	209.7	207.49	209.45	211.8	207.09	210.19	207.17	209.99	210.23	209.46	208.8	209.29	211.17	207.23
201.03	204.7	200	199.04	203.79	202.34	204.07	199.79	200.94	196.59	198.71	200.91	202.07	196.27	201.42	196.74	198.68	199.12	199.19	199.18	199.31	199.34	200.17	197.99	199.22	202.1	200.53	199.71	200.92	200.43	196.87	199.45	200.65	199.43	200.04	199.15	197.5	199.16	200.42	198.67	200.07	201.32	200.2	201.89	199.62	197.74	198.64	198.74	198.44	200.36
193.84	195.6	192.33	195.01	192.57	197.84	193.63	193.32	192.49	195.02	195.5	198.87	195.55	194.32	192.92	194.95	191.58	195.37	192.78	191.42	194.48	195.16	194.42	194.89	195.58	195.42	195.71	191.99	193.86	193.83	193.51	193.57	192.74	195.76	197.77	195.11	194.08	194.71	191.05	193.43	194.67	194.2	191.48	196.83	194.22	192.71	192.84	195.27	194.54	195.07
210.68	207.63	212.55	208.32	210.37	208.61	206.46	210.78	207.01	212.57	209.74	211.29	209.22	207.56	209.33	210.37	207.28	210.51	207.07	209.39	210.28	210.42	214.88	208.5	207.59	209.35	208.86	210.97	206.94	209.08	206.7	212.14	209.9	209.45	208.88	210.42	210.91	211.51	207.78	208.68	205.75	210.64	209.58	211.29	210.67	209.35	209.26	208.95	207.89	206.85
204.37	201.97	204.71	200.74	201.22	201.89	200.06	203.49	201.48	202.94	207.04	201.36	203.01	204.34	207.31	204.52	204.66	205.77	202.81	206.6	206.6	204.21	206.25	203.24	202.92	202.26	204	202.85	201.89	205.57	203.25	205.61	205.64	205.62	205.16	206.23	204.39	201.64	201.21	202.43	204.89	206.47	203.42	202.24	205.11	206.15	200.82	205.79	206.22	205.22
215.38	217.3	213.83	217.28	218.68	215.9	215.65	217.52	217.74	214.7	217.02	218.34	219.08	216.59	218.6	215.16	215.52	218.22	216.2	217.69	215.45	216.88	217.73	218.1	217.65	215.1	215.95	215.11	218.45	218.16	216.36	216.53	217.05	216.82	218.01	216.38	214.46	215.37	216.56	218.09	218.57	219.01	216.73	218.97	220.68	217.16	217.26	217.36	215.92	218.37
210.19	210.19	213.49	212.83	210.35	209.03	211.4	210.19	211.76	211.5	210.56	210.11	208.97	212.89	213.49	210.23	209.43	211.17	212.75	209.81	214.58	213.82	209.82	211.4	213.61	214.02	214.02	212.95	207.32	208.27	214.88	210.35	213.48	210.08	213.37	212.93	209.64	212.12	212.3	209.38	213.3	211.37	211.07	207.32	211.7	214.16	211.06	212.69	211.55	212.24
199.07	198.82	199.46	198.18	198.05	199.28	195.56	198.01	197.93	200.04	201.25	196.49	197.01	201.19	200.1	199.56	198.14	199.04	196.59	197.02	202.01	197.84	198.7	196.81	196.73	193.19	199.39	198.53	198.93	195.81	199.28	200.24	198.22	198.04	196.3	200.8	196.46	195.31	196.17	195.73	196.8	199.2	198.5	198.19	198.1	198.57	197.97	201.65	199.97	199.65
210.34	211.9	215.01	212.44	213.18	210.95	214.52	212.39	212.46	212.04	211.02	213.5	209.62	209.66	215.09	210.26	212.03	214.03	213.42	206.59	212.16	213.69	213.27	216.29	214.01	213.72	212.88	210.66	212.5	210.83	212.14	211.98	213.01	210.6	211.97	210.54	210.59	211.94	211.86	210.92	210.96	211.43	212.6	209.43	208.68	214.1	210.41	213.92	210.47	211.82
203.61	203.36	201.29	203.46	202.04	203.87	202.02	206.35	202.44	207.23	204.84	203.77	202.46	201.47	203.99	205.39	204.81	204.35	203.04	200.69	203.9	202.46	205.52	204.21	202.9	202.33	205.04	203.39	203.33	205.34	199.64	204.51	204.99	201.68	203.48	202.93	201.04	201.73	205.29	202.79	203.77	205.8	199.92	202.8	206.03	202.81	199.93	202.55	204.37	202.73
211.82	209.6	208.83	212.22	209.44	211.42	211.12	209.54	212.03	212.72	209.6	211.38	211.04	211.01	212.67	212.03	216.29	209.14	213.32	210.83	213.19	213.24	214.73	213.45	212	211.11	213.38	212.13	210.71	214.68	209.32	207.67	212.48	212.02	213.39	212.54	209.44	211.62	215.26	211.41	212.23	212.26	212.9	211.08	211.26	208.31	212.53	211.12	212.04	212.25
217.17	219.31	216.89	217.92	219.91	219.13	216.31	218.76	213.03	217.51	217.07	217.78	219.37	220.66	216.57	218.57	215.47	218.11	218.56	219.59	219.26	217.58	219.49	221.22	219.2	219.23	216.68	214.83	213.19	216.17	214.7	216.63	218.27	216.27	218.73	218.75	218.73	217.59	217.34	218.3	220.62	218.69	215.93	217.42	219.91	217.39	216.55	218.89	217.91	215.23
213.51	212.63	212.26	211.61	214.54	212.07	212.86	211.1	212.78	211.15	211.41	210.31	214.4	212.47	211.12	211.95	213.17	214.03	214.06	216.53	211.45	209.99	214.36	210.2	210.43	210.25	212.63	212.82	214.41	213.39	212.65	214.05	211.33	218.37	211.91	211.56	207.4	213.69	213.97	212.81	212.52	212.38	212.85	210.18	209.64	212.35	208.98	213.97	212.14	211.21
208.05	211.33	208.52	208.38	211.62	210.17	209.37	208.88	209.19	207.77	206.92	204.82	205.92	206.68	206.83	207.21	209.13	208.83	206.82	208.53	207.03	209.87	211.06	210.41	204.97	207.16	210	208.47	207.89	207.24	210.79	210.76	211.3	210.24	207.92	206.82	210.44	208.72	209.76	208.07	209.94	211.38	207.58	209.28	205	209.71	209.4	209.95	209.89	208.78
213.56	209.27	211.26	211.43	209.24	212.68	215.54	212.92	212.84	208.72	211.73	211.16	213.06	211.62	209.71	213.51	211.77	215.35	205.97	213.7	213.89	213.38	209.56	213.15	213.5	211.89	214.58	215.22	212.58	210.31	213.29	213.68	213.28	210.29	211.46	209.33	209.78	212.97	212.4	209.24	212.62	210.51	208.36	213.45	211.91	214.84	212.32	210.5	210.76	212.76
201.27	204.45	203.71	206.51	204.85	202.15	209.71	202.11	207.73	201.16	203.69	204.09	204.75	206.57	203.92	205.74	208.58	203.95	204.58	202.12	204.75	205.6	203.39	204.3	204.47	205.12	206.19	203.3	200.73	202.28	200.29	204.88	205.26	199.89	201.91	205.08	203.93	200.35	204.42	203.43	207.17	205.08	201.77	200.6	205.18	204.22	205.4	206.89	203.98	203.88
206	203.65	203.91	206.63	207.48	202.99	207.9	206.49	208.61	205.01	205.2	205.46	206.76	201.69	206.3	203.48	203.74	204.63	203.34	203.46	204.63	204.36	206.12	204.16	206.68	205.3	203.47	204.35	205.7	204.3	204.6	204.67	206.29	205.08	205.31	207.54	202.1	208.32	202.47	205.98	202.78	202.9	203.94	204.84	206.01	201.37	206.2	203.96	207.15	203.26
207.47	204.88	207.55	204.7	206.93	205.45	205.94	206.32	202.74	205.65	205.32	206.17	204.7	206.5	204.05	203.5	209.18	206.56	203.66	203.75	206.26	206.66	203.21	205.28	204.24	207.26	206.01	205.24	208.37	207.74	203.68	204.69	205.86	206.6	205.43	208.64	200.91	207.12	207.07	206.21	207.29	206.01	204.95	206.65	204.81	203.45	203.54	208.01	207.69	203.33
210.34	210.42	209.15	207.94	210.23	210.62	205.25	211.01	210.64	209.23	210.28	211.16	210.52	208.97	208.53	211.02	209.91	212.76	207.05	208.7	213.18	208.98	206.63	209.77	207.25	205.51	204.97	208.89	208.23	210.78	208.66	206.69	206.51	210.22	207.42	206.8	209.73	208.47	209.34	207.38	209.87	207.91	209.98	208.14	211.44	210.54	210.63	209.91	207.75	208.51
218.41	217.06	216.07	219.12	215.27	215.12	217.99	219.09	217.72	219.99	218.09	219.01	221.23	215.9	219.18	222.42	216.49	218.19	214.33	220.05	219.92	219.49	215.01	218.44	216.91	218.48	221.27	222.47	216.2	218.45	217.24	215.36	221.33	216.18	218.03	216.62	217.58	217.65	219.14	217.03	215.01	217.82	220.68	216.74	216.53	221.18	215.55	217.54	218.43	214.22
215.39	218.39	212.6	216.46	214.25	215.82	216.43	215.62	219.55	215.41	215.67	217.43	217.62	219.3	217.15	214.58	217.89	215.13	218.78	216.36	219.41	218.48	214.18	217.79	215.58	218.41	215.3	217.01	215.52	218.02	217.61	215.27	214.86	215.34	215.71	216.98	219.42	216.05	217.32	219.16	220.59	216.03	220.22	215.74	216.44	218.78	216.7	215.5	215.94	215.21
211.41	210.5	213.44	212.67	215.11	211.13	215.25	213.69	209.16	212.59	211.83	214.18	217.62	217.43	213.35	212.57	211.77	214.05	211.69	211.99	213.86	214.39	213.11	214.29	211.27	211.24	211.49	210.97	212.3	212.11	212.31	212.63	214.31	209.36	214.44	209.22	209.83	210.36	207.6	212.64	212.59	210.39	214.89	212.76	212.33	210.91	211.3	211.64	210.75	213
208.65	207.57	206.63	209.29	205.54	207.55	211	211.52	205.68	208.18	207.64	208.54	204.45	206	206.72	210.78	207.06	211.38	205.89	205.5	209.08	208.3	211.17	206.91	209.89	205.95	209.07	209.86	207.12	207.35	206.68	207.56	206.69	207.23	205.46	210.46	206.65	206.76	209.77	209.58	209.78	208.28	207.98	208.7	212.34	205.48	210.39	208.84	207.66	211
204.3	204.73	201.74	206.44	207.43	200.92	207.16	201.9	202.8	201.9	205.51	205.68	209.88	200.42	203.95	205.21	201.73	204.65	205.43	199.08	207.14	202.49	204.41	201.87	203.94	203.3	202.33	206.86	202.22	200.85	204.97	208.69	204.19	207	200.48	205.33	202.55	202.89	204.19	201.58	203.95	201.08	203.3	202.87	204.27	202.17	202.02	206.21	200.59	202.55
209.51	209.53	210.7	209.34	210.96	208.31	210.58	211.57	206.49	205.83	210.83	209.12	206.86	212.35	209.97	208.29	211.81	210.58	207.82	211.28	207.47	213.36	208.74	207.02	209.12	208.78	205.17	203.61	209.64	207.57	208.1	210.27	209.26	210.98	207.85	206.89	209.77	209.73	207.42	206.26	208.49	207.7	207.36	208.29	211.68	209.56	210.55	206.64	209.68	210.1
205.61	203.46	205.06	203.76	205	208.38	204.76	206.52	207.44	202.42	204.64	206.23	202.31	205.12	202.37	203.96	203.97	203.89	205.09	207.67	205.12	203.58	205.63	206.51	203.47	204.81	206.25	202.83	209.95	205.11	206.26	204.32	207.75	205.68	205.63	206.49	206.89	207.33	203.41	204.71	205.44	207.4	205.51	202.56	206.14	205.26	206.18	203.99	203.95	206.49
213.69	210.33	212.05	213.57	213.88	210.56	209.86	209.41	211.34	211.05	210.55	212.68	212.86	211.84	210.59	216.45	213.61	213.08	213.86	212.42	208.01	211.65	211.9	212.63	216.87	213.63	213.71	212.67	213.62	211.52	209.45	211.14	212.88	214.54	212.4	213.17	211.36	210.8	214.54	213.36	213.73	209.88	211.4	211.07	211.65	211.9	212.72	210.99	214.89	212.3
207.31	206.78	207.04	205.42	209.02	207.69	209.32	206.85	206.86	207.8	208.9	207.54	207.43	208.43	207.39	209.22	207.18	208.58	207.39	204.33	210.84	209.6	211.03	203.95	208.03	208.31	208.21	209.82	208.93	207.19	211.39	209.47	208.86	208.59	209.55	205.73	209.81	208.07	210.39	209.39	207.41	205.47	210.13	210.13	209.8	209.33	208.85	207.28	206.08	210.61
209.61	210.68	214.45	214.39	209.84	213.43	211.83	211.41	213	213.76	215.89	213.22	212.02	211.32	210.59	213.1	210.94	214.42	210.61	213.66	209.56	210.45	211.87	214.42	211.78	212	208.03	210.34	208.78	209.55	210.87	212.98	210.69	208.44	209.96	209.27	212.12	208.54	211.39	213.28	209.94	210.5	210.3	212.1	214.13	213.2	210.77	212.12	211.86	210.61
203.34	201.19	200.57	199.04	202.8	200.21	199.95	200.68	200.2	203.2	203.96	202.33	199.89	198.96	199.41	199.78	199.37	203.32	201.18	201.7	199.56	200.75	202.14	201.64	201.5	201.24	203.27	199.93	202.04	201.6	198.33	204.18	201.16	202.24	202.79	204.42	203.29	199.24	201.84	200.96	201.83	201.82	199.63	202.55	198.13	202.14	202.62	203.52	199.4	203.81
200.47	200.73	200.4	202.7	201.59	201.44	201.95	199.55	198.18	203.4	199.47	197.83	199.78	200.2	201.78	200.66	203.22	199.94	201.8	200.26	198.04	199.47	195.62	201.42	202.06	201.7	199.39	199.37	201.02	197.97	202.04	203.43	201.77	202.69	201.1	200.5	202.32	203.93	204.39	200.4	202.93	199.81	200.27	203.14	200.16	201.48	200.69	198.54	202.03	198.26
203.35	201.77	204.02	201.38	205.77	200.02	203.05	201.39	203.25	201.74	199.96	203.5	201.75	201.18	200.26	203.75	199.19	204.76	205.2	201.49	201.28	202.4	204.72	198.68	202.98	201.38	203.58	201.07	204.27	204.39	204.31	200.34	201.51	206.92	200.27	201.07	200.51	204.53	202.7	202.56	200.83	201.44	203.86	203.4	202.76	202.88	204.21	201.55	203.55	200.22
203.86	202.84	207.58	204.08	204.82	202.13	202.72	203.27	205.04	203.63	201.51	205.03	203.84	203.29	201.31	203.2	204.23	202.9	204.31	202.81	205.49	204.61	203.65	204.36	206.69	204.92	203.55	197.8	204.42	203.35	204.37	204.5	205.28	204.24	204.6	202.13	203.27	203.42	202.64	204.64	206.29	203.37	203.72	203.04	203.38	202.44	202.48	204.17	203.43	207.45
213.67	209.33	212.36	209.75	211.03	213.66	215.47	213.98	213.73	212.78	212.49	207.67	213.82	211.07	209.05	214.19	212.61	214.39	211.68	213.18	212.28	211.23	211.41	209.69	212.05	213.59	211.48	208.71	212	210.16	212.31	212.24	215.07	210.28	215.84	211.3	211.02	210.76	211.21	213	208.81	209.8	212.88	215.04	210.5	207.98	211.08	213.31	211.25	212.8
204.04	204.32	204.17	202	208.21	203.21	199.81	204.4	203.56	203.23	206.17	205.43	204.13	204.95	205.9	206.03	206.95	201.86	206.23	201.27	204.19	202.17	203.58	203.12	203.78	206.91	201.13	202.41	202.13	204.79	203.53	203.62	205.06	200.48	200.4	201.95	208.5	202.71	202.26	204.59	200.28	204.01	203.81	201.18	203.48	204.61	203.13	202.59	204.56	204.86
207.05	206.16	210.49	211.44	206.1	207.03	207.89	206.18	208.54	209.59	207.05	207.12	208.26	206.88	204.9	208.99	208.98	205.76	208.35	204.71	206.53	209.9	206.07	207.21	205.04	207.97	206.62	208.07	208.37	209.26	204.35	209.19	205.21	203.58	206.82	206.2	209.36	208.73	205.56	208.27	206.66	206.7	205.94	208.49	206.54	210.41	206.96	207.22	206.98	206.52
208.09	206.19	208.48	208.35	208.88	207.75	209.85	207.16	204.95	209.4	207.61	208.78	206.35	207.84	208.43	209.81	207.72	208.4	208.36	206.75	207.5	208.96	204.35	209.12	206.16	211.36	208.84	207.28	210.07	206.72	207.15	206.35	209.06	209.44	209.12	208.13	207.23	206.56	206.55	207.64	207.83	208.03	206.82	208.58	209.8	209.08	206.88	207.8	207.52	207.47
206.71	203.86	203.51	204.19	202.33	204.51	206.75	207	204.27	204.94	204.28	202.94	202.76	205.02	205.11	202.4	201.72	204	205	206.6	205.2	205.89	203.99	204.63	206.17	201.36	203.23	203.21	202.85	203.43	204.76	201.2	201.44	206.92	203.51	205.51	204.38	203.59	206.43	204.98	202	206.16	204.87	203.02	202.36	203.83	206.04	204.77	206.88	207.26
215.98	216.8	215.11	216	218.83	216.09	214.64	213.48	216.62	217.2	216.49	218.32	216.93	218.59	217.69	216.37	220.97	222.69	217.95	217.94	214.67	216.57	217.48	217.34	218.04	216.84	218.45	214.82	217.38	216.64	215.32	217.75	218.73	217.5	218.44	218.89	219.07	217.31	217.85	217.56	217.96	218.01	216.87	217.32	216.57	216.54	218.37	217.06	218.05	220.05
202.82	207.12	204.02	202.67	207.09	207.37	207.37	206.97	202.77	201.89	201.81	204.01	204.09	205.11	203.52	206.8	205.45	205.46	204.26	201.82	205.15	208.09	204.5	203.06	205.16	204.42	205.52	201.57	201.32	207.49	204.73	198.98	206.14	207.68	204.41	206.84	203.21	206.89	206.63	204.53	203.41	201.88	206.33	201.05	203.47	204.73	206.35	207.45	201.53	204.8
202.87	204.66	201.83	205.58	199.56	204.16	202.31	203.01	199.74	203.86	198.99	203.87	204.8	199.1	201.08	202.32	204.82	202.36	200.43	205.55	203.08	205.07	203.87	201.35	200.39	205.08	205.78	201.19	205.56	200.7	204.49	200.84	202.91	205.21	207.42	201.46	202.58	203.4	202.94	202.01	203.96	203.79	200.02	204.16	204.42	203.8	202.39	202.11	200.88	204.09
217.14	218.46	216.47	216.53	219.2	217.08	216.64	218.04	219.02	217.5	220.38	216.64	217.08	218.62	217.12	217.61	220.04	216.95	218.79	214.72	217.85	217.08	216.82	216.57	216.04	215.86	214.48	218.09	215.81	214.42	219.52	220.69	214.65	216.86	218.83	217.16	215.25	218.69	216.79	219.6	217.8	219.19	215.5	218.22	215.47	216.14	215.25	217.95	218.39	217.32
218.7	214.2	218.07	216.44	220.97	217.28	218.48	218.04	214.55	217.28	216.65	219.39	218.78	219.98	215.94	215.65	218.57	217.6	218.65	217	217.75	217.13	217.67	219.36	216.69	216.74	216.15	215.57	213.55	214.48	216.33	217.24	217.03	219.86	217.1	217.41	215.83	216.36	218.76	216.75	214.69	218.04	215.39	218.75	215.35	216.18	212.3	220.09	214.49	216.3
198.54	198.93	200.12	198.68	200.28	200.91	200.49	201.95	200.8	200.47	198.57	199.3	199.88	200.25	198.93	199.89	199	200.08	196.95	199.8	196.34	199.34	199.8	199.28	197.25	198.83	199.63	197.58	199.37	200.12	201.75	197.87	201.95	197.86	199.3	200.61	198.72	200.44	201.27	198.86	198.4	198.21	202.93	200.25	199.9	198.86	198.05	198.04	197.8	201.55
214.79	211.3	213.73	214.53	210.04	210.45	213.76	215.04	213.37	213.9	214.05	213.42	211.99	209.08	215.1	215.03	210.58	212.3	216.43	215.51	216.56	212.32	214.8	212.16	210.64	213.68	216.77	213.88	213.11	217.07	212.84	212.88	213.7	212.99	212.61	214.97	212.81	212.82	212.82	215.42	210.81	211.95	212.27	212.25	215.57	212.04	212.54	215.65	211.64	211.83
209.87	207.53	209.05	207.98	206.74	210.58	206.15	208.18	205.93	211.25	209.12	208.56	209.86	207.42	206.57	209.04	209.33	206.81	208.11	207.94	207.32	209.4	208.46	207.33	210.65	206.16	209.57	206.75	212.56	207.93	210.32	209.48	211.45	207.61	210.78	210.65	210.87	206.38	212.19	207.73	207.49	206.1	206.27	207.66	211.2	206.96	208.15	205.74	209.8	207.85
204.55	206.84	207.11	204.96	203.68	206.05	206.29	205.6	205.43	202.91	204.18	207.68	206.28	205.96	205.26	202.16	202.65	207	206.36	203.11	206.63	205.11	203.91	208.04	202.54	204.57	207.51	201.87	207.95	204.71	202.9	204.7	204.52	204.58	205.77	204.06	207.76	203.7	205.56	204.26	202.65	201.85	206.91	205.85	209.1	203.61	206.68	205.25	206.4	203.38
207.33	205.87	205.46	205.71	203.55	204.99	202.55	205.29	202.56	203.82	209.35	204.99	205.54	203.05	205.12	204.99	205.43	206.36	205.86	204.78	205.69	204.61	208.65	205.49	203.96	204.19	204.05	205.03	205.62	204.24	204.12	204.81	202.77	205.43	205.98	204.58	203.87	205.02	204.82	204.45	202.54	206.15	207.55	205.57	206.67	202.26	208.14	205.04	202.52	204.52
198.89	195.85	198.01	199.87	197.26	199.62	197.13	197.06	199.06	198.13	198.83	199.49	195.02	197.67	200.31	197.39	195.26	197.05	200.62	199.21	195.68	202.31	198.86	198.48	199.91	197.12	195.52	198.09	200.03	197.48	199.96	200.25	200.41	197.33	199.16	199.65	195.52	202.67	195.92	199.76	197.93	197.05	201.16	199.79	200.08	202.56	196.88	197.94	201.93	200.21
212.52	213.55	209.5	214.26	212.69	214.08	209.66	212.76	212.96	210.69	214.55	212.71	212.99	214.19	213.66	207.78	212.13	212.84	211.03	210.13	209.54	215.31	209.28	212.59	211.26	210.97	209.79	212.2	210.81	208.31	216.37	212.94	212.14	214.02	207.7	212.38	207.86	208.99	211.6	210.16	212.18	212.31	211.85	210.77	211.07	212.41	211.68	213.49	209.83	212.96
207.17	207.24	209.56	207.52	209.67	210.61	211.94	209.69	209.3	210.09	210.73	209.28	211.56	210.15	213.1	209.53	208.68	208.71	213.3	207.74	208.8	209.77	207.78	209.55	212.33	208.68	212.09	206.4	208.45	208.38	210.08	208.88	207.11	209.05	213.45	207.31	210.17	211.52	207.84	210.58	208.27	207.95	207.66	210.22	206.87	209.02	206.01	208.01	211.02	208.81
204.71	199.05	204.01	199.3	202.16	201.67	204.06	205.18	201.78	202.85	203.41	204.37	203.93	202.76	205.46	207.76	204.62	197.64	202.51	202.13	201.8	199.99	203.86	201.04	205.2	203.65	201.45	201.82	201.48	203.9	203.64	203.66	200.65	205.21	201.83	201.62	202.83	203.97	203.62	202.31	199.41	203.91	202.72	202.52	205.56	202.3	200.8	202.63	203.53	202.83
207.91	208.55	207.75	208.39	208.55	207.61	207.82	209.06	208.12	211.11	211.63	209.06	206.23	206.15	214	210.74	207.48	208.71	208.25	210.83	207.2	207.96	208.78	205.58	206.52	210.71	207.1	207.11	208.61	210.02	209.69	208.84	208.8	207.3	206.83	209.93	209.24	209.89	207.52	210.36	207.81	206.42	209.17	209.04	207.01	205.73	206.92	205.44	209.37	208.34
205.27	205.79	207.66	208	204.72	204.26	205.5	204.6	208.38	208.65	207.61	208.53	205.19	210.68	207.15	203.36	207.45	207.51	208.51	203.73	206.39	205.61	206.04	210.36	208.14	206.49	203.95	204.91	205.43	205.95	206.05	203.09	206.85	207.71	209.87	204.69	207.58	205.36	207.54	205.49	206.06	206.23	205.11	204.54	204.18	207.34	205.51	207.3	207.06	205.4
213.05	210.9	208.4	212.9	211.64	212.94	211.47	210.7	210.96	212.03	210.76	209.74	211.82	212.46	210.39	211.63	210.91	209.4	212.58	212.98	212.44	212.05	213.91	209.05	210.62	213.11	214.98	208.49	209.46	212.36	215.52	211.56	211.45	213.86	210.07	210.81	210.61	211.53	209.83	211.85	211.46	215.1	209.02	211.45	211.98	214.47	215.67	210.58	211.37	214.5
206	207.37	206.87	207.94	207.21	207.62	207.16	210.08	207.66	207.63	204.51	206.69	208.42	206.99	209.46	207.2	210.12	208.7	212.37	210	205.41	206.78	205.55	210.32	207.79	209.85	206.99	206.06	208.55	208.96	205.98	205.27	206.85	207.32	208.84	209.88	208.79	208.64	206.65	209.16	206.44	205.67	210.27	208.78	207.46	209.15	207.77	210.08	211.02	209.19
202.66	204.4	198.8	204.23	203.99	201.9	203.21	202.61	202.91	203.46	200.62	201.51	200.25	204.81	203.91	201.49	202.28	203.37	203.05	205.89	202.99	203.3	201.74	201.95	203.39	200.63	201.41	203.39	203.85	202.6	204.58	201.74	201.43	202.37	201.99	203.74	201.59	203.54	200.93	201.35	203.19	201.41	203.59	203.77	202.53	202.05	201.34	203.87	200.29	203.87
211.58	208.36	207.25	208.58	212.13	206.9	206.4	206.06	208.25	207.46	207.74	208.65	205.63	207.65	209.38	207.24	210.19	205.88	208.32	205.34	208.4	209.02	206.43	210.19	211.12	207.03	207.63	206.48	208.72	206.27	207.12	206.89	208.28	207.55	210.47	205.04	206.39	209.4	206.9	208.05	206.53	208.27	210.55	206.6	209.02	205.18	210.47	208.89	208.53	208.28
202.93	200.04	204.18	199.78	198.92	202.03	202.65	201.85	200.06	202.14	198.01	199.74	200.8	201.23	201.07	198.52	201.53	199.67	204.12	200.77	200.96	202.47	199.46	198.95	200.33	200.26	200.37	201.2	198.03	201.05	202.18	199.6	196.82	202.27	199.56	202.53	199.4	203.11	203.5	201.08	197.64	198.47	203.4	196.5	199.83	198.27	202.23	202.11	203.08	197.27
201.81	203.63	202.03	198.71	202.08	201.81	202.57	200.3	201.31	201.77	202.07	200.67	204.11	200.7	203.16	203.1	204.12	203.71	202.24	200.79	202.88	201.54	203.67	201.35	200.64	201.93	201.71	205.29	205.27	203.29	200.5	203.54	202.81	201.56	203.92	201.35	205.13	202.5	203.87	204.08	203.16	198.11	202.3	204.84	203.58	200.69	201.2	205.66	206.44	199.48
204.92	204.71	203.34	203.11	205.35	203.4	202.66	202.98	208.47	201.38	202.34	205.14	199.3	203.9	207.14	203.85	202.71	202.4	202.62	202.13	204.05	204.19	202.11	203.71	204.16	205.16	204.09	204.11	206.54	207.65	206.22	200.45	205.44	203.18	204.45	205.89	201.26	204.53	205.77	206.03	202.12	205.72	204.03	206.32	205.78	202.13	202.65	207.65	205.32	202.78
207.64	209.42	209.8	206.07	208.85	206.13	207.47	207.45	206.27	207.87	206.24	208.23	206.42	207.25	209.17	208.7	205.73	206.34	208	206.35	205.43	207.47	206.69	207.13	209.12	207.13	208.86	210.19	208.59	207.27	209.35	209.3	209.43	207.97	209.46	210.33	209.09	210	211.85	209.34	209.41	207.89	215.45	206.84	210.34	209.62	209.45	207.89	206.37	213.39
203.65	203.29	204.96	206.89	204.75	205.58	204.8	206.49	202.97	206.44	203.08	207.52	203	206.99	204.47	203.46	201.48	206.93	204.51	203.09	206.28	202.26	204.98	204.54	205.64	204.97	204.63	206.59	207.72	204.86	202.2	202.23	201.89	203.45	204.25	203.37	207.79	203.81	203.84	204.68	202.17	201.64	206.43	208.8	206.38	202.41	205.47	205.18	202.29	204.68
208.16	204.93	205.57	206.98	203.27	204.05	204.72	204.64	203.13	203.84	203.62	206.52	206.32	203.52	205.59	207.42	206.81	207.4	204.26	201.95	203.43	202.82	208.1	205.27	204.43	206.04	205.06	206.69	206.53	208.51	208.11	203.31	207.38	203.55	203.44	202.81	206.16	203.57	206.89	203.12	207.3	203.94	207.2	204.53	203.82	205.17	205.21	203.4	209.01	206.4
201.71	202.65	203.03	202.9	203.33	201.95	203.57	202.86	201.49	200.77	200.85	201.54	201.65	201.32	199.67	203.22	202.89	203.52	201.63	205.59	203.12	198.64	204.31	201.37	200.78	204.51	202.11	201.95	199.88	204.16	201.59	202.49	202.53	202.26	202.67	201.72	199.38	205.52	201.66	204.14	206.58	202.96	200.29	205.23	202.95	200	203.6	204.86	203.84	201.47
210.89	209.42	211.5	208.46	207.65	207.98	209.74	207.98	209.8	207.54	208.44	207.28	206.38	208.6	208.3	209.99	208.19	207.78	205.97	209.38	207.83	210.31	207.81	207.39	208.95	210.02	208.65	208.14	208.78	209.44	207.27	214.07	211.16	210.76	209.13	210.19	208.22	210.98	208.66	213.51	210.68	208.8	212.98	206.26	208.08	208.54	207.51	211.09	207.53	207.75
200.07	200.89	201.83	208.29	203.9	203.2	205.97	207.77	200.35	205.66	201.48	203.36	200.85	205.03	205.58	203.15	204.94	203.53	202.82	202.72	200.86	201.34	204.41	199.72	203.4	202.21	204.2	204.77	203.73	201.98	201.73	200.57	202.88	205.83	205.97	199.08	207.21	201.96	204.63	202.49	199.39	204.57	206.6	200.54	202.31	203.4	202.21	202.47	204.92	202.27
205.81	205.33	203.41	202.31	204.08	207.03	203.71	203.78	203.34	207.66	206.24	203.88	204.88	205.04	205.45	202.12	205.42	203.51	203.98	204.48	204.99	206.18	206.28	202.62	206.21	206.88	202.96	205.05	202.49	202.48	203.24	204.36	204.1	202.26	209.03	204.4	205.84	204.8	203.13	204.16	203.83	206.78	201.79	204.32	206.92	205.37	202.96	200.17	206.61	204.4
201.66	199.68	201.85	201.6	200.65	202.44	204.94	199.13	200.63	201.64	198.77	198.32	201.09	198.95	199.31	200.13	200.97	201.26	199.55	201.39	205.63	198.79	197.33	199.71	202.7	200.91	200.22	199.67	200.83	200.51	199.8	203.23	201.74	201.87	200.74	200.32	204.01	196.94	200.37	200.64	202.32	200.08	198.8	198.68	200.85	200.58	198.18	197.44	201.52	199.64
193.89	197.11	193.08	194.33	195.48	196.2	193.32	193.33	195.17	190.29	193.38	194.09	193.79	193.76	195.77	195.63	195.97	194.88	194.75	195.91	194.27	198.55	197.37	194.81	194.28	195.14	198.66	193.09	192.06	194.65	194.87	192.6	190.36	193.6	193.23	195.09	196.62	194.19	193.16	193.88	191.72	193.87	194.67	193.5	196.85	194.54	191.73	193.97	192.73	195.08
213.73	207.35	212.36	213.55	213.28	210.68	209.22	217.3	213.91	210.51	212.21	210.94	209.33	209.48	210.07	210.54	209.07	211.46	214.12	210.47	209	213.36	209.79	213.37	213.58	211.3	207.59	211.95	211.77	212.91	210.5	212.68	215.6	210.47	209.46	213.97	213.07	207.81	212.43	213.86	215.16	210.99	212.1	213.01	212.97	213.76	211.5	208.58	210.95	209.83
199.51	202.59	197.51	200.46	203.68	199.42	199.91	199.88	202.11	200.76	198.68	202.38	199.9	200.54	200.36	197.08	200.87	200.78	202.04	201.1	203.25	199.36	200.27	198.13	199.65	199.81	199.25	199.34	201.05	196.81	199.3	199.85	201.17	199.42	197.44	197.75	198.31	200.11	197.42	200.03	199.31	198.72	200.54	201.63	202.65	201.51	200.98	199.55	202.64	198.52
200.27	201.88	199.91	198.09	199.41	201.1	203.17	199.62	200.5	200.25	201.84	200.76	200.75	199.61	198.94	198.53	200.81	201.41	202.49	199.95	202.24	200.25	201.79	203.72	204.17	201.97	198.94	200.24	201.62	200.09	201.59	201.9	201.11	203.85	204.03	200.08	201.35	200.45	200.76	196.67	200.73	203.96	201.62	199.65	203.06	200.51	201.09	199.33	201.02	199.34
212.21	213.71	213.23	211.58	210.73	211.65	211.82	212.11	213.39	214.55	210.85	212.23	212.25	213.77	208.26	214.72	212.3	212.45	212.08	210.09	212.74	213.61	211.21	213.15	213.56	211.48	211.15	213.22	214.42	212.71	213.28	210.39	214.03	216.08	212.03	213.23	213.13	212.27	213.45	211.14	211.07	217.95	211.77	214.19	214.54	209.69	215.61	214.97	215.82	210.8
201.64	200.83	201.34	207.9	200.1	206.1	204.52	204.41	203.45	202.54	202.27	202.33	205.66	204.06	200.98	202.64	202.7	203.05	201.91	205.28	201.63	201.44	205.23	199.9	205.3	202.72	203.49	203.75	203.34	202.85	205.26	205.15	203.29	204.43	200.75	203.85	203.39	204.73	204.27	202.82	203.18	206.15	204.86	203.98	204.33	204.92	204.95	201.69	202.48	204.24
206.3	205.22	207.73	205.62	204.86	206.7	208.39	205.48	201.09	205.11	207.11	204.64	208.26	206.58	204.07	206.69	204.69	207.44	206.19	209.87	202.52	203.87	205.16	210.83	204.24	207.12	207.74	207.42	209.98	207.99	206.49	210.21	206.58	208.63	204.16	206.16	204.83	205.4	207.75	207.94	205.22	206.47	205.94	205.13	207.69	203.89	205.35	202.51	207.64	203.44
204.68	202.26	201.1	202.54	205.88	203.37	203.29	203.87	202.07	202.81	205.38	201.18	204.07	203.3	202.07	202.81	204.99	203.76	204.61	202.36	200.57	201.69	205.09	208.29	202.91	201.91	200.55	205.19	201.08	201.67	204.33	201.92	200	205.19	203.92	204.92	201.99	204.14	203.63	204.18	200.03	205.21	202.89	200.81	205.09	199.75	203.89	206.3	201.68	205.05
207.12	207.36	203.49	205.72	208.06	210.82	209.01	209.78	207.83	207.8	207.58	208.84	203.97	204.57	206.11	207.35	206.95	206.81	207.78	204.74	208.73	209.35	206.83	206.94	207.42	204.96	203.43	205.32	207.33	206.91	201.98	204.25	208.47	209.55	204.29	206.93	205.22	206.36	207.65	203.34	206.99	206.29	205.33	204.89	208.85	209.23	203.81	205.32	207.38	205.19
210.44	206.54	206.13	209.64	208.87	205.34	207.46	210.48	207.92	210.23	209.65	211	211.24	210.28	207.7	209.65	210.14	210.04	210.77	211.51	206.78	207.13	206.23	206.99	209.64	210.26	207.01	209.84	209.61	208	207.43	208.31	203.56	209.73	209.38	209.48	209.11	203.93	207.91	205.31	208.6	208.15	211.04	207.14	209.24	210.12	212.45	207.8	208.48	207.88
202.31	202.21	202.07	202.12	201.55	198.83	201.13	201.64	201.44	204.22	204.41	200.72	201.41	201.41	200.39	201.61	200.97	203.5	200.8	203.51	205.18	203.85	202.87	205.99	200.12	204.14	201.87	202.79	202.3	207.11	202.26	200.94	204.07	202.24	202.48	203.46	207.19	205.82	201.77	203.37	201.33	202.29	202.83	200.77	203.65	206.26	201.42	202.5	202.58	200.4
211.1	206.56	209.81	205.61	210.13	206.88	208.39	206.7	208.37	210.2	210.62	207.31	211.86	206.56	208.04	205.56	210.17	208.45	204.06	209.38	210.2	203.99	207.99	205.96	207.04	208.41	207.03	208.51	206.64	207.66	210.42	210.58	205.81	207.8	204.15	212.17	207.64	207.38	211.39	207.1	210.83	208.48	206.3	208.37	207.7	209.6	208.06	207.81	206.27	206.18
207.3	209.19	208.67	210.68	211.38	209.74	206.33	203.73	210.56	206.71	208.38	205.72	207.85	206.41	207.42	209.51	205.15	205.91	211.08	208.5	205.82	204.24	205.42	206.11	208.83	205.69	207.91	207.28	208.63	208.5	205.61	209.91	206.52	211.5	206.85	207.29	205.64	207.98	209.19	208.07	207.15	208.84	207.66	207.36	207.77	207.53	206.14	207.52	210.17	208.59
203.47	206.62	205.87	202.53	206.57	203.18	205.12	206.2	204.83	201.72	203.55	205.24	203.98	203.49	204.12	199.91	206	204.08	204.5	205.01	206.43	205.06	204.35	202.79	204.52	205.55	206.75	205.12	201.7	203.75	207.77	203.71	205.36	205.91	203.6	206.79	204.24	205.61	204.71	205.73	203.81	208.33	204.65	202.56	203.06	207.03	206.54	204.1	204.84	205.89
212.51	212.79	213.89	210.49	214.96	210.48	211.36	213.2	216.26	211.72	212.87	213	213.38	210.97	215.05	211.23	212.51	208.97	211.54	212.2	213.93	212.22	213.19	212.71	214.19	215.49	214.84	211.61	212.7	213.5	211.52	212.5	209.38	207.74	211.89	212.87	210.14	215.41	215.33	215.56	213.87	214.38	212.62	214.42	211.1	211.07	210.2	211.65	211.21	213.86
203.13	200.8	199.61	199.14	199.42	199.24	199.97	200.49	200.24	196.44	201.51	201.06	200.28	201.91	202.56	201.45	201.79	200.32	199.73	199.41	202.55	198.48	200.73	199.95	198.93	202.91	197.4	200.09	200.39	199.91	201.65	201.68	198.87	200.42	201.03	199.74	201.47	195.82	200.82	202.42	204.18	203.83	203.04	198.55	202.51	198.72	200.57	199.73	200.26	201.81
207.42	207.58	209.58	209.93	210.47	208.19	209.17	208.88	209.88	209.75	208.24	207.47	206.54	209.6	206.24	205.3	207.08	209.86	209.45	212.24	208.49	211.04	209.34	206.83	207.52	212.6	206.46	208.84	209.16	207.74	209.61	211.9	207.28	208.76	208.19	207.55	210.14	207.68	209.74	209.18	206.41	207.14	211.87	207.49	210.75	211.07	209.32	208.84	205.77	205.76
201.45	207.61	204.68	207.11	202.66	203.16	201.43	202	202.94	203.95	200.68	207.58	204.78	203.43	206.03	205.86	206.61	205.02	205	201.26	204.2	204.57	201.4	204.4	204.44	206.65	204.94	200.52	206.86	206.01	204.08	204.67	208.47	205.8	201.01	202.49	204.43	206.47	203.46	205.14	203.51	205.04	203.02	203.85	207	205.21	202.95	204.22	203.82	206.82
201.77	203.1	202.95	203.98	205.5	201.16	200.78	202.93	202.96	203.95	203.07	205.58	205.71	201.94	203.84	199.29	202.38	202.02	207.63	202.64	200.63	204.73	206.78	206.42	205.09	201	203.17	204.66	203.25	204.84	204.89	203.02	202.4	203.96	201.92	204.79	205.75	202.57	204.82	201.69	203.92	200.84	206.01	204.03	204.46	203.96	202.47	204.47	203.17	205.97
206.76	201.72	201.29	207.77	205.34	201.89	206.44	206.16	205.69	206.7	203.89	202.57	205.37	204.16	207.05	207.26	208.67	206.14	205.99	207.27	203.14	203.76	205.68	203.44	205.89	204.66	203.36	203.08	205.13	206.13	205.49	205.54	206.57	203.62	203.96	206.97	206.44	206.21	206.41	203	204.54	204.9	205.54	205.4	206.67	206.37	206.31	202.63	208.39	208.01
209.19	205.7	206.35	206.99	208.65	206.21	210.84	205.47	207.54	207.6	207.42	207.89	209.79	208.24	211.11	208.03	209.3	205.91	207.93	207.37	205.65	202.64	208.67	207.84	205.47	206.72	206.96	207.76	207.33	209.38	208.49	206.8	207.22	209.18	208.64	203.4	211.9	207.69	205.05	207.67	211.78	210.68	207.31	210.93	204.17	208.15	206.24	206.5	208.87	205.46
201.6	203.64	204.26	205.07	205.24	202.71	202.25	204.37	203.1	204.08	202.2	204.4	204.37	203.37	202.93	203.71	204.42	201.78	203.41	203.9	203.62	200.52	200.93	201.68	203.3	203.17	204	201.25	203.08	204.01	203.98	204.66	204.95	201.8	203.9	204.46	204.62	202.8	201.64	202.41	204.36	201.93	204.91	202.41	203.9	205.15	202.69	205.01	204.34	204.79
210.27	209.04	212.28	208.93	209.42	208.47	210.34	207.15	207.64	208.24	210.02	211.52	207.73	209.39	208.95	208.8	207.94	208.04	208.29	207.47	207.37	206.26	210.16	208.96	207.55	207.36	209.03	208.07	210.39	210.62	209.99	208.18	208.03	210.85	209.38	212.91	210.5	208.37	205.26	211.67	208.21	209.82	208.04	207.45	206.5	209.56	208.63	208.41	208.96	209.18
208.32	205.56	209.3	206.71	211.22	208.31	207.11	209.29	208.77	208.33	209.01	209.59	206.79	208.97	206.25	205.15	206.93	209.32	206.19	209.87	206.32	208.34	207.38	206.44	206.51	203.76	207.58	208.37	206.1	205.72	209.66	206.6	209.23	209.32	207.77	204.82	206.7	206.93	208.9	203.42	208.87	210.27	210.52	210.26	207.48	211.74	205.92	210.07	210.14	210.28
204.1	207.31	207.84	211.65	206.71	209.62	206.89	207.67	205.16	207.29	204.42	207.97	207.83	209.1	204.47	208.48	208.92	207.75	206.65	204.85	205.1	206.18	204.36	209.18	206.55	206.1	207.5	207.09	208.33	209.01	211.39	206.74	207.67	207.99	202.82	209.82	208.93	205.87	204.72	208.19	204.36	209.78	206.38	205.13	205.04	211.87	208	208.09	204.85	209.71
212.94	214.22	210.59	213.56	212.58	212.7	215.34	216.23	211.04	212.8	213.2	208.24	213.15	212.97	211.83	212.45	213.26	209.99	213.05	210.33	214.41	210.81	212.24	213.15	210.29	212.3	211.19	214.56	211.83	210.45	213.38	210.83	209.11	212.34	208.17	211.52	209.88	212.71	215.62	211.88	210.82	211.7	214.67	210.13	209.17	207.8	211.19	210.3	209.13	210.67
212.74	212.49	212.85	209.08	215.57	206.94	213.9	213.8	212.07	213.87	214.44	208.11	212.16	213.25	210.89	213.38	211.61	210.86	212.64	210.3	212.78	213.39	212.19	211.53	215.75	210.2	210.95	214.51	209.51	211.67	212.89	209.62	213.74	210.12	216.36	210.16	210.85	211.74	211.63	210.82	213.09	214.81	209.03	212.99	211.14	214.76	211.16	213.16	210.2	213.01
200.73	198.88	202.18	201.09	199.26	200.2	202.42	200.05	199.5	199.05	200.39	196.73	198.21	199.39	201.83	199.52	197.82	197.27	198.32	198.65	200.61	201.46	199.73	204.44	200.15	198.93	194.39	197.32	196.91	198.93	199.45	201.63	201.9	202.22	199.26	200.19	200.04	200.28	201.65	196.73	203.21	198.85	199.21	202.98	198.03	197.21	197.38	198.94	199.05	201
202.84	202.11	204.74	204.99	201.03	201.16	202.02	200.72	203.33	200.97	205.37	203.42	206.18	200.82	200.78	202.67	203.89	202.34	201.04	201.78	201.63	202.31	202.14	204.85	200.54	203.93	200.79	200.05	203.2	206.17	201.59	201.35	205.37	201.83	205.85	202.19	201.61	202.41	205.86	202.93	203.26	204.22	202.35	203.33	203.48	200.55	200.5	199.29	202.41	203.72
206.97	207.88	209.29	207.49	208.34	207.55	209.91	207.89	211.59	208.2	204.9	209.41	206.85	208.7	208.07	207.62	207.59	207.43	207.24	208.03	208.84	208.61	207.69	209.9	209.01	204.95	210.21	206.72	205.88	209.33	209.18	208.14	208.49	210.19	206.99	208.17	209.65	207.35	205.8	206.12	207.76	206.28	208.18	210.89	208.94	208.76	204.66	207.48	208.61	209.91
217.41	220.68	217.95	215.58	217.5	218.41	221.18	219.73	216.96	222.52	216.36	221.19	222.92	216.69	219.82	214.57	215.91	219.7	217.41	218.76	218.71	217.12	220.27	222.12	217.56	217.03	220.07	219.59	218.84	214.24	219.55	218.56	219.29	217.39	218.46	218.62	220.16	219.55	219.09	220.16	216.31	218.63	221.33	215.52	219.65	215.67	217.02	216.7	216.53	218.91
203.97	200.84	204	202.49	202.19	200.88	201.33	203.38	202.28	203.16	202.09	203.43	202.8	200.84	202.55	201.17	203.87	202.74	205.15	203.84	202.75	201.02	203.05	202.87	205.36	204.03	202.27	201.5	201.69	199.67	201.21	204.26	205.96	200.67	203.5	202.14	201.62	203.67	202.7	203.95	205.23	197.56	202.15	200.55	201.38	200.73	203.13	200.88	200.58	202.12
207.17	203.79	209.05	209.48	209.79	206.64	207.45	205.01	206.82	205.21	208.32	210.69	208.06	208	210.26	206.97	206.04	208.05	206.38	206.23	210.75	204.15	206.87	209.36	207.64	208.71	207.58	208.56	210.63	209.88	212.6	205.14	206.51	204.13	208.46	210.81	206.41	203.19	206.4	206.11	207.55	206.69	209.42	209.37	209.66	208.97	206.89	206.66	208	206.41
205.49	203.27	203.91	202.88	202.36	204.18	203.96	207.99	204.52	203.35	199.9	203	205.27	204.38	204.9	204.47	201.02	201.33	204.59	201.72	206.65	201.62	204.52	203.11	203.07	201.81	202.22	203.11	202.31	204.67	202.62	203.66	206.72	201.49	203.85	203.4	207.45	205.41	205.3	200.6	204.95	204.23	201.78	201.83	205.43	204.55	205.79	205.2	206.86	206.08
199.47	198.13	202.53	198.43	201.14	200.56	197.2	198.33	201.17	196.55	198.07	197.82	201.1	198.5	197.45	198.51	196.58	197.65	200.44	199.32	201.94	200.89	200.64	200.19	202.13	201.32	196.36	197.05	196.48	199.08	196.82	198.78	202.43	199.69	199.99	200.62	199.91	202	199.22	198.71	200.8	197.95	199.26	201.98	200.67	199.35	196.15	199.06	198.92	198.02
211.63	207.95	210.86	206.42	207.33	207.11	211.79	210.64	209.31	210.58	210.39	207.52	206.62	210.28	209.84	211.55	208.43	206.03	206.73	208.71	209.12	207.19	207.16	209.11	211.6	209.36	208.41	208.4	208.4	209.26	208.73	206.7	209.76	210.25	206.02	209.07	208.05	207.01	209.99	209.82	206.21	205.3	208.21	207.2	211.21	206.98	204.75	211.33	207.26	207.56
213.09	219.58	215.63	217.12	221.52	217.07	220.94	217.27	214.75	218.92	215.13	217.84	217.41	212.66	217.67	215.96	217.9	215.19	218.19	214.51	218.56	218.84	219.7	216.72	216.97	217.82	216.23	219	216.32	216.24	216.64	215.48	217.1	215.96	217.13	215.65	216.74	216.18	216.66	217.97	216.64	216.82	219.96	217.14	217.27	218.31	220.32	215.14	213.22	215.15
199.57	204.76	200.2	206.48	205.62	200.21	202.58	203.25	204.45	202.74	202.84	200.06	201.66	204.55	204.71	204.3	206.45	206.87	202.25	202.55	206.5	201.73	204.04	204.26	205.93	206.02	201.88	206.32	200.54	203.12	204.75	203.55	200.7	205	199.44	202.54	203.6	203.92	206.03	204.23	201.65	206.6	202.8	203.54	203.43	203.99	204.36	204.31	204.15	203.57
203.84	202.29	203.33	201.09	203.55	203.02	203.58	202.37	203.14	202.43	201.39	201.45	207.23	202.85	202.96	200.13	201.55	202.12	202.67	206.14	201.7	202.77	204.52	201.64	203.75	200.62	203.5	205.33	201.72	202.98	204.88	202.58	203.04	200.98	203.29	202.85	205.55	201.88	206.01	203.51	201.13	204.33	200.63	202.38	204.04	201.25	206.49	202.85	201.32	206.01
208.1	208.05	210.14	210.24	206.97	205.25	208.96	212.82	207.96	210.51	212.43	209.33	209.41	210.72	208.55	207.1	209.74	210.37	207.41	210.01	211.76	208.09	204.9	211.99	206.99	210.76	208.51	207.57	210.36	208.33	208.81	206.93	208.55	208.94	206.98	212.15	211.16	207.11	204.89	211.41	212.1	209.46	207.34	210.57	207.18	209.28	206.14	209.65	210	210.39
212.88	211.48	210.86	210.29	212.22	210.49	208	212.41	212.19	211.61	209.41	210.25	210.68	212.55	214.97	214.53	209.77	212.06	211.33	210.33	212.4	212.34	208.98	210.89	209.49	212.44	211.75	212.03	212.31	215.88	211.12	213.37	210.43	211.03	209.89	211.1	210.54	209.45	212.41	213.96	209.29	211.34	209.62	211.49	214.53	211.9	212.05	209.99	208.89	212.49
220.35	217.07	217.44	221.07	215.32	215.17	217.26	218.02	216.69	215.63	217.82	219.81	218.64	219.67	216.55	217.98	218.79	216.09	216.55	220.71	216.96	219.22	220.54	216.92	219.02	218.11	216.42	216.96	214.81	214.96	216.23	218.19	221.83	217.29	219.19	219.82	219.28	219.38	216.79	220.24	223.87	217.11	217.63	219.25	218.21	217.06	220.37	216.79	219.83	216.1
214.26	211.37	210.44	209.82	209.78	213.25	214.75	212.87	212.95	209.47	210.41	213	207.35	209.59	214.57	212.69	214.49	213.09	209.83	211.11	209.81	216.88	212.44	213.77	211.58	209.56	213.25	214.18	213.38	209.11	210.43	209.79	208.1	212.38	211.5	213.08	211.61	213.71	214.76	212.3	211.05	207.74	213.51	210.94	215.85	213.22	213.39	212.91	212.82	213.62
204.95	208.53	202.31	204.95	200.89	204.4	203.91	206.74	199.43	203.12	205.12	203.08	201.28	201	201.74	202.7	203.69	203.19	201.87	202.37	203.24	200.1	204.86	202.71	202.84	201.98	204.15	205.68	202.49	204.55	203.78	204.01	198.22	203.7	204.88	202.71	203.07	203.78	201.22	204.64	203.66	205.33	205.17	204.28	205.33	204.4	204.07	204.9	202.97	205.24
198.67	198.53	200.82	200.63	200.39	199.39	202.72	200.91	201.37	198.46	199.14	204.38	198.88	199.96	201.1	201.24	198.04	200.56	202.52	202.05	199.86	201.74	200.65	201.16	198.44	200.16	201.27	201.02	199.55	204.19	200.49	201.09	199.21	198.28	199.34	199.29	202.29	201.55	202.08	200.42	201.38	200.16	200.38	200.6	202.91	200.94	198.25	199.61	199.39	201.22
202.08	200.96	203.61	203.04	201.1	204.45	203.43	202.04	199.88	202.96	202.33	204.05	206.3	204.83	202.47	202.48	201.85	202.44	203.58	202.56	201.74	203.02	204.34	202.79	204.46	201.28	203.68	202.23	201.11	201.87	201.91	202.74	205.13	205.8	204.03	203.31	205.02	202.21	200	202.53	201.66	202.58	201.24	202.83	201.4	201.69	200.4	205.27	204.09	200.43
199.55	203.6	201.79	198.98	200.66	197.13	200.04	202.6	201.52	199.77	200.21	200.85	203.81	199.38	196.58	197.18	201.45	201.99	201.89	199.02	200.24	202.16	200.91	197.8	203.92	201.01	199.93	200.45	200.65	199.29	198.61	199.95	200.57	202.44	200.74	201.29	201.94	200.86	203.45	203.16	200.82	202.59	200.98	196.81	202.25	200.81	202.71	198.98	197.61	198.11
207.38	208.18	206.14	208.31	206.06	206.58	205.83	208.4	209.48	211.39	207.32	210.63	208.87	208.39	208.38	211.82	208.38	209.01	209.92	209.82	205.81	206.85	208.83	208.44	207.03	207.75	208.25	207.39	208.89	205.68	206.42	210.8	205.83	206.05	209.5	208.6	210.17	207.65	206.46	205.61	209.34	205.31	205.68	207.31	209.42	206.5	208.05	208.88	209.43	206.77
206.59	208.36	210.61	208.57	208.27	208.81	208.51	210.47	208.64	207.26	209.72	205.62	206.4	206.26	209.16	206.83	206.58	211.75	213.15	207.37	208.18	208.13	208.33	205.62	207.66	204.88	208.74	204.27	209.69	209.56	207.06	207.08	210.67	208.15	209.21	208.77	210.31	207.22	209.24	200.79	205.52	206.84	208.18	206.92	210.81	206.82	205.13	209.2	209.03	208.65
217.26	216.1	213.53	216.99	218.86	219.34	215.54	217.03	218.47	219.67	216.64	217.37	219.23	218.66	217.31	216.95	217.34	217.85	212.55	215.63	217.8	217.4	218.04	216.52	215.16	220.3	214.82	216.75	220.78	216.14	217.6	216.38	219.8	216.65	214.7	218.07	214.69	218.23	218.87	216.22	215.52	219.78	219.77	218.76	219.43	217.16	212.71	216.51	216.7	216.97
199.04	202.52	202.57	202.78	205.11	201.68	204.48	204.02	204.17	201.02	203.07	203.48	203.28	204.69	199.19	203.22	199.52	201.54	206.91	201.86	201.84	200.45	202.36	203.05	203.8	201.57	200.98	201.96	202.81	202.64	203.7	201.3	204.96	204.69	204.63	203.82	204.38	203.39	201	201.53	200.4	202.89	201.57	202.28	201.37	202.56	202.13	202.6	202.11	204.02
204.96	207.13	206.7	209.09	209.02	204.45	210.95	206.67	210.29	210.19	209.45	203.27	208.89	208.95	210.06	207.1	206.52	207.88	208.11	207.51	210.89	207.47	208.74	208.1	208.92	208.85	207.24	207.71	207.72	205.86	206.45	211.12	206.44	208.24	207.36	208.24	206.16	207.73	205.3	207.68	208.53	209.87	205.98	207.89	207.46	210.36	205.42	209.48	205.95	207.99
203.14	202.85	201.47	204.17	199.64	205.24	199.51	203.4	205.15	199.43	203.63	202.83	200.38	202.74	204.87	199.13	201.4	202.39	203.52	200.97	200.1	202.77	201.56	200.42	197.42	201.18	204.89	205.65	202.25	202.17	200.11	202.28	205.15	202.19	204.11	202.22	199.89	204.2	203.27	202.94	202.9	201.44	204.55	197.07	201.64	202.05	202.59	202.05	203.28	199.89
209.16	208.39	206.38	211.45	209.44	211.05	210.28	207.7	207.33	211.96	213.07	208.41	211.42	206.82	208.21	211.44	208.05	207.7	208.61	208.71	209.29	210.83	208.81	210.63	207.58	209.92	210.01	208.34	208.39	210.39	205.75	207.06	210.06	205.3	209.53	208.17	209.55	210.06	207.35	209.18	208.11	208.79	206.13	209.09	210.5	206.87	209.46	208.04	210.01	206.66
208.99	208.81	205.5	211.35	204.63	210.48	207.52	207.88	209.52	207.4	206.91	211.51	207.98	205.84	209.47	207.14	207.02	207.63	206.09	207.7	209.19	207.87	211.14	206.63	204.72	206.42	207.2	210.15	209.79	210.35	210.67	207.74	208.5	211.63	207.93	207.06	209.43	209.16	206.13	204.81	208.03	206.38	208.49	210.05	206.21	206.56	207.85	210.1	209.54	207.63
218.32	214.68	217.46	217.76	218	219.91	213.17	217.39	218.92	217.36	217.72	216.85	214.12	218.21	216.34	217.57	217.06	216.47	216.73	218.32	217.75	217.81	218.53	217.86	219.94	216.75	218.31	218.91	218.53	218.65	218.05	219.64	218.87	215.84	217.14	217.89	215.98	214.37	216.56	215.42	217.78	216.49	218.2	216.37	215.96	214.12	216.29	217.9	215.67	215.74
200.09	198.72	201.48	202.12	201.07	200.29	201.79	200.83	198.47	200	201.43	199.71	198.01	199.32	201.27	199.01	202.1	202.04	202.09	202.7	197.31	201.22	201.27	197.82	199.45	199.77	201.96	200.61	200.16	200.13	201.07	199.9	199.54	201.99	201.64	206.46	200.95	202.43	200.77	202.06	201.56	200.26	201.2	201.6	199.21	202.6	202.98	201.98	201.37	197.63
206.49	207.64	208.3	208.92	209.25	210.25	204.71	211.12	208.71	208.76	205.49	207.7	208.89	205.78	206.15	208.86	208.11	208.6	207.26	208.59	206.32	209.97	207.79	205.92	206.54	207.21	207.69	206.69	206.8	204.86	209.05	209.68	207.49	205.89	207.85	206.78	207.19	207.8	210.97	204.89	208.23	206.47	209.94	206.61	205.9	207.64	206.22	210.07	208.91	206.84
207.38	211.38	205.89	207.99	208.43	207.99	209.98	206.97	207.64	208.38	208.46	211.52	211.38	208.89	211.25	208.35	210.45	207.68	211.74	208.57	208.27	212.29	212.04	210.39	211.93	210.29	211.54	208.15	211.43	214.16	208.58	211.96	209.54	205.26	205.04	207.34	208.33	211.93	208.62	210.22	209.44	207.47	208.11	209.41	211.18	208.78	206.64	208.98	209.16	210.72
198.59	199.21	197.61	202.62	200.48	200.06	199.37	198.6	200.7	197.54	197.31	197.19	197.92	196.86	196.46	198.23	197.98	196.14	200.68	200.39	196.54	200.61	196.49	198.76	198.33	200.71	204.27	198.79	199.73	200.71	197.15	199.54	196.96	198.84	194.64	196.38	199.88	198.25	199.39	198.73	198.92	199.85	200.73	199.25	196.66	200.14	201.58	196.94	199.75	198.37
211.04	207.79	209.88	207.75	209.79	208.4	207.74	208.36	207.3	206.07	209.14	208.18	209.28	206.88	209.81	209.33	208.96	210.99	209.22	209.66	209.48	208.84	210.35	211.5	205.64	208.5	203.7	206.4	206.57	210.76	207.08	207.73	209.35	206.01	210.59	210.8	207.9	208.13	208.74	208.82	209.2	208.81	208.61	207.13	211.74	205.93	209.36	209.34	211.89	208.53
216.88	217.58	219.74	215.99	219.13	214.68	217.75	219.09	217.24	216.6	216.69	217.2	218.65	216.64	218.33	217.04	217.11	218.66	216.41	216.53	215.5	217.79	216.88	215.95	218.23	216.39	213.34	216.72	217.05	217.04	214.78	217.94	213.64	213.77	214.39	216.85	218.07	216.57	214.69	219.05	216.13	217.64	217.69	215.38	215.32	218.38	217.07	218.95	217.42	221.42
207.89	208.6	208.39	207.36	209.14	206.76	204.98	208.77	207.28	208.45	207.37	208.2	207.01	209.56	205.46	208.63	206.19	205.87	207.47	209.49	209.7	207.06	207.84	207.86	206.5	205.52	206.38	204.69	206.25	207.52	211.37	204.76	209.42	207.66	207.22	209.45	207.03	206.69	207.94	208.83	207.41	209.43	206.02	206.37	210.06	208.94	208.82	207.3	207.6	205.06
210.89	208.08	210.99	209.23	209.63	208.59	210.46	209.44	208.83	209.16	207.61	207.61	207.87	210.48	210.13	209.13	210.51	208.3	206.37	213	210.49	209.67	211.95	211.22	211.53	212.57	212.26	210.07	207.71	211.33	208.06	212.42	210.18	209.27	210.19	209.11	207.71	209.23	214.25	210.86	207.99	206.13	210.29	210.86	210.1	209.14	211.79	210.16	207.88	210.76
216.93	214.98	220.7	217.63	217.86	214.53	215.83	217.7	215.54	216.68	217.7	217.93	215.39	216.06	216.98	216.77	216.05	218.23	219	217.8	215.13	215.55	218.33	216.67	219.79	213.78	219.16	214.24	215.21	216.48	218.26	216.59	220.99	218.2	217.56	216.14	216.09	215.84	216.92	213.52	215.74	217.51	216.56	219.35	220.51	217.19	215.79	219.1	217.85	218.35
219.2	223.3	216.52	216.51	214.11	218.19	217.39	213.97	219.06	217.78	215.57	215.7	220.75	219.47	217.33	220.19	219.65	220.03	218.7	213.97	216.02	215.99	217.31	219.36	216.43	218.71	218.41	214.92	217.2	215.53	219.49	217.54	217.81	217.99	219.82	216.58	217.98	218.2	218.63	216.74	216.87	215.37	217.88	219.84	214.55	217.59	214.75	216.1	219.38	215.4
208.62	207.02	208.32	209.07	208.04	210.83	211.11	211.07	205.79	208.82	210.57	208.2	211.27	206.99	206.97	210.14	209.71	209.57	209.73	205.64	208.31	210.38	209.32	211.66	206.98	206.75	209.96	209.76	208.13	207.01	210.57	207.85	209.61	212.64	208.46	207.65	207.82	207.01	207.74	206.58	210.86	210.02	210.8	208.15	212.09	209.34	212.74	207.44	209.18	208.61
207.45	209.31	206.12	204.86	205.23	205.01	205.09	204.87	204.44	204.99	203.99	206.64	209.44	207.99	206.19	207.96	205.75	206.93	205.25	204.46	205.67	205.82	211.13	208.09	209.11	209	207.25	205.64	207.01	205.55	202.6	206.46	203.94	209.37	201.83	205.15	208.25	205.73	208.35	205.83	206.57	205.87	207.09	204.01	203.29	204.45	207.33	205.76	209.29	206.95
196.23	199.39	201.57	200.67	199.66	199.64	196.41	199.27	206.4	200.87	200.58	200.24	197.44	200.87	201.53	199.53	204.5	201.34	198.75	200.22	201.7	199.46	204.64	201.2	199.63	199.92	200.63	201.14	201.73	203.65	198.54	198.9	199.51	199.83	198.34	201.78	200.92	201.56	198.52	203.39	198.78	197.35	201.61	201.25	201.13	198.85	201.01	201.13	200.47	199
205.05	209.68	210.07	209.67	209.44	209.55	208.99	208.25	206.46	211.57	210.13	209.11	207.08	208.21	211.84	207.69	209.93	210.99	206.81	208.24	207.15	211.38	207.61	206.77	203.96	208.07	209.96	208.39	211.02	209.74	206.61	208.75	206.58	205.94	207.17	208.35	207.01	207.59	208.9	207.52	212.56	208.59	206.53	207.32	209.8	208.7	208.09	206.22	208.96	209.38
219.94	216.36	215.28	214.45	213.66	215.69	218.53	214.15	218.3	217.55	219.25	219.91	215.74	216.67	217.02	217.44	215.9	216.32	216.21	215.73	221.89	216.77	218.87	216.83	217.89	218.42	215.45	218.84	219.5	215.65	216.07	216.46	214.54	216.74	217.14	215.18	217.16	218.32	215.18	217.73	217.09	215.97	218.68	216.8	216.23	214.48	219.59	218.64	216.78	217.55
208.43	204.14	207.67	205.71	203.85	205.06	207.9	207.01	206.86	205.56	206.04	206.12	208.25	205.87	208.6	206.22	205.49	209.89	206.32	205.94	206.81	209.25	209.96	202.87	204.33	208.01	206.98	207.69	207.42	204.56	206.28	206.3	204.06	205.78	209.67	207.49	206.57	205.85	210.87	203.84	207.39	205.42	205.68	208.86	207.63	204.45	207.23	206.9	205.79	206.41
205.94	207.88	205.57	210.29	208.99	210.51	205.81	209.4	210.26	208.97	209.52	208.57	206.95	210.07	209.64	210.04	211.31	209.41	208.15	210.33	206.04	209.21	205.95	209.02	207.48	207.57	206.81	209.52	209.23	207.27	209.2	210.49	206.55	208.31	210.04	207.13	208.89	208.8	207.61	208.58	209.92	206.9	207.84	207.85	205.53	207.96	212.02	210.04	208.64	208.49
199.98	201.87	199.44	199.49	198.68	199.49	200.2	200.79	200.79	202.2	200.49	201	202.89	202.75	201.8	200.8	202.79	201.92	202.13	200.22	202.63	200.1	203.18	199.5	200.93	199.15	202.38	199.79	198.96	201.77	202.88	201.6	201.02	203.94	203.02	203.8	202.53	198.47	198.67	201.03	201.92	201.14	199.41	202.5	200.37	200.06	203.78	201.75	201.05	202.68
211.87	212.68	209.88	213.22	212.56	213.32	212.94	213.11	211.73	210.55	212.7	213.39	210.89	214.92	213.86	211.32	210.51	212.25	210.06	214.56	214.22	212.59	212.47	214.84	205.82	213.59	213.99	212.61	212.02	209.15	212.01	212.17	212.46	211.18	211.66	213.59	214.56	214.82	212.9	214.81	213.48	215.74	215.21	212.42	211.14	211.21	210.52	213.98	212.25	211.73
199.65	199.65	203.4	199.6	200.51	202.45	197.56	199.41	195.71	195.63	198.67	200.5	199.49	201.81	201.27	202.94	196.07	200.82	200.76	199.9	200.55	199.61	200.8	199.88	198.3	200.18	201.27	198.52	199.59	201.06	199.61	197.66	197.96	197.18	198.75	196.51	198.85	199.36	199.37	199.1	199.73	199.28	201.01	199.99	198.34	203.5	200.15	201.62	199.06	199.22
204.63	203	203.44	199.79	206.49	203.73	203.88	202.44	204.6	204.13	204.42	204.56	202.88	207.06	202.51	202.64	207.69	201.48	205.81	203.7	203.47	203.26	203.15	205.15	203.98	204.09	200.97	201.4	202.58	203.32	201.45	201.11	205.07	205.77	204.23	207.42	204.14	203.28	200.84	201.37	204.8	202.52	204.81	203.54	204.07	204.46	200.91	205.66	205.61	203.23
213.03	208.13	210.38	208.77	208.45	208.89	205.32	209.97	209.72	209.34	208.81	211.62	211.75	208	209.3	208.25	211.6	207.84	207.65	207.96	207.38	205.53	208.95	209.18	208.62	206.44	209.42	207.15	208.3	208.82	208.9	210.61	204.25	208.1	209.33	208.91	209.51	207.02	209.68	211.45	210.27	208.42	208.52	206.38	210.08	207.32	209.76	206.99	209.25	207.26
204.05	203.1	206.39	204.14	206.62	203.13	201.77	203.85	201.28	204.57	203.21	205.08	205.67	202.64	203.96	206.68	206.46	205.12	204.54	203.75	206.26	207.78	202.54	202.27	202.79	203.16	204.98	207.05	202.39	205.61	202.55	206.67	205.03	206.46	205.66	204.89	201.52	204.35	202.8	201.4	203.36	200.01	202.64	204.89	202.66	204.84	203.6	203.31	205.54	204.68
208.75	209.7	208.18	205.12	205.81	209.18	205.53	209.94	207.59	209.76	206.87	210.72	211.5	208.53	207.44	208.72	210.49	209.65	212.18	208.1	211.94	207.03	211.2	209.07	208.73	204.98	206.05	209.63	209.98	206.76	210.29	208.6	210.29	206.22	207.01	208.03	209.54	207.86	207.48	210.37	208.97	214.98	213.87	211.73	212.38	209.74	210.38	206.8	212.13	205.67
207.41	209.82	208.32	207.72	208.87	207.53	208.45	205.01	208.69	205.76	206.28	207.08	204.88	209.01	206.82	204.52	208.24	204.32	207.03	206.49	205.78	202.69	206.34	206.13	206.32	203.52	209.34	206.79	206.73	206.09	206.26	201.78	206.03	203.89	207	204.93	209.03	206.93	211.6	208.45	205.3	205.52	206.68	205.23	207.35	206.39	208.17	203.88	207.93	207.3
204.5	211.5	207.11	206.91	207.54	207.22	206.39	209.16	209.11	208.1	210.4	207.29	210.14	207.77	208.18	206.19	213.49	207.69	208.04	207.39	208.37	207.41	207.39	209.79	207.53	207.99	206.51	212.65	206.75	205.35	207.95	208.74	205.6	210.51	208.92	207.03	205.7	205.73	207.77	208.09	206.8	206.83	208.48	204.34	206.46	209.47	205.67	212.6	208.23	209.09
195.97	195.9	194.9	194.18	194.48	191.32	194.45	194.29	193.89	194.05	196.51	192.73	190.75	197.1	192.98	195.61	192.58	193.58	194.25	196.85	193.01	193.71	196.84	196.7	193.08	190.69	196.09	195.26	194.61	192.43	195.52	192	194.67	199.03	196.42	195.49	191.03	194.79	190.84	195.65	192.71	195.78	191.24	193.69	193.73	192.82	194.56	189.12	195.94	192.61
212.36	210.68	211.19	215.04	208.89	208.79	209.84	210.26	212.29	212.34	211.3	211.26	211.63	211.86	209.14	211.29	210.08	212.56	213.38	214.15	213.18	213.12	210.27	212.77	210.94	214.32	211.18	213.91	210.27	210.68	210.51	212.84	210.1	209.25	211.14	209.84	210.59	206.65	213.63	210.5	209.14	209.48	210.75	210.51	212.33	211.99	211.02	213.74	210.39	215.88
204.9	208.88	207.94	208.63	206.13	207.25	204.42	210.53	208.78	207.92	209.75	209.65	210.16	206.25	209.42	211.02	205.06	207.78	210.45	207.27	211.67	208.6	207.45	209.05	206.09	206.6	211.07	208.1	206.27	205.78	208.86	207.82	207.55	209.12	205.52	205.61	207.86	209.19	207.2	206.38	207.56	207.77	206.24	205.31	207.18	208.24	206.21	203.28	206.33	209.84
198.91	201.85	203.6	204.03	206.05	205.52	201.67	206.77	202.31	204.07	204.56	200.97	202.98	205.76	203.17	205.59	204.95	202.4	202.74	205.79	206.14	202.35	201.27	204.58	203.98	201.64	205.31	202.75	203.6	204.68	201.64	203.71	201.56	205.81	203.14	202.33	203.73	205.01	202.81	204.7	200.86	209.18	202.18	203.76	202.49	204.96	206.53	204.9	204.17	206.93
207.22	206.26	209.99	209.78	204.94	206.43	206.81	207.49	205.76	209.06	206.86	208.59	210.25	209.46	205.38	208.43	209.43	206.46	208.74	209.68	206.21	208.94	209.36	209.05	208.1	207.55	208.75	210.43	210.07	205.49	207.49	208.14	210.05	204.55	206.85	206.67	210.27	206.35	209.5	204.57	206.86	207.19	209.05	210.01	208.12	210.35	205.09	206.2	208.14	209.7
216.87	213.29	219	216.33	218.45	216.52	213.44	217.4	214.4	215.05	216.92	218.72	218.81	216.31	214.48	217.4	215.66	219.46	217.57	218.67	218.19	217.01	218.83	214.24	213.07	216	217.27	213.74	213.26	214.54	218.65	214.9	218.64	217.57	218.11	213.81	215.89	216.13	214.82	218.53	218.41	214.1	217.11	216.1	217.25	216.41	217.04	214.99	216.15	218.33
209.21	208.66	209.22	205.35	209.89	206.36	211.34	210.12	207.24	207.57	207.53	208.62	206.09	204.28	209.12	207.62	206.72	205.62	208.04	207.56	210.78	209.9	208.31	210.94	207.73	206.15	206.51	210.7	209.64	208.04	209.78	210.86	210.17	207.82	209.03	206.54	208.6	208.23	208.71	207.22	207.38	207.54	206.98	211.95	207.88	210.38	209.69	209.4	206.18	210.07
205.08	208.89	205.61	204.55	208.5	208.38	209.42	206.09	205.13	208.66	208.42	204.22	205.53	205.59	208.04	207.1	207.85	205.93	206.3	205.98	208.05	206.86	208.81	202.87	208.77	207.82	207.54	204.48	205.69	208.74	206.83	204.58	208.67	206.58	209.04	207.31	204	209.19	208.38	206.16	209.56	205.76	205.8	207.31	205.79	206.99	205.39	208.03	205.49	206.5
211.7	209.22	208.29	209.59	209.63	212.39	211.39	207.08	210.88	210.07	211.44	208.51	210.58	207.88	210.77	208.61	209.11	209.1	210.31	211.76	210.61	211.27	207.06	211.8	207.26	208.91	209.33	210.8	209.59	209.31	209.39	210.66	210.67	208.72	211.35	211.33	207.79	210.24	208.01	208.82	209.75	209.52	210.53	207.44	209.15	209.4	209.48	208.8	212.64	212.58
205.77	204.84	205.74	205.44	206.68	205.18	204.59	207.81	207.38	202.1	202.76	204.72	205.58	204.75	206.55	202.62	205.2	205.13	209.08	203.46	203.03	207.18	205.67	208.99	204.65	206.27	205.69	202.23	205.4	205.68	204.19	205.8	205.99	205.22	206.81	205.13	204.06	203.94	201.96	206.57	206.65	206.19	206.03	202.66	203.65	205.97	204.73	204.58	201.07	204.9
204.34	205.84	206.3	207.43	203.73	203.55	205.39	206.18	205.48	203.09	205.24	207.39	205.36	207.16	205.83	206.19	204.78	205.7	205.05	201.94	206.37	204.15	207.17	204.49	206.17	205.91	204.02	204.18	205.63	204.76	207.25	200.92	202.87	203.96	206.96	205.97	203.23	205.27	205.75	208.16	207.24	205.39	205.42	205.09	206.73	205.3	208.64	207.43	205.34	206.19
204.07	205.19	203.72	203.68	203.88	204.3	206.34	201.9	202.61	205.01	204.64	202.97	200.7	200.62	205.08	203.32	203.8	204.03	204.17	202.24	204.76	203.92	203.08	203.52	203.77	201.26	205.26	203.73	206.63	202.32	204.09	205.88	202.58	203.92	204.11	203.44	203.48	204.21	201.76	202.19	203.43	205.67	198.65	204.78	206.98	205.34	202.23	202.04	202.92	203.57
212.92	212.61	213.6	212.18	211.84	213.72	212.46	210.38	214.41	215	215.84	213.64	212.82	212.35	214.98	216.37	213.96	215.48	211.01	212.24	215.53	215.31	213.73	215.17	214.98	216.17	212.71	215.59	214.04	214.69	215.14	212.41	213.49	215.75	213.08	213.2	215.61	211.1	216.29	211.03	213.76	213.26	213.07	212.34	213.72	213.8	211.51	216.07	213.33	214.15
203.4	204.25	203.89	205.62	205.62	205.36	204.56	203.93	203.5	203.78	204.65	204.15	202.56	202.27	206.55	207.19	199.95	199.94	203.74	203.01	204.37	204.88	204.75	204.04	202.17	200.93	205.36	203.44	200.14	203.26	204.39	203.7	202.12	203.29	203.59	204.45	204.64	203.54	203.51	205.82	202.87	207.37	204.02	202.45	203.29	202.34	207.58	203.84	204.69	205.11
206.63	209.12	206.02	208.09	206.5	207.73	205.78	207.26	208.84	209.57	210.31	205.87	208.98	203.26	210.16	207.38	209.34	209.36	205.9	207.85	207.87	209.88	207.58	210	208.84	207.66	207.68	210.78	209.85	208.22	208.85	210.5	208.88	210.85	207.52	206.04	206.13	210.25	205.89	207.86	205.99	202.69	208.03	208.98	208.43	207.34	204.88	206.8	207.04	206.06
204.35	203.02	205.48	202.98	201.55	204.04	203.53	204.69	202.73	202.72	202.31	206.93	206.26	202.36	200.09	208.34	203.85	204.47	205.14	202.88	204.33	202.57	201.79	203.24	204.27	203.39	203.29	203.56	201.41	203.86	202.79	203.86	203.66	204.97	203.45	203.55	205.72	199.72	203.95	204.38	203.56	201.41	205.89	206.19	205.67	204.14	202.17	201.1	208.29	201.23
218.72	217.98	222.19	221.12	215.89	215.32	213.61	218.53	216.97	216.16	218.18	216.49	217.06	217.13	215.01	217.95	219.06	219.2	221.19	216.27	218.73	217.43	217.7	219.31	217.46	217.63	217.32	213.99	216.79	216.17	219.31	221.96	218.52	218.53	216.17	216.32	221.15	213.09	218.41	217.28	217.32	218.97	215	217.54	217.26	216.5	218.17	220.45	217.32	217.32
207.28	206.08	202.59	202.74	203.8	202.02	203.2	202.35	205.4	205.78	204.52	202.4	204.28	203.37	203.18	202.79	204.49	205.4	205.61	202.77	205.28	204.47	201.79	204.58	204.96	203.64	202.28	202.95	203.79	202.1	204.86	204.02	203.47	201.55	201.83	205.52	204.05	204.01	204.26	206.06	205.84	206.42	204.41	202.7	207.1	203.82	203.91	204.94	204.05	205.16
202.14	199.34	198.25	199.65	197.55	198.64	195.45	197.7	198.03	198.48	200.75	202.98	200.91	197.65	197.7	199.39	197.92	197.63	198.95	201.63	196.36	201.59	201.1	199.68	201.12	200.43	199.55	199.29	200	200.9	198.47	199.92	198.56	199.36	199.89	199.32	199.97	198.66	203.02	200.79	197.28	197.93	200.1	199.53	201.57	198.58	199.48	198.22	200.91	196.07
197.1	198.24	200.38	202.37	202.81	199.95	197.8	200.18	198.88	196.86	199.99	201.19	194.87	200.63	196.47	196.7	199.46	199	201.3	199.54	196.65	200.14	200.19	196.05	203.3	199.63	197.64	198.24	200.17	201.92	199.98	199.46	198.78	198.25	199.19	197.16	198.28	201.39	197.67	200.16	200.24	200.19	201.01	201.11	199.34	198.7	200.61	198.25	200.66	200.47
217.61	216.62	213.49	215.35	217.52	216.04	218.49	215.74	215.57	214.77	218.86	215.98	217.28	218.02	216.97	214.4	214.91	214.65	215.67	215.36	216.07	216.12	216.6	215.08	215.4	215.66	213.58	216.39	213.26	219.35	218.57	214.96	216.06	216.5	217.37	212.64	217.66	215.99	217.09	218.81	216.81	215.86	218.45	217.92	215.77	218.49	217.22	215.98	216.31	217.12
208.97	205.25	205.26	205.31	206.87	201.73	205.97	206.89	205.75	205.56	206.07	205.09	207.36	204.52	202.04	203.98	206.04	205.81	207.07	206.7	207.08	206.81	206.43	206.49	205.21	204.9	203.76	206.43	203.39	206.38	204.39	204.65	203.49	209.41	204.91	206.69	206.1	205.98	204.23	206.79	207.55	206.75	207.22	205.83	207	209.57	207.73	206.23	205.36	203.83
207.34	206.57	208.68	209.74	207.44	207.29	208.14	207.28	210.74	207.83	205.41	207.46	207.61	207.29	205.56	208.11	206.88	210.19	209.04	209.32	209.6	210.43	209.69	208.87	207.12	208.6	210.57	211.29	210.64	209	205.93	205.82	209.7	205.81	207.81	205.64	208.94	209.54	211.26	207.02	210.57	207.38	212.05	209.92	207.9	208.57	209.02	209.59	208.51	208.77
198.81	201.28	200.65	202.51	202.58	202.42	197.13	200.46	201.71	196.71	197.56	200.96	194.29	200.73	198.22	198.42	198.55	201.61	199.9	198.79	200.23	201.84	199.1	196.96	201.57	197.55	200.28	198.6	200.69	200.59	199.82	194.43	200.84	202.56	200.5	199.47	201.81	201.6	198.14	197.93	198.17	197.22	200.5	197.12	198.76	203.51	198.1	200.47	202.53	199.13
205.26	201.97	202.57	205.03	204.53	202.48	206.77	206.92	203.56	204.61	203.44	205.95	207.29	205.88	201.08	205.72	206.43	206.55	202.62	203.99	203.44	203.85	203.14	206.48	203.36	203.51	204.12	204.09	207	203.97	208.21	207.27	202.02	206.9	206.73	207.1	206.2	204.89	204.71	203.44	207.43	203.74	205	204.06	206.23	204.02	202.56	202.97	205.66	201.77
206.86	204.95	207.37	206.39	206	207.2	207.65	204.42	209.3	206.09	205.74	203.77	205.52	207.28	202.68	205.27	204.78	210.47	209.6	206.34	209.01	204.91	207.76	210.69	203.82	205.48	209.24	206.69	202.21	206.52	206.86	206.79	208.25	208	207.19	207.93	206.31	209.04	205.26	207.97	204.45	204.52	207.4	203.51	205.84	204.56	204.21	206.39	206.63	207.1
208.55	206.54	211.11	206.76	206.15	206.26	205.01	209.55	205.05	208.15	206.99	205.43	208.32	204.26	207.76	206.83	206.09	208.61	203.99	203.96	202.9	205.53	207.31	203.55	205.6	208.09	205.76	203.62	205.75	206.16	206.49	205.23	205.91	203.89	204.7	206.37	204.51	204.83	207.29	204	204.99	207.54	206.58	205.09	205.06	205.3	205.83	207.08	204.38	208.22
198.18	200.51	198.07	200.88	199.86	201.11	200.89	198.28	198.23	199.61	197.15	200.28	199.68	200.44	201.15	202.11	200.1	201.96	202.42	193.4	198.64	200.33	200.4	197.07	201.3	199.55	199.92	198.99	199.33	197.92	201.85	201.46	199.52	198.81	197.56	200.2	200.18	203.87	202.11	204.52	201.22	197.57	198.15	202.71	203.2	200.16	200.53	200.66	201.04	199.77
214.99	209.54	213.13	214.94	212.74	212.99	213.85	210.51	211.3	212.89	212.26	209.72	214.36	213.32	208.1	212.07	213.36	209.39	210.24	211.81	208.92	211.67	212.27	211.73	210.79	207.99	214.45	209.79	211.53	210.49	211.82	210.91	214.31	213.91	209.92	211.03	212.54	214.3	212.67	207.92	209.35	211.52	210.61	211.24	210.42	213.37	212.66	212.34	214.62	214.63
199.89	202.6	203.47	204.83	202.79	203.86	204.65	203.66	204.15	204.74	201.29	202.9	200.56	203.73	203.15	207.34	200.69	201.82	205.24	203.68	205.34	202.16	201.51	207.61	203.04	204.59	205.28	200.65	203.22	202.64	203.54	203.99	201.2	205.27	202.83	203.63	203.21	201.64	202.82	204.45	202.72	206.67	204.58	206.03	203.18	204.01	201.34	201.92	203.41	199.35
207.74	211.03	207.82	205.41	211.68	211.28	208.19	211.23	208.66	210.62	207.34	207.58	210.78	211.22	211.95	208.46	208.46	209.99	207.84	209.53	209.8	209.9	210.83	210.11	207.72	208.68	206.3	209.76	207.86	206.82	210.1	207.89	212.56	206.97	206.94	207.87	208.78	204.47	208.62	210.23	206.62	210.57	207.96	211.94	206.55	207.13	209.22	211.1	210.05	210.26
200.07	200.37	202.67	197.62	202.02	202.33	200.9	200.75	203.76	197.79	200	200.15	199.71	201.11	201.78	200.08	199.44	198.93	201.58	198.63	201.76	200.28	200.4	200.15	197.38	199.4	201.21	201.07	198.67	200.04	201.87	201.78	200.46	199.33	199.59	199.52	200.97	199.72	201.34	199.11	199.27	201.33	199.43	204.27	202.39	197.45	200.57	201.99	198.41	201.58
209.43	207.32	206.12	206.05	207.04	206.35	208.83	210.34	205.47	207.25	210.83	207.59	205.83	207.34	210.92	208.25	208.02	208.58	206.89	207.53	207.1	206.63	208.08	207.11	206.84	205.15	206.4	209.21	208.34	210.28	208.73	206.95	205.92	205.26	209.48	206.13	208.74	209.73	209.28	209.03	205.89	207.52	206.03	208.65	209.4	210.16	206.34	208.25	207.67	208.93
205.6	205.7	206.46	200.79	205.32	201.23	201.94	201.89	201.38	198.71	201.43	204.19	202.45	206.12	203.5	204.61	202.61	203.5	204.74	206.09	206.6	204.09	201.39	203.73	203.94	203.28	202.22	204.37	206.58	203.31	204.49	204.89	204.66	201.31	202.37	207.27	204.34	199.4	204.7	205.65	202.68	201.72	200.49	203.79	200.14	198.82	202.55	205.6	201.25	202.44
208.05	209.76	211.38	206.66	209.04	210.37	211.63	207.23	209.54	207.62	208.63	210.27	207.77	207.03	213.4	209.03	209.61	207.93	208.55	209.79	207.4	207.88	207.5	210.38	208.92	211.67	209.65	207.97	206.84	208.63	212.07	208.73	208.29	208.19	205.62	206.44	209.38	209.13	209.45	208.96	209.35	209.83	206.7	208.44	208.52	205.65	208.52	209	209.68	206.45
211.25	206.96	209.23	208.09	208.16	206.86	207.84	210.27	209.41	208.62	206.82	204.42	206.81	211.47	208.1	207.31	207.95	209.68	205.34	206.16	207.75	204.44	207.01	206.3	208.1	206.27	209.57	209.42	208.85	205.21	203.37	209.39	208.42	211.39	207.42	210.89	205.07	207.22	204.72	208.52	208.59	205.8	210.37	206.43	206.96	203.6	209.54	206.7	210.78	208.14
212.26	212.68	213.6	212.02	210.97	213.57	210.1	212.01	213.6	210.77	211.44	208.53	211.26	209.74	213.18	211.55	212.22	212.3	213.29	212.21	211.08	214.62	208.78	211.6	210.37	209.63	211.63	209.98	211.59	212.05	212.84	212.91	209.7	208.93	213.66	208.57	214.1	211.68	212.07	214.41	211.55	214.81	212.03	209.67	215.15	213.91	213.62	212.28	214.15	208.51
205	206.92	206.46	203.57	207.67	208.77	210.85	205.34	206.37	207.91	205.53	209.83	210.23	207.75	207.51	205.53	208.36	205.59	204.37	207.83	208.17	210.94	207.47	206.15	209.71	208.31	206.95	208.11	206.61	207.95	212.56	207.19	205.47	206.04	207.67	208.83	210.17	209.29	208.93	203.84	207.13	209.19	205.25	206.13	205.52	209.43	210.05	207.28	206.15	208.55
202.72	206.47	204.56	204.8	204.31	207.47	205.56	203.61	204.94	203.3	203.95	203.91	205.5	201.84	201.29	203.03	207.51	202.21	203.42	204.24	202.85	203.6	203.77	203.72	202.54	202.88	203.16	203	203.06	206.14	205.09	203.96	200.86	203.48	205.59	202.83	205.2	200.13	205.07	202.22	201.73	202.02	207.67	203.61	205.23	200.73	203.63	202.84	205.11	203.1
198.41	193	195.4	191.97	197.9	194.5	192	196.38	195.38	195.92	196.81	196.15	192.98	195.1	195.8	197.53	195.12	197.62	189.48	192.2	196.33	195.62	192.92	193.83	197.51	195.17	197.61	196.17	192.65	196.19	193.29	196.89	195.62	196.5	193.79	196.39	195.54	195.75	196.48	195	193	194.4	193.28	195.74	190	193.52	197.7	194.09	195.62	196.59
200.94	202.07	204.33	202.15	202.64	201.97	202.36	203.93	200.52	204.77	204.55	203.56	204.9	202.9	202.65	202.25	202.09	200.13	199.43	203.76	204.61	205.99	202.09	201.39	203.87	204.18	200.65	202.11	200.53	202.63	201.14	203.48	203.32	201.5	202.56	206.46	202.67	202.54	200.63	202.69	197.19	200.97	202.38	203.14	199.98	200.94	200.05	200.68	202.53	201.29
203.99	206.45	201.65	206.39	204.02	205.54	202.74	199.44	206.61	203.69	204.81	205.01	204.5	202.41	208.1	206.08	206.75	201.65	204.57	205.24	204.73	205.5	204.83	202.33	200.84	205.18	202.97	202.73	203.83	203.87	205.6	202.47	205.07	201.22	205.47	203.71	200.25	203.95	203.71	207.47	204.85	206.58	203.25	204.47	207.48	203.02	203.82	204.45	206.12	201.96
219.43	217.01	215.76	214.23	220.12	216.07	216.29	218.17	214.78	217.07	215.06	218.2	214.52	214.05	216.13	219.27	215.23	218.59	217.05	217.47	214.98	214.78	214.81	219.57	219.44	217.47	215.39	215.86	214.29	218.2	214.64	216.66	213.9	219.07	217.32	215.88	218.26	219.84	220.39	216.37	216.86	216.71	217.14	214.46	216.5	219.75	214.57	221.07	217.31	215.63
201.08	203.08	205.48	201.14	205.22	204.76	205.43	203.5	203.54	204.38	205.97	207.9	203.03	202.18	201.92	206.08	203.55	203.31	202.57	205.16	200.9	205.8	202.59	206.06	204.49	204.97	201.88	204.73	206.87	203.32	205.14	204.09	202.11	202.38	205.74	205.68	205.27	202.94	202.69	203.53	203.72	200.96	203.72	202.92	203.39	205.53	204.78	203.12	202.27	207.32
201.57	203.73	206.98	203.42	205.48	203.7	205.79	204.23	205.14	203.04	204.15	201.7	203.95	203.36	201.73	201.64	202.64	203.12	202.09	203.95	202.57	203.52	206.77	206.13	205.17	202.11	203.97	203.06	203.16	203.68	203.2	204.87	202.75	203.04	203.18	202.04	204.37	205.1	206.26	203.52	204.14	202.66	205.41	201.68	203.33	205.9	201.75	205.24	204.48	205.65
201.82	199.51	203.3	203.25	206.43	205.61	200.95	203.99	203.99	204.39	203.6	203.41	204.27	203.49	202.18	202.93	205.89	203.72	201.94	206.99	201.96	206.48	204.27	206.11	203.84	202.4	204.81	204.37	206.46	204.04	205.31	204.77	205.71	205.65	206.7	207.92	205.05	202.72	199.16	203.81	201.87	203.67	204.78	202.29	201.69	201.26	206.21	203.12	199.9	202.64
204.34	198.95	204.36	198.94	201.9	204.15	201.54	202.96	204.06	203.86	206.27	203.23	202.92	206.2	201.87	207.48	200.93	205.28	201.36	202.06	204.67	203.81	204.09	205.72	205.23	203.46	203.16	205.1	204.74	202.04	208.18	206.47	204.08	204.51	205.52	203.85	206.95	204.67	206.49	202.98	201.95	204.69	203.23	203.09	204.19	203.03	202.06	203.76	203.16	205.86
210.94	207.75	205.61	209.65	211.64	209.26	203.07	205.75	206.81	211.97	207.64	211.14	204.94	207.19	207.24	208.37	207.26	208.09	209.19	207.9	207.87	205.62	205.73	206.86	211.76	205.51	204.85	211.12	209.5	207.31	207.19	206.84	209.7	209.76	209.36	208.21	207.31	205.52	209.2	208.48	205.22	207.21	205.84	208.82	209.84	208.61	210.08	209.5	207.55	209.77
208.08	207.67	209.45	209.36	202.44	210.7	209.09	209.6	207.72	209.7	206.96	206.57	207.91	207.82	206.67	208.01	205.93	210.08	209.69	205.31	207.27	209.78	209.69	205.22	206.6	207.71	205.79	207.17	205.37	209.56	208.36	207.22	208.1	210.01	205.18	209.34	206.87	206.97	208.78	205.93	209	211.95	208.98	206.5	205.66	206.17	204.74	206.54	204.42	209.41
208.38	205.7	206.93	208.48	208.75	205.02	207.71	207.73	208.83	207.94	204.99	205.97	209.37	208.28	209.11	208.36	205.97	207.82	207.19	210.57	207.9	210.11	208.69	209.11	206.81	205.26	203.77	208.56	207.33	207.03	207.33	207.32	207.51	205.69	205.66	208.66	210.11	210.16	205.13	206.81	209.36	209.29	208.94	208.92	205.81	206.22	205.04	206.86	209.59	206.42
201.41	202.81	203.12	200.56	203.84	202.16	203.82	205.02	205.31	201.55	201.95	204.46	203.1	204.45	207.03	202.93	204.81	201.92	202.3	200.01	203.32	200.48	202.13	199.38	202.98	204.75	204.46	201.6	201.92	203.37	197.85	204.89	204.95	199.39	201.75	202.02	204.82	204.25	204.07	201.8	204.69	203.93	201.4	203.06	204.34	202.29	203.74	202.35	202.49	202.39
203.14	202.43	203.46	202.83	204.82	202.6	202.53	204.26	203.14	202.07	204.53	205.67	204.11	203.25	202.31	204.64	203.24	202.08	204.57	205.74	199.65	204.73	203.16	203.26	205.06	203.45	203.84	205.36	205.98	203.02	203.72	198.74	201.25	203.87	204.94	204.64	206.02	202.47	204.98	202.76	202.19	202.82	204.66	205.39	204.27	199.9	200.06	203.22	203.45	202.84
198.5	200.07	197.17	197.02	193.75	200.64	196.44	200.56	197.8	195.77	196.85	196.07	200.01	197.33	198.21	197.65	194.87	198.6	194.91	196.89	197.03	199.76	197.31	200.22	199.56	195.37	193.9	198.27	198.85	198.53	197.18	198.9	195.89	196.3	200	194.62	199.07	196.98	198.16	196.84	198.94	199.9	196.12	199.32	195.4	198	199.52	200.31	196.86	201.26
207.6	211.07	207.28	208.41	209.96	209.56	207.5	207.79	208.79	208.68	209.65	210.22	210.05	209.83	209.36	208.19	210.54	209.66	209.88	207.78	208.06	210.07	208.99	209.32	208.72	208.98	209.16	209.09	209.01	209.05	213.26	208.47	211.05	205.88	208.55	207.5	207.23	209.39	207.33	208.2	211.67	208.15	208.79	208.13	209.62	213.53	210.35	212.63	209.44	209.3
202.89	204.94	201.9	202.88	204.47	201.87	201.89	204.16	202.64	204.76	203.72	200.85	204.07	200.85	206.15	198.69	201.93	203.23	203.9	205.4	202.54	200.03	203.56	200.67	203.91	203.91	203.12	202.33	201.18	204.47	205.61	205.24	202.26	200.28	203.33	203.59	205.09	203.76	202.99	205.06	203.51	201.51	202.8	202.92	206.17	204.26	203.01	204.48	200.54	201.62
197.45	199.87	199.71	198.97	200.31	200.27	198.77	201.41	198.66	196.31	200.81	201.12	200.43	200.36	200.34	196.78	194.61	197.8	197.92	201.56	198.72	196.34	199.13	202.55	197.33	194.63	200.27	195.91	198.44	198.61	200.12	193.93	201.37	198.18	197.95	196.14	197.07	197.55	197.43	199.62	199.07	199.13	196.7	196.99	198	197.45	196.28	197.86	202.45	199.15
214.76	213.28	213.15	212.76	212.07	213.22	216.6	212.75	209.79	211.52	213.92	213.31	212.34	213.12	211.87	213.32	213.31	213.69	213.49	209.8	213.39	213.15	214.52	213.44	209.53	215.69	211.35	211.15	213.67	208.91	210.62	214.13	212.5	215.44	212.15	213	212.96	215.87	210.78	210.62	213.6	213.23	212.89	210.49	213.39	213.34	211.01	214	213.97	214.26
203.39	201.65	203	204.99	204.63	205.39	202.8	203.86	202.66	203.33	203.28	205.3	205.43	202.74	203.87	200.17	203.65	205.24	203.23	202.5	202.46	200.95	203.81	203.94	201.66	205.38	205.41	203.6	204.39	205.4	204.86	202.52	205.7	202.49	202.6	199.86	202.48	205.08	205.43	202.68	204.35	203.71	203.32	204.34	202.27	199.68	205.33	205.12	204.36	204.47
204.57	204.92	205.18	205.4	207	204.93	205.1	205.74	205.26	205.91	205.93	207.98	204.84	205.33	203.92	207.39	205.61	206.19	204.26	204.28	204.4	203.59	205.02	207.21	204.83	210.38	202.63	204.08	207.45	204.54	203.83	205.98	211.42	209.73	202.11	207.31	205.55	204.08	204.23	207.65	205.16	206.61	207.06	202.82	202.23	207.08	206.93	207.46	204.98	203.46
218.92	217.26	217.54	220.79	213.73	217.62	217.88	215.13	218.54	218.86	214.65	218.27	218.32	220.52	213.43	216.35	216.46	213.29	216.41	215.96	217.79	218.64	217.58	216.01	216.09	214.9	215.13	214.27	215.1	215.94	216.95	217.68	216.4	219.77	215.92	217.16	216.83	215.6	219.92	218.37	216.29	216.61	216.93	215.15	218.76	217.65	216.74	218.52	216.35	216.93
217.8	216.9	218.71	217.59	218.78	218.26	216.97	214.46	216.58	217.38	216.97	214.31	217.64	214.29	217.5	216.17	216.85	219.34	216.8	216.8	218	219.11	221.05	216.94	218.46	220.03	218.65	213.94	217.04	217.49	215.66	215.79	217.18	215.09	220.54	216.98	218.04	219.54	216.05	216.21	223.54	217.94	213.93	216.22	218.2	217.53	217.43	220.35	216.48	217.58
207.59	208.05	210.77	206.53	210.56	208.31	208.77	208.9	206.08	207.89	209.01	208.77	210.84	211.76	209.4	205.12	206.85	205.8	205.94	208.61	207.83	207.16	211.96	210.96	211.27	206.42	208.94	207.22	211.36	209.17	205.82	209.29	207.5	208.64	210.6	208.31	213.73	209.78	209.78	208.29	209.18	209.27	207.68	205.53	213.35	208.86	208.8	208.4	212.14	210.14
217.42	216.09	216.93	216.13	218.11	213.62	214.69	216.48	215.59	216.85	215.25	217.34	217.74	216.93	217.89	216.76	216.89	220.48	216.53	217.69	216.19	216.07	218.78	217.46	220.92	217.19	216.9	218.07	217.74	215.48	216.55	218.71	217	218.5	215.08	217.58	216.34	216.19	219.26	213.78	219.83	218.44	211	217.28	218.21	217.47	217.42	213.7	217.6	217.21
211.46	212.01	211.81	210.46	209.5	207.68	208.79	211.55	213.11	210.66	209.06	209.73	207.6	207.87	210.6	206.47	208.52	210.43	208.84	210.53	211.43	212.49	211.56	209.23	209.05	212.3	210.64	209.04	209.75	212.03	211.71	208.41	211.54	211.21	207.89	210.21	212.23	208.69	212.76	210.65	210.24	211.29	209.5	208.15	210.76	209.6	210.45	207.41	205.13	211.04
201.62	201.76	198.89	196.84	200.11	198.76	198.72	199.89	197.25	199.4	199.32	197.64	199.01	197.66	197.99	197.62	198.31	200.14	199.27	197.04	199.72	199.33	198.18	199.05	198.8	198.83	200.75	197.25	199.1	199.18	200.47	200.5	199.69	199.41	198.77	200.72	200.41	201.21	199	203	199.79	200.39	199.2	202.29	200.69	200.28	197.72	198.99	200.79	200.55
208.98	210.38	208.93	210.74	206.81	205.28	210.22	214.34	210.75	206.92	207.63	209.3	207.68	208.12	212.69	209.73	210.84	209.53	207.87	210.01	208.67	211.79	210.44	209.7	210.52	210.11	207.44	208.77	207.32	209.74	208.51	209.41	212.19	210.58	211.76	207.95	209.49	209.43	209.66	207.7	210.56	211.55	209.35	209.95	210.12	210.68	208.17	210.69	211.63	210.1
213.95	211.67	211.48	210.93	212.56	214.37	213.54	210.08	212.42	213.32	213.66	210.9	213.95	209.96	214.53	212.26	213.91	210.96	212.03	212.04	212.35	210.92	208.6	210.89	213.38	211.67	211.43	210.53	213.19	211.58	212.01	212.03	209.47	212.17	211.95	209.87	210.4	210.73	209.49	209.7	211.59	209.38	209.79	210.85	214.6	212.77	208.57	209.37	210.84	213.6
204.5	204.2	207.84	208.8	205.58	203.23	203.76	204.28	207.67	206.89	206.65	205.45	205.65	205.64	207.29	208.45	205.61	207.16	207.11	206.24	208.14	204.81	207.14	205.58	203.48	207.08	204.88	206.07	204.77	206.91	205.79	202.96	207.47	206.95	199.59	207.45	204.71	207.57	202.31	204.41	204.43	205.95	203.22	209.63	203.06	205.79	203.86	207.21	206.44	206.41
208.06	210.37	207.18	208.06	205.97	209.43	205.99	208.83	209.06	207.13	207.93	205.38	211.56	209.09	207.91	208.37	209.66	209.64	209.75	209.55	211.01	209.29	206.1	205.5	205.33	207.66	210.24	208.45	209.68	209.72	205.21	207.13	207.62	208.26	207.29	208.85	206.19	210.13	208.48	209.99	205.83	208.29	208.47	207.33	208	208.38	209.84	208.7	207.29	206.93
209.46	207.58	207.79	209.46	206.77	205.72	208.07	207.14	209.72	207.96	210.87	207.7	206.06	209.15	206.81	210.34	207.7	210.79	207.4	211.1	207.19	211.83	208.97	207.62	207.82	210.76	209.93	204.17	208.09	211.03	209.22	206.94	208.3	207.04	206.68	208.98	207.62	203.4	211.5	211.2	204.59	210.46	211.71	206.84	208.91	209.04	207.12	210.9	209.08	210.57
197.83	199.81	202.8	195.99	200.37	197.3	198.42	201.28	198.84	198.71	198.48	198.96	198.36	198.93	195.37	202.23	197.48	200.76	200.43	200.12	202.18	200.21	198.85	201.24	199.58	200.94	196.96	199.32	201.18	197.83	200.16	202.29	198.09	199.19	199.22	197.55	199.32	198.43	202.68	202.28	198.94	199.86	197.3	198.98	198	199.03	197.66	200.25	197.39	199.04
199.13	202.05	200.24	203.88	203.15	201.91	208.56	205.22	205.71	203.29	200.79	202.94	201.52	201.52	201.79	201.71	203.81	202.13	204.15	204.61	202.88	202.78	203.95	205.67	201.73	200.92	202.48	201.78	198.48	202.67	203.48	202.26	202.24	201.95	201.93	201.31	202.34	203.31	202.05	204.65	201.38	200.97	201.15	203.85	203.9	205.24	201.93	202.19	204.56	198.43
204.53	206.15	203.2	206.31	204.93	199.72	202.73	201.32	203.26	204.19	204.09	206.17	206.54	204.82	205.79	204.78	204.95	203.99	203.81	204.74	203.72	204.28	204.79	201.66	204.01	201.26	201.65	206.1	202.08	205.74	202.05	205.54	201.87	203.07	204.76	204.95	202.92	202.1	203.28	202	205.14	202.55	206.48	204.45	200.83	203.33	200.9	206.09	201.35	206.56
208.84	207.57	208.57	210.58	208.82	206.59	209.82	210.57	208.87	207.8	207.18	203.24	211.07	209.43	210.03	207.47	210.33	207.94	209.83	205.46	208.25	209.22	210.78	206.16	209	211	207.42	209.16	208.41	205.59	205.82	208.44	206.61	210.38	209.51	207.07	206.86	209.64	205.96	208.92	202.88	206.24	210.07	209.63	208.42	205.33	206.02	209.01	210.78	207.71
206.16	205.21	202.68	206.77	203.25	206.39	204.65	201.22	202.8	206.13	204.87	206.45	205.53	206.69	203.3	205.14	202.87	203.67	204.94	205.4	206.1	206.32	203.52	205.78	202.32	201.32	204.26	203.59	203.33	203.87	204.28	201.78	203.97	203.41	197.76	203.04	205.03	205.11	203.39	205.97	203.08	205.18	205.43	205.06	200.86	203.56	205.48	204.26	199.58	202.64
203.13	205.28	203.82	203.45	200.82	204.07	204.83	205.65	205.2	202.69	204.96	203.51	204.72	204.17	205.02	203.09	208.47	200.55	204.44	206.6	204.16	206.34	201.54	202.9	204	204.48	199.58	205.07	205.23	205.19	204.86	204.31	203.47	205.31	203.16	204.68	203.11	205.56	204.78	203.37	203.14	204.65	201.64	204.76	201.34	204.94	201.26	205.44	205.4	204.37
207.84	208.21	209.25	207.4	208.57	209.56	212.6	210.3	212.62	211.05	210	209.28	208.65	209.98	211.57	209.17	211.15	208.76	212.86	211.07	209.34	211.36	208.77	210.22	211.89	209.47	206.48	208.14	211.4	206.13	210.53	211.04	207.71	207.47	207.99	210.05	210.06	210.27	207.95	212.67	209.29	206.29	208.05	211.7	206.73	210.54	210.79	209.89	208.82	209.83
196.05	194.58	194.03	194.36	194.32	195.62	194.17	195.24	191.8	192.27	196.07	192.41	195.12	192.14	197.3	194.37	193.05	194.28	195.83	197.91	193.7	191.38	196.14	194.05	195.39	192.2	197.51	195.07	194.54	194.3	192.26	190.02	193.99	191.45	194.85	191.29	197.05	195.18	192.13	192.29	191.07	195.13	194.21	196	196.57	191.38	196.14	189.4	193.64	192.91
207.93	205.52	205.07	204.55	204.12	199.87	203.61	204.26	205.72	202.03	201.47	204.31	204.33	203.62	203.83	204.96	202.33	201.16	204.9	204.56	206.06	203.99	201.52	203.96	205.06	200.28	203.16	206.03	201.12	202.64	203	201.1	205.21	205.64	198.15	204.01	201.52	204.13	202.29	204.96	205.59	202.29	205.67	204.3	204.7	202.89	201.39	200.9	203.8	201.15
204	204.29	205.54	203.29	204.04	203.1	202.39	201.94	204.71	207.57	202.56	203.27	205.36	204.55	206.39	200.53	205.76	206.48	203.12	203.31	204.68	204.64	202.29	203.34	201.74	203.5	205.15	203.72	204.03	201.75	201.03	206.02	207.18	203.25	202.5	204.21	204.75	201.81	202.18	206.78	203.13	206.78	201.99	200.37	207.03	202.59	200.02	203.36	203.8	205.92
202.53	205.29	205.32	206.43	205.22	204.48	206.17	204.56	204.16	204.38	204.2	203.83	204.62	204.9	203.33	204.47	202.2	205.13	210.48	202.03	205.48	203.34	205.87	203.93	204.42	206.17	206.12	205.56	205.92	205.26	203.49	203.22	206.11	204.86	204.36	203.17	206.2	206.96	201.51	201.75	208.47	204.87	203.33	206.63	208.23	204.47	205.6	205.38	207	204.05
207.25	210.28	210.88	208.02	208.43	206.34	210.72	209.31	209.61	209.58	209.37	206.06	212.25	210.46	207.17	207.24	208.28	205.3	210.2	207.13	210.99	209.29	211.06	208.39	206.87	212.47	210.26	207	205.89	210.23	211.78	206.64	210.82	206.52	208.86	211.39	210.37	212.31	210.93	208.62	210.11	209.12	207.62	209.81	209.8	210.91	212.57	210.64	207.92	207.07
210.37	211.01	208.66	207.9	206.16	208.35	210.86	207.95	208.82	209.13	205.68	209.78	211.87	211.08	210.73	207.66	208.25	210.57	205.97	209.04	207.26	208.06	209.25	210.66	211.31	206.94	211.39	208.82	212.11	208.06	209.29	212.5	206.45	209.55	208.96	211.09	211.07	207.3	210.32	208.32	211.97	209.67	210.74	209.68	208.03	208.85	206.9	209.21	209.14	205.92
211.61	211.02	211.92	210.93	209.94	210.27	213.33	212.53	209.25	212.03	212.26	210.58	212.47	212.33	208.04	211.81	214.63	210.57	212.47	212.64	214.71	214.48	212.68	211.53	212.56	211.75	214.42	213.72	212.19	214.44	209.18	210.41	212.76	213.4	214.26	213.69	211.6	211.97	212.59	214.89	209.4	214.45	211.71	213.67	211.68	211.81	212.73	214.55	212.29	211.25
203.25	203.83	198.49	203.24	204.18	204.24	202.27	205.75	204.89	204.09	206.5	207.97	203.06	204.91	203.57	200.26	205.18	203.4	205.72	202.89	204.03	207.54	203.04	202.93	205.02	206.21	205.52	204.26	206.17	201.58	201.37	205.2	204.06	205.5	203.1	200.74	200.1	204.23	206.06	203.89	199.7	202.36	206.06	201.28	204.22	204.86	203.23	202.83	201.61	202.68
212.77	219.73	216.23	218.69	218.85	221.77	220.69	217.67	219.94	214.85	216.21	216.65	216.21	217.16	214.32	218.9	219.29	219.2	218.48	218.24	218.23	216.7	219.26	222.44	218.82	221.79	218.19	219.2	220.61	218.91	219.29	219.39	221.93	219.3	218.66	217.18	220.57	217.83	214.93	218.41	214.03	218.73	215.37	215.75	216.72	217.45	215.51	217.33	220.49	218.98
210.31	207.92	211.46	212.32	207.51	211.98	210.04	208.87	208.06	209.22	209.1	207.42	208.4	211.42	210.6	209.92	208.6	207	210.65	209.88	207.05	207.89	212.11	208.84	207.81	210.65	207.03	208.91	211.11	203.9	207.78	212.09	206.65	206.14	210.27	205.85	209.44	208.78	208.75	212.63	210.2	213.07	209.74	208.93	208.36	206.64	208.8	211.23	208.55	208.44
201.84	204.97	201.81	202.83	201.04	204.49	206.26	203.22	201.93	205.32	203.36	202.24	204.48	201.69	202.39	205.61	203.19	201.65	204.38	206.06	203.74	202.91	204.29	205.24	202.45	204.84	203.22	200.73	204.72	201.65	205.48	201.46	203.92	205.35	204.96	202.52	202.07	204.42	201.17	202.47	202.63	205.55	200.85	199.73	199.47	204.99	206.01	206.87	203.63	203.77
212.47	211.35	210.86	214.14	213.84	213.05	213.79	211.49	212.5	213.42	211.96	212.84	213.69	209.34	212.32	212.09	213.94	209.76	212.6	213.63	214.14	211.92	211.63	214.23	212.89	213.13	213.16	215.88	211.2	209.14	209.47	212.48	212.45	212.77	212.43	212.76	212.76	211.92	213.71	212.88	209.77	212.28	209.12	212.69	215.58	212.17	211.95	212.7	213.82	212.47
210.35	210.07	207.52	207.13	209.13	207.23	207.18	207.04	209.16	210.24	209.85	208.04	205.79	207.18	207.01	210.25	208.12	209.47	209.61	211.93	211.69	211.74	206.22	208.23	210.73	208.78	209.12	209.47	206.21	208.2	209.84	210.59	209.41	209.74	208.24	207.8	208.38	208.18	206.01	207.51	207.83	209.42	209.44	205.62	209.85	207.34	210.93	206.8	210.13	208.81
212.13	211.65	213.64	213.36	213.78	214.02	212.31	211.27	214.76	210.43	213.68	214.5	213.52	209.55	212.39	210.61	211.76	212.21	211.42	216.48	215.76	210.98	211.01	209.94	212.39	208.84	211.74	212.66	215.94	216.8	213.41	214.17	215.59	214.82	213.29	211.17	214.48	213.77	210.46	211.23	212.93	211.95	215.03	213.31	212.77	216.79	214.92	213.75	215	212.28
199.61	194.96	201.45	196.44	199.68	200.74	199.91	203.66	198.98	198.7	200.6	199.47	195.82	199.2	198.4	195.67	199.7	196.62	204.45	199.78	202.43	199.8	200.32	197.61	200.19	199.36	201.74	198.27	199.31	199.03	199.11	199.13	200.52	199.09	201.52	199.35	200.29	202.04	198.82	197.6	200.24	200.74	199.2	199.8	200.25	199.29	199.5	202.07	200	200.4
206.07	205.31	206.18	204.12	206.91	206.31	207.6	208.86	206.94	205.14	207.82	207.51	205.38	206.43	207.47	205.08	205.71	209.45	207.13	206.89	202.89	203.56	205.98	205.01	205.59	208.52	206.64	206.94	205.61	207.49	205.33	204.71	204.32	206.77	202.99	208.98	205.87	205.86	205.2	205.38	206.91	206.6	208.13	207.51	203.79	207.92	205.09	209.23	208.68	203.59
207.52	208.97	207.61	208.08	209.21	207.55	209.5	207.09	212.45	208.08	206.98	207.61	207.09	205.91	208.56	205.47	208.37	206.62	208.85	209.36	207.88	205.13	209.39	208.49	209.83	205.45	209.02	208.97	205.5	207.94	207.87	206.46	205.85	206.94	207.9	205.57	210.55	205.46	204.27	210.8	208.09	208.6	209.03	209.72	207.82	208.48	208.08	205.39	209.13	210.11
204.09	211.74	207.19	206.73	206.52	209.72	210.88	208.82	207.53	205	208.64	209.6	211.94	209.15	209.63	209.22	205.37	210.2	209.26	209.89	208.86	208.05	211.12	211.72	208.47	210.29	208.82	205.48	211.73	210.09	207.96	210.98	214.96	211.6	208.55	208.37	211.3	209.93	210.59	206	210.74	210.92	211.27	209.73	206.43	209.34	209.03	206.93	214.2	204.88
200.26	200.31	199.32	201.13	196.64	196.86	200.35	199.19	199.08	200.22	197.91	196.67	197.54	198.23	197.3	200.11	199.4	198.6	200.39	195.97	196.31	199.93	198.59	197.08	195.44	199.26	197.42	196.03	199.21	199.08	198.46	198.44	199.7	197.51	199.61	201.43	198.02	199.87	198.98	197.95	196.52	196.57	197.5	198.34	196.76	199.71	200.04	197.62	196.52	200.18
203.83	203.67	199.78	204.37	205.17	200.71	204.96	200.53	206.36	204.5	205.78	203.41	206.14	205.57	204.33	205.04	204.42	205.04	203.14	204.19	206.12	201.97	203.4	204.99	206.13	205.75	204.62	202.76	206.91	204.28	204.14	203.85	201.45	204.18	205.49	202.53	207.78	203.73	205.97	202.7	205.32	202.21	205.53	203.42	204.15	205.68	208.69	207.06	207.64	205.7
198.07	197.51	198.5	201.57	196.8	199.57	199.77	198.39	195.93	199.87	199.66	202.7	199.11	198.81	200.8	202.42	200.46	202.36	199.26	200.06	195.04	197.3	202.95	201.81	198.96	197.72	198.38	200.83	198.72	200.42	197.54	199.73	200.52	195.55	199.38	199.88	198.12	196.32	199.48	200.22	199.05	200.09	197.1	197.54	200.53	200.19	197.91	199.9	200.93	200.4
218.67	218.73	217.93	215.37	215.78	218.75	218.33	215.5	216.25	217.25	217.86	218.6	217.3	219.36	214.34	219.22	217.99	216.77	214.61	218.29	216.56	218.23	217.84	218.09	213.27	216.39	217.23	218.14	214.81	212.8	219.97	218.64	219.88	215.68	216.76	215.38	218.58	215.81	216.84	217.87	217.2	216.82	220.61	218.45	216.75	215.88	217.06	215.52	217.83	215.45
210.98	210.07	212.18	212.55	211.88	211.27	216.07	212.99	212.1	212.09	214.13	213.78	214.97	211.54	213.32	211.52	213.14	210.9	213.62	211.88	215.01	211.27	213.14	209.17	210.65	212.44	215.14	213.55	210.85	210.2	212.54	208.28	209.48	212.95	211.37	213.14	206.73	213.28	211.27	212.4	214.41	211.81	211.02	212.23	212.92	212.05	209.36	212.38	212.36	212.49
216.26	217.47	217.95	219.29	216.08	214.6	217.69	220.11	218.81	218.76	219.96	215.66	217.03	218.7	216.75	215.46	220.53	218.33	216.05	219.72	215.65	222.03	217.15	216.96	219.56	219.19	219.92	218.68	216.43	217.58	215.74	217.49	220.9	219.75	215.24	219.82	222.67	218.41	218.72	216.03	218.27	216.8	217.93	219.57	216.12	216.84	217.64	220.82	217.3	218.4
212.17	209.29	210.05	208.54	206.84	207.46	205.22	207.88	209.15	209	209.38	206.21	208.52	208.81	209.56	208.51	210.22	211.01	207.02	207.26	207.28	209.64	208.15	207.79	207.67	209.41	210.79	210.53	209.78	212.25	207.45	209.63	210.88	206.44	208	209.29	209.4	204.94	211.67	206.55	210.23	206.67	206.74	206.95	210.47	206.65	208.75	207.6	210.79	208.19
209.02	211.49	204.74	206.93	206.44	208.26	208.72	207.9	205.58	210.35	209.64	209.94	209.59	207.8	208.85	211.48	206.94	208.36	210.36	208.45	211.47	207.91	206.14	212.7	209.19	206.65	209.13	206.48	210.85	211.55	209.02	211.29	205.41	208.79	206.4	206.64	207.31	209.95	208.34	205.66	209.94	214.62	210.58	209.15	207.98	206.7	210.29	213.21	208.57	207.37
207.21	206.78	204.74	203.48	207.1	206.32	205.84	205.74	205.18	205.47	208.37	210.14	206.2	204.84	209.58	206.26	208.15	205.46	206.29	207.94	208.49	205.56	204.06	204.46	204.94	204.73	207.26	206	204.05	206.53	207.81	205.7	206.31	208.64	204.53	208.15	204.37	207.95	209.18	204.93	205.88	206.96	207.9	204.17	204.89	206.99	204.94	206.59	209.32	205.39
203.26	205.45	201.84	201.17	202.48	200.7	204.59	202.1	205.3	202.54	205.98	206.07	203.93	200.68	204.42	203.94	204	204.52	202.39	201.41	203.14	204.59	204.91	205.49	203.9	204.09	206.02	204.09	204.19	202.36	200.85	205.03	204.59	201.41	205.83	202.59	203.99	202.3	202.82	203.11	201.59	204.57	201.58	204.85	205.15	204.94	205.01	205.16	205.89	205.19
208.06	207.66	208.58	209.41	208.29	210.86	210.18	209.11	210.53	210.55	209.12	209.9	209.63	211.54	211.17	210.31	208.49	210.34	208.67	206.86	207.66	209.27	209.48	211.88	210.61	208.8	208.88	208.85	209.34	206.6	208.31	209.02	210.38	208.81	210.84	210.31	206.64	210.13	207.7	208.27	208.88	210.56	207.01	206.06	209.26	209.27	207.33	210.99	207.46	209.05
217.65	219.01	214.84	217.81	221.16	220.34	215.91	216.53	218.5	221.55	216.19	218.34	216.41	216.96	217.09	213.99	216.66	216.89	219.27	215.06	217.79	219.54	218.01	218.21	220.09	216.41	212.42	220.29	218.87	214.96	219.19	218.43	215.37	218.67	218.28	220.62	213.65	218.02	216.42	215.86	218.43	218.92	220.24	218.83	216	214.26	215.28	216.75	220.11	214.45
200.27	197.59	201.82	199.76	205.04	197.79	199.31	202.34	201.99	200	202.83	202.81	202.31	201.78	199.04	199.55	198.03	203.63	203.63	202.18	200.81	199.8	200.46	201.13	200.91	200.74	202.16	200.44	200.01	202.61	200.08	204.73	203.8	202.3	202.28	204.18	201.09	199.7	200.37	199.09	201.04	200.71	206.12	200.78	201.32	198.14	197.91	202.2	198.76	200.17
198.09	200.79	197.68	196.52	199.37	199.67	202.23	202.18	198.58	199.06	202.07	199.83	199.42	198.79	196.72	196.44	198.84	198.23	199.19	197.39	197.22	202.35	200.18	197.25	198.91	199.69	200.87	194.37	201.15	199.6	197.58	199.79	196.11	200.84	201.56	200.61	199.66	200.91	200.71	199.47	198.4	197.59	198.88	197.1	201.3	202.42	198.16	200.3	199.72	197.63
213.38	207.56	206.14	207.21	208.6	209.95	206.96	209.99	208.24	208.12	211.72	209.87	206.75	206.8	207.6	211.82	208.53	206.81	210.43	209.58	206.39	208.89	210.1	204.76	207.63	206.94	208.96	208.69	206.83	209.45	208.39	213.24	207.52	209.15	209.17	206.14	208.2	209.81	210.62	209.22	209.69	208.85	210.24	205.26	206.42	210.14	206.81	209.51	208.72	211.42
210.79	210.27	210.08	211.62	214.03	212.11	210.51	214.72	209.31	209.94	212.42	211.02	212.96	213.2	213	210.66	212.39	210.06	211.49	210.51	211.99	211.31	210.69	211.12	208.85	212.64	211.97	212.68	211.56	208.4	211.41	210.85	211.65	210.05	213.52	212.85	210.79	215.86	212.33	210.08	210.67	207.94	212.34	212.19	209.89	212.62	208.11	211.01	211.16	212.35
199.18	198.43	198.8	199.47	197.32	199.16	197.45	201.67	196.9	197.76	199.86	200.31	198.09	198.09	197.31	202.17	196.98	200.36	200.47	199.41	200.87	200.62	196.73	198.98	199.86	199.65	201.74	197.63	198.87	200.66	197.55	201.46	202.18	196.96	198.71	200.45	198.47	198.86	197.93	196.63	198.46	200.62	197.98	197.92	200.73	198.52	202.4	198.02	199.3	201.65
217.66	219.2	217.71	215.69	216.05	216.87	216.78	216.03	215.29	216.42	214.51	216.65	215.26	218.38	217.2	216.89	217.87	214.13	217.22	217.3	217.77	217.18	217.79	215.61	214.07	215.1	214.16	216.02	215.65	216.77	217.49	213.68	216.98	218.19	221.15	214.01	221.13	217.87	214.6	216.03	217.92	214.61	214	218.5	215.14	215.45	220	217.26	213.81	214.53
207.53	206.57	204.5	206.67	206.31	204.3	207.72	205.5	207.05	204.21	206.59	209.34	201.86	204.94	206.37	203.52	205.4	201.96	205.13	205.39	210.67	205.07	205.17	205.29	204.88	207.69	209.18	207.19	206.31	205.62	204.52	203.89	208.32	206.93	203.78	206.34	207.47	208.08	206.89	206.87	205.12	206.39	208.08	206.51	206.95	205.8	205.53	208.36	209.39	205.25
212.14	213.04	213.15	215.75	211.43	208.79	212.68	209.7	211.85	212.09	213.44	210.51	215.7	211.58	212.58	215.04	213.32	210.26	209.19	210.29	212.32	210.24	212.37	210.42	214.19	211.13	213.24	211.7	212.36	211.14	209.92	210.25	212.55	214.14	208.54	212.69	210.08	209.02	212.63	210.76	212.07	210.68	214.07	211.94	211.79	211.63	211.14	209.28	213.87	212.16
204.32	209.51	207.05	206.85	207.92	209.56	208.53	211.05	205.44	210.65	207	210.14	207.67	207.77	205.68	204.86	207.86	207.59	207.84	204.95	208.66	210.57	208.02	206.57	207.9	209.92	204.68	207.96	204.97	207.74	206.16	208.98	207.97	208.38	206.72	206.51	206.85	207.45	206.74	208.02	209.69	208.53	204.67	207.44	207.68	207.62	208.01	206.66	206.34	205.57
203.17	200.24	203.32	202.42	201.83	202.4	205.99	204.07	201.42	201.21	202.39	202.44	202.6	203.99	201.49	206.28	201.78	203.3	202.23	200.66	199.55	203.95	205.46	201.65	199.98	201.34	203.29	202.92	203.01	198.42	205.61	202.48	203.25	201.53	203.75	198.78	205.14	200.45	204.86	202.86	201.28	201.39	204.03	202.71	202.68	203.94	202.29	200.16	202.39	204.06
210.03	211.21	209.64	208.16	206.7	207.88	212.78	209.73	209.49	207.3	206.8	209.31	211.58	209.09	208.6	206.5	207.49	206.58	204.25	204.03	211.04	208.61	207.4	210.44	206.54	211.29	207.01	211.49	211.35	209.75	205.95	207.03	207.82	206.86	207.49	208.6	208.54	207.08	211.13	210.62	208.19	211.26	204.63	208.83	205.33	207.93	211.32	210.86	209.6	207.67
208.54	209.5	204.9	213.05	211.14	208.92	209.68	208.39	209.12	208.72	213.08	207.18	208.02	213.41	207.8	210.52	208.13	204.77	207.67	207.31	210.81	209.17	211.15	208.01	212.24	208.12	210.86	210.98	208.82	211.58	210.34	207.51	206.09	210.14	208.62	203.41	206	207.45	208.9	207.51	209.25	209.39	210.3	210.7	204.62	211.71	211.53	208.48	207.25	206.95
208.96	208.84	211.15	209.67	209.65	215.02	210.19	212.47	210.18	208.41	210.15	213.14	210.43	211.48	212.96	212.29	216.43	212.29	210.89	208.96	215.68	211.2	209.74	213.18	212.04	214.98	210.18	210.09	211.31	211.66	213.96	209.07	211.12	210.28	210.8	213.55	208.76	212.29	211.42	212.1	212.58	209.74	210.93	212.4	213.69	212.12	216	213.53	214.61	213.85
202.01	201.66	202.51	205.37	201.95	205.99	202.78	205.98	204.09	206.01	204.54	203.99	204.16	202.92	202.49	204.72	204.26	200.93	202.84	203.07	203.78	202.87	202.23	206.15	207.5	204.22	202.6	201.43	203.93	200.99	204.67	200.75	203.44	201.66	207.74	202.92	205.22	207.91	202.37	202.97	202.87	201.58	204.53	204.07	203.95	202.49	205.83	203.72	201.76	207.19
209.83	211.76	212.9	208.6	212.99	216.57	211.59	213.83	212.1	213.86	213.5	211.6	211.42	214.72	213.81	212.65	212.41	212.15	212.35	210.27	210.67	210.39	213.79	212.44	211.45	210.7	213.56	208.49	212.64	210.73	211.58	210.39	209.24	209.65	212.82	213.18	207.69	209.02	213.62	215.26	213.11	210.43	211.79	213.11	211.44	207.12	214.34	208.42	211	214.16
202.46	201.19	204.61	204.05	202.49	204.88	201.24	201.05	204.85	205.1	200.89	203.67	203.52	205.45	200.17	204.42	202.63	206.56	200.63	203.43	203.79	203.91	204.71	207.67	200.98	206.77	202.86	205.06	201.38	203.4	205.59	203.91	204.29	205.3	204.8	206.04	202.32	205.58	204.09	204.01	204.5	203.18	204.98	203.94	203.5	204.33	202.58	203.16	202.09	201.46
209.48	210.7	207.66	208.72	207.77	208.78	209.92	207.26	208.74	208.3	208.06	206.86	207.71	209.21	208.34	205.99	207.59	208.97	209.27	209.32	210.22	208.49	211.3	208.56	208.44	204.87	209.2	205.38	211.06	203.41	209.21	207.14	207.76	212.3	210.6	210.38	209.22	208.43	207.38	208.49	209.88	208.45	210.2	208.74	206.8	212.19	210.51	207.87	208.7	207.29
203.9	200.04	202.35	201.57	202.72	200.93	199.41	198.85	198.52	201.59	200.92	204.28	201.72	200.8	199.74	200.27	204.93	200.62	199.47	200	200.72	201.79	201.32	201.14	200.61	201.94	199.32	201.35	200.63	203.59	199.47	201.75	200.37	202.69	200.96	199.25	202.76	197.5	198.92	200.22	198.15	202.14	203.77	199.16	199.16	202.61	203.27	202.24	200.38	201.59
219.62	218.86	218.73	218.4	219.01	218.76	222.2	215.81	214.2	218.68	216.54	217.47	216.56	218.35	219.03	218.1	216.11	219.39	220.49	214.65	213.82	220.61	219.56	218.81	221.58	217.06	215.45	218.58	219.11	219.97	216.36	220.68	218.29	215.57	217.69	221.82	219.8	217.7	218.98	219.08	218.9	216.82	215.41	217.16	219.26	219	218.3	218.84	217.98	215.81
203.29	207.09	205.62	205.67	208.49	205.45	206.05	205.32	207.24	205.43	206.95	209.68	206.16	204.41	207.04	208.11	209.08	205.3	205.78	202.3	202.01	210.57	206.45	208.35	209.98	206.83	204.88	206.28	207.09	207.43	206.12	208.37	207.18	204.39	205.72	207.33	205.97	206.11	205.23	206.4	207.11	203.99	207.08	208.14	207.23	205.38	207.47	208.61	209.91	205.51
211.42	209.17	209.73	209.77	209.12	208.15	208.65	209.61	213.59	210.59	208.49	208.26	208.73	209.32	210.8	208.5	209.51	206.97	214.71	210.13	210.48	209.42	208.18	209.37	210.13	209	211.96	204.67	209.8	206.84	211.19	208.81	208.17	213.65	205.01	208.51	209.8	209.58	212.24	210.17	209.75	209.5	208.35	210.95	208.32	206.91	210.01	211.53	208.83	210.32
212.51	210.7	210.86	210.44	213.18	213.05	212.86	209.86	213.05	213.24	212.16	211.14	212.01	211.63	214.98	210.33	214.92	211.46	208.75	211.25	212.23	211.62	209.77	213.47	210.43	209.26	211.11	212.66	211.37	213.68	212.78	209.04	213.12	209.48	210.62	213.45	210.39	211.64	212.5	212.51	210.71	212.19	210.33	208.79	214	214.01	213.65	213.57	211.82	214.11
210.44	209.09	210.01	208.38	206.45	212	210.32	212.05	207.72	207.4	210.72	210.2	211.48	209.09	211.57	207.58	211.75	209.65	210.82	208.93	211.09	208.63	209.24	207.26	210.3	210.76	210.67	208.73	207.82	207.38	213.31	207.71	211.59	207.36	210.6	208.73	209.6	207.92	208.34	210.67	207.46	210.01	206.71	206.21	207.71	209.54	206.04	207.86	210.02	210.78
209.53	210.2	213.49	212.85	211.44	211.37	211.02	214.32	213.11	209.21	209.69	210.91	209.27	210.48	211.75	213.44	212.34	211.08	211.03	212.59	212.14	211.51	210.64	210.37	211.56	211.25	213.39	214.19	213.27	210.44	211.44	213.24	213.88	215.02	215.26	209.33	212.41	213.55	215.25	212.55	211.54	212.26	210.07	212.89	211.24	213.67	212.38	210.2	212.84	209.33
199.9	199.5	199.83	196.24	196.78	200.82	195.89	203.78	199.14	201.15	200.1	196.79	197.58	197.05	198.35	198.68	199.71	197.96	201.13	197.14	200.76	200.5	201.87	197.51	198.75	199.47	198.49	199.91	200.04	197.98	204.27	201.46	199.8	200.35	199.05	201.88	199.52	201.85	201.18	200.99	199.16	199.2	200.01	199.99	195.73	202.98	197.42	197.67	201.17	201.48
218.05	219.1	215.52	218.43	219.26	217.1	219.93	215.3	218.38	215.68	217.63	219.25	219.03	217.44	220.88	219.82	215.84	221.89	216.97	219.48	214.31	221.97	216.85	214.71	219.55	215.9	217.67	216.75	217.18	219.15	216.74	217.55	218.29	219.25	217.32	217.87	213.33	218.37	214.88	213.1	213.94	219.22	217.18	218.52	219.83	217.79	220.72	218.62	217.39	217.9
201.73	199.1	200.69	199.65	200.25	203.24	199.76	199.75	201.49	201.15	198.25	198.83	199.22	202.75	200.76	198.75	200.32	199.69	198.35	202.51	198.33	203.08	201.68	201.35	200.65	202.92	202.71	197.28	199.77	198.02	199.21	198.61	201	200.24	200.07	202.59	203	199.72	201.53	196.41	198.3	199.25	200.99	200.05	199.12	202.69	200.44	199.94	198.65	200.14
208.89	209.51	208.57	209.05	208.98	209.57	209.69	207.69	207.5	211.06	209.68	209.64	207.35	210.74	204.71	206.03	211.31	207	208.47	208.93	209.64	210.97	213.08	211.49	207.92	210.12	209.78	210.98	210.58	208.61	210.18	207.71	205.47	208.88	210.84	211.48	209.84	207.07	206.99	207.32	210.45	208.21	210.11	207.36	209.01	209.71	207.22	209.98	205.42	209.7
201.85	197.78	202.8	203.03	200.93	201.28	200.3	201.27	202.55	199.85	202.45	201.64	201.75	202.17	203.73	198.61	199.46	202.16	199.07	198.75	199.96	201.98	197.49	201.28	198.59	196.4	200.71	201.48	199.86	200.46	200.13	197.15	199.16	198.82	201.81	198.73	200.66	201.7	203.16	200.49	197.48	201.4	201.45	197.83	198.01	197.91	199.8	200.55	200.29	197.18
204.1	205.34	206.08	205.48	207.43	203.78	204.72	207.01	209.6	207.94	206.98	205	204.44	205.41	205.94	206.4	202.08	205.04	202.75	205.18	203.18	207.87	208.14	204.09	206.18	202.9	204.57	206.12	207.92	205.58	205.87	204.77	203.87	207.22	206.09	203.35	207.33	205.47	205.11	204.52	205.89	208.94	203.99	206.7	209	207.36	203.21	204.68	206.19	207.33
219.99	218.84	211.92	213.97	219.43	217.23	217.17	216.95	217.01	215.74	216.52	221.21	215.29	213.88	217.07	217.26	214.71	219.19	219.6	217	214.95	216.77	217.23	216.64	218.62	212.87	217.74	217.17	219.23	215.7	217.09	216.6	216.09	215.74	218.85	219.62	215.59	214.35	218.56	216.9	216.22	215.41	218.41	215.66	220.19	215.81	216.4	218.39	216.42	214.97
207.22	211.14	206.52	209.23	209.91	208.23	208.06	206.6	204.55	206.44	207.98	208.47	209.59	207.87	208.07	204.78	206.76	207.44	207.86	207.66	207.32	205.37	209.17	207.07	208.66	206.15	209.52	208.08	206.28	208.56	206.52	204.95	206.32	208.81	208.15	204.78	208.14	205.28	206.14	204.86	207.77	203.85	210.72	206.61	206.08	206.46	208.96	210.27	205.98	205.96
203.9	204.92	204.82	202.16	204.63	202.64	205.31	204.33	204.26	203.66	204.02	204.72	206.9	205.25	205.93	204.23	202.55	203.14	206.13	203.93	207.55	203.8	201.09	206.99	205.73	202.01	203.51	206.04	203.5	205.93	203.69	204.62	202.39	203.58	204.14	203.22	200.67	206.99	206.19	205.79	204.35	199.11	202.83	203.88	199.38	205.37	202.77	202.64	205.74	204.84
206.6	203.12	206.27	202.84	201.33	206.3	205.8	207.24	203.79	204.55	208.1	203.11	205.86	203.88	206.48	207.78	204.65	208.05	203.58	204.57	203.75	206.33	203.7	206.2	203.8	204	206.17	204.96	204.89	206.94	201.96	204.08	204.08	202.35	206.2	204.32	206.93	201.85	208.2	200.99	204.35	203.75	206.51	205.15	205.35	202.57	203.77	206.63	204.09	203.32
206.24	204.39	204.16	206.08	206.06	207.56	205.81	205.55	209.09	203.4	206.43	203.98	206.14	208.66	203.9	205.62	207.75	206.09	207.78	206.47	204.25	203.14	204.1	205.54	203.99	204.09	206.81	203.19	207.96	208.21	209.08	207.05	205.76	205.17	207.34	204.01	204.8	207.59	206.66	206.85	206.36	208.07	202.33	206.3	206.83	205.63	204.5	207.01	204.02	206.5
205.17	205.83	205.76	203.5	206.44	204.12	205.97	203.63	205.01	203.82	203.35	207.27	205.42	205.55	200.95	203.89	207.07	207.62	206.01	203.62	206.04	203.19	207.12	205.62	202.3	206.03	204.2	204.76	205.03	203.83	204.74	206.36	206.2	205.71	204.77	209.31	204.51	205.53	204.46	204.19	204.91	206.33	206.36	204.68	206.21	203.15	206.54	207.41	204.4	208.59
213.42	214.24	211	211.77	214.9	213.89	214.44	211.92	212.69	212.45	209.26	210.61	212.38	216.02	214.68	210.81	211.51	211.82	212.84	212.92	212.56	212.16	213.28	213.53	211.05	213.14	211.65	214	214.15	213.12	212	208.97	214.91	213.03	213.47	212.96	210.97	213.68	214.83	210.16	211.94	214.63	214.7	211.69	212.59	215.26	211.7	212.42	209.42	213.02
207.2	208.82	210.12	210.11	210.83	208.17	207.58	209.56	207.23	211.33	203.76	207.31	207.45	209.34	208.43	211.68	206.84	208.29	208.8	211.23	211.03	212.1	212.32	209.01	210.55	209.6	209.88	207.84	208.43	208.86	204.85	207.75	211.36	208.56	208.13	206.72	210.47	209.32	204.38	208.24	206.34	207.29	208.88	209.31	207.35	210.05	207.45	208.66	207.71	207.06
203.33	203.36	203.3	205.49	201.31	205.12	200.76	203.51	204.84	206.03	204.19	202.95	200.32	201.68	203.03	202.08	206.24	205.01	204.69	200.11	204.91	200.68	201.47	203.53	203.86	206.56	204.56	202.99	203.66	203.85	204.3	204.13	201.9	202.51	200.93	203.5	201.99	205.79	203.55	203.38	203.87	208.01	202.32	206.03	201.32	203.55	202.86	202.96	205.21	202.98
203.58	202.28	203.24	211.1	207.05	204.25	200.67	205.06	205.32	204.76	207.94	201.9	205.84	205.31	207.27	204.56	207.86	206.16	208.16	202.77	206.45	207.14	207.38	201.63	202.81	205.98	206.25	206.33	203.71	205.95	204.16	205.58	207.46	204.03	205.22	205.68	205.15	203.62	205.04	202.68	205.58	204.87	202.55	207.69	204.17	206.36	204.61	205.32	202.22	204.73
209.84	208.76	208.07	206.66	207.05	208.56	204.96	207.2	207.16	206.6	206.85	209.08	203.76	206.24	205.5	206.63	207.08	206.18	205.5	208.99	205.24	207.89	206.13	204.76	201.74	206.97	207.69	203.33	203.62	206.78	208.7	205.93	204.39	207.95	204.12	204.06	208.85	207.28	206.56	205.85	208.7	207.17	202.63	206.9	206.18	207.81	205.62	208.02	203.87	205.89
199.39	200.27	198.96	202.43	199.84	198.08	198.38	200.16	201	199.74	202.14	199.53	201.27	198.77	199.58	203.45	203.45	200.1	200.06	200.42	200.69	198.95	202.27	198.98	199.29	199.14	203.73	203.06	201.25	198.43	203.34	198.54	202.37	198.64	201.92	201.26	201.06	201.23	197.68	198.98	198.78	202.67	198.63	202.38	196.65	196.83	198.61	203.28	202	197.89
207.12	208.4	206.31	207.44	209.33	209.01	209.27	207.37	206.81	210.33	209.17	205.91	206.57	207.04	210.73	211.6	208.84	205.37	209.67	209.13	211.57	208	207.47	207.99	207	207.4	208.46	207.54	206.94	204.66	208.98	209.51	203.63	205.17	207.62	206.46	209.18	206.34	208.64	205.29	207.31	207.65	208.9	208.66	209.76	207.51	205.18	207.86	206.6	208.92
204.77	207.12	213.13	209.75	208.36	205.94	206.51	205.68	208.81	208.59	206.86	205.23	205.75	208.59	210.75	204.38	209.81	206.76	206.16	208.94	205.69	208.58	204.97	205.21	209.4	209.35	207.98	208.86	210.53	207.53	205.46	206.97	209.43	209.38	209.65	207.49	208.66	206.32	207.17	206.03	207.38	208.24	207.74	208.5	208.14	207.97	210.54	207.91	210.08	207.94
201.49	200.29	197.57	198.65	200.92	201.72	200.39	203.23	202.75	197.65	198.62	200.38	202.5	200.36	201.09	200.24	200.88	198.4	201.33	200.23	204.47	202.66	199.58	198.48	200.19	201.97	200.96	199.96	198.58	197.14	202.18	199.77	200.16	198.61	199.72	200.24	201.05	201.12	203.69	198.66	201.32	200.77	198.03	200.56	196.87	199.49	201.19	200.64	201.17	199.02
214.87	214.3	214.98	210.8	210.96	210.21	213.19	215.79	214.96	212.4	211.93	211.85	212.3	215.29	214.32	212.17	215.07	212.13	211.09	212.71	210.39	212.45	210.03	213.31	209.88	213.42	216.21	213.76	212.94	210.68	212.28	213.38	210.38	213.51	214.91	212.28	216.2	213.01	210.81	214.06	213.01	212.18	212.55	208.45	210.29	213.87	212.03	212.93	211.25	210.83
207.54	210.71	207.9	206.98	208.12	208.27	210.17	206.28	206.46	209.63	209.04	205.59	209.89	210.68	209.11	207.99	209.8	208.72	208.58	211.5	208.66	212.96	209.36	209.64	206.85	206.26	208.31	204.06	206.24	206.91	210.95	208.72	209.28	207.1	209.81	210.99	210.41	207.86	208.38	207.64	208.14	210.57	209.95	209.64	209.48	211.57	208.74	211.56	208.49	207.01
208.66	208.32	210.17	206.32	207.7	211.56	210.86	210.55	207.96	210.92	205.57	209.08	208.34	208.15	207.09	210.22	206.16	209.72	213.66	204.82	208.8	209.26	210.01	211.4	207.65	210.95	208.2	207.38	208.84	209.11	208.92	205.51	210.61	208.96	206.13	211.05	208.41	209.38	208.53	208.43	208.92	208.42	209.03	205.11	207.64	208.64	207.97	211.23	209.18	210.2
208.64	209.63	207.73	206.26	208.12	209.2	207.4	209.88	207.56	202.75	207.39	207.73	207.78	211.18	207.87	208.09	208.27	209.73	206.05	210.11	208.53	207.04	206.93	209.5	206.54	208.29	208.54	205.4	207.22	209.44	208.19	209.49	207.99	208.46	205.66	208.85	205.6	209.34	207.09	204.76	209.17	208.7	208.15	208.58	207.08	208.27	208.57	208.7	207.37	210.24
197.41	199.86	201.32	198.09	199.79	201.2	197.04	198.12	197.1	198.49	198.43	195.12	198.83	196.57	197.61	198.97	200.71	199.33	200.27	198.01	201.73	196.75	197.65	198.51	196.75	196.7	194.73	199.83	198.23	194.51	197.79	200.19	195.35	198.33	198.63	195.72	197.52	200	199.6	199.12	197.23	198.61	199.45	197.73	198.01	199.53	198.65	197.45	199.02	199.33
195.44	193.75	194.58	196.16	192.46	193.02	195.2	194.25	196.89	195.59	195.58	194.08	194.59	197.98	198.01	195.43	196.65	192.79	193.04	195.43	194.14	194.74	196.02	199.33	194.96	196.79	197.72	196.36	196.65	192.19	193.25	195.79	193.1	195.41	194.43	196.7	197.92	195.19	194.08	194.7	193.45	199.43	196.42	194.69	196.67	193.59	193.03	197.02	196.55	191.11
202.2	203.5	204.75	203.88	204.06	204.79	207.2	201.55	200.96	205.1	203.12	205.09	205.85	209.14	202.72	204.99	205.2	202.81	201.7	203.42	207.78	205.42	203.64	201.93	201.71	204.99	199.95	201.34	204.16	202.91	201.94	203.75	205.9	207.26	203.53	203.15	205.35	204.53	202.64	204.79	206.42	203	204.08	205.26	202.14	203.28	202.24	204.6	207.18	207.18
207.23	210.37	211.23	212.4	207.35	208.56	209.81	206.63	207.73	210.4	209.82	210.98	209.53	206.21	206.84	209.46	208.48	208.9	204.78	208.51	207.83	208.06	210.01	209.49	207.2	209.24	204.53	207.06	209.64	210.33	212.33	207.39	205.29	210.68	206.48	209.37	207.73	210.2	208.77	208.09	208.15	209.35	205.65	208.78	210.59	207.11	209.59	209.79	203.38	209.45
208.44	209.24	211.13	211.52	207.67	208.68	208.45	208.69	207.4	209.09	204.67	205.96	211.78	205.97	211.43	208.89	207.19	207.94	209.99	209.33	210.03	210.79	209.8	206.94	211.34	208.74	210.88	207.21	209.53	207.13	210.18	208.84	208.06	208.58	211.64	207.72	212.26	208.64	207.13	205.62	209.79	211.11	206.21	208.69	207.48	212.53	214.16	207.75	205.58	209.42
208.5	211.83	207.79	209.37	208.6	208.06	205.21	205.98	209.58	205.95	211.03	210.07	207.76	207.3	210.32	208.09	208.1	207.6	207.55	206.72	209.92	208.99	208.68	204.88	205.08	204.9	208.12	204.34	205.87	206.68	206.53	208.2	206.64	208.78	204.09	209.92	207.89	209.72	210.12	208.2	208.74	208.19	208.97	207.15	207.21	207.39	211.02	207.12	210.37	211.99
216.17	218.76	214.53	218.97	217.2	216.36	215.82	218.07	219.72	216.72	218.15	217.01	218.17	219.47	219.63	221.08	214.77	217.45	216.45	214.92	217.49	216.46	219.86	219.48	218.66	220.78	217.75	217.26	215.93	217.4	215.72	217.59	220.11	219.09	219.28	217.33	217.64	219.04	217.06	220.13	217.12	216.72	217.11	217.4	216.58	216.97	216.16	217.6	219.17	215.57
199.17	198.41	201.13	201.94	201.58	201.58	198.79	198.51	199.81	198.09	198.9	198.91	198.86	200.71	200.45	199.49	199.8	201.48	202.27	201.43	196.35	199.63	199.63	202.61	199.67	202.75	200.3	200.25	198.07	202.8	198.75	198.86	199.11	199.68	197.38	196.78	202.71	199.41	198.8	203.03	198.69	200.62	198.72	199.75	198.13	200.91	199.39	200.21	197.62	196.78
202.13	201.95	202.16	204.27	204.05	204.18	205.37	203.49	203.87	204.03	201.52	201.86	204.94	201.44	199.45	205.29	205.54	207.42	205.75	205.67	204.26	203.09	201.26	204.19	202.66	204.08	205.88	203.45	198.78	202.38	204.84	203.75	200.33	206.19	200.25	206.68	208.63	204.36	204.23	203.18	202.86	204.97	203.95	206.14	204.67	205.16	203.73	205.1	205.19	207.19
201.36	207.27	206.61	204.03	205.55	202.06	200.56	201.44	202.75	202.48	202.12	202.62	202.12	207.45	204.48	201.31	204.66	202.17	203.35	204.39	200.13	203.1	203.75	203.37	205.46	203.47	201.65	199.79	201.38	203.74	204.14	203.72	204.2	201.53	203.66	204.07	205.09	203.25	204.09	206.83	202.83	202.57	200.14	204.99	201.13	204.15	205.2	203.36	206.41	202.95
212.27	214.67	212.98	210.62	210.06	212.06	209.51	209.46	213.41	210.74	211.27	212.9	212.22	210.87	209.76	213.88	210.58	211.99	210.57	213.6	213.97	212.02	212.85	212.61	212.22	210.04	214.96	213.85	212.49	210.76	210.8	207.33	209.74	213.06	212.54	211.37	211.16	215.23	214.25	215.42	211.73	216.23	209.75	214.33	211.18	211.93	210.46	214.09	213.7	212
207.05	210.93	210.3	208.46	206.52	207.67	207.89	209.79	209.45	209.37	206.39	210.46	209.25	207.44	208.96	209.4	208.63	209.52	206.84	211.94	209.18	207.08	204.98	209.5	208.76	210.01	206.67	207.75	206.58	209.87	210.7	211.12	208.73	208.02	208.58	206.05	208.3	211.12	207.86	210.55	207.72	207.28	206.75	207.23	211.34	207.84	210.33	212.32	208.22	212.55
210.27	211.97	211.25	211.05	213.04	214.15	212.52	210.78	210.34	211.39	209.97	210.08	212.9	211.46	215.74	211.35	213.3	209.78	214.95	212.87	210.92	208.56	209	210.17	209.2	212.58	211.72	210.83	211.19	211.91	211.3	210.67	212.44	211.18	211.2	210.64	215.05	211.82	212.02	213.98	210.14	213.46	212.2	210.94	212.6	213.21	212.74	209.29	212.48	213.02
194.5	195.74	193.98	191.58	196.05	195.98	195.28	196.17	190.4	196.17	193.15	194.74	193.71	199.36	194.87	194.29	195.34	195.07	194.61	192.72	194.37	194.12	196.64	192.42	195.59	197.9	196.12	192.53	195.2	194.74	192.26	197.75	195.37	195.14	197.27	194.09	192.29	194.15	192.14	195.05	194.5	195.61	193.76	197.96	194.81	194.59	197.24	194.46	194.48	194.38
201.26	205.05	205.61	205.73	203.83	199.67	201.73	205.98	198.78	202.96	204.83	205.9	202.42	202.21	202.3	203.29	204.25	204.08	203.69	204.46	198.89	203.3	200.85	204.24	203.64	204.18	199.94	206.24	202.93	201.45	199.1	200.44	199.82	203.57	201.18	205.19	204	203.33	201.14	201.46	203.61	202.41	199.58	202.56	201.56	201.85	200.27	202.75	203.93	203.71
[truncated: 200 more rows]
[truncated: 150 more columns]
