# Supplementary material for: Genetic dissection of main and epistatic effects of QTL based on augmented triple test cross design
Source: PLoS One. 2017 Dec 14;12(12):e0189054. doi: 10.1371/journal.pone.0189054 (PMC5730204; doi:10.1371/journal.pone.0189054)
Supplement: S6 Supporting Information — (ZIP) [file pone.0189054.s006.zip › z1_1350_0.8_10.csv]

199.81	199.69	200.42	199.28	200.75	200.58	200.07	199.53	199.96	200.52	200.71	200.76	200	199.66	200.77	199.77	200.99	201.3	201.22	200.68	201.02	199.71	198.77	200.36	200.6	200.56	200.99	200.44	199.29	200.45	200.93	200.36	200.03	201.57	200.97	199.88	199.63	200.15	200.16	201.24	200.97	200.47	199.37	200.48	200.14	199.93	200.52	200.03	201.71	200
207.5	207.89	208.6	207.6	208.03	207.76	208.1	207.85	206.1	206.98	207.43	207.57	207.7	208.54	206.37	206.88	207.41	207.01	207.2	206.74	208.27	208.1	206.81	207.86	207.66	206.86	207.8	207.16	206.62	207.4	208.92	207.38	207.73	209.01	206.98	207.65	207.52	207.14	208.05	208.11	208.25	207.5	208.58	208.29	207.2	207.63	206.94	205.27	207.47	207.19
208.44	208.58	209.46	208.35	208.7	209.03	208.48	208.3	208.88	208.01	209.44	208.48	209.66	209.23	208.39	209.3	207.77	207.88	209.62	208.89	209.62	209.23	208.18	209.74	207.71	208.95	208.53	208.51	207.89	208.08	210.2	208.97	208.52	208.52	210.23	207.39	208	209.04	208.83	209.27	210.2	209.91	209.27	208.59	208.39	208.51	208.64	208.82	208.05	208.12
203.2	202.68	202.14	202.83	202.69	202.12	202.14	202.25	202.83	202.23	202.56	202.79	201.1	203.09	201.38	203.4	202.6	203.35	203.22	202.22	204.12	202.5	203.38	203.18	201.96	202.56	203.42	201.58	202.06	202.6	202.51	203.05	202.17	202.62	202.7	202.83	203.16	202.43	201.23	202.69	202.47	202.91	203.88	201.87	202.23	202.02	203.21	202.11	202.68	203.96
211.74	210.73	212.62	211.36	211.2	211.81	211.63	211.86	211.62	210.67	212.32	211.07	211.92	211.4	211.4	211.26	211.33	210.38	211.79	211.5	211.65	210.94	211.86	211.79	211.67	211.8	212.44	210.94	210.8	211.49	211.04	212.08	211.41	211.98	210.42	211.92	211.29	213.1	211.5	211.75	210.44	211.64	211.03	210.75	211.55	210.06	211.2	211.19	210.69	212.23
201.7	202.35	199.53	202.06	201.05	201.36	200.69	201.75	201.52	200.92	201.24	201.6	201.15	200.53	202.02	201.32	201.08	201.86	200.28	201.84	200.94	200.61	202.72	200.7	199.85	201.07	201.39	201.21	201.94	201.38	201.17	201.4	201.12	201.56	200.48	201.26	201.46	201.64	201.2	200.66	200.66	201.95	200.68	200.86	201.11	201.98	201.81	201.81	201.81	202.16
216.29	216.06	216.28	217.18	216.57	216.02	217.03	217.27	217.06	216.6	216.56	216.92	217.59	216.62	217.54	216.7	216.32	216.68	217.3	217.24	217.14	216	217.65	217.27	216.9	217.17	216.23	218.15	217.25	216.88	215.49	217.21	217.01	218.07	217.09	216.61	216.62	217.15	216.96	216.77	216.37	217.13	216.12	216.88	215.8	216.96	216.94	217.05	217.57	217.8
206.52	205.49	207.1	205.95	206.29	206.02	207.11	206.33	206.77	205.57	207.91	206.88	206.72	207.11	206.63	207.02	205.88	205.76	206.11	206.7	206	205.43	206.78	207.01	205.82	206.31	206.44	206.96	204.65	206.75	205.74	206.75	206.14	207.17	207.09	206.86	207.24	205.49	205.79	205.88	207.06	206.07	206.64	206.51	206.43	206.6	206.36	205.67	206.14	206.55
202.78	203.74	203.78	202.98	203.35	203.62	203.69	203.84	203.58	202.76	203.55	203.49	204.43	204.47	203.33	202.94	203.01	202.71	203.65	202.5	203.37	203.26	203.35	203.6	203.61	203.09	203.63	203.89	202.99	202.84	203.36	203.89	203.52	202.37	203.51	202.46	203	202.81	204.26	203.63	203.54	204.2	204.3	204.16	203.35	204.12	203.89	203.45	203.85	204.69
200.64	201.31	199.68	200.36	201.22	199.99	199.89	199.9	200.07	200.6	201.02	201.1	201.09	201.01	200.88	200.6	200.14	201.56	199.95	200.35	199.62	200.86	199.88	200.58	200.3	200.42	200.66	199.33	201.07	200.09	199.94	199.35	199.91	201.3	200.96	200.27	199.99	198.92	201.1	201.25	199.76	200.28	200.86	199.98	200.76	200.64	200.91	200.98	199.51	200.86
208.72	208.05	208.16	208.56	208.19	208.68	208.01	208.6	207.99	208.07	208.89	208.58	207.98	207.98	208.32	208.13	208.86	208.49	208.12	209.03	208.08	207.88	208.77	207.64	209.69	208.37	208.12	209.08	208.53	209.28	208.03	207.51	208.94	208.99	208.46	209.52	207.85	209.08	208.58	207.96	209.54	209.65	209.26	208.54	208	208.16	208.81	208.77	208.86	208.27
199.27	199.39	199.45	199.22	198.45	199.66	199.71	200.05	199.47	199.32	200.57	199.66	199.32	199.29	200.03	200.22	199.12	200.02	199.11	199.02	198.92	198.2	199.77	199.25	199.75	200.2	200.39	199.19	198.45	200.87	199.11	199.61	198.76	199.03	199.21	199.84	199.12	200.7	199.6	199.96	200.05	200.27	199.8	199.03	199.34	199.76	199.09	200.38	199.42	199.71
213.04	213.17	211.57	212.03	212.39	212.2	213.54	211.84	212.6	212.34	212.19	212.53	211.93	212.37	213.07	213.83	211.82	212.24	211.85	212.1	212.61	212.39	212.51	212.37	212.15	212.39	212.15	212.58	213.59	212.46	212.96	212.66	211.69	212.01	211.6	211.51	211.77	212.29	211.5	212.02	211.13	212.77	212.36	212.66	211.52	212.64	212.83	211.55	212.89	212.4
202.08	201.72	202.04	201.99	203.49	201.01	203.06	202.75	202.29	203.04	201.58	202.44	202.48	201.88	202.57	202.57	201.86	202.83	202.15	202.58	201.66	201.45	201.12	202.14	201.72	201.73	203.72	201.39	201.82	202.72	203.15	202.21	201.11	202.14	203.04	203.47	202.52	202.25	201.59	202.08	202.65	202.05	202.14	203.11	202.71	202.32	202.42	203.18	203.13	202.84
208.58	207.72	207.41	209.28	209.62	209.23	208.43	209.02	207.46	208.65	209.13	207.76	209.12	207.69	209.32	208.61	208.49	209.77	208.43	208.64	209.33	209.48	208.08	208.57	208.68	207.77	209.28	207.41	208.33	208.16	208.92	208.11	208.99	208.42	208.6	208.59	210.11	208.76	208.28	208.74	208.3	208.9	208.56	208.53	208.58	208.74	208.05	208.48	208.07	208.65
202.41	201.8	202.15	202.54	202.1	201.14	202.56	201.77	201.96	202.39	202.96	201.52	201.64	202.34	202.97	201.63	201.92	201.79	202.04	202.65	202.65	202.47	200.32	202.23	202.81	202.21	202.78	203.42	202	202.04	202.85	201.86	202.6	202.02	201.98	201.5	203.42	201.02	202.54	202.08	201.76	201.87	202.37	203.46	202.71	203.42	202.37	201.41	201.87	202.7
203.88	205.04	204.47	204.22	203.48	204.57	203.31	203.06	203.68	202.94	202.84	203.33	203.45	203.83	203.89	204.23	203.59	203.35	202.97	203.52	204.73	203.11	203.62	202.66	203.97	204	203.41	203.58	203.11	204.08	204.33	203.04	204.01	203.05	204.44	202.62	202.3	203.16	203.73	204.02	203.55	203.32	203.09	203.21	203.48	203.49	203.33	203.24	203.67	204.53
208.7	208.94	207.63	208.26	208.23	208.86	208.56	208.03	208.54	208.52	209.36	207.63	209.29	207.34	207.61	208.36	208.84	209.33	208.86	208.33	208.99	208.5	208.89	209.22	208.46	208.33	209.21	208.33	208.22	208.44	208.1	208.96	208.38	207.51	208.17	209.18	209.48	208.39	209.88	208.76	209.37	209.18	208	208.28	207.74	207.71	207.31	209.02	209.11	209.58
212.95	212.22	210.87	212.28	211.89	213.62	211.74	213.02	212.23	212.56	212.09	213.01	212.1	212.47	213.45	213.87	213.37	212.09	212.53	210.81	211.97	213.06	211.67	213.2	213.19	211.67	212.32	211.45	212.12	213.65	212.67	212.7	213.42	213.27	213.22	211.95	211.99	211.24	212.45	211.44	211.94	213.3	212.23	211.11	212.17	213.63	212.15	212.87	212.19	213.37
200.97	201.06	200.97	201.56	200.01	201.69	201.13	200.94	200.66	201.85	200.98	200.81	200.88	200.74	200.87	200.45	202.04	200.55	202.08	201.81	201	201.43	201.74	200.99	201.84	200.62	201.57	202.37	201.06	201.88	201.98	202.32	201.12	201.38	202.23	201.26	200.8	201.39	202.36	201.72	200.62	201.26	200.85	201.02	201.84	200.53	201.45	201.99	200.96	201.08
213.2	211.53	213.49	213.97	212.88	213.26	212.75	213.83	212.61	214.01	212.24	213.05	213.33	212.94	212.48	213.76	213.37	212.82	213.82	212	212.12	212.34	214.48	213.24	212.51	212.49	214.17	213.01	213.09	213.14	212.96	213.93	214.88	212.32	213.92	212.76	213.42	212.7	214.04	212.79	213.8	212.74	213.53	213.26	212.68	212.07	212.27	212.67	212.57	213.23
200.58	199.62	199.61	199.6	198.9	199.64	198.58	199.2	198.92	200.03	199.81	199.41	199.86	198.18	199.06	199.87	199.22	199.59	198.34	198.87	199.56	199.51	199.23	199.6	198.41	198.65	199.65	199.54	199.75	199.21	200	197.68	198.79	198.78	199.13	199.61	199.62	198.46	200.2	199.79	198.32	198.97	199.24	199.95	198.76	198.45	199.39	198.7	199.82	199.09
213.62	211.31	211.7	211.26	213.09	210.89	211.03	210.8	211.77	211.29	212.68	212.83	213.61	212.77	212.35	211.15	212.26	211.87	211.45	211.98	212.4	212.89	212.79	212.04	212.44	212.5	212.98	212.47	210.9	211.43	212.32	211.32	212.65	212.03	211.04	211.99	211.25	211.82	211.29	212.45	212.85	211.56	211.75	212.34	211.21	212.55	211.33	212.59	211.77	211.47
207.31	209.03	208.73	208.62	209.09	208.42	209.55	207.61	210.03	208.37	208.04	209.07	208.63	208.82	208.86	209.48	208.76	208.31	208.56	208.32	209.8	208.86	209.1	209.05	209.11	208.17	208.11	207.85	208.69	208.34	209.11	208.76	209.09	208.49	208.97	208.71	208.52	208.89	208.36	208.23	208.25	209.61	209.07	208.73	208.62	208.17	207.94	209.38	208.44	208.23
208.36	209.45	209.52	208.9	210.52	209.84	209.84	209.2	209.13	209.23	209.61	208.93	209.31	209.42	209.33	208.18	209.2	210.08	210.36	210.33	209.92	209.79	209.75	210.04	210.42	209.74	209.09	210.58	208.87	209.65	210.13	209.19	209.6	209.6	209.79	209.74	208.97	209.44	209.83	210.52	210.15	208.82	210.47	210.05	209.69	211.2	209.41	209.57	209.99	208.98
217.76	217.95	217.19	218.53	218.13	217.42	217.67	218.3	218.26	218.22	217.82	217.06	218.68	217.92	217.59	218.25	218.15	217.81	217.83	217.86	217.82	217.98	217.22	217.97	217.47	217.7	218.48	218.65	216.97	218.55	218.89	217.77	218.25	217.53	217.03	217.52	217.23	218.12	217.92	217.01	217.98	218.16	218.87	218.21	217.55	216.87	217.64	217.73	217.71	218.37
203.59	203.98	203.38	203.31	202.89	202.95	203.47	203.44	203.92	204.13	202.42	203.55	203.19	203.71	203.76	203.81	203.08	205.08	203.49	203.07	202.59	203.27	202.33	203.28	203.05	202.7	202.44	202.08	202.66	200.72	203.53	204.54	202.73	203.17	202.25	203.84	202.37	203.95	202.08	203.36	203.61	203.96	203.64	203.41	202.99	204.39	202.75	202.59	202.81	202.95
207.24	207.81	208.03	207.02	208.59	206.14	207.01	208	207.3	208.11	208.49	207.81	208.09	206.27	207.68	208.69	208.06	208.24	207.98	207.17	208.14	206.65	207.46	206.6	206.54	208.04	206.8	208.2	210.36	208.41	207.67	207.98	207.58	208.57	209.09	209.11	208.35	208.05	207.78	208.44	208.11	207.87	207.9	207.38	206.99	207.23	207.02	208.4	208.17	208.5
203.07	204.07	203.71	203.59	203.85	203.29	203.66	203.37	204.32	203.94	203.17	202.69	203.25	203.45	202.78	203.08	204.05	203.06	205.07	203.07	203.48	202.94	203.08	204.03	202.75	203.97	202.87	203.38	204.18	203.43	202.31	203.35	202.76	203.72	204.24	202.95	204.57	203.77	202.73	204.23	203.9	203.29	204.3	203.73	202.92	203.94	202.9	203.79	203.53	202.49
198.58	199.67	198.66	199.76	200.4	199.56	199.64	199.24	199.07	199.64	199.9	198.22	200.38	199.73	198.91	200.15	198.29	199.55	200.08	198.92	198.69	200.34	200.09	199	199.39	199.49	198.65	199.95	199.04	200.01	199.65	199.98	199.96	200.94	199.74	199.63	198.5	200.2	199.27	199.86	199.97	199.62	199.95	199.64	199.61	199.56	198.52	199.41	200.25	199.69
207.85	208.94	208.68	208.09	208.71	206.87	209.25	208.45	208.65	208.06	208.23	208.15	208.14	208.14	209.09	208.62	207.61	209.88	208.95	207.22	208.11	209.25	207.48	208.6	208.22	208.38	207.17	208.11	209.53	208.67	208.22	209.09	208.76	208.49	207.69	208.77	209.25	209.2	207.79	208.25	209.44	209.07	209.08	208.91	208.15	208.24	208.81	208	208.37	208.64
212.27	212.86	212.73	213.03	211.22	212.66	211.76	213.6	212.09	210.84	212.82	212.06	213.01	213.55	213.22	212.52	213	211.86	213.01	213.22	211.01	211.99	212.82	212.08	213.05	212.03	212.03	211.97	212.01	212	211.36	212.8	212.2	212.27	212.45	212.62	211.86	211.94	213.2	213.32	212.44	211.95	212.12	211.05	212.1	212.53	213.71	213.4	212.25	212.02
198.94	199.5	198.08	198.81	198.72	197.79	199.4	199.18	198.83	199.37	200.46	198.52	198.46	199.85	198.29	198.57	198.92	198.89	198.71	198.25	199.06	199.22	198.63	198.99	198.06	197.88	198.82	199.47	199.91	198.11	198.86	198.77	199.27	198.59	198.49	197.67	199.75	198.57	198.59	198.81	197.91	198.29	198.83	199.25	199.14	198.86	198.16	199.16	198.99	198.48
217.25	218.47	217.15	217.26	217.3	217.95	218.38	215.87	218.57	217.14	216.86	216.55	217.88	219.74	218.43	218.37	217.3	218.44	217.78	217.85	216.93	217.23	217.26	218.56	217.9	217.9	219.13	217.53	217.67	217.26	218.22	217.52	217.57	217.02	217.86	217.31	216.64	217.37	217.62	219.69	218.37	217.61	218.3	217.56	217.49	217.55	217.46	217.65	218.38	216.95
212.01	211.16	211.05	210.82	210.71	211.81	211.97	211.58	211.83	211.56	211.74	210.36	212.2	212.11	212.05	211.42	210.63	212.38	211.4	211.95	211.14	210.87	211.31	211.89	211.37	211.58	212.15	211.55	212.68	212.16	210.87	211.31	212.55	211.57	211.2	211.19	212.74	212.1	212.47	211.01	211.89	211.5	211.55	211.48	211.7	212.41	211.19	211.62	211.67	211.43
212.26	211.11	211.5	210.91	211.39	212.22	211.25	211.7	211.57	211.27	211.46	212.6	211.13	211.39	212.57	211.27	211.72	212.76	212.73	211.23	211.76	211.56	210.38	211.15	211.08	211.94	212.6	213.25	211.23	211.03	210.39	211.6	211.52	210.68	211.71	211.97	211.57	212.08	211.9	212.36	211.47	211.83	212.74	212.57	211.12	211.64	210.72	211.08	211.81	211.04
211.6	211.93	211.65	211.12	212.45	210.35	210.85	211.75	212.2	211.71	211.72	211.89	211.1	211.76	211.87	212.55	210.46	212.52	210.19	211.89	210.71	210.8	210.36	212.12	212.27	211.21	211.36	211.99	212.25	211.61	211.94	212.29	211.32	211.93	212.02	211.63	212.26	212.3	210.79	211.07	212.05	211.04	212.04	211.98	211.11	211.42	210.94	211.19	211.44	211.68
208.85	208.81	208.44	209.94	207.52	208.44	208.84	207.44	208.13	208.33	208.8	208.17	208.32	209.04	209.19	208.25	208.19	208.42	209.3	208.8	208.78	208.94	207.86	209.49	208.34	207.85	209.62	209.75	208.7	208.05	207.49	208.3	208.52	207.85	207.95	210.56	208.87	209.49	207.82	208.04	208.39	208.66	207.84	208.28	209.15	208.11	208.37	208.74	208.91	209.34
193.75	194.69	194.99	194.15	194.72	195.51	194.63	194.13	194.41	194.09	193.93	194.76	193.23	193.62	195.03	193.01	193.68	193.65	194.56	194.58	193.46	193.82	194.8	194.41	195.06	194.27	194.97	193.57	194.27	194.77	195.02	194.06	195.1	193.84	194.2	195.37	193.9	194.18	193.83	194.52	194.66	194.26	194.45	192.78	193.87	193.81	193.8	194.87	194.86	194.66
208.63	208.95	208.31	209.03	209.8	208.93	209.35	207.87	208.57	209.33	209.28	207.77	209.8	208.92	208.6	208.54	209.57	209.02	208.33	210.26	208.65	209.18	208.7	209.29	208.48	209.13	209.08	208.37	209.84	208.66	209.38	207.97	209.33	208.2	208.07	207.1	208.48	208.37	208.81	208.93	208.04	208.96	208.56	209.64	208.08	208.76	209.28	208.15	208.71	209.3
202.65	203.6	203.75	202.62	203.17	204.41	202.57	203.96	203.29	204.15	203.07	204.42	202.97	202.93	203.84	202.83	202.82	203.44	203.84	202.85	203.1	202.91	203.56	202.44	203.34	203.82	203.58	203.67	203.67	203.66	204.78	203.59	203.15	203.06	202.6	203.53	202.67	203.63	203.45	204.41	203.44	202.92	203.63	203.35	203.31	203.38	203.45	203.38	202.36	203.18
207.96	209.02	209.18	207.44	208.56	208.76	208.48	208.58	207.98	208.34	209.7	208.16	208.87	207.68	208.97	208.33	206.34	208.97	208.12	209.1	208.57	208.19	208.15	207.88	208.32	209.26	208.86	209.31	209.76	208.96	206.99	207.97	208.69	207.57	208.21	209.68	208.56	208.23	209.45	209.45	208.2	209.4	209.07	209.1	208.57	208.5	208.1	207.76	208.43	208.64
207.32	206.7	206.84	207.51	208.17	209.38	208.35	207.71	206.49	209.03	208.56	208.62	207.53	207.29	208.69	207.57	208.31	208.51	207.59	207.73	208.23	209.49	208.43	207.09	207.42	208.58	207.54	207.14	207.44	206.75	207.74	207.94	207.1	207.96	208.04	207.98	208.04	209.29	208.18	207.75	207.83	207.08	207.24	207.76	207.04	208.05	208.07	208.49	207.92	207.63
200.4	201.7	200.93	202.3	201	201.96	201.02	200.01	201.85	202.02	201.99	200.68	201.24	201.7	200.06	201.07	200.77	201.6	201.69	201.52	201.5	202.18	200.88	201.05	202.06	201.91	200.11	201.3	201.6	200.59	200.81	201.69	201.56	200.79	201.18	201.96	201.89	202.24	201.51	202.37	201.84	200.78	200.74	201.72	202.02	200.63	201.04	201.08	200.99	200.52
209.34	208.84	209.24	207.33	208.95	209.09	208.3	208.04	209.79	208.96	208.47	209.1	208.76	208.3	208.04	208.22	208.84	209.54	208.36	206.76	209.26	209.32	208.98	209.35	209.57	208.5	208.56	207.55	208.9	208.07	207.4	208.34	208.66	208.93	208.71	207.45	208.33	208.32	208.33	208.59	208.93	208.97	208.55	208.33	208.26	209.19	208.14	209.78	208.37	208.88
210.02	209.06	209.95	209.58	210.34	209.22	210.57	209.96	209.4	208.64	210.44	209.41	209.68	208.79	209.56	209.56	209.93	210.23	209.06	209.23	209.88	209.14	210.72	208.99	208.99	207.98	209.18	209.76	209.2	208.1	208.86	210.38	210.09	209.01	209.61	209.16	209.22	209.56	210.08	209.38	208.7	208.96	209.83	208.97	210.67	209.94	210.34	209.25	209.8	210.06
204.38	203.78	204.17	202.96	204.13	202.98	204.14	203.83	204.23	203.4	205.23	204.53	204.3	203.1	204.16	204.51	204.33	203.82	203.45	204.05	203.86	203.76	203.08	204.74	204.46	203.42	205.39	203.46	204.4	204.04	203.67	203.99	204.62	204.55	204.37	204.68	203.56	203.57	204.42	204.56	202.79	204.28	203.6	203.76	203.48	204.55	203.85	203.25	203.28	203.49
211.65	211.43	212.07	212.43	212.1	211.74	211.47	211.68	212.34	211.73	212.19	211.64	210.3	212.05	211.46	211.59	211.67	211.41	211.63	211.2	210.82	211.9	212.99	211.37	212.29	210.69	213	211.78	211.28	212.16	212.9	209.81	211.19	211.7	211.93	212.44	211.08	211.45	212.2	211.8	212	211.42	210.94	210.21	211.97	212.83	212.27	210.86	211.29	212.74
211.64	212.94	210.6	211.44	212.18	212.68	212.43	211.48	211.78	211.38	210.5	211.53	211.31	211.68	211.19	211.47	210.59	211.78	211.95	211.36	210.54	212.1	211.79	211.58	211.18	210.94	212.01	211.85	212.34	211.8	212.36	211.66	212.05	210.65	211.25	211.56	210.67	210.16	211.81	211.28	210.73	210.83	211.68	211.49	210.92	211.64	212.15	211.54	210.63	211.72
205.77	205.24	205.17	205.72	204.99	205.46	205.04	205.57	205.22	205.05	204.88	205.39	206.02	204.75	205.44	205.48	206.02	205.68	206	204.78	204.88	205.41	205.95	206.25	205.23	206.21	206.17	206.8	204.9	205.2	205.18	204.36	206.02	205.61	204.38	205.07	205.47	206.91	205.84	205.38	205.24	205.83	206.13	205.45	205.47	205	204.82	206.11	205.51	204.42
204	203.49	204.62	204.56	204.07	204.13	203.94	203.25	204.68	203.64	203.66	202.67	203.92	204.14	203.31	203.57	204.02	204.4	203.91	204.08	203.99	202.84	203.1	204.43	204.22	203.92	203.66	204.81	203.14	204.13	203.43	203.78	203.44	203.86	204.57	204.61	203.31	203.07	204.52	204.75	205.57	204.52	203.53	204.58	203.95	204.15	202.89	204.69	203.45	204.57
200.22	198.74	199.95	200.45	199.9	199.73	199.06	199.79	198.91	198.27	200.7	199.69	198.6	200.83	200.26	200.05	200.72	200.53	199.58	200.06	197.86	201.03	200.22	198.92	199.56	199.68	199.44	199.24	198.91	200.45	199.46	199.94	199.34	199.52	200.38	198.71	200.62	200.05	200.25	198.84	198.86	200.24	200	200.12	200.48	198.9	198.8	199.14	199.72	199.39
198.98	199.82	200.36	198.99	199.19	200.14	200.04	200.05	199.44	199.55	198.32	200.31	198.32	198.55	198.57	198.49	199.77	197.93	199.99	199.23	199.6	199.62	200.07	199.48	197.97	197.32	199.54	199.56	198.44	199.12	198.48	198.4	197.82	199.37	198.86	199.52	199.27	199.23	198.88	199.33	199.87	198.78	199.23	200.08	199.24	199.58	199.34	199.4	199.52	199.84
208.35	208.41	208.69	209.37	208.31	208.61	208.05	208.85	208.67	209.27	210.36	208.63	208.64	207.68	208.35	207.88	208.42	209.67	207.89	208.8	209.23	209.38	208.63	208.48	208.71	209.08	208.92	208.3	208.53	208.56	209.11	207.59	208.96	207.96	207.72	208.86	208.68	207.71	207.49	209.29	207.81	208.72	209.6	209.03	208.43	208.35	208.39	209.11	208.49	207.52
207.36	206.58	207.71	208.92	207.34	207.71	208.12	207.04	208.08	207.62	206.78	207.08	207.91	208.01	208.65	207.82	207.09	208	206.33	208.2	206.95	208.48	208.18	207.39	207.81	207.85	207.44	209.33	206.82	208.08	208.56	209.07	207.12	207.84	208.42	207.78	208.38	206.01	207.93	208.74	206.56	207.22	208.59	208.86	207.63	208.56	207.71	207.88	208.17	208.26
209.47	209.46	207.99	208.84	209.94	208.46	209.15	209.4	209.46	209.36	209.36	208.2	209.32	209.52	209.3	207.83	209.48	208.48	208.42	209.46	209.46	209.24	208.96	208.57	208.2	208.19	208.69	208.97	209.06	207.36	208.67	208.71	209.2	208.35	208.11	209.59	208.95	208.85	208.57	209.58	208.88	209.41	209.8	207.47	209.19	209.17	207.02	209.51	208.67	209.91
212.5	212.66	212.39	213.02	212.07	212.45	212.28	213.58	212.73	213.63	212.48	213.65	212.61	212.4	212.02	214.09	212.11	213.79	212.05	213.22	211.58	213.37	212.46	212.64	212.89	213.04	214.44	212.01	212.41	213.06	213.05	213.09	213.25	213.5	212.88	212.4	213.15	213.02	212.51	212.44	212.22	212.99	213.57	212.06	213.49	213.42	212.38	211.78	212.74	212.64
208.55	207.32	208	208.39	209.15	208.19	207.07	207.34	206.99	207.97	208.21	207.88	209.4	207.8	207.67	207.72	207.64	207.31	207.73	208.69	208.43	207.24	207.54	208.59	208.25	206.97	207.93	207.97	208.32	207.72	208.11	207.45	207.57	207.52	207.82	208.43	207.25	207.41	208.38	207	207.77	207.13	207.35	207.39	208.89	207.88	206.9	208.3	208.05	207.41
218.17	217.43	218.09	218.02	218.32	218.43	218.11	217.42	218.4	218.18	217.36	217.7	218.83	217.42	217.64	218.12	217.68	217.53	217.86	218.67	218.67	217.36	217.58	218.67	218.32	217.34	216.87	218.47	217.63	217.23	218.7	218.36	217.26	217.37	217.83	218.41	216.71	218.58	218.19	217.79	217.89	218.38	217.55	217.49	217.27	218.98	217.49	218.01	217.87	217.32
209.69	208.82	208.87	208.47	209.13	208.54	209.01	208.58	207.92	208.61	207.87	208	210.16	208.24	208.23	208.8	208.59	209.31	208.82	208.58	208.38	208.37	208	207.55	208.49	208.56	208.11	209.28	209.05	208.51	208.63	209.09	209.31	208.92	208.59	208.05	208.52	209	209.89	209.21	208.95	208.27	208.78	208.39	208.93	208.98	208.51	208.57	209.06	209.8
200.28	199.44	199.84	199.59	199.79	200.26	200.65	199.48	199.17	199.05	200.35	199.45	199.87	199.04	199.17	198.94	200.05	199.71	198.92	199.83	199.59	200.37	200.35	198.89	199.4	199.04	199.77	200.72	199.05	200.19	200.2	199.26	199.77	200.94	199.91	199.01	200.11	199.42	200.03	200.66	199.06	199.96	200.47	200.29	198.96	199.39	200.28	198.8	198.94	199.76
209.93	209.57	209.65	209.76	210.26	208.27	209.72	209.91	209.11	208.96	210.39	210.73	209.75	208.68	209.47	209.09	210.07	209.67	209.06	208.83	207.91	209.85	210.13	208.49	208.38	209.4	209.55	209.05	208.86	209.9	209.19	209.03	209.38	209.87	209.66	209.95	209.72	209.07	209.45	209.84	210.33	209.31	210.21	209.17	209.48	209.96	209.72	209.59	209.41	210.06
208.73	208.83	208.28	208.16	207.9	208.32	209.76	208.51	207.81	208.88	207.75	208.08	208.55	209.37	208.32	208.46	209.05	208.44	208.93	208.65	207.72	208.68	208.65	208.85	209.04	208.87	207.39	208.47	208.5	208.94	207.74	208.44	208.58	209.11	207.99	208.6	209.14	207.67	208.83	209.36	209.65	209.13	208.37	208.65	209.12	208.94	208.28	209.03	208.73	209
207.78	208.04	207.33	207.14	207.94	206.56	207.47	207.43	209.35	207.55	208.04	208.05	208.51	207.81	207.76	208.17	206.83	208.6	208.67	207.91	206.72	207.83	207.82	208.15	207.27	208.01	208.55	207.33	208.22	207.3	208.72	207.73	207.99	208.19	207.76	207.83	208.39	207.94	207.77	207.77	208.49	207.73	207.29	206.93	208.27	207.7	208.65	207.75	207.14	208.48
207.58	208.06	208.1	207.14	207.08	207.64	207.93	207.93	206.55	207.45	207.7	207.64	207.23	207.54	207.96	207.17	206.87	207.07	208.5	207.11	207.86	207.87	207.67	207.96	208.35	206.76	207.48	207.56	208.27	208.5	207.38	207.45	207.8	208.92	207.35	207.17	208.36	207.48	207.54	206.82	207.55	207.9	208.19	208.13	207.97	207.66	206.87	209.06	207.43	207.7
209.89	209.82	211.09	209.74	209.51	209.14	209.05	209.63	209.74	210.76	209.72	209.62	210.79	209.86	210.17	208.66	208.6	208.71	209.39	210.57	209.97	209.46	209.97	209.41	209.89	209.34	209.37	210.16	209.24	209.57	209.6	209.29	210.01	209.46	208.57	210.39	209.54	210.47	210.31	209.75	209.6	209.87	210.37	208.5	209.78	210.07	208.36	209.75	209.3	210.04
197.49	197.73	198.5	197.62	197.82	197.96	198.51	197.07	198.65	197.43	197.32	198.62	197.77	198.16	198	198.81	197.99	198.09	196.36	198.42	197.74	198.28	198.57	197.93	197.92	197.92	196.73	198.27	198.3	198.82	197.53	197.7	197.93	197.84	197.26	197.97	198.48	197.68	196.84	198.66	198.02	199.14	196.87	197.9	197.37	197.94	198.87	198.91	199.14	197.37
216.38	217.68	217.47	216.73	215.55	216.26	217.8	217.45	217.68	216.42	217.65	215.23	216.61	216.94	216.49	217.54	216.8	217.64	216.89	216.54	217.07	215.47	216.48	218.06	216.63	217.28	217.23	217.5	217.74	216.89	217.38	217.64	217.02	218.16	215.75	217.39	217.13	217.01	217.1	216.78	217.19	215.66	216.67	216.36	216.57	216.47	218	216.24	217.35	215.93
211.98	212.27	210.51	211.49	210.93	212.26	212.04	210.88	211.18	210.96	211.73	211.83	212.34	210.34	210.84	210.96	211.25	210.39	211.16	211.57	211.98	211.62	211.88	212.38	210.51	211.62	211.69	211.53	211.99	212.19	211.37	211.03	211.62	211.51	212.61	212.56	212	211.4	212.37	211.31	211.58	212.33	211.25	210.84	211.71	210.83	211.49	210.94	211.61	211.46
197.42	198.6	199.39	199.65	200.45	198.99	198.59	198.93	198.42	199.08	197.77	198.09	198.68	198.68	199.09	199.22	198.45	198.17	198.41	198.43	199.44	197.15	199.45	198.13	199.21	199.62	198.2	197.71	198.83	198.17	198.74	198.72	199.47	198.45	197.27	199.82	199.17	199.86	199.43	199.44	198.84	198.65	199.26	198.24	198.8	198.65	198.97	198.95	197.44	198.85
200.33	201.99	200.17	199.76	201.15	201.84	200.13	199.72	200.99	200.04	200.51	200	200.88	199.56	199.73	200.75	200.44	199.67	200.68	199.22	200.1	200.14	200.04	201.71	199.27	200.35	199.83	200.3	200.15	199.57	201.13	200.51	199.57	199.58	200.4	199.89	199.55	199.68	200.38	199.26	200.54	199.59	199.46	200.43	199.04	200.5	199.42	201.22	200.05	199.39
211.82	211.78	213.11	212.21	211.38	211.48	212.32	212.47	211.52	212.63	211.99	212.95	212.59	212.19	211.86	213.16	212.26	212.64	212.11	211.99	212.79	211.79	212.21	212.44	212.51	211.65	211.71	213.11	211.35	211.34	211.76	212.75	211.97	212.48	211.84	212.77	211.4	212.12	212.54	214.22	211.77	213.57	212.45	212.66	211.4	212.42	212.61	212.88	211.65	212.95
202.5	202.89	203.67	203.72	202.98	202.09	202.94	203.24	203.53	203.07	202.96	203.25	203.47	202.92	202.39	203.86	203.87	202.9	202.1	203.3	202.77	204.5	201.91	201.99	204.83	204.03	202.96	204.66	203.09	203.49	202.81	203.91	203.39	202.44	202.97	202.72	204.14	202.83	203.62	203.64	203.54	202.41	203.34	203.65	203.37	204.11	202.81	204.51	203.16	203.54
217.94	218.54	217.61	216.74	216.86	217.75	219.61	217.77	216.94	217.82	217.83	218.97	217.05	218.49	218.23	218.04	217.64	217.68	218.61	217.2	216.22	218.04	217.83	217.06	217.47	217.97	218.12	216.79	217.89	217.74	218.08	218.58	217.78	217.73	217.51	218.5	217.49	217.14	217.58	217.35	217.62	217.14	218.5	216.9	217.45	217.57	218.1	218.75	218.1	218.01
210.55	212.24	213.46	213.22	212.59	211.16	211.98	211.73	212.23	212.17	213.11	212.25	212.67	211.37	212.39	211.86	211.59	213.48	212.79	212.69	211.84	212.28	212.4	211.57	211.37	211.32	213.16	211.93	212.13	212.75	212.66	213.03	213.26	212.19	211.4	212.9	213.36	212.98	213.07	212.71	212.84	211.52	212.09	212.8	212.94	213.27	211.97	211.86	211.42	212.98
212.04	211.24	212.32	211.42	212.46	211.14	211.34	211.83	210.68	210.84	211.34	212.03	211.35	212.02	212.14	211.92	211.48	211.39	211.43	211.96	213.25	211.79	211.58	212.11	211.29	212.06	211.76	210.91	210.56	211.6	211.79	212.3	212.19	211.07	212.11	210.51	211.03	210.81	211.49	210.73	211.8	211.82	211.66	212.46	211.21	211.99	212.25	211.96	211.45	211.9
217.17	217.26	215.68	218.56	217.35	216.7	216.35	217.5	217.16	216.78	215.37	216.53	217.67	217.73	216.95	216.32	217.38	217.12	217.34	215.97	217.32	217.19	217.32	218.2	216.54	217.05	216.67	216.05	217.47	217.01	216.39	215.64	216.69	217.31	217.97	217.2	217.8	216.4	217.4	217.03	218.55	217.13	217.63	216.68	217.06	216.46	217.86	217.46	217.55	216.76
199.95	198.77	198.92	199.01	199.51	200.17	198.6	199.02	199.05	198.74	199.06	197.62	199.13	197.31	199.22	198.22	197.86	198.92	198.37	197.58	198.45	197.71	196.64	198.46	198.54	198.06	199.04	198.88	198.53	199.17	199.2	198.51	198.58	198.85	199.52	197.28	198.87	198.37	198.5	198.99	197.96	198.76	198.6	198.3	198.58	198.99	199.42	198.27	199.4	198.54
216.09	216.72	217.08	216.08	217.1	216.47	218.13	217.46	217.2	218.11	217.99	216.18	217.33	216.58	217.19	216.56	215.63	218.06	216.82	217.65	217.21	217.62	217.2	216.86	217.01	215.53	216.79	217.36	217.51	217.14	216.35	216.69	216.31	217.26	217.53	217.41	216.53	218.12	218.39	216.66	217.23	216.67	217.2	217.87	217.27	216.07	216.49	216.02	215.57	217.29
208.31	208.5	207.45	207.03	208.16	207.12	207.53	207.19	207.08	207.58	206.46	208.09	207.45	209.08	208.8	208.3	208.19	207.65	206.69	207.34	208.5	207.07	208.59	207.76	208.33	207.79	206.94	207.62	207.65	207.15	208.14	206.77	207.14	208.77	207.82	207.27	207.78	208.66	208.54	207.17	206.8	207.86	208.1	208.33	208.57	208.33	208.51	207.43	207.7	208.05
211.57	211.49	212.25	210.91	211.57	211.15	212.03	212.03	210.83	213.56	211.74	210.98	211.64	211.37	210.46	211.24	210.67	211.01	212.27	212.56	212.12	212.36	211.73	212.12	212.6	211.68	210.94	211.02	210.98	211.58	211.11	211.57	212.2	211.61	212.28	211.15	211.89	212.28	211.73	211.81	211.02	211.74	211.61	211.51	212.38	211.48	212.53	212.17	211.66	211.98
203.83	203.8	202.94	202.55	204.1	203.58	203.69	203.67	204.17	203.06	204.55	203.24	203.98	204.2	203.81	202.56	204.04	203.68	204.24	204.77	202.95	203.53	204.32	204.44	203.17	203.8	203.39	203.47	203.05	203.76	204	203.21	203.15	204.43	203.93	203.64	203.34	203.39	203.03	203.29	203.24	204.19	202.78	204.43	202.85	204.89	203.64	202.39	203.27	204.07
212.52	212.33	213.22	212.13	212.86	211.6	211.94	211.93	213.15	211.53	212.33	211.94	211.93	212.42	213.06	211.83	211.44	212.27	213.18	210.69	213.04	213.29	213.02	212.27	213.07	212.83	212.54	212.65	212.74	213.07	213.06	213.02	212.57	211.97	211.3	211.96	213.71	212.44	211.72	212.8	212.98	212.32	211.51	213.37	211.87	212.33	211.43	213.19	211.39	212.36
208.11	207.81	209.16	208.07	208.46	208.22	208.37	208.02	208.87	209.36	208.35	206.95	206.96	207.61	208.05	207.13	208.06	207.12	208.2	208.39	207.56	207.48	208.14	206.49	207.29	207	207.15	207.27	208.17	207.88	207.74	208.09	208.46	207.32	208.26	207.35	206.86	207.61	208.99	207.09	207.45	207.54	207.4	208.03	206.81	207.71	207.59	209.02	207.57	207.85
208.25	208.11	208.27	208.04	208.55	207.58	208.15	208.25	209.28	208.94	209	208.61	208.16	208.95	208.3	209.15	209.19	208.44	209.11	209.75	208.98	207.12	208.85	209.13	209.48	208.16	208.87	208.78	208.63	207.88	209.21	209.6	209	208.7	209.34	209.45	208.91	208.17	209.85	209.3	208.86	208.13	208.94	210.12	208.71	208.43	208.85	208.95	208.1	208.6
205.96	205.24	206.3	206.81	205.74	206.82	205.89	205.41	206.61	206.16	206.39	206.09	205.95	207.52	205.82	206.36	207.08	207.01	206.36	206.1	206.06	205.99	205.99	206.65	207.06	207.28	206.75	206.17	206.39	206.38	205.54	206.7	207.52	207.3	206.01	206.97	204.6	206.2	206.59	206.94	207.48	206.89	205.28	206.41	206.74	206.62	205.84	206.07	207.07	206.41
200.25	200.47	200.46	200.13	199.71	199.86	200.2	201.74	200.07	200.33	200.16	200.05	200.24	199.44	200.2	199.81	200.17	200.98	200.82	201.45	199.89	200.3	199.44	201.05	200.1	199.98	199.65	200.67	200.3	200.68	199.99	199.62	200.01	200.99	200.93	200.41	200.74	201.29	200.8	200.54	199.66	199.81	201.48	199.54	201.6	199.65	200.82	201.57	200.89	200.14
205.93	206.64	206.61	205.05	205.18	205.89	206.62	206.65	206.39	205.55	204.83	206.07	206.96	206.64	206.66	206.43	206.96	206.1	206.08	205.67	206.35	206.61	206.26	206.27	206.94	206	207.05	205.4	205.53	206.05	205.79	206.68	207.28	206.11	207.12	206.53	206.83	205.81	207.55	207.66	206.67	206.04	206.16	205.95	204.36	206.66	206.86	205.68	207.57	207.59
204	204.65	205.47	204.55	204.9	204.62	204.89	205.52	204.45	204	204.32	205.15	205.65	205.02	204.51	204.27	204.69	205.12	205.52	203.83	204.49	204.35	204.6	204.41	205.29	204.14	205	206.06	204.54	205.77	203.49	205.25	206.07	204.84	205.24	204.73	204.1	203.82	205.37	205.72	204.06	204.29	204.9	205.08	203.83	205.08	204.49	204.42	203.97	204.36
208.15	207.88	207.55	207.89	208.06	207.6	207.8	206.32	207.73	207.75	207.98	207.52	206.66	207.77	208.13	206.43	208.13	207.14	206.88	208.07	207.62	207.77	208.28	207.72	206.87	208.17	207.52	207.35	207.5	207.3	208.84	207.35	206.54	207.43	206.94	207.08	206.56	207.43	207.23	207.48	207.49	206.25	207.18	207.78	208.27	207.36	207.36	207.79	207.1	207.3
209.62	208.87	208.72	207.87	207.95	209.5	207.91	206.86	209.16	208.37	208	209.99	207.8	208.81	209.31	209.8	207.75	207.91	208.76	207.97	209.5	208.38	209.16	209.58	209.56	208.02	208.82	209.78	208.27	208.83	208.53	208.52	209.1	209.52	208.73	208.26	208.45	208.33	207.28	208.62	208.72	209.94	208.45	208.3	207.77	209.27	208.47	208.46	207.27	208.54
202.55	203.44	202.15	200.77	201.86	202.89	202.64	203.47	201.34	201.33	202.8	202.48	201.44	203.46	201.44	202.29	202.12	202.53	202.59	202.88	202.18	202.15	203.43	202.74	201.57	202.42	203.55	202.91	202.7	202.34	203.09	202.88	201.35	202.56	202.98	202.69	202.51	201.79	202.44	203.61	202.22	202.27	201.64	203.57	201.57	203.05	202.99	202.38	202.28	202.35
204.69	204.18	203.66	204.82	204.38	203.88	203.47	205.25	204.59	204.49	204.78	204.38	202.64	204.95	205.49	204.05	204.37	205.35	204.42	204.95	205.26	204.4	204.32	205.13	205.38	203.96	205.06	204.98	204.18	204.92	204.04	204.39	204.67	204.78	205.03	204.19	204.54	203.98	204.45	205.5	204.99	205.03	205.54	203.78	204.05	203.78	204.94	204.31	204.88	204.65
204.3	203.67	203.47	203.21	202.91	203.09	202.93	203.13	203.6	203.87	203.55	203.94	204.63	203.34	203.73	203.55	203.44	202.59	204.38	201.78	202.07	203.14	203.32	203.58	203.96	203.81	204.87	203.16	203.36	204.68	204.22	204.17	202.96	203.63	204.12	204.38	202.79	203.48	203.52	203.24	204.26	204.28	202.99	202.93	204.43	203.89	204.22	203.93	202.64	204.53
209.05	209.3	207.94	208.34	208.61	208.8	207.96	208.94	207.33	208.36	209.1	207.59	208.45	208.3	209.47	208.53	207.96	210.19	208.51	208.38	208.41	209.12	208.61	209.2	209.13	207.76	207.63	208.52	208.96	208.12	208.93	208.52	208.08	209.64	208.15	208.17	209.58	208.25	210.29	208.4	209.17	207.96	208.61	209.54	207.78	208.57	208.12	208.95	208.26	209.03
205.37	206.27	205.37	205.06	205.58	206.03	206.49	205.63	205.19	206.32	205.79	206.68	204.59	206.03	206.14	206.43	205.07	205.78	205.12	205.58	205.38	205.59	206.51	205.62	206.25	205.57	205.22	204.84	204.7	203.45	206.73	204.94	204.63	204.98	205.84	205.76	205.87	205.46	205.21	204.26	205.68	206.58	205.93	205.67	205.35	206.1	205.64	205.22	205.86	205.73
209.25	208.11	208.64	207.29	206.26	208.34	208.94	208.31	207.64	207.48	208.73	207.95	207.72	207.66	207.78	206.9	207.97	207.49	207.93	207.15	207.38	207.93	207.37	208.05	208.25	207.29	207.46	208.15	207.98	206.16	208.22	208.46	207.37	207.61	207.91	206.52	207.38	207.32	208.53	207.71	207.57	207.37	207.35	208.27	208.62	208.1	207.8	207.37	207.38	206.85
207.64	208.95	208.26	209.16	207.77	209.09	208.3	208.55	208.78	207.96	207.45	207.81	208.71	209.1	208.45	209.33	207.99	207.73	209.59	207.74	207.36	209.02	208.55	209.25	208.89	208.3	209.12	208.75	208.09	208.51	207.9	208.18	208.16	208.59	209.91	209.67	207.78	208.65	208.13	208.32	208.52	208.69	208.51	208.77	209.65	208.44	207.79	208.87	207.77	208.31
204.43	204.2	204.65	204.44	204.62	204.52	203.71	204.31	205	205.2	204.16	204.55	204.91	204.82	204.31	204.87	204.61	204.33	203.82	204.67	205.31	204.63	205.1	204.66	204.73	204.36	202.93	204.69	204.02	204.61	205.85	204.7	203.56	205.14	205.86	203.92	204.96	203.74	203.98	204.49	204.84	205.46	205.38	204.66	204.74	204.32	204.77	204.83	203.18	205.27
206.37	206.33	205.36	206.13	206.64	205.8	207.37	205.93	205.66	206.37	205.99	206.95	205.96	206.87	205.9	206.46	206.16	205.67	205.4	207.62	206.72	205.79	205.61	206.15	207	206.1	205.88	206.14	207.25	206.87	206.5	204.71	205.4	206.88	206.65	205.43	205.86	207.06	206.75	205.98	206.46	205.39	205.56	205.81	207.87	207.27	206.26	207.07	206.54	206.52
202.62	204.19	204.77	203.66	203.74	203.04	204.04	204.74	203.28	204.55	203.86	203.57	204.71	203.77	203.01	204.27	203.3	203.45	203.26	204.01	203.83	203.84	204.3	203.31	203.97	204.73	202.71	205.17	205.46	203.46	204.27	203.36	204.6	203.81	203.46	204.26	204.88	203.43	203.89	204.51	203.54	204.63	203.95	204.09	204.26	203.94	204.93	203.9	202.99	203.56
207.54	208	208.49	208.88	207.81	208.17	207.84	206.76	208.86	207.97	207.5	207.88	208.71	207.89	207.08	207.92	207.54	208.21	207.83	208.23	208.03	208.59	207.07	207.66	207.61	207.54	207.55	206.87	207.71	208.16	207.08	207.73	208.49	207.57	207.29	207.26	208.57	207.99	209.01	207.49	209.4	207.97	206.83	207.25	207.11	207.4	207.95	208.22	206.66	208.72
211.68	212.14	212.27	213.5	212.75	211.85	213.09	212.65	212.91	213.32	213.78	213.08	212.82	212.77	212.63	212.15	211.84	211.82	212.14	212.29	211.22	211.5	211.86	212.02	212.26	212.97	212.54	211.78	212.42	213.42	211.91	212.88	212.85	212.91	211.92	212.33	213	212.26	212.93	212.53	212.26	212.39	212.6	212.59	212.87	211.77	213.25	211.9	211.95	212.36
204.44	204.36	204.52	203.63	202.82	203.29	203.23	203.58	203.41	204.01	204.63	203.56	203.96	204.09	203.58	204.53	203.09	204.29	203.81	203.45	203.68	204.98	203.53	203.8	204.4	203.9	204.76	204.22	204.17	203.51	202.99	203.71	204.68	203.87	202.47	204.54	203.68	202.85	204.12	203.76	203.91	203.63	202.76	203.77	203.03	203.43	203.59	204.23	203.71	204.55
218.67	216.56	216.78	216.42	216.27	216.95	216.05	217.24	216.19	216.98	216.99	216.88	216.54	216.78	216.22	216.3	216.85	216.48	216.75	218.04	216.05	216.97	217.81	216.47	217.56	216.81	216.11	216.35	217.06	218.01	217.64	216.24	217.21	216.16	217.4	217.94	216.68	216.55	217.03	217.3	216.65	217.58	216.88	216.42	218.43	217.2	216.32	217.55	216.95	217.75
217.83	217.1	216.74	216.81	216.98	217.46	217.18	216.85	217.05	216.28	217.32	216.84	217.84	216.47	217.16	217.36	217.12	217.38	217.68	216.55	216.5	215.88	217.36	217	216.96	218.58	216.66	216.48	216.26	216.64	215.49	216.94	216.61	216.56	218.5	217.1	217.04	217.02	216.57	216.75	217.69	215.91	216.29	218.18	217.1	216.64	217.08	216.63	216.66	215.13
214.39	213.11	212.93	213.39	213.77	213.02	213.54	213.53	213.07	212.8	213.6	212.25	214.22	212.34	213.01	212.02	213.25	214.17	213.1	213.97	213.86	213.94	213.14	212.36	212.82	213.89	213.72	213.97	212.66	212.51	213.13	212.08	213.11	212.57	213.23	212.67	212.55	212.1	212.2	214.1	212.01	213.4	213.11	213.21	213.31	212.36	213.4	213.42	213.44	213.35
217.14	217.06	216.68	216.88	216	216.66	216.4	217.51	216.55	217.58	216.16	217.16	215.97	216.83	217.4	217.41	216.79	217.21	217.83	217.67	217.96	216.57	216.38	216.81	217.26	217.34	216.64	216.46	216.64	217.9	218.31	217.51	216.93	217.7	217.18	217.19	217.55	215.87	216.31	217.18	217.25	217.05	216.04	216.27	216.68	215.71	218.36	217.64	216.02	216.92
206.91	205.92	205.34	206.52	206.73	207.31	205.03	206.46	206.88	205.99	207.41	205.68	207.25	205.8	205.04	206.36	205.68	206.96	205.77	207.08	206.97	207.24	206.44	205.33	205.47	205.38	206.3	206	206.9	206.83	206.67	206.11	207.09	205.82	206.48	205.92	206.74	206.77	205.79	206	205.79	205.59	205.99	206.4	205.68	205.84	206.88	205.96	205.72	206.9
212.08	212.36	211.9	211.78	211.82	211.41	210.86	211.84	210.81	212.13	211.41	210.7	211.05	212.22	210.48	212.25	211.8	212.52	211.97	211.65	211.64	212.13	211.79	211.86	211.44	210.88	212.13	211.55	210.98	212.02	210.83	212.02	210.66	212.98	211.82	211.93	211.68	211.98	212.2	212.02	210.79	211.22	210.75	211.45	210.99	211.44	212.03	211.99	213.01	211.78
203.62	202.92	202.54	203.5	202.57	202.53	202.38	203.07	203.65	203.55	203.37	203.18	203.55	203.25	202.7	202.96	202.84	203.41	202.93	203.84	204.58	203.17	203.79	202.82	202.95	202.8	203.9	203.3	203.23	203.3	204.33	204.26	203.55	204.02	203.77	202.16	203.77	202.71	202.66	202.55	203.62	202.18	200.86	203.95	203.27	203.67	203.11	203.61	202.53	202.81
203.77	202.51	203.47	202.58	203.45	204.5	203.18	204.67	204.08	204.46	203.95	203.91	202.92	202.97	204.86	202.01	202.86	202.84	203.29	203.53	202.92	202.48	202.47	204.39	203.48	203.84	203.33	203.2	202.01	204.31	202.8	202.82	203.66	202.78	203.92	202.47	203.3	203.63	202.65	203.03	203.14	203.52	202.9	203.24	202.8	202.7	202.95	204.22	202.62	203.27
202.56	201.81	203.25	202.62	202.34	202.66	201.91	203.44	202.28	203.56	201.92	202.23	203.82	202.53	203.27	202.51	202.57	203.18	202.5	202.63	201.86	201.44	201.32	202.98	202.19	202.26	202.18	202.98	201.9	201.96	202.38	203.34	202.33	201.8	202.08	204.08	201.68	202.56	203.18	202.17	203.12	202.75	202.53	203.34	202.29	203.68	201.92	202.83	203.38	202.41
207.83	208.26	207.66	208.23	207.72	206.9	208.51	208.77	206.76	208.58	208.22	208.15	207.83	207.63	207.66	208.47	207.55	207.66	208	208.06	207.67	206.63	207.38	207.03	207.75	208.38	207.14	208.22	207.9	207.33	207.87	207.36	208.3	206.59	207.4	208.25	208.56	206.89	208.14	207.15	208.68	208.32	208.28	207.08	207.49	208.65	208.92	207.74	208.74	206.86
195	196.22	194.41	194.85	195.13	194.85	196.05	195.05	194.7	195.09	195.15	194.91	195.58	194.85	195.8	194.33	194.72	195.47	195.28	196	195.33	194.37	194.38	196.33	195.36	194.23	196.04	195.86	196.03	195.14	193.94	196.19	196	193.83	195.17	195.04	194.2	195.14	195.68	195.14	195.14	196.59	194.84	195.8	194.83	195.82	195.93	194.96	195.21	195.78
208.14	208.75	209.42	207.9	209.03	208.16	209.78	208.55	208.33	209.25	207.75	208.98	207.81	209.36	207.36	209.35	208.42	208.8	209.12	208.38	207.84	209.04	208.12	209.43	209.17	208.81	207.81	208.83	209.11	209.34	207.55	209.72	208.78	209.19	208.1	208.42	209.17	209.69	208.79	208.6	208.72	209.54	209.03	208.52	209.02	209.97	208.78	208.97	209.27	208.6
208.84	208.77	209.22	208.35	207.73	209	208.61	209.68	208.16	208.62	208.87	209	208.58	209.27	209.34	209.31	208.56	208.33	208.54	209.88	209.21	210.04	209.13	208.44	208.94	207.99	209.38	208.62	207.81	208.82	208.98	209.06	209.9	208.54	208.84	208.14	208.97	208.59	207.69	208.75	209.67	209.35	208.85	209.1	209.75	208.77	208.74	209.39	208.5	208.09
204.72	203.42	203.73	204.03	203.99	204.85	202.87	204.85	203.74	204.21	203.56	204.05	204.61	202.96	203.53	202.68	204.56	203.77	204.23	203.3	204.15	203.34	204.02	204.2	203.14	204.41	203.62	203.73	203.83	204.09	203.89	204.31	203.55	204.12	204.26	204.03	204.49	203.42	205.12	203.46	204.8	203.55	204.7	203.5	203.31	203.36	203.19	202.67	204.46	204.99
217.12	218.04	216.83	217.03	216.5	217.53	216.6	216.61	217.01	217.3	216.01	217.13	217.66	217.09	216.58	216.57	216.33	217.26	217.22	216.75	217.22	216.75	216.57	218.01	217.24	217.51	216.19	216.8	217.72	217.51	217.1	217.81	216.57	216.69	216.22	216.52	216.5	216.36	215.83	217.28	217.17	217.48	216.79	217.31	217.11	217.07	215.69	216.67	217.29	216.09
199.3	199.6	199.79	199.53	200.42	199.02	199.82	198.65	200.36	199.41	199.94	200.39	200.17	199.34	199.17	198.12	199.41	200.7	199.67	199.36	198.9	199.67	199.66	199.52	199.27	200.16	199.99	198.9	198.92	200.02	198.89	199.63	200.38	199.87	199.14	199.64	198.75	199.11	198.5	200.12	199.01	199.43	198.56	200.31	199.28	199.43	198.23	199.63	199.34	200.9
208.37	207.61	207.06	208.54	208.08	205.79	207.99	207.76	208.08	207.79	206.96	207.84	207.61	207.43	206.84	207.34	207.52	207.11	208.09	207.53	208.04	208.09	208.49	207.5	207.03	207.72	207.46	208.45	207.44	207.17	207.52	206.79	207.26	207.06	208.12	208.2	207.35	207.9	206.42	206.67	207.71	207.82	206.6	208.21	207.57	207.27	207.59	207.78	207.38	207.57
199.36	200.51	199.69	200.55	199.83	199.71	200.39	199.79	200.5	201.25	199.41	200.32	201.31	199.02	199.95	199.84	201.47	199.46	200.93	200.08	198.73	200.25	199.54	199.92	199.99	199.77	199.36	200.18	199.09	200.53	200.7	200.11	200.2	200.16	199.87	200.06	201.39	200.17	199.8	200.71	199.19	198.03	199.1	200.45	198.78	200.64	200.96	200.71	200.46	200.05
194.37	194.77	193.24	194.26	194.13	193.95	193.63	192.25	193.67	194.9	193.99	193.43	193.79	193.5	193.16	194.79	194.54	193.49	193.76	193.32	194.2	193.22	193.9	194.5	192.94	194.18	193.13	194.38	194.2	193.16	192.84	194.92	195.12	193.72	194.08	194.41	193.83	193.94	194.71	193.55	194.89	194.75	194.34	195.1	193.96	193.59	194.85	193.85	194.93	194.02
197.64	198.53	199.07	198.46	198.53	197.46	198.6	197.7	198.84	199.51	198.2	197.45	198.95	198.1	198.78	199.24	198.5	198.41	197.85	197.8	198.85	199.01	199.63	199.13	199.34	198.36	198.89	198.5	198.36	197.6	199.07	198.51	198.38	197.94	197.99	198.51	198.27	198.21	198.73	199.41	198.84	198.6	198.07	199.16	199.05	198.82	197.9	198.7	198.35	199.92
208.24	207.6	206.91	207.71	207.89	208.67	207.88	207.48	208.56	208.52	208.26	207.39	208.35	206.88	207.02	207.88	208.28	207.3	208.32	207.63	208.03	207.46	207.49	207.09	208.3	207.86	207.9	207.81	207.37	208.57	206.88	208.37	208.69	206.95	206.46	207.76	209.19	208.43	207.95	207.99	207.76	207.66	208.24	208.02	207.71	208.54	207.78	207.47	208.26	207.84
195.95	196.04	195.73	195.65	194.92	194.76	195.19	195.38	195.53	194.63	196.64	195.3	194.42	195.22	194.94	195.44	194.85	193.35	193.24	194.79	195.46	194.86	194.38	194.88	196.02	196.32	195.69	194.56	195.78	195.14	195.08	193.73	195.51	195.11	194.47	194.46	195.54	194.64	194.95	193.5	194.74	195.71	195.68	196.54	195.09	196.17	195.28	195.83	194.01	195.59
207.28	207.96	208.65	208.56	209.59	209.38	209.05	208.62	208.56	209.28	208.2	208.63	208.65	208.95	208.95	209.5	208.49	207.68	208.95	208.93	208.47	208.41	209.07	208.82	208.01	208.77	208.63	208.78	208.83	208.94	209.48	209.64	209.85	208.23	209.88	208.13	208.81	208.15	207.58	209.22	208.54	208.61	208.99	208.65	207.9	208.45	208.44	208.91	209.03	208.74
209.46	208.34	207.42	207.58	208.69	206.73	207.31	209.26	208.73	208.05	208.67	206.75	208.3	207.31	207.41	208.9	208.28	208.45	208.84	207.82	207.14	208.12	207.99	207.7	208.22	208.29	208.1	206.38	207.56	207.52	206.44	208.99	207.72	206.71	206.97	208.64	206.82	208.08	208.73	208.15	207.23	207.99	208.13	209.42	208.13	207.16	208.33	207.64	207.85	206.79
202.37	202.45	202.47	202.04	203.86	201.84	201.79	202.87	204.03	202.53	202.05	203.01	203.55	201.88	202.17	202.15	202.98	202.23	202.03	203.8	202.4	202.65	202.85	203.69	202.83	202.16	202.89	202.96	202.83	202.64	203.43	202.77	203	202.86	202.94	202.18	201.95	203.02	203.28	202.99	200.99	202.49	201.93	203.34	201.77	203.51	202.27	202.4	202.59	201.78
201.11	201.24	201.86	201.57	201	200.31	201.72	201.36	201.85	199.86	201.28	200.08	200.84	200.79	199.73	201.21	201.08	201.06	200.28	201.11	200.27	202.27	201.64	201.9	201.44	200.68	200.59	201.86	200.33	200.55	202.16	200.89	201.79	201.97	200.98	201.12	201.23	200.87	201.24	201.33	202.46	201.14	200.67	201.87	201.38	201.05	201.9	200.71	200.62	201.75
204.98	204.71	205.52	204.47	205.25	204.67	205	205.61	204.52	204.94	205.69	204.31	205.05	205.34	204.84	204.76	205.59	205.17	203.95	204.14	204.48	205.39	205.38	205.06	204.56	204.46	204.84	205.19	203.79	205.82	204.8	204.47	204.38	204.65	204.69	204.66	204.98	204.26	204.97	204.16	204.73	204.57	204.05	204.7	203.91	204.58	205.58	205.3	205	205.43
210.57	209.41	209.99	209.82	210.5	209.58	209.25	208.7	208.63	209.01	209.16	208.69	208.96	208.58	210.46	208.95	210.67	209.33	210.65	209.49	209.01	209.83	209.76	209.5	210.18	209.21	209.46	210.12	210.06	209.97	210.7	209.07	210.39	209.24	208.75	209.09	210.26	209.69	208.65	208.66	209.06	210.25	210.04	209.74	209.84	208.51	209.64	210.42	208.91	209.27
203.29	204.45	204.25	204.23	203.91	204.17	203.99	204.55	203.31	204.22	203.49	203.72	203.17	204.49	203.7	203.5	203.38	204.22	203.97	203.97	204.01	205.33	203.41	202.72	203.79	202.46	204.81	203.61	203.67	203.59	203.82	203.81	203.95	203.74	204.15	204.41	204.72	203.24	204.22	203.39	203.59	203.7	204.69	203.79	204.19	202.87	202.88	204.11	203.22	203.67
209.09	209.22	208.78	209.25	209.66	208.77	209.49	209.61	209.51	208.6	209.68	210.23	209.83	209.45	208.96	209.88	209.35	209.4	209.67	208.79	209.82	208.92	209.16	208.93	209.17	208.51	209.57	209.99	209.52	210.63	209	209.75	209.62	209.12	210.83	208.95	209.01	208.63	208.51	209.55	209.16	209.55	208.93	209.22	209.97	209.08	208.23	210.08	208.66	208.61
202.75	201.51	201.6	202.3	203.56	202.74	202.66	202.56	201.9	202.09	202.91	201.41	202.25	202.8	203.86	202.55	201.95	202.36	203.48	199.83	201.24	202.95	202.73	203.25	203.12	201.38	202.43	203.14	202.34	202.57	202.18	202.48	202.23	202.49	203.18	202.69	202.88	202.02	201.51	201.9	201.45	203.03	202.44	201.47	203.22	202.37	203.07	202.47	202.41	202.57
199.59	201.08	200.78	199.88	199.7	200.16	200.69	199.37	201.15	199.15	200.5	199.35	200.92	200.79	199.47	199.62	201.95	199.8	200.15	200.22	201.29	199.81	200.54	199.39	201.45	200.72	200.17	199.41	200.08	201.08	200.36	200.43	200.05	200.04	200.38	199.56	200.4	200.66	199.42	200.04	201.12	200.54	200.58	200.23	200.66	198.95	200.07	200.01	201.4	200.47
203.25	203.79	205.32	205.68	204.34	205.02	205.01	203.59	205.36	204.1	204.44	203.41	204.81	206.18	204.73	205.37	204.8	203.76	204.21	204.44	205.09	203.87	205.36	205.25	203.74	204.81	205.03	204.56	205	206.1	204.37	205.09	203.92	204.76	203.42	204.77	204.47	204.66	204.31	205.32	204.99	203.04	205.1	204.79	203.95	203.58	205.71	204.35	204.28	204.71
208.07	209.35	208.44	209.59	208.42	209.8	208.18	209.62	208.39	208.76	208.39	208.31	208.67	208	207.63	207.51	208.96	207.43	208.94	208.83	208.61	208.23	207.95	208.89	209.46	208.62	208.18	208.97	208.81	207.82	207.43	209.25	208.46	208.2	207.64	207.59	208.42	207.86	209.46	209.44	208.29	208.38	209.41	208.56	209.34	208.95	208.46	207.29	209.1	208.81
208.77	210.74	209.86	209.81	209.05	208.88	209.64	209.2	208.44	209.99	209.92	208.94	209.19	208.87	208.78	209.98	210.01	210.1	210.31	208.94	210.33	209.51	210.32	209.17	208.45	209.7	209.82	210.09	209.11	208.17	209.38	210.27	208.9	209.65	211.36	209.96	209.87	210.18	209.92	210.02	209.86	209.03	209.13	209.27	210.71	209.39	209.48	211.1	210.06	210.97
212.83	212.4	214.24	213.22	212.72	213.27	213.72	212.17	213.59	212.91	212.31	213.53	213.23	212.66	212.98	213.31	214.25	212.49	212.01	212.96	212.82	212.83	212.23	213.48	213.63	212.53	213.4	213.86	212.91	213.09	212.81	213.08	213.19	213.8	211.81	213.35	213.01	213.22	213.36	213.78	212.61	212.71	212.87	212.37	212.89	213.75	213.15	212.57	212.9	212.77
209.08	209.08	209.06	209.51	208.39	207.94	208.99	209.65	209.64	208.55	209.59	209.63	208.63	209.03	209.03	208.12	210.03	208.59	209.15	208.91	208.94	209.08	208.34	210.11	209.04	209.65	208	209.15	210.58	208.92	209.67	207.94	208.91	208.95	208.21	208.82	209.7	209.57	208.47	208.66	208.02	209.02	209.29	208.75	208.31	208.92	207.75	209.35	208.61	208.37
211.59	211.28	211.77	212.4	212.7	211.17	211.19	211.7	211.75	212.28	212.32	210.91	211.67	211.17	211.95	211.67	211.81	211.67	211.72	210.94	210.84	210.84	211.4	211.09	212.02	211.49	211.63	211.54	212.3	211.47	211.81	211.44	212.02	211.19	211.36	210.99	211	210.49	211.39	211.39	211.68	211.21	211.71	211.64	212.32	211.46	211.73	210.86	212.01	212.08
203.44	204.14	203.17	204.03	204.56	203.6	204.04	204.28	203.79	204.24	203.38	204.27	203.74	203.56	203.57	204.14	204.34	203.95	204.14	205.45	203.96	203.2	203.67	204.5	204.43	204.88	204.74	204.45	205.3	204.85	203.51	204.08	203.98	203.95	204.77	203.68	203.66	203.64	203.18	204.62	204.06	204.23	204.13	203.13	205.29	204.5	203.9	204.87	204.21	204.61
208.46	207.75	208.2	208.03	206.62	207.49	207.2	207.77	208.25	208.43	208.61	207.25	208.06	207.89	206.93	208.16	207.4	208.05	208.12	207.36	206.59	207.13	207.8	207.73	206.61	207.74	207.97	207.83	208.12	206.93	207.3	207.8	208.7	207.09	207.71	208.05	207.53	207.2	207.71	208.56	208.23	208.22	208.75	206.86	207.44	207.58	208.04	207.02	208.21	208.27
208.89	208.47	208.29	208.92	208.99	209.59	208.64	209.33	208.42	208.82	209.38	207.88	207.08	208.86	209.06	208.76	209.36	209.6	208.44	208.87	208.4	208.77	209.19	208.03	209.39	209.58	208.45	208.33	208.48	209.71	208.74	208.75	208.92	209.8	207.59	208.81	208.02	209.42	208.74	208.63	207.63	208.78	207.68	208.26	208.76	207.16	209	208.63	208.52	208.49
216.79	217.18	217.65	217.73	217.2	217.91	218.05	217.21	217.62	215.44	217.21	216.39	218.65	217.04	216.69	217.29	217	217.71	216.61	215.75	216.64	216.88	217.97	216.46	218.12	216.62	216.46	216.78	216.95	217.93	217.58	217.23	217.06	215.89	217.31	217.79	217.46	217.18	217.08	216.42	216.64	217.3	215.99	216.91	215.84	216.28	216.31	217.12	216.33	217.33
200.38	200.4	199.71	200.97	200.27	199.84	199.68	200.07	200.66	199.17	199.99	200.39	199.49	200.19	200.69	199.73	200.02	200	200.55	199.84	200.99	199.88	199.62	199.18	200.92	200.42	199.73	199.89	200.71	200.89	199.55	200.92	199.62	200.71	200.52	199.48	199.1	199.8	201.84	199.93	200.2	199.83	200.15	199.67	198.7	200.41	199.79	198.68	199.89	200.73
208.85	208.77	207.92	208.19	208.93	207.83	209.22	207.7	208.2	208.23	210.15	209.49	208.73	208.62	208.44	209.4	208.33	209.95	208.93	208.74	208.92	208.21	207.13	207.74	208.48	208.32	208.37	208.68	208.68	208.78	209.82	208.28	208.19	207.75	209.56	208.7	207.83	208.31	209.6	208.67	208.2	208.46	209.48	208.71	207.29	208.28	208.11	208.09	207.92	208.35
194.01	194.13	194.6	194.42	194.14	195.06	194.02	194.49	194.83	193.85	194.36	194.44	194.65	193.75	195.72	194.56	192.86	193.87	194.55	195.51	195.41	194.24	193.69	195.11	194.2	194.39	193.9	193.81	194.69	193.82	193.17	194.64	194.62	194.92	194.11	194.85	194.2	193.86	193.75	193.51	193.72	194.83	193.17	193.21	193.45	193.75	194.87	194	193.88	193.54
202.58	201.92	202.62	202.29	203.13	202.03	202.8	202.38	201.84	201.89	203.24	202.37	201.68	201.77	203.05	202.53	202.54	202.14	203.17	202.89	201.11	202.22	203.61	201.94	201.84	202.54	203.01	202.63	202.28	202.69	201.99	202.09	202.13	202.95	201.58	201.46	202.45	202.02	202.35	203.09	202.87	202.28	201.98	203.57	202.29	202.45	201.65	202.55	203.26	202.66
209.19	208.83	208.77	207.84	208.96	207.48	210.1	208.17	207.92	209.33	208.46	209.24	207.84	209.25	209.11	209.04	209.16	208.68	209.21	207.96	208.48	208.92	208.23	207.99	208.35	208.07	207.97	208.25	209.21	207.66	208.46	208.98	207.5	208.64	207.96	207.9	209.09	208.56	207.17	209.64	208.66	208.22	208.34	209.69	209.2	208.8	208.45	207.91	208.06	209.1
209.34	209.16	209.42	209.16	208.69	209.41	208.67	209.26	209.28	209.14	209.21	208.97	209.29	208.01	208.46	209.96	208.64	208.31	209.07	209.85	208.97	208.83	208.94	208.32	208.26	209.35	209.41	210.22	208.74	208.92	208.86	208.43	207.62	207.19	209.48	208.4	208.96	207.74	208.86	208.88	208.1	207.74	209.44	209.64	208.47	207.95	208.75	208.52	209.42	209.04
203.77	203.42	204	203.93	203.56	202.81	203.03	203.3	203.57	203.52	203.23	202.81	203.65	203.08	202.93	203.46	203.78	203.1	203.16	202.71	203.75	203.75	203.38	203.27	203.37	202.93	203.28	201.27	203.13	203.02	203.88	203.46	203.52	203.4	203.03	203.86	203.63	203.26	202.13	203.6	203.43	203.59	203.41	203.57	203.43	202.53	204.23	202.56	203.21	202.6
217.38	217.97	216.37	217.53	216.93	216.68	216.17	217.57	217.24	216.98	217.73	216.76	216.9	216.37	216.65	217.38	217.75	216.75	217.42	216.32	218.05	217.4	217.36	216.55	216.65	216.72	215.94	216.47	216.15	216.13	217.89	217.58	217.31	216.29	216.28	216.9	217.66	216.48	216.68	217.06	216.88	218.61	217.34	216.18	216.13	216.5	216.78	215.9	218.02	217.07
203.08	201.73	202.38	203.39	202.92	203.37	203.73	202.65	201.31	202.86	204.25	202.33	202.92	202.17	203.28	202.9	203.46	202.9	203.2	203.38	201.51	202.11	202.42	202.06	202.15	203.59	202.45	202.8	202.85	201.81	203.12	201.85	201.09	202.88	202.84	202.31	203.06	201.7	201.46	202.03	202.02	203.19	202.27	202.67	201.9	201.79	202.69	202.46	202.76	203.37
209.62	209.13	207.81	209.05	208.19	208.16	209.02	210.43	208.16	208.88	209.6	209.63	209.37	208.3	209.28	209.76	209.2	210.1	208.16	208.01	208.45	208.32	208.37	207.33	207.95	208.8	208.5	207.79	208.67	209.08	208.66	208.84	208.58	208.26	208.85	208.79	208.79	208.43	207.72	208.98	208.86	209.88	207.53	209.67	208.84	208.78	208.95	208.67	208.46	208.28
213.07	213.27	212.74	213.55	214.19	214.02	213.56	213.34	214.49	213.11	213.86	215.28	214.33	213.7	214.38	213.95	213.84	213.74	214.11	213.87	213.22	213.54	213.55	214.58	213.49	214.64	213.61	213.78	214.14	214.12	212.96	213.98	214.07	214.81	212.33	214.09	214.24	213.82	213.33	213.72	213.92	213.43	214.01	213.7	213	213.68	214.34	213.47	213.9	214.59
206.47	206.42	205.94	205.97	205.89	207.12	206.82	207	206.5	206.71	207.13	206.07	207.48	205.18	206.76	205.69	206.51	205.49	207.09	205.72	205.66	207.18	206.17	206.06	206.98	207.12	205.96	205.9	207.47	207.21	205.79	206.9	206.48	206.91	207.05	206.35	205.82	205.53	205.01	204.71	206.48	205.33	207.12	206.48	205.54	206.63	206.46	207.31	206.67	206.52
213.48	212.31	212.65	212.84	211.45	214.17	212.5	213.61	212.69	213.09	212.94	213.23	212.73	213.36	213.45	212.29	212.53	213.56	212.21	212.8	213.48	212.78	213.19	214.13	212.57	213.46	213.66	212.74	212.27	212.46	213.75	213.31	212.58	212.69	212.88	214.15	213.9	214.25	213.14	213.66	212.89	212.43	213.65	212.6	212.28	213.45	212.88	211.97	212.77	213.2
207.67	208.76	208.48	208.72	207.92	208.23	209.66	209.32	207.71	208.14	209.97	208.18	209.07	208.55	208.42	208.54	209.01	207.74	208.08	207.57	208.91	208.18	208.5	208.22	209.1	208.92	208.11	209.93	208	207.46	208.3	208.07	208.88	208.17	208.7	208.06	208.71	208.85	208.91	209.02	208.36	209.13	209.22	209.22	209.18	208.51	209.99	208.04	207.67	207.96
208.74	208.72	208.47	208.2	208.46	207.92	208.31	208.31	208.58	209.07	209.1	208.42	209.43	208.82	209.17	207.95	208.81	208.45	208.5	208.75	208.8	209.04	209.31	209.59	209.72	207.26	209.74	209.18	207.36	208.88	209.15	209.12	209.13	208.18	209.05	208.64	208.91	209.5	209.33	208.49	209.05	209.66	208.85	209.26	207.2	208.34	208.68	209.48	209.06	208.63
209.05	208.32	207.66	209.03	207.65	209.8	209.32	209.76	208.6	208.03	208.64	208.67	209.45	209.04	208.56	208.38	208.93	208.13	210.54	208.2	209.98	210.19	207.85	209.26	208.16	208.58	209.25	208.64	209.77	209.6	208.33	208.91	209.36	208.2	209.05	207.89	208.59	208.72	208.22	207.98	209.19	208.67	208.73	207.49	207.47	208.46	208.31	210.33	208.74	208.23
199.16	198.51	200.89	199.57	199.8	200.15	200	200.11	199.71	199.49	199.33	200.01	199.42	199.37	200.69	200.27	198.77	198.52	199.54	198.96	198.61	199.43	200.55	199.5	199.5	199.42	198.7	199.26	200.1	199.7	199.56	199.07	199.05	199.49	199.92	198.08	199.92	200.18	199.24	199.87	199.54	199.38	199.82	199.36	199.42	199.32	199.39	199.88	199.63	199.02
194.29	193.78	195.27	194.94	195.2	195.52	195.51	194.58	194.68	194.25	194.44	194.94	195.26	195.26	196.3	195.48	194.95	195.28	195.98	195.54	194.27	194.99	195.21	195.38	195.59	196.65	194.64	196.35	195.76	194.39	195.52	195.95	195.55	194.61	195.31	193.58	195.16	194.3	195.57	194.4	195.28	194.79	196.22	195.02	194.88	195.13	194.47	194.47	194.99	195.78
217.1	217.47	217.38	216.92	216.58	217.06	216.78	217.1	216.56	216.49	217.13	217.98	217.05	215.58	217	216.99	217.38	218.54	215.66	217.72	218.14	217.08	216.71	216.52	216.54	218.01	217	217.17	216.91	216.33	216.64	217.79	217.42	217.09	217.52	217.25	217.21	216.49	217.79	216.96	217.5	217.59	216.66	217.47	216.42	217.34	217.64	216.78	216.14	216.58
218.13	218.21	216.99	218.67	218.29	216.81	217.38	217.8	218.45	217.94	217.2	217.68	218.08	218.12	218.52	218.47	217.26	217.23	218.68	218.29	218.98	216.65	217.71	217.76	218.41	218.94	217.78	217.45	218.64	218.04	217.62	217.02	217.16	216.38	217.11	216.97	218.36	217.97	217.9	218.83	217.51	217.46	218.99	217.46	217.01	218.2	216.68	217.77	217.77	218.51
208.96	208.86	208.7	208.58	208.18	208.91	208.35	209.2	209.29	208.66	208.07	208.95	209.23	209.53	209.59	208.47	208.28	209.47	209.33	208.76	208.05	208.87	207.93	208.16	208.87	209.38	209.91	208.93	208.79	208.81	209.75	208.53	207.77	209.16	208.31	209.14	208.68	209.56	209.29	208.48	208.21	209.15	209.01	209.69	208.36	208.11	208.74	209.13	208.78	208.43
199.6	199.7	199.79	199.64	198.98	199.21	199.52	199.24	200.05	198.77	199.72	200.21	198.73	200.11	199.95	198.33	198.55	199.55	199.36	198.77	198.91	199.77	199.59	199.89	198.26	199.1	198.9	200.52	199.99	199.41	199.66	198.81	199.74	198.64	199.53	199.75	199.51	198.97	200.77	198.25	198.62	199.6	198.51	197.85	199.78	198.81	199	198.83	199.3	199.23
216.85	218.31	217.99	218	218.36	218.88	218.15	217.99	217.53	217.63	216.97	217.02	217.57	218.22	218.83	217.68	218.18	218.83	217.56	216.97	218.17	217.25	217.62	217.56	217.6	217.95	217.86	218.18	217.74	218.11	218.26	217.86	216.63	218.32	217.85	217.74	218.71	217.23	218.45	218.27	218.83	216.93	217.81	218.66	218.12	218.69	218.51	217.54	217.11	217.53
200.23	200.45	200.08	200.36	200.86	199.81	200.31	198.72	200.29	200.65	200.2	200.6	200.8	200.06	200.48	200.7	200.9	199.42	199.54	201.38	200.65	201.14	200.08	201.08	199.47	201.45	200.42	200.32	200.16	200.56	200.05	200.46	200.14	200.88	200.74	201.26	199.31	199.83	201.21	200.44	200.06	200.21	200.01	200.99	200.58	201.48	198.78	199.91	198.93	199.98
216.2	217.65	217.86	216.72	216.58	215.99	216.45	217.87	216.13	216.76	217.01	217.51	216.77	216.87	217.82	216.53	217.44	216.91	216.79	216.91	216.99	216.29	216.14	216.41	215.86	217.53	216.53	217.59	217.49	216.84	217.56	216.35	215.59	218.21	217.58	217.78	216.68	216.06	218.6	216.02	218.02	218.06	217.68	216.57	215.75	217.44	218.02	216.85	216.96	217.64
208.68	207.73	209.8	210.11	208.28	208.2	208.18	208.77	209.04	209.36	208.99	209.4	208.4	208.74	208.71	208.67	209.14	208.33	208.28	209.04	208.17	208.52	209.64	208.87	207.74	209.54	208.1	208.78	208.7	209.51	208.93	208.82	209.22	208.15	209.85	208.36	209.76	207.99	208.13	208.55	208.63	208.31	207.89	209.68	208.35	209.3	209.1	208.16	208.19	207.54
213.79	211.44	211.82	211.84	210.41	211.7	211.33	211.44	211.12	211.75	211.64	212.03	212.14	212.17	212.34	211.55	211.67	212.44	212.16	211	211.16	210.86	211.29	212.78	211.12	211.46	211.95	213.55	212.32	212.5	212.43	211.84	212.08	212.07	212.3	211.82	211.84	211.31	212.89	210.46	211.19	211.78	211.43	211.08	212.37	212.02	212.06	212.03	211.13	212.41
212.95	214.03	212.76	213.44	213.09	213.63	211.81	213.28	212.8	212.26	212.69	212.22	212.43	212.86	214.18	214.13	213.28	213.42	214.09	212.71	213.83	213.08	214.14	212.79	212.11	212.26	212.39	213.04	213.02	211.97	212.78	213.22	212.63	213.3	213.41	213.35	213.49	213.38	212.85	214.17	212.63	213.9	212.86	212.29	213.58	212.66	212.85	213.51	213.94	212.75
213.58	212.09	211.33	213.07	212.51	212.32	213.25	212.17	213.13	212.71	211.51	213.06	212.91	211.86	211.83	211.27	212.67	212.42	212.69	212.21	213.22	212.44	213.23	213.04	213.14	212.25	212.61	212.17	212.63	212.63	211.8	212.13	214.04	212.15	212.19	211.76	213.63	212.65	212.74	211.82	212.12	212.5	212.39	212.25	213	211.37	212.59	213.07	212.32	211.65
211.87	211.77	212.16	211.43	211.77	211.68	212.42	211.75	211.19	211.25	212.25	211.39	212.32	211.85	211.22	213.35	211.8	212.39	211.23	211.02	211.49	211.67	210.68	212.41	212.47	211.59	211.99	211.6	212.38	211.32	212.55	210.9	212.43	211.15	212.01	210.59	212.12	212.82	212.42	210.66	211.45	210.58	210.52	211.35	212.05	211.2	212.04	211.62	212.33	211.25
217.17	217.2	218.55	218.97	218.36	217.17	218.21	217.68	218.07	218.88	218.02	217.72	216.96	217.47	217.53	217.75	217.72	217.44	216.87	218	218.31	218.2	217.93	217.32	217.47	219.43	217.59	218.52	217.14	218.53	217.1	217.82	218.39	217.72	217.66	218.6	216.99	217.65	218.13	219.48	216.95	218	218.1	217.4	217.54	217.67	218.18	217.46	217.11	217.92
208.19	208.04	209.61	209.54	207.72	209.87	208.65	209.28	208.68	208.51	208.88	209.4	209.32	208.12	208.21	209.15	208.78	208.72	208.56	208.47	209.18	208.21	209.24	208.17	208.62	207.76	208.1	209.69	208.46	208.64	208.11	207.59	208.37	209.29	209.05	208.1	208.2	208.66	209.2	208.8	208.13	207.68	208.95	208.49	207.78	209.61	208.78	209.01	208.59	208.85
199.18	199.38	199.15	199.24	199.05	200.68	199.93	198.38	199.64	199.52	199.95	199.53	199.37	198.39	199.6	198.12	199.65	198.84	199.25	200.7	200.26	198.34	198.68	200.09	199.54	199.39	199.68	198.56	200.88	198.39	198.74	199.33	199.49	198.92	199.46	198.74	199.45	199.47	198.31	199.7	199.57	198.63	199.43	198.59	198.86	199.82	198.26	199.2	200.11	198.62
203.23	203.02	202.66	203.71	203.53	202.73	203.48	202.23	202.27	203.19	201.83	202.15	202.86	202.48	203.51	203.3	201.97	202.59	202.4	202.55	201.96	202.69	202.88	202.55	202.97	203.09	202.93	202.1	203.39	202.54	202.64	201.9	202.68	202.96	203.5	202.62	202.85	203.02	203.79	202.92	201.73	202.09	202.73	203.74	203.24	203.29	202.05	201.94	202.32	202.5
212.86	213.11	213.36	212.76	212.93	213.02	214.09	213.9	212.09	214.35	212.84	213.62	213.56	212.15	212.65	212.31	212.75	211.74	213.21	212.27	213.09	213.38	213.67	212.72	212.96	213.05	213.12	213.99	213.14	213.08	213.48	214.03	212.34	212.97	213.9	213.3	212.04	212.81	213.46	213.23	212.69	212.82	213.73	214.21	212.99	213.53	214.91	213.57	212.62	212.93
203.4	203.6	204.55	203.09	203.26	204.47	203.64	204.37	202.8	203.78	203.69	202.67	202.76	203.79	202.28	203.83	203.8	203.79	204.61	204.01	201.96	203.5	203.96	205.24	203.55	203.97	203.61	203.96	203.25	203.19	202.36	203.31	202.92	203.14	203.45	204.13	203.54	203.04	204.26	202.84	202.46	203.1	203.46	202.46	203.45	203.66	203.87	203.81	203.56	204.09
208.9	210.36	208.55	209.98	210.34	209.4	210.93	209.64	208.54	210.02	208.73	208.72	210.01	209.79	209.29	210.32	210.52	209.07	209.98	208.49	209.53	209.65	209.35	210.33	210.15	209.11	208.74	209	210.03	210.16	208.72	208.74	207.77	210.5	210.91	210.37	210.38	209.84	209.19	209.44	209.28	209.63	209.48	209.46	209.51	209.1	210.27	209.06	209.74	210.53
199.37	198.36	197.81	199.22	198.47	197.36	199.18	197.81	197.77	197.02	199.55	198.58	196.65	196.94	197.78	198.41	196.99	197.74	197.04	197.72	197.59	197.89	198.13	197.84	198.09	197.18	197.49	198.03	197.85	197.93	197.13	197.98	197.25	197.8	197.61	199.32	196.68	197.45	197.86	197.81	198.25	198.15	198.92	197.39	198.48	197.71	197.74	197.41	197.9	198.66
197.21	197.93	199.13	197.13	197.66	197.1	198.4	196.9	198.11	197.67	197.97	197.52	198.8	197.92	197.67	197.73	198.03	198.52	197.56	198.53	198	196.75	197.8	197.57	197.37	198.4	197.76	197.71	198.79	198.33	197.77	197.64	197.26	198.73	197.49	197.68	198.4	197.5	197.77	197.66	197.45	197.45	197.54	198.57	197.32	197.65	197.32	197.55	196.98	198.14
198.46	197.95	197.17	197.86	198.4	197.81	198.35	196.99	197.75	198.39	198.14	198.78	197.77	197.29	198.18	197.69	198.71	198.18	197.46	197.46	197.95	198.72	197.93	198.77	197.54	197.32	198.08	198.92	197.54	199.65	198.02	196.96	197.57	197.81	199.12	199.09	198.27	197.62	197.68	198.9	198.2	198.02	197.43	198.05	197.6	198.25	198.42	198.14	197.11	197.53
216.56	216.1	216.57	216.86	216.94	216.33	217.17	218.06	217.39	217.24	217.76	217.22	216.53	217.09	216.74	217.19	217.41	215.66	216.74	216.96	216.5	217.38	217.72	217.16	217.25	217.65	216.44	216.19	218.23	216.71	215.55	217.94	217.29	216.97	217.5	216.7	216.58	216.84	216.76	216.38	216.52	216.66	217.38	217.15	217.1	217.99	218.44	216.89	216.67	216.97
212.84	212.12	211.72	212.91	212.77	212.67	211.65	212.84	212.63	212.23	211.79	212.23	211.87	212.99	212.36	211.56	213.59	213.42	211.37	212.09	212.11	211.93	211.95	212.2	212.21	213.37	212.05	212.84	212.49	212.76	211.67	212.74	212.35	211.63	212.55	212.29	211.86	212.84	212.92	212.37	212.82	213.43	212.27	212.77	211.29	212.51	211.43	212.41	212.38	213.41
199.82	199.99	200.55	199.69	199.88	200.53	199.78	199.7	199.42	200.82	201.36	200.43	201.11	200.24	200.81	199.37	200.37	200.54	200.02	199.88	200.84	199.68	200.14	201.12	201.22	200.28	201.11	200.63	199.3	201.07	200.97	199.78	200.65	199.71	199.12	200.42	200.63	199.43	200.81	200.67	199.89	199.82	199.91	200.64	200.09	200.58	200.42	201.43	200.45	201.14
207.76	208.88	209.92	209.22	208.81	208.4	209.06	208.56	208.67	207.57	209.23	208.83	208.46	209.2	208.69	208.22	209.71	208.52	209.75	208.13	208.12	209.08	208.9	208.59	209.25	209.69	209.78	207.78	209.87	208.71	209.44	208.67	208.38	207.95	208.46	209.13	208.08	208.05	209.47	208.54	207.97	209.28	209	209.2	207.71	208.92	207.86	209.28	209.18	209.53
203.72	203.57	203.32	203.31	204.15	203.08	204.54	203.07	203.2	203.41	204.22	203.43	203.78	204.68	203.97	204.93	203.28	203.91	204.78	202.77	202.76	202.94	204.16	204.97	203.06	203.8	203.45	203.8	202.94	204.05	202.72	203.75	203.23	203.5	203.77	204.33	203.47	203.73	203.58	204.7	204.55	203.93	204.14	203.62	203.48	202.65	204.21	204.03	204.03	205.03
201.14	201.47	201.7	200.43	201.9	201.16	201.58	201	200.98	200.98	201.53	201.68	202.09	201.6	200.61	200.08	199.67	202.03	201.1	200.42	201.54	201.59	201.34	200.85	200.77	200.95	201.79	200.51	202.13	201.11	200.9	202.83	200.59	201.86	200.7	201.62	200.96	202.06	199.75	201.93	200.29	201.05	201.08	202.13	200.46	201.32	201.5	200.49	200.73	201.54
198.46	199.43	199.37	199.94	199.9	198.38	198.45	198.88	200.21	200.33	199.28	199.48	199.68	199.42	199.43	198.58	199.17	200.01	199.45	199.89	199.54	199.54	199.9	200.15	198.73	199.17	199.14	199.07	199.34	199.6	199.51	199.64	199.95	199.97	199.78	200.71	200.02	199.07	198.89	199.44	200.22	199.96	200.11	199.58	197.94	199.05	199.39	199.13	199.62	200.64
207.75	207.76	206.5	207.37	208.43	208.91	208.15	207.04	207.9	206.67	207.83	208.7	207.61	207.77	207.64	208.21	208.19	207.33	207.61	206.7	208.65	207.52	208.85	207.85	207.38	207.68	208.27	208.7	207.99	207.5	207.4	207.97	208.11	207.38	207.36	207.18	208.09	207.12	207.9	207.35	208.55	207.73	208.29	207.02	206.98	208.74	207.91	208	208.26	208.37
203.61	202.61	202.64	203.69	203.54	203.72	203.45	202.71	204.41	203.07	204.27	204.09	204.23	203.61	203.77	202.72	204.44	203.98	204.49	203.29	203.47	202.77	205.74	204.69	204.26	205.18	202.73	203.01	204.59	203.84	202.87	204.07	204.27	204.63	204.51	203.92	204.53	203.66	202.95	203.51	202.52	204.13	203.84	203.58	203.37	203.55	203.27	203.33	202.41	204.54
209.62	209.33	209.94	210.68	211.24	208.69	210.19	209.95	209.93	210.49	208.7	210.6	209.29	210.12	209.96	209.94	209.6	209.32	208.84	208.91	209.81	209.97	209.59	208.96	209.65	209.11	208.71	209.35	208.96	209.27	209.59	209.98	209.88	209.5	209.98	210.17	210.5	210.03	210.01	209.05	209.63	210.34	209.31	211.27	209.1	208.39	210.09	209.69	208.99	208.81
201.15	199.99	200.62	200.92	199.19	200.34	199.85	200.68	200.42	199.96	201.31	201.37	200.06	201.4	200.61	201.37	200.03	199.87	199.91	199.87	201.03	198.97	201.36	200.18	201.47	200.68	200.62	199.82	199.07	200.04	202.31	199.8	200.86	200.44	200.65	200.37	199.87	200.01	200.4	200.68	200.94	200.94	200.5	199.89	199.93	199.41	200.46	199.51	199.99	200.05
203.31	204.29	204.16	202.67	204.65	204.38	204.41	204.53	204.12	202.73	202.97	205.21	202.92	203.72	204.65	203.99	203.43	204.74	203.76	202.98	204.16	204.46	205.03	205.12	204.32	203.92	203.55	202.5	203.6	203.21	203.52	204.74	203.89	203.61	202.6	202.97	203.75	204.35	203.48	204.47	203.46	203.29	203.46	203.4	204.69	203.89	204.02	202.36	203.55	204.04
203.76	202.96	205.26	203.18	203.07	202.87	204.11	204.43	204.66	204.71	204.58	202.72	203.23	204.69	204.35	204.4	203.73	203.66	203.46	204.5	204.37	203.98	204.09	203.71	203.64	203.98	204.24	204.11	204.1	203.89	204.54	203.69	203.25	203.78	204.14	203.42	203.45	202.96	204.15	203.22	203.57	203.15	204.19	203.77	203.72	204.02	203.62	204.03	204.23	203.36
207.18	208.24	207.85	207.65	207.24	207.34	208.77	207.11	206.95	208.3	207.06	208.5	206.69	207.36	207.16	208.9	208.5	208.96	207.99	208.29	207.28	206.65	207.06	206.8	207.54	207.26	207.15	208.17	207.79	208.27	209.02	208.1	207.71	208.55	208.97	207.9	209.02	208.35	208.63	208.09	208.16	206.77	207.61	207.69	207.77	207.14	207.46	208.06	207.69	208.64
213.09	212.05	212.23	213.08	212.31	212.92	211.78	213.52	213.12	213.12	212.65	213.62	212.57	213.73	213.21	213.39	213.56	213.01	212.56	212.46	212.34	213.62	212.39	212.21	212.62	213.02	213.4	213.08	212.59	212.8	212.78	212.21	212.18	213.6	213.83	213.1	212.82	213.07	213.37	213.28	213.1	213.95	212.91	213.15	212.54	214.08	212.44	213.13	214.36	212.99
193.58	194.01	193.86	193.6	195.19	193.86	192.69	196.72	194.79	194.16	193.23	195.71	193.26	195.44	194.22	194.57	193.42	192.42	194.45	194.19	193.35	194.38	194.09	195.1	196	193.55	195.23	194.12	195.08	194.37	194.44	194.12	194.21	193.72	194.15	194.45	194.43	193.57	194.2	192.97	194.06	194.75	194.95	194.88	194.67	193.49	193.26	193.73	194.54	194.88
216.14	217.01	216.91	217.28	216.3	216.78	216.52	216.73	214.98	217.26	215.66	217.18	217.05	217.34	217.97	218.02	217.42	217.07	217.29	216.34	217.1	217.21	216.87	217.07	218.12	217.94	217.6	217.09	216.5	216.58	216.75	216.64	217.37	216.98	216.72	216.94	216.66	217.26	217.3	217.88	216.79	215.43	216.84	217.39	217.41	217.09	216.36	216.46	216.29	216.09
213.76	213.28	213.94	214.44	212.9	213.39	214.26	213.4	212.47	215.23	213.36	212.78	213.98	213.73	213.41	212.09	214.44	213.63	213.2	213.03	214.84	213.28	213.49	214.71	213.92	213.7	214.11	214.02	213.42	214.86	213.19	214.23	214.42	213.91	214.3	214.23	215.01	214.47	214.95	213.36	213.81	214.1	214.76	212.77	213.63	214.01	213.36	213.53	213.63	213.59
202.73	203.47	202.22	202.6	203.71	201.55	202.59	203.56	203.15	202.07	202.87	202.65	201.67	202.89	202.58	201.08	202.82	202.33	203.74	203.48	202.13	203.11	202.51	203.04	202.4	203.23	202.14	203.73	202.03	201.99	204.26	202.66	203.11	202.65	203.31	202.43	202.94	202.79	202.77	203.38	201.84	202.34	202.9	202.65	203.45	201.73	203.23	202.97	203.24	202.24
200.01	199.47	201.42	199.43	200.35	199.52	201.07	200.07	200.15	200.46	201.05	200.31	200.31	199.81	198.79	200.47	199.64	200.52	198.94	199.5	200.27	200.81	200.48	199.98	200.09	200.89	201.48	200.6	199.66	200.85	200.59	200.82	199.79	200.95	200.75	199.73	200.88	201.12	198.96	199.92	200.74	200.8	199.83	199.64	200.29	200.15	200.32	200.15	200.55	200.97
205.89	205.93	207.35	206.4	204.91	206.83	206.18	206.53	205.99	206.79	207.15	207.06	205.85	205.38	206.49	206.41	205.89	206.15	207.23	205.68	206.34	205.44	205.99	206.45	205.73	206.29	206.07	207.21	207.02	206.07	206.8	205.98	206.25	206.69	207.03	207.79	206.41	206.86	206.11	206.31	206.33	206.23	206.89	206.1	207.2	206.27	207.02	206.11	206.36	205.76
205.66	206.43	206.35	205.94	205.59	206.5	206.02	205.95	207.3	206.23	207.09	206	206.27	205.4	206.57	205.86	206.54	207.36	206.84	205.3	205.64	206.84	206.44	206.11	205.86	206.77	206.06	207.04	206.54	204.56	206.7	206.35	206.5	207.71	206.46	206.14	206.93	206.24	206.16	206.86	207.73	207.11	206.74	206.41	207.26	207.97	207.13	206.07	206.4	205
211.4	211.72	211.59	212.79	212	212.02	211	211.35	211.42	211.47	212.35	212.58	210.92	212.62	211.65	211.22	211.77	211.45	210.95	211.24	211.44	211.17	211.93	210.97	211.02	211.25	210.8	211.9	211.91	212.04	212.48	210.91	211.32	211.97	210.84	211.03	211.82	210.9	212.05	212.26	211.07	210.91	211.49	211.43	211.03	212.34	210.24	211.64	212.09	211.88
193.8	194.57	193.95	193.92	192.86	194.27	194.19	195.84	195.34	193.94	193.52	195.17	193.69	194.6	193.22	194.78	194.7	194.43	193.89	193.67	192.6	193.78	194.55	193.6	194.34	194.09	194.31	194.44	194.78	194.26	194.84	194.58	194.57	193.65	193.58	193.79	194.15	192.99	193.37	194.25	193.33	193.86	193.96	195.44	194	194.23	193.65	194.21	193.66	194.72
212.58	211.46	211.75	211.84	210.5	211.29	209.7	211.47	211.6	211.59	212.1	211.16	211.6	212.62	211.85	210.97	213.05	211.2	210.82	210.46	211.47	212	211.26	212.52	211.25	212.65	212.51	211.93	212.52	211.69	212.25	211.17	211.4	210.02	212.6	212.06	211.61	211.4	211.9	211.34	211.45	211.19	212.23	212.18	211.84	211.42	211.71	211.32	212.49	211.95
203.79	203.62	203.96	203.35	204.59	203.62	204.1	202.87	203.94	203.75	203.32	204.06	202.6	203.53	202.62	203.75	203.93	204.46	204.17	203.97	203.38	202.99	203.27	203.19	204.51	202.92	204.72	203.77	202.99	203.42	203.2	203.35	203.66	203.58	203.75	203.74	202.95	202.9	203.16	204.83	203.88	204.27	203.76	202.97	203.79	204.53	203.66	203.45	204.03	203.23
209.03	208.85	209.34	208.42	209.08	209.03	209.02	208.19	207.7	208.06	209.12	209.73	209.06	208.33	208.18	209.28	207.1	208.31	207.93	208.19	207.68	209.04	208.75	208.25	208.79	209.93	209.49	208.82	208.63	208	208.79	208.72	208.12	209.28	208.89	208.73	208.91	207.25	208.25	209.15	207.93	208.53	208.2	208.4	209.38	208.91	208.41	208.69	208.61	207.49
209.3	208.88	208.5	209.47	209.2	210.16	210.03	208.93	207.66	209.16	208.63	208.07	208.26	209.26	209.35	208.83	208.75	208.72	208.33	209.64	208.6	208.62	209.69	210.06	208.31	209.6	206.91	210.54	209.45	208.57	208.43	209.17	208.8	208.82	208.78	209.38	208.14	208.61	207.94	208.47	208.7	208.26	209.17	208.38	208.56	208.79	208.79	208.27	208.57	208.76
209.34	207.98	208.43	209.14	208.46	208.25	207.38	208.53	209.78	208.76	208.64	208.53	209.18	209.03	209.07	208.94	208.52	209.2	207.65	209.66	208.68	209.02	208.98	209.55	208.66	209.06	207.91	208.5	208.96	208.22	208.62	208.86	209.22	208.51	208.41	209.87	208.16	209.76	209.88	208.44	208.93	208.2	208.87	209.57	208.36	208.5	209.17	209.67	208.45	208.67
211.58	212.16	210.44	212.45	211.84	211.25	212.19	210.56	211.13	212.79	212.19	211.63	211.65	210.89	211.77	211.07	214.06	211.54	212.22	210.9	210.58	210.8	211.86	212.34	211.97	212.17	213.33	211.49	212.05	211.5	212.45	210.61	211.36	210.87	211.53	211.46	209.96	210.02	212.07	210.96	211.67	211.01	211.28	211.82	211.75	211.11	211.09	212.33	212.72	211.81
208.31	208	207.63	208.43	206.68	208.12	208.92	209.22	208.44	207.29	207.47	208.56	207.51	208.31	209.08	208.25	207.93	206.72	209.78	207.1	207.31	207.66	207.98	207.22	207.75	207.12	208.48	208.18	207.75	207.14	207.86	207.05	207.25	209.44	206.31	207.25	208.27	206.61	207.79	208.43	209.21	207.94	207.59	207.64	208.36	207.57	207.95	207.97	206.75	208.16
208.11	209.59	209.22	206.56	207.95	209.2	209.75	209.31	209.86	207.98	209.16	208.83	208.99	209.1	208.1	209.3	209.41	209.64	208.89	208.98	209.13	208.76	208.02	207.62	208.03	207.96	208.58	208.83	208.6	208.18	209.36	208.52	208.63	208.15	208.71	209.81	209.12	208.12	208.07	208.19	208.86	207.84	208.42	209.21	208.69	208.75	208.18	208.52	207.72	209.28
203.98	203.44	204.88	204.21	204.76	204.62	204.28	203.37	202.93	203.37	203.34	203.41	203.18	203.07	203.8	203.07	204.05	203.59	204.35	204.36	204.31	204.07	203.41	204.04	203.93	204.37	204.44	203.97	202.9	203.85	203.81	203.7	203.77	204.39	203.46	204.4	202.63	203.82	204.35	204.51	204.32	204.24	204.08	203.94	204.36	203.2	203.65	204.65	203.27	203.7
216.07	217.51	216.89	217.39	217.1	217	217.82	217.77	217.72	217.29	217.46	217.34	217.41	217.97	216.58	217.66	216.62	217.53	216.98	216.89	216.19	216.4	217.42	216.71	216.78	216.24	216.18	217.09	216.58	217.53	217.26	216.76	217.59	216.78	217.51	215.22	217.04	217.56	216.63	216.74	216.13	216.93	217.98	216.51	217.61	215.46	217.78	217.95	218.16	216.7
209	210.32	209.75	209.82	209.67	208.6	209.98	209.46	210.04	209.76	209.33	209.22	209.38	209.74	209.35	209.33	210.09	208.87	210.17	210.61	209.36	210.79	209.21	208.8	209.21	209.47	210.15	209.63	209.53	209.7	210.02	209.66	209.8	208.6	209.71	209.56	209.92	208.99	209.83	208.23	209.88	209.29	209.68	208.47	208.99	209.09	208.29	209.39	209.48	208.9
205.52	206.86	205.73	205.49	204.74	205.33	205.09	204.51	205.43	205.38	205.33	205.57	205.85	205.74	205.84	206.75	205.71	204.6	205.18	205.57	205.13	205.54	206.36	205.66	204.44	205.58	205.37	206.31	206.09	206.15	204.77	206.5	205.2	206.26	205.04	205.46	205.61	205.96	205.57	205.71	204.5	206.37	204.9	205.47	206.32	205.25	205.9	206	205.37	205.33
198.32	197.87	199.4	199.11	199.22	197.07	199.48	199.26	198.83	198.69	198.76	198.85	198.87	199.25	198.4	198.64	198.87	198.56	198.29	198.64	199.67	198.37	198.54	197.14	198.99	198.2	198.53	199.4	198.04	198.6	198.38	198.01	198.44	197.25	198.15	198.54	198.28	198.51	198.14	199.4	198.76	198.5	197.82	198.41	199.08	199.09	198.42	199.06	197.39	199.04
211.51	210.92	210.26	211.86	211.65	212.5	212.06	212.25	211.9	210.83	212.74	211.86	211.63	212.23	211.58	210.95	211.78	210.62	210.75	211.26	211.48	210.96	212.62	213.3	212.51	211.52	211.84	211.5	211.63	211.56	211.4	212.12	211.21	211.35	210.85	212.81	211.45	211.44	212.04	211.92	211.61	210.9	210.92	212.1	210.68	212.23	211.88	212.08	212.15	211.36
210.17	211.98	210.47	211.85	211.78	210.81	211.88	211.78	213	211.89	212.88	211.59	211	211.65	212.1	212.09	212.55	211.65	211.14	213.19	211.82	211.15	212.59	211.28	211.18	212.15	210.62	211.47	210.7	210.36	211.09	211.01	211.49	211.8	211.55	211.74	211.94	212.19	211.89	210.31	210.79	211.36	211.76	212.04	211.39	212.57	211.78	210.81	212.11	211.45
203.62	201.77	203.45	204.04	202.92	203.05	202.98	202.53	201.69	204.09	203.42	202.17	204.37	202.86	203.22	201.8	204.59	202.04	201.82	202.78	203.6	203.77	203.6	203.28	203.66	203.41	204.19	203.61	203.41	204.26	202.3	202.63	202.96	203.5	202.65	203.16	203.67	203.33	202.57	203.01	203.51	203.85	203.33	202.71	204.62	202.53	203.68	204.08	203.59	202.55
208	208.84	209.47	208.51	208.77	209.87	208.12	208.69	209.48	209.03	209.06	208.56	207.95	208.68	209	208.38	209.27	209.23	208.15	209.49	209.74	207.99	209.23	208.89	208.44	207.83	209.69	209.46	209.22	209.32	209.08	209.23	209.39	210.09	209.23	208.53	208.35	208.79	207.66	210.04	208.41	208.7	208.47	208.31	209.39	208.85	208.74	208.83	207.9	208.53
208.92	208.04	208.95	209.09	207.83	207.19	209.49	208.2	208.84	208.7	208.47	210.19	209.13	208.53	209.13	209.19	208.53	208.44	208.86	208.39	209.26	208.46	208.94	208.91	208.68	208.96	209.31	209	208.24	208.91	208.37	207.91	208.35	208.31	208.82	208.82	209.2	208.46	208.84	208.18	208.44	207.36	208.18	209.42	209.67	207.79	208.06	209.65	209.36	209.01
208.49	209.69	209.51	209.84	208.12	208.03	208.65	209.37	208.52	208.44	210.06	208.65	210.32	208.49	208.29	207.77	208.19	208.51	209.16	208.9	208.83	208.92	208.59	208.64	208.89	208.69	209.24	208.89	208.35	207.88	209.07	208.58	208.97	208.76	208.66	209.32	207.73	208.52	208.4	209.72	209.02	209.19	208.94	208.98	208.27	209.77	209.11	208.63	209.99	209.88
199.47	200.71	200.46	201.15	201.19	199.43	200.51	199.97	200.13	201.55	201.02	199.88	200.21	200.45	200.6	199.95	200.38	199.53	200.38	200.39	200.12	200.55	200.01	200.55	201.86	200.51	201.78	200.83	199.14	199.3	200.36	200.29	200	200.56	200.42	201.33	199.73	200.46	200.68	201.18	200.21	201.24	200.34	199.96	200.75	200.17	200.28	199.97	200.89	201.01
203.59	204.06	204.23	203.6	202.59	202.9	203.6	202.57	202.6	203.69	203.68	203.96	202.17	203.49	202.8	204.15	202.56	202.28	203.33	204.44	203.88	202.62	201.95	204.28	202.98	203.13	202.69	203.22	203.3	203.14	204.29	203.74	203.25	202.51	204.98	202.69	203.25	202.59	204.66	202.73	203.47	204.09	203.82	203.4	204.17	202.99	204	202.8	203.18	203.85
204.3	202.61	204.27	203.18	203.32	203.04	204.34	203.22	204.49	204.13	204.13	204.36	202.98	203.92	203.77	204.91	202.86	203.34	203.1	204.28	203.47	203.38	203.9	203.05	203.87	204.62	204.57	202.93	203.95	203.02	203.56	203.69	203.96	203.98	204.19	203.51	205	204.99	204.03	203.51	203.22	203.92	204.79	203.01	203.22	205	204.06	203.32	203.87	204.38
211.67	212.88	211.03	212.44	212.02	211.3	212.17	212.45	211.18	211.31	213.05	211.56	211.38	211.95	212.28	210.25	212.55	211.63	211.25	211.64	212.32	211.73	211.44	211.79	211.13	210.44	211.28	211.47	211.88	212.07	212.01	211.95	212.29	212.16	211.98	211.27	211.19	212.49	210.97	211.4	212.31	211.99	211.73	211.98	211.71	211.47	212.25	211.42	211.33	213.1
211.29	210.96	210.65	211.81	212.32	211.37	211.35	212.72	211.32	211.38	211.82	211.46	211.25	210.5	211.29	212.21	211.34	212.6	212.18	211.07	210.65	211.97	212.36	212.17	210.7	212.07	211.84	210.96	211.76	211.21	211.16	211.85	211.14	212.07	211.05	211.24	210.55	212.62	209.83	211.95	211.64	211.35	210.64	211.49	211.18	212.82	211.79	211.85	210.98	211.67
204.93	203.82	204.47	204.27	203.83	204.48	205.21	203.09	204.11	205.97	204.22	204.59	205.46	204.7	204.01	204.43	205.73	205.13	205.63	204.88	204.98	203.96	205.99	205.96	205.14	204.24	204.65	204.18	205.51	203.98	204.21	205.15	205.54	204.25	204.85	203.7	204.33	205.48	205	205.83	203.19	204.63	204.06	204.48	203.95	205.34	205.77	204.01	204.35	204.77
209.4	209.58	209.26	208.92	210.99	209.38	209.17	209.84	208.69	209.64	207.78	209.26	210.3	209.75	209	207.31	209.52	209.53	209.4	209.6	208.44	209.63	210.18	209.7	209.36	210.11	210.3	210.1	208.78	209.22	209.81	208.33	209.47	208.54	207.9	209.77	210.35	210.54	209.76	209.95	208.08	208.48	209.71	210.45	208.9	209.17	208.84	209.4	209.05	209.39
202.01	202.85	203.69	203.1	203.47	203.7	202.19	203.4	203.21	204.83	202.5	203.08	202.12	203.53	202.89	204.26	204.27	203.06	203.89	203.74	203.47	202.5	201.88	202.34	204.42	202.47	202.05	203.24	202.7	203.43	203.08	202.56	202.95	203	202.55	202.25	202.27	203.63	202.68	202.65	203.56	203.72	203.61	202.81	203.45	204.21	203.58	201.8	201.65	202.4
202.64	202.72	201.59	202.68	201.99	203.31	203.06	203.49	203.15	202.76	202.45	202.78	202.41	203.06	202.61	203.24	201.82	201.99	202.79	203.95	201.62	201.08	202.82	202.83	203.12	203.03	202.61	202.4	202.61	203.19	202.69	202.73	201.95	202.4	202.61	202.48	203.35	202.97	202.29	203.2	202.78	203.53	202.8	202.45	202.83	203.54	201.52	202.04	202.15	201.84
210.66	212.46	211.69	211.35	210.61	211.63	211.14	212.4	211.44	212.14	211.33	212.2	211.68	212.37	211.77	212.32	211.16	211.34	211.96	212.09	210.69	211.47	212.85	211.86	210.67	212.5	211.98	211.42	211.13	211.09	211.38	210.89	212.29	210.82	211.38	211.9	211.92	212.52	211.73	211.67	212.26	212.06	211.81	211.65	212.29	211.82	211.27	211.93	210.67	212.73
203.24	203.84	203.07	203.71	203.04	202.64	203.24	203.84	203.62	204.06	203.1	202.72	203.13	203.76	203.52	203.97	203.47	204.72	202.74	203.22	204.15	204.24	204.53	204.04	202.98	203.78	204.23	202.91	204.31	204.37	203.04	203.9	204.1	202.13	202.96	202.99	203.38	204.09	204.06	204.62	202.65	203.57	204.83	203.07	203.05	204.25	203.85	202.96	203.48	203.04
218.03	217.6	217.31	217.41	217.82	217.72	216.82	217.8	218.13	218.04	217.84	217.66	218.39	218.08	217.11	218.04	218.55	217.67	218.23	217.12	218.39	217.71	217.13	218.1	216.01	218.86	217.98	217.48	217.66	217.91	217.94	218.85	218.23	216.09	218.88	217.6	218.21	218.61	217.02	216.27	218.56	218.39	218.65	217.07	217.82	218.57	217.63	218.05	218.23	216.77
206.32	206.76	206.12	206.14	205.11	206.4	205.48	205.94	206.74	207.47	205.65	205.59	205.71	206.8	205.56	206.44	205.89	207.41	205.17	205.73	206.85	205.71	206.92	204.88	206.44	206.74	206.88	205.02	205.82	205.68	206.62	206.61	206.86	207.45	206.29	207.22	206.75	205.59	207.71	205.51	206.74	206.19	206.72	205.81	207.68	207.73	206.57	206.76	206.08	206.44
218.07	216.97	217.26	217.31	217.94	216.6	217.3	217.4	216.12	217.66	216.5	216.98	217.37	217.09	215.66	218.24	217.36	217.26	216.35	216.18	217.35	217.62	216.69	217.73	217.56	216.43	218.06	217.38	216.64	216.61	215.51	218.23	217.79	217.21	216.84	216.75	216.66	217.83	216.41	217.33	216.19	217.09	217.21	216.56	216.65	217.22	216.45	216.82	217.15	217.16
211.56	211.71	212.4	210.73	211.37	212.13	212.43	211.05	211.4	211.76	212.78	211.48	211.28	211.93	212.96	212.88	211.42	211.95	212.01	212.5	211.04	211.31	211.18	211.01	210.79	212.26	211.38	210.84	211.36	211.47	212.24	212.23	211.59	210.95	210.91	211.81	211.9	211.55	212.71	210.78	211.35	212.5	213.19	211.37	212.58	210.7	210.88	212.57	210.57	210.6
198.32	196.95	197.52	198.54	196.96	198.47	198.58	197.71	196.43	197.68	198.31	199.08	198.38	197.86	198.12	198.41	198.53	197.44	197.67	197.89	198.16	198.76	197.45	197.7	198.34	198.47	198.06	198.21	198.31	198.25	197.82	197.29	197.82	196.54	197.63	198.63	198.03	198.27	197.84	198.62	198.61	197.99	197.19	198.77	197.62	197.07	198.2	197.69	198.07	198.56
197.92	198.93	198.02	199.04	197.15	198.44	197.01	198.39	198.23	198.24	198.58	198.14	196.72	198.48	198.77	198.18	198.06	198.04	198.59	197.16	197.23	197.81	198.81	199.36	197.57	198.35	198.17	198.22	198.52	197.3	198.7	198.9	198.47	197.68	198.32	198.76	198.52	198.46	197.58	197.29	197.48	197.89	197.56	198.66	198.14	198.61	197.22	196.94	197.36	197.74
203.33	203.99	202.14	203.52	203.43	202.82	203.22	202.9	204.41	204.24	202.38	202.51	203.18	202.54	203.18	203.61	202.34	202.05	203.92	202.21	202.62	204.11	203.87	203.7	204.24	204.07	203.62	203.95	204.45	202.38	204	202.89	203.47	203.84	203.44	203.22	204.32	202.93	204.04	202.15	203.68	204.1	202.97	203.44	204.18	203.42	203.31	203.72	204.28	202.09
207.58	207.63	207.54	207.63	208.18	207.79	207.53	207.25	206.77	207.31	208.56	208.04	207.51	206.93	207.33	206.8	207.32	207.12	207.31	208	207.5	208.48	207.41	208.14	207.61	207.28	207.45	207.71	207.43	207.38	206.81	207.18	208.31	208.87	207.01	208.62	206.48	206.98	208.28	207.69	208.56	208.09	207.1	207.28	206.85	208.01	207.85	206.37	207.94	208.03
207.02	208.58	209.16	207.99	209.05	207.94	208.81	209.41	209.06	209.34	209.12	208.54	209.64	208.61	208.18	208.51	208.06	208.36	209.2	209	208.4	208.78	208.63	208.12	207.97	208.02	208.9	208.63	209.78	208.57	208.83	208.72	209.92	208.73	209.19	209.06	207.98	208.61	207.98	209.54	209.3	208.98	208.83	209.23	208.68	209.56	208.61	208.49	207.69	208.57
209.36	209.41	209.6	208.06	210.19	208.59	208.89	209.17	209.12	208.81	209.37	209.84	208.2	208.76	209.18	209.8	209.31	209.94	209.96	209.24	209.56	209.32	209.25	208.94	210.28	209.58	210.02	209.7	209.99	209.74	210.21	209.95	209.25	208.76	210.25	208.5	209.22	209.6	209.93	210.04	208.22	209.81	209.52	209.33	208.77	209.41	209.3	210.28	210.28	209.33
212.55	212.29	211.25	212.19	211.19	212.21	211.39	212.29	211.97	211.74	212.56	212.63	211.09	212.22	211.56	210.92	210.58	210.89	210.11	211.38	212.33	211.67	210.88	211.62	210.91	212.31	211.44	211.31	211.61	212.02	212.18	211.73	211.27	210.75	210.72	212.53	212.56	211.54	210.81	211.34	210.72	212.05	212.08	212.59	212.16	210.1	211.79	211.47	211.91	211.31
199.08	198.78	200.2	199.04	198.14	198.87	200.45	199.26	199.67	200.95	199.56	199.18	198.99	199.14	198.74	198.87	199.29	199.32	199.29	199.73	199.56	199.22	198.86	200.01	198.8	198.92	198.55	198.47	199.35	200.06	199.21	199.93	198.56	200.58	199.15	199.66	198.96	199.27	199.94	199.7	199.06	199.92	199.4	198.8	199.29	199.3	198.88	198.85	198.67	198.85
204.34	203.94	204.01	204.04	203.6	204.64	204.76	202.75	203.76	204.43	203.96	203.74	203.68	203.56	203.97	203.96	203.4	203.44	204.41	204.22	204.43	203.88	203.18	204.07	203.53	204.83	204.29	204.19	203.11	202.83	204.46	203.81	203.77	204.14	204.39	205.03	203.6	204.14	204.52	203.32	203.73	203.26	203.49	204.21	203.68	203.48	204.27	204.16	202.92	203.85
208.96	208.95	208.45	208.3	208.03	209.6	208.27	208.26	208.78	209.02	208.98	208.02	208.64	208.78	208.38	209.82	209.63	210.14	208.06	209.05	209.13	209.34	208.11	208.07	208.46	209.01	208.39	208.93	207.46	209.33	209.33	207.62	208.34	208.51	208.51	208.39	208.71	207.55	209.02	208.06	209.68	209.03	208.59	208.7	207.97	208.47	208.86	207.62	208.42	208.46
207.54	209.02	209.88	207.95	207.65	208.64	207.83	208.8	207.88	207.97	208.81	208.52	208.13	207.23	209.05	209.11	208.72	207.76	208.28	207.37	208.86	209.22	207.7	209.11	209.3	208.67	208.47	208.44	208.19	208.07	209.25	207.82	208.47	208.33	208.92	208.65	208.66	209.11	208.2	208.41	209.75	208.61	208.19	208.81	208.41	209.22	207.73	208.4	207.36	208.66
209.37	209.03	209.2	207.66	208.52	209.26	209.19	208.33	207.74	208.45	209.28	208.99	208.39	210.14	209.28	208.82	209.68	209.42	208.45	208.54	209.39	208.52	208.83	209.22	209.15	209.39	207.39	208.5	208.69	208.32	208.26	208.76	208.06	209.19	208.48	208.98	209.25	209.07	208.37	208.37	208.52	208.75	208.29	207.86	207.41	207.72	208.42	208.06	209.38	207.97
199.26	199.12	200.13	198.34	200.02	198.6	199.16	199.48	199.65	198.81	201.15	199.14	199.81	199.28	199.46	200.24	199.26	199.17	199.66	199.38	198.94	200.38	201.24	200	199.17	198.6	199.44	199.13	199.52	199.53	199.26	198.59	198.27	199.26	199.42	199.32	199.25	199.02	199.87	199.07	198.63	199.09	198.98	199.96	199.09	199.19	200.69	199.44	199.16	199.98
208.13	209.3	208.07	208.3	207.67	208.83	208.87	209.41	208.21	208.36	207.83	208.05	210.31	208.89	208.5	208.05	208.39	207.97	208.53	208.27	209.3	208.71	208.59	209.45	210.09	208.68	207.83	208.4	209.25	208.86	209.53	209.38	208.44	208.29	209.8	208.96	207.34	209.06	208.11	208.85	208.61	208.94	208.81	209.3	208.77	209.45	208.29	208.68	209.45	208.64
211.63	212.24	212.3	212.23	211.78	211.48	210.54	211.32	210.68	212.08	211.87	210.93	210.39	211.99	211.92	211.2	211.2	211.07	210.34	211.75	212.12	212.25	210.89	211.11	211.82	212.78	212.19	212.07	211.2	211.78	211.39	211.17	211.06	212.54	211.76	210.81	212	211.38	212.39	212.01	211.9	211.7	211.27	211.75	212.36	211.93	212.06	211.5	211.95	211.36
209.01	207.7	209.04	209.48	209.28	208.47	209.03	209.02	209.15	209.01	208.75	208.63	207.95	209.56	208.52	208.3	209.31	209.24	209.46	210.57	209.14	208.77	208.39	208.53	209.38	208.83	208.38	208.35	208.33	208.85	208.52	209.05	208.54	209.69	208.92	208.09	209.46	208.79	208.25	207.74	208.65	208.8	207.41	208.59	209.02	208.32	209.56	208.8	207.93	209.44
202.06	201.94	202.57	202.96	202.57	203.76	202.43	202.8	203.39	202.67	202.24	202.53	203.71	202.49	202.5	201.82	202.87	202.95	203.5	202.16	202.36	202.59	202.39	202.22	203.08	202.51	201.6	202.97	203.17	201.16	202.78	203.02	203.29	201.72	203.16	203.42	202.13	202.79	202.96	203.39	203.64	202.89	201.87	203.24	203.5	202.09	202.25	202	203.83	202.59
201.68	201.47	199.92	201.58	200.76	200.22	200.91	199.64	200.93	201.04	201.17	200.19	200.84	201.71	201.13	200.48	201.22	202.2	201.49	200.23	201.4	200.14	201.77	201.38	201.03	200.44	200.88	202.58	201.17	201.57	201.74	201.94	200.87	200.73	202.04	200.43	201.76	201.91	200.49	201.53	200.5	201.56	201.51	201.74	200.93	199.94	201.23	201.33	200.84	200.23
212.84	211.55	212.63	212.83	212.43	212.32	212.87	212.38	211.78	212.44	211.75	211.97	213.65	212.37	213.21	213.27	211.79	213.16	213.44	212.53	213.13	211	212.38	212.07	211.96	211.65	211.33	212.52	211.82	212.75	211.69	212.12	212.02	212.99	212.35	212.6	212.95	212.02	213.58	212.14	210.66	212.49	213.44	211.39	211.12	212.38	212.35	211.68	212.68	212.51
205.38	206.28	204.55	205.46	204.91	205.3	204.41	204.3	204.93	204.81	204.81	204.19	204.96	203.73	205.47	204.56	205.49	204.53	205.52	204.75	205.24	204.05	204.69	203.98	204.56	205.26	204.89	204.53	205.85	205.16	203.81	204.35	204.31	204.97	205.32	204.44	203.65	204.71	204.24	205.82	204.94	204.65	204.03	205.23	205.01	203.63	203.81	205.04	204.14	205
200.23	198.53	199.15	199.14	199.31	199.43	199.89	200.83	197.19	198.55	199.5	199.55	200.44	200.4	199.35	198.66	199.68	200.82	198.03	199.96	200.52	199.81	198.71	199.28	200.6	200.21	199.62	200.06	200.03	200.42	199.72	200.34	199.49	199.19	199.32	199.02	200.15	198.89	200.63	199.38	199.38	198.8	199.67	201.42	200.88	200.37	200.3	200.42	200.01	199.77
208.56	208.79	208.49	209.23	210.01	208.4	208.55	209.27	209.18	208.6	210.29	208.51	208.94	209.11	209.37	208.45	208.71	208.3	208.9	209.09	208.8	207.84	208.37	208.25	208.03	208.47	209.3	208.63	208.98	209.04	209	208.47	208.06	208.77	208.1	209	208.62	208.81	208.11	208.44	209.13	208.87	208.74	208.33	208.67	209.33	209.26	209.7	209.01	208.53
216.59	217.98	217.39	218.52	217.11	217.33	217.62	217.46	216.81	217.74	217.8	217.22	216.93	216.59	216.59	216.67	217.15	216.47	216.24	216.72	217.23	217.38	216.55	216.79	216.76	217.15	215.81	217.24	218.87	215.83	217.58	216.17	216.64	217.93	217.05	217.21	216.94	216.56	216.02	216.91	216.21	217.38	217.09	216.81	216.61	217.26	216.99	217.63	217.33	216.78
213.38	212.19	211.34	212.36	212.82	212.89	212.91	212.41	211.29	213.1	212.99	210.77	211.95	213.81	211.31	211.96	211.79	211.82	212.59	212.12	212.77	212.88	213.56	212.48	212.59	211.84	211.52	212.5	212.85	213.07	212.79	211.83	211.94	213.55	212.56	211.39	212.95	212.71	211.41	212.44	212.21	212.37	212.87	211.91	212.58	212.68	211.91	212.04	213.25	212.34
200.1	200.61	200.27	200.55	200.15	199.81	201.76	200.45	200.7	201.1	198.13	199.99	200.58	201.06	200.12	200.19	201.3	201.52	199.68	200.51	199.6	200.2	198.82	201.86	200.37	200.56	200.92	200.88	199.87	199.97	200.91	200.33	200.69	200.19	200.59	198.92	200.13	199.91	200.52	199.88	200.35	200.14	199.26	200.63	199.47	199.98	201.52	200.84	200.69	199.95
207.81	209.16	208.62	208.12	208.96	208.68	209.17	209.76	208.78	208.12	209.01	208.26	209.45	207.91	207.98	208.29	208.56	209.24	208.54	208.2	207.99	207.78	208.43	209.28	208.53	208.44	209.23	208.13	208.34	209.74	209.32	207.06	208.8	208.46	209.89	208.83	208.51	207.51	208.51	209.23	208.98	207.67	207.71	208.33	209.6	208.93	207.61	209.73	209.35	209.42
204.07	204.43	202.91	202.97	204.22	203.68	202.01	202.47	201.69	202.99	203.25	204.01	203.64	203.06	203.31	203.1	202.93	203.52	203.15	202.93	203.52	202.95	203.56	201.41	202.97	203.29	202.96	202.77	202.51	202.81	203.29	203.74	201.93	203.14	202.97	203.27	202.2	203.32	202.25	202.51	203.68	202.71	203.38	202.55	203	202.55	203.41	203.03	203.96	202.6
217.72	216.96	216.11	217.47	217.25	216.65	215.87	217.47	216.74	217.25	217.09	217.08	217.19	216.26	217.42	217.13	218.14	216.75	217.26	218.09	217.68	217.27	218.76	216.94	217.53	217.79	216.26	216.29	217.52	216.13	216.59	217.01	217.03	217.17	217.55	216.32	216.65	217.48	215.87	217.3	216.48	216.12	216.45	217.63	215.81	217.28	217.13	216.19	216.95	216.99
207.02	208.71	207.9	207.53	208.09	208.66	206.71	208.48	207.55	207.48	208.51	208.08	207.94	206.56	206.89	208.74	207.65	207.36	208.18	207.38	206.97	207.88	207.3	208.37	207.54	207.82	207.37	207.73	207.89	207.85	207.68	207.36	208.44	208.08	207.36	207.21	209.13	208.11	206.4	207.12	207.59	208.15	207.22	207.73	206.8	208.3	208.23	208.32	207.82	207.55
206.9	207.45	206.8	205.95	207.57	206.58	206.2	206.05	206.82	206.92	205.59	205.36	207.19	206.37	206.46	205.62	206.76	206.23	206.24	205.48	205.57	206.15	205.87	206.51	206.27	207.01	206.48	205.25	205.95	206.69	206.61	206.5	205.58	206.78	207.08	206.21	205.78	206.49	207.25	206.6	205.73	206.69	206.49	206.54	207.28	206.28	206.66	207.1	206.03	205.77
209.32	209.12	208.45	209.2	208.51	208.24	209.26	208.69	209.13	208.37	208.56	207.74	209.41	208.55	208.64	210.16	209.23	209.27	206.78	208.5	208.94	208.56	209.47	208.6	208.08	208.81	209.11	209.12	208.98	208.61	208.69	209.11	206.73	209.21	208.21	209.11	208.69	207.75	208.95	209.07	208.08	209.73	208.19	207.28	208.76	208.87	208.32	209.86	208.82	208.16
212.47	211.65	212.16	211.9	212.19	211.55	212.4	212.07	211.77	210.14	212.73	211.45	212.11	211.5	211.88	211.34	212.24	212.32	212.17	211.62	211.62	211.71	212.12	212.64	211.6	212.3	211.77	211.36	211.54	213.18	210.29	212.43	211.62	212.22	211.6	211.04	212.26	211.74	213.12	212.21	211.69	212.51	210.69	212.94	211.35	211.69	211.96	211.1	211.94	212.33
203.59	204.03	203.09	203.87	203.92	203.51	203.97	204.6	203.5	204.14	203.57	204.01	204.2	203.48	202.68	205.17	203.26	202.07	204.86	203.78	203.1	203.6	203.19	204.15	202.41	203.22	203.97	204.52	203.75	203.4	204.4	204.39	204.72	204.47	203.88	203.86	203.68	204.18	204.11	203.97	203.53	204.84	204.1	203.59	203	202.19	204.25	205.53	204.14	203.28
207.86	208.41	207.79	207.43	207.77	207.78	207.44	208	207.3	207.29	207.08	208.47	207.98	205.82	208.13	207.22	208	207.39	207.36	208.33	208.21	207.85	207.84	208.5	208.62	207.72	208.44	207.98	207.62	207.97	207.4	207.99	207.78	208.5	207.85	208.3	207.32	208.57	207.97	208.75	208.34	207.77	207.44	207.37	207.9	208.13	207.56	208.63	208.18	207.66
198.3	199.64	198.91	198.86	198.9	199.64	199.91	198.84	200.17	199.39	198.69	200.64	199.45	199.64	199.7	199.55	199.8	198.64	198.57	199.94	199.23	198.11	199.54	198.79	199.67	199.13	199.09	200.31	200.05	200.35	198.6	200.33	199.49	197.95	199.73	199.5	200.87	199.36	199.1	199.45	199.36	199.48	198.45	198.91	198.21	199.42	199.75	199.65	198.15	200.36
217.71	217.91	217.6	217.83	215.89	217.79	218.08	217	218.16	218.23	219.04	218.2	217.99	218.02	217.65	217.73	217.65	217.98	216.86	217.51	218.1	218.79	217.21	218.33	217.55	217.88	217.76	217.97	218.17	217.6	217.71	217.95	218.71	218.08	217.09	217.34	216.81	218.56	217.26	216.98	216.92	217.57	219.43	217.53	217.72	217.38	217.25	217.09	218.06	217.21
210.02	209.37	210.23	208.29	209.67	211.19	210.26	209.7	211.21	209.16	209.14	210.04	209.35	210.64	209.21	210.06	209.76	209.01	209.12	210.41	209.19	208.9	207.94	210.5	209.95	210.48	210.34	210.13	209.91	210.91	210.26	208.93	209.53	209.79	209.24	209.28	210.09	210.05	210.43	209.09	209.7	209	210.12	209.91	209.91	209.72	210.02	209.8	209.92	209.72
205.07	204.24	204.54	204.17	204.3	205.25	204.44	203.52	204.62	203.07	203.95	205.46	204.76	205.46	204.9	205.07	204.47	205.71	205.44	205.43	205.63	204.32	206.06	206.17	204.21	204.01	204.43	203.75	204.34	205.54	205.31	205	204.31	205.76	203.21	205.64	204.63	204.68	204.63	205.12	205.77	204.57	203.34	204.53	204.7	204.26	204.65	205.38	206.06	205.26
208.92	209.18	208.82	209.34	209.63	207.28	209.39	208.71	209.09	208.48	210.45	208.76	208.91	207.63	209.33	208.27	208.64	209.11	208.53	209.33	209.01	208.22	208.56	208.81	208.62	208.84	209.26	207.89	208.59	209.03	208.22	210.27	208.91	208.67	208.8	207.98	207.59	208.71	208.6	208.89	209.27	209.49	209.1	209.9	208.55	208.59	209	209.18	208.7	209.08
199.34	199.29	200.28	198.98	200.55	198.77	198.74	200.12	199.97	199.38	198.84	199.84	199.59	199.75	199.54	199.37	199.08	199.35	199.26	199.16	199.58	198.64	199.07	198.89	199.92	200.4	200.26	199.28	199.11	200.27	198.15	199.8	199.13	200.61	201	199	199.19	199.64	199.57	200.19	199.55	199.46	199.79	199.55	199.6	200.08	199.57	199.1	199.55	199.73
203.99	202.6	204.11	203.53	203.45	203.89	202.77	203.42	203.19	203.09	203.23	203	204.78	203.57	202.99	202.73	202.36	203.46	203.69	203.75	203.18	204.46	203.68	203.66	205.14	204.28	204.09	203.77	202.86	203.86	202.97	203.16	203.81	203.49	203.07	203.17	203.41	204.54	203.61	204.86	203.59	204.17	203.45	203.21	204.02	203.27	204	203.44	204.05	202.52
207.74	208.32	208.56	209.26	206.04	208.94	207.68	207.37	208.5	208.92	208	207.86	208.81	207.5	208.18	208.24	207.56	206.73	208.39	208.21	206.89	207.86	208.47	208.4	207.84	208.22	206.55	207.93	206.76	207.34	209.5	207.78	207.56	208.29	207.89	207.78	207.85	207.75	206.58	209.23	208.32	208.25	208.19	208.26	207.85	207.01	208.14	207.54	207.67	207.97
208.8	209.47	208.95	208.72	209.07	209.22	208.85	209.18	209.45	208.95	209.21	208.28	209.2	209	209.25	208.59	207.9	207.58	207.84	208.8	209.21	208.14	208.34	208.54	209.21	207.39	208.68	208.79	208.44	208.72	207.82	208.66	208.33	207.64	208.84	208.89	207.96	209.03	208.72	207.53	209.48	209.1	209.54	208.77	210.33	209.41	209.27	208.25	208.04	208.85
209.57	208.25	208.11	207.87	208.08	208.38	207.5	207.18	206.74	207.86	206.71	207.21	208.64	207.32	206.89	208.14	208.22	207.28	207.23	206.96	207.93	208.1	207.23	207.61	206.86	207.78	207.03	208.16	208.12	208.96	207.63	207.82	208.84	208.17	207.87	208.05	206.98	206.58	207.84	208.99	208.34	207.72	208.34	207.54	206.64	207.35	209.1	207.71	207.51	207.09
207.92	208	207.89	208.5	208.22	208.96	208.85	208.26	208.43	208.8	208.35	208.34	208.92	208.35	208.65	208.19	208.07	209.02	208.45	208.42	209.3	207.2	208.73	208.37	209.29	206.67	209.81	207.95	207.58	208.55	208.94	208.1	209	208.78	207.58	209.15	208.04	207.83	208.18	208.58	207.89	208.91	208.39	208.79	208.8	207.27	209.45	207.3	209.52	208.24
199.84	200.32	200.69	199.99	201.02	200.19	200.27	199.63	200.29	199.17	200.43	200.97	200.4	200.17	200.61	200.04	199.37	200.33	199.73	200.05	198.67	200.26	201.77	199.93	199.93	201.18	201.08	200.05	199.49	200.57	200.77	200.37	199.91	199.11	199.84	199.65	200.57	200.79	199.91	199.71	199.69	199.92	200.64	200.05	200.28	200.17	199.91	200.93	200.92	200.54
212.84	214.07	212.18	213.23	212.81	213.19	211.15	213.09	212.18	212.08	212.52	212.6	212.01	212.59	212.58	212.33	211.66	213.08	211.82	211.66	212.01	212.71	212.2	212.44	212.93	212.39	212.27	212.41	212.01	213.09	212.14	213.42	212.1	212.27	213.8	212.28	211.71	213.05	213.49	213.28	212.08	213.17	212.09	212.22	212.85	212.02	213.33	211.86	211.18	212.18
197.95	198.88	199.64	198.63	198.76	199.06	197.89	198.81	199.41	198.31	197.65	198.85	198.65	198.23	198.46	197.8	197.74	199.39	198.46	198.98	198.91	200.11	198.09	199.44	197.75	198.33	198.94	198.51	199.32	197.93	198.6	198.8	197.78	198.09	198.28	198.83	199.24	199.19	199.1	198.04	198.87	198.7	198.12	198.99	199.76	198.94	198.72	198.22	198.34	199.12
209.09	210.03	209.42	210.3	209.37	210.07	208.79	209.19	209.85	209.29	208.32	211.18	209.84	209.38	209.54	209.04	209.14	208.85	210.08	209.55	208.92	210.02	208.06	210.63	209.66	208.53	209.31	209.64	209.94	208.75	209.28	208.55	209.83	208.87	209.78	208.6	209.48	208.97	209.14	209.45	209.19	209.72	209.9	209.35	209.4	209.06	209.06	209.55	208.89	209.41
208.69	209.48	208.01	207.58	208.85	207.64	207.48	208.05	208.45	207.27	208.38	207.94	207.44	208.88	207.47	207.26	207.63	206.69	208.67	207.44	207.4	208.06	207.18	207.92	207.27	208.89	208.66	207.47	208.32	207.13	207.75	208.21	207.12	207.96	208	208.3	208.18	207.33	207.26	207.41	207.77	207.94	206.35	206.8	207.9	208.95	206.63	207.93	208.42	206.38
197.5	198.41	198.72	197.35	197.81	197.22	196.63	198.18	196.57	197.72	197.66	197.15	198.15	197.12	198.68	197.19	197.17	198.28	198.36	197.65	198.48	196.78	198.53	196.88	197.31	198.13	198.79	197.34	198.08	197.74	197.89	197.47	198.56	197.66	198.53	197.26	197.24	197.75	197.56	197.76	197.2	199.43	197.2	197.89	198.15	198.36	197.69	198.59	198.51	198.09
218.62	217.86	216.97	217.86	218.06	218.89	217.85	217.42	217.29	218.22	217.9	218.23	218.56	217.86	216.7	218.24	218.09	216.51	217.4	218.74	217.75	217.82	217.04	217.87	218.07	217.43	217.29	217.64	218.95	217.96	217.32	217.83	218.34	217.91	217.48	218	218.29	218.08	217.74	218.41	217.84	218.33	218	218	218.54	216.6	216.77	217.5	217.39	217.31
208.7	207.96	207.45	208.53	208.89	207.86	207.31	207.39	207.75	208.28	208.36	208.17	208.64	208.42	206.91	206.81	208.61	207.67	208.43	207.47	207.23	207.55	207.65	207.81	207.48	208.19	207.6	207.34	207.74	208.02	208.04	207.93	207.54	206.92	206.88	207.8	208.3	207.18	208.09	209.36	207.64	207.61	208.11	208.2	206.71	207.52	207.96	207.56	209.61	206.54
201.1	201.07	200.55	200.29	199.73	199.8	199.87	200.53	199.62	201.11	200.88	200.97	200.1	199.92	200.77	200.41	201.63	200.7	201.09	200.25	201.38	199.05	199.88	200.42	200.63	200.07	201.59	199.74	200.68	199.96	199.94	199.9	202.07	201.51	200.5	199.37	200.75	199.74	199.7	201.37	200.75	200.74	200.83	199.82	200.35	199.92	200.32	200.54	199.97	200.61
208.61	208.92	207.96	208.37	208.06	208.24	207.07	207.47	207.85	209.05	208	207.99	207.94	207.35	208.45	208.72	208.44	206.83	207.46	207.76	207.18	208.83	208.16	208.58	207.68	207.72	206.95	206.67	206.71	208.03	207.05	207.46	209.09	208.61	208.71	208.7	206.68	208.02	207.56	208.1	207.36	207.33	207.99	207.62	207.57	207.53	207.56	209.02	207.95	207.72
212.63	211.84	212.51	212.07	211.92	211.95	212.32	212.04	211.76	212.54	212.36	212.75	213.38	211.3	212.4	212.24	212.74	213.5	212.86	212.37	212.15	213.14	212.64	212.98	212.06	212.23	212.76	211.88	212.63	212.87	211.96	211.97	211.15	212.5	213.01	211.69	212.49	212.43	212.48	212.33	211.85	212.92	212.78	214.04	211.89	213.43	211.3	212.91	211.28	211.64
207.06	206.84	206.83	205.74	206.25	206.7	205.74	206.58	205.81	207.32	207.14	205.87	206.21	205.7	205.34	205.51	208.05	206.54	206.87	206.03	206.97	205.83	206.63	206.77	206.24	205.7	207.67	206.74	205.93	206.33	207.94	206.39	206.54	207.33	205.82	207.17	206.78	205.68	206.64	206.91	206.38	206.1	207.07	205.66	205.67	206.31	205.84	207.07	207.21	207.07
210.52	208.89	209.78	209.65	210.81	209.44	209.25	210.11	209.89	210.67	208.36	209.01	209.11	209.06	208.97	210.31	210.35	209.24	210.04	210.93	209.65	210.01	208.88	210.14	208.89	209.55	209.03	209.75	209.07	210.25	209.93	210.33	208.27	209.6	209.53	209.56	210.17	209.62	209.16	209.56	209.85	209.58	210.24	209.97	209.39	209.7	209.7	209.6	209.79	209.21
198.68	199.34	199.83	200.03	200.52	200.31	199.35	200.09	198.82	199.6	200.63	198.29	198.91	200.25	199.42	199.72	200.38	199.39	199.64	199.17	198.95	200.04	198.81	199.56	198.27	200.11	199.02	198.52	200.2	199.79	199.47	198.62	200.71	200.47	198.57	199.28	199.13	199.87	199.91	199.65	198.71	199.99	200.19	198.9	199.22	199.3	200.53	198.73	199.95	199.48
208.77	208.16	207.53	209.15	209.17	209.5	208.82	208.17	209.43	208.47	208.56	208.96	207.96	209.25	208.86	207.5	208.36	208.88	207.86	209.17	208.88	209.42	207.84	209.5	208.79	208.34	209.98	208.41	208.51	208.22	209.53	208.69	208.31	208.18	207.87	209.57	208.2	209.21	208.05	208.91	208.04	208.87	207.68	208.02	207.84	207.71	208.48	207.95	207.74	207.85
209.68	207.7	209.03	208.27	208.48	208.09	209.03	208.45	208.83	208.98	208.11	207.24	208.35	208.79	209.31	209.2	208.74	209.24	208.03	209.13	208.52	208.98	208.47	209.24	208.26	209.74	208.46	207.71	208.13	206.94	209.97	209.49	209.68	209.02	208.03	207.76	207.83	208.99	208.16	209	209.07	208.92	210.13	207.55	208.72	209.76	208.51	209.16	208.4	208.17
212.01	212.31	211.34	212.22	211.81	213.48	212.35	211.13	211.53	213.22	212.27	210.74	211.33	212.12	211.61	213.06	212.46	213.25	211.16	212.74	212.68	213.66	212.64	212.15	211.89	212.14	212	212.86	212.39	212.48	213.23	212.18	211.44	212.53	212.25	213.19	212	213.11	212.92	212.56	212.07	212.76	212.59	212.6	212.64	211.52	213.53	212.38	212.37	211.74
203.07	202.9	203.45	202.49	203.46	203.29	202.35	202.12	202.64	202.84	201.45	202.09	203.46	202.18	203.33	203.47	201.59	202.18	201.94	203.11	203.57	201.83	201.93	201.69	202.88	201.74	202.25	202.41	202.53	202.2	202.59	202.36	201.3	203.11	201.84	203.25	201.68	201.81	201.64	202.04	202.5	202.59	203.83	202.26	202.77	201.98	202.94	202.21	203.51	202.92
199.46	199.4	197.88	198.04	197.93	197.45	198.39	198.76	198.46	198.3	199.15	198.33	197.94	198.32	199	198.72	198.87	198.08	198.8	199.22	198.07	198.44	198.43	199.07	198.79	199.34	198.42	198.28	198.21	198.99	198.02	199.75	199.05	197.97	198.87	198.59	199.17	198.05	199.11	199.68	199.1	198.97	199.05	198.89	199.58	198.99	197.51	197.82	198.53	199.52
212.47	211.52	211.51	211.31	211.4	211.29	211.28	212.25	212.3	211.86	211.59	212.49	211.1	211.28	212.75	212.41	211.86	212.42	211.23	211.48	212.11	212.19	211.96	212.37	211.7	210.36	210.5	211.78	211.83	211.95	212.86	212.86	211.54	211.2	213.08	211.4	212.15	211.72	212.06	211.89	211.88	212.19	212	212.78	211.47	210.63	212.06	212.57	211.35	211.64
207.14	209.61	207.98	208.47	209.69	207.8	208.92	208.64	208.92	208.55	208.6	207.93	208.41	208.83	209.04	206.99	208.7	208.79	209	208.71	207.76	208.59	208.6	208.87	209.06	208.57	210.01	208.1	208.87	209.39	208.23	209.84	208.26	209.05	208.08	208.62	210.42	209.56	207.83	208.86	209.01	208.12	208.4	208.87	208.52	208.09	208.14	208.08	208.76	208.74
209.21	208.67	208.62	208.56	208.01	207.94	208.3	209.26	208.18	209.11	208.5	209.38	208.82	208.1	207.96	208.25	208.46	207.98	209.67	209.11	207.85	208.64	209.02	208.37	209.05	209.58	207.75	209.08	209.29	208.19	208.55	208.4	208.89	208.86	207.99	209.48	208.39	208.95	209.87	208.15	208.28	207.17	209.3	208.98	209.73	209.79	209.72	207.97	208.49	207.61
203.92	203.8	203.65	202.58	204.7	204.12	202.32	203.52	203.52	203.75	203.79	204.33	203.61	203.62	203.8	203.78	202.25	203.57	204.32	204.22	203.22	203.76	203.69	204.17	203.84	204.41	203.93	203.95	203.69	203.98	203.47	203.77	203.61	202.78	203.72	203.89	204.19	203.8	202.67	204.38	203.03	203.64	203.06	203.63	203.72	205.26	205.01	204.29	204.69	203.09
209.76	207.9	207.76	208.69	208.08	206.84	207.43	208.45	209.57	209.28	208.95	208.2	208.1	207.96	207.39	207.64	208.45	209.97	208.47	208.28	207.91	208.41	209.48	208.92	207.88	208.44	207.41	208.62	207.8	207.78	207.66	207.66	208.78	207.91	208.89	208.03	207.54	207.82	208.35	208.6	207.85	207.94	207.88	208.07	208.78	209.15	207.58	207.61	207.7	208.06
203.45	202.77	202.87	203.63	200.37	201.83	201.85	202.5	202.24	202.75	203.06	202.36	203.55	202.39	202.01	202.54	202.53	203.33	201.79	202.42	202.03	202.54	203.02	202.74	203.17	203.18	202.37	202.34	202.44	202.18	202.04	203.03	203.09	201.65	202.43	202.59	202.32	202.1	202.76	203.03	202.65	201.63	202.83	202.7	203.19	203.4	203.03	201.87	202.62	202.55
207.13	208.47	207.53	208.44	208.23	207.6	208.43	206.81	207.79	208.67	209.22	208.08	207.23	207.33	207.39	207.53	207.6	207.5	207.1	207.33	207.86	207.84	207.38	208.02	207.07	207.63	207.91	208.08	208.25	207.43	207.05	208.26	208.63	208.63	208.04	208.44	208.16	208.2	208.04	208.19	208.04	208.11	207.56	207.53	207.64	208.03	208.09	207.59	207.16	207.54
207.66	208.48	207.88	207.66	207.68	208.12	209.87	208.38	207.19	208.3	208	207.76	207.94	206.6	207.43	206.95	207.05	207.98	206.96	207.37	208.02	207.93	207.89	208.22	206.38	207.55	207.12	207.73	206.78	207.45	207.48	206.11	206.7	207.97	207.67	208.48	206.81	207.49	207.47	207.81	207.21	207.44	207.41	208.01	206.83	208.43	207.78	208.12	207.34	207.14
205.26	206.1	204.56	203.66	205.33	205.46	204.36	205.23	205.08	205.07	204.87	205.59	203.66	203.56	204.98	205.27	204.78	206.07	205.51	204.36	205.14	204.14	205.65	204.21	204.63	204.1	204.49	204.9	205.55	204.67	205.21	204.57	205.28	204.88	204.35	206.31	204.66	204.55	204.62	203.72	205.27	203.69	205.02	204.54	204.38	204.59	204.35	203.49	204.81	204.85
203.57	203.09	202.77	203.6	203.54	202.93	203.45	203.54	203.42	203.38	204.33	203.68	202.99	203.81	204.15	203.91	203.32	203.2	203.32	204.87	202.99	203.34	204.05	203.67	203.65	204.2	204.5	203.88	203.28	204.33	202.04	203.8	204.46	203.13	203.6	204.33	203.4	204.59	203.24	202.35	203.12	202.77	202.2	203.67	203.46	203.54	203.5	202.5	204.06	204.07
203.88	204.55	204.72	204.87	204.37	204.42	205.44	204.61	203.54	204.14	205.07	204.57	204.22	204.81	205.14	204.61	205.17	204.88	204.46	204.46	205.72	205.82	204.6	204.09	205.29	204.27	205.38	205.53	203.91	204.68	204.3	204.26	205.24	204.08	206.09	204.14	204.52	204.88	205.39	204.73	203.43	203.92	203.73	204.73	204.36	204.83	204.27	203.62	204.39	205.07
208.27	209.37	208.25	208.36	207.99	209.27	208.38	208.34	207.89	208.03	208.13	208.54	209.47	209.21	207.74	209.83	208.72	208.57	207.37	208.43	209.67	208.72	209.49	209.3	209.38	209.02	208.66	209.06	209.31	209.41	209.43	209.21	207.2	209.3	209.28	207.9	208.4	208.53	206.81	208.61	208.35	207.81	208.69	209.43	209.14	209.16	208.53	208.61	208.49	209.51
208.74	208.77	207.62	208.05	207.62	208.55	208.82	207.51	208.16	209.35	208.37	208.79	208.78	208.29	209.11	209.03	208.35	209.27	208.54	208.62	206.83	209.07	208.16	209.28	208.59	207.82	207.24	209.43	209.38	209.23	209.68	209.66	207.38	208.5	208.55	208.49	208.69	208.29	208.57	208.9	208.22	209.43	208.03	208.68	209.33	207.97	208.75	207.8	207.94	208.68
203.03	204.06	204.35	203.38	204.15	204.54	203.91	204.73	203.97	203.55	204.27	204.55	204.91	202.18	203.53	204.57	205.39	204.61	204.05	205.36	204.04	203.78	203.93	203.19	203.27	202.26	204.27	204.66	203.38	202.97	203.4	204.57	204	203.8	203.72	203.72	203.15	203.75	204.1	203.47	204.4	204.63	203.35	203.97	204.05	203.42	202.81	204.17	204.04	204.92
199.27	199.58	199.87	200.09	199.91	200.1	198.69	199.02	199.71	199.04	199.34	199.26	199.4	199.44	199.71	199.7	199.09	198.86	198.9	198.78	199.17	200.62	199.45	198.5	200.28	199.64	200.17	199.44	199.35	199.99	198.64	197.91	198.94	199.2	199.36	199.38	198.84	200.41	198.89	198.74	199.4	199.85	199.42	199.91	199.69	200.03	198.54	200.14	199.51	198.39
203.25	202.34	202.23	202.33	202.67	202.07	202.14	202.82	202.83	202.75	202.68	202.1	203.17	203.53	202.78	203.03	202.12	202.35	203.06	202.57	202.68	203.53	203.15	202.76	203.21	202.43	202.27	202.8	203.03	202.88	203.03	202.87	201.36	201.79	202.68	203.06	202.11	202.09	202.68	202.72	201.85	203.46	201.83	201.84	202.97	203.59	202.17	202.82	204.25	202.57
217.87	218.44	218.53	217.94	217.82	218.01	217.85	218.26	216.81	217.76	218.15	218.63	216.92	217.4	218.04	218.23	217.49	217.39	217.64	219.7	217.31	219.05	217.57	218.36	218.45	216.5	217.88	217.96	218.42	217.14	216.71	217.9	217.66	217.64	217.98	218.15	216.81	217.92	218.43	218.53	217.85	217.3	216.75	218.39	217.47	216.92	217.68	218.13	217.73	217.7
206.89	206.85	207.22	205.95	206.44	207.13	207.46	207.02	206.78	205.93	207.01	206.87	205.64	206.54	206.89	206.48	206.87	206.85	205.33	205.87	206.41	206.99	206.03	205.81	206.18	205.99	205.49	206.96	206.16	206.91	206.14	206.22	206.57	205.94	207.22	206.73	206.59	206.41	207.12	206.9	205.97	207.12	207.38	206.91	206.34	207.69	205.89	206.39	205.19	206.57
216.15	217.21	217.85	216.8	216.9	217.03	216.69	216.64	215.98	217.28	216.82	216.42	218.13	217.86	217.61	216.47	217.01	217.75	216.86	216.24	217.82	216.68	216.06	217.84	216.6	218.16	216.88	217.1	217.39	216.94	217.72	216.92	217.23	216.85	217.67	216.69	217.72	217.46	216.15	216.33	216.69	216.94	217.11	216.76	215.96	216.93	216.68	216.37	218.06	216.41
210.98	212.29	212.3	211.33	211.86	211.69	212.01	211.41	210.92	211.18	211.36	211.28	212.32	211.25	212.1	211.3	211.55	212.27	211.16	212.42	211.05	212.16	212.39	212.01	211.95	211.17	211.97	211.92	211.66	212.14	211.49	212.11	211.79	211.08	211.34	211.75	212.2	211.38	211.47	212.17	211.21	211.11	212.09	211.34	211.1	212.52	211.94	211.97	212.15	211.37
204.75	204.4	204.91	205.11	204.51	205.32	203.55	204.61	203.4	204.16	204.19	204.14	205.26	203.3	203.83	204.04	202.76	205.01	203.95	205.15	205.4	205.12	204.3	204.87	205.47	204.61	204.66	203.5	204.57	204.72	203.8	204.4	204.12	204.4	204.74	203.72	204.93	204.89	205.36	204.67	203.94	204.37	204.63	204.47	205.04	205.03	203.36	204.8	203.5	205.31
203.32	204.18	203.67	202.85	203.07	203.43	203.41	202.58	202.02	202.49	204.5	204.2	203.82	202.85	204.61	203.22	202.57	203.06	203.83	204.36	204.14	204.61	203.86	203.77	202.47	203.82	204.35	203.86	203.82	202.97	203.46	204.66	204.15	202.85	203.38	202.8	203.34	203.45	204.12	202.29	203.75	203	204.71	204.05	204.24	203.26	204.32	203.74	203.37	203.34
216.77	216.45	217.32	217.16	216.91	216.85	217.26	215.93	216.96	217.22	218.01	217.43	216.29	217.17	215.86	217.18	217.37	217.76	216.59	216.86	216.89	216.29	217.27	218.76	215.6	217.05	216.48	217.32	217.5	216.12	216.92	217.65	217.81	216.66	217.42	216.51	215.8	215.93	216.59	217.97	216.02	217.07	216.99	217.01	216.87	216.82	218.46	216.67	216.5	217.53
201.38	200.25	200.71	199.83	200.1	200.69	200.82	200.91	199.88	200.73	200.7	200.76	200.31	199.3	201.31	200.6	200.35	200.11	200.2	201.21	199.77	200.48	199.55	201.98	200.57	200.53	201.49	200.49	199.69	200.77	199.71	200.83	199.53	200.6	200.64	200.55	200.18	200.91	200.16	199.95	200.86	200.36	200.05	199.62	200.13	200.79	201.19	199.36	200.32	200.15
208.73	208.73	208.43	209.59	209.12	209.03	208.66	209.44	209.7	208.82	208.85	209.35	209.13	209.6	209.05	207.84	208.31	209.27	209.22	209.13	209.53	207.57	208.07	209.25	209.09	209.33	208.63	208.26	208.82	208.34	208.67	209.29	208.61	208.88	209.21	206.9	208.72	210.35	207.16	208.87	209.11	209.28	208.63	208.27	209.7	208.26	207.32	210.06	208.84	209.13
205.31	204.65	204.57	204.7	204.76	204.76	204.98	205.84	203.96	204.5	204.52	205.19	205.74	204.41	203.97	204.25	205.22	205.35	204.6	204.68	205.34	205.32	203.66	205.28	204.87	205.49	204.91	205.63	204.84	205.44	204.98	204.3	204.74	204.84	204.7	204.33	204.73	204.85	205.83	203.84	205.65	205.92	204.31	204.59	205.82	204.34	204.54	205.09	204.48	204.48
217.5	218.98	218.25	218.5	217.48	218.65	218.01	217.64	218.04	219.39	217.74	218.03	218.9	216.89	216.87	217.56	217.1	217.46	217.71	218.11	218.33	218.25	217.19	217.75	216.99	217.44	217.15	217.89	217.13	217.41	216.83	216.95	217.46	217.67	217.71	217.3	217.81	217.8	216.84	216.31	217.96	218.84	217.76	218.2	218.55	218.61	217.17	217.41	217.39	217.34
208.06	208.01	209.57	209.35	209.05	207.64	209.12	208.68	208.57	210.7	209.09	208.77	208.45	208.24	208.78	207.67	209	208.17	207.66	209.15	208.93	208.07	208.88	207.92	208.23	209.44	208.47	209.24	207.85	209.77	208.41	208.43	207.95	208.46	208.73	208.91	209.4	209.46	208.95	208.19	208.13	208.36	207.91	208.02	208.82	207.52	207.99	207.58	208.3	208.54
209.44	207.07	208.18	207.87	207.58	208.04	207.3	206.74	207.58	207.77	207.27	208.1	207.72	208.02	207.57	207.01	207.84	208.54	208.21	207.22	207.28	207.77	208.05	207.88	208.77	207.52	207.4	208.26	206.59	208.08	207.36	207.39	208.7	207.9	206.85	207.63	207.25	207.92	206.95	208.03	208.16	208.55	207.69	206.42	207.29	208.21	206.96	207.69	207.99	207.92
210.05	210.24	208.39	210.1	209.97	210.25	210.48	207.96	210.51	209.22	209.14	208.73	208.82	210.07	209.57	208.8	209.48	208.68	209.18	208.64	209.92	209.48	209.17	209.84	209.63	209.99	209.34	210.58	209.43	209.7	209.32	210.34	209.46	210.97	209.89	209.04	209.11	209.5	208.62	209.07	209.68	208.82	209.27	210.93	211.28	210.63	210.17	209.65	210.59	210.09
207.43	207.67	207.55	206.16	206.72	207.5	208.15	208.18	208.25	206.83	207.96	207.42	206.69	208.87	206.75	208.33	207.27	208.5	208.13	207.12	208.84	207.14	207.22	208	209.41	208.17	208.42	207.09	207.17	206.62	207.25	207.58	208.48	208.06	206.85	207.22	206.19	208.1	207.96	206.79	208.44	207.41	207.62	206.91	208.39	207.45	207.42	208.01	207.5	208.04
203.74	204.11	203.15	203.53	203.92	204.44	205.09	203.27	204.46	204.02	202.52	202.68	202.54	203.87	203.42	203.72	203.29	204.68	202.9	203.26	204.14	204.04	203.42	204.23	204.17	203.5	203.11	204.16	203.45	203.58	204.15	203.61	203.4	203.69	203.96	203.78	203.76	203.65	203.67	203.76	203.88	204.97	203.26	203.55	204.07	203.83	204.47	202.73	203.84	204.06
207.46	206.91	207.56	207.19	208.13	207.24	206.04	207.24	208.4	208.03	207.22	207.82	207.87	208.16	207.16	208.02	206.44	206.33	208.1	207.93	207.41	207.3	207.66	208.78	208.97	207.52	207.53	208.49	208.04	207.79	207.53	207.99	206.17	208.04	208.27	207.85	206.77	208.31	207.13	208.75	208.16	206.83	207.5	207.6	208	206.95	207.68	208.56	207.96	206.57
198.68	199.42	199.89	199.79	199.5	199.66	198.46	198.76	199.29	200.13	198.86	198.49	199.84	198.86	198.89	199.68	200.25	199.93	200.36	199.75	198.93	199.86	199.8	199.41	199.7	198.64	199.66	199.5	198.26	198.8	199.52	199.6	198.45	200.35	199.08	199.23	199.15	198.59	200.17	198.47	199.14	198.74	199.06	198.92	200.33	199.24	199.89	199.74	200.01	200.28
202.59	203.29	203.35	203.68	202.57	203.39	202.02	203.7	202.42	202.32	202.62	202.29	202.69	202.32	201.76	202.88	202.38	202.61	201.71	202.33	202.07	203.79	202.15	202.79	202.11	202.35	202.09	202.9	202.85	202.36	202.8	202.98	203.06	202.45	201.71	202.52	203.21	201.88	201.34	203.05	202.14	202.16	201.97	203.78	202.49	202.91	203.1	202.49	202.1	203.05
213.07	213.69	212.95	213.02	212.89	213.91	213	213.67	212.95	214.47	213.78	213.05	211.84	212.87	213.36	213.1	214.38	212.78	213.17	212.96	213.18	212.03	211.97	211.87	213.64	212.12	213.34	212.52	212.38	212.72	213.47	212.48	214.01	211.67	213	212.49	212.13	213.49	213.67	212.52	213.64	212.99	212.18	212.43	213.57	212.13	213.37	213.66	212.36	212.1
217.63	216.57	216.63	217.15	216.35	217.37	216.14	216.09	217.49	215.28	217.02	217.08	217.94	217.89	216.95	216.6	217.4	216.91	216.67	217.09	216.71	218.03	216.76	218.86	217.01	216.79	216.86	216.13	216.83	217.56	216.86	216.94	216.93	218.52	217.78	217.01	217.41	218.02	216.98	216.74	217.59	216.91	216.96	215.83	217.21	216.54	216.8	217.94	216.59	216.88
199.12	198.91	199.02	199.13	199.54	199.22	198.89	199.53	199.12	198.82	200.42	199.61	200.06	198.81	199.78	199.79	199.5	198.55	198.43	199.37	198.93	199.67	199.05	200.43	199.28	198.55	199.81	198.33	199.23	199.7	199.99	199.49	199.08	199.51	199.65	199.67	198.81	199.96	199.28	198.67	198.27	199.97	200.6	198.88	198.6	200.12	200.43	199.89	198.44	199.58
208.81	208.26	208.65	208.08	208.18	208.46	208.78	209.66	208.44	208.48	209.08	208.73	209.02	208.82	208.76	209.6	210.31	209.19	208.78	208	208.76	208.82	208.65	208.82	209.34	209.85	208.39	208.88	209.43	208.47	210.23	209.01	208.35	209.91	209.54	209.11	208.15	208.73	209.05	209.01	208.49	209.03	207.78	208.74	208.73	209.15	208.74	209.39	208.64	209.1
209.26	208.84	208.13	209.6	208.98	209.17	207.13	209.01	207.78	207.95	210.02	209.15	209.42	207.66	208.86	209.3	209.81	207.48	208.63	208.97	210.12	208.67	209.58	207.81	209	209.01	208.14	208.81	209.45	209.27	208.94	209.36	208.94	209.01	209.51	208.48	209.19	208.1	208.59	208.88	208.38	208.99	207.03	207.91	207.72	208.17	208.5	208.2	208.85	208.67
203.06	203.15	203.32	203.14	202.83	202.45	202.09	201.99	202.14	201.77	203.04	202.13	202.71	201.84	201.7	201.97	203.36	203.68	201.33	202.16	203	201.83	203.54	201.76	202.36	203.47	202.41	202.16	202.71	202.59	202.44	202.14	202.56	201.73	202.06	202.33	201.34	203.17	201.64	202.43	202.47	203.02	201.78	202	202.66	201.36	202.41	201.91	202.58	202.59
208.25	206.79	207.48	207.36	207.07	206.68	208	207.48	207.87	207.72	207.65	207.15	207.12	207.14	206.98	206.96	207.3	207.58	207.7	207.85	207.3	208.6	208.52	208.08	208.14	206.93	207.49	207.37	207.06	208.59	208.35	208.25	208.18	207.48	206.14	207.5	206.88	208.25	208.03	207.8	207.92	207.95	207.52	206.71	207.6	207.06	208.27	208.18	208.38	207.29
207.25	209.5	208.47	209.39	208	207.87	208.64	208.76	208.94	209.36	209.06	207.29	208.62	208.37	208.68	207.19	208.95	208.63	208.77	207.79	207.92	209.24	207.98	208.55	210.09	208.82	208.4	208.66	209.75	208.29	208.2	208.2	207.76	208.43	208.09	209.71	208.93	209.64	208.17	207.67	209.62	208.94	208.33	208.53	209.1	208.93	209.36	208.93	208.91	208.27
202.86	202.9	203.95	204.02	203.57	203.5	204.48	204.61	203.58	203.52	203.71	204.39	203.02	203.6	203.94	203.77	204.67	203.62	203.91	202.93	204.26	204.54	202.25	203.37	204.41	204.12	203.24	204.66	203.86	204.17	204.06	203.18	202.68	204.21	204.06	204.13	203.77	203.49	204.38	203.65	203.97	203.97	203.63	204.61	204.33	204.08	202.97	203.52	203.8	203.12
202.54	202.97	201.57	201.86	202.9	202	202.06	202.91	202.82	203.89	202.82	201.97	202.53	203.34	202.17	202.13	201.58	202.84	202.75	201.39	202.49	201.85	202.53	202	202.87	203.34	201.34	201.01	202.38	202.86	202.29	201.67	201.23	201.13	202.16	202.48	203.12	202.27	202.21	201.86	202.56	202.78	201.55	201.92	202.74	202.13	201.91	203.04	202.67	203.37
217.26	217.6	217.5	216.55	216.26	217.4	216.88	217.19	217.07	217.22	217.53	216.51	217.42	216.61	216.52	215.51	217.55	216.43	216.19	217.4	217.63	217.23	216.57	216.4	217.1	217.59	216.69	216.52	216.29	216.49	217.48	216.93	217.15	216.37	216.95	217.51	218.22	217.3	217.3	217.16	216.76	217.08	218.18	215.74	216.82	217.24	216.83	216.9	216.08	217.06
208.43	207.99	207.34	206.08	208.07	208.08	208.47	207.38	207.77	206.73	207.97	206.85	208.24	208.46	208.07	206.36	207.68	208.23	206.93	207.48	208.35	206.45	207.24	207.88	208.64	206.73	208.47	208.04	207.25	209.64	208	208.25	208.07	207.9	208.26	208.96	208.05	206.99	207.61	207.67	207.9	208.84	208.01	208.27	208.74	207.01	207.49	207.38	207.86	208.09
203.28	203.14	202.68	202.44	202.41	203.12	203.28	201.82	202.63	202.26	202.69	202.7	202.24	203.06	203.25	202.67	203.29	202.56	202.43	203.24	203.55	203.14	201.98	203.4	202.97	203.11	202.53	202.25	202.99	203.84	203.22	203.38	202.42	203.51	202.92	203.67	202.43	202.35	204.08	201.33	203.38	203	202.99	202.38	202.68	202.83	202.44	202.97	202.85	202.35
208.06	207.88	207.45	208.54	209.31	209.26	207.56	208.66	208.67	208.6	209.17	208.66	208.83	209.61	207.99	207.96	208.59	208.58	208.38	208.67	208.56	207.72	208.73	208.6	209.87	208.71	208.47	208.1	207.77	209.67	210.08	209.19	208.11	209.18	209.53	208.7	208.1	209.31	208.81	206.76	208.44	208.34	208.38	209.45	208.64	208.08	208.04	209.64	206.34	209.18
211.85	211.59	212.05	212.56	210.81	212.79	213.09	212.9	212.04	211.31	211.28	212.87	211.7	212.64	211.83	211.74	212.9	212.78	212.46	212.55	212.45	213.29	212.06	211.86	212.49	211.68	212.79	211.84	212.03	212.35	211.88	212.74	211.79	211.84	212.08	212.34	212.73	211.54	212.26	213.3	211	212.29	212.23	212.16	212.26	213.26	212.4	212	212.78	212.46
204.48	205.53	204.8	204.61	205.01	204.93	204.53	205.56	205.41	204.88	205.58	205.52	205.55	205.51	204.69	205.59	205.28	205	204.62	204.22	204.45	205.75	204.46	204.91	204.23	205.81	203.97	206.02	204.66	205.07	205.02	205.13	205.41	204.83	204.7	203.54	204.15	204.29	205.69	204.55	204.79	206.09	204.71	204.87	205.56	205.76	204.75	204.7	205.13	204.79
216.2	217.65	217.49	217.09	217.21	215.88	217.11	216.3	217.29	216.58	217.35	217.02	217.28	217.15	217.84	216.25	217.85	217.03	216.15	217.53	217.14	217.05	216.32	217.06	217.29	216.39	216.12	217.74	218.38	217.06	217.55	217.77	216.51	217.61	217.2	217.45	217.33	216.99	217.11	217.16	217.24	217.35	218.18	217.39	217.39	217.89	217.02	218	217.22	217.16
202.48	203.44	203.26	203.66	201.86	202.64	202.82	203.28	202.8	201.58	202.8	202.13	203.01	202.94	202.7	202.47	201.42	203.02	202.62	202.9	201.66	202.96	202.56	202.07	201.55	202.77	203	201.94	202.34	202.41	202.3	202.23	202.81	202.39	202.29	202.43	203.45	202.94	202.95	202.08	201.99	202.02	202.56	202.66	202.76	200.82	202.01	203.45	202.39	203.89
216.81	218.04	216.39	218.25	216.26	217.03	217.5	217.82	217.46	217.14	217.29	216.47	216.4	216.97	217.23	218.16	217.62	216.75	216.89	216.1	216.78	216.32	216.75	216.18	216.85	216.7	216.61	217.34	217	217.52	216.89	217.97	216.06	216.86	216.21	217.21	216.26	217.38	215.96	216.76	216.09	216.74	216.52	216.94	216.73	216.65	216.58	216.61	217.5	217.8
209.52	210.11	209.86	209.94	209.2	209.73	209.46	210.15	209.25	210.72	209.37	210.73	210.13	210.58	209.83	208.99	208.38	208.97	208.94	209.53	208.95	210.16	209.48	209.76	210.14	208.6	209.17	210.08	210.35	210.66	209.91	210.13	209.62	209.2	209.76	209.68	209.33	210.28	209.8	210.61	209.22	209.49	209.85	209.81	209.7	210.31	209.69	209.8	209.75	210.07
208.05	209.83	208.63	208.65	207.91	209.16	209.51	209.94	208.35	209.55	207.39	208.89	208.56	207.7	208.97	208.91	209.35	208.1	208.34	208.53	208.34	209.29	209.42	209.82	209.36	210.06	208.15	208.38	208.36	209.39	209.55	208.33	208.09	208.65	208.71	208.39	207.86	209.44	209.16	209.31	208.63	209.08	208.26	208.98	208.71	207.65	208.12	208.27	208.31	208.76
202.67	201.77	202.38	203.62	202.6	201.69	203.16	202.92	202.16	202.27	202.68	201.79	202.01	203.06	202.56	203.19	202.75	201.23	202.62	202.16	203.35	202.53	202.09	201.73	202.65	202.29	203.1	202.58	203.3	202.87	201.6	203.14	203.15	202.74	203.12	202.43	201.94	202.8	202.46	202.89	202.26	203.91	201.61	203.19	202.73	202.71	203.23	203.25	202.54	203.14
208.89	207.25	206.92	208.56	207.43	208.54	207.2	208.11	207.66	207.36	207.55	207.68	208.76	205.39	207.24	209.8	207.91	208.76	208.02	207.43	208.08	208.59	208.14	206.7	207.82	207.58	209.04	206.69	208.3	207.21	207.74	208.27	207.06	207.84	207.82	208.14	207.27	206.87	207.39	207.94	208.24	207.88	207.47	207.86	207.33	207.75	207.69	207.05	207.74	207.86
211.53	211.71	210.09	211.93	211.47	211.64	211.01	212.96	211.96	210.98	212	212.42	211.94	211.51	211.43	211.82	212.32	211.12	211.87	211.85	210	211.42	210.76	211.78	211.73	212.41	211.78	211.3	211.48	212.39	211.36	212.43	212.49	212.31	212.28	210.57	209.98	211.06	211.07	211.92	211.32	211.56	210.59	210.76	211.35	211.48	211.46	211.46	211.58	211.58
212.59	212.2	212.81	212.76	213.25	213.45	213.18	212.91	214.36	212.81	213.66	212.01	211.93	213.79	213.49	212.32	213.01	212.02	213	212.5	211.64	213.29	211.93	212.9	213.61	213.24	212.58	212.28	213.88	212.43	213.39	212.15	212.75	213.64	213.36	212.92	214.63	213.58	213.28	213.16	212.3	213.6	212.68	214.25	212.96	212.9	213.29	213.87	213.79	212.05
209.62	207.92	208.97	209.12	208.27	209.22	208.56	208.62	208.36	208.55	209.65	208.72	209.7	209.45	209.41	209.65	208.42	208.24	208.05	208.59	208.99	208.55	208.49	208.82	208.16	209.07	208.38	209.01	208.84	207.69	208.19	209.41	208.85	208.24	208.79	209.7	209.17	208.88	208.66	207.98	208.6	208.81	209.35	208.94	209.07	208.45	208.97	209.78	208.33	209.63
208.6	210.06	209.64	209	210.12	207.86	208.1	209.94	209.2	209.36	208.02	209.47	208.62	209.18	208.97	208.5	208.05	209.27	208.78	208.85	208.49	209.15	207.78	208.19	209.32	209.14	209.35	208.97	209.51	208.98	209.91	208.58	208.5	209.54	209.46	208.55	207.99	209.75	208.55	209.4	208.11	209.26	209.16	208.99	208.76	209.68	208.96	208.67	209.41	209.07
210.34	209.73	209.88	209.93	209.09	208.91	210.45	209.27	209.74	208.35	209.18	210.17	210.23	209	210.22	209.51	208.91	207.92	209.22	209.76	209.9	209.84	209.2	210.06	209.74	208.96	208.41	209.03	208.76	209.21	209.05	208.94	210.01	210.48	209.77	210.61	209.86	208.23	208.51	209.49	209.38	209.01	209.92	208.91	209.7	209.4	209.85	209.32	209.71	210.14
212.47	211.47	211.07	212.36	212.52	211.49	211.74	211.22	212.13	212.27	212.49	211.36	211.42	211.38	211.57	211.43	210.67	211.51	211.99	212.22	211.54	211.06	212.41	211.14	210.93	211.35	212.14	211.68	211.57	211.35	211.12	211.65	211.87	211.03	212.28	211.32	211.81	211.8	211.75	211.91	211.32	211.8	212.32	211.77	212.25	210.44	212.68	211.96	210.85	212.22
211.57	212.47	212.73	211.04	211.94	211.71	211.77	211.79	212.48	210.84	211.39	211.21	211.79	211.79	211.39	212.3	212.01	212.7	211.37	211.99	211.86	211.83	211.71	212.29	211.44	211.6	212.05	212.19	212.25	212.06	211.72	211.67	210.28	211.94	211.97	211.15	211.91	212.15	212.1	210.75	211.77	212.2	212.82	211.2	212.3	211.79	211.28	211.95	211.49	211.16
210.17	209.2	209.3	209.11	208.73	208.26	208.68	208.21	208.49	208.34	208.58	210.02	209.14	208.74	209.46	208.52	208.57	208.22	208.66	207.57	208.93	207.91	209.69	208.37	209.82	207.99	208.96	208.34	209.36	208.23	209.02	208.67	207.57	208.11	208.72	207.53	208.3	208.84	209.52	208.3	208.14	209.14	208.61	208.92	207.93	207.38	208.34	208.43	208.94	208.65
206.82	206.71	205.32	206.79	207.04	207.2	207.09	207.02	206.97	206.02	205.17	206.33	205.34	206.86	206.34	207.37	205.83	206.67	206.45	206.83	206.79	207.06	206.6	206.01	206.32	206.82	207.03	207.69	206.96	206.27	207.01	207.35	206.08	207.81	206.38	206.87	206.46	206.15	206.77	206.81	206.2	206.45	207.02	206.37	206.63	205.46	206.4	207.26	206.82	206.82
207.87	207.3	208.21	207.28	208.02	208.54	207.61	207.26	207.55	207.25	206.7	205.89	207.87	207.96	207.19	207.25	208.14	207.8	207.43	208.07	207.12	206.37	207.73	207.6	207.8	207.77	207.5	208.08	205.65	209.27	207.86	207.24	208.24	207.87	207.71	207.59	207.21	206.76	207.06	207.22	207.46	206.78	206.53	207.89	208.15	207.63	207.7	207.52	206.51	207.31
216.46	218.46	218.27	217.58	217.84	216.86	217.14	217.29	217.36	218.06	216.77	218.93	218.13	217.15	217.49	216.6	216.42	217.02	218.21	218.3	218.91	217.82	217.11	218.07	218.29	218.72	218.05	217.93	217.87	217.76	217.89	217.98	217.32	217.74	218.32	218.12	218.4	217.61	217.6	218.24	217.04	218.68	217.94	218.42	217.8	216.05	217.89	216.81	217.03	217.6
217.61	216.55	216.98	217.43	217.93	216.26	218.08	215.61	217.39	216.9	217.51	216.88	216.07	216.57	216.85	216.87	217.03	215.89	216.97	217.46	216.76	216.62	216.37	216.34	218.04	217.5	216.4	217.48	217.78	216.8	217.19	217.32	218.16	216.57	216.25	216.85	216.99	216.82	216.67	216.81	216.3	217.02	216.63	215.08	216.51	218.12	216.97	217.39	216.3	215.78
211.61	210.81	211.89	211.6	211.16	210.24	211.84	212.13	210.8	211.12	212.54	212.21	211.2	211.27	212.26	211.58	211.32	212.73	211.17	211.17	210.72	211.16	211.62	211.09	211.79	211.41	212.03	212.11	212.32	212.02	211.24	210.7	209.59	210.7	211.64	211.19	211.76	211.35	210.85	212.13	211.26	210.97	212.33	211.9	212.02	211.61	211.34	212.41	212.33	212.02
201.71	201.71	203.09	200.78	201.65	201.65	200.25	201.57	200.92	200.57	201.98	199.87	201.94	201.71	200.92	201.29	200.96	201.16	201.12	201.04	201.54	201.08	203.06	202.08	201.25	199.96	201.6	201.17	201.11	200.44	202.5	200.86	201.43	201.98	201.73	200.73	200.66	201.69	202.21	201.27	201.64	200.36	202.12	199.85	200.91	201.42	200.77	201.4	201.23	201.62
200.39	200.17	199.99	200.22	199.26	200.85	200.04	200.82	200.69	200.07	199.93	200.94	199.81	199.82	200.21	199.99	199.54	199.11	201.75	200	200.48	201.19	200.16	200.85	200.18	199.65	200.54	200.83	200.59	200.09	200.11	199.93	201.44	200.67	200.58	200.49	199.82	199.89	200.73	200.64	199.62	201.01	200.3	201.04	201.47	201.77	200.61	199.2	201.63	200.48
208.69	208.73	208.11	208.51	207.96	208.32	208.26	208.54	208.3	208.23	208.95	208.59	208.21	208.41	208.32	207.68	208.37	208.11	209.21	208.89	208.99	208.39	207.27	208.92	209.24	208.16	208.64	207.89	208.42	209.9	208.91	208.06	208.69	208.33	208.63	208.3	210.01	209.23	207.91	209.45	208.75	208.84	208.57	207.9	206.86	209.3	208.37	208.66	208.07	207.88
203.79	203.1	204.2	203.93	203.07	203.37	203.46	204.37	203.04	202.99	203.74	203.26	202.04	203.04	202.66	203.15	203.03	202.76	203.84	203.35	203.68	203.09	203.74	203.78	202.14	203.62	202.25	203.77	202.04	203.73	204.22	202.97	203.22	203.63	203.34	204.14	204.15	203.21	202.61	203.06	202.81	204.31	202.92	203.62	202.52	203.93	202.23	203.12	204	202.43
217.34	219.35	217.67	217.56	217.83	218.64	217.12	218.15	217.41	218.07	218.42	217.81	217.63	218.2	217.55	218.84	216.91	218.13	217.29	217.53	217.58	217.59	217.69	218.38	218.52	218.76	217.35	217.85	218.52	217.87	217.88	217.81	217.05	217.55	218.3	218.38	218.55	217.38	217.41	218.01	217.36	219.17	218.52	218.83	217.48	217.88	218.63	217.77	218.16	218.41
201.44	199.86	199.64	199.92	199.81	199.54	200.04	200.36	199.81	198.99	200.25	200.71	198.97	200.09	199.91	200.46	200.7	200.11	200.12	201.21	200.84	200.25	200.34	200.53	199.38	200.33	200.76	200.17	200.48	199.94	199.95	199.84	200.69	199.87	200.18	200.97	199.86	199.62	200.56	199.55	200.52	200.12	199.79	199.79	200.85	200.74	199.87	200.15	200.36	200.63
206.08	207.31	206.33	207.5	206.63	207.16	206.58	206.59	206.39	206.65	205.44	206.8	206.22	205.51	206.55	205.89	205.72	206.36	205.87	205.87	206.22	206.42	206.88	206.2	206.76	206.78	206.3	206.36	205.8	205.24	205.87	207.05	206.34	206.33	205.74	205.92	206.26	206.69	206.73	206.98	206.19	207.41	206.56	206.23	206.13	206.9	206.41	206.55	205.63	205.58
208.5	209.34	207.05	208.83	208.47	208.24	208.28	209.06	209.24	208.81	208.72	208.78	209.1	208.97	208.52	209.04	208.83	208.96	208.9	208.79	207.73	208.83	208.54	209.36	208.28	208.91	207.63	208.88	208.75	208.69	208.83	208.33	209.23	208.88	208.58	208.57	208.27	208.28	209.54	208.7	209.9	207.54	209.57	209.1	209.19	209.22	208.58	210.43	208.69	208.59
217.81	216.82	218.72	218.25	217.52	217.57	216.88	216.3	216.65	219.39	217.99	217.33	218.1	217.49	217.32	217.05	217.74	217.17	216.78	217.94	217.88	218.07	219.67	217.34	217.42	217.25	218.36	218.21	217.09	218.5	218.72	217.68	218.64	216.46	218.12	217.09	216.79	217.2	216.41	217.76	219.53	217.33	217.48	217.93	218.06	217.64	218.74	216.82	218.24	217.54
211.31	212.32	210.91	211.11	212.51	212.11	211.85	211.95	212.63	213.03	211.73	211.68	211.86	211.98	212.56	212.5	211.89	212.78	211.81	212.13	211.7	211.55	212.95	211.18	212.42	211.45	212.54	211.79	211.41	212.23	211.59	211.07	212.06	211.67	212.23	212.2	211.49	211.73	212.61	210.73	211.28	212.05	212.16	212.21	212.15	211.01	211.21	209.74	211.53	211.68
194.04	194.84	194.19	195.17	195.25	194.85	194.22	194.18	195.52	194.76	194.65	192.93	194.01	193.44	194.75	195.04	193.58	194.08	193.48	194.86	194.13	193.86	193.07	194.07	194.67	193.55	193.39	194.15	194.79	193.89	193.18	193.62	194.27	194.05	194.11	193.17	193.94	193.5	194.57	193.43	194.45	195.27	193.8	194.8	194.01	194.92	193.03	194.65	194.61	193.87
212.08	212.17	213.26	213	212.28	212.35	212.19	211.82	212.54	211.77	212.32	213.27	212.54	211.82	212.93	212.8	212.41	212.23	211.86	212.54	212.99	211.99	213.62	213.23	211.63	212.86	212.65	213.09	212.77	212.34	213.05	212.32	213.77	211.73	212.5	211.94	211.94	212.27	212.49	212.08	212.21	212.26	213.18	212.62	213.69	211.97	212.96	212.29	211.79	212.28
217.59	217.54	217.77	217.79	217.5	217.44	217.45	218.52	217.34	217.4	218.03	218.37	217.17	216.79	216.93	218.2	218.27	218.11	217.7	217.5	217.22	217.99	216.94	217.96	218.18	217.87	217.09	218.16	217.6	218.35	218.67	217.69	218.21	217.8	218.13	217.75	218.19	219.64	218.17	217.15	217.65	219.02	218.5	218.15	216.55	218.35	218.24	217.39	216.73	217.62
199.19	199.04	199.52	199.29	199.72	200.55	199.69	200.06	199.47	198.75	199.1	198.64	199.11	199.58	198.75	199.21	199.6	198.85	198.93	199.43	199.64	199.25	199.52	200.01	199.04	199.31	199.8	199.82	200.19	199.88	198.62	198.82	199.73	199.81	199.3	199.37	199.44	199.56	199.9	198.59	200.63	198.78	199.44	198.36	200.16	198.81	199.76	198.79	200.1	199.67
202.09	200.92	201.6	200.77	201.72	200.63	201.47	201.67	201.44	200.87	201.49	199.99	200.34	201.01	201.73	203.05	201.65	201.91	201.81	202.08	202.04	201.24	201.29	200.99	200.44	200.22	200.55	201.57	201.22	200.93	200.82	202.69	200.86	201.16	201.54	201.77	200.97	200.89	201.7	201.35	200.82	201.35	200.87	200.98	201.48	200.2	200.25	202.35	200.87	201.05
211.33	210.92	212.26	211.52	211.45	211.47	211	211.96	212.23	211.94	211.25	212.65	211.8	212.32	210.81	211.74	211.78	212.14	212.71	212.03	212.78	212.38	211.42	211.45	212.84	211.34	211.1	211.4	210.92	211.65	212.26	212.39	212.02	212.56	212.38	211.6	212.54	210.88	212.16	212.53	210.88	212.56	211.12	211.08	211.85	211.86	211.47	211.93	211.63	211.63
218.13	217.35	217.12	216.79	217.54	217.51	216.32	217.12	217.44	216.92	216.72	216.19	217.25	217.66	216.39	216.88	216.61	216.64	216.79	218.55	215.91	216.44	217.29	217.49	217.4	217.07	217.41	217.74	216.19	217.22	216.8	216.71	216.48	217.68	217.71	216.57	216.78	216.1	216.16	215.82	217.31	215.76	216.53	216.83	217.22	217.68	215.58	216.47	216.11	217.77
201.52	202.78	201.47	203.62	203.07	202.35	203.25	202.68	202.39	201.75	202.41	202.93	201.79	202.95	202.9	203.15	203.18	202.5	201.49	202.42	201.54	202.78	202.67	201.91	201.97	202.28	203.15	202.3	202.39	202.82	203.56	203.05	202.48	203.09	203.27	203.47	203.06	202.74	202.34	202.57	201.97	203.16	202.78	203.2	202.98	202.72	202.96	203.47	202.46	202.64
215.79	217.19	216.65	217.55	215.92	216.48	216.62	216.75	217.22	217.37	217.82	217.11	216.01	218.21	216.52	218.18	217.17	217.44	216.47	216.98	216.97	216.87	217.42	217.23	217.19	216.28	217.02	216.52	217.07	216.84	218.03	216.7	217.91	215.85	217.96	217.75	217.77	216.6	216.59	216.16	216.43	218.36	216.47	217.87	217.99	217	216.07	216.64	217.3	216.44
217.66	217.51	217.58	217.25	218.17	218.35	217.48	218.58	217.6	218.51	217.58	217.37	217.18	217.31	218.06	218.18	218.16	217.22	218.03	218.46	217.54	218.13	217.11	217.58	217.29	217.37	218.47	218.35	217.79	218.65	216.48	217.49	217.84	218.1	217.85	217.07	217.58	218.05	217.44	218.06	217.64	217.36	217.39	216.73	218.47	216.89	217.01	217.67	217.99	217.81
211.21	212.38	211.04	211.38	210.94	211.04	211.99	210.51	211.54	212.16	212.89	211.46	212.31	210.94	211.85	211.93	211.52	211.17	212.3	210.74	211.1	213	211.82	210.6	211.75	211.24	212.18	211.33	211.34	212.26	212.21	210.49	211.02	211.45	212.01	211.31	211.12	210.66	212.13	212.42	213.02	211.64	211.9	211.08	212.26	211.55	211.02	210.83	211.4	211.49
207.77	208.8	209.12	209.05	208.19	209.04	208.23	206.91	209.31	208.38	209.22	209.25	209.28	208.63	208.14	209.42	208.63	208.58	208.73	208.25	208.41	208.07	208.56	208.21	207.94	207.48	208.08	209.02	209.01	208	208.48	208.64	208.37	208.45	208.12	208.47	209.49	207.77	208.36	208.31	208.33	208.7	208.19	208.98	209.09	208.73	208.56	207.68	207.43	209.94
207.56	207.53	207.64	208.33	207.83	207.13	207.85	206.83	207.44	207.05	207.27	208.1	207.87	206.22	206.98	208.11	208.66	208.01	207.5	207.55	206.77	208.03	208.3	208.23	207.51	208.63	208.09	208.2	207.3	206.65	207.81	207.1	207.9	207.43	207.94	208.37	208.63	208.39	208.58	208.43	208.16	206.4	207.65	207.65	207.5	208.95	206.74	208.65	207.48	207.67
209.53	209.5	210.08	208.04	209.67	209.63	208.68	209.8	209.33	209.58	209.58	209.01	210.62	209.6	209.45	208.56	210.38	210.2	210.49	209.39	209.41	210.11	209.49	208.88	208.88	208.48	209.58	209.84	209.13	209.53	209.95	209.84	210.51	209.84	210.34	210.19	210.3	210.27	209.42	209.39	208.63	209.33	209.34	210.71	210.3	209.53	209.76	210.07	210.05	210.94
218.2	217.55	218.6	217.76	217.3	218.11	217.03	218.09	217.7	218.28	218.9	217.54	217.6	216.79	217.97	216.29	217.95	217.56	217.64	217.92	217.76	217.66	217.35	216.92	216.91	218.03	218.29	217.82	219.12	218.29	217.7	217.68	218.2	219	217.77	218.91	218.19	217.71	217.83	218.47	218.98	217.26	216.61	217.27	218	217.13	216.74	217.59	217.62	217.65
210.11	209.98	209.19	209.34	209.26	210.6	208.33	209.3	208.77	208.81	208.83	208.8	209.9	210.11	209.54	209.39	208.58	208.6	209.62	209.36	208.79	209.62	210.08	209.8	209.48	208.69	209.87	209.28	209.85	209.88	210.17	208.88	210.27	209.64	209.15	208.17	209.05	209.02	209.69	208.78	209.88	208.86	209.36	209.2	209.48	210.05	209.09	208.91	209.29	209.82
199.53	201.09	200.6	199.7	200.62	200.24	200.58	200.43	199.63	200.08	202.06	200.28	200.06	200.28	201.19	200.09	200.61	200.29	199.84	199.89	200.32	200.59	200.31	200.05	200.13	199.79	200.47	199.82	200.13	200.34	200.31	200.01	200.43	200.15	199.81	199.89	200.01	201.26	201.98	200.36	201.19	199.06	200.79	200.09	199.93	200.63	200.59	200.99	200.99	199.55
203.62	202	202.83	203.14	204.06	204.26	203.43	203.04	203.39	202.78	203.67	202.87	203.53	203.84	203.4	202.96	203.62	203.05	203.63	203.82	204.01	203.66	203.35	203.22	202.9	202.71	205.02	203.4	204.19	203.28	203.34	203.35	202.53	203.8	203.08	202.93	202.64	203.86	202.9	203.1	204.26	203.83	203.31	203.09	202.24	204.63	204.31	202.47	203.25	203.04
211.41	212	211.93	211.17	211.85	211.4	211.56	211.07	212.46	212.8	211.75	211.41	213	211.01	212.38	211.3	212.09	212.42	210.83	211.59	213.18	211.76	211.41	212.45	210.88	211.61	210.49	210.92	211.6	211.89	211.04	211.68	211.34	211.53	211.43	211.95	210.9	213.37	212.01	212.32	211.59	210.84	212.5	210.81	211.54	212.39	210.88	211.77	212.59	211.36
204.17	203.61	204.32	204.56	203.43	203.99	204.22	204.56	204.44	203.81	204.41	203.71	202.42	204.04	203.52	203.94	203.18	204.32	205.06	203.79	204.62	204.91	204.52	204.18	202.49	204.73	203.97	203.94	203.44	203.32	202.97	204.71	203.98	203.07	204.45	203.7	203.05	204.2	202.72	203.47	204	202.72	203.34	203.72	203.21	204.22	204.03	203.89	204.5	203.73
202.98	201.74	202.51	202.53	201.82	202.34	202.52	203.49	203.32	203.07	203.32	202.62	203.55	202.67	202.45	201.93	202.14	201.96	202.54	202.37	202.02	202.13	202.41	201.87	202.25	201.43	201.85	202.04	203.36	203.72	203.73	202.24	202.6	203.14	202.61	201.73	202.68	203.41	202.45	203.59	202.55	202.58	201.83	204.2	203.38	202.96	202.46	202.38	202.94	203.32
208.38	209.25	208.74	209.09	208.91	209.44	208.45	208.42	209.44	209.96	207.92	210.09	209.64	209.18	209.29	210.21	208.25	208.72	209.35	208.84	209.26	209.18	208.85	208.77	208.24	208.18	208.32	209	209.51	209.17	207.8	208.43	208.67	209.28	209.17	208.33	208.72	209.77	207.73	208.24	209.08	208.83	208.55	209.29	208.38	209.61	208.96	209.75	208.1	208.35
217.47	216.48	216.86	216.84	216.88	216.65	217.27	217.22	216.27	217.74	216.79	217.32	217.63	215.9	217.05	216.68	217.42	216.27	216.43	217.78	217.39	216.94	217.02	216.79	217.12	217.75	215.6	216.7	216.84	217.97	215.93	217.15	217.25	217.01	216.73	216.56	216.46	216.85	217.41	217.2	216.32	216.81	216.68	217.57	216.28	216.39	218.02	217.71	216.39	217.12
211.85	211.87	212.32	211.73	211.37	211.23	211.81	212.23	212.67	211.52	212.74	212.25	211.03	211.5	212.15	211.59	211.57	212.49	211.15	213.4	212.16	210.79	211.58	211.22	211.85	212.77	213.24	211.91	211.85	210.76	211.8	210.72	212.14	211.09	210.57	212.35	211.59	211.12	213.17	211.29	212.26	211.04	211.68	212.56	211.59	212.4	211.83	211.36	212.89	212.62
209.94	209.03	208.09	208.68	208.37	209.73	208.99	208.89	208.46	208.83	208.5	208.86	208.79	208.31	209.75	208.26	210.01	209.73	208.66	208.57	208.71	209.26	209.21	209.29	207.72	207.47	208.81	208.26	207.89	208.19	208.24	209.03	209.35	208.15	208.4	209.6	209.9	208.56	208.89	209.01	208.97	209.68	209.22	209.6	209.84	208.35	209.21	208.42	208.76	208.02
211.79	211.32	211.79	211.54	210.65	212.05	212.3	211.48	210.7	211.65	212.56	211.86	213.28	211.97	212.05	210.91	211.57	211.24	211.09	212.25	210.96	211.17	210.95	211.99	211.58	211.43	210.83	211.79	212.02	210.55	212.05	211.63	211.58	212.06	210.96	211.98	211.32	211.48	210.76	210.93	210.9	210.99	212.18	211.46	211.02	211.79	212.58	211.42	211.48	211.13
211.51	212.36	211.63	211.95	213.1	211.65	211.65	211.23	212.39	210.93	212.62	211.63	212.46	211.73	211.54	210.56	209.62	212.53	211.88	213.16	212.19	212.54	211.58	211.5	212.09	211.92	211.32	212.01	212.47	210.9	212.99	211.03	211.91	212.75	211.56	212.17	211.56	210.68	211.87	210.84	211.51	212.49	210.41	211.95	212.24	212.55	211.39	211.88	211.37	211.34
218.13	217.35	216.64	216.95	216.56	217.65	217.69	216.53	217.45	216.8	216.54	216.32	217.74	217.31	217.05	217.06	216.65	217.85	216.22	216.71	217.1	217.71	216.65	218.04	217.11	216.76	217.63	217.31	217.43	216.45	217.75	218.11	215.44	217.59	215.69	217.54	216.99	217.84	217.73	217.26	216.33	216.78	216.86	217.78	217.52	217.47	216.96	216.97	218	216.75
205.75	205.6	206.09	204.99	205.18	205.82	205.49	206.19	206	205.86	206.22	204.52	206.68	205.76	205.34	205.5	205.99	205.18	205.5	205.9	205.32	205.85	205.72	204.8	205.36	204.97	205.03	206	206	205.34	205.87	206.45	205.05	206.18	205.23	204.55	207.16	205.73	206.2	205.73	206.64	206.12	205.35	205.1	205.07	205.14	206.53	205.52	207.41	205.53
202.93	203.03	203.29	203.09	203.23	203.25	202.85	202.31	203.59	202.58	203.73	202.54	202.64	203.09	202.67	203.58	202.25	204.02	203.97	203.26	202.5	202.64	202.63	204.2	203.01	203.38	203.55	202.94	203.99	203.69	204.58	203.18	203.28	204.29	202.76	204.27	201.87	203.68	203.18	202.4	202.84	203.27	203	203.47	203.49	201.96	204.5	204.12	202.51	204.02
200.78	199.85	200.94	200.32	201.11	200.69	200.73	200.37	200.04	201.71	201.38	199.49	199.19	199.82	200.3	200.18	200.33	200.57	200.09	199.54	201.05	200.97	199.53	201.06	200.74	200.83	201.17	199.97	200.57	199.92	200.42	200.39	200.55	200.61	200.9	201.06	199.22	199.89	200.5	200.28	199.52	201.11	200.31	199.95	199.99	200.11	200.92	199.32	199.99	199.88
208.8	208.98	209.19	207.32	208.88	207.4	208.66	208.95	208.97	208.35	208.1	208.31	208.92	207.98	208.38	209.43	207.8	209.14	209.45	208.56	210.01	209.21	209.45	209.01	208.42	208.93	208.87	207.49	207.85	208.32	208.45	208.75	208.9	209.01	208.38	208.44	209.12	207.18	208.62	208.83	208.38	209.37	209.48	208.89	208.02	208.94	208.86	209.36	210.39	208.87
203.61	203.44	203.38	203.07	203.88	203.89	204.02	202.94	202.33	203.6	204.87	203.91	203.55	203.61	203.54	204.45	203.88	203.09	203.83	204.72	202.39	203.87	204.51	203.1	203.8	203.58	203.57	202.77	203.66	203.16	203.35	203.19	203.12	204.85	204.17	204.05	203.53	203.75	202.97	202.84	204.19	204.05	203.71	204.15	204.27	202.58	202.56	203.77	203.99	203.39
203.89	203.67	204.13	203.29	203.63	203.65	202.29	204.54	203.83	203.19	203.24	202.63	201.93	203.85	203.39	204.09	203.94	203.8	204.96	204.04	203.72	203.56	203.17	202.74	203.97	203.35	203.8	202.48	204.19	203.67	204.47	203.43	204.26	202.6	202.87	202.83	201.34	203.39	203.65	202.86	203.62	203.02	202.73	203.19	204.52	203.36	202.78	203.7	204.03	203.19
208.27	208.66	208.94	209.75	207.24	208.71	209.11	208.29	209	209.06	209.38	209.11	209.39	208.13	208.44	208.33	208.42	209.18	208.5	209.22	209.43	208.52	208.49	209.57	208.35	208.96	208.7	208.07	208.96	208.11	208.15	208.87	209.07	208.8	208.52	208.2	209.48	209.41	207.67	208	208.4	208.97	209.06	208.45	208.52	208.02	209.32	209.17	208.73	209.03
202.94	202.52	202.62	202.16	201.82	202.78	203.31	202.82	202.17	203.02	203.37	202.62	201.24	202.3	203.13	202.96	202.45	202.44	203.2	203.8	202.42	202.77	202.16	201.95	201.76	202.96	202.76	203.33	202.94	201.87	203.16	202.19	202.76	203.18	202.29	202.5	202.32	203.15	203.5	202.6	202.81	202.84	201.81	202.55	203.68	202.28	201.99	203.23	203.06	203.3
199.73	200.92	200.43	200.48	200.81	199.83	201.93	200.51	201.54	200.02	199.97	200.6	199.79	200.57	200.48	199.1	200.6	199.32	200.88	200.51	200.35	199.66	199.7	200.22	200.34	200.29	199.74	199.75	200.36	200.63	200.43	200.99	200.34	199.67	202.15	200.37	200.11	200.33	200.76	200.31	201.1	200.16	200.03	200.71	201.55	200.49	200.08	198.9	199.77	200.44
208.44	207.19	208.41	208.32	208.74	208.92	209.57	209.35	208.74	209.91	209.29	208.16	209.48	208.79	209.21	209.86	208.98	208.7	209.09	208.27	208.83	208.04	208.45	209.67	208.5	209.41	208.37	208.15	208.48	209.56	208.38	207.97	209.99	209.68	209.49	207.56	208.01	208.61	209.85	208.66	208.27	208.79	209.22	210.32	208.07	208.53	207.6	209.71	209.35	209.54
210.27	208.17	209.92	209.65	210.71	209.06	209.85	209.51	209.25	209.3	209.65	209.52	210.21	210.87	208.6	208.85	210.49	209.35	209.5	210.3	211.22	209.01	209.96	209.87	209.72	209.52	209.75	208.93	210.49	208.94	209.42	209.64	209.7	210.93	210.6	210.08	210.14	209.17	208.95	210.51	209.68	210.68	209.72	209.51	209.88	208.75	210.05	209.32	210.69	209.39
211.33	211.89	212.06	212.57	211.33	212.69	212.14	212.44	210.73	212.51	212.24	211.57	211.45	212.5	210.84	213.05	211.36	212.12	211.13	210.89	212.88	211.85	211.58	212.16	212.55	212.14	211.87	211.29	211.95	211.56	212.61	211.49	211.18	210.74	211.94	213.21	210.91	211.28	212.32	211.1	211.17	211.26	211.62	211.38	212.45	211.67	211.94	211.17	210.82	211.45
205.6	204.88	207.15	206.09	206.18	204.95	205.07	206.14	206.05	205.14	204.68	205.59	204.76	207.29	205.7	205.27	205.35	205.35	206.16	206.22	205.93	205.96	206.3	205.84	205.63	205.44	205.15	205.36	205.14	205.68	205.83	206.81	205.97	205.66	205.08	206.71	205.55	206.44	205.78	205.74	206.33	205.54	205.5	205.66	205.67	205.74	205.97	205.61	204.87	205.54
212.47	211.86	212.18	212.87	212.7	213.24	212.65	212.76	213.5	213.04	212.58	212.44	212.85	212.35	213.52	211.6	212.03	211.73	213.24	212.4	212.57	211.9	212.41	213.57	212.39	212.39	212.74	212.19	212.2	211.73	212.03	211.53	211.42	212.75	212.43	212.46	212.23	212.59	212.59	212.75	211.47	212.86	212.68	212.24	211.94	213.01	211.94	211.69	212.89	212.01
209.51	209.12	208.71	207.65	207.37	209.09	208.77	208.16	208.9	208.11	208.4	207.57	208.63	207.92	207.81	207.71	207.88	208.24	208.09	207.78	209.09	208.65	209.43	209.01	208.39	208.95	209.52	208.62	207.95	209.42	208.88	208.08	208.55	208.24	209.14	207.27	208.39	208.09	208.79	207.79	208.26	208.59	207.98	207.35	207.4	209.03	208.15	208.21	209.95	208.73
207.39	208.28	207.45	208.44	207.79	208.45	208.07	208.59	207.83	207.79	206.38	207.48	209.03	208.74	208.11	208.18	208.11	208.3	207.5	207.36	207.38	207.64	207.11	207.83	206.37	207.51	207.61	208.19	208.24	207.55	206.72	206.71	207.71	207.2	208.3	207.73	207.4	207.45	206.78	207.34	207.95	207.24	207.36	208.94	208.06	208.57	207.72	206.8	207.83	207.54
205.71	205.94	205.68	206.22	206.49	205.21	204.29	205.7	206.1	205.47	205.67	205.33	205.54	204.92	207.31	205.42	205.43	205.62	205.89	205.88	205.37	206.37	204.97	205.81	205.6	204.91	206.56	205.78	206.51	206.42	205.43	206.15	204.74	205.46	205.83	204.87	205.86	204.82	205.66	204.87	204.86	205.7	205.41	205.25	205.44	205.08	204.96	206.46	205.51	204.71
212.92	213.17	212.44	213.05	213.25	213.02	211.9	212.93	212.75	211.75	212.26	213.06	212.53	212.03	211.82	212.06	211.54	212.08	211.7	212.03	212.45	213.23	213.37	212.74	213.13	212.93	213.43	212.96	213.1	212.06	211.13	212.57	212.71	213.31	212.69	211.32	213.25	212.85	211.86	212.09	212.47	210.87	211.97	211.66	212.48	212.57	212.22	212.19	212.61	212.03
209.68	208.78	209.48	209.59	209.62	208.18	208.62	209.76	208.81	208.11	208.79	208.63	209.01	208.53	209.37	209.6	208.37	209.88	208.44	208.57	209.15	208.39	208.46	209.11	208.52	208.37	208.71	208.86	208.63	207.49	209.3	209.75	209.68	209.18	209.23	209.94	209.46	208.62	208.28	209.82	209	208.57	209.54	208.68	209.57	209.59	209.15	209.18	208.21	208.08
215.07	211.98	212.52	213.05	213.91	213.76	213.3	213.01	212.71	213.04	212.75	213.04	213	212.21	213.22	213.88	213.4	213.43	212.67	213.51	213.04	212.11	213.74	212.42	213.56	213.14	213.71	212.01	213.65	212.11	212.76	212.25	212.59	213.06	212.76	212.84	212.95	212.85	213.06	213.51	213.24	211.52	212.93	212.56	212.58	212.3	212.01	212.68	213.66	213.54
213.34	213.26	213.26	212.05	212.93	212.83	212.68	213.19	212.79	212.18	213.98	212.8	213.54	214.21	213.02	213.97	212.23	213.26	213.6	212.13	212.55	212.32	212.41	213.47	212.3	212.74	214.11	211.93	212.6	211.96	212.37	213.9	213.36	213.58	214.75	212.58	212.85	215.25	213.92	212.5	212.36	213.04	214.52	212.99	213.26	212.99	212.98	212.35	213.61	213.01
206.1	206.7	205.68	206.05	205.65	206.3	206.22	206.02	206.29	206.68	205.95	205.91	207.12	206.39	208.03	206.58	207.16	204.62	206.49	206.48	207.35	206.2	207.22	206.66	206.61	206.01	205.63	206.8	206.02	206.82	206.25	206.48	206.61	206.66	206.45	207.05	205.92	205.89	206.81	205.53	206.63	206.87	207.44	205.4	206.87	205.67	205.34	206.76	206.86	204.99
211.71	212.56	211.43	212.25	212.13	211.9	210.28	211.59	211.95	211.83	212.46	211.92	211.62	212.03	211.68	211.42	213.1	211.11	211.51	211.81	212.62	210.73	212.24	212.12	212.52	211.78	211	212.78	211.63	211.13	211.29	212.35	212.3	211.71	212.18	211.99	212.95	211.59	211.12	212.45	211.8	212.27	212.95	211.78	212.25	212.3	212.25	211.77	209.53	210.59
210.46	211.11	211.9	210.99	211.85	211.47	211.74	212.57	211.5	212.29	212.05	211.39	211.8	211.58	210.59	210.83	211.12	211.18	211.54	210.57	211.48	212.83	211.01	210.98	212.06	212.61	212.12	212.3	212.23	211.65	210.87	211.82	211.79	211.46	211.39	211.54	211.42	211.26	211.02	212.62	210.68	211.14	212.06	211.66	211.13	213.22	211.28	211.38	212.56	211.53
195.2	196.22	196.19	194.56	195.42	196.3	194.37	195.16	195.16	195.09	195.69	194.25	194.51	196.57	194.75	194.97	194.03	195.09	195.51	195.14	195.9	195.04	195.27	195.47	195.68	194.49	195.42	195.8	195.13	194.71	195.25	196.3	194.16	195.1	195.73	195.21	194.56	194.75	194.88	194.71	194.8	194.82	194.76	195.49	194.85	194.69	195.2	196.09	195.19	195.94
207.21	209.32	207.45	206.97	207.28	208.08	207.84	207.97	208.04	207.2	207.7	207.6	208.3	208.14	206.64	207.08	208.2	207.66	207.96	207.13	207.49	207.88	206.34	207.87	208.36	207.38	207.7	207.99	207.38	206.73	207.18	207.65	207.57	207.4	208.97	206.95	207.72	207	206.37	207.04	208.36	206.89	207.72	208.25	207.19	207.93	207.51	207.41	208.03	207.67
200.25	200.39	200.03	200.54	201.56	199.83	200.38	200.13	200.15	201.09	199.75	200.52	199.87	200	199.88	200.08	199.81	200.5	201.27	199.69	200.73	199.87	199.74	201.53	199.43	199.86	200.99	200.43	199.96	199.98	200.16	200.72	201.09	199.59	200.57	200.3	199.62	199.89	200.76	199.79	200.93	199.3	200.87	198.98	200.16	199.71	198.72	200.49	200.53	199.63
208.73	208.8	209.67	208.69	208.05	208.6	207.94	208.66	208.97	209	209.86	208.47	209.85	208.21	208.21	209.63	209.1	207.65	208.46	209.1	209	209.01	209.68	209.24	210.05	208.09	208.73	208.13	208.25	208.98	209.67	209.28	209.4	208.9	208.79	208.74	208.6	209.22	208.56	208.1	208.18	208.45	209.77	208.97	208.65	209.17	208.17	209.79	208.18	209.1
199.78	198.54	199.34	198.44	198.07	198.22	197.31	199.62	197.64	199.19	199.59	199.04	199.37	198.71	198.91	198.67	199.2	198.64	199.76	197.91	199.74	199.67	198.24	197.31	199.86	197.38	198.03	199.23	198.7	198.6	198.14	198.67	198.7	198.3	199.29	198.51	198.38	198.93	198.29	197.74	198.04	198.19	198.7	198.48	199.03	198.23	198.74	199.83	198.33	198.33
200.99	201.47	201	200.12	200.52	200.7	201.52	200.07	199.43	199.07	200.72	201.55	200.82	200.37	200.25	200.82	200.42	200.7	200.1	201.17	200.37	200.6	200.38	200.82	199.95	198.95	199.84	199.57	201.56	202.04	199.81	200.7	199.91	199.78	200.61	201.35	199.64	200.77	199.37	200.38	201.25	200.67	199.82	200.2	200.2	200.51	201.59	199.68	200.68	200.77
203	202.93	202.65	203.66	203.11	202.9	203.88	202.95	203.93	203.01	204.06	202.72	203.09	204.01	201.73	202.99	202.69	203.24	202.84	202.82	203.6	200.69	203.06	202.63	202.29	203.41	201.71	203.31	203.74	203.31	203.44	202.79	203.7	202.16	203.7	202.69	204.05	202.68	203.06	203.3	203.05	203.12	202.67	201.5	201.85	202.95	203.42	202.65	203.18	202.2
201.05	199.48	200.54	199.81	199.14	199.55	200.2	199.5	199.68	200.02	200.74	199.65	199.64	200.8	200.11	199.76	200.64	200.12	201.03	200.19	201.04	199.89	200.12	199.83	200.93	200	200.86	199.77	200.63	200.64	199.54	201.71	199.38	200.41	200.78	200.02	199.12	201.1	201.23	199.43	200.39	199.79	200.7	200.16	199.84	200	200.38	199.62	200.38	199.13
207.87	208.32	207.38	207.18	208.43	208.73	207.62	209.15	207.14	207.55	207.51	207.53	207.98	207.88	208.82	207.94	208.38	206.95	208.13	206.96	208.29	207.11	207.94	208.27	208.19	207.72	207.51	207.68	208.87	207.48	207.26	207.92	208.27	208.31	208.01	207.81	208.03	206.97	207.45	208.07	207.59	207.89	208.92	207.64	208.37	209.51	207.53	207.74	208	207.74
213.94	212.56	211.65	213.88	212.87	211.73	213.94	213.38	212.28	214.55	212.88	212.26	213.96	212.75	212.04	213.6	213.66	212.66	212.7	212.82	212.48	212.62	213.82	213.24	213.96	213.4	213.11	212.83	214	212.22	213.44	213.3	213.31	212.96	213.02	212.31	213.8	213.16	212.88	212.07	213.66	213.46	213.98	213.74	212.19	212.32	213.86	212.3	211.97	212.64
216.34	216.7	217.04	217.23	216.66	216.82	218.42	215.86	216.08	216.72	217.44	217.75	217	216.12	216.66	216.34	216.66	217.71	217.18	216.2	216.85	217.5	216.87	217.83	216.2	216.61	216.74	217.1	217.88	216.6	215.97	216.66	216.29	216.46	218.04	215.61	216.87	217.71	217.8	216.85	217.91	218.56	216.76	217.87	217.02	216.54	217.02	218.23	215.58	216.71
194.92	195.18	195.31	195.27	195.19	194.13	195.54	196.02	194.49	194.87	194.5	193.96	194.71	194.83	194.39	194.85	194.34	194.68	195.24	195.22	196	195.9	194.6	194.68	195.41	194.97	195	195.08	195.79	195.22	195.94	195.05	194.62	196.76	195.27	195.69	194.91	195.6	195.15	194.97	195.32	194.89	194.88	195.28	195.74	195.26	195.12	195.45	197.15	194.72
203.88	205.13	206.17	205.33	205.89	205.78	204.3	204.88	205.64	205.19	204.81	205.49	204.43	205.39	204.94	205.17	206.81	205.54	203.69	204.51	204.43	204.66	204.64	204.96	205.72	204.12	204.59	203.75	205.21	204.89	204.04	205.37	204.59	204.13	204.96	204.01	204.42	204.7	203.82	203.87	204.28	205.1	204.36	204.09	204.25	204.56	205.29	204.32	205.11	204.13
206.15	206.75	206.34	206.61	206.34	205.65	206.04	206.38	207.57	207.58	205.59	206.8	206.93	206.89	206.18	205.44	207.56	206.19	205.93	206.23	206.65	207.39	206.17	206.71	206.62	206.38	206.35	206.75	206.08	206.38	206.8	206.34	206.08	205.97	205.03	206.99	206.69	205.23	205.66	206.55	205.87	206.27	206.62	205.93	207.25	206.84	206.44	206.85	206.58	207.4
201.91	203.43	203.57	203.83	202.08	201.93	201.65	202.71	202.24	203	202.58	202.23	203.05	201.87	202.14	202.69	202.85	202.42	202.8	202.29	203.41	202.47	202.6	203.42	202.3	202.96	203.06	202.29	202.52	202.79	202.56	201.94	203.1	202.67	201.48	202.26	203.51	202.51	203.83	201.68	201.74	202.69	203.29	201.62	202.07	202.54	201.73	202.18	201.49	203.26
199.38	199.51	200.82	200.16	199.91	199.73	199.4	199.5	200.13	198.74	199.2	199.95	198.34	199.87	199.81	199.97	199.4	198.54	199.58	199.85	200.09	198.82	198.15	198.51	200.21	198.5	199.53	198.67	199.26	199.02	199.05	200.33	199.27	199.51	199.91	198.52	199.56	199.22	198.68	200.16	199.56	199.04	198.64	199.24	199.72	199.88	198.85	199.47	198.79	198.73
212.27	210.54	210.83	211.91	211.62	212	212.43	211.92	212.05	210.78	212.26	212.16	211.92	211.46	211.64	212.51	211.75	212.53	212.1	211.5	211.62	211.71	211.8	212.17	212.41	211.31	212.07	212.7	212.23	211.35	211.39	211.71	211.81	212.02	212.84	212.58	212.31	210.91	211.74	211.34	211.67	211.9	211.91	211.89	212.17	212.75	212.72	212.73	211.56	211.47
202.17	203.07	202.72	203.47	202.27	202.44	202.85	202.64	202.83	204.21	201.98	202.2	203.15	202.64	202.36	203.33	202.33	204.64	203.78	202.36	202.82	203.41	203.88	204.09	202.55	202.12	203.69	202.91	203.74	203.23	202.94	202.78	203.33	203.99	202.72	204.42	203.12	203.74	204.1	202.68	204.78	203.61	203.26	203.59	203.56	203.96	201.97	202.48	202.88	203.04
194.04	194.59	194.34	194.1	193	195.41	193.49	193.89	193.96	193.71	193.89	194	193.4	194.25	193.62	195.21	194.92	194.01	194.65	192.18	193.31	193.78	194.44	195.28	194.53	194.11	194.11	192.99	193.92	193.91	194.35	192.99	194.28	194.57	194.16	194.62	194.88	193.06	194.34	194.17	194.28	195.22	194.12	194.8	193.39	193.22	194.69	193.12	194.01	193.97
217.45	217.96	216.87	218.13	216.91	216.55	218.41	216.5	218	217.7	217.64	215.84	218.01	217.6	217.12	216.21	217.14	216.76	215.73	216.35	217.07	216.82	217.42	217.91	217.89	217.15	217.62	217.48	216.38	217.44	217.31	217.93	216.77	217.2	218.04	216.62	216.27	216.59	217.07	216.39	216.91	217.17	216.85	216.22	216.11	216.98	217.75	217.34	216.55	216.49
201.09	200.76	201.93	200.55	199.73	200.09	200.27	200.44	200.33	200.23	199.9	199.81	199.63	199.76	199.66	199	200.6	199.84	200.36	200.46	201.3	200.23	200.11	200.18	200.73	200.19	200.43	200.45	199.48	201.29	199.43	199.58	200.1	199.44	200.03	201.58	200.12	200.93	201.33	200.12	200.05	200.6	201.57	200.99	200.01	200.95	199.8	200.81	200.31	199.09
206.72	206.49	206.34	205.99	206.06	206.1	205.57	206.59	206.11	205.51	206.65	206.95	204.78	206.28	207.31	206.83	206.92	206.76	206.46	206.97	206.81	206.43	206.82	206.95	207.16	205.62	205.18	205.38	205.3	206.04	207.7	206.86	206.1	206.56	205.91	206.42	206.02	206.03	205.76	206.69	206.77	207.49	205.86	207.1	207.02	205.17	206.87	205.73	206.29	207.01
203.08	202.05	201.99	202.69	202.2	203.1	202.93	202.71	202.88	201.97	201.92	203.53	201.83	202.55	204.05	201.59	203.55	202.15	202.36	203.29	202.56	202.85	202.93	202.12	203.38	202.59	202.33	203.22	203.07	202.33	202.87	202.97	202.75	201.28	201.8	202.59	201.62	203.05	203.45	201.66	201.33	203.51	202.86	202.15	201.8	202.82	202.64	202.91	203.23	202.2
218.11	217.21	218.39	217.18	219.18	216.74	218.51	218.52	217.45	217.49	217.15	216.75	217.83	216.58	217.41	217.81	218.41	217.37	218.17	216.82	216.96	217.3	216.97	218.24	218.97	218.45	218.39	217.8	217.25	217.99	217.23	218.35	218.16	218.09	217.58	217.73	217.39	218.35	218.25	217.71	217.14	217.92	218.99	216.71	216.82	218.88	218.85	216.05	217.25	219.21
208.89	209.14	208.86	208.95	207.62	209.56	207.42	208.26	207.85	208.52	209.54	209.3	209.03	208.77	208.69	209.11	208.54	208.87	209.34	207.97	208.38	208.53	208.52	208.36	208.69	208.02	209.7	208.96	208.87	209.24	207.53	208.27	208.84	208.54	210.01	209.27	209.14	208.48	209.88	209.13	209.03	207.78	209.58	209.51	208.47	208.88	209.35	209.48	209.18	207.59
208.87	210.22	209.15	209.48	209.85	209.73	209.28	209.3	210.47	208.88	209.85	209.04	210.51	210.8	209.37	209.48	210.5	208.49	209.72	208.69	209.14	208.56	209.34	209.94	209.75	209.08	209.55	209.02	209.8	208.32	211.32	209.55	209.76	208.92	209.23	209.01	209.83	210.9	209.34	209.62	210.64	208.92	210.19	210.08	210.35	209.52	209.46	209.28	209.62	209.7
208.6	207.9	206.74	208.45	208.19	208.44	208.36	208.56	207.96	208.49	208.02	207.76	208.39	206.96	207.87	206.96	208.41	207.38	207.29	208.98	207.89	207.7	207.97	209.42	207.02	208.01	206.91	206.97	208.28	207.63	208.01	208.94	206.45	207.75	209.29	208.5	208.25	207.47	208.24	206.1	208.05	207.61	207.68	207.98	208.13	208.04	208.27	207.65	208.58	207.35
200.99	200.45	199.85	198.29	199.95	200.91	200.02	200.05	199.7	199.6	199.82	200.32	200.11	200.33	199.41	199.45	199.62	200.7	200.32	201.17	201.26	199.29	198.98	198.49	200.39	200.51	200.21	199.64	199.79	200.41	201.32	199.74	200.43	200.19	199.15	200.23	199.31	200.44	199.61	201.04	201.25	199.49	199.67	200.63	199.24	199.72	200.32	200.35	199.91	200.87
202.71	204.02	202.86	203.35	204.14	204.79	202.47	203.37	202.9	203.07	202.73	203.7	203.01	202.69	203.05	203	203.26	203.2	203.18	202.95	203.76	202.62	203.08	202.46	203.02	203.1	203.27	202.35	202.78	202.99	203.68	203.49	203.32	202.7	203.04	203.65	204.04	203.61	203.08	202.63	203.69	202.65	203.43	202.01	203.32	203.65	202.42	203.49	202.44	202.1
207.12	207.74	207.73	206.58	207.68	208.25	207.81	207.77	207.51	207.07	207.52	207.36	209.22	207.49	208.6	207.56	208.61	206.74	207.82	208.1	206.96	207.5	208.03	208.26	206.77	208.76	207.77	208.16	209.19	207.93	207.33	208.44	208.67	207.66	209.04	207.28	207.16	207.6	207.37	207.92	208.84	208.1	207.99	208.67	206.41	207.48	208.09	208.02	207.5	208.26
202.14	202.41	202.1	202.08	202.24	202.09	201.72	202.94	202.25	203.79	202.88	202.27	203.26	201.77	202.75	202.26	204.05	202.43	202.2	202.58	203.07	203.58	202.4	202.79	202.17	200.6	201.33	202.32	202.52	203.15	202.25	203.21	201.52	202.3	202.82	202.42	202.3	201.12	202.46	202.4	202.38	203.12	203.09	202.39	203.43	202.14	202.56	203.37	204.01	202.71
218.28	217.56	218.43	217.87	218.12	216.51	217.35	217.75	218.16	216.82	217.08	218.27	218.12	217.56	217.29	216.95	217.71	218.09	217.37	217.75	217.69	217.05	218.61	217.9	218.68	218.78	218.14	218.62	217.91	218.26	217.87	217.37	218.54	216.18	217.49	218.13	218.14	216.9	218.08	216.25	218.24	218.23	218.36	218.17	218.36	219.53	218.68	218.01	218.43	218.2
205.26	205.53	204.92	203.38	205.34	204.54	205.08	204.64	205.07	204.65	205.63	205.32	204.57	204.03	204.3	204.68	205.33	204.47	205.13	204.9	203.51	205.02	205.76	203.93	203.43	203.67	204.7	204.14	204.43	204.67	204.45	204.54	203.54	205.6	205.12	204.71	204.27	203.99	204.01	204.95	205.3	204.65	205.27	204.8	204.27	204.22	204.44	204.13	204.04	203.93
208.93	207.59	208.55	207.56	207.95	208.63	207.94	208.76	208.92	209	208.41	207.73	208.65	209.32	209.47	208.17	207.94	208.21	209.12	209.42	208.4	207.53	208.36	208.8	209.14	209.02	208.74	209.27	208.02	210.13	208.84	209.34	209.28	208.11	208.58	209.23	208.6	207.39	207.98	209.86	208.2	208.64	207.87	207.94	208.15	207.14	207.98	208.61	208.33	208.86
212.23	213.61	213.33	212.88	213.14	213.18	213.15	214.41	213.54	213.26	212.47	213.77	212.69	212.74	213.35	213.64	212.27	214.44	212.95	213.8	212.82	213.26	213.28	212.28	213.61	213.74	213.97	213.58	212.3	212.33	212.58	212.6	213.57	213.02	212.88	212.77	213.5	213.22	212.75	212.24	212.54	213.4	213.22	214.18	212.57	211.93	212.12	211.75	212.85	212.72
208.76	207.94	208.51	209.11	208.55	208.22	207.67	208.63	207.57	207.87	208.42	208.87	208.13	208.38	208.21	208.03	207.85	208.52	208.62	208.59	208.48	208.8	208.29	208.06	208.56	208.4	208.24	208.47	208.31	209.39	208.01	208.13	208.66	207.53	207.74	208.67	207.22	207.66	208.5	208.02	208.78	208.79	209.32	208.77	207.95	208.17	207.86	208.48	209.5	208.59
208.03	208.88	207.58	208.73	207.51	208.41	208.01	208.06	208.35	208.08	209.22	207.09	207.51	207.57	207.58	207.72	208.83	208.04	208.18	208.45	209.08	208.41	206.48	207.46	207.53	207.28	207.87	208.7	207.91	209.13	207.78	207.86	208.08	207.66	207.77	207.92	207.22	208.43	208.7	208.91	207.53	208.34	207.55	208.29	207.47	207.59	208.27	206.97	207.5	208.22
201.12	200.22	201.3	201.37	201.33	200.14	201.44	200.87	202.49	202.13	202.25	201.15	200.42	200.18	201.55	200.26	202.12	201.15	201.73	201.57	201.08	201.56	201.48	200.36	201.32	201.52	201.45	200.38	201.07	201.53	200.85	199.74	201.89	201.02	201.62	202.53	201.22	201.54	201.27	201.84	200.66	201.6	200.87	201.56	200.72	200.69	200.7	201.82	200.23	202.02
204.73	204.27	205.08	204.72	203.57	205.21	204.89	205.13	205.38	203.97	204.59	205.01	205.56	205.06	203.87	205.23	203.68	204.45	205.51	205.49	205.51	204.24	205.74	204.55	204	204.99	205.06	204.52	205.26	204.81	204.27	204.95	204.36	205.45	203.95	205.28	204.46	205.02	204.71	204.36	203.95	205.33	205.16	204.22	205.32	204.69	204.68	205.13	203.51	204.71
209.62	209.37	208.32	208.35	209.29	207.82	207.95	208.87	208.58	208.9	209.18	209.3	208.22	209.74	209.16	207.43	208.8	208.36	208.94	209.01	208.6	208.14	208.27	209.06	207.99	208.75	208.62	207.98	208.71	209.42	208.16	208.34	207.59	209.56	208.51	207.93	209.47	208.23	209.47	208.29	209.81	206.84	208.88	208.82	208.21	208.05	209.31	209.33	209.02	208.69
198.32	198.55	198.69	198.63	199.17	198.94	198.34	198.73	198.64	199.37	198.75	198.34	200.1	198.03	199.08	198.77	198.28	198.2	198.84	199.24	199.4	198.48	197.6	197.71	198.71	197.97	199.25	198.28	198.69	198.53	198.24	197.8	197.97	198.96	199.1	198.32	198.69	199.66	198.66	200.21	199.61	199.26	199.02	198.31	198.11	198.65	199.1	198.98	199.2	197.86
205.45	205.54	205.64	204.19	205.15	205.73	205.99	204.51	206.5	206.06	206.03	206.19	205.81	205.02	205.46	206.27	205.07	205.64	206.95	205.29	205.98	206.37	205.67	205.36	206.14	204.59	205.33	206.36	205.27	206.02	205.38	205.99	205.22	206.17	205.27	205.5	206.55	205.4	206.56	204.72	205.5	206.84	205.06	207.01	205.96	204.53	205.74	205.49	206.17	205.98
207.53	208.85	207.35	207.5	207.46	207.17	207.51	207.19	207.06	207.57	207.81	207.63	207.03	208.59	208.14	206.59	206.66	207.62	208.43	206.42	206.5	207	206.73	207.16	208.02	208.15	207.56	206.8	207.38	207.07	207.46	206.72	206.7	208.08	207.92	208.76	207.66	207.8	207.08	207.31	207.21	207.75	207.4	208.02	207.91	206.3	207.85	208.37	207.73	208.23
208.03	208.02	207.54	208.06	209.43	208.4	208.42	207.96	208.19	208.85	208.24	207.63	207.87	209.48	209.17	207.9	208.53	208.95	209.47	208.7	209.13	208.52	207.88	209.06	209.53	208.77	208.53	208.59	208.33	208.71	208.58	207.89	208.9	207.81	208.17	208.38	208.01	208.74	209.12	209.44	207.74	208.75	207.62	207.29	208.32	209.11	208.4	207.98	207.47	207.79
208.54	208.26	208.37	208.36	208.97	208.5	209.76	208.21	208.93	208.98	209.96	208.78	207.55	209.04	208.75	208.1	209.42	207.14	209.37	208.45	208.72	208.93	208.68	209.77	209.07	209	209.07	209.16	209.24	208.34	209.13	208.88	209.27	209.08	208.54	207.75	208.51	208.97	208.19	208.29	209.51	208.64	208.4	209.72	208.17	208.74	209.5	208.23	210.17	207.98
204.42	204.44	203.41	203.76	204.03	203.36	203.37	203.12	203.01	203.87	202.68	203.99	205	203.27	202.69	203.88	204.13	203.03	203.32	204.31	203.32	204.5	204.2	203.77	203.44	204.06	203.26	203.85	203.46	203.66	203.49	203.26	203.73	201.91	203.83	202.42	204.05	204.58	202.15	203.37	203.67	202.64	203.73	202.31	203.03	203.74	204.31	204.38	204.24	203.33
208.91	209.08	207.36	207.57	209.09	208.59	209.19	208.81	208.7	207.36	208.65	209.03	207.48	208.49	208.77	207.85	209.18	207.47	207.45	208.6	209.62	208.24	208.26	207.59	208.23	208.51	208.79	209.23	209.94	208.34	208.06	208.76	207.91	209.52	207.75	208.39	208.37	207.6	209.92	207.32	209.47	208.12	208.65	209.26	208.56	208.95	208.08	208.47	208.39	208.61
208.26	207.91	209.44	209.09	207.74	209.5	208.88	209.18	208.69	209.6	209.3	208.69	209.45	208.32	208.84	208	209.2	208.67	208.15	208.75	208.98	208.75	209.45	209.32	209.01	208.3	209.62	208.82	207.51	210	208.77	209.17	208.84	210.25	208.81	209.47	208.93	208.52	208.09	208.85	208.95	209.44	208.31	209.31	208.86	208.48	209.49	208.7	207.78	209.66
203.52	204.04	204.31	202.58	204.22	203.29	204.56	203.29	204.21	203.8	203.25	204.16	203.34	203.08	203.35	204.18	204.36	203.66	204.6	204.23	202.97	203.9	202.72	203.5	203.89	205.11	204.7	203.23	203.2	204.52	203.27	203.61	203.33	204.13	204.02	203.87	203.88	204.07	204.65	203.91	203.26	205.46	204.6	204.16	203.29	203.99	204.01	203.88	202.98	203.4
200.09	199.5	200.58	199.74	199.98	200.68	200.76	199.15	200.69	200.75	201.06	201.18	199.79	200.9	200.59	199.34	201.3	199.87	200.23	199.91	199.6	201.39	201.7	198.58	200.76	199.74	200.64	200.03	200.46	201.42	199.75	200.93	201.27	199.78	200.71	200.75	201.42	200.94	200.88	200.38	200.45	200.3	200.02	201.01	200.09	199.57	199.65	199.63	201.38	200.94
197.79	198.42	199.28	197.5	196.6	197.83	197.59	197.65	197.89	197.7	198.16	199.34	198.08	198.43	196.91	198.21	197.88	197.83	199.2	197.89	198.18	197.66	197.74	199.13	198.09	198.43	198.47	197.65	197.39	197.01	197.57	197.83	198.87	198.36	198.2	198.81	197.94	198.97	199.23	198.26	197.97	198.02	197.78	198.06	197.76	197.67	197.39	198.32	198.03	197.64
218.18	216.51	217.23	218.58	217.84	218.54	218.01	218.14	217.54	217.43	218.47	218.28	217.77	217.97	217.36	216.92	216.86	217.39	218.51	217.35	216.94	217.74	218.72	217.94	216.7	217.27	218.28	217.66	217.16	217.75	217.85	218.03	217.41	217.66	217.48	218.8	217.26	217.79	216.81	217.84	217.52	216.63	218.39	217.27	217.52	217.94	218.58	217.24	218.44	218
206.73	208	209.11	207.41	207.92	207.09	207.27	208.25	207.95	206.44	208.15	208.59	207.91	207.91	208.27	208.1	208.03	207.36	207.99	207.18	207.43	207.69	207.42	207.38	208.39	208.97	207.59	206.73	207.17	207.52	207.93	207.34	208.11	207.36	207.88	207.48	208.45	206.43	206.76	208.27	206.82	207.55	208.12	206.96	207.29	208.64	207.34	209.49	207.2	207.58
203.54	203.34	203.67	203.42	203.8	203.53	204.01	203.85	204.03	203.46	203.78	204.06	204.57	203.98	204.38	204.02	203.78	203.82	204.3	203.76	204.08	203.96	203.26	202.93	203.22	203.83	203.35	203.23	204.38	202.72	203.66	204.74	203.54	203.85	204.06	204.37	203.41	203.61	202.73	204.16	204.11	203.99	203.51	203.2	204.83	205.02	203.04	204.66	203.55	204.27
208.77	207.55	207.32	206.54	207.29	207.54	208.26	208.14	207.13	208.05	208.21	206.9	208.15	208.04	208.22	207.62	206.78	207.57	205.95	208.13	208.64	207.52	208.31	207.51	208	207.87	206.88	207.12	208.06	207.49	208.33	206.87	207.52	207.54	207.12	209.12	208.17	206.51	206.7	208.54	207.83	209.55	207.55	208.14	207.61	208.44	208.16	207.21	208.58	207.23
209.07	208.01	207.77	209.52	208.03	208.23	208.54	208.73	207.8	208.2	208.8	208.49	208.32	209.21	209.21	208.57	209.05	208.71	207.77	209.12	208.79	209.01	208.85	209.01	209.1	208.34	208.09	207.59	208.82	207.95	208.35	208.61	207.73	208.32	209.76	208.86	208.89	208.72	208.73	208.76	209.24	208.29	208.32	209.03	209.27	208.28	208.12	207.94	208.74	208.23
209.15	208.08	208.29	208.24	208.47	208.3	207.88	208.19	208.81	208.58	208.01	209.27	208.39	209.22	209.3	207.29	208.96	208.68	208.87	208.96	208.98	209.07	208.56	208.2	208.68	207.86	208.94	209.29	209.45	208.82	207.87	209.37	209.27	207.65	208.66	207.63	208.99	208.64	207.81	209.26	209.05	208.9	208.62	208.53	209.13	209.07	208.54	209.19	209.5	208.81
217.02	216.46	217.19	217.18	216.66	216.88	217.39	217.82	217.19	217.1	217.45	216.89	216.82	217.25	216.29	216.85	217.07	216.79	217.71	216.94	215.55	217.63	215.96	217.96	217.13	217.46	216.11	216.94	216.47	216.16	216.27	217.77	217.66	216.37	217.46	217.87	218.04	217.14	217.19	218.14	217.04	218.18	217.25	216.8	216.79	217.15	216.89	217.26	216.41	217.15
203.77	202.92	203.11	203.45	204.08	203.7	204.12	203.49	202.98	202.55	203.12	202.91	203.36	202.22	202.61	202.86	203.69	202.64	203.66	202.5	204.4	203.07	202.4	203.18	202.86	204.29	203.47	202.62	202.62	203.21	203.81	203.11	203.58	203.92	202.75	203.05	203.63	202.74	203.54	202.75	202.66	204.5	202.96	203.46	203.51	203.25	203.1	203.37	202.44	202.54
203.49	203.89	203	203.57	203.08	203.57	202.9	202.51	204.02	203.73	202.07	203.62	203.86	202.35	202.81	202.01	203.07	203.71	204.53	202.11	203.8	202.08	202.73	203.57	203.06	202.5	202.97	203.02	202.94	202.44	203.46	202.81	203.76	203.5	202.89	202.91	202.43	203.39	202.91	202.86	202.84	203.13	202.65	203.44	204.09	204.05	203.77	203.43	203.44	203.25
207.2	206.67	205	206.35	206.11	205.44	206.5	205.44	206.56	206.6	205.08	205.58	206.24	206.56	206	206.05	206.34	207.5	207.05	205.92	206.34	205.62	206.71	206.63	206.65	207.16	205.44	206.87	207.43	206.32	206.32	206.24	206.08	205.4	206.97	207.2	206.49	206.17	207.12	206.43	206.63	207.51	206.76	207.05	205.81	206.41	206.55	206.32	206.86	206.79
198.62	199.74	198.5	198.98	198.53	198.92	198.8	198.48	198.36	198.85	197.42	197.25	199.26	198.95	197.86	196.84	199.94	198.98	198.87	198.21	198.89	198.73	198.27	198.07	198.66	198.49	198.29	198.79	198.95	197.75	199.55	199.07	199.24	198.58	198.83	197.59	198.17	199.12	199.09	198.34	199.03	199.56	198.43	198.8	198.87	198.82	198.32	199.28	198.61	198.88
204.04	203.04	202.62	201.97	201.75	201.52	202.34	203.21	202.08	202.85	202.34	202.33	203.37	202.71	202.99	202.03	201.33	202.88	202.57	202.27	201.91	201.74	201.99	203.32	203.14	203.68	203.5	203.42	202.74	202.96	202.55	202.37	201.77	202.44	201.03	202.52	202.08	202.67	202.71	202.3	202.56	202.07	202.25	202.57	203.07	202.79	201.56	203.19	202.17	202.66
203.78	203.58	202.93	202.78	203.82	202.27	203.71	203.59	203.03	203.28	204.53	202.99	203.44	202.82	203.64	202.32	203.81	202.9	204.58	202.91	204.45	203.72	203.9	204.11	203.74	203.87	202.55	202.82	203.5	204.19	202.93	202.63	203.52	204.08	203.72	203.47	202.65	204.46	203.99	203.1	204.72	203.36	203.4	202.69	203.1	202.73	204.47	203.66	203.77	204.07
204.59	206.21	204.91	205.59	205.79	205.06	205.32	204.44	205.8	206.34	206.47	204.84	206.2	205.55	206.51	206.89	204.25	205.25	206.22	205.49	205.76	206.55	206.26	204.76	205.66	205.37	205.26	205.68	205.65	205.2	206.75	205.99	204.85	205.34	205.25	205.54	206.32	205.21	205.49	204.99	204.79	204.09	205.71	204.19	205.72	206.89	204.69	205.26	206.67	205.5
217.11	217.58	218.14	217.13	217.67	216.66	217.69	215.97	216.54	217.18	216.96	217.11	217.28	216.73	215.94	215.7	216.32	216.85	217.27	216.55	217.34	216.78	217.3	216.94	217.5	216.69	217.44	216.29	217.81	216.56	216.46	216.4	216.87	217.63	217.41	217.76	217.57	217.56	217.97	216.97	217.72	216.03	216.1	217.46	217.68	216.42	216.4	216.83	217.31	217.39
198.84	200.33	200.62	198.92	199.46	200.84	199.19	200.52	200.25	199.17	200.9	200	199.42	198.55	199.58	198.68	199.01	198.3	199.47	199.59	199.83	199.1	198.9	198.58	198.88	199.59	200.4	199.49	198.09	198.68	199.42	199.05	197.98	198.65	198.78	199.26	200.18	200.33	199.17	198.5	199.59	199.2	199.21	199.74	199.12	200.23	200.57	199.79	199.25	198.89
206.86	206.58	208.33	208.79	207.57	208.5	207.11	208.09	208.11	207.16	207.04	207.39	207.3	207.79	207.86	207.27	208.12	207.23	207.82	207.07	207.86	207.86	207.2	206.89	207.38	209.24	207.71	207.45	207.94	207.55	209.03	207.92	207.45	208.98	208.48	208.02	207.82	208.3	207.48	208.92	207.9	207.35	207.93	208.16	207.98	207.76	208.67	206.8	208.39	207.64
201.09	201.94	201.83	201.35	200.74	200.86	201.24	200.55	201.93	201.8	201.56	200.2	201.66	200.89	201.49	200.4	201.1	202.04	201.47	200.19	202.29	200.9	200.04	201.4	200.83	200	201.37	202.5	200.77	201.55	201.26	200.66	201.67	200.04	200.31	201.1	202.47	200.41	200.83	201.46	201.33	201.8	201.38	201.54	202.41	200.68	201.76	201.22	201.06	200.26
203.67	203.32	204.06	203.28	203.26	203.62	204.27	203.41	204.1	204.1	204.28	202.55	202.55	203.54	203.41	203.88	203.43	203.99	203.06	203.04	203.98	203.43	202.95	203.56	203.86	203.23	203.29	204.49	203.34	202.61	203.41	204.51	203.84	204.18	202.73	203.75	204.76	202.54	202.96	203.44	203.05	203.86	203.56	203.97	203.61	202.7	204.22	204.12	204.85	203.88
207.42	207.78	208.63	207.54	208.35	207.73	207.98	207.36	208.02	207.1	206.72	208.83	207.85	208.32	209.22	206.83	207.94	208.38	208.68	206.82	206.84	208.12	206.72	208.39	208.14	207.47	207.76	208.51	207.87	208.23	207.54	207.22	209	208.07	208.42	208.7	207.98	206.54	207.97	208.06	208.03	207.87	207.67	207.8	208.36	208.29	208.12	207.12	207.66	206.57
208.62	209.39	209.33	209.85	209.92	209.03	209.96	208.91	209.22	210.24	211.68	209.32	209	209.58	209.85	209.94	209.36	209.83	209.07	209.41	210.59	209.9	209.41	208.46	209.52	209.36	208.39	209.3	209.71	209.32	210.13	208.79	209.31	209.91	210.23	208.87	209.03	209.77	209.07	208.46	209.94	209.69	209.16	209.26	209.41	209.05	209.47	209.73	210.2	210.24
202.02	203.53	202.31	202.39	201.75	202.14	203.05	202.55	201.94	202.51	202	201.89	202.15	200.62	201	202.66	202.34	202.42	202.33	201.74	201.77	202.11	203.05	202.18	202.27	202.59	201.98	203.18	202.54	201.78	201.63	201.81	201.7	202.44	201.28	202.61	202.98	202.04	201.67	202.5	203.56	202.78	202.71	202.36	201.73	201.89	202.57	203.3	202.46	202.5
203.92	203.33	202.76	203.59	203.98	203.38	203.57	204.95	205.75	204.27	204.34	204.6	204.36	204.01	204.38	203.75	204.35	203.45	203.85	204	203.46	203.4	202.6	205.32	204.42	203.83	204.31	204.21	203.23	203.73	202.22	204.22	204.96	204.29	204.34	203.48	205.07	204.04	205.14	203.81	203.43	203.37	204.01	204.42	203.38	203.77	203.59	203.62	203.42	203.41
218.11	217.58	216.65	217.66	217.09	216.6	217.44	219.35	217.99	217.35	217.44	218.48	216.51	216.84	218.45	218.26	218.54	217.88	217.4	216.75	217.76	217.75	217.67	217.55	217.79	216.81	217.11	218.25	219.11	218.82	217.68	217.4	218.17	218.05	218.13	218.31	218.07	217.85	217.53	218.07	217.21	218.09	218.09	217.98	216.87	218.38	216.87	217.97	217.43	218.17
204.09	203.08	203.2	201.28	203.09	202.21	202.51	203.89	202.92	202.35	202.89	201.33	201.88	203.55	204.17	203.05	203.19	202.1	203.47	203.61	202.38	203.52	203.68	203.41	203.07	203.06	204.28	203.32	202.49	203.09	203.18	202.36	202.05	202.75	204.76	202.78	203.49	204.44	202.99	203.99	204.01	203.75	202.79	202.42	202.74	204.24	202.61	202.13	203.26	202.82
208.33	208.16	209.43	208.22	208.89	209.21	209.05	208.54	207.24	208.69	208.5	208.93	209.59	210.29	209.17	209.01	208.81	209.64	208.53	208.64	207.72	208.54	209.5	208.66	209.34	207.85	208.09	208.71	208.42	208.64	209.23	207.9	208.8	208.53	209.5	209.2	209.05	208.68	209.33	209.14	207.92	207.81	210.13	209.42	208.87	208.63	207.97	209.45	209.08	208.68
208.51	207.33	208.55	207.18	208.78	208.14	208.41	207.68	208.38	207.76	207.64	207.55	209.03	208.37	208.62	207.07	207.67	206.88	207.39	207.21	207.72	208.35	207.25	208.1	208.58	207.45	207.39	207.13	207.28	207.63	207.82	208.53	208.15	208.14	207.9	208.21	207.38	207.75	208.04	207.95	207.29	206.64	206.75	208.13	207.59	209.45	207.86	207.2	207.84	207.13
213.17	214.73	212.87	214.14	213.05	214.06	213.35	213.8	213.63	213.99	214.17	213.81	213.9	213.36	214.33	212.36	215.06	214.35	213.15	213.51	214.55	215.04	214.06	213.64	214.48	213.88	215.06	213.14	212.88	214.84	213.56	213.39	214.24	213.57	213.75	214.47	214.2	213.04	213.91	214.64	214.73	212.75	212.93	214.59	214.12	213.11	214.64	213.25	214.22	214.53
209.99	210.63	208.54	208.31	207.66	209.47	210.33	209.94	208.9	209.92	209.87	209.1	209.85	209.08	208.73	208.53	209.79	211.19	209.75	209.48	209.1	209.77	208.95	209.19	209.48	208.51	209.49	209.27	209.7	208.67	208.53	208.27	208.17	209.13	210.55	209.94	209.86	209.93	209.17	210.43	208.58	209.95	210.34	209.93	209.92	209.62	211.02	209.43	208.35	208.88
207.9	207.34	207.84	207.31	208.49	207.01	207.76	207.84	208.1	207.74	208.78	207.81	206.7	206.59	206.8	208.26	208.2	207.4	208.13	207.69	207.91	208.79	206.85	207.02	207.51	208.37	207.33	209.09	207.79	206.86	207.9	207.38	208.1	208.6	208.37	208.1	207.43	208.05	208.21	207.64	207.88	207.1	207.58	207.42	208.06	207.65	208.23	207.91	208.14	207.75
202.29	202.76	201.06	203.89	202.57	202.61	202.45	201.36	202.88	202.01	203.56	202.87	203.11	202.46	202.75	201.81	201.57	202.28	203.1	202.2	203.28	201.93	203.64	203.36	202.84	203.1	202.05	202.04	202.75	202.26	203.25	203.5	201.31	202.91	202.97	201.59	202.31	202.1	202.47	203.27	201.74	201.09	203.04	202.91	202.39	203.44	202.1	202.68	203.51	201.98
199.41	199.66	198.94	198.57	199.2	200.52	199.1	199.01	199.55	200.09	198.29	199.84	199.05	199.35	199.21	199.92	199.69	199.21	198.83	199.37	199.82	199.26	199.11	199.29	200.34	200.01	199.11	199.27	199.34	199.58	199.46	199.47	200.17	199.47	198.77	199.3	199.88	198.66	199.93	199.86	198.97	198.94	199.95	199.51	198.61	199.01	200.21	200.29	198.1	199.24
205.17	204.67	204.81	205.49	204.85	205.65	204	204.94	204.49	204.6	205.26	205.03	205.04	204.81	205.81	203.82	204.41	205.2	204.41	204.44	204.38	205.19	204.66	204.39	204.54	204.75	204.84	206	204.64	203.82	204.27	204.97	204.59	204.81	203.73	206.16	205.1	204.69	205.23	205.32	205.17	206.13	204.36	204.87	205.21	204.49	205.91	204.58	204.95	204.01
201.12	199.66	201.1	201.44	200.89	200.83	201.67	200.6	201.64	201.72	201.81	201.41	201.08	201.81	201.6	201.69	201.39	201.69	200.73	202.09	201.5	201.28	202.1	200.36	200.44	200.45	200.87	202.36	200.7	201.38	200.14	200.79	200.95	200.68	202.01	200.98	201.98	201.02	202.31	200.86	201.05	200.72	200.42	201.65	200.33	201.62	201.36	200.83	201.32	201.2
211.81	212.18	213.47	212.02	213.72	213.26	211.78	211.97	211.9	212.29	211.67	211.35	210.97	212.39	210.97	211.31	211.65	211.62	211.42	211.91	211.74	211.99	211.32	212.58	210.6	210.95	211.37	211.06	212.4	211.1	212.16	211.9	211.98	211.73	213.07	212.08	211.97	211.24	211.34	210.56	211.95	211.48	212.28	212.02	211.08	212.05	212.47	213.12	212.09	212.62
206.98	208.06	208.31	207.65	207.47	207.94	206.46	206.69	206.95	207.56	207.2	207.23	207.57	207.64	208.05	207.43	207.43	207.27	208.38	208.21	207.45	207.91	208.05	208.39	208.9	207.95	207.6	206.03	208.13	207.8	206.92	206.57	208.27	208.45	207.22	207.56	207.23	207.8	207.99	208.27	207.77	206.56	206.49	207.57	207.54	208.75	206.48	207.11	207.6	207.98
214.37	212.9	212.69	212.56	213.18	212.49	212.12	212.63	213.29	212.56	213.06	213.31	212.45	213.32	213.18	212.31	213.89	214.16	212.37	213.42	212.6	213.7	213.01	212.03	213.49	212.18	212.55	213.28	212.91	212.98	213.42	212.63	213.22	211.54	213.18	213.64	211.73	212.24	211.96	212.19	212.65	212.97	213.28	214.14	213.3	212.33	213.3	212.63	212.37	212.85
204.04	202.92	204.16	204.26	205.08	201.36	204.73	204.67	202.46	203.24	203.52	203.76	204.56	204.41	203.37	204.36	204	204.7	203.68	203.38	203.91	203.72	203.87	202.79	202.94	204.06	203.71	203.67	202.35	204.54	203.72	203.12	202.72	203.41	204.12	202.84	204.32	204.28	204.61	203.38	203.76	204.1	203.77	203.87	202.95	204.05	204.29	203.02	203.69	204.76
205.09	204.18	204.6	205.96	205.84	205.11	204.5	204.26	204.56	205.23	204.2	203.37	204.33	205.02	204.85	205.3	203.74	204.61	203.75	205.21	204.83	204.91	204.6	204.95	205.48	204.6	205.47	205.19	205.52	204.41	205.26	205.45	205.68	204.91	204.07	205.61	204.72	205.59	204.33	205.17	205.49	204.56	205.96	204.8	203.76	204.4	204.98	204.55	204.77	205.27
202.23	203.31	203.68	202.91	203.7	203.7	202.55	203.26	203.24	204.76	204.48	203.04	203.63	203.99	202.76	202.86	202.5	201.97	203.49	202.99	201.7	203.37	204.06	203.33	202.85	204.14	203.1	203.7	203.77	201.84	203.42	203.5	203.71	204.33	203.87	203.27	203.14	204.61	202.65	203.48	203.11	204.17	204.31	202.83	203.57	202.32	203.54	203.1	202.67	203.09
205.44	204.25	204.56	203.98	204.15	203.96	204.07	204.76	203.65	202.95	203.34	203.67	203.7	203.83	203.38	204.3	203.92	203.06	203.98	204.13	203.36	203.65	203.28	204.64	203.49	204.12	203.96	203.88	204.17	203.12	204.15	204.13	205.2	203.84	204.43	203.11	203.94	203.2	204.33	203.23	202.87	204.58	203.7	204.24	204.28	203.87	204.35	203.35	203.37	204.78
200.15	200.79	200.46	200.9	201.13	200.42	198.81	200.91	200.37	200.49	201.02	199.95	200.39	200.85	200.22	200.6	200.53	202.37	199.37	201.88	200.3	200.12	199.77	200.08	200.37	200.83	200.91	200.75	200.38	200.53	200.12	199.8	199.42	201.41	199.96	200.08	200.35	200.8	199.31	200.03	201.19	199.99	200.13	200.66	199.86	200.06	200.55	200.94	200.53	199.77
205.84	205.32	204.19	205.29	205.97	205.73	205.64	205.49	206.12	205.87	205.34	205.69	205.18	205.51	206.06	205.4	205.38	206.17	205.66	205.38	204.81	206.04	206.7	204.55	204.97	205.5	205.5	206.11	205.87	205.69	206.6	206.09	204.36	205.52	205.92	204.63	205.61	204.86	205.63	205.7	205.78	206.71	205.33	205.98	204.93	205.66	205.02	205.95	204.73	207.52
211.77	212.4	212.04	211.98	211.91	212.47	211.99	211.92	211.35	210.77	212.51	211.07	211.63	211.41	210.97	210.46	211.59	211.15	211.4	212.83	210.83	211.72	211.1	211.77	212.79	211.9	210.88	211.49	211.96	212.41	211.78	212.1	211.67	211.31	212.1	211.18	211.82	211.7	212.83	212.39	211.3	211.51	211.94	210.85	212.21	210.66	211.66	211.68	212.06	211.24
198.69	199.62	199.94	199.5	198.42	200.03	197.76	199.6	200.05	199.49	199.4	200.05	199.44	199.87	198.78	199.87	200.03	199.04	200.01	200.04	199.3	199.88	199.85	199.16	199.8	199.82	199.57	198.54	199.85	200.14	199.17	199.97	199.17	199.27	199.16	200.24	198.94	200.3	199.86	198.6	199.56	199.21	199.94	199.91	199.52	199.55	199.26	199.31	199.75	199.06
207.15	207.59	208.33	207.59	207.58	207.18	207.23	207.92	207.89	206.35	209.73	208.54	207.79	207.83	207.37	207.58	207.49	206.72	207.56	207.52	207.62	207.57	208.76	206.62	207.05	208.48	208.2	206.71	207.83	208.56	207.19	207.07	207.35	206.75	207.63	207.67	208.26	208.41	207.17	207.49	207.6	207.82	208.28	207.27	208.1	207.63	208.06	208.29	208.11	207.27
217.63	217.75	216.86	216.68	217.05	217.29	216.54	216.35	216.38	216.99	216.72	217.5	218.1	216.86	217.05	217.2	216.5	217.25	215.94	216.72	217.59	216.79	217.34	216.54	216.77	218.05	216.33	217.04	216.94	216.29	217.55	217.41	217.48	216.52	217.35	216.5	216.41	216.65	217.38	217.51	217.27	217.45	218	216.84	216.39	216.95	216.81	217.62	216.39	217.18
203.19	202.07	202.53	201.94	202.14	202.3	203.03	202.34	202.77	203.12	203.08	201.18	202.16	203.34	201.87	201.9	202.01	201.87	202.66	202.98	202.39	201.9	201.64	201.62	202.56	202.03	202.66	202.27	201.9	202.28	201.52	201.83	201.32	203.74	201.97	202.31	203.32	203.05	201.76	202.84	202.39	202.84	201.8	203.01	202.68	202.37	202.59	200.42	202.76	201.89
202.6	202.35	202.47	202.81	202.76	202.05	202.51	203.15	202.38	202.2	202.54	202.25	203.52	202.89	201.64	203.68	202.36	203.54	202.8	203.12	202.58	201.99	202.6	203.01	202.48	203.17	203.9	203.09	203.08	202.5	202.58	202.66	203.14	203.37	202.37	202.69	202.86	202.31	202.79	203.04	202.92	202.06	202.99	201.59	202.24	202.4	202.53	202.35	202.53	202.7
207.26	207.84	207.18	207.64	208.56	207.32	207.56	207.18	207.78	207.25	207.93	208.41	207.7	207.15	207.4	207.59	208.15	207.93	207.8	206.83	208.12	208.16	208.36	208.5	208.57	208.13	207.62	207.81	208.16	207.36	207.43	207.56	207.58	207.82	207	206.58	207.24	208.35	208.87	208.06	207.99	207.3	208.8	208.17	207.94	207.71	207.92	206.83	206.52	208.48
205.62	204.17	205.02	204.19	204.76	204.82	204.84	204.53	204.32	204.51	204.5	205.57	204.81	203.84	205.04	205.37	204.8	205.3	205.46	204.67	202.78	203.35	205.94	204.98	205.75	204.27	204.51	204.03	204.34	205.11	203.6	203.7	205.14	204.03	203.94	204.59	203.89	206.84	204.86	203.73	203.84	203.8	206.24	203.58	205.98	205.22	205.13	205.87	204.71	205.07
209.46	207.16	207.29	207.13	207.13	208.41	208.02	207.46	206.83	208.03	208.07	207.8	207.92	206.74	207.66	207.95	207.49	206.81	208.07	207.56	207.92	207.89	207.26	207.23	208.28	207.39	208.05	207.16	207.94	208.06	208.91	207.83	208.37	207.63	206.42	208.1	207.33	207.77	208.03	208.25	208.28	207.58	208.5	207.61	207.29	208.01	206.88	207.46	206.88	207.61
207.75	207.99	207.95	207.62	207.02	208.24	207.75	207.73	207.48	208.04	207.46	207.41	208.06	208.04	207.66	206.74	207.44	208.57	207.88	208.34	207.79	208.52	207.84	206.93	207.94	207.89	207.38	207.44	207.96	208.43	208.19	208	207.91	208.06	207.57	207.13	206.83	207.61	208.22	207.89	206.73	207.36	208.88	207.86	207.13	207.79	206.52	208.52	207.05	208.12
209.3	208.74	208.9	207.47	208.91	208.82	207.79	208.87	208.76	210.12	209.38	208.71	209.22	209.39	208.42	207.77	208.73	209.3	209.62	208.42	209.13	209.52	208.14	209.64	209.66	209.06	209.81	208.14	209.51	208.95	208.36	208.75	208.68	209.26	209.31	208.22	207.07	209.32	208.7	209.24	208.27	209.38	209.88	208.44	208.66	208.5	208.73	208.19	208.83	209.53
199.01	200.27	198.6	199.73	200.22	199.37	199.74	199.3	199.06	199.17	200.15	199.27	199.8	198.97	200.24	198.62	198.93	199.46	199.73	199.93	199.26	199.7	199.86	198.85	199.63	200.61	199.07	199.87	199.5	200.06	199.98	199.14	200.07	197.89	199.83	199.95	200.68	200.57	199.11	199.36	198.34	199.68	200.57	200.51	199.27	199.38	199.58	200.19	199.8	198.45
208.86	209.72	210.07	209.43	208.28	209.94	209.63	210.17	209.14	210.2	208.39	209.29	207.91	209.46	209.07	209.63	209.21	209.42	210.06	209.92	209.15	209.24	209.02	208.86	209.09	209.89	208.98	209.99	209.39	209.54	209.77	208.35	210.9	209.33	209.84	209.89	209.53	208.37	209.97	209.19	209.31	209.29	208.7	209.05	210.24	209.96	209.7	210	209.5	209.32
205.92	207.48	205.79	206.37	206.91	206.45	206.48	205.98	206.28	206.49	205.9	206.55	205.55	206.39	206.99	206.48	207.16	206.92	206.91	206.21	206.12	206.79	206.08	205.59	206.84	206.34	205.82	206.42	207.18	206.14	207.71	205.68	206.25	205.6	205.88	206.25	207.1	207.71	206.67	205.98	206.83	205.63	206.78	205.52	205.54	206.32	207.41	206.06	207.28	206.2
209.19	208.98	208.95	209.26	208.73	209.92	209.7	208.86	210.64	208.76	210.75	210.24	209.59	209.27	208.94	209.9	209.38	210.08	209.77	209.48	209.81	209.76	209.46	209.7	209.98	209.48	209.33	209.04	209.51	209.31	209.57	210.72	210.29	208.87	210.39	208.61	209.19	209.94	209.13	210.16	209.29	209.39	208.91	209.07	209.99	210.01	209	210.12	209.09	209.87
200.08	198.12	198.75	199.1	199.18	198.07	198.83	199.06	199.35	199.04	200.04	198.4	198.44	199.7	198.83	199.17	199.92	198.62	198.32	199.41	199.3	199.96	200.32	200.53	199.93	200.61	199.26	198.51	199.61	199.15	199.3	198.35	199.58	199.72	200.06	199.53	200.08	199	199.01	200.26	199.26	199.45	199.4	199.04	198.65	199.59	199.45	199	198.4	200
201.36	200.46	200.5	200.35	199.57	200.45	199.11	201.33	200.4	200.32	200.54	200.17	201.21	201.33	200.38	200.79	200.14	200.22	200.82	200.87	200.53	200.93	199.64	200.99	201.07	199.74	200.73	200.97	201.65	200.69	199.89	201.34	199.67	200.21	199.95	200.05	200.55	201.09	199.3	198.94	200.49	200.09	200.2	200.05	198.54	200.26	199.63	200.91	199.03	201.05
217.97	215.63	216.33	217.34	216.64	217.31	215.84	217.85	217.21	217.57	217.13	216.88	217.91	217.04	217.04	217.02	217.7	217.79	216.66	217.02	217.41	217.14	217.81	217.07	217.16	217.02	218.01	217.01	217.94	217.6	215.75	217.26	216.3	216.81	217.12	217.36	217.2	216.35	216.94	217.03	217.41	216.66	216.69	216.06	217.51	217.92	217.47	217.08	216.03	216.44
212.25	211.18	211.48	211.51	212.78	211.96	211.99	212.24	212.69	212.06	210.83	211.1	212.91	212.13	211.01	212.03	212.17	211.55	212.61	212.43	211.14	211.77	212.07	211.26	211.84	212.34	210.47	210.76	211.06	211	211.36	211.23	211.76	211.25	211.28	211.47	211.84	211.99	211.46	211.44	211.49	212.72	211.4	210.6	212.29	211.93	211.59	212.09	211.49	212.3
206.21	205.83	205.22	205.55	206.08	204.85	205.59	205.45	205.08	205.18	204.2	206.55	204.97	205.7	204.83	205.77	205.47	205.96	205.58	204.83	205.08	204.81	205.18	206.21	206.39	206.41	205.67	204.6	206.31	204.65	205.9	205.52	206.82	207.02	205.89	205.77	205.93	205.02	206.23	206.1	205.28	204.99	205.18	204.6	205.91	205.53	205.62	206.3	205.12	205.55
207.57	207.5	207.27	207.87	207.97	208.22	208.3	206.87	208.31	207.16	207.8	208.46	208.24	207.84	207.64	208.42	208.73	206.52	206.93	208.57	207.94	207.61	207.92	208.11	208.1	206.61	208.96	208.13	208.51	208.21	208.2	206.31	207.43	208.37	207.69	208.74	207.81	207.38	207.08	207.61	208.79	207.93	208.82	207.63	207.69	208.68	208.35	207.72	208.05	207.47
199.98	199.71	198.98	200.98	201.35	200.56	200.7	199.64	200.28	200.18	200.99	199.02	200.11	200.53	200.82	199.15	199.87	200.81	200.5	200.1	199.85	200.23	200.86	201.12	200.87	200.07	201.04	200.98	199.67	200.81	200.06	199.9	200	200.92	200.59	200.56	200.84	200.53	200.32	200.94	199.39	201.48	200.58	201.31	200.25	199.92	199.89	198.9	200.16	201.03
216.24	217.21	216.59	217.62	216.75	216.55	216.72	216.81	216.82	216.96	216.87	217.21	217.63	216.99	215.93	216.81	217.27	217.69	215.61	216.23	216.8	216.9	218.28	217.27	216.92	215.7	217.26	216.36	216.26	216.5	217.65	217.72	216.82	217.09	216.88	215.77	216.61	218.04	215.96	216.52	217.72	216.75	218.16	216.52	217.34	216.56	217.03	216.4	217.61	216.21
212.9	212.84	213.61	213.35	212.53	213.57	212.95	212.56	212.77	212.65	214.08	213.64	213.7	212.68	212.69	212.36	212.36	212.23	212.84	213.29	212.58	212.17	212.12	212.77	212.96	212.16	212.99	213.39	212.7	212.42	213.55	213.39	212.88	213.41	212.78	213.27	212.3	212.96	212.12	213.06	212.79	212.86	213.18	212	213.42	212.24	211.83	212.87	211.95	213.4
207.19	207.19	207.57	208.22	207.29	208.27	207.39	207.61	208.42	207.95	207.95	208.33	206.6	207.69	207.82	208.08	208.31	208.12	207.97	208.19	207.83	207.91	207.76	207.9	208.02	207.67	207.11	207.57	207.18	208.58	207.8	207.96	207.74	208.03	208.32	207.58	207.8	207.59	207.9	207.03	209	206.91	208.71	208.59	206.9	208.33	209.51	207.58	207.33	207.45
205.94	205.15	204.55	205.65	205.1	204.58	206.07	205.11	205.46	205.27	204.22	204.6	203.54	205.33	204.46	204	205.86	205.2	204.04	205.41	205.2	204.15	205.05	204.35	203.97	205.78	205.24	203.9	205.48	204.38	205.2	205.27	203.87	203.85	204.18	204.4	204.22	204.66	205.28	204.62	204.16	204.53	204.54	204.47	204.49	204.94	203.83	204.96	205.77	204.6
218.24	216.89	216.24	216.76	216.92	217.98	216.07	217.16	216.99	217.42	216.2	216.95	216.19	217.5	217.5	217.28	216.92	215.57	216.72	216.61	216.74	217.46	215.63	216.2	216.86	217.44	218.15	216.78	216.84	216.45	217.09	217.74	216.31	216.39	217	217.45	218.15	216.56	217.53	217.66	216.31	218.28	215.61	217.84	216.37	216.64	216.78	216.92	216.67	216.72
214.07	213	213.52	214.61	213.95	213.32	213.42	214.01	213.39	214.25	214.14	212.4	213.63	215.16	213.87	212.91	213.77	213.55	213.12	214.04	213.23	213.56	213.54	212.51	213.22	213.25	213.56	213.72	213.55	214.03	214.26	213.65	214.05	213.61	213.5	213.64	213.78	213.43	213.52	214.06	213.84	214.17	212.99	211.71	212.84	212.91	214.48	213.55	213.47	213.89
203.3	202.66	202.48	202.51	203.27	202.5	202.81	204.18	203.1	202.85	202.65	203.87	202.91	203.15	202.09	202.47	203.12	204.03	204.88	203.48	203.13	202.43	203.47	203.57	202.2	203.24	203.02	203.32	204.02	202.64	203.91	203.31	203.45	203.53	203.26	203.53	203.46	202.69	203.27	203.36	203.39	203.77	203.97	202.39	203.41	202.63	203.87	202.38	202.89	204.06
208.99	209.42	207.84	209.25	209.2	208.39	208.89	209.55	209	208.41	210.52	209.54	209.73	209.27	210.67	209.7	209.18	210.02	208.78	209.76	209.48	209.76	209.11	209.55	208.94	208.62	209.96	209.5	208.94	210.43	210.14	209.84	209.56	208.53	209.86	209.66	208.2	208.67	208.83	209.57	208.16	210.3	209.34	209.35	209.97	209.22	210.07	209.32	209.62	208.88
217.81	217.06	217.5	217.01	218.06	216.59	216.33	216.74	218.09	217.6	216.98	216.5	217.59	216.94	217.56	216.21	217.15	216.93	217.74	217.49	217.92	216.5	216.61	216.84	216.35	216.32	217.21	217.01	216.85	218.06	217.14	216.97	216.42	217.25	217.36	217.09	217.26	216.26	216.92	216.47	216.64	217.06	217.67	216.46	217.79	217.22	216.86	217.38	217.09	217.22
211.27	212.17	211.02	212.13	211.46	210.96	212.15	211.28	211.02	211.8	211.49	211.14	212.16	211.43	210.74	210.74	210.48	211.79	211.65	211.61	211.39	211.26	212.12	210.59	210.89	212.28	213.23	212.28	211.65	210.12	212.03	211.06	211.58	212.23	212.18	211.97	211.13	212.33	211.08	212.03	210.68	212.48	210.23	211.82	211.94	211.55	211.59	212.13	211.84	211.69
205.55	206.44	207.61	206.33	205.38	206.5	206.06	207.08	205.82	205.12	206.21	206.86	205.78	206.6	207.07	206.74	206.32	206.53	204.61	206.14	205.9	207.59	206.27	206.49	206.59	206.61	206.71	204.91	207.09	206.03	205.16	206.97	206.33	205.77	206.59	205.77	206.46	207.34	207.38	205.52	207.91	206.52	205.65	206.84	206.89	205.37	206.07	206.26	205.57	206.18
211.45	210.84	212.27	210.49	211.39	211.21	212.41	210.88	211.56	210.25	211.55	211.15	211.6	211.7	211.33	212.25	211.94	211.2	210.41	211.02	211.87	211.87	211.24	211.62	212.2	210.98	211.29	211.16	211.47	211.24	212.15	211.42	210.11	211.05	211.7	211.27	211.4	211.44	211.72	213.05	210.84	211.34	211.22	212.19	211.7	211.34	211.92	211.16	212.3	211.76
208.99	208.48	209.3	208.9	209.16	209.72	209.43	209.19	208.53	209.88	208.9	207.56	208.77	209.49	207.74	209.08	208.83	208.83	209.41	208.5	208.45	209.03	208.65	209.66	208.26	208.62	209.15	208.6	209.29	209.65	209.14	209.17	208.71	209.78	208.4	208.51	209.51	210.06	209.91	209.41	209.08	209.52	208.18	208.17	209.21	208.6	208.9	209.81	208.42	208.67
210.6	207.91	208.79	208.25	208.65	209.53	209.31	209.18	208.03	208.55	207.88	208.7	208.82	209.55	208.59	209.39	208.91	209.33	208.46	208.23	209.01	208.15	208.91	209.16	208.7	208.53	208.39	207.74	209.36	209.82	208.95	208.8	208.73	209.04	208.95	208.79	208.84	208.1	208.58	209.48	207.53	209.24	208.44	209.25	208.16	208.49	208.27	207.83	209.28	208.27
205.06	205.82	205.6	206.01	205.22	205.43	206.11	205.69	205.69	205.25	206.64	205.79	207.1	204.95	205.55	205.47	205.93	205.11	205.36	206.3	205.62	205.5	206.31	206.24	205.38	205.87	205.98	206.01	205.95	205.32	206.42	205.28	205.51	206.11	205.83	205.67	205.71	205.43	206.13	205.46	205.3	205.51	205.01	205.91	206.22	205.5	207.08	204.69	205.21	205.85
206.71	208.02	208.17	207.36	207.85	206.67	208.04	207.85	208.26	207.83	207.12	208.23	207.71	208.46	207.5	207.77	208.13	206.71	207.83	207.16	206.41	207.2	208.11	207.39	207.56	208.03	207.69	206.73	207.26	207.13	207.99	206.65	207.35	208.31	207.71	208.75	207.32	207.86	206.83	207.62	208.61	207.69	207.57	208.2	207.78	207.08	206.94	206.77	207.88	206.52
207.17	206.94	207.14	207.79	207.84	207.09	208.57	209.29	207.36	208.74	207.95	208.62	208.46	207.23	208.18	207.14	208.08	207.34	208.13	208.04	207.22	207.76	208.78	207.85	207.91	208.17	208.15	207.62	208.41	207.53	207.98	208.37	208.11	208.37	208.19	208.1	207.66	208.29	208.11	207.41	208.12	207.65	207.31	207.69	208.3	207.58	208.38	207.49	208.33	206.89
208.23	209.8	209.22	207.9	207.99	209.01	209.34	208.26	206.83	208.27	207.01	208.74	208.45	208.12	209	207.97	207.8	209.64	208.33	208.39	208.56	208.83	207.65	208.31	208.84	207.63	208.35	207.65	208.13	208.67	208.74	208.58	208.42	208.99	208.98	208.62	209.1	208.72	208.48	208.03	207.72	208.27	209.36	208.66	209.54	208.18	208.27	208.38	207.55	208.48
211.75	212	210.94	211.73	211.53	210.52	211.37	211.94	211.38	211.13	211.24	212.45	211.56	211.73	212.26	212.97	211.27	211.91	212.73	212.3	211.14	210.85	211.06	211.41	211.99	212.2	211.25	210.79	210.78	211.25	211.76	210.96	211.81	211.42	212.68	212.96	211.71	211.73	211.59	211.18	212.31	211.14	211.47	211.81	211.07	212.34	211.85	210.18	210.89	211.03
206.48	205.6	206.25	205.29	206.3	204.57	205.09	206.19	205.38	205.86	205.91	205.4	205.89	205.86	206.13	205.34	206.36	205.49	206.03	205.79	205.83	205.13	206.68	205.44	204.85	205.41	205.59	205.44	205.39	206.09	206.3	205.3	204.6	205.12	205.98	204.72	204.94	205.24	205.92	205.69	205.3	207.98	206.57	206.1	204.68	205.31	204.66	205.61	205.48	205.74
208.81	209.74	208.09	208.01	209.36	208.94	208.31	208.36	208.26	209.23	208.97	209.1	209.57	208.25	208.51	209.96	208.53	207.6	208.73	208.12	209.19	208.44	208.57	208.47	208.25	209.5	207.87	209.05	208.88	208.67	209.41	208.35	208.72	209.98	208.73	208.32	208.35	208.77	208.69	209.46	208.47	208.78	208.98	209.14	209.05	208.91	207.93	209	208.63	209.4
212.31	212.33	212.77	211.41	210.38	211.25	212.56	212.1	211.74	211.18	212.19	211.24	211.84	212	210.92	210.69	211.35	211.45	211.31	211.5	211.43	212.87	211.85	211.83	211.91	212	212.07	212.63	211.33	211.61	211.14	211.82	211.84	212.33	211.31	211.05	210.49	212.05	211.71	210.79	210.9	211.84	210.6	212.05	212.45	211.84	211.78	210.82	212.76	210.36
200.4	199.56	199.08	200.35	200.14	199.38	199.89	198.64	198.87	199.51	199.97	198.95	198.97	199.5	199.43	199.61	199.58	199.77	198.47	200.51	200.28	199.94	198.38	199.24	199.54	199.65	199.7	199.23	199.23	199.47	198.87	200.42	199.75	199.76	199.33	199.45	198.78	200.73	201.05	199.21	200.32	199.5	199.31	199.76	199.9	199.6	200.46	199.47	200.37	199
194.18	194.96	193.54	194.67	194.05	194.32	193.87	194.55	194.17	193.57	195.24	194.87	194.3	194.68	194.05	194.46	193.38	194.42	194.05	194.57	196.09	195.65	194.45	195.59	194.9	193.89	195.03	193.74	194.14	193.94	195.06	195.24	194.18	193.41	194.58	194.26	194.65	195.57	194.03	194.89	195.9	193.57	193.98	194.25	194.76	194.93	193.27	193.98	193.29	195.07
206.95	206.69	208.55	209.2	208.31	209.27	208.11	208.68	208.45	208.13	208.75	208.29	207.83	209.48	209.44	207.53	208.41	208.22	206.71	209.8	208.39	207.66	208.28	209.53	209.24	208.2	207.72	208.68	207.63	208.93	209.21	208.66	207.84	208.57	207.61	208.44	209.19	208.28	208.24	209.33	208.7	208.55	208.27	208.74	208.15	208.42	208.3	208.35	209.24	209.22
216.64	216.46	216.39	216.53	217.13	217.05	216.26	216.46	216.39	217.72	217.22	215.74	216.65	217.65	216.99	215.4	217.13	217.01	216.64	217.3	217.78	217.11	216.9	216.43	217.12	218.05	217.61	216.99	217.97	216.07	217.31	216.26	216.92	216.81	215.76	217.03	216.88	217.17	218.58	216.13	218.37	217.26	216.35	216.34	216.8	219.21	216.9	217	216.62	217.17
204.35	204.13	205.24	205.75	204.86	205.16	205.02	204.41	203.88	205.2	204.55	206.3	205.11	204.97	206.1	203.72	205.05	204.39	204.57	205.14	203.98	204.44	205.13	204.57	204.02	204.8	205.21	204.83	204.51	205.16	204.68	206.06	205.73	204.9	204.79	205.54	204.7	205.5	204.26	204.85	204.84	203.61	204.7	204.57	205.08	205.11	204.9	205.31	204.41	203.3
208.64	207.63	209.18	207.43	208.2	207.27	207.55	207.78	207.91	206.85	207.85	208.5	207.68	208.26	208	208.12	207.07	208.2	208.02	208.29	206.46	206.94	207.56	207.44	208.91	207.41	207.71	208.32	207.82	207.56	207.99	207.17	206.94	207.51	206.74	207.88	207.22	208.24	207.88	207.79	207.77	206.72	207.62	207.87	208.7	207.82	207.92	207.81	207.9	208.39
211.21	211.18	212.05	210.45	211.22	211.99	210.9	210.64	212.06	210.24	211.21	211.44	211.84	211.68	211.79	211.16	210.43	211.77	211.05	212.39	210.16	210.81	211.78	211.29	212.16	210.9	211.52	211.88	212.3	211.56	211.4	210.76	212.37	212.98	211.15	211.48	211.93	211.79	211.78	210.86	211.15	210.17	210.98	212.22	211.5	210.99	210.93	211.16	211.4	211.43
204.75	204.28	204.42	203.62	204.16	204.24	203.71	205.49	203.66	204.68	204.89	203.27	205.59	204.77	205.85	204.51	205.43	204.51	204.5	205.09	204.58	205.42	204.7	205.11	204.47	205.79	204.58	203.99	204.05	206.06	205.58	203.85	204.16	204.26	204.52	204.79	205.15	205.2	205.13	204.63	205.39	203.26	203.98	206.11	204.75	205.22	204.69	205.81	205.52	205.5
199.18	199.76	199	200.2	200.03	200.32	197.87	199.28	199.76	199.91	199.47	198.36	200.03	199.3	199.39	199.38	200.56	199.33	199.24	199.91	199.71	199.15	199.5	198.57	198.32	198.92	198.67	199.83	198.45	199.18	198.69	199.61	200.35	200.01	199.96	199.21	198.38	199.63	199.7	200.23	199.3	198.96	198.81	199.6	198.25	199.7	199.43	198.69	199.05	199.04
199.86	200.13	200.07	200.06	200.13	200.48	200.91	199.89	200.46	201.28	199.54	200.92	200.75	201.33	200.35	200.42	199.96	199.22	201.42	199.63	200.58	200.93	199.83	200.79	199.91	200.65	201.4	200.4	199.98	200.4	198.79	200.57	200.26	199.05	200.72	200.96	200.65	200.74	200.63	199.81	199.21	199.42	199.98	199.92	201.28	199.76	199.83	200.48	201.57	199.09
194.62	194.83	196.05	195.25	194.51	195.65	195.03	194.58	195.65	195.4	195.66	195.09	194.59	195.73	195.32	194.99	195.07	193.13	194.14	194.77	195.1	195.37	195.48	195.18	194.76	194.89	195.93	195.44	194.7	195.55	195.61	194.25	197	195.87	194.91	194.26	195.15	195.67	195.22	194.22	196.05	195.42	195.68	195.51	194.67	194.92	195.19	195.27	195.5	196.37
211.06	211.79	211.5	211.88	211.42	210.44	211.51	212.41	212.38	211.3	212.55	211.47	211.89	210.97	210.59	211.41	211.7	212.46	212.82	211.82	212.06	210.51	211.6	210.57	210.8	212.01	213.16	211.86	211.51	211.38	211.97	211.82	212.08	210.93	212.08	212.83	211.92	211.16	211.23	212.47	211.31	210.79	211.11	211.73	212.21	211.62	211.21	211.57	211.36	211.71
200.43	199.86	199.54	199.58	200.27	200.57	198.54	200.29	200.69	200.4	199.87	200.64	201.19	199.28	199.83	199.63	201.05	200.44	199.69	200.35	200.08	199.68	201.11	201.48	199.89	200.08	199.58	198.71	199.19	200.4	200.36	200.45	201.11	200.43	200.93	199.95	199.61	200.67	200.27	199.81	201.1	199.06	200.05	199.96	200.83	199.58	200.14	200.11	199.97	200.35
213.26	214.03	214.51	213.74	213.35	212.05	214.04	212.59	213.25	213.14	211.71	213.58	212.94	212.56	212.52	213.18	213.62	212.28	212.92	213.7	213.68	212.66	212.41	213.06	213.65	212.59	213.51	212.66	212.63	213.5	213.91	213.75	213.36	212.78	212.8	212.47	212.78	213.01	213.87	211.32	213.21	213.55	212.01	214.12	212.77	214.13	213.06	212.73	211.74	213.24
208.15	208.67	210.09	209.78	208.55	207.83	208.67	209.73	208.89	208.11	209.29	208.76	209.1	209.34	208.79	209.04	209.12	208.42	208.56	208.69	208.01	208.03	208.47	208.92	209.08	208.62	208.22	209.06	208.94	208.37	210.48	210.05	209.41	207.47	207.55	209.33	209.17	208.67	208.1	208	209.38	208.35	208.56	209.29	209.09	208.72	208.26	208.98	208.42	209.82
203.1	204.4	203.45	204.3	202.66	203.38	203.56	203.44	203.74	203.78	203.59	203.69	204.69	203.6	202.95	204.55	203.26	204.76	202.29	203.24	204.61	203.25	204.62	203.16	204.99	203.99	204.08	203.84	203.65	203.14	203.31	203.39	204.24	203.05	205	203.91	204.53	204	203.93	203.86	204.15	203.01	203.5	203.57	204.73	203.59	202.62	203.69	203.04	204.34
199.81	199.69	199.2	199.34	199.03	199.03	199.19	199.87	200.21	198.43	199.34	199.97	199.56	198.8	199.67	198.15	199.09	199.15	198.67	199.84	200.56	200.08	199.74	199.89	198.81	199.32	200.55	199.58	200.28	199.54	198.12	198.72	199.39	198.99	199.26	199.35	199.29	199.61	198.82	200.86	199.39	199.65	200.37	199.79	199.46	199.52	198.9	199.76	198.52	199.14
203.42	203.37	203.31	204.92	204.02	204.89	204.3	203.88	204.86	204.39	204.92	203.28	203.98	203.8	203.6	202.92	203.48	203.66	203.93	204.16	203.45	203.29	205.31	204.1	204.01	203.56	204.09	204.26	203.59	203.7	203.63	203.65	203.74	204.13	203.77	203.75	202.82	203.17	203.83	203.75	203.38	204.39	203.26	204.17	204.23	204.44	203.05	204.09	204.79	204.4
204.01	203.48	204.05	203.69	203.8	203.84	202.68	202.77	204.38	203.4	205.08	203.85	203.98	204.41	204.48	204.03	204.49	202.59	204.17	203.04	202.96	203.93	203.71	203.22	202.91	202.41	202.14	203.1	204.27	203.32	204.06	204.15	204.63	203.55	204.51	203.55	203.56	204.05	203.95	202.35	204.27	203.8	203.34	204.15	203.19	202.93	202.72	203.53	202.61	203.81
207.44	208.65	207.48	207.71	207.26	208.1	207.58	208.09	208.08	207.39	206.76	208.3	208.46	208.37	208.68	207.2	208.87	207.43	207.67	207.66	207.65	206.91	206.92	207.54	208.11	209.82	208.64	207.76	209.02	208.38	208.84	207.67	208.12	207.38	207.89	207.97	207.15	208.01	207.95	209.13	207.82	208.42	208	207.48	208.52	207.73	207.75	207.24	207.75	208.36
207.56	208.7	207.29	208.32	207.22	207.62	207.19	206.25	208.48	209.39	207.89	207.98	207.44	207.83	208.55	207.81	206.43	208.04	207.63	208.35	208.85	208	208.08	208.09	207.78	207.51	207.19	208.47	207.72	207.92	208.73	207.32	208.42	206.95	206.95	207.79	207.6	207.24	208.44	208.86	207.94	208.16	208.08	207.93	207.83	207.68	207.29	207.8	208.42	207.41
212.03	211.51	211.49	211.76	212.43	211.75	212.16	210.81	212.24	210.98	212.11	210.8	212.28	211.64	211.05	211.75	212.6	210.3	210.32	210.64	211.37	211.94	211.61	211.31	211.7	210.9	210.94	211.05	211.28	211.96	212.49	211.78	210.63	210.32	212.55	211.4	211.76	211.77	211.55	211.34	211.11	212.18	211.29	211.75	211.65	211.56	211.58	210.65	211.31	211.01
201.58	201.08	201.7	201.18	200.15	200.35	200.96	199.97	200.86	199.84	201.62	200.29	200.31	201	200.07	199.74	200.67	198.88	200.28	200.89	199.49	200.5	200.6	199.58	200.68	200.34	200.66	200.19	201.53	200.65	200.46	200.78	201.01	201.22	200.94	202.2	199.91	200.36	199.94	200.32	200.45	201.04	199.73	199.84	201.6	199.92	200.52	199.07	201.09	200.85
207.78	207.31	207.72	209.51	207.73	207.37	207.39	206.45	206.52	208.1	207.21	208.47	207.18	207.45	207.97	206.03	207.56	207.34	207.32	208.41	206.88	207.98	208.39	206.84	207.51	207.69	207.82	208.73	207.62	207.84	207.55	208.02	207.97	206.84	206.66	207.06	207.28	207.76	208.65	206.53	207.81	208.46	207.58	207.08	207.3	207.77	207.37	207.76	206.62	207.31
202.66	202.32	202.57	202.75	203.11	202.51	201.83	202.56	202.64	203.17	202.87	202.92	203.1	202.71	201.42	202.5	202.21	203.23	203.6	203.13	201.88	202.62	202.54	201.99	203.26	202.3	203.17	202.71	202.78	202.9	202.56	203.23	203.12	202.41	201.54	201.72	203.17	202.45	202.59	202.41	202.85	202.63	202.24	202.61	202.86	203.1	202.63	202.85	202.07	202.98
204.96	204.84	205.86	203.18	205.33	205.13	204.87	204.81	203.51	205.04	205.05	206.25	204.52	204.86	204.6	204.81	205.82	204.35	204.44	205.99	205.87	205.99	204.59	205.29	204.21	205.13	204.63	205.67	204.96	204.02	205.9	205.45	204.31	205	205.53	205.27	204.79	205.23	204.35	204.35	205.06	205.02	206.11	203.89	204.52	204.72	203.7	204.52	204.69	204.41
202.16	201.28	201.61	200.94	201.95	200.76	200.98	201.14	201.57	201.47	200.79	201.04	201.62	201.16	201.25	200.68	201.26	202.28	201.51	201.61	201.05	200.55	200.94	201.43	200.71	201.65	201.01	201.18	201.17	201.24	201.35	201.62	201.14	201.48	200.75	200.97	201.46	202.13	201.25	201.88	201.36	200.72	202.08	200.87	201.87	201.25	202.48	200.58	201.46	201.44
216.03	216.53	217.29	217.91	217.58	216.36	217.2	216.77	217.3	216.82	216.99	216.2	216.9	217.25	216.51	216.94	216.22	217.63	217.33	215.87	217.63	217.13	217.67	216.75	216.35	217.8	216.99	217.61	217.93	217.29	216.49	217.56	216.23	216.26	216.99	215.97	217.92	217.63	215.86	216.88	217.42	216.79	215.77	216.34	216.27	216.67	217.26	216.25	217.82	217.16
208.02	209.28	208.48	209.12	209.04	208.62	208.47	209.79	207.43	208.57	208.52	208.18	209.43	209.68	208.64	208.3	208.73	207.58	208.74	208.89	209.74	208.28	207.63	208.93	209.25	207.77	207.96	208.03	208.24	208.01	209.03	207.94	208.65	207.67	209.38	208.99	210.05	209.17	209.4	208.48	209.81	208.81	208.01	209.01	207.61	209.97	209.52	207.27	208.36	208.4
211.82	212.87	213.77	215.16	214.78	212.98	212.42	212.13	212.63	213.1	212.26	213.08	214.04	212.17	213.56	213.06	213.5	213	212.46	212.83	214.31	214.04	212.98	212.82	212.38	213.19	212.73	213.18	213.13	214.12	214.05	211.83	212.59	213.26	213.52	212.93	213.01	212.7	212.92	212.19	214.1	211.69	212.63	213.9	213.93	213.06	212.99	213.63	213.65	214.31
204.23	204.72	203.26	203.93	204.04	204.28	204.14	203.89	202.77	203.82	203.67	203.62	204.03	202.73	203.97	204.44	203.31	202.75	202.7	205.3	203.9	204.25	203.72	203.67	203.87	203.25	203.66	203.67	204.74	203.75	205.23	202.62	203.81	204.29	204.63	202.75	204.24	203.15	203.08	203.68	203.34	204.88	204.32	204.35	205.09	204.23	203.16	203.8	204.62	203.68
207.96	207.78	207.92	206.65	206.78	207.39	206.99	207.89	207.84	207.47	208.13	208.44	208.59	207.8	207.32	207.85	208.32	207.37	207.73	207.46	207.54	207.5	208.25	207.7	208.23	207.1	208.23	207.46	207.68	207.53	208.58	207.16	207.14	208.11	207.24	208.39	206.85	207.05	208.33	207.43	208.88	207.39	207.11	208.02	207.44	208.16	207.2	208.09	208.02	207.81
211.38	211.97	211.73	211.14	210.78	212.39	212.24	211.11	212.2	212.36	211.01	212.04	211.07	211.75	211.83	212.22	211.63	211.62	211.33	212.34	211.82	212	212.08	210.72	211.6	211.9	211.87	210.37	212.12	211.47	211.23	211.93	212.1	212.08	212.09	212.3	211.15	211.79	210.8	212.15	212.32	211.49	212.5	211.84	211.81	211.37	211.95	211.21	212.53	211.87
200.78	200.5	201.11	199.77	200.05	201.11	200.4	199.41	199.76	200.31	201.38	200.74	200.42	199.67	199.37	200.75	200.53	200.57	199.34	200.51	200.59	199.43	199.95	200.22	201.12	199.98	200.2	200.56	200.76	200.64	201.62	200.25	199.99	200.51	201.03	199.65	201.49	201.21	201.02	199.8	200.79	201.07	200.85	199.25	199.74	201.59	200.74	200.43	200.78	201.22
212.97	211.62	212.09	210.91	211.25	211.1	211.58	211.51	211.7	212.22	212.36	211.48	210.61	212.11	210.81	212.41	211.48	211.61	211.99	211.65	212.05	211.6	211.76	210.79	212.06	212.37	211.26	212.09	210.52	211.52	212.63	212.65	211.44	212.18	211.49	212.53	211.7	211.1	211.15	210.93	211.11	212.41	211.25	211.17	211.54	212.46	211.08	211.36	210.84	210.95
214.07	213.59	212.53	212.25	214.25	212.34	213.22	213.33	212.2	212.51	213.41	213.22	213.56	213.22	213.04	213.11	213.62	213.47	213.17	212.84	211.28	212.34	213.08	212.52	212.82	212.57	213.02	211.92	213.54	214.47	213.37	212.71	212.9	212.67	212.22	213.27	212.78	213.07	212.94	211.89	212.54	212.32	213	212.81	213.6	213.29	212.82	212.7	213.17	212.43
199.6	200.2	199.6	200.19	199.74	199.84	199.35	199.27	199.46	199.44	199.77	198.92	199.26	199.83	198.82	201.56	198.99	199.52	199.12	199.43	200.42	199.31	200	199.53	200.08	199.39	200.06	199.52	199.59	199.72	199.4	199.06	200.17	199.57	199.41	199.33	199.33	199.47	199.93	200.21	199.15	199.88	199.39	199.35	198.7	198.96	200.08	199.51	198.75	199.22
196.04	195.39	195.76	194.65	195.16	195.34	194.77	194.07	195.44	195.05	194.96	196.54	195.57	195.67	195.47	195.37	194.93	194.21	195.21	195.77	196.18	194.86	195.41	195.48	195.21	193.86	194.91	195.08	195.09	195.16	196.26	194.72	194.74	195.17	195.38	196.32	195.43	194.42	194.59	195.41	196.22	195.48	193.76	194.43	195.11	195.45	195.73	195.5	194.19	194.64
211.47	212.3	211.72	213.03	213.13	212.04	210.77	211.93	211.91	211.22	211.91	212.87	212.27	212.37	212.71	213.46	211.02	212.67	212.57	211.59	212.27	213.23	211.78	212.15	211.06	212.33	213.25	212.57	212.37	212.17	213	211.87	211.58	212.24	212.1	212.4	213.28	212.74	212.49	214.05	212.15	212.99	211.51	213.45	212.03	212.3	213.81	212.66	211.93	212.32
199.33	201.02	200.71	199.71	200.28	200.87	200.52	199.53	199.69	199.14	199.21	200.84	200.24	200.81	201.5	200.55	201.79	199.93	199.77	201.32	199.8	200.4	200.82	200.06	199.4	200.1	199.85	200.42	200.44	199.69	202.73	200.23	200.88	200.6	199.82	200.26	200.38	201.3	199.81	199.87	199.9	200.2	201.12	200.81	200.17	200.61	200.13	201.03	200	199.62
207.55	207.24	207.74	207.79	207.98	207.87	207.42	208.19	208.01	208.71	207.6	207.81	207.1	208.94	207.5	208.08	208.18	208	207.89	207.54	207.9	207.74	207.41	207.61	208.6	209.22	208.22	207.18	207.17	207.4	208.13	209.23	207.57	207.53	206.98	207.4	207.47	209.68	207.14	207.49	207.97	207.46	207.48	207.9	207.69	208.24	208.9	207.66	208.18	208.15
198.19	198.7	199.16	199.09	198.61	199.51	198.03	198.66	197.93	198.62	199.55	198.46	198.57	197.99	198.13	199.11	198.23	198.31	198.77	199.23	198.78	197.5	198.43	197.37	197.12	199.43	198.93	198.58	199.31	198.98	198.62	198.17	198.08	198.72	199.5	198.5	198.33	198.39	199.11	198.87	197.94	199.23	198.1	199.33	197.78	198.37	198.35	199.11	198.74	199.43
207.78	209.31	207.73	208.18	208.3	207.98	208.1	208.71	209.75	208.16	208.79	208.33	208.51	208.56	209	208.1	209.26	208.57	208	209.37	210.29	208.54	207.95	208.85	208.44	207.32	208.51	207.95	208.94	208.06	208.16	208.3	210.15	209.19	209.12	208.42	208.68	208.43	208.46	207.85	208.21	209.51	207.7	209.72	209.53	208.32	208.29	209.08	208.77	208.12
200.84	202.02	202.18	201.8	201.68	200.5	200.79	200.93	200.48	202.47	201.24	201.21	201.29	200.72	201.33	201.58	201.36	201.75	201.31	201.17	201.87	200.95	201.37	201.14	201.3	201.43	202.28	202.68	200.29	201.37	200.72	201.8	201.71	200.62	202.08	200.22	201.44	201.28	199.98	200.52	200.76	201.54	200.38	201.95	201.38	201.01	201.82	201.11	201.31	200.67
208.22	209.13	208.49	207.91	208.22	209.34	207.82	208.09	207.79	208.36	207.97	207.9	208.84	208.1	208.57	208.08	207.71	208.55	208.75	208.8	209.29	208.25	208.75	208.02	206.88	206.87	208.95	208.3	208.03	207.48	208	208.51	208.2	209.04	208.84	208.41	209.27	208.75	208.17	208.51	207.48	208.93	209.23	208.32	208.38	207.12	208.36	208.49	207.55	208.41
201.07	201.64	201.59	200.77	200.85	200.86	201.47	200.9	200.48	201.19	201.71	201.68	201.49	202.64	200.7	201.05	202.25	200.4	201.07	201.05	201.59	201.14	201.51	202.39	202.7	202.28	200.89	200.49	201.69	200.99	201.49	200.49	200.98	200.66	202.32	200.6	199.62	201.68	201.93	200.57	201.18	201.69	201.72	201.87	201.16	200.77	200.41	201.17	201.04	201.95
199.06	199.2	198.8	199.76	198.89	199.51	198.67	199.84	198.21	198.8	199.64	199.14	200.1	198.56	200.94	198.61	200.33	199.53	198.29	198.44	199.01	199.2	198.98	197.58	199.27	199.6	199.89	199.43	199.18	198.77	199.98	199.26	199.1	199.18	199.39	199.5	199.04	199.57	198.97	199.53	198.52	198.93	199.2	199.58	200.27	198.73	199.61	200.48	198.52	199.57
205.64	205.55	205.19	206.04	205.98	206.18	205.6	205.52	205.07	206.11	206.06	206.88	206.21	205.62	205.18	205.59	205.25	205.31	205.24	206.04	204.91	205.73	205.66	205.72	205.64	205.9	205.59	205.07	205.34	206.55	206.45	205.87	205.95	205.42	205.55	204.68	205.59	206.55	204.73	205.36	204.82	206.07	205.22	204.83	207.11	206.76	205.21	206.72	204.44	205.56
212.22	211.42	210.45	211.58	211.89	210.95	211.89	211.91	210.13	211.08	210.69	210.84	211.39	211.79	211.9	211.85	211.5	211.57	211.59	210.86	211.52	211.75	211.74	210.88	211.75	211.88	211.75	210.41	210.96	210.61	212.35	211.98	210.42	211.35	211.88	211.26	212.6	211.03	210.95	210.55	212.13	211.06	210.5	212.64	211.98	211.79	212.96	212.02	211.59	211.4
208.59	208.79	208	209.06	208.48	209.15	208.5	208.22	207.85	209.04	209.69	208.78	207.9	209.14	209.89	208.81	207.71	208.69	209.15	208.46	208.6	207.84	209.29	208.61	208.41	208.87	208.42	208.64	208.5	209.44	209.92	208.35	208.91	209.29	207.85	209.32	208.76	208.51	209.47	208.39	208.83	208.87	208.85	209.59	208.13	209.49	208.51	209.67	208.33	208.29
210.22	209.17	208.54	209.72	209.42	209.97	210.39	209.99	210.14	209.26	208.37	209.07	209.08	209.63	209.65	208.75	209.28	210.72	210.05	209.85	209.43	210.2	209.64	209.43	209.96	210.23	208.86	208.85	210.24	209.14	209.23	209.38	209.59	209.14	209.68	209.41	210.9	209.93	209.8	209.47	209.59	210.83	209.24	209.59	210.32	210.43	210	210.05	209.77	208.38
211.63	210.7	211.81	211.26	212.06	212.05	210.72	212.06	211.11	212.41	212.19	212.1	210.49	212.73	211.11	211.11	211.11	211.04	210.74	211.41	210.79	211.51	211.36	212.3	211.5	210.64	211.15	211.72	210.1	212.09	211.76	211.49	211.45	211.2	210.96	211.65	211.17	209.88	212.14	212.9	212.54	211.53	213.1	209.28	212.81	212.32	211.35	211.99	211.55	212.51
194.59	193.76	194.73	193.44	195.18	194.52	194.79	194.25	194.61	193.97	194.08	195.13	193.67	194.52	194.84	194.86	194.76	193.61	194.75	193.38	194.51	193.65	192.72	194.35	194.69	193.63	194.17	195.5	194.1	193.2	194.12	194.74	194.61	194.76	193.87	194.35	194.75	193.65	193.65	194.66	194.13	193.18	194.76	193.47	193.53	193.96	194.59	194.11	194.27	195.27
204.47	204.35	202.55	203.34	203.48	203.5	203.49	203.38	203.86	205.01	203.64	204.6	203.34	203.74	203.79	203.98	202.47	202.96	202.2	203.99	203.71	203.12	203.16	203.71	203.78	204.48	203.19	202.7	204.64	204.17	203.97	203.87	203.89	203.32	202.98	204.4	203.89	203.76	203.83	203.59	205.06	202.85	203.58	204.28	203.53	203.86	204.19	203.28	203.24	203.13
201.8	202.79	202.43	202.32	203.79	202.22	202.72	201.76	202.9	202.72	202.3	202.15	202.95	201.72	202.99	203.72	203.05	202.41	202.52	202.77	203.09	202.39	202.79	201.91	202.2	204.44	202.79	202.47	203.03	202.15	203.02	202.81	202.28	203.07	202.09	202.68	202.59	203.23	203.51	202.57	202.49	202.07	202.88	201.98	201.81	202.24	203.05	203.59	202.29	202.56
208	207.39	207.58	208.76	208.22	208.79	207.73	208.35	207.92	207.51	208.54	207.83	206.15	207.15	208.56	206.57	208.07	208.11	206.58	207.16	208.25	208.58	207.91	208.32	207.29	206.49	208.3	207.35	207.2	207.42	207.52	207.64	207.28	208.23	207.68	208.63	208.2	207.38	207.85	206.87	206.36	207.57	207.3	207.88	207.86	207.17	208.18	207.79	208.62	207.53
209.85	209.94	207.44	209.39	209.81	208.13	207.9	209.23	208.21	208.25	209.82	208.6	209.21	207.41	208.64	208.91	208.11	209.59	208.12	207.59	208.77	210.12	208.07	207.64	208.4	207.32	208.23	208.34	209.91	208.98	208.31	206.97	209.42	209.08	208.99	208.62	208.68	208.54	207.99	208.09	208.76	208.6	207.82	208.94	209.08	208.05	208.96	208.64	207.34	207.43
217.89	216.2	216.34	217.53	216.85	217.39	216.34	217.89	216.64	216.24	216.5	217.49	217.3	215.91	217.62	217.58	217.02	217.98	218.36	216.8	216.5	217.14	216.63	216.69	216.55	216.9	217.12	218.05	216.96	216.99	217.45	216.96	217.35	215.93	217.06	217.24	216.68	217.49	216.9	215.99	216.82	217.17	216.31	216.53	217.29	218.34	216.57	216.68	216.39	216.6
208.44	208.68	207.33	208.26	207.46	208.04	207.08	207.32	207.2	206.88	207.66	207.26	208.32	207.08	207.94	207.15	207.55	206.44	207.06	207.08	207.59	208.33	208.42	208.92	208.7	208.1	207.5	207.9	207.11	208.02	208.04	206.82	207.63	208.54	206.86	207.28	206.84	207.64	207.66	206.46	207.31	208.46	208.11	206.57	206.84	207.04	207.59	208.26	207.01	208.38
208.75	208	207.2	207.62	207.05	207.02	208.13	207.42	207.26	207.16	208.26	208.09	206.78	208.72	207.82	208.19	208.05	208.12	207.89	207.43	207.57	207.76	207.95	207.76	208.73	207.44	207.83	208.08	208.05	207.73	206.71	207.45	207.27	207.89	207.2	206.25	207.22	207.04	207.7	206.93	206.3	207.46	207.59	207.62	208.16	207.22	208.61	206.79	206.63	206.76
201.88	202.86	202.51	203.02	202.14	203.54	202.47	201.63	202.42	202.84	203.17	201.66	202.21	203.31	202.77	203.39	202.37	203.25	202.81	202.89	202.67	201.81	201.61	203.28	202.68	203	203.05	202.62	202.27	201.25	203.56	202.45	201.8	203.79	202.16	202.52	203.01	202.15	203.63	201.79	202.52	201.91	201.67	202.88	202.96	202.58	201.51	203.65	202.84	201.97
203.59	203.06	203.99	202.74	203.64	204.1	204.49	203.4	204.08	204.57	204.26	204.18	203.97	203.71	205.62	203.32	202.92	203.13	204.38	203.55	205.72	204.32	204.49	203.92	204.24	203.43	203.6	203.2	204.34	202.91	203.62	204.16	203.78	204.29	204.31	204.61	203.97	202.7	204.48	205.23	203.31	203.77	203.77	203.86	203.55	204.53	204.4	203.81	204.76	204.44
208.55	207.97	209.28	208.91	208.56	208.6	208.03	208.42	209.18	208.01	207.62	208.83	209.21	207.31	207.12	208.43	208.26	208.12	208.57	208.15	210.25	209.04	207.94	208.63	209.27	208.66	207.79	208.4	208.76	208.8	208.84	208.9	209.08	208.95	207.98	208.84	209.43	207.25	209.12	209.27	208.7	207.78	208.58	208.58	208.02	208.05	208.4	208.15	207.88	209.38
211.14	211.62	211.49	211.23	211.5	211.15	212.43	210.78	211.43	212.23	211.84	211.56	212.2	213.07	210.8	211.03	211.95	211.28	210.8	210.83	212.06	211.68	210.48	212.27	211.73	211.4	210.47	211.83	212.28	210.68	210.73	211.69	210.58	212.03	209.68	212.35	212.18	211.45	210.97	212.22	211.58	211.75	211.93	212.56	211.74	210.23	211.48	211.79	212.7	211.57
208.42	207.42	206.52	206.99	207.96	207.66	207.92	208.77	208.42	207.56	207.13	207.77	207.31	207	206.99	207.95	207.28	208.21	207.09	206.45	207.58	207.55	207.37	208.81	206.77	207.04	209.06	207.41	207.74	205.86	207.67	207.62	207.07	207.69	207.1	207.07	208.35	206.62	207.12	207.75	207.84	206.83	207.29	207.68	207.39	208.28	208.09	207.43	207.4	206.55
209.18	208.22	208.52	209.36	208.34	208.45	208.74	208.89	208.68	208.93	208.7	208.89	209.11	208.41	208.18	208.18	208.21	208.12	209.67	209.8	209.09	209.08	208.3	208.89	208.14	208.34	208.24	208.79	210.61	208.17	209.21	208.01	208.32	209.43	208.58	209.15	209.78	209.11	209.11	209.74	208.75	209.8	208.65	208.99	209.18	208.42	208.5	208.96	209.25	208.61
203.92	203.18	202.51	202.08	203.37	203.66	203.58	203.31	203.32	203.31	203.79	203.88	202.7	203.54	203.1	203.8	203	203.97	202.62	203.16	203.47	202.56	203.74	205.51	203.22	203.37	203.98	202.77	204.36	203.83	203.55	203.51	202.37	203.13	202.52	202.62	203.09	203.59	204.26	202.34	203.74	203.16	202.47	202.93	203.32	203.18	202.93	202.15	202.39	203.51
203.18	204.17	203.54	202.71	204.65	203.68	203.73	205.07	202	203.09	202.82	203.76	203.25	204.03	202.01	202.97	203.43	201.91	202.93	203.21	202.59	202.74	203.06	202.95	202.87	202.57	202.52	202.41	203.68	203.76	203.59	202.64	201.41	203.91	203.43	203.71	203.45	202.13	202.59	202.87	203.53	203.37	202.17	203.56	202.68	203.92	202.9	203.48	202.38	203.09
211.96	212.92	212.57	212.71	211.95	212.52	212.58	213.11	213.34	213.09	212.1	213.77	212.44	212.99	211.57	212.91	212.72	213.07	213.2	212.84	213.62	212.87	213.24	212.55	212.6	213.13	211.53	211.86	212.71	213.29	212.83	212.46	211.85	212.43	213.02	213	212.49	213.53	212.52	212.36	212.08	212.87	212.21	212.88	213.11	213.28	213.33	211.9	212.78	212.94
198.96	198.75	198.25	199.26	198.38	198.23	198.46	197.84	198.44	197.4	197.52	199.61	198.22	199.75	197.2	198.53	198.1	199.08	198.33	198.98	197.01	197.96	199.36	197.88	199.3	198.71	198.07	198.63	199.29	198.44	198.84	199.09	198.57	198.58	198.8	198.85	198.13	198.68	198.31	198.26	198.13	199.16	198.7	200.16	199.32	198.07	198.58	197.99	199.01	198.46
204.35	202.65	202.56	203.26	202.48	204.02	203.05	204.5	204.26	202.91	201.96	203.43	203.06	201.94	203.19	203.5	203.48	203.43	203.18	202.92	202.85	202.88	202.96	203.31	202.04	203.88	204.76	203.02	202.9	202.2	202.66	203.28	202.98	203.85	203.42	202.8	203.11	203.09	202.11	202.7	202.78	203.6	204.53	202.89	203.75	203.1	204.27	202.91	203.58	202.8
208.78	207.72	207.71	208.09	208.23	207.46	207.04	209.39	208.59	207.81	208.14	207.42	206.84	207.9	207.32	209.02	207.57	207.81	208.11	206.78	207.02	208.15	208.29	207.83	207.52	207.23	206.83	207.47	207.87	206.9	207.25	207.36	207.88	207.22	208.45	209.45	207.56	208.43	208.78	208.09	207	207.84	208.24	207.35	207.77	206.86	208.37	207.54	208.32	209.05
202.7	203.05	202.44	202.79	202.29	203.2	202.41	203.93	203.66	203.28	202.55	202.99	203.65	203.32	204.43	203.91	202.36	202.31	203.18	202.61	201.99	204.68	202.53	202.16	203.89	203.16	203.29	204.34	203.66	203.19	203.13	203.28	203.5	202.18	202.88	203.65	202.73	203.6	203.55	203.44	204.11	204.04	203.04	204.12	202.62	203.79	203.05	203.8	202.57	204.65
198.63	199.07	200.25	198.04	198.51	198.63	198.79	198.09	198.73	198.08	198.76	199.07	198.35	199.69	198.91	199.89	199.99	198.84	199.72	199.99	199.14	199.41	199.84	199.07	200.54	200.28	199.66	198.22	199.77	198.65	199.45	198.86	199.82	199.16	199.9	199.52	199.97	199.12	199.69	198.64	198.57	199.5	199.11	198.49	199.48	200.1	199.63	198.41	199.76	199.13
199.2	200.11	199.76	199.21	200.73	200.84	199.18	198.64	199.21	198.45	198.49	198.98	198.64	199.36	198.73	200.08	197.98	198.32	199.74	199.77	198.91	198.74	199.66	199.16	199.08	199.6	199.81	200.01	199.37	200.02	198.92	199.55	199.47	199.35	199.29	199.59	201.39	199.07	199.04	199.83	198.94	200.27	200.04	199.36	198.48	199.58	199.05	199.88	198.88	199.23
203.33	203.65	202.6	203.86	201.71	203.12	202.74	202.91	203.1	204.22	203.65	202.86	203.44	203.85	203.06	202.76	203.15	203.51	202.51	204.01	203	204.16	202.74	203.03	203.06	204.57	203.88	204.07	203.6	203.89	203.56	203.23	202.89	203.7	203.09	203.06	203.39	203.72	203.45	203.25	203.39	203.57	202.71	203.54	203.52	202.81	204.16	204.08	204.7	203.55
212.9	209.72	211.72	211.9	211.32	212.76	211.42	211.2	211.22	210.69	212.38	212.59	210.74	211.38	211.82	212.24	210.63	211.4	210.73	212	212.52	211.59	211.15	211.31	211.87	211.58	211.71	212.04	212.56	210.83	212.23	210.97	211.04	210.34	211.9	212.49	212.37	211.03	212.18	211.44	210.62	212.24	212.46	211.71	211.66	212.51	211.36	212.46	212.67	211.73
206.93	209.05	208.23	207.46	207.27	207.42	207.54	207.95	207.78	207.86	206.5	207.67	207.19	207.78	207.95	206.78	208.01	205.82	206.4	208.09	207.81	208.44	207.67	208.3	208.01	209.01	208.19	207.09	208.37	207.5	207.62	207.42	208.63	207.66	207.39	207.83	207.68	207.97	207.8	207.56	207.89	207.35	208.11	207.53	207.03	206.86	207.82	207.76	207.2	207.56
200.93	199.66	200.82	200.17	199.81	200.75	199.43	200.56	198.56	199.08	198.97	200.1	199.55	198.33	199.56	199.49	199.31	198.41	198.98	199.91	199.62	200.34	199.39	199.27	199.12	200.37	199.33	199.18	200.59	199.07	199.68	199.66	199.64	199.24	199.87	199.65	199.26	199.48	199.17	200.02	199.52	199.37	199.14	199.2	198.71	199.49	199.15	200.14	200.04	200.71
212.57	211.29	212.12	211.76	211.34	212.37	213.06	211.58	211.5	210.8	212.33	212.77	211.15	211.83	212.98	212.17	212.61	211.9	211.79	211.24	211.28	211.58	212.97	212.17	211.64	211.92	212.03	211.32	212.16	210.76	210.86	211.13	211.14	212.23	212.51	211.91	210.88	211.74	211.71	212.9	210.62	210.92	211.58	210.58	210.37	211.33	211.52	212.22	211.38	212.77
209.28	208.64	209	208.79	208.07	208.24	209.17	209.22	208.34	208.96	207.91	209.1	209.05	207.86	208.31	208.85	208.72	209.45	210.23	208.11	208.38	209.49	207.89	208.57	207.61	208.15	207.93	208.54	207.88	207.78	208.02	207.96	208.44	208.7	209.48	208.01	208.02	208.49	207.74	208.73	209.08	208.39	208.51	208.58	208.52	207.75	209.19	208.47	208.85	208.29
208.43	207.97	206.58	207	207.65	206.99	207.61	206.92	206.47	207.33	207.52	207.52	207.94	208.02	207.52	206.94	208.5	208.36	207.21	207.81	207.42	207.94	206.77	207.84	207.85	207.05	208.18	207.53	206.45	207.52	207.19	207.11	208.67	205.77	208.21	207.38	206.38	206.72	207.96	207.15	207.65	207.82	206.98	207.96	207.29	208.48	207.02	207.52	207.97	207.27
199.96	199.91	200.64	200.28	200.03	200.55	199.84	199.88	200.51	199.87	199.12	199.94	200.52	200.84	199.3	200.18	201.85	200.44	200.9	200.05	201.13	200.19	200.42	201.03	199.76	198.51	200.91	200.41	200.74	199.93	200.46	200.89	200.16	200.5	199.38	199.94	200.67	199.75	200.09	199.11	200.39	199.71	200.7	200.34	199.75	199.69	199.51	199.89	201.2	199.33
209.15	208.81	208.77	209.99	208.83	209.02	208.25	208.81	208.16	209.23	208.2	208.95	209	208.55	207.7	210.02	209.47	208.59	210.07	209.06	208.02	210.16	209.05	209.54	208.66	209.62	208.67	208.53	208.6	208.55	210.23	209.37	209.96	209.3	207.79	208.02	208.75	208.61	208.46	208.58	208.44	208.04	209.53	208.8	208.9	208.37	208.02	208.81	208.42	207.81
207.76	208.58	207.37	206.69	207.84	207.64	208.08	207.95	207.8	207.71	207.18	206.8	207.92	207.6	207.64	207.65	207.63	207	208.32	207.02	207.28	207.88	207.98	208.58	207.49	207.43	207.97	206.79	208.92	209.01	207.36	208.27	208.73	208.1	207.86	208	208.75	208.67	208.23	207.45	207.84	208	208.21	207.26	207.4	207.72	209.23	208.77	207	208.24
211.74	210.59	211.63	211.8	212.32	212.03	211.84	211.46	211.61	211.96	212.52	212.45	210.8	210.84	212.03	211.39	211.37	211.15	213.11	211.83	211.57	212.18	211.55	212.07	211.02	211.3	211.08	210.99	211.82	212.76	211.99	212.02	212.31	212.59	211.94	212.36	211.88	211.78	212.36	212.07	211.68	210.85	211.54	211.5	212.23	212.57	212.26	212.1	212.23	212.2
200.87	201.67	201.63	201.37	201.51	200.79	201.66	200.43	201.42	200.29	201.5	200.58	202.12	202.04	200.75	201.26	200.37	200.97	203.01	202.19	202.52	200.49	201.57	200.43	200.56	201.37	201.28	200.85	201.9	201.22	200.62	201.17	202.24	201.12	201.69	202.73	200.92	200.66	202.33	202.31	201.66	200.63	200.9	201.26	200.83	201.62	200.94	201.43	200.69	201.61
208.1	208.71	209.19	209.01	209.53	208.04	208.77	208.29	208.8	208.23	210.18	207.85	208.43	209.14	209.36	208.55	208.6	209.34	208.71	209.3	208.8	209.45	208.26	208.04	208.51	209.24	208.08	209.46	209.23	208.56	208.22	209.18	209.21	209.47	207.92	208.49	208.1	209.58	207.92	209.73	208.02	207.96	208.46	208.23	208.41	208.86	208.16	208.93	207.68	208.91
203.59	203.68	204.05	203.59	203.83	203.36	204.05	203.66	203.42	204.69	204.12	203.22	203.82	203.08	202.78	204.49	203.47	203.72	203.5	202.58	204.15	204.02	202.74	203.9	203.2	203.6	204.8	203.39	204.04	204.38	202.81	202.16	203.05	202.77	203.09	202.5	203.86	203.8	203.18	203.49	203.45	203.21	202.46	203.33	203.81	203.19	203.24	203.3	202.47	204.2
215.67	216.91	216.46	217.65	216.28	217.39	217.99	216.68	218.27	217.18	216.97	217.63	216.94	217.19	216.92	216.86	216.51	216.11	215.89	216.01	216.69	216.48	216.8	215.73	217.31	217.36	216.95	216.75	217.46	216.7	216.83	217.3	217.1	216.36	216.79	217.2	217.2	216.99	217.44	217.74	217.21	216.64	215.61	217.52	217.57	217.84	216.95	216.92	217.98	216.63
207.91	206.69	208.73	207.44	207.27	206.86	208.72	208.57	207.39	208.14	208.14	207.87	207.74	208.11	207.66	207.8	207.16	207.56	208.75	206.94	208.24	208.35	207.33	208.07	207.93	208.08	208.62	208.07	207.84	207.98	207.33	208.21	207.49	206.85	207.65	208	207.78	208.44	207.8	207.7	207.35	209.07	207.12	206.49	208.14	207.4	207.18	208.01	208.5	207.29
198.67	200.18	199.34	199.21	199.26	199.56	199.32	199.89	199.49	199.24	199.12	199.46	199.94	199.68	200.71	199.38	200.05	199.59	199.05	199.27	199.41	199.42	199.77	199.22	199.12	198.74	199.91	199.99	199.12	200.62	199.82	199.31	199.32	199.35	199.78	200.06	200.97	199.28	200.62	199.14	200.14	200.7	199.82	199.83	199.34	200.32	198.52	198.8	199.6	198.79
211.32	211.99	209.94	211.9	210.42	211.31	211.6	210.51	211.64	212.6	211.82	210.43	211.94	210.64	211.27	211.44	212.11	212	211.95	211.9	211.39	211.35	211.67	211.61	211.37	210.83	211.56	211.68	212.17	211.98	211.28	211.08	211.08	212.12	210.71	210.74	212.22	211.46	210.71	210.6	211.69	212.13	211.87	211.3	211.53	210.73	211.51	211.68	212.03	212.45
199.27	199.7	199.32	199.83	199.39	200.19	199.43	200.24	199.17	199.81	199.48	199.57	198.35	199.72	198.72	199.79	199.57	199.26	199.24	198.56	200.31	199.27	200.04	200.49	198.9	199.82	199.79	198.7	198.93	199.98	200.59	199.53	198.54	199.67	199.19	199.81	199.21	200.8	200.09	199.95	199.58	200.32	199.97	199.11	199.4	198.2	200.03	199.27	199.62	200.3
204.78	204.49	205.45	204.91	205.33	204.64	203.73	204.72	203.67	205.61	204.36	204.35	205.68	203.88	204.48	204.64	205.16	203.86	204.26	204.94	205.53	204.84	205.12	205.02	204.93	204.58	205.3	204.91	203.72	204.41	204.48	205.48	205.57	204.93	204.78	205.93	204.87	205.26	203.99	205.94	203.57	204.81	204.94	204.66	204.53	205.31	205.67	204.12	204.62	204.8
204.19	203.51	203.71	203.97	204.7	203.79	203.86	204.75	204.87	204.7	203.63	204.5	204.38	204.11	204.34	203.4	203.93	205.17	204.59	203.67	203.38	204.44	204.82	203.57	203.04	204.98	203.13	203.95	204.3	204.57	203.74	205.3	204.03	204.67	203.79	204.63	203.16	203.21	204.55	204.28	205.12	203.03	204.62	204.2	204.74	204.39	203.62	204.66	204.04	204.15
219.08	217.63	217.69	217.48	218.39	218.92	218.18	216.51	217.61	217.72	217.27	216.64	219.12	217.41	217.98	218.49	217.35	217.83	219.4	216.83	218.85	219.26	217.33	217.98	217.16	217.7	217.81	217.89	217.29	215.73	217.64	218.01	216.9	217.51	218.12	217.73	218.68	218.24	217.33	218.56	217.83	217.42	217.45	218.07	218.22	217.35	218.08	219.23	218.19	217.58
217.12	217.28	216.77	217.03	216.91	217.29	217.27	217.49	216.83	217.11	217.38	217.33	216.75	216.07	216.22	217.03	218.09	215.66	216.62	217.65	217.65	216.4	216.99	217.16	216.62	216.87	215.59	216.05	217.05	217.06	217.44	218.23	216.84	217.56	217.17	216.4	217.79	216.11	216.95	216.37	217.02	216.81	217.23	216.4	216.16	217.25	216.5	215.24	216.18	217.56
202.48	203.12	202.96	202.99	202.17	203.18	203.27	203.66	201.13	202.16	202.49	202.86	203.22	203.11	203.29	202.65	202.8	202.45	203.1	202.06	202.92	202.9	203.44	202.76	202.57	202.55	202.4	202.9	202.45	202.07	202.76	203.58	203.22	202.03	202.26	202.55	203.92	203.16	202.76	203.37	202.32	202.6	201.83	202.54	202.07	202.71	201.74	203.48	203.84	202.31
212.03	211.25	211.78	209.5	211.71	211	211.9	211.5	211.92	211.65	211.65	212.66	212.01	211.4	212.99	210.48	211.77	211.26	211.54	211.68	210.23	211.82	212.41	211.18	213.12	212.15	211.38	212.49	211.83	210.85	211.53	211.75	211.56	211.56	211.99	212.37	211.44	210.55	212.21	212.16	212.34	211.57	212.62	210.3	212.13	211.28	212.49	211.38	211.28	211.66
203.65	203.51	202.33	202.24	203.24	204.04	204.43	203.36	203.28	202.61	202.91	204.02	203.89	204.05	204.25	203.5	202.83	202.68	204.08	202.71	203.17	202.1	203.31	203.16	203.88	204.38	203.77	202.81	204.36	203.06	203.35	203.27	202.77	203.76	203.53	203.91	202.43	204.61	203.95	203.1	204.37	203.15	203.66	203.27	204.41	203.35	203.07	202.18	204.44	202.74
205.42	205.85	205.92	205.74	206.94	205.86	207.36	207.03	206.32	206.15	207.41	205.29	206.44	207.91	205.41	207.38	205.7	206.2	208.2	206.55	207	207.14	205.69	207.48	206.59	206.68	206.03	206.32	207.2	206.6	206	206.08	206.76	206.66	206.46	206.85	206.98	207.69	206.53	207.25	205.65	206.48	206.67	206.73	204.93	207.13	206.96	206.43	205.76	205.76
212.3	210.85	212	212.24	212.14	211.19	211.82	211.94	211.06	211.77	212.11	211.15	212.32	211.64	212.29	211.71	212.46	212.37	211.98	210.67	211.55	210.79	211.61	210.87	212.39	210.61	211.69	212	211.58	212.41	211.07	211.76	210.54	212.41	211.94	211.03	212.26	212.22	212.16	212.63	211.6	211.42	211.55	211.27	211.61	211.53	211.84	212.08	210.91	210.84
195.22	194.49	195.5	196.79	195.04	194.06	195.47	194.88	195.21	194.39	195.66	194.07	196.1	195.11	194.78	195.59	195.8	195.45	194.7	195.33	195.38	194.95	194.86	196.22	194.52	195.86	195.76	196.09	194.8	195.16	195.07	194.18	195.42	195.15	195.25	195.53	194.63	194.83	194.66	194.73	195.21	195.66	194.65	195.4	195.32	195.04	195.59	194.87	195.02	194.11
203.57	204.76	203.27	203.74	204.51	203.09	202.96	203.69	202.92	202.68	203.52	204.46	203.39	204.51	204.04	204.6	204	203.87	203.98	204.16	203.89	203.77	202.99	203.04	203.93	203.14	203.04	204.3	204.45	204.24	204.12	203.92	204.15	203.5	202.94	203.74	203.85	203.75	204.02	205.77	203.45	203.62	203.19	203.37	204.99	203.75	204.1	202.94	202.92	203.15
212.91	212.56	210.75	213.45	211.91	211.99	212.58	212.08	212.54	213.05	212.13	212.17	212.66	213.6	212.21	212.65	212.32	213.06	212.66	212.08	212.16	212.46	211.88	213.03	212.2	213.28	211.71	212.67	212.14	211.58	212.16	212.29	211.71	211.1	211.16	212.22	212.82	211.49	212.07	212.78	212.96	213.19	212.71	212.7	213.16	212.95	212.73	212.31	213.69	211.21
204	203.54	203.71	203.96	202.56	203.85	203.29	203.49	204.1	204.31	203.72	203.96	203.6	204.24	203.76	203.15	203.54	203.9	204	204.49	204.23	203.78	204.05	203.85	204.14	203.26	204.56	204.16	203.4	203.77	204.87	204.2	204.06	203.37	203.7	202.48	203.22	203.61	202.37	204.51	203.23	203.1	203.33	203.99	204.36	203.59	203.79	204.78	203.94	204.43
195.6	195.27	194.74	195.83	194.45	195.53	195.04	195.17	196.14	195.86	195.56	194.85	194.67	195.23	195.12	195.36	195.34	195.49	195.48	196.41	195.88	194.83	194.24	195.67	195.79	196.15	194.35	195.27	194.51	196.58	195.28	195.32	195.16	196.06	195.26	194.51	195.74	195.05	195.52	194.68	195.25	194.38	194.39	195.43	194.86	195.63	195.31	194.37	194.64	194.95
211.5	212.63	211.24	211.14	212.7	212.42	211.62	212.41	212.14	212.95	211.56	212.38	210.54	211.46	212.21	211.61	211.48	211.17	211.9	212.77	212.29	211.34	212.17	210.62	212.52	211.72	212.36	212.04	211.61	211.69	212.24	212.6	211.14	211.47	212.2	213.14	212.41	212.53	213.15	211.51	212.01	212.06	211.19	211.15	212.2	211.18	210.42	213.68	211.22	211.75
208.86	209.12	209.19	209.85	208.25	210.14	209.38	210.78	208.94	208.52	209.04	211.46	210.71	209.61	210.64	208.88	209.9	209.92	209.93	208.99	209.44	209.18	209.45	209.19	209.03	209.37	209.65	209.25	209.62	209.48	209.91	210.23	209.77	209.65	209.5	210.17	209.76	209.91	209.52	209.39	210.17	211.11	210.13	209.05	209.79	210.16	208.99	210.34	209.56	207.65
212.44	212.13	211.93	212.82	212.4	212.26	212.56	211.57	213.45	212.99	212.73	212.07	213.05	214.03	211.85	212.43	211.68	212.68	211.47	212.65	212.07	212.52	212.49	212.59	212.07	211.16	213.97	212.39	213.03	212.03	212.08	212.16	211.84	211.58	212.97	212.3	213.47	212.7	213.37	213.9	212.68	211.68	212.17	214.03	211.75	211.32	212.52	212.27	212.12	212.87
202.59	204.12	202.44	204	203.97	205.37	203.95	202.71	203.19	205.07	203.7	204.5	203.59	203.73	203.54	203.01	203.99	203.71	203.68	202.79	203.63	204.63	204.86	204.36	204.08	205.19	203.09	203.15	203.33	202.99	204.29	202.98	203.94	203.64	202.9	202.54	203.29	204.7	203.49	202.79	203.9	203.38	204.33	203.71	202.09	203.02	203.95	203.65	202.91	202.03
199.81	199.34	199.49	198.65	198.81	199.16	199.4	199.41	198.71	199.56	197.52	199.72	199.34	199.19	199.81	199.58	198.83	199.36	200.6	200.38	198.4	199.69	200.11	199.7	198.04	198.73	198.72	200.15	199.66	199.53	199.17	198.84	198.81	200.06	199.08	198.61	199.32	199.02	200.26	199.14	199.21	199.84	198.78	198.78	198.57	199.24	199.42	199.77	199.17	198.92
217.17	217.83	216.71	217.55	218.86	217.15	218.17	217.72	218.01	216.86	217.57	217.85	217.58	217.97	217.85	218.51	217.56	218.65	218.31	217.27	217.75	217.86	218.54	218.91	217.55	218.12	217.61	216.72	217.9	218.14	218	217.76	218.38	218.12	218.31	216.79	218.23	218.56	217.37	217.77	218.88	217.98	217.61	217.48	216.24	217.05	217.71	217.36	217.85	219.26
206.63	206.98	207.59	205.95	206.53	207.39	206.27	205.69	206.35	206.29	206.47	207.03	206.18	206.33	206.25	207.24	205.86	206.77	206.42	204.73	206.59	206.97	207.34	206.6	206.43	207.15	207.19	205.95	205.73	205.22	206.48	206.78	207.03	206.93	206.09	205.66	206.69	206.15	206.09	206.44	205.53	206.6	206.82	205.93	206.29	206.66	206.73	206.13	205.17	206.64
201.36	201.54	200.25	199.49	199.8	199.19	201.82	199.74	200.39	200.86	200.57	200.1	201.54	200.06	201.07	201.47	200.05	200.44	200.57	201.06	200.58	200.82	201.68	200.22	200.25	200.11	200.66	201.4	199.85	200.21	200.69	200.58	199.51	200.01	200.03	200.68	200.73	199.92	200.28	200.24	199.42	201.09	199.73	200.26	201.09	200.94	201.42	200.38	200.29	201.22
211.21	212.16	210.74	210.96	211.48	210.93	211.1	211.89	212.25	211.14	211.05	212.11	211.01	211.16	211.61	211	212.44	211.65	211.33	211.94	211.19	211.44	210.84	211.15	211.26	212.18	211.67	211.88	210.59	212.04	211.76	211.7	211.46	211.42	212.85	211.27	211.88	211.14	211.44	211.61	211.21	212.27	211.55	211.93	211.53	212.32	211.88	212.24	211.06	211.51
209.75	207.88	209.82	209.65	210.43	208.29	210.18	209.27	209.21	210.08	208.55	208.59	209.98	209.93	209.14	208.99	209.3	209.48	210.05	210.73	208.84	209.36	209.19	210.38	209.1	210.41	209.97	209.6	210.02	209.39	210.46	208.89	208.88	210.04	209.41	208.82	210.55	209.68	209.85	210.07	208.59	210.71	209.98	209.73	210.45	208.38	210.9	208.61	209.44	209.34
212.42	210.9	211.48	211.43	210.92	213.38	212.12	211.95	212.26	212.24	211.69	211.27	211.21	212.21	211.7	211.71	213.62	212.03	212.07	212.04	211.96	211.8	211.89	210.64	210.79	211.38	212.7	211.45	212.63	211.95	212.64	210.92	210.52	212.28	211.18	211.35	211.59	212.26	211.82	212.23	212.66	212.61	211.89	211.51	211.12	211.7	211.6	211.53	211.4	212.38
210.14	209.41	209.93	208.41	209.2	209.83	209.73	210.42	210.08	208.66	209.65	209.19	208.8	209.75	209.96	209.21	210.25	208.87	207.38	210.61	209.21	210.08	210.25	209.63	208.9	208.97	209.64	209.63	208.97	208.2	209.4	209.24	209.02	209.32	210.49	208.96	209.45	208.62	209.89	210.08	208.5	209.47	209.64	209.19	208.74	209.07	208.37	209.85	209	208.97
205.5	205.82	204.23	205.49	204.05	203.17	205.12	205.28	204.61	204.37	205.69	206.14	204.88	205.24	203.85	205.2	204.35	205.02	204.23	204.86	204.64	204.07	205.45	204.4	205.7	204.89	205.26	204.99	204.95	204.99	204.42	204.21	204.45	205.16	204.63	204.68	204.67	204.44	203.37	204.71	205.14	205.58	205.87	205.1	205.73	204.3	203.96	205.23	205.38	205.21
207.38	208.03	208.2	208.5	207.04	208.28	207.94	208.33	207.5	207.91	206.78	207.22	206.62	207.34	207.86	207.89	208.54	208	206.47	207.92	207.07	207.99	208.26	208.7	206.84	208.45	208.93	207.51	207.33	208.21	208.16	208.54	207.04	207.39	207.99	207.6	207.72	208	206.48	206.44	207.86	206.61	207.92	206.89	207.79	207.8	207.65	207.16	207.49	208.01
211.77	212.31	212.3	211.89	212.08	211.72	212.13	211.55	211.54	211.05	212.47	210.9	212.28	211.23	211.96	212.33	211.5	211.06	212.51	212.04	212.12	212.07	210.87	212	211.16	210.53	211.53	210.77	212.19	210.89	211.96	212.85	212.25	211.7	212.18	211.59	212.06	212.19	212.88	211.32	211.1	213.16	212.35	210.82	211.76	211.83	211.56	211.48	212.17	211.84
208.93	208.33	208.88	208.67	208.04	208.13	207.52	207.22	207.19	208.54	209.12	209.11	208.98	208.04	207.4	209.27	208.14	208.92	208.91	208.9	208.89	208.52	208.94	208.31	208.87	208.99	209.38	208.86	208.84	207.46	208.89	208.69	208.89	208.64	208.2	208.31	208.55	208.98	208.7	208.77	209.9	207.45	209.51	208.77	208.14	209.08	208.58	207.4	207.43	207.76
199.54	201.14	200.49	200.86	201.68	199.95	200.88	200.04	200.27	200.06	200.53	199.88	199.11	199.67	201.4	200.94	199.41	200.81	199.34	200.32	199.69	200.01	200.35	200.54	200.28	200.04	199.84	201.3	200.58	199.62	200.5	200.26	199.61	200.35	200.58	201.29	199.79	200.61	200.79	200.59	200.53	200.55	200.19	200.96	200.39	200.5	200.53	200.58	200.35	200.79
210.19	211.74	212.38	211.42	212.21	212.01	212.82	212.48	211.68	211.51	212.13	211.82	211.61	211.61	212.05	211.99	211.79	212.43	212.72	212.1	211.63	211.16	211.33	212.47	210.58	212.6	211.93	211.65	211.45	210.83	211.87	212.94	211.76	212.58	211.58	210.83	211.88	210.32	212.35	211.61	211.81	211.97	212.21	211.28	212.3	211.98	210.87	211.37	210.63	211.8
202.86	203.71	202.76	202.75	202.12	203.11	203.87	202.29	202.95	203.17	202.44	202.2	203.86	203.52	203.16	203.55	203.24	202.63	204.29	204.1	203.51	202.92	203.74	202.8	204.08	202.42	203.24	204.16	203.83	202.63	202.17	202.95	202	203.57	202.24	203.18	201.48	202.27	202.54	202.06	203.48	203.15	202.48	202.61	203.17	203.05	204.26	203.7	202.8	202.38
201.23	200.47	200.85	199.46	200.26	199.15	199.81	200.88	201.14	201.29	199.76	201.33	201.57	200.95	200.32	199.49	199.34	200.22	198.9	200.11	199.75	202.18	200.54	200.3	200.04	199.99	200.46	201.41	200.43	200.58	199.98	200.06	200	201.26	199.28	200.74	200.46	200.79	200.46	200.53	200.37	200.89	199.93	200.32	199.71	200.24	200.12	199.76	200.06	200.56
200.34	199.19	198.67	198.53	199.15	200.33	199.28	199.1	199.27	199.47	199.15	199.56	199.46	199.49	200.9	199.41	198.74	199.44	199.35	199.21	199.63	200.27	199.49	199.91	198.52	198.14	200.18	199.64	199.01	199.16	200.3	199.42	199	198.76	199.15	200.53	199.46	199.09	199.25	200.36	199.31	200.51	199.23	199.11	199.84	200.12	198.78	199.53	200.53	198.1
208.85	208.86	207.38	208.02	208.5	206.98	208.85	209.11	209.35	207.11	209.01	208.96	207.87	209.83	208.46	208.53	207.93	209.68	209.04	208.02	207.62	210	208.67	209.51	208.49	208.85	209.36	209.18	208.66	208.31	208.03	208.74	208.37	207.95	208.9	208.34	208.15	208.41	208.16	207.97	208.4	208.73	208.57	208.48	208.83	208.52	207.15	209.06	208.43	209.16
209.17	210.1	207.93	207.9	208.72	207.73	207.49	207.07	208.65	208.83	208.47	209.49	208.01	208.27	208.44	208.73	208.24	208.35	208.64	209.27	208.68	209.54	208.94	208.75	209.08	209.2	208.27	208.54	209.31	209.35	209.4	209.18	209.24	209.13	208.02	208.42	208.99	208.6	209.09	207.92	209.92	208.46	209.15	209.27	210.11	208.98	208.54	208.51	207.82	209.11
212.34	213.59	211.06	212.11	211.56	212.47	211.56	211.75	212.48	211.75	211.3	211.91	210.61	211.62	211.29	212.1	211.8	212.27	212.44	212.44	211.66	211.18	211.31	211.79	211.72	212.15	211.31	211.23	211.23	211.24	210.86	212.54	212.06	211.74	211.59	210.8	211.21	212.43	211.44	211.79	211.76	212.73	212.17	210.87	212.02	212.04	210.97	211.72	211.61	211.87
201.83	201.54	199.3	200.07	199.96	200.36	199.99	200.02	201.04	200.46	199.78	200.57	199.65	198.83	200.1	201.17	199.17	199.23	200.57	200.15	199.6	199.84	200.59	200.47	200.15	200.42	199.75	200.88	200.49	199.74	200.98	200.03	199.95	200.38	200.41	201.28	200.73	200.17	200.19	199.78	200.43	200.68	201.03	200.43	200.05	198.91	201.54	200.11	201.08	200.58
216.63	217.29	218.11	218.6	217.2	217.11	217.9	218.26	217.1	218.17	217.16	218.06	218.63	218.19	217.58	217.9	218.3	218.24	217.04	218.01	216.59	217.32	218.38	216.3	217.88	216.89	216.42	216.37	218.34	216.93	218.34	217.42	218.05	217.93	218.43	216.69	217.28	217.97	218.71	218.4	217.72	218.46	217.69	217.74	218.09	217.63	217.84	218.55	217.22	218.74
203.74	203.26	204.08	201.72	205.03	204.19	203.44	203.73	203.59	203	204.13	203.99	204.13	203.49	203.8	204.65	202.78	202.82	203.79	204.23	203.74	204.12	204.21	203.93	202.66	203.93	204.02	203.33	203.49	202.67	204.54	203.78	204.06	203.95	203.58	203.61	204.42	203.81	204.23	203.98	203.38	204.41	204.1	205.15	203.76	204.25	204.16	202.21	204.5	204.22
208.63	207.6	208.8	208.14	208.68	208.28	209.09	207.88	208.09	209.1	208.59	209.09	209.06	209.98	208.56	207.86	208.67	209.54	209.6	208.41	208.08	208.32	208.52	208.91	208.71	208.88	209.26	207.69	208.6	208.61	208.19	209.39	208.56	208.33	208.3	209.04	208.92	208.59	208.91	207.45	209.07	208.43	207.1	209.16	208.44	208.34	209.01	208.44	207.84	208.97
212.13	212.31	211.51	212.97	213.64	211.88	212.17	212.4	211.77	211.68	213.39	211.86	212.65	210.97	212.02	213.63	213.14	212.82	212.49	212.44	211.89	211.27	213.03	212.46	211.95	212.38	213.23	211.9	212.12	211.61	211.27	211.92	212.37	212.91	211.71	212.23	211.9	211.84	212.9	213.43	212.91	212.61	212.95	212.09	212.79	211.45	212.35	212.02	211.77	212.41
208.36	208.82	208.14	207.89	210.43	208.57	208.79	208.49	208.71	208.85	209.09	208.68	208.55	209.14	207.8	208.52	209.18	208.86	207.66	208.73	208.99	208.57	209.07	208.87	208.83	209.42	209.74	208.57	208.09	207.8	207.21	208.45	208.35	210.2	207.83	209.39	210.48	208.03	208.95	208.14	209.03	209.01	209.49	208.32	209.7	208.26	208.59	208.49	209.98	208.81
217.61	217.55	217.48	216.78	217.31	217.85	215.75	216.36	216.65	216.97	215.78	217.38	217.6	217.38	216.43	216.67	217.21	216.37	216.96	218.32	216.89	216.83	217.24	217.66	217.66	217.28	217.07	217.02	217.05	216.28	216.56	217.59	218	216.89	216.53	217.69	217.54	216.26	217.67	216.55	216.58	215.31	216.96	216.77	216.11	217.62	216.27	216.67	217.23	217.44
217.48	217.99	218.89	217.01	216.13	218.1	217.43	217.92	219.13	218.18	217.41	217.64	218.15	218.52	218.19	218.51	218.18	217.4	217.57	217.9	218.06	218.02	218.52	217.72	217.58	216.87	216.98	217.65	217.97	218.13	218.06	218.72	218.02	220.09	217.74	218.32	218.39	217.58	217.83	217.51	217.4	217.65	218.24	217.35	216.89	218.61	218.44	217.85	218.13	217.9
211.52	211.94	212.74	210.69	211.68	211.59	212.78	212.37	211.06	211.53	212.38	212.79	211.27	210.43	210.93	211.09	212.09	211.44	210.81	211.61	211.5	211.59	211.3	212.45	211.86	211.69	210.9	212.01	212.22	211.6	212.8	210.51	210.95	211.42	211.75	211.93	212.68	211.33	211.45	210.57	211.84	212.14	210.95	211.36	211.63	211.28	209.98	211	210.44	211.04
203.56	204.08	203.67	204	203.85	203.26	204.27	202.89	204.24	204.4	203.26	203.85	204.45	204.12	203.56	203.09	204.07	204.03	204.76	205.47	202.65	204.28	203.78	203.22	203.47	203.56	203.68	203.49	204.12	204.11	204.24	204.61	203.55	203.84	203.86	203.7	203.92	202.78	203.68	203.69	205.17	202.81	203.78	203.49	204.2	203.12	203.86	203.85	203.9	204.51
210.88	212.08	212.33	210.72	211.81	212.06	211.52	211.54	212.55	211.55	211.97	210.83	211.81	211.7	211.66	212.22	210.11	211.77	211.16	212.4	211.13	212.12	212.17	211.61	210.64	212.45	211.48	211.47	212.74	210.48	211.33	211.64	211.97	212.78	211.7	211.9	212.48	211.59	212.15	211.78	211.84	212.47	211.49	211.68	213.03	211	211.72	212.23	211.16	212.54
202.62	202.87	202.82	203.34	201.99	202.8	202.02	202.84	202.54	202.72	203.1	202.24	202.34	202.48	202.65	203.47	202.17	203.62	204.34	202.02	202.55	201.84	202.47	203.14	201.99	203.05	202.59	203.04	202.48	202.75	202.74	202.72	203.1	202.55	202.61	201.89	203.29	203.33	202.62	202.75	203.42	202.22	202.89	203.09	202.09	201.61	202.25	203.35	202.61	201.88
217.16	217.96	219.01	217.41	217.29	217.07	218.34	218.47	218.49	217.65	216.26	217.05	218.17	218.14	218.45	217.76	217.2	217.05	218.36	217.43	217.79	217.29	218.11	216.9	216.61	218.23	217.27	217.91	218.14	218.65	218.19	218.03	217.7	217.82	218.42	218.24	218.45	217.8	218.58	217.09	217.89	218.18	217.75	217.6	217.75	217.58	216.97	217.95	217.79	216.13
200.61	199.69	199.57	200.44	201.08	201.1	200.42	201.08	200.06	200.45	200.18	200.44	199.68	199.24	199.43	199.17	199.99	200.64	200.19	200.61	200.86	200.72	200.56	199.98	201.27	200.01	200.81	201	200.7	199.34	199.97	200.26	199.57	199.5	200.33	200.47	200.91	199.85	199.79	200.92	199.97	199.43	201.48	200.04	199.78	200.36	199.72	200.07	200.38	201.36
207.56	208.47	208.74	208.65	208	207.79	207.59	208.06	207.72	209.18	208.47	208.34	208.77	208.34	207.57	208.75	208.33	208.39	208.57	208.49	208.57	208.16	208.05	209.03	208.15	208.01	209.2	207.98	208.29	207.35	209.65	208.32	208.88	207.91	208.05	208.71	208.52	207.81	207.9	207.57	208.88	207.83	207.69	208.13	208.36	208.03	207.64	209.02	207.34	207.52
202.77	202.46	203.41	203	203.42	203.25	203.06	203.01	203.49	203.64	204.08	203.56	203.85	203.13	203.29	203.29	203.38	202.45	203.35	203.86	202.9	202.58	203.92	203.56	203.01	202.5	202.84	203.07	202.53	203.01	203.45	202.23	203.69	202.9	201.68	202.75	202.38	203.56	203.19	203.19	202.61	204.32	202.62	202.9	203.28	203.73	203.03	202.23	203.03	204.08
212.7	213.51	212.78	213.87	213.85	213.45	212.43	212.96	212.26	212.19	214.15	212.73	213.07	213.78	213.58	213.67	213.2	212.78	212.73	212.28	212.86	212.74	214.07	213.31	211.4	212.51	213.62	212.48	213.47	213.6	212.69	213.62	213.92	212.58	213.86	212.48	212.47	211.87	213.33	213.27	212.58	213.58	213.57	211.9	213.49	214.17	213.68	213.41	213.91	213.77
211.72	211.03	211.35	211.32	211.27	212.21	211.23	212.58	211.82	210.59	211.79	211.75	212.01	212.04	211.42	212.54	212.12	212.18	212.63	211.33	211.55	210.79	212.45	211.88	211.57	213.04	210.91	211.84	212.16	211.69	211.58	211.95	211.38	210.99	211.65	212.48	211.55	212.14	212.53	212.05	211.07	212.02	213.71	211.69	212.81	210.35	211.08	211.64	211.39	213.11
206.97	207.58	206.62	207.3	207.96	207.13	207.9	209.14	207.01	207.95	206.77	207.92	208.41	208.13	207.19	208.27	207.23	207.53	208.91	207.4	208.54	207.17	208.55	206.95	207.24	206.04	208.07	207.78	208.7	207.52	208.44	207.06	207.27	207.24	207.07	206.92	207.33	208.04	208.05	208.3	207.97	208.22	206.74	208.13	208.53	206.86	207.19	207.42	208.51	208.45
217.77	217.06	218.96	216.11	217.02	217.44	217.03	216.57	217.21	216.48	216.99	217.15	217.7	218.34	216.59	217.76	217.48	216.88	217.36	215.79	217.15	216.89	216.1	218.02	215.77	217.35	217.94	217.48	216.78	217.87	217.11	216.99	217.53	217.54	217.91	216.88	217.07	216.48	217.02	217.72	216.77	216.8	217.13	216.95	217.19	217.61	217.47	216.9	216.28	216.76
203.01	202.82	203.33	203.7	203.57	202.74	204.4	203.03	203.48	204.24	204.2	203.7	204	204.37	204.25	203.61	203.89	203.06	203.25	204.1	203.54	203.59	203.37	203.74	203.47	204	204.07	203.25	204.54	203.09	203.9	203.12	203.76	204.52	204.25	203.08	203.5	204.34	203.7	203.68	203.61	203.7	203.78	204.74	203.46	203.46	202.74	202.96	204.21	203.4
206.57	206.97	207.42	206.15	207.62	207.51	207.13	208.22	207.12	206.9	207.88	206.69	207.83	209.44	207.98	207.78	206.93	208.61	207.89	207.03	207.26	206.98	206.92	207.48	206.73	208	207.31	207.3	207.97	206.87	206.95	206.6	207.06	207.9	206.83	206.73	207.12	208.51	206.57	207.89	206.78	206.69	208.11	208.54	208.53	207.75	207.7	206.33	207.27	208.3
204.63	205.42	204.97	204.83	204.64	205.28	203.54	204.89	205.86	205.06	203.62	204.22	205.04	204.84	205.07	204.34	205.81	203.47	204.74	203.61	205.41	205.56	204.19	204.98	202.96	203.81	205.92	206.3	204.43	203.93	203.72	204.39	204.49	204.41	204.75	205.17	204.94	205.85	204.77	203.96	204.21	204.89	204.99	204.59	203.5	205.04	204.23	203.64	204.19	204.79
213.8	213.34	213.24	213.78	212.3	213.92	214.63	214.3	213.97	213.52	212.84	212.6	213.66	213.28	214.76	212.76	213.68	215.07	213.3	214.35	213.49	214.03	214.47	214.66	214.17	213.71	215.21	212.98	213.86	213.09	213.55	213.54	213.59	213.57	213.53	214.23	213.53	214.6	213.65	213.54	214.58	213.36	213.93	213.26	213.24	213.49	214.18	213.02	213.81	212.76
208.74	209.49	209.61	210.37	209.59	210.67	209.48	208.28	209.51	209.13	210.81	210	210.15	208.96	210.06	210.44	210.02	210.63	209.3	209.29	208.53	208.97	209.58	209.25	209.32	209.72	208.38	209.6	208.82	209.25	208.99	209.74	209.76	209.69	209.69	210.08	209.83	208.77	209.18	209.98	208.96	209.5	209.48	209.92	208.55	208.86	209.59	209.34	209.01	210.03
205.78	205.84	206.15	206.76	206.52	206.32	206.42	206.68	206.78	207.14	206.83	206.27	205.89	205.65	206.72	205.95	207.74	205.78	206.46	207.12	205.79	206.97	206.18	207.13	206.79	206.15	206.78	206.55	207.06	206.26	206.58	205.04	206.13	205.68	206.78	206.77	206.09	206.85	205.91	206.3	206.32	206.72	206.48	205.61	206.43	206.14	205.58	207.03	206.23	206.88
217.44	215.78	216.51	216.67	217.08	217	215.85	216.72	215.97	216.89	217.75	217.68	217.06	216.26	217.32	216.88	216.54	216.77	216.95	218.21	217.18	216.89	216.48	217.61	217.54	217.14	217.51	217.01	216.56	216.66	216.73	218.11	217.31	217.34	217.46	217.51	217.4	216.26	216.75	216.94	217.04	216.88	217.74	217.3	215.77	216.35	216.28	217.07	217.23	217.6
216.85	216.35	216.93	216.34	217.35	216.47	215.26	216.69	217.3	217.26	217.35	216.75	215.72	216.9	217.75	217.18	217.46	217.89	218.16	216.95	217.45	217	217.37	216.95	217.54	216.2	216.26	216.96	217.76	218.15	216.31	217.25	216.69	217.25	218.06	217.33	217.26	217.28	216.05	216.21	217.27	216.7	217.34	216.47	217.67	216.75	217.7	217.15	217.71	217.03
206.07	207.46	206.47	206.39	206.67	206.84	205.73	206.03	207.25	206.86	205.98	205.86	207.16	206.68	206.89	206.56	207.89	207.54	206.96	206.66	206.3	206.62	207.48	205.9	206.9	206.07	206.86	206.42	206.16	206.59	206.07	206.85	205.99	207.6	206.17	206.81	206.73	205.78	206.45	205.84	206.15	206.69	206.61	206.39	205.41	205.15	205.75	206.72	205.83	207.13
209.64	209.88	209.61	208.96	207.75	208.47	208.95	209.03	209.4	207.88	208.96	207.68	209.06	208.66	208.82	208.56	209.25	209.32	208.94	209.47	210.1	208.98	208.84	209.03	209.04	208.67	208.31	208.94	210.01	208.59	209.2	209.33	209.4	207.81	209.46	208.47	209.16	208.28	208.49	208.09	208.61	208.92	209.56	209.13	209.03	208.24	209.44	207.55	208.38	208.11
203.49	202.58	203.77	203.66	203.14	202.88	202.91	203.34	203.27	203.46	203.5	202.81	204.25	203.16	203.96	202.29	204.8	202.67	203.59	203.52	203.25	201.92	203.93	203.5	203.46	203.13	202.84	203.6	203.91	204.23	204.16	202.67	202.31	201.77	203.58	203.82	202.91	203.92	203.95	203.74	204.13	204.22	203.21	203.39	204.24	202.17	203.55	203	202.95	204.2
210.87	213.58	212.1	212.73	212.13	213.51	211.81	212.02	212.2	213.26	212.87	212.16	212.79	212.67	210.72	211.5	212.51	213.07	212.49	212.19	213.12	212.51	213.15	211.11	211.38	212.99	212.43	212.79	212.87	213.56	213	212.04	211.96	212.48	212.27	213.36	213.93	211.99	213.25	211.92	211.95	212.02	211.58	212.96	213.42	212.13	213.8	213.46	212.5	211.85
207.28	209.01	208.63	208.19	209.17	207.86	207.83	208.94	207.69	207.8	208.73	207.22	209.85	208.03	209.28	209.8	208.2	209.13	208.41	208.73	209.17	208.29	208.28	209.06	209.62	208.56	209.14	209.25	209.39	209.73	208.34	209.94	209.1	208.94	209.04	208.95	208.1	209.03	207.46	207.93	209.41	207.74	209.52	209.07	208.13	210.02	209.65	208.24	208.32	209.07
211.47	211.63	212.3	212.42	211.39	212.18	212.35	212.23	210.71	212.82	211.41	212.31	212.21	211.5	213.87	212.75	210.87	211.84	212.18	211.91	211.72	211.45	212.39	210.38	212.35	211.03	212.01	211.4	212.01	212.62	211.65	211.23	211.12	211.87	212.05	212.85	212.35	212.32	212.26	212.94	211.23	211.72	211.25	211.36	210.78	213.11	211.49	211.35	213.24	212.23
199.33	199.26	198.35	198.13	199.07	198.34	198.64	198.21	198.63	198.55	197.64	199.33	198.03	199.1	198.79	198.76	198.62	199.86	197.43	197.89	199.1	199.38	197.91	199.98	197.33	199.36	198.86	198.59	197.25	198.67	198.56	198.12	198.47	198.87	199.79	198.57	199.03	197.82	198.84	198.8	198.92	199.03	199.24	198.61	198.47	198.65	199.08	198.41	199.21	198.27
204.79	204.71	205.51	204.18	204.73	204.5	205.53	204.64	204.33	204.88	204.47	204.83	204.66	205.22	204.62	204.09	205.11	204.09	204.99	204.44	205.28	204.23	203.64	204.39	205.1	204.52	205.01	204.36	204.43	204.92	205.03	204.79	204.06	204.16	205.34	205.65	205.27	204.73	205.31	205.53	205.68	204.53	203.81	203.98	204.33	204.34	205.26	203.31	204.16	205.14
214.74	214.47	214.58	213.56	213.56	213.72	214.05	212.6	214.18	214.08	213.73	212.57	213.53	213.67	213.32	214.03	213.29	212.57	212.8	214.25	213.61	213.47	212.59	213.43	213.64	214.07	213.81	213.73	213.88	213.76	213.51	213.98	213.88	215.37	213.83	215.29	213.55	213.65	214.09	214.56	213.7	212.88	213.9	213.95	214.23	212.68	213.85	212.93	215.19	213.22
204.54	204.53	203.22	205	204.62	204.68	204.87	205.93	203.81	203.96	203.91	205.12	204.65	203.53	205.23	205.25	203.93	204.06	204.34	204.23	203.81	204.95	205.09	204.32	204.38	204.87	204.61	204.46	204.11	203.8	204.52	203.58	204.46	205.32	205.31	204.25	204.6	204.79	203.95	203.45	204.61	204.26	204.61	204.53	204.52	204.33	204.78	204.32	205.56	204.34
205	205.2	205.22	204.3	205.12	205.33	204.89	204.74	204.95	205.8	204.7	205.26	204.99	204.87	205.22	204.35	205.82	205.21	204.72	203.97	205.02	205.14	204.95	205.47	204.32	204.1	204.74	205.52	204.67	204.28	204.58	205.46	204.93	204.25	204.16	204.73	204.29	204.38	204.92	203.58	204.96	204.98	202.85	204.26	205.28	205.34	205.31	204.86	204.78	205.33
213.8	214.45	213.79	213.98	213.83	214.22	213.55	212.95	214.3	214.58	213.57	213.55	212.66	213.84	213.99	212.92	212.84	213.14	213.41	214.13	213.51	213.11	213.62	212.94	213.82	213.7	214.48	213.3	213.57	213.83	214.05	213.74	214.15	214.35	212.88	213.78	214.16	213.12	212.6	213.72	214.01	214.64	213.28	212.72	213.19	213.29	214.14	214.06	213.63	214.21
211.59	210.96	211.9	210.84	211.42	211.07	212.91	211.66	210.64	211.34	210.67	211.52	210.66	211.6	211.72	211.84	211.25	212.1	210.33	211.69	209.65	212.32	211.28	211.34	212.71	211.92	211.62	212.1	211.32	211.09	211.91	210.85	211	211.19	211.27	210.57	211.76	212.5	211.15	212.55	211.28	211.88	212.6	212.04	211.19	211.42	211.93	211.12	210.81	212.38
211.1	210.98	212.28	212.25	211.62	212.81	212.16	212.59	211.59	211.48	212.45	211.67	211.16	211.89	211.49	210.9	212.31	212.64	213.23	213.46	211.67	210.96	212.65	211.69	212.25	212.99	211.97	211.97	211.28	211.56	212.25	211.92	212.31	211.45	211.54	210.66	211.31	211.94	211.46	212.22	212.26	212.12	212.21	213.22	211.06	211.71	211.67	212.69	211.61	211.99
217.74	217.14	217.81	217.75	217.75	218.48	218.06	219.07	217.1	217.4	217.67	218.23	217.86	218.43	217.95	216.87	217.74	217.95	217.32	216.95	218.24	217.89	218.12	216.76	217.79	217.85	219.23	218.65	217.79	217.32	218.36	217.08	218.12	218.54	217.38	219.26	218.48	218.42	218.37	216.89	217.84	217.01	217.24	217.94	217.6	218.78	217.64	218.26	217.63	218.28
206.94	206.24	206.3	207.34	205.99	206.49	206.16	206.19	206.97	207.14	206.49	206.12	206.3	205.34	207.35	205.67	206.09	205.97	207.32	206.74	206.57	206.74	205.86	206.86	205.89	206.28	205.48	205.53	207.51	206.65	205.16	206.45	206.21	206.07	207.05	205.2	207.28	205.66	206.16	206.25	205.22	205.62	205.84	205.96	206.23	207.02	206.02	206.78	204.94	205.66
208.12	208.88	208.84	207.44	209.11	208.63	209.41	208.05	209.12	207.85	208.34	207.92	207.76	207.96	207.87	208.03	208.7	209.03	208.54	208.85	208.33	209.32	209.63	208.22	208.89	208.3	207.48	207.95	208.62	209.15	208.4	207.67	209.6	208.02	209.3	208.29	207.2	208.69	208.22	208.74	208.03	208.44	208.46	208.07	208.21	208.73	208.05	208.17	208.22	207.86
207.86	207.37	207.17	206	207.67	207.92	207.91	208.17	207.39	208.11	208.01	207.27	208.34	208.2	207.79	207.32	207.26	208.33	206.57	206.48	206.87	206.62	207.74	207.92	207.51	207.12	207.96	207.25	207.25	207.51	207.12	207.51	207.11	207.27	207.71	206.9	208.5	208.15	207.56	207.49	207.75	206.15	207.13	207.63	206.66	208.28	207.35	208.39	207.04	208.28
204.41	204.93	205.7	203.32	204.09	203.57	204.12	203.77	204.6	204.47	204.12	203.78	203.63	204.6	204.37	205.26	204.45	203.91	204.62	204.18	205.18	204.29	205.1	205.13	203.83	205.26	203.99	203.93	203.93	204.09	204.35	204.7	204.34	204.46	204.88	205.24	203.78	204.75	203.31	204.41	204.27	203.89	203.81	206.07	205.5	203.23	205.13	203.77	204.26	204.29
199.18	200.18	200.99	199.84	200.19	200.17	201.12	199.83	200.43	198.91	201.03	200.4	199.84	200.77	200.96	200.76	200.64	201.72	200.96	200.07	200.26	201.08	199.24	201.38	200.01	200.59	199.77	200.13	201.48	199.84	200.17	200.18	200.71	201.01	200.36	200.62	200.11	201.87	201.23	201.47	200.54	198.78	200.43	200.11	201.05	200.37	200.32	200.4	200.62	199.68
218.99	218.24	218.27	218.07	218.28	217.99	217.98	217.95	217.71	217.25	216.79	217.91	217.7	217.58	216.83	218.29	217.97	217.25	217.96	217.52	217.39	218.61	217.48	218.07	218.26	217.94	217.1	217.63	217.83	217.77	218.63	217.41	217.58	217.61	216.59	218.23	217.87	218.11	217.75	218.22	217.31	217.3	217.61	218.09	216.96	217.82	217.39	217.58	217.6	217.79
204.2	204.35	204.83	203.72	204.31	204.41	203.96	206.27	204.77	204.85	204.73	204.67	205.18	204.15	205.44	204.5	204.95	203.87	205.66	204.53	205.06	204.97	203.65	206.38	204.9	204.33	205.38	204.07	204.84	205.01	204.87	204.68	205.49	204.66	204.33	205.52	204.81	204.43	204.95	203.59	204.51	204.22	204.28	205.26	205.41	204.6	204.89	205.56	205.19	204.89
204.14	205.13	206.28	204.78	205.21	204.31	204.85	204.1	204.39	203.97	204.49	204.11	204.47	204.21	204.98	204.97	204.79	203.87	204.8	205.44	204.36	205.01	203.63	205.23	204.89	204.43	204.43	204.25	203.67	204.92	205.25	204.63	204.37	205.16	205.24	205.43	205.53	204.52	204.05	204.23	205.1	205.39	204.88	205.13	205.38	204.1	204.47	204.87	204.88	204.01
215.77	215.77	216.66	217.68	216.59	216.77	216.16	216.4	215.83	216.63	216.59	216.05	216.75	217.67	216.42	217.1	217.03	217.04	216.37	217.03	216.96	217.58	216.54	216.54	216.95	215.9	215.31	217.12	217.09	216.21	217.71	217.72	216.72	217.36	216.55	218.05	216.33	215.02	217.47	217.06	218.01	216.36	218.63	216.28	216.8	217.32	217.51	216.51	217.38	216.88
209.58	207.62	209.6	209.12	208.7	209.14	208.96	208.11	209.87	208.71	207.92	208.68	208.14	208.73	209.07	209.07	209.48	208.3	208.73	209.05	209.67	208.09	209	208.84	208.48	208.22	209.06	208.1	209.76	209.29	208.68	209.12	209.05	207.48	209.81	208.19	209.05	209.15	207.97	209.39	208.32	208.79	207.8	209.26	208.33	208.16	208.8	208.53	207.78	208.4
211.82	212.28	213.42	212.74	212.1	212.74	212.53	211.64	212.48	213.2	212.58	211.78	212.01	211.86	213.03	212.55	212.77	211.5	212.73	213.27	212.42	210.58	211.6	213.29	213.49	212.2	212	212.37	211.98	211.54	212.86	212.4	212.24	213.55	212.65	212.57	211.76	212.14	211.61	212.97	210.88	212.61	212.48	213.03	212.9	212.91	211.43	212.59	211.27	212.85
199.24	200.76	200.23	200.24	200.81	199.43	201.23	200.47	201.3	200.68	200.54	199.4	199.46	200.48	200.05	200.5	201.18	200.67	201.16	199.81	199.06	199.73	200.07	200.36	200.12	199.7	202.03	200.19	200.77	200.39	200.31	200.54	200.26	199.77	200.31	200.16	200.71	200.62	200.47	198.64	198.97	200.26	200.27	199.94	200.03	199.93	199.87	200.51	200.13	201.02
215.77	217.41	215.4	217.65	217.13	217.22	216.37	216.73	217.99	216.69	217.19	217.46	215.79	217.91	218.55	217.01	217.12	217.97	216.65	216.96	217.15	217.76	216.49	216.95	216.35	217.67	216.53	217.26	216.46	217.15	216.05	216.49	217.91	217.48	216.69	216.53	217.41	217.48	217.29	217.25	217.07	216.65	216.63	215.02	216.32	217.13	216.71	216.76	218.67	216.89
203.18	202.4	201.74	201.86	202.24	202.12	202.94	203.16	202.49	202.45	202.91	202.75	202.98	203.06	203.5	204.16	202.9	202.72	203.03	203.14	202.41	202.59	202.95	202.2	202.33	203.19	202.27	202.84	202.74	202.43	201.91	202.79	203.04	202.63	202.92	201.66	202.32	202.39	201.66	201.65	201.86	203.06	203.38	202.67	202.2	202.97	202.43	202.3	201.8	203.6
200.14	200.83	199.81	200.27	199.88	199.44	200.27	199.36	201.14	200.52	200.3	200.68	200.39	199.79	199.8	200.24	200.45	200.77	200.13	201.39	199.27	199.4	199.81	200.69	200.43	200.04	199.97	201.14	200.63	198.95	199.6	200.8	199.52	200.97	201.29	199.59	200	199.54	201.47	200.9	199.35	199.93	200.88	200.5	201.26	199.57	199.74	200.06	201.49	199.26
197.91	198.97	197.66	198.37	197.22	196.68	199.53	197.98	198.49	198.36	196.72	198.76	198.47	199.49	198.63	197.47	197.01	198.76	198.85	199.27	197.56	197.65	197.95	198.36	198.26	199.56	198.22	198.56	198.54	197.83	198.58	197.29	199.08	198.5	197.93	198.45	198.53	197.62	197.86	197.44	197.16	197.83	198.43	197.75	197.73	198.5	197.85	198.5	198.79	197.62
208.16	209.14	208.33	209.54	209.24	209.5	210.69	210.4	209.12	210.07	210.65	208.33	210.24	209.18	209.71	210.3	210.36	210.12	209.33	209.98	209.89	209.98	210.29	209.02	209.23	209.74	208.44	210.66	209.94	210.41	209.65	209.98	209.81	209.59	208.92	209.28	209.69	210.63	208.65	210.03	209.01	210.3	209.7	210.35	208.74	209.62	209.61	209.83	210	209.24
207.76	209.68	208.4	208.76	209.13	208.18	208.69	208.33	209.35	209.51	208.45	209.12	208.09	208.5	209.07	209.46	208.23	208.47	209.14	209.17	208.68	208.68	209.85	209.72	209.43	208.94	209.42	209.04	208.52	208.75	208.62	209.17	209.2	209.02	208.46	208.37	208.93	209.2	209.62	209.3	208.76	208.11	209.25	208.69	207.94	208.52	209.08	207.95	208.33	207.23
208.91	208.71	207.78	207.9	208.9	208.99	207.99	207.23	209.15	208.85	208.33	207.75	208.1	208.84	207.9	207.9	208.69	208.27	208.62	208.72	208.03	209.98	207.21	209.55	208.63	208.93	208.03	208.87	208.26	208.05	209.36	208.96	207.34	208.81	208.22	208.63	208.64	209.17	208.11	207.75	208.56	208.68	207.89	209.5	207.77	207.81	207.82	210.06	209.01	207.73
209.7	210.27	209.95	208.97	208.57	210.12	209.58	210.27	210.23	210.1	209.53	210.25	209.49	208.97	210.07	209.9	209.68	209.26	208.98	210.04	209.18	208.58	210.44	210.49	210.07	209.68	209.34	209.67	209.48	211.24	208.76	209.67	209.1	209.53	209.42	210.11	209.92	208.95	210.05	209.95	209.82	209.83	209.26	209.94	209.27	209.67	208.67	209.34	209.78	210.94
209	209.19	208.47	208.7	208.21	207.92	209.76	208.46	209.25	208.09	209.08	208.79	208.16	209.4	208.37	208.56	208.91	207.82	209.44	208.34	208.08	209.94	208.99	208.45	208.43	209.01	207.73	208.94	208.74	209.19	208.68	207.91	208.38	207.36	209.26	209.17	208.7	209	208.4	208.46	209.17	208.38	208.45	208.46	208.23	208.42	209.65	209.05	208.85	208.41
208.85	209.33	209.24	208.87	208.77	208.6	208.56	208.21	208.38	208.93	208.22	208.5	208.19	207.82	209.75	209.16	209.47	208.31	209.01	209.66	208.84	209.82	209.61	209.11	207.85	209.88	207.95	208.68	207.99	208.55	209.64	208.54	208.67	209.87	209.72	208.15	208.6	209.62	209.3	208.53	208.36	210.25	208.66	208.87	208.29	208.2	207.91	209.01	207.68	209.45
209.22	209.7	208.83	208.7	208.58	208.6	208.09	208.93	209.19	208.37	209.59	209.03	209.1	208.16	208.23	210.41	208.42	208.31	208.82	209.89	209.43	208.9	207.52	208.46	209.41	208.46	209.81	208.42	208.88	208.23	208.98	208.4	209.43	209.24	208.41	209.03	208.04	209.09	209.7	208.46	206.88	208.96	209.35	207.92	208.19	208.54	208.8	208.73	208.78	208.39
213.33	213.08	212.9	213.81	215.23	214.35	213.75	213.87	213.13	212.76	214.54	213.39	214.17	212.91	213.17	213.27	213.66	213.84	213.96	213.72	214.42	213.31	213.22	213.63	214.32	213.37	215.09	213.72	213.65	214.52	214.45	212.99	213.48	214.36	213.9	214.29	211.92	213.34	214.19	213.68	213.97	214.41	214.2	213.8	213.61	213.9	213.02	213.82	213.63	213.96
200.46	201.64	200.19	199.89	200.11	201.38	200.33	199.83	200.79	199.73	200.68	200.09	200.34	199.88	200.14	201.01	200.59	199.93	199.99	200.36	200.37	200.1	199.3	199.39	200.26	199.47	199.75	201.52	199.01	200.93	200.42	200.32	200.29	200.48	199.56	200.88	201.17	201.06	199.16	200.68	201.38	201.2	199.3	200.2	201.26	200.8	200.83	200.8	200.71	200.57
207.67	208.17	207.81	207.94	207.63	208.3	206.94	208.72	208.35	206.81	208.02	206.9	208.24	207.21	207.29	206.88	206.47	207.42	207.4	208.45	207.81	207.23	208.23	207.58	207.64	207.31	207.06	207.32	209.5	207.46	208.07	207.88	207.54	207.17	208.39	208.37	208.16	208.04	208.21	207.46	209.41	207.8	207.54	207.94	206.65	207.18	207.96	207.85	206.76	209.05
207.25	208.03	207.56	208.49	207.56	208.14	208.58	208.01	207.47	207.21	208.11	207.31	207.3	207.76	208.37	207.1	208.88	206.89	206.88	208.49	208.67	208.28	207.87	208.01	207.6	206.73	208.74	208.75	207.48	207.91	208.66	206.79	208.01	209	207.59	208	207.96	207.83	207.92	207.12	207.52	209.04	208.61	207.88	208.89	207.96	207.11	208.02	207.13	207.31
218.47	218.49	218.18	217.85	218.43	217.2	219.2	217.03	218.09	217.31	217.26	217.69	217.67	217.12	218.54	217.9	217.48	218.93	218.15	218.67	218.39	217.88	217.77	216.78	217.19	217.2	218.49	217.41	218.51	217.16	216.78	217.86	217.08	216.99	217.49	218.66	217	217.31	216.87	217.94	217.62	217.73	217.68	217.43	217.27	218.33	218.2	217.82	217.8	217.48
207.52	207.68	207.16	208.84	207.49	207.09	207.41	208.23	207.75	208.06	208.24	206.83	207.4	207.7	207.59	207.47	207.31	207.79	207.77	207.83	207.44	206.88	208.21	208.04	207.85	208.06	207.8	208.79	207.7	207.83	208.36	208.43	207.21	208.93	208.74	208.62	207.05	206.78	208.23	208.15	208.54	205.59	208.23	207.88	206.97	207.92	208.4	207.86	208.28	207.28
205.59	206.32	206.63	207.28	205.15	205.77	207.2	206.63	207.17	207.07	207.5	205.84	205.65	205.75	205.59	206.16	206.56	206.49	207	206.25	206.34	206.91	205.38	205.2	205.96	205.81	206.54	206.85	206.03	207.34	206.59	205.67	206.53	206.68	207.07	206.24	207.31	206.26	207.88	206.75	206.47	207.14	207.13	206.02	206.5	206.29	206.09	206.41	206.97	207.19
206.66	204.91	205.69	205.72	204.85	206.69	204.84	205.41	206.5	205.43	205.61	205.37	205.22	205.77	205.98	204.92	206.68	205.92	206.33	206.01	205.48	204.76	206.65	205.99	205.51	205.92	206.23	204.84	205.96	204.85	206.18	204.35	206.5	205.97	206.01	206.46	204.81	206.51	205.73	207.39	204.75	206.23	205.75	206.18	205.57	206.04	204.76	204.6	205.31	205.58
213.32	212.94	212.79	212.12	214.06	212.49	211.74	212.57	212.54	211.87	214.12	214.03	213.01	213.56	213.8	214.25	212.46	214.63	212.3	213.31	213.06	213.14	213.01	212.58	213.17	212.72	213.64	213.19	212.84	212.22	213.02	212.67	212.79	211.35	213.67	212.07	213.35	212.1	212.59	213.49	213.15	214.46	213.35	214.21	212.13	212.84	213.32	214.21	212.3	213.7
218.37	217.41	217.63	217.89	218.17	217.61	217.39	218.24	217.47	216.78	217.69	218.24	218.51	218.36	218.37	217.65	218.44	218.46	219.53	217.81	217.82	217.35	218.34	217.78	218.27	216.67	217.47	218.25	216.39	217.48	218.27	217.48	217.18	217.43	218.14	218.11	217.86	217.48	217.93	218.04	217.29	217.46	217.66	217.04	217.26	217.56	218.27	217.86	218.06	217.1
209.23	208.61	208.84	210.41	209.09	209.8	209.01	209.97	209.08	207.68	209.7	208.36	208.41	208.79	208.42	208.56	208.65	208.35	209.16	208.03	210	209.93	209.48	209.33	207.99	208.52	209.09	210.06	208.46	209.11	208.84	209.33	210.24	209.07	208.79	207.84	207.9	208.96	207.75	207.77	208.04	208.28	208.57	210.11	208.91	209.91	208.63	208.95	209.07	208.38
204.51	204.25	205.13	203.93	205.01	204.71	204.33	205.47	204.53	205	204.45	205.22	205.61	205.45	204.98	205.27	204.69	204.53	204.94	205.1	206.09	203.95	204.74	204.01	204.14	204.25	204.38	203.42	205.85	204.2	204.61	204.29	205.01	205.87	204.48	204.49	205.06	204.37	204.76	204.81	205.83	204.42	205.39	203.6	205.14	205.35	204.21	204.79	205.61	204.42
217.77	217.12	217.81	218.06	217.82	217.1	218.47	216.85	218.51	216.88	217.26	218.16	218.82	216.9	219.01	218.59	218.74	218.15	217.58	217.52	219.07	218.97	217.06	217.14	218	217.83	217.76	217.05	218.85	216.89	217.75	217.04	218.39	216.43	217.48	217.48	218.28	217.99	218.67	217.3	217.37	217.48	218.15	218.66	217.12	218.12	217.12	216.99	217.21	217.06
208.55	207.67	207.25	208.62	207.37	208.07	208.07	207.11	208.07	208.22	208.1	207.7	207.18	208.33	208.71	207.85	207.97	207.88	207	208.16	207.34	208.12	207.8	208.6	207.35	208.21	207.6	208.11	207.75	207.89	207.07	207.44	207.94	207.83	206.26	208.4	207.45	206.9	208.28	208.7	207.9	208.23	208.86	207.11	208.5	208.16	207.16	207.38	208.81	206.69
217.09	217.63	217.92	217.69	217.4	218.09	219.24	218.95	218	217.37	217.26	217.25	217.03	217.93	217.09	217.7	218.23	217.33	217.37	217.27	218.45	217.37	218.48	217.86	216.7	219.4	217.34	217.63	217.23	218.89	216.55	216.91	218.08	217.39	216.79	217.93	217.27	216.93	218.46	218	218.06	218.37	218.88	217.47	217.5	217.54	217.89	217.31	218.38	217.53
203.48	203.83	202.37	204.3	203.89	202.43	203.93	203.59	203.08	204.77	203.72	203.94	203.14	203.5	203.71	203.15	204.38	204.93	203.99	203.61	203.2	203.09	203.16	203.86	203.27	203.25	203.79	203.05	203.95	202.92	204.5	203.68	204.78	203.42	203.9	204.02	204.02	203.1	203.81	204.87	203.57	203.92	204.22	203.92	204.7	203.35	203.26	203.07	204.66	203.67
210.84	211.05	212.66	212.69	213.38	213.58	212.58	213.09	213.07	211.55	213.66	212.83	212.75	211.45	211.96	212.33	211.76	212.38	212.46	212.07	213.15	212.95	212.06	212.47	212.51	211.76	211.63	212.65	211.85	213.11	212.5	211.77	212.47	211.85	212.9	212.57	211.53	212.06	211.88	212.32	212.23	212.08	213.39	212.46	212.92	212.25	211.9	212.65	213.22	211.98
208.06	208.04	206.95	207.86	206.66	207.88	208.78	206.74	208.05	208.42	207.82	207.76	207.19	207.93	207.5	207.78	207.95	208.03	208.58	208.11	207.89	207.29	208.73	206.51	208.32	207.66	206.74	208.22	208.8	207.82	206.95	208.81	207.71	208.77	207.4	208.17	207.46	207.28	207.14	207.8	208.72	207.68	207.56	208.26	207.1	208.2	207.31	208.1	207.52	207.76
212.43	212.43	212.77	212.85	212.53	212.29	213.1	212.34	212.8	212.77	213.22	212.53	213.22	213.21	213.49	213.66	212.85	213.95	212.84	212.53	211.81	212.89	212.72	212.98	213.13	213.58	213.04	213.59	212.62	213.36	212.84	212.62	213.43	213.11	213.33	211.62	212.24	213.98	212.38	213.38	212.67	212.69	213.41	213.19	213.39	213.15	213.08	212.87	214.17	213.34
210.72	210.89	212.21	211.01	210.71	211.81	211.13	211.57	211.9	211.79	211.59	211.5	211.48	211.46	211.41	210.57	210.48	210.35	211.25	211.51	211.85	211.13	212.59	210.57	212.73	211.66	211.78	211.73	211.72	212.38	211.52	211.72	211.8	209.82	210.97	210.89	212.3	211.24	210.77	209.98	210.47	211.42	211.46	211.95	212.38	211.73	212.84	212.55	212.39	211.25
206.2	205.79	206.13	206.49	206.11	207.43	206.81	206.87	206.13	207.52	206.23	205.97	206.44	206.57	206.95	207.22	206.74	206.22	205.59	206.95	205.94	206.63	205.7	206.93	207.16	205.92	206.58	206.83	205.27	207.46	204.81	206.71	207.59	205.78	206.2	205.76	206.32	206.85	206.38	206.66	205.82	205.97	206.54	207.33	206.19	206.64	206.61	206.62	206.02	206.26
203.94	202.47	203.68	203.48	202.31	204.02	203.95	203.38	202.91	203.13	204.19	202	202.58	204.34	203.52	203.26	203.28	204.17	203.92	203.1	202.97	202.63	203.65	204.11	202.89	203.13	203.78	202.9	204.14	203.42	203.36	203.36	204.99	203.4	202.85	203.29	204.52	203.47	203.37	203.98	203.5	203.76	202.81	204.05	203.61	201.63	203.9	204.54	203.05	203.87
199.95	201.12	200.67	199.04	201.05	199.77	200.12	200.59	200.97	200.52	200.83	199.39	199.96	200.05	199.39	199.85	201.13	200.93	200.93	199.56	201.27	200.05	200.68	200.89	200.91	199.44	199.49	199.66	199.26	200.46	200.26	200.47	199.65	199.57	201.08	199.71	199.38	200.53	200	201.33	199.89	200.36	199.23	200.06	200.76	200.26	199.78	200.8	200.2	199.81
199.48	200.21	200.45	198.9	199.59	199.68	199.6	200.88	199.66	198	199.69	199.48	199.83	201.38	200.23	199.53	199.15	200.13	199.15	198.22	199.55	199.95	199.94	199.77	200.62	200.57	198.12	199.93	200.16	199.79	199.75	199.29	199.39	199.9	199.89	200.03	199.99	199.94	199.87	198.66	199.06	200.47	199.82	198.46	200.25	199.36	199.81	199.37	198.91	198.8
214.51	212.83	212.6	213.16	213.21	213.25	212.58	212.69	213.62	213.16	213.46	212.68	213.04	212.73	212.79	212.27	212.21	212.65	212.64	212.63	213.6	212.93	212.15	213.21	213.11	214.27	214.02	213.14	212.53	212.34	213.07	213.79	212.67	212.44	213.06	212.3	214.1	213.48	212.6	213.22	213.76	212.97	213.1	213.11	212.38	214.18	211.85	212.35	213.34	212.77
211.16	211.82	211.38	212.29	211.83	211.6	211.66	210.6	212.46	212.31	211.7	211.32	211.27	211.55	211.54	211.69	212.07	211.55	212.43	210.4	212.28	211.43	212.36	210.92	211.65	212.12	211.57	211.73	211.74	212.54	212.11	211.88	212.4	210.34	211.87	211.42	211.69	212.4	211.4	211.68	211.53	211.13	212.01	211.96	212.29	211.53	211	211.03	212.07	210.97
217.12	218.69	216.74	217.33	216.52	217.41	217.32	216.48	217.05	216.67	217.4	216.5	217	215.8	217.39	216.99	217.52	216.93	216.82	216.95	218.59	216.33	216.95	217.09	216.86	218.01	216.36	216.64	217.21	216.72	217.53	216.83	217	217.25	216.16	216	217.74	216.99	216.96	217.79	216.67	216.29	217.32	216.78	216.6	217.55	217.45	216.76	217.82	216.62
207.75	207.52	207.68	207.01	207.42	207.02	206.91	208.22	208.73	208.16	209.1	208.36	207.73	207.12	207.32	207.09	207.86	208.23	207.2	208.19	208.22	208.31	207.7	207.2	207.61	208.74	205.86	207.69	208	208.16	206.51	207.63	207.43	208.9	208.2	207.25	209.2	208.1	207.36	208.33	208.22	207.94	208.55	206.5	207.38	208.29	207.86	206.5	207.91	207.04
217.54	217.72	219.06	217.57	218.36	218.12	217.44	218.68	217.63	217.07	217.22	218.56	217.86	218.55	218.15	217.96	217.35	217.84	217.77	217.26	218.56	217.07	217.78	217.38	217.71	216.83	217.01	217.84	218.08	218.07	218	218.01	218.15	219.36	218.45	217.95	217.15	217.44	217.96	218.29	218.62	217.35	218.64	218.34	218.28	218.58	218.67	216.88	217.9	218.81
209.43	209.19	210.33	209.09	209.1	208.29	208.77	209.67	210.14	210.9	209.59	210.06	208.89	208.08	208.46	209.39	209.61	210.72	209.71	209.58	209.03	210.54	209.5	209.92	209.05	210.13	209.71	210.34	208.99	210	209.34	209.04	209.16	210.12	209.68	208.45	208.48	210.73	209.57	208.99	210.41	209.81	209.29	210.01	208.88	209.23	209.08	209.28	209.68	210.44
212.51	212.84	212.61	213.01	212.82	212.3	213.59	212.74	212.23	212.77	212.43	212.28	212.81	212.7	214	213.33	212.76	212.11	211.28	214.06	212.8	212.77	213.51	212.13	212.52	213.22	213.5	213.76	213.42	213	212.88	211.58	213.13	211.79	213.29	211.96	212.1	212.96	214.6	213.13	213.11	212.68	212.97	212.67	213.54	213.33	212.75	212.39	212.71	213.33
203.08	204.05	203.07	203.25	204.02	203.32	203.09	203.8	203.91	203.67	203.63	202.78	202.7	202.64	204.41	205.08	203.66	204.27	204.33	202.78	203.06	204.63	204.31	203.85	204.83	202.73	203.91	203.71	203.76	203.16	203.4	204.22	203.28	204.59	204.24	204.38	204.21	203.68	203.08	203.06	202.93	203.8	203.4	204.64	204.06	203.29	203.61	203.57	202.81	203.46
198.78	199.06	198.32	198.89	198.87	198.21	199.08	198.26	198.39	198.15	198.63	198.97	197.94	198.17	197.83	199.57	199.26	199.81	198.78	197.99	199.46	198.31	198.61	198.57	199.09	198.62	198.58	198.61	199.52	198.57	198.57	197.73	198	197.51	198.74	198.05	198.37	198.28	199.45	199.48	199.07	198.37	198.68	198.24	198.55	198.3	198.49	198.67	198.6	199.46
216.62	217.62	218.66	218.3	219.04	218.04	217.84	217.16	217.68	217.35	217.79	217.07	217.34	217.66	218.66	217.22	219.18	217.82	218.87	217.8	217.78	217.11	216.48	217.44	218.76	217.68	216.61	218.36	218.32	218.42	217.41	217.84	217.62	217.38	216.62	217.88	217.67	217.67	217.94	218.33	216.97	217.78	217.6	218.11	217.33	217.66	217.87	218.36	217.24	217.05
199.94	200.39	200.47	200.97	200.45	199.17	200.14	200.25	200.5	200.36	200.89	200.01	200.28	201.47	200.57	200.78	198.95	200.7	199.88	199.88	200.49	200.41	199.51	199.73	201.48	200.82	200.6	200.68	201.18	200.81	200.71	198.59	200.77	200.55	201.08	200.09	200.8	201.81	199.73	200.04	200.15	200.35	199.15	199.67	200.25	200.97	199.8	201.84	199.34	200.25
200.91	200.22	200.04	199.12	198.7	199.58	200.23	199.59	198.99	199.34	198.77	199.87	199.53	199.35	200.38	199.77	199.66	200.11	200.05	199.88	199.98	199.29	199.51	200.28	199.73	198.87	199.93	198.83	198.79	199.76	200.57	199.9	198.53	201.04	199.71	198.99	199.39	199.47	199.8	200.14	199.88	199.76	201.09	199.36	200.24	199.5	199.48	199.82	199.81	197.6
202.81	203.04	202.51	203.83	202.96	201.83	202.64	201.33	203.35	202.99	203.52	203.09	201.69	202.44	201.65	202.21	201.9	202.02	203.37	202.72	203.18	202.11	201.88	202.03	201.68	202.8	203.35	203.22	203.27	202.11	202.11	202.22	202.73	202.09	201.7	200.96	202.18	201.95	202.15	201.97	202.14	202.34	203.12	202.83	202.43	202.29	203.03	202.33	202.95	202.21
213.5	212.01	214.53	212.89	212.78	212.71	213.52	212.71	213.52	212.91	213.41	212.72	213.7	212.55	211.23	213.53	213.06	212.5	213.62	211.53	212.66	212.35	213.14	212.76	212.87	214.41	211.35	212.08	213.88	213.06	212.16	212.16	211.85	212.91	213.01	212.98	213.11	213.9	213.98	213.41	212.63	212.98	213.01	212.69	213.41	212.43	213.16	212.73	213.32	212
208.64	209.68	209.71	208.16	209.63	209.87	208.22	208.91	209.52	208.52	208.85	209.55	209.2	209.27	209.11	208.75	208.7	208.49	209.3	207.06	210.73	207.96	208.44	208.23	207.88	208.16	209.84	208.5	208.58	208.08	208.1	209.11	207.94	208.8	209.88	208.84	209.31	207.84	208.53	209.19	208.91	209.21	208.77	208.62	209.51	208.55	208.44	208.96	208.62	208.14
205.46	205.26	204.91	205.91	204.91	205.63	204.96	204.75	203.95	204.6	205.71	205.36	205.17	205.29	205.36	204.46	205.72	205.56	205.3	205.42	204.3	204.83	205.07	204.26	205.98	204.9	204.92	204.51	203.89	204.37	205.76	205.14	204.64	205.78	205.47	203.79	203.92	204.66	204.6	205.44	204.28	205.29	205.38	204.67	205.18	205.84	205.89	204.43	204.87	205.45
203.58	203.43	203.58	204.48	203.21	203.51	203.89	203.59	203.26	203.54	203.48	203.97	204.5	203.1	204.08	203.85	203.71	203.39	204.21	203.41	204.95	203.62	203.46	203.38	203.73	204.31	202.35	204.72	203.66	203.72	203.64	204.6	203.68	203.5	203.78	203.99	203.62	203.38	204.52	204.28	203.99	203.53	204	203.4	203.79	205.64	203.7	203.95	203.98	203.27
200.95	201.94	201.96	201.98	201.4	201.74	200.77	200.54	200.15	201.36	201.7	199.94	200.93	202.15	200.62	200.89	201.53	200.48	201.67	202.02	200.23	200.97	200.38	201.69	201.25	201.5	201.08	200.03	201.67	200.69	201.49	201.8	201.3	201.12	201.19	200.68	201.23	200.8	200.52	200.21	201.14	201.53	200.09	200.82	201.27	201.83	199.56	201.15	201.7	202.64
212.13	211	211.64	211.25	211.78	211.3	211.89	210.59	212.5	211.76	211.22	212.54	212.14	212.11	211.62	212.33	211.23	211.34	211.72	211.56	212.54	211.91	212.05	211.68	212.5	211.2	211.11	211.45	211.44	211.7	211.83	212.03	210.47	211.81	211.31	211.8	211.02	211.34	210.89	210.89	211.45	213	212.25	212.36	211.9	212.11	211.38	210.88	211.87	211.25
208.25	208.71	208.75	209.12	207.2	209.05	209.65	208.76	208.81	208.57	207.7	208.06	209.7	209	209.55	209.41	208.81	208.47	208.74	208.55	209.63	208.85	208.07	209.33	209.09	208.68	207.97	209.09	209.01	208.39	208.3	209.11	208.18	208.39	208.4	209.58	209.79	208.91	208.94	209.26	209.27	208.15	208.21	209.31	209.66	208.78	208.66	208.86	207.85	210.03
208.2	208.8	209.27	209.75	208.85	209.26	209.56	208	209.98	210.02	208.63	209.34	209.56	210.27	209.76	209.69	209.38	209.64	209.46	209.2	209.74	208.9	209.32	209.82	209.72	209.72	209.33	209.77	209.48	209.5	209.29	210.72	209.93	209.35	208.61	209.1	209.55	210.41	209.04	209.39	208.74	208.99	210.35	209.08	209.15	209.96	209.5	210.52	208.67	209.94
207.47	208.8	207.79	207.86	207.46	208.35	206.75	208.88	206.81	207.18	207.47	207.59	208.58	207.28	208.31	207.55	208.24	207.96	208.54	208.2	206.9	207.64	208.07	206.78	207.17	208.56	209.2	207.89	207.59	207.02	206.62	206.77	207.35	208.42	208.2	208.09	207.74	208.17	208	207.93	207.39	208.15	208.84	206.4	207.57	206.96	208.22	207.38	207.76	207.53
212.45	211.5	212.37	212.05	211.65	211.15	212.46	211.44	211.39	211.29	212.05	211.53	211.92	211.7	212.04	210.36	212.1	211.97	212.35	210.73	211.28	212.46	211.6	211.57	212.23	210.88	211.04	210.79	211.61	211.3	210.68	212.24	212.67	211.4	210.69	212.63	211.54	212.34	210.49	212.11	211.6	212.78	211.91	211.21	211.18	212.62	212.45	212.89	210.49	212.17
204.2	204.23	204.88	202.8	204.07	205.24	203.24	203.23	204.36	202.98	203.86	203.82	202.88	204.2	203.72	204.19	204	202.48	204.1	203.88	204.16	203.82	203.55	203.45	203.78	203.06	204.6	203.66	203.44	203.44	202.95	203.61	203.84	204.12	203.18	203.73	203.86	204.12	202.59	203.88	203.38	203.83	203.27	204.33	204.58	203.38	203.25	203.22	203.46	203.04
208.36	208.99	208.55	209.5	208.66	208.79	208.37	209.23	208.89	208.82	208.1	208.14	207.63	208.77	209.55	208.82	208.51	209.52	208.64	209.15	206.77	209.41	210.09	208.68	209.09	208.77	207.24	208.96	208.7	209.18	208.78	208.54	208.91	209.51	208.05	209.4	209.01	208.84	207.97	208.5	208.4	208.7	209.08	208.69	208.43	208.25	208.11	209.56	209.91	208.52
212.86	211.08	211.56	213.29	210.43	210.85	211.18	210.67	211.76	212.04	211.52	211.84	212.13	212.28	211.47	213.18	211.58	210.89	210.66	211.53	210.51	211.45	212.53	211.33	212.05	212.35	210.73	212.12	211.8	211.83	212.41	211.11	212.35	211.35	212.62	212.26	212.56	211.19	211.6	210.34	211.52	211.78	211.56	211.35	211.82	212.4	211.5	210.91	211.97	211.09
208.59	209.97	209.7	210.11	209.6	208.49	209.88	209.46	208.78	209.78	209.86	209.57	208.44	208.74	208.9	210.23	208.65	209.87	208.64	210.87	209.06	209.86	209.13	209.64	209.93	209.04	210.55	210.3	208.65	209.95	209.51	209.4	208.55	209.57	210.14	208.52	210.98	210.11	209.35	209.9	209.21	209.03	209.46	209.77	208.72	209.6	209.69	210.46	210.07	209.2
199.85	199.77	199.42	201.87	199.91	199.97	200.49	200.68	200.55	200.8	200.41	200.21	200.7	199.77	199.68	199.67	201.67	200.71	201.4	199.45	200.13	199.88	200.93	200.02	200.73	199.88	200.93	200	200.28	200.47	200.93	199.43	199.63	200.45	200.05	200.39	200.49	200.07	200.25	200.01	200.88	199.56	200.4	199.55	200.17	199.85	200.39	199.65	200.64	200.79
202.08	203.92	202.69	203.74	202.86	203.46	203.42	202.29	203.46	203.69	202.62	202.36	202.87	202.83	202.7	203.15	201.96	203.46	203.83	203.23	203.34	201.99	203.48	202.25	203.62	204.34	203.41	203.53	203.4	203.49	204.27	202.48	203.43	203.47	202.63	203.54	203.09	202.95	203.66	203.59	202.89	203.4	203.13	202.67	203.01	202.86	203.06	202.83	203.05	203.61
198.6	198.64	198.32	198.37	199.67	198.16	198.35	198.57	197.55	199.42	199.21	198.53	198.41	198.16	198.98	199.63	198.71	198.78	198.41	198.78	198.17	198.66	198.07	197.19	198.46	199.11	198.54	198.32	197.68	198.71	199.43	199.79	198.46	199.15	198.94	198.94	197.55	198.91	198.76	198.32	198.74	197.74	197.98	197.93	198.82	198.2	197.64	199.49	198.49	197.92
203.44	202.65	203.81	202.17	201.64	201.64	202.46	202.77	202.06	202.65	202.8	201.79	202.18	202.54	202.97	204	201.77	203.65	202.61	203.29	202.83	202.38	203.49	202.07	201.14	201.1	202.02	202.53	203.02	202.59	202.23	202.72	203.49	202.74	202.13	203.28	201.86	202.88	202.02	201.82	202.86	203.2	202.38	203.03	203.06	202.5	201.96	202.23	203.31	201.91
203.25	203.19	203.25	203.74	203.96	203.58	203.57	202.98	202.95	204.39	203.74	203.79	205.36	203.71	203.14	204.53	203.76	203.9	202.93	203.49	203.17	204.48	205.21	203.03	203.38	202.77	203.8	203.06	202.67	202.71	204.18	203.98	201.71	203.63	203.68	203.37	202.44	203.64	203.39	201.75	203.37	204.02	203.21	202.78	203.77	202.29	203.62	204.02	203.71	204.08
209.44	208.7	207.87	208.52	209.99	208.93	208.86	208.71	208.86	209.13	209.8	209.27	207.91	209.69	208.91	209.95	209.96	209.52	208.83	208.27	207.4	208.67	208.54	207.55	208.65	209.34	208.58	208.46	208.41	207.79	209.12	208.31	209.19	209.19	208.71	209.18	208.68	209.14	208.96	207.53	209.66	209.58	209.45	208.52	208.49	208.88	209.07	209.56	209.52	208.25
202.52	202.26	203.36	203.04	202.32	203.46	202.11	202.72	202.54	201.93	202.48	202.28	202.78	200.55	202.06	201.85	203.37	203.58	202.32	203.89	201.74	202.47	202.82	202.41	202	201.9	202.32	202.72	202.21	203.08	201.95	201.79	202.1	202.79	203.22	201.89	203.52	201.76	203.49	201.98	202.82	202.29	202.53	202.78	202.96	201.52	202.66	203.55	202.52	203.01
208.93	208.89	209.36	209.84	210.54	209.47	209.56	209.52	210.08	209.34	209.53	210.51	209.94	209.4	209.96	208.92	209.67	209.43	209.61	209.48	210.89	210.21	209.01	209.16	208.55	209.02	209.4	209.8	209.69	209.68	209.75	209.91	208.92	209.5	208.8	209.58	209.93	209.46	209.01	209.11	210.34	209.57	210.42	209.96	209.75	209.16	208.92	210.88	208.7	209.89
203.47	203.77	203.89	204.68	204.75	204.31	204.66	204.72	203.98	203.92	203.75	204.38	203.99	204.31	202.62	203.15	204.41	205	204.18	204.23	203.67	204.74	204.15	204.99	204.2	203.88	203.49	203.48	204.57	204.25	204.27	203.91	204.5	202.99	203.8	203.96	204.66	204.46	203.44	204.16	204.51	204.39	204.01	204.23	204.41	203.92	203.35	204.03	204.31	203.79
207.67	208.1	208.28	207.22	208.07	207.07	208.3	208.19	208.03	207.56	208.42	208.19	209.25	207.08	207.95	207.84	208.61	207.54	207.51	208.02	208.49	208.37	207.89	207.26	207.91	207.27	206.74	207.38	207.6	208.05	207.23	207.89	206.96	207.68	208.15	207.76	207.69	207.78	208.39	207.22	207.17	207.68	207.94	208.15	206.43	207.58	207.48	207.51	208.97	208.22
218.55	218.28	218.37	219.39	218.29	217.14	218.32	217.91	218.16	217.52	217.08	217.63	218.05	217.49	218.21	218.28	217.14	218.54	217.34	217.06	217.04	217.16	218.44	218.66	217.53	217.22	217.98	217.09	218.22	218.12	217.47	217.38	218.19	219.26	217.32	217.74	218.35	217.26	217.92	216.91	218.25	218.39	217.51	217.95	217.47	217.27	218.69	217.25	217.89	217.9
199.94	199.95	200.17	200.51	198.35	199.7	198.81	200.47	198.32	199.71	200.65	200.28	200.38	198.4	199.74	199.46	200.64	199.84	200.24	198.49	200.65	199.5	199.24	199.94	199.59	198.77	199.49	199.75	199.61	200.12	200.59	199.62	199.2	199.37	199.61	199.34	199.71	199.46	199.38	198.53	200.08	199.86	200.27	198.97	199.59	199.3	199.01	199.77	199.38	199.75
202.89	203.03	203.11	204.02	203.8	202.91	203.79	204.38	204.21	203.93	203.08	203.49	202.86	203.59	204.58	203.11	204.25	203.75	203.75	203.85	204.7	202.93	203.97	203.78	204.16	204.39	203.23	202.59	204.5	203.13	203.12	203.11	203.86	203.81	202.93	204.12	203.4	204.26	203.89	203.42	203.07	203.67	203.7	203.19	203.91	204.28	203.61	202.54	204.49	202.36
209.15	208.43	209.39	207.52	207.61	209.41	208.33	208.13	208.86	207.37	208.34	208.52	208.82	209.07	208.92	207.62	208.88	208.74	207.68	208.13	208.68	209.14	209.4	208.27	208.28	207.72	207.87	209.06	207.79	207.44	207.78	208.61	207.09	208.56	208.67	208.7	206.4	207.32	208.12	209.08	208.11	208.35	208.1	208.61	207.94	208.31	209.64	208.46	208.74	208.33
205	204.19	204.78	205.26	205.2	204.54	204.33	203.75	204.5	204.71	204.85	204.41	204.38	204.25	204.76	204.26	205.61	204.33	204.54	204.24	203.81	204.3	205.22	204.47	205.77	205.61	205	204.19	203.53	205.89	204.92	204.85	205.76	205.04	204.84	203.9	205.11	204.42	204.09	205.72	205.46	204.39	204.97	205.41	204.61	204.88	205.21	203.19	203.72	204.93
203.06	204.16	203.79	203.69	203.73	203.37	204.75	203.47	203.4	202.9	203.59	203.85	202.86	204.16	204.52	203.78	203.59	204.27	203.64	204	204.08	202.66	203.66	205.14	203.1	203.96	204.07	203.73	203.63	203.7	203.29	203.92	203.96	203.5	204.02	203.07	204.59	204.06	203.67	203.58	203.96	203.2	202.95	203.92	203.82	203.49	203.38	202.79	203.75	204.27
211.09	211.97	210.74	211.28	212.42	212.19	212.16	212.3	211.16	210.95	210.86	211.59	212.24	212.02	212.36	211.36	211.59	212.64	211.72	212.64	211.6	211.53	211.35	212.31	212.28	210.81	212.76	211.14	211.18	212.18	211.37	211.41	211.3	211.5	211.93	211.71	211.01	211.9	212.47	210.57	211.1	211.3	211.29	211.35	211.31	212.25	211.82	210.94	210.56	210.21
212.27	212.74	212.34	212.71	212.79	211.55	212.53	212.88	211.87	213.23	212.43	212.33	212.86	212.69	212.8	212.64	212.29	211.54	212.47	212.48	212.5	211.88	211.32	212.5	213.2	211.75	212.33	213.85	211.57	211.13	212.33	212.4	213.1	212.45	212.15	212.57	213.44	211.94	212.52	213.11	211.73	212.55	211.57	211.4	212.09	213.43	212.35	212.6	212.16	212.06
208.93	208.74	209.48	209.36	208.92	207.27	207.67	208.33	209.17	209.56	208.29	208.56	208.43	209.28	208.22	208.55	208.49	210.01	208.99	209.04	208.51	208.61	208.48	207.5	209.78	208.34	208.08	208.49	208.92	208.48	208.38	209.99	208.57	209.52	208.28	209.83	208.9	208.6	207.54	209.06	208.1	209.37	207.79	208.33	208.75	208.86	208.23	209.41	208.78	208.33
203.88	203.75	203.96	203.91	203.17	203.52	202.09	203.22	203.12	201.88	203.58	202.95	202.75	203.34	201.89	202.52	203.14	203.12	203.37	202.32	202.46	203.52	202.93	203.09	202.55	202.55	204.52	204.15	203.7	202.14	204.57	203.37	202.84	203.49	202.91	204.13	202.59	203.99	201.95	202.93	203.19	202.6	203.09	202.85	202.83	203.13	203.47	203	203.7	203.87
212.18	211.78	211.46	211.95	211.66	210.89	212.07	212.45	211.65	211.85	211.43	211.46	212.03	211.06	211.74	211.45	211.41	211.75	211.7	212.59	211.27	211.09	210.99	211.38	212.16	211.82	212.36	211.57	211.45	211.07	211.93	211.19	212.15	211.3	211.55	211.63	210.88	211.18	211.17	211.67	211.6	212.4	211.18	211.74	211.88	213.11	212.02	211.77	211.71	212.63
208.08	208.76	208.87	209.46	208.77	208.55	208.81	208.23	207.78	207.85	208.03	208.11	209.55	208.62	207.92	208.79	209.24	208.66	208.74	207.71	208.84	208.74	208.35	208.99	208.46	209.15	209.49	208.46	209.7	208.74	208.71	208.2	208.7	208.97	207.05	209.95	208.77	209	208.37	208.83	208.9	207.44	209.05	208.11	207.5	209.1	208.85	207.52	208.16	207.04
208.17	207.69	208.15	207.89	208.37	207.91	206.99	208.06	208.6	207.78	207.12	207.69	206.55	206.75	209.81	206.68	208.75	207.57	207.44	208.09	207.14	207.42	207.85	207.18	207.52	208.05	205.98	208.69	207.45	207.16	208.03	207.68	207.19	208.02	208.64	206.6	207.96	208.04	206.82	207.55	207.73	207.55	207.84	206.84	207.68	206.87	207.67	207.39	208.46	207.23
211.46	211.79	212.82	211.51	210.94	211.85	211.02	211.17	211.42	211.38	212.61	211.47	211.04	210.96	210.89	211.49	210.93	212.07	212.3	212.5	211.01	211.25	211.97	212.36	210.99	211.83	212.25	211.8	211.54	211.93	211.15	211.8	211.04	211.49	211.83	211.72	210.92	211.59	211.98	211.68	211.22	211.72	210.69	213.3	211.53	211.67	212.68	212.46	210.89	211.25
203.23	205.07	205.76	204.05	204.94	204.42	204.84	204.27	204.86	204.34	204.72	205.23	205.6	204.4	205.25	205.21	205.24	203.12	204.57	205.76	204.18	204.38	204.65	203.77	203.84	204.17	203.33	203.95	204.79	204.6	205.38	204.84	205.11	204.8	204.18	204.31	204.52	204.34	204.97	204.2	204.05	203.9	205.34	204.72	204.13	205.98	204.05	204.85	204.29	202.96
209.63	208.3	208.87	208.85	210.37	208.9	208.55	208.14	209.21	209.49	209.89	208.22	209.42	209.5	208.42	206.63	209.51	208.35	209.43	208.25	208.11	210.01	209.67	207.68	207.41	208.19	208.25	208.69	209.26	208.56	207.95	209.32	207.49	209	208.36	209.35	208.46	209.12	208.94	209.19	209.06	207.33	208.47	209.14	207.76	209.52	209.09	209.33	209.87	207.98
212.82	212.62	211.39	211.69	211.49	212.94	211.16	212.38	211.21	211.15	211.27	211.04	211.33	211.73	210.83	211.31	212.04	211.11	211.22	210.77	211.93	211.13	209.49	211.69	211	210.64	211.56	211.55	212.29	212.54	211.22	212.07	212.19	211.89	211.19	210.54	211.47	211.38	211.34	211.54	210.25	211.88	211.17	211.81	211.4	211.04	211.84	210.8	212.95	212.42
211.92	211.21	212.04	211.59	212.51	211.89	212.32	211.78	212.51	212.6	212.21	212.57	213.69	212.62	212.48	212.53	212.34	211.61	211.58	212.57	211.12	212.06	212.46	213.05	212.35	211.61	212.14	212.53	212.75	211.76	212.36	212.47	213.3	213.67	211.99	213.35	212.22	212.2	211.9	213.51	211.01	212.98	212.46	211.72	212.2	212.8	212.28	212.23	212.92	211.65
198.77	199.5	199.69	198.93	198.59	198.82	200.12	199.71	199.13	199.79	199.47	199.57	198.65	198.86	199.01	200.51	199.95	198.51	199.09	198.27	199.56	199.86	199.62	197.82	200.42	199.63	199.84	198.87	199.43	198.87	200.52	198.33	199.14	199.81	198.87	198.11	199.66	199	199.87	199.87	199.16	200.67	199.67	199.9	199.17	200.08	198.57	199.63	198.83	199.1
201.14	201.17	202.64	201.5	202.72	202.16	199.81	201.52	200.71	201.03	201.36	201.25	201.88	201	200.43	200.35	201.92	201.26	200.79	200.71	201.47	200.36	201.03	199.51	200.71	201.43	200.19	202.16	200.65	201.07	200.1	200.06	200.47	200.98	199.97	201.12	201.47	201.72	201.52	200.39	201.9	201.52	201.68	201.68	200.24	200.8	201.49	200.6	200.86	201.52
208.05	207.81	206.44	208.18	207.36	207.39	208.54	207.76	208.4	207.37	207.83	207.78	207.26	206.97	206.69	207.62	207.27	207.54	207.93	208.12	206.64	207.48	208.72	207.92	207.02	207.75	207.69	207.47	207.48	207.69	207.88	206.68	206.43	206.77	208.21	208.2	207.24	207.93	208.74	208.65	208.2	207.83	207.78	207.99	208.83	208.81	207.15	207.24	207.92	208.25
205.43	206.3	206.69	206.88	204.67	206.43	205.8	207.16	207.19	206.16	206.37	206.35	206.61	206.34	205.49	206.61	206.09	206.45	206.29	206.43	206.29	204.92	207.49	205.54	207.17	205.97	206.47	205.2	205.91	206.33	206.73	207.12	207.26	206.77	206.44	206.6	206.04	206.39	205.63	206.64	206.52	206.49	206.17	205.27	206.39	207.52	207.74	205.02	206.25	207.38
208.05	209.3	208.25	208.58	209.51	208.57	208.44	207.9	208.66	208.16	207.29	208.58	208.51	208.1	209.83	208.94	208.33	209.63	208.21	209.26	207.77	209.23	208.31	209.33	208.57	208.54	209.17	208.69	208.05	208.23	209.23	209.15	208.42	208.45	208.71	207.86	209.35	209.04	208.37	209.43	208.52	208.71	208.46	208.35	209.36	208.75	209.22	208.2	209.83	209.94
208.23	209.9	207.74	208.42	208.81	208.48	208.14	208.93	209.37	208.79	208.57	207.97	210.19	208.18	208.06	207.99	208.91	208.79	208.16	209.13	209.54	208.52	207.61	208.56	209.46	207.28	209.06	207.65	208.43	209.91	208.88	208.64	209.66	208.92	209.37	208.66	207.15	209.51	208.9	209.37	208.43	207.47	208.24	208.35	208.99	208.23	207.72	209.32	208.1	209
205.07	204.1	205.31	204.67	204.4	204.69	204.36	204.06	203.78	205.32	205.67	204.67	204.46	204.65	204.88	205.58	205.5	205.06	204.56	204.71	204.16	203.76	204.45	204.22	204.82	204.95	204.68	205.2	204.45	204.74	204.53	205.23	204.82	204.41	204.71	206.47	205.5	204.96	204.1	205.5	204.1	203.41	204.55	205.83	204.3	204.46	205.13	206.04	204.56	204.38
208.08	208.28	209.04	209.09	208.41	208.6	209.48	208.3	208.81	209.04	207.9	209.41	208.39	208.97	208.2	208.41	209.56	208.56	208.22	208.85	209.91	208.94	208.79	208.17	209.51	209.19	206.73	207.92	208.78	208.27	208.68	208.58	208.77	207.78	207.07	207.93	208.55	208.08	209.16	209.01	208.29	208.73	208.48	208.58	208.85	209.36	208.44	208.83	208.51	209.2
213.39	213.57	211.82	213.58	212.01	213.15	213.67	212.45	213.83	213.01	212.54	212.04	212.89	212.97	213.38	212.84	213.44	213.25	213.59	212.74	213.71	211.71	213.06	213.43	212.47	211.87	213.81	214.2	213.03	213.31	212.18	213.27	213.12	214.11	212.36	212.09	212.84	212.39	213.01	212.51	212.92	212.3	213.34	212.61	213.1	213.58	212.43	212.11	213.23	213.91
208.27	208.92	208.79	208.25	208.67	208.53	207.57	209.13	208.63	209.84	208.63	208.42	208.74	210.4	208.42	208.91	208.11	208.29	208.15	208.77	209.57	208.55	209.18	208.89	209.25	207.5	207.58	208.78	209.03	208.13	208.3	208.5	208.67	209	208.64	207.91	208.35	208.09	209.73	208.61	208.63	209.66	208.16	207.36	208.53	208.48	208.04	207.78	207.73	208.88
217.22	217.05	217.01	217.5	216.91	217.38	215.83	216.21	217.93	217.64	216.73	216.76	217.57	216.18	217.8	216.13	216.82	217.2	216.96	216.43	217.09	217.44	218.14	216.36	216.07	216.57	217.87	217.27	217.11	217.33	217.67	217.43	217.4	216.94	216.48	216.24	217.13	216.06	217.32	217.24	216.98	217.07	217.2	217.27	216.78	217.74	216.94	216.31	216.34	217.08
218.1	217.31	218.14	217.44	217.07	218.23	218.54	218.61	216.28	217.39	217.87	217.13	217.57	217.49	219.03	217.07	216.76	217.98	218.41	217.44	217.52	218.28	217.58	219.13	217.96	218.32	218.47	217.98	217.61	216.42	217.56	218.02	217.55	217.17	216.45	217.57	217	217.6	218.13	217.95	217.59	218.55	218.08	218.9	217.83	218.37	217.75	216.7	216.97	217.19
208.76	207.85	209.37	208.38	207.75	207.68	208.49	209.2	208.63	208.98	208.79	208.32	207.83	208.72	208.69	207.87	209.57	207.59	208.05	208.47	208.28	207.17	208.61	207.83	209.74	208.36	209.16	208.35	209.35	208.95	207.88	208.74	208.2	207.55	209.45	208.59	206.99	208.2	208.44	207.71	208.2	207.73	208.19	208.86	207.81	209.02	208.81	208.64	207.52	208.36
207.92	208.65	208.99	208.6	208.74	208.99	208.45	208.7	209.08	209.37	209.34	208.97	208.76	209.05	208.31	208.13	209.21	209.72	209.22	210.35	208.5	209.19	208.24	207.86	208.42	209.79	208.88	208.3	208.98	208.87	210.68	209.28	208.41	207.87	208.88	209.42	208.36	209.41	207.28	207.43	209.28	209.4	209.03	209.52	209.17	209.43	209.35	209.59	209.82	209.39
215.95	217.26	217.1	217.01	216.14	216.17	217.48	217.64	217.36	216.7	217.14	217.43	216.95	216.81	216.47	216.68	216.74	217.73	217.05	217.29	217.15	215.61	217.44	217.54	217.49	217.02	216.96	216.33	216.55	216.31	217.05	217.15	217.12	216.32	217.62	216.56	216.21	217.54	217.09	215.98	216.18	217.07	217.53	216.1	218.2	216.74	217.3	216.83	217	216.66
213.48	213.69	212.87	213.18	211.75	212.07	212.81	213.12	212.2	212.96	213.93	213.3	212.54	211.16	212.97	212.34	212.71	211.65	213.76	212.16	213.35	213.94	211.76	212.58	212.57	212.75	212.54	212.95	213.6	213.6	213.72	213.04	213.22	213.36	212.09	213.39	211.6	213	211.61	212.88	212.46	212.39	212.75	212.66	212.72	213.39	211.95	212.76	211.06	212.06
207.82	207.88	207.36	206.85	207.62	206.1	207.35	207.05	208.55	207.55	208.46	207.88	206.22	207.33	206.95	208.08	208.5	207.44	207.52	206.76	208.25	207.18	208.55	207.22	206.69	207.89	207.79	207.39	208.28	208.09	207.68	207.07	207.73	207.14	208.33	207.56	207.63	207.13	207.41	207.86	206.6	207.89	208.2	206.94	206.55	208.05	206.02	207.42	207.55	208.06
202.17	202.69	202.29	202.19	202.2	202.57	201.89	202.58	202.24	201.82	203.53	202.82	202.57	203	202.8	203.14	201.66	202.62	201.47	202.31	200.98	202.48	201.69	201.86	202.06	202.29	203.53	202.22	202.01	201.47	202.37	202.89	202.14	201.65	202.1	201.49	202.95	202.13	202.42	202.79	201.88	201.55	201.44	203	202.34	202.7	201.95	201.89	201.74	202.92
217.39	216.29	216.41	216.76	215.45	215.98	217.14	216.77	217.02	216.52	217.1	215.8	217.67	217.98	216.61	216.69	216.39	217.26	217.61	217.86	217.32	217.38	215.87	216.52	217.74	216.23	216.35	216.96	216.89	217.36	217.32	217.19	218.23	218.22	216.22	217.25	217.31	217.61	216.34	216.48	217.22	216.76	217.51	217.59	217.63	217.39	216.83	216.13	217.76	217.34
208.35	209.36	208.21	207.28	208.06	208.21	208.02	209.63	208.02	208.4	209.07	208.26	209.65	208.88	208.85	208.98	208.26	207.99	208.47	208.84	209.68	207.96	208.67	208.52	208.4	208.53	208.83	208.24	208.84	208.99	208.24	208.58	208.87	208.32	208.91	208.11	209.29	209.94	208.3	208.8	208.73	208.84	208.28	208.42	209.87	208.48	208.5	207.5	209.12	208.12
210.82	212.49	211.32	212.12	212.64	212.02	211.51	212.34	212.12	211.31	212	211.74	211.66	211.45	210.89	212.64	212.14	212.05	211.61	212.03	210.88	211.16	212.13	212.88	211.64	211.99	212.2	211.73	211.43	212.64	210.63	212.1	212.81	210.94	212.23	210.96	211.65	211.61	211.55	212.08	213.48	211.41	210.63	211.54	210.97	211.51	211.19	210.86	211.31	211.03
199.22	198.57	198.56	198.84	198.96	199.2	198.12	198.54	197.96	198.47	198.64	198.85	198.58	199.55	198.71	199.41	197.94	198.81	198.22	198.17	198.91	198.68	198.33	198.7	198.36	199.31	199.3	197.76	198.77	198.52	199.25	198.92	198.03	198.05	198.61	198.48	198.18	199.12	198.55	200.31	198.4	198.07	198.15	197.96	198.64	199.02	198.82	198.53	199.08	199.44
211.44	211.09	211.39	211.54	210.92	210.85	211.55	211.57	211.23	211.96	211.81	211.73	212.98	211.87	210	211.71	211.84	210.98	211.53	211.98	212.8	211.41	211.62	211.66	211.69	212.63	210.18	212.11	210.73	211.98	211.81	211.42	211.68	210.84	212.62	211.68	211.12	210.66	211.06	211.87	210.65	211.55	211.43	212.58	211.89	211.19	210.85	211.85	211.58	212.31
200.4	200.36	199.85	199.71	199.23	200.62	200.94	200.35	200.02	199.59	201.02	200.78	200.74	200.23	200.48	200.27	200.36	200.06	199.68	201.26	200.74	200.2	200.99	200.07	200.84	199.17	199.69	199.72	199.18	200.59	200.19	199.75	199.29	199.26	200.2	199.4	199.66	200.19	199.39	200.26	199.74	199.99	199.71	200.51	199.84	199.79	199.54	199.63	200.22	199.08
199.76	199.23	200	199.61	199.3	199.97	198.59	200.5	199.64	198.64	199.85	200.3	198.52	198.38	199.75	199.05	200.55	200.34	199.15	200.24	200.01	200.33	199.4	200.23	200.08	199.93	199.27	199.3	198.62	199.41	198.98	200.07	199.89	199.29	200.17	199.74	199.99	199.29	199.81	199.33	199.3	199.14	199.51	199.77	200.14	200.95	200.01	199.19	199.57	199.31
208.43	208.43	208.21	208.51	208.83	208.45	208.76	208.72	208.58	208.3	209.18	208.52	208.27	208.5	209.32	208.4	209.12	207.78	209.95	208.46	207.73	207.61	208.24	208.19	207.25	208.47	208.69	207.99	209.04	209.45	209.37	208.63	208.71	208.5	209.46	208.44	207.85	208.89	206.4	208.15	207.92	208.46	207.9	209.51	208.15	207.78	208.75	207.45	208.48	208.44
208.7	208.81	208.01	207.92	209.45	208.22	209.24	207.42	207.16	208.33	208.36	207.63	209.09	209.33	208.91	208.95	208.05	208.13	208.17	209.47	208.79	207.89	208.65	208.97	208.58	209.21	207.66	207.87	208.12	208.2	209.21	209.15	208.68	207.51	208.9	209.22	208.98	209.33	209.8	207.36	208.59	208.29	208.86	209.64	209.51	208.22	208.93	208.82	207.97	208.47
207.49	206.43	207.6	206.9	206.72	206.83	206.77	207.56	205.88	207.42	206.75	206	206.78	207.29	206.55	205.38	205.87	205.93	206.43	206.63	207	206.56	205.36	206.75	205.93	205.39	206.07	204.93	205.27	206.02	206.62	207.36	205.83	205.86	206.75	206.5	207.32	205.73	206.56	206.86	206.28	206.09	206.08	206.54	206.89	208.12	206.64	204.87	206.04	206.8
209.04	207.56	209.03	209.78	209.95	209.88	209.39	209.06	210.07	209.49	208.84	209.06	208.69	209.31	209.46	209.37	208.59	209.59	209.94	208.31	210.04	209.47	210.06	209.62	210.55	209.78	208.57	209.78	210.41	210.57	210.13	209.75	209.94	208.58	209.52	208.79	210.37	209.01	210.09	209.66	209.49	210.53	209.27	208.93	209.53	209.55	209.73	210.3	210.64	210.25
208.6	209.14	210.04	207.88	208.41	208.21	209.08	207.52	209.26	208.21	207.78	207.82	209.49	208.01	208.39	208.77	207.88	207.32	208.54	207.96	207.94	207.97	209.24	208.57	209.5	208.19	207.11	208.79	208.22	210.15	208.94	207.74	208.18	208.68	208.68	208.48	208.45	208.4	207.52	209.14	208.19	208.74	208.09	209.05	208.21	207.83	209.59	208.65	207.88	207.97
199.88	201.5	200.23	199.42	200.21	201.24	200.9	199.69	199.73	199.93	199.78	200.89	200.45	200.57	199.68	199.86	199.56	200.25	200.35	200.41	200.69	199.75	200.97	199.93	199.59	201.31	199.96	200.68	200.12	200.17	199.91	200.12	200.33	200.88	200.25	198.74	199.61	200.18	197.92	200.63	201	201.18	200.8	199.43	200.21	201.05	199.49	200.56	199.9	200
198.44	197.87	198.05	198.38	199.26	198.79	198.11	199	196.95	199.02	197.68	198.15	198.58	197.97	198.04	197.52	199.74	198.62	197.86	198.01	198.7	198.53	199.01	197.7	198.35	198.72	198.47	198.46	197.07	198.85	198.2	197.83	199.44	198.33	198.66	199.49	198.44	199.81	198.7	198.53	198.69	198.84	199.87	198.98	198.12	198.66	199.49	198.94	198.64	198.82
212.63	212.16	213.11	212.19	212.79	212.98	213.68	213.29	212.26	213.45	213.47	212.25	213.44	212.4	213.52	213.09	213.43	212.75	213.45	213.43	212.72	212.27	211.79	212.36	211.87	214.21	211.97	212.71	212.8	213.36	212.23	211.89	214.23	213.27	213.66	211.99	213.22	212.2	211.69	212.99	212.96	211.57	214.36	212.98	214.59	212.6	211.7	212.68	212.78	212.83
217.32	218.03	217.74	217.82	218.16	217.85	217.47	218.16	216.71	218.65	217.83	219.19	218.32	217.14	217.65	218.02	217.63	218.06	217.62	217.41	218.81	217.9	218.9	218.81	216.78	216.74	217.45	218.05	218.46	217.69	216.18	217.24	218.82	217.88	216.24	217.34	219.03	217.53	217.68	217.65	218.03	216.66	216.4	217.69	218.52	218.49	218.15	216.91	217.46	218.27
203.6	202.53	204.4	203.63	203.43	203.97	203.88	202.34	203.72	202.73	203.65	202.62	202.89	203.89	204.18	203.09	202.99	203.87	204.06	204.13	202.94	204.33	204.72	204.59	203.31	202.97	204.33	203.36	203.43	204.13	202.72	203.11	203.28	203.42	203.76	204.02	204.09	203.53	204	204.37	203.41	204.24	203.42	203.78	203.82	203.65	204.22	203.54	203.81	202.95
212.89	212.28	213.77	213.87	213.37	213	212.05	214.35	214.62	212.98	213.32	213.03	212.2	213.13	212.92	212.88	213.72	212.76	213.97	213.51	212.45	214.25	213.62	214.88	212.77	212.28	211.3	211.99	213.6	213.95	213.58	213.06	211.71	212.18	212.22	213.74	213.21	211.56	212.82	212.71	213.92	212.71	211.97	214.05	213.45	212.84	212.84	212.57	212.27	213.41
211.39	210.07	211.66	211.99	211.27	212.47	211.03	211.9	211.6	211.27	212.91	211.3	211.97	211.27	211.57	210.63	212.72	211.42	211.03	211.28	212.35	211.96	211.33	211.5	210.56	211.71	212.04	212	212.53	211.54	211.7	211.3	211.15	211.14	211.13	210.73	210.54	211.63	210.27	211.48	211.84	212.13	211.01	210.9	212.07	212.36	211.26	212.63	211.99	211.59
202.4	203.38	204.01	203.73	204.26	204.19	204.21	204.18	203.76	203.82	203.86	204.69	203.91	204.21	203.43	204.01	203.38	204.29	204.23	204.14	203.33	203.41	204.54	204.57	202.39	203.59	204.08	203.59	203.73	203.69	204.89	204.71	204.1	204.07	202.73	204.07	203.48	203.75	202.04	203.96	203.29	203.31	203	203.07	203	204.87	203.34	203.76	203.01	203.65
203.26	204.13	203.54	202.49	203.33	203.9	203.4	203.81	202.63	204.34	203.49	203.08	203.7	203.62	203.45	203.64	203.53	204.48	204.49	203.84	203.41	203.1	203.32	204.08	203.24	203.76	203.57	202.92	203.46	202.83	203.58	203.66	204.2	204.89	203	202.78	203.76	203.25	203.56	204.03	204.48	203.16	203.83	203.39	202.72	202.72	202.78	204.07	203.06	203.88
206.68	206.58	205.86	207.24	205.55	207.72	207.63	207.06	205.67	206.7	206.15	206.65	206.58	207.4	206.33	205.94	206.45	206.07	205.48	206.39	206.12	206.51	206.23	206.29	206.65	206.84	205.44	206.65	205.74	207.18	205.98	206.28	207.73	206.67	206.87	206.85	206.53	205.63	206.44	205.93	206.17	207.22	205.81	206.37	206.62	205.97	206.6	207.37	207.17	205.57
205.71	204.05	206.35	206.33	205.23	205.55	205.83	204.64	203.7	205.43	204.49	205.5	203.96	205.37	205.22	204.41	205.48	205.24	205.47	204.72	204.14	206.23	204.74	205.44	204.99	204.68	205.35	205.1	204.63	204.18	204.18	205.33	204.45	205.87	204.98	204.11	204.49	205.82	204.35	204.07	205.25	205.24	204.07	205.56	204.4	205.13	204.83	205.61	203.84	204.92
198.38	196.99	197.47	198.27	199.73	198.29	198.86	198.92	198.89	199.54	197.42	198.11	198.3	197.88	199.59	198.49	198.41	198.48	198.06	198.01	198.18	199.69	198.79	198.44	197.93	198.46	198.96	198.83	198.87	198.88	198.72	198.4	197.94	198.33	198.45	197.95	199.07	198.81	199.15	198.13	198.81	197.42	198.44	198.35	198.54	197.83	198.45	197.48	198.6	197.8
205.71	206.76	205.91	206.62	206.69	205.69	204.86	206.94	206.19	206.19	206.59	207.03	205.52	206.76	207.52	206.75	205.97	207.14	206.57	205.85	206.74	204.35	206.21	206.83	205.55	205.39	207	207.49	205.82	207.05	206.4	206.6	207.37	207.32	207.41	206.78	207.08	205.9	207.13	206.2	205.63	206.57	206.32	207.12	206.67	206.66	206.23	205.33	207.9	205.97
203.83	204.46	203.87	203.11	205.02	203.56	205.18	203.93	204.25	204.97	204.42	204.23	205.73	204.49	204.74	203.84	205.29	204.32	205.28	204.02	205.24	204.43	204.83	204.08	204.12	205.64	205.04	203.29	205.5	204.57	205.08	205.31	204.32	205.41	204.25	203.33	204.82	203.67	205.01	204.61	205.32	205.21	205.26	203.89	205.09	203.17	204.09	205.7	204.74	203.32
205.91	206.53	207.23	205.85	206.63	206.03	205.78	206.58	206.86	206.15	206.22	207.02	205.96	206.36	205.44	206	206.59	206.69	205.39	205.32	206.16	207.38	206.51	206.9	205.95	207.18	206.17	206.51	205.4	207.03	206.13	205.62	205.74	206.02	205.95	205.45	206.32	204.97	205.83	206.59	207.39	206.2	206.64	206.2	206.22	206.88	206	206.04	206.48	205.76
207.71	208.08	207.69	207.65	209.11	207.01	208.09	207.39	208.95	207.63	207.65	209.69	208.32	206.96	207.59	206.68	207.34	208.24	206.85	208.01	208.39	208.49	207.9	208.38	207.33	208.05	208.4	206.93	208.16	207.71	208.19	206.38	207.39	207.79	207.42	207.01	208.09	206.76	207.58	208.7	207.7	207.66	207.97	206.98	207.65	206.9	206.87	208.56	208.12	207.38
211.99	211.28	210.81	212.24	210.85	211.15	210.4	210.39	211.81	210.98	212.84	212	211.77	211.86	210.66	211.38	211.41	211.72	211.75	210.9	211.5	211.17	212.28	211.96	210.5	211.27	211.79	211.75	211.5	211.38	211.36	211.26	211.81	211.67	211.2	211.91	210.34	212.93	210.67	212.6	211.98	209.93	211.44	211.83	212.76	210.99	211.25	211.49	211.96	211.37
193.47	194.09	194.48	193.4	193.6	193.54	194.4	192.71	193.78	194.46	194.33	194.49	194.26	193.98	195.32	193.95	194.05	194.06	195.42	194.01	193.29	194.49	194.39	194.08	194.43	194.22	195.16	193.19	194.56	194.25	193.94	194.92	195.06	194.88	194.04	193.9	194.96	194.6	194.38	193.52	193.88	194.79	194.11	194.08	193.67	193.37	194.9	194.6	194.99	194.91
204.39	204.56	203.29	203.94	204.03	203.54	203.64	204.15	203.85	204.56	203.19	204.19	203.87	203.8	204.47	203.41	204.33	203.92	204.23	203.94	203.74	203.8	203.84	204.13	205.45	203.48	203.91	202.97	204.36	205.09	202.91	203.84	204.42	204.06	203.54	204.44	203.35	203.9	204.45	203.77	203.66	203.69	203.9	204.36	204.08	203.93	205.1	203.94	205.95	204.07
204.79	203.48	203.28	203.89	204.49	203.08	204.13	203.66	203.01	203.02	203.61	203.48	204.34	202.84	203.66	203.28	203.44	202.86	203.26	204.26	204.53	204	204.22	202.42	203.83	203.93	203.37	204.24	203.85	203.33	203.01	205	204.63	202.97	202.81	203.61	203.98	203.96	203.02	205.14	204.61	203.45	203.75	203.6	203.03	203.42	203.35	203.67	203.87	204.32
205.29	203.8	204.05	203.34	204.12	205.25	204.11	204.94	204.49	204.01	203.59	203.03	202.92	204.04	203.87	203.79	202.99	203.63	204.51	203.5	203.53	203.3	203.35	203.84	203.83	204.2	202.97	202.96	203.97	204.54	203.77	203.47	204.51	202.85	204.68	204.66	203.76	203.13	202.89	204.16	203.62	204.83	203.45	203.78	203.46	203.17	204.73	205.19	204.39	203.88
212.88	212.12	213.12	213.68	212.69	213.25	212.77	212.38	213.06	213.81	212.95	213.79	211.67	212.75	211.86	213.14	213.45	213.53	213.53	213.7	213.3	212.46	212.15	212.75	213.19	213.12	213.55	213.72	212.96	211.64	212.22	213	212.44	212.87	213.02	212.78	212.54	212.48	214.39	213.5	212.29	213.59	213.42	213.11	213.3	213.41	213.76	214.07	214.92	213.71
198.23	197.29	197.57	197.56	198.5	197.69	197.29	198.33	197.17	197.38	197.89	198.65	198.23	199.08	198.23	196.92	198.62	198.23	197.43	197.71	196.85	199.16	198.78	198.13	197.92	197.81	198.61	198.42	197.43	197.55	198.03	197.98	197.24	197.29	197.83	198.51	197.31	198.02	198.09	197.76	197.66	197.98	196.9	197.91	197.61	198.14	197.99	197.87	198.42	198.48
218.1	218.22	217.3	217.88	217.74	217.91	217.26	217.75	217.89	218.12	217.37	218.39	217.85	217.82	218.02	219.3	217.66	218.12	216.73	217.84	216.9	217.26	216.99	217.88	218.41	217.75	217.72	218.19	217.29	219.07	218.52	218.28	218.13	217.65	219.06	218.52	217.69	218.09	218.06	217.22	217.29	218.11	217.6	217	218.13	217.92	217.05	217.61	219.13	216.84
209.75	208.98	209.25	209.86	210.52	209.39	209.67	209.63	209.44	209.04	211.19	210	209.48	209.2	209.07	209.92	209.27	209.12	209.66	208.84	209.19	209.93	210.42	209.38	209.06	210.07	209.82	209.56	209.49	209.99	208.97	210.29	210.72	209.54	209.38	209.64	208.84	209.48	209.1	209.68	208.78	209.78	208.73	209.13	209.29	209.51	209.69	208.31	208.71	208.96
212.29	212.17	211.54	212.4	210.74	211.2	211.7	211.1	211.89	212.32	212.51	211.73	211.74	210.78	212.97	211.95	212.26	211.88	211.37	210.62	212.23	211.01	211.22	211.72	211.95	212.07	212.68	211.74	212.02	210.9	212.12	212.64	212.48	211.98	212.29	211.98	211.68	211.67	213.19	212.99	212.77	212.21	212.04	211.48	210.91	212.2	212	210.96	212.88	211.65
204.09	203.11	204.93	203.59	203.3	201.85	202.68	203.7	202.69	203.74	203.43	202.84	203.76	202.79	202.75	203.54	203.86	203.05	202.13	202.87	202.55	203.96	204.14	202.37	203.71	203.92	203.33	201.96	201.63	203.27	204.15	203.9	202.8	203.22	203.97	202.55	203.98	202.77	202.93	203.32	204.24	204.38	202.01	201.6	202.74	202.85	203.53	202.64	202.35	204.01
198.5	199.92	199.94	199.12	199.22	199.88	198.72	199.49	198.96	199.13	199.43	199.69	199.21	199.22	198.45	199.48	198.71	199.85	199.56	199.01	198.98	199.21	198.79	198.84	199.23	199.16	199.99	199.27	199.29	199.7	199.45	199.84	198.65	198.62	199.21	198.59	199.71	199.62	199.55	200.15	199.68	199.73	199.26	199.4	199.87	200.75	198.72	200.02	198.49	199.8
197.07	199.03	197.52	197.21	199.56	198.45	198.41	198.4	197.67	198.45	199.51	197.61	197.93	198.46	197.81	197.7	197.63	197.74	198.33	197.45	196.81	198.07	198.11	197.1	197.98	198.6	197.58	196.98	197.51	198.85	198.12	197.11	197.67	197.48	198.59	197.58	198.45	198.27	198.45	196.67	197.57	198.05	198.22	199.75	197.57	198.73	197.36	198.49	197.33	198.65
208.68	209.02	209.17	209.17	209.44	209.12	209.91	208.84	209.14	208.65	208.78	209.21	209.48	208.9	209.57	208.65	208.76	209.01	209.93	208.31	209.19	208.46	208.98	208.66	209.06	209.07	208.7	209.86	209.66	209.28	207.78	208.68	208.94	209.99	208.75	208.38	208.04	209.06	209.49	209.22	209.38	209.18	208.7	209.87	209.36	208.64	208.23	208.37	208.79	208.96
206.58	208.6	206.53	206.83	207.11	207.59	207.9	207.15	208.06	208.2	207.97	207.41	207.64	207.03	206.77	208.91	207.16	207.94	207.32	207.17	208.1	207.14	207.8	207.18	206.66	207.69	207.15	208.3	206.39	207.91	208.68	207.36	207.1	207.95	208.23	207.52	206.9	207.31	207.34	207.68	208.47	206.8	207.05	207.95	207.74	207.4	208.76	207.48	207.32	207.36
199.33	199.01	198.31	198.31	198.87	199.84	199.04	199.26	199.24	198.73	198.54	198.37	198.97	198.15	198.25	198.57	198.92	198.75	198.96	198.68	199.23	199.07	197.19	198.78	197.72	199.09	198.21	198.14	199.23	198.26	199.73	198.61	199.26	199.47	198.5	198.48	198.71	198.32	198.21	199.07	198.42	199.14	198.52	199.35	198.51	197.67	199.51	197.92	199.01	198.45
210.89	211.49	212.55	211.46	211.76	211.43	211.47	211.7	211.39	211.17	211.9	211.98	211.99	210.65	210.93	211.33	212.49	211.91	212.54	211.83	211.57	210.08	211.78	210.62	212.19	212.46	211.02	211.36	212.7	211.34	210.21	212.36	211.11	212.6	210.75	211.34	212.11	212.91	210.86	210.97	211.44	213.14	211.01	211.86	212.36	211.89	211.3	212.77	212.21	211.88
199.1	198.91	200	198.65	200.26	199.18	198.13	198.87	198.57	199.92	199.66	198.29	200.04	198.14	200.15	198.31	198.55	198.33	199.46	199.17	199.68	198.05	199.37	200.13	199.19	198.86	199.59	199.68	199.43	198.65	199.07	199.31	198.86	199.96	199.88	198.78	200.49	199.85	198.61	198.59	200.06	199.93	200.57	199.72	199.42	200.4	199.11	199.14	199.09	199.77
203.77	202.45	203	203.97	203.61	205.15	203.8	204.45	203.97	203.99	204.15	203.96	203.09	203.62	203.98	203.61	203.68	204.16	203.96	203.82	203.91	203.82	203.75	202.46	204.45	204.49	204.43	203.41	204.18	204.14	204.73	204.38	204.58	203.47	204.7	203.97	203.46	204.7	203.21	203.6	203.73	205.42	204.88	203.78	204.01	204.23	203.28	203.38	203.59	204.69
217.75	216.33	216.85	217.66	216.63	215.71	216.6	217.34	217.98	217.47	217.35	217.92	217.3	217.14	217.99	217.06	215.95	217.18	217.56	217.21	217.14	216.22	216.4	216.85	217.21	217.15	216.08	217.73	215.95	216.76	216.47	217.51	216.41	217.73	216.74	215.71	217.19	216.93	216.7	218.07	217.15	217.27	217.55	217.56	217.26	216.8	216.08	216.74	217.48	216.99
214.06	214.74	213.93	212.64	213.73	213.05	214.03	213.9	213.6	214.76	213.43	212.05	214.14	213.45	213.16	215.35	213.13	213.71	213.27	212.79	213.27	214.83	214.43	214.74	212.17	213.53	214.36	214.61	213.32	214.48	214.12	213.94	213.36	214.31	213.39	213.67	213.78	213.61	213.13	213.57	214.51	214.66	214.52	214.44	215.08	213.42	213.61	214.79	213.69	213.46
216.54	217.36	216.41	216.68	217.18	217.18	216.89	217.06	216.99	215.79	216.2	217.2	216.35	217	217.81	217.38	217.2	216.7	216.02	217.9	217.59	216.37	216.55	217.4	216.29	217.05	217.52	217.38	216.75	216.07	216.35	216.04	216	216.74	216.61	217.02	218.68	216.34	217.24	217.96	217.5	217.63	216.54	216.33	217.21	216.98	217.06	216.06	216.41	216.81
208.03	208.01	208.07	208.02	207.12	207.18	208.38	208.39	207.58	208.33	207.18	207.89	207.38	208.85	207.26	208.23	207.12	206.94	207.11	207.38	207.55	208.18	207.57	207.52	208.87	208.26	206.7	208.86	207.62	208.49	207.77	206.8	208.16	208.57	208.04	208.48	207.6	208.19	206.89	207.6	209.23	208.06	208.96	208.64	206.85	207.86	208.23	207.01	208.51	206.64
208.64	208.88	208.73	209.36	209.01	210.66	207.92	209.43	209.14	208.84	209.45	209.05	208.26	209.51	208.35	209.94	208.84	209.96	210.44	209.58	209.19	209.69	210.05	209.22	209.59	208.89	209.34	210.25	209.87	210.74	210.28	209.75	209.21	210.33	208.45	208.34	210.16	208.76	209.08	209.09	209.91	208.43	210.2	208.92	210.81	207.79	209.82	209.64	209.84	209.88
202.88	201.8	202.62	202.45	203.27	203.04	202.92	201.2	202.39	203.18	202.94	202.7	203.07	202.51	203.41	201.38	202.38	201.96	202.01	203.16	203	202.53	202.88	202.97	202.06	201.86	202.59	202.57	202.43	202.79	202.33	202.64	202.4	201.64	201.31	201.28	201.67	203.23	203	203.17	202.29	202.44	201.84	201.84	202.86	203.25	202.44	203.05	202.95	202.2
194.49	195.26	195.34	192.61	193.56	194.93	193.76	193.23	193.19	193.77	193.67	194.16	194.35	194.58	194.05	193.61	193.85	193.67	194.14	192.91	193.6	194.4	194.64	193.75	194.97	192.66	194.59	193.18	193.54	193.79	194.6	194.06	193.72	194.36	194.39	194.39	193.78	195.2	194.95	194.36	194.52	195.32	193.65	193.67	195.1	195.03	193.86	193.78	194.57	194.73
209.68	208.81	210.63	210.71	209.37	209.37	208.02	209.76	209.75	208.14	209.32	207.53	209.49	209.31	209.18	208.6	207.75	209.02	208.61	209.6	208.87	208.68	208.37	209.76	208.65	208.73	209.17	209.05	209.71	208.9	209.81	208.41	209.64	208.81	209.32	207.93	209.14	208.74	209.04	208.35	209.09	208.78	208.02	208.69	209.55	209.24	209	209.19	208.57	207.4
217.01	215.79	216.19	216.87	217.79	216.94	217.17	217.41	217.06	216.99	217.1	216.7	217.41	216.78	217.5	217.05	216.76	217.13	216.74	216.29	217.3	217.83	216.99	216.08	217.54	216.07	217.29	216.1	217.5	215.99	216.85	216.86	218	216.89	216.96	216.56	217.32	217.32	217.71	217.06	217.68	216.42	216.09	217.41	217.43	217.38	217.14	216.69	217.11	217.8
200.47	200.79	200.21	200.29	200.12	200.82	198.79	200.05	199.89	200.9	200.8	200.93	200.76	200.46	200.1	199.67	200.57	201.3	199.57	199.08	199.75	199.92	199.53	199.54	199.8	200.31	200.78	200.04	200.38	200.21	200.91	200.3	200.61	200.79	201.56	200.22	200.17	200.08	199.51	199.13	200.06	200.93	202.14	201.18	200.27	200.2	200.95	200.05	200.12	199.23
209.08	208.82	207.58	209.3	208.91	208.48	208.44	208.1	209.06	208.62	209.1	208.29	208.17	208.85	207.75	208.62	207.65	208.12	209.85	207.99	208.49	208.2	208.56	207.99	208.15	209.49	208.49	209.14	208.02	208.01	208.75	209.23	208.38	208.24	208.11	209.02	209.2	208.07	209.11	208.48	208.66	209.63	207.56	208.58	208.22	208.22	208.77	207.99	208.1	208.71
204.02	203.62	204.14	203.07	203.85	203.71	203.71	203.13	203.48	202.2	203.94	203.65	204.9	204.03	203.96	204.04	203.01	204.44	204.15	203.32	204.57	203.61	204.3	204.11	204.26	204.24	203.7	203.91	202.52	203.73	204.29	203.02	203.05	203.15	203.63	203.56	203.18	203.67	203.95	203.81	204.08	203.86	203.78	204.4	204.04	205.44	203.89	203.16	204.4	204.31
212.6	211.88	212.21	211.34	211.22	211.89	211.17	212.43	212.04	211.71	211.8	211.87	211.98	212.34	210.4	211.98	211.86	212.77	211.97	211.57	211.03	211.54	212.15	211.73	210.61	211	211	212.19	212.53	212.19	212.06	211.24	210.78	211.58	212.66	212.38	212.49	211.31	211	211.29	211.88	211.73	212.45	212.49	210.7	211.16	211.82	211.97	210.65	211.04
209.05	207.56	208.29	209.1	207.09	207.24	207.14	206.8	207.23	207.95	207.62	208.07	208.02	208.16	207.04	206.86	207.79	205.58	207.91	208.32	207.8	208.09	208.72	207.07	207.2	207.37	208.6	207.71	208.86	208	208.56	207.36	208.36	205.65	208.83	207.78	208.33	207.01	207.22	207.88	208.52	209.15	209.27	208.39	208.36	207.92	207.07	207.55	207.6	208.28
212.73	213.66	212.57	213.3	212.35	213.33	213.57	211.94	213.48	211.61	212.49	213.55	212.29	213.46	212.38	213.05	212.72	212.58	212.41	212.75	213.38	212.92	213.64	212.63	214.36	212.54	212.98	213.38	212.85	214.84	213.03	213.79	212.63	211.93	212.76	213.13	213.67	212.74	213.02	213.88	213.22	213.1	213.1	214.33	212.04	212.84	213.18	213.82	213.33	213.67
200.3	200.24	201.66	200.86	201.99	201.3	201.79	200.83	201.61	200.92	200.58	202.94	201.29	200.48	200.77	202.23	201.58	201.77	202.19	200.57	201.38	200.96	201.33	201.22	201.6	200.67	200.69	201.41	201.22	200.48	201.81	201.26	200.93	199.86	201	200.42	200.94	200.67	200.33	200.94	201.42	202.86	201.31	200.94	201.05	202.15	200.93	201.2	201.43	201.91
206.12	207.63	205.97	205.9	206.27	207.35	205.57	206.66	206.12	207.34	206.86	207.54	205.48	205.45	207.71	206.99	206.31	206.83	206.85	206.2	206.24	206.03	207.61	206.93	205.27	206.75	206.86	206.51	205.41	206.37	207.82	206.27	205.27	205.32	206.32	207.07	208.18	205.88	207.23	206.53	205.26	206.39	207.87	207.31	207.04	206.29	205.89	206.13	205.56	206.61
203.51	203.09	204.27	203.11	204.38	203.18	204.31	203.05	202.93	204.27	204.29	203.16	203.72	204.49	202.84	203.28	203.93	203.49	203.65	204.38	203.29	203.86	203.81	203.83	204.25	204.14	203.04	203.97	204.56	203.93	202.69	202.43	202.89	204.39	203.32	203.16	205.31	204.06	203.96	203.5	202.92	203.03	204.11	204.24	203.22	204.73	203.02	202.68	203.99	204.35
198.69	199.25	198.15	198.71	199.73	200.57	199.87	199.76	197.99	200.68	198.68	200.31	199.47	200.2	199.23	199.76	199.51	199.46	200.52	199.13	199.46	199.97	200.78	198.67	198.81	198.79	199.02	199.36	199.7	198.43	200.13	199.29	199.45	200.06	199.37	199.14	199.74	199.68	199.08	199.32	199.2	199.48	199.15	199.49	199.53	199.31	198.53	199.15	199.12	199.83
211.48	211.76	212.58	211.86	213.06	211.17	212.45	211.26	212.5	212.22	211.17	210.97	212.33	212.48	212.1	212.4	212.14	211.68	211.26	212.24	211.13	211.65	212.01	210.55	212.69	211.91	212.22	212.93	212.26	213.08	212.18	212.56	211.4	210.64	210.76	211.22	211.1	211.49	212.52	212.49	211.71	211.45	212.19	211.93	211.21	212.08	211.6	212.35	212.34	210.85
202.97	203.04	202.77	203.37	203.82	203.06	202.94	202.39	203.25	202.94	203.08	202.42	202.8	204.93	203.28	203.51	202.55	202.32	202.3	202.8	202.75	203.08	203.61	203.37	203.41	202.35	203.73	202.12	202.86	202.96	204.44	203.03	204.53	203.8	203.21	204.22	203.03	203.55	202.07	203	203.62	203.72	203.56	203.67	202.8	203.7	203.09	202.19	203.66	203.91
197.74	197.72	198.33	198.43	197.52	198.11	197.82	199.51	198.11	197.58	199.28	196.83	198.03	199.02	198.65	198.39	196.82	198.1	197.42	197.61	198.2	198	198.05	197.28	198.87	197.16	197.54	196.99	198.61	197.65	197.42	197.74	199.3	197.38	197.86	198.02	198.1	197.7	198.05	197.91	197.38	197.3	198.02	197.56	198.1	199.49	198.4	197.78	198.66	198.52
206.4	209.7	207.55	208.16	208.66	207.65	207.86	207.68	208.38	208.36	207.97	206.27	209.12	207.84	207.36	206.39	207.24	207.26	207.01	208.25	208.39	206.31	208.12	208.53	208	208.08	208.26	206.93	207.65	207.18	207.75	208.19	207.39	207.55	207.28	207.56	208.96	207.72	208.54	207.96	207.73	207.21	207.24	207.93	207.9	207.86	207.93	206.03	208.24	207.92
203.26	203.79	204.19	203.69	203.18	203.06	202.76	202.07	202.83	203.76	203.18	203.41	203.58	203.7	203.38	203.58	203.52	203.81	204.12	204.7	202.69	202.84	203.27	203.57	203.28	203.09	204.26	203.55	204.31	204.07	203.32	202.71	204.69	203.69	203.03	203.56	204.32	203.36	204.68	202.33	203.64	203.69	203.5	203.22	203.85	203.28	203.78	202.69	203.71	203.53
216.69	217.74	216.74	217.01	216.76	216.09	215.8	217.15	216.6	217.14	217.48	217.3	217.17	217.19	217.72	217.76	217.64	216.69	217.25	217.64	216.91	217.18	216.05	217.69	217.41	217.12	217.3	216.01	217.15	218.27	218.07	216.41	216.9	216.54	217.34	216.9	217.81	216.83	218.01	215.95	216.95	216.01	217.02	217.91	216.7	216.52	215.82	217.28	217.77	216.57
211.59	212.45	212.22	211.2	211.87	212.44	212.06	211.94	212.06	211.78	211.9	212.52	211.39	212.08	209.98	211.44	211.61	211.52	211.41	211.74	211.31	212.15	212.2	211.22	211.56	211.96	212.54	211.25	212.04	211.88	212.11	211.85	211.92	212.51	210.96	211.66	212.03	211.68	211.52	212.12	212.1	212.37	211.8	212.13	211.09	211.83	212.62	211.69	211.53	212.08
209.76	209.47	206.94	208.43	209	208.75	207.25	208.51	208.12	209.12	208.26	208.45	208.6	208.96	207.9	207.76	208.3	208.8	208.69	207.53	207.32	209.27	208.25	209.47	209.11	208.15	209.4	209.13	208.11	207.97	209.97	208.11	209.31	208.5	208.92	208.22	208.06	208.43	208.51	208	208.64	209.26	208.75	208.55	209.19	209.26	208.39	208.18	209.39	208.22
216.78	218.44	217.61	217.5	218.19	217.76	217.15	218.03	218.11	216.84	217.89	217.79	218.19	217.89	217.82	217.39	217.01	217.93	217.64	218.07	219.3	217.78	216.93	218.16	218.18	217.67	217.93	217.29	217.13	217.68	217.32	217.21	218.15	216.7	218.5	218.04	217.91	217.2	217.16	217.25	218.4	217.96	218.33	218.1	217.69	217.31	217.29	216.63	217.3	216.77
202.78	203.91	202.89	204.37	203.37	203.97	203.77	203.25	204.66	202.68	203.46	203.45	204.23	204.39	202.47	203.14	204.36	203.38	203.94	202.26	201.71	202.42	202.42	205.87	203.74	203.27	203.1	203.51	204.59	203.32	202.44	202.99	203.26	204.19	203.79	203.67	203.16	203.33	203.38	203.46	204.02	203.91	204.2	203.46	204.2	203.28	203.12	204.05	203.5	203.41
214.01	213.87	213.88	213.91	214.13	214.86	213.84	215.38	213.74	213.85	214.22	213.88	213.17	213.56	213.78	212.74	214.84	214.06	214.33	214.52	215.23	213.28	213.86	214.04	213.78	213.35	214.67	214.15	213.23	214.21	213.36	213.9	213.28	213.76	213.87	214.93	213.39	214.74	213.61	212.98	212.71	212.95	213.17	212.98	214.07	213.66	214.27	214.96	214.67	214.07
216.52	216.66	214.31	216.77	217.09	218.16	218.54	216.57	217.45	216.12	217.01	217.01	216.82	216.43	217.22	217.76	216.35	217.9	217.54	217.61	217.71	217.62	218	216.29	216.6	216.8	216.58	217	216.93	216.14	216.64	215.99	217.24	217.18	217.34	216.06	217.26	216.04	216.64	216.91	215.97	216.99	218.21	217.33	217.12	215.84	218.4	217.28	216.39	216.39
203.74	202.16	204.1	204.64	204.44	203.08	203.18	204.06	203.07	203.95	202.98	204.49	203.12	204.4	203.73	204.22	202.72	203.13	204.17	204.48	204.76	203.86	203.88	204.23	205.33	202.77	203.47	202.37	204.07	204.41	204.09	202.66	204.35	203.7	204.09	204.41	204.31	203.86	202.73	204.18	204.47	204.23	203.84	203.9	203.66	203.84	203.33	203.82	204.66	204.38
198.39	199.23	198.12	197.57	197.48	199.6	197.6	197.68	198.63	197.3	198.54	198.77	197.71	198.12	197.48	197.74	197.92	197.47	198.72	196.97	198.41	197.94	197.52	197.66	198.94	198.99	198.64	196.99	196.89	198.78	197.44	197.77	197.42	198.53	198.24	197.36	198.43	198.18	197.57	197.42	196.67	198.55	197.36	198.85	199.63	196.86	198.1	198.57	198.24	197.22
204.19	204.63	203.87	203.63	203.86	203.55	203.97	203.68	203.84	203.86	204.51	204.14	203.86	203.8	204.37	203.47	203.99	204.24	204.32	204.69	204.05	205.08	202.86	203.74	205.67	203.87	205.49	203.71	203.49	205	205.18	205.16	204.62	204.87	204.23	203.48	204.35	204.23	204.08	202.79	203.46	203.16	204.88	203.25	203.66	204.93	202.6	204.48	204.16	203.72
217.87	217.01	217.63	217.24	217.9	218.53	217.72	218.39	218.5	217.7	217.13	218.18	217.53	218.1	218.31	218.21	217.44	216.83	217.51	216.87	217.47	218.46	217.1	218.1	217.55	217.5	217.55	218.32	219.05	217.1	217.21	218.16	217.67	217.21	218.31	218.11	217.01	217.47	216.48	217.86	216.61	217.53	217.08	217.39	217.35	218.42	216.75	217.68	219.28	217.27
204.58	203.62	203.21	205.25	205.09	205.58	203.92	203.98	204.24	204.48	204.52	205	203.9	205.09	205.1	204.99	204.7	204.31	204.82	204.77	206.1	205.77	205.24	205.2	204.04	204.49	204.72	204.62	205.07	203.89	202.93	203.64	205.32	204.49	204.59	204.86	204.06	205.01	203.58	204.81	204.32	204.47	204.88	204.44	205.83	203.76	205.1	204.13	204.78	204.76
198.07	198.59	199.05	197.27	199.58	198.99	197.51	198.68	199.24	199.18	197.08	198.42	198.86	199.29	199.34	199.84	198.25	198.04	199.44	198.93	197.47	198.67	198.45	197.94	198.33	199.39	198.5	198.36	198.8	199.49	198.69	197.06	197.8	197.71	199.28	199.13	199.19	199.08	199.81	198.05	198.27	197.7	198.99	198.72	198.47	199.25	198.34	198.98	198.52	198.55
206.94	208.08	206.86	207.44	208.06	207.12	206.47	207.56	207.92	207.57	207.49	207.72	208.06	207.84	207.89	207.7	208.93	206.95	208.1	208.33	208.06	207.63	207.44	208.22	208.87	207.08	208.06	207.83	207.9	206.7	207.43	208.22	206.17	208.09	208.18	207.64	207.07	207.12	208.22	207.34	207.16	207.63	207.02	207.5	208.16	208.35	207.18	207.55	207.87	208.14
207.43	206.89	207.56	207.41	208.31	207.39	207.88	208.59	207.39	207.94	207.17	208.19	207.75	207.6	207.91	207.32	207.99	206.89	207.95	207.98	207.48	207.11	206.93	207.57	207.92	206.52	206.95	207.05	208.07	207.63	207.14	207.58	207.44	207.46	209.16	208.23	207.77	207.86	207.52	206.47	208.21	208.01	207.18	208.15	207.6	207.87	207.01	207.41	207.53	208.26
208.26	207.22	207.71	207.75	208.39	207.87	208.01	207.99	207.63	209.18	207.42	207.25	207.58	207.32	208.5	207.05	207.39	207.23	207.68	207.42	208.64	207.7	207.71	207.76	207.48	208.31	207.21	207.14	206.96	206.69	207.57	208.56	207.26	207.56	207.78	207.75	207.54	206.7	208.28	208.74	207.02	207.19	208.4	207.32	207.53	208.37	209.02	208.16	207.58	207.91
203.13	204.62	204.04	202.04	204.81	204.36	203.15	203.9	202.68	205.42	204.43	203.29	203.56	203.56	203.29	203.5	203.67	203.67	204.03	203.45	203.94	203.79	203.14	204.81	204.15	204.71	203.51	204.09	204.05	205.05	203.39	203.98	204.61	203.49	203.67	203.99	203.14	203.28	204.19	204.62	203.23	205.11	203.12	203.03	203.66	204.04	204.02	203.54	204.21	203.74
207	207.66	206.6	205.49	206.18	206.48	205.96	206.3	205.29	206.67	206.94	206.72	206.63	206.31	205.67	206.44	207.4	204.74	205.91	206.9	206.31	206.13	205.6	205.62	206.28	207.01	206.42	205.99	207.43	206.35	206.19	206.6	206.33	206.14	205.95	207.05	205.85	206.57	206.67	205.67	207.37	205.34	206.31	206.41	206.19	206.85	205.75	205.1	205.67	206.69
211.25	211.67	211.63	211.78	211.44	211.83	211.43	211.57	211.37	211.16	211.7	212.31	211.1	211.14	212.23	211.56	212.11	210.19	211.22	211.23	211.6	210.56	211.64	211.6	211.44	212.64	210.64	211.59	211.98	212.09	211.36	211.34	211.35	212.15	212.19	211.8	211.03	210.65	211.47	212.12	210.79	211.76	212.29	211.47	210.54	211.78	211.7	211.13	209.85	211.4
201.35	201.02	201.25	201.37	201.39	201.17	200.84	200.99	201.69	200.69	201.23	202.56	201.39	200.9	201.56	201.6	201.76	201.23	201.42	201.78	200.48	200.47	201.55	201.85	201.52	201.23	201.52	201.1	201.7	201.66	201.67	201.16	202.51	199.88	200.85	200.43	201.8	201.07	201.54	201.6	200.35	201.97	201.48	200.71	201.5	202.24	201.03	201.47	202.13	201.85
200.49	200.22	201.65	201.23	200.24	200.75	200.25	201.02	200.38	200.34	200.19	198.79	201.29	200.82	199.56	201.29	199.89	200.41	199.95	200.71	199.83	200.69	202.67	200.64	198.84	200.55	200.1	200.8	200.84	200.11	200.51	200.76	201.23	199.96	198.76	199.79	200.63	200.23	201.35	200.17	201.11	200.86	200.92	199.75	200.6	199.97	199.36	201.63	200.48	200.34
206.94	206.51	206.96	205.67	205.7	206.3	204.69	205.22	206.49	205.01	205.96	206.2	206.12	205.94	206.9	205.89	206.71	206.17	206.3	206.43	206.92	206.05	205.2	206.15	206.98	206.2	207.36	207.15	207.37	206.88	207.09	206.8	206.53	206.66	206.14	205.78	206.12	205.37	207.11	206.34	206.55	206.13	206.32	207.09	206.46	207.04	206.89	206.73	205.7	207.63
200.79	200.99	201.11	200.96	199.59	200.67	201.1	199.81	199.89	200.96	201.07	200.48	199.99	199.97	200.75	199.72	200.82	200.83	201.27	201.45	199.52	200.25	200.09	199.47	201.14	198.89	201.22	200.05	199.54	200.75	200.6	200.22	200.85	200.98	201.27	200.56	199.86	199.68	200.02	199.39	199.77	201.19	201.32	199.07	200.27	199.89	200.88	200.25	199.7	199.38
207.53	208.15	208.83	208.32	207.9	207.57	207.49	207.37	207.99	207.92	207.28	207.99	207.77	207.87	208.04	208.35	208.53	208.37	207.71	207.91	208.29	206.8	206.7	208.26	207.07	208.26	206.93	207.18	207.49	207.45	207.9	207.55	207.5	207.12	207.56	208.75	207.5	208.15	207.73	208.31	208.01	207.38	208.18	207.86	209.44	208.7	207.82	206.82	207.59	207.78
213.39	212.84	213.05	213.85	212.65	212.82	212.63	212.5	212.19	212.64	213.06	212.9	211.79	212.81	213.12	213.39	212.45	213.05	214.27	213.66	212.37	213.45	212.02	213.02	213.51	211.59	213.91	213.19	212.76	212.22	213.33	213.18	212.57	212.99	213.94	213.33	213.33	213.62	212.55	212.59	212.61	212.12	213.89	213.2	213.43	212.86	213.45	213.26	212.47	213.32
203.59	203.49	203.72	204.1	204.91	203.69	203.39	204.1	203.53	203.4	203.78	202.68	203.78	203.56	204	203.98	202.15	204.35	204.84	202.8	203.36	205.13	203.4	204.17	204.05	204.56	204.06	203.17	203.46	203.14	204.17	203.8	203.43	202.69	203.48	203.97	203.47	204.04	204.41	203.43	203.13	204.23	203.09	203.01	203.83	204.19	205.08	204.13	204.28	203.82
210.27	209.56	208.87	209.06	209.12	209.45	210	209.16	209.01	209.16	210.18	209.38	208.52	210.18	209.07	210.01	209.93	209.5	208.8	210.09	209.38	209	208.76	209.4	209.43	209.06	209.56	208.82	208.97	209.2	208.07	207.95	208.75	209.37	208.16	209.11	209.19	208.6	209.41	209.95	209.67	209.8	208.38	210.6	208.34	209.94	209.18	208.48	209.64	210.13
211.53	211.87	211.01	213.13	211.54	212.59	210.77	211.56	211	212.63	212.88	213.23	211.79	212.49	212.55	211.36	212.2	211.35	210.87	212.1	211.69	211.47	210.73	211.45	211.82	213.12	211.61	213.14	211.72	209.96	212.67	212.04	211.35	212.49	211.7	211.72	212.15	212.34	211.01	212.23	212.21	212.42	212.76	211.76	210.88	212.33	211.76	210.49	211.82	211.09
194.71	193.05	194.28	194.43	195.44	194.35	194.33	194.96	193.37	194.07	194.5	194.69	193.59	194.28	194.09	194.57	193.42	194.46	193.41	194.34	194.84	193.98	193.92	194.1	194.05	194.48	194.93	194.17	195.54	194.47	193.36	193.35	194.4	193.81	194.74	194.13	194.44	194.45	193.8	193.1	194.15	193.03	194.26	194.36	193.93	194.22	195.35	195.06	194.83	193.96
207.56	207.85	207.79	207.55	207.37	207.75	208.22	208.39	207.44	208.08	207.67	207.77	207.13	206.98	207.9	207.83	208.99	206.66	207.93	207.86	207.81	207.72	207.41	207.4	206.68	207.43	207.93	207.26	207.95	206.95	207	207.31	208.47	206.83	207.37	207.38	208.13	207.37	208.69	208.33	208.08	207.37	206.54	206.62	207.44	208.72	207.44	207.53	207.25	207.87
196.48	195.55	194.81	195.77	194.45	194.85	195.18	196.01	195.54	194.87	196.72	195.06	195.32	195.05	195.55	196.09	193.88	195.66	195.65	194.68	195.13	195.85	194.99	195.09	195.34	196.21	193.8	194.34	195.38	194.28	195.74	195.24	195.57	194.24	195.23	195	194.5	195.5	195.59	195.1	195.58	196	194.58	194.31	195.26	194.68	195.43	194.34	195.93	195.53
209.2	208.43	209.18	208.38	207.43	209.22	207.54	207.26	208.49	208.08	208.63	208.07	208.12	208.49	209.26	209.62	208.65	208.96	208.03	208.68	208.59	208.54	207.79	209.09	208.49	208.14	208.79	208.85	208.22	208.4	209.12	208.11	209.29	209.39	208.82	208.59	208.32	208.61	208.7	208.44	208.33	208.03	208.39	208.47	209.26	208.62	209.15	208.71	209.83	207.23
208.1	207.35	207.69	207.74	206.87	207.76	207.96	207.4	207.12	207.76	207.27	208.18	207.9	206.8	207.24	207.79	208.17	208.16	208.04	207.88	207.07	207.62	208.87	208.22	207.5	207.64	207.45	207.52	209.1	207.21	208.16	207.63	208.18	207.81	208.11	207.07	207.62	208.22	208.14	207.3	206.83	208.19	207.59	208.62	207.53	207.77	207.22	207.97	207.1	207.31
206.57	207.39	206.56	208.02	207.91	207.4	207.43	207.76	207.82	207.3	206.79	208.4	207.6	207.27	207.33	208.42	208.5	207.24	207.1	207.07	207.76	207.65	207.11	206.92	207.97	206.62	206.22	207.79	206.51	207.74	207.45	206.82	209	206.34	207.16	207.29	208.16	209.06	206.26	206.99	206.64	207.65	207.24	208.27	207.7	209.06	207.13	206.16	206.94	208.2
216.41	216.76	217.1	216.68	216.7	216.91	216.28	216.91	217.02	216.18	218.85	215.87	216.77	217.81	216.4	217.14	217.48	216.17	217.52	217.39	217.34	216.56	216.55	217.8	217.12	216.34	216.5	216.33	218.45	216.36	216.87	217.56	216.75	217.31	216.79	217.22	217	217.56	216.51	215.57	217.15	216.87	215.49	217.43	218.41	217.14	217.32	216.44	216.47	217
211.65	211.17	211.17	211.53	211.54	211.65	210.23	211.71	211.69	212.33	212.34	212.06	211.63	212.28	212.07	211.73	211.1	211.46	212.17	211.51	211.74	210.86	210.83	211.67	211.98	211.38	211.82	211.13	211.69	211.36	211.99	211.02	213.19	211.39	212.54	213.09	211	212.65	210.85	211.51	211.23	211.56	211.36	212.11	211.92	211.52	211.18	211.37	211.79	211.44
203.74	203.87	203.81	203.8	204.49	203.15	203.76	204.37	203.89	203.25	204.45	203.86	203.35	205.05	205.04	203.51	204.43	203.59	204.15	204.69	204.08	205.31	204.67	203.72	204.95	203.83	205.08	204.1	204.58	203.16	203.17	204	203.49	204.67	203.58	203.42	203.53	203.74	203.42	205.57	205	203.72	204.06	203.85	203.28	205.21	204.53	204.31	204.17	204.34
207.98	208.14	206.94	207.93	206.57	207.63	207.47	207.73	207.17	207.94	207.89	208.46	206.96	207.14	207.53	207.45	208.58	206.94	207.7	207.66	207.45	208.32	208.15	207.56	206.57	207.88	207.14	207.94	207.53	207.99	208.11	207.88	206.92	208.07	207.79	207.71	206.81	207.08	207.42	207.86	207.08	207.2	208.51	207.83	207.91	208.16	206.71	207.72	208.09	206.97
208.01	207.74	207.77	207.49	209.34	208.44	207.99	207.51	207.28	207.9	207.3	207.84	208.37	207.27	208.5	208.18	208.17	207.23	208.08	207.38	208.11	208.18	207.92	208.47	208.03	208.15	208.66	208.45	207.6	207.23	208.14	207.58	208.71	207.97	206.71	208.63	206.84	206.71	208.71	207.18	208.11	207.42	208	207.26	208.31	207.68	207.61	207.23	207.74	207.9
204.35	205.68	205.48	205.15	205.3	205.8	204.29	204.32	204.51	204.63	204.47	205.28	205.95	205.56	204.66	205.42	204.85	204.56	204.82	204.56	205.94	205.35	205.16	204.63	204.94	204.6	205.26	204.37	204.49	205.1	205.19	205.04	203.54	203.28	204.6	204.68	205	205.44	205.25	204.25	206.02	204.26	203.56	205.83	205.34	204.83	206.3	203.98	205.31	204.12
201.29	202.96	201.55	203.24	203.83	202.08	201.52	202.39	203.73	202.66	204.33	202.72	202.44	201.69	201.12	202.46	202.32	202.18	202.78	202.1	203.19	202.34	202.73	202.86	202.94	202.55	202.09	203.17	202.39	203.56	202.52	202.3	201.99	202.99	202.11	202.61	202.32	202.38	201.77	203.23	202.92	202.77	203.57	203.78	202.74	202.18	202.2	202.03	202.82	202.95
215.87	217.24	217.34	217.05	217.16	216.99	217.53	217.84	217.16	216.1	216.59	216.12	216.77	217.18	217.49	217.74	217.17	216.72	217.06	217.16	216.62	217.32	216.34	217.22	215.64	216.5	216.63	217.39	216.37	217.86	216.76	216.81	217.35	217.13	217.82	217.76	216.64	217.26	217.45	216.75	218.65	217.99	216.94	216.72	216.25	217.01	217.19	217.69	217.7	216.84
211.96	212.13	213.68	211.09	212.17	212.6	212.34	211.71	211.18	212.62	211.82	213.25	212.01	211.91	210.74	212.51	210.71	210.59	211.58	212.22	212.88	212.64	212.36	212.31	211.88	211.47	212.5	211.81	211.5	212.46	212.04	211.43	209.56	211.61	212.96	211	210.21	213.14	211.78	211.21	211.78	211.63	211.4	210.69	210.94	211.67	211.79	211.34	210.72	211.14
214.06	213.06	214.07	213.57	213	212.83	213.8	212.39	212.49	212.59	214.39	213.89	212.53	212.52	212.14	213.57	211.72	213.46	213.48	213.01	213.11	212.88	213.29	213.07	212.99	211.81	213.96	215.05	212	214.02	213.78	212.59	212.7	213.91	212.31	213.5	212.63	212.95	212.87	213.08	212.63	212.16	213.15	213.55	213.13	212.57	213.13	212.59	212.9	212.87
208.07	207.89	207.96	209.98	207.22	208.05	207.84	206.95	208.05	208.17	208.45	207.07	208.77	207.19	206.67	207.21	206.91	207.38	207.86	208.69	209.02	208.43	207.11	207.02	207.3	207.13	208.47	207.54	207.31	207.01	207.67	207.78	209.46	208.4	207.46	207.98	208.34	207.68	207.48	207.28	206.35	208.4	207.03	207.42	207.09	206.85	207.65	208.26	208.21	207.5
217.7	217.85	218.55	216.93	217.58	218.18	218.26	217.09	217.79	217.13	217.81	217.93	218.13	215.75	216.64	217.6	217.62	216.1	216.76	216.42	216.9	217.3	217.61	215.93	216.13	217.45	217.32	217.24	216.44	217.16	216.89	217.46	217.85	217.95	218.07	217.41	217.46	217.47	216.99	215.83	215.88	216.76	216.7	215.57	216.78	216.2	215.84	219.53	216.33	217.83
204.53	202.8	203.93	203.91	203.24	204.85	204.76	204.44	203.91	203.59	203.87	203.26	204.51	204.75	203.26	204.82	205.03	204.14	204.22	203.7	203.64	204.58	204.17	203.46	204.43	203.9	204.28	204.18	203.93	202.99	204.29	204.19	203.89	203.88	203.64	203.38	204.36	203.55	203.37	203.94	204.25	203.95	203.67	204.07	204.07	204.62	204.74	204.4	204.26	204.09
202.08	200.81	203.05	201.29	202.45	202	201.62	201.92	201.27	202.75	201.97	203	202.56	203.17	202.47	202.2	203.61	201.66	201.63	201.85	202.86	201.93	203.03	202.72	201.9	202.83	203.52	201.96	202.25	202.89	202.41	202.39	201.68	202.52	202.96	201.88	202.32	202.09	201.41	203.29	203.02	202.11	202.01	202	201.99	203.45	202.02	202.51	202.48	202.03
213.47	215.06	215.02	214.83	213.14	212.91	213.64	213.88	214.54	214.04	213.14	213.66	214.72	214.67	214.98	213.65	213.01	213.57	213.57	214.12	214.18	214.06	213.8	214.39	214.11	213.17	214.03	213.74	213.71	213.78	212.44	214.86	212.47	213.63	213.45	213.65	213.57	215.3	213.46	212.08	214.71	213.63	214.8	213.99	213.26	213.58	214.57	212.98	212.99	214.56
210.02	209.49	209.49	210.3	209.28	209.45	208.67	208.89	210.2	209.21	210.23	209.11	210.26	208.78	209.9	209.79	208.49	209.56	209.48	209.9	210.53	210.68	209.36	209.81	209.59	209.38	210.39	209.95	209.93	209.42	209.83	210.52	209.65	210.34	209.87	209.64	209.82	208.69	209.31	207.92	209.38	208.85	209.95	209.04	209.83	210.35	208.93	209.63	210.05	209.31
208.17	208.85	208.14	207.78	208.66	208.17	208.46	209.24	209.29	208.66	207.53	209.33	208.7	209.14	208.25	209.65	207.85	208.74	209.65	207.58	208.52	209.22	208.02	207.75	207.41	208.99	206.65	209.19	207.33	209.54	208.89	208.62	208.75	208.95	208.31	208.66	209.58	207.75	208.99	208.74	208.39	208.95	208.68	208.66	207.47	209.12	209.56	208.95	208.44	208.8
208.64	208.4	207.47	208.38	207.96	207.2	209.61	206.57	207.95	208.29	207.75	207.72	206.93	208.78	207.49	208.99	207.94	207.27	207.36	208.2	207.22	208.07	208.08	207.81	208.48	207.01	208.41	207.25	207.02	209.02	207.65	207.39	207.64	207.05	207.91	208.16	207.34	207.32	206.84	208.04	207.19	207.78	208.37	207.91	207.43	207.13	207.36	208.21	209.38	208.62
204.52	203.68	204.07	204.76	203.22	203.28	203.05	204.33	204.05	203.85	202.96	204.36	203.39	204.15	202.89	203.7	203.36	203.46	203.04	203.39	203.58	203.64	203.01	205.13	202.96	203.48	202.88	204.77	204.03	204.16	203.85	203.68	205.01	204.02	204.2	204.1	203.4	203.36	203.09	204.13	205.21	204.23	204.18	204.84	204.57	204.23	202.84	204.52	203.99	203.93
211.63	211.4	211.34	212.06	211.38	211.39	211.58	211.65	210.64	211.57	212.11	212.08	211.03	211.58	211.51	212.22	210.73	211.83	211.7	211.99	211.52	212.26	212.13	212.8	209.29	210.8	211.61	211.74	212	211.95	211.73	211.49	211.46	211.84	211.23	212.43	211.6	212.13	211.58	211.81	211.75	210.26	210.36	212.57	211.73	211.73	211.62	211.64	211.2	211.41
203.05	203.51	202.74	203.65	203.72	203.83	202.72	204.02	203.69	203.8	203.47	203.25	204.69	204.28	203.67	203.59	203.57	202.99	203.85	203.73	203.19	203.68	204.38	203.15	204.37	203.81	203.24	203.29	202.97	204.34	203	203.6	204.68	203.3	203.82	203.62	203.18	203.13	203	203.98	203.99	203.7	204.89	204.12	204.09	203.51	203.63	204.09	203.2	203.32
217.53	217.61	218.02	218.08	217.23	218.2	217.82	218.58	218.28	218.57	218.27	217.54	217.1	218.32	218.39	218.24	217.67	218.92	218.15	217.6	218.45	217.68	216.64	218.13	217.32	217.5	218.39	217.8	218.12	217.99	216.54	217.93	217.44	217.6	217.8	218.12	217.91	216.96	217.22	217.41	218.43	219.64	218.82	217.99	218.03	219.31	219.27	218.6	218.03	218.21
207.95	208.31	208.83	207.77	209.19	208.01	208.28	209.22	208.3	208.71	208.75	209.09	208.74	208.22	209.09	208.74	208.83	209.26	208.05	207.68	208.9	209	209.03	207.94	207.41	209.44	208.95	209.27	209.06	208.75	208.75	209.05	209.01	207.93	209.83	209.69	207.2	208.42	210.01	208.83	209.11	208.77	208.68	208.95	208.22	208.93	208.62	208.25	209.72	209.03
212.74	212.89	214.48	213.71	213.65	213.43	214.15	214.65	213.21	213.95	212.89	213.76	213.47	214.19	213.48	213.05	214.17	214.3	213.32	213.52	213.11	213.94	213.61	214.45	213.94	213.42	214.04	213.02	213.8	213.38	213.44	214.35	213.19	213.91	214.48	213.73	213.28	213.44	213.18	214.3	213.29	213.88	213.97	214.05	214.48	213.26	213.73	212.91	214.38	213.59
209.56	209.17	208.92	208.92	208.55	208.54	209.02	208.54	209.02	208.97	209.56	208.63	208.91	208.87	208.97	208.8	208.75	208.38	209.43	208.64	208.59	209.28	209.21	208.31	208.26	208.08	208.58	208.5	208.34	209.01	209.58	208.78	209.26	209.44	207.37	209.53	208.16	209.15	208.09	208.79	208.78	208.98	209.47	208.87	208.74	209.76	210.13	208.43	208.51	208.81
210.58	212.68	211.15	211.7	211.89	211.66	211.65	210.45	212.06	211.91	211.28	211.08	211.37	212.17	212.18	211.51	211.43	210.93	211	211.71	212.15	211.88	211.2	211.66	210.98	211.11	211.22	212.14	211.2	211.05	211.36	210.56	211.52	210.72	210.89	212.19	212.2	210.59	211.57	211.65	212.23	212.39	211.79	211.18	211.74	212.57	211.03	212.42	212.77	210.68
202.05	202	201.87	201.56	201.65	203.14	202.22	202.95	202.02	203.17	201.63	200.91	202.89	203.43	203.43	202.11	202.53	202.19	203.06	201.54	202.87	201.9	202.6	202.61	203.2	203.07	203.17	202.23	202.96	201.5	202.39	202.55	201.44	202.66	201.64	202.4	203.44	202.24	202.56	202.47	202.17	202.95	202.54	202.48	202.45	202.77	202.45	202.24	199.91	202.06
201.32	202.76	202.53	203.01	202.9	201.95	202.55	202.94	202.53	202.46	203.01	202.63	201.8	202.29	201.78	202.88	202.65	202.7	201.84	202.83	202.64	203.31	203.08	201.9	201.15	201.59	202.73	203.14	202.53	201.81	202.36	202.85	202.7	202.75	202.78	202.7	202.71	202.38	203.37	203.53	203.28	202.55	201.38	201.6	202.64	202.26	202.83	202.58	202.99	203.93
217.77	217.2	217.14	215.76	216.37	216.96	216.53	216.92	218.45	217.92	217.7	215.97	217.69	216.56	216.97	218.5	216.82	217.21	216.99	216.93	217.92	217.61	216.7	216.17	217.27	217.25	216.44	217.47	216.65	217.1	217.2	216.37	216.58	217.42	218.3	218.2	217.56	217.5	215.23	217.09	216.95	216.73	217.15	216.48	217.81	217.13	217.02	217.26	217.07	217.15
205.35	205.26	205.84	204.8	205.66	205.91	205.92	205.44	205.38	206.11	206.45	205.49	205.95	205.26	205.65	204.33	206.06	205.67	205.22	206.22	205.34	205.21	206.25	205.66	205.58	206.16	205.49	205.94	206.69	204.59	205.3	206.1	205.89	205.48	206.02	204.87	205.86	205.75	206.02	205.86	206.34	205.52	205.62	205.92	204.34	205.87	205.02	205.88	204.85	206.06
211.34	211.04	212.61	211.19	212.4	211.7	211.41	210.89	210.71	211.73	212.86	211.25	212.41	211.9	212.16	211.11	212.43	212.54	210.91	210.63	212.39	212.44	212.01	211.37	210.62	210.47	211.1	211.99	210.68	211.72	212.65	211.95	210.58	211.6	211.51	212.4	210.84	212.12	211.69	211.61	212.96	210.08	211.54	211.53	210.98	211.13	212.16	210.87	211.19	211.41
209.84	208.8	209.24	209.84	209.01	208.62	209.74	208.86	209.99	208.31	209.22	208.86	209.5	210.46	208.96	209.14	209.74	210.27	209.18	210.29	209.25	209.52	210.16	209.95	208.49	210.59	208.99	209.09	209.83	209.45	208.66	209.82	209.88	209.95	209.12	209.3	210.47	209.43	209.45	210.22	209.45	209.3	209.46	208.95	208.92	210.16	209.73	210.6	209.4	208.94
215.82	217.8	216.69	217.56	216.4	217.02	216.36	217.88	217.09	217.85	217.19	217.78	217.85	216.63	215.98	217.55	217.83	216.7	216.82	216.95	216.01	217.6	216.62	216.98	217.19	217.72	216.22	217.89	217.01	216.92	216.75	216.53	217.21	216.91	216.6	217.48	217.21	217.19	215.93	216.97	217.12	217.62	217.53	216.06	217.3	216.33	217.73	216.58	216.69	216.23
202.02	203.2	203.5	203.77	204.09	205.29	203.41	202.97	203.36	204.2	203.7	202.43	204.28	203.05	203.27	203.47	204.02	203.45	203.42	203.79	203.3	202.97	203.87	204.32	203.79	203.95	204.95	202.84	204.43	203.85	204.45	202.6	204.46	202.86	204.47	204.12	203.61	203.37	202.79	203.05	203.59	204.56	204.6	203.79	203.86	203.19	203.55	203.17	204.08	203.48
211.43	212.33	212.55	212.36	212.77	212.57	211.69	210.93	212.1	212.4	211.34	211.49	212.76	211.38	211.5	211.26	212.05	211.85	211.75	211.69	211.06	211.72	212.25	211.38	211.59	213.01	213.32	211.88	211.64	211.37	212.42	211.93	211.22	211.11	210.76	211.56	211.71	211.86	211.89	213.52	210.24	212.07	211.21	212.9	212.29	210.97	211.23	211.24	212.58	212.03
203.33	204	202.08	202.02	202.87	201.93	202.46	203.23	202.23	203.09	202.94	201.18	202.34	203.38	202.09	202.01	201.68	202.28	202.57	202.97	202.32	203.13	202.45	201.99	202.78	202.39	202.73	203.08	202.53	202.24	202.96	202.01	202.89	203.34	202.72	203.35	203.18	202.73	201.97	203.46	202.78	201.85	202.38	202.65	202.56	203.38	201.62	203.11	202.2	202.83
203.32	202.45	202.42	203.34	203.17	202.14	203.31	202.72	204.5	202.25	201.97	202.35	202.69	202.06	203.96	201.67	201.94	202.98	203.52	201.59	203.24	202.96	203.04	202.52	203.19	201.97	202.1	201.31	202.88	202.02	201.83	202.91	202.59	203.19	203.06	202.06	203.13	202.89	201.69	202.73	202.51	202.95	203.34	202.16	202.08	203.02	203.07	202.01	201.79	203.63
208.75	208.77	207.37	209.36	209.07	210.04	208.94	208.92	208.34	207.75	209.12	209.26	208.08	208.45	208.51	209.22	208.99	208.3	208.35	208.76	207.43	210.26	207.5	208.85	208.21	207.34	208.34	208.47	207.96	208.81	207.66	208.57	208.43	208.88	209.14	208.67	209.63	209.23	208.03	207.9	209.28	207.19	208.96	207.39	208.74	208.67	208.31	208.76	209.27	209.54
210.09	207.86	207.29	208.27	208.44	209.7	208.39	208.24	209.14	209.01	208.46	208.89	207.17	209.42	208.94	208.3	208.83	207.65	208.3	209.53	208.56	209.74	208.53	207.56	209.62	209.42	207.21	208.48	207.25	209.36	209.19	209.33	208.78	207.29	208.01	207.54	208.59	208.96	207.27	208.37	208.84	207.52	208.83	208.52	207.65	209	209.02	208.11	209.96	208.74
200.7	200.25	199.85	200.69	200.55	200.1	199.83	200.16	199.99	200.37	199.69	199.63	199.62	199.69	200.94	200.42	201.89	200.72	200.56	200.73	200.97	200.66	201.05	200.83	200.29	200.43	201.22	199.57	200.3	199.42	200.08	200.29	200.94	200.57	200.69	200.66	200.17	199.8	200.01	201.39	201.74	200.37	200.53	200.2	200.59	200	200.2	200.54	199.94	200.28
202.89	202.9	201.1	202.07	201.55	202.6	201.77	201.19	203.2	203.47	202.67	201.16	201.81	202.5	203.02	201.74	201.7	202.51	202.16	202.98	202.69	202.22	202.54	201.82	201.33	202.23	202.46	202.39	202.91	202.92	201.99	202.28	202.59	201.26	201.48	203.02	202.7	202.83	202.75	202.71	201.61	201.69	200.74	202.51	202.72	202.25	201.64	201.36	202.48	202.2
204.37	204.11	204.74	204.73	205.83	204.8	203.77	203.99	205.14	204.79	205.74	204.46	205.12	205.21	205.02	205.05	203.42	205.1	204.47	202.66	205.75	204.22	204.53	205.72	204.57	205.86	205.12	205.06	204.44	204.57	206.11	205.13	205.38	204.67	204.52	205.45	203.77	204.01	204.95	204.66	205.16	204.72	203.73	205.03	204.52	205.59	205.73	205.02	204.66	205.14
211.04	212.35	211.02	211.76	211.16	210.97	211.61	211.43	212.62	212.26	211.9	211.3	212.57	210.88	211.23	211.44	211.6	211.31	211.57	211.44	210.41	211.84	211.43	211.26	210.98	211.22	211.67	212.2	212.21	211.87	211.64	211.73	212.6	212.95	212.24	211.49	211.57	212.2	211.1	211.6	211.2	211.82	212.92	211.2	210.63	212.29	213.36	210.99	212.83	211.62
206.63	207.84	206.48	208.23	207.76	207.46	207.88	208.42	208.33	207.52	207.46	207.69	207.62	208.66	208.2	207.85	207.02	207.37	207.47	206.99	207.5	207.14	208.32	207.91	207.13	207	208.36	207.35	208.15	208.04	206.33	207.56	207.2	208.1	207.73	207.69	208.36	207.77	207.15	208.42	207.92	208.07	208.56	206.92	206.47	209.37	207.53	207.31	207.4	208.35
205.05	204.4	205.39	204.63	203.56	203.83	203.64	204.8	204.89	204.46	204.89	205.33	204.68	203.79	204.72	204.64	204.26	204.09	204.48	204.23	204.13	204.41	204.68	205.26	204.56	204.08	206.57	204.29	204.74	204.41	205.07	205.57	204.56	204.38	204.15	203	204.86	204.66	203.79	206.28	204.46	203.8	204.57	204.28	205.39	204.66	204.35	203.68	204.01	203.29
208.5	207.39	208.68	207.89	207.27	208.36	208.24	208.9	207.38	209.5	207.71	208.64	208.21	207.41	207	207.06	208.52	207.71	207.49	207.27	208.74	208.39	207.67	207.6	207.72	207.33	208.42	207.07	207.86	208.1	208.88	206.32	207.9	207.73	207.93	207.49	208.11	207.77	208.25	208.28	208.61	207.54	207.3	208.11	208.77	208.96	208.44	207.55	207.41	208.19
208.08	207.68	209.71	209.32	207.25	208.23	208.64	208.23	208.04	207.98	209.08	208.64	209.5	208.79	207.88	209.28	207.27	208.59	207.1	207.91	209.11	208.3	208.76	208.29	208.72	209.94	208.02	208.61	208.53	207.43	207.79	208.79	208.21	210.49	208.37	207.39	208.1	207.86	208.45	208.09	208.54	208.48	209.57	207.59	208.64	209.13	209.01	209.19	209.15	207.86
202.46	204.35	203.54	204.26	203.08	203.14	204.84	203.53	203.61	203.34	203.27	203.07	204.72	202.99	204.04	203.66	203.53	203.78	203.74	203.68	204.78	203.26	204.24	203.91	203.27	203.58	204.25	203.49	204.37	204.53	203.98	204.39	203.39	202.93	203.6	203.38	203.98	203.41	203.92	203.49	202.83	203.04	203.42	203.88	203.67	202.58	204.69	203.44	203.6	204.06
208.15	208.82	208.08	207.68	208.38	206.96	207.57	207.5	207.27	208.26	208.85	207.02	207.2	206.76	207.26	207.81	207.14	207.43	207.74	208.18	207.32	207.69	208.11	207.74	207.58	208	206.74	207.2	207.9	207.65	207.06	206.4	208.13	209.07	207.49	208.01	207.4	208.29	207.6	206.96	207.13	207.96	207.29	207.01	207.07	207.82	206.1	207.12	206.9	207.78
213.86	213.98	214.15	214.36	212.51	213.3	213.68	213.3	213.92	214.56	213.32	214.51	212.69	214.51	212.87	213.88	214.43	214.44	213.87	214.93	213.5	213.58	214.34	213.77	213.27	214.25	215.02	212.87	214.39	212.48	212.59	213.73	213.79	214.7	214.53	213.35	213.33	213.59	213.9	213.68	212.96	214.16	214.06	213.88	213.74	214.76	213.45	215.07	215.32	213.77
212.36	210.65	211.73	212.89	210.95	209.66	211.76	211.5	211.16	211.91	211.74	211.76	210.97	212.49	211.9	211.72	211.9	212.14	212.24	211.53	211.97	211.57	211.68	211.59	212.26	211.76	211.98	211.82	211.73	211.02	211.11	211.64	211.41	211.17	211.05	211.92	210.41	212.33	211.92	211.5	211.2	212.26	211.66	210.98	210.33	211.65	211.43	212.74	212.54	212.42
211.71	211.14	212.09	211.91	211.33	211.01	211.44	212.13	211.9	211.84	212.23	212.2	212.34	210.54	212.51	211.51	212.25	212.04	211.56	210.67	211.11	210.67	211.34	210.94	212.5	211.81	212.53	210.65	210.75	211.39	211.04	212.6	211.51	212.18	212.6	211.58	211.25	211.13	211.06	211.27	211.92	211.53	212.84	211.63	211.25	212.33	211.38	211.97	211.7	212.8
198.45	197.46	198.1	197.34	199.88	197.51	199.47	199.47	198.51	199.42	198.31	197.87	198.37	197.93	199.46	197.79	198.48	198.12	199.41	197.91	197.38	198.16	199.06	199.28	198.41	198.74	197.95	198.1	199.24	197.87	198.55	198.38	199.36	198.19	198.79	198.65	198.69	199.81	199.42	196.72	199.12	198.98	197.39	198.87	198.58	198.63	198.48	198.1	199	197.73
207.48	207.2	207.95	208.62	207.41	207.62	207.68	207.93	207.39	207.1	207.06	208.06	208.02	207.33	208.6	208.89	207.63	208.3	209.07	207.17	206.67	207.76	206.93	208.65	207.87	207.97	207.28	206.72	207.57	207.04	206.27	207.69	208.27	208.05	207.64	208.43	208	208.11	208.64	207.43	208	207.7	207.82	207.38	208.03	207.14	208.44	207.22	208.4	207.82
211.9	211.8	210.49	212.03	211.72	211.92	211.1	211.2	211.88	211.7	211.47	212.08	210.73	211.04	210.92	211.44	211.75	211.91	211.42	212.26	210.99	211.49	212.23	212.18	211.3	211.13	212.1	212.04	211.24	211.22	211.42	211.28	211.64	211.71	210.25	211.64	210.94	211.7	210.77	211.98	213.44	211.75	211.63	210.43	210.39	211.87	211.87	212.68	210.61	211.77
216.22	217.26	216.85	216.39	216.81	217.7	217.11	216.79	217.61	216.66	216.87	216.1	216.14	217.3	216.74	217.48	217.22	215.2	216.47	216.25	217.57	217.34	218.04	216.07	217.76	217.14	216.55	215.65	216.47	218.49	216.69	217.5	216.97	216.4	217.26	216.67	217.48	217.97	215.73	216.79	217.24	217.13	216.44	216.68	216.85	216.06	216.62	217.58	217.48	218.21
204.77	204.8	204.77	204.72	203.86	204.2	204.74	204.98	204.89	205.63	205.44	203.77	205.37	204.86	204.89	205	204.52	204.89	204.68	205.15	205.14	204.63	204.71	204.62	204.31	205.55	204.1	204.36	203.81	204.25	204.74	205.69	204.52	205.46	204.5	205.12	205.76	204.72	204.34	203.45	204.12	204.81	205.78	204.39	204.07	205.43	204.42	204.19	204.13	205.49
211.67	211.2	211.93	211.75	211.72	211.4	212.31	211.79	212.05	210.8	211.04	211.71	210.79	210.82	211.57	211.65	211.71	212.62	212.19	210.37	211.67	211.94	212.21	212.8	211.47	211.09	211	212.22	211.6	211.13	210.54	211.68	212.49	212.09	212.16	211.67	211.68	211.17	211.81	211.35	211.59	211.88	211.75	211.64	213.02	212	211.72	211.3	212.52	211.95
206.93	207.48	207.33	207.23	207.49	208.22	208.46	207.53	207.58	207.42	207.75	208.27	208.85	208.25	207.4	208.04	207.81	207.35	208.17	208.25	206.16	208.71	207.13	207.68	207.88	208.75	207.31	206.55	207.8	208.01	206.95	208.49	207.91	208.37	207.74	208.35	207.85	207.18	206.89	207.43	208.24	207.55	208.29	207.96	208.66	206.52	208.72	207.23	208.41	208.22
208.93	208.91	209.18	209.06	208.61	209.05	208.14	208.21	209.09	208.64	208.8	208.13	208.96	208.84	208.59	208.94	209.3	208.14	208.67	209.43	207.35	207.75	208.52	208.93	209.54	208.73	208.69	209.43	209.12	209.21	209.27	209.83	208.33	208.48	209.21	209.61	206.79	209.5	208.71	208.62	207.94	208.52	209.03	208.68	208.88	209.08	209.73	208.62	208.32	209.78
216.88	217.61	218.18	216.19	216.41	217.21	217.21	217.86	217.36	216.63	217.99	217.35	216.12	217.44	217.03	217.73	216.07	217.77	217.69	216.44	215.85	216.96	216.71	216.89	216.87	216.5	217.31	216.15	216.47	216.1	218.15	216.25	216.72	216.74	218.14	217.51	217.02	216.51	215.9	216.92	215.81	218.34	216.65	217.91	217.02	216.92	217.03	217.77	217.09	216.29
204.54	204.26	205.13	204.12	204.81	204.59	205.67	204.85	204.62	204.85	204.03	205.34	205.84	204.22	203.57	205.32	205.09	205.08	204.61	203.71	204.99	205.23	204.79	205.57	204.94	204.65	204.16	204.25	204.3	204.67	204.58	204.08	204.4	205.19	204.83	205.04	204.94	204.5	204.86	205.48	203.55	204.85	204.3	204.86	204.94	204.93	204.94	203.74	204.49	204.97
213.3	212.5	212.75	212.51	211.29	211.17	212	212.33	211.83	212.28	211.01	211.85	212.75	211.88	211.99	211.68	212.53	211.75	211.74	211.88	212.2	211.77	211.87	212.23	212.56	211.43	212.97	211.79	212	212.56	211.78	211.95	212	212.66	211.57	212.64	213.03	213.04	212.03	212.93	213.21	212.43	212.05	212.26	213.16	210.85	212.38	212.77	212.74	213.06
203.55	202.1	202.29	203.52	203.11	203.15	203.81	202.93	202.45	203.12	202.87	203.27	202.76	203.15	204.01	202.99	201.45	202.5	203.8	203.58	203.55	203.16	202.69	203.26	202.47	203.3	203.35	202.72	203.85	203.57	202.89	202.96	202.96	203.61	202.71	204.09	203.52	203.51	202.54	203.01	203.97	204	203.75	203.01	202.14	204.44	203.73	203.55	202.45	203.25
208.67	207.51	207.52	209.49	208.5	208.06	209.61	209.45	207.84	208.27	208.09	209.68	208.53	207.94	209.18	207.66	209.04	207.91	209.05	209.01	208.05	209.57	208	208.22	209.09	208.77	207.15	208.45	207.95	208.53	207.97	209.01	207.69	208.45	208.38	208.44	208.16	209.37	207.54	207.94	208.22	208.45	208.45	208.94	209.13	208.41	207.85	208.72	207.88	208.45
208.66	208.48	208.9	209.03	207.64	208.98	209.36	209.17	208.9	208.95	208.84	208.72	209.56	209.2	208.57	209.8	208.76	209.17	208.69	208.98	207.9	208.87	207.77	208.64	208.61	208.26	208.2	209	209.6	209.09	207.91	208.2	208.38	209.07	208.14	209.29	207.99	207.21	208.22	208.75	208.29	208.56	208.88	207.95	208.85	209.37	208.14	207.9	208.8	208.81
207.37	206.7	207.71	206.78	208.22	208.22	206.07	208.08	206.83	208.25	207.65	207.45	207.77	207.73	207.5	207.13	207.42	207.44	206.48	207.47	208.17	207.44	208.86	206.7	206.84	207.8	208.35	206.74	207.74	208.31	207.24	206.68	207.8	208.27	208.32	207.68	208.2	207.12	207.36	207.44	206.81	208.28	209.35	209.01	207.95	207.94	207.71	207.35	206.57	206.72
206.95	208.09	209.22	207.56	208.42	207.79	208.15	208.22	207.38	207.71	208.3	207.76	208.19	207.22	207.7	209.36	207.49	208.24	209.33	208.68	207.36	206.87	208.42	207.77	209.5	207.11	207.72	208.42	207.82	207.94	207.86	208.1	207.17	208.57	208.5	207.94	207.76	209.04	207.08	208.2	208.34	208.22	208.56	209.55	206.95	208.34	207.74	207.52	208.03	207.86
209.83	209.44	208.28	208.72	208.04	208.64	209.13	209.91	209.77	208.24	208.67	208.16	208.65	207.79	209.52	208.16	207.86	208.65	209.06	209.09	209.08	208.72	208.71	208.94	207.93	208.94	208.16	209.36	208.48	208.45	207.91	208.51	209.3	208.59	209.34	208.32	210.44	209.33	208.63	208.2	209.07	207.45	208.18	209.91	208.91	209.19	209.11	208.49	209.04	208.41
212.15	212.26	212.32	212.13	211.53	210.79	212.52	212.17	212.06	213.17	212.1	211.66	213.38	211.75	213.71	211.19	211.51	211.84	212.33	211.95	212.85	212.16	213.22	212.92	211.8	211.47	211.41	211.71	212.86	212.17	211.4	211.93	212.69	213.09	212.68	213.29	212.63	212.94	212.64	212.07	212.24	212.87	211.91	211.75	212.51	212.59	212.72	213.44	213.03	213.07
203.93	203.43	203.39	203.46	203.53	203.82	202.93	204.2	203.86	204.13	204.13	203.1	203.33	204.78	204.51	203.23	204.23	204.25	202.43	203.59	204.16	204.4	203.35	204.43	204.17	204.24	203.96	202.78	203.76	204.22	203.18	203.64	203.98	204.08	203.45	203.37	203.08	204.15	204.61	204.1	204.11	204.54	205.36	203.55	204.13	202.11	204.23	204.02	203.91	204.93
199.9	199.9	199.36	199.92	200.96	199.56	199.84	200.51	200.28	201.15	199.92	201.03	202.09	200.73	200.85	200.4	200.11	200.18	201.32	199.94	198.89	199.41	200.91	200.24	199.35	199.69	201.29	201.02	199.6	200.23	199.42	200.92	200.67	200.91	200.22	199.91	201.48	199.62	199.52	200.64	200.52	200.13	200.98	201.22	200.19	200.69	200.6	200.32	200.04	200.54
213.69	213.27	211.23	213.06	212.58	212.63	211.58	212.31	212.49	212.15	212.02	212.69	211.2	211.46	211.55	212.67	211.7	212.57	212.7	212.79	212.22	212.23	211.53	211.99	213.09	211.94	213.42	211.74	212.23	210.4	212.35	212.78	212.23	212.14	214.01	212.95	212.37	212.1	211.58	212.12	212.39	212.74	212.65	211.58	211.93	212.5	212.4	213.35	212.51	211.96
216.77	216.15	216.32	216.73	215.99	217.16	217.33	217.51	216.64	216.84	217.36	215.6	216.51	216.63	217.91	216.62	217.35	215.86	216.75	216.35	216.91	217.01	217.84	216.98	215.94	216.2	216.8	216.8	216	215.51	217.51	217.22	217.65	217.81	216.9	217.58	217.6	217.2	217.33	218.43	216.88	216.75	216.68	217.08	217.07	217.43	216.04	216.81	217.58	216.56
202	202.02	202.91	202.33	202.69	202.38	202.91	202.96	201.51	202.85	203.04	203.05	201.05	202.35	202.17	202.12	202.42	202.24	202.47	203.79	203.23	202.22	202.98	201.28	201.85	202.33	202.24	201.78	201.76	202.06	201.82	202.78	201.06	201.89	201	201.98	202.5	202.46	202.35	202.2	203.75	201.41	202.85	201.62	204.31	201.93	201.15	201.92	202.19	201.88
209.55	209.37	208.93	208.36	208.99	208.37	209.1	209.3	209.1	209.06	209.85	208.69	210.26	209.08	210.05	209.28	209.44	208.88	210.03	209.72	209.24	208.96	209.17	209.16	209.36	210.17	208.83	208.02	210.31	208.93	209.99	209.08	209.11	209.3	207.75	209.39	208.68	208.68	209.08	210.22	210.03	208.39	209.17	208.47	209	208.77	210.49	209.65	208.98	209.26
217.15	217.25	217.48	218.07	217.58	217.6	218.73	217.71	216.8	217.84	218.4	217.36	218.27	217.93	217.79	218.17	217.13	217.54	216.23	217.9	217.62	217.91	218.56	218.32	218.56	218.04	218.33	217.24	217.67	218.69	217.7	218.36	217.86	218.53	216.95	217.81	216.78	217.86	216.27	218.27	217.14	218.34	218.67	217.9	218.59	217.75	218.35	217.88	217.06	218.23
212.35	212.69	214.28	212.28	213.7	212.57	211.74	212.3	212.72	211.71	213.22	212.94	212.7	212.91	213.94	211.98	212.62	212.21	213.25	213.07	213.35	212.78	212.68	213.88	212.62	212.45	212.14	213.29	212.43	212.73	213.22	212.2	213.17	213.05	213.3	212.67	213.15	212.48	212.36	213.36	213.09	213.36	213.87	213.37	212.57	212.56	212.78	212.83	213.11	213.37
206.28	208.46	206.62	207.78	208.23	207.3	207.81	208.28	206.89	208.37	208.71	206.92	207.48	209.42	207.54	209.01	207.17	206.53	207.19	207.92	207.83	207.6	206.32	207.47	206.95	207.88	207.98	208.56	208.39	208.37	207.35	207.73	207.42	207.78	208.05	208.5	208.02	207.48	207.33	207.13	208.7	208.78	207.99	207.66	207.02	208.45	208	207.7	208.14	207.53
204.04	203.27	204.29	203.19	203.96	204.31	203.66	203.18	203.88	203.28	202.95	202.68	202.73	203.1	202.7	201.58	203.77	204.11	203.7	203.89	203.37	202.2	202.68	203.37	203.35	202.72	202.52	203.79	202.49	203.21	203.71	203.46	203.62	203.71	203.01	203.73	203.64	203.95	202.66	202.11	203.29	204.72	203.67	203.16	203.13	203.49	204.96	203.38	203.65	203.49
217.15	217.02	217.56	217.66	217.69	216.92	218.45	218.91	217.78	218.09	218.51	218.46	216.84	217.98	218.81	217.95	217.31	218.05	218.82	217.16	218.9	218.03	217.49	217.95	216.97	217.82	217.35	218.16	217.75	217.24	218.86	216.88	218.65	218.09	217.41	216.7	216.83	218.48	218.54	218.87	218.34	218.63	217.65	217.2	218.29	217.89	217.51	217.2	218.06	217.49
209.12	208.74	208.18	208.51	208.56	210.02	208.6	207.48	208.15	208.74	209.2	207.9	208.52	208.39	207.94	208.56	208.83	208.73	207.94	208.54	208.85	208.25	208.41	208.33	209.16	208.56	209.08	207.75	208.2	208.65	208.18	208.34	209.55	208.69	208.03	208.74	208.03	208.99	207.8	209.2	209.61	208.04	208.79	208.97	208.45	208.88	207.64	207.71	208.55	208.31
203.57	204.05	203.36	203.53	203.26	204.3	204.45	203.28	202.88	204.07	203.41	202.75	203.68	204.41	203.7	203.18	202.86	203.72	204.07	203.68	204.54	202.59	203.27	204.29	204.27	204.55	204	201.9	204.1	204.57	203.07	202.94	203.38	202.56	204.23	204.33	203.32	203.86	203.79	203.81	204.35	203.59	203.92	202.7	203.95	203.76	202.63	202.45	203.88	203.73
216.78	217.26	216.07	217.13	218.7	216.99	217.12	217.25	218.98	215.96	216.61	217.01	216.66	216.97	217.36	217.19	217.6	216.46	216.38	216.29	215.79	216.56	217.18	216.5	216.78	216.52	215.79	216.92	215.74	216.8	216.84	216.64	217.63	217.67	217.35	217.54	216.12	216.37	216.15	217.04	217.14	216.71	217.06	217.12	216.65	216.73	217.72	218.45	216.82	217.69
210.24	209.22	208.28	208.1	209.72	207.65	209.01	208.98	209.63	208.08	208.72	208.63	207.25	208.68	209.46	207.74	207.83	209.03	208.85	207.59	208.09	209.05	209.44	208.15	208.51	207.7	208.65	209.42	209.26	208.91	209.14	209.1	208.79	208.84	207.98	209.05	207.58	209.41	208.79	208.43	208.94	208.35	208.9	208.65	208.77	209.93	208.45	209.29	208.12	209.86
207.86	207.48	208.21	207.96	207.31	207.63	207.56	207.79	207.1	208.4	207.2	207.86	207.32	208.89	207.46	207.06	208.66	207.38	207.95	208.99	208.19	207.01	207.07	207.21	208.26	207.73	207.6	208.06	207.18	206.55	207.36	207.81	206.83	207.13	207.25	208.05	207.78	207.61	207.43	207.8	208.19	209.04	207.6	207.51	207.1	207.38	208.41	207.76	207.61	208.02
217	216.89	218.38	217.8	216.59	216.15	217.26	217.1	216.16	217.8	216.25	216.89	215.88	217.5	216.64	217.59	217.01	217.6	217.52	216.04	216.5	215.94	216.8	217.41	216.53	217.09	217.58	216.38	217.12	216.88	217.19	217.14	217.08	217.39	217.66	217.02	215.93	216.85	217.35	216	216.93	217.06	218.15	216.82	217.13	216.75	217.18	216.18	217.24	216.07
208.08	206.56	207.97	207.17	207.5	207.87	208.24	207.69	207.7	208.72	208.17	207.87	207.22	208.48	207.42	208.32	208.3	209.12	208.17	208.49	208.45	208.18	206.8	206.83	207.66	207.57	208.18	208.11	207.43	207.92	207.72	207.56	207.68	208.47	208.02	207.14	207.63	208.64	207.67	208.19	208.16	208.25	209.22	208.04	207.91	208.27	207.17	208.53	209.28	207.6
211.28	212.6	213.1	212.84	212.91	211.49	211.92	212.63	211.74	213.05	212.04	212.8	212.11	212.05	212.79	211.83	211.39	212.26	212.17	211.36	213.2	211.76	212.13	212.22	212.98	212.41	212.39	212.43	212.73	212.04	213.02	211.78	212.78	212.08	212.44	211.9	212	214.01	213.04	212.82	211.61	212.57	213.03	212.12	211.98	212.97	211.06	212.55	212.25	212.19
208.55	209.04	208.82	208.07	208.81	208.65	208.72	208.21	207.55	207.37	207.83	207.11	208.33	208.62	209.22	207.82	208.54	209.27	208.33	209.05	208.92	208.95	207.91	209.13	207.59	207.81	207.93	207.78	209.19	208.92	207.24	208.06	208.64	209.24	208.45	208.2	208.67	206.89	208.33	208.35	207.95	208.76	208.32	207.8	208.61	209.19	208.5	209.41	208.31	208.5
208.75	208.05	208.03	208.05	208.97	209.18	208.46	208.23	208.19	208.63	208.56	208.6	208.09	208.13	208.91	208.24	209.43	208.46	209.49	209.66	208.65	207.98	209.6	207.52	208.95	208.85	208.23	208.53	207.77	208.99	209.51	209.11	207.79	208.84	208.36	208.53	208.72	208.44	207.99	207.9	208.43	209.31	208.86	209.03	208.62	208.22	208.86	208.71	208.65	207.3
217.36	216.87	216.59	217.73	216.47	217.18	216.61	217.18	215.97	216.93	217.15	216.28	216.52	216.11	217.56	216.97	217.92	217.99	217.12	217	217.31	217.24	216.88	216.69	216.3	216.66	215.91	216.54	217.73	216.79	217.59	217.56	216.66	217.1	216.48	217.74	217.35	217.74	217.25	217.17	216.11	216.09	217.29	217.88	216.32	216.48	217.21	216.6	217.22	217.03
196.9	197.84	198.54	199.12	197.56	198.29	197.52	198.08	198.17	197.94	198.61	198.16	198.75	198.51	197.58	196.65	196.78	198.73	198.33	197.82	198.29	197.8	198.9	199.41	197.07	197.06	198.16	198.79	198.54	198.31	197.88	197.9	198.35	198.44	197.38	198.15	197.88	198.19	198.36	198.87	197.67	197	198.09	197.97	198.47	197.32	198.07	198.65	196.29	198.41
200.63	200.17	201.25	199.6	201.2	200.84	201.75	201.36	200	200.97	199.52	200.42	200.07	200.39	200.84	201.14	200.73	200.91	200.52	200.77	201.1	200.56	200.07	200.26	199.87	200.44	200.79	201.47	200.73	199.96	199.89	201.14	199.75	199.53	199.91	200.79	200.31	200.08	200.38	201.12	201.1	200.68	200.37	200.2	199.7	200.38	200.9	199.86	200.61	200.77
203.39	203.46	202.59	204.58	203.2	203.23	203.03	202.38	204.1	202.31	202.71	203.95	203.02	203.27	203.53	202.85	202.21	203.38	203.77	203.44	203.64	202.08	202.73	204.04	203.48	203.14	202.53	203.02	202.75	203.65	203.61	204.18	202.33	202.43	203.67	203.03	203.74	203.8	202.77	201.66	202.82	202.44	203.19	203.31	202.88	202.73	204.01	203.22	203.39	203.19
198.71	197.9	198.83	198.86	199.63	199.67	198.86	200.64	199.34	200.51	200.33	199.02	198.89	200.1	198.7	200.14	200.14	199.96	199.38	200.21	199.27	200.6	200.65	200.41	200.16	200.95	199.49	199.77	200.53	199.61	200.4	200.1	200.23	199.12	199.91	199.47	198.7	200.13	200.71	199.4	199.69	199.91	199.57	200.18	199.31	199.24	200.09	199.77	198.85	199.06
199.71	199.41	199.56	199.68	199	198.84	199.72	198.85	200.09	198.49	200.45	199.54	200.2	199.94	199.96	199.68	199.64	198.44	199.36	199.24	198.6	199.69	199.3	200.19	199.36	199.45	200.24	199.23	198.8	198.87	199.28	198.12	199.73	199.36	198.92	198.87	199.62	199.62	199.75	198.88	199.27	200.86	198.63	199.71	199.25	199.77	199.26	198.78	198.26	199.4
208.32	207.76	208.71	209.48	208.26	209.56	208.72	208.56	208.85	207.91	209.49	208.59	210.08	207.78	208.01	208.15	210.04	208.8	210.09	208.75	208.19	208.38	209.9	208.1	209.84	209.23	208.62	209.36	207.49	208.38	209.04	208.17	209.33	208.89	208.32	208.13	209.08	208.74	208.58	208.36	209.63	208.8	210.12	209.06	208.41	209.69	208.93	209.27	208.68	209.22
217.85	218.84	218.17	217.49	218.05	218.35	217.9	217.89	218.02	218.65	217.91	218.48	217.76	217.11	217.48	217.69	219.13	218.68	216.95	217.52	219.1	216.57	216.76	217.1	218.11	218.15	217.08	217.49	218.19	218.11	217.83	216.8	218	217.07	218.56	217.63	218.2	217.77	217.45	217.45	218.38	217.67	216.76	217.13	217.59	218.32	218.18	217.36	218.84	217.77
209.06	208.56	209.08	207.93	210.36	208.27	209.13	207.86	210.15	209.28	209.35	209.48	208.8	208.78	209.4	208.71	209.1	210.17	208.86	209.84	208.6	208.21	208.56	210	209.42	208.07	208.59	209.13	208.72	208.88	208.77	209.09	209.32	208.38	207.74	208.04	208.27	207.95	209.35	209.24	208.76	209.64	209.08	209.72	208.91	209.99	208.59	209.91	209.27	208
212.2	212.35	211.77	211.58	211.56	210.54	211.48	211.81	211.15	211.39	211.89	212.38	212.19	210.67	212.65	212.2	212.58	211.12	213.13	211	211.46	212.71	211.61	211.56	211.22	210.55	211.07	210.85	212.12	211.61	212.1	212.29	212.11	211.93	212.08	211.47	211.04	211.47	211.3	212.13	212.14	212.01	211.2	212.9	212.6	211.43	212.06	212.35	210.64	213.39
214.06	212.11	213.13	212.6	212.96	213.54	214.13	212.68	212.61	212.58	212.4	213.19	212.59	212.72	213.55	212.8	213.75	212.52	213.56	211.47	213.07	212.4	212.51	213.22	213.18	212.95	213.67	213.6	212.59	213.02	212.69	212.41	212.83	211.06	213.37	212.32	212.75	212.89	213.15	213.47	213.12	213.5	213.27	213.54	212.82	212.41	213.2	212.95	212.8	213.98
205.12	205.92	205.85	206.05	205.75	206.25	204.13	204.16	206.04	204.8	204.94	206.37	204.7	204.93	205.22	205.36	204.94	206.16	205.71	206.35	205.76	204.85	205.9	205.19	205.28	205.4	205.99	206.81	205.03	205.22	205.39	205.47	205.93	206.57	205.53	205.14	205.68	205.55	204.97	205.13	205.98	204.77	204.69	206.21	205.53	205.06	205.17	206.24	204.98	205.62
209.12	208.15	208.57	208.7	207.94	208.48	208.86	208.02	208.93	209.69	209.44	208.96	209.19	208.84	207.85	209.17	209	209.67	209.17	208.81	208.98	208.97	209.87	208.39	208.95	208.49	208.38	208.3	209.12	209.39	209.89	209.89	208.53	208.96	209.43	208.7	209	208.9	207.96	209.27	208.69	209.5	209.23	209	208.07	209.17	208.22	209.56	207.79	208.76
208.49	208.84	209.48	209.91	208.8	208.77	209.15	208.7	208.95	208.62	209.55	209.31	208.19	207.61	207.39	209.6	208.03	207.54	207.61	208.86	208.71	208.57	207.37	208.78	208.15	208.77	208.69	208.69	208.89	209.39	208.5	208.64	207.71	208.76	207.37	208	208.67	207.22	209.57	207.72	208.82	209.37	207.58	207.92	208.73	209	207.72	207.72	208.96	208.47
206.26	205.72	205.57	205.76	206.21	206	204.69	207.44	205.62	206.68	206.6	207.05	206.42	206.84	206.2	205.25	205.87	207.01	205.59	207.23	206.82	206.1	206.47	206.65	206.18	205.36	206.36	207.13	207.31	206.82	206.39	206.3	206.61	206.34	206.1	206.23	205.63	206.83	206.15	205.33	205.85	205.63	206.18	205.9	206.41	206.17	205.84	205.67	206.1	206.44
207.52	206.53	207.38	208.08	206.94	206.54	207.69	208.12	207.45	206.83	207.74	207.95	208.26	208.66	209.01	209.05	208.14	208.4	206.73	207.65	207.83	207.76	207.97	208.15	206.56	206.81	207.25	207.13	208.62	207.96	208.25	206.96	207.62	206.57	208.6	207.39	208.98	208.8	208.06	207.09	207.98	207.88	208.38	207.95	208.23	208.31	207.72	207.62	208.08	207.19
201.29	201	200.4	199.92	201.68	200.86	200.89	201.55	200.07	202.17	201.84	201.6	200.17	201.28	201.81	201.51	201.29	201.59	200.83	200.34	202.02	200.89	201.46	201.87	202.08	200.95	200.97	201.7	202.45	200.73	200.95	200.79	200.79	201.63	200.16	200.21	202.15	201.94	200.71	200.66	202.06	201.77	201.1	201.03	201.52	201.25	200.71	199.77	201.16	201.04
211.12	211.99	212.56	211.9	211.02	210.98	210.76	212.07	211.81	212.31	212.3	211.78	210.56	211.05	211.82	210.54	212.29	211.75	212.17	211.67	212.16	211.87	210.91	211.72	211.91	211.79	211.85	211.44	211.39	211.43	210.91	211.25	212.22	209.78	211.72	211.89	211.47	211.42	211.45	212.1	210.94	211.8	211.07	211.91	210.67	211.66	211.69	211.97	212.3	212.47
213.01	213.24	211.69	212.02	213.15	211.82	212.18	212.94	211.19	212.5	212.96	212.17	211.05	211.72	211.84	211.41	211.69	212.62	212.51	211.98	211.91	212.73	212.36	212.22	212.35	212.32	213.48	212.77	212.1	211.94	213.05	212.97	212.6	213.02	213.47	211.99	211.86	212.89	212.63	213.01	212.76	213.17	212.82	212.66	211.81	212.04	211.94	212.97	211.98	212.73
216.35	216.71	215.74	216.66	217.29	216.74	216.78	216.38	216.09	217.08	217.35	216.22	216.76	217.43	217.77	216.96	217.14	217.26	217.07	216.85	217.42	216.91	217.3	218.27	216.35	216.87	217.52	215.18	217.22	217.66	216.42	217.28	217.27	217.25	217.44	216.19	218.12	215.98	217.23	216.65	216.46	215.87	216.61	217.94	217.93	217.68	217.49	217.11	216.75	216.69
208.39	208.77	208.73	208.94	208.53	208.96	208.64	207.58	208.37	209.76	209.65	207.95	209.6	208.2	208.33	208.72	209.04	209.55	207.62	208.75	209.6	207.09	208.98	209.8	209.07	207.97	208.44	209.32	208.55	207.3	208.58	208.05	207.78	208.87	208.05	208.96	207.39	208.44	208.27	209.88	208.22	209.24	207.13	209.03	208.73	208.14	208.02	209.84	207.6	208.59
207.88	206.89	206.99	207.03	208.38	206.66	208.53	206.96	207.34	207.62	208.99	208.55	206.98	207.39	209.22	207.77	207.34	207.99	206.71	208.1	207.18	208.29	206.72	207.43	207.7	207.93	207.56	206.38	208.36	206.19	207.26	207.9	207.78	207.88	208.75	207.74	207.86	207.39	208.15	207.85	208.13	207.41	208.38	207.76	207.4	206.71	206.87	207.6	206.25	207.98
209.49	208.83	208.89	208.34	209.07	208.6	207.35	207.74	208.53	208.6	208.01	207.46	209.33	207.85	207.25	209.27	207.79	208.64	208.4	208.91	207.88	209.4	208.61	208.03	207.4	208.16	208.28	207.86	208.6	209.05	208.21	207.9	208.37	208.61	207.76	208.26	208.33	209.28	208.88	207.75	208.88	207.99	208.44	208.81	209.11	207.98	209.07	207.43	208.06	208.58
212.51	213.56	212.92	212.83	212.5	213.39	213.68	212.9	213.09	212.37	213.28	212.34	212.37	212.27	213.3	212.05	211.93	213.64	212.58	212.06	212.91	213.72	213.04	213.16	213.21	213.37	212.56	212.02	212.24	214.01	212.96	212.45	213.28	214.35	213.05	212.73	212.99	212.54	213.07	212.71	213.34	213.41	213.34	213.83	212.81	212.09	212.17	212.6	213.69	211.52
208.04	208.64	209.64	207.73	209.24	208.87	208.74	209.36	208.09	209.9	208.47	207.39	207.47	208.78	208.03	208.69	209.09	208.16	209.43	208.65	208.62	208.59	207.17	207.99	209	209.21	209	208.82	208.02	209.45	207.93	208.07	209.06	208.51	207.97	208.61	209.5	207.67	208.91	208.36	209.41	209.4	207.32	207.86	208.7	208.15	209.38	207.89	209.19	209.59
213.58	212.72	213.55	212.35	212.67	213.48	211.88	212.94	214.48	213.5	213.69	211.63	213.46	212.61	212.69	212.75	213.77	213.64	212.12	212.68	211.8	213.52	211.94	213.72	212.79	213.47	213.4	212	213.37	213.01	212.51	212.51	212.52	212.21	212.91	212.39	212.97	211.85	212.03	211.8	213.29	211.75	211.73	212.35	212.55	212.73	213.65	212.67	213.69	212.98
217.47	217.52	217.6	217.37	217.07	217.41	218.27	217.15	217.31	218.4	217.84	218.11	218.28	218.13	216.83	218.81	216.8	217.71	217.92	217.51	218.32	218.06	218.09	217.16	218.95	217.87	217.42	216.48	218.31	216.83	219.22	217.05	218.84	218.36	218.91	218.62	217.31	217.38	217.32	218.26	217.21	217.9	218.14	217.09	216.61	218.44	218.84	217.01	218.76	218.81
200.87	201.63	202.07	202.58	201.18	200.95	201.55	201.93	201.23	201.04	200.3	201.7	200.26	201.95	201.01	201.46	200.38	200.76	201.83	202.06	200.48	200.69	202.59	199.6	200.2	201.44	200.55	202.78	199.91	200.64	201.15	199.91	200.47	201.69	201.63	200.8	200.43	201.18	202.14	200.55	201.5	200.82	200.58	200.4	201.05	202.21	201.31	200.49	201.56	200.58
203.34	203.22	204.2	203.96	202.9	202.73	203.01	203.8	202.79	202.43	202.85	203.16	202.81	202.88	203.78	203.13	203.56	203.04	203.41	204.04	204	203.86	203.79	203.24	203.78	202.85	203.66	202.58	204.06	202.85	204.08	203.3	204.42	203.06	203.4	202.35	201.53	201.94	203.2	203.02	203.68	202.87	203.01	202.51	202.93	203.96	202.5	204.14	202.61	204.35
209.87	209.32	210.85	210.66	208.86	208.91	209.72	210.33	209.78	209.31	208.85	209.38	208.84	210	209.42	210.32	209.61	209.14	210.44	210.55	209.37	210.4	210.11	209.82	209.03	209.33	209.49	208.98	208.43	209.48	210.63	209.53	209.64	210.04	209.63	210.02	210.49	210.59	211.34	209.58	208.85	209.38	209.56	209.66	209.19	208.81	209.43	209.36	209.94	210.19
209.09	207.85	208.03	209.2	207.99	208.96	208.64	209.67	209.75	209.62	208.57	208.36	208.46	208.18	208.16	209.69	207.62	208.31	209.36	208	208.73	209.01	208.1	208.7	208.46	208.77	208.55	208.14	208.18	208.29	207.24	209.39	207.47	208.97	207.68	208.01	207.32	208.49	209.58	208.61	208.14	209.76	208.81	207.92	209.01	209.21	208.51	207.78	208.07	207.76
212.67	212.67	212.85	212.23	212.01	212.83	212.85	211.79	211.85	212.24	212	211.64	212.12	212.36	211.94	213.48	212.36	213.16	212.18	212.84	212.87	212.94	211.51	211.99	212.94	213.14	213.75	212.06	211.98	212.78	212.64	211.03	212.51	212.45	211.72	212.16	212.67	213.79	212.24	212.61	211.85	212.84	212.04	212.6	212.8	212.71	213.24	212.94	211.2	211.72
209.16	207.97	208.97	207.79	207.26	208.03	206.67	208.24	207.92	207.9	208.25	207.46	207.85	208.16	207.87	207.78	208.36	208.32	208.75	207.89	207.6	208.1	207.35	207.89	208.04	207.78	207.8	207.39	207.35	207.11	207.97	206.66	208.49	208.43	208.08	209.03	207.84	207.68	208.42	207.55	207.72	207.92	207.88	207.62	207.56	208.03	207.74	207.2	207	207.17
204.38	205.77	205.62	204.34	203.77	204.81	205.15	205.21	205.28	205.23	203.59	204.94	205.01	204.96	205.78	204.26	205.53	204.64	205.16	204.6	204.79	205.74	204.4	204.66	203.66	205.05	205.36	204.89	205.02	203.69	205.3	205.52	205.16	204.91	204.93	204.95	205.36	205.29	204.81	204	204.87	205.17	204.43	204.63	204.95	204.79	205.18	206.14	204.8	204.2
213.12	213.16	214.53	213.07	213.75	214.08	213.79	213.36	212.72	213.9	213.5	213.68	212.48	212.39	212.5	214.13	213.85	213.06	213.17	213.27	214.07	213.94	214.05	212.53	213.71	213	213.83	213.11	213.59	214.59	213.69	212.95	214.28	214.96	213.42	214.78	213.63	213.71	213.65	213.01	213.97	214.28	213.75	213.78	214.14	214.68	213.46	214.53	213.54	213.85
213.26	213.07	215.11	213.8	213.82	213.97	214.28	212.69	213.08	213.69	213.93	214.11	214.33	213.21	213.2	213.82	212.82	213.66	214.38	214.09	213.22	213.82	214.01	213.36	215.07	213.51	213.7	214.51	214.96	213.46	213.06	213.94	213.69	214.78	213.79	213.61	213.16	213.73	214.16	214.75	212.69	214.12	214.2	213.36	214.1	213.46	213.47	213.55	213.75	214.39
195.73	195.53	195.27	195.76	194.92	193.92	195.49	195.18	194.55	193.96	195.04	196.16	196.21	194.82	195.12	195.55	194.56	194.5	194.49	194.83	195.89	195.09	194.67	196.16	194.58	194.78	195.28	195.04	196.27	195.1	195.48	195.21	194.88	196.61	194.98	194.13	195.13	196.19	195.41	195.06	195.16	193.98	195.06	193.66	196.11	195.11	195.13	196.04	195.43	196.48
208.07	207.06	208.26	207.74	206.31	208.24	208.01	207.47	206.97	206.84	208.38	207.97	207.97	209.23	209.26	206.51	206.88	206.96	207.82	207.91	207.66	208.14	207.54	209.36	208.98	207.47	207.59	207.74	207.9	208.33	207.81	207.91	207.55	207.62	208.62	208.1	206.78	208.6	207.89	208.65	207.55	206.82	208.07	206.89	207.59	208.53	208.62	207.21	207.24	206.97
211.88	213.03	212.94	212.21	212.97	213.07	212.16	212.76	213.37	213.4	212.34	212.72	213.48	213.15	212.48	212.43	213.26	211.81	212.32	213	212.31	212.74	213.74	212.92	212.37	212.1	212.99	213.2	212.87	212.13	211.86	213.57	212.8	213.58	212.37	212.57	213.31	213.39	213.32	213.4	213.61	212.76	212.94	213.2	213.89	213.78	212.47	212.82	212.63	212.46
209.23	209.08	209.35	209.72	208.32	209.43	208.14	209.4	207.92	208.76	207.9	209.15	208.58	209.51	209.02	208.88	207.59	208.3	208.72	208.13	208.36	209.01	207.93	208.64	209.51	209.19	208.13	209.75	208.47	209.45	209.77	209.36	207.71	208.5	208.06	209.19	208.92	209.61	208.3	207.76	208.84	209.52	207.89	209.2	209.5	208.94	210.16	209.35	208.84	209.54
210.65	211.65	211.46	211.84	211.89	211.36	211.84	210.81	212.81	211.32	211.18	211.37	211.82	211.65	211.4	210.89	211.81	211.5	213.08	211.23	211.66	211.98	212.71	211.8	211.21	210.47	212.37	212.5	210.5	211.13	212.17	212.66	212.7	210.61	211.07	212.29	211.47	212.28	210.91	211.71	212.17	211.3	210.8	211.82	211.82	212.18	212.01	211.88	212.07	210.61
200.03	199.88	201.47	200.47	200.82	200.07	199.96	200.59	199.08	200.67	200.18	201.18	199.27	200.47	201.78	200.28	199.96	200	200.73	201.06	199.74	200.79	200.1	199.67	200.81	201.16	200.62	200.42	199.8	200.24	200.2	200.22	200.07	200.68	200.3	199.59	201.11	200.3	198.82	200.85	199.28	199.23	200.78	200	201.56	199.33	200.49	201.15	200.24	201.11
205.88	204.21	204.47	205.07	204.43	205.3	204.52	204.79	203.15	203.93	204.36	205.75	204.39	205.02	204.98	205.78	204.81	204.03	204.69	204.71	205.05	204.71	204.29	204.55	204.74	204.39	205.39	205.28	204.8	205.36	205.66	204.36	203.81	204.29	204.42	204.65	204.21	203.95	204.22	204.58	204.16	204.68	205.23	204.53	204.43	203.95	205.49	204.89	204.41	204.19
208.15	208.03	207.61	208.18	208.76	208.51	209.18	208.38	207.86	207.73	207.61	208.53	207.04	209.37	208.41	208.11	209.31	208.17	207.59	207.17	208.42	207.18	208.1	207.52	207.53	208.76	208.51	207.46	208.86	209.29	206.51	208.22	208.39	208.52	206.82	208.29	208.68	208.8	207.63	208.59	207.66	207.21	208.34	208.11	208.04	207.85	207.48	208.58	208.55	207.29
216.55	218.01	217.3	216.38	217.45	217.16	216.66	217.23	216.27	217.73	217.25	217.2	216.92	214.99	216.63	217.16	216.45	218.39	217.08	216.55	216.74	217.25	217.24	216.59	217.87	216.67	216.82	217.39	216.65	216.4	216.91	216.53	217.52	216.76	218.4	216.91	216.02	216.52	216.91	217.61	218.02	216.26	215.77	216.46	217.11	217.09	216.85	216.6	217.03	217.34
207.24	208.57	207.83	207.77	207.21	207.87	208.18	206.91	207.57	208.84	207.43	207.8	207.17	206.28	208.77	207.02	208.58	207.32	207.47	206.06	207.12	206.67	207.05	209.01	207.11	207.09	208.55	207.3	208.02	208.5	207.95	207.25	208.13	208.09	208.08	208.25	207.96	208.28	207.51	207.26	207.71	209.22	206.64	206.75	208.12	207.71	207.54	208.72	208.06	207.28
210.38	209.99	209.39	209.75	210.05	210.14	210.47	208.75	209.13	209.08	209.63	209.29	209.52	208.74	210.24	208.93	209.72	210.33	209.26	208.79	209.42	209.23	210.82	209.08	210.34	209.34	210.35	209.28	210.26	209.13	208.47	209.71	209.01	209.47	208.65	209.65	209.15	208.87	209.37	210.46	209.55	209.82	210.66	209.04	209.7	209.55	209.61	208.66	211.46	209.46
208.46	208.91	209.45	208.39	209.33	208.96	207.33	208.67	208.47	208.6	207.45	208.41	209.43	208.96	209.1	208.62	209.11	209.05	208.91	208.39	209.67	210.72	208.82	210	209.04	208.17	208.86	208.92	207.36	208.75	208.82	209.44	207.61	208.7	208.37	207.94	207.75	209.06	209.93	208.89	209.23	209.05	208.36	209.55	209.55	208.62	208.52	208.81	208.44	208.43
208.73	207.14	210	208.5	209.73	208.45	208.55	210.29	208.68	208.01	208.74	208.55	207.76	209.04	208.16	208.02	208.27	209.23	208.51	207.46	208.35	207.66	207.65	209.2	209.04	208.97	208.07	209.21	207.76	208.24	208.08	207.86	209.18	207.95	209.13	208.21	208.74	208.84	208.9	208.98	208.75	208.63	208.61	208.82	208.12	208.83	208.26	208.54	207.82	209.28
199.59	199.06	197.37	199.17	199.49	199.29	198.66	198.23	198.91	197.76	198.54	199.01	198.84	198.44	198.48	199.37	198.39	198.05	197.99	198.17	198.29	197.46	198.96	198.54	198.85	198.99	198.29	197.29	199.86	198.95	198.8	198.88	198.68	199.18	199.31	198.58	199.05	199.48	199.24	199.06	197.54	198.94	198.9	198.17	199.58	198.1	198.46	198.97	199.69	200.1
201.96	204.06	202.76	202.86	203.02	202.62	203.14	203.23	203.11	203.84	202.88	202.54	203.77	202.79	203.82	203.61	202.55	203.16	203.81	201.7	203.27	203.83	202.65	203.44	203.02	202.91	202.74	203.57	202.26	202.82	203.01	202.36	203.47	203.54	203.84	202.41	202.42	203.67	203.92	201.6	203.25	202.79	203.45	203.2	202.56	203.26	202.62	203.12	203.18	202.76
201.61	203.32	203.44	202.75	202.95	200.76	203.16	203.02	203.17	202.91	202.5	202.51	203.27	203.37	203.45	203.22	201.81	202.35	202.92	201.3	202.3	202.66	203.16	202.16	203.76	202.39	202.84	202.46	203.17	202.63	203.6	203.07	203.4	202.41	203.45	202.39	203.46	203.06	202.79	203.24	202.14	201.5	202.71	202.24	201.05	202.73	201.27	203.45	202.63	203.04
217.58	217.77	216.76	217.54	216.73	216.95	216.52	216.33	215.74	217.06	217.81	216.22	216.89	216.9	216.85	217.73	217.31	217.22	217.48	216.74	217.02	217.63	218.48	217.58	216.41	218.06	217.34	217.5	216.26	218.05	217.13	217.2	217	217.23	217.21	216.68	216.38	215.88	216.85	217.07	216.53	217.16	216.04	216.74	216.68	216.41	216.38	216.39	216.15	217.14
211.24	211.59	211.01	211.33	211.42	212.1	211.42	211.88	211.49	211.62	211.26	211.93	211.29	211.99	212.22	211.4	211.66	211.86	212.17	212.17	210.88	211.85	211.41	212.08	210.81	212.56	211.4	211.67	211.48	211.78	211.2	212.09	212.25	212.26	212.62	211.9	212.91	211.23	211.39	211.71	211.27	211.06	211.23	210.17	211.76	211.72	212.08	212.74	211.36	212.15
207.77	207.34	209.24	206.88	208.3	208.4	208.18	208.49	208.25	208.74	207.89	206.99	207.11	208.44	208.22	207.09	206.84	208.28	207.63	207.81	207.09	207.6	208.39	207.51	207.97	207.16	207.58	208.06	207.07	208.11	207.32	207.14	208.69	208.18	207.94	207.42	206.98	207.73	207.49	207.77	207.85	207.98	208.69	208.29	206.89	207.83	207.37	207.11	207.69	208.18
212.23	211.45	210.81	210.97	212.4	211.71	211.96	212.22	212.71	211.97	212.07	212.59	210.43	212.23	211.15	211.31	211.49	211.27	211.64	212.55	212.63	211.57	213.03	211.76	212.49	212.41	211.93	211.73	211.36	211.67	212.43	212.77	211.31	212.29	210.41	211.11	211.64	211.19	211.52	212.44	211	211.66	211.42	212.15	212.01	211.74	211.04	211.98	210.5	211.74
208.4	207.89	207.41	207.31	207.89	207.55	208.18	207.63	207.74	207.17	206.9	208.02	208.07	209.39	207.76	207.17	208.24	208.12	207.71	208.1	207.3	207.78	208.05	207.21	207.64	208.28	209.48	207.08	207.96	208.25	207.32	207.44	207	208.97	206.96	208.4	207.38	206.4	208.45	209.07	207.4	206.94	206.84	208.35	207.01	207.21	208.04	208.72	208.16	208.07
203.4	203.53	203.03	202.91	202.73	203.11	204.12	203.12	203.48	203.21	202.95	203.39	203.17	203.69	202.33	204.06	202.44	202.75	203.63	202.94	202.92	202.42	202.17	203.22	204.23	202.48	202.62	203.66	202.72	202.42	203.47	203.79	203.58	203.38	203.39	203.38	204.28	202.81	203.51	203.9	202.08	202.9	202.6	202.89	202.42	203.13	203.88	203.16	203.01	204.25
204.93	205.43	204.77	206.52	205.43	204.28	205.07	204.66	205.34	204.46	204.67	205.1	205.39	205.29	204.85	204.01	203.85	205.4	204.3	204.88	206.44	205.95	204.66	204.26	205.15	205.09	205.27	203.6	205.26	205.72	204.72	205.47	204.08	205.34	203.5	204.66	204.62	204.55	205.06	206.59	204.08	205.18	204.36	203.92	204.64	205.68	205.9	203.53	205.89	205.9
202.42	205.23	203.32	203.49	204	204	203.83	203.28	204.8	204.42	203.92	203.65	204.52	203.43	203.72	203.37	203.77	203.01	204.72	202.58	203.06	203.34	202.83	203.54	203.49	204.05	203.1	203.39	203.73	204	202.9	203.48	204.46	203.79	204.3	203.02	203.24	204.62	202.63	204.33	203.96	204.52	203.26	203.34	204.84	204.01	202.57	204.01	203.71	203.06
204.72	204.11	204.56	203.59	203.67	204.99	203.86	203.77	203.37	202.68	203.99	203.43	202.85	202.62	204.96	204.45	202.95	203.68	204.53	203.86	203.26	204.19	203.61	203.16	203.99	204.41	204.39	204.78	203.98	205.03	203.22	203.95	204.29	203.07	204.64	203.89	203.63	202.93	203.91	203.87	204.45	203.36	202.9	203.54	204.36	203.83	202.8	204.55	202.18	203.64
213.04	211.98	212.41	211.28	211.32	211.52	211.9	212.81	212.76	212.4	211.7	210	211.88	211.87	212.38	211.76	211.48	212.55	211.66	211.69	211.3	212.11	211.62	211.28	212.68	210.95	210.61	210.86	210.29	210.73	211.87	211.18	211.38	211.91	211.22	212.33	211.33	211	210.89	211.56	211.93	212.11	212.25	209.96	211.65	211.14	210.91	210.84	211.85	212.01
202.72	202.07	202.19	203.26	202.69	202.62	202.51	202.82	202.42	201.15	201.32	203.36	203.92	202.03	202.76	202.28	202.8	203.11	202.4	203.58	202.8	203.33	201.85	203.63	203.3	203.38	202.26	203.18	203.32	203.14	202.69	202.19	202.01	201.38	202.8	202.95	202.11	202.1	203.04	202.14	203.28	203.44	203.06	203.13	203.11	203.64	203.48	202.98	201.8	203.13
211.92	213.04	212.99	211.21	211.41	212.39	211.85	211.65	211	212.18	211.99	212.15	211.15	212.58	212.59	211.28	211.87	212.19	212.55	211.56	212.12	211.83	212.03	212.43	210.94	211.09	212.15	211.91	211.67	211.56	211.9	211.25	212.37	212.14	211.93	211.6	211.97	210.44	212.1	210.56	210.96	211.59	211.34	212.19	213.13	212.85	212.14	211.39	211.89	211.54
211.99	211	212.35	210.86	212.19	211.73	210.7	210.75	210.86	211.14	211.15	211.73	211.88	211.72	211.85	211.74	210.88	213.17	212.88	212.29	212.39	211.54	211.48	211.97	211.73	210.96	210.68	211.12	211.53	211.05	211.46	210.77	212.09	211.61	210.59	212.69	212.83	212.12	211.07	212	211.65	211.3	211.53	212.07	211.93	211.09	211.04	211.71	210.98	211.25
213.63	213.41	214.84	214.99	213.61	213.34	214.2	214.94	214.14	213.78	214.16	214.55	213.46	213.27	214.27	213.65	214.62	213.59	214.13	213.54	213.93	213.21	213.69	213.61	213.68	212.74	213.36	213.55	213.73	213.97	213.82	212.24	214.49	214.9	213.81	213.74	213.47	214.55	214.91	214.29	214.59	213.84	213.41	214.01	214.54	213.92	212.7	213.88	213.07	214.3
213.64	211.79	211.78	212.98	212.77	213.38	212.35	213.15	212.83	213.07	212.38	211.74	212.89	211.92	213.12	212.98	213.61	213.39	212.4	213.59	212.9	213.02	213.33	213.7	212.86	212.88	212.93	212.58	213.29	212.21	212.51	213.39	212.71	212.49	212.55	212.89	212.11	211.91	212.2	213.22	213.34	212.76	212.52	213.6	212.3	213.21	213.82	211.84	211.96	213.25
199.77	199.03	199.63	198.84	199	198	198.26	197.71	198.84	198.41	199.76	198.93	197.33	199.02	198.11	199.49	199.04	199.14	198.21	198.66	197.66	200.75	199.48	198.89	198.1	198.08	198.28	197.82	199.35	198.92	197.57	200.07	198.85	197.78	197.78	199.21	198.21	198.22	199.27	198.62	198.7	198.48	198.69	198.57	198.97	199.05	199.36	197.97	198.35	198.04
212.85	212.78	212.53	212.26	212.13	212.55	212.72	211.97	212.92	213.04	212.16	212.1	211.72	211.79	213.12	212.03	212.28	212.94	211.95	213.35	211.86	212.6	213.05	211.21	211.92	213.03	211.97	212.57	211.8	212.22	212.31	211.6	213.37	212.99	211.78	213.09	212.55	210.31	211.94	212.01	211.71	212.14	212.98	211.33	211.95	211.5	212.91	213.81	212.76	212.97
213.17	212.2	213.24	212.59	212.82	213.94	213.24	211.6	212.73	212.13	212.9	212.23	213.38	213.24	212.93	213.71	212.55	213.65	213.17	211.78	213.07	212.7	213.05	213.67	213.33	213	212.25	212.62	213.14	213.49	212.97	213.01	214.24	213.72	213.13	212.05	213.2	213.7	212.18	212.32	214.3	213.62	213.72	212.51	213.15	212.51	213.04	213.01	214.18	213.42
207	206.13	206.86	206.57	207.96	208.25	207.41	207.88	207.03	206.82	207.83	208.66	206.43	207.17	207.75	207.79	207.97	207.15	207.15	208.36	208.18	207.12	207.41	207.5	207.05	208.24	207.12	207.2	207.61	207.24	207.51	207.19	207.78	208.04	207.76	206.84	207.08	209.35	207.41	207.67	208.12	207.93	207.39	208.57	206.6	207.22	206.55	207.14	207.42	207.18
208.32	208.19	209.46	207.9	209.87	208.03	207.69	208.24	210.01	208.15	208.11	207.54	207.92	209.39	207.77	209	209.18	209.31	208.31	209.55	208.9	209.43	208.36	207.8	207.95	208.55	208.39	207.64	208.66	208.83	207.78	209.02	207.92	208.04	209.21	209.19	208.37	208.71	208.75	208.07	209.35	208.54	208.55	208.97	208.96	208.64	208.46	207.83	208.67	208.35
215.87	217.2	216.98	217.55	216.59	217.62	216.74	216.53	218.38	216.49	216.03	217.63	216.76	217.34	216.57	217.1	216.26	217.04	217.49	218.07	216.6	217.34	216.32	216.65	216.75	217.08	216.75	216.06	217.27	217.09	216.79	216.78	216.86	216.44	216.1	216.27	215.91	216.15	216.32	217.29	217.44	217.07	216.97	216.96	216.78	215.56	217.24	217.85	217.89	217.24
200.45	200.87	200.82	200.46	200.58	200.41	200.04	200.03	200.62	200.23	200.97	200.54	200.75	202	201.22	200.39	200.31	200.1	199.88	201.05	199.38	200.06	200.58	199.78	201.1	199.97	200.58	199.51	200.73	200.84	200.13	200.73	201.13	200.67	200.32	200.81	200.19	200.24	200.48	200.42	200.38	199.78	200.79	200.45	199.9	201.4	198.22	200.22	200.65	199.45
218.43	217.26	216.26	217.14	216.25	217.77	217.25	216.92	216.56	217.19	216.66	217.46	216.94	216.68	217.27	217.69	216.44	217.49	217.44	217.27	217.22	217.06	217.45	217.02	216.88	217.05	217.57	217.94	216.37	217.19	216.63	216.21	216.58	216.51	216.38	217.38	214.93	217.3	216.27	216.06	216.57	216.93	216.57	217.06	216.7	216.86	217.24	216.54	216.71	216.78
203.33	203.26	203.7	204.59	203.04	203.19	204.13	203.24	203.73	203.73	204.38	203.48	204.05	204.2	205.14	203.58	204.26	204.04	204	203.35	203.69	203.84	203.26	204.16	204.11	203.25	203.01	204.59	204.78	203.16	203.73	204.19	203.96	203.48	204.64	204.32	203.4	203.55	202.47	203.99	203.42	204.39	203.88	204.38	204.12	203.82	203.46	203.85	203.63	202.7
211.81	211.65	213.28	213.45	213.47	212.82	212.65	212.85	212.16	213.7	213	213.21	212.18	212.63	213.56	212.68	213.12	213.61	213.07	212.76	213.16	211.25	212.77	212.94	212.73	212.78	213.2	213.33	212.42	212.41	213.04	213.2	212.65	213.53	212.11	212.18	212.31	212.48	213.21	214.21	213.77	212.5	213.9	212.24	214.6	212.71	213.38	213.01	211.51	211.83
198.87	199.53	199.87	199.39	199.35	199.36	199.17	200.28	199.91	199.46	199.83	200.87	200.32	199.29	199.45	200.62	199.79	199.31	199.59	198.98	198.36	200.24	198.82	199.63	200.16	199.24	199.75	198.99	200.07	199.66	199.48	198.16	199.95	199.16	199.83	200.43	199	199.53	198.96	200.82	199.3	200.3	199.75	200.34	200.13	199.9	200.35	199.52	199.24	199.7
210.07	209.93	209.96	209.37	209.85	209.94	209.6	210.33	209.85	209.35	209.79	209.55	210.38	210.07	210.87	210.82	210.07	208.32	209.19	209.43	210.05	210.05	209.2	210	210.81	209.36	208.54	208.79	209.54	209.54	208.43	208.42	208.6	210.36	209.32	210.85	209.49	209.85	209.24	210.03	209.2	209.24	210.12	209.51	209.68	208.83	210.05	210.49	208.94	209.12
205.23	207.15	206.57	206.63	206.04	205.54	206.38	205.65	206.44	206.62	205.9	207.07	206.59	207.26	205.03	207.01	205.8	207.08	205.19	206.48	206.58	205.46	206.07	206.22	206.01	206.71	206.05	205.64	205.66	205.63	206.5	207.64	207.2	206.98	206.96	206.34	206.18	207.27	207.6	206.73	206.69	207.02	206.52	207.01	206.64	206.35	206.37	206.97	205.11	206.96
[truncated: 200 more rows]
[truncated: 150 more columns]
