# Supplementary material for: Genetic dissection of main and epistatic effects of QTL based on augmented triple test cross design
Source: PLoS One. 2017 Dec 14;12(12):e0189054. doi: 10.1371/journal.pone.0189054 (PMC5730204; doi:10.1371/journal.pone.0189054)
Supplement: S6 Supporting Information — (ZIP) [file pone.0189054.s006.zip › z1_1350_0.8_5.csv]

217.6	216.89	218.62	216.82	215.6	217.55	216.89	217.37	217.58	216.55	217.89	218.43	217.11	216.64	216.79	218.47	217.66	217.98	218.67	217.58	218.33	219.4	218.36	217.36	218.27	218.04	218.39	218.27	216.85	217.29	217.01	216.93	217.86	217.82	218.55	217.97	217.2	218.57	219.03	218.65	216.96	215.46	218.07	218.22	217.07	218.86	217.93	217.45	217.09	218.2
208.22	208.13	207.49	208.25	207.25	209.78	208.29	208.9	207.64	207.24	208.71	205.99	210.07	208.1	209.63	206.83	209.57	209.44	206.22	208.72	209.11	208.22	207.64	208.22	208.7	206.97	208.13	208.49	208.48	208.44	209.34	209.13	208.31	207.81	208.05	209.7	208.64	209.23	208.47	208.89	206.9	209.25	209.12	209.17	208.34	210.7	208.04	209.03	209.54	209.22
203.09	201.76	204.02	203.2	203.79	205.06	203.3	202.7	202.91	203.62	202.89	203.63	204.36	201.83	202.5	202.92	204.85	202.15	203.42	202.32	202.17	203.52	204.32	204.72	201.68	202.29	204.69	203.26	202.44	203.75	204.06	205	203.02	202.69	200.92	203.05	202.22	204.61	203.81	203.03	204.75	204.47	204.61	203.47	202.42	203.99	203.04	203.88	203.72	203.42
207.84	209.79	208.97	207.4	208.65	209.73	207.96	209.03	209.15	207.56	208.16	208.89	209.63	210.47	207.96	209.78	207.73	207.92	207.74	209.74	210.31	209.33	209.35	208.55	209.32	207.82	208.85	208.24	206.91	208.52	208.42	207.64	209.27	209.88	208.7	208.14	209.14	208.56	209.56	207.38	210.1	210.37	209.48	208.34	209.19	208.91	209.49	207.34	208.55	209.15
208.64	209.56	209.43	210.52	209.4	208.43	206.82	207.83	209.09	207.83	208.2	209.6	210.12	207.91	208.52	208.99	207.23	208.22	207.9	209.02	208.33	208.62	209.17	210.44	209.32	209.38	207.42	210.52	208.73	208.59	208.8	210.09	207.39	209.65	207.12	209.18	207.37	209.78	209.33	208.45	208	209.85	210.13	210.64	209.41	210.4	208.11	208.62	208.8	209
212.27	210.98	213.85	213.51	214.04	216.03	212.23	213.04	211.77	212.45	212.75	213.11	214	214.26	213.56	212.96	213.83	211.58	211.64	213.16	213.04	213.93	213.91	213.16	214	212.99	212.33	212.58	211.79	212.92	213.65	212.3	212.27	213.81	212.48	213.38	212.5	213.8	213.31	212.44	212.92	213.71	212.77	213.36	213.29	212.07	212.46	212.3	212.47	213.91
208.97	209.06	206.54	206.99	207.87	207.24	207.68	208.33	206.67	208.89	208.28	207.95	208.28	207.11	207.45	208.52	209.11	206.96	206.81	207.59	208.89	207.24	208.05	208.79	207.43	207.37	208.72	207.74	207.34	206.68	207.24	207.08	207.01	207.59	208.39	208.54	207.4	207.59	208.21	207.13	207.76	206.72	208.61	207.85	208.43	209.87	206.42	208.66	208.26	207.84
212.01	211.32	212.51	211	212.02	213.02	211.62	210.64	211.15	213.1	210.63	209.14	211.43	211.92	209.79	211.11	212.13	210.95	210.28	212.46	211.61	211.01	212.04	211.28	211	212.52	211.19	211.65	211.08	211.53	211.68	211.52	212	211.87	210.46	210.87	211.91	212.33	211.95	211.1	211.33	209.08	212.52	211.35	212.04	211.06	211.56	211.83	212.39	211.52
204.49	204.12	204.54	204.2	204.93	205.28	203.4	205.64	205.87	204.92	203.32	205.51	203.08	203.46	205.87	205.78	204.14	205.68	204.85	204.71	203.61	203.42	206.25	204.11	204.75	205.18	206.58	205.28	206.31	204.31	205.13	204.72	205.77	205.15	205.28	205.37	205.72	204.14	204.1	202.85	204.62	205.32	203.67	204.59	205.46	203.02	205.39	206.64	204.53	205.53
199.66	201.7	201.32	200.17	199.7	200.6	199.68	199.67	199.11	200.56	200.21	200.28	200.42	199.67	198.4	199.37	200.35	201.47	199.37	202.45	200.54	200.61	200.08	201.25	202.5	199.49	199.74	199.24	199.76	199.21	200.77	199.7	200.06	200.71	200.45	200.79	199.44	201.01	199.98	199.83	200.72	200.63	201.13	200.72	198.97	200.55	199.29	199.88	201.51	199.51
198.41	200.76	201.14	200.63	200.58	200.61	199.33	199.27	198.75	200.1	200.3	199.06	199.53	199.02	199.6	200.93	200.43	200.82	200.65	199.31	199.5	199.41	200.48	200.3	200.71	199.61	200.72	199.04	201.64	200.24	200.75	200.94	200.78	200.55	198.8	199.25	200.01	200.65	199.8	201.71	199.42	200.05	200.28	199.46	199.46	198.73	200.52	202.28	201.28	201.11
203.6	203.95	202.8	203.44	201.08	202.71	203.29	202.96	203.28	203.86	202.78	204.21	203.05	202.89	201.54	201.78	202.2	202.75	202.75	203.5	204.43	203.7	204.45	203.85	204.47	205.09	203.23	202.9	204.52	203.44	202.66	203.44	202.19	202.72	203.74	204.12	202.83	202.88	203.47	203.58	202.48	204.94	204.05	202.8	203.67	205.45	204.8	202.45	202.34	203.16
212.63	212.04	211.85	213.19	210.87	211.48	211.26	211.19	214.53	212.47	211.58	210.64	210.82	212.32	212.33	212.05	212.47	209.88	210.54	213.75	211.43	213.72	211.78	212.13	212.04	210.66	211.03	210.08	211.52	211.98	212.25	210.67	211.71	211.79	210.95	210.99	210.47	212.68	212.47	210.68	210.77	211.4	210.07	211.07	211.73	212.67	211.67	211.74	211.69	211.44
210.16	210.65	209.56	207.98	207.78	209.52	208.91	209.88	208.49	208.3	209.21	209.36	207.78	207.26	207.76	208.97	207.92	209.41	209.78	210.39	209.37	209.98	208.78	208.83	209.83	209.92	208.83	208.36	209.56	209.62	210.48	210.14	209.11	208.29	209.09	207.14	208.99	209.99	208.45	209.48	210.1	210.28	210.27	208.82	208.38	208.19	209.87	209.77	209.17	209.78
208.35	207.52	208.16	207.98	208.04	207.7	208.57	208.34	208.87	209.26	208.98	208.7	208.28	209.01	209.85	208.76	208.07	207.09	209.13	207.64	208.27	207.3	208.28	209.53	209.59	209.31	208.66	208.85	207.28	208.89	209.51	208.84	208.35	209.77	208.36	207.89	208.07	207.56	208.92	208.09	208.08	206.71	207.99	207.58	209.05	209.91	208.06	208.51	208.29	209.71
208.89	207.9	209.2	207.55	210.82	208.55	208.33	208.97	209.4	208.93	208.27	209.85	209.11	208.46	209.53	207.82	209.42	207.78	207.38	208.77	209.13	208.15	209.37	208.05	208.25	208.79	207.92	208.82	208.03	209.82	208.6	210.46	209.61	208.86	208.54	208.35	207.56	209.08	209.79	209.19	208.02	208.17	208.44	210.59	209.34	209.22	209.77	208.73	209.19	207.48
212.86	210.57	210.7	211.94	212.1	210.74	211.73	211.48	212.3	210.44	212.61	213.09	211.43	212.37	212.25	210.68	210.52	212.04	211.15	210.73	210.98	210.45	212.18	213.61	213.98	210.75	211.26	212.69	211.8	211.84	211.54	213.38	212.5	212.21	210.56	212.06	212.18	211.29	212.07	211.32	211.57	211.02	211.76	211.79	211.38	212.35	213.88	212.34	211.03	211.12
212.46	211.05	213.57	212.49	211.43	210.02	211.2	211.51	209.31	212.16	213.14	209.79	211.4	211.72	212.03	212.39	210.83	212.01	211.63	212.16	211.6	211.4	211.29	208.83	211.85	212.13	212.69	210.83	212.64	211.23	210.96	210.83	212.43	211.26	210.81	210.91	211.67	211.12	211.61	210.72	209.43	213.61	211.23	211.52	211.1	212.51	210.95	209.95	210.35	211.49
201.59	200.51	199.07	198.98	198.43	200.39	201.43	198.44	199.55	198.68	198.84	201.52	199.8	200.73	202.02	200.87	200.77	200.6	199.55	199.95	200.6	200.82	201.91	200.35	199.48	200.48	200.47	197.59	200.51	199.57	200.92	201.37	200.24	201.23	201.02	199.31	200.89	200.42	200.02	199.59	198.95	200	198.72	200.92	200.75	198.98	201.11	199.44	200.88	199.52
209.73	207.2	208.36	208.88	208.69	208.33	209.32	208.04	207.05	206.85	207.51	207.31	208.87	206.69	208.26	207.69	207.53	208.23	207.22	208.13	207.64	208.52	206.69	206.58	206.63	207.12	206.81	209.44	207.39	208.46	208.63	207.99	207.17	209.06	206.64	207.28	206.52	207.91	207.61	208.9	207.53	208.22	206.97	207.9	207.42	208.53	204.5	207.49	207.69	209.41
213.12	213.63	213.17	214.54	214.13	213.39	213.18	213.86	213.79	210.7	213.22	213.76	213.59	213.73	214.2	213.34	214.85	214.1	213.86	212.96	214.46	213.02	212.37	214.81	212.97	213.43	214.4	215.17	213.52	213.29	213.97	213.28	213.82	214.5	213.91	213.03	215.22	215.27	213.45	212.74	213.65	214.56	214.21	214.38	215.38	213.91	214.01	214.21	213.7	213.47
198.37	199.03	199.78	197.71	197.79	197.96	198.06	198.89	200.37	200.69	198.9	197.64	199.27	197.85	198.32	198.51	199.28	197.63	198.4	197.07	197.57	198.86	198.1	200.36	197.81	199.46	198.79	198.26	199.01	198.4	197.86	197.92	198.67	197.3	198.4	199.92	198.5	198.42	199.54	198.45	199.7	197.71	197.61	198.44	197.72	198.42	200.08	198.6	200.38	199.36
209.07	210.77	207.73	208.08	207.5	209.12	208.28	208.47	208.26	209.37	210.08	207.84	209.61	208.09	207.26	209.62	207.25	208.59	208.75	207.51	208.53	209.44	208.82	209.1	209.22	210.75	208.74	209.69	209.3	208.92	208.75	207.24	208.3	208.87	209.47	209.02	208.97	208.49	208.13	210.87	208.25	208.94	208.47	211.01	209.33	208.49	208.89	208.33	209.21	208.27
211.63	211.8	211.4	212.23	211.77	211.2	211.21	210.67	208.12	212.55	211.36	213.37	213.11	212.36	212.41	211.88	210.64	211.88	212.87	210.74	211.84	211.08	212.09	210.44	211.07	210.79	210.41	211.24	211.41	211.31	210.71	211.07	212.2	210.55	212.6	211.56	212.26	211.56	212.94	211.54	212.43	212.1	211.43	212.07	210.89	211.6	208.87	211.65	211.25	212.47
211.69	211.76	211.34	210.16	211.41	211.49	212.08	212.91	212.22	210.91	212.78	210.61	209.78	210.92	211.36	211.64	211.5	212.6	213.26	212.75	211.31	212.07	211.34	212.13	209.77	211.67	211.49	211.84	211.54	211.3	212.05	211.97	211.87	212.21	209.33	211.4	212.44	211.38	213.26	212.93	211.71	210.94	211.87	211.72	210.71	210.73	210.83	211.62	212.1	212.34
207.49	206.57	207	207.76	207.77	208.45	207.77	205.36	209.5	208.42	207.53	207.69	208.3	207.79	209.47	207.75	208.87	206.66	208.26	208.11	205.94	205.89	206.55	209.13	207.27	207.19	207.97	208.04	206.07	208.3	207.85	206.23	207.43	208.48	207.51	208.47	206.51	207.35	207.69	207.35	208.1	206.59	207.99	206.74	207.35	207.82	207.58	207.66	208.44	209.37
200.64	199.89	198.97	199.59	199.24	198.75	199.2	199.04	199.03	199.57	199	198.88	198.31	200.63	197.07	198.72	199.08	200.94	196.55	199.18	199.96	200.09	199.78	199.96	199.28	200.95	200.75	199.68	198.92	200.16	199.34	198.86	199.59	199.24	200.68	197.61	199.54	198.87	198.37	198.55	199.25	199.42	199.97	200.58	199.46	198.5	198.61	198.98	199.54	198.41
209.74	209.45	208.15	209.41	209.25	210.13	208.32	210.96	210.21	209.08	210.34	209.36	209.2	209.3	210.56	207.12	208.6	209.35	210.01	210.09	207.89	210.4	208.41	209.4	208.98	209.97	209.53	208.4	208.31	209.86	209.42	208.59	209.62	209.9	210.35	210.56	209.78	208.11	210.1	208.23	209.25	209.43	208.19	208.08	209.81	209.45	208.09	210.22	206.77	209.6
204.83	204.83	204.34	203.3	205.03	205.14	205.18	203.77	204.4	205.91	205.07	204.17	206.04	205.76	205.11	205.41	204.95	204.61	203.64	203.97	203.06	205.47	206.25	204.76	203.7	204.88	204.2	204.61	204.39	204.8	205.59	203.73	205.53	205.76	204.58	205.38	204.87	203.29	204.89	204.42	205.17	204.14	205.06	204.48	206.15	204.39	205.53	204.19	206.18	206.42
202.78	202.66	202.56	203.32	201.13	202.02	202.59	203.59	200.41	202.86	203.02	202.31	201.48	203.73	201.71	201.33	201.99	202.82	201.83	204.02	203.87	202.74	202.24	202.98	201.73	201.32	202.24	203.68	203.44	203.66	202.73	202.42	202.25	202.69	202.8	202.23	201.12	203.76	201.79	202.73	204.19	202.55	202.46	203.84	200.51	202.55	201.57	202.24	203.42	203.31
217.76	218.14	217.83	218.1	218.63	217.96	218.73	217.95	217.25	218.45	217.4	217.98	217.2	217.7	218.19	218.53	217.27	217.81	217.84	219.26	218.54	217.85	217.54	218.14	217.1	218.15	218.75	218.17	217.55	218.91	219.1	216.22	218.14	216.71	217.46	217.8	216.85	217.64	218.39	217.6	216.36	217.12	218.38	217.52	216.74	218.84	217.1	217.38	217.88	218.12
211.2	211.85	210.91	211.67	211.59	212.47	211.69	212.97	211.49	210.81	212.94	211.55	213.05	212.19	211.98	213.03	211.85	211.95	210.48	211.47	211.17	211.51	212.45	212.97	211.05	211.32	211.62	212.77	212.83	210.5	210.93	211.3	211.8	211.48	210.97	211.8	211.19	211.17	212.39	213.15	212.1	210.56	210.55	211.71	211.29	212.47	210.18	211.71	212.57	212.08
204.71	203.12	203.12	205.93	202.84	203.15	204.77	205.33	203.15	203.71	204.8	202.77	204.01	203.13	204.91	201.93	203.97	204.01	202.23	203.49	204.15	204.21	203.6	205.44	204.5	204.3	204.61	203.22	203.63	203.6	203.47	203.24	204.99	203.12	204.84	203.95	203.34	204.35	205.75	204.49	203.61	204.9	203.77	204.32	202.62	205.16	204.02	201.99	204.87	203.37
203.51	204.81	204.22	204.1	203.3	204.94	202.51	203.25	204.94	202.13	203.97	202.78	204.02	203.88	203.02	203.42	202.39	202.81	200.97	204.05	204.45	203.81	202.85	204.13	201.46	202.71	204.02	203.76	202.72	203	203.42	202.84	202.62	203.45	204.09	202	204.21	202.83	202.26	202.62	204.47	204.53	202.41	202.76	203.17	203.57	204.86	202.53	204.22	203.29
202.37	201.96	203.49	202.92	203.04	203.51	203.79	202.51	203.19	204.26	202.86	202.66	202.88	202.48	202.4	202.71	203.74	202.21	201.64	202.67	202.37	204.22	203.9	202.94	201.13	203.08	201.61	202.93	201.99	202.97	201.53	200.55	203.01	204.51	202.01	202.04	202.87	203.62	201.08	202.88	203.14	203.06	202.97	201.86	202.71	201.66	203.32	201.9	202.37	203.88
208.51	207.94	208.37	210.82	208.54	209.93	209.55	207.88	208.41	208.22	209.26	209.71	207.25	208.72	209.29	210.22	209.39	206.5	208.16	208	208.78	207.44	209.36	209.54	209.25	210.21	209.75	210.72	208.64	208.19	209.58	208.23	209.65	209.41	208.63	210.24	208.7	209.05	207.13	210.19	207.98	209.56	208.86	208.28	209.02	207.96	208.84	209.18	209.01	208.4
208.68	209.55	208.73	210.7	209.07	208.46	208.51	208.3	208.01	209.65	208.31	208.63	208.31	207.83	209.05	209.16	209.33	210.01	209.11	208.81	207.52	208.66	208.46	209.07	208.59	208.1	209.42	209.58	208.76	208.87	207.06	209.93	210	209.37	209.24	208.18	208.81	207.6	206.34	208.92	209.45	211.47	208.77	208.18	207.84	209.1	210.54	209.01	210.23	209.2
204.26	205.33	204.1	204.06	204.84	202.98	206.8	205.76	204.9	206.27	205.16	205.25	203.14	205.77	205.53	204.37	202.52	204.37	204.91	204.91	202.79	202.82	203.94	203.41	203.46	204.46	202.43	203.87	204.55	205.49	204.12	204.04	204.34	203.47	205.4	204.3	204.19	205.43	204.53	205.14	205.15	204.24	203.89	204.26	205.31	203.66	204.75	204.02	204.08	206.36
205.19	204.57	207.08	203.56	203.3	204.33	204.7	204.78	205.43	204.1	205.01	205.43	204.06	205.23	207.05	204	204.94	203.72	203.5	204.69	204.77	204.97	205.7	205.45	205.31	204.66	204.79	203.62	206.13	205.11	203.66	206.07	205.21	204.21	203.4	203.54	203.72	205.16	205.02	205.13	203.55	203.28	205.38	204.13	205.03	203.97	203.31	203.42	205.46	204.02
210.94	212.11	211.11	213.22	213.21	210.79	211.8	211.48	210.82	211.8	211.08	211.74	210.73	210.17	210.94	211.26	212.39	211.67	211.05	213.76	211.13	213.23	211.5	212.5	211.32	211.98	212.5	210.31	210.76	210.75	211.36	210.83	210.46	213.27	211.71	211.66	211.02	213.04	211.41	212.32	211.64	211.51	210.78	212.67	212.21	212.94	213.59	211.11	210.99	212.96
208.58	208.45	208.15	208.35	209.62	207.57	208.66	208.51	208.71	208.48	209.08	207.05	208.54	209.05	207.94	209.23	208.14	209.08	208.08	207.49	209.07	209.4	209.45	208.21	208.04	208.74	207.41	208.46	208.84	206.26	208.78	208.14	208.76	205.76	207.82	207.36	206.96	208.5	208.61	209.52	206.31	206.98	208.81	209.04	209.11	208.29	209.4	209.52	207.64	207.23
208.71	208.68	209.22	210.04	209.88	207.86	209.91	209.16	208.18	211.39	208.91	207.81	210.13	209.59	209	209.02	208.61	209.62	210.43	209.06	209.43	210.04	209.14	211.07	208.76	208.98	209.35	209.95	210.6	209.13	211.98	211.15	209.8	209.16	208.21	208.74	211.01	207.49	209.12	210.77	208.08	210.68	209.85	209.33	209.26	210.5	210.32	210.68	210.74	211.21
207.07	207.43	205.25	206.32	206.55	207.86	206.67	206.19	204.72	205.97	207.54	207.88	206.04	207.88	207.27	206.96	206.2	206.1	206.01	206.15	206.01	204.51	206.71	206.76	207.3	207.11	207.35	207.25	206.75	205.52	205.06	205.14	205.72	206.59	206.46	207.28	205.96	206.46	205.18	207.24	205.57	206.42	206.64	205.84	205.6	205.82	205.63	208.51	206.26	205.83
208.57	208.7	208.79	208.45	209.41	207.99	209.6	208.66	208.36	209.67	208.92	209.88	208.58	208.65	208.05	208.76	208.58	209.2	208.8	210.08	209.73	209.48	208.81	210.2	210.49	206.23	208.61	208.68	209.68	210.41	207.3	208.15	209.53	209.33	208.06	208.86	208.21	208.17	208.74	209.68	208.78	209.64	208.87	207.59	208.85	209.73	209.7	208.18	208.51	209.99
203.59	204.36	203.93	203.22	203.34	203.57	202.5	204.27	203	203.37	203.33	202.4	204.66	204.9	204.27	202.21	203.74	202.87	203.02	203.56	202.66	204.54	202.26	204.61	203.17	203.4	203.17	203.44	203.54	201.94	203.95	205.43	202.93	203.54	204.11	203.12	203.22	204	202.53	203.21	205.38	203.17	204.28	203.15	204.16	203.35	203.86	203.29	204.52	204.22
209.95	211.92	212.09	210.29	212.65	212.27	211.58	211.16	212.38	210.75	212.41	210.03	211.29	211.34	211.61	211.84	212.83	212.05	210.4	212.41	212.7	211.59	212.09	212.02	210.61	211.51	210.63	211.89	210.47	210.74	211.81	212.71	211.33	211.48	210.64	212.17	210.81	212.6	211.8	210.38	212.42	212.12	212.45	212.06	210.94	211.59	210.28	211.89	211.38	212.67
200.66	201.4	201	199.58	200.6	200.32	200.3	200.85	201.38	200.41	199.82	199.83	200.28	199.03	201.14	200.27	201.82	200.33	200.89	198.8	199.89	200.6	200.78	201.54	198.94	201.77	200.02	199.79	199.96	200.24	202.1	201.85	202.39	199.93	199.72	200.09	200.62	202.04	200.18	201.74	200.02	200.08	200.41	200.07	200.94	199.65	200.85	200.43	199.92	201.49
203.44	205.54	202.45	204.93	203.07	203.17	203.19	204.46	202.26	202.9	202.24	203.8	203.57	203.2	202.69	201.15	203.6	203.07	203.7	203.13	203.64	205.56	203.09	202.86	202.66	204.56	202.11	203.14	202.34	201.66	201.98	204.6	202.71	202.82	203.52	204.3	204.15	202.37	202.54	204.79	204.67	201.7	203.5	202.38	202.11	205.66	204.73	203.38	203.73	202.11
208.32	208.57	206.56	208.26	207.05	208.02	208.43	206.53	208.23	208.31	210.07	207.36	207.34	207.95	207.38	208.73	208.34	209.51	208.17	208.89	209.58	206.67	207.71	205.75	207.57	208.71	206.62	207.77	206.84	209.01	207.11	205.59	206.98	207.37	207.89	209.32	208.28	207.68	206.58	207.59	209.62	206.28	207.51	208.58	206.29	206.4	206.64	207.28	206.61	209.39
199.95	200.28	200.93	201.37	202.51	202.22	201.42	200.53	201.21	202.78	200.31	199.78	201.43	201.68	202.12	202.4	201.57	202.12	202.05	202.76	201.64	202.38	200.7	201.15	200.01	200.69	200.74	201.41	200.89	201.71	200.93	200.98	200.71	200.35	200.36	199.77	199.77	200.94	200.9	203.14	201.05	201.44	201.81	202.76	200.75	200.97	201.39	199.85	201.53	201.04
207.02	207.27	207.69	208.95	208.87	206.51	206.93	208.07	208.63	207.29	207.25	206.34	206.67	208.77	207.83	208.76	208.6	207.83	207.79	209.11	208.33	206.96	206.92	208.68	207.59	207.02	209.39	206.6	207.41	207.39	206.52	205.66	206.2	207.85	207.4	207.74	207.44	207.8	206.65	207.21	206.42	207.64	208.08	208.85	208.22	207.96	207.22	207.24	208.79	207.96
204.99	204.46	204.38	204.08	202.73	204.27	203.24	204.61	203.79	202.18	203.56	205.24	204.7	203.36	203.84	203.92	202.2	202.76	203.91	202.88	204.29	204.02	204.02	203.67	204.91	203.72	204.12	203.83	201.01	204.66	204.93	203.47	204.72	203.34	203.6	203.31	202.97	203.73	203.99	204.92	203.5	204.01	204.28	204.67	202.78	203.74	203.52	204.53	203.36	204.33
207.95	208.08	206.88	208.69	208.02	207.03	207.62	208.82	208.35	207.31	207.01	207.72	208.54	207.42	207.95	208.1	207.87	209.81	205.9	209.07	207.87	208.97	207.44	207.6	207.33	208.43	208.93	208.02	207.52	208.22	208.95	207.24	208.6	208.46	207.71	206.98	209.87	208.19	208.03	206.85	208.62	207.83	207.05	207.97	207.81	208.74	207.16	209.03	208.41	208.26
210.13	209.75	208.59	208.7	207.78	209.24	209.54	209.54	210.08	208.93	208.28	208.31	209.74	209.52	208.35	209.34	209.53	209.35	210.16	209.16	210.54	209.38	211.32	208.27	209.13	208.92	209.55	210.25	210.53	210.13	209.13	211.16	208.96	211.19	208.86	210.42	208.67	209.65	207.63	207.01	208.37	207.86	209	210.13	208.54	209.1	208.08	208.65	209.16	207.86
206.34	205.61	205.76	206.35	204.79	206.12	205.13	205.35	205.46	207.19	206.55	206.93	205.77	204.86	204.2	204.62	205.91	205.4	206.27	206.35	205.41	205.33	203.4	205.51	205.18	204.34	206.68	205.34	205.18	204.74	205.47	206.77	206.21	207.52	205.12	206.13	205.36	205.14	205.57	205.72	205.36	205.7	207.24	207.25	206.98	204.78	206.62	204.4	207.09	205.28
204.94	204.25	204.22	204.47	204.5	205.24	204.03	202.53	205.21	201.91	204.22	203.07	204.36	204.26	201.38	204.88	205.03	202.84	203.22	203.39	205.5	205.04	202.82	203.49	203.88	203.25	201.31	203.51	203.41	203.46	204.98	202.58	203.59	203.69	203.6	203.38	203.73	202.42	202.31	203.84	204.19	204.84	204.36	203.31	202.49	203.82	203.24	202.62	204.31	204.09
209.53	208.15	207.49	208.97	208.77	211	208.91	208.12	208.94	210.16	209.38	209.96	210.6	209.01	209.16	209.46	209.61	209.66	209.23	208.43	208.2	209.62	209.94	209.3	208.72	209.24	212.2	209.52	208.92	208.97	209.36	209.39	209.59	209.32	210.39	209.14	210.22	208.82	209.38	208.47	209.99	209.7	209.18	210.62	209.66	208.76	209.19	207.86	209.29	210.48
202.45	201.92	203.59	202.97	202.1	201.93	202.77	203.13	202.64	202	202.21	204.35	203.23	203.56	202.14	202.01	201.82	200.8	201.86	202.52	202.79	202.83	203.12	201.3	201.09	202.07	202.76	200.85	200.59	202.76	203.02	201.26	201.69	202.19	202.84	203.59	201	202.06	203.7	202.34	202.01	202.32	201.87	202.93	201.33	201.24	202.27	201.42	200.4	204.68
204.46	204.9	203.6	205.2	206.17	204.57	205.28	204.68	206.52	204.91	205.76	205.29	203.44	205.71	204	203.66	205.86	205.61	205.03	205.34	203.47	205.4	205.27	203.23	204.57	203.59	205.82	204.7	204.16	204.93	202.56	204.75	203.73	205.31	206.69	204.74	204.99	204.94	205.03	203.58	204.82	203.42	204.14	205.24	204.81	202.9	203.36	205.92	205.91	204.19
203.36	202.28	202.86	203.75	203.02	203.72	202.41	204.74	203.39	204.61	204.17	203.65	204.17	203.39	203.24	204.94	203.71	203.41	204.15	204.53	202.61	202.58	202.6	204.31	203.66	205.32	203.37	203.93	203	203.68	205.24	202.74	204.29	205.32	202.78	203.14	202.36	203.9	202.48	204.21	203.98	202.96	202.92	205.41	204.62	203.63	203.99	203.08	202.16	204.29
206.21	205.29	206.04	206.14	204.32	204.99	207.17	205.01	205.91	205.34	206.85	205.7	204.85	204.98	205.68	205.17	205.76	204.41	204.5	205.57	207.72	206.54	206.12	204.67	203.24	206.98	204.92	206.21	206.42	205.69	205.42	204.45	205.41	203.91	205.25	205.35	205.3	205.36	203.55	205.28	204.52	206.04	206.08	206.34	203.77	206.16	206.82	204.73	204.93	205.18
209	208.43	208.39	209	208.57	208.44	208.81	208.37	209.51	208.09	208.17	209.34	208.21	210.15	209.35	209.46	208.88	210.41	210.79	209.37	207.6	208.17	208.1	206.85	208.91	209.38	207.69	207.64	209.14	208.02	208.83	207.77	208.8	207.77	208.24	210.05	208.86	208.57	209.06	208.2	207.72	209.1	208.67	209.12	207.79	208.02	210.08	208.57	208.4	207.52
205.75	204.13	205.89	205.89	205.03	204.46	205.27	207.43	205.7	205.07	204.61	205.77	204.5	204.94	204.82	204.07	207.05	204.94	205.67	206	205.22	205.39	206.15	205.76	205.03	205.64	206.42	204.7	206.85	205.47	204.7	204.79	206.19	204.91	206.04	205.54	204.64	205.1	205.78	205.67	205.4	205.56	204.35	204.5	205.76	206.76	204.75	206.77	205.32	204.39
211.22	212.26	211.59	212.06	210.18	211.44	211.75	212.76	211.57	211.69	211.24	212.27	212.23	210.5	211.58	213.21	211.93	211.06	210.39	211.9	212.88	211.93	212.69	210.84	212.64	210.02	212.62	210.86	212.17	210.89	211.98	210.82	210.62	210.74	212.37	211.52	213.07	211.55	211.51	210.87	210.03	212.51	210.71	210.41	213.06	211.52	210.07	211.25	213.04	212.82
201.67	203.72	203.7	200.87	204.29	204.4	202.67	203.32	202.81	202.57	203.3	204.07	201.8	202.26	204.54	205.5	202.55	203.48	203.11	202.35	204.69	204.86	202.89	204.3	204.71	205.48	202.54	202.74	202.75	202.61	202.58	203.05	203.36	203.04	203.21	203.22	203.19	204.59	203.77	203.98	203.15	203.56	202.66	204.71	202.45	204.31	204.41	204.3	202.97	203.88
202.83	203.96	204.38	204.36	204.28	204.79	205.42	206.4	205.19	206.68	203.65	205.04	204.95	205.66	204.4	204.83	203.8	204.77	205.24	204.28	204.16	204.27	205.2	204.95	204.71	204.69	204.66	203.27	205.35	203.43	204.25	204.35	205.01	204.47	204.82	205.22	205.06	204.27	204.69	204.2	205.02	204.89	205.08	205.18	204.33	204.68	204.56	203.31	203.17	204.43
216.61	216.72	217.91	218.1	218.15	216.51	216.42	217.03	216.63	217.08	217.48	217.78	216.87	216.11	217.26	216.52	216.74	217.68	217.17	217.76	216.59	218.02	216.29	217.31	216.71	214.7	217.28	218.32	217.74	216.89	217.89	215.38	218.6	217.5	216.15	215.8	217.49	217.43	215.81	218.17	217.56	217.67	216.18	215.77	217	218.13	217.12	216.89	217.77	218.19
207.89	207.61	207.33	207.89	210.15	206.06	208.25	206.61	209.38	207.39	207.63	207.36	209.15	206.56	206.89	210.04	207.98	208.72	206.81	207.72	207.04	208.36	206.99	208.22	208.23	207.93	207.94	206	207.93	209.8	206.66	207.98	208.17	207.38	206.67	207.69	206.99	207.42	207.34	207.57	207.93	206.8	208.09	207.26	206.47	205.08	207.87	207.84	207.74	206.85
211.62	210.76	212.65	211.56	211.33	212.78	209.4	211.61	211.93	210.31	211.74	211.68	213.02	211.72	211.19	211.63	212.48	212.58	211.99	213.2	213.3	211.8	211.34	210.86	210.33	210.41	210.7	212.34	211.82	210.92	212.55	212.26	211.35	210.94	212.99	212.47	212.47	210.25	210.55	213.03	212.85	212.32	211.51	211.72	213.3	212.81	212.23	211.15	213.19	210.32
210.88	210.46	211	211.24	211.52	211.09	211.72	212.75	209.79	212.91	211.41	213.19	212.84	210.85	212.04	213.05	212.12	212.18	208.41	213.06	210.49	212	211.59	211.32	211.6	210.98	212.31	209.84	212.64	211.87	212.88	212.37	211.73	212.87	213.2	212.92	212.64	212.35	210.5	211.58	211.35	211.42	212.33	210.58	210.92	211.39	210.94	211.06	211.15	209.18
207.59	209.01	208.55	208.17	209.77	208.23	208.6	209.94	209.27	209.76	207.33	207.38	208.72	209.54	209.63	209.26	209.87	207.36	206.57	208.95	207.48	209.53	207.69	208.23	208.25	210.21	208.89	208.06	208.34	209.83	209.86	209.13	208.75	208.75	209.55	208.28	209.82	208.69	208.18	208.92	207.48	208.92	209.09	207.79	207.59	209.35	211.16	209.44	208.08	209.75
212.02	212.64	210.37	211.36	212.82	211.53	212.27	211.63	211.73	212.43	210.44	212.64	211.61	210.86	210.78	211	212.56	210.22	210.39	212.23	211.87	211.12	211.82	211.81	211.44	211.2	210.81	209.78	210.79	211.35	211.08	212.17	210.43	211.54	213.27	212.82	212.04	210.88	211.06	210.8	212.52	212.67	211.53	212.63	211.76	210.71	211.22	211.9	212.16	211.09
204.69	203.97	204.51	206.48	205.34	207.16	204.95	203.28	203.76	205.57	205.33	202.71	204.39	204.49	205.22	206.28	203.38	204.96	205.61	206.19	204.47	204.25	205.73	203.94	205.03	203.75	204.67	204.89	204.7	205.72	203.91	203.91	204.79	203.51	204.25	205.04	204.42	205.9	204.17	204.84	204.23	205.6	206.19	204.57	205.43	205.64	205.11	204.74	205	205.27
207.79	209.96	208.82	207.13	207.4	207.73	207.51	208.81	208.28	207.52	206.49	207.34	207.21	207.41	207.58	207.32	207.15	208.63	207.79	207.44	206.32	207.36	208.18	207.79	206.88	207.87	208.7	208.03	206.64	209.3	206.71	208.31	207.17	206.84	209.07	209.27	207.02	208.58	207	207.32	208.52	206.21	206.8	205.97	209.32	207.76	205.71	206.84	208.07	208.32
203.35	205.77	205.59	205.61	205.88	205.38	205.85	205.01	204.61	204.23	204.09	203.36	203.61	205.09	204.56	205.16	204.94	205.96	205.39	203.45	203.77	204.58	205.42	205.21	204.48	205.81	204.46	204.69	206.43	204.04	205.29	204.53	203.64	204.36	204.47	204.2	205.13	204.01	205.34	205.39	205.33	205.03	203.67	207.1	204.53	205.55	206.36	202.73	203.96	204.92
206.04	206.59	206.59	207.42	206.56	207.27	208.09	208.7	206.91	206.48	208.56	208.2	209.48	207.67	207.57	207.97	207.51	207.15	208.77	208.25	208.62	206.95	208.09	207.3	206.85	208.25	207.63	206.51	206.69	207.18	207.91	205.69	208.06	207.63	209.71	207.68	208.38	207.18	208.78	208.8	208.11	207.72	206.6	207.93	207.4	209.1	206.92	208.11	207.48	208.76
207.96	207.35	209.28	209.19	208.3	206.8	207.65	207.67	207.26	209.02	209.45	207.32	208	206.94	207.73	206.83	207.12	208.46	208.27	207.77	207.46	207.09	207.05	208.02	206.76	207.81	207.86	208.18	209.22	207.85	206.73	207.61	207.16	208.03	207.6	207.45	208.32	208.14	207.03	207.83	207.92	208.77	208.53	207.37	206.38	207.76	206.91	207.8	208.6	207.45
217.33	218.45	216.67	217.91	217.06	216.5	218.27	216.75	217.37	215.78	215.52	218.68	215.68	215.99	217.79	218.95	215.78	217.45	217.18	217.14	216.58	215.7	215.34	216.57	218.4	216.2	217.16	217.36	216.93	218.11	218.16	216.91	216.8	218.06	217	216.02	217.27	215.87	215.06	217.43	217.43	216.9	217.19	216.53	216.51	217.14	218.36	217.72	216.9	216.34
197.69	198.46	199.17	199.93	200.88	197.75	199.15	199.36	199.58	199.34	198.78	200.07	198.73	200.33	198.15	200.53	198.25	200.93	201.78	198.49	198.45	197.48	199.77	197.71	199.89	200.71	198.29	198.7	200.54	197.66	199.14	199.4	200.26	201.09	198.48	199.08	199.13	198.75	200.16	199.28	199.32	198.86	199.72	199.5	198.48	198.62	199.64	198.68	198.8	199.41
199.33	198.97	200.29	201.26	199.73	198.31	199.3	198.21	200.15	198.82	198.7	200.44	200.04	198.57	197.86	199.36	198.75	199.6	198.68	199.71	197.72	198.65	201.86	198.75	198.54	199.09	199.05	199.86	199.92	200.01	198.63	198.42	199.76	199.87	199.49	199.71	199.13	198.13	199.08	200.88	197.51	199.4	199.2	199.12	200.33	199.78	199.57	201.4	200.53	200.24
196.04	195.28	195.4	194.71	195.92	194.65	192.96	195.03	196.22	195.68	194.89	195.02	194.73	195.39	193.94	194.73	195.77	195.56	195.6	195.75	193.49	194.77	195.56	195.41	195.11	195	195.4	196.19	195.41	195.04	194.58	194.37	193.79	193.19	195.9	195.33	196.83	194.73	193.23	195.12	194.54	195.94	196.18	196.89	194.31	194.78	194.43	196.03	194.05	195.09
203.44	201.72	202.87	202.75	202.02	202.66	202.96	202.15	201.37	202.28	204.54	202.81	202.92	201.33	204.32	202.37	202.93	201.62	203.08	202.45	204.59	203.3	202.13	202.2	202.74	201.41	202.11	202.94	202.37	201.06	203.31	201.89	202.74	200.54	201.39	203.12	203.13	203.73	202.84	202.36	202.53	202	202.99	202.61	203.3	203.12	203.82	201.18	203.97	204.32
204.05	203.24	202.21	205.29	204.97	203.51	204.04	203.58	203.21	205.12	201.82	201.62	203.04	203.53	202.61	203.11	203.31	203.25	203.39	204.73	204.64	203.21	203.04	203.37	203.66	203.49	203.24	203.89	203.1	203.23	202.57	201.32	202.37	203.48	203.06	203.7	203.98	204.69	204.2	202.16	202.73	201.65	204.62	204.42	202.76	203.05	202.17	202.79	203.5	204.03
204.81	205.12	205.73	204.44	205.63	205.44	205.35	205.11	206.35	206.04	205.39	205.16	204.59	205.22	204.74	205.63	206.77	205.7	204.29	205.04	205.47	206.01	206.45	205.95	206.47	207.64	205.61	206.2	204	205.78	207.01	204.88	204.7	206.06	205.08	206.47	206.75	206.7	205.74	204.7	206.72	205.52	207.16	205.18	205.21	204.28	205.55	205.37	205.53	204.85
204.89	203.72	202.93	202.86	203.83	204.64	204.6	204.17	204.65	203.72	203.09	203.18	203.97	203.06	203.67	204.6	203.26	204.59	203.32	203.02	204.51	203.68	204.09	202.7	203.51	202.83	203.48	202.69	204.53	203.2	204.13	203.35	203.74	203.98	202.56	203.96	203.01	202.94	203.17	204.24	205.22	203.64	204.52	203.6	203.77	203.87	204.92	204.7	204.9	204.03
212.57	213.06	214.69	213.02	212.5	211.47	213.15	214.03	211.78	212.25	213.44	212.88	214.02	214.19	212.47	211.21	214.11	213.03	214.29	211.9	211.99	213.64	213.57	213.72	214.82	211.73	213.78	212.46	213.54	211.77	212.53	212.72	212.55	211.2	211.57	211.07	213.09	211.6	213.84	213.42	212.44	212.57	213.4	212.27	213.23	214.19	212.93	213.54	211.5	214.4
218.71	216.5	217.61	218.15	216.92	219.54	218.72	218.05	216.92	219.45	217.63	217	219.68	217.42	218.65	216.31	218.37	218.03	218.2	218.96	216.83	218.81	217.64	218.91	219.22	217.39	216.81	216.64	217.52	218.68	217.85	217.77	218.13	217.73	219.15	217.42	217.49	217.31	218.42	217.65	218.18	217.28	215.17	216.7	218.99	216.88	218.71	219.08	217.19	218.34
200.23	203.1	201.79	200.87	200.13	201.51	200.29	201.58	200.83	202.51	199.92	202.08	202.66	200.93	201.12	201.15	203.58	200.77	200.88	200.01	202.91	201.51	200.13	201.92	201.99	200.65	201.74	202.19	201.37	201.36	200.89	202.31	200.64	201.68	200.85	200.49	200.63	201.29	200.06	201.54	202.34	200.58	201.76	200.92	200.45	201.59	201.36	201.58	201.72	201.41
209.22	206.66	209	207.4	208.25	207.43	207.74	206.46	208.66	207.43	208.16	208.79	207.9	207.97	207.44	208.77	207.32	207.85	207.04	207.77	206.93	206.24	206.9	208.62	207.26	208.38	208.49	207.88	207.89	207.21	207.27	207.48	208.14	208.85	206.32	206.36	208.46	207.2	208.23	209.59	206.72	207.19	208.19	209.27	209.04	208	207.25	207.14	208.09	206.77
206.83	208.15	208.29	207.41	207.8	207.89	208.69	207.5	208.96	207.28	207.62	206.31	206.23	207.27	208.75	209.01	207.65	209.76	207.51	207.75	208.48	207.26	208.15	207.75	207.27	207.11	208.02	208.03	207.89	207.8	208.54	209.82	208.04	207.91	207.89	206.76	208.28	206.68	208.31	208.47	208.08	208.96	208.83	208.01	205.71	208.7	209.22	206.83	207.19	208.46
210.5	211.64	212.59	210.77	212.27	211.32	211.83	211.88	211.78	212.61	213.02	210.79	211.43	212.5	210.65	211.05	212.81	211.62	210.63	210.1	212.19	210.71	211.56	210.09	211.61	211.27	212.27	212.27	212.88	211.66	214.19	212.9	212.37	211.79	210.55	210.93	211.36	211.95	212.6	210.9	212.64	211.1	211.38	212.31	211.15	211.17	212.44	212.95	212.87	211.76
208.38	206.95	209.27	208.18	208.39	208.7	208.4	210	210.13	208.32	207.97	207.23	208.47	207.84	208.51	208.39	207.44	209.29	210.03	208.82	208.59	209.22	207.42	208.19	207.43	208.7	208.67	207.14	209.31	208.22	207.09	207.81	207.85	207.21	208.71	209.75	210.03	208.23	209.48	207.37	209	208.17	209.3	208.28	209.03	208.95	207.98	210.15	209.76	209.64
208.15	207.53	209.19	206.51	206.63	207.49	208.93	208.15	208.15	207.5	207.84	208.06	207.67	208.13	209	206.42	207.26	207.08	207.61	207.88	207.33	206.05	210.23	209.03	206.02	207.41	209.23	206.7	207.32	207.71	206.86	207.95	207.53	208.27	208.73	207.52	208.27	208.8	208.29	209.22	205.25	207.02	207.53	209.63	208.04	207.11	206.77	207.4	207.63	207.05
201.66	199.4	199.87	200.37	199.99	199.53	199.72	199.57	200.34	200.37	198.72	200.23	201.8	200.33	200.95	201.15	198.88	200.1	199.38	199.47	199.75	200.87	198.3	200.17	199.95	199.12	199.74	202.45	200.98	200.46	200.65	201.48	199.18	200.61	200.65	200.05	200.78	201.75	201.26	200.35	201.23	200.55	199.11	201.29	200.14	200.2	200.99	200.66	201.41	200.44
202.56	202.26	202.46	203.03	204.73	203.22	202.48	202.31	204.35	202.81	202.52	202.91	203.2	203.11	203.79	203.01	203.39	202.92	202.45	203.16	202.86	203.56	204.02	204.91	203.38	202.22	204.4	203.34	202.51	203.67	201.64	202.32	203.5	203.73	203.27	204.82	202.43	203.71	203	203.27	203.08	202.53	201.72	203.35	203.26	203.98	203.48	203.35	204.1	204.05
207.02	206.63	208.33	208.15	207.88	208.21	207.44	207.6	209.05	206.16	209.16	206.83	208.92	208.04	207.39	208.87	207.74	208.93	207.86	209.13	208.13	207.02	208.31	207.55	206.75	207.07	208.44	206.84	207.42	207.52	207.2	208.37	207.92	207.46	207.02	208.45	208.61	209.39	209.02	207.91	208.5	206.26	206.4	208.5	208.45	208.11	207.15	207.48	208.29	209.38
207.86	206.01	207.09	206.29	206.99	207.15	206.03	206.22	206.38	206.89	206.67	204.93	206.19	205.5	206.38	207.85	206.12	204.35	205.48	206.27	206.27	206.18	205.61	205.01	204.69	205.06	206.38	207.17	206.32	205.69	205.66	206.64	208.02	207.56	205.94	206.41	205.92	206.32	205.48	206.43	205.86	206.39	206.22	204.81	207.06	205.83	206.27	205.58	206.03	206.58
199.92	201.43	199.67	199.75	199.56	198.81	199.7	200.01	199.81	200.54	200.2	199.83	200.64	199.8	201.43	200.37	200.2	200.44	202.26	200.39	200.01	200.45	200.19	199.85	200.17	199.32	200.4	201.56	200.34	199.2	200.49	200.4	201.17	200.08	201.7	200.13	199	200.89	199.81	200.38	199.28	201.37	202.81	197.78	199.67	199.32	200.82	200.2	201.67	200.19
208.72	209.11	208.78	210.07	208.63	209.03	208.19	208.13	209.73	208.3	209.06	207	206.95	208.87	209.37	208.46	208.22	208.32	208.65	208.53	210.13	209.79	207.54	208.97	207.07	207.96	208.42	209.27	208.81	208.5	208.81	207.57	207.97	207.93	209.22	206.91	209.1	209.79	210.7	208.6	209.84	209.22	207.85	209.7	210.49	209.26	208.2	208.15	208.36	208.85
206.18	207.5	207.14	206.34	206.97	208.52	206.24	208.04	207.49	207.61	206.32	207.26	207.74	208.49	208.64	209.67	208.09	206.53	208.69	208.52	208.37	206.95	207.21	206.46	206.83	207.23	207.66	207.95	207.72	207.6	206.69	208.57	209.39	208.62	208.58	208.67	207.74	208.24	207.46	208.42	207.31	208.52	208.57	206.24	207.56	209.07	206.77	205.75	206.09	208.18
205.95	205.55	208.13	205.89	203.93	206.32	206.46	204.9	206.98	205.66	205.71	207.94	206.89	205.29	205.41	206.56	205.66	206.24	207.01	206.15	206.51	207.38	207.11	207.02	207.42	205.79	206.92	206.96	206.88	206.51	205.57	206.3	206.44	206.03	206.81	206.25	206.98	209.03	207.48	206.67	207.79	207.59	206.22	206.28	206.98	206.74	208.3	207.17	205.31	208.38
210.86	211.31	213.1	210.57	211.01	212.96	212.73	211.73	210.75	213.09	211.58	211.34	213.4	211.78	212.24	212.35	211.84	212.89	212.76	211.65	213.31	211.93	212.03	211.44	211.62	214.37	211.82	211.4	211.06	212.19	210.48	211.44	211.78	213.09	212.15	209.98	213.07	212.23	214.31	212.03	210.88	211.87	210.42	211.24	212.35	212.13	211.83	212.19	212.23	210.18
212.54	210.88	211.83	212.68	212.15	212.17	213.49	213.35	212.84	212.25	210.99	213.32	212.73	213.58	211.5	211.7	213.72	209.78	212.03	211.58	212.32	212.64	212.41	213.67	212.52	213.05	213.88	213.89	213.24	211.42	213.36	212.36	213.86	211.51	212.64	212.35	212.2	211.97	212.05	212.95	211.31	212.47	213.39	211.31	212.54	209.99	212.62	212.27	212.09	209.9
205.89	208.09	206.35	206.51	208.89	207.73	207.74	207.31	207.13	207.49	207.33	208.05	207.28	207.5	208.9	207.12	206.55	206.78	207.97	208.56	207.47	208.05	206.98	207.2	207.71	206.87	206.92	207.66	207.24	205.42	206.19	208.09	208.78	207.25	208.89	206.12	208.52	207.73	207.3	207.94	208.28	207.25	207.21	207.59	207.73	206.85	206.77	207.36	206.91	207.57
208.75	209.66	209.27	207.89	209.02	208.25	209.29	209.66	209.85	209.81	207.11	207.81	208.55	208.56	208.1	208.73	209.2	209.46	208.53	207.99	208.41	209.59	209.06	208.81	209.61	209.42	209.81	208.66	207.61	209.17	209.65	209.61	208.58	207.16	208.59	208.96	208.24	207.4	208.96	209.3	209.28	208.85	207.15	209.02	208.32	208.35	208.59	207.38	207	207.52
206.94	208.19	206.72	207.18	207.49	207.25	206.24	207.07	207.22	207.64	206.57	207.23	207.37	207.89	207.62	208.02	209.06	206.82	207.76	208.79	207.44	207.48	207.56	207.72	208.29	208.65	208.57	208.15	207.77	205.95	208.7	207.12	206.99	208.43	207.56	207.36	208.15	208.9	209.47	208.34	206.87	210.31	206.85	207.22	208.67	208.39	208.12	209.05	207.88	208.05
204.2	203.23	203.28	203.31	204.53	204.9	203.79	203.62	205.09	202.72	203.9	207.1	204.3	204.38	203.65	203.83	203.93	203.08	203.09	203.97	203.77	203.33	202.99	204.24	203	203.78	205.13	203.15	203.4	203.97	204.24	204.22	203.29	204.93	204.69	205.35	204.18	203.2	203.81	203.74	203.58	204.44	204.06	204.56	205.01	202.96	204.77	205.15	202.54	203.99
204.33	202.11	204.08	204.6	202.81	203.85	205.01	204.26	202.46	202.53	202.68	203.24	203.47	203.68	204.37	202.36	203.2	203.63	203.51	202.66	202.97	202.96	203.5	202.23	200.97	204.42	203.19	203.39	202.52	205.01	203.46	204.83	203.82	203.41	203.38	203.58	203.15	203.04	202.22	203.95	203.83	203.64	203.87	202.81	203.51	205.54	203.07	204.36	204.66	202.23
216.23	217.79	217.84	217.24	217.07	217.93	215.51	217.28	218.52	217.45	216.35	216.49	219.22	217.15	218.05	217.14	216.56	215.79	216.49	218.02	216.28	217.43	216.55	218.14	215.29	217.2	216.49	215.91	216.02	216.08	217.11	216.26	215.93	218.61	216.77	217.42	216.6	217.39	216.67	216.64	218.2	219.27	216.66	216.78	218.44	217.58	216.8	217.03	216.34	216.09
206.4	206.6	205.27	207.48	204.8	205.88	208.53	206.15	206.84	206.02	206.94	205.59	206.23	205.9	207.52	205.29	206.25	205.27	206.93	206.73	206.11	206.17	207.58	206.45	206.28	206.74	205.48	208.64	204.73	205.83	205.96	205.86	207.28	205.39	207.62	206.15	206.69	206.17	205.95	206.64	207.25	206.81	207.62	205.3	205.71	208.15	206.72	206.57	206.26	207.74
212.58	212.66	211.46	212.26	211.73	212.49	211.87	210.62	211.9	211.5	213.48	211.34	212.78	213.33	211.38	211.59	212.99	213.62	212.2	212.01	211.15	212.83	213.21	211.74	213.46	213.44	212.92	212.08	211.93	213.41	212.64	211.26	211.75	212.36	210.98	211.6	211.95	211.39	212.62	213.46	213.28	213.55	212.76	213.44	211.53	213.12	211.61	211.94	213.25	212.39
213.87	215.17	214.83	213.57	214.37	213.15	213	213.47	212.71	213.63	214.42	215.02	216.31	214.11	213.28	213.52	214.81	213	214.37	212.99	213.68	213.74	215.59	213.3	215.75	214.01	213.89	214.85	213.34	213.48	213.2	214.14	213.6	213.67	214.18	213.17	214.04	213.76	213.47	213.63	214.04	213.32	213.04	215.52	214.47	214.4	214.24	212.59	214.55	212.05
204.31	202.93	204.39	206.14	202.91	203.3	203.47	203.41	205.49	204.91	203.12	203.56	202.95	203.33	203.81	203.48	202.42	204.5	203.71	203.57	202.66	205.3	202.66	204.61	202.88	202.96	203.38	203.66	204.88	202.58	203.47	203.78	203.55	204.4	201.86	201.88	202.99	204.55	205.17	204.35	203.92	203.21	203.84	203.69	202.09	204.28	203.87	203.43	204.09	204.91
208.12	207.23	207.74	207.83	206.57	207.38	207.86	206.07	207.81	209.15	208.19	208.86	208.48	208.39	207.97	208.35	208.47	208.69	207.44	207.08	208.89	209.28	207.45	208.16	208.81	208.28	208.57	208.69	209.53	207.89	207.8	209.01	207.56	207.59	207.73	206.13	209.14	208.96	207.61	207.62	207.35	207.67	205.89	206.99	206.95	207.39	207.61	207.37	208.08	206.56
208.21	205.17	209.71	207.18	206.32	207.92	207.25	207.94	208.67	207.7	209.1	207.6	208.52	209.14	206.96	206.24	209.37	207.82	206.95	208.56	207.61	208.16	208.19	207.23	208.09	207.35	207.54	207.92	207.92	206.77	208.81	205.35	207.55	207.2	207.54	207.86	206.66	209.2	209.71	206.8	208.2	209.69	208.39	208.63	207.54	207.82	207.15	208.04	206.99	208.21
209.8	209.58	209.49	209.68	211.9	209.59	209.76	209.36	208.5	210.93	209.65	208.5	209.89	210.39	210.94	210.56	208.35	209	209.19	209.52	209.62	208.29	209.22	209.87	210.2	210.77	208.8	208.38	208.83	210.38	209.32	208.02	209.27	208.93	208.33	210.53	210.09	209.94	208.23	209.77	209.34	209.69	211.04	207.99	209.66	209.13	210.4	209.95	208.65	210.27
207.5	209.31	206.06	206.3	208.61	208.95	207.67	208.24	207.89	208.13	207.27	207.24	208.13	207.45	207.42	207.32	207.64	207.96	207.9	209.57	208.33	208.66	207.9	207.03	208.79	206.41	207.92	209.43	208.66	208.5	207.81	208.56	207.92	208.23	207.07	207.12	206.6	207.85	210.09	210.02	207.86	208.71	208.36	209.22	208.57	209.2	206.15	206.96	207.75	207.25
199.57	199.89	198.48	198.31	198.24	201	200.24	200.59	198.51	197.13	199.13	200.34	199.91	198.98	199.54	200.59	200	199.36	199.91	198.88	199.74	198.9	200.24	198.22	201.93	199.85	198.3	200.74	198.8	198.31	198.32	198.87	199.88	200.41	199.43	199.82	200.85	198.73	197.29	199.46	198.86	201.56	199.19	199.94	201.05	199.75	199.6	199.94	198.85	201.13
202.5	202.79	201.61	203.34	202.95	202.8	203.93	202.23	201.99	201.5	201.48	202.78	202.62	203.31	202.2	202.17	202.57	201.89	202.4	202.8	203.51	203.59	203.44	202.58	203.45	202.75	202.54	201.93	203.06	201.37	203.67	202.08	203	201.16	201.66	204.21	203.33	202.85	203.68	201.93	202.84	203.89	203.22	203.32	203.23	201.79	201.77	201.39	202.51	201.76
203.72	202.72	205.26	202.35	204.77	203.44	203.45	205.99	204.86	203.69	202.66	203.56	203.41	202.93	202.42	203.6	203.77	203.77	203.8	203.34	203.8	204.86	202.68	202.2	206.34	203.22	204.13	205.26	203.37	203.79	202.6	202.33	202.05	203.66	204.11	202.64	203.13	203.8	203.8	204.41	202.76	203.52	203.58	203.26	203.37	202.6	201.71	202.95	204.4	203.52
212.62	212.29	211.51	210.52	210.92	211.51	211.54	211.83	211.01	211.17	214.01	210.56	211.03	210.37	210.26	211.07	210.71	212.23	212.02	212.19	211.3	212.61	211	211.4	212.32	211.48	211.22	212.76	212.57	212.78	212.89	210.96	210.99	212.71	211.24	213.61	211.75	212.14	210.73	211.39	210.76	211.82	211.85	211.55	210.06	213.4	210.76	211.6	211.42	212.3
207.49	206.7	208.36	209.65	209.91	208.97	209.18	208.9	206.88	207.17	207.56	209	209.31	208.66	208.26	208.13	208.48	208.55	209.68	206.87	209.16	210.65	207.37	208.44	208.73	210.06	208.28	209.4	208.79	207.04	208.68	208.98	208.19	207.07	208.69	206.66	207.89	207.21	209.02	208.91	208.46	209.51	207.29	209.23	208.63	207.96	208.23	207.5	209.42	208.41
209.3	208.6	209.44	208.87	209.14	209.73	209.52	209.3	210.6	209.21	209.21	209.13	208.44	209.45	209.34	209.95	209.29	208.93	210.85	211.29	209.2	210.17	209.68	210.64	211.08	209.24	209.93	209.29	209.16	210.38	209.41	210.43	210.47	209.64	209.84	209.41	210.5	210.78	209.25	208.9	209.5	210.27	210.94	208.66	209.82	210.84	209.18	210.14	209.72	209.22
206.6	206.61	205.52	205.79	206.8	207.54	205.58	207.24	205.97	204.97	205.43	207.26	205.34	205.96	206.62	206.84	205.97	205.76	206.86	205.72	206.26	207.32	206.17	206.72	205.58	206.49	205.07	207.87	205.92	206.5	205.27	207.63	205.71	207.72	206.04	207.19	205.82	206.79	207.35	205.98	205.78	206.03	206.73	206.08	206.05	206.68	206.58	207.43	206.55	206.4
211.23	209.59	211.84	210.78	212.61	210.39	210.32	211.25	211.56	211.24	210.96	209.65	211.35	211.94	212.12	212.51	211	213.1	210.76	211.64	209.95	211.54	211.24	212.06	211.82	210.54	211.49	212.13	212.57	212.21	212.39	210.69	213.47	211.35	212.24	210.23	211.3	211.94	212.51	211.97	211.9	212.15	210.69	210.79	212.04	211.18	210.72	211.21	210.91	210.73
216.04	218.02	217.6	218.08	215.62	217.87	217.53	218.18	216.08	218.55	216.13	217.51	215.64	216.22	216.54	217.98	216.96	217.26	217.85	217.48	216.15	215.94	216.62	216.47	215.63	217.37	217.49	218.79	218.45	217.65	218.44	215.87	216.64	216.42	216.57	217.57	219.92	217.21	216.9	215.68	216.05	217.26	217.86	217.03	217	217.26	217.39	216.74	216.54	216.1
202.81	202.61	201.78	203.28	203.6	204.4	202.58	203.51	203.88	203.93	202.83	202.65	204.17	204.64	203.71	203.7	205.56	203.37	202.53	203.49	203.69	202.97	203.16	202.57	202.82	202.4	201.59	203.38	204.04	203.84	203.75	203.85	202.91	203.62	203.57	202.2	203.18	203.94	204.92	203.61	203.3	204.2	203.22	203.94	202.41	203.39	205.78	202.64	204.07	202.84
203.23	205.22	206	203.39	203.32	204.1	203.45	203.47	204.18	203.56	203.45	202.27	204.04	204.04	203.73	202.24	203.68	203.75	203.07	202.95	203.19	205.4	202.89	204.66	202.94	203.15	203.88	204.1	202.65	201.76	202.58	203.87	204.83	204.7	204.94	204.79	203.02	204.07	204.33	203.87	204.32	202.33	205.23	203.89	203.99	204.3	203.98	204.8	204.05	204.42
212.52	212.67	212.65	213.38	212.3	210.68	211.75	210.68	213	211.68	212.12	212.31	213.98	211.94	213.25	213.14	211.36	212.33	212.84	212.67	211.95	213.25	211.44	211.74	213.45	211.75	212.41	212.73	211.17	211.92	211.88	211.87	211.98	212.37	212.17	212.24	212.3	212.56	212.26	213.89	211.83	213.07	213.73	211.72	212.95	212.67	212.59	212.64	213.75	212.57
203.9	202.93	204.44	204.97	204.1	203	204.49	205.07	202.87	203.75	204.31	204.84	204.07	203.46	204.91	203.19	204.38	203.36	204.33	204.76	204.14	203.94	202.89	204.52	202.47	203.4	203.99	203.73	203.63	203.8	205.53	204.73	204.33	204.14	203.75	205.02	204	205.07	204.13	203.22	205.18	203.98	204.15	205.01	205.33	202.72	204.83	205.47	203.14	204.94
204.27	203.54	204.07	203.6	202.36	203.41	203.71	201.4	203.62	203.42	202.04	202.36	203.17	203.36	202.76	203.86	202.95	202.73	201.58	202.93	201.82	202.76	201.74	201.37	202.45	202.6	200.81	203.2	202.58	202.31	203.53	202.11	202.76	202.49	203.27	202.07	201.72	203.75	203.79	202.21	201.56	202.76	202.27	202.12	200.47	201.54	203.44	202.53	202.85	202.88
211.91	211.08	210.09	212.22	210.42	212.02	211.84	212.5	211.73	210.44	214.02	212.03	213.63	213.08	212.09	213.6	213.01	213.9	212.23	212.56	212.47	213.79	213.38	212.38	212.51	212.34	213.06	211.59	211.58	212.73	212.27	211.56	212.44	214.09	212.73	210.02	211.07	212.9	211.99	212.19	212.26	211.56	212.22	212.74	211.04	213.79	212.27	212.2	213.05	212.91
201.43	203.19	203.43	202.51	204.06	202.99	201.49	202.94	202.05	199.87	201.94	202.81	201.58	202.41	200.95	204.07	203.34	201.87	201.81	203.15	201.26	201.42	201.79	200.99	201.68	204.02	201.72	203.15	203.02	202.7	203.17	203.11	203.63	202.44	202.46	204.82	203.25	202.09	202.66	201.65	203.51	203.24	203.04	202.91	202.43	202.18	201.62	199.61	202.93	202.54
212.86	212.72	211.81	214.79	211.44	211.01	212.78	213.38	211.54	213.22	214.33	213.19	212.14	213.9	213.34	214.07	213.31	212.93	213.36	212.89	212.57	212.07	212.4	214.75	212.36	212.11	212.7	211.63	212.59	214.18	213.68	212.09	214.3	212.35	212.39	213.28	213.73	213.02	212.48	213.29	212.06	213.62	211.91	212.85	212.53	212.47	214.75	212.46	212.58	211.55
209.4	208.38	207.68	208.25	209.44	208.17	209.03	209.24	207.76	208.74	208.66	207.33	208.2	209.38	208.73	207.46	208.81	208.62	208.57	207.97	208.34	209.25	208.92	207.93	208.7	209.48	208.66	209.47	208.56	209.02	208.29	209.25	209.13	209.47	208.43	208.27	211.47	208.47	209.19	209.71	207.36	208.7	209.39	209.01	209.8	206.92	208.51	207.27	209.52	208.12
200.45	200.02	198.96	199.11	198.56	201.16	199.17	199.54	199.83	199.39	200.32	199.26	199.5	198.84	199.33	201.93	200.33	200.94	200.18	198.23	198.57	198.78	199.05	199.6	199.33	200.34	199.7	199.57	199.44	201.29	201.41	200.75	200.16	201.01	201	200.53	199.08	200.67	199.43	198.38	198.9	200.01	199.28	199.39	198.4	199.28	200.72	198.08	199.39	198.21
210.61	208.72	208.85	209.29	208.28	208.73	207.7	207.42	207.56	209.29	208.43	209.81	209.05	207.21	208.18	208.95	207.93	207.6	209.03	209.43	207.42	208.77	210.29	208.98	207.79	208.6	208.62	206.04	207.26	210.11	208.33	206.62	207.4	208.61	209.42	207.94	206.68	209.4	208.88	210.4	209.35	208.17	208.36	209.75	209.64	207.82	209.7	209.07	207.97	209.46
200.36	201.53	199.36	200.31	199.97	200.61	201.53	200.21	198.3	201.27	201.4	200.8	200.35	200.65	200.6	198.57	200.45	199.52	200.44	200.02	199.68	199.94	200.76	201.55	199.51	200.57	200.62	200.79	200.1	201.71	200.08	198.95	200.15	202.31	201.06	200.5	200.05	201.39	200.15	199.07	200.67	200.82	199.41	201.37	200.28	201.22	199.66	199.8	200.95	200.41
207.08	207.75	209.66	207.01	209.09	208.54	207.4	207.92	206.38	207.67	207.29	206.81	207.13	208.3	206.98	207.17	206.9	207.71	209.29	206.65	207.14	207.86	208.86	209.45	209.31	207.23	207.04	208.33	208.15	206.98	208.94	207.28	208.68	207.34	208.06	208.58	208.53	208.28	208.42	206.78	206.89	207.85	208.23	207.24	208.02	208.1	209.42	206.76	207.94	206.98
207.45	207.68	207.47	207.33	207.03	206.69	207.86	207.74	207.76	209.36	206.41	208.57	206.6	207.56	207	208.88	207.78	208.12	208.8	208.23	206.63	208.2	207.97	207.98	206.83	207.26	209.46	206.27	207.55	208.71	209.15	207.27	207.39	207.97	207.41	209	210.22	206.56	207.71	206.4	207.97	207.59	207.54	207.89	207.91	209.65	208.81	208.08	208	207.98
207.13	208.13	208.7	207.98	209.03	207.73	208.55	206.58	209.47	207.02	207.85	207.76	208.67	208.91	207.97	207.8	208.18	209.13	206.87	208.48	206.03	207.58	207.06	208.51	209.09	209.35	207.01	207.06	207.34	208.93	207.32	206.58	207.63	206.54	206.67	208.03	207.08	207.17	207.98	206.11	208.4	207.99	207.39	207.86	207.8	209.08	208.8	209.05	206.3	206.25
208.44	206.69	208.7	208.02	208.23	209.57	207.14	207.32	206.35	207.16	206.61	209.63	208.28	206.66	208.03	206.25	209.14	207.21	207.66	208.15	207.06	208.23	207.43	207.2	209.26	205.57	206.12	208.46	206.34	207.56	208.49	208.99	209.4	209	208.26	206.27	207.58	206.97	208.82	207.46	208.58	206.99	208.67	208.68	207.92	208.06	208.85	207.68	208.65	207.28
203.85	204.02	203.04	204.76	204.37	204.33	202.35	204.2	202.14	203.15	202.86	202.83	204.45	203.56	204.46	204.28	202.24	203.35	204.32	201.77	203.11	203.38	203.29	205.36	201.42	204.12	204.6	201.74	202.36	204.56	202.28	202.82	204.84	204.36	202.99	203.29	204.51	203.2	202.55	202.54	202.29	202.89	204.42	203.99	201.97	202.11	203.38	202.97	203.41	203.66
205.5	202.6	203.47	204.59	203.59	203.57	204.2	202.76	204.15	204.81	203.19	202.25	203.9	205.15	202.99	204.62	203.17	203.35	202.75	203.6	203.46	203.43	203.36	203.24	202.92	203.38	204.11	203.65	203.39	204.23	205.6	204.66	203.77	203.35	202.16	202.71	202.49	203.96	204.03	204.05	202.86	205.58	202.94	202.61	204.06	203.16	202.66	204.35	204.26	202.77
213.09	213.52	213.2	213.17	213.54	212.55	214.04	210.65	212.17	213.23	213.22	211.11	213.09	214.55	211.72	213.06	213.14	212.79	214.22	211.12	212.78	210.42	213.31	214.17	213.36	214.83	211.85	213.8	212.95	212.2	213.32	214.25	212.6	214.03	212.66	212.62	212.75	212.54	212.83	214.17	214.18	214.67	213.76	211.54	211.45	212.01	212.24	211.28	212.74	213.44
213.53	212.63	213.45	212.8	213.69	212.39	212.82	212.3	212.94	213.78	214.68	213.11	213.46	213.27	213.86	213.44	211.17	212.71	211.08	210.89	212.56	212.65	212.9	213.4	212.56	212.06	212.24	212.98	212.37	213.26	213.08	212.86	211.89	213.57	214.47	212.04	212.83	212.24	213.24	213.15	213.32	212.16	214.51	212.22	213.6	213.92	212.56	213.45	212.61	212.13
208.01	206.71	207.48	207.76	208.95	205.69	209.66	205.81	207.05	206.99	208.1	206.56	207.91	207.77	210.38	206.13	208.74	207.45	208.33	206.46	207.45	207.45	207.93	208.05	207.77	206.9	206.89	206.02	207.84	207.22	207.47	206.64	208.16	206.93	207.27	207.85	206.9	207.47	208.4	209.4	208.54	208.23	207.53	208.26	209.13	208.52	206.88	208.74	206.99	207.79
198.21	198.24	197.93	197.36	198.04	199.44	198.01	198.04	197.64	196.52	197.19	198.41	198.54	197.76	197.81	198.01	198.19	197.77	197.04	197.74	200	198.28	198.62	197.14	197	197.78	198.03	198.19	198.27	198.71	198.09	198.05	197.08	199.45	197.72	197.95	198.35	197.57	198.49	197.56	196.67	196.9	198.57	198.23	198.23	198.21	198.49	197.92	198.47	199.02
208.98	208.6	210.45	208.29	209.14	209.48	208.1	208.73	210.33	207.84	209.29	210.57	209.77	210.2	208.76	210.62	209.82	208.94	207.4	209.41	210.2	207.98	209.23	209.63	208.59	208.48	207.99	210.42	209.24	209.56	208.8	209.55	210	209.77	210.05	209.37	208.53	207.65	209.04	209.05	210.39	208.99	208.47	209.25	210	208.17	211.12	207.58	209.51	208.74
200.57	201.11	200.26	199.94	199.41	201.85	198.64	201.89	199.55	201.22	199.97	199.9	201.34	198.25	200.57	201.16	199.77	199.67	199.87	199.86	199.96	199.86	199.97	200.54	200.57	200.18	200.79	199.46	199.45	200.34	199.79	201.1	198.76	199.64	200.53	199.34	198.72	200.77	200.38	198.98	201.98	199.61	201.76	200.77	201.16	201.31	200.71	199.81	202.08	201.89
208.86	208.69	208.44	209.69	209.35	207.97	207.59	208.46	208.73	207.26	208.02	208.45	208.12	207.2	209.31	210.51	209.18	210.4	209	209.01	207.88	210.3	208.15	209.97	209.29	207.99	207.53	208.64	208.46	209.28	209.31	208.83	209	209.01	208.14	208.76	209.18	206.97	207.63	208.04	208.9	208.86	208.89	208.28	208.96	208.65	210.12	209.26	208.73	210.25
193.19	195.37	195.45	195.67	196.05	195.39	194.41	196.61	196.24	194.55	195.89	194.9	195.78	196.33	195.02	196.41	195.65	196.2	194.07	195.68	196.57	195.8	195.9	194.86	195.5	195.36	195.45	193.72	194.54	195.62	195.37	195.65	196.21	196.28	194.49	196.39	195.32	195.27	195.71	194.79	196.16	196.21	193.92	196.19	195.2	194.95	195.66	195.81	194.97	193.83
207.08	207.18	208.95	209.2	207.47	207.74	206.88	207.68	207.06	207.37	206.77	207.62	208.18	207.03	205.41	208.43	207.22	208.3	207.07	208.29	208.41	207.18	207.83	206.05	208.11	208.67	208.25	207.96	207.98	207.7	208.19	205.92	209.25	205.89	207.31	208.45	206.97	209.23	209.72	207.73	207.56	209.6	207.98	206.56	206.27	208.28	209.72	208.7	209.08	206.72
199.55	199.8	199.14	199.71	199.57	198.53	200.62	200.37	202.4	199.53	200.74	199.73	202.02	200.75	199.97	201.37	200.45	199.83	200.33	200.66	200.37	199.96	201.79	200.95	199.71	198.72	198.4	202.35	199.63	200.97	198.33	201.73	202.13	200.92	199.21	200.41	200.81	200.42	198.79	199.73	199.52	200.7	201.46	200.82	199.3	201.47	198.48	201.5	200.34	200.08
214.25	213.74	211.77	213.84	213.4	213.32	214.4	213.77	212.82	214.68	211.68	215	213.29	212.24	213.93	214.79	212.7	212.09	214.01	215.45	214.44	214.05	213.37	213.63	214	213.56	214.11	212.8	212.87	214.19	213.68	215.06	214.53	213.06	214.81	212.11	213.73	213.85	214.68	214	214.12	212.06	213.88	214.85	212.44	214.06	214.22	213.51	214.89	215.53
202.81	201.84	201.98	203.15	202.23	201.69	203.7	203.02	203.01	203.72	202.13	202.73	202.29	202.7	202.55	202.32	202.73	201.68	201.25	202.87	203.44	204.45	202.31	202.36	202.04	203.73	202.66	201.46	204.4	202.06	202.55	202.72	203.1	201.28	201.53	203.81	201.89	201.85	201.68	202.05	201.45	201.29	202.16	200.69	202.87	202.04	203.54	200.03	203.49	202.35
203.96	203.11	205.61	204.82	202.67	202.36	203.86	204.99	204.97	204.15	205.22	204.57	203	203.55	203.85	202.92	203.74	203.6	204.13	203.62	203.13	204.69	201.87	204.49	203.79	203.31	203.8	204.43	204.94	203.34	203.51	204.05	203.91	201.54	203.13	203.33	202.48	204.65	204.88	207.2	202.65	203.53	202.57	203.65	202.63	202.62	203.61	203.56	203.33	205.14
208.62	206.79	207.44	207.23	206.45	206.16	206.07	204.37	205.12	205.01	205.54	208.62	205.89	206.33	207.29	204.45	207.13	205.92	206.82	207.1	206.95	205.7	206.9	207.5	205.93	205.39	205.84	205.78	207.75	207.58	205.74	206.09	207.59	207.42	206.5	207.76	207.61	207.07	207.57	206.99	206.34	205.66	206.16	206.05	206.22	205.66	207.16	205.7	207.75	208.09
203.95	204.92	204.7	204.4	204.67	204.58	204.16	206.37	204.57	205.06	204.02	204.64	203.97	204.79	205.76	203.96	205.34	203.45	204.99	204.18	202.6	204.65	206.27	204.48	203.79	205.42	205.1	204.66	206.31	204.01	204.5	203.98	204.9	205.34	207.07	205.86	204.7	203.84	204.92	205.15	203.62	205.55	205.9	203.56	204.47	206.83	205.26	203.42	205.98	205.07
209.85	211.28	212.28	211.52	213.08	212.64	211.17	212.63	211.41	211.44	210.76	212.32	211.45	210.94	210.56	212.16	210.98	212.42	212.29	211.37	210.96	210.78	212.51	211.24	212.46	211.65	212.21	210.68	212.61	211.19	211.46	210.93	210.73	212.55	209.83	211.99	210.97	209.18	210.09	211.07	211.64	212.56	210.08	210.42	211.96	211.27	212.26	211.34	211.28	212.34
204.6	202.05	203.25	202.83	202.27	202.66	202.67	205.17	205	203.46	203.89	203.61	204.43	202.9	202.97	202.38	203.7	205.32	201.43	203.43	205.4	204.84	202.73	203.93	204	203.78	203.18	203.9	203.89	203.06	204.48	203.18	204	204.56	202.32	204.59	204.44	204.2	202.2	203.27	204.47	204.26	203.73	203.11	204.3	204.37	203.45	204.49	203.51	204.48
212.4	211.13	211.12	212.02	212.61	212.87	211.45	210.95	211.84	210.81	211.5	211.96	210.65	211.83	211.55	211.52	212.8	211.79	211.13	210.85	211.49	212.06	210.32	210.61	211.8	211.21	211.09	210.72	211.48	211.84	212.48	213.74	211.5	212.02	211.48	210.12	212.22	211.99	211.64	212.08	212.78	211.55	211.54	211.37	210.83	210.79	212.76	210.25	211.1	211.07
208.18	209.77	207.66	208.33	208.74	207.87	207.85	208.7	208.8	209.13	207.48	209.74	207.73	208.14	209.47	207.84	207.08	208.6	209.52	209.54	207.43	209.04	208.65	208.87	209.21	206.52	208.6	209.2	208.74	208.88	207.86	209.64	209.3	208.5	207.36	207.7	209.07	210	208.6	208.04	207.86	210.51	207.48	208.4	208.27	209.82	209.49	207.86	208.36	208.59
205.32	203.44	203.41	204.82	204.74	204.34	205.26	203.66	203.9	205.74	204.34	205.49	204.17	205.76	206.2	206.12	204.04	204.89	204.28	203.06	206.7	204.12	202.57	203.8	205.62	203.5	203.88	205.55	204.85	205.28	204.45	205.29	205.37	204.88	205.03	205.4	205.21	205.37	203.06	205.18	205.39	203.75	205.33	205.65	205.31	204.17	204.42	205.99	204.62	206.26
207.6	206.94	206.42	207.54	205.76	208.48	207.87	206.72	207.08	207.27	205.42	207.55	207.44	208.07	206.41	207.93	207.85	208.22	208.86	207.75	209.07	206.06	206.74	207.55	207.62	207.77	208.43	207.52	208.26	209.45	206.38	208.19	206.68	207.94	208.74	208.91	208.05	207.39	209.32	206.99	207.98	208.01	208.26	207.34	207.46	207.39	207.38	208.02	209.61	207.57
206.97	205.53	207.02	206.08	207.07	207.83	207.45	206.76	206.88	207.63	205.47	205.76	206.27	206.81	204.74	205.8	207.61	205.71	206.84	205.92	206.57	206.93	205.62	207.02	207.35	205.83	205.9	205.46	206.31	206.8	206.28	205.46	206.98	204.57	205.88	207.32	204.61	206.11	206.09	207.29	206.45	206.94	207.48	205.44	206.21	207.32	207.04	207.84	208.3	205.89
213.1	214.28	214.79	213.07	214.18	213.78	212.46	213.28	215.02	213.52	213.45	215.09	214.41	213.9	213.57	212.94	215.61	213.83	212.78	212.6	212.53	213.25	213.76	213.21	214.24	213.42	215.1	212.87	212.5	213.53	213.43	214.04	213.6	212.64	213.97	214.27	213.95	214.84	213.08	213.93	215.72	214.44	212.99	214.18	213.54	214.01	215.18	214.28	213.16	213.1
208.12	207.58	208.69	209.11	209.64	209.3	208.28	209.17	209.63	208.37	207.71	208.74	209.18	208.1	209.21	208.28	210.71	208.96	209.33	208.22	209.87	209.55	208.97	208.92	207.94	209.79	209.57	209.22	208.08	207.71	209.61	209.98	208.73	209.13	207.89	208.1	207.93	207.66	208.6	208.21	207.91	210.62	208.67	210.08	208.29	208.48	209.36	208.85	208.88	210.1
207.63	208.36	206.98	209.46	207.67	208.94	207.52	208.26	206.6	208.27	206.95	205.48	208.29	208.56	207.21	206.51	207.27	208.23	208.5	208.07	207.36	209.68	207.03	207.55	207.34	208.8	208.91	208.12	208.42	207.39	209.79	207.49	206.34	208.44	207.38	207.84	207.6	207.42	206.75	207.83	207.04	209.6	209.23	207.35	208.85	208.39	207.7	207.54	207.3	208.5
212.65	212.15	210.82	210.88	211.69	211.38	210.89	210.22	211.4	211.67	210.93	209.92	210.04	211.71	211.3	212.36	212.08	212.19	209.84	211.54	210.48	211.09	211.62	211.1	211.73	212.75	212.62	209.62	211.52	211.8	212.82	212.45	211.41	213.54	212.81	213.16	210.7	211.2	211.88	209.99	210.73	213.49	212.88	211.43	211.75	210.56	211.66	212.11	208.97	210.59
212.31	211.06	210.2	210.48	211.96	211.36	212.27	211.34	211.71	211.34	212.03	211.71	211.79	212.11	212.91	212.13	212.64	212.74	210.85	211.94	212.01	213.05	211.94	210.86	212.49	211.3	211.98	212.13	213.18	211.89	211.32	210.75	210.92	211.36	211.02	210.46	213.27	210.84	211.85	212.27	212.89	211.45	211.6	213.43	211.67	211.55	210.94	211.24	211.95	211.45
200.7	200.85	201.17	201.04	201.25	201.98	201.22	201.93	202.07	202.3	199.9	200.54	202.78	202.31	201.16	200.53	201.35	200.52	201.85	203.59	202.93	201.73	203.27	202.2	201.75	201.3	199.93	202.13	200.7	200.81	201.78	201.61	201.2	201.58	200.48	200.94	201.77	201.65	201.51	201.69	202.3	200.74	201.8	200.62	202.26	202.07	202.36	200.92	201.86	202.3
202.84	202.57	203.71	201.48	201.06	201.37	201.71	201.08	201.7	202.95	201.88	203.72	202.49	201.84	203.34	201.2	203.37	204.21	202.46	204.21	200.29	202.11	201.81	201.87	201.17	201.14	203.79	202.39	202.62	203.67	202.19	202.56	202.88	203.22	201.16	201.59	202.55	203.2	203.88	202.77	201.16	201.63	201.93	201.59	200.83	200.92	202.7	201.72	203.52	203.43
207.85	208.97	208.35	208.78	208.36	207.08	208.72	208.57	208.01	209.06	208.33	209.74	210.16	209.45	208.05	209.34	211.13	208.93	208.38	209.75	208.08	208.34	208.96	208.76	208.72	207.88	209.4	209.05	208.47	209.25	209.3	208.63	209.09	209.02	207.83	209.07	209.58	207.84	208.87	207.41	209.97	208.37	207.28	209.84	208.87	208.91	206.89	209.6	208.65	208.87
205.09	206.09	207.85	206.94	207.41	208.15	206.16	206.69	207.34	208.15	207.12	207.89	206.24	209.02	207.68	207.54	208.69	207.23	206.41	206.56	207.26	206.62	208.55	208.09	207.72	206.56	206.33	207.6	207.61	205.86	207.33	207.83	207.95	207.68	207.21	208.34	208.59	207.18	208.2	206.12	206.73	206.82	207.76	209.45	206.21	206.89	206.51	208.02	206.92	208.28
207.18	206.7	207.94	208.04	206.69	208.05	209.55	207.24	206.87	207.58	208.76	208.3	207.02	207.7	208.71	208.37	208.71	207.95	206.36	206.64	207.47	207.06	207.75	208.18	208.03	208.26	207.61	208.84	209	206.26	208.72	208.69	207.45	206.77	208.39	208.78	207.86	207.96	207.11	207.88	207.41	208.97	207.9	208.88	207.2	208.1	210.31	208.11	208.01	205.79
208.68	206.51	207.94	208.87	206.08	208.93	206.64	207.06	206.69	207.16	207.84	206.79	208.05	208.55	208.68	209.24	205.49	206.58	207.84	207.39	209.48	207.59	207.41	209.03	208.14	207.33	207.39	205.24	207.53	207.22	206.68	207.65	210.02	206.84	207.05	207.25	207.41	207.23	207.83	208.47	207.77	207.2	208.8	206.42	208.87	207.51	206.73	207.15	208.66	207.01
205.06	206.11	206.38	205.98	206.43	207.45	205.69	206.45	205.78	205.33	207.03	206.8	205.58	205.04	206.87	205.14	206.76	207.64	206.81	206.86	206.17	206.17	206.03	205.81	206.8	206.69	206.69	205.53	208.48	205.96	205.7	207.27	207.39	207.03	207.51	206.81	207.15	205.98	206.62	207.44	207.04	207.6	205.81	207.52	205.27	207.79	204.65	207.7	208.17	204.31
206.85	208.12	209.68	209.05	208.19	207.39	207.98	208.89	208.71	208.08	210.42	209.36	208.01	208.71	208.7	209.78	209.62	208.84	208.03	209.68	209.29	209.35	208.21	210.93	208.59	209.25	208.58	209.41	208.26	207.85	208.41	208.13	209.34	206.85	209	208.56	209.66	209.19	209.69	207.79	208.94	207.79	207.13	208.11	209.05	208.29	209.02	207.51	208.02	208.29
212.3	211.8	210.7	211.09	211.41	211.73	210.88	211.06	209.59	210.66	211.71	211.21	211.27	212.73	209.83	213.15	210.8	212.66	211.99	212.9	213.18	212.09	210.69	210.91	212.09	210.42	211.73	209.66	212.26	213.09	211.92	210.95	210.36	212.15	213.57	212.63	211.28	213.05	211.8	211.55	210.94	211.57	210.72	210.73	210.48	210.55	211.41	212.66	210.88	214.28
209.18	209.45	210.15	211.09	209.87	209.82	208.82	207.92	210.1	209.54	209.23	210.04	210.93	211.75	209.23	210	211.04	208.16	208.33	208.52	211.37	209.29	209.69	209.19	210.17	207.13	210.13	211.47	209.98	210.98	209.87	208.78	209.28	208.17	208.96	209.99	208.72	209.97	207.4	209.71	210	209.95	209.85	210.18	209.39	209.81	209.24	209.77	211.21	209.6
197.31	196.62	198.93	198.23	196.72	197.32	198.54	198.97	197.92	198.58	199.91	197.69	199.29	198.59	196.69	198.52	198.4	198.75	195.92	197.56	197.76	197.83	199.34	197.5	199.47	197.49	197.77	197.99	196.81	197.95	195.99	198.69	197.34	198.21	198.43	196.46	198.97	199.03	197.26	196.48	198.38	197.92	198.61	197.41	198.98	198.58	198.39	199.09	197.87	198.33
210.8	212.44	211.74	212.03	212.4	210.4	211.47	212.63	212.68	211.4	211.25	212.13	209.73	211.08	210.51	212.12	210.48	211.56	212.4	211.3	212.46	211.48	210.74	214.28	213.3	212.34	210.73	214.72	212.03	210.38	212.27	211.33	211.95	211.25	211.23	211.82	210.82	211.38	212.46	212.09	211	211.49	210.6	211.89	212.01	212.04	212.26	210.6	211.6	211.66
212.07	209.7	213.19	211.78	211.66	213.1	212.11	210.94	211.71	211.54	213.95	213.54	212.24	211.66	211.43	210.05	213.46	211.95	211.35	211.46	210.87	211.84	211.64	211.16	210.21	211.97	211.37	212.64	212.04	212.67	212.04	212.54	213.15	211.82	211.65	211.37	209.89	211.18	211.92	210.25	211.63	211.22	212.05	212.71	212.85	212.33	213	210.9	211.64	210.86
199.09	201.33	197.39	199.92	198.03	199.89	197.69	198.51	200.25	198.27	199.12	198.74	197.77	199.29	198.99	197.33	198.66	198.93	198.17	199.36	198.75	200.59	197.44	199.9	198.33	197.63	199.01	198.3	199.17	198.65	198.77	199.47	199.08	198.43	197.58	198.15	198.66	197.93	199.95	199.09	200.11	199.1	198.32	198.76	198.56	198.18	198.43	197.5	200.33	198.11
204.23	202.73	203.05	203.01	204.07	202.87	204.08	203.22	205.01	203.68	203.56	203.64	203.51	203.52	203.34	204.18	202.36	203.99	204.18	204.03	203.57	204.34	202.33	202.42	203.6	204.16	202.88	203.14	203.77	203.43	204.46	203.4	204.02	202.62	203.57	204.08	205.28	204.24	202.88	202.71	204.32	204.98	205.64	201.79	204.52	203.33	203.33	203.65	204.35	204.12
202.06	202.35	203.17	202.01	204.01	204.32	200.77	203.28	204.66	203.36	203.98	204.01	203.15	203.86	203.61	203.21	203.4	203.15	201.54	204.24	204.13	202.24	202.7	204.56	202.74	202.53	202.78	203.18	202.47	204.47	203.37	203.64	203.62	202.23	203.85	204.09	204.79	202.82	201.71	203.66	204.44	203.31	202.88	203.48	202.27	203.41	204.17	202.89	203.86	202.92
199.23	199.69	200.09	201.12	200.15	200.42	201.16	201.59	200.12	200.21	200.6	200.65	200.42	200.37	199.48	200.62	200.12	199.23	200	200.18	199.74	200.94	199.51	201.83	200.24	201.67	199.59	200.44	197.32	200.78	199.52	200.9	200.15	198.93	202.15	199.98	200.69	200.57	199.22	198.85	198.7	199.89	199.75	199.39	200.34	200.03	200.68	198.78	200.16	198.87
203.06	203.22	201.67	202.64	202.15	202.87	203.08	202.65	202.94	202.14	202.05	202.48	202.49	202.33	203.49	204.01	201.62	201.92	201.34	203.03	202.01	202.39	201.39	201.17	202.53	203.76	200.98	202.52	201.69	202.1	202.25	201.65	201.6	203.25	202.86	200.81	202.06	201.8	202.86	202.81	201.25	203.7	203	202.88	201.83	203.07	203.42	202.18	203.23	201.06
217.91	215.84	217.64	216.15	218.05	216.78	217.6	215.76	216.29	217.4	215.66	215.74	215.1	215.77	216.65	217.52	216.46	217.31	217.11	219.4	214.96	216.69	217.37	216.41	216.53	217.35	216.56	216.81	215.89	214.61	217.77	217.94	217.48	216.75	217.44	217.31	216.53	217.15	217.04	216.84	216.58	216.08	217.49	217	214	217.13	217.39	216.13	216.03	216.7
207.83	207.9	208.32	207.81	208.97	208.35	206.44	207.74	207.9	205.7	205.84	208.26	207.99	208.25	207.19	207.12	208.78	208.99	207.64	206.96	208.52	208.25	205.95	208.55	207.92	207.12	207.21	207.21	209.14	207.27	208.46	206.54	207	207.45	208.28	207.39	207.66	207.47	207.71	207.03	207.27	207.48	207.12	209.34	208.38	207.48	207.41	207.77	208.31	210.22
211.29	212.55	211.59	211.22	211.26	210.29	212.81	212.41	212.03	212.65	209.59	212.54	212.73	212.16	211.74	211.63	211.14	211.83	211.43	212.36	213.05	212.2	213.2	210.43	210.15	210.07	211.55	211.45	210.67	211.22	211.79	210.41	211.07	210.76	213.02	211.04	212.81	212.96	212.8	212.75	211.71	211.39	213	212.79	211.61	211.86	212.67	210.2	211.16	211.68
197.88	197.64	199.69	197.69	198.7	198.23	195.9	199	197.69	198.15	197.97	198.33	199.19	197.92	196.6	197.93	198.56	199.61	197.53	197.94	199.34	200.01	198.89	199.07	199.43	197.7	197.76	198.57	198.51	199.3	196.89	197.64	198.11	198.15	197.39	198.08	199.59	198.31	197.02	198.34	199.78	198.46	199.45	200.2	197.34	197.49	198.43	197.47	199.62	198.46
204.41	203.37	204.84	204.68	202.48	204.75	204.18	202.95	203.99	204.59	204.51	204.82	204.4	204.15	202.42	204.89	203.61	204.96	205.61	204.53	204.5	201.93	204.27	207.04	203.85	204.98	202.52	203.91	203.81	202.87	203.67	204.59	203.02	203.37	202.92	203.63	205.52	205.09	203.63	203.81	203.43	203.28	203.4	202.04	201.52	203.18	204.46	203.52	204.45	204.94
205.87	204.8	204.65	205.94	203.53	205.05	205.19	204.26	205.11	204.84	204.76	206.35	203.94	204.44	205.07	203.9	203.59	205.31	204.59	203.02	204.46	204.58	204.09	204.77	205.23	206.36	203.44	205.66	203.85	204.72	205.07	204.86	203.79	205.09	205.94	205.08	204.75	204.77	203.26	203.12	203.46	206.49	203.47	204.87	204.32	205.49	205.73	205.35	204.32	202.94
208.22	208.45	207.22	209.04	207.49	209.91	209.07	206.44	207.87	208.87	208.24	205.26	208.36	206.44	208	207.54	208.65	207.03	208.03	206.56	206.07	207.22	208.8	208.97	206.96	206.68	209.22	208.65	206.84	207.47	208.41	208.23	208.36	208.3	209.27	208.06	207.62	207.31	209.91	207.79	208.19	208.78	206.52	209.14	207.46	208.3	206.73	206.5	208.06	206.79
195.08	193.87	194.07	195.76	194.52	193.65	194.05	196.46	193.59	194.24	193.99	193.14	192.75	195.17	192.61	194.17	193.84	192.66	193.38	194.73	193.7	193.74	195.23	193.69	195.05	192.96	193.98	193.82	192.89	193.28	193.02	193.67	195.19	194.42	194.17	194.06	193.86	193.64	193.98	194.35	194.96	194.49	194.05	194.04	192.88	194.15	193.19	194.21	194.41	196.19
203.64	204.58	202.63	205.19	202.89	203.26	203.11	204.34	204.14	203.36	203.07	203.93	203.99	204.18	202.78	203.66	202.78	204.15	202.58	203.95	204.21	201.47	205.54	204.19	202.91	202.44	203.01	202.8	204.72	203.96	203.62	203	202.49	205.27	203.9	203.56	202.6	202.31	204.49	204.18	204.48	204.9	203.23	204.85	203.27	205.57	204.15	203.52	204.41	202.62
207.89	206.51	206.01	206.84	204.9	206.51	207.75	206.78	205.67	205.98	205.4	205.82	204.74	205.8	206.76	205.42	206.29	208.31	206.64	206.9	207.7	205	205.45	206.69	205.67	206.43	206.29	206.51	206.36	205.87	206.75	207.36	206.97	205.84	207.57	206.28	206.2	207.52	204.6	206.74	207.43	206.97	205.5	205.27	204.27	206.32	207.94	205.86	206.42	206.72
203.18	202.97	201.57	202.03	201.57	202.45	203.65	202.12	200.82	200.56	203.78	202.81	201.8	202.02	203.2	203.69	202.95	203.07	201.51	203.08	200.38	204.42	201.27	202.46	202.83	202.64	201.45	203.31	201.08	201.6	203.18	201.34	202.85	202.46	203.56	201.84	201.55	202.96	202.13	203.36	201.51	201.82	201.4	202.01	201.86	203.6	202.38	205.46	201.94	203.88
198.59	200.62	198.73	199.78	197.56	197.31	197.22	198.92	197.96	197.36	198.25	198.59	198.97	198.39	198.98	199.32	198.65	200.36	200.26	198.61	200.73	197.97	199.52	198.61	200.06	200.33	199.29	197.86	198.23	197.23	199.65	199.88	198.54	198.43	197.55	198.09	197.27	198.6	199.6	198	198.69	198.36	197.41	198.01	199.05	198.5	198.2	200.2	199.72	198.06
199.39	198.99	198.39	198.56	199.31	201.52	199.51	199.77	198.6	200.51	199.49	200.02	198.54	200.99	198.85	198.48	198.85	199.16	199.97	198.72	199.19	200.02	199.2	199	199.93	200.21	200.18	199.69	198.57	199.78	199.46	199.3	199.98	197.8	199.07	199.69	198.03	199.28	200.9	199.92	198.33	199.27	199.93	200.62	198.81	199.77	201.27	200.26	198.76	198.14
211.45	213.38	214.77	213.06	212.06	213.32	212.71	214.07	213.83	213.17	212.56	214.24	213.35	213.6	213.36	213.58	213.09	213.04	213.68	213.65	214.91	212.35	212.5	213.1	214.38	213.31	211.96	212.23	212.37	211.51	212.09	212.03	213.57	211.88	211.24	210.55	212.45	213.79	212.51	212.17	213.05	213.77	213.32	212.05	213.91	211.5	212.67	210.82	212.57	213.1
194.17	192.35	195.4	195.51	195.68	195.77	195.17	194.89	196.62	194.34	194.66	194.52	194.03	195.89	193.49	193.6	195.68	195.69	193.85	196.47	194.43	195.51	195.08	195.69	194.72	194.76	196.66	194.59	194.53	194.91	195.79	194.99	194.22	194.12	194.33	194.5	195.49	195.33	196.01	193.76	194.07	194.32	195.14	195.41	196.17	194.36	195.81	194.97	194.94	193.84
205.06	201.86	203.12	204.53	203.71	202.98	204.85	203.59	203.94	204.73	204.58	204.69	204.94	204.33	202.15	202.99	204.92	203.79	204.66	202.47	202.39	204.48	204.82	200.81	203.3	204.38	203.51	202.43	200.79	203.98	205.49	203.86	205.09	203.73	203.46	202.91	204.35	203.01	204.24	201.59	204.72	203.75	204.48	202.41	202.94	203.35	203.17	204.17	203.38	203.97
210.73	212.25	212.44	211.2	209.59	210.36	212.04	212.06	211.25	212.35	212.75	210.5	211.37	212.75	211.04	211.41	210.8	212.28	211.56	211.83	211.1	211.02	211.7	210.05	212.5	211.39	211.37	212.26	212.35	211.98	210.8	211.28	211.49	212.28	212.49	210.92	211.51	211.29	211.39	210.61	211.58	210.57	210.13	210.82	211.63	212.23	211.58	210.79	210.47	212.92
203.8	203.64	203.26	203.32	202.36	203.4	204.24	202.17	204.5	205.3	203.85	203.65	205.58	202.33	202.6	205.52	203.74	203.21	205.38	203.81	205.3	203.25	205.03	204.48	202.55	202.92	204.56	202.93	203.4	205.13	205.1	205	202.41	204.51	204	203.68	203.79	202.62	203.85	205.38	204.16	204.2	203.23	203.73	204	202.57	203.88	204.73	203.3	205.66
216.39	215.63	217.1	217.28	216.48	216.36	216.53	215.89	215.94	218.24	217.93	216.96	215.98	217.8	216.76	217.08	217.71	217.44	217.99	218.04	216.16	217.94	217.29	215.83	216.4	217.62	215.71	217.16	218.24	218.37	216.3	215.78	217.91	216.73	217.45	214.67	216.63	217.46	216.42	216.57	217.99	217.5	217.77	215.45	217.84	217.69	216.19	215.75	217.74	215.93
208.31	207.55	208.75	207.21	207.91	208.33	207.47	208.46	208.24	207.08	209.04	208.59	207.41	210.37	208.31	208.82	206.88	208.74	207.64	207.48	206.97	207.32	207.42	209.29	208.83	206.42	207.27	206.87	209.1	209.63	207.43	207.86	208.6	208.2	207.25	208.22	207.37	207.91	205.29	206.72	208.67	207.75	208.92	208.29	207.09	207.42	206.87	208.98	206.33	208.03
201.66	203.77	203.08	202.37	202.34	201.79	204.3	201.33	201.38	204.4	203.03	202.94	203.25	203.28	203.36	203.65	203.78	201.69	203.56	202.32	203.5	204.27	203.46	203.51	202.08	202.05	202.93	204.26	203.03	202.47	203.86	202.84	203.19	202.43	202.92	204.13	201.36	201.5	203.78	202.85	203.68	203.56	202.62	203.38	204.21	203.61	203.84	202.94	203.37	202.72
215.65	216.75	217.67	215.5	216.42	218.45	217.77	215.86	217.12	216	215.83	217.37	215.92	218.31	217.94	217.43	217.7	217.6	217.66	216.68	216.28	216.98	215.91	217.29	216.66	215.22	216.32	216.7	216.57	217.12	217.5	215.46	216.56	215.64	215.12	216.16	216.7	217.82	217.72	216.62	215.93	217.57	216.69	216.56	216.21	218.07	215.91	216.31	216.59	215.84
199.85	199.1	200.4	200.37	199.27	198.87	200.5	199.25	201.53	199.23	200.08	199.14	199.06	199.9	199.55	199.54	198.73	199.98	199.79	199.17	198.78	200.23	197.68	200.95	199.66	200.04	200.69	199.49	200.51	198.89	198.82	200.16	199.71	198.67	199.77	199.38	198.42	200.01	199.56	198.71	200.09	200.91	199.11	198.52	198.88	198.74	199.39	198.46	199.29	198.83
202.26	204.99	203.04	203.76	203.97	204.13	204.37	201.75	203.17	204.71	203.35	205.27	204.95	203.44	203.85	202.88	204.62	204.89	204.29	205.52	203.96	204.16	203.78	203.28	203.13	203.39	204.44	203.98	202.61	203.53	203.57	203.55	202.53	203.05	203.7	202.94	204.95	204.38	201.98	203.08	202.63	203.77	203.84	204	204.02	203.77	203.07	203.24	203.5	202.6
199.88	201.62	202.65	201.59	199.72	199.06	200.36	200.01	199.59	200.86	200.11	201.58	200.17	200.25	201.25	200.27	200.21	200.03	199.63	200.63	200.32	200.83	199.96	202.04	200.34	199.63	200.73	200.44	200.44	200.28	200.44	199.98	199.83	200.89	199.59	201.56	200.38	200.46	199.43	198.91	200.05	200.42	200.55	200.33	199.4	201.89	200	200	201.33	200.55
206.81	207.95	208.28	207.43	207.65	207.86	208.69	207.52	207.51	208.4	207.13	209.89	209.08	208.4	209.48	208.32	208.39	207.28	208.37	207.56	208.63	208.18	208.57	207.43	207.64	206.22	207.3	207.86	208.64	208.14	207.05	208.31	207.84	208.02	208.1	208.33	208.9	208.51	207.64	207.9	208.42	207.28	206.44	207.61	208.53	207.2	206.68	207.89	207.44	208.74
208.64	206.88	207.77	209.72	207.37	207.95	207.92	207.76	207.93	208.24	209.21	208.12	206.93	208.23	206.53	207.08	208.81	208.24	207.45	207.94	208.96	206.91	207.21	207.61	208.75	207.63	207.71	208.75	208.08	208.12	207.44	207.37	207.5	207.14	207.99	205.48	207.53	207.8	206.25	208.99	207.47	206.94	209.25	206.91	208.88	207.78	208	207.98	206.94	207.29
209.9	210.31	208.45	208.12	209.76	209.95	208.62	207.33	208.07	209.21	209.48	208.83	209.31	208.96	208.52	209.67	209.56	207.35	208.49	208.12	207.2	208.56	207.8	208.24	209.49	209.41	208.53	207.3	208.23	208.51	209.15	209.76	209.16	210.06	207.85	206.62	207.71	210.34	209.82	207.98	209.77	208.57	207.72	207.64	207.87	207.93	208.68	209.88	207	209.47
206.71	206.93	206.52	206.04	207.36	205.82	208.28	207.4	207.04	205.34	206.51	206.05	206.57	207.56	206.51	205.02	206.41	206.36	206.92	206.26	207.53	204.7	206.54	205.51	206.59	206.57	206.04	206.59	206.02	205.98	206.31	206.5	205.49	206.47	206.54	207.71	206.08	207.13	207.29	206.16	205.72	205.12	207.06	208.28	206.91	207.03	206.57	206.47	206.22	207.86
205.96	205.29	204.48	205.37	206.8	205.17	207.18	205.73	206.2	205.51	205.79	206.38	205.49	204.51	207.82	206.58	204.75	206.12	206.88	204.69	206.17	204.67	205.49	204.55	205.05	206.5	205.67	205.77	207.02	205.1	205.83	205.8	206.18	206.39	205.18	205.6	205.87	206.17	205.74	203.42	206.92	205.73	205.6	204.03	207.15	206.43	205.97	206.84	206.72	205.13
210.01	211.53	212.56	212.46	209.49	211.8	210.78	212.92	211.89	211.53	211.76	212.32	212.28	210.1	212.1	211.76	212.63	211.34	213.15	212.13	211.72	212.33	213.3	211.44	211.03	210.93	211.99	211	213.37	209.05	211.29	210.53	211.7	211.81	211.01	210.97	213.24	212.38	212.27	211.36	210.56	211.35	211.52	211.36	213.1	211.04	210.91	213.17	209.83	212.36
217.8	217.71	218.09	216.4	218.78	217.95	217.89	217.03	217.55	219.2	217.49	219.49	217.06	216.74	218.3	216.42	218.82	217.71	218.61	219.44	218.17	216.35	216.48	217.71	218.59	219.13	217.91	216.8	215.27	217.23	215.64	217.66	218.15	218.94	217.99	217.2	217.24	218.29	218.08	218.23	218.53	218.34	218.9	218.17	218.3	217.73	216.82	219.04	217.21	218.6
204.64	203.92	205.7	204.25	204.36	202.22	203.9	202.99	205.32	203.43	204.85	203.05	203.86	203.96	204.04	203.67	205.37	205.18	203.39	203.59	202.37	204.57	203.22	203.78	204.43	203.92	204.03	204.63	202.92	204.45	204.5	202.31	205.12	202.36	202.58	201.94	203.29	203.59	205.09	203.04	203.18	202.79	205.57	204.17	204.12	203.4	204.12	203.49	204.24	203
199.42	200.08	199.3	201.54	199.3	200.85	198.77	200.4	200.84	201.65	199.73	200.43	198.86	199.8	200.38	200.26	200.27	198.52	201.1	198.65	200.86	200.57	198.91	199.39	201.19	199.62	200.67	200.44	199.86	201	199.51	200.99	199.94	198.87	199.6	200.87	201.63	199.51	199.58	200.94	199.97	199.91	199.34	200.65	200.78	200.09	199.05	200.94	199.96	200.43
219.39	217.25	219.33	217.15	217.21	216.35	214.99	217.68	218.97	217.73	217.89	218.98	216.91	217.89	220.48	217.35	217.11	217.43	217.01	218.19	217.95	216.92	218.26	215.98	218.66	217.1	216.81	217.89	218.46	215.82	217.53	217.19	217.64	217.87	218.21	215.89	216.36	217.65	216.53	216.98	217.31	218.53	217.75	218.6	216.37	217.31	219.5	217.75	219.39	218.41
216.38	214.63	218.19	217.67	216.34	216.91	218.15	216.69	218.52	217.06	215.94	217.32	216.79	216.46	217.11	216.77	217.19	216.27	217.66	215.55	216.13	218.38	218.15	215.42	216.94	217.02	216.71	217.81	217.63	216.84	216.36	215.5	216.79	216.63	216.44	217.13	218.32	216.08	216.99	217.89	216.51	215.56	216.34	214.94	217.2	216.26	217.58	217.18	216.99	216.72
202.94	203.23	203.12	202.22	203.64	203.24	203.29	203.4	203.16	201.2	203.4	203.01	203.19	202.16	202.14	202.88	202.8	203.29	204.67	204.18	202.92	202.16	203.82	201.89	202.59	202.37	203.77	201.79	203.9	203.63	204.8	203.87	202.32	205.06	205.12	203.82	201.96	201.68	205.26	202.82	203.43	202.9	203.71	202.52	203.58	202.65	203.66	203.35	202.46	202.77
204	203.07	204.12	204.73	203.5	204.42	201.67	202.51	204.6	203.4	202.37	203.31	202.51	202.62	203.41	203.46	202.02	202.64	204.26	204.28	204.48	204.72	203.24	203.88	203.99	203.56	202.86	205.63	204.6	203.98	203.25	204.11	203.18	202.34	204.59	204.33	202.19	204.81	205.6	203.76	202.55	204.44	203.27	202.55	203.87	204.66	204.71	204.89	204.13	203.7
204.72	204.37	203.53	203.77	203.47	203.97	206.52	203.56	204.02	203.65	204.48	204.92	205.78	203.41	202.09	205.14	204.47	204.63	204.59	203.58	204.44	203.43	205.45	206.32	204.91	204.19	204.69	203.83	204.16	204.61	204.06	204.14	203.54	204.99	203.7	203.85	205.63	205.42	204.35	205.14	205.85	204.53	204.83	204.47	203.67	204.62	204.12	203.99	204.76	202.37
207	207.48	208.69	207.33	209.55	208.26	206.96	206.72	207.64	208.34	207.64	207.19	207.7	207.21	207.29	208.93	207.5	207.1	206.94	207.75	207.45	207.54	205.34	208.38	206.78	207.91	207.17	205.91	207.42	207.24	206.72	205.5	207.77	207.41	207.75	205.87	207.9	207.78	207.74	207.79	207.57	206.27	208.01	207.18	206.94	208.02	208.39	207.56	207.31	207.85
202.96	202.51	202.96	203.95	204.15	202.49	203.04	203.07	204.73	202.24	202.94	202.34	203.15	204.06	201.88	201.57	203.97	202.14	202.42	205.09	205.09	202.85	203.4	202.81	204.38	202.32	203.68	203.69	204.36	203.59	203.45	202.36	203.31	202.75	204.93	204.08	204.25	203.59	202.93	203.5	203.91	204.31	201.61	203.08	204.86	202.15	201.47	202.26	202.64	202.85
212.04	210.49	210.73	211.63	212.01	212.93	209.53	211.82	210.47	210.79	212.12	210.48	212.82	211.39	210.68	210.18	211.57	211.92	211.74	211.66	209.77	211.49	212.04	210.46	212.64	209.79	211.99	211.29	211.47	211.56	211.89	212.78	210.36	212.89	213.14	211.33	210.8	213.01	211.05	210.42	212.57	212.02	210.01	211.1	211.53	211.42	211.83	211.02	212.41	211.95
203.34	203.56	205.42	204.32	203.54	204.23	204.28	205.01	204.91	204.4	204.65	204.83	205.09	205.73	205.35	204.71	204.27	205.78	206.69	204.85	205.19	204.82	204.73	206.35	204.17	204.76	202.67	206.2	204.22	204.66	202.68	205.84	204.57	205.75	202.78	205.04	203.93	204.77	203.68	204.09	202.71	204.06	204.05	205.58	205.11	205.5	204.05	204.25	205.46	206.04
212	213.84	211.48	213.65	213.17	212.4	213.16	212.63	211.82	212.23	211.18	213.05	212.5	212.08	213.61	212.8	212.3	212.14	212.49	211.19	213.27	212.1	212.93	212.87	212.84	212.23	211.77	213.2	210.67	213.06	212.13	212.37	212.01	213.49	211.39	212.33	212.43	212.58	211.97	211.95	212.98	213.02	211.94	212.52	213.62	213.41	213.42	212.33	213.51	210.65
200.56	199.25	199.57	199.18	198.27	200.75	198.59	200.96	200.02	201.12	199.61	199.69	199.77	201.47	201.85	200.89	200.51	199.45	201.13	200.02	202.12	200.29	201.84	201.61	199.87	199.81	199.81	199.52	200.31	200.89	200.36	199.45	198.44	200.21	199.83	200.61	200.81	199.3	199.75	202.49	200.28	200.75	201.38	199.91	199.24	203.15	200.11	199.94	199.45	200.94
205.59	204.3	205.79	201.91	203.78	203.11	204.76	203.18	207.44	206.08	204.17	205.31	204.47	205.35	204.31	205.01	206.58	205.67	205.45	204.62	203.55	204.19	204.71	203.13	204.43	203.49	205.48	204.63	204.24	205.2	204.32	202.94	204.59	202.93	203.44	205.42	203.43	205.03	203.82	205.99	203.48	204.28	204.1	202.91	203.78	204.06	204.84	206.21	204.53	203.45
213.18	212.99	212.21	211.91	214.17	211.87	214.05	211.72	213.33	213.03	211.5	213.62	212.27	212.22	211.96	211.76	212.69	211.2	212.18	211.99	212.17	211.2	212.34	213.79	211.56	212.83	212.57	211.73	211.82	211.96	212.51	211.05	213.33	212.73	213.61	212.32	213.68	213.01	213.51	212.19	212.33	212.52	214.74	212.17	213.06	212.84	211.63	212.14	212.15	212.39
203.88	205.7	205.1	204.49	204.99	204.04	205.46	206.18	205.99	204.67	204.78	204.05	204.24	204.92	204.63	204.04	204.47	204.47	204.05	205.47	204.21	204.54	204.88	205.04	203.79	203.55	205.31	206.14	203.71	206.56	204.46	205.34	203.99	205.57	203.35	204.36	205.01	204.95	204.97	204.09	204.46	204.91	204.76	205.67	205.13	205.33	205.63	204.08	204.3	204.46
193.57	194.46	194.74	194.63	195.06	194.83	193.17	195.41	193.6	195.24	195.05	194.67	195.05	193.5	194.52	194.06	195.37	195.77	196.15	193.95	193.34	193.58	195.07	193.46	193.89	195.49	193.57	193.55	193.56	192.76	192.75	194.39	195.97	194.64	193.04	192.39	193.52	194.65	193.07	194.69	194.57	194.8	194.49	195.84	193.81	192.85	193.79	193.44	192.86	192.84
210.41	209.23	209.93	208.81	207.95	207.95	208.92	208.52	208.97	208.26	209.81	209.36	208.17	208.11	208.86	208.32	208.17	209.06	208.84	210.42	208.97	208.42	209.22	209.99	207.74	208.81	208.6	207.99	208.23	208.11	207.63	208.8	207.3	208.14	208.87	207.29	208.57	208.69	207.85	207.42	209.55	209.58	208.72	208.05	209.98	209.53	208.51	209.14	209	208.12
203.76	201.79	201.2	201.06	202.42	201.78	201.82	201.49	201.84	204.32	202.62	202.61	201.02	201.29	202.7	201.07	202.19	201.59	202.61	201.54	201.08	202.4	202.64	202.25	202.26	203.95	205.03	201.4	203.48	201.68	202.43	202.93	203.46	201.8	203.32	202.8	203.23	204.66	202.92	202.03	201.57	202.86	202.27	202.47	203.53	201.88	203.56	202.91	201.23	200.97
212.16	212.06	210.64	212.52	211.56	212.02	213.28	211.19	212.32	211.76	213.24	211.86	211.87	212.54	213.58	212.16	212.88	212.79	212.64	212.49	211.09	212.8	213.18	213.34	211.25	213.14	214.23	211.75	214.33	212.22	212.31	212.65	211.89	212.96	213.43	212.91	212.22	212.35	211.85	213.18	212.14	213.71	210.7	212.42	213.38	212.86	212.58	213.77	213.68	212.22
198.81	197.84	198.86	197.75	198.82	197.16	199.21	197.87	198.26	197.31	199.74	198.76	200.11	198.94	199.31	200.54	199.14	197.16	197.58	196.79	199.43	199.17	199.26	200.09	198.36	197.85	197.69	197.97	197.94	198.61	199.42	198.19	197.78	197.05	198.69	198	199.89	198.35	197.3	199.49	198.54	198.33	198.88	198.49	197.04	199.34	197.88	199.27	198.88	197.59
218.9	215.18	217.19	216.73	218.32	216.49	216.35	217.28	217.69	216.8	217.2	216	216.63	218.44	217.08	215.52	217.08	218.55	216.49	217.91	216.45	216.84	217.73	215.98	216.86	216.53	215.8	216.64	217.55	218.6	217.28	216.34	218.19	217.07	217.9	215.62	218.69	216.1	216.82	216.1	217.23	218.6	216.95	216.37	216.37	217.11	217.42	216.83	215.1	217.45
207.53	209.14	208.62	206.96	206.94	207.32	206.95	207.49	208.66	206.82	206.08	207.56	208.88	206.62	207.63	208.31	206.11	207.87	206.83	208.04	207.04	206.47	207.7	208.99	208.54	207.42	207.67	207.25	208.05	206.54	207.24	207.54	207.52	208.38	206.24	207.2	207.56	207.26	209.27	206.93	207.16	208.84	206.65	208.71	208.27	205.7	207.02	208.26	207.86	206.78
199.85	201.28	201.98	200.51	201.56	201.18	200.7	200.12	200.88	201.06	200.94	201.8	203.34	202.55	201.61	200.19	202.29	200.82	201.29	202.35	201.58	200.97	201.6	200.39	201.06	201.14	202.43	200.37	202.59	200.38	201.08	201.22	200.23	201.89	200.84	200.93	202.28	201.15	200	201.81	201.31	201.53	201.81	199.61	201.18	200.74	201.34	201.97	201.98	201.94
209.18	208.92	209.8	208.27	208.78	209.66	206.72	206.79	208.53	209.55	208.32	209.51	208.48	209.18	208.95	209.94	208.54	209.59	208.7	208.79	208.66	210.3	207.57	208.97	210.32	208.78	209.29	209.05	208.71	209.01	208.88	208.4	208.58	208.27	209.82	209.49	208.41	208.63	209.86	209.97	209.21	209.63	209.06	208.7	210.33	207.64	208.36	209.15	208.96	208.15
199.71	200.36	199.61	198.5	199.99	200.02	199.69	198.63	200.62	199.51	200.47	198.96	199.84	200.39	199.83	200.27	200.19	199.84	200.06	202.04	199.95	197.88	200.03	198.64	199.53	200.33	199.39	200.22	199.1	200.4	200.28	199.62	200.55	199.85	200.01	200.27	200.52	198.6	199.17	199.83	200.59	198.94	199.66	199.52	199.17	200.95	200.3	199.67	199.69	199.46
207.04	207.58	209.28	206.97	210.25	207.71	209.24	207.81	208.41	209.19	208.08	208.18	207.36	208.85	208.36	209.25	207.44	209.23	207.51	207.58	208.69	208.37	208.3	208.99	207.49	207.36	208.8	206.9	206.74	208.23	208.15	210.48	206.45	206.19	208.55	208.17	207.23	207.74	206.19	207.95	207.99	209.24	208.41	209.19	208.4	208.1	208.52	207.56	208.22	208.25
205.23	204.34	203.53	203.97	202.91	202.2	201.99	204.42	203.01	203.4	204.5	201.92	203.96	203.49	202.81	203.5	203.84	201.9	203.76	204.58	203.52	204.78	203.28	203.81	203.3	204.56	203.37	206.32	201.98	203.21	203.82	204.15	203.29	204.57	204.7	204.31	204.25	204.25	203.13	205.02	203.91	202.59	203.4	203.53	202.96	203.59	203.43	203.66	201.81	202.7
200.75	199.89	201.34	201.23	199.18	199.05	199.51	198.22	201.23	201.2	200.85	200.45	200.02	199.67	201.12	200.3	200.2	200.2	200.6	201.06	200.41	199.63	199.65	199	201.83	201.86	201.76	199.78	200.28	197.82	200.98	199.06	198.38	201.25	200.25	200.1	199.82	201.22	199.66	200.09	199.81	200.59	200.59	199.58	200.45	199.28	199.39	200.27	199.51	200.28
216.74	219.9	217	218.45	217	216.89	217.32	216.81	217.22	219.16	218.73	217.87	216.56	217.21	218.28	216.96	218.07	217.74	217.41	217.8	217.64	218.55	219.21	216.37	217.49	217.99	218.41	217.85	218.97	217.28	216.3	217.44	217.97	219.48	218.15	218.55	218.22	218.56	218.21	217.79	217.71	218.23	217.17	217.17	216.97	217.86	217.37	218.2	218.59	217.72
211.04	211.6	211.8	211.69	210.04	211.91	209.38	212.48	211.05	212.11	210.8	211.64	212.07	211.48	211.3	210.16	212.09	210.46	211.57	213.07	211.97	210.06	211.11	211.22	210.92	211.7	213.1	211.88	211.53	209.6	212.23	211.96	210.64	211.8	211.23	212.49	210.8	211.04	212.17	210.23	211.98	209.19	210.79	210.82	211.03	211.11	212.69	210.67	209.92	212.31
194.66	193.24	192.77	192.97	192.41	194.08	195.2	193.58	195.77	194.59	194.68	195.2	193.54	193.44	194.66	194	192.74	195.68	195.26	194.16	194.31	193.86	194.82	192.65	194.11	194.46	194.64	194.24	193.8	195.61	195	191.44	193.43	195.46	193.67	193.64	195.57	195.41	194.44	193.43	193.86	192.45	195.1	195.56	194.4	194.74	195.62	193.96	194.66	195.98
213.16	213.2	210.01	210.6	211.43	211.68	211.49	212.18	210.45	212.36	211.79	212.98	210.76	212.5	210.36	211.61	210.39	211.83	210.42	212.52	211.66	210.94	211.94	210.52	212.32	209.85	211.59	213.68	208.83	211.68	211.4	210.86	211.59	211.93	212.67	210.36	212.23	212.49	212.06	211.13	211.17	211.04	209.46	210.74	212.12	211.24	212.92	212.18	210.47	212.32
215.1	215.34	216.18	215.77	216.47	217.97	216.18	216.51	216.92	218.47	216.5	215.82	218.03	217.11	215.15	215.94	217.4	217.94	216.85	218.35	216.59	216.52	216.65	217.63	217.9	217.12	214.4	218.17	216.5	217.28	216.54	217.15	217.02	217.21	215.44	215.91	216.53	217.44	217.12	217.54	217.24	219.55	216.29	218.73	217.42	218.63	217.84	216.9	216.24	216.62
208.13	209.14	208.94	209.07	207.85	207.72	209.41	209.52	208.47	208.84	210.35	209.67	208.7	209.78	208.27	206.88	207.7	209.4	210.35	209.94	209.05	210.03	208.59	209.81	209.32	209.88	210.61	211.36	210.95	209.26	210.4	207.79	209.89	209.64	210.25	209.04	209.04	208.57	210.99	208.46	210.66	209.52	210.95	210.12	209.93	210.23	209.44	208.26	208.42	209.04
207.86	207.23	207.07	207.28	208.69	207.38	207.34	206.53	206.66	206.83	207.89	206.51	209.42	205.67	209.03	208.09	208.65	207.59	206.12	206.52	207.73	207.97	207.35	207.9	206.78	207.94	207.72	207.54	206.62	208.67	208.43	207.18	207.43	208.34	207.33	207.06	207.38	208.22	206.45	208.4	208.19	208.18	208.39	206.09	207.15	208.43	207.69	206.73	207.25	209.37
199.33	198.33	199.19	199.4	199.66	198.36	198.57	200.22	197.33	197.88	199.2	200.02	200.71	200.62	199.2	198.92	198.95	201.3	197.99	198.2	198.32	199.74	199.36	198.2	199.24	199.04	198.74	200.38	197.75	199.53	200.12	201.05	199.48	199.31	199.98	199.49	198.97	200.52	198.45	198.56	200.22	200.14	199.78	199.42	198.62	202.89	200.34	197.96	199.22	198.87
209.09	207.56	209.12	209.01	209.09	208.84	209.3	209.42	208.59	207.08	208.1	210.16	210.02	208.38	209.18	209.13	208.9	207.62	209.47	208.64	207.8	208.81	207.53	209.15	207.77	210.18	209.33	208.85	208.41	209.48	207.83	208.59	209.39	208.59	207.83	208.71	207.28	207.62	208.08	208.45	208.32	208.98	207.88	209.11	208.71	209.74	208.75	208.7	208.49	208.76
206.98	208.37	208.59	208.22	208.06	206.92	208.03	207.08	207.22	207.88	206.86	208.79	206.47	208.42	207.17	207.46	208.34	208.56	207.15	207.9	207.34	208.68	208.07	209.43	206.62	209.18	207.13	206.75	209.37	209.38	207.9	207.35	208.29	208.78	209.4	207.55	207.69	207.79	207.51	208.63	208.26	206.27	206.92	207.39	208.87	206.75	206.16	207.94	208.86	207.15
204.19	203.71	203.53	202.68	203.12	202.16	203.31	204.83	204.94	202.52	204.56	203.67	202.94	202.16	203.67	201.27	203.74	204.47	204.37	202.47	203.11	203.08	204.14	203.46	202.71	203.35	202.62	203.44	202.15	202.12	204.69	202.61	203.78	202.29	204.91	204.84	201.89	203.81	203.38	204.31	203.45	202.52	202.15	202.77	204.34	204.33	202.88	203.59	202.72	202.3
194.32	195.08	195.63	194.44	192.86	195.12	194.03	194.38	194.27	195.66	194.95	194.24	196.95	193.97	194.75	195.46	196.15	195.46	195.98	197.27	194.79	196.32	194.82	194.44	194.45	195.14	196.36	197.19	196.8	194.81	194.45	194.78	194.57	195.36	192.37	195.14	194.7	193.7	194.94	195.53	196.75	195.67	195.23	195.51	194.93	195.25	195.18	197.38	194.71	194.92
200.52	200.9	200.19	199.09	200.54	200.14	200.63	199.67	199.39	201.98	199.06	200.16	199.32	199.77	200.15	201.52	200.31	199.75	199.54	201.01	200.5	201.19	201.16	199.62	202.49	199.18	199.72	200.51	200.09	200.77	200	200.02	200.26	199.6	199.65	199.11	200.47	200.79	201.29	199.48	200.41	199.49	199.05	199.57	200.54	199.69	199.88	201.78	199.58	201.1
209.85	210.37	211.82	208.5	207.96	207.99	208.04	209.81	210.56	209.14	208.66	208.8	210.45	208.87	209.7	209.48	209.87	209.27	207.98	209.77	209.82	208.98	209.9	208.57	208.85	209.53	210.38	208.85	210.49	210.36	210.01	210.41	209.7	209.1	208.73	208.37	209.4	208.39	207.77	209.2	209.75	209.2	209.32	207.96	209.41	209.16	209.06	209.1	208.71	208.91
193.46	193.71	193.97	194.3	195.41	192.75	196.9	194.37	193.13	194.56	194.07	193.66	194.16	194.93	193.71	193.71	194.76	192.83	192.95	194.91	193.09	194.57	193.73	193.58	195.43	195.81	193.31	195.79	194.77	194.28	195.75	195.14	193.9	193.93	193.46	193.98	194.56	194.26	195.15	193.03	194.37	193.9	195.4	194.74	194.22	195.12	195.36	194.04	194.53	195.45
208	206.28	207.88	208.92	206.65	207.6	208.66	207.39	207.21	208.31	208.34	208.29	207.13	210.39	208.7	205.64	206.66	208.75	207.92	208.2	206.81	208.11	207.65	208.23	207.84	207.98	207.98	207.5	205.8	207.53	208.48	207.79	208.03	208.27	207.45	207.87	207.88	208.13	207.03	209.29	209.7	207.94	207.95	208.64	207.65	206.22	207.24	208.82	206.8	207.07
208.7	206.5	208.28	210.26	209.59	209.14	207.61	208.71	207.73	209.67	209.74	209.37	207.84	208.87	208.43	209.5	208.9	209.59	208.87	207.86	206.98	207.82	208.78	207.78	210.57	208.73	209.43	209.67	207.59	209.11	210.32	207.76	209.55	210.46	207.93	208.06	209.59	208.96	209.55	209.84	209.85	208.86	207.3	209.21	210.26	206.88	209.13	207.07	208.24	209.34
207.44	207.87	208.09	208.04	209.04	207.62	208.55	208.72	207.11	206.9	207.99	206.74	207.05	206.47	208.5	208.23	206.78	206.83	207.61	207.69	207.52	207.34	206.57	206.22	207.57	208.32	208.17	207.36	208.77	208.2	209.02	206.77	207.22	208.2	209.13	208.28	208.02	206.91	209.01	207.7	206.81	208	207.03	208.99	207.34	207.56	208.85	207.82	209.17	207.55
210.64	206.6	207.58	206.32	207.34	206.44	209.35	209.58	207.38	207.73	208.23	207.73	207.57	207.28	206.12	207.56	208.6	208.04	207.7	206.18	208.65	208.39	207.88	207.82	208.53	208.35	208.15	209.45	208.32	208.45	208.28	206.79	207.4	208.89	207.42	206.06	208.68	206.01	207.07	205.97	207.96	209.13	209.27	206.82	207.37	207.01	207.3	206.5	206.72	208
200.82	203.04	203.58	204.43	204.29	201.82	202.87	202.77	204.17	203.72	203.2	204.38	201.53	203.71	203.85	201.57	202.86	203.25	202.82	203.33	203.93	201.85	203.66	202.8	203.14	204.53	203.59	201.65	202.77	203.46	203.5	204.72	205.04	203.76	202.6	203.43	202.38	201.96	203.63	202.08	202.07	203.28	202.17	203.09	203.51	203.51	202.13	203.62	202.95	203.86
217.79	219	217.98	218.58	217.39	217.44	218.01	216.17	218.95	215.84	218.96	217.47	217.99	218.23	217.37	217.44	217.45	217.24	216.48	220.35	216.71	217.6	218.7	217.99	217.32	217.37	217.29	216.54	217.93	217.37	216.15	219.18	216.5	217.26	217.08	218.36	216.26	218.09	217.39	220.45	217.65	217.76	218.69	216.48	219.02	218.8	217.96	217.19	216.89	218.09
203.63	203.53	205.95	204.75	203.9	203.94	203.36	203.5	203.16	205.98	205.79	203.53	203.56	205.75	205.68	204.65	205.94	204.83	205.38	205.06	204.66	203.94	205.06	204.83	206.55	205.05	205.17	206.01	204.91	205.03	204.76	205.79	204.56	206.43	205.81	204.74	204.84	205.78	204.96	203.96	204.73	204.77	205.8	204.25	205.73	203.51	204.12	204.69	204.05	204.96
215.57	216.85	216.62	216.09	216.58	216.99	215.93	218.36	216.67	217.77	216.1	216.73	217.03	215.75	217.45	216.21	215.48	216.33	216.64	216.6	217.16	218.51	216.79	216.19	217.79	218.81	217.52	218.91	217.69	216.5	216.75	216.88	217.68	218.56	216.34	216.78	216.98	216.63	216.85	217.67	217.05	216.09	217	217.11	217.23	216.48	218.18	216.24	217.21	216.17
204.8	203.25	203.38	203.85	203.73	204.71	203.44	202.45	202.84	203.75	202.51	204.29	202.3	203.95	203.61	204.89	203.37	203.62	204.19	203.44	202.47	203.34	204.01	203.53	204.55	204.19	203.58	203.76	203.57	203.58	203.09	205.37	203.63	204.42	202.85	203.85	204.35	203.46	203.57	204.79	202.86	204.04	202.72	201.56	203.34	204.05	204.38	203.59	203.63	202.49
207.95	209.03	208.39	209.05	209.61	208.3	209.76	207.24	209.34	208.25	208.75	208.91	210.28	207.25	209.82	208.7	208.78	209.45	209.09	209.52	209.43	208.57	208.97	209	210	208.26	206.8	208.23	208.95	208.76	209.18	209.24	208.92	209.17	209.03	208.66	208.01	209.51	207.15	209.03	209.39	209.13	208.35	208.91	208.44	208.15	208.19	208.91	210.01	207.82
208.33	208.01	207.92	208.22	208.2	209.08	209.18	208.28	208.59	208.22	208.34	210.2	208.67	209.26	208.34	208.8	208.07	208.31	207.64	209.32	208.49	209.96	209.7	209.02	208.2	209.79	208.29	209.31	209.63	209	208.91	208.16	208.32	207.97	209.68	207.37	209.12	210.11	209.1	208.6	209.15	208.8	208.49	210.78	208.59	206.96	209.94	208.18	209.51	208.21
205.04	205.45	203.88	204.8	205.57	204.06	203.68	205.69	205.02	206.12	204.97	205.08	203.99	204.79	204.02	204.58	204.65	204.49	205.16	203.34	203.2	204.57	205.04	206.32	205.2	204.26	205.17	204.5	204.14	205.63	206.31	205.57	206.54	204.3	204.23	203.68	206.74	204.84	204.46	203.92	203.94	205.06	205.15	203.41	205.44	205.97	206.29	203.77	205.24	205.47
204.94	204.66	204.26	202.95	203.06	202.36	202.05	202.56	203.57	204.49	203.19	203.47	204.79	202.8	203.36	203.05	202.65	203.97	202.8	203.4	206.35	203.56	201.67	204.58	203.6	204.6	205.06	204.06	203.44	204.18	203.09	202.35	204.4	204.3	204.41	202.84	202.48	202.31	203.45	202.02	203.63	202.11	204.73	202.92	204.69	201.71	204.14	203.77	202.99	204.13
208.08	208.35	208.57	208.48	208.3	209.09	207.29	208.79	209.63	209.4	209.85	208.96	209.7	208.27	209.46	207.43	209.3	208.15	209.04	209.4	210.05	209.33	211.56	210.35	210.37	208.67	208.41	209.3	210.31	210.25	208.19	209.5	207.92	208.41	209	209.11	209.23	208.35	208.95	208.14	209.02	210.76	209.1	207.57	209.02	208.91	208.99	209.09	209.58	209.06
218.78	218.91	217.44	218.75	217.86	217	217.82	218.67	216.11	217.35	216.08	218.7	217.54	218.9	217.3	218.22	218.06	218.03	219.14	218.7	217.81	217.41	219.15	217.65	218.79	217.38	217.99	217.9	218.15	218.13	216.98	217.01	217.79	217.44	216.92	218.05	217.68	215.96	217.99	215.59	218.57	217.46	217.7	217.53	218.21	217.97	218.78	217.69	217.35	217.61
214.97	213.56	212.96	213.17	213.45	214.01	214.3	212.57	212.56	214.29	213.79	214.24	212.74	213.63	214.96	214.13	214.36	214.06	216.12	212.37	215.05	212.79	213.26	213.6	214.12	213.53	214.48	214.09	212.36	213.89	213.99	214.23	214.73	213.97	213.19	214.4	212.97	214.21	213.26	213.88	214.91	212.9	214.4	213.92	212.14	214.32	212.94	212.79	212.72	214.12
213.38	214.08	211.8	212.92	211.47	211.97	211.77	211.89	212.85	213.11	211.32	211.16	212.17	212.91	211.03	211.7	210.7	211.19	210.58	211.59	211.02	212.34	209.92	210.76	211.32	212.55	210.58	211.41	211.39	212.17	211.52	212.76	211.52	212.25	212.76	212.72	210.52	210.63	210.83	210.51	213.32	211.76	210.39	212.17	210.52	210.89	210.85	212.72	212.6	211.27
208.47	207.67	210.04	207.82	208.43	208.61	208.95	208.67	208.18	208.08	209.02	207.4	210	210.65	207.72	208.8	208.29	209.31	209.66	208.49	208.65	209.81	208.43	208.29	207.3	209.41	208.74	209.12	209.16	209.35	208.82	209.99	206.86	208.93	209.54	207.86	209.38	207.96	209.5	208.29	209.8	209.52	210.12	209.43	209.56	207.69	207.86	209.58	209.12	209.27
194.73	193.83	193.96	195.79	194.11	195.05	194.44	194.02	192.21	194.63	195.07	193.48	195.57	193.7	192.84	194.94	194.21	194.91	193.16	194.43	194.52	195.03	195.7	194.69	193.87	194.64	194.56	194.55	193.79	193.53	194.11	193.55	194.92	194.87	193.24	192.82	193.71	194.25	194.73	196.49	194.27	194.51	193.46	194.36	192.77	194.83	193.38	194.07	195.73	192.93
203.67	203.43	204.17	203	202.75	203.42	203.04	203.32	204.21	202.92	202.3	204.75	205.05	203.09	204.32	202.92	205.59	203.76	204.42	202.35	201.81	203.08	204.17	203.04	203.3	203.25	205.19	202.69	202.54	205.55	204.38	203.25	203.41	202.61	204.47	203.31	203.48	203.95	202.04	202.45	203.23	203.5	203.12	203.94	202.5	202.84	203.5	204.93	202.6	203.71
199.83	198.62	200.35	199.63	198.68	200.02	199.45	201.23	200.7	200.71	198.76	199.57	200.5	198.82	200.32	199.21	199.23	199.36	198.81	199.5	199.19	199.51	199.47	198.96	199.77	199.66	199.36	201.23	199.03	198.96	200.24	199.7	200.61	198.42	199.8	199.73	200.48	200	199.6	199.54	199.69	200.34	199.58	198.79	198.49	199.94	199.32	199.94	200.12	199.2
208.14	208.64	208.68	204.64	207.8	207.28	209.54	206.05	207.65	207.57	208.66	209.07	208.45	207.18	209.33	206.97	206.78	208.22	208.31	208.41	208.92	208.96	206.81	207	209.05	206.9	207.17	207.69	208.16	208.59	208.1	209.05	206.42	209.03	209.28	207.99	206.86	207.36	207.46	207.62	207.18	209.36	208.12	208.19	207	206.25	207.45	208.4	208.41	207.09
203.86	203	203.08	202.53	206.55	203.21	202.79	203.58	201.71	203.37	201.96	203.16	202.31	204.12	203.09	203.35	203.29	202.91	203.04	203.13	203.51	203.17	203.17	202.64	202.29	203.26	204.51	203.92	202.08	204.22	204.15	203.8	202.76	203.35	203.53	203.11	202.43	204.35	202.07	204.59	205.8	205.27	203.74	204.53	203.22	203.13	203.36	203.17	203.39	204.6
211.58	212.61	212.24	211.93	212.64	211.61	213	211.55	214.19	211.97	213.16	212.51	212.19	212.47	211.44	212.34	212.62	212.18	212.81	210.65	212.66	212.78	213.8	214	210.99	211.79	212.75	212.22	212.01	214.54	213.36	213.49	212.45	213.12	211.61	211.93	212.93	213.23	212.98	212.74	211.44	213.27	212.43	212.17	213.01	212.42	213.54	210.37	212.13	212.76
201.38	201.55	202.87	203.81	202.16	204.08	200.76	202.23	202.23	203.29	201.05	201.24	203.33	204.05	202.67	202.28	202.34	202.4	201.9	201.89	203.74	202.36	202.35	200.63	203.59	202.56	202.04	202.5	203.91	204.38	202.92	201.93	201.84	202.56	203.24	203.12	202.58	202.57	203.56	202.21	202.58	203.94	201.47	202.37	202.05	201.97	201.39	202.51	202.03	201.5
212	211.98	210.74	212.58	211.54	212.93	210.52	212.33	212.2	212.17	210.54	212.82	213.38	210.57	211.16	210.24	213.1	210.93	210.74	212.48	212.65	211.17	211.8	210.64	212.04	213.5	211.19	212.18	211.94	212.8	211.94	212.73	210.55	211.54	211.85	211.43	211.7	212.92	211.14	213.38	212.7	210.69	212.28	210.83	212.69	211.7	211.49	213.09	212.23	210.75
209.16	207.59	207.15	207.09	207.53	207.34	207.97	205.86	206.55	208.67	207.81	207.13	207.39	206.62	209.19	210.25	206.84	207.84	209.15	208.22	208.05	208.53	207.67	208.78	207.38	207.93	207.52	209.34	206.98	207.39	208.09	207.38	205.9	209.68	206.03	207.95	207.99	206.49	207.78	208.63	206.87	208.01	208.29	207.96	207.45	208.21	206.61	208.57	207.73	206.23
203.75	205.29	205.66	202.87	204.51	203.14	203.23	202.07	203.39	202.79	202.85	202.91	203.61	201.55	202.76	203.32	204.05	204.26	201.58	204.57	203	203.35	202.42	202.3	204.56	204.74	204.42	204.41	203.06	204.23	204.5	204.59	203.82	203.81	203.95	203.59	201.92	202.42	203.45	204.55	202.75	202.84	203.71	203.46	202.98	204.35	203.98	203.27	202.17	203.11
196.26	195.6	196.05	193.53	195.96	194.16	194.95	194.05	196.67	195.44	194.46	193.97	192.62	194.94	196.57	195.41	196.74	195.28	194.43	194.1	196.11	197.29	195.62	195.32	194.16	195.3	194.81	196.2	194.05	194.99	195.7	195.27	195.19	194.49	194.44	194.75	196.03	195.1	194.27	194.34	196.67	194.64	196	195.87	195.92	196.48	195.4	196.44	194.79	195.14
200.87	200.95	200.46	201.85	201.14	201.35	201.8	202.28	199.17	202.99	199.86	201.87	201.98	202.14	202.3	200.5	201.72	201.82	200.82	200.67	199.78	201.74	200.94	199.89	202.17	201.94	202.1	201.1	202.77	200.82	199.92	201.14	200.61	199.43	199.94	201.44	202.2	202.26	202.5	202.96	201.19	201.76	203.67	200.6	201.88	202.33	201.84	202.08	201.86	201.27
204.08	206.51	203.89	204.45	204.65	204.55	205.4	206.11	205.93	204.84	206.1	205.52	206.73	206.2	205.54	205.22	204.02	204.07	205.92	205.48	204.76	205.53	204.24	204.92	204.81	204.51	204.52	203.75	204.17	205.35	205.42	206.05	203.64	204.32	204.81	204.88	205.39	205.05	204.43	206.49	206.19	204.6	203.76	205.07	205.17	203.05	203.62	206.35	204.55	205.08
202.99	201.6	200.65	200.46	200.52	199.76	200.63	201.27	199.83	199.95	201.57	201.33	202.13	201.41	200.69	200.82	201.72	201.86	200.54	200.9	200.31	201.79	200.51	201.9	200.67	201.08	201.28	201.02	200.95	200.57	200.17	202.86	200.7	201.63	200.59	201	200.84	200.69	201.72	202.64	200.11	203.22	200.39	202.04	200.92	200.91	199.89	201.2	202.47	202.47
217.46	218.2	213.6	219.94	217.75	217.79	216.69	217.4	219.64	216.74	217.54	217.11	216.53	215.87	217.21	217.12	216.65	217.36	216.61	216.54	215.1	217.6	215.52	217.88	217.63	215.94	216.49	218.15	215.46	216.32	216.88	216.85	215.64	215.41	217.89	216.22	217.81	218.32	214.62	215.71	217.4	216.57	217.22	218.12	216.11	217.87	216.48	216.14	216.11	216.72
203.36	203.56	203.79	203.95	205.06	205.4	204.4	203.88	204.82	204.71	203.6	204.71	202.89	204.5	202.98	203.48	204.35	204.67	202.45	204.17	202.16	203.26	205.1	204.24	204.69	205.01	202.21	204.4	205.16	203.38	203.5	204.99	203.7	203.17	202	203.6	205	205.16	203.08	203.94	204.9	205.3	203.64	203.38	205.08	203.28	203.63	203.33	204.25	203.78
202.76	204.44	204.61	204.84	205.62	203.61	203.78	205.01	204.62	202.93	205.62	203.85	203.83	203.27	203.62	203.78	205.18	203.52	202.28	203.85	203.61	203.48	205.61	204.36	203.78	204.13	204.3	204.64	205.15	203.6	202.43	203.33	203.03	203.18	204.47	204.06	203.85	204.09	203.67	203.57	203.76	203.18	204.15	204.47	202.79	203.09	203.11	204.78	202.73	203.55
202.92	202.49	203.01	203.13	203.24	203.3	206.11	204.08	203.99	205.07	204.04	202.09	202.41	202.29	203.91	205.07	204.33	205.64	204.49	202.3	203.81	204.66	203.71	202.57	204.02	203.87	204.71	204.52	203.44	204.07	203.57	204.41	203.9	203.89	202.78	202.98	204.81	204.01	204.1	204.01	204.36	202.9	203.87	204.72	203.62	203.91	202.84	202.13	202.39	202.61
201.37	203.55	200.82	202.02	201.78	202.53	203.23	202.52	202.79	203.77	202.86	202.89	201.95	203.87	202.11	202.61	202.41	200.97	202.09	202.22	201.78	202.48	202.92	201.79	202.27	201.79	202.88	202.45	203.12	202.25	202.45	202.68	201.98	202.48	202.1	202.2	202.75	203.01	203.25	204.09	201.98	201.94	203.75	202.7	202.04	203.85	204.56	201.19	202.31	201.28
217.34	217.05	216.99	216.53	218.14	216.6	218.81	215.19	215.53	216.46	216.83	217.01	217.85	216.06	215.74	218.18	216.84	216.01	217.23	217.7	218.06	217.66	219.35	218.52	217.21	216.62	217.75	216.3	217.47	217.74	216.17	216.22	218.16	218.2	215.39	216.94	214.97	217.2	216.56	217.78	217.91	216.11	218.05	217.88	217.93	217.51	216.01	217.26	217.1	218.13
204	203.93	203.45	202.74	203.34	203.98	205.18	203.82	203.48	203.3	203.21	204.14	204.73	201.44	204.57	203.64	204.39	204.39	203.69	203	202.91	204.37	202.4	203.24	203.57	204.05	203.33	203.99	203.07	203.69	203.88	204.14	203.42	203.33	203.86	202.39	203.56	202.59	204.53	204.11	203.11	203.81	203.94	201.75	203.09	203.13	204.4	203.32	204.56	202.03
207.14	208.79	208.49	206.54	206.7	207.68	207.57	208.69	208.35	208.64	208.87	208.64	209.55	209.78	207.97	208.54	208.11	208.11	207.35	208.03	210.16	207.77	206.56	208.56	206.47	207.33	208.48	207.87	208.45	208.27	206.71	209.29	207.42	208.14	208.21	209.89	208.54	208	209.01	208.96	209.29	208.58	208.82	207.84	207.98	209.06	208.83	209.86	208.18	207.73
208.16	208.88	207.49	208.5	208.18	210.04	208.9	207.44	209.16	209.03	209.53	207.81	210.07	207.26	209.77	206.27	208.54	208	209.5	207.47	209.04	209.69	207.67	207.86	208.14	208.81	208.76	208.52	208.76	208.5	208.6	209.38	208.87	207.44	207.33	208.19	208.54	209.62	207.85	208.51	207.44	208.91	209.28	207.92	207.05	209.45	207.28	208.67	208.66	208.76
207.73	208.06	207.65	207.32	207.95	207.34	208.04	209.08	210.81	207.06	207.97	207.72	208.53	208.41	207.29	209.08	208.11	207.15	208.04	209.19	208.34	207.34	208.5	207.1	208.78	207.54	207.99	207.86	205.97	207.13	207.51	208.26	207.81	206.19	206.98	207.93	207.53	206.58	207.39	207.17	207.86	207.74	208.6	207.01	207.42	208.63	206.65	206.15	207.86	206.67
207.19	206.59	206.75	209.04	209.54	208.02	208.05	207.85	208.92	207.73	208.48	207.53	207.56	208.64	208.18	208.06	208.14	206.83	208.73	206.66	207.74	206.93	207	209.41	206.79	207.67	207.41	209.03	207.46	206.46	207.94	207.42	205.97	208.72	208.48	208.8	205.76	207.93	207.32	207.23	206.91	206.96	207.87	208.35	207.57	207.89	207.62	205.75	206.3	207.76
205.55	206.35	203.49	205.51	206.23	205.45	207.31	206.93	206.22	205.12	205.32	206.26	203.6	206.86	204.29	206.05	205.16	207.48	205.07	206.76	204.73	205.94	205.12	205.61	204.94	206.03	205.21	205.53	205.58	206.05	204.45	206.87	204.71	205.5	205.66	207.18	206.15	205.69	205.6	204.65	206.85	205.49	206.79	205.33	204.71	206.75	206.26	205.22	206.58	205.85
211.8	212.01	212.66	213.38	212.64	211.52	211.61	211.64	211.92	212.15	211.07	211.33	213.41	211.94	211.97	212.75	212.44	212.47	212.11	212.3	212.74	212.15	211.97	211.46	211.92	211.98	213.21	212.63	210.97	212.5	212.59	212.62	213.81	213.25	211.29	213.05	212.83	212.34	211.72	212.63	211.99	213.27	212.96	213.04	212.21	212.88	211.76	213.68	210.73	212.24
202.7	201.32	204.16	204.91	203.69	202.2	201.5	204.02	205.25	201.94	202.03	201.26	203.02	202.11	203.49	202.74	202.36	203.08	202.52	202.18	203.6	201.58	203.74	204.39	204.23	203.54	202.46	203.58	203.17	201.79	202.45	202.55	202.09	203.06	203.23	204.53	203.44	202.39	202.92	202.57	202.42	204.91	202.99	203.79	203.56	203.86	201.37	205.43	204.45	202.67
199.62	198.45	199.18	198.82	197.52	199.21	199.22	198.91	199.8	197.44	199.49	197.66	197.35	197.6	198.21	197.45	196.08	199.39	197.78	197.92	198.17	197.81	199.24	198.43	199.35	197.88	197.75	197.57	196.51	198.32	198.29	196.76	198.62	198.55	198.72	199.05	198.69	200.91	199.59	197.59	197.77	197.86	198.19	198.11	199.53	198.99	200.09	197.91	197.43	198.57
209.01	210.85	210.01	210.38	209.53	210.67	210.41	210.35	212.28	209.93	208.38	209.67	209.71	208.39	209.21	208.82	211.42	209.48	210.82	210.28	211.47	210.11	210.56	212.08	210.48	209.66	208.96	209.03	209.6	210.99	208.57	211.15	210.12	209.86	210.98	210.21	208.83	209.39	208.97	209.33	207.73	210.44	210.26	209.29	208.92	211.67	209.72	209.28	209.1	209.29
194.36	194.82	193.79	193.94	196.15	193.64	194.7	194.82	193.76	194.74	193.22	193.4	193.51	192.91	194.45	195.51	192.58	194.04	196.39	194.38	192.55	193.2	194.44	193.77	194.17	193.78	194.8	192.58	194.4	195.6	194.57	194.63	194.32	192.76	193.5	193	194.43	194.1	194.26	194.16	194.7	195.77	194.11	193.72	193.26	194.08	194.36	193.47	193.68	193.65
207.68	208.65	206.28	206.15	206.47	205.15	205.43	206.67	207.93	207.06	207.33	207.19	205.58	207.06	204.66	206.03	204.56	204.36	206.12	205.24	207.19	204.13	206.12	207.87	206.15	206.74	207.78	206.37	206.63	206.28	207.03	206.27	206.86	206.08	206.62	204.9	205.91	206.91	207.52	205.22	205.77	206.23	206.45	204.93	206.92	205.41	207.19	205.27	205.36	204.8
212.08	210.86	210.72	212.61	212.6	212.18	211.86	213.42	212.59	211.82	212.1	210.91	212.38	212.25	212.22	210.8	212.32	212.15	211.15	212.93	212	211.72	211.64	211.65	212.17	212.95	212.07	212.01	210.31	212.01	211.89	211.19	211.2	211.55	211.68	213.43	212.91	212.43	209.93	212.61	211.31	212	212.39	211.89	210.89	213.1	211.57	211.65	212.12	212.39
203.61	204.14	204.3	203.35	203.61	202.96	204.25	205.55	204.56	205.76	203.63	204.39	203.18	204.78	204.97	204.74	203.86	202.92	204.39	204.41	204.77	203.35	203.68	203.3	203.45	203.64	203.11	204.44	204.67	204.03	204.84	203.99	203.32	203.73	204.69	203	203.12	205.48	203.88	204.27	204.73	204.42	203.88	204.3	204.76	203.25	202.23	204.24	204.64	205.3
209.13	208.34	210.58	209.05	210.4	209.59	209.54	208.8	210.26	210.64	210.16	210.7	210.08	209.72	209.26	209.16	210.09	209	209.65	209.47	209.27	209.5	209.68	208.81	209.53	208.95	209.38	210.51	209.85	210.2	210.27	208.81	210.73	208.78	209.03	207.23	209.35	207.74	207.78	211.43	208.67	208.06	209.29	210.23	209.92	208.62	209.09	210.58	209.75	209.62
207.88	208.45	209.4	208.84	208.76	209.87	208.34	208.49	206.54	208.1	208.11	208.58	208.21	209.26	209.53	209.47	207.83	206.84	209.65	208.6	209.75	209.14	208.9	207.93	208.09	208.88	208.2	207.66	206.9	208.66	209.4	208.67	208	208.08	207.96	208.93	208.81	209.87	208.65	209.14	207.45	207.38	208.31	209.95	208.83	208.3	208.07	206.34	207.52	208.49
209.03	209.92	208.98	209.51	208.9	210.44	208.29	209.09	208.25	210.85	208.93	210.02	208.96	209.39	209.99	208.89	207.76	207.9	210.25	209.01	207.84	207.45	209.61	208.68	208.11	210.64	208.97	208.26	208.13	207.92	209.45	208.14	206.92	208.19	209.74	209.43	209.14	207.25	208.64	207.87	207.79	208.33	207.57	210.25	209.54	210.03	210.34	208.16	209.48	208.11
208.07	208.85	208.05	206.77	207.11	207.48	207.82	208.58	208.42	208.81	207.28	207.58	207.94	207.27	208.4	207.7	208.04	207.22	207.36	206.78	207.93	209.22	208.35	207.62	207.59	207.96	207.75	208.55	207.16	207.5	207.79	206.29	208.35	206.79	206.47	207.44	207.63	207.77	208.59	207.45	207.6	206.57	207.81	207.83	207.22	206.44	205.44	206.82	207.64	206.84
217.04	217.73	217.83	217.93	217.3	216.41	217.39	216.47	217.58	217.23	216.22	215.24	215.99	217.59	216.94	215.99	217.62	216.15	218.13	216.49	217.13	218.79	217.44	215.75	217.43	218.12	217.34	215.52	217.23	216.57	216.93	216.1	217.08	215.13	216.48	217.85	217.6	217.66	217.61	216.18	216.33	214.67	216.48	216.06	217.14	216.41	218.22	215.39	219	217.5
208.41	207.93	206.56	206.93	209.02	206.83	206.59	206.39	207.75	206.41	208.3	206.96	206.42	208.12	209.08	207.59	207.49	208.94	208.09	208.2	207.28	206.26	208.82	206.44	208.33	208.7	208.42	206.74	206.87	206.27	206.99	208.78	206.33	207.01	207.04	207.9	205.68	208.37	209.45	208.26	208.91	208.37	208.3	205.8	207	209.21	206.82	207.31	205.75	207.57
204.73	203.13	204.63	204.67	205.13	202.9	204.53	202.16	203.56	202.87	204	203.9	203.23	204.13	203.55	203.53	203.94	204.54	201.6	204.98	203.96	204.49	204.11	203.58	204.14	205.41	203.44	204.01	203.8	204.6	203.36	204.36	203.77	201.7	202.92	203.5	202.88	203.58	203.02	203.16	204.31	204.3	201.52	203.51	204.26	204.43	204.01	204.63	204.19	204.36
200.43	200.43	200.99	200.94	199.41	200.56	201.23	200.48	199.81	201.53	201.07	200.29	200.01	203.02	200.77	201.45	201.58	200.13	200.36	200.24	200.17	200.54	200.11	197.67	200.22	198.66	201.34	199.44	201.59	200.36	200.35	200.64	200.3	200.77	199.84	200.32	199.73	199.59	200.6	201.17	200.68	199.54	199.9	199.35	200.05	200.95	200.65	201.81	201.41	198.3
207.68	208.49	207.58	208	206.55	206.58	206.42	207.46	207.38	208.24	209.9	206.41	207.5	209.33	208.51	207.77	208.03	208.34	207.95	207.23	207.77	206.38	206.8	208.92	208.93	208.13	208.61	208.63	207.86	208.71	208.2	206.49	209.92	207.42	206.68	208.04	207.87	207.59	208.35	208.87	206.88	208.25	207.95	207.71	208.24	207.29	207.83	208.34	208.8	206.84
206.78	209.45	208.07	209.91	208.6	208.44	207.93	209.95	208.37	209.38	207.67	207.83	208.58	208.92	209.46	208.56	209.29	209.29	208.39	208.1	210.04	208.94	208.9	209.9	208.51	208.69	209.8	209.24	209.46	209.8	208.79	208.56	208.8	208.1	208.82	207.92	208.61	209.65	209.27	209.4	208.63	209.42	208.11	207.83	209.52	208.42	208.84	206.95	207.68	209.48
216.79	217.17	217.43	217.47	215.38	216.2	216.41	217.57	218.02	218.68	216.92	215.69	217.77	216.53	216.27	217.58	217.49	216.52	217.57	217.42	218.7	217.57	217.19	216.47	217.05	218.19	217.8	217.43	216.91	216.01	219.39	217.21	214.89	217.36	217.62	216.11	216.75	216.83	217.37	217.31	217.58	218.95	217.51	216.04	216.09	215.21	216.93	216.65	215.97	216.74
209.33	208.39	208.35	208.34	208.78	208.55	209.29	208.71	210.37	208.12	209.12	208.73	208.81	209.11	208.79	206.94	208.4	210.66	209.5	208.96	211.38	208.15	208.43	209.05	208.51	210.65	209.83	210.41	208.87	208.28	208.74	208.11	208.7	208.15	208.34	208.58	208.59	209.85	208.87	208.63	210.45	207.11	209.02	208.24	208.54	208.83	208.18	208.52	208.92	208.94
208.3	209.14	207.5	209.18	207.46	208.7	209.76	208.67	208.59	208.25	208.26	209.01	209.56	209.13	207.65	209.32	208.99	208.58	207.93	208.63	209.37	209.57	209.24	209.76	207.92	207.11	207.51	207.76	208.46	208.18	209.23	208.27	207.64	209.22	209.43	208.15	208.32	209.68	209.67	209.56	208.02	209.44	209.9	208.14	207.05	208.75	210.91	209.16	206.52	208.05
205.83	205.53	205.01	205.7	207.1	203.67	204.78	205.19	206.68	206.46	205.99	204.84	204.01	204.89	206.07	205.29	204.19	205.39	205.59	205.9	206.61	205.07	204.27	205.34	203.33	205.84	204.86	205.7	206.36	205.16	204.85	205.69	206.31	204.68	205.36	204.62	203.88	204.71	205.14	205.15	204.88	206.05	206.77	207.1	205.2	206.82	207.1	205.59	205.9	205.87
216.88	216.67	217.35	216.24	217.83	216.89	215.65	217.03	217.31	217.03	217.54	217.97	218.32	216.07	216.15	215.52	218.26	216.92	216.54	217.33	216.96	216.62	216.27	216.8	217.17	217.81	217.33	216.84	216.75	218.46	215.64	217.39	216.58	216.88	216.73	216.82	216.53	217.37	215.87	218.29	216.31	216.36	216.79	218.44	217.74	216.57	217.75	216.37	217	216.13
212.13	212.91	213.17	212.84	212.08	212.85	212.82	212.6	211.77	212.03	211.62	211.09	212.25	211.95	211.44	212.14	212.77	213.19	212.68	212.73	215.61	214	211.93	212.22	212.41	213.07	210.89	212.68	212.45	213.28	213.56	212.37	211.44	212.8	212.42	213.6	211.27	212.04	211.85	213.36	214.57	212.83	211.81	212.11	211.48	211.51	211.62	211.44	213.83	212.97
201.32	200.31	200.23	200.81	200.78	199.25	200.45	201.02	200.67	200.01	200.73	199.81	199.71	199.49	201.23	199.86	200.63	199.52	201.26	200.79	200.05	199.66	200.34	200.23	200.49	199.07	199.39	199.5	201.18	200.54	200.7	199.6	200.5	200.31	199.87	199.46	201.46	199.61	201.29	200.51	200.8	201.74	200.43	201.39	199.91	202.27	200.54	200.71	201.37	199.6
203.53	203.54	202.5	202.8	201.99	203.37	204.11	203.39	203.78	204.66	203.54	204.02	203.38	204.35	204.33	203.66	201.89	203.66	203.99	203.51	202.22	203.69	202.87	202.05	203.25	204.67	204.06	202.85	203.72	201.84	204.78	203.01	203.53	203.1	202.86	203.9	202.57	202.53	202.7	203.95	204.16	202.86	203.74	203.25	201.82	203.05	203	203.42	203.71	202.5
204.9	204.09	202.84	202.05	203.28	204.66	200.89	205.07	202.43	203.81	202.75	203.05	201.55	201.94	202.8	203.91	202.52	204.04	204.07	202.27	202.19	203.35	202.96	204.98	202.91	201.53	203.5	204.83	203.25	203.91	203.02	202.31	201.27	203.73	203.84	203.44	201.49	202.94	204.25	202.67	204.73	202.52	202.99	203.37	203.34	204.2	203.16	202.82	203.63	203.16
197.44	198.46	197.64	197.66	196.84	196.85	199.1	197.87	197.59	197.2	197.99	198.26	197.96	198.01	197.98	199.88	197.94	198.4	197.92	196.68	198.79	197.7	197.04	196.89	197.9	198.38	197.36	199.41	197.34	198.43	198.02	198.16	200.13	197.94	198.14	197.86	197.42	197.42	197.76	198.21	197.63	198.38	198.29	197.38	198.05	198.9	197.44	198.31	199.2	198.54
208.37	208.1	207.85	207.56	208.78	209.13	208.41	209.85	209.32	209.12	209.21	207.14	208.92	206.92	208.21	207.94	209.18	208.14	209.26	207.85	208.79	207.84	207.76	209.05	209.99	209.09	208.58	208.91	207.68	208.79	207.92	207.37	209.45	209.21	207.42	209.71	209.44	207.02	208.5	209.43	209.24	208.57	208.58	208.46	209.3	207.57	208.55	208.07	208.97	208.3
205.76	204.01	205.88	204.57	205.46	203.84	204.39	204.2	205.04	203.49	206.6	203.37	204.28	205.05	206.08	203.87	205.47	205.37	205.72	206.75	204.75	203.3	205.04	205.5	206.65	205.15	204.63	204.14	203.17	204.29	203.74	204.88	204.16	204.38	204.99	204.89	203.39	204.76	205.55	206.11	205.33	203.94	203.74	205.35	205.33	205.32	205.7	203.42	203.67	205.42
211.98	213.33	212.75	212.36	211.66	211.79	210.91	211.53	212.1	211.75	211.88	210.75	211.85	210.49	212.36	211.69	212.13	212.7	212.52	212.21	209.85	213.02	212.03	210.37	211.03	210.78	212.27	211.33	211.79	211.43	212.45	213.78	210.8	211.94	211.91	211.92	210.94	211.65	211.29	211.6	210.99	212.81	211.84	211.12	210.44	211.09	211.45	212.16	211.85	210.83
210.9	211.96	211.58	211.12	211.57	211.92	213.29	211.96	211.9	212.87	210.86	212.34	212.07	210.88	211.37	212.6	212.61	212.85	210.75	211.64	210.12	212.13	212.22	212.51	210.76	212.82	211.02	212.69	212.03	212.05	211.49	212.29	212.55	212.13	211.78	210.29	211.25	211.04	212.96	211.02	211.34	209.88	209.47	212.87	211.39	212.78	212.98	211.31	211.57	211.36
208.29	210.21	210.11	207.75	209.6	209.94	208.57	210.94	208.68	209.24	209.8	209.47	211.54	207.75	209.72	207.88	210.37	209.35	209.17	208.94	209.4	209.55	209.28	210.19	207.85	209.72	211.22	209.18	208.99	208.65	211.19	208.6	209.66	209.36	208.79	209.18	209.4	209.8	210.24	207.88	209.53	208.3	208.53	209.36	209.27	209.09	209.79	208.62	208.6	210.56
203.76	203.88	205.04	201.88	203.69	204	205.14	204.45	204.87	203.32	203.54	204.25	202.85	202.87	203.81	204.31	204.9	203.22	203.08	203.87	202.75	202.3	203.51	203.8	203.26	203.94	205.1	205.85	202.41	203.88	203.08	204.04	201.59	203.78	203.1	204.31	204.06	202.6	202.21	204.49	203.18	204.04	202.96	201.78	203.26	202.85	204.53	204.46	202.78	204.03
207.03	208.75	206.31	207.37	209.44	208.14	208.89	208.08	208.09	208.06	209.96	207.91	208.51	208.29	208.56	209.76	209.32	207.69	207.68	206.51	208.61	207.92	206.36	207.11	208.22	209.91	207.71	207.82	208.39	208.54	207.2	206.88	209.62	208.55	209.16	208.07	207.87	207.45	207.54	207.74	208.99	208.85	206.71	207.45	207.31	206.61	207.59	207.48	205.95	208.13
217.2	217.95	218.21	218.02	217.37	217.95	217.83	216.41	218.55	217.36	219.19	216.82	218.53	218.41	217.91	217.8	216.29	217.82	218.26	217.74	217.67	217.81	218.04	219.54	217.8	217.77	217.73	217.95	215.92	217.03	217.71	219.16	217.25	219.24	219.02	217.35	218.75	219.2	218.92	217.63	218.11	217.43	217.15	218.33	218.5	217.52	219.33	217.78	216.74	218.72
213.54	212.81	214.74	213.81	212.53	213.07	213.65	214.03	213.53	214.85	212.92	212.9	214.02	214.22	213.67	213.07	214.91	215.48	214.43	214.43	212.19	213.09	214.04	212.88	213.8	215.31	214.26	214.17	216.01	212.85	215.02	215.35	214.69	214.22	212.69	214.49	215.01	213.65	213.29	214.11	214.05	214.83	214.65	213.06	214.94	212.61	214.13	213.4	213.24	212.78
216.81	217.55	217.97	217.68	217.62	214.57	217.5	217.31	216.83	217.9	216.65	217.13	216.2	217.03	217.38	216.71	217.2	218.32	216.91	215.14	217.72	216.62	218.09	218.28	216.7	217.25	215.92	217.26	217.05	216.6	215.63	217.19	217.36	216.25	220.68	216.91	214.63	217.85	216.32	217.28	218.74	216.93	215.24	217.76	216.53	216.59	216.84	216.87	218.24	217.48
206.35	207.73	207.34	207.36	209.42	207.39	207.93	207.49	208.22	207.13	207.64	207.31	206.01	205.2	208.57	209.21	208.8	207.91	206.75	207	207.39	207.89	208.15	208.91	207.7	205.91	207.02	207.33	207.63	206.3	207.62	207.02	207.67	206.64	207.16	207.07	206.78	209	208	206.09	207.15	208	208.21	208.95	207.58	207.62	207.12	209.02	207.98	209.57
207.18	207.72	207.71	209.4	206.72	208	208.47	208.98	207.02	207.07	208.78	208.77	209.44	208.02	207.54	208.62	208.41	207.04	207.47	208.32	209.48	208.47	209.05	209.2	207.5	207.65	209.41	208.94	209.75	208.34	206.85	208.31	208.56	209.5	208.33	209.07	208.14	209.36	207.08	207.35	209.17	208.61	210.56	209.6	210.01	210.18	206.48	207.48	209.85	208.41
209.72	208.95	208.86	207.32	207.79	208.67	209.89	208.58	209.94	208.91	208.78	207.67	207.78	208.26	209.22	209.58	208.4	209.53	209.38	207.49	207.7	209.03	208.76	207.48	210.57	210.64	207.34	208.65	209.08	209.87	207.65	208.53	209.7	209.56	208.39	208.44	209.27	208.31	206.9	208.41	209.17	208.19	209.37	208.07	210.02	208.24	210.29	208.3	207.88	208.89
213.46	212.78	211.98	212.27	211.17	213.06	212.98	212.22	213.08	212.45	211.53	212.15	211.83	212.11	209.58	212.27	213.59	211.79	211.88	211.61	211.37	211.79	210.72	211.52	210.74	211.5	212.03	211.74	209.89	210.99	210.93	211.17	211.36	212.79	212.61	211.73	211.42	211.49	212.16	212.4	211.57	213.24	212.36	212.88	213.07	210.77	212.95	212.1	211.04	212.79
210.92	212.21	212.39	210.74	213.11	212.96	212.24	211.69	210.79	214.05	212.26	210.95	212.88	211.92	212.87	211.15	210.46	210.96	211.58	211.06	212.55	211.19	211.82	212.43	210.86	211.39	211.89	212.11	209.78	212.22	211.83	212.04	211.97	212.1	213.65	212.18	210.96	213.16	210.67	211.15	211.44	210.49	211.31	212.48	211.3	210.55	210.78	210.79	211.26	212.81
207.63	206.98	208.8	206.93	207.85	205.6	207.39	207.75	205.31	206.84	206.12	205.98	206.65	206.58	206.73	206.41	205.01	205.51	208.38	207.24	206.3	207.44	206.42	207.34	206.95	206.37	208.07	205.32	207.22	205.77	205.05	206.72	205.69	206.36	205.04	205.87	205.06	206.42	205.04	204.29	206.48	206.91	207.22	207.96	207.29	204.57	206.81	206.86	206.12	207.05
207.66	208.13	208.81	207.98	208.55	208.07	208.01	205.83	209.1	207.22	207.41	209.02	209.28	209.35	208.04	208.27	208.58	207.29	208.1	207.17	206.46	208.77	207.42	205.86	208.07	206.35	207.49	208.16	209.64	208.3	207.23	208.05	208.2	207.58	208.38	208.49	208.37	207.65	209.29	207.81	208.88	206.54	208.95	208.89	209.01	205.83	206.32	209	208.21	206.37
202.44	202.68	202.02	202.77	202.74	202.99	202.62	202.28	200.69	202.82	203.02	202.43	202.35	202.12	202.1	201.99	203.12	201.75	203.61	202.88	201.62	201.87	202.74	202.83	202.22	202.58	203.04	201.86	200.21	203.24	203.64	202.06	202.15	203.33	202.87	203.23	202.82	203.07	202.17	202.39	201.83	203.16	202.3	202.31	201.32	201.78	202.78	201.39	201.51	203.62
207.72	207.19	206.02	208.76	206.9	207.92	208.12	207.02	208.4	207.25	209.63	206.07	208.59	207.73	207.49	209.69	208.37	206.72	207.24	205.8	206.18	208.09	208.67	207.76	208.03	206.43	207.96	207.13	207.9	208.31	207.98	208.8	207	208.07	207.6	208.8	208	208.11	208.02	208.1	208.81	208.37	207.79	208.23	209.67	205.92	209.48	207.82	208.98	207.68
209.47	208.37	209.04	209.04	208.38	209.45	207.98	208.05	208.29	210.08	208.33	209.3	208.73	207.64	209.75	208.89	209.63	208.4	210.54	208.6	209.78	208.43	209.9	208.31	209.12	207.71	207.66	210.33	207.65	207.83	209.09	208.15	209.26	208.14	208.36	209.78	208.46	209.77	208.33	210.46	210.18	208.92	209	208.7	208.54	209.46	209.32	207.25	208.98	208.42
203.74	201.07	201.73	202.48	202.39	201.61	202.81	202.56	201.16	201.94	203.02	201.14	201.14	202.73	204.2	203	202.5	201.34	202.66	202.2	202.88	202.14	201.83	201.18	202.78	201.58	201.54	201.02	201.83	205	200.72	202.11	203.33	201.35	203.26	200.68	201.74	201.18	202	201.67	201.61	203.12	202.26	202.26	203.1	201.24	201.15	202.7	203.56	202.67
208.17	208.06	208.84	208.58	208.11	210.51	207.51	208.41	210.01	208.51	208.55	208.74	208.34	210.03	208.91	207.11	210	208.16	209.18	207.95	210.21	209.39	207.98	209.6	208.8	208.2	207.19	209.31	210.45	209.51	209.15	208.06	208.27	207.65	208	208.59	207.77	206.8	209.21	208.72	208.88	207.3	208.83	207.73	209.35	210.01	208.54	208.68	208.51	210.17
203	203.4	203.22	203.79	202.68	203.71	202.83	203.21	203.35	202.21	204.58	204	203.35	203.85	202.79	203.71	204.73	202.12	203.65	203.47	203.41	201.35	202.75	203.57	204.74	202.18	202.56	202.82	203.93	202.07	203.25	201.72	204.77	203.43	202.28	204.27	204.39	202.8	204.25	203.72	204.86	203.26	203.3	202.8	203.05	201.87	203.43	203.09	204.25	203.42
203.89	202.89	202.72	201.88	202.3	200.15	203.58	204.39	201.92	202.95	203.31	204	203.27	201.18	204.14	202.11	202.47	203.42	203.06	202.42	202.81	203.05	202.67	201.9	200.62	203.59	202.47	203.25	201.3	203.02	202.03	201.49	202.28	203.13	203.17	201.34	202.49	202.62	203.06	202.39	201.78	203.32	202.92	204.73	203.4	202.56	202.02	201.84	203.51	202.21
198.08	200.95	198.9	202.12	200.31	201.23	201.32	199.49	200.88	200	199.99	200.57	199.82	200.64	201.07	200.82	200.83	200.86	200.62	200.5	199.93	200.96	202.19	200.25	200.96	200.32	199.42	201.15	199.83	199.22	200.4	200.05	201.01	198.95	199.66	200.5	200.24	199.61	200.5	198.85	200.8	200.74	199.77	199	199.65	199.68	198.81	200.43	199.99	201.64
209.39	208.45	208.57	208.96	209.67	209.27	210.21	210.9	208.71	208.89	209.38	208.16	207.41	209.51	208.88	208.47	209.08	208.41	209.38	209.98	208.87	210.02	210.03	208.46	208.57	208.22	209.09	209.04	209.17	208.42	206.96	208.72	208.7	207.73	208.08	211.29	210.77	209.63	208.41	208.73	210.42	208.36	209.93	208.39	209.83	208.23	209.47	208.43	208.71	209.33
205.68	206.42	205.27	206.14	204.46	205.88	204.71	204.11	205.05	205.96	205.76	204.19	205.15	205.29	204.66	204.79	205.5	204.17	204.75	203.97	203.11	204.31	206.23	205.34	204.81	202.85	204.33	203.41	205.33	203.12	203.77	204.33	206.1	205.48	206.12	205.09	204.42	204.11	205.79	205.38	206.51	204.07	203.96	203.52	206.16	205.53	206.01	204.65	205.24	206.3
200.15	199.44	200.02	199.64	199.45	198.94	199.92	198.38	201.27	200.1	200.01	199.53	200.25	198.73	200.63	198.19	198.12	199.86	198.86	199.36	199.01	199.7	198.97	199.91	200.08	199.03	200.43	200.55	200.21	200.29	199.89	198.59	197.57	200.07	199.49	200.13	198.88	198.6	197.83	199.82	198.16	198.99	200.27	200.53	200.15	200.24	198.48	199.25	198.61	199.57
199.28	198.68	199.41	200.38	198.51	198.73	200.51	199.72	199.13	199.98	199.14	197.46	199.47	198.59	199.35	200.11	198.3	200.87	201.14	198.69	199.78	198.89	199.8	200.3	199.46	200.03	200.16	199.8	200.55	199.29	199.4	200.34	197.63	199.71	199.93	200.15	200.32	201.14	201.09	199.7	198.96	199.64	199.02	198.83	200.37	199.76	200.08	198.86	199.23	200.31
208.94	209.53	208.16	208.41	207.68	210.35	210.6	208.08	207.57	207.45	209.74	208.29	208.32	208.21	209.51	209.7	208.9	207.44	209.42	208.06	208.46	208.5	207.99	207.85	208.94	208.93	210.33	208.7	208.29	210.07	207.89	208.39	209.42	208.97	208.98	207.9	209.14	208.48	207.6	208.46	208.94	208.09	208.27	206.65	208.05	207.94	208.4	209.42	209.03	208.52
208.37	208.23	207.41	207.28	206.79	208.41	208.15	207.7	206.61	207.61	208.9	207.56	208.03	207.42	206.59	206.93	208.28	208.18	208.27	206.67	208.34	207.73	207.96	206.62	208.11	207.84	207.27	206.15	209.51	208.5	206.99	207.73	207.96	206.41	207.39	207.57	207.92	207.13	208.69	208.7	205.69	207.31	206.63	206.5	208.33	206.88	207.19	208.68	207.83	209.24
212.5	212.26	212.09	211.37	211.38	211.65	212.02	211.04	210.8	211.77	211.85	211.29	211.15	211.51	212.36	212.81	210.27	212.06	212.28	210.84	210.5	212.3	211.54	212.67	210.98	210.31	212.86	212.23	212.04	212.1	212.48	211.48	212	211.11	210.18	211.11	212.56	211.98	210.51	211.63	211.59	210.34	212.04	209.87	210.31	214	210.28	211.74	213.44	211.43
212.92	213.31	211.91	214.31	213.4	212.95	211.71	213.78	213.28	212.6	211.89	213.72	213.06	212.16	210.99	212.5	212.55	212.54	212.1	213.94	211.68	212.61	212.14	212.23	211.95	212.73	212.4	211.2	213.27	213.93	212.07	212.55	212.65	211.99	211.16	213.82	211.3	211.16	213.73	213.1	213.08	213.12	213.25	211.99	212.3	211.6	214.26	212.69	214.07	212.85
198.74	199.3	200.12	197.76	198.44	199.08	198.7	199.33	199.12	199.14	199.38	199.13	197.7	199.27	198.96	201.05	199.6	198.74	199.11	199.12	196.31	199.56	199.3	198.72	199.45	199.14	201.64	200.13	200.07	199.6	199.14	199.21	200.13	200.05	199.12	198.75	199.68	199.91	199.31	199.4	198.31	199.19	199.87	200.4	200.19	199.64	198.86	198.14	198.11	199.23
217.89	219.18	217.8	217.83	217.92	217.65	216.75	219.04	218.63	216.92	217.96	217.04	217.74	216.84	216.88	217.89	217.15	217.9	218.23	218.73	219.23	218.13	217.7	217.41	219.07	218.24	218.45	218.7	216.59	218.92	218.65	217.61	216.87	216.68	216.47	218.22	216.69	218.66	218.79	217.87	216.71	218.52	218.07	217.41	218.01	218.71	216.99	217.72	219.59	217.36
203.25	203.47	201.72	202.37	202.88	201.42	201.98	203.46	203.16	201.44	201.92	202.91	202.69	201.29	202.48	201.71	200.82	201.03	203.28	202.55	201.88	201.22	203.36	200.98	203.48	201.34	201.85	204.03	203.87	201.47	203.73	203.1	202.1	201.19	202.33	202.3	201.91	203.4	201.58	202.24	202.09	201.05	202.82	201.78	203	202.14	202.55	202.91	203.09	201.24
208.56	208.21	208.14	209.4	210.13	210.39	207.6	208.59	208.12	211.12	209.4	210.09	208.66	209.43	208.35	209.55	210.54	210.55	210.28	209.45	209.17	208.88	208.51	208.84	209.86	209.79	208.89	208.44	208.78	209.33	208.71	207.64	210.13	209.52	209.48	210.51	207.99	209.62	210.1	209.05	209.69	209.9	209.64	210.03	210.23	208.89	208.46	210.06	207.71	209.54
199.36	198.95	200.93	198.61	199.51	199.29	198.38	197.81	199.84	200.06	199.15	199.36	200.53	198.58	200.19	199.56	198.72	199.79	199.86	200.18	199.67	196.56	198.91	198.75	198.68	200.86	200.71	199.59	197.49	200.52	200.31	201.1	199.3	199.68	199	199.59	200.02	198.37	199.97	199.23	199.54	201.55	200.03	199.95	199.74	197.95	199.62	201.13	199.26	197.82
212.52	211.09	210.8	210.76	211.86	211.22	214.01	212.48	211.46	211.13	210.72	212	213.14	211.94	211.25	211.42	211.97	212.14	211.47	212.36	212.46	208.86	212.2	211.76	211.27	211.16	212.77	211.95	211.83	212.65	210.57	211.04	211.16	212.39	210.26	212.57	211.12	212.43	211.5	210.86	212	211.87	210.44	210.99	212.93	212.12	210.76	211.8	210.93	212.16
210.79	209.39	211.58	210.16	209	208.7	210.81	210.27	209.88	210.36	209.58	208.3	208.08	209.65	212.41	209.85	209.95	210.9	210.56	208.58	210.67	209.09	209.01	209.54	210.27	209.15	209.69	209.52	209.4	210.98	209.2	209.62	209.55	209.88	210.43	208.97	210.02	209.16	210.23	210.25	208.7	209.38	208.97	208.91	209.19	211.15	208.24	209.19	210.53	209.21
203.79	204.82	203.31	203.12	203.83	204.25	203.75	204.62	203.69	203.45	203.39	203.86	204.26	204.44	204.43	204.2	203.93	204	203.86	202.7	203.05	203.98	202.63	204.63	204.26	205.13	204.22	204.31	203.15	204.38	205.82	203.68	203.49	202.92	204.67	203.44	204.07	204.43	204.92	204.71	203.66	206.16	203.52	202.57	204.67	203.08	203.32	202.46	203.78	204.02
204.32	205.02	202.62	201.48	202.7	203.49	202.58	203.59	204.56	202.63	203.26	203.72	202.33	202.52	203.63	203.28	204.11	203.47	204.67	203.07	205.1	202.67	205.09	204.73	202.81	203.95	202.75	202.97	203.57	203.43	204.22	205.09	202.7	203.64	204.03	203.56	203.07	203.98	203.59	205	204.61	202.62	204.32	204.39	203.98	204.16	203.02	204.92	204.69	203.2
204.02	201.89	202.47	202.95	203.13	203.24	203.46	203.13	202.91	203.04	202.79	201	203.47	204.04	202.96	202.94	202.23	203.57	203.88	201.72	202.39	203.31	203.24	203.36	203.3	203.46	202.51	202.93	204.39	201.83	203.12	202.91	204.17	204.48	202.76	203.7	202.24	203.71	202.6	203.71	203.31	203	202.25	204.4	203.92	203.29	203.44	203.98	204.6	202.46
210.54	213.45	210.99	212.67	211.72	213.52	211.75	212.92	212.43	211.78	211.42	212.72	212.32	212	212.15	211.36	212.28	212.05	211.12	210.76	211.89	212.13	212.18	212.13	211.78	211.03	213.62	213.14	212.22	212.72	212.24	211.6	212.06	211.47	212.83	212.25	212.27	212.29	212.1	210.74	211.86	210.58	211.57	210.82	212.06	211.52	212.27	210.33	210.86	211.83
211.85	212.32	214.31	213.01	212.51	213.37	212.57	212.97	212.84	213.72	212.21	211.35	213.09	214.42	213.36	211.67	211.38	213.57	212.57	213.19	214.33	212.38	211.79	213.62	212.67	213.28	211.4	211.72	212.97	211.32	213.38	212.72	214.02	213.05	213.03	212.97	212.56	213.99	210.87	213.88	214.66	214.47	212.21	212.91	213.3	212.23	212.91	211.85	213.32	212.91
209.63	208.61	206.16	210.12	208.29	208.6	209.54	208.14	210.35	209.1	207.88	208.39	208.63	206.86	207.26	207.5	209.6	208.79	208.43	207.37	209.36	209.36	209.33	208.83	207.54	207.06	206.31	208.73	208.33	207.21	207.35	208.68	208.97	206.96	209.84	208.82	207.58	208.87	209.67	207.72	208.72	209.58	207.2	208.47	207.68	209.2	208.57	208.7	209.63	208.09
217.48	217.87	216.69	217.71	218.45	218.27	218.66	214.74	219.95	217.01	218.32	217.87	217.29	218.77	217.81	217.18	217.03	217.72	219.13	218.97	217.13	218.49	215.8	218.63	217.1	217	217.89	217.94	220.09	217.69	217.16	218.15	217.49	218.22	218.07	218.53	218.05	218.7	218.18	218.28	217.96	217.47	217.54	218.05	217.86	218.22	217.27	217.08	216.68	217.56
199.98	199.91	200.49	199.58	200.96	200.35	198.59	199.67	199.87	200.84	199.5	200.29	200.7	199.53	201.01	199	199.85	200.35	199.43	200.36	200.11	200	201.05	201.54	200.55	199.85	198.81	199.92	200.17	199.61	200.23	199.03	199.37	199.5	200.53	200.21	199.77	200.17	199.22	201.66	201.64	201.03	200.5	201.15	200.83	200.38	199.93	199.91	199.19	200.09
213.82	212.71	215.04	211.81	213.58	213.06	212.71	213.57	211.8	213.79	212.12	212.76	213.37	211.76	214.21	212.76	213.09	214.89	212.97	211.77	213.15	214.13	214.34	212.15	212.77	213.11	213.73	213.44	212.65	212.8	212.12	211.97	212.19	212.12	212.43	212.1	213.49	213.36	211.61	212.19	214.13	213.5	213.87	212.91	215.1	211.33	212.39	212.92	212.84	212.72
206.55	207.19	207.4	206.52	207.14	207.56	208.35	208.34	206.59	207.96	206.58	208.96	206.37	208.38	207.45	207.24	206.53	205.91	208.38	207.12	209.98	207.25	206.56	207.46	206.97	206.4	208.57	207.91	208.36	207.52	208.78	206.45	205.82	208.52	208.32	207.15	206.27	207.97	208.1	207.64	207.42	208.1	207.43	208.81	208.73	207.62	208.79	206.47	208.06	209.53
202.55	203.28	203.69	203.75	203.33	204.63	202.68	203.31	203.32	202.38	204.46	204.21	203.97	203.44	205.78	204.04	203.02	204.33	204.12	206.84	204.19	204.36	203.92	202.45	204.23	203.76	204.28	205.68	204.6	202.29	204.76	202.88	204.34	203.79	205.02	205.51	204.79	204.35	204.05	204	203.91	205.08	204.44	202.21	204.55	204.07	203.05	204.8	204.36	205.49
208.32	208.19	207.87	207.74	209.7	209.53	208.87	208.96	210.09	209.4	209.08	209.18	208.22	207.71	209.74	207.59	208.32	209	208.16	209.83	207.44	209.43	209.59	208.49	209.63	209.39	210.12	209.55	209.21	209.06	208.45	209.16	210.57	207.29	208.89	208.64	209.1	208.62	209.08	209.44	208.39	208.25	209.48	208.52	208.24	208.85	208.85	208.5	207.12	208.75
216.98	217.95	217.47	218.12	217.1	218.16	216.68	218.44	217.73	217.63	218.87	217.65	217.99	217.28	217.94	217.26	217.01	217.14	218.59	217.06	218.89	217.16	218.34	217.54	217.63	218.41	216.94	216.31	215.55	217.13	217.2	216.25	219.05	218.43	218.29	219.39	215.77	218	215.77	218.1	217.47	219.3	216.05	218.45	218.11	219.14	216.77	218.29	218.07	217.42
200.68	199.77	199.02	199.55	199.11	198.6	199.91	199.3	199.53	198.93	199.11	197.61	199.48	197.74	198.55	197.47	199.57	197.98	196.99	199.47	199.22	199.49	198.86	199.59	199.96	199.02	199.73	198.47	198.59	198.68	198.8	199.02	198.6	196.95	198.44	197.42	198.92	199.24	200.7	200.11	196.92	197.8	198.43	198.91	197.7	197.52	198.02	198.32	196.69	200.07
209.63	210.25	208.34	209.22	209.18	209.69	209.21	207.66	210.04	210.89	209.25	210.4	210.21	208.28	209.16	210.15	210.01	208.9	208.57	209.6	210.3	208.85	208.61	209.56	208.31	209.89	209.97	207.75	208.71	210.03	208.04	210.11	209.14	209.26	210.92	208.6	210.6	210.17	210.52	210.82	209.04	209.42	209.98	209.63	209.08	210.34	209.89	211.68	209.91	208.78
209.7	208.99	208.78	209.55	209.07	209.3	208.77	208.38	208.72	208.43	208.7	208	207.55	208.01	210.61	210.23	208.81	207.2	206.59	209.62	209.14	208.27	210.5	209.66	207.4	207.86	209.5	208.55	208.38	209.72	208.05	208.78	208.79	207.33	207.41	209.11	210.96	209.04	208.31	208.16	210.05	209.23	209.15	207.67	209.08	208.81	208.54	206.84	208.32	207.69
216.22	217.89	216.93	215.97	217.25	216.85	216.82	216.03	216.83	217.16	216.96	216.69	218.13	216.02	215.24	216.31	214.95	217.03	217.14	218.45	216.85	217.88	218.85	217.86	217.19	217.78	217.08	217.5	217	217.38	216.54	219.06	217.17	217.54	218.65	217.29	217.02	214.88	215.48	217.2	216.61	216.91	217.96	217.31	217.58	217.83	218.66	216.97	216.14	217.62
211.15	211.11	212.28	212.6	213.51	211.11	211.64	211.48	213.85	213.46	212.22	212.13	212.74	211.44	212.66	211.79	211.83	211.92	213.97	211.62	213.75	211.21	212.28	212.2	213.47	212.64	211.08	211.16	211.94	213.27	211.42	211.56	213.42	211.63	210.99	213.03	212.1	213.04	212.62	211.23	212.82	212.44	212.47	211.99	211.24	212.71	212.78	215.19	213.15	212.24
208.6	207.6	206.2	208.86	205.97	206.85	208.55	207.33	209.66	209.01	205.94	207.69	207.94	209.4	207.5	207.03	209.58	208.55	206.99	208.12	208.19	208.35	208.13	208.8	206.59	207.79	207.51	207.58	208.25	208.98	208.23	208.15	205.98	208.38	208.25	209	208.5	208.6	207.59	207.95	208.52	207.27	206.42	208.15	209.25	206.91	209.49	209.27	206.16	207.46
206.34	206.48	206.86	207.01	205.09	206.01	207.91	206.3	206.81	206.28	207.46	207.9	205.66	207.87	206.14	206.87	207.13	207.29	207.14	206.45	206.5	205.18	206.08	207.1	207.42	205.11	207.02	206.37	206.24	207.49	206.39	207.06	205.81	207.36	206.92	205.82	205.22	206.27	207.3	206.22	207.58	207.71	206.01	207.41	207.62	207.06	206.29	206.08	207.44	204.97
217.81	216.97	219.13	217.89	217.8	217.89	216.67	218.1	217	216.5	217.03	217.7	217.07	218.11	218.65	218.75	218.91	217.28	216.37	216.87	216.88	216.37	217.26	216.95	217.79	216.79	217.95	216.81	218.9	215.62	218.64	216.84	218.45	218.14	217.64	218.19	219.03	218.02	217.22	217.83	218.01	217.69	214.9	216.71	217.44	216.32	217.15	219.12	217.22	216.37
204.25	204.28	205.19	206.65	204.43	204.89	205.01	205.61	204.62	203.79	205.07	204.4	205.59	206.01	204.06	205.02	203.15	203.91	206.02	203.38	204.97	204.94	204.19	204.3	205.19	205.08	203.2	206.27	206.15	204.59	202.94	204.41	204.68	202.52	206.09	205.42	206.06	204.83	202.7	205.32	204.78	201.92	204.2	204.57	205.01	205.51	204.54	204.58	205.67	204.96
211.8	212.61	211.79	211.27	211.97	211.4	212.66	212.28	211.16	210.42	212.71	212.66	212.06	210.87	212.43	213.72	211.23	211.58	210.55	211.48	210.76	210.7	211.84	212.19	211.64	212.48	211.17	210.28	210.66	210.38	212.54	211.72	212.39	211.22	211.53	211.27	211.32	213.21	210.67	211.61	211.1	211.39	212.96	211.2	212.1	212.22	210.15	211.29	212.28	212.35
203.75	204.93	203.39	204.18	201.65	203.38	204.97	204.91	203.83	203.66	203.81	203.46	203.88	204.77	203.09	204.65	202.21	203.03	204.89	202.95	204.71	203.15	203.47	204.68	204.96	202.27	203.36	203.67	202.28	202.6	203.61	203.26	203.97	203.08	204.46	203.83	203.55	204.11	201.49	203.66	203.87	201.38	204.19	204.07	203.43	202.41	204.15	203.09	204.14	203.4
217.68	218.39	218.68	218	218.67	218.19	216.12	218.15	218.02	218.21	216.9	217.95	217.29	218.21	216.48	218.45	218.21	218.29	219.13	217.39	218.19	218.05	218.94	217.96	216.18	219.29	217.7	218.41	216.22	216.84	216.7	215.33	215.85	217.48	218.19	218.91	217.43	220.01	216.52	219.52	219.27	218.85	217.2	216.34	217.36	217.58	217.26	218.96	216.39	219.17
203.85	204.17	203.95	203.17	204.58	203.58	204.85	202.9	204.35	203.33	203.99	204.31	203.19	202.64	203.23	204.53	204.22	203.44	203.79	206.31	204.12	203.72	204.21	204.38	205.04	204.61	202.75	205.17	205.76	204.84	204.19	204.01	203.64	205.43	204.37	204.15	203.69	205.87	205.67	203.67	203.25	203.76	202.94	205.61	203.26	204.05	204.28	203.68	203.61	204.22
207.41	206.69	208.87	206.9	208.89	206.63	209.2	207.53	208.29	208.8	208.49	206.83	206.34	209.47	207.86	206.51	207.16	205.5	208.18	206.86	207.87	205.48	207.86	207.53	208.35	207.8	208.24	207.89	207.7	206.65	207.03	208.94	208.36	207	206.92	208.01	206.31	207.99	207.11	207.36	207.09	206.76	208.5	206.66	207.82	208.82	207.36	207.43	207.66	205.13
201.35	201.67	200.3	202.05	201.7	201.62	202.44	201.36	201.73	201.92	200.9	200.22	201.4	200.61	203.09	201.39	202.88	200.26	202.13	201.16	200.71	200.76	199.56	200.97	199.97	200.72	200.85	202.03	201.46	201.67	200.4	200.47	200.22	200.7	201.43	200.6	200.28	200.12	201.46	200.64	201.88	200.67	201.36	201.05	202.35	202.09	201.8	200.16	202.08	200.41
204.27	204.93	202.3	202.74	204.26	203.53	203.52	204.98	202.63	204.02	204.72	204.17	203.95	203.72	203	203.12	205.23	203.99	202.31	202.94	202.7	202.79	204.18	202.14	203.63	203.33	206.13	203.95	204.77	203.75	204.66	203.19	203.39	202.65	206.06	202.16	203.95	206.12	203.58	201.91	203.18	204.57	203.93	203.49	202.67	204.26	204.59	204.87	203.55	203.82
208.07	207.7	209.52	208.61	209.23	208.51	208.09	209.34	208.17	210.43	209.21	208.8	209.43	208.68	210.23	208.44	209.25	209.95	209.6	207.64	209.54	209.98	210.03	208.07	210.83	209.31	208.84	208.35	206.9	208.76	210.22	209.21	208.19	208.18	208.51	208.85	208	209.08	208.29	207.79	207.79	208.32	209.34	207.01	208.53	208.69	208.54	208.12	206.8	208.84
206.89	206.96	206.23	208.6	206.72	207.99	207.1	208.79	206.57	208.65	208.48	208.05	207.07	208.65	208.79	207.86	206.03	208.11	207.55	208.22	206.98	208.45	207.17	208.22	209.07	206.73	208.84	208.5	208.42	209.1	207.8	208.91	207.88	208.94	206.92	208.64	207.96	206.21	207.6	208.27	208.17	207.29	208.74	207.68	208.22	207.82	208.97	208.62	206.56	208.01
201.26	204.08	201.36	201.95	201.94	204.05	202.02	202.23	201.5	201.44	202.29	202.96	202.55	202.3	203.28	202.35	202.36	201.41	202.85	203.8	202.67	202.69	202.75	201.39	201.8	201.35	203.7	201.56	203.16	202.31	202.73	202.43	202.67	200.77	203.15	201.47	203.86	202.84	201.84	202.77	201.52	202.71	203.27	202.53	202.34	201.72	203.14	202.95	202.35	203.3
211.9	212	211.37	212.05	211.71	211.96	212.43	213.43	211.62	211.98	212.65	213.44	211.58	213.46	212.02	211.57	212.26	212.88	212.46	210.29	212.92	211.45	211.42	211.65	213.74	211.18	211.68	212.04	211.7	213.41	212.9	210.74	211.04	211.16	212.32	211.14	211.95	212.19	211.97	210.55	209.95	211.75	212.52	212.16	211.59	211.58	212.42	212.92	211.53	212.27
208.79	210.21	209.32	208.1	208.46	210.07	209.47	210.38	209.22	209.35	209.9	209.47	210.29	209.52	208.47	209.56	207.14	208.56	209.96	210.34	209.65	210.31	209.14	209.98	210.03	209.86	210.51	208	210.23	208.64	209.71	209.3	209.53	208.46	209.59	209.74	208.74	210.3	207.9	210.85	207.66	210.98	209	209.72	208.97	209.07	209.15	208.61	208.89	207.93
203.51	202.67	204.35	203.99	203.44	202.91	204.64	202.98	202.97	203.24	205.66	202.45	202.96	204.98	202.63	204.12	204.17	203.21	202.91	203.74	204.43	204.16	204.76	204.94	202.36	202.38	201.74	201.92	202.14	203.26	205.35	204.56	203.55	203.17	203.24	201.92	203.66	203.83	202.54	203.24	202.87	202.74	203.85	204.73	203.13	203.77	204.02	203.64	202.84	203.25
208.95	206.63	208.52	208.23	209.36	208.94	208.08	208.07	208.51	209.27	207.97	209.44	208.03	209.01	210.16	209.03	208.47	207.82	209.72	207.71	209.24	207.83	209.58	207.35	210.66	209.97	208.08	208.1	208.12	207.38	209.9	208.58	208.43	208.69	207.87	209.36	209.72	207.93	208.46	209.28	207.7	208.12	207.62	208.68	210.21	208.96	210.48	207.69	206.75	209.2
202.37	200.65	200.03	200.64	201.54	199.26	201.14	200.82	202.17	200.1	200.44	202.02	201.33	199.56	199.68	199.62	200.56	199.54	202.03	200.23	200.29	201.21	201.03	200.94	200.05	197.97	200.31	199.16	199.86	202.76	200.15	200.34	200	201.41	199.68	201.24	202.35	200.53	201.23	198.93	199.97	201	201.97	201.9	201.36	200.53	200.11	200.38	198.89	200.07
204.86	204.36	204.2	204.17	205.74	204.66	204.79	205.15	203.86	204.23	204.66	205.34	204.32	204.32	205.01	204.96	205.99	206.39	205.5	204.36	207.06	205.98	204.64	205.05	205.35	205.54	205.71	203.56	206.22	204.4	205.38	204.23	203.13	205.19	203.48	205.04	204.43	205.58	204.06	204.18	203.96	204.51	202.3	204.48	204.27	207.38	204.79	205.43	203.75	203.98
208.46	206.63	207.1	205.72	209.66	206.74	208.29	207.74	207.43	208.29	206.42	207.31	209.05	208.12	206.95	205.83	208.22	207.74	207.46	206.48	206.2	206.52	208.9	209.19	206.82	207.95	206.72	208.02	206.69	208.63	208	208.67	206.68	208.07	207.89	207.85	208.46	208.48	208	205.93	208.85	208.78	208.56	206.76	208.65	207.81	208.54	206.76	208.09	208.55
212.25	210.59	210.51	210.43	212.95	211.09	211.71	209.84	212.69	210.97	211.83	211.71	210.31	211.93	210.46	211.75	210.69	211.02	213	213.02	211.6	212.65	212.53	211.51	212.15	212.2	212.13	210.22	210.89	211.56	210.89	211.19	212.02	211.91	211.48	211.81	211.6	211.62	210.47	212.07	210.16	211.26	210.81	211	212.42	212.23	210.05	211.59	210.22	211.08
211.61	210.72	212.89	212.23	213.19	213.12	211.33	214.09	213.56	213.02	212.79	213.89	211.89	214.53	213.49	213.98	211.6	213.26	212	211.93	212.3	212.71	212.72	213.3	212.08	212.28	212.76	213.58	213.06	214.13	212.52	212.46	214.34	212.48	212.57	212.54	212.8	210.92	211.89	210.17	212.8	211.65	213.78	212.24	210.79	210.75	210.53	213.06	211.79	213.5
203.17	202.66	203.5	205.03	202.53	203.35	203.45	203.52	202.84	203.65	203.31	204.23	205.78	203.35	202.7	203.72	202.7	205.26	203.03	201.98	202.96	203.27	204.53	201.73	204.45	202.95	202.76	204.21	203.49	202.21	203.58	204.43	202.74	204.39	203.66	203.84	203.08	202.87	203.72	204.57	203.27	204.81	203.67	203.65	202.3	203.77	203.35	203.48	203.98	203.06
203.1	201.91	201.41	203.04	202.5	203.68	202.32	201.1	202.24	202.45	203.32	203.83	203.5	201.61	203.34	203.1	202.28	202.61	204	203.39	201.82	202.02	201.82	202.5	203.48	203.79	202.42	201.88	203.15	202.69	201.21	203.21	202.78	203.19	201.97	202.77	203.83	203.9	202.26	203	203.28	201.78	201.96	204.09	204.02	202.58	203.65	200.78	203.4	201.88
210.32	209.55	210.78	210.63	210.48	210.7	211.15	210.71	210.14	208.37	210.1	210.08	209.39	209.91	210.1	209.96	208.19	208.69	209.79	209.36	210.86	209.75	209.76	211.15	210.43	210.32	210.56	211.53	209.65	210.01	210.47	209.03	209.05	208.96	209.33	209.22	209.07	209.73	209.83	208.49	209.84	208.29	210.44	210.8	210.17	210.46	209.98	209.06	208.91	209.12
207.72	207.86	208.26	206.68	207.97	207.79	209.18	208.33	206.27	208.63	206.98	208.47	207.91	208.44	207.5	208.32	208.24	208.45	206.46	207.82	208.64	209.82	208.52	208.01	209.46	207.69	207.87	207.77	207.31	207.61	208.52	207.99	208.18	207	207.73	207.38	207.6	207.28	207.4	208.05	207.46	208.14	206.46	208.3	207.78	208.28	207.82	206.61	207.65	208.28
204.01	204.73	203.75	204.54	204.79	203.92	203.56	202.62	202.36	202.8	204.72	202.6	203.29	203.48	204.42	204.15	202.57	202.09	203.17	203.51	203.86	204.17	203.58	203.13	204.63	204.84	204.93	203.9	204.97	203.16	203.42	202.6	204.01	203.34	204.78	204.04	203.38	203.92	205.86	201.99	203.47	203.19	203.15	204.25	202.3	203.02	203.59	204.58	202.58	205
214.05	211.29	212.2	211.93	210.99	212.63	211.09	211.28	213.04	212.64	212.47	211.91	210.32	210.7	212.01	210.55	212.09	210.51	211.21	211.88	212.75	213.25	210.59	211.11	210.39	210.9	212.97	211.55	212.8	212.18	213.53	212.08	210.61	210.77	212.45	212.68	209.83	210.44	210.94	210.53	209.94	213.34	211.22	211.31	211.8	212.43	211.23	210.86	211.78	211.64
209.48	209.15	208.22	210.09	209.56	208.91	210.03	209.07	208.42	207.96	208.96	208.07	208.6	207.8	209.16	208.21	208.12	207.35	210.18	209.36	209.37	207.68	209.67	207.68	208.38	208.24	209.34	206.7	208.92	208.87	209.6	208.56	207.26	209.95	208.67	209.27	208.92	208.36	209.66	207.73	209	209.99	207.88	209.92	209.08	208.44	209.36	208.31	209.3	210.38
200.16	199.29	200.12	201.3	198.27	198.69	200.35	200.63	199.17	200.29	201.11	201.45	202.06	201.44	200.92	199.51	199.98	200.75	200.24	200.27	200.29	200.31	198.83	199.64	201.03	200.52	199.66	201.51	199.35	199.58	199.77	198.58	199.72	199.56	201.17	200.05	200.82	200.74	199.38	200.64	198.77	199.9	200.39	200.43	199.45	200.94	200.99	202.19	202.44	200.7
207.78	208.49	208.31	209.02	207.12	207.9	206.96	207.55	207.39	207.47	208.02	208.61	208.06	206.91	208.02	208.27	208.53	208.52	207.39	207.81	207.97	207.34	207.1	208.89	205.11	207.58	208.34	208.49	207.54	208.5	207.44	207.68	207.5	206.98	208.93	207.45	208.36	207.53	206.88	206.39	206.06	208.53	208.42	206.59	205.16	208	208.12	205.37	207.84	206.83
208.55	210.68	209.52	207.75	208.04	209.5	208.86	209.01	211.22	209.18	208.47	208.52	207.83	208.62	208.61	210.47	210.74	209	210.96	209.51	208.29	209.29	210.22	209.12	209.14	208.43	209.48	209.34	209.21	208.78	209.51	209.95	208.09	207.33	208.54	210.8	209.37	209.72	209.44	208.99	207.69	210.2	210.07	209.24	209.24	210.88	210.43	211.05	209.55	208.6
206.48	204.92	205.53	206.4	204.92	204.84	205.64	206.1	206.26	205.05	205.15	205.23	205.37	204.99	205.68	206.54	205.21	203.61	205.97	204.78	205.75	205.41	205.88	206.57	206.63	204.8	207.31	205.28	205.84	203.81	205.79	203.33	205.07	203.16	205.18	205.16	204.42	205.13	206.52	205.85	206.76	205.67	205.97	205.15	203.66	206.41	206.66	205.42	204.95	206.1
201.99	203.2	202.76	203.33	202.72	202.95	203.87	203.29	202.17	203.71	202.37	203.47	203.55	201.99	202.9	202.65	203.92	202.54	203.63	204.24	203.9	202.04	203.05	202.9	203.76	203.97	201.28	204.05	202.42	202.13	202.23	202.03	205.11	204.1	204.91	204.64	203.27	206.04	204.65	202.01	204.36	203.33	203.95	202.87	202.05	204.7	202.83	203.35	203.84	203.56
210.57	210.99	211.07	212.08	210.11	212.7	210.71	212.3	211.92	212.18	210.36	210.38	212.75	210.41	210.85	211.1	211.92	212.28	212.1	211.33	210.56	213.2	212.93	210.04	211.01	212.76	211.64	211.83	210.8	210.18	211.76	212.23	211.3	210.58	211.98	211	212.94	211.91	212.12	210.43	211.46	213.12	211.13	210.41	212.15	210.36	212.09	211.5	213.3	213.01
208.34	208.16	209.18	208.18	206.6	210.05	208.92	207.7	208.7	209.87	208.22	207.9	207.97	206.38	208.49	207.25	208.51	209.58	209.5	209.12	209.95	209.25	207.47	208.57	208.88	209.5	209.7	210.1	207.31	208.13	207.31	208.61	208.23	208.76	209.41	209	208.52	209.27	207.67	208.52	209.66	208.13	210.42	209.71	208.55	208.85	207.7	208.77	207.69	209.37
209.62	208.83	209.82	207.88	207.85	209.84	207.82	206.2	206.67	209.16	208.67	207.91	209.47	210.13	207.95	209.46	207.66	207.78	209.35	209.24	206.99	208.12	207.58	208.89	207.21	209.17	208.85	208.16	208.98	209.97	206.81	209.95	208.69	209.66	209.51	207.98	207.51	209.19	211.18	208.78	210.05	208.35	209.77	209.3	208.21	208.72	208.02	208.77	207.31	209.93
202.88	203.98	202.23	203.68	203.62	203.42	203.84	202.98	205.26	204	203.8	203	202	204.12	203.04	203.9	203.37	201.85	205.18	205.47	204.82	204.51	203.51	202.61	202.18	204.43	202.26	203.73	204.53	204.14	202.93	202.81	204.01	203.46	204.3	202.12	204.42	203.72	203.34	205.25	204.56	203.58	204.13	203.83	204.98	203.58	203.44	203.68	205.15	202.38
208.57	206.68	209.54	208	207.95	208.1	210.14	207.89	208.52	209.21	207.74	207.96	208.31	209.57	207.94	209.1	208.17	210.21	209.19	208.08	208.89	208.48	208.18	207.77	209.85	207.76	208.02	210.69	208.99	208.27	209.34	208.09	209.21	207.74	212.09	210.73	208.8	208.12	207.21	209.84	206.77	208.57	206.69	208.15	209.47	207.53	208.22	209.97	208.42	208.15
208.41	208.53	208.47	207.78	208.06	208.21	207.85	208.33	208.42	209.82	208.85	209.89	210.38	207.62	208.5	209.55	206.1	207.45	209.26	209.54	206.81	207.78	208.31	208.12	208.74	208.39	209.83	209.42	207.24	209.48	207.81	210.6	208.62	208.28	207.37	206.92	210.09	209.55	207.6	208.63	210.1	209.02	207.47	209.16	207.88	208.43	207.98	209.88	208.93	209.63
210.87	208.68	209.43	210.41	210.62	210.28	210.48	209.89	209.44	209.31	209.36	210.36	210.72	209.53	208.71	210.13	210.85	208.1	208.96	207.49	210.95	209.17	210.59	209.49	209.86	209.43	209.22	211.47	210.68	209.22	209.21	209.83	209.12	211.85	208.28	208.95	210.13	208.73	211.09	207.9	208.6	210.06	209.16	208.29	208.87	209.18	209.16	209.83	209.59	208.8
199.48	201.74	200.67	200.56	199.66	200.56	199.26	199.54	199.36	201.6	201.95	198.92	199.28	199.53	198.57	200.15	203.16	201.05	200.87	199.36	200.17	198.95	200.51	200.89	201.37	199.23	200.93	200.8	200.86	201.09	200.4	198.49	200.4	200.48	200.64	200.99	199.4	201.31	201.43	200.44	201	200.92	201.76	200.33	199.8	200.72	201.04	200.67	200.37	199.81
202.04	204.06	204.01	203.69	205.12	204.31	204.59	200.92	203.63	204.89	203.69	203.68	201.48	203.63	202.89	203.9	204.01	202.58	201.61	202.67	203.95	205.52	204.73	204.32	204.24	203.74	203.87	203.72	205.12	202.63	203.12	203.87	203.72	202.85	204.02	203	201.38	202.39	205.13	202.63	205.05	205.19	203.99	202.6	203.83	203.05	202.04	204.55	203.22	203.68
203.94	203.83	203.86	202.54	205.85	203.89	205.81	205.01	203.79	202.28	203.57	203.88	203.85	202.87	204.58	203.91	203.41	203.82	204.65	203.25	203.24	203.44	204.36	203.94	203.71	204.99	202.14	203.62	204.39	202.8	204.15	203.2	203	203.6	202.87	203.84	203.44	202.65	203.15	201.4	203.1	202.51	202.13	203.58	204.4	204.01	204.42	202.19	204.22	203.75
215.08	218.84	216.4	216.91	217.61	217.5	218.21	215.01	216.04	217.77	216.27	215.54	218.55	216.41	215.18	217.67	216.56	216.13	217.52	217.03	215.61	216.94	217.76	217.53	215.4	217.65	218.67	216.58	217.43	216.75	218.9	217.29	216.96	217.83	216.92	216.23	218.36	216.48	215.67	216.51	216.93	218.17	218.09	216.43	216.2	216.58	217.67	216.17	215.82	216.25
196.56	194.68	193.48	193.84	194.98	195.34	196.93	195.76	194.11	191.91	196.49	195.19	195.74	195.46	196.63	195.8	194.39	195.27	194.94	195.85	195.1	194.94	196.28	194.92	196.62	195.15	194.71	195.12	194.15	196.4	195.74	195.35	193.75	194.67	195.83	195.12	195.65	194.86	194.1	195.6	194.56	194.01	196.4	196.79	195.51	195.49	195.24	194.99	194.49	195.33
205.65	205.33	204.4	204.97	204.15	204.36	203.97	204.59	204.39	203.08	204.96	204.62	204.53	205.85	205.02	204.88	205.76	205.07	205	204	205.06	204.57	204.24	204.56	206.11	203.32	203.84	205.46	204.34	205.36	205.79	204.99	204.67	204.92	204.65	205.08	204.81	205.34	204.25	203.72	204.05	204.24	206.6	202.24	205.33	205.4	205.88	203.68	205.27	204.94
219.32	217.17	216.99	218.64	218.55	217.26	217.41	216.95	217.3	216.43	216.91	216.95	219.19	217.59	215.75	218.56	217.35	218.39	216.81	217.76	218.34	217.15	217.02	216.59	218.23	217.66	218.09	217.03	217.26	217.33	217.94	217.87	218.76	217.54	218.81	216.99	216.41	217.8	219.05	217.37	216.71	217.28	216.83	218.64	218.69	218.28	217.62	217.69	217.84	219.23
206.02	205.14	203.45	204.26	205.13	204.41	205.34	204.95	204.28	203.16	204.93	203.12	203.33	205.33	206.37	205.46	206	205.54	204.5	207.14	205.94	204.64	205.38	205.32	205.22	203.96	205.51	206.74	206.06	204.43	206.43	204.99	205.06	205.37	204.44	204.26	203.39	204.31	204.76	203.62	205.97	205.95	205.01	204.69	204.53	204.51	205.61	203.53	204.52	203.12
209.8	206.51	208.45	210.2	211.27	210.33	210.3	209.69	211.2	211.21	210.19	210.17	208.95	212.09	208.86	209.48	209.11	207.86	209.17	209.73	207.5	209.44	210.38	209.63	209.74	210.36	210.2	210.74	208.73	209.91	209.61	210.38	210.18	209.11	209.7	209.79	210.86	210.16	209.64	209.59	210.25	210.99	210.98	210.06	210.94	209.24	209.47	210.66	208.51	209.45
207.38	208.25	204.98	204.65	206.4	206.04	207.23	207.19	205.65	206.41	206.36	205.65	206.41	205.32	205.56	206.36	206.78	205.46	204.75	206.5	207.44	206.56	206.5	206.36	206.9	205.75	205.7	206.31	207.58	205.53	205.31	207.09	207.96	206.55	205.69	205.89	205.72	206.75	207.89	205.33	204.96	206.12	205.83	205.44	207.1	207.32	207.58	207.21	206.25	206.87
202.33	202.26	202.83	203.85	202.86	202.69	202.43	202.48	202.8	202.75	201.95	202.34	201.75	204.8	200.68	200.97	203.12	202.63	202.4	201.72	201.27	201.47	201.64	202.55	201.72	203.37	201.82	201.85	202.87	201.01	203.8	204.04	201.76	202.2	202.18	203.01	201.62	203.15	203.34	203.11	202.14	202.32	202.04	201.63	201.76	201.61	201.05	201.44	203.81	203.66
208.02	204.85	206.56	207.73	208.89	207.3	207.3	208.05	207.3	207.38	208.34	208.89	205.71	206.99	207.48	207.33	207.16	208.14	207.43	207.5	208.57	207.89	206.37	207.16	207.33	209.3	206.95	207.11	209.26	207.78	207.06	208.41	207.53	206.8	207.67	206.43	208.08	208.18	209.01	208.03	208.59	206.94	207.96	207.2	208.11	207.57	207.9	207.96	208.66	207.5
210.83	208.11	208.5	207.2	208.92	209.1	209.52	207.68	209.41	207.74	208.88	208.45	208.89	209.66	209.33	207.06	209.55	208	208.8	207.61	209.36	210.34	208.74	209.57	208.43	210.42	206.78	207.76	207.88	208.19	207.96	209.78	209.94	208.36	208.12	208.22	207.96	210.29	209.22	208.85	209.94	208.9	209.3	208.66	207.8	209.72	208.8	209.12	209.27	208.75
216.11	216.71	214.39	217.72	217.9	214.81	216.82	216.84	215.67	216.67	216.81	217.76	216.47	218.88	215.65	215.98	215.66	216.98	218.1	216.06	216.66	216.99	216.43	217.11	219.53	219.38	216.91	217.04	216.01	216.63	216.64	216.34	216.21	214.58	216.15	216.15	217.14	217.72	215.65	215.19	216.46	216.87	217.59	216.45	218.35	216.4	217.17	216.17	215.83	214.67
209.54	208.34	208.85	210.15	209.94	207.72	207.83	208.59	209.6	208.74	207.32	209.14	208.41	208.66	207.74	207.78	208.47	208.32	210.12	207.49	208.14	207.97	208.18	210.3	208.77	208.97	207.82	208.03	208.2	208.96	207.53	209.17	208.49	209.89	208.56	209.83	208.44	207.45	208.68	207.5	207.29	209.95	209.93	208.6	207.32	207.47	207.37	209.44	209.59	208.82
202.32	202.74	204.03	201.37	204.18	203.64	203.99	203.51	203.44	203.88	206.13	202.61	203.51	203.14	203.33	204.4	204.84	204.45	201.88	203.07	203.84	204.11	204.33	206.12	203.98	202.89	203.12	203.06	205.49	204.76	204.26	205.4	202.02	204.06	204.05	204.12	206.06	204.35	204.7	204.11	202.55	203.72	203.14	203.38	204.23	204.45	203.83	203.2	205.57	204.01
208.73	209.75	207.52	207.03	207.1	207.14	207.37	207.34	207.12	208.67	206.43	207.65	207.08	207.77	206.19	208.23	208.38	208.58	208.24	206.03	207.29	207.01	207.36	208.86	207.73	207.42	208.93	207.11	208.75	208.51	208.78	207.65	207.82	207.16	207.74	208.04	207.45	207.74	207.54	207.55	206.27	208.22	206.36	205.53	207.01	207.28	208.55	207.25	208.52	209.58
203.6	203.49	202.83	202.92	203.09	203.39	203.94	202.96	204.81	203.1	206.02	203.5	204.98	204.5	204.1	203.87	205.18	203.29	202.41	204.06	204.31	203.98	204.1	205.83	204.71	203.37	204.77	204.77	204.35	203.56	204.13	202.86	204.16	204.04	205.65	204.45	204.05	204.86	205.32	205.08	202.83	203.91	204.94	204.71	204.65	204.35	203.7	204.04	204	204.08
211.49	211.9	210.57	211.84	211.47	211.61	211.98	211.14	211.77	211.8	211.93	211.22	211.68	209.97	211.25	211.38	212.27	211.25	212.14	212.28	210.85	211.51	211.44	210.72	212.55	209.96	211.6	212.01	210.82	210.56	211.87	211.31	211.79	211.4	210.18	212.24	211.67	210.33	210.24	210.46	212.41	212.44	211.09	211.87	212	212.99	210.22	213.68	210.71	213.77
201.02	202.15	204.05	202.4	203.14	202.09	204.94	202.07	203.22	202.46	201.63	203.53	202.4	201.91	203.02	203.42	201.33	203.67	202.77	201.82	202.98	202.33	205.05	202.42	200.58	202.99	201.85	200.86	203.86	202.58	203.66	202.73	204.54	202.31	203.1	204.27	201.37	203.84	200.44	203.11	203.58	203.02	200.55	202.76	203.19	202.56	201.15	204.55	202.52	204.35
203.96	205.32	203.87	204.27	204.46	202.86	203.6	204.58	203.05	202.44	204.17	202.87	203.38	203.5	201.73	202.74	203.24	202.45	204.37	203.65	203.36	202.65	202.84	202.29	202.46	203.27	203.73	203.91	203.35	203.4	202.87	205.68	203.76	202.79	203.76	203.53	200.7	203.77	202.98	204.07	204.92	203.52	202.79	202.41	203.46	203.82	203.25	202.77	204.23	202.81
208.7	208.02	207.57	207.12	207.63	208.46	208.62	207.61	206.92	207.89	207.9	209.41	206.18	207.52	206.06	207.39	208.06	207.08	207.88	207.58	207.57	207.08	208.41	208.02	208.46	208.35	208.14	208.83	207.26	208.48	207.74	208.53	207.77	206.35	206.14	207.45	206.83	207.72	207.6	207.64	208.41	207.18	207.15	206.38	206.78	206.78	207.51	206.53	206.65	207.57
212.72	211.31	212.42	211.37	211.93	213.1	213.88	212.68	212.2	212.83	212.66	212.89	212.64	211.69	214.24	213.6	211.22	212.18	211.58	211.13	211.15	212.48	212.81	212.94	213.9	212.54	212.77	211.25	212.41	212.39	212.73	211.45	212.18	213.06	212.89	212.49	211.03	213.07	211.7	211.64	212.83	211.56	213.45	212.88	210.53	213.84	211.8	213.71	214.77	210.7
207.02	206.08	206.02	207.6	208.03	207.68	207.28	207.63	207.42	206.7	206.75	207.07	206.09	207.68	208.22	207.88	207.57	207.28	208.24	207.09	209.35	208.59	208.33	208.03	208.17	206.74	207.83	206.44	206.79	206.01	207.58	209.26	207.13	208.1	207.35	208.16	208.15	207.05	208.11	207.96	207.58	206.41	208.36	206.47	207.14	208.46	208.75	206.82	208.46	206.93
204.85	205.68	205.57	205.96	206.6	208.2	205.02	206.36	206.96	206.69	204.73	206.56	207.3	206.2	206.8	207	205.75	207.94	206.29	205.81	206.8	206.63	204.13	205.82	208.57	208.3	206.98	205.24	208.57	207.16	206.24	206.09	207.76	206.89	206.7	205.52	206.96	207.07	206.01	207.22	207.15	207.86	205.83	206.1	207.21	206.16	207.29	207.41	205.85	206.46
212.57	213.91	213.1	213.1	211.98	213.46	214.13	212.47	211.55	212.86	212.96	211.69	214.16	213.87	212.17	211.92	212.93	212.53	213.08	213.19	212.22	212.1	212.59	212.32	213.98	213.35	212.31	212.7	213.1	212.1	211.31	212.17	213.95	211.96	212.02	213.1	212.59	214.53	213.68	212.5	213.71	214.22	213.01	212.67	212.44	213.73	213.93	211.76	214.26	212.91
211.98	211.62	212.09	211.65	213.67	213.36	213.2	213.08	212.01	212.19	212.77	211.62	211.54	210.43	213.49	213.4	212.01	212.63	213.19	212.56	212.92	213.44	213.14	213.86	213.39	211.4	212.01	212.41	211.85	212.98	212.81	213.87	211.97	211.53	210.98	211.96	211.91	211.77	213.28	212.27	211.4	212.57	210.68	213.4	213.1	212.67	213.11	211.69	212.02	212.13
211.49	212.51	211.28	212.91	212.78	212.79	211.79	211.64	212.08	211.9	212.87	211.48	211.82	212.09	211.1	210.64	211.81	211.86	211.94	211.65	211.82	211.27	211.72	212.35	211.71	211.25	212.19	211.88	212.03	212.1	214.49	213.28	210.9	212.31	212.74	212.15	212.5	212.63	211.06	211.13	212.11	212.33	212.44	210.68	213.07	210.38	210.86	212.5	211.84	213.43
194.55	195.58	196.32	195.2	194.56	196.41	194.47	194.94	195.81	193.44	194.75	195.39	195.35	196.41	194.53	194.68	196.51	195.28	193.37	194.02	196.86	195.64	195.29	193.46	195.91	195.4	195.04	196.24	197.43	195.06	194.55	192.65	195.47	193.35	194.94	193.47	195.82	194.9	194.85	193.92	194.59	195.41	195.39	195.21	194.12	195.12	193.96	194.95	196.13	195.14
205.14	206.07	205.22	204.53	205.74	203.44	205.04	205.64	202.95	205.96	203.93	205.31	205.28	205.41	202.97	204.61	204.51	205.36	205.23	203.89	206.72	204.94	204.99	205.24	206.19	203.81	204.65	204.19	204.45	204.44	204.04	203.92	205.05	204.8	205.13	204.59	204.6	204.97	205.05	205.28	204.42	204.65	205.41	204.02	203.85	206.52	203.97	203.78	205.16	204.62
199.09	199.19	197.15	198.15	198.16	199.03	197.3	195.9	198.85	196.91	197.27	197.88	197.5	196.03	198.37	199.29	198.64	196.53	199.63	197.81	198.23	198.63	196.82	196.56	198	198.31	197.69	198.57	196.32	196.69	198.69	197.83	197.44	196.1	197.5	199.94	198.43	198.24	199.19	196.03	198.32	199.38	197.38	196.97	198.41	198.98	198.12	196.71	197.34	198.16
210.99	211.49	211.24	213.6	211.73	212.01	210.04	212.44	212.03	209.38	211.6	213.4	211.71	212.52	211.53	211.08	210.52	210.54	210.98	209.95	212.02	210.82	212.5	212.93	212.3	211.79	212.1	213.81	212.11	211.56	211.63	211.54	212.15	213.23	211.84	211.54	209.54	214.17	210.33	212.24	212.67	212.16	211.88	210.91	212.62	212.15	210.28	211.79	212.89	211.31
216.97	217.13	217.17	217.75	216.8	219.12	217.2	216.31	218.58	215.31	216.4	217.1	216.35	217.83	218.04	217.17	217.1	217.78	217.26	217.48	215.84	218.3	217.05	217.53	217.1	216.46	216.94	217.22	217.19	217.83	217.51	216.78	216.24	216.79	217.92	217.02	218.12	217.53	216.19	216.28	216.32	216.93	216.53	217.65	215.48	219.81	217.79	217.26	215.95	217.31
197.24	199.05	199.75	198.85	200.08	201.22	198.9	198.68	200.24	199.89	198.66	198.89	199.88	201.12	198.4	199.62	198.92	197.99	200.05	199.45	199.43	200.06	199.43	200.02	198.82	199.08	199.65	198.62	200.08	198.88	198.99	199.82	199.18	198.32	199.78	199.05	200.32	197.94	198.67	198.66	199.59	199.76	199.95	199.91	199.36	197.78	199.96	200.02	199.38	199.02
200.86	200.39	199.57	199.79	200.88	199.99	199.63	202.18	200.78	199.81	200.79	200.42	200.4	198.83	198.75	199.48	201.17	201	200.93	201.62	199.97	199.23	199.77	200.77	201.38	199.54	201.44	199.67	200.24	198.99	199.63	201.3	200.23	200.81	199.16	201.33	199.99	199.38	199.38	199.27	200.46	200.97	199.43	200.36	201.54	200.18	201.78	199.32	199.23	200.36
199	199.32	199.4	199.95	199.93	200.32	198.8	201.32	197.66	201.14	198.17	199.7	199.78	199.08	198.62	198.8	199.05	199.81	199.44	199.19	200.28	200.69	198.35	197.14	198.11	199.78	198.37	199.71	200.31	200.25	199	200.44	200.39	200.61	200.86	199.31	198.44	197.12	199.19	200.49	198.66	200.19	199.85	200.32	199.36	199.28	200.76	200.67	200.27	199.8
217.17	216.24	217.37	217.06	216.25	216.68	217.68	215.64	218.05	216.26	216.79	216.79	218.17	217.82	216.97	217	216.58	215.66	217.98	215.8	217.74	218.3	217.02	216.74	217.29	216.39	216.88	216.47	215.57	216.55	218.18	216.76	217.81	216.64	216.47	215.87	216.1	218.01	216.7	216.9	216.73	217.6	215.9	217.47	217.41	217.48	217.61	216.46	219.34	217.6
209.62	209.89	209.27	208.82	209.7	209.59	209.61	208.1	209.95	208.18	209.06	208.16	208.1	209.9	207.15	208.51	208.73	208.31	208.83	209.22	207.82	209.31	209.15	208.74	209.77	209.83	208.14	209.83	209.48	208.66	209.37	208.11	209.23	208.37	209.44	209.12	207.88	209.17	208.94	208.09	208.52	207.31	208.84	210.72	209.36	209.97	209.38	209.23	207.78	209.61
203.68	204.15	203.08	204.46	203.23	202.12	203.46	202.24	203.96	204.44	204.91	204.09	203.22	203.67	204.44	203.24	204.56	203.1	203.3	203.96	203.58	203.55	205.35	204.4	204.86	203.65	203.04	205.94	203.98	203.86	204.19	204.79	202.23	205.29	202.55	201.82	203.3	203.96	203.83	204.06	202.9	203.94	204.68	202.68	203.76	203.01	203.72	204.18	203.78	202.37
204.61	202.98	201.78	202.48	203.27	202.88	202.19	203.24	202.71	203.38	203.36	202.7	203.68	203.16	202.75	203.61	203.56	202.62	202.96	203.08	203.38	202.67	202.64	203.75	204.71	201.51	203.23	202.42	203.12	201.8	203.42	203.79	203.95	203.22	202.44	203.33	202.27	202.66	204.88	202.22	202.77	205.2	202.84	203.35	203.27	203.27	202.94	205.13	203.49	202.85
218.16	218.69	218.08	219.11	217.35	218.4	217.95	216.85	216.45	217.85	218.82	217.92	217.5	217.52	217.63	218.8	217.85	217.44	217.81	217.53	219.47	216.59	216.36	218.15	219.73	217.56	218.64	217.92	217.59	218.75	218.3	217.25	218.13	217.44	218.76	217.13	216.88	218.17	217.19	218.73	219.14	217.2	217.31	218.21	218.84	217.8	217.53	218.86	217.98	219.15
212.66	212.24	211.7	212.49	211.67	211.45	211.45	211.55	211.27	212.17	213.07	211.08	211.01	213.31	210.07	211.57	210.94	212.37	210.96	212.5	211.21	211.19	212.69	211.83	212.03	210.74	212.18	212.03	211.13	212.07	212.1	211.6	211.8	211.86	209.42	211.51	211.3	211.43	209.96	211.46	211.73	212.19	209.81	210.25	210.65	211.49	210.86	211.05	210.92	211.99
199.05	200	200.16	198.59	200.63	199.41	199.8	200.24	201.03	198.28	200.96	199.72	200.15	199.27	200.41	199.23	199.16	199.42	199.77	201.4	200.6	202.14	200.85	200.76	199.86	200.73	199.26	199.55	200.25	202.62	200.84	198.19	200.14	200.27	201	200.6	199.52	200.68	199.98	199.53	199.44	199.72	198.49	200.47	199.12	201.13	199.61	200.63	199.31	200.58
199.61	198.24	197.97	196.59	197.22	196.59	197.39	197.72	200.5	196.79	197.03	197.9	197.4	197.91	198.07	196.8	198.88	198.78	198.42	198.89	196.91	196.27	197.81	198.56	197.54	197.32	197.97	198.42	198.97	197.29	198.62	198.04	197.34	198.12	198.49	197.53	199.24	197.09	196.85	197.88	197.85	197.5	198.52	198.3	197.14	199.23	197.37	197.8	199.55	199.16
203.91	201.59	200.97	202.02	202.11	201.52	201.58	203.02	200.96	202.28	202.13	200.83	200.51	202.05	201.26	202.64	202.79	203.37	203.15	202.32	201.19	200.57	199.89	202.44	202.66	203.18	202.72	203.03	201.89	202.78	202.5	201.7	202.6	200.88	202.35	203.48	202.37	203.42	204.16	202.62	202.66	201.81	202.15	202.51	201.22	201.88	202.8	201.67	202.09	203.13
200	200.5	200.68	198.94	200.4	200.46	200.05	201.49	200.8	200.53	198.83	199.87	198.93	200.73	201.71	200.07	199.98	200.19	200.31	199.73	200.66	199.38	198.95	199.01	201.22	201.78	199.94	201.02	202.19	199.63	200.35	200.56	200.24	199.84	199.55	200.53	201.02	201.01	201.9	199.82	199.2	200.63	199.37	200.29	200.06	200.03	199.8	200.15	200.36	199.36
208.15	209.66	207.59	209.59	207.65	208.92	209.1	208.55	207.93	208.95	209.54	208.51	209.66	208.65	208.87	210.4	207.04	208.35	208.52	208.42	208.28	207.88	209.02	208.3	208.86	209.77	207.95	208.56	209.66	208.59	208.69	209.16	207.56	209.86	209.15	208.31	207.14	207.19	207.54	208.53	208.94	209.62	209.51	207.64	210.57	208.37	210.38	209.17	209.12	209.78
199.79	203.07	201.91	201.37	202.59	201.16	201.46	201.48	201.02	200.94	201.15	201.05	202.42	201.29	201.4	202.59	200.77	200.43	202.55	201.48	202.35	201.21	200.91	201.06	200.69	201.84	199.68	199.66	200.67	201.67	201.98	199.98	200.96	201.65	201.48	201.48	202.19	201.6	202.6	201.3	201.51	201.65	201.43	200.64	202.94	199.74	201.12	201.18	200.86	201.39
200.05	200.32	200.79	200.79	201.48	199.32	200.53	199.08	198.78	200.28	200	200.62	201.68	201.62	200.5	200.23	201.71	200.59	198.35	198.97	200.36	200.75	198.41	200.36	200.22	200.31	200.54	200.42	201.06	201.25	200.72	200.97	201.46	201.67	200.38	200.44	198.82	201.22	199.36	201.17	199.65	198.9	202.06	201.59	201.58	201.06	199.3	200.43	199.54	201.54
207.72	208.46	206.95	207.79	206.65	208.67	207.77	208.43	207.39	207.87	208.9	208.85	207.75	205.69	209.64	209.27	208.13	207.17	208.5	208.66	207.35	207.92	207.7	207.09	208.7	208.77	208.72	208.41	206.52	206.36	206.82	207.54	208.12	207.04	208.41	208.3	206.77	207.35	207.02	206.11	209.28	207.8	208.37	208.85	207.38	207.08	207.72	207.38	209.71	206.84
207.3	206.43	206.68	207.21	205.93	207.05	207.26	205.1	205.54	206.42	206.87	207.53	205.33	205.28	205.06	208.34	205.74	206.46	205.55	205.74	206.27	205.61	204.82	204.79	206.95	206.89	206.6	207.65	207.11	207.89	206.01	207.49	206.47	206.29	205.92	207.26	204.9	205.69	206.48	205.4	206.85	206.77	205.61	206.17	207.39	206.21	207.64	206.74	207.24	205.12
208.75	208.41	207.66	207.42	208.76	208.06	209.05	207.53	207.96	207.81	206.76	208.6	207.08	208.92	206.35	207.9	207.88	206.73	208.45	207.19	208.47	210.6	207.85	209.01	208.03	207.11	209.76	207.73	206.15	206.13	208.86	207.86	207.35	208.01	207.93	209.67	208.11	207.17	209.37	208.97	208.3	209.09	207.03	205.27	209.24	208.11	208.9	208.34	207.11	207.44
199.74	199.04	199.56	199.28	198.25	199.91	199.15	199.35	200.81	197.14	198.89	199	198.23	200.25	200.48	199.07	199.22	199.18	200.67	199.63	199.74	198.85	199.2	199.8	199.97	199.73	199.37	198.97	199.58	201.31	199.1	198.96	199.15	199.57	199.31	201.73	199.96	200.11	199.61	199.64	200.13	199.38	198.46	198.89	198.95	199.88	199.95	200.16	199.14	201.43
200.32	201.39	200.69	198.86	200.57	198.84	201.59	200.05	200.4	201.63	199.6	200.6	200	199.44	199.57	199.67	200	200.12	200.23	198.96	200.05	200.71	201.31	199.81	200.45	200.83	201.69	199.47	200.22	199.88	199.71	200.97	199.15	199.53	201.31	199.09	200.65	200.85	199.03	202.11	200.11	199.66	201.38	201.35	200.15	199.56	201.79	198.83	201.01	199.72
208.48	207.78	208.4	205.68	208.63	207.9	207.57	205.77	208.3	207.9	207.54	207.3	208.69	207.33	208.16	209.7	206.38	207.87	207.39	209.57	206.74	208.23	207.37	207.79	207.31	207.6	207.84	207.96	207.96	209.2	209.08	208.77	207.64	205.18	209.5	208.81	207.06	208.41	206.21	207.01	208.86	207.76	208.24	208.35	206.53	208.26	206	208.56	206.55	209
217.72	217.76	216.91	216.53	217.83	215.59	216.66	216.61	216.85	218.03	217.74	216.04	216.53	218.07	216.55	217.59	217.13	217.18	216.28	216.82	215.46	216.93	216.65	217.7	216.55	216.94	217.87	215.69	216.1	216.73	217.13	216.94	216.78	215.74	215.68	216	218.55	216.57	217.07	217.48	216.68	217.82	218.04	217.4	217.32	217.05	217.13	215.14	216.82	216.81
212.5	211.25	212.29	210.89	212.3	211.03	211.33	212.06	210.52	209.42	213.22	211.44	211.84	212.11	210.9	213.66	210.73	210.42	209.96	209.64	211.49	211.72	211.96	211.66	211.42	214.29	210.82	212.49	210.1	212.98	211.11	212.17	211.3	210.35	211.13	210.52	212.36	211.2	211.61	210.05	210.58	211.07	210.21	212.06	212.51	211.74	213.45	211.15	211.23	211.04
208.39	207.67	207.59	207.23	207.32	207.64	208.83	208.56	208.68	206.32	208.86	207.27	209.05	208.8	207.36	208.29	207.99	207.24	208.56	208.04	208.1	205.25	209.47	207.06	207.62	208.13	208.38	208.26	206.7	207.94	209.09	207.65	208.92	208.38	208.13	205.4	206.3	206.92	208.3	208.21	208.2	207.42	207.07	206.98	207.95	207.87	207.78	207.33	207.34	205.74
217.53	216.92	218.28	215.77	216.38	216.66	216.58	215.81	216.25	215.34	217.35	215.84	215.4	216.26	216.25	217.46	216.85	218.05	217.44	216.46	216.01	215.88	216.56	218.31	217.58	216.12	218.1	218.08	217.51	216.85	216.68	216.2	217.56	216.98	216.84	217.81	217.68	219.37	216.87	217.25	217.54	215.08	216.36	217.93	216.55	217.89	216.08	217.79	217.14	217.29
205.42	207.16	204.69	206.2	206	205.12	206.38	205.87	205.72	205.32	205.49	205.14	205.92	205.69	205.93	205.97	206.04	204.72	206.16	205.14	204.75	204.15	204.65	208.37	205.81	204.71	205.78	205.4	205.52	206.05	205.27	204.78	204.81	206.05	205.25	205.34	205.71	206.84	204.3	206.53	206.72	204.87	204.7	204.15	206.13	205.15	206.42	205.27	204.61	204.49
207.65	209.14	208.33	210.02	209.76	207.34	209.91	207.94	207.76	208.44	210.23	208.36	210.43	210.07	208.95	209.13	209.31	208.84	208.22	206.82	208.97	208.5	210.21	208.65	209.73	208.76	208.98	208.36	208.8	210.35	208.77	208.67	208.4	208.26	207.62	209.13	207.82	208.18	208.19	210.13	209.67	208.3	208.58	210.34	208.29	207.74	208.7	207.26	209.69	208.43
207.17	207.83	208.56	206.93	207.27	206.53	207.39	208.25	206.09	206.52	207.48	207.3	209.02	207.12	208.61	207.33	206.45	208.94	207.38	206.81	206.29	207.89	208.34	207.12	209.53	208.28	207.4	210.08	207.62	207.96	206.43	209.27	208.58	206.38	206.18	208.92	207.97	207.71	207.09	207.53	207.74	210.08	207.24	207.38	209	208.11	208.62	209.82	209.51	208.2
207.25	207.21	208.51	206.22	207.82	206.74	207.9	208.95	208.91	207.48	209.43	209.31	207.86	206.85	207.65	209.15	208.12	207.89	209.32	207.25	208.15	209.57	208.54	205.6	209.04	206.36	208.5	207.24	205.99	206.94	207.22	208.61	207.63	207.08	207.84	208.22	207.59	207.85	209.04	208.9	207.37	207.95	208.23	207.54	206.57	208.27	208.45	209.01	207.85	206.84
206.42	206.01	206.96	207.57	208.94	207.77	206.06	208.06	206.75	208.35	208.27	208.26	207.53	207.2	207.44	207.13	207.22	206.9	207.29	210.2	207.42	208.42	207.75	207.11	208.19	208.71	208.97	207.23	206.29	206.95	207.24	207.14	208.04	205.86	209.07	207.14	209.03	207.1	206.34	206.91	208.54	207.17	208.62	206.34	206.36	207.93	205.84	208.14	206.99	208.84
207.77	208.33	207.17	207.44	206.72	207.46	208.51	208.38	208.31	207.99	206.91	208.17	207.6	206.77	208.31	208.22	207.47	207.72	208.18	207.38	207.85	208.57	209.67	210.02	208.64	207.87	208.14	210.04	207.31	207.68	207.32	208.16	208.01	208.55	206.14	207.76	208.07	207.12	207.67	208.15	208.54	208.86	207.57	206.93	207.6	206.67	207.84	208.14	208.67	207.93
207.62	205.54	207.5	207.79	207.22	207.95	207.64	206.98	207.5	207.27	208.35	207.12	206.76	208.46	206.65	208.42	207.99	208.78	207.18	208.45	208.54	209.95	207.24	206.6	208.1	208.23	208.68	207.41	208.32	209.33	208.24	208.09	207.35	207.35	207.3	205.36	207.9	207.07	209.19	208.21	208.91	208.16	208.2	206.13	209.46	206.71	206.78	207.29	207.02	208.66
209.49	209.5	208.37	207.97	209.17	208.5	210.8	208.5	208.2	208.88	206.73	208.52	209.97	207.17	207.79	208.28	209.06	209.83	210.23	210.7	207.98	207.9	207.88	209.71	207.87	209.43	210.01	207.99	207.85	209.15	208.49	209.9	208.94	208.33	207.28	210.57	209.12	208.65	207.58	208.71	207.59	208.09	207.39	209.41	209.99	208.42	208.88	209.53	208.75	207.08
203.74	203.71	202.07	203.6	203.74	203.48	203.64	203.9	202.96	203.71	203.93	202.38	203.99	204.4	203.23	204.99	204.28	203.45	202.66	204.99	204.83	202.83	203.75	203.59	203.09	203.72	204	202.93	201.73	203.12	203.51	203.17	203.49	203.02	203.67	204.53	203.93	205.42	203.74	203.69	203.11	204.9	204.73	202.87	203.54	204.21	204	204.09	203.19	203.36
194.21	194.37	193.56	194.49	193.26	193.77	193.82	195.07	195.75	195	193.97	193.81	195.59	193.95	193.75	194.57	194.24	194.51	193.7	193.54	194.52	195.03	193.97	194.66	194.96	192.57	194.32	193.8	195.42	194.15	194.27	192.92	194.94	193.28	195.07	193.45	194.05	193.66	195.38	192.35	192.84	194.26	195.09	192.32	193.19	194.18	193.74	193.18	194.75	194.08
208.44	207.62	208.19	207.36	208.62	208.62	206.99	207.09	208.28	208.14	207.45	208.22	206.83	208.22	205.85	206.19	207.37	208.5	207.6	209.88	207.13	206.96	208.23	208.57	207.24	207.76	208.09	207.04	207.69	208.16	208.67	206.87	207.74	207.3	207.2	207.71	208.02	207.35	207.05	208.16	209.78	207.7	207.39	208.79	207.8	206.99	207.33	206.73	208.5	207.84
219	217.35	217.21	217.78	218.88	218.13	217.4	216.82	217.94	218.36	215.62	217.14	217.91	216.36	216.5	217.09	216.8	217.91	219.61	217.38	217.73	217.71	217.59	216.39	218.09	218.81	215.96	218.87	219.37	218.63	218.8	217.18	218.15	217.74	219.23	217.09	217.81	218.4	217.41	217.89	218.69	216.9	217.17	218.68	218.12	218.35	219.26	217.53	217.37	218.23
203.85	203.78	203.37	205.55	203.27	204.49	202.55	204.19	202.08	203.71	204.39	204.69	203.79	204.35	202.62	204.08	203.51	204.2	202.91	204.93	204.88	202.46	202.26	203.38	203.53	203.65	204.18	203.91	204.63	204.22	203.42	203.61	202.39	204.68	201.96	204.32	204.72	204.53	204.35	201.82	203.51	204.95	202.64	203.64	204.59	204.05	203.58	203.17	202.71	203.85
208.39	208.55	208.72	209.47	210.66	208.61	209.11	209.2	209.72	210.64	210.08	208.88	209.29	209.55	209.05	209.9	210.26	209.63	210.75	209.65	210.64	209.88	210.4	210.91	210.28	210.95	210.48	210.07	210.08	208.91	210.92	209.3	208.15	209.01	207.7	208.98	210.18	208.17	208.94	209.32	209.02	210.63	207.61	210.55	209.98	210.45	209.75	208.56	209.33	209.2
209.82	208.9	209.58	209.57	208.46	207.53	208.81	209.23	209.09	208.72	208.84	209.18	207.55	208.55	209.71	208.52	208.01	208.84	208.83	209.53	210.3	208.58	210.91	208.54	209.84	208.91	208.45	208.23	208.15	208.42	207.17	208.32	209.2	207.36	208.75	209.22	207.42	208.66	209.32	208.19	208.39	208.55	207.56	209	207.92	208.6	208.79	208.43	207.42	209.03
205.19	208.53	207.21	208.24	205.24	209.18	208.17	208.44	208.1	209.07	207.07	207.97	207.03	207.9	208.35	207.58	207.83	206.44	207.05	208.11	206.85	207.31	208.63	208.12	208.35	207.66	209.26	207.59	207.03	207.24	210.23	207.48	209.06	207.83	207.92	207.04	207.18	207.45	208.51	208.05	208.06	209.67	207.79	207.93	208.27	206.74	208.46	207.82	208.19	207.51
203.16	204.39	203.23	203.17	204.52	204.56	203.93	203.19	203.81	203.36	205.63	203.78	204.18	204.19	204.22	203.24	204.44	203.03	204.22	204.99	202.75	203.2	202.95	203.86	204.27	203.91	203.86	203.96	204.04	203.11	203.76	204.12	202.32	204.55	204.61	202.12	204.44	205.9	202.37	203.56	203.96	203.42	203.89	203.94	204.2	203.46	201.92	202.37	204.95	203.28
212.17	213.26	212.14	213.07	212.38	214.15	211.97	211.5	212.36	212.4	213.06	212.26	211.66	211.99	212.57	212.01	212.44	212.29	213.46	211.52	212.2	211.58	211.9	210.73	213.58	213.07	211.97	211.79	212.19	212.12	212	211.91	212.91	212.92	212.42	212.64	213.47	212.28	211.04	213.52	213.04	211.29	212.87	212.09	214.07	211.66	213.12	211.09	213.64	212.92
208.69	208.61	208.11	207.81	208.2	207.71	207.64	208.34	209.44	209.14	207.76	207.68	208.09	209.19	208.18	208.08	207.38	209.29	207.17	208.75	206.48	208.18	208.33	208.22	207.79	208.88	208.85	209.04	207.63	208.88	209.96	208.51	208.63	209.2	207.93	207.97	209.18	208.31	208.83	208.7	208.79	208.1	209.83	208.12	207.58	207	209.03	207.95	208.93	208.25
211.51	212.03	210.66	212.53	211.11	211.51	209.79	211.52	211.94	210.54	211.08	210.46	211.44	213	211.2	210.5	211.65	210.86	212.3	212.94	210.77	209.95	211.57	211.41	210.75	211.79	210.94	210.48	212.34	210.97	211.02	212.84	213.01	210.13	211.6	210.44	212.03	211.51	209.89	210.97	210.96	211.03	210.52	212.41	211.85	212.02	212.33	212.75	212.83	211.45
216.43	216.8	217.45	216.33	216.44	216.72	216.87	218.37	216.8	218.59	217.93	216.55	215.45	217.47	217.03	216.41	216.47	216.52	217.13	218.11	218.51	217.91	218.82	217	215.26	218.12	217.74	216.94	217.4	217.76	215.01	216.01	217.13	215.65	218	216.31	216.75	217.19	216.67	217.57	217.2	216.52	216.09	217.14	217.52	216.47	216.78	217.35	217.44	218.11
209.62	208.69	208.85	209.61	208.74	207.46	208.33	208.57	209.07	209.95	208.5	209.72	207.69	207.87	207.48	207.63	208.67	207.75	208.39	207.8	208.15	208.98	207.94	209.34	209.16	209.47	207.84	208.41	207.79	206.66	208.58	207.41	209.35	209.08	209.08	208.6	209.47	207.96	207.66	208.7	208.41	208.68	208.11	208.31	209.22	209.11	209.25	207.16	209.33	207.55
212.23	210.85	213.44	212.87	212.78	211.28	211.63	213.99	212.26	211.54	211.59	211.04	210.76	211.35	211.29	212.77	212.84	212.14	214.09	210.98	210.68	211.29	210.95	212.19	211.52	211.61	210.69	210.61	212.85	211.93	211.22	212.02	211.87	212	212.1	211.58	212.84	212.14	210.92	212.91	213.2	211.46	212.85	210.47	212.69	213.29	212.18	211.49	211.66	211.81
210.06	209.62	210.08	208.49	210.3	209.02	208.62	209.66	209.52	206.99	209.13	208.27	209.16	208.87	207.09	208.6	208.92	208.77	208.66	208.51	208.54	209.27	208.34	209.87	209.44	208.45	207.91	208.1	208.97	206.94	208.43	208.01	209.68	209.68	207.11	208.89	208.25	209.22	207.79	206.6	208.83	209.48	209.04	208.3	207.97	210.24	210.28	208.58	207.16	207.67
210.2	210.21	208.62	210.52	209.04	210.08	210.15	208.99	210.02	208.61	210.09	210.51	209.75	208.96	209.94	210.43	210.95	208.96	209.55	211.17	210.12	210.08	210.43	209.41	209.69	210.49	209.14	210.81	210.04	209.39	210.25	208.07	210.15	209.89	210.21	209.4	208.41	208.27	210.69	210.27	208.43	210.27	209.21	210.01	208.98	209.88	208.13	209.83	208.67	208.83
204.61	203.85	204.11	206.14	204.85	203.44	204.74	205.26	204.48	205.1	205.04	205.7	205.6	203.78	204.81	204.98	205.96	205.28	203.5	205.46	205.16	204.39	204.25	205.11	204.45	203.67	204.17	206.33	205.55	203.7	205.84	204.81	204.66	204.09	203.57	204.8	204.37	205.01	205.09	207.44	205.1	203.56	204.05	204.75	205.09	205.17	205.49	206.1	205.18	204.67
207.85	209.01	208.04	208.78	205.55	208.66	208.58	208.85	207.99	206.46	206.67	208.11	208.65	208.41	207.93	206.93	207.55	207.59	208.92	207.79	205.16	208.54	207.67	207.05	208.47	207.83	207.92	206.42	207.41	209.67	208.57	206.75	209.64	208.66	208.36	208.24	206.97	207.08	207.26	207.12	208.04	207.47	208.09	208.84	207.57	205.82	206.69	208.15	207.3	208.15
210.86	209.13	209.48	209	210.21	210.55	208.62	209.17	209.49	208.7	209.73	209.98	209.73	208.1	210.72	208.98	210.31	209.39	208.69	209.46	210.59	208.36	212.08	207.79	210.63	209.9	210.91	208.82	209.49	210.6	208.47	211.46	210.66	210.49	208.24	210.69	210.14	210.07	209.19	210.47	210.46	210.44	209.2	208.99	210.36	209.54	209.94	209.94	209.74	211.09
197.15	198.79	198.88	198.2	199.12	198.3	198.92	198.62	198.51	199.32	198.78	199.67	199.5	197.18	199.07	197.5	198.58	199.17	198.59	198.17	198.97	196.5	199.79	199.26	199.73	198.66	198.22	200.6	197.11	199.13	199.32	198.72	198.69	198.85	199.73	200.32	197.59	199.33	198.84	199.51	197.47	199.17	199.19	199.06	197.94	199.06	198.86	198.55	198.42	198.48
217.95	217.16	218.51	216.45	218.5	217.5	217.49	217.8	217.8	218.57	218.04	216.77	217.67	218.08	217.76	219.66	218.62	217.79	217	219.13	217.84	217.39	218.69	218.16	219.34	218.59	219.65	216.78	218.42	217.55	217.42	217.72	217.12	219.75	216.64	217.57	218.45	219.35	215.5	219.13	217.91	219.18	216.89	217.89	218.26	215.55	217.64	216.44	217.92	217.58
210.79	212.68	212.84	212.32	212.67	212.47	211.97	212.16	212.68	211.99	213.24	213.1	212.94	213.95	212.31	212.39	212.94	213.64	211.9	213.29	212.89	212.57	212.07	212.77	213.12	211.43	212.15	212.74	213.87	213.15	213.98	213.42	212.4	213.65	213.49	212.93	212.79	212.57	213.44	211.87	213.28	213.36	212.86	212.96	213.12	212.33	213.75	212.96	211.2	211.77
198.64	198.46	198.14	197.28	196.96	198.76	197.54	197.05	197.39	198.08	198.01	198.61	198.7	197.46	199.72	197.46	200.42	197.66	197.9	197.74	199.23	197.68	196.66	197.01	197.68	197.99	196.72	198.6	197.65	198.95	196.6	197.49	197.55	198.82	198.18	198.29	197.79	197.92	195.99	198.48	200.1	198.03	198.1	198.39	198.3	196.42	200.56	195.62	197.46	198.58
199.05	197.18	197.69	199.3	198.69	197.6	199.52	199.33	198.76	197.68	197.31	198.56	198.68	197.44	198.41	198.42	198.73	198.06	196.67	198.9	198.8	198.88	197.21	198.58	198.21	199.53	197.33	198.62	197.92	198.95	198.09	198.99	198.12	196.05	196.83	197.57	198.21	198.98	196.48	197.15	197.16	197.41	197.9	198.12	200.07	198.83	197.61	197.38	198.43	199.04
207.87	209.22	206.7	209.76	208.9	208.53	208.29	209.33	207.67	209.88	208.16	210.21	210.66	209.64	208.17	208.49	210.05	209.95	208.75	210.23	208.12	210.02	209.08	209.27	207.89	208.22	208.33	210.31	209.63	209.24	207.35	210.09	208.18	210.81	209.46	208.14	209.64	208.85	209.31	209.61	207.51	208.79	208.06	209.03	208.47	207.39	209.49	209.69	209.38	209.29
202.88	202.56	202.45	204.87	201.96	204.64	205.36	203.15	203.14	203.4	203.49	205.03	203.44	202.9	203.6	203.66	206.56	203.49	202.79	204.39	203.83	202.31	203.37	205.08	205.1	203.42	202.83	202.92	204.45	204	206.15	204.46	204.64	203.86	203.56	204.29	203.61	202.78	204.83	202.42	203.2	203.2	203.15	201.91	205.07	204.06	204.54	204.3	203.12	203.96
208.56	208.18	207.98	208.65	206.93	207.16	207.91	208.43	208.19	205.88	207.16	207.98	207.32	208.04	207.1	206.64	206.61	206.99	209.2	207.44	208.1	207.39	208.14	206.35	209.03	208.58	209.37	206.92	206.98	208.59	207.1	209.14	205.93	207.44	207.6	208.88	206.51	208.22	207.5	207.73	206.97	209.19	207.93	207.78	208	206.53	208.57	206.98	206.09	206.52
207.68	208.92	207.88	209.33	208.74	208.04	206.9	207.8	207.96	210.26	209.18	208.02	207.14	209.78	208.15	208.43	209.24	209.27	208.74	207.5	208.61	209.04	209.37	209.05	210.46	209.89	209.28	208.56	208.61	209.13	209.46	208.36	208.13	209.66	208.44	207.08	209.6	210.53	208.73	207.29	209.2	207.72	208.08	210.2	208.27	209.25	209.17	207.93	208.21	209.18
213.08	213.25	212.9	211.81	212.46	211.52	212.36	213.15	212.67	213.15	211.91	212.3	210.65	211.93	211.87	212.77	211	212.43	213.47	213.3	212.73	209.82	211.99	212.4	211.83	210.77	211.91	212.07	211.83	212.67	211.54	211.47	212.77	212.3	212.67	212.52	211.53	212.1	210.73	213.13	212.5	210.72	212.41	213.59	213.05	213.84	213.21	210.54	211.8	212.05
203.86	203.86	203.81	204.52	204.39	203.58	205.46	204.62	204.97	203.93	204.01	203.96	203.85	203.91	202.59	203.96	203.44	204.55	204.02	202.31	204.71	204.74	203.32	205.52	203.48	204.45	204.92	202.96	203.68	202.78	203.35	203.46	204.31	204.39	203.52	202.99	204.15	203.07	203.37	202.63	204.24	202.05	204.2	203.13	204.2	203.38	201.83	203.71	203.21	203.1
193.65	194.5	192.8	194.66	196.7	195.16	195.62	194.82	196.98	197.35	197.09	196.63	193.4	195.08	195.54	195.48	193.92	194.45	195.39	196.23	196.35	196.83	196.39	196.15	194.41	195.85	194.86	196.4	194	195.25	194.6	194.4	195.3	195.22	197.22	194.97	194.61	196.89	194.21	195	194.04	193.88	195.39	195.74	195.22	195.39	196.03	194.98	196.41	197.32
198.67	198.28	198.06	199.26	199.16	198.49	199.98	198.34	199.37	199.93	200.48	199.28	199.64	199.43	199.12	200.29	200.53	200.34	198.03	198.51	199.85	201.64	200.16	201.16	198.32	199.27	197.95	197.59	197.93	198.82	199.71	199.83	199.43	198.65	199.19	200.55	199.81	198.17	200.56	199.41	201.03	198.22	198.13	198.55	198.78	199.17	198.26	199.97	199.79	199.74
206.32	205.46	204.72	204.12	205.26	206.98	205.45	204.26	205.36	206.15	204.84	206.96	205.88	205.33	208.07	205.94	204.84	206.89	203.69	205.86	204.76	206.33	205.28	204.82	206.15	204.86	207.76	205.78	206	203.65	206.5	204.28	207.65	205.65	205.71	205.3	205.13	205.61	205.73	205.87	204.57	206.76	205.56	207.01	205.2	206.8	205.77	205.65	205.27	205.22
209.69	209.24	209.74	210.7	208.92	210.64	207.63	209.91	210.21	211.14	210.21	209.07	209.9	209.38	210.48	211.18	209.98	207.89	208.77	210.59	209.4	210.57	209.95	210.28	209.36	210.16	210.02	210.95	208.84	208.81	208.9	209.9	209.8	208.73	209.16	210.19	208.08	210.39	209.92	208.93	211.23	209.45	210.29	209.27	210.33	208.9	210.05	210.75	208.66	210.58
216.33	216.84	216.79	216.8	218.11	216.05	215.3	216.22	216.5	217.35	217.05	216.47	219.02	218.85	215.3	217.93	217.07	215.86	218.36	216.54	216.81	217.32	217.39	217.75	217.45	217.27	215.49	215.34	217.34	218.71	218.67	215.64	217.1	217.62	215.7	215.9	217.8	217.77	217.09	217.06	216.94	217.41	216.71	215.04	216.49	217.31	217.46	217	217.85	216.77
204.38	202.75	203.4	204.22	205.31	203.78	204	202.05	203.82	201.96	202.66	203.16	203.73	203.49	203.57	203.76	203.73	203.14	205.34	204.28	203.36	203.23	203.49	203.89	204.3	205.3	204.22	203.94	202.7	202.94	203.3	202.02	204.35	204.08	203.05	203.67	203.26	202.54	202.43	204.96	204.6	203.7	202.71	204.36	203.87	203.45	203.74	204.01	204.32	203.28
202.63	202.47	202.54	202.02	201.84	203.39	201.94	203	202.01	202.05	203.29	202.49	202.95	201.16	200.03	201.83	202.26	203.25	204.17	203.85	202.36	204.05	204.23	203.45	201.82	201.31	201.44	202.29	203.82	202.31	202.75	202.39	201.55	202.81	202.88	201.59	202.64	202.83	202.75	202.52	202.68	204.08	203.12	201.64	202.58	203.19	202.15	202.14	202.46	202.04
202.18	204.79	202.72	203.99	204.37	202.94	205.09	204.39	203.17	204.11	203.75	203.44	203.04	201.57	204.32	203.57	203.05	202.72	203.36	202.36	202.96	205.11	201.45	203.88	203.6	201.93	203.29	203.47	203.15	203.61	202.19	201.66	202.58	203.45	204.4	203.53	202.16	204.13	203.48	201.43	203.11	204.06	203.78	202.84	202.64	203.98	204.66	203.61	203.54	204.9
208.64	206.62	208.35	205.79	207.78	207.79	208.32	206.39	207.08	208.07	208.58	208.79	207.84	208	206.74	207.68	208.01	207.08	208.4	208.92	207.78	209.59	206.86	208.43	207.33	208.67	206.14	206.84	208.25	207.43	207.09	208.01	207.65	207.74	206.05	209.47	207.5	207.48	208.82	207.13	209.11	207.41	206.33	207.84	207.97	209.26	209.09	208.61	207.27	206.65
207.67	208.29	208.02	207.83	207.46	207.33	207.59	209.51	205.74	207.61	207.43	208.17	209.89	207.17	208.03	206.62	207.7	207.77	205.18	206.34	208.15	206.7	206.98	208	207.81	207.68	207.14	207.6	206.87	208.24	206.84	206.12	208.19	206.6	208.08	208.59	208.15	207.32	207.75	208.25	208.85	208.15	206.43	208.03	208.27	207.09	206.79	208.28	206.66	208.56
199.5	198.63	199.33	199.37	200.34	199.34	197.98	199.34	200.14	200.06	197.36	200.68	200.52	200.29	198.69	199.52	199.34	198.03	199.86	200.65	198.29	200.41	198.16	198.38	199.22	197.56	199.12	199.81	198.96	198.16	198.1	197.95	199.11	200.52	200.79	199.85	199.37	199.07	199.04	199.72	198.77	198.77	201.23	198.96	198.73	199.25	200.96	198.99	198.49	199.82
204.23	203.17	204.02	204.93	201.6	203.91	203.3	205.57	203.3	201.73	204.23	204.48	204.94	204.64	205.25	204.37	203.66	202.67	205.5	203.3	204.83	204.61	205.7	206.06	205.41	203.17	205.31	203.87	203.31	203.15	204.39	204.07	205.02	203.94	203.67	203.26	204.24	204.03	202.55	204.08	203.69	204.19	204.33	203.36	203.5	205.18	202.4	202.78	203.22	203.54
218.71	215.74	215.33	217.59	217.14	218.43	216.75	218.16	218.1	215.97	215.11	217.43	216.22	216.48	218.61	217.02	217.92	217.21	217.57	219.01	216.11	216.36	216.86	217.34	217.09	217.83	215.54	217.79	218.62	217.35	216.32	217.07	217.08	217.66	216.43	216.98	217.2	215.47	218.07	216.37	215.39	216.69	215.89	215.95	215.16	217.78	216.06	217.55	217.6	216.8
199.1	199.6	198.75	199.76	199.06	199.83	199.9	200.11	198.01	200.35	201.29	199.68	199.24	199.11	200.33	197.99	200.11	199.47	198.98	200.17	199.68	199.17	199.27	199.42	199.66	197.64	199.74	199.57	198.73	197.43	200.77	198.08	198.89	199.76	199.78	200.31	199.2	199.53	199.95	199.14	197.78	199.2	199.45	199.98	198.68	200.8	198.04	199.5	198.45	199.56
209.12	208.26	209.76	208.88	210.28	209.72	209.32	209.55	209.21	211.21	210.52	209.6	208.29	208.43	209.54	210.17	209.85	210.62	210.83	208.79	209.61	208.99	208.59	209.46	208.04	208.3	208.2	210.11	209.01	209.85	209.77	209.32	209.53	210.07	209.09	209.01	209.67	208.38	211.27	209.89	209.36	210.92	210.7	209.49	208.84	208.9	209.02	209.32	210.08	208.75
210.31	209.4	209.26	209.43	209.45	206.61	208.48	209.15	209.71	209.08	209.09	208.68	209.32	209.21	208	208.19	209.16	208.46	208.04	207.82	209.73	208.28	207.81	209.14	208.66	209.36	208.77	208.14	208.34	207.85	208.9	207.58	209.07	207.65	209.16	207.63	210.36	209.78	209.36	210.29	207.92	207.33	207.79	209.81	209	207.88	208.74	208.88	207.49	209.79
209.56	212.4	212.16	210.1	211.91	213.36	213.05	211.62	210.75	211.55	209.24	211.34	210.8	213.13	212.76	209.69	210.75	211.53	212.48	211.56	211.89	210.64	211.4	211.69	210.94	210.72	211.13	212.86	212.53	212.15	211.35	212.1	212.11	211.75	211.5	213.12	211.96	210.58	211.81	212.18	211.92	211.66	211.22	210.53	210.62	211.71	211.1	211.28	211.2	211.15
205.7	205.85	204.45	203.67	203.73	204.57	204.83	205.14	204.6	203.02	202.62	204.95	204.91	206.27	205.21	205.66	205.58	203.58	204.9	204.9	203.67	204.22	204.83	206.18	205.59	204.08	204.54	204.52	204.48	205.34	204.52	204.27	204.42	202.34	203.85	204.19	205.7	205.69	205.86	204.49	204.94	206.76	203.53	205.44	205.99	203.9	205.84	202.84	203.95	201.71
209.19	208.19	208.86	209.97	207.98	207.78	209.78	208.05	208.11	209.08	209.26	210.29	208.96	208.28	207.41	210.16	209.53	207.51	210.29	209.47	208.95	207.42	210.75	207.87	208.74	208.26	209.98	208.3	207.59	209.32	209.44	207.94	208.58	207.48	208.14	210.41	208.92	206.88	210	209.15	209.24	208.44	208.87	208.93	208.32	208.73	208.48	207.54	209.06	208.58
202.63	201.85	202.2	203.54	202.62	203.55	204.42	203.08	203.86	202.58	202.6	202.41	202.14	204.36	204.78	201.17	204.02	201.85	203.57	204.14	204.1	204.33	202.14	203.36	204.32	202.09	203.45	203.38	202.72	202.37	202.79	203.73	203.02	203.17	202.22	203.46	203.48	204.06	203.17	202.11	202.7	204.41	201.82	203.96	203.25	203.13	204.79	203.42	202	202.43
208.93	208.56	209.51	208.19	209.84	208.78	208.22	208.36	209.26	209.33	209.99	209.22	207.52	208.73	209.7	208.79	208.3	207.79	209.4	208.82	207.42	209.54	209.08	207.52	207.77	210.17	208.28	209.03	207.84	209.14	210.04	209.54	208.4	206.06	207.73	207.97	210.68	207.49	209.41	208.06	209.6	208.88	208.51	209.73	207.96	209.2	207.85	210.07	206.35	208.63
203.31	201.73	202.28	202.51	203.34	203.16	204.21	204.05	202.51	204.14	202.22	203.23	203.16	201.99	202.1	204.03	204.39	203.4	202.66	203.14	205.78	203.32	204.03	202.65	202.73	203.68	203.1	202.35	202.58	203.46	204	201.75	203.38	202.59	203.4	204.86	203.83	204.03	203.36	202.69	203.21	204.45	202.46	204.23	203.58	203.15	203.03	202.52	203.23	203.15
212.94	213.32	214.89	214.15	215.64	213.68	212.24	214.65	213.46	212.35	213.76	213.04	215.77	214.1	213.95	212.7	213.82	213.33	213.46	213.22	212.54	213.68	211.43	214.21	213.4	215.11	214.83	213.75	215.25	213.64	212.95	213.64	213.78	213.08	215.1	214.21	214.71	213.88	214.42	213.78	213.09	212.08	213.61	213.71	214.38	214.35	213.58	214.6	214.53	213.16
220.07	217.84	218.09	218.47	217.07	217.64	216.68	219.05	217.02	217.95	219.53	217.15	219.93	218.63	219.33	216.47	216.98	216.62	219.08	217.48	217.67	217.18	218.41	217.74	215.94	216.59	217.62	216.66	218.24	218.53	218.36	218.29	217.66	218.46	215.72	217.54	216.16	217.51	216.88	218.87	217.56	216.87	218.19	218.52	218.79	217.52	217.21	217.62	217.41	218.85
213.53	213.11	211.81	211.3	214.08	212.16	213.86	214.56	213.46	213.68	211.69	212.48	212.61	213.47	213.88	215.08	214.3	210.79	213.46	213.13	213.35	212.93	213.85	213.59	212.69	211.56	214.23	212.88	213.27	212.9	214.67	213.66	212.74	212.22	213.22	212.95	213.8	213.91	212.73	212.14	213.41	212.64	213.63	215.07	214.41	213.06	212.04	213.62	211.21	212.49
206.46	206.87	205.35	205.38	205.99	206.06	206.52	206.89	206.47	206.06	207.39	205.71	206.61	206.17	205	205.91	206.89	207.12	206.98	206.87	206.35	206.47	206.31	205.03	205.61	207.15	205.56	207.09	206.69	207.08	207.29	205.93	205.97	206.41	204.73	204.36	207.46	205.08	205.93	205.62	204.8	206.1	206.06	206.63	205.42	205.32	205.89	205.99	206.64	205.96
202.89	204.41	203.39	204.4	204.31	203.2	203.13	203.83	202.11	203.45	203.39	200.82	202.06	203.12	202.68	202.71	203.51	202.78	202.29	203.59	202.29	202.18	203.48	204.61	204.38	201.96	202.93	203.67	202.56	202.91	204.1	204.48	203.32	203.6	202.37	202.71	203.56	202.33	202.75	203.01	203.56	201.44	203.43	203.4	202.4	203.07	202.19	203.94	202.64	203.93
195.97	194.7	195.81	195.17	196.09	195.2	194.68	194.95	195.08	194.15	195.67	196.35	194.67	195.76	196.14	194.56	195.01	194.53	195.07	195.92	195.58	194.8	194.55	195	195.03	196.06	195.46	195.26	194.97	194.95	194.73	196.19	196.57	195.26	194.2	194.7	194.72	194.22	195.18	196	195.57	195.93	193.59	194.89	194.33	194.04	193.96	195.55	197.68	194.7
207.44	207.13	207.07	208.12	208	208.22	208.17	209.06	208.66	209.79	207.14	207.89	209.59	208.56	206.82	207.21	208.55	206.84	208.67	208.87	208.45	208.73	207.67	208.74	208.02	208.27	209.29	207.66	206.65	208.43	206.92	207.05	207.39	207.76	207.44	207.93	208.79	206.29	208.41	208.15	207.76	207.24	208.24	207.37	208.6	208.18	207.54	208.38	208.36	209.13
207.98	208.31	207.58	206.85	208.2	208.28	208.09	207.59	208.11	208.08	207.95	208.04	207.46	206.52	208.86	209.08	207.96	208.14	205.97	208.42	210.29	207.85	207.47	207.79	207.84	208.15	205.53	208.18	208.25	208.72	205.75	207.9	207.9	209.11	208.02	206.34	208.06	207.76	208.98	207.43	207.63	206.76	207.11	207.63	208.76	206.96	207.2	208.09	207.46	207.04
202.84	203.41	204.7	203.45	205.85	202.99	203.24	203.1	202.52	203.99	203.44	202.76	202.81	204.1	203.86	201.83	203.54	203.31	203.25	201.92	202.5	203.92	202.6	202.5	205.36	204.2	204.33	201.68	202.77	202.95	203.68	202.99	203.3	203.48	204.74	202.69	202.56	204.61	203.02	203.7	203.67	203.21	204.35	202.6	204.4	203.82	202.73	202.55	203.74	201.46
209.54	210.15	209.72	208.96	209.93	211.04	210.18	210.34	209.78	209.7	210.07	210.7	210.71	209.71	208.9	209.07	210.8	207.86	208.07	208.6	209	210.07	209.84	208.11	208.69	208.29	209.22	209.56	210.67	211.22	207.75	209.41	210.17	210.54	210.15	208.76	209.75	209.9	209.26	208.48	208.62	209.31	210.87	209.31	210	208.35	208.4	211	210.09	208.12
213.8	213.48	211.99	213.33	213.32	213.43	214.19	212.28	212.81	212.39	213.27	212.48	212.9	213.15	214.24	211.86	212.2	213.87	212.55	211.9	212.89	211.56	214.73	213.47	212.53	212.95	212.42	213.56	213.99	214.6	213.1	211.19	213.94	213.13	212.04	212.8	213.48	212.52	211.18	212.3	211.86	212.46	213.08	214.19	214.13	213.78	213.07	212.9	213.73	213.79
201.27	198.81	200.37	199.46	198.76	198.57	199.5	197.83	199.7	198.6	199.4	200.17	198.62	198.59	199.84	199.64	199.93	199.53	199.32	199.22	198.63	198.63	199.17	199.25	199.38	198.62	199.03	200.65	199.57	200.2	200.37	198.43	199.54	198.23	199.91	199.25	199	198.63	199.19	200.58	199.87	199.54	197.92	199.07	199.93	198.31	199.41	200.38	198.66	201.25
211.62	211.5	211.92	210.36	211.48	213.02	211.53	211.63	212.25	211.39	212.53	212.1	210.69	212.82	212.77	210.6	212.89	211.63	212.26	210.46	211.46	211.08	212.29	213.35	211.67	211.58	210.12	210.81	212.19	211.01	212.83	212.78	212.17	211.99	210.35	210.23	210.59	212.75	212.2	211.91	210.88	213.11	211.94	213.3	210.92	211.11	212.72	211.54	212.97	211.14
207.71	208.44	207.25	208.87	207.57	207.45	207.39	208	208.2	208.49	210.04	208.17	208.28	207.22	207.49	207.05	208.37	208.28	208.82	207.26	206.82	206.62	208.94	207.64	209.25	208.38	206.72	207.86	207.59	208.48	208.26	210.08	208.65	208.57	208.68	207.34	207.58	208.39	207.97	208.18	209.23	208.96	208.14	210.08	207.93	207.05	208.91	206.49	207.62	208.35
196.2	196.44	194.57	193.67	195.71	194.98	195.13	195.07	194.57	195.8	194.67	195.68	196.05	194.82	196.17	194.78	195.63	196.29	196.54	196.11	195.35	195.31	195.95	195.63	193.83	194.72	194.32	194.15	193.71	194.77	195.7	195.59	195.77	195.62	194.87	195.31	196.17	194.95	195.24	195.83	196.62	196.37	194.08	193.06	196.24	194.37	194.6	195.92	195.12	195.58
200.66	204.03	202.05	200.38	202.75	204.03	202.73	201.78	201.97	201.14	200.95	203.02	203.28	201.69	202.17	200.95	202.88	202.63	203.22	203.1	202.86	203.42	202.86	203.76	201.23	204	203.41	202.12	201.61	202.46	201.99	203.04	202.74	203.18	203.07	202.97	202.4	201.38	202.97	201.92	202.45	203.79	202.36	201.69	203.14	203.06	203.36	201.8	202.09	203.48
208.23	208.44	208.44	209.19	207.6	208.24	209.44	209.72	209.44	208.67	208.01	207.37	208.34	208.2	208.91	207.44	208.68	209.26	209.59	208.06	208.71	207.84	210.09	207.24	206.78	206.7	208.27	207.37	209.49	208.36	207.8	208.57	208.86	208.25	207.8	208.57	208.13	209.49	209.65	208.53	210.34	208.48	209.13	208.85	208.93	208.75	205.94	208.19	208.3	207.86
207.33	210.06	208.26	208.45	210.09	208.6	210.25	208.89	208.57	209.27	209.48	208.63	208.96	208.8	209.1	209.24	208.18	209.58	208.79	208.96	207.53	207.95	207.3	208.82	209.33	209.06	208.96	209	211.94	208.39	208.29	208.71	207.54	207.72	208.98	208.61	208.71	208.77	208.83	208.53	208.11	206.67	208.66	208.41	208.42	209.64	208.91	209.68	210.22	209.82
199.91	200.48	201.31	200.19	202.97	201.11	200.73	200.12	200.63	199.51	201.32	200.66	200.46	199.7	201.2	199.93	200.44	200.72	200.11	200.92	201.61	200.02	201.06	200.27	199.67	200.44	200.64	199.56	200.21	200.53	200.5	201.29	199.76	201	200.08	199.5	201.57	200.05	199.66	201.91	201.42	200.8	201.14	199.02	200.58	200.25	200.11	200.1	198.71	200.59
209.05	207.79	208.33	209.2	208.82	208.23	208.11	208.51	210.61	208.55	209.1	208.97	208.28	209.58	209.26	209.12	207.87	208.41	210.03	208.1	207.13	210.31	209.75	208.66	208.65	207.82	207.96	208.39	207.95	209.07	207.76	207.88	208.18	210.27	207.62	208.52	207.42	209.59	208.27	208.75	210.39	208.19	209.4	207.41	208.34	208.76	207.02	208.35	209.49	208.72
217.92	216.51	216.37	215.99	218.49	217.73	217.58	216.18	216.35	219.07	217.61	217.15	217.74	216.51	216.01	217.43	217.59	218.32	217.65	217.83	217.24	217.66	218.04	216.85	216.82	217.97	217.44	217.68	219.01	217.16	216.93	217.62	217.07	216.73	218.08	216.93	217.92	217.02	217.48	217.42	217.03	217.08	217.93	216.41	215.18	217.91	217.86	218.32	217.82	217.7
197.09	197.9	198.31	196.79	196.34	199.88	198.43	198.16	198.74	197.32	197.61	197.27	198.16	197.37	197.73	198.66	200.51	198.55	196.75	200.23	197.92	197.78	198.27	198.43	199.54	200.27	199.32	196.23	198.15	198.72	198.33	197.32	199.17	197.68	197.83	198.3	195.16	199.15	197.94	198.04	196.55	197.74	198.48	199.36	196.86	199.47	198.04	198.26	199.51	197.8
203.68	206.74	203.43	204.76	205.87	207.13	204.36	204.52	205.38	205.56	204.7	204.78	204.42	204.56	203.84	204.78	205.08	204.19	203.17	204.91	203.24	204.29	205.12	205.92	203.87	203.76	203.36	205.54	204.47	206.15	204.64	205.05	204.83	203.93	205.89	205.01	204.47	205.22	204.88	205.51	206.31	205.5	205.32	204.89	203.78	205.32	202.69	204	204.53	204.38
211.62	213.63	212.59	211.1	211.55	211.46	213.05	211.38	212.49	210.9	210.84	211.34	211.63	210.47	210.9	213.14	212.22	211.26	212.16	211.08	211.7	211.35	213.17	211.37	210.33	210.49	211.19	211.74	211.78	211.25	211.23	214.09	211.35	209.83	210.24	212.05	211.24	210.19	210.5	212.57	210.9	211.91	212.06	211.23	211.59	211.84	212.14	211.09	211.69	210.52
210.02	208.58	208.73	209.33	209.69	208.06	209.48	208.2	208.46	208.35	206.59	210.07	208.08	209.35	209.72	208.17	208.8	208.46	208.6	208.46	209.29	208.62	206.93	207.92	208.85	208.12	207.09	208.57	209.55	208.17	209.73	206.85	207.8	208.87	207.99	210.37	209.16	207.75	208.41	207.87	207.58	209.47	208.37	208.84	209.17	207.75	208.9	209.32	208.39	207.51
203.06	201.12	202.39	202.67	201.61	202.39	202.75	202.57	201.29	201.6	202	201.66	203.24	201.58	201.03	202.67	203.24	202.82	202.17	203.65	201.17	201.51	201.19	202.49	203.24	202.72	201.06	201.75	204.23	202.04	202.9	201.53	202.67	202.78	204.36	202.9	202.13	202.34	200.99	202.65	202.36	203.23	202.45	202.85	204.04	200.83	202.65	204.35	202.16	202.91
208.25	207.33	207.59	207.77	207.9	208	207.86	205.74	209.31	207.95	208.21	208.41	208.97	208.14	206.62	207.78	207.32	208.28	206.42	207.59	208.11	206.34	207.72	207.12	205.87	209.13	208.31	208.22	207.77	208.51	206.37	207.8	207.92	206.71	207.44	207.29	208.23	208.52	207.48	208.26	206.89	207	206.77	208.3	207.9	207.62	205.86	208.39	207.94	208.17
204.12	203.37	203.95	205.08	201.69	202.87	203.64	203.21	203.71	205.08	203.4	203.71	204.45	205.05	203.88	204.5	203.71	204	202.62	203.3	203.04	204.91	202.96	204.11	203.38	203.84	204.02	204.78	203.89	204.27	204.45	203.77	202.8	203.45	203.84	203.2	204.06	202.76	203.61	202.22	204.69	204.27	203.2	204.17	205.12	204.76	202.37	203.46	205.46	203.35
202.48	201.27	202.19	203.21	200.86	201.51	203.22	201.69	202.92	203.25	204.45	202.94	203.69	204.9	203.39	202.68	201.15	202.44	201.79	203.28	203.21	201.35	204.57	202.86	202.88	203.05	203.3	202.55	202.33	202.25	203.11	201.52	202.44	203.82	201.9	202.33	202.43	202.32	203.37	202.64	203.71	202.17	201.54	203.35	203.95	203.11	203.77	202.21	202.77	203.41
211.13	211.95	211.46	210.13	211.73	212.5	211.03	211.99	211.73	211.5	211.64	211.3	211.16	212.11	211.87	211.49	210.65	212.15	210.48	212.17	210.55	212.32	213.67	211.37	211.65	211.72	209.96	212.38	210.84	211.73	211.81	212.53	210.95	211.25	212.87	211.68	211.78	211.28	210.52	212.88	212.77	211.59	212.26	212.05	211.12	210.84	212.31	212.33	211.57	210.52
211.68	211.14	211.12	210.75	210.07	210.5	211.65	212.74	211.61	210.68	211.11	212.45	211.79	211.54	209.51	212.03	212.98	211.15	212.12	212.52	211.17	212.49	210.33	211.19	212.06	211.88	211.91	212.25	213.66	212.54	211.76	212.23	211.2	210.32	211.81	211.32	212.83	210.16	212.52	212.23	210.32	210.88	211.91	211.74	211.46	211.21	212.41	211.4	210.86	212.37
197.94	200.56	198.78	199.5	198.02	198.15	201.19	198.91	198.02	198.36	199	198.61	199.8	197.87	199.32	198.21	197.07	199.26	199.06	198.02	199.13	197.61	197.6	198.81	197.96	198.25	197.75	198.91	198.69	198.77	199.89	197.47	197.69	199.21	198.9	200.4	198.18	198.38	201.15	199.77	199.35	198.23	199.54	197.93	199.87	197.75	198.4	199.16	199.13	197.71
201.57	203.49	201.45	202.1	201.22	201.3	202.95	201.68	202.1	201.15	201.33	199.98	201.61	200.56	201.57	201.87	198.62	200.48	202.86	202.24	199.89	202.48	201.26	200.79	202.94	201.08	201.78	201.4	200.69	202.04	200.51	201.74	202.27	202.06	201.31	200.58	201.3	199.63	200.14	201.59	202.4	201.21	199.64	202.69	201.69	201.98	201.06	200.22	201.63	202.25
205.09	204.25	203.09	204.71	203.8	204.24	204.31	203.46	202.79	204	202.65	204.73	205.1	204.76	204.67	203.99	205.97	203.05	204.48	203.49	204.94	203	204.24	203.59	204.7	201.53	204.48	202.93	204.69	204.04	202.83	203.96	204.07	203.94	201.68	203.24	203.08	203.23	202.94	203.44	205.62	203.77	203.52	204.17	204.1	203.43	203.2	203.09	204.46	202.7
208.15	208.69	209.04	208.69	209.71	209.26	209.39	207.97	208.31	209.09	209.5	209.19	208.98	207.19	208.61	209.06	208.42	208.75	207.03	208.3	209.6	209.53	208.52	209.47	208.63	209.45	209.41	208.91	206.72	208.96	209.37	207.27	209.07	209.06	207.8	208.04	207.76	210.57	208.18	208.48	207.72	209.35	207.58	208.71	207.02	209.61	207.97	209.01	206.8	207.88
204.15	204.52	204.27	204.62	204.4	204.53	203.93	203.63	204.58	203.33	202.48	204.12	204.46	204.01	204.3	203.44	203.66	203.48	204.8	204.45	204.63	204.33	204.42	202.46	204.77	203.88	204.72	205.35	204.05	203.88	204.79	206	203.73	204.34	204.24	202.99	204.5	203.61	203.66	205.23	202.83	204.01	203.42	204.41	204.25	204.37	204.62	206.11	204	204.06
208.97	209.24	209.13	209.69	207.47	210.03	208.73	208.6	210.63	209.89	209.13	207.64	208.75	208.22	209.39	208.87	208.49	208.48	209.04	209.05	208.13	208.38	208.63	208.87	208.18	208.88	207.83	208.67	207.96	208.56	208.59	209.12	210.66	209.59	208.15	208.92	208.44	208.28	209.34	209.35	209.67	208.77	209.2	209.71	208.87	209.48	207.64	210.07	208.78	207.74
207.96	207.78	209.68	208.07	208.91	207.43	209.1	208.24	208.45	207.05	207.35	208.41	208.17	207.92	209.1	207.68	207.54	209.45	209.17	209.38	207.17	209.22	208.98	207.81	208.96	209.7	207.68	209.06	207.75	208.92	208.39	207.95	209.22	208.77	207.27	208.17	208.34	207.86	208.13	209.91	207.76	208.27	207.4	208.27	207.34	208.2	208.93	207.14	210.03	208.45
206.92	206.66	206.78	207.13	206.35	205.44	205.4	207.38	207.52	206.73	205.08	206.45	207.3	206.07	204.52	205.99	206.51	206.58	206.37	207.19	207.64	205.18	207.37	204.97	206.27	207.3	207.4	204.73	207.1	207.59	206.49	205.14	206.22	206.06	206.84	207.33	206.53	205.78	207.38	207.23	206.59	206.07	205.58	206.14	207.06	207.4	206.69	206.63	205.35	206.66
202.71	202.47	203.16	202.98	203.86	202.08	202.77	203.03	203.43	202.61	202.9	202.83	201.93	205.34	202.15	203.66	202.9	202.96	204.34	203.7	204.31	201.99	203.74	203.92	203.28	203.75	204.49	202.61	202.91	204.42	203.87	202.75	204.21	203.29	203.76	203.25	202.88	203.55	202.24	202.54	202.86	204.44	203.7	203.75	203.37	203.07	201.16	202.12	204.66	201.72
218.22	218.14	216.52	216.43	216.43	216.16	217.43	217.84	218.1	216.91	216.55	216.81	218.52	217	218.66	218.4	218.57	217.86	216.65	217.15	216.55	216.57	216.21	217.14	216.71	216.56	215.91	214.73	217.28	216.87	216.27	215.93	215.95	218.21	216.64	217.61	216.96	217.38	216.71	217.67	217.61	216.61	216.93	215.97	217.51	216.97	217.46	218.08	216.39	217.69
208.94	208.04	209.76	207.9	208.41	208.9	209.64	209.36	208.95	207.69	207.84	208.85	209.15	206.78	209.48	207.74	210.08	209.44	209.86	209.06	208.31	208.95	209.84	208.91	210.19	210.1	208.92	208.22	209.06	208.38	208.54	209.12	208.87	209.11	208.33	208.65	208.77	209.93	208.26	209.43	209.1	209.26	208.74	207.61	208.85	210.02	207.8	208.42	207.68	208.8
218.14	217.53	217.51	218.87	217.55	217.98	217.86	218.08	219.49	219.27	218.2	217.4	218.67	217.19	217.86	217.63	216.86	218.42	217.89	217.99	217.58	219.23	217.88	218.76	218.43	217.06	217.75	217.13	216.18	217.61	218.72	216.74	218.04	217.78	216.84	216.32	218.15	217.81	218.12	218.43	217.68	216.57	217.03	217.1	219.98	214.94	216.24	218.7	217.23	216.91
217.26	216.03	215.16	217.61	217.44	217.13	216.83	216.51	216.75	218.31	215.74	217.61	215.02	217.54	217.17	217.62	217.13	217.5	218.38	217.87	218	216.05	217.65	217.02	218.26	218.3	215.86	215.93	217.36	216.77	216.98	216.58	216.39	216.19	218.35	219.12	216.99	216.67	216.28	214.75	215.65	217.29	216.36	216.9	218.27	216.45	217.16	215.19	217.73	218.87
211.92	210.69	211.72	212.29	214.03	212.58	211.14	212.32	211.51	210.33	211.55	211.26	210.66	212.16	211.94	212.67	212.42	211.3	211.65	211.25	211.22	211.58	210.54	210.84	212.33	211.35	211.39	211.78	212.26	211.05	212.74	210.95	211.29	211.5	211.72	212.82	210.81	212.24	211.39	212.49	210.3	212.61	212.14	211.47	212.73	212.05	210.2	213.21	211.98	212.44
202.77	203.55	202.84	201.73	203.04	202.29	200.73	201.22	200.89	203.12	201.37	201.3	203.77	202.94	203.53	202.22	201.34	203.5	201.41	202.09	202.56	201.85	201.86	202.74	202.07	200.41	202.32	202.03	202.76	200.77	202.34	202.92	201.6	203.63	202.1	203.47	203.04	200.74	202.06	202.42	202.66	202.61	203.51	203.87	203.24	203.01	202.27	202.51	203.73	200.12
206.16	207.23	207.7	207.56	206.65	207.74	208.25	208.32	208.63	207.68	207	206.89	207.12	207.31	208.09	207.69	208.17	207.79	207.49	208.38	208.79	208.38	207.43	207.22	207.25	206.48	207.83	207.29	208.3	208.64	206.64	207.35	208.26	206.73	208.59	207.94	207.49	207.78	206.84	208.63	207.42	206.98	207.53	206.13	207.41	208.51	206.77	208.11	207.29	207.94
212.85	212.01	211.18	211.37	210.33	211.47	210.72	210.11	212.13	211.07	212.45	212.12	211.76	210.61	211.23	212.07	211.9	212.07	211.46	211.65	212.05	211.87	211.6	211.81	211.56	213.16	211.59	212.86	210.34	211.35	213.03	211.82	211.78	211.26	211.66	211.6	214.18	213.81	211.51	211.36	212.25	210.76	211.7	211.85	211.25	211	210.02	211.63	211.76	210.3
213.99	212.03	212.01	213.79	213.01	213.14	213.27	214.16	213.49	213.33	213.7	211.41	214.61	212.19	212.69	214.13	212.26	214.06	212.83	213.81	213.31	212.91	213.33	212.71	212.65	211.04	212.62	211.77	213.54	214.21	212.44	212.57	212.81	212.26	213.82	214.51	211.03	212.16	212.27	213.88	213.6	213.85	212.51	213.71	213.23	210.75	212.85	211.86	214.1	213.27
205.21	205.41	206.96	206.45	204.37	203.12	205.35	205.69	205.32	205.6	205.75	206.28	203.59	205.65	205.51	206.83	204.59	205.47	205.54	205.37	206.26	206.41	205.22	205.59	205.33	205.93	205.84	207.01	204.34	204.88	206.19	206.3	205.61	205.09	206.2	204.59	206.23	204.74	206.05	207.54	204.37	205.75	204.02	205.18	206.9	204.33	207.42	205.24	205.72	207.14
208.84	208.32	207.47	207.93	209	207.7	209.53	208.47	208.85	207.01	208.47	208.48	208.01	209.18	207.99	209.38	208.95	207.78	208.23	208.81	208.28	210.01	208.7	208.59	207.64	207.51	208.81	206.64	207.58	209.27	209.48	209.23	208.55	207.39	207.98	206.95	209.15	209.22	207.96	207.86	207.44	208.39	206.89	208.63	207.86	208.31	209.85	207.7	209.48	207.99
208.04	208.6	206.91	207.4	207.28	207.47	210.25	208.85	208.65	207.63	207	207.16	206.75	209.46	206.63	206.09	206.54	208.19	207.17	208.69	207.68	207.82	208.01	207.66	208.99	208.82	206.56	206.55	207.63	209.07	207.81	206.69	207.79	205.82	207.22	208.48	208.43	207.68	207	207.36	207.34	209.33	207.06	206.89	207.61	209.79	208.01	207.26	205.13	207.97
209.53	209.37	208.42	207.79	210.25	209.71	207.38	209.99	207.41	207.78	206.39	208.3	208.75	208.12	209.92	210.32	208.73	209.47	209.97	208.87	209.88	208.3	209.29	209.01	206.38	209.26	209.51	208.34	208.08	206.55	208.21	208.71	209.49	208.38	208	208.57	208.74	209.55	208.46	208	207.22	208.45	209.21	208.23	209.39	209.86	207.8	208.67	208.06	209.04
206.46	203.68	204.53	205.5	203.72	205.21	203.69	205.89	204.26	203.35	206.53	204.26	205.96	204.67	205.96	204.74	205.84	204.78	204.72	205.02	204.4	206.24	204.81	203.91	205.53	205.82	203.84	204.59	204.62	203.17	204.72	203.51	204.63	204.54	204.98	204.56	204.1	203.38	204.97	205.6	207.29	204.49	204.74	205.36	204.22	204.46	204.52	204.57	203.4	205.28
216.16	217	217.08	215.46	215.49	216.42	217.14	216.48	217.43	218.36	217.35	216.01	215.81	217.84	217.9	217.75	216.48	217.33	217.42	217.97	216.04	217.62	217.46	216.25	217.29	216.43	216.21	215.77	216.38	216.86	216.35	216.8	216.78	217.55	216.85	216.21	216.06	216.34	215.96	218.22	215.32	216.34	218.44	216.67	217.96	217.46	216.84	215.8	217.28	217.66
203.8	201.91	203.07	203.42	202.7	201.98	202.06	201.29	200.76	201.86	202.27	203.8	203.12	201.99	203.55	204.03	202.85	202.13	203.95	202.21	203.06	203.52	203.26	202.36	202.21	203.49	203.33	202.81	203.06	203.21	204.44	203.11	203.2	201.56	202.3	201.73	202.17	202.92	202.07	201.6	201.97	203.39	202.15	202.96	202.3	201.88	202.35	203.29	201.85	202.67
199.28	200.34	199.59	198.43	198.57	199.88	200.01	199.91	200.42	199.1	197.78	200.57	199.01	199.29	198.89	198.92	198.76	199.81	199.59	198.85	198.79	199.07	199.62	200.46	200.49	200.02	197.2	197.66	200.47	199.73	200.57	197.78	200.15	200.48	199.74	199.47	199.89	200.21	200.71	199.47	199.72	198.96	200.31	198.69	198.89	201.68	199.98	200.16	198.93	199.07
208.84	210.29	208.55	207.83	208.44	207.37	209.95	208.43	208.42	208.67	210.12	207.52	207.12	207.75	207.69	208.89	208.18	208.66	208.67	209.72	208.41	209.21	207.57	210.04	207.51	208.59	207.65	209.18	207.83	208.46	208.04	207.46	208.02	209.77	208.84	209	208.75	208.82	209.33	208.16	208.65	210.01	208.85	209.34	208.89	208.83	208.16	207.53	209.35	209.28
198.31	198.62	198.9	197.97	198.23	199.11	198.82	198.65	199.54	197.9	198.36	196.8	198.31	197.36	198.1	199.1	198.65	199.43	197.82	197.33	197.79	196.78	197.62	199.5	198.23	197.61	197.51	197.28	196.82	199.48	197.23	197.72	198.2	198.18	197.86	198.14	199.47	198.8	198.92	198.62	198.22	199.31	199.23	198.27	198.31	198.21	197.37	198.11	199.7	197.27
206.15	205.65	206.39	208.54	208.37	206.92	208.18	208.04	206.86	207.46	206.63	206.44	207.07	208.44	207.77	208.27	206.83	208.19	205.97	206.95	207.73	207.03	207.69	206.6	207.86	208.16	208.27	207.55	208.75	208.39	207.13	208.71	207.52	208.08	208.8	208.1	206.44	207.64	208.76	206.21	206.72	208.58	206.21	206.83	207.16	209.24	207.06	208.25	206.84	208.03
207.08	208.92	208.79	208.58	208.68	209.52	207.55	208.14	208.34	209.11	207.33	208	208.19	209.13	208.49	207.17	206.26	209.12	206.91	208.22	208.29	207.72	206.7	208.19	208.23	208.47	206.47	207.21	208.08	206.53	207.99	209	207.59	207.45	206.55	208.5	205.49	207.34	206.87	208.79	208.31	208.86	207.88	206.93	208.35	207.28	206.27	210.82	206.17	208.81
207.21	207.81	208.99	207.16	206.08	207.91	206.95	207.23	208.54	207.4	208.16	206.42	208.14	207.21	206.98	206.55	209.12	207.23	207.72	207.37	208.13	207.11	209.2	207.74	207.35	207.46	205.97	208.04	207.68	207.38	208.55	205.61	207.18	207.07	209.89	206.07	208.8	207.04	208.14	207.43	208.45	207.61	208.13	206.93	206.83	208.86	208.9	207.9	208.36	207.28
204.31	202.99	202.06	202.91	202.51	203.57	203.04	203.82	202.38	204.01	203	201.86	202.12	203.86	204.14	201.47	203.58	203.23	204.8	201.6	202.55	203.05	202.55	203.81	203.08	202.02	203.95	204.04	203.6	202.37	201.95	204.08	203.38	204.61	202.53	203.46	202.42	201.66	203.73	202.12	203.15	203.16	202.33	201.34	203	202.74	202.13	203.51	202.31	202.45
209.46	209.89	210.48	211.85	209.72	209.65	210.85	209.05	208.51	209.77	209.82	209.17	209.95	209.29	210.86	209.13	209.07	210.36	208.47	209.57	211.27	210.16	209.6	210.43	210.55	209.56	209.73	208.97	208.84	208.86	209.42	209.92	211.55	207.76	209.32	209.44	211.29	211.15	211.34	209.71	208.07	209.74	209.54	210.7	208.84	209.3	208.86	209.62	208.52	210.65
209.76	210.07	209.48	209.37	209.16	207.65	208	208.7	208.85	208.25	208.26	207.39	208.5	209.49	208	209.21	210.17	208.53	209.36	207.28	207.78	207.67	207.61	209.03	208.95	208.52	208.79	210.07	210.24	209.13	207.55	209.93	207.76	208.87	207.95	208.17	209.45	208.03	208.3	208.51	209.19	208.07	208.17	208.24	209.12	207.84	208.67	207.79	209.66	208.34
201.12	198.74	198.85	200.56	200.81	199.07	199.22	199.55	199.95	199.75	198.4	198.58	200.2	198.88	199.27	199.1	200.19	200.12	198.54	199.34	198.34	199.36	200.12	199.19	199.21	200.95	199.8	197.88	198.48	200.01	199.57	199.34	198.41	200.44	200.71	200.14	198.79	199.95	199.2	199.11	199.17	199.78	199.08	198.74	198.63	199.69	199.8	199.31	199.19	199.31
202.62	205.3	204.49	203.53	204.06	204.48	204.4	203.46	204.52	203.93	202.78	203.62	202.86	202.18	203.82	204.06	203.7	203.65	203.34	203.54	203.62	205.87	203.88	204.92	205.68	204.44	204.08	203.93	202.86	203.63	203.56	202.73	203.41	205.37	204.23	204.02	204.21	203.24	204.69	203.85	204.54	203.85	204.51	204.32	203.09	205.85	203.53	205.44	203.21	203.27
209.01	208.12	208.17	209.94	209	207.61	208.17	207.81	209.11	208.77	210.3	207.66	207.82	208.69	208.31	209.28	209	210.19	209.06	209.53	207.91	209.44	207.44	209.09	209.8	208.64	209.02	208.82	210.32	209.33	209.79	208.89	209.52	208.56	208.17	207.56	209.36	208.04	209.14	208.73	207.99	208.41	207.53	208.98	209.43	207.99	209.04	209.22	209.16	208.54
206.14	209.52	208.02	208.22	208.5	206.58	206.99	208.44	209.02	208.36	207.66	206.11	209.04	210.5	208.39	206.54	206.52	208.45	209.31	208.14	207.37	207.81	209.13	207.63	206.83	208.49	208.31	208.45	208.74	206.62	206.4	209.05	205.45	208.91	206.38	207.28	207.01	207.88	207.55	207.64	206.43	206.14	208.04	208.93	207.94	208.89	207.29	207.86	207.15	207.12
205.46	205.74	205.7	205.97	206.01	205.63	206.09	205.47	206.47	204.37	205.1	206.05	205.89	206.65	203.28	205.82	204.76	205.37	205.67	205.95	205.21	204.96	204	205.97	205.98	203.46	205.46	204.13	204.96	204.59	204.74	204.6	205.99	205.46	205.55	206.66	205.89	205.21	204.89	205.08	205.53	205.67	206.54	204.41	206.7	206.46	205.57	205.42	206.89	205.54
213.07	212.07	212.05	213.36	213.34	212.29	211.49	212.59	211.32	212.5	210.19	214.56	213.28	212.61	212.62	213.02	212.47	213.47	213.3	210.76	214.22	211.94	212.57	212.2	214.17	212.91	212.03	211.4	211.75	211.11	211.85	212.79	212.45	211.85	211.84	213.53	211.22	214.38	211.6	212.9	211.8	212.97	211.97	211.11	212.92	212.27	212.3	210.98	211.99	213.71
199.74	201.05	200.18	199.78	199.94	200.97	201.24	200.38	200.6	201.72	200.25	201.03	202.33	200.48	199.32	199.32	200.3	200.15	200.4	199.65	200.58	201	199.03	199.95	199.01	201.18	200.4	200.8	199.13	200.59	200.55	201.11	199.25	200.47	199.8	202.07	200.54	201.62	200.01	198.54	199.95	199.8	200.03	200.64	200.38	200.38	199.88	199.4	201.38	200.3
204.88	203.71	204.15	203.59	203.9	203.66	203.07	203.04	202.09	202.64	202.56	203.79	203.23	203.88	204.29	203.07	204.02	204.79	204.63	203.47	204.32	202.74	203.54	202.85	204.49	203.3	204.93	203.86	202.71	202.69	203.04	204.59	204.63	202.7	204.48	202.44	204.74	203.46	202.31	203.07	203.17	203.66	205.08	203.47	201.33	203.34	204.41	205.07	203.13	204.14
207.63	208.18	209.15	207.89	209.76	207.59	208.32	208.87	208.54	208.37	207.89	208.83	209.64	209.43	208.79	206.69	208.09	208.17	209.4	208.08	209.2	208.16	208.47	207.89	208.05	209.81	209.24	208.9	208.76	208.73	208.9	209.06	207.76	208.42	208.13	208.04	209.03	208	209.49	210.46	208.8	208.09	207.56	206.45	208.08	208.84	208.61	209.19	207.65	208.63
205.69	207.89	206.91	207.44	204.75	205.8	207.61	206.49	206.6	206.17	204.95	207.92	206.77	206.91	206.27	204.85	206.49	207.07	205.85	205.75	205.66	206.92	205.28	206.11	207.3	207.13	205.96	206.27	206.07	206.57	205.63	206.65	205.99	204.77	206.18	206.06	207.09	205.23	206.48	205.45	206.84	207.64	206.38	205.96	205.29	206.8	206.94	207.31	206.39	205.65
213.43	211.43	213	212.66	212.53	211.92	213.27	214.38	211.34	210.92	211.22	213.51	211.37	214.37	211.4	212.07	213	212.01	212.56	212.3	211.95	214	212.85	211.89	213.79	212.47	213.1	210.89	211.18	212.34	211.24	211.65	212.13	211.68	211.85	214.44	213.78	210.81	212.72	212.19	210.68	211.1	211.7	211.92	211.32	213.97	212.03	211.21	211.53	212.2
203.51	202.75	202.18	205.22	201.79	201.15	203.01	203.37	201.24	201.87	202.08	203.96	202.58	202.23	202.92	204.2	202.5	202.25	203.12	202.38	202.71	201.75	202.39	202.16	203.32	203.72	201.42	201.6	202.64	202.94	202.26	202.71	201.48	203.69	202.57	202.12	203.88	201.86	201.75	202.56	203.32	202.24	203.16	203.97	202.81	200.55	201.38	202.09	203.77	200.48
204.32	203.7	203.13	203.34	204.32	205.62	205.76	202.55	203.27	202.22	205.42	201.68	204.23	202.62	204.63	206.11	204.03	203.16	204.58	204.77	205.3	203.28	203.62	204.02	202.89	204.56	204.6	204.63	202.92	203.86	204.35	203.81	204.77	205.01	204.7	204.89	204.55	205.14	204.14	203.56	203.48	203.93	202.89	204.03	204	202.46	203.7	204.48	203.4	203
204.26	202.98	203.01	204.31	204.05	204.59	204.33	204.11	203.44	204.12	204.18	204.5	205.17	204.51	203.49	204.7	202.36	203.25	203.43	203.26	204.51	202.72	202.08	204.58	203.27	203.99	204.11	205.14	206.16	204.85	204.66	202.59	204.44	204.81	203.02	203.1	206.13	203.29	202.95	204.69	201.03	204.38	205.35	203.39	204.39	203.67	203.11	204.48	205.45	203.4
209.36	209.23	208.66	208.2	208.36	208.37	211.29	206.99	208.39	208.33	207.14	209.35	206.84	209.27	208.09	206.58	208.97	209.44	207.67	209.49	206.92	209.53	209.93	207.44	208.93	208.47	207.6	207.05	207.55	207.55	209.56	207.2	208.64	208.87	208.43	208.62	207.39	208.57	208.4	206.63	209.47	208.95	208.6	207.64	208.41	209.67	208.16	208.16	209.07	210.44
203.33	203.13	204.13	202.17	204.32	204.56	202.63	204.16	203.61	202.37	203.36	204.07	203.36	203.02	203.96	204.13	202.42	201.01	201.75	201.74	203.38	202.89	202.69	202.49	203.78	203.25	205.51	204.66	204.36	202.78	202.81	201.12	202.97	202.04	203.25	203.75	203.8	204.01	202.82	203.46	203.45	202.15	202.24	204.54	204.3	202.28	203.94	201.67	202	202.91
208.18	210.01	209.21	207.69	207.74	209.9	208.82	208.7	208.63	210.23	208.54	207.32	208.52	208.59	209.26	210.54	210.35	209.57	209.23	209	207.64	208.39	209.14	208.63	208.46	208.87	208.06	210.74	208.81	210.01	209.97	209.34	208.35	209.35	207.76	210.13	209.16	208.24	208.45	207.93	210.69	208.94	209.91	208.78	207.6	209.37	211.21	208.44	208.89	208.58
199.26	198.16	198.17	198.63	199.17	199.42	199.74	198.66	200.07	198.2	198.44	198.11	199.6	197.2	198.3	197.46	199.07	196.53	199.19	197.87	199.07	198.51	198.49	197.55	198.94	198.69	199.25	199.12	198.09	197.06	198.47	197.9	198.96	197.26	199.52	199.15	198.24	197.65	198.83	198.62	198.28	199.97	199.78	197.49	199.61	199.51	200.57	197.73	196.99	198.9
213.47	213.51	212.59	213.43	213.41	214.19	214.77	213.83	214.52	213.03	213.2	215.07	215.67	214.37	213.46	213.37	214.97	212.58	214.89	214.81	214.2	214.2	213.13	211.41	214.35	214.55	212.78	213.83	214.51	214.91	215.13	214.47	213.25	213.3	214.33	215.46	213.86	213.56	214.4	215.73	213.86	212.71	213.9	214.36	213.87	213.5	213.74	214.25	213.96	213.67
204.1	202.29	204.21	203.16	203.46	205.2	202.49	204.26	204.57	204.05	203.64	203.46	202.17	204.6	203.52	203.67	204.2	202.97	202.71	203.03	204.09	203.06	202.76	203.71	202.82	201.66	204.26	204.04	204.34	202.6	201.9	203.06	204.63	203.17	202.92	203.48	201.87	204.58	201.46	204.66	204.03	204.06	204.57	203.89	202.78	204.4	202.2	203.37	203.61	205.09
207.34	207.65	207.91	207.85	210.07	209.38	208.93	208.96	207.88	207.94	209.94	208.9	209.04	208.12	208.37	208.24	208.67	207.75	208.56	208.46	209.19	207.69	206.75	207.69	207.74	210.23	207.68	208.21	208.18	208.69	208.39	207.2	209.01	208.49	208.38	205.73	210.03	207.93	208.62	208.44	208.19	208.01	207.82	207.17	207.37	208.5	208.81	208.79	207.66	208.1
198.36	197.57	199.13	198.99	197.62	198.47	199.21	198.65	198.09	199.02	200.65	199.01	199.57	199.17	198.77	196.91	198.62	196.85	198.79	196.06	197.41	198.78	197.74	197.61	198.17	199.55	199.16	198.08	197.72	198.43	198.69	197.73	197.3	199.03	197.88	197.57	199.1	197.25	198.18	196.95	198.21	197.39	198.77	200.18	198.62	198.51	199.09	197.7	198.74	199.48
218.25	217.58	217.65	219.59	217.67	217.08	216.77	217.61	218.46	219.9	217.78	219.44	216.99	217.92	217.69	217.38	217.44	218.81	218.5	218.59	217.39	217.33	215.55	216.38	218.4	217.85	217.87	216.82	217.65	217.17	217.56	216.8	214.97	216.07	218.12	217.19	220.7	216.41	218.78	217.57	218.57	217.55	218.62	216.2	218.24	216.81	217.89	218.33	217.67	217.11
201.14	201.27	202.63	200.11	201.71	201.51	200.62	203.07	200.59	202.55	200.54	201.09	201.6	201.81	201.36	201.44	201.97	201.53	200.54	200.24	200.12	201.2	200.68	201.56	202.48	197.88	201.44	201.11	201.58	201.45	200.34	202.5	200.86	200.7	201.33	201.04	201.74	202.23	199.49	201.19	201.7	201.23	202.54	201.8	201.88	201.43	201.73	200.48	201.6	200.31
202.65	204.09	202.59	202.67	202.93	202.66	204.28	203.5	202.03	202.8	201.83	201.98	203.66	201.13	204.54	201.74	202.48	201.8	202.48	203.13	201.92	203.08	202.72	202.93	203.31	201.78	203.04	202.85	202.34	201.86	202.18	202.98	202.99	203.55	202.73	201.21	203.13	202.69	204.07	203.43	202.05	201.87	203.28	201.75	202.78	202.08	203.26	202.51	202.12	201.87
196.96	198.35	199.33	198.39	196.82	197.61	197.73	197.29	197.32	197.29	197.59	197.98	198.29	195.63	197.94	200.25	198.36	197.42	198.47	197.39	197.85	199.34	198.16	196.85	197.41	198.59	196.05	198.58	198.95	198.19	197.32	197.58	196.88	197.03	197.82	197.98	197.46	196.85	197.96	199.99	197.93	197.91	198.41	198.13	196.95	197.02	198.35	197.56	199.58	198.1
211.83	212.05	212.51	210.8	212.42	213.34	211.36	212.32	212.02	211.37	213.65	210.67	211.1	212.18	210.95	212.81	213.07	211.67	211.74	212.18	211.46	211.59	211.78	213.45	210.96	212.38	212.79	213.43	210.12	212	212.38	213.12	211.76	211.57	210.39	213.05	213.02	212.21	211.85	211.18	211.17	211.38	211.47	211.23	214.04	212.47	210.41	210.98	212.43	211.52
211.66	212.64	212.52	212.97	214.04	213.43	214.29	214.01	213.76	212.27	213.34	213.32	212.84	214.05	213.76	213.72	213.11	212.19	212.56	214.1	214.26	213.83	213.21	212.39	212.67	213.15	213.02	213.1	212.14	212.24	214.69	212.52	213.62	212.34	214.2	213.83	212.43	212.89	212.59	214.42	212.27	213.59	213.45	211.88	213.24	213.31	213	212.99	213.15	212.58
205.93	205.88	206.89	204.66	203.77	204.51	205.17	204.34	204.98	205.2	204.84	203.08	205.97	204.21	205.89	205.07	205.95	205.21	204.61	203.96	205.25	205.33	204.03	205.87	202.66	204.23	203.95	205.51	204.12	203.32	204.9	205.07	204.43	204.61	204.79	204.47	204.24	203.45	204.95	204.91	204.83	206.91	203.98	205.46	203.59	205.69	205.04	205.33	206.65	204.19
199.36	197.04	199.68	199.4	198.61	198.31	197.96	198.6	197.57	199.77	197.17	198.76	199.75	198.95	199.01	199.22	197.31	198.14	198.93	199.39	197.62	198.51	197.93	198.28	197.25	198.23	198.08	200.21	198.68	197.77	199.1	198.7	197.42	197.14	198.67	197.48	198.16	198.22	198.9	198.3	197.92	198.3	199.04	197.65	196.73	199.32	197.61	197.09	198.93	198.03
195.02	195.22	195.78	194.78	196.1	192.93	194.77	195.52	194.53	194.93	194.97	194.9	193.29	195.14	196.56	194.69	195.95	196.1	194.98	195.6	194.61	195.18	195.55	194.77	195.37	195.32	195.69	194.41	196.38	195.81	194.06	195.55	196.1	195.58	194.61	196.32	194.69	194.18	195.71	194.45	195.96	194.6	196.31	195.03	195.31	196.1	193.97	195.86	195.35	193.49
207.6	206.37	205.54	207.45	205.73	205.52	207.5	207.64	205.97	206.79	207.03	206.27	207.86	205.88	205.31	205.71	204.83	206.59	207.03	206.99	206.82	205.85	206.2	206.11	206.58	205.29	206.94	206.82	204.57	206.61	205.78	206.4	205.17	205.39	207.16	206.49	206.79	206.12	207.59	205.72	206.04	206.13	207.4	205.85	209.02	206.22	206.94	205.75	206.21	207.76
203.69	204.38	202.61	202.83	202.49	202.37	202.34	202.05	205.61	202.63	203.26	204.24	202.42	204.59	202.68	205.21	203.61	204.15	203.24	205.52	203.92	204.11	204.47	205.08	204.84	202.98	203.5	202.17	204.09	203.33	202.6	203.33	202.51	202.64	202.39	203.3	203.47	204.43	205.23	201.51	203.6	202.06	203.9	203.02	203.57	203	202.58	203.36	202.12	202.95
207.77	209.68	207.36	209.07	208.76	209.01	208.68	209.92	207.64	208.93	210.05	209.47	208.59	207.75	210.11	208.16	209	209.49	209.06	209.23	208.52	208.51	209.08	209.03	210.24	207.75	208.71	207.41	208.31	209.23	207.92	209.64	210.05	210.81	207.32	209.72	208.94	208.58	208.5	209.1	208.01	209.01	209.9	208.75	209.62	207.58	207.55	208.96	207.17	209.02
207.84	207.33	208.35	207.17	208.28	207.36	209.67	206.85	207.38	210.05	206.6	208.39	205.75	206.58	207.92	207.63	207.18	207.51	207.1	206.73	207.99	207.06	209.64	209.12	206.97	207.11	208.42	208.32	207.27	206.64	207.73	208.17	208.66	207.14	207.77	206.76	205.89	207.22	209.13	208.05	208.15	207.53	207.15	207.71	207.39	207.75	207.3	208.21	207.55	207.25
202.91	203.05	204.32	203.26	202.79	201.67	203.98	202.99	203.97	205.03	203.19	204.79	203.09	202.27	201.78	204.48	203.38	202.44	202.68	203.08	203.16	201.75	202.78	202.36	205.37	204.21	203.75	203.96	203.46	202.95	202.98	203.35	203.19	204	203.76	203.92	205.05	202.72	202.9	203.68	204.53	201.68	203.65	202.59	203.77	201.53	202.84	204.57	201.41	203.88
203.03	202.64	203.4	204.43	203.67	203.76	203.01	202.45	201.79	204.64	202.54	203.42	201.6	203.85	203.21	203.36	203.39	204.3	203.65	203.65	202.84	204.08	201.7	204.07	202.35	203.98	204.27	203.38	202.57	202.71	205.73	203.62	202.7	202.5	203.59	205.39	202.33	205.31	203.6	203.22	203.5	202.81	203.75	205.57	202.96	203.37	201.9	202.23	203.68	204.23
218.01	216.48	217.12	216.13	218.78	218.51	217.7	218.77	217.51	217.86	217.38	217.44	217.12	219.5	217.67	217.18	218.16	218.83	218.17	218.15	218.47	216.7	219.31	217.43	217.86	218.73	217.4	218.46	219.37	217.85	216.87	218.05	217.72	218.08	217.68	218.95	218.43	218.24	218.87	219.49	217.84	217.87	218.88	218.19	218.74	216.13	217.27	216.36	217.5	217.01
211	211.14	213	211.67	210.1	211.8	210.77	210.87	209.36	211.65	211.81	212.17	212.51	211.96	212.93	212.49	210.53	213.23	212.33	212.15	211.06	211.89	212.68	212.53	211.18	210.59	211.08	211.46	211.14	212.48	212.41	211.32	211.81	211.55	210.86	212.78	210.45	210.87	211.35	212.37	211.17	212.67	210.88	210.1	212.68	212.54	211	212.21	212.75	211.46
207.35	208.52	209.26	207.59	207.41	207.61	207	207.14	206.8	207.53	208.01	207.61	205.94	207.17	207.7	208.13	208.45	207.53	207.31	206.31	207.84	208.58	208.66	205.68	206.19	207.38	207.06	208.05	206.9	207.67	206.39	206.71	207.02	207.28	206.65	207.9	208.4	206.42	205.18	207.49	207.5	208.42	207.24	206.33	208.04	209.6	208.42	208.77	207.16	208.09
199.74	199.55	198.59	200.96	199.82	200.89	200.24	201.66	199.56	200.46	201.44	200.27	198.61	201.77	200.58	199.02	198.84	199.82	201.07	199.99	199.76	200.16	199.98	199.23	198.95	200.33	199.4	199.57	200.52	200.4	200.22	198.98	199.29	200.68	199.89	200.97	199.94	202.03	201.51	198.86	200.38	199.33	199.02	198.99	199.25	200.96	200.58	200.83	200.49	200.48
204.17	207.96	206.04	206.79	205.63	204.65	207.04	206.9	205.9	205.09	205.12	205.98	206.1	205.33	205.92	206.41	205.84	204.03	203.66	205.52	205.03	206.68	205.8	205.43	205.91	206.23	206.3	204.35	205.29	205.43	204.9	205.79	205.35	205.34	206.47	204.58	205.63	206.58	204.46	206.31	204.72	205.92	205.31	205.42	204.94	203.31	206.67	205.03	205.3	206.53
208.67	208.43	210.46	210.15	208.92	209.77	209.78	209	209.79	208.98	209.68	209.78	209.39	209.96	210.39	211.16	208.2	208.69	210.33	208.12	209.95	208.68	209.8	210.04	209.26	208.98	208.32	210.1	209.83	210.01	207.61	208.92	209.18	209.15	210.24	207.1	209.25	207.63	208.52	209.28	209.76	209.37	210.21	208.76	209.56	209.86	209.24	209.31	208.12	209.99
198.09	196.94	198.19	198.08	196.86	197.66	197.1	198.33	196.65	197.61	197.07	198.09	198.34	196.83	198.72	197.31	200.16	198.89	198.17	197.56	196.49	196.16	197.86	197.62	197.07	198.33	200.6	197.55	198.15	197.48	197.13	196.28	199.96	198.62	199.1	194.95	198.18	197.06	197.41	198.8	197	197.77	197.31	196.45	198.8	197.77	196.96	199.12	198.5	197.64
200.72	200.26	200.55	200.81	200.36	202.55	200.78	200.6	200.43	201.06	200.65	200.79	201.79	202.71	200.59	199.32	201.91	201.77	201.08	202	200.87	201.03	200.88	200.83	201.79	201.8	201.25	202.44	200.02	200.1	201.85	201.69	200.61	200.26	200.61	201.88	201.01	200.92	200.58	202.05	201.99	199.32	201.83	202.11	202.04	201.3	201.37	201.29	201.44	201.1
208.5	209.04	208.58	207.13	206.67	208.09	209.09	208.23	208.12	209.86	208.73	208.41	207.15	209.14	208.62	207.66	209.24	210.15	210.77	208.71	207.61	207.67	209.36	208.01	208.7	208.41	207.74	209.25	209.74	208.57	208.26	210.03	207.34	208.31	207.78	206.81	208.77	208.51	208.28	209.04	209.22	208.7	208.93	207.09	208.5	207.07	209.07	209.78	208.76	208.83
208.93	207.23	209.02	208.77	208.98	209.03	208.91	208.74	209.15	207.16	206.53	208.56	209.5	207.56	208.91	207.94	209.55	209.03	209.16	208.94	207.87	209.8	207.77	209.89	208.95	208.93	207.97	209.01	208.61	208.38	208.76	210.06	209.28	208.92	210.72	207.6	209.68	207.91	208.71	206.76	207.8	207.94	207.88	209.33	207.16	208.32	210.23	209.69	207.2	207.7
217.8	217.94	217.72	217.09	217.52	217.36	219.19	218.58	218.5	218.73	217.5	216.44	216.75	219.01	216.28	217.68	217.61	218.45	218.62	219.43	216.88	217.19	218.38	217.78	216.14	217	218.73	217.13	218.84	217.58	217.85	217.2	217.89	216.9	219.25	217.09	218.11	218.46	218.37	217.95	216.33	218.63	218.03	218.24	218.61	218.72	218.79	219.74	218.72	216.42
194.43	196.13	193.45	196.06	195.91	195.3	196.79	194.5	195.19	195.68	193.57	194.19	195.85	194.95	195.64	196.27	193.25	194.86	195.54	195.98	193.54	196.39	194.98	194.79	195.26	196.44	193.91	193.92	195.6	196.06	195.47	194.14	195.58	195.06	194.41	194.73	195.14	197.46	194.46	195.81	196.32	197.53	194.76	194.75	195.34	194.77	194.93	194.61	195	193.64
198.6	199.58	197.92	201.26	200.68	200.98	200.88	200.38	198.2	199.86	199.46	197.56	199.76	198.07	199.68	198.32	199.58	199.7	200.49	200.17	199.3	198.79	198.77	200	198.79	199.32	200.02	198.67	199.26	200.3	199.87	201.76	200.44	199.4	198.91	200.94	199.61	198.51	199.45	200.16	201.38	200.26	198.75	200.14	198.07	200.14	200.06	201.24	198.33	200.83
202.75	204.32	202.4	203.16	203.53	203.78	202.35	203.66	203.97	203.12	204.1	204.03	204.63	203.63	202.93	204.38	204.11	202.53	205.05	203.4	202.71	202.08	202.79	203.03	202.97	202.77	205.07	201.65	204.05	203.7	204.19	203.95	204.45	202.5	201.73	200.96	202	204.19	201.78	203.59	202.66	201.87	203.67	202.97	202.67	203.49	202.58	205.56	203.67	202.77
217.6	217.29	215.99	218.01	218.56	219.34	217.54	217.63	218.05	218.11	216.73	217.62	217.63	216.95	218.51	218.91	216.96	217.82	217.39	217.84	217.63	216.48	217.68	217.17	218.26	218.34	218.9	215.9	217.78	218.59	217.27	218.17	217.45	219.83	218.12	219.76	218.15	219.82	217.99	216.93	217.53	216.51	219.36	216.27	217.72	218.44	217.05	216.57	216.75	218.64
209.36	208.49	208.56	207.97	208.96	206.34	207.9	207.71	207.38	209.25	209.99	208.77	209.33	206.81	209.94	207.53	210.37	207.97	208.47	207.67	208.09	208.8	208.5	210.11	208.56	209.25	209.92	209.15	209.6	208.42	208.64	210.19	208.88	209.33	208.49	209.91	208.67	209.45	207.95	210.13	207.89	210.18	209.74	208.8	208.91	207.93	208.13	208.43	209.25	207.95
208.51	208.93	206.6	206.28	207	208.28	207.18	207.65	207.63	208.53	206.98	207.59	208.01	208.77	208.4	209.08	207.62	209.74	207.59	207.07	206.75	207.87	209.17	208.5	207.21	208.34	206.91	207.02	206.6	208.83	207.33	208.43	207.94	207.53	209.17	207.16	207.57	210.6	206.85	208.95	208.08	207.08	208.34	208.39	208.14	207.41	207.61	208.01	208.79	206.83
203.68	202.78	203.49	203.89	205.25	202.88	203.42	203.81	206.1	203.35	204.94	203.63	202.79	204.51	203.18	203.16	202.99	202.26	204.55	202.9	203.99	203.93	203.99	202.32	203.24	203.12	202.82	204.48	204.46	203.96	204.26	204.6	203.91	205.42	203.8	203.08	203.86	202.24	203.61	203.36	202.77	203.39	203.83	203.72	204.08	203.48	204	204.88	203.72	202.69
203.57	203.74	204.91	202.84	203.91	203.19	202.84	203.06	204.53	204.02	202.68	203.38	202.92	202.79	204.25	202.06	204.75	204.18	203.52	204.02	203.65	202.96	206.77	202.95	203.97	202.63	203.88	203.35	203.49	204.35	202.97	203.22	203.08	202.02	204.55	203.21	204.9	204.38	204.9	203.06	202.98	204.59	202.48	202.81	203.91	203.15	204.6	204.75	202.2	203.66
202.79	203	201.78	203.15	203.22	203.62	203.51	201.75	203.91	200.25	203.79	204.36	201.84	202.43	202.9	202.38	202.75	201.72	202.36	202.67	200.81	202.08	201.88	203.21	204.14	201.88	202.8	202.77	202.31	202.83	202.79	202.59	201.8	203.62	203.88	202.85	200.78	201.48	202.79	202.31	205.38	201.59	202.91	201.41	201.78	204.48	202.56	203.61	202.61	202.82
207.98	206.46	208.48	207.49	207.04	207.31	207.48	206.67	207.78	209.05	208.58	207.46	207.75	207.41	207.01	208.58	208.07	208.87	207.39	206.5	206.96	209.88	206.93	205.92	207.52	207.44	206.01	206.9	208.16	207.04	209.06	207.39	206.84	207.09	207.36	208.34	208.32	208.66	208.27	207.85	208.9	208.3	208.63	208.72	208.33	206.75	207.94	209.22	209.16	209.07
209.89	208.14	210.06	209.32	210.16	209.62	208.97	210.36	209.24	208.6	208.28	210.5	211.15	208.96	211.23	208.35	212.16	207.64	209.46	209.24	207.79	209.37	209.87	208.64	207.73	209.52	210	207.87	210.21	208.52	209.08	208.93	210.09	210.65	209.77	208.2	209.96	209.2	209.65	209.51	210.22	208.35	208.08	209.12	210.04	209.24	209.22	208.35	208.85	210.69
212.06	210.91	211.92	212.48	211.75	211.11	210.54	211.87	212.02	211.94	211.33	212.17	212.7	211.32	212.52	211.1	212.32	211.55	210.92	211.69	212.31	212.75	212.85	210.81	210.9	210.07	211.56	212.28	210.33	213.14	211.59	209.89	212.02	211.35	213.17	210.65	211.94	211.79	211.22	213.23	211.82	212.58	212.1	212.38	211.01	212.17	212.75	211.49	210.13	211.02
205.98	205.89	205.04	206.05	207.17	205.05	208.47	206.6	206.45	207.3	207.06	207.04	207.89	206.68	207.29	205.3	206.77	207.9	205.45	206.25	206.67	207.5	206.76	206.15	206.75	206.93	207.37	207.05	206.25	207.34	207.16	206.52	203.92	205.59	206.83	205.69	206.7	205.66	205.91	206.31	205.93	207.54	205.97	207.15	206.15	205.49	206.26	207.39	206.18	206.06
194.27	194.31	193.83	195.8	193.61	194.57	194.6	194.95	195.37	193.2	194.32	194.65	194.74	193.18	193.05	193.92	194.14	194.35	195.07	194.51	193.13	195.36	194.5	194.28	194.33	193.73	192.29	193.89	193.75	193.91	191.78	192.56	192.97	194.78	193.55	195.2	195.84	191.92	194.64	194.81	193.9	193.86	195.11	195.2	193.66	194.26	194.01	195.08	191.32	194.09
201.42	202.13	201.22	201	201.81	200.07	201.18	201.03	200.91	201.7	201.19	200.01	201.23	200.04	201.43	200.1	202.34	201.84	200.47	200.47	203.34	201.66	201.66	201.97	199.59	201.49	201.36	201.29	199.43	202.11	201.75	201.47	202.28	201.11	201.49	203.2	201.22	200.1	200.92	200.5	201.72	201.83	201.79	201.18	200.55	201.01	201.72	200.56	199.36	201.63
197.81	198.38	198.42	198.4	199.89	197.34	199.45	199.25	199	197.37	200.34	198.06	199.3	198.79	200.81	198.22	199.36	198.17	198.81	199.27	199.63	199.47	197.99	198.58	198.04	198.12	197.96	198.87	199.76	198.48	197.21	198.29	198.86	198.52	198.92	197.19	198.29	196.21	198.33	198.38	196.9	198.47	199.44	197.38	199.04	199.41	197.59	198.98	196.4	198.06
211.24	210.62	211.12	211.23	212.3	211.58	211.69	211.76	210.2	211.51	213.21	211.43	212.23	213.19	211.1	213.33	211.77	213.31	212.28	211.8	212.12	212.18	211.7	211.42	212.72	213.02	211.07	211.82	213.64	212.13	214.52	212.95	211.51	212.14	212.8	212.58	210.94	212.35	212.19	211.85	212.41	212.28	211.65	211.49	212.91	211.94	211.5	211.63	212.46	213.29
202.84	204.32	202.83	202.93	202.3	203.15	204.17	203.75	202.01	204.04	204.48	203.23	203.54	201.78	204.02	204.1	202.95	204.64	202.5	203.23	203.92	201.38	201.55	203.41	202.35	202.9	202.99	203.26	201.84	203.8	204.02	202.3	202.57	204.36	203.98	203.3	204.01	203.14	202.87	202.29	203.35	202.18	202.93	203.46	203.44	203.08	203.99	204.55	203.51	203.55
204.43	204.17	204.41	202.23	204.16	204.54	203.3	204.59	202.8	202.79	204.19	202.67	202.48	205.02	203.65	202.85	203.82	202.19	204.08	203.48	203.56	204.26	204.23	204	204.09	204.43	204.08	202.54	203.9	204.19	203.47	204.63	203.04	203.81	202.8	203.16	203.35	203.51	204.04	203.89	203.62	203.38	203.44	203.89	204.07	204.36	202.95	202.89	203.99	204.65
205.07	207.96	207.74	209.57	207.16	207.29	208.52	208.32	208.19	207.83	208.04	207.09	207.1	207.41	209.02	207.94	208.13	207.8	207.35	206.96	209.49	206.66	206.84	207.84	206.88	205.84	209.32	207.01	207.08	206.14	208.27	206.27	207.99	207.01	208.53	209.44	208.92	208.95	207.37	207.42	207.57	209.47	207.03	209.19	209.99	208.29	208.9	206.87	206.58	207.8
206.07	209.42	207.46	209.19	207.88	207.77	205.38	207.58	208.23	208.9	206.96	207.9	207.05	206.88	207.77	209.32	207.33	205.23	208.56	207.99	207.17	208.5	207.52	207.11	209.29	208.25	207.82	208.33	207.54	207.38	209.89	208.83	208.31	206.84	208.46	206.89	206.58	208.04	209.49	207.61	207.12	208.88	207.84	208.97	207.09	208.46	208.05	207.94	209.17	208.78
216.26	216.52	218.07	217.36	217.07	216.14	216.72	216.54	218.14	217.4	218.07	217.28	217.26	215.13	217.43	217.32	215.5	217.26	215.88	217.56	215.9	215.6	217.44	214.91	215.45	217.07	217.42	216.09	216.7	217.04	217.83	217.55	216.35	215.24	215.71	215.66	216.89	216.15	215.97	217.14	216.84	217	215.41	215.37	216.86	216.17	216.97	217.25	216.5	217.65
208.85	207.65	207.95	208.86	207.92	208.68	206.39	209.16	208.87	208.53	208.77	207.87	208.98	208.7	208.14	208.67	208.65	208.86	209.14	207.64	209.47	210.57	209.25	207.68	208.32	208.91	208.87	208.48	208.92	208.89	207.98	206.02	207.91	208.62	207.99	207.59	208.91	209.34	208.1	208.79	206.72	208.11	207.31	208.2	207.85	208.21	209.63	208.65	207.51	208.77
216.2	215.34	216.74	216.61	217.33	217.82	217.82	216.84	217.83	215.92	217	216.31	218.68	217.46	216.9	215.81	217.57	216.26	218.38	216.29	216.72	216.92	217.25	217.89	214.91	216.4	216.17	216.63	217.28	217.75	216.7	215.32	217.21	217.45	218.67	218.31	216.77	214.52	216.98	214.67	217.48	217.34	216.81	216.99	216.89	216.13	217.15	217.34	217.08	216.83
205.15	205.62	204.2	202.39	203.82	204.09	204.94	203.37	203.84	203.24	203.65	205.35	205.57	203.09	202.87	204.4	204.59	204.36	204.6	205	207.14	202.35	203.57	203.08	205.94	204.15	205.23	204.13	202.2	202.54	205.45	204.39	205.11	204.85	202.95	203.43	204.06	204.34	205.49	203.34	202.64	203.84	203.48	205.19	204.58	202.79	203.87	202.75	203.71	204.17
200.27	199.59	199.71	201.27	198.97	200.83	199.87	201.7	200.6	200.34	199.68	201.18	199.96	200.49	200.41	200.94	200.5	199.23	201.97	199.94	201.55	200.26	200.85	199.93	200.86	200.22	199.33	201.03	202.39	199.58	200.81	201.17	201.93	201.26	199.3	198.51	201.67	200.35	201.33	201.54	200.46	200.94	201.97	198.51	200.36	200.35	200.5	200.45	199.57	200.55
208.78	208.49	208.08	209.5	207.78	209.39	208.5	208.61	208.55	208.85	208.45	207.46	209.32	208.82	209.41	208.7	206.77	207.77	209.7	209.59	209.53	207.58	209.39	209.97	208.79	207.99	208.82	208.27	207.21	210.07	207.83	208.8	210.84	209.67	209.32	208.25	207.97	208.15	208.75	210.97	208.8	208.39	208.45	209.01	209.41	209.35	207.6	210.51	208.13	209.76
206.32	205.65	204.76	208.13	206.05	206.85	205.82	206.52	205.82	206.91	206.67	206.52	206.81	205.64	204.78	207.19	206.74	206.28	205.92	209.2	207.23	206.71	205.37	205.48	206.61	207.15	206.76	206.28	205.53	205.77	206.72	207.13	206.17	205.01	206.76	206.92	207.54	206.98	205.29	208.04	207.84	206.59	206.4	206.07	206.82	206.79	205.84	206.5	206.08	206.44
204.62	205.58	204.47	203.15	204.36	204.49	205.79	203.55	203.06	205.29	205.11	203.22	204.33	204.75	204.63	205.44	204.25	203.51	204.89	205.36	204.49	204.62	204.74	204.01	205.59	204.4	203.32	203.75	204.95	203.72	206.19	206.61	203.67	204.39	204.18	204.9	203.75	204.56	204.87	205.19	204.68	204.11	204.83	205.91	204.18	204.33	203.47	204.19	204.81	203.4
201.51	201.07	202.04	201.1	200.58	202.15	201.45	200.21	200.47	200.5	202.18	202.45	202.66	201.33	201.91	200.69	201.66	201.67	202.26	200.05	202.5	202.09	201.04	199.61	200.78	198.92	201.09	201.16	202.18	200.97	199.74	201.23	202.29	200.28	199.86	201.04	200.87	201.81	200.97	202.67	202.74	201.91	201.33	199.82	199.84	201.47	201.36	201.03	201.45	200.86
202.52	202.54	203.15	202.97	202.39	202.05	200.94	202.4	202.9	203.42	203.24	204.17	203.76	203.01	202.28	203.28	203.72	203.59	204.5	202.66	201.85	202.94	201.6	202.55	203.16	202.5	202.24	202.98	202.63	202.84	202.53	202.53	203.55	202.69	204.72	203.24	201.56	202.46	202.72	202.48	202.19	203.07	203.93	202.94	202.11	202.1	202.07	202.1	201.84	203.63
203.82	205.12	203.53	205.34	204.32	204.4	205.12	204.12	204.55	204.22	206.58	204.94	205.42	204.91	205.41	203.62	203.95	204.55	204.63	206.09	204.87	204.77	205.19	204.09	205.66	206.81	205.19	204.7	203.41	205.16	205.45	203.71	205.26	204.05	203.99	205.13	205.06	205.79	204.87	204.98	203.89	205.38	205.33	203.39	205.37	203.29	203.45	205.2	204.52	204.25
203.12	202.78	203.1	203.77	203.51	203.6	203.34	204.72	201	201.87	203.33	203.43	202.38	203.41	201.36	203.57	202.15	202.18	202.45	202.95	202.67	202.68	202.35	202.4	202.64	202.23	203.27	203.09	201.91	203.24	203.11	202.76	202.94	202.1	203.28	203.4	202.49	201.76	203.47	202.76	201.81	201.58	202.61	201.94	202.23	203.77	204.76	202.56	201.13	201.35
201.03	199.8	198.27	198.61	199.41	199.39	197.9	200.35	199.46	200.3	199.7	199.13	199.13	199.85	200.22	199.99	199.95	200.41	199.45	200.51	200.78	199.23	199.28	198.54	201.13	199.62	200.13	200.86	199.6	197.8	199.79	200.29	199.76	198.52	199.14	199.42	197.84	199.92	201.03	199.43	201.67	200.49	199.19	199.57	199.43	198.97	199.98	199.13	199.71	199.47
199.82	201.43	198.94	199.21	200.76	201.27	200.81	199.58	200.76	200.53	201.8	200.28	200.84	199.72	198.96	200.88	200.23	201.03	200.54	200.25	200.84	200.66	200.27	199.39	199.76	201.04	199.83	199.82	199.46	200.2	199.13	200.51	200.67	200.33	200.32	201.55	200.11	200.42	200.37	200.73	199.87	200.61	200.15	199.51	201.01	200.35	201.52	197.96	200.81	200.22
218.25	217.83	218.2	217.5	216.19	217.22	217.17	217.33	215.84	216.28	216.32	219.31	217.28	215.85	216.47	216.36	217.35	214.14	217.31	217.08	217.74	217.45	219.05	215.7	216.6	218.59	217.61	218.34	216.71	217.72	217.14	217.59	217.4	217.19	216.47	218.17	215.5	215.77	218.03	216.4	215.24	218.65	216.86	217.84	216.23	216.76	216.99	218.32	217.28	217.44
203.73	202.38	203.59	202.46	201.42	201.01	201.4	203.13	202.49	202.44	200.77	200.7	201.92	203.17	202.04	202.24	203.33	202.62	202.43	202.55	202.63	202.8	201.73	203.32	202.39	201.83	201.66	201.07	202.36	202	202.41	203.2	201.85	202.88	202.53	201.37	201.77	202.41	201.93	202.81	202.08	200.98	201.74	201.78	202.32	203.51	203.06	202.62	202.04	202.08
210.43	213.03	213	213.05	212.36	212.16	211.64	213.12	213.38	211.89	214.01	212.43	212.87	213.08	212.78	211.37	210.88	210.52	212.81	212.65	212.85	212.79	211.33	212.09	211.71	211.42	214.57	211.6	211.93	213.44	213.79	211.89	213.09	211.33	213.45	213	214.89	212.77	212.2	213.51	212.86	213.71	211.18	211.42	210.85	213.19	212.94	212.66	212.41	212.01
211.91	213.8	214.96	211.45	214.32	214.33	213.25	212.42	213.47	213.12	213.96	213.73	214.33	213.36	211.62	212.09	212.83	214.02	214.13	213.7	211.71	213.26	214.15	212.92	212.15	213.27	211.59	213.08	211.88	213.14	212.48	210.58	211.97	213.66	213.88	214.59	214.35	212.55	213.66	212.69	212.32	212.79	212.23	213.49	212.65	214.55	213.75	213.16	214.37	212.4
209.84	208.72	209.88	209.42	208.72	208.12	208.92	210.99	209.94	209.86	209.95	211.46	209.33	209.41	209.57	209.55	210.48	209.83	209.18	209.97	209.46	209.57	207.97	209.78	208.51	209.96	209.41	209.69	209.71	209.79	210.34	210.57	207.24	208.18	209.88	207.99	209.32	208.26	209.22	211.82	209.35	209.29	209.43	209.71	210.9	209.46	208.76	209.35	209.56	207.72
206.79	208.2	209.07	210.29	207.67	209.28	209.15	209.3	209.2	209.21	207.06	209.43	207.8	208.22	208.35	208.43	208.31	206.91	209.05	210.37	209.19	207.75	207.93	207.48	210.36	207.98	208.9	209.03	207.31	207.01	208.78	207.71	207.77	207.99	208.29	207.77	208.04	207.48	208.61	210.4	208.76	209.13	207.74	208.73	208.91	207.78	209.68	208.12	207.34	207.01
204.37	202.26	204.47	204.01	203.09	203.64	201.86	203.29	202.71	202.9	202.7	204.66	204.79	202.96	202.03	202.93	204.37	202.08	204.94	204.05	203.72	201.98	204.05	202.16	202.22	201.12	204.71	204.8	205.72	204.37	203.37	202.72	204.38	202.58	203.5	202.77	201.37	203.53	202.39	201.51	203.09	203.27	203.89	204.4	201.97	204.58	202.42	202.35	200.95	203.53
204.13	204.51	202.52	203.52	205.11	204.06	203.35	203.08	202.39	203.53	204.23	204.36	202.94	203.66	203.48	203.76	204.8	203.74	202.7	204.14	201.99	203.36	204.05	201.6	202.4	203.91	202.77	204.47	204.35	203.36	202.74	203.61	202.37	202.8	202.77	204.2	201.12	202.3	203.52	203.2	205.79	201.99	204.11	203.77	204	203.93	201.91	202.16	203.34	204.13
205.51	206.77	205.6	205.82	206.79	206.25	208.34	206.99	206.56	206.1	206.45	206.32	207.29	207.28	207.09	206.12	206.27	206.4	207.1	205.48	207	206.45	204.89	205.6	207.42	207.38	205.91	207.12	205.9	206.82	205.86	206.06	204.1	207.6	206.87	206.81	206.38	206.32	206.52	206.94	206.45	205.84	205.62	206.15	207	206.64	205.73	206.81	206.2	207.54
213.54	213.17	213.01	214.04	212.25	212.13	213.74	212.09	212.36	214.16	213.82	214.44	213.09	212.63	214.53	212.92	213.21	212.8	212.77	211.03	213.64	212.74	213.4	212.15	213.35	212.15	213.43	213	212.9	213.82	211.98	212.48	213.36	212.04	213.71	212.37	212.86	212.82	214.32	212.76	212.84	213.34	213.37	213.07	213.64	213.32	213.81	213.25	213.23	213.08
201.89	203.74	204.38	205.04	202.48	203.89	203.07	203.01	203.59	204.59	202.75	205.54	204.55	202.86	203.53	202.92	202.27	204.19	203.7	202.08	203.15	202.78	203.93	203.09	202.29	205.18	203.67	203.95	203.32	203.06	202.33	203.23	203.57	204.2	203.8	204.35	203.53	202.64	201.66	203.63	203.09	203.61	200.09	203.04	204.2	204.14	204.81	204.86	203.4	204.7
200.01	199.3	199.55	199.79	198.01	199.18	199.97	200.43	199.68	198.17	198.81	199.97	199.23	200.13	200.8	199.66	198.96	199.01	199.2	199.93	200.3	200.44	199.61	200.03	198.76	199.88	199.11	199.69	198.71	199.83	196.48	198.74	199.48	200.25	198.62	198.85	200.37	199.98	198.12	200.39	200.13	199.58	199.66	200.45	199.37	200.02	198.3	198.49	198.5	199.91
209.26	207.68	208.17	206.83	206.7	207.1	206.01	207.01	208.15	207.17	209.19	208.18	208.66	207.21	210.19	209.91	207.73	209.27	206.58	207.52	207.67	208.44	208.06	208.58	208.23	208.07	207.01	206.6	207.11	206.35	208.84	207.94	206.75	206.44	208.24	208.57	207.88	207.3	209.36	206.72	206.54	207	208.04	208.31	207.13	207.85	209.64	208.1	208.26	207.77
212.05	212.78	212.17	211.1	211.14	210.82	210.99	211.69	212.02	210.77	212.66	212.79	212	212.78	211.88	212.48	212.2	212.07	211.96	212.17	212.14	210.39	209.75	211.02	212.92	210.32	211.16	209.74	212.78	212.38	211.27	211.33	212.88	209.63	210.29	210.61	212.02	210.93	212.58	212.96	212.1	211.51	212.23	210.6	212.14	212.47	210.39	211.87	211.49	212.22
207.75	207.7	208.77	208.31	209.33	208.81	208.22	208.5	209.25	208.46	208.31	208.66	207.29	208.72	210.33	207.32	208.36	206.97	208.09	209.08	207.64	207.34	205.75	207.55	206.5	207.95	208.77	207.63	208.26	207.57	206.53	206.46	208.17	207.2	209.28	207.94	208.21	208.5	208.14	208.05	208.09	208.08	208.26	208.1	207.73	206.18	207.69	208.18	206.77	207.04
206.78	207.67	207.07	207.23	206.74	207.71	208.51	207.6	208.32	208.29	207.29	206.89	208.83	207.73	207.29	207.33	209.38	208.39	208.26	207.38	207.33	206.17	207.34	207.3	208.24	207.36	207.92	206.5	205.92	208.57	208.44	208.91	206.9	209.5	206.79	208.14	209.45	208.77	207.05	207.28	207.84	206.54	208.45	207.1	206.04	207.97	207.18	208.98	207.37	206.07
201.05	200.57	201.95	201.73	201.58	200.93	201.41	200.99	202.24	201.6	202.1	201.33	200.27	201.45	202.12	200.7	203.01	199.28	199.97	201.08	201.33	201.16	202.37	201.09	200.44	200.72	201.63	203.24	199.85	202.24	201.18	200.78	199.9	200.46	202.26	201.84	201.83	200.94	201.42	200.34	202.73	201.21	202.41	201.59	200.26	200.81	201.16	200.69	199.72	200.96
194.46	193.8	194.16	193.66	194.96	194.48	195.41	193.96	194.13	194.67	194	195.12	193.28	192.57	194.36	194.08	193.1	194.98	195.23	195.77	195.6	194.14	192.75	194.96	194.58	194.67	194.23	194.46	195.29	194.34	195.06	195	195.12	193.92	194.72	194.33	194.44	194	195.21	192.21	195.08	193.29	194.38	194.78	194.72	193.1	194.35	192.55	194.16	193.86
198.22	198.33	197.69	196.34	198.49	198.44	199.35	197.6	197.51	197.52	197.94	197.58	197.41	198.32	197.59	197.33	197.62	198.82	198.55	198.23	199.42	197.81	195.91	197.23	197.7	198.3	196.99	198.81	196.69	198.43	198.63	198.17	197.86	198.79	198.41	198.08	197.33	197.31	197.38	198.51	197.96	197.09	197.24	198.18	198.08	198.24	198.47	198.28	197.7	197.25
206.74	207.57	208.8	207.29	206.86	207.5	208.22	207.94	206.66	208.04	207.38	206.44	206.8	209.51	208.39	207.4	206.91	207.48	207.25	206.88	208.04	206.33	207.9	205.9	207.24	207.89	208.14	206.92	207.76	207	208.76	207	206.98	207.82	208.48	206.87	208.42	208.04	208.43	207.64	208.94	207.48	208.53	207.35	208.01	209.03	207.18	207.61	208.03	208.49
216.6	217.45	218.16	217.15	216.32	216.4	217.2	216.17	216.97	215.72	216.72	216.19	216.14	216.79	216.44	215.9	215.53	217.64	217.11	216.89	217.89	217.21	215.68	218.84	217.16	216.53	217.91	216.45	217.23	217.16	215.66	216.05	215.33	216.47	218.17	216.45	217.47	217.04	217.22	217.1	217.66	216.33	217.48	216.78	217.39	217.38	217.07	218.81	217.66	216.03
213.05	211.61	210.62	211.97	210.1	211.61	212.57	212.13	212.87	211.57	211.93	210.77	212.17	210.69	212.89	209.1	211.44	211.86	212.14	212.2	211.79	209	211.93	211.35	212.39	211.93	211.64	211.98	211.71	212.59	209.36	213.43	211.93	212.09	211.22	211.17	212.63	211.85	211.52	211.62	211.56	212.45	211.86	213.24	210.48	209.94	212.76	211.5	211.16	211.46
207.68	207.2	209.01	207.22	207.66	208.74	208.76	209.04	209.08	208.1	207.35	207.22	208.35	207.29	206.24	209.96	206.41	208.86	207.47	208.18	207.64	207.32	208	207.24	207.14	206.48	207.58	208.53	207.37	209.15	208.41	206.81	207.91	207.73	207.75	208.08	206.03	206.77	209.27	207.78	208.86	208.25	206.12	207.44	209.42	208.19	207.58	207.36	208.09	208.03
201.43	200.93	201.72	201.98	200.94	201.27	201.97	201.12	200.94	203.18	199.55	200.76	200.13	201.84	201.6	201.64	201.61	201.79	200.53	200.7	202.87	202.2	199.62	200.45	200.88	200.26	199.95	200.63	201.35	200.87	200.01	201	201.8	200.05	200.98	202.37	200.03	200.44	199.59	201.45	201.37	201.17	201.75	201.18	199.88	200.86	202.05	201.92	202.31	202.82
204.66	204.88	203.81	204.87	205.82	204.96	205.63	204.18	205.22	205.27	205.28	204.84	204.23	205.09	204.92	204.81	205.6	203.81	204.95	203.91	203.61	204.43	204.76	204.52	204.24	205.14	205.28	205.61	202.52	205.47	204.06	204.01	205.15	203.64	206.52	204.8	204.33	205.73	204.4	205.22	205.08	206.73	203.97	205.25	205.06	204.68	205.48	203.64	203.46	204.29
207.64	209.43	211.58	208.46	209.66	209.21	207.28	208.53	208.1	207.45	209.31	208.82	210.36	209.33	208.48	208.18	209.69	208.38	209.48	209.84	207.27	208.5	209.91	208.62	209.29	207.79	209.03	209.42	209.34	209.26	208.51	208.82	207.83	208.94	208.63	208.83	210.18	207.56	207.6	208.44	206.85	207.51	207.66	207.45	207.14	209.81	208.82	208.35	209.11	209.35
195.22	194.28	194.84	195.8	194.73	194.87	196.19	196.6	194.5	196.13	196.14	195.38	195.46	194.41	195.04	194.51	195.41	194.64	194.07	193.84	194.39	195.19	195.61	196.28	195.09	194.97	195.67	195.38	193.73	195.39	195.22	196.24	195.98	194.95	195.78	194.11	193.05	197.06	195.06	193.89	196.09	195	195.38	195.95	194.1	194.89	194.65	195.18	196.44	194.64
198.3	200.46	198.77	199.85	199.09	199.94	200.54	200.33	199.27	198.36	199.81	199.76	199.47	201.05	199.48	198.22	198.35	198.64	200.13	197.94	198.68	199.75	198.61	199.31	199.06	200.2	197.87	200.94	198.97	201	198.24	201.29	198.36	198.83	198.8	198.95	200.02	199.63	199.91	199.37	199.96	198.72	200.32	199.62	199.02	199.59	198.53	200.24	198.89	200.56
208.54	208.7	207.65	209.43	208.88	210.12	207.33	208.76	208.85	207.08	208.44	209.16	208.2	210.5	209.16	207.9	208.12	209.25	206.92	208.98	209.61	208.28	209.18	208.09	207.91	209.03	208.16	206.24	208.06	208.06	207.23	208.69	208.76	208.36	209.57	208.18	209.38	207.68	208.28	207.14	208.42	208.29	208.45	209.05	207.21	210.28	209.31	207.81	208.64	208.29
206.83	208.84	207.86	208.78	208.41	208.76	206.24	208.73	207.14	206.03	206.33	208.12	206.35	208.69	207.75	208.03	207.5	206.58	205.17	206.92	207.75	208.93	208.21	206.74	206.96	208.67	205.94	205.52	205.94	207.03	207.57	206.87	206.26	208.47	209.04	207.76	205.87	208.19	206.47	207.79	206.17	207.09	209.07	206.31	208.09	206.25	208.21	208.94	207.45	207.15
208.88	209.26	208.91	207.89	207.61	206.17	208.16	207.8	206.81	206.78	207.78	207.65	208.49	206.75	207.33	208.59	206.02	207.88	208.07	208.01	206.65	207.43	206.32	208.55	207.43	207.7	206.93	208.64	208.99	207.9	207.92	207.09	210.36	208.65	208.06	206.85	209.01	207.52	208.41	208.42	208.55	208.03	208.73	207.78	207.83	208.05	208.6	207.26	206.18	208.16
208.88	208.94	209.14	208.4	209.28	209	209.14	209.33	209.42	210.01	210.29	209.83	210	211.08	208.46	210.69	209.4	210.1	208.34	209.54	209.06	211.4	209.75	209.61	211.81	208.65	209.54	207.98	209.02	210.63	209.83	209.77	210.85	209.61	210.54	208.93	210.7	210.71	208.03	211.03	209.39	208.62	209.42	208.78	209.28	210.23	209.92	209.49	208.36	208.77
206.04	207.69	207.49	209.29	208.66	208.2	208.16	209.87	205.45	206.84	206.41	206.81	209.16	208.69	206.64	206.68	207.11	209.18	208.47	207.64	207.9	208.11	207.58	207.01	206.83	207.14	209.26	207.34	210.81	207.48	207.47	209.04	207.69	208.07	207.5	209.72	208.06	207.91	208.06	207.71	205.96	207.87	209.67	206.89	208.02	208.91	208.65	207.1	206.02	206.81
213.24	213.15	213.17	212.71	212.94	212.7	212.66	211.4	211.3	210.89	212.26	211.47	212.69	213.6	213.07	213.11	213.87	212.63	212.08	212.29	212.46	211.92	212.82	213.94	212.88	212.6	211.87	213.45	211.44	211.55	212.57	213.33	212.19	212.37	213.13	213.3	212.76	212.2	211.92	212.91	211.39	213.34	212.57	211.62	212.27	212.18	212.23	214.4	213.09	212.02
211.92	213.96	212.78	212.55	212.5	212.74	212.35	212.53	213.5	212.94	213.19	211.89	213.96	213.77	212.14	213.92	213.84	213.86	213.25	213.31	212.54	211.16	213.22	212.84	213.16	212.56	213.39	214.58	213.63	211.75	212.22	214.54	211.99	213.36	213.76	213.55	212.38	213.53	211.87	212.37	212.97	212.39	213.52	213.13	212.8	213.16	212.8	210.6	213.19	213.39
205.82	204.64	204.74	205.04	205.93	206.76	205.29	205.9	205.72	206.05	203.68	204.87	203.72	204.58	205.87	206.46	205.05	204.46	205.64	204.59	205.71	203.4	204.96	205.02	205.43	206.24	205.95	205.7	204.87	204.25	205.12	204.94	204.79	206.01	204.32	204.24	206.57	204.85	205.54	205.54	205.98	207.61	206.33	204.41	205.95	205.95	206.17	206.5	206.28	206.38
200.7	199.65	199.26	200.89	199.85	198.65	199.67	200.29	201.2	200.24	198.84	200.13	199.88	200.47	199.8	198.9	200.81	198.42	199.33	198.14	199.01	198.12	199.7	200.47	199.52	199.88	198.63	199.28	199.1	198.32	199.1	199.19	197.49	198.36	201.7	198.45	198.05	198.99	200.31	199.02	199.24	199.34	199.44	198.48	199.57	199.69	200.67	199.12	198.92	200.12
208.37	208.06	208.71	207.57	209.36	208.04	210.32	208.14	208.99	208.05	206.78	208.81	208.65	208.52	207.3	206.76	208.99	207.61	208.3	207.95	207.83	206.98	206.88	207.48	207.05	207.83	208.75	208.4	207.98	207.31	209.3	208.2	207.4	207.78	209.51	208.43	208.29	207.16	206.85	207.26	207.03	206.83	207.58	208.38	208.06	206.55	207.46	209.22	207.56	207.84
204.19	205.49	204.12	205.06	203.25	203.79	204.67	202.21	203.54	203.48	204.35	205.26	204.28	202.82	204.57	205.14	205.64	203.89	203.21	203.51	202.87	203.13	202.27	203.21	204.18	202.43	203.7	203.54	202.56	203.67	204.32	204.02	203.29	202.7	202.8	203.11	205.04	202.95	202.83	204.22	204.03	203.68	205.63	205.72	203.18	203.76	203.54	203.05	203.13	203.42
208.79	210.73	210.39	208.15	209.35	209.1	209.37	208.94	210.17	211.32	210.68	210.37	211.05	209.38	209.15	209.15	210.33	210.25	209.46	210.87	209.79	209.62	210.25	209.29	211.12	209.4	210.17	208.41	210.02	208.31	209.2	210.28	210.6	210.42	208.22	210.05	209.27	207.72	209.72	209.12	209.15	210.4	211.18	208.36	210.46	210.33	209.82	209.46	209.21	208.46
206.5	204.86	204.54	205.78	206.16	205.59	205.6	206.8	206.52	205.06	206.53	206.27	206.4	204.58	207.06	204.87	206.3	204.21	207.52	205	204.9	205.81	205.93	207.33	204	207.61	206.85	206.46	206.17	206.94	204.71	206.77	205.06	204.39	206.73	206.51	206.65	205.88	205.66	206.04	204.89	205.48	205.39	205.81	204.61	206.36	204.83	206.36	205.12	205.3
202.71	202.86	202.92	202.31	204.16	203.31	202.24	203.57	203.08	203.49	202.75	203.93	203.71	202.55	203.87	204.44	204.39	204.35	204.79	202.92	201.59	204.02	203.75	203.69	203.27	203.19	200.87	202.86	202.8	202.66	204.1	204.51	202.48	204.09	203.32	203.74	201.6	201.52	202.6	203.57	203.65	202.13	203.15	203.55	205.12	202.06	203.53	203.79	203.87	202.95
217.1	219.09	216.08	218.61	216.63	217.97	217.67	216.59	218.21	218.12	217.04	218.81	219.68	217.46	217.79	216.7	218.21	217.08	217.56	217.06	218.77	216.92	217.6	217.35	218.53	218.48	218.84	218.24	217.05	217.69	217.53	217.52	218.36	217.89	217.22	219.69	218.21	218.73	217.5	219.27	217.67	219.66	218.44	219.71	215.25	217.59	217.66	217.05	216.78	219.29
212.59	215.2	213.63	213.7	214.92	215.24	214.41	214.14	213.38	212.59	214.63	214.22	212.95	214.02	214.82	214.23	214.88	212.21	212.73	214.95	213.42	213.48	213.18	214.48	213.85	215.46	214.39	212.49	213.13	212.68	213.5	214.42	214.14	214.37	212.49	212.31	214.22	214.15	214.71	212.42	212.89	216.47	214.39	213.76	215.64	213.85	213.13	213.98	212.29	212.94
204.09	203.75	204.57	204.99	203.53	204.75	204.75	202.9	203.11	203.36	202.72	202.01	204.7	203.85	203.23	203.64	203.16	202.32	203.95	204.18	204.41	204.7	204.03	202.94	204.55	202.95	204.08	202.85	204.73	203.34	203.67	204.59	204.82	204.2	204.29	204.39	203.17	203.72	203.68	201.64	204.93	201.87	202.45	204.42	204.14	203	203.97	203.68	201.87	205.66
207.9	207.61	207.88	209.72	207.86	208.57	209.14	208.33	208.09	209.7	209.23	208.42	209.65	209.88	208.43	209.46	208.34	207.91	208.39	207.72	208.29	208.1	209.13	210.58	210.38	208.8	208.72	208.24	208.23	208.37	208.35	207.22	210.13	209.29	209.65	207.34	208.23	207.55	208.64	209.44	208.13	208.53	209.49	208.72	208.47	210.49	209.62	208.2	207.63	207.58
212.41	211.27	213.18	211.23	211.97	210.47	210.02	211.14	212.57	213.16	211.81	212.59	212.52	212.87	210.71	211.71	211.35	211.85	211.79	211.8	212.18	211.84	209.91	212.08	211.96	210.06	212.25	211.34	212.38	211.04	211.91	211.13	211.47	211.54	212.03	211.37	211.55	212.19	212.95	211.68	211.88	211.12	211.75	208.82	211.95	210.91	210.72	211.97	212.18	211.62
204.68	206.62	204.69	204.52	204.39	205.48	205.08	204.96	204.98	204.21	205.39	204.09	204.55	203.93	204.72	204.69	203.5	205.04	207.18	205.52	204.35	204.53	204.98	204.52	204.25	206.69	204.07	204.14	203.69	204.71	205.32	204.63	204.62	206.43	204.38	204.16	205.3	204.89	203.22	204.15	204.69	204.19	204.28	204.52	204.1	204.83	203.88	205.34	204.9	204.53
207.68	207.75	208.94	210.83	209.26	208.31	209.28	209.5	209.3	209.09	210.11	211.2	209.08	210.96	207.34	209.4	211.31	209.88	209.76	211.24	209.56	210.07	209.37	210.06	211.09	209.09	210.18	207.74	210.72	209.95	211.13	209.5	209.87	208.75	207.73	210.8	210.2	209.68	208.75	210.04	210.43	209.37	209.46	209.86	209.43	209.2	210.39	208.68	210.31	210.62
204.35	204.39	204.53	205.41	205.61	205.2	205.38	203.86	204.1	206.82	204.92	204.08	204.19	204.69	204.13	205.58	204.82	205.76	205.89	204.41	205.4	205.36	204.31	205.51	205.7	205.11	203.79	204.19	206.52	204.54	205.47	205.42	203.95	204.11	204.22	204.07	204.08	205.76	205.37	202.95	206.36	206.13	205.23	204.15	202.61	203.97	205.42	204.6	205.11	204.08
198.94	200.71	199.58	200.42	201.16	199.79	198.42	201.08	198.24	200.5	198.53	199.76	200.27	199.92	199.99	199.46	199.67	200.33	200.43	200.45	199.69	200.1	200.88	199.83	201.26	199.63	200.59	199.42	199.55	199.81	200.63	200.02	201.35	200.29	199.93	198.9	200.5	200.86	200.52	202.34	200.89	201.45	201.31	199.72	201.03	200.12	200.64	200.13	199.97	199.83
210.28	210.4	211.71	210.91	211.78	211.94	211.4	212.48	212.1	212.57	211.82	213.1	211.66	210.4	210.02	212.43	212.41	212.39	212.7	212.06	210.67	212.54	212.97	213.59	211.38	212.15	212.21	213.68	212.5	210.94	211.54	213.27	212.3	212.4	211.59	210.44	212.41	211.63	210.65	210.83	212.58	212.25	211.85	211.02	212.18	211.69	210.1	211.46	209.9	212.65
198.3	199.13	200.75	200.17	199.06	199.55	200.11	200.57	200.65	200.87	200.21	201.97	200.38	200.32	201.06	201.2	199.74	200.42	199.87	200.11	199.72	199.34	199.93	199.2	199.61	199.82	200.13	198.69	200.03	200.02	200.73	199.78	200.61	198.64	199.92	199.43	200.17	200.74	198.63	199.84	200.96	201.47	200.02	200.31	200	200.09	201.74	199.74	199.92	200.37
202.06	204.28	202.29	204.44	203.9	203.7	204.01	202.66	203.28	203.02	203.32	203.64	203.73	203.37	202.67	204.53	205	203.88	204.14	203.36	203.47	203.48	204.76	203.62	203.27	204.35	203.03	204.58	203.51	204.04	203.27	204.64	203.75	203.21	202.42	204.64	204.12	203.75	204.72	202.95	203.09	202.62	202.54	205.24	203.19	202.49	202.43	203.05	203.09	203.06
206.55	208.7	207.32	208.63	209.69	207.28	208.25	208.8	208.4	207.48	206.38	208.91	206.05	208.44	206.77	208.72	208.65	208.38	206.1	209.21	207.09	208.28	208.28	206.66	208.8	207.58	207.75	207.74	208.05	207.18	207.92	207.32	206.62	208.56	208.78	208.07	208.41	208.45	208.7	208.24	207.83	206.94	206.72	206.07	207.37	208.13	207.54	208.29	208.46	207.52
213.6	212.21	212.67	212.86	210.83	211.83	213.28	212.44	213.4	213.33	213.43	213.24	214.38	213.1	212.65	212.99	213.87	211.94	212.83	213.9	212.77	211.51	211.37	212.77	212.27	211.7	213.26	210.94	213.23	211.9	212.43	211.62	212.59	212.99	213.11	213	211.94	212.7	211.45	212.86	212	213.72	213.05	213.47	212.27	212.3	212.42	212.34	213.33	212.86
202.98	203.42	204.72	203.21	204.33	203.95	203.22	204.5	202.55	206.32	202.53	204.02	204.2	203.98	203.66	204.19	203.68	203.39	203.27	203.53	202.39	203.94	204.03	203.54	203.92	204.92	204.4	202.05	204.67	203.94	203.14	203.04	203.21	204.82	204.48	204.03	202.86	204.02	203.51	202.49	203.82	203.42	204.16	203.68	203.46	204.56	203.17	204.22	203.56	202.83
204.6	203.97	205.2	205.31	206.24	204.86	205.24	204.04	205.81	205.67	203.98	203.74	204.96	205.08	204.92	205.19	204.63	204.62	203.59	203.38	204.95	204.33	205.24	206.59	204.88	204.91	206.37	205.58	205.15	206.22	204.42	203.99	204.63	204.86	205.47	205.57	204.05	205.09	204.76	205.61	205.21	205.43	203.77	204.36	205.76	204.9	204.24	205.07	204.74	203.43
211.96	211.33	210.07	210.74	210.78	212.37	212.61	211	213.49	210.46	209.64	212.15	212.1	210.58	210.97	211.06	211.3	212.78	212.56	211.99	211.74	213.1	211.57	210.82	211.03	210.98	211.34	211.03	211.92	212.36	211.89	211.42	211.22	213.18	212.46	211.66	210.72	211.24	212.07	211.78	210.31	212.55	211.37	212.1	211.92	211.05	211.32	210.44	213.07	210.44
199.63	200.66	199.22	201.02	199.61	200.42	200.56	200.86	199.84	200.81	199.23	199.37	199.45	201.24	199.98	200.67	201.04	200.86	200.39	199.76	202.11	199.66	199.87	201.46	200.66	200.32	201.37	200.17	200.13	201.66	200.23	199.79	201.85	200.85	199.73	199.11	200.34	199.77	199.37	198.63	200.15	200.77	201.86	199.06	200.59	200.85	202.01	200.23	201.91	200.07
207.45	206.3	208.98	208.1	207.86	207.01	208.3	207.85	206.74	208.32	207.84	207.51	207.41	206.23	207.36	207.09	207.64	206.88	209.77	207.02	207.13	207.92	209.48	208.4	207.98	208.68	205.88	207.27	208.77	207.73	207.77	207.58	208.77	208.73	206.66	208.15	208	207.53	206.97	207.88	206.75	208.25	209.04	208.71	208.19	208.49	208.65	209.83	207.59	207.37
202.03	201.6	200.62	203.19	201.95	202.49	200.04	200.63	200.75	200.97	201.13	200.85	202.48	200.63	201.58	200.82	201.27	201.93	201.92	201.67	201.17	200.96	202.28	201.18	201.45	201.27	201.56	200.28	200.05	201.61	201.07	200.58	200.05	200.66	199.46	202.1	200.88	201.87	199.4	201.15	201.66	201.94	200.35	200.26	201.32	200.1	202.33	200.08	201.03	200.17
211.99	211.93	212.57	211.75	210.8	211.29	211.35	211.65	211.85	211.03	211.83	211.95	212	211.51	211.59	212.5	211.23	211.71	213.41	211.39	211.51	210.83	209.66	211.3	210.26	210.07	211.62	211.97	212.42	213.55	210.96	211.41	211.97	213.18	212.61	211.13	211.89	209.18	212.17	211.71	213.28	211.37	211.41	212.38	211.62	213.84	211.04	212.19	212.32	210.51
203.98	202.49	204.07	203.8	206.06	204.54	204.33	205.35	203.53	203.98	204.44	204.24	204.16	204.08	204.83	203.97	204.03	204.67	203.06	205.02	203.69	204.83	204.55	204.39	204.59	204.29	203.4	201.54	204.85	203.3	204.43	204.12	203.02	204.57	202.77	202.92	203.2	204.34	203.91	203.89	205.32	204.01	204.56	203.46	203.98	204.81	204.79	203.28	205.42	204.4
200.22	200.11	200.86	199.15	198.94	199.3	198.69	197.84	198.64	200.68	199.19	199.97	198.14	200.38	199.77	199.33	199.06	200.28	200.48	200.99	200.12	198.85	200.43	199.51	200.04	199.85	201.05	198.71	199.61	198.69	201.53	198.79	198.94	199.06	199.97	197.97	199.43	199.9	201.1	198.17	199.5	199.95	200.81	199.89	199.92	198.61	200.3	200.07	199.76	197.92
197.52	197.11	197.64	198.93	197.7	198.18	197.4	197.39	199.01	199.54	200.31	197.82	197.05	198.99	196.42	196.73	199.6	196.97	198.89	199.37	198.53	198.89	199.88	200.36	196.94	197.8	199.67	199.3	198.12	197.89	199.45	197.04	197.55	198.75	198.48	199.47	198.06	199.28	198.58	197.76	198.18	198.89	199.05	200.02	198.39	199.17	198.17	200.2	198.36	198.91
211.96	210.11	210.15	211.66	210.74	211.83	211.76	211.95	212.14	211.61	212.63	212.62	211.03	210.57	211.2	210.62	211.78	211.55	212.34	211.67	212.97	210.44	212.92	210.72	213.29	210.8	213.13	212.41	211.6	211.96	211	210.91	210.68	210.96	212.42	211	212.01	210.83	212.54	212.17	212.31	211.19	212.56	210.8	212.52	212.21	212.01	210.99	212.06	210.91
207.77	207.76	207.43	207.89	207.36	208.07	207.24	207.07	208.12	208.9	206.49	207.52	207.43	206.81	208.8	207.91	208.59	207.66	208.65	207.27	206.14	206.87	206.41	206.1	208.83	206.33	207.55	209.1	208.26	207.49	207.09	206.61	208.76	208.44	207.37	209.09	207.89	207.66	207.64	207.68	207.63	207.8	208.4	207.53	207.52	206.79	209.4	207.77	206.65	206.51
209.03	210.15	210.04	209.26	208.11	208.79	209.59	209.54	209.56	208.72	209.27	210.05	209.86	209.41	209.17	208.73	209.18	208.31	208.45	210.72	210.73	209.77	209.01	210.46	211.23	208.73	208.67	208.83	208.72	208.05	210.8	209.65	208.88	210.09	209.17	210.71	208.91	209.63	209.98	208.24	209.45	209.58	210.57	209.69	209.01	210.02	208.63	209.57	211.08	209.9
204.53	204.07	201.93	202.17	205.42	202.07	203.06	204.94	204.7	204.42	204.95	203.83	202.11	201.86	203.04	201.54	202.54	201.4	202.62	202.5	203.45	203.74	204.23	203.84	203.15	204.25	204.07	202.98	204.2	204.05	203.46	201.66	203.43	202.51	203.49	203.98	204.36	201.96	203.63	202.7	202.68	202.78	203.89	203.17	204	203.16	203.19	202.73	204.95	203.34
207.38	208.39	207.8	206.4	208.18	207.6	206.52	208.33	207	208.07	206.24	207.78	207.13	208.07	207.59	206.48	207.71	208.16	207.85	207.82	208.56	208.66	207.67	207.78	207.75	207.6	208.27	207.12	208.2	208.33	208.35	206.32	207.51	208.06	209.16	207.72	208.64	207.15	205.62	209.51	207.12	207.94	205.95	206.45	207.65	207.12	206.19	207.41	207.95	207.95
200.91	200.54	199.66	200.1	201.91	200.49	198.86	200.67	201.26	199.93	200.99	201.4	200.18	199.3	199.95	200.23	199.95	201.06	199.96	200.98	200.2	201.35	200.53	200.17	201.22	199.28	202.15	200.84	197.89	199.4	199.45	201.57	199.53	199.43	199.65	199.8	200.78	199.46	199.45	199.71	201.69	199.81	199.94	198.6	199.24	200.72	199.71	200.21	200.5	201.52
208.86	208.14	210.47	208.71	208.87	208.95	209.81	210.23	208.86	210.01	208.23	210.48	209.74	210.56	209.13	208.18	208	209.22	209.89	209.26	211.15	210.46	210.27	209.96	210.01	211.25	209.85	210.26	209.08	209.69	208.44	209.15	210.04	207.51	209.42	209.4	210.22	211.32	209.64	208.86	210.85	209.41	209.31	208.41	209.84	210.95	210.2	209.57	210.39	211.3
202.99	203.86	201.78	202.8	202.4	206.06	203.8	203.65	205.17	202.58	202.72	202.25	202.25	203.66	202.51	203.12	202.2	202.78	203.12	203.62	202.3	202.19	203.88	203.38	202.57	203.91	202.99	203.15	202.01	203.19	202.88	203.19	204.21	202.42	203.13	204.33	203.68	203.93	202.13	203.39	203.2	203.89	204.44	202.94	204.15	202.96	204.72	202.66	203.16	203.47
193.74	195	193.82	195.34	194.01	194.96	193.74	194.02	195.49	195.56	194.68	194.28	194.84	196.99	194.03	194.15	193.19	195.13	194.64	193.22	194.73	194.06	193.92	193.97	194.15	193.66	193.71	195.01	195.13	194.91	194.36	195.31	193.96	194.7	195.53	194.33	195.68	194.34	193.91	194.35	195.88	195.28	195.24	195.8	194.59	194.33	193.29	193.17	193.58	195.01
204.27	204.35	204.68	204.17	202.85	202.77	203.78	204.52	204.46	202.52	203.83	203.61	202.78	202.97	203.05	205.35	204.32	203.26	203.19	202.74	203.44	202.2	202.43	203.76	204.07	204.26	204.3	204.88	203.31	204.29	203.06	203.86	204.86	202.96	201.74	203.33	203.9	203.48	203.7	203.15	205.55	203.97	204.1	204.73	202.51	204.08	203.69	203.42	203.1	202.84
196.35	193.98	193.22	193.75	193.2	195.08	193.4	194	194.94	194.98	194.53	194.26	193.59	194.29	194	193.57	194.34	194.59	193.89	193.38	195.01	195.31	194.54	193.46	195.58	192.96	193.26	195.03	194.35	193.32	194.17	194.82	194.22	192.53	193.67	193.75	194.54	193.64	194.07	195.54	194.71	195.62	194.77	194.3	192.82	193.2	193.79	194.12	194.46	194.08
211.95	209.75	210.08	213.18	212.27	214.22	212.68	210.58	210.81	210.86	212.85	211.75	212.68	211.94	212.37	211.69	210.86	211.94	211.05	211.97	210.26	211.51	211.53	211.24	211.99	211.54	211.38	212.12	211.27	210.38	213.24	212.27	211.54	211.14	211.31	210.29	210.3	210.2	211.05	210.81	213.84	211.23	211.18	210.81	211.65	211.16	210.04	210.09	210.53	211.08
208.62	210.2	209.18	209.1	211.73	209.47	208.82	210.57	208.94	210.49	211.84	209.99	208.54	208.18	208.96	210.56	209.94	208.87	208.97	208.46	211.31	210.47	208.09	208.22	208.12	208.15	209.65	209.17	211.43	209.91	210.25	210.3	209.27	209.38	210.31	208.69	209.48	208.43	207.38	209.26	209.9	209.73	209.91	209.07	210.41	209.05	210.93	209.04	211.22	208.01
208.8	208.87	209.34	209.2	209.6	206.81	209.51	209.57	208.32	208.11	209.62	208.19	206.92	208.23	208.73	206.92	208.06	207.41	209.49	209.79	207.63	208.46	209.88	207.59	207.97	208.98	207.59	209.7	208.67	208.74	207.21	205.87	208.32	210.46	209.39	209.05	208.39	209.82	208.04	205.29	208.13	207.94	208.3	208.63	207.94	207.59	208.8	209.44	209.23	207.71
208.3	207.46	206.23	208.51	207.27	208.62	207.74	208.96	209.69	207.14	208.08	207.47	207.28	208.72	207.64	207.69	207.57	207.82	208.38	207.84	207.77	208.23	206.49	207.33	206.24	207.77	208.42	206.56	207.83	206.5	208.76	207.42	206.81	207.76	207.55	208.61	209.05	208.73	208.03	207.35	208.97	206.83	207.01	207.6	207.87	208.86	208.16	208.23	209.21	208.69
202.42	203.23	203.2	201.95	203.52	203.18	202.75	203.03	202.02	203.3	204.09	202.06	203.68	202.13	202.63	203.3	202.14	202.91	203.84	205.15	204.31	204.61	203.62	203.3	203.59	203.08	204.15	202.28	202.96	203.78	203.86	203.19	203.86	202.04	203.89	202.9	202.9	203.21	203.24	201.99	202.68	202.33	203.66	202.65	202.31	201.86	203	202.67	202.52	204.13
201.36	202.07	201.24	201.97	201.61	203.12	202.99	202.06	202.76	200.67	203.16	200.86	201.7	202.78	203.22	200.99	201.99	203.33	201.43	202.29	202.9	203.36	201.92	201.76	202.13	201.72	203.19	204.25	201.25	202.78	202.16	202.12	203.02	201.12	202.84	202.14	202.71	203.51	200.87	201.49	201.8	203.95	203.39	202.44	202.51	200.93	203.92	202.28	203.99	202.29
213.48	212.17	212.12	213.29	215.12	212.94	213.71	213.28	211.73	212.15	213.24	213.26	213.08	211.9	211.41	214.1	212.5	211.97	212.82	213.24	212.64	212.71	213.57	212.33	212.17	213.15	214.06	212.77	212.95	212.65	212.66	211.82	214.98	212.63	213.44	213.59	213.99	212.6	214.13	212.1	213.58	211.52	213.79	214.29	210.64	213.73	212.89	212.56	212.35	212.85
203.97	204.32	204.79	204.11	204.69	205.01	206.62	204.85	204.04	204.22	204.96	204.04	205.29	205.3	203.56	202.97	202.7	205.97	204.31	205.62	203.76	203.49	204.78	205.33	205.52	204.84	204.68	202.95	204.69	204.37	203.58	203.42	203.76	204.31	203.43	203.82	204.73	204.82	205.19	203.14	204.12	206.84	206.12	205.24	205.24	204.5	205.6	205.99	203.05	204.85
208.05	207.42	207.21	207.03	207.64	206.8	207.72	208.38	207.36	205.85	207.31	209.18	206.92	208.56	206.81	207.5	208.36	206.88	208.95	208.36	207.12	207.48	208.21	208.35	207.14	207.38	206.84	206.43	209.57	207.32	208.28	206.98	207.16	208.92	207.05	209.98	207.59	207.92	208.64	208.34	209.08	207.57	208.02	207.62	208.18	208.2	208.22	207.84	208.05	207.39
212.32	212.04	214.32	213.8	213.2	214.7	212.28	214.3	211.39	213.3	213.54	213.11	213.93	213.45	213.8	211.71	212.81	213.4	211.56	213.02	211.51	212.45	212.1	211.78	213.34	212.49	213.14	211.86	213.85	211.83	212.06	212.82	214.07	213.05	213.67	213.42	213.09	211.08	213.79	213.08	213.47	212.79	214.45	213.12	213.07	212.64	213.09	213.19	211.3	211.23
202.38	202.72	202.94	200.97	202.2	202.21	203.61	202.19	202.18	202.22	201.65	201.51	203.22	203.58	201.35	202.81	202.44	202.64	201.86	200.52	201.9	204.1	201.35	202.78	202.93	203.11	202.48	202.64	200.77	202.17	201.73	201.33	203.15	203.34	202.16	204.08	202.22	201.73	203.34	204.51	202.18	203.76	202.11	201.94	200.7	200.62	202.4	202.61	201.81	201.63
207.46	209.19	209.01	207.41	209.64	208.71	208.98	208.5	208.92	209.67	206.82	208.94	208.94	206.95	207.02	208.1	208.83	208.25	209.16	209.37	208.38	209.22	208.15	208.67	209.63	207.33	209.23	208.43	208.68	209.85	207.05	209.1	208.73	209.55	209.27	208.13	209.4	208.54	209.4	209.4	208.29	208.5	207.17	209.79	209.16	208.91	208.03	210.83	209.03	208.14
201.66	199.61	200.59	201.85	200	201.17	200.78	199.29	200.15	201.49	200.09	198.53	198.05	200.56	201.06	200.73	200.77	201.54	200.64	200.08	200.3	201.28	199.53	200.16	200.94	200.02	200.32	201.07	200.96	199.31	201.5	199.06	198.8	200.34	199.8	199.36	202.22	200.77	200.58	201.7	200.33	201.38	200.42	200.64	202.34	200.3	199.31	201.59	199.8	200.85
199.76	199.4	200.29	199.82	201.96	200.09	198.95	200.5	200.3	200.45	198.36	200.03	200.7	200.83	201.28	199.89	202.34	200.83	201.28	198.61	198.61	199.75	200.4	200.78	201.71	200.51	200.4	198.87	199.52	201.82	200.45	200.34	202.58	202.53	199.21	200.23	200.22	200.66	200.44	200.6	199.69	200.88	201.58	200.53	201.47	199.91	199.57	200.07	201.59	201.09
212.17	211.25	211.07	212.48	211.2	212.04	211.21	209.33	213.3	211.72	212.27	210.7	210.86	212.72	211.12	211.5	211.33	212	211.73	212.02	211.73	210.67	211.68	212.43	213.17	211.03	212.6	211	212.37	212.24	211.11	211.16	211.31	211.18	213.81	211.39	211.33	211.61	210.93	211.35	209.93	211.87	210.94	211.79	211.06	212.33	210.61	213	209.45	212.33
202.73	204.76	203.83	204.73	203.11	203.7	204.9	203.11	203.51	202.94	202.67	203.8	203.95	203.26	203.59	203.97	203.66	203.94	204.3	204.8	204.48	203.64	203.14	202.66	206	204.4	203.92	205.41	203.69	203.82	203.15	204.39	203.93	202.72	205.16	203.79	202.41	202.94	204.58	202.87	204.5	203.74	205.19	203.84	203.78	204.13	203.12	204.74	203.1	203.33
212.14	211.17	212.08	212.18	212.82	211.78	212.74	214.07	212.74	213.15	211.88	214.47	213.67	211.98	212.93	213.28	213.51	212.98	212.12	212.63	212.88	211.74	214	214.16	212.39	212.89	212.52	212.88	213.32	214.23	212.42	212.17	212.79	214.24	212.5	213.3	212.82	211.4	213.29	213.71	211.83	212.51	212.53	213.25	212.81	213.2	213.94	212.49	212.41	214.29
210.46	211.19	208.8	208.34	206.53	209.12	209.51	207.57	209.75	208.58	209.43	208.13	208.27	210.05	208.75	209.13	210.53	209.62	209.36	208.65	209.33	209.94	208.7	208.41	208.01	209.04	208.84	207.95	207.56	208.85	208.42	207.5	210.11	208.2	208.52	209.61	208.84	207.47	209.24	208.24	208.24	208.59	209.24	208.93	208.99	207.24	208.41	208.09	210.32	208.94
219.03	215.8	216.39	219.02	216.98	216.48	216.63	215.73	215.85	218.01	218.35	216.03	218.23	215.89	217.48	216.16	217.11	215.61	218.49	215.75	215.98	216.29	217.83	217.59	216.93	215.98	216.06	217.01	217.13	215.66	216.86	216.43	215.99	217.08	218.53	215.14	218	215.4	218.98	216.72	217	216.53	217.82	217.33	215.88	216.83	216.95	217.2	217.58	217.25
202.69	203.05	203.32	203.82	202.82	204.89	202.76	203.29	204.34	204.26	203.71	202.46	202.96	202.47	202.74	203.38	203.05	203.22	204.56	204.16	204.11	204.38	204.49	202.53	204.61	203.14	202.4	202.76	203.2	203.84	203.38	203.87	203.51	204.82	202.59	202.53	203.13	202.33	203.14	204.53	203.03	201.74	203.77	203.92	202.75	202.24	202.2	203.65	203.17	204.11
203.68	204.9	204.09	202.69	204.61	203.97	202.91	205.32	205.64	203.63	203.48	204.2	203.38	203.4	203.7	204.52	203.66	203.53	204.3	203.83	204.2	203.31	203.15	203.98	203.28	203.46	203.35	205.36	204.86	203.44	204.08	205.73	203.43	204.86	203.05	203.81	203.25	204.31	202.39	203.3	204.07	204.09	203.86	203.22	203.88	204.21	204.31	202.87	205.28	202.83
194.38	192.12	193.82	194.24	193.21	194.79	195.26	192.67	194.89	193.94	194.82	194.11	195.21	194.28	193.67	192.63	194.69	193.72	193.85	194.25	194.62	195.48	194.6	193.51	194.32	195.25	194.33	193.42	193.61	193.83	195.69	193.66	194.44	194.55	194.86	193.58	192.81	193.51	194.61	192.05	193.95	191.61	195.04	194.72	194.91	193.82	193.73	192.67	195.51	193.24
212.9	211.93	212.42	209.44	210.71	211.22	210.97	212.85	212.83	210.44	211.9	212.15	211.65	211.39	210.61	210.14	210.37	211.35	212.99	211.34	212.02	210.74	211.44	212.25	212.33	211.84	212.99	213.66	211.18	212.57	212	211.72	211.91	212.11	211.65	212.38	211.6	212.53	212.1	211.41	210.66	211.88	212.54	212.27	211.08	212.28	211.78	213	211.1	211.62
212.34	215.14	212.98	211.56	213.59	212.74	213.88	212.02	213.12	212.06	212.48	213.17	212.13	213.02	213.36	213.41	211.51	213.23	213.74	213.62	210.79	214.19	212.44	211.95	212.8	214.31	213.07	211.66	213.18	212.48	214.88	214.9	213.54	213.58	212.42	211.7	212.35	212.32	213.88	212.51	211.49	213.05	213.19	213.73	213.74	213.48	211.37	214.62	212.65	212.76
203.9	203.33	202.03	203.27	202.69	203.97	205.64	206.58	204.32	203.14	201.95	204.39	202.48	202.3	204.62	202.89	203.08	204.48	204.3	204.15	203.07	202.16	203.99	203.1	204.7	204.65	204.51	204.94	204.67	207.43	203.34	204.97	202.77	201.95	203.63	203.09	202.13	204.01	205.16	204.94	203.66	203.37	202.32	202.08	204.99	204.95	204.08	203.85	203.19	205.41
204.99	205.87	203.24	204.6	203.84	207.27	204.84	204.76	204.95	205.8	204.45	206.46	205.2	205.04	204.87	205.14	204.4	205.13	205.43	205	205.06	204.75	202.4	204.51	204.66	203.12	206.63	204.12	206.93	203.26	204.67	205.67	205.01	203.88	203.77	204.92	204.21	203.46	204.14	205.37	204.01	204.56	204.67	204.86	203.58	204.63	205.3	204.55	204.26	204.89
211.97	211.01	211.72	212.83	211.87	209.87	212.62	210.99	210.83	211.49	211.78	212.43	210.71	211.53	211.45	212.6	211.63	211.29	213.02	211.6	211.97	211.73	211.09	212.03	210.64	211.46	212.79	211.57	211.65	211.65	211.48	210.52	212.63	211.11	211.91	212.27	210.21	210.69	213.11	212.56	211.43	212.27	212.34	210.92	212.2	212.47	211.86	211.18	212.29	212.95
204.32	204.63	203.63	202.66	201.51	204.03	202.32	203.36	201.89	201.94	203.12	202.71	202.55	203.21	201.91	201.78	201.06	202.21	202.21	202.95	202.4	201.48	202.3	203.74	202.33	202.5	203.45	202.21	203.07	201.54	201.82	204	200.81	204.06	202.57	202.98	204.06	203.09	202.4	202.53	203.13	203.74	203.73	204.42	203.44	202.8	202.11	202.7	202.28	204.35
216.42	217.47	217.32	217.44	216.49	216.43	217.03	217.19	217.67	217.88	217.03	218.56	216.86	216.94	217.03	215.88	218.54	215.51	216.77	216.27	217.84	217.75	215.75	217.47	218.45	217.25	216.56	218.2	214.64	217.2	216.38	217.33	218.45	218.26	217.97	217.28	217.77	218.3	217.52	217.13	216.6	216.9	216.52	216.43	217.2	217.51	217.49	217.71	217.35	217.13
212.89	214.07	211.64	212.09	210.54	212.22	212.94	210.49	210.62	212.34	213.09	212.18	212.54	211.2	212.91	212.34	212.88	210.66	212.88	211.27	212.68	211.9	213.64	212.35	213.5	210.67	213.24	213.92	211.56	212.74	212.8	212.54	210.87	213.9	213.53	213.49	212.56	212.13	212.3	211.45	213.2	211.95	212.53	213.7	212.63	212.67	211.06	212.95	211.79	211.7
207.65	207.99	206.94	207.63	208.75	209.64	208.56	206.94	207.81	208.47	209.18	208.73	208.92	207.19	206.56	207.69	207.56	208.55	209.17	208.29	208.45	209.15	208.42	210.44	209.12	209.04	207.99	207.43	208.62	208.12	207.57	208.16	207.59	207.87	208.16	207.82	208.21	209.06	207.9	208.88	208.01	207.01	207.6	207.11	208.31	209.63	209.52	208.74	207.84	208.85
211.19	211.67	211.95	210.86	210.9	212.37	211.97	209.86	211.46	212.1	210.85	210.69	211.17	211.72	211.29	212.23	211.98	211.58	211.37	212.09	211.68	211.97	210.73	210.82	212.9	211.29	211.52	210.56	211.41	211.36	212.14	213.05	213.02	211.94	210.98	210.56	210.51	211.47	209.83	211.35	212.71	211.08	211.1	213.09	212.13	212.4	213.01	209.79	211.38	213.36
208.24	208.13	208.26	208.13	210.23	209.49	209.05	209.64	208.38	207.57	212.07	209.28	208.88	209.31	208.99	208	207.66	209.69	207.5	208.47	207.77	210.55	207.99	209.23	207.11	209.84	208.77	208.32	209.63	208.07	208.8	207.62	209.08	209.34	207.6	209.96	208.58	209.82	207.91	209.93	209.47	210.12	208.12	208.55	208.2	209.32	208.88	209.53	210.33	207.73
207.73	207.31	207.8	208.49	208.48	207.99	209.15	210.2	209.09	209.38	210.35	207.87	209.14	209.65	207.55	208.33	208.16	209.41	208.97	206.98	209.67	208.88	209.13	208	207.26	208.87	208.68	208	207.19	210.03	209.35	208.04	209.57	210.69	209.9	209.67	209.97	209.84	208.42	209.53	210.93	208.02	210.58	208.05	210.17	210.23	209.73	207.41	209.23	209.41
203.5	202.9	201.27	203.13	202.79	203.91	203.33	202.85	203.63	201.5	203.35	204.24	203.53	204.36	203.31	202.15	205.17	202.4	203.37	203.35	202.59	203.21	205.63	203.94	203.24	204.58	203.08	204.46	203.9	202.55	204.85	204.26	205.75	204.79	202.95	204.79	203.55	204.27	202.39	204.41	203.96	203.72	203.59	204.89	204.2	202.97	203.4	203.29	203.22	202.41
208.34	208.09	208.81	207.78	209.24	208.43	208.42	209.19	208.99	208.08	210.4	209.93	207.84	208.64	210.72	209.63	208.61	208.02	209.05	208.25	208.25	208.69	207.28	207.76	209.26	209.01	207.42	207.49	207.65	210.05	208.41	209.61	208.01	208.9	207.75	208.81	208.58	206.7	210.11	207.78	208.48	207.66	208.68	207.8	209.29	208.47	210.29	209.33	209.39	208.7
211.95	211.44	209.38	209.69	209.8	212.61	211.41	211.15	211.81	210.81	211.33	212.25	212.08	211.47	210.86	213.03	211.06	211.63	211.46	211.12	212.48	212.92	209.98	210.09	210.91	212.68	212.69	211.53	212.88	210.48	211.72	212.19	211.03	209.77	211.48	212.06	212.39	213.7	209.2	211.7	210.47	210.11	211.07	211.18	211.47	212.29	211.99	212.6	211.62	212.27
209.74	208.3	208.22	211.2	207.67	208.86	208.34	207.24	209.35	209.11	209.1	208.59	209.16	209.24	207.89	207.55	207.81	209.17	208.59	207.62	208.7	210.11	210.26	208.93	207.87	207.97	207.99	206.89	208.19	208.87	208	207.1	209.35	208.85	209.72	209.37	208.86	208.84	210.34	209.31	209.25	208.43	208.22	207.88	207.89	209.32	210.54	206.93	208.62	206.97
208.04	208.03	209.6	209.69	210.11	208.73	209.03	208.44	209.28	208.34	207.82	208.66	208.67	208.38	209.94	208.83	207.94	208.72	210.21	209.63	207.47	208.89	209.45	209.75	208.19	209.63	208.23	207.45	207.46	209.07	208.79	209.34	208.6	209.2	208.36	208.95	207.68	208.44	207.76	210.26	209.35	209.13	208.25	209.73	208.84	209.82	208.35	206.92	209.02	208.08
207.67	208.64	207.65	207.64	209.42	209.74	210.02	206.42	208.21	208.78	209.35	208.46	208.2	207.94	208.11	209.28	209.9	209.31	209.66	206.51	207.68	207.22	207.45	208.9	209.48	208.99	209.47	207.8	208.83	209.18	208.84	208.54	207.76	207.78	208.63	209.58	207.14	209.3	207.86	206.64	208.12	210.38	208.38	209	206.96	206.96	205.82	209.2	207.76	208.67
203.45	203.74	203.6	203.63	202.66	202.5	202.24	203.06	203.2	202.41	204.03	204.45	202.45	204.07	202.64	203.54	203.86	202.96	202.93	204.04	204.11	203.09	203.03	202.27	204.62	201.63	203.5	203.5	203.48	203.23	203.14	204.77	203.54	204.44	203.41	201.95	203.6	204.04	201.97	205.05	204.62	203.11	204.06	202.82	203.38	204.08	203.28	203.26	202.57	202.53
195.1	194.41	194.81	195.2	194.69	196.11	195.48	194.27	195.19	196.24	196.14	197.08	195.06	195.93	194.62	195	195.22	194.62	194.56	194.47	194.5	195.32	193.7	194.48	194.44	195.8	195.68	193.64	195.46	195.99	194.27	195.48	195.16	196.34	194.04	194.8	196.1	195.1	195.68	194.36	196.72	195.78	194.87	195.38	195.36	194.98	196	195.81	194.1	194.67
211.15	212.48	210.09	213.16	212.89	211.55	212.23	211.67	212.79	212.14	213.46	211.85	212.14	211.68	210.61	210.08	211.44	212.01	210.59	210.47	210.15	212.06	213.47	213.95	212.21	210.16	213.22	211.43	212.36	210.28	212.32	209.23	210.82	211.32	212.13	212.12	211.71	212.56	211.72	211.87	211.86	212.6	212.72	211.55	212.68	210.73	212.34	210.54	211.18	210.59
194.72	194.81	195.04	196.09	195.87	194.38	197.46	195.05	194.41	195.23	194.9	196.16	196.15	195.3	193.84	195.39	195.26	194.79	195.21	196.29	195.22	194.85	196.37	193.65	196.05	195.29	196.09	194.7	194.71	194.96	194.99	193.62	194.98	194.39	194.84	196.87	197.01	195.37	194.99	194.56	193.57	196.83	194.55	193.14	194.01	195.37	196.97	194.34	195.68	196.62
205.46	204.01	204.11	203.49	203.9	203.34	204.81	203.13	203.69	203.92	204.77	204.33	204.04	204.35	206.46	203.49	204.08	202.46	203.22	204.27	205.04	203.87	203.03	203.74	203.71	204.29	203.73	201.98	205.48	204.69	204.86	204.7	203.79	202.38	204.07	202.95	203.41	205.18	205.02	204.69	203.16	205.06	203.6	203.89	205.16	204.97	203.97	203.55	205.3	203.7
207.66	207.59	207.54	209.01	208.49	209.13	208.11	206.28	207.3	207.88	208	207.17	207.96	209.25	207.38	207.58	208.29	207.65	207.05	207.38	206.74	207.61	208.85	207.67	209.28	207.06	207.07	208.64	208.35	208.7	207.26	208.95	208.04	207.55	209.28	208.16	208.33	208.43	209.58	206.98	208.94	209.43	207.6	209.95	207.86	208.04	207.6	207.04	207.06	207.5
201.5	201.05	200.94	201.28	201.47	200.86	201.88	199.57	200.9	200.64	201.71	200.97	201.01	200.89	201.59	202.11	201.73	200.83	201.84	199.82	201.15	201.29	203.37	200.35	201.85	200.46	201.44	200.46	200.7	201.36	200.52	200.67	202.04	199.9	201.45	202.11	200.98	198.96	199.55	202.93	202.76	202.97	202.06	200.71	199.99	201.35	202.02	200.62	202.56	199.54
218.04	217.22	215.09	219.43	215.55	217.34	217.35	216	217.64	217.42	216.32	216.74	217.12	216.39	217.95	216.15	218.71	217.47	217.55	218.1	217.51	217.15	217.72	215.53	216.93	216.46	217.14	217.99	217.1	218.3	216.86	217.04	217.59	216.97	215.84	217.15	215.05	216.71	218.88	218.45	216.69	217.19	217.56	217.9	217.42	216.68	216.86	216.16	217.3	217.37
208.48	209.23	209.19	208.41	207.72	207.45	210.22	208.5	207.98	208.16	209.82	208.63	208.23	208.43	209.7	209.65	208.93	208.79	210.25	208.66	208.89	209.01	208.15	207.73	208.49	207.32	209.03	210.61	208.18	210.03	209.05	209.82	207.91	208.59	210.33	208.46	208.43	209.15	207.15	209.92	208.64	208.44	209.05	207.38	208.74	208.92	208.77	208.84	208.16	209.84
208.16	207.53	208.12	206.65	207.21	207.54	208.36	208.18	207.7	208.1	207.64	207.7	208.11	207.26	206.25	207.57	206.84	209.19	208.5	209.2	206.72	207.85	207.73	207.56	207.94	208.15	208.48	208.4	209	209.2	208.59	206.82	207.44	209.23	206.92	207.1	208.45	207.82	207.91	209	208.7	207.91	206.74	209.04	207.97	208.29	205.9	207.23	208.34	207.51
216.65	217.55	216.33	217.08	217.57	217.41	216.33	216.75	216.43	216.25	218.14	216.28	217.91	216.25	217.04	216.65	216.21	217.87	217.25	216.14	215.88	216.43	218.7	218.49	215.93	217.2	216.6	217.73	215.45	217.84	216.09	218.26	216	217.83	216.14	215.71	217.34	218.33	215.67	216.99	216.94	216.65	217.56	217.77	216.68	216.04	216.63	216.78	218.29	216.85
210.95	211.69	212.94	211.09	209.99	212.21	212.15	212.84	211.99	213.03	211.77	211.69	210.39	212.49	210.59	211.54	211.63	212.43	211.02	210.51	211.43	211.61	211.06	210.22	212.29	213.28	211.33	213.41	212.03	211.43	212.9	211.67	212.01	212.45	211.87	211.44	211.77	211.46	211.34	211.93	212.96	211.24	209.01	212.41	210.53	211.88	212.98	211.68	211.65	212.03
209.48	208.09	208.59	206.5	208.59	207.68	209.07	207.4	209.43	208.56	208.26	208.3	208.8	208.36	207.69	208.37	207.46	206.66	207.69	206.79	207.52	209.11	207.64	207.56	208.2	207.71	208.46	207.66	207.53	209.92	207.58	208.3	208.42	209.42	208.34	207.35	206.43	206.78	208.85	207.24	207.13	207.8	206.36	208.73	208.66	207.85	207.25	208.24	208.22	208.17
199.43	200.63	201.13	199.86	199.73	200.32	199.57	199.28	200.73	199.51	198.71	199.57	199.37	201.97	200.34	199.82	200.45	199.76	201.33	199.13	201.4	199.63	199.74	199.34	200.24	199.26	201.89	199.96	200.48	200.06	200.12	200.76	201.36	201.38	200.46	200.27	198.85	200.83	200.52	199.86	200.09	200.29	199.81	200.25	200.47	199.34	199.41	201.29	200.3	198.85
208.25	207.69	207.5	206.79	208.15	208.14	206.35	207.95	207.69	207.81	205.62	206.82	206.84	207.5	206.11	205.6	208.1	207.9	207.54	206.77	208.45	207.61	206.83	206.14	208.36	208.19	206.89	207.67	207.44	207.73	208.84	205.93	207.63	208.9	207.28	207.72	209.14	207.31	208.74	208.26	206.54	208.76	207.33	206.23	207.97	206.68	208.33	207.82	207.39	208.93
207.25	208.65	206.93	207.47	208.33	209.06	208.17	207.01	207.27	207.41	207.88	207.67	208.94	207.24	208.19	208.96	207.04	208.55	208.16	207.43	206.52	206.31	208.98	207.8	209.32	208.79	208.74	207.23	206.39	206.95	207.9	208.82	208.54	208.06	207.87	207.63	206.49	208.74	207.04	205.55	208.37	206.89	207.26	208.63	208.92	206.82	207.81	207.43	208.42	206.65
207.24	208.97	209.15	206.73	207.79	208.41	208.49	209.82	209.89	208.32	208.61	208.67	209.27	207.65	209.73	208.3	208.41	207.96	211.04	207.71	208.83	208.98	207.99	208.56	208.82	208.73	208.75	208.37	209.22	208.28	208.97	208.52	209.07	207.87	209.25	209.14	208.22	209.41	208.51	210.13	208.56	209.13	208.87	207.42	208.32	207.9	206.64	208.18	209.58	209.3
206.66	208.24	206.22	208.69	207.02	206.62	208.85	208.19	207.43	207.67	207.57	207.8	206.62	207.73	206.56	207.5	207.08	208.63	208.14	208.32	207.53	207.86	208.01	208.37	208.95	206.65	206.51	207.6	208.8	207.22	207.27	207.75	207.12	208.08	207.38	206.82	207.48	208.33	206.45	207.69	207.81	206.11	207.83	207.01	208.42	207.66	208.12	207.5	207.1	207.02
209.04	208.11	206.8	208.57	208.94	208.97	209.52	208.08	207.53	207.74	208.99	208.58	209.07	209.52	207.13	206.99	206.74	209.59	207.37	208.65	208.24	207.98	208.1	208.32	208.52	207.85	208.41	207.5	207.8	207.41	208.5	208.47	207.69	207.78	206.8	207.93	207.25	207.62	208.53	208.59	207.75	210.53	207.18	208.19	207.35	208.32	207.62	208.41	209.28	210.02
212.33	211.65	212.3	213.69	211.92	212.53	210.15	210.38	210.93	212.21	210.48	212.58	210.7	214.63	211.29	211.45	212.85	211.65	213.25	211.86	214.2	211.75	212.91	210.6	211.28	212.85	211.8	210.68	211.26	213.25	210.33	212.39	212.69	211.83	211.25	213.34	211.19	211.61	212.38	213.19	212.32	210.94	210.85	212.54	212.71	213.28	212.15	213.75	213.23	210.51
199.94	201.61	199.76	199.25	199.68	197.96	198.25	198.8	199.14	198.84	198.47	198.46	200.46	198.86	198.61	198.59	197.67	198.47	197.28	199.56	197.71	198.72	199.38	198.39	198.47	200.04	199.23	197.94	199.76	199.5	199.51	199.8	198.26	197.93	198.98	198.26	200.6	199.3	197.01	199.53	199.08	197.81	198.14	197.98	199.18	198.4	198.46	199.7	199.02	198.37
205.49	202.45	203.01	203.92	205.2	203.81	204.77	203.69	203.14	204.58	203.65	204.92	204.39	203.37	202.61	203.89	204.03	203.77	203.9	201.85	202.97	204.61	204.68	203.83	205.02	205.19	205.24	203.05	206.31	203.32	204.49	203.97	203.54	203.67	204.09	203.63	202.99	204.88	203.36	203.15	203.57	203.45	204.38	202.35	204	203.26	203.19	204.22	203.3	204.68
208.38	209.22	207.44	208.56	207.13	206.25	206.57	206.3	206.98	208.72	209.48	206.35	207.38	207.09	208.15	207.9	207.78	207.52	207.12	207.19	207.04	206.58	207.26	207.07	205.74	207.9	207.97	208.38	208.61	207.42	207.74	207.08	207.47	206.8	206.85	207.71	207.79	209.03	206.2	208.02	208.39	207.67	205.57	207.07	206.98	207.28	207.19	207.35	208.08	207.54
212.19	210.06	212.98	211.09	210.76	211.75	212.32	210.25	211.13	212.44	211.02	210.03	211.24	210.79	211.22	212.52	212.12	211.92	211.6	211.46	210.82	211.96	211.66	213.67	211.58	210.43	210.88	212.42	212.99	211.77	213.42	213.46	212.19	210.75	210.88	211.74	211.42	213.41	211.66	211.66	213	210.88	209.82	211.27	209.25	211.65	211.03	211.25	210.18	211.06
201.31	201.68	202.44	202.6	203.98	202.26	203.38	202.41	202.68	201.59	203.23	202.33	202.09	202.66	202.62	203.38	203.19	202.35	201.39	202.55	202.63	201.15	203.12	203.58	200.67	201.39	201.21	201.73	202.2	202.24	202.68	202.1	200.91	201.3	202.79	204.11	201.21	202.47	201.68	203.07	200.85	203.01	201.63	202.87	203.51	201.27	202.7	200.49	201.51	202.47
198.09	199.9	198.34	200.08	199.09	199.86	199.88	199.43	200.12	199.6	198.12	199.23	200.38	199.63	199.1	199.48	198.61	197.79	199.67	199.87	198.75	199.69	199.08	199.32	199.35	199.17	199.84	199.55	197.11	200.22	198.97	199.53	199.86	198.77	199.82	199.34	198.21	197.73	197.73	198.1	201.01	197.24	198.68	199.28	200.72	198.73	198.61	196.86	199.41	198.89
201.38	200.5	200.78	200.4	199.24	199.88	200.03	201.25	201.65	201.82	200.75	201.78	200.59	201.09	201.9	200.61	200.5	198.27	200.23	200.31	200.6	200.05	199	200.98	200.54	201.04	200.39	200.14	202.19	200.72	200.24	198.9	201.78	199.87	201.03	199.36	199.75	201.56	200.11	200.72	200.05	201.55	202.2	199.12	201	200.32	200.04	199.62	199.54	198.8
199.55	200.05	199.96	200.18	200.08	197.72	201.1	199.03	197.49	198.69	199.94	199.65	199.05	198.49	198.07	199.62	199.96	200.73	198.64	198.46	200.11	200.37	200.12	198.94	199.32	198.39	198.64	199.97	202.21	199.05	199.95	198.21	199.29	200.01	199.43	200.44	200	199.83	199.12	198.32	198.14	199.65	199.85	198.34	198.94	199.6	200.54	199.02	200.51	199.08
210.64	210.65	211.98	210.52	211.56	211.67	212.07	213.6	212.28	210.46	211.4	211.81	212.92	212.33	211.58	211.63	212.66	212.3	211.94	211.34	210.62	211.34	212.05	210.15	211.24	211.6	211.87	213.19	210.71	210.02	211.59	211.34	211.02	212.36	212.81	211	211.83	211.5	212.16	214.52	211.26	210.91	210.75	211.52	210.59	210.75	210.48	210.73	210.75	213.83
198.6	197.79	199.91	198.94	199.69	199.83	200.43	199.02	199.06	199	200.01	199.96	199.86	199.36	200.54	198.41	198.78	200.13	201.91	201.01	198.82	198.38	198.68	200.36	197.94	199.99	201.58	199.68	200.05	200.41	199.53	199.82	198.04	198.52	199.81	199.34	198.52	200.75	199.99	198.1	197.1	200.33	200.32	198.33	200.29	200.21	200.44	200.31	198.65	198.99
193.79	194.18	192.53	194.1	193.93	194.67	193.76	193.98	194.11	193	194.63	195.15	194.56	195.08	194.66	194.71	193.27	195.54	194.57	194.52	194.17	195.89	192.29	194.6	194.12	193.68	194.55	195.15	193.33	193.41	193.68	194.53	195.38	194.01	195.78	195.66	194.4	193.54	194.94	194.7	193.72	193.98	193.73	193.76	194.51	195.39	194.64	194.79	193.02	192.91
210.94	210.87	210.99	213.5	211.8	210.12	210.72	211.65	211.45	210.98	210.74	212.51	212.53	213.33	211.46	212.7	212.42	210.85	211.02	211.93	212.27	211.97	212.89	210.5	211.95	211.87	211.62	212.23	211.65	211.6	211.33	210.33	211.78	211.43	212.07	210.91	211.52	211.39	211.86	211.79	212.67	213.58	210.53	212.39	210.67	212.34	212.31	211.51	211.72	209.39
200.52	201.24	202.48	201.55	202.59	203.66	201.76	202.9	203.97	201.62	202.97	202.35	202.63	203.25	201.68	202.01	202.73	202.23	201.96	202.64	202.44	202.34	201.72	201.91	200.69	200.91	201.45	203.03	202.74	201.72	202.7	202.34	202.42	202.45	203.13	201.59	203.21	202.52	202.8	203.47	202.29	202.38	202.44	203.4	202.63	203.41	200.88	203.35	203.47	203.99
209.43	206.76	207.93	208.54	207.9	210.77	206.61	207.27	207.18	206.56	207.32	206.56	207.4	206.15	206.88	209.04	206.42	208.04	208.15	206.71	206.67	207.45	207.45	208.77	208.02	209.02	208.5	206.67	205.15	207.75	209.12	207.72	209.27	207.29	207.36	207.38	208.85	207.05	208.82	208.6	208.72	209.23	207.52	207.78	206.34	208.68	206.8	208.24	207.42	209.53
212.22	211.04	211.15	211.43	210.69	210.36	210.85	211.39	210.82	212.05	211.14	210.83	212.67	209.29	212.05	212.31	212.77	211.89	211.92	210.94	212.68	212.28	211.17	211.29	211.83	212.07	211.45	211.85	210.11	212.14	211.24	210.71	212.74	209.59	212.41	211.28	212.63	212.07	211.55	211.49	212.36	210.59	211.15	212.18	212.38	211.78	211.54	211.77	212.63	212.14
200.76	200.11	199.15	197.58	199.86	200.87	200.99	200.16	200.85	201.07	199.64	200.15	199.07	201.01	200.92	199.31	200.64	200.62	200	200.03	200.58	202.58	200.02	200.1	200.18	201.13	199.24	200.15	201.2	199.49	199.89	200.5	200.92	199.82	199.28	200.34	201.46	200.56	200.95	201.57	201.37	199.92	200.48	200.06	200.37	200.9	198.94	200.71	202.72	198.96
204.03	205.35	205.04	205.32	206.95	206.83	205.85	207.56	206.38	206.12	206.52	205.53	204.3	206.89	206.31	206.98	205.04	206.52	206.81	205.68	205.8	206.29	206.25	205.05	205.79	205.81	205	207.69	206.53	206.8	206	205.19	207.21	205.76	206.34	203.94	205.81	204.56	206.75	205.65	207.59	206.34	206.91	205.39	205.25	206.58	204.72	207.01	206.13	205.53
203.71	203.13	201.99	202.93	203.33	203.55	202.77	202.1	202.18	201.77	201.74	201.95	202.39	204.1	202.32	203.65	201.98	201.47	203.45	202.51	201.44	203.23	201.68	202.25	202.01	202.82	204.3	202.63	204.08	202.45	202.39	202.93	201.11	202.08	202.96	202.85	202.27	201.94	203.17	202	202.74	202.86	202.88	202.27	202.14	202.18	201.96	202.6	201.99	203.14
205.57	203.38	204.45	204.8	204.7	204.19	203.55	203.86	205.07	204.59	205.38	204.69	205.07	203.97	205.51	204.31	205.03	204.43	204.31	203.75	206.8	203.87	205.31	205.64	204.86	206.91	205.93	204.72	204.84	204.57	204.65	204.41	206.89	203.9	204.73	204.23	206.13	204.42	203.69	205.32	205.21	205.06	203.96	204.61	206.02	203.77	204.25	205.35	203.75	206.16
204.05	203.69	204.17	202.22	204.32	203.12	204.1	203.7	203.3	203.56	203.4	204.76	203.82	203.69	203.15	204.62	202.78	204.72	202.72	202.2	203.3	205.08	203.33	205.16	203.09	204.09	203.33	203.42	204.93	203.3	203.67	204.02	203.47	203.21	204.2	203.76	203.63	204.13	202.33	204.02	204.17	203.68	204.04	204.49	204.51	203.04	205.25	204.83	204.02	203.61
204.06	202.37	202.81	204.6	202.21	202.75	203.28	203.34	203.26	204.23	203.96	203.43	202.62	202.14	204.96	202.67	202.5	202.23	202.56	203.12	202.76	203.25	204.13	204.87	202.92	202.85	204.38	204.19	203.4	202.92	204.17	203.7	202.7	204.12	203.93	203.18	204.99	202.51	203.29	202.35	204.64	201.81	202.42	202.35	203.71	201.93	203.79	204.16	203.04	205.52
213.47	213.36	211.96	213.98	213.69	212.48	212.59	213.28	213.59	212.44	212.02	211.87	212.8	211.37	213.44	212.18	212.31	209.72	211.33	212.28	212.44	211.26	211.41	211.1	213.26	211.89	212.36	211.06	213.11	213.23	211.26	212.29	211.1	213.62	213.04	212.8	212.31	210.65	212.33	212.58	213.64	212.91	211.91	211.76	211.4	214.7	211.41	212.86	213.1	214.32
199.12	199.14	198.39	200.28	200.46	201	201.1	198.9	199.43	200.06	200.17	199.86	200.14	200.31	197.2	199.05	200.1	199.79	199.56	200.25	198.73	201.45	200.38	198.59	200.35	198.39	199.36	198.81	198.95	200.08	200.32	199.75	198.27	200.14	200.19	198.18	199.46	198.41	200.31	199.02	198.42	198.5	199.18	199.93	199.89	199.22	199.91	200.32	200.32	198.92
199.59	201.76	202.89	203.25	202.81	203.65	203.24	202.24	203.54	203.25	203.36	204.13	203.48	203.78	203.47	203.89	203.34	202.22	202.33	203.68	202.12	203.5	204.36	201.6	203.36	204.48	202.84	202.88	203.11	203.21	203.23	205.09	203.92	202.55	202.68	201.77	203.14	200.93	203.52	202.15	203.99	205.2	202.38	202.15	201.97	201.05	205.18	203.93	203.77	204.31
203.78	202.82	203.44	203.07	202.78	201.88	202.63	203.53	205.02	204.99	205.01	203.37	204.03	202.72	204.21	205.19	206.04	203.49	203.8	205.21	205.41	205.01	206.48	204.25	204.63	204.32	203	203.73	202.67	203.21	201.75	203.47	203.41	204.34	202.47	203.83	203.21	203.99	204.21	202.88	202.06	203.51	206.17	204.81	205.18	203.93	203.15	203.44	204.8	203.81
211.81	212.02	212.48	213.07	212.2	211.98	213.06	211.73	213.35	213.58	214.51	213.04	212.26	209.82	213.15	212.36	211.35	212.8	212.12	212.5	212.61	211.99	210.23	211.95	212.68	211.69	213.94	212.83	212.28	212.7	212.52	212.51	212.15	212.87	212.2	212.55	212.59	212.46	213.45	212.5	212.31	213.03	211.65	211.67	213.41	211.93	211.24	212.6	212.66	212.99
218.03	216.31	216.98	216.75	216.71	216.42	215.36	216.77	216.4	217.42	217.36	217.48	215.64	216.04	216.84	218.38	216.72	218.43	216.76	218.04	216.52	218.46	217.27	219.33	217.51	216.94	217.49	217.45	215.53	215.4	216.3	216.13	217.66	216.7	217.71	218.71	217.22	216.12	217.45	219.24	218.6	217.46	218.45	216.56	216.4	217.44	217.73	216.43	216.73	216.4
196.33	197.74	199.06	198.33	197.9	198.33	199	197.06	197.72	197.62	196.84	198.51	197.56	199.23	195.11	196.77	197.29	196.98	197.88	198.02	197.78	196.83	195.34	197.66	197.46	198.23	198.38	198.02	196.81	197.32	196.36	196.65	199.72	196.92	197.01	197.83	197.78	196.11	196.46	197.85	196.84	197.17	196.97	196.24	199.59	199.23	196.71	199.46	197.65	197.71
204.41	203.67	203.23	203.3	203.31	205.15	204.87	203.54	203.54	203.45	204.13	202.84	203.22	202.65	203.33	202.83	204.01	202.55	203.54	203.25	202.2	204.51	203.62	203.24	202.88	203.79	204.98	203.56	204.63	203.4	204.02	203.17	203.46	203.24	204.08	203.85	204.19	203.21	204.06	205.1	204.85	201.65	203.09	204.79	203.2	204.63	202.02	201.39	203.37	204.03
194.39	195.38	194.47	193.16	194.21	195.14	195.51	194.59	193.37	194.53	192.97	194.77	192.38	194.71	193.73	194.91	194.75	193.5	195.62	193	194.8	194.88	194.41	195.38	193.7	192.23	194.42	193.42	193.44	194.23	193.85	194.41	194.03	195.09	194.03	196.55	195.66	193.83	193.83	192.83	194.52	193.11	193.83	195.27	195.61	195.14	192.51	194.44	195.73	194.26
208	207.44	208.48	207.7	206.96	207.9	208.67	209	205.73	206.02	207.05	205.9	207.4	208.1	207.47	208.68	208.38	207.83	207.3	206.83	207.56	205.62	206.45	206.45	206.64	207.49	206.7	207.9	207.65	208.56	207.49	207.32	207.26	206.59	207.36	208.06	207.81	207.17	207.57	206.1	207.88	207.04	207.31	208.08	206.53	205.84	208.73	207.91	207.1	207.61
209.26	209.24	208.6	207.83	209.22	209.38	209.19	210.44	210.32	208.49	209.73	208.53	209.78	207.38	208.27	208.05	210	207.99	207.99	208.57	208.24	207.21	208.1	210	209.12	209.03	209.64	207.65	207.63	208.81	208.43	209.49	208.63	209.52	208.07	210.14	208.99	208.81	207.65	207.73	210.61	208.05	208.91	209.19	209.03	207.93	210.19	207.92	207.72	209.58
212.61	212.75	211.84	212.12	212.23	213.35	214.18	213.25	211.69	213.79	213.44	212.62	213.9	214.02	213.66	212.81	212.58	213.02	213.42	213.7	212.09	213.85	211.57	212.55	214.25	210.97	213.78	211.8	213.18	214.1	213.24	214.13	213.92	211.91	213.74	213.51	212.61	213.14	211.15	213.95	212.47	214.15	211.8	212.45	213.3	212.9	213.14	212.31	211.94	213.04
212.61	212.2	211.26	211.28	211.09	211.03	212.1	211.19	211.75	211.12	211.26	210.07	211.23	212.73	211.93	211.65	210.69	212.15	214.54	211.06	213.52	211.87	210.85	210.63	212.19	212.58	211.58	212.4	211.54	211.65	211.99	211.09	210.7	212.83	211.09	212.18	211.95	211.11	211.02	210.44	211.5	212.21	211.46	211.11	211.51	211.83	211.61	212.24	211.2	210.06
202.87	204.49	202.54	203.85	205.29	201.93	202.67	203.75	203.97	203.86	202.7	202.94	204.01	204.19	202.33	203.55	205.34	204.08	202.9	203.68	203.22	203.75	203.22	203.22	204.44	204.52	203.7	203.1	203	204.67	203.94	203.71	203.71	202.14	202.96	203.47	203.07	203.07	202.96	203.8	202.53	203.45	203.42	203.35	202.45	203.98	201.87	203.58	201.97	203.11
208.6	207.86	205.85	207.06	207.29	207.12	206.33	206.57	207.23	207.56	207.36	206.76	208.61	207.54	206.97	206.35	208.82	207.59	208.6	207.24	206.81	208.42	208.22	208.74	205.94	209.63	207.26	208.66	208.5	206.68	207.45	207.31	207.46	206.59	207.15	207.47	206.94	207.51	205.89	207.39	209.71	207.01	206.43	206.14	208.56	207.65	206.89	209.03	208.2	207.64
198.55	197.57	197.97	199.16	199.1	197.18	198.31	197.3	198.3	199.52	198.25	198.19	197.6	196.58	198.77	198.26	199.11	197.34	198.62	198.27	197.34	199.46	198.21	198.16	198.28	200.63	198.32	197.33	197.25	197.86	198.3	198.64	198.43	198.46	198.19	197.72	199.76	198.73	198.44	197.99	198.92	196.98	198.12	198.81	198.98	197.5	198.71	198.57	196.67	199
213.73	213.83	214.45	213.43	212.99	212.82	213.2	211.9	212.82	213.72	213.24	213.69	210.63	211.83	212.09	212.71	213.02	213.64	212.69	213.08	212.84	213.28	212.19	213.3	213.49	212.94	212.84	210.93	212.23	214.09	214.24	212.15	214.36	212.7	212.2	213.78	212.1	212.73	211.88	212.88	214.47	213.63	211.67	211.85	213.08	212.48	212.52	212.1	212.95	213.42
204.12	203.72	204.31	203.97	203.75	202.78	206.2	205.04	202.96	204.08	202.65	202.24	203.37	204.16	202.55	204.52	203.7	202.86	203.31	203.13	204.4	203.35	203.07	202.73	204.08	202.64	202.93	203.27	203.34	203.43	202.78	203.35	204.5	202.19	204.69	201.95	203.77	202.61	204.03	203.53	204.1	203.96	203.14	203.82	202.28	204.05	202.44	202.52	203.77	202.32
204.23	203.39	203.13	203.96	204.57	203.3	204.29	202.86	205.54	202.51	203.11	203.92	204.98	204.82	202.83	204.39	202.65	202.68	203.98	202.66	204.82	202.75	203.56	202.87	203.78	204.7	204.69	203.75	204.88	203.68	202.14	203.59	203.67	204.18	203.32	204.84	203.52	204.08	204.2	204.79	204.13	203.75	203.35	205.07	203.9	203.75	204.63	204.04	202.55	204.08
204.8	205.75	205.87	205.92	208.5	205.78	207.59	206.96	205.78	204.8	205.38	206.66	206.89	204.6	205.17	206.73	207.14	206.43	205.95	206.99	205.64	207.38	205.91	207.14	206.41	206.6	206.54	206.07	205.2	206.95	206.14	207.06	206.92	205.17	206.04	206.39	205.91	206.82	207.54	208.04	205.36	207.53	207.02	206.16	206.81	205.7	204.92	205.86	205.86	205.97
205.11	204.46	203.73	204.57	205.97	203.77	203.06	203.13	203.39	203.28	204.81	206.2	204	204.65	203.15	205.66	204.35	203.86	205.22	203.38	206.53	205.44	204.02	203.92	203.62	203.66	204.75	204.36	205.55	203.77	203.59	204.99	203.44	205.89	204.61	204.92	206.48	204.7	205.42	206.11	204.76	205.85	204.73	206.44	203.12	203.88	203.63	204.71	204.08	204.82
203.5	203.28	203.24	203.07	203.5	202.74	202.56	204.2	203.51	203.66	204.08	204.04	205.11	204.4	205.86	205.14	203.68	202.52	203.12	204.84	205.05	204.76	203.35	204.2	205	203.67	203.59	203.9	204.13	202.26	203.6	202.51	204.09	203.47	203.54	203.13	204.06	203.45	204.4	204.4	204.54	204.02	204.41	203.08	204.33	204.8	203.45	203.15	202.78	202.19
208.14	208.51	209.3	210.01	208.8	208.78	208.14	208.82	207.64	208.7	209.34	208.06	208.38	209.73	206.27	209.51	209.17	208.62	207.89	207.75	207.15	208.48	207.78	210.5	208.85	208.68	208.78	209.12	207.65	208.51	208.36	209.17	208.88	209.49	207.49	208.72	208.13	208.34	208.49	210.24	208.8	207.39	208.51	208.58	210.09	208.53	208.39	207.86	209.33	208.87
203.42	203.53	202.95	204.51	203.37	201.85	203.02	203.06	202.84	202.01	203.39	204.04	203.49	204.47	203.74	203.26	202.4	202.54	203.44	203.82	204.27	204.13	203.14	203.06	203.1	203.44	202.38	204.96	202.44	201.79	204.08	204.55	202.07	204.26	202.06	202.81	202.7	201.96	203.27	202.88	203.46	202.42	204.77	202.17	201.39	202.97	202.93	204.23	203.91	202.14
199.3	199.61	199.61	199.49	199.59	198.82	199.89	198.91	198.1	198.9	200.34	199.1	201.1	197.25	199.1	199.33	199.43	198.06	198.76	199.77	199.27	199.78	200.19	201.93	200.1	196.46	198.47	199.91	199.17	200.25	200.52	200.29	199.07	198.9	198.41	200.72	199.18	199.23	199.23	198.8	200.23	198.63	197.89	199.79	202.18	201.26	200.44	200.27	200.1	198.31
204.23	204.61	204.68	205.34	204.41	205.69	205.07	204.75	205.47	203.94	205.65	204.2	205.22	206.46	204.37	203.47	203.78	206.17	203.83	204.65	205.29	205.35	205.61	203.38	204.24	202.55	204.72	206.53	205.7	204.86	203.35	203.35	205.09	205.7	204.14	205.25	203.25	205.53	205.38	204.99	204.83	203.28	205.24	205.1	204.55	204.88	204.56	205.57	205.75	203.81
203.25	204.35	203.79	203.05	203.84	205.1	204.08	203.37	205.08	203.53	204.8	203.97	203.64	204.22	204.86	203.22	203.42	204.66	204.36	204.77	204.2	203.65	205.22	204.96	205.2	203.78	203.56	203.98	204.79	203.58	202.22	204.64	203.56	204.59	203.65	205.1	203.43	202.85	202.77	204.15	204.47	204.81	203.84	205.21	202.96	204.16	204.37	202.62	204.36	203.61
208.77	212.79	209.6	211.77	210.92	212.65	211.7	212.52	210.54	211.26	211.69	211.36	212.05	212.79	212.55	210.63	211.77	210.05	211.32	211.55	211.22	212.66	212.4	210.97	211.68	210.88	210.48	211.52	213.32	211.3	210.77	211.39	209.13	210.09	212.21	211.95	210.76	211.79	212.1	211.96	212.55	210.81	211.77	209.92	210.98	211.16	211.57	211.69	212.11	212.25
208.19	208.15	209.6	208.85	208.65	207.39	207.4	208.69	208.43	209.54	209.36	207.11	207.62	207.96	208.93	207.92	209.3	208.95	208.42	207.38	207.92	207.61	207.99	207.62	206.99	209.44	207.02	208.49	207.15	208.42	208.77	207.92	208.78	208.02	208.09	208.52	209.23	207.87	208.7	209.1	207.9	208.58	208.87	207.58	208.63	209.88	208.57	208.32	208.45	207.74
208.39	208.53	207.12	208.44	207.41	206.41	208.1	207.86	208.22	209.43	206.06	207.25	207.12	207.35	207.71	208.58	205.88	207.62	207.92	206.81	208.06	206.46	208.25	209.03	209.43	208.53	205.84	206.88	207.86	208.39	205.64	207.89	209.73	208.28	207.98	208.1	208.64	206.32	207.9	207.11	207.25	207.48	207.88	208.79	208.51	206.97	209.02	207.23	207.58	205.85
193.96	194.15	193.13	193.48	193.44	192.97	195.55	193.57	193.79	194.11	193.39	192.91	192.98	194.79	194.37	195.22	194.14	194.03	193.14	193.48	194.83	193.65	193.88	193.57	194.36	194.47	192.57	193.63	196.26	194.12	194.17	193.68	191.34	194.69	195.1	196.06	194.59	193.88	194.73	193.41	195.44	194.44	193.72	195.7	196.03	194.67	194.07	193.47	194.53	194.54
212.33	212.49	211.12	212.01	211.94	211.85	211.5	211.46	210.51	211.07	211.96	212.89	213.04	212.06	211.24	212.21	210.24	211.81	210.54	211.18	211.41	211.03	212.24	212.39	211.6	211.93	211.24	211.02	211.23	213.54	211.94	211.01	210.29	210.79	212.85	210.88	212.05	212.01	211.32	212.45	212.85	212.08	212.4	212.6	212	211.08	212.22	212.78	211.99	212.1
211.57	212.48	211.53	211.5	210.86	211.98	211.31	212.05	211.89	210.46	212.62	212.4	212.1	210.65	211.1	212.56	212.13	210.43	210.88	212.95	211.85	211.37	212.88	212.12	211.33	212.95	211.71	212.47	210.73	211.27	212.79	211.72	209.87	210.69	210.44	212.25	211.88	211.79	212.53	213.46	211.46	211.59	210.61	211.77	211.78	211.58	212.72	210.7	211.64	212.87
204.56	203.3	203.82	203.34	203.05	203.85	203.52	203.37	203.93	202.94	203.34	203.38	203.06	203.69	202.79	203.21	202.74	202.71	201.61	202.52	203.28	201.35	201.6	203.61	202.51	201.3	203.6	204.04	203.11	201.84	203.56	202.05	204.12	203.06	203.74	203.41	203.95	204.67	203.1	203.07	204.07	204.37	203.23	203.51	205.77	203.06	203.11	203.41	205.48	203.66
216.9	218.22	216.73	216.88	216.21	217.49	218.55	217.03	216.79	218.32	217.18	217.14	217.19	217.8	216.37	215.58	219.03	215.91	215.37	216.18	218.06	217.22	216.53	214.98	216.08	217.02	217.21	217.64	218.62	216.56	216.99	216.01	217.16	216.1	217.2	216.91	216.93	216.46	219.51	216.1	216.21	216.09	216.54	216.52	217.48	216.77	218.51	217.31	217.4	216.98
199.18	200.44	197.89	197.31	197.64	196.56	198.1	197.65	199.37	198.87	197.98	197.27	199.99	197.6	197.14	197.72	198.64	196.64	197.46	198.01	197.68	197.35	197.39	198.72	197.9	199.27	197.42	198.17	196.67	197.63	196.71	198.77	197.1	198.82	199.32	196.64	197.2	197.64	198.11	198.24	196.85	198.81	196.02	196.63	197.16	197.67	199.37	199.5	197.88	197.01
207.98	207.99	207.99	208.79	209.03	209.12	208	208.43	209.61	208.04	208.01	207.54	209.78	208.6	209.04	209.23	207.42	210.36	208.79	210.55	208.23	209.08	209.29	209.11	209.54	208.87	207.71	209.93	209.14	208.29	209.39	209.48	206.96	206.77	210.44	210.65	208.9	210.24	209.73	208.9	209.37	207.42	209.46	210.49	208.17	208.84	209.02	209.24	207.74	209.7
210.87	211.55	209.24	212.5	212.03	211.71	211.51	211.84	212.83	211.09	211.54	211.1	209.99	213.36	212.68	210.83	211.59	211.81	211.43	212.16	212.28	212.1	211.81	211.45	209.92	210.69	211.21	209.27	211.61	211.72	212.25	211.15	211.47	211.69	211.56	212.44	212.09	211.42	211.72	212.49	210.75	212.04	213.4	212.44	212.13	211.45	211.69	212.61	211.74	212.85
200.56	199.25	199.44	200.84	200.11	200.51	199.32	199.38	199.79	199.76	197.63	198.42	200.01	199.59	199.04	198.58	198.53	200.03	199.43	200.11	199.4	200.38	198.86	200.35	199.52	199.29	199.47	199.52	200.83	198.82	199.8	200.67	199.39	199.75	199.71	200.8	199.54	200.21	200.05	199.66	199.35	199.17	198.58	198.93	201.18	198.72	197.36	199.34	198.93	198.39
212.57	210.47	211.03	210.94	210.4	211.86	211.5	210.6	210.18	210.81	212.57	209.97	211.51	211.13	211.45	211.75	212.36	211.74	211.13	212.74	212.67	212.5	211.36	212.63	212.54	212.3	210.26	210.5	210.76	209.55	212.33	211.36	211.53	211.76	210.98	212.18	210.4	211.54	211.39	211.68	209.77	211.66	210.76	214.06	210.78	211.22	211.66	211.75	212.03	212.41
202.91	200.76	201.17	201.05	202.16	200.39	200.58	201.25	200.53	201.8	201.34	203.66	199.86	201.33	200.29	201.17	201.49	201.09	202.14	200.69	199.98	202.43	202.69	201.46	200.94	202.32	201.31	201.38	201.88	201.1	202.02	200.59	200.46	201.22	201.78	201	199.12	201.33	200.83	200.61	201.39	200.15	202.43	201.67	200.83	201.31	198.93	201.79	200.94	200.12
204.7	205.81	206.32	204.73	206.05	202.94	206.09	205.83	205.19	205.67	205.13	204.95	205.57	208.14	204.68	205.53	205.5	206.8	206.25	204.51	206.72	204.72	204.82	204.87	205.43	206.05	204.11	205.04	204.51	206.71	204	206.03	206.64	205.5	205.65	205.29	205.9	205.68	205.52	205.12	206.71	204.77	205.19	205.71	203.76	205.48	205.78	203.9	204.25	205.66
208.77	209.03	207.79	209.48	209.24	208.26	209.65	208.19	207.98	210.02	209.12	209.41	209.36	209.19	209.29	209.02	209.17	209.66	210.52	208.51	208.04	209.81	208.27	208.21	207.28	208.61	209.66	209.14	207.61	209.14	208.82	208.85	209.94	209.07	209.7	209.23	208.18	208.62	208.74	209.23	209.74	209.47	208.44	209.51	210.73	209.66	208.3	209.24	208.66	209.39
207.4	207.51	207.56	207.41	207.02	208.77	207.72	208.77	208.09	208.55	206.76	207.15	208.45	208.76	207.42	208.22	209.4	208.43	208.65	207.2	207.16	207.39	208.01	206.81	206.51	206.8	207.25	209.23	208	208.85	206.69	207.44	206.78	207.54	207.3	207.75	206.99	207.31	207.24	207.9	209.54	207.7	207.75	207.26	207.57	206.8	205.67	209.78	208.96	207.39
195.64	195.57	195.64	195.98	195.3	195.56	194.45	195.27	195.28	194.49	194.82	195.11	195.68	195.31	194.57	196.57	195.87	197.11	195.07	194.97	195.65	195.39	195.99	196.64	194.6	194.36	196.32	195.81	195.13	196.37	195.78	196.64	195.81	195.16	192.93	193.8	194.98	195.25	195.97	195.26	194.75	195.4	194.58	194.18	196.18	195.28	194.21	196.91	195.61	196.15
208.36	207.08	207.51	207.66	206.13	208.5	207.51	208.89	207.74	208.04	204.93	208.12	206.91	207.16	205.4	208.05	207.42	207.18	207.65	207.53	207.81	209.68	207.87	206.03	208.03	207.11	208.01	206.71	208.6	207.92	206.81	208.01	208.04	207.03	206.26	207.7	209.15	206.94	207.53	208.97	208.83	205.75	207.62	208.3	207.49	206.31	208.21	207.67	207.54	207.12
210.87	211.18	211.93	211.73	212.28	210.32	211.76	211.03	211.35	211.04	212.94	211.62	212.81	211.39	212.01	210.64	211.3	212.1	211.88	211.93	212.3	211.4	211.71	212.89	210.85	211.32	211.22	210.97	209.46	211.14	211.11	210.35	211.94	211	210.69	210.73	211.79	211.52	212.25	210.21	211.9	213	211.96	211.38	211.49	212.11	210.41	212.85	210.9	211.53
198.3	198.09	198.7	199.72	199.2	198.88	200.07	199.57	198.7	199.36	200.47	199.52	198.37	200.83	197.12	199.17	199.13	198.85	200.92	199.51	198.73	198.24	199.06	199.49	200.31	199.59	200.47	199.86	198.73	201.36	199.15	199.57	200.81	198.89	199.17	198.22	199.38	198.12	199.21	199.8	199.48	198.96	200.96	199.81	199.79	198.39	198.94	199.61	198.99	198.87
199.57	201.35	201.08	198.6	200.48	198.95	200.05	201.23	201.29	199.03	199.94	200.7	200.14	200.71	200.41	199.84	201.68	200.26	199.68	201.42	199.26	200.27	199.58	201.72	200.75	198.44	200.45	200.02	198.54	200.44	201.56	200.7	199.04	199.44	201.36	201.59	199.93	201.21	200.81	199.53	201.94	198.02	199.04	198.97	199.56	201.44	200.24	200.78	199.91	199.7
208.04	207.34	208.83	207.27	208.72	206.87	206.18	207.11	209.26	207.13	208.01	208.31	209.21	207.21	209.57	208.96	208.69	208.75	208.77	208.63	208.69	208.1	208.09	209.25	207.16	207.7	208.15	208.51	207.38	207.86	208.36	208.04	207.3	208.7	207.54	207.7	208.03	208.93	208.92	207.7	207.95	207.38	207.8	209.16	206.2	209.54	208.35	206.87	207.47	207.33
213.24	211.3	212.72	214.36	209.78	212.43	212.76	212.76	212.77	212.8	212.72	212.47	211.78	213	214.42	213.54	211.3	211.83	212.93	212.39	211.27	212.09	212.3	210.58	212.59	212.31	212.64	213.32	213.19	210.26	214.18	212.76	211.93	212.91	211.51	211.5	210.06	212.25	211.09	215.1	213.52	211.93	211.65	212.82	212.78	212.95	211.21	211.1	212.59	212.32
210.72	208.98	210.23	209.11	208.78	210.07	208.22	208.49	210.07	209.56	209.75	209.58	208.64	211.48	209.03	207.74	210.65	210.88	209.73	208.81	209.32	211.17	210.44	211.12	209.2	209.64	208.64	211.5	209.87	209.4	208.22	209.2	209.33	210.35	209.93	208.4	209.76	209.83	210.79	210.31	209.61	208.89	209.98	209.12	209.63	209.66	209.17	210.47	210.56	208.27
203.62	203.33	203.14	203.51	203.85	202.73	204.17	204.9	204.01	202.46	202.88	204.68	202.82	204.52	204	204.13	201.72	203.34	204.28	204.46	202.67	204.12	202.34	204.01	202.71	204.43	204.47	203.68	204.01	204.22	203.44	204.98	204.06	203.77	203.78	203.45	205.16	203.89	205.53	203.73	204.15	203.28	204.25	203.72	202.91	203.99	202.93	204.41	204.47	201.51
212.9	212.75	212.01	213.68	210.68	211.68	214.28	213.3	212.93	213.19	213.33	211.29	212.96	213.93	213.51	212.6	215.02	214.25	213.73	212.85	215.3	211.5	212.8	213.27	214.53	214.04	213.19	213.47	212.34	214.14	213.17	213.99	213.59	212.21	212.63	212.8	212.91	212.25	214.67	212.85	213.28	212.31	211.91	213.64	213.16	213.44	212.37	213.9	213.15	212.88
208.88	209.36	209.5	208.77	209.8	209.55	208.28	207.68	209.11	208.79	207.59	209.68	209.52	209.2	208.16	208.29	208.29	209.47	207.93	208.08	207.68	208.3	208.07	208.75	209.74	208.43	208.96	208.74	207.97	208.61	209.2	207.63	207.56	208.12	209.19	206.92	208.32	209.06	208.28	208.36	208.71	207.85	209.16	207.64	207.75	207.97	209.65	210.11	208.57	209.01
206.25	205.96	206.73	204.64	206.6	205.67	206.3	206.2	205.23	207.49	207.46	208.35	208.08	207.69	206.19	206.77	206.02	206.96	204.44	204.71	205.94	205.83	205.71	206.88	206.65	206.38	207.57	207.83	206.4	205.79	206.61	206.82	207.5	206.98	206.51	206.89	206.93	208.43	207.51	205.61	207.23	206.17	205.53	208.49	204.73	204.52	206.61	206.53	204.44	206.8
212.45	212.75	214.1	213.75	212.1	214.58	213.8	213.24	212.78	212.67	212.34	213	214.05	214.07	212.78	212.11	215.1	211.15	214.53	212.32	213.26	213.55	213.41	212.52	213.57	212.56	213.38	213.99	214.16	211.02	213.7	214.27	211.76	211.98	213.22	214.27	212.71	212.08	213.35	211.92	213.5	213.77	212.41	213.14	214.21	212.59	211.76	212.55	212.02	214.45
208.33	209.93	208.28	210.49	210.04	208.56	208.49	209.43	207.37	207.84	208.66	207.68	209.68	208.23	209.29	209.42	208.57	208.05	208.58	206.51	208.66	208.44	208.93	208.75	207.45	209.16	207.9	209.38	209.71	208.97	210.43	208.08	207.66	207.66	209.25	207.89	208.18	208.86	208.87	208.47	209.48	207.29	207.96	208.53	208.45	209.23	208.25	208.39	208.14	208.11
211.03	211.53	211.71	211.92	211.89	210.73	212.31	211.81	210.5	210.34	211.74	211.16	212.15	212.87	211.61	211.36	211.51	210.71	210.27	211.77	212.14	210.79	212.15	210.4	211.43	214.48	211.73	210.7	212.47	212.31	209.77	211.55	210.72	211.71	211.25	212.4	210.25	210.39	212.22	212.69	210.16	211.69	212.6	212.27	209.97	213.32	211.89	209.39	211.53	210.96
209.5	208.91	209.11	208.31	210.6	209.58	207.9	207.71	209.2	208.56	210.26	208.43	209.81	207.34	208.77	208.75	208.99	209.97	206.49	209.49	209.21	210	208.45	207.83	207.56	207.91	209.52	208.67	207.56	209.31	207.34	209.74	208.03	212.03	208.66	209.2	207.99	208.1	208.07	208.47	208.89	207.59	207.16	209.19	209.88	209.52	208.97	208.93	209.45	207.23
202.17	202.5	202.58	202.96	203.8	203.04	203.77	201.07	204.75	204.25	203.57	204.96	204	204	204.27	203.3	202.5	202.13	203.51	204.28	201.68	203.79	202.5	201	202.59	203.29	204.44	202.77	203.61	201.73	204.02	204.69	201.58	204.19	201.68	203.93	203.88	201.48	202.75	203.85	202.06	204.59	203.53	204.67	203.06	203.55	203.09	205	203.1	203.06
198.33	199.69	199.7	201.39	200.17	199.67	201.55	199.53	199.71	198.1	198.24	200.15	201.43	199.22	199.21	199.41	200.48	200.64	199.57	199.51	199.42	198.99	198.42	199.14	200.11	200.13	198.54	200.59	199.19	200.37	198.22	199.31	200.79	200.2	199.55	200.64	199.79	200.41	199.47	199.19	198.1	200.38	199.16	200.07	201.5	201.46	199.83	199.21	198.92	198.18
216.53	217.11	217.02	217.25	216.72	217.21	216.47	216.61	218.36	217.5	218.23	218.53	218.11	216.24	217.45	217.76	218.34	217.67	216.54	215.77	217.91	216.26	216.36	217.57	217.52	217.89	215.42	216.77	217.15	217.67	217.23	217.08	217.28	215.3	215.81	218.48	216.82	217.31	217.56	218.08	217.25	216.99	217.75	216.5	216.77	217.23	216.6	217.12	217.24	217.47
196.44	197.52	199.02	199.16	198.92	200.08	197.85	199.29	198.91	198.59	197.39	199.42	197.19	199.25	197.14	198.14	198.43	198.03	197.73	199.35	198.08	197.5	198.38	197.99	198.95	197.14	196.04	197.95	197.88	197.8	197.75	198.51	198.14	197.93	198.2	198.53	199.19	197.64	198.31	198.3	198.35	197.35	198.23	199.22	198.36	198.44	196.15	197.83	197.81	197.38
213.42	214	212.97	214.03	212.39	211.48	213.44	215.51	213.07	213.57	214.02	213.22	214.11	211.02	212.48	211.02	213.94	214.3	213.54	212.21	213.62	213.46	211.92	213.29	213.05	212.95	213.14	213.5	215.01	212.74	213.11	213.37	211.5	213.55	212.45	213.7	212.44	213.1	212.57	213.81	211.53	213.39	213.41	212.1	211.31	211.58	212.28	211.94	213.14	212.68
212.83	213.32	213.85	213.24	212.23	213.62	213.22	214.02	213.26	213.67	211.86	213.78	212.34	213.32	213.11	212.8	213.66	212.7	212.79	212.59	213.3	212.33	213.88	212.99	212.61	213.2	213.33	213.01	214.12	211.22	211.95	211.57	213.09	213.02	212.93	213.72	211.1	211.17	212.9	212.54	211.66	212.82	212.68	213.31	213.85	213.85	214.75	212.65	213.38	214.21
207.34	209.22	207.63	208.7	207.87	208.61	209.53	209.09	209.39	209.5	209.3	208.88	206.94	209.84	209.42	210.38	207.28	207.99	207.83	209.27	207.66	208.58	209.61	209.12	209.65	208.93	210.56	207.26	208.8	208.64	209.26	208.44	208.52	208	208.81	208.88	208.75	208.81	208.66	208.64	208.56	208.69	207.57	209.31	207.73	209.25	208.14	209.37	208.54	208.92
208.29	209.15	209.26	207.51	209.09	207.59	209.17	209.8	208.82	207.9	208.42	210.41	208.54	208.83	209.31	208.11	208.56	208.64	208.14	208.32	208.11	208.02	208.72	207.82	207.51	208.94	208.62	208.33	208.79	208.35	209.02	210.02	209	208.9	208.59	206.7	208.44	210.08	208.07	207.37	208.54	208.37	209.1	207.36	207.8	209.65	210.58	207.85	208.57	208.57
209.58	208.11	207.72	208.89	210.05	208.85	208.68	209.42	209.4	207	207.78	210.07	209.52	207.77	209.23	209.19	207.95	206.53	208.63	208.97	208.24	209.66	206.84	208.58	208.29	208.23	208.98	210.07	207.98	208.52	209.63	207.88	208.98	209.05	209.34	208.35	208.94	209.7	209.89	208.47	207.65	207.98	209.18	208.85	208.45	209.79	208.42	209.26	207.46	209.85
207.96	208.91	209.88	208.2	208.57	208.43	207.99	207.39	208.16	209.46	207.94	208.06	208.32	209.61	206.37	209.18	206.91	207.68	208.09	208.13	208.46	207.26	208.09	208.73	208.24	209.48	209.65	208.72	208.11	208.09	209.33	208.45	207.03	206.75	208.45	208.26	208.19	208.17	208.04	207.31	207.61	209.25	208.83	210.24	207.73	207.45	207.68	208.14	207.7	208.45
209.89	210.1	207.19	209.09	207.05	208.35	209.14	208.19	209.57	208.48	208.4	207.49	208.3	209.48	209.83	206.7	208.28	209.84	207.71	207.33	207.67	208.97	208.81	206.03	209.18	208.25	207.08	211.18	209.59	210.03	209.98	208.68	208.5	208.05	209.3	210.67	210.95	208.33	207.9	208.08	208.14	207.54	208.74	208.23	208.28	209.13	207.92	210.05	208.84	207.98
210.25	209.06	210.18	207.42	207.12	206.99	208.64	209.54	207.85	208.41	208.54	208.83	208.84	209.79	208.93	208.86	208.24	207.95	208.74	208.51	207.09	209.14	209.45	209.05	209.71	209.48	208.1	207.93	208.57	208.54	208.25	209.54	209.45	207.83	208.68	206.75	207.97	207.15	208.97	207.69	208.32	207.75	207.69	206.88	209.32	208.06	208.46	208.62	208.3	209.28
206.27	206.24	207.17	206.13	206.14	207.28	206.01	206.05	206.65	205.8	206.79	205.64	206.2	206.22	205.47	205.4	207.8	205.71	205.63	204.15	207.69	206.94	206.62	206.74	206.17	205.26	205.5	206.91	205.82	207.51	206.17	205.67	207.08	206.68	206.3	204.82	207.41	205.94	206.38	207.11	205.41	204.67	206.6	206.22	205.67	205.63	205.84	206.19	206.87	206.23
201.98	203.24	204.22	203.48	203.96	203.54	203.04	204.06	202.37	204.52	203.72	203.2	204.09	202.96	202.87	203.98	203.61	202.8	203.68	203.83	204.4	204.12	202.95	204.15	203.43	204.56	202.28	204.01	201.66	204.33	203.51	203.3	203.69	202.75	203.57	204.27	202.21	204.03	203.89	205.14	204.43	202.29	203.84	204.75	203.54	203.1	202.51	201.7	203.86	202.64
203.82	205.61	202.3	206.27	205.65	205.53	205.93	204.57	204.37	204.17	204.22	204.38	204.42	205.38	204.2	203.85	204.16	205.02	205.21	204.34	205.13	204.46	205.01	204.64	205.78	204.1	206.43	205.42	203.92	205.85	204.49	204.93	204.37	203.91	203.29	203.66	204.63	206.17	204.87	206.43	204.42	204.74	204.99	203.92	205.59	203.75	206.09	205.19	204.56	204.5
210.31	209.92	208.97	208.06	208.37	209.22	209.73	211.01	209.65	209.7	209.52	211.01	210.64	209.23	208.96	208.41	209.67	208.73	208.61	208.86	209.14	208.33	208.81	208.41	210.14	210.32	209.74	208.68	208.94	208.49	209.83	211.89	209.25	208.78	210.21	210.93	209.31	210.51	209.95	210.25	208.85	209.94	209.16	208.92	208.66	209.45	209.39	209.78	211.36	209.03
199.28	201.04	200.18	199.08	199.81	200.26	200.15	199.49	199.48	199.48	198.32	198.58	200.03	199.19	200.83	200.03	199.79	200.19	197.95	200.28	198.75	199.81	200.3	199.46	199.48	200.55	200.34	199.58	199.38	198.39	199.4	198.62	199	199.91	200.51	199.73	200.18	199.34	199.4	198.76	198.65	199.68	198.96	198.3	200.95	201.01	200.07	199.84	199.27	199.9
194.81	194.63	194.24	192.72	194.71	194.46	194.92	193.77	195.61	194.86	196.23	193.9	192.43	193.84	194.55	194.96	191.86	193.75	196.03	194.03	193.54	194.13	194.27	194.04	192.43	193.68	195.1	194.07	194.83	195.06	195.46	196.37	193.64	193.52	194.59	194.63	194.78	193.39	194.34	195.5	194.3	193.72	193.19	194.21	193.71	194.26	194.02	194.24	193.73	194.52
207.38	209.07	207.24	207.61	209.44	209.65	207.71	208.43	208.08	208	207.99	207.51	208.3	207.61	207.05	207.46	207.26	209.08	207.27	208.07	208.88	207.88	206.91	206.34	207.2	209.22	209.75	207.61	208.59	208.26	208.29	208.34	209.49	208.79	205.76	206.75	207.94	205.97	207.56	206.98	208.86	207.78	209.21	208.03	206.83	208.11	207.22	207.93	208.43	207.86
209.44	208.48	207.82	206.38	207.7	209.09	207.35	206.64	206.65	207.73	207.47	208.72	207.87	208.44	209.33	206.95	207.3	208.25	208.23	207.72	208.47	208.4	208.88	207.37	206.98	208.98	207.65	208.52	208.5	208.16	208.58	207.93	208.7	207.93	208.34	207.4	209.07	208.8	207.99	209.07	208.28	207.17	208.19	208.58	206.65	207.44	209.06	206.44	207.17	207.18
210.54	210.84	211.72	212.66	211.64	212.71	212.93	212.72	213	209.84	211.84	212.14	211.02	210.37	212.05	211.3	210.87	211.68	211.91	211.66	211.66	211.23	211.96	211.19	212.07	208.99	210.2	212.24	210.95	210.28	210.75	212.7	211.24	210.71	213.12	210.46	211.09	212.48	211.38	211.99	211.65	211.65	211.1	212.39	210.72	212.13	209.83	210.91	211.72	213.19
218.14	217.81	217.9	216.08	216.71	216.4	217.88	216.64	218.07	217.08	216.85	216.27	216.95	215.65	217.27	216.8	217.28	216.85	215.46	216.84	217.61	217.29	217.26	216.82	217.24	217.97	215.79	215.32	216.85	216.16	217.23	216.94	217.94	216.67	217.08	218.15	215.34	215.6	217.43	216.13	217.35	216.43	217.11	218.58	217.14	216.97	217.48	216.37	216.83	216.8
209.15	210.05	209.59	209.4	210.41	209.87	208.51	209.93	208.53	208.56	209.99	208.81	208.9	208.49	209.13	208.33	208.7	211.03	208.82	209.68	208.39	209.91	208.51	210.05	209.84	210.4	211.05	208.29	209.28	210.2	210.85	208.59	209.96	209.14	209.96	209.03	210.97	209.19	209.16	210.66	211.15	208.98	208.4	207.9	209.74	209.66	208.3	209.77	208.09	209.42
204.19	204.8	203.34	204.19	205.51	203.29	204.01	202.89	204.06	203.82	202.8	203.46	202.58	202.77	204.8	202.7	202.98	204.75	202.32	201.59	203.93	203.37	205.18	203.62	202.86	204.36	203.36	204	203.49	204.7	204.26	202.44	205.29	203.7	202.32	203.25	204.24	204.35	201.98	203.5	203.14	203.37	204.42	202.35	203.97	203.75	204.74	203.71	203.38	203.18
208	208.48	208.11	207.78	208.97	207.52	206.4	207.42	208.64	208.12	207.36	207.26	207.05	206.11	207.07	207.47	207.1	208.41	208.3	208.51	207.59	207.39	207.37	207.7	208.07	206.72	209.96	208.63	207.5	208.55	206.98	208.74	206.85	206.36	208.71	208.66	206.78	207.58	205.73	209.1	208.21	206.96	207.43	207.95	208.95	209.16	208.92	208.09	207.58	206.95
208.49	208.09	206.45	208.31	207.35	207	207.59	207.77	206.41	208.9	207.06	206.99	204.49	207.87	210.07	206.18	207.3	208.34	206.27	206.86	207.4	208.3	209.18	207.45	207.76	208.5	206.1	207.67	207.51	208.99	207.39	207.89	207.28	207.22	208.31	209.23	205.87	208.05	206.7	207.65	208.33	207.82	207.57	208.35	208.95	208.75	207.96	208.44	207.5	207.71
201.99	202.77	200.94	202.3	203.15	203.46	200.87	201.38	202.66	202.54	202.68	203.12	202.97	201.97	202.6	202.54	201.24	203.78	202.32	202.22	201.82	201.85	203	201.76	202.17	201.11	201.91	204.06	202.84	201.62	200.86	202.65	202.69	202.85	203.93	201	202.02	200.91	203.16	202.94	203.32	202.19	201.17	203.13	202.41	202.58	202.16	202.01	201.95	201.23
211.8	210.55	211.49	211.64	212.12	211.52	212.21	210.96	212.01	211.4	212.65	210.32	212.06	212.31	212.07	212.34	210.78	210.65	212.86	213.17	210.42	213.37	210.53	211.49	211.43	212.62	211.33	212.14	211.75	210.17	212.74	211.06	210.51	210.54	212.67	212.39	210.39	210.83	212.56	213.1	211.73	210.9	212.92	212.15	211.46	210.54	210.27	211.42	210.32	211.98
198.44	198.91	199	199.15	199	200	200.37	198.59	199.98	199.51	199.75	201.28	198.36	198.48	200.06	199.65	198.11	198.94	199.94	198.18	197.77	199.2	199.89	200	199.94	199.91	199.36	200.23	199.17	199.63	199	199.02	198.08	200.31	200.23	199.43	201.96	201.31	199.56	199.72	200.04	200.01	199.93	200.34	199.39	199.38	199.73	200.17	198.83	198.72
203.86	203.49	203.79	203.38	202.54	204.36	202.3	204.07	204.63	204.18	202.47	203.59	202.02	203.2	203.06	202.47	203.95	203.65	204.13	203.16	203.05	201.43	205.97	202.82	204.34	203.22	203.24	203.6	202.86	204.4	202.11	202.06	201.93	204.33	204.45	203.61	203.35	203.67	203.99	202.96	202.07	203.35	202.74	203.22	203.37	202.97	203.33	203.4	204.1	203.11
207.13	208.51	208.72	207.3	207.11	207.91	207.39	206.92	208.18	206.38	209.05	207.77	207.71	207.13	207.33	208.44	207.73	207.45	206.9	206.91	208.81	209.41	207.47	207.35	207.8	207.36	208.81	207.21	207.03	209.09	208.6	207.31	208.82	208.31	206.49	208.3	207.53	208.9	208.79	208.27	207.55	208.99	207.9	208.07	208.46	208.84	208.45	208.33	208.73	209.22
203.86	203.21	202.88	202.17	202.88	202.61	201.66	201.73	203.01	203.81	204.98	203.94	203.1	201.99	203.29	203.46	203.8	202.78	202.34	202.56	202.51	202.23	202.35	202.74	203.95	203	202.31	202.92	204.2	203.24	203.05	204.81	201.57	201.83	204.07	202.5	203.58	203.54	204.38	202.66	204.36	201.79	205.15	205.06	203.12	204.35	202.44	204.67	203.44	202.44
210.31	207.89	210.36	209.25	208.58	209.45	208.1	208.3	208.93	205.67	208.39	209.6	209.09	209.42	209.34	209.71	208.15	208.47	207.01	207.85	207.76	207.59	208.55	209.72	207.99	208.33	208.64	208.4	207.64	209.12	208.89	208.97	207.17	207.99	209.52	209.9	208.54	209.48	208.48	206.31	208.88	209.08	209.52	207.71	207.66	208.02	208.17	210.45	208.48	207.82
202.61	203.77	203.81	203.57	205.55	203.23	204.1	203.92	203.94	203.48	203.92	203.1	203.86	203.65	204.36	203.78	203.4	204.16	202.45	203.22	203.7	203.52	204.61	203.1	201.01	204.05	205.45	203.04	203.68	203.65	203.35	203.11	204.18	204.89	204.91	204.07	203.88	203.02	203.66	205	202.72	204.29	203.58	203.6	204.93	202.21	202.37	203.63	204.7	203.57
211.1	212.91	210.66	212.54	211.22	212.29	213.3	211.91	211.18	213.16	212.02	211.91	212.48	211.11	210.63	211.4	211.41	211.76	211.6	212.01	210.77	212.01	212.03	211.42	210.14	211.25	209.93	212.52	210.7	213.18	212.34	211.21	211.95	212.25	211.68	211.15	211.92	210.97	213.15	213.11	210.15	211.65	212.28	210.96	213.11	212.19	212.22	210.56	210.26	212.16
197.18	200.98	201.11	199.88	201.83	200.52	199.43	199.57	201.41	200.96	200.77	199.81	201.31	201.25	201.52	201.64	198.54	201.13	199.52	200.82	199.74	200.31	199.69	199.49	199.54	199.94	200.26	201.95	199.6	200.35	200.34	201.35	200.79	203.48	198.96	198.92	200.08	201.95	200.4	200.76	199.9	200.04	201.09	199.97	199.74	200.94	200.31	198.25	202.07	200.23
219.07	218.51	217.81	217.84	217.72	219.23	219.23	216.8	217.45	217.37	218.14	219.2	217.07	217.63	218.59	217.1	219.32	218.73	217.52	217.76	218.27	216.29	215.68	217.33	216.95	218.06	216.76	218.06	216.02	216.97	217.48	217.41	218.11	217.93	217.12	215.97	217.49	217.93	218.75	218.54	217.44	216.59	218.2	218.59	218.49	217.19	217.19	216.66	217.56	217.95
206.34	204.97	204.83	205.79	205.43	204.01	204.7	205.38	205.35	206.32	205.07	205.6	205.1	205.39	206.71	205.45	207.01	204.17	204.71	204.21	205.22	205.53	206.64	206.03	204.36	205.49	205.15	206.32	206.6	205.91	206.39	205.24	205.18	206.77	206.62	203.71	204.87	205.08	208.21	206.34	206.73	207.19	204.77	205.38	205.81	206.32	206.95	205.34	207.16	204.98
204.56	201.4	202.72	202.57	204.53	204.41	203.78	205.1	201.4	202.02	204.06	203.03	204.04	202.25	202.33	201.53	202.68	203.25	202.76	203.59	203.61	203.64	201.94	202.45	203	204.09	203.73	202.68	204.14	204.47	203.17	205.12	204.08	201.12	202.98	203.49	201.43	204.28	203.42	203.39	203.6	204.18	203.22	203.95	204.81	205.96	204.31	202.55	201.98	202.63
210.77	211.28	211.56	210.77	212	212.73	211.58	212.78	212.46	210.97	211.84	212.87	211.98	214.21	210.26	212.27	212.42	211.49	211.82	211.54	213.1	212.1	209.53	212.9	213.46	212.13	212.15	212.51	209.49	212.85	211.71	210.57	212.5	211.29	212.18	211.1	212.89	213.26	211.37	212.93	211.78	212.2	211.55	211.51	211.74	212.23	209.96	210.46	211.95	210.85
201.71	203.14	204.09	202.02	204.09	204.26	202.98	205.17	203.59	203.52	203.86	205.05	202.98	203.71	203.57	202.58	202.92	203.54	202.68	201.98	202.93	204.11	203.13	203.53	203.1	203.23	203.07	202.49	204.5	205.42	204.64	202.18	204.3	203.42	204.52	203.6	205.02	204.87	204	203.36	203.44	203.79	202.56	204.13	202.71	204.01	203.69	204.45	203.17	202.83
207.82	208.2	207.33	207.76	207.43	208.38	207.74	206.69	207.63	206.63	209.55	208.11	206.83	207.23	208.37	206.99	208.3	206.34	207.38	208.61	207.43	207.51	207.12	208.46	209.06	207.05	208.32	209.02	207.6	208.13	207.3	207.38	209.07	207.63	207.65	207.42	208.2	206.22	207.48	208.46	205.71	207.81	208.83	208.68	207.94	209.01	206.77	208.92	207.6	208.37
208.93	207.45	208.32	208.26	208.93	208.88	210.62	209.14	209.9	209.32	208.78	207.27	208.68	208.93	208.56	208.9	207.56	208.33	208.34	207.73	209.55	211.1	208.33	207.78	209.56	208.81	208.73	211.66	209.2	209.12	209.96	209.66	209.4	208.79	210.19	208.35	207.85	209.12	210.28	209.99	210.02	208.99	208.43	208.2	208.13	209.8	211.15	208	208.62	207.04
202.27	203.72	202.51	203.61	202.38	202.5	202.4	202.35	203.35	203.82	204.33	202.74	203.67	204.96	203.92	203.56	201.56	202.4	204.74	203.89	204.2	202.58	202.33	204.49	204.46	201.46	203.99	202.92	203.85	204.44	202.64	202.9	204.51	203.89	202.61	203.94	203.84	203.19	203.12	203.13	204.3	203.53	204.03	203.52	203.28	202.41	204.87	203.43	202.38	204.42
201.63	200.27	202.14	202.79	201.36	200.66	201.68	202	201.56	201.22	200.87	201.57	201.37	201.1	200.55	199.78	201	202.76	201.23	200.9	200.39	199.59	201.32	201.6	200.8	199.09	200.94	200.96	201.19	200.94	202.44	201.45	201.09	200.92	201.5	199.38	200.88	201.72	201.95	200.03	200.37	200.3	201.31	202.4	200.21	201.03	200.75	202.28	202.45	201.34
200.3	199.29	199.2	199.59	197.48	198.13	196.66	198.51	198.02	197.78	197.68	198.63	198.27	199.26	197.1	198.61	199.15	197.98	197.12	200.57	198.82	197.7	199.48	198.96	198.22	197.67	198.49	198.17	198.29	198.48	198.21	197.18	197.7	198.86	198.97	198.86	198.42	199.55	199.62	198.21	198.59	197.88	199.48	198.39	197.92	198.61	199.58	197.87	198.93	199.33
204.25	204.42	202.04	203.27	203.7	202.35	204.74	202.46	203.39	203.01	203.08	204.96	203.91	203.14	205.81	202.8	203.01	204.08	203.85	204.24	203.2	202.85	204.14	202.33	204.33	202.68	200.93	202.84	202.56	204.03	204.76	203.66	203.96	202.94	203.59	203.69	205.07	203.57	203.18	204.62	204.08	202.61	202.75	205.55	204.51	204.73	202.79	204.12	203.19	202.88
197.44	196.58	194.5	195.75	195.11	195.72	194.97	193.44	195.53	193.69	196.48	195.21	195.71	194.93	194.02	193.9	194.87	196.83	194.9	195.75	195.03	194.38	194.99	195.51	195.4	195.06	195.8	194.95	194.73	194.96	195.47	196.85	195.87	195.11	195.9	194.14	195.51	195.3	195.49	196.28	194.53	192.96	194.54	195.72	194.75	194.91	194.47	194.18	196.53	195.49
208.66	207.64	209.3	210.84	210.06	210.08	209.24	208.26	209.19	209.37	209.01	209.29	211.12	207.61	211.53	209.9	209.21	210.54	208.32	211.82	209.26	209.19	207.97	209.99	211.11	208.57	210.08	209.59	208.81	209.22	208.72	209.77	208.55	209	210.17	208.93	209.7	208.96	208.87	210.27	209.37	208.98	207.33	209.6	210.09	209.72	209.42	207.98	210.66	209.75
207.37	208.99	207.63	206.21	207.77	207.74	207.45	207.23	206.72	207.68	207.27	208.99	207.19	207.95	208.35	208.31	207.99	206.03	207.6	207.44	208.86	207.62	207.66	207.32	208.59	207.45	207.27	207.8	209.3	207.02	207.62	207.48	208.41	207.77	206.58	208.08	208.31	208.25	207.41	207.66	208.82	208.2	208.78	206.51	209.03	208.13	209.51	207.25	208.46	207.74
217.85	217.5	216.59	217.56	216.91	218.24	217.49	216.61	219.09	217.51	216.56	217.45	216.39	216.83	219.19	217.31	218.59	217.86	218.53	218.7	217.84	218.86	217.73	217.13	217.71	219.2	217.93	219.68	217.5	217.36	217.98	217.88	215.08	219.15	218.07	217.01	217.88	219.25	220.31	217.35	219.37	217.98	217.3	217.18	217.65	217.21	216.69	217.73	216.97	219.03
209.06	209.14	209.57	209.38	208.89	209.38	209.74	209.34	209.49	209.83	210.78	207.81	209.64	209.72	210.21	209.99	210.66	209.75	208.11	210.17	210.61	210.65	211.69	210.05	209.13	210.94	210.88	210.44	210.19	208.07	211.08	209.54	210.75	209.75	208.77	209.43	210.67	209.05	209.93	209.21	208.86	209.2	210.98	210.61	209.69	209.83	208.75	209.54	209.14	209.13
207.39	208.02	207.96	205.99	208.63	209.99	209.09	209.41	208.04	207.64	208.91	208.82	207.02	207.19	207.82	210.55	207.82	209.53	207.24	207.7	207.61	206.94	208.16	207.52	209.13	207.19	208.25	209.01	207.25	206.96	207.37	206.91	206.94	207.47	206.8	208.81	207.72	207.88	207.51	207.92	208.92	206.14	207.61	206.96	207.55	206.82	208.95	207.44	208.76	208.52
212.5	213.05	213.31	213.08	214.91	211.86	214.26	212.52	212.03	211.81	213.86	212.32	213.01	213.29	214.28	212.49	212.69	213.59	212.92	214.9	211.83	212.98	213.51	210.61	214.77	212.15	213.38	214.85	214.25	213.04	212.95	212.29	213.21	213.67	212.47	213.81	212.83	213.69	213.95	213.07	213.09	213.77	212.29	213.81	213.78	212.82	212.97	213.77	213.59	213.29
199.98	200.03	199.4	201.59	200.52	200.64	200.16	200.17	200.37	199.14	201.11	199.68	201.05	199.55	200.25	200.82	199.36	199.04	199.74	199.6	200.49	200.42	199.76	200.69	200.29	200.67	201.51	200.85	200.17	199.25	199.78	199.52	200.26	200.47	201.31	200.53	200.48	199.65	200.78	200.55	199.75	199.46	199.44	201.32	199.96	200.55	200.74	201.07	200.29	198.62
212.19	211	211.89	210.24	212.79	211.57	211.98	211.61	212.14	212	211.7	212.37	211.54	212.62	210.8	211.09	212.05	211.5	210.97	211.97	211.94	212.83	211.43	211.53	211.52	211.69	212.94	213.18	211.13	210.79	212.8	208.45	211.93	210.11	211.4	212.79	210.82	210.38	211.35	211.33	213.39	210.65	213.6	210.41	212.56	210.91	210.61	210.27	211.16	213.54
218.56	217.43	217.93	218.45	218.6	216.93	218.47	217.19	217.84	217.05	217.34	216.93	216.74	217.1	216.39	216.44	217.59	217.03	217.85	217.87	218	217.49	217.36	217.86	217.07	217.06	217.65	218.14	217.96	217.66	218.55	218.21	219.62	216.94	218.35	217.55	217.21	218.87	218.49	217.29	217.53	218.38	218.54	218.11	216.18	217.51	218.75	218.02	217.64	216.15
206.8	206.73	207.53	207.1	207.75	207.79	207.81	209.41	209.21	206.51	207.76	207.57	209.3	207.78	207.81	207.73	207.28	207.9	206.86	206.8	207.98	208.78	209.53	206.87	207.17	207.23	206.84	208.2	207.46	207.36	208.6	207.81	207.6	208.04	207.82	206.31	206.27	207.44	206.37	207.81	207.33	206.23	207.36	207.31	206.57	207.25	206.91	208.14	207.25	207.63
203.48	204.89	203.86	204.2	204.23	202.74	202.04	203.13	204.62	203.38	204.09	204.9	204.37	203.61	205.01	201.52	202.84	203.14	203.53	203.61	203.15	205.37	203.9	203.87	203.6	203.24	204.72	205.55	203.41	204.97	203.72	203.28	203.22	204.46	204.81	203.02	204.83	203.13	203.6	204.57	204.02	203.67	204.87	202.97	204.83	206.11	202.73	202.65	204.53	203.29
204.47	201.17	202.02	203.07	203.13	201.09	202.94	203.45	202.17	203.32	201.65	201.3	202.99	202.33	202.59	202.12	200.87	200.74	201.56	201.86	200.65	203.04	201.67	201.72	201.87	201.46	201.68	201.65	202.73	203	202.63	201.9	201.66	202.36	202.38	202.99	201.92	202.14	202.23	202.58	202.09	202.18	202.25	201.63	202.1	203.06	203.29	201.5	202.19	201.84
201.82	199.19	201.41	201.04	200.86	199.04	201.27	200.1	200.66	202.1	202.09	202.05	200	200.22	199.63	201.56	202.33	200.92	201.31	201.53	201.9	201.18	201.52	199.99	200.52	200.86	202.15	200.42	200.5	201.22	203.14	201.86	201.05	200.71	201.44	199.99	201.2	199.46	201.93	200.87	200.8	201.13	200.27	203.13	200.25	201.56	201.32	200.33	201.66	201.23
194.97	193.99	196.48	194.7	194.19	193.44	194.86	193.18	193.49	194.35	194.99	195.05	194.95	195.09	193.14	193.58	193.32	195.16	195.79	194.66	193.1	194.09	193.58	195.15	195.33	193.03	192.93	194.35	192.99	194.72	195.24	194.44	193.47	194.31	194.49	193.88	193.11	195.46	193.45	193.7	193.5	194.82	194.36	195.73	193.5	191.96	195.46	195.96	193.86	195.64
201.63	200.22	199.99	201.17	200.35	199.94	200.33	200.56	199.06	201.25	201.22	199.77	199.07	199.8	201.65	200.37	198.77	200.32	199.68	199.13	201.16	200.08	199.87	201.02	201.23	200.17	201.03	199.92	198.39	200.08	201.11	199.78	200.27	199.87	200.19	202.71	201.78	200.23	200.54	200.7	200.55	201.51	198.86	200.95	201.35	199.33	199.36	200.33	199.9	201.23
212.16	212.84	211.63	212.22	211.14	211.51	212.15	213.39	212.31	211.13	213.24	213.2	212.03	212.32	212.12	210.86	211.8	211.78	213.06	212.55	212.42	210.68	213.52	212.26	212.49	212.06	213.13	212.35	212.56	212.18	211.94	211.25	212.48	212.54	213.11	213.69	211.81	212.99	213.22	211.29	213.1	212.16	212.9	211.77	212.1	213.22	212.06	213.32	212.65	212.5
208.27	207.94	209.52	209.45	209.99	210.29	208.57	209.67	211.85	209.57	208.58	209.51	209.4	209.15	209.75	209.06	207.84	208.06	208.03	209.32	209.15	209.53	207.4	209.23	209.38	207.3	209.56	209.13	208.25	208.07	207.59	209.77	208.58	210.09	208.22	208.6	208.76	208.27	209.31	208.4	210.23	209.31	207.48	208.31	208.33	209.69	208.47	208.9	210.41	208.52
204.24	204	202.93	206.72	202.62	205.55	203.6	204.11	203.7	206.02	204	204	203.36	203.77	202.68	203.61	202.8	203.93	203.42	203.26	203.64	206.16	204.57	204.06	203.96	205.32	206.18	202.77	206.17	204.06	203.58	202.88	206.07	202.81	204.13	204.61	204.31	204.53	203.74	203.24	203.15	202.92	203.74	203.53	203.4	203.53	202.94	204.04	204.94	203.29
200.24	200.3	200.25	199.3	199.39	198.82	198.95	199.09	200.99	199.75	200.07	201.07	201.57	201.06	201.7	200.23	200.41	200.67	200.29	200.98	200.01	199.06	200.75	200.88	199.97	200.31	200.19	201.37	199.84	199.76	199.77	200.38	200.4	200.75	200.06	198.77	200.92	201.17	200.13	201.18	200.26	201.38	199.95	199.67	199.87	200.82	201.35	200.67	199.3	199.82
200.61	199.15	199.87	200.8	201.75	201.19	199.79	199.62	200.03	202.05	201.66	199.82	200.84	200.95	199.9	202.28	200.17	199.71	200.22	198.78	200.21	199.71	200.97	199.7	200.37	200.64	200.55	200.15	199.65	200.25	200.56	201.47	200.11	199.56	200.16	200.44	199.25	199.66	199.49	201.63	200.33	199.6	200.24	201.51	199.23	198.59	199.86	200.75	200.5	201.72
206.5	204.68	204.77	204.99	205.96	203.26	207.15	205.54	205.05	203.88	203.66	204.1	204.89	203.98	204.55	205.14	204.05	206.65	204.09	205.73	203.7	204.48	204.41	204.49	205.04	204.6	203.69	202.91	204.23	205.38	204.78	205.1	203.55	204.6	205.15	205.62	203.69	203.89	204.62	204.43	204.09	204.98	204.12	204.31	204.57	203.48	204.55	204.77	204.11	205.17
206.96	206.03	206.93	207.64	207.03	207.33	207.69	209.18	206.95	208.28	208.22	206.78	209.15	208.25	206.8	208.1	206.27	208.37	206.94	208.35	205.95	207.43	207.48	208.05	208.18	207.53	207.56	207.96	206.4	206.08	206.97	208.64	205.97	207.03	207.31	207.43	206.26	205.09	207.25	206.5	207.2	208.76	206.06	207.14	207.55	208.34	207.63	208.14	208.09	209.35
209.83	211.08	211.46	210.78	211.03	211.98	212.05	211.9	213.05	210.74	209.38	212.24	211.1	211.11	209.96	211.3	212.01	211	210.06	210.74	212.11	212.39	211.72	214.68	210.32	210.51	212.28	210.91	211.55	210.86	212.08	211.26	211.71	210.32	212.92	211.25	212.68	211.66	210.54	212.01	211.52	211.29	210.49	211.27	211.32	212.02	211.33	211.75	212.35	212.28
218.16	217.24	218.75	218.46	217.34	217.88	219.9	219.2	216.44	217.51	219.12	217.29	218.86	219.42	218.51	216.98	217.84	216.98	217.81	218.46	218.87	216.76	217.63	218.67	218.34	217.71	219	218.94	216.51	218.82	217.34	219.64	218.15	216.59	216.78	217.36	217.15	219.22	218.01	217.4	217.68	217.02	216.19	217.4	217.45	217.6	216.4	216.94	218.61	218.05
206.77	206.04	208.72	208.26	208.82	207.86	207.45	208.73	207.55	208.41	207.95	207.16	207.43	207.73	207.03	208.14	208.47	206.98	207.02	208.29	206.51	207	205.98	207.85	207.02	207.99	207.21	207.15	208.66	208.43	206.21	207.33	207.39	207.31	208.12	208.08	208.1	207.39	205.52	206.57	207.77	207.01	208.16	206.93	207.22	207.67	207.34	208.28	208.69	207.25
208.97	209.03	208.56	208.07	210.67	208.06	208.84	207.8	209.12	208.09	208.62	208.54	210.18	208.97	209.87	209.77	207.56	208.29	208.57	208.7	209.3	208.78	207.78	209.57	208.01	208.2	207.23	209.68	210.85	208.67	208.01	207.65	208.49	207.91	209.43	207.88	207.95	208.52	208.7	208.4	209.51	208.69	209.35	208.96	207.65	207.65	207.64	208.23	208.33	209.47
199.75	200.08	198.9	199.83	200.28	198.82	199.57	199.58	200.41	196.68	199.45	198.95	198.89	198.43	199.67	199.79	199.63	197.82	200.04	198.9	199.4	197.65	198.43	199.21	198.06	200.49	200.25	199.88	199.2	198.33	199.1	199.26	198.76	200.46	199.51	200.52	199.92	198.22	199.9	201.39	200.1	197.8	198.59	201.4	201.05	199.85	199.35	198.75	199.71	200.43
201.2	204.21	202.85	203.67	203.72	203.49	204.38	203.67	202.6	203.32	204.16	203.79	204.95	202.16	202.15	203.72	201.83	202.94	204.26	203.42	202.13	202.08	203.29	205.09	203.13	204.11	202.66	202.79	202.7	202.71	204.31	201.95	202.77	203.13	202.41	202.11	203.64	203.45	204.45	203.04	202.46	204.01	201.79	202.66	202.82	203.3	204.19	202.31	203.23	203.61
205.94	208.77	207.07	208.05	207.43	207.86	207.76	207.88	207.6	207.47	206.62	207.71	206.33	206.75	208.57	206.58	207.78	205.72	206.13	206.74	207.78	209.5	206.63	206.69	207.86	208.5	207.24	208.22	207.47	208.44	206.47	208.55	207.69	208.68	207.11	207.18	207.13	207.09	205.8	208.44	208.11	208.81	207.68	207.43	208.69	207.84	207.13	208.04	207.28	207.3
204.45	205.06	204.1	205.33	204.98	203.6	204.08	204.3	204.23	203.3	203.9	202.98	204.3	203.23	204.23	203.33	203.21	203.96	203.65	204.18	204.05	203.5	204.25	203.49	204.16	203.67	204.8	204.24	204.43	204.66	204.45	205.55	204.4	203.66	204.45	202.76	203.44	202.33	204.57	203.38	203.74	205.21	203.49	204.97	204.29	204.02	204.06	204.15	205.04	202.98
215.09	212.13	212.34	213.09	211.27	213.26	213.29	212.15	213.14	213.03	213.17	212.65	211.88	213.57	213.82	212.44	211.36	212.33	211.42	212.27	212.73	211.7	212.75	212.52	213.15	211.73	211.36	211.79	212.12	212.69	212.82	212.8	212.49	212.81	213.19	214.89	212.46	212.4	212.76	212.04	212.45	212.14	212.77	212.16	211.82	212.2	212.17	211.34	212.82	212.38
213.05	214.1	213.24	213.01	212.99	214.06	213.62	213.11	215.26	213.23	213.85	213.58	214.23	214.13	213.96	214.18	215	212.59	212.8	215.36	213.87	214.38	213.34	213.73	212.92	211.84	214.68	213.33	214.45	214.41	213.19	214.11	215.07	212.67	213.96	214.64	215.12	213.63	213.06	214.38	213.47	213.87	213.56	213.4	213.91	214.54	214.82	213.46	215.06	213.46
198.15	197.82	197.86	198.39	199.36	196.48	197.77	199.02	199.11	198.9	198.98	198.82	199.33	200.01	198.89	199	197.33	197.31	199.66	197.31	197.67	200.04	196.7	198.06	198	197.38	197.52	198.07	199.28	198.77	200.89	198.18	198.89	198.88	198.93	199.13	199.09	199.21	198.8	197.29	199.19	199.14	198.29	198.55	197.89	198.25	198.46	198.45	197.4	200.46
200.71	199.3	199.16	199.54	200.5	197.69	199.02	198.82	198.84	199.25	198.77	199.15	199.61	199.96	200.01	200.72	200.5	199.3	199.08	199.83	201.05	202.12	199.13	200.16	198.48	199.84	199.88	200.41	199.14	199.52	200.19	198.73	201.41	199.45	198.21	198.6	200.11	199.25	199.02	199.27	199.58	199.13	199.53	199.47	199.53	199.83	198.75	200.92	199.26	199.84
208.8	207.94	209.88	208.02	210.48	208.04	207.35	208.43	209.03	207.94	208.58	208.72	208.3	209.53	206.75	208.37	206.9	210.15	207.63	207.88	207.7	208.73	209.85	207.83	209.23	207.75	208.89	208.9	208.48	209.96	208.09	208.26	210.65	208.86	209.1	208.03	208.52	207.03	209.44	207.93	207.71	208.48	206.13	209.17	206.42	208.44	208.75	206.42	206.99	208.71
211.35	212.43	210.05	211.33	211.31	210.94	212.87	212.18	210.49	211.82	211.25	210.46	211.6	210.61	211.28	213.87	210.33	212.11	211.32	210.46	209.88	211.46	210.59	212.61	211.88	211.43	212.52	211.47	212.93	212.86	212.18	211.91	212.39	212.07	212.05	211.62	214.68	209.56	211.41	210.73	212.42	211.15	210.88	212.14	211.72	211.17	210.66	211.04	210.69	210.66
204.29	206.34	207.79	203.68	205.9	204.68	206.3	204.14	203.84	204.47	203.23	206.8	205.24	205.49	204.97	204.23	203.96	205.97	205.45	203.29	205.76	204.93	205.6	204.94	206.75	204.6	204.64	204.98	206.26	206.56	206.69	203.78	204.43	204.48	203.63	205	204.93	206.91	205.23	204.52	207.06	204.56	205.13	204.45	204.37	203.91	204.37	203.67	205.14	205.37
208.35	206.25	207.6	207.61	208.82	206.99	208.92	208.14	208.29	207.93	207.27	209.19	207.16	208.1	207.45	206.91	206.97	208.55	208.44	207.22	207.02	207.65	208.85	208.8	208.65	206.97	207.56	207.63	206.8	207.29	208.72	207.79	207.16	207.64	209.78	207.9	207.49	206.83	206.45	208.36	209.04	206.35	209.83	208.7	207.76	207.84	207.43	207.69	207.07	209.27
206.69	207.34	207.57	209.05	207.73	207.77	207.9	206.68	207.65	207.64	205.61	207.84	208.15	208.38	207.82	206.76	208.7	206.98	208.66	207.53	207.63	207.24	206.25	207.14	208.12	206.95	208.08	206.32	208.03	207.56	206.7	207.73	208.67	207.8	208.34	208.38	205.99	206.17	208.52	207.68	207.02	208.19	208.76	207.82	207.85	207.06	208.29	207.96	208.18	208.48
207.06	207.69	208.96	208.15	208.7	207.83	207.72	208.02	207.83	207.15	208.46	207.18	207.2	208.32	206.5	209.14	207.63	208.37	209.33	207.33	209.26	206.65	206.38	208.47	206.91	208.88	208.9	206.63	208.11	206.94	208.35	208.2	208.9	207.8	208.45	206.63	208.6	207.62	206.49	208.13	206.79	206.7	208.7	207.52	208.07	208.47	209	208.93	207.78	207.87
200.25	201.12	201.06	201.23	201.15	202.2	200.47	200.71	203.06	200.01	201.96	201.05	199.17	200.69	200.74	200.77	201.73	201.34	201.82	200.68	201.37	200.16	201.36	200.51	200.98	201.9	200.72	201.09	201.75	201.78	201.61	201.83	200.38	201.06	201.66	202.51	201.67	199.88	201.22	198.95	201.08	201.41	201.13	200.5	200.54	201.21	200.72	201.92	201.35	201.29
208.73	209.56	209.74	208.78	209.6	208.41	209.92	209.6	209.86	210	209.23	209.67	208.74	210.16	209.12	210.3	209.34	208.69	210.27	210.4	208.89	208.64	210.15	208.68	209.81	210.23	211.3	209.63	209.89	209.87	209.2	209.72	209.72	210.12	209.28	208.22	209.37	209.28	209.26	210.97	210.19	209.69	211.52	208.54	210.39	208.64	209.27	210.2	208.97	209.89
208.22	206.45	207.43	206.69	207.84	207.25	207.35	207.58	206.71	206.16	206.68	206.64	206.93	206.55	206.58	207.23	207.15	208.04	208.1	208.05	206.23	206.94	207.66	206.88	208.31	208.3	205.55	206.82	208.88	208.15	207.28	208.24	207.76	207.67	206.66	207.54	206.82	209.11	206.38	208.18	208.03	207.72	207.69	206.84	207.2	207.15	206.82	206.48	207.08	208.85
202.51	201.78	203.11	204.64	203.32	203.94	202.83	202.09	202.24	205.45	202.76	201.88	200.43	203.52	204.45	203.11	204.67	204.37	203.38	203.8	204.53	203.6	203.65	204.46	203.49	202.38	204.22	205.67	203.34	203.61	203.92	203.51	202.93	204.81	205.09	202.5	203.63	201.49	204.55	202.88	203.05	203.91	203.06	202.95	204.48	204.28	202.39	203.13	202.73	203.8
201.48	201.92	200.54	201.27	199.83	201.27	199.51	201.23	199.79	200.04	201.02	199.9	200.59	201.01	198.4	200.31	200.81	201.75	200.68	200.81	200.04	198.97	200.14	200.7	198	200.08	200.07	201.24	200.75	199.6	200.55	199.27	201.3	201.05	200.44	202.36	200.77	200.08	199.91	200.11	202.39	201.51	200.03	202.07	202.11	199.89	201.17	202.15	201.7	200.84
202.5	203.8	202.69	202.89	203.7	202.55	204.87	203.88	203.72	201.83	204.11	203.9	203.57	203.25	204.09	203.85	203.4	203.21	203.39	202.37	202.57	202.68	202.69	203.04	202.89	204.23	202.72	204.05	202.64	202.15	203.11	202.37	204.23	204.24	204.41	204.28	203.71	202.81	203.3	204.04	201.7	204.21	203.08	203.59	203.37	203.27	202.33	203.75	201.73	201.84
204.58	205.25	205.91	204.77	205.9	204.79	205.79	203.91	205.06	203.54	203.7	206.05	206.49	205.4	205.36	204.27	204.33	205.18	206.63	205.02	205.7	204.27	205.86	205.05	205.68	205.58	205.34	204.78	206.55	206.47	206.92	206.56	205.62	206.29	204.6	206.58	205.82	206.25	206.24	206.77	205.59	207.74	206.14	205.97	204	206.01	205.13	205.2	205.54	206.35
204.57	202.54	203.91	202.88	203.07	203.15	203.33	202.71	203.42	204.11	202.49	203.82	203.19	204.79	203.67	202.83	203.82	202.36	203.64	201.86	202.81	203.86	203.32	202.59	203.91	203.96	205.26	202.32	203.84	202.97	203.7	202.59	202.6	203.37	203.73	203.78	203.18	202.64	204.29	204.89	203.83	203.75	203.61	203.34	203.18	202.65	202.39	203.64	202.33	202.84
211.49	213.36	211.58	211.4	212.21	210.89	212.73	211.15	211.22	210.46	212.69	210.8	212.41	212.78	212.86	213.06	211.79	211.15	211.61	212.24	212.18	211.33	212.26	210.85	212.26	211.71	211.76	210.89	211.22	212.42	210.75	211.35	211.93	212.49	212.9	212.67	210.77	211.9	211.94	211.47	212.09	212.87	211.33	211.09	212.82	213.37	211.71	211.72	211.4	212.71
202.45	202.56	202.39	202.97	203.41	203.55	204.08	204.15	203.07	203.72	203.06	204.34	203.18	202.67	203.41	203.78	202.56	203.63	202.07	203.06	202.11	203.31	202.22	202.5	203.01	202.8	204.6	201.53	203.39	203.47	204.53	204.99	202.64	203.09	205.19	203.83	203.14	203.41	202.56	203.51	203.32	201.21	202.14	203.62	203.83	204.08	203.74	202.18	204.13	203.8
195.05	195.24	193.79	194.58	194.6	194.27	195.14	195.25	192.97	193.39	194.61	194.08	194.69	193.67	194.48	195.46	194.29	194.97	195.09	193.49	193.97	194.24	194.84	193.4	194.5	194.29	195.19	194.23	192.2	193.79	193.62	193.04	194.5	192.97	194.17	194.28	194.5	193.77	194.1	193.96	194.27	193.78	193.45	194.21	193.05	194.42	194.88	194.46	195.44	194.37
205.49	202.67	203.9	205.23	202.96	203.14	203.39	204.53	203.38	203.05	203.31	204.27	203.32	204.23	204.35	204.57	204.41	203.98	203.86	203	202.46	202.81	206.08	204.74	205.36	204.33	204.04	202.5	204.13	205.1	203.45	204.68	204.88	205	202.43	205.13	205.43	203.23	203.06	203.55	203.62	203.45	204.28	205.38	203.59	205.07	202.21	204.09	203.64	204.11
208.38	207.67	208.1	206.38	207.31	208.43	207.25	206.23	207.31	208.75	207.63	209.09	207.86	207.34	208.44	208.68	206.98	207.95	207.38	208.33	208.02	208.01	205.59	205.97	208.04	207.74	206.89	209.15	208.16	209.32	207.8	207.67	206.84	206.85	209.16	208.69	208.26	209.35	208.45	209.45	207.21	207.48	208.85	206.31	208.86	207.31	208.53	206.32	207.39	206.56
211.91	212.46	212.91	212.41	214.92	212.26	214.92	211.16	213.35	214.29	212.28	212.5	213.47	213	211.6	212.12	211.13	213.08	210.65	210.64	212.54	212.22	213.64	212.2	212.91	212.3	212.81	212.11	210.34	212.83	211.61	212.52	211.39	211.78	210.76	211.5	212.66	213.34	212.71	212.77	211.98	212.41	212.91	212.43	211.41	213.48	212.99	211.33	212.72	210.66
199.13	198.83	199.47	202.21	197.96	199.96	199.63	199.45	198.96	200.18	200.07	197.85	198.12	199.4	199.57	200.2	198.78	198.84	199.53	198.83	198.47	199.55	199.43	200.86	198.92	199.73	199.71	199.76	199.11	200.08	198.53	200.29	198.8	199.53	200.27	198.72	199.38	199.04	198.37	197.61	199.15	198.88	201.71	199.87	198.93	200.04	197.61	200.07	199.1	200.1
198.17	200.48	200.75	199.97	200.57	199.51	199.26	198.63	199.5	199.31	200.85	200.04	198.99	200.06	197.29	200.09	199.77	197.83	200.99	201.09	200.18	199.38	199.69	198.35	200.39	198.91	198.98	199.32	199.12	199.3	198.55	199.95	197.58	198.32	199.44	199.98	198.78	198.98	198.63	199.68	199.86	199.07	198.49	200.22	199.11	200.61	199.11	200	198.36	199.65
209.86	208.36	210.39	209.92	209.96	210.29	209.86	208.55	210.36	209.89	212.27	209.08	210.41	209.71	210.7	208.99	210.08	209.5	211.32	210.82	209.57	210.08	210.7	209.47	209.63	209.47	209.37	208.86	210.35	210.6	208.57	208.8	211.24	209.46	210.73	210.11	209.62	209.93	210.18	208.94	210.57	209.24	207.4	209.41	210.33	208.17	210.12	211.13	209.04	209.03
207.34	208.5	207.36	208.03	207.92	207.89	209.47	206.22	208.59	206.59	207.25	207.59	207.61	207.32	208.6	206.55	208.78	206.33	208.23	208.33	209.28	207.97	207.06	207.01	208.32	207.58	208.81	208.9	207.87	209.12	206.94	207.21	208.25	208.64	209.36	207.26	206.32	207.02	206.73	208.66	208.49	208.54	206.94	208.15	209.12	208.39	207.06	207.37	207.7	207.59
199.19	197.31	197.42	199.19	196.75	198.28	197.74	197.5	198.34	196.84	197.87	197.94	198.2	198.8	198.05	197.82	198.71	199.04	197.17	198.88	198.39	198.36	198.25	196.67	196.9	199.07	196.21	199.28	197.28	198.08	197.34	199.02	198.94	196.85	199.14	199.5	198.08	197.19	198.01	197.78	200.7	196.41	197.75	196.21	197.27	196.11	197.53	197.41	198.37	197.47
207.34	207.23	207.53	205.79	206.61	204.87	207.17	206.45	206.2	205.65	207.69	207.93	206.93	204.94	206.48	205.19	207.33	206.84	206.11	207.32	204.51	205.4	207.26	205.87	204.69	205.77	205.02	206.13	206.04	206.79	206.17	205.92	206.55	205.36	205.35	206.64	206.3	206.57	204.68	207.01	205.63	206.7	206.58	206.74	205.84	206.03	206.05	207.55	205.97	206.74
217.53	218.34	218.4	219.33	216.55	219.11	215.98	216.67	217.69	215.86	217.39	218.4	217.7	217.74	217.03	217.59	217.44	219.23	218.35	218.64	217.29	217.15	217.04	216.96	218.03	216.75	217.77	217.62	217.06	217.67	218.18	218.51	216.75	216	217.72	217.73	218.77	218.07	217.79	219.21	217.13	218.48	219.41	217.71	218.76	218.91	219.1	216.41	219.13	218.31
206.52	204.6	207.3	206.91	207.76	206	207.03	205.59	208.4	206.4	206.46	206.21	207.21	207.03	205.73	206.24	206.17	208.3	205.69	206.86	207.31	207.12	206.07	206.3	205.67	206.04	205.2	206.79	205.33	206.63	206.31	206.07	206.53	205.37	204.56	207.74	205.41	207.37	205.79	205.38	207.78	205.42	207.85	207.99	206.3	206.24	206.05	205.42	207.08	207.12
204.57	206.07	205.98	204.8	205.72	206.03	203.58	205.43	205.65	204.84	206.31	208	205.55	204.74	205.87	205.51	204.69	205.55	205.96	205.82	204.89	205.21	203.8	205.89	204.86	207.67	204.37	204.66	205.62	206.14	204.82	205.18	204.81	205.14	204.89	206.04	206.65	206.67	205.55	203.91	206.72	203.83	203.54	205.2	206.34	205.26	203.46	205.26	206.57	204.94
204.13	202.18	203.46	202.2	204.03	203.45	202.22	203.13	205.16	203.58	203.18	202.84	204.04	202.23	204.3	203.95	202.43	203.32	203.4	203.06	203.43	203.81	203.3	204.6	203.8	204.38	204.38	206.44	204.38	203.24	204.1	205.11	203.52	202.9	203.84	204.59	204.83	203.99	200.15	203.37	202.65	202.62	202.42	205.15	203.99	203.29	204.23	203.85	202.45	202.75
203.26	203.86	203.91	203.85	201.33	203.76	202.54	204.06	203.83	204.27	204.06	202.51	202.38	203.66	202.56	203.55	202.65	202.89	204.1	202.87	203.92	205.49	203.87	203.08	203.46	203.29	204	203.12	203.5	201.85	202.09	201.51	203.81	204.21	203.54	203.31	203.5	203.52	203.48	202.58	203.97	203.98	202.62	202.89	202.78	203.61	204	204.71	203.5	204.34
200.02	199.42	198.22	198.33	200.85	201.1	198.86	200.86	200.74	201.86	200.49	199.93	199.64	198.95	199.57	199.31	200.62	200.54	199.66	198.73	199.14	199.25	199.9	199.91	201.38	198.73	199.15	198.83	198.99	199.72	200.51	198.62	198.61	199.29	199.48	198.53	199.4	199.65	197.27	200.2	200.57	197.87	198.85	199.23	198.35	200.03	200.3	199.33	199.19	199.92
202.74	202.91	202.66	201.88	202.9	203.42	203.61	202.36	202.91	203.96	203.75	203.33	203.97	201.61	204.49	201.61	203.63	203.78	204.16	202.56	205.07	203.17	202.78	204.2	202.4	203.01	204.42	201.91	204.04	203.63	204.65	204.11	203.42	202.09	203.04	204.01	203.3	203.38	202.15	202.71	203.35	203.13	204.12	203.32	201.8	202.96	202.84	203.09	203.77	202.49
207.92	207.84	209.1	208.88	207.56	208.77	209.69	209.19	208.49	207.98	208.94	207.59	208.79	208.76	206.8	207.99	209.54	208.42	210.18	209.36	207.61	209.42	208.44	208.1	208.02	209.76	208.19	207.66	209.41	207.81	209.99	209.51	210.48	209.63	208.49	207.6	208.02	208.12	209.84	207.93	209.62	207.21	207.51	208.68	209.18	206.92	209.86	208.3	207.79	207.84
204.56	202.83	202.36	203.51	204.89	205.14	203.03	202.2	203.53	203.53	204.95	203.09	203.41	203.28	204.07	204.47	203.17	202.81	203.14	203.52	202.5	203.47	202.66	202.04	201.99	201.93	202.22	204.55	203.36	203.37	202.91	203.08	205.05	204.65	205.23	204.2	204	202.81	203.78	204.32	201.3	202.87	203.05	204.48	203.06	202.81	203.42	204.19	202.78	202.77
207.67	208.32	207.71	209.01	209.1	208.13	208.61	206.22	206.56	208.2	207.95	208.28	207.54	206.32	209.06	208.29	207.63	208.39	206.63	205.56	207.35	208.9	207.17	208.01	209.49	207.47	208.27	208.38	207.6	210.24	208.47	206.34	207.61	208.22	207.56	208.37	209.56	208.99	206.39	206.03	207.94	208.93	208.48	206.75	208.39	207.22	207.89	206.63	209.62	207.56
206.33	207.59	208.32	208.11	208.57	208.59	209.26	207.91	209.93	207.47	207.67	209.75	209.06	206.45	208.63	208.39	209.27	209.25	207.21	209.07	208.55	208.09	209.12	207.59	209.34	208.05	207.9	209.2	207.89	207.86	208.24	208.42	207.98	208.9	208.2	207.84	209.51	209.51	209.27	207.88	208.12	208.64	208.89	208.5	208.78	209.78	209.5	208.59	206.91	209.75
212.03	211.43	212.42	211.21	212.55	209.98	211.13	212.05	212.38	210.99	212.04	211.72	211.46	211.55	210.73	211.75	211.63	212.47	210.95	212.59	212.88	211.25	212.29	212.03	211.15	211.85	209.33	211.63	211.6	211.2	212.26	210.54	211.85	210.79	213.41	210.89	209.99	210.69	212.26	212.64	211.29	213.07	210.49	210.31	211.97	212.35	211.63	211.93	212.48	211.36
207.81	210	207.44	207.36	207.45	207.73	205.38	207.36	206.91	207.52	208.42	207.97	208.85	208.45	207.85	208.91	206.91	208.94	207.11	205.78	207.14	207.91	206.97	207.67	207.89	207.44	208.08	209.56	207.38	207.89	208.38	208.58	206.95	207.2	208.61	207.85	208.45	208.71	208.82	208.29	206.81	207.79	207.85	207.62	208.03	207.5	207.87	207.49	208.19	207.85
211.27	210.99	211.02	211.46	211.62	211.58	212.01	211.54	211.71	211.02	211.44	211.82	211.41	211.98	213.04	212.39	211.37	211.9	210.6	212.04	210.36	210.64	212.82	212.15	210.35	211.38	211.82	210.76	211.35	209.85	210.43	212.49	212.61	212.47	212.59	211.38	210.74	210.6	211.56	211.39	211.59	211.23	210.75	210.8	212.16	212.11	210.25	212.92	213.2	212.5
212.97	213.8	215.06	212.58	212.73	211.64	214.31	213.19	215.01	212.27	212.83	213.17	212.92	212.41	213.99	212.5	211.5	211.82	213.08	212.98	213.42	213.36	212.78	209.92	212.37	211.95	213.63	212.63	212.53	211.81	213.03	211.3	212.37	211.78	214.75	213.27	212.45	212.7	213.82	212.29	213.95	213.82	213.69	212.05	211.96	213.08	213.34	212.76	213.59	212.98
216.67	216.13	214.67	217.36	216.96	216.47	216.22	221.02	217.91	216.78	217.03	216.84	218.58	215.43	216.81	214.52	218.04	215.32	217.04	214.67	216.33	216.7	216.88	216.72	217.54	216.66	216.94	216.73	219.04	217.16	217.46	217.34	217.22	216.74	215.69	216.41	217.42	218.37	215.79	218	215.82	216.94	218.38	216.68	217.67	217.8	217.57	216.97	216.2	217.78
206.42	207.63	205.8	206.49	206.49	204.81	205.87	206.68	205.8	208.22	205.52	208.26	205.63	205.03	206.76	205.47	206.15	206.92	207.27	206.71	206.7	206.62	206.51	206.23	205.9	207.96	207.95	206.96	206.56	207.37	206.42	206.75	206.43	206.28	206.03	205.7	206.25	206.91	204.13	206.74	207.04	206.08	205.65	205.33	207.31	205.72	206.82	205.81	205.82	205.42
212.55	212.6	212.45	211.29	210.57	211.95	211.4	212.02	211.41	212.34	210.55	211.76	213.22	212.87	210.82	212.1	210.89	212.77	211.31	212.68	211.67	212.23	211.92	211.9	212.69	209.83	211.73	211.22	210.53	210.66	211.23	212.66	211.28	211.14	211.49	210.6	210.77	211.21	212.13	211.79	211.97	211.46	210.79	210.15	211.95	211.74	212.26	212.17	212.39	210.86
199	199.21	200.31	199.1	199.96	197.6	198.97	198.02	197.16	198.54	196.92	199.2	198.57	197.69	198.95	198.14	196.88	197.82	198.17	195.68	198.43	199.48	199.17	200.9	199.04	199.01	197.49	199.15	197.99	198.38	198.76	200.49	199.43	198.63	197.64	197.77	198.83	197.86	198.24	198.44	199.13	197.7	198.69	197.94	198.05	198.95	201.53	197.82	196.9	198.01
202.22	203	203.14	202.84	202.92	201.81	202.16	202.3	200.93	202.71	201.3	202.78	202.24	203.41	203.55	202.23	201.47	202.74	203.06	202.56	204.22	202.2	202.63	203.69	203.58	202.6	204.25	203.32	202.35	201.94	202.26	203.05	201.03	203.26	203.93	204.49	202.94	202.22	203.27	203.59	203.09	203.12	202.12	203.54	202.5	204.28	201	203.22	204.42	202.71
201.65	202.55	202.73	201.24	205.06	201.66	203.08	202.56	201.23	202.35	202.86	202.83	202.67	204.35	202.93	202.25	202.68	202.65	202.5	202.87	201.4	203.6	200.88	201.26	200.87	202.86	203	201.43	202.52	202.68	203.12	201.08	202.92	203.55	202.8	201.85	203.54	201.76	202.21	205.37	202.61	202.58	202.66	201.57	201.74	203.19	202.33	201.51	202.13	200.73
211.76	211.81	211.89	212.43	212.35	211.28	211.97	213.67	211.32	212.37	213.73	212	210.06	213.42	212.65	211.64	212.61	210.85	213.25	211.52	211.89	211.7	212.23	211.96	213.89	213.01	212.26	211.49	210.9	213.17	212.53	212.26	212.19	212.54	211.79	212.45	212.32	212.45	211.9	212.1	213.9	212.3	211.9	212.54	212.65	212.43	213.65	211.33	212.7	213.71
217.85	218.04	218.04	217.18	218.39	217.13	218.06	217.38	218.53	218.06	217.62	217.7	218.79	216.9	218.05	216.43	215.77	216.79	219.19	217.84	218.63	218.76	218.05	216.66	218.39	217.37	216.46	216.28	215.99	218.53	217.93	218.35	217.7	219.96	219.14	215.72	217.72	217.03	216.97	218.24	219.05	217.24	217.85	216.21	217.59	217.34	219.34	217.16	218.76	218.49
200.18	202.87	203.13	202.45	203.06	202.13	201.41	202.98	202.81	203.48	202.52	203.74	202.75	202.68	202.68	202.83	203.64	203.81	201.06	203.07	202.29	202.09	203.95	201.52	203.29	203.2	203.03	202.56	203	203.42	204.16	202.46	201.97	204.01	202.39	203.03	202.4	202.11	201.48	201.57	202.73	204.1	202.01	203.78	202.73	203.61	202.82	203.07	202.15	201.71
193.6	194.97	195.79	195.84	196.44	195.77	194.94	195.91	195	194.56	195.98	194.77	194.06	195.93	196.47	196.67	194.73	195.4	194.47	194.95	195.41	196.54	195.19	194.94	193.57	196.16	196.8	194.77	194.63	195.18	195.46	195.37	195.15	194.07	195.28	194.13	195.1	195.48	194.04	193.78	196.83	195.83	196.83	195.51	194.6	195.81	195.51	193.9	194.81	195.44
208.39	208.27	207.23	209.48	207.72	209.17	207.55	207.49	206.93	206.66	207.78	208.25	208.51	208.39	209.84	208.6	205.57	208.2	205.95	206.83	208.68	208.6	208.32	207.96	207.44	208.66	206.94	208.41	208	207.16	208.02	209.03	207.26	207.83	207.56	208.31	207.68	207.14	208.78	208.13	208.15	207.7	207.53	206.3	208.85	207.76	208.41	207.73	206.37	208.19
213.92	212.55	213.21	212.3	213.06	211.51	212.38	213.6	211.08	211.49	212.33	213.95	211.48	212.99	212.85	212.33	211.88	213.42	213.53	213.37	212.44	211.11	213.4	211.98	213.13	212.67	211.9	212.35	213.82	213.43	212.84	210.91	213	213.23	213.97	212.1	212.13	212.83	214.7	213.18	214.34	212.47	212.67	214.34	212.5	213.62	213.63	212.69	213.64	211.77
196.79	198.14	197.53	198	198.19	199.41	198.83	199.92	198.37	197.67	199.16	197.04	199.9	198.81	199.21	198.73	199.29	198.18	199.65	200.29	197.83	199.34	198.43	199.02	197.49	197.28	198.86	197.57	200.31	200.28	198.89	197.06	198.07	198.74	197.32	198.31	197.27	197.43	198.02	199.45	197.5	197.42	200.01	197.78	198.2	199.46	198.11	199.86	199.19	198.57
208.44	208.62	209.05	208.75	209.53	208.66	207.85	209.32	208.8	209.12	208.77	208.63	209.19	208.43	208.35	208.77	209.74	209.22	209.08	209.18	208.05	208.65	209.16	208.75	209.4	208.53	207.9	207.65	207.65	208.63	208.17	208.3	209.41	208.94	209.59	209.2	208.79	208.98	210.8	207.58	208.26	210.14	207.96	209.04	210.1	209.85	207.2	208.39	209.39	208.79
211.71	210.67	209.62	212.3	210.97	210.72	213.06	211.64	212.44	211.96	211.68	211.78	211.38	211.17	211.68	211.88	210.39	210.87	213.01	210.86	212.75	211.28	211.91	211.25	211.66	210.96	211.09	212.37	210.06	212.64	211.5	212.03	210.95	211.25	211.65	211.67	211.32	210.51	212.16	212.13	212.78	211.93	212.5	211.24	211.61	213.72	211.64	209.91	211.87	209.97
206.12	206.41	206.03	207.96	207.31	205.43	206.79	206.03	206.81	206.83	206.32	207.44	208.59	206.25	206.65	205.92	207.61	206.05	207.24	206.16	205.81	204.8	205.99	207.07	204.54	206.72	207.22	208.14	207.13	206.91	205.87	206.89	206.37	206.05	206.28	206.59	206.92	204.51	206.3	207.08	205.99	206.05	206.98	206.72	206.89	206.62	207.56	206.16	205.9	206.77
208.22	208.92	207.35	208.86	207.11	209.08	210.4	208.77	209.16	207.63	207.96	207.76	207.86	208.89	208.03	211.09	209.39	207.92	210.09	207.33	207.7	208.91	208.86	207.52	208.21	207.29	208.12	209.79	209.53	207.7	209.12	207.6	206.27	207.07	208.96	209.58	207.57	209.51	209.39	208.92	209.1	207.08	207.76	207.39	208.33	209.14	209.93	208.48	208.28	207.93
212.27	211.39	213.2	213.27	211.96	212.71	214.09	212.16	212.39	213.54	212.81	214.52	212.7	214.57	212.69	212.6	212.14	213.95	211.74	213.24	212.01	211.29	213.77	215.18	211.98	211.22	213.02	213.5	214.22	212.91	212.78	212.95	213.5	213.44	210.64	211.46	213.89	212.16	212.76	213.55	213.14	212.64	212.71	212.1	213.99	212.23	213.88	212.27	213.14	212.73
199.18	198.47	199.52	199.42	200.18	199.34	200.02	198.51	200.43	198.82	198.85	198.35	200.55	198.69	200.84	199.06	199.57	197.45	198.17	199.43	199.68	199.1	200.65	200.87	198.94	199.09	200.12	200.45	198.72	198.91	199.58	199.21	199.34	198.85	199.97	200.69	199.49	198.64	197.65	198.88	199.96	200.17	200.06	200.4	199.91	197.9	199.33	198.8	199.93	199.65
212.82	212.59	212.05	214.62	213.17	213.96	214.46	212.48	212.78	212.69	214.01	211.07	213.41	211.62	213.47	214.13	212.95	212.49	212.85	211.61	212.77	215.55	213.22	213.9	213.86	213.38	212.82	213.14	212.59	213.55	212.19	211.27	212.67	211.72	213.18	212.8	213.72	213.26	212.61	213.63	214.8	213.68	213.38	213.49	213.93	213.38	213.85	214.71	213.84	213.55
202.34	203.75	203.92	204.11	203.45	203.33	202.95	203.6	203.25	203	203.98	202.96	204.46	205.47	203.37	203.5	205.51	204.17	205.22	203.33	204.04	202.87	201.92	203.62	202.95	201.67	203.66	204.78	203.53	202.72	203.18	203.08	204.11	204.14	203.88	204.38	205.16	203.26	203.78	202.25	202.98	203.31	204.58	203.95	204.48	203.57	201.8	203.37	202.46	203.56
197.18	196.71	196.51	198.36	199.38	198.5	198.24	199.09	200.51	198.79	197.16	197.33	196.92	197.14	198.01	198.33	197	197.98	198.37	199.75	197.7	198.11	198.59	196.84	198.17	198.38	197.99	198.01	197.25	197.23	199.04	198.75	198.49	198.58	197.6	198.91	198.6	195.53	195.88	198.79	196.05	196.97	198.04	198.17	196.68	198.24	199.07	198.42	199.34	198.22
212.87	211.76	210.39	212.73	212.34	212.6	211.73	212.36	213.49	211.87	211.95	212.47	211.76	213.93	214.39	212.16	212.28	212.77	213.3	210.41	212.97	212.76	213.01	213.14	212.35	213.57	213.33	212.38	212.43	211.84	212.32	212.13	211.89	211.7	212.81	210.67	213.05	212.74	212.76	212.12	212.58	212.38	212.94	211.09	213.13	212.29	212.41	210.7	212.93	212.5
208.05	208.51	206.77	206.66	208.74	206.71	207.39	208.77	208.39	208.87	208.21	208.23	208.03	207.55	207.64	206.48	208.05	209.08	207.5	206.99	208	208.51	208.97	207.91	207.58	206.73	207.66	206.2	207.11	208.7	207.62	210.1	206.33	208.74	207.19	207.5	208.59	208.15	207.76	207.55	207.86	209.01	207.23	208.08	209.77	207.07	207.51	206.78	208.68	208.18
207.87	207.23	207.46	207.99	208.65	208.6	206.2	206.66	207.88	208.22	208.11	210.01	207.41	207.98	207.64	205.77	208.95	206.14	207.12	207.68	209.48	207.83	208.17	208.32	208.41	208	208.28	208.2	208.78	208.94	209.84	209.05	206.94	207.01	208.48	206.9	206.9	208.48	206.97	206.28	208.22	206.64	209.46	209.56	206.96	208.2	208.96	207.26	208.03	207.04
205.19	205.62	205.1	206.17	204.23	207.86	204.48	206.92	205.25	206.19	204.69	205.82	205.92	204.9	205.86	205.7	206.22	204.87	205.25	205.64	204.67	205.29	205.02	205.51	205.2	205.85	206.31	205.9	206.21	205.32	205.46	207.88	205.45	206.81	205.06	207.38	205.79	205.03	206.4	205.83	206.87	207.84	205.27	205.72	204.38	206.01	204.78	206.62	205.72	205.81
209.41	209.48	207.4	208.79	209.88	208.16	207.73	209.97	210.04	208.88	208.52	209.16	206.9	208.51	207.62	207.38	210.09	208.68	208.79	208.35	209.26	209.73	208.81	210.82	208.16	209.29	209.11	208.6	208.68	210.43	209.91	206.85	207.98	208.9	208.17	209.09	209.07	207.18	207.42	209.03	207.95	210.41	208.91	209.15	208.37	206.87	206.98	210.85	208.63	209.02
208.98	207.56	208.28	208.97	208.35	208.53	209.31	209.36	208.24	208	209.8	208.45	207.62	207.54	209.66	210.59	208.19	209.51	209.29	208.28	209.07	207.68	207.61	208.11	206.8	209.93	209.75	209.28	207.86	208.09	208.08	206.57	209.11	207.65	207.98	208.89	207.47	208.2	207.75	208.32	208.76	208.19	208.59	208.57	207.92	208.69	208.47	208.52	209.77	207.7
209.29	209.67	209.8	209.86	208.08	208.76	209.79	208.69	207.16	209.32	208.88	208.57	209.1	209.57	209.69	207.97	208.11	207.76	209.9	208.26	208.07	207.61	209.36	207.94	206.96	209.02	209.3	207.72	209.04	206.32	208.21	209.5	208.83	207.43	209.3	208.57	209.88	208.5	208.69	209.15	209.44	208.23	208.52	208.53	208.42	210.08	210	209.06	209.24	209.15
204.13	205.35	204.2	206.08	206.76	205.14	205.75	203.76	204.22	204.14	206.31	205.43	204.7	205.7	205.47	205.47	207.38	204.25	207.81	204.01	206.09	204.98	205.65	206.2	206.56	206.02	205.63	204.33	206.34	205.44	205.13	205.61	206.99	205.3	206.12	204.73	205.48	207.14	206.76	206.1	206.72	206.08	207.22	205.81	204.91	204.62	206.13	206.33	205.65	206.45
207.39	209.9	206.62	208.49	208.62	207.68	207.93	207.07	209.1	208.17	207.21	208.07	208.02	207.29	206.29	207.84	207.27	209.39	205.34	207.77	210.13	208.47	208.15	207.72	206.16	207.83	207.44	208.25	207.1	206.26	207.37	206.02	209.56	207.2	207.06	207.41	208.06	209.01	207.45	206.1	207.45	208.26	208.6	207.59	208.8	206.56	208.08	209.09	208.76	208.4
208.15	208.89	208.56	208.45	208.7	208.22	207.52	208.8	208.6	209.9	209.31	207.8	207.98	209.01	210.12	208.01	209.36	207.43	209.73	208.02	208.12	208.23	208.01	206.95	207.54	208.21	208.81	208.06	208.37	206.51	209.05	207.5	209.03	208.77	209.98	206.5	208.06	208.51	207.25	210.05	209.9	209.16	207.04	208.24	207.92	209	208.15	210.07	209.48	209.63
217.02	217.61	217.45	216.73	217.79	217.55	217.1	217	215.5	218.19	216.36	216.4	217.57	217.14	217.02	218.32	215.48	216.61	216.46	216.55	217.63	218.28	218.07	216.89	217.58	216.15	216.05	217.2	215.95	216.84	216.8	216.15	216.28	215.48	216.39	216.25	217.41	216.1	217.05	219.1	217.7	216.11	217.54	218.16	218.3	217.46	218.32	216.17	216.87	217.21
207.5	206.97	209.46	207.85	207.12	207.91	207.72	208.77	207.53	207.58	207.84	206.17	205.96	207.78	210.26	206.05	208.93	207.96	208.74	208.26	209.24	205.82	208.02	208.88	207.74	208.8	207.19	207.14	209.03	206.36	206.37	207.19	207.46	208.65	208.33	207.19	206.71	206.84	207.55	207.04	207.25	207.43	208.05	206.48	207.07	207.66	207.81	207.38	207.43	207.33
211.11	212.46	213.81	212.18	212.21	212.82	211.96	210.92	211.97	211.65	213.69	213.31	211.42	212.4	210.91	211.81	212.83	212.2	211.69	214.32	212.08	211.43	213.27	212.48	212.01	212.55	212.87	213.64	211.45	213.51	213.16	212.4	211.57	213.15	212.85	211.94	213.87	212.36	213.07	212.23	213.36	213.03	211.42	212.19	211.45	213.99	213.18	213.76	211.11	212.68
205.44	204.67	205.32	205.08	204.63	205.59	205.05	205.91	205.23	206.01	205.58	205.32	206.94	204.37	205.26	205.31	206.13	206.71	206.74	204.68	205.27	205.85	205.35	205.42	204.27	206.25	205.24	206.42	204.93	205.33	205.21	206.28	206.46	205.67	204.96	205.1	205.87	204.29	205.76	206.33	204.13	204.45	206.07	205.61	206.26	206.83	206.16	205.54	206.06	205.62
207.31	207.61	208.97	205.46	207.43	206.71	206.78	209.22	206.61	208.92	209.27	208.36	206.54	207.77	206.49	207.05	208.73	206.82	206.74	208.1	205.95	207.74	208.24	207.28	207.37	206.99	207.27	207.69	208.46	208.27	209.03	207.53	207.47	208.57	208.36	207.54	208.58	208.07	208.48	208.21	205.51	206.34	207.43	207.28	206.82	207.37	207.98	207.02	207.1	206.66
210.64	213.09	212.4	212.71	210.95	211.82	211.31	210.31	211.38	210.74	213.09	211.41	212.28	212.47	210.06	211.72	214.38	211.53	211.61	211.5	211.07	212.03	211.82	212.01	211.77	211.27	212.78	210.95	212.59	212.27	211.69	212.66	212.26	211.13	211.06	210.75	210.04	212.9	212.56	210.44	212.86	210.59	212.63	212.09	212.7	212.4	210.92	211.76	213.14	210.61
216.86	218.19	216.79	217.87	216.5	217.85	213.85	216.21	216.14	215.61	217.89	217.44	217.43	216.62	216.62	217.5	216.94	217.29	216.75	217.29	218.22	216.54	217.56	217.54	216.8	217.61	217.93	215.7	218.19	216.64	217.38	217.51	217.24	216.72	215.68	215.57	216.99	218.52	217.76	215.83	216.87	215.96	217.23	215.13	217.15	216.42	216.92	219.14	217.08	217.42
212.67	214.52	215.18	211.85	212.36	212.61	212.33	211.42	212.26	214.21	212.24	211.12	212.08	213.94	212.53	212.61	213.34	213.6	213.78	212.39	213.2	212.85	213.23	212.52	211.72	213.41	212.4	212.14	213.22	212.28	211.57	213.12	213.23	212.57	211.84	211.49	213.81	212.16	212.26	212.55	211.9	212.85	211.75	213.49	213.22	212.63	212.35	213.78	212.74	212.62
211.94	210.73	211.66	211.37	212.7	211.87	211.02	213.5	212.97	212.93	212.51	213.49	212.69	211.57	212.4	212.34	212.17	212.87	213.21	212.01	212.66	213.46	211.38	212.53	213.97	212.31	211.38	211.99	213.8	212.63	212.38	213.79	212.44	210.45	212.23	211.24	212.58	212.58	213.26	212.97	210.97	212.63	213.36	212.47	212.77	212.54	212.72	214.08	211.65	211.5
207.68	209.08	208.47	209.26	207.28	209.07	206.36	209.98	208.25	208.91	209.38	208.11	209.56	207.18	207.01	209.78	208.74	210.48	208.17	207.47	209.57	209.01	208.15	208.86	208.52	209.37	207.91	208.69	207.02	207.43	209.53	208.51	208.42	207.95	208.26	207.67	208.61	209.56	208.39	209.41	206.59	209.96	208.32	207.11	209.55	207.52	207.97	208.79	206.76	208.6
202.43	203.77	203.08	204.56	202.26	202.74	202.32	203.66	204.08	202.28	202.53	203.52	201.96	202.69	203.41	203.78	202.8	202.9	202.88	203.09	204.57	204.39	203.76	203.96	205.05	202.59	201.43	204.34	203.14	203.43	203.19	202.9	202.77	204.28	203.35	201.39	201.97	202.23	203.01	202.94	203.37	204.46	202.16	203.28	203.38	203.75	203.84	201.47	202.2	202.32
204.01	203.67	204.08	202.94	202.05	204.15	204	204.9	202.21	203.74	205.33	204.48	203.27	204.07	202.63	203.77	204.3	202.63	203.9	203.27	203.43	203.15	203.93	203.75	202.91	203.84	202.47	201.76	204.3	203.98	203.27	203.6	204.41	205.06	203.75	203.36	203.92	203.14	203.8	203.98	204.84	203.05	202.62	204.64	202.89	202.48	202.32	202.97	203.22	202.21
211.52	210.17	212.39	211	210.06	211.12	211.21	211.37	211.65	212.21	212.86	210.9	211.87	210.43	211.43	209.73	211.35	211.62	210.01	212.46	213.67	211.06	210.58	211.75	211.08	211.23	211.36	212.73	211.21	212.12	210.71	210.21	212.49	210.53	211.64	213.21	211.32	212.66	211.34	212.39	211.94	213.26	208.81	210.35	211.92	209.8	212.01	212.67	211.66	210.66
216.19	215.55	217.94	217.86	217.97	216.59	218.07	217.27	216.15	217.54	219.46	217.86	218.31	217.11	217.72	217.91	218.83	218.5	218.04	217.08	219.51	217.84	217.06	217.97	218.42	217.34	217	218.35	217.88	216.96	217.71	216.71	218.37	218.01	217.37	218.87	218.18	217.69	218.52	218.52	217.89	217.89	216.74	217.54	218.06	216.63	217.53	216.82	217.37	217.56
208.75	209.63	209.36	208.3	209.24	208.22	207.52	210.08	210.08	209.19	209.16	209.45	208.9	209.01	208.15	209.51	208.63	209.48	209.18	209.6	209.1	210.58	208.89	208.64	207.67	208.45	208.15	209.25	208.65	208.67	207.76	207.71	209.73	208.72	208.86	208.2	209.04	208.68	208.66	209.48	208.9	208.19	209.39	207.91	209.02	209.66	208.86	207.48	208.87	209.73
208.42	209.23	208.65	209.03	207.86	210.79	208.27	207.73	209.24	207.99	208.7	208.91	207.38	208.02	207.92	208.72	207.29	209.66	208.64	208.62	208.83	210.12	207.41	208.03	209.35	208.16	209.32	208.75	207.44	209.03	210.84	207.41	207.37	208.82	208.9	208.76	209.66	208.64	210.39	209.18	207.41	209.31	208.51	207.32	209.85	208.61	208.46	209.52	208.05	208.15
206.62	208.1	205.62	206.1	207.2	206.01	207.03	208	206.82	207.64	206.03	205.85	207.1	206.47	208.59	205.45	206.21	205.57	206.67	206.27	206.05	206.71	208.01	207	205.17	205.88	206.18	206.39	206.39	206.54	207.9	205.44	205.94	207.3	206.99	207.06	207.27	207.09	205.9	208.24	206.98	206.4	207.3	205.75	207.39	205.79	208.92	206.26	208.09	205.95
207.89	208.04	206.35	206.59	206.76	205.03	205.53	205.03	206.3	205.72	205.81	204.95	204.2	206.17	206.31	207.62	206.32	206.22	205.33	207.25	207.93	205.25	208.32	205.63	206.34	207.79	204.83	205.02	207.41	206.23	207.08	205	206.28	206.06	206.59	206.02	206.34	207.98	207.19	205.3	205.56	206.17	207.06	206.34	206.68	205.26	207.05	206.47	208.07	205.73
205.46	202.34	205.03	206.65	205.67	202.83	204.41	205.65	204.23	206.12	204.6	204.91	205.96	202.76	203.84	206.33	206.78	205.14	203.12	203.55	203.94	203.82	204.86	204.22	203.8	204.38	205.55	205.62	204.74	203.57	206.72	204.8	204.18	203.93	205.15	205.38	205.74	204.11	203.05	203.77	203.96	205.21	205.19	205.21	205.1	205.79	204.31	204.73	204.22	204.65
196.01	196.05	195.25	194.59	195.1	194.15	195.79	194.27	194.29	194.61	195	196.7	195.83	195.57	196.02	196.15	194.21	193.25	194.24	194.37	193.82	194.12	193.57	196.2	196.64	195.17	195.17	195.34	195.65	194.98	196.11	196.18	195.44	195.71	195.64	194.38	194.65	193.93	196.03	195.44	195.91	194.78	194.71	196.53	193.98	195.55	194.96	194.48	196.13	196.68
198.49	198.97	198.39	197.77	198.31	197.79	198.42	197.9	197.49	199.12	198.3	196.11	197.7	198.48	197.76	199.13	196.23	198.55	198.28	198.42	198.04	198.2	198.25	198.24	198.89	197.93	197.83	198.33	198.57	198.53	197.31	196.03	197.85	197.78	197.61	198.65	197.34	197.72	197.36	196.16	198.29	198.32	198.49	198.81	198.21	197.52	197.49	199.44	198.85	196.93
200.97	200.76	200.03	199.79	199.35	201.06	199.69	202.46	199.43	199.41	199.46	199.4	200.84	198.75	201.74	200.56	202.03	200.82	201.71	200.61	201.39	199.83	200.73	201.01	199.87	199.56	199	200.34	201.53	199.76	200.76	200.71	200.38	199.79	200.26	199.97	198.86	200.81	201.22	200.05	200	199.8	201.5	201.39	201.66	200.33	199.01	199.37	200.42	200.18
204.77	202.84	203.14	205.08	205.06	203.98	204.93	204.7	205.85	205.36	205.14	205.35	205.77	204.29	205.65	204.65	203.58	205.98	204.97	204.44	203.73	203.12	205.6	203.64	203.83	205.41	205.04	204.12	202.79	204.92	202.89	206.36	206.19	204.03	205.42	205.62	204.02	204.95	205.1	204.11	204.78	205.2	205.06	206.56	203.98	203.55	203.57	204.81	205.57	204.08
208.36	206.25	207.16	206.6	207.55	208.48	207.07	204.98	207.68	207.77	208.7	208.01	207.16	207.89	207.5	207.82	208.12	208.72	207.34	208.92	206.89	208.4	207.9	207.3	207.99	208.7	207.5	207.73	205.34	209.61	207.35	208.19	208.68	208.54	208.22	208.35	207.94	207.87	208.61	205.53	208.04	207.66	207.5	207.25	205.67	207.13	207.5	208.02	209.33	208.36
200.3	201.91	201.6	204.22	203.64	204.84	200.14	201.13	203.2	203.55	203.6	201.34	202.59	202.93	202.23	202.07	203.43	203.06	202.14	202.47	202.27	202.7	204.48	202.86	201.6	201.61	202.51	202.74	202.43	201.92	202.45	204.11	202.6	202.18	201.64	203.53	202.77	203.22	201.32	203.23	201.99	202.51	204.61	203.47	201.24	201.95	203.16	201.9	202.29	203.15
199.3	200.49	199.33	200.16	202.06	200.4	199.92	200.71	199.07	198.79	199.28	200.56	199.36	199.17	199.61	198.94	199.9	200.08	199.58	199.69	200.07	198.52	200.5	199.48	200.03	199.56	198.64	199.94	200.54	199.67	199.13	198.96	199.85	199.98	199.6	200.06	198.23	199.47	200.01	200.02	198.39	199.52	200.14	200.51	199.21	199.56	198.51	199.69	199.77	198.56
207.19	208.5	207.37	208.23	208.22	207.83	206.5	207.21	207.49	207.23	208.42	206.28	208.5	205.73	208.93	208.21	206.16	206.58	207.4	208.84	208.54	206.99	207.35	209.2	206.94	208.95	207.62	207.4	206.03	206.36	207.78	209.72	207.17	208.62	208.9	207.71	207.17	207.41	207.64	208.55	208.31	207.31	206.51	207.92	207.29	206.65	206.84	206.91	210.07	208.1
201.84	199.76	200.68	199.79	200.6	201.36	199.18	200.39	200.63	199.52	200.3	201.44	200.34	200.4	201.47	200.12	200.65	201.18	201.98	200.85	200.79	199.53	200.88	200.78	200.82	201.04	202.32	200.82	200.33	201.64	200.54	199.83	200.32	199.86	201.46	199.22	200	199.24	201.44	201.02	201.1	201.03	199.14	199.74	200.24	199.93	201.55	201.88	199.62	200.17
198.87	200.65	199.95	199.99	200.31	201.08	201.01	199.75	199.26	200.68	199.51	200.39	200.44	201.48	200.05	201.05	200.94	201.24	200.94	202.03	201.5	199.83	200.41	199.64	200.69	201.44	200.14	201	202.06	201.51	198.8	200.94	200.81	200.06	199.82	199.58	199.02	201	201.65	200.12	201.21	201.29	200.27	198.7	198.4	200.65	201.21	200.64	201.03	200.55
194.66	193.83	193.94	193.55	195.34	194.6	192.26	195.82	195.08	194.95	194.67	194.3	194.08	192.79	193.67	193.5	193.9	194.8	194.94	194	195.08	192.93	194.14	193.67	194.53	193.76	193.75	192.56	193.59	194.64	192.46	193.07	195.25	194.06	192.88	195.17	194.55	194.45	194.65	194.16	191.58	193.54	194.32	193.77	195.5	194.62	194.21	194.26	194.38	194.21
208.21	207.4	208.29	207.47	208.38	207.21	208.57	208.33	209.63	208.09	209.13	207.86	208.19	208.67	207.93	208.54	208.92	208.71	207.34	208.72	207.7	206.91	208.49	208.63	207.92	208.31	207.68	207.45	207.5	208.06	208.16	208.08	208.66	210.28	209.67	207.43	209.47	209.6	208.02	209.09	207.71	208.58	209.42	209.81	208.09	210.08	208.5	207.87	208.07	208.1
206.43	207.82	206.33	206.08	205.97	206.31	207.97	208.36	206.99	208.28	208.18	208.05	209.93	209.84	207.7	208.6	208.68	208.52	208.12	206.77	207.09	207.01	209.62	209.4	204.49	207.86	207.9	207.41	208.18	206.76	207.71	208.11	207.02	207.77	208.41	208.17	208.97	208.48	207.39	209.39	208.56	207.5	209.52	206.82	207.46	209.86	207.19	208.38	208.09	208.6
198.19	197.82	195.72	197.98	199.98	198.81	198.12	197.19	198.22	197.35	197.44	197.25	197.1	196.79	198.29	196.58	197.36	197.2	198.09	198.2	197.87	197.86	196.9	198.59	197.86	197.92	196.45	198.38	197.19	198.99	197.33	198.43	195.53	198.71	197.18	198.06	198.44	198.64	196.64	198.68	196.87	197.88	196.4	198.37	198.34	197.23	196.64	198.55	198.33	197.85
197.56	197.96	198.17	198.65	200.35	198.28	197.74	198.79	196.96	199.01	197.86	199.04	197.76	196.12	197.78	198.99	198.72	199.82	198.49	197.06	196.98	198.41	198.84	197.06	198	196.15	198.21	199.04	197.88	198.39	198.16	198.19	198.56	197.58	196.53	197.48	198.49	199.71	198.82	198.83	196.83	196.07	198.28	197.5	197.85	197.63	198.55	198.4	197.51	196.72
211.94	213.46	212.09	213.39	212.58	213.65	214.87	212.36	212.11	213.27	211.37	212.74	212.78	212.54	213.6	213.85	212.11	214.4	212.85	212.46	211.45	212.73	212.32	214.28	212.64	211.42	214.8	213.71	213.56	214.59	213.98	212.89	212.87	212.77	214.04	213.01	213.44	214.15	214.25	213.56	211.88	213.86	213.15	212.7	213.08	211.48	211.47	213.35	213.94	212.64
204.96	205.23	204.05	205.11	203.01	205.31	203.56	205.71	204.3	205.33	205.33	203.34	204.2	204.43	204.24	205.33	204.28	204.85	203.83	205.34	204.52	204.85	202.69	203.02	204.34	205.14	204.47	205.9	205.33	203.63	203.49	205.05	204.17	203.26	204.66	205.42	204.9	204.63	203.28	203.3	202.96	204.7	204.17	205.06	204.87	204.71	204.38	205.31	206.56	203.94
203.7	204.17	203.74	204.42	205	203.12	202.25	202.26	204.65	205.43	203.08	203.44	204.58	203.5	205.13	203.37	204.01	202.91	203.57	204.79	204.58	202.5	204.89	203.81	203.62	202.93	203.42	204.42	204.02	202.53	204.12	203.25	202.75	203.48	205.17	203.4	204.69	203.71	201.76	204.42	202.66	203.84	203.67	204.84	203.5	204.16	205.46	204.14	205.08	205.2
215.93	216.74	216.76	216.55	217.47	215.38	216.6	217.74	215.95	216.28	217.73	215.94	216.26	214.88	217.02	217.21	217.27	215.97	217.44	217.81	216.09	217.23	216.93	216.36	216.75	217.36	216.82	216.5	217.55	217.57	217.72	216.77	216.22	216.36	216.71	216.85	216.08	217.88	216.05	217.16	217.44	218.88	216.2	217.13	217.34	217.12	216.53	217.81	217.65	217.11
208.01	206.07	209.33	206.98	207.88	207.91	207.97	207	206.45	208.15	206.63	208.66	208.12	208.5	207.91	208.1	207.84	207.16	208.17	207.96	208.22	207.44	209.03	207.67	208.11	209.41	208.17	208.97	208.73	205.85	209.56	206.18	209.66	208.53	206.5	208.51	206.64	207.92	209.51	208.89	208.25	207.87	206.89	208.6	208.72	208	208.79	207.05	206.26	207.86
215.91	216.99	216.99	216.72	216.29	216.41	216.92	216.43	218.21	214.8	215.25	217.69	216.5	215.51	217.37	215.65	215.9	216.18	216.9	216.19	216.62	216.36	216.02	217.15	216	216.44	216.23	216.83	217.31	216.29	215.62	217.86	216.39	217.08	215.69	217.66	217.42	216.13	216.21	216.31	216.16	216.33	218.22	216.86	216.96	218.04	218.94	216.41	216.06	217.08
207.53	206.16	209.46	208.28	208.21	205.9	206.8	206.07	208.67	205.39	207.96	207.03	207.59	207.91	208.42	208.21	207.5	207.56	207.42	207.52	206.71	208.17	205.97	207.54	207.58	208.23	208.4	208.5	207.96	205.1	207.79	206.46	207.3	206.26	207.43	207.4	207.23	207.82	208.06	207.13	210.06	208.35	209.01	208.21	207.62	207.88	207.33	207.52	208.34	208.21
200.93	201.63	199.59	200.12	199.33	200.11	200.39	201.15	200.65	200.98	199.19	200.55	200.43	199.43	202.58	200.71	200.57	200.29	200.93	199.44	200.01	200.06	199.87	199.86	201.11	200.81	199.43	199.93	199.63	199.8	199.67	201.72	199.82	197.96	201.32	199.85	201.92	200.18	200.82	200.1	200.17	201.51	199.38	200.36	200.58	199.73	201.73	200.29	200.12	202.35
197.66	200.52	199.37	198.65	200.18	199.12	199.04	198.91	200.42	199.38	200.56	199.28	201.53	199.27	202.33	200.34	200.32	198.57	198.98	198.87	199.14	199.57	200.3	200.85	199.19	199.52	199.33	197.84	200.6	199.82	200.48	199.89	200.58	199.98	199.67	200.03	197.89	199.55	199.17	199.63	198.77	200.03	199.27	198.39	198.86	198.72	197.8	200.43	199.33	199.65
206.93	208.36	208.59	209.4	206.05	208.17	207.37	207.11	207.8	206.97	208.04	209.09	206.97	208.38	207.07	207	208	207.81	208.3	207.13	208.39	207.37	207.77	207	208.57	208.8	207.56	207.49	209.21	206.88	206.97	208.43	207.21	208.86	208.21	208.21	207.68	209.6	207.52	207.35	207.74	209.34	206.48	206.47	208.4	208.12	208.1	205.97	208.54	208.61
202.1	200.63	200.51	200.68	201.14	200.16	199.01	200.39	202.16	201.73	201.18	201.09	201.34	200.88	200.84	201.45	200.23	200.2	202.08	200.94	200.12	200.03	200.86	200.57	201.6	202.29	201.38	201.67	201.25	202.22	200.94	200.87	201.58	201.62	202.98	202.44	199.65	200.74	202.11	200.97	200.22	202.7	201.97	199.95	202.54	200.98	200.69	202.33	201.88	203.06
202.99	203.04	202.62	203.97	202.03	204.22	202.97	203.42	202.98	202.92	203.59	202.53	203.73	203.07	203.96	203.72	203.73	202.55	204.71	202.66	203.07	202.11	203.98	204.22	202.9	203.47	203.39	203.79	203.88	203.35	201.96	203.78	203.41	203.85	203.32	203.27	204.15	204.84	204.3	203.09	203.32	203.74	202.29	203.02	203.37	201.87	203.71	202.57	204.79	202.51
212.38	213.31	213.07	212.84	214.21	212.85	212.36	212.86	213.96	213.96	212.98	211.86	212.39	213.81	213.72	213.43	212.11	213.49	211.51	212.83	213.33	212.44	213.54	211.11	213.53	211.67	212.26	213.83	212.59	213.11	212.68	213.97	212.68	213.25	213.77	213.49	213.89	214	213.89	213.77	213.09	214.32	212.01	211.96	212.64	212.66	213.62	212.38	213.53	215.26
207.08	209.05	207.83	207.6	207.52	207.69	208.4	210.81	207.01	208.6	208.71	207.56	208.22	209.47	207.82	209.78	208.42	207.37	208.28	209.11	209.29	208.5	207.45	208.99	209.12	209.55	209.5	208.9	208.38	209.69	208.99	209.5	208.23	209.48	208.8	208.15	209.32	207.48	209.58	208.89	209.03	208.66	206.55	207.82	206.7	207.8	209.32	208.13	209.42	209.2
215.41	216.59	216.6	216.56	215.99	217.01	217.18	216.1	216.52	216.46	216.65	217.34	215	216.94	216.91	215.69	216.41	218.84	217.84	217.12	215.29	215.92	216.11	217.47	216.86	217.63	217.91	216.13	217.08	217.96	217.92	218	215.8	216.88	217.88	218.87	217.25	218.31	218.4	216.95	218.26	217.21	217.2	217.52	216.19	219.24	216.16	216.85	216.67	215.26
206.91	210.02	208.74	208.83	208.85	208.45	207.89	208.34	209.03	208.9	209.8	207.5	208.5	208.04	209.34	209.8	208.59	207.24	209.15	208.7	209.22	208.14	209.89	209.53	207.56	209	208.57	208.73	207.29	208.71	208.36	208.19	210.34	209.07	209.03	209.1	210.13	208.67	207.66	209.66	208.37	207.88	208.66	208.44	208.06	207.77	208.71	208.74	209.11	209.91
204.84	202.71	206.02	204.95	205.53	203.77	204.75	205.54	206.6	206.55	204.87	205.57	205.19	207.01	204.27	206.03	205.98	205.15	204.45	207.52	205.65	205.4	206.93	205.75	205.37	206.14	203.26	205.45	205.42	205.1	206.2	205.97	206.52	207.22	205.6	206.28	205.65	205.67	205.67	203.48	205.51	204.46	204.59	206.26	206.21	204.31	206.51	204.62	206.19	206.17
201.93	202.76	202.07	202.9	203.07	204.51	200.94	203.56	202.37	202.12	202.24	203.11	202.9	204.35	202.81	203.79	201.56	202	204.3	204.22	203.76	202.89	203	204.65	203.88	204.97	202.36	201.96	204.47	203.16	203	202.81	204.46	203.62	202.63	202.95	202.77	203.67	203	203.83	203.64	201.6	203.29	202.88	202.69	203.81	201.45	201.52	204.66	204.26
210.21	209.76	209.68	209.11	209.03	208.83	209.32	209.56	208.98	208.4	208.98	210.47	209.44	209.36	207.24	206.85	209.61	210.94	208.98	207.17	207.94	206.66	208.18	207.27	208.55	209.71	208.95	207.26	208.43	211	207.72	209.04	208.2	208.9	207.92	207.96	208.8	209.33	210.32	208.46	208.07	209.57	208.23	207.56	209.94	210.09	207.43	207.88	208.67	209.33
210.13	210.16	208.88	209.73	208.49	210.16	208.31	208.59	210.12	211.04	210.86	210.54	208.18	208.33	209.75	208.26	208.68	209.66	210.57	209.91	208.81	208.34	209.61	210.47	210.19	209.39	209.05	211.4	209.14	208.32	210.44	210.27	209.73	210.83	209.22	209.89	209.46	208.61	210.47	209.01	210.35	208.44	208.53	208.32	209.82	210.16	209.7	211.48	210.6	209.31
208.05	206.11	209.11	207.42	206.6	207.24	208.36	207.49	207.83	208.52	206.47	206.75	209.46	206.84	209.08	208.65	206.64	209.91	206.67	207.89	208.59	207.09	206.37	207.7	206.96	209.02	207.1	208.22	209.48	207.63	209	206.92	208.32	207.96	209.04	207.57	206.43	205.85	207.17	207.63	207.7	207.17	209.02	208.18	206.96	208.63	208.05	207.3	206.54	207.75
208.87	212.41	211.75	212.98	208.97	212.11	210.73	210.52	211.09	213.41	212.14	211.13	212.32	213.54	212.68	211.81	213.01	211.44	211.66	212.71	210.06	212.5	211.27	213.55	210.49	210.95	211.97	210.08	212.93	212.57	211.52	211.26	212.43	211.96	211.25	211.81	211.78	210.66	211.5	211.98	212.26	211.45	211.41	211.7	210.23	211.8	212.6	210.86	213.37	210.78
209.7	209.6	209.41	208.57	207.86	210.23	209.48	208.45	209.37	208.74	208.24	208.42	208.73	209.56	209.45	209.54	209.05	207.66	207.71	208.89	210.29	208.13	209.68	207.75	209.52	209.59	210.29	209.05	208.39	207.84	208.58	209.29	209.43	210.39	208.8	209.69	210.53	208.03	209.25	207.91	208.54	210.61	209.67	207.35	208.03	207.62	208.67	208.74	209.08	207.67
199.76	199.41	200.82	199.55	200.7	200.65	201.07	199.48	199.86	200.16	199.75	199.63	199.27	199.44	200.75	200.64	200.38	200.54	200.76	201.1	199.54	199.73	199.85	200.94	200.1	199.4	200.96	200.16	201.05	199.54	199.82	198.47	201.81	200.66	199.54	199.11	200.11	198.58	199.95	199.84	201.04	200.02	199.73	200.2	198.73	200.28	200.43	201.76	199.07	198.53
207.73	207.41	207.36	209.75	209.21	208.55	209.18	208.09	207.67	209.33	209.48	208.29	208.71	209.3	209.42	209.53	207.51	209.22	209.8	208.39	206.4	207.33	210.15	209.7	208.59	209.28	208.98	207.38	208.15	207.39	207.31	208.46	209.21	207.59	208.76	209.73	209.84	210.5	208.74	209.29	207.46	207.26	207.77	208.72	209.27	209.33	209.34	208.91	210.26	209.83
217.49	215.84	216.61	215.96	217.39	216.31	219.02	217.76	216.82	215.04	216.25	217.58	217.09	215.91	216.24	217.92	215.73	217.01	216.54	217.14	216.24	217.52	217.64	218.08	217.55	218.52	217.5	217.19	215.87	217.27	217.02	216.81	216.08	216.15	216.18	217.93	216.73	215.82	217.23	216.14	218.59	217.49	216.9	216.4	218.02	217.39	218.01	217.46	217.1	215.28
200.46	200.58	200.07	199.31	199.24	200.76	201.85	200.72	200.22	200.27	199.37	201.49	199.5	200.46	199.61	200.45	199.06	201.17	198.91	200.9	200.61	201.01	200.2	199.6	199.47	199.83	199.94	201.35	199.1	200.24	200.9	201.92	200.62	200.85	199.68	200.56	198.11	200.04	199.71	200.02	199.82	201.38	199.07	200.45	198.52	201.11	201.19	200.72	199.81	199.97
203.38	205.01	203.35	204.64	202.9	203.6	204.27	204.31	202.79	204.11	203.16	204.04	203.77	202.8	202.96	203.87	204.31	204.65	204.18	203.87	205.57	204.79	204.78	204.78	203	203.81	203.48	203.83	204.81	203.35	203.51	203.46	204.91	204.18	203.93	202.85	204.44	204.91	203.05	204.86	204.94	205.34	204.86	203.86	204.12	203.57	205.27	203.3	203.1	203.73
207.84	208.86	208.54	207.54	209.73	208.84	207.95	208.79	209.95	208.39	207.89	208.39	209.23	209.47	208.13	207.73	207.67	209.01	208.21	208.92	210.52	209.12	210.45	209.13	207.76	208.65	209.68	209.66	208.34	207.8	208.33	208.75	207.84	208.92	208.96	209.95	208.56	208.06	208.43	208.6	206.96	209.41	209.38	207.44	207.54	208.86	208.41	210.12	207.21	208.25
207.18	209.27	209.05	209.37	207.11	208.64	207.48	208.79	208.72	207.05	209.65	208.02	210.71	208.6	208.88	207.47	207.18	209.43	208.54	208.8	208.72	207.55	208.82	208.69	208.67	208.7	209.63	207.63	208.86	207.93	209.03	209.11	209.22	208.5	209.3	207.63	208.37	209.34	207.85	208.75	209.84	209.18	207.39	209.26	208.98	210.32	208.05	208.89	207.16	209.23
212.7	212.16	212	212.42	211.8	211.94	212.78	213.79	211.91	211.61	211.79	212.66	212.49	213.06	212.05	213.01	211.68	213.95	211.01	212.65	213.5	212.82	212.7	212.8	212.13	212.57	212.87	212.47	211.48	211.25	210.92	211.25	212.77	213.18	213.13	212.32	213.51	212.22	212.17	212.8	211.86	211.89	212.22	213.14	212.98	213.66	213.11	212.35	212.85	212.35
208.77	209.3	209.51	207.07	209.59	208.91	209.16	207.67	208.04	210.66	210.19	209.53	209.03	207.92	207.83	208.63	208.19	209.64	208.69	208.51	208.19	209.64	209.26	210.12	207.29	209.92	208.11	208.39	209.43	206.85	207.97	209.93	209.43	209.63	207.45	207.99	209.21	209.13	210.21	207.69	209.37	209.78	209.02	209.9	210.3	209.09	208.15	209.23	208.49	210.24
200.03	199.44	198.65	199.53	199.34	199.68	200.69	200.74	201.03	197.91	199.88	198.96	199.85	200.02	199.04	199.46	199.32	201.93	199.56	199.23	198.28	199.46	198.8	198.91	199.47	200.56	199.5	198.4	200.61	200.38	199.77	200.15	199.28	200.02	199.35	200.86	199.34	197.36	199.38	200.38	199.71	199.34	200.54	199.73	198.19	199.28	198.09	199.98	198.51	200.22
202.83	204.6	202.82	204.08	203.74	207.29	203.52	205.3	205.21	203.43	202.71	203.77	203.23	202.85	205.69	204.62	203.06	204.2	203.19	205.23	203.72	204.1	203.19	202.28	204.42	202.23	203.11	204.08	204.19	203.91	203.43	202.5	203.08	203.41	203.16	203.97	204.48	203.32	200.99	202.37	204.12	202.95	203.24	205.06	202.75	203.47	203.04	203.93	203.22	203.79
211.06	212.86	211.96	212.88	212.11	211.35	212.05	212.29	210.59	212.21	213.15	212.76	211.39	211.77	211.83	210.27	210.98	211.3	211.79	213.89	212.62	213.31	211.62	211.76	211.46	212.71	213.33	212.31	213.11	211.48	211.9	212.49	212.12	211.38	211.6	210.85	212.46	213.33	212.52	211.68	211.78	211	211.47	210.42	210.64	212.62	210.43	212.36	212.02	211.31
208.49	207.41	206.95	207.94	210.28	210.18	209.79	209.75	207.35	208.37	208.56	209.05	208	208.19	209.52	207.95	208.64	210.27	207.09	207.53	208.68	209.89	209.32	208.83	207.74	209.25	207.85	208.17	208.04	209.34	208.06	210.14	208.26	210.69	207.44	209.67	208.85	209.24	209.45	209.35	208.52	206.93	207.71	208.61	209.93	206.72	208.43	209.73	209.17	209.58
212.46	211.86	211.86	212.6	209.26	210.97	213.19	212.61	211.06	212.81	211.75	212.73	210.71	211.54	210.97	211.06	210.97	211.59	211.8	212.2	209.56	210.71	211	210.27	211.23	210.76	210.39	210.92	210.92	211.58	211.38	210.55	212.04	211.29	210.62	212	211.93	211.5	211	212.52	212.65	211.65	212.83	210.22	213.27	211.82	210.43	213.49	211.66	210.81
201.15	200.42	200.9	199.83	200.43	201.27	200.17	201.11	200.33	201.22	200.44	199.26	200.73	200.95	200.11	199.77	199.58	198.24	200.57	201.06	199.94	201.4	200.7	200.96	200.8	200.13	201.23	198.71	200.42	198.93	199.33	199.52	200.26	202.49	199.18	199.74	199.25	201.43	201.42	200.23	200.06	199.82	200.68	200.72	199.51	200.47	200.01	201.6	201.09	201.64
213.9	211.85	213.04	213.13	212.68	213.62	212.87	211.95	210.16	211.46	211.65	211.18	212.78	212.96	211.25	212.23	212.66	211.06	213.35	210.98	212.27	211.63	211.44	211.29	211.65	213.04	210.75	212.64	212.93	213.58	210.06	212.15	213.61	213.28	213.61	212.65	212.85	211.83	212.33	212.06	209.98	212.65	211.64	211.81	214.38	212.26	211.73	211.51	213.25	211.92
[truncated: 199 more rows]
[truncated: 150 more columns]
