# Supplementary material for: Genetic dissection of main and epistatic effects of QTL based on augmented triple test cross design
Source: PLoS One. 2017 Dec 14;12(12):e0189054. doi: 10.1371/journal.pone.0189054 (PMC5730204; doi:10.1371/journal.pone.0189054)
Supplement: S6 Supporting Information — (ZIP) [file pone.0189054.s006.zip › z1_1400_0.2_10.csv]

193.97	190.23	199.1	190.13	197.98	194.46	189.58	197.42	197.61	198.28	194.54	193.58	192.35	192.51	195.45	188.7	190.17	190.75	195.15	195.72	190.62	195.64	196.09	195.4	193.5	192.24	190.54	189.78	190.19	195.6	195.19	192.69	189.26	191.35	195.32	194.81	196.98	194.37	197.63	195.22	191.82	194.15	189.18	195.38	192.59	191.2	195.07	192.84	195.11	193.8
210.38	209.6	208.24	214.18	212.31	216.36	212.32	213.47	209.69	216.45	210.57	214.22	212.28	209.62	208.98	209.35	211.62	213.54	206.4	214.89	215.89	210.01	208.39	212.25	207.28	216.2	211.88	212.73	209.37	205.06	208.84	214.53	213.55	212.72	212.47	214.44	215.21	214.66	212.47	209.13	210.01	216.99	217	213.53	210.48	215.52	213.15	211.58	213.79	206.89
202.45	206.22	209.01	211.01	204.29	208.49	208.07	207.09	207.23	207.99	208.07	207.53	207.65	210.78	203.79	203.14	208.35	210.42	209.25	206.13	200.87	206.95	204.05	210.74	210.86	201.8	207.13	211.22	208.92	202.82	208.97	203.46	204.52	208	204.05	208.72	209.42	203.08	207.91	205.23	204.28	206.87	206.93	208.64	206.76	208.18	210.69	204.1	207.72	207.67
204.01	208.39	207.71	209.27	213.22	209.79	214.66	212.26	209.77	212.12	213.49	210.31	210.3	211.73	209.08	210.3	209.96	210.31	215.68	210.19	215.76	208.73	210.91	208.33	213.71	211.52	209.87	208.94	212.68	207.99	209.89	209.85	213.12	209.76	205.88	204.95	209.77	209.95	205.31	207.41	205.12	211.94	207.93	210.18	208.69	212.39	212.01	205.03	209.34	212.82
209.59	212.91	207.31	209.75	203.3	209.2	213.25	202.91	208.8	208.99	207.9	212.33	206.65	207.11	209.34	208.98	204.74	209.21	208.5	210.19	209.9	206.99	203.4	200.86	208	208.11	203.89	209.72	205.65	210.56	208.52	206.22	206.93	209.58	208.01	209.76	212.41	207.43	206.72	203.15	206.56	205.1	206.39	211.37	209.55	208.33	209.53	209.95	208.77	212.31
223.15	217.96	219.44	215.3	219.31	217.33	220.01	223.38	222.03	216.9	219.19	215.4	217.31	215.25	216.88	215.95	214.52	220.33	216.36	215.74	221.85	213.03	216.86	219.27	218.9	218.88	214.87	222.55	221.08	221.85	219.21	218.98	215.15	214.94	217.76	215.01	218.48	219.26	222.15	217.67	220.5	215.55	213.18	217.55	219.6	214.25	215.5	214.24	218.09	218.68
204.33	203.65	195.68	202.33	200.95	199.45	200.53	199.71	200.6	204.15	203.23	198.37	203.47	204.2	204.27	203.42	201.32	197.83	199.18	203.39	202.81	201.89	202.48	195.85	201.2	205.21	203.94	203.62	201.39	201.41	199.35	203.96	201.8	201.72	197.29	206.05	203.44	203.75	199.92	203.37	202.31	202.16	205.72	200.34	205.75	202.09	198.63	206.63	204.44	202.16
201.72	198.77	202.77	204.18	206.14	203.04	206.09	197.96	204.19	207.54	203.55	203.77	201.41	203.79	206.02	201.96	203.95	203.27	202.25	202.71	205.88	205.69	206.81	201.92	205.66	205.48	205.79	204.58	205.92	202.91	198.59	202.73	202.97	203.83	206.32	204.01	204.09	203.62	201.65	199.91	204.08	202.07	205.86	205.88	200.69	203.12	202.64	202.69	203.36	206.91
219.3	219.51	218.3	216.89	220.92	222.53	217.15	216.8	215.42	215.76	219.57	219.43	218.02	220.09	219.04	222.77	217.88	218.16	220.42	217.05	214.73	216.88	217.34	214.83	213.84	219.39	217.73	221.85	216.46	214.15	214.51	217.59	215.07	213.76	214.27	216.57	223.55	219.79	212.62	216.4	214.74	217.61	220.57	217.99	218.74	213.45	215.39	212.34	213.26	218.55
212.62	210.04	206.62	210.66	212.6	212.76	214.34	209.06	213.65	210.09	213.14	208.88	215.57	214.64	211.84	213.45	213.05	216.89	216.52	216.15	211.6	213.3	215.17	208.03	212.02	214.2	216.01	215.13	211.49	211.38	209.77	218.6	216.53	212.52	211.27	217.06	214.5	209.73	214.92	210.83	214.58	210.77	214.75	214.07	215.49	214.54	217.18	215.84	209.48	213.59
206.36	206.6	202.11	212.56	202.45	207.93	206.6	212.7	208.68	203.8	201.73	204.75	201.92	204.04	201.87	202.68	204.42	207.1	207.66	206.41	203.02	204.01	206.61	205.36	203.96	200.15	204.22	206.23	203.67	203.47	200.57	201.82	206.42	208.07	203.98	200.85	205.99	205.58	201.94	205.18	209.06	202.83	202.55	204.61	202.04	206.98	207.89	210.05	199.44	199.8
205	199.72	202.54	205.03	201.74	199.92	204.54	200.64	208.73	208.92	203.44	205.18	204.93	205.96	200.32	199.07	203.05	202.45	204.98	207.52	206.7	201.3	201.77	204.12	201.39	206.18	204.53	200.89	206.4	201.06	198.65	203.1	205.28	202.99	204.14	207.71	202.95	202.77	202.07	203.39	206.31	206.28	204.25	202.19	204.45	204.13	202.57	203.3	202.78	201.38
201.66	206.54	205.26	205.71	204.66	203.66	204.66	202.15	204.7	201.96	205.57	205.44	204.27	198.59	207.61	203.67	205.84	206.98	202.24	203.7	207.05	200.77	204.2	203.41	203.49	209.43	206.3	203.07	208.99	202.76	208.4	198.53	204.45	205.35	208.95	205.97	206.33	202.61	202.86	207.73	202.34	205.57	200.46	196.2	204.9	204.76	206.55	204.13	203.82	203.23
192.98	197.64	196.5	194.96	195.79	192.7	197.8	192.32	197.95	194.34	190.92	190.95	190.12	190.81	195.7	195.23	197.43	194.56	192.11	190.86	193.49	194.76	199.42	192.6	192.36	193.95	193.84	193.29	195.37	197.29	193.73	195.67	197.56	193.08	199.53	191.66	192.46	194.55	192.19	195.68	192.3	199.27	195.08	192.47	194.54	191.66	192.42	197.17	194.36	195.11
199.04	197.69	203.67	199.71	204.56	197.27	201.55	203.33	204	204.02	200.68	201.46	201.82	201.27	199.82	206.36	199.8	199.92	201.82	206.66	199.65	205.07	201.02	205.66	203.12	205.22	200.75	208.39	202.04	201.23	204.41	202.01	203.14	204.73	202.64	205.75	200.97	204.22	203.48	199.51	199.04	202.19	201.61	206.37	201.2	202.39	202.83	207.83	203.94	204.16
205.41	203.24	204.78	205.58	197.43	201.94	206.32	201.18	210.75	201.67	207.89	205.51	206.38	209.38	199.81	199.91	206.81	205.24	204.61	201.49	197.37	206.53	202.66	207.96	204.37	203.71	204.73	202.6	205.15	204.56	204.07	204.51	200.24	203.79	209.11	203.21	203.68	205.81	201.73	206.2	205.51	203.2	207.01	204.58	206.67	210.25	207.18	207.77	203.83	201.84
205.09	207.45	202.03	206.26	203.69	209.12	201.88	204.56	204.5	200.71	206.05	204.24	201.48	203.5	200.67	202.53	208.07	205.78	202.28	205.04	205.98	205.88	206.88	208.29	207.05	205.41	203.08	203.67	206.73	206.51	207.72	205.93	203.89	207.54	200.55	209.9	203.01	207.27	203.14	206.08	205.52	207.15	210.1	202.74	206.19	205.68	198.44	209.19	202.42	207.57
214.19	212.97	206.43	209.15	209.93	210.05	211.02	207.66	209.61	206.33	211.1	209.58	207.1	206.85	209.33	207.22	209.82	204.22	206.9	209.11	203.52	207.82	210.06	212.34	211.68	207.34	211.74	209.94	208.57	211.95	208.43	208.45	206.79	209.15	209.81	210.24	210.59	209.51	208.71	204.32	205.12	211.57	208.94	204.98	207.34	206.87	207.62	206.95	208.65	206.37
215.1	213.12	210.98	211.69	210.85	211.33	217.27	212.68	210.45	208.86	209.23	211.13	213.51	216.77	214.72	212.08	212.11	214.03	209.69	213.94	215.7	216.12	213.33	212.16	213.84	213.89	207.87	212.27	209.11	212.59	212.64	212.17	213.14	212.37	210.01	210.94	216.06	208.55	215.82	215.97	207.82	211.53	211.1	215.83	211.32	211.53	219.24	213.94	217.68	211.36
202.52	203.48	203.6	206.93	205.15	203.04	204.24	203.67	207.8	209.83	204.58	202.23	201.88	205.56	205.29	201.73	203.08	208.69	204.38	200.74	202.04	204.46	203.07	206.08	205.58	205.24	205.17	202.77	202.1	206.5	202.37	199.47	208.45	204.67	208.65	203.15	202.5	205.01	199.47	203.61	203.31	201.36	203.25	206.23	208.17	200.83	199.62	201.86	203.17	202.14
198.5	197.17	197.93	197.64	200.33	196.96	193.78	200.29	195.86	198.63	197.77	196.03	196.74	200.2	197.07	200.93	199.81	200.84	201.24	196.78	195.67	201.59	205.08	202.19	201.73	197.41	195.59	200.44	196.76	198.08	197.55	201.39	199.67	200.59	199.32	200.12	201.46	199.85	198.68	200.13	197.29	199.39	199.64	199.01	195.38	198.84	197.51	197.74	201.71	201.13
208.89	206.13	205.33	204.17	210.15	210.31	206.43	209.66	204.95	205	209.59	202.81	204.59	206.56	203.67	208.54	206.25	209.47	206.39	208.05	210.15	206.05	206.88	208.12	204.38	205.23	209.41	206.95	206.1	209.74	212.66	209.53	209.32	205.8	208.98	201.96	203.66	210.13	203.8	209.29	209.42	208.91	210.16	209.15	207.51	213.13	205.33	212.3	212.49	206.82
202.57	207.48	200.89	205.97	203.27	201.2	205.09	205.38	204.37	207.88	208.64	209.07	208.87	205.17	202.33	200.91	202.63	204.06	207.37	208.68	206.6	205.01	202.96	203.11	206.47	203.27	204.62	202.2	204.49	206.65	206.69	207.21	201.88	205.68	206.64	204.43	204.52	204.85	209.75	207.84	201.94	204.97	200.59	201.66	203.49	204.8	206.88	205.37	204.44	202.56
211.15	210.41	210.93	210.15	208.54	210.85	210.13	205.03	205.83	203.07	209.31	206.66	208.51	202.88	206.83	207.57	209.22	203.99	208.69	203.13	204.73	204.12	205.91	206.3	206.99	211.41	210.25	204.24	206.63	209.64	207.45	212.48	212.44	206.95	209.81	206.47	208.29	208.23	211.28	198.69	206.46	207.72	209.81	206.24	201.91	209.92	211.01	210.19	208.07	210.52
205.8	206.36	208.08	212.1	207.57	210.75	209.48	210.62	205.57	214.69	208.51	209.28	205.64	201.67	209.8	206.73	208.8	211.01	210.69	206.97	207.63	210.41	204.39	206.16	210.08	212.28	208.89	208.4	208.62	207.59	211.13	205.01	210.7	203.73	208.48	215.09	207.75	212.16	209.74	210.54	207.85	204.79	211.27	209.76	207.22	208.94	209.12	207.01	207.78	209.08
208.74	210.67	207.1	211.19	207.63	204.3	211.74	211.21	210.55	209.21	206.88	206.57	209.11	210.8	208.84	204.34	208.41	205.23	210.38	206.89	202.95	206.23	210.84	210.91	206.59	205.1	208.13	205.98	210.56	206.53	204.82	211.38	207.37	210.44	206.26	212.62	208.29	209.56	210.94	210.72	211.86	210.7	205.34	205.04	209.81	209.34	208.18	203.14	209.2	207.76
197.96	197.76	196.88	198.74	195.66	194.68	201.28	197.68	197.16	199.68	199.97	198.02	201.04	195.69	201.29	199.32	199.98	201.94	193.1	200.93	198.5	201.24	199.65	195.68	199.86	201.87	198.8	201.91	197.45	200.83	197.51	197.45	200.16	199.08	201.66	200.33	196.98	198.69	198	200.63	199.19	198.75	201.38	195.5	197.11	198.2	203.85	200.75	199.37	198.8
210.42	216.26	212.75	215.21	210.97	213.84	213.33	210.98	216.64	213.72	210.61	212.91	213.49	211.18	212.16	211.8	212.82	213.32	215.18	210.72	211.27	210.16	214	212.48	209.57	212.23	207.96	213.99	212.22	211.68	214.82	213.55	218.02	210.96	215.64	211.47	210.63	214.96	212.73	209.64	211.55	212.87	213.58	209.83	214.03	214.97	211.09	215.73	215.07	216.99
213.87	215.39	217.29	212.9	214.07	214.51	214.07	213.04	213.97	213.68	215.2	210.74	209.12	209.21	214.91	214.33	210.91	219.94	211.49	214.06	214.38	210.12	214.6	212.96	212.58	215.08	208.91	213.68	213.24	214.51	215.75	213.88	216.28	219.75	215.58	209.36	209.88	212.7	213.46	214	214.45	212.51	219.1	211.42	212.88	213.71	216.5	212.05	214.2	212.83
193	199.47	202.83	195.83	202.72	195.4	198.84	196.53	194.28	198.63	200.99	199.38	203.61	196.93	196.89	195.86	197.07	199.6	198.75	195.31	201.76	202.41	201.73	203.17	200.14	200.09	205.82	204.27	196.25	199.17	199.14	198.09	201.5	199.46	199.25	196.38	200.31	199.14	198.27	200.29	203.32	202.31	199.84	199.81	198.37	200.95	199.8	201.28	200.99	200.3
211.74	209.1	205.8	212.99	204.42	211.66	208.52	210.89	210.97	210.49	209.74	207.3	209.73	210.93	207.24	206.47	212.64	206.5	207.93	208.95	209.98	208.67	204.44	210.23	206.94	207.76	208.37	205.38	207.73	211.76	207.45	205.62	207.85	207.34	206.75	209.34	206.22	202.96	208.11	207.78	205.97	206.34	210.68	207.62	208.15	204.23	208.57	208.41	211.59	209.19
212.61	210.27	211.03	208.54	213.23	212.74	215.38	213.09	211.99	208.68	212.38	211.45	216.86	212.13	216.68	210.81	212.07	211.96	216.68	212.99	211.79	213.43	213.42	208	213.51	212.12	215.21	210.98	211.54	216.76	212.06	215.64	211.31	211.15	210.81	208.05	211.5	211.03	209.76	212.85	208.33	213.49	215.9	212.06	213.9	206.21	219.13	216.03	215.75	212.61
210.07	209.55	210.12	207.82	205.93	208.8	206.71	211.06	208.67	208.77	207.52	205.58	206.16	209.84	205.6	206.25	202.51	210.83	209.88	207.87	205.45	209.67	207.15	206.57	211.65	208.64	208.3	211.57	206.97	206.3	207.68	209.97	207.85	207.94	210.96	210.72	208.25	205.93	210.76	205.58	208.08	203.25	205.87	211.85	215.12	209.64	204.36	207	205.84	208.25
211.91	213.16	211.04	212.45	213.15	211.55	211.2	209.77	207.87	215.26	214.53	212	212.38	208.03	211.6	213.98	214.1	213.01	211.47	212.98	207.8	213.99	213.79	216.02	210.12	216.63	212.37	210.21	214.12	213.09	210.94	215.34	212.7	213.21	213.55	210.48	212.36	206.68	212.06	216.83	213.07	209.79	213.41	208.86	214.09	210.08	213.85	211.43	215.45	208.23
194.35	196.26	198.05	199.67	195.59	197.25	201.75	199.01	200.37	202.28	204.43	197.97	199.29	199.29	202.18	201.82	197.75	196.26	197.16	199.67	200.4	196.13	198.4	204.38	199.66	203.74	195.18	195.61	197.18	205.57	202.5	199.38	197.34	200.86	199.51	203.08	199.16	198.39	201.03	199.98	199.66	200.31	197.39	196.31	199.89	194.5	197.14	198.31	197.04	197.42
203.46	202.44	201.21	200.53	203.16	206.87	201.42	198.65	202.89	208.42	200.84	201.1	205.47	199.35	205.68	200.17	201.79	198.53	200.63	200.35	202.89	200.17	201.34	198.18	202.64	203.56	205.06	195.81	208.36	205.1	204.01	204.2	205.06	204.76	201.14	205.95	200.15	206.33	202.51	205.02	202.7	205.42	203.27	208.07	200.36	198.54	203.02	200.83	199.45	207.51
205	202.76	202.33	201.5	204.57	206.63	204.76	208.87	204.79	199.95	200.32	203.62	203.92	202.6	200.08	205.07	201.51	202.49	203.7	201.07	203.08	207.79	206.06	205.14	205.52	203.82	204.93	199.11	207.43	206.77	202.81	200.18	202.1	204.06	202.16	200.73	202.7	206.04	203.83	204.15	203.95	202.92	202.54	203.64	208.65	199.63	198.31	205.57	203.53	200.73
212.92	208.1	207.04	210	207.66	204.86	205.43	208.56	212.55	204.49	207.6	208.88	207.58	210.61	207.33	208.63	211.44	206.67	206.4	210.31	210.32	206.67	208.1	211.13	207.6	207.49	209.19	209.85	209.43	208.1	208.6	206.79	209.15	205.79	206.94	210.56	210.51	206.22	209.01	211.27	206.19	208.47	207.99	208.98	208.24	206.61	205.97	209.57	207.64	206.03
210.38	207.62	216.14	211.18	206.78	214.06	214.31	208.69	214.09	211.39	211.59	207.97	211.05	210.24	212.59	212.23	211.7	212.49	209.2	219.66	211.52	210.68	209.24	216.37	207.26	212.99	210.43	208.8	212.81	210.43	212.95	211.49	212.17	207.82	213.58	211.58	211.4	208.59	212.81	216.13	213.95	215.04	213.15	212.12	209.85	213.71	211.35	208.17	209.92	214.46
194.04	198.58	195.3	195.58	202.28	202.17	202.31	201.93	198.75	200.7	202.73	196.26	198.83	198.95	200.19	202.27	200.02	194.5	203.52	197.25	194.23	202.65	195.54	203.76	201.68	200.93	199.06	196.89	200.65	202.11	201.61	200.35	196.31	198.31	194.5	200.96	201.9	201.29	199.53	199.46	202.45	203.33	201.78	203.49	197.27	199.47	201.43	199.54	194.89	201.46
209.09	208.26	206.32	210.61	209.34	207.26	208.35	207.52	213.14	211.06	207.52	213.13	210.17	209.12	209.35	211.62	209.56	205.65	207.92	209.52	208.94	210.41	207.23	207.79	209.94	207.52	206.96	207.46	212.05	213.2	209.16	206.11	208.83	205.11	211.47	210.7	207.49	207.98	205.53	208.81	209.55	203.88	207.24	203.98	211.35	207.08	214.35	204.32	208.31	208.87
200.61	195.08	201.86	200.27	194.82	198.83	200.01	198.45	200.59	198.45	198.49	199.32	195.35	199.13	201.92	200.57	200.75	203.01	200.08	199.67	194.84	203.25	200.37	203.29	201.35	200.08	198.02	203.28	203.63	199.29	203.16	197.59	205.27	201.54	199.88	201.95	197.13	196.97	196.4	200.22	195.19	199.04	196.44	195.85	200.38	202.53	199.07	200.44	201.4	198.36
199.94	197.85	201.45	202.12	201.48	198.65	201.52	200.91	205.05	202.19	197.6	199.37	201.43	202.54	201.83	199.06	203.56	203.02	202.17	203.5	197.13	202.08	201.7	201.63	196.19	201.49	207.25	200.9	202.98	202.26	201.21	202.91	205.98	200.6	198	202.28	202.94	202.96	200.14	203.82	204.93	202.71	202.73	198.49	204.37	201.93	203.75	198.7	203.62	199.84
215.8	216.96	214.2	212.13	218.33	214.73	216.86	217.41	215.62	217.59	216.93	219.95	215.94	213.91	217.67	219.46	216.32	217.01	215.17	217.65	211.6	219.04	218	212.12	215.55	215.08	215.61	219.81	213.56	218.01	216.67	209.71	219.39	221.9	217.17	217.68	214.28	214.4	212.93	215.15	219.98	215.39	218.16	220.85	217.37	215.78	217.36	218.32	220.57	217.53
204.54	205.9	202.76	210.73	207.67	205.64	211.58	204.65	208.82	208.47	209.01	207.04	205.47	206.61	207.91	209.37	207.94	206.67	210.84	212.92	202.49	207.66	210.16	207.5	209.84	204.16	203.14	203.94	208.06	209.68	207.31	206.5	201.96	209.04	215.69	205.82	207.47	203.03	207.44	210.22	206.38	208.76	209.37	205.77	203.97	205.62	207.11	208.37	209.11	207.95
209	210.25	205.04	209.43	203.37	210.77	211	207.8	207.92	204.76	206.14	212.43	210.65	207.95	208.34	206.92	213.31	207.4	204.37	209.11	205.1	210.74	208.99	207.21	210.03	211.93	202.52	212.61	211.8	209.5	209.17	208.77	209.21	204.51	212.93	206.66	210.62	210.68	208.1	206.08	208.78	207.9	211.51	207.18	211.24	210.05	208.24	210.62	207.02	212.57
215.54	216.44	214.69	214.52	208.75	210.71	215.28	211.75	209.08	215.87	211.18	212.76	218.11	217.59	213.81	214.93	215.1	213.54	212.64	209.9	216.65	212.12	213.21	211.12	214.02	209.03	212.51	207.88	211.02	213.3	215.24	214.09	217.28	214.29	208.34	217.34	211.46	211.34	210.56	212.5	211.82	212.19	208.51	212.17	212.97	206.77	211.36	213.06	214.09	210.47
198.09	202.43	203.73	205.55	206.94	202.67	202.2	198.67	203.97	198.26	205.11	203.86	198.4	202.99	203.31	203.59	204.61	197.86	201.1	201.57	199	206.76	203.15	199.67	203.22	200.37	203.67	206.39	207.26	203.25	199.83	205.21	202.93	202.45	202.88	203.63	204.22	198.45	207.67	199.08	202.27	204.59	203.34	205.15	202.13	202.72	197.49	204.62	199.59	201.9
216.94	205.17	213.39	209.36	204.18	204.01	209.49	210.52	208.37	207.79	210.51	203.69	209.22	210.28	206.33	211.22	211.69	205.64	208.58	209.95	207.95	208.75	209.39	204.54	210.19	210.99	209.46	211.07	208.04	210.07	207.73	206.08	209.94	209.31	205.55	210.01	210.01	210.87	208.72	207.09	205.2	213.2	209.99	209.27	216	205.14	208.72	208.3	209.79	208.39
215.31	222.44	214.09	218.57	214.81	217.27	215.69	218.7	222.27	218.69	216.43	212.84	219.15	218.21	220.17	220.32	220.51	215.65	214.04	222.08	218.92	216.28	217.64	214.98	220.51	213.84	218.36	214.75	220.17	213.28	219.97	218.96	219.33	218.08	215.78	215.46	214.32	216.79	218.34	217.18	218.32	214.95	214.09	221.6	217.89	215.43	218.04	218.26	219.03	217.64
213.74	208.72	209.49	213	212.84	212.76	210.46	213.5	209.37	214.28	209.44	209.91	209.22	212.81	206.71	211.62	211.98	208.86	212.43	207.19	213.03	211.01	214.27	213.31	211.17	212.57	211.94	214.74	211.03	212.67	213.89	209.38	206.76	210.52	214.84	211.13	217.55	214.11	210.86	215.13	213.21	212.8	206.87	214.45	211.33	211.19	211.59	212.09	210.16	211.75
202.95	208.19	207.58	206.58	202.72	203.67	205.81	206.65	207.73	209.09	207.02	209.12	207.43	211	210.46	209.83	204.23	205.8	204.93	204.89	206.83	208.37	204.59	210.48	210.43	207.65	205.81	207.1	201.79	207.26	211.04	206.8	205.63	208.89	207.5	204.15	209.46	207.42	209.2	210.25	211.17	208.83	208.73	206.41	203.33	208.56	205.09	209.55	202.63	210.62
210.18	204.99	206.51	209.18	203.28	211.48	208.86	214.64	208	210.67	206.34	202.38	204.99	210.62	204.98	208.34	207.69	211.08	213.42	206.35	211.04	204.76	211.57	209.2	206.63	204.75	205.88	204.85	210.7	206.47	206.43	203.64	206.68	208.71	204.38	210.25	212.82	206.78	209.86	211.75	209.11	209.12	205.19	207.92	206.93	205.91	208.1	209.24	211.69	207.41
212.57	213.23	214.12	214.9	212.48	215.06	213.73	211.64	216.38	209.62	214.92	212.31	210.38	214.57	215.04	208.54	213.7	216.39	215.8	215.09	216.5	212.22	213.81	210.63	215	213.64	214.99	212.96	210.39	213.61	209.74	214.29	216.82	213.38	210.85	216.16	212.92	210.63	210.01	214.37	213.95	212.5	213.04	211.62	212.33	213.86	213.9	213.95	212.46	213.46
203.56	199.28	203.79	202.33	195.58	199.16	192.06	195.66	199.79	195.82	196.22	198.12	196.12	199.44	199.72	197.9	198.46	198.55	194.38	201.2	196.39	199.35	199.04	200.1	197.34	198.03	198.94	195.26	199.63	198.04	196.24	193.75	197.75	193.77	198.89	193.77	199.6	200.82	194.04	197.53	201.8	197.59	193.57	203.27	201.05	199.35	203.18	198.91	199.26	198.55
194.11	191.7	197.21	195.83	191.01	194.9	191.37	190.2	193.16	196.91	194.69	191.96	194.22	194.91	197.06	197.72	188.46	191.6	194.42	199.65	196.64	196.63	195.21	194.56	196.78	196.28	193.76	190.34	195.72	194.39	194.89	194.39	197.83	192.78	196.06	194.52	195.44	191.63	193.8	192.13	195.71	193.41	193.83	192.1	193.89	194.67	195.97	191.23	195.28	195.3
201.28	202.82	204.9	200.55	197.27	200.71	198.64	202.53	197.27	194.94	202.8	202.04	204.5	197.78	200.57	199.86	200.63	198.81	195.47	198.05	202.13	199.28	200.42	197.5	198.83	205	197.48	199.24	202.97	203.47	199.63	201.61	204.48	199.55	200.26	203.74	201.24	201.18	201.77	199.72	203.85	196.79	204.54	200.1	199.98	201.84	200.18	200.32	200.57	195.54
212.93	215.04	213.64	215.6	214.05	215.37	209.41	212.37	209.14	212.83	208.54	208.19	210.41	210.74	215.06	209.24	217.49	212.48	213.34	214.07	212.79	211.14	213.14	214.25	215.66	214.21	208.28	214.11	211.87	214.62	212.02	208.94	209.61	210.9	210.4	213.96	204.87	206.96	210.63	207.95	212.15	215.07	209.74	210.3	211.82	211.31	208.4	212.99	207.58	217.48
213.62	218.71	222.96	216.25	216.42	216.13	220.15	213.79	216.25	218.86	221.46	216.39	220.08	211.37	218.94	219.04	217.29	219.96	219	215.7	215.02	216.34	219.91	218.24	215.49	215.14	220.14	219.12	218.96	215.79	218.09	215.85	217.63	219.12	209.99	214.23	219.42	217.45	219.01	217.68	218.6	216.65	214.38	216.9	212.93	213.7	216.35	212.15	218.37	216.5
200.19	198.25	197.38	203.11	198.61	198.79	205.13	195.69	198.15	197.82	202.03	195.46	195.28	202.04	197.46	195.23	202.6	197.92	195.43	196.85	198.02	195.96	193.95	197.64	200.6	198.85	197.52	202.88	199.32	201.45	196.01	196.56	200.77	197.36	194.95	201.74	197.53	199.94	201.23	196.59	203.47	192.79	196.84	197.47	200.98	198.7	194.5	199.72	199.57	197.14
198.74	201.2	200.09	199.56	199.37	203.35	203.18	205.99	201.15	199.61	203.81	202.25	201.28	203.81	201.93	201.89	198.61	202.85	200.5	200.34	202	200.5	201.25	200.97	206.9	206.5	202.47	208.28	204.61	198.58	203.54	206.39	203.31	201.66	203.44	202.29	204.08	203.45	200.71	201.04	199.95	202.96	198.5	207.81	203.58	207.46	208.16	199.01	198.57	199.31
199.46	203.6	198.68	198.16	198.22	195.2	201.85	201.6	201.23	203.85	202.64	198.18	199.71	197.92	199.8	198.75	202.49	197.05	198.89	198.49	199.32	201.77	198.77	199.17	198.19	202.25	201.36	202.6	205.18	198.34	200.59	203.25	205.38	198.57	196.3	196.34	203.35	198.43	199.91	195.73	201.51	201.91	192.92	199.58	200.92	199.94	204.05	204.13	197.28	198.9
206.17	197.79	197.41	201.59	195.75	200.26	201.3	200.28	201.95	196.61	197.79	201.51	200.78	197.84	199.61	198.9	200.34	202.06	196.04	198.41	197.28	207.1	199.12	200.52	199.49	197.17	196.74	196.5	196.38	193.76	198.35	199.85	200.68	197.26	200.93	204.2	195.24	200.08	199.48	201.48	200.71	201.28	197.83	201.48	199.67	197.12	198.76	199.4	198.22	196.64
202.17	201.16	196.99	201.64	199.26	196.3	198.76	199.61	199.17	197.9	197.68	198.08	195.97	200.83	198.35	198.98	201.62	199.92	199.39	196.08	200.4	199.46	199.8	199.19	200	196.93	201.97	198.77	198.91	205.57	200.89	199.9	202.95	198.6	196.32	197.24	196.64	197.62	196.87	198.86	203.15	203.14	197.21	201.63	198.63	196.23	200.26	199.27	201.86	200.34
214.09	212.04	210.31	210.58	210.38	216.31	211.95	212.41	212.91	206.83	211.81	213.74	211.84	214.81	214.43	215.75	212.43	212.1	213.62	213.07	215.64	217.88	212.75	212.48	210.43	212.59	217.72	210.99	214.04	211.12	212.53	217.14	211.38	213.7	213.66	216.66	212.63	213.97	213.93	209.04	215.1	206.9	212.52	214.58	212.46	209.92	212.17	211.89	213.56	214.26
209.35	204.21	203.75	211.52	209.82	208.28	209.13	206.97	213.03	204.77	202.85	208.21	209.32	208.59	209.94	210.48	206.1	205.28	207.05	200.98	209.93	203.96	205.26	206.65	209.63	206.61	204.38	202.69	205.36	206.63	207.24	211	212.78	207.52	206.93	211.08	208.8	210.22	210.39	205.18	208.66	206.59	206.04	207.51	208.06	209.98	205.68	206.83	208.47	207.31
209.56	208.61	210.22	210	212.27	207.29	210.08	209.14	210.52	207.38	210.59	206.13	210.54	206.9	207.13	207.55	207.7	204.31	208.21	209.07	209.96	206.3	209.3	209.71	206.21	211.77	211.47	208.16	211.2	208.81	206.44	207.88	205.24	213.88	214.08	210.81	208.71	212.9	204.56	206.53	210.17	211.28	208.48	210.57	208.38	204.49	210	213.97	206.04	208.53
210.18	214.57	206.58	209.82	205.08	205.25	207.81	203.13	210.47	205.73	209.76	206.96	213.26	209.51	209.3	212.47	204.55	209.66	205.81	208.68	209.23	206.69	208.13	211.03	213.77	211.07	206.96	208.68	206.18	203.51	214.45	212.14	209.26	208.41	205.33	207.96	210.44	212.78	205.75	209.13	207	208.21	209.65	208.41	211.85	209.66	208.25	210.92	210.51	206.29
214.53	210.55	209.95	212.56	210.42	214.09	214.38	215.72	207.13	209.23	212.89	216.05	211.49	208.52	213.9	210.81	206.85	210.17	212.7	214.08	211.52	209.27	213.82	212.38	209.32	211.92	214.42	211.57	208.05	205.83	210.88	209.74	210.65	207.66	206.86	214.46	213.92	215.75	212.67	209.6	211.28	212.96	215.15	217.21	213.11	210.33	208.21	212.38	215.5	211.94
202.99	199.7	201.7	195.04	202.18	199.08	204.62	198.76	199.95	199.4	206.63	199.62	200.12	205.2	205.13	200.23	202.07	197.88	202.7	202.62	204.16	197	197.56	200.45	194.68	203.3	199.78	203.82	201.98	200.68	201.12	202.51	205.4	200.16	202.18	199.85	197.02	202.33	203.34	200.1	208.52	198.81	203.61	197.18	201.51	198.52	199.2	202.59	199.23	200.9
198.5	201.67	198.93	199.32	199.28	196.91	197.77	198.34	194.96	196.37	193.38	199.01	201.88	200.17	193.37	193.2	194.62	197.16	193.79	190.61	197.99	197.33	196.8	199.23	196.68	195.88	200.33	197.74	199.32	200.84	197.48	195.39	201.1	200.9	198.25	193.8	197.86	196.59	199.15	197.05	198.03	197.31	194.69	204.28	197.62	201.45	197.7	197.51	198.16	195.32
204.96	204.31	208.46	205.38	207.85	209.92	206.23	210.23	210.14	208.02	209.98	203.49	209.88	208.01	209.92	204.21	206.54	206.36	209.73	211.86	206.02	211.97	209.01	211.81	209.64	204.28	213.39	203.77	208.1	209.57	212.07	207.44	212.35	210.17	208.04	211.02	210.48	209.45	212.59	210	205.8	207.09	207.2	205.06	204.24	205.6	207.27	204.95	207.38	209.79
200.71	203.24	202.23	201.4	203.68	202.18	201.28	204.58	201.41	202.17	207.04	203.08	203.3	198.45	201.81	204.31	200.06	203.06	201.34	202.44	207.25	202.67	196.96	201.35	202.32	206.36	204.86	204.58	206.37	207.66	203.52	202.6	205.01	202.36	204.71	203.6	205.77	205.99	199.97	202.84	205.02	204.68	204.04	200.27	202.2	200.27	204.55	203.42	199.61	206.75
212.15	209.9	210.31	205.21	212.19	211.48	207.9	203.08	206.18	205.05	207.96	209.48	207.7	207	207.23	205.6	207.57	207.51	209.76	210.06	208.87	205.8	204.87	206.15	207.32	203.87	209.32	206.58	205.52	204.68	206.03	204.71	211.97	209.24	209.85	212.27	212.46	208.24	210.85	201.08	208.26	209.62	207.02	207.72	206.02	209.2	206.5	206.36	212.51	208.99
214.43	215.47	214.51	220.3	215.5	216.17	212.44	214.38	212.38	214.44	211.82	210.86	215.33	211.31	212.81	216.56	212.39	208.63	211.1	213.22	214.9	216.04	212.46	208.68	214.48	213.66	213.79	214.31	210.96	219.3	216.6	211.98	213.52	213.57	212.72	214.28	213.91	211.22	212.63	213.43	214.56	209.35	210.43	211.84	213.92	209.24	209.53	212.52	212.16	216.59
205.38	199.88	198.67	204.78	201.17	203.54	202.17	206.25	200.36	199.11	202.18	200.21	206.53	203.03	206.65	204.08	201.41	206.15	202.85	202.79	206.29	203.02	199.75	201.75	204.51	202.03	203.26	201.45	201.79	201.1	202.69	205.17	203.82	206.19	208.7	203.98	199.86	202.89	204.79	206.73	197.91	200.98	204.03	202.47	205.13	198.45	204.24	201.3	204.1	202
211.19	216.47	210.95	210.43	214.23	213.65	216.81	212.28	212.44	212.09	214.8	215.42	210.02	213.56	215.03	217.46	213.25	213.49	214.43	213.32	215.46	217.56	214.62	214.06	220.71	212.07	216.22	211.71	211.75	212.09	218	212.8	213.33	208.52	210.98	213.19	216.8	212.23	216.3	212.56	217.13	211.14	210.96	210.73	214.62	215.39	214.19	210.78	215.1	208.77
209.7	211.64	214.16	208.73	211.97	208.71	209.65	207.11	207.2	210.9	208.35	211.15	210.79	212.58	209.38	208.86	216.53	210.84	209.58	209.46	204.24	211.27	204.72	211.14	209.8	209.95	207.89	206.44	214.51	205.04	208.95	207.95	206.96	206.49	207.78	209.93	211.53	211.85	208.55	208.17	208.01	206.22	210.81	206.87	206.15	206.7	214.4	205.3	207.65	211.69
208.82	209.7	208.91	210.52	215.04	209.67	208.77	207.69	203.25	203.8	217.22	207.41	211.92	204.45	205.7	209.95	207.76	208.56	208.29	207.46	207.48	206.31	208.31	206.21	211.16	211	215.06	208.74	204.53	211.03	206.53	205.93	202.48	214.23	204.91	208.41	212.08	209.65	207	210.79	211.85	206.62	213.33	214.76	210.26	212.37	204.42	213.07	203.13	210.36
213.91	212.56	221.01	219.13	226.85	215.47	220.09	217.9	215.27	213.54	217.48	215.93	214.64	215.56	217.48	216.2	217.05	220.19	219.88	217.03	216.06	222.72	214.64	217.35	216.58	216.62	221.46	224.69	223.05	217.99	216.88	218.72	219.1	217.4	212.52	221.19	218.73	218.62	216.9	216.92	216.74	219.11	216.81	214.01	217.54	215.64	222.67	219.36	222.12	219.41
201.25	202.47	200.67	205.88	205.22	202.65	203.85	200.84	204.89	202.39	203.61	209.29	208.12	209.11	208.08	205.73	206.4	202.36	205.51	204.64	202.86	202.81	207.93	204.97	201.66	207.61	206.76	205.15	205.39	207.3	207.04	200.66	210.54	206.54	204.47	204.26	205.15	206.05	202.29	205.74	205.27	201.79	199.32	203.2	199.38	206.47	201.77	203.47	210.17	204.84
206.59	208.72	208.96	209.07	209.37	209.3	202.21	207.51	207.98	212.2	206.5	205.18	211.88	205.85	202.73	207.09	206.52	206.07	207.85	207.83	211.1	208.8	211.67	204.46	210.71	207.5	207.14	207.8	211.72	214.66	211.31	206.87	208.94	213.76	202.98	209.03	203.82	207.51	207.54	204.97	204.58	206.2	208.63	204.47	205.44	204.86	210.42	205.79	207.04	203.33
209.92	210.29	205.94	211.59	208.22	206.67	211.47	211.04	213.34	202.85	206.16	204.08	210.16	207.46	213.12	212.04	209.64	205.93	211.35	209.55	206.71	209.5	207.5	211.91	211.38	206.84	211.06	209.24	212.89	211.23	211.16	207.35	213.65	210.24	206.65	206.2	208.54	208.41	206.46	213.31	208.38	208.65	211.48	205.34	208.69	207.66	203.29	202.28	208.77	208.94
211.06	212.82	211.7	207.87	208.15	211.21	206.79	203.52	213.39	206.45	210.15	208.34	211.12	206.83	212.13	212.64	209.93	208.71	206.24	210.86	209.59	204.23	207.74	205.71	215.58	209.39	207.46	209.68	208.98	210.21	211.03	204.51	206.44	209.56	210.65	213.06	208.49	207.01	214.94	205.28	205.66	213.06	211.14	208.41	210.31	206.08	207.51	212.3	211.38	208.83
210.71	210.23	212.39	210.99	217.15	214.76	213.52	208.34	212.26	212.04	211.99	212.46	212.55	213.82	209.78	209.65	210.51	210.41	210.86	214.46	210.71	213.46	207.64	208.36	211.45	213.01	205.92	211.56	209.85	215.75	215.49	209.41	211.26	211.1	208.07	209.86	211.63	215.06	211.48	212.45	216.18	210.45	210.55	210.93	211.51	207.13	213.3	215.08	209.32	216.32
212.67	213.93	219.23	210.59	216.4	215.13	215.4	210.9	209.39	214.53	212.71	212.88	212.81	212.66	215.34	217.29	214.78	208.77	210.77	212.05	217.24	213.61	217.27	214.41	210.66	212.05	211.82	218.89	215.15	215.01	213.57	211.44	213.82	213.5	207.87	208.76	209.85	210.05	218.04	213.78	214.92	211.44	213.61	213.33	213.63	211.02	212.37	212.78	210.58	213.58
196.59	197.85	204.93	200.26	200.48	197.4	201.41	200.64	200.41	201.48	203.7	202.01	198.95	199.83	196.15	202.26	199.08	202.09	200.8	198.27	198.58	200.48	198.32	194.8	199.39	202.74	199.93	205.63	200.31	195.95	203.43	195.89	200.46	203.88	196.12	200.98	198.9	200.43	199.93	201.2	194.44	203.21	197.04	198.55	201.71	202.21	194.89	199.15	201	195.49
208.88	215.17	212.09	210.92	212.56	213.37	212.11	214.4	211.07	210.27	213.18	216.05	210.49	208	209.31	216.18	211.69	215.72	210.83	213.91	210.16	212.42	208.11	214.02	213.53	211.31	209.38	213.97	211.05	209.91	210.46	211.12	211.74	210.47	214.03	211.98	213.5	212.6	210.89	210.2	209.26	212.6	209.38	209.79	212.1	213.75	215.45	211.59	215.56	214.6
206.11	209.13	210	204.61	210.51	207.57	210.29	206.66	211.45	204.91	210.33	207.12	207.93	206.01	209.96	203.64	208.15	206.14	209.83	209.39	207.19	211.72	214.69	208.81	210.32	207.81	208.29	207.53	208.54	206.85	207.63	206.48	207	206.86	208.31	212.19	206.22	209.24	204.95	209.41	208.69	208.79	206.86	209.83	207.47	203.91	207.44	207.73	207.04	203.17
216.41	213.68	215.23	213.35	221.16	217.4	215	211.93	215.57	210.27	215.2	213.7	215.01	212.17	215.85	216.94	211.81	211.14	213.6	216.3	213.82	214.05	210.36	211.55	213.4	217.35	214.44	214.79	209.67	217.22	213.93	219.2	212.12	212.21	213.24	213.92	211.04	212.03	214.81	213.56	213.25	213.45	208.25	211.44	215.17	213.36	217.01	215.62	215.66	211.41
197.46	196.23	190.04	194.07	196.1	197.63	194.71	193.66	193.04	191.34	193.94	196.56	196.12	197.99	198.94	191.96	192.03	195.25	199.24	194.43	196.09	195.6	194.08	197.29	192.76	190.67	197.23	196.46	195.87	195.49	198.27	197.32	195.75	199.53	189.26	197.32	194.35	188.97	192.75	198.82	194.86	201.36	191.3	191.82	192.9	193.3	196.77	194.05	196.71	194.55
209.99	210.73	209.86	207.48	208.14	209.84	207.67	207.07	210.83	210.65	208.87	210.78	209.46	208.02	210.61	208.67	209.97	211.15	211.73	209.35	210.54	206.07	210.28	214.62	213.25	205.6	203.62	206.72	208.86	207.82	206.05	212	211.43	208.2	211.34	206.9	209.13	207.98	208.07	209.38	208.59	208.08	207.96	209.76	206.67	211.76	209.79	206.16	207.16	209.95
205.84	204.57	203.06	202.36	203.72	206.73	207.05	209.14	200.78	204.36	205.35	200.94	205.14	203.41	206.87	210.03	200.53	201.22	204.24	210	200.31	201.88	204.38	204.47	199.47	202.84	203.31	205.42	208.39	203.32	205.73	204.26	204.77	203.52	205.74	205.85	202.32	208.79	202.85	203.41	200.83	205.97	205.32	204.12	207.76	201.56	204.17	203.11	204.57	205.97
207.64	212.86	208.52	215.28	212.09	213.25	213.65	217.27	214.86	204.46	211.48	209.16	213.77	213.36	205.56	210.03	210.04	213.32	211.84	214.01	214.15	213.48	213.23	207.75	216.67	209.23	210.94	211.22	212.62	214.25	210.65	209.58	213.89	208.45	209.73	209.69	207.52	211.9	217.24	213.15	210.13	211.06	213.4	208.62	212.25	214.69	214.26	212.05	210.58	216.15
205.85	208.47	207.16	205.22	210.94	201.78	209.7	208.64	204.46	205.8	208.69	207.76	210.02	207.73	209.69	208.45	206.36	205.29	208.95	211.54	211	210.78	209.3	210.22	208.98	210.7	206.74	207.8	209.18	208.63	207.95	207.5	210.51	205.65	205.71	208	211.73	205.04	206.56	207.38	209.83	207.5	205.46	202.28	204.37	209.57	207.84	206.81	208.32	212.34
202.2	208.89	208.85	210.99	207.14	207.93	213.02	208	208.15	209.63	209.93	210.27	204.78	210.45	210.41	207.55	207.51	205.62	210.07	207.44	211.57	204.83	211.89	209.41	212.01	206.8	203.51	206.91	205.41	206.61	209.3	205.92	208.15	207.88	208.98	208.15	212.96	206.81	205.66	209.05	206.83	203.83	210.35	210.29	209.8	207.63	209.25	203.88	205.96	208.67
205.1	204.86	201.57	201.51	202.76	204.32	199.41	203.05	203.12	201.09	203.2	198.43	202.64	200.57	198.65	201.05	197.68	202.94	201.93	201.13	201.03	202.24	203.57	203.76	197.87	203.16	200.52	198.16	200.93	202.3	201.99	200.1	202.08	204.62	199.53	202.54	201.11	201.49	204.75	202.96	196.61	201.4	202.08	200.14	204.16	203.48	203.96	202.88	205.12	204.88
204.06	202.48	199.66	206.81	200.31	200.81	200.65	199.24	201.6	200.79	204.09	202.76	200.58	204.81	202.95	202.14	203.04	201.92	200.13	204.06	204.29	205.31	197.08	202.29	205.89	200.24	197.6	198.6	199.23	200.23	195.59	202.89	200.08	204.62	203.85	199.44	204.1	203	201.39	196.19	200.58	201.59	202.16	200.99	201.37	198.81	199.61	197.19	203.14	202.38
210.29	207.47	200.54	208.73	209.95	206.41	207.53	208.82	207.06	209.91	208.28	209.74	208.28	203.63	208.05	206.88	204.73	211.1	205.58	209.79	204.37	209.67	205.1	210.87	208.01	205.58	204	205.18	209.4	204.54	201.46	209.15	206.49	205.05	208.16	206.69	210.53	201.63	203.7	205.97	211.13	208.67	204.37	209.48	207.52	208.57	203.98	211.08	205.02	205.7
206.52	211.8	202.45	206.06	207.19	206.95	202.5	208.8	209.36	207.86	210.38	207.53	208.87	207.44	209.22	209.66	207.92	210.84	207.29	205.14	209.7	201.07	208.17	206.69	205.61	211.05	210.68	209.91	211.02	207.85	206.81	204.67	206.27	214.52	210.23	207.74	202.42	206.46	212.99	208.1	210.97	206.55	212.45	206.31	207.21	204.36	211.98	208.35	206.83	208.28
213.58	207.99	209.8	206.49	213.33	212.85	211.81	210.79	215.91	210.17	209.34	211.4	213.48	211.68	212.15	210.51	211.02	211.64	210.45	212.13	213.8	213.44	208.8	212.38	215.89	217.75	212.18	212.76	215.92	212.59	212.39	210.76	211.32	211.7	211.33	211.3	209.6	210.48	216.22	205.47	211.07	206.36	206.51	215.03	215.96	214.31	213.7	210.2	209.6	208.66
216.79	216.42	212.6	218.8	218.87	218.57	214.78	215.29	213.94	213.68	216.49	218.72	216.74	215.87	216.3	214.04	218.18	219.51	216.91	214.96	214.09	219.92	213.67	216.32	215.54	217.72	216.44	220.35	215.7	215.34	220.87	213.72	218.96	218.5	216.67	221.39	216.23	214.61	215.6	217.56	212.71	216.54	221.81	215.33	219.97	216.93	217.7	216.45	217.6	215.02
197.41	197.71	197.97	196.63	198.07	200	197.25	190.03	199.92	202.77	194.24	199.5	198.57	196.71	196.48	198.4	198.2	199.25	199.42	199.69	193.81	193.53	194.99	196.61	201.05	200.61	199.21	195.38	199.8	194.02	198.43	197.83	195.17	197.29	196.98	199.98	201.34	196.22	194.88	195.23	194.68	200.07	198.24	197.95	197.12	197.29	200.95	199.1	195.85	200.3
218.53	215.64	214.47	217.66	221.56	213.92	220.01	214.04	221.96	221.83	219.05	216.97	219.12	217.18	219.87	217.02	215.04	217.29	215.47	216.06	218.05	218.71	217.61	216.24	217.85	215.28	214.3	218.9	218.58	219.35	215.42	215.88	219.75	210.75	218.99	216.74	213.36	217.73	219.18	218.62	220.16	217.68	219.79	219.69	212.68	214.86	221.96	219.36	218.3	222.65
209.61	208.78	206.3	208.59	208.83	209.24	207.28	209.3	208.02	210.62	208.48	205.93	209.31	209.41	209.21	205.39	211.47	209.8	209.58	208.06	207.19	210.2	208.78	212.39	206.16	205.21	207.89	206.12	208.13	210.8	209.2	207.93	208.92	207.88	208.04	208.38	211.25	209.45	208.95	207.43	210.08	204.06	207.21	214.46	207.94	208.25	207.46	210.67	207.29	207.26
198.2	204.22	198.31	198.29	197.27	199.22	200.5	197.39	197.76	196.4	197.14	197.75	199.16	197.77	202.14	198.25	201.02	195.16	196.13	200.26	201.6	197.68	199.22	199.05	196.15	195.39	199.55	194.74	203.2	199.96	197.6	198.91	201.51	199.07	203.12	199.16	198.42	200.6	200.21	200.37	195.32	201.79	196.69	202.62	196.81	196.6	197.98	200.76	201.75	197.91
202.46	206.37	201.43	205.81	203.66	206.12	205.79	204.27	202.36	208.13	200.12	205.04	205.73	208.61	202.78	203.32	205.87	200.14	201.97	205.62	204.04	203.74	200.98	205.06	206.15	207.83	201.79	207	201.31	202.44	205.12	204.5	204.57	200.39	203.12	203.5	207.69	207.4	204	198.5	205.28	207.01	205.41	206.48	202.94	199.6	202.25	205.08	202.65	199.2
213.3	210.25	217.06	212.27	213	213.28	208.47	212.78	213.06	215.54	212.33	206.07	213.98	212.49	210.79	211.67	214.39	212.23	210.88	215.08	213.09	213.51	210.62	218.68	214.85	212.7	212.13	216.82	213.43	216.99	209.22	211	215.23	214.73	213.15	215.15	213.01	208.25	211.45	216.7	217.35	211.23	213.08	211.19	214.31	212.58	211.88	214.76	210.97	210
214.46	208.3	208.02	209.82	206.08	205.66	210.92	209.11	209.08	206.72	206.06	208.76	206.94	210.7	209.41	208.51	209.7	209.37	210.12	210.24	207.17	207.08	206.48	210.26	204.13	205.06	211.28	210.15	208.91	207.02	208.95	210.94	213.36	208.74	208.47	207.25	208.34	212.72	209.19	205.66	209.05	207.28	208.47	207.89	209.32	206.94	207.98	209.39	209.47	209.17
210.28	209.57	214.48	207.93	212.98	215.86	211.94	210.76	211.53	213.33	211.01	212	214.13	210.39	212.42	212.84	211.43	215.33	210.02	209.04	210.7	213.12	208.41	214.33	208.84	211.06	217.71	215.6	210.2	212.72	211.65	211.8	214.38	213.17	210.58	213.06	215.17	212.79	214.42	211.24	213.52	211.86	210.23	217.65	216.41	211.38	212.04	211.15	211.28	212.54
194.25	200.08	197.44	197.78	203.76	198.93	197.03	195.63	198.35	202.41	201.73	200.34	202.48	195.71	201.65	196.51	200.98	197.52	203.63	198.82	200.75	201.83	197.14	200.03	200.69	199.09	199.15	202.02	196.85	199.47	198.94	199.36	196.67	200.02	200.1	194.88	196.79	201.97	200.19	200.97	199.52	200.01	200.92	202.21	197.6	195.46	199.2	200.66	201.39	199.57
211.69	210	211.07	210.34	209.73	206.21	206.99	205.67	209.71	208.31	210.45	206.94	209.73	214.35	210.59	210.1	209.29	210.21	214.63	209.73	211.09	209.93	207.11	208.77	212.68	209.25	203.76	209.39	208.21	211.21	210.29	206.56	205.22	210.83	210.65	206.69	208.46	212.52	204.18	208.69	210.53	211.4	209.9	207.31	214.32	206.84	210.49	213	208.81	207.29
206.23	206.9	209.5	206.64	205.3	208.63	210.54	209.34	201.46	207.76	202.16	204.76	204.63	207.96	209.49	201.79	208.5	207.18	202.16	201.49	205.19	203.03	204.2	203.78	202.19	205.6	202.82	205.62	209.61	206.04	209.06	203.01	204.89	209.46	205.83	204.73	202.89	206.64	204.2	204.93	204.16	204.05	202.12	202.41	205.74	204.34	203.09	204.9	204.51	208.24
210.89	211.86	213.54	211.29	217.63	215	213.33	213.95	214.07	215.31	213.13	212.8	216.1	214.91	215.57	214.82	213.27	213.82	213.83	213.84	210.65	210.98	213.81	213.28	218.79	216.14	212.68	212.48	216.19	220.44	213.59	216.32	218.05	219.44	217.6	212.42	216.01	209.99	215.27	210.5	214.25	212.09	209.28	214.16	209.2	215.03	210.14	210.97	208.8	210
193.95	198.28	200.02	194.65	196.32	199.5	196.14	195.79	192.6	194.33	197.74	200.08	202.87	199.91	200.87	197	196.41	195	194.01	194.33	199.68	199.64	198.9	197	198.81	199.55	197.48	201.48	194.19	197.24	200.23	194.55	195.88	199.02	199.7	198.72	201.83	197.07	201.38	203.38	201.63	197.13	195.96	198.03	199.14	199.57	198.82	196.25	200.89	200.82
211.38	206.44	203.46	207.47	211.23	211.63	207.33	212.21	213.94	207.07	207.05	209.51	211.69	208.72	202.84	207.75	209.7	205.4	206.44	207.19	207.51	209.56	210.38	212.38	216.01	207.38	208.96	210.65	211.92	211.63	206.11	209.75	209.23	212.48	207.21	206.9	211.12	209.67	211.84	206.95	209.77	202.96	212	208.16	213.96	212.54	209.61	208.18	210.47	208.64
199.26	207.85	204.34	202.14	203.24	203.06	201.64	201.76	208.81	202	199.27	203.88	204.88	205.1	205.45	204.57	203.97	204.17	207.62	205.22	201.33	204.29	204.35	201.68	202.77	204.67	201.4	200.63	207.93	204.45	200.49	206.7	203.24	201.6	209.33	205.87	203.91	200.34	208.72	202.01	208.01	205.42	210.44	203.07	206.91	204.2	204.59	206.66	205.82	208.29
209.73	208.78	205.73	207.65	205.91	206.77	205.96	204.3	210.57	208.39	203.63	207.38	204.94	206.46	207.79	203.47	207.92	205.02	208.95	207.85	207.53	210.39	204.45	205.88	200.3	202.99	201.69	209.1	207.03	209.13	203.99	206.22	204.59	204.18	205.97	208.01	206.04	201.13	207.76	209.93	206.7	207.35	207.16	205.87	209.29	208.46	208.05	207.86	206.32	205.62
215.48	217.72	218.59	218.83	217.2	220.25	216.72	218.52	217.11	216.33	216.06	218.2	214.12	220.18	218.69	218.41	214.88	215.26	216.17	216.97	217.05	216.94	218.41	216.83	219.02	217.48	218.86	217.02	214.34	220.3	218.41	219.21	220.89	216.51	212.33	214.46	216.75	216.82	215.92	214.53	217.62	218.43	211.65	214.13	217.01	218.68	213.77	214.51	219.63	216.86
207.44	209.31	207.38	205.06	212.2	205.56	204.98	203.2	211.25	205.86	210.96	205.63	205.17	205.81	208.92	212.07	210.66	205.98	206.41	205.79	207.58	206.57	210.72	209.68	207.2	204.39	207.32	207.2	210.29	208.91	208.09	207.48	209.87	205.58	204.42	207.66	209.49	207.1	207.11	204.15	207.89	208.09	205.78	210.27	211.29	210.27	205.64	205.65	207.3	207.13
209.12	217.8	210.83	209.98	215.45	213.58	215.3	212.49	214.81	213.99	210.48	210.03	210.91	213.84	209.06	215.71	209.43	211.13	217.33	213.46	216.98	215.62	216.93	208.15	205.83	210.19	210.6	211.09	215.67	214.92	207.71	213.25	213.88	210.61	209.52	210.72	210.98	214.25	213.43	212.21	206.9	208.94	206.69	208.77	213.55	212.48	206.66	210.54	210.72	210.54
210.53	212.62	211.61	206.9	214.67	210.27	213.57	214.88	207.78	216.1	211.81	211.99	214.72	209.05	208.29	209.08	212.8	209.84	212.6	216.33	213.89	209.41	209.63	206.57	210.84	215.75	206.91	210.85	219.48	212.22	209.5	212.66	211.88	207.18	211.33	214.08	208.89	214.34	210.15	207.26	205.93	211.32	212.75	209.46	212.03	211.27	210.37	211.83	207.72	217.1
208.41	213.65	210.26	207.7	209.17	204.57	212.82	207.19	206.34	207.87	206.47	204.26	206.68	208.72	212.7	206.25	212.49	211.27	212.16	208.11	208.71	207.48	209.32	209.61	205.11	208.82	211.45	207.46	208.68	209.53	209.08	210.29	205.96	210.23	206.88	205.91	208.39	213.39	209.44	208.44	211.06	206.34	210.35	207.32	211.95	209.56	209.65	209.98	208.92	209.18
198.38	201.32	199	196.03	204.09	201.25	194.89	199.24	195.69	202.26	204.24	203.88	195.61	196.99	199.67	201.13	202.64	200.81	199.75	199.69	197.18	204	199.36	199.01	197.04	198.44	199.83	201.04	200.79	199.63	204.52	199.09	200.98	198.95	204.84	202.85	205.48	202.04	202	200.7	199.89	197.89	202.75	198.79	196.1	199.76	202.22	200.7	201.06	196.66
213.41	210.41	213.74	212.71	211.5	213.1	215.11	212.39	215.45	212.25	211.68	209.19	210.3	213.25	209.19	212.76	208.41	212.18	213.03	213.48	208.89	210.87	216.52	212.17	212.79	209.18	208.67	214.56	213.51	213.02	209.3	212.4	213.53	214.53	209.68	210.37	211.8	213.52	210.95	212	209.56	210.26	213.56	205.91	211.31	214.61	220.62	214.22	211.59	212.71
215.25	216.96	214.14	214.45	218.27	217.23	213.73	217.38	216.03	217.34	215.1	217.81	218.38	214.26	216.64	217.7	212.84	215.96	211.87	218.37	216.37	213.85	216.98	218.49	214.98	220.24	215.47	217.59	214.85	215.19	216.14	217.93	217.25	216.49	214.36	216.71	219.9	219.09	218.86	218.04	221.96	221.25	214.77	218.06	220.83	219.43	221.07	216.18	213.12	219.5
212.76	205.28	205.4	212.94	206.05	207.58	210.64	205.24	210.26	212.84	206.44	205.32	207.6	208	208.71	210.7	208.36	204.47	211.94	206.1	208.09	208.64	210.08	209.53	207.73	207.17	209.57	205.93	208.42	212.89	208.77	204.8	212.18	211.77	209.24	209.77	210.97	206.57	207.5	209.54	202.98	203.58	215.16	203.56	209.13	206.48	211.39	210.24	204.16	207.23
208.31	206.36	209.12	200.42	206.96	210.3	207.26	204.29	205.68	208.18	204.39	206.34	205.16	200.24	203.48	206.1	206.3	203.65	201.61	202.9	210.11	201	207.74	207.33	201.8	207.59	203.03	206.26	206.43	208.98	204.67	206.37	203.06	205.81	204.75	209.45	196.24	208.79	205.49	208.88	200.86	207	202.18	206.99	207.38	204.55	204.42	205.17	202.31	205.94
213.03	210.28	212.4	211.66	210.78	212.35	218.64	214.36	215.1	216.37	212.31	215.05	209.93	210.24	209.83	210.96	216.09	206.89	215.75	213.8	207.79	210.23	210.73	208.81	208.17	217.53	213.27	213.1	210.69	211.79	213.25	211.54	211.88	208.06	213.94	210.06	213.63	212.66	210.49	209.37	211.73	212.58	212.33	209.8	216.45	205.98	211.57	209.43	213.43	211.76
203.05	202.36	204.87	199.91	205.57	206.49	204.26	204.03	205.79	203.53	202.47	206	200.79	199.56	207.59	206.38	203.11	202.47	198.14	206.09	200.42	206.67	205.87	203.34	206.25	205.14	204.77	204.39	206.54	206.78	205.81	202.5	204.94	202.73	203.45	204.27	205.18	203.42	204.46	205.97	201.31	202.54	203.86	206.65	198.62	205.04	202.9	202.62	201.65	200.87
214.73	216.5	217.52	220.67	217.24	218.69	219.54	219.02	211.91	218.62	217.16	216.21	213.37	222.41	214.03	216.54	214.63	215.68	219.55	216.86	216.54	223.73	218.02	217.41	217.41	220.73	216.44	219.17	215.55	217.81	218.15	218.53	218.25	219.09	214.23	217.15	216.64	221.3	218.57	217.29	213.39	217.59	220.19	216.5	217.51	216.99	217.15	215.7	219.36	215.53
206.98	207.37	207.19	206.5	209.89	209.97	206.82	207.66	209.48	206.6	210.43	211.42	208.16	209.79	209.92	215.05	209.7	210.29	207.91	207.53	208.64	205.33	210.84	206.96	210.39	203.77	210.17	209.13	216.53	207.6	208.12	212.66	210.19	206.5	205.05	211.35	207.66	206.34	208.68	209.47	206.78	212.85	210.2	208.47	204.29	209.85	207.78	209.59	206.66	212.14
216.65	218.73	217.51	215.29	221.3	218.36	218.01	224.53	217.66	217.08	216.27	218.23	217.29	214.37	216.48	217.97	221.1	215.17	218.18	213.03	216.77	217.83	217.1	214.02	218.42	218.82	213.09	214.74	217.08	219.51	215.84	217.14	222.68	215.98	216.79	215.13	215.37	213.57	216.04	215.13	214.91	212.96	223.21	215.89	215.03	219.04	214.82	214.92	212.65	213.9
212.31	207.84	211.32	212.83	216.9	211.08	214.34	213.44	212.74	210.87	211.68	212.28	213.03	212.89	215.18	209.85	215.61	210.07	214.41	215.78	213.39	211.74	213.07	207.62	210.87	211.46	216.89	211.84	208.8	211.03	212.54	221.69	217.85	215.04	210.83	213.39	212.94	211.11	207.31	215.09	212.49	211.06	215.21	210.65	212.64	211.74	211.83	213.72	208.74	215.95
212.92	212.58	211.87	213.28	213.3	212.19	211.48	214.79	215.87	212.05	209.95	207.07	213.65	211.22	206.98	210.72	216.94	211.84	208.29	209.82	211.95	211.91	208.41	211.69	208.36	212.8	211.4	213.09	210.85	209.99	211.4	212.49	209.56	211.25	214.63	211.55	210.8	208.48	215.47	213	213.12	211.51	212.05	205.95	206.5	209.47	212.06	210.52	214.74	210.18
207.95	212.58	208.93	210	207.01	208.48	207.5	208.8	210.56	211.13	211.12	206.27	209.77	209.3	208.32	207.61	206.6	209.48	206.89	206.64	212.69	211.11	210.53	209.03	208.87	206.42	210.86	207.51	210.9	211.37	209.95	209.05	212.23	207.92	208.68	208.15	209.55	207.57	209.26	210.35	209.08	205.7	214.52	208.93	206.41	210.91	204.36	208.7	207.69	210.6
219.81	215.74	218.14	218.96	223.37	212.58	220.73	215.94	215.7	217.29	222.16	213.15	216.06	218.32	221.54	218.98	218.73	219.19	217.21	215.68	213.98	217.81	219.55	213.46	212.32	216.02	215.6	215.68	216.87	214.28	217.02	219.33	223.04	213.64	212.81	218.96	215.4	216.47	219.83	218.14	215.39	221.62	217.23	213.29	220.41	220.85	212.87	219.07	213.86	218.12
197.75	202.06	196.8	198.72	199.49	201.57	199.97	200.5	205.8	201.21	199.93	198.82	194.62	199.15	203.77	197.43	199.66	200.52	197.19	198.38	199.09	200.78	197.24	196.88	200.58	197.61	203.19	199.83	198.49	197.35	198.14	200.77	200.09	198.08	201.32	198.53	195.96	197.99	201.14	200.4	198.34	199.32	201.88	199.16	197.97	195.8	196.38	200.77	199.65	199.11
216.91	217.14	211.68	214.93	214.93	214.6	220.79	214.56	218.99	218.93	210.99	214.35	217.83	213.7	218.31	216.83	219.04	220.49	213.06	216.34	215.21	216.86	213	219.08	216.97	215.42	216.02	218.61	218	219.53	210.97	214.12	218.21	219.88	215.09	218.67	220.33	218.88	218.04	218.79	216.42	217.92	215.09	216.99	221.94	214.53	220.65	219.73	219.06	218.14
209.97	210.7	207.5	203.4	211.67	206.09	210.83	207.42	209.2	210.29	210.35	203.44	208.18	209.07	206.52	205.43	209.47	207.68	211.87	210.83	210.2	205.24	205.04	212.28	207.28	208.37	212.86	208.86	209.44	210.82	213.35	208.96	207.38	208.8	209.49	207.46	207	213.84	211.68	205.31	205.7	209.77	208.75	211.64	210.83	208.17	209.81	213.56	208.5	212.72
214.75	208.89	209.94	209.15	210.61	210.32	210.23	211.57	214.37	211.9	209.41	212.92	215.68	211.51	212.46	210.35	210.72	208.19	211.61	211.23	207.7	213.81	213.05	212.35	210.56	211.46	208.97	214.21	210.36	208.22	209.92	215.5	212.83	210	204.66	209.68	211.38	209.4	212.09	210.44	210.27	214.42	213.82	213.24	211.52	207.8	211.79	213.39	209.62	216.72
216.43	221.38	217.33	216.63	219.02	219.21	219.13	214.51	212.41	215.96	216.63	214.59	222.34	217.15	216.85	217.06	213.36	217.71	215.57	216.93	215.49	221.58	223.21	220.4	210.52	222.09	216.19	215.75	216.38	214.37	215.94	217.07	210.41	219.15	214.31	219.72	214.24	216.85	213.7	217.85	215.82	214.76	219.29	217.89	218.19	217.01	214.65	214.32	220.45	214.51
217.04	215.16	216.1	216.3	212.85	218.2	214.15	216.17	212.95	214.89	214.59	220.91	218.37	216.05	220.92	219.77	216.76	214.86	213.53	216.57	221.09	218.21	216.22	214.56	218.36	215.85	215.52	217.76	215.1	218.02	211.67	211.87	222.14	214.65	217.08	218.28	216.46	221.61	219.63	218.47	215.8	219.33	216.79	213.57	219.18	218.59	215.13	221.81	214.52	215.66
194.22	198.48	196.19	198.9	197.52	198.25	196.37	196.6	198.76	195.25	198.51	196.33	201.57	199.62	197.37	200.8	199.45	203.08	198.03	199.9	195.78	195.92	198.29	200.73	203.3	197.17	198.99	201.98	200.5	198.32	199.07	198.35	199.61	197.8	199.11	198.93	200.9	200.42	198.58	197.14	194.94	193.39	194.89	198.73	201.23	196.39	200.88	196.91	200.13	199.98
193.46	191.05	192.81	195.89	195.47	189.31	197.83	197.4	193.35	195.43	193.62	192.79	189.5	196.03	196.34	192.28	192.21	195.89	192.09	195.03	194.12	197.19	196.34	194.75	194.47	192.17	199.76	197.23	192.7	189.47	199.67	191.94	190.13	194.15	197.27	193.24	189.01	193.08	191.87	198.33	192.3	197.53	193.16	191.13	193.51	195.99	194.43	193.54	195.94	200.01
200.34	199.05	199.04	197.06	201.06	200.93	199.27	199.63	201.11	197.63	199.51	200.69	200.6	197.46	201.68	198.8	198.32	200.55	200.26	194.82	197.11	201.05	198.81	200.43	199.35	200.82	202.8	207.13	198.1	201.37	198.84	199.1	202.48	195.11	197.46	204.43	198.23	202.72	201.49	205.21	200.93	202.75	201.69	200.5	207.19	194.94	199.06	197.23	202.41	200.49
213.62	209.66	211.21	205.1	212.02	212.23	212.92	207.37	211.35	214.23	210.02	215.11	213.57	214.15	210.94	210.17	208.06	208.47	212.92	210.15	212.79	213.96	213.16	212.93	217.12	213.49	211.24	211.1	210.53	213.86	214.08	214.4	210.9	211.16	212.09	212.88	211.26	211.95	213.21	215.71	208.99	205	212.88	207.56	211.43	208.18	216.57	210.35	210.45	211.36
219.68	218.53	214.67	215.77	217.48	216	214.12	222.02	218.8	216.57	221.43	214.84	220.79	217.35	217.39	217.76	220.47	216.28	214.86	217.99	217.14	218.91	211.64	218.17	214.77	219.25	220.35	218.15	221.33	218.5	219.34	221.43	216.23	218.46	221.05	214.63	216.77	216.92	220.28	218.83	220.19	217.7	214.51	219.53	217.64	220.61	217.01	219.46	212.77	215.32
209.61	211.36	208.88	206.75	207.17	211.69	210.99	208.62	209.27	208.05	207.95	206.83	211.26	205.15	206.66	207.97	212.57	211.72	210.09	209.23	210.27	210.64	207.5	206.67	209.34	208.12	209.22	211.7	207.36	208.53	211.84	208.74	209.51	206.6	204.3	210.21	209.28	212.53	210.88	208.31	212.09	210.79	210.4	206.89	205.45	208.31	209.53	206.82	207.09	207.32
209.67	211.64	210.6	212.98	208.32	210.54	213.26	209.3	208.41	210.64	210.09	210.7	211.05	208.58	212.9	208.14	214.5	210.9	214.46	213.19	213.04	211.61	208.74	212.78	212.96	215.16	211.72	208.17	211.49	215.33	209.51	213.6	211.04	213.8	209.55	215.85	209.03	210.52	217.49	213.33	210.05	210.82	213.83	214.28	208.51	213.66	212.53	211.18	211.42	212.06
213.7	206.69	208.91	208.9	209.96	212.12	207.94	210.99	209.88	208.95	209.77	208.74	215.67	208.99	204.67	208.89	205.4	211.92	207.49	211.15	209.27	215.31	209.52	211.48	212.91	207.78	210.17	210.04	211.86	212.08	207.83	210.97	203.46	208.88	209.79	208.58	208.57	206.07	205.26	208.97	208.15	206.15	209.53	213.51	210.76	211.93	216.78	209.43	211.82	214.52
201.12	202.29	199.98	203.28	202.99	199.54	201.44	198.97	202.2	198.1	199	198.07	197.83	204.44	202.8	197.06	198.22	201.22	192.7	198.66	197.13	200.99	197.71	196.61	200.27	205.19	198.15	202.65	203.17	202.05	201.69	200.56	199.73	197.62	199.57	202.77	199.4	204.03	201.9	201.68	203.82	197.25	199.07	200.52	197.43	200.71	202.39	202.46	203.77	196.82
200.54	202.24	202.03	208.13	205.44	200.64	209.96	199.29	204.78	203.1	201.52	202.15	205.06	200.7	204.5	201.58	200.99	202.45	211.91	204.16	206.08	203.58	202.1	205.2	207.47	201.42	200.08	199.51	201.8	202.6	202.8	206.76	203.51	205.38	208.49	203.71	200.77	201.93	201.36	204.29	204.47	205.24	203.56	200.5	203.02	204.7	203.24	204.25	201.64	198.92
211.33	212.12	217.25	211.79	216.92	213.6	214.47	212.88	208.82	208.96	210.44	213.8	210.45	212.86	207.87	211.71	216.01	212.29	213.63	212.64	210.56	215.94	216.98	208.6	213.32	214.92	215.54	208.72	214.35	215.67	211.08	208.82	210.35	214.9	215.01	206.73	214.98	216.17	212.28	210.1	215.77	215.92	213.76	211.16	212.58	210.92	215.19	208.54	213.3	210.33
214.98	206.67	208.42	209.53	208.16	210.61	209.98	206.91	205.7	211.72	208.6	209.44	208.82	211.48	208.66	209.54	207.53	208.94	207.56	211.39	208.61	213.02	205.81	213.69	208.24	209.91	209.4	207.58	207.45	212.4	207.39	209.25	206.57	208.63	209.57	206.43	209.66	207.62	207.17	211.63	206.76	206.22	208.81	208.48	208.98	212.28	207.56	207.87	206.41	206.41
205.33	202.61	206.29	204.58	204.98	203.63	202.63	205.11	201.84	209.3	206.61	204.35	200.31	202.98	205.89	205.82	207.25	202.79	205	202.26	207.26	203.48	205.5	205.19	203.59	207.04	204.61	200.98	205.81	204.08	203.62	204.19	202.46	200.16	206.63	206.25	204.12	202.48	207.12	203.26	201.97	205.81	204.18	207.89	206.92	204.25	202.74	203.03	206.77	204.05
207.3	211.72	210.77	207.44	211.45	210.56	206.36	208.72	210.96	204.82	207.79	210	209.56	209.99	208.66	203.82	213.94	208.17	208.5	208	211.56	210.08	209.74	211.12	207.49	211.86	211.32	208.07	210.88	205.15	206.19	209.89	206.52	205.39	206.65	204.76	207.24	210.93	203.09	206.53	208.45	206.61	208.49	206.91	207.99	208.19	209.82	210.65	207.11	211.5
200.5	201.97	194.06	197.1	204.85	202.56	201.83	197.96	202.21	194.12	201.65	209.06	201.36	199.23	199.1	199.1	198.23	197.4	200.41	201	205.63	196.3	196.13	199.12	198.2	198.59	197.26	198.89	200.37	199.39	194.67	197.75	205.34	201.57	202.52	198.93	197.13	198.87	199.79	199.97	201.06	201.58	201.08	199.82	201.69	202.47	197.1	202.88	202.3	202.2
205.1	211.09	206.64	207.95	209.31	208.22	206.16	211.76	209.55	210.41	203.39	215.26	204.59	211.55	203.33	210.24	210.15	210.23	208.6	205.98	212.05	211.37	211.66	209.95	204.75	210.24	207.36	208.3	205.97	206.9	209.88	204.67	205.43	207.74	205.7	206.98	207.34	207.44	211.48	209.78	209.88	206.92	209.42	208.83	208.95	205.27	204.5	207.58	207.03	205.69
203.96	199.09	202.23	199.34	197.5	202.73	199.52	203.47	203.89	203.51	200.39	204.12	204.32	205.21	203.42	206.88	200.2	197.68	202.11	201.46	201.82	206.21	200.8	200.36	204.86	199.76	203.33	203.43	206.42	203.4	202.95	201.79	198.39	202.32	201.88	205.07	201.92	198.2	203.19	203.79	208.54	200.43	201.35	206.52	206.72	202.71	202.19	202.17	202.84	204.34
209.36	207.47	208.89	205.42	202.91	207.82	211.14	205.03	207.69	210.21	205.52	208.9	207.21	206.01	208.63	208.23	213.85	203.8	205.01	203.86	209.56	210.99	207.52	207.38	203.7	208.71	210.11	210.01	206.39	205.18	206.36	206.38	210.06	209.48	214.67	206.57	208.37	206.93	206.83	206.42	206.94	206.52	202.67	208.34	204.29	211.61	210.03	207.38	204.85	208.4
213.99	204.24	207.44	211.07	209.25	202.72	208.94	209.92	205.05	208.91	204.97	212.39	208.8	207.39	203.48	210.24	208.91	209.06	206.47	202.71	205.8	207.22	210.74	212.09	207.55	206.59	207.59	207.83	209.38	206.25	208.71	204.49	207.56	206.4	206.15	203.07	205.49	210.46	210	206.92	206.39	204.14	206.85	207.49	210.91	208.39	206.22	204.85	210.85	204.85
214.6	212.63	214.78	209.89	216.36	209.7	212.67	216.21	212.28	213.39	212.61	216.42	210.89	217.64	212.39	214.7	217.19	211.98	213.74	214.96	213.17	214.48	209.43	216.11	212.34	211.87	211.56	211.29	213.47	214.42	209.57	212.97	213.69	207.94	212.71	214.4	217.13	213.31	211.85	211.15	216.28	205.92	211.35	212.89	211.94	210.39	211.27	213.03	215.67	212.24
217.46	213.81	217.82	221.49	214.15	215.85	218.29	217.38	220.4	220.06	219.5	218.11	218.47	218.19	215.29	214.34	216.11	218.35	218.95	219.03	216.89	216.83	215.22	223.05	215.13	217.55	218.63	220.52	218.48	217.98	219.17	216.39	214.35	218.1	216.91	219.88	216.41	215.1	220.51	219.19	218.24	219.95	218.39	222.12	220	216.25	216.91	213.59	219.77	220.46
209.63	215.33	211.83	213.02	212.52	214.56	211.89	215.38	212.82	213.24	207.77	211.47	207.4	212.26	210.92	211.99	211.69	214.22	221.32	213.73	214.37	211.24	212.02	213	213.22	207.16	208.06	210.93	209.37	211.57	216.14	214.5	210.84	210.02	214.46	207	212.16	210.29	211.87	210.89	210.72	216	217.05	213.17	213.83	214.4	211.76	214.54	209.26	207.94
196.98	199.88	200.68	200.73	197.87	199.46	197.37	194.89	197.93	200.95	198.49	201.35	197.11	198.54	199.37	198.34	197.64	198.94	201.19	198.32	198.25	202.58	202.12	194.83	198.95	199.91	198.78	195.83	197.86	199.77	202.83	198.37	199.54	196.18	197.73	200.14	200.37	196.51	194.15	194.95	199.48	198.96	194.19	198.64	197.31	198.15	200.91	199.42	197.9	200.6
210.47	208.7	213.65	207.84	213.64	212.01	210.09	210.12	209.65	209.15	210.45	207.11	206.26	209.91	212.36	209.18	211.02	210.49	206.45	200.98	203.1	206.13	208.13	206.51	207.54	207.72	205.48	207.13	210.33	209.19	205.74	207.18	205.99	211.07	211.27	207.76	208.25	207.48	208.67	211.45	208.05	203.36	209.85	213.47	207.85	209.38	206.87	206.77	210.76	206.95
202.94	202.96	201.62	201.78	196.71	200.72	200.43	201.47	203.34	206.61	201	208.06	202.04	208.9	201.58	204.81	203.05	198.38	202.13	200.26	201.82	205.15	205.12	200.27	199.87	202.16	200.13	201.6	201.93	200.02	202.77	205.3	201.69	204.7	200.62	203.49	204.32	204.63	205.42	205.37	201.75	200.97	201.85	201.2	197.53	201.97	200.24	206.63	205.21	203.53
210.86	210.18	209.43	208.86	209.04	204	206.83	209.56	206.83	206.34	209.71	210.77	203.56	211.69	204.22	207.06	207.25	209.43	209.99	207.39	211.69	209.18	209.23	209.49	209.52	210.16	210.14	210.07	205.94	210.33	206.28	211.16	206.5	208.15	211.74	205.46	208.9	209.64	208.09	212.18	205.28	211.73	210.46	207.05	205.96	209.68	203.95	209.45	207.84	211.6
209.31	207.24	206.63	205.89	207.3	202.88	210.34	207.77	206.81	201.5	206.91	212.2	209.8	211.71	212.78	210.78	210.53	209.53	209.45	206.31	209.93	204.52	208.88	207.5	208.8	214.01	209.09	207.57	203.54	211.16	211.44	206.27	210.03	208.79	207.68	205.5	208.77	212.39	207.78	208.62	206.29	206.01	206.81	208.91	209.71	210.16	209.11	208.83	210.63	208.88
204.29	209.94	206.93	212.2	208.22	207.28	209.48	208.09	208.63	206.94	209.95	208.18	207.89	209.52	211.66	208.07	209.41	207.9	208.03	214.81	210.71	209.23	206.79	203.35	207.26	213.93	212.38	208.09	208.6	210.95	204.8	209.04	213.61	212.03	210.05	210.31	206.86	207.03	210.62	211.13	208.37	207.42	208.12	209.18	211.31	208.18	208.94	204.76	213.62	209.54
207.16	209.01	206.42	202.63	204.06	204.27	204.53	207.42	205.86	207.34	206.1	205.29	206.78	210.56	206.25	205.73	204.28	206.2	205.65	202.43	206.77	209.68	207.38	207.87	205.34	203.15	204.49	206.31	207.4	204.38	209.49	203.84	210.84	205.18	207.63	203.63	205.79	206.27	209.37	204.28	210.64	203.51	205.63	202.56	202.05	204.06	206.61	209.61	205.46	205.63
200.18	205.4	199.79	206.95	207.56	203.18	200.83	202.52	203.6	203.88	200.91	201.04	205.1	205.37	205.03	203.86	199.71	206.24	199.58	204.2	202.61	206.92	203.78	202.85	201.75	202.46	203.9	197.37	203.14	202.67	206.63	199.47	201.32	200.75	202.64	202.35	201.4	205.67	203.86	203.37	202.49	201.91	207.39	201.96	205.04	198.64	205.42	202.7	205.29	205.4
205.82	205.29	209.33	203.75	207.45	204.91	208.81	202.75	205.83	209.04	204.17	206.02	210.18	206.03	208.04	206.67	205.27	206.03	206.98	206.98	209.34	207.34	209.64	207.29	207.24	203.42	209.35	205.45	207.4	208.53	207.23	209.77	210.95	203.68	206.66	207.92	205.68	207.24	207.34	207.5	208.63	203.87	208.92	206.31	209.29	209.39	207.31	208.93	205.21	210.01
211.77	209.05	216.37	214.33	210.26	211.84	210.23	215.27	212.31	213.47	210.62	218.6	212.83	212.48	210.91	215.94	211.54	211.1	216.67	211.2	215.36	213.12	209.1	211.47	208.72	213.77	212.77	209.45	209.3	214.89	209.63	212.02	209.03	212.35	212.37	213.33	210.8	212.31	213.75	209.47	214.41	217.54	213.79	212.61	211.94	205.62	209.57	211.19	210.56	211.86
216.39	220.88	217.39	220.37	214.54	218.09	212.95	218.98	216.28	209.37	216	218.96	216.34	219.64	220.54	216.26	218.67	214.32	219.71	216.87	219.35	217.46	218.4	219.7	217.05	216.89	217.25	221.14	218.64	224.39	216.82	217.56	219.25	209.01	217.24	221.12	220.21	216.22	217.5	225.12	215.64	216.55	219.4	215.93	217.66	214.72	215.2	218.47	217.21	217.31
203.41	212.18	215.08	206.75	210.79	208.95	210.5	206.12	212.99	211.82	204.99	207.95	206.14	210.86	209.86	215.5	209.44	209.29	213.03	213.19	205.02	213.65	211.94	209.61	212.5	210.69	208.27	208.13	213.2	210.68	210.07	211.22	208.13	207.28	209.51	210.46	207.81	210.82	208.74	208.87	207.01	209.83	209.7	207.98	209.06	214.1	207.94	210.28	209.3	208.19
216.24	210.33	212.08	212.36	208.29	213.34	210.65	211.42	210.5	213.26	210.96	215.7	208.81	212.41	210.73	209.63	217.75	211.69	210.68	211.29	213.21	214.61	216.27	210.7	214.2	214.84	208.46	215.79	212.92	209.04	209.45	208.65	214.36	212.33	212.12	211.25	212.4	208.2	220.13	212.8	208.93	212.15	212.02	215.89	212.61	206.75	210.84	209.35	208.73	213.78
210.39	206.09	212.9	207.87	209.49	213.24	213.17	206.37	211.15	217.08	211.14	208.59	207.27	210.01	211.1	211.05	214.03	213.01	213.47	208.18	214.94	215.21	215.2	209.08	211.58	210.11	208.31	211.76	216.85	212.96	210.63	212.4	217.42	210.59	211.49	215.37	215.12	210.42	215.66	208.63	210.15	211.58	206.04	210.93	214.84	213.92	214.86	208.11	213.43	211.81
208.03	205.19	206.49	206.75	204.19	208.95	210.98	206.2	206.62	210.6	206.38	209.67	205.55	216.1	210	208.37	208.41	205.36	207.22	209.05	211.26	205.12	208.82	205.39	211.74	209.48	202.72	208.65	207.6	209.61	213.43	206.04	210.41	202.34	204.61	210.09	206.4	208.83	203.51	206.97	208.1	207.99	212.61	209	207.39	204.5	209.09	209.56	209.51	208.65
202.92	206.85	210.92	208.97	203.08	206.35	202.53	203.32	203.62	207.69	202.89	206.92	203.12	207.63	204.66	205	203.12	205.52	204.24	204.54	203.89	206.57	204.84	202.91	206.1	205.88	207.01	202.21	206.71	202.15	200.72	211.6	205.56	205.4	206.37	207.23	205.75	204.27	204.56	207.14	204.09	200.7	208.55	206.32	201.41	197.08	207.7	205.9	202.12	205.24
212.26	208.38	207.17	213.94	211.58	209.81	207.57	210.38	214.48	215.21	209.33	214.24	210.8	208.28	209.43	216.57	212.7	216.7	206.45	212.52	208.15	214.26	207.4	212.73	214.07	211.1	213.77	210.21	213.13	210.5	211.55	217.09	211.37	209.36	208.96	211.59	212.12	216.64	210.33	207.77	211.31	212.96	215.87	212.13	209.13	211.16	212.51	211.56	210.78	211.74
212.93	212.66	214.65	209.25	209.3	207.44	213.78	210.03	207.81	214.8	214.43	208.83	213.57	211.02	210.91	216.37	209.02	210.39	211.24	212.85	211.33	211.54	209.14	211.6	215.28	212.67	210.95	211.47	212.44	209.34	212.3	214.19	211.06	210.49	210.45	211.05	213.29	214.2	210.04	214.97	212.09	211.62	211.18	214.86	212.81	212.32	215.55	210.44	211.25	211.76
200.42	199.76	198.83	195.84	204.25	196.86	197	200.73	199.57	202.31	200.9	201.04	200.2	198.44	195.64	197.2	201.73	195.82	199.3	199.16	197.83	205.96	199.64	195.62	198.8	200.36	199.52	194.93	201.83	196.99	202.93	197.91	201.62	198.7	204.19	197.98	199.19	200.68	201.36	202.24	202.42	204.51	200.96	199.69	205.7	204.3	196.32	198.16	196.65	198.12
214.96	210.92	211.65	209.83	211.29	215.82	212.81	210.15	211.75	211.7	213.37	210.27	214.59	213.59	216.66	211.33	208.06	211.58	215.96	211.36	210.77	212.03	216.3	208.6	210.2	213.12	209.28	208.79	210.44	209.87	209.69	216.17	212.32	210.94	213.23	209.99	208.61	209.99	213.31	209.21	211.16	213.34	212.6	212.5	209.86	211.78	216.51	211.85	212.19	211.19
210.18	212.71	203.3	207.68	207.3	204.08	207.53	208.05	204.21	211.29	207.62	207.34	204.55	205.75	207.42	206.74	209.9	212.51	211.08	208.79	207.25	209.31	205.98	210.34	203.69	211.83	208	207.49	210.57	206.74	208.53	210.76	210.77	205.49	204.93	204.59	204.21	205.9	215.67	205.94	209.54	204.68	204.8	206.49	208.4	208.33	210.75	209.11	204.01	207.96
216.47	219.44	214.4	217.34	218.37	222.21	213.18	216.83	211.75	215.52	216.73	217.39	217.44	219.19	218.85	219.9	215.19	215.98	218.56	218.58	214.88	217.66	212.24	214.49	216.57	216.62	215.74	217.75	218.46	222.1	218.89	216.07	215.2	214.45	216.49	214.47	215.76	219.58	225.43	223.96	216.8	219.81	217.49	218.27	216.27	213.63	214.15	219.45	217.52	212.2
209.58	211.5	207.76	211.99	215.15	209.64	209.27	213.58	211.8	211.52	207.48	214.94	209.58	207.87	213.58	214.69	211.04	215.69	213.05	208.55	212.84	217.07	210.3	210.84	216.31	216.29	210.22	207.69	211.22	211.28	212.79	211.23	216.42	207.48	210.07	214.46	211.54	212.73	215.02	210.71	210.36	211.7	209.36	209.66	208.26	210.16	210.61	210.95	212.74	213.2
200.51	202.92	206.25	205.4	201.03	206.15	206.41	203.1	201.45	206.5	201.72	206.12	204.23	203.8	203.46	199.32	202.34	201.8	203.96	200.59	203.38	200.93	203.93	205.61	206.14	208.27	201.84	201.05	201.75	202.57	202.34	202.27	202.54	205.26	205.09	207.11	205.5	205.83	201.71	207.22	205.44	206.08	205.48	203.22	203.33	206.88	202.23	201.44	207.54	201.7
218.24	220.55	216.21	215.08	211.5	215.92	216.94	220.89	213.11	213.68	214.52	215.1	214.51	212.7	215.59	218.08	211.9	214.61	225.55	217.43	217.98	214.81	220.97	216.66	220.48	220.54	219.62	216.21	215.77	215.83	212.84	219.22	220.34	213.16	217.43	219.78	218.56	212.29	219.72	223.88	214.08	218.22	212.53	213.12	214.53	216.71	218.73	214.87	213.46	221.08
210.27	211.99	209.1	206.01	211.42	207.83	202.66	209.54	207.95	206.79	211.59	203.61	210.46	207.19	210.24	207.63	209.56	212.42	209.18	209.14	206.48	208.98	212.27	210.68	210.9	209.59	210.57	208.5	208.46	206.1	209.03	207.29	212.2	207.49	206.52	207.48	207.48	202.24	210.83	206.75	207.92	211.57	207.41	209.43	212.76	209.41	208.02	209.81	213.41	208.03
213.64	208.43	213.54	213.68	207.3	212.29	212.28	210.17	212.7	212.21	211.02	209.7	212.14	215.21	210.3	212.36	208.47	210.88	215.16	211.7	212.29	218.52	210.63	208.68	211.08	213.97	213.15	215.27	205.79	217.63	209.7	209.72	208.41	213	211.24	216.49	213.13	213.43	216.77	205.86	210.91	209.96	210.46	211.98	208.05	215.71	213.31	211.45	213.55	212.23
214.42	220.95	215.76	217.6	220.36	216.92	215.07	216.84	215.77	214.55	218.49	219.8	220.32	216.48	219.24	214.37	216.19	215.12	218.75	214.04	212.07	212.55	216.21	215.65	213.8	220.43	216.36	217.11	216.06	218.26	219.78	217.12	217.51	216.4	214.47	216.75	220.15	219.07	215.55	217.51	218.91	220.3	217.78	217.48	219.4	218.4	220.21	215.78	215.5	213.94
208.52	208.39	209.98	209.32	205.54	207.5	206.55	206.53	207.94	209.92	203.04	207.13	209.13	208.88	205.96	209.65	206.84	210.85	208.36	211.34	210.89	208.58	211.71	213.07	206.65	210.63	205.66	211.37	212.82	210.31	212.96	205.79	213.35	207.8	212.19	207.43	207.49	212.62	209.75	208.03	207.6	205.03	209.6	208.09	205.14	209.07	208.27	215.3	208.47	205.09
207.31	206.68	207.18	205.8	205.83	208.61	212.22	204.56	208.64	204.8	205.56	204.23	209.93	209.72	207.56	204.49	210.26	207.6	212.91	205.32	207.37	206.58	207.68	206.74	210.3	207.79	207.78	211.9	208.61	209.26	209.58	207.9	203.1	209.02	207.49	208.72	205.4	207.06	207.8	208.98	206.63	210.64	207.92	207.07	208.06	206.99	208.24	203	211.57	207.09
210.11	211.69	208.9	212.63	209.61	209.36	205.95	211.97	213.78	212.61	214.79	210.76	212.61	212.84	215.08	210.73	209.81	210.44	215.55	210.57	214.27	214.82	213.57	207.72	214.21	210.57	215.83	212.29	217.14	210.75	209.36	210.98	213.84	217.5	210.27	210.99	213.73	208.07	214.68	210.44	214.05	210.09	207.94	206.48	209.48	207.03	211.05	211.33	212.66	208.12
204.3	205.73	204.1	201.46	202.76	201.54	208.49	204.08	198.87	208.3	206.57	205.56	201.37	202.77	201.97	206.2	203.42	203.53	203.13	202.78	203.04	205.18	205.65	206.04	207.65	205.89	203.63	202.81	205.06	204.3	202.91	205.37	203.42	198.96	208.24	199.36	205.72	202.15	204.21	203.12	201.94	205.41	207	204.01	201.71	204.16	202.87	204.65	201.15	208.65
206.49	208.62	205.78	208.05	211.8	212.37	206.02	209.66	206.46	208.07	212.49	207.07	210.81	207.64	212.89	209.65	208.62	211.46	210.33	210.67	212.23	209.93	207.72	208.99	207.2	217.26	206.7	211.35	212.54	211.34	210.56	209.51	210.71	212.24	210.09	211.2	205.85	212.04	210.01	215.89	211.64	211.43	214.29	207.88	209.14	210.7	207.05	208.22	210.19	209.8
213.1	216.1	209.58	213.8	219.31	210.14	208.02	214.99	213.07	211.25	212.3	212.86	214.07	213.92	212.67	210.65	209.59	211.07	210.5	212.01	212.66	209.81	212.65	216.59	208.99	211.71	209.32	211.13	210.33	209.56	213.32	217.91	211.76	213.79	213.37	210.5	212.62	214.87	216.16	210.15	207.89	215.51	211.3	210.49	213.61	214.59	212.53	208.24	210.54	213.19
213.88	209.63	208.6	213.87	207.08	211.57	214.79	208.06	211.29	211.96	210.95	211.21	210.67	212.46	213.46	217.26	209.97	209.09	212	210.6	213.99	213.96	212	213.26	213.64	207.63	212.43	212.53	210.77	213.14	208.31	212.15	213.13	211.57	210.4	214.99	211.21	210.71	211.41	217.03	208.76	209	211.52	212.5	210.32	207.68	210.74	208.79	209.6	213.34
206.81	204.57	203.31	207.48	202.67	204.4	203.41	204.94	200.23	202.64	206.3	202.68	202.95	202.09	207.63	204.43	203.61	202.98	203.24	204.53	202.82	200.98	205.64	206.15	203.8	204.29	203.67	204.57	205.53	198.59	203.12	200.89	202.96	201.27	201.32	203.5	205.19	203.54	207.66	204.07	206.4	206.12	199.28	202.05	206.5	205.08	206.39	203.13	209.93	206.61
217.94	221.39	215.05	217.75	217.28	217.36	213.53	216.74	218.31	217.5	219.46	215.77	209.94	218.39	216.5	219.24	213.05	219.61	215.13	218.77	218.65	218.75	216.29	217.6	215.56	217.63	218.35	221.31	215.83	218.21	215.8	217.65	216.92	215.87	219.9	216.29	215.36	216.13	211.3	212.23	215.1	217.53	208.94	216.23	218	217.97	218.26	218.3	218.55	215.46
211.65	211.04	212.18	213.72	207.74	209.78	210.27	210.86	212.5	210.41	215.77	213.86	213.76	211.7	210.44	212.69	211	214.41	211.08	211.63	210.86	214.32	210.98	213.99	210.94	210.08	210.33	212.03	209.53	210.44	209.98	216.71	216.04	206.08	208.92	206.4	215.66	210.66	211.51	209.43	215.34	213.64	217.45	213.15	214.23	213.23	214.59	210.92	212.06	212.13
204.76	199.59	200.37	201.63	200.81	195.77	201.79	201.83	197.15	193.65	194.04	197.74	196.84	195.14	201.56	196.06	200.94	195.35	197.51	197.48	199.54	198.77	200.74	199.2	200.07	196.73	200.82	198.82	196.76	198.65	200.75	200.46	201.63	197.18	196.25	201.89	194.53	196.88	204.36	199.14	197.42	197.55	196.78	194.48	198.95	202.72	203.34	198.88	200.81	203.47
207.07	210.62	210.05	207.42	211.1	207.49	210.45	208.08	209.6	210.68	207.19	208.43	212.1	209.03	208.69	206.7	207.34	212	204.66	211.43	208.37	207.08	210.65	203.88	210.36	205.51	207.07	207.95	207.26	209.98	207.38	205.61	204.27	207.99	203.93	212.8	208.13	210.14	202.84	210.58	205.19	205.99	207.37	208.1	208.79	211.65	206.99	201.57	207.97	205.78
217.98	220.54	217.78	213.44	220.86	217.43	218.07	219.63	215.5	216.67	216.87	222.29	216.95	218.19	215.28	218.43	217.48	213.83	214.98	216.42	216.64	218.81	216	218.68	217.83	217.19	217.17	218.23	218.61	216.13	219.65	219.61	219.44	217.77	222.56	219.19	217.99	218.33	215.08	216.88	215.81	218.99	217.64	216.29	216.52	214.57	219.41	218.54	214.27	220.04
219.88	217.98	215.65	217.99	218.86	218.64	220.85	218.76	216.12	213.39	214.21	214.43	216.23	217.24	215.19	215.46	216.19	218.15	222.05	219.03	216.16	221.25	219.7	216.69	217.46	216.92	218.83	217.6	215.57	220.07	221.6	219.51	214.71	212.2	216.29	219.29	217.85	218.31	214.28	220	217.94	219.53	214.49	214.64	213.56	213.58	212.7	215.34	216.39	219.79
216.39	216.97	215.37	215.09	223.34	213.88	216.62	211.77	216.55	217.95	215.83	218.82	221.01	220.23	218.35	213.51	212.93	217.84	218.17	215.78	218.2	213.95	220.88	222.56	218.28	217.75	219.55	220.14	218.23	217.5	211.97	218.07	217.19	224.3	221.19	216.2	217.88	218.5	212.43	217.78	220.58	216.44	216.62	216.61	218.28	217.52	217.79	219.85	221.9	214.14
204.26	198.38	200.41	196.76	197.26	197.3	200.49	199.14	196.95	199.63	195.27	200.21	199.26	198.44	199.82	198.55	201.96	199.67	200.2	201.43	198.01	197.53	200.07	201.94	197.86	202.29	195.28	202.43	197.85	198.15	200.31	201.27	200.52	203.16	200.29	198.81	197.07	199.9	195.01	202.46	202.07	195.56	194.5	199.13	197.92	193.46	203.51	198.15	202.11	197.43
208.36	209.12	205.34	207.46	206.33	209.83	208.44	207.8	206.33	211.97	208.2	206.08	212.63	211.37	206.76	205.16	209.17	208.62	208.63	213.99	206.82	210.99	211.79	210.48	207.58	208.9	207.05	205.59	209.94	211.56	210.6	211.35	207.53	208.56	209.24	210.24	204.95	210.19	211.36	207.87	208.11	209.99	210.9	205.07	208.34	204.72	206.53	206.98	208.53	207.68
205.62	206.42	206.49	207.01	208.8	207.52	209.79	211.54	206.85	208.47	207.85	208.44	205.82	209.91	207.67	205.1	203.78	207.58	204.16	205.49	207.19	209.65	206.3	209.17	209.25	203.57	204.62	206.69	206.28	209.96	206.64	207.93	206.64	210.11	208.84	207.97	213.62	207.34	209.3	205.62	201.14	208.8	209.11	207.66	209.68	205.67	207.49	209.84	202.28	202.99
200.94	198.48	199.6	200.72	200.21	201.26	199.51	203.15	202.19	199.72	199.19	203.81	199.94	203.57	199.99	202.11	200.5	200.63	204.34	200.23	201.64	204.22	201.46	199.73	201.3	204.04	199.45	202.34	201.11	200.01	196.73	198.23	202.24	200.71	200.55	201.88	201.25	204.54	202.46	200.46	199.88	203.03	200.12	203.54	202.62	196.9	201.96	195.15	203.15	200.22
202	204.05	207.76	210.11	210.2	210.11	209.21	206.36	205.79	209.49	210.67	205.19	209.27	206.31	208.8	211.66	206.72	207.82	207.72	204.1	208.46	211.47	208.74	206.08	206.46	204.07	209.33	209.32	209.42	206.29	207.83	208.72	210.74	206.53	209.22	208.66	204.9	205.6	207.29	206.71	207.68	210.61	207.11	205.91	207.9	208.75	207.62	211.84	205.53	206.69
205.1	210.5	209.17	204.81	206.86	206.77	206.84	208	206.82	206.66	209.27	205.43	205.92	206.16	208.14	206.46	206.92	209.17	208.65	206.34	208.7	212.67	203.86	207.55	208.12	205.6	208.55	206.37	206.43	207.2	211.35	212.22	204.91	203.08	207.44	204.86	206.34	209.33	205.09	208.55	206.78	204.22	205.78	208.94	208.6	211.49	203.78	204.21	207.9	206.11
200.15	196.46	197.9	201.77	198.61	196.04	197.86	196.33	197.6	193.65	195.77	198.21	202.57	201.15	193.47	197.96	196.47	200.7	197.15	198.94	197.38	194.49	199.03	197.25	195.21	197.33	198.87	203.98	197.28	194.14	196.79	196.62	196.89	199.52	197.39	194.68	198.7	196.98	195.5	196.23	198.27	194.68	195.63	196.36	201.4	196.71	194.99	193.9	198.06	199.07
207.34	204.73	205.8	213.86	203.49	203.68	206.89	211.17	205.97	204.84	209.24	200.29	206.5	208.43	203.32	204.94	205.48	209	211.56	213.85	206.02	209.82	205.93	203.89	205.85	203.82	205.96	206.12	202.19	204.99	206.14	208.38	209.09	206.16	205.76	207.67	207.19	206.79	206.85	203.5	207.13	201.39	206.7	208.17	204.85	202.52	204.75	207.6	208.43	209.34
201.48	203.5	205.39	204.82	202.46	202.69	197.34	204.46	199.03	203.74	203.82	204.77	200.88	206.1	201.62	205.59	200.13	203.31	202.7	201.08	196.76	207.78	202.65	202.05	203.3	199.5	205.95	203.72	203.45	204.69	200	207	204.1	203.64	202.26	202.61	203.34	201.74	200.7	203.68	200.55	204.27	203.66	204.61	202.47	202.55	201.03	204.36	203.65	202.62
214.92	219.17	210.42	214.98	213.74	211.49	214.94	216.65	212.08	212.83	210.44	212.08	219.06	208.95	212.02	209.87	210.82	208.1	215.01	210.55	213.46	213.03	214.43	212.14	214.6	214.75	210.52	208.69	210.23	213.31	212.19	215.77	213.55	212.18	211.27	213.43	213.95	209.83	211.89	210.63	213.71	212.8	216.26	211.34	213.52	210.59	213.8	211.99	214.03	213.93
207.04	211.56	210.14	212.01	202.56	209.6	209.58	208.71	210.3	204.01	209.4	208.19	205.34	202.71	204.16	206.97	205.77	208.79	205.46	205.19	210.85	208.23	208.02	207.37	207.13	212.45	208	204.54	203.92	208.7	207.99	207.23	210.15	205.75	209.56	211.24	209.27	208.51	210.34	208.8	210.89	203.87	210.46	203.14	205.61	205.87	208.43	209.11	203.07	201.02
204.41	208.88	208.62	216.22	203.81	210.27	209.86	207.4	205.52	210.11	208.1	209.67	209.1	210.79	208.66	210.93	210.03	208.13	212.66	213.42	213.16	209.27	215.28	210.19	207.59	206.71	209.58	210.24	210.49	206.34	210.32	211.97	211.45	210.84	213.59	207.04	207.36	208.97	208.51	214.31	209.6	207.53	203.57	211.03	207.62	211.57	210.27	212.33	212.36	212.4
206.12	208.04	208.64	206.94	206.82	207.94	207.11	211.6	206.97	211.42	206.4	209.74	213.57	204.2	212.36	208.3	209.6	208.51	200.25	211.23	207.78	213.39	210.93	207.46	205.82	212.55	211.28	209.28	211	212.21	208.24	208.26	205.36	208.37	207.24	206.92	211	207.5	206.16	206.95	211.17	209.81	210.71	208.59	203.48	207.13	206.33	209.12	210.88	208.18
205.56	209.3	210.11	206.37	210.52	207.61	210.43	207.22	207.79	210.83	206.88	210.74	203.17	208.79	206.2	210.57	209.73	207.76	207.18	211.31	210.29	211.55	209.03	210.7	208.62	209.99	207.44	212.02	207.43	214.53	208.45	208.4	209.13	214.43	206.01	213.37	205.41	202.58	209.66	205.28	209.45	209.49	204.38	201.38	206.64	206.72	209.7	202.73	206.56	209.77
201.55	209.57	201.51	198.92	203.33	205.73	203.15	209.1	198.33	208.08	203.36	204.57	206.45	198.37	203.46	203.08	203.44	204.08	202.87	205.79	203.38	203.96	207.52	202.04	201.27	202.55	201.05	201.05	201.2	202.7	203.28	202.36	205.9	200.59	206.72	203.54	198.7	204.78	202.64	202.72	205.29	204.32	205.37	205.41	204.29	204.72	207.68	204.41	200.35	205.43
194.13	190.43	200.21	194.42	187.53	194.33	192.29	199.64	196.02	199.7	189.57	196.65	190.45	193.33	202	193.63	195.97	193.22	191.38	197.14	197.53	199.6	195.31	196.21	195.64	191.88	198.01	193.8	194.38	195.84	200.84	196.19	197.22	195.51	195.05	197.53	193.3	195.85	196.45	195.29	203.93	193.99	195.35	199.15	192.56	192.87	194.25	197.61	193.03	195.8
209.08	207.75	202.18	201.56	208.5	205.72	207.6	207.65	207.22	205.41	207.03	204.38	204.15	206.8	206	206.62	201.9	206.43	207.27	205.06	206.71	205.64	206.17	204.08	201.58	206.17	206.6	202.01	206.54	208.25	205.6	209.59	206.44	208.98	204.83	206.02	208.03	203.18	206.76	204.29	199.89	204.28	206.69	206.96	210.12	205.4	203.29	207.39	208.87	202.59
213.11	218.79	218.77	216.71	221.88	216.9	218.45	216.33	215.41	220.61	219.17	218.1	220.57	215.12	215.06	219.7	217.54	216.44	217.28	217.27	219.81	220.75	215.69	218.14	216.23	219.83	216.1	216.36	217.99	213.62	219.53	219.12	211.67	218.93	216.8	219.57	216.71	219.03	219.97	217.07	215.67	220.02	217.11	214.78	215.53	218.33	218.32	217.99	211.69	218.03
214.74	219.44	220	218.02	222.14	219.34	215.66	216.55	217.5	217.5	217.27	214.47	219.44	221.08	212.84	218.48	218.18	212.51	216.45	218.12	217.56	218.05	218.09	218.52	220.67	212.73	215.53	216.36	219.94	219.64	216.23	216.65	219.29	216.15	218.14	216.21	214.27	219.06	218.74	218.87	215.57	216.28	212.46	216.43	218.95	216.53	215.38	215.6	214.96	218.87
197.26	202.43	200.64	196.82	201.87	198.3	202.96	196.34	198.75	203.87	198.83	198.14	196	198.13	197.67	203.71	196.04	200.51	196.52	196.39	196.64	200.29	202.09	200.58	199.71	195.48	199.9	195.22	192.96	200.2	194.37	196.26	202.07	201.58	198.24	201.93	200.62	200.19	200.53	194.93	199.19	196.2	196.2	199.74	197.72	201.16	198.02	196.78	199.53	198.14
195.54	193.78	190.02	189.34	194.22	197.23	193.26	195.98	194.65	192.31	194.01	195.08	191.97	197.48	191.27	197.42	195.86	193.27	195.54	197.23	193.37	195.52	201.07	193.45	196.72	197.82	192.63	194.23	196.43	197.13	194.58	195.45	190.23	195.83	194.21	198.52	192.9	192.1	195.4	191.71	188.86	198.89	196.97	194.38	193.89	196.07	196.72	192.85	195.91	191.89
204.46	213.54	213.46	204.99	211.28	210.85	208.25	212.26	210.35	206.03	212.17	205.22	208.48	210.47	209.07	208.46	210.15	211.89	210.19	205.5	212.15	208.37	212.31	206.75	208.29	211.52	209.87	210.78	207.88	209.44	210.47	206.71	211.87	211.64	211.72	210.12	210.37	206.61	210.54	210.53	211.58	207.33	209.11	210.65	206.95	207.43	207.09	208.13	208.23	210.74
214.35	214.63	214.1	215.1	217.52	211.29	210	210.87	212.67	214.16	210.96	213.41	213.36	216.63	214.32	214.27	209.37	214.6	212.45	210.06	212.23	215.97	211.83	212.6	213.95	214.1	212.74	213.77	210.24	212.99	213.09	207.68	213.61	208.29	214.62	208.16	210.37	214.47	213.27	213.87	218.3	212.38	215.94	209.28	218.59	213.35	214.49	215.38	215.79	211.96
209.02	204.69	213.24	208.91	213.21	207.88	215.06	207.92	208.59	206.15	211.42	209.01	207.11	209.67	207.36	208.67	207.96	208.87	211.21	208.77	205.01	208.62	206.71	206.37	213.46	209.89	208.94	209.78	210.42	208.25	206.36	208.04	211.31	203.34	209.6	209.68	209.89	207.54	206.07	207.58	208.7	207.51	207.37	208.16	207.3	207.08	206.12	212.63	203.38	211.32
215.15	212	211.08	214.97	212.12	211.82	210.38	216.22	211.22	214.13	211.15	214.32	216.71	217.17	218.2	212.55	218.1	215.13	215.01	212.49	212.18	214.25	216.32	217.17	213.65	213.77	215.36	212.81	210.56	210.56	214.61	215.9	210.84	210.66	211.34	211.74	214.62	211.18	209.59	217.23	215.29	215.19	216.67	218.98	218.77	213.61	217.4	213.01	215.41	212.97
206.66	203.96	203.65	203.31	204.01	204.57	204.36	204.01	206.96	203.99	206.06	205.32	206.02	205.49	210.92	200.85	205.18	202.65	206.15	198.46	209.62	206.63	210.44	206.01	206.52	207.23	208.45	202.88	202.84	204.39	205.74	201.2	203.41	211.18	205.08	204.56	207.98	204.98	202.52	208.25	205.97	206.32	204.6	205.23	204.71	209.32	203.76	207.79	205.6	205
212.72	212.59	213.43	214.53	214.88	212.9	212.18	214.7	210.05	211.16	217.44	211.81	211.18	214.79	212.21	208.25	208.96	210.21	210.18	214.03	212.97	218.05	214.2	212.43	214.45	212.91	214.31	214.02	213.7	216.91	216.6	215.41	213.18	215.53	219.18	210.01	210.81	212.53	212.12	213.17	216.75	212.32	212.84	217.39	215.58	213.05	211.68	212.95	210.48	212.43
196.55	199.04	197.18	198.58	195.75	195.7	199.76	198.84	196.89	199.58	197.73	201.59	201.89	196.47	199.89	201.41	199.82	199.61	193.74	202	198.36	198.32	197.52	197.23	203.86	199.24	201.18	200.05	197.89	198.85	198.07	198.69	203.89	195.43	201.79	199.1	199.17	201.44	199.37	198.94	200.23	198.21	200.94	199.98	198.48	200.04	195.93	198.24	199.22	197.01
205.92	206.65	206.7	207.34	208.91	212.13	210.9	209.74	208.55	211.47	211.35	210.93	212.72	211.64	206.56	209.53	211.93	207.74	209	209.92	212.57	207.36	207.48	211.31	207.61	213.18	208.4	209.93	209.99	206.85	213.85	212.47	208.99	206.32	204.9	212.53	207.58	209.66	209.11	213.8	209.79	205	206.54	208.15	212.27	213.67	210.74	210.13	209.25	214.59
204.01	206.32	202.35	204.33	203.35	202.75	205.25	206.11	201.43	199.55	201.81	200.54	204.15	195.78	206.58	201.27	202.9	200.84	207.27	203.81	200.42	207.99	201.6	201.69	202.64	203.05	203.74	201.15	206.73	207.24	205.45	201.4	203.83	200.26	205.93	202.24	202.94	200.79	198	202.04	202.26	203.1	204.7	199.06	203.38	206.08	201.04	199.4	197.68	205.19
206.43	210.24	207.4	209.08	205.98	209.11	209.48	208.05	209.85	205.63	201.68	208.8	206.87	211.13	205.05	207.22	210.6	209.27	207.23	208.37	207.07	209.37	207.79	207.32	202.66	210.1	208.28	210.68	207.31	208.45	208.67	208.8	210.07	213.21	206.17	210.01	210.19	208.58	210.15	207.37	206.48	206.77	209.06	208.01	210.65	210.09	212.56	208.44	212.76	209.25
209.42	207.56	206.03	210.26	205.2	208.27	212.16	208.47	207.49	207.04	212.56	205.17	205.43	204.84	209.1	211.17	207.32	204.35	210.49	210.46	206.8	212.39	211.43	211.18	211.28	206.21	208.01	209.75	210.2	209.36	210.5	211.5	210.13	209.5	209.56	212.02	210.72	209.77	208.02	207.51	209.91	202.11	209.26	210.08	210.17	209.16	205.64	210.93	207.89	208.08
211	204.56	214.88	207.83	206.81	207.12	207.14	207.67	208.18	204.2	208.76	207.04	204.47	210.15	213.74	207.51	213.86	206.49	204.11	209.06	207.72	207.01	208.33	208.51	206.41	211.41	206.42	206.14	203.99	206.26	211.66	210.37	207.47	208.06	207.32	211.23	204.74	209.24	210.8	210.68	203.56	202.41	206.47	209	209.57	214.08	207.75	210.7	206.57	204.59
201.31	202.04	204.71	202.35	205.62	203.27	204.67	208.44	201.99	207.76	203.45	202.48	203.24	205.65	199.85	200.23	203.07	206.76	201.98	203.93	201.87	205.01	203.9	206.06	203.43	201.45	203.06	202.22	202.13	204.06	210.12	202.4	202.79	204.76	203.48	204.05	205.31	205.8	203.88	201.63	203.05	201.63	208	207.09	198.49	205.93	203.58	205.82	202.09	201.67
192.78	187.77	195.2	195.84	194.03	192.54	194.74	195.36	192.42	190.18	192.97	198.65	191.66	198.16	196.72	192.37	196.25	191.54	191.73	191.11	194.94	194.82	191.84	201.77	194.64	189.57	193.37	197.48	196.02	192.19	188.7	193.37	197.49	192.57	194.14	193.89	193.93	194.34	195.74	193.4	196.5	193.13	191.46	192.15	192.53	193.04	195.48	197.14	192.4	197.02
196.75	199.74	195.73	194.79	196.19	197.14	195.72	195.07	192.44	197.71	190.28	193.83	193.6	194.33	190.71	196.29	197.65	192.89	195.46	192.65	197.54	195.25	193.46	196.76	195.64	199.4	193.69	193.64	191.02	193.16	192.57	195.55	191.86	193.65	194.73	195.78	197.9	194.77	193.44	193.53	198.3	191.85	196.1	193.8	195.84	193.91	194.96	193.15	196.99	191.08
206.74	205.31	205.11	206.81	208.62	209.3	210.52	210.59	204.47	206.55	210.38	206.67	207.59	208.55	210.54	209.61	209.46	208.61	208.49	205.18	207.97	210.34	210.23	207.6	215.15	211.86	208.43	208.93	206.53	205.28	211.5	209.38	209.34	206.25	209.24	213.14	211.36	207.34	213.26	211.55	206.91	210.37	207.28	207.39	209.75	206.89	212.89	206.78	210.85	208.08
210.44	208.46	210.27	212.78	206.81	206.38	209.65	207.85	207.77	209.3	206.78	209.07	207.16	211.54	210.84	208.74	207.51	209.64	208.51	209.2	208.92	208.28	208.12	209.18	204.13	209.21	208.35	208.32	210.3	207.47	211.57	210.11	210.42	210.88	206.1	211.97	207.04	206.64	209.3	207.83	211.71	204.8	204.36	206.75	211.73	206.67	207.35	209.16	206.29	207.97
206.25	209.31	208.55	209.53	208.53	209.85	210.61	207.69	212.06	206.96	206.8	208.98	209.93	207.74	210.76	206.41	208.08	209.07	208.07	207.16	206.31	208.33	207.96	210.32	207.02	212.48	207.41	206.38	205.24	210.05	208.49	209.57	204.33	208.91	208.78	206.39	211.41	207.99	208.72	210.84	209.71	207.38	203.39	205.48	204.81	208.7	209.03	207.18	203.88	211.88
213.18	214.86	209.5	214.8	207.56	212.13	215.59	210.83	210.75	211.57	212.1	214.98	213.92	210.71	210.99	209.08	209.49	210.84	212.94	212.51	212.47	217.35	211.99	208.32	212.61	214.2	210.73	208.42	213.71	211.86	210.21	214.8	211.26	212.4	214.55	210	209.96	210.83	212.8	211.05	211.61	215.87	211.66	212.26	209.68	212.09	214.53	209.13	209.55	208.59
205.52	205.1	203.94	206.43	207.95	206.6	201.44	206.54	200.79	208.38	203.75	202.34	207.04	205.19	205.62	205.57	202.2	208.07	204.46	205.71	207.51	207.48	203.93	202.23	207.25	207.99	205.19	204.56	203.93	200.08	206.36	201.76	207.3	208.24	206.81	208.91	203.09	203.04	205.06	212.67	209.18	204.19	207.16	207.23	204.18	204.9	207.25	208.17	206.6	206.36
203.44	197.75	201.36	201.52	196.07	202.07	203.38	204.62	202.4	202.6	201.3	199.42	197.39	199.79	198.45	200.78	199.14	202.64	203.91	203.36	198.52	198.42	203.37	195.69	197.78	201.64	201.56	200.22	204.55	204.46	201.3	200.9	202.84	197.26	204.73	199.92	202.17	207.02	202.25	197.25	199.49	200.08	201.56	201.21	200.23	197.01	200.65	199.68	196.71	200.47
208.86	214.67	213.41	212.71	213.45	214.02	214.59	214.75	214.44	216.82	209.47	213.08	217.97	214.51	217.87	216.75	213.85	211.71	213.54	216.75	214.73	212.85	215.55	215.93	213.27	212.86	215.43	209.43	212.95	215.98	212.04	213.89	216.4	215.19	213.17	208.33	212.42	214	219.76	215.86	216.79	217.16	212.49	211.57	215.28	216.29	213.76	209.67	213.64	211.91
200.35	207.2	200.12	203.65	203.42	201.02	206.37	199.98	201.83	199.73	203.48	204.33	205.16	197.83	207.4	200.2	201.77	207.16	200.65	203.36	203.35	200.58	202.89	201.57	204.38	206.39	203.02	203.65	202.64	200.94	203.81	199.4	200.33	200.97	204.37	200.07	201.07	205.93	206.57	198.59	202.29	199.39	201.31	204.12	203.65	202.16	204.05	197.82	203.98	201.79
202.76	203.16	204.28	200.41	203.43	203.61	205.07	206.21	205.81	201.75	200.56	199.58	203.76	201.5	203.54	198.55	205.23	205.31	200.7	201.24	200.25	202.54	202.02	205.66	208.26	206.82	197.34	205.25	204.76	200.7	205.24	210.52	203.92	200.39	199.79	203.39	203.83	203.14	203.19	204.3	201.87	201.59	201.89	200.48	204.11	208.96	199.91	203.45	211.3	206.84
210.27	213.19	211.47	209.65	208.01	211.74	212.91	212.82	212.87	212.95	214.49	212.61	214.58	211.19	214.31	210.5	214.26	215.87	206.7	208.26	216.69	216.75	212.48	211.86	211.62	211.41	214.49	214.22	212.29	213.39	212.21	211.48	216.65	210.35	213.54	210.22	212.25	209.08	208.94	210.16	212.19	210.41	211.36	206.74	213.16	207.96	212.15	213.07	211.72	212.2
208.9	212.21	210.25	210.55	210.17	203.21	206.33	208.27	206.41	208.21	207.88	205.78	213.26	206.33	208.19	205.71	210.77	209.73	210.23	210.38	213.96	208.24	208.06	209.73	208.96	209.47	207.29	210.15	205.67	211.16	204.6	206.01	208.37	203.51	209.55	212.9	205.98	208.93	208.58	206.76	207.1	208.51	208.06	206.82	212.59	205.85	210.22	210.82	211.92	210.54
214.39	207.78	205.58	210.61	208.3	210.49	208.57	211.04	211.68	211.66	207.2	208.45	208.69	210.66	209.82	205.91	207.49	210.08	210.84	205.45	209.8	206.9	208.13	208.87	208.74	208.49	212.83	212.18	208.72	212.86	214.4	208.32	207.75	207.09	206.72	210	208.79	207.01	206.41	209.48	211.73	209.59	208.22	211.95	209.74	208.38	209.76	211.05	212.65	209.71
213.55	212.87	216.83	212.18	209.8	212.3	206.72	210.29	209.85	211.58	212.72	207.92	211.88	209.41	216.24	208.1	212.44	213.38	213.48	210.36	210.79	206.94	217.28	210.02	209.32	206.84	214.42	212.99	213.75	208.77	211.49	207.05	214.7	211.21	208.17	212.32	210.86	210.61	213.2	214.52	208.31	211.48	213.33	214.45	210.01	213.23	214.17	213.67	208.91	210.97
201.15	209.47	208.18	198.68	203.02	204.12	202.24	205.1	205.79	201.67	204.26	200.11	204.73	201.2	206.78	205.44	202.87	200.79	206.47	203	203.9	205.59	201.06	201.52	206.56	201.67	208.2	203.96	205.56	202.67	204.54	205.07	204.8	209.34	204.25	203.37	203.38	201.43	204.28	204.05	204.24	203.01	202.64	205.81	203.17	201.72	202.31	202.92	202.87	204.48
207.5	203.03	209.89	212.99	204.96	210.84	210.61	208.23	211.51	212.98	207.87	202.55	206.28	211.31	204.83	204.62	206.94	205.47	206.03	204.94	203.54	208.59	211.62	206.42	207.98	207.72	208.43	204.91	207.14	204.13	208.14	205.96	206	207.41	208.09	206.44	208.22	204.69	209.05	209.84	208.15	207.65	210.97	209.85	210.88	205.5	208.35	207.58	207.38	207.99
203.88	202.42	207.08	206.88	201.09	205.63	207.83	207.61	204.07	201.54	205.34	202.75	203.82	207.51	204.25	203.61	206.31	202.76	206.45	203.76	205.8	201.81	206.51	204.04	207.62	206.81	204.39	206.09	204.59	204.61	205.54	202.32	203.69	201.2	200.54	201.02	205.47	205.05	207.24	205.28	204.55	203.88	206.83	201.37	202.1	203.23	200.25	202.77	206.88	202.52
209.65	206.27	207.98	207.81	206.1	207.81	208.65	208.33	206.9	210.78	207.5	204.21	205.37	212.16	207.49	208.97	206.21	207.98	210.38	205.16	205.9	202.81	207.67	208.37	204.49	205.07	202.17	207.91	208.85	210.6	207.36	203.56	205.09	211.12	204.26	205.54	206.04	211.79	207.87	209.96	205.22	213.86	207.56	206.87	207.4	210.96	210.28	208.53	212.05	209.43
205.64	200.19	204.26	207.97	203.47	206.35	199.31	203.5	205.06	205.49	205.44	203.96	204.19	207.5	202.49	203.76	201.06	202.69	201.53	202.55	204.15	202.05	206.93	200.52	203.43	202.62	206.83	204.73	201.41	205.26	206.6	203.5	202.27	205.93	204.75	206.39	203.46	203.83	202.04	205.37	203.78	201.56	202.19	204.94	203.26	198.68	203.14	201.78	200.89	203.27
201.13	203.15	195.2	197.97	201.66	194.49	198.55	200.8	198.89	200.46	194.12	196.22	197.09	199.65	198.52	200.33	196.92	195.64	197.41	195.34	197.96	195.78	199.49	194.63	201.49	199.45	202.02	194.71	193.2	196.58	198.44	197.2	193.93	197.53	196.33	195.17	196.37	199.42	196.59	194.83	200.15	193.03	200.28	196.93	201.96	194.97	192.47	196.82	199.81	200.1
211.19	205.57	202.31	207.99	205.61	204.42	211.77	209.64	211.73	208.82	211.5	205.55	207.53	211.4	204.93	209.9	211.47	208.74	206.12	210.94	206.92	205.27	206.75	205.43	206.54	205	208.24	204.96	209.32	205.15	207.28	211.61	202.67	203.2	206.49	205.75	206.04	213.79	207.73	206	206.06	205.29	207.37	209.06	208.03	209.85	209.05	209.53	206.88	208.31
204.42	205.29	208.16	209.01	207.98	204.9	206.51	206.36	204.51	213.99	205.3	209.72	205.79	206.6	206.87	206.59	207.47	205.43	201.68	205.83	207.66	204.41	204.36	207.03	208.45	211.95	207.86	208.68	207.59	206.91	206.73	210.57	203.83	207.6	206.98	211.91	207.95	208.38	206.02	207.13	205.26	202.85	207.62	203.85	210.42	209.25	203.18	207.04	208.18	210.95
205.53	199.64	205.21	200.29	201.27	202.04	198.65	208.96	205.73	196.02	197.93	201.87	203.61	199.29	202.09	201.76	206.41	201.17	200.67	202.89	201.05	206.89	203.57	206.25	203.43	201.04	203.71	206.19	201.82	205.99	203.58	202.3	205.66	202.99	199.53	204.36	202.38	204.1	202.88	204.94	201.57	202.4	199.45	201.51	201.35	202.24	204.6	201.02	204.79	205.81
208.37	204.22	205.47	207.44	209.89	203.55	202.92	204.66	204.67	207.25	200.2	208.93	208.16	206.08	207.14	206.04	203.84	206.36	206.12	200.2	203.54	208.16	200.69	206.48	201.73	203.43	205.71	206.56	205.08	206.51	202.58	205.59	205.15	202.92	202.4	209.01	203.02	204.58	206.02	206.2	207.01	207.66	209.25	202.04	202.47	209.95	199.95	206.98	209.18	206.6
210.74	210.9	206.79	210.55	209.04	209.77	205.28	211.88	205.26	207.95	209.91	215.08	207.34	210.41	209.75	207.55	210.16	211.03	207.98	207.83	209.14	209.7	205.82	211.15	212.28	210.16	209.82	208.47	207.89	207.91	203.23	206.69	212.7	208.06	207.09	207.98	210.64	207.37	208.56	207.01	202.75	208.63	207.29	214.49	207.58	204.54	206.56	208.39	211.76	210.1
198.97	198.49	199.65	199.34	191.33	195.87	199.92	197.98	198.12	197.71	198.74	198.89	194.06	199.48	201.84	192.97	200.26	198.72	199.62	197.82	198.73	199.68	198.09	200.87	195.58	203.26	201.95	202.28	201.61	198.94	200.46	200.36	192.74	199.05	197.99	197.95	201.71	198.46	196.85	199.1	194.95	199.95	202.05	194.9	197.48	193.93	201.09	204.93	202.46	199.59
220.75	215.29	219.39	212.47	222.27	217.6	218.39	218.65	215.57	212.97	219.49	219.96	222.41	213.21	220.88	216.4	217.28	220.34	221.73	220.63	218.99	219.84	218.98	216.48	218.93	212.25	218.8	214.41	219.06	214.1	218.61	220.07	214.67	218.08	218.85	214.08	214.52	219.53	223.76	220.32	219.54	219.37	217.77	214.59	218.54	217.4	224.78	219.78	220.26	217.2
206.58	208.35	211.09	208.03	211.4	206.68	210.97	205.02	206.11	207.27	209.68	206.56	204.42	211.38	209.33	206.96	207.09	207.92	205.68	207.32	205.89	205.35	206.33	205.93	207.08	208.44	209.6	208.06	202.86	203.32	202.4	206.16	209.8	204.3	204.48	205.1	203.18	206.94	206.63	209.38	200.84	206.71	207.86	203.19	204.15	207.37	205.79	203.23	206.02	205.19
211.06	210.16	209.19	212.78	209.88	209.81	203.72	207.49	209.84	208.69	206.6	210	206.45	209.05	210.02	209.31	206.97	209.02	209.53	208.45	207.89	208.13	207.3	208.5	206.28	208.29	207.87	212.58	206.33	213.03	206.61	208.43	206.93	206.67	211.45	205.89	205.67	210.63	211.49	208.29	213.77	211.36	206.68	205.87	208.46	210.1	207.48	211.79	208.39	206.79
203.84	203.59	208.39	200.72	207.41	203.67	202.87	203.54	207.56	206.27	203.52	205.31	200	203.31	206.31	206.21	204.71	210.76	204.97	200.83	204.59	204.99	206.39	202.67	200.9	206.04	207.05	203.14	206.3	203.83	203.84	202.42	207.3	202.37	202.74	207.82	203.58	203.18	204.82	203.37	198.26	205.75	204.39	203.47	205.07	200.48	205.73	205.86	201.49	199.7
216.48	216.91	220.91	215.57	215.88	216.42	214.64	217.08	211.95	216.37	218.38	223.15	215.43	214.1	217.83	214.55	218.06	215.89	218.47	211.42	219.64	222.42	216.55	215.89	215.38	215.83	215.87	218.2	215.22	220.21	220.34	210.04	212.57	218.14	218.57	217.85	221.92	213.55	216.05	219.95	219.26	219.48	215.76	216.15	215.05	216.71	216.38	212.6	215.96	218.53
205.23	204.81	206.63	203.39	201.77	202.98	202.96	209.62	202.78	205.94	207.32	206.1	208.4	206.01	206.61	208.93	205.37	201.42	206.13	206.44	198.65	197.83	200.84	206.62	203.12	201.82	204.19	203.81	204.68	204.61	203.04	202.63	202.69	202.26	202.24	203.9	204.61	205.43	202.81	202.48	203.67	204.39	203.6	199	198.01	204.97	197.99	203.98	204.98	198.96
201.1	193.43	199.8	199.15	201.26	201.98	196.47	198.41	199.37	202.76	197.21	199.28	195.66	201.33	191.96	194.62	199.68	200.28	199.1	202.15	199.34	195.32	204.79	198.62	197.11	199.94	199.37	195.96	201.32	194.75	202.78	200.64	195.23	203.68	199.73	201.21	199.25	200.28	202.38	201.85	196.92	199.71	200.07	198.85	199.83	201.16	203.33	201.08	193.86	199.81
206.25	205.64	202.76	208.06	206.14	201.82	210.05	199.03	204.38	205.86	202.53	202.67	206.44	207.4	202.06	203.93	203.27	203.86	201.42	202.24	208.07	203.13	201.66	203.57	203.78	204.57	200.67	202.65	199.55	206.07	199.82	207.63	203.53	203.16	204.45	201.45	202.25	202.65	202.19	202.68	202.28	200.55	202.19	206.24	205.69	207.97	202.58	204.81	203.76	203.39
200.62	199.62	201.34	197.44	199.29	199.32	198.99	199.58	196.65	196.93	195.45	195.68	202.24	199.61	197.02	195.58	200.96	200.14	198.94	198.11	197.08	198.55	200.64	200	204.78	198.66	195.85	197.31	197.82	197.99	200.38	197.77	195.9	196.64	201.65	201.54	202.46	197.61	196.05	196.48	199.54	199.27	194.52	197.27	198.77	198.91	195.47	197.2	200.7	202.63
202.84	203.49	203.65	201.86	200.36	208.24	204.05	203.65	205.11	196.96	205.57	200.31	208.85	196.57	206.99	198.27	203.26	199.36	200.81	205.47	200.96	206.78	200.7	206.5	205.9	203.81	202.03	202.67	204.54	204.86	202.54	199.51	201.28	199.85	201.18	203.71	205.27	201.91	204.65	206.9	205.1	202.61	207.97	201.99	199.59	204.28	205.22	203.95	204.96	201.83
209.56	209.07	208.92	211.65	207.11	208.12	206.46	205.6	210.84	206.95	210.31	208.42	209.01	212.61	208.69	209.77	208.61	207.61	211.34	206.45	203.58	207.98	206.27	207.42	209.51	213.16	209.47	204.92	207.28	208.45	208.41	209.86	209	206.62	207.07	207.37	209.84	208.67	207.1	206.58	209.75	211.85	208.97	211.95	209.56	210.54	211.63	207.9	206.84	212.46
206.55	206.55	206.56	204.43	209.64	205.27	207.79	207.43	207.31	210.43	207.9	209.1	209.59	210.95	206.14	209.8	207.28	207.37	205.12	208.47	207.62	203.34	208.37	209.89	208.67	208.56	210.85	210.02	201.63	210.78	206.75	204.32	211.57	203.71	205.72	211.44	207.77	207.19	210.28	204.77	209.76	209.3	210.3	206.26	206.97	205.11	208.56	204.66	208.66	205.13
199.63	200.84	208.3	205.11	205.04	196.47	205.9	204.29	202.22	201.07	197.3	201.83	202.32	203.21	205.59	201.23	205.51	204.78	199.03	205.97	208.31	203.52	198.06	201.82	203.91	205.64	203.76	196.9	200.67	203.77	199.38	207.05	203.99	206.47	198.46	202.44	206.22	205.51	202.95	204.84	201.29	202.03	201.09	197.86	202.07	200.48	199.69	197.65	203.24	202.38
206.63	201.96	201.06	202	205.94	205.79	207.61	209.25	211.02	209.67	208.39	203.94	200.11	205.03	205.87	204.48	196.92	202.74	205.64	200.1	204.66	200.36	209.92	207.74	204.61	201.6	203.99	203.37	204.65	204.13	203.67	203.13	201.34	204.32	201.43	204.23	201.21	206.86	208.49	206.07	208.8	204.68	204.78	204.07	200.94	204.19	205.51	203.91	207.13	207.1
204.29	205.18	202.61	202.68	201.91	203.65	209.77	206.42	207.68	206.83	204.04	203.03	202.93	204.08	200.4	203.67	208.22	202.17	211.1	200.85	208.88	201.05	205.55	203.9	206.66	203.85	207.51	204.13	203.88	202.98	204.32	203.96	207.47	201.78	206.13	199.79	206.17	207.07	200.07	204.57	206.38	202.9	207.08	206.54	201.73	201.04	206.86	204.77	207.26	206.36
202.96	204.79	204.34	199.71	201.48	205.75	204.23	201.28	200.99	200.59	203.82	202.21	205.22	197.51	202.14	204.8	204.34	200.46	201.47	201.24	203.95	199.51	205.82	203.65	206.69	200.61	205.08	198.67	202.78	202.95	204.18	204.71	201.08	203.14	202.27	201	200.93	200.91	205.74	207.29	206.44	200.27	202.69	203.68	203.98	206.36	206.78	206.71	205.84	203.07
209.88	209.45	210.78	207.24	207.35	211.78	205.55	210.21	207.07	207.1	214.5	207.67	209.54	212.01	207.91	204.46	210.19	213.88	206.5	212.58	212.31	207.28	208.38	208.73	200.99	207.67	208.22	207.75	210.05	206	209.92	206.12	208.77	208.98	208.6	210.76	208.75	208.52	203.38	210.22	207.05	212.98	208.11	209.07	205.38	211.15	209.98	204.18	210.08	210.81
204.67	203.76	200.59	201.64	200.41	206.7	206.06	204.84	204.4	206.37	202.18	204.72	205.33	198.37	205.5	202.81	200.33	207.79	205.41	205.13	208.23	208.3	203.08	203.41	204.35	205.26	202.7	205.22	207.4	202.76	206.49	205.86	209.57	200.42	199.05	202.68	207.86	205.72	208.6	208.13	205.62	204.18	207.18	203.89	206.55	206.07	205.28	203.92	202.35	209.6
212.95	209.98	210.05	212.21	216.06	208.94	211.54	212.07	211.87	215.24	215.75	211.27	212.7	208.84	209.72	208.94	211.28	213.79	212.97	212.85	213.68	210.13	207.02	212.11	213.85	208.37	216.36	207.44	208.7	210.07	213.5	211.25	215.14	213.48	213.35	212.88	209.86	209.99	214.48	212.59	213.19	211.27	212.89	210.22	210.3	213.1	212.35	211.39	208.95	214.48
212.2	206.57	207.91	210.4	210.43	210.42	205.54	210.15	207.91	212.64	210.03	208.91	208.06	209.37	206.98	208.21	203.02	201.56	207.41	205.93	208.15	207.12	208.23	207.47	205.88	204.69	205.28	210.8	209.45	207.61	209.21	207.66	206.52	210.21	205.88	204.74	207.35	206.26	206.7	211.32	209.04	208.82	210.27	208.66	210.38	209.84	208.15	210.61	201.87	211.58
204.43	207.61	204.42	206.55	205.4	206.34	203.03	208.6	208.17	208.41	209.71	207.32	210.77	204.62	204.47	205.32	206.48	202.37	207.49	203.83	207.07	208.71	204.79	208.71	206.89	205.41	203.42	208.24	205.71	204.8	203.14	207.34	210.1	207.14	208.96	204.27	207.69	208.57	207.13	207.91	205.3	208.55	208.13	205.8	211.42	207.19	207.27	204.18	209.57	206.89
204.82	208.64	203.29	205.12	205.28	210.68	207.69	211.51	210.85	205.5	211.52	206.32	209.48	205.33	207.51	209.89	207.52	212.57	212.07	207.19	204.89	211.48	211.75	201.31	208.04	211.53	205.88	204.69	205.69	210.24	210.5	205.49	209.82	210.13	204.55	210.15	210.74	209.73	209.78	206.05	206.47	206.65	205.6	206.88	209.31	204.66	212.17	208.59	211.55	205.93
197.2	194	199.04	200	197.57	195.1	197.35	199.6	199.72	196.51	196.8	200.36	198.41	201.12	196.73	197.38	203.13	203.56	196.62	195.99	198.46	203.02	196.95	197.52	197.61	199.25	198.64	196.96	196.13	197.11	194.51	198.18	194.43	199.35	200.72	193.49	201.21	198.3	197.24	198.37	198.72	202.28	201.07	195.51	196.91	199.1	201.37	201.35	201.09	198.34
205.77	207.03	204.92	206.52	205.72	210.81	206.65	205.63	207.91	200.59	205.04	210.61	211.77	202.19	208.1	204.29	206.52	207.23	211.88	211.3	209.91	208.27	205.14	211.17	204.5	207.95	208.63	208.08	208.51	208.38	208.81	207.33	207.07	207.71	209.38	208.79	206.45	207.09	209	213.48	207.76	209.87	209.81	206.42	209.75	212.32	206.25	205.32	213.19	210.88
201.18	203.68	201.16	205.18	208.97	202.97	203.6	199.8	203.49	202.22	204.16	200.94	206.38	203.14	203.03	200.76	206.08	204.32	206.39	205.66	204.26	203.89	200.49	204.46	201.73	204.95	203.14	200.74	207.99	205.08	204.84	208.56	208.44	203.44	203.89	199.97	201.57	203.46	208.26	202.37	203.78	207.76	201.28	203.52	203.3	200.59	203.9	204.02	204.24	203.18
206.56	209.03	209.87	204.53	210.25	206.32	204.45	211.88	206.46	209.46	207.08	205.74	206.36	205.53	205.03	207.52	205.31	206.56	205.9	209.91	205.42	205.79	210.46	203.71	209.72	208.33	205.47	212.47	205.57	208.15	211.95	209.56	207.32	210.7	205.57	206.25	203.6	210.37	208.8	206.42	209.33	208.71	212.66	204.91	208.3	207.55	207.77	207.07	207.03	206.22
216.27	212.53	208.13	213.59	209.56	217.36	215.72	215.93	215.74	210.6	210.81	217.78	214.81	212.34	211.63	216.58	212.21	214.72	214.99	210.48	211.05	213.17	211.31	212.37	210.5	214.83	215.3	213.66	213.46	211.12	211.66	212.34	209.78	209.72	212.2	215.58	211.57	217.4	216.28	210.58	218.14	214.87	212.59	212.52	219.74	211.84	215.21	213.22	215.22	217.82
202.85	202.97	202.04	202.87	204.96	203.1	200.64	206.37	200.46	202.19	206.96	206.9	206.6	202.95	200.03	203.97	203.16	201.44	200.98	203.26	203.94	202.58	205.56	200.62	203.11	203.96	202.67	201.75	204.5	200.91	197.34	201.03	204.4	203.04	203.5	201.49	202.7	204.67	203.26	204.35	200.12	200.27	207.57	202.33	204.47	205.19	198.13	202.4	204.17	201.94
206.1	205.12	208.03	208.2	209.53	207.64	204.88	205.12	207.28	211.8	207.21	209.61	205.79	210.29	211.67	208.35	210.35	210.73	211.29	207.15	207.26	210.97	206.44	210.09	205.57	213.83	206.2	210.27	207.95	211.01	209.39	210.21	209.17	211.72	211.42	211.41	210.17	211.53	204.34	204.87	209.18	214.02	210.56	212.8	211.32	209.31	208.07	208.58	209.74	210.03
207.98	208.33	209.45	205.97	208.06	207.11	209.76	208.68	203.58	210.91	215.15	211.31	209.54	208	210.64	210.56	211.89	206.27	206.46	209.69	207.17	208.15	211.61	211.13	210.64	207.62	210.81	211.95	209.66	206	211.75	209.59	206.58	208.89	213.16	207.63	210.09	211.16	213.32	208.95	205.07	209.47	207.32	208.12	213.25	207.59	213.79	209.12	206.53	209.15
212.39	213.94	214.02	212.24	214.32	209.71	213.4	216.25	211.12	208.96	214.25	214.26	210.41	211.36	214.11	211.52	214.55	215.01	208.84	215.26	211.53	209.51	210.55	214.86	210.11	211.49	211.8	211.07	207.38	212.74	207.61	213.42	213.64	213.9	216.45	208.95	212.54	210.16	214.71	210.45	212.42	210.51	213.9	209.59	212.81	209.33	213.77	212.59	213.28	209.97
208.25	209.54	206.68	203.6	202.62	205.67	207.58	202.76	207.21	206.74	208.31	203.72	206.41	207.29	205.48	210.62	202.74	204.11	207.36	208.45	206.73	202.23	209.02	203.45	205.08	201.46	205.75	209.1	203.37	201.61	204.76	204.87	204.86	202.08	206.08	207.12	205.97	208.05	204.95	200.46	200.65	206.27	205.81	208.9	207.75	201.57	206.92	209.27	206.92	206.17
201.36	200.14	202.05	201.58	198.92	200.68	198.46	202.15	195.23	194.45	198.26	194.7	202.65	198.14	198.49	202.43	200.11	201.33	199.99	198.19	201.47	199.55	203.27	198.13	198.53	197.99	196.43	202.77	198.04	198.43	197.94	197.35	202.1	198.94	205.09	201.8	199.52	199.8	197.27	200.05	200	201.15	198.02	195.84	197.72	197.25	201.12	198.4	197.52	198.81
200.28	199.9	204.46	198.04	198.69	199.19	196.74	199.15	195.13	197.13	200.37	196.16	195.16	196.37	202.61	203.16	203.18	198.22	198.49	199.35	196.26	199.03	195.94	198.69	195.95	198.23	200.7	196.69	200.8	200.12	194.25	200.85	198.42	199.06	201.8	198.4	201.08	200.43	198.4	198.46	199.09	198.96	201.07	196.05	195.43	201.71	201.99	193.12	194.16	200.39
204.63	202.9	204.97	203.24	201.9	204.27	204.98	204.57	203.43	206.74	204.97	206.45	205.97	206.67	204.37	203.25	204.88	205.84	207.72	206.35	205.18	205.73	198.82	207.22	204.21	207.13	202.73	205.38	208.42	203.64	204.36	202.74	207.26	208.24	208.95	206.95	202.38	204.77	203.58	206.86	200.94	204.93	200.28	205.45	201.99	205.81	199.54	209.34	204.99	202.92
206.9	213.15	209.56	207.82	209.75	209.53	204.21	204.88	207.22	211.16	205.94	208.39	204.59	206.8	208.01	207.34	208.85	203.67	204.2	206.16	203.01	206.47	205.76	201.49	204.69	206.71	208.45	210.12	208.95	204.64	206.91	206.19	208.87	205.07	208.86	202.88	210.61	204.99	208.6	207.8	208.79	206.03	203.04	204.46	204.06	208.83	209.22	212.05	209.55	211.2
215.67	218.87	214.37	212.17	209.23	211.69	216.2	212.96	213.08	212.87	217.84	213.31	211.87	219.73	217.03	212.37	214.32	219.76	216.33	212.15	214.2	214.23	213.32	211.94	213.8	209.06	215.63	213.95	211.13	217.65	216.08	214.67	206.2	213.49	212.71	212.12	208.07	216.35	213.55	212.92	212.9	216.13	216.83	211.64	211.81	209.88	213.43	217.5	212.68	217.56
220.99	209.89	206.9	209.57	208.96	212.39	209.72	208.75	212.34	211.81	212.08	207.02	211.54	210.58	210.27	206.66	210.11	211.41	209.04	206.91	207.13	213.03	207.69	211.47	207.89	212.79	207.75	208.98	209.38	208.05	208.22	209.82	213.58	212.01	214.68	212.32	210.92	207	210.08	211.29	211.77	212.58	208.03	206.27	210.31	208.63	211.68	210.41	210.26	209.49
203.54	208.08	206.38	202.74	201.71	201.39	205.27	204.36	205.55	204.29	203.22	202.94	206.68	204.19	205.29	205.06	204.63	206.55	202.43	203.41	201.8	205.69	207.85	204.86	205.03	204.76	207.01	204.68	209.87	206.02	202.66	204.27	201.44	203.52	205.34	206.05	204.71	201.32	206.76	203.21	201.17	207.7	203.02	200.47	205.69	204.03	202.66	202.94	204.57	202.09
205.84	207.94	205.62	203.86	204.3	202.97	208.8	204.85	205.11	200.69	202.47	204.43	205.62	206.47	203.72	206.86	204.97	206.11	202.4	204.96	207.53	202.79	203.77	207.7	204.57	198.62	206.04	205.56	204.12	201.31	208.57	205.75	203.15	205.59	208.19	205.36	202.74	208.91	201.75	206.31	204.43	202.1	205.62	203.16	204.03	202.56	206.43	202.32	205.03	201.41
216.06	214.46	213.07	212.04	208.2	213.88	213.39	212.4	207.2	209.4	212.93	214.71	213.71	217.18	219.51	207.28	209.04	213.27	214.03	211.72	214.58	214.52	215.59	214.39	216.51	214.33	210.12	213.67	210.47	208.82	213.59	214.73	214.9	213.06	210.56	207.47	208.97	214.08	214.63	209.98	212.32	208.87	211.77	210.98	206.07	215	212.96	208.92	209.71	214.98
211.1	215.92	212.05	219.15	214.46	214.69	215.27	211.48	216.03	212.35	208.64	209.66	211.04	214.92	211.35	213.86	215.27	214.41	214.24	215.61	213.52	213.68	215.17	210.87	208.07	212.65	209.93	208.18	212.03	214.22	210.98	217.45	207.65	209.73	212.23	214.84	212.04	215.53	216.21	211.73	213.5	212.63	213.65	211.66	213.69	218.3	214.91	219.94	212.5	211.83
222.65	215.76	216.39	218.53	218.86	217.59	211.38	216.22	217.38	215.92	215.88	214.8	217.19	217.75	214.5	211.5	217.51	219.96	218.52	216.44	214.13	214.85	220.78	218.52	214.86	217.54	218.97	217.03	215.84	220.04	219.49	217.54	213.54	215.3	215.16	221	215.04	218.88	219.83	218.91	219.69	216.76	215.2	219.3	216.85	218.92	217.23	216.98	216.45	218.09
200.06	202.65	195.05	198.61	202.28	201.36	199.44	200.92	199.55	201.55	194.56	198.42	199.43	198.03	199.94	198.65	199.8	199.74	198.6	199.3	200.17	201.78	202.24	200.11	197.97	202.38	202.14	200.11	197.5	198.41	195.73	198.37	201.75	200.76	200.22	199.58	199.72	196.4	202.37	197.56	202.28	195.46	199.72	196.53	197.75	199.76	200.34	198.85	199.4	201.07
215.01	212.57	212.88	216.85	216.07	214.51	219.99	218.11	213.99	210.9	210.84	213	212.25	215.9	216.7	214.06	216.04	218.54	211.99	212.93	212.08	212.73	211.63	214.76	213.87	210.88	219.16	210.86	213.72	214.55	215.33	216.4	212.36	216.15	216.21	211.66	212.97	213.19	212.46	216.3	215.95	215.03	212.79	213.37	214.2	210.96	213.78	214.05	210.95	213.68
208.87	208.1	214.16	213.76	209.59	210.44	210.29	213.73	208.79	206.96	211.43	209.67	211.02	210.21	207.02	206.68	208.02	210.83	205.78	213.65	209.97	204.14	212.64	210.43	208.71	208.76	210.71	205.15	210.55	203.99	206.4	213.96	210.08	208.2	211.36	210.08	208.33	210.1	210.52	209.69	210.95	206.27	207.51	206.34	213.86	212.29	210.23	213.23	211.84	211.59
202.79	199.04	201.96	201.62	203.28	199.49	201.84	201.02	199.57	200.35	198.26	201.47	199.01	201.13	201.88	199.92	199.14	199.38	200.72	196.71	200.98	200.52	200.41	198.49	203.31	198.46	196.14	205.67	199.1	200.01	201.83	203.83	202.57	199.09	202.6	195.44	199.8	190.6	201.1	199.32	203.63	204.55	201.25	192.13	201.97	196.2	200.37	198.64	201.18	199.65
209.39	208.45	208.22	211.38	212.84	205.73	208.99	208.87	209.54	207.14	204.66	206.83	209.04	208.63	213.01	213.86	205.38	208.1	209.25	212.56	210.1	208.34	208.69	206.13	207.92	206.06	208.17	212.24	208.19	207.69	210.53	212.22	207.94	205.88	212.44	203.86	212.67	210.03	206.28	212.21	208.51	207.03	206.77	207.16	205.93	204	204.11	209.36	212.35	209.01
209.39	205.93	207.68	204.63	206.87	202.06	207.16	204.19	203.53	207.74	207.43	206.54	204.91	199.53	205.8	211.21	211.21	202.34	205.99	207.4	201.37	206.96	205.33	203.42	207.44	203.05	203.3	208.11	202.89	205.4	202.79	204.14	204.3	202.97	202.11	203.44	202.62	199.44	206.63	207.52	205.49	205.3	207.84	204.37	206.56	202.91	204.71	205.11	207.13	203.9
207.75	210.99	210.23	208.5	209.44	209.32	208.14	210.13	208.12	209.92	209.11	206.17	206.92	207.66	206.18	211.18	213.04	207.59	209	206.28	214.86	209.95	208.62	210.57	213.16	206.98	214.79	206.92	213.1	209.46	206.02	208.08	209.47	209.71	207.29	209.58	210.65	206.63	211.53	208.2	211.3	207.63	211.57	207.14	209.44	211.21	205.86	207.35	215.76	211.33
206.44	201.11	203.35	201.55	201.28	201.98	197.83	206.39	206.7	201.72	203.67	202.15	204.67	202.58	203.92	207.86	205.35	201.35	203.92	200.72	202.01	202.94	202.32	201.24	200.83	198.49	201.54	203.55	200.04	204.67	202.32	199.22	202.58	203.54	203.26	204.63	202.86	203.11	198.76	203.9	201.01	202.25	203.31	203.3	202.52	202.17	200.88	202.97	205.52	201.08
217.84	216.91	214.91	218.99	218.21	218.9	214.01	219.27	215.89	213.01	214.32	215.35	214.41	214.99	216.93	217.64	217.98	218.14	215.71	216.32	217.5	212.59	215.85	217.37	218.18	212.59	214.76	215.72	215.45	217.15	213.08	217.96	213.13	217.86	217.72	219.05	218.16	217.07	213.81	215.61	218.37	216.76	213.19	211.68	217.2	219.58	214.9	222.66	218.14	213.9
210.15	202.94	215.2	206.73	207.9	205.21	205.77	209.9	210.01	207.83	209.59	206.76	209.73	207.15	202.98	209.28	207.99	209.12	213.23	212.36	209.12	211.91	207.25	210.54	209.99	202.48	207.88	202.1	209.71	209.14	208.8	207.1	208.68	210.74	210.09	204.71	209.33	214.3	209.55	206.63	210.8	208.95	207.68	210	207.68	208.97	207.73	209.99	210.97	204.89
202.7	207.11	203.47	206.3	204.78	203.33	205.73	206.64	203.37	200.27	207.56	207.24	207.57	201.48	207.7	201.67	204.06	200.47	205.06	205.65	202.86	204.8	205.89	203.07	205.76	205.38	203.31	203.37	207.5	204.71	207.64	204.89	203.55	202.26	201.14	200.97	205.89	203.87	205.97	201.01	204.48	201.33	206.14	206.55	206	206.43	205.11	203.79	204.48	198.66
215.93	211.12	212.94	212.77	213.62	206.85	212.68	214.51	210.72	211.95	212.01	214.29	211.48	212.7	212.69	215.34	214.25	215.9	207.76	214.58	214.91	211.36	212.8	213.45	212	219.58	214.57	211.6	216.37	215.65	217.26	219.54	214.03	209.6	210.3	209.28	214.81	210.44	210.08	212.55	210.8	211.27	212.32	211.8	217.7	211.98	215.84	212.83	209.63	211.22
213.08	209.18	209.35	210.5	210.42	212.56	211.74	212.23	214.01	211.46	215.02	210.18	214.17	215.46	207.11	211.96	209.35	208.29	210.69	210.92	206.82	210.68	210.89	211.42	208	211.17	211.73	216.05	208.68	208.7	216.16	214.16	211.3	209.43	210.65	210.53	211.95	212.91	210.58	208.96	214.54	217.2	210.94	215.59	211.22	210.89	214.96	213.15	209.98	211.77
209.35	202.32	196.58	203.62	206.58	206.52	201.56	202.01	205.48	206.83	201.97	206.26	202.15	200.9	199.09	204.41	199.06	202.01	200.52	200.23	198.83	203.46	198	205.95	204.58	204.45	202.4	204.94	203.19	202.88	201.73	208.38	204.32	208.52	202.07	204.9	201.65	198.29	206.12	208.94	206.21	204.15	206.22	203.57	205.21	203.15	203.27	201.67	198.88	205.07
203.46	203.41	202.56	204.95	196.55	203.92	203.44	201.77	202.71	202.35	204.42	202.83	199.34	201.41	204.45	202.08	206.88	200.11	200.89	205.26	202.6	205.89	201.32	200.95	202.9	200.23	206.99	209.39	203.34	199.18	202.53	202.4	203.88	203.15	201.89	203.81	203.97	202	200.49	203.3	206.04	205.65	203.11	202.79	202.12	206.77	203.2	205.66	201.61	202.07
197.97	196.62	193.52	195.45	190.46	195.71	193.88	195.43	193.65	193.38	195.37	191.63	193.05	194.45	196.04	193.57	194.79	195.27	192.84	195.12	196.59	194.1	196.96	196.15	190.52	198.76	193.08	193.2	198.8	197.62	193.39	197.15	198.03	190.14	195.54	196.83	190.23	196.2	195.97	197.12	195.82	193.71	197.37	192.68	195.71	197.15	201.22	193.97	193.63	194.85
200.36	197.76	201.51	200.74	199.4	201.44	198.32	199.07	203.64	199.03	200.59	196.8	200.74	199.09	199.7	197.96	201.29	201.14	196.19	200.56	199.92	197.61	201.09	197.49	205.01	203.31	197.92	200.33	199.92	196.96	203.24	201.53	202.22	198.46	199.95	202.07	197.33	199.14	196.72	199.28	197.91	204.32	202.75	202.13	198.91	200.12	200.08	199.17	199.87	198.4
208.62	209.59	211.47	210.92	205.25	214.68	206.41	212.79	204.89	208.24	206.65	208.3	211.81	211.93	205.79	204.45	210.27	208.83	207.78	206.83	206.74	212.77	212.53	209.68	205.77	207.69	209.33	213.23	201.79	210.66	210.34	211	208.16	211.9	211.05	204.01	210.29	205.6	210.24	209.32	209.37	208.81	208.64	209.1	211.16	203.96	209.4	208.7	206.65	205.6
209.24	205.37	208.5	208.48	206.27	202.33	206.5	208.13	212.27	206.02	207.45	209.2	207.06	209.27	208.72	206.05	210.31	207.96	211.44	207.27	206.93	210.79	211.24	205.07	207.67	209.06	207.48	207.41	208.49	207.92	206.68	207.49	206.86	206.53	214.73	205.65	205.82	210.56	210.79	208.38	213.05	205.3	205.88	207.45	205.47	208.26	208.07	203.54	205.17	211.72
211.38	211.22	211.45	219.51	208.97	213.99	212.77	214.84	210.92	211.11	212.86	212.66	212.6	215.83	212.64	210.95	211.77	214.12	214.49	211.54	216.29	211.86	212.4	212.94	209.21	213.6	210.64	213.8	211.52	214.18	214.17	212.81	214	216.23	213.7	211.99	216.18	214.33	209.97	211.88	212.35	211.76	210.2	208.79	212.65	213.85	209.17	216.62	212.99	216.77
207.07	202.66	206.31	209.87	205.54	209.31	208.44	211.26	209.06	207.69	210.79	207.69	210.18	207.97	206.8	205.91	211.3	208.88	207.49	209.61	213.55	211.66	206.13	208.3	206.41	207.31	207.66	210.51	206.18	206.2	204.28	213.03	206.17	205.84	200.81	212.67	207.48	208.51	205.26	209.54	213.3	204.36	206.91	211.37	209.35	209.39	210.55	210.65	208.52	212.08
201.75	206.86	205.99	196.44	202.54	206.44	204.25	203.19	202.03	205.24	206.49	200.54	203.28	198.56	201.38	204.39	206.31	199.31	209.22	201.68	203.15	204.34	202.37	201.75	205.02	202.48	206.72	199.39	199.76	202.18	200.39	204.52	202.62	203.95	203.27	200.52	206.2	202.69	206	201.99	205.73	199.98	204.72	206.28	204.86	199.16	202.81	207.96	203.99	203.39
198.56	195.41	202.58	199.55	200.89	199.45	195.66	202.98	198	200.95	202.21	204.27	199.68	200.32	202.35	197.06	200.28	202.93	200.82	199.26	195.88	198.25	195.74	197.21	198.45	198.96	201.81	200.9	194.4	201.55	197.89	199.32	200.04	195.83	199.32	194.75	196.67	198.37	197.44	195.49	198.65	198.56	201.49	199.87	197.1	199.8	196.49	194.36	192.45	199.26
193.34	196.93	196.01	194.2	193.47	195.41	194.46	196.63	194.8	196.27	192.69	193.84	198.62	200.58	191.42	192.63	196.15	196.22	197.67	193.12	197.18	196.51	193.19	192.1	197.48	198.04	194.02	196.84	197.32	193.39	192.65	193.37	197.75	198.75	193.53	198.41	196.44	197.8	190.67	196.85	191.29	192.83	195.51	190.96	191.74	189.03	193.52	194.79	197.64	199.41
211.37	210.04	213.9	211.32	209.24	210.14	215.02	213.83	209.28	213.1	214.05	214.93	215.06	209.16	214.56	211.1	212.26	217.39	214.21	217.37	213.03	213.05	208.11	215.55	211.12	210.42	210.24	214.08	209.16	214.37	213.7	211.72	216.91	209.9	215.05	212.51	208.71	213.82	210.76	211.5	209.82	209.31	211.61	214.14	207.52	212.06	211.33	212	212.71	216.44
212.08	210.22	213.23	212.66	208.23	209.37	213.09	209.94	212.82	210.06	206.26	210.2	209.18	208.58	215.25	210.19	212.24	210.65	213.59	210.22	211.3	212.54	208.94	212.7	213.8	210.33	209.05	209.75	213.71	210.11	210.94	208.58	215.94	208.09	213.37	212.57	212.22	214.93	214.08	214.98	215.61	209.06	214.84	214.15	213.18	209.87	212.59	207.71	212.09	215.68
218.93	216.9	216.35	216.29	219.1	215.8	218.99	212.68	220.03	218.02	219.24	220.3	219.25	216.92	216.27	218.11	222.82	219.27	220.69	214.37	216.79	216.53	214.06	215.03	219.22	219.56	219.03	214.99	219.77	212.16	218.1	218.19	215.53	218.07	220.01	218.66	215.31	217.13	215.28	217.85	213.41	220.03	220.31	218.57	214.06	214.08	217.28	216.79	218.44	220.47
203.46	201.35	206.54	207.35	200.23	206.36	201.48	205.91	203.24	207.71	200.99	201.07	201.87	199.91	197.75	202.2	206	205.41	201.38	202.83	203.23	201.49	201.43	199.1	205.71	202.65	203.57	200.56	203.87	204.5	204.52	203.36	201.52	204.74	202.63	199.83	205.16	202.46	203.18	203.24	204.61	202.02	204.87	201.63	201.54	206.99	204.27	203.37	198	202.17
220.21	218.45	218.21	220.19	214.98	214.85	216.37	217.21	216.92	215.46	221.38	217.01	217.16	222.05	219.16	221.11	212.33	214.59	214.26	217.17	218.54	213.66	217.94	214.53	216.6	216.57	220.84	219.81	220.34	219.18	216.5	218.56	214.64	216.72	219.4	219.15	216.27	219	216.23	217.75	215.99	220.16	218.45	213.19	218.72	218.71	215.84	218.7	217.67	221.76
208.2	200.67	201.47	204.38	204.96	207.22	209.21	207.53	206.99	211.18	204.89	205.74	203.67	205.7	206.49	208.48	206.66	206.43	208.37	202.99	204.35	205.61	208.45	206.1	207.59	208.42	205.73	205.75	207.37	205.67	205.19	205.6	207.76	208.17	203.24	205.84	204.8	213.34	203.89	208.01	208.86	205.25	204.72	208.94	205.23	204.8	203.38	201.97	206.92	201.85
207.85	208.62	208.8	204.66	207.88	205.14	205.57	208.35	210.63	206.72	204.82	211.33	209.97	211.68	210.24	209.96	210.2	207.98	206.9	204.55	205.83	210.36	210.14	209.73	208.14	205.07	206.34	208.96	212.12	206.95	207.75	207.52	208.06	208.13	211.04	207.96	206.82	205.91	212.01	205.71	204.99	206.17	212.34	205.45	210.74	205.92	207.96	209.11	207.34	212.12
209.76	214.9	215.89	214.72	214.65	212.24	212.36	212.18	213.29	215.24	212.07	213.65	212.82	209.87	211.45	215.3	214.53	209.87	213.4	210.95	214.29	206.8	217.09	214.49	210.86	217.29	210.59	214.26	211.65	211.08	217.21	210.43	210.27	215.14	212.11	211.53	211.83	212.03	215.45	213.65	212.29	212.7	211.69	216.4	215.21	212.24	213.96	214.95	214.62	212.51
207.72	205.78	210.94	212.84	209.38	207.31	207.37	210.45	209.5	206.03	208.09	210.7	206.67	211.02	205.13	209.52	207.14	207.31	208.37	208.49	208.48	211.43	208.28	211.4	211.18	210.44	207.32	211.42	209	210.02	205.88	209.58	214.29	208.59	210.7	205.98	212.35	210.37	210.43	206.77	203.55	211.04	205.26	207.23	208.58	208.99	203.93	205.66	211.35	209.08
212.96	214.94	214.96	210.16	213.28	211.54	215.2	214.02	215.47	213.88	212.5	205.8	211.59	210.61	211.94	213.08	210.24	206.33	211.94	211.66	207.59	211.45	209.61	207.35	207.35	213.76	211.14	213.08	209.12	212.03	208.84	210.69	207.59	212.47	212.23	211.94	209.41	208.6	204.85	209.08	211.12	212.16	209.47	211.02	211.58	212.25	214.2	214.35	211.23	211.26
206.44	202.92	199.31	207.95	205.13	205.61	201.44	204.46	205.02	199.67	205.79	205.16	205.09	200.67	205.67	204.14	203.33	201.52	206.17	197.01	205.48	199.59	201.08	205.12	204.89	197.21	202.52	201.92	205.31	204.94	204.33	202.7	203.41	205.05	206.97	201.02	203.28	206.87	204.91	199.5	207.28	206.69	199.7	206.07	206.37	204.99	203.69	202.5	205.19	200.37
214.13	209.51	204.54	211.86	210.08	208.31	212.12	206.78	205.96	209.69	208.58	207.79	207.15	208.32	209.7	206.09	208.2	209.19	205.33	208.22	208.11	206.88	209.22	207.7	210.58	203.73	212.78	210.49	205.53	202.62	210.17	209.14	212.25	211.64	210.66	209.15	208.38	214.9	207.68	209.29	209.63	207.03	204.58	207.18	209.75	203.92	205.87	209.84	211.59	208.62
204.73	207.78	206.62	210.3	206.09	209.38	207.82	208.2	206.69	209.25	205.66	207.25	212.38	207.79	210.58	212.33	206.26	206.65	207.04	206.35	208.07	208.31	205.25	206.11	206.97	207.52	211.29	208.29	210.44	206.64	205.57	203.76	206.57	205.88	206.36	204.86	204.86	206.86	209.48	203.96	208.15	203.11	206.35	207.96	207.16	208.63	208.55	208.07	209.92	204.01
209.38	206.91	205.9	211.81	209.59	205.64	204.98	204.3	207.89	209.66	207.26	204.23	208.24	205.29	206.41	211.06	204.1	206.7	210.24	207.13	204.11	203.79	211.66	205.21	209.83	205.52	207.3	209.03	209.86	203.78	209.2	209.39	210.98	209.35	205.58	210.99	210.85	205.26	204.46	203.74	210.04	207.26	206.41	206.1	211.05	203.21	201.17	204.61	206.84	209.9
202.54	207.15	204.36	204.44	206.9	204.51	204.57	207.95	207.59	204.79	208.61	203.9	206.53	200.64	208.06	203.92	203.52	201.36	204.6	206.9	202.43	203.14	203.21	204.61	206.5	205.94	208.95	201.31	204.93	207.15	204.65	202.48	206.08	203.16	201.51	204.8	197.66	203.8	199.67	205.85	202.18	208.27	203.35	204.48	204.23	204.94	208.19	197.46	210.58	208.5
203.97	198.95	200.63	203.64	200.91	200.93	205.17	205.14	203.82	207.14	205.53	205.26	203.03	203.01	201.63	202.45	204.69	199.63	207.22	204.5	201.4	203.7	200.05	201.93	204.9	202.69	209.6	200.46	205	201.48	199.29	203	201.29	205.13	204.59	204.81	201.75	204.5	202.83	207.85	204.86	207.42	199.67	202.76	202.54	204.39	209.41	205.48	204.26	206.28
204.81	207.23	206.14	205.43	210.05	208.01	208.87	205.45	204.86	204.77	207.2	206.53	209.9	206.89	206.32	212.98	211.21	200.59	207.74	205.16	209.27	208.98	208.64	208.91	207.39	206.03	208.33	211.48	207.52	209.09	208.41	206.95	210.33	202.44	207.68	203.9	205.83	207.79	204.7	204.41	212.04	207.1	208.41	208.19	207.69	210.55	206.91	211.04	211.27	206.32
203.62	203.36	203.67	205.51	201.92	205.4	206.88	202.14	207.05	202.99	207.9	202.6	205.89	202.3	200.92	205.19	204.27	201.4	208.02	201.83	204.32	206.92	204.24	206.92	203.29	206.58	205.1	204.22	208.73	203.07	202.81	203.91	204.11	201.8	202.76	206.22	206.55	206.4	205.02	204.46	204.11	201.73	200.96	205.21	202	204.18	204.69	204.38	208.81	204.13
195.74	205.51	202.89	201.24	199.69	197.73	198.12	200.29	195.99	203.29	203.34	196.88	197.82	196.41	200.25	198.3	198.33	199.26	198.11	196.61	203.18	200.21	195.49	201.75	201.22	198.91	198.98	203.13	201.46	203.56	199.91	196.44	196.49	196.12	196.43	201.12	198.08	197.1	199.02	197.74	194.77	200.4	194.87	201.41	199.66	197.39	198.57	201.88	198.3	202.07
201.25	204.65	203.53	200.93	205.9	201.38	199.92	203.09	205.32	198.79	202.31	201.72	199.88	203.16	203.21	202.08	202.18	200.83	203.35	201.8	201.82	199.85	202.4	200.71	201.41	202.74	202.92	199.59	207.62	199.82	199.58	199.07	205.04	201.31	198.8	200.51	198.19	202.08	204.88	198.9	200.99	204.67	204.09	199.55	203.52	198.26	197.4	201.96	204.14	205.52
198.59	205.17	205.12	204.6	202.58	207.28	203.3	199.66	204.84	199.7	203.62	197.9	206.18	204.52	201.17	205.14	205.1	200.79	199.37	205.89	203.64	207.18	203.66	204.02	203.71	201.17	202.56	201.77	205.22	207.76	203.69	205.07	204.11	200.01	206.85	202.86	204.92	206.28	204.55	202.21	198.72	202.08	207.54	200	201.84	205.8	206.75	199.02	201.2	205.07
214.72	214.36	211.55	212.47	208.63	206.82	210.59	209.11	211.89	214.35	212.75	209.69	215.22	207.1	214.68	209.77	215.34	212.82	208.34	210.72	211.88	214.58	212.39	214.2	210.28	208.8	215.8	210.9	215.55	210.41	215.35	210.35	211.69	212.44	207.35	206.79	216.07	217.01	209.34	211.68	214.02	215	214.3	212.6	212.68	214.86	214.17	210.49	214.29	214.56
204.17	199.39	200.86	198	198.48	201.73	203.39	193.61	198.33	199.78	199.25	199.04	200.21	197.55	199.95	199.87	195.36	195.71	202.11	196.1	196.2	197.55	203.37	195.38	200.03	198.86	199.22	195.12	195.44	193.47	198.7	197.69	198.36	199.05	195.89	197.29	197.88	199.38	198	203.45	197.34	200.39	199.46	200.53	197.71	206.18	200.74	196.32	199.45	200.91
199.91	203.2	202.75	201.19	196.86	201.41	202.53	197.9	206.74	199.41	196.78	198.19	198.63	202.39	194.49	205.21	198.42	200.97	198.45	199	199.95	196.27	199.48	205.22	197.45	202.02	200.97	202.05	199.63	202.8	201.79	199.83	200.66	204.16	203.25	200.2	195.86	202.8	203.22	201.79	202.15	204.17	207	199.34	201.54	196.03	199.15	196.55	199.92	203.2
202.45	205.58	201.04	207.96	209.74	205.23	206.72	202.11	202.24	207.39	207.29	204.03	204	206.11	206.26	204.1	207.62	200.07	201.24	204.12	200.03	203.84	207.52	207.51	202.72	204.73	207.91	205.04	203.77	201.84	203.09	199.15	206.48	201.26	202.52	206.38	203.92	209.11	201.87	197.93	202.97	206.64	202.75	202.79	207.31	202.61	206.31	200.33	202.88	202.43
203.08	198.43	196.92	202.4	203.72	201.7	206.46	205.24	200.8	206.1	201.1	203.48	202.11	203.01	203.32	201.41	201.91	201.05	200.33	201.96	201.66	203.42	199.86	201.38	196.61	201.61	199.87	200.83	204.33	195.25	199.7	200.4	201.65	201.98	204.71	201.46	199.88	195.26	199.54	201.89	201.39	203.09	200.2	199.34	201.89	203.28	200.01	200.91	198.22	201.92
189.15	191.43	201.12	196.74	193.45	197.44	197.51	190.93	193.87	194.01	195.05	194.78	196.68	195.24	199.38	194.11	195.98	196.21	192.3	192.16	197.74	192.88	197.39	191.35	193.58	194.03	193.35	189.85	196.44	195.85	191.41	194.79	194.87	190.39	194.39	192.02	191.22	194.05	194.71	193.11	196.6	196.15	194.08	194.13	191.54	190.47	195.71	194.73	194.34	196.71
199.23	200.31	202.35	200.6	202.88	205.79	203.28	203.94	205.16	199.78	202.65	200.74	198.9	202.79	202.01	200.65	202.04	205.28	204.31	203.05	201.82	205.38	204.51	202.34	203.57	200.54	199.56	199.98	199.04	208.3	201.68	199.71	203.04	196.02	207.27	203.28	200.35	201.18	202.45	202.84	203.05	203.79	202.87	200.79	200.96	202.15	203.34	204.8	205.19	201.82
207.95	214.79	211.13	211.36	210.6	215.8	212.44	215.61	213.15	209.68	209.77	209.49	210.6	215.08	210.96	213.81	215.63	215.32	220.31	220.52	214.6	214.08	212.97	212.29	212.41	216.57	212.56	211.11	212.22	209.16	211.05	212.81	215.48	212.88	210.25	217.53	214.42	214.06	211.93	211.98	210.61	213.77	213.47	218.04	215.47	214.01	212.92	213.52	213.04	212.25
207.54	207.46	210.68	206.79	205.52	210.49	202.42	205.53	204.62	206.37	205.6	207.61	209.63	211.2	214.96	206.94	206.63	212.52	209.67	208.9	207.78	208.25	205.03	206.74	205.14	207.69	212.02	204.46	208.76	206.68	210.71	208.89	209.66	209.72	204.87	205.62	208.31	209.43	207.12	206.6	212.2	209.37	206.72	206.97	207.13	206.48	208.58	205.83	207.5	208.55
210.22	208.56	209.04	211.06	208.86	205.72	208.42	209.58	206.2	207.94	208.67	209.5	205.29	207.75	211.41	206.16	208.32	207.64	206.85	205.25	210.29	202.8	210.33	209.29	206.16	207.54	206.95	207.37	209.91	207.6	208.06	209.86	208.14	203.13	211.74	207.69	208.4	210.17	210.33	209.7	216.17	210.08	205.1	209.03	202.22	209.68	205.18	209.86	208.09	211.02
209.69	208.29	209.76	209.88	208.35	207.68	212.14	212.81	208.01	212.46	214.05	214.55	213.28	210.77	209.25	211.64	208.66	208.55	211.56	208.77	207.2	207.58	210.84	207.73	204.56	207.07	211.24	209.43	204.72	207.09	209.52	211.55	205.37	210.24	208.31	214.32	209.9	210	212.34	207.71	210.92	209.31	205.42	210.23	209.02	207.71	212.11	209.24	208.64	207.82
209.3	204.18	208.09	204.24	207.1	206.09	203	207.41	204.54	204.49	208.83	204.72	208.92	206.56	207.31	209.12	206.29	205.26	207.26	205.55	206.28	202.57	203	205.18	205.74	206.9	205.17	199.9	209.61	203.75	208.12	206.53	202.23	203.54	207.59	207.29	205.07	205.83	207.85	208.09	203.1	208.87	208.57	208.28	200.06	207.76	205.07	206.23	204.76	204.09
203.22	200.79	200.43	194.55	200.7	200.12	196.69	203.17	199.38	201.23	199.58	205.32	200.48	202.47	198.23	202.54	202.37	200.77	199.71	198.11	202.62	196.75	202.25	201.46	203.94	202.83	202.7	200.16	201.34	202.42	203.07	197.6	197.12	198.8	200.97	199.03	200.26	198.23	205.33	193.44	197.15	199.08	199.6	200.28	198.67	201.63	203.9	198.33	204.15	201.82
208.87	213.88	212.99	211.31	216.13	212.08	211.63	209	211.2	215.44	211.71	213.69	215.09	215.65	211.51	216.25	211.62	212.18	212.4	213.53	210.04	212.41	212.14	212.65	207.51	211.96	216.37	209.03	213.72	209.88	213.03	218.98	214.26	211.23	208.79	218.64	214.06	211.36	208.93	211.38	214.5	216.38	209.54	207.77	215.16	207.5	210.56	213.27	210.75	213.23
210.82	214.2	215.02	211.12	208.73	212.43	213.45	213.61	209.69	214.66	211.94	210.79	210.37	212.28	209.11	209.96	211.62	209.05	212.55	209.78	210.44	215.51	209.28	209.99	210.81	214.21	211.41	215.1	212.19	210.29	214.35	208.04	211.23	211	212.69	211.47	212.52	214.9	211.99	209.03	209.24	213.24	210.06	208.9	214.36	210.82	210.46	211.41	211.28	209.28
211.84	214.09	211.77	210.58	214.55	211.85	213.66	215.16	210.29	212.99	209.46	211.37	208.75	208.69	210.76	208.54	208.59	206.86	207.07	211.98	211.91	207.98	211.17	216.11	213.77	210.86	211.17	210.92	208.83	210.99	212.77	213.93	207.52	213.31	211.58	212.08	214.08	215.31	211.11	206.41	211.46	211.42	211.35	214.78	214.17	213.47	214.11	214.55	210.05	211.75
201.54	200.66	201.75	204.23	204.75	204.64	207	202.12	206.06	204.63	203.39	203.6	201	201.32	203.73	200.93	203.03	198.59	204.76	202.7	204.24	200.4	200.79	202.56	204.77	202.29	201.3	198.75	208.05	200	203.8	201.42	199.27	204.04	203.33	200.22	205.65	201.83	207.58	199.18	204.48	201.12	202.64	197.35	204.15	207.41	203.69	201.22	201.39	202.75
194.92	193.92	191.56	195.23	190.02	198.68	193.09	196.1	199.64	198.6	188.37	192.93	196.24	194.59	192.1	192.66	198.54	198.85	193.39	194.15	189.45	197.04	200.07	197.68	196.06	193.73	195.93	195.72	195.44	195.05	189.77	192.88	193.89	197.67	195.03	189.72	194.46	192.16	192.85	197.23	195.37	193.31	195.47	191.65	197.81	192.75	190.59	193.23	190.3	198.01
217.6	217.01	218.68	219.59	215.98	219.2	222.15	213.45	217.93	219.46	219.55	219.64	213.08	219.27	220.11	219.55	216.52	216.07	211.69	215.88	211.52	218.83	217.71	217.13	213.16	216.21	216.16	221.16	217.69	218.59	216.9	215.9	216.34	216.42	218.15	219.75	214.57	221.06	217.35	219.52	219.4	211.42	213.91	215.38	222.44	216.54	215.22	219.78	216.34	217.78
202.8	205.48	211.55	210.88	212.29	208.28	210.15	207.63	208.62	208.87	218.88	206.11	207.43	207.06	210.84	210.43	210.73	202.86	211.68	206.2	206.26	211.56	207.47	208.75	207.75	210.43	206.35	205.92	210.83	209.76	211.58	210.56	207.93	208.43	209.31	207.46	208.93	205.44	208.37	210.38	203.29	208.67	209.33	208.3	208.78	206.86	206.68	210.92	209.7	213.41
201.08	203.82	204.58	199.74	199.26	204.12	200.94	200.06	203.12	203.65	204.71	205.17	208	198.34	204.41	202.66	199.97	209.12	201.29	202.31	205.26	204.33	206.03	202.64	202.63	202.47	204.18	199.65	203.09	199.92	208.14	204.8	198.89	202.42	207.93	206.33	199.83	203.48	201.62	202.94	206.86	207.03	201.97	207	202.44	202.88	202.22	202.76	203.34	206.61
202.96	200.09	202.47	206.27	203.9	211.11	204.6	202.24	208.1	206.06	202.44	203.12	203.91	203.61	205.32	205.03	203.21	207.39	207.88	210.11	203.16	207.98	204.29	201.59	201.17	207.25	205.33	197.88	201.77	206.71	205.49	209.68	207.28	201.41	205.95	204.94	206.5	203.14	204.84	206.97	204.21	202.32	209.31	204.93	207.59	207.56	205.08	205.23	207.08	204.94
204.13	211.72	210.12	207.54	208.39	209.44	205.06	206.54	205.19	210.94	202.99	211.05	205.46	207.64	203.04	205.43	205.32	210.89	209.99	207.81	208.7	205.82	205.98	206.9	206.07	209.5	205.91	210.96	208.31	205.45	204.14	209.33	205.54	203.31	208.76	205.91	207.69	206.99	205.36	207.35	208.85	205.38	208.21	205.7	202.76	210.11	208.22	206.98	211.59	209.06
205.69	206.56	206.45	202.03	203.14	202.48	205.85	207.63	201.9	207.52	201.49	202.9	202.26	205.01	203	205.86	205.56	196.82	203.58	205.93	208.97	198.28	206.61	203.51	205.65	201.64	205.06	209.35	205.1	204.77	204.22	199	206.06	201.37	202.16	205.05	202.32	200.85	205.73	204.19	203.71	203.64	202.37	203.72	202.59	199.46	204.78	204.57	202.42	202.3
215.04	210.62	215.53	216.62	213.3	216.27	217.07	218.98	214.29	213.9	217.37	215.42	209.68	214.61	211.84	217.06	210.61	212.16	214.02	209.71	213.7	218.53	212.42	213.7	212.04	214.17	212.29	212.72	211.72	215.87	213.12	212.98	212.06	214.96	216.72	212.29	216.99	212.33	214.91	215.12	210.01	217.04	213.36	217.39	215.8	215.18	214.59	214.56	211.61	214.18
214.42	224.69	218.74	217.83	218.94	218.76	217.05	221.62	217.37	216.5	221.82	222.77	220.47	221.47	218.58	218.56	216.82	219.23	220.47	216.66	215.4	218.13	215.62	216.31	221.04	217.46	217.48	213	219.45	213.61	220.53	216.23	216.02	218.34	221.56	219.84	220.26	218.73	219.93	217.39	217.45	222.45	221.12	223.08	220.6	214.1	218.48	217.12	213.27	215.53
210.07	209.33	210.06	209.55	206.89	213.55	212.4	209.23	208.22	209.05	210.16	209.58	214.72	210.17	203.74	207.71	208.54	212.92	210.19	209.08	210.13	205.59	210.26	213	208.75	206.39	209.61	207.78	207.31	209.21	208.3	210.63	215.04	210.73	209.82	207.12	207.91	214.35	208.63	210.89	208.18	203.1	212.89	209.28	210.08	205.58	212.01	208.76	210.2	208.31
219.89	215.42	214.84	219.02	216.34	215.78	215.47	217.31	216.13	220.45	214.27	219.7	216.68	219.38	215.17	219.48	217.85	219.73	213.85	216.56	219.09	216.84	213.73	214.11	211.52	213.09	214.68	215.48	218.24	216.8	215.28	216.38	215.56	219.69	214.24	216.63	218.46	213.84	218.79	217.86	218.16	211.37	219.89	216.55	217.09	218.98	215.73	220.28	220.65	220.82
212.01	209.51	209.77	207.91	209.9	210.53	209.76	209.22	205.57	207.61	207.26	207.42	208.41	206.36	211.11	207.87	205.51	207.73	207.41	211.77	208.59	204.81	213.34	209.29	212.69	207.84	209	207.03	207	206.23	207.05	204.52	213.17	206.36	206.41	207.43	206.18	211.28	207	207.46	208.48	207.67	206.05	207.54	204.32	210.28	208.69	212.67	209.58	205.47
208.75	206.39	204.32	207.64	204.69	205.87	206.22	205.03	206.34	207.87	206.56	206.99	209.27	209.24	207.19	206.35	203.45	205.08	208.86	208.91	209.39	205.11	211.77	211.55	208.31	208.95	206.33	206.33	208.93	208.69	208.46	211.45	208.78	206.51	207.32	206.63	205.26	202.75	207.47	206.64	205.65	206.24	210.06	209.29	208.29	207.84	204.37	206.69	204	206.18
198.21	200.44	201.44	197.54	199.19	202.81	197.37	198.09	202.35	195.86	195.01	200.06	201.86	200.52	200.78	204.45	202.07	199.44	196.35	202.53	198.41	195.53	200.35	201.09	198.16	198.22	204.19	199.62	201.52	196.82	196.15	203.7	201.43	199.02	206.64	198.69	196.91	195.12	198.3	200.33	202.52	197.96	202.74	200.11	198.62	200.18	199.67	199.31	200.86	199.04
210.59	214.02	218.57	210.83	215.59	208.65	215.15	213.91	215.67	213.22	215.9	208	216.18	210.16	209.4	212.31	211.84	211.38	212.46	210.72	211.57	211.92	210.02	219.37	214.68	212.86	214.38	214.44	214.92	210.86	208.01	215.12	211.91	211.77	214.76	213.03	209.24	213.31	214.26	209.29	212.08	213.36	214.29	214.74	212.31	213.17	209.71	210.58	215.81	214.23
198.74	202.98	198.1	199.13	202.99	196.15	203.49	197.32	199.45	200.4	204.34	202.64	196.63	199.43	197.88	199.17	198.91	204.06	194.35	201.79	197.89	197.42	198.14	201.44	200.25	198.23	199.76	200.78	207.35	196.3	200.32	201.02	198.74	203.11	197.47	199.94	198.49	204.52	201.92	195.75	197.61	204.94	210.54	201.08	199.26	198.47	198.04	203.66	199.46	202.61
200.26	202.4	198.23	202.92	206.34	202.7	201.2	196.79	206.95	206.21	205.88	205.93	203.01	202.73	204.37	205.31	203.71	201.06	207.56	204.71	203.58	207.87	203.22	205.54	202.56	208.51	209.71	200.67	204.53	201.75	204.51	202.67	202.08	200.39	205.44	199.83	200.94	200.84	203.85	199.43	201.99	204.65	201.03	206.36	206.14	207.72	204.36	205.52	204.04	205.52
220.11	216.08	212.24	219.32	218.58	211.65	214.75	216.61	216.07	222.2	215.09	218.52	216.78	220.62	216.22	218.72	218.29	219.33	216.17	216.39	220.56	218.84	215.32	218.27	215.88	219.35	213.23	218.68	225.8	219.51	217.52	219.93	220.84	219.06	220.72	220.24	220.19	216.27	215.05	218.23	221.36	218.37	219.46	214.49	214.67	218.39	218.03	214.39	214.83	221.82
218.45	213.56	214.39	213.9	216.44	215.62	214.46	212.52	217.78	210.86	210.47	217.75	210.39	212.47	207.2	211.7	212.53	212.96	213.42	210.05	217.82	212.72	215.26	212.91	217.66	211.99	214.77	208.83	215.81	213.72	218.15	214.61	214.58	214.88	215.27	214.96	209.17	210.85	216.29	215.23	213.52	211.52	217.66	215.37	215	211.99	218.77	212.39	217.71	215.13
210.99	210.18	209.3	207.62	206.65	208.8	207.87	208.28	208.64	210.81	214.14	207.4	207.45	209.91	213.09	215.59	206.98	209.36	209.82	209.25	213.73	209.46	207.15	209.03	207.58	214.61	209.26	207.79	204.76	207.82	208.54	210.1	206.49	205.78	207.68	209.58	207.3	209.49	204.56	208.57	208.27	210.89	207.83	209.41	206.31	209.27	201.74	207.54	209.68	206.91
206.82	211.36	206.78	209.83	208.49	210.83	208.77	212.55	207.32	209.69	208.01	209.73	210.19	206.4	209.37	210.55	208.58	208.24	210.72	208.25	211.24	206.08	210.22	208.61	210.67	208.5	206.76	210.71	208.51	204.74	212.28	210.44	210.58	205.21	205.86	207.48	208.7	208.74	211.36	209.73	206.48	209.26	211.08	212.55	212.05	208.08	210.19	207.5	206.13	211.09
204.74	210.32	210.57	207.06	206.29	202.93	205.8	208.02	206.53	209.28	209.51	210.33	207.45	210.52	207.38	206.26	210.38	203.01	210.27	209.04	205.74	209.83	206.22	212.44	210.86	210.67	211.03	208.28	206.14	209.42	204.74	213.84	207.95	208.71	206.19	207.21	210.3	208.28	205.41	210.98	211.55	206.86	207.36	210.79	207.51	209.54	207.48	204.21	207.32	208.08
208.94	200.03	203.1	204.73	200.96	203.97	204.54	204.87	207.1	202.72	206.88	201.93	203.84	207.41	203.74	202	203.41	206.22	202.64	202.7	201.06	207.37	200.85	203.81	206.66	204.3	202.1	207.6	205.18	202.16	202.31	207.07	204.06	203.89	205.73	207.24	200.75	206.48	206.94	200.9	202.11	204.78	198.6	199.25	205.82	200.91	201.78	202.51	205.61	204.32
214.71	215.47	214.21	214.49	214.2	218.86	217.14	216.6	217.49	214.82	215.42	213.18	217.47	219.65	213.04	221.85	215.65	218.13	215.02	216.51	214.98	217.61	214.2	221.62	218.71	212.59	215.24	213.72	215.42	214.4	219.43	217.49	218.76	215.31	217.23	216.91	218.22	212.78	216.71	216.31	216.04	214.07	217.85	215.49	218.91	214.64	214.62	219.64	217.78	217.57
202.86	203.57	202.56	200.98	203.22	197.76	200.3	199.46	204.14	201.34	203.47	204.53	200.16	202.6	199.35	206.1	202.34	202.19	203.93	205.52	198.9	200.64	203.43	200.27	198.47	200.7	207.64	202.91	205.55	200.93	201.06	206.53	201.06	203.72	200.81	205.75	201.84	203.21	204.11	199.46	206.21	203.35	201.13	203.83	205.25	204.17	204.32	203.17	202.89	201.32
204.59	201.14	199.61	201.55	206.47	207.47	203.05	197.24	201.3	202.88	202.58	205.25	204.35	202.3	204.14	200.8	203.88	201.05	200.24	198.11	202.55	203.71	203.83	201.36	201.85	200.72	203.21	203.29	202.71	198.84	202.39	199.84	206.46	204.18	201.65	201.25	204.45	204.82	199.07	205.3	207.66	199.12	203.02	203.64	205.93	204.34	201.91	203.8	200.23	199.87
207.77	207.59	207.65	207.86	208.78	204.43	206.63	209.48	204.75	209.07	207.82	205.3	209.44	202.48	209.91	205.48	208.36	211.05	206.65	207.19	210.64	207.28	205.88	206.63	200.72	209.02	207.33	207.46	207.02	205.87	208.79	203.97	210.9	205.59	209.17	207.76	207.52	209.37	207.93	210.13	207.35	208.3	208.28	209.56	202.61	212.97	207.05	203.97	205.02	206.75
199.56	201.49	199.75	200.27	197.84	202.46	197.55	200.34	201.92	197.49	199.54	197.09	203.72	203.94	201.36	203.11	200.42	201.05	198.11	199.76	200	197.53	198.72	202.38	200.28	198.78	203.01	200.31	198.62	202	200.25	196.06	203.81	201.57	204.02	199.86	198.88	201.75	202.6	196.76	200.99	199.55	198.62	200.98	197.26	205.33	201.16	201.1	199.89	207.32
201.06	208.8	206.03	201.94	203.2	203.33	205.95	205.08	207.3	207.42	205.18	201.05	203.26	206.98	199.69	200.31	205.64	199.83	201.77	205.18	203.66	206.71	202.48	200.64	206.53	205.4	202.25	200.69	205.36	203.94	202.97	201.34	203.93	201.04	205.09	203.01	204.54	206.02	204.05	202.17	203.09	203.28	200.32	205.27	203.34	209.71	200.52	205.72	204.06	196.37
194.28	190.68	192.37	193.36	199.45	191.98	192.07	198.91	195.1	197.5	192.65	190.93	194.57	188.57	194.26	198.66	195.17	194.52	195.46	195.07	195.59	194.53	196.4	196.22	198.19	198.23	192.08	191.36	198.08	191.73	195.6	192.45	195.37	197.27	194.4	195.4	191.76	193.73	190.56	195.07	194.97	196.94	194.81	195	195.89	196.71	191.67	191.08	190.99	192.86
201.54	198.44	203.36	202.13	202.28	201.59	205	201.46	203.72	199.14	205.15	204.85	201.88	203.04	198.99	202.45	203.78	202.86	202.01	200.52	198.88	202.33	199.21	202.06	202.44	205.49	196.52	205.53	201.23	201.94	204.62	200.61	203.17	206.07	200.57	200.79	199.93	207.72	203.11	206.76	202.64	205.44	205.29	207.61	204.53	201.54	199.04	200.56	202.07	200.1
209.97	208.46	209.62	206.56	205.73	210.05	208.47	212.97	210.78	210.57	207.57	208.82	210.44	210.29	206.23	214.07	210.29	210.14	209.76	209.02	205.75	205.54	213.04	211.57	208.59	211.44	211.9	214.1	210.46	207.26	209.23	208.78	205.06	204.65	207.13	213.19	213.67	206.61	206.04	210.81	205.99	213.75	207.25	210.22	208.38	206	207.29	205.43	207.62	209.22
212.66	212.3	211.2	210.79	213.22	210.83	213.14	219.49	215.14	209.63	213.94	212.2	213.07	211.14	213.11	209.19	211.3	214.28	210.09	207.71	214.63	214.44	213.33	212.87	213.25	211.12	211.67	212.32	212	212.09	214.03	211.03	214.32	211.99	211.25	215.45	215.53	209.37	211.04	214.22	209.62	208.27	211.39	210.6	215.4	212.99	212.58	214.85	216.25	211.15
211.6	207.95	207.77	213.51	215.26	209.32	210.21	216.93	213.71	213.25	213	212.97	208.85	213.58	208.61	213.74	211.74	212.73	216.05	212.46	214.47	208.78	213.15	213.57	212.75	211.62	213.72	211.47	213.64	210.95	208.79	209.84	209.81	209.34	211.82	214.26	209.16	209.81	216.35	208.45	210.78	209.06	208.82	215.19	214.02	211.84	210.88	208.6	211.6	212.68
195.65	193.63	197.21	198.17	197.7	200.11	200.4	195.48	194.06	197.91	199.76	197.23	201.37	201.95	198.13	197.08	199.81	199.09	200.84	202.49	201.54	197.2	199.44	196.11	198.57	198.96	199.83	197.76	198.46	191.83	194.65	199.11	195.3	198.8	199.03	195.28	203.19	195.89	197.82	195.47	196.35	202.4	194.07	196	201.03	197.02	198.67	198.37	198.78	201.94
211.2	211.33	209.5	210.84	212	216.75	217.18	208.88	214.94	215.6	211.5	213.14	213.34	213.27	214.94	207.36	209.53	212.31	209.37	208.69	213.12	214.99	212.6	209.66	212.32	213.08	213.01	214.95	212.52	213.07	214.76	207.65	217.16	214.79	211.09	214.98	210.69	212.37	212.06	211.03	213.49	210.73	216.19	214.76	209.24	211.46	218.41	211.8	210.07	216.6
197.3	204.05	197.58	197.95	193.53	199.06	200.68	199.66	202.91	196.82	194.27	203.66	200.48	200.27	200.85	201.22	198.76	196.58	196.18	196.59	205.38	200.29	202.35	199.3	193.96	200.5	195.64	195.77	194.56	198.47	201.23	198.5	198.48	197.32	200.86	199.58	197.28	198.95	195.94	195	196.64	198.77	196.06	201.74	197.29	199.95	197.53	196.29	199.34	198.41
208.85	204.76	208.03	205.19	203.75	204.83	207.31	201.02	204.56	203.81	206.84	207.24	208.94	207.51	206.09	209.71	199.26	204.36	203.55	199.87	199.78	206.79	204.38	199.69	205.62	208.17	202.84	207.88	206.11	202.04	203.07	205.34	205.85	203.73	205.07	206.91	202.25	204.19	205.07	204.35	207.52	209.45	207.32	209.63	201.36	207.63	205.23	208.32	205.68	199.98
210.34	215.89	212.72	216	218.34	213.98	212.29	217.41	219.25	213.69	211.33	215.55	217.5	211.21	216.01	210.08	215.95	209.82	212	213.17	211.16	212.4	215.21	212.27	213.41	213.49	212.38	213.02	219.81	208.9	209.33	213.72	210.11	210.87	212.68	210.6	209.84	212.61	213.26	214.33	209.61	216.94	217.99	213.5	212.27	215.29	215.77	213.19	212.21	211.36
199.74	192.11	195.51	199.61	199.78	199.92	197.9	200.16	204.17	201.65	199.33	198.89	204.46	204.66	196.61	196.85	200.6	199.93	196.45	193.67	197.3	198.75	198.21	198.2	203.77	199.96	197.6	196.62	199.12	201.33	201.47	198.83	201.97	198.34	201.49	197.08	204.49	201.35	195.56	204.87	198.32	200.26	198.85	198.79	202.02	200.88	201.5	197.95	201.65	196.98
211.33	210.02	212.16	214.75	212.42	212.69	215.5	217.13	212.14	214.35	210.47	216.09	213.93	209.45	208.17	209.49	215.79	209.19	213.83	214.56	216.49	217.05	210.64	215.04	210.31	210.64	208.71	212.98	214.18	215.01	213.31	218	207.92	214.26	214.64	213.04	213.09	215.09	211.86	211.72	206.18	214.13	212.8	212.01	209.03	209.26	212.03	209.27	215.64	211.87
214.52	217.98	213.35	217.99	219.97	215.38	215.01	219.66	214.14	213.98	219.79	217.62	223.49	220.31	216.54	217.11	215.52	214.8	216.95	215.66	215.78	216.97	220.59	219.46	218.1	216.36	217.2	215.32	212.77	216.54	221.41	217.51	218.15	219.64	221.44	210.73	218.44	224.39	216.43	220.63	218.75	217.44	214.4	215.38	220.07	216.9	216.49	215.25	214.94	213.89
197	197.86	200.05	202.69	203.21	201.94	202.96	196.42	198.03	202.42	201.33	202.52	199.5	199.48	202.22	199.44	198.56	206.72	199.98	195.95	197.34	196.77	204.08	195.13	199.85	203.42	201.2	203.37	198.28	203.85	199.92	197.74	200.82	200.61	200.96	203.22	199.99	198.73	197.67	200.86	200.53	198.45	196.82	197.81	198.47	198.07	197.07	202.21	199.28	200.09
214.52	215.92	216.87	217.94	213.38	217.95	218.17	217.71	210.43	220.39	218.63	219.78	220.05	218.17	218.48	217.83	215	214.5	215.13	214.6	215.06	218.81	217.38	212.76	219.24	220.99	220.6	220.97	221.73	216.38	216.26	216.14	219.02	213.85	215.26	220.13	213.16	217.16	213.97	216.75	213.55	217.57	213.72	215.67	216.51	216.1	216.65	217.66	212.43	212.01
200.9	201.41	202.2	202.28	204.38	203.81	204.72	202.63	199.89	207.74	202.98	203.79	201.04	200.73	204.29	201.85	206	205.91	202.71	206.17	201.06	207.74	204.79	206.55	202.55	202.57	204.44	200.49	205.91	208.8	201.82	204.05	205.11	204.32	204.22	202.62	201.98	205	201.56	203.04	204.22	205.75	203.72	205.5	205.11	204.27	206.12	204.35	207.22	199.86
204.04	212.33	209.61	211.21	208.46	207.65	209.51	207.67	208.72	206.29	205.02	210.2	210.27	206.99	209.74	208.55	210.57	209.48	206.31	206.59	208.28	211.92	210.09	210.24	211.91	204.71	203.13	203.45	213.4	213.28	204.67	213.33	210.35	213.18	206.68	215.2	208.26	211.64	206.47	209.38	207.07	206.98	207.06	209.5	206	208.64	207.48	206.71	210.1	213.61
209.79	207.56	208.75	203.51	208.2	213.51	208.08	209.83	210.92	206.63	213.76	205.49	208.23	211.31	209.98	211.16	206.66	207.85	208.81	209.04	208.11	210.63	211.65	206.13	208.74	206.27	211.98	207.67	203.65	208.79	210.46	209.3	204.72	208.07	210.96	207.73	209.06	209.54	207.83	207.5	208.25	206.62	211.56	206.56	212.51	210.95	215.12	212.42	202.52	210.23
201.89	204.26	208.69	210.61	205.32	209.36	208.78	206.82	204.11	203.4	203.32	206.27	203.06	205.27	204.75	205.7	204.5	207.04	208.12	204.14	203.99	206.93	203.43	201.02	206.3	204.11	204.67	206.06	207.6	204.54	202.61	206.04	204.19	203.69	206.08	205.74	208.71	204.76	206.13	205.89	211.01	205.55	200.56	207.01	199.96	204.56	202.05	209.13	207.64	209.14
212.15	214.4	210.88	210.6	209.26	208.14	208.83	210.99	211.13	211.37	211.53	214	208.19	207.66	210.84	207.09	212.4	210.16	212.24	208.55	210.56	217.2	208.5	216.12	213.77	214.71	214.9	213.81	207.96	213.76	212.5	214.42	212.4	215.27	212.91	211.59	214.97	215.67	211.49	210	210.26	206.98	212.55	209.84	211.04	211.94	212.52	210.9	209.89	209.23
204.79	202.92	205.85	205.85	198.07	204.79	204.75	211.81	199.59	205.69	206.86	203.76	198.65	204.58	205.18	202.92	207.49	202.75	205.02	206.32	203.59	202.52	201.66	202.08	207.15	206.23	203.24	205.18	202.94	203.97	205.55	199.93	206.39	199.92	202.17	206.25	200.13	201.85	204.52	204.1	203.07	207.21	205.42	204.55	203.54	203.26	205.04	206.56	207.04	207.79
198.83	201.58	203.59	204.98	200.99	200.8	199.59	203.44	204.72	205.51	198.45	200.85	198.17	202.6	204.43	203.47	205.7	206.79	206.51	204.39	202.33	197.65	206.29	199.17	203.57	201.39	201.89	206.3	205.68	204.07	205.45	197.73	198.65	206.51	204.61	206.6	201.8	201.27	202.41	203.88	207.32	203.21	202.01	202.21	199.44	204.07	198	206.86	205.05	204.72
199.45	197.69	200.85	199.15	203.98	200.54	202.38	198.77	194.66	204.41	197.61	196.91	200.28	196.29	204.45	199.1	199.82	199.54	201.96	198.41	197.94	201.37	197.71	202.78	201.26	199.79	202.65	198.99	201.52	199.8	200.82	202.75	199.35	203.38	204.38	201.56	201.67	204.68	201.78	196.86	203.11	200.26	203.88	197.3	201.01	201.96	198.36	197.76	203.18	197.35
210.23	210.54	212.78	211.38	212.66	215.1	212.39	211.86	211.61	207.5	213.26	213.93	211.52	211.57	212.56	212.47	211.14	216.53	210.2	211.47	212.37	207.78	211.8	213.5	213.19	210.03	211.3	209.65	207.6	209.19	214.01	210.06	215.73	212.24	210.96	215.82	210.51	215.92	211.83	211.15	211.51	209.67	211.02	209.99	208.83	215.44	209.45	213.55	212.04	211.79
209.64	206.72	204.79	206.29	203.55	208.29	206.88	204.85	201.27	207.34	205.36	202.94	204.9	205.79	206.96	201.27	205.61	206.11	205.69	202.63	205.03	204	206.85	205.64	207.65	199.79	210.73	204.11	203.4	204.71	204.33	213.97	206.34	205.55	204.78	202.86	204.5	203.87	205.88	203.72	202.67	207.83	206.06	209.57	203.97	206.82	202.97	206.65	206.88	203.9
218.23	212.76	218.81	214.29	214.89	217.52	217.8	214.51	215.66	214.8	214.01	215.2	215.33	214.93	222.18	213.32	219.47	217.14	218.74	219.26	216.37	219.58	216.05	219.34	220.46	215.46	217.45	218.7	218.59	220.09	217.57	217.01	217.66	221.81	215.33	216.49	218.58	214.57	214.74	222.4	216.47	219.1	217.97	219.73	220.5	221.69	213.13	214.19	218.1	215.73
199.46	201.12	202.51	201.81	200.96	202	198.67	203.31	201.14	205.11	201.21	202.4	200.66	202.44	200.48	202.58	201.53	207.16	205.54	198.59	200.96	199.93	199.25	203.56	202.85	200.2	198.29	200.44	204.86	198.76	203	200.28	196.34	200.23	202.12	203.91	204.07	201.44	199.42	199.35	199.76	200.09	201.93	194.45	197.7	203	198.36	204.85	202.32	205.78
201.71	200.2	200.2	202.27	202.53	206.83	202.13	201.66	203.1	199.83	200.82	206.49	207.11	207.89	198.98	204.7	201.18	204.9	199.47	205.39	201.82	199.93	204.24	204.77	198.44	204.96	203.89	204.44	203.53	201.32	206.19	198.84	202.98	199.07	202.93	205.27	203.27	202.85	205.73	199.24	200.17	201.08	200.12	202.53	200.88	205.12	205.07	201.1	201.92	203.39
201.4	198.91	198.85	203.14	205.34	209.95	204.89	201.12	199.29	203.15	200.38	202.61	202.08	199.78	198.48	202.97	202.01	204.52	200.37	195.26	202.14	205.67	202.92	201.76	203.46	200.13	202.83	202.09	201.28	204.77	200.95	202.78	197.74	206.76	204.85	197.84	202.39	201.76	204.4	202.06	199.51	203.66	201.08	200.65	199.06	199.24	202.54	201.29	198.7	206.02
210.26	211.25	213	216.47	213.21	213.13	212.78	214.3	210.09	205.17	213.97	211.68	208.76	215.02	212.42	216.02	212.6	211.69	215.11	211.73	211.34	209.73	208.81	211.14	214.35	208.64	211.89	212.16	214.92	212.4	208.6	210.15	211.74	210.02	215.53	216.65	208.24	210.18	210.43	212.05	213.76	217.81	210.82	210.09	210.45	212.75	214.1	211.97	209.93	213.8
214.03	212.31	209.59	207.64	212.4	210.26	208.36	211.6	210.95	210.77	212.42	212.47	210.6	208.41	206.07	215.39	215.61	212.35	214.84	213.48	216.62	215.56	209.99	209.36	211.5	211.15	210.76	212.23	211.86	208.38	208.18	210.29	214.42	213.47	206.98	208.22	209.27	213.71	209	208.26	210.38	211.72	210.6	209.38	209.45	214.05	210.5	209.62	208.34	215.37
215.98	220.02	220.13	215.33	215.62	213.19	215.25	212.55	217.48	218.12	223.81	215.56	220.5	214.93	214.84	220.81	219.44	215.23	217.41	215.28	218.06	217.42	218.88	215.04	214.99	212.05	218.99	216.13	213.97	218.42	213.8	216.71	217.41	209.27	217.8	212.46	214.3	215.01	219.43	219.96	217.03	217.46	217.09	218.73	213.81	218.12	220.03	215.86	222.5	218.78
215.08	209.48	214.34	212.41	215.33	211.15	211	215.87	211.31	211.53	212.27	211.79	208.61	212.36	213.75	211.39	214.76	212.08	208.57	212.73	205.86	205.84	212.85	213.85	214.86	210.81	210.98	217.31	211.1	209.89	213.44	209.19	208.73	215.81	210.13	206.72	211.87	216.03	213.81	217.63	209.31	211.41	212.67	210.69	214.4	211.99	214.52	206.87	210.16	213.45
214.73	219.76	219.86	220.43	221.35	217.79	219.67	218.74	218.83	219.63	219.59	217.23	214.97	210.78	215.41	220.53	216.31	222.85	219.1	219.52	218.54	218.71	216.64	216.57	214.5	217.94	214.97	219	216.36	217.69	218.41	219.18	222.65	218.67	219.99	217.52	219.04	216.44	218.69	219.77	217.18	218.46	213.69	217.25	216.94	218.25	215.16	217.13	219.42	217.3
195.81	199.89	199.04	202.34	202.84	200.28	207.13	203.04	200.43	204.84	200.7	201.54	199.36	197.18	207.2	199.27	199.56	202.53	204.21	201.47	199.33	204.46	200.75	203.72	203.82	199.54	204.06	199.28	204.16	205.12	205.91	202.02	202.03	202.03	201.67	206.37	201.17	204.2	204.3	209.29	204.61	207.59	201.28	200.7	203.27	201.66	203.35	200.81	201.38	204.82
203.97	203.13	201.97	206.3	204.27	202.09	200.32	199.9	202.77	201.54	196.97	203.52	204.59	203.68	202.8	201.68	204.55	201.65	203.3	199.23	202.64	202.58	201.03	201.66	203.77	205.91	198.76	203.22	201.05	200.95	198.83	201	206.04	203.54	205.32	205.67	203.12	203.66	200.86	204.15	200.78	204.57	202.16	205.26	203.73	202.68	203.42	201.35	202.63	200.64
207.22	205.62	205.87	209.89	209.29	208.49	208.62	203.13	207.35	211.59	206.77	205.47	205.76	206.67	209.45	206.14	209.49	209.81	212.43	205.28	210.47	210.63	210.29	206.26	206.28	209.51	206.95	208.01	212.57	205.6	208.68	208.44	207.43	210.2	207.81	210.37	208.6	206	205.46	209.36	205.17	206.56	208.65	211.2	205.67	209.89	205.23	207.09	209.68	207.25
209.8	203.66	205.36	205.63	207.19	208.24	208.8	204.66	206.46	204.99	208.52	207.36	204.38	206.24	207.18	206.34	205.43	203.61	206.38	205.9	203.41	205.1	207.04	205.45	202.52	204.82	210.49	207.52	205.5	201.45	208.99	209.57	201.86	206.69	202.19	206.97	203.45	207.1	206.71	201.32	203.06	206.16	206.04	205.42	209.57	207.99	210.31	203.16	202.85	210.64
200.13	203.94	203.61	206.7	205.19	205.35	202.6	208.69	197.23	203.56	204.08	203.66	208.81	204.59	203.71	201	203.86	209.06	204.23	205.62	202.3	203.57	203.62	206.07	206.75	208.67	205.69	202.44	202.11	200.98	204.59	202.85	204.33	198.97	197.68	206.45	206.84	204.56	208.77	204.57	203.24	207.03	199.71	203.94	206.34	202.71	204.08	205	202.92	202.4
199.16	203.43	200.04	211.24	203.44	200.48	202.98	203.54	200.1	206.18	196.83	205.82	202.34	204.26	202.37	203.97	199.92	201.18	206.44	196.49	199.48	203.74	205.35	198.47	206.48	200.76	203.69	204.22	201.31	199.38	200.49	203.61	198.33	198.71	204.28	200.21	203.23	202.46	200.74	204.29	200.07	203.2	202	202.23	206.22	201.29	203.29	200.45	202.01	202.07
214.99	218.02	215.8	214.96	216.93	217.74	209.5	218.14	222.62	214.13	215.77	215.76	216.23	215.35	216.29	216.27	214.01	216.1	217.96	218.96	217.34	218.56	220.25	217.46	218.31	213.94	217.76	220.19	216.59	220.87	220.19	218.01	222.92	213.13	215.27	214.3	216.13	214.41	219.1	210.79	220.18	218.71	213.26	217.53	219.21	222.96	218.13	219.01	213.91	221.21
200.59	204.03	205.22	202.06	201.14	204.24	201.93	201.73	201.32	204.12	205.36	198.37	197.97	199.13	197.03	201.59	203.01	202.79	197.47	198.77	204	204.25	201.6	201.54	204.2	203.24	199.53	199.01	204.9	198.84	202.04	201.1	201.86	200.77	201.46	203.27	200.77	201.25	202.07	199.83	199.75	198.33	202.12	199.55	203.77	201.97	201.15	201.02	199.18	202.77
201.31	203.24	205.9	207.01	211.27	207.36	213.4	207.27	204.16	204.53	210.38	202.94	209.97	207.22	205.03	206.04	204.78	208.6	207.13	205.36	207.36	214.01	206.38	210.19	209.25	208.82	208.04	211.57	209.77	208.79	207.34	208.24	207.86	209.39	208.73	207.9	210.11	211.23	207.36	209.33	207.25	206.74	212.91	208.86	210.03	207.86	214.48	208.28	212.16	211.04
213.12	210.8	213.45	211.32	212.39	210.67	210.94	210.88	212.22	215.37	211.55	211.18	209.69	212.61	213.15	209.72	212.57	207.56	214.67	212.55	207.71	212.05	213.95	212.97	213.9	213.34	216.59	213.4	214.71	211.51	207.83	213.91	210.31	216.85	218.08	208.38	211.2	209.43	212.97	215.46	209.91	211.23	210.93	217.64	213.65	214.68	210.02	208.75	210.96	213
208.97	207.13	209.8	207.95	208.05	207.27	207.73	208.94	209.66	208.46	204.93	207.59	205.07	207.44	208.11	206.66	206.33	203.89	206.73	208.51	208.31	204.84	204.6	205.62	210.7	203.23	205.09	207.81	208.83	213.89	205.99	212.48	206.11	207.21	207.18	208.35	206.98	210.16	210.77	209.58	207.32	204.23	209.73	204.73	204.6	206.62	207.1	206.15	207.45	204.08
206	202.19	203.3	202.58	203.9	205.29	202.52	205.58	202.73	204.62	205.35	201.38	204.6	205.76	204.35	195.43	208.22	199.03	204.28	202.74	202.16	205.29	199.17	204.03	203.59	203.2	199.18	206.8	199.25	198.63	197.64	206.7	204.07	201.68	205.94	201.03	202.78	200.87	202.49	202.74	204.4	206.21	205.03	209.1	201.26	199.79	203.54	200.4	207.06	201.1
207.02	205.4	208.31	206.31	206.76	202.15	205.28	209.52	205.37	204.04	201.18	206.34	206.99	202.71	205.8	200.54	206.32	202.95	204.7	204.03	200.92	201.94	201.75	203.76	204.3	205.87	203.69	209.39	201.23	200.18	200.96	200.23	203.29	201.99	207.55	206.33	200.87	202.1	201.95	203.75	203.21	198.67	206.77	202.73	206.38	204.9	203.8	204.57	201	202.3
204.42	204.73	204.35	203.14	204.72	209	201.51	200.04	206.22	203.23	204.73	206.56	204.04	203.83	206.04	203.49	203.15	205.19	204.13	206.49	208.24	212.19	198.28	207.74	207.04	201.77	203.43	206.1	203.82	205.3	202.28	204.75	207.7	202.62	203.19	208.07	206.23	205.08	206.25	206.4	204.67	206.56	207.47	204.83	199.17	202.97	202.94	206.62	204.73	206.96
203.19	208.81	199	204.23	199.63	200.34	209.82	201.46	204.08	203.06	205.89	201.31	202.28	211.02	200.2	205.13	206.29	204.11	203.41	202.33	206.3	206.32	203.3	200.29	204.63	203.36	199.9	201.46	204.21	207.96	205.26	199.16	202.13	206.98	200.56	203.51	202.98	205.09	203.75	207.77	204	209.49	204.38	204.13	207.09	206.98	206.58	206.07	200.42	198.51
201.94	202.23	199.96	205.11	205.47	202.25	207.8	202.09	195.58	204.57	204.8	202.69	204.34	201.34	198.7	199.86	197.02	203.09	202.91	200.69	200.75	199.95	200.67	201.03	199.76	200.01	204.72	204.87	199.56	206.26	202.94	199.64	206.35	200.53	202.61	201.64	203.43	198.34	204.83	204.33	206.02	201.48	201.7	202.94	201.9	198.64	201.56	202.71	201.55	198.32
207.13	209.11	208.44	210.11	204.12	206.82	209.41	206.05	204.85	204.96	208.5	199.84	209.8	206.73	204.77	211.17	209.82	210.2	210	207.02	208.28	206.85	208.84	205.41	208.9	205.64	205.1	209.74	207.37	205.81	205.71	207.23	212.56	204.17	207.68	210.98	210.47	205.89	211.13	202.42	208.88	209.77	206.65	207.12	207.57	207.69	203.75	205.08	203.66	209.51
205.9	205.51	205.61	201.36	211.68	203.19	203.98	206.6	203.84	202.82	206.12	207.05	204.36	202.3	200.47	202.94	204.82	200.08	205.21	208.27	205.35	201.17	200.22	198.97	203.48	205.49	204.74	204.67	204.28	197.8	205.46	205.75	203.65	205.9	202.95	205.51	201.79	205.27	207.88	197.18	207.63	205.69	207.17	207.29	200.97	202.8	207.16	206.41	205.47	202.22
210.64	217.64	208.69	212.24	211.34	210.26	210.5	209.07	211.7	213.75	209.32	211.16	208.52	212.42	211.17	212.37	214.03	210.94	211.98	213.69	210.91	210.87	216.15	217.3	210.11	209.73	213.99	210.17	209.53	207.19	210.71	211.1	209.25	212.07	213.12	211.23	210.59	212.11	211.29	210.05	214.88	212.46	211.64	215.52	214.78	213.3	213.69	214.13	207.7	211.82
203.33	198.3	196.95	200.03	198.99	199.06	204.02	195.25	195.62	194.5	204.19	197.88	196.92	199.43	196.11	199.12	195.43	197.3	201.54	201.59	203.93	189.62	201.24	201.94	196.59	197.86	199.07	199.09	200.99	201.26	197.37	195.88	197.94	195.99	192.85	202.79	202.81	202.04	198.25	193.85	198.45	201.02	197.81	199.21	195.28	199.43	201.5	196.69	199.44	197.99
199.45	203.07	197.86	205.71	200.44	198.65	199.83	198.67	198.25	196.89	201.86	200.98	198.54	200.94	200.24	204.3	202.83	198.85	202.29	198.5	200.12	203.48	200.61	202.95	206.81	200.29	204.99	205.07	197.76	197.2	202.03	199.5	202.27	199.7	198.09	198.54	202.91	201.71	204.37	203.36	199.89	199.39	201.4	198.83	201.51	201.9	200.31	196.91	196.73	200.72
207.16	203.27	200.85	203.14	203.98	209.67	204.67	206.95	201.36	202.87	205.19	205.09	202.95	205.82	208.69	203.33	208.02	208.12	201.69	202.78	201.84	203.15	206.65	203.43	198.95	203.69	202.6	203.19	203.36	202.89	203.04	200.36	203.18	198.32	201.14	206.68	201.67	202.36	203.93	202.98	205.7	204.7	204.59	204.18	200.28	202.85	204.01	200.14	201.8	201.22
203.45	202.8	204.89	204.88	204.47	198.4	204.45	200.71	204.05	201.81	202.94	203.61	201.95	202.65	201.9	204.62	204.16	203.01	204.38	206.09	202.96	203.2	203.99	206.24	202.13	203.28	204.27	204.58	202.94	202.25	199.13	204.85	204.01	204.75	203.85	199.88	206.32	204.69	205.85	201.99	202.18	203.58	205	204.74	203.14	202.89	202.9	200.04	200.24	205.8
213.14	208.87	210.44	208.37	208.34	207.15	209.16	209.49	212.3	205.65	208.22	203.72	208.52	212.89	209.58	210.29	210.21	209.11	211.08	210.53	207.68	210.75	206.3	209.26	210.74	210.5	204.71	208.64	214.62	208.38	211.85	211.27	210.79	212.55	214.89	206.65	206.59	205.27	205.98	210.07	207.71	209.6	208.35	205.72	211.69	207.2	210.31	208.48	209.1	209.98
200.26	197.85	200.56	203.14	202.3	199.45	196.09	203.23	199.11	201.19	196.61	201.52	198.89	202.95	197.27	200.05	199.07	201.48	201.4	199.59	196.95	201.4	197.25	198.69	199.21	200.62	197.85	195.21	202.18	202.47	198.51	196.35	198.51	197.82	195.4	203.06	198.74	200.02	201.54	196.39	199.58	197.86	200.44	201	200.9	198.47	197.43	199.06	196.41	195.28
217.98	221.4	225.4	215.88	217.87	217.11	216.1	216.23	217.54	219.17	224.36	212.17	218.89	221.25	218.76	216.06	218.87	212.99	215.87	218.26	216.31	222.75	221.27	215.21	218.43	216.8	218.18	218.47	220.44	219.64	216.45	218.31	214.12	216.11	217.72	217	221.35	215.36	214.97	219.11	221.28	217.51	216.01	212.57	218.31	218.64	214.12	218.31	218.15	217.81
210.62	216.75	215.74	213.34	216.01	216.1	213.47	212.42	218.41	213.74	212.47	216.49	217.35	212.19	213.4	213.7	213.8	216.21	213.75	217.96	213.78	213.53	211.59	216.49	218.55	209.69	215.1	213.43	214.58	210.96	214.42	213.93	208.86	215.43	213.22	211.19	212.78	214.87	212.26	214.68	211.07	214.96	214.76	216.32	211.61	215.87	216.52	208.72	209.11	208.35
207.75	205.64	207.08	208.18	206.41	204.02	206.59	204.74	204.96	211.54	209.95	205.21	210.11	203.17	205.72	210.23	207.84	205.08	203.07	207.74	205.79	210.73	211.44	211.26	209.46	211.19	206.69	204.69	208.79	204.83	213.82	208.83	208.02	205.09	209.67	212.36	210.44	201.27	205.01	207.34	203.89	208.06	206.08	208.8	210.69	206.74	205.85	212.25	210.45	207.68
203.3	203.5	208.35	207	198.62	208.25	200.86	204.16	207.09	203.64	204.36	200.36	202.28	202.84	200.79	205.53	202.95	208.38	202.29	206.1	201.7	202.52	204.29	205.45	205.18	202.23	200.49	202.44	202.8	202.94	206.46	209.04	201.4	205.14	201.93	203.83	200.76	200.25	200.88	204.49	203.22	206.55	204.3	203.8	205.12	202.38	206.09	209.79	204.32	208.97
206.62	203.6	203.67	201.08	200.22	206.06	203.78	206.96	203.4	200.13	204.63	207.03	201.47	206.86	207.06	204.03	203.72	204.61	199.22	207.15	201.44	205.95	205.91	204.58	204.09	208.46	201.76	206.98	200.56	206.04	206.02	205.31	202.12	202.89	202.9	202.32	202.95	203.18	209.08	202.52	204.73	203.57	201.2	205.2	201.08	202.59	203.67	200.49	204.17	199.01
201.59	208.69	200.83	200.22	200.15	202.67	201.93	197.38	211.18	204.78	204.73	200.32	204.05	201.38	199.53	199.3	199.31	202.99	204.69	202.06	205.45	204.93	205.01	207.89	202.71	202.84	199.56	205.03	201.21	203.69	205.28	202.23	206.96	204.91	202.09	201.88	203.41	199.87	204.59	204.25	201.58	201.25	203.01	203.73	204.7	203.62	200.05	209.71	204.81	202.44
211.08	207.69	207.01	213.71	208.75	214.69	214.03	210.31	211.16	207.69	210.67	209.66	214.38	216.24	212.88	214.48	211.1	212.09	210.07	212.25	211.83	211.22	215.24	210.71	209.63	210.19	211.89	214.56	212.86	205.34	212.65	208.79	210.26	212.02	212.56	213.38	214.97	210.75	212.03	209.75	213.22	218.15	211.94	216.75	215.96	214.98	211.97	214.84	209.22	213
210.55	211.45	207.36	209.33	210.35	210.01	204.12	213.54	210.59	207.57	205.34	207.12	208.43	203.62	209.87	209.35	205.83	215.18	205.69	205.49	208.75	210.57	210.94	206.2	204.03	209.48	207.9	209.7	211.71	206.97	213.45	208.2	209.51	210.64	215.36	211.88	206.41	205.2	206.07	206.46	210.44	211.75	208.28	212.61	202.9	208.67	208.77	209.61	207.45	210.99
203.4	206.09	204.37	205.73	204.78	209.54	202.13	203.45	198.91	199.07	198.22	202.9	205.83	198.47	206.88	197.93	203.45	202.89	202.11	200.54	203.55	205.01	198.67	202.42	206.34	202.76	198.97	202.82	197.88	199.8	200.23	202.32	200.54	205.17	207.14	198.58	204.45	207.67	206.18	202.08	199.47	206.46	206.2	199.9	198.85	203.95	205.5	199.08	202.07	204.3
210.38	214.01	214.14	215.9	206.13	216.22	209.22	218.56	213.45	212.07	214.18	211.68	210.15	208.25	212.64	213.07	210.28	214.66	209.4	213.41	209.89	212.16	209.16	208.25	209.69	212.96	210.19	209.81	213.12	215.94	210.83	214.84	215.56	215.31	212.66	208.95	210.88	211.1	208.91	211.35	210.7	207.24	213.36	213.93	209.21	210.2	210.55	212.39	209.91	210.69
210.6	208.4	209.56	209.21	209.11	211.63	206.08	213.9	210.21	208.87	209.3	206.83	213.87	206.14	208.55	212.3	208.8	210.85	207.65	213.91	206.62	211.17	209.81	210.01	206.78	210.35	206.14	208.34	214.44	211.59	203.76	207.31	207.73	209.05	206.29	206.41	209.39	213.68	211.25	211.05	209.65	206.92	206.61	213.05	206.88	209.65	207.17	212.37	209.73	203.09
206.05	204.31	209.13	206.93	210.67	203.03	208.24	208.36	206.01	204.75	206.72	207.92	210.44	210.46	209.07	210.57	202.43	205.46	213.48	207.2	208.61	206.56	206.27	204.33	209.94	206.28	204.85	211.46	210.08	206.15	205.81	203.25	209.34	202.47	209.12	206.57	206.91	205.61	208.68	202.83	206.74	207.63	204.81	210.17	204.93	207.52	205.65	207.46	207.08	211.39
211.03	218.07	216.72	216.55	216.95	218.71	218.51	218.5	221.02	214.18	218.26	216.44	214.18	218.24	214.96	212.45	216	217.14	215.71	213.81	220.83	216.44	220.8	215.95	220.62	219.88	214.43	221.52	217.31	217	216.97	219.09	218.22	215.6	219.66	221.6	220.64	217.06	219.71	215.21	216.22	216.21	213.61	218.41	215.01	219.56	218.19	219.09	211.55	223.09
198.84	200.42	201.89	195.43	200.61	203.86	206.12	201.33	199.37	200.39	204.49	201.4	202.5	201.07	207.16	207.56	205.3	202.56	203.29	201.63	203.36	201.36	201.96	201.23	202.58	202.42	204.46	201.24	200.26	206.14	204.94	204.11	208.39	201.97	202.24	201.93	201.38	206.22	202.88	199.35	202.6	202.57	202.46	203.39	201.24	198.29	203.22	202.77	198.98	203.35
200.65	205.78	205.64	202.12	207.79	206.19	201.38	203.83	200.71	205.98	208	207.41	203.14	205.61	205.29	205.23	203.75	203.35	207	204.33	207.32	204.75	201.76	210.76	206.33	210.51	206.06	205.65	205.03	205.24	208.58	199.35	202.91	202.61	206.93	207.59	205.74	203.45	205.87	204.13	208.34	205.82	207.95	202.72	206.79	203.18	205.01	210.07	200.8	205.39
202.08	205.17	199.25	206.03	202.7	207.26	210.14	199.55	207.02	203.2	204.53	205.81	203.62	208.44	204.54	206.55	207.09	205.67	201.21	207.32	203.52	209.14	205.69	202.74	202.91	203.82	208.61	209	204.17	209.8	201.06	204.7	202.71	200.44	197.53	205.53	203.41	207.97	206.95	206.28	208.59	206.44	207.03	204.28	204.18	203.18	205.68	209.01	201.69	198.52
210.39	207.77	211.36	204.22	205.78	207.01	204.52	207.38	209.18	203.55	208.33	205.89	209.05	213.12	208.12	206.56	209.36	211.96	204.83	210.31	212.08	205.52	207.76	208.48	208.71	210.22	206.66	200.16	207.36	207.79	206.07	208.13	203.66	213.63	214.06	209.88	209.69	205.76	211.19	205.69	211.9	207.56	210.68	209.58	207.41	209.68	210.18	210.1	213.46	209.3
203.04	205.25	200.53	204.93	206.35	203.33	202.37	197.52	203.84	198.77	203.73	201.28	206.93	206.61	202.88	201.44	201.98	202.13	206.28	201.73	204.52	205.75	205.92	195.8	204.24	202.75	202.67	206.29	203.72	201.92	200.16	203.7	207.41	200.33	200.71	203.05	204.54	201.11	204.42	204.34	200.33	202.42	207.94	202.04	201.85	201.8	205.96	200.6	203.12	204.56
204.01	202.81	203.66	199.74	203.11	200.45	206.86	202.08	204.09	205.68	205.51	201.07	203.47	201.68	202.99	203.5	201.34	199.96	203.54	205.23	201.97	201.81	200.53	200.02	203.86	206.25	203.57	201.08	202.78	200.14	200.41	199.97	203.15	206.14	200.67	198.99	198.57	202.29	205.38	202.87	201.7	203.15	201.92	202.54	205.7	203.47	203.62	202.22	200.62	208.09
199.41	202.35	203.2	199.54	206.02	208.63	204.34	203.91	199.95	198.11	204.93	201.17	203.03	204.47	201.46	210.52	206.96	206.49	202.33	202.39	199.61	202.02	205.45	198.68	200.94	200.06	202.78	208.55	200.75	203.73	203.97	199.56	204.55	200.8	199.89	206.78	202.52	203.62	199.84	199.7	205.92	204.74	199.43	198.66	202.6	201.69	202.12	208.26	202.95	202.03
205.42	202.3	205.78	200.97	205.07	207.29	205.97	207.68	203.45	206.48	203.54	206.6	206.69	203.89	201.38	210.11	201.3	209.49	206.35	203.54	210.1	208.45	204.85	209.57	202.73	207.39	206.27	206.39	206.36	205.52	205.91	205.85	204.36	206.45	204.16	209.84	207.19	205.22	202.84	207.1	208.01	204.92	206.37	210.14	205.12	206.14	205.07	208.75	208.18	204.18
207.17	208.04	208.79	210.35	203.74	207.6	207.98	208.14	208.66	207.4	207.36	211.13	210.52	204.24	210.87	208.64	210.02	212.05	207.13	205.93	208.26	211.18	213.47	208.78	205.22	213.49	209.22	210.64	208.79	206.11	205.35	204.51	204.54	209.3	206.64	206.66	210.4	205.22	208.72	208.03	207.97	207.05	203.78	202.6	210.04	209.93	203.82	208.74	205.29	206.39
199.71	194.7	198.01	198.46	198.18	200.77	204.09	200.44	197.72	198.27	203.2	202.16	200.15	197.62	198.29	200.01	201.29	197.39	207.3	194.78	200.97	198.58	200.94	198.49	196.22	204.1	198.83	200.54	198.36	203.37	205.17	197.01	197.84	199.27	197.01	200.27	200.93	196.47	202.48	199.21	200.12	202.59	200.82	199.64	197.52	198.61	200.31	198.94	198.02	202.83
210	208.01	206.18	207.59	207.92	212.98	207.55	205.09	209.46	209.74	209.95	210.18	208.68	205.86	213.31	210.06	206.21	213.63	213.71	206.99	205.65	212.08	211.94	209.92	205.84	207.66	207.5	205.57	209.08	211.79	206.39	211.48	206.53	210.73	209.28	206.18	208.28	207.75	211.97	211.36	212.88	207.62	204	210.97	207.97	208.88	208.57	211.24	205.97	205.55
211.16	213.43	212.81	211.17	213.11	213.97	214.89	213.3	211.91	215.69	210.33	210.42	217.85	212.06	209.53	207.8	212.05	213.31	211.18	213.93	213.96	214.89	207.21	211.89	213.74	214.33	210.25	208.86	213.8	212.51	211.14	207.77	209.52	210.75	212.67	208.05	211.34	212.01	207.97	209.89	209.72	208.37	210.46	211.52	209.46	213.24	212.44	213.08	214.97	213.22
210.52	209.52	213.47	210.12	214.4	213.24	206.87	210.41	208.4	211.77	213.43	209.22	209.63	208.62	208.74	213.41	206.87	207.21	211.92	201.58	207.76	215.98	208.28	206.14	213.95	208.63	212.15	210.61	206.56	211.38	209.25	205.86	205.54	209.46	211.34	205.81	209.66	212.99	212.01	207.07	209.46	212.84	210.35	213.69	209.94	210.01	209.77	216.51	206.32	214.68
200.89	201.24	201.87	198.7	200.36	200.1	195.75	200.47	199.83	196.37	196.77	199.08	203.4	198.47	200.13	196.58	196.84	199.52	199.89	200.22	200.92	197.08	200.29	195.22	198.71	198.69	202.87	199.55	199.36	202.87	201.29	200.03	200.8	197.31	201.38	204.48	195.86	208.85	197.8	202.99	200.07	199.17	203.03	201.31	205.68	200.81	203.1	199.5	202.88	195.33
208.77	208.75	206.07	207.51	211.31	206.05	209.28	205.77	208.43	205.75	204.97	207.32	208.76	207.82	214.74	206.01	205.91	204.98	206.74	212.28	208.93	213.23	205.95	205.62	211.39	207.16	213	203.02	206.8	208.18	212.47	205.7	203.07	207.43	205.97	207.7	211.22	207.55	205.47	206.91	208.59	202.84	207.5	205.26	205.2	208.89	208.67	209.39	207.28	206.6
216.09	219.55	217.96	219.56	218.83	214.28	219.85	218.11	217.97	215	217.06	217.61	214.67	218.27	219.93	214.25	218.83	219.04	218.42	219.1	217.52	219.51	221.25	213.86	218.16	216.65	211.76	217.45	217.54	217.24	215.18	219.11	218.74	216.28	217.16	222.8	220.39	217.12	218.96	221.31	218.12	221.99	215.18	223.09	217.73	213.83	213.97	217.99	217.94	220.28
209.49	209.18	211.38	205.83	206.84	212.9	203.18	207.67	207.3	209.77	210.59	209.91	207.86	209.95	205.72	212.5	208.66	210.29	204.11	213.74	213.67	213.82	210.36	207.12	203.93	207.78	206.71	206.97	206.29	204.58	204.88	208.27	203.36	206.46	208.29	208.88	209.45	210.47	207.87	207.39	205.82	212.31	205.93	202.98	210.52	207.83	204.28	208.65	209.88	210.84
203.67	212.67	210.39	207.09	211.55	203.16	206.06	203.77	207.6	214.07	205.91	209.09	207.04	204.44	210.47	205.67	214.04	205.91	206.24	212.48	210.19	206.15	209.49	208.45	206.07	208.74	206.57	211.08	210.09	209.64	207.94	208.23	208.26	208.07	206.99	207.77	209.24	214.64	210.04	208.49	207.76	214.7	204.91	210.18	208.4	209.03	209.2	206.82	206.72	208.95
199.19	201.99	200.74	204.51	196.19	203.32	206.3	202.75	203.43	202.85	204.27	200.76	202.68	200.28	203.91	202.92	201.3	199.96	200.8	201.7	202.22	201.74	199.91	199.97	199.35	201.11	204.75	203.45	204.2	206.86	204.29	205.07	201.93	201.45	202.43	202.34	203.64	204.63	202.37	201.88	204.95	203.16	200.46	202.61	204.61	204.04	201.04	201.14	204.49	201.68
200.4	203.57	201.54	204.52	202.76	198.96	203.72	200.73	206.58	201.24	199.89	199.55	201.39	201.33	201.39	199.04	198.87	203.59	196.31	202.49	199.18	201.1	201.76	199.47	199.28	198.68	200.96	198.78	198.53	202.79	200.98	199.58	201.51	204.63	198.7	204.13	200.64	198.88	197.49	201.64	195.95	197.57	194.54	197.78	201.17	198.27	197.11	194.98	200.55	199.8
201.47	200.77	198.65	201.46	202.6	202.9	205.06	200.68	196.5	202.03	200.73	203.8	204.11	194.25	197.61	196.66	200.15	200.69	196.84	201.42	198.73	197.73	199.67	201.08	203.74	199.51	197.29	199.94	196.03	197.93	198.94	195.5	199.25	201.91	195.4	197.48	200.53	196.26	197.61	201.06	197.82	200.94	195.48	202.58	198.35	198.66	203.68	197.52	201.75	200.85
208.45	206.44	209.94	205.72	204.85	209.74	206.13	207.8	207.35	208.96	206.18	204.36	203.03	204.43	213.07	211.46	208.55	208.46	202.02	208.98	208.21	209.95	209.62	207.14	209.38	207.52	204.09	209.05	206.55	208.93	211.1	207.39	205.67	209.3	208.75	205.76	209.23	207.98	207.26	204.37	208.98	206.45	207.6	207.52	207.66	204.99	205.38	205.35	202.39	203.19
201.97	197.88	202.16	202.68	203.59	205.57	202.18	202.23	206.54	200.37	202.81	198.7	202.14	200.64	202.17	204.81	205.48	202.79	201.52	198.63	204.76	203.33	200.93	202.52	198.6	202.2	201	201.74	203.75	198.49	202.88	199.42	201.44	199.99	204.82	201.12	203.23	204.32	199.4	203.54	203.66	199.46	200.01	200.12	203.51	204.09	203.82	201.87	197.28	200.54
209.73	213.96	211.94	211.19	213.72	210.76	212.03	210.01	215.93	212.48	212.9	213.51	212.64	208.16	213.53	210.08	208.07	211.18	209.37	211.05	213.68	213.39	209.3	210.58	213	209.36	209.04	212.79	206.37	208.75	212.62	212.54	208.24	208.73	209.93	211.76	210.13	211.28	211.33	206.26	211.25	212.39	208.25	219.2	208.62	212.48	213.35	211.79	207.67	208.33
205.64	201.84	201.89	201.51	201.5	199.92	200.99	201.36	201.61	195.68	199.57	197.77	200.56	197.99	197.91	202.31	201.83	200.56	197.7	196.84	201.74	200.14	199.94	201.64	201.02	199.76	198.7	202.9	202.16	201.47	204.86	201.38	197.25	201.52	200.07	199.18	201.45	202.22	200.51	195.41	198.05	202.89	202.06	200	200.62	202.24	204.23	201.14	203.58	204
207.89	207.72	209.78	210.65	209.12	209.81	209.72	207.11	207.23	209.16	202.61	210.12	203.79	206.26	206.55	211.09	208.92	204.49	211.38	204.3	207.01	212.74	206.58	210.91	210.5	211.59	209.44	206.62	207.67	208.45	208.52	213.15	207.93	209.06	210.31	206.22	207.78	213.97	210.82	210.9	206.83	207.96	210.21	210.06	211.07	210.47	209.35	207.84	207.19	207.85
206.05	205.1	207.72	207.41	202.99	204.46	208.96	205.48	205.75	203.24	207.64	211.76	206.26	207.04	208.96	205.54	209.64	210.09	203.35	206.94	206.9	206.89	206.81	201.98	206.36	206.63	205.98	205.94	207.87	203.78	206.79	206.51	209.72	203.96	205.61	205.63	206.45	207.3	206.39	205.66	205.89	204.53	202.41	202.58	204.25	206.51	207.06	204.74	205.84	207.47
198.38	199.94	200.8	201.29	199.35	197.89	200.85	196.04	200.61	200.24	203	196.82	194.63	197.37	203.1	200.27	199.09	202.69	200.54	204.01	202.44	199.28	199.65	203.79	205.94	203.32	199.82	198.66	201.55	199.02	200.61	195.9	200.51	196.83	201.05	200.53	199.99	200.6	200.8	197.34	199.61	196.88	202.14	204.93	198.18	204.33	194.47	206.09	200.7	200.17
206.53	198.04	199.52	194.8	199.76	197.91	198.66	202.8	198.68	196.92	199.75	200.43	197.64	197.76	203.22	196.23	202.76	198.94	201.08	195.35	196.33	200.33	197.66	200.25	201.92	198.75	203	198.74	202.28	196.62	195.35	198.88	204.59	200.65	202.75	202.57	197.73	196.61	198.14	198.97	201.43	198.26	200.2	201.42	207.34	199.55	202.63	196.46	202.59	199.92
215.81	212.71	210.81	218.18	210.21	212.21	215.15	212.44	213.66	215.86	212.55	212.3	212.24	209.39	210.88	213.21	212.86	215.59	210.5	214.07	210.04	217.1	214.41	211.58	208.27	210.91	216.53	213.32	215.71	208.37	204.16	210.87	209.05	212.28	212.19	212.69	211.39	207.87	214.11	211.29	211.05	213.48	214.48	210.75	210.78	215.04	212.29	208.86	214.4	212.19
202.84	201.29	207.12	205.35	205.1	198.15	202.49	206.39	201.05	205.56	203.45	202.48	202.69	205.15	202.64	202.11	206.42	207.74	205.35	203.64	198.03	197.89	206.72	201.54	203.58	197.8	207.16	203.22	199.58	205.32	204.71	198.74	202.78	200.46	203.4	202.14	204.85	200.24	204.1	201.38	200.48	199.98	200.22	204.48	202.51	204.6	205.27	204.41	201.28	201.82
206.16	204.14	202.52	203.33	205.81	205.37	207.5	203.8	207.59	201.49	202.14	206.62	204.79	201.65	199.9	202.79	205.54	202.57	205.68	203.03	200.38	206.01	205.53	203.93	204.3	204.13	207.64	202.56	204.46	202.33	200.7	206.25	205.12	201.49	202.22	201.81	199.43	206.3	202.44	204.87	203.97	204.59	207.84	200.78	199.9	199.03	200.77	207.1	205.81	201.41
208.98	208.89	207.82	211.12	204.77	205.92	212.05	210.24	211.78	211.12	209.48	206.33	211.56	207.94	205.12	207.54	206.47	206.48	206.11	207.93	209.33	207.29	206.56	207.97	203.35	203.57	206.59	209.53	203.73	209	204.21	208.37	204.66	206.64	204.53	200.69	211	207.05	210.24	209.33	208.27	213.12	207.94	208.56	207.99	208.88	203.93	207.18	204.76	207.72
205.02	203.95	200.81	206.41	211.8	205.94	211.15	208.09	199.31	205.01	202.88	203.01	200.8	205.26	203.89	204.9	207.54	205.15	202.23	207.98	201.62	205.43	206.67	206.77	199.65	203.68	204.8	203.22	206.56	208.41	202.64	206.67	202.94	203.16	205.31	207.44	204.28	206.59	203.24	205.01	204.76	206.72	205.34	199.92	203.75	205.58	207.52	204.7	206.25	209.97
213.38	213.45	206.62	207.63	214.3	204.22	209.23	211.52	209.34	202.07	206.49	207.79	207.49	208.88	210.11	206.86	204.59	208.12	208.3	208.84	206.01	210.01	207.69	205.42	207.8	211.8	207.74	207.27	207.25	209.4	205.85	209.06	204.49	211.44	211.71	208.87	206.98	206.67	212.55	204.84	210.64	204.98	205.36	210.69	209.32	211.24	211.82	210.94	206.03	210.9
197.05	198.12	196.93	199.94	202.17	196.22	204.41	199.25	197.39	199.3	197.6	200.54	201.98	200.01	199.83	196.06	194.88	194.33	203.73	197.36	204.63	199.48	200.98	196.99	198.46	195.25	201.64	198.78	197.99	200.88	198.63	202.54	202.96	204.54	200.07	200.16	200.25	202.75	196.66	201.23	196.31	200.72	193.26	205.14	200.75	199.72	203.53	199.64	198.33	203.12
214.28	210.87	214.05	213.12	209.59	211.5	214.16	208.29	215.59	214.17	212.18	214.4	209.81	211.41	218.13	214.75	212.82	211.34	210.86	215.32	212.47	213.34	210.13	207.47	214.92	217.52	209.73	218.82	214.21	210.23	214.22	210.32	215.31	209.64	212.23	210.36	218.32	214.76	213.77	209.39	213.91	211.32	211.77	216.83	213.52	215.85	213.7	211.47	211.59	213.64
204.24	204.71	199.77	202.46	207.02	204.87	200.73	204.89	203.25	205.52	205.57	199.99	201.59	200.14	202.79	207.82	202.23	206.24	202.53	203.96	205.21	207.26	201.15	204.44	204.67	203.84	203.23	201.14	203.83	203.89	201.3	203.54	203.48	202.24	202.66	208.99	203.3	204.16	206.71	200.87	199.41	198.44	204.41	201.48	203.05	202.38	204.22	204.29	204.56	205.39
204.18	202.65	201.85	201.69	202.5	205.39	204.28	206.24	204.55	204.48	203.6	207.21	200.91	200.84	203.39	204.22	200.26	204.46	201.4	202.41	203.31	203.52	202.19	201.83	200.29	202	201.61	200.29	197.5	206.25	203.37	202.38	202.62	207.89	199.43	199.58	202.88	202.05	202.71	200.82	203.44	194.68	203.47	204.78	205.1	207.69	200.79	205.26	199.94	203.57
210.53	209.72	212.09	206.95	212.62	205.86	207.75	208.44	209.35	206.33	206.71	207.83	206.06	212.29	203.64	207.21	208.24	211.54	205.55	214.71	211.05	206.25	207.34	211.1	210.48	211.77	209.29	208.24	209.08	205.87	208.03	210.06	208.62	209.97	205.92	203.27	211.13	208.61	207.71	208.5	206.81	211.83	207.16	208.77	206.99	206.2	203.67	207.76	213.78	209.96
206.44	206.34	205.37	207.53	205.9	210.15	202.86	204.12	201.11	206.81	204.3	203.43	204.63	209.12	206.04	200.21	206.71	205.47	205.3	207.96	204.97	203.68	204.54	207.85	207.1	206.24	206.88	203.72	207.31	204.9	205.92	208.59	208.63	205.71	197.89	200.06	204.31	206.49	205.73	203.79	200.38	205.94	204.78	203.72	204.42	204.93	207.14	213.19	208.99	205.41
209.09	208.61	201.92	204.78	212.55	206.53	209.69	208.54	202.91	205.4	210.09	207.46	209.01	208.47	209.21	207.75	209.28	203.9	212.74	209.02	206.95	205.18	206.29	208.84	207.51	207.97	209.8	208	207.8	206.85	208.51	213.79	204.6	206.95	203.58	204.48	204.35	210.46	206.37	208.25	205.18	205.95	204.96	206.54	206.13	204.73	209.26	207.08	205.9	204.22
202.88	202.54	204.31	202.38	206.05	205.05	199.99	203.31	198.83	201.88	208.26	202.2	196.45	208.61	204.29	205.85	199.34	202.37	203.56	202.29	200.61	202.2	204.49	201.69	202.09	205.43	202.99	199.5	205.87	200.07	205.89	203.1	202.29	201.44	199.92	203.68	203.78	205.6	205.89	202.04	202.58	204.73	202.37	205.07	206.3	204.26	203.35	203.13	202.89	207.81
205.55	203.19	203.36	210.25	204.01	206.36	204.12	206.3	200.5	204.37	203.4	203.78	202.52	204.3	203.32	204.65	202.44	200.34	211.61	207.38	206.42	203.27	202.04	202.48	206.57	209.01	202.94	202.16	202.56	203.52	208.6	207.05	203.56	203.27	202.42	203.24	201.92	204.06	204.19	204.37	203.97	203.18	206.63	205.59	202.02	206.36	203.6	208.2	207.56	202.71
209.2	210.53	204.01	211.05	206	212.3	208.29	209.47	206.9	207.57	210.91	206.42	207.83	205.48	208.72	208.21	209.13	208.84	209.21	209.38	208.81	208.28	204.99	206.17	206.83	207.6	202.51	205.31	207.05	210.04	210.91	211.16	204.32	212.38	209.45	205.36	208.55	210.1	208.03	206.12	211.64	207.73	206.72	205.33	209.92	210.62	208.35	208.4	207.01	208.1
216.67	221.58	219.5	216.79	214.86	219.59	218.55	220.15	219.85	214.77	217.03	221.54	217.17	221.78	217.31	213.3	214.76	216.84	217.64	214.24	216.4	218.17	219.65	218.16	218.59	213.56	215.59	221.48	219.82	216.29	215.29	215.4	219.05	215.1	219.77	215.79	218.59	213.88	217.61	217	220.09	218.61	218.87	216.05	218.51	216.56	217.36	218.21	216.79	216.9
210.41	214.55	209.9	214.84	211.6	214.07	215.31	212.77	212.71	214.74	218.29	213.31	213.94	215.52	212.85	207.43	217.17	209.99	212.03	213.41	215.68	214.02	218.79	213.36	212.56	211.48	212.67	214.98	216.27	213.16	216.94	215.99	213.59	214.21	212.03	213.71	216.39	212.52	212.04	212.81	218.24	214.68	214.9	212.22	211.02	209.79	212.72	215.3	209.56	214.17
193.07	194.53	188.22	190.98	193.5	193.59	192.46	195.5	194.53	195.89	194.13	198.65	191.87	192.57	191.84	196.56	199.04	196.26	192.68	191.17	197.12	194.41	195.36	189.71	195.78	195.39	195.15	198.39	194.79	192.29	193.82	193.85	192.82	196.25	196.29	196.25	193.17	192.72	198.45	197.96	195.18	194.13	197.39	196.29	194.21	192.48	196.29	197.94	203.83	194.45
208.83	203.18	201.2	200.33	203.46	202.64	206.59	198.21	201.77	201.47	203.9	207.75	202.69	203.33	206.23	206.43	203.66	199.54	204.18	203.02	206.98	202.25	206.78	210.6	205.72	206.45	205.69	200.91	202.59	201.54	207.54	206.03	201.94	207.76	204.97	206.34	206.93	206.49	205.04	206.86	204.67	200.77	196.34	204.53	202.08	203.35	203.31	202.28	204.97	202.32
214.64	207.83	211.98	209.25	211.5	202.99	213.14	209.07	206.69	210.12	210.43	211.23	207.26	209.27	213.74	208.79	209.24	205.23	210.12	208.5	208.66	208.89	209.54	204.19	211.34	209.37	211.21	208.9	207.4	206.09	202.48	210.62	210.74	206.98	206.73	211.78	210.73	211.82	207.98	208.48	212.66	212.48	202.73	205.91	213.06	206.38	207.42	213.04	211.32	208.49
216.43	217.51	216.33	217.17	214.91	217.58	220.38	214.39	221.12	215.64	216.46	215.26	219.14	218.08	220.26	214.18	214.57	213.87	220.79	215.78	216.2	215.98	216.25	219.55	218.27	219.92	218.16	217.13	213.42	213.6	217.39	216.51	213.08	218.33	216.05	214.82	219.63	217.38	218.84	217.17	212.43	216.89	211.74	219.91	215.25	213.1	217.28	216.35	219.01	216.4
214.94	217.31	215.64	215.38	216.45	219.1	215.56	218.12	216.21	218.91	218.85	217.69	217.8	216.87	218.59	214.81	217.7	217.84	217	215.65	219.32	217.09	215.77	224.42	216.39	216.06	215.3	218.47	215.53	216.6	219.36	213.93	217.15	215.42	215.05	215.25	220.33	217	210.49	214.17	218.5	217.07	216.95	219.94	215.78	219.84	212.42	217.14	215.92	215.77
212.37	213.36	217.03	214.28	216.17	211.92	216.27	210.74	215.52	217.6	213.27	209.53	211.16	210.12	216.38	215.48	209.54	215.27	213.43	215.19	215.58	215.58	214.6	211.87	209.9	216.87	211.52	212.9	214.39	208.46	220.36	213.38	213.39	214.17	215.54	213.8	211.82	215.37	210.63	213.81	212.4	215.83	210.01	218.69	213.84	214.96	212.74	217.78	212.13	211.49
199.16	196.69	199.2	199.47	198.33	199.83	196.43	201.68	201.69	198.12	200.6	198.65	198.61	199.25	199.79	199.66	197.51	200.09	202.3	195.46	197.3	198.77	197.39	195.55	199.93	200	200.11	199.34	196.45	193.86	199.97	201.81	194.61	197.62	201.46	200.2	198.58	201.75	196.75	204.43	201.48	197.64	199.81	199.18	203.67	198.46	202.44	199.35	195.63	197.06
207	205.99	199.92	201.96	199.05	204.35	202.95	197.48	205.83	204.22	203.55	202.71	201.54	202.5	205.44	204.25	200.57	203.16	199.7	203.56	205.05	200.58	203.95	200.12	205.95	201.32	202.39	204.18	201.76	201.47	205.22	205.6	203.55	202.98	205.78	209.68	206.4	202.41	201.95	201.13	206.33	203.54	201.47	208.07	205.89	201.2	207.25	202.74	201.36	207.07
200.69	204.38	207.46	202.54	204.91	204.29	203.04	201.85	202.44	203.85	214.97	206.21	199.19	204.84	200.86	205.13	203.4	208.25	196.57	202.53	203.42	203.06	203.15	200.99	200.47	204.15	203.49	205.84	200.82	200.36	204.84	200.83	204.64	201.03	201.07	205.98	204.33	203.45	202.39	203.32	202.18	199.95	206.25	203.18	204.3	206.25	201.98	204.39	202.52	199.26
205.03	206.82	204.81	208.4	209.8	205.99	204.3	204.04	206.66	208.61	208.17	205.48	209.13	209.36	209.75	205.68	202.07	207.69	209.11	209.5	204.82	205.37	205.27	206.02	206.15	206.2	204.8	209.68	203.7	206.99	205.43	207.54	207.82	204.25	205.92	205.07	203.48	203.87	202.33	205.3	204.45	202.02	205.94	202.94	205.89	207.42	208.65	208.86	205.08	204.2
210.48	208.72	209.84	210.3	207.74	210.69	209.53	210.14	207.72	211.26	210.76	205.02	208.84	207.87	210.98	204.62	209.41	212.31	206.99	207.46	210.35	204.72	211.23	210.47	208.88	211.99	211.08	205.37	213.26	211.69	205.88	209.47	209.69	208.79	209.06	213.73	207.13	209.67	209.8	205.35	208.68	208.52	211.31	206.28	209.61	208.7	205.86	207.51	207.18	207.22
211.04	211.01	209.6	209.89	211.65	207.64	215.14	211.51	210.32	207.71	212.92	208.08	212.38	213.44	215.07	208.7	211.07	210.2	209.07	206.15	208.23	213.31	212.4	209.67	211.47	214.38	210.51	208.27	209.07	209.06	208.8	203.44	207.95	212.34	208.22	208.77	210.06	205.76	213.62	213.53	208.64	210.72	205.4	205.01	205.2	210.08	204.85	211.3	209.03	207.5
207.63	207.12	210.66	204.17	209.83	209.68	206.58	207.07	210.17	206.08	210.38	202.83	202.46	205.87	210.99	212.09	208.5	206.56	205.89	209.95	209.69	208.14	207.8	205.03	206.05	203.78	207.98	207.19	210	207.4	206.71	211.24	206.49	208.71	210.41	206.66	212.91	208.63	209.4	207.8	205.51	210.78	208.72	210.48	206.48	208.01	207.91	206.82	209.7	205.67
202.41	200.94	203.89	197.89	198.84	202.76	204.84	199.76	204.59	200.79	207.22	202.62	207.93	204.02	204.99	205.68	201.15	199.97	196.11	203.63	197.95	201.09	204.94	202.22	204.96	198.82	205.62	201.34	204.89	197.58	200.05	199.08	203.2	201.82	202.07	203.89	200.48	201.99	202.95	206.55	204.18	210.15	205.64	203.29	202.48	201.57	204.7	199.37	202.66	206.16
195.43	191.55	197.68	194.38	200.68	194.97	197.13	192.17	192.87	197.08	198.61	192.96	194.28	193.18	195.88	193.13	194.56	196.08	193.7	196.94	191.16	195.08	198.09	195.01	194.3	196.7	194.63	195.55	194.7	200.04	197.57	196.2	194.99	193.14	194.45	197.41	190.79	191.32	197.65	195.94	193.68	196.93	195.43	196.58	196.17	199.26	197.77	195.44	193.77	195.46
218.18	213.46	214.95	214.89	215.47	214.15	220.32	222.59	220.83	216.49	212.54	218.69	222.51	216.51	216.74	217.13	219.28	217.7	214.7	212.9	219.29	218.76	216.43	218.4	217.8	219.19	219.91	219.27	216.89	215.14	218.32	218.81	219.53	220.33	216.74	218.96	215.97	215.27	218.42	220.3	218.06	216.26	218.2	216.94	223.37	211.73	212.58	215.75	214.56	216.78
208.92	204.62	206.61	201.07	208.71	203.75	200.6	206.84	204.95	199.84	205.54	208.13	201.27	208.9	206.02	208.6	206.09	203.66	207.59	204.07	200.29	201.33	205.68	203.74	204.93	202.35	202.19	204.44	207.04	200.67	207.76	210.87	206.82	199.89	208.45	205.84	208.73	203.98	207.12	200.24	205.08	207.58	203.44	205.1	201.69	203.21	201.59	204.9	206.92	205.42
197.68	198.35	194.99	199.95	197.13	198.49	203.84	199.16	201.6	197.95	203.22	199.3	199.83	199.73	195.31	201.46	197.63	201.66	198.86	199.24	195.8	200.42	200.71	194.56	203.08	201.17	199.22	200.77	202.2	197.39	196.89	200.61	199.99	200.61	199.26	197.24	201.73	196.58	198.05	202.57	200.86	201.9	202.19	194.26	197.4	200.04	202.29	202.29	199.53	196.74
207.75	204.65	207.27	205.44	215.24	204.12	205.39	209.6	208.09	209.43	208.31	206.01	206.15	205.03	204.69	213.2	207.39	208.75	209.06	209.4	206.2	209.86	207.87	208.28	210.74	207.91	207.97	203.9	212.75	206.26	206.92	213.12	206.83	207.02	208.02	207.27	207.11	207.48	206.41	204.78	206.91	210.62	209.86	211.84	210.59	210.19	201.24	205.93	209.62	208.11
208.99	208.46	209.43	212.89	208.72	207.66	205.54	207.02	203.41	208.52	208.66	210.17	210.8	208.51	207.82	207.37	210.46	210.91	206.91	211.04	208.83	212.26	211.7	208.05	208.66	205.16	210.49	207	213.24	210.4	211.45	206.13	210.88	211.11	207.63	213.12	209.46	211.74	212	208.82	207.64	211.32	207.47	210.87	211.19	211.7	211.16	207.81	207.85	210.85
194.36	200.95	202.58	199.64	204.7	200.76	196.59	196.74	202.17	198.89	195.14	198.42	202.39	198.4	196.25	197.81	197.54	199.71	198.91	199.98	202.35	199.08	198.57	192.56	199.45	199.11	194.88	197.66	199.95	198.72	197.34	202.47	197.08	203.36	198.11	200.59	200.9	200.49	205.34	202.21	198.75	198.32	197.28	200.27	202.2	199.24	202.02	196.31	196.49	202.85
215.08	214.39	210.79	213.95	213.32	211.34	215.05	217.31	209.07	213.25	208.63	213.61	212.84	218.48	215.98	212.26	216.98	212.67	209.82	213.27	208.76	210.67	209.29	215.36	218.61	216.51	217.43	215.43	214.33	214.9	213.92	213.84	210.17	208.89	209.95	214.81	212.6	213.48	212.74	217.54	211.79	212.33	208.83	213.61	213.4	213.72	210.73	216.31	216.01	209.7
212.79	206.57	207.68	208.7	211.52	203.98	208.55	205.89	204.5	209.37	210.17	205.99	208.22	205.26	208.56	208.07	208.55	205.79	209.2	211.69	207.22	208.83	204.46	208.96	207.36	206.49	207.69	208.01	203.74	207.53	205.31	206.51	212.15	201.1	212.17	211.25	210.24	208.98	210.29	207.83	205.32	206.18	214.63	211.71	209.47	213.13	212.7	210.31	209.25	205.94
210.72	210.07	205.95	206.98	207.54	209.52	209.26	206.02	209.26	208.03	207.53	212.75	212.73	208.27	205.02	211.74	208.22	204.03	205.49	212.53	210.69	204.83	202.96	207.13	208.44	211.81	205.84	211	211.2	208.24	208.48	210.54	207.46	211.17	211.09	209.41	207.22	211.73	211.66	207.14	209.39	207.24	206.45	208.91	209.34	209.92	211.4	206.01	206.02	209.19
206.6	212.17	206.61	211.78	211.7	207.23	214.7	211.92	209	215.66	209.42	206.88	211.28	212.5	212.34	212.41	209.03	210.58	215.16	210.76	210.14	215.48	212.75	209.97	213.8	216.5	209.78	211.04	210.56	209.23	210.89	215.35	213.49	207.81	216.32	212.24	207.21	211.88	208.22	209.23	213.98	210.27	214.28	211.29	210.62	211.06	213.7	211.82	213.17	210.86
215.7	206.83	210.23	206.14	212.73	215.21	213.03	213.38	215.2	214.12	207.2	211.77	210.19	213.74	213.99	212.7	210.55	209.47	207.34	210.47	213.42	209.66	212.83	208.38	214.58	215.15	208.62	213.87	206.85	209.73	211.91	213.46	206.22	214.58	211.21	209.55	212.13	214.29	212.18	212.56	212.35	212.77	217.11	209.64	211.74	212.31	215.21	209.17	216.37	212.94
215.2	216.27	220.1	222.74	217.88	219.36	216.72	216.71	214.96	220.01	222.2	217.68	220.22	215.97	216.57	220.76	217.78	217.27	220.18	219.63	218.98	218.35	223.27	216.15	213.93	218.58	222.85	216.86	217.39	214.85	220.34	218.14	216.82	219.42	215.65	222.53	216.9	219	215.67	213.63	216.85	219.03	216.02	216.07	219.4	219.95	221.17	218.65	220.43	217.83
209.99	209.62	208.59	204.53	202.04	207.65	208.83	213.31	207.84	207.62	207.42	204.39	208.3	208.7	208.3	204.51	207.94	207.36	201.06	208.08	206.81	203.64	209.19	205.68	209.02	208.11	211.16	204.23	210.51	209.6	204.79	205.76	205.45	203.87	204.11	206.35	204.88	207.06	203.12	208.22	203.58	206.65	207.64	211.37	206.31	211.56	211.05	207.92	211.04	206.86
213.57	212.85	210.83	208.69	208.34	214.34	210.2	210.49	207.52	213.19	211.62	214.46	213.39	213.83	209.93	209.14	208.35	212.85	214.96	207.66	209.41	209.41	213.3	212.48	213.95	210.1	212	210.94	210.21	212.52	216.56	214.6	214.65	207.71	211.26	210.15	211.25	211.72	213.69	213.81	215.71	212.72	212.03	209.96	214.64	212.39	210.25	211.08	213.44	214.13
200.92	202.29	203.68	206.72	204.54	200.56	195.81	202.48	201.13	202.49	200.07	206.93	206.77	201.29	209.25	206.02	202.96	205.34	201.21	196.36	203.26	201.42	205.57	197.31	198.22	201.28	203.88	200.22	202.83	205.93	202.44	199.72	202.88	204.52	199.52	206.51	205.04	203.88	207.16	205.21	205.58	201.95	201.11	206.61	205.83	202.63	202.47	203.83	208.06	203.13
210.76	211.45	203.92	208.31	203.31	209.74	206.58	206.72	204.16	208.64	202.8	206.27	206.43	208.83	207.9	206.2	203.58	207.39	207.51	207.38	210.46	208.44	207.46	207.74	208.82	206.79	204	206.04	205.67	206.39	208.26	210.16	205.39	207.04	206.51	212.13	208.14	210.19	205.83	210.33	208.81	208.47	209.47	206.36	206.81	208.65	206.01	209.18	207.58	215.18
204.42	208.71	212.54	207.27	206.7	208.69	203.25	206.72	208.56	209.05	211.29	209.09	206.57	206.19	206.28	204.63	205.12	210.78	207.87	208.18	207.39	202.41	205.71	205.89	205.06	209.61	212.54	206.98	210.53	205.43	206.14	204.23	209.55	205.2	208.23	210.41	210.48	210.04	207.11	209.12	213.54	205.51	205.9	206.8	205.8	207.14	204.82	209.64	212.36	205.24
199.49	202.73	204.41	201.67	200.35	203.77	199.51	202.92	203.6	205.03	201.34	202.37	203.64	204.28	200.11	204.41	204.15	201.73	201.9	205.52	207.54	201.23	207.07	201.18	199.68	203.79	207.1	203.64	201.57	200.91	196.38	201.54	204.19	204.36	204.37	204.42	202.47	205.94	200.59	201.97	203.08	204.65	203.93	197.93	204.29	199.24	201.02	198.76	202.17	204.68
202.76	213.32	207.28	204.28	211.22	207.45	210.57	207.94	206.63	209.52	210.7	206.3	208.42	211.04	208.58	209.84	207.35	207.18	210.08	210.94	207.06	209.71	211.93	206.33	207.77	209.08	214.33	210.3	210.1	205.6	208.05	207.4	208.81	211.75	207.37	211.46	209.72	210.37	203.87	209.87	215.86	208.72	208.83	209.82	209.44	210.78	214.03	207.91	208.55	204.37
208.27	209.36	211.08	207.9	205.42	207.05	207.47	203.67	208.94	211.43	206.09	206.81	207.42	207.15	207	208.51	207.9	212.23	203.72	209.93	208.01	212.39	209.59	210.29	212.44	204.82	209.9	214.17	212.44	207.49	212	206.32	204.36	208.53	209.25	208.61	202.53	205.2	205.4	209.69	209.38	207.42	210.9	207.97	208.8	204.61	208.03	209.21	208.21	206.5
201.08	201.76	204.02	201.72	199.77	201.94	197.37	199.65	205.38	197.54	197.72	197.27	202.76	200.35	201.04	200.55	202.32	201.8	204.1	201.13	201.64	199.25	202.58	197.46	205.36	202.5	195.45	204.74	206.1	200.45	202.11	199.79	204.29	200.32	198.72	200.46	200.25	198.18	195.94	201.47	202.57	201.47	198.06	197.27	200.8	197.14	196.12	201.26	198.97	200.23
208.38	206.4	206.13	206.8	208.39	205.44	201.67	205.33	211.2	202.42	207.57	205.11	202.81	200.6	202.88	204.98	205.55	205.75	205.29	208.2	206.45	209.01	206.84	204.19	203.46	207.82	204.99	203.34	202.09	206.24	204.14	204.24	201.2	203.03	205.18	203.8	206.2	201.83	208.58	208.26	203.06	207.66	209.57	206.11	203.06	206.81	202.72	206.39	203.68	205.65
201.54	199.21	201.54	202.39	196.21	202.21	200.34	199.11	201.24	198.01	203.09	200.08	194.1	197.49	199.81	205.07	199.46	198.6	199.42	199.06	200.5	198.69	200.94	198.77	196.61	195.88	202.97	200.53	201.33	204.13	196	202.06	198.62	196.38	201.92	196.91	203.17	197.65	203.15	198.61	200.86	196.7	199.88	201.49	198.86	201.47	197.81	203.51	200.65	198.67
203.4	203.07	204.73	209.45	205.24	202.57	208.06	205.29	206.39	204.29	206.81	205.75	208.13	207.32	202.37	204.51	203.77	203.54	203.67	204.3	204.56	199.88	204.46	203.58	206.02	206.91	202.97	208.08	204.53	205.89	204.36	200.72	205.29	202.28	202.68	204.53	205.13	208.24	196.25	197.93	208.03	197.34	203.24	206.35	201.02	204.43	203.84	200.66	206.84	203.13
198.18	203.3	201.03	199.26	200.74	202.1	199.49	200.83	198.4	199.29	196.19	202.28	199.67	199.83	199.25	194.8	198.4	198.54	200.56	196.03	201.29	196.39	197.54	204.28	198.37	200.55	200.31	203.66	193.44	196.14	197.18	195.26	201.65	199.81	200.15	197.52	197.91	200.07	204.87	199.18	197.13	200.85	195.72	197.69	201.4	201.1	199.95	200.86	200.27	198.61
203.08	205.59	210.4	205.02	205.49	207.88	206.78	202.52	211.28	210.94	204.54	209.96	207.39	210.34	211.6	210.12	208.22	207	208.22	205.52	209.75	208.47	207.62	210.53	204.88	208.61	207.16	208.48	210.33	207.75	205.44	208.01	201.92	208.8	206.29	206.96	207.99	201.92	211.98	205.05	206.53	203.91	206.46	207.62	207.08	206.53	209.94	209.46	209.22	210.32
207.87	211.75	206.77	211.17	208.95	209.49	208.29	208.47	211.1	209.59	212.84	206.89	207.9	214.64	210.77	209.59	208.13	209.74	208.84	210.45	208.74	212.49	215.93	212.75	209.12	209	210.66	214.84	207.09	211.96	211.27	212.47	213.85	206.25	204.46	210.15	205.28	206.33	204.62	210.02	209.51	214.89	211.64	211.84	210.66	207.88	210.2	208.97	207.07	209.76
207.28	207.76	207.35	204.21	204.59	205.19	205.35	213.41	209.29	210.74	204.28	208.27	209.97	203.64	206.32	206.7	209.24	207.87	205.31	204.81	209.76	210.08	210.91	206.14	202.49	206.84	208.1	206.76	203.74	207.06	206.79	205.59	203.12	205.35	207.7	210.96	209.71	205.75	208.68	207.01	208.38	204.98	205.29	210.62	208.94	206.24	212.99	204.3	207.24	207.81
219.7	218.76	216.97	217.72	217.9	219.7	216.55	215.67	217.15	219.69	219.92	220.52	215.47	218.55	216.24	214.6	218.91	219.1	220.6	218.75	219.37	220.59	214.05	216.16	219.36	213.69	213.65	212.29	217.63	220.63	218.38	214.53	218.11	216.29	215.02	217.79	214.28	215.89	217.95	223.61	214.33	220.48	219.63	216.51	210.61	219.57	219.01	217.4	214.32	220.07
194.29	194.49	194.42	193.62	194.45	193.45	192.83	193.03	192.56	200.03	198.41	191.62	192.73	192.12	193.67	192.05	198.87	193.5	194.23	196.88	190.97	190.16	190.03	197.08	192.7	197.12	193.95	193.51	187.38	192.73	191.6	195.29	192.77	197.23	192.46	194.67	193.01	190.39	194.9	195.52	191.84	196.39	195.7	195.28	195.98	193.43	195.76	195.6	190.48	194.04
204.6	209.35	206.78	205.55	206.42	203.45	210.94	214.2	208.49	209.77	213.64	206.03	205.32	211.89	204.2	210.61	214.95	210.68	212.53	207.07	209.2	210.95	205.45	211.34	207.39	210.47	208.08	210.76	211.27	210	208.32	210.23	206.15	212.45	208.35	204.15	204.86	207.56	210.89	210.19	203.81	210.95	207.47	210.27	205.84	206.64	206.66	212.1	210.58	204.43
204.55	204.2	205.63	201.16	204.72	203.53	200.17	201.68	202.91	199.37	202.86	201.03	199.84	200.13	199.75	200.74	205.7	199.37	207.13	199.3	203.71	200.67	206.07	205.74	203.77	203.9	200.6	204.43	202.26	205.15	200.09	197.88	200.37	208.46	200.39	202.72	204.45	202	199.87	200.93	202.92	202.79	200.74	200.63	201.69	203.74	201.73	199.65	203.58	202.47
215.18	216.08	221.7	216.76	223.02	219.58	222.1	219.38	218.86	221.31	216.52	211.79	214.76	217.81	215.06	217.26	217.24	217.07	217.29	215.95	222.53	214.6	218.34	221.69	217.63	218	218.22	216.44	216.5	217.54	221.22	217.06	216.29	216.9	218.18	216.23	216.43	217.94	218.66	215.88	215.91	215.97	217.49	219.72	215.9	218.04	219.67	217.91	212.05	216.72
202.18	209.66	201.97	208.53	205.43	205.76	203.36	206.09	206.74	206.84	201.34	205.78	204.68	205.12	205.57	203.01	206.49	204.24	203.33	207.48	208.21	201.03	204.93	206.05	200.61	204.75	206.64	207.6	198.48	204.37	206.41	205.16	201.88	207.86	203.52	199.95	206.14	206.36	202.18	204.05	206.87	205.45	204.76	202.51	202.09	205.35	203.55	205.74	205.55	200.15
207.55	200.34	206.16	208.08	205.64	206.62	205.12	205.27	204.48	202.71	205.24	208.04	206.49	203.35	202.19	205.91	207.13	202.94	197.81	205.4	206.43	201.57	210.44	210.34	203.58	206.21	202.95	204.92	207.98	208.72	203.28	202.64	206.83	206.09	203.68	202.35	207.37	202.91	203.02	202.63	204.11	205.15	203.93	200.76	200.03	201.7	205.76	207.05	205.92	204.7
218.58	217.49	218.22	214.44	217.58	214.46	216.05	214.59	214.85	220.15	215.72	218.83	217.58	217.94	215.75	220.93	213.85	217.48	218.73	218.09	215.37	218.18	215.14	213.18	214.07	217.51	215.92	217.41	219.68	215.1	211.47	217.95	216.25	214.17	217.77	218.72	216	216.72	216.19	220.91	219.85	220.6	212.94	213.95	215.71	221.26	220.92	216.03	215.68	218.01
199.76	202.88	198.79	194.62	192.26	193.76	194.42	198.48	196.16	198.92	200.62	194.34	198.01	200.51	200.93	200.59	198.51	197.96	199.89	195.36	198.9	196.81	198.12	197.81	197.55	196.7	198.28	196.35	194.51	196.3	196.03	195.22	197.33	197.05	197.31	191.94	199.1	198.84	199.73	196.98	194.22	196.57	195.35	198.56	195.5	195.52	195.78	200.88	197.57	202.17
202.28	203.25	202.44	208.29	203.61	209.21	204.43	198.23	203.08	200.42	202.17	199.67	206.75	204.79	203.12	204.33	202.93	207.09	200.24	203.55	204.58	202.46	206.59	205.92	202.71	206.03	203.03	203.1	204.08	204.74	201.7	205	208.62	204.11	205.28	206.65	202.31	206.09	202.65	203.02	200.05	205.09	202.05	200.64	205.88	202.84	204.73	203.91	203.68	209.35
212.42	211.39	210.71	207.75	210.01	209.42	210.83	210.31	211.77	207	207.57	208.36	208.78	205.72	211.75	207.27	208.41	209.99	207.4	208.2	210.08	212.16	211	206.63	207.39	211.43	208.7	209.51	207.73	214.47	207.84	212.51	212.52	209.67	206.24	205.85	213.44	211	211.77	215.11	212.38	207.81	207.18	212.04	208.45	210.04	207.43	208.88	210.93	214.96
207.87	201.02	202.6	202.57	205.59	204.05	200.25	204.78	206.95	201.51	202.94	198.98	200.67	203.62	201.79	205.54	201.93	204	202.85	206.79	202.32	208.47	205.24	202.83	200.97	201.47	201.25	204.29	200.65	202.57	200.76	204.54	198.73	202.08	204.14	201.85	203.33	202.04	207.34	201.66	202.72	201.34	201.89	197.26	205.25	198.99	200.13	201.97	205.05	204.44
199.02	195.44	192.94	201.94	200.55	196.4	204.65	198.85	199.55	200.1	199.92	194.17	200.71	199.84	197.59	201.11	195.64	194.38	204.49	199.44	195.52	201.89	198.28	195.03	198.63	199.97	198.15	195.69	202.55	195.94	197.76	200.9	196.68	196.1	198.67	202.14	198.21	198.92	200.47	197.12	196.05	197.51	198.34	199.01	198.66	200.77	194.71	202.98	193.63	196.05
210.19	211.52	206.63	208.24	209.41	209.5	207.57	208.87	207.59	210.22	211.65	205.8	213.92	211.37	209.95	205.51	209.77	206.16	213.75	209.07	210.74	208.63	212.15	208.32	208.32	212	212.91	211.04	211.15	202.96	207.89	205.25	211.46	207.46	209.7	209.32	213.65	215.78	208.21	213.35	204.73	213.48	207.37	206.2	212.25	208.43	206.99	208.67	211.75	209.02
206.37	209.84	207.42	203.82	206.39	204.82	202.91	203.07	204.91	203.85	210.32	202.13	209.06	206.03	209.07	204.46	205.53	215.77	204.83	208.34	207.92	204.71	208.44	207.58	200.87	207.89	205.38	206.45	207.27	209.33	208.62	207.91	203.05	202.19	202.69	207.54	205.26	205.39	204.28	207.51	208.28	206.49	206.92	206.13	204.71	207.69	206.46	209.18	203.96	205.98
218.05	219.25	215.45	219.9	219.18	211.18	217.46	221.83	217.6	217.37	218.38	216.37	217.57	217.35	218.6	217.53	220.96	213.5	219.69	221.72	215.73	210.02	216.97	220.16	213.61	217.18	214.09	217.06	220.98	216.36	214.96	217.07	216.42	218.7	219.28	219.11	218.69	216.33	215.02	223.61	222.42	213.76	217.91	215.1	216.33	219.15	217.28	218.64	217.66	215
203.63	209.07	202.59	202.64	202.01	202.46	207.06	200.66	200.49	199.57	204.67	201.8	196.65	200.83	203.16	203.76	201.31	202.69	201.22	205.19	203.14	203.91	202.87	203.28	200.03	205.07	202.73	202.75	200.11	201.4	200.45	198.21	204.78	202.06	198.85	205.34	203	199.3	202.6	203.11	203.27	203.02	201.15	206.02	199.76	202.17	200.88	201.28	204.03	199.31
212.14	215.27	207.93	211.06	213.33	213.31	214.03	209.45	215.26	211.64	211.19	209.92	208.83	211.64	216.47	205.69	209.54	212.74	211.4	211.61	213.78	207.16	211.58	211.87	208.88	210.38	207.48	212.06	210.34	209.25	212.07	212.23	211.96	206.18	207.44	213.7	213.21	215.78	208.08	210.48	212.53	215.09	204.94	210.18	209.98	210.23	212.94	215.93	213.08	213
211.51	211.64	208.98	216.2	214.23	211.96	209.84	212.52	211.52	212.01	212.42	208.95	207.88	212.27	212.38	210.95	212.39	212.33	212.81	211.6	215.16	212.27	208.76	212.47	212.34	210.56	213.85	216.59	208.31	207.74	211.46	206.5	212.38	213.04	209.58	213.81	212.03	211.25	213.22	210.34	212.06	213.53	206.93	215.29	214.37	207.04	211.7	211.09	213.77	211.43
198.2	199.44	198.36	201.32	195.8	194.24	201.78	196.04	201.05	195.89	200.05	203.5	200.59	198.38	200.57	194.18	199.88	196.15	197.48	202.92	198.17	198.65	198.82	199.44	200.21	201.83	198.98	200.66	201.36	200.34	201.86	198.15	198.7	199.94	199.25	200.99	196.65	200	204.81	201.23	199.33	199.08	202.04	200.25	201.86	195.47	196.36	198.55	200.86	196.04
211.72	210.95	210.22	207.15	212.65	209.61	211.21	210.05	203.01	209.84	206.37	207.88	211.27	209.79	205.96	208.81	210.9	211.01	208.31	207.82	206.36	211.78	207.08	213.38	210.29	209.23	209.44	211.42	208.3	210.21	205.71	207.94	212.38	209.78	208.32	206.76	214.55	211.8	207.44	208.96	208.01	201.98	210.4	206.47	207.17	207.08	209.13	211	208.53	207.06
211.42	210.78	211.17	211.56	209.11	211.95	207.92	209.8	205.83	209.9	208.73	207.73	207.62	205.49	212.99	208.64	204.89	210.71	206.72	213	206.94	205.5	207.57	206.01	208.51	208.68	207.21	206.63	208.09	210.92	204.84	207.22	210.24	212.3	207.32	209.7	206.37	208.81	207	210.66	205.26	207.2	205.36	209.89	209.11	212.04	210.27	208.42	209.63	206.92
204.13	205.4	206.63	209.8	207.35	204.65	201.56	203.78	206.92	204.24	206.01	204.61	207.25	204.16	202.73	200.18	201.31	203.99	205.56	199.71	204.41	204.86	201.73	204.65	203.71	202.36	203.74	205.24	202.67	207.31	204.39	202.8	201.03	205.19	199.64	204.81	200.56	201.4	205.63	202.49	201.59	204.26	203.64	205.93	201.31	204.92	206.49	209.01	203.21	202.68
213.5	212.37	214.86	215.29	215.47	212.96	215.68	213.09	213.95	215.75	213.4	212.83	215.34	210.61	216.51	212.55	214.89	215.07	214.07	214.21	211.25	212.48	210.5	214.36	215.02	211.76	208.83	212.25	217.11	213.99	211.36	211.51	214.78	211.25	214.03	212.71	213.07	213.49	213.94	216.67	215.62	210.26	216.73	214.28	212.95	212.83	213.62	211.84	211.31	211.47
206.39	209.56	208.51	205.64	203.98	211.32	206.98	206.14	210.37	209.81	211.82	210.53	208.6	206.33	210.63	206.82	209.96	207.22	206.26	209.43	207.54	206.81	208.23	208.78	207.82	204.36	205.27	210.57	206.26	202.02	207.77	207.19	205.7	208.36	205.58	208.33	204.86	208.52	203.03	206.51	205.96	207.59	208.28	208.75	202.72	210.41	205.94	210.53	210.73	211.29
207.61	211.23	210.28	211.86	207.83	210.66	207.59	207.14	207.57	204.07	204.46	207.86	208.88	209.77	206.68	207.24	206.99	203.7	208.25	207.62	207.86	208.51	209.69	214.5	204.55	208.28	208.31	211.68	211.9	204.31	208.77	207.73	205.77	205.49	207.23	207.89	202.03	212.11	210.1	206.36	207.75	208.48	207.95	207.41	207.96	209.37	210.96	206.26	210.89	207.13
202.81	196.91	200.12	204.32	199.26	199.74	200.68	199.23	199.14	199.1	194.69	199.74	203.45	200.77	200.19	198.93	199.11	205.7	199.18	200.15	204.45	201.96	204.52	201.33	200.46	202.11	197.7	202.82	196.9	197.4	201.05	201.27	199.65	198.73	198.37	200.88	201.13	203.35	199.14	198.89	202.21	197.27	200	198.21	202.19	202.65	199.19	200.18	199.89	197.69
204.28	210.47	210.71	210.18	209.34	211.74	205.31	212.02	205.45	210.55	204.3	210.82	212.33	208.48	212.11	204.27	210.16	210.33	210.69	204.67	209.94	213.28	209.23	216.97	209.14	207.85	210.04	211.47	209.38	209.82	208.12	210.6	206.61	212.23	213.27	209.79	206.83	209.35	206.03	209.77	206.21	209.8	204.93	212.94	207.61	208.22	211.97	210.94	204.76	211.44
209.77	211.29	205.75	211.35	209.23	214.89	206.03	213.61	208.81	213.73	209.83	203.45	209.16	215.86	211.77	207.45	212.43	205.89	212.44	208.03	205.35	206.71	204.12	211.5	206.73	209.32	208.94	211.58	212.18	212.05	204.95	206.49	211.63	210.86	209.27	208.22	209.78	206.7	211.47	213.45	205.57	213.4	215.23	207.46	213.3	211.23	207.2	209.25	211.26	211.77
204.51	208.62	214.13	210.8	206.28	205.55	200.94	207.22	210.1	204.02	207.99	202.94	206.67	203.57	209.4	208.53	208.95	207.69	207.47	207.68	206.76	207.1	206.14	202.72	203.41	209.04	209.04	209.23	206.15	207.57	206.67	203.83	205.4	206.99	210.31	203.03	209.76	207.86	205.72	206.3	205.4	208.48	211.17	207.65	206.18	210.35	203.44	207.96	204.4	203.61
211.83	212	214.54	212.25	210.02	213.76	211.25	208.8	213.44	209.31	209.88	208.92	211.2	206.89	211.68	210.95	214.59	208.4	211.9	208.76	206.69	212.45	204.78	208.22	215.07	217.19	212.68	212.95	213.92	212.37	212.76	211.35	211.06	213.05	211.04	208.53	214.26	208.11	210.54	211.95	209.67	211.27	211.16	213.36	209.86	211.19	208.55	216.11	213.54	209.26
203.57	205.97	200.45	203.48	204.02	210.42	204.55	206.26	204.1	204.11	198.76	202.12	199.56	204.43	200.37	200.46	204.43	202.34	205.34	204.37	204.71	208.24	201.46	200.86	202.38	201.14	200.83	201.44	204.74	204.59	201.14	203.42	199.45	206.74	203.55	203.53	203.34	204.24	205.47	204.78	203.66	206.21	200.6	205.26	201.17	203.22	200.27	202.25	203.68	205
210.36	212.2	214.34	209.21	213.26	210.03	210.53	216.51	213.45	208.94	208.95	209.76	213.32	212.27	217.68	209.82	212.22	209.9	215.35	215.34	203.47	213.21	215.95	210.93	210.19	210.03	212.89	213.83	213.87	212.25	212.87	208.15	209.11	214.81	208.1	211.69	212.71	209.84	210.96	207.6	210.93	213.94	211.6	209.06	211.67	212.41	208.61	215.33	208.99	211.77
200.39	201.19	203.29	201.5	197.35	198.8	200.95	198.76	197.75	200.86	204.36	201.28	198.9	198.17	203.91	199.73	199.96	196.24	200.45	199.71	200.17	199.01	198.37	200.62	202.8	204.17	199.71	198.36	198.85	200.4	197.19	196.53	200.35	196.51	199.68	199.03	201.54	197.36	199.27	199.88	204.53	195.9	197.36	199.69	197.89	197.17	199.35	200.74	200.79	199.76
206.36	211.98	207.99	204.48	206.59	208.33	209.05	208.8	208.42	210.29	208.66	207.57	209.55	203.47	206.38	207.82	209.81	211.5	209.31	208.91	211.05	209.64	208.38	211.19	207.52	211.31	211.29	208.52	210.33	207.86	205.26	205.95	204.67	209.31	209.22	207.11	210.52	213.55	206.29	206.63	208.71	209.6	206.36	211.19	207.72	209.44	211.72	208.58	209.2	212.15
220.31	215.95	213.96	217.65	210.53	216.25	215.03	215.59	218.95	214.81	217.76	218.1	220.34	219.84	223.54	219.45	217.41	216.05	215.55	215.12	215.73	217.14	217.8	221.72	218.28	213.48	219.56	220.05	220.94	217.52	218.08	213.37	215.29	214.56	222.56	214.37	217.43	220.34	217.51	215.39	219.03	215.8	218.46	219.52	215.34	216.23	217.06	218.01	218.04	219.45
206.65	199.68	206.17	201.3	206.56	204.97	206.5	205.18	203	207.61	209.57	202.98	204.14	202.35	207.24	205.2	204.32	201.38	206.21	204.16	203.47	204.05	201.5	207.96	201.68	206.67	203.34	204.97	207.82	206.22	202.25	207.32	206.75	198.88	205.51	203.9	205.67	206.87	207.83	207.69	208.83	203.14	204.55	203.66	200.62	204.25	206.27	205.85	202.01	202.32
205	210.09	203.38	203.06	202.65	202.07	202.43	205.15	204.82	200.78	199.46	210.1	204.58	204.12	199.68	205.88	202.79	203.32	201.36	202.19	205.48	200.96	204.03	206.94	204.13	207.18	201.28	204.11	201.52	206.84	199.51	207.55	203.51	201.96	203.13	202.57	206.61	206.9	205.03	199.86	203.38	204.72	206.31	201.72	204.35	201.44	200.21	204.34	202.69	206.48
202.11	210.73	203.35	204.11	203.95	198.88	202.77	202.03	206.83	204.45	203.63	202.62	204.98	206.11	204.75	208.28	205.22	202.02	208.49	206.66	204.67	202.78	203.32	208.54	207.96	205.49	203.14	209.39	207.56	203.62	206.73	203.56	203.03	205.02	204.47	204.67	209.38	205.13	209.01	203.82	207.31	201.87	203.22	205.34	205.27	203.47	200.93	207.19	205.56	207.21
204.48	202.31	206.22	200.69	203.03	204.91	208.47	204.28	204.52	204.7	200.98	200.59	207.63	201.9	204.39	203.11	208.72	203.01	202.99	201.12	200.93	205.81	201.69	201.91	202.61	204.22	207.43	199.56	196.51	203.97	199.31	199.18	199.75	203.94	201.9	203.21	203.38	204.46	206.65	199.22	204.12	205.68	203.45	203.35	200.43	202.44	202.7	198.09	208.05	202.72
216.1	212.7	213.69	218.43	215.4	210.86	213.33	214.57	218.2	218.71	213.76	208.84	214.63	211.95	214.03	211.64	211.86	211.56	214.7	216.51	211.69	212.71	217.56	215.83	209.64	212.54	214.62	214.48	214.05	214.15	210.22	207.32	214.49	212.69	214.8	210.7	216.88	215.66	211.34	213.81	210.53	211.19	213.72	215.74	213.75	209.79	212.56	211.11	212.59	210.73
199.83	204.79	203.08	205.08	205.29	200.69	202.53	204.73	203.83	202.27	205.21	206.01	207.13	202.9	203.82	202.24	204.83	201.18	200.92	205.51	200.95	200.28	199.64	202.82	206.98	204.86	204.85	206.89	208.14	207.42	204.46	201.59	202.31	202.39	205.91	202.8	203.53	203.02	204.07	200.87	206.38	203.05	203.79	203.22	201.59	203.08	197.33	205.77	198.9	205.98
205.48	204.42	200.92	206.24	203.3	201.21	200.57	205.26	200.51	203.66	211.15	204.1	206.06	207.91	203.75	206.35	205.42	200.06	204.79	202.85	208.35	203.44	204.39	202.59	202.84	198.81	209.59	206.81	204.59	204.93	204.16	206.32	206.29	207.4	207.12	206.52	202.3	205.58	204.51	203.6	207.29	208.8	208.71	204.94	204.03	204.66	205.64	205.96	205.99	203.42
207.72	200.11	203.74	204.6	204.28	204.95	206.59	202.28	208.81	203.83	205.09	207.99	199.27	206.84	205.33	201.83	203.14	208.13	202.43	205.11	205.55	207.63	209.84	207.29	202.56	204.58	199.39	208.65	205.07	203	206.41	207.5	206.26	206.71	204.8	202.78	203.98	205.74	206	206.54	201.86	204.75	203.81	204.83	204.18	204.1	207.44	205.57	205.13	204.9
211.2	211.73	211.2	211.4	210.05	213.78	213.37	211.73	213.82	215.91	216.88	211.07	209.59	209.31	208.49	214.03	211.35	210.35	212.34	211.26	209.86	212.74	207.69	211.86	211.91	211.04	212.31	211.4	210.88	210.83	209.63	212.21	212.62	210.33	208.03	211.25	214.28	213.71	214.04	211.76	211.72	212.34	211.21	212.51	211.43	208.29	212.23	213.64	211.18	209.91
201.81	200.17	199.72	199.22	198.65	201.6	203.32	198.16	201.11	195.65	200.77	197.62	202.79	195.9	203.47	196.4	201.31	202.3	197.6	199.08	195.62	204.22	201.65	198.71	203.98	196.67	197.11	197.55	198.47	202.66	200.02	199.49	198.23	198.22	198.56	204.62	198.93	202.19	201.51	203.72	200.74	201.73	199	200.63	199.05	193.24	193.48	202.84	201.41	196.67
197.55	202.81	197.63	200.54	202.71	202.32	203.38	200.65	196.15	202.42	204.88	202.26	204.24	200.43	202.77	201.53	196.12	196.81	201.26	200.74	200.8	204.68	199.49	197.28	199.54	201.08	198.58	202.08	200.46	198.96	198.79	198.8	200.73	203.73	196.47	201.78	205.01	202.19	196.28	199.66	201.08	199.54	198.96	201.08	201.18	197.26	201.55	203.88	196.05	198.99
200.2	201.36	201.63	204.33	204.75	203.06	204.3	201.62	203	204.63	201.72	201.76	204.15	205.47	204.55	204	205.89	202.85	202.01	200.44	199.96	203.86	205.01	202.35	204.16	203.63	202.76	200.52	203.22	208.88	202.89	204.45	202.05	203.49	202.49	201.69	202.33	203.88	201.23	201.88	201.37	205.22	206.52	202.67	202.53	201.16	207.03	201.64	205.02	201.9
203.55	199.35	201.18	204.02	205.67	205.73	203.42	203.31	198.43	204.39	203.78	202.41	203.52	202.29	202.03	206.06	197.47	204.34	206.33	198.29	207.4	207.87	205.4	206.76	203.12	199.49	204.49	205.15	203.21	207.74	204.64	201.88	203.73	200.17	203.3	204.26	205.96	204.68	202.41	202.66	196.19	202.84	201.77	201.17	201.83	200.86	201.96	201.18	201.38	201.59
216.39	214.58	215.86	214.96	215.13	212.3	212.38	217.82	213.15	217.41	221.92	216.35	218.92	210.85	221.6	220.22	217.73	219.89	219.03	218.41	219.05	218.76	218.27	221.57	217.84	215.95	216.67	219.37	212.39	216.47	217	219.26	215.18	214.09	217.44	215.36	216.49	221.95	215.77	217.06	217.77	216.94	212.26	220.42	219.33	217.69	220.51	214.26	218	217.7
211.9	212.16	208.31	214.08	212.16	215.99	214.56	216.28	214.42	212.57	210.41	211.99	212.98	215.62	213.44	212.79	206.83	214.52	213.61	210.19	211.67	214.12	217.5	214.7	215.31	217.02	209.99	215.73	215.92	213.47	212.63	212.55	210.91	213.23	211.68	212.35	219.19	214.23	209.19	216.52	209.92	212.26	209.01	214.27	216.14	211.45	216.1	212.48	209.45	210.19
211.41	214.95	211.75	210.82	213.9	208.48	214.04	209	204.03	215.59	209.84	218.45	214.89	210.92	212.41	211.66	212.6	214.22	212.3	214.81	215.15	213.31	212.5	210.37	211.11	210.27	214.31	211.17	211.33	208.93	213.48	213.97	212.48	209.8	214.73	210.89	210.31	210.65	210.24	213.31	209.98	214.35	210.49	209.55	210.46	214.37	204.69	213.65	210.59	212.21
202.68	201.94	199.89	198.89	202.86	196.32	202.67	200.62	199.65	202.15	203.3	203.19	200.51	198.83	197.43	204.9	200.28	200.58	195.68	204.66	202.22	192.28	203.96	199.26	200.1	200.02	205.81	200.72	202.43	200.33	201.16	205.43	200.21	203.47	202.67	200.87	199.78	198.52	200.99	199.75	200.7	205.57	201.69	201.24	202.89	200.09	199.44	198.99	203.56	195.35
205.62	211.04	214.87	205.5	209.22	206.09	206.04	207.12	207.97	207.09	211.18	212.35	211.43	209.62	209.86	208.05	206.45	209.08	210.3	211.91	211.21	205.2	209.62	211.29	206.05	207.47	206.04	210.37	210.3	211.76	212.61	207.59	207.84	212.71	204.22	212.99	211.28	204.8	207.91	212.64	207.21	205.16	207.51	208.7	213.22	211.18	204.98	209.06	211.08	205.58
215.2	215.13	218.34	215.87	216.16	221.61	217.75	218.9	217.49	218.49	217.2	220.6	218.03	214.56	217.6	215.75	218.84	217.92	217	220.13	216.46	220.53	219.43	220	217.81	221.47	218.14	219.11	215.27	216.98	216.59	215.99	219.12	214.06	217.84	216.62	221.17	217.37	214.06	213.54	214.46	214.71	216.74	216.13	215.33	215.38	213.92	215.74	211.56	219.97
209.4	205.75	202.8	203.4	206.12	202.83	204.63	203.5	206.33	204.31	205.38	209.98	208.09	211.08	208	201.81	209.24	207.43	204.6	203.83	205.69	211.32	200.41	205.5	204.98	208.04	204.98	201.15	202.98	203.01	207.87	202.71	203.79	207.49	207.12	207.37	203.56	204.3	205.99	198.48	202.83	203.65	202.54	204.97	206.3	205.89	205.97	203.78	206.32	209.77
214.44	204.7	206.42	208.9	212.22	212.57	208.92	210.6	211.43	214.73	212.11	208.89	208.22	206.93	207.2	210.89	214.16	209.28	208.15	208.93	209.76	207.56	208.04	205.37	209.39	208.44	206.35	207.89	208.68	208.49	206.59	209.02	207.1	208.64	211.76	205.71	206.83	212.52	211.75	207.51	207.89	208.72	205.34	210.34	210.51	204.82	207.29	206	210.43	208.97
213.63	207.08	209.37	205.91	212.72	206.78	204.01	209.03	208.76	210.65	208.14	207.38	208.04	208.88	208.6	205.22	206.4	209.17	205.11	205.8	203.56	206.98	212.09	210.68	208.1	201.26	208.05	209.23	204.78	205.69	210.14	206.48	213.75	207.6	202.38	207.53	212.19	203.94	210.97	206.41	211.44	208.89	207.47	206.34	209.01	211.8	205.77	208.47	206.99	208.27
200.83	201.25	202.1	202.86	199.15	196.85	199.41	201.48	200.02	201.49	203.2	202.95	203.43	200.73	201.22	200.88	202.42	199.54	203.32	205.27	196.75	203.21	198.96	205.07	202.51	201.29	200.89	200.86	201.13	202.96	203.42	201.27	204.07	201.51	201.33	201.28	203.55	205.65	201.04	206.95	200.06	204.35	202.38	204.01	202.73	197.38	201.63	205.27	201.93	200.8
195.67	197	204.13	204.6	202.49	199.58	199.57	200.58	196.15	200.57	198.37	197.91	199.22	201.29	199.66	201.87	197.35	196.93	196.07	197.35	195.12	193.56	197.84	198.16	199.47	199.96	197.17	199.44	198.16	203.82	204.65	195.73	203.87	200.81	198.22	200.24	199.63	202.23	197.56	195.23	194.48	197.93	200.12	198.44	199.2	198.5	196.26	199.87	198.57	202.15
198.16	203.78	197.25	204.22	204.47	195.35	200.48	198.38	200.01	199.67	202.58	198.26	209.15	193.02	202.58	202.94	198.59	200.11	199.41	204.31	203.87	206.45	201.2	202.8	204.23	195.85	201.44	200.81	204.36	196.76	201.15	202.22	201.83	201.82	205.19	200.23	197.73	201.15	199.32	203.23	199.62	202.41	199.86	201.02	206.41	200.42	198.71	198.11	200.65	201.44
210.88	209.46	207.17	210.8	208.16	209.66	207.52	213.46	208.86	211.5	208.49	212.02	210.51	205.98	209.43	207.22	211.66	208.67	208.48	211.19	209	211.71	209.44	206.68	206.52	206.68	208.63	213.35	207.26	209.04	208.61	213.37	204.73	210	208.7	205.89	210.84	210.12	208.49	212.95	207.9	208.52	210.46	212.05	209.15	209.59	208.23	212.47	202.2	209.88
198.15	201.93	198.37	199.65	201.45	198.22	200.92	202.19	196.65	197.83	201.89	202.65	198.4	195.21	197.77	201.18	196.76	201.39	196.4	195.41	199.1	194.54	203.49	200.27	199.31	200.72	203.39	195.95	201.68	200.65	198.97	199.66	199.49	205.88	199.99	192.42	193.82	198.98	200.86	201.9	196.43	200.95	195.02	200.42	201.75	197.45	197.38	196.22	197.8	199.43
202.52	204.07	204.03	205.09	202.84	205.35	200.83	206.32	206.96	206.62	201.99	197.89	206.44	201.77	206	207.14	203.68	211.05	209.67	209.11	209.48	203.23	202.64	200.48	204.89	205.67	203.47	206.5	204.88	204.84	207.2	205.3	207.3	206.34	202.14	204.2	202.98	206.19	200.16	209.4	207.73	207.45	205.5	205.11	208.44	205.92	207.99	209.01	204.86	201.41
210.38	208.44	207.82	208.58	207.26	214.01	202.64	210.45	206.5	208.28	204.74	210.96	208.97	208.4	212.9	206.78	209.39	211.66	211.07	207.07	210.04	206.83	208.53	210.15	209.82	207.43	207.41	206.57	206.12	209.04	207.91	207.11	207.87	204.92	209.42	210.44	208.63	205.95	209.79	208.7	208.92	206.41	211.53	210.66	210.59	208.07	208.75	206.52	211.87	204.58
212.24	213.99	212.79	210.3	210.66	207.95	212.65	211.81	212.1	210.76	216.72	210.38	208.96	210.01	209.57	206.48	208.81	206.33	211.42	209.61	211.5	209.18	205.72	214.45	207.84	216.63	211.31	208.94	211.23	209.01	212.28	216.32	214.17	216.19	209.06	206.68	212.56	211.55	206.58	213.87	211.56	214.57	207.14	210.3	207.84	212.52	214.89	211.87	212.79	213.38
207.83	207.44	207.86	211.03	207.97	209.66	208.57	206.5	208	207.34	206.63	208.25	206.77	207.1	204.65	208.26	208.66	208.59	208.55	203.79	207.35	205.65	207.03	206.75	211.45	206.33	207.67	209.51	209.93	204.49	209.45	208.09	208.27	212.84	209.08	207.42	204.31	210.2	207.66	205.56	208.32	203.65	207.23	208.83	208.62	206.63	211.3	210.68	209.33	208.33
205.2	207.17	208.88	209.51	208.57	201.75	205.23	205.97	200.7	207.37	204.11	199.65	201.53	205.78	207.87	208.77	207.85	207.76	208.53	206.52	207.05	204.18	203.86	207.07	208.5	206	204.28	201.15	205.22	203.61	208.3	204.07	208.82	207.96	206.94	204.88	203.56	208.5	210.73	208.61	203.55	209.93	208.96	207.7	206.61	207.38	210.8	207.43	208.51	208.37
209.95	207.98	206.27	207.65	208.61	207.61	210.83	209.77	211.18	210.08	205.83	209.58	212.62	207.89	213.37	209.54	212.48	207.87	210.47	203.19	211.62	207.83	209	206.72	210.37	207.52	206.37	205.64	209.5	211.02	208.16	208	207.97	210.83	207.89	211.2	212.02	209.06	211.85	205.94	211.7	217.07	209.63	210.85	208.14	211.02	209.9	209.61	209.65	207.97
199.34	205.27	208.07	209.04	205.9	200.5	201.31	208.41	207.78	210.53	201.78	203.68	205.49	204.78	202.67	208.01	208.97	201.88	209.22	203.97	205.76	203.21	206.65	206.12	206.32	208.29	203.9	202.81	202.44	206.72	202.81	205.12	204.69	204.55	199.84	206.43	204.37	207.3	203.33	206.53	202.77	205.75	204.6	204.42	209.95	203.24	207.15	204.01	206.94	203.46
213.81	212.25	209.44	214.51	219.37	215.02	211.04	212.18	217.72	215.14	214.51	213.99	211.7	212.54	216.91	213.81	212.93	210.5	210.81	205.78	212.98	213.67	213.29	214.18	212.16	214.58	211.05	214.93	220.42	215.91	210.48	212.22	212.21	216.36	212.08	210.55	216.33	212.99	212.25	211	209.59	214.53	215.29	214.84	214.1	214.37	213.59	210.58	219.47	213.89
209.58	204.03	212.8	210.89	205.33	209.15	215.01	208.13	209.05	207.88	209.98	209.44	210.26	209.38	209.14	211.71	205.8	208	206.52	209.59	208.18	209.71	207.86	207.28	211.49	204.34	209.81	210.05	206.73	211.7	208.01	207.65	204.89	209.89	209.41	208.62	215.01	212.36	209.36	214.2	208.35	206.62	207.8	205.68	209.23	205.54	207.46	210.44	207.33	210.45
218.53	215.88	218.9	217.34	214.85	218.92	216.12	216.34	217.06	216.96	218.21	218.8	216.97	215.8	218.01	220.34	217.53	214.09	215.37	218.66	222.21	222.3	220.2	217.17	220.06	216.63	218.23	221.45	213.89	215.45	221.95	215.75	216.08	215.95	222	219.31	216.72	218.03	219.43	217.31	219.25	220.37	221.8	220.4	217.84	222.85	220.15	220.92	215.11	214.55
219.51	215.77	220.2	220.76	218.63	216.38	217.28	215.99	220.12	220.38	218.61	212.23	216.42	215.69	221.82	215.54	218.68	216.76	215.97	215.14	221.58	219.64	217.11	224.09	221.86	214.59	219.62	216.91	226.69	212.63	218.43	216.01	214.88	215.86	214.2	216.7	217.43	219.39	215.29	216.66	217.99	218.72	215.99	214.82	218.64	216.67	217.37	218.47	216.74	215.67
209.79	213.75	213.15	214.6	217.89	214.31	214.23	213.39	212.89	214.86	216.12	208.86	214.94	212.61	216.91	213.97	216.89	219.94	212.72	210.67	215.05	208.73	212.7	212.43	212.85	215.54	213.27	215.45	217.55	213.07	212.19	213.86	210.81	210.42	217.51	212.49	213.52	211	210.59	215.12	213.39	216.76	211.53	211.83	216.1	213.89	216.84	212.14	217.01	214.21
204.06	199.08	202.94	205.07	207.38	202.52	200.32	202.51	201.95	204.71	200.67	197.99	201.63	203.05	200.84	203.38	200.59	206.31	198.78	203.56	204.14	203.41	205.37	205.42	198.78	206.15	203.42	204.28	205.13	202.26	202.54	204.52	200.35	198.32	199.7	206.19	199.35	210.08	206.41	199.69	202.26	201.56	206.21	201.92	203.43	208.4	204.8	206.5	201.72	203.49
212.7	211.62	209.92	211.72	211.28	210.97	209.82	211.48	211.1	208.16	212.76	212.73	208.17	211.9	206.89	212.38	216.84	210.4	210.84	209.89	209.43	215.98	216.59	215.46	209.77	212.46	214.36	209.28	213.02	210.06	213.5	213.74	213.99	211.66	208.43	208.43	211.42	214.3	207.03	211.11	214.54	210.65	205.41	214.01	211.39	210.49	210.18	212.19	210.17	213.43
209.75	207.78	208.8	206.71	206.12	205.31	207.67	210.14	209.14	205.54	207.17	204.21	211.31	207.47	213.37	209.19	205.47	205.16	211.34	206.91	210.75	209.27	208.51	209.43	206.13	203.75	211.17	211.82	208.84	208.85	207.2	201.44	211.86	204.61	209.59	207.71	206.1	205.18	208.36	209.02	209.27	202.26	210.79	208.05	200.07	208.68	209.55	210.11	207.9	204.97
213.33	207.12	211.91	207.05	207.83	208.29	203.92	208.22	211.04	209.5	209.56	208.91	210.29	212.14	209.69	208.9	207.56	209.63	208.96	209.57	204.08	208.61	208.55	207.56	210.16	209.16	209.3	206.62	209.66	209.83	208.05	206.27	207.39	207.91	208.7	208.82	209.61	214.61	207.62	216.59	206.17	208.44	211.92	207.11	206.2	207.07	211.34	209.9	204.77	207.62
210.17	209.35	206.13	213.49	210.88	206.8	209.97	209.11	209.45	209.68	207.44	209.71	206.39	211.81	207.45	207.94	207.52	210.56	213.72	210.27	211.72	210.79	210.25	207.75	208.29	207.57	208.24	210.37	205.98	212.75	209.85	208.17	209.48	207.52	210.97	208.85	210.05	206.39	209.38	208.27	213.52	213.61	212.09	209.85	209.42	208.6	213.08	205.87	213.93	216.61
219.18	212.03	216.55	218.87	217.13	213.36	218.85	217.45	219.58	213.97	213.26	217.07	216.37	215.58	220	217	219.47	216.65	219.77	217.04	215.3	216.41	217.97	220.4	214.71	218.89	218.28	219.19	218.54	215.88	216.07	218.47	223.18	213.37	217.88	215.24	220.88	219.24	217.06	215.68	213.33	215.61	216.89	218.89	213.98	215.41	219.59	215.59	214.43	216.84
205.99	199.87	202.08	199.21	201.6	202.28	203.38	199.68	198.2	200.86	198.89	205.31	203.38	202.19	195.51	201.59	204.31	205.42	200.84	200.43	197.07	200.52	198.76	199.71	198.36	198.3	198.86	201.51	198.88	201.47	203.13	197.09	200.33	202.33	199.22	200.96	203.59	201.91	202.34	196.55	203.78	203.6	203.53	202.99	206.87	202.19	197.41	202.67	200.77	199.03
207.38	207.99	206.56	206.41	207.17	206.39	208.19	214.68	211.19	209.54	213.41	207.11	211.9	207.82	206.28	211.59	206.61	206.79	209.71	209.29	204.86	211.65	208.66	209.28	208.6	207.83	203.74	207.81	212.47	206.84	208.38	209.35	208.97	210.69	210.1	211.38	206.52	206.89	203.5	210.92	204.75	209.98	205.72	209.84	214.13	207.56	204.01	211.72	207.87	204.41
210.09	210.7	211.33	206.37	207.72	212.39	209.8	210.03	213.14	207.28	213.16	206.83	211.33	207.4	208.25	208.28	208.32	215.37	207.06	212.39	206.51	211.72	216.51	209.16	208.74	209.3	206.84	209.32	209.69	209.35	208.76	210.69	208.54	208.78	212.33	211.2	208.93	210.56	215.92	210	209.56	209.95	207.17	204.53	211.43	211.39	210.5	207.6	210.72	208.7
202.28	204.98	209.04	204.11	210.51	205.74	205.82	205.47	205.07	204.77	205.69	204.62	198.73	207.81	204.18	207.59	201.37	207.08	203.86	205.01	210.52	201.54	205.27	202.51	204.26	201.46	200.91	206.53	205.46	206.89	207.11	206.9	202.25	201.99	205.29	204.15	209.45	199.86	202.88	207.07	204.44	206.75	204	207.68	202.92	208.27	204.58	203.58	205.52	202.96
195.77	200.22	197.62	198.11	195.92	197.89	194.97	201.09	202.9	199.96	194.86	198.39	202.98	200.15	198.38	197.94	193.99	197.26	196.88	200.78	200.9	200.64	195.66	196.11	199.34	200.19	197.87	200.44	196.51	199.78	197.13	203.02	198.95	194.26	197.46	201.73	203.01	199.19	196.85	199.46	199.02	200.08	198.14	199.01	199.12	195.72	199.54	197.78	197.53	200.99
198.92	202.22	204.38	199.99	203.11	200.71	200.92	198.11	204.91	201.63	202.5	204.93	202.24	200.64	201.46	200.57	202.02	204.04	205.06	204.79	201.66	200.76	199.75	203.22	203.06	205.93	199.5	201.62	205.92	206.86	203.8	205.75	207.34	200.88	200.79	204.32	201.14	202.37	201.14	206.52	206.09	203.95	204.84	203.74	203.59	197.75	198.68	203.14	202.98	197.1
208.05	209.79	208.77	209.36	206.67	212.94	209.25	202.8	206.4	206.68	206.59	206.44	205.6	204.22	210.26	209.52	207.96	203.29	206.2	209.14	208.33	211.27	206.23	205.9	204.34	205.98	204.62	205.04	206.41	205.6	207.48	209.01	205.18	205.51	209.44	209.96	209.96	206.14	211.31	207.11	208.55	201.73	209.41	205.02	206.01	209.84	208.4	205.78	206.03	206.04
211.95	211.78	218.41	212.39	218.35	210.6	212.38	210.85	209.4	210.04	211.48	212.44	210.73	214.7	215.8	208.32	211.85	210.5	210.34	210.35	209.81	212.75	211.45	218.81	211.81	210.95	213.05	212.29	208.69	214.06	208	211.5	211.51	215.05	208.74	212.3	211.53	207.78	209.66	210.1	213.65	212.84	210.88	213.32	213.54	211.42	212	213.93	212.06	212.42
207.58	207.61	211.8	211.61	210.58	208.67	204.81	204.78	209.03	206.02	209.82	211.35	208.38	205.1	207.74	212.35	208.93	211.1	208.62	207.23	207.23	207.33	207.49	210.22	214.12	208.33	207.96	208.59	209.68	207.03	213.61	210.46	209.51	204.66	210.22	207.09	208.85	211.58	207.58	214.88	207.38	211.86	210.51	204.98	209.2	208.82	212.28	208.13	210.83	205.84
204.1	202.2	206.2	202.06	204.32	205.8	204.91	205.91	204.66	201.48	207.35	198.54	202.44	202.42	201.41	205.15	204.19	203.62	201.47	200.48	202.96	199.77	206.23	204.54	203.16	203.75	205.51	200.66	207.99	203.76	201.81	206.58	203.83	208.52	202.18	203.79	198.96	203.82	206.05	204.38	204.83	202.72	206.86	203.47	203.37	203	203.36	205.28	206.16	205.03
207.22	211.86	215.22	210.45	212.71	215.89	211.31	209.99	210.49	213.28	207.65	212.39	208.22	213.7	209.97	213.23	203.59	208.75	209.26	211.67	210.38	208.42	204.68	207.67	206.85	211.17	207.04	208.53	210.82	208.85	206.47	212.76	207.95	210.75	207.99	205.71	210.99	214.27	205.27	207.53	208.47	210.62	206.35	209.58	211.89	205.03	208.35	211.34	209.26	209.81
216.34	218.73	217.59	209.59	219.62	218.05	218.89	217.28	222.2	217.61	219.67	217.49	217.86	217.4	216.84	215.06	216.81	215.6	213.31	220.52	214.59	215.76	220.61	214.17	221.09	216.25	217.1	215.38	222.39	212.79	214.39	218.58	217.59	219.95	221.39	215.85	216.07	219.07	213.66	212.77	216.97	218.34	217.58	219.52	214.59	219.37	214.09	218.3	217.93	215.09
201.73	203.39	206.37	204.93	207.76	204.51	202.51	205.86	207.23	205.9	206.1	207.18	204.9	205.75	202.06	203.48	204.77	202.4	206.24	202.38	205.21	208.25	206.14	206.14	206.05	205.86	207.92	207.89	202.81	203.79	208.14	201.4	206.33	201	205.65	205.56	205.38	202.35	206.67	206.68	209.46	204.81	207.95	201.77	203.6	206.58	199.54	201.18	203.59	204.3
209.01	210.47	208.4	210.03	210.28	209.25	212.52	204.96	210.79	210.25	206.66	210.43	206.69	206.3	212.36	213.38	205.12	210.19	206.72	205.22	205.66	205.76	207.24	207.18	208.22	209.56	206.77	213.61	212.89	214.78	206.82	211.73	204.97	211.81	203.95	204.12	212.99	206.48	210.66	210.99	209.46	201.82	208.79	210.58	210.13	208.48	208.7	206.84	206.69	206.45
208.45	207.28	210.34	212.11	204.15	211.13	208.59	206.88	208.42	206.72	209.81	207.8	204.73	206.64	209.52	208.18	211.12	209.73	208.95	209.1	207.01	207.58	206.99	212.18	212.18	211.29	207.31	209.13	210.96	209.22	204.15	208.71	205.95	206.97	205.47	210.07	207.87	208.9	210.2	208.86	205.78	210.16	208.56	205.25	208.39	207.05	204.18	206.48	206.78	204.77
207.03	204.15	207.19	202.1	203.64	205.46	208.21	202.06	200.74	204.32	205.82	205.26	210.65	208.4	207.76	201.75	205.62	206.45	211.33	202.39	205.83	206.62	206.28	205.45	207.12	204.3	204.51	203.39	203.82	205.6	207.13	204.05	206.14	203.61	205.17	206.15	201.94	207.16	204.06	203.23	207.89	202.99	207.83	207.14	208.9	210.02	208.66	204.71	205.37	204.27
208.28	208.72	210.47	209.12	212.33	209.73	207.82	206.58	204.54	210.11	206.06	211.58	208.3	208.87	212.34	209.99	208.25	213.24	210.47	204.75	205.42	211.67	211.93	209.24	216.09	207.28	208.08	211.82	210.26	211.55	209.7	207.47	208.3	209.94	208.73	210.17	210.91	210.91	207.31	207.65	211.08	208.15	205.55	209.42	212.29	208.62	210.05	210.67	210.72	212.85
206.3	207.38	208.56	201.88	206.17	208.57	208.89	201.88	209.16	209.08	210.75	208.33	208.45	209.08	204.75	212.1	207.37	208.62	208.16	208.71	205.88	207.39	208.02	207.99	206.13	209.62	207.5	207.74	204.58	209.14	210.3	209.8	209.24	212.74	210.99	208.21	212.39	209.25	207.94	206.14	212.1	210.81	203.4	207.65	217.24	206.49	211.06	206.04	208.29	209.3
209.06	212.73	206.78	211.95	208.01	212.82	208.45	210.84	213.81	209.17	212.47	209.44	210.29	209.63	211.31	212.29	212.69	210.29	213.07	209.29	212.59	213.64	214.65	213.39	212.81	213.06	212.9	209.42	208.61	214.51	213.24	210.23	209.59	212.04	215	212.73	215.95	211.24	217.04	208.39	209.59	216.7	212.92	212.39	211.68	215.49	211.12	207.94	212.11	211
206.73	203.13	200.21	203.64	203.75	208.8	201.8	201.52	205.49	204.81	207.9	200.67	205.1	209.92	201.82	206.98	208.03	207.79	204.98	204.51	200.64	199.62	201.09	202.59	202.15	201.59	204.02	205.47	206.19	205.21	204.21	205.44	206.68	204.93	201.96	203.9	206.86	204.7	204.5	207.59	205.72	203.43	203.14	203.91	202.13	202.89	207.54	202.34	203.9	200.95
213.57	214.75	215.17	213.26	208.69	210.05	210.07	209.67	213.45	212.87	213.15	208.02	211.16	213.61	207.14	209.96	211.72	213.48	211.37	215.41	209.45	208.51	208.86	206.98	217.14	212.01	214.06	215.53	213.2	212.99	211.75	214.21	210.31	212.55	212.44	212.93	209.26	214.61	210.81	212.69	208.49	207.84	215.76	211.02	211.84	211.52	213.67	213.61	211.97	212.66
206.16	209.94	208.65	213.75	209.75	206.63	211.3	209.32	214.52	209.92	210.54	206.66	209.58	210.88	209.86	208.49	212.63	210.16	207.81	207.83	208.61	208.95	208.86	209.64	204.62	206.77	210.64	206.78	210.94	212.62	208.68	207.95	205.79	206.52	211.99	214.27	206.37	207.98	212.17	209.71	210.25	209.72	206.58	210.49	207.28	212.44	210.78	208.54	207.88	207.78
215.29	211.15	216.53	210.74	213.39	212.79	207.95	212.79	215.48	211.27	211.06	209.93	209.32	216.84	211.22	209.98	212.62	212.21	213.94	209.72	207.93	217.93	215.82	212.21	209.08	206.15	212.75	209.8	215.1	216.66	215.01	210	215.6	213.28	211.78	215.65	213.86	212.63	210.47	212.08	210.5	210.82	211.16	207.7	211	212.96	210.23	210.46	213.3	212.13
207.42	209.91	208.86	209.25	213.06	206.27	210.24	208.78	202.51	210.88	209.49	206.37	212.18	205.73	204.61	209.58	210.52	206.89	213.4	210.63	207.72	209.38	211.44	205.81	209.46	210	210.85	211.78	208.46	209.52	214.58	209.32	204.33	209.72	205.67	211.33	206.72	210.99	211.78	209.48	209.86	208.89	207.19	206.52	207.39	208.08	210.02	208.89	210.84	208.89
202.16	204.24	200.75	202.7	199.48	198.4	198.18	201.53	201.11	195.43	193.83	201.31	202.64	199.99	206.7	201.1	201.77	201.61	202.93	207.08	199.05	198.75	197.85	200.76	194.03	199.08	199.61	199.93	198.33	201.79	197.47	199.18	196.61	197.75	198.71	198.57	202.94	202.67	198.33	204.57	193.79	204.6	197.82	203.03	200.19	203.42	200.65	203.14	200.89	200.65
198.08	204.48	201.19	206.08	203.46	204.19	205.81	203.6	203.97	206.55	206.23	203.99	208.2	199.52	208.33	202.87	202.98	204.14	203.17	199.35	203.88	203.01	199.89	206.53	203.32	201.08	201.51	205.11	203.91	206.84	204.35	201.11	206.75	204.16	205.2	201.31	201.12	200.26	203.59	206.4	205.04	206.62	201.56	205.33	202.66	205.54	198.63	203.82	206.87	198.3
215.73	216.61	218.61	217.61	221.17	220.11	214.42	214.06	218.01	216.67	219.22	217.56	218.03	217.61	217.02	216.34	214.93	215.76	216.93	216.22	212.68	214.09	223.08	215.27	217.37	216.38	216.66	217.47	211.15	212.2	215.03	218.16	218.47	219.63	218.25	213.32	217.58	216.65	213.12	220.65	216.95	219.47	217.36	214.89	217.83	216.12	217.52	216.42	218.63	214.94
202.05	200.61	203.65	205.37	201.71	202.82	200.89	202.57	203.17	205.42	206.2	204.31	204.53	203.64	202.06	202.11	201.53	202.27	205.21	202.58	206.07	196.56	200.32	202.31	199.02	206.37	203.65	206.08	197.27	198.81	202.8	201.73	203.57	201.16	200.75	202.13	201.51	208.04	199.61	199	202.49	206.49	208.28	200.99	204.97	201.96	201.39	201.23	206.75	202.06
210.72	210.17	204.04	207.69	206.72	208	206.9	208.36	207.1	210.02	211.34	209.22	209.31	209.81	210.22	208.71	211.57	208.58	205.42	207.56	211.3	208.79	211.74	205.93	210.57	203.42	210.59	208.32	206.08	213.67	212.51	205.16	208.88	206.42	204.6	205.77	204.72	211.23	204.93	206.15	204.33	209.95	211.42	207.04	210.06	209.36	210.06	207.09	207.13	210.55
211.3	211.43	205.58	206.19	205.08	205.88	213.76	212.7	213.14	214.43	209.45	209.64	209.81	210.21	209.13	208.59	207.82	212.31	205.84	211.92	209.37	208.44	207.88	206.68	208.95	206.24	210.56	205.46	204.17	210.33	203.87	212.3	209.09	210.36	209.61	209.79	208.53	203.49	209.36	205.83	212.46	205.74	212.93	209.04	206.79	208.19	209	206.45	209.46	206.43
210.31	215.66	211.27	217.35	213.13	209.31	209.32	206.93	212.61	208.22	210.43	210.99	211.03	210.24	210.58	206.13	202.34	209.81	209.64	214.06	213.19	212.11	211.89	213.1	209.07	214.62	205.68	213.36	212.94	212.63	210.78	211.65	208.45	209.32	215.38	211.87	210.92	207.07	205.21	210.87	210.97	207.9	208.84	210.75	212.45	208.61	211.2	209.7	208.22	209.57
208.99	208.96	206.07	208.21	211.29	205.51	207.55	207.99	207.99	205.89	208.93	202.7	204.59	204.53	209.88	208.96	208.94	207.76	208.27	210.39	208.31	204.88	204.23	205.61	205.63	209.06	210.17	214.56	211.76	203.77	208.37	210.92	202.3	202.01	206.1	208.71	208.91	207.21	204.47	211.28	206.55	205.89	207.22	208.15	207.35	205.57	211.38	205.36	206.12	206.77
212.17	212.99	206.34	212.95	216.26	213.45	209.22	210.47	210.79	216.27	212.17	214.59	216.42	213.16	212.45	211.22	207.88	208.7	208.66	210.64	207.38	208.89	208.56	212.33	212.64	209.68	214.1	210.94	208.96	213.09	213.84	207.53	212.54	213.07	212.07	211.08	213.41	213.89	218.02	206.47	214.64	208.48	210.81	210.19	210.68	208.44	216.75	212.62	208.55	210.14
195.07	200.35	197.38	197.84	201.91	195.85	198.9	202.07	199.53	196.68	202.04	198.23	197.76	195.19	197.5	198.46	196.64	198.9	202.09	197.72	199.75	197.3	196.42	195.18	193.96	199.59	202.7	193.64	202.54	201.95	198.38	199.88	201.41	198.58	202.67	196.69	198.45	203.47	198.28	196.34	196.28	199.31	197.98	199.53	201.38	197.77	195.53	200.72	197.59	199.88
208.51	214.71	206.92	209.74	204.87	212.18	208.96	207.8	208.81	212.04	209.89	207.6	209.42	207.23	209.05	210.37	211.06	207	210.49	207.08	209.1	206.35	207.49	212.88	209.96	211.13	210.07	210.19	211.57	208.14	215.12	209.3	202.18	207.92	211.68	210.07	210.01	209.62	209.74	206.64	208.03	206.76	210.18	211.24	209.53	210.83	212.23	210.38	207.19	207.51
204.34	199.83	201.76	197.25	201.72	194.06	201.41	197.7	200.62	202.11	200.53	203.1	201.42	199.41	202.62	203.1	199.82	203	201.25	199.11	197.42	202.31	202.63	201.38	204.61	200.64	202.48	200.21	202.73	196.51	199.09	199.92	196.29	205.41	203.03	203.79	202.36	200.59	197.76	200.46	200.6	203.44	199.82	199.66	196.65	200.76	198.71	196.99	200.86	203.48
207.65	203.81	205.24	204.72	210.2	207.55	207.68	209.74	209.6	208.15	203.22	206.7	209.67	212.26	208.01	202.93	209.02	208.02	206.73	206.75	205.84	207.2	208.14	211.01	209.56	203.89	206.1	207.15	207.35	206.83	209.09	210.93	207	210.01	204.07	207.24	204.77	213.84	209.86	207.49	208.65	208.91	205.3	202.47	210.23	212.16	208.22	204.1	206.61	206.04
197.7	200.66	201.05	202.21	200.46	206.56	201.18	195.75	204.44	197.64	200.6	204.28	202.15	200.82	200.39	202.82	197.29	199.52	196.88	204.24	201.88	201.36	200.72	205.09	202.35	202.69	201.58	198.95	201.04	202.15	201.28	203.3	198.27	203.04	200.67	207.4	204.34	203.48	203.42	200.66	206.51	202.53	197.97	199.83	206.39	201.59	199.26	206.03	198.64	198.88
197.19	192.6	196.96	193.69	199.7	202.3	199.92	194.46	198.52	194.17	202.38	198.02	198.51	195.74	194.95	198.51	199.6	198.32	197.18	193.09	197.88	196.88	197.36	195.38	204.67	199.89	199.79	200.61	201.42	201.8	197.69	197.52	199.75	198.99	197.14	197	199.33	192.13	201.75	198.12	197.79	198.46	196.26	199.9	201.51	196.23	198.86	198.28	201.54	195.51
211.69	211.78	206.54	207.53	206.92	213.28	207.26	211.9	209.74	210.84	215.74	211.83	211.37	211.06	208.15	207.68	209.92	209.03	213.67	211.7	206.64	211.76	210.11	211.44	206.86	214.21	215.72	209.66	207.55	208.02	212.37	206.7	208.57	208.7	205.72	207.63	210.69	212.84	208.18	202.86	210.78	213.87	214.82	208.68	210.12	208.71	206.43	209.26	206.95	208.22
201.5	202.54	207.46	206.49	204.57	200.38	206.15	206.99	203.72	203.81	199.31	201.1	203.48	201.62	203.61	205.02	205.37	199.96	201.58	204.24	204.66	205.56	203.42	203.41	201.92	203.71	202.75	199.46	204.47	199.63	203.23	204.28	198.15	205.05	201.07	204.28	203.24	200.97	207.71	204.37	206.2	202.48	203.57	202.78	202.52	197.38	202.53	204.59	203.17	203.23
213.76	214.54	209.86	212.06	209.79	211.82	214.29	207.22	208.89	211.71	210.14	211.02	209.15	210.78	206.12	206.07	208.6	207.97	212.72	212.61	210.38	207.59	204.16	211.78	212.4	204.87	208.14	205.1	206.33	210.53	210.99	210.48	214.05	207.3	210.85	208.3	211.79	208.61	204.72	210.62	209.25	209.28	208	207.85	210.42	207.55	210.63	211.16	206.18	208.54
200.19	201.6	197.62	200.74	201.43	200.75	199.43	202.45	194.69	196.48	198.09	200.28	197.24	197.63	203.02	197.9	200.32	197.86	202.05	199.61	195.41	199.27	199.51	198.54	201.56	202.46	199.23	202.82	198.63	202.61	201.85	200.51	203.16	201.42	205.15	204.5	201.61	196.43	198.35	199.02	203.24	194.73	199.03	201.37	201.73	200.07	199.36	196.51	200.81	198.45
207.71	211.14	207.4	210.74	213.81	210.42	207.54	209.54	205.41	204.13	205.7	208.64	213.66	208.01	211.3	210.54	209.66	205.95	203.63	210.43	209.84	209.24	208.5	209.87	212.43	207.37	204.08	209.48	209.14	210.91	208.54	213.13	205.32	209.69	209.5	207.71	210.24	206.78	209.46	208.08	204.02	211.09	208.46	209.12	208.53	209.81	208.72	209.16	207.46	206.46
196.1	197.01	195.51	199.76	199.05	201.99	198.21	198.51	190.04	196.35	197.16	199.61	196.52	199.08	193.41	200.55	195.25	198.49	193.51	199.3	201.48	201.64	198.92	195.67	196.48	197.08	195.29	195.8	195.86	195.82	193.61	199.08	196.62	198.65	198.43	195.84	197.08	195.41	196.78	196.48	194.85	195.51	203.58	200.6	200.71	197.89	200.21	197.56	196.72	194.31
206.13	209.96	209.34	203.83	208.59	207.54	210.86	210.28	208.82	210.73	210.68	202.56	208.21	202.32	209.86	210.02	206.92	210.82	207.98	206.7	208.79	211.79	204.7	211.44	209.47	207.88	206.39	211.93	212.86	209.36	205.05	208.21	208.95	205.99	205.15	204.69	206.4	206.21	207.93	208.89	206.36	212.11	210.1	211.76	212.61	210.64	205.92	210.38	207.74	209.79
209.71	205.78	206.96	205.65	206.5	207.94	207.74	208.01	208.59	205.77	211.41	204.65	209.53	209.95	208.55	211.13	210.06	209.76	207.43	208.51	209.79	210.14	203.9	207.74	208.76	209.13	209	209.87	204.86	207.67	210.39	210.1	209.64	208.13	210.07	206.24	206.64	208.52	208.66	207.79	209.22	213.83	206.41	210.98	209.67	210.05	207.58	207.42	210.87	209.68
209.37	205.68	205.02	208.76	204.79	206.77	210.71	208.41	207.45	208.04	210.67	208.81	207.12	209.84	209.32	210.34	209.01	203.16	207.27	210.28	204.8	211.51	203.49	210.43	202.97	207.17	210.36	207.45	206.62	209.38	211.34	208.64	202.35	206.65	206.05	206.87	208.74	203.88	208.28	204.09	211.15	209.7	209.67	206.58	208.13	208.35	206.99	209.37	208.48	210.4
209.8	208.97	208.13	205.84	209.5	208.89	212.01	209.96	210.79	205.93	211	203.74	207.24	208.78	211.64	209.76	210.71	208.16	207.48	206.29	207.26	205.27	205.22	207.09	210.38	205.59	207.62	209.06	208.15	215.34	207.75	203.79	208.65	207.98	208.92	209.05	208.49	210.94	209.64	203.21	209.9	205.36	211.8	209	207.51	206.64	210.69	204.5	206.3	208.79
208.66	211.06	209.86	207.36	207.16	206.02	213.2	210	212.51	212.09	209.12	207.45	212.81	208.68	205.26	212.05	209.01	209.5	206.7	209.87	206.31	209.84	207.16	208.41	209.79	208.29	208.02	204.17	212.54	211.68	207.06	210.98	207.48	205.14	206.01	211.16	209.43	210.67	207.94	207.84	210.64	206.11	209.89	208.49	208.18	205.74	208.57	210.04	211.04	212.08
208.05	211.29	207.6	209.43	210.16	217.32	217.27	216.15	207.65	214.89	211.05	215.05	210.54	212.35	209.98	207.51	208.29	212.35	212.36	208.28	206.75	208.45	208.46	211.94	214.45	209.67	213.63	209.98	213.93	209.61	213.18	211.87	210.69	213.04	211.01	211.41	209.83	211.68	209.48	206.5	214.79	208.26	212.38	208.77	213.83	213.88	212.46	210.63	214.92	209.44
206.19	202.91	208	206.32	202.93	204.68	206.87	204.79	200.95	205.1	203.93	208.1	203.79	209.7	206.72	202.75	208.45	200.84	208.88	205.39	207.78	206.69	211.18	210.78	206.32	207.08	207.35	205.66	206.97	199.66	207.24	203.95	206.8	205.48	205.47	203.76	204.45	204.75	206.14	208.67	206.05	208	206.96	208.02	203.09	206.82	207.38	204.08	207.19	202.73
200.79	204.96	205.25	201.65	200.78	201.44	201.06	204.39	203.79	204.59	203.53	204.48	206.96	203.81	199.26	197.56	203.23	199.66	205.46	202.31	207.47	199.5	200.87	204.35	197.7	205.23	209.64	200.44	206.63	202.79	201.17	208.38	204.12	204.29	206.51	200.29	208.06	202.36	198.42	204.34	201.07	196.93	204.85	203.36	202.08	200.98	207.44	206.42	206.09	206.07
206.59	210.4	210.92	205.11	210.56	207.86	207.42	210.02	209.18	207.08	207.48	213.62	207.88	208.86	207.83	203.66	206.66	207.87	210.76	208.29	209.6	207.16	209.16	206.56	208.87	210.08	205.52	206.87	216.07	205.54	207.22	205.48	210.96	208.56	207.16	209.84	209.47	208.47	210.69	209.84	207.86	211.95	212.29	212.35	209.28	206.57	207.67	209.29	211.86	206.89
208.29	211.97	205.34	210.44	209.62	208.53	207.48	206.79	210.41	206.42	207.25	209.18	207.78	206.43	208.82	205.92	206.55	211.78	209.95	210.62	205.68	209.19	212.45	209.14	210.79	209.35	209.01	204.12	210.01	212.42	208.41	206.8	209.56	212.02	210.84	210.66	210.62	208.69	203.9	210.53	205.17	207.34	209.13	207.88	214.27	205.88	208.3	208.88	213.14	210.54
200.13	200.84	202.38	200.55	198.93	200.58	200.83	197.43	196.24	202.59	198.78	198.28	198.6	199.29	201.04	199.09	198.61	201.83	199.77	194.75	196.83	199.27	198.11	200.2	201.93	198.49	198.27	196.26	202.77	194.48	199.7	195.21	200.12	199.5	201.57	200.5	196.97	205.69	201.87	193.72	202.43	204.06	201.89	197.56	196.51	202.04	200.59	196.8	199.02	200.36
197.88	197.24	203.07	204.48	204.1	203.35	199.05	204.71	202.04	201.69	199.88	202.61	197.73	202.87	205.72	200.74	201.16	196.26	198.25	195.5	202.77	202.13	199.25	199.13	200.24	202.34	200.54	205.34	200.09	201.28	198.94	195.1	198.92	197.67	202.45	203.44	198.6	202.72	197.6	201.67	199.31	200.83	202.62	202.59	205.09	198.4	203.5	201.26	200.81	196.99
206.55	205.9	209.69	214.17	212.18	208.04	208.13	210.7	208.52	205.75	205.41	205.08	207.28	205.06	200.57	205.57	210.98	206.67	205.89	205.54	213.35	208.54	208.37	207.52	205.64	208.09	210.81	203.09	208.15	205.64	204.85	209	204.23	202.37	203.3	208.56	213.14	210.15	204.11	207.75	208.66	208.3	210.04	210.05	205.34	210.04	206.09	210.61	209.26	205.38
199.13	200.25	201.73	194.79	198.3	196.55	194.7	198.24	193.03	194.26	203.57	195.1	198.04	193.85	197.77	197.87	197.98	198.44	199.87	195.47	194.26	196.68	198.58	196.18	194.72	199.69	197.75	196.79	196.67	196.12	195.39	200.18	196.27	196.8	193.85	200.35	193.38	196.75	197.69	196.65	202.39	201.09	197.19	200.58	200.81	201.86	197.16	200.42	199.95	202.9
215.08	217.8	208.39	214.85	209.18	208.68	210.4	210.77	209.97	214.32	210.8	217.01	212.38	215.43	215.36	208.9	217.78	211.69	215.81	211.59	211.47	211.91	210.84	208.38	208.23	211.18	210.96	209.42	213.06	217.1	208.61	211.86	212.01	216.12	215.63	212.53	207.12	211.06	211.47	209.65	215.55	211.89	215.27	212.26	213.81	211.65	214.23	210.86	215.43	211.19
207.5	206.77	207.58	210.03	210.87	208.67	206.57	212.79	210.78	208.4	206.44	207.75	204.06	207.37	209.56	208.19	210.81	209.6	206.31	210.87	213.06	208.77	205.56	207.94	210.81	208.99	215.04	209.61	212.24	208.94	208.03	210.21	210.65	203.22	205.61	208.91	210.28	210.04	212.79	211.34	207.57	208.94	210.21	200.88	206.45	208.71	202.63	208.43	211.92	207.38
206.08	208.39	209.89	206.28	207.09	206.81	208.11	211.55	207.75	208.31	211.7	205.85	209.31	211.29	206.45	211.2	211.1	211.12	209.16	204.4	210.61	205.97	211.08	214.54	212.9	205.12	208.33	208.56	210.01	210.47	209.14	208.61	207.15	206.86	204.51	205.79	207.76	208.15	205.9	205.12	205.3	212.66	212.21	206.26	210.74	212.78	209.17	206.7	205.35	211.31
208.51	204.49	208.51	207.49	209.3	206.09	210.03	211.37	204.22	209.86	211.47	207.41	212.55	209.24	209.85	206.04	208.04	207.94	209.33	205.66	208.8	206.99	204.43	206.87	204.86	210.93	206.31	209.11	210.47	211.74	208.54	209.57	205.51	209.49	207.82	208.28	206.94	207.4	210.71	208.57	205.18	208.43	207.28	207.88	209.55	204.24	210.08	207.77	208.7	213.62
209.42	209.92	218.01	212.24	205.32	211.72	212.09	209.63	209.8	209.03	213.08	209.22	211.3	210.78	213.62	214.07	213.9	208.97	209.54	208.22	210.21	214.27	209.42	212.92	210.69	208.19	210.57	211.11	206.34	212.83	212.13	210.11	210.93	210.21	212.35	213.17	211.56	214.5	214.39	210.93	206.81	209.94	211.99	211.59	213.78	209.53	206.65	210	211.52	211.52
210.51	205.84	210.43	213.21	210.82	208.42	210.49	211.6	208.74	208.09	210	212.33	212.39	210.68	213.74	207.36	206.77	213.7	209.76	207.67	209.11	208.19	208.31	203.46	211.48	208.56	207.02	213.32	208.76	208.52	209.6	207.54	214.61	211.26	210.21	210.15	214.01	209.34	214.05	205.43	209.43	207.93	205.36	209.33	209.63	213.06	209.47	209.33	208.82	208.18
199.68	205.72	200.51	200.56	200.17	205.52	205.27	203.14	205.17	200.39	205.03	210.15	203.2	207.1	199.51	203	201.19	203.7	204.77	206.18	201.4	202.87	203.84	206.85	203.75	204.07	204.96	198.2	200.7	203.45	203.63	207.38	203.8	203.02	205.94	201.14	199.56	202.44	202.96	204.02	200.34	201.4	204.45	205.46	203.6	202.4	204.47	205.73	203.2	207.16
214.33	215.76	216.17	213.86	217.91	214.08	209.5	210.98	217.94	211.74	214.11	217.13	214.33	214.16	211.88	216.41	216.71	213.77	213.59	212.23	212.38	219.29	217.73	212.19	213.42	217.37	210.93	212.25	213.99	211.69	210.91	212.03	209.99	214.04	214.66	213.88	215.71	212.2	207.22	211.85	217.27	214.75	213.45	210.22	209.24	218.23	211.65	209.93	210.79	210.86
213.5	207.53	213.27	211.97	211.23	211.58	209.62	214.19	208.35	212.84	212.57	210.55	211.79	207	208.36	212.01	210.37	210.4	213.25	212.55	212.67	211.14	207.51	215.58	218.11	209.84	213.1	209.13	215.98	213.24	213.64	212.41	209.94	210.33	214.85	211.93	206.83	211.4	210.32	209.49	208.8	215.47	212.29	210.3	212.44	205.46	216.4	214.16	206.02	212.18
207.71	211.56	206.94	206.88	212.78	209	209.28	214.24	207.7	213.19	210.97	212.34	208.37	206.61	206.94	210.56	212.13	209.13	205.43	213.26	211.59	209.5	209.98	211.02	205.97	205.39	211.76	212.23	206.34	208.11	209.89	206.95	207.02	203.88	209.45	207.34	208.7	208.13	201.94	206.08	211.97	209.94	209.21	209.17	210.64	213.5	207.66	212.31	208.64	207.73
208.65	207.92	208.5	207	204.38	206.78	209.75	209.05	209.3	209.08	209.23	207.96	210.19	205.38	204.11	207.32	210.56	210.81	203.22	208.09	206.23	204.46	207.89	209.57	209.35	204.69	207.85	210.96	207.48	208.57	207.04	206.69	205.35	205.86	206.21	211.08	206.07	211.54	209.7	207	208.64	207.03	210.85	210.66	207.87	206.43	208.6	207.54	205.48	208.62
206.94	205.01	202.02	206.17	201.46	207.53	210.49	210.2	212.3	210.42	208.29	204.86	209.34	209.21	208.75	212.18	210.66	211.47	208.16	209.9	212.75	208.71	208.9	206.47	211.41	209.94	210.97	209.9	208.61	208.79	206.34	207.71	210.46	207.3	208.73	210.22	207.23	213.3	203.19	210.24	209.52	209.63	210.21	207.36	207.08	205.5	206.29	205.5	211.03	206.86
196.57	205.95	196.82	191.1	200.37	199.2	197.2	199.04	192.29	196.6	199.32	198.93	198.03	199.03	200.01	196.62	198.32	198.88	201.56	198.46	197.46	198.17	197.41	198.41	198.03	201.77	199.9	198.91	194.88	198.3	198.54	199.83	203.88	203.17	200.93	200.19	202.49	197.11	197	200.74	200.17	200.98	199.57	196.7	198.11	196.31	198.24	196.81	196.25	197.12
204.32	203.39	207.71	204.16	203.88	207.4	204.64	204.15	204.02	210.13	203.88	206.62	206.88	202.8	202.98	203.93	203.09	207.85	202.66	206.91	205.34	204.76	207.46	205.17	205.06	204.23	205.47	201.63	201.3	202.53	205.48	203.87	203.43	206.25	204.74	203.06	206.65	206.89	205.43	204.55	207.43	201.78	201.06	202.78	204.97	200.74	202.68	203.47	203.89	209.01
205.39	204.84	210.18	208.11	209.02	209.14	209.65	207.22	207.32	208.36	203.62	205.21	204.68	206.99	213.9	209.12	206.18	205.61	208.47	208.41	204.39	212.14	205.24	208.38	208.67	211.98	207.34	214.91	209.05	203.58	204.66	208.46	209.71	206.1	210.02	208.13	212.74	205.77	209.48	206.73	205.44	208	209.54	204.44	206.74	206.5	207.42	210.7	206.7	214.38
210.38	210.49	205.52	205.54	211.08	204.08	207.26	204.99	210.35	201.68	205.99	205.48	203.59	205.8	205.5	204.9	208.66	210.09	209.37	205.35	208.71	206.17	207.21	208.23	209.19	210.86	212.07	209.24	208.58	205.81	209.39	205.92	207.97	209.93	206.61	205.48	208.54	211.14	206.71	205.68	207	211.03	210.21	205.72	205.65	213.28	209.32	209.01	207.81	206.31
207.33	206.59	208.87	207.06	208.17	210.03	213.22	214.66	209.34	204.63	206.19	204.51	207.72	202.27	203.22	209.94	204.45	209.72	208.22	207.06	213.29	206.9	208.2	211.58	210.52	209.24	209.95	209.69	210.26	204.78	209.79	206.24	208.14	209.39	207.63	202.92	207.59	205.95	204.95	208.97	208.05	208.18	209.03	211.91	205.73	206.45	205.8	209.22	207.44	204.75
209.2	200.38	194.04	205.54	199.95	195.54	199.31	206.32	200.36	203.18	202.87	201.6	202.75	202.6	202.46	205.38	200.53	202.36	202.53	204.43	206.7	205.65	201.32	198.36	198.54	204.81	202.7	202.39	204.38	198.72	201.67	202.15	199.6	205.26	205.58	203.67	201.98	206.77	203.08	200.27	204.2	200.12	203.23	201.15	201.48	203.81	200.17	204.6	200.2	204.32
206.8	214.13	208.23	203.4	210.55	208.57	205.36	208.75	207.68	207.73	201.76	210.07	206.75	207.24	210.39	212.36	201.83	204.92	207.02	206.94	209.35	208.15	208.41	206.73	209.83	206.95	204.59	204.04	204.07	206.07	207.93	203.65	215.33	205.75	208.41	205.18	206.65	207.37	209.22	209.72	209.61	206.54	206.59	207.38	205.63	204.37	208.78	207.52	206.17	211.35
199.1	203.46	206.19	201.65	207.91	202.03	206.37	206.52	203.22	203.91	207.56	204.97	201.62	205.14	204.56	205.48	208.18	203.96	200.2	207.43	202.03	203.19	203.67	202.58	203.61	207.06	200.53	202.29	203.53	198.83	204.02	200.5	204.5	205.23	205.63	203.39	206.09	204.57	201.71	198.44	205.67	205.42	202.07	201.73	206.57	202.29	202.18	203.36	205.42	203.39
218.45	221.99	215.56	217.54	217.39	217.36	215.8	217.61	218.01	218.63	220.69	218.86	218.55	216.03	214.25	214.43	215.54	217.91	217.78	220.57	215.04	215.69	219.13	216.96	218.9	218.64	219.77	217.38	216.22	220.59	216.89	217.91	215.47	220.92	219.85	218.24	218.86	216.63	219.51	221.61	214.38	214.13	219.37	212.63	220.31	221.7	213.85	214.62	217.55	220
209	209.27	209.38	208.95	214.03	204.31	205.7	211.62	211.07	203.45	212.64	207.84	206.35	210.47	213.57	213.96	208.99	211.24	213.2	210.56	208.45	205.75	204.34	211.05	208.35	207.63	210.02	211.8	212.13	205.71	206.47	211.91	207.94	209.95	209.03	209.96	209	211.77	209.31	210.16	206.91	207.51	203.8	206.76	205.92	208.85	207.95	210.42	207.07	208.92
203.2	200.38	206.55	199.98	202.43	202.56	201.33	205.42	207.9	199.22	201.36	204.93	203.1	203.09	202.68	206.61	204.25	203.7	203.26	204.08	200.4	203.21	207.6	201.63	204.7	203.33	205.05	204.42	204	208.11	203.59	208.21	204.15	205.93	200.19	206.94	202.46	203.94	204.54	200.47	200.41	198.94	209.53	202.51	205.37	203.12	201.26	204.52	202.97	200.83
213.77	210.9	206.6	209.21	207.63	208.84	207.34	204.64	211.34	209.37	206.98	206.79	210.03	212.28	210.45	207.82	206.23	214.67	211.2	210.23	204.4	204.17	204.68	208.31	212.71	203	212.47	211.42	209.96	209.08	210.29	210.96	205.26	214.44	210.1	207.23	210.67	209.22	209.27	210.58	213.39	208.05	206.03	209	205.4	208.08	208.04	211.89	207.12	207.34
211.84	211.65	208.73	205.86	206.94	209.92	208.26	210.75	209.29	209.48	208.32	211.03	210.2	211.76	208.09	208.18	209.21	211.53	212.49	209.1	213.54	207.75	209.16	205.37	210.71	208.39	205.6	212.26	209.02	205.96	211.02	210.84	211.67	210.84	213.85	209.65	206.87	207.95	212.43	211.33	205.77	206.8	212.74	214.49	208.76	211.1	208.95	206.51	212	203.15
201.79	200.06	204.2	204.27	206.09	201.03	204.14	204.61	200.18	204.61	204.51	202.63	206.45	204.86	204.31	204.53	201.12	201.64	207.31	202.38	202.14	204.97	205.52	201.99	202.31	206.14	205.45	203.83	203.49	205.08	206.21	195.29	203.34	206.47	202.46	203.78	204.72	203.03	206.52	203.61	206.67	197.17	205.19	201.59	201.4	202.13	206.98	204.88	209.61	201.89
217.02	216.5	219.8	214.43	215.91	214.97	214.63	213.2	217.15	213.61	217.18	217.91	219.78	221.76	218.38	220.84	216.58	218.67	218.67	217.67	217.01	217.21	216.34	216.97	215.33	222.09	215.49	217.38	221.11	219.82	213.59	219.74	211.95	221.11	215.85	215.89	216.49	219.31	217.69	218.38	214.84	216.32	216.4	214.78	218.81	216.43	224.98	216.91	219.39	216.57
197.28	194.5	200.44	205.69	200.42	197.16	202.48	199.42	202.72	204.92	197.34	201.59	201.63	200.03	201.36	204.5	201.21	203.67	195.74	198.64	198.9	201.54	200.31	200.95	198.01	200.84	197.6	201.46	196.85	200.7	198.55	203.13	197.34	202.94	196	205.22	198.43	200.43	202.44	199.49	200.65	200.61	198.47	196.41	199.84	202.47	201.59	199.63	200.63	198.52
202.57	201.38	201.75	196.95	197.8	202.99	203.56	203.52	201.25	199.58	202.17	199.96	195.78	203.9	200.43	201.57	204.86	196.08	199.08	196.82	200.18	202.42	202.21	201.05	203.49	203.83	195.56	197.71	201.21	204	199.83	201.72	203.48	201	202.29	201.84	200.52	199.87	201.12	199.3	202.33	201.62	199.17	196.77	203.44	201.62	194.98	203.86	200.41	201.78
200.73	197.97	199.76	197.58	199.82	198.51	199.69	197.92	199.52	202.35	198.58	193.63	199.07	201.88	197.68	196.01	203.21	201.73	202.56	199.56	197.62	196.87	195.32	201.54	198.01	196.99	193.45	197.05	192.17	196.26	201.33	197.95	199.36	203.25	196.17	198.52	201.25	198.21	201.51	198.26	199.98	200.96	201.92	198.58	196.72	202.64	201.61	201.02	196.94	202.28
207.06	204.73	204.87	200.04	205.99	203.25	203.24	205.59	203.44	199.89	199.35	204.06	202.71	204.17	204.61	200.58	201.37	198.27	205.74	203.25	200.48	202.88	203.21	206.04	200.25	203.53	203.69	200.8	205.37	201.87	201.71	203.73	200.64	203.6	199.9	201.83	206.24	204.79	199.56	199.38	198.6	196.73	202.81	204.24	203.5	197.58	203.62	207.04	201.73	201.55
201.94	197.02	198.31	195.48	198.55	199.88	200.4	201.7	197.86	202.02	201.37	198.04	193.17	201.64	203.51	194.84	202.51	199.09	198.8	199.64	201.02	203.2	201.88	201.11	196.6	199.47	200.88	199.7	196.75	199.06	195.46	199.87	200.8	199.56	199.65	203.31	199.22	202.7	197.39	197.51	197.52	193.17	196.05	198.77	203.08	197.62	206.18	197.52	198.86	195.26
197.24	200.89	200.74	198.78	203.11	201.54	201.05	201.11	202.31	199.3	199.15	201.8	203.29	204.13	202.04	199.73	198.05	201.41	201.75	199.71	200.25	202.66	203.82	199.78	202.22	198.68	199.85	201.79	198.17	199.61	203	198.56	196.8	201.39	199.24	201.54	203.54	199.93	205.17	198.41	199.49	199.24	198.28	198.59	202.82	202.76	203.65	200.06	202.92	203.62
207.61	204.44	206.04	207.55	201.23	203.33	208.77	203.42	206.83	200.73	202.53	202.96	204.01	203.66	204.09	200.96	198.82	203.93	202.75	208.04	197.42	201.38	206.04	201.76	204.46	203.04	205.83	206.47	203.58	204.61	201.78	198.83	199.75	202.73	200.56	202.31	205.68	200.03	204.73	202.45	203.37	203.91	198.6	203.63	203.73	206.33	203.01	202.38	206.1	207.07
209.37	208.34	211.74	210.26	205.83	207.15	210.96	208.4	210.44	205.76	207.77	205.38	209.99	209.72	206.66	203.75	202.2	205.35	204.36	206.77	211.64	209.46	207.92	206.56	211.44	213.51	209.08	207.95	207.04	205.96	209.09	210.67	205.57	209.21	208.34	209.57	208.22	206.6	210.13	204.73	211.69	207.87	207.3	206.59	206.8	207.11	208.77	210	207.47	204.07
213.39	208.97	207.14	209.31	207.22	209.14	211	208.92	207.97	208.26	208.7	208.02	208.85	207.14	206.89	207.29	206.03	210.67	204.93	210.59	207.94	208.83	209.57	204.26	207.96	204.34	208.59	213.74	202.4	210.26	206.16	204.96	207.95	207.29	210.49	209.7	209.03	207.24	211.24	208.66	204.33	210.61	208.62	205.78	208.32	206.59	211	209.48	211.11	209.05
200.96	196.8	204.52	200.12	200.7	196.55	198.16	195.3	199.01	197.2	203.73	198.84	201.73	196.42	199.25	198.02	203	196.93	193.38	199.77	201.18	191.77	195.78	197.09	203.25	197.33	195.04	199.54	200.35	201.68	199.26	198.35	197.9	195.26	197.1	195.8	199.62	196.98	198.54	197.03	196.94	193.2	199.19	197.39	197.15	196.33	195.73	198.88	199.22	200.29
211.73	208.14	209.18	209.6	205.37	207.52	205.35	206.04	208.04	206.41	211.05	207.89	205.94	207.78	205.39	209.02	207.89	208.26	210.32	205.15	211.93	209.65	209.24	208.15	211.3	205.94	208.23	205.1	206.66	212.23	208.45	206.53	207.82	210.58	207.19	210.52	209.42	205.68	205.97	210.16	207.04	203.62	210	206.09	209.87	210.98	207.58	210.57	205.71	205.32
204.59	203.66	204.3	204.71	206.97	206.55	198.02	202.5	202.01	199.97	203.24	205.32	200.24	207.64	201.08	205.23	204.04	202.05	206.42	206.41	203.91	199.93	204.65	200.35	202.58	201.22	204.38	198.22	201.55	204.06	202.92	205.6	206.59	205.28	201.29	202.51	208.37	200.41	200.35	205.61	203.36	205.29	203.63	203.8	202.16	202.02	197.24	198.42	205.35	205.88
206.42	209.39	211.04	213.62	213.32	211.3	212.72	212.14	213.9	211.73	206.65	212.25	212.21	211.59	209.59	216.17	212.58	205.54	209	210.44	208.45	211.93	215.28	212.74	215.83	208.83	209.77	212.31	210.28	210.51	211.16	212.51	209.33	209.77	213.17	207.6	212.07	212.86	210.33	213.79	211.02	211.03	217.91	214.3	205.5	213.87	208.93	212	212.12	209.97
210.44	210.32	212.29	208.85	209.66	208.06	213.91	212.87	213.74	212.63	213.47	212.33	212.75	211.29	210.32	213.3	212.7	214.68	211.75	211.9	211.18	213.56	213.33	212.33	208.54	210.72	209.35	209.78	208.19	209.08	211.89	212.05	214.33	209.62	214.44	212.53	210.32	215.86	212.02	212.18	213.7	213.47	214.09	212.93	208.29	211.15	210.97	212.16	211.75	212.35
205.82	208.17	208.92	207.15	204.91	208.89	204.16	203.03	207.49	206.78	201.71	205.55	202.72	203.15	207.92	210.11	204.51	210.21	203.12	203.38	206.57	205.17	206.05	208.12	203.02	203.64	205.65	203.25	210.49	201.86	200.83	210.61	202.95	201.78	204.28	203.54	202.43	205.5	204.11	205.65	208.87	203.57	204.5	204.31	203.25	205.33	202.84	202.84	203.79	203.54
205.66	204.02	200.32	200.79	200.45	201.98	205.38	204.62	204.89	203.01	201.21	200.46	203.63	204.97	196.61	202.55	206.55	200.68	201.5	203.21	205.05	205.42	202.09	205.22	203.97	199.63	209.62	203.06	200.84	197.74	205.93	203.99	203.95	200.38	199.71	203.03	204.11	202.04	199.81	205.17	206.67	205.36	208.15	203.65	199.51	197.89	200.76	201.81	201.4	204.36
201.39	205.27	201.66	203.45	203.89	200.7	202.07	202.68	203.29	205.07	204.48	200.93	201.28	199.71	201.76	206.25	206.3	205.07	204.7	203.43	199.19	200.82	202.81	204.56	203.67	202.16	196.05	201.45	203.36	203.57	197.99	202.54	204.6	204.83	200.82	203.87	195.81	207.47	205.2	203.9	199.63	201.49	206.87	200.48	200.82	200.43	200.29	204.72	202.51	203.21
212.57	212.9	214.66	215.68	219.58	218.68	217.79	213.47	214.92	214.29	215.19	214.25	216.25	217.37	210.32	225.71	220.13	217.33	219.71	218.45	215.49	213.19	214.82	214.97	219.19	217.16	218.77	221.16	216.44	215.98	215.28	217.51	213.76	219.67	216.64	221.35	219.22	211.79	218.03	223.07	216.26	216.69	218.65	213.71	215.76	217.35	218.45	220.08	212.57	219.13
212.94	210.62	208.24	205.76	211.84	211.09	205.68	209.98	204.69	207.71	210.47	210.8	205.54	208.32	207.82	205.02	209.41	211.83	211.81	207.42	207.17	210.71	211.27	213.27	208.46	208.3	211.78	206.55	209.67	209.88	206.16	210.64	208.73	208.57	208.59	208.23	210.23	204.53	208.76	212.58	210.43	207.12	213.69	204.09	204.18	210.43	211.21	207.74	209.01	206.93
203.88	201.19	200.56	204.93	205.06	201.73	209.17	205.7	205.45	202.86	201.38	206.8	206.15	202.34	203.71	207.82	201.9	202.11	207.16	202.6	204.27	202.98	206.48	206.3	203.88	202.13	203.97	205.14	200.59	203.04	198.85	208.32	206.06	203.59	203.63	203.76	205.84	205.4	202.33	207.41	203.19	205.39	201.51	206.04	205.99	202.3	205.89	205.34	209.08	205.78
209.8	213.89	211.92	209.01	217.13	217.32	213.43	213.52	217.72	214.44	206.74	214.05	216.07	213.92	213.98	206.23	217.19	212.03	213.96	209.85	208.87	211.96	210.3	209.27	208.41	212.98	213.66	216.28	211.78	210.87	210.8	204.49	214.2	214.46	213.94	211.98	216.08	210.89	214.46	211.84	215.84	215.02	212.13	209.87	210.4	209.65	214.45	207.46	214.07	214.05
209.75	208.62	212.82	208.93	208.18	203.93	205.68	205.96	210.84	210.98	207.14	208.61	206.37	211.03	209.91	208.14	207.48	206.32	207.42	210.66	207.34	209.03	207.72	208.16	204.87	209.78	205.09	210.99	206.46	210.19	209.56	208.89	207.46	210.43	212.81	210.28	207.63	207.97	206.39	206.03	211.37	202.46	209.79	206.23	209.33	209	208.23	208.73	204.39	206.64
210.28	212.11	206.6	207.02	207.8	209.58	206.22	207.29	204.83	208.56	211.14	214.02	209.14	210.27	209.52	207.93	205.17	208.04	211.79	208.08	208.19	207.7	207.5	208.34	210.58	208.1	212.32	200.74	206.38	208.44	212.06	211.3	206.06	208.81	209.74	206.56	208.14	211	213.42	204.17	208.06	209.21	210.74	209.63	210.39	208.81	205.05	211.62	205.83	208.52
208.01	206.47	210.61	206.51	204.76	208.93	204.35	204.62	211.12	203.28	204.45	204.44	204.8	204.9	210.68	204.54	206.1	206.01	208.57	209.38	208.21	206.84	212.78	210.31	208.94	207.42	205.87	208.42	203.99	209.14	205.43	205.17	207.08	213.72	205.52	210.06	207.11	207.56	204.46	208.65	208.34	204.87	207.28	207.92	213.96	207.4	209.71	210.13	203.95	205.44
205.91	206.98	205.3	206.85	212.01	210.51	209.27	204.95	201.57	210.87	210.51	207.45	211.01	209.86	210.01	207.16	205.41	213.48	206.47	206.86	208.87	211	206.62	208.73	208.65	209.35	205.16	208.34	202.19	210.29	211.48	211.18	206.45	203.73	206.1	206.38	206.39	204.63	214.97	208.49	208.84	206.24	208.2	208.66	205.07	208.2	207.58	209.05	208.46	209.92
212.16	210.12	212.17	208.52	212.86	208.49	207.47	212.84	211.48	211.78	210.32	204.07	206.88	209.91	209.47	207.59	208.86	208.36	209.89	207.51	208.37	211.33	207.95	206.27	207.54	210.95	213.39	210.52	209.56	207.65	207.19	214.96	210.07	209.69	205.62	212.36	209.83	209.62	211.98	209.33	207.49	212.01	210.62	208.36	210.65	206.56	209.56	210.48	204.58	208.55
206.85	204.87	207.19	204.98	204.49	199.99	205.61	207.42	202.19	205.33	206.26	202.27	209.32	203.5	205.01	208.2	205.9	199.29	203.79	203.23	206.62	202.76	202.51	200.35	206.78	202.41	205.3	202.68	206.45	203.31	205	202.95	205.98	204.68	206.3	199.93	205.39	204.35	202.91	202.93	209.63	208.82	201.92	205.14	202.21	205.72	203.72	204.78	202.67	204.65
213.85	206.26	207.6	206.53	210.05	209.55	207.42	203.44	209.03	207.63	212.93	205.23	201.9	207.64	208.42	211.73	206.76	208.47	207.79	204.7	205.87	202.92	200.73	207.54	206.5	207.04	205.45	206.51	206.78	205.94	207.27	207.15	210.17	208.33	210.54	210.01	207.74	205.55	207.44	209.08	208.46	205.54	205.86	208.33	208.83	212.11	211.15	209.25	207.42	204.36
206.1	202.64	207.49	207.41	209.91	206.18	211.36	205.37	204.76	209.52	211.16	205.54	209.7	207.06	205.43	207.44	209.56	210.27	206.05	206.99	212.61	203.56	208.79	209.97	210.64	205.84	204.42	201.46	206.22	203.14	205.6	205.86	205.06	203.67	204.94	210.15	206.07	209.63	207.52	210.13	211.49	210.68	206.64	208.13	206.98	206.19	207.21	211.52	213.51	206.66
214.59	213.06	213.23	213.17	210.25	211.04	215.93	210	213.06	214.85	212.51	211.63	213.49	215.96	217.78	211.8	215.11	212.7	210.42	212.75	210.83	211.52	216.02	205.83	212.63	211.29	215.57	211.44	216.45	213.77	211.33	216.66	214.92	208.9	212.18	210.75	212.94	211.08	214.59	210.94	210.76	213.78	212.71	210.26	212.14	209.39	212.97	212.05	213.76	218.59
210.11	207.96	207.36	205.49	207.15	210.26	211.06	206.28	205.54	208.76	203.78	208.03	203.46	210.54	201.51	209.51	203.08	205.13	209.34	208.23	202.81	206.27	209.87	203.05	206.3	206.63	204.91	206.82	205.45	211.52	208.28	210.48	210.24	206.25	202.82	207.92	204.43	205.33	208.25	207.05	200.07	203.14	205.98	204.93	213.98	202.88	206.6	205.21	204.27	208.35
211.31	211.23	209.89	202.86	205.87	209.97	205.94	206.9	206.86	208.78	211.43	209.11	210.51	209.62	209.16	205.69	205.05	204.19	205.37	209.47	202.39	207.38	207.87	209.04	210.4	209.88	205.69	204.3	204.98	208.14	202.66	208.55	206.48	206.95	207.41	208.47	208.38	205.82	209.78	209.41	206.89	208.14	208.25	212.67	207.96	202.91	214.17	203.68	210.98	208.62
215.06	220.59	218.19	217.88	219.12	221.49	215.86	219.03	215.96	218.3	218.29	217.79	218.42	214.76	213.6	219.17	213.87	215.92	215.91	217.32	216.69	220.13	217.52	222.1	221.52	217.35	218.55	219.09	214.76	217.12	217.59	215.85	213.57	215.28	217.25	217.24	217.55	217.35	216.7	216.29	213.41	216.44	216.84	224.71	217.32	218.61	219.96	219.39	221.82	215.12
212.52	209.88	206.09	211.7	208.66	211.51	210.41	211.99	206.91	208.85	211.21	207.78	206.2	203.36	209.02	207.28	209.81	209.48	207.2	206.14	206.58	207.05	207.42	209.82	212.92	209.44	207.21	211.65	206.95	208.97	212.92	207.47	208.19	209.38	208.2	209.15	210.52	212.41	211.72	205.83	209.23	207.77	205.52	206.44	210.46	209.6	207.84	209.75	207.31	207.74
197.03	197.67	195.42	199.11	199.89	199.45	197.52	197.84	199.15	195.71	199.7	198.98	198.28	201.56	196.62	200.13	199.29	197.51	195.81	198.77	197.26	197.04	193.92	196.66	197.58	196.2	197.9	198.74	198.56	198.44	200.87	199.06	198.03	196.09	199.3	199.31	193.39	199.54	197.44	193.96	193.9	197.93	199.83	196.68	201.99	196.19	199.95	202.95	197.22	200.64
209.65	213.52	209.76	208.14	211.13	210.23	211.29	214.89	214.77	212.54	212.26	210.37	210.27	214.93	210.98	213.48	211.43	215.73	210.2	211.63	215.18	211.34	212.65	211.76	211.62	216.3	207.92	213.15	208.69	209.19	211.04	213.07	214.31	209.36	212.97	215.84	212.68	207.49	212.98	213.28	211.7	209.84	217.05	208.75	209.84	213.66	215.06	212.55	210.32	218.63
206.06	204.23	204.93	204.64	209.4	205.24	209.69	201.88	211.39	207.23	206.45	205.25	202.6	207.37	206.13	205.8	206.26	204.69	209.6	203.64	207.8	206.48	205.32	206.14	204.47	207.73	207.78	204.6	206.49	209.72	205	207.25	203.18	205.81	210.97	206.81	207.15	206.41	206.48	209.45	206.78	201.03	210.05	206.88	205.8	207.03	198.8	207.94	209.5	206.39
215.5	214.2	215.48	218.76	218.48	210.37	212.45	206.54	212.86	214.64	213.27	214.7	220.31	214.4	211.08	213.53	219.29	213.68	211.73	213.56	209.81	208.46	214.83	213.87	211.98	213.73	218.78	212.94	213.99	216.75	211.14	214.82	214.43	209.74	221.12	210.42	211.37	213.94	213.15	213.33	215.6	211.69	212.87	217.46	215.13	210.77	214.65	211.5	211.28	213.55
207.6	206.54	206.86	208.66	208.07	205.63	205.46	208.8	207.56	204.58	210.08	209.48	208.16	209.45	205.88	203.16	207.67	205.78	207.93	205.6	207.58	207.82	204.57	209.26	206.8	209.84	205.43	208.43	211.08	210.95	205.14	210.74	207.44	206.85	208.37	212.91	212.22	201.99	210.16	208.44	205.48	208.59	208.98	204.27	208.4	207.15	206.26	207.46	206.62	208.77
216.54	212.73	208.97	213.91	210.19	210.65	210.47	211.68	208.46	214.01	211.94	216.44	211.59	211.38	210.24	215.62	209.11	210.89	209.68	206.84	210.26	212.35	213.24	212.34	209.81	207.47	213.54	210.7	212.51	207.86	215.17	212.12	217.53	216.28	211.5	212.68	210.23	210.29	210.78	208.56	210.11	211.38	207.6	211.56	211.39	209.34	213.19	215.04	211.89	215.18
211.08	209.11	210.06	206.57	210.65	210.59	209.24	206.19	211.15	207.79	211.5	205.93	211.98	212.04	211.37	213.14	204.31	208.84	210.39	209.88	205.97	216.84	211.54	210.13	211.24	215.45	209.88	213.14	211.27	212.35	211.79	207.75	210.03	210.35	210.96	209.87	210.03	209.04	205.58	208.54	206.98	209.64	211.13	206.39	209.23	206.54	209.97	209.3	209.44	207.15
203.38	210.41	206.23	209.88	212.16	205.88	209.63	205.79	206.54	208.5	207.71	210.48	209.53	215.37	209.08	211.74	211.55	208.85	207.8	207.81	210.1	205.15	210.51	209.1	211.4	208.84	212.89	212.64	205.28	210.23	209.65	214.29	208.56	206.98	204.79	208.24	210.1	211.43	209.5	207.23	206.69	206.54	203.92	208.04	209.36	206.41	207.77	208.03	208.29	209.2
205.5	208.07	207.41	203.94	210.92	211.4	208.96	208.52	210.34	211.77	204.89	206.64	208.49	208.41	207.63	203.06	208.19	212.5	208.67	207.98	209.72	209.24	212.41	206.33	212.19	206.2	206.4	204.66	207.83	206.76	205.35	205.46	209.07	207.37	206.34	203.99	207.4	205.29	206.32	209.23	210.52	206.84	210.2	205.15	204.83	210.33	206.58	207.72	203.38	205.12
209.47	220.01	207.69	211.18	212.97	211.26	213.37	211.19	209.88	211.34	209.79	212.32	213.62	209.5	208.32	209.26	215.27	208.31	204.85	210.89	208.12	211.2	212.74	210.2	211.18	211.81	212.14	209.21	210.22	209.99	212.43	211.06	211.07	213.72	213.22	213.23	212.23	212.28	211.13	210.54	212.7	209.65	213.21	209.45	208.46	210.15	213.95	216.35	209.92	211.59
203.39	203.68	199.35	207.5	206.39	200.38	203.32	204.6	201.84	206.02	205.09	205.76	201.11	197.02	203.93	202.82	202.04	203.91	203.02	199.69	199.34	200.46	206.02	198.45	201.88	205.55	203.77	207.32	206.83	201.17	203.18	200.54	203.97	206.56	200.22	202.29	194.52	204.84	202.17	205.63	203.88	205.38	200.94	204.14	205.38	202.91	202.52	202.78	200.63	202.24
205.72	210.46	207.99	205.07	208.92	203.45	203.48	205.72	206.98	204.55	207.26	205.88	206.07	207.32	210.61	207.46	204.76	205.39	210.42	207.06	208.72	209.25	204.8	210.11	206.47	204.1	208.78	206.01	206.48	205.91	208.08	203.92	205.96	210.47	205.5	208.01	205.62	207.86	206.76	207.37	206.3	202.55	206.69	208.22	202.06	203.91	204.48	206.94	203.07	203.75
218.25	216.06	217.62	215.64	213.43	221.44	220.41	214.91	217.88	216.12	218.18	217.08	214.61	221.38	216.74	215.34	218.12	218.31	219.62	217.79	214.61	217.37	215.66	215.61	215.7	214.59	218.34	220.53	221.38	215.7	216.98	219.51	216.62	222.96	218.88	217.58	219.63	216.92	216.52	218.19	216.41	213.13	216.25	217.82	217.38	220.29	214.04	217.51	218.21	214.03
202.82	206.04	202.24	201.4	200.98	200.57	203.28	203.79	202.84	204.73	199.32	203.97	205.06	201.35	209.68	202.2	202.31	203.51	200.85	204.35	201.21	202.37	197.04	206.01	202.63	201.37	207.36	203.56	206.23	202.38	198.68	200.22	201.91	204.17	200.48	202.42	204.21	201.9	202.67	199.12	203.76	205.18	205.9	199.9	202.56	203.82	203.28	199.86	202.52	202.79
217.62	217.78	220.5	219.02	220.58	214.79	219.56	219.54	219.35	220.18	220.82	219.24	214.99	219.94	219.16	219.29	218.57	216.52	215.18	217.5	217.43	218.02	215.22	217.15	217.63	213.7	217.33	214.18	215.92	221.73	217.22	217.04	218.52	214.07	218.94	220.87	218.09	216.07	213.96	213.77	217.73	216.94	221.2	216.68	218.4	213.04	215.84	218.75	214.55	224.14
203.51	208.47	207.33	204.15	203.88	205.17	207.05	201.72	206.39	202.26	200.24	205.77	205.24	205.02	202.43	205.72	206.79	199.61	201.36	201.01	202.66	201.59	203.75	208.83	202.87	203.53	206.27	204.28	205.87	204.03	203.79	204.18	205.64	203.17	201.31	203.24	204.85	206.32	201.84	206.02	206.43	202.59	201.03	203.81	200.24	206.95	207.79	201.61	207.3	204.55
207.84	211.36	205.24	205.67	206.77	210.44	211.26	207.75	208.27	210.01	208.95	206.34	208.52	207.52	210.53	205.68	212.2	211.51	209.93	206.07	210.54	208.59	208.53	208.56	209.77	206.72	209.47	207.6	208.76	208.58	212.41	210.97	208.51	211.11	207.11	211.06	209.53	210.79	205.06	214.92	207.76	208.07	208.84	210.69	206.55	209.77	209.14	211.27	211.23	206.31
201.35	197.38	198.46	196.35	194.2	195.33	198.76	199.72	199.45	199.05	198.42	196.55	200.64	202.23	199.25	199.07	195.48	200.48	201.29	200.18	197.2	195.01	199.46	199.35	200.87	196.73	204.33	200.12	197.67	199.84	197.85	193.27	198.8	198.76	197.26	194.71	197.49	197.03	200.04	199.53	200.23	197.04	193.73	195.29	196.27	196.8	197.81	194.76	201.08	198.56
201.03	200.83	201.77	203.87	206.9	204.78	204.8	206.37	203.02	200.13	206.13	200.3	205.66	201.47	206.45	203.94	203.15	203.65	206.37	200.48	206.55	201.41	198.85	206.53	204.33	205.28	200.19	199.82	205.06	206.47	206.13	202.68	203.57	204.5	206.09	205.07	203.8	203.41	202.25	207.36	208.16	203.86	197.46	200.73	202.27	203.78	203.78	204.67	208.06	205.83
209.76	215.04	213.07	214.88	210.17	209.43	206.96	218.2	211.72	216.44	213.04	212.54	212.72	214.21	213.54	213.57	211.96	213.08	216.21	209.64	210.28	215.43	214.43	211.28	210.64	214.69	215.04	212.62	212.25	217.19	207.22	211.97	213.32	213.86	209.64	212.36	213.9	214.57	208.83	213.13	217.41	213.31	213.14	215.67	214.87	212.4	211.45	211.99	209.16	210.64
209.43	215.9	212.1	214.23	220.4	214.45	212.94	215.81	214.68	214.45	209.89	214.43	211.26	219.93	207.39	213.3	215.26	209.9	211.14	208.11	210.29	213.21	214.15	218.73	215.46	213.59	218.36	214.32	214.4	209.92	211.83	214.96	211.4	214.61	215.53	215.64	219.52	210.38	211.15	215.76	210.02	214.72	217.5	210.76	217.01	212.11	216.4	211.82	209.54	212.25
205.22	201.36	200.4	203.21	202.29	202.58	204.44	200.75	200.38	200.36	205.15	199.74	205.96	205.25	204.14	204.23	202.67	201.47	200.31	203.22	201.68	198.91	203.74	205.39	203.54	201.15	200.44	200.83	201.38	197.97	200.07	201.75	200.8	199.57	204.02	200.4	201.08	204.51	199.21	201.2	201.3	202.2	205.5	202.76	202.7	201.56	202.83	201.43	203.38	200.19
201.86	202.93	200.33	202.3	205.03	205.83	207.73	202.44	201.12	205.62	203.11	202.75	203.4	199.8	202.5	204.42	203.34	202.92	205.54	200.38	204.64	204.34	201.73	207.93	202.33	201.26	203.32	202.27	202.07	204.9	203.12	208.68	204.64	204.49	205.1	207.3	208	201.93	200.26	208.47	202.05	202.7	200.2	205.32	200.85	207.03	203.74	205.61	202.35	201.98
199.66	197.99	199.3	202.34	201.05	201.45	206.1	197.25	201.2	205.56	199.35	199.37	200.75	203.3	202.22	201.99	201.32	199.64	205.98	198.83	202.21	201.53	201.4	203.75	202.53	197.76	203.34	200.94	196.48	202.7	203.96	201.27	201.34	201.35	195.02	197.33	203.34	203.75	203.7	200.63	197.04	204.78	198.4	198.94	204.29	200.43	201.87	200.18	198.62	198.57
207.01	214.43	206.87	209.35	210.75	209.75	211.69	211.83	209.9	211.53	210.9	213.34	211.56	210.98	211.84	210.68	213.7	214.77	214.96	210.6	217.7	210.39	216.35	217.28	214.54	214.2	213.43	212.77	210.44	208.12	210.63	214.29	211.98	216.94	216.98	209.16	214.22	213.66	211.79	209.64	217.2	212.21	212.72	213.18	212.09	212.19	213.53	210.16	211.85	212.36
208.63	207.62	208.35	213.72	207.18	212.67	208.19	209.75	212.86	210.64	205.96	212.33	210.33	209.19	208.57	210.63	209.62	204.83	205.79	208.34	211.05	205.64	210.59	213.53	206.53	208.06	211.07	210.79	207.7	210.11	210.18	209.31	205.35	210.57	211.01	210.31	207.82	208.54	206.35	208.21	213.23	209.59	206.48	206.29	210.68	209.32	211.86	215.8	207.64	214.86
211.76	208.22	209.76	210.57	209.67	212.05	210.13	209.04	213.41	209.83	211.12	203.81	206.76	211.68	209.35	211.13	206.24	211.21	209.71	210.08	205.43	203.9	211.87	205.41	209.6	208.72	205.62	205.17	208.28	202.92	210.19	212.19	210.33	207.43	207.7	212.85	209.93	206.13	209.36	208.06	210.18	210.4	210.4	208.95	210.85	206.35	205.82	209.7	209.06	209.5
197.05	195.4	197.3	200.63	199.18	200.48	197.12	200.21	194.95	199.32	198.68	196.87	200.84	195.81	197.78	201.04	194.85	199.58	198.36	198.9	201.44	196.34	198.54	199.04	199	200.15	202.26	199.31	195.18	198.47	199.86	202	194.92	198.14	196.45	196.71	196.7	200.85	195.32	199.76	203.08	203.38	196.33	199.65	195.54	203.43	194.54	201.09	197.55	195.28
201.69	204.27	202.11	201.76	204.23	200.88	206.28	202.49	201.04	200.61	202.19	196.74	205.25	203.11	202.01	206.71	202.65	201.06	205.89	201.5	203.67	197.95	204.19	207.55	203.01	202.04	203.46	200.42	200.48	203.21	203.87	197.12	202.13	206.14	198.26	201.88	203.75	202.51	201.09	197.43	202.34	209.52	203.4	199.37	206.8	204.11	201.75	200.43	204.15	202.62
206.09	208.19	206.81	207.18	210.76	209.46	207.22	210.32	208.85	210.61	210.18	206.06	208.72	209.84	208.4	209.67	210.33	209.47	210.25	212.33	208.13	206.98	214.41	213.48	208.4	209.7	212.39	209.95	207.59	207.84	204.76	212.9	208.05	209.25	208.26	208.36	208.21	209.69	206.97	207	204.11	212.48	213.93	204.49	209.81	211.16	206.23	210.51	211.62	209.65
205.74	208.77	208.29	207.58	208.16	209.6	203.91	210.13	211.48	210.79	208.56	212	205.23	209.92	203.57	213.21	214.08	205.7	207.96	208.47	206.55	208.09	208.26	211.1	211.84	205.33	210.36	207.19	210.65	204.53	206.3	205.02	206.59	210.32	205.92	210.47	209.97	206.9	205.44	206.15	213.34	213.81	208.63	206.98	208.09	207.59	211.58	209.12	208.52	210.25
208.7	207.68	207.33	204.57	206.58	208.23	207.46	205.49	209.24	209.48	204.75	207.61	209.83	209.44	208.35	207.63	204.65	209.8	205.06	211.89	206.74	209.91	208.23	212.3	207.49	208.06	203.83	204.05	215.36	205.99	208.59	209.42	207.39	206.85	206.76	205.99	211.95	205.42	210.2	206.78	204.81	210.05	207.57	209.04	209.68	206.62	205.09	208.03	207.39	209.42
211.68	213.11	214.6	204.14	208.37	214.99	210.58	210.57	212.36	213.92	213.48	213.3	215.09	208.15	214.52	210.86	210.87	213.46	212.69	218.48	210.7	209.25	213.51	210.6	213.36	209.23	210.18	210.37	213.12	212.59	211.43	217.39	211.99	211.3	211.2	209.42	214.05	210.01	210.65	208.57	213.2	206.86	216.22	215.6	209.4	214.06	211.74	205.54	209.55	210.77
194.7	199.07	203.94	197.06	199.05	202.53	202.8	203.14	196.51	194.67	200.54	200.55	198.45	201.7	199.79	196.85	196.95	201.84	194.13	201.65	201.83	197.67	198.59	201.58	198.34	198.2	201.51	197.09	205.45	198.78	201.54	199.27	199.18	200.63	198.19	203.22	203.43	196	197.67	199.7	198.19	198.95	198.52	197.1	203.95	197.74	201.26	200.1	199.67	198.04
198.61	195.65	195.74	199.53	199.13	190.2	200.94	201.12	195.76	199.06	197.4	200.79	196.94	194.4	198.3	197.47	198.22	196.8	197.24	199	197.67	197.04	198.67	198.76	198.04	202.72	199.96	196.18	196.71	200.22	196.87	201.11	199.15	200.88	199.75	193.41	200.02	200.56	195.12	200.75	196.43	199.64	202.76	197.22	196.38	199.1	200.93	198.74	197.62	199.59
217.03	219.57	218.2	219.44	214.76	218.6	216.98	219.72	215.8	217.18	215.66	215.8	215.68	219.13	222.86	222.03	216.03	217.73	222.18	219.65	216.23	220.36	216.91	218.45	216.71	218.55	216.8	222.44	215.6	215.42	212.8	219.47	217.63	220.4	217.97	214.6	217.51	215.46	220.34	217.38	215.73	217.28	218.49	217.61	218.48	219.23	214.79	221.2	214.09	214.24
211.26	209.74	214.06	214.45	213.26	213.66	212.8	208.95	210.89	209.9	213.63	205.46	215.14	213.53	214.29	211.9	216.55	215.01	214.21	211.62	215.58	211.87	213.28	208.25	213.53	213.58	213.62	209.36	213.08	210.98	211.36	216.75	214.12	210.45	210.97	210.47	211.41	209.02	214.74	211.61	215	210.63	212.06	212.69	216.7	214.58	214.02	217.58	214.57	211.27
201.4	202.29	202.68	199.09	204.06	199.51	206.99	206.66	198.12	196.69	205.1	205.86	203.58	206.42	199.31	203.26	200.81	204.64	201.81	202.21	202.99	200.56	202.6	197.49	201.19	208.69	203.45	201.11	201.16	206.78	200.82	201.75	205.72	200.07	198.57	203.41	206.64	204.45	202.18	202.85	200.94	202.2	201.74	200.47	201.58	199.5	200.89	202.84	202.58	207.62
197.5	197.26	198.98	197.37	201.71	200.72	197.17	201.87	196.58	197.58	194.18	199.37	203.67	202.15	198.86	195.71	194.65	202.49	198.56	197.36	198.51	199.33	199.22	197.37	196.62	198.62	197.14	199.72	198.3	196.55	196.49	194.44	196.7	199.06	203.08	199.77	197.03	198.46	197.4	194.77	199.17	196.31	197.67	197.91	200.3	198.24	196.19	197.49	199.1	197.37
203.7	202.86	197.7	201.53	200.19	204.71	198.08	199.35	201.47	203.79	201.65	202.34	199.54	205.07	203.49	200.96	200.16	203.51	201.68	197.04	205.63	202.2	200.18	198.19	202.08	198.07	197.41	195.2	194.74	198.47	201.31	197.2	200.34	199.91	198.58	200.3	199.77	203.44	201.02	198.48	198.72	200.67	199.18	201.44	198.32	196.53	195.27	203.22	198.45	200.12
200.33	193.92	203.49	199.31	198.19	202.25	200.56	201.18	196.13	194.66	201.74	198.38	197.81	202.07	200.41	197.02	199.21	201.08	201.48	203.76	199.16	196.31	199.15	195.66	200.58	199.62	197.15	199.6	199.33	197.45	205.63	202.4	196.77	198.5	202.31	204.86	202.22	197.52	199.29	198.37	199.44	199.1	199.49	200.34	200.28	202.1	199.07	199.61	205.82	198.56
208.1	202.77	202.4	210.5	202.7	206.99	205.94	206.35	199.43	204.12	207.28	202.89	205.23	204.55	204.41	203.24	199.94	204.75	206.99	207.08	206.31	200.52	201.12	206.62	206.33	203.03	204.02	206.93	205.56	206.62	203.43	207.5	204.83	203.88	202.51	208.24	203.49	206.87	201.79	206.49	207.11	208.72	202.82	204.48	204.84	204.47	205.17	199.93	207.23	208.42
215.17	209.06	211.22	214.85	212.92	213.1	210.81	213.58	211.87	211.96	210.35	212.66	212.34	210.36	210.36	210.77	205.02	209.25	211.42	213.25	210.04	211.83	216.05	213.86	209.64	209.19	211.39	210.95	210.64	208.69	209.25	208.73	211.89	212.16	217.64	208.29	209.77	207.27	211.1	209.23	211.48	210.34	215.41	213.27	209.87	215.99	210.7	215.91	210.41	209.59
201.63	207.4	204.96	202.44	206.42	204.72	199.74	205.15	197.13	198.05	207.52	205.13	198.4	204.15	201.03	202.94	201.38	204.45	204.87	201.46	200.89	204.23	204.21	202.12	202.83	206.1	206.82	204.13	210.59	203.99	199.11	206.82	204.78	205.28	200.82	203.27	203.2	203.69	206.42	204.95	204.25	202.94	203.2	201.27	206.88	206.27	204.72	203.11	204.57	204.65
207.74	209.3	200.08	205.8	204.74	205.68	196.7	207.65	204.76	208.09	204.34	208.29	206.88	209.5	203.72	204.37	206.94	206.22	204.37	203.75	203.62	206	205.49	207.62	204.97	205.19	204.11	208.25	204.87	208.7	206.24	203.46	202.96	203.53	205.44	201.44	204.48	200.51	202.53	204.02	206.14	207.57	202.64	204.98	200.56	203.47	203.32	202.31	206.25	208.68
205.31	205.04	208.17	206.57	204.19	208.65	202.47	206.52	206.21	206.34	206.84	208.09	203.54	205.03	204.99	206.4	210.92	207.95	206.28	204.89	202.3	207.05	208.34	204.72	203.98	202.08	202.91	205.45	201.87	201.13	204.43	207.42	200.72	206.52	201.61	204.23	209.09	203.1	206.68	198.5	201.43	204.43	202.13	203.14	203.9	202.19	205.69	206.29	205.15	201.67
209.68	210.84	208.36	206.43	208.91	208.04	207.26	209.41	207.9	211.29	206.7	206.96	208.24	207.59	212.22	213.7	207.68	209.88	206.15	209.32	209.97	212.68	205.8	206.73	204.89	207.18	211.87	204.48	209.24	207.04	207.56	208.71	211.89	207.92	208.84	207.47	205.78	206.41	207.21	205.36	206.44	204.76	205.37	208.56	206.62	206.8	208	208.19	208.47	202.97
200.44	194.5	195.22	193.86	200.44	193.62	201.31	196.83	200.29	197.73	196.53	200.45	199.84	195.39	191.85	200.88	198.95	196.88	201.22	197.05	200.08	203.63	200.6	197.35	201.86	203.41	198.02	198.49	198.98	197.51	197.89	195.1	198.54	198.65	200.96	198.95	199.16	199.63	195.63	199.83	200.4	201.28	204.63	198.52	199.35	198.04	199.92	198.08	200.6	198.74
215	216.31	213.17	214.62	214.07	219.75	217.25	215.26	217.4	214.33	218.37	217.44	213.45	215.87	216.31	223.84	219.49	215.8	216.69	218.25	215.14	218.54	214.56	214.68	218.37	215.52	215.42	215.72	216.77	214.51	213.35	217.16	218.21	218.45	216.36	218.27	216.47	217.78	212.9	216.96	217.37	222.57	216.88	216.92	214.91	216.89	221.63	216.57	219.97	215.9
216.72	216.44	216.44	218.34	219.32	220.78	214.43	220.65	220.53	214.89	215.16	221.69	221.05	221.41	213.15	216.19	215.26	217.25	219.39	218.96	213.63	219.54	220.07	219.38	214.83	216.46	214.04	215.35	217.18	221.77	218.61	220.89	216.72	220.93	219.19	216.88	215.4	221.91	218.29	218.89	215.4	215	223.16	219.07	215.1	215.02	217.98	219.02	219.94	220.33
193.49	196.56	192.18	189.32	195.94	194.74	196.83	195.43	197.48	194.79	193.49	196.32	198.08	195.12	196.6	195.98	195.55	192.9	196.49	193.89	193.81	195.72	197.09	193.36	194.27	193.61	192.38	198.27	196.4	192.68	192.74	194.74	194.9	194	192.14	196.98	196.57	191.9	190.43	196.73	201.63	198.99	196.65	196.17	196.27	197.56	196.89	197.62	198.49	198.76
204.54	205.2	201.48	202.74	200.47	200.26	206.09	203.23	206.04	199.55	202.09	205.2	199.51	198.49	205.73	204.3	206.07	202.21	205.32	200.94	203.93	201.42	204.05	204.96	205.27	202.61	204.06	204.64	204.27	203.53	200.32	207.3	203.58	204.29	201.11	203.07	202.91	196.81	202.38	202.73	203.59	200.69	198.79	203.45	201.96	200.79	209.06	207.49	205.2	201.63
210.53	211.21	204.37	207.17	209.04	206.66	206.5	207.45	210.09	210.81	207.86	202.88	209.08	209.03	212.19	206.91	208.23	210.34	209.95	208.83	209.88	201.76	209.83	211.06	209.88	205.47	207.29	206.07	210.27	210.64	212.42	211.61	206.31	203.31	209.47	208.61	212	205.8	208.59	207.73	203.96	210.07	210.21	206.5	208.3	207.1	213.89	208.81	208.79	206.59
210.64	209.81	213.61	210.62	202.54	208.03	206.82	211.57	210.61	209.16	206.21	211.18	209.25	207.79	210.34	205.8	203.91	208.55	207.9	207.26	204.57	207.69	206.52	205.81	207.6	208.29	208.5	208.98	207.62	208.45	207.15	209.03	208.73	207.1	206.82	204.56	203.32	208.71	207.05	203.27	208.79	202.62	210.46	210.22	207.02	211.23	206.83	205.1	207.83	208.86
208.09	205.81	206.65	207.79	207.13	211.16	205.62	213	208.6	209.58	215.32	203.36	211.96	207.48	209.86	207.17	208.27	209.87	209.07	210.38	205.42	207.99	205.05	208.31	207.82	204.23	209.72	209.31	206.72	206.82	207.14	206.33	206.85	209.77	204.96	207.89	209.11	208.4	203.52	210.72	210.17	207.34	206.06	209.59	206.84	205.27	206.14	208.6	206.85	205.98
197.73	198.37	199.96	201.62	201.9	196.32	196.41	202.81	204.09	198.37	200.85	207.78	200.07	199.71	199.73	199.35	200.93	199.37	198.03	203.34	197.16	198.26	201.45	202.6	202.47	203.85	202.63	204.82	200.64	201.29	200.2	195.46	199.3	198.42	205.81	199.32	200.63	204.18	203.88	195.42	198.01	200.24	201.78	198.4	201.35	201.9	202.27	203.01	203.67	202.41
205.2	203.7	203.39	203.13	206.41	200.37	207.46	204.07	205.99	208.04	205.84	203.42	212.82	204.42	204.84	208.05	205.16	205.95	202.06	209.44	207.68	204.12	209.1	203.12	207.44	204.47	209.02	204.69	203.29	209.95	209.66	208.43	205.35	209.73	206.14	206.59	205.83	207.39	204.78	210.31	204.7	207.95	202.03	204.24	206.92	208.82	205.08	201.67	205.42	203.45
211.5	220.35	215.49	218.85	214.78	220.62	214.34	215.45	217.71	216.81	218.8	220.34	217.01	216.17	217.95	216.31	216.43	217.39	213.98	213.27	220.45	220.71	219.06	217.21	214.94	217.96	216.95	216.53	216.5	217.57	212.37	220.68	218.39	217.24	219.89	211.5	217.88	216.45	214.97	215.25	217.57	214.41	220.14	217.4	217.19	218.77	219.7	218.94	217.43	218.19
211.81	210.41	211.64	213.77	214.1	207.74	216.07	214.62	214.45	209.26	209.46	209.03	207.86	208.28	213.55	214.88	216.53	210.97	211.31	213.73	213.34	214.37	212.18	216.66	211.77	206.66	211.01	209.59	209.81	214.1	210.76	212.11	212.37	211.31	213.17	212.97	209.24	213.46	211.33	211.62	208.05	209.63	211.73	214.35	215.58	216.69	211.03	209.04	206.69	205.38
207.43	216.41	208.2	204.89	210.52	208.32	206.12	208.57	206.01	207.21	211.86	207.4	207.11	208.71	205.75	208.42	208.62	210.02	206.43	212.21	212.28	209.72	209.8	211.42	211.7	209.08	209.25	205.74	211.03	212.23	208.11	204.94	211.49	211.09	205.98	208.8	211.16	209.71	205.08	209.37	205.36	205.44	208.93	210.08	208.2	207.06	207.13	208.78	204.76	209.51
206.35	209.37	205.57	207.38	205.72	206.86	209.8	206.53	208.67	207.71	209.96	209.36	210.94	209.76	207.36	208.84	210.26	213.16	207.47	214.79	208.76	210.25	211.87	205.34	206.77	208	205.74	211.28	205.14	211.31	207.44	206.32	205.57	214.24	205.84	208.42	212.84	205.7	210.11	213.38	207.48	211.46	209.88	213.42	210.79	211.24	209.43	214.07	208.02	213.79
209.39	203.88	206.87	208.46	208.76	206.01	208.13	205.16	204.63	205.53	208.32	202.26	205.81	206.08	204.6	200.99	205.12	208.01	203.31	204.35	204.71	205.79	206.51	205.11	206.83	210.24	208.19	205.96	206.25	205.73	207.93	204.42	207.06	207.14	203.97	205.61	203.23	206.52	205.94	209.83	204.74	205.57	207.07	203.79	208.17	208.22	209.43	208.07	208.26	207.34
210.07	215.16	215.82	214.11	212.85	219.4	211.1	208.61	216.09	212.56	210.71	214.54	214.44	215.24	210.06	215.53	218.21	217.69	215.03	210.07	217.08	211.63	214.98	209.72	217.26	212.28	210.47	210.54	214.74	212.38	216.4	211.34	214.28	215.43	211.72	212.04	214.52	215.1	212.75	212.75	212.88	212.15	210.05	209	212.9	210.59	213.06	213.59	209.64	213.77
209.03	206.81	211.32	212.83	211.44	209.99	206.82	209.44	211.5	206.08	208.94	207.9	210.76	206.64	208.12	207.23	208.1	209.16	209.23	217.81	207.54	207.37	209.81	210.68	203.2	208.04	210.57	211.44	208.22	209.91	205.66	204.5	211.32	205.21	209.28	208.72	212.27	211.46	208.94	210.37	205.04	209.26	209.6	207.97	211.69	201.84	208.72	211.3	211.5	209.06
202.47	203.69	202.19	196.86	202.57	203.45	206.4	200.14	209.54	203.7	206.01	204.23	200.01	201.4	205.18	203.04	206.28	206.59	198.2	200.08	202.74	204.64	203.42	203.22	204.17	201.54	204.4	204.38	205.69	199.91	199.7	203.18	204.79	207.18	205.39	202.13	206.17	200.35	202.32	205.93	207.5	202.78	206.52	202.15	203.62	197.68	196.55	206.84	203.2	201.95
207.55	207.21	202.63	206.45	209.54	209.31	206.45	206.16	205.14	206.4	205.49	204.97	206.41	210.84	206.49	207.06	207.58	204.42	207.46	208.63	209.19	210.68	206.67	205.34	208.65	205.74	204.49	201.61	209.6	209.84	205.91	205.66	208.8	208.18	207.43	209.61	207.44	207.74	207.84	208.44	211.98	211.16	204.09	204.83	207.92	204.63	203.6	206.73	207.43	208.28
201.03	203.63	201.22	203.8	199.22	200.2	203.35	203.01	202.28	206.53	204.88	205.5	202.28	203.95	203.85	204.13	201.19	205.14	204.58	206.38	200.01	204.93	199.22	201.25	198.46	199.75	202.78	204	201.18	202.62	200.06	198.79	205.25	202.92	202.79	201.84	201.49	203.46	202.03	207.27	205.04	208.32	205.4	205.43	205.31	203.28	208.67	202.45	199.79	198.58
211.13	215.37	209.23	213.37	208.91	210.19	211.92	211.96	211.48	211.87	210.15	212.31	213.21	214.1	212.53	216.43	216.17	213.43	213.26	211.81	212.11	209.34	212.74	212.66	213.9	213.44	216.97	216.31	209.68	212.25	209.92	214.73	214.1	210.2	210.48	209.71	211.54	214.77	209.04	211.44	210.94	211.02	214.31	211.12	211.57	208.32	212	215.26	214.83	211.98
198.06	194.64	199.21	198.09	199.81	200.21	199.11	200.34	198.28	204.17	199.68	190.8	201.65	204.38	201.33	199.51	193.64	195.13	202.67	196.64	199.65	197.8	202.14	197.93	197.36	198.64	197.94	197.94	202.61	199.21	199.06	195.51	200.3	200.37	201.52	204.14	201.53	201.53	202.38	200.49	202.19	200.37	204.35	201.9	193.37	203.88	201.54	199.84	204.55	198.79
206.37	210.39	208.55	206.84	208.84	210.35	208.06	212.52	208.3	205.94	208.63	211.32	205.41	212.39	209.74	203.23	212.8	205.13	205.11	209.42	207.44	209.41	210.93	207.71	209.81	209.12	209.82	208.03	207.52	208.75	210.6	206.84	212	209.85	208.53	205.16	209.83	205.64	213.2	208.79	212.43	206.11	206.76	206.94	206.67	212.53	206.73	205.66	206.71	207.34
214.66	211.13	208.37	212.08	211.42	213.23	210.77	214	208.95	210.01	211.33	208.33	207.86	214.1	211.22	208.74	205.92	209.21	204.94	210.32	210.42	204.88	211.82	210.78	209.95	213.85	209.19	210.27	209.13	210.99	215.15	209.73	209.97	212.11	205.98	204.64	210.27	207.03	207.01	206.61	209.18	210.25	208.28	209.08	211.57	208.09	208.46	210.64	209.1	208.2
206.42	207.52	203.24	207.17	204.5	205.42	203.51	206.84	206.29	203.42	204.93	206.13	199.76	201.23	201.14	203.03	205.99	203.57	201.73	202.52	199.07	207.82	204.75	200.82	200.26	203.23	202.88	202.81	198.94	203.18	201.59	203.53	204.93	201.07	200.33	203.92	203.6	207.97	198.24	203.31	201.04	207.21	202.98	206.75	205.26	203.43	202.28	205.05	207.18	206.15
208.41	208.84	203.34	206.29	210.21	203.28	203.74	205.83	204.61	204.19	203.49	205.48	208.6	207.81	205.43	206.9	206.02	207.49	208.88	205.08	208.53	207.76	204.32	206.13	206.17	204.11	210.29	209.77	208.39	203.69	205.25	210.27	206.44	202.51	207.07	209.75	200.67	204.86	206.36	210.39	209.74	208.29	211.59	209.71	208.42	206.38	208.99	202.99	210.16	209.74
203.74	211.91	203.71	206.34	209.32	208.86	202.27	212.27	208.79	202.27	206.46	207.57	212.09	208.43	201.74	209.95	210.22	208.42	209.16	204.18	208.4	207.61	206.32	206.42	209.8	206.22	207.38	206.77	200.1	204.61	208.75	210.31	207.08	207.49	205.72	211.23	207.46	207.26	214.02	208.21	208.57	212.7	206.11	210.12	205.48	204.92	206.04	208.37	204.83	208.83
206.54	199.68	202.75	205.71	205.23	203.28	201.06	201.93	205.52	206.3	201.31	201.96	203.98	203.43	198.09	197.8	203.31	205.44	207.83	202.45	207.02	203.79	201.85	200.08	202.87	202.59	207.11	202.84	205.28	200.81	205.86	200.09	203.22	209.89	203.04	205.75	204.03	203.85	200.68	204.18	209.12	203.61	203.76	202.32	206.77	203.17	203.95	200.18	201.67	204.83
209.65	210.56	211.32	209.14	213.59	212.14	211.26	214.3	210.5	208.29	210.91	211.27	211.43	209.28	215.3	214.08	209.27	213.61	210.73	211.33	215.53	209.87	213.72	211.78	209.66	214.51	207.24	207.96	213.28	210.48	210.03	206.91	212.28	213.12	208.96	208.99	213.24	207.28	208.52	207.44	210	209.21	212.09	211.16	209.64	212.11	210.25	216.69	207.87	208.32
199.19	201.25	199.37	197.56	199.86	199.24	197.6	198.31	200.08	200.14	198.9	200.72	198.08	198.13	203.32	202.65	201.46	197.39	200.16	202.21	199.53	197.44	199.28	203.12	198.52	196.7	202.84	198.47	198.65	200.11	198.36	196.68	198.06	197.22	204.67	201.22	197.94	203.5	197.19	198.1	202.56	195.68	201.03	202.3	202.83	198.03	199.44	198.96	198.08	202.57
206.52	205.61	203.84	205.52	205.56	203.79	204.05	202.61	207.86	204.47	206.47	202.38	200.06	204.27	207.26	206.64	208.59	202.27	204.76	205.64	207.45	206.34	201.26	201.46	207	202.34	201.74	203.91	204.67	206.01	204.79	208.43	205.15	205.04	203.72	201.37	202.83	207.83	206.76	206.75	206.14	201.54	201.29	205.59	207.56	202.02	202.89	203.37	201.56	205.04
208.3	201.59	209.12	207.14	202.57	199.21	199.53	203.12	204.77	205.85	208.08	206.69	204.58	206.98	201.82	203.29	207.01	200.58	209.92	207.02	205.03	200.65	202.95	203.99	200.17	202.01	205.83	203.32	199.39	200.57	201.87	202.81	201.02	202.77	200.97	201.68	203.9	201.1	201.69	203.79	203.98	202.92	206.66	205.77	205.86	207.09	205.19	203.4	202.39	203.16
201.09	204.03	200.03	205.2	201.38	204.43	203.87	205.11	209.28	204.63	203.09	203.06	206.48	204.65	205.46	203.29	205.22	203.55	200.38	201.54	204.2	208.18	204.29	201.51	202.56	206.15	200.42	207.15	201.95	203.21	206.71	202.99	203	206.77	205.51	201.05	203.45	199.29	203.78	203.11	209.19	205.74	206.77	201.87	207.76	202.15	205.47	204.47	201.8	201.56
201.91	203.47	208.11	205.55	204.74	205.02	200.55	201.51	205.69	204.84	203.86	204.29	204.22	202.53	202.49	203.61	204.08	208.73	203.6	202.77	200.93	204.12	199.21	202.56	204.18	205.34	202.72	204.82	201.01	201.91	202.54	205.36	204.38	206.25	204.54	204.15	205.03	199.25	203.99	208.96	204.59	201.83	204.37	205.91	198.74	206.47	201.91	206.82	202.93	205.34
210.73	207.99	213.54	209.66	213.99	211.84	211.02	211.29	216.31	208.77	210.65	211	212.37	209.84	213.63	214.35	211.19	208.53	213.83	210.87	212.15	216.27	210.97	211.77	211.84	209.66	212.67	211.77	209.09	212.29	208.9	209.15	214.65	213.2	205.54	217.84	211.04	214.86	214.13	213.45	210.22	207.46	212.28	210.85	211.7	209.79	212.26	212.62	213.53	211.97
202.42	203.95	201.39	202.59	202.36	206.71	200.79	206.48	207.11	203.9	199.68	205.48	202.12	207.6	200.41	206.02	201.4	205.72	200.77	203	203.97	199.38	201.82	201.83	201.98	200.3	201.35	203.55	204.78	204.05	204.52	199.1	206.29	202.39	198.37	200.29	201.84	204.52	204.27	201.54	205.26	203.24	199.21	205.33	201	200.07	205.6	202.67	198.16	202.92
201.27	204.64	200.9	198.2	203.49	201.24	203.05	201.15	205.4	207.7	202.4	205.5	206.71	200.51	203.15	204.45	208.34	200.88	203.73	204.08	200.68	203.09	200.6	204.16	204.93	205.26	198.64	203.3	205.06	204.18	200.83	203.47	206.18	202.31	201.74	202.38	199.49	203.32	205.02	202.56	200.13	202.78	206.19	201.95	204.42	203.1	198.91	202.99	208.58	204.15
204.07	202.72	200.95	206.23	205.29	202.65	202.01	202.66	203.74	201.46	203.44	206.17	200.23	199.47	199.39	201.93	202.36	202.95	203.78	204.58	203.92	199.34	204.63	205.37	201.32	208.41	199	204.25	204.9	202.36	207.85	197.2	208.16	203.92	205.03	202.37	200.35	206.85	204.23	204.36	204.6	200.22	200.57	200.16	201.5	201.49	200.4	202.38	206.14	205.67
205.62	210.84	207.52	207.76	206.07	210.06	204.74	203.45	209.32	207.27	214.35	211.22	206.8	210.34	204.24	204.92	207.5	209.09	207.12	208.71	206.86	211.01	208.76	205.65	204.23	209.84	207.72	206.23	206.1	204.35	203.34	207.41	206.37	202.94	205.4	211.85	207.93	209.29	209.74	206.42	210.38	210.23	207.59	209.14	207.89	207.48	206.94	208.25	208.42	209.07
194.94	189.09	194.72	195.47	194.16	196.15	195.68	193.03	201.77	188.51	194.75	198.27	195.22	192.36	193.01	194.7	195.95	195.31	190.31	193.61	194.08	192.01	197.99	191.22	194.56	195.59	192.14	192.85	192.95	198.26	191.48	192.95	196.11	190.36	196.21	190.51	190.81	195.85	192.95	196.06	192.04	192.41	194.14	192.23	197.43	192.56	199.97	190.65	194.64	193.23
203.91	203.28	202.59	201.9	207.26	206.16	204.12	205.9	203.25	201.07	204.8	205.39	207.17	201.81	206.06	203.52	207.54	206.84	203.98	207.62	201.91	204.59	205.62	204.13	205.07	204.32	206.24	204.61	204.69	198.58	205.71	205.27	204.32	208.45	203.83	204.47	199.12	204.65	208.51	206	203.57	203.32	202.75	202.54	207.03	201.75	198.89	203.62	207.1	200.27
210.87	206.46	212.92	203.8	212.3	208.78	209.78	209.32	208.08	210.26	206.2	208.33	202.82	205.22	212.27	206.87	210.03	210.55	209.66	210.36	207.23	209.5	209.45	205.95	210.24	208.94	207.95	206.47	209.02	207.5	210.16	208.3	211.85	209.12	210.44	208.88	211.6	206.98	208.9	208.04	208.01	213.59	209.48	210.89	208.81	206.26	208.75	206.64	205.65	213.48
215.86	219.19	217.3	215.71	219.12	217.18	212.71	217.95	214.28	215.75	215.86	220.44	218.74	215.93	220.83	213.71	220.56	215.03	214.93	217.25	217.01	216.72	217.76	223.01	213.7	217.3	211.9	212.11	217.8	210.18	220.88	214.18	216.86	217.82	215.54	217.85	215.8	213.94	215.74	215.59	218.26	215.96	221.46	219.16	222.14	216.3	214.05	215.11	221.4	211.43
201.89	205.25	202.04	204.9	204.64	202.72	204.09	201.28	201.07	200.28	200.84	205.16	200.88	204.56	202.19	200.8	203.17	201.67	201.34	198.05	201.68	204.42	202.7	204.85	202.05	202.68	200.17	199.83	202.61	201.96	202.97	205.11	199.33	203.24	200.7	198.68	203.06	198.37	199.04	202.4	199.38	204.91	203.17	204.61	198.8	201.31	204.1	201.52	207.8	200.28
199.38	210.22	204.21	203.73	202.41	204.9	204.96	206.13	200.56	203.66	203.78	203.9	206.84	203.83	202.71	202.21	198.53	199.51	203.42	204.65	199.07	200.49	205.75	203.28	204.25	203.49	202.01	201.09	208.34	201.79	201.8	206.74	204.58	202.57	201.37	207.59	205.87	202.15	202.63	202.43	206.13	206.3	202.34	203.23	205.1	206.85	198.93	200.79	208.7	200.02
218.03	216.61	216.76	216.67	218.24	216.45	218.14	215.07	210.11	215.44	214.69	216.89	220.77	219.15	219.25	215.95	218.89	219.35	215.55	213.68	219.15	216.4	218.67	217.81	215.21	213.95	219.87	216.41	214.72	218.51	215.64	218.01	217.98	217.05	217.2	220.92	218.43	215.12	215	212.43	222.42	216.92	214.67	218.27	216.82	219.87	219.66	214.36	218.82	221.52
211.94	212.13	207.5	210.83	207.84	207.78	206.18	205.2	212.96	211.01	207.97	209.44	208.32	207.49	207.06	203.89	207.59	201.96	210.29	206.63	208.78	204.15	207.73	205.88	212.49	206.74	206.59	203.19	207.98	209.95	208.76	207.21	208.32	204.53	206.95	211.13	206.04	210.86	204.77	203.3	201.77	207.15	210.87	208.42	205.16	210.51	205.63	204.98	206.23	208.3
216.46	205.7	207.48	207.12	212.6	209.07	205.93	207.32	208.87	207.17	210.65	210.25	206.79	204.9	211.68	208.35	208.01	209.69	210.56	204.51	210.92	212.65	211.59	210.83	211.56	210.24	208.76	207.76	208.05	209.23	204.81	204.79	212.98	210.22	212.67	206.71	215.13	212.41	210.13	208.11	212.31	206	203.47	210.42	206.94	202.98	208.33	208.39	209.18	208.13
202.19	202.36	198.85	205.92	204.97	205.38	200.97	206	202.87	205.68	205.75	203.59	205.17	200.28	201.62	199.93	204.03	208.31	205.82	202.78	203.49	205.43	202.06	204.55	196.27	201.3	203.69	202.14	199.91	204.96	205.28	202.32	205.86	202.7	206.67	208.41	202.92	202.14	203.01	202.09	200.95	206.68	205.16	204.79	205.55	202.59	207.15	204.54	202.94	210.05
205.33	207.73	206.48	211.37	208.72	207.09	208.88	207.64	207.49	209.26	211.63	206.59	208.82	205.48	205.97	208.94	206.09	208.39	203.24	211.41	203.9	208.46	211.61	208.82	207.33	205.27	207.79	202.7	212.25	210.08	207.73	208	205.49	207.3	209.34	210.34	206.81	208.02	204.45	205.9	211.18	211.02	204.29	210.95	206.01	210.12	206.85	205.69	205.76	207.2
211.82	211.97	211.02	214.11	208.34	211.3	211.37	212.02	212.85	208.86	207.98	214.34	216.82	212.87	209.72	214.78	211.81	213.12	206.75	212.32	208.45	214.03	216.84	210.91	214.96	212.34	213.27	210.98	210.48	212.08	212.55	212.55	213.44	216.27	208.33	214.36	212.36	213.12	211.69	214.78	209.48	212.05	210.65	217.02	214.86	211.06	210.59	207.68	212.18	213.18
205.6	211.48	203.17	209.86	210.63	210.39	208.67	207.31	208.56	208	207.08	209.29	208.19	209.03	208.25	206.9	205.56	204.84	212.9	202.64	202.08	205.14	208.29	213.44	206.4	207.16	210.28	212.22	204.52	206.35	203.52	208.49	203.64	206.78	207.8	208.65	206.57	208.64	204.87	208.15	204.64	203.75	203.65	208.3	203.19	203.55	206.33	206.06	207.78	208.98
210.72	204.68	210.95	212.4	208.3	210.2	214.03	212.96	216.3	208.6	209.93	207.06	211.71	209.37	204.63	210.64	207.02	207.6	208.54	209.59	207.13	202.71	212.86	209.2	209.18	206.79	209.38	211.31	210.46	209.48	207.37	210.4	206.88	210.35	204.44	213.55	210.9	205.36	210.59	208.82	210.3	208.2	209.65	207.21	209.67	212.23	205.7	208.98	208.1	210.86
209.44	203.54	208.57	209.5	210.03	211.44	209.2	202.08	209.51	208.56	207.03	203.72	203.39	205.83	212.27	206.35	209.1	207	209.77	207.81	203.65	207.34	211.68	208.88	203.98	207.57	204.84	203.57	210.75	207.38	213.07	202.13	212.35	208.91	207.98	205.12	210.65	210.87	207.47	205.61	211.43	203.27	204.92	207.32	205.49	207.78	209.35	212.4	206.43	204.15
203.01	206.61	208.44	202.22	210.01	209.73	204.35	207.92	206.28	208.06	206.46	207.56	212.66	206.55	205.94	204.69	210.7	208.86	209.33	207.3	207.14	209.95	206.5	207.76	213.64	209.82	205.44	205.65	210.05	208.36	205.5	203.81	210.16	208.56	202.15	210.15	206.91	211.13	208.35	207.86	207.99	208.55	207.65	205.33	208.11	205.52	212.7	206.63	209.81	207.64
217.76	216.38	216.35	218.07	216.37	216.59	219.6	214.04	219.12	213.52	216.24	215.9	220.08	218.58	213.44	212.92	216.02	215.03	214.86	214.45	213.73	218.46	217.67	218.52	214.75	213.99	215.14	214.99	211.47	221.08	218.04	217.19	217.5	214.9	215.11	217.23	218.24	217.19	224.04	218.89	215.27	216.54	215.4	215.06	214.69	212.03	216.76	215.26	217.05	217.58
202.59	199.87	204.26	203.61	206.07	204.23	202.65	203.56	205.7	203.71	203.16	206.76	202.52	204.77	204.43	205.48	201.94	204.34	204.44	204.1	202.71	207.22	200.93	201.8	204.04	203.43	199.53	202.95	205.44	204.22	203	200.81	203.5	201.21	202.59	202.27	201.76	205.45	204.14	206.14	206.97	198.77	203.56	200.11	204.16	202.97	206.82	201.66	205.21	201.17
201.51	205.12	202.22	204.38	200.79	203.32	202.09	205.63	204.08	204.91	202.97	203.43	202.41	203.8	200.33	204.29	204.71	204.85	206.39	198.96	204.21	204.95	204.62	202.67	200.8	203.2	203.29	203.99	207.16	201.63	205.12	198.23	200.68	203.73	200.72	203.16	205.22	200.84	200.55	199.22	206.49	201.72	204.52	201.98	203.49	205.52	204.56	202.58	201.45	203.47
215.64	215.56	218.08	214.64	217.7	215.41	217.33	216.78	221.91	215.32	219.65	215.52	218.3	217.39	223.13	212.27	216.47	218.79	218.67	216.41	218.11	221.82	215.54	217.91	218.9	213.63	217.58	217.12	214.42	217.15	219.54	218.76	215.4	216.23	217.12	215.41	216.98	215.74	223.12	215.37	218.39	218.69	219.25	220.54	217.65	213.27	215.59	216.65	212.8	220.72
201.16	198.09	201.06	198.13	200.61	197.23	199.44	197.59	201.93	201.51	198.21	200.33	199.76	197.25	203.75	201.74	203.19	201.53	199.4	197.42	201.85	204.1	199.78	198.98	199.07	202.24	196.9	198.4	200.22	201.41	200.91	197.53	199.17	200.73	199.23	199.62	205.88	202.43	201.58	200.89	192.68	196.61	198.25	199.64	203.08	197.17	199.63	199.35	195.81	197.22
218.71	217.8	212.05	217.76	214.88	217.79	217.24	216.66	216.5	216.4	219.87	220.68	218.58	220.49	217.63	216.63	215.36	215.78	219.22	226.51	216.39	218.26	214.43	219.75	215.81	216.07	220	216.72	221.38	215.2	215.4	220.54	215.48	219.07	217.77	218.89	215.27	215.43	214.31	215.86	214.8	218.66	220.93	218.81	215.56	215.1	216.41	214.53	219.92	216.48
205.06	200.51	207.01	208.85	205.29	204.14	213.11	206.61	204.17	204.7	199.56	203.31	206.7	206.62	207.66	206.37	204.69	201.35	203.34	206.38	201.97	204.74	206.85	202.62	202.72	201.94	210.09	203.09	202.57	202.5	202.38	210.39	198.74	208.79	206.69	205.7	203.33	202.02	203.06	200.1	205.21	208.37	204.05	201.3	202.67	202.71	206.77	207.24	205.08	206.76
209.85	208.31	206.45	208.18	207.81	209.08	209.6	209.61	208.48	208.86	208.27	213.39	210.11	208.09	204.84	208.72	210.11	209.12	207.88	204.43	206.68	211.47	207.84	207.38	211.99	203.14	204.37	208.19	208.96	203.8	205.3	205.9	206.85	210.17	208.55	209.13	206.77	204.57	209.87	209.45	212	205.27	207.08	208.42	208.67	208.03	210.65	208.12	206.98	209.64
210.71	209.3	212.35	211.62	213	211.06	211.15	207.28	214.6	213.97	212.2	208.19	212.93	212.89	215.49	208.43	213.07	209.63	213.62	213.8	211.87	207.98	214.35	211.53	215.52	211.58	210.3	212.23	211.25	214.24	214.56	212.57	211.63	209.46	210.96	206.52	211.17	213.06	207.42	214.22	210.28	214.62	216.3	210.68	214.92	209.21	211.93	212.32	212.56	210.72
207.35	205.61	202.62	204.79	203.5	202.4	205.55	208.74	208.48	199.21	208.27	209.79	200.16	207.09	206.35	205.35	205.35	204.41	203.41	202.33	203.97	203.51	206	207.8	211.4	208.65	207.46	199.84	207.89	205.77	205.16	205.82	200.53	207.59	204.3	204.64	206.41	203.24	204.6	205.71	210.08	202.05	209.21	203.61	201.71	202.1	205.06	199.34	207.56	208
212.76	217.17	215.99	216.3	214.99	216.95	217.66	217.31	216.61	214.45	214.64	219.34	217.61	215.77	219.78	214.29	217.82	215.98	219.83	218.22	219.19	215.93	220.32	219.6	219.6	214.65	216.92	217.97	219.85	217.26	216.81	221.79	221.34	218.63	220.39	217.83	217.09	219.47	214.74	216.1	213.34	217.85	214.99	215.72	215.8	216.06	216.98	215.93	219.09	216.58
208.37	205.66	208.16	207.55	205.07	209.34	208.44	209.94	209.54	205.19	211.63	206.93	211.69	209.17	208.74	207.09	204.44	210.45	204.69	208.52	206.15	207.81	207.34	210.98	210.23	206.2	212.06	208.6	212.09	206.7	205.53	207.64	209.7	209.81	210.68	207.9	205.74	205.73	208.39	203.71	204.85	202.63	206.31	208.91	206.09	207.28	204.79	205.02	206.45	209.26
198.78	204.49	201.77	205.13	204.96	200.68	199.58	202.75	202.79	199.22	202.02	201.71	199.64	201.4	196.1	198	203.2	201.16	201.92	202.53	203.77	200.9	200.31	198.55	197.81	207.38	197.75	200.4	194.15	203.9	200.78	200.11	204.54	201.15	198.5	199.3	205.07	202.76	205.39	201.52	199.2	198.24	200.46	201.08	199.39	200.71	200.46	197.11	200.59	198.07
198.45	202.84	201.91	200.49	201	201.96	199.87	197.32	200.17	197.23	203.33	200.58	202.3	202.48	197.6	201.71	198.77	197.97	194.51	199.47	202.08	198.92	198.28	197.49	204.73	198.52	201.39	200.46	196.12	196.66	195.04	197.7	199.36	196.96	200.44	202.89	201.2	201.08	201.82	198.94	201.02	201.19	198.67	203.14	195.66	200.02	196.94	198.34	199.94	196.5
195.11	189.86	199.16	198.56	196.87	197.46	192.55	198.87	192.75	191.04	193.44	197.06	196.35	193.82	195.47	197.25	198.48	195.22	194	194.45	198.14	193.85	193.01	194.35	190.85	195.51	197.94	196.29	191.48	194	195.05	196.88	191.93	196.07	189.25	194.36	196.46	191.61	194.81	191.51	195.07	200.12	192.99	189.36	193.08	194.48	192.96	197.66	194.7	200.18
204.47	201.76	204.44	201.98	206.57	205.85	202.35	207.78	202.31	204	205.14	205.6	198.86	201.4	202.3	204.59	207.05	204.46	202.42	205.67	200.73	204.15	202.91	199.18	204.23	200.26	203.06	204.2	200.6	203.21	202.85	203.54	202.61	204.8	204.61	205.33	200.41	203.1	203.49	206.62	201.9	199.41	206.51	205.07	203.23	209.56	204.04	201.79	200.01	201.61
200.85	207.97	202.15	205.28	208.4	207.98	202.71	202.17	203.6	204.13	203	202.53	209.5	203.82	203.52	200.5	205.2	209.2	200.2	209.35	201.97	205.51	204.41	204.6	200.18	204.7	208.88	203.74	202.95	208.82	203.86	203.34	203.99	202.95	206.45	202.25	200.23	202.29	205.8	207.8	207.03	206.97	202.18	204.92	206.08	201.44	205.58	198.27	204.97	209.29
204.46	205.51	205.98	208.26	201.39	205.3	195.78	203.16	200.87	204.84	204.89	204.07	202.49	205.05	208.7	205.88	205.26	205.46	202.53	207.2	204.33	208.15	201.07	199.14	203.08	206.7	198.39	201.28	203.91	206.4	202.58	201.56	204.08	203.19	197.78	205.16	201.07	198.82	204.57	203.17	200.88	201.44	202.05	200.66	202.8	202.43	201.37	200.86	202.02	201.88
212.5	208.8	212.19	209.81	212.61	217.06	215.26	212.54	215.57	214.72	210.79	212.06	210.85	213.78	209.84	211.98	209.72	206.52	213.31	213.48	211.87	214.93	207.73	210.8	215.18	214.27	214.54	214.46	213.85	210.24	213.54	213.35	213.51	212.06	215.43	210.29	214.6	211.9	215.85	213.2	208.08	214.56	212.87	214.49	212.7	215.43	209.04	212.14	212.78	207.53
208	201.61	203.15	202.46	202.63	206.03	205.1	204.92	204.68	205.09	201.3	200.62	204.28	202.74	205.56	202.01	204.43	205.1	204.21	203.93	200.21	208.29	201.1	205.71	205.56	206.15	205.57	205.08	199.8	207.28	205.74	202.39	202.86	204.12	203.79	206.9	202.4	210.59	203.78	204.65	207.05	204.93	202.88	204.18	205.55	204.36	200.42	206.55	199.63	206.04
197.41	193.78	201.3	199.73	200.29	196.77	198.84	195.98	196.84	201.4	196.73	200.4	199.67	198.07	198.82	199.06	196.22	195.15	199.24	200.85	196.11	196.39	198.93	195.72	194.62	197.78	198.64	195.33	195.62	200.09	197.72	198.53	197.04	202.66	199	199.72	199.36	199.02	195.84	201.62	193.03	197.92	204.72	195.96	200.17	198.38	197.08	200.26	194.37	199.04
200.7	204.37	198.12	203.86	203.93	200.55	204.5	202.13	201.94	201.14	199.7	200.25	200.74	199.51	202.14	199.18	203.43	203.18	198.51	202.94	204.9	205.59	201.24	200.44	198.28	205.56	205.9	205.58	201.19	202.7	197.74	196.17	202.82	197.86	198.51	201.21	203.34	201.39	206.41	200.32	205.13	203.82	200.47	206.25	203.1	201.19	201.65	205.16	200.63	204.98
214.92	214.25	208.81	215.37	208.79	209.67	213.09	208.58	211	211.09	214	212.51	212.46	215.68	208.81	212.04	211.45	218	215.11	214.97	213.14	211.39	210.31	209.35	212.25	209.64	218.37	212.91	212.58	211.98	210.3	213.8	210.1	214.65	209.75	214.23	209.65	212.31	218.76	211.51	216.86	213.66	209.59	211.35	214.4	212.7	215.13	211.92	212.04	212.81
198.26	197.86	199.47	197.3	198.7	199.26	201.33	199.78	201.08	194.3	202.64	201.5	195.74	196.71	198.52	194.7	204.58	199.76	193.42	194.75	198.58	196.17	197.08	197.76	203.13	202.25	195.94	198.73	200.08	198.72	197.87	197.73	197.61	201.97	200.1	197.62	193.71	199.56	197.65	196.87	194.52	200.36	199.3	195.3	196.35	194.64	195.93	195.22	198.48	193.79
203.05	210.19	206.91	200.47	203.98	209.81	205.5	206.37	204.49	207.76	201.43	205.51	203.23	199.59	206.94	198.84	206.12	199.46	201.73	204.96	205.59	203.17	209.14	206.35	199.9	207.4	201.58	201.6	200.04	202.63	204.15	203	205.74	202.35	204.97	203.97	206.35	202.72	208.48	205.76	200	203.15	208.52	202.14	206.01	199.53	205.18	205.74	201.55	203.69
201.61	202.96	200.98	198.56	200.06	202.96	200.87	207.63	203.61	202.61	202.43	201.41	202.09	204.56	201.37	204.1	196.2	199.98	196.1	200.02	203.35	201.86	198.38	202.3	202.21	199.77	205.36	205.46	196.12	199.84	205.72	201.18	200.77	200.27	201.66	200.23	204.66	200.43	205.26	205.07	204.45	199.45	200.97	203.54	201.86	199.58	206.73	202.49	200.48	202.4
207.75	201.73	203.38	203.59	200.38	204.8	200.43	203.68	203.41	203.13	202.12	201.49	197.77	202.81	199.12	206.26	204.37	201.38	202.14	200.89	204.24	203.71	201.43	198.98	199.88	202.03	202.92	207.37	198.99	201.22	203.1	204.59	200.71	206.23	204.75	204.07	202.17	202.17	200.81	206.18	204.01	206.5	203.06	203.44	206.23	204.74	203.07	200.82	209.35	203.69
213.84	209.18	213	209.88	216.3	211.02	210.41	210.52	210.92	208.68	212.19	212.05	214.44	213.09	212.69	208.24	210.21	215	207.69	208.57	209.84	212.65	213.12	211.57	209.56	212.25	210.98	209.28	212.14	209.75	208.79	205.08	216.78	210.01	216.25	215.76	215.4	208.93	212.51	211.89	208.83	209.1	212.41	206.6	211.43	209.81	210.08	212.34	215.24	211.56
212.06	210.26	212.33	212.13	208.26	208.04	207.56	209.84	208.32	214.64	212.4	210.52	213.64	214.41	208.57	212.7	205.28	207.64	210.02	204.39	209.51	206.17	207.84	207.92	214.46	209.84	207.74	212.74	209.69	208.06	210.87	204.39	208.43	210.56	213.75	209	209.61	207.57	207.92	210.21	210.11	211.7	205.45	210.19	207.84	205.96	209.22	211.72	207.33	210.54
216.2	209.59	218.18	215.21	213.48	215.45	216.24	214.44	210.76	214.37	216.84	211.29	211.88	212.07	216.07	213.09	215.97	213.15	209.37	219	216.07	213.78	214.89	216.04	217.74	209.51	211.18	211.86	211.03	214.44	212.24	213.65	215.54	222.99	214.73	214.31	213.9	215.33	214.71	214.03	211.3	214.28	208.53	216.33	215.42	215.53	211.56	213.62	213.72	217.72
202.94	203.55	203.46	209.31	205.61	209.8	203.64	201.89	208.68	207.51	201.57	200.8	205.35	207.39	206.95	209.86	200.02	207.94	202.2	205.32	203.8	206.05	203.73	205.26	201.95	205.37	204.74	207.45	203.22	204.91	206.33	204.98	206.24	203.65	200.64	201.3	204.66	208.9	208.94	203.08	204.71	206.95	205.49	203.29	204.75	205.27	203.92	204.62	208	205.01
215.87	215.46	216.1	215.49	219.23	215.75	216.6	215.1	212.97	216.42	217.95	216.89	219.96	222.45	218.78	214.58	215.41	217.97	215.28	213.58	222.89	218.17	216.43	213.39	215.99	219.28	219.87	217.01	217.2	220.83	219.08	216.88	221.33	214.33	216	212.42	217.7	214.5	220.67	216.17	215.76	216.18	218.21	216.1	218.34	219.46	216.07	216.88	217.36	216.32
197.89	195.9	200.09	198.18	194.57	199.72	196.46	201.08	199.13	197.94	201.36	195.64	198.24	200.07	196.27	198.97	194.48	198.04	199.11	196.13	191.61	201.84	198.2	199.78	195.8	198.03	198.11	198.98	199.75	197.78	200.07	198.18	198.08	198.67	200.89	200.72	197.69	195.82	196.33	203.43	198.32	197.31	198.83	196.14	199.31	196.57	201.11	197.22	201.03	202.73
205.57	203.33	206.09	204.93	205	204.54	204.83	208	207.09	203.58	202.55	205.69	206.69	201.59	204.43	207.89	204.07	206.44	206.01	204.18	209.86	208.37	205.35	210.19	211.39	201.62	201.88	202.19	201.36	206.11	208.95	200.76	204.58	203.41	204.52	204.58	202.84	202.17	204.03	206.56	206.35	207.62	198.4	200.92	208.81	207.07	208.7	201.42	204.49	203.43
211.74	208.35	211.81	216.58	212.36	209.34	215.41	212.31	213.33	210.24	209.37	212.26	211.08	210.6	212.29	209.36	209.46	211.96	214.08	213.53	216.67	214.56	208.14	217.89	210.37	215.99	212.42	212.73	210.19	215.06	217.02	211.66	211.26	213.46	212.46	216.75	213.04	210.6	213.27	213.11	215.74	208.25	215.88	208.65	215.6	213.85	209.54	217.25	214.98	213.74
206.49	205.9	209.17	207.06	204.22	202.61	201.45	205.02	206.89	203.63	203	199.6	209.82	205.04	211.49	202.35	200.56	201.81	205.02	203.72	203.5	202.66	206.84	207.35	203.25	204.32	206.04	204.6	203.59	204.78	204.77	208.59	208.51	207.41	206.49	204.01	206.25	207.68	210.67	203.87	199.96	204.08	205.21	206.51	201.22	210.22	206.2	201.04	206.18	201.19
198.5	192.37	197.44	196.71	194.45	191.5	193.36	192.6	197.59	194.78	193.72	194.75	193.15	193.76	199.79	197.55	194.05	192.38	193.64	194.76	192.73	196.69	197.82	195.82	190.38	193.68	191.46	196.18	194.71	193.86	192.35	196.1	192.69	191.65	193.41	191.41	198.15	191.71	197.27	193.77	187.91	194.27	198.17	196.98	193.35	196.76	193.52	193.25	195.87	192.72
206.1	206.69	206.06	209.74	212.2	206.33	206.11	208.76	203.93	207.19	207.3	209.58	206.51	206.55	206.63	207.99	206.31	208.76	209.83	208.85	205.98	212.15	204.07	206.43	210.13	209.24	211.11	208.04	205.39	207.9	206.04	209.93	208.4	208.38	207.37	209.79	203.25	208.56	203.57	206.97	206.72	210.48	207.6	210.08	208.42	210.2	206.16	212.3	204.58	207.97
204.79	201.25	206.99	205.51	200.88	203.9	203.66	205.22	207.61	204.17	202.68	202.13	198.54	204.36	197.75	203.91	198.52	207.59	208.39	203.07	204.76	205.55	203.37	200.83	202.4	205.88	202.97	202.64	203.88	202.26	200.31	198.47	203.8	202.95	202.84	205.13	204.23	203.83	204.32	202.76	207.12	201.41	201.34	199.83	203.66	205.62	200.79	204.31	200.74	203.66
210.07	209.36	202.6	205.93	209.06	207.62	209.5	206.82	207.89	209.25	207.71	213.3	208.2	208.54	210.98	206.36	206.45	210.06	206.24	207.68	211.79	208.33	202.65	209.15	212.85	207.51	208.01	208.16	207.59	210.67	210.66	210.89	209.41	209.36	210.05	210.67	209.48	212.84	207.1	208.83	210.1	212.39	206.66	209.05	209.29	205.35	207.51	208.33	211.75	209.7
203.9	203.12	205.22	200.14	202.96	202.85	208.7	205.43	200.99	205.28	202.33	205.9	203.04	201.9	203.38	205.13	202.33	206.83	205.71	200.45	205.43	206.4	203.42	203.46	203.32	200.75	207.03	201.76	203.13	202.37	199.36	202.81	208.08	207.15	207.93	203.64	204.86	205.28	203.34	207.28	205.38	205.89	205.69	204.24	206.36	204.57	200.77	206.84	202.64	199.05
207.06	211.43	210.33	215.56	204.63	214.28	210.98	210.57	215.84	211.29	210.92	211.84	209.39	214.42	210.29	211.65	213.28	210.84	216.22	213.05	212.35	209.89	210.36	215.35	212.47	212.15	212.77	212.14	210.46	202.48	210.27	210.59	211.08	210.91	212.52	217.8	210.34	213.99	207.71	209.17	214.69	214.09	208.92	209.68	210.43	211.52	215.26	209.12	215.11	213.88
218.82	219.35	214.06	220.9	218.82	215.31	214.76	212.53	220.37	218.33	218.45	214.71	215.1	220.93	214.33	214.88	216.42	214.52	217.27	219.48	219.65	216.15	218.48	216.47	215.38	214.56	215.7	220.01	216.71	217.15	215.35	222.26	220.27	217.21	216.85	219.07	216.02	214.7	216.73	215.99	214.76	213.36	217.62	216.02	218.11	218.88	213.14	217.16	216.96	216.21
209.61	209.27	210.5	213.07	211.54	210.31	208.5	208.78	210.94	212.78	211.3	209.81	214.35	211.82	210.57	212.81	208.99	214.43	208.02	212.57	212.12	209.66	214.59	206.77	214.22	214.75	211.24	209.4	212.24	208.79	215.7	216.05	208.33	208.71	214.21	216.01	211.18	210.49	212.49	212.79	210.59	215.86	214.39	212.11	210.4	211.64	213.01	214.41	213.36	214.39
207.76	207.2	210.73	210.23	210.36	212.28	213.02	209.16	205.38	210.63	212.64	206.94	212.33	208.42	205.98	207.98	207.71	211.94	206.31	209.43	206.75	208.46	208	206	206.05	202.14	211.52	207.76	206.8	213.47	206.33	211.45	205.92	210.79	211.07	207.01	209.51	206.13	207.12	212.63	210.06	209.54	210.59	211.21	206.51	204.61	213.5	210.64	210.87	208.22
210.7	211.86	211.69	212.53	206.19	211.18	211.08	215.43	212.76	214.77	210.71	214.14	214.71	215.49	212.11	211.63	214.14	206.89	210.27	207.87	212.91	214.71	213.4	213.92	217.14	211.9	210.95	210.59	212.95	212.36	208.53	214.13	211.19	210.3	214.24	214.84	212	205.24	214.1	213.08	211.25	212.3	209.59	214.26	215.98	208.5	210.39	210.86	212.87	205.52
201.25	196.27	196.59	197.66	198.89	199.04	197.03	197.63	195.21	198.5	199.59	196.62	199.91	193.52	198.25	200.91	194.69	196	195.12	195.68	204.12	196.57	198.03	200.7	196.37	193.28	202.57	201.14	197.7	195.51	200.3	200.02	198.58	196.79	201.77	200.71	197.19	202.83	197.18	203.12	198.77	198.47	197.61	201.22	199.99	196.38	202.17	201.96	197.84	195.5
208.28	209.92	210.35	209.49	211.04	214.41	209.46	214.23	209.37	211.53	209.9	211.38	209.93	207.21	212.17	212.88	212.55	207.74	214.39	203.91	214.75	212.02	212.05	211.79	211.66	210.15	214.1	213.8	208.94	215.53	216.66	212.69	215.92	210.62	212.2	212.94	217.79	210.11	209.08	212.48	210.85	213.68	209.23	217.6	214.47	211.64	213.09	210.99	213.39	209.67
202.38	202.29	203.64	201.32	202.14	199.82	203.47	203.49	206.34	201.82	202.28	199.94	200.62	208.33	203.38	202.66	196.92	202.82	200.26	206.19	199.75	205.84	199.66	198.48	204.31	201.15	198.16	202.53	200.59	201.55	197.65	204.89	201.93	200.27	201.93	204.74	198.54	200.3	201.79	198.37	200.1	200.67	203.88	201.47	200.03	204.06	198.84	207.34	200.46	201.22
216.43	211.29	207.9	212.8	209.72	211.63	214.12	214.35	207.3	210.33	214.93	213.19	211.06	212.61	211.23	216.51	211.88	209.16	207.4	215.4	208.51	213.86	213.35	207.34	209.74	208.87	209.16	210.39	211.77	211.6	215.92	208.54	211.59	208.95	210.71	213.12	207.56	214.6	209.55	209.75	209.35	214.39	213.13	211.16	209.59	210.92	206.97	207.76	211.77	212.09
208.47	198.16	207.45	200.71	203.32	206.57	202.76	202.62	204.31	199.04	205.65	206.32	203.64	200.88	202.12	201.95	204.58	203.82	204.95	204.83	204.12	205.7	202.1	209.05	199.44	202.48	201.57	198.14	201.8	200.19	201.56	201.27	200.33	202.62	201.94	203.04	198.78	203.87	203.69	199.42	207.14	203.18	205.67	203.23	204.41	202.52	206.3	208.4	203.88	200.61
208.9	211.23	211.97	215.13	211.16	206.78	211.19	213.21	213.5	215.08	215.74	210.61	212.52	215.7	215.5	215.71	212.24	214.56	211.71	214.21	214.82	215.6	213.09	207.84	208.51	213.68	213.92	214.38	213.37	211.83	212.23	207.29	210.49	211.1	209	209.9	214.71	213.57	213.24	212.06	208.98	212.7	214.47	212.87	214.18	207.21	214.71	213.49	213.17	212.85
209	207.28	204.48	207.36	211.85	206.79	205.28	209.9	208.47	208.55	207.24	210.41	208.68	206.37	207.74	212.86	209.11	212.36	210.06	209.49	203.52	207.14	212.87	208.9	208.16	208.32	212.77	204.08	207.88	206.15	204.01	208.76	206.22	212.11	209.17	211.27	206.84	210.04	208.78	208.97	210.9	209.25	206.29	209.44	208.19	207.57	209.42	208.63	209.53	207.35
208.34	213.06	211.77	209.15	215.39	215.16	213.55	216.12	207.74	215.02	216.53	215.07	216.49	211.69	207.74	211.54	212.92	208.82	213.85	217.66	208.6	212.35	213.06	210.92	213.28	211.44	217.2	213.83	209.94	216.52	213.66	216.56	216.14	216.99	210.43	209.75	216.04	216.4	210.8	213.52	216.46	208.64	215.22	207.34	211.7	212.02	209.87	218.2	212.08	214.4
209.47	210.36	207.61	208.81	209.21	208.56	203.72	211.95	206.96	207.33	211.01	208.15	209.2	206.48	208.48	207.67	209.72	206.19	210.35	210.32	207.93	209.85	210.19	203.84	212.58	209.84	207.11	207.41	206.06	210.64	204.1	210.21	206.3	205.56	212.81	207.7	209.17	210.15	209.26	213.08	202.94	210.2	203.17	208.51	211.21	207.95	208.99	208.09	206.39	207.31
213.9	210.6	212.06	216.82	210.18	213.01	213.03	215.62	209.39	210.33	214.02	212.12	210.13	210.18	218.15	209.47	210.66	214.95	213.08	206.8	212.83	208.3	211.53	215.87	212.4	215.64	212.85	210.59	213.05	212.35	210.39	212.45	208.51	214.5	213.23	213.57	215.72	207.96	214.08	215.1	211.2	209.34	208.68	215.3	211.49	213.61	209.44	213.07	210.95	211.82
204.09	202.49	211.3	202.62	205.7	202.56	199.59	206.69	203.84	206.54	204.72	202.61	201.12	201.85	205.39	197.54	205.26	201.2	200.54	202.04	203.03	201.2	205.55	198.63	208.61	204.46	203.16	205.93	205.65	205.62	205.94	201.56	207.01	199.78	204.54	201.15	204.26	204.98	205.22	204.85	206	201.82	203.02	205.15	200.9	202.97	202.15	205.67	202.11	208.66
203.5	209.65	211.08	209.9	206.83	213.38	208.6	208.99	206.96	203.83	210.71	204.77	206.88	206.07	203.48	208.11	203.67	205.71	205.54	209.08	206.85	207.9	210.82	205.97	206.9	208.57	208.91	210.25	206.86	205.93	210.09	207.94	202.79	205.38	205.72	202.67	205.85	205.21	208.18	206.35	206.44	208.92	208.08	210.13	210.12	207.92	207.16	207.28	207.08	205.35
205.32	211.31	213.08	209.36	215.25	213.86	210.74	212.86	212.65	214.36	209.94	210.33	209.92	211.85	215.36	211.76	210.39	216.16	210.92	212.68	211.38	210.35	211.95	211.89	208.67	213.62	213.09	211.33	215.69	209.4	214.78	210.05	213.36	211.46	208.35	211.09	210.75	209.98	211.43	208.03	210.31	215	210.75	207.26	213.75	214.26	212.32	213.75	212.41	213.11
206.14	206.87	207.95	206.37	209.67	205.06	209.3	208.96	211.29	211.09	203.81	206.54	205.32	208.75	204.2	209.52	206.16	204.51	206.29	195.6	209.28	203.54	206.75	205.21	207.17	208.08	209.71	210.18	208.06	205.38	206.29	209.65	210.78	210.34	209.91	209.36	208.72	208.55	205.85	207.83	209.24	210.59	209.74	208.02	208.86	207.74	203.35	210.81	205.1	213.6
202.29	208.32	211.21	209.97	203.04	209.54	209.36	209.29	210.68	212.27	208.02	208.01	204.95	210.02	212.69	209.41	212.65	213.98	203.98	209.12	209.82	211.26	208.83	209.11	207.16	212.36	207.13	211.11	209.03	211.17	211.19	207.71	211.77	206.45	206.95	206.33	209.92	210.41	208.7	202.91	208.99	209.21	212.45	208.85	207.86	213.85	206.69	209.95	205.55	211.16
201.32	209.11	199.64	204.02	204.29	204.96	198.69	201.91	203.12	207.75	197.1	207.43	205.89	203.84	197.84	200.12	203.83	204.44	203.97	202.35	202.03	205.98	203.49	202.01	204.78	202.56	203.49	200.56	204.19	202.14	202.56	202.05	205.21	199.64	206.54	204.11	202.77	202.68	204.44	201.59	207.58	203.92	203.97	208.43	203.93	203.75	201.28	200.83	204.54	199.38
208.73	209.43	204.41	206.04	207.4	210.47	209.56	204.53	209.1	208.14	209.43	208.66	209.86	212.22	209.91	209.31	211.01	211.43	207.28	204.19	206.04	209.05	207.85	209.78	207.86	215.31	208.37	202.07	205.84	205.66	207.37	210.44	213.57	203.84	206.6	209.37	210.29	209.22	206.85	209.07	209.16	208.04	207.12	207.74	205.25	209.46	207.97	208.27	206.42	212.36
218.79	217.68	218.04	215.27	217.47	213.64	221.45	216.07	221.1	216.29	215.54	216.54	218.44	215.52	216.32	216.8	220.87	214.49	214.36	213.61	215.22	219.5	217.05	216.49	220.32	218.73	211.54	221.84	216.69	217.04	216.67	216.35	216.5	219.8	215.94	223.77	214.99	215.31	221.51	218.07	214.58	219.96	212.26	214.3	212.43	212.47	220.53	215.38	214.45	215.16
202.25	204.51	203.29	202.23	206.13	207.29	206.93	205.92	204.05	207.8	202.47	210.72	206.79	203.16	206.45	205.55	206.26	208.11	202.96	196.68	205.42	205.88	205.71	203.27	210.44	201.87	205.55	205.05	206.4	202.1	197.75	207.86	200.71	206.49	210.26	206.48	204.68	204.33	205.8	205.85	206.7	203.08	202.85	207.71	205.82	200.06	206.08	207.95	200.97	204.64
203.93	201.16	197.36	200.37	207.14	199.17	198.62	202.47	201.89	199.55	198.7	204.52	204.76	206.09	202.21	202.03	197.08	205.3	204.22	202.53	204.83	199.13	202.95	200.4	201.74	199.79	204.38	204.75	201.79	201.99	200.23	201.06	204.71	206.16	199.8	200.1	204.85	204.18	203.35	198.25	202.89	207.4	207.35	204.35	203.72	197.84	202.8	198.52	203.75	201.15
205.81	208.46	205.55	209.36	209.09	206.71	210.34	208.53	211.7	205.98	208.14	205.03	207.38	210.79	207.2	202.37	208.29	207	211.7	211.44	204.06	204.64	210.91	204.92	209.69	210.18	210.04	209.62	209.93	210.48	206.04	202.37	211.72	205.54	204.63	205.81	209.13	207.2	206.57	209.91	201.97	209.29	204.96	203.65	208.26	207.29	207.64	208.24	205.89	206.19
208.3	203.68	208.01	206.97	205.93	209.05	213.36	210.21	205.15	206.22	209.38	207.86	213.07	206.19	209.32	212.54	210.16	205.21	207.4	206.88	210.17	208.43	206.65	206.63	210.5	216.59	215.17	207.73	209.59	210.99	212.78	208.71	210.05	209.77	207.03	214.38	209.55	209.44	209.37	210.44	210.46	210.88	208.42	212.73	211.27	204.98	212.08	208.84	210.56	204.89
192.52	195.13	196.25	194.31	197.45	197.06	193.02	196.22	194.21	193.49	194.29	191.33	198.18	195.53	196.66	194.94	195.54	195.63	192.38	197.53	196.41	198.83	193.61	195.94	196.35	195.95	192.24	197.45	192.41	196.43	195.03	196.16	192.06	198.96	201.66	194.23	199.42	195.23	192.27	195.11	194.41	198.01	193.82	192.57	194.41	193.7	198.01	193.03	191.83	193.7
193.97	199.54	195.03	189.14	194.88	196.81	194.44	192.8	196.34	189.91	198.93	193.97	194.14	201.27	195.49	193.58	194.22	197.72	195.95	196.7	198.19	196.79	193.51	196.81	193.77	198.87	192.29	199.12	196.79	192.44	199.27	194.4	198.79	196.65	191.67	192.64	196.32	193.12	201.73	192.65	199.39	196.33	198.72	194.09	192.87	197.75	193.56	196.35	197.62	194.26
203.81	200.01	205.84	203.89	203.66	206.47	212.57	204.24	201.16	199.49	202.5	198.92	207.68	203.5	205.99	204.51	197.57	203.2	204.87	206.79	205.95	205.38	205.77	204.41	202.8	205.45	203.87	202.74	204.29	198.94	204.79	201.91	205.74	202.82	202.21	205.51	206.53	201.33	206.15	201.69	205.51	202.62	204.16	205.51	205.56	204.7	208.73	205.29	205.78	204.75
201.32	199.36	200.14	198.56	198.5	202.11	198.36	198.11	199.38	203.05	196.02	202.47	199.8	199.76	204.57	199.52	200.16	202.43	197.22	200.81	195.26	199.26	203.06	198.31	201.85	200.49	198.25	199.07	197.4	200.66	200.33	200.32	197.79	199.38	199.7	201.11	196.84	203.45	200.04	195.17	196.7	199.34	201.77	196.14	199.17	201.65	198.28	199.39	201.88	205.13
215.59	214.44	216.49	210.25	211.6	213.21	213.26	210.23	210.21	212.09	210.95	214.61	213.91	210.99	213.76	217.24	212.32	211.08	206.45	216.73	214.14	210.34	211.79	215.87	214.71	210.75	209.99	213.07	213.12	215.53	215.07	212.05	215.66	209.43	210.97	209.31	216.71	213.51	216.06	217.05	209.95	217.82	214.28	212.37	211.27	212.19	215.55	212.01	211.98	211.9
216.21	212.39	213.63	214.38	210.62	210.04	213.64	209.51	210.08	215.54	204.74	215.25	213.25	213.97	211.27	213.32	213.59	213.57	218.65	209.49	211.74	211.35	212.2	211.28	208.62	212.14	214.66	209.1	210.34	213.14	211.21	213.52	212.11	217.74	208.1	216.8	215.89	206.51	212.32	214.47	207.01	214.4	209.5	211.24	210.34	208.36	208.16	209.78	209.07	211
215.85	218.66	220.58	214.79	219.81	217.97	219.78	221.68	218.96	216.75	219.95	220.11	212.73	219.08	217.2	217.57	219.24	216.54	214.91	219.99	218.75	219.39	217.36	219.46	218.2	216.56	218.63	219.72	217.74	216.5	217.01	218.02	217.86	217.74	216.53	217.95	217.53	215.42	217.96	220.41	220.96	217.69	220.34	215.3	219.79	216.04	215.32	213.91	215.98	212.13
199.54	199.24	201.23	201.43	199.64	199.57	202.69	202.22	201.42	204.36	203.72	205.72	192.46	199.43	198.2	203.41	196.36	200.31	198.37	200.72	197.97	197.23	204.35	200.56	204.12	197.48	197.94	201.27	197.79	198.71	202.17	197.01	205.25	197.79	203.59	196.77	203.94	198.22	196.4	201.44	200.47	195.09	199.73	204.29	196.46	203.48	198.63	203.56	200.41	198.3
207.01	199.07	203.43	204.07	202.21	201.67	204.78	205.68	202.69	201.04	203.15	199.78	204.76	206.73	197.49	204.36	196.52	202.49	204.55	198.53	196.61	202.46	201.89	202.64	203.1	205.32	203.17	203.83	198.63	205.38	203.66	197.88	202.77	197.55	200.34	203.97	199.73	203.04	200.77	202.17	202.15	201.26	200.64	198.99	201.58	205.05	203.64	207.06	196.78	207.19
207.58	210.9	212.4	210.99	208.6	209.07	215.1	208.58	209.43	208.03	203.87	210.57	209.93	211.42	210.72	212.28	212.12	208.53	206.82	212.97	212.61	206.28	206.83	205.14	211.38	209.41	211.78	208.22	207.06	205.43	213.73	213.54	207.55	211.9	212.4	211.72	207	213.91	208.07	208.52	211.66	201.88	212.83	209.19	212.04	214.75	208.84	212.08	205.89	212.56
201.23	200.5	202.66	201.65	201.38	199.23	201.64	199.07	206.06	196.18	193.64	201.33	203.09	197.31	194.79	197.01	202.46	199.42	202.67	196.47	201.51	203.2	196.6	194.84	199.29	197.28	197.05	199.02	197.53	200.08	200.07	201.45	198.59	203.13	201.59	202.39	201.64	197.09	200.21	197.07	198.61	196.7	199.19	197.56	197.79	197.95	196.79	202.35	198.68	197.41
210.12	206.41	210.45	207.57	207.95	205.87	207.54	210.44	209.45	205.94	205.03	207.92	208.72	203.1	208.37	208.36	205.81	208.74	207.54	210.29	210.24	207.82	204.79	208.54	205.28	204.16	206.68	209.66	208.33	212.73	210.11	211.42	206.65	211.56	208.21	209.55	207.05	209.28	208.09	209.7	212.89	206.43	207.99	208.7	206.79	202.87	210.76	212.27	207.17	209.78
198.49	204.4	199.73	204.84	203.88	203.4	198.89	206.92	202.98	199.68	201.42	201.43	204.73	199.6	204.06	201.24	203.62	198.67	207.29	199.87	202.11	200.14	204.5	201.6	201.08	199.6	204.38	200.19	201.7	202.32	205.2	199.37	203.56	205.31	201.5	203.92	199.3	203.77	200.77	203.12	205.19	203.14	203.46	204.85	199.67	203.04	200.63	199.37	202.63	200.72
211.84	211.32	213.53	205.46	211.35	214.71	210.32	211.79	204.34	210.72	205.58	205.9	209.61	213.71	211.4	203.75	209.76	209.69	211.18	209.65	210	209.98	212	210.33	205.67	210.31	207.02	207.59	207.68	209.28	207.49	213.8	207.96	212.19	207.61	211.12	210	209.86	208.27	210.31	207.83	205.55	211.14	208.07	206.92	206.84	207.77	205.66	213.09	205.6
207.23	204.19	205.24	203.8	204.08	201.66	201.82	203.74	205.48	198.59	206.27	207.81	202.76	205.68	208.48	200.75	203.52	204.63	206.09	201.66	209.1	206.08	203.06	201.97	208.28	209.81	197.3	206.26	205.71	205.18	205.5	201.06	202.23	205.69	204.57	204.66	201.1	204.71	204.82	201.39	201.95	210.6	204.18	203.83	205.71	202.68	207.14	201.91	202.73	203.04
199.2	200.44	203.91	195.4	198.8	201.43	198.3	202	197.97	197.98	197.41	199.68	201.06	204.6	200.41	200.85	197.35	201.03	195.55	195.17	201.53	197.81	197.76	197.9	199.67	196.96	201.95	196.3	193.2	198.76	203.98	197.14	204.35	199.06	201.12	200.5	198.09	198.71	203.01	197.15	198.18	202.24	198.65	199.77	201.12	198.65	203.76	202.25	197.88	202.14
209.7	202.6	205.47	205.2	207.85	203.33	208.21	206.49	208.15	206.17	200.65	209.13	202.66	204.2	212.62	206.27	211.88	210.05	208.86	203.72	204.36	206.13	205.71	209.82	205.19	211.13	203.55	204.52	207.34	206.02	204.29	213.11	212.39	208.12	205.18	212.86	206.53	207.75	210.35	208.7	208.22	214.51	205.12	207.47	205.84	207.21	214.05	206.89	206.46	208.84
212.24	209.23	206.73	207.2	208.72	210.58	207.86	205.57	211.15	209.17	206.84	207.79	212.47	204.53	213.17	214.04	206.01	206.85	210.82	204.59	215.13	206.41	211.27	207.44	207.79	205.47	206.82	207.07	208.19	208.51	203.02	205.31	206.45	206.89	206.2	207.87	208.58	206.3	206.54	205.63	211.24	204.62	203.57	205.72	214.52	208.45	212.56	205.61	209.76	208.14
206.99	211.58	210.08	209.76	214.65	209.09	212.29	210.89	210.41	211.96	212.98	212.71	211.37	207.89	213.38	210.25	211.42	205.75	209.99	209.49	208.9	217.72	212.19	212.99	213.2	211.33	208.02	215.63	210.52	210.74	206.3	213.73	210.53	214.33	212.09	212.1	215.16	210.68	214.06	214.48	210.68	209.29	211.01	212.12	213.98	214.07	210.23	208.06	211.24	209.94
200.37	202.84	202.93	203.24	204.04	202.3	203.33	205.4	202.74	205.65	205.16	201.99	200.64	208.2	201.7	205.92	203.67	201.5	205.48	204.32	197.63	202.55	198.83	202.73	204.34	202.82	205.24	203.58	202.81	202.8	206.11	200.9	199.5	207.12	204.95	200.32	204.95	203.07	203.95	200.67	206.13	202.97	204.22	201.76	204.23	206.55	203.15	206.42	207.83	201.48
210.44	204.5	202.64	206.65	209.25	209.7	210.22	207.18	211.95	208.27	205.02	208.16	210.99	205.15	208.3	207.98	205.53	210.17	209.9	208.11	206.19	207.96	208.98	207.21	211.81	205	207.98	212.03	204.89	206.35	212.22	208.35	212.52	208.17	208.31	212.25	211.59	206.96	208.22	208.55	210.42	205.4	208.27	206.56	212.7	207.48	207.58	208.04	209.89	208.51
198.62	205.77	199.71	200.29	199.69	200.35	200.26	202.13	197.12	204.03	200.07	203.24	205.23	199.55	205.96	204.12	202.47	198.77	202.27	202.76	197.49	200.6	204.29	201.2	204.89	205.31	203.14	201.41	200.47	198.29	201.8	198.49	206.16	205.16	201.55	194.42	196.57	200.8	202.68	203.95	205.5	203.27	199.6	196.62	201.3	200.83	204.06	200.05	202.83	198.61
212.58	205.66	205.16	207.63	209.88	209.24	207.45	206.17	208.24	209.84	203.73	207.29	205.79	209.49	206.13	205.49	209.41	207.26	208.15	204.8	207.31	210.21	208.66	204.57	209.81	208.83	209.33	211.59	199.03	205.54	205.7	205.29	204.35	206.35	214.08	201.84	210.21	206.37	210.05	205.99	207.39	202.6	206.86	207.48	202.13	208.94	211.76	209.3	211.76	208.93
207.88	211.88	206.35	210.72	203.8	209.24	206.91	204.5	206.53	206.15	209.71	203.41	204.89	205.41	207.09	209.7	209.73	207.24	204.79	210.16	209.04	205.49	208.14	205.26	207.62	206.76	206.37	207.55	210.29	209.45	210.73	205.16	207.2	207.17	203.61	206.06	207.83	205.6	207.73	207.47	203.9	210.76	204.27	205.35	208.87	206.28	209.15	207.02	210.66	210.28
210.77	209.02	212.14	207.4	210.92	210.74	212.76	211.67	215.28	215.88	209.63	208.32	210.35	207.65	212.4	210.9	210.75	211.42	210.42	212.77	214.15	211.93	212.78	215.91	213.51	211.69	214.04	211.75	212.54	211.81	213.22	211.39	208.81	209.8	211.86	213.35	214.96	212.38	212.63	211.83	209.11	209.19	211.09	213.07	210.49	211.88	211.59	210.3	210.16	212.94
211.82	216.47	210.3	208.87	218.32	211.79	210.4	212.48	211.76	212.94	216.21	211.52	208.74	208.18	214.64	212.76	211.97	209.25	216.87	214.65	212.34	215.3	212.87	207.74	210.47	209.79	210.97	217.77	213.17	213.51	211.23	215.14	213.32	209.51	211.23	213.35	210.63	215.43	210.49	213.34	211.71	212.82	213.87	214.73	212.67	212.55	214.06	214.5	210.85	214.21
203.94	202.2	201.89	199.35	202.94	199.47	202.97	206.74	202.12	202.51	199.53	204.76	205.05	201.82	201.23	199.55	207.58	204.7	203.98	202.37	206.66	202.2	200.33	199.9	203.42	198.93	203.66	203.06	203.87	202.67	206.13	201.69	199.99	204.2	201.63	203.41	198.53	203.32	203.92	202.22	202.26	204.27	203.97	202.77	199.73	202.2	201.55	207.53	206.53	201.83
197.46	200.86	200.57	201.58	207.02	203.11	198.66	199.92	201.14	199.53	201.83	205.71	197.78	203.19	205.44	202.11	201.5	200.67	200.76	200.77	205.38	200.29	202.03	201.3	202.22	204.39	203.93	200.71	202.03	199.47	203.43	203.3	197.56	203.31	201.59	197.88	204.47	200.3	200.1	202.01	206	203.85	204.48	205.52	200.12	202.11	199.66	204.15	204.75	203.01
208.72	216.71	214.07	214.59	209.94	212.51	208.28	214.39	214.17	212.16	212.63	214.32	210.22	213.68	209.42	216.53	209.62	214.59	208.9	213.3	209.54	208.01	211.13	203.91	209.55	211.55	212.07	209.29	208.18	212.2	211.84	208.74	208.66	213.79	212.86	208.93	210.74	209.87	208.53	211.61	212.87	216.94	215.81	210.82	214.8	208.83	212.57	212.28	213.22	208.62
207.19	207.87	208.19	209.63	208.35	207.49	209.18	208.05	210.54	207.19	207.04	209.4	206.06	200.02	209.93	207.55	207.96	208.15	211.19	210.41	205.98	205.39	205.57	210.46	202.5	207.09	211.92	206.97	208.33	211.59	209.83	207.71	214.75	208.66	209.56	210.86	211.1	207.21	206.3	209.16	207.61	205.81	213.02	210.75	210.05	208.43	207.1	205.27	208.62	210.12
198.98	202.13	201.25	201.42	200.39	198.41	200.84	199.65	199.29	196.9	197.1	197.25	196.46	200.22	196.79	199.61	196.99	200.38	200.58	205.43	202.97	197.55	199.24	202.28	198.18	196.11	201.89	194.54	200.46	195.91	196.61	198.63	199.72	199.82	198.06	203.57	200.66	200.23	195.2	197.21	199.41	203.18	196.94	200.42	197.73	199.05	197.02	197.03	198.54	199.95
209.66	213.26	210.78	208.05	209.22	209.77	210.02	210.99	211.28	208.79	211.09	208.25	209.09	209.2	203.79	207.28	211.14	211.82	207.38	208.26	206.76	206.58	207.92	208.45	207.42	208.39	208.05	203.85	211.04	209.69	207.78	208.53	210.23	205.69	207.66	207.12	209.11	211.63	203.56	207.24	205.87	208.11	206.86	210.85	211.78	206.22	209.03	207.8	207.03	209.78
204.22	206.37	204.52	203.31	200.7	203.61	205.35	202.86	204.66	204.14	199.84	202.55	205.79	207.8	208.61	201.16	202.08	198.23	201.92	202.08	207.86	204.91	207.3	205.15	206.37	202.62	200.34	209.65	205.67	204.09	201.39	203.22	203.72	205.22	200.26	204.05	201.01	204.48	204.9	207.49	204.15	203.78	208.27	210.23	207.3	204.59	201.6	205.99	207.88	203.79
207.28	200.8	198.82	202.02	205	205.54	204.77	201.76	209.94	202.42	204.08	203.75	199.99	198.73	198.35	201.67	204.91	201.82	200.86	203.25	202.42	201.02	200.52	199.63	200.11	202.04	203.47	202.7	207.2	201.55	198.2	200.91	201.82	201.03	199.24	201.57	197.9	200.71	204.52	201.54	204.73	201.05	200.66	204.3	202.61	206.17	203.26	200.87	201.8	200.68
210.44	216.77	208.65	209.18	211.25	212.47	210.59	210.76	209.46	209.44	204.34	208.26	204.24	208.78	207.59	208.19	206.49	208.54	206.38	206.61	209.65	208.35	206.76	207.89	206.64	205.87	204.35	206.56	213.48	208.32	208.77	207.89	202.82	207.7	204.08	206.71	208.63	210.28	206.11	207.44	210.73	210.11	207.98	210.35	204.64	208.29	209.62	213.81	210.82	206.13
201.03	195.62	196.18	197.46	196.27	195.09	191.57	196.15	197.01	198.26	194.68	194.03	193.54	197.48	196.82	196.44	196.57	199.39	189.92	193.17	195.49	193.18	196.74	193.81	198.17	194.14	201.58	192.42	196.94	199.41	197.93	197	194.61	194.99	193	189.39	197.98	195.84	193.09	193.96	195.29	192.85	195.69	196.26	194.08	196.92	197.05	195.67	194.73	192.1
204.89	205.47	200.26	203.9	202.24	201.5	200.63	198.55	200.18	201.92	199.77	205.41	200.05	205.26	206.46	208.74	207.43	203.02	201.11	202.93	203.33	205.05	207.87	200.9	203.49	201.73	203.82	205.56	206.99	200.56	207.05	201.49	205.71	202.73	205.7	202.31	202.51	202.11	204.12	200.79	203.59	204.34	204.78	204.44	203.46	205.2	201.81	202.6	198.45	203.67
209.73	214.51	211.46	211.4	214.02	213.11	214.34	213.2	211.35	207.88	212.05	218.35	211.34	213.53	213.79	210.92	209.66	213.68	210.48	210.1	213.68	214.72	213.58	216.79	215.95	215.66	216.52	211.08	214.92	214.46	213.89	217.29	216.44	211.99	213.77	216.02	216.59	211.62	210.56	215.16	211.6	213.29	214.67	210.76	216.06	216.16	219.32	210.31	209.21	213.44
198.93	202.79	200.03	198.76	197.49	197.47	202.03	203.99	192.81	195.19	199.5	198.66	198.51	204.36	200.06	198.06	201.28	200.69	199.61	199.39	200.43	195.99	200.94	201.19	195.65	199.14	199.52	194.43	199.98	198.95	195.29	196.24	193.74	193.49	199.17	197	194.86	199.39	200.69	201.24	201.08	196.35	202.03	197.62	204.87	197.86	195.83	200.28	198.75	201.04
204.29	206.53	199.39	207.29	208.41	202.23	209.75	204.63	205.09	207.93	205.31	206.11	205.42	205.14	204.25	206.59	206.05	206.14	205.47	207.7	202.61	203.46	210.83	205.46	204.38	205.69	205.29	203.18	202.04	202.33	208.25	202.77	202.33	206.11	207.53	205.87	204.09	206.99	209.53	209.15	207.19	205.98	207.71	202.35	207.65	205.59	203.44	206.76	205.8	206.9
215.96	210.56	211.27	210.85	210.34	214.71	210.44	212.7	209.33	207.9	210.87	213.37	210.91	209.33	215.95	211.01	215.9	215.33	217.43	215.84	210.95	209.71	210.71	208.68	207.49	214.64	210.51	215.31	213.85	211.15	212.89	212.83	216.07	212.86	209.11	210.95	213.52	213.24	211.13	212.86	214.72	211.78	215.52	210.72	214.15	210.93	211.18	212.92	212.12	213.85
203.92	206.34	201.54	201.08	203.69	202.21	207.36	204.63	203.03	200.9	202.4	204.45	207.7	202.66	202.16	201.57	203.24	201.28	199.9	202.4	200.9	200.95	207.29	203.21	206.34	204.34	203.18	205.73	205.76	203.78	205.62	204.35	203.44	203.29	202.09	206.95	202.83	207.65	203.99	201.69	201.92	205.12	201.41	206.53	202.49	201.35	200.4	206.31	199.38	203.83
203.95	210.3	207.31	210.41	209.49	207.93	203.2	210.61	202.62	210.05	210.69	210.78	209.97	208.29	207.83	209.29	213.7	206.45	209.05	208.34	211.84	206.18	206.96	207.66	211.28	210.48	206.49	209.17	205.49	205.71	210.44	208.65	211.66	208	208.88	205.75	209.84	208.31	205.29	208.6	211.23	209.76	209.93	208.65	204.87	210.8	208.15	203.06	207.26	206.5
206.08	200.22	203.09	207.67	200.21	207.58	207.46	205.67	202.6	205.72	206.01	205.83	205.88	199.17	204.6	205.32	209.13	198.15	205.17	202.04	207.78	205.27	209.39	203.25	206.73	204.64	208.43	206.57	203.99	206.77	202.72	204.44	208.93	206.47	203.25	203.58	203.19	206.75	204.13	208.87	205.92	206.44	205.33	204.99	202.29	200.47	206.79	201.16	206.46	207.93
210.24	205.78	205.67	206.81	208.22	209.22	209.42	206.87	209.29	206.8	209.09	206.42	206.78	206.86	211.02	207.34	207.74	210.09	207.08	205.53	210.84	207.98	212.49	207.96	211.46	204.68	212	208.83	209.15	208.55	208.02	214.99	213.51	206.92	208.36	208.56	211.33	211.14	209.02	213.77	207.63	209.81	210.09	210.75	208.34	205.1	212.01	211.54	205.07	209.2
207.25	212.65	207.28	212.58	206.11	207.58	204	203.32	210.61	202.12	205.1	207.34	211.95	211.15	211.34	214.88	207.67	203.3	207.43	207.37	207.88	211.67	205.35	208.37	207.71	209.57	209.19	208.46	210.71	205.9	210.32	210.11	210.63	206.75	209.58	210.22	210.98	205.59	210.13	203.17	208.82	212.02	211.17	206.86	208.01	205.49	209.49	209.42	208.58	209.1
225.44	216.51	214.57	222.35	215.03	217.89	221.14	217.13	222.81	216.4	214.12	219.63	215.7	219.72	214.4	219.97	216.76	215.06	215.77	214.6	217.53	215.15	216.64	214.47	220.14	216.1	219.62	215.76	217.67	219.93	213.99	217.04	217.23	217.2	216.59	216.73	217.51	221.91	221.81	222.98	217.57	218.15	221.24	221.97	214.08	217.87	217.8	214.61	216.52	217.48
205.43	209.27	211.25	206.72	207.99	204.87	203.2	201.47	207.99	211.16	202.6	208.35	205.1	208.11	207.49	206.75	206.37	210.43	208.74	205.67	206.36	206.2	211.97	209.8	206.92	209.24	202.49	208.85	210.72	208.43	208.4	211.26	211.39	207.34	208.9	207.16	207.38	208.75	209.54	211.46	205.65	204.97	209.58	207.28	203.38	209.4	210.55	203.65	208.04	207.19
208.61	206.98	208.29	207.3	209.96	203.93	205.28	208.66	206.9	207.19	210.16	210.82	211.36	205.66	211.82	206.06	208.74	214.6	205.17	208.45	209.52	207.16	211.93	210.69	206.75	207.46	210.11	209.37	204.2	202.56	207.04	205.81	209.23	203.93	205.05	210.8	211.05	208.69	210.82	205.74	206.49	209.03	205.23	201.93	209.41	209.89	206.56	211.45	208.62	207.42
206.99	205.84	203.61	201.41	206.59	201.61	205.35	202.53	207.97	203.15	209.66	205.43	207.34	203.2	203.73	206.52	205.61	204.4	203.55	207.36	205.98	205.06	200.86	203.65	203.54	202.5	205.81	205.61	208.54	203.69	207.64	202.44	204.71	209.59	203.49	210.45	209.37	206.02	204.63	205.12	203.41	204.23	209.31	201.72	206.63	205.62	206.4	203.68	207.87	201.61
201.4	204.2	204.45	199	204.45	198.48	201.68	199.27	194.92	202.86	202.96	204.44	201.33	199.53	202.47	200.16	205.81	203.69	204.77	206.32	201.06	204.54	206.06	203.88	202.78	206.68	200.52	198.71	204.8	203.84	203.1	205.52	203.25	204.77	201.73	201.05	198.75	200.48	204.61	202.47	202.77	202.91	203.64	204.14	203.47	199.57	203.73	206.21	202.04	203.38
194.59	188.8	194.91	201.91	195.54	193.71	192.59	195.82	193.49	195.62	196.92	199.8	193.28	193.22	193.34	191.58	197.21	196.82	191.6	193.49	198.62	195.39	198.07	195.26	194.1	197.64	196.12	196.01	194.2	196.17	193.4	197.78	193.4	195.39	196.14	195.04	192.27	193.7	194.97	198.95	195.3	196.19	194.24	198.92	191.76	191.72	193.86	193.97	192.01	193.67
205.91	210.07	204.86	205.04	210.89	209.05	201.83	202.35	203.5	210.07	204.47	209.86	203.3	208.76	210.1	210.91	208.45	204.32	203.05	204.67	208.32	206	205.83	209.82	205.57	206.11	210.99	205.4	207.66	206.93	207.73	207.94	205.18	203.66	207.2	209.51	202.9	207.41	208.84	203.94	205.34	202.77	209.25	208.65	206.55	210.36	205.55	205.66	203.05	208.08
199.78	193.92	196.37	201.16	194.21	198.07	199.74	196.64	200.15	194.57	200.17	194.97	202.85	198.27	202.5	202.1	202.13	195.86	196.97	199.66	200.96	198.16	198.22	198.11	202.51	200.63	200.24	197.98	204.53	202.31	203.23	205.46	196.89	201.81	202.87	198.17	195.17	198.87	199.2	198.78	204.67	203.41	201.68	200.42	201.47	196.24	197.1	200.09	197.3	198.36
210.38	203.96	211.07	205.24	207.24	214.38	212.07	208.1	207.46	207.22	211.95	215.02	208.59	208.67	206.36	209.55	208.46	208.46	209.59	211.75	209.87	208.21	215.68	213.43	212.73	206.17	205.19	211.58	209.59	208.39	207.92	208.15	210.45	208.49	206.9	207.69	213.81	206.75	210.94	208.12	208.81	212.59	211.35	210.65	210.54	209.07	208.71	204.48	209.01	207.64
210.79	211.1	202.89	206.56	210.66	206.49	210.96	207.69	207.48	204.21	207.87	209.17	211.6	213.15	211.33	213.12	209.27	210.1	207.53	212.58	212.45	211.35	210	205.78	208.71	207.77	210.52	208.36	209.46	208.8	211.63	211.39	204.72	206.15	209.49	211	209.73	207.57	207.88	208.96	209.93	211.21	209.98	208.63	210.66	214.1	210.81	212.92	207.5	208.86
209.19	204.76	212.3	205.47	203.81	210.2	207.59	206.95	201.26	205.72	209.64	211.8	209.45	204.86	207.33	211.64	208.1	205.68	209.12	211.04	208.35	209.18	212.1	209.23	210.27	207.66	211.26	212.08	205.76	209.78	211.73	209.41	208.75	209.47	210.11	204.85	204.34	206.92	205.95	207.2	207.78	212.88	215.95	209.7	206.17	203.69	206.75	204.36	207.31	210.85
198.95	197.26	197.22	196.09	198.53	195.25	197.45	202.14	199.14	194.56	198.52	199.93	198.29	199.64	196.85	198.04	197.38	196.08	201.15	198.92	194.2	202.58	201.13	200.12	196.98	196.94	195.06	195.15	198.85	197.27	200.96	198.24	195.29	204.21	196.3	199.43	199.66	195.03	199.63	195.3	195.95	198.31	195.68	195.81	200.07	196.42	198.83	199.13	195.2	194.62
200.18	202.53	201.08	201.36	195.92	203.78	196.57	200.69	198.92	197.05	201.76	198.95	198.26	198.4	197.25	201.34	199.9	203.62	196.71	204.56	202.77	199.63	202.35	200.83	199.56	200.32	196.27	196.84	199.23	196.64	196.59	196.55	203.28	200.69	196.67	207.34	199.43	202.02	202.19	204.38	196.52	198.2	197.43	198.65	201.93	200.06	200.37	199.22	200.69	197.06
208.1	206.28	209.54	211.31	214.57	209.55	213.28	210.54	206.59	213.78	210.72	207.89	207.97	213.09	210.19	211.23	206.98	214.29	210.66	210.07	209.68	213.89	208.85	211.07	208.24	205.54	208.51	209.19	207.71	209.28	211.52	213.93	208.95	210.96	210.2	211.04	207.15	216.55	210.71	208.48	208.95	210.69	206.58	214.68	210.54	209.39	212.5	206.98	212.08	210.09
203.12	199.52	205.58	203.34	199.66	204.43	207.25	204.95	207.5	202.61	205.1	201.55	204.1	201.55	200.92	203.39	200.85	205.16	204.19	203.97	207.78	208.14	200.23	208.74	203.93	201.47	198.91	201.91	203.61	205.25	199.56	206.86	204.69	202.74	204.14	204.82	205.47	202.38	200.14	202.53	205.48	202.36	204.56	204.81	203.18	203.81	209.44	205.11	204.71	203.59
208.99	210.41	209.01	208.45	202.54	206.99	208.59	207.71	206.07	207.87	202.22	204.92	207.3	206.08	207.45	210.18	210.76	206.05	205.53	212.07	209.7	209.26	207.95	207.26	204.71	207.45	207.18	207.69	207.16	212.3	212.91	205.07	205.55	208.33	206.4	211.49	204.08	210.05	208.66	211.95	211.19	211.51	207.7	209.47	210.07	208.49	205.42	205.5	208.06	205.64
209.61	206.87	206.74	201.9	206.46	205.02	203.45	205.01	210.36	208.88	201.23	210.13	206.89	206.55	205.57	208.63	207.59	210.89	206.74	204.74	207.02	205.87	207.05	205.89	209.66	203.99	199.15	204.91	209.16	202.92	208.46	203.69	204.81	208.22	210.16	209.07	205.48	207.6	207.48	207.45	206.88	207.2	207.28	204.46	207.03	207.29	205.3	205.93	206.15	205.64
209.31	205.31	209.04	210.09	208.67	210.98	211.36	212.63	206.86	206.06	208.45	197.82	208.59	211.38	210.54	207.28	204.5	209.16	205.79	207.84	209.16	213.07	206.64	208.16	206.65	211.93	209.73	209.84	213.48	208.28	209.15	208.43	209.98	206.88	212.27	209.36	209.73	211.46	208.15	209.92	206.8	213.61	211.02	211.2	208.7	209.1	212.28	208.43	208.99	209.23
211.24	212.9	214.01	206.94	209.81	209.12	208.88	210.28	207.59	210.36	210.74	208.09	211.3	207.1	209.01	212.68	212.37	211.08	211.21	207.31	212.69	208.21	206.72	210.91	209.31	207.38	205.89	210.72	208.33	210.09	209.19	206.53	209.79	209.74	211.2	207.25	205.83	210.59	209.36	207.44	213.3	213.04	209.02	208.05	208.11	212.75	210.09	209.88	211.88	208.84
197.52	188.66	196.86	191.28	195.46	193.51	194.55	195.9	188.91	190.92	192.52	196.44	193.22	196.33	192.89	193.11	198.56	199.67	195.88	191.7	192.11	192.28	190.86	194.18	193.74	197.33	194.63	192.93	195.04	196.99	192.51	194.81	196.62	192.6	198.13	192.94	196.58	196.47	194.31	190.98	192.72	198.7	195.74	197.37	199.13	194.56	193.8	193.19	195.11	190.39
203.67	198.06	201.51	202.97	195.29	200.04	201.61	199.26	201.07	202.4	198.31	196.84	201.21	198.59	198.71	203.66	197.83	195.97	195.9	201.31	197.1	198.75	202.65	202.84	202.77	202.9	199.04	197.05	203.54	197.1	197.94	201.53	200.07	208.51	195.65	199.42	200.34	207.26	200.3	197.76	199.23	198.43	199.8	198.06	202.24	200.9	197.95	198.56	200.99	199.15
218.71	213.62	218.27	219.81	215.41	218.78	220.12	214.91	216.22	217.06	218.08	214.24	216.22	214.44	225.33	215.36	214.56	215.81	217.13	219.77	220.17	213.59	214.08	218.42	223.31	217.67	220.82	216.04	215.94	219.46	217.33	213.28	217.17	213.92	216.93	214.68	221.98	223.98	216.42	220.75	216.61	217.54	217.41	222.84	219.26	218.71	216.92	218.02	220.52	216.51
220.62	215.46	215.47	219.17	215.14	217.92	216.9	216.5	213.71	219.79	213.48	215.33	214.26	218.11	216.74	218.18	217.14	215.38	216.66	214.92	216.86	220.37	214.47	217.32	218.62	215.79	217.3	223.55	213.62	219.31	215.88	216.25	216.43	220.72	215.88	216.45	217.9	218.55	220.18	216.24	220.4	214.29	215.01	219.39	216.83	217.18	217.77	213.77	217.51	215.59
208.18	205.19	208.27	205.32	208.18	207.39	209.17	206.22	211.8	206.52	210.51	208.32	209.98	207.77	207.15	206.14	205.67	211.15	204.49	209.68	210.17	206.42	209.6	207.96	207.94	205.61	204.36	207.86	204.83	208.48	206	207.63	206.83	210.87	209.23	206.94	207.78	212.55	207.12	206.87	205.06	210.69	201.98	205.12	205.92	207.27	206.25	206.04	204.71	205.73
215.59	215.12	212.17	209.84	218.42	213.66	214.39	209.1	213.99	216.41	213.27	212.91	210.9	211.96	212.61	215.51	210.3	218.96	217.62	210.55	208.7	218.3	211.46	213.4	214.79	214.87	213.13	216.56	207.81	219.08	212.33	214.62	214.74	211.93	208.2	211.12	210.12	212.45	210.58	210.68	212.58	210.03	210	214.43	213.28	213.07	211.52	208.26	215.62	215.29
207.7	207.66	208.48	203.13	208.02	212	213.78	209.95	206.54	204.54	208.14	207.65	212.92	209.09	209.28	214.92	210.49	204.83	206.08	210.95	204.95	211.57	204.91	210.97	211.04	210.18	207.5	203.54	206.81	208.96	208.29	205.89	207.2	209.06	210.03	207.35	208.96	210.58	205.63	208.21	208.42	202.51	210.15	207.85	209.29	209.08	207.48	207.56	208.94	204.7
202.06	205.22	201.79	203.58	208.32	205.96	203.29	204.65	201.08	208.23	204.39	204.06	202.97	210.1	205.54	208.12	207.38	204.19	201.86	202.69	205.76	208.48	204.06	208.37	208.75	210.7	206.44	207.11	200.33	210.04	205.86	205.23	209.56	209.64	207.65	201.45	205.23	205.39	211.03	202.28	202.99	204.22	205.18	206.23	201.28	203.51	208.59	203.02	202.78	201.19
214.43	212.76	207.9	209.1	211.96	213.82	213.83	210.98	217.16	216.97	211.16	213.84	211.91	209.96	211.49	210.85	213.41	215.19	207.41	212.49	207.95	214.49	212.66	208.02	208.97	217.87	210.61	213.45	211.84	212.32	209.98	211.43	206.38	212.87	209.12	214.64	214.37	210.18	210.28	215.32	210.28	211.95	212.67	206.14	208.24	215.04	214.82	208.3	206.73	213.42
199.47	209.33	207.51	200.73	202.85	198.46	197.2	205.88	206.43	207.99	204.85	201.6	204.03	201.55	206.98	204.68	199.04	199.59	203.8	204.58	207.54	198.78	205.19	205.5	201.73	202.11	199.53	208.5	198.95	205.21	207.65	205.1	199.39	203.98	203.86	205.74	203.59	203.98	202.04	205.26	201.37	207.25	201.46	205.81	199.65	199.4	204.06	199.46	202.14	206.18
209.96	211.85	209.67	208.67	205.93	204.73	209.73	209.54	210.38	211.13	209.21	210.25	208.42	207.96	208.35	209.15	207.66	205.22	208.21	205.86	207.18	207.28	206.08	206.29	208.55	205.83	209.99	206.2	211.65	209.53	207.53	208.25	207.54	211.93	207.7	204.16	208.97	209.43	208.82	206.47	211.04	211.52	212.4	204.18	208.73	208.08	206.65	206.8	209.14	214.21
199.49	199.65	197.07	195.76	201.51	201.07	199.21	200.26	198.38	198.78	197.27	199.84	199.08	205.77	198.17	200.21	203.24	196.96	197.9	203.02	195.47	199.68	197.14	204.57	204.39	200.53	197.17	198.81	196.26	198.49	193.96	199.66	201.01	199.2	202.75	198.33	203.83	198.9	202.08	202.71	197.35	200.39	199.24	196.31	193.92	201.52	202.78	196.23	205.49	203.85
199.1	198.45	201.45	198.3	196.47	197.78	194.76	201.32	200.23	201.1	195.01	195.82	198.6	195.91	197.77	200.06	198.19	198.91	193.81	196.11	197.92	198.31	192.26	203.73	199.49	199.02	198.7	201.08	196.78	199.39	199.95	198.6	198.67	203.77	193.31	196.79	196.55	195.58	196.24	195.65	193.48	197.22	198.21	194.56	198.12	196.85	199.38	200	197.37	194.03
210.43	213.2	205.4	214.42	208.21	216.42	210.63	216.44	214.32	213.49	210.23	209.04	213.88	212.05	206.56	213.17	213.49	212.04	212.08	211.4	214.89	212.08	210.91	212.43	213.04	215.83	210.12	213.14	214.68	213.3	210.35	211.16	210.21	214.38	209.14	214.26	212.54	209.71	211.88	209.64	212.53	209.86	220.85	211.39	205.91	212.69	213.72	210.96	212.76	214.18
209.52	208.7	211.76	207.09	207.37	207.49	210.07	211.18	207.62	210.27	210.52	207.46	208.63	208.41	209.11	207.55	209.34	205.75	205.9	208.23	208.69	210.48	205.25	212.57	206.08	211.66	206.77	206.83	202.26	207.98	208.96	208.09	208.95	208.44	208.61	206.38	211.73	208.84	206.51	207.76	211.1	210.39	210.07	207.09	210.15	209.6	209.05	208.68	208.22	205.48
212.4	212.75	211.42	213.27	210.51	216.99	212.09	213.82	212.21	212.14	210.16	214.98	208.06	213.37	214.76	214.24	212.96	213.75	212.2	210.7	210.31	211.51	209.92	210.45	212.2	211.14	211.55	213.96	214	211.32	211.99	213.09	207.72	213.95	213.65	213.77	217.61	211.98	210.81	213	211.25	209.28	213.49	211.8	212.56	215.64	210.45	212.73	210.89	212.5
218.87	216.44	215.27	215.06	217.52	218.03	216.99	214.44	218.21	220.31	217.9	218.32	212.71	218.07	217.43	215.91	216.01	216.17	217.49	219.63	214.69	218.7	220.96	211.41	213.4	214.09	214.18	212.47	214.97	213.56	217.69	215.53	216.04	217.34	215.65	215.85	215.4	216.49	217.69	217.64	215.44	214.29	217.06	217.89	220.54	215.66	212.39	219.62	216.12	219.48
197.57	203.95	198.94	202.58	205.56	209.4	209.59	204.96	209.44	199.67	205.32	203.32	205.85	206.47	205.01	209.14	208.04	204.2	207.69	205.97	208.07	206.29	206.72	209.37	209.35	209.59	205.69	204.29	208.42	206.38	201.51	206.54	206.55	210	208.02	203.21	207.05	200.33	206.56	207.47	207.04	209.71	208.56	206.97	204.85	206.71	208.08	203.12	211.05	204.45
216.56	218.6	217.7	216.99	217.89	218.25	217.34	224.17	218.94	214.38	217.04	218.52	215.21	216.83	217.64	215.78	214.76	217.66	213.89	215.35	216.94	214.72	217.55	216.76	217.58	205.95	213.51	217.63	216.61	218.48	216	214.53	217.58	213.09	216.55	216.75	218.5	220.37	212.99	219.53	217.61	218.38	217.46	218.81	214.13	219.4	213.71	215.61	219.27	218.83
205.24	210.78	205.96	207.4	206.4	210.97	208.79	202.56	205.79	215.85	207.87	204.47	208.08	208.48	210.75	209.87	212.3	204.3	206.24	206.76	208.92	205.18	208.54	205.97	209.69	214.32	208.9	211.17	206.29	209.54	208.97	208.61	208.02	207.37	210.86	208.36	211.13	208.04	209.39	204.81	204.43	212.5	210.1	212.2	208.3	210.52	205.69	209.71	206.81	209.06
215.15	208.76	211.35	212.45	210.9	210.53	207.44	210.62	212.86	212.35	211.55	211.58	209.36	210.41	212.67	210.99	204.67	209.34	210.78	211.11	214.96	211.34	211.47	212.17	214.41	209.26	212.73	214.84	209.35	211.28	212.52	213.06	209.89	214.87	212.53	212.53	208.78	209.27	213.19	212.39	209.65	211.01	214.58	214.53	209.91	211.47	212.73	216.79	210.98	214.64
205.48	204.41	211.17	201.21	205.53	206	204.44	206.65	206.9	208.67	208.4	206.42	207.59	207.23	209.97	205.54	207.15	205.27	211.77	208.11	208.99	206.07	211.39	208.03	208.02	213.91	205.78	210.84	212.47	204.91	209.27	201.94	206.43	207.64	203.31	211.66	208.88	203.89	207	206.53	208.95	205.18	209.31	210.19	204.53	206.38	206.56	206.71	205.02	210.37
202.09	198.01	198.42	201.05	196.29	199.85	199.33	198.23	201.7	197.42	195.47	201.2	201.28	199.69	194.44	194.79	196.49	197.73	203.26	197.79	200.15	197.36	202.56	200.1	198.87	204.61	198.06	200.84	200.46	202.54	199.15	201.87	197.14	200.53	200	197.72	200.49	200.39	199.93	195.03	198.98	193.21	200.41	198.08	193.52	200.77	197.47	196.91	196.9	200.09
203.2	200.51	204.36	199.48	208.13	202.56	201.79	206.88	206.76	206.29	203.12	198.62	196.5	202.25	198.91	203.25	205.35	201.16	201.85	207.36	199.6	204.15	202.96	197.15	205.31	200.63	201.72	208.45	204.38	203.79	208.72	208.78	199.54	203.87	202.85	205.9	204.98	203.44	203.1	202.98	199.83	202.2	202.38	200.75	200.98	199.64	204.78	202.07	203.15	201.95
202.89	209.99	209.64	212.31	209.8	209.43	208.24	208.4	210.33	207.79	209.33	205.09	208.24	207	206.2	206.66	206.97	202.31	212.77	210.3	207.75	208.56	214.21	213.76	212.81	205.35	206.98	210.38	210.76	207.09	207.59	209.11	211.01	209.41	206.12	208.66	207.26	212.6	207.35	207.95	206.26	211.58	209.7	208.27	204.81	209.24	208.51	210.7	209.99	202.97
202.1	200.61	201.77	201.6	206.94	200.11	206.36	203.27	206.7	204.39	205.95	205.43	204.39	204.39	203.65	204.15	203.93	204.03	198.4	202.8	201.51	203.06	200.83	207	203.05	203.38	200.12	202.97	201.49	200.3	202.17	196.44	204.34	208.61	205.94	203.76	199.14	201.46	201.35	201.3	204.46	198.66	203.35	203.54	205.36	200.19	200.68	203.54	198.13	198.39
209.65	207.43	205.44	208.24	206.42	206.03	205.64	206.35	205.84	207.22	206.55	203.41	207.47	208.48	208.23	211.68	208.18	206.72	209.64	207.42	205.77	211.17	208.21	210.67	205.91	204.7	209.4	209.3	206.78	205.01	208.86	213.13	205.38	209.28	207.48	209.86	210.72	209.08	204.39	205.94	209.99	209.63	204.75	210.01	208.07	208.75	208.95	208.59	205.89	207.14
205.86	207.56	204.93	205.14	202.88	204.61	205.87	205.14	209.22	205.52	203.96	201.32	204.62	205.79	204.69	209.76	205.64	202.62	207.38	206.63	206.49	204.76	202.58	207.42	203.78	208.8	199.11	206.86	197.54	207.57	199.56	205.25	205.53	201.61	202.22	209.05	203.05	209.46	205.95	208.93	204.5	207.56	202.1	204.62	201.46	203.15	202	201.75	201.39	205.08
195.51	203.56	196.43	197.29	196.23	202.49	200.26	199.37	199.15	198.75	200.74	198.99	200.24	201.13	199.39	198.36	201.07	199.47	201.83	200.56	197	200.4	200.6	197.85	199.07	198.9	201.06	197.55	199.88	197.89	196.97	197.37	200.6	204.43	198.32	200.46	201.35	199	197.09	196.15	200.8	197.71	200.02	199.65	201.81	200.6	199.88	196.57	201.54	197.16
206.34	205.23	206.94	202.13	208.27	204.58	207.72	209.11	206.96	210.17	205.64	207.27	204.21	208.54	210.92	212.9	204.55	210.13	205.37	210.45	208.86	208.6	208.85	207.38	206.59	207.2	207.05	206.65	203.49	202.49	207.73	209.16	208.33	208.4	205.88	211.34	206.96	208.66	209.39	204.01	207.17	208.48	209.06	207	211	204.06	204.12	206.94	206.05	210.3
200.88	200.78	199.74	199.62	196.48	207.35	203.55	201.58	201.79	203.38	197.32	201.33	204.27	195.85	200.29	197.33	198.14	202.58	199.58	197.17	197.42	202.12	197.86	202.09	205.94	201.08	202.47	205.03	201.52	200.8	198.5	201.81	195.09	202.32	198.08	200.22	201.04	199.28	194.31	202.2	201.8	203.45	198.46	199.59	197.9	198.53	200.89	197.27	199.31	197.46
199.89	198.56	201.7	200.88	202.07	202.57	195.46	205.57	202.51	204.19	203.88	200.29	200.58	197.79	196.26	201.11	202.34	199.44	204.22	202.1	198.3	193.71	203.19	198.44	201.78	200.21	201.39	200.12	199.92	199.74	203.37	203.58	203.8	199.98	200.8	202.62	199.89	203.01	201.99	201.36	202.28	202.73	205.81	202.06	201.89	200.87	199.36	202.54	198.58	204.64
196.92	204.3	200.85	202.31	201.74	201.37	206.3	208.85	200.33	199.42	203.48	198	199.18	205.57	201.73	202.35	200.29	202.71	199.47	196.99	199.73	200.01	204.77	198.54	199.69	202.42	202.92	204.47	203.53	203.09	203.25	203.02	208.18	205.21	203.85	201.41	204.25	199.22	205.35	201.36	202.43	205.61	203.18	201.97	201.66	203.05	201.33	203.13	209.32	202.98
211.54	212.73	218.56	213.92	213.14	211.54	213.7	209.93	215.15	212.29	213.82	211.16	209.6	209.78	210.21	210.45	206	211.9	211	211.48	209.29	209.05	211.98	211.57	210.89	207.45	213.89	211.67	206.52	210.92	204.48	210.1	214.19	210.26	209.19	213.85	216.72	212.12	212.56	211.49	206.91	214	211.92	212.69	206.36	208.2	213.85	214.71	218.88	209.58
206.5	205.23	207.69	209.3	208.26	207.64	208.79	211.58	207.71	205.73	210.19	207.27	205.31	206.47	214.28	215.52	208.13	204.87	209.89	203.53	206.63	206.66	207.63	207.75	208.23	206.47	208.45	209.25	206.49	209.35	204.98	210.81	206.71	209.09	209.55	208.89	207.5	207.24	210.69	209.61	209.82	212.69	208.23	202.73	202.66	206.25	206.94	209.39	209.15	208.51
210.28	214.73	211.99	213.42	209.38	215.11	218.08	211.22	212.47	215.9	213.77	214.75	215.02	215.53	218.73	213.75	215.22	211.65	213.99	212.95	212.87	210.38	215.85	214.42	216.93	210.42	215.98	217.26	213.81	212.75	216.55	213.81	220.52	213.02	209.86	206.98	213.32	216.59	212.75	214.34	211.23	216.57	216.35	218.41	213.83	211.8	216.65	211.94	214.35	212.7
207.51	203.97	202.22	207.75	206.25	214.25	208.75	208.85	209.56	205.92	210.43	205.12	203.2	205.44	209.67	204.6	207.84	207.64	207.97	208.08	209.61	208.97	207.14	210.67	204.77	207.9	209.25	206.34	208.44	208.72	205.15	213.63	208.88	213.57	208.95	208.84	214.26	208.75	211.83	208.98	209.46	205.64	211.17	212.79	210.92	213.25	209.13	209.64	208.86	210.17
200.07	200.81	203.61	205.13	206.36	201.91	201.47	203.39	203.13	201.09	205.1	204.99	205.2	197.77	201.44	204.32	205.29	203.49	206.9	205.59	199.33	202.13	206.56	200.77	201.58	206.48	201.81	202.46	202.4	205.08	202.69	198.62	206.27	200.9	202.06	200.6	203.95	202.4	201.86	202.16	197.31	202.62	203.55	208.83	202.02	204.85	197.9	198.96	208.33	195.75
213.68	216.56	215.05	217.57	221.75	214.79	215.37	223.32	215.43	214.36	216.27	219.44	215.91	214.94	215.62	216.04	215.73	219.65	215.8	217.05	214.51	217.52	216.4	213.09	220.82	217.83	215.69	210.98	217.09	219.99	220.72	219.19	219.3	220.47	214.74	213	215.04	217.43	214.62	219.42	218.31	216.96	215.67	218.57	215.26	219.09	214.2	219.25	216.28	209.11
207.06	210.18	208.4	211.34	207.79	210.71	212.16	210.35	210.19	208.53	208.39	210.43	206.66	206.41	207.46	209.2	203.86	211.34	207.72	206.24	209.77	210.61	209.59	212.78	209.71	209.32	209.84	211.77	208.15	203.45	208.84	207	215.58	204.81	210.58	209.64	207.14	207.7	208.6	207.07	208.64	202.69	210.16	208.21	211.5	206.73	207.14	208.83	209.76	209.9
218.91	212.73	213.73	211.91	212.82	205.09	216.28	210.22	219.4	213.05	213.8	210.21	213.96	213.37	207.97	211.45	208.8	213.48	207.81	214.18	208.5	210.14	208.75	213.94	212.44	215.56	214.17	206.31	213.1	210	213.29	215.18	212.34	214.61	210.95	213.25	218	212.94	215.7	214.11	214.54	212.1	213.19	208.21	213.53	208.7	211.32	211.02	212	208.46
195.77	202.06	198.06	204.27	199.84	195.74	197.02	200.17	201.39	198.55	201.4	198.82	200.24	199.55	196.55	202.02	201.27	202.23	197.54	196	202.03	200.72	200.73	201.6	195.18	201.36	201.33	198.66	198.5	199.91	197.95	205.6	197.96	197.55	199.14	199.64	200.35	199.69	198.73	200.56	199.73	203.34	199.88	197.78	200.17	201.46	198.06	205.16	199.22	201.47
203.52	206.39	197.8	204.32	201.12	205.18	203.1	204.44	205.59	208.16	199.59	201.98	205.04	206.47	200.68	203.64	202.16	208.6	197.37	207.93	200.07	198.83	201.63	199.44	202.23	206.26	203.55	206.11	205.04	200.23	203.45	198.92	201.3	201.13	203.16	201.5	201.85	202.5	206.71	205.69	202.79	203.83	204.1	201.97	207.02	203.85	203.62	202.14	203.61	205.62
204.01	206.36	206.18	205.86	203.83	212.78	211.29	205.85	209.18	212.13	205.58	206.22	211.51	205.96	210.34	207.25	212.09	211.59	211.28	206.12	207.12	208.28	210.16	211.27	208.72	206.86	208.31	213.99	206.89	210.06	210.2	204.37	209.76	213.13	207.45	210.86	210.16	206.77	207.34	211.15	207.77	211.77	209.92	207.09	212.13	207.32	212.22	206.11	208.39	213.56
202.8	204.08	200.19	206.07	204.01	202.09	207.25	203.24	202.54	200.57	203.83	204.68	204.2	204.41	208.25	205.47	203.31	203.11	205.12	202.86	202.99	202.29	206.49	202.36	203.21	208.02	202.04	203.84	201.76	203.88	204.22	200.17	201.85	205.17	201.35	204.43	201.26	204.89	204.42	206.84	200.78	199.28	203.21	206.52	203.89	204.25	201.98	202.56	208.23	203.79
202.21	198	199.53	198.57	198.52	203.69	198.94	196.99	196.94	199.2	202.71	200	199.16	197.43	199.17	198.12	199.64	198.99	198.2	199.32	197.6	199.85	199.97	198.69	200.12	200.43	198.16	198.77	199.54	199.15	200.13	197.51	195.77	199.4	202.96	201.1	198.85	197.68	200.62	197.82	199.33	200.25	196.53	206.37	200.65	196.94	199.67	203.07	201	196.81
198.7	195.51	199.22	195.61	195.96	199.77	200.91	200.15	200.05	200.99	200.33	196.06	201.24	200.84	199.96	194.46	199.58	197.21	190.88	197.22	196.25	198.3	196.78	198.68	196.42	200.33	200.9	197.76	196.53	200.08	196.92	201.42	199.61	195.08	202.55	198.78	201.37	201.81	199.27	196.99	199.12	197.43	199.78	199.19	197.62	194.04	200.18	194.43	200.77	205.64
206.18	202.55	203.32	200.84	204.83	202.8	199.61	205.21	204.47	206.57	203.76	201.97	205.9	199.48	204.79	200.65	203.42	203.4	206.43	204.37	201.2	202.01	202.79	206.67	203.14	199.37	201.66	207.05	204.81	202.1	203.05	203.73	201.82	201.39	203.3	202.74	203.1	204.71	202.45	201.83	201.25	199.34	197.2	200.1	203.03	201.93	203.28	206.18	200.62	196.75
209.21	207.74	209.88	210.61	208.34	211.15	205.46	210.73	211.23	209.97	207.07	213.35	205.8	209.65	207.84	210.14	208.96	208.83	211.99	211.51	205.65	207.21	206.31	206.69	212.06	209.8	207.69	211.6	211.07	208.16	208.14	210.43	208.25	206.24	206.66	205.5	210.64	209.63	209.04	214.18	206.42	211.18	207.79	214.47	208.25	211.98	208.81	206.69	210.79	207.2
193.87	195.93	190.74	192.23	196.1	196.82	200.3	191.01	194.59	195.31	193.15	194.05	190.61	196.64	200.35	195.49	198.56	192.2	196.8	198.16	196.14	196.89	200.68	193.04	196.74	198.47	191.53	197.14	195.06	195.4	195.19	194.97	194.59	193.54	192.11	194.99	193.49	193.63	200.57	198.67	195.75	194.9	197.31	194	199.62	192.67	200.59	194.68	197.43	195.27
205.18	208.67	214.36	210.74	208.1	209.44	205.93	209.11	210.93	211.06	208.1	210.59	211.36	212.35	206.7	206.86	207.9	212.66	204.25	204.17	212.2	206.8	205.13	212.73	203.09	206.13	212.18	204.75	206.78	205.28	211.92	207.2	206.21	205.89	208.62	206.75	206.69	205.5	208.91	209.02	209.11	210.17	211.59	209.11	206.04	210.12	210.58	207.6	211.81	210.57
209.49	211.32	208.36	209.25	208.21	210.47	213.56	205.93	208.64	209.29	210.56	213.23	208.83	208.24	207.51	206.62	208.23	208.64	212.3	205.71	212.98	210.5	207.47	208.84	204.26	211.85	208.77	210.26	206.99	205.62	212.72	208.2	208.74	209.97	213.53	211.09	210.36	208.85	209.99	207.59	208.19	211.76	211.13	210.23	203.15	211.74	207.31	211.11	214.73	208.89
208.95	210.14	207.74	208.15	209.3	210.01	208.18	212.55	215.11	213.9	207.69	206.94	208.57	207.54	211.33	207.97	208.17	208.32	210.24	207.8	211.91	208.09	211.63	211.41	207.63	209.75	209.88	210.43	206.53	207.99	212.05	206.72	210.31	205.31	210.91	211.51	213.26	209.88	208.61	211.55	208.61	210.68	209.32	211.14	207.25	206.1	215.01	207.02	210.1	207.76
214.69	212.17	212.39	215.19	211.86	215.09	210.57	210.79	206.34	208.2	211.73	209.36	208.25	213.46	213.13	209.05	216.73	215.86	209.64	213.98	208.49	208.34	210.2	210.63	212.69	208.34	209.98	209.21	217.29	209.71	203.51	211.99	206.6	211.27	211.51	209.43	217.5	210.95	208.07	213.01	213.6	215.57	213.27	214.63	208.57	211.36	211.2	214.26	210.31	209.77
202.15	206.99	202.77	204.93	202.57	210.72	209.18	204.82	209.22	202.52	207.53	207.38	204.73	203.07	206.07	204.36	205.05	208.97	204.08	204.46	206.7	203.75	209.66	208.82	201.62	206.57	202.21	205.31	208.54	202.47	204.83	205.4	203.05	208.49	212.56	208.36	207.99	205.35	203.32	205.22	205.61	205.39	202.85	203.8	205.19	203.5	203.65	208.62	204.08	207.65
207.78	211.9	212.51	209.91	210.52	205.56	211.65	210.29	208.95	208.6	206.87	205.77	208.43	205.21	213.02	216.77	211.8	209.12	210.38	207.59	209.36	210.66	207.91	206.74	210.38	211.15	207.37	206.16	207.92	208.01	209.24	207.62	208.94	212.02	207.75	206.82	209.18	210.04	207.22	202.04	209.23	206.42	210.88	208.12	204.97	206.6	207.1	210.09	210.42	207.37
220.02	218.86	214.66	214.5	217.86	216.64	218.37	219.44	216.2	216.88	222.44	220.27	214.65	217.44	218.25	214.31	215.42	215.18	217.39	213.01	219.58	216.81	222.13	216.1	216.54	219.76	215.1	219.2	218.03	216.57	221.18	213.13	216.14	212.09	216.95	217.31	212.99	219.67	217.56	214.1	211.23	214.54	218.57	213.67	213.47	217.67	219.29	216.19	218.31	213.62
210.23	217.29	210.45	214.02	209.15	212.93	211.15	208.08	213.21	214.12	208.76	213.16	211.5	211.24	211.07	208.14	210.85	209.09	211.69	209.07	212.81	212.05	213.08	208.95	208.13	213.11	211.74	213.36	208.97	215.1	212.13	214.46	213.43	209.41	213.45	210.72	208.84	215.32	211.88	212.76	210.88	213.95	211.63	209.65	214.85	210.79	209	214.61	212.6	219.59
206.85	206.03	204.26	206.76	203.71	203.58	204.23	203.63	205.8	206.93	203.05	202.44	200.43	202.06	204.44	205.04	199.43	204.97	203.69	203.14	199.84	207.77	209.13	204.2	206.43	204.18	203.19	207.87	207.8	207.28	207.19	207.89	202.29	206.49	201.32	202.01	203.46	208.16	203.76	202.17	203.85	207.66	205.09	205.66	202.69	206.47	201.77	201.22	203.98	202.99
195.87	203.73	203.4	198.27	202.37	202.25	204.22	204.85	203.03	198.3	205.2	207.12	200.22	209.27	206.66	202.66	210.34	207.2	207.82	203.81	203.45	203.6	202.01	200.35	201.52	199.81	197.95	208.23	203.32	207.56	207.02	199.72	204.69	203.98	204.67	201.18	205.3	206.05	200.25	198.49	201.07	201.31	202.5	204.04	201.15	201.93	203.69	199.09	202.68	200.65
203.38	207.78	204.94	205.92	209.43	199.5	202.56	201.72	201.44	202.41	202.79	204.65	205.1	200.93	204.12	205.96	203.71	202.94	201.6	206.5	203.34	201.03	200.29	204.07	204.49	203.34	202.55	203.27	203.98	208.92	204.96	201.4	198.11	202.43	204.54	203.36	203.74	203.78	207.75	207.39	201.09	203.78	200.24	201.28	207.78	205.44	206.06	206.75	204.08	201.08
199.1	196.86	198.73	198.26	200.1	194.48	201.8	201.23	196.95	199.4	196.71	195.33	200.82	196.76	201.23	200.65	199.18	195.53	201.3	198.53	197.09	193.26	194.42	198.58	195.04	199.3	199.36	198.19	196.49	195.94	194.59	199.81	197.36	199.94	197.31	197.65	197.71	199.21	199.87	196.86	199.06	203.19	198.73	202.02	201.98	196.59	199.93	196.49	197.94	198.61
198.85	195.62	197.06	198.05	199.47	201.46	198.76	197.33	198.5	200.87	195.44	198.25	198.28	202.12	198.44	202.94	195.67	197.67	198.86	200.21	196.1	197.2	199.02	197.12	194.19	193.47	200.46	197.21	194.56	197.12	199.73	193.52	195.11	196.18	198.43	199.76	198.5	199.25	196.64	196.66	196.45	195.65	195.71	196.69	200.39	200.6	199.84	201.18	201.34	198.66
213.28	213.24	213.59	210.51	210.14	208.16	207.2	212.23	209.31	209.97	209.99	211.02	212.45	209.44	206.5	212.76	208.12	212.09	214.18	214.43	213.47	212.23	215.89	212.18	211.47	211.28	211.58	211.47	208.58	210.84	209.97	210.74	210.17	208.55	211.58	206.88	213.77	211.95	213.2	212.57	216.37	213.22	207.67	212.85	211.76	206.31	209.84	216.33	209.48	211
210.39	205.45	206.91	211.36	207.7	208.93	206.79	208.38	208.53	204.49	209.09	205.4	206.4	212.03	205.9	208.82	209.49	206.66	209.71	204.8	209.17	211.07	210.12	207.55	209.69	208.77	210.8	207.11	207.13	207.38	206.28	208.21	209.71	208.69	208.66	209.69	214.11	207.58	210.97	209.16	207.66	206.67	213.2	212.52	208.07	212.48	210.99	210.06	209.26	207.57
200.16	204.73	204.17	208.16	205.12	205.93	201.39	200.12	201.52	205.4	203.49	200.26	207.09	207.25	204.18	199.87	204.96	206.75	208.68	203.82	201.58	202.66	204.15	204.98	203.87	207.39	207.07	206.63	203.41	205.27	203.95	204.54	202.21	204.74	205.4	205.4	203.96	201.73	205.87	206.34	203.54	209.54	197.97	199.38	206.74	200.97	201.2	201.34	206.74	200.16
212	214.55	212.26	211.18	209.09	212.17	212.58	209.6	213.16	211.01	210.38	212.18	215.42	210.24	207.26	211.55	207.01	211.35	214.59	211.74	211.32	212.93	209.21	213.61	213.76	215.39	212.4	214.57	213.21	214.08	217.65	212.2	215.3	207.6	211.03	204.21	207.47	211.45	208.93	212.34	210.22	217.18	211.88	207.3	210.73	210.79	211.27	217.78	212.41	211.99
195.1	195.94	200.63	194.21	192.1	194.09	196.36	194.71	194.13	198.26	195.54	193.97	196.55	197.6	193.34	196.59	197.11	192.05	196.05	197.22	198.44	194.18	198.85	193.84	197.54	194.88	193.44	196.57	193.7	198.25	192.97	196.82	196.18	195.5	197.16	194.39	192.72	192.96	193.7	200.13	195.99	193.81	194.64	193.77	198.61	195.93	195.62	189.95	191.98	195.66
204.97	200.42	204.25	202.09	202.92	202.74	206.45	201.21	198.5	202.12	200.97	203.37	201.88	202.62	204.29	201.29	204.72	202.15	204.89	200.73	206.22	203.25	203.87	202.45	205.98	203.8	200.76	200.99	198.67	203.07	203.56	202.68	203.82	200	206.01	207.32	201.47	201.7	204.23	201.37	201.58	203.79	202.05	198.27	202.74	206.21	198.01	206.14	203.01	200.63
213.99	209	214.38	209.46	206.48	211.95	208.11	208.88	201.47	206.24	209.24	207.63	206.71	204.95	210.4	212.98	210.96	210.12	210.09	210.58	209.88	210.19	206.78	211.97	203.79	209.04	213.75	212.69	209.2	211.55	204.98	208.1	205.49	209.18	210.94	209.9	207.49	208.51	211.42	208.7	209.58	209.87	209.87	213.96	209.22	210.46	212.36	208.47	212.11	209.25
199.04	200.89	202.54	203.21	199.38	199.77	202.29	199.54	206.04	200.26	200.37	200.89	198.75	201.45	197.96	204.25	200.48	204.22	201.82	197.2	198.33	198.12	197.18	200.17	200.33	204.06	205.2	202.27	202.47	202.09	198.04	202.28	202.16	198.03	196.35	201.17	200.96	201.31	203.05	201.87	201.52	195.65	199.61	203.17	198.95	199.85	200.86	198.65	199.97	199.96
201.68	202.9	202.65	200.31	202.78	206.22	200.41	200.1	207.73	200.63	204.13	200.7	200.18	201.77	205.06	207.47	200.83	203.92	203.38	198.96	200.09	201.27	205.45	206.46	202.88	203.54	204.36	204	202.93	202.9	200.96	202.5	204.8	201	201.17	199.88	202.85	201.33	201.29	202.37	203.12	203.44	199.73	200.82	201.43	202.52	203.15	204.1	199.71	202.84
210.67	205.69	205.36	206.89	205.35	211.68	207.54	206.83	213.6	206.49	202.01	209.17	207.71	203.69	209.85	210.91	208.16	207.68	212.61	206.41	208.69	206.96	206.34	209.51	204.01	209.88	209.17	212.53	203.88	210.04	209.96	204.89	212.36	210.36	209.34	214.4	206.81	208.51	206.59	210.94	206.86	209.17	209.97	206.65	209.7	210.35	211.17	212	207.93	209.45
200.4	201.06	204.36	205.45	201.7	201.75	202.92	202.63	202.17	200.81	204.89	200.93	203.8	204.38	203.79	204.75	206.63	202.14	203.18	202.55	207.4	198.63	202.47	207.24	207.69	201.03	202.32	205.45	205.46	205.37	205.37	204.72	202.3	201.43	202.57	202.57	208.33	204.24	198.27	206.72	202.29	199.14	203.49	199.91	200.71	203.28	202.5	205.82	203.88	197.29
216.63	221.58	218.12	213.93	219.86	215.83	214.7	215.97	218.57	214.78	218.45	215.33	219.74	219.95	216.98	222.18	221.71	219.35	220.44	215.51	218.19	219.01	219.44	220.19	217.71	218.73	219.54	216.89	219.21	218.09	215.08	220.34	220.35	216.81	216.79	214.17	215.14	215.34	221.93	217.69	218.64	224.96	219.5	222.98	217.05	218.46	213.6	220.75	222.3	219.31
209.28	205.74	204.37	207.45	206.85	208.95	211.94	210.52	207.6	206.23	200.48	207.47	204.67	205.47	208.8	207.19	209.47	202.78	205.53	207.34	205.02	202.81	207.13	211.84	202.54	203.67	208.01	202.96	204.88	203.96	205.91	207.37	209.73	207.05	203.94	209.09	201.82	206.98	207.06	205.24	203.84	206.64	202.57	209.83	201.29	206.3	206.61	206.38	205.27	206.45
206.37	207.63	205.49	206.54	200.66	210.13	202.18	205.23	205.43	204.07	206.76	203.81	204.08	204.69	207.8	204.02	202.95	203.7	207.06	209.13	207.85	203.59	204.9	207.18	203.78	207.95	211.04	205.47	203.44	202.93	202.16	208.03	205.04	204.44	205.25	202.1	205.6	204.53	202.91	206.28	204.04	209.35	208.43	204.42	205.43	203.98	207.25	208.55	207.19	208.54
206.18	206.14	211.23	206.22	201.34	206.18	209.42	207.37	201.81	203.3	206	208.93	208.1	203.99	203.92	202.54	204.83	200.85	208.9	208.53	210.8	203.93	207.79	205.09	205.22	204.82	205.86	204.23	203.36	205.5	202.07	204.09	207.32	206.28	204.24	203.99	200.52	202.84	205.23	205.32	201.12	203.92	208.24	209.74	199.6	210.59	207.28	203.9	201.36	206.9
207.1	207.71	205.41	206.98	205.99	212.64	207.41	205.64	205.37	206.73	210.09	207.63	210.13	206.4	206.96	205.74	206.83	207.68	209.86	205.43	207.47	207.36	205.93	205.7	206.34	208.33	206.62	204.66	208.18	199.8	206.08	206.78	206.76	203.88	207.6	204.32	209.15	205.63	210.4	210.69	205.37	206.25	202.35	208.95	206.47	203.12	206.26	209.09	209.39	204.08
203.07	201.53	203.44	202.63	205.24	205.3	202.45	202.79	202.08	205.21	201.36	203.63	203.22	209.09	206.36	206.16	204.83	201.63	209.43	203.61	203.58	203.23	203.24	200.61	205.83	206.36	206.66	200.69	204.56	204.83	198.24	197.81	198.28	204.65	204.89	204.05	200.3	204.87	201.8	205.32	203.36	203.94	206.6	201.08	200.91	202.55	201.83	203.06	199.62	201.5
203.55	210.65	203.08	204.47	203.69	201.94	201.95	195.98	204.63	205.17	205.09	202.4	207.79	203.84	200.77	202.77	207.33	204	203.48	205.47	204.61	205.06	201.6	209.08	206.29	209.32	203.9	205.88	205.77	206.67	205.6	203.53	202.24	200.86	205.21	205.77	204.93	206.33	203.21	198.08	207.93	208.54	201.84	201.67	203.67	203.79	206.28	200.59	207.64	204.09
201.54	201.93	204.55	204.41	204.08	204.24	204.69	205.72	203.88	198.46	203.83	205.75	201.99	204.85	205.1	204.38	205.15	202.27	197.69	199.82	203.66	202.53	200.66	206.88	199.87	203.59	199.67	197.24	202.85	202.7	203.32	202.64	208.81	203.68	207.02	202.76	207.31	208.17	203.83	204.96	199.73	204.32	204.25	205.31	205.11	201.67	198.81	202.1	207.85	202.62
206.44	212	206.15	208.44	204.8	207.64	208.8	210.55	210.83	209.06	210.38	209.76	207.5	209.58	204.31	203.74	208.48	203.33	209.96	208.23	207.37	211.64	208.2	209.86	211.41	207.66	216.77	211.23	214.21	205.36	210.7	211.39	209.25	211.02	208.07	213.02	207.4	208.94	209.99	207.79	211.44	210.77	206.55	207.17	206.87	204.28	210.85	206.3	210.87	209.16
204.09	204.06	201.46	204.84	200.78	206.09	200.16	202.03	200.05	202.31	206.83	205.58	206.81	202.27	206.56	205.74	201.74	204.57	201.23	202.57	203.1	204.12	203.49	203.05	201.19	202.1	202.07	204.72	204.79	203.54	204.26	204.36	205.72	201.73	202.42	200.82	204.46	203.26	202.11	205.23	206.46	205.78	203.6	203.95	205.94	204.72	203.58	202.36	201.63	202.03
207.58	213.25	209.72	210.51	212.54	210.81	207.78	211.25	210.89	211.31	208.35	208.26	210.73	205.85	212.04	210.72	211.59	209.72	204.82	207.66	212.23	206.09	208.03	206.2	210.04	207.48	206.85	211.34	206.03	205.56	205.98	211.01	206.7	210.99	209.41	211.77	209.57	207.17	208.61	210.84	208.79	211.93	211.49	210.08	207	212.28	210.04	208.27	206.36	212.58
208.61	211.8	210.05	211.83	214.52	215.84	212.11	210.04	208.82	213.15	206.57	212.92	211.99	211.53	214.69	212.98	210.08	213.38	208.34	212.85	211.96	211.19	212.78	207.74	211.34	210.8	209.59	214	212.63	211.95	208.69	214.63	210.59	210.54	212.14	212.75	211.89	209.82	207.45	215.7	211.86	215.49	209.16	210.57	212.77	210.91	213.58	218.9	209.71	210.96
200.38	197.13	196.23	202.62	201.08	193.49	200.12	203.58	199.68	196.99	200.47	203.04	202.13	199.03	196.91	198.48	199.36	195.97	199.89	199.01	201.64	202.16	201.9	200.9	198.25	200.86	197.64	201.23	201.2	190.46	205.54	196.91	198.88	199.28	198.65	200.93	203.24	198.51	200.5	198.71	200.05	201.4	198.12	199.04	196.65	200.21	198.06	198.06	202.57	197.96
208.17	211.37	208.74	208.14	206.38	211.99	206.04	205.49	209.11	205.41	206.22	206.4	207.89	210.84	205.35	208.74	209.7	207.18	209.49	209.64	209.38	210.15	211.08	210.33	210.26	210.84	205.56	207.33	206.1	206.46	210.86	210.57	207.97	211.9	206.67	206.73	207.93	207.82	208.29	211.31	210.99	209.82	211.78	204.7	208.44	209.83	210.38	212.89	206.86	209.81
205.37	207.65	206.14	210.25	202.59	204.75	206.94	207.99	213.52	206.1	206.09	207.93	209.14	205.4	211.69	208.03	206.9	206.96	210.81	205.39	203.67	210.46	202.84	208.56	209.35	205.35	209.29	209.1	207.3	205.18	207.49	211.98	207.82	207.7	204.56	206.7	205.41	203.07	205.92	207.18	204.81	204.75	205.4	205.8	205.52	208.89	206.39	205.13	207.9	205.64
207.58	202.92	205.71	203.92	202.57	205.96	202.3	203.62	208.56	205.6	203.92	204.98	206.28	203.67	204.35	199.95	205.54	204.3	204.1	205.86	203.84	203.31	204.37	206.97	205.61	201.74	206.07	201.12	205.79	211.18	205.19	205.9	208.09	204.22	204.15	209.12	208.74	210.43	209.14	206.8	204.76	202.51	204.66	204.39	204.17	204.17	204.81	209.22	203.53	207.04
200.08	198.69	204.85	205.22	198.49	203	199.6	204.71	205.66	204.66	204.06	202.75	198.72	205.7	199.92	203.85	199.92	200.6	204.84	203.5	199.07	203.31	202.73	202.25	199.11	201.29	203.39	199.13	200.83	204.83	204.27	200.76	199.34	198.58	203.71	199.81	203.21	201.53	203.91	201.98	202.87	199.12	199.64	202.87	199.67	199.16	198.04	201.69	198.46	200.97
203.13	206.08	200.09	206.31	200.42	206.44	201.43	198.21	202.54	202.1	202.56	200.86	207.86	203.72	200.97	205.81	204.83	202.38	206.25	201.38	203.58	203.13	201.96	203.52	202.34	202.82	201.76	201.56	202.83	202.04	199.5	201.22	208.59	204.7	204.78	206.9	206.53	200.46	202.11	200.95	201.19	203.33	206.46	203.78	205.25	208.53	206.79	204.51	208.61	204.04
215.54	216.22	220.37	217.94	215.4	218.5	220.62	220.56	217.33	217.87	219.07	215.22	220.84	222.28	212.29	219.54	212.22	220.74	217.11	215.91	220.98	221.09	217.22	214.66	218.02	215.33	215.62	218.89	216.59	220.08	220.03	217.1	221.19	220.16	213.57	217.73	217.44	218.79	214.17	211.96	218.94	214.47	215.98	213.4	220.45	214.2	218.87	212.01	220.62	218.5
207.37	208.23	202.2	203.84	206.7	206.23	201.58	204.98	206.02	204.32	204.45	204.84	202.76	204.25	203.17	206.3	202.66	207.17	206.98	207.87	207.01	205.41	200.42	207.65	208.38	206.38	209.93	207.18	204.61	208.31	205.64	203.85	209.37	206.13	202.39	204.43	207.34	204.55	204.73	204.44	204.19	203.5	206.28	206.87	204.5	202.89	204.89	202.72	206.68	207.58
211.16	205.99	213.77	206.2	205.28	207.24	209.65	211.14	212.08	204.44	210.53	205.46	206.42	206.15	210.68	212.89	208.24	207.51	208.48	210.51	212.85	206.33	206.79	210.78	210.95	212.13	211.45	205.53	209.41	210.47	205.71	208.5	204.1	208.68	210.07	211.27	209.04	214.26	208.29	213.24	209.13	212.49	208.76	207.75	204.47	207.79	207.48	208.63	204.33	209.81
211.95	210.38	202.86	211.35	209.77	205.05	207.35	204.59	207.17	204.98	211.29	211.2	209.43	207.21	204.84	212.27	205.38	208.05	206.11	204.44	205.64	205.57	208.04	206.01	206.63	202.26	209.98	207.3	210.44	203.13	206.38	207.84	210.13	204.99	204.66	204.36	206.18	205.95	206.27	214.47	207.97	204.3	210.99	206.16	212.2	206.51	206.55	210.12	211.1	206.18
199.88	198.04	197.04	204.3	199.38	199.21	205.7	201.46	198.44	197.99	199.15	203.31	199.78	199.18	199.89	204.67	198.9	200.39	198.8	200.14	200.77	196.89	200.01	201.22	200.23	199.44	199.52	203.48	198.51	195.7	201.06	203.91	204.82	198.89	199.96	198.29	196.23	201.09	200.05	202.94	203.02	198.75	201.14	200.5	195.62	201.3	203.6	203.16	199.71	200.63
202.24	195.06	195.96	196.92	195.24	200.53	195.84	201.3	201.95	197.19	199.35	196.93	197.72	195.92	199.71	199.16	193.66	202.23	198.8	197.16	200.78	201.37	197.83	199.89	202.66	196.55	197.08	201.28	199.06	198.17	194.09	200.71	198.54	195.97	198.32	199.81	195.18	201.64	197.85	199.1	198.2	195.22	198.96	198.46	202.75	197.52	199.99	191.01	199.05	191.72
195.73	195.95	195.58	200.07	197.32	193.19	196.08	191.53	199.43	198.51	198.87	192.4	198.63	196.06	195.55	194.41	194.65	195.2	196.52	191.05	197.92	193.72	195.17	195.24	197.69	192.11	194.43	190.65	195.55	195.47	191.17	196.22	193.08	196.09	193.51	196.8	192.73	196.24	198.52	197.18	192.97	196.94	192.02	197.53	196.17	196.47	192.67	196	196.28	197.42
203.6	207.47	202.74	201.85	205.89	200.64	200.71	205.1	201.91	205.5	199.96	201.64	207.55	206.05	203.69	204.39	199.38	203.8	203.62	207.46	204.22	202.87	205.07	205.54	202.09	206.6	203.91	200.71	205.27	202.22	205.47	204.77	202.33	202.18	199.51	198.29	204.91	205.11	202.97	202.72	200.81	201.82	206.92	204.13	204.59	205.89	202.58	203.23	205.66	201.37
195.15	198.41	198.05	197.79	197.34	194.47	200.72	196.11	188.49	195.68	194.76	195.51	197.95	194.41	196.12	192.74	196.32	194.86	196.45	196.62	196.05	197.31	194.79	197.95	194.77	194.68	193.24	195.17	199.46	199.28	193.5	196.36	199.91	193.3	193.02	194.65	192.42	193.47	197.3	193.81	198.13	191.66	194.15	193.96	193.58	195.07	198.75	191.57	192.43	196.5
219.69	219.23	222.13	218.55	215.32	218.86	220.44	216	223.02	216.13	215.66	215.42	223	220.13	215.68	214.87	217.88	216.2	218.43	213.89	216.4	221.82	217.8	218.31	218.92	218.5	215.9	217.81	214.12	216.66	215.4	220.05	221.4	218.92	220.99	213.89	217.46	216.48	222.21	220.28	218.11	216.83	211.19	218.46	219.38	217.98	218.14	220	216.78	218.72
206.39	213.8	205.24	207.73	204.22	208.49	206.01	216.16	211.02	207.2	209.06	208.37	213.48	211.49	208.28	208.94	207.51	210.87	212.78	208.98	208.38	205.25	212	210.9	210.63	208.53	208.38	204.83	207.02	204.05	204.99	208.55	209.87	208.02	210.64	206.13	209.57	210.79	212.92	207.5	209.32	209.41	206.5	207.47	207.99	212.51	212.04	208.31	210.5	213.28
211.79	208.81	209.74	206.82	206.51	207.07	213.02	207.24	208.84	210.44	205.29	210.22	212.18	208.24	209.84	209.4	204.21	206.64	212.06	207.15	210.31	213.28	210.94	210.6	210.35	212.69	211.88	209.04	210.03	211.21	208.03	206.86	206.91	207.71	206.47	208.65	206.95	209.71	207.86	209.2	210.79	203.55	206.96	201.02	210.63	209.06	208.04	208.29	209.74	212.4
205.82	206.1	205.4	203.91	203.79	209.15	209.84	204.98	209.99	205.67	207.5	203.3	203.69	209.62	207.76	205.23	202.23	205.62	208.47	205.02	208.48	203.27	205.74	204.39	207.87	202.81	204.33	209	208.14	204.39	203.81	201.61	208.65	208.42	210.85	212.07	204.23	206.89	208.55	204.85	205.96	200.86	207.92	209.12	207.71	203.26	203.47	208.13	205.02	210.52
217.92	219.73	218.59	215.86	218.61	218.88	217.6	220.78	210.53	215.26	216.1	218.5	219.64	220.14	218.81	218.68	216.77	221.46	217.25	211.2	217.48	214.87	220.72	216.26	222.59	219.81	217.01	216.57	222.14	214.66	214.11	215.51	219.57	221.36	218.98	217.7	217.64	223.22	218.03	211.72	217.74	216.89	215.39	217.48	218.8	219.07	216.96	221.49	215.98	217.79
195.58	192.33	199.77	199.68	195.21	203.2	194.44	192.91	198.18	196.22	196.81	196.88	200.05	193.72	200.43	194.1	198.87	202.59	192.33	202.01	201.96	202.09	195.8	190.96	198.24	204.27	202.85	198.5	197.6	194.6	197.98	195.41	201.51	195.47	197.71	193.88	200.01	197.35	196.08	192.34	196.47	195.77	198.05	193.85	198.88	198.59	197.69	195.81	198.68	192.4
202.67	205.63	198.17	203.65	206.16	206.06	201.03	206.54	205.51	205.85	202.46	198.99	205.04	204.98	202.65	205.84	204.01	203.7	204.41	204.68	203.57	204.41	198.81	205.43	205.7	201.05	202.84	205.07	206.9	204.16	202.74	208.08	205.84	203.24	203.42	203.22	199.29	202.67	207.49	204.67	204.97	203.73	203.22	202.76	201.83	201.58	201.48	203.04	205.21	206.49
208.61	212.09	210.83	212.49	212.33	210.64	216.02	211.92	212.78	213.89	212.22	213.25	213.24	208.38	208.35	213.83	207.63	211.88	206.46	210.78	214.95	211.69	217.33	216.45	209.56	215.23	203.91	215.06	214.12	209.11	209.62	212.19	211.99	213.11	212.21	213.48	214.27	210.55	217.1	211.79	215.5	211.99	210.77	217.01	214.45	216.05	215.32	212.91	215.54	215.95
216.71	213.25	212.01	216.43	214.91	212.19	207.62	215	212.44	211.19	207.94	216.56	212.99	212.65	210.63	209.94	215.85	210.78	213.82	213.34	215.54	213.16	214.03	212.67	214.66	213.35	209.57	211.65	210.93	212.22	211.53	208.51	210.24	212.42	212.6	212.42	213.86	213.07	206.58	210.75	211.97	210.48	215.51	209.34	214.14	211.03	210.78	215.68	213.09	214.19
210.71	212.87	212.86	209.57	211.88	214.46	209.52	211.03	211.44	215.24	216.21	211.78	209.62	216.08	217.41	212.72	216.35	216.5	213.7	213.14	213.65	210.94	214.39	221.76	213.37	215.33	215.36	209.13	210.98	210.87	209.88	209.45	213.1	208.37	216.14	211.35	215.97	209.04	211.26	215.25	216.31	214.94	214.86	211.51	212.01	211.35	209.18	210.39	214.55	213.01
212.5	208.47	206.13	205.52	207.86	208.76	202.3	202.6	207.08	208.92	212.21	204.17	205.67	208.72	207.81	205.34	207.6	204.9	206.76	209.64	204.7	214.52	209.73	204.51	208.45	205.37	210.47	207.05	207.64	206.24	207.73	211.39	210.03	208.95	207.88	207.41	207.98	208.55	207.7	208.24	207.18	208.52	212.32	208.2	206.67	204.2	208.03	211.89	209.61	204.52
199.33	197.5	197.23	199.24	195.88	200.62	198.45	200.51	196.99	200.47	198.76	204.71	197.32	195.11	197.68	200.27	199.32	200.78	204.15	198.63	191.48	194.31	197.2	201.17	203.13	199.86	201.46	195.59	199.9	197.62	199.45	200.99	196.78	199.13	193.5	197.82	198.21	196.2	203.97	200.32	199.71	198.23	204.18	201.73	199.03	200.09	195.71	195.6	199.69	195.59
212.9	213.11	211	215.69	212.05	210.99	212.17	211.48	215.03	209.76	213.75	213.78	208.47	212.94	210.49	203.82	212.54	213.59	213.99	217.16	208.93	213.37	215.1	209.91	214.21	210.77	211.57	209.61	215.72	214.63	215.5	216.76	209.86	212.76	206.09	211.39	216.28	207.76	211.25	208.91	213.67	209.93	215.96	206.5	212.11	207.36	215.24	209.54	210.27	211.94
212.95	214.45	215.47	216.46	216.39	214.01	215.17	212.06	209.94	214.27	211.51	211.07	208.94	212.05	214.62	213.66	220.54	209.31	217.16	213.55	214.8	213.42	215.9	215.81	213.04	214.6	211.12	215.07	212.2	214.11	217.08	212.39	214.16	214.63	215.84	215.65	214.71	208.41	213.96	211.52	208.21	217.06	219.85	218.79	210.37	209.79	213.9	214.39	210.02	209.2
198.98	198.67	205.48	200.99	199.33	201.75	202.81	202.56	199.26	202.98	201.52	199.39	199.99	202.26	200.54	201.8	200.43	202.92	200.61	201.62	203.92	197.05	199.09	195.95	201.47	200.14	198.13	200.46	200.46	204.1	199.73	199.27	204.61	200.63	201.49	201.55	201.49	200.27	202.01	203.27	202.63	199.92	196.34	197.97	202.91	201.27	197.58	203.2	200.05	201.6
203.27	204.6	202.46	201.83	202.54	205.37	203.03	204.49	208.58	203.33	200.47	198.87	202.27	202.62	205.02	202.93	203.46	209.91	207.39	206.35	200.07	207.86	201.6	200.34	202.57	208.36	204.94	205.01	200.81	202.85	200.45	202.03	202.05	199.77	202.49	206.54	199.93	204.67	205.24	201.85	200.45	203.04	206.27	205.53	203.06	197.72	202.64	208.95	205.55	203.04
205.95	208.85	206.76	207.77	203.86	205.38	207.67	209.65	206.26	205.29	205.32	208.64	207.58	207.69	205.5	200.72	209.02	208.85	202.96	207.04	206.06	206.34	203.99	210.45	203.38	208.58	207.62	208.04	205.71	210.38	207.34	206.3	207.6	205.42	204.25	202.65	208.57	204.21	204.75	206.88	207.03	207.54	210.25	210.57	206.35	205.5	210.11	205.64	208.65	205.2
204.09	209.73	215.91	202	206.44	208.58	204.32	207	204.67	207.81	208.23	215.07	206.13	207.25	204.97	207.66	207.78	207.22	209.32	201.41	207.02	204.41	206.98	208.39	209.63	208.96	212.03	205.35	203.78	208.42	207.54	209.06	206.63	211.06	206.55	210.38	208	208.44	205.26	203.38	206.81	202.94	204.43	206.86	209.98	208.51	209.43	205.38	206.33	209.74
207.89	207.58	211.35	213.24	207.7	203.16	211.05	209.69	207.01	211.93	209.23	210.1	208.81	212.97	209.38	209.59	206.8	212.05	211.11	209.87	209.25	212.25	213.4	205	207.84	209.7	212.45	212.01	212.81	209.03	213.43	208.49	206.15	212.15	209.64	211.81	211.43	206.32	209.15	210.89	211.59	211.32	208.06	212.64	211.56	209.29	208.15	210.41	210.18	209.84
205.66	207.2	210.74	210.95	211.27	210.68	211.17	211.8	208.27	205.8	208.26	212.25	209	209.31	211.53	207.31	212.53	208.32	204.8	208.27	207.11	210.09	207.58	208.21	204.39	207.28	209.5	210.11	204.3	208.34	205.92	206.63	208.51	209.2	210.22	205.07	212.41	208.35	210.24	210.06	212.1	210.63	211.99	208.54	213.37	211.92	207.23	209.58	210.1	209.78
200.12	199.64	202.41	200.89	198.2	201.24	200.97	201.39	200.95	202.32	203.1	199.8	199.2	200.88	197.05	204.46	196.12	202.01	203.97	200.72	202.84	200.93	203.62	203.54	197.22	207.06	203.83	204.31	199.39	201.51	200.96	201.73	198.07	204.35	203.75	199.43	201.46	197.93	200.12	201.2	200.43	200.83	203.84	201.39	199.06	201.79	201.54	198.19	202.57	197.37
215.85	211.89	213.02	207.63	211.07	216.34	213.12	211.14	213.46	210.23	207.12	208.35	210.63	207.46	213.79	214.12	212.85	208.9	207.71	215.11	207.33	210.34	208.89	206.55	208.85	210.27	212.88	214.53	214.75	209.58	210.86	208.93	211	210.47	214.32	210.98	214.75	213.14	211.29	211.49	213.69	210.01	213.4	211.43	216.67	214.9	212.94	208.58	209.04	205.94
203.6	199.25	198.13	203.87	199.58	195.98	199.41	199.72	196.93	201.92	202.43	198.35	198.97	194.76	200.96	203.02	197.69	200	202.8	200.74	202.5	204.19	193.69	203.15	199.63	199.32	198.24	196.39	200.89	204.84	202.51	197.66	195.67	205.16	201.48	198.24	203.74	205.67	198.86	196.7	200.74	196.25	200.2	199.74	200.06	200.89	196.91	207.37	197.71	204.49
211.25	208.68	212.16	210.54	215.72	211.5	211.06	211.11	209.72	214.49	211.62	216.55	210.08	210.25	215.67	211.15	214.28	211.81	211.59	207.58	213.92	215.1	208.84	209.82	215.64	214.6	210.77	212.08	211.18	215.44	210.18	208.97	209.02	217.7	209.84	213.22	208.2	210.19	214.57	214.27	212.88	213.64	214.55	209.57	209.5	212.57	212.94	211.97	211.26	210.46
200.09	203.88	203.1	201.69	205.71	203.04	205.59	202.68	204.73	206	202.95	203.72	200.86	202.5	202.35	201	201.66	200.14	201.43	207.48	202.23	202.97	205.69	204.55	206.3	204.07	208.58	205.31	207.06	206.15	204.88	204.43	205.57	203.62	203.14	202.13	199.03	199.31	206.82	204.26	200.02	202.11	202.28	203.81	206.21	204.6	208.96	206.31	202.22	199.91
201.74	201.19	191.23	203.26	197.73	200.32	203.42	199.18	200.95	197.62	198.67	202.39	200.13	200.78	203.79	196.83	191.29	197.02	200.43	197.52	197.39	199.07	198.21	199.26	196.79	196.55	195.9	205.07	197.79	201.16	198.23	205.87	197.76	199.61	197.74	201.15	200.33	200.42	197.55	200.67	199.25	197.59	201.62	194.82	201.41	198.83	199.13	196.74	201.05	196.16
197.47	200.22	197.86	197.53	200.29	197.7	199.61	197.97	201.7	201.51	200.34	197.72	195.63	198.24	203.83	196.54	199.99	200.3	197.93	202.45	200.74	194.1	200.25	194.28	200.09	199.87	198.76	196.85	197.15	195.55	195.42	199.11	198.67	201.27	197.29	197.9	198.49	195.43	201.9	198.62	196.27	201.1	198.49	198.17	196.43	192.14	195.93	195.97	199.01	201.2
209.47	212.59	212.92	213.32	213.8	212.1	209.02	212.12	210.38	214.22	213.1	215.08	212.72	208.24	213.84	215.58	210.18	214.56	213.93	211.64	214.28	215.76	215.33	214.44	211.32	213.22	211.65	212.42	210.9	212.3	214.35	212.67	214.63	211.67	215.13	208.65	218.33	216.52	210.17	214.56	214.3	212.13	214.09	211.46	219.17	215.83	217.17	212.01	214.95	213.4
208.54	210.35	207.6	209.07	210.24	206.79	209.93	208.56	207.67	210.1	209.41	212.92	206.31	206.33	210.07	209.92	208.69	205.07	208.59	207.69	204.39	206.23	203.03	206.04	205.27	204.89	206.32	206.37	204.26	207.52	213.98	214.4	209.43	207.66	204.68	209.02	213.31	204.99	209.02	206.95	205.23	207.05	207.59	206.82	206.68	203.02	208.25	208.18	205.12	204.45
208.11	209.32	207.34	210.53	203.4	207.6	209.94	209.16	206.76	207.55	203.94	208.68	210.38	209.95	208.96	206.02	210.21	210.22	208.6	211	208.73	211.99	207.43	209.12	205.96	207.93	211.8	209.7	212.23	211.42	209.39	206.34	208.15	206.99	210.23	210.88	209.08	206.7	205.55	206.14	207.89	209.09	206.85	209.96	209.72	210.68	210.01	210.18	209.84	206.52
212.54	213	213.93	212.21	207.38	211.39	210.36	211.48	211.13	213.47	213.52	212.77	208.66	207.3	213.21	211.53	210.4	214.01	213.57	209.64	204.07	209.49	211.73	209.77	214.66	213.41	213.2	209.7	210.13	214.82	211.49	211.95	211.43	214.24	215.08	215.9	212.05	208.72	214.34	206.13	207.99	211.25	210.61	212.19	208.52	207.07	213.81	210.03	211.29	214.38
208.7	208.36	208.08	210.37	207.25	209.21	208.43	209.89	210.86	210.67	207.88	211.15	207.05	208.08	209.52	207.8	209.26	207.89	209.52	212.94	210.55	205.63	207.63	210.37	211	204.47	208.24	210.17	210.36	209.73	208.88	209.86	207.37	205.47	211.17	203.18	206.45	207.01	208.89	204.6	207.74	211.52	208.9	203.76	210.22	207.2	208.3	211.36	210.37	210.56
214.5	218.69	219.39	219.42	217.66	216.18	211.97	218.69	221.73	217.62	215.63	217.87	218.56	222.45	217.56	212.09	216.2	220.23	215.09	216.78	214.69	218.53	218.21	217.15	217.54	219.25	219.29	219.18	218.2	218.15	217.4	216.03	220.23	217.13	220.87	217.83	212.96	213.64	214.73	219.46	219.87	218.31	219.8	218.15	224.28	222.28	216.61	215.3	216.61	214.59
213.67	210.69	210.01	211.74	213.26	209.86	214.93	214.71	210.27	213	210.21	208.93	211.44	213.38	214.46	211.56	212.91	209.13	214.75	212.8	214.63	209.96	211.87	213.84	210.65	209.33	214.68	211.27	212.06	212.16	214.77	214.07	212.16	206.22	207.63	214.14	211.04	210.4	211.35	216.59	212.94	215.09	209.92	207.82	214.38	210.88	211.34	214.49	216.98	215.43
205.4	206.39	202.58	201.71	204.42	202.52	205.52	204.08	204.51	204.25	201.19	199.91	197.94	202.07	203.58	197.64	199.04	206.36	201.17	199.55	199.19	198.16	206.53	201.36	199.88	201.84	202.15	201.91	206.61	201.33	202.67	204.59	205.81	203.27	204.64	203.6	203.67	200.86	201.9	203.26	202.27	205.7	200.81	200.94	199.83	199.86	204.97	199.59	200.64	198.93
214.7	210.9	214.58	214.43	214.44	207.97	212.97	212.79	209.1	212.43	210.68	210.18	210.26	209.21	212.44	207.18	206.97	210.65	211.43	214.54	212.84	209.8	211.22	213.16	211.4	211.4	209.02	211.68	214.07	212.59	207.75	210.47	214.28	207.8	210.8	216.37	214.1	212.37	212.35	211.18	212.59	206.45	212.11	210.4	208.82	211.2	211.96	207.6	213.25	214.28
198.82	199.3	201.91	199.08	204.27	195.53	202.94	196.41	200.74	195.84	198.79	198.46	203.32	202.37	198.79	201.41	196.01	204.35	200.58	198.86	204.28	201.67	194.52	200.52	204.71	202.17	196.12	201.5	200.82	200.75	199.39	202.08	194.73	203.56	200.38	197.97	200.08	197.57	200.59	201.96	201.6	197.44	198.61	202.68	200.79	204.46	200.48	205.36	204.72	197.1
207.36	210.27	210.19	208.81	214.75	209.46	213.38	207.82	209.99	210.01	207.21	208.84	203.43	207.76	208.29	201.09	209.38	205.76	207.47	207.03	208.2	207.63	207.69	207.14	210.9	205.94	205.05	209.62	210.39	202.59	203.59	208.14	201.95	209.24	203.3	208.15	208.36	207.33	208.41	204.51	207.23	209.56	211.04	208.62	209.58	204.34	209.32	206.55	204.27	208
211.53	213.27	214.97	209.47	213.26	214.1	212.72	211.21	210.9	212.63	209.99	211.6	212.58	213.73	214.53	213.3	211.07	214	217.33	210.65	212.77	207.75	206.17	212.51	211.8	213.61	209.83	215.03	210.07	213.82	213.17	210.58	211.09	212.28	214.44	213.42	208.24	206.82	210.3	211.92	210.3	211.31	209.5	212.1	206.31	211.5	213.98	210.49	212.65	210.8
201.04	200.67	201.52	196.97	200.51	201.85	198.02	199.28	205.09	201.14	200.89	200.23	198.67	202.41	202.18	201.62	201.49	203.48	197.35	200.77	201.87	193.13	196.82	201.27	200.21	199.77	203.18	202.01	203.28	196.58	203.57	199.24	206.37	199.94	197.42	203.85	201.48	196.43	195.25	201.67	198.77	203.92	198.42	197.8	200.75	200.44	199.64	197.86	196.59	198.21
191.52	195.74	196.76	190.91	197.07	194.16	194.46	196.61	199.42	197.13	194.35	196.29	191.04	192.7	193.28	195.39	193.44	194.12	190.73	193.23	196.91	196.29	192.48	195.42	193.33	194.28	192.93	196.44	197.29	193.12	192.95	196.28	194.92	196.93	198.1	195.16	196.9	197.97	195.67	194.39	195.6	195.78	193.08	192.3	196.84	192.43	193.87	195.02	195.58	194.98
199.33	203.8	204.02	204.81	204.66	211.63	207.54	204.22	207.74	204.64	199.64	204.1	199.08	204.64	206.35	205.89	202.39	204.09	207.43	203.22	200.95	199.61	204.84	203.67	201.34	200.62	200	203.33	199.48	205.5	202.22	203.6	202.67	200.38	204.85	206.09	205.47	203.11	203.37	203.03	204.78	204.82	202.91	204.05	204.54	207.69	199.69	208.97	202.01	201.93
211.4	211.9	211.32	212.85	209.88	210.92	214.2	215.79	209.3	211.04	212.38	207.27	210.89	212.97	208.24	208.32	212.05	213.39	211.22	215.85	211.63	212.14	210.66	215.26	210.13	208.49	214.14	209.15	209.95	210.69	211.44	211.03	213.78	208.73	214.58	211.98	209.83	210.56	213.95	213.19	211.29	211.85	210.48	210.74	208.76	212.06	211.55	209.95	210.07	210.74
193.48	200.04	198.63	203.37	198.69	195.5	196.64	196.82	197.42	199.07	195.81	199.59	201.36	197.44	197.24	201.16	200.65	203.94	202.7	203.19	198.36	199.56	197.22	196.43	199.79	197.45	199.65	199.79	198.3	198.05	196.59	197.18	197.83	199.5	203.16	198.17	197.41	198.7	198.25	204.21	195.37	199.59	198.88	197.92	198.09	198.64	198.72	195.25	198.71	201.79
208.42	208.49	209.92	205.3	205.7	213.73	205.89	208.82	206.18	205.23	212.2	205.93	208.51	208.74	212.14	206.99	209.67	207.07	205.01	206.42	207.73	206.5	212.23	207.17	209.8	209.6	209.3	207.71	208.37	209.13	207.51	207.75	208.54	211.37	207.26	209.34	205.8	205.1	209.12	212.04	207.79	208.86	208.38	207.99	209.35	211.5	209.36	208.91	210.09	205.23
211.06	214.21	212.28	206.63	216.89	211.8	209.75	212.6	219.49	215.24	209.97	214.51	214.99	211.55	210.5	207.36	208.39	208.62	218.01	210.87	214.07	216.77	211.64	208.95	210.44	212.83	213.84	213.49	212.67	206.33	211.75	211.06	214.15	213.28	212.41	213.87	210.19	207.88	214.26	215.04	213.45	209.41	215.41	211.55	211.86	215.73	211.18	215.27	210.04	205.78
209.17	209.98	208.01	215.51	209.41	209.44	208.46	209.83	208.71	206.34	204.96	204.46	205.88	207.11	208.87	206.38	207.97	209.38	204.98	207.48	208.42	210.66	209.75	207.31	207.21	206.83	206.98	206.2	209.12	204.35	207.71	208.87	208.57	211.24	208.15	208.2	205.8	207.76	210.06	208.89	206.28	209.45	207.14	204.19	207.93	204.28	207.47	210.55	205.2	205.02
213.47	208.81	212.82	212.93	209.86	212.54	215.95	212.43	213.28	211.96	213.59	212.15	209.16	209.65	212.34	210.96	218.4	213.6	211.45	209.21	211.38	208.05	207.56	213.03	207.91	210.6	210.94	211.37	211.06	213.01	209.42	206.36	209.99	215.52	210.63	212.79	213.9	215.53	213.73	213.11	215.46	211.53	210.32	206.35	210.15	214.24	210.37	209.81	211.16	212.82
[truncated: 250 more rows]
[truncated: 150 more columns]
