# Supplementary material for: Genetic dissection of main and epistatic effects of QTL based on augmented triple test cross design
Source: PLoS One. 2017 Dec 14;12(12):e0189054. doi: 10.1371/journal.pone.0189054 (PMC5730204; doi:10.1371/journal.pone.0189054)
Supplement: S6 Supporting Information — (ZIP) [file pone.0189054.s006.zip › z1_1400_0.2_5.csv]

208.08	208.54	206.93	211.14	206.29	208.36	209.46	208.58	203.76	213.83	204.88	209.16	206.12	207.17	210.48	205.39	210.02	205.75	207.71	209.31	209.04	209.11	205.8	210.33	204.32	204.58	203.93	205.24	207.97	206.77	210.29	211.48	208.77	204.54	205.34	204.47	208.37	208.85	211.64	201.42	210.81	207.19	208.12	205.95	207.36	205.16	203.99	214.65	209.44	208.45
208.66	204.32	201.28	203.58	200.38	210.26	208.41	206.77	205.48	210.9	206.96	209.94	214.66	206.75	206.62	209.03	210.06	215.36	214.32	204.44	206.04	213.49	212.76	208.12	213.99	206.25	201.99	211.31	211.39	213.06	208.5	206.01	208.68	207.92	207.74	215.09	209.99	214.03	208.35	203.67	205.12	206.36	210.22	208.97	208.3	208.18	209.03	205.89	212.02	207.59
210.91	218.37	210.36	215.91	218.01	214.01	211.43	219.74	214.26	207.13	218.76	222.01	209.47	214.9	212.64	218.01	213.03	217.87	212.86	209.74	211.08	212.38	212.26	215.68	213.71	216.17	216.36	210.49	206.47	213.57	214.79	216.83	219.61	211.97	216.4	214.34	205.27	217.78	215.29	210.92	210.29	219.35	213.65	216.77	204.13	214.77	216.92	208.87	212.62	206.99
194.56	202.4	197.73	199.83	195.21	197.64	196.96	197.28	195.75	198.09	198.42	194.67	201.15	201.83	202.12	199.76	206.12	196.28	194.3	196.07	198.66	206.58	199.74	200.42	194.87	192.02	194.26	194.59	198.03	198.92	199.9	200.46	199.09	199.57	200.25	199.87	193.72	199.98	197.17	198.66	200.8	200.43	203.7	199.07	197.45	201.22	197.51	195.25	197.04	202.31
204.13	199.46	200.39	204.56	209.19	202.36	199.86	209.89	208.91	209.96	204.45	201.69	201.15	202.89	202.5	200.72	201.38	206.38	209.9	198.03	202.84	203.71	207.6	200.92	195.83	205.37	206.3	204.07	204.2	204.77	205.01	201.78	205.39	204.3	207.67	201.25	204.99	199.91	211.96	207.64	200.17	207.39	201.07	209.5	204.86	207.69	206.75	201.49	200.23	204.9
204.26	200.99	195.72	195.36	201.85	203.81	193.4	196.56	199.63	196.41	194.6	198.9	198.12	194.49	202.49	196.86	194.7	193.9	196.4	194.59	203.84	198.88	194.47	206.25	203.73	199.84	201.71	202.13	204.57	196.66	196.27	195.53	202.43	197.07	198.9	202.39	200.8	204.03	198.18	199.47	202.62	202.53	197.83	201.91	195.95	203.35	200.15	198.55	200.38	201.86
211.87	207.37	212.09	204.05	203.35	209.96	207.56	208.47	209.98	210.58	207.59	209.43	206.94	207.75	209.31	206.38	212.93	211.7	211.79	215.44	211.72	207.12	206.59	215.49	214.02	204.31	202.73	208.79	202.88	206.78	212.15	206.72	205.66	205.18	206.09	206.12	209.7	210.89	209.68	201.66	213.31	207.9	213.88	211.02	205.6	209.13	208.75	209.21	207.12	203.42
209.88	213.39	217.15	207.62	209.24	206.98	210.55	212.14	223.49	206.54	210.96	204.59	211.83	204.2	211.84	208.9	211.03	218.21	210.85	217.6	207.11	214.18	210.07	211.6	214.59	212.66	209.32	208.75	210.7	210.84	206.8	208.5	213.67	208.23	208.57	213.78	210.98	214.78	210.06	211.27	217.88	210	211.66	212.64	213.8	216.9	213.54	214.34	211.17	207.43
218.39	207.66	209.55	205.69	206.76	203.51	203.13	211.35	204.76	214.96	204.29	205.5	208.96	205.49	205.77	208.99	211.73	211.85	201.77	203.17	209.6	206.19	211.57	209.29	207.52	209.27	205.12	204.78	209.73	208.58	202.05	205.68	203.85	204.43	202.6	203.42	206.1	211.62	211.42	209.19	209.69	207.74	210.33	212.8	205.14	205.89	203.79	208.73	202.29	205.15
203.21	194.44	210.66	202.28	203.58	195.66	206.34	202.97	204.93	205.15	204.86	201.49	203.63	202.2	204.07	206.51	199.71	204.38	205.17	208.57	208.93	201.63	208.66	205.61	199.64	206.46	202.64	204.52	206.39	203.05	204.01	203.35	208.96	201.23	202.63	207.19	201.16	208.39	198.03	206.12	204.1	215.99	199.49	207.28	204.49	200.53	197.33	198.73	203.56	204.45
190.78	198.63	199.97	201.9	193.75	200.13	193.61	204.09	199.76	202.65	199.69	201.49	199.44	204.48	201.58	199.34	201.66	201.58	193.91	197.61	200.65	204.73	197.37	196.09	201.2	202.28	202.84	201.18	196.43	205.7	200.61	195.86	198.05	193.14	197.48	202.88	199.62	196.28	198.18	201.25	200.67	196.21	199.22	201.58	200.45	209.62	207.53	194.57	201.67	201.2
207.05	209.68	203.6	207.72	210.84	209.64	203.51	208.88	200.61	210.7	211.49	212.59	204.57	213.75	219.86	213.38	211.58	207.07	207.25	211.48	206.37	208.38	216.2	208.02	206.29	208.56	205.67	203.18	210.71	211.41	213.45	208.97	211.86	209.87	211.01	203.95	206.97	205.02	208.77	213.95	214.02	209.51	211	207.85	206.71	211.4	205.98	206.49	206.33	207.81
214.54	208.46	209.77	211.48	207.72	212.62	206.33	202.01	209.09	204.22	203.12	209.44	214.3	207.18	212.43	209.06	209.26	202.59	206.96	210.53	208.92	202.64	211.55	214.19	207.55	207.48	212.28	209.06	209.5	207.01	212.46	207.81	204.7	201.73	206.24	206.11	209.94	204.14	203.74	213.96	206.09	206.79	202.51	211.18	201.3	206	206.07	204.1	207.97	205.39
216.15	208.68	223.31	219.63	214.98	215.51	216.88	212.25	220.63	215.69	221.03	213.57	221.57	211.05	224.45	219.16	208.19	212.66	220.31	218.43	215.4	213.84	215.67	214.17	214.34	217.05	212.83	222.38	211.88	217.83	218.24	218.61	218.16	219.09	224.1	223.33	220.76	213.18	213.68	212.47	216.78	216.5	217.01	224.79	219.67	225.67	218.23	212.86	224.01	219.47
204.38	194.93	204.63	199.08	196.3	204.01	200.01	204.92	201.42	197.22	200.73	198.18	206.11	199.22	198.54	206.52	200.18	205.34	202.77	198.45	199.21	199	207.48	202.73	198.06	201.42	200.75	203.3	206.58	200.88	200.05	200.01	197.74	206.09	201.5	196.25	201.79	193.82	199.82	201.48	202.78	203.88	202.05	194.59	193.79	200.85	202.03	195.1	204.02	210.47
199.61	196.28	197.3	198.95	209.06	207.39	195.04	198.58	202.37	207.66	200.41	204.55	199.63	204.32	203.09	205.81	200.3	197.44	202.26	202.43	199.85	199.68	196.25	200.51	201.46	201.39	201.48	202.52	200.23	200.08	196.27	208.86	198.92	201.59	202.08	200.96	202.76	193.46	198.78	197.65	204.22	204.26	194.79	199.74	201.67	204.66	201.87	209.87	202.43	198.48
194.78	195.68	203.15	202.78	198.3	203.57	206.86	201.67	207.17	203.72	202.31	206.6	203.78	202.23	207.86	201.86	208.78	206.72	201.58	206.53	201.74	206.54	204.98	205.26	205.03	200.79	206.74	204.49	199.71	200.44	204.19	199.7	201.19	201.97	200.17	206.07	203.99	207.83	198.25	203.48	200.06	205.89	206.9	199.64	205.24	203.84	211.44	199.21	200.19	203.98
201.35	203.72	199.02	201.59	201.64	200.99	195.31	197.7	198.38	201.14	193.65	200.53	198.62	204.72	198.4	209.3	200.47	203.62	202.48	204.29	198.88	204.59	202.34	195.43	200.42	209.24	197.57	199.37	206.56	200.58	198.42	202.44	198.01	192.83	200.4	200.21	200.18	201.92	199.38	200.8	199.99	200.17	196	199.4	199.95	193.1	197.08	196.53	199.87	205.88
210.7	202.36	207.2	210.05	205.17	212.12	201.69	208.02	214.8	203.61	207.32	205.29	207.56	205.44	214.36	203.53	206.17	210.68	201.04	211.3	207.68	205.31	211.96	205.94	209.6	209.41	206.32	211.35	210.42	212.98	205.52	207.66	206.78	213.38	213.5	206.1	212.44	205.76	207.67	206.67	204.16	207.43	211.01	208.36	206.94	211.28	213.21	209.73	210.73	210.05
214.09	201.54	203.56	204.07	207.09	213.99	212.84	208.21	216.13	204.71	215.66	207.15	205.69	205.62	209.58	213.01	214.8	211.23	206.08	208.08	204.45	209.84	204.46	209.83	210.48	208.47	209.45	204.17	210.88	208.09	216.44	202.41	208.59	206.98	213.39	203.59	213.61	214.94	208.95	208.68	209.66	207.4	205.59	212.26	209.96	209.68	212.82	204.69	204.66	211.01
207.48	213.69	206.3	204.98	207.5	207.48	201.66	202.39	204	213.02	205.55	205.57	206.26	203.07	208.13	203.65	209.58	206.46	207.36	209.29	208.92	207.56	205.91	199.1	201.87	215.53	207.41	205.5	205.29	206.92	210.6	208.93	204.06	208.45	206.84	204.16	211.3	201.36	202.89	214.76	206.76	206.97	208.21	210.48	208.72	207.87	208.86	209.68	209.48	207.01
193.69	192.66	184.94	196.55	192.72	198.86	194.53	196.85	196.09	191.48	196.38	196.05	195.55	192.43	198.67	193.91	191.88	194.77	190.43	192.25	197.78	191.45	187.81	192.05	198.42	191.18	198.48	192.95	206	191.65	193.49	197.43	198.7	187.78	196.14	188.54	191.53	191.41	198.86	196.32	187.3	193.83	188.82	193.15	198.84	195.93	187.98	195.34	194.9	190.08
209.69	211.02	210.79	210.01	211.47	214.89	211.7	209.26	213.07	206.58	209.21	210.77	206.37	210.73	209.91	213.27	212.86	217.48	204.57	210.58	212.78	213.04	210.75	211.45	213.81	209.78	215.07	213.29	213.35	211.66	214.49	209.32	210.65	214.87	212.35	211.59	210.53	209.84	212.92	204.61	211.73	217.01	217.87	217.7	213.19	204.37	217.28	212.06	214.35	214.21
215.81	218.15	206.66	206.24	209.76	212.25	212.12	213.14	213.72	207.19	216.73	206.73	214.77	213.86	214.28	210.64	217.18	206.75	210.15	210.08	218.72	210.42	210.06	210.35	210.08	210.14	212.55	211.44	218.17	216.89	219.39	209.24	207.21	220.23	206.97	213.48	210.94	213.49	214.99	205.79	209.09	211.73	203.02	212.21	210.19	206.7	212.81	212.6	215.84	210.49
219.94	213.84	212.81	216.23	211.26	215.74	216.75	212.32	212.6	209.12	214.92	211.57	213.87	212.05	208.63	212.12	213.85	214.14	214.07	211.31	210.35	214.23	217.72	212.5	223.55	212.08	214.15	214.33	215.78	212.6	216.99	217.98	209.38	214.41	208.12	211.99	214.93	215.1	211.67	212.38	215	218.64	210.87	213.55	213.17	211.13	217.38	211.21	216.77	213.75
202.94	202.89	209.44	204.3	199.51	206.17	205.83	202.58	203.59	203.92	202.97	204.78	204.63	205.86	205.2	203.79	208.97	208.19	208.82	206.82	204	202.1	192.63	206.21	201.92	201.94	202.95	207.22	205.25	199.59	199.84	209.27	201.32	206.29	201.45	204.61	205.27	207.28	203.67	199.75	203.89	202.82	203.64	203.26	200.18	206.94	208.25	200.08	208.98	204.87
210.74	214.86	211.32	206.68	215.17	207.86	216.92	211.93	212	208.15	215.67	214.16	208.96	211.42	218.17	213.5	212.47	211.92	215.58	219.52	213.82	214.31	209.78	215.05	212.96	213.59	207.98	207.37	214.91	214.75	211.55	214.24	216.21	209.58	215.05	217.01	216.27	218.26	212.22	209.32	207.91	206.17	212.94	212.15	211.6	216.08	217.84	211.77	223.26	212.17
206.27	200.03	197.35	201.75	211.7	203.89	210.33	196.52	205.96	196.32	206.72	209.63	209.12	203.12	202.34	205.24	205.53	198.22	207.52	196.2	207.51	200.18	210.49	200.5	203.38	202.27	203.83	200.35	206.54	197.22	207.29	197.79	208.96	203.17	194.38	203.52	208.89	202.35	199.89	203.33	206.54	209.89	205.29	209.07	200.53	197.03	200.19	203.98	201.8	199.27
211.69	216.22	207.42	209.17	214.37	209.91	210.69	211.63	206.16	214.29	209.63	209.15	219.15	209.46	216.54	211.89	213.14	214.73	216.48	215.39	214.43	208.35	219.85	215.07	212.23	206.41	203.13	206.53	211.96	207.98	210.46	202.71	210.61	216.68	207.86	209.63	213.55	218.13	211.12	206.7	214.85	216.84	211.02	215.18	215.95	211.58	209.41	208.66	215.3	212.46
204.67	208.57	210.66	206.02	205.01	211.16	206.84	208.53	208.81	208.86	210.12	211.05	210.8	211.29	205.36	213.03	208.97	208.69	206.32	214.83	206.18	206.08	202.37	215.18	213.89	218.14	211.17	211.59	202.42	212.91	207.62	202.72	203.99	206.62	211.58	207.25	206.56	205.97	208.33	208.96	208.19	215.79	213.16	208.02	212.25	209.65	207.34	209.74	207.76	205.44
202.69	199.86	203.25	194.42	198.24	201.92	200.99	202.92	202.36	205.77	202.82	199.28	199.58	197.66	203.33	199.57	197.99	199.47	205.29	200.21	201.75	202.07	204.2	191.24	204.09	200.47	198.87	201.25	207.72	194.53	198.45	198.05	204.22	200.99	199.93	203.88	202.77	196.81	204.18	196.69	201.86	198.39	200.06	196.37	201.61	208.59	193.73	198.92	205.6	200.71
207.82	213.18	213.58	214.5	217.14	214.35	201.76	211.61	218.5	212.77	214.43	204.35	208.87	210.77	207.76	212.86	209.35	209.1	214.42	210.68	210.54	216.25	207.75	204.92	218.45	210.94	214.26	216.97	206.48	207.94	203.82	217.48	209.16	211.35	210.24	210.71	209.41	218.42	221.02	214.71	212.15	211.66	212.54	204.11	205.73	209.57	217.4	210.68	211.88	210.2
210.76	197.36	200.2	204.49	194.16	202.01	198.03	203.3	199.77	200.17	203.8	209.06	204.74	207.82	205.5	207.94	201.6	204.55	205.98	205.41	203.94	201.59	205.25	206.05	207.26	212.24	204.02	206.46	203.47	207.8	203.51	203.19	211.83	202.57	203.71	211.15	204.34	208	195.14	198.63	201.04	202.01	204.37	194.85	205.35	199.52	203.15	202.8	201.98	205.65
206.09	201.55	203.64	207.72	198.68	203.74	203.48	201.97	211.02	202.44	203.01	209.4	206.44	203	202.21	195.68	203.34	200.41	204.23	199.99	203.33	208.05	201.09	200.3	210.84	200.64	203.63	203.16	204.7	200.17	200.11	205.77	208.44	200.84	204.04	204.04	201.72	196.26	205.28	202.46	209.37	197.63	201.97	198.51	199.03	199.32	202.95	206.11	211.24	211.14
218.65	214.35	213.71	223.87	217.88	212.45	219.75	219.02	214.75	214.2	209.28	212.06	217.17	209.62	218.24	217.33	214.04	218.78	209.4	217.2	213.55	205.32	218.58	210.72	218.88	210.88	212.97	209.62	210.07	213.28	208.93	218.63	212.01	216.05	215.13	221.07	212.71	215.64	215.71	205.23	213.43	215.33	217.68	213.23	212.49	210.92	217.2	216.4	212.99	212.22
210.08	204.27	207.32	206.17	207.77	203.75	202.58	213.7	209.22	203.81	202.27	195.41	203.4	205.55	210.02	202.79	203.91	206.77	202.52	202.49	207.37	202.79	208.78	200.57	204.08	200.46	206.99	200.59	205.66	199.05	199.96	203.03	201.48	198.43	198.86	207.25	199.88	206.31	203.06	205.27	197.23	203.19	210.35	197.11	204.11	209.19	205.02	206.01	206.27	208.85
220.39	218.86	216.87	218.56	215.18	215.42	222.1	218.54	208.22	209.18	218.42	223.66	220.26	213.74	215.32	225.08	214.42	218.61	214.58	216.35	216.43	218.87	219.93	221.51	219.37	217.92	217.45	214.61	213.92	213.14	217.86	211.82	219.93	218.22	215.29	219.81	220.08	213.63	217.54	220.4	213.8	221.16	213.53	217.14	220.09	216.19	218	216.01	216.82	217.9
201.55	205.8	200.83	203.15	212.89	203.08	202.86	212.86	208.73	203.21	208.09	207.28	207.19	206.42	207.4	207.19	212.92	199.25	208.19	206.25	207.42	214.1	206.11	206.14	204.61	209.23	208.87	210.9	208.87	210.85	207.9	206.99	204.59	208.22	201.51	207.17	213.45	202.21	200.27	208.34	214.19	206.83	211.47	215.88	206.41	209.81	209.14	205.49	209.28	199.59
206.42	209.94	206.34	208.41	203.01	215.61	207.34	198.91	205.68	203.57	212.64	205.63	210.31	209.17	209.59	205.05	202.4	207.05	208.31	210.1	204.2	216.24	209.48	209.55	213.6	199.9	206.79	208.74	209.6	204.17	209.16	211.62	207.99	210.53	207.16	207.8	207.8	213.21	200.65	204.62	208.5	213.56	210.6	203.52	206.01	204.53	207.58	206.36	215.61	205.87
205.45	202.51	197.82	207.02	201.38	203.6	204.37	201.74	196.63	202.1	203.93	199.04	203.98	201.61	198.08	208.46	206.57	203.89	207.38	201.4	200.75	198.76	204.37	204.73	202.64	205.51	200.83	202.89	204.09	205.49	197.19	199.85	203.71	203.79	204.54	197.71	199.07	194.97	204.68	199.73	203.11	202.9	206.77	198.36	207.23	198.67	198.03	201.17	194.88	204.75
199.18	210.13	207.56	211.52	201.45	201.9	205.38	209.05	209.12	202.8	206.47	207.55	206.99	211.96	211.1	208.32	207.99	207	207.9	207.92	207.96	207.24	199.75	205.14	202.18	200.4	203.12	212.32	212.96	207.27	208.84	210.14	212.58	205.13	207.63	209.86	212.92	211.45	209.73	213.87	210.31	209.07	207.19	209.5	207.78	203.11	203.8	204.5	211.42	209.8
206.09	207.12	206.4	208.33	203.43	209.14	207.19	211.5	202.74	211.69	210.1	214.02	211.74	209.85	204.74	208.93	198.95	210.3	207.45	209.76	211.09	202.3	204.5	208.23	207.91	203.97	209.42	203.68	212.33	208.59	202.61	204.78	208.91	204.8	210.99	205.2	207.15	211.3	206.54	206.51	208.57	203.52	214.05	206.39	207.41	204.26	210.85	206.68	208.76	208.99
207.23	196.62	201.97	203.75	195.2	198.58	200.08	200.22	196.85	200.13	203.64	199.76	198.62	196.33	193.82	201.72	198.77	202.32	195.09	207.29	198.7	201.67	200.81	195.46	200.08	201.25	205.1	199.94	206.18	198.57	206.38	200.42	202.76	199.32	198.52	201.11	203.12	193.84	201.59	204.3	198.61	204.01	194.95	200.51	193.91	205.27	198.73	199.29	202.65	196.02
208.07	210.78	211.15	205.02	206.33	209.1	212.67	203.47	202.86	204.53	201.52	208.3	202.19	202.01	210.98	207.23	209.12	210.32	208.74	209.31	203.29	209.69	217.12	209.83	211.97	207.44	208.55	207.8	206.21	207.89	211.79	206.37	207.36	208.78	207.36	209.99	209.49	208.25	199.99	205.42	206.92	205.52	203.52	208.04	205.58	208.65	208.49	210.93	205.03	201.82
201.53	204.27	199.75	196.92	202.85	203.07	203.05	204.21	204.8	202.29	201.54	203.14	201.44	204.66	204.25	202.05	201.74	205.66	202.68	202.21	201.62	197.85	201.4	204.77	201.8	205.01	201.04	198.36	199.81	200.07	202.02	204.69	200.95	208	206.14	204.39	201.54	209.85	201.17	202.18	207.97	211.06	200.49	201.22	199.44	208.05	204.46	198.49	199.57	200.16
217.79	215.98	215.2	219.04	213.15	218.58	221.5	216.77	212.9	218.24	212.56	217.99	213.84	221.79	215.3	221.52	216.38	214.43	217.04	213.86	217.38	217.78	212.69	214.06	215.28	212.69	212.71	219.14	222.49	211.1	214.64	214.9	218.83	213.88	221.64	221.15	214.86	212.76	206.36	220.21	213.3	215.46	212.16	216.68	218.61	212.61	219.7	217.57	217.39	220.17
203.38	205.23	211.49	201.96	205.04	203.12	206.03	206.08	203.28	204.54	202.55	208.94	203.52	209.97	204.01	208.59	205.59	205.67	201.93	205.06	202.68	199.29	204.21	203.64	199.33	209.06	205.37	215.27	204.56	206.31	199.7	205.52	206.1	200.33	200.99	205.62	204.31	203.72	201.2	203.77	206.46	212.02	208.78	203.05	196.4	209.37	205.35	200.11	200.16	202.87
205.15	205.9	211.12	211.1	210.18	203.68	205	206.58	208.92	206.11	209.14	206.63	211.14	204.96	205.6	209.05	207.39	202.6	207.84	208.38	204.66	201.57	203.76	207.55	203.77	203.49	203.97	210.46	212.08	208.48	205.79	209.61	209.44	204.64	208.16	205.76	204.91	199.28	210.12	204.08	203.74	202.52	205.49	212.48	200.27	207.33	205.28	208.76	203.78	208.37
211.85	208.89	202.34	208.71	211.86	207.34	203.04	207.12	205.46	202.97	212	207.09	207.56	205.93	203.07	206.88	211.04	210.96	206.28	204.25	213.24	209.98	211.33	206.29	208.13	204.3	210.9	204.96	206.95	204.18	204.63	201.92	201.7	207.13	210.57	207.29	200.85	203.99	212.97	208.23	209.07	213.55	210.09	204.82	214.52	214.25	211.59	212.25	206.32	204.8
216.53	215.2	210.72	215.25	206.54	215.43	215.16	209.57	210.43	206.74	210.13	211.9	210.42	198.37	201.59	209.44	210.41	208.66	213.49	210.98	212.67	212.41	207.83	207.26	203.98	208.97	208.02	207.5	215.73	201.95	202.97	204.88	204.3	206.01	206.88	203.99	205.32	206.64	211.82	214.87	208.27	210.11	202.21	205.59	204.8	208.4	206.52	209.56	208.06	205.05
202.97	209.6	206.14	206.88	204.8	206.01	216.43	209.17	206.17	210.75	208.63	209.26	204.63	214.32	209.19	208.05	207.45	203.75	202.68	206.53	200.49	202.45	210.99	207.23	208.38	205.09	208.36	207.6	208.5	206.2	206.68	204.09	211.7	210.53	205.77	205.76	212.08	208.67	204.74	210.55	208.56	207.23	202.71	208.32	207.9	210.03	209.93	207.11	203.24	214.93
206.73	203.84	199.88	204.87	202.89	205.52	205.06	205.59	203.02	202.97	201.29	204.59	211.87	201.88	208.53	199.67	212.56	206.85	212.72	203.67	202.64	209.17	202.49	200.79	203.76	203.82	200.99	205.93	204.49	201.43	204.16	209.97	201.18	202.09	206.92	198.99	199.77	203.01	208.22	199.53	205.45	208.55	203.6	203.89	203.66	199.06	203.26	204.13	201.5	207.35
217.23	210.12	202.09	206.81	214.08	209.29	207.32	208.15	205.06	209.02	204.44	209.59	205.8	204.7	208.2	206.72	209.97	203.86	206.85	209.88	207.55	204.27	206.29	210.58	208.92	205.1	209.49	204.97	205.01	217.62	202.19	207.09	208.37	211.34	202.21	209.32	204.2	201.96	214.11	204.78	206.08	206.05	206.33	205.89	208.58	207.01	203.76	207.35	213.01	205.2
207.74	214.33	211.05	211.18	213.86	214.73	212.74	211.57	204.7	215.36	216.25	212.17	207.1	210.76	212.16	212.75	211.09	213.19	215.43	215.38	210.3	214.33	213.05	208.64	208.9	211.83	209.77	210.2	219.03	214.21	208.24	211.8	208.38	211.76	219.16	209.34	215.57	215.76	210.21	211.25	213.46	211.18	203.16	209.25	220.7	212.6	218.92	213.61	214.21	214.65
209.29	199	198.76	211.06	204.28	203.84	200.97	204.47	208.22	204.62	204.96	204.48	205.49	201.87	204.03	205.6	208.83	208.46	200.36	198.95	207.64	204.71	209.29	199.95	204.92	201.96	203.08	198.97	200.08	206.53	206.12	209.81	207.17	201.85	206.48	213.42	207.91	203.89	200.83	208.55	207.37	203.3	205.12	203.21	204.95	210.38	210.63	199.16	204.91	197.54
204.07	213.78	207.64	208.04	207.97	206.3	202.71	208.78	209.57	207.57	209.21	209.7	211.94	212.81	210.54	211.63	205.22	207.99	206.25	211.4	205.88	209.05	216.73	213.9	212.38	214.24	213.69	202.88	212.45	212.51	209.13	212.75	206.68	201.72	208.13	209.73	208.14	208.71	203.92	210.07	216	203.31	209.09	209.39	209.86	209.16	212.87	210.9	202.17	209.67
195.79	199.32	200.01	199.52	202.6	197.45	202.12	192.82	200.25	195.62	199.12	198.86	199	203.28	203.06	196.38	197.12	195.5	197.71	198.94	196.52	198.52	203.36	190.83	201.31	202.42	203.02	197.27	194.91	195.64	202.2	196.43	197.29	201.84	198.01	190.84	197.12	203.2	197.33	202.37	210.22	199.56	199.54	199.61	195.66	203.83	202.43	203.22	200.07	199.86
195.4	205.15	187.62	195.14	199.53	194.53	195.41	198.96	190.85	191.82	198.4	190.99	199.18	193.95	194	194.08	193.98	194.3	196.34	197.45	203.48	200.41	192.81	195.61	195.48	195.01	192.79	192.4	193.89	191.74	185.55	198.41	190.75	197.04	205.04	191.61	199.84	194.93	195.83	194.27	195.81	198.48	198.3	194.84	195.28	191.63	197.74	187.62	203.12	195.16
214.52	213.09	217.14	208.88	213.41	220.95	213	216.73	218.88	221.5	217.86	217.85	214.12	220.08	218.64	212.51	219.24	221.36	219.78	215.15	217.86	216.56	217.26	215.64	221.42	221.34	217.78	217.61	222.24	218.08	215.69	213.62	219.03	213.29	216.13	215.94	216.54	211.65	213.83	221.05	214.45	220.98	214.81	221.72	219.82	217.25	218.51	212.55	217.68	217.1
202.53	197.16	199.31	202.62	196.84	204.01	202.51	196.51	199.04	202.82	194.25	197.33	196.58	190.1	200.79	200.21	200.77	195.75	196.07	196.85	194.45	199.07	197.14	199.45	193.58	198.14	200.32	202.56	199.8	195.08	198.47	196.36	202.74	198.14	206.21	193.44	204.41	199.43	196.11	208.39	200.16	200.94	199.47	203.76	199.91	198.42	200.09	197.19	204.01	192.53
209.19	211.07	210.55	204.26	202.49	207.92	209.01	209.7	210.05	208.03	207.94	206.85	216.88	209.07	211.36	209.38	212.32	207.72	208.78	211.56	210.02	210.85	205.37	213.89	213.7	205.79	210.08	207.79	201.07	210.65	206.07	210.46	211.44	210.06	211.54	204.2	210.12	206.26	209.76	209.85	213.87	210.44	211.48	212.5	205.32	206.21	216.24	206.76	208.56	212.66
215.33	208.08	211.41	205.39	213.02	208.07	210.22	213.65	213.56	210.03	211.86	212.18	211.65	212.01	214.48	211.31	208.4	211.48	213.21	210.65	213.57	215.01	211.3	213.91	212.25	211.45	209.44	212.3	211.86	211.1	215.57	209.3	210.59	217.1	212.93	212.43	212	214.86	207.17	218.61	212.78	210.28	213.21	213.7	215.61	207.24	216.19	212.8	210.12	213.97
211.46	209.2	202.72	214.29	204.85	211.53	216.91	199.07	213.07	212.1	210.98	208.23	208.51	205.23	207.03	212.8	212.66	209.94	214.36	211.52	214.92	214.16	207.74	216.94	213.2	213.24	209.85	210.38	212.92	216.86	211.62	210.64	204.36	203.61	206.58	207.31	206.28	212.63	208.47	216.7	214.08	211.13	218.96	218.42	211.66	211.93	218.35	208.27	211.05	213.49
208.8	217.58	207.55	210.35	210.74	205.27	206.08	205.41	208.08	209.47	210.46	207.64	210.86	206.86	205.81	211.09	207.33	203.19	210.81	207.98	205.91	210.38	210.59	206.58	206.33	207.56	205.83	202.24	211.88	201.89	211.94	213.19	216.09	208.31	215.48	213.88	211.03	209.4	213.11	210.56	207.42	206.03	202.87	211.77	206.3	203.05	210.68	211.83	210.34	203.89
214.7	211.71	214.62	217.75	219.07	219.35	217.43	216.18	221.67	212.15	225.43	215.76	214.51	219.19	216.17	216.07	221.29	219.81	218.82	215.88	221.73	215.33	214.41	215.6	216.67	212.41	213.25	213.65	213.05	220.97	214.57	216.17	224.08	214.76	211.15	220.14	213.79	224.46	213.61	220.34	211.81	218.34	211.82	219.36	212.82	219.05	214.3	221.21	219.4	215.4
202	209.41	205.24	211.63	203.5	205.16	216.33	206.49	209.53	213.39	210.82	208.02	210.73	205.3	219.78	208.03	211.5	207.38	204.96	209.34	202.65	205.12	212.2	209.34	209.09	212.59	209.56	209.03	210.74	213.39	213.05	209.34	208.58	218.81	208.61	205.33	205.52	213.09	212.84	209.89	214.13	211.95	210.21	216.59	213.01	210.19	214.34	211.89	205.07	210.84
211.11	207.91	199.21	208.08	205.63	208.61	210.17	212.23	208.59	208.03	206.71	210.49	206.07	208.86	205.24	208.05	208.91	209.07	212.33	208.58	211.76	209.72	209.88	211.68	210.97	212.15	211.2	203.75	205.36	208.83	211.75	208.22	209.59	204.45	205.45	211.55	207.21	202.99	216.31	205.22	206.28	213.81	207.12	210.84	210.83	211.55	201.01	210.48	214.79	206.55
191.96	194.66	197.29	193.45	193.25	195.32	196.5	192.07	195.02	199.75	190.18	188.54	189.89	194.69	197.51	190.93	193.14	200.73	192.06	195.63	193.08	196.04	195.55	191.3	187.37	191.68	196.25	196.61	199.47	191.04	187.31	194.67	195.11	200.26	190.63	188.28	195.8	194.6	195.15	197.07	206.27	198.1	200.45	194.17	193.02	193.59	199.53	195.06	186.85	189.18
205.06	207.36	201.44	197.59	203.82	203.94	201.71	203.06	202.91	206.57	205.08	206.98	202.01	198.53	203.01	204.44	200.93	207.09	203.83	210.09	203.66	201.29	202.45	202.8	196.36	201.04	195.52	198.65	203.29	199.62	204.8	204.36	203.27	205.47	200.24	202.11	195.78	206.37	199.98	204.91	202.06	203.4	197.27	202.85	196.95	201.47	201.3	201.12	199.84	202.96
222.67	209.67	213.09	217.1	216.23	206.14	207.68	213.44	210.88	215.96	209.92	213.71	217.73	207.41	204.32	210.41	205.49	213.94	215.33	210.58	217.14	211.72	217.06	217.8	206.33	213.62	213.61	210.92	211.32	209.2	220.06	215.93	212.83	209.2	211.53	215.44	216.83	208.54	214.32	217.16	215.02	215.73	210.35	211.09	211.23	204.97	208.72	210.42	212.31	209.38
205	198.07	204.76	205.6	205.2	205.33	197.65	204.84	201.46	197.81	207.21	196.09	206.77	203.2	201	201.18	203.25	202.88	197.45	203.47	204.43	207.9	199.06	197.03	205.83	205.04	207.87	207.2	204.26	208.99	202.6	202.42	211.72	211.46	205.65	206.24	206.6	200.31	200.58	200.81	203.7	205.71	203.94	200.28	195.71	208.08	200.37	199.42	205.97	212.2
208.65	208.4	211.02	203.41	206.35	210.06	206.96	213.5	211.77	204.22	205.8	207.13	209.49	206.82	202.26	209.65	208.93	205.48	207.71	212.24	210.02	205.46	208.69	209.24	212.92	208.52	208.96	208.82	207.59	210.72	210.98	204.95	212.7	206.72	205.9	206.8	213.57	209.75	210.23	200.22	209.23	209.99	201.6	211.03	214.82	210.21	204.93	202.24	206.75	210.31
207.99	205.74	206.62	213.36	211.03	205.91	201.54	210.73	207.91	208.22	206.01	211.42	204.06	204.47	206.59	210.6	204.2	211.1	206.94	210.91	207.1	210.04	207.27	202.19	209.99	205.81	211.09	205.42	210.79	213.62	205.83	216.5	207.88	207.25	210.21	213.08	204.03	208.91	210.57	206.51	213.07	203.62	208.93	209.24	206.74	203.27	209.19	204.18	212.02	209.38
194.12	192.35	195.98	195.85	194.26	194.55	191.44	194.06	191.84	190.13	194.99	194.8	194.98	196.59	199.26	193.31	194.37	196.04	190.23	191.29	194.27	189.87	197.59	193.11	187.08	196.53	191.21	190.74	199.43	197.64	194.05	191.48	196.94	190.84	188.56	191.46	200.19	197.53	186.53	195.05	195.47	190.28	197.61	192.31	195.93	189.09	196.59	195.77	189.36	195.93
212.5	200.71	205.46	207.23	204.47	203.41	209.33	207.25	201.01	200.18	208.62	204.54	199.17	205.95	204.25	206.13	201.53	198	203.1	208.89	204.66	207.52	200.17	199.73	196.31	206.95	200.9	199.28	195.85	204.78	201.43	203.42	201.48	206.81	208.65	202.7	203.37	205.21	200.71	202.56	206.31	207.9	206.64	209.29	210.38	206.85	202.55	210.27	205.56	206.03
210.52	209.68	205.94	214.34	215.04	211.84	208.86	215.58	215.03	216.4	211.82	211.17	211.13	220.91	214.72	213.4	210.58	216.58	210.8	206.61	211.34	209.55	209.86	210.47	204.41	208.13	209.02	215.66	214.65	216.35	222.99	206.69	207.89	206.17	210.82	212.37	213.99	207.2	206.44	212.94	216.32	206.12	218.89	212.93	209.8	206.1	209.39	203.82	213.11	210.24
209.32	211.97	205.26	215.12	215.47	211.18	210.24	211.36	214.97	214.59	214.7	209.32	208.38	215.55	206.33	211.63	209.06	211.83	205.23	212.48	205.97	211.73	215.59	216.98	208.48	216.33	213.98	214.09	210.45	211.13	211.48	211.23	212.06	210.01	215.21	213.3	216.63	211.93	214.03	208.07	210.74	212.04	211.91	217.17	216.49	208.11	213.69	209.04	216.13	210.54
202.7	202.01	202.39	198.99	205.4	198.64	204.67	206.91	204.35	203.65	203.62	203.23	207.67	197.18	208.67	210.11	206.28	205.29	211.03	206.28	208.88	201.15	206.72	216.58	202.83	205	199.45	204.54	196.64	204.91	199.79	204.04	199.83	206.38	202.02	202.78	206.18	207.17	208.51	204.75	200.86	208.08	202.05	202.51	199.01	208.54	209.4	210.02	203.49	198.96
210.99	199.23	205.15	204.04	197.04	203.34	202.66	199.35	207.61	204.67	201.74	202.2	194.03	204.7	202.59	203.54	200.84	205.63	206.45	205.28	202	200.64	205.79	203.29	204.1	209.25	206.2	209.32	203.91	201.66	200.46	199.71	210.54	199.28	198.12	201.56	202.82	207.06	203.79	210.79	207.28	203.76	200.76	205.4	209.79	198.94	202	207.66	203.62	196.16
198.28	202.72	210.97	203.67	203.33	206.08	202.61	202.03	198.06	205.59	212.52	200.38	205.7	198.44	208.23	200.55	205.68	201.28	204.18	199.43	200.87	201.87	203.97	198.97	204.26	201.32	196.69	201.8	200.49	204.72	209.52	201.02	208.31	203.79	204.16	198.94	202.01	206.02	209.1	196.47	205.88	193.08	205.56	203	200.33	211.63	199.74	199.13	202.63	209.47
215.62	203.22	213.73	212.67	210.54	209.54	210.7	204.86	210.57	206.02	211.65	205.84	202.84	208.95	203.02	208.21	207.24	207.5	203.83	209.65	217.25	205.08	207.19	211.41	214.1	207.77	205.46	209.21	207.4	204.35	199.67	206.73	200.05	201.39	204.68	206.65	203.3	215.84	214.59	210.76	209.93	207.42	202.07	206.59	211.93	211.76	201.47	210.92	208.28	214.42
207.72	201.16	211.65	211.1	210.73	207.37	204.69	208.8	207.98	205.4	204.14	208.94	208.42	211.06	207.68	203.72	209.62	197.72	205.9	207.44	209.58	212.29	207.59	208.8	209.99	205.59	205.3	207.48	204.62	206.32	207.13	207.76	206.91	210.15	208.41	204.55	208.53	204.15	203.06	210.7	204.37	206.42	202.85	201.56	208.63	205.1	201.43	210.54	197.28	204.24
204.37	207.18	206.14	209.69	201.62	200.27	203.81	202.21	206.38	200.98	204.22	205.84	207.93	207.97	208.8	212.28	207.35	200.48	201.16	205.39	207.31	211.23	203	207.88	198.24	204.22	202.12	206.6	210.88	204.94	208.99	205.96	210.17	208.7	200.91	209.25	204.33	206.12	199.05	206.19	202.21	208.86	203.54	197.62	197.81	204.76	205.2	213	206.59	206.05
197.59	196.58	194.22	193.11	203.76	194.83	193.4	202.24	193.13	204.21	202.6	196.55	202.77	197.91	196.83	195.31	200.33	197.39	193.69	201.89	196.55	195.73	191.43	202.3	200.44	198.74	196.59	196.46	201.42	197.98	199.67	195.56	203.88	200.2	190.68	206.07	192.23	191.95	196.99	193.91	200.65	198.28	200.87	194.31	195.86	198.61	198.06	194.66	185.57	202.52
213.16	207.72	215.07	214.19	221.71	213.04	217.43	216.92	217.65	205.89	208.85	211.84	217.51	208.62	206.86	217.1	212.18	217.37	214.91	214.85	209.28	210.86	213.19	214.65	216.08	215.95	219.14	224.51	211.92	215.14	205.11	214.47	214.82	208.76	213.8	212.33	213.5	215.74	211.81	211.65	211.05	216.45	214.33	211.82	215.71	215.07	207.2	212.23	213.83	210.91
215.62	214.96	222.15	219.23	223.44	211.9	217.53	215.41	214.59	216.56	220.22	217.69	221.05	216.44	218.02	217.84	216.31	211.74	217.77	211.71	218.79	215.23	216.5	217.06	214.91	214.62	209.5	217.4	216.69	220.78	218.87	214.95	215.81	219.52	212.91	215.23	216.06	218.7	214.97	217.99	218.94	223.62	211.33	221.56	218.08	215.67	224.42	214.61	212.98	217.19
213.59	204.7	205.17	206.84	206.88	202.77	202.06	209.77	206.35	203.81	211.51	202.36	205.25	207.11	205.23	205.26	210	207.61	209.89	209.83	204.48	208.82	213	209.51	204.18	209.16	205.5	204.46	212.8	211.22	206.52	212.39	206.03	210.58	210.29	207.45	206.72	209.4	206	206.37	202.49	203.94	210.19	205.16	207.39	205.18	208.23	205.36	207.29	210.19
198.64	205.4	201.17	205.07	203.4	199.06	204.63	204.55	204.01	202.59	204.51	201.65	205.61	207.29	209.14	208.14	201.58	201.09	212.98	205.56	210.56	203.51	196.73	206.16	203.01	202.28	201.32	200.83	211.84	205.93	211.03	203.06	205.72	208.64	206.21	206.21	206.23	202.59	209.72	209.29	203.33	209.36	205.49	205.92	202.38	204.34	199.03	202.62	209.05	205.73
203.42	204.58	205.18	206.17	207.85	207.01	207.86	209.73	212.13	216.1	207.56	201.06	202.77	201.03	208.06	212.33	207.5	209.77	209.62	207.79	204.51	207.84	206.49	207.63	204.66	207.73	207.26	208.77	207.44	210.5	205.04	208.53	208.46	207.84	207.85	207.73	212.44	215.55	211.78	205.83	210.55	205.5	205.49	213.01	208.39	203.71	208.52	212.91	207.22	213.12
199.02	202.94	200.27	199.33	200.62	197.19	198.77	199.58	193.74	198.53	196.83	205.93	194.38	193.72	197.97	194.54	199.49	196.24	196.23	197.93	199.96	198.86	202.59	197.66	193.5	197.85	201.58	194.2	204.63	199.09	196.14	200.84	196.16	202.98	199.02	198.1	201.27	191.44	199.44	193.04	200.45	194.16	199.44	203.5	196.58	204.62	199.5	196.12	200.2	196.87
204.72	209.03	207.38	204.25	204.83	201.05	209.03	205.18	210.61	207.62	204.53	210	206.84	210.46	215.14	208.72	207.37	209.1	207.77	204.77	211.47	202.6	203.17	214.06	213.11	217.9	205.06	210.16	211.56	209.27	208.83	215.6	204.94	207.64	202.9	209.36	201.98	207.25	206.01	209.46	206.34	206.64	208.98	208.74	207.34	207.82	210.67	203.39	214.94	214.11
209.29	206.73	204.08	206.02	205.39	200.22	207.31	199.56	204.21	209.19	209.18	201.63	204.84	204.04	197.57	203.52	200.17	201.21	197.81	200.64	202.09	205.59	207.75	196.62	204.29	200.13	205.14	211.78	201.22	201.76	198.19	205.49	202.33	204.48	204.14	204.45	195.09	208.66	203.46	204	202.06	204.96	205.94	205.49	202.72	203.66	203.41	200.26	199.14	205.88
213.65	206.02	213.97	198.26	213.31	215.47	213.64	214.71	206.34	205.95	214.78	208.11	205.39	205.73	210.09	202.58	211.86	209.79	203.31	202.17	209.45	206.97	208.51	207.64	210.19	207.17	209.21	207.97	213.15	208.14	202.06	214.43	212.47	210.61	211.33	206.43	211.39	211.13	209.89	204.74	205.03	210.95	204.27	206.66	204.41	209.47	202.63	209.9	211.2	212.54
204.15	207.54	209.84	202.64	206.61	200.82	203.17	203.81	202.74	204.76	204.07	204.99	202.3	203.85	198.22	201.11	201.95	203.11	207.56	210.72	204.24	201.41	209.62	203.28	202.07	201.74	206.26	205.74	199.65	209.28	202.89	207.86	208.16	198.86	201.4	208.58	202.55	202.09	203.1	202.29	203.97	205.04	205.65	200.42	203.69	211.86	201.13	206.18	206.32	204.24
209.48	215.45	213.99	214.58	209.16	208.49	208.55	207.14	210.78	197.83	206.67	209.81	209.15	208.66	210.29	208.81	207.21	203.41	213.16	209.18	206.36	207.21	207.09	212.24	208.89	205.83	210.22	203.67	204.18	207.03	206.75	208.3	204.41	206.38	204.48	203.61	210.43	207.1	206.41	210.16	209.36	213.41	208.59	207.59	214.96	210.33	209.05	208.06	207.73	214.71
200.08	206.99	208.38	198.9	205.77	198.15	205.73	200.72	204.59	200.76	205.73	200.15	198.41	206.29	207.3	206.88	204.91	211.14	211.11	209.65	203.41	203.43	201.46	205.89	205.02	199.18	205.92	199.92	201.97	200.99	211.74	205.59	208.07	209.79	204.58	211.04	209.02	201.06	202.46	208.04	206.71	208.43	205.09	205.38	199.36	204.97	204.2	199.41	203.6	210.83
202.75	206.58	206.81	207.28	205.49	209.25	200.68	204.44	204.26	207.06	204.1	213.81	204.59	211.52	206.93	204.91	201.21	204.62	203.68	207.7	206.28	208.09	203.57	208.03	207.93	210.13	208.93	205.73	204.55	205.7	205.33	208.62	201.66	202.06	204.65	207.4	206.16	203.42	206.91	203.72	201.71	208.35	207.41	207.65	211.36	204.88	203.33	211.5	206	210.82
206.85	202.14	210.46	208.72	203.37	206.87	201.1	208.08	202.06	200.1	203.27	198.59	202.97	206.72	204.43	199.54	202.76	205.03	203.93	199.56	204.7	201.35	199.59	209.72	201.97	202.12	200.12	200.18	200.37	205.15	196.52	203.84	200.41	204.85	200.25	203.21	203.89	201.9	204.68	204.58	202.34	206.45	202.7	203.85	202.33	210.43	202.01	206.57	204.16	207.25
197.37	201.38	196.82	202.15	198.56	197.6	198.68	200.83	201.65	197.06	200.57	197.98	198.01	204.42	201.55	195.31	198.09	201.55	198.73	199.63	202.6	197.34	199.98	199.83	208.06	206.28	202.17	201.84	194.77	201.92	195.66	205.91	201.33	199.6	201.24	199.7	195.74	197.11	195.98	196.61	200.37	201.19	198.17	198.59	202.37	202.38	199.99	203.54	199.47	199.38
195.01	195.29	194.23	198.23	203.66	197.99	196.08	198.41	191.93	197.78	195.71	197.33	203.84	198.19	203.22	195.86	201.35	199.78	203.42	204.71	198.09	200.31	198.78	197.54	198.22	202.58	200.79	195.5	197.83	199.85	197.66	195.31	195.02	197.84	204.38	198.75	193.37	199.86	195.21	202.29	196.48	194.73	201.01	198.77	200.39	199	200.15	198.34	194.12	195.44
224.27	214.88	218.53	215.22	218.27	220.98	217.1	218.5	220.36	221.49	221.67	218.91	216.74	218.22	226.81	210.71	217.39	212.07	218.73	211.52	224.68	217.97	218.86	223.06	222.82	224.67	213.94	213.59	217.46	214.15	217.02	211.43	218.07	222.09	218.96	207.37	210.26	215.47	219.62	215.08	211.82	210.97	211.87	213.73	217.78	211.34	219.88	215.6	218.69	215.22
216.98	218.11	217.28	216.51	216.68	219.53	213.74	214.06	220.72	218.3	218.12	216.39	210.56	220.15	216.76	216.18	216.96	216.54	219.53	219.67	219.06	217.05	219.04	218.84	215.66	217	214.74	212.73	221.03	213.79	216.17	212.26	211.62	219.02	213.38	219.11	214.38	215.19	214.16	221.86	217.12	209.9	218.81	217.78	220.73	221.82	219.36	218.31	217.25	214.46
198.99	206.84	206.62	207.52	202.16	206.11	204.67	208.41	204.65	203.07	202.89	206.59	202.17	211.27	203.18	204.25	206.48	203.44	198.78	206.74	200.01	203.22	207.99	209.48	197.47	201.75	202.42	201.53	203.65	205.51	202.7	198.12	204.65	209.21	199.62	203.89	207.14	206.08	207.94	206.73	205.71	205.84	201.46	207.54	200.24	201.78	202.91	202.24	201.81	205.29
212.59	218.76	212.98	212.94	215.27	212.64	215.29	215.8	207.61	216.93	213.63	214.86	208.19	216.72	210.62	212.93	209.16	216.74	211.68	211.62	208.18	211.26	212.24	208.47	212.79	207.46	211.22	212.53	213.52	209.99	211.51	213.72	213.29	216.67	214.96	207.62	207.66	207.4	213.3	217.65	212.15	218.06	213.62	214.35	212.93	213.86	219.86	219.35	210.93	208.38
202.02	206.21	199.12	199.22	200.47	205.88	207.33	200.69	199.21	199.78	202.83	199.09	201.02	202.42	197.07	198.86	198.08	199.18	197.85	193.41	202.27	200.63	189.29	196.65	198.32	205.73	198.74	197.25	202.47	198.07	197.24	198.34	201.97	201.52	205.58	201.79	200.66	200.66	195.05	200.47	198.12	197.5	196.78	200.4	198.79	205.59	194.21	202.07	199.29	200.74
201.14	201.99	196.76	201.6	199.97	201.28	198.01	200.75	197.79	198.6	205.98	202.57	188.58	198.44	194.57	197.66	196.36	194.96	193.3	195.79	196.24	199.27	195.08	194.66	197.64	194.17	189.3	194.74	195.4	206.06	197.71	195.09	199.76	198.55	204.51	195.27	198.05	199.26	199.42	200.29	192.41	198.53	200.34	197.97	193.69	201.15	203.85	200.15	189.62	200.28
211.07	219.78	213.57	212.81	213.35	207.77	208.84	216.23	213.24	209.57	215.7	217.48	210.11	217.16	209.14	214.65	219.59	208.74	212.96	216.63	219.71	212.06	213.25	209.97	215.62	216.22	215.75	208.56	217.01	211.77	212.56	214.03	214.31	213.56	212.24	212.58	207.7	213.96	216.32	212.22	206.58	214.06	217.84	207.86	217.01	216.71	213.19	217.23	210.72	211.68
220.74	213.96	216.27	215.1	220.86	218.8	215.31	211.95	215.49	224.2	221.53	219.34	214.59	218.29	219.62	215.58	214.07	210.22	217.04	216.09	222.31	220.69	219.55	222.76	220.62	214	209.55	215.47	214.84	213.94	218.72	225.94	217.31	215.36	223.92	217.73	214.18	221.71	221.98	219.59	214.57	216.54	210.35	214.11	210.81	208.94	223.48	216.32	224.96	212.61
218.67	217.38	222.7	218.51	214.96	210.79	214.9	213.93	221.53	221.82	215.01	218.35	215.27	217.24	217.63	213.64	214.63	221.36	212.92	215.62	213.09	219.23	212.83	213.5	220.22	218.91	218.15	218.95	223.98	214.19	215.95	217.33	221.04	222.75	216.65	218.53	217.96	207.64	216.69	216.78	219.09	217.76	216.71	221.07	209.94	214.7	218.04	213.51	217.91	223.63
212.66	213.21	210.22	216.57	205.92	208.37	203.41	211.68	216.43	211.99	211.09	212.47	207.84	214.77	215.87	218.15	205.18	203.2	211.27	213.44	214.4	211.69	211.78	204.24	212.29	215.08	213	216.21	212.54	217.49	214.55	211.76	212.23	212.13	212.14	217.25	214.88	209.69	217.8	211.64	207.07	216.43	202.73	204.63	211.49	212.96	208.35	212.6	211.26	219.98
206.62	207.48	213.59	203.67	209.75	209.49	206.27	208.99	198.44	206.04	207.29	209.86	210.6	208.34	209.6	213.17	205.42	210.5	205.35	209.69	210.67	210.49	210.91	204.14	207.31	204.33	212.26	202.32	200.45	207.04	202.41	205.99	209.9	217.3	210.01	205.46	212.95	198.19	208.2	203.66	203.92	206.7	205.6	208.26	212.97	212.03	205.62	206.88	207.58	204.2
213.17	211.34	208.77	211.82	200.92	204.99	207.59	212.13	205.92	206.57	206.36	209.87	204.76	208.41	213.31	212.1	205.54	209.61	210	210.32	209.16	207.77	201.71	213.11	210.45	212.81	206.45	204.55	206.4	202.38	201.98	212.41	206.26	216.87	211.26	205.57	207.44	204.39	215.38	202.04	206.95	215.2	211.82	208.3	203.54	204.88	202.77	208.9	209.73	202.71
215.21	211.86	222.17	213.55	215.89	225.81	223.49	214.98	216.12	223.13	210.49	218.33	214.37	218.81	219.16	222.67	217.44	211.94	222.03	215.6	219.2	210.15	212.25	219.03	221.93	219.84	212.54	219.97	215.84	211.59	215.32	218.72	213.44	220.75	218.12	215.85	216.43	212.8	222.47	215.09	215.64	213.56	220.49	221.71	209.55	220.47	218.28	216.26	214.65	216.3
200.22	201.17	197.42	204.25	196.48	200.99	199.86	203.97	206.97	199.04	196.22	203.24	207.49	197.51	200.27	196.81	202.67	199.34	191.98	194.96	201.53	201.64	195.7	200.76	203.24	203.34	192.9	200.11	204.1	202.31	206.19	190.21	202.55	199.4	201.97	205.46	198.39	199.86	196.39	197.72	200.15	196.86	202.21	197.6	206.04	203.67	198.12	197.21	198.69	199.1
204.39	209.02	213.55	209.22	210.35	199.3	215.65	201.11	207.32	215.39	210.23	210.51	208.99	214.1	210.64	209.97	208.92	210.05	214.19	209.81	211.9	205.38	214.27	204.95	208.95	208.03	207.89	206.38	209.88	210.8	211.41	213.15	218.5	208.28	205.03	215.59	202.13	208.49	215.16	209.96	206.92	214.68	210.79	210.53	203.88	204.43	209.44	211.04	207.54	209.23
206.22	211.79	207.53	210.1	207.89	209.44	209.88	204.61	204.81	211.56	210.89	215.55	208.18	206.23	205.34	209.8	200.96	204.13	213.34	208.41	200.74	206.86	200.84	210.33	209.49	206.78	206.5	206.51	205.7	201.07	205.89	209.73	206.24	204.78	205.83	208.54	206.36	204.72	210.55	203.33	206.51	204.38	205.17	204.09	212.68	212.75	205.65	206.95	204.39	206.17
206.69	205.88	204.09	207.45	204.82	209.99	210.5	206.4	208.43	205.96	211.78	207.02	210.93	216.12	208.19	204.23	210.53	203.72	210.63	206.68	211.36	209.56	207.79	210.58	206.88	205.5	210.37	206.81	204.84	209.09	202.54	208.2	202.26	210.15	207.4	202.69	212.76	208.19	209.29	209.99	208.99	205.6	203.49	201.98	207.67	200.84	198.23	205.05	203.24	203.44
207.31	197.04	204.13	203.97	195.1	202.1	204.35	198.68	201.97	204.32	199.06	208.36	202.95	197.12	199.9	202.94	203.36	205.64	204.76	205.36	203.11	194.87	203.31	203.03	201.95	203.88	202.32	202.14	208.39	205.19	204	197.23	196.16	203.17	204.55	197.05	200.34	200.37	204.63	203.92	207.29	208.73	203.45	205.57	204.09	198.42	196.61	200.62	201.7	202.83
206.43	206.88	204.42	204.49	211.6	206.43	207.17	209.87	204.43	206.46	207.14	201.85	203.77	199.6	205.79	206.19	201.41	209.2	197.69	206.98	206.24	213.04	202.97	205.3	198.04	206.58	205	202.18	202.75	203.39	200.39	202.21	208.74	208.14	212.56	203.02	207.29	199.49	207.8	202.16	206.6	205.36	204.75	201.93	205.71	202.61	208.95	200.55	204.24	205.67
203.57	202.79	197.88	209.13	200.52	210.55	206.97	202.9	204.25	206.25	207.84	212.01	205.04	204.33	208.96	204.71	207.97	208.31	211.57	198.62	204.62	206.49	211.97	202.11	210.26	209.34	203.83	209.74	208.74	205.52	204.76	206.86	203.8	206.31	202.85	201.96	206.03	196.98	199.63	209.43	202.4	206.48	208.82	204.11	199.44	203.16	200.87	200.05	206.03	208.2
211.73	206.92	212.08	205.32	216.71	202.57	205.84	207.5	206.37	208.34	199.28	203.51	210.72	209.39	205.35	202.6	207.51	207.98	206.82	207.89	208.7	215.05	207.09	204.89	205.62	206.27	204.24	212.94	203.01	203.86	204.29	209.82	209.75	207.32	215.36	205.22	210.52	206.63	213.74	208.15	203.71	206.57	211.13	204.92	205.21	208.19	205.79	210.38	205.54	211.42
195.74	201.7	204.33	195.47	207.17	201.96	195.93	199.42	203.94	203.79	198.7	197.83	206.3	200.33	207.04	203.76	199.71	199.93	200.21	199.75	199.24	208.52	211.92	208.15	201.03	204.43	200.9	208.42	206.29	200.68	200.73	208.26	202.45	193.21	200.72	205.98	201.82	202.4	198.92	208.23	203.03	197.56	206.97	198.67	204.67	199.38	198.31	208.28	201.56	208.87
204.35	201.62	203.5	198.41	202.87	199.68	199.84	201.65	193.47	196.72	200.07	195.58	195.27	200.41	195.06	201.41	196.46	198.23	206.15	207.29	201.25	201.64	204.1	201.26	198.34	200.87	204.02	195.82	197.42	204.17	203.37	198.78	196.69	206.04	199.92	202.75	200.76	202.38	195.38	203.33	199.5	197.53	195.61	196.39	199.99	191.15	202.77	201.32	190.3	193.34
208.28	208.12	207.94	206.69	204.77	206.79	209.15	202.55	209.27	203.9	211.24	207.64	205.87	206.27	207.65	199.34	204.99	207.85	206.15	208.2	211.78	210.37	201.59	207.12	207.87	202.24	207.75	205.74	212.81	201.75	213.63	206.34	200.03	200.93	209.09	209.62	205.27	207.8	211.67	206.27	202.64	207.02	207.05	203.94	202.32	207.9	209.3	203.54	214.25	209.76
219.34	222.11	221.4	224.08	224.04	217.88	216.44	218.7	212.3	219.32	220.64	222.2	219.67	214.63	217.24	218.88	212.25	212.95	218.32	209.01	217.99	215.81	210.95	213.95	217.11	218.65	212.95	212.37	209.79	214.33	211.16	215.7	220.3	216.45	222.22	212.61	220.04	206.4	217.05	223.5	214.9	217.88	214.52	206.32	218.43	221.46	218.48	214.02	216.15	217.82
193.12	199.95	197.81	201.36	195.24	201.91	198.38	199.09	200.7	196.18	204.33	210.17	195.81	202.61	195.18	203.9	196.14	206.4	201.96	192.8	194	202.26	205.93	198	200.14	200.87	205.22	197.13	206.96	197.03	198.05	196.42	203.41	197.1	197.54	192.8	196.57	199.92	198.72	194.12	202.77	201.05	199.27	194.87	194.4	199.19	202.29	198.35	206.27	205.91
208.97	205.21	202.98	204.65	201.33	201.66	202.05	204.54	204.56	199.86	204.32	205.3	205.93	210.79	204.4	209.14	203.6	203.25	205.71	203.71	196.41	205.75	199.35	204.17	204.61	210.91	210.56	206.42	202.97	203.48	206.3	203.41	206.36	205.59	208.63	203.42	208.21	212.09	205.52	207.41	205.14	208.99	207.95	203.57	207.84	204.56	212.77	201.09	205.42	202.38
217.03	217.42	216.77	217.5	212.22	214.47	212.69	211.96	207.15	215.97	210.97	221.93	212.9	211.42	213.51	212.38	218.62	214.01	217.03	213.57	216.88	216.93	218.03	212.2	216.04	214.67	216.88	216.92	212.55	216.61	219.47	215.33	217.44	211.99	221.27	212.84	212.43	220.48	219.52	214.68	216.83	209.5	212.11	219.02	213.2	223.49	221.92	206.93	213.41	216.59
206.61	202.76	196.1	195.97	198.47	195.17	203.01	201.07	204.19	203.44	199.89	199.27	202.9	198.03	199.87	202.49	197.77	199.39	198.5	207.45	203.23	195.67	201.13	203.5	194.85	193.35	204.02	200.75	199.64	194.26	200.28	204.59	199.98	199.82	200.75	201.9	203.85	205.84	200.91	199.53	197.92	192.67	201.22	198.91	193.8	201.53	200.77	211.07	203.51	198.91
200.69	204.35	204.04	200.37	200.46	202.22	202.45	193.21	200.27	207.87	198.07	198.03	206.15	198.94	202.38	201.44	198.96	200.04	197.83	201.42	206.65	203.34	201.32	199.82	201.18	199.62	203.43	200.16	205.5	201.96	200.76	208.57	201.89	204.78	200.43	203.35	204.4	204.32	201.7	206.42	201.07	200.26	202.53	205	200.77	207.02	198.68	202.74	198.4	199.34
200.55	201.85	201.35	207.99	201.18	204.91	203.33	208.06	207.45	204.4	201.11	205.95	203.04	203.25	209.35	198.81	198.82	206	209.65	207.69	208.08	208.11	200.01	199.06	206.93	201.82	211.53	197.91	205.34	203.33	209.39	207.29	198.19	200.89	209.65	203.73	204.35	201.14	205.31	198.6	202.46	202.13	204.07	204.38	202.73	204.29	203.77	202.02	204.9	200.57
210.88	213.78	218.3	215.32	220.69	206.03	215.9	219.21	218.35	218.78	206.92	211.7	208.91	219.6	218.98	213.59	216.79	212.48	212.11	221.22	211.06	213.23	212.84	214.41	212.93	218.86	211.35	217.91	206.99	209.44	210.12	212.57	209.25	211.78	216.57	210.14	209.62	211.53	214.86	216.88	214.41	208.84	213.25	210.26	217.59	219.46	208.37	216.66	211.75	211.02
207.4	199.3	205.29	200.81	200.53	206.3	202.8	201.49	203.36	201.71	204.52	211.87	203.68	203.77	201.66	200	202.27	205.45	202.18	196.06	208.37	202.65	197.55	197.82	205.53	201.64	203.97	198.18	205.96	208.7	205.09	206.15	196.51	199.56	196.12	203.41	203.42	202.37	194.31	197.19	201.86	198.6	200.72	199.51	201.76	204.93	200.84	205.66	201.7	200.93
212.66	207.48	210.7	205.28	208.25	201.6	214.32	203.89	211.46	202.71	206.01	207.98	213.86	200.23	207.56	203.04	214.26	207.85	207.39	212.29	213.16	209.14	207.54	201.12	211.7	211.4	205.16	208.18	206.11	208.67	209.84	201.78	207.69	204.29	200.59	204.3	206.69	210.3	205.12	202.33	206.61	204.58	202.08	203.62	206.78	211.62	203.94	210.87	204.67	205.56
191.18	192.72	189.79	197.01	199.87	193.41	191.08	198.72	191.08	190.31	195.18	193.68	191.06	190.84	188.68	191.91	191.35	193.59	191.36	187.95	192.42	195.36	196.92	193.86	185.38	193.49	187.3	196.88	190.42	192.66	195.05	193.02	200.89	194.55	192.34	192.52	194.92	196.06	193.04	192.38	202.69	189.78	197.92	187.68	193.26	190.44	190.14	192.7	194.7	192.46
196.9	204.11	210.1	209.33	204.99	199.71	207.91	200.79	203.14	203.2	202.75	205.11	203.57	205.65	203.22	195.32	204.11	201.69	199.02	204.35	203.01	210.95	205.62	205.62	207.51	206.22	201.43	205.72	208.63	209.11	201.32	205.29	207.45	198.11	204.42	205.03	199.39	202.38	206.28	201.04	206	210.44	202.55	210.53	200.29	209.28	201.8	205.99	198.61	200.16
202.29	205.5	205.74	211.56	201.65	195.84	202.7	205.9	201.04	207.39	197.45	200.63	205.03	205.56	201.92	205.43	203.63	202.17	205.39	197.28	205.96	199.58	203.24	202.99	199.26	200.65	201.5	202.72	205.03	201.47	206.67	207.63	202.38	207.96	195.64	207.75	204.82	197.36	202.93	207.12	209.82	203.9	200.61	202.85	198.7	204.68	198.78	202.9	203.9	204.15
216.75	206.82	212.15	217.03	208.82	210.85	208.71	210.18	213.45	212.83	210.15	214.62	209.81	208.93	210.57	205.45	214.5	215.35	215.09	211.51	222.97	207.63	214.32	213.8	210.62	208.12	215.4	215.14	207.95	206.63	216.21	210.97	215.41	213.67	209.88	213.82	218.67	211.12	210.04	210.79	208.88	212.29	208	209.77	215.09	207.35	210.31	212.77	215.81	216.13
205.64	202.97	209.28	198.46	203.76	207.05	204.43	207.14	203.49	203	201.49	207.53	202.7	207.36	207.94	205.24	201.67	209.22	202.34	210.12	202.34	203.84	205.12	205.12	206.51	203.38	206.44	204.91	199.65	206.35	201.68	204.53	213.27	205.24	204.87	211.92	207.42	203.63	205.95	202.57	201.91	206.54	200.72	203.91	205.74	200.77	205.05	205.86	209.29	202.49
196.6	194.98	205.52	200.04	198.83	198.91	196.55	203.36	196.73	198.59	196.58	199.06	203.4	197.49	199.58	198.31	205.96	201.87	194	200.09	194.05	200.37	203.51	194.05	197.66	199.59	202.73	197.53	201.99	195.08	198.85	202.07	200.78	198.57	196.94	191.35	203.17	198.44	194.21	198.58	194.3	196.3	199.77	200.73	204.96	200.22	197.33	203.92	201.65	195.68
209.99	208.66	206.79	202.64	200.02	210.12	205.82	207.43	202.45	211.77	201.41	204.72	206.42	203.38	205.74	201.77	206.25	205.58	206.55	202	204.1	204.08	203.38	211.18	203.88	211.07	209.26	207.02	202.68	210.89	209.89	199.94	209.54	205.44	212.58	208.37	208.55	205.33	205.17	209.17	207.64	206.08	203.4	205.39	205.24	208.85	201.46	205.88	210.25	208.28
207.3	200.85	201.9	207.11	203.59	197.62	205.9	197.14	195.75	202.54	209.08	201.77	203.36	200.97	197.77	212.64	199.99	203.37	204.82	196.54	200.19	200.99	199.32	204.76	203.29	208.21	204.88	204.91	203.29	202.17	203.11	201.74	201.9	201.07	201.04	193.95	203.99	206.64	201.75	204.16	201.72	204.11	201.99	202.7	197.86	201.38	192.67	200.53	200.6	206.12
212.21	208.75	210.16	220.29	215.59	212.19	211.84	208.47	206.6	208.15	209.12	211.09	208.63	206.8	209.61	219.26	209.46	214.31	210.77	211.21	207.79	205.66	209.25	206.91	213.13	207.44	207.89	209.97	204.1	213.06	209.76	212.61	210.75	211.29	209.3	210.1	207.57	210.79	204.66	217.46	207.38	204.7	206.89	214.15	209.15	208.44	210.26	205.72	209.37	209.33
202.89	205.4	203.61	205.94	200.19	206.21	204.39	204.73	203.49	201.28	202.44	207.8	202.26	202.36	208.8	203.84	195.63	205.64	201.74	200.34	201.26	206.45	201.73	206.89	204.1	206.33	200.09	204.47	202.39	202.57	202.65	196.3	203.28	195.81	202.26	206.95	205.55	205.05	201.53	202.84	206.67	203.66	208.59	202.51	206.98	201.54	203.94	205.72	208.17	206.52
205.18	207.94	200.24	206.48	205.69	202.87	201.1	206.02	198.36	204.12	205.02	199.95	209.35	207.32	200.31	197.83	206.6	207.28	209.59	205.4	206.91	205.16	198.43	203.35	208.94	203.19	199.32	205.65	213.3	204.72	208.52	207.22	197.84	207.46	208.16	204.04	209.05	203.7	206.17	200.82	200.3	202.28	207.58	204.25	205.6	206.62	214.84	204.3	204.57	207.3
202.3	197.9	203.69	200.41	202.88	201.87	209.7	208.46	212.76	198.38	202.87	205.18	205.34	196.87	196.38	205.86	196.14	200.16	202.2	198.67	205.27	206.09	204.98	202.25	206.51	204.49	205.56	207.07	204.81	207.14	210.44	203.69	208.99	202.45	211.54	202.53	203.85	208.59	207.39	203.23	206.57	205.53	200.04	207.29	208.51	196.31	206.41	207.24	199.71	196.75
220.05	215.07	211.55	215.84	206.67	223.66	216.61	212.37	219.72	215.1	214.52	217.76	217.69	218.69	214.96	217.6	216.38	220.43	214.53	218.92	214.96	217.98	221.59	218	219.32	222.03	221.78	220.71	216.51	227.24	220.65	213.05	212.5	218.57	210.17	222.81	211.81	220.61	220.8	215.59	219.39	213.22	218.09	213.56	218.12	216.06	210.33	218.39	215.42	219.09
224.17	221.53	218.6	220.01	217.62	218.3	213.78	216.22	222.95	220.77	224.96	216.83	217.76	218.7	218.69	214.02	213.58	215.48	215.76	213.4	225.93	221.81	219.36	220.26	219.67	223.73	217.19	214.25	218.12	218.96	215.38	219.7	215.19	214.02	218.75	206.89	221.06	215.45	219.39	220.31	219.52	221.6	216.9	221.62	219.04	214.12	214.18	215.51	218.18	219
212.17	205.27	199.88	207.12	207.29	201.53	205.89	209.52	204.99	209.61	203.32	206.97	207.33	208.02	205.67	208.63	208.74	209.97	207.65	208.59	200.83	208.98	209.84	201.51	208.94	208.48	211.05	207.42	208.44	204.71	211.89	202.31	207.09	201.72	211.99	207.22	210.6	205.35	206.86	211.31	205.03	209.13	209.74	209.31	204.73	211.04	207.44	210.49	209.24	207.01
193.88	196.27	201.51	200.56	200.8	200.66	197.97	201.2	202.2	197.91	197.68	196.24	197.22	202.11	200.84	204.62	201.72	201.98	197.34	209.11	194.54	197.44	200.78	208.46	199.24	195.71	203.13	199.98	203.1	206.25	196.9	200.94	193.45	197.26	201.34	203.23	195.03	197.49	200.94	204.08	200.55	198	198.53	200.35	204.31	201.19	201.03	204.04	191.54	199.04
200.4	213.16	206.9	209.71	206.55	213.93	209.65	214.44	209.98	207.26	210.6	206.82	210.53	201.89	209.45	211.82	206.78	214	204.82	208.67	207.84	209.5	201.29	206.55	207.78	208.94	205.4	209.64	210.85	206.09	208.72	208.25	212.27	216.35	208.37	210.28	211.35	211.59	204.98	211.2	205.93	204.06	205.1	208.13	210.43	204.06	206.27	214.34	212.36	205.2
211.88	206.81	209.14	204.13	212	208.77	206.86	204.66	205.47	205.37	205.7	206.62	206.44	213.23	206.29	205.18	205.52	206.67	208.05	208.49	205.02	201.43	206.62	205.21	207.73	208.46	208.55	209.12	209.78	208.45	205.36	209.15	202.53	213.87	211.6	204.12	211.34	209.59	210.55	209.78	206.52	212.05	211.08	209.66	211.5	205.16	205.42	206.78	205.44	212.75
206.39	204	211.49	204.16	205.06	207.98	209.73	209.9	205.73	212.28	210.8	210.83	205.37	212.17	206.77	210.91	202.17	205.88	204.51	217.4	207.43	205.11	207.15	203.85	214.84	207.81	202.06	212.38	208.82	205.46	213.74	208.57	207.17	208.56	207.78	206.04	206.07	207.72	214.43	204.15	210.42	214.09	209.19	204.89	209.68	210.56	208.5	211.61	215.23	201.95
214.39	224.34	217.59	213.68	225.13	213.46	217.74	213.21	220.04	219.03	217.65	215.34	218.51	210.13	215.72	219.72	223.23	211.79	219.38	207.84	221.52	216.6	215.35	217.38	222.56	217.4	218.88	214.15	219.89	208.7	224.11	222.12	219.96	216.88	219.91	217.25	210.9	219.06	211.36	215.9	216.14	213.83	214.13	225.69	213.38	211.87	218.12	219.02	217.84	214.16
211.43	202.99	209.93	206.78	209.93	203.88	211.78	205.29	205.76	205.86	208.71	211.52	210.02	211.82	217.78	208.32	207.4	209.28	207.11	208.78	209.62	201.14	208.42	202.75	210.44	201.89	211.85	206.48	211.46	208.68	202.97	200.59	207.57	207.95	212.05	209.73	208.23	204.07	204.85	209.17	204.98	208.02	213.73	208.77	209.76	210.88	209.77	208.54	209.91	208.99
214.32	215.78	219.15	216.98	218.89	216.94	215.85	217.65	216.21	221.34	218.8	212.32	219.57	218.89	214.76	214.49	217.49	208.89	219	223.67	221.07	217.43	216.69	216.9	214.18	210.87	218.61	217.61	212.45	210.54	214.06	216.98	212.48	218.38	224.62	220.22	218.74	216.73	217.41	216.46	214.77	215.57	219.28	220.55	217.18	215.32	222.9	215.71	221.98	212.01
221.26	218.61	212.73	218.84	219.25	216.14	220.84	218.07	212.69	212.23	218.07	213.78	210.4	224.74	222.42	219.02	214.18	216.52	218.27	218.66	221.48	213.51	216.74	219.65	219.51	218.71	216.35	221.95	217.21	214.8	212.89	220.49	222.98	206.12	216.63	215.2	216.62	216.34	219.84	219.9	214.99	216.44	216.07	221.38	213.92	221.1	215.25	215.01	220.63	216.11
205.65	208.64	205.61	209.38	207.93	214.27	209.98	206.72	212.78	205.26	212.53	208.03	205.51	203.5	208.48	208.19	214.57	209.15	207.43	208.46	196.24	205.6	208.64	208.94	215.79	205.96	211.81	210.24	214.96	213.36	203.19	214.1	209.49	203.58	204.59	204.11	210.35	208.24	208.74	206.8	208.51	208.33	202.49	211.91	215.84	210.2	203.64	199.54	207.84	208.3
206.14	208.37	202.98	204.23	209.2	207.6	206.55	203.24	204.91	203.71	196.48	202.66	200.99	201.49	207.08	206.02	204.67	200.67	196.99	201.94	208.71	202.96	199.59	201.89	210.9	197.5	204.07	202.9	201.24	206.74	203.56	204.45	208.79	205.43	199.6	197.83	206.17	208.56	205.2	207.9	199.09	203.07	200.87	201.49	197.16	209.38	205.13	203.72	206.19	203.95
206.07	207.94	208.97	202.03	202.32	208.8	202.81	209.68	212.21	204.75	200.64	209.48	209.69	206.95	210	211.75	209.81	208.61	204.12	205.47	219.39	210.92	209.31	205.26	205.95	202.24	207.02	207.19	210.4	203.01	211.95	208.52	205.9	208.64	205.72	208.1	205.63	209.46	213.81	210.95	203.37	213.74	207.74	208.12	206.65	207.61	206.79	208.89	211.52	211.68
211.92	209.88	215.14	210.33	204.43	206.76	201.12	208.34	210.71	205.3	203.74	213.59	207.24	212.26	203.19	206.02	211.92	206.37	205.02	209.81	206.39	206.17	212.03	206.85	209.34	211.89	204.98	205.31	208.38	203.97	205.44	207.33	201.71	211.56	205.45	212.8	210.91	205.25	211.22	203.43	204.47	211.11	204.36	211.64	204.61	206.46	208.98	210.28	211.22	208.27
198.29	197.47	201.43	207.24	202.35	202.26	200.97	200.63	203.88	202.76	207.9	200.1	202.06	202.27	197.21	206.9	202.78	193.24	205.56	197.7	200.96	201.52	200.66	201.82	202.09	196.16	200.72	205.12	198.14	197.76	199.97	203.01	199.88	193.61	199.14	199.27	192.66	201.01	204.99	202.76	193.96	195.12	197.64	200.11	200.69	200.35	195.16	200.62	201.07	200.74
206.11	210.35	209.15	208.25	210.66	206.82	212.4	210.77	209.12	217.27	210.68	211.29	207.16	207.96	210.44	204.3	212.26	206.44	213.69	206.52	209.48	208.9	206.34	204.99	204.84	209.51	203.85	203.11	210.21	210.16	206.52	214.14	208.99	204.66	213.19	209.61	210.83	204.01	211.89	213.52	202.36	211.61	202.53	207.59	214.22	215.92	209.04	206.16	203.22	208.14
208.05	213.83	214.8	217.05	214.19	213.51	208.18	211.81	211.34	211.46	211.79	215.21	206.56	217.44	218.1	214.48	208.7	212.38	214.03	212.47	208.87	210.84	211.65	217.16	210.05	210.25	218.99	209.84	210.15	214.41	207.7	217.75	213.35	212.42	219.46	210.65	213.21	214.17	209.51	211.19	210.01	212.43	208.39	211.05	212.35	206.22	210.46	214.09	213.52	202.58
209.67	208.11	213.13	204.88	217.49	219.35	213.75	216.14	212.47	209.71	213.32	207.95	211.48	211.02	206.12	209.97	209.71	209.61	210.78	209.55	210.81	209.76	208.06	215.13	209.36	214.12	208.6	212.2	212.43	210.11	208.35	210.78	212.06	210.68	212.97	214.03	209.27	212.86	213.78	208.94	202.52	207.08	209.59	209.04	206.17	209.99	218.07	214.25	216.27	210.45
210.11	213.14	214.56	212.62	211.47	208.43	207.11	218.85	211.8	213.2	213.94	214.72	220.76	214.91	213.96	211.27	208.45	208.35	212.36	215.31	215.49	213.56	210.9	209.9	210.95	211.84	205.38	208.76	212.94	205.34	212.27	211.22	212.18	214.14	213.06	208.83	205.48	214.67	212.3	215.9	209.83	213.31	212.02	214.26	214.56	206.08	212.58	210.63	214.6	210.7
207.05	211.22	206.53	212.9	204.92	204.84	210.59	211.27	204.71	211.43	203.77	211.45	208.24	207.75	205.75	202.16	202.85	204.43	208.24	205.08	210.57	205.85	208.76	207.79	207.42	216.02	201.3	212.5	208.8	199.79	210.4	208.11	209.2	202.06	209.4	203.42	204.62	210.09	213.26	209.59	205.46	207.92	206.12	207.64	206.28	200.7	209.71	208.59	206.62	207.81
200.89	207.26	204.58	205.47	201.64	211.18	210.38	206.04	201.45	203.33	202.02	201.1	205.31	210.54	201.37	199.68	204.37	205.48	208.01	202.1	204.25	203.88	205.1	206.06	206.06	198.13	202.54	208.96	202.51	201.02	199.79	207.81	209.08	203.2	204.39	203.71	200.77	198.62	204.4	198.26	201.78	204.03	206.62	203.99	206.55	202.66	200.91	203.57	198.14	203.96
201.94	200.24	205.64	199.91	204.9	203.75	202.47	197.48	202.25	197.74	202.64	199.55	204.45	207.65	201.48	200.26	208.33	201.26	198.43	201.22	201.7	198.23	203.03	199.24	204.5	208.7	203.56	207.43	199.37	198.93	200.08	201.5	197.9	201.66	212.39	204.63	208.28	198.83	200.6	204.17	205.7	199.83	201.02	202.27	199.86	198.42	196.8	198.39	202.77	201.5
204.65	204.39	201.42	201.79	195.73	197.73	206.97	202.87	203.6	201.34	203.52	207.17	199.85	201.07	203.72	196.64	203.21	196.16	199.98	207.91	197.63	203.72	201.88	207.14	207.25	210.33	204.59	199.23	204.51	203.38	199.8	206.47	203.43	201.67	203	197.81	204.53	198.83	201.34	199.99	203.15	203.09	195.47	204.94	199.91	207.93	201.43	194.34	205.86	203.19
213.94	217.19	219.16	219.05	208.96	210.13	222.89	219.44	212.46	221.5	216.42	215.64	219.29	216.24	211.41	215.78	217.87	215.59	221.42	218.77	220.21	220.79	219.18	217.79	216.21	213.33	218.19	219.9	216.37	212.32	221.2	210.99	215.9	221.06	226.71	215.12	216.64	220.97	216.27	215.42	217.66	213.29	219.99	220.11	216.43	208.53	217.06	214.03	218.87	217.89
214.94	209.11	203.89	205.88	208.06	210.26	202.86	218.19	209.25	205.99	208.22	202.59	207.16	206.35	207.85	205.28	208.42	215.91	203.15	207.62	215.37	206.25	210.43	206.69	206.47	207.89	204.04	206.6	200.59	214.27	204.12	205.07	214.79	209.21	207.01	202.5	206.95	207.29	209.37	212.82	208.92	207.22	207.82	206.7	205.24	208.06	207.47	203.5	211.62	207
210.86	201.47	203.77	211.69	194.74	198.7	202.36	196.68	202.29	197.83	202.06	201.73	206.86	201.33	204.74	208.51	216.67	193.89	200.44	203.82	206.2	202.47	207.67	206.13	207.37	202.2	205.22	208.69	207.28	200.53	198.52	198.98	204.01	210.08	204.41	199.31	204.66	204.27	206.03	196.33	202.08	209.69	204.46	204.91	201.4	204.87	202.36	209.97	205.74	209.18
205.5	211.39	212.44	204.03	210.77	208.05	205.45	205.67	205.67	207.2	211.53	214.92	204.27	207.1	207.02	201.7	204.09	207.45	214.11	207.52	207.19	210.74	211.23	208.33	216.48	206.87	204.56	210.54	202.43	211.3	205.75	209.43	204.77	208.65	212.87	206.8	211.05	209.4	210.13	209.83	209.77	206.75	209.88	209.77	210.27	207.75	206.72	210.39	208.49	207.21
205.63	211.56	213.97	212.53	211.28	215.65	215.54	221.52	219.29	217.29	212.81	210.36	215.8	206.43	212.22	211.68	210.15	206.77	210.53	208.95	210.78	209.28	215.91	208.6	213.71	217.57	206.19	209.08	211.25	211.67	208.11	213.22	209.24	214.42	206.72	206.55	210.36	213.75	210.96	211.38	216.26	214.22	204.44	211.94	213.35	209.36	211.02	207.19	217.56	209.16
203.22	201.72	203.94	203.88	206.39	193.01	202.34	195.98	195.03	199.77	206.77	210.58	209.3	199.23	208.17	207.64	202.18	196.72	201.22	204.41	198.53	203.62	208.14	198.51	204.46	203.44	206.46	200.8	208.21	209.19	202.83	202.02	202.01	207.03	198.07	200.87	204.28	198.94	204.97	205.85	206.03	205.92	202.14	206.71	205.73	203.58	200.32	199.3	204.52	207.01
211.68	208.68	208.71	200.9	206.54	209.25	206.97	205.96	208.04	203.26	211.67	204.17	205.79	203.95	209.87	208.5	213.29	200.51	207.61	200.02	208.02	208.27	212.81	209.92	210.55	212.22	209.92	208.41	203.45	208.7	206.18	202.48	209.51	215.07	211.77	200.97	208.03	205.98	204.04	211.45	208.95	210.28	212.28	203.55	203.05	210.61	203.53	216.47	207.73	209.04
209.08	202.12	205.15	208.4	204.32	204.24	204.61	211.95	210.13	210.55	218.72	205.31	206.23	214.25	214.16	203.5	203.69	210.84	209.69	210.08	208.41	206.46	206.92	210.63	203.85	215.72	209.05	207.09	210.38	202.79	213.22	214.32	215.79	213.27	211.47	206.16	208.24	201.66	200.29	206.25	215.36	206.59	206.08	203.99	206.42	206.98	207.32	204.53	215.7	211.17
208.58	211.59	211.16	212.21	216.58	211.55	206.99	210.23	208.87	214.48	210.06	205.35	214.19	211.62	214.03	213.28	209.87	205.04	216.98	217.22	212.23	211.09	216.29	209.75	212.41	209.96	208.38	211.8	211.67	207.18	207.3	213.13	210.36	206.32	211.23	210.89	211.95	205.87	209.05	210.16	213.24	214.22	208.56	213.17	216.62	208.27	206.97	218.01	215.47	205.16
203.4	202.61	198.37	202.02	203.13	201.48	207.18	201.1	204.63	212.76	198.38	205.38	206.93	196.75	204.1	199.32	201.79	204.59	200.25	206.39	202.08	206.47	203.74	201.36	199.96	200.07	204.33	203.84	206.49	205.3	210.13	205.05	205.13	203.08	206.86	200.99	196.01	197.02	206.96	201.69	201.08	203.49	200.99	204.05	198.98	203.74	207.65	203.92	200.18	203.85
202.65	212.07	205.31	200.34	205.34	202.41	201.06	203.67	206.27	204.37	198.88	199.89	201.95	210.45	200.13	198.95	206.04	213.07	208.96	200.91	201.42	205.54	201.11	202.28	202.65	201.9	205.4	196.69	201.07	205.27	201.79	207.01	201.12	200.51	200.36	200.13	203.58	202.15	200.28	201.76	204.32	200.88	201.7	204.9	197.26	201.05	198.78	201.68	199.85	197.31
202.09	204.33	208.55	206.47	193.66	208	202.15	203.64	200.52	199.68	213.5	201.65	199.17	205.66	211	208.21	202.92	201.12	201.6	204.13	201.34	202.68	208.9	203.91	205.72	195.16	206.12	198.94	203.23	203.9	201.48	199.54	205.78	200.12	210.95	206.89	195.96	203.15	203.75	208.81	207.88	207.24	202.47	199.17	206.18	198.15	204.3	205.98	206.35	206.21
210.73	210.56	207.02	209.49	212.92	208.22	209.48	204.35	211.51	206.72	209.83	206.05	201.88	208.97	209.11	208.26	212.03	205.95	209.87	208.96	210.08	213.62	210.65	200.35	212.83	209.16	206.03	212.16	207.23	205.66	213.81	202.42	207.49	203.12	210.81	211.35	213.27	203.88	198.12	205.8	210.07	205.47	203.27	216.4	199.29	204.75	215.74	205.78	212.54	210.77
209.26	206.3	210.66	207.02	216.76	209.19	209.97	210.69	207.44	212.04	212.93	203.49	207	203.64	212.47	215.49	207.58	208.34	201.5	207.96	206.36	206.79	208.07	209.03	214.47	207.8	202.22	207.04	214.65	209.42	211.95	218.14	212.58	211.97	215.25	205.91	200.79	206.36	208.68	206.54	212.44	209.89	209.33	209.41	207.7	212.61	211.08	206.49	204.37	216.83
203.18	206.04	204.45	200.32	197.06	201.95	204.61	204.71	200.51	201.31	196.81	200.26	202.49	199.71	203.64	206.21	203.19	204.32	200.91	203.29	207.91	206.12	202.14	203.82	202.14	203.52	208.38	206.56	203.48	208.19	203.01	200.8	204.58	209.92	203.57	203.1	205.45	205.2	202.18	203.61	202.39	201.81	199.42	201.9	203.13	208.21	206.66	203.52	203.8	209.05
205.86	206.73	202.98	209.81	211.87	201.11	206.61	207.64	207.39	203.86	207.97	209.23	207.45	205.58	209.52	210.33	206.51	208.32	211.5	210.66	207.68	208.25	208.61	204.77	206.84	206.34	204.59	208.03	204.87	204.01	207.32	208.68	209.24	204.26	209.37	205.12	210.94	212.53	206.4	203.32	206.71	212.76	210.79	207.61	206.3	207.88	208.36	206.4	201.63	208.59
217.02	219.08	220.71	216.11	218.44	221.99	219.54	222.73	217.65	213.53	218.52	220.41	218.12	220.53	218.74	224.34	219.97	220.87	215.06	216.23	218.03	216.52	220.22	221.46	221.43	216.23	210.25	211.96	215.92	217.66	212	213.09	210.91	221.48	216.94	220.92	220.22	223.75	219.23	223.63	218.88	215.93	218.14	220.66	215.69	217.81	217.49	221.44	217.18	212.68
207.85	208.17	201.72	211.03	211.93	207.2	199.31	205.45	209.97	212.22	207.15	208.06	203.66	204.92	209.36	208.75	203.83	207.6	209.16	210.83	205.89	205.83	205.41	205.9	206.72	212.75	206.87	212.37	204.44	214.51	211.9	209.1	215.41	202.56	213.55	212.29	208.73	205.86	211.57	203.3	207.42	209.24	217.03	211.77	211.01	207.06	211.35	203.53	214.71	207.76
209.87	208.84	212.77	210.42	209.26	205.68	201.76	212.45	206.63	212.63	203.11	205.48	210.06	205.08	209.17	210.79	207.52	214.93	211.03	211.34	211.36	205.56	209.86	211.15	212.34	207.34	217.07	205.6	213.86	208.02	210.98	213.24	204.25	215.68	209.22	212.7	211.16	203.41	208.11	202.4	206.45	213.79	207.51	201.69	207.46	209.35	202.33	213.03	213.84	210.96
211.13	202.49	211.93	205.4	210.17	212.76	200.12	216.6	211.35	209.88	205.76	205.48	210.12	201.47	209.12	205.89	212.91	212.53	201.21	208.69	211.69	215.38	206.02	213.12	208.14	208.45	205.69	207.71	208.66	215.2	217.88	212.82	209.62	205.04	208.84	212.27	208.25	206.92	212.44	209.79	201.89	210.81	207.67	207.76	211.05	207.65	209.46	206.07	209.46	209.26
203.82	202.23	199.58	200.54	201.62	204.5	206.66	203.24	201.73	196.41	200.43	212.01	206.14	202.23	202.28	203.21	202.16	202.64	201.21	205.13	207.55	206.61	203.95	206.27	205.23	199.4	201.23	200.93	205.39	200	199.78	207.4	205.51	202.92	199.97	203.15	197.13	202.91	202.85	205.3	204.96	203.18	209.31	200.64	207.36	208.08	199.66	205.22	205.39	201.61
212.94	211.93	213.47	213.56	208.84	212.18	207.62	206.65	202.92	204.9	213.32	209.28	213.56	211.95	208.68	210.12	199.61	210.56	207.82	213.37	200.32	211.86	202.24	208.45	209.07	204.77	214.44	209.96	207.03	209.01	207.46	204.43	215.2	209.03	208.57	213.97	211.88	210.5	206.22	201.03	202.71	206.97	207.18	215.32	204.08	203.19	212.3	201.18	208.79	202.73
203.94	204.5	203.5	201.67	204.64	202.87	200.78	196.84	208.26	197.6	202.51	201.32	207.88	206.23	206.3	205.81	199.44	205.05	204.25	200.95	207.09	200.01	204.86	205.57	207.03	208.01	205.1	206.56	199.87	200.57	195.34	207.05	204.37	195.36	199.33	204.42	199.04	202.11	208.17	209.63	202.37	199.83	200.12	198.88	195.48	205.91	204.62	206.19	200.22	201.34
205.69	206.75	204.65	205.15	205.9	205.51	206.75	209.62	201.04	203.2	203.23	210.16	206.18	206.21	204.57	203.58	210.1	207.18	205.44	206.8	205.82	204.42	206.2	197	201.5	208.89	206.41	203.69	199.06	208.78	207.34	202.6	202.48	203.49	200.31	202.14	201.08	204.93	203.04	207.24	201.79	200.44	196.09	201.14	203.33	201.98	201.76	207.27	198.1	199.51
204.73	210.02	218.35	222.69	211.96	207.54	210.26	213.43	210.26	208.98	207.78	220.36	214.17	211.27	213.74	213.45	214.77	214.95	210.93	216.58	217.64	211.82	217.5	218.25	213.45	209.09	214.08	213.9	213.83	210.14	208.69	213.38	212.41	215.93	209.52	205.76	216.96	212.69	209.4	208.47	212.31	203.05	208.93	213.56	211.81	215.26	215.72	212.48	211.27	212.52
203.03	205.91	205.68	206.26	201.87	206.61	200.06	205.94	206.24	199.77	203.99	199.75	206.86	202.69	202.35	206.59	206.49	204.09	202.76	207.38	202.39	204.17	200.75	200.2	201.87	203.06	193.6	204.97	195.57	202.77	201.23	202.07	207.44	203.66	202.47	204.48	206.53	206.08	208.18	201.5	212.74	198.02	206.54	198.15	200.38	202.21	203.66	206.78	205.35	196.81
204.81	205.42	201.48	203.14	211.23	201.89	199.76	210.18	201.71	205.78	204.05	209.87	203.5	200.2	201.26	203.19	198.14	206.01	200.22	201.27	203.78	207.58	197.51	204.67	198.61	200.39	195.45	210.05	203.11	205.26	201.04	204.2	199.92	202.15	205.45	200.14	200.13	203.32	213.64	205.05	196.56	204.73	210.25	210.33	202	201.15	204.67	204.29	205.06	204.78
201.18	206.9	200.98	203.78	203.86	207.43	200.2	198.63	205.31	198.25	210.19	200.28	202.49	206.61	204.84	206.65	205.31	200.09	195.57	205.85	200.33	197.13	206.42	203.02	200.3	197.03	204.01	203.63	202.55	202.63	200.21	202.48	203.77	196.64	200.75	206.83	201.12	198.86	198.09	205.53	198.59	205.65	203.24	211.29	203.38	206.11	207.74	193.53	208.14	202.17
203.05	207.95	206.36	206.1	208.02	209.79	200.31	208.54	204.56	205.63	203.27	205.07	206.79	207.89	201.28	205.51	205.14	210.46	206.19	206.17	208.94	210.17	208.73	201.8	212.45	206.65	204.01	212.37	207.27	202.25	209.63	211.7	210.12	196.73	202.89	203	204.06	211	208.97	204.76	202.45	207.62	207.86	204.07	212.74	212.21	206.92	201.36	211.35	204.91
195.73	195.79	200.27	199.45	193.9	197.84	197.61	198.9	203.85	200.97	193.15	197.89	205.59	196.57	203.96	202.63	199.4	203.21	202.7	203.19	199.96	201.52	198.59	198.79	202.37	199.19	197.45	199.04	198.91	200.13	195.38	204.8	196.7	199.18	195.35	202.45	201.06	207.89	201.74	200.48	198.64	209.66	200.44	195.93	199.76	200.44	195.42	198.91	206.5	198.42
202.94	192.9	201.35	205.94	201.2	199.37	196.51	199.14	202.9	200.81	201.09	196.37	199.28	199.76	204.07	204.71	199.4	205.48	191.64	199.65	200.83	199.67	199.89	194.99	196.01	200.39	197.57	204.52	203.71	200.52	201.8	194.9	204.39	197.4	195.42	200.73	202.59	202.77	203.14	199.83	199.69	205.92	197.98	212.58	195.88	202.86	199.72	197.28	197.9	203.43
199.31	208.27	206.99	202.74	204.7	209.07	206.44	200.3	203.09	205.95	198.16	203.15	207.14	203.6	201.63	208.34	202.92	202.75	204.12	201.21	201.33	204.74	202.03	196.49	211.89	204.98	205.91	193.19	207.31	209.39	202.19	201.5	193.46	204.37	203.47	199.49	205.92	207.01	204.85	206.89	205.39	206.88	204.7	207.32	196.92	207.09	209.64	205.75	207.57	201.49
200.53	205.55	205.26	204.21	205.35	206.91	204.42	205.97	203.6	206.92	201.23	201.81	204.61	208.54	198.49	203.12	202.82	200.52	194.78	200.12	202.61	207.61	207.01	205.03	207.56	206.26	200.28	207.96	200.27	201.1	205.06	199.1	203.85	198.04	205.67	207.12	199.07	205.58	197.32	201.15	207.76	202.55	203.57	206.24	205.51	202.79	206.22	199.69	204.3	201.16
198.94	202.33	204.61	197.68	199.16	197.2	201.71	202.97	196.97	201.31	200.62	194.85	196.65	196.49	203.18	197.31	193.78	197.18	201.77	202.69	194.91	197.87	194.4	201.85	202.11	203.35	200.89	201.3	198.89	197.02	197.21	202.16	198.56	200.79	205.1	195.97	199.23	194.39	202.78	197.87	203.27	199.65	192.95	199.05	195.66	199.69	200.46	198.18	195.75	201.25
206.43	197.77	198.47	201.5	195.7	201.66	201.79	202.22	205.99	203.87	193.71	200.38	199.79	202.3	207.78	199.57	193.71	202.76	197.52	200.8	199.53	194.14	197.79	199.64	196.93	200.73	201.11	203.94	197.94	203.77	194.15	200.67	203	198.11	196.07	203.82	198.02	197.95	202.31	206.18	198.53	202.21	194.6	199.5	206.9	195.59	206.57	203.84	192.42	196.27
213.34	214.33	212.96	209.81	211.25	208.64	205.9	214.43	210.8	203.26	212.58	211.56	211.3	206.69	206.39	208.07	204.89	208.13	207.03	208.32	210.47	205.42	203.12	209.41	212.61	203.65	210.18	207.32	205.87	211.02	212.9	211.25	202.47	214.06	213.14	202.68	212.54	205.57	204.93	211.69	210.54	206.99	211.88	205.19	208.21	210.84	214.24	210.84	213.76	211.53
212.77	213.1	203.96	205.37	204.61	207.87	211.18	209.68	208.56	214.39	206.38	202.85	215.87	216.73	206.67	201.28	208.12	202.69	209.14	215.95	210.83	206.79	202.62	209.32	207.69	213.77	207.29	204.37	210.82	208.55	204.68	206.59	206.85	206.52	208.96	206.94	211.37	207.97	206.63	208.35	203.96	207.66	208.92	209.96	213.12	201.98	208.79	211.16	207.97	205.12
197.66	205.78	198.58	203.09	201.58	201.46	200.36	205.21	203.26	200.8	198.31	205.06	201.49	198.68	206.97	195.51	202.87	196.83	197	203.59	203.75	202.8	197.72	199.66	198.43	200.24	202.44	199.72	197.03	189.19	198.78	193.99	203.55	204.19	203.42	203.75	200.47	197.46	207.22	206.11	204.55	202.13	195.55	197.03	201.22	199.37	202.57	201.78	194.82	199.04
198.84	201.09	205.9	197.39	204.4	199.02	201.22	200.19	200.13	196.38	202.53	201.76	194.66	193.5	203.26	194.85	202.45	199.66	201.74	201.25	197.09	205.83	206.96	193.77	204.34	201.73	202.09	202.04	195.37	203.4	196.85	200.91	199.77	199	200.91	201.85	202.03	198.61	200.39	198.67	206.81	200.3	196.27	198.22	194.53	198.7	197.01	206.45	196.68	195.94
212.46	215.71	207.1	222.81	209.57	218.15	218.07	216.94	214.72	220.85	208.88	214.76	221.68	221.93	223.16	216.6	214.26	219.94	214.22	222.25	219.41	220.24	213.28	223.81	215.02	214.13	220.82	210.75	213.18	210.29	220.54	223.8	215.66	216.78	213.57	218.47	218.43	211.43	221.32	223.45	217.89	224.24	221.16	214.55	219.2	212.84	218.45	218.61	218.65	215.92
211.75	214.22	208.65	213.4	207.81	206.54	209.13	208.52	211.89	210.29	216.28	210.03	208.59	204.28	213.51	204.18	201.52	210.05	206.5	211.6	207.99	208.15	208.04	205.13	205.46	213.14	208.39	206.53	210.46	206.18	212.16	206.19	215.69	214.21	205.16	206.06	211.32	205.7	208.93	210.92	204.7	206.14	211.49	212.1	207.06	205.03	207.91	208.17	211.16	208.19
213.54	208.26	206.4	215.55	211.35	212.12	217.81	211.36	209.66	210.91	213.05	212.31	213.32	207.72	209.02	215.58	218.58	212.8	213.89	214.75	214.76	217.73	213.38	211.11	209.92	209.82	212.54	213.16	210.46	213.4	211.16	207.98	215.34	203.85	212.78	214.62	220.38	209.84	211.68	213.7	204.95	210.6	215.65	210.44	211.35	212.77	204.24	211.98	216.65	209.49
202.91	209.7	211.68	213.6	206.55	213.8	214.59	207.58	211.11	207.28	211.64	209.71	209.03	207.16	213.83	208.13	206.3	215.1	209.79	210.63	206.85	207.8	203.68	210.87	216.82	210.63	210.18	203.82	201.81	211.52	211.44	210.78	209.33	214.16	205.38	203.24	210.28	213.23	208.68	215.03	214.08	213.01	208.84	208.75	209.13	213.36	213.55	205.76	210.65	209.85
205.64	210.2	209.2	210.54	211.95	215.76	215.72	213.83	220.4	213.82	210.07	208.93	212.63	209	207.69	212.84	208.31	215.62	217.46	213.6	214.06	208.52	210.09	208.21	216.3	210.23	209.07	209.73	213.58	209.27	206.05	212.9	208.13	214.66	212.27	209.88	215.41	217.07	211.94	209.12	207.79	217	213.45	207.53	210.48	210.84	196.68	208.54	213.16	213.45
200.05	196.48	191.98	200.12	204.33	197.09	196.19	191.58	192.43	194.7	200.8	198.76	196.33	200.58	201.69	202.15	203.71	197.13	200.47	194.9	197.32	195.32	204.4	202.85	198.96	198.52	205.75	196.67	203.04	192.7	199.7	195.96	195.62	197.65	195.08	190.77	195.83	197.47	202.36	191.98	200.86	203.82	196.03	194.02	193.93	193.78	201.04	196.42	197.61	200.32
206.88	202.05	204.5	200.83	210.96	206.56	211.32	200.08	208.86	203.31	208.81	202.13	206.47	205.78	209.87	204.36	208.99	210.59	204.07	205.47	201.51	206.28	203.69	204.83	204.59	207.63	205.32	207.05	203.2	204.84	203.93	201.42	200.91	199.25	205.23	201.67	207.59	206.21	200.63	208.91	206.23	202.63	202.46	205.55	204.05	203.45	203.97	206.94	200.25	202.24
214.39	206.42	202.48	207.17	210	205.09	209.05	210.5	206.3	208.22	210.71	206.74	205.06	203.01	207.95	204.67	205.78	205.85	206.04	206.66	209.47	206.93	207.28	208.27	202.13	202.32	210.26	209.32	212.46	209.58	204.88	202.75	208.21	199.53	204.73	203.62	199.75	207.25	205.3	204.6	211.7	208.55	202.9	208.74	200.28	210.29	203.14	207.78	207.38	203.63
197.71	196.56	197.08	199.02	202.06	202.96	208.05	202.71	195.72	194.22	195.93	201.68	198.1	196.65	201.52	204.3	198.25	202.2	197.7	197.3	190.37	197.64	201.79	199.44	200.86	204.3	204.58	202.25	201.53	201.04	196.29	200.13	202.07	205.74	201.39	200.13	205.04	202.4	196.06	195.83	205.11	203.1	209.95	208.71	198.32	205.23	195.3	200.95	198.12	201.11
213.12	219.45	222.35	215.27	219	214.17	223.52	213.05	213.26	214.48	214.77	218.78	215.04	210.95	218.43	217.72	218.76	218.56	218.13	215.21	215.93	211.83	221.55	215.13	219.14	215.54	214.58	223.5	223.3	221.87	213.93	218.52	215.18	224.95	214.59	217.66	219.1	218.01	225.79	220.1	218.95	219.19	221.82	213.05	224.2	218.76	218.46	221.58	214.53	214.58
219	212.58	218.35	213.3	219.67	220.59	219.32	222.73	216.37	217.79	218.46	217.14	211.55	218.55	219.05	218.71	221.12	224.85	214.75	223.1	223.68	220.92	218.82	224.56	216.39	218.14	218.09	221.08	222.16	221.14	213.84	214.2	211.93	215.74	216.9	222.77	219.8	216.25	219.68	216.59	220.26	222.83	212.41	224.6	211.03	217.93	215.86	220.15	217.85	221.34
206.7	194.89	204.28	204.37	204.39	199.63	205.07	199.72	200.43	203.56	199.47	203.81	201.1	205.53	207.83	197.46	204.82	206.68	204.56	198.31	209.77	205.81	198.16	202.75	206.92	202.47	198.51	194.04	200.18	207.12	203.56	200.16	198.01	205.84	201.27	198.46	203.28	201.61	204.58	203.26	207.23	204.85	201.15	203.33	202.44	199.27	203.9	196.34	199.4	202.64
205.78	206.07	199.39	204.57	208.93	206.82	204.55	197.2	207.18	204.26	201.29	198.61	205.39	206.22	204.53	202.31	203.03	212.25	206.84	203.47	206.26	204.64	203.2	201.15	210.7	204.96	211.64	197.72	202.15	206.98	208.02	199.29	204.64	203.73	207.71	205.25	206.55	211.36	207.08	200.54	205.5	207.56	207.54	203.69	199.27	208.03	205.21	211.79	209.1	200.3
214.25	215.79	210.99	219.44	215.47	215	220.05	212.27	212.19	215.57	217.58	219.55	218.18	220.55	217.1	214.62	212.98	218.38	210.87	217.91	216.27	220.51	219	212.39	214.36	220.78	216.62	220.85	216.15	215.29	217.05	215.87	217.42	216.95	222.41	220.76	211.9	217.29	215.95	217.28	216.19	214.76	212.54	213.28	211.39	213.33	216.59	214.31	206.54	215.25
202.89	198.08	207.96	205.72	202.48	204.73	210.12	203.62	203.79	204.57	206.2	203.46	207.11	202.88	200.92	204.97	206.05	205.99	203.59	205.59	207.98	193.55	207.17	203.07	205.61	199.32	213.79	206.29	198.47	198.95	205.35	199.91	207.9	205.2	211.01	201.74	201.5	203.73	202.16	205.62	206.21	205.29	199.29	201.63	203.57	203.35	204.01	206.17	207.63	206.23
198.41	196.34	200.76	195.86	203.25	207.1	198.43	202.18	195.95	194.29	201.45	198.98	204.31	201.92	198.67	196.54	205.54	207.23	198.22	203.28	196.65	202.06	194.54	200.43	204.11	198.41	195.12	202.74	207.54	201.24	199.72	208.06	196.79	197.67	195.29	203.8	204.71	197.56	202.93	200.89	193.23	195.72	195.46	203.69	201.01	203.47	197.75	202.63	198.63	194.85
217.11	220.69	215.51	211.23	213.88	211.63	217.35	219.23	215.86	217.95	219.82	216.51	219.46	220.92	217.28	216.88	215.41	214.41	217.16	212.41	215.4	221.13	218.77	218.83	213.29	214.96	214.79	212.83	213.14	215.72	213.91	212.11	221.45	220.26	215.23	218.1	215.03	215.14	221.35	219.53	218.4	209.83	214.35	214.97	215.88	212.28	215.16	217.98	212.98	211.34
210.23	215.8	216.79	211.34	208.3	207.69	216.31	218.08	209.49	214.57	213.51	206.22	209.15	210.69	214.41	213.54	208.59	211.41	205.88	207.19	208.95	217.94	207.71	216.03	213.29	209.45	206.63	208.51	217.5	217.71	211.2	213.91	210.33	210.1	217.25	211.6	210.18	211.57	203.27	215.12	214.34	206.02	216.19	209.86	208.89	211.81	206.44	208.74	213.99	210.09
218.71	216.99	218.68	215.58	212.57	220.19	223.6	220.16	224.58	216.47	221.77	215.53	218.26	209.92	212.97	213.79	216.3	222.16	220.87	215.72	223.06	217.61	212.66	219.78	212.44	222	213.42	215.3	215.96	215.66	218.79	220.4	214.21	218.18	218.41	215.53	218.4	211.25	211.86	217.41	216.68	221.28	211.93	218.58	219.62	220.69	220	222.51	210.22	218.09
200.07	205.92	208.1	200.88	200.15	198.92	212.94	196.47	199.3	205.22	202.41	199.2	205.63	206.23	206.89	201.33	209.27	200.89	208.99	200.79	202.6	209.9	204.34	197.67	205.24	200.89	203.37	202.36	208.04	204.72	198.52	201.26	194.92	199.04	200.31	202.33	199.69	209.87	203.87	205.17	211.93	203.9	203.33	204.22	195.56	204.83	204.74	202.97	200.6	204.44
203.94	197.76	193.76	191.4	200.79	198.34	200.98	203.18	202.59	194	197.21	198.07	191.89	197.6	185.71	197.42	199.56	189.74	195.02	203.26	196.36	199.18	206.07	196.45	198.91	194.09	206.24	195.71	193.6	202.64	199.91	199.96	201.26	191.91	196.16	195.42	204.73	200.11	201.51	195.48	201.62	200.43	200.4	195.74	193.98	198.91	200.46	201.03	199.89	198.84
210.36	212.82	210.56	208.61	210.84	216.26	212.75	212.73	212.81	209.78	205.71	206.5	212.58	209.82	216.21	213.75	209.27	209.7	209.29	211.05	206.21	213.84	207.69	207.45	211.2	206.04	209.52	208.56	214.29	212.89	209.05	206.13	211.15	213.35	207.87	205.57	210.87	211.05	209.19	208.66	204.24	213.42	213.82	208.84	202.17	205.68	207.5	208.75	215.88	207.34
199.52	202.67	205.08	210.34	206.81	205.67	211.66	204.13	211.44	203.36	202.08	203.68	207.17	202.13	207.18	204.69	202.62	199.52	207.76	208.51	216.03	210.87	204.09	208.62	209.36	202.69	204.74	206.58	205.18	209.84	207.62	200.27	205.33	207.03	207.83	201.8	207.78	210.57	209.65	205.29	206.16	205.48	202.41	203.69	202.58	207.33	204.07	197.51	203.9	200.19
214.5	210.36	197.54	212.64	210.06	207.93	206.68	208.79	215.54	207.18	213.04	209.69	210.32	213.75	207.14	213.97	212.18	213.44	216.53	207.68	208.89	210.46	210	208.2	206.32	213.8	209.25	209.7	204.6	206.77	207.84	205.28	211.97	212.95	215.11	204.67	208.76	212.76	212.72	216.97	215.41	207.85	212.13	211.85	210.15	208.86	207.39	202.08	213.78	207
215.46	202.81	215.18	206.92	204.12	208.2	211.31	207.85	206.2	205.66	213.29	211.94	204.66	212.42	210.24	207.29	216.83	211.23	211.67	209.75	210.07	216.52	211.51	210.64	212.13	209.6	208.75	205.6	207.24	216.54	206.55	209.38	211.29	209.68	206.64	208.6	218.26	210.81	211.08	204.55	207.29	213.17	211.54	204.69	211.63	210.69	215.46	207.49	210.6	212.38
197.14	200.89	202.65	201.78	202.54	195.7	203.7	206.57	205.49	204.9	204.24	197.79	203.13	200.15	203.08	197.29	199.12	197.11	194.11	195.96	202.27	196.43	202.24	200.71	199.76	200.23	194.37	194.4	199.2	203.34	200.29	201.69	203.16	197.01	199.38	204.77	199.81	189.42	195.04	202.03	195.03	203.25	198.07	191.49	200.27	200.53	198.64	193.66	195.81	197.28
195.04	205.12	208.07	196.7	196.24	208.62	209.18	208.51	197.23	200.69	194.29	199.42	195.01	205.59	201.21	200.01	203.52	203.41	200.33	208.84	204.86	195.6	196.81	201.73	201.09	202.32	202.81	200.48	198.97	202.79	198.36	206.6	199.9	198.22	203.82	203.95	202.69	199.37	204.55	199.57	201.5	203.44	203.55	203.09	200.3	203.49	201.91	205.38	203.07	206.71
206.58	204.18	210.97	208.19	206.4	208.3	205.83	214.21	209.48	211.54	203.43	203.65	204.85	202.02	204.67	209.81	219.62	208.73	209.85	216.87	205.93	207.55	208.74	203.06	209.31	204.51	206.07	207.27	206.26	210.23	209.67	211.45	204.14	204.98	206.11	202.55	206.38	203.06	216.63	200.34	215.79	204.28	212.13	201.85	202.31	210.82	206.4	211.96	200.77	205.74
211.73	205.04	207.84	205.84	206.28	214.73	210.17	204.26	208.88	207.69	207.32	206.54	213.36	209.33	216.61	206.9	214.7	201.02	208.68	201.64	210.06	206.37	208.73	209.36	214.5	210.11	207.11	209.24	205.47	204.42	208.84	211.21	206.21	204.16	205.4	207.94	207.52	206.43	207.81	214.31	208.86	212.18	211.95	210.6	201.32	213.02	210.66	210.09	210.96	211.41
214.85	212.46	215.16	218.41	215.83	216.18	210.77	210.78	212.92	213.95	212.21	222.24	210.25	216.92	221.44	216.95	214.04	217.63	210.64	215.76	210.49	223.13	206.48	220.02	217.62	217.28	213.34	213.59	212.85	219.13	216.81	213.25	213.36	218.06	216.87	214.29	216.83	211.33	214.17	218.78	210.23	209.15	208.62	215.29	216.74	218.53	206.42	214.89	214.99	216.17
209.39	206.54	202.24	200.83	206.52	199.28	203.26	199.43	205.63	202.84	208.51	211.68	204.42	206.32	200.85	204.23	206.25	206.83	206.34	204.34	206.49	207.97	200.39	205.01	201.34	206.23	201	201.44	203.88	212.01	209.26	203.24	203.32	207.49	204.14	203.54	200.98	207.93	201.75	203.55	201.09	199.12	202.24	202.36	205.95	203.92	204.27	199.08	202.38	199.69
209.6	208.77	208.16	206.88	212.06	214.69	212.78	211.28	211.67	212.46	209.18	216.09	212.56	221.03	215.7	213.02	207.48	209.66	211.14	207.84	207.45	210.83	213.69	211.98	208.04	210.96	211.61	205.81	212.55	209.63	207.91	209.87	212.13	209.5	210.26	207.41	208.77	210.22	208.48	216.2	214.17	207.17	210.8	216.31	214.15	208.6	213.24	214.49	213.44	213.88
208.45	209.9	204.93	197.24	203.38	203.82	196.85	207.7	204.49	203.31	206.69	202.33	204.27	202.61	204.31	203.3	201.96	199.13	198.53	205.05	197.16	199.48	201.23	203.69	203.22	205.14	198.84	202.83	200.68	201.65	204.32	201.15	203.64	201.87	200.53	207.73	205.23	200.53	197.58	201.83	200.23	204.72	194.99	204.51	203.37	203.96	207.25	205.21	207.35	204.47
201.96	196.71	202.12	192.58	198.93	202.49	204.97	200.37	196.4	199.51	196.71	200.18	198.15	199.28	199.63	197.06	200.55	195.68	199.71	199.16	197.47	203	203.55	202.13	196.37	192.49	199.64	197.34	196.5	199.75	199.54	198.77	194.74	204.48	202.04	194.96	198.47	195.86	196.12	200.11	199.6	194.15	204.96	196.98	202.52	200.26	200.57	196.39	199.3	204.28
210.46	208.51	211.13	214.58	209.16	208.79	208.85	209.74	212.53	207.64	205.94	209.79	209.48	202.84	214.12	207.9	216.25	210.72	213.47	208.08	212.63	209.25	210.24	203.88	203.23	208.97	210.98	209.36	210.8	205.32	209.16	212.32	211.34	213.1	209.35	205.44	205.49	205.91	207.9	206.77	212.16	208.88	208.93	207.98	211.75	208.52	203.49	215.34	210.7	207.2
198.08	202.25	198.69	198.58	201.05	197.39	194.92	196.18	192.37	204.97	196.32	192.55	199.9	194.61	196.94	203.1	197.65	194.24	194.96	198.74	200.88	200.3	201.39	197.7	190.5	195.35	197.67	201.21	201.08	196.86	198.58	197.77	200.25	200.36	196.98	199.19	203.35	200.09	197.46	202.04	206.88	198.17	200.76	204.18	194.55	202.2	199.19	199.07	202.57	202.58
197.75	198.74	200.84	198.11	198.39	194.61	202.03	195.83	190.65	200.64	195.18	195.49	199.94	198.29	197.75	196.09	199.79	200.06	192.21	196.08	191.37	197.55	193.87	193.94	201.2	197.63	193.96	199.19	195.57	200.13	201.24	200.99	190.03	194.12	196.13	207.26	198.61	198.64	202.63	197.91	198.59	198.38	202.76	199.98	198.12	192.77	198.45	199.93	201.19	201.13
195.66	197.14	191.2	191.53	184.84	195.73	199.81	197.34	195.59	191.55	193.54	195.67	191.23	194.33	192.16	197.33	187.8	195.5	196.72	193.37	199.34	189.96	198.91	193.82	191.68	200.7	193.82	190.03	196.56	201.04	199.04	193.08	200.14	193.96	198.72	195.12	198.26	189.86	185.9	192.43	197.78	195.78	191.29	201.26	186.16	191.99	200.37	198.14	199.99	195
200.29	208.32	202.17	199.52	207.15	202.83	201.88	201.64	201.25	203.08	203.98	196.95	210.53	201.49	201.83	205.12	202.73	203.12	206.71	206.81	203.4	198.04	204.48	208.66	206.97	207.5	200.31	204	201.49	208.34	205.07	197.71	206.99	212.52	208.04	206.04	208.04	214.04	203.4	202.7	196.4	202.65	203.47	212.13	211	198.8	200.59	205.91	201.72	203.64
205.79	204.99	205.35	215.18	210.9	211.84	212.74	209.39	210.24	205.73	207.16	205.55	202.09	206.98	211.59	205.66	206.89	211.96	209.38	204.89	208.53	210.56	207.7	208.63	210.62	200.79	204.95	206.14	210.78	204.16	205.99	205.56	210.35	204.52	211.54	199.97	202.69	209.34	211.64	208.2	214.23	213.49	207.26	210.92	210.23	209.69	208.17	208.4	205.81	211.28
206.36	208.85	205.15	207.27	212.73	213.7	208.52	208.66	207.48	210.07	207.82	205.97	213.83	206.8	202.15	202.7	208.37	210.92	203.69	205.89	209.89	203.96	217.71	200.81	199.66	207.48	207.42	205.22	208.98	210.99	211.37	208.42	204.99	210.51	209.68	207.3	206.06	206.83	207.57	204.67	216.47	209.18	209.15	212.82	206.03	210.3	203.34	206.37	211.01	207.52
211.59	208.81	215.76	214.85	218.98	208.47	214	215.85	212.57	212.25	209.4	209.73	211.68	211.99	210.81	212.26	217.07	217.79	218.09	210.55	212.36	214	216.38	214.14	213.6	216.72	213.36	210.91	210.82	207.55	216.24	212.12	208.64	208.43	213.56	210.1	213.44	215.07	210.44	214.36	209.6	213.45	213.42	216.17	209.27	211.81	216.98	214.33	212.46	209.79
206.04	202.64	205.43	208.23	205.71	204.7	203.79	193.85	207.41	205.95	201.74	201.62	207.17	207.68	202.78	210.81	207.27	203.27	201.09	201.51	201.17	206.42	199.98	206	203.45	204.07	206.77	202.64	210.82	201.67	206.37	204.37	201.97	205.32	205.67	205.77	204.01	205.2	205.62	205.14	205.09	206.18	197.47	207.9	204.83	203.78	204.53	203.3	203.38	210.26
206.12	206.37	203.96	205.74	208	206.68	213.51	209.52	207.78	205.64	209.36	201.42	214.52	204.41	206.08	214.41	213.21	213.78	207.24	203.96	202.78	210.49	215.16	205.89	203.3	207.89	200.95	209.83	208.24	207.77	208.19	211.71	205.13	207.28	209.4	201.7	210.26	211.04	204.97	211.47	208.44	211.48	214	203.93	209.82	206.14	202.76	204.07	206.33	207.55
204.05	204.61	206.05	206.01	210.82	206.94	211.04	203.97	205.84	206.16	203.24	210.99	205.17	207.45	202.13	213.76	209.07	204.68	209.89	207.34	213.88	213.39	208.94	209.11	208.53	207.35	204.88	212.14	203.69	213.06	206.23	206.19	206.49	206.25	208.79	206.08	210.42	205.48	202.37	199.24	207.59	208.84	203.27	202.15	206.49	207.11	206.35	210.58	209.11	207.42
214.17	212.45	208.93	218.57	208.44	206.85	208.98	208.03	211.59	206.34	201	210.81	204.9	209.54	214.7	209.99	209.43	208.35	210.36	210.7	209.01	205.77	203.14	209.65	211.69	210.42	204.16	209.77	208.86	211.95	205.4	213.26	206.67	208.27	205.88	210.15	217.78	206.39	209.2	212.73	209.09	205.15	206.67	216.13	202.63	203.93	214.58	204.45	205.27	211.16
211.05	215.04	210.08	213.65	211.36	211.29	211.74	211.29	213.76	213.46	205.44	215.03	209.93	213.51	209.34	209.85	217.26	217.94	211.4	212.1	212.31	210.98	213.29	217.73	211.29	210.34	212.94	209.16	207.16	210.46	209.02	212.22	214.4	213.74	208.33	209.43	211.99	212.17	208.79	207.84	211.01	203.48	208.54	218.49	207.54	210.83	211.52	210.16	212.92	211.9
204.86	200.42	206.53	205.9	204.69	199.34	204.99	205.55	207.61	211.5	201.53	202.49	196.96	197.17	200.79	198.15	207.03	206.33	207.75	203.4	202.35	202.12	205.91	206.41	202.27	201.59	204.69	208.42	202.45	202.64	205.18	201.53	204.17	210.86	202.67	203.37	205.11	202.31	206.38	203	202.38	201.45	204.89	205.36	209.61	194.11	206.17	204.88	200.15	198.85
199.52	197.56	199.22	196.66	200.45	194.48	204.8	196.23	203.14	193.83	201.97	200.71	198.91	203.8	195.1	198.52	197.31	203.84	202.72	194.74	197.21	201.57	196.1	206.13	202.89	197.66	196.44	197.59	197.45	201.92	201.39	198.84	193.48	200.38	201.45	199.7	196.89	200.91	200.2	197.9	200.61	199.33	200.03	195.99	203.28	198.68	189.9	198.33	201.88	195.3
200.64	206.01	201.96	196.52	198.31	201.86	200.28	197.32	196.95	199.73	191.81	200.66	201.14	198.32	199.75	200.52	203.89	200.25	202.12	197.85	197.27	204.8	197.74	202.63	204.63	197.23	200.78	195.13	201.8	206.95	199.59	200.54	200.1	202.13	204.03	201.27	199.95	199.26	202.22	200.94	202.31	200.13	197.55	197.74	201.51	205.31	195.05	198.33	202.31	211.89
215.89	215.78	204.63	212.77	213.14	211.72	212.11	211.41	212.91	215.46	204.14	218.93	209.68	209.47	212.2	207.43	213.48	212.73	215.09	209.52	215.84	206.41	211.28	210.92	207.67	215.35	207.17	216.93	219.73	205.79	213.64	215.88	213.71	205.47	217.54	209.85	209.51	210.55	209.57	217.27	210.1	217.65	207.43	209.35	213.39	210.99	216.3	208.38	216.29	213.3
202.78	201.97	199.84	198.88	197.14	204.51	198.41	202.59	204.69	195.65	204.14	196.07	200.41	199.12	199.05	200.74	190.71	196.52	198.15	199.79	195.37	197.67	207.2	195.18	194.83	196.69	196.61	199.15	197.52	201.61	200.53	202.89	197.54	208.52	195.28	196.01	194.75	200.5	201.3	198.58	201.63	205.51	201.85	199.25	195.11	196.22	193.45	199.43	204.67	193.72
198.87	199.83	199.65	204.54	204.02	201.69	204.48	203.77	202.07	202.98	205.01	199.91	200.52	194.71	194.11	200.06	200.46	204.73	204.45	200.62	199.46	204.8	199.9	199.29	207.85	199.07	202.87	196.43	197.04	202.7	200.98	202.74	197.8	201.6	201.18	199	197.51	195.92	205.76	198.2	198.83	203.81	203.27	195.7	195.66	195.91	203.54	197.48	196.01	203.75
203.55	206.61	205.98	214.08	212.05	203.95	211	200.89	207.52	208.16	205.44	210.67	210.4	208.89	204.36	209.27	210.65	207.14	212.99	208.16	208.98	214.42	209.82	209.5	211.16	210.45	207.53	202.01	209.11	207.07	203.4	208.43	206.4	203.76	214.6	207.83	201.36	209.95	206.86	210.94	203.13	208.9	208.13	208.7	209.4	211.14	210.96	201.33	208.1	209.31
208.08	202.21	201.99	206.23	212.63	217.51	207.56	204.73	210.93	209.13	209.98	214.9	214.2	205.93	212.29	206.63	207.56	206.59	206.42	203.77	206.06	208.41	211.53	207.64	202.15	206.23	210.82	208.29	208.51	211.12	209.89	205.64	204.06	214.6	209.91	210.38	214.67	210.62	205.28	206.91	216.96	209.6	208.11	212.57	207.99	212.64	205.13	209.64	205.01	213.72
210.82	212.92	211.29	210.92	219.58	207.25	220.03	213.52	208.21	207.75	207.62	209.87	211.62	219.79	207.19	215.72	208.09	216.3	216.49	211.24	206.2	213.15	212.66	215.95	211	214.43	221.54	214.22	216.63	211.09	210.49	212.38	214.55	215.87	208.8	204.1	221.91	211.58	208.38	207.51	211.72	215.32	209.26	210.42	215.31	217.11	217.29	216.02	217.07	207.8
202	208.36	203.8	206.45	203.07	201.61	202.67	198.98	199.71	200.68	202.19	202.74	205.51	201.25	202.37	201.93	204.32	202.86	194.42	198.73	201.91	193.57	202.95	203.99	201.85	195.34	202.53	206.42	205.15	203.58	203.48	204.38	206.96	206.47	199.32	197.86	201.97	202.6	198.76	201.71	199.96	205.77	200.99	201.01	201.43	205.02	200.14	204.02	207.94	199.15
198.37	200.81	200.24	196.73	204.96	198	203.36	195.12	196.42	206.18	203.78	201.51	202.15	201.71	198.03	197.7	196.49	196.12	205.09	195.1	198.3	195.04	196.88	202.04	199.48	197.95	196.97	198.45	191.62	200.43	202.62	198.79	199.63	202.34	202.48	198.79	193.48	200.55	200.14	204.55	199.13	199.73	202.19	199.16	199.39	197.16	198.63	203.66	194.02	202.02
216.69	206.65	202.58	208.41	214.62	202.13	210.99	204.7	204.39	206.9	208.93	201.65	209.07	208.86	206.15	205.46	202.75	209.7	209.93	206.52	206	203.18	210.89	208.08	203.78	213.25	200.54	204.76	211.98	202.81	205.76	210.19	204.65	212.73	209.49	213.6	209.66	205.29	205.98	212.91	207.56	209.26	210.33	210.24	204.16	201.71	209.49	206.65	203.46	213.4
196.72	208.79	200.51	205.1	201.34	201.33	200.59	202.27	201.09	203.46	197.54	206.34	209.37	200.85	197.14	200.54	200.16	209.07	202.35	207.56	203.19	198.49	207.87	197.22	201.32	200.48	204.8	203.79	207.13	200.61	199.76	203.77	203.83	206.53	198.27	209.55	203.46	199.16	204.56	200.83	198.96	207.02	203.43	198.99	202.94	210.25	201.18	202.98	196.93	201.67
205.35	199.19	202.07	203.42	202.46	201.5	205.19	203	205.14	195.24	209.98	206.02	205.57	204.71	207.47	202.7	201.81	202.83	201.84	203.3	201.16	202.35	202.98	210.21	207.48	207	208.61	201.17	208.37	208.62	197.72	202.88	209.62	197.99	201.08	207	206.73	200.8	196.21	204.63	196.78	199.37	203.05	208.19	205.28	205.89	202.46	203.06	213	204.13
200.82	204.1	205.08	199.67	198.14	209.07	201.6	206.48	206.56	204.57	203.53	200.89	199.36	199.01	204.58	202.2	199.45	205.1	205	205.39	200.78	209.59	192.86	201.8	201.29	204.96	198.37	206.39	200.66	200.82	196.65	203.67	203.42	206.36	201.13	199.57	200.06	206.91	207.26	210.05	200.78	211.32	202.58	200.58	203.09	203.24	205.59	206.34	200.43	204.69
204.85	205.64	211.57	207.89	206.93	207.03	212.36	213.82	212.62	200.49	207.58	204.25	212.5	204.66	212.3	204.34	206.84	212.06	211.38	208.47	209.83	206.3	211.96	209.56	210.9	206.37	205.22	202.55	203.81	206.93	213.13	214.77	211.91	211.11	208.44	207.79	208.07	207.07	210.84	210.3	207.29	205.95	204.82	202.75	217.22	204.66	213.85	203.03	200.95	209.58
204.4	205.61	202.02	202.8	201.21	197.39	200.09	198.87	210.76	196.62	198.71	204.85	194.8	202.93	210.6	199.59	203.41	206.38	197.5	202.3	206.11	202.06	205.21	196.94	200.07	201.8	196.96	208.05	201.74	198.95	200.96	212.81	196.14	205.24	204.67	198.15	204.02	202.23	200.54	198.77	198.96	202.61	208.53	197.12	204.54	201.65	203.93	191.37	202.23	200.15
209.92	202.6	205.23	205.13	208.03	206.53	212.59	203.38	211.49	204.24	206.55	206.25	208.28	205.51	208.9	206.27	210.86	211.23	206.85	204.63	210.62	204.89	209.22	206.13	211.54	206.43	208.39	209.78	208.67	208.95	213.89	204.25	208.93	207.22	199.81	204.61	207.42	204.32	206.35	210.38	210.75	201.28	209.02	200.04	203.65	207.09	206.4	208.74	208.78	204.68
211.48	214.61	202.88	204.77	207.12	206.41	203.43	205.77	210.97	213.59	206.13	199.72	210.11	206.74	207.17	204.42	205.58	202.92	201.49	204.02	205.25	201.24	209.7	207.21	201.45	212.15	204.74	208.1	196.78	203.52	202.51	206.21	213.19	203.72	204.72	198.23	209.13	202.83	208.72	205.7	207.94	203.47	206.46	208.67	206.06	209.93	206.88	205.99	204.75	202.08
207.01	211.1	205.43	197.59	203.21	206.27	204.96	200.49	208.25	202.17	204.06	202.41	203.09	198.09	193.73	203.46	201.47	198.05	205.14	203.81	201.23	203.31	201.74	206.4	204.41	205.93	200.52	199.97	201.3	210.87	204.53	197.42	201.45	201.34	205.59	201.45	200.67	203.81	202.76	207.4	197.52	200.4	204.37	202.13	199.91	203.03	203.04	205.08	204.73	203.85
210.18	208.31	206.03	220.68	214.38	210.8	203.58	207.46	215.53	212.27	208.88	209.36	215.12	207.07	212.61	210.41	204.54	213.2	210.5	215.26	210.45	211.89	208.96	213.47	209.74	214.13	210.76	208.48	205.24	208.18	214.27	208.05	206.44	204.29	207.31	201.93	207.52	205.95	202.77	212.68	212.73	213.31	210.73	212.23	206.88	218.22	206.37	215.91	209.17	205.65
198.15	205.07	199.14	203.39	197.1	200.38	204.39	196.85	200.07	205.67	204.57	198	203.73	203.6	202.67	203.12	198.55	201.53	199.5	201.03	196.92	203.68	206.02	199.6	202.81	200.21	201.49	200.33	204.57	194.7	200.85	201.75	203.3	201.67	196.55	198.58	198.55	201.99	201.17	201.12	205.71	198.67	195.76	201.9	195.41	201.03	195.61	200.37	199.36	195.08
208.67	212.59	198.92	207.56	214.38	210.47	209.01	216.13	206.5	206.58	210.49	209.29	211.52	207.09	210.45	208.29	213.46	208.34	215.65	212.35	206.67	206.59	208.53	213.82	212.11	215.92	216.59	210.28	203.34	213.28	217.6	206.95	211.94	206.21	208.56	211.86	210.85	211.3	210.36	202.4	207.24	206.89	202.88	205.69	206.55	206.37	203.81	210.69	207.25	202.94
208.82	213.77	201.69	206.13	204.03	207.45	207.71	212.58	215.26	208.09	215.12	213.97	217.12	210.35	212.64	214.93	216.41	212.94	207.93	214.69	212.09	212.69	213.74	207.07	211.81	212.07	210.95	210.94	212.72	215.34	217.58	216.96	207.37	214.42	207.53	217.79	212.47	212.3	212.79	213.94	208.86	210.99	216.22	213.63	216.23	212.88	207.78	218.12	219.89	207.54
202.64	206.83	207.25	208.21	199.25	200.22	200.34	202.5	202.83	201.52	203.11	197.84	199.24	206.8	194.87	201.9	199.56	205.07	199.77	197.33	205.78	203.29	198.9	198.3	207.99	205.58	198.44	198.78	204.44	195.43	201.75	200.83	200.61	201.63	206.23	207.05	199.76	196.72	194.14	206.75	197.07	201.36	201.86	198.57	201.58	200.89	202.66	210.15	195.83	201.68
221.28	216.98	223.32	218.64	221.88	225.84	221.24	210.18	217.27	225.73	211.2	216.45	218.95	221.06	225.45	219.22	217.04	225.22	216.24	223.16	211.73	215.57	206.92	221.58	212.09	221.98	216.84	215.7	223.29	224.34	215.27	213.68	213.1	216.33	219.94	220.2	220.62	217.04	219.36	219.26	218.92	222.08	219.76	216.71	221.59	222.1	220.76	217.32	213.23	217.19
205.08	206.98	199.2	205.69	203.94	201.11	208.8	202.7	203.48	207.31	206.2	206.44	201.47	203.03	197.38	207.36	207.12	205.7	208.63	213.23	205.81	208.11	206.56	202.04	203.18	203.53	201.27	208.6	209.68	210.22	205.47	209.03	207.6	202.99	200.51	207.34	205.76	201.89	203.23	204.35	206.72	202.93	212.89	205.83	210.12	211.42	200.28	206.89	206.9	211.26
203.65	210.71	210.79	208.09	207.04	211.98	209.75	200.87	204.46	202.93	202.42	206.33	196.92	208.53	203.92	208.54	199.99	202.63	204.06	208.5	199.7	211.95	207.24	208.13	201.63	208.8	208.22	209.54	202.71	202.93	209.09	199.63	207.47	207.06	206.55	210.77	208.64	208.1	203.85	205.75	205.01	205.8	206.93	206.12	206.62	207.38	204.91	206.22	206.47	207.35
205.1	207.59	204.45	200.31	203.4	201.77	199.54	203.55	204.34	207.11	205.26	200	204.23	207.07	200.2	204.39	199.23	200.99	200.57	202.91	206.49	200.02	199.08	208.81	207.33	207.53	203.61	202.43	213.07	206.2	205.41	202.17	205.7	209.17	205.77	199.03	204.76	199.96	208.59	207.35	205.76	204.75	204.56	200.46	204.5	201.25	208.76	199.47	201.56	209
201.23	198.95	208.7	207.22	201.12	205.93	203.62	205.15	203.87	206.44	204.23	199.19	199.57	198.6	201.5	203.66	199.51	197.75	203.76	203.56	199.09	204.81	198.8	206.09	205.04	203.98	206.58	198.36	202.64	196.97	207.12	202.84	199.99	203.32	203.58	196.24	205.31	205.06	199.96	205.69	200.41	206.37	208.79	200.61	201.24	204.43	200.13	211.24	205.67	196.44
206.33	199.82	196.08	196.2	199.27	201.31	198.63	198.03	206.12	198.23	197.32	206.17	198.29	205.82	206.3	199.27	195.82	198.06	201.43	201.57	198.27	197.09	199.18	200.32	202.04	200.2	195.76	201.09	193.46	201.8	196.83	204.15	204.48	199.23	198.8	194.16	197.97	197.12	196.98	200.41	205.2	194.48	201	204.62	191.58	207.82	205.07	202.81	206.91	199.79
203.39	203.96	208.22	205.84	200.63	206.96	207.39	200.93	201.71	198.2	202.15	192.81	200.99	199.52	203.42	199.75	204	203.36	200.54	197.1	195.69	203.99	198.88	200.97	204.28	203.9	195.75	204.06	199.18	202.42	200.52	197.38	192.33	202.2	206.41	198.14	200.77	202.88	196.31	196.45	201.26	201.38	206.44	199.4	198.84	197.33	202.41	206.07	200.09	191.23
200.19	205.03	197.24	205.37	202.88	196.18	203.09	203.69	202.29	198.05	203.55	202.01	210.39	203.69	201.66	206.81	203.42	198.07	210.75	201.95	202.52	204.59	202.4	201.58	202.92	198.82	203.85	198.99	204.26	208.82	206.42	198.27	204.3	204.21	198.26	205.65	202.86	205.67	199.74	203.88	200.27	202.95	197.23	201.33	202.35	202.7	206.27	197.1	205.92	203.97
200.39	210.37	203.72	208.04	213.52	210.14	206.4	208.61	204.09	206.83	209.86	202.46	209.33	205.19	205.43	208.19	210.32	205.29	206.59	205.64	215.26	209.64	207.28	202.97	213.09	204.23	208.34	202.54	213.57	214.04	207.94	207.17	201.58	202.34	207.07	210.97	207.19	207.72	210.73	207.95	215.07	204.71	205.42	210.4	208.5	205.52	217.27	206.92	211.69	208.8
205.44	200.06	202.35	202.26	205.42	202.66	205.13	201.64	205.4	205.77	202.62	202.25	199.02	200.64	195.87	201.94	201.33	206.58	207.36	201.95	203.22	203.2	201.83	205.73	204.1	208.49	196.98	204.36	201.35	204.22	205.2	205.42	211.85	193.89	198.17	206.03	199.93	205.42	202.47	202.51	200.29	204.54	200.02	202.3	210.39	203.23	193.72	199.93	201.45	200.56
211.18	200.03	206.69	205.79	205.42	199.58	199.76	201.7	199.44	201.15	194.8	201.29	203.15	199.01	205.81	202.17	201.96	201.56	203.56	203.76	205.07	202.89	206.49	210.04	204.08	203.39	209.68	204.79	207.16	203.33	203.71	202.39	203.85	210.78	198.44	202.55	196.74	196.06	208.03	203.54	199.86	197.3	204.24	196.5	203.46	208.42	203.2	208.93	203.58	196.15
215.21	219.68	217.09	209.08	213.22	212.44	212.39	217.98	214.49	214.86	211.87	212.09	215.34	205.11	210.03	207.99	211.11	209.53	226.96	214.66	214	212.41	212.46	212.43	216.43	209.71	212.54	208.65	209	215.23	211.81	211.4	215.72	218.79	212.34	209.59	210.05	215.27	214.05	218.02	225.46	212.15	210.5	218.37	212.01	216.32	210.27	216.56	212.49	212.82
214.7	218.67	214.53	209.05	214.21	211.74	214.47	209.16	212.61	207.74	210.41	212.07	219.06	216.72	207.72	210.41	210.38	216.03	219.12	208.61	213.08	211.88	214.67	210.25	212.93	213.41	208.94	211.74	208.11	213.96	218.04	216.65	204.35	216.2	207.8	215.65	213.97	216.06	218.33	214.55	212.07	215.05	210.65	208.21	206.77	211.71	208.8	218.51	218.75	209.02
212.53	208.47	211.04	209.55	212.49	218.76	208.3	214.05	210.88	214.56	208.45	212.89	210.16	217.65	209.65	209.92	206.04	214.87	211.31	208.7	215.16	212.51	208.56	217.06	205.84	206.38	214.68	210.29	212.77	218.43	205.36	216.46	207.97	209.53	208.19	206.99	210.46	207.44	209.27	215	211	210.08	211.82	209.66	214.42	210.41	212.1	215.4	208.33	212.48
213	204.46	207.57	209.42	206.9	207.94	209.51	206.25	209.55	203.47	211.07	210.76	210.5	212.62	207.17	216.29	205.57	205.52	208.16	208.87	210.64	209.93	203.23	208.15	211.09	202.75	203.8	212.11	211.64	210.61	205.66	207.93	209.2	208.6	209.19	214.64	205.32	205.45	211.53	204.24	212.54	206.57	204.62	218.89	209.12	212.1	211	202.31	211.31	207.26
212.09	212.22	209.6	206.11	212.45	208.72	203.87	219	212.93	210.06	209.5	212.75	204.12	219.77	207.31	210.65	209.72	215.9	212.95	206.96	207.21	210.99	212.78	211.73	204.81	214.72	214.35	205.31	205.74	208.48	204.33	214.39	211.46	207.81	204.67	213.24	211.47	205.76	209.85	207.25	207.91	211.68	212.74	209.97	207.83	210.26	205.37	210.67	206.02	213.43
215.09	209.67	220.2	207.2	210.01	213.48	216.09	210.69	211.5	218.21	212.62	218.89	212.39	218.06	213.19	212.18	213.18	217.37	222.15	214.59	208.58	210.13	215.94	216.78	203.51	215.61	209.48	213.55	213.25	211.46	215.89	213.49	211.97	214.85	221.9	209.24	214.8	212.69	213.01	221.97	211.13	216.85	212.16	212.98	213.75	211.65	217.41	215.56	211.61	216.07
208.65	209.41	203.72	199.73	205.95	207.55	200.93	214.04	208.15	205.32	207.4	207.33	201.76	209.96	205.89	207.86	208.93	200.46	204.99	204.71	212.56	207.88	200.72	198.74	203.42	205.59	208.27	206.01	204.88	207.59	212.47	210.67	204.97	205.63	201.9	208.54	209.84	205.72	210.25	208.11	206.97	211.25	203.89	210.58	207.36	207.93	202.12	204.58	207.94	205.2
201.97	199.82	198.73	201.8	206.25	204.82	203.38	193.59	204.41	199.61	198.42	198.25	199.33	206.8	197.94	201.9	199.64	192.37	193.23	197.22	199.93	198.13	194.33	196.31	193.63	201.18	201.75	202.24	201.64	202.07	198	198.93	201.07	196.78	196.95	202.09	204.09	198.52	192.8	205.58	198.71	204.61	197.82	193.58	203.3	200.79	190.83	192.53	204.06	202.56
198.02	208.3	202.03	203.23	200.82	201.94	199.46	201.55	195	198.56	194.6	197.12	193.36	199.5	198.95	196.86	200.76	200.3	196.8	200.27	200.86	200.66	201.25	195.79	198.96	194.05	196.25	200.37	196.66	195.42	200.34	198.28	196.67	200.77	196.65	190.32	198.77	198.32	192.86	194.04	203.59	198.03	197.06	199.06	195.88	196.3	195.17	199.36	204.52	200.85
207.56	201.18	201.71	201.25	203.1	204.5	205.02	207.97	207.53	206.38	205.63	208.91	204.75	207.31	202.89	202.71	206.03	207.81	208.01	213.13	199.93	205.27	204.94	205.47	205.41	204.07	199.67	206.42	206.42	204.43	207.19	204.6	208.99	212.1	211.24	204.87	203.63	208.65	201.52	200.06	205.03	202.83	205.03	202.51	207.92	206.82	206.67	205.51	200.46	211.22
205.33	214.74	211.2	204.76	206.55	204.68	208.09	203.86	213.15	205.62	207.49	210.49	209.3	208.31	207.23	208.09	201.92	204.92	203.59	208.56	209.34	209.97	205.69	214.71	207.5	209.7	206.26	206.46	201.99	209.75	201.51	206.69	204.98	202.25	198.66	200.07	206.93	210.57	203.24	206.56	212.82	202.68	205.2	211.97	206.22	222.1	211.53	204.81	208.44	206.97
215.08	221.54	216.14	214.4	216.68	212.57	213.26	214.78	212.28	217.77	218.03	213.49	217.08	217.38	217.97	215.3	215.75	219.94	219.91	223.98	214.41	217.04	212.29	214.96	215.95	218.41	220.27	215.77	218.82	212.73	218.71	218.08	216.44	223.54	216.09	215.21	214.71	223.33	218.95	221.63	215.2	211.53	217.75	215.8	221.58	220.99	217.37	214.42	210.25	217.42
197.93	200.36	202.82	202.63	199.59	206.31	198.29	207.45	208.77	205.87	204.41	201.94	202.91	206.11	202.16	201.32	203.02	207.85	200.16	205.25	205.55	201.99	200.93	205.58	202.04	209.21	208.33	202.78	201.71	207.53	203.78	208.73	204.52	199.16	201.02	203.71	211.67	205.81	211.24	203.44	207.13	201.89	204.25	206.14	198.54	210.58	206.94	202.87	202.29	204.77
214	211.84	211.06	209.57	214.25	211.92	214.71	211.48	215.53	217.32	211.77	206.89	206.24	218.56	212.01	209.35	215.08	212.61	206.4	221.65	209.68	218.67	218.1	215.39	209.98	214.83	214.6	214.78	214.03	211.54	213.36	216.62	206.41	216.38	206.82	215.28	210.81	213.69	215.11	212.88	215.67	205.59	209.79	212.6	208.87	222.94	210.36	213.36	211.03	214.74
197.32	202.13	202.59	199.27	204.92	199.02	207.17	202.69	200.35	199.26	196.28	203.64	195.07	200.25	198.41	200.44	206.1	204.13	194.76	198.58	192.08	193.57	203.13	197.42	193.92	197.56	191.53	199.8	199.67	195.01	203.59	203.44	200.37	200.32	198.53	199.95	202.04	197.84	194.93	197.21	202.99	205.23	202.61	198.08	194.05	195.44	202.63	204.66	200.29	196.95
211.44	211.3	212.7	212.58	210.85	208.9	212.14	215.01	212.99	212.1	216.11	215.59	219.27	213.42	216.96	213.67	214.72	211.72	212.94	213.33	212.67	211.12	209.79	212.3	213.37	212.07	208.82	207.92	210.05	211.98	214.97	214.99	212.6	210.95	204.45	212.6	211.07	222.33	208.99	208.82	215.58	210.65	214.06	216.53	209.62	210.95	205.2	205.12	218.3	210.7
208.62	198.85	213.67	206.02	209.59	211.86	210.83	212.75	202.84	212.87	203.47	206.26	208.5	211.69	206.69	207.61	207.46	209.28	210.81	208.73	206.15	211.45	206.01	205.6	212.82	209.56	209.58	209.73	211.58	203.86	204.25	208.16	206.28	204.35	211.23	210.61	209.81	204.84	203.92	204.57	205.92	203.57	211.16	206.14	206.28	205.25	202.13	205.04	203.01	203.2
205.77	206.41	209	203.88	205.7	209.59	200.41	209.26	210.49	197.82	211.95	210.26	208.64	210.49	210.48	208.85	211.11	207.23	212.8	205.45	210.43	211.26	204.83	210.31	204.19	216.48	202.56	206.72	208.4	205.16	205.36	208.81	213.18	211.9	206.22	205.86	206.59	204.94	211	201.74	201.81	211.49	211.16	212.68	207.92	213.74	212.57	211.61	214.21	207.48
218.32	210.79	214.65	208.95	215.95	208	206.34	212.87	208.83	211.24	215.96	212.13	204.16	213.86	212.84	207.5	218.98	213.81	208.89	214.68	207.48	216.74	203.86	213.44	210.37	215.17	212.49	214.23	210.05	215.95	207.24	215.09	212.26	213.16	212.72	209.86	207.53	208.31	211.96	218.91	206.5	221.31	205.46	211.66	216.46	209.11	214.5	212.81	210.79	211.49
210.82	212.28	204.18	212.27	211.47	206.84	214.78	213.48	210.62	208.92	202.5	205.56	213.09	206.27	207.09	214.6	208.08	202.73	206.38	211.75	205.11	211.01	207.21	205.19	206.7	207.85	208.2	206.57	205.44	206.17	205.51	205.79	213.37	206.15	211.39	206.78	204.56	212.6	204.01	205.81	204.05	206.22	205.87	211.43	199.77	211.53	211.04	206.75	211.88	208.7
206.26	207.53	204.53	209.99	204.81	214.22	206.76	213.13	207.52	207.48	202.05	211.65	204.19	202.79	208.75	209.8	212.85	209.98	206.63	207.31	209.09	214.21	204.37	205.8	213.9	202.51	206.05	200.33	209.03	214.8	209.85	208.24	211.26	209.04	203.78	208.85	209.43	209.23	208.16	208.95	209.06	212.73	210.12	205.28	213.57	206.25	210.72	206.6	210.59	207.98
206.16	197.47	201.89	204.21	203.57	202.06	203.04	207.93	196.55	199.93	202.37	205.72	201.37	204.27	198.17	196.03	201.17	200.6	200.63	208.12	201.84	202.26	202.5	200.77	201.52	206.97	206.03	202.99	203.37	206.26	197.76	201.44	194.91	207.08	201.31	211.82	202.51	202.55	199.76	200.63	196.27	201.96	202.08	204.74	202.7	199.08	208.27	200.66	203.41	199.99
202.06	192.77	203.4	201.1	201.85	203.4	200.85	200.24	206.94	204.85	201.1	200.52	197.72	200.98	206.06	195.95	195.76	198.08	197.01	195.64	202.29	204.64	197.66	205.61	199.37	203.62	204.12	203.51	199.37	200.51	196.76	202.02	199.64	193.45	198.65	205.17	203.04	203.33	199.54	199.95	198.92	200.05	197.7	206.91	199.9	199.05	194.3	202.74	204.83	201.16
213.22	209.09	209.9	211.2	203.29	215.4	215.78	207.68	201.6	221.93	215.88	213.13	213.62	220.55	219.26	212.2	208.5	206.71	215.56	210.09	212.23	217.52	210.07	210.76	218.43	216.95	214.16	216.27	214.05	210	215.09	216.82	215.66	208.2	210.09	212.34	213.94	207.74	212.67	205.14	207.62	213.51	214.4	212.31	217.98	213.75	217.4	210.62	216.39	205.46
204.78	206.89	210.51	207.14	210.3	206.48	200.74	202.41	209.34	202.09	211.34	206.7	206.21	208.97	208.62	210.79	209.28	213.43	211.12	205.41	204.6	203.79	205.65	208.57	198.65	207.78	206.01	204.52	205.93	208.11	200.92	207.75	214.47	202.83	205.83	208.13	207.41	205.47	209.33	207.3	209.24	209.56	213.03	210.27	210.31	209.77	210.91	212.98	210.87	204.64
205.17	200.69	195.77	204.04	205.24	200.61	204.17	206.36	202.99	199.72	210.66	201.12	205.78	204.92	203.35	204.84	205.2	199.81	200.27	201.92	202.86	198.32	204.02	199.31	202.09	200.44	206.77	209.24	204.33	201.93	206.15	203.2	202.81	194.16	201.56	201.87	202.68	205.29	203.7	202.54	200.83	201.61	200.7	205.69	202.84	201.22	199.61	201.43	209.64	207.13
204.77	207.59	211.16	200.61	199.41	209.04	201.88	211.37	204.31	201.58	202.51	212.15	206.77	197.41	204.44	201.6	205.98	203.62	203.77	198.87	205.55	212.14	203.78	202.67	209.65	210.67	203.43	203	212.2	204.39	208.96	210.8	204.49	202.52	206.42	203.2	208.17	198.61	199.67	200.79	203.44	204.34	202.43	212.87	201.21	206.42	206.95	210.27	203.85	205.43
217.39	216.37	212.28	210.37	211.54	218.03	216.38	213.61	215.47	218.02	215.15	215.44	223.17	219.87	210.97	215.57	216.17	217.15	217.07	218.17	212.64	218.66	222	220.58	217.51	218.78	213.99	210.98	217.03	216.95	213.1	217.22	207.85	218.94	219.05	211.69	220.63	209.99	217.38	221.02	219.05	220.52	214.02	226.94	223.61	218.94	218.13	220.06	216.55	217.04
209.74	209.37	201.88	208.49	207.56	208.27	205.85	207.58	208.57	205.19	209.51	209.63	205.96	212.24	208.78	212.54	203.53	205.35	205.69	211.72	204.96	210.97	209.34	210.07	207.45	204.03	205.08	211.86	204.32	205.14	209.94	213.65	204.63	206.67	205.04	210.57	211	209.32	213.13	206.73	210.96	205.79	213.26	208.49	209.97	210.34	203.8	213.81	210.33	210.83
200.25	199.41	199.27	190.73	199.37	195.29	198.41	197.95	195.82	196.8	193.04	194.82	194.71	194.29	193.26	203.94	202.52	205.93	201.94	199.73	204.4	197.62	197.09	195.79	198.58	201.34	196.16	194.61	198.63	193.92	193.28	195.64	195.55	201.46	203.64	204.55	195.39	199.67	203.91	199.67	198.67	196.6	197.31	198.29	202.63	193.86	201.26	195.28	196.98	197.72
199.64	196.18	194.24	206.26	198.07	204.7	196.79	202.43	199.13	203.18	205.71	199.76	197.99	204.21	200.25	204.39	199.55	199.9	204.02	204.61	205.28	207.18	199.21	203.75	202.09	198.55	201.48	209.52	198.42	201.21	201.6	203.85	199.3	198.66	194.21	198.94	200.09	203.39	199.14	203.74	194.74	197.56	195.73	200.36	195.65	200.44	199.62	197.86	201.23	196.24
198.23	199.7	201.11	197.99	211.66	199.22	199.52	211.1	205.05	200.61	200.65	195.41	205.05	206.8	201.94	205.15	202.11	203.38	206.12	201.45	202.84	202.08	208.46	204.16	199.69	203.83	206.28	202.35	194.26	206.69	196.85	197.14	200.18	205.94	201.68	201.63	203.13	204.67	202.86	199.18	203.75	204.22	202.53	204.91	200.3	201.59	204.83	206.08	200.02	196.67
202.8	200.76	206.61	202.91	201.31	196.11	198.15	202.87	211.45	206.7	208.41	203.92	199.54	203.03	201.31	206.8	206.97	203.2	200.74	202.95	194.87	203.61	202.07	197.36	210.92	210.55	199.5	203.4	189.3	202.34	200.66	199.59	205.11	205.13	196.48	199.45	196.82	199.4	206.6	205.24	205	208.45	204.8	200.24	203.24	212.13	204.83	206.75	203.15	209.68
206.41	202.87	211.95	206.96	212.42	202.57	213.97	206.44	208.53	203.24	205.76	215.95	205.95	217.22	204.8	204.9	204.89	208.09	212.44	215.23	205.87	210.16	209.42	207.01	209.86	209.74	206.07	208.89	209.74	210.03	210.94	207.36	200.8	212.02	205.13	207.03	207.03	210.28	204.79	206.75	204.91	205.36	211.07	206.67	212.47	204.43	209.7	209.79	208.8	205.6
206.53	209.72	213.23	199.9	198.47	207.2	206.65	203.26	208.91	209.08	209.45	215.85	205.86	207.69	211.9	203.09	205.08	203.68	199.63	201.9	208.62	209.28	206.66	207.8	215	206.34	209.95	214.6	211.13	202.79	216.04	205.41	204.21	208.7	198.87	205.05	209.02	213.04	206.06	206.55	204.24	209.65	206.22	203.83	204.65	205.07	206.65	207.04	204.48	209.91
213.15	212.81	209.4	208.48	209.18	204.47	213.32	206.6	209.79	207.39	209.17	206.04	212.46	206.53	205.42	208.52	213.64	212.55	205.77	211.1	205.55	205.33	207.71	209.04	200.66	209.49	211.57	203.45	204.69	207.88	207.22	206.78	207.86	206.14	213.15	209.3	206.55	213.71	212.32	211.23	207.22	211.02	205.93	198.2	204.19	207.52	207.34	210.06	206.37	210.31
207.9	210.77	210.88	206.54	199.73	210.25	204.01	206.86	209.45	202.59	202.44	198.96	205.04	208.05	205.57	203.81	203.43	207.09	199.72	201.22	202.43	208.88	209.18	204.48	205.11	207	204.25	209.21	209.39	211.54	207.55	209.67	201.41	201.71	200.72	203.54	203.92	202.17	210.7	196.61	201.74	196.99	203.71	206.15	208.64	202.87	211.93	205.16	204.48	204.76
206.22	210.31	210.96	204.25	203.17	207.97	207.19	211.83	207.7	208.72	211.21	214.57	210.47	208.68	216.39	204.11	210.24	207.69	209.53	204.65	214.99	210.07	199.63	204.35	209.13	209.36	207.56	204.92	208.24	209.87	207.52	207.08	208.37	209.63	210.14	206.76	215.78	206.46	203.3	205.83	211.3	209.77	203.83	205.07	204.77	209.44	207.5	213.3	201.85	209.12
204.55	212.44	213.55	212.08	216	206.26	207.78	216.24	208.38	211.45	208.15	207.67	210.06	212.75	209.02	205.62	201.49	207.3	206.47	204.55	209.62	208.57	204.64	209.41	206.69	213.03	205.36	201.83	207.79	215.06	209.35	210.09	202.61	208.48	213.27	206.09	209.02	205.56	213.02	210.69	208.46	214.98	213.9	213.72	215.5	206.71	212.63	213.01	210.94	215.04
202.53	202.54	201.84	201.99	203.07	196.91	197.14	204.23	208.87	203.61	198.76	205.13	203.62	192.06	204.08	197.97	206.29	209.95	212.37	199.84	195.63	200.49	200.78	201.58	203.67	198.5	197.56	201.55	202.59	203.64	208.58	207.13	202.57	201.6	201.46	201.46	205.47	197.99	199.46	200.39	197.3	200.21	205.35	199.62	200.95	201.84	204.94	203.56	207.35	199.2
215.63	207.48	208.88	206.26	207.58	205.88	208.48	207.85	216.43	212.15	199.87	209.06	209.04	208.28	210.16	208.92	203.99	204.79	208.05	207.89	208.39	208.07	206.81	202.29	213.65	208.65	209.29	203.11	203.88	212.58	207.99	204.27	203.72	212.54	208.32	203.18	208.48	204.6	205.06	211.78	200.29	206.99	210.05	206.79	210.46	205.95	209.77	207.57	207.9	208.24
213.69	212.48	213	217.64	209.05	208.37	212.75	207.99	214.56	214.58	206.56	208.09	220.88	209.53	216.35	211.71	212.7	212.34	213.33	214.13	217.13	210.81	206.04	207.88	213.68	210.32	220.67	210.46	211.26	213.04	214.78	212.04	214.89	206.16	211.92	212.42	217.92	207.86	215.14	208.94	214.43	210.08	216.63	213	213.11	208.72	220.57	216.9	204.94	215.9
214.03	209.19	200.42	211.25	211.66	207.25	209.74	212.37	216.12	205.24	203.35	212.9	209.78	207.02	199.07	213.83	205.79	211.53	209.82	206.89	202.35	212.32	210.7	208.19	209.89	208.16	214.15	205.67	211.85	205.37	213.98	209.88	207.34	215.43	212.86	206.88	208.81	207.33	201.35	208.39	210.45	210.77	205.6	214.43	211.54	213.23	205.94	213.15	205	208.75
200.44	206.5	192.82	199.26	195.38	193.71	198.77	197.4	201.65	199.54	202.51	198.04	199.64	201.78	202.47	198.56	191.97	201.42	203.98	197.95	203.66	196.65	193.78	199.84	196.11	196.28	200.72	199.92	197.9	198.92	196.65	200.26	200.58	197.29	199.9	201.73	199.3	196.39	197.52	193.72	203.19	200.19	201.56	202.82	198.42	200.58	197.63	194.11	198.71	198.5
201.41	206.49	208.02	203.84	207.57	204.68	207.58	199.87	202.39	205.22	197.64	202.4	204.9	207.62	203.33	200.64	198.02	201.81	199.96	205.05	203.09	200.98	206.44	202.28	207.44	203.79	201.26	201.12	200.75	209.76	198.92	207.47	202.47	201.7	203.21	206.19	202.62	196.82	202.84	206.25	201.11	198.74	204.77	202.89	196.98	205.37	197.39	200.01	197.71	196.33
205.29	205.52	210.87	209.71	210.42	212.3	211.55	212.52	211.41	205.06	207.39	204.32	206.96	205.76	212.23	209.8	211.56	206.2	203.64	216.32	210.19	212.77	205.56	209.35	210	209.48	213.47	209.38	207.85	210.81	214.2	209.54	211.69	205.43	213.1	210.88	210.02	212.7	213.82	214.07	211.82	213.72	201.72	211.83	206.97	208.99	206.45	201.51	207.66	207.01
196.01	201.19	200.45	201.83	202.08	198.82	197.97	202.27	204.77	202.71	204.44	207.97	204.36	202.2	198.44	199.89	195.04	194.87	201.29	202.02	204.22	201.73	195.33	210.78	194.9	195.03	201.7	205.71	201.09	199.39	202.72	204.1	201.18	203.33	204.8	208.61	209.46	201.76	204.54	201.58	200.8	207.31	201.98	203.39	197.27	188.94	204.19	197.66	202.59	199.8
203.02	206.76	204.9	203.83	205.36	203.19	204.9	199.23	202.27	202.63	203.32	199.93	198.55	200.46	204.6	198.32	202.56	201.95	203.41	205.35	199.57	205.91	198.15	202.63	207.48	202.49	207.61	201.87	203.7	205.48	198.76	204.43	200.77	205.35	205.02	201.14	203.39	203.4	203.3	199.21	203.39	200.58	205.4	202.57	197.46	207.76	199.23	204.4	200.84	205.79
205.84	211.09	213.28	214	210.05	211.56	217.23	207.87	203.87	212.49	207.81	216.1	207.06	214.42	205.26	214.94	214.2	211.37	210.13	214.97	218.31	216.71	206.28	212.47	209.48	209.97	207.87	219.25	213.24	208.82	211.07	208.37	211.56	207.88	211.54	212.07	211.24	211.4	209.03	211.2	208.87	215.23	211.45	206.04	213.42	214.73	214.58	213.43	207.3	214.99
199.93	199.37	208.63	202.33	205.32	203.48	205.38	196.96	200.16	196.88	200.17	203.44	206.33	202.56	204.76	199.87	198.68	201.76	200.21	200.6	200.6	205.66	207.85	203.68	206.45	203.93	201.97	200.1	204.27	197.35	201	200.43	204.76	205.2	202.64	202.78	200.67	201.1	196.78	207.25	205.17	210.03	205.07	202.25	206.03	204.56	210.21	205.16	202.81	200.46
207.5	198.8	208.27	204.52	202.83	199.44	199.71	196.31	203.85	208.54	202.69	202.63	203.18	203.61	205.51	203.46	202.6	201.3	201.94	203.17	198.86	206.36	198.92	208.36	201.33	200.67	203.45	200.37	202.34	203.9	203.42	205.36	202.95	201.78	206.38	207.41	209.56	204.57	201.34	204.63	203.88	202.26	206.35	203.3	199.61	202.9	207.56	200.05	204.47	197.8
201.7	205.92	207.66	207.26	206.5	209.94	207.89	205.27	210.26	205.01	204.86	211.39	203.52	211.61	206.92	206.89	212.83	206.92	214.48	209	208.48	203.38	204.56	206.75	211.36	206.48	214.72	205.43	200.74	207.94	213.27	207.06	209.43	214.6	209.36	206.76	207.72	211.75	214.34	212.74	206.54	213.17	205.34	214.35	208.18	212.03	215.31	212.43	209.58	206.78
195.79	193.56	190.23	185.3	194.74	197.52	191.24	196.94	198.04	190.21	191.65	195.81	195.16	189.3	200.61	192.35	189.24	197.39	205.23	193.96	194.48	194.74	196.22	195.76	192.65	197.79	201.24	194.93	188.56	191.96	195.51	192.13	195.09	192.94	191.37	192.29	194.33	190.83	191.41	189.46	193.2	192.4	196.89	195.89	194.7	195.48	192.22	198.53	195.5	198.48
208.3	202.59	205.56	204.85	198.57	204.19	206.75	201.23	203.95	200.96	201.11	203.23	207.98	207.42	204.58	207.28	199.01	197.53	203.65	205.38	202.95	206.48	203	204.59	203.03	200.54	205.84	211.61	204.99	205.77	204.3	202.45	207.74	199.19	204.26	201.16	202.93	205.81	199.2	207.35	199.02	201.8	196.35	198.27	205.19	207.26	205.61	206.56	202.16	207.23
211.24	203.62	197.88	209.5	214.81	212.2	213.17	211.68	208.43	213.9	213.26	206.35	215.88	208.22	211.67	205.67	207.9	208.44	210.67	209.8	206.85	208.56	204.06	202.01	208.94	206.44	208.84	207.43	206.05	209.16	211.38	203.7	211.55	204.75	206.48	210.27	206.95	208.54	213.73	209.88	204.17	204.1	203.62	205.96	211.2	208.14	210.1	212.34	206.87	209.01
216.86	215.08	220.74	216.56	211.14	215.69	218.64	212.78	214.11	219.49	221	210.76	216.92	215.17	220.43	216.65	211.95	213.01	217.61	218.02	216.54	209.4	214.71	215.22	212.33	211.69	219.64	213.77	215.97	216.76	217.47	224.21	219.36	213.08	212.8	218.87	221.02	219.84	217.38	214.73	218.28	214.28	221.87	218.02	216.83	217.17	219.96	219.8	222.47	220.39
212.1	196.88	206.72	205.06	209.84	202.3	199.51	202.02	205.69	199.95	199.7	205.02	201.91	202.82	202.42	207.34	199.86	206.48	198.88	205.08	206.4	203.57	204.86	200.77	205.63	198.49	201.01	202.32	199.18	201.01	198.03	204.31	202.8	210.01	210.1	201.56	205.56	196.49	206.13	201.76	202.05	194.71	202.54	210.34	202.76	203.26	199.09	206.64	201.47	195.92
213.1	210.15	209.52	209.88	204.78	204.74	206.83	205.53	211.08	207.82	207.31	205.88	207.58	213.38	207.67	209.46	213.4	206.27	209.03	208.08	206.8	206.78	212.56	207.93	208.89	210.85	204.2	205.99	206.41	207.96	209.28	203.08	210.85	209.11	207.21	210.22	207.71	213.76	206.98	209.84	211.68	208.74	216.4	211.24	210.1	207.67	208.84	204.64	208.75	211.28
205.92	202.5	203.59	206.69	212.85	205.7	206.68	207.44	211.67	204.42	207.84	207.44	201.09	204.22	207.54	201.82	206.67	204.84	207.14	198.11	206.02	206.79	201.01	203.95	205.27	205.19	204.98	200.7	212.37	202.46	206.23	203.98	208.96	211.59	206.44	208.49	206.15	200.96	213.12	206.1	200.25	205.08	200.84	205.36	204.5	209.72	203.83	204.97	208.2	210.77
216.58	215.86	210.88	214.83	221.25	217.2	215.61	210.61	212.14	219.58	216.6	213.36	214.77	212.58	217.27	217.29	219.06	214.82	216.95	219.15	216.31	218.87	218.56	219.58	221.33	218.62	218.64	217.61	216.04	211.71	215.82	218.77	214.67	212.66	217.81	212.8	217.38	213.23	209.89	220.21	217.84	216.42	213.63	217.52	218.01	214.62	214.28	223.9	224.97	218.63
209.86	209.2	207.21	209.6	199.84	202.49	209.35	207.39	206.11	212.3	207.97	210.35	208.5	209.28	209.77	211.29	207.56	210.42	210.46	211.18	206.66	217.05	208.13	205.6	205.83	212.14	213.68	208.7	205.46	208.76	206.7	212.07	210.01	209.96	211.46	210.95	203	203.92	209.4	208.1	205.77	209.07	204.35	210.12	211.6	207.71	206.07	207.3	203.11	213.47
216.78	213.69	223.84	213.23	217.57	220.41	218.41	216.94	216.04	216.77	213.62	218.84	216.33	217.07	214.89	209.93	217.41	221.07	211.79	219.4	216.51	215.93	219.58	222.22	218.09	221.93	216.17	216.64	218.38	213.9	211.59	214.1	216.97	213.99	222.29	217.34	214.86	212.3	223.55	212.77	221.48	210.4	213.14	210.96	216.47	223.17	218.45	213.19	221.65	208.86
209.08	198.9	198.53	204.63	208.78	202.99	209.18	205.17	196.53	204.51	208.92	206.16	204.45	211.76	201.4	205.97	205.52	209.39	200.72	198.54	200.38	202.42	204.44	202.97	202.96	205.05	200.81	208.99	204.71	201.27	195.62	206.09	208.48	206.25	204.65	205.02	203	208.62	201.27	201.2	209.86	201.36	207.92	206.87	207.9	206.52	206.19	205.29	201.56	207.44
205.93	213.61	212.42	211.15	212.93	209.31	206.1	205.27	206.73	205.91	202.82	205.85	210.16	207.4	209.58	203.14	210.1	205.12	208.44	203.55	211.68	210.5	199.57	203.82	217.28	205.7	205.81	202.1	212.85	202.3	207.68	205.49	209.61	211.06	206.27	210.65	213.24	202.83	206.15	201.72	211.83	204.16	209.65	212.31	204.96	206.17	210.28	205.18	202.16	213.09
211.53	213.58	219.94	215.35	218.76	216.56	217.11	212.46	217.11	209.84	207.41	212.64	214.39	208.58	213.74	212.75	210.53	214.15	212.59	211.53	210	210.61	209.28	208.78	209.03	212.77	213.61	216.62	209.97	211.47	209.82	212.48	212.76	211.93	207.35	210.76	217.72	205.13	212.68	207.39	211.14	217.92	213.7	209.24	208.5	211.36	214.83	211.07	209.97	212.66
206.04	206.54	208.92	198.64	200.02	206.37	199.44	196.18	203.54	200.51	199.39	207.24	208.81	203.48	200.96	202.98	199.98	200.16	206.48	198.38	201.05	205.22	202.42	203.69	200.03	204.31	198.25	199.89	205.95	209.98	204.03	200.64	204.81	200.58	204	197.27	207.69	202.96	200.27	202.76	205.17	193.03	199.95	204.41	200.74	201.25	202.66	201.65	207.55	202.92
195.52	192.07	196.5	203.24	200	195.3	196.43	200.56	197.53	196.95	196.09	205.53	195.18	203.61	198.68	192.61	194.78	197.52	197.23	206.48	200.89	195.9	195.7	198.51	205.97	200.96	199.08	198.41	199.02	200.99	199.35	204.06	203.05	204.62	194.94	204.67	202.72	202.3	200.71	199.93	201.12	198.88	199.44	203.52	192.63	197.23	201.4	201.71	204.74	196.83
210.08	211.52	214.06	206.71	207.87	214.99	209.66	204.22	204.46	204.17	210.73	207.27	206.53	214.09	203.58	212.53	209.29	212.75	211.9	214.11	206.57	208.94	210.82	213.41	214.43	209.94	205.35	209.53	206.24	205.91	209.59	211.37	213.88	208.71	210.82	210.1	208.2	209.12	214.95	207.23	205.47	206.29	208.86	209.44	212.34	212.9	207.85	208.64	203.85	205.21
216.98	214.91	215.19	217.65	220.26	221.83	212.18	220.44	215.26	220.17	219.21	218.35	210.36	215.16	220.39	216.68	219.14	222.51	217.26	211.64	220.61	213.52	212.65	222.35	219.75	211.52	215.15	217.19	220.38	218.66	224.67	218.5	209.03	217.22	214.78	216.3	218.3	215.18	214.04	221.54	226.19	217.91	216.12	215.09	221.1	217.87	216.09	216.14	219.09	213.06
219.31	208.28	205.76	203.51	211.09	211.81	212.25	202.52	212.75	208.44	211.79	200.24	208.07	208.37	200.71	211.08	206.78	203.29	217.29	202.45	216.33	203.63	203.45	208.82	207.8	206.33	208.61	210.51	208.99	211.91	208.26	207.2	207.69	202.51	206.66	203.26	208.44	206.91	205.45	206.3	208.54	210.21	202.76	209.42	211.39	207.04	203.06	207.01	204.91	206.96
199.2	198.29	200.82	205.17	206.47	201.2	199.58	200.47	203.38	201.08	200.06	205	197.79	196.91	204.37	199.31	195.85	199.98	202.21	196.01	205.91	200.45	203.68	200.12	197.36	202.74	204.96	201.41	207.66	199.13	206.78	206.92	206.21	206.01	198.58	199.33	200.18	194.86	198.68	201.4	208.03	203.66	209.31	194.81	202.48	199.56	200.34	201.1	200.86	199.83
198.58	192.24	204.07	193.03	196.59	195.11	197.77	198.3	198.33	195.45	203.37	196.73	194.41	200.13	199.76	204.14	194.78	196.5	196.13	196.42	196.17	195.56	195.65	201.51	207.42	194.96	195.81	202.12	198.95	203.99	206.99	195.44	197.49	195.2	191.01	200.73	195.3	199.02	208.82	186.65	196.59	194.56	193.29	201.37	200.38	200.9	192.42	197.27	200.72	199.97
208.79	209.11	206.68	208.84	204.86	203.73	206.79	201.17	211.67	210.49	211.77	200.64	209.77	215.78	209.56	208.51	211.35	210.65	202.53	206.1	204.75	210.11	207.12	206.34	205.92	213.47	212.59	207.02	205.86	212.39	209.52	202.61	201.63	210.06	210.8	207.01	209.03	211.41	206.32	200.98	199.66	207.04	204.71	211.6	203.05	203.91	201.53	213.73	203.86	213.77
219.85	212.91	219.36	217.02	218.64	216.79	217.68	217.89	225.33	223.76	216.73	221	218.45	220.35	215.2	217.09	215.55	220.04	223.7	216.46	217.85	213.99	218.51	215.73	221.35	210.31	221.31	208.97	213.83	217.92	220.07	219.48	217.23	216.74	217.28	217.12	218.19	216.22	217.11	220.36	214.14	219.32	218.26	218.82	219.7	218.44	226.11	223.45	217.83	215.35
201.43	203.3	198.33	203.27	204.7	209.2	207.48	200.05	206.2	200.87	206.11	198.31	205.31	205.67	201.61	198.89	202.65	205.02	202.32	204.01	203.15	204.22	206.15	196.23	200.61	199.57	203.92	201.05	205.81	201.48	202.96	209.39	207.96	201.56	209.1	202.5	193.82	208.23	205.04	201.92	201.34	207.63	203.06	205.58	207.21	208.06	203.05	197.05	208.84	198.67
216.26	221.07	223.2	215.07	218.82	215.01	226.33	215.2	217.76	215.76	220.43	217.66	223.95	215.12	222.99	210.84	219.07	215.57	216.9	217.7	218.86	222.25	211.81	217.91	210.22	219.92	218.91	221.57	215.69	219.81	219.06	210.54	220.4	217.41	214.6	220.48	219.47	211.89	221.4	210.96	211.07	213.8	215.36	221.43	223.32	218.04	213.81	217.31	209.04	221.78
218.85	219.91	219.66	218.48	217.93	210.32	221.76	215.34	215.18	220.37	216.8	215.26	219.74	216.3	217.32	219.19	222.36	218.49	217.48	220.99	222.47	217.51	220.36	221.97	218.83	215.01	215.33	219.91	217.14	215.24	220.77	220.25	209.94	211.52	220.4	211.95	219.5	219.46	216.04	216.23	214.07	212.09	212.72	218.65	213.09	214.88	219.85	214.74	216	211.82
210.93	205.38	197.54	210.49	204.84	205.99	201.12	200.08	198.24	200.73	205.18	200.02	212.58	208.29	207.41	205.62	201.14	207.94	206.38	203.19	206.12	206.04	203.45	206.58	206.95	209.71	201.95	208.05	207.24	198.69	195.81	208.33	199.3	201.06	205.45	198.62	203.14	203.58	205.7	207.25	201.79	206.13	200.83	198.55	210.63	199.71	205.35	207.44	205.9	204.74
198.56	212.61	204.63	205.21	206.46	203.17	198.77	205.24	200.9	204.84	205.75	205.37	208.27	206.86	202.25	207.72	205.15	201.91	207.67	206.64	201.11	206.67	203.84	206.71	207.53	206.85	202.92	211.2	206.56	199.41	206.24	205.97	204.3	197.27	202.69	194.79	210.01	207.12	207.02	208.03	199.35	200.73	203.44	204.2	207.41	205.06	204.87	205.78	204.25	201.57
202.79	203.61	195.23	202.95	200.1	199.79	202.36	203.27	202.59	205.48	203.84	209.22	208.77	204.6	207.87	208.48	206.69	205.7	206.76	212.65	203.58	207.85	198.69	202.91	198.78	205.28	199.29	208.48	201.89	204.21	204.04	201.01	201.77	205.97	202.58	199.45	207.92	206.3	203.92	203.21	205.25	209.46	207.24	206.45	201.04	199.65	199.46	206.17	202.17	205.34
204.97	201.62	196.34	206.44	200.98	199.55	202.3	203.31	193.92	202.88	201.13	204.89	209.16	204.5	203.99	204.97	203.16	203.98	205.75	206.4	205.19	202.26	201.04	205.8	205.59	198.81	208.09	207.95	204.41	205	201.83	202.26	203.49	204	198.2	197.51	203.84	207.47	200.12	199.95	210.34	205.1	205.07	202.75	203.07	208.82	201.2	198.89	203.49	199.11
207.47	209.69	209.65	210.15	205.88	208.08	206.32	200.8	211.39	204.51	207.49	212.87	204.21	204.61	209.91	207.77	204.24	204.92	206.38	205.79	209.26	210.85	212.05	199.29	204.97	202.5	202.65	206.88	207.59	213.03	210.14	212.66	208.7	210.49	210.86	209.89	209.23	209.34	212.64	202.83	211.05	202.23	204.77	209.3	206.47	209.47	208.02	205.24	208.71	214.68
204.18	205.16	205.07	208.51	200.88	207.2	201.75	206.36	207.58	200.15	210.9	201.94	202.63	197.81	203.68	203.07	199.03	206.8	207.39	203.85	203.98	209.63	205.96	199.45	204.03	199.25	200.5	200.38	203.25	202.28	203.07	205.27	200.03	199.07	201.49	199.34	204.11	203.96	199.64	197.53	208.28	206.01	200.96	202.02	200.91	199.91	206.45	207.01	197.91	205.44
206.48	206.62	204.34	208.4	197.15	200.02	204.62	210.54	209.15	207.57	203.1	212.33	206.55	207.66	211.4	204.48	210.76	204.58	203.13	204.2	208.78	202.45	202.67	206.66	203.97	211.2	205.12	202.23	201.85	198.22	211.84	206	211.41	206.97	207.6	208.46	201.99	205.85	198.87	198.61	211.98	210.38	204.06	208.16	206.63	207.91	200.11	204.53	207.62	203.53
206	199.59	206.61	202.81	201.49	194.03	206.81	204.34	201.21	202.16	204.6	198.01	204.84	206.91	205.64	203.69	205.18	200.88	200.05	205.52	204.63	199.08	204	200.88	202.39	202.17	200.27	199.14	203.83	204.67	200.18	205.32	197.86	201.99	204.46	201.98	204.34	204.32	201.58	196.17	208.5	203.74	199.68	203.54	200.99	198.62	203.83	198.99	192.48	197.96
209.89	212.4	213.37	215.7	205.97	209.03	220.05	213.36	213.51	210.84	211.69	214.08	212.78	209.22	215.2	216.43	214.98	207.57	210.91	212.67	213.45	217.16	213.44	207.61	209.32	214.21	209.97	213.42	216.36	211.01	209.76	214.13	215.09	213.03	211.71	211.26	214.37	214.74	212.87	208.69	207.72	212.85	213.17	216.46	208.45	218.04	212.71	208.14	216.4	214.31
204.38	200.45	204.04	199.31	202.31	205.08	203.33	204.95	199.82	204.9	205.94	208.95	207.02	206.56	211.4	196.06	204.59	206.75	204.22	199.04	201.21	206.55	200.36	209.63	201.64	196.86	205.57	200.17	207.92	202.92	202.77	199.82	205.64	201.05	204.29	195.04	201.99	201.33	205.13	202.98	200.62	198.26	203.29	206.88	198.76	199.82	199.84	208.27	201.36	199.4
212.36	210.5	198.29	204.37	206.45	207.13	209.77	204.37	200.67	211.95	209.19	204.64	202.94	205.74	199.15	202.81	208.55	213.52	210.22	211.57	203.89	207.94	202.96	206.89	202.22	199.81	209.04	208.51	200.81	198.93	208.2	204.4	205.6	205.82	203.26	205.83	202.89	206.61	202.73	205.97	202.62	210.55	206.62	201.51	200.68	213.52	204.03	203.77	213.62	202.43
206.36	205.3	213.62	207.95	212.52	214.48	209.67	208.38	207.16	208.98	205.06	202.15	203.6	208.89	203.07	212.01	204.76	209.36	203.66	212.85	209.23	207.22	212.06	211.08	208.34	214.04	203.16	212.58	206.54	207.2	208.17	208.16	208.7	205.96	210.12	209.75	208.74	214.19	208.42	207.98	211.46	205.1	210.62	210.13	211.58	208.55	205.71	213.36	204.43	207.34
208.53	210.31	213.01	213.97	210.64	206.59	209.52	216.86	215.56	207.61	213.58	216.81	209.33	212.34	214.49	218.73	214.62	207.63	206.47	211.2	211.01	211.79	214.07	212.95	216.63	211.78	215.72	218.98	205.91	213.69	210.79	209.06	207.82	209.19	210.63	216.37	210.01	212.9	218.39	216.42	212.7	212.51	206.53	209.25	212.03	204.65	207.87	214.16	212.94	213.22
194.43	197.29	202.3	204.58	195.03	205.76	201.35	200.28	206	198.43	197.73	197.95	196.38	196.63	200.19	201.04	203.65	197.81	198.18	201.42	197.11	196.02	193.91	200.73	200.38	198.15	206.69	195.02	197.94	197.08	195.04	204.02	201.16	196.54	198.79	205.51	201.05	202	199.2	204.13	200.47	193.08	203.19	195.8	205.84	200.48	199.99	196.98	203.82	204.62
206.15	196.47	203.72	199.65	198.71	198.87	201.24	197.67	196.96	199.07	200.06	201.13	197.66	199.41	206.87	200.32	201.26	200.26	200.45	201.76	196.77	199.51	201.02	197.71	195.75	199.49	203.7	201.2	199.33	203.3	199	195.78	192.86	198.97	198.92	201.72	192.04	198.83	199.49	199.89	200.94	196.05	193.29	195.67	201.83	201.61	203.89	198.88	200.24	198.09
201.7	202.97	207.45	208.18	206.7	200.6	199.6	200.84	208.34	200.37	200.35	205.26	201.51	200.56	212.1	203.92	201.25	205.19	207.22	207.7	202.54	203.15	195.43	204.15	201.77	203.03	199.33	201.27	200.25	205.79	204.54	204.69	206.76	202.43	202.8	199.91	208.03	204.28	202.12	199.96	200.81	201.73	200.05	203.57	203.91	203.26	206.61	197.31	200.3	200.99
214.77	213.92	208.77	214.21	213.37	213.77	214.36	208.6	211.82	209.77	213.14	201.15	209.24	210.66	209.51	205.61	213.97	209.98	208.13	208.21	212.38	200.47	212.18	203.85	212.2	212.45	207.51	208.44	211.63	214.73	210.47	210.76	211.97	205.83	206.7	206.41	212.67	206.91	205.86	210.21	210.11	207.74	207.66	207.65	212.91	210.14	209.02	207.18	212.25	209.61
196.53	189.92	196.03	192.5	201.67	193.84	194.36	192.74	189.7	201.57	195.24	188.74	188.83	198.55	188.07	191.28	196.33	198.68	199.53	196.32	198.99	190.01	197.39	192.35	190.04	200.52	194.06	195.95	195.5	194.4	192.45	192.07	189.57	190.25	193.49	187.65	191.92	193.23	190.91	196.44	196.33	197.96	190.37	191.72	191.03	195.21	194.85	196.92	199.82	198.59
215.88	203.91	211.14	214.71	211.14	207.96	207.23	201.51	210.61	208.2	213.39	209.74	206.44	215.39	210.27	213.85	202.98	207.34	211.66	209.77	208.1	200.3	212.83	207.76	212.64	206.91	210.21	204.94	207.57	214.65	214.09	212.29	204.44	213.04	212.04	204.47	205.92	211.49	207.41	207.95	207.15	207.35	215.5	210.93	208.99	204.52	207.87	216.07	208.74	209.06
204.62	205.91	198.97	205.56	205.42	200.16	203.26	204.3	205.91	202.16	204.73	204.3	201.24	200.43	203.51	201.41	202.88	199.08	205.72	203.45	205.84	203.57	201.92	206.7	198.91	204.26	203.48	200.58	204.79	195.28	202.57	202.41	205.24	204.82	197.93	207.71	203.02	206.83	203.75	207.72	192.83	197.62	201.24	204.02	193.14	203.64	204.68	198.66	198.57	199.99
210.21	199.52	206.32	208.22	204.4	210.12	212.23	206.33	211.69	203.06	212.1	207.44	208.29	212.77	203.74	203.49	207.01	212.13	209.52	208.61	205.95	211.41	206.59	204.4	206.16	204.75	208.85	211.54	205.16	209.9	208.5	204.48	204.38	209.12	204.87	209.86	199.17	210.63	204.96	206.91	205.5	205.4	206.64	207.26	211.92	210.11	210.21	210.74	209.35	197.5
204.38	198.48	208.61	199.43	202.13	200.19	200.91	203.92	200.52	197.7	205.9	207.08	209.28	199.13	202.1	207.71	203.82	201.54	200.97	200.93	203.39	200.37	200.21	204.52	197.39	203.78	205.55	204.96	207.54	199.93	207.43	204.91	203.43	194.83	209.5	200.57	211.06	198.53	208.6	201.03	203.72	197.55	203.32	204.9	206.76	206.34	204.66	196.21	197.51	203.34
214.61	213.67	218.73	213.03	218.8	223.25	219.82	214.74	216.18	214.6	218.59	218.94	215.32	216.32	216.61	223.64	214.9	216.96	218.77	215.16	213.18	217.3	214.75	221.76	219.48	218.45	220.04	222.19	221.7	217.44	215.56	213.08	216.94	219.13	218.73	219.83	214	222.58	216.45	219.58	218.69	217.34	214.6	219.08	215.43	217.74	213.72	218.84	217.55	218.53
214.85	217.26	215.5	221.23	215.27	219.86	217.89	218.4	220.29	216.24	221.65	213.61	216.78	217.03	215.67	222.89	212.74	210.85	219.49	221.62	217.15	220.73	223.92	217.12	215.18	217.73	216.7	216.23	215.83	219.13	220.7	213.17	212.3	218	217.62	217.55	215.97	220.84	218.55	215.37	223.48	222.27	216.83	217.84	218.49	216.28	216.03	220.33	215.72	223.15
212.77	215.85	210.24	210.12	210.44	207.24	207.63	210.96	201.15	210.48	204.66	208.5	214.86	208.08	208.72	205.59	204.18	210.34	206.36	211.52	209.97	207.45	207.51	204.57	210.09	214.36	203.26	204.57	205.17	209.37	211.79	211.43	209.76	207.09	205.27	208.7	204.61	204.56	207.76	212.14	211.33	205.82	208.13	207.77	209.96	207.7	211.64	204.71	206.86	207.35
203.8	210.19	206.92	213.74	203.85	207.77	212.58	202.53	206.83	206.23	207.8	211.32	207.14	210.76	207.41	204.55	205.44	208.08	211.35	208.82	208.99	213.82	206.45	204.75	209.85	203.03	211.78	215.59	209.97	206.67	206.93	209.38	210.28	207.87	206.32	210.84	210.31	210.13	203.97	208.84	214.46	205.86	207.73	209.66	204.94	201.6	209.72	211.91	207.95	203.15
206.51	206.6	216.16	211.64	219.76	214.84	209.24	213.19	211.42	210.26	209.85	212.43	212.96	211.65	214.92	207.69	208.59	209.78	207.98	211.99	215.2	205.21	206.79	218.06	208.75	207.47	212.1	209.55	209.82	209.08	216.27	209.52	212.34	218.41	208.5	209.1	207.21	211.26	207.36	213.09	211.04	211.13	216.29	213.91	208.36	209.47	212.91	207.98	209.61	215.43
209.42	207.44	211.13	207.19	214.36	211.49	210.36	212.31	212.09	206.56	216.76	214.18	212.08	207.44	212.06	212.67	214.82	207.75	214.75	215.12	203.43	216.25	206	207.91	211.51	212.7	206.06	213.64	218.23	213.26	209.14	207.89	211.58	214.65	214.55	208.91	210.24	207.59	211.2	207.33	206.22	205.42	212.4	215.9	205.37	206.46	211.72	214.63	221.45	213.7
196.78	187.22	187.81	202.44	189.74	191.56	194.42	197.13	202.74	195.45	189.37	199.7	197.77	198.03	189.57	196.58	197.05	192.57	195.82	195.92	188.07	191.31	192.83	195.24	193	192.34	187.82	196.87	194.62	195.82	193.99	197.81	198.43	201.85	199.22	194.12	200.54	189.26	201.3	195.92	188.17	191.84	196.28	194.81	195.25	198.94	200.04	200.77	197.67	196.98
210.6	207.05	209.47	209.23	213.98	212.74	211.72	206.49	206.71	207.85	213.8	206.95	217.3	211.65	210.57	205.29	215.74	209.85	207.74	212.71	201.83	213.13	209.93	214.68	205	205.33	211.39	213.41	209.4	211.91	206.02	209.41	209.89	211.06	208.31	206.72	201.48	206.42	210.11	207.77	204	207.35	204.05	209.1	213.28	207.03	211.36	208.39	213.78	204.19
209.91	210.21	208.19	212	210.56	214.69	207.98	213.51	211.77	208.17	209.85	209.7	208.46	210.42	220.18	207.49	210.24	210.15	213.97	217.13	210.94	210.48	206.64	207.37	212.3	211.25	204.75	212.34	214.38	205.42	210.08	208.05	212.93	211.24	211.52	212.1	212.61	213.83	212.74	209.67	212.06	215.1	213.94	208.63	211.05	214.1	211.16	212.6	213.01	208.15
202.33	202.14	205.82	205.26	206.59	200.1	197.52	204.35	196.61	204.69	200	203.55	196.53	207.7	197.9	204.46	208.22	207.29	205.76	206.27	202.27	202.26	207.49	204.79	202.63	207.31	198.32	197.02	204.24	196.99	204.96	205.5	204.31	200.72	199.7	210.21	198.32	197.19	209.09	205.18	198.52	204.4	206.1	202.16	212.82	207.36	197.93	203.92	203.31	205.1
216.28	217.43	217.9	222.71	218.28	217.17	215.67	216.74	220.1	219.08	214.12	220.04	216.41	217.26	219.57	217.04	222.07	213.56	220.45	221.54	221.45	216.79	212.52	212.59	214.14	217.06	211	213.22	216.39	213	220.1	214.01	216.53	212.58	225.47	212.6	216.66	216.46	220.83	221.59	214.13	214.22	210.93	217.62	217.18	223.04	218.04	220.79	222.3	221.49
212.79	211.87	223.3	217.08	211.86	213.65	215.92	217.1	220.86	222.13	210.66	217.76	214.57	213.96	219.42	219.06	217.98	215.4	215.89	215.47	215.7	214.07	215.64	213.94	222.34	210.49	212.48	220.33	217.23	218.72	217.6	217.64	214.24	212.58	222.17	218.55	213.96	218.17	220.05	216.06	218.47	216.48	224.04	221.27	216.84	221.39	215.94	218.19	224.84	213.37
220.11	217.74	216.56	217.18	212.39	212.81	215.3	215.26	212.91	214.12	224	207.86	212.4	223.05	213.69	209.92	212.89	219.62	219.68	207.03	216.39	215.05	215.1	210.29	215.99	213.01	210.23	210.23	206.86	216.7	215.77	212.64	213.1	208.14	211.67	216.33	212.18	217.53	209.17	212.04	214.58	218.35	216.45	212.83	215.4	214.45	213.73	217.73	213.68	203.36
202.3	201.27	205.05	193.63	199.28	193.23	201.03	195.59	196.96	195.6	201.09	204	198.97	190.98	199.76	200.95	200.07	206.16	195.91	202.71	199.5	198.33	198.33	193.56	194.72	198.22	200.42	196.83	199.74	203.58	197.25	201.92	199.26	201.05	197.47	194.83	197.25	197.12	203.62	200.16	194.98	196.8	195.43	194.23	200.39	206.87	195.27	196.82	196.66	197.72
206.91	209.08	210.18	204.29	208.95	207.59	208.72	205.52	208.69	205.45	208.7	202.6	204.48	206.43	206.1	206.76	204.29	208.19	206.2	214.11	203.27	210.12	209.33	210.02	209.49	208.01	214.11	206	205.51	221.49	203.48	205.42	204.84	213.62	208.28	213.15	210.52	207.39	207.6	204.05	210.69	202.61	211.57	210.73	206.27	210.99	205.03	210.53	209.38	207.46
206.81	200.01	201.61	200.17	200.23	203.44	206.71	207.72	207.24	207.83	201.57	202.35	202.94	204.96	206.1	206.47	199.95	200.36	206.85	207.04	201.96	202.97	208.58	209.78	208.19	206.42	194.3	202.87	197.14	205.62	202.76	213.03	207.74	205.04	205.06	204.49	201.38	216.91	206.27	200.19	201.27	200.16	207.6	204.22	202.84	203.97	200.45	204.29	209	204.86
208.34	216.78	200.74	211.44	201.87	209.1	205.42	205.68	206.27	207.26	205.32	209.07	210.72	199.71	197.4	203.06	205.85	206.94	203.6	213.91	198.83	203.61	205.06	210.44	206.29	214.36	204.03	208.89	203.76	206.6	205.16	208.62	207.2	202.57	204.07	208.22	208.01	207.22	209.62	204.5	199.55	204.27	208.71	203.39	209.12	208.11	204.34	207.81	207.93	205.26
217.12	215.24	213.52	216.77	215.2	220.67	215.17	218.9	215.12	220.29	219.74	219.06	213.9	220.72	215.54	212.15	219.14	216.72	216.43	217.7	217.78	215.29	219.64	222.9	216.29	215.59	215.66	217.95	213.94	216.63	217.69	213.05	217.49	212.56	214.14	210.34	219.47	215.83	220.1	210.76	220.91	217.41	215.6	220.99	216.79	224.62	217.9	214.85	214.2	211.53
193.92	193.14	203.8	203.12	207.26	201.79	195.51	202.16	197.05	203.58	192.35	200.76	199.38	204.83	192.09	209.09	197.87	194.95	198.27	206.07	195.45	195.64	198.06	199.3	196.23	199.9	203.44	206.56	201.82	201	207.39	203.41	195.19	198.61	198.87	202.42	199.46	198.71	200.44	194.01	198.41	198.03	201.48	197.81	196.04	202.9	195.03	203.51	200.02	200.62
199.38	214.69	208.79	203.01	210.48	212.97	206.6	209.24	209.57	206.54	204.77	211.82	210.05	206.83	208.55	206.3	208.49	210.26	215.99	207.86	213.01	209.74	209.36	206.33	212.26	200.78	206.93	205.37	208.15	208.31	210.38	206	207.28	206.97	206.54	207.75	209.99	202.79	211.82	205.05	210.47	208.97	206.93	206.76	210.55	205.76	209.05	202.64	199.24	213.38
199.03	205.3	201.73	208.64	207.69	205.23	203.88	206.8	210.2	201.36	208.81	213.88	204.53	207.54	210.64	203.43	205.92	203.98	205.69	205.74	202.36	203.86	203.1	206.33	211.76	212.72	206.74	215.07	205.58	208.99	206.84	210.81	205	208.19	205.15	203.81	205.23	203.88	198.8	207.42	207.84	204.14	209.35	204.9	209.16	206.7	209.24	201.43	201.23	208.65
206.3	201.84	207.56	205.29	207.74	201.91	206.27	204.3	206.16	207.6	201.71	200.37	209.16	207.63	204.75	193.92	205.2	208.18	208	202.35	209.83	209.59	202.49	206.11	206.69	199.25	204.58	205.16	203.63	200.93	204.73	196.56	202.12	205.02	206.63	202.99	204.82	207.94	206.46	206.03	205.57	205.18	198.07	208.81	204.14	202.95	200.43	202.23	205.23	204.42
197.53	201.16	201.59	206.49	197.12	205.56	204.59	196.52	207.07	193.98	208.44	200.83	204.79	197.97	199.73	199.37	204.27	198.57	202.19	199.63	205.24	204.73	198.32	204.14	205.9	198.6	206.74	198.62	209.9	207.81	203.75	205.31	199.93	203.36	199.07	198.74	200.08	199.18	199.75	196.81	204.98	204.69	196.44	204.54	199.06	195.88	203.58	204.51	201.05	194.27
202.01	202.62	202.09	201.2	201.17	202.91	204.8	201.53	198.73	206.74	203.03	199.67	199.83	204.89	204.82	205.34	209.1	201.35	202.75	208.69	205.89	204.5	201.35	204.29	201.36	201.04	207.2	198.15	199.4	210.17	194.98	211.25	204.71	199.21	202.23	208.49	200.76	208.6	202.14	200.36	208.72	206.46	201.25	206.53	201.97	202.79	198.63	199.96	197.92	206.86
208.32	207.88	206.45	208.3	204.57	209.57	197.58	201.15	202.88	205.74	209.25	205.78	208.35	211.78	210.34	205.83	204.75	203.37	203	210.73	203.27	206.52	215.39	207.48	206.86	209.08	201.26	208.79	205.67	207.16	201.29	197.1	211.74	209.35	214.72	208.12	204.72	207.8	207.57	208.62	206.94	213.26	208.74	208.85	206.93	201.82	207.01	200.42	204.91	204.01
223.94	217.29	216.06	222.86	210.88	217.36	223.47	214.16	219.85	214.13	221.18	218.57	215.7	221.83	220.88	216.3	214.15	223.09	219.47	216.06	218.12	219.68	216.13	220.85	215.9	220.07	216.86	221.08	218.36	221.57	224.81	217.61	221.55	211.09	218.55	214.17	218.72	213.74	213.4	220.16	220.29	219.13	220.25	221.76	212.7	215.95	221.39	216.22	215.23	212.43
205.57	201.22	198.45	196.12	198.73	196.87	203.15	201.82	201.64	198.17	207.74	202.35	201.35	200.85	200.27	209.14	203.91	204.8	205.08	200.91	201.37	203.28	198.48	205	201.16	205.45	202.95	205.2	206.52	206.04	205.09	202.17	201.34	203.71	204.98	200.25	204.88	201.56	200.05	209.13	205.54	207.05	206.7	200.36	197.03	198.02	203.63	203.74	200.84	204.52
206.87	202.14	204.61	204.8	198.01	198.47	201.98	202.63	206.72	207.21	203.27	209.48	204.98	208.27	204.5	198.79	208.88	204.3	200.64	207.58	210.2	204.49	212.38	204.11	204.79	203.38	202.08	207.78	204.24	199.56	211.49	206.47	200.56	203.32	202.42	200.53	199.8	208.36	210.28	205.5	201.13	203.49	203.63	201.48	208.16	209.94	209.94	199.56	205.42	209.2
194.67	203.21	197.85	204.76	202.18	205.83	198.05	204.7	201.07	204.29	197.42	202.76	196.78	205.02	198.17	198.67	204.25	202.25	197.1	198.73	203.7	196.29	203.39	205.32	205.06	207.48	200.05	202.16	203.15	202.4	197.43	204.57	203.19	203.1	204.24	200.6	200.28	201.1	197.15	200.89	201.11	202.79	201.82	198.68	208.1	193.79	208.06	197.27	199.06	202.7
212.11	214.59	214.14	207.54	210.95	213.36	212.94	219.28	215.57	210.91	215.89	220.95	208.54	214.65	214.56	209.91	213.79	211.98	214.82	211.05	210.47	213.34	209.55	214.6	214.82	212.94	216.75	210.84	209.61	213.31	216.95	215.65	211.69	211.2	217.2	210.77	211.64	214.47	210.22	209.29	214.78	212.5	208.06	211.07	218.69	209.71	218.1	217.34	219.5	219.94
196.06	195.61	195.33	191.42	199.16	197.15	191.89	199.86	193.17	197.81	196.59	197.59	190.4	190.65	195.89	191.12	199.93	194.37	195.59	193.13	191.04	200.35	193.01	190.47	196.4	195.11	190.55	199.32	196.8	199.06	200.12	193.94	191.45	197.74	197.14	194.56	194.19	192.21	193.32	191.87	192.05	195.38	196.71	191.7	188.47	201.68	195.91	193.74	197.75	202.52
210.82	198.81	212.4	207.31	210.53	211.07	209.84	209.43	213.93	204.67	205.4	212.16	204.75	207.67	211.17	204.05	204.95	207.35	208.51	210.94	204	212.23	210.09	212.91	216.37	202.15	212.59	202.84	208.21	211.56	207.44	210.76	213.08	208.25	206.75	211.82	216.23	208.05	207.63	199.15	207.57	213.65	198.91	212.11	204.79	205.65	203.51	209.03	207.95	202.5
203.33	200.93	206.09	204.49	202.52	205.91	203.61	202.34	205.41	203.53	202.77	207.29	203.97	198.01	201.48	209.4	206.78	200.28	206.31	208.41	203.74	202.8	203.19	209.49	208.58	205.42	204.29	204.68	197.41	204.12	207.55	200.12	202.35	212.99	200.18	206.54	207.24	204.47	207.58	197.95	202.11	205.2	206.81	202.18	206.85	204.06	208.54	209.85	203.7	207.9
211.03	218.64	214.26	217.28	212.7	213.07	213.57	216.64	210.88	212.46	218.96	214.12	208.8	215.88	214.73	211.77	211.15	216.44	211.7	210.41	211.39	215.17	221.87	212.68	206.11	210.9	208.96	211.05	210.72	213.29	209.28	214.47	220.64	210.75	215.5	212.99	209.67	217.58	212.41	210.18	211.64	210.48	215.28	210.8	207.19	212.85	210.27	212.42	214.98	215.09
208.05	204.59	206.6	201.81	207.29	208.84	208.21	205.72	202.69	211.77	207.9	204.76	208.75	210.72	206.02	205.22	205.38	201.55	201.69	201.45	202.34	211.84	205.39	209.9	208.16	205.65	209.14	205.62	199.51	206.2	204.11	202.48	217.18	201.41	207.21	204.16	205.62	205.36	203.43	208.93	206.62	201.41	203.78	203.86	208.11	203.68	202.39	206.58	206.33	207.36
215.09	213.89	212.84	214.53	218.6	215.51	211.99	206	210.85	218.51	216.33	208.04	203.94	222.65	209.91	213.42	211.81	221.62	217.84	216.56	208.4	205.88	212.33	215.62	210.76	215.73	214.51	215.26	212.28	205.7	210.61	209.65	209.62	219.31	206.81	211.55	212.86	220.27	212.97	213.9	209.56	214.85	209.73	219.35	212.18	218.34	215.49	212.74	211.53	207.53
206.04	197.94	212.62	205.04	209.15	198.43	207.77	210.18	207.9	211.71	199.51	209.95	208.79	203.49	209.43	210.23	208.38	209.62	207.15	202	206.65	209.77	207.34	206.86	205.87	210.39	208.33	210.21	211.06	210.19	202.17	213.08	201.65	202.61	203.21	203.05	204.28	201.83	205.58	210.74	206.02	211.01	209.46	211.93	203.86	199.31	212.92	208.99	209.21	212.55
195.86	205.65	193.54	206.03	198.51	205.02	205.88	201.42	204.62	201.61	208.15	205.08	203.81	196.71	199.42	202.94	200.94	203.38	205.65	198.44	204.56	203.1	201.35	200.47	210.33	202.69	201.64	205.04	209.99	202.25	206.16	200.91	204.9	205.99	209.03	202.98	199.81	202.04	202.93	202.13	207.39	205.5	208.7	205.26	210.73	199.68	207.21	198.99	206.61	198.75
208.72	206.96	202.95	203.61	206.72	202.57	203.46	212.31	203.44	200.32	209.44	200.65	204.79	201.49	206.82	203.63	213.18	201.37	199.91	203.96	205.26	198.87	204.82	207.9	201.24	202.76	204	209.01	203.49	207.7	205.1	204.34	197.75	202.57	203.43	200.79	200.56	203.16	201.39	208.08	206.97	199.29	202.42	208.18	203.88	204.16	201.87	206.27	203.98	205.92
211.48	215.48	206.87	212.49	211.21	209.76	207.91	216.01	212.91	208.91	212.98	213.4	213.85	213.04	215.3	212.47	211.95	209.8	211.26	208.35	216.78	207.81	213.85	216.21	208.71	211.23	208.67	209.21	218.47	212.65	217.52	210.33	212.17	218.8	217.06	206.23	217.43	212.78	212.08	205.94	209.37	210.95	206.95	218.07	215.26	211.85	215.07	216.7	208.99	212.91
202.85	203.29	207.26	203.9	209.1	203.7	204.53	205.47	204.21	204.94	202.52	205.98	205.63	207.69	206.19	204.45	206.07	199.08	204.16	206.79	205.53	202.91	203.28	199.7	209.87	212.41	201.88	207.17	202.53	207.49	211.87	204.38	201.02	204.84	202.78	203.39	207.53	203.41	201.01	199.99	201.81	205.99	204.84	207.2	201.33	202.65	202.45	198.81	205.47	207.89
204.86	205.32	205.92	211.66	205.02	206.4	206.72	206.54	203.47	206.83	211.89	210.64	204.99	211.17	204.74	207.07	209.12	208.55	205.03	205.49	202.99	205.65	205.41	203.52	209.46	206.77	207.29	207.71	206.28	207.56	205.64	210.53	204.74	210.27	201.73	208.71	202.82	206.6	214.23	205.78	204.02	208.58	205.61	214.05	213.83	211.39	205.95	210.92	204.57	205.91
211.9	211.86	210.65	213.39	211.03	211.61	209.52	210.74	212.92	203.91	213.62	218.98	216.02	217.51	206.6	214.39	208.02	202.96	212.91	209.07	211.03	208.78	210.57	206.58	212.96	212.35	211.38	215.53	215.33	205.65	206.15	209.94	207.4	205.12	215.47	213.08	216.07	214.53	212.07	207.46	215.03	208.5	208.51	207.73	212.99	211.34	212.74	212.93	217.21	212.97
214.24	223.65	222.35	216.33	209.98	223.09	219.23	213.91	216.95	218.11	221.74	220.84	211.19	213.46	221.06	210.04	218.9	215.53	213.35	217.85	218.35	215.32	217.56	215.97	222	220.32	212.46	216.31	216.56	215.07	222.2	217.83	221.81	213.88	217.29	219.5	215.29	221.01	215.8	218.94	218.17	215.58	212.91	215.36	220.61	214.17	218.41	221.57	222.91	212.1
209.26	219.6	211.73	210.19	206.3	207.15	213.67	210.47	222.67	214.99	215.05	219.21	210.52	207.38	209.4	206.28	206.46	205.62	213.79	209.58	213.18	213.26	208.94	212.44	212.18	214.24	213.76	210.15	212.84	217.14	214.16	208.82	216.97	209.36	210.98	213.3	215.99	216.08	208.13	214.6	206.1	207.7	211.03	210.27	208.69	216.96	208.95	209.95	209.98	207.52
204.91	208.27	207.97	207.72	208.44	212.69	208.38	201.68	212.44	212.45	207.84	214.17	206.24	202.38	209.9	206.66	214.44	209.96	213.43	208.39	213.36	207.81	209.2	209.13	206.29	210.7	209.68	208.46	215.08	203.35	205.77	216.43	208.35	211	199.83	205.14	211.16	218.31	209.58	212.21	204.35	207	206.75	205.09	211.51	215.08	204.56	209.7	206.35	210.82
208.85	211.04	205.67	208.19	200.11	204.05	201.38	206.43	204.82	207.65	206.11	203.34	209.41	208.63	210.36	212.88	208.61	210.6	210.34	208.63	212.27	213.99	210.52	207.14	210.46	209.77	208.47	215.74	208.43	209.71	204.8	202.41	211.51	203.67	214.93	213.93	202.38	202.45	208.58	207.45	207.22	206.42	202.88	206.71	205.87	209.8	205.81	204.63	201.7	209.19
204.67	204.53	196.78	204.66	205.95	201.18	209.07	198.77	203.05	205.36	207.4	198.68	202.04	208.48	207.37	205.59	199.27	202.59	207.18	198.39	205.51	204.78	210.39	204.21	202.73	196.03	201.67	203.88	200.55	205.33	200.03	199.41	208.28	200.38	203.67	200.11	201.3	205.92	206.71	207.82	209.89	206.91	200.97	204.19	203.07	205.05	200.16	203.57	202.99	200.03
207.06	205.73	203.49	213.68	209.12	206.74	205.03	215.01	208.99	211.2	213.71	214.33	207.19	204.81	206.39	209.66	204.14	206.35	210.54	205.77	209.65	207.31	207.17	205.87	215.16	209.63	209.78	204.89	212.44	209.65	208.98	207.59	209.77	202.54	207.34	209.31	206.18	211.09	211.46	209.11	202.11	207.65	206.99	205.84	210.02	202.33	206.99	205.24	207.86	208.89
208.03	200.57	207.42	204.06	206.7	203.34	199.84	200.97	204.52	207.82	206.81	199.15	198.34	205.04	203.86	204.92	210.29	199.99	207.75	197.04	198.39	203.41	205.15	200.33	201.72	204.47	202.04	202.64	197.78	211.07	201.78	208.25	202.71	199.18	203.99	198.3	199.85	195.21	201.99	200.04	199.71	205.38	205.42	207.61	200.88	203.35	205.14	198.78	207.12	196.21
211.97	210.55	216	206.35	213.97	212.47	206.61	209.13	212.29	210.49	204.47	212.07	218.24	216.51	212.88	215.09	206.79	205.15	212.71	213.41	208.69	206.89	218.55	214.15	211.62	210.88	216.84	218.02	215.89	216.26	211.2	208.98	209.6	208.73	215.03	209.08	211.38	209.05	209.67	215.6	210.8	210.56	212.48	207.39	210.95	214.21	210.9	206.03	216.96	217.89
202.31	202.99	205.12	201.65	204.11	192.21	198.38	195.96	201.9	202.08	201.76	199.69	196.96	205.36	195.97	204.95	205.04	200.62	206.08	197.62	199.89	197.44	197.61	204.01	193	198.89	194.85	201.82	202.88	201.18	198.17	205.7	204.5	198.99	203.74	194.38	201.64	202.55	205.24	201.12	201.47	200.43	195.41	199.99	199.39	204.24	205.27	207.57	201.74	202.89
201.44	191.4	192.38	197.01	202.55	197.22	201.67	194.55	196.57	202.55	201.34	201.86	195.93	197.1	196.82	197.43	203.01	201.13	196.01	200.05	200.38	197.02	197.47	203.83	197.55	198.86	200.23	201.57	206.24	198.48	204.03	196.79	197.29	196.12	195.57	202.79	195.18	190.75	207.86	195.39	196.72	198.67	201.5	196.87	199.93	198.51	201.13	192.15	200.02	190.35
212.31	209.86	208.92	213.14	208.44	214.7	213.55	213.62	208.15	208.72	213.74	206.22	212.76	210.49	213.11	206.63	216.78	214.77	214.06	209.77	213.55	212.01	210.04	216.08	219.48	211.08	211.34	216.67	207.85	204.55	211.18	210.69	211.17	209.11	210.04	206.08	209.53	210.78	215.49	211.27	210.76	209.75	207.52	208.61	211.9	213.19	209.82	208.48	215.64	211.61
206.01	204.32	202.03	213	203.04	209.13	203.55	206.28	210.93	202.26	207.56	203.99	208.06	208.38	208.69	200.92	208.73	208.59	208.68	212.95	205.69	212.64	204.77	207.02	207.1	209.66	212.88	205.66	209.99	209.71	207.78	217.44	208.59	201.02	203.4	201.17	203.79	205.81	205.59	209.2	210.93	206.47	207.52	211.48	207.21	206.2	205.93	211.07	213.73	204.67
209.74	210.89	206.23	207.39	208.48	207.13	207.18	211.78	203.79	211.4	206.75	201.91	209.98	209.44	201.98	210.48	205.89	202.71	208.74	209.83	203.9	208.85	207.41	207.43	205.85	211.49	215.73	206.9	207.99	209.46	214.58	213.2	208.71	215.4	210.76	200.35	212.95	206.34	210.11	211.92	210.15	210.02	208.26	209.89	207.49	206.53	203.84	211.48	207.57	208.45
198.34	198.67	203.72	197.86	191.25	206.5	199.42	201.85	201.43	201.08	202.8	198.99	205.49	195.92	204.82	197.95	200.87	200.21	206.66	201.73	198.79	203.24	201.68	203.03	201.25	206.5	203.19	203.4	196.94	194.31	202.69	204.91	195.71	202.17	194.73	204.55	204.34	198.85	201.16	203.84	205.89	196.11	203.24	203.7	198.86	196.85	200.69	196.1	202.84	201.04
211.34	203.07	198.54	206.58	199.58	205.22	202.76	199.89	199.67	205.19	207.36	202.32	207.88	197.68	204.49	198.34	201.88	206.06	203.05	207.35	202.62	199.9	205.88	202.54	205.72	204.57	196.99	200.04	202.71	200.56	194.76	206.02	205.25	205.39	205.49	199.47	203.52	201.3	201.71	199.18	204.67	202.87	202.18	203.62	204.3	202.14	199.4	205.78	207.34	205.59
210.72	210.48	213.29	209.54	216.26	208.36	210.02	210.63	203.15	212.87	205.85	210.23	205.34	203.87	205.3	205.15	205.95	210.04	203.42	213.41	207.3	208.97	209.82	208.72	202.08	206.17	208.49	202.2	209.14	214.42	211.3	215.64	204.68	213.74	202.36	211.96	203.78	213.03	208.02	206.53	206.66	209.6	207.52	206.01	204.67	203.85	205.2	211.76	205.99	212.75
205.59	198.16	203.47	202.51	209.36	201.9	204.94	204.38	202.7	209.04	205.32	205.19	206.4	202.9	202.34	204.29	199.91	203.17	202.02	205.79	210	200.62	205.54	203.14	203.28	202.68	203.15	205.15	203.45	203.42	204.48	201.32	211.29	203.99	207.57	202.88	199.78	205.99	205.44	210.17	207.5	204.58	198.81	204.96	198.64	207.32	204.31	205.83	199.58	200.1
197.64	194.86	196.59	193.26	198.2	187.15	194.68	193.35	194.16	191.59	198.7	195.46	196.35	195.21	195.76	197.02	192.53	194.44	194.24	195.56	195.96	196.3	188.67	191.68	193.71	192.17	194.79	195.31	194.41	191.1	190	195.29	205.59	199.86	196.68	191.84	201.72	194	195.39	199.62	199.8	196.7	201.64	191.56	194.52	199.31	202.12	197.52	196.79	196.37
204.13	210.11	204.75	208.08	205.77	205.28	200.84	202.29	200.76	209.02	205.34	203.52	199.53	207.51	212.44	201.58	201.52	205.9	204.41	201.56	210.43	204.73	198.1	205.8	206.42	202.89	200.67	201.5	207.01	204.67	206.79	208.64	202.87	201.09	209.05	198.5	204.44	204.39	208.37	209.02	198.97	205.06	202.42	208.1	207.09	210.91	201.71	204.97	199.46	205.35
211.1	209.67	209.82	211.67	214.83	202.9	216.91	207.21	216.64	211.1	209.8	212.04	215.43	214.53	220.41	212.35	206.52	204.11	210.55	212.32	213.04	216.33	214.08	216.5	218.18	208.39	211.88	212.92	206.64	210.07	215.72	214.49	226.36	219.43	209.85	207.65	208.6	211.33	212.72	210.74	210.85	215.69	209.16	216.98	209.65	215.8	213.94	214	210.42	211.06
208.79	210.33	205.25	213.69	216.92	206.65	213.57	204.74	206.89	204.21	202.57	210.55	205.36	210.16	208.55	205.52	203.39	206.78	209.58	205.49	203.09	205.84	208.55	204.89	210.83	212.65	208.44	205.71	209.82	209.02	209.09	210.29	206.96	205.85	211.73	212.38	206.44	212.28	205.49	217.81	208.86	202.87	200.08	206.91	209.9	209.46	208.19	208.26	207.1	208.74
200.07	204.3	206.48	204.01	205.99	204.28	210.54	199.76	202.38	209.32	208.24	210.73	204.89	201.78	202.68	206.91	207.22	199.97	204.66	201.67	201.37	207.83	209.04	211.88	199.81	203.22	203.74	201.9	202.92	212.73	197.96	201.37	205.95	207.08	208.86	204.15	202.59	197.52	213.1	199.57	208.26	200.68	204.54	207.59	206.22	206.5	202.01	202.98	206.01	206.52
208.16	203.43	205.27	201.72	203.11	210.34	203.49	206.25	203.73	203.17	204.7	205.83	204.65	199.9	207.46	204.26	201.2	200.73	206.24	204.36	202.85	208.39	209.51	209.3	212.38	198.5	207.8	204.35	200.47	208.44	203.44	210.61	209.19	203.75	194.73	202.86	207.7	204.25	202.96	206.86	204.97	202.24	200.62	203.18	208.69	206.54	207.43	198.69	203.33	201.94
199.83	204.1	207.05	199.37	202.76	198.12	198.28	197.78	198.29	197.86	206.87	199.9	198.36	203.7	201.34	199.28	200.92	202.64	203.02	204.46	202.44	203.22	207.28	209.36	207.3	196.01	203.04	197.64	207.73	200.63	207.16	200.59	200.37	203.62	205.66	209.03	200.47	205.73	203.71	203.28	199.93	203.18	203.59	196.19	210.58	197.39	203.07	205.04	205.88	205.69
219.76	217.74	219.38	213.34	212.69	211.05	215.6	219.16	217.46	219.43	215.96	216.42	218.52	218.1	217.15	222.06	221.33	216.92	214.09	216.12	216.03	222.54	216.41	216.54	219.94	223.08	220.62	211.08	218.14	215.8	212.65	216.41	224.31	218.72	211.04	216.21	213.79	220.93	216.41	214.9	222.07	215.9	217.03	221.94	219.58	216.95	216.99	215.96	218.72	218.03
198.62	201.35	205.44	204.52	205.26	209.34	206.72	208.74	205.55	210.31	209.34	206.34	209.72	209.89	203.37	205.8	211.28	212.05	207.04	209.92	203.86	210.21	200.81	206.88	209.13	207.7	203.22	200.05	212.85	208.73	202.47	206.57	210.27	210.06	206.24	202.75	202.83	207.58	203.5	203.13	201.28	212.23	203.74	206.46	208.51	209.62	208.41	205.88	203.9	209.57
212.04	206.4	211.42	212.16	209.16	216.68	206.77	208.95	214.16	207.82	206.56	207.18	206.32	205.91	213.66	211.84	219.59	211.48	211.66	213.55	202.49	205.58	211.02	207.84	209.86	212	204.83	213.66	209.75	208.27	203.41	206.68	206.27	214.41	206.84	199.52	204.26	211.02	212.78	212.43	211.47	212.97	208.08	208.03	208.93	204.56	202.92	209.84	211.15	210.52
216	207.56	211.36	216.66	211.85	209.02	213.25	214.05	212.95	212.55	210.69	203.54	210.95	210.18	212.45	214.02	210.16	211.86	217.56	210.8	214.93	219.63	215.13	215.59	210.28	212.18	210.51	212.43	212.63	204.84	209.09	211.01	213.94	210.79	216.01	208.85	212.42	210.93	211.45	214.99	210.21	213.15	214.08	210.46	212.62	207.66	205.44	208.57	214.06	214.09
208.57	206.16	206.89	206.74	209.76	214.44	196.51	215.4	207.25	209.35	204.25	209.75	207.3	195.29	205.97	199.54	207.96	201.03	208.11	206.82	204.11	204.46	206.11	209.08	204.2	206.82	206.49	207.58	208.67	199.7	208.52	205.88	206.22	205.22	209.92	208.32	205.32	208.37	201.82	208.43	206.53	207.33	208.12	201.9	200.95	210.6	197.97	205.99	210.77	204.41
212.02	213.23	206.1	199.36	209.66	215.66	210.32	210.18	209.67	207.32	208.53	209.65	203.26	201.74	200.94	207.73	208.39	210.86	209.6	211.81	206.93	206.68	212.21	206.69	209.47	208.89	204.93	206.69	203	212.89	214.34	209.32	213.56	209.57	211.14	204.95	208.98	205.65	209.32	210.08	205.97	208.84	201.85	204.19	207.5	207.08	202.72	210.39	207.09	208.61
189.68	195.96	190.49	192.26	195.59	188.72	194.75	192.12	198	193.62	193.82	192.11	194.39	192.5	191.47	190.96	189.26	193.26	192.11	188.92	188.81	191.06	195.19	192.57	196.84	190.82	191.33	199.58	195.78	196.75	194.26	195.33	196.05	196.66	189.99	189.43	191.31	195.24	187.09	190.67	197.28	198.15	184.7	193.61	188.76	190.94	190.71	198.01	193.38	196.62
213.43	209.94	213.51	210.56	210.16	212.46	209.64	209.92	210.64	214.58	206.99	211.64	214.2	218.58	206.02	209.08	214.63	215.84	215.08	207.46	211.4	218.18	212.66	212.95	213.73	211.61	216.47	210.07	213.05	206.32	204.97	212.47	207.63	209.63	209.86	212.87	213.63	216.74	216.64	212.36	209.4	207.89	209.29	208.8	207.47	212.53	217.29	207.55	210.1	209.58
214.16	220.56	214.8	216.38	211.94	211.72	208.77	211.3	216.99	213.99	216.02	215.72	216	214.91	211.32	213.46	215.79	211.52	213.38	212.91	210.06	214.65	212.43	209.25	207.64	210	211.65	211.01	215.99	215.5	209.3	210.76	219.6	217.08	208.71	220.21	216.28	210.01	214.89	221	214.48	219.16	214.81	215.42	212.99	209.8	212.81	217.38	214.59	221.47
204.57	198.98	204.65	204.91	203.04	204.41	207.46	203.7	206.02	203.7	205.67	198.36	205.49	201.39	203	203.47	197.22	208.08	198.07	203.86	203.18	201.34	204.07	205.17	206.67	209.64	207.68	199.42	204.57	196.82	202.04	202.82	204.07	210.16	205.77	199.06	203.4	199.8	204.43	196.58	199.02	199.03	205.17	201.51	205.35	205.95	198.62	197.2	205.57	204.64
206.2	205.97	209.06	216.18	210.19	203.5	203.15	209.36	202.86	208.19	203.98	202.88	206.22	202.45	199.86	208.55	207.97	205.28	207.12	202	205.22	205.39	206.1	209.1	212.45	198.61	205.27	200.86	203.71	201.1	208.14	202.45	199.01	204.06	197.48	208.4	208.78	201.59	216.71	203.8	202.26	205.27	205.8	212.89	209.79	208.56	209.4	206.56	208.15	199.22
197.3	196.96	206.01	199.35	196.06	197.23	200.07	203.79	198.41	197.8	208.02	195.51	196	197.8	197.71	191.09	195.97	199.25	200.94	196.45	206.64	195.01	194.54	199.15	203.34	204.53	200.78	193.31	198.03	201.79	205.12	200.04	199.64	205.54	196.08	197.57	198.04	208.99	197.59	198.41	199.51	196.98	201.15	205.64	206.74	196.63	210.04	196.64	194.55	199.41
196.63	206.1	203.09	200.42	201.58	203.86	205.15	203.27	204.03	201.99	207.4	207.73	205.18	202.61	205.8	205.31	196.51	206.39	205.81	202.54	204.29	205.77	201.76	202.75	200.69	201.34	202.95	194.68	204.47	201.54	199.64	199.46	202.75	208.43	207.52	202.47	201.91	204.38	200.52	205.51	207.55	197.13	199.59	203.86	203	203.24	200.42	201.88	198.14	202.1
207.43	200.23	207.02	204.36	207.43	206.39	201.12	195.26	205.06	202.14	200.26	203.53	202.83	205.5	209.12	198.72	198.87	203.01	203.31	205.13	197.27	205.81	210.95	205.18	202.65	201.69	206.58	205.69	208.2	203.97	206.53	197.42	200.86	206.21	209.34	204.91	204.19	200.71	199.73	197.99	203.63	198.72	204.34	199.05	209.47	205.77	200.08	210.03	202.31	209.55
199.52	202.65	202.89	192.23	199.99	201.2	196.87	197.28	200.26	199.68	201.49	194.44	198.1	196.35	194.74	200.57	197.38	205.19	198.68	203.94	200.89	195.61	202.85	203.82	202.55	197.29	203.25	203.09	198.39	199.19	202.35	196.27	204.4	198.2	202.91	203.39	201	199.72	198.65	198.36	198.43	198.44	198.3	203.35	204.27	196.99	202.52	202.72	202.43	198.08
214.46	197.04	202.81	206.56	207.67	203.86	208.1	207.49	205.94	205.76	206.86	211.94	206.27	204.21	202.24	205.13	205.1	197.71	207.66	206.92	207.49	208.18	213.76	204.78	206.17	205.38	208.87	210.07	209.13	212.22	206.63	203.14	207.5	204.68	213.71	208.83	212.27	208.84	203.56	203.35	205.22	207.65	207.35	206.95	204.39	207.17	213.71	206.22	198.22	199.77
214.96	215.65	215.78	218.14	215.36	213.56	214.11	202.14	213.12	214.11	215.34	213.96	215.59	208.25	213.43	216.79	215.79	207.85	215.65	211.58	217.59	209.37	215.11	207.38	211.43	211.88	214.26	216.02	212.83	212.55	210.38	214.54	209.27	213.33	212.6	207.36	211.8	215.18	212.81	212.99	216.08	213.2	212.13	209.19	208.98	208.2	213.41	211.67	214.48	208.88
205.79	209.01	209.6	203.58	213.17	207.74	201.4	206.81	208.06	201.23	211.67	206.61	201.19	206.51	210.35	203.85	200.96	200.75	209.71	209.83	205.2	206.89	207.69	198.05	206.33	210	209.87	206.08	203.54	209.31	212.91	207.16	209.76	204.51	201.49	202.7	201.05	207.87	203.6	203.45	203.06	201.92	203.76	202.52	208.51	203.08	202.22	208.4	208.44	217.03
206.22	209.45	217.14	207.81	206.03	204.74	209.64	202.33	208.27	207.72	203.98	205.11	207.99	214.86	209.74	213.36	210.41	205.28	201.81	209.44	203.16	205.7	206.71	208.38	209.12	212.19	204.68	204.6	205.6	205.46	203.73	205.75	201.06	210.65	203.03	205.95	210.16	211.11	209.66	202.25	208.06	205.78	210.87	205.1	213.14	206.87	204.85	206.65	210.12	211.62
219.67	218.5	220.24	218.67	213.87	217.88	218.01	217.23	221.37	218.79	207.48	214.03	216.52	219.63	220.9	220.65	217.14	211.59	214.42	215.19	212.8	213.56	218.02	221.16	213	216.9	218.48	217.27	218.48	221.05	210.13	216.47	218.43	213.98	217	215.31	208.39	213.7	220.61	214.98	218.86	217.37	217.3	211.84	217.26	218.03	220.39	219.38	217.09	215.25
216.41	219.17	216.47	208.69	219.18	209.38	218.01	221.05	212.72	215.59	215.59	215.07	214.36	207.83	217.63	219.15	219	220.71	224.94	216.49	215.77	217.96	217	220.65	216.14	218.86	218.99	215.2	224.11	220.13	213.97	223.16	214.83	213.52	218.17	216.01	219.73	215.36	209.67	218.09	214.91	217.83	216.06	218.14	212.4	218.35	219.62	215.97	212.65	218.63
209.23	206.33	203.09	209.66	211.13	209.04	206.29	205.3	208.16	210.58	210.7	211.51	207.6	212.62	210.18	209.91	207.54	204.17	208.69	210.58	215.88	210.42	211.85	209.88	206.08	205.24	210.86	211.85	212.25	211.07	209.39	208.44	205.46	209.68	214.13	207.52	207.27	210.6	209.99	198.63	210.83	210.86	209.86	211.91	212.31	205.41	210.78	207.69	208.46	207.42
211.3	222.18	216.83	216.67	218.05	217.53	220.05	215.82	217.23	216.64	213.57	215.26	203.98	218.38	216.44	213.84	218.87	215.97	223.27	225.34	214.64	216.05	222.79	214.98	211.79	223.06	218.08	213.01	217.07	211.12	220.77	216.08	216.02	218.84	212.52	217.75	214.65	215.31	212.68	214.15	218.06	213.01	218.48	216.23	219.28	222.24	223.27	211.41	222.16	216.68
204.81	211.99	204.23	203	207.04	206.34	209.76	206.98	205.75	207.88	208.03	205.95	206.63	206.13	200.94	204.36	207.15	210.73	203.74	206.96	202.83	201.33	213.1	201.85	206.8	205.94	205.6	204.66	206.27	204.81	205.62	209.18	200.38	202.72	210.57	207.23	207.9	205.52	209.94	207.06	205.62	205.6	208.93	201.66	202.8	202.15	204.16	205.65	204.63	202.54
214.55	212.48	213.91	217.06	208.36	217.63	215.78	208.74	211	211.13	213.25	213.7	208.08	210.74	209.34	207.83	213.69	214.34	212.92	216.04	213.94	216.15	214.38	214.2	214.22	213.93	215.77	215.02	210.11	218.24	210.44	211.54	209.9	209.66	212.82	221.43	208.88	207.37	208.76	216.04	211.25	211.21	206.51	214.39	211.43	213.17	208.2	213.31	211.92	208.96
202.64	206.71	209.27	207.72	206.95	210.17	208.44	213.14	211.96	216.25	211.03	210.78	206.91	213.92	211.09	208.65	209.03	205.21	208.6	200.19	207.62	207.01	205.2	201.81	212.29	208.84	214.59	211.44	210.88	206.97	209.09	203.18	210.58	212.35	206.33	213.95	217.02	211.39	209.45	206.25	211.2	209.28	204.82	212.29	216.09	205.6	201.78	206.57	211.03	217.52
209.68	206.99	207.4	207.51	210.45	205.69	212.63	205.45	200.95	212.57	202.8	209.19	206.39	208.54	208.95	212.53	199.76	207.25	211.23	208.69	213.03	212.25	205.09	197.53	210.84	207.18	206.53	206.13	209.34	202.63	206.23	201.43	213.18	213.56	207.79	210.64	212.68	201.42	205.43	207.74	206.77	204.55	206.63	204.7	203.95	201.25	203.32	208.49	209.02	201.58
204.21	209.89	210.6	210.33	209.81	205.97	207.36	207.56	197.93	213.08	204.15	211.7	206.35	214.08	203.43	209.41	208.91	208.01	208.08	208.54	209.25	207.01	205.66	205.85	207.19	205.17	212.02	214.1	202.16	209.25	206.21	208.95	202.77	210.58	211.07	208.13	205.07	208.17	213.28	215.16	206.13	210.46	215	207.54	206.6	202.98	213.63	217.87	207.26	206.48
207.3	207.09	205.68	204.78	207.01	208.53	211.77	209	208.52	207.11	203.61	207.7	214.1	209.04	209.04	212.6	211.35	210.63	212.27	215.45	210.33	209.94	206.35	216.83	209.82	209.98	203.72	210.05	214.28	209.04	200.88	209.91	205.58	214.01	206.13	209.99	210.04	206.71	214	208.46	206.07	215.79	210.37	204.4	212.69	221.62	203.71	208.85	210.5	206.25
217.2	211	204.45	215.01	216.89	212.54	216.63	214.73	212.27	211.54	212.4	215.9	214.98	216.73	213.05	220.99	213.53	214.59	215.08	212.23	214.71	208.6	211.55	212.57	208.66	212.06	209.67	208.58	216.07	212.02	210.98	216.24	214.51	212.8	220.09	211.17	214.51	211.1	219.19	215.56	214.94	209.07	214.76	211.13	218.4	215.7	209.35	209.7	219.57	213.35
200.62	212.93	210.41	205.65	218.06	210.72	211.93	203.11	203.92	213.17	209.18	211.88	203.12	211.19	212.11	211.53	212.23	205.51	207.92	209.29	212.93	209.34	210.62	206.28	213.6	204.61	213.15	210.52	210.06	201.57	212.81	208.15	210.84	209.01	207.25	208.98	203.47	204.3	209.69	207.99	206.85	200.81	208.77	213.36	208.92	211.57	211.27	207.13	214.84	208.9
206.52	204.61	205.8	204.55	207.23	204.31	203.79	201.1	207.7	201.7	196.22	203.04	203.08	202.07	201.31	207.17	206.21	204.21	206.39	203.94	199.26	203.53	203.14	201.81	200.44	201.58	204.8	199.76	201.71	198.49	206.59	196.97	199.61	204.48	213.32	215.4	207.06	194.45	207.07	202.53	204.53	201.4	203.97	207.83	210.26	199.76	198.23	209.89	200.98	205.77
214.93	213.31	215.77	211.37	207.88	213.32	215.24	211.77	209.33	212.49	208.3	217.45	212	212.55	210.71	209.26	209.1	213.09	208.2	216.54	213.64	212.19	213.38	212.71	214.54	210.43	212.42	214.69	212.18	211.84	216.82	216.87	213.27	211.76	214.97	215.19	213.08	208.76	215.96	218.89	215.28	207.16	215.45	202.4	217.42	206.49	209.6	220.91	214.01	213.48
211.12	205.25	207.68	208.42	210.2	212.23	210.2	212.59	206.79	205.79	211.99	215.18	208.44	208.62	209.6	210.37	208.96	205.98	208.71	206.43	206.12	209.65	209.93	213.51	206.82	212.28	208.02	211.62	210.01	211.08	213.15	208.06	206.75	207.72	209.52	209.81	206.21	207.18	208.36	212.6	203.6	210.28	208.35	210.6	205.73	206.61	208.67	209.13	208.69	206.97
197.43	198.05	197.67	195.99	198.35	199.96	204.4	200.57	197.02	198.28	206.01	197.83	199.24	201.79	196.94	208.48	200.11	200.99	197.31	195.27	202.53	192.83	204.62	194.87	205.34	191.38	201.15	192.99	203.36	199.06	209.45	200.92	197.15	200.66	199.53	206.05	202.35	200.59	201.39	194.91	196.31	204.03	204.28	199.4	196.56	202.94	201.26	201.77	198.23	195.8
217.16	220.8	215.61	213.61	224.8	217.81	221.37	214.68	213.53	225.59	210.12	215.21	213.77	220.73	222.59	213.83	219.06	223.03	219.09	219.54	221.57	220.69	215.88	219.11	218.08	215.73	219.28	219.75	219.64	214.98	213.45	213.83	221.17	216.8	213.07	215.24	217.74	217	220.75	222.39	212.68	218.47	218.3	217.86	214.58	213.09	213.37	217.85	215.59	217.93
210.87	207.83	211.24	216.7	213.81	214.4	207.81	212.97	204.31	206.9	208.14	213.02	212.06	214.66	207.1	207.39	210.03	212.97	211.65	206.86	207.36	210.28	209.19	216.67	208.68	209.19	212.58	213.92	216.29	213.51	211.87	208.86	206.88	210.32	215.06	206.03	212.7	214.92	213.72	210.5	211.24	208.15	213.99	211.5	209.7	205.83	212.68	208.71	206.92	209.8
201.86	206.92	206.41	207.54	203.29	198.95	198.37	200.36	205.1	201.79	201.67	199.3	203.91	208.21	205.3	200.15	201.87	206.8	209.86	197.88	206.73	199.11	205.98	207.44	202.91	200.37	203.2	203.13	209.72	204.61	200.72	195.83	208.76	205.52	205.15	200.33	204.75	201	204.33	202.36	200.23	206.99	206.19	196.57	199.16	209.03	204.36	202.58	201.18	205.07
204.7	203.81	206.36	205.97	206.77	199.47	202.78	201.59	203.05	202.48	200.79	197.91	206.13	207.53	202.28	196.66	198.38	199.69	201.66	203.67	204.13	206.57	208.16	201.9	199.06	202.14	198.09	202.96	203.97	207.86	202.44	205.78	196.89	201.93	200.53	204.2	198.88	199.88	204	199.68	198.16	199.27	199.5	197.91	201.45	203.52	202.46	204.96	203.29	206.29
218.05	218.96	217.37	209.4	213.8	220.67	215.57	214.43	216.74	219.45	219.49	212.71	220.56	214.79	213.58	212.2	220.46	218.57	215.8	214.97	215.68	224.55	216.64	212.28	217.59	217.37	213.64	221.3	216.31	217.92	222.31	217.42	215.57	214.71	216.29	210.71	223.26	220.26	225.16	217.35	214.54	220.3	212.91	212.44	218.13	218.13	217.61	214.68	217.41	215.55
208.61	213.04	208.75	212.14	211.63	215.36	206.52	205.23	211.34	210.08	207.28	212.45	213.92	212.57	209.41	212.27	205.69	210.8	208.45	208.84	213.1	202.26	210.88	207.1	213.97	208.33	214.77	210.3	218.13	212.14	209.52	209.65	216.62	214.83	209.25	211.52	218.3	218.61	209.96	217.23	209.61	211.98	208.39	210.79	219.07	208.58	201.38	212.28	214.68	216.75
194.52	193.37	200.86	198.14	200.16	195.09	204.43	199.74	200.4	195.46	199.81	201.55	203.27	204.11	199.78	201.86	199.92	202.29	203.24	196.7	199.59	196.8	205.84	198.3	203.82	200.13	194.08	194.58	199.47	200.55	201	205.03	200.27	197.79	204.92	197.1	204.8	201.7	200.41	194.64	202.58	199.45	201.28	197.12	198.94	202.86	200.7	198.66	200.74	206.32
203.04	206.84	208.87	206.06	208.16	211.23	207.16	201.91	203.13	201.06	208.03	203.15	207.11	201.86	199.8	201.07	198.43	209.52	201.7	206.45	203.06	199.96	210.56	207.19	207.09	206.56	208.56	207.23	207.9	202.58	208.79	201.49	207.46	208.68	208.3	207.14	198.98	206.32	203.94	209.96	205.65	201.39	209.03	206.28	204.09	208.93	197.98	206.56	200.87	199.4
204.94	206.81	205.62	204.27	203.37	206.07	208.26	210.3	213.18	212.43	211.92	214	204.43	203.47	205.65	203.63	211.15	205.65	205.78	210.62	207.92	204.05	209.57	209.88	209.44	210.86	209.25	211.65	211.76	209.04	206.83	211.81	211.39	210.09	209.08	209.57	203.73	215.16	212.21	210.21	209.7	208.07	203.03	208.39	210.39	195.85	206.74	204.55	204.39	207.87
203.92	209.87	202.42	204.21	208.85	205.83	207.43	206.06	205.51	209.14	209.25	207.39	205.95	199.61	208.23	199.33	207.09	205.68	206.61	200.63	205.11	205.97	203.58	200.87	205.87	203.04	197.11	204.88	197.99	203.75	205.56	201.78	200.52	207.87	209.03	199.98	205.96	208.56	197.8	205.19	201.72	202.04	196.98	204.54	209.38	206.67	203.66	203.44	199.86	202.05
206.02	209.16	203.54	202.7	206.04	201.21	202.72	205.23	203.32	204.31	197.22	204.67	204.46	205.62	204.42	208.03	199.41	204.1	208.71	201.11	204.96	199.15	210.35	198.58	203.11	206.74	202.15	203.93	199.12	200.38	207.74	201.03	208.04	206.25	198.33	205.27	200.76	203.53	206.21	203.08	202.49	202.02	205.29	201.65	204.15	209.36	208.98	199.58	205.34	199.21
203.49	202.85	207.95	210.55	201.07	203.93	207.61	205.93	205.52	207.64	208.9	204.38	205.48	209.51	210.4	211.96	208.12	207.18	205.83	201.75	208.71	209.44	203.75	207.88	211.16	206.88	211.71	201.76	211.69	208.15	210.5	203.76	210.23	206.42	210.71	206.26	203.73	209.15	216.84	207.25	210	205.36	208.38	212.25	199.3	203.96	202.24	203.47	197.33	207.51
206.17	204.22	205.36	208.22	203.88	205.57	208.08	209.11	207.67	203	207.98	205.56	202.46	206.06	206.31	205.09	211.51	202.3	212.55	209.5	209.86	213.27	209.93	216.9	207.82	207.37	217.05	205.46	210.3	208.8	209.11	206.75	204.68	213.39	208.83	208.14	207.63	202.39	205.87	207.97	205.82	205.8	208.35	212.03	216.35	208.17	208.69	205.19	210.43	215.69
199.5	198.49	197.27	196.36	199.9	200.19	206.1	199.53	186.91	199.12	201.59	203.14	202.75	196.17	194.69	200.52	197.21	198.8	203.47	197.56	201.42	202.41	204.56	196.77	203.81	205.35	196.19	197.56	206.22	213.18	200.18	196.99	195.98	205.89	203.47	200.8	196.84	206.26	196.15	197	201.58	201.5	197.91	195.61	199.73	198.53	197.97	195.02	191.98	200.53
204.69	211.79	206.24	213.88	204.76	209.61	210.13	205.27	209.62	206.34	209.34	208.88	210.79	211.53	202.32	200.48	210.84	211.58	201.7	204.41	205.09	205.23	207.49	209.67	209.21	216.02	201.3	209.54	204.33	207.85	208.41	215.1	206.87	208.51	207.51	210.79	204.8	210.74	202.43	205.35	203.52	202.22	209.67	210.1	205.96	202.44	205.89	205.19	215.4	214.8
212.01	209.76	210.72	209.84	214.25	209.82	209.82	210.87	203.47	201.48	209.74	206.93	209.77	209.77	211.89	212.57	208.49	206.29	208.97	215.01	211.15	207.43	211.27	206.12	211.89	212.41	201.29	205.98	205.43	206.4	208.26	211.5	207.94	204.95	212.02	208.27	201.21	208.68	209.79	215.61	212.35	212.56	207.27	209.26	206.69	209.84	207.83	211.18	208.85	206.27
198.57	197.9	200.46	205.15	204.08	201.74	196.59	201.58	202.02	195.54	203.64	199.29	194.72	201.67	202.63	194.84	205.41	207.19	196.49	201.25	196.5	195.33	203.4	196.87	196.04	192.47	198.06	202.1	196.75	204.19	200.62	203.07	202.9	199.62	192.67	202.97	199.94	196.21	211.48	198.2	203.36	197.68	196.15	196.54	198.55	194.17	198.64	198.86	199.65	197.54
210.17	208.64	204.84	207.01	216.11	205.98	214.06	206.68	206.24	212.09	210.59	209.38	209.47	207.77	202.82	214.97	209.45	209.44	211.34	207.81	209.47	210.78	211.49	205.32	206.64	210.39	207.77	204.48	212.48	216.22	211.01	210.27	209.85	207.11	209.57	214.64	210.4	207.66	208.47	211.67	208.61	210.25	210.61	208.89	205.37	213.75	205.42	209.45	207.92	210.97
216.66	209.74	217.33	208.35	213.22	212.15	213.03	206.95	211.36	209.07	210.95	205.56	217.38	218.55	210.27	212.39	211.09	213.36	212.33	210.15	217.54	206.69	209.34	208.67	209.69	207.68	212.52	216.34	206.37	211.04	217.03	214.51	213.18	212.46	216.93	213.98	209.97	216.39	214.37	210.47	214.65	213.26	202.36	208.55	212.1	212.69	214.97	210.38	213.93	212.63
205.71	200.85	198.61	203.31	204.1	202.43	203.44	196.12	198.34	197.66	199.26	204.04	199.15	199.1	194.93	196.62	205.69	199.82	197.76	194.37	192.91	199.92	198.24	200.15	198.64	199.3	195.5	197.42	199.44	190.05	202.22	196.18	196.88	201.43	198.73	198.64	197.57	201.14	199.29	196.32	196.59	197.06	200.46	204.68	203.37	201.83	204.02	201.24	195.29	198.9
208.27	206.89	202.65	202.35	204.32	205.12	204.93	207.54	206.5	198.8	208.49	202.46	201.6	206.19	197.76	202.25	204.63	205.02	207.52	204.89	209.3	210.1	207	205.38	203.01	210.15	203.85	205.31	201.96	200.65	205.44	200.16	213.91	203.6	205.62	202.67	204.13	211.39	204.48	206.08	205.43	205.4	204.25	206.61	201.42	208.18	205.53	211	205.49	199.95
196.65	190.9	197.24	190.29	197.87	198.37	195.93	195.38	192.78	193.77	199.95	195.31	197.37	194.14	194.22	188.9	194.84	193.94	192.85	199.23	200.11	205.48	193.57	193.27	197.21	193.4	199.62	189.65	197.91	195.74	195.45	199	195.46	200.52	193.88	192.84	196.39	190.02	199.7	196.15	199.14	201.81	196.76	192.74	196.99	197.98	195.97	193.61	195.27	193.69
213.72	211.42	211.03	211.36	214.06	214.1	205.58	217.68	216.43	211.93	210.23	220.55	209.25	214.79	212.24	214.83	215.13	211.73	208.77	211.27	210.96	213.69	213.63	210.5	215.32	214.36	213.32	207.84	211.96	213.76	207.59	212.78	207.35	214.01	211.99	209.44	214.61	213.9	206.93	215.65	215.3	205.99	216.16	215.32	214.62	211.97	210.59	216.19	207.75	210.75
197.51	203.53	198.9	202.03	201.72	200.69	202.39	198.41	205.43	200.81	192.43	197.26	196.37	200.68	199.55	197.32	198.83	201.29	191.72	201.12	202.09	195.6	198.9	197.88	194.58	198.35	194.98	195.55	195.76	199.16	197.1	202.09	202.81	205.4	194.67	201.23	197.83	197.41	197.18	202.01	198.77	196.61	195.23	203.57	201	204.68	194.64	210.18	189.18	199.15
210.97	212.87	214.54	208.38	210.96	213.05	216.83	218.21	208.84	215.51	204.45	206.36	212.16	210.76	212.63	210.65	212.27	207.41	205.64	218.19	210.63	218.1	209.8	209.92	210.28	209.19	211.3	208.89	208.59	209.05	216.98	211.46	212.33	210.55	212.77	210.73	212.41	218.21	208.12	211.25	213.12	214.68	208.99	218.7	213.84	215.17	216.09	209.98	213.23	213.7
201.55	205.31	198	209.19	201.22	199.36	203.1	196.3	202.9	199.61	205.57	198.82	202.53	204.55	206.03	206.06	206.91	204.82	201.28	199.44	202.48	209.15	203.53	209.45	206.95	194.07	198.23	204.39	208.41	201.99	198.61	201.96	198.07	206.17	197.56	199.5	199.86	206.3	204.73	206.4	198.09	201.63	199.13	198.9	202.52	202.09	208.91	204.75	200.88	201.7
192.38	196.04	203.78	203.57	202.06	203.36	202.05	200.04	195.04	197.38	198.94	198.8	199.94	194.58	201.56	192.72	203.16	201.69	194.9	198.38	195.68	197.15	198.3	199.45	192.82	198.71	200.99	197.41	201.79	205.17	197.85	203.52	200.85	198.96	196.54	200.65	196.42	196.67	200.37	202.31	193.35	194.76	196.44	197.59	202.43	201.18	197.78	195.47	205.56	202.75
211.58	212.68	211.73	210.75	201.58	211.67	211.84	210.96	215.17	207.83	205.36	212.91	212.36	218.36	207.32	217.69	208.1	214.29	212.37	205.59	217.01	218.37	210.63	210.77	208	213.39	211.8	207.64	214.46	211.77	207.83	212.63	215.38	205.97	211.79	213.42	212	209.72	209.56	218.38	213.75	205.86	211.34	213.73	208.97	214.36	210.67	206.14	214	210.44
197.69	201.84	208.88	198.3	200.15	204.47	199.18	203.65	202.74	201.7	201.17	200.98	209.07	207.93	197.09	210.21	202.53	199.39	194.04	207.4	202.45	204.17	200.01	200.79	198.95	196.69	198.11	207.6	203.09	199.99	203.33	207.52	200.03	198.59	202.97	208.62	201.56	206.83	198.29	201.83	196.12	200.25	204.24	201.77	203	197.95	209.74	204.1	205.74	203.73
207.96	201.23	208.49	205.06	206.36	201.83	205.93	210.79	203.45	207.15	199.02	207.36	208.36	204.02	207.14	205.5	204.98	211.88	204.03	203.72	201.07	201.32	205.31	203.49	201.62	214.52	215	208.84	200.95	204.95	201.51	207.07	201.19	201.9	203.71	201.79	197.13	206.32	208.89	205.42	200.76	205.53	206.73	201.73	200.82	203.56	200.43	204.95	195.5	207.24
219.41	221.2	208.94	213.53	212.96	212.47	215.05	209.5	213.76	215.65	212.75	208.6	213.27	213.57	214.35	213.16	206.7	204.87	211.08	217.19	212.17	214.3	215.66	214.68	206.84	209.86	218.42	208.85	209.16	212.62	212.43	213.95	214.19	218.7	220.6	207.45	208.71	214.96	211.16	214.19	209.55	214.78	217.16	213.21	211.12	210.29	215.89	212.64	219.83	221.83
211.5	217.69	209.16	214.42	208.99	214.16	208.62	214.99	209.13	214.32	215.36	207.67	211.22	215.12	209.16	212.16	208.5	212.37	212.1	212.64	213.13	214.62	210.54	216.93	211.16	216.51	213.8	212.36	208.08	215.13	213.68	213.12	207.54	214.25	214	210.14	212.6	215.58	214.01	210.35	207.82	207.52	221.25	217.35	215.08	217.83	209.28	215.69	209.38	213.05
204.1	206.48	207.07	209.98	203.14	204.75	204.24	197.52	201.95	205.78	207.61	207.29	203.53	207.2	206.08	204.58	202.15	203.84	201.47	205.51	200.44	204.87	206.68	207.72	209.06	201.85	209.24	207.4	206.52	209.17	206.65	204.75	206.92	202.53	210.43	201.51	198.47	199.88	212.08	203.51	206.57	199.69	201.54	200.31	207.79	213.75	205.99	203.45	205.91	208.59
207.28	205.24	204.11	207.28	211.58	207.55	207.3	210.95	211.92	211.25	205.35	206.7	206.27	201.65	205.89	205.26	209.43	198.26	206.69	208.01	208.53	205.28	206.04	203.03	210.74	213.79	211.86	202.13	208.65	210.05	201.78	210.38	201.13	211.73	206.62	200.88	207.02	201.14	206.07	202.16	208.97	205.18	206.43	206.58	207.09	211.33	206.59	207.5	210.57	209.68
206.92	209.3	198.43	210.53	212.15	206.11	203.34	209.63	204.66	207.86	209.57	205.96	206.34	206.37	206.19	208.16	211.22	208.09	213.98	204.56	205.66	211.2	205.62	205.08	205.5	201.05	211.45	209.45	204.91	203.92	205.49	203.44	211.7	196.12	201.95	197.16	205.96	205.87	206.67	207.12	201.32	207.34	202.32	205.66	208.67	206.91	205.37	203	209.44	203.96
221.72	219.35	221.16	214.96	215.15	221.06	219.95	218.4	214.32	214.26	222.77	218.11	210.82	221.06	218.4	219.1	219.75	214.84	219.54	217.34	218.56	217.47	215.55	217.04	213.51	216.29	220.42	214.86	213.06	216.43	218.4	217.07	222.33	209.97	218.97	222.36	216.78	214.11	213.94	215.99	224.08	214.6	216.54	227.16	212.8	212.09	215.17	213.64	214.95	216.36
218.24	226.31	218.9	215.44	221.39	216.26	218.45	216.71	218.21	215.9	213.55	223.39	221.32	222.2	214.95	217.14	214.54	212.32	222.48	218.34	210.92	226.75	220.71	215.27	210.74	213.5	214.29	222.1	222.7	216.06	214.78	219.62	220.63	212.91	220.05	213.27	224.26	218.64	224.31	219.42	217.74	220.58	218.29	218.66	219.22	220.02	220.79	221.18	218.24	211.32
194.49	207.16	207.12	198.58	195.79	211.15	205.25	203.11	206.52	204.5	200.33	204.33	198.13	206.51	199.73	210.21	206.66	200.56	200.15	199.5	196.64	207.93	201.99	206.83	205.75	199.99	197.32	205.72	206.9	201.92	207.86	201.42	206.15	203.88	207.63	197.13	201.44	201.72	208.06	205.61	206.58	202.44	205.6	204.81	207.06	201.43	207.42	208.84	209.63	202.23
198.23	198.64	196.56	188.68	196.32	194.43	194.07	198.32	190.24	192.32	193.74	193.88	197.13	192.82	196.97	194.33	192.92	187.69	196.08	193.43	191.35	195.22	187.11	197.99	191.82	189.41	196.88	195.69	189.48	193.24	195.84	195.72	198.37	190.44	202.24	198.46	191.45	196.18	197.34	193	195.38	191.93	192.95	197.36	197.73	192.84	193.57	199.48	191.98	197.27
208.24	209.67	207.67	204.71	209.84	208.77	211.6	211.72	210.67	211.05	207.28	206.51	207.44	215.27	206.41	209.92	214.39	202.27	207.39	211.5	202	206.31	209.72	204.79	211.41	210.24	204.44	209.5	219.11	207.61	212.77	212.73	208.58	207.48	208.76	205.39	203.68	210.38	213.56	205.59	208.3	207.26	206.59	206.84	209.54	209.07	208.03	211.05	209.43	202
213.57	217.21	220.32	217.7	221.02	214.75	220.21	216.49	221.08	214.92	216.5	217.36	215.93	215.74	217.42	218.12	219.46	213.11	215.47	209.02	213.37	223.17	208.12	217.36	208.65	216.63	226.73	213.45	212.79	213.05	209.88	213.36	218.59	217.33	210.06	209.46	223.09	220.44	218.12	216.13	217.11	218.55	208.9	213.13	213.17	210.48	214.54	214.54	218.86	216.79
199.95	201.97	199.67	205.52	204.67	200.22	206.02	204.18	206.53	208.18	206.86	201.73	209.8	209.15	204.97	207.5	200.35	207.46	207.19	211.2	202.1	206.03	207.29	210.18	208.18	198.88	203.11	213.38	207.4	201.21	208.29	201.3	210.09	208.04	202.44	205.61	212.22	209.58	213.64	213.92	201.99	200.43	206.36	208.93	205.67	208.68	199.46	208.16	212.27	203.91
207.43	203.58	198.53	203.42	201.39	198.44	203.46	196	190.99	201.82	197.2	198.25	199.77	195.27	203.47	202.34	203.2	210.53	197.07	196.16	200.31	202.91	202.21	200.26	202.45	200.57	201.95	197.5	196.85	200.41	196.33	205.17	199.02	198.82	195.28	197.13	196.71	200.56	195.92	198.64	200.51	199.17	200.83	203.53	202.74	201.06	203.83	197.11	200.65	205.6
212.39	208.98	202.07	207.05	205.98	204.89	199.35	205.44	204.36	200.25	206.8	210.85	210.09	200.31	205.57	209.65	207.65	206.06	207.51	202.36	204.09	203.45	205.83	209.68	213.03	207.35	205.42	204.75	207.55	214.59	203.9	204.46	208.54	204.52	202.24	203.68	201.94	208.65	205.39	203.25	208.74	207.85	214.58	212.46	204.5	206.24	211.16	209.31	205.48	204.42
204.7	211.85	211.91	213.59	209.72	207.72	202.42	210.36	200.94	206.42	209.14	203.62	207.19	211.63	203.08	202.54	209.18	208.23	209.01	211.7	212.36	211.45	203.84	206.88	208.79	211.46	200.79	211.01	204.43	206.26	205.99	214.17	208.12	207.9	205.75	208.51	207.4	213.69	212.14	207.35	213.05	215.16	208.6	211.31	209.6	205.84	203.47	212.07	207.45	210.73
212.19	200.58	205.96	204.66	204.04	204.17	203.21	201.38	205.62	198.11	206.28	203.99	204.22	204.27	200.46	198.81	202.28	202.84	210.45	199.09	203.73	206.23	200.59	198.4	208.67	195.6	207.9	204.81	203.5	204.54	211.92	202.71	204	202.44	196.31	208.45	209.01	208.37	203.25	202.52	200.68	205.67	205.65	211.82	201.66	198.25	210.05	206.5	208.87	207.78
205.6	201.07	193.61	200.59	194.29	202.8	199.1	200.08	201.36	197.54	198.17	198.63	200.87	203.85	198.23	195.52	202.33	203.39	199.85	202.77	193.88	193.46	198.12	203.15	198.19	193.2	194.47	193.46	202.24	203.5	196.31	208.52	209.88	195.97	207.64	208.83	193.38	202.86	196.04	201.39	203.28	198.35	203.66	202.69	202.39	205.22	201.79	193.47	200.54	203.31
195.17	201.24	199.57	205.15	212.92	201.74	205.39	202.02	203.02	197.6	202.89	204.79	203.38	196.62	208.47	206.84	201.63	204.49	200.27	205.08	201.85	200.83	205	205.32	208.14	201.79	200.93	207.41	202.55	206.61	202.4	201.58	203.32	201.16	200.23	200.71	206.21	206.27	208.96	211.3	206.87	197.9	198.2	203.35	201.31	201.06	199.97	203.15	207.72	202.4
207.92	199.48	206.8	203.97	206.16	206.76	204.93	208.25	201.86	208.83	203.27	203.16	200.71	207.02	205.72	201.66	209.59	204.12	207.06	202.18	206.42	207.82	199.03	205.92	202.47	201.07	200.37	205.63	199.57	199.7	202.89	203.93	201.45	202.08	204.07	210.36	198.23	202.68	208.06	204.1	203.15	207.05	197.39	195.02	195.94	205.61	205.99	202.62	207.06	200.5
200.45	203.96	198.94	194.05	204.85	204.16	203.13	197.17	204.19	196.72	196.43	204.51	198.71	206.49	204.1	196.56	196.23	206.18	199.38	198.57	210.33	203.88	196.01	200.11	199.88	204.57	198	198.49	201.42	193.98	195.9	201.48	202.3	203.08	199.12	200.88	196.19	205.93	193.57	200.91	202.92	205.88	202.91	202.9	201.51	201.32	197.68	200.95	203.5	199.72
206.27	203.77	214.01	202.99	206.97	204.95	205.11	208.32	209.28	205.77	211.25	210.56	202.81	205.85	213.19	210.06	209.18	205	210.43	210.12	209.48	198.37	208.2	213.25	204.09	208.45	208.11	211.56	206.14	209.54	209.56	204	204.03	207.42	205.48	210.68	203.22	207.29	203.25	202.98	206.31	207.48	205.63	207.74	200.93	208.21	206.54	209.52	205.44	205.56
206.86	195.9	204.24	197.83	210.61	196.56	205.54	202.07	202.03	208.53	204.22	203.63	201.86	205.08	198.45	207.14	200.87	203.77	201.9	209.74	205.56	202.32	200.23	201.23	202.99	199.23	202.61	205.61	199.35	200.15	205.34	203.12	200.26	206.53	206.66	202.59	202.63	207.63	202.71	204.05	198.81	203.66	198.52	204.72	202.8	207.19	203.45	197.61	201.74	204.5
210.66	206.38	205.45	209.62	207.16	212.81	207.69	208.81	205.76	205.73	211.25	206.96	212.86	207.91	210.6	214.53	206.14	206.32	212.1	202.1	207.84	205.26	206.06	206.5	207.1	212.26	213.61	212.6	207.03	211.86	209.97	208.88	209.54	209.09	211.79	207.42	205.5	204.01	207.52	204.56	210.72	205.61	206.56	203.32	205.71	211.38	212.74	209.81	208.51	209.9
191.86	200.85	203.87	197.58	198.45	196.3	197.58	197.11	197.29	198.99	198.13	196.38	204.34	193.81	199.34	202.77	201.74	193.88	199.37	205.52	197.42	204.54	196.01	201.82	198.33	201.85	198.54	194.88	200.62	206.15	202.63	191.81	200.47	201.37	195.77	202.75	198.03	196.15	196.24	205.95	199.51	195.7	207.18	194.36	193.99	200.27	197.68	203.65	201.01	194.9
206.27	206.97	208.82	206.85	205.97	208.12	209.73	205.6	211.69	207.27	203.65	208.7	205.86	212.19	208.49	205.83	214.9	205.51	206.72	211.14	206.31	205.67	207.97	213.87	208.57	214.72	208.58	209.92	206.21	211.59	209.9	200.96	214.95	204.68	210.92	206.31	207.11	208.62	207.33	219.5	212.38	209.65	209.8	213.75	214.03	198.11	210.91	208.27	210.58	204.09
202.29	196.93	204.54	202.8	198.71	202.51	202.66	200.12	202.05	204.97	204.81	199.71	203.45	195.61	204.52	207.32	196.47	199.17	198.77	203.43	205.54	197.39	199.83	203.61	200.37	201.2	204.48	203.71	195.34	202.7	200.75	208.14	199.53	200.81	208.77	201.31	202.02	197.85	207.18	202.89	203.12	198.83	197.83	201.66	202.54	202.04	203.06	194.14	206.83	193.38
211.6	208.52	215.24	211.42	205.72	207.13	213.08	208.17	209.65	207.84	208.49	201.33	212.02	209.7	206.77	209.99	214.78	213.14	211.99	203.65	211.56	209.52	209.92	208.81	210.76	209.66	210.82	203.74	205.92	212.34	214.03	207.35	212.66	204	206.72	206.64	206.55	208.96	212.35	209.8	212.04	210.46	215	205.04	208.39	204.7	210.62	210.94	208.16	218.32
196.22	196.52	198.2	195.6	193.43	196.32	198.76	201.66	196.29	197.81	206.71	200.27	205.47	205.27	200.87	199.39	198.23	200.45	198.56	202.04	201.18	198.57	201.64	198.4	196.26	203.45	192.51	202.48	198.95	200.51	200.41	203.46	203.04	193.21	200.27	199.15	200.31	204.32	200.07	195.83	197.2	203.45	203.71	199.19	196.9	198.96	199.43	200.98	194.13	200.93
219.54	221.56	214.64	217.4	205.12	214.87	218.18	218.64	222.97	224.59	220.85	220.6	217.89	218.25	224.19	215.62	216.42	216.66	222.04	216.79	217.06	218.77	216.97	219.67	219.21	213.62	215.82	214.71	215.82	221.3	218.99	216.76	212.91	220.27	211.87	219.5	215.58	222.4	217.08	213.16	219.43	216.82	221.86	217.5	216.91	214.33	215.24	219.56	217.84	213.34
213.52	208.07	204.02	203.01	202.72	204.58	202.59	196.15	204.52	199.94	200.04	200.9	208.45	196.88	206.11	203.44	205.36	201.36	202.83	201.12	204.05	202.98	203.62	209.15	201.94	198.7	201.06	203.62	197.39	200.38	204.64	208.61	201.77	203.14	203.2	205.41	213.17	205.65	199.02	207.97	198.21	199.69	205.23	199.13	200.92	201.24	203.71	203.41	204.59	197.03
205.62	203.1	207.69	209.75	204.67	204.02	205.36	201.47	202.35	208.73	205.86	207.38	207.53	208.85	212.44	209.3	207.3	204.47	213.71	206.25	211.41	204.03	211.24	205.66	206.8	203.09	200.9	205.93	208.95	201.45	204.68	209.07	204.97	204.49	208.8	211.78	210.8	211.62	203.77	205.32	205.08	207.38	201.7	210.87	208.95	205.43	209.47	208.49	207.11	206.41
213.31	208.32	208.4	204.15	205.92	213.27	206.01	206.29	214.63	208.63	209.49	207.8	209.85	208.76	210.2	207.84	211.85	206.94	210.92	210.63	208.14	216.07	210.53	209.02	213.99	208.15	209.91	207.48	213.22	207.74	207.94	207.35	215.27	211.33	217.93	204.69	208.98	209.86	206.97	207.34	207.44	210.23	210.21	212.56	211.99	213.2	207.55	215.42	210.36	211.44
206.83	212.27	210.79	210.7	215.66	214.3	199.14	203.35	208.47	205.66	208	208.78	207.48	210.47	205.19	202.67	211.83	212.65	209.47	206.17	209.54	215.72	212.63	208.03	206.27	212.34	202.22	204.17	206.82	208.91	206.42	201.54	208.07	212.83	214.3	203.44	203.54	205.43	211.06	206.3	210.41	214.13	205.63	202.33	210.04	208.69	209.1	215.68	204.12	203.98
218.8	216.96	215.13	221.88	219.86	218.8	216.22	217.8	218.07	212.44	219.35	213.88	217.67	218.91	214.79	220.66	215.68	211.21	214.39	217.18	217.39	212.64	216	218.67	213.21	217.19	214.41	220.56	216.5	216.25	217.91	214.1	213.78	217.49	215.57	217.2	214.41	206.87	218.44	217.66	221.81	210.75	221.91	208.88	222.49	220.1	214.99	213.07	217.88	214.51
206.02	206.87	211.51	207.34	211.84	212.96	207.91	212.43	207.85	209.4	209.96	208.58	205.32	206.64	203.63	209.5	212.15	207	200.11	206.05	200.5	207.58	205.4	208.7	208.07	199.17	205.07	206.02	210.55	212.04	214.63	206.67	202.24	208.33	206.63	206.4	212.46	207.47	207.33	209.26	212.09	205.59	207.22	206.64	214.1	208.83	204.2	209.01	205.41	206.57
201.95	202.04	207.91	205.4	202.81	200.54	201.41	202.63	199.43	206.13	205.56	207.14	198.04	203.25	201.42	212.24	204.77	202.69	206.89	203.79	199.14	203.07	204.79	200.58	205.4	193.21	200.34	201.27	198.14	204.88	205.72	201.54	199.84	199.79	205.17	201.27	203.73	205.05	201.72	199.59	209.33	206.7	194.99	200.89	204.85	200.36	204.23	197.02	202.12	202.72
201.31	208.07	206.2	213.62	206.45	203.89	204.05	207.38	201.69	199.4	208.6	205.39	206.58	199.12	216.52	201.43	205.53	206.06	201.43	205.02	205.9	205.56	207.92	215.02	203.36	203.66	205.56	207.05	205.36	202.96	209.53	208.99	200.88	201.74	210.25	203.48	203.25	203.62	202.28	202.79	211.24	205.67	205.1	207.22	205.26	206.09	203.58	206.97	204.07	204.73
206.04	205.35	211.17	203.91	208.72	210.72	210.77	210.53	205.84	211.61	213.97	204.46	213.37	207.46	206.74	206.33	209.49	201.16	206.27	214.86	205.96	207.54	209.14	214.24	208.32	213.89	208.28	209.09	209.02	203.73	209.58	204.25	209.04	204.99	205.59	209.03	211.11	216.31	212.58	205.7	211.37	205.62	209.31	212.62	210.12	205.63	209.62	207.44	205.1	203.02
205.16	206.93	204.77	213.79	208.36	210.43	206.22	211.77	210.69	207.4	207.51	207.07	212.24	216.74	205.32	214.32	209.43	205.9	206.44	210.36	209.68	202.22	209.33	208.12	208.91	203.75	213.21	211.42	200.6	207.99	206.74	209.71	205.73	208	203.71	204.72	211.57	204.53	212.06	213.2	211.55	217.36	203.84	205.73	215.39	210.09	211.4	204.05	208.76	207.8
203.03	207.4	207.17	203.31	202.47	206.25	210.05	209.31	210.93	202.13	209.81	202.5	208.13	197.97	203.42	205.79	202.34	206.05	209.06	202.9	202.38	208.24	202.05	200.4	201.72	205.66	212.89	200.05	207.98	203.9	203.8	203.06	198.37	208.36	205.9	200.76	202.79	201.93	211.1	202.62	203.12	204.09	207.66	201.63	197.95	205.35	201.26	211.54	205.78	202.92
204.58	210.31	204.01	205.99	201.08	202.87	199.56	201.85	210	204.37	199.11	212.27	208.52	202.85	207.66	200.6	198.61	203.27	200.71	203.32	209.54	206.86	207.1	208.39	209.24	209.89	201.25	204.09	206	206.77	209.96	200.78	206.87	203.87	204.53	209.07	207.02	196.72	209.76	208.78	207.89	206.71	203.47	204.64	206.71	203.8	209.97	199.63	200.73	204.67
211.26	206.11	211.28	210.17	211.82	208.85	202.59	205.7	204.07	205.75	213.91	208.52	207.4	209.28	208.27	211.83	203.61	208.35	205.53	203.82	206.35	207.38	211.07	206.36	209.81	208.88	212.61	207.64	211.48	205.93	209.75	210.66	209.59	206.8	207.68	207.37	213.98	209.9	213.35	206.82	204.85	207.11	205.59	199.84	207.71	209.21	216.13	203.27	208.34	214.35
213.16	206.58	205.41	216.02	215.6	209.87	215.4	209.81	211.54	213.68	206.24	206.28	208.9	216.87	207.2	207.89	208.89	206.35	208.75	216.88	206.02	209.61	213.73	213.02	208.38	211.66	215.88	209.25	212.11	212.22	211.47	212.51	209.01	215.65	219.19	210.78	211.14	210.5	209.08	219.74	209.2	206.88	207.75	209.84	213.02	214.44	211.35	217.48	212.33	205.28
215.98	212.36	216.19	215.12	219.19	217.46	214.79	213.13	216.19	216.68	215.09	213.1	211.21	212.52	213.13	212.84	216.4	213.35	214.04	215.12	216.4	209.23	209.72	216.26	218.79	208.78	210.37	213.52	216	215.05	215.19	214.45	210.35	211.8	219.16	212.54	212.11	214.13	213.76	211.02	215.21	204.73	218.35	209.23	215.54	210.57	211.58	216.93	217.1	213.21
207.42	215.04	202.06	205.14	212.26	208.48	205.34	202.3	211.06	209.65	207.03	206.24	206.18	207.08	204.91	212.61	209.95	208.67	211.83	204.64	207.2	209.32	209.31	207.74	202.97	201.08	207.61	208.24	207.73	204.63	203.54	204.38	207.17	206.67	206.6	207.09	199.99	205.2	206.01	202.89	208.12	206.36	201.2	212.53	208.96	209.43	203.99	199.9	206.67	203.83
202.19	201.44	207.96	203.93	201.17	201.85	209.99	195.86	206.75	204.68	200.75	204.42	200.77	206.28	209.36	204.38	205.81	202.82	205.35	203.04	200.86	201.1	196.88	204.44	200.52	207.49	199.58	208.02	206.25	214.74	197.83	195.35	202.24	204.34	206.65	203.99	207.83	201.04	202.25	197.52	205.49	197.8	207.45	201.81	205.9	201.25	205.53	207.11	200.25	205.31
202.14	212.14	206.44	214.26	204.74	216.07	211.88	214.03	212.16	206.85	215.07	210.8	209.85	212.26	212.69	212.09	209.39	213.88	215.74	215.68	216.36	206.78	212.83	212.32	206.31	211.16	220.82	213.48	210.13	212.13	212.51	213	212.55	213.96	213.37	210.98	211.94	211.77	215.68	215.16	221.77	211.07	208.42	208.85	215.12	211.65	214.55	215.76	213.21	209.13
203.63	205.65	204.67	201.93	202.31	200.74	203.52	199.07	207.71	209.15	209.99	202.49	202.79	201.31	201.27	202.63	203.11	202.59	205.78	204.87	199.69	200.32	203.49	202.21	202.84	206.19	199.9	206.34	203.12	205.25	200.1	199.61	213.35	203.67	211.04	197.38	201.22	201.49	207.35	206.88	201.16	203.33	203.36	207.98	202.62	205.37	203.09	199.85	205.3	202.46
208.69	212.8	209.59	211.36	207.72	208.26	210.25	210.66	203.96	200.37	205.41	213.16	206.12	209.04	208.46	209.04	217.95	203.47	210.96	210.05	212.07	205.66	207.51	209.53	211.54	203.61	205.05	212.49	210.23	204.88	209.02	214.69	211.07	209.43	208.93	207.41	212.3	211.3	206.7	203.26	210.79	213.62	204.12	209.64	207.9	206.47	210.15	210.24	207.94	203.78
206.73	205.47	210.26	208.7	215.57	211.13	206.56	209.57	210.69	208.99	209.05	208.96	210.34	214.74	216.11	207.21	203.46	211.61	202.29	207.7	209.42	210.49	209.84	199.55	202.62	213.17	207.24	215.8	201.35	211.6	203.35	210.99	208.02	212.09	208.29	217.92	210.13	211.09	206.72	210.65	208.28	206.94	204.48	210.31	204.64	204.86	210.91	204.45	211.7	210.66
212.5	209.86	205.08	217.54	210.99	209.67	209.52	207.29	215.33	213.87	208.83	207.14	205.98	208.14	212.33	215.71	209.68	210.35	210.33	214.57	212.66	220.27	221.26	214.01	213.86	207.68	215.47	206.68	215.5	217.1	215.62	213.44	207.58	212.99	215.63	208.24	209.32	214.31	209.52	211.42	211.35	214.57	211.24	214.16	212.77	211.65	211.81	217.3	209.73	216.96
196.06	196.27	202.26	202.18	201.8	192.83	193.43	193.73	200.97	196.86	199.22	205.11	202.93	198.26	197.54	194.2	195.13	193.65	197.83	197.7	205.14	198.3	199.35	203.21	196.1	198.66	196.82	194.53	197.81	203.56	195.38	196.87	203.5	195.08	197.76	201.38	201.39	192.79	201.35	207.25	195.15	196.12	202.2	197.21	201.06	200.38	195.28	200.15	196.78	196.6
212.18	210.78	211.34	217.43	207.81	217.17	217.15	215.39	213.03	210.77	214.35	208.49	212.02	212.08	205.76	207.53	220.02	209.17	211.22	208.94	210.13	218.59	218.66	212.2	215.91	211.15	209.37	208.06	210.21	214.06	214.88	213.1	211.87	211.1	218.23	212.15	211.38	215.39	212.23	212.32	206.58	209.05	214.84	207.53	208.62	209.82	208.52	217.2	214.16	208.87
204.21	206.25	208.03	207.06	196.52	202.67	205.9	207.8	209.47	199.3	205.17	203.32	205.83	202.14	203.34	199.69	202.61	201.33	196.61	203.17	202.85	209.16	203.23	200.22	202.88	194.57	205.3	205.32	204.55	207.46	203.07	205.81	206.63	198.46	199.86	206.7	199.76	203.28	202.77	206.31	200	202.54	208.74	204.3	196	197.92	202.27	208.14	201.26	203.78
208.29	213.38	215.95	215.36	207.91	213.78	208.54	210.19	215.01	219.35	211.08	210.22	212.15	217.52	210.48	209.87	209.65	212.47	212.12	212.79	211.97	210.79	211.78	212.16	215.5	213.04	215.78	216.1	218.09	212.39	217.97	210.69	207.38	216.47	211.38	210.07	222.37	213.79	207.37	205.58	205.43	208.68	210.95	208.29	207.48	207.67	209.73	213.84	218.35	215.65
196.89	191.11	197.94	198.12	193.73	197.91	200.15	197.34	199.61	202.98	206.99	202.15	197.72	202.78	201.89	198.5	198.99	198.77	197.38	194.98	204.66	200.8	205.1	196.43	198.68	195.22	197.74	196.22	200.58	193.93	199.92	198.43	204.34	197.53	195.52	191.62	199.25	201.34	197.25	200.41	192.74	192.93	200.64	201.93	193.24	205.08	199.42	196.24	192.78	196.92
199.32	190.69	196.41	202.01	194.22	199.44	198.94	195.55	198.8	194.97	193.86	202.41	195.94	193.09	194.71	200.02	195.65	205.71	204.95	195.19	200.74	198.6	196.8	202.29	198.72	192.7	203.63	192.61	196.51	196.1	201.3	192.99	192.92	201.04	193.18	198.91	197.6	196.46	192.97	194.29	195.51	199.27	199.8	195.92	197.15	195.87	199.06	197.83	199.53	191.67
208.55	205.6	205.06	206.16	211.26	210.36	212.6	207.37	208.39	208.02	209.78	209.09	205.45	213.78	213.04	203.9	206.33	205.79	205.42	207.94	210.28	217.27	211.46	209.57	205.98	205.99	205.43	208.16	210.38	213.94	208.56	207.53	210.49	209.6	206.82	207.38	207	202.65	205.73	207.68	208.16	207.46	213.38	206.77	215.64	202.08	204.15	211.28	203.42	209.68
209.54	205.47	204.83	207.39	213.3	212.29	212.33	205.19	206	215.71	206.84	209.88	204.63	206.7	208.29	213.58	208.14	211.46	217.88	209.21	211.03	206.33	209.27	204.57	212.88	206.29	210.2	208.62	202.6	212.6	209.34	211.16	204.65	209.8	212.14	210.26	203.71	211.54	204.55	204.36	210.3	219.95	211.89	204.88	206.27	206.04	205.93	208.6	202.94	209.34
205.43	196.94	193.92	197.93	201.46	196.57	201.32	200.59	207.7	201.42	197.44	196.97	200.15	202.06	194.64	204.3	206.61	201.75	204.01	195.64	200.99	201.32	199.89	198.35	202.18	206.13	197.61	198.16	201.94	202.18	201.5	206.73	201.08	200.36	194.82	203.03	205.84	193.99	205.83	197.38	200.39	204.99	202.51	196.07	201.19	209.45	204.28	208.4	201.61	198.56
209.48	209.36	205.79	213.45	215.63	207.11	205.53	213.66	208.35	214.95	206.58	209.41	205.63	206.53	209.06	204.27	204.28	207.12	204.41	211.35	204.42	208.44	203.15	207.5	208.03	211.42	209.84	205.56	202.35	202.61	205.29	204.66	207.55	210.42	212.32	209.19	201.4	208.5	207.27	207.36	204.44	209.05	208.74	206.02	204.11	207.52	208.89	207.44	211.28	198.42
206.31	210.24	214.76	213.61	206.91	210.16	214.77	209.93	202.74	206.24	209.43	212.78	210.78	211.6	208.82	207.25	199.08	203.35	204.85	205.33	208.05	209.51	206.3	207.12	212.58	206.16	204.85	202.75	203.57	212.55	202.82	207.53	209.78	202.82	207.21	204.9	201.43	212.57	211.74	208.08	210.1	204.07	205.83	210.66	207.21	215.2	207.73	208.18	205.62	211.01
196.59	193.25	197.56	200.06	201.84	196.36	201.21	192.49	197.68	199.48	204.55	203.9	198.67	195.9	190.17	202.13	193.44	193.49	197.03	199.42	198	196.71	193.56	198.87	201.24	196.29	194.31	198.96	197.16	199.24	196.06	202.01	200.98	194.44	200.67	196.48	195.72	206.72	196.62	196.85	193.15	204.97	195.42	202.28	196.88	198.94	200.02	195.56	204.83	200.61
207.03	212.26	212.46	210.65	206.88	206.02	203.85	202.58	208.33	212.47	204.77	201.58	205.45	206.53	212.07	203	212.28	209.11	208.91	207.21	202.86	206.45	205.37	205.36	202.38	207.98	211.59	211.48	209.76	210.37	204.79	204.26	205.74	201.8	207.24	209.97	210.82	210.79	207.29	208.1	215.64	203.84	205.74	211.99	206.32	202.29	210.14	208.47	210.18	204.93
201.08	204.8	203.27	198.26	200.77	205.18	206.02	198.86	197.54	198.3	207.58	196.93	201.47	199.66	199.23	203.23	203.51	196.39	197.2	202.68	204.1	194.9	198.7	204.53	204	194.33	204.42	197.33	197.1	199.89	200.93	196.7	201.18	198.58	204.95	198.83	200.66	196.91	203.71	203.05	201.89	201.06	197.69	195.45	199.84	200.98	199.36	199.05	202.96	201.59
199.66	202.88	202.7	198.37	206.6	203.15	202.69	200.22	201.85	200.11	207.08	199.85	198.94	205.76	194.57	204.94	200.43	201.31	199.5	199.01	202.42	203.33	202.73	203.37	202.28	206.08	200.37	199.48	203.5	206.85	207.07	203.18	202.67	203.33	207.04	206.66	203.63	207.24	204.51	205.9	204.19	199.56	203.52	205.91	208.78	200.53	197.76	206.65	196.83	198.88
210.1	208.99	206.4	206.04	207.72	204.7	204.37	203.88	208.24	204.04	207.9	210.72	205.21	213.48	204.99	206.66	208.53	204.84	204.84	213.52	205.99	201.1	203	205.33	212.52	206.04	212.03	209.22	208.77	204.77	212.91	202.3	204.03	204.71	202.16	208.33	204.33	209.44	209.69	203.21	201.83	207.83	203.61	204.45	213.88	200.21	203.15	208.62	204.71	205.7
212.19	218.16	217.35	214.49	216.97	214.38	221.56	216.04	219.26	223.21	217.24	224.33	216.74	215.46	214.69	215.08	213.37	216.89	210.46	220.1	219.97	218.24	218.15	223.27	218.43	218.69	218.3	216.51	221.87	214.9	220.6	220	219.8	218.85	214.67	214.25	213.39	214.67	217.4	219.79	217.36	228.93	215.27	220.25	218.99	224.08	218.9	224.98	216.98	218.27
203.37	200.71	205.56	202.4	203.83	199.7	208.96	203.92	202.52	205.32	205.42	201.55	206.8	202.21	203.45	202.64	204.36	201.87	202.2	200.56	206.54	203.58	199.7	198.92	209.37	208.87	202.43	199.53	201.06	207.49	199.85	210.42	207.1	202.09	203.02	201.37	212.62	203.54	202.23	203.69	207.46	204.57	208.28	206.41	206.52	202.75	205.27	203.47	194.4	197.07
216.68	218.96	213.61	218.29	216.04	218.48	217.86	218.96	219.3	216.94	215.15	223.8	221.6	215.61	214.37	218.55	211.9	221.53	220.46	214.49	217.37	223.53	223	213.03	219.16	213.4	215.61	215.38	214.3	214.59	214.55	219.96	216.88	214.94	210.88	210.25	225.44	217.52	212.4	213.15	217.01	217.54	217.17	219.68	214.1	214.42	217.67	216.33	219.12	217.62
209.22	220.14	215.11	220.87	216.37	213.15	220.93	216.11	215.33	216.84	215.57	218.23	218.71	223.07	219.44	210.35	218.26	218.99	218.21	214.38	217.33	219.34	220.5	214.22	213.33	216.52	217.04	221.32	220.75	217.34	222.78	221.19	216.7	213.67	217.14	215	222.28	212.84	211.14	219.67	219.04	220.37	220.27	216.39	215.84	214.57	222.57	211.79	220.28	210.22
200.23	203.07	197.85	199.78	192.65	195.88	201.08	203.97	199.78	200.5	201.53	199.84	197.79	197.95	203.2	207.08	197.47	199.66	197.84	198.47	196.05	191.76	200.72	197.4	202.39	202.89	198.06	191.88	204.42	201.47	200.85	203.9	198.08	201.13	197.9	194.32	197.88	200.2	202.83	198.09	194.65	197.92	197.33	195.49	200.45	196.5	194.6	191.18	193.82	200.11
207.87	200.13	213.59	204.36	205.34	206.18	195.46	199.86	204.98	206.22	207.76	204.13	202.99	205.32	207.74	201.38	204.78	199.51	205.5	199.65	204.05	202.45	203.54	208.79	210.52	207.46	204.36	205.46	202.64	207.18	205.89	207.26	207.96	195.85	201.69	199.24	200.5	206.54	209.48	203.23	205.68	204.37	204.03	200.95	202.47	196.39	205.24	201.11	209.55	204.3
202.01	206.34	210.5	201.98	199.51	210.62	202.41	208.29	209.69	204.22	209.87	203.35	202.7	201.33	210.64	207.34	201.38	205.87	204.02	202.85	202.94	201.16	199.68	205.1	208.62	207.52	206.31	206.74	208.74	197.06	204.09	202.16	210.44	205.42	212.86	207.33	205.05	206.28	205.3	207.25	203.53	204.02	207	207.67	207.47	208.42	201.89	200.89	205.08	204.35
212.22	212.99	210.87	214.5	212.14	217.61	214.83	216.33	214.93	216.94	214.68	208.15	207.89	214.08	210.35	207.08	213.57	213.75	216.74	212.67	212.73	216.45	211.2	209.26	210.45	214.09	214.62	208.76	216.58	216.09	217.91	219.81	211.04	217.54	210.71	216.77	213.77	216.91	211.16	213.48	213.5	215.32	215.04	213.17	209.71	217.96	214.81	212.6	212.97	216.18
210.04	211.82	210.6	207.29	208.24	210.5	211.66	202.32	209.9	210.24	213.66	210.81	212.35	206.17	210.32	205.3	205.8	209.18	205.02	209.18	213.24	207.63	209.73	204.99	206.61	207.71	210.86	205.35	205.42	210.16	209.51	213.66	207.95	204.79	207.41	206.22	203.41	203.7	213.7	199.83	209.71	204.97	210.65	208.24	204.99	206.59	211.36	209.78	209.04	215.21
210.49	210.12	206.36	211.89	204.46	202.67	201.01	203.83	213.03	206.28	209.52	203.45	200.61	207.9	210.74	204.28	209.1	205.89	207.54	205	213.6	208.64	202.97	208.78	203.88	206.05	204.63	200.22	206.35	202.03	205.2	210.25	206.91	207.5	205.35	204.76	210.68	205.99	202.52	199.69	201.41	204.79	208.51	207.32	209.51	204.77	199.01	203.38	211.38	209.57
199.07	191.37	190.69	195.17	193.93	191.17	194.77	197.24	194.89	192.89	195.99	200.49	192.66	192.59	195.13	199.71	194.15	197.23	197.44	191.28	198.68	194.86	190.13	199.77	201.27	195.34	196.08	191.95	196.88	192.68	196.65	199.7	188.94	197.02	193.36	191.53	198.29	195.95	196.23	192.18	192.2	194.98	195.21	195.49	193.58	197.04	196.4	197.64	194.7	192.88
216.68	217.85	215.15	217.93	221.9	214.52	217.63	220.31	217.11	217.23	218.3	215.29	226.89	220.09	220.59	215.99	221.68	216.95	224	220.3	216.71	219.26	212.99	219.11	216.69	221.04	221.43	220.6	214.28	221.32	214.31	213.77	217.93	208.13	217.16	217.31	212.99	217.26	211.44	213.6	215.37	209.49	215.3	224.03	211.14	218.84	212.64	216.96	217.95	212.5
204.24	202.51	211.51	206.9	205.01	202.16	199.42	203.36	203.84	204.27	200.23	202.56	209.29	203.57	201.29	203.29	202.06	203.6	206.33	206.11	204.8	206.11	199.59	199.32	203	203.75	213.49	201.79	205.41	200.2	199.07	201.15	201.38	195.65	199.22	202.06	202.82	208.38	198.38	195.41	202.97	206	203.06	197.73	203.04	198.11	196.18	205.3	200.35	203.2
207.46	209.48	213.79	207.43	211.28	205.12	206.18	207.54	205.13	203.25	208.32	202.97	210.32	204.09	206.76	207.38	205.84	210.59	204.19	200.72	206.88	200.44	205.65	211.23	205.74	209.11	203.17	205.29	210.73	201.86	208	207.82	207.64	206.94	211.05	206.68	205.99	208.46	211.41	211.9	210.87	207.7	211.71	206.05	210.4	208.78	204.1	207.08	200.25	212.44
198.19	198.11	202.02	200.72	196.32	203.86	198.14	201.84	199.01	201.43	198.01	200.86	197.73	201.43	205.2	201.09	200.86	201.41	195.11	198.94	201.87	197.56	202.02	201.95	198.73	192.52	200.27	194.54	199.38	196.84	199.63	199.17	202.77	205.25	199.6	197.84	200.92	204.13	197.08	199.96	200.52	197.94	199.02	203.58	198.77	200.08	202.29	207.05	192.45	201.59
201.38	204.47	195.98	199.79	201.36	199.68	199.88	199.43	201.19	199.65	202.61	198.31	197.05	199.19	198.45	196.74	202.18	193.2	205.13	200.48	192.93	199.4	201.92	204.88	197.17	200.78	195.21	202.36	202.68	202.36	195.17	195.24	195.69	200.75	200.84	199.45	197.85	196.26	198.16	196.31	208.41	192.99	197.53	200.39	203.54	193.46	194.29	205.28	203.14	200.48
204.54	209.16	210.14	211.51	204.84	208.95	209.77	213.9	206.28	206.38	209.95	214.62	218.87	210.55	207.85	217.2	209.61	209.89	203.21	204.83	207.25	221.22	209.22	208.87	207.19	205.22	206.75	208.35	205.62	200.62	210.2	210.58	213.15	203.24	211.37	210.23	205.72	212.01	208.73	208.4	212.89	211.62	207.29	214.56	208.29	205.62	205.23	214.49	208.01	207.6
198.39	201.25	201.09	198.31	210.28	196.03	205.28	211.25	206.34	198.7	207.23	204.36	205.04	206.65	203.73	207.88	205.81	202.23	204.08	204.85	196.69	204.49	209.11	209.34	203.54	205.18	205.41	206.74	198.62	201.5	199.71	204.25	195.24	206.02	203.27	205.5	206.61	202.72	203.13	204.87	201.65	211.94	198.04	202.27	203.18	203.1	202.05	210.74	206.4	197.29
200.7	207.6	206.72	206.59	203.21	200.17	203.05	208.67	203.6	206.75	203.65	204.44	200.01	200.39	206.66	200.37	202.54	204.07	201.02	209.34	207.24	201.64	204.31	206.19	203.86	210.07	203.91	208.18	197.87	205.5	200.34	204.17	197.44	203.34	205.01	205.65	207.89	203.73	199.55	209.64	204.27	202.66	200.82	205.72	208.06	208.5	202.52	199.85	197.64	202.72
201.75	200.79	200.31	199.95	200.43	197.28	204.4	206.83	202.32	201.99	203.51	203.97	202.24	205.85	200.18	203.34	206.42	199.33	202.23	197.92	198.03	206.8	202.99	201.6	207.1	201.69	203.5	202.25	201.1	201.78	201.4	204.48	199.15	204.26	201.4	205.36	200.54	198.11	199.91	200.41	202.16	198.09	204.98	195.41	200.98	201.01	202.41	197.24	200.96	195.27
213.11	216.57	215.44	215.47	209.32	210.85	217.84	213.12	219.26	220.3	215.97	216.41	216.35	218.69	216.6	217.18	215.49	216.14	214.58	211.59	217.69	216.71	212.72	218.4	220.33	217.29	220.09	217.99	220	221.52	215.6	216.42	217	220.98	215.49	215.62	218.65	216.94	215.37	216.56	222.57	213.97	213.53	214.04	216.51	212.31	218.94	213.95	212.59	223.99
212.93	209.63	210.84	206.31	207.45	211.1	200.87	211.52	208.02	209.01	207.46	205.53	205.29	201.49	204.58	200.79	201.59	206.54	203.6	212.36	206.41	210.59	210.39	205.11	205.7	203.89	198.98	206.68	211.27	205.33	204.77	205.19	209.42	201	204.38	205.01	206.48	206.63	208.14	201.78	203.1	209.15	199.26	205.86	207.21	206.5	207.73	206.12	206.99	201.48
199.87	206.43	201.18	204.45	204.25	205.72	205.09	199.44	195.84	200.84	204.97	202.23	207.43	195.38	199.82	203.18	208.79	208.49	204.76	206.96	209.72	202.85	199.96	204.3	201.55	207.15	200.6	203.82	202.38	198.07	201.77	204.07	205.17	200.66	206.08	206.3	203.02	206.49	200.41	198.81	207.41	206.47	206.34	200.6	203.16	198.3	201.53	204.53	193.41	203.62
218.39	219.18	223.31	210.24	217.82	219.87	220.81	215.19	223.15	222.26	218.3	217.39	216.09	219.05	214.44	216.98	217.66	219.39	211.85	213.86	220.02	211.2	217.58	215.25	218.83	216.03	216.63	224	220.61	216.47	209.08	215.48	220.99	220.56	215.12	216.29	219.65	221.57	218.42	214.64	216.03	217.24	215.32	215.97	215.11	215.92	215.02	214.2	216.53	218.62
222.44	218.68	216.1	214.64	219.15	216.26	217.39	223.78	217.51	222.65	222.37	216.18	218.69	219.01	221.33	213.23	222.3	216.61	213.66	221.39	216.08	218.23	218.7	215.32	212.44	216.07	221.93	219.54	216.43	216.75	217.63	212.87	214.9	212.77	213.51	218.16	221.95	218.72	217.61	214.92	217.04	209.48	215.92	215.62	219.99	221.23	217.67	218.57	214.81	214.63
196.23	206.15	198.31	195.95	202.22	198.42	198.14	196.94	203.86	208.25	203.47	205.44	199.16	203.8	201.73	202.34	197.86	209.69	199.88	206.39	205.84	198.34	207.95	201.01	202.35	199.39	204.92	206.05	201.22	202.5	210.42	202.73	204.16	201.24	200.81	203.12	203.15	203.07	202.59	203.37	200.24	197.51	198.32	201.28	205.11	212.12	205.78	201.6	202.28	208.86
203.76	200.93	195.43	200.41	203.87	199.39	200.07	197.98	192.85	196.21	202.48	203.19	204.06	196.15	200.98	201.28	202.97	197.73	204.4	197.22	201.4	199.52	200.68	197.8	206.24	199.68	203.5	194.47	205.8	206.36	208.79	197.07	201.73	195.93	199.89	200.95	205.96	200.94	201.68	200.3	200.27	196.29	198.17	198.6	200.69	197.29	200.1	202.03	201.65	201.76
203.22	208.74	203.43	198.12	200.92	200.18	207.98	200.84	210.85	198.03	201.8	201.71	205.91	204.57	203.11	206.09	198.1	200.99	207.33	203.57	200.09	200.66	205.65	200.8	205.07	201.97	203.05	204.38	207.42	201.12	204.29	203.62	205.91	201.86	205.1	206.88	203.71	205.51	203.62	203.84	202.34	202.04	200.08	201.75	199.49	206.84	203.84	198.93	202.84	209.48
202.21	200.62	200.35	192.77	200.36	196.68	201.1	206.77	197.53	194.37	193.15	203.99	203.51	197.5	195.99	199.03	198.67	200.15	194.44	197.92	194.81	195.54	200.73	195.64	191.58	195.07	199.73	200.51	199.21	198.27	200.84	201.2	198.03	199.57	201.35	201.16	197.96	194.42	194.27	196.43	201.4	189.51	202.05	191.47	199.29	197	198.75	198.76	198.04	192.35
205.65	202.84	206.68	207.93	206.96	200.65	205.14	205.6	203.14	205.23	206.81	200.94	209.26	207.78	203.57	210.66	204.09	202.73	207.32	204.16	201.85	205.3	206.26	202.85	196.13	212.55	207.58	208.91	204.27	207.33	203.73	209.78	207.4	204.19	206.76	204.89	213.46	212.2	205.51	202.86	204.2	208.25	203.51	200.77	211.56	208.1	215.98	202.88	211.48	210.72
208.37	202.69	200.66	198.32	201.43	209.01	200.84	200.99	205.18	208.67	202.27	200.85	210.41	205.3	204.19	204.93	201.81	202.08	209.05	201.74	205.3	208.76	200.23	194.89	195.89	192.68	203.75	204.99	197.77	205.77	205	200.94	204.66	203.37	201.36	200.25	195.35	207.05	199.04	202.7	202.42	204.3	206.46	204.82	200.45	204.76	203.36	202.13	202.54	201.5
206.78	209.32	207.8	206.57	211.2	210.23	210.12	210.5	211.65	209.12	211.76	211.11	211.39	214.78	210.54	212.75	210.24	211.64	206.68	204.9	204.81	204.63	210.82	210.23	205.46	210.11	209.95	206.75	205.38	209.37	202.21	202.9	205.62	211.34	206.13	210.74	206.41	209.47	213.57	210.85	211.9	211.68	208.75	214.57	206.77	201.38	210.98	209.47	209.58	211.18
201.76	205.34	202.04	198.07	199.01	206.59	206.37	206.4	204.31	198.32	203.08	202.33	195.7	204.87	203.44	197.53	203.21	204.92	208.16	204.77	205.13	208.16	199.3	205.13	207.44	205.29	202.76	199.91	196.62	200.49	201.28	208.64	205.61	207.64	200.43	205.42	205.69	200.87	200.27	205.54	205	192.82	201.27	204.02	200.83	201.39	206.15	202.89	205.77	200.74
205.83	213.64	210.04	212.94	210.8	220.28	212.95	217.55	209.19	208.21	210.1	213.51	209.43	209.59	208.47	207.9	213.85	209.6	210.88	206.81	206.8	210.09	211.18	206.79	212.65	212.53	208.59	219.95	212.31	220.18	207.62	219.69	216.28	211.83	212.69	209.79	211.4	210.04	214.3	216.16	211.57	218.13	208.66	206.95	213.92	212.96	211.95	212.65	208.91	211.3
202	204.57	203.83	200.57	205.13	198.62	202.37	205.57	201.62	202.16	202.14	195.89	196.73	195.93	202.57	202.85	205.43	203.29	207.8	202.6	198.94	199.32	208.31	203.53	207.65	207.43	205.47	202.2	198.11	202.53	206.7	203.75	204.8	200.89	202.15	203.76	202.59	200.77	200.13	203.2	207.88	200.41	210.95	207.17	203.42	202.92	206.4	205.77	204.33	195.52
211.82	212.62	212.31	216.79	209.03	210.73	212.21	212.5	209.89	204.5	211.51	210.8	213.89	206.29	212.33	206.25	212.43	208.49	206.9	213.28	204.41	211.29	210.84	209.67	205.59	209.56	209.93	204.53	209.39	205.63	211.43	213.24	211.34	211.68	211.47	204.68	211.04	208.75	202.72	207.16	213.13	211.98	212.62	211.22	201.51	205.71	205.78	210.2	202.9	215.78
198.01	205.67	201.16	194.33	199.53	200.07	204.77	201.74	202.76	199.11	196.82	198.18	201.11	196.46	196.54	198.87	194.53	200.56	197.68	205.58	201.76	196.56	194.84	196.94	201.25	198.19	200.22	200.71	199.29	205.56	204.51	206.4	201.64	196.69	197.16	199.23	195.65	194.84	197.72	194.01	206	195.97	201.83	205.1	201.46	202.36	198.18	193.29	197.84	200.97
197.02	202.22	204.01	202.73	206.82	203.96	206.96	205.48	207.48	203.66	198.98	203.41	197.64	200.23	204.95	200.52	200.14	197	198.83	209.61	208.35	208.16	208.67	200.21	206.79	201.24	208.45	204.99	205.22	204.1	200.42	207.34	202.2	205.7	204.06	204.15	209.06	196.29	205.16	205.68	204.57	200.65	196.03	209.89	205.66	210.18	207.44	205.28	211.8	207.71
203.72	200.65	202.27	201.72	194.85	200.47	197.03	201.44	202.78	200.89	198.64	201.43	196.63	203.33	199.88	197.91	199.42	197.33	202.02	200.1	201.1	198.02	206.1	201.9	203.22	206.27	204.24	205.47	196.07	200.8	195.71	195.43	199.39	200.45	199.41	197.73	199.19	193.9	199.69	201.75	201.19	201.31	193.82	195.42	196.87	190.59	193.92	202.2	196.83	198.05
212.26	216.84	208.2	208.66	211.14	206.54	209.15	208.24	206.59	208.55	208.85	212.26	209.81	213.33	211.75	207.86	206.28	205.62	206.04	208.49	204.86	211.94	204.43	210.93	207.3	211.59	206.54	206.77	214.87	214.32	207.78	209.09	210.89	207.19	212.47	205.96	213.12	203.81	211.9	211.84	211.33	206.89	213.85	207.7	209.06	207.71	211.04	208.28	205.65	207.4
219.52	215.58	204.37	214.88	216.88	209.45	219.73	211.43	209.44	206.72	209.21	216.63	207.43	204.55	210.87	209.12	210.18	207.74	213.02	211.9	207.55	207.02	216.84	213.45	212.83	210.8	214.59	207.98	212.38	214.86	205.98	210.75	213.77	214.74	210.27	209.87	212.11	210.11	210.69	212.19	216.43	208.4	209.68	211.32	211.47	211.74	208.48	213.38	210.11	211
201.81	203.63	198.56	202.21	200.78	197.23	203.65	196.38	209.97	200.55	199.25	193.58	204.83	198.34	205.91	201.07	198.52	205.01	201.95	201.03	205.13	199.11	202.19	199.51	198.6	200.36	203.81	202.87	202.38	190.99	208.35	197.36	197.6	206.1	199.97	200.91	203.28	195.03	200.29	195.88	197.43	202.3	201.07	196.26	198.73	204.79	196.83	198.43	201.88	195
207.58	204.5	210.74	210.31	207.72	210.81	205.48	209.04	204.92	208.67	210.19	211.21	203.35	204.87	209.72	207.67	214.84	209.9	210.61	206.17	201.82	210.94	208.18	208.85	206.1	211.52	213.84	210.62	207.87	204.57	213.38	205.79	203.54	203.99	210.58	208.42	198.42	210.63	208.27	216.49	206.88	208.14	203.64	206.4	209.65	209.65	208.5	210.54	209.69	210.71
205.01	206.99	208.54	205.23	207.33	204.45	205	205.32	202.36	198.65	199.84	204.14	204.73	198.32	200.73	207.66	211.32	201.24	199.67	205.86	206.91	207.15	210.99	199.69	207.79	203.37	199.07	207.75	199.96	203.98	206.16	200.98	203.84	201.55	210.58	204.16	210.25	212.14	210.79	209.62	203.34	204.65	199.57	204.37	208.16	200.84	200.22	201.13	200.39	202.87
205.69	211.44	207.38	202.41	211.66	210.48	204.02	204.89	203.32	209.17	210.69	212.35	210.69	213.15	211.15	204.34	209.59	209.18	212.6	201.7	206.91	206.14	212.84	208.68	210.47	211.39	200.15	214.48	210.5	205.21	212.55	210.83	205.47	201.96	209.96	203.91	211.62	200.87	211.5	206.98	208.42	206.38	203.59	210	212.88	216.42	204.74	204.62	211.52	207.15
204.85	205.96	209.37	208.56	206.76	208.99	208.62	209.42	203.74	208.41	213.18	207.1	212.16	206.36	206.38	209.36	212.9	207.43	207.99	201.33	209.45	207.51	199.94	207.47	206.19	214.97	201.18	209.65	212.1	209.61	210.84	211.54	209.16	204.6	204.44	205.56	208.89	207.57	208.29	210.31	216.19	210.57	207.57	203.98	204.67	214.67	210.42	209.08	209.7	207.12
206.04	199.46	210.68	207.52	198.88	200.84	204.1	201.59	201.77	206.02	198.69	204.14	203.76	208.11	201.02	208.14	202.07	207.26	199.4	200.17	200.07	203.17	195.26	209.78	201.95	204.98	200.01	203.6	196.1	199.76	206.44	201.03	198.88	202.39	207.54	204.14	201.52	205.07	204.73	204.42	203.25	205.29	204.15	198.6	197.1	200.12	200.25	202.15	202.02	200.07
207.41	199.84	203.41	205.41	207.39	201.53	203.25	207.06	204.9	204.17	204.21	205.09	207.27	209.82	206.6	205.25	208.84	201.3	204.46	207.27	207.66	203.74	204.35	208.89	207.23	206.08	202.87	204.75	211.52	204.03	202.29	213.19	201.81	206.04	199.97	205.48	203.5	208.81	207.07	205.21	206.28	202.29	205.03	206.53	206.86	205.52	201.13	208.23	202.02	205.82
209.3	215.02	213.49	208.09	209.1	214.43	216.04	202.78	204.26	208.11	207.65	210.98	209.14	200.73	211.76	215.09	212.96	212.97	205.64	201.44	208.8	206.23	209.19	215.3	216.55	207.3	209.66	208.4	206.3	210.62	204.02	208.93	205.12	210.71	206.86	206.23	207.3	209.61	204.54	206.76	204.85	203.36	203.48	206.83	208.05	204.69	202.02	201.02	216.47	216.7
215.18	217.87	216.09	222.11	212.74	219.06	219.47	215.16	221.6	218.62	220.65	220.65	219.72	220.58	217.84	220.36	215.77	215.65	221.23	211.52	211.69	216.53	213.63	218.24	208	216.06	222.23	220.78	213.89	214.89	215.84	219.67	216.67	216.41	217.87	215.73	215.38	218.08	217.43	216.76	214.87	217.02	215.61	211.07	215.19	221.87	216.81	215.31	217.08	220.45
205.88	203.36	202.18	201.48	201.97	201.24	204.9	205.66	205.22	205.17	196.42	203.27	205.13	204.49	197.88	206.52	205.82	207.54	203.68	201.23	203.18	195.53	191.79	204.83	205.94	204.84	203.35	206.2	200.8	198.48	204.93	201.03	203.57	205.17	202.37	195.46	204.48	215.14	201.43	200.87	203.91	201.69	200.79	206.46	202.83	197.13	200.67	205.64	210.64	195.66
214.5	223.13	214.83	216.48	221.2	218.02	217.42	216.65	221.55	216.93	216.68	210.98	222.4	219.38	216.07	216.75	217.96	215.88	214.74	217.5	222.15	218.08	212.25	220.92	212.32	217.57	215.46	216.06	220.29	219.14	216.66	218.6	220.39	218.79	217.29	215.28	210	216.18	214.36	214.01	218.04	213.9	210.84	217.94	212.38	209.5	215.09	220.45	211.31	216.35
201.48	209.05	204.61	207.67	201.27	211.2	199.82	199.51	200.09	205.43	205.21	201.82	208.92	203.38	202.09	203.7	195.67	201.72	207.48	201.16	205.89	211.89	206.21	204.91	204.07	200.56	201.93	199.82	204.15	203.85	204.21	211.84	208.38	205.24	208.02	203.32	202.21	202.02	205.23	206.58	203.35	198.74	203.99	200.04	204.1	202.35	203.29	201.4	197.15	202.25
204.24	207.24	212.57	211.38	206.13	211.35	211.65	212.87	207.56	212.07	212.23	201.98	215.12	210.43	216.67	209.39	206.44	209.23	201.92	211.58	208.02	212.33	204.77	204.19	207.03	206.61	213.9	210.63	211.94	204.4	210.74	215.35	207.95	207.69	204.4	212.54	207.01	204.82	207.92	216.99	210.09	208.95	208.91	213.7	211.69	212.31	210.97	204.76	213.02	202.91
210.86	211.46	209.18	207.22	213.86	209.81	208.82	206.69	208.08	204.32	212.96	204.94	205.74	212.12	203.48	205.76	211.83	212.1	214.04	206.24	210.42	206.28	207.75	204.53	211.97	209.83	207.88	211.6	212.13	210.57	211.83	208.54	203.65	206.9	206.21	211.91	211.29	208.19	206.83	209.67	212.14	211.36	201.65	204.22	206.62	209.08	212.47	213.95	212.57	211.79
202.71	209.62	210.19	209.76	199.62	204.26	205.05	208.07	204.45	209.17	202.39	199.73	211.36	197.38	200.63	200.96	207.35	213.81	205.57	205.32	208	199.34	201.95	206.42	211.46	203.15	206.11	200.34	205.16	200	208.4	205.68	201.28	202.17	208.7	205.72	203.18	208.89	205.69	200.68	202.4	207.25	204.55	198.68	199.76	199.28	208.5	205.37	206.98	203.56
213.37	216.93	211.9	204.37	209.33	204.87	214.89	206.17	214.27	208.91	213.37	209.34	209.8	210.93	217.71	209.78	216.3	212.39	209.17	215.91	212.3	208.64	210.75	207.81	212.5	208.97	213.1	214.32	215.79	216.55	216.81	217.35	211.95	213.54	210.47	214.25	214.78	210.32	211.91	207.36	209.94	212.69	214.58	211.02	212.5	214.01	214.89	216.38	216.23	210.01
201.27	204.5	202.47	202.76	204.5	206.68	202.45	208.58	212.93	205.08	203.1	203.93	202.44	195.92	208.88	210.4	209.25	203.73	207.09	208.51	211.02	205.65	205.78	211.07	203.41	210.54	208.14	206.19	207.99	204.18	202.02	203.52	208.52	208.7	205.74	214.58	204.14	205.14	199.79	205.89	198.92	200.1	206.88	206.12	203.76	207.13	205.12	203.51	201.19	207.36
197.06	199.53	201.45	200.77	196.75	198.67	207.04	194.18	204.66	195.34	206.66	204.39	204.23	205.93	205.3	198.01	195.09	203.3	197.45	194.49	199.94	206.57	199.17	206.19	198.22	195.74	201.1	199.44	197.28	200.41	201.68	201.22	204.2	205.32	207.01	192.34	198.86	208.26	198.94	201.5	201.27	204.39	203.68	198.42	205.04	206.2	205.11	199.17	198.31	191.89
201.59	204.36	200.07	202.59	201.46	200.66	201.56	196.56	201.43	201.37	199.79	197.42	202.14	202.83	194.91	205.47	202.71	199.55	198.89	201.6	200.97	203.73	198.95	202.35	199.77	201.69	194.19	200.91	191.78	204.86	202.42	201.11	203.92	206.99	198.41	203.01	202.51	202.34	198.63	203.81	207.93	202.59	190.72	203.64	202.93	194.78	213.95	204.07	200.71	202.47
209.12	211.2	210.01	207.25	207.33	206.45	207.97	212.81	210.34	206.78	202.18	207.82	203.45	215.91	203.77	204.43	212.18	210.84	209.01	208.55	209.16	209.54	204.49	212.47	206.99	204.83	208.4	208.39	212.42	216.32	201.85	212.03	208.54	212.11	202.13	206.16	208.03	205.29	205.9	205.44	202.93	205.85	206.17	209.36	205.74	204.5	212.9	202.26	208.56	203.84
218.02	214.77	222.11	213.59	213.05	216.6	221.48	213.72	221.21	220.68	219.67	212.69	220.96	218.63	213.44	213.81	216.97	221.51	218.34	219.95	210.63	208.44	215.16	217.89	219.38	216.27	214.73	214.06	211.34	218.68	214.22	216.21	215.33	216.8	216.71	214.79	215.95	215.33	222.4	217.77	213.64	219.34	210.64	213.1	216.52	214.45	214.04	211.37	218.99	220.41
199.4	200.31	195.04	201.22	205.14	197.32	194.67	199.27	193.14	197.13	200.61	196.22	196.93	196.47	197.84	198.77	208.72	195.05	195.77	197.5	197.18	206.33	199.56	202.92	194.51	194.01	204.23	195.37	194.02	203.11	202.97	201.31	206.67	202.04	194.66	200.16	201.39	198.81	198.46	202.06	196.6	199.66	196.68	203.79	192.67	197.1	202.4	194.88	202.68	201.85
200.41	197.96	201.08	204.84	201.17	198.93	197.87	206.78	204.04	198.49	198.34	209.35	193.77	201.3	197.32	197.71	198.03	200.45	200.77	204.36	203.12	192.85	197.72	197.85	198.17	201.24	199.71	199.37	207.54	202.02	197.82	201.45	201.66	204.29	195.92	199.45	200.85	198.44	204.84	199.56	197.88	199.22	204.44	204.94	201.78	200.76	199.88	199.1	201.91	201.64
218.55	217.08	205.48	210.27	214.41	211.66	212.06	217.64	212.96	205.5	212.91	207.09	206.66	214.59	215.04	211.36	216.14	212.72	206.83	218.5	216.57	215.19	219.29	211.76	215.61	209.95	210.92	211.88	214.76	215.86	212.01	210.04	218.62	214.55	221.02	219.09	214.68	215.3	217.37	207.98	217.02	211.15	210	218.04	217.79	214.1	211.56	211.5	215.57	218.34
201.81	208.32	193.49	201.64	208.01	204.42	207.55	206.77	199.16	202.84	197.03	207.65	199.31	202.53	198.53	209.18	203.56	204	205.51	204.23	204.14	202.31	202.52	195.65	206.76	205.74	201.12	199.11	205.9	200.65	209.07	202.39	205.35	202.13	203.17	195.92	207.93	203.05	200.26	203.84	200.93	197.26	205.98	198.81	206.12	207.02	204.1	203.03	198.6	207.26
210.92	209.12	205.21	207.53	211.52	207.71	208.32	205.94	210.97	210.36	208.82	206.67	210.68	209.12	208.41	210.06	209.23	209.3	207.82	200.53	209.35	210.36	209.13	204.96	201.82	211.05	205.72	212.52	200.66	212.26	216.86	203.48	213.45	211.14	207.94	214.83	207.32	208.64	211	212.86	205.93	209.27	211.66	206.47	206.77	209.57	210.84	209.98	204.73	216.3
207.11	208.29	210.67	208.73	210.91	208.18	206.06	212.87	208.58	212.24	207.9	216.21	212.75	204.12	208.2	206.51	209.06	212.25	205.49	201.69	204.38	201.54	212.36	205.27	210.5	209.33	207.57	210.85	211.23	206.48	206.45	205.52	210.03	204.73	208.19	203.85	212.71	211.26	205.37	202.4	211.07	207.67	205.38	209.39	205.44	204.14	210.12	208.02	209.17	211.98
204.2	200.77	210.49	204.56	206.4	204.97	200.21	210.01	207.67	209.42	204.37	201.99	199.13	207.75	209.32	208.12	198.79	198.22	199.94	203.59	205.2	201.46	206.52	203.29	206.18	203.35	201.06	204.1	209.01	203.6	202.36	211.23	205.14	206.07	204.91	210.5	200.53	207.48	200.89	194.69	198.21	204.46	203.34	198.31	202.53	204.64	199.72	200.32	205.51	208.63
205.83	205.13	202.79	200.62	203.97	197.18	209.01	204.36	198.36	205.27	206.62	204.3	206.2	207.02	201.11	200.64	208.2	205	209.06	213.8	202.55	201.51	198.84	206.44	199.79	199.26	207.7	208.45	199.2	211.65	197.07	208.03	204.32	211.6	209.38	202.61	201.26	207.74	204.74	208.73	204.18	208.18	208.65	208.58	197.47	210.98	200.12	201.82	201.94	203.54
196.8	189.96	197.14	193.58	198.35	201.22	190.12	189.34	193.54	196.14	192.64	191.18	193.38	197.64	193.07	195.33	194.13	188.58	198.08	193.62	192.37	188.76	185.71	194.78	192.81	192.41	194.29	192.4	196.09	197.82	193.32	197.1	188.56	200.97	188.76	194.35	193.91	193.19	196.21	192.95	190.83	192.72	199.3	193.44	196.7	195.9	196.36	187.23	193.61	198.37
206.17	207.04	213.98	210.72	214.65	208.86	213.06	211.72	208.31	209.02	213.51	210.77	213.28	210.34	207.79	211.88	213.33	207.22	213.13	214.5	215.72	210.89	210.43	207.93	215.13	212.02	220.9	211.92	219.07	207.33	209.57	212.86	211.21	210.55	209.83	213.49	213.08	218.43	214.51	208.37	208.29	208.62	208.77	207.13	208.68	207.55	209.41	217.15	210.55	212.38
204.87	207.76	208.92	208.72	202.99	202.92	198.42	212.42	207.61	206.62	208.67	196.74	200.19	209.8	201.91	204.89	206.82	202.19	210.11	206.18	204.38	213.16	201.79	201.43	204.97	209.93	204.01	193.49	199.7	201.87	201.52	207.68	203.37	207.42	196.64	205.64	205.84	203.6	201.46	203.62	206.95	207.19	199.44	206.54	204.31	198.11	207.59	199.64	209.76	200.93
209.9	210.46	208.98	214.3	208.1	201.3	207.5	211.55	206.71	212.92	209.19	208.83	213.29	206.71	205.02	207.78	205.04	203.65	208.41	204.72	205.46	201.69	208.13	207.57	203.06	204.82	206.15	209.1	207.53	217.57	207.85	208.75	207.1	205.84	205.85	208.72	209.49	204.57	207.4	205.61	211.07	214.17	211.44	208.15	215.25	211.29	206.99	211.86	206.73	203.65
194.12	198.02	197.27	200.1	192.79	206.75	194.68	195.94	200.18	192.36	195.6	202.34	198.98	201.86	197.31	194.71	195.57	197.09	192.61	200.87	198.6	192.08	199.82	200.33	191.95	199.2	200.92	199.41	196.66	204.61	199	198.67	199.28	203.97	196.5	198.56	195.38	202.66	200.89	196.01	204.35	196.76	197.76	191.4	205.22	201.52	197.6	198.86	202.48	199.22
207.07	222.1	216.11	212.48	211.73	214.79	217.77	214.04	210.05	213.4	205.15	211.83	207.14	215.9	215.35	215.15	213.5	209.4	214.85	215.85	211.55	217.02	217.3	208.15	217.8	212.16	209.33	213.2	211.26	211.18	218.06	212.34	212.48	212.16	209.72	216.18	218.94	208.12	208.53	220.29	216.23	211.92	212.69	211.9	207.71	213.4	212.41	216.32	211.37	216.12
210.05	217.18	212.46	209.57	205.94	211.13	216.18	213.26	204.1	213.03	207.67	217.07	208.14	212.72	211.44	211.76	204.78	212.36	209.22	209.7	211.96	208.01	208.54	215.58	208.68	213.69	211.08	205.18	219.92	211.9	216.43	213.34	210.86	206.93	212.25	213.33	213.85	210.26	205.81	216.42	211.32	205.62	213.04	210.64	210.31	209.98	208.72	213.53	215.44	215.52
193.6	187.38	199.7	193.8	204.53	193.5	196.16	197.16	190.14	195.81	191.63	195.47	191.97	199	200.44	195.29	196.33	191.14	195.44	192.64	193.28	190.65	190.77	196.88	190.36	195.67	192.7	197.75	191.83	199.21	199.54	188.57	195.23	190.68	196.22	195.68	201.25	193.98	193.98	195.42	188.71	199.79	202.24	194.73	189.41	197.67	193.54	188.3	193.37	186.17
203.4	216.17	196.2	203.01	203.99	208.98	207.93	211.02	203.78	213.82	207.22	205.25	207.09	208.93	212.25	205.78	207.65	212.36	212.33	211.47	206.83	208.55	209.67	211.6	207.26	212.1	212.15	203.84	204.82	207.37	202.05	210.3	208.64	208.9	202.79	210.85	208.39	208.67	203.71	210.43	207.3	208.12	205.44	207.72	205.05	202.87	204.9	201.23	207.18	209.65
209.45	209.78	207.2	199.18	198.68	206.89	197.04	203.63	204.65	197.9	206.65	203.64	203.39	207.38	201.35	202.97	197.84	198.93	202.21	193.79	194.58	205.22	206.24	208.98	203.07	202.98	197.65	202.47	205.3	201.24	196.65	207.86	207.27	201.83	193.5	199.69	207.12	197.73	205.67	200.65	202.01	207.87	201.69	201.42	207.25	203.18	208.55	205.53	199.28	198.58
212.64	214.75	214.65	212.47	207.83	217.4	208.15	212.49	220.81	212.71	212	219.32	211.12	216.24	213.31	211.95	214.58	211.34	207.61	216.37	210.94	212.54	223.47	224.68	216.18	209.34	208.91	217.23	212.98	215.95	212.7	223.1	217.62	209.89	209	210.3	215.15	218.93	210.85	206.82	213.21	216.25	207.83	215.3	213.53	210.85	211.19	209.23	216.48	209.63
206.45	202.2	206.87	214.01	205.82	211.27	211.49	204.45	211.38	208.65	205.43	204.55	213.03	204.99	209.01	205.86	210.31	205.62	203.47	213.53	209.55	202.88	212.57	211.99	206.5	204.55	212.37	202.16	213.97	209.07	203.05	201.65	214.95	201.21	204.93	210.34	208.21	204.91	206.95	211.11	206.25	207.18	209.72	209.46	206.27	204.28	210.51	206.6	212.5	201.31
206.77	217.61	217	210.39	210.46	211.91	208.87	220.48	211.94	207.15	213.9	212.55	209.58	209.85	211.86	215.74	205.26	212.96	211.88	214.54	217.71	219.01	216.25	216.49	210.69	209.75	210.32	216.66	209.79	215.88	218.11	210.47	216.24	215.59	217.14	215.39	214.25	206.63	209.82	209.22	211.16	212.02	211.46	212.23	215.85	208.37	211.54	218.16	209.78	213.55
215.05	210.3	209.26	207.09	212.62	207.43	217.28	215.23	200.75	210.08	205.8	208.18	214.82	213.54	208.73	211.36	207.97	213.7	208.56	210.32	206.74	213.94	203.47	209.93	210.14	216.33	212.04	206.25	212	209.44	209.49	207.22	210.34	209.36	214	207.53	206.4	214.79	209.31	210.58	213.2	212.06	210.03	206.39	206.78	209.53	214.13	201.16	212.11	209.16
209.06	212.72	207.7	216.57	213.15	210.14	212.52	209.76	211.97	203.29	206.47	215.07	212.89	211.36	213.46	208.9	214.21	204.96	209.81	216.17	208.98	209.62	208.08	205.5	213.29	207.86	208.1	211.04	207.2	207.66	207.87	210.05	205.4	206.08	214.14	210.07	214.39	209.96	210.59	205.81	215.34	204.13	209.42	210.39	216.56	207.43	214.67	209.96	204.22	205.21
212.14	203.85	197.71	198.04	195.96	197.66	206.04	200.69	197.3	198.79	192.59	209.34	200.16	204.36	200.76	201.55	199.73	203.79	206.42	200.98	198.72	199.99	200.28	197.63	201.2	200.73	200.99	201.6	204.72	198.36	200.91	204.09	207.46	202.45	204.99	199.23	203.94	200.24	201.1	200.71	202.82	207.5	200.08	206.24	204.29	198.55	198.89	200.66	206	205.43
215.28	210.24	217.03	212.4	214.51	210.06	204.82	213.34	209.81	209.03	215.44	213.7	205.85	213.05	206.5	209.63	204.97	207.57	214.16	211.96	209.9	210.27	215.46	210.12	208.54	211.33	214.28	210.89	206.07	210.59	216.19	213.63	209.26	215.33	208.39	219.73	209.33	210.93	210.55	215.69	216.65	205.69	210.73	212.16	213.58	209.59	214.33	206.45	210.56	210.45
200.32	200.96	201.43	203.14	195.11	200.66	201.62	200.36	195.28	198.82	205.23	208.48	206.04	207.43	207.72	194.89	202.46	203.82	200.93	205.62	203.83	202.88	209.24	198.09	202	206.58	206.69	205.47	200.19	206.83	197.56	199.64	204.68	197.45	202.05	201.31	200.84	209.8	200.83	200.63	205.9	205.61	199.67	201.18	201.85	200.43	195.96	202.05	203.45	197.52
207.27	207.55	202.08	207.07	199.91	207.31	203	208.34	204.06	208.98	213.88	200.93	204.38	210.15	202.36	207.01	207.17	206.96	211.7	200.03	211.53	197.26	206.63	205.98	202.82	200.32	201.65	198.68	201.95	207.9	206.45	202.31	205.27	203.02	204.68	204.2	201.4	198.37	204.16	205.16	212.22	201.19	205.45	198.92	202.3	204.53	204.84	204.85	203.64	202.33
206.5	200.55	196.52	196.19	199.84	203.65	199.71	197.17	202.22	200.6	198.58	201.71	198.46	198.66	198.59	197.38	206.32	198.63	203.44	200.33	198.09	198.7	200.64	202.13	193.83	203.87	203.1	195.45	200.92	202.57	197.45	207.89	200.92	205.93	199.16	199.5	199.69	202.97	205.01	197	195.63	197.05	196.71	197.95	196.5	193.96	202.29	208.49	203.18	200.94
205.81	203.05	204.03	207.87	203.38	200.54	206.91	206.27	200.6	205.32	206.44	204.1	203.37	202.61	207.81	212.98	208.2	204	210.02	203.83	210.71	200.01	205.22	204.37	203.77	204.26	201.49	205.19	203.31	206.62	201.71	199.69	204.79	205.47	200.86	208.4	209.13	199.91	204.27	204.36	213.04	201.36	208.21	204.92	208.5	207.81	203.59	204.07	206.01	208.34
206.69	202.28	209.9	204.13	209.18	212.12	204.67	213.79	203.17	208.15	211.12	211.61	211.5	208.61	207.78	209.85	209.73	207.33	208.17	202.76	210.84	208.56	208.58	213.53	210.66	210.52	204.66	204.76	209.65	208.58	207.59	206.6	208.68	213.3	205.68	207.47	210.75	205.42	205.65	204.85	210.68	210.2	211.45	210.87	207.35	203.67	206.09	209.8	207.91	210.21
209.48	212.89	206.9	206.91	202.48	203.64	203.1	209.38	205.19	207.4	207.97	202.86	200	204.34	207.49	213.78	206.2	209.84	210.04	205.01	212.56	209.72	205.86	208.13	210.95	208.83	207.47	211.86	209.44	207.31	208.81	203.37	212.4	206.65	206.39	206.24	209.82	210.72	211.66	207.71	208.99	209.56	212.7	209.53	212.95	210.85	206.38	207.28	211.58	206.17
204.87	207.82	213.97	215.83	207.58	203.73	217.04	209.29	210.18	213.94	212.8	209.15	212.58	214.9	211.96	206.75	210.71	207.37	209.01	212.14	212.8	207.06	206.84	207.52	208.79	216.91	220	210.71	211.57	210.08	218.21	218.56	209.3	211.26	216.14	213.17	216.88	206.8	216.15	212.59	210.35	210.91	209.61	208.32	210.81	215.46	211.24	211.39	213.55	213.35
210.27	208.58	205.93	203.7	205.47	211.32	210.79	201.38	211.29	209.39	209.63	201.07	212.27	206.2	207.81	209.76	211.99	211.79	218.58	206.62	217.35	210.1	207.4	209.25	206.32	211.47	213.29	202.18	212.8	212.21	209.33	213.26	207.73	208.35	211.33	205.06	207.52	208.57	204.39	202.93	203.57	206.89	206.05	208.13	203.72	207.21	210.73	210.75	207.27	203.85
205.03	200.66	196.35	198.07	201.71	202.71	197.61	201.64	202.31	200	202.67	200.47	195.85	197.34	203.05	201.41	200.41	203.23	202.65	198.92	206.69	195.61	193.2	198.56	193.06	195.97	196.77	204.89	193.95	202.94	209.48	198.1	203.74	198.22	204.96	194.95	199.01	208.38	198.27	201.98	200.31	202	199.92	201.68	196.36	201.81	202.31	194.8	207.12	199.01
196.57	195.54	194.79	203.32	200	197.33	195.87	201.75	195.19	199.68	200.37	198.49	196.69	199.79	203.42	194.09	194.09	198.75	203.61	195.89	199.53	195.37	198.83	193.85	196.18	202.99	197.73	198.31	195.44	198.62	202.12	198	196.16	195.25	194.64	201.36	203.85	202.03	197.49	197.59	203.05	196.84	204.3	205.16	196.6	198.75	202.37	200.85	197.5	200.54
206.05	212.43	204.91	206.4	204.58	208.7	212.88	210.08	207.53	210.84	210.96	212.69	212	205.46	213.75	211.78	212.44	203.2	219.23	212.26	211.74	207.5	211.85	210.02	207.25	211.1	204.61	210.97	203.75	205.85	219.19	201.75	207.78	208.06	209.17	202.04	208.43	205.9	207.6	211.44	209.17	206.93	210.58	209.38	211.08	207.23	207.37	212.23	213.37	207.53
202.82	204.75	215.37	205.55	211.98	208.63	206.19	211.16	209.7	211.04	203.82	210.08	209.28	211.57	210.72	208.67	204.75	209.12	206.33	204.24	210.7	209.51	202.51	213.53	215.92	210.32	210.36	208.17	214.44	203.2	209.84	216.01	206.22	208.61	212.13	206.2	204.43	213.84	212.83	211.46	210.06	203.78	212.63	205.86	202.7	211.31	211.24	210.44	210.09	210.53
206.25	212.69	213.17	207.51	207.8	222.65	211.99	209.54	215.25	212.14	214.1	210.41	216.28	212.83	209.97	213.02	208.17	211.75	212.53	211.45	215.59	206.22	215.21	210.25	215.7	212.23	212.26	218.78	207.96	206.12	215.88	210.45	211.47	213.52	215.16	209.13	215.11	208.21	210.4	209.36	208.21	217.01	212.7	210.56	206.09	210.67	213.85	212.73	210.92	209.74
204.51	202.48	203.19	199.09	200.83	203.49	204.87	198.29	202.41	198.75	206.21	204.7	201.65	200.61	200.77	213.31	204.74	197.63	204.66	203.49	202.4	198.66	198.46	202.64	201.95	197.92	207.63	198.55	198.44	201.16	205.29	203.7	203.54	197.11	205.63	198.17	203.38	206.14	202.45	200.83	198.36	198.18	207.15	200.97	204.98	202.16	201.38	199.99	197.77	200.15
198.25	206.11	203.69	205.13	207.44	206.04	207.15	205.66	208.57	201.77	205.57	199.67	196.09	204.34	204.43	207.84	206.91	201.63	201.66	204.97	199.83	204.03	204.08	210.55	206.26	200.76	201.91	208.58	200.76	205.05	200.13	201.37	201.42	212.13	201.62	208.04	207.57	204.26	206.48	208.62	202.95	199.9	197.92	207.42	210.91	198.53	203.69	206.08	207.86	201.68
213.68	209.89	214.59	212.48	213.38	212.11	214.15	214.36	212.27	216.15	204.73	210.62	208.72	208.37	211.19	210.88	215.21	213.8	203.04	206.01	206.72	211.42	210.12	216.83	207.3	212.3	213.16	205.08	210.04	212.27	215.25	214.66	213.8	216.85	211.4	212.04	207.14	208.76	208.04	212.47	217.01	212.71	217.51	209.58	215.59	209.07	211.8	209.34	214	212.83
201.97	200.84	201	199.49	195.51	202.35	201.47	198.24	201.8	201.13	196.15	202.87	201.17	199.68	203.39	198.67	202.23	203.39	198.33	199.5	205.21	194.42	201.24	200.44	206.64	201.68	195.85	200.33	201.66	200.01	198.91	195.7	203.07	196.01	197.2	196.08	202.28	202.88	202.88	196.59	197.75	199.47	200.22	203.88	198.46	197.31	202.38	195.66	199.47	201.37
206.79	204.77	209.2	206.19	207.17	207.74	214.78	207.45	211.63	210.58	207.36	213.42	209.59	209.56	204.19	216.65	213.41	222.2	208.54	209.53	208.27	216.28	210.44	207.41	203.17	199.41	211.93	211.59	208.31	210.83	212.61	209.63	208.38	212.32	208.31	203.82	202.36	211.42	209.17	207.89	214.15	205.2	209.51	207.69	212.42	211.66	204.23	211.25	204.38	204.81
198.56	203.75	202.19	203.34	201.32	206.07	202.15	205.13	203.46	198.48	205.58	203.13	202.54	206.79	203.56	204.81	195.67	199.18	208.27	200.15	203.72	200.81	201.58	200.93	199.26	210.02	199.37	200.61	205.19	202.37	201.54	203.73	210.95	208.67	205.5	201.09	197.59	200.91	197.15	202.24	200.55	206.63	199.29	212.33	203.27	200.01	199.75	206.86	196.19	205.06
207.16	207.34	198.04	201.65	203.74	202.99	202.65	199.22	210.87	203.34	208.92	208.39	203.3	211.17	205.64	204.82	207.04	207.17	203.18	201.53	198.19	195.93	203.74	204.73	205.06	211.38	199.33	205.31	198.96	207.18	207.46	198.73	195.88	203.68	201.92	207.68	204.9	209.13	202.56	207.18	202.42	209.59	198.73	199.84	203.61	199.04	206.05	200.37	203.32	203.65
206.95	208.36	213.12	209.06	201.8	207.87	211.94	209.04	211.75	210.33	200.52	204.77	210.5	210.82	200.82	220.63	204.65	209.23	212.51	207.11	204.92	206.16	206.49	206.33	204.8	206.56	209.65	201.24	206.34	208.7	209.64	211.24	208.7	207.08	209.11	205.61	212.01	213.52	208.8	208.58	214.53	203.34	202.68	206.3	204.9	205.21	204.2	204.52	207.26	208.43
206.62	203.15	196.03	203.43	207.14	197.41	202.78	203.64	208.69	199.45	201.59	203.48	207.43	202.68	206.87	201.48	202.55	207.02	203.86	204.27	206.12	201.56	199.1	202.95	202.2	204.14	199.11	197.36	199	204.4	209.24	202.8	207.61	203.87	203.47	203.09	208.58	201.45	204.79	204.99	205.82	205.07	202.35	202.9	204.34	201.44	205.78	205.63	206.29	206.43
209.19	206.45	199.25	208.97	208.56	204.33	203.02	205.67	205.88	204.71	204.82	206.41	205.47	205.41	206.41	195.8	201.74	201.63	208.98	200.96	202.36	202.09	207.41	196.22	202.74	209.2	202.14	197.81	195.2	197.12	202.56	195.78	204.66	203.36	201.1	206.33	200.27	205.09	203.27	201.8	204.56	200.76	207.22	207.47	208.44	204.9	206.38	200.33	202.78	202.06
219.69	213.82	211.46	216.12	220.48	222.27	218.11	222.31	220.46	213.9	225.36	213.41	220.64	215	221.02	216.25	214.16	212.1	225.96	216.24	221.46	214.29	221.48	219.04	212.14	211.13	223.14	214.85	217.77	220.48	218.25	218.91	213.62	217.82	225.5	212.99	217.35	218.41	214.42	214.5	220.91	217.42	212.65	218.06	222.21	223.54	216.67	211.35	222.36	224
215.78	209.8	209	212.92	209.55	209.06	210.11	215.32	210.62	210.75	208.96	209.85	210.18	212.74	209.87	215.92	219.21	216.07	212.91	201.53	217.06	211.73	211.87	211.18	214.64	213.27	210.41	211.72	210.88	210.38	208.16	211.14	212.36	206.74	210.79	201.37	209.51	216.44	218.33	212.73	210.11	212.23	210.18	204.94	206.74	214.44	210.45	208.51	215.79	211.26
212.47	215.8	218.67	209.61	212.69	210.92	212.8	218.1	214.73	218.77	210.45	211.86	211.89	212.63	211.21	213.47	215.9	215	212.79	216.46	212.43	216.04	215.69	217.69	212.21	209.08	208.05	208.31	216.29	214.03	214.67	214.22	219.39	216.19	218.05	217.06	216.75	208.69	210.34	206.44	197.68	214	206.81	216.73	212.06	211.24	211.41	215.9	214.13	215.8
211.43	212.81	209.05	216.72	213.05	218.3	201.7	212.29	211.76	204.44	207.27	212.67	207.32	211.82	205.44	208.68	205.96	210.85	208.19	215.28	206.79	205.76	208.99	201.44	205.66	206.77	215.84	207.8	209.12	212.7	206.98	201.42	209.56	197.99	203.85	207.48	203.85	209.25	208.28	212.3	214.48	210.47	210.72	206.97	208.82	208.32	205.57	208.36	206.05	206.32
198.89	203.47	207.63	204.08	197.83	200.89	203	202.11	200.13	201.82	203.67	199.19	202.26	203.98	201.97	205.4	204.48	197.7	199.73	202.53	204.8	204.31	209.16	201.87	203.15	198.77	200.72	199.22	207.82	211.39	200.43	198.23	201.15	204.62	198.64	204.08	202.29	199.03	198.86	206.67	199.61	208.58	203.04	202.45	203.13	205.73	202.18	205.33	204.39	203.86
209.07	204.69	206.07	203.28	198.07	209.59	202.32	204.56	200.23	204.27	212	209.75	200.86	203.59	206.18	206.48	208.06	206.64	205.4	206.61	210.94	209.01	207.02	204.48	203.82	207.31	196.88	205.5	210.38	205.32	204.41	205.14	204.67	209.65	205.22	204.8	209.28	202.27	202.65	208.83	204.46	199.12	203.3	205.49	203.33	202.3	203.47	203.09	201.41	212.01
211.83	208.04	206.28	210.07	209.55	207.22	214.01	209.87	205.88	211.88	209.36	209.05	209.6	206.9	206.99	206.58	210.75	211.77	208.38	208.27	208.55	210.75	204	205.84	215.45	213.43	200.84	209.44	209.69	205.4	216.37	204.7	205.5	209.12	211.51	214.09	209.54	210.53	213.1	205.68	208.22	210.91	209.62	212.26	207.1	208.14	208.05	215.34	205.06	202.7
223.19	219.44	212.26	214.86	222.28	218.79	217.98	219.27	213.89	221.89	212.88	218.38	218.39	208.62	210.05	217.23	219.54	216.81	213.97	213.37	208.82	218.25	213.39	228.48	216.22	220.63	221.12	214.69	218.56	218.27	227.56	215.54	220.72	218.34	215.55	213.39	218.78	213.28	220.28	216.98	220.42	221.94	217.35	220.12	221.8	220.72	212.28	213.88	219.26	217.68
207.67	201	202.54	206.69	207.73	208.39	206.03	200.6	207.36	202.24	199.76	202.19	208.96	202.26	211.13	197.34	204.81	200.48	201.46	202.84	196.74	202.92	205.51	210.19	200.72	201.17	208.93	206.27	209.37	203.91	211.1	205.71	201.52	207.3	200.91	211.92	200.38	206	201.26	202.5	205.88	203.52	203.9	202.85	208.46	203.52	204.91	202.63	210.62	198.88
202.44	197.08	202	203.88	196.69	205.59	211.36	205.55	202.97	202.53	205.7	198.99	206.09	201.13	209.82	203.17	207.28	195.83	201.77	200.47	202.89	204.02	201.56	207.03	203.18	201.36	202.45	202.59	206.61	202.93	203.23	199.94	210.34	198.57	205.04	212.2	205.34	202.8	207.71	206.65	208.24	204.04	196.27	208.38	203.26	203.68	210.01	207.2	208.73	198.45
206.43	206.61	210.13	207.14	205.57	203.92	202.33	207.42	201.27	200.68	211.86	207.2	204.55	202.8	208.95	209.85	209.84	199.01	208.67	206.03	202.35	200.85	206.03	209.25	201.3	207.53	210.01	215.63	207.08	204.77	207.64	208.25	197.33	201.96	201.93	207.4	209.02	212.72	205	199.61	206.62	202.35	208.85	204.04	203.1	208.13	203.62	210.02	198.92	201.77
213.11	220.75	219.03	216.79	219.74	218.21	214.85	219.31	215.29	221.38	215.86	214.86	216.97	222.25	215.8	212.89	212.98	214.49	223.32	223.7	217.92	217.49	213.73	215.42	214.72	221.22	226.35	216.38	220.3	216.05	219.44	219.35	216.8	225.62	221.57	210.42	213.5	221.15	219.76	217.11	207.08	219.45	216.59	218.82	221.45	219.06	222.6	222.94	219.32	213.21
203.38	208.44	204.47	202.81	211.95	203.23	202.24	206.74	203.66	208.14	208.54	203.58	210.19	209.53	205.98	202.13	211.01	210.05	206.39	212.24	206.2	212.1	217.21	205.02	209.35	206.74	203.35	208.92	206.59	205.33	207.44	203.3	204.6	208.6	202.88	210.32	206.86	205.02	206.72	208.7	208.27	213.31	211.01	200.02	208.13	206.67	210.75	204.93	211.4	208.87
212.99	203.81	208.81	203.59	211.67	208.17	207.63	204.86	200.86	204.84	217.54	202.08	206.82	208.55	212.94	211.51	206.86	206.85	209.4	204.09	208.52	206.36	213.26	211.66	215.67	209.93	209.72	208.6	209.83	210.31	206.11	203.33	207.01	205.45	211.64	213.85	206.27	212.27	212.82	202.87	212.34	214.09	221.33	215.79	205.28	215.28	209.88	204.1	203.44	210.16
206.64	205.69	202.03	200.8	202.19	208	207.27	199.47	208.26	206.83	201.34	199.16	201.76	198.08	203.25	210.6	204.49	204.44	200.21	202.25	205.47	200.47	196.12	204.88	206.48	207.76	199.55	206.5	207.11	199.92	200.57	200.31	207.95	202.87	205.3	200.42	201.88	195.55	201.22	199.09	211	202.65	205.21	202.52	203.52	205.11	201.38	197.79	203.8	198.57
203.68	202.12	209.34	199.98	205.8	205.03	202.47	199.44	204.95	196.82	203.13	200.63	205.45	202.09	200.46	197.65	198.08	202.73	201.71	207.93	201.07	208.33	206.25	199.42	202.17	198.64	200.46	204.62	206.37	206.99	209.33	196.66	200.42	199.77	206.35	201.32	201.94	207.47	206.46	205.85	196.84	206.43	206.06	212.82	203.46	203.95	202.78	209.51	199.31	200.64
207.77	208.87	202.32	207.72	210.06	210.99	208.29	207.15	208.96	203.73	208.81	205.97	206.23	210.33	209.92	204.18	210.5	205.49	210.56	205.89	211.91	210.02	211.97	211.66	211.57	211.46	211.8	205.47	212.24	204.75	212.41	207.79	208.98	209.93	210.99	210.8	213.99	207.74	209.99	204.13	205.2	211.78	214.04	209.93	207.94	206.47	209.71	205.89	207.37	207.16
215.98	218.53	218.27	220.15	219.96	215.77	215.36	214.75	218.19	212.1	227.77	213.87	214.95	216.73	218.38	215.54	217.53	216.53	227.8	215.18	224.59	214.56	218.53	223.44	219.44	217.63	215.2	213.19	217.76	221.65	212.4	217.62	220.83	220.28	215.31	221.28	220.54	219.77	223.78	216.63	217.72	214.92	215.6	214.85	219.77	224.23	223.93	214.65	216.04	217.31
199	202.06	200.74	204.52	197.56	196.41	195.76	196.94	199	201.38	197.27	204.85	205.39	199.4	199.86	199.39	199.23	201.51	206.8	201.51	195.02	204.93	206.14	197.13	200.62	199.37	201.35	199.42	196.45	208.13	199.78	201.62	202.47	203.01	198.77	201.95	202.63	205.01	201.13	202.89	196.99	196.18	201.45	204.41	195.04	198.05	193.15	205.04	200.51	201.17
210.9	212.66	212.22	214.24	211.27	211.81	208.55	215.42	205.01	218.68	214.51	211.66	209.44	215.7	216.77	211.79	212.24	207.48	208.36	210.27	210.81	211.83	208.06	209.56	211.03	207.68	218.58	210.53	211	212.62	211.38	221.31	211.35	216.28	203.29	216.78	206.71	212.72	209.2	208.26	209.65	212.95	211.96	208.78	212.33	219.75	212.98	212.16	204.22	213.79
197.13	199.72	200.76	201.13	203.8	203.18	194.12	194.83	200.1	201.38	200.49	204.4	201.76	193.01	196.7	200.8	198.69	194.52	200.12	196.98	194.19	205.56	201.82	206.3	201.47	196.97	194.17	198.3	195.19	197.89	194.95	192.25	203.15	199.12	206.92	194.01	202.09	197.91	198.53	196.46	203.52	197.91	204.3	198.4	201.51	202.96	201.14	198.74	199.24	190.2
208.18	207.05	206.71	203.51	206.53	210.55	210.52	208.13	208.92	212.69	201.78	207.67	216.35	215.27	208.71	215	204.25	215.3	213.03	210.87	207.95	204.04	216.98	209.31	205.3	202.96	217.7	205.05	210.16	208.31	210.79	211.16	205.25	205.46	210.82	212.47	204.48	212.68	211.09	211.86	204.12	207.64	211.28	205.86	213.37	209.05	203.51	203.48	211.99	205.83
198.32	202.86	202.68	199.99	204.32	207.19	201.87	201.22	205.46	202.84	202.88	193.55	202.53	198.95	202.46	201.88	199.2	205.39	199.84	195.78	202.28	203.63	200.31	197.37	203.69	202.65	200.63	202.06	207.36	205.03	196.46	198.2	201.12	200.35	204.68	197.84	200.09	194.76	206.89	204.81	201.06	198.94	203.14	197.64	197.29	193.5	201.25	198.99	206.57	201.39
213.79	221.19	217.39	213.06	219.91	214.54	219.28	215.28	214.21	214.62	214.5	216.4	223.53	213.25	217.88	215.38	221.62	214.84	217.26	220.7	221.19	211.17	211.91	220.03	215.27	214.8	218.54	222.74	227.77	214.42	216.63	223.69	219.08	218.63	216.28	215.66	217.12	214.48	218.62	219.66	213.02	214.86	217.92	217.15	218.71	217.35	218.07	227.75	221.83	219.72
207.33	202.35	205.25	208.46	205.21	200.82	203.41	205.07	203.72	208.34	200.94	208.81	206.56	208.59	208.58	199.49	209.52	200.02	207.46	206.81	207.12	204.53	206.62	207.32	205.9	201.5	205.87	201.72	200.29	211.1	201.59	206.16	204.36	201.53	203.46	205.71	204.87	203.98	205.08	202.1	204.95	205.16	203.46	200.71	208.7	204.56	209.25	202.68	210.49	202.93
219.05	220.84	219.79	217.6	219.91	216.4	218.92	217.86	218.68	220.02	220.53	216.77	218.43	216.81	212.86	216.78	217.76	215.04	218.94	217.35	215.98	219.97	220.92	219.81	218.59	211.47	216.75	215.35	215.6	220.46	209.15	219.14	220.85	213.48	222.18	217.81	223.46	219.89	215.96	216.96	225.49	212.8	219.3	216.71	213.9	221.74	216.04	216.33	219.99	225.03
200.35	203.18	198.81	196.44	199.49	202.3	202.08	206.65	196.49	203.59	199.17	197.62	194.43	196	203.23	204.8	196.7	197.45	196.07	198.66	192.63	199.45	196.72	195.74	198.88	197.17	200.92	200.97	196.16	198.23	192.96	202.92	197.23	196.45	192.26	199.96	200.52	204.37	197.19	200.04	198.37	197.99	198.16	198.46	201.6	198.09	199.51	207.77	195.61	192.12
203.26	200.64	199.78	206.31	201.24	198.24	201.88	203.67	197.86	203.78	198.79	195.92	199.99	195.47	196.75	198.87	202.98	199.61	197.51	200.11	198.34	197.16	201.56	198.34	201.73	200.69	195.67	205.3	195.53	204.65	198.8	200.39	196.06	202.66	198.64	192.52	198.57	200.74	200.41	198.97	198.95	201.26	199.97	197.25	198.5	194.41	199.71	204.09	198.22	201.75
202.9	198.96	197.71	201.88	202.53	202.9	204.8	205.32	199.97	205.77	208.25	201.52	199.66	205.65	204.93	204.6	201.98	203.66	201.31	201.81	206.6	204.2	201.82	199.43	198.19	202.72	204.62	201.19	203.25	197.36	209.77	202.64	202.92	210.79	200.14	199.22	204.94	199.75	205.53	198.23	205.47	204.76	198.28	206.42	203.48	198.05	203.89	200.11	201.79	208.59
208.83	221.54	212.4	220.81	220.61	219.34	223.7	219.12	212.52	214.41	215.43	219.03	215.43	222.09	222.03	214.11	213.87	217.97	215.37	212.96	223.45	215.52	218.65	217.46	217.94	216.65	213.84	220.66	214.15	211.11	216.12	223.26	220.98	217.19	215.21	217.24	218.66	217.99	219.29	209.89	215.02	211.85	217.72	217.02	218.3	216.59	215.15	215.32	214.07	214.31
208.25	211.02	207.22	201.44	210.21	212.52	205.97	216.14	208.92	209.87	212.7	208.85	209.79	205.26	211.81	201.34	205.78	212.64	207.16	207.96	207.77	203.8	206.46	211.86	204.45	205.68	209.33	206.59	204.85	211.09	205.49	208.04	210.71	206.87	208.17	214.03	212.08	203.37	208.73	211.81	211.51	206.56	210.18	208.5	210.18	208.4	206.89	210.78	212.22	200.34
206.04	213.76	204.69	217.15	205.89	205.66	203.29	208.46	205.96	212.64	212.57	210.13	206.23	209.79	211.64	205.76	207.31	205.66	213.87	203.38	210.04	210.55	205.99	208.12	210.98	208.32	208.74	209.19	206.53	207.73	210.43	209.07	209.65	212.45	212.45	208.88	213.67	203.13	211.13	213.07	210.58	207.23	208.31	208.53	210.94	217.54	208.42	207.6	212.15	208.99
208.68	207.36	201.81	204.75	202.77	208.33	207.46	207.78	200.85	207.25	205.82	205.88	208.7	208.58	207.01	204.78	208.71	203.57	209.09	209.9	207.51	205.13	209.11	207.45	209.46	211.14	209.1	209.91	204.96	204.68	205.6	210.71	211.12	205.85	206.2	208.67	206.07	205.87	207.79	204.3	210.44	206.33	204.02	209.35	207.36	210.16	206.85	204.26	202.4	214.44
207.29	215.09	212.45	205.77	208.8	209.71	207.06	200.79	208.25	201.4	212.82	207.72	208.25	205.37	208.03	202.96	210.62	209.47	212.24	208.46	207.97	204.37	212.53	208.84	199.88	212.85	204.48	202.65	210.83	211.33	205.65	211.5	208.12	202.37	212.93	213.97	204.34	205.82	205.63	204.49	213.37	208.23	206.38	208.08	199.99	204.14	204.6	210.72	206.84	204.75
215.53	202.42	206.18	205.86	207.63	208.49	211.74	208.8	207.73	211.98	206.93	205.56	211.21	211.12	212.14	213.06	203.64	206.61	210.13	211.9	215.36	206.59	206.59	200.81	208.46	207.39	208.57	208.18	211.13	207.31	207.14	210.53	215.79	209.91	213.49	208.3	213.03	206.73	210.8	208.09	209.84	211.74	208.09	216.35	205.52	207.06	205.71	208.63	204.08	205.48
211.05	207.34	213.02	208.19	207.28	211.89	207.06	211.81	213.31	216.44	213.24	207.32	221.93	211.62	216.93	208.09	206.85	211.21	214.2	208.45	211.15	217.07	211.44	206.56	216.25	212.32	216.39	208.15	217.96	215.8	208.22	215.19	207.81	207.27	213.02	213.31	210.77	206.43	208.17	213.43	212.31	207.19	214.3	210.64	214.79	212.38	206.1	211.74	209.36	210.93
213.75	207.21	212.51	206.81	202.89	212.22	210.95	205.88	210.49	212.25	207.92	212.2	212.84	212.44	213.1	211.65	216.38	215.02	212.26	209.22	212.2	210.38	210.49	212.13	210.14	212.69	204.63	211.68	209.94	207.55	211.36	203.94	210.37	212.01	209.32	210.08	204.26	213.94	206.57	207.59	204.29	210.46	211.33	205.66	217.74	209.03	216.67	207.35	216.99	211.12
202.53	203.34	207.75	201.74	208.06	215.88	216.12	209.29	211.45	207.36	202.55	211.37	206.81	208.61	214.91	211.38	206.4	208.12	209.13	206.93	209.4	205.24	213.72	203.63	213.26	205.42	208.58	210.72	207.1	205.25	207.94	207.77	208.23	209.14	206.56	200.61	201.28	207.86	210.4	202.4	204.99	208.27	210.93	215.81	205.13	212.65	210.09	215.14	204.63	212.51
208.52	209.2	210.68	207.35	210.69	218.62	218.49	212.81	211.44	207.69	210.03	213.02	215.87	206.26	209.89	216.66	212.02	219.08	213.28	204.41	213.39	207	215.52	208.92	210.78	209.39	210.98	208.08	213.99	207.41	203.57	210.95	212.38	212.55	216.75	213.63	208.88	213.75	209.82	213.75	217.53	208.56	215.29	211.01	211.57	208.43	205.88	215.84	209.47	210.54
212.84	213.41	212.09	205.01	207.36	214.67	206.89	211.41	203.31	218.03	204.76	205.61	212.75	209.5	204.03	208.56	207.22	207.39	203.09	207.07	200.71	215.03	205.83	208.35	205.03	204.79	206.63	208.05	211.48	208.64	202.74	204.05	210.85	211.13	205.91	210.67	204.85	212.86	210.27	207.45	207.8	207.17	213.13	211.2	206.83	212.35	212.14	208.1	208.66	209.14
211.78	208.5	212.09	204.85	214.22	211.48	206.38	212.37	209.64	205.92	213.06	209.34	204.38	211.41	210.88	210.83	207.44	208.15	208.82	217.46	212.51	209.99	208.87	206.57	205.03	213.41	209.29	211.89	211.77	214.37	211.63	215.05	204.84	208.5	206.72	208.55	201.46	211.9	203.88	206.87	210.1	211.16	203.4	213.68	212.31	210.6	216.97	211.98	207.1	203.12
208.32	214.74	213.03	210.68	205.77	209.16	203.82	213.63	209.92	209.51	202.36	208.57	207.65	213.51	211.89	211.05	217.28	209.93	211.71	215.64	205.51	209.32	209.28	208.42	212.01	206.92	213.28	205.17	208.41	211.35	211.74	208.7	212.07	210.71	209.79	212.47	212.69	216.32	205.44	208.87	212.39	211.85	209.32	208.94	212.09	216.45	206.98	203.49	207.02	211.75
201.91	195.98	203.97	203.43	208.89	203.05	200.17	204.43	205.29	201.48	202.01	198.95	192.76	203.01	199.81	198.74	199.38	197.95	202.53	201.89	198.89	200.99	198.78	200.73	201.42	198.14	201.69	201.24	195.94	197.79	204.31	199.7	205.34	197.04	199.56	201.11	204.43	206.94	202.08	198.44	201.4	201.47	200.31	199.9	207.33	198.03	205.67	205	201.85	202.33
218.47	215.32	220.24	221.05	217.94	217.96	214.98	210.23	215.45	222.07	219.54	211.55	213.49	217.53	216.11	218.5	219.62	224.35	218.75	224.57	216.84	218.43	220.3	221.28	218.93	221.05	217.85	214.47	215.39	214.86	208.36	219.13	214.47	216.98	219.66	224.05	220.66	223.83	215.54	219.73	221.41	222.89	216.97	219.06	215.56	216.54	218.11	218.88	211.32	218.66
199.89	201.55	206.71	207.1	203.06	199.23	201.27	203.45	203.5	202.73	203.92	207.15	203.51	200.14	201.59	201.53	199.73	193.55	203.46	198.5	200.41	201.7	203.26	196.38	201.75	197.02	192.51	195.74	201.1	206.65	201.52	198.47	201.37	203.32	201.6	199.54	197.12	198.29	193.3	203.8	194.36	198.53	197.43	206.08	203.96	198.89	211.68	209.7	203.76	199.12
201.98	207.03	212.11	208.91	205.59	209.46	209.88	205.95	209.14	208.41	205.62	208.67	203.67	205.8	207.54	204.76	215.66	209.28	206.19	209.24	204.81	210.78	205.42	206.55	207.08	213.83	210.02	214.84	209.05	206.7	208.83	209.85	211.78	211.73	207.56	208.16	208.34	212.37	204.93	209.78	212.07	203.42	208.26	209.43	210.97	204.05	205.42	210.7	213.49	204.41
210.36	213.27	204.47	200.95	207.53	208.83	206.2	209.13	205.16	211.16	202.38	207.37	210.9	210.86	209.35	205.21	209.81	207.04	203.81	212.25	208.73	204.39	208.68	207.47	205.58	213.57	208.29	200.75	208.61	207.85	203.7	215.37	208.55	207.37	207.51	208.03	206.91	207.57	215.25	209.89	206.29	211.16	205.21	211.42	204.1	208.4	207.12	207.9	202.43	214.22
196	203.44	201.45	200.2	204.97	199.86	196.17	203.21	206.1	200.35	195.77	203.42	203.12	210.19	198.67	208.05	202.44	200.11	200.1	202.8	202.19	204.56	200.99	201.98	202.29	201.58	203.58	206.04	198.29	199.47	192.26	200.74	213.53	199.28	201.71	199.51	204.17	200.35	207.76	207.54	204.21	204.91	210.23	203.49	202.19	203.11	206.12	205.32	198.7	200.08
208	209.21	215.95	212.79	211.01	212.44	217.28	210.75	210.01	212.53	209.47	207.87	213.47	217.63	209.99	214.48	205.2	212.28	210.61	210.9	211.53	207.71	206.76	210.17	218.28	216.02	214.21	215.01	213.86	215.34	206.13	211.12	210.7	208.99	212.62	209.89	216.4	214.69	208.87	209.4	217.34	211.7	215.81	210.93	210.29	210.63	209.61	214.35	208.37	209.83
206.11	209.28	205.9	209.58	208.19	199.48	200.77	201.06	204.55	201.81	194.89	207.96	202.24	199.55	197.33	210.68	199.93	206.23	204.6	206.51	196.89	204.9	202.44	201.64	200.06	203.4	204.65	209.57	208.32	206.13	203.5	201.48	205.09	201.2	203.92	203.33	198.92	204.71	203.12	199.82	200.64	198.19	204.79	201.23	203.4	205.92	195.77	206.6	199.43	203.38
205.45	205.57	203.91	208.17	209.78	217.08	206.86	208.93	216.44	209.43	210.71	204.78	204.75	210.26	209.29	210.12	211.11	210.49	208.15	214.13	208.44	211.23	208.38	202.45	206.76	204.82	207.08	207.65	206.25	211.07	209.85	207.3	210.7	206.48	216.37	204.49	214.02	208.99	208.94	202.14	202.57	204.1	207.45	211.42	212.46	208.01	205.5	207.98	205.89	211.72
209.37	206.52	213.37	213.4	210.39	207.99	205.98	204.29	206.78	208.35	210.21	207.98	217.56	204.87	209.45	212.16	203.75	207.21	212.16	212.64	209.39	212.6	204.09	212.34	205.08	208.05	212.16	213.86	210.5	209.71	212.67	203.85	211.03	206.15	207.94	212.25	205.86	212.47	213.59	209.1	210.91	200.87	208.18	217.66	212.13	209.27	203.26	209.29	205.94	210.2
201.82	208.99	213.49	205.48	204.15	214.37	204.44	212.36	208.6	210.54	210.22	211.75	204.37	212.34	209.82	209.84	208.62	205.64	212.01	211.43	214.33	207.63	202.06	216.95	202.38	207.22	216.42	212.94	210.23	208.85	213.12	208.37	201.25	210.71	212.02	210.28	211.58	209.69	209.51	214.48	206.48	212.46	209.91	213.14	208.28	207.76	212.79	206.49	212.59	210.79
196.54	194.78	194.31	204.4	196.42	199.09	203.54	195.79	200.38	194.99	195.88	201.45	197.65	204.55	196.81	204.4	201.69	196.6	198.96	197.79	197.79	195.21	195.58	200.59	202.63	195.81	192.61	195.66	200.51	202	203.42	194.26	199.65	194.92	199.21	192.43	202.62	194.9	203.74	198.2	195.85	199.25	197.55	202.62	202	195.29	194.8	198.98	199.61	203.65
208.21	207.69	203.26	199.86	205.07	205	195.74	203.55	201.97	205.09	197.21	200.57	202.37	205.5	207.59	207.17	209.6	204.47	209.04	199.36	209.7	199.95	206.01	203.09	202.37	206.14	204.88	202.71	204.36	202.11	198.55	204.28	204.96	210.39	205.11	207.29	202.83	203.51	204.64	204.71	199.21	201.05	194.18	204.67	205.6	203.21	200.45	204	204.03	199.04
213.44	208.59	211.51	207.65	209.98	206.87	208.36	204.5	203.87	207.43	209.96	206.22	207.55	208.13	209.27	204.43	205.83	213.54	207.08	203.47	213.15	205.96	208.5	208.19	203.95	206.49	210.14	204.65	209.95	205.35	206.96	206.3	210.41	208.26	205.95	212.98	204.97	207.23	203.74	214.28	211.08	205.96	206.26	203.89	205.19	207.99	216	211.59	209.89	209.34
204.19	208.55	209.88	216.3	209.8	196.94	208.79	205.89	206.41	207.71	204.53	213.23	213.83	209.1	212.39	209.27	205.63	212.58	210.99	208.33	203.79	207.78	208.08	211.92	212.99	217.48	210.31	204.63	213.51	210.08	208.74	209.6	208.7	209.28	211.29	211.05	206.43	209.33	212.73	207.86	206.68	210.69	212.98	200.89	208.16	210.79	207.91	207.61	216.41	213.99
193.33	186.8	192.13	187.39	183.37	194.97	199.3	192.92	191.69	195.89	193.64	195.37	192.12	198.44	187.71	194.26	194.56	190.19	195.03	196.35	192.67	192.87	190.65	186.64	189.53	194.02	197.07	194.62	188.5	199.27	192.94	190.81	191.56	190.97	193.78	192.17	189.43	188.26	192.96	189.14	194.75	191.98	187.58	190.56	196.14	190.69	193.15	202.48	193.76	195.61
219.14	223.16	217.59	219.33	215.48	224.04	216.68	216.92	215.82	213.13	217.92	213.16	217.94	211.98	216.58	219.66	218.45	215.44	216.32	218.23	221.42	218.84	217.4	218.4	217.98	216.99	220.77	220.46	215.79	212.85	216.7	211.33	222.56	226.31	216.99	221.84	218.72	223.11	215.33	218.19	215.01	217.68	223.85	214.69	220.87	218.96	218.9	213.72	218.25	216.22
210.14	212.37	205.3	200.84	208.49	206.81	204.74	201.46	200.2	205.83	205.38	208.48	207.3	210	200.14	203.01	201.8	207.53	210.39	201.1	208.99	208.73	203.1	206.48	201.84	199.44	203.98	208.07	198.61	205.22	207.52	209.03	206.77	197.73	203.31	206.83	199.3	205.35	202.88	200.79	204.96	202.57	203.31	211.61	208.23	205.86	214.3	202.2	203.54	207.03
213.87	212.04	214	211.73	206.61	212.37	207.76	210.93	213.96	214.62	213.79	208.87	213.34	209.72	210.95	211.69	209.15	212	210.68	213.11	212.63	203.7	203.69	209.08	206.56	209.27	213.23	221.3	207.51	216.34	213.95	212.15	213.18	208.12	211.44	215.39	211.6	207.23	211.08	208.31	206.84	214.35	207.11	213.76	215.74	210.65	210.49	207.3	210.15	208.62
216.08	210.4	217.99	212.08	208.74	216.35	210.15	209.42	216.39	209.46	211.64	210.71	216.41	215.61	213.07	210.57	211.72	211.74	214.78	210.2	209.84	210.31	213.19	211.95	217.03	208.91	215.34	211.43	217.56	215.15	211.88	205.74	215.31	217.72	218.42	215.06	215.96	217.2	214.61	218.15	215.37	209.64	213.62	205.77	217.13	209.01	210.87	213.69	212.3	213.38
203.07	204.9	206.92	204.05	214.74	200.93	209.29	204.22	204.91	206.8	202.92	204.36	209.55	202.51	209.93	201.1	202.47	208.3	199.84	204.18	206.07	207.12	200.81	208.42	200.3	205.85	211.21	202.67	205.81	204.31	206.27	204.84	201.81	205.61	206.38	204.15	196.73	207.43	206.88	204.06	204.77	201.32	199.15	207.96	201.9	200.57	200.54	204.76	198.63	206.12
210.99	211.42	210.1	213.94	204.01	209.1	210.32	210.37	208.7	206.71	206.49	204.08	204.45	210.33	206.59	205.61	206.88	200.95	209.15	212.21	208.68	211.36	204.38	198.21	205.91	206.29	206.86	203.81	211.14	205.65	208.63	205.81	208.56	209	215.15	204.79	204.44	207.55	207.23	214.98	204.63	211.04	207.64	205.62	209.43	202.43	210.06	207.66	206.64	205.54
210.56	208.46	208.72	207.67	213.08	203.38	205.73	207.06	210.92	211.54	208.81	206.55	211.28	211.06	217.19	206.04	206.91	205.9	208.28	209.63	216.66	211.55	207.42	199.11	208.04	208.97	201.78	212.71	210.99	213.62	204.33	206.2	209.99	200.85	209.11	213.49	205.73	201.61	207.17	207.94	206.23	208.72	213.96	207.41	203.87	212	207.15	202.43	203.34	212.26
198.03	198.48	202.31	200.42	197.44	203.35	203.49	199.73	208.48	209.63	202.51	198.69	210.3	207.33	205.1	198.42	206.82	204.76	207.38	207.87	200.71	198.11	201.3	202.02	203	198.13	203.28	195.81	205.94	205.56	206.54	201.52	200.52	198.58	197.82	203.54	204.45	204.14	201.88	199.84	206.36	202.44	204.88	210.54	205.21	199.06	206.45	202.74	201.32	203.61
211.02	213.36	212.36	211.18	213.49	208.11	209.14	210.74	206.74	211.56	211.27	213.6	212.31	208.67	211.18	207.03	209.05	212.24	211.09	211.35	210.65	216.5	208.97	209.19	201.89	204.45	208.73	212.28	212.02	208.38	212.37	203.41	205.9	208.43	202.47	210.23	214.7	203.89	205.72	211.83	213.57	212.76	208.8	211.07	212.6	204.51	205.57	208.34	204.86	207.78
221.08	219.58	213.47	210.22	215.31	216.47	218.09	213.87	213.82	216.25	220.65	212.35	215.19	217.79	221.87	215.55	221.9	222.78	219.33	215.83	216.73	219.68	221.01	221.67	220.01	220.74	213.22	221.53	214.45	219.84	214.5	217.59	217.52	220.13	218.69	216.34	219.63	212.98	213.44	215.29	221.65	219.62	216.36	214.42	215.33	214.83	221.33	211.65	215.45	215.27
205.08	213.15	210.24	205.47	212.49	209.58	209.83	206.34	207.54	208.32	210.66	211.34	210.22	209.82	206.23	211.57	212.83	209.33	207.53	209.92	210.86	210.64	206.13	210.46	209.37	207.96	205.46	209.85	208.92	208.68	201.07	202.47	206.69	210.39	206.31	208.78	214.87	210.5	205.16	207.97	211.86	211.84	208.36	207.35	204.35	217.54	211.93	211.75	207.71	206.44
202.19	216.2	216.71	211.13	216.07	212.93	213.15	216.11	211.28	211.26	212.98	217.75	209.09	212.93	216.6	218.67	204.62	213.78	212.3	213.33	211.31	217.02	220.04	211.71	218.47	214.49	214.07	219.75	205.16	219.79	217.14	216.01	215.83	208.58	214.52	219.71	209.47	216.07	209.51	213.9	210.3	213.94	213.56	212.98	214.54	206.68	213.79	211.3	216.52	216.16
205.96	206.28	202.93	214.32	207.12	211.46	206.96	201.67	208.76	201.92	207.58	212.79	211.61	205.82	202.53	209.19	210.98	210.03	201.8	208.56	204.99	205.12	205.98	202.39	208.94	205.6	206.49	211.82	212.77	203.29	211.22	210.82	205.4	209.12	208.52	220.16	205.46	206.73	205.97	203.6	211.37	209.5	209.99	207.42	199.11	202.3	207.03	209.27	210.48	205.15
207.85	213.72	215.15	206.56	206.9	211.31	210.73	208.82	210.53	208.37	217.75	206.41	206.56	209.25	215	209.56	214.38	215.12	204.54	212.84	207.16	208.19	211.13	211.54	210.14	203.03	213.86	205.16	204.24	222.36	212.67	211.31	213.09	214.91	211.84	212.28	209.7	211.44	216.45	209.5	207.29	213.76	206.8	213.46	214.51	215.48	213.53	209.46	207.44	211.5
193.07	198.23	197.39	195.01	196.49	196.57	196.46	196.65	202.92	196.34	190.05	195.05	193	192.57	202.46	200.4	193.12	197.57	197.97	195.9	192.37	196.13	199.33	191.13	192.37	195.28	198.81	194.85	203.45	196.22	201.92	197.78	191.96	193.83	192.2	197.48	194.2	194.5	201.92	203.56	197.4	197.57	198.58	192.96	203.11	199.7	193.95	198.88	192.43	191.33
202.58	210.7	198.17	213	208.05	207.55	192.94	203.71	213.14	202.85	206.02	205.21	202.39	199.52	202.68	207.07	209.76	208.95	208.08	207.47	199.82	202.61	203.9	205.93	205.25	202.85	201.63	205.83	208.63	206.93	200.78	201.18	199.27	209.55	201.51	205.1	201.42	201.48	202.82	209.45	196.62	208.55	207.13	209.01	199.41	209.23	209.66	208.13	213.75	204.76
219.27	216.16	213.76	214.47	217.48	218.24	218.03	210.88	220.05	207.16	217.73	217.66	215.37	216.25	219.35	219.15	224.4	212.2	214.91	222.38	218.34	213.99	218.52	222.41	210.82	216.73	218.87	221.72	217.41	216.93	212.39	215.77	214.9	217.49	219.49	222.12	221.04	214.4	218.12	218.27	218.12	215.67	217.32	215.96	215.42	216.5	216.32	218.34	216.47	214.47
210.28	209.1	212.35	200.59	204.4	210.2	214.77	205.08	206.56	213.59	203.92	201.16	205.78	209.42	206.79	208.53	209.97	210.99	199.83	210.82	210.61	205.3	211.63	209.69	210.21	206.66	205.97	205.51	208.17	208.54	209.56	204.72	204.98	205.63	209.47	204.76	198.75	214.38	204.25	210.29	205.42	204.25	208.39	208.07	204.9	204.8	208.38	209.78	208	220.33
208.58	211.1	205.06	204.74	212	213.85	212.46	202.97	215.07	216.02	203.03	211.1	207.19	204.83	208.12	212.95	206.13	206.96	206.67	210.6	211.47	215.58	211.2	208.83	215.59	215.46	209.56	213.43	210.63	212.71	209.38	204.86	210.78	206.17	209.26	206.48	212.63	208.43	205.88	209.98	209.82	204.12	206.99	202.79	205.1	209.94	201.16	202.5	209.43	209.4
211.94	206.58	212.05	210.64	209.89	204.31	209.89	209.43	205.89	214.54	211.84	209.1	212.53	207.2	213.62	211.47	206.56	206.66	208.13	208.62	213.3	210.5	206.73	206.47	213.49	210.82	205.45	207.11	205.72	209.09	209.2	212.03	214.47	207.28	208.97	208.91	205.02	207.22	207.08	211.4	210.84	204.38	209.17	212.53	206.28	209.75	211.3	213.39	207.43	209.5
212.24	211.92	206.36	211.83	207.99	197.98	206.22	210.91	210.65	204.66	207.33	209.02	204.17	212.36	205.25	204.19	202.2	209.67	207.1	209.09	207.49	214.36	214.36	206.14	205.46	208.29	211.58	211.62	213.95	203.09	208.03	205.11	214.27	210.2	206.38	204.96	203.66	211.99	207.7	209.36	206.31	203.2	207.66	207.86	212.95	209.78	212.72	207.46	203.66	208.77
187.15	189.12	194.05	199.19	191.59	195.84	187.55	196.53	199.61	197.42	198.86	188.82	193.49	192.82	195.35	195	194.18	195.8	193.45	190.82	199.42	194.76	196.96	196.92	191.41	192.09	194.22	187.85	195.81	195.88	190.7	199.4	197.21	197.15	192.92	191.88	195.35	196.12	194.36	192.18	196.7	196.64	195.4	194.23	196.55	195.97	198.33	192.14	198.81	194.84
197.08	197.56	204.02	198.16	196.38	201.87	196.72	200.7	201.4	196.64	200.98	198.59	206.99	203.47	197.45	204.66	201.57	201.08	196.97	197.87	196.86	203.94	202	197.07	202.83	195.8	200.46	199.92	200.79	204.24	195.79	198.18	198.86	201.64	199.11	201.48	205.9	201.21	201.71	195.37	197.41	196.08	203.53	201.79	195.64	201.19	199.95	204.15	208.19	198.62
203.41	205.73	206.42	200.4	202.78	201.42	205.64	198.03	199.05	211.59	199.72	211.91	206.3	203.35	202.79	200.55	208.33	197.52	200.2	204.2	201.34	203.18	199.18	205.51	202.88	200.42	199.1	204.1	206.73	208.61	201.07	207.01	204.3	200.82	196.17	194.95	199	213.5	208.23	205.17	201.54	200.99	202.73	203.03	193.74	207.19	205.21	210.73	198.48	200.81
213.36	210.16	210.26	203.17	210.79	202.77	215.61	207.31	208.64	206.69	212.05	214.95	209.68	207.57	205.84	214.9	208.43	212.63	208.34	206.42	212.46	206.08	206.95	207.18	213.81	211.46	205.91	214.21	207.75	209.98	206.44	207.47	209.1	207.27	210.21	208.93	212.13	205.04	212.93	205	200.68	206.38	199.48	208.52	201.23	206.02	209.86	210.84	208.08	205.63
216.07	218.06	220.34	220.39	215.61	211.81	220.8	220.68	219.14	219.54	216.62	218.56	216.31	220.48	213.59	221.09	220.13	214.02	220.88	214.39	219.69	217.88	215.51	210.6	217.26	213.95	219.41	215.55	214.18	218.22	215.84	213.45	220.69	214.43	214.39	214.26	213.02	210.28	218.65	216.69	219.68	215.87	209.29	214.72	218.54	217.56	212.38	218.12	212.75	220.54
207.76	207.74	210.88	206.37	208.06	209.31	212.99	205.6	207.38	211.96	208	215.69	208.79	209.24	206.97	211.19	212.13	207.13	209.77	206.16	210.49	208.58	207.76	206.38	206.25	206.19	209.34	211.63	210.8	213.55	210.98	210.97	212.37	207.19	213.98	209.46	208.84	211.97	213.69	212.97	204.1	206.44	208.25	211.26	200.76	212.34	204.98	204.69	211.19	208.67
210.57	212.38	212.37	210.57	205.35	209.88	209.54	214.24	211.58	209.63	207.08	208.94	214.35	217.25	212.54	211.13	209.75	206.85	209.85	204.97	209.67	207	208.83	207.63	207.25	201.27	209.4	202.81	212.4	206.03	211.28	208.6	209.98	211.64	203.4	201.66	202.31	208.38	207.94	194.88	211.39	204.8	216.35	210.85	207.68	207.51	212.27	208.39	215.39	206.94
204.42	209.05	209.39	198.95	206.73	203.47	198.57	199.6	203.99	206.87	207.37	201.12	201.25	210.28	202.07	201.53	208.03	199.68	205.55	200.76	203.53	210.54	207.79	197.15	204.94	206.81	206.74	203.06	214.8	202.41	204.11	203.13	198.65	209.4	200.4	202.51	200.32	203.22	199.71	202.96	202.73	205.01	205.79	206.83	204.62	205.16	198.58	204.46	212.82	204.6
212.24	212.8	206.41	215.65	215.22	211.07	212.88	216.22	206.95	215.47	211.66	205.2	208.77	210.38	209.19	215.41	212.9	214.47	215.08	211.19	216.03	211.02	208.26	214.27	216.65	207.82	210.65	220.98	214.3	209.5	210.62	215.55	216.41	218.83	219.21	206.07	214.7	219.01	211.14	216.13	207.29	215.66	217.1	220.66	218.97	213.81	206.01	211.7	216.13	214.55
206.09	211.72	205.53	208.23	206.97	201.5	210.58	206.57	209.84	205.58	201.38	203.61	207.36	207	202.22	206.34	204.27	202.33	206.44	208.56	205.68	203.62	202	205.22	204.1	200.56	206.96	208.25	209.84	207.03	199.08	203.42	203.25	207.26	211.15	207.57	206.51	208.99	206.38	207.45	210.66	215.54	205.82	212.69	207.18	204.72	209.54	208.32	204.83	202.23
203.58	202.5	203.55	214.93	208.17	204.19	207.14	209.35	198.74	210.03	210.35	206.3	204.71	206.32	208.31	211.1	202.23	207.9	202.05	206.45	206.2	205.79	209.51	199.15	204.56	207.19	213.16	205.55	204.48	214.73	209.77	206.43	206.4	208.15	204.99	209.63	208.54	199.25	205.99	205.61	204.51	206.42	208.71	206.28	209.76	209.77	211.14	209.22	205.33	205.79
206.19	208.12	209.93	207.17	209.11	206.96	208.92	210.03	203.9	209.3	205.69	205.87	205.61	206.62	208.52	209.61	207.94	211.52	207.59	209.19	205.39	208.93	207.84	206.68	203.98	205.14	208.32	211.41	207.79	207.22	211.55	206.57	212.99	205.92	209.95	207.46	203.47	202.61	208.38	211.27	205.32	202.69	208.05	205.76	207.25	207.02	208.4	205.92	210.56	204.33
218.5	215.18	217.29	210.27	220.41	216.27	209.63	216.54	214.16	211.49	216.39	216.14	212.92	220.92	212.49	218.49	216.88	216.17	212.33	220.62	222.51	223.3	215.01	215.48	214.62	222.22	221.25	218.74	211.98	221.55	220.09	218.62	214	220.57	217.5	218.39	213	223.22	217.34	220.68	217.35	219.88	215.26	216.09	222.64	208.81	219.46	218.34	217.28	210.5
206.61	207.41	202.63	207.88	205.89	207.81	206.4	205.96	203.22	205.61	200.26	204.88	207.98	204.91	204.61	208.8	205.36	210.63	203.8	210.15	216.86	209.83	204.2	208.22	206.17	206.01	207.84	209.13	210.18	204.68	214.16	211.2	205.01	199.81	207.11	201.61	205.5	208.47	212.03	208.33	204.96	210.78	208.96	206.49	208.42	207.93	213.47	209.4	204.01	207.66
206.11	199.63	200.77	207.42	207.48	209.08	207.45	205.61	209.4	204.79	206.44	205.14	206.3	204.21	201.95	207.83	211.44	206.68	215.71	200.17	214.41	211.37	208.64	204.59	214.85	207	212	209.61	206.48	210.59	212.19	205.5	204.38	209.15	208.82	205.9	206.64	204.34	203.87	208.82	207.16	202.11	203.68	205.42	210.51	207.1	203.1	211.63	210.42	205.74
211.61	211.25	212.77	214.52	217.67	211.97	208.09	210.47	215.32	205.92	215.49	210.37	212.09	210.11	214.81	211.3	217.67	212.13	213.86	210.4	213.16	210.98	213.76	217.3	206.59	214.51	209.07	209.68	217.27	213.55	207.74	205.88	212.09	213.43	211.26	211.24	212.91	215.89	207.89	215.21	210.63	211.93	217.78	208.6	218.38	215	212.65	211.9	210.79	208.59
214.23	205.65	204.88	206.37	204.1	207.92	206.48	205.98	210.9	205.7	211.42	207.45	209.78	208.82	206.51	207.74	205.63	206.4	202.81	202.63	207.79	206.59	201.2	212.67	206.2	204.31	210.84	211.88	203.51	207.75	208.04	206.86	202.1	210.14	202.08	208.57	204.1	205.5	209.76	212.06	207.77	209.64	209.31	204.78	207.59	209.98	207.95	202.23	208.68	210.01
211.84	207.43	204.44	208.74	209.1	211.39	210.37	206.59	207.14	211.3	201.23	210.64	209.19	217.41	212.57	205.3	212.43	204.81	209.22	207.28	213.92	208.11	208.07	207.76	210.29	213.37	210.12	210.45	213.67	210.83	207.42	207.13	207.68	209.42	210.6	211.41	205.23	206.45	213.52	205.67	207.38	207.57	206.84	212.1	205.21	214.57	207.58	203.67	205.99	209.46
213.6	219.06	213.81	219.89	220.49	218.61	219.33	215.28	219.27	225.9	215.03	220.7	215.93	213.81	215.5	220.58	214.06	216.29	216.2	218.65	211	210.49	215.75	217.97	223	220.96	219.57	223.3	216.75	216.33	214.35	218.95	211.93	222.62	221.06	224.8	222.2	215.21	217.14	214.05	220	214.26	211.04	209.17	217.47	221.23	220.6	214.39	215.41	216.9
200.94	203.01	200.33	201.16	202.33	203.15	194.25	206.68	198.64	202.42	200.41	197.45	196.48	200.99	200.29	194.63	205.23	195.99	198.22	195.1	199.63	199.01	205.78	198.58	201.96	203.83	200.05	201.97	192.79	204.6	200.17	203.19	198.61	196.06	198.47	197.63	196.24	203.7	193.26	199.6	198.3	194.75	189.47	198.55	202.53	198.49	199.84	201.49	198.55	204.38
225.55	222.61	217.39	216.28	218.01	216.42	211.56	213.19	215.43	219	220.74	216.23	217.84	221.07	213.74	216.64	218.53	217.7	221.54	215.52	218.35	224.49	213.12	223.71	216.96	215.7	218.56	215.73	217.6	218.3	210.75	215.47	223.2	212.43	215.14	219.47	216.91	214.67	222.35	222.06	221.58	216.14	220.49	219.84	217.08	213.88	224.38	215.56	226.3	223.83
209.22	203.61	206.19	206.54	207.41	205.52	201.7	208.11	207.37	213.11	201.82	207.93	208.83	207.19	203.47	202.08	203.76	209.14	204.3	209.56	204.98	208.45	203.56	202.21	206.88	207.53	210.27	211.54	203.52	206.97	209.7	204.72	200.16	201.4	207.11	203.65	212.47	212.96	210.58	207.49	203.28	199.39	209.25	204.82	205.77	208.17	204.79	210.44	210.96	206.78
213.92	211.15	219.02	214.37	217.86	218.21	212.74	208.05	206.92	214.43	216.49	207.54	208.27	208.43	210.1	211.58	211.66	215.68	219.86	212.62	212.11	207.72	204.53	215.67	206.93	206.43	210.09	210.18	208.4	213.07	208.52	212.94	210.55	212.79	216.12	206.55	212.18	212.89	207.51	210.27	211.39	213.91	219.24	213.86	215.97	217.12	214.15	216.34	205.84	211
199.75	209.18	208.34	210.38	207.56	203.58	214	214.56	198.24	210.14	207.16	210.94	206.71	203.28	207.59	206.6	212.43	209.96	203.88	208.86	208.52	207.05	205	210.28	212.84	212.34	209.25	201.84	205.42	209.99	208.11	203.62	206.54	205.98	205.26	214.28	202.21	203.77	205.11	205.94	204.05	206.94	208.96	206.74	211.5	213.82	205.57	203.7	210.33	208.72
206.53	202.84	199.94	202.88	208.42	200.35	202.74	200.91	212.77	198.23	205.65	208.71	207.58	207.33	204.93	201.66	207	211.46	201.66	202.08	203.76	199.17	198.66	210.96	205.11	207.58	203.05	203.98	203	207.45	210.48	201.99	210.31	211.27	200.48	208.09	200.28	200.85	208.42	199.11	207.02	210.27	210.5	212.24	198.33	208.13	210.18	208.67	208.32	206.78
204.15	205.42	207.73	205.56	203.74	207.23	207.91	207.17	206.67	204.35	207.81	199.55	207.65	208.92	206.52	201.55	204.04	208.61	208.26	208.29	208.59	207.43	201.71	206.53	200.83	200.47	211.56	197.2	202.32	207.51	204.11	204.28	201.2	200.42	200.58	209.7	208.07	205.43	201.77	202.84	200.95	207.16	205.58	203.4	201.14	206.28	207.29	200.68	199.62	202.08
208	209.57	216.22	205.21	205.64	203.97	210.23	207.14	210.53	215.31	210.15	203.24	212.56	204.23	208.89	204.54	207.72	205.08	204.27	213.34	211.17	206.28	205.42	207.67	208.77	207.69	207.75	209.57	209.5	205.1	205.67	211.73	204.17	207.57	200.96	207.25	211.41	208.6	205.97	207.39	211.51	206.22	211.69	216.03	212.7	213.84	202.11	211.49	210.46	215.48
212.98	214.19	217.75	217.22	218.33	210.48	215.75	210.52	212.3	215.4	208.82	212.51	210.42	210.79	210.24	211.57	215.54	211.12	207.89	209.33	210.07	210.18	213.57	214.22	211.22	212.13	213.39	212.9	222.61	209.52	213.77	212.97	207.58	208.5	212.92	213.79	212.55	211.68	217.16	213.32	213.27	208.35	217.32	216.76	214.85	209.33	206.23	216.58	213.82	218.56
209.37	203.43	205.31	210.69	207.4	212.25	208.16	204.51	200.58	204.57	208.11	208.96	206.13	207.19	201.27	197.21	206.17	209.59	204.64	205.6	201.5	205.01	203.31	207.05	205.8	212.15	203.61	201.79	203.56	207.32	208.65	200.34	209.85	205.22	207.02	202.53	209.85	202.94	203.09	210.58	205.41	209.36	216.02	213.37	203.39	209.14	210.17	207.97	213.64	202.98
221.59	212.7	218.43	217.66	214.13	214.75	217.92	219.25	212.26	211.25	217.66	217.05	217.18	217.35	214.43	217.44	218.26	209.81	223.25	216.29	221.53	212.83	217.94	222.6	219.81	216.68	216.56	213.81	215	217.3	211.07	214.65	219.79	219.07	217.96	211.71	220.16	208.74	219.64	222.04	222.81	218.95	208.1	214.38	221.51	223.74	216.16	216.99	207.04	223.55
201.95	204.97	209.06	203.62	204.53	205.38	208.92	202.54	202.55	196.61	201.24	201.15	204.07	199.37	200.76	201.94	201.54	203.99	195.07	205.27	205.18	211.02	205.87	209.67	195.53	201.94	195.26	210.76	206.71	202.17	205.11	201.76	210.75	206.38	201.63	205.24	203.76	198.97	201.62	198.05	205.12	199.31	202.06	208.99	200.17	202.91	203.57	207.42	205.95	210.26
206.99	204.7	200.65	200.2	202.78	207.68	203.59	205.11	204.32	207.91	195.73	200.86	209.51	206.9	206.81	204.5	210.07	203.02	202.62	204.34	201.6	205.89	206.32	201.55	204.6	213.53	200.75	203.09	205.55	205.48	205.97	198.08	200.15	200.51	201.27	203.29	204.95	201.18	200.07	212.15	205.13	203.09	203.06	206.36	206.75	200.65	206.62	210.71	213.17	206.44
204.14	210.12	213.59	211.76	205.37	201.31	204.75	208.8	202.78	221.29	213.83	211.13	205.62	205.44	211.61	205.51	206.12	212.01	202	205.82	214.43	215.28	200.4	215.7	210.37	206.83	207.28	208.37	208.22	205.34	207.87	206.81	210.78	207.81	207.03	211.98	207.7	210.64	203.41	210.57	214.43	206.5	199.25	208.78	203.01	208.87	207.21	207.1	203.73	208.69
205.36	213.51	206.87	207.24	203.79	205.42	207.45	202.17	207.74	205.16	207.37	209.35	206.14	208.71	204	208.24	204.77	210.3	206.28	208.25	203.92	207.25	206.33	206.46	215.77	208.48	207.56	204.33	205.17	210.36	207.51	211.54	212.72	207.48	208.18	206.94	205.35	207.88	202.64	205.47	204.02	208.06	205.75	201.33	203.66	209.65	211.38	203.35	202.15	204.17
199.13	200.35	197.99	199.72	190.15	192.37	191.83	196.23	197.4	193.61	192.6	193.83	199.01	188.15	195.01	188.82	191.95	196.27	191.65	197.67	198.41	197.61	187.67	197.61	195.86	187.4	201.12	192.6	190.31	198.48	188.03	205.27	195.02	198.16	194.84	193.98	188.1	197.69	192.16	196.16	194.5	193.44	195.32	193.57	192.28	198.67	188.29	195.29	192.16	204.13
200.31	201.23	202.58	200.15	202.59	199.2	203.74	201.79	203.38	201.2	204.5	194	201.21	203.63	201.21	201.49	199.41	201.2	202.9	200.82	205.71	198.74	199.13	197.78	201.99	204.57	200.01	199.64	203.22	204.76	201.15	202.72	198.56	201.13	200.1	196.59	197.26	200.94	197.77	198.42	201.22	201.37	197.7	203.32	203.59	197.87	202.46	193.3	204.57	201.03
207.93	206.86	212.09	207.57	207.36	211.7	200.33	206.4	209.39	207.66	208.76	208.52	203.74	217.91	210.15	208.94	216.56	211.14	213.79	209.2	208.49	213.28	207.94	210.31	210.97	208.7	198.37	214.6	212.75	205.65	205.21	208.03	209.87	208.13	211.06	208.52	203.41	211.46	210.19	201.09	209.4	208.31	210.35	210.62	209.91	208.21	203.33	201.51	207.27	213.94
203.56	211.98	209.12	205.79	210.86	213.69	213.23	210.42	206.28	209.97	205.89	212.19	209.59	210.79	212.84	208.92	204.02	210.18	215.54	214.92	214.57	214.68	208.65	210.29	213.32	207.64	209.71	204.97	215.94	210.74	213.72	208.5	214.22	211.34	208.82	217	211.15	212.27	204.5	212.81	217.59	215.42	206.4	205.03	213.35	213.38	214.62	218.85	214.02	208.65
204.73	207.45	209.97	200.22	205.87	205.37	206.41	209.33	201.61	204.75	205.66	203.28	212.31	204.34	203.26	212.19	201.13	198.56	206.85	198.98	204.78	204.5	207.27	203.29	205.7	200.64	204.75	210.55	200.16	204.45	213.63	206.72	206.1	202.27	202.24	202.7	211.18	204.33	207.28	209.77	202.39	207.04	208.17	204.79	205.53	199.92	203.43	208.46	206.46	209.86
209.63	202.2	212.27	197.07	202.12	206.31	209.1	198.01	198.84	205.45	207.01	206.92	203.44	211.27	198.09	200.35	207.19	207.61	207.56	204.78	204.5	204.19	201.99	203.15	205.58	208.91	202.59	204	203.41	204.47	199.96	204.45	208.97	206.5	208.79	201.1	201.76	204.29	201.67	203.32	205.6	205.8	204.68	202.83	197.17	202.56	205.82	207.44	208.82	201.46
205.39	205.09	212.42	211.87	208.59	211.43	207.64	212.24	211.22	210.48	210.73	206.02	207.61	208.28	214.25	208.68	205.25	214.56	207.06	209.14	210.97	205.23	206.98	211.44	207.95	196.45	203.1	206.74	203.97	213.38	207.26	209.65	208.18	210.99	203.49	208.15	206.74	203.61	212.03	206.71	210.6	209.17	208.53	212.79	208.88	206.11	215.6	207.98	209.35	208.46
214.06	210.75	214.84	217.42	205.95	215.59	211.55	215.56	217.23	211.68	216.19	211.62	209.39	212.03	212.63	210.32	209.92	210.41	211.07	213.39	216.76	214.05	212.56	207.59	214.93	212.64	209.91	212.14	213.19	214.09	216.39	209.34	211.08	206.73	214.72	207.37	210.28	212.84	214.39	217.24	205.43	215.4	208.48	213.23	208.78	217.53	211.9	218.58	210.64	213.39
215.31	211.25	214.21	215.39	212.14	218.05	212.1	208.63	218	212.43	214.81	209.2	215	211.97	211.13	213.13	217.21	212.11	213.32	212.86	208.97	213.7	217.96	208.32	202.47	205.09	213.15	208.97	210.62	214.51	203.14	206.84	214.69	212.92	211.25	211.15	215.91	207.74	209.99	213.43	217.21	211.73	212.39	214.59	207.84	215.58	212.75	211.05	209.08	212.79
213.29	216.36	212.35	217.54	216.52	216.15	216.07	213.59	206.72	214.16	215.24	215.09	215.6	210.76	215.49	211.79	205.97	212.92	204.47	214.68	210.95	212.54	216.03	212.42	208.27	214	219.01	208.13	217.87	213.81	214.72	215.11	204.7	214.52	216.59	215.6	205.12	211.16	213.63	213.99	220.6	216.7	212.25	216.22	215.94	215.98	212.3	212.56	214.23	216.3
201.13	200.98	199.96	202.39	205.38	208.13	205.05	204.84	204.77	198.82	202.31	195.35	208.27	208.02	201.57	201.91	204.51	208.49	202.22	205.19	206.28	198.85	208.14	199.45	203.35	198.46	206.49	204.23	197.72	201.2	201.84	210.41	205.11	198.94	201.28	198.01	206.93	204.22	201.25	199.32	202.51	209.15	201.5	200.35	200.83	202.63	208.47	199.8	198.48	200.77
208.05	208.63	213.05	217.44	211.48	216.08	211.5	211.89	213.43	209.85	206.52	214.29	212.88	217	220.86	214.08	211.95	215.19	215.13	213.49	210.65	217.94	218.08	212.85	208.34	214.71	215.17	212.34	211.79	209.57	212.47	212.74	214.68	215.91	213.13	211.66	209.01	211.25	208.29	212.12	218.32	210.6	210.68	208.61	208.21	214.56	209.83	206.91	215.86	211.9
218.38	218.8	215.8	217.52	221.17	218.77	215.75	216.61	214.77	218.6	220.73	216.72	217.3	215.74	222.01	215.61	214.36	216.11	220.18	221.38	213.27	216.3	218.6	222.4	218.49	212.11	218.38	212.12	216.68	215.96	213.09	218.3	218.69	215.25	217.39	216.03	224.49	219.08	226.01	217.99	214.04	219.78	215.76	211.13	209.52	227.63	210.16	216.21	212.77	214.86
217.43	207	203.65	200.09	208.72	210.8	216.52	211.68	204.82	217.22	208.28	208.63	211.89	203.47	212.71	207.08	199.5	203.97	208.75	211.12	205.25	212.14	211.07	203.16	204.12	207.09	205.36	209.55	207.66	209.5	211.48	205.25	213.14	199.9	204.43	204.42	203.69	206.17	211.16	211.53	213.88	206.5	208.11	209.19	211.74	207.95	202.59	204.83	207.57	208.05
206.32	202.5	199.32	204.27	206	209.73	199.17	205.44	206.99	202.56	198.8	199.84	203.55	204.76	204.39	200.58	201.6	209.58	203.52	204.84	204.86	206.1	201.81	201.39	205.58	202.31	201.49	203.8	200.54	204.39	209.92	202.83	202.79	208.64	201.52	211.4	194.28	202.08	203.21	199.42	209.01	201.61	202.34	199.23	208.02	203.04	196.64	205.46	207.3	203.55
216.11	221.02	215.82	211.85	211.82	216.42	220.61	219.58	218.01	221.84	224	227.08	219.09	217.36	214.89	217.36	224.39	220.47	221.14	221.22	220.01	214.47	220.07	215.89	218.68	218.61	213.36	218.73	214.73	219.91	218.31	216.5	213.7	215.91	215.22	215.78	218.82	219.07	217.78	217.73	216.58	212.71	215.47	218.24	223.93	212.76	215.83	218.53	214.42	222.65
205.27	197.07	199.51	196.94	200.49	198.76	192.38	195.84	199.51	193.86	204.79	202.21	199.99	200.52	196.11	200.36	193.36	201.23	197.14	192.74	192.18	202.17	196.88	201.17	202.23	194.42	196.02	199.62	195	195.74	197.67	194.5	199.33	192.25	203.81	199.23	197.27	206.8	196.54	202.25	197.91	198.96	202.77	201.04	198.61	206.65	197.07	199.49	195.86	198.9
204.84	198.99	205.53	208.67	203.62	198.42	201.97	198.41	201.68	199.19	207.53	200.01	201.13	207.16	202.6	198.92	204.74	204.75	204.36	207.45	203.68	197.63	201.47	206.27	200.54	204.94	200.67	199.56	199.3	201.26	202.12	197.92	203.76	202.33	206.59	201.91	203.92	205.95	207.93	209.1	207.34	203.58	207.75	204.47	210.51	206.3	196.67	201.76	198.08	195.53
218.88	219.05	218.97	215.25	222.92	208.69	217.34	215.35	217.69	222.06	218.62	220.47	218.03	219.78	218.81	213.44	219.4	217.53	220.17	213.47	214.64	221.5	216.63	219.14	215.13	208.58	212.73	218.3	219.62	218.69	225.09	215.26	220.1	216.85	213.48	221.67	211.98	222.95	218.42	213.38	217.96	220.48	218.94	224.26	215.4	217.97	212.4	215.66	211.48	214.2
202.25	205.42	213.79	208.04	213.27	203	204.76	206.25	208.83	209.38	208.24	205.87	207.64	208.16	210.26	201.95	206.46	202.87	210.4	211.59	200.92	209.47	208.65	206.99	204.44	206.79	205.08	209.43	207.66	215.32	209.6	214.16	204.26	206.76	203.02	205.72	205.03	208.9	212.38	209.01	205.32	209.45	211.34	207.44	216	206.12	206.69	206.67	210.47	207.26
204.44	209.86	197.32	206.9	196.37	205.73	201.88	199.89	196.99	204.82	199.47	204.01	198.2	205.21	207.03	201.76	206.63	199.02	204.43	199.85	202.82	202.98	203.23	200.89	208.15	202.41	206.16	205.08	203.34	203.29	206.01	198.52	207.07	194.98	201.1	202.52	203.85	199.08	205.83	200.33	197.82	203.18	202.17	192.69	209.07	204.54	206.94	207.4	201.6	202.53
205.53	208.37	201.65	199.8	212.73	201.29	202.64	199.19	201.78	201.43	207.69	205.93	207.84	205.65	201.91	203.33	201.93	209.94	195.86	205.51	204.2	206.91	208.23	202.08	211.7	201.13	204.45	201.25	203.33	200.7	200.06	199.22	201.57	204.62	197.35	204.79	199.45	206.08	206.75	200.45	204.13	206.79	203.83	197.3	205.95	198.57	193.56	200.04	200.56	203.63
217.46	213.26	212.14	213.26	218.74	215.8	213.3	214.91	216.98	218.74	218.86	215.12	214.82	212.47	214.49	209.49	217.29	223.48	208.05	208.63	218.48	214.36	208.95	210.74	215.96	207.56	215.45	208.55	211.74	212.04	213.44	209.06	216.71	213.79	217.52	216.92	217.58	212.98	212.95	211.33	219.82	209.98	209.89	201.55	214.37	213.95	204.08	214.04	210.2	217.19
208.5	206.67	206.57	209.24	207.35	216.5	202.82	208.08	205.7	207.89	208.76	206.63	207.67	205.41	208.76	210.08	209.47	204.07	207.57	213.32	208.08	210.26	210.96	205.85	205.01	206.32	213.1	210.19	211.56	205.98	204.85	208.51	203.55	202.29	210.17	212.9	211.33	209.8	204.15	206.05	204.06	204.74	214.21	208.13	213.29	215.04	208.55	212.37	212.53	205.65
196.71	201.53	205.28	203	204.35	204.47	203.02	204.84	207.91	206.67	205.2	205.31	200.27	206.75	201.1	206.71	199.97	210.95	198.94	199.58	210.76	203.32	202.34	204.2	210.08	203.35	212.72	205.02	205.66	198.42	201.65	206.36	199.06	206.11	204.06	204.63	203.39	199.3	204.14	205.91	198.3	213.2	203	198.43	203.42	202.26	203.46	201.66	205.94	202.4
197.85	202.58	203.24	205.39	208.21	201.03	204.54	206.75	205.67	204.49	199.51	207.57	203.12	198.6	204.43	210.87	206.24	203.7	200.99	201.67	200.4	200.02	204.1	209.69	206.31	199.39	206.12	203.84	203.05	208	203.56	207.74	204.72	201.43	202.78	208.59	202.77	205.2	204.92	201.19	204.82	208.09	200.85	210.08	208.05	201.21	201.12	205.27	205.14	201.68
220.96	218.94	216.68	215.98	215.33	207.23	218.93	218.4	217.34	216.32	218.25	217.44	215.47	215.55	219.76	210.74	215.88	214.85	210.92	213.28	225.15	217.55	220.63	224.98	215.69	217.87	213.09	213.87	213.26	216.37	212.18	218.69	220.35	212.25	214.86	211.17	211.31	215.54	220.65	209.64	210.22	217.86	216.46	214.66	218.83	213.95	212.77	216.01	215.73	211.38
207.58	207.41	214.3	210.45	211.12	206.11	201.08	210.62	213.34	212.32	213.86	208	208.94	207.53	201.96	212.78	213.68	214.68	210.41	216.04	207.72	212.01	207.14	207.21	205.02	205.89	210.44	208.64	207.76	209.13	208.26	207.62	211.51	206.24	216.83	206.47	202.02	210.81	209.25	200.7	211.28	216.17	209.97	210.26	208.21	209.57	200.18	205.71	205.63	212.83
220.88	224.15	224.08	217.97	213.41	215.78	220.06	215.18	214.7	217.5	215.04	219.44	217.93	216.06	220.05	216.86	214.37	219.07	218.87	219.91	220.56	221.06	212.34	216.85	212.66	222.02	222.34	214.46	219.38	215.69	219.05	217.12	217.32	217.13	221.9	212.34	222.72	218.81	218.6	221.91	216.44	221.32	212.96	224.52	218.07	218	218.65	216.34	212.81	217.71
202	207.01	204.06	213.91	200.16	204.3	210.64	204.74	208.91	206.29	205.66	210.32	206.25	204.5	207.2	200.92	203.69	198.59	204.01	204.73	204.14	202.76	202.58	205.5	199.02	206.5	203.14	201.24	204.96	205.09	197.89	200.69	210.36	204.45	203	201.72	204.11	202.08	202.76	205.34	211.61	207.46	198.81	199.75	205.26	195.58	205.32	203.32	207.59	206.28
203.07	202.65	203.24	203.98	199.83	200.33	200.83	200.73	208.12	201.8	199.9	204.07	201.05	200.09	205.83	208.99	201.2	200.53	201.66	200.84	208.04	205.32	204.61	203.04	205.58	198.96	202.92	199.33	196.39	200.18	200.42	204.77	197.59	211.08	199.33	203.46	198.91	208.92	206.57	204.35	202.36	204.23	205.19	205.43	201.84	207.35	201.2	203.71	200.37	204.18
207.66	200.66	200.97	203.17	197.58	206.97	208.14	202.55	207.01	201.01	205.28	198.28	209.25	197.59	198.99	197.37	210.31	203.49	210.07	200.78	204.61	210.17	199.78	201.91	204.19	199.45	217.05	202.92	210.71	208.41	204.62	203.68	207.65	203.23	204.71	206.05	208.87	213.07	209.33	203.45	203.01	207.83	206.01	204.36	203.39	205.04	206.24	213.52	199.15	201.22
224.43	217.35	216.39	218.53	220.25	211.81	225.02	212.54	218.85	226.15	216.8	206.67	216.19	218.86	217.99	223.73	218.82	215.3	209.97	218.73	215.16	220.04	213.12	218.81	223.11	219.89	214.26	217.62	211.89	216.21	221.4	219.52	225.68	217.2	213.92	220.34	214.37	214.31	212.55	214.75	216.75	218.71	222.26	212.31	215.77	213.76	215.33	216.27	212.22	221.37
201.31	202.25	201.23	201.97	199.15	205.73	202.45	204.8	200.91	205.08	201.69	202.14	211.51	207.99	195	204.27	203.35	203.69	205.57	204.82	208.18	204.8	210.1	203.63	196.53	199.72	201.97	196.35	205.05	206.68	199.17	198.55	199.6	201.13	198.97	199.22	207.27	200.89	206.74	201.87	211.59	206.71	197.74	204.45	208.13	200.34	210.96	199.87	209.52	202.88
215.5	205.86	220.39	216.43	214.5	210.71	211.66	209.37	210.42	211.81	209.16	213.6	209.44	206.55	214.91	209.52	212.96	207.74	212.98	214.3	212.71	205.73	209.86	214.97	211.64	218.66	212.42	212.25	211.3	213.69	212.63	210.77	207.91	209.16	207.91	214.95	206.38	217.51	214.62	209.98	214.85	209.23	212.2	214.12	213.83	213.43	210.4	215.3	204.32	208.27
209.53	206.31	209.5	208.2	199.9	209.68	205.37	203.85	214.42	199.52	208.33	213.84	205.15	207.78	217.68	212.01	210.66	202.51	210.58	207.82	214.99	205.49	201.67	207.98	209.37	207.13	205.95	210.86	207.56	211.11	203.53	206.78	207.72	207.63	212.98	201.67	210.97	207.23	207.44	204.01	202.03	207.28	208.5	211.23	212.6	206.77	201.95	206.3	209.85	210.11
218.61	209.22	206.64	208.41	206.86	212.41	208	209.51	207.35	207.65	205.12	211.4	214.93	210.41	212.25	209.99	206.52	207.88	208.1	204.9	212.81	211.85	211.03	205.35	209.13	207.74	205.69	214.69	207.8	205.03	209.48	209.56	205.11	211.45	203.96	209.23	208	218.08	208.95	204.99	209.29	207.16	207.7	205.97	205.93	216.09	215.64	198.27	206.11	209.69
206.38	217.59	209.15	211.75	211.56	206.01	210.73	204.98	212.14	207	204.39	206	207.74	207.35	205.09	205.72	206.72	211.09	211.1	210.6	215.56	215.64	212.87	207.56	209.87	207.89	209.74	206.83	203.4	209.91	205.72	204.35	208.06	212.4	207.04	215.46	209.46	211.89	214.17	202.74	209.96	209.32	208.53	207.67	213.85	208.4	211.1	210.51	215.44	211.93
204.72	208.01	201.01	205.01	204.84	199.18	203.67	201.06	203.03	203.45	206.24	208.73	201.23	204.87	205.19	210.1	207.76	209.82	201.87	199.64	201.95	199.84	204.55	204.46	206.44	200.53	207.65	208.6	196.53	202.24	207.44	198.55	205.65	213.74	203.21	199.83	199.91	205.7	202.27	204.11	205.31	202	209.68	204.79	210.46	207.44	204.72	206.31	206.22	204.14
210.57	206.57	209.07	209.89	207.59	203.06	203.93	213.38	207.74	208.94	202.71	210.62	210.67	207.02	210.58	206.24	205.26	203.68	204.37	204.14	209.9	206.99	207.23	202.89	201.38	209.55	208.47	211.8	207.44	209.43	204.46	203.36	206	206.85	207.1	208.6	211.81	208.52	207.5	207.13	206.95	206.14	206.08	209.79	202.1	210.78	207.58	212.58	217.92	210.14
209.12	208.99	215.25	213.7	213.2	205.42	212.16	207.06	218.09	211.78	204.63	213.28	211.14	209.36	213.72	211.74	214.86	209.89	214.14	215.37	211.22	218.79	211	214.08	209.48	209.35	212.35	216.03	213.47	215.66	212.63	211.89	214.04	212.26	213.24	217.04	214.4	215.87	215.94	212.53	211.08	213.06	212.4	209.1	216.3	211.85	205.54	212.33	205.94	215.95
201.04	202.21	194.89	203.98	201.47	199.3	202.72	201.61	200.6	196.06	205.43	201.84	199.17	197.8	192.15	204.83	203.72	203.55	200.53	200.76	206.35	202.47	202.82	206.67	207.84	197.12	201.71	204.89	200.42	209.93	204.93	204.53	195.92	201.4	201.16	201.87	204.26	201.12	192.75	200.35	202.58	200.82	197.63	199.79	200.56	205.53	199.71	202.65	208.6	201.7
211.52	207.23	215.52	204.49	211.25	206.14	208.12	210.39	211.77	208.9	212.92	210.81	213.7	207.65	208.05	206.18	205.09	203.09	212.32	208.31	211.4	210.06	209	208.71	210.49	209.7	213.62	206.46	213.52	209.28	200.19	210.34	210.55	206.92	210.44	209.05	205.29	212.54	202.25	210.29	208.34	214.29	209.59	214.5	210.23	204.31	208.27	214.89	208.65	206.86
205.69	202.29	208.96	205.19	213.36	208.81	213.43	207.59	211.08	207.73	212.11	206.62	206.79	205.53	212.49	208.22	212.66	210.92	213.61	209.78	212.55	210.01	216.32	214.47	201.65	208.7	203.79	207.55	209.95	207.91	203.51	208.96	208.17	207.06	207.5	207.08	210.54	208.16	212.75	201.39	210.92	210.96	204.01	207.32	211.32	207.36	211.99	209.18	210.76	209.24
205.87	198.43	200.69	205.13	207.67	204.2	207.4	202.36	199.09	199.03	206.14	207.7	201.16	199.33	207.71	207.15	203.08	208.01	207.28	200.36	207.87	202.71	206.7	204.23	203.54	207.98	205.78	201.1	201.74	205.93	206.26	203.3	203.69	201.29	202.19	200.39	209.22	206.03	198.92	200.36	199.9	205.05	208.73	198.74	206.31	212.25	204.95	198.11	202.23	203.25
202.27	203.41	203.43	203.82	204.41	202.77	204.31	197.85	206.88	205	205.1	206.26	201.75	201.19	202.2	207.63	211.12	206.12	210.41	205.63	199.54	208.48	197.64	201.61	201.51	208.55	207.79	211.28	210.75	200.29	209.69	204.31	206.96	213.6	203.91	207.51	205.48	205.04	198.64	210.74	201.93	205.41	202.27	207.5	202.61	198.81	205.5	203.3	202.91	201.96
209.95	209.52	198.8	210.23	209.78	207.81	211.35	203.86	208.41	208.47	212.38	214.01	208.84	207.74	213.33	217.77	210.63	208.69	205.17	212.65	203.26	205.16	206.56	210.55	212.64	207.62	204.63	205.76	207.46	200.5	211.42	206.65	206.82	206.07	205.55	201.25	200.25	208.95	209.21	207.24	205.32	207.9	207.01	209.58	212.26	207.77	214.12	212.46	208.47	211.55
207.09	212.39	202.83	202.16	199.22	209.55	196.98	203.84	201.44	204.11	196.27	204.89	195.9	206.68	200.26	198.72	206.48	199.76	203.79	202.66	204.36	206.67	200.32	206.8	194.16	195.51	201.22	206.77	198.6	206.87	211.43	204.3	201.83	201.02	202.56	203.57	200.34	204.09	201.86	199.62	202.78	205.98	196.62	204.37	201.51	200.25	197.29	207.51	201.68	207.78
206.49	210.81	205.65	207.05	210.21	203.89	209.39	210.16	205.04	208.97	209.1	200.95	209.22	201.28	207.7	208.12	206.74	208.03	203.63	210.19	198.28	210.32	211.16	209.81	208.24	204.77	213.01	200.08	204.85	207.21	209.89	207.45	209.43	210.59	200.12	207.54	210.35	205.27	210.93	206.74	207.25	207.73	200.53	206.17	207.28	200.08	212.25	204.85	211.32	203.64
206.38	199.46	208.13	204.47	205.12	209.98	203.2	212.63	205.1	202.54	206.61	206.69	204.76	205.53	203.26	203.81	203.21	201.39	209.96	202.62	216.98	200.83	205.01	201.81	208.99	204.18	213.11	199.28	204.94	202.67	206.84	207.69	207.23	204.82	205.98	209.05	210.11	212.54	202.97	206.38	201.39	208.35	211.02	206.02	202.42	204.58	209.84	203.72	201.66	200.66
213.16	205.32	211.12	214.06	210.84	206.68	211.32	209.8	209.13	203.12	207.24	208.68	207.17	209.6	218.06	206.8	215.07	206.54	212.08	210.13	209.31	203.08	216.27	205.19	209.26	217.95	214.92	209.5	204.25	211.31	211.16	210.3	207.52	203.08	208.33	211.56	202.94	207.92	207.22	206.44	205.41	211.34	208.77	207.18	198.87	208.24	206.91	211.81	208.61	208.36
206.43	204.27	203.6	202.27	212.58	204.77	210.62	208.68	208.37	211.68	206.42	215.4	209.5	212.79	203.76	203.12	205.52	211.05	199.48	208.64	210.17	208.57	208.76	213.11	199.04	208.88	211.77	207.36	209.02	206.88	209.92	210.26	204.96	208.02	210.91	216.62	211.14	202.88	205.54	207.1	207.38	201.13	203.92	202.4	210.05	213.52	210.02	210.99	204.54	207.18
207.58	204.12	211.83	211.34	206.4	205.39	206.69	207.12	211.25	208.05	206.8	214.55	213.16	208.53	209.79	209.1	208.4	209.93	210.56	208.55	209.37	205.01	205.74	207.12	210.49	208.3	203.73	207.12	209.72	208.55	208.79	204.5	209.2	207.29	211.4	200.71	208.07	206.61	206.07	202.21	208.11	215.4	207.38	209.6	206.59	203.82	211.48	211.76	210.61	211.12
209.29	211.94	206.24	212.11	202.51	205.67	214.3	207.71	212.13	211.25	207.06	202.01	204.44	206.73	203.88	213.08	205.87	210.19	210.31	206.69	209.5	208.53	206.82	207.06	202.73	205.86	208.95	205.7	212.97	210.96	210.34	206.36	211.68	214.15	209.15	210.43	212.1	208.05	204.3	206.95	203.04	215.5	211.08	206.35	211.33	203.85	206.08	206.04	199.81	207.18
198.27	201.04	208.6	196.94	201.64	197.62	204.3	206.83	202.77	211.38	206.24	201.32	209.72	206.13	202.92	205.44	200.66	203.54	196.78	197.79	195.86	203.64	200.88	202.94	207.8	203.47	198.36	200.84	202.46	198.01	200.49	198.05	193.47	204.45	205.64	205.11	212.16	208.03	197.71	201.51	203.75	203.56	194.53	198.44	201.5	201.32	200.32	191.64	203.07	198.26
206.46	199.94	196.55	202.27	192.81	195.51	194.74	200.91	199.81	198.02	195.21	196.58	202.53	206.48	198.66	199.87	196.57	198.18	199.7	201.78	193.83	198.93	209.2	197.72	195.23	195.54	200.78	197.97	198.82	197.25	200.84	201.69	193.91	190.47	198.37	197.16	199.97	201.93	196.3	195.96	199.63	204.03	190.94	201.41	200.89	195.56	205.07	197.14	199.51	202.89
216.8	208.74	205.19	207.56	206.87	210.17	209.47	206.92	202.19	211.08	210.35	210.98	204.4	204.65	207.53	210.33	205.7	203.77	208.35	206.43	212.69	208.13	209.15	206.24	203.16	207.62	206.54	203.35	206.4	204.98	205.54	209.23	206.9	206.31	202.47	206.41	208.97	210.01	203.48	204.76	204.83	207.1	204.63	206.92	205.7	208.4	211.36	205.72	206.81	214.45
206.09	200.86	204.5	199.15	193.95	199.45	206.49	194.71	200.69	204.72	205.26	198.55	198.95	203.97	197.73	197.87	202.7	201.89	197.43	203.53	200.33	198.6	199.18	201.8	205.86	198.4	193.7	193.51	197.87	193.54	202.45	194.3	207.45	198.75	198.14	200.37	198.75	198.13	194.49	197.37	199.2	195.84	194.17	197.55	201.24	198.88	203.05	198.47	200.82	202.2
207.98	214.54	213.61	210.5	214.25	212.07	211.43	210.55	217.18	206.83	213.8	214.82	208.98	209.97	206.56	211.52	211.98	203.88	207.3	211.3	214.84	212.81	211.21	212.05	215.01	215.08	211.1	212.27	213.01	211.27	215.44	201.75	210.34	212.77	219.74	213.31	206.67	213.77	211	210.58	208.38	212.97	205.03	213.77	209.3	209.16	210.65	215.28	211.62	206.4
219.56	221.49	216.04	219.23	219.69	220.6	213.55	218.86	216.86	224.41	221.09	215.03	217.67	215.53	220.98	216.46	207.16	219.15	216.04	216.63	216.99	210.66	219.8	216.5	215.95	213.37	213.69	212.23	216.3	215.41	212.26	217.3	223.83	216.91	211.55	219.11	216.19	214	212.96	219.85	218.96	219.94	213.72	208.98	211.56	217.18	216.42	224.28	221.02	219.11
211.33	207.19	212.24	200.05	209.97	207.91	210.55	210.47	212.69	214.18	208.55	212.9	203.98	209.67	205.81	209.72	212.13	207.26	203.02	215.34	210.25	208.63	213.85	208.25	209.22	209.02	213.24	206.65	205.54	210.46	203.39	209.73	202.01	214.02	207.62	208.94	209.91	213.47	205.42	207.04	201.31	211.74	209.38	207.78	210.5	212.13	210.68	212.71	211.57	214.63
216.89	218.22	220.33	217.38	220.36	219.69	222.19	215.57	215.95	214.95	216.5	215.4	214.85	217.05	218.03	219.49	224.89	213.97	218.63	211.84	216.06	212.7	218.74	215.25	216.17	219.77	223.04	216.06	209.19	219.75	218.6	218.49	214.79	216.24	216.81	217.09	217.84	215.52	220.98	212.88	211.32	218.92	219.67	215.37	216.7	216.46	219.1	219.81	211.52	216.48
216.63	208.31	211.28	207.33	206.15	211.11	209.19	209.18	215.36	214.54	212.43	211.28	213.54	206.1	214.7	213.86	206.42	210.54	212.72	214.14	211.59	205.83	205.41	212.26	210.68	213.31	211.13	211.19	214.56	207.77	208.08	214.63	214.88	208.58	212.04	210.89	208.88	211.19	207.62	211.7	210.74	212.32	216.06	211.63	212.85	210.32	215.43	211.74	208.96	214.56
204.36	207.34	198.06	199.14	206.71	205.44	199.38	202.2	200.22	202.71	201.98	203.11	200.15	197.94	199.68	198.67	208.16	198.81	204.51	203.07	205.23	205.81	205.89	202	205.35	196.64	202.06	199.46	198.67	201.22	199.59	203.17	199.68	203.69	197.2	205.83	208.73	203.24	200.79	199.85	200.01	206.27	203.6	206.1	204.23	199.71	203.39	201.64	206.8	201.65
211.23	217.21	208.24	210.4	210.44	209.07	214.75	220.3	217.27	213.52	211.75	212.16	220.5	212.95	205.99	211.11	212.92	204.08	212.19	215.02	217.17	212.45	211.27	209.13	212.01	209.53	203.15	215.68	212.79	216.53	211.48	212.9	213.08	211.72	213.96	215.42	215.4	212.96	207.87	223.52	212.42	211.87	207.1	213.54	215.12	208.84	206.86	215.8	213.45	214.81
204.3	211.18	208.32	206.14	211.42	211.98	207.39	206.45	206.09	206.48	205.89	209.14	207.67	208.47	208.73	205.32	211.71	207.63	203.42	203.99	203.11	210.42	207.15	210.79	205.93	207.28	202.89	210.4	210.32	209.37	207.48	206.86	210.05	208.79	209.76	208.16	215.87	196.98	211.59	203.35	208.58	205.23	214.88	213.29	206.96	201.52	211.94	207.29	206.26	204.13
210.83	199.93	202.6	201.85	200.39	206.13	208.95	208.54	203.73	200.29	209.65	199.09	205.72	204.41	204.77	201.64	206.95	204.01	207.03	197.84	201.32	199.86	204.68	208.92	201.7	196.53	195.53	205.67	202.52	201.35	199.57	203.31	200.92	203.13	206.12	207.92	204.2	207.81	202.32	209.47	208.85	204.78	206.93	203.08	205.85	200.86	203.65	197.64	204.79	207.45
201.38	210.03	206.71	210.9	210.61	210.96	209.89	208.4	210.13	204.78	210.19	209.2	209.34	207.02	206.62	203.72	210.17	210.8	208.15	210.05	213.82	211.89	206.78	207.7	202.96	212.86	208.53	203.82	208.76	209.37	213.01	212.89	207.57	202.24	198.82	203.47	209.94	207.41	207.39	210.51	209.04	210.91	209.69	206.13	208.61	210.08	203.38	206.6	208.71	206.48
213.73	201.71	204.74	208.47	210.54	206.67	205.92	210.82	205.66	210.66	205.32	205.46	206.9	204.05	204.52	212.88	207.18	203.45	209.74	205.66	207.77	210.22	208.71	219.07	210.96	203.7	210.98	206.33	201.27	205.12	206.29	211.09	209.06	208.07	212.03	208.38	211.19	207.29	213.12	214.34	212.02	202.13	203.69	204.39	205.24	210.19	207.35	203.86	212.48	208.03
208.68	199	207.89	203.02	201.26	204.83	205.22	209.21	198.03	196.02	205.15	205.94	203.11	206.09	207.05	203.94	205.08	204.77	206.69	207.24	203.35	207.39	197.4	203.69	202.66	205.25	196.95	197.23	197.03	200.49	207.4	200.9	202.01	208.67	201.44	204.71	204.31	204.31	205.93	201.71	198.6	209.16	198.78	201.03	203.97	202.27	199.78	208.03	202.91	207.23
207.75	209.61	208.51	214.33	215.18	209.29	209.72	206.17	210.09	212.74	210.19	207.3	210.98	209.84	210.24	207.98	208.47	211.89	211.69	211.8	208.45	209.94	211.53	217.51	213.66	211.21	207.49	207.59	214.6	209.97	209.32	212.94	209.54	207.51	209.73	212.01	201.61	208.98	206.21	211.48	205.83	208.59	210.63	208.8	209.55	209.72	209.88	211.19	209.36	214.73
209.65	207.77	204.65	212.06	209.69	204.05	210.25	210.9	212.85	210.04	207.6	207.07	209.69	213.12	214.23	213.39	209.83	208.91	212.62	202.42	211.84	208.89	210	210.73	207.06	212.66	204.81	205.08	211.21	206.68	211.76	211.7	210.89	210.54	206.95	204.52	210.34	210.89	213.62	211.74	207.32	208.49	202.86	214.36	208.09	209.06	206.7	210.91	203.91	209.61
200.07	203.03	202.13	205.86	205.89	209.44	203.61	204.46	201.71	203.75	196.96	201.26	203.73	201.46	203.48	205	198.76	204.42	193.75	197.19	206.11	205.86	209.26	199.63	198.98	202.98	202.65	201.41	201.25	206.11	205.73	204.33	204.25	198.43	204.58	208.13	207.51	203.97	205.72	203.26	198.11	202.31	205.28	206.69	196.95	197.93	208.76	198.95	200.7	200.15
212.28	214.74	219.53	221.26	205.99	212.76	218.22	208.17	217.69	218.32	214.32	215.53	208.56	212.81	215.93	218.7	212.48	210.26	214.94	213.38	215.71	223.66	212.92	206.59	217.22	209.99	210.03	211.6	218.73	212.49	208.81	213.21	214.66	211.52	215.89	212.06	209.97	213.35	215.65	212.66	211.13	217.64	214.67	212.35	213.35	212.79	214.09	207.99	207.92	209.15
209.45	205.6	205	206.85	211.31	209.14	209.16	212.53	205.68	211.28	206.91	207.51	214.65	205.51	211.89	213.82	209.66	210.4	211.39	211.99	206.46	206.95	209.02	206.65	213.66	216.26	207.6	204.06	205.46	207.19	204.32	209.92	206.28	205.11	196.83	204.04	208.11	207.54	208.75	209.44	208.02	209.84	207.18	205.19	205.17	205.34	209.99	207.64	203.49	209.18
206.2	194.98	207.85	206.86	205.21	202.75	208.01	198.5	210.2	203.38	201.35	200.84	203.82	209.06	200.7	194.8	203.05	201.22	200.48	211.2	202.56	202.61	205.81	206.35	203.38	206.74	205.65	201.64	199.07	203.74	197.52	210.53	199.63	202.95	204.59	202.51	204.35	209.09	205.13	203.12	202.08	195.98	200.14	200.95	202.74	198.14	201.06	202.89	202.12	206.58
209.64	206.16	218.55	214.69	217.34	213.72	215.47	211.91	215.06	215.87	213.29	212.38	209.95	214.73	212.7	210.9	218.1	211.64	217.37	211.19	207.33	214.25	216.63	214.72	213.32	207.74	215.59	211.13	212.09	210.17	210.92	212.22	207.65	212.77	209.58	209.85	211.48	208.66	214.33	213.23	216.06	208.05	211.08	209.59	205.21	211.75	213.82	210.64	207.64	212.72
203.06	210.46	200.61	202.26	201.23	205.48	203.39	199.37	199.78	205.54	207.26	204.05	203.58	201.11	202.47	203.79	206	206.77	204.35	203.79	203.24	205.5	202.46	210.13	204.17	202.8	203.45	201.09	198.75	203.29	207.57	206.21	199.39	202.92	202.76	202.12	197.96	207.66	202.33	205.84	207.81	204.14	201.85	205.63	198.87	207.58	201.41	201.29	201.67	199.06
205.63	212.28	209.28	210.94	205.07	204.5	210.58	205.58	208.48	209.01	203.55	208.02	205.99	204.22	210.48	210.45	204.61	210.12	206.19	209.47	200.54	210.56	209.83	203.62	206.95	212.37	204.7	207.13	207.13	205.77	209.66	211.12	196.71	206.78	204.99	204.42	205.34	205.38	200.97	207.48	203.06	205.81	208.42	211.46	208.44	206.16	207.34	206.16	210.13	208.51
211.53	211.01	209.64	211.17	206.61	208.47	203.87	209.95	207.67	204.23	206.39	210.59	212.57	206.97	208.52	210.39	202.54	204.51	211.62	214.74	209.64	210.18	206.18	206.95	204.72	208.98	207.02	208.83	207.37	205.6	201.94	209.83	204.1	210.48	209.01	210.36	207.1	201.24	208.88	208.08	211.62	207.71	209.11	215.73	210.69	211.33	208.63	207.69	206.3	203.95
205.09	207.37	210.65	206.44	205.68	210.01	210.54	209.02	206.84	209.86	205.72	211.06	203.71	205.48	210.37	211.18	210.09	206.21	205.3	210.91	204.25	205.01	207.91	210.38	208.71	207.71	207.59	206.31	207.84	211.81	201.4	216.13	211.75	206.11	212.44	209.59	204.99	211.71	212.46	209.81	212.28	209.15	210.72	206.82	207.61	202.49	209.45	210.48	213.6	208.6
209.43	210.23	209.68	207.06	205.27	208.78	211.06	208.74	219.25	215.06	214.29	215.1	216.63	218.28	212.65	212.35	213.4	210.43	222.28	215.56	214.44	210.21	210.72	206.02	207.39	212.93	215.07	214.67	202.28	206.41	213.41	215.81	213.02	211.12	216.34	208.73	207.32	212.83	212.56	214.83	208.15	215.33	212.41	213.18	207.11	214.62	213.64	213.91	209.74	215.09
201.9	204.28	198.79	210.98	216.65	208.71	204.75	204.16	206.51	208.56	206.75	207.21	204.45	206.09	205.95	209.28	208.44	208.4	203.16	208.49	209.91	207.08	208.63	203.19	208.39	212.76	205.92	202.56	203.11	200.6	201.45	201.51	201.42	205.31	203.3	205.99	210.17	201.06	206.85	205.51	207.05	211.26	207.9	206.39	204.68	204.85	205.34	209.09	202.87	206.06
210.85	210.4	201.66	209	216.46	209.99	212.13	214.49	206.17	208.72	203.82	207.79	204.76	203.78	207.76	209.46	201.26	210.4	200.06	211.11	216.64	208.22	209.77	205.86	209.61	213.71	208.32	210.51	204.07	204.9	208.11	210.47	218.15	209.19	206	210.05	207.18	206.08	202.71	205.88	203.54	209.89	216.54	206.87	206.57	214.66	212.6	209.62	215.41	209.11
192.46	195.18	200.57	194.27	190.79	202.93	197.24	192.13	192.52	192.7	190.19	193.68	191.9	202.86	198.25	191.5	196.63	198.18	194.58	196.18	198.29	196.79	190.36	202.88	195.13	200.25	192.3	194.07	194.53	198.66	198.02	197.11	194.37	193.01	202.49	185.1	193.91	195.46	196.69	195.93	193.69	197.1	196.45	203.46	190.74	190.44	193.17	193.46	189.93	197.41
208.85	206.03	206.14	206.67	207.37	209.1	211.34	209.25	210.13	208.62	209.15	205.56	209.17	211.47	216.07	205.45	205.49	205.03	208.16	211.37	209.53	202.5	203.7	216.65	211.95	212.26	208.53	207.65	202.96	201.88	204.73	208.59	209.43	210.39	209.81	205.95	210.71	208.18	200.98	204.95	210.83	212.16	215.38	206.73	205.24	200.36	210.11	204.19	207.21	208.69
198.72	201.84	194.95	200.27	196.38	196.03	205.39	196.07	199.22	196.26	201.58	199.61	197.67	199.45	199.5	192.88	197.07	203.42	195.68	199.78	198.37	197.77	200.1	194.84	200.28	194.36	199.42	197.13	191.18	204.84	198.02	193.2	197.08	199.12	200.98	191.26	200.38	196.27	204.21	193.09	201.39	194.62	203.36	200.05	199.65	203.73	197.49	197.64	197.1	201.5
210.83	213.3	219.68	220.87	216.57	221.18	214.38	213.66	213.29	219.79	218.03	219.46	221.65	215.77	220.54	217.32	216.79	218.38	218.4	216.75	220.81	221.76	218.76	214.81	216.26	217.53	214.7	215.87	216.27	214.78	220.9	218.15	218.31	215.37	215.74	217.91	217.38	222.77	217.42	217.17	215.09	221.84	212.8	219.81	217.2	210.98	217.84	214.82	209.36	215.77
217.7	219.96	220.35	212.76	218.3	218.05	220.09	219.01	219.58	214.13	213.76	223.04	219.05	215.39	215.72	215.64	219.61	215.74	216.41	216.74	216.36	218.35	220.28	218.35	222.7	213.5	221.16	219.2	219.5	214.76	211.53	212.22	223.43	217.17	214.47	222.89	215.79	217.11	214.82	215.91	218.21	212.78	217.51	214.39	209.89	209.25	220.73	222.47	220	214.81
209.56	208.29	206.21	214.08	211.07	208.91	206.55	205.84	215.44	211.43	202.5	210.47	207.97	201.95	216.73	207.9	214.52	212.9	207.83	213.6	213.51	209.58	207.09	209.34	203.95	213.03	210.07	207.53	207.16	214.04	202.32	210	214.81	200.27	213.65	211.26	209.69	207.3	209.08	206.57	212.48	216.47	211.42	207.07	214.15	208.89	212.27	209.17	212.64	212.86
219.79	220.03	213.56	217.34	211.99	216.71	216.49	215.95	218.8	217.04	221.42	223.54	221.44	214.55	211.98	216.21	214.63	221.54	218.51	211.4	220.2	215.51	220.33	217.3	221.94	219.07	216.85	212.99	222.45	218.84	219.56	220.52	215.83	226.86	220.12	222.83	217	221.53	222.77	221.71	219.67	222.6	215.14	215.45	215.67	213.1	213.32	217.09	219.48	219.77
208.04	212.37	210.29	214.05	211.25	208.73	208.57	207.6	209.11	206.51	217.38	206.78	213.33	210.36	214.54	213.15	210.14	205.75	206.26	208.64	208.11	210.49	211.85	211.21	210.27	210.67	208.93	208.06	206	208.38	216.6	204.3	204.95	210.34	204.36	209.48	209	211.11	210.03	206.02	216.7	210.43	206.61	209.96	209.88	210.83	207.5	208.69	205.95	215.16
192.58	205.25	199.1	196.99	197.23	197.85	204.69	198.69	192.36	199.81	199.04	189.94	206.3	198.65	201.82	195.97	198.37	194.38	200.38	200.53	201.48	197.93	202.03	196.89	192.61	203.61	193.63	195.87	203.13	197.72	198.21	190.58	207.82	198.86	197.18	200.06	191.21	198.45	197.68	198.48	186.81	197.97	194.32	196.61	190.21	193.26	195.04	203.11	195.01	198.18
213.05	208.38	214.57	210.09	208.6	212.29	204.84	215.45	210.29	208.98	212.17	212.99	207.48	212.19	210.8	206	216.32	213.55	212.11	210.59	209.24	215.59	207.52	209.96	213.01	209.57	215.23	220.73	215.3	208.62	209.55	216.85	217.01	210.64	214.91	208.66	208.95	214.19	215.02	206.26	208.93	202.08	210.77	207.42	213.42	209.25	216.76	210.5	211.57	207.22
195.05	195.95	198.78	199.91	185.85	197.12	193.89	190.22	198.86	194.7	195.03	193.97	198.34	199.77	192.19	196.81	189.75	195.75	198.53	197.03	196.2	189.53	193.53	200.53	192.46	192.77	193.01	194.81	197.91	191.6	190.23	201.32	196.82	188.97	193.85	198.45	200.09	195.88	200.61	189.44	199.28	191.63	193.16	196.57	191.54	198.88	196.91	193.85	191.14	198.95
212.64	213.96	218.04	209.03	207.43	210.06	211.34	211.35	211.12	210.21	210.98	215.03	217.49	208.22	213.67	216.97	207.46	219.29	212.06	220.16	214.07	217.25	209.46	213.23	215.17	218.59	210.36	210.22	211.8	212.14	214.28	204.74	202.09	210.06	207.71	214.4	211.31	212.87	209.02	212.8	214.74	217.89	210.63	213.35	210.2	213.95	210.4	215.22	211.29	211.73
210.65	203.85	209.1	210.94	205.32	206.77	209.21	209.16	208.59	209.23	211.9	209.92	211.19	215.58	206.21	207.96	206.75	209.42	206.71	208.5	203.76	206.24	203.12	215.64	200.25	203.65	204.99	215.32	206.32	208.33	210.22	211.47	210.11	208.06	212.41	212.48	206.74	210.67	213.09	207.57	213.63	208.6	204.3	207.07	212.47	214.93	212.65	203.67	211.3	202.43
206.88	209.7	208.27	208.97	205.91	206.37	198.35	208.43	210.32	205.2	206.36	206.73	205.18	207.89	207.67	199.23	205.65	198.59	207.18	210.18	206.84	207.27	208.4	202.76	207.87	205.8	209.95	200.66	203.4	201.23	208.46	205.36	203.94	205.85	206.38	206.32	203.64	201.28	209.04	203.57	208.17	206.63	205.02	208.12	211.44	209.18	205.16	201.67	208.59	208.22
207.84	203.26	193.4	202.66	199.42	199.94	205.35	197.82	210.66	209.79	201.79	193.98	202.11	203.08	201	205.61	202.56	203.3	208.3	206.97	201.35	199.67	209.23	204.83	200.82	206.46	204.5	202.97	204.25	205.07	196.41	206.29	204.7	203.14	201.7	204.4	201.43	202.76	194.7	204.78	201.71	200.68	200.31	199.42	196.27	201.67	204.56	200.05	199.57	204.38
222.21	224.92	215.11	217.06	218.79	212.5	216.04	208.66	222.78	216.11	212.71	215.63	218.17	218.43	211.92	222.79	221.5	215.9	220.28	216.25	214.37	216.28	212.47	220.34	218.08	213.56	217.76	215.29	219.51	213.91	217.84	223.57	212.81	210.74	216.11	213.48	216.6	216.84	219.9	218.6	208.94	215.95	220.76	216.17	215.62	215.62	218.84	214.54	219.08	215.47
206.62	213.94	208.11	217.24	207.49	210.99	205.74	208.43	208.56	208.48	215.86	210.34	206.82	212.31	213.65	212.88	208.42	209.96	208.29	208.22	207.47	210.55	208.07	202.82	208.26	205.69	211.71	205.9	209.02	211.37	212.9	211.3	206.52	206.8	212.17	208.12	205.73	213.25	209.2	208.67	207.86	210.41	211.64	212.44	215.74	212.63	213.67	212.38	211.74	198.61
207.4	210.39	206.54	213.27	211.2	210.63	208.26	207.35	209.61	209.67	212.23	209.08	214.61	215.74	216.27	212.5	209.15	209.93	216.25	210.13	213.55	208.16	205.83	207.06	211.65	212.96	208.42	209.27	210.74	208.54	214.73	207.1	203.03	208.09	206.69	208.43	199.91	212.02	211.38	208.61	210.81	208.85	203.98	211.67	213.48	208.28	208.07	206.65	207.75	211.8
212.61	214.2	218.54	212.7	216.03	209.47	217.84	214.76	209.79	207.45	214.65	209.6	213.19	214.47	213.95	214.44	223.63	207.98	210.41	218.53	215.94	214.49	215.8	220.45	213.43	213.2	219.44	212.16	210.89	211.08	214.29	211.01	216.29	215.12	215.46	218.89	215.09	212.94	213.98	211.25	218.99	215.86	208.02	202.78	219.43	211.75	212.66	210.67	212.91	214.17
215.19	212.79	212.28	213.42	214.35	208.2	212.49	212.36	211.92	211.48	214.5	215.78	215	207.96	211.15	212.05	210.83	213.25	214.24	218.54	215.37	213.41	214.38	210.21	216.95	214.16	213.26	212.39	206.66	210.97	208.46	207.86	213.16	216.12	213.53	206.18	212.86	211.58	210.95	213.83	214.06	213.25	208.2	213.92	206.79	211.02	214.14	213.73	217.71	210.65
217.27	210.74	211.07	215.26	213.15	215.19	210.26	211.1	214.3	214.79	213.91	212.01	216.69	207.32	212.21	217.57	211.28	208.75	209.49	209.91	212.5	203.72	221.77	214.56	218.5	208.26	214.63	217.06	210.28	216.56	210.58	217.46	206.6	216.47	207.83	217.18	213.49	219.57	215.8	207.27	209.02	213.59	205.71	213.04	209.96	213.85	212.6	211.57	206.24	219.91
208.98	204.07	212.21	207.36	208.37	214.13	200.51	208.57	209.79	209.64	203.44	205.23	211.8	203.95	203.79	206.39	208.9	208.97	208.8	209.11	210.81	209.37	203.66	207.37	212.17	202.94	206.46	207.89	204.84	201.31	210.18	210.63	207.27	205.62	207.58	210.96	210.31	213	205.18	209.55	203.69	207.46	210.78	207.68	200.72	214.67	211.61	207.17	205.96	213.85
208.35	206.27	208.1	208.13	202.06	208.88	208.92	205.89	210.43	208.65	205.66	204.58	206.72	208.05	202.48	207.08	200.1	216.48	210.22	204.35	210.83	206.77	203.19	201.99	204.76	206.74	205.2	209.33	207.05	198.75	210.41	207.74	203.93	205.43	202.3	212.06	213.75	204.28	208.5	203.13	206.88	213.25	207.16	205.08	206.19	210.64	206.94	205.15	205.86	207.14
206.22	204.52	213.23	211.35	209.59	214.5	211.72	217.81	215.42	208.81	209.88	213.86	208.46	206.21	205.71	207.94	213.8	213.78	213.41	215.08	212.84	209.06	211.01	213.51	208.3	208.73	214.83	215.58	215.13	212.82	211.44	211.26	211.99	209.95	211.99	204.44	207.39	205.04	212.38	204.48	216.94	211.05	212.21	212.2	207.88	216.49	208.79	211.08	211.75	218.7
219.85	206.28	214.74	210.87	217.53	223.04	218.3	212.54	220.53	214.67	219.12	219.2	220.66	222.9	221.49	222.22	223.12	221.25	214.63	213.32	217.67	218.58	221.93	220.73	214.78	214.05	220.79	216.52	215.35	222.04	218.22	219.19	222.88	216.87	205.77	212.7	217.16	216.97	216.8	216.31	218.53	214.89	209.06	216.14	221.04	215.67	220.54	223.98	219.48	218.49
216.19	217.64	216.36	212.71	217.62	216.52	221.22	221.28	213.18	212.5	215.73	220.38	217.41	218.3	217.57	213.44	216.12	217.83	224.31	217.85	212.98	217.78	215.39	220.28	223.53	223.83	216.62	217.9	213.7	218.06	217.89	217.72	214.42	217.11	212.17	217.98	215.91	218.59	211.97	214.03	216.71	213.05	205.84	216.8	213.11	214.69	218.33	215.11	220.13	212.83
211.65	211.54	208.82	205.82	205.96	210.86	212.52	202.63	210.63	208.51	208.77	217.6	208.89	208.57	206.77	212.64	208.57	203.8	203.8	213.82	206.18	207.55	203.91	214.78	204.5	208.44	212.59	209.47	211.17	203.78	210.38	207.53	212.23	209.69	208.81	211.9	207.01	205.21	213.33	204.03	212.98	207.34	209.32	209.18	211.68	212.41	202.69	206.26	212.93	208.55
206.77	202.94	203.71	206.18	200	204.84	210.9	211.05	204.5	198.17	202.08	206.08	204.24	205.25	205.58	205.19	206.59	198.85	206.75	197.21	206.61	203.69	200.94	207.13	203.25	201.6	207.38	203.19	202.36	204.04	203.36	207.66	204.76	211.69	205.16	207.44	204.98	203.27	212.05	202.54	205.08	200.93	201.97	205.58	206.9	207.54	201.38	204.25	203.2	205.38
204.35	200.29	204.02	212.06	210.12	203.48	207	208.03	205.04	206.82	206.48	204.44	205.08	203.81	198.84	211.6	199.58	201.44	207.41	205.41	205.29	199.64	206.6	207.19	202.32	205.52	206.05	212.06	204.81	206.79	207.22	206.09	207.76	200.44	202.62	206.82	198.53	202.7	205.95	206.39	201.9	214.58	198.42	198.06	200.85	203.05	201.11	213.33	201.09	201.77
202.88	197.58	205.65	195.56	196.54	195.46	198.72	199.45	196.94	201.79	198	200.08	204.53	196.47	196.32	202.86	196.69	197.18	202.47	200.38	207.94	196.78	206.48	199.34	205.49	196.6	199.33	196.9	201.08	201.66	196.92	200.56	201.18	204.03	204.54	199.78	199.1	205.27	212.8	202.19	196.68	202.48	205.9	198.06	200.55	202.78	204.21	207.12	197.79	202.02
207.95	207.37	206.31	210.05	208.16	209.74	208.23	210.16	220.16	211.11	207.58	208.37	206.61	201.66	204.11	211.5	205.74	209.74	209.39	210.09	206.39	205.12	206.72	207.28	210.13	206.2	204.94	209.15	204.97	212.64	211.17	213.19	200.71	198.68	211.06	211.57	207.77	210.52	205.32	203.51	212.29	209.16	208.95	209.02	214.2	207.01	205.17	206.24	206.69	208.57
206.54	206.03	202.29	208.94	202.59	205.69	199.42	201.12	211.26	196.06	212.29	204.23	205.75	202.08	200.36	201.59	207.87	201.55	203.17	199.09	199.79	207.36	204.55	206.92	199.56	208.71	200.57	205.91	210.62	195.81	206.64	208.72	196.58	202.4	203.31	196.48	203.42	199.97	206.79	209.81	207.74	198.27	206.15	205.86	197.22	204.58	200.11	202.24	206.22	204.72
205.77	210.66	210.03	202.23	207.97	212.05	205.06	214.41	209.52	205.23	210.16	201.38	204.72	206.79	210.25	210.01	208.63	208.69	206.47	214.49	214.51	206.68	213.14	207.79	202.51	210.76	212.05	212.26	204.56	209.71	212.5	205.63	212.49	209.51	208.44	206.24	208.58	216.52	209.9	203.82	204.27	213.74	211	213.52	208.06	202.95	206.71	214.44	211.82	202.46
212.27	212.81	203.23	211.57	212.84	215.45	207.79	208.47	215.26	209.78	204.81	208.4	213.53	211.77	208.21	208.38	213.79	205.66	209.56	206.27	213.84	202.69	214.28	205.61	208.47	207.28	208.38	203.09	206.95	209.13	210.71	208.36	209.61	212.9	213.55	209.37	203.28	210.26	204.3	213.71	203.23	208.18	205.67	205.86	208.48	202.85	209.01	209.64	206	217.3
199.71	204.71	204.04	200.51	202.78	200.66	206.9	200.74	200.29	198.1	213	200.41	201.12	208.88	207.46	196.27	205.54	200.81	201.84	199.99	203.27	202.22	205.19	201.37	204.95	204.19	199.91	200.58	205.08	204.35	204.78	199.83	204.38	203.28	202.99	203.17	203.53	203.42	203.17	207.78	202.58	202.07	206	197.43	200.9	201.56	198.9	201.69	207.94	201
210.83	217.62	205.95	210.77	212.04	216.25	209.19	221.33	212.52	213	212.22	220.56	220.03	209.72	211.62	212.67	208.36	212.23	210	211.46	214.79	213	214.41	213.06	208.82	211.47	220.07	212.86	214.36	212.69	210.05	210.49	209.61	214.27	210.74	212.86	208.02	213.17	216.52	214.54	216.37	213.47	213.28	216.48	210.02	212.11	209.19	209.52	215.37	210.85
212.33	207.47	200.36	212.33	209.84	208.91	204.52	208.85	212.55	195.38	208.73	208.98	209.7	207.97	206.07	214.63	211.28	205.72	204.18	210.44	213.45	203.86	210.5	216.87	198.62	206.54	204.53	213.6	215.26	206.71	211.86	207.12	211.35	208.96	203.94	211.93	210.6	206.13	213.53	209.53	219.66	211.58	211.32	205.59	210.73	204.95	209.53	205.56	202.99	203.51
204.82	211.01	207.04	210.11	207.05	199.17	208.37	213.65	211.97	208.59	206.83	204.16	212.27	211.45	208.47	203.06	210.17	208.58	207.8	207.65	213.02	203.76	210.25	203.37	204.71	209.16	211.92	210.29	209.65	213.06	206.12	208.49	204.55	202.25	216.45	215.36	209.49	216.11	199.52	213.43	206.96	206.58	206.12	208.62	213.07	210.73	209.27	209.11	210.85	216.4
204.67	204.24	198.35	205.8	204.97	209.52	202.25	203.25	201.66	203.4	202.19	206.35	203.12	200.58	200.23	207.64	200.61	208.13	203.8	207.04	214.97	205.39	207.02	203.85	206.46	204.08	205	201.32	209.38	210.57	209.24	204.97	202.86	201.41	206.06	207.32	197.58	206.22	203.04	199.43	198.36	201.7	205.67	208.18	209.68	205.26	203.08	205.11	199.38	205.73
199.81	202.23	198.05	198.73	196.39	202.15	199.81	197.63	198.45	201.51	190.81	201.51	199.05	189.55	202.72	189.82	194.95	197.65	198.59	196.07	197.65	197.54	201.17	193.11	199.43	203.83	206.49	198.66	200.99	200.06	200.38	199.13	196.28	201.15	202.14	205.92	197.93	195.79	202.93	198.64	202.64	195.56	191.72	196.96	200.72	197.93	198.04	196.69	202.35	199.06
209.46	204.65	207.16	207.72	204.42	206.8	200.65	205.2	201.33	205.08	202.62	208.71	200.42	206.07	208.31	207.33	201.3	203.58	205.09	207.52	207.12	204.5	198.3	203.5	200.83	208.21	204.14	208.64	207.01	202.52	203.34	210.76	209.49	210.37	204.82	207.29	204.86	208.67	207.48	208.05	204.6	200.52	202.62	212.92	199.17	208.98	197.38	202.16	205.01	206.88
196.98	190.6	192.69	200.08	186.83	189.75	195.66	197.86	196.5	187.43	193.34	190.93	192.55	200.24	197.73	196.21	196	195.6	194.98	195.02	187.95	192.55	193.38	191.19	198.04	197.47	202.37	189	203.31	195.18	191.71	196.56	188.41	192.97	196.96	194.22	199.45	193.9	195.64	199.69	199.44	194.16	201.78	200.05	197.77	191.45	192.36	192.44	194.27	201.34
206.34	199.76	204.56	207.8	203.45	209.27	202.22	200.73	210.46	203.25	203.57	203.24	205.01	210.92	200.95	205.12	197.12	201.48	209.32	210.21	207.66	205.58	199.71	206.38	208.66	208.83	203.67	210.89	205.69	207.18	205.54	205.97	206.27	208.89	198.88	204.44	207.84	203.13	203.44	204.96	205.12	203.83	197.99	200.34	199.54	207.59	204.15	197.06	211.08	200.72
205.95	209.32	208.58	204.92	212.86	215.99	211.32	202.19	206.84	210.14	209.56	207.58	216.92	207.36	211.44	203.65	210.91	209.66	209.28	207.54	211.73	216.6	204.61	208.92	214.58	212.85	213.05	207.94	211.85	208.74	209.06	205.64	209.92	211.69	210.18	207.01	208.92	208.81	205.18	209.41	211.08	204.43	209.95	210.04	207.58	205.78	211.61	212.78	209.15	214.72
211.25	211.8	208.24	208.69	209.5	208.3	205.96	199.06	206.36	214.8	207.48	210.29	207.15	208.01	212.17	200.68	209.92	203.04	205.75	206.1	209.18	215.21	207.11	203.5	205.4	202.08	205.14	211.61	212.59	207.6	209.13	206.19	199.47	205.78	203.65	214.03	207.63	203.04	209.02	202.15	213.53	204.91	207.15	208.19	211.89	208.76	203.45	202.45	204.41	206.2
213.32	206.7	214.41	211.64	207.67	208.73	215.04	206.8	213.93	207.96	210.03	201.8	214.14	209.77	212.66	215.19	199.82	207.91	212.16	212.3	207.52	204.02	200.58	209.32	216.26	213.49	207.41	202.7	208.25	201.11	208.25	213.96	208.92	209.05	209.52	215.69	200.21	211.96	206.6	202.72	214.41	208.25	208.82	209.46	212.87	211.58	205.82	214.53	212.21	210.28
206.42	199.68	207.99	204.27	205.39	213.68	205.86	211.4	204.97	216.13	212.07	210.89	204.15	206.62	201.31	207.8	209.9	204.34	208.58	209.68	203.41	205.88	210.83	207.38	208.66	199.61	210.21	208.35	205.87	209.18	209.82	207.18	201.56	204.39	205.76	213.34	204.53	209	209.47	202.73	205.52	209.64	216.35	209.69	205.67	205.59	208.58	207.73	207.5	205.31
213.79	212.88	206.92	207.29	206.45	211.67	203.69	216.34	212.98	210.38	210.51	214.89	214.94	206.33	206.01	214.91	207.73	211.82	209.14	211.3	215.79	214.59	214.05	214.22	212.51	216.26	209.98	209.9	207.66	212.83	217.32	212.48	211.68	212.04	211.26	204.95	211.74	217.56	209.92	213.69	212.41	209.47	205.25	212.42	210.92	215.3	213.09	213.23	212.79	210.32
209.16	207.07	207.8	212.47	202.8	208.29	209.68	209.69	215.41	206.34	206.62	208.96	214.28	203.08	206.8	202.73	209.59	200.28	209.67	205.24	204.75	210.71	206.33	201.29	206.89	204.83	212.94	205.37	209.07	210.41	207.47	204.84	200.57	204.4	207.97	204.52	205.73	207.2	208.56	208.22	205.85	210.56	203.04	203.66	209.86	208.65	209.08	210.12	207.21	207.66
210.03	207.55	204.13	211.28	212.93	214.58	208.29	205.93	208.12	210.45	202.89	200.21	205.82	207.76	210.56	207.56	208.79	215.63	209.96	212.99	210.53	209.06	213.7	208.77	207.03	209.2	212.35	207.71	213.96	216.35	208.37	201.69	208.65	207.92	211.35	210.74	208.9	208.48	206.99	209.56	211.76	209.59	204.8	205.26	202.28	207.14	210.43	204.94	213.63	208.76
208.92	206.63	206.35	206.26	203.03	210.9	205.54	212.41	213.39	214.7	215.64	205.92	209.23	206.7	210.55	207.87	204.56	207.04	205.45	208.26	202.12	210.36	201.23	209.42	214.78	203.26	208.42	203.49	212.76	201.97	210.49	209.59	209.3	206.43	215.87	213.21	210.8	203.94	211.13	203.43	212.96	204.01	210.12	203.85	207.03	206.12	208.12	203.3	205.85	208.2
203.62	209.74	215.38	205.67	208.28	214	213.48	208.67	205.81	208.07	209.24	205.24	198.56	210.74	208.21	203.03	211.71	203.91	208.88	211.64	208.14	207.81	206.95	209.77	201.62	205.97	203.27	201.35	206.31	216.14	211.43	206.77	206.98	208.26	211.8	208.46	208.28	207.33	209.63	205.19	206.77	207.96	206	208.93	215.61	210.63	207.59	211.36	206.02	207.35
219.97	215.57	222.73	221.87	217.18	217.68	225.8	221.18	215.19	218.74	217.34	212.76	211.75	222.65	211.95	224.89	213.08	218.97	220.54	210.37	220.57	220.54	218.27	213.22	217.61	219.68	219.14	213.63	216.22	213.91	212.87	213.24	217.89	213.12	221.95	220.84	215.1	217.86	214.83	213.33	219.56	208.72	216.88	210.66	219.3	212.45	217.59	212.67	222.51	217.9
200.46	207.38	210.06	209.09	206.98	202.01	208.12	218.7	210.11	206.64	209.29	210.52	210.71	213.25	208.3	207.19	204.2	202.56	206.48	209.07	212.78	209.02	213.34	210.56	213.92	214.28	211.88	207.95	208.97	207.19	204.87	203.64	205.43	210.45	204.96	208.15	211.16	211.94	211.71	210.24	204.68	207.89	209.92	206.46	207.82	209.38	208.48	209.27	208.94	205.1
200.56	199.28	197.7	202.93	195.52	200.23	204.33	201.04	206.15	203.3	199.85	195.28	211.75	204.8	189.94	197.36	206.59	209.25	200.04	197.51	200.84	203.56	200.86	197.41	201.8	201.3	198.83	201.21	212.05	204.51	198.32	205.26	201.81	198.91	209.9	199.65	197.16	208.21	206.23	205.03	199.38	196.72	206.09	195.61	200.51	210.74	197.78	193.66	201.57	197.54
196.84	202.28	197.73	198.19	207.74	201.06	200.33	196.22	196.85	199.87	201.35	200.48	197.95	199.35	203.24	199.01	203.89	202.42	199.91	196.93	203.82	207.38	200.44	201.82	193.19	200.82	202.19	197.53	205.95	202.87	204.91	203.66	196.37	201.41	203.36	202.82	201.7	199.79	199.34	198.44	203.84	200.54	205.02	204.05	195.68	205.86	201.85	204.06	203.19	201.98
221.49	212.22	209	210.74	211.19	212.52	208.82	211.87	207.96	206.67	207.86	213.68	204.76	217.13	202.86	217.45	215.95	209.36	211.5	205.13	211.58	209.02	208.19	215.14	208.94	211.16	211.15	201.6	212.08	201.2	212.47	215.91	213.54	206.27	211.76	213.34	206.75	216.15	213.49	212.98	214.14	204.72	203.88	218	216.84	218.43	208.16	212.59	207.27	206.42
200.43	200.51	208.27	192.9	204.22	194.37	204.15	199.78	204.99	202.28	202.45	196.75	201.43	200.1	200.6	200.73	198.53	197.63	198.78	195.6	203.53	198.67	197.23	204.29	202.25	195.46	195.98	204.26	198.7	201.47	204.96	202.45	193.09	197.31	196.69	197.37	201.58	201.05	202.39	199.44	207.76	205.12	203.33	209.59	200.01	199.71	203.5	200.34	198.15	193.96
202.04	203.66	203.26	203.58	207.43	205.85	202.77	200.94	205.57	206.77	207.73	203.59	207.47	201.65	199.38	205.93	208.13	203.09	204.18	204.24	212.67	204.22	203.94	199.98	200.22	208.72	193.59	203.74	202.84	202.9	201.15	207.99	199.79	207.36	189.93	198.01	202.48	200.07	207.84	203.95	202.86	206.51	201.15	206.04	208.77	206.07	201.35	213.59	201.95	202.5
202.79	196.19	207.69	205.15	203.02	195.43	205.68	200.1	202.87	201.79	196.47	200.19	196.03	200.2	202.75	201.17	201.06	193.1	202.64	200.86	198.25	205.71	200.72	190.85	202.18	196.88	199.8	197.45	205.37	192.8	193.94	200.98	205.72	206.44	201.4	196.42	202.94	199.39	199.57	202.9	199.44	199.45	203.52	197.09	197.81	207.37	201.98	199.93	207.12	202.26
203.76	212.37	205.79	209.5	208.18	210.29	209.18	212.3	204.63	204.08	212.53	208.35	205.12	207.37	217.1	204.35	203.74	206.19	203.29	211.23	210.19	208.92	209.68	208.87	211.91	204.99	208.3	208.31	201.9	203.89	209.18	213.32	207.59	211.26	209.48	207.44	214.93	198.83	206.83	211.22	207.74	207.44	209.26	210.06	206.12	210.82	210.19	207.81	204.96	206.84
199.47	205.6	194.8	204.11	202.86	205.49	207.99	205.87	200.69	198.38	205.06	205.08	197.25	202.37	209.91	203.21	203.22	198.85	200.59	199.28	200.83	197.24	199.9	198.85	200.71	197.57	200.61	193.98	205.68	194.87	199.18	203.21	205.69	194.79	200.16	200.59	202.2	199.25	196.63	194.74	205.32	199.96	205.42	197.28	195.3	200.49	199	201.24	194.54	205.47
213.97	214.69	205.14	213.32	209.17	210.48	202.61	212.17	211.73	203.29	212.1	206.51	209.63	217.84	218.42	214.3	207.95	211.2	211.67	212.74	203.92	206.09	207.46	211.71	211.61	213.08	206.09	211.24	208.06	209.36	203.45	208.99	209.2	205.04	216.72	210.29	208.6	211.17	214.58	213.16	212.54	206.92	219.66	212.39	206.74	217.4	210.59	209.98	210.25	206.54
215.91	215.06	215.66	219.37	220.17	209.97	208.82	212.26	214.28	212.88	211.45	207.29	211.74	205.77	214.2	209.37	220.28	212.65	213.17	209.28	213.13	214.96	208.52	217.64	210.86	215.01	218.48	212.5	211.89	202.28	212.03	205.83	208.83	210.18	210.63	216.56	205.1	205.93	208.67	211.44	215.33	213.03	212.8	214.09	215.89	219.68	210.82	208.72	213.51	211.78
204.32	198.85	192.16	198.8	202.64	202.43	204.98	208.07	201.68	202.92	202.06	204.32	203.14	208.01	208.18	206.39	202.23	201.16	201.31	198.96	202.14	209.6	204.05	203.41	198.72	198.16	199.74	201.77	206.31	201.71	207.83	205.19	208.69	207.27	211.5	201.63	206.35	196.52	202.56	204.49	204.82	198.07	209.99	206.64	208.44	207.82	201.89	207.14	207.31	202.86
208.63	206.75	211.31	215.31	209.51	214.18	210.61	213.19	211.61	211.7	211.44	210.32	213.01	212.43	216.19	208.17	211.9	213.06	211.58	212.84	213.66	217.34	215.42	213.76	202.02	212.12	213.99	209.14	208.43	209.51	210.85	215.88	206.9	214.28	213.16	212.95	209.19	217.47	209.68	205.58	210.35	209.72	205.49	215.1	214.2	204.19	209	208.4	212.19	207.77
199.7	197.68	200.33	198.8	202.98	203.05	199.88	193.36	200.02	202.83	199.8	203.13	203.16	200.07	197.92	203.36	200.18	198.03	203.05	196.25	203.87	205.46	204.45	200.91	197.01	186.85	202.17	201.46	194.99	204.83	202.47	201.42	200.14	204.9	200.43	207.06	203.18	198.66	202.03	196.78	199.91	200.44	193.82	202.12	200.48	198.63	200.97	203.67	199.99	204.95
205.25	199.38	203.91	199.41	206.81	202.15	205.7	202.57	200.72	205.03	209.43	207.67	205.68	206.7	208.15	204.4	205.04	200.36	203.74	202.1	199.15	203.63	213.95	200.63	204.53	208.78	200.02	202.8	202.68	210.46	207.4	206.15	202.68	207.81	204.41	207.11	208.39	205.91	205.15	200.44	200.38	202.66	196.1	202.76	203.46	198.5	198.82	202.86	197.34	206.43
203.47	200.48	197.47	199.38	204.02	203.82	201.04	201	200.33	206.95	199.71	204.17	199.19	201	209.88	196.78	201.29	201.47	203.02	207.07	200.27	200.44	209.44	205.95	199.99	207.4	205.38	199.5	199.83	204.97	207.18	206.44	205.04	205.26	197.75	205.3	202.12	198.6	197.25	208.32	203.21	204.78	203.69	206.11	198.93	207	202	201.74	206.17	202.14
208.78	217.95	205.28	217.15	209.14	212.19	218.4	209.02	209	214.04	210.16	217.38	214.48	214.16	212.63	208.94	213.19	210.82	210.92	209.36	212.1	212.38	207.45	208.92	212.5	213.44	219.76	211.21	214.18	212.98	213.75	221.01	209.46	211.05	211.37	210.84	205.27	215.53	221.48	213.91	214.17	211.3	220.74	216.79	211.16	211.42	212.6	207.66	204.51	211.7
209.74	205.86	206.28	203.62	197.73	203.31	203.32	207.24	211.38	209.13	209.35	197.93	205.48	204.82	210.31	210.08	204.9	200.57	203.69	206.02	212.68	210.13	207.22	208.5	204.5	201.08	207.81	207.01	203.48	208.73	207.12	202.73	201.4	212.23	207.99	207.06	204.29	215.09	202.81	204.71	202.28	204.75	204.37	208.22	199.54	204.86	205.44	208.3	205.1	203.37
203.92	200.51	203.53	204.5	204.09	208.42	201.28	201.73	199.21	208.97	199.45	206.11	200.29	207.65	202.36	205.47	203.09	205.91	200.18	202.05	200.87	200.74	197.44	201.88	200.09	202.99	206.69	198.82	201.32	202.01	204.98	196.99	202.67	198.98	198.6	205.07	202.49	196.51	203.31	201.21	199.05	204.07	199.53	200.72	198.77	208.56	202	208.47	201.62	201.81
206.95	200.94	203.28	203	204.77	202.05	196.12	204.46	199.96	204.51	198.71	199.08	198.42	204.47	193.62	202.72	206.53	198.26	201.51	203.93	197.74	204.77	206.97	204.91	201.77	200.83	195.28	208.71	205.06	198.76	207.75	203.98	201.84	201.21	201.78	199.41	210.02	202.63	208.18	207.86	202.21	208.6	201.43	200.83	207.3	202.93	201.57	205.96	202.9	204.99
208.32	209.53	213.41	211.3	203.47	212.05	213.55	209.76	205.53	213.29	206.16	207.27	205.71	202.59	204.23	213.51	199.85	206.34	202.55	209.58	210.01	211.68	206.99	207.08	201.61	211.36	201.16	200.95	203.67	205.8	208.51	209.54	204.54	203.06	206.76	207.49	206.18	205.36	203.48	205.45	209.75	201.82	208.62	205.29	210.86	208.27	213.79	209.5	209.33	212.28
202.1	193.79	197.56	198.15	197.36	198.74	204.34	203.32	195.76	195.39	200.91	207.13	206.57	202.83	202.71	203.51	201.21	198.94	194.81	195.42	197.55	203.95	201.56	203.82	198.25	200.18	197.65	195.84	197.07	201.6	195.38	202.13	204.61	204.9	198.51	196.88	203.86	198.8	197.82	201.63	198.67	195.7	202.61	204.26	203.77	203.28	202.43	209.46	197.89	194.88
193.05	195.97	192.47	188.18	194.66	196.29	197.39	192.42	192.98	201.74	196.6	188.15	197.95	195.88	198.13	196.25	195.9	194.87	191.8	194.42	191.64	194.4	194.85	194.44	191.91	195.53	195.5	194.37	190.72	195.94	191.85	199.98	196.65	196.95	187.57	193.17	197.2	195.9	193.52	191.02	199.29	194.13	195.41	193.02	202.1	195.1	188.03	190.29	197.9	194.83
197.65	194.76	200.17	197.54	198.47	198.75	202.22	203.87	199.68	203.41	200.91	200.99	203.03	207.34	194.11	197.92	204.64	206.02	194.44	194.19	202.74	205.56	195.26	203.97	193.66	195.43	199.19	200.84	204.57	198.52	198.81	200.08	201.51	198.82	199.29	201.83	206.26	204.59	198.56	202.75	204.91	199.47	201.38	204.62	203.17	196.43	200.32	199.83	198.25	200.99
215.01	215.5	215.06	213.14	211.97	215.66	215.19	208.6	211.89	218.28	209.9	222.49	212.08	215.91	205.03	210.84	214.15	211.21	211.95	215.25	211.54	213.84	214.18	212.62	213.06	209.02	215.48	209.95	207.55	215.7	212.88	212.71	209.37	213.38	201.95	217.44	213.11	214.51	221.95	212.18	211.28	211.09	215.14	217.08	206.56	212.09	216.89	214.93	211.72	210.98
201.17	204.19	203.56	207.96	205.62	202.89	203.83	201.35	203.44	197.88	204.12	203.98	196.01	201.43	204.33	200.21	202.92	207.43	200.95	197.19	206.54	199.23	202.46	201.2	202.25	206.9	199.96	206.55	204.94	201.81	209.1	205.76	204.75	199.79	205	204.85	203.2	206.39	199.99	212.28	201.84	203.26	204.62	206.66	199.21	200.35	200.59	201.85	208.7	201.16
209.65	215.78	211.66	212.23	213.43	203.4	210.92	211.2	209.52	206.48	211.46	208.79	212.53	204.01	212.7	219.86	213.79	216.76	210.23	205.37	213.46	209.72	209.84	207.96	210.67	212.46	210.48	211.53	210.12	209.32	211.79	214.83	207.55	217.81	213.03	212.78	218.58	208.18	215.84	215.41	218.74	217.14	205.87	218.08	215.49	208.37	212.93	211.97	211.49	212.82
215.11	212.88	206.44	204.83	203.8	208.01	208.82	203.12	216.24	208.15	211.21	213.43	212.53	202.48	207.72	208.88	206.63	206.61	211.44	209.82	210.17	209.49	205.26	210.3	209.05	202.75	209.92	205.22	205.8	212.04	210.74	200.68	198.23	207.17	203.9	207.06	203.25	210.59	214.92	202.01	211.5	207.59	207.47	213.51	209.82	207.59	205.57	212.96	208.34	201.57
209.86	207.76	202.82	200.81	210.57	208.74	206.8	197.92	211.59	201.83	211.76	201.33	202.54	204.9	200.7	202.71	207.28	207.95	210.83	205.47	209.53	208.24	206.69	210.24	207.92	204.87	206.79	205.09	209.73	205.76	204.38	201.35	206.23	205.83	213.79	203.56	207.18	209.94	214.27	207.52	214.92	207.17	205.33	206.48	207.27	209.39	207.2	205.71	201.95	200.15
203.87	206.76	201.3	196.82	205.34	209.64	203.39	208	201.45	197.74	203.88	204.06	212.39	209.95	200.11	201.49	208.69	201.38	204.43	213.71	197.9	206.33	201.88	200.26	203.31	203.51	204.5	204.44	196.38	207.19	202.87	198.46	211.56	199.27	209.34	201.71	198.81	202.49	206.37	203.63	200.77	204.54	205.95	204.67	199.98	205.06	209.95	202.71	207.24	202.86
208.19	206.33	207.41	209.17	216.84	206.96	208.09	205.1	203.08	207.62	208.96	210.17	206.07	205.12	204.75	207.2	204.09	202.8	204.36	206.8	202.58	209.52	206.04	204.58	206.4	205.69	202.03	205.65	200.85	206.55	211.47	217.46	199.72	209.94	204.36	209.97	198.93	209.51	210.31	205.82	212.54	206.09	198.5	208.7	207.31	205.91	206.71	206.55	204.47	203.05
214.83	219.33	219.02	216.02	215.27	218.49	213.84	215.01	214.22	215.13	206.68	215.45	211.53	207.56	211.37	219.35	210.51	207.33	210.56	212.05	210.31	214.84	214.12	210.62	212.54	213.29	204.14	209.97	206.53	213.32	212.62	212.19	222.11	212.2	209.47	215.37	215.51	213.05	217.76	206.58	210.19	220.16	215.18	212.82	215.12	213.02	214.78	212.83	209.23	209.87
216.21	217.47	220.33	221.6	217.04	214.65	216.4	220.48	216.58	221.9	216.9	219.5	218.82	230.87	217.89	211.37	219.9	221.36	214.67	219.42	214.56	216.28	216.62	216.88	218.51	217.96	219.55	211.06	220.66	214.62	226.33	217.3	220.94	215.88	216.92	210.63	216.03	218.34	217.15	218.42	216.13	216.26	215.58	218.07	212.91	225.29	221.79	218.57	212.91	217.35
212.32	212.14	214.66	209.21	209.13	209.88	212.01	204.38	212.9	213.72	209.45	215.47	212.73	218.66	208.36	207.49	214.95	214.98	209.77	208.05	211.81	219.5	210.44	216.75	215.45	212.69	216.17	212.62	212.11	207.84	213.05	212.95	213.07	214.34	211.32	214.32	210.5	211.74	219.91	212.83	209.79	212.59	211.29	212.79	214.82	212.21	217.12	206.63	216.74	207.5
202.05	203.11	202.22	207.52	199.91	209.88	207.21	209.26	210.64	208.02	208.17	208.89	213.19	208.72	205.72	207.98	205.44	203.26	213.77	211	210.6	205.23	207.16	205.42	208.4	205.9	205.65	208.2	205.74	207.33	203.05	205.39	209.59	215.27	203.78	206.78	210	208.57	215.61	210.4	203.17	205.56	207.1	209.2	207.6	210.59	204.99	206.7	200.89	212.05
208.06	209.75	210.5	208.11	211.43	211.01	214.6	210.12	211.49	208.83	205.55	212.15	209.73	207.17	206.97	207.11	209.38	210.96	206.31	209.03	207.41	204.86	212.82	211.61	216.26	206.27	209.39	204.42	205.96	209.97	210.43	209.91	208.36	207.92	207.44	209.77	210.85	203.5	209.3	209.31	215.36	208.52	208.34	210.94	203.36	210.29	210.33	212.31	210.98	214.42
202.55	197.58	199.66	197.87	200.71	202.58	197.8	201.38	193.28	197.55	200.63	192.64	198.61	204.57	199.87	201.4	202.11	195.6	195.17	201.26	201.86	197.1	200.04	199.49	202.91	194.68	206.25	199.65	204.87	202.73	189.56	198.1	201.2	203.42	201.74	196.27	205.46	195.93	200.49	200.35	191.27	201.48	197.74	200.68	196.6	208.17	196.56	194.29	193.52	198.41
207.18	212.47	201.96	209.18	207.14	203.23	215.68	204.73	206.96	209.4	209.99	206.51	210.97	206.74	210.66	204.68	206.88	205.58	210.36	204.43	210.16	211.03	213.49	203.6	205.8	206.2	211.79	204.23	213.57	208.57	203.56	209.27	210.2	208.89	206.52	206.05	210.81	201.91	204.4	211.62	210.32	205.8	209.43	207.68	211.11	206.28	205.55	209.47	202.37	211.86
208.2	211.09	206.21	204.28	203.53	205.39	206.26	207.92	205.7	207.26	210.81	191.36	199.56	203.74	205.56	203.19	199.3	202.89	201.55	205.63	197.3	209.76	203.3	203.96	208.28	203.59	204.71	207.32	206.53	208.98	211.34	205.76	205	200.81	208.11	199.16	199.44	205.64	203.75	204.19	202.89	199.96	207.14	206.65	205.57	204.82	206.38	209.34	206.87	201.24
215.08	208.31	207.66	216.58	205.64	211.27	214.29	215.64	211.29	211.39	210.47	213.38	214.61	215.03	219.68	207.01	215.58	213.57	205.73	204.81	212.89	218.19	213.43	210.89	207.83	213.46	210.82	210.82	213.54	209.72	209.6	213.44	212.64	209.54	211.47	202.87	208.06	212.98	221.85	219.03	212.12	209.39	210.01	207.84	212.55	202.9	208.86	205.54	212.53	214.37
213.04	200.87	207	205.68	211.15	208.72	208.13	204.67	209.66	212.08	203.62	201.18	204.48	206.87	207.59	209.16	207.27	209.11	208.09	207.51	207.59	198.27	210.84	205.82	209.38	205.26	208.89	197.6	201.33	207.03	208.35	204.68	204.18	204.21	205.15	203.76	205.91	207.95	201.68	210.63	205.89	202.62	206.64	204.03	213.62	199.97	203.17	201.74	203.29	209.51
213.08	205.47	213.96	215.85	212.09	212.96	210.63	218.13	217.19	214.1	210.26	213.75	214.24	217.53	218.05	216.64	213.22	213.29	212.94	211.7	212.53	213.25	208.57	216.04	210.17	214.38	207.78	210.51	212.67	206.13	207.76	212.32	210.99	209.82	212.71	216.18	216.13	218.13	213.32	210.74	212.98	214.47	208.21	210.1	205.34	208.93	215.84	212.21	215.74	217.17
204.12	203.26	199.38	208.79	200.21	206.78	201.92	205.88	194.99	208.05	207.92	207.55	199.42	204.18	202.64	200.69	208.67	204.36	211.21	198.85	196.56	198.09	203.58	203.65	208.55	206.98	201.21	210.05	208.95	203.37	204.69	202.69	201.59	200.78	204.1	210.68	199.52	197.12	203.55	199.62	204.94	203.18	202.81	198.19	204.21	207.89	202.54	207.16	206.21	211.06
210.79	214.51	206.35	209.24	211.7	210.1	213.53	207.92	203.58	207.6	206.03	209.99	206.77	206.7	207.01	210.55	209.44	214.18	207.35	211.58	212.77	208.76	208.08	211.5	208.75	209.55	209.08	210.77	209.87	205.28	208.06	209.1	204.66	203.53	206.78	207.34	213.26	212.17	208.16	215.2	212.19	209.59	211.25	210.58	206.96	207.5	207.81	208.03	210.26	218.37
215.25	213.55	212.65	210.89	207.86	207.15	206.61	213.98	205.59	212.27	216.11	207.44	209.11	214.04	211.41	214.53	214.22	210.92	207.66	213.83	209.06	209.43	211.67	208.7	208.35	210.42	208.34	214.39	212.67	212.55	207.86	212	209.86	216.37	211.11	216.64	211.96	217.65	212.38	209.08	211.22	210.06	209.3	214.85	207.86	217.86	212.04	215.32	212.46	214.35
214.49	213.52	212.27	208.43	211.85	211.3	203.78	214.41	206.95	207.75	209.59	212.48	210.45	207.59	210.42	214.13	215.69	207.02	215.64	210.67	210.94	205.36	209.03	216.22	213.59	206.9	213.53	214.46	210	214.52	214.06	217.48	208.73	207.89	211.39	210.04	207.13	218.18	213.63	215.74	212.09	207.63	213.91	216.54	215.32	210.02	207.08	216.45	211.63	208.6
209.32	214.36	207.25	204.72	209.75	210.99	209.06	210.28	209.9	210.58	208.12	206.71	205.7	201.01	203.63	206.81	212.23	208.48	210.09	215.38	211.05	205.78	206.96	205.07	209.99	209.13	206.67	210.55	208.64	211.92	209.54	211.09	202.82	207.75	205.38	212.29	209.87	209.28	212.84	207.83	206.59	208.46	206.53	210.18	205.67	203.23	208.53	205.28	207.82	211.23
208.13	210.87	199.36	210.2	204.6	209.93	205.57	209.15	207.38	213.83	209.67	210.72	208.14	210.89	203.67	209.37	206.76	210.96	210.65	204.97	210.61	211.97	206.18	210.06	204.31	207.9	210.73	205.3	200.08	208.05	209.01	208.71	203.69	202.43	206.99	204.71	212.41	205.63	204.04	214.64	209.07	214.39	208.83	210.66	209.17	216.16	209.29	209.34	211.03	205.92
215.37	217.34	217.64	217.68	220.63	215.66	217.62	213.33	215.68	219.46	216.86	216.44	212.63	219.59	216.32	221.32	213.12	216.38	215.24	210.29	212.44	214.23	215.63	212.36	215.37	212.76	213.65	212.81	214.17	217.05	214.42	219.32	223.4	213.34	221.04	210.2	216	218.82	218	217.83	220.65	213.52	217.05	217.57	214.04	216.46	214.51	210.74	215.87	207.03
199.04	199.45	196.4	196.5	190.83	199.47	201.77	190.32	199.65	198.52	197.88	199.54	191.37	201.05	200.58	200.35	195.57	192.01	199.19	196.32	204.77	205.99	195.48	200.99	196.46	196.82	192.03	193.1	196.18	201.24	197.27	195.93	206.83	200.56	199.15	200.02	196.05	202.62	201.06	206.55	200.33	198.42	203.28	197.62	204.73	188.94	195.91	198.9	199.32	197.58
206.23	205.24	200.12	214.27	201.4	209.73	209.37	206.05	206	211.16	208.88	209.2	211.31	209.07	205.72	204.09	201.99	207.14	205.32	203.04	205.71	203.13	213.25	206.64	205.48	206.08	209.15	211.05	209.19	201.02	208.76	208.99	203.22	210.01	208.3	206.44	212.1	209.86	206.44	207.1	214.14	208.13	208.84	210.05	209.73	210.32	205.8	203.87	212.57	212.71
207.31	209.71	203.46	207	209.15	208.52	211.97	209.45	207.01	215.43	205.44	206.69	208.46	206.46	206.55	203.05	214.78	210.96	211.43	211.58	211.64	208.33	210.93	204.05	212.44	211.52	209.16	207.92	205.89	212.84	211.87	201.62	217.66	216.64	213.42	212.87	202.88	207.31	205.06	209.5	206.93	208.07	205.15	214.16	211.4	211.74	203.7	209.25	203.4	212.25
204.59	198.38	200.88	191.24	207.19	200.54	189.45	199.88	195.59	202.99	196.99	197.19	198.37	195.8	189.21	200.2	202.59	201.1	196.72	203.34	196.37	197.31	196.39	201.57	199.57	199.23	199.78	193.02	200.84	192.89	198.69	199.12	204.48	202.05	197.8	192.39	201.02	205.51	198.74	191.71	202.13	208.2	200.09	194.4	201.2	192.54	189.95	199.09	193.85	199.06
211.33	206.39	209.68	210.83	213.4	207.8	202.69	212.46	207.13	208.11	209.54	215.83	208.86	211.42	212.01	207.84	209.15	208.69	209.02	206.2	207.69	209.56	210.11	210.5	213.32	206.61	208.94	211.67	206.46	210.94	210.26	207.54	204.95	209.36	209.39	211.61	209.43	207.43	210.46	206.08	210	207.02	203.61	208.14	205.22	210.01	210.06	207.02	207.26	207.83
215.26	209.98	200.25	206.54	209.61	218.46	213.5	211.37	206.95	205.42	211.44	204.75	207.82	206.07	201.71	205.89	210.95	212.54	214.07	208.86	212.12	212.56	210.12	207.26	207.41	211.21	205.35	208.32	206.81	204.36	207.24	208.97	205.09	207.9	217.52	209.77	210.98	208.39	212.73	213.79	208.83	203.84	212.64	208.6	208.78	210.3	207.96	209.57	210.36	204.69
196.53	195.23	198.29	200.15	193.64	190.65	200.39	191.14	200.66	191.4	192.39	197.09	190.61	198.3	200.77	197.39	189.09	193.82	198.95	192.27	193.61	190.02	194.25	188.93	195.14	192.15	198.6	193.98	196.24	202.34	197.08	193.11	192.46	200.14	198.76	197.63	205.13	199.7	193.12	188.61	188.6	191.47	192.28	189.28	189.65	202.23	203.84	189.91	198.82	180.79
204.68	206.06	208.8	207.84	209.64	209.62	207.32	214.41	203.2	204.76	212	200.71	211.66	195.82	206.14	204.82	202.68	205.61	208.64	203.14	208.63	206.48	203.11	202.86	208.38	201.25	206.18	204.75	212.45	209.75	209.79	214.47	207.57	208.51	204.34	205	206.47	211.1	205.28	208.49	207.99	206.34	206.94	206.96	210.12	208.83	206.9	205.45	203.88	207.75
203.43	204.62	207.18	207.9	203.82	204	203.6	201.48	200.02	202.68	203.39	206.65	207.23	206.97	205.4	200.44	204.27	198.01	204.59	207.25	201.83	209.08	203.79	203.61	200.92	199.86	198.86	204.53	201.69	198.42	203.82	208.57	200.92	211.13	204.12	204.37	204.33	205.3	205.21	203.03	198.84	198.11	209.18	203.06	201.56	203.98	207.14	202.45	201.12	206.26
204.57	202.67	202.18	207.44	203.06	204.67	198.38	204.81	196.79	204.29	197.87	202.45	203.69	204.33	205.43	203.58	208.02	212.6	209.72	200.16	205.42	201.97	206.95	199.33	202.32	207.08	205.42	206.81	204.23	201.54	204.35	207.92	198.7	209.92	204.42	203.01	201.34	209.88	198.91	204.96	203.32	205.22	204.88	201.29	202.44	204.64	198.23	208.59	201.26	198.03
206.15	208.29	205.52	208.05	210.13	212.97	207.53	208.36	213.8	211.63	204.93	205.07	202.71	205.19	209.2	212.8	207.93	202.66	210.41	212.12	209.26	208.8	209.29	201.87	206.52	203.95	209.67	202.4	198.83	210.85	205.34	210.8	212.47	206.98	209.18	205.15	205.29	217.58	202.24	206.5	211.32	208.59	210.86	205.81	203.74	201.39	208.69	209.94	210.97	202.24
211.96	212.75	211.18	211.32	218.39	212.51	212.4	216.66	208.43	216.56	213.28	209.6	214.26	216.55	211.73	217.26	214.56	211.96	215.61	214.19	216.78	215.72	218.07	213.17	216.34	209.99	219.68	211.1	209.83	216.63	212.98	216.38	213.42	216.98	212.73	211.36	216.06	212.38	217.11	213.44	210.17	214.27	213.28	213.18	216.57	217.45	219.09	209.08	211.57	218.13
200.85	209.48	211.61	207.96	206.42	209.14	208.05	217.11	204.78	213.51	207.36	210.47	207.08	200.99	214.62	210.92	200.75	211.04	207.86	211.56	207.1	212.11	213.49	207.42	207.75	206.61	207.68	209.23	202.21	201.36	208.04	209.89	209.01	211.17	213.86	207.19	206.17	201.8	208.18	199.88	207.29	211.65	212.08	206.25	205.95	211.73	211.45	206.06	216.38	207.18
189.39	193.93	193.54	196.31	188.21	198.19	190.82	198.08	195.78	197.09	193.9	197.27	196.85	199.24	192.89	197.09	197.61	186.53	196.8	190.51	193.3	193.89	200.06	194.51	194.09	197.39	189.99	198.14	194.41	194.29	194.52	194.58	195.32	189.63	196.24	193.59	196.97	188.38	195.28	199.06	193.36	192.18	196.1	192.04	194.93	192.96	194.61	199.1	191.91	196.35
213.31	204.11	208.64	209.46	210.63	215.56	204.56	214.12	207.63	210.65	215.89	216.26	211.17	209.83	212.82	212.92	214.31	206.46	209.84	215.49	210.91	213.91	219.66	205.09	213.5	215.08	211.22	210.53	207.24	213.86	209.79	211.86	216.77	207.49	208.26	215.98	216.1	210.25	212.64	212.73	211.46	212.67	205.69	211.06	215.5	215.07	210.9	216.47	209.42	209.55
202.38	206.45	204.66	198.05	201.9	208.9	201.42	203.71	204.39	209.06	200.03	204.74	202.52	205.24	206.74	194.57	199.47	200.78	211.3	197.18	200.67	205.44	200.56	207.54	200.17	209.88	205.47	205.07	199.15	202.6	201.51	209.23	205.35	202.06	198.77	202.19	204.79	201.26	200.4	202.32	198.89	203.26	205.07	204.31	196.6	200.46	204.22	202.8	200.75	200.83
213.56	208.25	209.02	216.7	212.97	211.26	205.47	214.91	211.16	212.2	204.89	206.68	213.25	214.62	208.77	208.93	220.75	208.82	218.71	218.1	209.97	220.37	211.1	199.54	210.13	208.9	208.24	213.2	214.02	216.9	209.96	206.59	212.26	217.54	208.11	212.42	210.01	213.6	215.28	215.59	214.52	214.92	219.39	215.48	211.15	209.77	209.15	214.11	211.33	215.42
193.46	201.5	194.85	200.69	196.1	199.89	191.35	190.79	196.57	194.42	206.62	198.86	201.29	192.31	197.76	200.89	193.9	197.32	200.04	203.73	196.1	198.04	194.01	201.3	192.73	202.59	195.77	205.41	196.89	193.65	200.46	198.51	198.3	201.27	199.13	199.22	203.32	199.32	200.66	203.55	198.96	205.01	193.81	196.49	199.79	202.21	198.11	194.94	206.52	201.28
198.24	191.81	200.81	194.58	191.41	196.53	197.63	195.16	192.74	197.44	190.88	192.05	197.8	193.02	196.52	200.85	188.51	201.18	201.05	193.62	195.29	192.38	194.82	195.81	192.55	190.84	192.5	196.8	202.47	195.41	190.24	198.54	190.45	189.54	195.81	189.87	194.65	190.33	192.45	196.1	199.55	193.87	195.7	193.17	197.06	201.03	201.55	196.57	198.04	197.51
204.33	202.21	210.03	207.14	201.32	206.2	198.34	206.1	203.61	198.17	202.82	201.59	199.43	209.82	203.39	204.53	202.53	208.27	200.85	196.49	206.51	201.86	205.59	205.47	208.16	197.66	203.35	201.94	198.28	208.35	207.72	204.82	198.69	200.91	209.73	206.35	203.01	199.86	197.45	198.42	193.57	203.68	205.32	207.2	205.67	204.26	206.13	203.58	203.31	200.77
212.2	208.37	206.41	211.32	207.53	202.4	206.41	212.71	209.1	209.96	209.15	210.36	208.16	206.47	211.49	208.72	209.92	213.32	207.3	206.95	207.97	212.97	206.3	209.08	207.5	208.44	209.06	203.56	208.52	205.94	213.27	204.99	206.34	213.12	204.25	208.57	212.59	212.58	208.42	210.35	213.63	205.97	207.62	206.1	214.1	210.96	207.42	205.4	204.69	209.18
203.78	204.2	208.21	196.8	201.15	207.58	205.81	202.79	203.58	211.66	199.19	206.34	209.64	202.37	198.27	204.19	211	204.4	205.34	205.57	211.07	203.3	203.65	201.88	205.26	206.58	203.2	205.18	203.9	202.75	200.25	203.63	205.03	206.99	203.31	207.35	202.4	201.74	207.26	206.65	209.54	204.13	209.34	206.89	198.84	210.1	207.16	209.13	211.16	199.29
206.8	200.15	210.17	206.34	208.6	210.49	205.66	207.57	203.73	208.27	200.84	205.75	201.76	203.91	210.59	205.51	204.78	212.71	205.97	215.59	212.3	203.66	200.8	204.25	203.93	202.64	205.76	211.61	203.57	209.54	208.59	208.04	207.26	213.25	204.89	209.19	210.77	202.39	208.84	207.67	212.18	208.85	198.72	205.69	206.49	204.43	210.21	210.03	204.63	216.28
211.95	217.16	215.52	213.65	207.12	207.54	214.05	217.29	216.69	207.17	209.8	208.85	213.74	210.18	220.15	214.95	210.09	211.29	212.19	205.7	212.57	209.86	210.75	217.12	210.29	215.05	209.51	214.94	212.48	210.85	217.8	210.51	200.79	212.95	216.99	210.47	214.17	214.25	207.14	213.07	213.91	213.98	213.77	213.27	216.3	215.62	212.06	208.76	209.5	213.27
208.63	222.55	212.5	218.73	215.56	213.29	220.74	218.95	220.21	211.53	218.04	215.14	217.53	214.05	215.86	211.6	217.75	220.7	218.33	215.66	221.03	212.83	219.65	216.68	216.48	222.01	217.49	220.58	217.91	224.22	210.97	212.47	218.02	216	220.8	216.21	215.05	217.03	217.04	221.49	214.54	215.89	216.26	217.02	212.45	221.65	219.53	214.65	216.37	218.3
210.42	213.94	207.34	199.87	209.21	210.12	207.37	205.42	216.37	204.6	207.58	201.26	212.55	199.67	210.99	211.96	207.69	214.35	203.31	209.71	213.03	210.48	212.45	209.46	209.72	212.37	206.75	209.1	213.4	208.26	209.66	203.07	213.04	207.25	214.79	207.83	206.83	212.8	213.26	209.27	200.78	211.55	215.15	204.93	208.86	209.87	212.56	220	214.44	216.21
200.56	208.25	206.73	202.63	207.87	206.81	207.78	212.66	202.31	206.33	209.64	214.54	207.95	210.15	208.4	207.81	205.63	210.08	205.64	209.87	215.23	207.04	208.67	207.51	206.97	207.15	204.09	216.44	209.5	204.9	209.66	208.4	206.62	200.83	208.78	206.98	202.61	205.28	208.42	203.35	206.21	208.94	210.96	213.59	208.97	206.11	207.25	206.98	212.39	210.95
203.65	204.46	194.45	200.41	201.55	202.8	200.98	203.16	193.66	199	206.62	199.28	193.31	201.67	198	201.4	198.83	199.88	196.15	200.09	197.26	196.6	192.87	202.56	198.25	201.02	202.72	204.48	200.91	196.23	196.49	206.93	199.21	196.14	200.26	199.24	200.93	200.58	198.19	197.57	198.31	200.71	195.81	206.46	203	203.2	197.51	200.05	197.17	200.85
204.46	201.92	197.18	199.31	200.52	197.51	198.21	205.59	200.73	199.41	198.93	195.14	195.7	194.2	194.74	202.16	204.39	200.27	200.69	197.12	203.12	196.75	197.34	196.38	195.89	195.73	203.68	201.5	196.88	197.31	198.08	204.1	202.53	200.31	202.54	197.04	200.66	197.1	202.21	201.21	203.19	200.51	192.14	194.37	195.1	206.05	199.77	196.68	206.11	204.46
214.03	218.56	216.58	209.58	212.32	213.45	212.14	209.51	217.2	210.73	217.5	209.46	217.41	213.53	213.94	216.94	212.87	210.1	211.08	206.04	214.55	208.32	213.03	217.97	211.15	217.87	211.26	215.3	209.03	201.58	217.15	211.97	213.74	214.75	212.69	210.29	212.26	209.47	214.02	220.64	213.43	213.17	217.02	221.25	213.8	209.29	212.45	220.84	213.81	211.69
212.02	217.97	224.54	215.81	211.86	216.57	222.54	216.78	216.04	215.09	221.44	217.76	215.99	218.68	217.07	217.64	217.71	222.64	217.29	219.61	220.38	218.12	214.96	221.14	218.7	216.56	216.43	215.2	220.31	212.65	225.76	217.26	215.23	216.57	216.36	216.14	213.07	214.73	215.35	214.71	215.23	219.88	220.48	217.2	212.42	222.86	218.63	213.82	219.71	217.72
191.88	198.45	193.05	194.87	186.84	202.25	199.67	196.18	208.25	200.92	201.79	204.21	196.93	195.74	198.26	198.36	199.67	199.63	193.74	199.58	199.77	197.71	201.95	196.42	196.88	199.28	204.57	196.06	204.92	203.92	201.36	197.34	198.17	200.12	196.31	198.26	198.31	194.63	202.28	200.39	193.58	199.68	206.1	195.72	200.16	198.75	195.54	194.11	194.04	194.4
206.07	203.02	195.57	199.97	205.53	201.24	202.3	199.7	197.62	199.45	197.95	205.07	203.64	198.47	203.94	199.9	199.23	199.76	196.61	203.03	197.94	199.8	198.85	204.62	206.66	201.36	196	204.49	198.44	194.59	199.38	206.21	200.35	198.09	203.5	194.49	201.06	197.89	198.11	198.56	200.54	204.07	198.98	199.53	202.43	194.93	200.38	200.46	196.62	198.13
210.62	201.57	203.61	205.04	204.52	208.11	207.13	205.35	210.88	204.82	205.45	206.47	204.37	212.78	198.38	210.5	210.1	207.82	206.78	205.1	215.48	204.82	207.79	215.31	204.69	207.7	209.95	207.98	200.85	206.1	209.36	205.5	204.75	198.21	207.58	203.48	208.99	206.2	202.92	214.14	202.14	211.51	205.94	208.97	206.68	200.81	209.43	210.71	205.77	203.57
191.19	189.47	194.53	196.11	197.05	196.33	195.36	192.37	198.96	190.85	192.21	195.51	187.72	195.78	194.47	199.87	195.42	194.95	188.57	195.69	194.98	194.27	197.58	189.72	196.24	194.18	197.8	198.38	188.92	200.18	187.13	189.13	198.08	194.15	192.36	196.02	191.1	193.06	197.4	195.74	197.04	197.12	193.1	190.19	195.39	194.41	198.44	198.84	202.92	194.43
204.76	202.35	202.5	194.73	195.5	200.89	205.2	202.63	204.81	204.04	200.64	199.5	199.63	203.17	200.82	204.94	207.14	199.43	203.84	201.85	206.95	198.73	198.21	198.3	190.83	199.08	198.02	201.76	202.41	201.24	206.22	205.57	201.89	198.32	204.36	196.15	201.55	199.54	202.43	202.81	194.32	202.08	196.01	194.96	197.9	200.64	202.32	204.93	203.55	199.74
210.3	206.82	205.52	203.86	202.14	206.94	202.31	197.26	202.69	205.62	209.68	208.11	206.53	205.72	204.66	199.31	209.73	205.64	200.76	202.8	201.4	209.2	208.09	208.94	204.79	203.09	203.46	199.33	205.85	208.1	206.54	200.42	203.99	208.92	201.72	196.98	201.19	208.71	210.97	199.55	209.24	205.13	199.5	204.52	201.23	199.75	208.56	203.86	202.55	206.7
216.76	203.82	202.6	207.62	204.84	207.59	203.33	210.61	203.25	205.89	207.44	210.4	206.25	209.54	209.16	213.35	207.86	203.88	210.68	206.8	209.18	205.73	208.44	211.28	212.7	203.75	211.84	216.61	212.67	199.32	209.41	209.56	206.98	207.33	210.21	207.41	202.54	206.25	204.07	206.39	206.21	208.72	210.02	206.73	210.13	204.64	208.08	201.38	205.48	205.19
206.86	210.77	210.71	208.37	207.5	210.41	212.43	206.29	217.28	209	210.62	212.75	208.82	211.95	213	202.31	206.24	212.84	213.91	217.12	206.91	210.82	209.88	212.85	214.95	213.62	205.96	213.83	210.27	210.33	203.96	209.06	207.41	211.11	215.72	207.6	208.63	206.05	202.85	213.35	212.31	212.12	212.11	216.65	209.88	210.81	211.4	209.77	202.98	210.94
201.96	212.03	212.65	207.11	201.73	205.38	202.33	208.45	215.27	204.54	209.63	211.73	210.47	205.94	210.97	207.87	206.21	206.01	210.7	211.18	209.56	210.49	205.39	215.49	207.69	208.76	208.45	208.88	204.71	202.17	207.94	211.54	200.63	202.07	203.86	207.88	215.01	211.04	209.59	205.88	212.48	207.97	208.04	208.98	209.26	206.81	210.85	209.12	212.16	199.72
215.93	218.22	216.01	216.07	215.42	211.99	213.13	218.21	221.81	216.83	217.96	221.29	212.15	217.08	212.77	220.49	212.93	218.01	212.68	223.62	218.82	214.19	217.83	213.87	212.31	219.09	219.92	219.98	208.28	217.79	218.94	221.12	224.82	218.02	220.47	220.68	218.94	216.24	213.05	215.65	210.32	218.28	215.13	215.17	221.62	215.68	215.52	213.47	224.12	218.72
213.59	212.2	212.5	218.22	213.86	214.67	220.21	225.22	219.78	216.31	221.12	214.68	214.08	217.27	220.9	222.38	220.28	213.86	219.19	214.98	216.99	218.02	221.22	212.25	217.04	210.18	215.61	216.07	215.14	211.45	217.81	218.41	213.49	219.23	218.51	209.8	218.63	218.28	221.11	219.43	216.38	215.5	219.86	220.41	219.71	218.55	214.83	212.09	218.99	220.52
206.61	209.77	206.61	204.77	210.41	217.39	203.58	201.35	207.02	211.6	206.57	204.95	207.16	206.33	208.02	212.42	208	208.3	202.84	209.94	207.27	213.13	211.11	207.67	206.88	206.49	214.58	201.74	209.37	214.08	209	213.85	211.22	211.57	201.86	217.09	209.38	209.09	207.35	210.18	210.09	204.13	206.47	206.06	213.37	207.16	214.02	209.59	208.72	201.92
211.03	222.82	217.12	214.93	217.38	217.25	217.51	221.38	208.86	213.09	217.36	212.64	213.45	220.84	222.95	212.87	214.05	218.56	215.18	218.01	218.98	214.33	215.88	219.38	220.16	214.34	221.45	217.34	215.03	224.85	215.44	211.94	215.37	218.06	219	219.8	216.1	217.39	221.63	215.69	212.44	208.91	218.9	216.11	212.53	219.61	213.78	214.2	213.39	218.43
213.44	206.04	207.29	207.25	209.56	208.24	204.64	212.62	204.3	206.86	204.61	206.4	206.65	213.04	207.92	211.94	207.78	205.08	215.5	214.59	210.25	205.04	206.65	211.56	205.67	210.89	209.52	207.82	211.61	204.89	210.02	204.08	205.11	210.55	212.41	200.74	208.13	205.57	212.13	207.94	208.05	205.78	217.16	204.66	216.55	209.57	212.99	214.32	208.22	208.39
214.59	214	208.82	209.54	205.9	203.81	210.48	214.03	211.43	206.3	203.08	211.75	207.36	209.63	212.05	207.9	209.29	199.87	212.64	208.84	210.97	208.32	206.79	209.18	207.76	210.97	207.16	208.61	215.37	207.64	211.13	210.2	212.51	206.47	205.26	216.22	211.1	208.76	206.92	205.28	206.11	206.48	212.7	210.64	202.7	207.18	212.66	209.47	208.29	209.23
203.11	206.19	212.14	209.71	208.42	205.39	206.03	207.85	211.14	209.36	201.96	202.92	204.33	213.06	209.32	204.28	210.78	207.26	204.72	198.43	204.6	199.32	203	211.44	205.88	209.12	205.91	202.85	208.11	208	202.75	204.21	203.21	205.12	214.75	203.9	203.96	204.99	205.45	196.99	204.04	202.34	208.47	202.98	204.09	202.78	202.86	209	209.09	197.43
213.89	217.22	209.32	211.47	214.99	213.68	217.65	210.44	210.67	217.7	210.35	209.04	213.48	217.57	209.88	210.21	210.34	206.28	218.72	216.83	217.63	217.5	207.81	217.62	215.41	217.73	210.24	214.77	211.25	214.41	207.04	217.94	211.25	207.5	214.78	208.4	216.41	213.46	216.86	210.88	210.57	210.44	210.26	214.76	212.39	215.62	213.55	216.05	206.65	210.95
193.08	199.52	191.09	201.25	198.25	203.15	199.48	188.96	201.43	192.59	196.67	198.86	197.78	195.45	204.74	194.18	197.15	199.47	201.03	196.19	199.3	193.42	197.66	200.27	192.08	199.05	194.21	194.05	195.06	197.84	197.16	199.1	201.61	195.85	191.14	199.7	199.64	197.66	198.34	194.65	199.45	190.97	199.99	196.84	194.41	200.54	195.37	198.56	197.49	197.65
216.73	208.52	208.89	208.94	208.32	211.49	209.1	206.46	209.41	208.51	216.27	205.61	205.43	207.42	212.08	206.34	205.59	205.03	212.55	208.26	213.46	210.29	202.18	215.82	212.69	211.23	206.07	212.93	200.77	209.29	211.82	215.34	201.2	208.35	208.4	213.77	210.01	209.74	210.34	210.58	209.75	213.63	209.18	204.74	196.1	210.6	215.72	213.16	206.62	207.23
199.37	204.33	198.28	203.6	204.91	202.26	198.94	198.56	206.11	202.72	206	200.38	212.6	203.94	208.76	205.32	204.17	193.3	203.53	201.1	207.71	201.27	205.49	202.8	202.87	203.17	199.6	205.04	204.96	199.82	206.43	199.41	206.46	200.76	202.72	202.22	199.66	202.59	209.88	202.72	199.58	208.56	205.45	207.12	201.78	198.28	205.12	201.15	203.77	198.1
210.65	217.51	217.41	214.47	215.39	218.21	221.77	211.4	210.54	215.92	220.08	217.8	217.69	220.14	219.27	213.77	220.62	217.29	215.03	214	219.27	218.23	214.32	209.13	214.95	214.87	209.56	216.76	216.05	213.63	216.55	207.41	211.47	216.83	218.23	205.04	209.01	216.66	213.54	214.21	217.63	210.86	214.48	221.64	209.57	209.23	212.21	215.99	216.5	210.96
205.34	202.46	202.95	206.2	201.71	202.02	196.91	200.82	199.44	207.84	200.05	200.99	202.07	206.05	201.57	204.79	205.87	203.41	198.47	201.96	200.61	207.06	202.04	205.84	204.22	207.42	202.36	199.79	200.43	209.1	203.5	202.27	202.57	204.15	203.23	201.75	207.52	206.57	209.15	202.15	200.42	200.66	201.5	202.55	197.13	205.85	207.48	207.96	203.55	208.54
210.59	205.79	210.48	201.6	204.13	208.15	209.81	207.22	198.49	211.91	209.21	207.15	210	212.57	205.67	210.41	201.71	207.45	204.68	210.39	209.37	207.66	210.23	207.12	210.11	217.09	205.02	204.83	213.33	213.49	208.68	206.56	209.05	208.55	205	209.39	201.84	214.14	205.56	205.67	205.62	207	204.07	206.29	206.01	206.1	203.45	210.76	206.94	212.13
211.55	213.58	210.66	209.19	206.2	211.08	209.79	209.78	209.74	208.34	210.15	216	205.4	214.23	211.91	206.54	210.95	208.32	210.88	212.7	205.09	210	214.33	208.62	208.12	206.31	207.11	210.36	207.39	210.9	214.08	209.28	206.68	212.33	210.81	211.3	206.28	206.94	207.11	211.59	210.37	201.46	207.75	205.68	213.01	210.65	205.65	218.66	202.52	208
207.83	205.25	203.85	204.91	206.52	203.78	206.6	205.71	205.55	205.85	204.43	208.45	210.53	202.61	205.84	211.97	210.14	209.94	202.16	206.75	209.32	206.31	204.34	205.62	214.78	203.92	212.86	208.29	203.28	207.79	206.97	211.93	206.59	206.49	208.55	218.39	206.32	210.53	208.12	210.16	209.61	208.66	204	212.88	211.21	207.51	210.03	205.51	207.71	211.11
195.03	202.67	205.43	205.48	201.36	204.16	198.14	197.62	204.29	204.4	201.99	202.68	209.83	198.49	194.69	199.66	203.96	203	201.82	196.2	203.8	202.87	197.41	202.36	207.31	204.78	212.56	198.07	196.06	203.88	200.29	196.24	200.58	200.6	202.83	203.68	200.92	201.42	201.36	208.51	198.87	200.71	208.84	200.28	204.62	204.19	200.88	206.02	205.26	204.69
213.4	210.14	211.36	214.98	207.38	207.77	208.26	207.78	215.55	207.56	208.21	211.39	208.74	215.46	207.45	210.41	206.76	206.77	207	207.26	210.12	210.37	205.63	207.59	201.13	212.71	210.06	208.16	212.92	205.06	211.66	205.87	209.2	209.87	202.86	213.45	210.32	206.46	210.69	211.8	205.06	215.53	204.57	206.89	204.79	213.89	210.22	203.35	204.07	213.34
214.31	205.14	210.47	204.44	216.16	207.24	212.09	209.95	204.47	206.29	207.63	205	211.37	208.63	212.7	209.4	210.33	211.79	202.78	212.06	203.03	199.86	207.79	205.79	206.25	207.07	209.94	211.65	209.81	203.65	206.49	205.59	207.98	206.2	204.26	207.25	210.96	207.96	207.8	208.33	207.38	209.44	210.4	210.42	208.07	209.04	209.43	214.53	207.87	206.58
211.88	210.65	207.27	208.07	205.57	208.9	206.3	199.73	209.17	210.95	209.54	215.04	205.93	206.39	205.86	204.19	202.18	206.62	205.85	207.92	207.75	210.54	206.1	209.84	206.98	201.92	204.51	203.28	201.31	206.34	205.2	205.88	206.7	202.78	208.36	201.81	203.91	212.65	213.51	209.47	218.11	209.91	212.05	211.76	206.87	200.01	210.87	205.98	206.01	210.3
203.71	204.6	206.43	209.2	209.92	209.55	206.34	202.89	202.69	209.25	208.61	208.67	199.36	199.8	206.98	210.32	203.88	203.7	203.16	201.83	202.34	209.84	202.77	203.96	202.26	205.37	203.29	206.58	205.25	204.05	201.37	208.98	207.34	207.75	206.58	209.93	205.24	205.77	207.7	211.52	202.21	206.76	209.98	201.57	208.93	200.42	200.87	202.48	206	204.49
209.4	216.01	209.99	212.28	210.39	207.5	207.28	208.94	212.56	208.92	200.8	206.21	206.35	207.12	205.7	214.4	211.53	212.88	210.49	205.42	211.37	209.95	197.29	206.46	203.29	209.21	205.4	205.3	206.67	206.77	204.56	211.97	213.79	208.09	210.36	212.57	211.45	205.47	211.75	208.01	206.36	216.42	208.6	203.18	212.57	210.42	200.52	210.47	206.26	199.11
211.5	204.66	210.53	206.16	203.45	207.2	209.73	206.77	203.81	207.37	215.86	211.5	205.22	215.9	211.5	209.93	212.96	213.68	211.08	211.85	207.9	205.79	201.24	207.32	211.85	209.07	207.65	204.57	202.6	206.43	203.36	209.06	216.48	210.28	205.86	209.67	210.94	210.91	207.99	205.67	205.74	211.78	214.84	207.48	211.46	205.89	214	207.83	212.22	205.62
205.56	209.26	210.05	206.09	209.47	214.46	213.06	206.04	208.19	206.99	207.66	206.44	206.43	204.52	207.57	208	201	211.85	209.31	207.78	213	209.18	203.52	216.04	211.91	217.21	209.53	212.91	203.3	214.92	206	205.55	204.07	208.76	207.4	211.2	210.3	214.58	207.1	211.69	211.09	204.97	211.97	211.61	204.53	208.73	201.44	206.17	205.39	213.53
204.84	204.18	204.86	202.44	201.98	203.14	211.33	201.22	200.25	202.57	199.87	205.68	203.88	199.96	205.56	199.22	205.09	204.16	206.79	204.21	203.37	201.8	204.71	210.13	201.26	206.21	205.97	197.86	197.83	202.61	199.38	201.67	199.11	206.36	202.22	204.99	203.95	197.96	203.34	197.17	208.38	204.49	203.31	204.38	201.06	201.04	201.67	213.66	207.64	203.68
208.94	211.69	207.01	209.64	214.26	207.06	211.78	199.92	207.78	210.93	208.17	214.41	215.85	205.98	208.68	213.01	213.14	211.85	206.3	211.04	208.76	205.36	207.67	211.64	206.65	210.04	207.2	208.09	216.72	216.49	210.42	203.2	210.31	212.15	213.6	208.23	209.35	209.68	213.51	213.7	207.83	210.39	209.77	208.83	209.61	214.58	209.46	216.58	213.64	207.96
206.7	212.7	211.3	207.44	214.25	210.28	212.21	205.6	209.4	210.27	208.83	204.94	208.29	212.12	211.36	209.3	206.31	209.54	204.94	210.84	211.94	205.99	209.3	210.13	204.47	209.01	208.98	216.5	206.68	209.27	209.73	211.1	213.64	210.04	211.2	212.25	204.99	210.22	210.72	205.09	210.56	204.3	211.24	212.12	214.41	208.37	207.34	213.08	204.35	205.45
196.53	192.08	200.25	200.86	193.35	198.03	196.31	194.78	192.32	194.72	200.65	197.8	189.42	184.74	193.78	198.29	196.49	196.46	202.05	193.78	190.54	198.87	199.37	203.06	193.06	199.73	197.97	195.35	202.81	194.57	189.6	192.38	187.75	192.68	191.33	192.45	192.62	191.06	187.88	198.36	199.66	197.17	193.15	195.83	195.67	192.8	188.82	192.89	198.8	192.83
210.69	207.47	210.26	206.3	209.32	206.53	202.75	206.75	209.61	210.18	212.38	210.07	204.91	209.39	210.01	205.65	211	205.91	204.58	199.63	214.93	205.93	210.81	203.74	212.49	215.78	203.84	208.17	207.78	205.4	209.43	208.4	216.51	206.37	217.27	206.78	203.15	203.54	205.16	210.1	211.74	205.74	212.28	204.17	205.99	210.67	207.95	210.35	208.41	203.75
203.93	205.59	203.92	204.21	205.64	207.24	203.96	205.76	212.11	203.71	203.21	200.99	201.74	208.86	202.13	207.58	209.5	207.04	204.29	199.34	204.38	203.02	203.02	204.12	204.91	204.88	205.24	205.51	199.7	204.82	212.39	196.85	201.22	205.51	208.6	199.53	204.43	198.69	204.65	201.73	203.79	204.86	203.58	201.75	209.6	210.96	200.04	209.67	207.27	203.76
203.07	208.85	207.76	204.02	205.98	210.84	202.37	207.15	199.31	205.46	204.55	209.49	207.83	205.39	203.87	199.13	201.48	209.78	204.53	203.16	208.9	203.77	207.86	201.89	207.94	202.61	206.89	205.06	207.61	203.39	202.68	206.29	204.7	208.15	204.56	205.02	206.13	200.82	207.36	207.07	208.62	208.17	208.47	196.98	206.01	206.99	203.28	204.2	201.67	210.73
209.6	206.07	205.91	207.11	207.29	208.22	203.01	206.95	209.4	213.97	210.93	213.28	214.05	211.29	214.58	206.84	213.33	210	207.6	208.87	207.18	208.57	206.74	208.85	209.48	207.58	203.44	210.19	206.46	204.42	213.75	202.78	208.44	207.54	214.17	198.9	206.64	203.46	209.82	208.76	204.05	201.56	206.59	210.88	205.32	207.44	207.31	210.13	204.86	202.65
203	207.76	207.55	205.75	208.61	209.23	209.24	211.99	204.08	209.69	207.57	204.84	214.03	208.12	210.07	212.48	208.46	211.52	208.03	209.35	203.52	209.66	209.87	207.15	203.96	210.29	204.27	210.14	210.26	208.27	209.7	209.12	209.57	210.27	207.71	210.81	213.24	211.4	206.89	204.77	207.01	210.91	213.56	207.25	204.9	216.25	210.51	207.78	206.22	209.37
202.57	206.55	201.89	199.75	206.39	202.99	201.42	206.29	205.79	203.43	205.67	200.71	196.28	202.55	202.23	207.53	204.18	202.81	195.45	203.19	205.64	204.79	207.11	203.6	209	204.87	201.79	203.09	205.38	200.63	203.87	206.33	201.5	204.03	204.82	205.44	211.45	207.04	199.69	200.42	201.1	202.17	206.25	199.12	197.93	203.95	204.57	204.43	204.51	202.57
203.99	211.55	204.83	214.31	204.95	210.37	209.96	213.23	203.99	205.03	213.99	210.53	208.87	199.97	209.99	206.4	207.88	209.29	207.65	213.86	207.27	209.71	207.87	209.83	212.39	212.63	212.77	211.19	212.72	210.35	212.28	208.16	205.18	212.28	208.17	210.59	209.03	211.93	200.01	205.32	208.98	209.29	207.21	209.97	210.77	207.59	206.57	205.52	213.88	211.05
200.34	202.39	200.33	204.5	197.73	207.65	200.65	203.01	200.76	207.87	200.68	195.13	198.39	195.04	197.08	200.07	203.34	201.19	199.46	203.94	195.52	205.77	199.22	200.48	196.1	203.75	202.01	204.63	201.59	195.48	201.63	202.96	194.48	199.2	204.09	202.58	196.09	193.19	199.17	196.7	200.44	208.97	197.73	202.61	200.63	205.8	192.72	198.6	202.49	204.47
207.23	213.81	201.73	208.75	207.57	209.17	212.16	204.92	206.27	211.6	215.79	206.07	211.9	202.71	200.78	209.03	206.42	205.32	205.91	209.32	208.87	205.3	210.58	213.95	206.05	206.65	205.06	205.31	207.89	205.84	204.95	208.11	210.79	206.2	216.91	203.06	210.99	211.34	216.12	212.46	205.77	207.65	202.49	205.57	201.8	213.48	211.29	208.62	216.48	208.84
209.92	207.35	217.24	215.87	209.26	206.64	216.59	206.16	206.2	209.11	205.19	208.81	205.95	207.27	210.75	209.8	206.38	209.37	205.66	201.71	214.79	207.52	204.63	209.28	219.51	209.28	204.84	210.42	210.7	207.85	209.38	206.85	210.19	207.91	204.56	211.44	209.08	215.03	206.5	211.44	217.28	213.77	208.78	205.93	206.39	205.37	209.45	205.75	210.2	204.04
204.25	210.53	212.48	204.69	209.81	207	211.48	213.5	206.7	215.73	214.11	212.82	203.45	208.83	209.52	215.59	208.48	211.22	212.61	211.58	207.52	205	207.52	203.27	206.95	213.51	207.69	204.42	211.26	206.71	210.58	199.19	202.04	206.96	208.78	205.68	208.45	203.68	209.85	208.13	210.38	211.23	203.37	209.93	206.51	204.61	214.92	208.98	206.4	208.76
210.45	208.33	210.73	217.32	214.13	204.52	208.7	215.17	217.3	214.62	209.97	218.85	219.25	213.34	217.48	212.48	215.3	217.42	213.51	206.13	207.92	212.11	212	214.94	213.29	213.16	213.46	213.54	211.84	207.76	216.75	212.59	213.75	210.92	211.08	210.29	212.14	209.78	216.17	212.9	219.37	213.35	213.99	209.8	211.08	215.97	207.08	211.92	214.23	207.7
202.4	209.16	209.22	201.9	209.37	203.37	217.65	211.75	211.34	212.38	211.18	218.03	206.42	211.19	206.02	207.65	210.12	205.79	211.44	201.68	203.98	210.31	209.92	209.56	206.62	208.77	206.39	208.03	202.19	213.9	208.03	204.97	208.08	208.26	204.78	208.46	210.27	206.57	203.33	203.86	208.71	203.08	208.12	206.27	207	216.29	204.56	206.47	212.03	210.42
205.35	204.13	204.43	202.73	206.61	202.61	200.94	212.83	208.37	198.83	202.83	212.07	205.7	208.17	205.19	200.99	201.24	196.27	202.92	198.99	204.77	206.3	201.42	204.89	201.85	202.48	198.58	208.58	209.93	204.97	204.55	201.64	205.3	205.13	209.09	201.66	197.77	204.21	196.67	204	206.17	209.39	205.45	205.18	204.03	203.69	204.53	198.57	205.12	200.2
201.65	207.93	197.15	200.46	202.99	199.6	198.33	205.15	202.8	203.51	204.74	201.29	198.84	200.54	204.72	203.54	204.23	208.03	194.97	208.96	205.51	197.16	201.33	200.05	204.71	202.31	205.41	203.31	199.75	203.28	198.72	203.76	204.99	202.91	201.47	205.12	203.48	202.28	203.26	199.15	205.16	200.19	202.97	207.43	202.09	207.31	208	202.76	198.44	195.33
209.23	207.86	209.17	213.46	206.35	207	207.71	205.21	206.98	210.6	207.91	210.42	204.51	209.63	205.17	211.01	208.81	211.95	207.92	201	210.36	200.47	205.58	211.75	207.63	208.48	209.18	203.19	211.82	209.32	205.58	201.68	199.95	206.51	200.2	207.89	205.11	212.9	205.79	208.88	206.76	214.23	209.68	209.91	204.53	210.06	210.22	209.78	209.12	209.54
211.38	214.22	215.2	213.76	206.95	213.11	214.9	204.25	213.75	210.48	207.51	215.83	208.1	210.22	208.19	215.3	212.25	211.52	209.49	214.97	209.09	213.26	214.7	212.89	218.07	211.86	206.36	208.89	215.53	213.83	215.05	211.34	213.73	211.03	205.9	216.68	215.52	207.75	215.23	211.91	214.38	216.32	211.54	210.6	211.84	211.06	214.85	214.35	211.91	207.38
200.91	197.42	206.49	201.9	199.52	203.14	198.8	203.98	206.65	195	204.77	199.73	208.87	201.58	194.65	199.21	202.18	200.6	206.97	205.75	203.33	205.02	194.52	200.78	194.17	197.86	199.4	202.03	200.96	202.13	201.79	204.76	191.98	199.35	199.55	202.13	197.2	196.03	188.76	199.64	195.16	196.64	200.31	199.73	204.63	199.51	195.8	198.14	204.72	207.45
200.27	198.34	202.04	196.86	195.87	199.47	197.82	201.59	198.15	193.63	195.03	188.74	199.71	196.76	194.19	193.64	193.63	188.33	202.85	195.23	198.76	198.63	205.88	190.17	201.05	199.33	198.76	198.03	200.52	196.45	193.42	197.26	197.71	199.4	199.29	199.6	200.83	193.11	198.95	202.21	198.9	196.79	195.64	200.66	199.25	199.21	202.07	201.91	206.04	199.87
212.12	209.11	212.11	221.7	212.93	215.51	219.47	212.81	211.78	214.56	206.88	209.11	211	214.97	213.03	213.93	213.76	207.92	216.53	212.17	213.61	215.87	214.38	212.51	208.41	211.88	214.64	212.21	217.34	211.46	214.21	213.36	215.78	213.16	214.27	207.84	215.28	215.91	212.41	214.49	215.42	207.69	211.04	217.49	216.33	204.24	217.03	210.76	218.36	204.02
200.19	203.88	206.83	200.24	204.55	204.55	210.39	205.19	206.09	199.15	209.26	199.12	210.27	200.5	203.35	202.89	208.96	209.44	204.9	200.96	206.38	199.98	206.06	208.27	208.68	208.94	202.38	205.31	207.46	209.08	213.86	201.74	203.56	207.59	206.73	202.96	205.96	209.88	211.47	206.03	203.96	209.24	205.64	202.59	209.05	201.93	201.54	205.02	206.97	197.32
198.89	202.33	212.35	202.05	198.47	200.81	201.25	204.73	206.15	207.39	202.64	203.91	210.27	206.11	202.82	207.09	205.74	203.42	206.05	201.95	202.88	204.08	203.63	201.81	203.99	206.22	206.68	201.72	199.21	203.68	201.16	209.51	206.6	204.56	207.7	208.52	202.11	197.47	204.35	200.22	205.47	203.73	204.97	208.12	198.3	196.35	202.5	200.94	208.91	200.17
191.14	198.8	190.75	189.93	191.2	195.22	196.7	193.82	190.59	192.07	190.84	189.55	190.93	190.81	185.28	195.95	194.96	195.55	204.67	198.14	198.02	197.11	199.36	193.57	198	198.87	192.95	192.3	198.62	194.18	191.07	186.52	193.02	193.2	195.35	197.16	195.57	189.98	191.89	193.71	195.52	189.59	200.99	199.38	193.57	187.93	189.49	198.92	194.94	195
212.5	215.66	219.44	215	217.33	211.43	215.01	219.26	219.16	217.62	220.68	219.3	212.42	213.42	219.01	220.64	216.45	217.58	217.62	218.43	220.35	215.06	220.73	217.13	214.73	214.17	211.65	216.76	213.35	216.08	217.01	211.15	215.02	226.95	213.98	212.88	222.22	223.05	214.63	221.99	215.85	212.46	215.73	215.09	219.89	214.89	224.69	222.21	225.72	223.93
218.76	221.09	216.37	218.22	220.71	220.36	212.14	220.09	218.76	224.34	221.2	215.18	219.12	214.21	211.84	218.18	221.82	222.12	215.21	215.37	223.27	214.68	215.14	219.28	214.47	225.21	219.14	216.17	219.46	215.19	221.94	213.93	216.1	215.99	217.65	221.25	213.46	217.67	212.88	219.72	213.93	220.96	224.33	216.11	215.42	227.5	218.48	213.99	214.9	217.65
208.69	208.53	212.06	209.07	203.61	211.48	206.43	208.97	202.75	210.66	206.97	212.56	209.31	207.36	211.21	204.41	207.31	202.63	211.48	200.08	207.94	208.32	208.29	202.64	202.21	208.44	210.17	208.47	209.31	205.39	209.31	213.96	201.9	205.42	213.04	209.62	205.95	209.58	207.48	205.4	205.87	210.16	206.88	205.49	206.78	212.3	206.44	205.3	202.64	207.76
213.58	211.59	210.48	208.93	216.1	213.18	213.43	209.24	211.29	206.1	198.62	214.24	210.5	209.6	211.67	210.9	211.56	208.59	209.85	207.31	206.28	206.83	208.46	209.11	209.41	202.34	213.73	208.02	208.92	209.49	208.88	208.74	211.92	207.25	202.91	208.82	209.91	208.55	206.77	205.9	213.76	210.18	209.13	206.49	206.58	215.93	213.09	208.59	210.6	214.57
214.39	217.5	221.53	220.4	218.9	215.11	224.46	218.91	220.3	220.31	215.66	222.57	219.31	219.93	214.72	216.45	214.79	216.47	222.12	220.19	217.66	213.01	217.5	215.11	216.13	217.88	215.78	216.88	219.48	220.52	225.03	219.57	217.49	213.74	213.59	216.66	215.83	217.33	212.87	217.17	213.64	221.26	219.81	213.44	213.51	218.27	222.47	213.55	213.63	213.77
219.73	205.9	214.15	207.19	215.24	212.45	215.81	211.28	211.12	208.23	214.64	206.87	220.53	207.09	212.78	211.96	215	210.06	208.18	211.64	215.54	213.99	214.73	207.83	214.16	213.73	206.36	214.15	210.57	218.83	216.06	206.41	215.07	215.62	213.02	204.67	219.11	208.38	208.12	211.24	213.74	215.03	212.87	206.33	208.22	212.75	210.57	211.64	213.06	212.57
192.79	191.61	197.42	198.61	189.93	194.96	196.1	199.63	187.11	193.3	193.39	191.64	195.27	193.06	195.92	194.19	199.47	192.41	193.74	193.58	192.15	197.59	185.54	190.67	193.03	193.97	198.47	194.84	192.93	191.52	198.31	196.49	189.38	194.9	197.62	193.98	192.03	193.98	198.02	192.1	199.44	189.7	198.94	187.61	191.32	190.53	192.5	202.19	191.25	200.19
210.74	213.11	211.84	217.35	222.38	216.37	219.55	216.43	217.16	213.29	219.04	216.92	220.16	216.77	218.15	210.78	213.12	222.35	221.12	213.91	217.11	215.26	226.95	219.45	217.05	218.29	216.31	219.45	215.11	214.65	218.43	224.07	220.79	218.51	214.22	216.12	215.46	213.32	217.85	217.08	220.56	220.06	217.96	215.15	212.49	217.95	215.41	218.25	211.28	219.19
211.16	203.3	208.77	213.41	216.26	210.34	214.63	212.88	215.36	210.69	215.42	205.48	212.01	206.73	210	213.21	210.85	211.53	213.45	213.37	206.72	216.21	209.19	204.37	209.23	208.59	211.23	205.95	212.53	219.8	212.48	210.81	208.37	213.5	209.91	209.72	206.89	213.66	215.16	210.33	212.32	211.42	215.09	213.4	213.77	214.65	213.26	212.73	214.9	209.1
214.64	217.08	214.49	214.22	211.9	210.92	217.14	215.95	216.54	211.33	209.58	209.29	208.12	213.11	207.88	216.4	210.5	211.93	210.73	206.02	214.74	213.27	211.44	207.83	212.66	206.96	214.13	217.81	211.27	214.01	215.53	215.53	210.1	212.19	209.67	212.18	213.64	217.92	211.83	213.95	209.8	212.8	215.04	213.8	217.31	210.42	211.15	216.2	214.47	213.55
196.72	195.81	195.86	196.91	197.65	196.53	199.22	196.61	196.14	197.86	198.71	193.2	201.24	194.64	197	198.41	192.74	203.37	194.55	198.5	198.16	193.91	192.94	193.68	198.4	205.76	201.04	196.6	191.85	197.9	190.98	197.34	194.13	196.66	200.53	197.12	202.99	198.05	194.31	203.74	199.52	202.87	197.12	193.9	200.84	194.88	197.12	194.91	198.31	198.11
215.02	210.01	206.21	214.54	211.16	212.13	212.52	207.63	208.24	207.56	209.45	210.86	212.59	206.85	204.07	211.84	210.84	205.19	211.78	207.46	207.68	212.68	209.49	210.13	209.57	208.62	210.07	205.73	207.49	215.49	208.31	211.67	200.23	210.09	205.26	204.58	208.39	202.37	211.73	204.58	209.58	213.15	205.79	206.4	208.54	219.4	206.16	208.31	208.38	205.59
208	202.21	210.93	213.84	210.45	214.43	209.06	213.24	206.89	203.4	207.19	209.3	210.19	209.47	210.3	212.77	212.3	209.99	214.16	203.65	212.07	201.52	209.16	209.36	207.35	209.59	204.31	206.15	208.33	210.68	210.05	201.61	214.36	212.85	209.09	212.16	212.69	210.05	207.11	200.88	208.04	206.91	210.44	206.82	211.74	210.67	212.29	209.89	206.85	212.64
205.6	206.72	200.43	202.37	207.3	199.06	200.35	206.41	205.05	209.93	208.84	205.33	201.89	207.46	206.04	205.92	197.4	207.88	199.67	204.6	201.93	202.33	205.26	200.84	203.55	201.07	204.02	203.3	202.46	204.14	205.47	206.14	201.01	199.34	205.85	198.8	205.12	202.31	201.48	206.48	208.1	201.7	200.54	204.72	207.89	205.2	204.44	202.22	205.31	204.62
201.63	200.83	198.43	201.31	198.58	201.05	203.21	193.7	200.94	200.7	202.88	201.72	201.89	197.46	201.66	201.08	199.58	201.92	198.34	200.49	197.17	198.1	190.15	200.75	203.01	197.5	194.34	202	193.54	204.32	195.5	197.05	199.87	205.13	205.81	198.71	195.17	205.54	194.09	199.67	201.93	195.08	209.5	206.28	200.62	203.12	205	192.17	200.42	201.4
206.94	208.61	210.81	209.88	207.44	211.41	205.67	204.46	212.58	206.84	204.55	200.68	199.84	203.41	210.05	209.79	208.88	210.37	203.37	214.15	205.55	212.57	209.32	210.87	207.67	207.97	208.31	209.32	211.23	210.14	205.62	201.93	200.9	213.27	213.8	205.19	211.57	206.8	209.01	204.05	207.85	204.3	207.86	213.16	204.62	204.92	212.31	213.6	214.26	212.53
211.42	212.91	208.59	199.11	212.11	205.76	208.2	211.73	214.86	208.93	210.47	207.57	211.62	209.31	205.85	211.54	208.56	208.23	210.21	214.04	203.96	209.72	202.45	206.67	208.43	208.28	206.22	212.99	200.81	208.17	211.76	211.44	213.22	205.62	207.6	208.52	204.89	208.84	202.99	207.43	209.87	206.66	204.94	211.46	213.73	208.43	209.28	208.24	210.86	203.06
219.59	210.82	212.65	208.7	210.21	210.99	209.22	208.91	218.23	209.09	214.14	209.31	208.25	218.78	211.08	207.62	206.9	211.65	212.7	208.07	214.9	212.19	212.24	220.07	211.23	214.56	215.02	209.37	208.34	211.07	209.54	214.05	208.23	212.03	204.23	212.25	208.03	213.93	209.59	211.8	213.82	224.13	215.63	217.53	204.39	209.5	214.23	212.53	212.35	214.11
202.09	208.5	206.07	202.09	206.75	210.91	206.13	206.77	206.16	204.46	209.72	208.61	205.78	208.09	207.76	209.57	202.48	210.78	209.68	207.47	212.16	203.92	207.78	206.5	202.66	203.97	208.8	206.45	202.48	207.03	203.53	207.44	201.93	212.48	200.4	207.98	207.16	207.38	209.43	205.36	207.55	201.47	205.35	210.89	203.48	210.03	205.14	213.16	213.36	209.87
217.77	218.22	215.86	211.91	213.95	209.06	224.59	210.48	219.79	212.17	208.02	209.37	212.07	212.78	207.42	213.98	214.69	207.51	210.48	211	212.49	216.91	217.99	214	211.35	212.49	211.55	211.81	208.65	211.8	210.3	210	215.26	210.68	219.44	216.09	217.03	212.44	218.5	212.48	211.84	213.4	199.12	214.07	208.67	215.34	217.5	214.38	205.09	212.25
212.23	222.58	213.67	208.11	214.14	216.12	217.4	211.92	215.63	214.74	214.91	214.11	213.46	209.06	212.09	220.21	222.24	209.85	212.63	215.4	210.93	210.79	214.31	214.99	211.7	216.16	209.17	211.44	213.91	219.07	203.52	212.61	207.59	210.31	210.55	217.25	207.35	212.63	215.81	214.36	212.55	211.36	212.97	215.14	209.21	216.25	220.21	213.24	209.84	210.27
207.19	210.52	208.7	204.33	205.46	206.84	213.26	209.86	209.02	210.84	205.9	207.61	209.66	208.15	214.34	209.16	203.87	208.53	208.46	213.37	216.32	213.87	209.2	207.99	207.87	209.9	210.88	209.62	204.87	206.84	209.41	211.57	207.9	206.08	218.7	206.45	204.54	205.26	213.95	209.53	210.66	208.46	207.32	209.98	209.81	211.01	210.38	216.28	209.08	214.84
214.33	212.16	207.76	214.3	213	210.45	210.87	211.07	211.42	214.75	206.11	205.33	208.65	210.1	212.71	212.11	211.19	205	211.61	210.95	213.75	221.19	208.88	213.74	215.74	200.85	212.77	209.77	209.5	205.8	218.76	207.74	215.22	211.99	210.42	209.84	206.27	210.33	211	216.41	209.97	209.54	209.98	209.07	208.95	204.21	205.37	216.16	209.11	210.92
206.57	201.71	207.33	203.85	199.84	203.94	206.79	198.36	202.94	203.75	199.33	203.96	201.8	203.33	203.74	203.53	204.85	204.49	208.57	209.57	197.79	211.77	206.02	201.75	197.8	204.86	202.77	207.19	199.27	203.33	205.75	207.06	207.92	202.43	201.38	209.08	204.52	213.87	206.3	204.97	202.79	203.31	205.08	202.25	207	204.25	205.76	204	207.18	206.67
203.4	200.11	209.89	206.52	204.11	208.64	202.06	198.83	203.06	200.55	202.05	205.36	208.31	203.78	203.31	211.02	206.88	196	202.78	204.83	214.31	201.79	201.33	202.26	202.26	199.29	200.93	205.81	209.49	205.88	201.57	202.42	208.69	206.19	200.2	200.68	204.74	204.42	202.55	205.61	207.35	207.13	208.72	203.54	203.56	205.91	205.02	209.9	202.58	202.88
204.27	201.16	198.74	203.8	202.34	203.67	203.24	204.11	196.8	206.12	209.29	196.85	206.42	199.9	202.82	199.07	201.57	207.67	207.21	205.06	198.52	205.79	197.1	207.26	200.59	203.72	206.47	200.19	200.6	201.62	205.13	203.89	204	198.62	204.06	198.37	194.52	203.83	201.27	207.84	203.76	209.6	202.47	203.02	197.53	201.27	206.28	202.08	204.86	205.38
216.19	221.29	218.09	217.49	221.49	219.24	217.2	218.99	217.57	220.04	217.55	221.26	210.71	217.27	221.32	213.98	222.84	219.04	221.95	220.78	217.58	218.51	218.25	217.58	222.58	213.73	217.74	212.78	216.98	222.65	221.17	225.1	214.17	222.12	221.01	217.32	216.01	219.4	212.56	218.77	220.89	211.18	217.97	220.51	216.85	221.15	216.25	213.84	220.52	217.94
209.64	209.43	209.68	212.26	212.95	217.92	209.06	216.56	211.18	211.82	216	207.69	208.67	219.04	212.15	214.73	219.07	215.33	212.26	214.12	220.47	216.82	209.46	213.93	209.07	213.12	210.47	214.21	213.63	213.54	212.62	215.92	208.16	213.08	219.1	213.24	216.36	212.01	217.28	212.48	210.53	211.39	210.15	212.32	211.19	213.05	210.56	209.55	214.53	213.4
202.71	195.94	192.69	199.21	198.26	199.14	196.18	199.48	193.96	198.17	202.55	204.38	202.7	195.97	197.59	196.28	192.44	199.83	200.84	203.56	198.36	197.06	199.56	203.76	197.83	203.71	195.92	202.76	197.25	195.55	192.06	193.24	197.98	203.65	194.64	196.44	200.11	200.41	199.97	199.45	204.39	198.71	200.96	197.95	202.85	201.14	197.73	202.47	193.94	201.85
206.23	211.6	207.11	212.11	205.61	203.7	206.31	210.7	211.56	208.44	209.58	209.2	206.29	209.57	202.81	215.9	207.78	207.13	213.34	208.21	208.38	209.86	212.12	206.02	200.28	206.91	203.57	206.35	204.17	210.14	205.39	211.17	206.57	202.05	199.18	206.79	207.77	212.71	212.7	209.61	205.41	206.19	200.72	203.3	214.74	210.52	206.95	205.21	209.37	212.49
210.66	211.68	205.99	213.61	207.96	205.44	207.41	203.12	213.52	208.53	210.79	213.98	215.6	202.77	202.54	210.26	209.61	207.28	209.69	212.53	206.25	215.45	211.29	205.94	209.57	206.05	206.1	209.78	205.67	214.02	203.41	210.42	198.04	206.9	210.13	203.16	211.61	208.86	210.28	206.45	206.71	203.92	203.51	210.03	207.95	206.31	214.07	211.11	206.39	207.56
207.87	208.89	200.53	195.53	202.08	206.92	197.7	202.4	199.89	204.16	190.23	203.48	194.78	196.59	196.1	199.82	200.41	206.9	203.33	201.04	202.52	200.17	196.33	203.3	202.56	203.74	201.35	197.85	196.13	197.74	203.56	200.08	199.79	202.91	199.01	206.29	199.77	199.78	198.06	195.1	196.34	200.69	201.17	194.57	201.09	203.17	202.45	203.56	194.37	200.22
206.8	208.78	202.29	204.93	205.86	205.73	202.99	203.33	204.62	191.91	208.29	197.25	199.83	203.85	204.61	203.27	207.5	201.69	200.89	207.28	201.59	203.08	205.82	204.2	200.58	200.2	204.47	204.57	207.98	201.39	204.31	199.77	200.57	204.63	196.79	205	201.15	203.02	203.58	203.84	206.37	200.9	204.44	213.23	207.02	204.33	204.22	201.91	203.33	202.88
203.05	205.05	200.89	198.48	203.74	209.19	205.14	202.75	205.4	199.72	208.14	202.79	198.95	201.41	204.16	201.53	201.79	199.18	202.38	202.07	203.28	211.73	201.12	201.19	202.35	206.49	203.02	206.59	201.4	203.69	202.47	205.43	202.66	205.17	200.2	205.54	204.18	207.05	203.32	205.86	204.95	206.59	203.98	200.43	209	201.16	201.44	206.2	204.61	201.7
208.69	206.6	209.05	206.82	211.72	209.65	206.01	206.09	203.76	206.72	202.92	209.43	205.28	204.34	201.2	206.97	208.62	207.6	205.62	207.29	206.33	206.95	209.3	211.62	208.82	214.62	203.44	208.81	209.48	211.62	202.35	203.78	206.09	204.02	205.36	206.44	212.31	202.3	213.53	209.74	204.45	203.03	203.63	210.61	208.46	209.26	209.39	214.3	209.21	205.31
199.56	201.31	202.93	198.74	206.39	205.31	199.34	199.12	199.78	201.96	201.42	209.35	210.45	203.91	197.78	204.58	201.94	205.93	206.51	202.55	203.89	202.93	206.99	207.34	201.97	200.79	210.61	199.16	197.21	206.38	208.12	208.28	209.22	204.25	200.91	206.2	200.85	196.77	202.17	203.52	201.91	198.9	201.9	200.56	208.2	202.66	195.12	205.38	205.3	202.09
200.92	201.57	197.37	202.26	204.69	209.93	196.66	213.59	203.94	206.07	208.78	201.77	207.92	205.49	203.86	204.83	207.91	209.44	199.47	202.01	205.88	210.95	206.23	204.82	197.94	208.07	206.04	198.96	206.9	205.02	198.65	207.75	202.3	196.21	207.03	207.7	206.05	206.72	203.5	204.86	203.56	204.62	205.91	204.56	200.66	201.53	199.49	205.81	207.04	200.36
214.89	210.65	213.86	219.67	216.99	214.27	214.36	204.88	207.83	210.64	220.62	210.46	211.36	212.41	209.37	210.51	216.49	211.34	208.9	212.52	213.89	214.79	213.49	210.82	207.03	211.11	213.82	207.93	214.06	215.2	211.05	213.41	211.12	209.68	209.9	221.03	206.59	207.7	213.53	216.21	219.7	215.47	205.68	211.9	213.49	214.92	206.28	213.31	207.57	211.96
218.25	223.48	220.85	215.12	217.67	221.34	219.02	212.31	210.42	219.47	218.66	223.45	220.14	221.97	212.86	218.16	223.64	218.09	214.13	229.19	216.98	221.97	222.11	213.46	225.25	209.23	216.67	218.67	220	217.82	222.51	218.79	214.68	213.92	218.65	221.08	218.12	222.4	214.81	220.35	227.89	216.99	221.44	219.95	217.33	210.54	219.3	212.92	213.09	219.88
217.21	212.62	207.99	207.1	210.45	199.97	218.03	208.55	210.69	206.39	212.84	212.24	217.98	208.72	214.08	216.41	211.48	211.84	207.31	208.09	215.25	207.81	206.04	207.47	208.48	215.99	216.93	210.94	209.73	212.7	205.1	212.24	212.64	208.41	209.95	212.62	204.39	209.6	213.05	214.15	214.41	208.22	210.97	211.52	211.17	213.53	212.06	217.94	206.91	209.07
216.57	213.8	220.23	218.55	222.01	214.13	223.48	210.27	220.15	217.08	216.39	221.2	222.68	213.02	226.08	224.08	224.79	224.33	219.93	212.25	212.72	209.44	213.93	221.4	218.29	212.58	214.56	219.57	215.73	211.99	224.09	219.58	215.68	210.57	216.51	212.01	210.34	219.51	213.7	217.11	221.63	219.29	219.31	218.55	214.9	215.61	215.45	222.35	217.71	225.6
204.49	207.34	210.03	203.44	203.66	203.78	199.28	195.83	197.46	201.29	203.48	204.18	207.08	204.15	199.8	207.56	206.34	207.96	201.05	201.39	207.95	200.35	204.01	203.38	210.93	201.87	200.11	202.85	206.44	201.99	201.03	208.83	202.95	200.4	201.37	204.88	199.75	197.69	198.99	201.87	205.8	211.38	199.93	203.36	199.94	201.48	201.34	209.18	208.3	207.63
209.43	209.49	208.43	217.24	213.7	210.69	220.94	217.75	212.26	213.29	219.03	213.8	214.32	216.29	212.73	208.92	209.43	217.93	212.03	212.91	214.8	213.97	217.05	208.07	213.9	218.66	218.29	213.4	212.98	209.81	210.83	214.95	215.54	211.99	211.99	211.1	209.49	211.09	207.52	215.52	210.18	213.07	206.26	213.58	217.34	208.83	210.31	215.62	204.92	210.1
203.37	208.82	209.69	211.84	213.93	208.7	208.74	206.63	205.23	196.15	210.08	208.91	209.08	206	205.49	206.23	203.84	207.48	200.78	212.75	203.59	209.16	207.11	209.18	206.74	200.53	204.74	210.83	209.39	210	208.61	210.59	207.12	207.02	210.29	207.28	205.89	208.94	203.05	205.37	208.17	207.26	208.5	211.26	200.91	215.69	208.1	204.53	214.64	203.69
207.61	204.79	206.07	211.22	203.73	207.29	196.48	199.61	207.47	207.27	209.15	206.58	203.7	200.77	209.58	207.9	202.78	208.28	206.02	210.19	216.56	206.2	201.87	203.51	208.74	204.9	210.43	206.07	210.02	200.4	208.67	208.53	208.26	210.69	211.82	210.41	205.08	207	201.56	205.64	207.65	209.58	204.65	208.17	208.7	202.67	210.77	205.88	213.69	204.38
210.72	209.99	207.12	207.43	208.28	203.01	213.65	209.07	206.32	205.15	201.99	210.2	211.89	209.8	201.65	211.97	211.16	212.96	207.15	210.11	205.98	214.82	208.89	212.27	209.19	214.55	209.23	213.46	211.69	207.22	211.94	201.91	208.6	204.89	211.69	207.58	207.97	209.24	208.89	204.98	208.87	213.18	204.65	212.62	211.76	210.85	208.1	209.66	211.54	212.48
211.46	206.2	205.39	212.22	206.66	206.91	205.96	203.81	209.99	213.33	213.83	210.4	203.04	207.25	207.07	200.91	210.99	214.46	211.51	210.05	207.49	204	208.77	207.94	203.93	212	212.1	206.58	209.03	210.53	207.23	205.29	208.64	209.79	209.38	207.37	213.91	207.16	207.87	206.36	201.7	207.41	209.39	205.18	203.28	211.74	211.14	206.46	212.75	205.09
207.88	204.82	214.87	205.09	215.61	209.82	215.91	206.67	210.52	209.64	213.13	204.76	211.81	212.44	207.51	209.87	207.41	206.87	212.42	203.75	212.92	215.91	207.58	205.86	202.14	209.89	208.19	214.58	206.39	209.94	207.56	211.49	209.63	205.15	212.05	205.44	207.93	212.23	208.04	210.98	208.69	203.32	209.57	209.34	207.61	210.92	209.09	206.47	203.37	210.78
206.89	209.1	205.3	210.84	212.04	205.56	211.39	211.91	208.98	214.73	205.95	204.18	211.54	205.09	206.93	219.06	208.82	204.96	205.61	208.63	207.68	213.47	204.82	211.75	206.27	204.46	206.89	209.98	208.79	209.01	207.59	211.4	211.26	203.71	218.16	210.36	210.45	213.08	211.19	212.69	211.65	206.39	205.07	211.06	207.95	204.71	214.61	212.4	212.89	209.95
204.6	206.41	202.44	204.07	202.74	197.33	197.31	196.56	202.95	196.44	200.11	199.47	197.28	199.78	203.51	201.8	201.2	198.17	201.9	201.72	198.3	198.46	196.45	197.78	194.75	201.49	196.67	205.8	196.56	204.51	197.62	197.44	195.55	199.83	203.2	197.85	205.16	195.13	202.33	191.13	202.97	197.17	202.01	199.72	201.45	195.73	198.48	193.36	199.21	201.98
198.08	203.47	196.01	200.76	197.16	195.92	201.06	192.9	203.26	200.58	202.55	203.45	202.29	192.43	204.02	199.24	197.99	197.31	193.61	203.75	197.65	200.49	196.57	192.8	193.63	205.22	196.73	198.8	205.27	195.09	204.86	196.14	193.42	199.27	199.75	196.57	200.14	206.12	201.45	196.21	190.37	196.05	198.09	203.03	203.03	198.21	194.62	203.28	200.72	196.18
219.42	217.86	222.08	215.06	219.11	224.38	219.79	219.99	216.27	214.65	210.82	214.88	215.82	214.45	214.38	221.93	214.31	216.98	223.29	220.49	211.86	212.38	224.33	216.57	217.13	218.39	220.71	220.5	216.04	218.37	215.64	215.21	217.45	213.11	215.01	223.51	215.61	210.6	217.19	215.52	219.78	218.02	212.06	218.21	218.42	213.23	215.23	222.33	215.09	213.08
217.65	213.88	218.69	215.63	218.35	218.46	218.35	219.27	216.01	218.92	213.68	214.98	222.57	220.39	216.09	213.59	218.3	217.03	223.77	214.48	212.29	217.8	218.74	214.72	217.18	221.74	212.22	220.14	220.7	212.9	217.68	220.59	208.68	212.83	216.5	223.47	215.1	220.6	216.89	222.2	216.2	216.73	221.24	217.22	216.98	215.56	222.86	216.93	209.18	222.74
204.84	202.45	204.37	204.57	201.82	201.67	202.12	211.06	202.89	206	208.5	206.03	200.77	198.46	209.12	202.91	200.08	200.59	203.45	204.45	202.72	203.44	204.28	197.92	207.52	205.23	201.06	209.53	201.79	205.71	203.22	202.32	203.39	205.4	203.5	203.87	193.96	207.24	205.58	206.5	203.29	211.09	203.57	203.78	203.27	199.19	200.83	207.1	204.36	207.81
198.3	207.07	206.52	202.04	202.17	204.5	207.37	207.89	200.03	200.84	203.19	208.03	203.7	201.52	201.94	208.19	206.27	204.51	201.21	200.51	203.75	206.72	203.89	209.4	210.48	199.56	207.25	210.1	202.87	201.15	202.03	200.4	206.85	209	201.67	202.28	204.18	201.05	207.31	206.76	210.89	196.88	201.65	199.55	196.16	205.93	208.09	206.39	207.69	203.32
208.56	211.74	207.42	208.82	210.78	204.11	215.36	205.34	205.7	204.76	216.11	216.69	207.12	206.16	207.17	212.3	212.85	212.96	210.48	212.58	207.31	209.25	206.42	209.09	213.98	205.75	209.69	207.53	209.46	212.04	202.62	208.53	210.37	206.56	207.44	205.09	210.71	209.57	208.49	213	214.47	212.84	211.48	212.52	212.1	210.21	212.43	209.56	209.03	204.51
209.3	209.82	212.47	205.71	213.05	214.27	213.97	209.9	222.94	220.39	212.7	211.4	216.66	209.62	219.51	210.92	215.67	220.21	207.25	213.34	216.68	216.41	215.94	213.01	208.78	216.78	211.47	221.84	219.58	214.9	215.67	213.18	219.54	220.05	214.94	211.15	210.81	218.9	212.47	206	210.86	211.01	223.13	208.75	211.44	208.51	218.22	212.77	213.26	214.67
200.79	205.69	202.39	202.07	204.79	201.47	201.76	201.47	207.27	202.7	197.78	203.39	208.54	198.61	197.15	200.3	200.65	205.33	207.57	202.11	204.09	202.15	203.94	205.83	206.05	202.34	207.94	209.4	201.01	203.13	205.38	204.56	197.77	208.17	206.53	203.8	209.01	202.41	203.65	209.1	197.62	203.22	203.09	202.39	202.36	202.16	197.11	205.21	200.24	200.77
219.31	217.29	216.17	217.29	213.51	209.94	211.78	213.5	218.14	213.26	211.89	218.01	209.7	204.11	215.6	211.35	215.11	215.51	208.67	209.84	219.46	215.02	212.42	218.05	215.23	212.83	218.81	220.03	215.32	213.51	215.85	213.02	208.13	217.3	216.32	209.35	208.82	214.47	217.91	216.15	210.29	213.18	215.1	208.88	215.7	211.17	211.03	208.52	212.39	211.61
208.59	208.37	204.44	209.69	211.49	214.83	202.59	203.06	208.2	212.59	213.62	208.35	203.65	207.43	208	213.5	204.28	202.4	207.91	214.71	207.26	210.1	209.43	209.52	209.62	212.66	210.11	212.85	215.82	206.33	207.07	205.96	204.39	212.14	211.62	211.69	210.47	213.37	204.83	203.98	205.03	214.4	212.24	213.72	206.26	212.08	214.32	211	208.98	207.17
[truncated: 250 more rows]
[truncated: 150 more columns]
