# Supplementary material for: Genetic dissection of main and epistatic effects of QTL based on augmented triple test cross design
Source: PLoS One. 2017 Dec 14;12(12):e0189054. doi: 10.1371/journal.pone.0189054 (PMC5730204; doi:10.1371/journal.pone.0189054)
Supplement: S6 Supporting Information — (ZIP) [file pone.0189054.s006.zip › z1_1400_0.5_10.csv]

207.93	202.69	203.31	205.35	203.42	205.92	205.54	205.46	202.17	205.98	204.31	204.75	203.09	205.2	202.6	203.6	204.34	206.66	206.26	204.78	204.03	204.79	204.94	205.53	206.09	205	205.41	206.63	205.23	203.91	206.32	205.83	205.48	206.2	205.68	205.55	204.04	203.57	204.35	203.85	206.55	203.85	202.33	204.9	205.06	206.92	204.3	205.03	202.23	205.61
203.96	204.04	202.59	202.81	203.2	204.3	204.03	202.68	202.97	203.37	203.78	204.81	205.42	204.75	202.56	205.06	204.09	204.21	205.93	205.65	203.55	202.66	204.29	203.73	204.08	203.51	204.54	206.75	206.07	204.29	202.26	202.79	202.65	202.45	202.23	202.59	207.09	203.67	204.09	203.34	204.75	203.51	204.13	203.62	201.4	204.97	203.26	205.82	204.1	203.76
200.36	199.69	203.92	202.43	198.47	200.3	200.58	202.01	200.71	201.73	201.47	202.53	200.91	201.66	203.91	199.34	200.91	196.64	201.23	200.73	203.41	200.67	199.83	203.2	200	200.7	199.42	201.31	203.4	201.8	200.67	201.54	199.57	202.02	199.55	201.05	200.31	201.22	202.35	202.53	201.68	200.23	201.51	200.33	200.33	200.77	202.59	200.33	201.76	202.37
216.76	217.37	215.61	214.9	218.06	217.4	218.64	216.03	219.69	217.48	217.75	213.2	214.38	216.67	217.35	218.19	216.57	218.45	216.3	215.61	215.55	216.01	218.9	217.1	216.62	214.79	216.24	219.13	215.17	218.84	216.91	215.9	218.29	215.4	215.41	216.12	215.28	214.29	219.09	216.59	216.19	218.13	216.37	217.06	218.03	215.91	214.64	216.9	215.04	214.54
211.23	209.61	210.66	206.89	210.89	207.16	210.4	209.15	209.93	210.96	207.95	210.32	209.07	208.47	210.6	210.57	209.1	210.48	207.33	208.66	209.53	208.19	211.73	210.34	208.47	210.34	210.87	211.08	208.93	210.09	211.04	209.23	209.82	209.71	208.86	209.84	208.23	208.66	208.74	207.16	208.47	209.22	211.15	210.36	209.63	208.65	210.65	209.37	210.25	206.32
211.56	209.84	210.94	208.4	208.08	209.29	209.16	209	207.29	209.04	208.29	207.07	210.41	210.45	209.32	207.66	208.59	211.39	207.64	207.52	207.22	209.09	210.61	206.4	209.73	211.88	207.43	209.27	208.64	209.58	206.95	209.89	209.36	207.86	207.65	211.3	209.83	209.44	208.78	209.01	209.19	206.17	207.03	209.49	209.54	207.43	208.68	210	209.54	209.93
208.04	207.33	208.44	208.25	208.84	208.37	205.44	208.07	207.78	207.86	208.5	208.53	208.29	206.09	207.19	207.59	209.57	208.29	209.36	207.4	207.94	207.48	206.94	208.07	206.81	205.91	207.37	207.08	208.02	210.3	207.72	207.46	209.23	206.29	207.53	207.86	207.51	208.11	209.14	208.84	207.34	208.79	208.84	208.18	206.85	207.3	207.67	208.54	209.08	207.23
202.72	203.75	204.93	205.37	205.68	203.26	205.58	206.12	206.54	204.59	204.8	203.18	207.76	204.46	203.68	205.11	202.44	203.54	205.27	204.43	205.72	206.32	203.69	204.73	205.29	203.33	205.32	204.49	205.37	206.65	204.83	207.88	204.48	204.54	204.74	204.82	203.88	205.02	203.39	206.04	206.49	203.36	204.76	204.97	206.2	205.4	204.45	204.84	204.24	206.01
202.2	200.71	204.89	203.98	203.8	202.65	202.1	200.83	201.94	202.34	202.05	200.96	204.38	201.78	202.58	201.73	203.44	201.93	203.57	202.8	202.55	203.01	203.53	200.84	202.51	203.31	201.38	203.19	201.44	201.64	204.96	204.51	202.03	201.76	202.27	200.39	203.04	204.58	202.14	204.73	202.58	202.64	203.18	204.38	205.33	203.32	203.68	202.35	203.58	200.89
204.93	205.56	206.46	203.85	203.97	205.24	203.55	203.27	206.09	203.72	203.59	201.3	205.91	204.12	201.53	203.76	203.37	203.65	201.82	204.84	202.94	204.78	204.37	203.7	204.92	201.78	205.11	204.01	202.75	204.54	203.29	202.73	204.77	203.35	204.51	205.23	203.07	204.37	206.47	204.63	202.75	201.83	207.04	204.44	206.26	201.35	204.03	204.86	201.45	203.07
213.18	209.16	210.49	213.33	210.15	211.15	212.54	210.73	213.77	210.55	212.06	212.22	213.95	212.36	209.42	213.17	211.45	212.28	213.37	210.1	211.03	212.5	211.97	210.54	212.51	211.79	211.34	212.29	211.04	211.47	209.63	210.6	211.39	212.9	209.92	213.79	212.64	209.51	212.98	209.23	209.22	209.49	210.92	213.92	212.11	212.74	212.57	210.26	210.24	211.25
209.66	208.67	210.22	210.64	207.61	209.1	209.06	208.27	209.68	209.4	207.58	206.23	208.84	209.51	209.37	208.22	206.69	206.77	209.41	209.63	209.22	208.38	208.57	207.65	210.07	208.55	207.68	207.23	209.53	207.07	208.82	208.83	207.77	206.65	212.6	208.87	209.79	208.27	205.97	208.46	210.17	207.49	211.2	210.23	209.42	207.86	207.26	210.55	209.23	206.41
202.87	205.63	204.92	203.19	201.06	203.28	204.85	204.47	202.9	205.09	206.74	202.74	204.5	204.93	204.31	201.34	203.92	202.13	203.5	203.62	204.71	203.49	206.88	203.96	204.49	204.23	202.63	204.49	204.61	202.99	205.29	203.14	202.55	202.87	203.97	202.11	203.94	202.76	205.66	203.49	204.05	203.99	205.34	203.88	204.31	203.08	204.57	205.51	204.46	205.27
205.27	206.14	207.87	205.45	205.63	206.59	206.17	207.64	205.03	206.36	206.18	204.55	205.89	204.47	202.85	206.11	205.2	204.09	205.88	205.59	206.35	205.53	206.7	205.07	205.88	207.14	204.76	207.22	204.58	204.74	202.41	205.76	205.2	205.54	207.63	206.32	205.12	204.61	208.01	203.76	207	206.08	206.08	205.43	207.97	208.12	202.27	204.66	206.99	205.07
204.19	205.27	202.3	207.11	201.39	203.78	202.78	204.27	203.49	202.87	201.31	203.79	204.28	204.83	204.57	205.9	205.43	202.52	203.58	206.14	205.55	202.98	201.05	204.58	204.91	203.13	202.28	202.86	202.65	202.15	202.91	203.8	203.53	204.14	203.37	207.26	203.54	203.95	205.1	203.42	204.48	204.67	202.61	204	204.75	202.93	202.87	205.88	204.09	204.72
198.39	197.37	200.34	196.24	199.23	197.45	198.6	198.52	199.6	200.44	199.45	199.33	199.68	200.51	199.65	200.95	199.44	199.61	199.01	198.59	198.71	199.91	197.06	198.81	198.52	199.27	199.84	198.98	198.77	196.81	197.13	198.04	199.29	197.7	199.18	199.07	200.28	199.62	198.36	198.28	197.67	198.33	201.53	195.87	200.34	198.11	197.65	198.32	196.97	198.87
209.87	209.7	211.31	210.5	208.91	210.41	210.54	211.19	211.55	209.97	210.45	210.79	210.18	209.89	209.76	209.12	208.3	210.03	207.81	209.58	211.02	207.04	210.01	212.09	208.79	210.52	209.93	209.99	209.65	208.38	209.18	206.68	208.51	209.46	207.97	210.2	210.98	210.38	207.62	212.57	210.19	207.67	211.99	210.94	210.31	209.67	209.78	209.73	210.22	207.69
204.24	206.15	205.09	205.24	207.29	208.1	204.94	205.67	207.02	206.04	206.99	207.27	208.25	206.38	205.16	206.59	206.67	205.64	206.19	205.61	206.48	206.84	208.14	206.64	207.35	206.3	204.8	206.26	205.1	208.84	205.97	207.08	205.13	206.16	208.2	205.97	207.09	207.8	208.68	206.4	207.31	207.85	207.6	205.99	207.08	205.04	209.8	207.48	206.3	207.49
213.42	211.79	212.34	214.72	212.47	212.84	212.77	213.4	211.09	214.41	213.18	212.42	213.49	211.31	212.74	210.44	211.86	211.38	210.84	211.46	213.17	209.72	213.88	212.61	210.32	212.41	213.27	214.2	212.97	211.95	213.46	214.47	211.45	213.3	211.5	214.63	212.55	211.86	211.24	210.84	212.25	213.08	212.34	211.35	212.26	212.64	210.18	212.37	213.77	211.97
203.67	205.11	203.03	204.87	202.57	206.17	201.74	203.86	204.18	203.82	202.79	205.39	202.11	203.58	203.4	205.75	202.32	204.1	202.61	203.39	202.33	204.62	203.04	202.02	204.25	202.8	204.62	204.28	202.46	203.62	203.76	202.42	202.47	201.32	205.3	203.45	204.22	204.61	203.81	203.63	202.43	202.39	203.74	204.26	204.69	205.17	205.67	203.33	203.59	204.54
203.54	205.15	206.73	202.78	205.63	202.11	201.7	203.65	203.39	205.09	205.73	200.65	202.14	203.57	203.75	203.42	203.01	203.95	202.1	200.96	201.65	202.55	205.78	203.47	204.11	203.34	204.11	204.28	202.97	203.02	203.35	201.72	204.04	203.11	201.24	203.27	203.06	203.17	204.43	203.32	203.51	202.26	203.38	205.59	203.44	202.22	204.02	201.97	204.33	204.54
202.22	205.04	202.92	203.84	203.27	201.57	202.87	203.14	202.25	201.51	203.14	200.88	203.54	200.79	204.66	202.56	203.46	202.94	203.25	202.95	201.76	203.39	202.6	202.18	201.45	202.13	201.13	202.64	204.75	203.15	201.94	203.35	204.27	203.34	204.76	203.27	200.62	203.44	203.05	204.27	199.02	202.58	200.91	201.46	203.25	204.29	200.97	202.86	202.16	202.86
208.09	208.43	205.24	205.91	208.61	209.43	208.73	208.33	205.79	206.07	206.59	209.3	208.7	207.64	209.37	209.46	209.69	207.41	207.5	205.97	206.36	206.63	208.58	209.79	209.44	208.04	208.3	206.77	207.38	206.45	209.15	209.6	208.16	207.51	204.5	208.88	210.86	207.53	208.28	206.3	208.83	205.25	209.36	205.67	206.29	207.24	210.76	207.85	206.6	206.88
199.05	201.05	199	197.11	200.37	198.13	198.15	197.27	199.22	199.75	195.12	197.09	199.24	198.73	197.98	196.73	196.63	199.31	197.78	199.15	200	197.26	201.18	198.29	197.59	198.17	197.68	199.62	199.12	197.99	198.39	197.94	199.14	198.58	198.44	199.84	199.96	197.82	197.14	198.66	199.16	200.27	197.79	197.11	199.42	199.33	198.63	198.93	201.05	197.99
209.68	208.77	207.73	209.54	209.13	208.35	207.12	207.08	206.79	208.35	205.26	211.51	206.25	208.74	209.3	208.23	207.77	207.86	207.26	207.79	205.71	207.36	206.37	207.77	208.07	210.01	207.1	206.33	207.29	209.5	208.16	210.38	205.85	209.42	207.99	208.59	207.67	204.15	209.84	206.33	206.96	207.16	207.52	206.49	209.31	206.74	207.88	207.35	208.1	206.98
215.23	217.71	218.03	217.55	217.3	218.04	217.31	216.29	216.97	219.13	216.4	217.76	215.68	217.73	215.73	216.78	219.07	216.07	216.35	216.08	216.06	215.41	215.05	214.37	217.03	218.25	217.74	217.07	217.26	217.33	217.23	217.79	217.96	216.89	218.56	219.08	216.46	215.62	217.73	216.65	217.39	216.52	216.8	215.94	218.87	219.16	216.54	215.95	217.8	216.87
215.13	211.77	214.32	213.26	213.61	213.47	214.49	213.85	214.37	213.4	212.86	214.09	214.25	213.59	213.9	214.19	211.94	215.35	213.62	211.77	212.97	213.42	215.67	214.44	212.85	213.28	213.52	214.23	211.94	212.53	212.63	212.63	213.15	212.31	213.45	213.72	215.99	212.83	212.01	214.59	214.6	214.85	215.54	212.87	215.78	211.7	212.93	213.66	211.66	214.27
206.45	206.4	208.08	209.64	208.77	209.19	207.91	207.73	206.41	209.63	206.68	208.64	208.23	208.31	207.99	210.66	206.84	206.65	207	207.09	208.85	206.78	207.96	207.59	208.45	208.15	208.99	207.7	207.83	206.41	208.4	207.55	205.7	205.52	206.37	206.9	207.16	209.2	209.05	208.86	204.67	208.31	208.29	206.33	206.48	207.37	209.89	208.67	208.95	206.92
200.75	198.71	199.94	201.44	199.05	199.11	197.59	200.33	200.49	199.24	199.25	200.82	199.03	201.12	202.44	199.91	202.57	199.83	198.89	198.52	201.58	200.74	201.97	201.31	200.95	198.97	199.9	200.44	200.15	200.22	201.32	199.69	201.1	203.24	199.69	200.2	200.78	199.92	199.67	199.92	200.82	201.08	200.06	199.87	198.3	199.45	199.87	201.76	200.34	200.05
200.83	201.5	203.37	203.62	202.64	203.17	202.63	201.58	201.12	205.6	203.47	202.94	203.18	204.7	204.52	202.36	201.22	203.74	202.44	202.86	203.6	203.73	201.91	202.41	203.68	202.34	201.29	200.66	201.92	204.32	199.96	202.28	203.06	199.97	202.07	204.37	202.95	203.1	202.58	200.87	201.58	202.63	201.22	201.38	204.61	204.79	202.81	203.45	204.76	202.11
214.57	212.73	212.34	211.38	213	212.66	213.67	210.81	211.95	211.16	210.34	211.16	211.87	215.61	215.24	212.66	211.16	212.8	211.69	211.66	211.8	213.77	212.57	211.8	212.45	213.18	209.79	211.39	209.51	213.94	210.92	213.35	210.98	211.05	212.25	211.58	211.18	211.99	213.54	210.74	211.9	210.56	211.7	211.47	212.79	210.93	210.85	210.27	212.8	212.26
201.17	201.59	202.67	201.26	202.6	204.4	201.58	203.6	202.08	204.72	202.52	201.18	203.1	202.13	202.83	202.71	203.09	201.32	201.43	203.17	204.09	204.51	202.84	202.93	201.6	203.5	203.75	203.67	201.76	201.45	204.19	201.22	202.99	200.08	203.88	201.46	201.64	201.89	202.52	203.31	201.1	204.76	203.05	204.26	201.79	203.98	203.67	202.67	201.89	202.08
207.24	210.18	210.99	209.98	207.72	206.28	209.12	209.19	210.54	208.13	208.03	208.36	209.04	208.67	208.8	206.9	208.46	209.95	210.68	207.33	210.03	209.38	208.43	209.17	208.78	209.8	208.4	208.31	207.93	209.28	209.27	208.75	210.45	207.37	208.56	209.2	207.26	207.19	210.03	208.75	208.32	209.15	208.87	208.72	209.59	208.13	209.14	205.77	208.96	207.85
202.04	203.52	203.47	204.5	203.99	203.78	201.92	203.76	204.3	204.36	203.21	204.31	203.96	203.7	204.53	202.71	204.79	205	205.33	204.94	205.46	204.6	202.89	205.14	206.2	203.73	205.28	204.15	202.91	203.04	203.93	203.4	202.18	202.42	203.22	204.34	202.6	203.85	205.27	203.03	202.09	202.74	204.21	204.99	205.44	204.26	205.04	204.25	203.01	203
203.93	205.72	204.28	204.16	204.6	205.54	205.15	207.36	207.22	205.1	205.26	205.38	204.57	203.07	204.2	205.56	205.09	204.93	204.11	204.26	204	204.12	202.77	206.74	204.68	201.63	207.55	205.51	206.89	205.69	204.03	205.5	205.71	204.06	203.79	205	202.55	204.14	204.78	207.16	202.99	204.74	204.72	203.86	206.13	205.36	206.76	204.25	203.98	207.19
211.17	209	208.23	208.34	210.03	208.62	206.5	210.23	208.26	212.14	210.76	206.93	210.43	208.42	211.91	207.61	210.3	210.16	207.53	210.11	210.65	208.23	210.68	209.66	209.15	212.22	209.27	210.81	211.08	208.61	210.97	210	210.54	209.48	208.17	207.79	210.46	207.72	209.31	208.3	210.69	209.66	208.74	210.46	209.43	210.43	211.12	209.65	208.97	210.98
208.19	207.38	205.86	207.56	206.67	207.46	209.22	209.44	207.8	206.62	206.53	206.72	207.25	208.25	206.66	208.47	206.37	208.26	209.31	206.74	208.52	207.05	205.45	209.68	208.61	208.96	207.26	209.42	208.08	206.52	209.28	208.21	206.84	211.11	207.75	207.97	206.04	208.54	206.91	206.88	207.76	209.62	207.23	207.73	207.3	206.7	205.47	208.07	206.51	208.47
204.96	203.71	199.81	204.79	202.2	201.68	205.9	203.06	202.35	201.9	202.99	201.73	204.7	201.01	203.95	201.36	201.81	203.76	201.98	204.17	202.89	201.83	203.15	203.59	204.15	205.71	204.46	201.71	203.21	202.41	203.72	204.4	203.45	205.88	203.46	202.69	202.21	204.34	203.49	201.44	204.35	203.45	202.62	203.79	201.68	204.04	203.31	205.95	201.98	203.46
202.07	203.55	202.37	204.69	203.99	205.3	204.29	204.21	203.96	204.74	204.9	203.98	202.68	203.6	204.06	205.47	205.26	206.47	204.41	203.07	204.35	205.02	203.74	205.68	205.41	202.79	203.44	207.31	204.86	204.61	208.27	201.09	204.83	203.04	204.04	204.26	205.89	206.81	203.61	204.75	205.37	203.9	203.44	206.24	204.29	204.01	203.76	203.17	202.27	200.56
212.93	210.66	211.03	210.44	213.01	211.04	213.29	211.81	212.02	212.49	211.77	210.26	213.16	211.43	212.72	211.56	209.22	213.28	212.24	215.07	211.01	213.68	212.03	210.85	211.88	212.74	213.19	212.11	210.18	211.15	211.12	209.95	212.85	210.79	212.84	210.09	211.03	210.35	209.57	211.45	213.71	210.52	210.76	211.09	211.72	208.82	210.21	212.19	214.32	212.96
214.48	215.52	217.97	218.4	215.81	217.4	217.97	217.03	215.12	216.45	214.21	216.49	218.46	217.77	212.36	216.42	218.1	217.83	214.07	217.28	214.88	217.12	216.47	215.61	216.44	218.83	215.98	217.06	216.68	214.05	216.16	218.75	216.3	216.52	216.46	214.92	218.48	218.06	218.27	217.36	216.1	217.12	217.83	215.73	219.89	218.2	216.2	216.63	216.57	218.05
206.13	204.55	206.02	206.18	203.08	204.82	204.42	204.56	206.06	203.9	205.36	206.38	204.14	206.94	204.98	205.22	204.87	205.58	203.13	204.67	204.11	203.87	205.99	203.96	204.25	206.53	204.6	205.87	205.81	206.64	206.03	204.08	204.77	203.1	204.31	204.57	203.82	205.23	205.84	206.19	201.54	203.76	204.19	206.78	203.51	205.47	207.34	205.31	204.97	203.6
211.58	211.1	212.02	212.69	214.23	214.02	213.38	213.27	211.45	212.12	212.21	215.76	211.59	213.32	212.29	213.52	213.74	213.77	213.57	212.39	212.96	212.85	214.57	214.02	213.81	211.87	214.66	214.44	212.8	214.39	213.19	215.21	213.38	213.07	211.42	213.97	214.56	211.93	215.06	212.98	212.79	214.29	212.5	211.9	215.44	212.9	214.39	212.54	213.4	213.21
202.82	204.72	201.99	202.58	204.51	203.03	201.57	203.43	202.12	202.79	205.35	204.41	202.9	203.38	203.2	203.67	204.94	202.55	203.27	202.07	203.12	204.44	204.2	203.41	203.31	204.33	204.03	205.06	203.11	202.39	205.63	200.1	202.81	205.36	203.05	204.66	205.08	202	205.32	205.82	202.96	205.71	203.39	203.63	202.28	201.82	199.59	202.9	203.45	201.7
207.69	201.31	204.78	204.52	202.98	205.26	205.2	206.04	203.74	204.39	205.46	202.46	204.77	204.19	204.62	203.29	204.61	204.01	201.91	206.19	203.51	203.78	203.78	204.36	203.17	203.5	205.32	202.96	201.11	203.8	203.44	204.76	205.31	204.61	205.03	202.82	201.42	204.41	204.79	204.54	203.56	203.61	204.21	205.56	203.72	203.39	203.17	205.15	203.94	204.55
211.17	210.84	209.92	207.56	208.28	209.94	208.18	209.2	206.2	209.16	208.66	209.73	209.96	209.12	208	210.75	209.88	207.75	206.96	211.41	206.1	207.85	210.6	208	208.91	208.85	210.08	209.63	207.35	208.51	209.15	207.95	210.31	210.47	209.33	208.68	210.31	208.7	209.39	210.21	209.55	207.86	208.99	208.52	207.26	210.87	209.54	210.38	209.62	209.87
209.41	209.15	208.81	209.11	209.89	209.78	208.61	207.67	208.76	208.17	208.79	205.24	210.68	207.37	209.35	210.01	210.07	207.97	205.62	208.19	206.82	208.9	209.37	204.58	209.26	209	207.84	208.98	209.33	208.32	207.41	207.31	210.66	207.11	209.35	208.72	205.78	209.29	207.24	205.33	207.44	208.22	208.77	209.69	209.1	210.91	210.17	208.36	208.16	207.81
204.19	202.87	202.07	203.88	204.3	202.28	204.4	203.43	202.44	203.62	204.31	201.29	203.12	204.6	204.1	204.45	203.77	204.36	202.84	202.14	205.18	204.27	204.8	207.12	203.17	203.33	205.57	203.36	204.42	202.53	204.89	204.8	204.29	204.22	202.73	203.87	203.44	200.87	203.64	204.16	201.05	203.18	202.3	204.32	201.91	202.99	205.43	204.41	204.48	202.46
204.68	204.79	204.86	207.18	204.54	203.44	205.13	205.45	204.82	206.85	206.06	205.32	205.3	204.25	204.11	207.16	205.37	205.23	204.77	205.67	207.48	206.72	206.79	205.3	204.33	205.94	206.58	206.9	205.48	206.77	205.45	206.39	205.25	205.25	204.14	204.05	208.13	204.52	206.63	206.49	204.83	204.75	205.77	204.67	205.33	204.85	206.6	207.61	205.57	207.07
213.19	209.44	209.69	212.78	211.86	212.74	212.95	212.19	213.21	209.91	211.59	210.57	210.71	210.89	210.99	212.87	209.93	212.16	212.56	212.46	213.06	211.58	212.67	210.66	211.93	212.59	213	208.8	210.67	214.26	212.53	211.49	208.76	212.61	210.28	214.16	212.67	210.51	213.42	211.81	209.96	213.12	212.17	210.36	213.52	211.42	211.33	211.29	212.08	212.37
213.31	212.68	213.45	212.8	213.29	213.1	211.29	213.41	212.37	212.45	213.28	212.62	212.31	211.78	212.32	214.43	212.21	211.67	214.03	211.46	213.38	212.62	212.08	212.56	211.72	213.34	213.8	211.11	213.55	212.74	215.19	214.97	212.11	212.7	213.95	212.73	212.17	212.88	214.18	212.25	213.5	213.9	212.4	211.39	213.73	212.94	212.43	213.89	211.41	210.18
207.95	209.71	205.84	206.87	209.09	207.24	204.83	208.87	209.69	207.37	206.59	208.38	206.4	208.61	206.15	206.84	206.54	206.53	207.2	208.06	207.09	209.52	206.79	207.78	205.98	210.08	207.12	207.02	207.87	205.92	208.29	205.06	209.11	209.32	208.01	206.58	206.56	205.18	208.17	206.87	204.53	208.35	207.49	206.3	206.92	208.1	209.03	207.22	208.5	206.07
209.38	205.78	208	207.89	209.29	205.16	207.59	208.96	207.7	208	208.81	207.47	207.69	207.19	208.73	207.87	209.48	206.84	206.72	207.2	210.91	208.7	208.16	208.15	207.75	208.07	207.24	209.47	207.68	207.01	206.03	208.57	207.81	207.31	208.53	207.64	206.88	207.61	208.24	210.05	207.75	205.6	207.91	208.46	207.46	207.76	208.85	207.48	207.92	210.58
199.6	199.92	197.77	198.78	200.78	200.43	199.57	200.77	200.01	200.08	198.28	201.65	202.29	199.56	199.55	200.51	199.58	200.03	197.59	198.93	199.12	199.69	198.78	199.9	199.97	198	200.57	199.25	201.67	199.68	199.29	199.26	199.3	201.27	200.43	199.37	201.9	198.86	199.05	196.53	197.59	199.11	199.93	200.03	201.77	199.54	198.14	200.76	199.1	201.38
195.63	191.99	193.49	194.49	194.57	193.85	195.38	194.41	195.52	195.7	195.48	197.1	194.5	194.95	194.31	194.42	196.46	192.71	196.31	196.38	194.16	194.72	192.68	196.01	197.85	197.3	196.09	192.88	194.95	194.09	196.52	193.56	195.28	195.67	194.13	195.65	194.78	195.91	195.1	197.34	194.01	196.6	195.12	194.57	195.31	195.5	192.13	194.68	194.65	194.94
208.57	209.28	207.29	209.54	208.63	208.8	208.45	209.28	206.42	208.65	209.4	209.62	205.78	207.61	209.97	208.14	207.3	208.6	209.29	205.73	208	208.47	208.56	209.02	208.89	208.44	207.95	208.68	207.29	209.52	208.68	207.05	208.02	209.11	211.13	208.69	209.47	208.25	210.6	207.93	206.51	209.09	209.25	208.26	208.29	210.18	207.01	206.5	209.26	207.83
210.37	208	207.86	205.65	206.88	207.4	206.41	206.93	206.33	205.15	205.92	207.71	207.08	207.62	209.06	205.81	206.18	208.34	209.37	208.61	209.01	206.25	208.96	208.82	206.89	210.21	207.03	207.71	208.6	207.5	209.77	207.98	208.68	206.45	206.61	207.74	208.25	206.64	206.89	206.84	209.18	206.94	205.92	205.43	207.3	205.16	205.59	210.55	207.45	208
216.06	216.69	217.49	216.57	214.48	216.33	220.62	216.7	216.17	218.3	213.48	215.57	219.47	217.44	215.72	218.21	217.22	217.03	219.04	216.53	218.27	216.93	216.8	220.13	218.92	215.3	217.99	219.95	217.51	214.52	217.13	217.11	219.42	217.22	217.69	215.57	215.87	215.58	217.8	215.76	216.28	216.04	217.29	216.8	217.83	216.46	217.35	217.8	217.76	218.69
202.18	205.11	202.82	201.92	203.64	203.42	205.45	205.69	203.28	206.07	204.87	204.32	204.94	203.52	204.48	203.59	205.75	204.86	202.51	203.11	203.12	205.2	205.01	202.17	204.63	201.71	204	203.27	201.07	202.54	203.81	201.9	204.37	203.25	204.04	203.9	204.12	202.01	202.73	204.38	202.24	203.26	203.55	203.29	203.91	204.89	203.61	202.47	202.04	202.15
211.52	208.59	211.46	208.26	210.19	207.66	209.48	210.53	210.46	205.84	207.9	208.35	209.91	208.9	209.89	208.97	210.48	207.24	208.19	209.39	210.6	209.69	208.66	212.09	209.64	209.84	208.5	207.35	210.59	207.35	208.14	209.95	205.24	208.18	208.23	208.58	208.09	209.99	208.55	209.52	209.2	208.94	211.16	210.09	209.42	210.01	208.52	209.7	209.71	209.56
219.77	215.91	218.29	216.02	219.26	216.24	218.72	218.63	217.11	217.44	217.22	216.3	215.92	216.48	216.51	219.67	216.55	216.76	216.63	217.13	218	220.09	218.33	216.56	217.98	218.24	217.47	218.43	215.71	219.24	218.43	217.2	218.6	217.87	219	218	218.97	218.84	217.79	217.87	216.85	214.1	217.77	218.36	216.46	217.18	216.01	216.43	220.36	218.12
208.45	209.13	207.76	208.92	207.84	209.08	207.81	209.6	207.38	205.64	208.62	206.85	208.88	207.86	208.4	209.11	209.07	207.46	207.99	207.75	208.57	207.95	210.04	208.48	208.88	207.86	209.09	207.19	208.1	206.7	208.73	206.54	208.21	205.66	207.71	208.17	206.82	208.61	205.92	208.65	207.3	206.68	206.85	208.83	207.63	206.93	206.73	205.67	209.38	208.48
209.67	212.2	210.37	211.73	212.68	209.73	212.59	211.43	211.75	210.92	210.25	213.47	211.93	208.35	209.97	210.62	210.47	209.46	212.3	209.55	212.46	211.1	210.76	210.86	210.23	211.44	211.66	212.17	210.83	212.61	212.48	210.27	210.67	212.53	211.88	211.53	211.59	214.44	212.54	211.44	214.4	213.66	214.36	211.14	210.85	208.24	211.87	211.31	212.15	212.28
204.99	204.3	205.99	201.9	202.11	201.35	201.02	203.21	202.69	202.88	203.58	202.46	202.4	205.63	202.46	201.79	204.31	204.59	203.21	202.79	203.49	203.37	202.62	203.03	201.98	202.85	202.96	202.05	202.53	203.66	202.64	203.24	202.04	203.5	202.83	204.57	202.44	204.42	202.82	205.45	203.89	204.39	204.72	203.65	203.6	200.5	202.85	202.23	204.52	205.52
207.02	205.32	205.45	203.85	206.68	206.2	206.63	207.43	208.01	206.41	205.79	204.97	206.64	206.09	208.53	205.35	204.41	205.86	205.44	204.7	204.92	206.93	205.57	202.84	203.7	206.5	208.73	207.87	206.04	204.83	205.11	205.72	205.48	206.4	203.83	208.05	208.05	207.29	207.22	207.79	206.05	205.36	205.15	204.32	206.35	206.98	207.02	205.62	207.8	204.92
204.52	202.19	202.44	203.96	203.55	204.07	201.99	200.4	202.87	203.24	203.57	200.62	203.2	203.08	203.42	203.97	206.12	205.88	204.01	206.08	202.85	204.98	200.62	204.11	202.98	202.28	202.1	203.16	204.28	205.68	202.64	202.91	203.12	202.86	202.03	203.85	204.08	203.65	205.71	203.56	203	203.59	204.05	201.93	203.3	202.83	203.33	204.36	203.31	203.76
209.23	210.21	210.07	208.98	207.35	211.13	209.15	209.78	209.29	209.55	208.78	208.75	209.78	209.25	207.63	208.96	210.62	207.65	208.62	208.76	210.21	207.39	208.28	209.45	206.37	211.35	208.14	210.09	206.38	210.29	209.52	209.12	209.07	208.63	208.58	209.13	207.46	205.69	209.6	209.49	210.25	208.59	207.57	207.38	207.77	212.15	207.68	207.45	209.29	207.76
204.34	203.71	204.58	203.6	203.02	202.91	204.89	205.44	202.43	204.26	204.99	202.7	202.93	202.99	201.31	203.38	205.62	203.94	203.22	204.91	202.96	203.9	204.55	203.04	201.71	202.03	202.06	202.84	202.96	202.43	206.13	203.55	203.6	203.03	203.78	201.97	204.55	205.5	202.53	203.39	203.64	202.65	204.09	204.58	205.2	200.85	203.07	202.9	200.09	202.04
207.44	206.02	208.88	206.73	210	205.81	208.25	208.44	207.78	206.5	207.75	208.86	205.65	209.08	209.5	208.25	209.36	208.5	207.72	207.77	208.6	208.14	204.11	208.72	206.66	206.07	208.5	206.61	208.47	207.99	209.37	206.39	208.25	208.71	208.12	205.93	208.86	209.38	209.82	206.82	206.85	205.88	206.43	208.78	208.68	208.94	207.8	206.6	207.77	207.3
213.4	212.47	211.65	214.31	212.45	211.47	212	211.69	214.68	214.1	211.81	214.68	211.53	211.27	211.51	213.53	212.1	211.52	214.54	211.66	212.33	212.58	213.73	210.65	211.97	212.86	210.97	211.93	210.77	210.91	213.09	212.96	212.55	213.57	211.46	212.3	212.42	212.04	210.18	211.34	212.81	213.93	212.5	212.48	213.5	210.19	211.88	211.86	213.2	212.24
196.52	195.84	194.21	194.55	194.48	194.88	194.71	195.71	197.84	196.97	198.3	196.83	195.91	195.5	197.92	195.16	196.6	195.78	196.65	195.95	196.06	195.56	194.44	195.68	194.94	196.82	193.21	193.58	193.9	197.25	194.31	195.28	195.38	194.36	195.53	195.96	196.8	195.96	197.01	194.6	195.42	195.35	194.39	196.87	194.75	196.69	192.65	194.03	196.43	196.27
214.34	218.72	215.28	216.05	218.04	215.79	217.63	218.83	217.08	218.48	215.5	217.79	215.78	216.98	217.52	218.58	217.55	218.42	218.11	218.43	218.74	216.52	217.42	215.34	218.63	218.02	215.58	217.58	218.15	219.61	216.69	218.14	216.39	217.25	213.87	217.49	216.56	215.45	215.35	216.92	218.15	217.36	215.84	219.45	217.01	215.41	216.6	217.28	217.33	217.78
203.45	204.55	204.08	205.11	206.39	203.77	202.47	204.7	206.87	205.02	205.79	203.62	204.21	204.26	205.27	202.35	204.43	206.17	201.73	203.82	204.04	202.71	205.69	202.38	201.71	203.86	203.33	204.14	203.75	203.21	203.92	202.08	204.56	203.51	203.28	201.28	204.77	202.77	202.68	206.83	201.99	201.84	203.95	204.34	202.93	204.1	203.17	204.92	203.88	203.96
208.42	206.45	208.5	209.33	209.69	206.09	205.61	206.51	206.21	208.44	207.01	208.59	206.9	207.26	206.44	207.8	206.57	208.06	208.77	207.24	207.96	208.81	207.14	207.09	209.21	206.82	208.51	210.22	207.71	206.78	204.91	208.14	206.58	205.98	208.04	208.64	207.62	206.72	208.88	207.64	210.33	208.52	206.94	207.7	203.81	208.7	207.39	205.95	207.77	207.31
208.41	209.18	207.74	210.08	208.83	209.22	209.05	207.21	209.01	208.48	207.93	207.34	209.84	208.36	208.65	210.27	208.22	208.52	210.77	208.24	209.43	208.21	207.98	207.61	207.88	209.14	210.99	209.74	208.6	209.85	209.29	208.29	211.23	209.13	210.63	209.21	207.19	208.95	207.66	208.96	209.1	208.87	206.4	209.21	206.74	208.86	209.24	209.04	208.85	209.01
207.26	207.24	207.08	206.54	205.85	205.5	207.14	205.5	203.36	203.85	206.06	204.92	203.52	203.14	205.97	202.77	204.12	205.97	206.36	204.99	205.6	205.65	207.52	206.73	203.47	204.27	204.9	205.24	202.23	204.92	206.64	204.62	204.9	204.63	206.55	205.59	206.63	205.66	206.12	204.95	206.45	205.34	208.17	205.36	205.46	205.31	205.45	205.22	205.62	203.5
200.05	199.26	198.2	199.06	196.12	199.15	199.45	196.44	197.41	198.86	196.41	196.79	197.05	198.48	197.55	198.53	197.07	198.61	196.37	197.95	197.14	198.68	197.17	198.03	196.76	200.38	198.61	198.66	198.34	198.59	196.61	196.44	197.88	198.46	197.48	198.94	197.19	199.31	197.06	198.22	197.89	196.98	197.1	201.57	199.1	197.94	199.17	197.22	198.49	198.08
210.52	209.83	210.92	212.09	212.13	211.77	211.09	211.65	211.71	211.51	211.43	211.21	212.16	212	211.15	210.84	209.98	211.84	211.53	211.86	213.87	213.13	211.28	210.83	212.93	212.61	210.53	211.23	210.1	212.51	212.95	212.02	214.42	209.77	212.44	212.6	212.68	213.94	212.75	212.83	210.58	211.97	209.96	212.23	210.16	210.53	212.4	212.9	213.42	211.65
209.26	208.26	208.09	208.34	209.02	208.48	209.47	208.78	207.66	207.17	209.72	209.25	209.14	209	208.4	208.12	210.58	207.46	208.24	207.5	207.95	210.77	210.16	209.21	208.46	208.46	210.84	208.69	209.99	207.47	209.66	209.36	207.75	210.11	208.09	207.33	208.48	209.59	210	209.73	207.24	210.16	210.67	210.61	210.03	210.56	208.79	209.7	208.81	208.95
204.67	202.98	204.75	206.05	203.38	204.03	205.66	204.15	204.03	202.44	204.86	204.29	203.77	204.12	206.38	206.15	203.88	204.08	204.91	203.99	206.91	203.83	203.85	204.08	203.88	205.58	204.38	203.65	205.44	203.2	205.33	206.34	204.29	203.43	204.62	203.71	205.9	204.3	205.8	203.87	202.28	205.91	203.56	206.48	206.88	205.52	204.17	204.24	204.5	204.86
203.04	200.52	204.71	204	204.32	202.58	204.62	203.48	203.39	201.56	204.13	202.13	203.75	203.89	202.66	207.19	202.53	203.94	204.89	202.35	201.96	203.45	205.47	203.16	200.37	201.51	204.03	203.22	204.44	202.29	205.02	204.36	202.92	203.65	202.78	202.68	204.26	202.36	203.65	203.94	202.42	205.75	203.44	202.02	205.48	201.06	201.07	205.09	205.19	205.32
209.55	209.43	207.48	209.56	211.42	208.21	210.18	210.72	210.37	209.84	210.24	210.67	208.73	209.46	209.63	210.16	209.32	209.91	211.14	211.56	211.03	209.75	209.24	208.86	209.34	210.06	208.97	207.88	209.79	211.6	209.9	209.45	206.85	207.71	208.55	211.41	210.3	210.35	209.5	209.11	208.22	209.68	211.51	208.06	208.17	209.58	209.29	209.09	208.77	207.52
202.21	204.2	202.66	204.16	200.46	204.27	202.27	203	201.88	201.46	204.33	203.95	202.17	201.54	204.63	201.59	202.08	203	201.99	204.75	202.79	201.76	205.62	202.65	202	203.34	201.78	203.46	201.43	202.36	201.8	200.82	200.68	202.25	202.41	202.48	201.58	200.88	202.76	202.02	202.44	200.86	202.83	202.1	201.52	203.17	202.86	202.31	203.16	203.54
211.56	212.16	212.34	210.84	211.29	211.14	211.65	209.49	210.3	211.96	212.72	210.66	213.49	211.99	210.54	211.39	213.72	211.9	213.63	210.01	211.28	211.12	212.03	212.62	211.34	210.97	211.37	211.1	211.69	212.45	209.53	211.29	210.86	212.17	211.27	212.57	213.31	210.74	212.32	211.41	209.94	211.05	212.49	212.59	211.97	213.94	212.06	211.87	211.76	211.46
209.24	207.51	207.86	207.21	206.72	206.11	206.68	207.58	205.7	207.52	206.99	208.49	207.42	207.57	207.39	205.44	206.05	208.89	208.25	207.45	206.42	207.92	207.93	206.33	207.36	209.07	209.31	208.27	207.94	209.63	206.54	209.54	209.91	208.79	206.67	210.59	207.33	207.1	207.32	205.68	207.63	209.34	206.27	208.33	208.74	207.49	205.82	208.5	207.92	208.04
199.59	200.93	199.49	201.48	199.55	202.86	202.42	200.39	200.89	201.02	200.85	200.7	201.36	201.39	202.78	200.85	200.52	201.79	199.09	202	202.49	200.02	203.25	199.13	200.94	201.39	203.99	200.76	200.67	199.83	202.13	199.88	201.87	202.83	200.81	203.28	202.81	202.79	202.04	199.06	199.57	199.57	200.4	202.14	203.43	200.54	202.87	199.95	199.9	199.63
209.21	210.89	209.28	210.29	207.84	209.51	210.19	212.37	208.65	208.1	210.41	209.16	210.62	211.41	209.6	208.7	211.45	210.22	209.61	209.39	212.79	209.68	208.87	209.61	209.68	209.5	210.42	209.29	209.08	209.18	209.96	208.93	209.07	209.06	211.3	210.88	209.12	209.3	208.87	208.61	211.21	210.05	211.2	209.31	209.47	212.34	211.17	210.61	211.14	211.41
205.72	202.22	206.2	203.26	205.65	202.16	201.66	203.26	204.27	204	203.7	204.54	204.09	203.25	204.05	203.2	204.12	202.92	205.26	203.5	201.5	206.87	203.55	201.86	204.09	205.06	203.86	206.1	203.91	206.13	203.85	202.74	205.81	203.85	204.89	202.79	204.77	208.42	204.85	205.62	204.73	203.48	204.84	206.2	202.77	203.57	204.94	203.2	204.58	205.88
202.26	204.82	203.01	204.33	202.4	201.18	203.37	202.56	202.6	198.71	201.57	202.6	200.28	204.05	202.43	203.12	202	203.11	203.54	203.21	202.08	202.75	202.11	204.63	202.1	202.49	206.25	202.17	203.4	202.86	201.83	203.64	200.69	202.36	201.2	201.71	202.72	203.48	203.01	202.27	202.49	200.77	204.19	202.23	200.36	202.77	202.6	203.27	202.1	203.45
211.39	211.23	210.81	209.74	211.5	211.53	211.79	212.65	213.4	212.53	210.66	210.01	212.64	213.33	208.23	211.91	211.86	211.71	210.68	211.37	211.64	212.17	213.49	211.6	210.45	211.05	210.81	212.93	211.97	211.26	212.05	209.71	212.99	209.69	209.62	211.19	210.91	209.76	211.22	211.01	212.77	210.3	211.15	214.11	212.18	210.33	211.24	210.87	211.84	211.97
206.65	205.82	207.65	207.06	208.99	207.87	205.7	205.26	206.49	208.59	207.71	206.23	207.95	206.85	204.37	205.05	206.78	209.58	204.86	207.06	205.81	207.43	207.05	207.21	207.17	207.25	204.27	205.77	206.46	206.68	205.24	206.2	205.34	207.21	206.53	205.34	204.96	206.08	205.82	207.18	204.81	207.29	207.37	206.08	206.03	206.65	205.95	206.01	209.43	205.55
214.39	213.95	212.29	213.64	212.81	212.08	212.31	210.09	213.17	213.57	211.96	211.97	213.86	214.34	213.97	214.97	211.8	210.19	212.47	213.55	213.18	213.32	211.13	212.5	211.41	212.05	213.16	211.32	213.18	212.8	213.76	212.81	214.17	214.42	211.98	213.05	212.95	212.16	211.44	213.91	213.99	213.51	214.15	214.01	213.14	211.66	211.19	211.62	212.25	213.74
220.11	215.63	215.88	216.47	218.09	218.03	217.85	218.09	216.45	214.85	217.23	216.91	217.74	218.88	217.6	217.9	218.51	218.65	218.37	216.84	217.54	218.01	216.97	218.96	216.97	216.6	219.79	216.53	217.17	217.3	216.34	219	216.95	217.03	219.13	218.24	217.77	215.98	217.84	218.51	217.42	217.89	218.62	218.26	217.93	218.58	217.6	217.92	218.83	219.4
207.1	208.5	209.6	207.95	208.58	207.86	207.03	209.58	209.31	207.16	210.24	208.69	208.72	207.17	206.06	210.42	207.42	208.22	206.62	206.71	208.74	208.2	207.5	209.53	208.99	210.61	208.78	209.15	207.93	209.1	206.68	208.24	208.11	207.13	209.32	207.9	210.07	208.84	207.56	209.19	207.56	208.76	207.8	210.96	209.37	209.75	206.31	210.2	205.54	207.76
199.91	196.12	202.17	202.65	201.22	199.4	199.45	198.72	200.54	200.09	198.85	198.13	197.81	200.8	197.49	200.57	200.3	200.2	200.53	200.47	200.43	200.25	196.99	200.67	199.88	199.98	198.6	199.43	198.01	201.95	198.78	199.74	201.49	199.71	197.78	198.85	201.58	199.28	199.83	198.32	200.59	196.52	198.43	197.89	198.05	200.62	198.51	199.34	197.54	199.97
204.29	200.39	204.33	205.08	200.92	202.83	203.16	203.9	204.35	201.95	203.82	205.66	204.17	205.11	205.23	202.56	202.67	202.51	204.15	204.37	203.98	203.44	204.25	201.73	202.51	202.87	201.32	203.49	203.12	203.52	203.74	203.57	203	201.72	201.65	203.69	203.41	203.64	203.46	203.17	203.72	204.77	201.77	202.46	205.68	202.28	203.16	202.8	206.35	201.23
206.19	206.72	210.23	206.24	209.28	208.71	209.31	208.34	208.05	209.34	207.48	210.01	209.05	208.46	208.76	207.49	208.34	210.27	207.77	206.97	210.02	208.99	207.87	207.59	211.38	207.66	208.11	208.36	211.91	211.3	208.21	207.59	209.96	209.73	209.14	209.08	206.81	207.34	208.05	207.95	207.46	208.66	209.33	208.55	208.24	206.31	210.1	210.07	209.55	208.82
200.75	202.1	203.1	201.39	201.75	203.15	204.59	202.13	202.56	202.61	197.66	201.68	200.79	204.12	201.85	200.99	202.92	203.09	203.29	202.94	203.87	205.24	201.42	201.38	202.91	202.08	201.86	201.54	202.77	200.91	201.88	201.95	204.45	204.36	203.94	202.21	204.3	202.19	203.66	202.81	202.93	201.96	201.19	201.56	200.59	202.75	201.39	203.14	204.41	202.62
200.31	201.33	200.81	199.9	201.09	200.57	200.31	200.91	200.29	199.7	200.27	200.87	199.66	199.28	201.55	199.73	197.12	200.61	199.41	200.75	200.39	199.44	202.35	197.64	199.7	199.42	201.73	198.58	198.41	201.42	200.74	201.91	201.29	202.25	199.89	201.92	200.66	199.75	200.03	199.65	200.44	200.11	202.98	200.69	198.17	197.56	200.53	203.22	199.38	199.33
208.11	207.22	209.04	207.23	208.44	208.91	210.03	209.2	210.65	209.35	210.84	205.72	209.24	211.78	209.42	207.57	208.91	213.09	210.17	210.68	208.84	210.89	209.85	209.29	211.55	208.32	207.35	207.65	208.64	210.07	211.51	208.92	209.52	210.63	208.8	207.71	211.2	209.99	210.02	206.58	207.97	211.93	209.64	207.28	210.06	211.29	208.72	210.87	208.36	209.02
208.04	209.52	208.77	210.37	206.15	207.94	208.83	209.71	208.35	204.62	208.2	210.9	209.42	208.53	208.7	209.99	210.14	210.34	209.32	207.71	208.61	208.9	209.42	209.22	209.38	205.44	205.04	210.15	208.11	206.01	210.34	211.05	209.64	208.37	210.21	205.31	209.57	209.81	209.92	210.2	206.48	210.63	209.88	209.57	210.03	208.35	206.91	210.65	210.98	209.12
195.29	197.24	199.42	198.94	198.54	199.84	199.84	197.22	197.19	198.62	198.84	198.59	199.05	197.51	196.69	199.82	197.08	198.83	196.71	197.85	198.26	198.04	196.48	199.07	198.82	198.43	200.14	198.83	197.97	199.71	198.77	199.71	199.02	199.46	198.09	201.19	198.81	199.26	199.1	199.9	199.19	196.86	199.71	199.31	197.29	198.81	198.63	198.51	198	199.25
200.45	200.57	200.88	200.33	199.58	201.41	201.55	201.46	198.83	203.23	198.78	199.34	199.75	203.28	200.76	199.03	202.37	197.54	199.55	199.11	201.21	200.99	199.65	199.4	199.18	200.21	199.17	198.48	199.75	199.77	197.26	199.99	199.15	201.42	198.39	199.58	198.39	198.09	200.13	199.71	201.26	198.35	198.35	198.66	201.44	201.09	200.38	199.57	198.47	198.3
203.26	203.72	205.67	206.49	204.8	205.98	203.87	205.74	205.71	200.91	206.33	202.61	205.09	203.88	204.71	203.11	205.79	204.98	203.03	201.02	206.09	203.6	202.33	204.87	204.57	205.82	204.16	203.5	204.9	205.43	203.76	203.94	202.28	204.94	205.97	205.32	204.59	204.69	202.24	202.78	203.99	204.25	203.64	204.58	205.22	206.01	205.25	203.23	201.8	205.02
212.09	211.71	211.45	211.13	213.01	214.73	213.22	211.31	211.95	212.3	212.61	211.86	213.59	212.61	213.12	210.75	210.38	211.65	214.14	212.27	211.77	211.18	210.33	211.68	213.65	212.59	211.59	210.73	210.7	212.35	211.84	211.41	210.53	213.05	213.2	213.75	211.88	212.63	210.68	211.42	211.43	213.24	209.2	211.31	214.63	214.78	209.94	211.09	211.3	210.5
206.32	205.98	205.03	205.45	207.32	206.02	207.54	207.27	207.11	202.62	207.7	206.47	206.72	206.71	207.92	206.02	205.11	205.64	208.12	206.72	207.36	206.19	207.19	207.47	204.97	207.79	207.09	205.52	204.32	207.33	208.16	205.99	205.82	205.81	205.37	205.33	205.97	204.8	206.27	206.46	206.88	206.22	205.57	204.98	205.48	208.57	205.42	207.62	207.2	206.79
216.05	214.58	213.82	217.17	217.01	216.71	216.6	215.95	217.7	216.39	216.44	215.18	216.51	215.97	219.23	217.92	216.87	216.2	217.34	217.8	217.27	218.48	217.19	217.88	217.79	216.54	215.4	218.99	216.72	217.44	215.72	216.97	217.95	217.99	218.3	218.87	217.37	213.39	215.78	217.84	216.91	216.81	217.9	218.63	217.29	217.48	217.22	217.39	220.37	216.52
205.01	201.94	203.24	203.62	202.75	203.55	200.78	206.39	202.6	203.65	202.64	204.1	204.15	204.76	203.23	201.88	202.02	201.85	202.77	204.84	203.1	202.25	203.22	204.09	202.08	201.47	202.33	203.42	202.34	203.27	204.3	202.22	202.08	202.83	203.29	204.29	203.36	201.01	205.4	202.24	203.88	204.4	201.85	202.98	204.21	202.35	203.97	202.66	201.01	204.08
217.95	216.9	218.17	215.81	216.75	215.35	218.65	215.53	216.87	217.78	218.33	217.22	215.76	218.18	216.56	217.21	216.64	217.89	216.21	217.18	218.47	214.48	217.7	217.95	217.57	215.01	218.03	218.79	216.88	216.58	217.5	217.3	215.43	214.87	216.62	216.86	218.89	216.61	216.13	216.22	218.79	215.37	215.57	217.08	215.04	217.22	217.26	219.71	217.42	217.67
209.28	211.45	212.05	209.74	211.9	211.69	210.7	210.87	210.44	213.62	212.79	212.5	210.52	213.14	212.24	212.2	211.47	212.66	211.04	210.49	210.67	209.78	210.62	212.63	211.41	210.91	209.9	212.27	211.89	211.51	209.77	211.31	212.87	211.96	213.27	208.99	213.67	214.64	210.28	212.56	212.82	210.92	209.51	212.03	210.53	209.3	209.81	213.73	213.44	211.65
206.24	206.87	207.06	206.75	208.98	208.54	206.17	209.22	209.62	207.36	207.09	205.92	206.14	205.54	204.89	207.57	205.67	209.53	206.04	206.44	208.07	206.19	207.19	206.74	205.81	209.08	210.49	207.07	208.73	207.37	207.62	206.35	207.88	207.09	203.59	210.04	207.72	210.21	205.94	208.46	207.61	209.36	205.3	205.39	206.37	205.82	208.87	208.19	207.38	209.68
197.07	197.75	197.78	199.04	198.67	199.58	199.18	198.54	198.35	197.59	197.62	197.26	199.05	200.23	199.83	198.69	199.04	198.21	196.81	199.41	200.09	197.16	198.62	200.05	197.63	200.75	197.42	195.81	197.8	196.8	199.22	198.49	200.97	198.81	200.09	198.45	198.58	197.64	198.95	200.84	199.31	197.28	199.98	198.67	198.66	201.07	198.08	201.73	199.51	197.65
203.74	201.63	205.92	203.34	203.83	203.96	206.43	204.08	204.91	203.17	205.57	204.63	203.99	203.51	204.16	204.57	204.57	204.31	204.51	205.4	205.02	201.96	204.19	204.95	203.7	203.81	203.1	206.22	202.32	203.28	205.41	202.29	202.51	203.72	204.8	201.92	204.7	203.68	203.31	204.8	203.39	202.81	206.35	203.9	204.2	203.61	204.47	205.55	205.91	205.19
217.83	214.36	218.29	215.79	216.48	219.35	216.92	218.52	216.1	217.89	217.8	219.14	218.58	216.3	217.86	218.38	217.13	217.31	216.83	217.56	217.27	217.6	216.35	217.33	213.89	217.86	214.46	217.99	217.44	218.57	217.81	217.64	215.89	218.15	215.59	218.64	219.3	216.86	215.44	218.44	217.99	214.98	217.52	216.94	215.99	219.62	216.89	218.08	219.02	217.31
202.49	203.02	202.14	202.04	201.09	201.05	201.57	202.41	203.06	202.03	202.5	202.27	203.02	200.71	202.49	202.97	203.36	204.04	202.11	204.49	202.8	201.55	206.25	203.13	201.01	202.52	201.69	202.59	202.13	201.3	202.2	202.48	203.45	204.12	204.63	201.58	204.84	200.78	202.52	202.03	201.77	199.53	201.64	201.29	200.05	199.83	202.9	203.52	202.29	201.55
207.24	208.45	209.75	206.48	207.8	208.14	208.57	208.18	210.81	210.65	208.36	209.7	208.45	208.63	209.45	208.2	209.17	207.26	209.4	206.59	208.66	208.56	210.31	208.77	208.63	209.72	208.4	208.03	208.31	207.63	207.86	208.66	210.48	208.46	209.47	208.37	208.98	207.33	209.6	208.89	210.57	208.31	208.28	209.65	206.51	206.65	208.53	207.59	207.79	206.84
199.07	199.06	199.28	202.45	199.3	199.16	198.44	198.85	199.46	197.63	197.08	198.65	197.9	199.09	199.54	199.6	197.75	201.63	199.41	200.83	195.95	199.32	198.85	200.17	198.77	198.46	199.58	200.17	197	198.44	198.17	199.62	198.35	201.84	201.12	198.68	196.8	199.96	199.8	198.53	198.82	200.08	199.05	199.65	200.53	198.83	200.41	201.06	202.06	200.3
215.15	219.05	216.77	216.72	219.31	217.51	218.46	218.94	219.12	216.98	215.74	217.24	216.99	216.81	217.88	220.08	218.49	216.98	217.2	216.19	219.91	219.04	217.83	219.08	219.46	217.3	216.8	216.48	219.04	217.18	217.54	218.24	219.67	218.93	216.43	216.15	218.88	217.42	218.05	219.4	217.71	217.49	216.69	216.71	217.26	217.38	218.13	218.24	217.86	217.46
205.71	207.11	208.05	208.47	206.36	207.88	207.15	208.47	209.28	206.86	207.11	208.8	207.55	208.1	207.73	207.6	206.84	207.27	207.33	211.03	208.36	208.3	205.54	206.42	208.5	208.31	208.38	208.4	208.91	207.27	208.37	209.18	207.65	207.58	207.66	206.87	208.31	207.85	208.73	209.15	206.69	207.26	207.98	207.35	207.26	208.65	207.65	209.18	205.61	207.17
217.99	218.42	216.49	218.72	214.69	216.23	214.67	218.11	218.21	216.06	218.09	218.71	213.83	218.11	217.83	217.81	215.77	216.3	216.24	214.65	218.27	215.73	216.87	217.69	218.88	218.12	215.94	219.07	218.29	217.45	218.03	214.41	217.18	217.44	217.25	215.67	217.12	215.4	216.56	216.07	218.47	219.53	214.18	216.64	217.82	215.1	219.08	218.04	216.87	218.83
213.26	214.14	212.85	214.37	211.83	213.94	211.42	212.39	212.31	214.09	212.85	211.17	212.41	213.28	214.9	213.18	213.54	210.93	210.93	212.94	214.82	213.84	215.07	212.32	214.42	213.33	212.26	212.79	210.54	212.9	211.83	212	214.36	210.71	211.35	212.24	213.83	212.61	213.53	210.64	215.44	212.68	212.36	211.43	211.2	211.46	213.8	212.49	212.07	214.31
204.03	205.59	206	203.72	203.92	202.8	208.42	203.73	206.12	203.31	206.68	204.31	204.35	204.08	205.33	204.24	204.7	203.85	205.92	203.88	203.71	204.38	204.92	203.18	203.48	203.32	203.92	201.37	206.37	204.37	203.9	205.5	203.95	203.88	204.58	205.65	207	204.75	203.07	204.83	204.16	203.51	204.75	205.56	206.35	204.58	205.03	203.5	204.4	206.15
207.28	211.82	209.01	211.31	211.63	211.02	208.81	210.84	209.35	208.35	209.11	211.74	210.77	208.7	209.02	209.51	210.05	211.52	210.96	209.8	212.02	210.24	210.03	208	210.15	208.58	210.32	208.4	209.89	209.16	209.85	208.9	210.42	209.42	210.1	208.99	208.06	209.08	209.33	209.03	210.19	208.74	207.2	208.33	209.37	209.72	208.31	210.65	209.16	210.76
218.47	214.41	216.45	218.79	213.68	217.18	216.47	213.6	216.53	216.21	217.68	216.84	214.83	216.25	218.7	214.69	215.47	217.61	213.83	215.24	219.39	216.38	217.5	215.72	217.03	217.15	216.07	214.49	218.68	217.89	216.48	220.56	213.61	218.43	216.36	217.26	215.19	216.61	215.67	216.4	217.31	218.26	217.08	217.28	216.93	218.27	217.21	216.34	216.05	217.4
206.08	206.98	207.56	206.03	207.99	206.24	205.43	207.76	207.15	207.2	208.9	206.39	210.25	207.32	208.71	204.65	205.76	210.07	208.61	207.5	207.41	209.64	208.77	210.53	208.14	204.07	207.61	207.8	208.14	208.4	207.97	204.5	209.06	209.2	207.88	209.13	210.91	209.72	206.37	205.36	206.06	207.78	206.64	208.47	206.39	208.64	206.48	207.23	205.66	204.71
218.74	218.32	216.12	218.21	216.78	218.45	218.08	217.33	214.8	217.29	217	216.64	216.74	219.77	217.08	218.5	216.05	216	215.91	216.87	216.07	215.41	216.6	216.67	217.89	218.88	213.85	215.76	215.65	216.27	217.39	215.56	216.54	216.26	217.85	215.53	216.26	217.34	217.48	215.62	215.12	218.25	215.99	219.96	217.22	217.31	218.2	216.93	216.91	219.28
196.24	202.2	197	200.65	201.08	199.4	198.9	199.32	200.82	197.63	197.83	201.36	198.98	199.73	200.72	201.24	201.3	200.96	199.9	200.97	200.36	201.04	199.99	199.14	197.91	201.97	198.47	200.77	196.27	201.13	198.56	201.84	198.45	199.15	199.94	199.73	201.44	199	197.61	200.96	197.78	199.91	198.24	201.89	199.64	199.09	198.69	199.57	198.96	197.44
204.27	206.2	205.15	204.89	203.53	204.31	205.74	204.08	206.32	204.43	203.95	204.19	202.69	206.5	206.4	205.59	204.89	204.28	206.23	204.27	204.96	205.1	205.18	205.46	206.28	207.5	206.71	204.27	204.48	205.36	206.86	205.44	204.99	207.12	204.76	207.39	205.08	208.23	205.15	206.44	204.87	204.73	205.83	207.26	204.86	203.92	206.01	208.91	205.57	206.2
213.22	212.02	211.98	213.33	212.22	214.27	213.65	214.18	211.88	214.56	213.35	214.28	211.64	210.51	213.24	211.69	212.26	211.96	212.81	213.39	212.94	211.44	214	213.44	215.82	211.18	214.31	211.34	214.43	216.01	215.43	213.21	213.18	212.79	213.38	213.66	214	213.88	213.24	212.31	215.72	212.25	213.43	211.85	212.74	214.22	211.96	212.55	215.35	213.42
203.58	204.1	203.32	201.28	202.48	203.06	199.78	202.4	202.1	202.44	203.52	202.26	202.4	203.69	202.56	204.07	202.36	202.8	203.24	201.33	201.58	206.77	203.25	203.74	202.98	203.8	201.42	203.08	203.23	200.87	202.62	201.28	202.48	201.98	202.69	201.39	201.7	203.23	202.01	202.21	203.72	202.41	203.33	201.63	202.66	201.9	203.71	201.12	204.39	201.2
200.62	199.62	201.98	200.88	199.97	199.01	199.66	199.63	202.02	199.53	199.58	199.84	201.96	201.74	199.92	199.66	201.08	198.53	203.13	200.15	201	199.6	199.71	202.47	198.93	199.79	202.9	199.48	200.77	199.14	200.26	199.28	199.6	198.79	201.24	200.5	198.24	201.84	201.14	201.23	201.37	200.98	199.5	200.96	200.08	200.22	203.01	201.33	202.34	200.03
197.37	199.35	197.86	200.54	198.5	198.92	198.77	200.05	199.57	197.88	200.73	200.67	199.07	198.17	199.37	196.33	200.16	200.63	199.24	201.39	200.12	200.16	200.26	199.18	198.25	199.49	199.16	198.83	198.98	199.61	197.23	199.7	197.98	197.95	197.62	197.97	201.21	201.06	199.85	200.61	199.69	199.22	199.4	198.41	200.24	199.45	199.3	200.12	199.54	200.96
208.45	211.11	209.66	210.17	208	209.44	209.06	211.96	209.27	209.37	209.35	210.21	207.63	210.26	210.53	208.58	206.99	210.72	206.68	209.45	211.47	208.38	208.6	211.23	209.19	206.17	209.28	209.1	208.05	208.46	207.41	208.87	205.06	210.25	209.45	208.6	207.89	210.59	207.11	209.11	207.06	210.49	210.26	208.62	208.62	209.99	209.4	205.86	209.09	208.44
205.16	203.78	206.81	204.85	208.64	206.01	204.35	204.23	205.2	206.52	205.81	203.26	204.45	205	205.71	203.74	205.45	204.8	205.16	204.62	206.49	206.04	205.39	205.74	203.97	205.5	205.25	205.43	204.12	207.12	206.11	204.68	204.7	203.19	203.66	204.98	205.21	205.05	205.46	204.84	204.01	204.1	203.4	205.12	205.7	203.25	206.14	205.55	206.7	205.22
209.53	209.85	211.62	208.96	210.64	210.89	209.03	210.04	210.31	208.78	209.06	208.05	210.7	210.94	207.86	212.18	210.69	210.67	210.72	210.09	210.34	208.29	209.64	206.08	209.52	210.13	210.8	209.6	210.99	210.52	208.89	208.8	209.95	210.95	210.82	207.67	209.68	208.52	210.5	208.07	208.94	210.32	209.96	212.18	209.69	209.93	210.96	210.36	211.28	208.94
205.38	206.73	205.75	207.42	205.49	202.73	203.85	203.54	207.33	204.9	205.35	205.41	207.39	204.87	206.68	206.19	205.92	208.2	203.88	205.09	205.04	205.54	205.16	203.68	204.56	205.6	205.57	205.55	205.27	204.37	206.45	207.43	206.18	205.01	207.41	204.94	205.43	205.19	207.89	206.01	204.36	205.9	206.94	206.67	205.29	204.94	206	206.61	203.7	205.29
201.71	204.7	201.72	202.73	201.88	200.24	205.39	203.93	203.27	200.84	199.59	203.33	204.79	202.31	203.04	201.63	201.32	202.59	202.83	203.16	202.21	202.1	202.72	202.15	203.41	203.77	201.29	203.21	202.43	202.8	202.9	202.19	203.46	202.95	203.26	202.42	201.7	201.86	203.87	201	203.04	202.81	201.91	206.43	201.88	201.55	203.31	203.55	202	203.38
200.89	200.74	197.31	198.61	201.9	198.29	200.66	198.84	197.31	199.34	198.01	198.97	198.2	199.52	199.03	201.84	198.45	198.59	198.01	200.26	198.5	199	199.42	202.56	199.03	198.27	199.3	198.42	197.53	200.57	199.38	199.66	200.18	196.56	199.47	199.56	198.15	199.25	197.78	198.41	200.27	199.52	198.98	199.35	198.94	200.12	197.51	199.43	200.3	199.32
205.13	204.11	201.71	204.29	204.74	204.72	205.04	204.19	205.02	207	206.85	204.92	205.35	202.17	204.58	201.42	204.54	204.85	205.91	202.43	206.18	204.13	206.23	205.47	205.74	205.08	202.73	204.35	203.7	206.13	205.1	204.67	204.44	203.23	204.78	206.7	203.62	206.04	202.57	205.36	208.24	205.38	204.66	206.45	205.17	203.95	203.19	204.17	202.84	202.03
218.7	217.95	218.53	218.05	216.4	216.83	217.48	215.85	218.38	217.27	217.42	214.79	219.65	218.84	215.56	219.2	217.23	217.88	214.98	216.21	217.81	215.99	216.52	217.45	219.45	218.59	217.58	219.01	217.82	216.35	217.85	218.52	218.2	218.4	214.98	216.18	218.7	219.41	216.7	220.98	219.8	217.75	218.58	218.52	216.3	217.43	217.18	219.02	218.99	215.91
209.45	208.23	206.98	208.58	205.88	208.35	207.1	208.06	207.7	206.92	208.43	209.94	205.76	206.75	211.23	207.62	209.66	209.16	208.53	208.45	205.91	207.43	207.84	209.52	207.5	207.96	205.97	205.17	207.69	206.46	209.7	207.26	207.75	209.13	208.31	206.35	207.33	209.19	207.57	210.44	208.97	208.32	207	205.17	206.48	207.93	207.03	207.48	211.89	207.91
203.37	203.31	204.33	202.06	204.35	203.53	203.28	203.24	204.25	205.8	202.68	203.9	204.42	202.63	206.04	204.47	205.5	202.7	203.82	205.26	204.53	203.44	202.56	202.89	200.8	200.86	205.37	204.69	203.39	202.8	204.5	204.79	203.95	205.54	203.13	203.57	201.41	203.12	204.7	204.89	202.25	203.61	206.09	203.15	203.04	203.16	204.15	204.93	204.89	204.56
211.16	210.01	213	211.69	212.48	210.77	211.17	208.26	211.87	210.8	212.09	211.2	211.84	211.63	211.54	211.27	211.01	209.72	210.99	213.03	212.53	215	210.06	211.25	213.43	213.35	211.28	212.19	211.16	213.76	210.5	211.26	211.75	215.28	213.85	212.79	210.3	211.66	211.55	211.98	211.13	212.73	211.54	212.21	212.85	212.68	211.15	213.13	211.29	211.94
201.65	199.25	198.48	199.69	199.21	197.85	197.15	199.31	199.63	199.05	198.63	201.34	198.93	200.45	197.59	198.49	198.39	199.17	197.89	198.79	202.29	199.92	201.24	199.21	197.7	201.17	200.28	198.63	199.83	198.24	200.35	197.87	200.37	199.16	197.98	198.32	198.58	199.22	198.91	199.28	198.71	198.7	199.56	198.91	199.23	199.75	201.11	200.2	197.45	199.45
208.01	203.7	208.08	206.87	203.66	204.39	205.53	206.76	208.53	205.81	206.11	203.6	205.58	207.87	207.26	202.32	206.35	206.25	203.83	203.06	207.45	205.79	204.91	206.39	206.94	205.99	204.85	204.26	205.89	206.18	205.7	204.7	206.47	207.43	205.92	204.37	205	207.27	205.46	207.21	204.16	203.91	204.43	202.29	207.4	206.04	205.92	205.67	205.53	204.51
208.11	207.33	207.45	205.96	207.09	206.27	209.3	207.97	207.43	211.01	208.67	208.19	206.36	208.16	209.38	210.03	211.33	209.05	206.77	208	209.04	205.6	210.31	209.84	209.55	208.78	207.9	208.23	211.52	209.21	209.48	207.12	209.13	208.03	206.3	207.32	208.55	210.05	208.35	209.52	208.53	208.04	207.38	207.89	208.98	210.05	208.94	208.9	207.68	209.04
194.79	196.46	193.32	194.71	195.08	196.29	196.75	193.25	195.06	195.83	193.67	195.96	195.51	196.67	193.14	196.3	194.57	195.68	198.53	195.45	193.41	194	194.73	195.16	194.24	196.03	194.71	195.11	194.02	192.65	194.63	196.12	194.88	194.93	196.77	196.33	194.23	195.87	194.68	197.19	194.77	197.64	196.78	195.65	194.92	196.36	196.66	194.58	196.4	195.75
204.86	202.26	203.87	205	204.11	202.72	203.99	204.58	203.81	203.98	204.18	204.26	204.32	204.54	204.07	204.32	204.32	201.46	204.99	205.37	202.27	202.48	203.81	203.65	205.27	201.96	203.82	202.74	201.67	202.95	201.51	201.51	202.49	204.48	205.38	203.28	203.03	202.93	204.91	202.84	205.4	204	204.89	202.1	204.91	200.81	200.76	202.66	204.08	201.92
201.78	198.85	201.24	199.77	202.94	200.42	198.93	203.4	199.13	199.81	201.49	201.05	200.29	203.33	199.87	200.79	200.94	200.98	200.43	201.3	203.44	199.7	200.82	199.61	199.5	200.19	201.29	200.9	200.38	202.06	196.39	199.11	200.19	200.52	198.88	198.77	204.54	199.3	199.92	202.43	199.1	200.17	201.72	201.3	202.16	201.77	200.75	200.89	199.23	198.96
202.57	202.34	204.24	204.6	202.66	205.06	202.04	203.06	202.47	205.04	202.27	205.81	201.64	203.88	201.34	202.44	203.83	200.55	202.28	203.55	200.55	200.44	202.68	202.67	203.27	202.82	203.23	201	200.61	201.98	203.97	204.47	201.13	202.7	202.21	202.91	202.11	199.05	203.65	203.37	204.45	202.41	201.39	202.69	202.62	203	200.2	202.47	202.32	202.33
209.37	208.92	210.65	209.97	209.01	209.89	210.22	208.1	207.7	209.75	209.65	208.31	208.07	209	209.08	208.41	206.73	211.99	210.93	207.77	207.65	208.02	208.86	207.47	208.78	207.84	208.6	210.66	209.9	209.55	209.18	208.88	207.11	206.02	209.32	206.82	211.09	207.94	209.66	208.59	207.2	209.56	207.36	210	209.17	206.72	209.26	211.03	208.48	207.06
202.35	204.51	205.13	203.37	202.89	202.48	203.78	203.66	202.96	206.01	204.13	204.39	204.55	201.39	201.7	201.24	205.49	203.45	204.44	202.25	204.81	204.89	203.93	204.33	203.95	201.32	203.71	204.85	202.86	202.22	203.3	203.47	203.68	203.99	200.91	202.94	204.09	205.96	203.45	205.29	203.38	204.28	203.92	203.82	201.73	201.15	203.76	203.29	203.64	202.1
208.72	209.13	209.84	208.83	206.25	209.03	210.12	208.44	207.05	207.12	208.27	207.68	206.36	209.55	208.33	208.38	206.4	207.96	209.09	207.53	209.13	207.54	208.13	210.01	208.87	207.81	208.34	211.08	206.24	208.72	211.11	211.38	209.66	209.45	207.66	208.98	209.75	209.69	209.72	209.01	207.77	208.99	206.9	206.64	211.06	209.15	208.05	209.44	206.74	209.91
208.02	205.23	205.08	205.75	204.67	205.97	204.69	205.24	205.49	205.33	204.25	206.8	208.07	206.3	206.81	203.55	204.71	203.18	207.09	206.17	209.49	207.16	205.57	203.48	204.91	203.73	204.89	205.64	205.53	204.21	204.72	205.09	204.71	204.17	206.55	207.53	206.52	205.51	206.36	206.22	202.85	203.89	207.71	207.02	206.98	204.65	205.75	204.35	203.62	203.36
208.94	207.69	206.36	208.25	207.13	208.94	208.75	207.53	208.4	207.79	208.56	209.1	208	207.11	208.66	206.55	209.09	209.43	208.96	208.99	207.99	206.25	208.91	206.88	205.74	209.08	206.67	209.61	206.86	209.25	208.22	207.88	207.79	207.94	208.39	208.52	208.64	207.78	206.86	207.27	207.51	208.76	207.99	209.19	207.17	208.79	208.35	208.31	209.21	209.92
207.13	207.32	209.65	207.53	207.23	207.49	208.91	208.17	209.07	206.65	205.39	208.81	206.75	207.78	208.39	207.05	209.17	208.63	209.88	207.23	205.62	210.45	209.95	207.61	208.3	207.29	207.28	208.13	206.25	206.88	206.96	207.04	208.27	205.72	206.92	210.36	209.42	207.7	206.08	206.94	205.73	207.61	206.65	206.77	207.03	206.49	208.74	208.09	206.58	208.74
213.99	209.82	211.24	211	209.93	213.6	212.29	213.32	211.76	212.5	210.26	210.17	212.39	211.91	210.9	211.1	211.38	212.01	210.6	210.75	210.53	210.6	212.57	211.47	211.72	212.14	212.63	211.13	212.99	211.44	213.36	212.69	210.99	211.87	211.97	210.65	213.51	211.33	213.35	211.26	213.14	212.34	211.3	211.02	214.19	212.7	210.99	211.73	212.66	211.63
210.31	210.8	212.13	210.95	208.84	207.98	211.47	210.78	209.59	208.77	209.32	209.49	208.69	208.57	210.18	211.89	209.29	211.08	210.86	208.84	209.22	209.27	208.36	209.96	208.91	209.42	208.78	207.35	211.7	209.76	210.97	211.16	210.4	210.17	209.64	211.53	208.45	210.93	208.47	210.43	210.19	211.04	207.1	208.97	208.97	210.27	208.12	211.21	210.04	211.34
212.67	212.78	213.58	211.68	212.38	212.95	212.84	213.8	213.37	212.36	211.42	211.91	214.5	213.67	213.9	212.35	212.91	211.4	214.5	213.31	214.28	211.19	213.21	212.96	212.7	214.23	211.6	212.4	211.85	213.32	212.64	213.01	212.49	213.41	212.49	211.71	211.62	212.05	212.5	215.19	212.95	212.13	210.35	212.33	214.34	212.83	212.44	213.43	212.45	212.72
198.84	199.26	200.32	199.71	197.9	199.51	197.44	200.36	198.9	200.03	198.86	197.28	200.48	199.98	201.27	198	198.63	198.26	198.77	200.72	199.69	199.29	201.48	199.63	198.06	198.82	199.63	201.07	200.95	199.75	199.6	197.5	200.19	198.55	198.3	199.13	201.19	200.33	200.51	199.34	201.44	202.7	200.83	200.21	200.95	202.1	198.25	199.33	199.46	199.32
216.83	217.99	219.4	216.02	219.26	217.85	219.15	218.91	218.78	217.54	218.14	216.86	218.5	216.52	219.05	218.68	217.84	218.04	216.26	216.51	217.98	217.88	219.42	215	217.75	218.33	216.66	214.11	218.72	218.52	216.94	217.35	217.77	217.08	217.88	219.32	219.62	215.11	215.72	218.66	220.27	218.26	216.88	216.33	217.66	217.89	218.97	218.51	219.79	217.66
208.04	207.56	210.59	208.42	210.05	207.85	210.22	208.18	211.4	210.08	209.65	209.53	210.23	208.51	209.85	208.87	209.05	207.48	208.46	211.43	211.37	206.72	210.88	209.41	208.08	207.59	210.33	205.96	208.71	207.5	206.69	209.45	208.27	208.55	207.53	207.84	209.36	206.56	209.62	207.71	206.71	208.46	207.77	209.26	207.19	209.15	209.27	208.19	208.17	211.3
201.79	203.01	199.69	200.03	201.8	201.54	200.03	202.45	199.51	197.65	199.71	202	201.85	200.44	202.95	199.1	199.76	198.24	199.18	200.76	199.51	199.52	202.21	201.85	200.24	198.03	199.48	198.49	201.13	200.37	201.03	201.79	200.65	201.01	199.82	199.72	198.99	199.06	200.52	199.75	199.64	202.53	200.08	201.06	201.76	199.46	201.43	200.18	200.71	201.51
208.87	206.6	207.7	207.31	204.85	208.26	207.74	208.23	205.24	207.44	208.81	207.59	208.12	207.91	206.49	205.59	209.4	209.61	207.64	205.79	205.62	208.62	209.63	206.41	207.94	207.8	208.45	208.53	207.27	208.03	205.36	206.54	208.42	206.56	206.11	210.04	206.41	206.34	206.88	209.44	206.24	206.61	207.73	207.73	209.05	206.69	207.89	207.72	207.37	208.83
198.04	200.02	199.24	198.54	201	200.26	200.44	200.9	199.45	199.78	199.78	198.47	196.94	199.9	198.19	199.21	200.1	201.84	197.86	199.25	199.53	198.4	198.34	198.13	198.3	199.42	200.48	202.53	198.86	198.35	201.4	200.07	199.94	197.26	199.15	199.77	198.09	198.21	198.73	200.56	199.37	198.42	200.55	199.01	198.75	200.98	198.55	199.57	199.62	198.24
206.81	208.61	207.65	207.39	208.21	208.21	209.68	209.4	207.91	209.97	207.67	212.49	209.91	208.62	210.38	210.58	207.95	210.34	208.38	208.49	210	207.33	208.18	207.46	208.78	209.34	210.62	210.07	208.29	209.73	206.82	208.38	207.51	207.2	207.05	206.19	207.27	208.96	209.92	209.96	207.15	208.85	208.16	208.71	206.97	207.43	211	209.98	209.57	208.54
200.42	200.41	200.12	199.73	200.17	200.77	199.23	198.62	201	197.95	201.36	198.5	199.38	198.49	200.47	200.54	200.77	201.41	200.26	200.83	198.72	198.62	201.76	199.83	198.84	197.8	199.93	200.38	199.77	199.59	200.18	200.58	197.81	198.08	200.98	198.53	199.83	200.19	197.47	198.35	199.02	198.55	198.71	199.75	199.52	199.76	200.2	199.29	197.77	199.12
216.93	217.37	214.43	216.85	217.41	215.31	215.36	218.6	219.12	215.43	219.46	216.75	215.68	217.76	217.94	217.89	216.59	215.46	215.55	217.62	215.93	217.42	216.72	218.41	218.13	218.09	217.9	217.5	215.81	215.66	219.59	217.06	218.42	217.58	216.82	214.4	216.83	218.15	217.18	216.47	214.92	217.95	215.15	218.41	216.14	217.26	218.13	217.78	213.08	217.27
197.73	198.63	198.35	198.42	197.34	197.28	201.14	198.48	198.65	197.51	198.98	198.82	196.88	199.11	197.61	198.08	196.7	196.84	199.55	196.73	198.34	198.95	198.78	197.86	195.11	198.9	199.34	197.39	198.35	199.47	198.54	196.69	196.74	198.22	197.6	197.82	197.98	197.97	198.62	197.98	197.52	198.53	198.12	198.63	198.58	196.94	196.32	197.83	196.21	196.74
205.89	206.52	205.55	203.81	207.09	205.29	201.85	203.73	206.93	204.88	203.12	204.85	204.44	204.67	204.27	201.78	203.06	204.5	204.06	205.3	203.51	202.66	207.76	206.08	204.14	205.52	206.67	203.26	203.74	202.46	206.14	206.91	205.25	203.06	204.5	206.06	203.91	206.18	204.19	205.26	205.84	203.18	205.35	203.65	204.85	203.52	202.7	205.49	204.28	205.36
202.91	205.73	205.99	204.07	202.9	205.27	203.97	203.89	205.98	203.51	203.51	206.27	204.72	203.54	206.35	205.22	206.37	204.97	205.26	203.55	204	203.71	205.04	203.29	206.26	205.89	204.76	208.1	205.02	202.02	205.19	204.79	203.77	205.83	202.35	203.27	205.12	204.12	203.79	204.42	209.13	206.14	205.13	204.52	203.88	202.37	206.34	204.03	208.12	203.38
211.99	211.1	215.5	211.39	212.48	212.84	211.35	213.5	212.99	212.79	213.62	212.78	212.9	213.75	214	214.33	211.71	213.69	213	213.68	210.77	212.95	212.6	215.71	212.61	211.93	213.84	212.78	214.75	215.26	213.3	214.11	212.27	213.51	215.04	210.17	211.5	212.57	211.95	214.06	213.94	211.91	214.79	213.4	212.9	212.06	213.16	214.07	213.59	212.96
206.85	209.1	207.99	208.01	207.47	207.84	209.29	207.78	207	205.95	208.8	209.51	208.6	209.4	208.09	206.76	207.05	208.01	208.89	208.94	207.61	208.42	206.51	209.37	208.6	207.3	207.71	207.02	206.57	208.62	205.88	207.33	207.41	206.51	207.76	207.1	209.4	207.01	208.31	206	208.65	208.03	208.32	210.96	206.43	206.4	207.92	208.71	206.03	207.9
202.8	206.02	204.32	202.63	202.3	202.66	203.62	206.22	207.11	201.79	202.03	202.88	203.19	201.42	203.47	206.46	203.39	204.03	203.79	205.43	205.77	203.98	203.57	203.06	203.21	205.47	202.74	202.23	204.29	203.96	203.97	203.84	202.52	203.47	204.05	202.83	203.63	204.93	202.54	202.79	201.8	203.85	202.78	204.28	203.58	205.94	203.39	205.49	203.11	204.48
211.91	211.96	211.59	212.15	212.69	209.92	211.2	212.86	211.62	211.38	210.94	212.76	209.34	209.36	209.24	210.22	210.99	212.04	211.48	213.1	211.59	211.29	212.06	210.91	208.98	208.99	210.73	212.1	210.62	211.44	210.98	211.47	212.57	211.85	212.74	214.25	210.99	211.22	211.84	212.45	212.29	212.28	212.8	211.77	210.69	211.43	212.01	212.1	209.45	212.27
206.37	204.41	202.57	204.08	203.84	201.42	204.53	201.81	200.91	201.07	203.59	204.2	201.56	202.2	206.57	201.05	201.52	204.9	203.83	202.77	204.19	205.48	204.56	205.62	200.45	203.41	202.73	204.29	203.07	203.61	204.63	204.22	205.79	205.18	201.45	202.51	204.93	203.99	203.9	201.83	201.94	202.73	203.74	202.83	203.09	204.16	203.47	202.8	201.86	201.48
204.81	206.13	207.71	204.71	206.5	206.93	206.01	203.79	207.17	203.48	205.14	206.54	203.52	208	207.03	208.24	205.9	204.2	205.68	206.95	204.94	206.28	205.03	204.76	204.94	206.22	204.87	204.36	204.9	203.31	205.16	207.57	205.78	205.48	208.51	206.75	206.53	205.51	205.85	205.7	209	205.49	205.59	205.72	207.48	203.97	203.75	204.82	205.38	206.45
212.04	210.54	212.28	211.34	211.78	211.99	212.43	214.43	209.61	211.93	212.34	210.4	214.58	211.76	212.74	213.31	209.87	211.97	212.67	211.38	213.59	212.15	210.41	212.03	213.45	213.86	210.08	210.7	211.45	213.25	212.18	211.89	212.68	211.56	213	212.11	213.15	212.23	210.05	211.91	211.9	211.81	210.09	208.36	212.93	210.82	210.82	211.22	212.83	213.32
203.56	203.07	202.2	203.3	201.91	202.72	202.59	202.04	202.32	202.45	202.5	204.07	202.68	203.4	201.75	204.91	201.4	202.44	203.75	203.14	200.78	203.94	204.17	203.13	201.23	201.57	203.32	202.81	201.58	202.89	203.61	201.21	201.43	203.19	200.26	204.06	202.35	202.1	200.73	202.82	203.88	203.59	201.39	204.3	202.09	203.35	204.39	201.41	201.26	201.52
219.3	216.56	215.1	218.4	215.2	217.62	217.24	216.56	218.91	216.37	215.78	218.74	216.44	218.11	217.53	215.39	215.27	214.83	215.78	214.86	217.97	218.77	216.9	216.04	216.14	215.53	216.6	220.34	218.26	219.05	217.04	217.96	219	215.88	218.71	217.54	218.28	219.02	218.05	217.34	218.02	216.98	218.03	216.79	216.12	215.84	215.22	218.13	215.98	216.78
198.47	199.24	200.44	201.47	198.74	199.59	198.66	200.1	199.24	198.85	202.61	197.83	201.07	200.51	201.41	200.33	200.2	196.55	198.58	200.02	199.16	199.88	200.32	199.73	199.49	199.12	199.25	198.6	198.94	199.77	198.32	199.9	199.21	199.55	200.08	200.03	198.5	200.44	201.79	199.86	198.07	200.18	198.04	201.1	199.24	201.28	199.37	198.63	198.89	198.65
209.09	206.36	207.81	210.67	207.98	206.53	209.71	209.24	207.58	208.83	209.68	207.27	207.66	208.95	207.69	207.05	208.24	207.12	207.15	206.85	208.33	206.8	206.89	207.68	207.89	207.51	206.03	206.17	207.08	206.33	208.49	209.39	207.36	207.03	208.24	206.63	207.14	209.22	209.78	206.48	208.44	208.75	206.93	207.87	207.14	204.94	207	205.11	207.91	205.23
203.48	201.21	204.79	204.71	200.37	203.1	200.82	200.93	199.95	202.47	200.78	202.95	205.43	202.83	202.05	203.47	200.48	203.52	205.42	200.81	203.08	203.15	205.24	201.97	200.91	201.25	200.63	202.23	202.12	203.62	202.46	202.47	201.23	203.03	203.22	203.54	204.93	204.51	202.03	202.64	200.8	200.37	205.02	204.02	200.76	202.85	202.11	202.71	202.66	202.87
208.37	205.69	207.13	208.89	206.38	208.3	208.88	205.59	208.11	205.62	208.96	208.33	206.9	207.81	206.26	208.04	207.76	204.88	205.78	206.98	207.16	208.97	207.73	209.58	209.58	208.13	205.2	207.68	208.1	207.52	209.55	206.94	208.18	209.11	206.56	206.23	207.86	208.01	208.98	206.4	209.6	208.22	206.38	207.85	206.84	204.59	207.77	208.42	208.51	209.63
211.31	209.86	211.3	212.69	212.41	211.18	209.12	211.15	213	211.65	212.19	210.27	210.23	212.27	211.36	211.74	213.71	212.15	212.33	213.49	212.71	212.13	211.71	209.73	211.43	210.85	210.73	211.81	211.4	211.17	212.59	208.86	211.97	211.15	212.83	209.37	212.38	212.76	211.97	213.11	213.19	213.4	211.7	212.83	213.56	211.57	211.71	211.08	211.59	212.31
201.25	203.95	203.4	201.96	201.31	202.62	203.8	198.75	200.25	203.07	203.45	203.6	201.48	200.7	201.19	204.47	202.26	202.98	200.74	203.17	201	201.94	203.35	201.32	203.47	202.37	202.85	203.17	202.99	202.95	204.33	201.96	202.86	202.11	204.35	202.67	201.86	206.21	203.87	203.64	202.14	203.22	202.99	202.14	204.43	202.85	202.49	201	202.92	202.75
195.47	194.92	194.11	194.3	193.43	198.15	195.49	195.16	194.82	194.69	195.78	196.78	196.11	195.98	196.48	194.58	194.8	194.69	198.36	194.46	196.72	195.77	195.94	195	193.46	194.16	194.16	194.78	197.44	193.46	196.3	196.38	193.09	193.78	197.37	194.81	196.48	193.37	196.1	195.64	193.29	195.9	196.84	196.42	194.14	196.92	194.27	194.59	196.22	195.08
212.79	211.26	212.9	215.1	212.75	210.11	213.74	213.37	213.53	210.96	215.1	212.46	212.13	212.41	211.79	214.07	212.66	211.5	213.42	212.93	213.26	213	209.3	213.14	213.76	212.84	212.31	211.49	211.7	212.53	213.54	214.95	212.26	212.14	212.39	212.78	212.9	211.09	211.88	212.89	214.99	213.82	214.08	214.85	212	215.24	211.43	215.8	214.91	214.97
216.46	218.73	217.92	218.11	215.97	216.68	217.83	218.16	217.29	215.43	215.57	214.22	218.63	216.39	217.08	218.22	216.8	217.74	219.34	218.4	215.42	217.14	214.94	216.54	217.4	218.56	215.47	216.34	216.97	218.76	216.87	216.92	217.03	216.93	216.88	218.21	219.21	215.67	217.88	216.1	215.15	218.12	216.52	215.64	215.05	217.45	216.8	217.05	215.66	219.45
213.55	212.06	213.29	214.36	212.44	212.48	209.71	211.48	213.9	211.58	210.86	212.05	213.3	211.57	215.76	212.08	212.81	212.86	212.76	212.5	212.27	210.68	210.67	212.89	211.21	211.01	209.89	214.68	213.28	210.12	212.74	210.7	215.35	213.31	212.43	209.12	213.4	212.55	214.16	211.55	209.76	211.96	213.4	213.4	211.78	211.52	212.43	212.19	212.2	211.86
203.49	206.22	203.93	203.34	203.68	202.65	203.37	201.56	203.68	203.38	203.37	204.22	203.84	203.22	204.76	203.12	202.96	205.91	204.4	202.87	204.12	206.31	204.07	204.22	204.37	202.38	201.38	202.54	202.93	204.5	205.46	203.84	204.93	203.7	202.13	202.92	202.77	205.16	204.25	206.53	204.73	201.49	202.59	201.82	204.42	204.92	204.02	203.42	203.7	205.35
208.51	206.6	209.81	204.13	210.56	206.93	206.56	207.94	209.27	209.32	207.75	208.29	208.14	209.01	206.25	207.37	208.41	207.64	209.88	208.23	207.25	210.38	208.62	208.33	206.05	205.2	208.41	206.8	209.1	208.04	209.35	207.63	207.83	206.83	207.51	206.95	207.66	208.07	206.75	206.25	206.19	209.1	205.62	207.84	208.19	208.75	207.9	205.78	207.33	205.89
206.68	208.36	207.63	206.9	205.75	207.43	206.43	207.28	208.2	208.28	208.58	209.11	207.64	205.98	209.24	208.91	209.07	205.49	206.02	205.72	207.54	206.71	208.3	206.81	208.39	208.23	208.87	208.08	208.18	207.27	208.48	206.76	208.96	208.87	207.83	208.18	205.85	207.53	209.56	207.49	207.48	208.26	207.6	205.16	210.11	206.83	208.41	210.96	205.32	206.34
212.47	214	212.46	212.2	214.09	213.63	213.88	215.69	211.47	213.53	214.88	214.29	214.92	214.68	215.07	216.18	213.95	215.43	214.68	215.78	214	214.29	213.51	214.36	213.25	212.23	214.53	213.86	213.06	213.05	212.49	212.96	212.91	213.1	212.85	213.57	213.92	215.08	211.8	215.1	214.79	213.12	214.04	215.07	213.09	214.24	212.18	213.38	214.19	213.48
210.59	211.52	211.12	210.26	212.11	210.49	212.52	212.27	210.77	211.73	210.42	210.96	212.05	210.93	213.95	211.37	210.26	211.48	211.84	211.71	210.25	211.97	211.73	211.5	210.25	212.79	213.25	210.02	212.23	213.01	211.95	213.96	211.84	213.22	211.24	209.53	213	212.22	211.75	210.2	210.23	212.6	212.65	211.08	211.58	211.77	210.68	212.42	212.37	211.63
211.36	211.98	212.57	210.96	210.73	211.31	210.59	212.53	212.34	211.62	212.56	210.59	212.67	211.84	213.58	210.92	212.3	212.16	209.3	211.35	210.74	213.29	212.55	210.66	209.87	213.17	212.95	211.75	209.46	212.84	213.79	215.01	209.13	209.23	213	211.08	210.76	212.04	214.32	212.51	210.77	210.57	213.04	215.17	210.64	212.06	212.24	210.51	210.89	212.01
204.07	203.15	203.89	205	204.74	203.45	203.06	204.26	204.61	205.08	204.66	202.46	203.48	204.91	203.84	205.52	204.54	202.17	205.35	203.24	203.42	203.84	202.01	202.24	203.9	204.25	204.8	203.53	206.12	203.84	203.55	199.2	204.35	203.6	203.32	204.93	205.85	204.58	202.31	203.93	203.52	202.39	202.07	202.69	204.29	204.04	205.27	205.13	205.15	205.64
206.42	207.97	208.53	208.58	207.19	207.44	207.01	208.84	209.48	210.2	209.59	207.11	206.97	205.96	207.59	206.64	209.19	207.04	206.56	209.07	208.64	205.81	205.82	207.09	210.25	207.83	209.04	206.04	206.71	207.48	208.33	208.35	205.35	208.02	209.12	208.62	206.56	206.84	208.12	205.57	208.46	206.21	208.4	207.87	209.02	206.06	206.17	207.08	208.13	207.7
208.89	208.47	208.87	205.99	207.05	206.79	208.55	208.23	209.12	206.27	208.31	207.37	208.5	209.91	208.57	208.87	208.43	209.41	209.37	209.32	210.39	207.65	207.14	210.03	210.8	211.69	209.5	207.94	206.24	207.1	208.73	208.7	209.45	208.51	210.37	209.58	210.23	206.43	209.8	207.63	207.33	208.09	210.18	208.8	207.46	207.26	209.87	208.41	208.24	208.9
216.23	215.09	220.77	217.93	217.99	215.75	217.77	217.51	216.63	217.29	215.93	216.89	215.74	214.99	216.74	217.49	216.28	217.52	216.4	217.67	217.34	218.45	215.56	217.12	217.82	215.71	216.57	217.4	214.73	217.54	215.27	217.16	216.02	215.31	213.62	216.56	218.13	219.41	217.82	216.11	216.43	216.61	217.45	219.27	219.5	213.53	218.93	214.12	219	216.84
206.15	207.29	205.43	205.48	208.67	206.63	204.54	205.66	208.24	204.9	207.33	207.09	205.16	205.7	205.48	208.09	206.54	206.94	207.98	207.61	207.54	209.06	206.73	206.9	207.47	205.9	207.23	203.72	205.29	207.29	205.91	205.57	205.73	206.18	206.74	206.78	207.51	207.3	206.61	205.59	204.14	208.45	204.55	207.12	203.95	206.18	203.77	206.83	206.07	207
209.77	208.62	211.35	209.6	209.29	211.4	209.22	210.53	207.77	209.6	211.66	209.04	211.18	209.6	211.49	208.08	208.64	208.14	209.78	208.68	208.53	210.33	209.23	209.22	207.98	209.61	211.15	211.51	209.68	209.13	211.24	208.34	208.58	210.84	208.04	210.84	207.74	208.71	210.8	210.54	209.73	210.57	210.71	208.18	208.76	210.96	210.64	208.13	210.68	207.36
210.17	207.37	208.67	209.71	209.2	209.2	208.51	210.51	209.74	206.43	206.86	209.22	208.89	207.3	212.16	209.17	209.25	208.93	210.6	212.35	207.76	208.98	211.72	209.25	209.12	208.46	207.9	208.93	209.48	209.61	209.89	208.63	209.13	209.4	208.48	208.51	211.07	208.9	209.72	210.09	209.81	212	209.48	208.14	208.38	211.24	210.8	211.65	210.5	210.55
207.77	207.33	208.87	207.3	207.72	208.5	207	209.5	208	211.18	208.02	211.45	208.82	208.3	209.99	206.6	207.93	209.04	210.41	208.53	209.51	207.53	208.35	208.28	207.81	208.68	209.09	208.72	209.2	209.21	207.63	207.91	206.4	208.64	208.81	207.78	208.63	205.96	208.41	209.86	208.38	209.48	207.78	208.89	208.81	207.63	207	209.43	207.06	210.98
204.93	201.51	201.4	202.77	203.11	201.01	202.38	203.77	202.19	204.01	203.11	202.7	200.62	201.89	203.12	204.1	202.86	203.76	202.99	202.55	202.64	201.81	204.21	203.32	199.81	203.32	201.83	201.35	203.93	200.96	204.11	204.88	200.85	201.92	202.74	202.16	201.14	204.22	201.92	200.75	204.38	203.33	203.74	201.22	203.58	203.73	202.6	205.51	201.6	201.89
199.36	201.98	200.68	200.53	201.78	198.87	199.51	201.78	201.86	198.75	201.3	202.46	201.79	201.09	200.34	201.36	201.47	201.49	200.8	200.14	199.9	203.15	201.45	201.36	199.4	200.1	197.78	201.48	199.89	200.02	199.74	199.04	201.17	201.34	200.57	201.34	203.19	200.7	199.42	200.9	199.71	199.09	199.86	198.52	199.08	199.7	200.84	201.74	201.58	199.57
199.74	197.67	199.35	196.51	199.33	198.05	197.85	200.76	197.13	197.33	198.88	199.45	200.19	199.95	198.91	200.73	199.15	199.17	198.49	199.94	199.58	196.78	198.88	198.23	199.33	200.26	198.65	199.98	198.19	196.74	198.3	200.21	199.41	197.7	199.82	199.8	199.33	199.31	197.1	199.31	198.46	199.21	197.29	200.84	201.16	200.36	199.76	196.62	198.15	198.9
205.96	207.65	210.3	209.12	208	208.19	209.08	208.35	208.03	208.26	208.35	206.24	209.77	209.34	206.75	208.17	207.42	208.55	208.4	207.65	207.58	206.11	208	207.92	209.53	207.36	207.62	208.72	207.47	207.18	205.89	207.02	208.44	208.85	207.67	207.26	209.93	206.08	207.33	207.43	207.71	208.32	208.53	207.83	210.87	207.15	209.03	207.68	208.36	209.37
201.29	200.91	201.2	200.62	199.08	197	198.37	201.06	201.92	202.9	202.17	198.44	201.49	202.53	201.36	199.53	199.09	201.9	202.37	200.35	201.59	201.52	199.76	200.28	199.86	199.52	200.16	201.25	199.39	200.43	199.34	201.62	197.73	200.68	200.94	199.64	199.25	200.83	199.86	200.66	201.47	199.45	196.19	200.37	197.95	199.83	200.08	201.74	202.84	199.43
206.4	204.16	205.28	206.86	204.77	206.44	204.3	206.83	205.88	205.03	204.41	206.27	203.83	205.95	203.65	204.56	205.28	204.06	205.62	204.87	202.15	203.94	205.09	206.07	202.74	203.9	203.22	205.48	205.21	203.59	203.63	204.74	202.89	200.45	205.28	205.17	202.36	203.38	205.45	206.62	204.76	205.82	204.36	205.66	205.64	204.01	204.18	202.5	206.48	204.9
212.32	212.84	211.48	209.78	212.08	211.61	210.78	211.18	209.55	208.57	212.69	211.98	211.5	211.26	211.76	212.68	213.15	211.13	210.86	211.78	210.26	209.81	211.5	210.19	210.79	212.35	211.8	213.05	213.19	211.07	211.76	211.27	208.94	211.2	208.12	212.42	211.1	212.31	210.16	211.87	211.82	211.51	213.51	210.51	210.44	212.64	212.29	212.76	210.5	211.16
198.86	196.64	199.67	199.14	199.75	202.36	199.76	200.85	200.88	199.76	200.65	199.93	199.85	201.12	199.17	198.44	200.56	202.1	200.95	200.19	200.93	200.43	198.43	201.31	199.38	200.23	199.27	199.15	199.68	200.18	199.34	200.93	201.89	202.09	202.41	199.88	198.41	200.87	199.46	198.96	201.09	202.13	198.47	200.37	202.32	201.22	200.32	199.89	201.99	201.61
217	218.92	215.64	214.95	218.78	217	218.07	216.24	216.6	218.25	216.87	216.03	218.19	219.92	216.98	215.95	216.31	219.98	218.69	217.43	216.28	215.71	217.18	218.22	218.87	216.32	219.29	217.31	217.73	215.28	218.83	215.15	215.67	216.99	216.71	216.42	215.88	217.12	219.25	217.8	217.49	217.19	218.76	216.19	216.99	216.69	217.65	217.36	218.06	214.04
211.79	211.61	211.15	212.15	211.19	212.56	213.87	212.77	211.67	211.94	211.09	212.53	210.79	213.1	211.67	212.44	212.13	212	212.05	211.66	210.68	213.71	209.12	212.33	211.57	211.17	211.75	212.18	213.48	212.06	211.99	213.98	213.59	213.84	211.7	213.49	213.41	213.33	211.97	210.31	211.31	213.19	211.18	212.82	214.41	213.45	216.07	210.2	213.38	213.33
199.92	197.68	197.79	199.55	199.43	200.27	200.02	200	198.72	197.92	197.98	197.73	195.68	199.16	199.18	197.84	198	198.96	196.84	198.41	197.68	199.35	199.03	199.19	197.04	198.01	200.44	200.47	199.25	197.38	196.95	198.8	198.61	199.52	200.08	199.86	199.79	198.09	197.24	196.79	198.65	200.01	198.2	197.81	200.31	197.39	197.58	197.43	199.22	199.79
218.46	216.4	217.7	220.12	219.28	218.43	217.72	216.28	215.77	217.42	217.29	217.49	218.53	217.33	216.69	217.49	217.39	216.91	217.05	215.94	218.34	217.49	216.93	216.01	217.38	216.92	217.96	217.76	218.41	218.76	220.68	218.91	219.86	218.28	218.4	217	217.36	218.87	218.07	218.26	217.64	215.59	216.64	217.68	216.01	216.86	219.74	217.88	219.27	217.06
204.95	203.45	204.33	203.25	203.62	205.76	203.18	202.65	203.55	203.11	205.63	200.24	203.23	204.85	202.86	204.16	204.67	202.92	205.94	204.52	203.31	202.77	203.33	201.57	203.06	204.21	202.72	203.17	201.53	205.3	205.88	204.45	202.85	204.3	205.32	204.8	205.99	205.14	203.82	203.62	206.86	204.46	203.7	203.02	203.55	205.22	205.6	204.26	202.94	203.51
204.3	207.16	204.81	205.95	205.54	203.94	206.52	205.98	205.68	205.59	206.91	204.61	203.31	202.94	205.71	208.06	203.26	204.68	203.96	204.9	204.38	206.95	205.59	206.41	205.04	206.4	205.72	205.55	208.39	205.17	203.88	204.41	206.83	205.75	205.37	205.7	204.27	207.96	205.18	205.59	205.76	205.41	205.42	206.88	208.63	205.75	206.53	205.17	204.55	206.64
208.72	209.35	208.99	210.35	210.92	210.11	210.74	211.93	211.29	210.51	209.43	211.29	210.88	208.17	210.46	209.5	210.39	208.33	208.74	211.47	211.54	211.35	210.3	208.45	209.44	208.55	208.5	212.3	210.09	208.27	209.87	208.61	209.77	209.69	208.79	208.15	207.82	210.69	209.98	210.21	209.73	208.55	209.66	208.71	209.74	211.41	209.8	209.33	208.89	210.79
207.13	208.27	206.82	209.58	208.52	209.69	207.52	207.24	208.25	208.51	208.1	207.24	208.9	209.29	207.31	207.14	210.74	207.45	208.75	207.57	208.7	208.65	208.57	207.28	206.12	209.41	207.45	208.49	209.53	207.56	208.68	209.16	210.87	208.21	209.72	208.39	207.56	205.66	209.41	206.24	209.47	211.34	208.24	207.38	208.26	207.92	209.99	208.88	209.06	209.01
217.02	213.14	212.05	216.13	212.77	214.41	214.48	215.91	214.06	215.76	212.59	212.99	216.65	214.31	212.75	213.3	212.78	213.64	215.29	211.2	213.68	214.32	211.84	211.87	213.67	214.55	212.8	213.25	215.2	214.07	213.78	214.91	213.04	213.6	212.03	211.99	213.92	213.31	214.77	212.95	214.17	213.13	213.27	216.23	214.14	217.04	211.15	213.55	214.42	214.29
212.28	211.79	211.38	210.69	210.88	212.45	211.08	213.11	212.97	209.6	208.98	212.83	212.56	213.11	211.88	212.98	213.1	210.92	212.4	211.19	211.34	212.74	212.35	213.25	213.58	211.27	211.79	213.44	211.05	211.21	212.15	212.56	212.83	211.78	211.08	212.65	211.39	211.69	211.15	210.14	210.46	213.38	212.43	211.59	213.13	213.99	212.83	211.65	211.9	211.81
216.93	213.6	216.69	216.79	217.36	216.16	217.17	217.25	218.95	218.9	215.93	216.35	217.8	217.92	216.55	215.81	217.86	218.05	219.52	218.4	215.5	218.05	216.73	216.72	216.51	216.54	214.5	215.93	215.26	217.75	217.82	216.81	214.99	215.53	215.99	217.24	216.98	217.32	216.93	214.96	213.89	217.67	217.6	217.24	216.86	217.23	215.77	216.98	217.43	216.47
217.7	214.71	216.87	215.96	214.95	215.16	216.93	216.71	215.79	216.71	215.46	216.99	216.67	218.13	214.79	215.61	218.23	214.38	215.27	216.23	218.13	218.08	218.28	215.92	217.78	216.27	214.34	216.98	217.97	217.15	216.93	217.25	217.53	215.69	213.99	217	215.86	218.45	215.72	217.49	216.99	218.42	216.83	216.04	217.57	215.62	216.69	216.53	215.2	215.64
206.29	204.01	202.45	204.08	204.16	204.23	203.54	204.31	204	202.48	205.39	203	204.22	202.9	205.2	204.31	204.06	203.9	204.86	203.31	201.12	203.27	203.38	204.97	205.42	203.84	203.66	203.13	204.38	204.22	203.08	203.65	202.74	204.43	202.89	203.5	204.41	202.87	203.53	204.46	204.9	203.78	202.43	206.07	203.45	206.12	204.23	204.54	204.01	202.4
212.04	211.26	214.94	212.7	213.41	212.73	210.29	215.28	211.06	211.23	212.19	212.41	215.81	212.55	213.22	211.44	213.35	212.36	208.56	210.63	210.77	214.27	212.3	214.53	213	212.72	212.75	211.19	211.37	213	210.97	213.47	212.46	215.06	213.8	210.96	209	211.54	214.64	212.78	212.2	211.57	212.28	211.33	209.94	215.27	211.43	211.94	213.03	212.6
207.57	210.08	211.66	209.32	212.71	208.38	210.28	211.64	206.78	208.12	210.44	209.5	210.48	209.91	206.89	209.14	207.74	210.89	208.24	209.6	210.28	210.05	210.09	213.24	210.17	209.55	208.42	207.29	210.38	210.73	209.85	210.8	209.59	210.53	210.48	209.62	207.69	207.63	209.46	211.05	208.97	210.47	210.39	210.51	210.19	209.65	208.31	210.45	210.54	212.05
195.29	195.44	197.17	195.06	194.31	195.36	194.75	193.91	195.97	195.25	195.67	194.59	194.4	194.59	195.12	194.62	195.52	194.1	198.23	195.67	194.43	196.79	196.7	195.39	198	195.72	194.87	192.36	196.88	195.33	196.91	194.16	194.93	196.16	193.27	194.4	195.08	193.31	195.34	195.22	193.48	194.25	193.44	196.79	192.16	193.71	195.83	197.71	194.28	195.91
203.23	203.95	206.53	202.62	206.17	206.96	205.16	203.63	204.4	205.06	205.16	203	205.57	203.45	204.43	205.89	208.78	204.58	202.75	207.44	203.82	205.81	205.07	206.13	205.04	207.15	204.45	205.33	203.31	204.72	203.48	205.4	206.11	205.73	204	204.05	205.99	203.99	203.12	202.53	205.46	202.39	204.94	205.42	207.32	204.11	205.86	205.84	205.67	205.57
205.31	202.1	202.98	204.1	203.74	204.15	202.8	202.93	204.09	204.16	204.26	204.63	204.17	203.11	204.03	202.69	204.56	201.78	202.31	202.32	204.56	205.98	206.86	202.97	204.78	202.93	205.75	202.34	202.12	203.58	204.62	204.81	203.66	203.03	205.91	202.44	202.74	204.89	204.97	200.2	204.12	202.83	204.37	203.38	203.86	203.71	203.22	203.53	202.03	204.85
206.6	209.12	207.69	209.95	208.85	208.16	205.92	207.32	208.13	207.18	207.74	204.47	206.93	207.7	206.23	208.72	210.79	207.2	207.31	205.62	205	208.46	208.05	208.19	208.57	210.17	209.68	208.94	208.78	210.18	208.74	205.82	207.6	205.09	206.15	207.28	208.16	209.12	208.63	205.93	207.52	208.41	208.1	208.18	209.7	208.45	206.96	208.03	208.35	208.67
203.77	203.71	204.5	204.07	203.56	205.89	206.92	205.86	203.94	203.17	204.61	205.73	204.65	204.49	206.19	204.8	203.76	204.94	205.1	203.02	206.51	204.65	202.63	205.75	205.19	203.68	204.95	203.99	204.92	202.73	202.4	205.17	205.24	203.74	204.1	205.87	204.4	205.26	206.16	204.14	204.93	204.4	203.19	203.47	205.26	204.14	205.59	204.61	205.22	203.92
203.79	204.89	202.58	202.5	203.89	201.5	203.54	203.52	206.32	204.32	203.87	205.54	202.54	204.86	203.35	204.12	204.52	204.38	202.62	203.72	203.81	204.61	203.78	202.1	203.55	204.64	203.91	204.14	206.76	202.76	206.74	202.97	204.36	203.08	203.67	201.3	204.17	203.02	203.74	204.47	205.57	204.75	204.63	203.84	200.63	203.21	204.39	203.18	203.23	203.6
204.27	205.65	203.18	205.88	203.77	203.63	205.05	206.65	205.48	202.21	203.93	202.51	203.63	205.36	205.12	204.86	204.47	204.08	205.87	206.14	203.96	204.18	202.01	203.43	204.22	205.08	203.58	204.95	202.74	204.78	205.46	203.95	204.34	205.51	205.34	204.73	205.65	203.75	205.09	204.27	207.25	206.52	203.54	205.72	205.88	205.75	202.86	203.48	204.25	205.09
217.98	217.03	217.52	217.7	216.71	213.78	215.87	216.09	219.36	218.17	214.41	215.93	217.14	218.3	216.1	218.23	219.03	218.28	217.11	217.4	216.6	217.78	218.21	215.94	217.32	215.05	218.82	216.31	216.05	216.63	217.04	217.89	215.83	216.75	216.69	216.81	218.51	217.77	218.43	216.05	216.45	214.73	216.83	216.57	218.65	216.48	215.72	216.9	218.7	214.01
202.11	203.04	201.2	202.51	200.3	201.03	199.15	200.59	201.05	204.07	198.71	199.93	202.19	199.29	202.45	199.61	201.86	199.94	204.21	202.22	202.47	200.29	197.95	202.3	202.02	201.17	201.65	197.4	198.19	200.5	200.53	201.83	200.29	198.96	198.15	200.06	202.49	200.67	201.32	201.47	204.99	202	200.14	200.23	200.2	199.63	200.77	202.1	202.02	202.62
201.93	199.71	198.79	201	199.54	201.5	197.62	200.52	201.15	201.14	202.66	198.56	200.4	200.41	199.2	202.21	200.36	200.47	199.08	200.38	200.52	199.94	201.1	201.71	200.1	201.66	199.52	200.25	201.64	200.95	199.15	200.94	201.72	202.41	198.99	201.25	202.33	202.71	202.61	202.78	199.51	200.12	200.05	200.54	203.03	200.39	198.01	202.49	198.73	202.28
209.86	207.96	208.03	209.54	209.07	208.66	206.63	208.75	209.16	207.24	210.23	207.5	206.89	208.7	211.37	206.79	209.24	208.74	210.13	210	208.47	209.18	206.03	209.64	209.02	208.36	210.41	207.72	208.01	207.7	208.23	211.51	207.35	206.43	208.94	208.32	208.1	208.07	209.24	209.96	210.83	208.06	208.59	207.59	211.95	210	210.01	209.55	208.93	210.14
209.24	204.69	208.35	209.79	207.65	208.59	208.03	206.38	206.27	206.57	208.46	206.36	208.47	207.02	208.13	206.72	206.27	207.13	208.41	207.82	206.67	210.42	209.21	208.56	205.94	206.78	207.07	208.1	207.98	208.52	207.33	207.79	206.23	207.22	208.06	206.55	205.78	209.18	206.75	206.6	207.82	207.63	208.7	207.5	208.02	207.19	207.57	209.02	206.19	207.74
212.81	214.55	211.3	209.8	212.21	212.55	211.32	210.09	210.51	208.78	211.24	212.37	213.06	209.49	211.74	213.2	212.24	212.36	212.87	212.39	210.36	213.87	211.98	212.91	211.77	212.8	210.95	210.27	213.99	212.58	212.08	212.64	209.74	212.69	212.47	213.88	210.9	211.45	213.19	212.76	210.6	211.4	210.22	211.84	211.7	209.7	209.49	212.4	213.86	213.13
208.75	208.66	210.78	209.34	208.68	208.96	209.34	208.3	211.66	207.93	206.35	207.99	208.84	208.58	209.31	207.22	209.64	207.3	208.72	210.14	207.66	207.96	210.03	206.9	206.43	208.61	208.61	209.81	208.63	209.74	208.35	210.07	209.25	209.83	210.47	209.09	209.56	207.26	209.66	209.29	208.32	209.55	210	207.42	208.1	209.53	207.79	208.44	210.47	206.36
204.59	202.88	203.13	202.8	202.86	204.81	204.34	203.4	205.29	205.88	204.56	204.07	204.85	204.22	204.09	205.39	201.79	203.16	203.03	203.25	203.91	204.05	203.03	204.67	204.28	204.61	203.57	203.78	204.13	202.39	203.87	204.46	204.23	205.92	204.57	204.02	202.84	201.78	203.94	204.59	201.98	204.26	206.24	203.27	204.1	200.95	203.54	204.21	203.98	203.28
217.04	218.06	216.64	218.17	214.13	218.63	216.16	215.1	216.87	218.12	216.62	216.63	216.16	218.69	216.19	217.83	217.35	217.53	217.62	216.82	216.73	216.19	216.77	217.18	215.96	217.38	219.02	216.76	219.37	215.83	215.44	215.18	214.5	216	218.73	218.01	217.4	216.83	218.19	218.55	218.61	215.88	216.34	216.16	217.56	217.09	218.13	217.53	218.18	218.72
211.51	214.49	211.56	211.53	213.78	212.06	213.45	213.74	212.97	213.05	210.54	214.56	212.37	212.23	212.48	212.98	214.34	212.44	215.11	214.44	213.12	214.56	214.19	211.12	213.15	213.33	212.45	214.46	211.98	213.42	212.92	213.08	212.39	213.8	214.03	213.97	212.87	211.6	213.76	214.6	212.48	214.12	214.84	211.26	215.74	213.06	215.36	212.1	211.11	212.29
196.38	198.52	199.88	199.39	198.34	198.35	199.43	196.6	200.83	199.05	196.78	200.02	197.78	201.34	199.5	196.94	196.33	198.67	199.38	199.38	198.96	199.75	198.57	196.93	197.75	199.05	200.51	198.17	198.38	197.94	196.41	199.98	199.05	198.94	199.96	197.38	200.84	197.5	200.34	197.61	200.76	198.84	198.03	198.34	198.6	197.31	196.28	197.92	199.1	198.69
209.94	210.04	208.31	207.53	209.07	210.23	206.55	209.92	208.61	209.22	206.28	209.06	208.91	210.01	207.04	208.62	209.15	207.24	207.77	209.34	209.47	206.47	209.44	208.83	207.87	208.36	209.61	209.04	210.33	207.48	209.61	206.45	208.86	207.42	211.4	206.12	209.63	210.37	206.35	208.63	208.82	207.49	207.2	210.29	208.48	208.34	207.38	207.88	208.63	209.42
210.54	212.68	212.43	212.43	212.88	210.31	211.49	213.08	211.91	209.94	209.59	210.88	213.57	211.79	210.75	210.89	209.59	213.23	213.08	212.23	211.16	213.99	212.96	209.82	213.74	212.77	211.44	211.14	213.03	211.67	212.66	213.25	209.71	214.11	213.73	213.63	212.55	211.27	210.68	211.3	210.95	211.57	212.63	210.72	212.25	211.61	213.01	214.07	212.02	211.08
220.51	218.61	217.3	218.61	216.47	218.45	217.06	219.13	218.55	218.28	217.6	220.59	217.57	218.22	218.73	218.86	216.9	220.13	214.66	217.32	218.6	218.08	216.86	218.43	218.85	216.39	217.81	218.48	216.46	217.97	217.28	218.46	217.19	218.03	215.83	219.14	219.59	218.87	218.76	217.99	218.95	218.4	217.78	219.72	216.64	218.17	219.44	217.34	217.33	215.7
210.24	208.28	208.03	207.61	209.41	210.2	209.08	208.47	207.61	209.17	207.47	209.98	209.45	208.3	209.41	207.8	208.23	210.15	209.14	209.49	208.9	208.47	207	208.21	209.73	208.3	208.4	210.71	207.1	208.58	209	209.28	208.85	209.43	209	208.93	205.51	209.69	208.69	211	210.06	207.37	209.76	209.46	207.94	210.15	208.06	208.84	210.52	207.07
203.73	202.04	200.91	202.1	202.57	202.53	203.23	202.75	203.38	204.26	201.83	202.36	201.34	201.83	202.73	202.04	204.44	203.45	202.46	201.59	201.43	205.93	202.49	201.98	203.9	201.47	201.66	200.88	202.37	203.6	201.53	201.56	205.01	200.93	201.07	203.25	203.96	203.32	202.29	203.74	205.53	203.96	202.1	199.18	202.52	200.76	203.09	203.76	202.46	204.61
208.12	206.57	207.13	205.71	206.79	205.91	206.59	204.44	205.25	207.84	206.09	207.1	206.69	206.53	206.93	207.23	204.99	205.51	206.67	205.2	203.59	207.25	205.48	206.51	206.2	207.71	206.87	207.24	207.56	207.55	206.45	204.74	206.96	205.74	207.07	205.59	206.28	207.85	204.04	204.92	208.2	204.21	205.85	208.35	208.26	206.49	207.03	206.83	207.88	208.09
212.33	212.26	211.39	214.71	211.51	210.26	211.31	211.86	210.12	211.63	209.69	211.48	211.6	208.67	211.33	212.06	208.94	210.9	212.88	212.57	211.87	211.38	211.78	212.62	210.19	212.13	210.84	211.74	208.98	213.79	210.22	210.61	214.21	211.34	211.87	212.21	214.11	213.64	210.35	211.88	213.09	209.55	211.65	210.97	209.24	211.32	212.51	213.38	209.89	209.07
206.59	208.77	210.09	208.92	205.4	208.63	205.78	207.56	206.95	209.37	205.84	206.09	206.33	207.51	207.17	208.84	206.99	207.57	206.94	206.62	208.65	207.65	206.49	208.89	206.1	206.48	206.82	208.83	208.66	207.02	206.86	205.01	208.65	209.23	206.21	206.59	209.14	207.8	209.57	207.6	209.08	208.6	208	205.58	206.61	207.79	205.5	209.3	205.9	210.8
210.86	212.47	211.05	213.87	211.52	210.18	209.8	210.9	213.57	207.42	213.86	212.48	212.82	212.12	210.64	209.34	209.81	209.4	210.14	211.43	212.36	212	213.25	211.39	211.3	209.77	211.83	211.72	211.09	208.98	210.92	210.66	209.9	214.51	212.37	211.69	209.29	211.55	211.34	209.66	210.57	209.3	210.53	211.14	212.52	210.4	211.05	211.28	212.34	211.96
210.52	211.9	213.89	210.5	214.12	213.1	212.81	213.91	212.96	211.87	211.18	211.31	212.13	212.56	211.63	213.15	212.82	212.2	210.96	211.09	213.07	212.74	213.84	215.06	214.08	210.08	211.96	213.08	211.5	211.64	213.75	212.36	210.21	212.42	213.17	212.05	213.23	212.15	212.52	212.8	213.93	210.28	211.26	211.6	211.69	213.3	209.6	211.74	212.81	210.67
210.68	209.39	210.3	208.6	207.24	209.2	209.51	208.27	208.62	209.17	209.48	208.16	209.71	211.77	209.23	209.81	210.62	210.48	209.68	207.58	207.3	209	209.29	208.08	210.93	208.59	207.56	210.79	210.09	208.87	210.67	209.98	210.87	210	210.66	210.34	209.21	209.92	210.18	210.51	209.22	208.76	208.47	210.42	208.34	207.96	208.37	208.93	211.92	209.31
206.49	205.28	205.76	207.02	206.02	207.17	205.44	205.36	204.4	204.62	208.36	208.43	207.89	207.61	208.2	209.32	208.63	208.15	206.77	207.72	206.13	206.43	208.66	206.92	205.71	205.05	204.57	206.57	205.48	206.19	206.55	206.85	205.27	207.33	205.06	207.59	207.7	209.87	206.45	206.6	205.13	207.25	206.01	206.03	206.52	206.19	204.79	205.97	204.88	206.75
202.89	202.96	203.23	204.48	203.96	205.09	202.47	205.27	204.08	204.85	202.89	202.76	203.24	200.78	203.61	204.05	203.18	202.08	203.27	202.59	206.39	206.09	199.74	201.49	205.31	206.14	203.74	205.85	203.17	203.68	204.03	203.34	202.66	202.72	202.7	204.24	204.28	201.55	201.94	201.25	205.27	203.32	202.75	204.54	202.75	204.67	203.64	203.34	203.22	204.99
219.36	217.63	217.92	215.6	215.98	216.83	216.18	216.92	217.21	219.86	216.77	215.5	216.66	218.19	216.64	214.87	218.72	215.32	215.83	218.38	216.87	216.82	217.73	218.63	216.94	218.49	217.48	218.3	217.93	217.69	217.58	215.53	213.96	217.87	216.14	214.97	219	218.45	217.41	214.99	217.1	218.53	215.39	216.88	219.24	218.28	217	217.62	216.63	219.36
207.01	204.85	207.02	207.6	209.06	206.13	206.33	206.57	205.49	206.9	204.18	204.94	205.32	205.05	207.48	204.92	207.34	206.77	205.74	204.65	207.09	204.76	206.54	204.5	204.87	207.65	205.97	203.79	208.14	207.85	207.32	207.3	206.15	206.9	207.7	207.11	204.19	203.85	206.03	207.26	207.8	206.74	203.95	206.71	207.97	208.11	204.78	205.11	207.42	207.14
208.42	206.44	210.23	210.04	206.52	208.19	207.2	209.3	208.01	204.84	207.69	209.73	209.34	208.36	208.41	207.76	207.32	207.18	207	204.68	206.56	207.9	207.2	206.39	206.95	209.19	207.54	205.58	209.56	207.3	208.85	208.18	210.59	207.13	206.74	209.04	207.32	207.94	208.26	209.38	207.17	207.66	206.65	208.78	207.68	207.57	207.9	208.96	208.02	209.21
205.15	208.15	207.64	207.64	206.77	208.1	207.51	207.17	209.4	208.99	206.65	208.48	207.33	207.31	206.01	205.75	206.06	208.95	208.34	207.2	209.23	208.28	209.23	205.1	208.91	208.8	207.63	207.16	209.26	206.05	208.89	205.69	206.71	207.03	205.13	207.35	206.17	208.2	208.72	207.48	208.33	210.58	209.99	207.24	207.26	207.58	204.81	207.81	206.63	206.55
204.58	201.83	201.8	203.64	205.1	204.4	204.77	200.84	204.09	203.79	205.09	202.48	202.04	205.63	203.79	205.16	202.81	206.11	204.13	205.69	205.76	204.01	204.31	202.51	204.11	202.41	205.39	203.76	203.83	204.81	205.06	203.71	205.54	205.23	205.45	205.73	201.53	203.86	201.99	202.7	201.89	202.83	204.2	204.29	203.52	203.27	203.53	203.5	203.65	201.26
213.64	210.94	214.18	210.71	211.02	211.5	212.36	211.22	212.27	210.92	212.04	212.31	212.19	210.24	213.17	211.91	211.68	211.64	213.36	212.21	212.39	211.36	211.13	209.24	212.07	209.58	212.52	211.1	212.93	210.95	210.5	211.53	212.16	212.17	212.52	210.99	211.97	210.32	210.63	213.15	214.43	211.95	210.95	209.07	210.8	212.76	209.22	212.21	211.7	210.78
207.71	211.38	209.25	209.45	211.79	209.39	207.7	210.34	208.37	209.53	209.87	209.83	208.98	209.25	209.76	208.9	210.95	210.67	208.24	207.34	208.8	207.51	210.03	211.4	210.76	211.24	209.17	209	212.67	208.4	210.87	209.59	208.85	209.18	208.41	211.77	208.65	209.29	209.74	209.63	209.34	209.69	212.29	210.74	207.64	209.01	206.33	209.24	211.15	211.21
215.1	215.92	216.88	217.89	217.38	216.72	215.69	217.68	217.91	217.42	216.52	216.37	216.63	218.52	215.06	217.52	215.63	215.78	217.38	218.66	217.08	217.84	217.2	216.67	219.34	215.67	216.53	216.46	214.93	217.24	216.47	215.34	215.05	214.24	218.18	217.59	215.95	216.72	216.81	213.5	216.03	216.05	215.7	216.97	217.63	215.19	216.12	216.89	215.63	217.82
209.73	208.38	209.72	208.52	207.02	208.43	210.76	209.16	208.48	210.25	211.23	204.42	210.41	208.85	206.86	210	208.48	208.4	207.22	205.94	208.88	209.19	209.13	208.97	209.73	207.69	209.51	210.22	207.38	210.41	208.15	209.88	210.55	208.95	207.3	208.37	208.26	208.76	209.91	206.64	207.98	209.98	207.86	206.98	206.83	210.32	207.37	208.24	208.03	208.15
212.51	211.43	211.11	214.62	212.1	210.99	213.65	212.97	214.09	211.77	211.01	213.13	212.5	213.74	213.67	213.75	213.31	211.35	213.71	212.42	210.97	212.13	212.59	212.44	210.14	214.46	211.44	212.24	210.08	211.89	213.88	213.2	212.45	211.75	211.55	212.76	210.57	209.37	213.46	213.33	212.61	211.97	213.94	211.66	212.81	211.05	214.89	213.09	212.45	213.16
201.73	203.49	204	202.3	201.66	202.46	202.83	205.32	204.36	201.8	202.28	201.61	203.36	203.42	201.78	203.5	201.6	203.63	202.19	204.47	203.72	203.44	201.94	202.11	202.72	203.9	201.92	203.32	203.6	202.58	201.73	201.73	202.24	202.77	203.45	200.8	202.82	201.21	202.76	202.13	201.11	201.87	201.72	198.75	204.21	202.91	201.91	204.36	201.8	202.59
200.1	198.71	198.84	199.37	198.38	197.79	198.85	199.11	201	199.21	198.48	200.93	197.57	197.47	200.06	198.53	196.16	198.14	196.13	197.57	199.97	199.67	197.77	199.93	199.98	197.92	198.34	197.49	200.22	198	196.57	198.74	196.34	197.49	199.45	196.22	197.51	197.73	195.94	198.11	198.66	196.47	199.18	196.44	198.74	200.75	199.91	199.26	198.84	197.05
214.71	209.87	213.87	213.95	213.26	212.44	212.3	212.22	210.92	215.81	211.37	213.39	216.27	213.64	214.46	212.4	213.78	213.93	211.4	213.32	213.47	212.08	212.07	211.51	213.64	213.14	213.7	212.43	214.6	211.98	212.45	213.04	214.98	215.39	211.65	213.7	211.53	210.34	214.45	212.89	212.31	215.57	213.6	214.23	213.76	212.33	214.57	217.19	211.19	211.01
208.53	206.87	208.55	209.77	208.2	209.44	210.08	209.72	208.51	209.31	208.21	206.57	207.6	206.17	208.61	208.52	210.13	212.29	208.42	210.28	207.75	210.29	208.84	209.83	208.77	210.45	207.77	207.18	208.55	210.47	207.8	209.49	208.78	209.37	208.1	209.67	208.07	209.35	209.34	212.85	210.77	208.87	207.85	207.88	209.15	207.82	208.21	210.03	209.54	210.09
195.21	194.47	196.75	197.84	195.7	195.05	195.01	195.58	194.66	194.51	195.13	195.27	195.99	198.34	196.41	196.57	194.77	194.68	195.59	193.77	194.31	196.71	193.58	194.81	194.17	196.58	195.12	196	197.57	193.71	197.22	195.58	195.38	195.81	195.61	195.06	195.8	194.3	194.49	194.66	194.1	194.66	196.28	197.33	196.11	197.12	196.62	197.03	193.88	196.67
202.41	206.13	205.27	203.41	204.1	202.14	201.89	203.95	202.75	202.57	202.54	204.95	202.75	205.07	203.53	204.02	203.59	203.48	203.03	204.16	207.03	202.98	202.48	203.21	203.89	201.27	203.85	204.62	202.93	204.66	203.44	205.23	204.56	205.01	203.63	204.42	203.12	204	202.96	205.23	203.33	203.03	203.66	202.55	204.15	204.62	204.92	204.94	202.36	202.01
206.4	209.14	208.64	207.58	208.8	206.62	209.85	206.63	206.23	205.58	207.18	206.78	208.21	206.16	206.35	205.91	208.51	207.02	207.56	206.68	207.61	205.83	208.38	205.99	209.56	204.55	209.52	208.06	207.91	209.23	206.69	208.81	209.26	209.14	206.27	208.1	207.61	207.56	206.52	206.02	209.46	208.65	206.9	208.38	206.67	206.67	205.83	206.31	206.82	209.74
209.77	212.32	213.17	211.37	212.65	213.4	211.75	210.01	212.57	212.3	211.66	209.78	209.18	211.5	212.25	211.7	212.04	211.44	210.34	209.76	210.73	210.88	211.07	209.96	211.94	212.59	212.41	212.47	210.85	212.61	211.91	213.72	211.69	211.09	209.71	211.79	212.47	212.79	212.82	212.06	208.9	209.29	210.16	212.91	210.52	211.44	210.52	212.23	211.28	212.97
209.03	207	209.42	207.1	208.3	207.57	208.12	208.02	208.16	207.91	209.68	208.52	208.84	208.35	208.05	207.58	208.08	207.73	207.14	209.63	209.11	208.23	209.2	209.03	208.59	209.31	210.48	207.91	208.73	208.41	208.17	209.07	208.74	208.33	206.94	208.72	207.45	208.57	208.93	208.67	209.1	209.43	210.28	208.39	209.63	209.08	207.41	209.28	208.82	208.85
198.09	200.56	200.96	199.35	200.94	199.72	201.71	198.81	197.44	202.25	198.53	200.27	197.64	200.71	201.11	199.75	201.01	199.64	196.93	199.12	200.91	199.56	201	199.23	198.7	200.13	200.28	201.43	197.79	199.11	197.62	200.03	198.49	200.94	199.67	197.05	200.32	201.78	197.09	198.59	199.49	199.52	201.74	197.66	200.87	199.82	199.96	199.05	200.83	199.88
209.04	210.73	209.11	206.2	209.29	209.23	210.51	208.83	208.32	208.63	210.2	207.94	209.79	205.95	210.45	210.8	210.94	209.2	209.65	208.51	208.59	209.51	206.15	209.44	210.59	209.21	209.31	207.68	209.16	207.48	208.19	209.74	208.99	206.62	208.67	207.62	209.28	206.32	208.27	209.03	208.71	210.62	209.93	208.56	206.54	209.5	204.18	207.31	209.54	209.79
205.85	209.94	211.54	209.13	210.44	209.55	210.09	208.96	210.24	209.99	208.36	209.28	207.63	210.26	209.06	206.72	209.47	206.06	210.87	208.79	209.47	211.14	209.25	205.91	208.08	206.94	207.71	208.93	208.27	210.42	207.73	206.45	208.36	208.27	210.15	208.38	206.09	206.94	207.71	210.56	208.91	206.56	210.5	210.16	208.76	210.07	208.22	205.51	208.1	207.67
209.73	208.61	208.36	208.77	209.12	208.21	205.85	209.23	209.46	208.13	209.76	207.7	209.65	209.68	205.66	207.95	210.74	208.89	210.29	208.76	210.42	206.88	208.29	208.94	207.82	207.67	208.48	208.31	207.29	209.68	209.24	209.3	207.43	207.69	209.61	206.48	209.31	205.43	208.75	209.56	209.86	208.33	208.59	208.63	208.73	209.72	208.72	209.35	210.12	209.53
212.62	214.48	210.41	211.26	210.46	212.36	212.62	211.72	211.81	210.42	209.94	211.8	209.97	209.3	210.8	211.28	210.82	212.42	211.96	214.63	212.04	213.08	212.62	210.7	212.96	212.9	209.47	213.65	212.63	212.06	211.11	208.97	211.2	211.65	212.3	209.59	213.61	210.91	211.88	210.57	211.86	212.19	210.74	212.25	213	209.73	211.34	210.92	210.92	211.9
203.12	204.83	203.48	203.11	202.05	206.63	203.63	201.14	201.49	203.03	200.93	203.13	202.59	201.68	205.14	202.44	203.59	203.38	202.85	203.15	204.84	203.75	203.7	204.43	201.43	203.51	202.15	203.62	203.04	202.26	201.94	202.97	204.97	201.62	204.02	202.39	201.97	205	204.18	204.21	202.58	202.63	203.06	203.67	202.47	203.04	201.75	201.42	201.63	202.72
201.98	204	204.62	203.85	201.18	204.17	204.07	201.55	202.28	204.68	202.15	204.39	205.25	203.93	205.13	204.22	206.28	202.59	203.51	203.41	203.05	203.82	204.26	202.95	203.29	202.44	202.13	201.92	203.11	201.64	202.37	204.4	204.1	201.96	202.92	205.46	202.51	203.34	204.29	202.18	202.44	204.22	202.13	202.98	201.75	205.46	200.93	202.92	203.38	205.14
215.87	218.7	215.29	218	216.15	216.95	217.9	216.04	216.2	216.91	217.44	216.03	219	216.78	217.45	216.22	216.08	216.84	217.53	216.79	217.45	216.71	217.5	216.59	218.31	217.47	218.28	217.43	215.05	218.08	217.35	217.66	216.72	217.09	217.19	218.38	218.03	216.64	217.54	217	215.84	215.56	217.31	218.18	217.59	218.78	216.15	217.48	218.13	217.27
208.31	207.58	209.6	207.61	210.63	209.71	207.7	207.91	206.39	208.42	209.22	209.76	209.49	207.02	207.25	209.1	209.52	208.4	207.45	208.8	208.31	210.3	207.2	209.5	210.55	208.17	207.62	207.08	206.08	208.75	208.48	210.47	208.34	207.62	208.26	208.79	207.77	207.45	209.95	207.04	210.01	206.92	205.21	206.54	207.03	208.64	208.93	208.27	208.88	209.57
207.5	210.29	208.07	209.16	208.52	207.25	207.77	208.35	209.35	208.94	208.95	208.74	209.49	210.77	209.88	209.12	208.98	208.22	207.95	207.24	209.8	204.98	207.1	208.08	208.46	210.25	208.13	205.34	207	208.64	207.16	207.54	207.65	209.24	207.57	209.26	209.22	208.7	207.03	208.45	209.1	208.29	208.23	209.68	207.01	208.89	207.37	210.84	207.79	210.5
210.16	210.62	211.6	209.84	212.55	212.49	209.75	212.47	210.98	211.36	211.28	209.62	209.38	209.8	213.23	210.27	211.52	212.53	212.08	213.89	210.18	211.38	213.99	212.92	211.09	212.33	210.96	210.86	214.43	212.09	212.72	210.61	211.2	210.67	211.69	211.29	212.24	210.85	211.64	211.12	213.01	211.55	210.61	211.55	211.71	210.98	213.18	212.73	210.38	212.36
206.79	208.37	207.45	208.11	208.47	208.02	208.28	208.91	208.06	207.81	207.96	205.55	206.45	208.65	210.71	207.4	209.11	206.71	207.41	208.22	205.7	209.13	207.78	206.08	209.42	208.65	206.49	206.88	208.37	208.59	206.23	206.91	206.89	210.16	207.16	208.03	210.13	209.62	208.62	204.66	208.12	208.86	205.6	207.27	207.57	209.98	207.25	208.11	205.52	209.22
205.94	202.99	201.9	202.72	203.16	204.79	203.4	202.79	202.97	200.05	203.67	202.78	202.7	204.35	205.28	203.29	203.98	205.47	202.29	202.65	204.09	203.68	202.13	202.3	201.75	202.24	203.74	205.02	202.68	204.47	203.08	202.23	205.17	203.96	203.15	204.73	202.79	203.89	202.22	203.47	205.81	202.19	203.14	202.33	202.18	202.4	201.56	205.67	202.65	202.12
202.85	204.29	202.17	203.37	202.86	201.43	202.29	202.38	201.12	204.35	204.07	205.67	203.97	201.69	202.98	203.5	202.14	206.23	204.2	201.77	202.64	201.68	202.09	204.62	202.98	203.87	202.12	202.07	204.31	203.11	201.94	205.91	202.53	202.65	203.6	204.38	202.4	202.62	203.37	203.82	201.47	202.26	204.97	203.59	205.03	202.2	202.79	205.69	200.36	203.16
212.62	210.33	213.72	212.49	210.76	210.81	212.07	211.57	209.05	211.92	211.04	212.23	210.26	213.07	210.86	211.73	210.21	211.85	214.37	211.11	214.12	213.19	212.41	210.73	211.18	212.56	211.32	211.26	211.31	213.31	214.39	211.52	209.97	211.49	214.43	211.87	212.33	209.35	210.58	213.29	209.85	211.09	211.17	211.64	212.59	211.83	212.45	210.95	212.98	211.63
209.47	210.34	208.89	208.49	207.78	209.44	210.73	209.65	206.36	208.83	207.72	207.37	207.92	209.05	209.2	207.63	208.8	206.89	208.73	208.36	206.82	209.55	208.14	209.29	209.26	209.09	208.22	210.15	208.24	208.52	209.54	211.25	210.16	207.33	209.08	207.82	208.63	208.66	209.39	207.57	210.87	210.31	208.9	206.24	209.08	207.94	208.46	208.64	209.24	206.99
198.74	200.1	198.49	199.14	200.12	197.88	199.53	199.62	200.3	199.61	199.14	197.21	199.05	200.55	201.4	201.23	199.94	200.84	200.4	197.57	198.19	202.1	198.59	199.4	199.24	199.08	198.86	199.19	198.74	198.86	198.27	199.95	201.07	198.56	200.01	198.83	201.29	202.12	200.62	197.42	200.44	198.41	199.01	199.2	199.05	198.49	200.55	199.92	200.76	201.94
206.45	206.56	208.49	207.73	207.3	208.9	208.64	208.16	209.33	207.77	209.32	208.82	208.26	208.71	207.05	207.58	209.84	210.43	208.57	208.99	208.94	208.25	209.9	208.08	208.61	209.35	207.37	208.96	208.53	211.17	208.86	207.13	209.01	207.65	209.64	208.7	205.7	211.79	209.75	208.54	207.42	209.5	210.16	207.04	208.53	206.96	209.32	208.73	206.49	208.81
209.26	208.73	208.91	209.77	208.39	206.39	209.81	208.54	207.33	208.36	210.01	209.07	207.33	209.34	210.32	209.05	208.39	207	205.84	208.86	208.87	208.35	209.85	208.61	207.11	207.54	208.88	208.11	209.75	209.55	208.27	209.04	208.91	209.5	209.02	208.96	208.84	210	208.72	208.22	207.89	210.6	208.7	209.83	207.96	209.28	207.29	209.73	207.86	207.37
199.88	201.17	198.83	198.64	201.27	198.89	199.33	198.62	200.12	200.71	200.76	198.49	199.96	198.4	200.69	200.29	198.5	200.35	200.01	200.23	200.18	199.53	199.82	201.7	199.76	199.55	201.13	201.36	199.1	200.07	198.79	201.51	199.88	199.48	199.32	197.95	200.01	198.82	197.53	198.29	197.33	199.75	199.51	199.72	198.42	199.44	197.76	200.35	198.11	200.64
204.32	202.75	201.81	203.73	205.02	201.54	204.41	202.93	203.12	205.22	206.37	206.15	202.16	202.38	202.09	201.31	204.81	202.56	205.75	201.71	202.69	201.99	203.44	205.11	202.52	204.28	201.93	204.51	201.57	205.1	204.05	203.14	205.09	202.82	203.72	204.89	205.33	203.36	202.38	203.97	203.73	204.78	203.81	202.78	204.57	204.07	200.81	205.49	205.02	205.26
203.91	203.91	202.66	205.01	203.15	203.41	204.29	205.81	203.94	203.98	204.53	204.36	207.2	207.58	204.55	203.67	204.95	203.61	205.03	205.28	205.15	202.47	205	203.67	205.04	203.33	204.31	205.73	205.83	204.79	206.3	204.78	202.88	203.19	205.31	203.67	204.43	206.14	204.63	203.75	203.11	205.67	203.77	204.61	203.7	204.98	206.16	205.21	205.4	204.06
205.17	205.17	205.54	203.31	203.26	204.85	203.88	206.85	204.94	204.42	203.67	204.61	206.66	204.8	204.11	205.96	205.09	206.78	204.1	205.23	204.08	205.61	203.34	205.57	205.6	204.86	204.62	204.09	205.32	205.25	207.03	204.09	205.79	203.52	204.87	205.23	206.15	206.83	207.49	204.37	202.87	204.53	206.17	203.63	205.93	205.95	204.12	201.55	204.79	203.23
211.69	210.17	212.03	212.76	212.55	210.79	210	210.07	211.14	212.47	211.28	208.8	211.63	211.66	211.97	212.41	213.02	213.01	211.53	211.08	215.23	211.71	211.97	211.19	211.79	209.95	211.59	209.19	213.33	212.42	211.81	210.62	211.37	213.37	214.98	210.56	212.67	211.36	208.22	212.38	210.18	212.19	210.88	210.88	212.14	208.62	209.37	211.88	212.91	210.53
203.6	197.53	201.18	200.98	200.57	202.03	198.93	199.39	198.83	198.44	199.94	202.3	201.51	199.85	201.77	200.37	199.4	200.85	199.14	202.11	201.71	199.62	199.83	198.55	201.56	197.66	200.19	199.92	199.89	198.28	199.02	199.75	201.21	200.11	201.25	198.93	199.64	200.84	199.65	200.47	199.49	199.39	200.18	198.63	199.22	199.33	202.02	200.83	200.76	201.61
207.39	207.83	205.72	208.55	206.35	204.87	203.59	204.4	206.04	205.9	205.59	205.15	206.03	203.74	206.93	204.27	205.83	207.63	204.24	204.68	204.91	204.85	207.93	205.3	206.48	204.75	206.24	205.42	204.68	203.51	204.44	205.56	207.82	205.48	206.46	205.87	205.07	205.46	204.22	206.65	204.55	207.34	204.06	206.13	205.89	208.73	206.16	205.36	206.28	206.91
209.58	209.53	208.5	209.31	209.92	208.7	211.49	209.76	211.05	210.92	207.79	207.35	209.07	207.79	210.34	210.73	210.27	211.3	209.94	207.82	209.12	210.25	211.93	208.97	209.35	208.41	207.95	207.55	209.03	210.2	210.12	208.11	210.24	211.38	208.44	209.25	209.11	210.33	208.05	212.29	208.97	212.24	211.41	209.69	210.8	210.31	212.3	206.99	206.69	211.75
209.07	208.48	208.27	206.69	209.16	210.69	206.43	208.23	208.7	207.59	207.61	209.9	209.2	209.06	207.34	207.76	209.53	208.87	209.45	207.99	207.35	207.16	207.12	208.56	207.71	207.46	209.84	209.92	210.39	208.28	206.78	207.3	209.58	210.19	208.25	208.18	208.85	208.68	206.89	209.41	210.19	206.84	208.16	207.91	210.53	208.47	209.36	208.4	209.78	206.79
209.73	203.91	206.18	207.6	207.25	205.71	207.78	206.44	209.92	206.34	205.37	208.62	205.3	206.87	208.2	208.62	205.77	207.27	209.15	208.24	206.05	209.23	208.77	207.03	206.36	207.11	207.03	207.77	208.84	207	208.27	207.95	208.56	206.78	206.73	207.1	209.04	207.45	205.76	206.87	207.33	208.56	208.28	207.07	207.68	207.82	209.42	209.42	208.54	209.54
197.36	198.54	198.5	197.53	199.05	196.22	197.3	198.79	198.85	198	197.69	199.44	198.21	196.71	198.65	198.52	200.65	197.82	200.98	198.58	199.28	200.69	199.52	199.29	199.97	198.19	199.64	197.39	196.91	195.7	196.17	198.24	197.88	198.38	197.88	197.13	195.64	196.49	198.14	197.46	197.87	199.43	198.64	197.05	197.24	197.53	200.32	197.93	195.9	198.96
203.35	201.35	202.21	204	204.36	203.64	204.13	204.47	200.86	202.2	200.9	202.46	203.68	202	202.86	203.88	202.06	203.34	202.22	201.37	202.79	201.27	204.79	201.34	202.68	202.29	201.51	204.43	201.85	202.12	204	200.5	204.2	206.11	203.05	204.12	200.69	205.22	200.66	203.05	202.12	200.13	204.15	203.11	203.25	202.16	202.15	200.08	201.47	204.86
206.17	206.17	207.45	212.1	207.96	209.16	208.28	208.42	208.37	209.66	209.49	209.09	209.88	209.77	207.7	209.82	207.62	206.61	208.65	206.64	209.47	208.29	207.01	209.53	209.94	209.59	208.61	208.85	206.91	206.63	208.74	207.75	209.08	206.81	206.72	210.45	209.38	208.13	208.92	209.94	207.92	208.2	210.95	208.27	206.68	209.65	208.55	206.7	207.26	208.06
211.45	210.81	211.76	212.15	210.9	212.3	210.97	212.34	212.05	212.15	211.79	212.63	211.6	211.65	213.24	210.47	211.22	209.97	212.16	213.57	213.05	211.46	211.5	212.27	211.57	213.15	212.79	212.58	209.81	214.21	212.91	211.75	213.85	211.16	210.46	213.29	209.51	211.5	210.03	211.87	212.68	211.08	209.42	213.27	211.59	213.07	211.3	212.12	210.77	215.95
210.86	208.44	207.87	208.43	207.99	210.51	210.52	209.22	208.32	208.13	209.01	207.26	207.7	206.98	209.87	208.88	210.43	207.58	207.54	209.17	208.77	209.09	207.4	210.4	208.9	207.5	208.93	209.57	211.11	206.49	207.18	209	207.97	210.14	208.87	207.37	210.32	208.66	210.67	208.87	208.44	210.74	209.28	208.17	207.75	209.95	206.15	209.07	208.96	208.91
198.19	199.14	200.39	197.06	198.59	200	198.06	199.74	199.79	198.9	198.48	197.93	197.86	198.35	197.4	200.42	198.21	199.78	199.34	198.45	199.77	197.69	198.17	198.96	199.06	198.88	199.42	200.7	198.82	199.4	198.54	198.56	198.89	197.67	196.9	199.83	199.49	198	199.44	197.08	197.28	198.74	200.1	198.46	200.12	196.01	196.43	197.64	200.69	198.21
210.11	209.96	207.6	208.03	209.97	209.44	207.33	208.9	207.57	209.22	206.91	209.11	209.49	207.42	210.37	209.34	209.42	211	207.83	209.33	209.01	208.75	209.19	209.1	211.15	210.34	210.49	208.99	208.3	208.57	208.86	208.5	208.78	208.19	208.34	208.64	208.55	208.09	208.67	210.06	208.61	208.59	209.52	209.97	208.09	209.49	207.94	211.55	209.31	208.78
203.99	206.65	204.35	203.6	204.21	205.33	202.5	204.07	205.34	203.77	206.08	205.73	205.05	203.47	204.67	205.42	203.44	203.77	205.38	202.65	204.32	205.67	204.83	205.93	205.64	205.23	205.08	204.27	206.26	202.77	205.94	205.2	205.87	205.31	205.86	201.85	205.82	205.61	205.78	204.18	205.88	205.85	204.14	206.88	201.02	207.94	205.29	206.56	204.56	203.19
206.23	201.61	200.79	202.25	203.61	204.08	201.58	202.53	203.17	203.06	203.45	202.31	202.74	204.25	201.94	202.28	201.97	203.06	204.68	201.11	204.22	204.39	202.22	201	202.45	204.04	202.34	203.43	201.72	204.94	205.37	204.03	202.68	203.53	202.86	204.08	202.04	201.14	205.21	201.43	203.96	205.36	204.64	202.63	204.75	202.93	201.13	204.41	204.64	203.46
206.69	204.86	206.79	205.39	205.49	203.66	204.47	203.92	205.84	205.4	205.67	205.77	208.09	204.71	206.69	204.23	204.72	207.41	207.03	205.56	204.79	206.33	206.65	206.35	204.37	207.51	204.93	205.7	205.55	207.85	204.17	203.37	204.52	205.77	205.54	207.03	204.71	206.33	203.82	207	204.85	201.85	206.31	205.31	206.33	205.34	205.67	205.15	207.17	206.61
201.51	204.53	203.46	202.22	202.72	202.11	202.02	202.99	202.26	204.93	203.62	204.69	204.06	203.1	205.61	207.06	203	203.08	204.44	204.43	204.42	203.44	201.55	202.78	204.32	203.69	205.64	203.97	204.06	202.38	204	202.05	203.57	205.63	203.12	205.46	205.15	204.44	204.34	201.97	203.41	204.54	203.63	204.34	204	203.65	203.94	202.67	205.29	203.01
209.29	206.47	210.24	207.93	208.61	208.19	208.64	209.9	208.9	209.21	208.36	209.12	208.33	209.21	207.44	209.86	210.48	208.13	207.78	208.39	207.52	209.95	210.62	207.95	209.44	209.35	211.72	210.42	208.45	207.94	210.84	206.82	209.4	210.21	206.06	207.36	209.45	207.96	211.5	208.73	210.72	208.79	209.35	208.89	205.9	208.59	205.28	207.85	208.08	207.67
207.29	208.08	205.99	208.11	208.98	208.01	210	208.61	206.12	210.87	209.21	207.58	209.96	209.27	206.03	207.38	209.12	206.1	207.93	207.36	208.97	207.62	208.16	207.83	207.84	207.5	207.92	209.34	207.62	207.39	206.23	208.19	205.99	208.12	208.38	205.03	207.35	206.38	209.46	207.14	209.61	207.41	207.94	208.71	208.81	206.84	211.02	206.49	207.82	207.41
209.93	206.7	207.18	207.99	207.96	207.59	206.82	210.18	207.71	209	207.98	206.53	209.13	206.78	209.28	209.67	206.47	206.46	207.07	205.76	207.54	209.47	207.45	208.51	208.4	206.98	209.41	206.68	206.56	208.45	209.8	207.21	208.83	208.43	207.81	208.25	210.69	206.83	207.6	206.65	207.31	208.66	207.43	210	206.98	206.89	209.55	206.17	205.36	207.15
209.34	210.58	213.5	212.64	211.47	211.87	211.01	209.83	212.28	210.69	213.07	211	212.04	213.82	211.44	210.37	212.02	211.67	210.86	212.15	210.75	209.75	213.63	211.99	211.45	210.2	213.29	209.04	213.34	212.74	211.25	209.83	213.84	213.21	212.87	209.46	211.86	212.9	211.64	211.52	212.11	212.27	210.48	213.1	212.15	209.99	212.2	211.61	211.18	213.01
210.69	213.34	212.47	213.4	212.05	209.89	212.04	211.82	211.76	211.18	213.14	212.15	212.94	212.61	211.43	212.93	210.36	213.47	213.11	213.36	212.59	210.54	214.8	211.54	209.72	214.46	212.63	213.33	211.95	213.58	212.68	213.04	214.31	210.08	211.28	213.74	211.13	210.52	209.21	213.56	213.07	213.51	210.85	210.66	210.47	212.47	212.68	212.62	215.27	213.23
217.77	214.95	216.67	217.36	215.87	217.11	216.49	214.6	217.28	218.55	218.07	217.94	219.39	218.52	216.84	216.2	217.66	218.43	217.77	217.06	217.57	218.06	216.47	217.12	217.1	216.51	217.54	216.08	217.61	217.6	216.97	217.38	215.39	216.74	217.92	216.73	216.59	217.68	216.18	218.95	215.52	215.42	217.49	216.44	215.45	216.25	218.38	218.17	217.91	214.71
209.09	208.5	207.2	209.09	208.15	206.76	209.91	206.99	207.41	209.69	205	206.54	208.22	206.64	207.24	208.93	206.54	206.23	207.97	209.49	205.47	210.6	209.38	207.91	209.75	208.07	207.53	207.38	208.37	207.25	208.5	207.43	209.01	207.11	205.72	207.44	206.65	207.84	210.06	208.14	206.83	207.58	210.43	207.98	209.63	204.89	206.57	206.49	208.02	207.34
201.25	202.34	200.75	200.76	199.43	201.99	202.11	198.65	198.87	199.06	200.75	200.21	200.3	200.49	200.56	201.5	201.04	200.46	201.14	202.34	200.69	201.1	201.01	203.11	199.41	199	200.43	202.09	201.54	202.63	198.41	200.45	202.85	201.24	200.04	199.7	198.85	200.93	201.82	199.89	202.41	201.95	201.03	199.32	198.74	200.41	201.09	201.62	200.9	200.33
213.66	212.18	210.64	211.45	210.92	211.37	212.07	211.56	210.4	210.21	210.37	212.19	212.39	212.44	211.54	211.61	209.42	213.56	212.8	213.36	210.42	213.54	214.37	212.04	212.75	211.6	214.28	214.12	212.77	211.18	212.24	213.15	210.9	211.48	212.29	211.09	213.46	209.84	213.46	213.82	212.18	209.84	212.31	210.68	213.62	209.77	210.13	213.22	212.29	211.27
207.48	210.44	207.3	208.62	207.37	209.97	205.52	205.96	207.44	208.41	210	208.21	209.55	207.11	207.55	209.81	209.01	209.52	208.01	210.48	206.47	208.53	208.48	208.4	209.06	206.97	210.43	208.56	210.78	208.35	208.21	209.14	209.12	210.48	206.92	206.78	210.21	209.94	205.84	210.06	205.96	207.64	209.43	209.11	209.81	207.61	209.86	210.53	205.86	208.35
198.88	196.98	199.59	197.74	199.2	199.29	198.48	197.64	198.62	199.23	197.93	196.55	196.91	199.5	197.73	196.71	200	198.64	199.22	199.28	197.32	197.88	200.8	198.56	196.3	200.75	199.35	199.23	200.72	199	199.01	199.56	197.67	197.16	197.86	198.33	197.35	200.15	199.33	199.13	197.74	199.01	199.4	199.38	202.82	197.44	199.71	199.2	200.13	200.1
211.63	209.68	209.31	210.46	212.12	211.21	210.6	210.49	212.42	211.43	210.87	210.05	209.87	212.32	212.37	212.32	212.14	210.39	214.64	211.6	212.01	211.77	212.16	213.03	212.61	215.38	214.17	210.87	211.88	213.77	212.8	209.63	210.51	212.16	209.45	210.73	212.37	211.23	213.07	213.79	212.12	210.62	211.97	210.86	211.78	212.47	211.03	209.53	212.61	209.98
217.99	215.21	217.96	216.81	217.88	213.86	216.94	214.79	216.8	217.05	219.47	218.25	218.44	217.8	217.86	215.44	218.26	216.45	214.77	216.7	217.84	214.56	217.61	217.24	215.9	217.46	215.93	217.24	216.36	217.55	218.83	216.68	214.54	216.05	219.01	216.28	217.36	216.73	215.68	216.5	217.25	217.18	215.34	217.87	216.62	217.48	219.45	217.28	214.06	217.36
207.49	207.22	206.83	206.88	207.9	209.21	208.95	208	206.81	207.52	208.8	208.03	205.5	208.17	206.83	205.97	206.84	208.59	205.07	207.19	209.32	207.7	207.73	208.76	207.58	205.45	208.01	207.55	207.65	208.09	208.13	209.58	208.89	209.99	208.06	207.23	206.86	205.69	210.06	209.95	205.37	208.14	206.2	208.26	208.58	208.89	208.59	207.76	207.47	206.96
204.09	201.08	200.84	200.22	203.26	201.4	202.51	202.26	200.9	201.05	203.3	204.72	200.8	201.76	203.11	202.79	202.61	202.71	201.64	204.49	199.35	202.22	202.29	201.58	205.44	203.84	204.41	202.51	203.02	204.11	203.19	203.65	201.87	202.62	201.52	203.51	204.25	202.49	200.34	201.23	203.72	201.67	203.2	202.21	202.62	203.13	201.62	204.16	203.2	203.35
209.89	210.5	207.71	207	208.03	209.21	209.47	206.03	206.36	205.97	207.94	210.63	207.63	207.72	207.33	209.48	210.6	209.22	207.04	206.97	210.11	206.99	207.86	205.14	207.12	208.27	209.23	207.25	210.1	209.8	208.72	209.79	207.37	211.09	209.15	207.33	207.86	209.22	208.77	207.67	207.24	210.09	210.55	204.47	208.16	206.68	209.2	208.05	205.66	206.49
210.38	213.5	211.03	211.54	211.75	211.65	211.76	212.46	211.07	213.11	213.85	210.44	211.27	211.29	212	211.39	211.47	213.75	209.6	212.6	211.28	212.64	209.31	213.28	212.48	208.43	211.46	212.07	210.84	210.41	211.31	208.91	208.53	212.93	210.54	212.79	210.27	211.28	210.54	212.93	212.82	211.89	210.53	213.43	210.17	210.96	210.07	213.16	210.64	210.26
203.87	207.9	206.2	205.08	207.77	204.94	206.14	205.73	205.55	205.99	205.98	206.87	208.09	204.32	203.84	206.74	204.58	205.24	205.79	206.35	204.92	204.55	204.94	207.27	207.65	204.68	205.27	204.28	205.65	204.03	206.41	204.28	206.09	205.67	207.92	204.26	206.62	206.5	205.37	204.86	203.95	204.39	206.31	205.27	202.22	204.2	206.51	206.84	203.28	204.69
212.75	212.55	213.28	213.26	213.64	212.43	212.46	212.86	212.13	212.94	212.53	212.28	213.88	213.14	214.51	211.85	211.74	211.75	213.34	213.38	213.14	213.45	212.74	212.1	212.47	214	211.41	212.82	210.97	212.72	212.57	212.92	212.64	214.23	211.87	213.55	212.41	213.03	212.8	212.15	212.21	213.29	212.56	213.1	212.55	209.23	212.57	212.89	211.69	214.99
209.41	208.57	208.25	209.19	206.9	208.85	210.68	208.59	209.11	209.26	207.05	210.6	210.71	208.72	208.81	208.14	208.31	209.6	212.44	212.44	208.38	210.62	209.36	210.81	209.19	210.44	209.94	208.3	209.75	208.68	209.91	212.93	208.55	210.07	209.31	209.12	209.5	207.25	208.91	209.54	209.18	209.22	209.94	209.97	207.97	209.35	208.62	208.46	211.05	208.3
204.49	202.8	205.88	205.78	205.82	203.06	203.42	202.52	206.59	202.83	204.47	206.5	202.57	205.56	205.76	205.42	205.52	205.92	203.05	206.18	204.82	203.83	202.04	204.19	206.33	203.93	205.05	204.12	205.19	204.48	203.17	205.43	204.75	205.12	205.73	205.69	204.42	204.55	203.81	205.69	204.1	204.95	204.47	204.53	203.77	205	205.03	203.18	204.15	205.96
209.67	207.04	207.87	208.1	207.43	206.7	209.24	209.49	208.47	209.94	209.11	208.26	206.81	211.45	209.07	209.13	206.76	209.61	206.88	206.6	210.62	208.22	210.09	207.72	209.09	208.05	209.49	208.2	208.56	209	209.16	206.83	207.84	212.29	210.3	208.29	207.16	207.83	208.48	209.22	211.62	209.76	207.73	208.03	208.76	209.51	210.35	208.05	210.02	207.68
218.12	218.55	216.67	217.42	216.82	217.72	217.38	216.17	216.13	216.42	217.32	215.88	217.69	218.68	216.98	216.96	218.69	220.14	217.57	215.18	216.16	216.36	218.34	218.12	216.55	216.14	214.36	217.96	215.8	215.95	216.45	217.23	219.24	218.28	216.35	217.54	217.71	216.33	216.96	217.09	217.36	215.97	217.1	215.05	217.76	216.75	218.03	215.21	217.61	218.49
208.81	208.43	207.84	210.48	208.73	207.29	210.18	209.32	208.94	210.66	209.17	207.98	208.6	208.79	207.79	209.3	207.42	208.75	207.96	210.59	208.91	207.82	210.32	209.87	207.71	209.82	207.29	208.98	207.7	211.78	206.55	208.63	210.94	208.46	209.79	209.07	210.23	209.09	209.47	209.82	208.12	208.94	208.29	208.46	209.69	208.82	207.92	207.48	212.06	208.53
203.33	205.6	204.07	205.27	205.78	205.11	206.08	204.29	203.44	203.7	205.85	204.29	205.23	204.36	202.73	205.56	203.15	205.94	204.17	205.39	202.43	206.23	202.95	205.8	204.31	204.72	204.06	204.63	203.97	205.21	203.86	202.31	206.35	204.22	204.75	207.08	205.7	203.96	202.12	206.44	207.04	203.43	202.26	206.43	203.72	205.65	208.25	203.74	205.73	202.88
201.16	199.35	200.5	200.86	201.08	197.39	199.19	200.16	201.39	200.22	202.08	200.77	197.96	200.38	200.74	200.19	203.72	198.71	200.97	199.01	200.22	200.96	201.29	200.91	201.8	201.63	202.51	198.47	200.82	197.82	200.12	201.6	198.37	198.3	199.74	200.08	200.13	203.06	198.01	199.9	202.08	200.37	200.93	198.3	201.22	199.56	199.2	199.27	200.9	201.24
210.22	209.69	209.33	209.53	210.03	208.4	208.84	210.02	208.23	208.81	209.59	210.02	205.44	206.6	209.91	209.3	209.98	207.7	208.08	208.57	208.41	209.9	209.41	206.93	208.4	209.06	209.87	208.5	209.18	208.56	211.88	210.84	210.37	205.6	209.02	209.61	209.51	207.38	209.35	208.95	209.02	206.95	208.69	208.41	208.99	208.61	209.4	209.94	211.75	208.78
210.58	212.89	210.13	213.32	214.7	213.17	210.88	213.38	211.37	211.43	209.52	212.73	211.65	210.94	212.77	214.01	211.53	211.69	211.19	213.9	212.83	213.24	212.16	214.09	214.13	210.44	211.44	211.55	210.49	211.61	212.59	212.74	210.8	212.05	211.6	214.45	210.98	214.81	213.58	214.27	211.4	213.52	212.52	212.92	213.57	212.63	213.84	212.5	213.59	213.24
218.32	217.32	217.59	217.7	219.97	219.18	218.54	219.35	218.41	214.88	216.28	217.79	217.33	215.86	215.14	216.25	216.74	215.96	218.09	217.54	217.01	217.52	216.85	217.93	215.31	217.81	219	219.21	218.52	214.74	216.41	217.84	218.84	215.09	217.12	216.8	219.09	217.57	217.25	216.51	216.94	217.2	217.52	214.33	218.87	215.85	215.91	216.53	215.34	216.73
216.11	220	216.99	215.93	216.7	216.03	217.03	218.63	216.14	218.13	217.86	217.44	217.28	216.45	216.3	218.5	218.83	217.07	217.21	218.05	214.71	218.5	215.62	215.66	216.97	218.56	216.4	217.6	217.63	216.96	217.55	218.09	217.99	216.29	218.3	216.85	218.02	217.36	217.21	216.26	217.1	214.7	217.96	218.7	215.09	218.65	217.96	217.85	216.23	215.91
202.49	204.22	203.8	202.84	202.7	202.54	202.93	205.06	202.91	206.63	205.82	204.21	204.57	203.14	201.71	204.58	205.04	200.67	204.56	203.59	203.13	204.67	202.56	205.64	202.95	203.36	202.12	202.89	204.6	202.92	203.49	203.1	205.59	201.79	203.88	202.57	203.59	203.48	202.8	203.6	202.78	203.34	203.91	200.49	203.88	204.42	204.42	202.68	205.21	204.08
212.28	213.06	212.22	212.83	211.86	214.24	214.75	213.94	212.5	211.51	214.31	211.89	211.01	213	214.95	212.45	211.2	212.61	211.39	213.89	212.73	213.2	213.54	212.39	210.33	212.93	211.77	211.99	214.19	212.24	213.64	211.89	212.09	213.04	210.74	211.63	211.58	213.65	213.76	213.69	213.81	212.32	214.06	211.61	212.26	214.08	213.88	210.35	213.64	209.91
201.67	201.81	200.74	203.18	202.42	201.01	202.38	203.6	199.1	200.44	204.32	203.54	203.53	199.93	201.71	202.3	205.09	201.88	201.22	199.47	201.08	203.33	201.23	202.28	202.67	203.07	202.89	202.52	201.78	203.29	201.45	202.09	202.65	201.32	202.68	201.47	203.24	203.89	202.99	202.62	202.33	202.64	201.54	203.65	200.93	202.66	202.22	201.61	203.02	202.62
213.27	211.89	214.72	215.08	212.63	212.7	213.46	212.91	210.82	212.23	212.73	213.28	211.56	213.71	210.63	212.58	211.33	211.57	212.24	214.13	211.15	212.98	212.19	210.17	211.81	212.19	211.69	213.07	211.67	211.66	212.89	212.33	209.61	211.55	210.32	209.73	213.54	213.28	213.35	213.78	212.31	213.34	213.4	215.25	212.63	212.64	212.97	212.59	212.57	211.52
206.22	208.65	208.7	207.43	208.09	205.78	207.22	211.87	208.17	207.61	206.55	209.09	208.67	210.23	208.51	210.59	209.54	208.95	206.75	210.59	206.74	209.78	209.62	208.72	209.65	208.25	208.68	209.89	209.12	210.38	210.43	209.27	207.29	209.44	207.38	207.77	210.22	208.59	208.43	204.78	208.45	209.02	207.75	208.2	208.25	207.05	208.45	209.33	208.35	210.87
193.98	197.52	193.73	194.01	194.07	196.45	196.29	195.69	194.62	196.12	195.57	195.59	195.64	195.13	194.85	195.4	195.25	196.09	194.84	194.54	197.45	196.95	194.4	197.41	197.02	196.56	196.68	195.08	194.48	194.93	195.07	193.82	195.83	195.87	195.23	194.36	194.05	197.5	195.5	195.23	195.19	196.14	197	194.71	196.03	195.55	197.02	194.44	196.79	194.77
206.48	204.47	204.9	206.61	204.92	207.36	207.91	204.11	205.85	206.91	208.33	206.12	208.31	206.01	206.78	204.86	207.87	207.71	206.34	204.04	205.71	204.07	206.33	204.48	206.41	208.01	206.19	205.92	206.65	205.51	206.93	205.57	205.11	207.46	204.2	207.48	208.4	206.8	206.67	204.59	205.41	208.53	206.72	206.18	206.27	206.67	206.59	207.88	206.63	207.39
215.95	218.54	216.95	216.25	217.4	218.83	219.01	215.97	215.89	215.62	216.49	217.72	218.12	217.44	217.18	217.99	217.3	215.86	216	215.72	218.53	216.24	216.96	215.46	218.71	218.13	216.04	217.36	216.54	215.92	218.74	216.59	214.87	216.87	217.71	216.9	214.86	218.1	217.22	220.18	217.59	216.08	215.29	214.18	217.59	218.07	217.8	215.29	217.1	215.68
196.97	200.11	199.3	199.14	199.11	198.76	199.18	198.36	198.47	198.34	196.07	199.01	197.6	199.36	198.27	198.56	197.51	196.78	199.6	197.51	198.11	200.24	198.88	199.88	198.42	200.55	197.03	197.05	200.64	196.81	199.45	200.99	198.03	200.2	199	198.86	198.92	196.53	199.75	199.18	199.31	197.06	197.68	201.23	200.46	200.51	197.83	197.43	197.85	200.01
206.32	203.27	204.91	205.43	205.12	208.67	205.9	206.52	203.41	207.28	205.45	206.65	203.55	206.88	205.94	205.32	206.13	207.61	206.45	206.93	207.47	204.81	205.75	205.78	207.36	205.94	206.33	205.55	203.31	207.19	204.54	205.51	205.12	206.16	206.99	205.67	206.69	206.89	206.07	207.98	205.28	205.33	207.24	205.5	205.56	206.34	207.47	204.64	207.57	207.85
197.61	199.89	197.84	198.47	199.35	197.63	198.55	196.06	197.13	197.41	198.82	197.86	197.04	198.58	199.08	198.43	199.31	200.62	196.04	198.52	197.77	198.63	200.98	197.96	198.98	198.17	197.99	197.04	197.49	198.26	194.39	195.68	197.5	198.21	199.22	197.74	197.16	198.03	198.43	197.68	198.87	197.63	196.74	197.32	198.57	199.3	197.74	198.75	197.46	196.92
208.48	209.8	209.31	211.67	208.09	207.9	208.7	208.97	208.57	208.89	209.72	208.34	206.83	209.44	207.91	207.87	206.68	208.85	208.28	210.74	209.89	208.65	209.9	209.92	209.96	209.63	209.78	208.8	206.56	212.56	208.99	209.77	210.79	208.44	208.37	209.09	208.31	207.62	209.43	211.52	207.55	209.95	210.58	209.55	206.66	208.85	208.97	207.81	209.78	208
209.32	210.21	209.49	208.77	209.8	206.74	209.52	208.62	209.04	209.06	208.68	211.06	208.54	210.01	209.03	210.91	209.64	208.03	208.59	209.86	206.93	208.05	209.94	209.3	206.29	210.23	209.8	206.79	210.14	208.48	208.56	210.12	208.84	208.45	208.16	208.74	209.09	207.59	207.03	208.32	209.92	206.32	208.08	210.52	207.71	208.7	209.73	208.74	208.88	207.25
207.69	207.61	209.08	207.84	208.13	207.14	207.39	207.36	206.04	208.88	205.22	208.19	206.94	208.51	207.82	207.54	209.14	207.75	206.55	208.04	208.72	208.11	207.9	208.17	204.97	207.47	207.07	207.5	206.88	206.55	206.41	209.08	208.48	207.01	208.37	206.27	207.67	209.13	207.79	208.06	206.8	209.55	206.8	208.52	209.16	207.52	208.9	208.83	207.68	208.55
210.53	210.37	210.97	211.59	213.31	209.39	211.88	211.37	210.82	211.35	210.34	210.83	212.94	210.69	211.28	212.69	211.34	215.27	211.78	212.11	211.69	210.28	212.02	213.46	213.67	210.93	210.93	213.17	210.65	211.91	212.78	211.67	210.58	209.8	210.72	210.73	211.49	209.99	210.97	212.15	210.63	212.28	212.84	213.74	211.61	211.58	211.12	210.5	206.82	212.76
205.3	201.27	203.99	206.31	202.4	201.66	203.17	201.86	203.89	204.55	204.28	202.25	202.31	202.03	204.52	203.9	203.89	201.78	202.6	200.82	205.56	202.57	204.73	203.53	203.43	201.89	206.25	203.11	201.88	202.12	201.99	202.9	203.32	200.99	203.13	205.31	203.51	201.95	202.07	202.87	202.95	202.32	202.57	202.84	204.64	203.94	200.98	203.42	200.16	204.99
201.38	200.18	198.93	197.1	200.11	201.56	199.63	199.5	200.21	199.74	201.67	199.85	199.5	199.51	197.53	198.96	199.3	198.93	198.21	197.6	199.48	199.93	199.69	198.27	200.97	201.02	201.58	200.9	198.37	200.25	199.76	198.54	196.18	201.67	199.47	198.35	197.92	198.56	198.88	199.72	199.94	199.66	198.2	200.2	197.9	199.62	200.76	199.83	198.55	200.95
208.19	211.85	209.79	211.29	208.42	210	210.81	210.6	208.64	210.1	208	208.9	211.82	209.6	210.39	211.61	208.91	209.64	212.67	210.35	208.79	210.18	209.43	207.17	210.34	210.49	209.25	207.19	208.56	209.83	208.48	208	209.52	211.11	207.44	210.27	209.49	207.64	208.55	208.69	208.79	210.82	209.68	208.09	210.78	208.76	209.04	209.04	209.92	210.13
208.97	211.98	214.91	212.25	211.46	214.08	213.77	211.23	212.24	212.31	214.22	213.83	212.4	213.19	213.34	214.3	212.1	212.06	211.74	212.88	211.17	212.33	212.91	214.09	213.69	213.57	212.22	214.59	212.04	212.24	211.67	213.02	211.25	214.05	214.59	211.23	212.79	214.1	212.14	212.42	212.22	215.14	213.57	214.38	212.3	213.6	211.29	212.12	212.06	213.87
205.99	205.27	206.94	204.13	206.53	205.59	203.48	202.68	204.25	204.88	203.54	206.49	205.57	206.34	205.68	206.06	206.71	206.61	206.11	205.11	205.73	204.48	204.81	203.88	205.17	206.3	207.46	205.03	206.1	204.61	206.39	206.49	206.06	204.83	205.36	202.83	205.91	205.09	206.72	206.51	203.42	204.28	202.12	206.42	204.17	205.93	205.05	206.88	206.31	204.62
211.45	214.56	212.85	211.56	213.06	212.84	211.39	210.84	213.18	212.46	214.72	215.13	213.88	211.07	213.42	212.18	210.51	212.31	210.33	212.86	212.36	212.14	211.79	211.97	211.28	212	213.22	211.67	213.34	213.24	211.94	213.24	212.45	213.61	210.84	214.87	214.1	211.06	211.18	211.6	215.1	210.92	213.37	213.53	214.53	213.87	210.86	211.38	214.1	211.17
198.1	198.51	196.58	197.57	199.2	200.3	195.68	198.55	199.34	198.96	197.34	200.24	199.76	197.26	198.81	197.51	197.42	197.38	200.18	198.21	199.01	198.57	199.5	196.72	198.35	198.1	199.3	197.05	197.34	198.72	199.99	198.43	196.88	198.1	199.24	198.61	197.75	198.05	198.31	199.74	199.31	198.61	197.84	199.22	200.48	199.22	199.42	199.32	199.42	198.51
206.91	204.04	205.59	205.35	205.5	205.77	205.1	205.12	203.46	201.93	207.08	204.06	205.38	203.15	204.21	204.94	205.93	204.35	202.76	203.84	205.76	203.02	203.48	203.66	205.35	204.28	205.67	203.98	203.96	202.71	205.12	203.69	206.62	203.22	204.55	206.5	203.42	207.08	204.85	203.56	204.55	204.77	204.98	204.4	204.4	206.41	206.14	204.06	204.69	205.63
208.28	208.2	207.21	210.86	208.52	208.19	208.68	208.08	209.75	209.18	208.16	210.3	208.57	206.44	209.21	209.51	207.73	209.55	209.05	210	208.68	209.01	209	207.88	209.13	213.61	208.65	206.98	209.42	207.38	208.99	209.13	210.5	209.78	209.06	209.08	210.11	206.86	208.83	206.92	205.43	209.02	208.79	210.19	208.99	210	209.89	206.17	207.91	211.26
211.78	210.87	211.03	213.23	212.19	210.01	210.95	209.5	213.43	208.85	212.56	210.37	214.03	211.37	212.11	210.73	212.64	211.08	211.88	210.26	212.36	212.86	208.24	211.3	212.29	211.25	212.82	212.09	212.57	213	213.18	212.21	215.12	209.5	211.95	212.32	211	212.24	212.31	210.69	212.54	212.69	211.41	212.11	211.45	212.38	210.83	209.95	212.23	210.38
200.02	200.01	201.79	200.18	198.04	200.29	203.35	198.95	202.86	200.54	200.27	201.73	197.19	200.37	199.98	198.78	200.21	201.76	200.96	201.14	200.1	200.53	198.96	201.42	200.12	200.89	201.44	201.61	201.5	198.71	197.86	202	202.12	200.98	200.06	200.11	200.59	199.11	200.02	200.02	200.5	201.04	199.7	200.91	201.29	196.29	200.06	199.88	199.42	201.43
197.15	198.49	199.03	196.76	196.53	197.37	199.33	199.39	199.06	198.69	201.4	198.43	197.36	197.56	199.51	199.41	198.53	199.84	197.94	196.87	197.31	196.64	198.88	199.91	197.55	199.82	197.82	196.83	198.48	197.97	200.83	197.52	196.38	197.52	200.1	198.68	195.73	197.13	196.65	198.91	198.7	199.26	199.51	197.47	197.48	197.21	197.24	199.21	198.42	198.41
208.04	208.27	208.9	207.52	207.44	208.78	207.34	208.99	207.54	206.01	207.59	207.15	206.48	206.97	210.14	209.53	205.43	209.77	209.03	209.37	208.09	208.73	206.71	206.87	207.34	207.63	209.23	209.12	208.05	208.65	205.92	208.06	208.25	205.46	208.2	207.87	205.68	207.66	206.43	207.12	205.74	207.87	209.8	207.85	208.91	206.78	207.88	207.35	206.45	209.03
209.01	207.88	210.48	209.27	208.47	210.46	210.58	208.59	206.9	207.68	207.53	208.31	208.11	208.7	210.28	208.25	208.35	208.72	205.71	210.76	207.44	209.86	207.57	211.53	205.89	208.62	210.69	209.15	206.67	209.59	208.56	208.64	207.23	209.51	210.09	210.69	210.26	210.76	207.24	211.79	208.47	209.98	209.65	209.47	208.02	209.54	205.73	208.39	210.62	208.84
208.3	207.21	208.74	205.94	208.85	207.86	210.57	209.28	207.95	209.99	207.99	207.54	208.88	208.34	209.2	206.36	211.13	209.36	208.13	208.35	207.66	207.74	209.14	208.09	207.83	209.07	207.89	209.94	209.83	209.94	209.26	208.92	208.31	208.49	209.3	208.59	208.27	208.33	208.96	206.93	211.59	209.25	208.9	208.14	207.68	210.66	208.43	208.14	209.28	208.14
204.77	207.73	206.47	207.38	207.49	206.17	211.72	207.54	210.56	207.46	206.23	207.9	207.19	207.22	206.83	206.59	207	207.03	207.07	206.2	206.59	208.04	207.56	208.64	205.96	206.65	208.2	206.79	205.82	207.74	208.3	208.74	207.01	206.3	209.81	205.34	207.54	208.01	209.06	207.26	207.88	206.86	210.48	208.68	206.34	206.54	207.58	207.24	208.35	206.46
206.64	210.99	209.94	210.08	208.57	209.41	211.82	207.76	206.95	208.3	208.18	207.81	207.77	211.52	209.91	210.75	208.96	209.86	207.39	210.47	208.99	209.49	208.33	208.58	207.85	208.71	207.23	209.54	207.8	208.78	207.01	208.58	205.31	210.28	208.16	210.75	208.21	207.57	209.9	206.71	207.61	207.59	208.75	208.93	209.48	210.85	208.41	208.67	210.36	207.46
210.76	208.73	210.08	208.44	207.33	209.52	210.42	212.7	211.36	211.05	210.64	211.01	210.32	211.48	208.86	210.06	207.88	210.27	210.6	210.65	207.62	209.91	211.29	209.98	210.16	209.96	209.41	210.93	208.81	210.22	208.39	209.29	208.73	210.75	208.21	211.56	210.2	207.91	210.58	209.62	210.5	208.57	206.73	209.87	210.46	208.92	208.18	209.58	211.68	208.1
209.02	208.8	210.12	210.77	211.66	211.23	207.69	210.41	209.49	209.72	210.16	206.4	209.55	210.02	211.72	211.34	209.54	208.87	210.2	211.71	210.97	210.23	210.97	211.86	209.32	210.74	211.01	212.09	207.46	208.03	207.36	210.42	211.94	209.95	212.01	207.56	211.85	209.21	209.19	211.4	209.13	207.93	209.42	210.27	209.15	210.86	208.6	208.95	209.59	210.45
208.66	208.92	209.66	209.08	210.24	209.82	206.28	206.4	207.73	207.79	210.18	206.54	206.49	206.8	207.87	206.18	208.3	208.8	205.71	206.98	206.85	207.55	206.61	206.55	208.46	207.81	207.2	209.21	207.06	209.67	207.86	207.39	208.85	209.14	206.65	208.59	209.92	207.98	208.19	207.63	207.32	207.41	208.17	206.94	207.72	208.45	206.78	208.45	208.55	207.15
217.81	217.37	216.95	218.14	215.82	218.14	215.67	216.24	214.36	216.89	216.59	215.98	216.92	217.52	217.24	215.93	215.99	217.04	216.91	217.94	216.96	218.52	215.47	216.66	215.41	218.37	219.11	215.52	217.91	216.13	218.36	218.29	216.73	218.35	216.17	214.68	216.78	218.2	214.94	216.77	216.9	218.17	217.64	216.46	214.79	216.74	216.36	218.24	216.42	216.01
200	200.45	199.95	198.85	198.94	199.45	201.51	201.43	199.33	198.77	197.31	197.45	200.85	196.52	200.05	200.16	198.25	200.06	199.27	200.41	199.55	198.59	196.87	198.75	200.21	199.19	199.08	198.01	197.98	197.9	197.33	199.23	200.25	198.07	200.78	200.78	198.61	197.33	199.85	199.14	201.53	196.64	198.25	198.88	196.83	199.72	200.57	199.16	201.14	197.94
200.42	197.34	198.7	196.61	198.24	199.21	199.97	199.09	198.15	198.63	196.66	196.66	202.09	197.46	198.89	198.47	196.88	197.1	200.23	199.86	197.17	197.36	199.61	196.91	198.05	198.94	198.64	200.77	199.31	201.75	200.46	199.56	197.82	197.04	196.16	198.04	200.34	200.62	196.58	196.16	198.8	198.49	196.51	200.9	196.27	198.74	198.27	198.84	199.38	199.11
207.52	205.2	209.72	207.17	208.46	208.75	207.46	207.23	205.39	207.7	206.2	205.26	208.11	208.75	207.37	207.2	208	206.7	208.05	207.72	205.5	207.45	207.77	210.39	207.9	206.41	208.72	208.73	205.61	205.03	207.93	207.14	207.25	206.96	206.17	207.44	209.05	206.9	207.66	206.59	207.79	206.52	208.72	209.59	207.65	206.94	206.9	206.61	206.51	207.78
216.08	217.29	218.37	215.36	216.43	213.8	218.4	214.99	215.91	215.67	216.94	216.17	219.58	217.33	219.51	216.23	216.36	214.01	216.95	218.58	217.65	216.76	215.71	216.15	220.61	216.43	218.77	216.44	217.98	218.25	215.33	215.86	216.57	216.91	216.16	216.88	217.98	218.5	217.81	217.6	217.96	215.34	219.43	217.36	217.28	217.21	220.16	218.14	217.2	217.84
208.96	208.2	206.63	206.67	209.28	209.47	209.09	206.17	207.7	209.35	206.55	209.35	207.61	207.67	206.05	207.37	206.53	206.23	207.65	206.83	207.68	208.92	207.54	209.79	208.24	208.98	210.44	207.89	209.24	209.04	208.82	208.77	208.13	206.54	205.99	208.56	207.68	209.19	207.76	209.15	208.14	208.49	206.46	206.99	208.25	208.32	207.45	208.55	208.19	206.48
199.89	201.96	200.16	200.93	198.83	201.35	200.43	201.82	202.01	199	202.91	199.94	201.09	197.99	199.5	201.54	200.57	198.77	199.75	198.44	200.4	199.17	201.62	200.85	200.23	199.1	200.44	198.81	199.59	200.47	198.98	202.1	199.43	199.62	198.92	200.99	201.98	201.67	202.95	200.28	200.38	199.83	198.86	201.44	200.45	199.8	200.71	200.62	200.85	198.71
208.81	207.45	211.01	207.97	208.09	207.94	207.41	208.28	208.98	208.17	209.33	207.4	209.19	209.29	207.71	208.68	209.08	208.33	209.81	209.43	209.59	208.99	208.19	209.77	207.72	211.03	207.94	209	211.48	209.09	209.15	209.59	210.4	208.1	207.22	209.62	208.57	208.9	209.98	209.17	209.59	208.44	210.13	207.42	206.99	210.16	211.17	210.35	208.9	210.25
215.2	212.95	211.86	213.01	215.26	212.26	210.83	211.97	212.9	214.03	212.13	210.08	211.81	212.69	211	214.19	214.76	212.95	214.85	212.83	213.56	214.08	210.71	212.61	212.14	215.34	210.03	213.26	212.7	214.74	210.64	214.4	212.54	211.82	210.71	210.61	211.51	212.85	211.95	213.07	213.12	213.32	209.82	212.9	215.93	214.79	213.15	214.03	213.61	209.55
198.46	199.94	199.56	199.68	200.44	199.31	199.32	199.32	199.5	200.27	199.41	197.62	199.65	199.33	198.08	197.59	199.46	199.45	201.99	199.52	197.48	201.56	198.05	200.47	200.24	201.26	200.28	198.23	199.02	200.02	198.86	196.54	198.5	199.79	198.77	199.14	201.31	198.75	198.63	199.37	200.45	198.24	202.65	198.78	199.41	198.63	198.77	201.89	200.48	197.9
210.73	211.6	210.95	212.23	210.57	210.92	210.33	209.02	212.54	210.76	212.33	212.54	211.22	210.03	213.07	211.3	212.21	209.45	212.5	209.94	211.8	212.76	212.85	211.46	212.53	212.06	210.76	210.83	211.18	210.42	210.33	212.26	212.31	213.13	213.08	212.6	210.16	211.2	211.32	211.19	209.21	212.37	213.91	211.68	214.34	210.72	214.76	212.37	211.35	211.53
207.13	208.01	208.21	205.72	207.17	207.11	205.25	205.97	206.64	205.7	205.45	207.5	205.97	205.11	205.13	206.79	206.55	207.01	207.02	205.53	206.35	206.6	208.71	207.75	204.9	207.84	208.36	205.83	205.46	204.74	206.86	208.53	205.52	206.33	205.87	205.46	209.1	205.21	205.53	206.5	208.42	208.8	205.3	205.57	206.53	206.29	207.92	207.35	205.19	205.23
219.44	217.37	218.99	217.56	218.3	219.48	217.79	216.98	216.6	220.09	217.81	217.62	218.01	218.58	217.69	215.46	216.56	219	214.2	217.39	218.25	218.17	217.14	217.37	216.54	216.69	217.09	218.62	219	216.8	217.34	217.72	217.48	216.56	220.26	217.93	218.06	220	218.08	217.15	217.83	215.04	217.55	218.16	218.21	218.8	218.32	215.2	218.93	217.63
209.81	210.99	213.59	209.86	212.9	212.24	209.33	209.78	212.63	211.97	209.85	211.86	215.52	213.56	212.66	212.84	211.89	212.07	214.09	213.05	211.1	211.7	213.45	211.96	212.58	211.39	212.2	210.97	213.61	210.84	208.99	212.75	213.34	208.94	211.48	210.33	210.42	211.9	211.98	210.67	211.06	212.74	211.66	212.09	211.31	210.67	212.98	212.08	211.3	212.57
207.13	207.14	206.79	205.99	208.53	207.59	207.91	205.41	206.46	207.31	206.1	207.59	206.02	206.8	204.4	206.19	206.79	208.12	206.01	209.42	207.71	205.85	205.64	207.25	208.07	207.42	206.98	207.15	207.33	206.09	205.53	206.83	205.99	206.47	202.28	205.63	206.32	206.44	205.75	206.1	205.37	207.64	204.52	205.88	207.65	207.26	204.33	203.08	205.68	204.14
202.77	203.67	203.36	203.85	202.95	204.86	204.59	203	203.83	202.22	204.59	202.68	201.94	203.38	202.31	201.67	203.85	204.43	201.11	205.64	207.29	203.17	203.37	203.27	202.31	204.75	203.36	203.77	202.78	205.05	201.43	203.25	203.16	205.58	202.9	204.03	203.6	203.05	202.38	203.55	206.75	202.56	203.98	204.74	204.1	205.04	201.98	204.29	204.85	204.7
200.66	200.88	199.98	200.61	199.47	198.23	197.17	200.12	197.68	200.12	200.57	200.49	200.25	198.26	199.39	199.93	197.24	197.62	199.73	198.6	199.88	200.66	200.16	199.65	199.29	198.6	199.64	198.64	199.36	198.6	200.18	198.38	198.06	199.42	197.3	198.65	200.84	200	198.97	198.54	199.61	201.31	199.7	202.08	198.81	198.44	198.67	197.2	198.09	200.59
206.57	207.7	206.97	204.33	207.92	208.8	205.09	207.01	207.61	207.62	203.7	208.4	207.98	206.15	209.43	203.8	207.21	206.64	206.34	206.13	206.12	206.52	203.98	205.66	204.25	204.78	206.41	208.44	206.93	206.76	204.95	205.65	204.18	205.61	204.43	206.48	205.76	207.01	207.79	206.17	205.67	209.25	208.08	206.83	203.94	207.86	206.25	208.48	209.01	208.67
217.07	215.34	216.17	216.55	216.3	214.18	215.28	218.72	216.9	214.02	216.24	215.32	216.14	216.98	217.62	216.91	216.68	218.66	216.96	218.15	214.27	217.58	217.61	215.83	215.06	215.97	217.14	216.36	218.52	214.33	218.74	216.32	219.63	216.71	217.9	215.22	217.84	216.89	217.23	216.77	215.04	215.74	218.67	217.46	214.57	217.2	216.53	218.26	217.67	214.73
210.27	212.27	210.14	212.48	209.83	212.77	210.14	211.42	210.21	209.88	210.3	211.95	210.4	212.67	211.44	210.23	213.21	212.03	211.9	213.14	210.68	212.58	212.48	210.19	211.86	210.82	211.69	213.29	211.59	209.9	209.8	211.2	212.23	211.2	212.46	211.15	214.8	212.85	213.08	210.28	210.29	211.32	214.45	209.15	212.24	210.49	212	211.96	212.32	211.48
201.34	205.03	202.19	202.32	205.65	202.59	202.89	202.38	203.25	203.08	202.88	203.08	202.15	202.63	202.84	204.08	202.73	201.32	202.95	202.84	204.12	204.27	204.2	204.42	203.4	201.88	204.56	202.61	204.75	201.73	202.27	204.76	202.92	201.33	205.79	201.84	205.18	202.53	204.73	205.59	201.34	201.6	203.77	203.41	201.75	201.59	203.86	202.09	200.69	204.86
200.12	197.8	199.4	201.3	200.61	198.66	199.54	197.61	198.79	197.86	198.76	198.66	199.06	197.86	199.67	197.64	196.83	197.82	197.04	196.76	196.39	197.13	199.38	196.3	198.29	199.81	198.79	198.52	198.43	198.82	200.03	196.97	197.33	197.63	198.02	198.53	198.54	196.62	196.14	198.57	198.75	198.97	197.27	198.85	200.59	199.77	199.38	197.36	197.14	196.66
200.29	201.34	198.71	198.38	200.59	196.8	198.12	197.8	198.49	197.57	198.69	199.37	196.47	198.84	198.9	198.19	196.62	199.28	197.55	197.05	198.97	198.35	197.75	198.94	197.91	196.59	196.86	198.88	198.87	197.6	199.98	198.78	198.7	198.01	198.44	198.72	200.98	199.76	197.7	198.64	199.01	198.69	197.59	197.82	198.95	198.19	197.93	199.57	199.62	197.49
205.96	208.38	208.87	207.43	206.55	208.14	209.35	206.87	206.51	205.92	208.16	208.06	206.75	207.89	208.27	206.15	208.24	208.87	209.24	210.79	208.96	204.63	207.67	208.18	209.79	208.9	207.49	207.66	207.52	208.85	206.24	206.78	207.87	209.03	207.05	207.13	205.33	208.33	205.48	209.49	207.37	205.78	209.42	208.11	206.66	206.62	207.68	205.65	207.2	206.66
194.68	196.76	192.83	196.82	195.66	195.59	194.35	193.14	197.81	195.58	195.41	196.62	195.29	194.74	197.13	195.01	198.12	194.89	194.56	193.47	196.26	196.3	197.08	197.16	195.92	196.8	195.67	195.04	194.72	195.26	195.11	194.45	194.79	194.3	195.18	192.58	195.43	195.66	195.6	196.91	194.96	195.14	194.76	196.77	196.02	192.95	195.12	195.65	192.9	195.58
203.46	203.71	204.13	202.77	205.03	203.82	203.9	206.83	205.61	203.02	203.93	203.1	204.49	205.54	204.82	201.97	206.51	203.1	205.03	202.22	205.34	206.24	203.84	204.18	205.25	204.39	206.09	203.49	203.46	203.22	203.11	204.84	203.73	204.3	203.96	206.72	207.33	203.03	204.55	206.86	203.16	204.17	203.4	205.2	205.67	203.6	203.21	205.25	202.97	204.11
209.01	207.39	208.09	207.74	209.38	209.46	207.96	209.52	209.02	207.04	208.43	207.85	208.91	209.58	207.77	207.86	210.48	208.75	206.26	209.92	211.21	208.17	207.68	207.86	205.98	207.9	206.98	208.98	207.35	208.63	209.14	207.44	208.54	207.85	208.22	211.13	207.62	209.17	207.89	209.4	208.95	208.5	202.92	208.06	210.06	207.67	210.19	208.19	210.27	206.71
204.39	201.82	204.4	206.21	206.52	202.06	204.46	205.61	204.12	203.09	203.62	201.55	201.69	204.68	202.92	204.88	203.39	203.01	203.69	202.97	203.76	203.57	202.81	203.3	201.9	204.57	202.18	202.54	203.82	203.35	204.05	202.34	204.76	204.28	203.74	203.29	206.04	204.67	202.87	203.16	201.02	202.61	203.47	203.94	203.39	205.52	201.39	202.95	200.6	204.32
208.21	209.25	206.82	209.59	208.19	209.49	211	210	209.93	208.52	211.16	209.48	211.12	209.7	210.24	210.95	209.53	207.73	210.25	207.32	210.41	209.68	208.3	209.99	210.6	209.68	211.56	208.92	207.69	212.79	209.93	211.84	210.96	208.07	209.37	210.09	209.15	210.54	207.1	207.64	209.65	209.93	212.07	207.63	210.28	207.89	207.71	209.48	209.71	210.09
198.53	198.37	199.69	195.46	198.94	198.13	199.13	199.77	199.89	197.61	196.76	198.56	198.62	200.97	199.08	196.08	199.97	195.33	198.77	198.96	200.54	199.19	198.42	196.22	197.75	198.34	199.54	199.81	199.92	197.08	199.68	200.84	199.12	197.58	198.47	199.89	199.67	197.24	198.53	200.73	199.07	199.41	198.66	198.23	199.62	198.76	197.53	200.21	196.81	198.14
213.07	211.35	210.05	210.73	213.17	213.26	209.86	213.71	214.02	209.71	212.73	212.71	212.5	211.97	212.7	212.92	214.08	212.55	212.06	212.86	213.64	211.53	212.53	213.08	212.28	214.11	212.87	213.25	210.74	213.92	211.8	213.62	214.78	214.44	212.3	215.01	212.6	214.19	211.66	212.54	212.84	211.55	213.32	215.17	211.65	213.47	213.96	212.88	216.69	210.81
208.76	209.97	207.86	209.04	206.99	210.47	208.37	208.62	209.25	208.94	207.27	207.95	207.68	207.22	207.81	208.53	211.03	209.95	208.56	205.15	210.28	209.52	209.48	210.35	209.15	210.69	208.9	207.74	209.47	209.7	209.08	208.36	210.18	206.99	206.47	209.19	208.67	208.02	207.61	209.47	209.52	209.97	208.05	209.62	207.03	208.96	209.53	208.43	210.45	207.65
209.7	210.95	214.02	212.77	212.96	212.5	211.65	211.87	210.69	212.77	212.38	211.45	212.15	211.45	210.53	212.58	212.59	212.81	211.31	213.62	212.57	213.11	208.38	211.18	213.11	212.88	211.56	213.38	212.78	211.24	211.8	210.96	211.31	213.24	211.02	211.39	209.98	212	212.01	212.01	210.5	212.63	212.21	211.95	212.46	212.35	211.19	209.98	214.08	213.42
207.74	208.82	209.28	206.55	208.42	208.77	206.57	207.33	210.16	209.29	209.6	208.74	207.26	209.76	208.49	207.27	207.21	206.09	208.14	209.29	206.4	208.26	208.16	209.51	207.63	209.59	210.73	205.97	207.87	210.47	209.67	209	209.97	210.74	210.83	206	209.14	208.95	208.48	208.34	208.19	208.02	210.98	210.12	209.26	207.93	207.91	208.94	208.33	207.85
208.55	210.46	207.83	209.36	210.26	207.81	209.01	205.99	208.72	207.51	209.58	206.53	209.11	207.02	208.19	208.85	207.99	209.63	207.14	208.71	209.23	208.91	207.97	207.94	208.96	206.11	209.12	208.37	207.24	207.36	209.15	207.73	209.86	208.37	207.84	209.39	208.4	209.8	206.79	208.25	209.43	207.27	205.95	208.08	207.65	210.43	207.85	210.32	207.09	208.28
216.45	215.62	212.82	218.04	213.97	215.18	215.82	217.38	214.91	217.21	216.23	218.65	216.96	218.5	219.62	215.73	217.69	217.12	218.94	217.21	215.1	215	215.14	219.09	218.19	217.1	217.79	216.43	218.04	217.28	215.97	216.63	217	215.05	215.94	217.96	217.77	217.93	220	217.7	217.61	218.73	217.1	217.33	217.75	217.22	217.31	216.47	216.5	217.06
211.98	212.71	212	211.3	212.39	213.69	209.2	210.97	213.55	212.97	213.22	210.87	210.2	214.19	211.2	211.99	211.15	210.51	211.33	211.52	212.29	211.68	209.89	211.71	210.67	209.62	211.95	209.12	213.45	211.85	210.39	212.24	211.29	211.48	211.95	210.07	211.2	211.22	211.6	210.38	211.09	210.61	211.91	211.29	210.02	211.46	212.63	210.88	209.85	211.86
212.73	211.18	212.84	212.27	209.61	210.82	210.82	212.35	211.94	209.15	210.62	211.21	215.3	211.1	213.06	211.51	210.45	209.34	210.85	211.02	210.62	211.78	211.91	211.09	211.86	210.14	213.13	212.92	214.37	211.85	211.9	211.51	212.27	210.65	211.53	211.12	212.93	209.15	213.7	212.52	212.36	209.37	211.56	211.3	209.84	211.76	212.54	210.48	212.63	209.84
204.22	204.33	204.52	204.91	205.99	206.6	202.23	205.23	205.54	205.1	206.55	206.19	205.39	204.4	204.89	206.4	205.01	204.6	204.8	204.59	205.12	206.31	204.53	203.78	203.17	205.25	202.58	203.11	206.17	203.61	202.96	205.2	202.74	205.33	205.12	204.69	203.63	203.62	206.63	203.73	205.05	205.3	205.24	204.92	203.52	205.29	206.24	204.19	203.44	206.69
200.3	204.54	202.71	203.25	202.23	201.46	200.72	202.12	205.69	203.27	201.68	203.27	203.87	203.46	201.24	202.39	202.3	203.91	202.52	204.27	203.1	201.51	203.69	201.68	201.77	202.07	200.36	202	203.63	203.5	202.09	204.42	202.45	203.03	201.9	201.93	201.9	202.71	202.39	201.85	203.32	201.79	199.97	202.26	200.46	203.9	201.93	203.86	203.39	202.32
206.58	208.15	208.75	208.71	209.3	208.16	209.45	207.98	209.96	208.46	208.37	207.42	208.34	208.76	206.35	208.78	208.26	208.7	209.8	208.77	208.4	208.1	208.93	209.28	209.06	208.51	209.27	207.75	208.86	208.51	209.66	210.18	208.08	209.45	209.92	207.7	208.85	209.25	208.77	208.68	211.48	207	209.43	209.31	209.78	210.51	209.54	208.37	210.21	209.43
209.81	207.82	207.88	209.64	208.42	206.63	208.69	208.19	204.56	208.56	208.75	206.83	210.18	204.53	206.16	207.37	208.88	209.03	208.46	208.09	207.58	208.31	207.9	206.04	210.28	209.83	206.66	207.29	209.28	208.78	206.11	205.39	207.56	208.32	207.16	207.66	208.85	206.06	206.65	208.21	210.86	210.05	207.19	205.94	209.45	208.08	205.95	206.79	209.4	209.95
202.5	203.69	203.67	204.21	203.6	205.85	203.09	204.58	203.78	203.83	203.81	204.82	203.55	201.91	201.82	204.45	205.16	204.33	204.45	204.69	200.97	203.09	204.49	203.61	202.34	204.4	203.6	203.5	201.19	200.64	203.45	203.36	200.65	204.11	201.95	203.64	203.63	205.8	202.25	203.47	205.72	205.84	203.33	203.58	204.39	201.73	204.37	203.9	204.91	202.31
213.31	211.72	213.26	214.13	210.18	212.91	211.93	212.06	212.38	212.4	213.16	211.74	211.18	214.01	211.6	212.37	214.39	214.28	212.74	210.58	211.93	214.07	212.19	213.26	213.33	213.57	212.94	214.09	212.63	211.99	212.95	210.46	212.78	213.57	211.15	212.05	213.61	213.44	212.5	212.44	212.43	212.52	211.77	213.92	213.18	212.56	213.13	212.95	213.6	210.17
212.92	208.69	209.3	209.24	207.99	207.92	208.68	208.46	208.36	207.94	208.65	207.33	209.83	207.18	209.41	207.59	206.71	207.74	208.19	209.73	209.73	209.27	206.29	207.94	207.37	209.58	208.42	210.33	209.55	209.81	210.49	208.82	210.53	210.04	208.54	209.1	209.38	209.18	211.01	209.07	208.95	207.14	206.33	208.97	209.07	208.72	208.67	208.51	210.09	207.8
207.25	206.94	205.63	208.42	208.4	208.72	207.54	208.64	206.55	207.22	207.4	205.87	207.36	204.55	207.09	206.65	208.38	206.61	208.94	208.72	207.4	208.47	207.65	208.2	209.79	208.4	209.98	210.95	206.13	209.81	208.59	206.73	206.8	207	205.28	210.28	207.94	206.85	208.63	207.53	209.6	207.67	207.27	208.14	208.8	207.55	207.31	208.11	206.9	206.27
211.4	209.3	211.44	210.67	211.88	211.67	213.5	211.99	212.39	212.24	212.11	210.86	212.05	213.18	211.9	212.96	213.6	213.63	213.95	212.71	213.07	209.23	212.19	213.38	214.08	210.79	212.28	212.35	213.17	213.57	210.53	211.53	213.3	212.1	212.56	210.32	210.65	212.53	212.64	215.96	211.83	212.74	211.43	211.77	211.45	211.39	211.97	211.8	213.9	210.41
207.68	207.3	210.56	208.24	207.83	208.75	208.33	205.71	206.28	206.43	207.48	209.22	209.04	207.99	209.56	207.7	211.08	208.53	207.12	208.03	211.17	209.97	210.7	206.46	209.73	206.33	209.47	207.94	210.16	205.31	207.57	209.79	207.25	207.27	209.11	207.59	208.44	208.54	208.98	208.28	208.01	211.2	208.52	209.82	210.72	210.32	207.44	210.34	208.16	207.92
203.98	204.94	204.37	204.08	202.39	203.88	202.73	202.7	206.74	205.7	203.64	204.12	205	204	204.98	205.71	204.24	206.73	203.83	203.2	203.76	206.99	204.12	204.98	206.08	205.56	203.89	205.54	201.4	206.27	203.36	206.39	203.78	205.11	205.77	204.46	205.52	205.95	204.86	205.38	205.45	202.64	203.53	205.57	204.03	206.58	204.5	202.8	208.09	204.62
201.57	201.02	200.96	200.73	201.74	200.37	200.26	203.08	200.89	202.84	200.09	202.33	199.92	199.85	202.55	202.95	199.07	200.96	202.81	200.16	203.57	199.18	201.2	203.25	202.2	200.06	199.95	201.44	201.68	199.82	199.85	199.15	200.56	201.53	199.67	200.38	200.37	200.71	199.25	200.03	201.83	201.92	198.88	200.38	201.89	200.42	199.91	202.83	201.05	201.35
203.26	202.69	203.65	205.01	204.66	206.96	204.96	204.55	206.05	205.3	205.24	204.76	204.86	206.15	205.29	204.33	205.65	205.33	204.83	204.62	204.77	204.84	205.38	205.01	203.59	206.03	207.6	204.29	204.45	204.27	202.07	205.73	204.29	202.77	205.72	202.86	205.19	204.24	205.13	205.18	204.33	205.55	203.96	203.9	203.63	204.15	204.4	202.81	205.74	203.86
204.42	204.55	202.39	204.66	203.22	205.06	201.57	203.11	204.31	202.72	202.38	202.79	203.34	203.22	203.01	203.97	202.56	203.55	201.63	204.28	203.56	205.68	202.1	201.02	202.43	203.27	201.66	202.66	204.85	204.42	202.31	202.26	203.7	202.59	205.39	202.54	202.43	203.54	205.42	202.52	201.09	203.5	204.89	203.37	204.11	203.26	203.78	203.53	203.66	203.82
205.16	206.07	204.86	206.09	204.99	204.88	204.13	205.11	206.88	207.27	205.15	207.48	207.03	207.5	205.08	205.99	206.81	205.22	205.11	205.88	206.12	205.32	205.32	204.79	205.32	204.12	207.04	204.2	207.77	205.95	205.9	202.52	203.28	204.81	204.92	205.67	206.34	204.17	205.48	207.11	207.5	205.18	206.44	203.65	204.46	205.48	204.08	204.61	205.88	206.5
204.31	205.14	205.84	203.35	204.35	204.34	202.85	204.92	203.62	204.05	203.2	202.65	204.48	202.94	203.84	204.56	205.61	204.61	203.27	205.62	205.68	202.45	205.09	206.36	203.57	204.02	205.67	205.37	204.62	206.64	204.63	203.25	205.08	203.62	204.04	204.61	206.03	205.04	202.85	205.05	206.77	203.9	205.9	205.24	204.02	204.4	206.31	206.1	206.98	203.59
211.64	212.32	210.52	210.13	212.28	213.04	213.42	212.62	209.62	212.24	211.07	210.14	212.19	209.41	212.31	211.28	212.91	212.77	213.28	210.16	211.48	212.17	212.64	211.11	211.34	210.17	211.31	210.19	210.92	210.41	211.19	212.72	211.79	212.77	212.91	212.65	212.84	212.1	213.98	211.32	211.29	212.2	211.54	210.44	211.57	211.23	210.5	211.81	211.23	210.5
204.07	203.67	202.35	203.53	203.5	203.04	203.01	203.16	201.43	203.69	203.2	204.33	202.95	205.77	202.01	204.5	203.82	203.79	205.11	204.2	201.51	204.88	205.65	203.88	202.6	204.63	203.66	204.03	203.35	202.92	205.86	204.12	202.2	203.29	204.22	205.81	202.41	202.53	203.41	202.56	202.44	203.88	204.8	203.23	204.31	201.82	202.46	203.75	203.9	206.16
202.34	202.4	202.24	204.95	203.12	202.5	203.86	203.98	201.3	200.71	200.95	201.61	201.44	202.38	200.79	202.1	201.48	202.96	205.4	202.59	204.09	201.17	202.14	203.23	202.15	201.35	203.07	201.96	203.13	199.77	204.21	204.11	203.07	202.85	201.54	205.06	202.06	199.96	202.87	202.94	202.45	202.21	203.08	202.39	203.69	201.37	201.96	203.1	203.15	202.17
210.2	207.58	209.93	209.09	209.13	209.42	207.29	208.67	209.05	209.4	210.63	208.86	206.36	208.76	209.79	208.37	209.75	208.98	205.83	209.89	209.83	207.09	209.33	207.96	209.64	208.36	208.14	209.88	209.36	208.66	207.23	207.55	209.58	209	205.86	211.1	209.74	209.01	208.73	209.93	208.22	209.58	208.09	209.13	206.92	207.47	207.58	209.91	209.44	209.74
206.24	204.78	202.77	203.76	203.33	202.57	201.7	204.44	204.26	203.24	204.6	203.95	205.01	201.61	205.18	204.59	203.42	205.65	202.91	204.21	203.77	203.68	201.34	203.58	203.99	203.95	203.44	202.25	203.56	203.91	204.6	203.97	203.28	201.79	204.93	203.1	203.49	201.91	201.55	205.83	202.53	204.22	202.58	201.76	205.45	202.94	205.82	202	203.44	204.33
217.26	217.64	217.47	217.16	216.2	217.07	217.66	215.42	217.02	217.46	215.81	218.13	216.61	217.11	215.76	216.87	215.93	217.54	216.13	215.59	219.26	216.75	219.02	216.59	214.02	216.68	215.07	218.02	217.26	216.44	218.62	216.81	216.1	218.43	217.76	215.6	216.93	214.82	215.97	216.94	216.12	216.93	217.72	217.87	217.6	218.49	218.45	214.12	218.36	216.55
214.74	213.96	213.14	213.23	211.53	211.6	212.83	214.52	213.81	214.63	212.93	214.19	213.9	214.8	211.92	213.78	213.78	213.61	216.22	212.17	212.95	216.13	215.37	214.43	213.07	214.68	214.34	212.34	211.34	214.42	212.11	215.91	213.35	213.96	213.5	214.08	214.25	213.3	215.2	213.03	214.39	212.57	212.97	213.94	215.91	214.5	214.45	213.73	213.29	213.15
217.58	217.99	216.75	214.74	217.67	217.63	218.25	216.19	217.47	217.54	217.61	216.84	216.07	215.99	218.16	214.96	217.79	218.49	218.38	218.51	215.76	218.25	214.7	217.51	216.94	218.46	215.97	217.41	218.03	215.26	218.19	216.05	217.97	217.83	217.02	218.05	218.47	217.15	218.57	219.1	216.35	217.57	215.05	215.23	216.88	217.42	216.43	215.49	215.55	217.22
202.81	203.4	202.15	203.56	201.64	204.81	201.48	203.34	203.31	204.72	202.78	200.52	204.6	203.17	202.54	202.78	204.07	201.67	204.72	204.52	201.76	204.15	202.38	203.55	202.52	201.73	200.98	201.81	204.1	203.57	202.55	203.67	203.48	202.88	202.73	202.37	203.92	203.71	201.65	202.24	205.16	202.64	201.11	201.75	203.52	203.33	203.19	203.11	203.45	200.86
195.26	192.31	194.7	194.31	193.26	196.71	193.41	192.71	195.67	194.51	195.68	195.7	195.46	194.48	195.5	194.7	194.51	195.1	191	194.77	196.06	194.24	193.61	194.6	196.02	193.22	193.43	196.11	194.68	193.81	192.04	195.85	192.81	193.05	194.35	191.63	195.82	193.2	193.28	194.02	193.96	194.94	192.65	194.22	192.93	193.01	195.36	192.87	193.36	194.29
202.31	204.08	203.19	202.98	204.85	203.4	203.5	203.39	202.97	205.39	203.94	202.97	204.15	203.02	201.94	202.28	202.96	204.83	204.99	202.22	204.74	203.05	202.4	203.57	204.15	203.88	204.43	202.16	204.25	203.97	203.75	204.43	203.31	204.01	201.37	204.22	205.18	204.19	202.93	202.28	203.95	202.67	201.01	203.78	203.3	203.34	202.62	203.1	205.17	205.46
208.3	211.2	209.96	210.08	210.08	207.4	211.09	208.89	211.12	211.02	209.05	210.53	209.1	210.68	210.67	209.16	208.94	209.02	210.11	207.58	210.95	209.24	208.74	209.23	209.6	209.12	209.73	209.92	209.94	210.7	209.2	212.88	209.79	207.8	209.33	210.74	209.39	211.04	209.79	212.29	206.9	209.01	208.98	209.49	210.37	209.3	209.2	209.47	206	209.39
219.36	218.62	217.12	216.79	216.99	216.04	219.25	216.74	216.74	218.38	219.19	215.99	215.7	216.76	216.01	219.57	218.8	216.55	216.55	217.8	218.24	216.24	219.1	217.52	218.22	215	215.65	219.23	216.78	218.91	217.28	217.71	216.73	219.56	217.33	218.95	218.37	218.52	219.96	216.84	216.48	216.73	217.41	220.86	217.88	218.97	216.74	216.63	218.11	218.38
206.93	206.27	206.99	207.2	207.92	208.48	205.47	207.47	204.03	206.18	206.7	204.25	206.59	204.67	206.04	207.08	205.65	206.37	206.19	207.9	206.04	204.54	205.46	207.67	206.03	205.81	204	208.96	205.87	207.35	204.18	206.51	206.52	205.57	205.79	207.22	206.79	204.54	205.28	206.49	205.6	205.51	203.47	205.19	204.75	206.31	207.53	206.39	206.94	206.91
201.88	203.98	202.97	203.99	204.36	204.02	202.61	202.72	201.03	201.63	203.7	203.76	202.69	203.47	204.3	202.92	204.39	201.92	203.56	203.78	201.09	202.99	202.43	202.18	204.77	204.12	204.28	201.58	203.58	203.2	202.5	203.49	206.47	203.2	203.36	203.36	204.65	202.73	203.22	202.22	204.28	204.28	203.62	202.39	204.64	204.85	203.81	199.68	204.52	203.4
194.24	192.1	193.88	197.85	192.35	194.94	194.03	194.38	192.7	192.97	193.02	193.97	194.96	192.69	196.83	192.34	195.44	196.43	197.31	196.13	194.91	193.28	191.9	191.72	195.06	195.14	192.47	195.49	193.86	194.75	193.82	195.39	192.24	193.12	194.71	190.99	193.13	194.59	192.93	193.63	193.09	194.55	192.89	195.29	194.47	196.81	190.97	193.52	194.48	195.23
203.7	205.01	203.9	204.06	201.86	205.42	204.4	203.46	204.51	202.7	203.82	203.91	205.24	203.17	204.44	203.96	203.07	205.05	203.47	203.81	205.23	204.28	205.78	202.7	205.17	203.48	203.3	204.29	205.96	202.03	206.17	204.02	202.81	206.32	203.15	201.81	203.69	205.7	206.58	204.74	203.46	204.81	204.17	202.05	203.6	205.31	204.51	201.65	202.8	202.95
207.91	210.62	207.57	206.76	207.99	209.32	210.12	208.78	208.07	207.76	207.37	208.1	208.45	208.49	211.16	208.97	209.81	207.92	208.26	211.03	207.02	209.51	208.13	209.66	208.56	210.19	206.32	209.12	207.99	208.19	209.42	207.53	208.08	208.52	210.41	211.04	210.71	210.38	208.22	208.96	209.68	208.25	209.71	208.23	208.79	209.42	209.63	211.5	210.69	207.63
200.89	199.84	201.29	202.52	201.57	200.87	199.63	200.53	200.82	201.02	201.59	201.69	201.65	203.54	200.82	201.21	202.68	199.68	201.81	199.75	202.46	202.5	199.43	200.78	199.19	201.59	201.41	202.85	200.01	200.85	200.15	203.03	201.96	201.45	202.3	201.06	201.28	198.96	201.9	202.08	198.35	202.42	204.34	200.48	198.44	200.09	200.36	201.78	202.03	200.34
214.31	211.86	211.84	213.05	213.04	213.09	211.84	211.49	214.99	214.83	213.6	212.61	214.29	214.33	212.48	213.47	215.65	211.79	212.5	213.06	212.05	212.38	211.25	214.06	212.45	212.9	211.57	211.71	213.57	214.62	211.62	212.8	210.95	214.45	213.43	214.7	213.45	211.49	213.09	212.7	213.96	210.75	214.11	213.28	212.81	212.59	214.08	214.43	211.05	213.33
202.34	199.64	200.56	197.49	201.16	200.56	201.16	199.82	199.48	199.04	199.93	199.98	199.44	200.31	198.56	201.09	201.08	202.05	200.63	201.69	196.78	197.66	198.82	202	199.35	202.39	200.52	198.55	198.83	202.61	199	202.2	198.94	200.78	201.14	201.12	202.04	201.32	201.65	197.9	201.33	199.98	198.72	199.73	198.47	201.61	199.58	197.9	200.01	200.45
208.65	206.2	206.23	208.09	207.81	205.83	209.01	207.25	209.2	209.16	206.48	205.71	208.94	206.89	206.87	208.52	208.3	210.66	207.99	207.73	210.78	205.89	207.6	208.37	209.44	209.54	207.74	208.29	208.95	207.79	208.96	206.44	208.41	208.95	208.15	207.86	208.8	207.45	206.46	204.99	208.77	206.88	209.04	208.87	211.34	207.51	208.06	208.64	206.03	208.66
210.59	209.78	207.81	208.03	207.49	209.89	208.88	210.38	207.74	208.89	208.93	208.7	209.67	209.51	207.88	209	208.31	208.78	209.45	208.62	208.18	206.87	208.7	208.08	210.52	208.08	209.01	207.54	209.63	208.04	208.77	207.54	208.28	208.09	208.18	209.59	208.52	208.71	206.93	206.32	208.37	205.11	206.94	211.23	209.94	208.8	208.53	206.52	209.86	206.78
203.56	205.06	204.24	205.47	206.04	203.26	202.29	203.32	203.68	207.36	205.77	203.44	203.23	204.26	203.71	204.18	201.75	202.97	205.13	203.46	205.18	204.54	204.52	203.54	204.16	203.64	204.81	204.06	203.6	205.19	203.83	202.57	202.79	202.77	204.67	203.56	201.7	204.89	204.98	204.77	201.55	201.9	204	202.58	203.87	202.55	201.78	204.55	203.9	205.15
200.13	198.53	197.55	200.39	197.57	196.41	198.84	198.65	200.35	198.05	199.51	198.28	197.94	199.15	197.27	197.73	198.69	199.33	196.98	198.71	199.86	196.68	199.61	199.27	198.96	200.95	198.39	201.06	199.32	200.29	199.14	197.9	197.42	199.27	198.74	198.35	200.58	196.84	198.35	198.25	198.92	196.17	198.68	198.01	200.79	199.27	199.21	197.75	197.06	197.58
206.05	207.17	208.02	207.33	206.51	207.52	206.22	207	207.03	206.65	207.63	204.46	206.64	206.49	205.92	207.15	204.6	204.05	205.65	208.98	205.37	208.56	207.5	209.06	205.55	207.51	206.88	206.42	207.17	206.51	203.79	207.89	205.4	205.35	207.74	207.11	204.89	205.85	204.56	207.36	206.43	206.85	209.47	208.15	205.7	205.12	207.25	205.38	205.9	205.94
208.66	206.34	208.21	208.53	207.76	210.78	208.92	208.56	208.04	206.07	206.56	209.49	208.74	209.25	208.91	207.04	207.34	208.18	209.74	206.1	209.47	207.27	206.56	206.75	208.51	209.67	209.65	208.28	206.68	207.47	209.98	211.89	207.48	207.41	209.46	209.34	207.62	206.45	208.1	208.5	206.4	207.65	211	211.34	206.57	210.6	208.63	209.7	210.9	210.93
208.2	208.11	210.9	209.66	209	206.95	211.06	208.34	207.05	207.8	208.87	207.99	209.49	210.37	208.03	208.33	208.4	208.42	208.48	207.86	209.25	208.39	208.52	208.1	208.36	207.14	208.27	206.36	210.07	208.12	210.12	210.42	210.86	209.42	208.94	209.72	208.78	209.11	209.81	210.27	209.48	208.62	207.26	208.6	208.73	209.8	210.67	211.8	210.57	207.32
202.93	206.29	202.18	203.2	203.16	200.83	200.25	200.54	201.69	200.61	202.97	202.12	202.83	202.35	203.36	202.35	203.43	203.69	202.9	202.13	202.22	202.24	203.23	204.1	203.63	204.72	202.22	204.41	203.67	202.17	203.83	202.95	200.63	204.75	201.33	200.92	199.3	204.87	201.26	200.53	202.88	204.09	203.38	201.99	202.08	199.79	201	203.06	201.77	202.98
211.55	212.76	209.81	214.07	211.14	210.3	211.08	214.4	211.55	212.43	211.92	211.48	212.71	211.84	213.19	212.85	211.82	212.28	211.77	211.78	210.37	211.64	209.65	211.79	213.44	212.37	213.17	212.03	211.62	211.72	211.3	210.87	211.04	213.49	213.53	214.53	211.31	212.03	211.3	211.69	212.97	211.06	210.74	211.71	214.31	212.16	211.79	211.68	212.74	212.21
208.59	209.39	208.07	209.54	208.05	211.6	210.34	209.18	208.64	210.81	209.55	212.7	210.77	209.82	208.12	210.88	209.69	207.25	209.09	208.57	210.7	208.01	209.98	210.86	210.17	209.25	210.51	209.27	210.51	211.55	209.78	207.75	208.24	211.19	209.1	209.07	209.82	209.23	208.73	209.18	207.53	208.29	210.84	208.41	209.07	208.48	208.46	209.94	209.45	209.01
208.79	209.97	211.96	206.09	207.66	209.63	209.27	206.76	208.58	210.52	209.97	209.47	209.14	208.57	208.96	210.2	207.33	208.77	209.36	207.69	207.97	207.28	209.15	208.28	208.33	208.02	209.67	208.96	207.99	209.59	209.71	207.72	208.06	209.22	208.73	210.6	209.61	205.6	209.16	207.39	209.25	208.46	208.89	208.32	210.34	208.44	207.88	208.13	207.71	209.07
205.57	202.9	204.49	204.4	204.43	205.97	204.06	203.23	202.8	205.11	206.02	204.59	202.79	202.46	204.26	201.92	204.76	204.22	201.63	203.88	204.03	203.58	203.34	202.35	202.86	202.95	203.1	204.7	204.36	202.81	199.91	203.11	203.25	202.45	201.89	202.83	202.99	205.37	202.99	204.59	203.09	201.1	203.25	205.13	199.91	202.3	204.75	202.24	202.99	206.34
208.61	209.04	207.64	208.75	209.57	211.09	208.06	207.68	206.64	207.54	205.99	208.22	208.43	210.06	205.36	209.17	211.59	206.94	207.02	209.8	206.99	209.71	207.79	208.24	208.8	209.81	208.06	208.87	207.18	209.84	205.89	207.9	208.92	209.69	207.14	207.06	208.33	209.69	209.52	209.24	208.46	209.85	209.3	209.22	209.32	207.51	209.48	209.49	207.29	210.56
200.84	197.48	200.56	199.2	199.5	199.6	197.96	197.18	199.38	199.01	200.94	201.53	200.89	199.22	199.82	197.05	198.93	199.11	198.14	200.78	200.93	199.97	200.39	199.54	199.57	199.23	198.5	200.59	198.28	199.35	200.82	197.92	200.17	198.55	199.77	198.79	200.19	199.25	198.56	200.77	200.22	200.35	200.19	199.61	200.7	199.02	200.65	201.02	200.9	198.54
210.26	213.34	212.87	211.74	212.79	211.97	210.99	210.74	211.95	213.39	212.46	212.07	211.3	210.88	211.28	212.92	212.18	212.49	210.98	211.45	211.91	209.74	212.86	211.87	212.71	210.16	212.38	213.67	211.45	212.97	211.04	214.64	212.92	213.37	212.05	212.42	209.73	209.98	210.87	211.98	212.46	211.81	210	211.73	211.14	211.56	211.2	210.13	211.94	210.66
216.06	216.37	218.3	218.89	217.39	215.48	218.08	218.71	219.02	216.91	217.37	215.94	219.18	217.36	217.56	217.63	217.93	214.86	216.02	219.32	217.89	218.56	216.18	218.73	217.3	216.91	217.33	218.2	219.44	216.44	217.5	216.04	215.92	215.78	215.81	218.08	216.28	215.4	218.32	218.88	216.19	215.9	218.61	218.12	217.01	216.32	218.32	218.04	217.4	217.66
200.11	205.31	200.99	201.3	201.32	202.9	203.93	202.02	204	204.32	202.12	203.37	204.28	203.83	202.62	204.65	201.56	202.29	202.75	202.44	202.52	201.38	201.65	203.43	205.47	203.42	203.32	203.77	202.82	202.34	201.61	202.54	204.14	201.76	202.59	202.91	200.75	201.72	201.45	203.78	200.61	202.28	201.91	200.41	205.16	203.23	202.01	204.59	204.67	201.6
204.65	202.65	203.71	201.95	201.5	200.57	203.26	201.72	204.7	202.24	204.33	202.57	204	202.69	201.66	203.65	203.76	204.04	199.06	203.77	203.38	200.06	201.67	203.8	203.93	202.48	201.86	201.16	201.46	203.58	200.68	204.39	201.05	203.8	199.82	200.93	201.16	203.16	199.63	202.71	200.9	202.32	201.72	201.35	202.35	202.06	202.22	201.38	202.34	203.51
212.45	211.65	210.26	211.83	210.78	211.88	212.46	212.23	210.98	211.76	213.24	211.08	212.4	213.79	210.64	213.42	210.2	213.34	212.36	211.86	212.93	215.86	212.52	210.6	211.36	212.52	210.81	212.04	212.63	213.05	213.3	210.14	213.04	211.03	210.43	212	212.08	214.12	212.67	212.39	211.31	212.12	211.46	214.3	211.98	213.43	211.48	211.76	213.04	210.53
207.56	208.77	206.06	207.56	206.28	205.7	207.36	206	208.48	206.22	207.36	206.65	210.27	206.77	210.17	207.6	207.51	207.36	206.75	207.7	206.88	207.41	208.11	207.82	208.26	208.99	208.19	204.58	207.84	206.85	205.55	208.57	209.03	208.87	208.17	207.83	208.92	206.35	209.88	207.96	206.28	207.42	205.92	206.96	210.32	208.28	209.37	208.24	207.95	210.13
196.68	197.34	197.34	196.99	196.83	197.93	197.76	196.75	197.6	199.61	199.05	198.82	198.83	198.38	196.96	197.31	198.2	197.42	198.7	199.88	199.04	196.94	198.14	196.78	197.62	196.85	197.55	197.41	197.15	198.26	198.35	196.39	197.89	198.07	198.78	198.05	198.48	196.95	196.61	198.62	199.84	199.56	199.07	198.39	198.06	198.76	197.23	197.42	199.92	198.47
203.59	205.53	203.45	204.83	204.29	204.83	204.53	204.33	203.63	204.9	203.53	203.7	202.87	206.53	204.12	206.41	206.25	206.65	205.73	203.8	206.02	203.56	204.62	204.72	204.49	206.02	204.88	203.52	205.44	206.24	204.4	208.61	204.97	204	204.85	203.79	203.17	205.09	203.88	205.45	203.6	202.63	203.15	204.12	205.86	204.67	207.29	205.06	202.96	204.25
201.99	200.98	205.45	203.03	203.49	202.19	203.17	202.92	200.4	202.03	203.02	202.94	200.65	200.31	202.48	201.55	202.3	205.27	203.85	202.31	201.28	201.25	202.83	201.12	203.12	204.75	202.7	203.01	201.75	203.39	204.46	202.95	201.78	202.16	202.58	202.31	203.4	202.65	202.42	204.07	205.57	202.16	201.18	204.49	201.43	204.27	200.73	202.15	199.42	201.97
207.64	205.84	206.53	204.09	205.61	203.54	205.26	205.85	206.62	203.72	205.31	207.56	203.74	204.54	205.5	203	202.07	203.64	204.06	205.41	206.96	206.23	204.17	204.33	204.33	206	206.32	203.17	204.41	203.17	202.57	205.26	203.89	206.71	206.51	205.61	204.03	204.32	206.55	205.44	204.98	204.32	205.7	204.01	202.66	203.97	206.17	204.34	204.72	205.04
207.12	206.85	204.54	207.26	208.9	209.24	208.03	209.68	205.7	207.72	208.91	209.19	207.81	209.33	207.85	209.58	206.41	208.07	207.16	207.49	208.04	208.85	206.53	206.79	205.24	208.38	205.48	207.19	206.12	208.92	204.68	206.89	206.71	205.86	209.45	206.18	207.24	208.35	205.53	207.29	205.72	206.99	207.37	209.23	207.88	207.73	208.13	207.96	208.34	207.27
205.33	205.2	207.19	205.95	205.67	207.9	209.43	206.42	205.77	205.37	207.18	208.5	207.08	205.98	207.86	204.4	205.57	204.3	203.82	207.24	206.85	205.51	206.89	208.21	205.5	205.25	206.62	206.49	205.7	205.69	206.92	206.73	209.67	206.29	206.92	206.34	209.67	205.76	207.2	206.96	207.1	205.97	207.06	205.26	207.38	205.45	205.53	206.66	206.98	205.54
207.88	208.41	207.32	207.82	208.02	207.1	208.52	205.98	208.07	208.57	207.03	208.37	207.76	207.92	207.68	206.81	206.88	206.01	206.96	206.54	205.16	204.3	207.36	209.36	209.36	208.87	208.85	207.27	206.34	206.73	206.06	208	210.05	209.12	205.22	208.26	207.16	205.48	206.73	207.47	207.51	206.46	208.98	209.24	205.42	209.09	208.82	207.67	208.36	207.67
210.71	211.02	208.92	211.28	211.78	209.22	211.6	211.56	211.64	211.36	211.31	212.56	209.17	212.2	212.98	211.86	210.18	210.69	212.65	212.33	212.44	210.58	210.22	214.17	212.73	211.55	211.58	211.93	208.96	212.38	211.37	209.78	215.97	212.95	212.35	213.28	213.45	212.81	210.89	212.99	210.06	212	210.97	211.27	211.13	213.17	212.96	213.16	211.59	213.64
208.93	209.03	208.5	208.52	207.64	209.6	209.34	208.61	206.68	208.67	208.67	210.41	208.89	207.67	208.26	208.88	207.91	208.37	207.47	208.18	207.31	207.19	206.65	209.4	209.66	208.45	208.75	208.22	207.66	210.09	210.67	208.52	207.82	209.82	210.45	207.79	208.8	210.07	209.07	209.32	208.46	207.11	209.23	207.99	210.03	206.69	206.33	207.98	208.88	208.21
204.02	203.89	202.06	203.6	201.88	202.31	201.28	201.96	202.08	201.83	201.4	199.67	202.32	201.12	204.69	201.95	202.04	202.61	202.45	203.14	203.78	204	202.56	204.49	202.89	202.09	202.41	203.22	204.39	203.79	199.29	203.12	201.68	204.52	203.38	204.11	203.03	203.43	201.64	202.85	202.18	201.98	200.36	199.45	204.63	201.6	205.28	202.75	201.31	204.07
217.33	217.13	220.28	218.05	218.87	217.32	218.99	220.08	215.76	218.52	219.72	221.66	217.48	216.89	218.46	217.28	218.58	217.57	216.9	215.44	218.54	217.19	216.81	218.72	217.38	218.82	219.25	218.01	217.36	218.86	218.77	217.43	217.49	218.98	218.36	219.2	216.49	219.76	218.32	218.31	217.25	215.48	216.25	220.3	218.35	216.63	218.11	218.39	216.99	219.81
207.64	208.79	205.93	207.91	208.13	208.63	209.57	209.36	210.21	209.77	207.06	206.72	208.3	207.78	206.26	208.64	208.58	206.07	208.73	206.66	209.02	209.43	208.03	207.16	206.66	207.18	211	208.57	209.39	210.72	210.07	208.17	209.39	208.91	207.61	206.31	209.92	210.6	208.73	207.94	208.55	208.58	206.47	210.07	207.89	207.48	208.16	210.69	212.09	208.4
207.84	208.78	210.59	207.93	209.07	210.64	208.48	206.62	208.99	209.95	209.45	207.76	207.51	209.29	207.97	209.16	209.63	207.82	208.14	208.53	209.61	209.57	207.53	209.05	208.57	209.71	207.41	209.69	207.08	207.79	211.18	210.62	209.08	208.49	207.02	209.01	206.9	210.07	208.81	210.76	209.77	209.53	208.34	206.68	208.54	208.16	208.25	208.11	207.64	210.21
203.07	202.64	203.57	202.98	202.74	205.46	201.41	205.1	202.26	202.28	203.51	201.27	203.47	205.36	202.84	201.27	202.53	200.79	203.15	202.62	203.91	201.85	203.69	204.38	201.85	204.13	201.48	201.19	202.45	202.75	201.75	203.22	202.68	201.33	203.06	203.68	204.75	202.95	200.08	204.96	203.45	203.31	202.63	202.43	202.34	203.43	202.57	202.69	202.6	200.17
208.39	209.17	206.4	209.23	208.83	207.9	207.08	207.9	205.55	207.34	208.35	208.21	208.75	211.76	207.37	209.3	209.4	207.89	208.65	209.15	208.96	207.65	208.55	208.78	207.17	209.38	208.23	209.18	208.4	209.76	209.19	206.86	207.33	208.78	210.68	209.74	208.76	209.24	208.44	208.34	207.94	208.44	208.54	210.44	210.4	210.58	209.1	210.1	208.77	209.48
200.59	200.91	200.08	199.37	198.87	198.62	199.73	199.18	201.98	200.23	201.06	199.58	202.29	199.6	201.12	202.33	197.74	200.54	200.71	199.94	200.53	197.98	202.07	200.15	201.13	197.94	200.97	198.85	199.92	200.62	199.66	199.95	199.77	200.39	202.93	200.07	199.65	200.19	200.96	200.73	200.92	200.87	199.09	199.56	201.93	199.14	201.98	199.6	199.68	201.86
207.88	208.95	208.15	208.86	207.47	209.08	208.55	209.33	208.08	207.92	207.16	206.05	207.18	208.41	208.19	209.19	207.3	209.05	207.79	208.58	205.54	208.66	207.65	208.03	207.71	207.2	207.54	206.43	208.37	208.18	208.01	207.33	207.72	208.49	206.96	208.98	206.88	205.64	207.91	208.12	205.45	208.69	207.32	207.82	207.46	207.39	207.54	208.7	208.13	210.49
218.83	218.41	217.42	218.21	220.18	218.11	216.47	216.92	218.41	214.91	215.3	216.43	217.45	216.72	217.54	218.78	217.24	216.84	218.15	217.22	217.25	215.81	215.47	216.43	216.88	216.87	218.36	216.6	216.06	219.45	219.2	217.12	218.9	218.78	217.14	216.93	216.07	216.85	217.69	215.71	216.03	218.57	216.05	217.73	217.46	216.11	216.46	215.78	216.73	215.88
201.53	202.18	201.93	201.53	202.66	202.66	202.05	203.17	203.93	206.92	201.58	203.43	201.97	203.83	204.1	203.45	203.03	203.66	204.99	201.91	204.13	203.34	204.56	203.43	204.38	201.64	202.93	206.9	201.58	203.35	205.06	204.3	205.15	202.44	203.79	203.98	206.1	202.65	204.85	203.27	204.51	205.71	206	205.3	203.52	201.39	203.97	204.3	202.52	202.08
219.29	217.71	219.85	218.61	217.2	216.1	218.71	218.61	217.49	216.64	217.17	216.51	217.54	217.28	218.12	219.97	217.52	215.56	217.63	216.53	220	217.05	217.1	217.29	219.11	218.22	217.53	217.8	219.3	217.95	217.52	217.57	219.09	216.74	214.85	218.02	219.84	216.82	219.66	217.71	217.69	215.8	217.6	217.17	217.77	216.8	218.91	218.47	216.85	217.59
202.91	202.34	202.28	202.56	203.84	202.68	202.58	202.96	202.46	202.91	201.85	203.4	201.93	202.86	202.26	203.91	199.74	204.17	202.91	205.45	201.92	201.66	202.02	198.93	202.27	205.26	202.53	203.49	202.18	200.34	205.31	201.39	203.43	200.9	204	202.67	202.66	204.84	202.07	203.55	202.56	204.46	200.69	199.75	201.64	203.44	201.15	203.04	200.65	201.19
203.52	204.59	202.92	202.69	203.4	205.26	204.13	203.3	201.86	202.69	202.83	203.4	204.34	203.13	203.85	200.66	201.76	204.7	202.35	201.66	203.31	201.06	202.91	203.07	206.77	201.31	203.31	202.06	203.38	202.06	201.56	203.88	202.51	202.6	204.3	201.71	202.74	201.15	202.04	201.77	203.86	202.56	203.16	202.95	203.94	202.08	203.15	204.68	205.5	203.82
208.18	209.35	209.86	206.77	208.78	207.86	210.15	209.76	209.93	208.98	208.98	209.81	210.34	208.64	210.26	207.61	209.88	206.71	205.74	207.43	207.96	208.58	206.72	209.63	209.62	208.74	206.19	208.54	208.18	207.09	208.46	209.1	207.48	207.8	210.1	206.56	206.79	207.86	206.7	208.22	210.79	209.81	208.92	207.41	209.42	207.5	209.42	206.37	209.43	207.77
204.63	205.29	204.44	204.4	207.06	205.81	203.98	206.69	206.16	205.67	205.57	206.97	204.75	205.51	206.36	206.07	204.54	205.33	206.36	206.76	206.28	204.19	204.95	205.63	207.56	206.44	203.75	204.38	206.61	205.54	204.93	205.95	206.07	206.23	206.6	203.9	204.11	207.25	205.83	205.21	204.43	204.33	205.8	206.96	205.27	205.74	206.89	205.08	203.83	205.03
205.79	205.01	205.3	206.37	207.04	204.13	206.99	206.13	205.47	205.81	206.43	205.2	205.09	207.99	207	208.66	205.05	206.76	204.75	205.55	208.77	205.27	207.8	206.06	204.45	205.52	207.14	206.07	204.2	205.75	205.86	208.98	207.77	207.89	206.51	204.28	207.06	207.77	206.19	207.1	205.61	206.95	205.99	206.19	206.05	207.32	206.76	208.06	206.5	205.16
208.46	207.7	206.58	208.33	207.08	208.95	207.23	208.13	206.49	206.27	207.07	208.12	207.88	207.73	206.45	208.57	207.37	207.54	208.71	207.28	209.18	207.56	210.5	205.48	210.14	208.13	207.84	206	207.22	207.55	209.56	207.07	209.53	208.89	209.3	206.11	207.95	205.85	208.43	207.12	208.76	208.94	205.7	208.23	209.58	207.24	206	207.91	209.76	209.11
209.03	210.11	207.17	206.85	209.06	210.25	209.48	209.96	207.99	208.02	209.15	206.73	209.32	211.1	211.05	207.69	207.72	209.01	207.88	207.94	207.91	209.73	209.84	207.35	207.49	209.18	208.8	210.93	207.12	206.94	209.25	206.55	207.89	208.02	208.54	209.97	207.48	209.89	210.25	207.29	208.44	208.44	210.67	208.42	206.81	206.88	206.37	208.48	207.1	210.2
206.65	209.55	209.4	209.15	210.69	208.13	207.96	210.62	206.97	207.17	209.14	210.52	208.52	208.73	208.52	210.76	209.21	207.64	208.17	208.5	210.39	208.66	207.69	209.25	207.15	209.48	208.36	208.6	208.17	208.87	208.21	207.05	209.94	207.8	204.29	209.05	209.21	208.55	205.86	208.64	207	208.79	206.74	208.22	207.6	207.49	207.54	208.02	209.76	209.59
202.74	205.81	205.5	205.42	205.35	205.87	205.7	203.13	205.79	203.73	204.66	204.73	203.36	204.63	204.9	204.58	203.73	205	203.89	204.63	205.57	203.4	206.15	205.91	203.61	203.93	206.12	204.42	205.4	206.67	205.07	203.27	204.56	205.42	203.48	200.21	204.44	206.22	204.3	206.65	202.57	206.32	205.15	203.25	204.17	204.79	204.38	204.21	204.99	202.83
203.88	205.24	204.59	202.25	202.98	202.61	201.69	205.45	200.84	201.37	200.51	202.75	204.55	201.91	204.33	201.43	203.95	201.87	202.25	204.41	202.2	202.65	203.02	204.2	205.65	201.54	203	202.77	203.84	203.58	203.47	206.15	204.19	203.24	202.78	201.46	203.94	202.78	203.53	204.16	203.09	204.6	204.02	203.66	202.67	203.27	202.5	204.49	204.27	201.26
216.01	217.25	217.28	217.59	218.67	216.7	217.62	217.55	214.85	219.15	218.22	219.47	215.61	217.73	217.4	218.74	216.83	218.27	217.21	220.21	215.26	218.65	216.03	216.53	219.58	216.8	218.81	218.2	218.77	217.27	217.93	218.53	216.28	216.06	221.11	216.36	217.83	219.27	217.5	218.83	218.78	219.48	217.94	218.82	218.17	217.02	218.66	219.32	217.57	217.6
200.15	198.66	199.57	199.09	199.66	198.33	198.83	200.42	199.81	198.62	201.06	198.84	199.3	197.17	198.7	199.09	199.95	197.87	198.84	199.37	199.26	200.13	200.72	200.09	199.37	200.13	198.85	198.2	199.28	199.63	199.99	198.94	199.14	200.21	197.26	199.9	199.11	198.91	199.96	199.16	198.45	197.1	199.29	199.2	200.58	199.22	199.57	202.14	197.61	198.51
200.85	201.21	200.61	199.63	203.23	201.39	200.58	201.65	202	201.45	200.59	198.94	198.1	201.55	203.13	201.4	200.2	200.76	199.9	202.05	200.31	198.12	200.66	201.37	202.19	198.32	200.25	200.55	200.81	200.44	200.27	201.88	201.41	201.74	199.61	199.86	201.41	198.95	202.28	198.89	201.76	201.4	198.76	199.96	199.36	200.94	199.02	201.76	199.45	198.02
205.97	207.17	206.3	208.91	207.88	204.68	206.78	206.03	203.86	205.3	206.75	204.17	205.9	204.5	207.04	205.45	207.41	208.61	204.72	205.69	206.94	207.52	205.85	208.02	204.5	207	206.54	207.29	204.24	209.35	205.56	207.55	206.91	206.35	208.48	207.4	206.05	208.27	207.52	207.24	205.38	204.47	204.96	205.95	207.22	204.07	205.58	204.13	205.06	206.54
201.19	198.46	201.97	199.99	200.77	199.21	200.2	201.11	199.92	199.01	200.59	199.03	199.95	201.85	199.34	198.03	201.12	200.57	200.78	200.66	200.03	201.05	201.93	198.11	200.59	200.18	199.48	200	199.82	198.89	198.47	197.45	200.74	201.29	201.67	198.51	200.54	201.14	198.18	200.43	199.48	198.83	202	201.27	200.55	200.31	200.94	201.11	199.1	201.27
208.14	207.39	208.83	209.43	209	211.67	210.02	208.43	209.14	210.52	208.99	207.03	208.8	206.91	208.44	205.28	207.76	209.51	207.48	206.48	208.25	211.17	209.98	210.52	208.25	209.69	207.53	208.06	210.5	207.69	209.2	207.7	208.38	210.44	207.36	211.06	209.71	207.13	208.93	208.86	209.06	209.92	210.27	210.78	207.25	210.93	209.2	206.55	208.73	208.29
208.03	206.95	209.57	208.56	209.34	205.23	209.77	209.7	206.37	208.58	209.1	207.83	210.02	208.33	208.88	208.76	208.84	207.49	208.41	207.72	207.07	207.45	206.4	206.14	207.17	209.6	208.05	209.02	208.76	208.6	210.77	207.89	207.33	204.91	206.95	207.18	210.6	208.86	206.47	204.9	209.44	204.25	209.4	206.78	205.23	208.63	206.77	208.04	206.14	209.59
212.46	212.08	214.25	213.25	213.16	213.39	213.78	212.53	213.17	212.53	212.82	214.1	214.08	211.05	213.17	212.88	213.82	213.45	211.96	212.3	212.35	212.12	213.43	212.57	214.42	212.07	212.99	214.52	210.93	214.25	212.08	213.22	213.04	215.01	211.89	212.99	215.99	212.17	213.28	212.36	213.74	212.17	215.77	211.38	212.65	213.14	213.66	213.99	213.91	211.96
198.48	196.93	196.01	201.3	198.15	197.59	198.22	196.16	198.85	199.69	197.69	197.58	198.91	194.75	200.25	197.1	201.62	197.52	197.6	194.87	197.33	197.74	198.48	200.73	200.55	195.78	199.29	198.17	198.24	197.64	196.45	196.19	195.67	200.86	198.37	201.21	197.92	197.54	200.15	198.34	197.18	198.66	195.04	196.25	197.43	199.29	198.72	196.5	196.74	198.18
208.57	207.78	206.05	207.38	208.15	206.84	208.74	207.2	207.06	208.21	208.58	205.68	211.01	207.56	207.57	209.03	207.64	206.76	209.37	207.89	207.96	209.71	208.43	206.44	208.61	210.32	208.78	208.9	210.12	210.04	209.69	209.2	209.48	207.12	208.11	209.32	206.99	209.44	208.52	208.32	207.84	210.16	207.7	209.07	207.77	209.27	208.74	208.69	205.78	206.33
196.69	195.11	195.8	195.55	195.73	194.21	196.17	195.02	192.99	195.07	194.89	194.41	193.94	193.88	193.5	192.87	195.95	194.97	193.5	193.73	195.56	194.71	196.27	195.04	193.26	193.61	194.17	195.42	195.04	195.05	195.34	196.73	195.18	193.97	195.49	195.08	193.48	197.1	193.68	196.69	195.57	195.59	195.63	195.14	193.11	197.56	191.92	195.62	194.54	194.67
218.99	217.16	217.73	217.06	218.76	218.16	216.26	217.2	219.37	218.53	217.66	220.9	220.49	218.34	217.16	220.17	217.9	217.73	218.36	219.85	216.22	217.54	216.89	217.69	217.79	218.31	218.3	218.23	216.91	219.22	218.54	217.68	218.85	217.07	218.42	216.01	216.18	217.85	217.78	218.98	219.55	218.55	216.43	219.5	216.07	216.49	219.53	218.96	216.67	218.07
208.71	206.83	210.44	207.11	207.61	209.03	209.85	208.57	210.06	206.94	210.47	208.38	209.51	206.55	209.03	207.45	210.71	207.34	208.26	212.11	211.02	207.73	208.34	210.12	208.07	210.48	210.31	208.94	207.39	209.96	204.57	207.78	209.42	208.41	207.68	208.13	208.67	209.05	208.69	210.29	207.21	209.25	208.92	209.1	209.38	208.62	207.53	209.85	210.39	208.81
206.23	206.38	205.44	208.71	206.46	207.94	206.05	203.97	208.05	205.4	204.66	207.2	208.58	204.82	206.88	206.95	204.66	205.29	206.57	205.3	206.21	205.86	206.28	205.53	205.42	205.84	208.62	205.91	205.09	207.65	208.67	205.14	207.19	204.38	204.5	205.31	204.93	205.93	205.9	205.13	207.02	208.16	204.3	208.2	208.38	205.31	203.71	206.5	207.14	206.49
202.64	199.7	201.09	202	200.48	199.78	200.22	200.48	202.16	200.23	199.74	201.32	200.27	200.92	200.8	200.96	200.57	200.55	201.78	201.25	202.44	201.13	199.81	198.44	201.28	201.68	200.31	201.34	198.34	202.9	198.95	203.64	198.41	198.92	200.27	200.24	199.02	201.05	199.97	199.92	199.01	200.63	199.58	200.72	201.33	202.29	201.36	200.06	200.15	202.54
205.53	208.44	208.49	207.42	208.13	206.77	207.57	209.39	208.59	206.43	208	209.69	208.39	208.07	208.86	210.25	210.45	208.43	208.66	209.37	209.49	210.11	208.61	209.45	208.6	209.16	207.55	206.36	207.32	209.13	209.58	209.38	209.03	208.53	208.09	206.29	205.76	207.47	208.62	207.52	207.68	209.72	208.7	210.03	207.67	209.2	208.43	210.21	210.39	209.86
208.09	208.99	207.73	208.02	207.27	209.79	207.97	206.9	208.72	209.4	209.91	209.19	206.99	207.45	207.96	210.63	209.36	209.55	210.12	209.31	207.19	210.31	210.21	208.96	208.58	209.74	207.07	210.43	209.53	207.05	207.32	206.74	209.32	208.51	206.43	207.52	207.44	209.32	208.66	208.83	210.99	208.34	208.59	207.66	207.58	207.28	209.79	209.18	210.12	209.98
208.57	208.49	206.3	208.5	210.3	208.93	207.45	208.13	207.42	208.19	208.89	208.31	208.12	210.04	208.4	206.05	207.18	206.5	208.82	208.95	210.03	209.29	208.09	208.59	205.49	207.85	209.5	207.46	209.48	209.74	209.18	211.43	207.63	208.16	207.95	206.84	208.36	207.1	208.59	210.43	210.28	206.57	208.67	208.91	205.2	208.59	208.99	210.19	207.72	207.85
207.41	207.78	207.95	207.12	210.14	207.22	207.83	207.94	208.72	207.44	207.45	205.74	207.56	208.47	208.45	205.72	207.2	205.59	207.22	208.77	207.1	207.55	209.15	208	207.48	207.8	210.61	209.65	208.21	206.64	207.54	208.31	208.19	205.58	208.78	207.92	206.46	208.97	207.63	208.12	207.69	207.72	207.89	206.35	207.15	207.99	207.52	206.64	207.85	206.76
198.93	198.48	201.52	200.09	200.5	198.93	197.7	199.95	201.31	199.73	201.58	198.77	199.36	202.03	199.51	200.44	201.19	198.56	199.51	198.41	201.96	202.1	201.25	201.07	203.15	200.56	199.78	201.2	199.7	200.69	201.5	200.67	200.18	200.93	200.43	199.4	197.8	201.69	202.01	200.68	200.44	200.06	202.08	200.01	198.86	198.66	202.07	200.47	201.72	201.21
209.57	208.22	209.12	209.51	207.65	207.78	209.1	208.43	208.56	208.09	208.34	208.75	206.15	209.35	209.65	210.11	209.51	207.81	208.62	212.76	207.66	209.7	211.64	208.86	208.42	209.46	207.08	208.48	209.77	209.19	208.53	208.52	209.52	210.72	208.13	209.85	207.61	209.72	207.79	210.36	208.14	209.63	209.04	205.99	209.17	206.9	209.1	207.97	209.6	208.12
199.57	198.13	201.56	200.62	199.52	198.95	199.21	199.15	202.91	199.19	200.25	198.31	200.2	202.39	200.54	199.48	199.37	199.97	200.16	200.82	201.2	200.26	200.46	197.65	201.36	199.69	203.07	198.25	201.67	200.96	200.81	201.39	200	199.26	200.67	200.95	200.5	199.24	198.94	199.38	199.36	201.49	199.16	198.22	199.53	199.31	200.41	199.15	200.99	200.38
214.22	210.12	210.74	210.82	213.1	209.7	213.97	212.01	212.75	212.48	209.9	212.44	210.15	212.41	213.06	214	208.97	212.38	211.88	210.11	211.4	209.82	210.44	211.73	210	212.96	212.46	210.96	210.76	211.52	214.1	210.71	210.13	210.63	211.64	212.64	211.46	210.87	212.32	212.08	211.65	213.91	210.24	211.65	213.2	209.98	212.56	209.9	210.35	212.72
213.33	211.85	212.24	210.23	211.03	212.43	211.16	212.22	211.47	211.39	209.44	213.07	212.17	212	212.73	214.13	210.7	209.03	210.38	210.32	210.26	210.54	211.8	211.33	213.07	213.15	210.56	211.16	212.34	212.76	208.66	211.89	213.08	214.03	209.72	209.81	210.41	211.9	212.64	209.93	211.94	212.07	211.96	211.12	211.67	211.54	211.63	211.26	208.85	213.4
212.05	212.2	211.01	212.42	211.57	211.68	212.89	212.73	211.28	211.12	210.65	212.39	212.67	212.9	212.87	210.69	213.66	212.29	212.21	212.2	210.94	212.39	212.93	212.02	211.06	210.93	210.79	212.72	208.64	210.45	212.16	212.42	211.88	211.51	210.81	208.55	211.17	208.05	212.38	213.21	212.76	210.62	213.65	209.76	211.41	209.82	213.52	211.34	207.21	209.39
198.07	200.27	200.63	200.67	199.67	200.05	198.87	198.02	198.52	200.88	200.98	198.67	203.43	201.18	200.96	202.11	199.6	199.16	201.45	199.25	200.88	200.96	197.6	200.03	200.85	199.23	201.71	199.64	200.18	200.82	198.74	199.67	202.06	200.25	199.87	200.38	200.18	200.08	199.08	199.26	200.76	197.73	201.25	200.91	200.74	199.13	199.56	201.52	199.63	201.35
207.44	207.47	209.89	208.48	208.08	209.71	208.16	211.47	207.44	208.82	209.02	208.39	208.7	206.82	210.26	209.34	206.68	208.44	209.71	209.69	210.25	208.15	210.95	208.65	207.68	208.89	209.6	210.61	208.6	211.03	207.84	208.02	210.76	208.29	208.81	208.91	211.54	210.06	207.61	209.3	208.38	207.53	208.66	207.7	208.05	209.03	208.04	208.65	206.38	208.2
199.53	199.36	197.87	201.18	200.04	197.23	200.83	200.76	199.28	197.77	200.61	199.76	196.76	199.45	199.7	201.09	198.44	199.3	199.23	200.95	200.19	201.8	200.08	197.4	200.29	199.41	199.73	198.28	201.57	200.55	200.4	200.42	199.07	199.98	201.38	199.33	198.39	200.05	196.7	199.71	202.55	200.25	201.45	200.02	201.23	200.51	200.05	198.36	199.66	200.59
208.04	205.46	207.83	206.25	207.53	207.06	207.18	208.43	210.4	206.15	207.11	208.89	209.09	206.02	208.21	204.6	206.27	209.3	206.77	206.8	207.32	208.33	205.46	208.4	205.2	207.49	207.05	207.5	205.6	208.61	209.05	209.2	208.1	206.41	209.9	211.4	207.5	208.96	206.04	207.25	206.53	207.68	209.37	206.11	207.74	207.81	209.13	207.66	208.06	206.61
199.81	200.37	201.12	199.28	202.32	198.51	198.79	199.75	199.31	198.92	201.5	199.39	199.29	200.94	200.54	199.82	201.02	199.34	201.07	200.64	198.24	199.39	199.29	200.44	199.16	200.62	201.23	200.25	199.12	199.04	200.71	200.87	199.49	200.29	200.05	202.16	200.21	198.68	198.69	199.91	198.44	199.59	201.1	199.1	200.52	199.93	203.05	201.35	198.37	202.88
202.19	201.61	201.59	203.59	202.08	200.69	201.95	204.56	200.87	201.05	199.73	203.39	202.86	204.02	203.14	203.39	202.87	203.4	201.7	203.28	204.03	203.12	202.52	199.33	200.53	202.54	201.08	201.78	200.45	202.2	199.04	201.38	201.17	202.7	201.99	201.25	202.31	200.75	203.8	199.25	200.92	203.57	203.23	201.62	201.92	203.6	202.45	202.67	203.05	202.15
203.66	204.91	206.71	206.94	206.46	206.4	208.3	207.55	206.46	204.81	208.36	206.77	208.19	207.85	208.51	207.85	207.58	205.01	205.57	205.26	206.76	205.66	207.13	206.66	206.8	206.64	206.93	206.5	206.85	209.31	205.74	205.93	206.84	206.32	207.84	206.24	206.16	208.23	206.98	207.64	206	205.29	206.14	206.6	205.73	204.92	207.77	207.28	206.65	205.38
207.95	207.5	207.14	207.34	209.89	210.13	206.63	205.39	208.55	209.11	208.22	209.25	209.22	208.4	207.71	210.39	210.34	208.06	207.59	207.46	210.41	209.88	210.36	205.27	208.17	209.49	209.13	208.55	207.87	209.57	208.2	208.94	207.43	208.86	208.2	209.58	208.3	211.46	208.83	206.71	209.95	207.66	207.95	208.3	208.11	208.11	209.27	207.72	209.5	207.96
211.51	206.57	208.6	209.69	209.82	209.86	208.35	210.38	210.75	208.96	208.68	210.35	210.31	209.56	209.51	207.77	208.89	208.79	207.79	208.49	210.57	208.94	207.79	213.25	208.71	210.02	209.83	210.95	209.94	208.83	207.73	207.86	209.59	210.06	210.3	213.05	209.53	208.18	207.95	209.31	209.9	209.26	209.68	208.95	208.57	207.66	207.51	209.13	209.48	208.58
212.47	211.89	213.26	211.85	211.62	211.48	210.86	213.53	210.64	212.08	210.36	211.77	212.35	213.31	210.99	213.42	212.76	209.65	210.42	211.86	210.73	212.95	213.19	212.43	212.87	210.97	209.67	210.92	210.5	210.86	211.7	212.07	211.76	211.15	214.78	213.32	210.17	211.63	212.67	210.54	210.1	212.44	210.29	210.44	212.65	209.84	210.73	211.93	213.2	213.54
208.64	206.12	207.45	208.2	206.92	206.28	207.64	208.18	207.17	208.78	209.88	206.85	209.33	205.92	207.8	207.95	209.57	207.52	208.99	206.44	209.95	208.03	207.01	206.46	208.14	207.87	205.19	209.1	206.52	207.28	210.08	207.44	209.57	206.88	205.53	208.52	207.34	207.01	207.48	209.06	207.31	207.37	206.74	210.1	207.12	208.47	207.04	207.67	209.55	206.73
203.7	202.03	202.53	202.68	201.7	203.67	204.59	202.92	204.38	205.5	201.31	204.91	203.49	203.22	201.13	202.37	202.29	201.2	205.06	202.6	204.35	200.93	203.32	205.15	204.67	205.7	204.59	202.78	200.84	205.56	202.03	204.93	202.59	203.67	204.3	204.1	203.83	203.49	203.62	202.58	200.18	204.11	205.38	203.05	202.39	204.09	202.35	204.2	201.72	205.72
215.84	218.31	215.38	217.92	218.46	217.12	216.52	219.85	214.47	214.91	216.88	217.49	218.3	219.1	217.69	218.37	216.13	219.34	213.89	217.1	217.13	216.19	218.48	218.82	216.69	217.16	219.58	216.99	215.62	217.48	215.67	214.94	220.38	217.29	215.54	216.1	214.93	218.96	218.8	220.74	217.23	217.15	218.38	217.65	215.49	218.56	218.76	217.59	217.42	216.81
202.9	203.72	202.29	202.87	202.18	203.55	201.51	204.29	203.33	204.33	204.82	203.58	203.63	205.52	204.53	202.54	204.08	201.94	205.34	205.06	203.27	204.83	204.24	204.46	200.7	202.89	203.84	203.73	202.25	204.74	203.61	204.45	205.03	205.33	204.23	205.94	204.87	203.62	206.4	202.35	204.13	201.12	200.92	205.51	204.29	205.44	205.18	205.3	204.2	203.77
213.35	210.82	210.86	212.72	212.48	211.49	214.16	211.59	212.66	210.64	212.64	211.84	213.21	210.94	211.02	211.4	212.05	212.93	212.28	213.65	210.25	212.56	213.12	211.36	212.6	211.05	212.15	211.19	211.59	212.2	210.95	212.69	212.12	210.69	213.53	213.3	213.51	213.89	212.36	214.01	212.38	213.27	214.06	213.81	214.32	211.91	210.4	213.9	210.68	215.01
209.87	210.27	213.76	211.95	209.51	212.17	213.11	211.21	210.51	210.86	210.86	211.08	213.57	209.68	213.93	211.11	211.51	211.22	212.29	212.28	211.74	210.69	211.83	209.9	212.79	213.94	210.61	212.34	212.17	213.23	211.75	212.33	211.53	211.11	213.16	211.12	212.64	211.67	209.67	212.9	211.93	210.19	210.23	212.49	210.98	210.83	211.95	209.47	212.88	211.29
209.28	210.06	208.21	210.31	209.8	208.95	208.94	207.73	208.39	207.9	209.06	208.34	209.44	209.89	207.34	207.39	208.64	208	208.79	210.83	209.92	205.15	210.26	207.77	209.47	208.76	208.06	207.75	207.73	207.86	208.57	209.13	208.09	209.72	208.44	207.93	208.04	207.24	209.3	212.19	209.21	207.31	208.09	210.48	210.04	209.18	208.45	210.5	206.54	210.45
218.56	219.64	218.38	217.21	218.22	218.58	219.58	215.75	217.35	217	218.17	217.52	215.77	218.4	219.23	219.43	217.07	216.79	217.42	216.35	216.3	215.05	216.32	217.66	217.53	218.12	216.23	217.53	216.41	214.87	219.39	218.88	218.9	216.74	218.87	219.65	217.8	216.88	216.49	216.85	216.35	218.02	218.15	215.42	219.42	217.79	216.33	216.94	218.77	218.58
204.33	204.38	202.98	203.22	202.46	200.83	201.02	202.62	202.6	201.33	201.34	202.77	204.48	202.09	204.41	201.05	201.28	204.66	200.85	203.58	201.66	202.63	203.03	203.74	204.79	204.27	204.46	203.16	201.76	203.79	202.23	198.89	204.49	201.88	200.15	203.19	203.45	200.25	203.89	202.4	201.16	201.83	201.31	203.81	201.48	201.26	202.33	203.44	204.6	203.68
209.34	210.47	208.37	208.88	208.75	208.64	209.74	209.48	210.08	206.89	210.37	209.04	211.37	211.28	208.23	207.56	209.83	208.8	209.33	208.19	208.41	207.51	210.31	207.61	211.35	208.8	210.43	206.76	208.5	210.37	208.29	210.95	212.3	209.84	209.04	208.07	206.56	210.63	208.33	209.6	208.42	209.54	213.56	207.26	210.79	209.9	208.63	209.53	210.28	205.79
216.94	215.85	215.8	219.39	218.17	219.05	218.49	217.81	217.03	216.94	217	221.44	217.14	219.89	220.25	219.04	218.25	218.55	218	219.29	217.51	219.57	218.7	216.89	217.37	218.67	217.69	220.67	217.74	216.55	219.08	216.17	217.4	221.28	217.85	216.89	216.01	217.94	217.15	219.05	219.11	217.57	219.1	218.85	217.96	219.82	218.3	218.02	218.05	218.99
210.62	210.19	210.73	208.91	210.58	210.05	210.98	209.13	207.79	211.38	210.39	210.1	208.25	210.09	207.47	209.61	209.71	208.44	208.79	210.28	207.5	210.24	210.44	209.86	209.5	208.4	211.17	208.85	211.35	209.44	209.17	209.36	207.46	211.23	211.78	209.77	208.02	210.12	211.74	211.52	208.61	209.04	209.98	209.64	209.25	207.62	208.85	208.12	209.02	208.93
205.22	205.41	207.09	205.55	207.71	205.61	205.21	204.97	204.02	206.22	204.33	203.7	206.92	205.74	204.48	205.32	206.05	205.15	207.41	203.79	206.56	201.65	205.83	205.25	206.14	204.76	207.73	205.6	206.38	204.01	205.85	205.49	203.94	205.77	204.76	204.58	206.32	206.58	205.86	205.66	204.88	206.19	205.24	206.05	205.69	207.91	205.08	205.92	206.46	207.22
198.75	197.99	198.01	197.12	199.72	199.2	197.05	199.82	198.62	197.19	198.2	199.43	197.26	197.27	197.42	198.28	199.38	196.82	199.34	199.79	198.2	199.14	201.74	198.57	197.93	199.73	200.6	197.38	196.11	199.43	198.22	200.07	198.59	198.56	197.69	200.45	197.84	197.33	200.27	197.19	198.77	198.86	197.32	198.46	198.33	200.29	196.65	198.25	200.95	198.26
212.98	211.87	211.44	209.56	212.74	212.12	212.49	212.04	210.35	210.24	210.43	212.52	213.02	213.85	212.59	213.52	210.32	211.54	212.4	213.41	212.9	208.75	211.12	213.63	211.16	209.75	210.77	212.52	211.74	210.82	209.08	211.3	212.26	211.35	213.64	212.24	213.18	209.23	211.6	210.24	213.53	213.53	211.91	211.08	209.8	212.11	211.94	212.64	212.81	213.27
210.49	212.19	214.35	214.35	212.45	215.34	212.48	214.73	213.73	213.79	213.67	214.94	216.11	213.68	212.04	215.93	214.33	213.5	212.46	211.95	211.98	213.19	213.9	212.63	213.82	215.84	214.16	214.49	215.22	214.15	213.65	212.98	213.17	214.2	213.97	213.45	213.91	213.82	216.08	212.47	213.26	214.63	216.4	212.29	212.85	215.01	213	213.43	215.92	216.14
204.24	205.01	203.39	200.18	204.68	202.58	200.73	202.43	204.74	200.35	203.74	203.99	201.88	203.36	202.22	202.82	202.26	202.92	203.35	201.23	201.44	202.02	202.3	202.3	203.69	204.34	201.39	204.25	203.19	203.07	200.37	202.36	201	204.78	202.57	203.23	205.83	205.62	202.92	204.86	205.07	203.48	200.7	203.85	203.42	201.19	201.7	203.99	201.72	200.45
207.02	207.12	207.87	208.66	208.73	208.87	209.21	206.35	209.65	207.38	206.66	209.65	207.56	206.19	208.45	209.68	206.27	206.43	206.67	207.16	208.29	207.63	205.44	208.27	206.34	207.5	209.04	207.97	208.27	206.78	206.71	207.4	208.74	206.84	208.54	207.54	207.3	207.28	206.4	204.61	208.03	205.42	208.72	209.02	205.52	206.44	207.99	208.42	208.83	208.37
215.42	217.23	217.11	218.55	216.56	219.16	216.51	215.59	217.29	217.54	217.73	215.41	214.91	217.03	216.33	217.34	217.18	219.75	219.29	216.43	218.33	216.87	216.45	217.44	217.26	215.35	217.13	216.88	215.36	218.1	218.44	215.4	217.06	216.71	217.73	217.07	217.55	214.43	217.46	216.86	215.63	216.44	215.99	215.81	218.75	216.25	217	215.95	217.78	216.62
209.45	209.13	208.32	206.69	209.25	205.71	208.65	210.11	208.56	209.84	207.65	208.29	206.98	208.54	208.94	206.12	209.55	207.88	209.51	207.7	209.15	208.16	209.87	206.95	208.77	205.84	207.5	209.93	208.17	212.09	205.78	209.89	210.58	206.79	208.15	207.77	208.14	206.46	208.37	206.73	211.36	207.99	205.7	206.94	206.72	209.14	206.41	207.36	205.88	209.55
204.91	201.33	201.4	200.64	204.45	201.09	200.01	201.53	204.67	201.83	202.77	202.5	200.99	202.85	202.18	201.68	204.11	202.65	202.82	203.34	200.18	201.58	202.4	202.43	200.04	202.02	203.44	202.22	203.57	203.3	201.38	201.72	202.72	202.35	200.26	203.01	202.01	202.43	203	202.06	203.87	200.8	203.69	201.73	202.15	206.7	204.86	204.72	201.81	201.42
194.29	191.64	192.71	194.56	195.22	194.43	192.77	193.98	193.71	193.04	196.11	193.8	196.1	196.39	193.73	196.72	193.43	192.18	192.5	193.55	193.75	194.96	193.41	194.62	191.64	192.78	195.78	192.16	193.51	194.52	194.42	192.53	194.88	194.63	194.85	194.14	193.45	193.64	195.73	192.85	191.99	193.12	194.95	196.43	193.53	193.02	194.96	194.15	194.19	193.85
208.74	208.5	209.21	208.64	206.91	207.16	208.04	208.37	208.21	208.58	209.51	208.95	206.03	210.84	209.18	209.3	209.72	209.76	208.5	211.14	209.21	207.93	208.95	208.81	208.95	208.42	210.34	208.46	208.54	207.43	207.66	211.13	206.66	208.09	209	205.22	211.06	208.33	209.7	208.82	207.65	207.74	205.95	208.48	209.33	207.18	211.56	207.04	208.95	207.79
214.8	218.92	215.7	215.87	216.23	216.52	216.45	218.24	216.78	218.14	214.94	214.82	217.11	218.35	217.02	217.68	217.26	217.75	217.97	215.38	217.06	217.33	218.2	216.03	216.72	215.82	218.43	218.2	215.85	217.17	216.44	216.65	217.93	214.41	217.63	215.75	217.44	216.74	217.17	218.31	215.97	217.18	217.61	217.74	215.62	217.83	215.9	215.5	214.71	216.92
200.33	201.62	200.07	198.27	199.41	198.12	200.29	202.86	203.12	199.31	198.55	200.42	199.49	201.55	199.9	200.6	200.03	201.1	201.69	199.64	201.09	201.21	200.46	199.3	198.71	201.83	201.93	199.45	199.53	200.8	199.86	200.05	201.39	200.14	198.87	199.56	199.13	202.95	200.15	201.66	198.02	199.6	201.23	201.92	200.8	201.87	201.67	199.13	201.3	199.32
208.51	205.27	208.67	207.58	206.49	208.74	208.87	207.94	209.16	208.45	207.22	206.93	208.8	210.63	207.38	209.95	209.04	208.93	206.48	207.39	208.06	209.65	209.29	208.56	210.36	209.55	209.35	210.68	206.6	207.45	209.6	208.07	207.17	209.21	206.05	208.32	205.2	208.75	211.07	208.62	208.66	206.93	208.84	207.97	208.38	206.82	206.77	206.47	207.77	208.11
218.26	218.07	215.84	217.12	218.64	218.46	215.39	216.69	216.61	216.35	216.81	219.13	218.26	220.06	217.79	220.04	216.7	216.93	217.13	218.52	220.11	217.59	216.51	216.75	217.4	220.05	216.9	216.21	217.44	218.57	219.71	219.31	219.27	217.56	217.66	216.44	215.35	218.13	217.31	217.07	218.25	218.77	216.91	218.88	216.08	218.45	218.3	217.19	217.01	216.39
201.49	200.21	201.66	203.27	201.04	200.2	201.64	201.54	201.15	200.42	201.19	203.31	199.5	200.91	201.66	201.36	201.09	201.07	201.91	201.29	201.65	204.35	201.54	200.03	202.44	201.69	202.54	197.63	200.35	199.64	198.7	200.81	201.33	201.55	202.51	201.08	201.61	201.15	202.04	199.85	200.47	199.15	202.99	201.99	201.04	202.15	201.71	202.23	201.87	200.86
203.99	201.5	202.92	202.26	200.69	202.86	202	202.82	202.59	204.45	202.75	203.99	202.58	202.4	203.41	203.44	201.09	201.08	201.31	202.21	201.52	202.47	200.86	202.22	202.27	203.73	204.25	202.38	203.58	201.33	201.43	202.05	204.85	202.23	201.88	204.64	200.49	201.88	201	201.38	203.49	202.62	202.55	202.6	201.52	203.65	203.9	203.34	203.38	201.78
212.04	211.43	213.1	213.07	211.5	212.93	212.43	214.74	213.46	213.8	211.68	210.86	215.38	210.8	213.06	212.55	212.55	214.91	212.98	209.93	211.5	211.02	212.24	212.43	211.34	211.29	211.65	212.46	212.53	212.28	212.81	212.89	210.15	211.7	211.02	211.9	212.76	211.79	208.29	210.58	213.07	213.24	214.5	212.45	214.56	213.18	213.7	213.07	212.33	212.62
210.01	213.04	211.76	209.15	210.16	210.94	212.45	211.52	212.17	211.15	211.38	209.42	211.5	211.56	213.78	211.18	212.18	211.49	213.47	211.89	210.92	211.48	213.24	212.81	210.9	212.72	210.9	211.81	210.98	212.1	212.72	211.02	210.36	211.52	212.8	210.36	211.6	212.27	212.91	212.9	211.24	211.89	213.6	210.01	211.06	214.37	212.88	209.32	210.8	213.31
213.73	213.58	209.31	212.32	210.51	211.1	213.44	212.74	212.92	209.33	210.81	209.37	212.16	211.8	210.76	209.08	211.15	211.11	213.64	210.7	210.52	209.83	212.71	214.22	208.62	214.3	210.27	210.56	209.68	212.07	210.03	210	214.03	211.43	212.42	212.1	212.88	213.98	214.42	211.76	210.77	211.42	213.34	211.3	209.06	210.9	215.74	211.02	211.87	209.69
207.7	208.37	208.67	209.09	207.87	208.92	207.74	207.32	206.94	208.27	207.49	210.39	207.29	209.58	205.61	208.4	209.26	210.12	207	209.31	206.5	208.49	206.63	207.54	206.77	207.81	209.8	209.02	207.15	207.17	208.02	208	206.44	207.66	208.01	207.61	207.38	207.7	209.96	205.91	208.1	208.14	207.53	207.13	206.64	207.48	208.57	208.26	209.07	209.94
212.66	212.16	213.65	211.34	211.63	211.61	212.44	213.26	213.34	212.14	210.45	212.5	213.32	212.37	212.71	211.12	210.61	214.14	212.8	212.13	210.17	213.7	210.72	210.47	212.04	211.06	211.5	210.08	212.37	212.01	212.51	212.23	214.55	213.4	214.61	212.57	209.89	212.08	213.92	209.49	213	214.31	212.04	213.71	213.4	213.45	208.92	211.89	213.21	211.33
209.85	209.5	207.7	209.22	207.92	208.98	210.06	209.14	206.71	211.84	208.25	207.91	208.84	208.35	208.45	209.23	206.58	209.3	207.22	209.58	207.77	206.92	207.92	209.79	209.42	210.29	209.44	208.42	208.86	210.87	210.41	207.6	207.46	209.3	208.82	207.75	208.73	208.82	207.86	207.39	207.98	211.05	206.55	210	208.62	208.85	206.82	208.19	210.41	211.16
213.32	211.49	211.94	211.6	211.52	211.2	212.62	213.17	213.14	213.66	209.73	211.06	211.16	212.4	212.02	212.51	211.53	212.48	212.55	211.75	210.44	209.9	208.76	212.73	211.49	211.68	213.92	213.24	210.85	211.39	212.41	211.97	211.05	211.4	211.16	211.02	212.88	212.21	211.76	212.18	212.04	210.19	211.57	211.82	211.89	209.93	212.23	215.34	212.89	208.44
207.45	211.5	209.5	209.61	210.16	205.97	207.32	209.26	206.05	207	208.74	207.99	209.65	209.33	208.74	207.59	208.86	209.2	209.08	209.81	206.5	210.67	208.66	209.2	207.8	207.7	209.87	206.37	208	209.1	208.58	211.5	208.44	208.68	210.55	208.6	208.87	210.74	205.72	206.62	207.92	209.97	207.88	210.01	210.46	210.4	208.24	210.18	207.28	209.32
208.45	208.24	207.89	208.13	208.9	208.11	208.94	204.2	208.57	209.22	209.1	208	206.95	207.46	207.32	207.11	210.08	208.37	207.63	208.67	207.92	209.82	207.25	206.73	208.96	207.24	207.88	206.43	208.37	206.14	208.72	205.73	206.36	206.03	209.59	205.99	209.38	206.66	206.42	208.34	208.92	208.76	205.92	206.27	209.81	207.01	206.26	208.47	207.05	207.77
217.7	215.06	218.45	219.65	217.69	216.33	217.73	216.1	214.42	218.43	215.62	217.63	218.7	215.21	217.04	216.34	217.81	218.31	215.66	217.45	217.5	219.34	215.2	219.08	216.96	214.52	216.1	218.43	216.18	217.69	217.65	218.37	216.65	216.2	219.02	216.9	217.2	215.73	215.71	218.06	216.69	217.91	217.19	217.68	217.1	216.65	216.41	218.78	218.32	217.14
207.8	209.92	209.08	209.09	207.5	207.5	207.81	207.3	207.66	208.26	207.69	210.64	207.97	206.92	209.22	208.48	208.71	206.67	208.2	210.13	211.34	209.47	207.9	208.6	207.27	206.76	207.24	209.69	208.86	206.54	208.15	209.09	208.63	206.56	208.4	209.14	209.38	208.4	209.7	208.58	207.18	208.81	207.87	209.02	209.73	207.47	208.47	207.49	210.95	211.26
206.69	209.14	209.78	209.07	205.39	208.92	209.88	208.97	208.81	209.27	209.86	207.25	208.33	210.26	208.7	209.58	208.46	208.28	209.64	209.9	208.84	209.34	206.93	208.66	209.17	206.48	209.31	208.49	207.05	207.08	207.77	208.09	207.58	208.1	208.95	208.99	208.92	207.49	209.53	207.29	206.88	207.56	210.94	206.95	207.31	210.42	209.42	210.82	207.8	211.02
201.87	200.95	204.75	204.2	204.92	204.84	205.07	204.18	204.48	203.94	203.03	203.1	204.08	204.7	204.71	201.55	202.02	205.48	202.28	205.62	204.67	206.3	202.19	203.25	204.03	204.55	203.65	204.64	204.88	202.99	204.63	202.27	205.07	202.83	202.95	203.21	202.53	202.31	204.79	202.83	204.21	204.56	203.37	204.81	205.24	205.3	203.74	204.48	204.14	201.11
204.87	205.38	206.83	208.86	205.68	206.27	206.21	204.78	207.75	207.41	205.88	204.74	207.69	203.63	203.57	206.5	206.47	206.62	208.38	206.06	209.24	205.28	206.14	205.49	206.25	208.21	208.3	204.71	207.21	205.16	206.1	207.65	204.05	207.43	206.61	208.59	205.28	207.57	206.47	207.27	206.73	205.82	208.23	205.35	206.23	205.57	205.39	204.33	205.4	208.48
206.61	207.21	206.64	208.81	207.7	207.6	205.73	208.04	205.27	209.96	209.53	209.48	206.16	207.56	208.04	207.1	209.42	206.67	208.76	208.13	209.52	204.94	208.01	209.24	207.89	209.33	209.44	210.28	206.89	210.1	204.36	207.32	207.95	206.92	208.11	207.19	208.71	206.9	206.79	205.79	208.7	208.94	209.37	207.84	205.33	207.34	207.52	208.26	208.83	209.74
210.45	208.45	209.24	210.98	207.73	207.82	208.22	207.3	208.72	208.63	207.21	208.49	210.06	205.16	208.5	208.51	210.05	207.56	209.53	207.44	210.05	208.55	210.22	209.48	208.19	210.94	208.2	209.1	207.27	209.06	211.56	206.1	210.67	208.19	209.47	207.85	208.99	208.56	207.5	208.02	210.2	207.58	207.99	206.91	207.01	207.16	207.33	206.49	208.71	208.65
200.03	199.23	201	201.49	201.1	200.08	199.18	202.57	200.28	198.14	201.71	199.96	199.48	201.95	203.21	200.64	201.59	199.82	203.76	198.4	199.35	200.64	200.28	199.11	201.44	201.31	201.67	203.32	200.15	200.5	201.7	200.49	200.93	203.38	200.61	201.22	203.04	201.4	201.71	202.57	202.81	200.01	201.27	201.21	201.31	203.25	198.9	200.59	201.41	201.61
206.38	207.86	208.03	208.58	208.45	207.51	206.54	205.28	206.71	206.09	207.32	206.26	208.12	206.62	208.25	206.89	208.48	207.44	207.86	207.96	207.19	207.94	206.56	206.65	207.14	206.23	208.65	204.86	207.5	208.74	209	207.54	207.2	205.48	209.02	210.57	206.56	207.8	207.31	208.5	210.96	208.38	206.54	206.32	207.51	208.24	207.53	210.23	208.09	210.99
200.3	197.08	198.85	199.83	199.31	200.14	198.28	196.46	196.76	198.63	196.74	197.26	195.29	196.67	197.65	199.01	199.87	196.75	199.51	199.3	199.13	198.74	197.11	198.69	197.29	198.26	195.38	198.42	197.51	199.84	196.4	197.65	198.79	200.64	199.58	197.51	199.08	199.51	196.43	198.31	197.8	196.51	197.24	197.48	199.32	199.48	200.06	200.12	198.59	199.69
205.64	207.36	205.89	206	205.88	208.29	203.83	206.89	206.31	205.28	207.66	209.35	206.08	206.85	206.64	207.35	206.91	207.38	206.38	204.82	206.73	207.67	205.83	208.19	205.1	205.42	207.79	205.37	205.75	206.59	205.87	205.23	205.76	206.28	207.75	207.18	207.79	205.69	204.43	208	204.01	205.17	205.84	205.97	206.64	204.79	206.37	206.24	206.65	206.6
218.15	217.01	219.4	215.87	217.36	216.46	214.75	217.19	216.66	217.92	217.11	215.79	217.24	219.48	217.38	218.89	216.92	218.4	216.55	218.26	217.81	216.65	216.71	217.15	215.95	216.73	217.64	214.15	217.35	217.87	217.22	216.65	219.21	216.63	217.36	217.17	217.68	215.63	218.76	215.37	216.65	217.77	216.61	217.65	215.17	218.08	213.28	218.13	216.89	217.19
212.91	212.06	214.01	213.88	213.58	210.17	213.71	210.29	212.68	211.23	214.51	212.12	212.66	212	211.86	209.14	212.93	214.07	212.67	211.33	212.08	212.32	213.76	212.97	213.96	212.63	211.47	213.55	212.72	211.41	213.41	213.41	211.51	212.43	212.28	210.2	212.73	212.76	211.73	213.38	213.09	210.38	212.36	212.72	213.46	211.73	212.2	213.04	213.75	210.6
213.09	215.8	213.94	213.76	212.36	217.41	212.09	214.49	213.87	213.06	213.5	211.65	214.15	212.9	213.68	211.27	213.24	211.92	212.47	212.69	214.94	214.43	212.42	210.89	214.66	213.52	212.05	213.77	211.79	215.16	213	212.31	211.59	215.02	211.39	213.75	212.83	210.48	214.29	215.09	213.74	212.77	215.27	213.79	214.93	214.27	212.23	213.76	213.23	212.81
204.58	203.8	204.73	202.11	201.88	202.13	202.58	202.13	200.33	203.96	204.97	202.79	204.68	202.62	201.93	203.91	203.17	202.38	202.17	203.47	203.33	204.44	203.06	200.22	205.28	203.59	202.74	203.75	201.46	200.37	204.59	205.85	201.64	201.64	205.87	202.81	203.61	201.46	200.55	202.29	203.03	203.63	204.2	204.76	202.48	205.07	203.69	203	205.04	203.48
206.98	206.48	204.53	206.9	205.74	203.14	206.14	205.28	204.42	203.83	204.05	204.79	206.6	206.26	204.45	203.85	203.32	208.02	205.07	203.75	205.05	203.34	206.28	205.51	203.08	205.92	208.04	206.3	206.91	205.81	204.61	201.96	206.15	204.46	207.65	205.07	205.67	206.73	207.25	206.79	206.14	204.64	206.71	206.67	208.24	207.12	203.87	208.6	207.33	205.69
199.44	203.59	202.65	201.75	201.02	201.86	201.98	200.44	200.51	199.74	204.24	202.45	200.88	202.24	200.85	200.51	202.18	200.34	200.45	200.57	201.09	201.28	200.39	200.71	201.02	200.46	201.32	199.02	203.12	199.91	201.69	201.19	200.12	199.75	200.94	203.52	201.52	199.42	201.59	200.22	201.37	200.89	201.07	201.94	200.11	202.06	200.11	201.84	201.96	199.57
216.35	216.89	216.63	216.73	219.61	216.26	217.76	215.55	216.09	216.99	216.06	217.19	218.85	216.04	215.94	218.35	220.11	217.31	216.02	217.79	217.3	219.49	219.08	216.2	217.1	217.21	216.86	217.37	215.78	216.93	217.35	215.89	218.16	216.36	218.21	216.96	215.98	217.4	218.27	218.86	216.75	216.9	218.14	219.25	215.83	216.32	215.76	216.9	215.4	216.26
213.54	212.79	211.51	210.95	210.84	211.1	214.62	212.33	211.91	211.92	212.51	213.06	210.7	213.4	211.95	213.19	210.95	213.78	212.1	210.99	213.75	211.58	211.67	212.45	211.75	211.43	210.36	211.5	210.35	212.23	212.05	212.16	210.25	210.37	209.97	213.01	212.33	209.4	211.38	211.32	212.97	212.05	212.48	210.94	210.89	212.44	212.6	213.09	213.83	208.21
207.27	209.24	208.45	206.77	208.1	209.14	212.06	209.45	210.13	208.55	208.97	206.37	208.2	209.62	208.99	206.96	207.6	207.55	207.11	208.08	207.81	208.84	207.01	208.57	208.54	206.15	208.08	207.52	206.7	208.62	210.44	207.91	207.13	208.41	209.05	210.39	208.75	208.98	211.82	208.89	209	208.26	208.53	207.76	208.88	207.71	205.19	208.34	210.11	209.47
206.15	209.93	208.51	207.5	209.28	208.85	208.33	205.06	208.01	209.09	209.14	207.02	207.48	207.54	207.09	205.19	207.81	210.08	209.44	207.43	205.58	205.65	207.85	206.5	208.51	208.53	207.57	208.25	206.14	208.67	208.98	208.06	209.74	205.05	206.67	207.38	208.43	207.44	208.35	210.67	207.73	207.09	206.38	207.86	206.25	208.07	209.32	207.05	207.93	209.25
205.13	207.99	209.49	209.68	207.83	209.41	209.02	208.56	206.76	207.49	206.48	208.03	207.5	210.18	208.33	207.83	207.78	210.4	208.59	208.6	208.87	208.61	207.96	212.01	207.51	208.1	210.39	210.4	206.65	206.82	208.57	207.95	207.22	210.09	206.78	208.5	206.53	208.39	205.72	206.81	208.55	205.97	209.21	206.22	210.56	207.87	209.02	210.44	208.72	207.26
207.52	208.32	207.82	208.07	207.64	209.34	208.93	207.93	205.55	207.91	205.41	204.77	207.7	205.61	206.19	206.35	208.4	206.3	208.93	208.61	207.18	208.19	209.08	208.24	207.33	207.19	207.07	205.63	207.32	208.51	209.72	208.27	209.26	207.99	207.59	207.49	206.66	208.14	210.08	207.33	208.11	209.43	207.22	206.37	208.34	210.61	207.31	209.04	206.69	208.14
202.99	203.31	203.98	201.93	203.87	204.68	203.27	203.97	201.73	203.85	202.42	201.14	203.84	202.09	203.18	203.38	204.51	203.38	201.15	199.18	203.78	203.51	204.56	201.57	201.2	202.04	203.54	202.08	204.28	204.07	203.11	203.65	204.86	202.56	204.58	203.75	202.14	202.97	206.6	204.42	203.99	204.76	203.61	203.67	204.89	202.36	204.42	202.71	205.1	204.26
206.24	208.87	207.65	206.5	207.89	206.17	205.56	206.34	206.59	205.06	206.84	206.54	208.65	207.2	207.75	204.47	206.09	207.39	206.31	204.5	205.67	207.29	204.65	208.77	207.37	207.26	205.07	205.76	207.87	207.11	205.73	204.59	208.31	205.72	204.32	205.48	206.82	206.77	207.3	207.63	205.87	207.71	206.45	207.15	207.31	207.4	206.69	205.99	204.44	206.22
202.09	199.86	200.02	201.01	199.8	200.64	199.52	197.88	199.92	201.34	201.72	200.18	199.56	199.99	199.1	198.44	201.5	199.6	202.54	199.65	201.23	202.11	200.09	200.71	201.61	205.03	200.14	199.47	200.69	201.02	202	200.44	200.17	201.67	202.02	202.18	202.63	201.16	200.82	203.18	198.8	202.7	200.09	199.13	202.88	200.67	200.12	201.26	200.69	200.82
209	209.09	209.22	209.72	207.75	209.1	206.89	209.4	209.23	205.61	208.72	208.95	208.15	208.65	208.04	207.9	207.92	207.81	208.62	208.95	208.84	209.35	209.16	210.3	209.58	208.92	206.87	207.88	206.81	208.66	209.41	211.1	210.75	211.63	209.2	208.4	210.62	207.53	208.05	210.47	208.21	209.6	207.19	208.43	210.85	209.65	209.57	210.19	209.57	209.61
211.36	212.41	211.47	211.98	213.11	213.76	211.01	213.29	212.91	212.65	212.44	214.35	212	213.82	215.24	210.77	214.91	212.48	213.47	212.32	212.4	214.29	213.11	212.6	212.15	212.61	213.47	212.6	211.13	212.15	212.45	213.6	214.13	212.84	212.01	212.97	214.04	213.54	213.19	213.27	211.9	212.41	214.69	212.38	210.84	212.68	212.93	212.82	213.12	213.07
194.39	195.17	194.46	195.57	193.98	196.06	195.23	196.13	196.12	196.81	195.21	195.71	193.46	194.99	195.3	193.96	196.12	197.29	195.69	195.11	197.18	194.36	193.15	196.23	195.23	194.64	194.6	196.68	195.64	197.68	193.49	193.89	198	192.37	194.27	196.14	195.48	196.64	191.77	195.08	196.32	196.66	193.26	195.84	195.22	195.36	195.82	196.47	195.87	193.91
204.74	204.14	204.05	202.42	204.45	201	205.74	200.25	200.89	205.03	205.93	204.29	204.26	203.81	203.21	203.71	203.02	200.92	204.8	200.64	203.53	203.73	203.02	204.82	206.05	202.77	202.72	203.73	202.4	203.84	203.36	203.43	202.83	204.34	204.25	202.28	204.66	205.4	202.26	202.1	203.87	204.13	202.91	204.51	204.41	202.85	203.4	206	201.96	203.57
203.92	204.47	202.66	203.5	203.4	204.21	205.89	204.4	202.25	206.23	202.14	204.42	202.8	205.29	203.25	203.25	203.35	203.46	201.82	204.02	204.89	202.83	204.03	203.87	200.61	204.59	202.69	204.79	205.56	202.69	201.73	203.65	201.75	202.48	204.05	204.73	204.2	205.16	202.44	203.47	202.26	202.85	204.46	202.27	206.09	201.72	203.89	205.39	205.02	204.84
217.08	217.39	217.9	215.48	217.92	217.38	218.19	216.33	218.13	218.59	216.73	217.77	219.13	217.42	216.71	220.16	217.93	217.64	216.7	217.22	215.73	217.19	214.71	216.91	215.78	216.99	215.79	216.76	217.62	218.41	216.82	216.8	215.26	216.78	214.89	218.15	216.63	219.12	215.66	216.5	217.61	219.26	217.19	216.39	217.3	215.52	217.88	219.21	217.13	218
201.84	205.39	202.34	203.73	202.52	203.98	204.43	204.92	201.13	204.81	203.82	202.72	202.85	202.57	203.61	205.82	202.95	203.75	202.6	204.92	205.87	205.36	205.3	204.67	205.14	203.05	204.53	206.45	204.81	204.77	204.18	203.69	204	204.57	201.39	205.93	202.94	205.54	205.91	201.43	204.41	204.67	203.67	203.32	202.94	204.05	202.97	203.36	204.28	202.96
216.52	215.09	217.49	215.39	219.61	217.22	218.33	217.82	215.2	217.59	217.22	218.17	215.31	216.48	216.27	216.78	215.41	215.36	215.16	217.51	215.09	218.28	216.25	213.76	216.96	216.5	218.1	219.54	214.87	217.71	218.09	218.08	218.85	216.21	216.23	216.78	215.85	217.36	214.99	218.62	219.09	218.06	218.39	217.12	216.34	216.99	218.15	214.62	217.29	217.59
194.79	195.24	193.31	194.46	192.68	192.08	193.49	195.48	198.51	195.31	194.12	195.69	194.26	191.04	194.02	193.66	195.38	194.02	193.87	195.71	195.48	194.95	190.52	194.01	194.26	195.74	193.45	193.93	193.73	195.23	195.3	194.59	193.92	195.07	193.09	192.44	192.09	195.73	193.69	194.57	194.57	195.06	194.91	194.72	193.73	195.2	195.67	192.67	193.91	192.65
200.94	204.24	203.44	202.18	203.87	204.43	204.42	204.05	204.73	203.41	201.32	205.14	205.65	205.35	204.92	203.71	202.54	204.73	204.82	205.65	203.77	201.88	205.3	203.8	204.55	203.72	205.33	202.31	204.68	203.96	205	205.42	204.6	203.27	203.2	203.41	205.32	203.15	202.55	202.9	204.02	204.92	203.12	204.57	202.37	202.86	202.4	204.59	202.14	201.42
203.56	204	204	204.55	203.62	203.39	203.53	202.64	203.84	202.18	205.04	205.2	205.45	205.37	202.73	204.49	201.27	205.06	204.23	204.25	201.25	202.88	202.37	203.59	203.85	202.56	202.02	203.11	203.77	204.36	204.11	204.05	201.3	202.88	203.41	202.46	203.25	204.42	203.36	202.16	202.74	201.22	201.94	203.78	204.14	202.37	204.47	202.66	201.97	202.95
197.65	197.55	198.49	200.2	199.27	197.79	198.95	198.04	198.51	198.26	197.33	200.54	197.89	198.9	198.35	199.24	197.9	197.3	198.63	199.75	197.73	199.01	196.82	197.86	198.11	198.06	198.08	198.51	198.11	199.01	199.76	197.75	199.65	200.09	198.23	199.34	197.41	197.25	195	197.79	199.56	197.95	198.63	198.74	197.33	199.58	199.82	198.92	200	197.71
209.21	208.25	208.03	207.26	207.18	209.45	208.25	206.23	208.89	205.94	207.17	209.28	208.61	208.13	208.12	207.56	206.92	208.85	207.65	208.03	209.03	209.9	206.98	209.49	210.51	206.1	208.55	206.07	209.38	208.04	210.54	208.3	209.52	209.28	207.77	207.48	209.5	208.57	210.12	207.89	208.15	206.56	207.41	206.94	206.7	208.57	209.74	206.96	208.76	209.74
207.95	207.84	207.94	208.56	208.52	208.45	207.4	207.33	206.95	209.31	207	208.77	207.55	208.29	208.12	207.04	207.27	208.44	208.24	208.72	206.06	208.54	207.8	206.97	208.44	207.42	207.14	207.81	208.66	208.93	206.99	209.44	206.28	207.66	210.5	208.72	207.46	208.34	206.63	207.88	206.99	206.4	207.33	208.67	209.88	209.15	208.92	209.21	209.05	207.27
208.24	208.42	206.18	208.23	208.92	206.59	208.93	207.9	209.27	207.8	206.77	206.98	210.45	208.88	209.52	208.04	208.34	206.86	205.35	206.73	209.18	206.83	208.8	206.8	205.64	208.06	207.56	208.33	206.88	210.63	208.06	206.17	206.14	209.65	206.93	208.26	206.31	207.85	209.15	208.49	206.72	207.45	207.36	209.49	207.05	208.21	207.08	209.11	207.31	209.57
211.4	208.99	207.84	206.26	206.79	208.34	208.55	208.95	208.97	211.46	209.07	205.9	209.71	209.93	207.73	208.26	208.37	209.08	207.35	211.88	208.71	209.39	210.41	208.46	208.35	205.42	205.58	209.68	208.34	210.44	210.2	209.6	210.58	207.96	207.48	206.99	210.99	208.22	208.46	209.68	210.65	208.87	209.42	208.23	208.61	205.99	209.29	207.47	209.96	209.86
209.61	207.59	207.8	208.5	208	210.95	208.05	208.54	207.2	208.36	210.06	207.01	210.71	212.72	206.23	209.17	209.22	208.23	206.22	207.4	207.69	207.19	208.23	206.81	209.8	207.23	206.73	211.65	206.47	208.29	208.69	208.35	209.98	206.93	210.64	206.98	208.86	209.19	208.07	207.98	209.33	208.64	206.65	205.7	208.37	210.62	208.69	209.89	209.49	212.68
211.91	209.82	211.35	210.2	211.62	210.92	210.83	213.34	212.41	210.31	212.77	212.56	211.85	209.72	212.1	210.54	211.59	213	210.88	210.82	212.33	209.73	210.46	213.51	211.34	211.53	213	211.33	211.13	210.8	210.51	209.89	211.53	208.38	211.18	209.88	212.96	211.67	211.06	212.07	209.34	210.85	209.55	209.86	209.21	211.09	211.43	212.07	210.29	213.3
205.12	207.09	205.98	206.65	204.48	205.43	206.33	204.81	207.29	204.24	206.01	206.92	207.03	206.65	206.7	207.56	206.1	205.11	206.41	206.87	206.7	205.91	205.92	204.4	206.23	207.01	207.7	205.1	204.63	205.3	207.37	206.71	206.17	206.6	206.65	207.58	207.69	205.6	206.68	204.42	205.42	205.73	203.37	206.87	206.52	205.64	207.25	204.58	206.71	206.38
218.12	217.61	216.39	219.07	216.01	215.98	215.27	217.87	217.91	216.84	216.9	217.66	217.19	216.77	213.56	214.6	216.82	215.15	216.88	216.01	217.13	216.59	216.54	216.11	219.02	216.26	217.55	218.37	219.48	216.52	217.25	216.35	216.16	213.15	214.41	217.49	217.52	217.24	217.31	217.28	217.86	217.4	215.65	215.89	217.93	217.91	219.7	216.14	217.47	217.63
205.61	202.45	203.75	203.22	202.18	202.44	201.6	203.7	200.72	205.28	201.35	203.33	202.32	203.97	203.26	203.59	203.12	203.1	203.79	202.51	203.5	200.1	200.07	201.4	203.24	203.68	203.07	201.85	202.96	202.93	204.36	202.65	202.7	202.27	201.96	201.65	203.28	203.53	202.01	202.32	202.61	203.31	202.4	202.11	201.92	201.54	201.83	201.84	202.05	201.65
206.18	207.04	207.07	206.69	206.08	207.66	209.26	207.86	207.16	207.74	206.31	209.61	208.08	208.05	205.25	207.23	208.79	207.57	209.2	205.54	209.05	207.83	209.06	206.35	206.38	206.91	207.82	207.17	208.01	209.05	209.07	207.68	207.78	208.8	204.37	205.93	209.28	207.02	207.06	209.2	208.31	209.62	208.29	207.16	208.18	205.86	206.56	206.73	207.96	207.4
215.83	219.83	216.65	216.82	218.92	215.86	218.07	217.52	216.61	217.03	214.7	217.31	214.78	217.51	214.88	217.6	218.31	216.86	215.27	216.25	218.04	216.83	218.2	216.14	218.5	218.59	217.26	219.36	215.97	216.19	214.8	216.72	216.88	216.76	218.8	217.23	218.62	217.85	215.85	216.01	215.14	218.65	218.59	215.06	215.46	215	215.58	216.4	217.61	216.5
199.07	199.75	199.2	196.95	199.75	198.52	200.86	200.15	200.14	198.98	197.85	200.85	200.53	199.23	200.6	199.51	201.51	198.35	198.5	201.28	198.04	200.57	197.62	198.85	199.75	201.13	198.51	198.09	203.01	201.57	199.71	198.89	198.9	199.5	199.82	197.66	202.13	201.48	198.37	199.47	198.06	199.09	197.86	200.23	200.04	199.45	198.06	199.1	198.4	197.95
209.66	207.85	206.01	208.21	210.16	207.79	207.09	208.64	206.66	206.66	208.12	208.63	207.56	209.31	209.05	207.22	206.24	207.87	208.69	207.33	209.97	207.9	206.26	205.29	211.76	207.85	207.81	205.86	208.82	207.24	204.85	207.56	207.36	205.84	206.26	208.3	209.58	208.03	208.17	208.14	206.72	207.31	206.45	207.99	210.16	208.32	208.25	208.65	207.33	210.65
209.54	208.24	210.68	209.84	208.27	209.64	207.92	208.15	206.21	209.79	207.98	208.08	208.05	206.76	207.04	206.56	208.51	208.28	209.92	209.64	207.23	207.14	210.86	208.16	208.97	207.76	209.16	208.86	210.2	209.25	209.36	207.86	210.53	207.71	206.45	208.61	208.83	209.43	207.25	209.63	210	207.48	209.77	208.18	208.86	207.92	206.64	210.12	209.79	207.99
217.57	216.15	219.51	218.59	219.4	218.46	217.43	218.51	219.14	219.52	216.12	218.25	219.7	217.94	218.2	219.72	218.99	217.21	217.8	220	218	218.77	215.93	218.36	214.47	217.43	218.23	221.12	218.91	219.19	217.13	218.29	218.69	219.17	218.4	217.02	216.69	218.76	216.98	219.32	219.11	218.31	216.3	219.4	215.97	219.55	216.96	216.71	216.82	218.67
213.73	212.02	213.5	211.13	212.78	214.24	211.71	212.69	211.85	213.84	213.9	212.09	211.74	212.26	214.74	213.3	214.01	212.3	211.96	214.08	210.26	213.14	213.38	212.48	213.18	213.77	212.9	213.54	211.12	211.48	211.95	213.28	213.05	214.07	210.42	213.99	211.66	212.15	211.65	212.41	214.12	212.06	214	213.52	211.12	216.35	210.54	212.99	214.68	212.18
201.96	205.1	203.09	202.55	205.13	202.62	201.67	204.59	204.13	205.78	205.02	204.28	204	202.94	203.07	205.99	202.42	202.78	202.92	203.55	205.49	202.98	205.63	203.98	204.44	203.01	203.65	204.51	204.73	206.18	202.33	203.49	203.84	204.7	205.13	202.66	203.5	205.07	202.86	200.24	206.07	202.47	204.62	204.35	203.04	204.46	203.91	200.89	202.25	203.34
197.17	201.82	200.02	199.87	201.05	203.48	199.43	199.9	199.6	199.67	200.73	201.93	200.64	199.15	201.35	203.35	197.75	201.07	200.34	201.26	201.96	200.56	201.07	200.01	200.02	199.81	198.67	200.78	198.54	197.9	202.87	200.39	198.78	199.24	200.49	200.7	198.08	201.64	200.46	200.31	199.84	202.79	203.79	201.29	199.95	198.59	197.32	201.06	201.66	199.81
217.08	215.46	217.68	214.69	215.72	215.4	218.21	215.7	216.08	217.5	217.62	214.1	216.62	216.75	215.22	217.1	215.62	215.62	216.44	217.44	216.77	215.77	218.94	216.57	216	217.98	215.7	216.89	215.29	215.53	215.71	216.54	215.37	215.29	214.6	215.34	216.7	214.65	217.82	217.58	218.58	217.06	214.87	215.09	215.34	216.66	218.65	216.69	215.16	216.56
215.14	217.33	216.29	214.59	219.21	215.74	217.51	217.39	218.63	216.61	217.26	216.24	216.97	215.02	216.66	217.42	215.7	216.55	218.81	217.45	216.75	216.25	215.77	216.04	217.65	218.3	216.06	217.01	218.65	217.77	217.72	214.65	218.41	217.41	215.78	216.72	216.93	217.44	216.39	214.45	215.64	217.89	219.02	218.83	215.31	216.99	218.11	217.44	215.51	215.66
212.15	212.87	213.13	211.98	210.6	210.75	211.31	211.13	210.14	210.92	210.95	212.36	211.81	213.38	209.74	214.24	211.14	214.93	209.85	211.04	212.13	210.39	210.51	211.11	209.84	210.08	209.85	210.9	209.86	209.49	211.17	213.28	211.26	211.89	213.12	210.99	211.8	209.96	211.21	209.63	212.39	211.04	212.8	213.28	210.58	213.28	213.63	212.56	212.46	211.84
202.74	204.46	206.36	203.68	205.66	204.55	205.62	202.84	203.15	203.29	205.81	206.5	204.05	205.03	203.58	205.96	204.78	203.97	202.4	204.22	204.2	204.5	206.03	204.48	203.3	202.13	205.7	203.97	203.78	201.93	203.92	203.67	204.54	205.09	203.99	207.12	204.36	204.39	204.72	205.36	206.31	203.77	203.75	205.12	205.48	205.04	203.01	205.24	203.96	205.56
194.54	193.94	196.26	194.64	195.42	196.24	195.31	197.04	194.37	192.55	195.13	195.22	195.14	195.52	194.21	195.1	194.67	195.13	195.14	194.12	196.02	194.74	194.33	194.32	194.46	195.8	196.02	195.4	196.51	194.94	191.48	196.27	195.17	195.41	195.11	196.47	193.57	193.64	194.32	197.38	196.2	194.87	196.21	197.02	193.45	193.71	195.1	194.98	195.12	195.06
201.53	203.94	200.58	202.86	201.73	201.64	202.69	202.7	201.37	200.08	200.38	198.43	201.47	203.03	200.63	203.21	198.73	200.95	200.99	199.71	202.08	201.42	200.47	201.25	202.64	202.38	199.19	203.61	199.87	201.35	201.75	199.69	201.36	200.25	201.11	199.73	201.19	200.42	201.12	201.47	201	203.03	199.67	201.83	201.23	199.47	199.57	200.99	201.12	201.86
210.86	213.8	211.25	209.62	211.74	209.57	209.84	213.06	211.9	213.05	210.46	211.38	211.59	211.18	211.14	210.56	210.58	212.22	212.12	212.15	209.79	211.86	211.07	212.01	213.69	211.82	210.41	211.22	210.99	212.9	210.25	210.89	211.71	213.04	210.15	211.07	213.25	211.63	211.61	211.51	210.14	212.87	211.26	211.21	211.67	210.45	214.03	209.78	210.95	213.21
207.09	210.37	208.66	211.37	208.92	209.53	208.4	208.36	210.86	209.1	209.96	207.91	208.25	211.01	211.22	209.6	208.6	210.48	209.28	210.22	209.02	207.35	207.68	208.47	208.29	207.95	206.81	206.6	207.73	210.7	210.18	206.02	207.7	209.16	209.53	212.42	208.87	207.48	207.16	208.26	208.33	208.31	207.94	210.56	208.58	210.04	208.35	208.38	207.99	207.76
212.74	213.56	212.36	210.45	212.17	211.73	210.81	210.48	213.46	211.4	212.58	211.2	214.87	211.82	209.86	211.46	213.33	211.82	211.33	211.94	212.63	212.29	210.89	212.86	212.79	212.17	210.85	212.06	210.71	210.34	212.2	210.97	211.54	212.92	211.93	210.57	211.06	211.2	212.25	211.54	212.13	210.76	211.74	213.42	210.97	214.03	211.86	211.85	210.15	212.48
212.54	213.03	212.59	209.45	210.79	212.69	212.92	212.95	211.24	212.16	212.62	213.3	212.29	212.37	213.37	211.38	211.57	212.24	212.4	211.4	212.59	211.42	211.88	212.25	212.44	210.5	212.22	211.86	210.81	213.03	210.18	210	210.65	214.69	211.64	211.32	209.55	211.82	210.92	211.9	209.73	212.11	211.27	210.18	214.78	212.58	212.77	210.36	210.16	210.44
207.55	208.79	205.5	206.28	208.45	205.1	207.98	207.09	208.26	208.22	208.98	208.49	207.28	208.14	208.63	207.76	207.54	206.17	207.88	205.69	210.86	208.03	208.65	207.51	207.19	205.7	207.16	207.31	205.85	208.33	205.84	206.06	208.3	208.19	206.7	207.89	207.04	208.96	208.96	208.59	208.13	206.96	209.3	207.43	208.5	210.72	210.5	206.14	208.06	207.88
218.24	217.13	216.38	218.07	215.5	216.99	217.71	217.73	216.68	215.97	217.41	217.56	215.19	217.81	215.98	219.22	217.04	219.36	219.32	216.47	217.31	218.78	216.07	217.53	218.3	215.55	216.56	217.47	216.5	215.02	217.66	218.2	218	217.85	216.4	215.2	217.49	219.57	215.47	217.83	215.77	215.91	216.86	216.73	213.56	218.05	217.43	216.81	219.13	215.22
218.1	217.06	215.73	216.66	217.28	217.68	218.69	218.4	216.01	218.7	217.49	216.6	217.18	216.27	214.79	215.85	216.08	218.34	217.88	218.29	218.34	216.1	216.42	216.79	213.86	215.28	217.64	216.16	215.73	216.06	219.06	219.94	216.03	216.49	217.19	215.78	217.6	215.91	219.17	217.32	215.4	215.12	216.39	217.48	216.77	215.51	217.94	216.7	217.51	217.8
214.08	216.18	218.8	216.79	219.08	216.85	216.55	215.01	215.79	215.17	216.93	218.31	215.83	217.38	215.47	219.36	216.71	216.58	216.33	217.62	215.85	218.41	216.68	215.59	215.71	218.09	215.98	217.71	217.38	216.21	216.27	216.28	216.65	217.92	216.44	218.5	215.62	217.19	215.14	219.37	219.57	217.51	216.9	218.39	216.63	218.36	217.2	217.72	216.78	216.09
204.25	206.17	202.86	203.66	203.79	203.51	205.43	206.49	203.46	204.86	204.15	205.28	203.86	204.5	203.53	202.11	203.65	202.51	202.66	200.25	202.83	204.58	202.77	202.81	202.99	200.52	203.89	201.43	205.12	205.11	203.01	203.06	204.94	201.85	202.83	202.9	204.65	204.95	203.32	203.89	204.14	204.41	201.91	201.91	203.71	200.92	204.51	204.3	205.54	205.07
211	212	212.37	211.89	212.06	212.43	212.39	212.73	212.02	211.51	213.43	211.4	213.2	213.01	210.88	212.65	211.79	211.69	212.36	210.62	212.44	212.28	211.31	212.25	214.18	211.87	211.88	211.12	210.72	214.54	210.91	211.2	213.17	211.54	212.15	210.24	212.95	211.6	212.31	212.47	212.59	213.79	210.86	211.55	211.85	213.44	213.4	211.14	211.56	212.06
210.8	212.16	212.35	213.17	212.62	210.48	208.61	211.44	211.69	210.76	212.65	213.41	211.78	212.59	210.59	210.79	210.52	211.53	212.97	211.52	212.58	212.48	213.55	210.73	213.06	212.64	212.21	209.42	214.81	211.94	210.6	211.2	213.36	212.48	212.78	210.41	212.93	210.08	212.77	211.96	209.5	211.83	214.04	213.42	210.38	210.04	212.5	212.58	212.3	212.57
205.31	201.89	203.49	202.78	201.3	203.86	202.99	200.69	204.11	204.75	203.33	202.57	202.22	202.91	203.63	204.33	201.45	204.94	201.14	203.56	203.51	204.1	202.21	201.73	203.88	202.79	202.91	203.53	203.89	202.96	203.5	204.83	201.53	203.77	202.43	205.07	202.42	203.57	200.26	205.4	205.91	203.4	204.43	201.41	204.36	201.3	204.31	202.59	202.92	202.13
210.45	210.94	209.15	208.74	210.99	212.61	209.96	212.96	211.63	209.49	209.64	212.62	211.98	212.63	208.84	213.71	212.94	210.17	211.4	210.64	209.31	212.17	210.6	210.21	211.03	211.71	212.89	211.74	211.44	209.02	213.08	212.26	211.56	211.81	211.84	211.74	212.38	211.44	211.48	209.99	212.65	213.01	213.93	211.47	210.87	210.87	210.66	211.38	211.57	212.45
196.07	192.76	195.82	192.91	193.1	193.74	194.45	196.24	194.71	194.47	192.73	193.91	193.22	194.42	194.41	193.77	193.6	194.3	193.3	194.7	193.7	193.96	194.87	196	195.03	194.46	191.8	193.7	192.14	192.55	193.24	194.56	194.17	191.76	193.42	194.65	194.02	196.55	195.79	194.74	195.18	194.27	194.15	194.5	194.53	193.77	192.18	196.92	193.22	194.57
205.55	204.59	206.07	205.51	203.68	205.35	202.56	205.75	204.58	204.21	204.55	207.7	204.8	204.82	205.38	205.99	203.75	206.11	204.77	204.51	204.86	205.57	204.06	205.71	205.66	203.91	205.07	203.96	205.24	203.8	207.23	205.14	203.7	204.64	206.27	204.05	203.39	205.56	206.79	202.62	204.7	204.84	206.51	204.64	203.54	205.98	206.9	204.17	202.45	203
195.28	196.98	197.56	198.88	197.76	197.43	196.74	196.83	197.49	198.43	198.07	200.05	199.93	199.79	197.27	199.12	196.75	199.07	197.99	198.41	198.18	199.79	199.2	198.45	196.24	198.42	198.47	197.34	199.22	198.25	199.67	195.8	198.18	196.67	198.39	197.61	197.66	201.05	196.41	194.21	199.32	199.2	195.19	197.44	198.25	194.86	199.92	198.07	198.47	197.61
205.28	206.41	205.3	204.97	205.82	204.13	203.81	203.3	205.3	201.93	203.98	203.46	206.14	201.8	203.32	203.45	203.09	203.18	204.56	204.1	203.61	206.07	202.73	201.68	204.08	204.4	203.88	203.33	204.3	200.65	204.85	203.06	205	204.32	202.92	204.81	205.88	202.81	204.53	203.75	203.4	203.27	202.26	202.18	203.43	202.94	205	201.76	205.16	204.87
211.19	211.6	212.98	212.05	213.23	212.08	211.96	211.17	213.32	213.02	211.68	212.72	212.37	212.3	213.03	209.92	210.88	212.46	212.85	209.45	213.51	212.22	213.42	210.56	211.99	211.05	211.27	214.11	213.58	211.68	211.08	210.55	211.68	212.89	211.09	211.53	211.57	212.62	211.52	211.07	211.29	210.22	214.42	212.16	210.6	212.3	207.95	212.45	209.34	212.61
210.11	208.88	207.97	209.51	208.82	211.73	209.55	207.71	208.41	206.39	206.19	207.17	206.02	210.69	208.16	209.41	208.27	212.19	207.26	208.57	206.54	209	208.23	206.73	209.37	209.5	208.28	208.45	208.37	207.85	208.81	210.79	207.55	211.45	208.7	211.02	207.92	208.3	209.51	210.45	210.47	210.3	206.69	207.58	206.95	209.01	207.2	209.34	208.07	209.57
208.93	203.96	206.65	207.94	208.36	210.09	210.01	206.52	207.64	206.38	209.58	204.69	210.37	208.56	208.69	207.91	209.76	207.95	207.96	205.45	208.34	208.39	206	205.73	210.63	206.89	208.21	206	207.25	209.58	207.49	206.85	206.36	208.97	206.74	205.28	207.93	207.35	208.23	206.46	207.86	207.01	206.5	209.1	207.88	207.59	208.15	209.26	208.97	207.69
217.95	216.15	216.69	218.16	217.4	216.08	214.36	218.73	215.44	215.71	214.86	216.29	217.86	216.95	217.13	216.76	215.26	217.55	217.27	218.39	217.12	216.87	214.22	215.06	218.32	215.96	214.68	218.17	216.64	217.79	217.82	217.21	217.69	216.31	216.09	215.86	216.13	215.59	217.57	217.56	216.01	219.2	218.02	215.89	216.93	216.15	217.33	217.15	216.82	216.66
198.99	199.49	199.51	200.4	200.01	199.84	200.31	198.7	199.75	198.72	199.6	198.77	201.23	200.37	201.27	200.19	201.69	199.59	198.45	198.38	200.21	198.1	200.39	199.61	200.45	198.36	201.1	199.68	202.09	197.65	198.8	200.1	199.67	199.74	199.71	198.92	197.77	201.36	201.28	200.06	198.85	199.4	199.2	198.38	200.04	199.91	200.42	199.37	199.3	201.03
210.7	212.51	211.51	209.34	212.36	213.32	211.87	211.88	211.12	209.55	208.85	211.71	210.98	210.98	212.03	209.46	210.47	212.5	211.46	212.53	211.11	211.54	211.19	210.84	211.25	209.43	212.82	211.55	211.73	212.95	212.26	211.51	211.8	213.71	210.84	211.85	211.78	213.86	210.66	212.31	212.44	210.73	212.61	211.47	212.78	212.18	212.88	211.63	211.27	212.93
208.21	209.93	209.46	212.42	210.04	209.78	209.91	209.16	207.96	207.66	207.59	210.77	207.64	208.22	209.29	208.89	208.8	209.88	207.7	210.31	209.76	208.22	206.84	210.5	210.72	209.14	209.12	210.17	209.61	209.32	208.29	209.51	210.07	209.4	207.99	207.34	208.52	209.77	207.81	210.87	209.54	211.48	209.96	210.85	210.35	208.81	208.66	209.26	210.39	209.93
211.26	209.71	211.15	212.1	210.78	209.69	212.53	211.89	208.53	211.98	210.64	210.98	211.08	212.01	211.6	210.45	213.82	211.76	212.78	211.38	212.61	212.22	210.85	211.88	212.77	211.6	210.24	212.32	211.16	211.6	210.41	213.41	211.41	212.37	210.72	211.28	213.14	213.24	210.57	208.74	211.63	211.09	214.05	212.64	211.48	212.28	213.41	210.06	212.95	211.34
201.5	204.52	202.02	201.34	203.34	202.32	202.42	203.19	202.05	202.77	202.37	203.22	200.75	204.42	204.53	200.95	203.99	203.7	203.75	202.59	202.59	205.76	201.67	202.59	203.57	202.5	203.99	202.01	203.57	202.5	200.84	204.87	202.01	201.61	201.86	203	200.9	202.81	201.44	202.27	203.04	202.47	201.03	202.33	203.07	202.8	201.94	202.75	203.31	206.42
212.25	214.38	213.54	215.42	211.9	215.11	212.4	211.94	213	211.19	211.6	212.52	211.78	213.6	214.16	214.08	212.65	213.38	214.03	212.02	212.53	213.11	211.36	210.17	210.81	213.54	214.75	212.22	211.21	212.59	210	213.05	213.23	214.65	213.86	211.79	213.5	213.26	213.2	209.67	209.94	216.16	214.47	212.7	212.06	211.85	214.4	214.85	214.84	214.89
208.92	208.03	205.83	207.38	207.77	208.49	205.66	206.97	207.49	205.85	208.84	208.81	207.9	207.92	207.56	208.2	208.48	209.29	207.87	208.97	209.37	208.5	205.61	207.29	206.4	207.92	208.32	208.72	205.86	206.8	208.5	208.26	207.67	208.88	210.08	207.04	206.65	209.35	207.74	208.56	206.52	208.63	207.79	209.47	208.18	204.62	207.35	207.09	205.52	207.53
211.87	211.97	210.06	212.5	212.15	212.16	211.46	212.3	213.82	211.68	209.91	211.19	212.1	210.12	210.63	211.61	212.46	213.17	211.78	210.91	209.97	211.58	209.44	211.9	212.48	213.38	212.28	208.34	211.5	211.48	210.78	211	211.45	211.81	209.04	211.72	208.34	212.31	210.66	211	211.66	214.25	212.46	210.07	212.14	212.63	211.44	214.92	212.42	212.72
208.19	209.54	208.85	206.83	209.23	207.79	208.12	207.68	208.5	207.16	207.71	206.44	209.08	209.43	208.51	209.7	207.3	208.71	208.17	209.74	207.37	206.86	207.3	209.89	208.22	207.28	205.56	206.66	210.98	207.3	208.01	207.71	206.93	207.84	208.16	210.42	206.74	209.55	206.65	208.68	209.46	206.97	209.49	207.2	204.79	207.72	208.39	206.73	205.7	208.82
208.54	209.05	207.4	206.7	208.38	207.71	206.99	205.46	208.04	208.28	206.47	208.05	207.34	209.01	206.38	209.4	209.07	207.76	208.22	207.64	209.14	207.21	208.17	207.53	207.75	207.46	205.96	207.94	211.31	209.23	208.76	207.11	208.26	207.49	209.2	207.86	209.21	207.23	211.17	208.04	207.93	209.96	205.77	206.71	206.72	206.83	209.78	207.28	206.07	208.98
218.52	214.61	217.4	215.98	215.95	216.66	218.22	215.6	218.93	217.56	217.05	216.59	217.22	216.92	216.11	215.37	216.76	217.59	214.57	217.59	215.91	218.55	218.38	214.67	217.53	217.61	218.71	216.87	218.7	216.91	217.19	218.15	217.58	217.06	219.58	215.93	216.43	216.82	215.92	215.5	217.47	219.26	215.37	217.73	217.56	214.91	218.65	216.31	217.01	215.84
215.98	212.84	213.17	213.25	215.21	212.27	213.37	214.49	214.25	216.26	213.83	212.68	211.15	213.62	212.73	213.68	215.86	213.73	212.53	214.09	215.15	216.44	215.54	214.3	212.37	211.32	211.67	213.47	214.38	212.81	214.27	212.19	214.84	214.46	212.95	214.35	214.07	215.04	214.94	216.55	215.67	214.84	214.88	213.43	213.89	214.23	213.75	215.42	212.51	212.95
209.07	209.65	209.15	210.3	210.3	208.34	207.27	208.28	208.29	208.43	209.22	207.29	208.69	210.46	206.35	209.01	207.54	208.58	209.44	208.38	207	208.9	208.04	210.38	209.89	207.34	207.26	210.36	207.58	206.68	210.3	208.85	209.59	207.97	209.17	208.36	208.55	207.54	209.95	208.64	208.78	206.31	207.72	209.48	207.15	209.91	208.37	207.99	208.99	208.09
208.41	208.63	207.85	206.24	208.23	207.77	208.55	208.88	208.63	207.5	209.08	208.93	205.88	209.29	209.02	208.55	210.37	209.01	207.59	205.73	208.78	209.86	210.59	208.17	207.96	208.93	208.29	208.51	208.34	210.58	207.51	207.74	208.18	209.01	209.23	210	208.36	209.52	209.08	208.36	208.66	205.41	207.7	206.3	206.08	210.06	208.16	209.32	208.37	207.16
206.58	206.99	205.94	206.61	204.72	205.32	207.04	206.7	204.93	205.82	205.09	205.75	207.5	206.72	206.14	206.79	204.44	204.57	205.88	204.48	204.28	204.04	205.01	206.78	206.41	206.51	206.21	206.01	207.05	206.69	208.86	205.91	206.09	204	205.28	205.51	206.47	206.81	205.75	206.01	204.49	203.69	204.26	204.76	204.45	206.34	205.1	206.45	206.77	204.97
212.19	209.6	209.76	213.22	209.28	210.95	212.29	211.58	210.67	213.89	212.93	210.95	209.28	211.09	211.95	212.04	214.19	210.78	210.24	211.63	213.6	212	210.14	211.24	212.48	210.66	210.65	211.28	210.99	210.91	211.54	210.57	209.51	213.94	210.73	212.56	212.38	211.9	213.44	210.08	212.64	212.19	211.61	207.96	211.1	212.37	210.81	211.86	212.97	209.93
218.57	218.74	215.4	218.15	218.61	219.46	217.76	217.24	219.44	218.71	220.09	216.24	216.14	217.36	219.91	216.71	215.87	217.49	217.23	217.46	217.79	218.06	214.95	219.85	216.81	217.29	215.65	219.16	217.72	216.54	217.16	217.49	218.51	218.18	217.42	217.45	219.85	217.83	217.9	217.73	218.57	216.34	218.11	217.07	217.26	219.74	217.16	216.09	216.9	219.37
207.85	209.64	208.67	208.72	210.54	207.71	211.06	207.37	208.73	206.97	209.72	209.07	209.54	209.75	207.48	208.81	209.08	209.49	207.36	208.11	206.7	210.15	207.83	207.14	208.99	207.54	208.36	209.81	206.42	208.26	210.03	207.46	206.53	209.53	211.19	209.19	207.16	207.76	210.05	209.14	210.58	209.41	209.27	208.33	208.06	207.49	206.64	209.56	204.53	207.87
209.69	210.34	213.91	212.47	211.36	211.88	212.01	210.45	213.02	211.01	213.94	212.97	214.87	212.94	210.91	213.36	213.36	210.32	213.53	211.35	212.4	212.37	210.98	210.37	212.36	211.61	212.13	214.48	212.95	209.6	211.47	210.63	210.81	212.53	212.81	213.5	212.57	212.85	210.96	212.33	213.06	213.26	211.44	210.99	211.32	213.12	214.27	214.13	213.7	212.57
202.65	204.41	202.21	205.45	203.65	205.62	202.73	204.91	204.79	203.78	204.65	203.17	203.25	203.53	205.06	204.24	202.53	202.7	203.1	203.47	203.66	202.46	201.76	205.77	201.83	201.87	203.73	202.38	203.6	202.84	201.02	204.61	205.16	204.2	202.1	204.58	200.71	204.04	201.99	202.57	203.67	201.63	205.09	203.51	201.73	205.73	202.83	204.35	203.85	202.46
218.22	219.45	215.14	217.06	217.43	218.15	216.58	217.68	218.69	219.5	217.62	216.06	216.49	218.09	219.83	218.16	218.07	215.44	217.56	216.64	218.15	218.91	216.31	218.75	219.87	218.78	217.03	218.21	214.89	217.91	218.95	216.71	216.19	219	217.19	216.9	218.62	218.47	216.43	216.16	217.75	215.92	215.63	217.34	218.98	220.25	217.53	214.9	217.84	219.84
207.56	206.33	205.38	207.2	205.18	206.86	206.25	206.79	207.83	205.76	206.43	206.4	204.95	206.81	208.32	205.85	208.78	205.95	204.82	206.38	205.68	205.28	206.58	206.34	206.7	206.57	204.09	206.92	206.12	207.4	207.08	206.84	205.38	204.6	208.71	205.95	205.09	208.53	206.03	206.79	207.76	208.04	207.8	206.5	207.31	205.29	205.46	207.74	208	206.52
206.1	209.06	207.91	209.91	209.22	208.21	209.33	206.78	209.76	210.31	208.51	209.61	204.96	211.19	209.57	210.13	209.67	209.83	210.55	209.09	211.02	208.55	210.62	210.16	209.47	206.64	208.87	209.59	210.46	206.28	209	208.26	207.58	208.77	210.06	206.47	207.79	211.52	208.54	209.4	210.1	211.34	209.65	209.15	211.06	209.22	208.83	207.77	208.09	210.74
200.79	201.72	201.39	198.22	201.19	201.54	197.41	200.6	199.32	202.46	198.5	199.24	199.7	202.11	198.89	200.42	201.39	201.45	200.27	199.12	201.36	200.06	201.72	199.37	200.14	198.11	202.6	201.69	200.66	200.3	198.54	199.21	200.01	200	200.82	200.89	201.24	200.81	200.96	199.55	199.89	200.85	199.18	201.35	198.95	200.22	201.45	201.26	201.64	201.33
198.37	199.8	201.49	199.2	199.46	200.14	199.94	201.8	200.08	199.67	196.77	201.15	197.67	199.49	200.43	201.34	200.55	200.34	197.66	202.42	199.04	199.42	198.46	199.41	200.96	197.62	200.74	197.36	201.27	199.56	199.81	200.4	200.86	200.61	198.75	198.51	200.21	198	198.16	200.65	199.75	200.78	200.96	200.65	198.25	201.38	200.03	198.54	198.32	199.67
201.13	199.2	199.94	197.31	199.14	196.95	199.61	201.27	199.03	199.48	200.07	201.85	200.33	202.16	199.67	198.14	197.7	201.22	202.23	201.57	199.65	200.78	200.99	201.4	200.67	200.51	199.35	200.53	200.22	199.6	199.62	200.74	199.31	200.22	201.38	199.96	199.68	198.82	201	200.99	202.71	199.58	201.47	202.11	200.7	200	201.06	199.45	200.22	199.51
205.57	203.93	203.8	205.62	202.57	202.05	203.02	203.84	204.17	204.29	205.17	202.93	205.2	204.27	204.41	205.11	203.96	203.15	203.82	203.88	204.56	204.34	202.4	205.98	202.16	204.78	202.88	205.02	203.33	205.77	204	203.93	204.03	200.9	203.92	203.58	202.66	204.95	202.33	202.23	203.68	204.62	202.83	204.68	204.61	204.88	204.41	203.09	203.62	203.73
211.22	210.84	212.77	213.82	212.25	211.86	213.04	212.95	212.47	211.38	213.62	213.4	211.74	209.91	210.32	210.45	211.79	214.65	211.57	211.6	212.03	209.96	213	212.99	210.37	211.85	211.72	212.7	212.39	211.19	213.28	213.22	212.9	212.59	210.56	211.93	211.5	212	212.77	212.12	213.27	214.32	211.18	212.37	213.63	214.21	214.29	211.83	212.11	213.98
210.34	210.43	208.31	209.46	210.86	208.45	209.47	207.97	209.96	208.9	208.85	211.05	208.7	209.97	208.96	209.2	211.26	210.12	209.76	209.39	209.38	209.53	211.96	210.72	210	211.11	207.24	208.76	208.88	208.86	209.02	210.58	210.75	208.35	208.2	209.97	210.88	209.17	211.09	210.73	208.3	206.62	207.37	209.81	209.31	208.51	209.27	211.64	209.01	208.33
206.6	206.43	205.75	204.93	206.58	205.99	205.48	207.66	204.65	202.73	206.85	205.84	209.16	205.78	205.59	208.33	206.46	206.4	208.55	207	207.61	205.08	207.03	204.52	204.21	204.96	206.29	205.13	207.72	205.14	206.52	206.63	205.39	207.14	204.8	206.28	206.48	205.15	205.94	205.17	206.07	206.72	207.66	206.67	206.38	203.49	205.24	206.72	206.6	206.79
204.01	202.44	204.59	203.02	204.61	202.45	204.36	203.09	203.52	205.19	202.89	204.49	204.93	204.9	203.41	200.2	201.55	204.54	204.22	203.29	203.6	204.86	204.33	201.96	203.05	203.96	205.48	204.9	205.89	205.73	202.14	201.92	204.87	204.03	204.89	202.79	204.81	205.19	202.63	203.22	203.89	201.87	203.86	203.8	204.42	203.64	203.81	206	202.46	204.25
203.65	204.37	203.61	203.94	203.87	204.96	203.86	202.81	203.06	203.32	205.43	204.14	204.74	204.68	203.07	202.54	204.35	203.27	203.69	203.27	203.47	205.25	201.69	202.86	204.41	203.95	203.63	204.17	204.1	202.52	204.16	203.45	203.74	203.44	203.53	202.29	201.67	201.8	205.43	203.8	201.3	206.37	203.02	201.98	205.61	203.34	202.15	202.81	202.76	203.06
208.51	207.06	206.23	209.33	208.47	206.98	207.45	208.4	208.65	208.24	207.45	208.31	208.26	206.67	207.48	208.08	206.86	207.54	206.95	206.06	207.74	208.76	208.42	210.77	208.79	205.4	206.54	205.22	207.82	205.81	205.63	207.91	207.66	208.21	207.99	209.01	207.35	207.4	206.01	205.41	208.16	204.04	206.61	207.6	207.72	208.62	210.29	209.19	210.68	206.53
208.48	207.17	206.58	206.42	207.98	207.97	207.08	204.29	208.98	208.57	206.12	208.29	206.48	207.4	207.81	209.3	208.58	208.43	208.04	207.92	208.52	206.5	206.45	207.05	208	208.43	207.95	209.19	209.03	207.96	207.28	209.66	207.15	207.88	206.12	208.68	208.93	206.34	209.02	207.77	207.15	208.94	207.67	205.41	208.84	209.07	207.79	205.87	206.99	206.93
208.63	208.45	207.66	208.89	209.49	209.02	208.04	208.4	210.2	208.84	208.85	209.82	209.38	210.4	210.35	209.65	208.97	207.82	208.11	207.63	208.75	208.47	208.75	209.62	209.16	209.71	209.95	208.16	206.69	208.09	210.48	207.51	208.09	209.44	208.03	206.39	208.73	207.74	210.84	209.07	209.37	209.3	205.79	210.05	209.5	207.34	206.29	207.13	210.12	208.28
204.42	202.83	202.8	204.68	206.31	203.28	201.87	203.34	203.56	202.22	203.21	203.5	201.88	204.26	202.18	202.26	202.13	202.55	204.78	204.9	203.93	206.61	202.61	203.59	201.15	206.48	203.78	203.37	203.93	204.48	203.79	202.95	204.7	202.2	204.42	205.57	203.88	203.96	204.46	206.09	204.68	204.68	204.42	202.62	204.81	203.06	204.93	204.62	203.25	204.37
205.51	207.7	208.15	208.02	207.78	205.45	208.44	207.89	208.45	207.78	209.8	209.75	208.83	206.95	208.55	207.98	208.15	207.43	209.35	207.71	207.7	208	206.28	209.37	206.95	207.66	208.55	206.3	206.13	208.63	209.04	208.49	206.14	208.82	207.63	206.43	206.3	206.75	209.67	208.04	207.87	207.52	206.55	208.47	207.28	206.38	207.27	207.41	208.77	208.25
209.9	209.79	208.56	210.13	209.24	207.43	206.41	208.92	208.23	207.85	207	209.03	207.98	208.5	209.15	208.18	207.22	209.57	210.83	210.14	208.63	210.53	208.39	209.16	207.56	208.18	211.23	208.81	208.96	208.38	210.59	207.26	209.57	208.05	209.01	209.95	208.51	209.13	209.06	208.7	206.68	207.54	207.23	208.97	208.21	207.21	209.69	207.7	208.17	209.53
204.23	204.85	204.25	205.36	205.19	204.25	204.34	205.25	203.75	203.67	203.23	202.01	204.92	203.27	203.19	205.29	203.22	201.14	204.73	202.12	201.89	203.69	204.59	202.86	204.65	203.4	202.71	203.95	200.94	203.63	202.98	206.61	201.56	201.21	202.95	205.05	201.47	203.57	203.27	204.58	202.17	202.4	203.63	203.15	202.29	204.18	204.07	204.13	201.31	204.01
202.63	199.35	203.72	200.45	200.63	201.12	200.52	203.04	201.39	200.58	200.08	200.73	201.62	200.75	201.53	202.29	203.46	200.5	201.62	201.35	199.32	200.99	202.96	201.96	199.25	202.85	202.66	203.1	198.27	202.97	200.71	200.46	200.96	199.84	202.26	198.63	200.04	200.37	200.1	202.07	201.19	199.39	200.34	199.31	201.01	201.15	198.33	202.02	201.7	199.09
211.08	208.74	207.34	208.76	208.5	208.86	211.02	209.67	207.05	208.94	206.78	209.25	209.15	207.04	209.29	211.15	208.36	207.67	210.29	209.85	210.16	208.6	208.88	209.53	210.28	210.18	210.43	207.14	208.67	208.04	208.39	210.02	211.34	206.97	208.85	207.4	210.31	209.5	209.17	207.31	208.88	209.96	210.39	208.65	207.41	205.57	209.62	209.65	208.09	207.82
212.1	209.49	209.68	212.17	212.05	211.55	210.65	208.2	213.33	214.18	211.11	212.16	212.39	210.65	210.77	211.22	211.48	211.1	213.63	212.74	213.13	213.59	210.59	212.72	211.24	212	211.37	210.76	211.93	211.59	210.27	211.7	211.26	209.62	211.07	210.08	212.49	212.27	211.55	211.81	213.69	212.34	212.19	210.88	209.75	210.4	211.49	210.9	211.44	209.73
215.29	216.69	217.07	217.73	215.76	215.19	218.07	215.92	216	218.57	216.18	218.3	217.26	219.74	218.13	218.25	217.04	216.1	217.91	216	216.09	218.47	217.43	217.24	217.51	217.56	219.56	216.58	215.86	217.95	216.53	217.21	218.66	216.63	215.04	218.47	216.95	217.24	215.46	217.04	218.78	213.93	217.21	217.88	217.57	215.75	214.5	215.39	217.23	217.06
218.86	217.95	216.81	214.64	217.17	216.43	218.98	218.12	216.81	216.34	216.57	216.1	215.5	219.42	216.23	216.21	216.77	217.48	217.57	216.63	217.97	216	215.48	217.3	216.67	217.09	217.04	217.24	215.64	216.35	218.23	215.32	215.85	217.54	218.73	215.39	215.26	216.47	215.27	217.5	216.09	218.13	216.9	216.4	217.36	216.77	217.21	216.25	218.01	216.9
209.04	207.67	207.66	209.45	208.43	207.36	207.93	206.93	207.17	207.36	206.26	206.42	209.15	209.28	207.96	207.27	206.35	207.56	208.61	208.64	205.95	206.81	206.41	207.56	207.33	207.47	206.13	206.61	205.91	209.35	206.38	206.59	207.6	208.23	204.85	209.09	208.25	206.9	204.8	207.66	206.03	205.44	209.21	208.26	207.55	208.36	208.89	208.47	206.04	204.74
208.67	207.1	209.93	210.96	207.15	210.27	209.58	207.92	210.13	210.99	208.6	210.23	212.41	207.19	209.45	211.26	207.88	209.34	209.12	207.45	208.76	209.7	209.76	207.08	207.05	208.13	208.72	207.78	210.06	208.36	208.01	208.45	207.01	207.61	208.96	207.65	209.86	207.22	208.56	207.84	208.73	209.89	210.15	209.34	209.75	205.08	209.23	207.21	209.91	209.28
194.45	193.85	196.38	194.41	195.25	193.07	192.92	194.47	193.35	195.6	194.47	194.11	195.44	193.65	195.09	195.87	193.38	193.52	194.44	192.82	195.24	192.93	192.16	193.82	195.46	195.57	195.65	193.13	193.06	194.01	196.04	193.48	195.13	194.12	195.02	194.73	194.11	194.49	194.21	194.67	191.74	193.93	194.67	193.9	192.08	194.49	194.38	195.79	193.34	194.2
202.95	201.82	202.87	203.98	202.67	204.32	206.87	204.41	201.02	201.13	204.43	203.45	204.32	205.81	204.2	201.44	203.83	202.27	202.48	202.45	206.57	202.5	202.56	202.81	202.87	205.86	201.84	205.04	203.61	201.57	203.71	200.96	203.05	202.65	203.12	201.58	204.91	204.57	203.62	204.13	204.88	202.43	205.52	204.03	203.11	205.54	202.41	203.35	203.08	201.9
215.89	218.65	215.95	215.5	216.24	217.62	218.66	215.69	218.91	215.43	218.43	216.84	218.04	216.03	216.05	218.3	215.72	218.5	218.33	218.39	217.14	216.98	218.27	217.45	216.19	216.31	218.12	214.35	216.21	215.36	216.35	215.47	218.49	216.71	218.27	218.49	216.05	215.96	217.78	217.24	216.91	216.15	218.34	218.12	217.17	217.54	217.56	218.06	217.47	215.32
219.69	217.83	217.83	216.63	217.4	217.31	218.6	218.53	217.68	217.07	215.94	217.76	217.42	216.3	220.06	218	218.36	218.14	221.08	222.6	217.81	215.46	218.21	218.17	220.18	217.59	217.64	216.5	217.25	218.34	217.94	216.28	217.97	218.44	217.51	217.96	219.3	216.86	217.16	218.53	216.78	216.9	215.73	215.64	216.86	214.76	217.6	216.64	218.76	217.14
204.31	204.79	204.22	205.36	204.74	202.16	204.99	202.97	205.99	207.47	206	204.74	205.19	204.29	205.71	202.68	202.86	206.18	205.01	202.67	205.37	205.52	205.75	205.17	206.28	204.46	205.37	205.83	203.64	206.38	203.75	204.99	205	205.08	204.76	204.36	207.44	205.41	202.9	205.53	203.74	205.66	204.72	206.81	203.5	204.73	203.86	204.23	203.78	203.34
213.35	215.2	211.96	209.02	212.12	212.26	212.27	213.39	212.15	213.34	211.85	212.11	214.43	209.74	214.56	214.41	212.05	211.62	213.88	211.89	211.02	213.21	213.04	213.51	214.79	213.43	214.09	213	214.66	213.47	212.05	211.57	212.23	212.38	211.3	213.02	210.89	215.37	210.68	211.02	214.64	212.7	213.62	214.3	210.48	212.71	212.79	212.5	211.73	211.53
204.08	204.53	202.87	205.44	203.63	203.94	205.14	206.59	204.19	203.05	206.08	203.65	203.74	202	202.82	207.59	203.99	201.96	204.45	202.27	204.3	203.11	202.21	205.53	205.86	203.07	202.7	202.82	202.96	204.68	202.33	204.14	203.85	205.5	203.83	204.26	204.02	205.1	203.65	203.75	204.04	204.37	202.88	203.1	202.83	203.17	202.97	202.94	202.27	204.03
202.35	203.43	202.34	202.74	202.81	202.5	204.45	203.39	203.4	202.37	204.8	202.68	202.44	205.9	205.53	203.25	204.63	204.38	202.23	203.8	205.37	203.52	203.65	203.25	205.39	203.85	203.9	202.99	203.07	205.23	203.12	203.4	200.13	205	204.24	204.7	204.03	204.31	204.08	203.77	204.43	202.96	203.79	204.26	205.66	202.07	205.84	202.05	204.27	205.11
217.24	216.7	216	217.5	217.83	218.69	214.95	217.03	216.97	217.18	216.76	218.08	217.02	215.07	216.87	216.96	220.26	219.25	216.25	219.98	218.15	216.65	215.53	215.44	215.97	218.18	218.03	216.66	215.91	218.35	217.93	215.85	218.91	218.75	215.51	219.3	215.29	218.08	218.91	216.32	215.3	215.41	217.62	216.48	213.07	217.83	216.9	215.15	215.11	217.26
208.82	208.72	208.66	211.33	211.19	212.25	210.32	207.94	209.96	209.35	210.47	210.42	211.44	211.53	209.48	209.87	211.27	212.38	208.41	210.3	209.25	210.51	207.81	209.33	210.96	210.41	208.85	208.38	208.84	211.26	208.54	208.95	210.44	209.61	208.64	209.79	207.82	209.84	208.53	208.3	210.6	208.45	211.21	209.75	210.86	209.36	209.45	209.87	209.77	208.74
203.36	201.19	201.3	202.58	198.99	202.22	201.44	201.58	201.88	199.84	201.9	201.88	201.31	200.03	201.41	201.79	199.11	202.61	201.62	202.37	200.83	199.13	202.11	201.8	201	198.37	201.21	199.28	203.22	199.7	202.57	198.4	202	198.97	201.29	202.22	202.23	200.2	200.99	201.41	203.26	201.78	200.7	202.25	201.11	200.62	199.65	199.96	202.44	200.54
208.62	206.12	204.55	205.25	207.26	208.93	206.43	209.01	207.2	205.56	205.36	205.69	209.41	204.42	205.89	207.36	206.77	205.16	206.32	206.94	208.37	204.72	206.59	204.16	206.1	205.36	206.44	208.38	207.27	204.97	206.55	208.22	206.64	207.55	207.12	206.67	203.93	207.66	205.89	205.73	205.86	206.27	206.81	204.46	207.52	208.76	208.16	205.61	204.56	205.48
203.87	207.2	204.04	205.72	207.33	205.24	203.97	205.21	204.06	204.6	203.51	203.5	203.98	205.92	204.36	206.78	205.54	207.2	204.09	205.04	206.82	203.48	202.28	204.32	204.6	205.5	202.19	202.29	204.64	203.97	205.54	203.05	205.45	204.79	206.44	202.87	203.28	203.98	207.35	205	206.45	205.13	204.72	207.65	203.63	202.47	203.55	204.15	205.11	202.81
212.55	211.65	209.99	210.78	211.03	211	212.72	211.1	210.9	212.35	212.26	209.9	211.45	211.51	209.24	209.89	211.89	211.07	210.88	211.34	211.66	213.7	208.65	212.82	210.12	209.66	211.52	212.81	209.02	212.5	210.24	212.71	211.45	212.32	211.81	210.96	212.56	212.03	210.03	210.1	212.14	210.36	211.07	211.31	210.78	212.3	210.82	210.76	211.86	212.56
215.55	214.89	221.18	218.81	216.45	216.76	218.92	220.16	216.77	218.37	216.84	218.77	217.01	217.17	218.51	216.9	219.17	215.4	216.34	216.23	215.26	216.07	216.29	216.75	215.56	217.37	216.11	217.91	216.28	216.66	217.87	217.55	215.58	214.96	220.08	217.37	213.99	214.15	218.42	217.38	216.28	216.09	216.9	217.79	216.23	216.19	218.52	216.71	216.2	217.59
204.25	203.47	204.2	203.97	205.64	203.37	201.93	203.47	200.76	202.22	201.02	201.68	202.36	202.43	201.39	201.82	202.01	201.36	202.52	203.19	200.48	203.66	202.44	203.32	201.81	203.07	205.64	203.48	203.96	202.55	203.67	202.21	204.91	202.3	201.65	202.3	202	203.82	202.18	204.04	202.58	203.36	203.7	203.35	201.99	203.35	205.13	200.96	202	201.36
208.82	208.54	207.71	204.79	207.2	206.52	206.09	206.98	207.7	207.11	207.44	208.15	206.57	208.31	209.72	208.13	207.82	208.99	207.33	206.55	205.63	212.28	210.31	208.2	209.27	206.31	205.81	208.03	206.78	206.08	203.76	210.29	207.76	209.02	207.6	208.71	208.3	209.16	206.29	207.87	207.97	207.34	209.25	207.21	209.37	208.92	209.01	207.81	208.87	207.25
208.05	208.9	206.46	207.75	207.81	208.17	208.28	208.5	208.37	209.46	207.89	210.69	209.65	209.95	209.39	207.8	209.45	209.71	211.61	210.23	207.64	210.47	209.53	207.39	210.98	208.95	208.78	208.57	207.85	206.9	206.61	208.84	206.82	209.2	211.76	210.46	208.54	207.46	209.61	208.87	208.41	208.44	209.13	208.12	208.26	208.61	207.63	209.91	207.07	209.92
191.17	193.51	196.4	198.39	195.27	193.06	193.57	194.89	195.53	196.36	196.61	192.78	194.97	193.3	195.63	195.08	193.8	194.95	193.19	193.76	193.59	196.38	194.34	194.06	194.58	195.73	195.49	194.46	197.17	195.3	194.69	195.85	195.12	195.66	194.92	191.64	195.64	194.44	196.77	194.74	193.86	195.08	192.46	195.02	195.88	194.88	192.42	195.78	195.19	193.39
204.34	205.06	203.21	202.09	201.41	204.09	203.66	204	204.34	202.53	202.03	202.3	203.21	205.9	202.53	202.14	201.36	204.61	204.52	204	202.61	203.65	203.41	199.89	204.09	204.85	205.28	201.16	204.49	205.24	202.97	204.17	204.48	202.83	203.05	204.18	203.69	204.26	202.16	202.95	203.59	203.92	202.92	202.77	204.04	203.9	205.37	203.39	203.78	202.85
206.46	204.4	208.2	205.29	207.07	209.93	207.05	207.28	208.36	208.82	205.52	205.44	208.16	208.35	209.06	208.74	209.57	208.03	207.51	205.27	206.41	204.72	208.08	205.62	208.42	207.75	209.91	207.66	207.62	208.74	207.25	208.02	205.9	207.57	206.02	209.83	206.68	208.36	206.88	206.56	208.18	206.58	205.95	211.45	208.63	208.21	206.13	208.63	208.39	206.61
216.74	215.29	216.69	217.16	217.69	214.71	218.47	216.08	217	218.07	216.75	219.41	216.53	215.32	215.88	216.65	219.1	215.74	214.6	217.28	217.51	217.51	216.66	217.18	215.97	216.88	216.6	217.48	217.94	217	218.6	215.27	218.66	220.76	216.17	216.66	215.75	219.54	217.03	216.62	217.31	217.38	215.5	216.62	218.37	218.21	216.5	217.18	216.85	218.09
205	208.41	208.18	207.35	206.9	207.75	208.01	208.6	205.81	207.01	208.02	209.3	207.67	206.24	207.95	207.91	208.18	207.59	205.84	207.09	208.42	206.17	210.24	206.94	206.82	208.24	207.62	207.24	207.61	205.86	206.26	206.75	207.05	207.18	208.56	207.95	207.36	207.04	207.65	206.26	206.77	208.17	208.02	205.13	207.25	209.55	208.01	208.28	207.81	209.4
207.25	206.81	207.86	208.48	208.69	206.62	207.44	208.78	209.27	205.57	210	207.99	206.54	208.34	207.24	208.68	207.52	206.75	207.44	208.18	209.01	206.01	204.44	208.15	208.47	208.15	205.86	205.6	205.65	208.56	208.44	206.67	205.16	208.01	206.94	206.57	207.56	208.07	206.29	208.26	208.98	204.86	206.67	205.11	205.65	207.17	208.8	209.35	210.08	209.48
195.31	192.14	195.22	196.18	194.1	194.75	193.31	194.61	192.73	193.45	197.03	193.19	195.32	193.85	193.62	196.15	193.27	194.71	193.82	193.59	192.09	195.15	196.8	195.27	194.16	194.59	193.74	193.1	193.43	194.71	193.24	191.53	196.09	194.6	192.46	195.13	194.09	193.82	194.17	194.59	192.21	194.84	193.02	192.65	193.26	194.23	193.68	191.77	193.73	194.14
211.05	213.32	213.41	212.38	212.57	212.91	210.85	212.9	214.51	213.57	211.53	213.37	212.69	213.72	212.68	210.11	212.79	213.67	211.15	213.23	210.62	214.4	210.75	211.73	214.6	211.27	211.75	213.63	212.67	213.32	214.73	211.97	212.84	211.5	211.7	210.32	212.43	212.59	213.04	212.67	215.93	210.8	212.9	214.46	212.61	211.78	211.73	213.94	211.51	212.69
203.27	201.62	201.75	205.08	203.96	202.98	205.01	205.34	203.21	204.68	205.29	202.23	205.52	205.77	204.1	203.52	203.11	203.01	202.4	203.01	203.52	202.73	201.72	203.33	202.77	205.39	202.69	205	205	203.04	203.53	203.64	202.85	204.02	204.27	204.37	203.11	203.1	201.76	203.28	205.08	206.61	204.95	203.28	203.43	205.19	204.45	203.85	203.42	200.4
218.24	217.77	215.68	218.37	219.27	217.19	215.12	218.97	219.12	219.63	219.56	217.99	217.46	217.99	219.09	218.44	218.87	217.92	218.32	217.48	218.72	217.95	219.38	219.99	218.63	218.55	216.59	218.04	218.54	217.52	215.98	218.24	218.3	216.46	217.57	217.8	217.48	220.39	217.55	216.25	218.14	216.76	218.22	217.48	219.36	217.6	217.57	217.8	217.88	216.88
202.46	202.38	202.62	199.55	203.44	201.08	200.54	201.02	202.19	201.58	201.82	200.89	202.94	201.35	201.24	201.3	199.86	200.76	200.54	200.75	200.79	200.8	202.6	203.68	202.99	201.87	201.93	201.05	204.78	202.45	201.99	202.26	200.98	201.87	202.75	200.94	200.83	202.27	201.01	202.54	203.42	201.18	200.17	202.56	199.92	200.93	200.58	202.38	199.92	199.93
219.78	218.97	217.73	217.06	218.11	216.09	217.71	216.05	216.35	215.01	218.96	218.85	218.58	216.77	218.38	215.95	216.32	217.12	216.4	218.17	216.98	218.88	218.44	218.18	218.71	219.18	217.81	216.41	218.24	217.97	219.17	217.67	217.48	220.32	217.12	217.66	217.84	217.12	216.42	217.42	217.04	214.96	217.21	217.62	218.11	217.64	218.92	220.24	219.32	217.88
208.7	208.88	210.24	208.6	208.95	208.92	209.24	206.57	208.85	208.11	210.12	207.3	208.17	210.27	206.59	208.68	208.84	209.54	208.54	206.7	210.27	209.12	209.12	211.01	208.98	210.15	209.6	209.41	210.02	211.37	210.47	211.56	208.47	206.68	209.88	210.84	207.73	207.48	208.6	208.37	210.13	208.7	206.89	209.95	207.19	209.11	206.5	210.4	208.29	208.38
202.73	203.72	200.25	201.89	201.99	202.07	202.59	204.17	202.22	201.11	204.66	203.25	202.62	201.36	201.82	201.99	201	202.66	204.92	202.56	203.33	201.27	202.78	204.06	202.84	201.33	205.12	202.56	202.37	202.68	201.63	203.18	204.09	200.54	201.93	200.95	203.17	204.37	202.19	203.86	201.38	203.81	201.89	203.13	201.7	204.38	201.57	203.99	204.33	201.05
205.35	204	206.53	202.84	204.28	201.65	203.8	203.69	200.44	202.34	203.95	205.5	201.13	202.66	205.45	203.84	204.41	205.64	205.2	202.09	205.4	205.42	204.82	204.25	205.09	203.93	201.01	203.93	201.75	201.53	203.41	202.68	205.1	203.74	203.92	203.3	202.25	204.4	203.39	200.41	204.42	202.81	202.95	202.63	204.17	203.03	204.59	202.55	204.31	203.64
212.68	212.8	213.59	213.55	213.23	212.92	213.2	213.16	213.81	212.31	213.17	211.78	214.02	214.63	211.72	214.2	212.53	213.37	211.61	209.85	213.88	211.31	213.26	214.19	213.7	213.59	214.93	213.56	211.93	213.86	211.25	211.01	211.41	214.67	212.27	210.68	213.49	211.94	213.56	213.11	215	213.37	212.37	214	213.23	214.15	211.69	213.11	214.06	213.77
207.91	207.37	208.57	206.37	209.91	206.86	209.12	208.92	209.13	207.28	207.19	206.7	209.33	209.15	208.86	209.49	207.8	207.18	207.92	205.34	209.04	208.06	205.02	207.12	207.38	205.95	206.52	205.18	208.97	208.87	209.75	206.56	209.16	208.19	209.05	206.27	208.6	207	210.35	209.12	210.45	207.88	206.29	208.63	207.67	207.22	208.01	209.33	208.92	209.27
212.28	214.62	211.93	212.87	212.88	213.59	213.24	215.38	214.08	213.15	213.53	215.48	212.78	213.09	212.76	214.5	214.69	214.29	214.36	214.15	212.91	211.27	215.33	212.72	212.46	212.33	213.76	215.85	213.19	213.12	211.72	213.69	210.65	212.37	213.28	211.37	212.92	214.59	213.4	213.66	213.02	212.7	214.95	212.41	215.16	211.97	214.91	212.13	212.51	214.42
203.66	203.36	204.06	202.17	206.82	202.87	203.86	204.11	203.53	201.72	202.26	204.26	203.16	204.11	203.7	202.89	202.83	206.36	207.02	201.39	203.26	204.35	204.7	203.18	205.75	202.68	200.21	203.52	203.84	203.37	205.11	205.59	203.32	204.67	203.23	205.44	205.27	203.5	202.83	203.76	203.79	203.95	201.97	204.51	204.66	205.47	205.26	204.05	204.51	202.18
193.52	195.41	193.57	195.81	194.04	194.28	196.34	195.57	194.6	193.83	193.78	193.53	193.4	195.07	196.8	194.88	194.71	194.24	193.71	192.99	193.16	194.66	194.01	192.54	193.84	191.87	194.62	195.2	192.82	194.36	194.62	195.39	192.19	196.76	192.52	194.83	195.55	197.45	194.03	192.86	193.73	193.9	194.81	195.48	192.92	192.98	195.01	194.45	193.22	192.99
207.75	211.74	208.72	208.14	208.45	211.06	208.97	207.87	209.28	210.13	210	211.32	208.24	206.53	209.99	211.32	209.37	209.47	208.55	208.14	211.54	210.65	211.53	209.69	209.47	209.35	209.33	207.69	209.86	209.46	209.48	209.56	208.87	208.24	209.67	210.62	210.2	212.45	207.92	209.27	208.34	210.56	211.69	209.6	212.17	212.68	208.7	208.09	208.8	208.05
211.75	210.72	212.19	211.09	211.2	213.18	212.51	212.57	214.38	214.69	214.46	214.52	213.1	215.64	214.29	212.16	213.36	214.08	211.32	211.54	212.19	214.33	212.48	211.76	211.37	212.94	214.04	211.83	213.66	214.46	214.84	212.97	212.67	216.04	212.36	212.58	213.52	214.85	214.52	215.01	212.81	212.97	213.61	212.95	212.74	215.87	213.74	212.37	210.49	210.75
205.36	202.12	206.49	205.18	204.9	206.06	205.65	205.04	206.79	206.94	205.58	204.13	204.03	204.64	205.3	204.36	203.81	204.59	203.18	204.36	205.88	204.1	203.92	204.53	204.38	205.36	203.73	206.12	203.41	204.81	204.18	202.97	205.93	205.63	203.17	205.5	204.96	205.18	204.85	204.34	203.51	203.45	203.91	205.15	205.41	205.22	203.96	204.64	205.33	204.12
198.51	197.42	201.03	198.13	198.1	198.98	197.35	198.87	198.53	198.51	197.95	200.4	200.52	200.39	198.49	197.69	201.58	201.39	200.26	199.83	197.25	196.91	199.83	197.45	200.87	198.4	197.73	198.67	197.32	199.29	198.9	199.06	199.27	200.62	197.97	202.03	198.83	199.57	199.62	199.43	198.34	200.72	198.36	199.26	198.73	200.73	201.24	198.88	198.87	199.58
210.38	213.96	210.02	212.33	212.7	211.46	213.58	211.24	212.07	212.32	210.98	212.77	211.48	210	211.78	210.07	211.59	212.05	213.23	214.45	213.66	209.06	211.81	213.06	212.15	211.83	208.6	212.18	212.26	213.79	213.08	212.69	212.16	212.65	212.28	212.7	212.47	212.32	212.73	211.66	213.52	213.01	212.13	211.11	209.54	209.94	212.36	210.84	211.64	212.13
207.73	210.44	206.83	208.71	208.39	209.45	208.15	208.56	207.6	211.03	209.4	208.42	208.14	207.78	210.69	211.35	208.42	208.87	208.98	208.56	208.04	209.81	205.99	209.1	208.48	207.47	207.9	209.31	207.23	208.86	210.29	208.21	209.84	210.32	209.35	208.5	209.69	206.57	207.89	210.28	208.71	208.61	208.5	208.62	209.4	206.35	209.89	207.48	210.92	206.31
205.8	207.05	206.99	207.73	207.14	208.01	210.53	208.6	207.97	208.9	209.96	209.86	208.78	210.17	206.69	209.73	207.33	211.1	210.45	210.57	208.56	208.7	207.59	209.3	207.63	207.84	209.28	209.5	210.22	208.04	209.44	207.56	208.98	209.61	207.08	208.86	207.39	207.72	209.12	210.32	207.81	208.79	205.63	206.3	209.6	207.97	208.58	207.82	208.85	206.66
208.04	207.64	208.46	210.25	209.53	208.41	209.29	207.1	208.94	210.43	207.37	207.58	206.83	207.15	207.33	209.07	209.52	208.01	207.12	209.15	207.95	206.77	207.47	208.24	208.07	207.19	209.19	209.39	206.58	210.03	205.54	208.36	209.38	208.31	210.87	208.18	207.67	209.85	206.86	208.76	207.57	207.45	206.71	207.25	208.64	207.01	208.41	206.43	208.21	209.26
211.84	211.75	211.19	212.86	212.95	210.32	212.39	212.2	213.63	212.02	213.35	209.31	210.76	212.09	210.65	212.73	211.86	210.36	211.72	212.33	212.93	212.76	214.44	211.93	214.14	210.47	212.2	212.94	210.35	214.03	210.53	210.41	208.43	209.88	213.58	209.89	212.88	210.98	213.85	210.78	208.66	211.32	212.39	212.66	210.33	211.97	210.98	211.31	213.11	210.51
198.09	199.67	198.29	199.12	198.57	198.2	197.03	196.74	199.64	198.36	198.96	198.09	197.29	200.63	198.56	198.53	198.47	199.48	197.23	199.99	197.83	196.64	197.56	199.93	198.21	197.42	197.14	198.29	199.48	196.26	197.24	196.9	198.51	198.95	198.48	198.33	199.07	197.76	200.1	197.86	198.93	198.57	198.89	198.4	201.03	199.02	198.95	200.55	198.03	195.14
208.26	206.99	211.68	208.27	205.6	209.93	209.22	209.79	209.36	208.54	208.15	208.34	207.46	209.53	209.02	208.6	210.69	209.88	209.39	210.52	208.96	209.81	208.42	209.94	207.21	210.73	208.81	208.14	207.57	209.88	208.82	208.91	208.83	209.54	207.54	208.96	209.59	210.16	210.5	208.04	209.96	208.87	209.49	209.22	209.5	208.39	209.64	208.68	208.24	210.43
210.58	210.62	210.82	211.15	211.68	212.9	211.34	209.95	212.95	212.17	211.65	210.59	211.28	212.68	209.88	213.38	209.67	211.97	211.31	211.23	212.88	210.8	210.44	209.45	213.33	212.1	211.16	212.55	213.7	212.16	210.97	211.15	210.08	211.28	212.71	213.24	211.59	211.67	211.6	211.4	209.72	212.67	212.95	212.19	209.43	211.83	209.86	211.78	210.92	209.86
209.11	208.58	209.32	209.33	209.45	208.64	208.57	207.27	208.35	206.58	207.05	208.77	208.19	208.88	207.41	207.81	208.69	208.16	208.34	206.97	210.31	207.19	205.61	208.26	208.4	208.33	206.89	209.52	210.84	206.97	208.78	208.24	207.27	207.23	208.49	210.87	207.98	207.49	208.37	207.39	207.66	207.51	208.41	208.37	209.96	206.91	210.2	207.42	207.68	205.71
205.37	205.83	204.84	203.53	202.48	206.15	205.25	205.72	203.42	205.37	205.63	205.24	202.85	205.49	206.11	206.49	204.64	206.79	203.75	204.82	204.38	207.14	203.86	204.68	206.29	202.98	203.45	205.64	206.12	205.53	204.44	205.02	205.7	203.74	205.71	203.85	203.57	205.47	204.84	206.24	204.62	205.26	204.5	205.76	203.66	207.21	205.62	205.47	205.75	205.27
213.78	214.59	214.56	210.94	213.78	212.43	214.34	213.09	215.22	214.7	214.55	215.2	211.83	213.01	213.47	213.18	214.31	213.42	213.2	215.02	215.3	213.65	212.25	213.9	213.33	214.24	213.68	214.55	213.42	214.38	214.25	211.45	213.63	212.66	214.51	214.44	215.62	213.39	212.68	211.19	213.65	214.14	214.78	214.6	213.7	215.32	213.62	213.6	213.15	214.26
204.85	203.86	202.89	204.14	205.74	206.03	204.79	205.54	205.37	204.93	206.44	204.27	201.26	204.7	207.2	201.45	202.03	204.9	205.02	204.26	204.7	206.11	204.55	205.8	205.97	206.05	204.42	204.31	203.62	204.78	204.83	205.69	203.28	203.31	204.01	204.2	204.27	203.26	203.84	204.59	205.81	204.83	206.25	205.06	206.05	203.89	204.74	205.88	204.51	203.57
217.59	218.07	217.75	217.35	216.61	216.47	216.26	216.29	217.19	217.91	217.47	217.01	217.48	216.16	216.68	218.28	218	217.37	216.74	216.55	218.18	217.39	216.58	216.23	217.84	215.77	217.03	216.4	215.64	219.33	219.18	216.89	217.86	218.47	216.7	218.39	216.41	218.26	215.28	215.73	217.13	216.05	213.8	217.4	215.9	214.84	218.16	216.45	216.66	217.53
207	207.92	209.01	208.27	209.81	209.96	206.96	208.84	207.8	208.97	207.71	206.98	208.68	208.32	208.26	209.82	207.97	209.97	209.79	208.26	209.84	207.5	209.73	208.41	208.54	209.02	208.73	209.13	209.51	208.28	206.45	209.71	210.11	208.22	207.96	209.04	207.76	210.26	207.62	208.82	209.94	208.96	206.7	210.74	209.2	207.22	211.1	207.68	212.32	207.65
199.12	198.97	198.97	199.05	197.98	199.41	198.13	199.25	201.4	200.11	196.87	199.83	200.66	201.79	198.44	203.85	198.14	203.01	197.67	198.85	197.6	198.59	198.9	199.95	197.65	200.86	198.5	198.47	199.08	200.15	198.57	199.5	201.08	198.2	197.31	198.33	199.22	198.55	201.02	200.46	199.33	199.9	199.7	200.52	196.3	199.65	197.68	202.94	200.01	197.84
203.53	203.4	203.14	205.02	202.64	204.54	201.02	204.66	203.96	202.57	203.39	203.9	202.43	202.11	204.04	203.7	202.21	203.07	202.53	203.48	202.82	203.02	200.55	203.56	203.46	202.62	203.06	203.25	203.62	202.98	202.07	203.74	200.84	204.8	201.94	202.56	203.16	201.8	202.85	203.96	202.29	203.24	201.55	202.59	203.84	202.58	202.73	203.5	202.38	202.57
211.43	213.05	211.7	212.64	210.12	211.63	211.5	214.23	211.56	211.39	212.5	213.69	213.39	212.64	211.3	212.89	211.28	212.48	211.24	211.16	213.43	211.37	214.32	211.55	213.79	212.27	212.91	211.92	212.47	213.26	213.26	213.7	213.64	213.64	213.13	213.48	210.94	211.94	215.06	214.27	211.01	214.14	213.48	213.19	210.98	213.6	211.49	213.75	213.7	213.14
194.79	195.86	194.19	194.75	194.36	194.85	193.39	195.58	191.35	193.97	194.2	194.24	193.94	193.36	195.22	194.57	192.22	193.53	194.75	195.42	194.27	194.89	190.93	194.69	193.08	193.65	193.81	193.65	198.49	194.64	194.42	192.11	194.07	195.94	194.65	193.97	195.15	193.84	193.89	193.99	193.73	195.37	191.53	193.1	192.98	194.22	195.2	195.76	194.33	192.94
198.19	199.55	202.53	198.49	200.4	198.58	198.7	200.64	200.25	200.36	200.33	200.94	199.3	198.56	199.72	201.69	200.35	198.76	200.68	200.74	201.12	200.92	201.1	201.72	200.61	199.85	200.24	199.26	201.47	200.04	200.67	201.68	200.91	200.6	200.28	199.69	201.08	200.54	197.6	198.6	199.01	199.49	199.39	202.06	200.32	202.52	199.99	198.5	199.77	202.79
206.09	208.52	206.85	206.33	208.2	208.51	208.72	205.5	207.6	206.44	208.97	207.55	208.55	206.74	209.35	207.21	204.02	207.87	209.32	207.3	207.84	209.37	207.62	207.33	209.09	209.29	205.75	205.67	207.84	208.5	206.94	209.46	211.2	209.09	207.63	205.96	209.14	205.57	209.08	208.45	207.03	207.81	207.33	207.46	206.98	207.11	207.53	206.51	205.9	207.51
209.96	210.08	208.74	210.13	209.27	210.08	210.07	208.91	209.83	208.46	208.13	207.16	209.83	209.05	209.47	208.3	209.64	210.39	206.14	209.39	208.06	208.73	208.05	208.8	210.01	209.34	209.51	209.61	208.34	207.45	208.21	208.78	210.3	208.93	208.01	209.52	209.17	209.44	207.91	207.27	206.95	208.07	210.94	207.86	210.5	209.05	209.68	208.4	206.54	206.44
204.35	204.45	203.44	204.39	203.83	203.07	204.02	204.09	201.18	203.56	203.77	204.42	202.07	201.54	205.73	201.96	203.63	205.35	204.02	203.51	204.12	202.11	203.62	205.64	203.2	203.23	202.99	203.87	204.39	202.98	201.94	204.88	204.27	203.75	204.1	203.07	203.55	203.32	201.22	205.7	203.97	203.96	203.65	201.92	202.36	206.37	204.24	204.46	206.32	203.96
195.15	194.24	192.64	192.81	196.05	193.11	193.83	194.6	192.87	195.14	190.13	194.83	194.09	198.84	194.67	195.82	192.62	195.52	195.8	195.42	194.36	192.2	194.67	195.66	192.06	191.57	195.58	194.13	190.77	194.56	195.73	193.16	194	197.35	195.45	192.35	192.78	195.24	194.28	193.55	194.64	196.19	192.77	193.88	194.06	194.07	192.3	196.22	194.35	193.95
207.55	206.36	207.61	207.4	206.57	207.48	208	207.33	208.12	206.62	207.45	208.91	208.23	205.97	206.58	209.5	206.45	208.43	208.53	206.92	208.53	209.55	207.83	208	208.5	210.22	208.94	208.8	207.96	209.04	209.1	207.62	208.2	207.33	206.17	208.37	208.12	210.82	208.71	206.57	206.93	206.76	208.42	206.88	206.77	207.97	210.31	206.39	205.7	209.61
214.51	211.79	210.73	213.16	211.8	212.08	211.32	212.57	210.09	213.84	211.14	213.06	211.7	211.99	212.92	212.59	213.14	212.14	210.7	211.44	212.78	211.03	210.16	212.49	212.35	212.97	211.22	212.74	213.95	213.34	210.9	209.37	211.23	212.02	209.75	209.09	209.9	211.15	211.85	210.22	212.43	210.3	213.36	208.86	210.45	211.59	212.64	213.44	211.65	213.38
202.01	203.8	204.75	201.13	204.23	202.51	205.28	202.66	202.07	203.24	204.64	204.47	203.56	201.9	203.94	205.2	204.04	204.59	204.07	201.76	201.87	203.4	203.8	202.9	204.66	202.91	204.51	202.14	204.67	202.71	203.17	203.74	203.33	203.16	204	203.06	203.82	204.85	205.04	205.77	202.75	203.42	203.24	202.29	203.28	200.76	204.76	202.35	205.24	201.58
201.81	203.41	202.38	200.78	200.78	198.11	203.94	202.11	205.55	203.49	201.9	202.11	202.66	203.3	201.52	201.25	202.69	202.26	199.89	201.73	202.91	203.52	201.34	204.43	200.91	203.02	204.94	201.63	201.79	201.07	201.43	202.88	203	201.61	201.78	203.02	201.29	203.23	202.67	203.78	201.73	202.22	202.78	204.66	200.68	201.06	203.26	204.5	201.36	201.14
204.57	203.72	205.11	203.47	203.79	204.86	205.2	204.06	206.2	205.37	206.75	206.77	202.05	207	203	204.9	204.56	205.68	204.94	205.64	206.83	204.88	204.64	204.27	204.41	206.24	203.99	205.32	205.61	206.56	203.5	203.7	207.06	205.3	204.74	204.63	204.87	203.95	204.4	205.96	204.02	205.5	204.74	205.26	205.22	207.93	204.4	206.3	204.55	203.92
208.97	208.11	208.15	208.2	208.68	209.07	209.37	208.89	207.84	209.56	208.33	208.65	207.99	208.55	207.42	207.02	211.18	208.92	210.63	210.95	208.07	209.3	211.45	207.63	205.14	210.59	208.39	208.52	207.74	211.73	208.17	209.07	209.18	205.48	210.6	207.14	209.12	209.1	208.14	207.47	210.09	206.9	209.45	209.28	209.07	209.59	207.14	210.01	207.46	209.1
209.44	210.88	213.77	211.35	211.05	210.78	211.35	210.22	212.13	209.9	210.65	209.86	210.54	211.4	212.22	210.49	210.64	212.82	213.1	209.92	212.41	213.38	211.79	210.46	209.53	210.92	210.86	210.54	211.81	210.48	210.31	211.93	212.11	210.09	212.66	211.77	211.9	211.02	209.82	212.34	211.28	212.55	211.52	212.91	212.61	210.95	210.79	212.84	209.49	210.78
207.63	207.13	205.67	207.08	208.15	209.75	208.71	207.34	209.51	205.71	208.61	207	207.35	207.68	206.55	207.7	205.71	208.88	205.49	208.48	208.01	207.53	207.24	204.74	206.24	206	209.83	209.32	209.87	206.66	208.09	207.22	208.53	207.12	206.68	206.49	204.44	207.86	206.11	208.18	207.09	205.09	205.63	208.04	206.06	206.34	207.74	205.95	209.97	207.1
212.49	208.97	210.49	209.44	209.42	209.41	209.37	208.53	207.55	210.11	210.39	207.93	208.87	208.03	210.89	208.11	210.71	209.29	210.81	208.22	207.51	208.74	210.11	209.74	208.36	210.1	209.13	207.31	210.3	208.07	209.19	208.23	208.84	207.89	209.91	210.19	207.71	209.88	209.31	208.63	207.98	210.42	209.28	210.48	208.9	210.09	208.73	210.03	210.4	210.09
210.16	211.39	210.47	214.37	214.34	211.22	213.19	214.04	213.66	214.7	212.16	212.23	210.08	213.7	212.71	214.94	215.07	214.24	212.76	212.24	210.69	215.97	214.58	213.07	211.91	215.35	213.48	213.64	212.21	211.48	214.8	214.45	210.13	213.2	213.83	211.66	214.4	213.16	214.71	211.91	211.63	214.29	210.42	212.71	214.61	212.68	213.14	215.19	212.4	213.38
212.67	213.37	213.54	212.1	211.16	213.45	212.81	210.96	213.18	213.23	210.15	215.32	214.41	212.17	211.24	213.17	212.93	214.91	214.84	212.35	213.44	212.41	212.2	211.59	212.39	213.21	213.24	213.04	212.83	212.74	210	212.29	211.07	211.81	213.41	213.84	211.59	213.49	213.39	211.23	213.66	214.22	213.58	212.43	212.57	211.05	212.4	213.09	211.41	211.33
206.21	207.09	205.08	204.77	204.95	202.01	204.14	204.95	204.38	204.75	206.08	203.95	203.64	204.17	205.04	204.63	207.61	203.89	205.63	203.54	205.84	205	206.71	207.34	204.5	206.36	205.2	203.43	205.43	205.03	204.82	204.18	204.65	204.93	204.75	204.48	202.66	205.5	205.54	203.62	203.74	204.35	202.59	205.92	202.51	202.59	206.39	205.72	205.7	204.8
194.55	196.13	196.33	192.31	195.56	194.93	198.86	196.19	195.39	194.43	196.16	197.09	194.41	195.26	195.38	195.53	195.01	194.12	195.21	193.78	193.44	193.19	195.37	193.98	196.64	196.28	196.61	195.98	195.62	195.64	197.41	194.97	194.74	195.1	193.63	193.65	195.26	195.27	196.52	195.06	196.62	195.94	194.19	195.23	195.17	196.96	194.44	196.54	196.51	196.07
205.39	204.53	200.93	203.96	204.51	200.99	204.82	204.76	205.61	203.68	202.57	205.22	204.52	205.25	204.19	203.63	203.2	202.88	202.17	204.45	206.18	205.08	204.03	201.33	205.21	204.28	202.82	204.54	204.05	202.9	203.9	203.64	203.64	203.02	203.08	204.45	204.51	204.03	203.99	203.64	203.61	202.47	204.77	205.44	204	203.39	203.18	203.7	204.1	204.4
201.75	198.47	201.65	200.84	200.8	200.26	198.29	196.69	201.24	201.14	199.97	200.34	200.28	199.27	199.7	199.78	199.56	201.99	201.04	196.48	198.62	199.36	199.96	199.04	200.62	198.63	200.56	197.75	199.59	202.19	199.28	199.16	200.28	199.67	201.25	198.61	199.22	197.34	198.81	197.14	201.02	198.24	202.23	199.08	199.55	202.98	199.23	200.45	197.47	198.55
208.82	209.45	208.1	206.94	209.26	208.19	207.75	208.55	206.13	207.52	208.28	208.28	209.27	207.99	208.33	207.99	206.71	209.18	209.44	208.26	208.47	206.68	206.27	207.16	204.57	206.04	207.06	210.19	205.12	209.4	209.26	208.35	208.81	207.66	209.69	208	207.75	207.33	207.27	206.64	205.06	209.24	207.75	207.13	208.65	207.16	206.76	206.77	208.07	207.86
198.97	200.77	199.45	199.2	199.27	200.7	198.68	199.3	199.95	197.43	200.31	197.83	200.3	199.31	198.59	198.67	200.33	199.9	198.96	202.36	198.92	199.78	200.43	200.76	198.7	199.19	199.51	198.89	200.52	199.42	196.88	200.71	198.81	201.27	199.75	199.24	199.85	201.53	200.85	198.61	198.19	199.47	199.52	199.17	201.23	201.76	199.7	199.96	199.9	199.29
211.09	211.29	211.18	211.76	211.25	212.99	210.26	210.18	212.31	212.72	212.22	212.64	213.52	211.89	211.56	211.58	212.36	209.13	210.93	213.39	211.43	213.17	211.82	210.26	213.03	211.93	211.3	213.38	211.13	209.37	211.67	211.92	210.91	213.9	212.17	211.69	211.81	211.69	210.8	210.97	211.98	210.76	212.56	211.75	211.98	212.45	209.62	212.56	210.44	210.65
202.27	203.54	202.15	203.64	201.38	200.52	203.6	201.64	201.7	202.84	201.42	202.93	202.15	202.21	200.94	205.43	200.85	202.11	201.77	202.65	201.99	204.38	201.49	204.08	203.75	200.72	201.6	200.93	204.62	203.54	203.03	200.94	201.41	204.73	202.3	201.12	204.15	203.28	202.97	202.74	202.36	203.36	200.78	202.29	203.08	201.55	202.57	204.23	203.2	201.87
203.2	201.42	202.82	202.93	204.1	205.54	203.88	203.8	205.55	203.43	203.31	205.36	203.31	204.45	206.14	204.89	204.45	203.36	204.4	204.07	202.71	203.82	202.79	206.1	202.56	204.89	204.45	203.35	205.55	203.3	203.98	206.66	205.31	203.92	205.4	203.72	205.43	204.69	201.04	203.75	204.75	205.38	200.01	203.03	205.71	206.23	202.45	205.74	204.17	203.61
212.02	206.52	208.09	209.52	210.87	210.99	209.2	209.02	210.68	211.75	209.64	209.25	211.11	209.68	212.39	207.35	209.76	210.44	211.14	210.48	209.4	210.83	210	208.43	210.08	210.38	209.66	208.88	209.72	210.64	207.8	208.55	210.25	209.34	209.76	209.65	210.2	210.06	209.25	209.29	210.54	209.99	209.2	209.55	210.46	206.97	208.81	208.46	209.69	208.83
200.3	198.75	198.45	200.17	201.36	199.44	200.31	197.89	197.34	200.77	200.04	199.87	201.91	198.24	197.84	201.17	199.41	197.79	198.41	199.14	198.35	203	197.89	200.13	201.09	198.88	199.02	202.19	201.66	203.01	200.81	198.5	197.22	197.64	200.76	200.42	199.15	200.03	200.49	197.3	199.02	197.95	197.11	200	198.35	200.83	199.63	200.79	199.63	198.32
200.51	202.63	202.96	203.46	202.8	204.92	202.95	203.33	201.81	203.05	203.81	203.61	203.13	203.6	203.25	205.6	202.86	202.16	202.12	202.84	204.96	203.32	201.78	202.84	202.92	201.79	204.51	203.66	205.26	200.74	204.11	201.46	201.76	202.66	204.11	201.17	204.31	202.08	203.69	201.25	204.66	203.62	202.77	202.02	201.39	203.54	203.33	203.92	205.18	205.06
206.97	208.84	209.92	209.68	206.64	209.68	207.03	208.09	204.84	207.63	206.88	206.61	206.95	208.24	207.26	207.76	207.24	209.43	206.77	208.31	207.31	209.22	207.61	206.39	207.64	205.12	206.77	207.73	210.78	209.16	208.14	207.51	207.14	208.61	206.39	207.27	206.92	208.6	207.23	210.23	208.12	204.53	205.56	208.85	207.46	208.1	207.86	206.78	208.27	207.67
211.65	211.28	214.32	211.35	211.95	213.18	213.11	210.69	213.07	212.96	212.27	213.94	210.07	214.18	212.31	210.5	210.95	212.07	211.81	212.12	210.74	211.9	209.88	211.37	211.77	214.26	210.79	210.62	213.76	211.88	213.07	214.09	211.61	212.96	211.73	213.13	211.58	212.79	211.31	210.92	211.06	211.11	213.69	211.27	211.48	213.25	214.22	211.63	210.68	212.32
212.18	213.39	210.27	213.56	209.84	212.89	209.85	213.15	214.85	209.71	212.39	211.2	213.39	210.89	210.99	213.28	213.09	214.34	211.38	210.01	213.54	211.58	211.4	211.98	211.98	211.17	210.24	212.36	210.8	211.94	212.31	211.67	213.57	212.28	213.62	211.24	210.59	213.09	213.48	212.91	212.2	210.71	209.85	214.24	212.33	210.94	213.46	210.72	210.96	211.74
217.23	216.61	218.77	219.13	217.32	218.16	218.49	216.64	215.9	218.88	217.62	217.96	216.86	215.73	217.18	216.08	218.64	216.55	217.17	218.95	216.36	218.29	214.33	216.76	218.1	219.22	216.52	217.61	218.01	219.81	216.41	216.24	218.71	218.29	217.78	218.22	219.02	215.9	217.03	216.11	218.31	216.69	216.77	219.36	220.22	217.8	215.63	217.17	218.12	218.66
202.74	202.5	204.92	203.62	203.83	205.25	202.04	203.63	203.86	204.84	203.6	202.47	204.25	200.37	205.01	205.18	202.92	202.87	203.26	203.59	202.57	204.46	202.45	205.25	204.16	204.98	203.95	204.19	201.76	205.32	203.78	203.81	201.88	202.56	202.43	203.74	202.71	203.48	201.19	202.7	205.15	202.01	205.25	202.46	204.68	204.19	203.02	204.68	203.05	205.9
202.73	202.46	205.38	202.54	202.89	205.03	203.26	202.46	207.44	204.96	203.61	204.65	204.46	203.39	203.29	205.9	201.52	202.99	202.82	203.42	202.51	203.69	205.55	205.21	202.48	203.81	205.26	204.07	203.75	204.28	204.21	204.73	204.33	202.91	204.48	205.41	202.87	201.52	204.64	203.42	202.02	203.5	201.9	203.6	201.2	202.88	203.3	203.71	204.9	203.86
199.88	202.17	201.26	199.13	200.98	202.2	201.74	200.29	200.29	200.41	199.04	199.32	198.6	200.85	200.6	199.21	200.63	199.64	201.66	200.77	199.83	200.1	201.86	199.84	199.59	201.66	200.67	200.78	198.17	199.02	199.47	200.22	199.39	200	201.15	202.35	201.18	201.89	199.55	200.75	201.66	197.8	200.83	200.97	201.43	200.67	201.98	202.72	202.54	202.59
211.04	213.97	210.91	212.88	213.14	212.88	211.85	212.54	212.17	214.81	212.04	210.94	210.66	208.99	212.04	214.5	211.2	212.57	211.87	214.53	210.18	212.14	212.56	210.04	212.38	212.13	215.03	211.07	210.92	214.74	212.49	212.21	209.48	212.37	213.02	210.26	212.07	212.39	213.86	213.79	213.91	213.46	211.12	210.46	210.69	212.69	212.84	212.51	212.5	211.74
201.14	204.24	203.83	204.24	203.9	205.39	204.14	204.06	203.16	202.83	203.53	204.18	200.53	203.93	204.1	204.63	204.46	203.09	205.28	204.18	202.01	203.06	203.37	203.36	204.82	202.15	203.86	204.77	203.36	201.52	202.24	203.67	203.52	204.5	203.38	201.4	203.02	202.56	200.63	204.53	204.33	204.48	203.49	201.78	203	203.09	201.88	201.53	202.79	201.73
208.93	210.69	207.25	207.97	207.73	206.41	208.2	211.51	207.23	210.96	208.96	210.65	208.63	208.1	208.53	207.77	207.04	207.77	208.91	208.85	207.6	209.36	208	206.91	210.06	206.37	210.08	210.05	210.38	207.72	210.3	209.94	208.95	206.65	210.29	210.81	206.67	211.44	208.68	209.3	207.96	207.51	209.69	209.25	209.75	208.75	207.35	207.01	209.3	206.5
207.41	207.51	211.19	207.39	209.54	208.51	209.45	209.67	209.7	211.59	210.39	208.83	209.68	210.89	210.35	207.29	209.06	208.61	206.03	207.38	206.61	210.4	209.31	211.55	208.85	207.63	210.54	206.03	208.45	209.63	210.85	208.78	211.33	208.59	206.88	209.95	208.38	208.03	207.67	207.89	208.28	207.98	207.64	207.82	209.86	208.43	208.2	208.43	209.13	208.67
215	215.36	218.41	216.16	216.08	217.17	217.77	214.74	214.99	217.09	216.24	219.03	216.91	216.79	216.95	218.62	214.91	217.52	215.06	217.13	217.16	218.03	217.44	216.8	216.83	215.25	217.06	215.96	217.7	216.63	216.4	218.09	216.54	216.95	216.68	215.43	217.19	217.67	214.35	217.44	215.22	216.45	216.94	216.78	219.37	218.15	216.74	217.54	216.62	217.97
208.36	208.13	206.23	204.87	207.17	204	206.47	207.24	205.19	207.46	205.3	206.67	205.64	208.63	205.25	206.09	205.68	208.89	207.39	204.57	205.96	209.2	204.15	207.87	206.48	206.24	203.8	204.69	206.71	204.32	204.61	204.44	206.29	206.21	207.4	205.71	203.64	207	206.62	204	205.54	205.93	205.44	206.56	207.69	204.95	204.34	207.21	206.43	205.64
210.79	211.63	212.18	210.66	212.64	211.27	214.46	211.23	212.63	210.43	213.3	210.38	210.61	211.75	213.33	210.46	212.05	211.54	209.31	211.37	211.75	211.75	210.67	212.87	212.27	211.86	213.04	211.33	210.98	212.93	214.22	212.93	213.29	212.16	212.18	212.02	211.05	211.6	214.34	211.68	212.46	212.48	211.49	212.12	210.73	210.27	211.09	213.32	213.34	211.88
204.21	203.76	201.58	205.08	203.48	204.72	203.66	203.78	205.95	203.12	204.12	203.24	204.68	202.6	202.63	201.89	203.26	204.14	205.25	203.16	205.49	201.87	205.1	204.76	203.17	203.86	205.64	204.36	205.44	203.44	203.58	205.08	203.95	202.52	202.13	202.22	204.94	203.39	203.7	202.64	202.29	205.18	205.08	202.41	202.05	203.37	204.4	202.37	203.71	201.79
201.52	200.83	202.67	200.44	200.48	203.83	201.49	201.97	202.19	199.98	203.47	202.41	203.76	203.84	201.13	203.98	203.07	202.15	200.88	205.7	201.81	201.59	201.86	200.84	203.34	205.63	204.88	203	201.86	204.02	202.53	203.25	203.78	203.95	202.63	202.84	202.57	199.93	202.5	203.51	201.17	201.84	203.87	201.91	201.04	202.18	201.17	201.38	200.57	201.16
211.7	210.29	213.42	213.14	210.93	212.89	210.21	211.36	211.56	210.36	211.48	211.99	211.05	210.96	213.86	212.69	211.94	213.64	210.7	211.07	209.58	213.49	212.55	209.5	211.65	212.83	211	208.67	211.5	210.94	210.55	209.48	211.96	210.12	212.09	210.86	211.98	212.15	212.16	213.02	211.73	211.95	213.09	212.73	209.68	211.15	211.92	214.05	212.67	212.67
204.59	204.86	203.05	203.8	203.5	203.41	205.78	204.83	205.08	203.82	204.15	204.92	202.57	206.61	202.99	206.01	205.11	202.71	205.19	204.66	204.47	204.12	208.17	208.49	206.02	203.34	206.05	205.12	206.7	204.52	205.74	205.22	206.48	204.21	205.64	205.87	205.02	206.46	205.1	208.25	203.64	204.3	203.2	203.37	205.09	204.59	205.13	205.81	205.9	203.75
204.52	204.82	203.23	204.11	203.94	204.13	205.58	205.32	204.77	203.1	203.14	205.27	204.56	204.73	203.72	205.31	204.59	202.49	205.75	205.46	203.72	206.21	204.94	205.22	205.17	206.83	205.99	206.46	206.83	205.67	203.18	204.9	203.99	205.21	206.78	203.9	205.24	206.02	204.21	205.28	206.69	204.43	205.1	205.51	205.91	204.19	205.11	205.12	204.02	204.18
217.01	219.07	215.87	218.35	216.65	218.47	217.57	216.64	216.26	217.28	217.43	215.74	218.04	216.69	216.28	216.08	217.61	217.8	219.36	215.49	215.19	217.48	217.16	217.29	217.37	217.69	215.28	217.46	217.11	215.92	216.99	217.47	216.13	216.95	214.85	219.22	217.98	216.37	215.83	215.81	219.73	215.08	216.46	217.65	216.91	214.55	218.3	218.95	217.9	215.91
211.96	212.22	211.9	213.23	211.74	212.59	212.67	212.07	210.23	210.92	210.96	210.94	210.49	213.76	209.77	212.06	210.75	212.33	209.64	213.56	211.07	213.79	212.08	213.16	210.71	212.5	212.11	212.99	210.67	211.12	209.53	212.09	212.07	214.15	211.96	210.17	212.4	212.21	212.01	211.66	211.21	212.76	213.74	210.49	212.62	210.31	211.6	211.98	212.66	209.77
209.56	209.44	207.73	206.14	208.69	208.8	210.39	210.56	211.04	208.79	208.18	208.22	209.32	211.22	208.34	209.43	210.38	208.01	209.79	208.25	208.84	206.76	209.39	206.82	208.61	208.48	207.34	207.5	209.51	207.22	207.93	208.93	207.45	209.18	207.68	207.67	208.13	208.9	208.95	209.57	208.3	207.18	207.85	207.04	209.71	208.7	209.02	208.37	210.18	209.88
209.19	207.63	207.9	208.01	207.94	209.07	207.51	208.23	206.56	206.71	207.3	206.7	207.25	208.69	206.99	206.33	209.58	207.09	208.26	207.66	210.39	210.54	208.69	205.84	209.64	207.36	205.76	209.21	205.42	208.83	207.31	207	207.8	208.04	207.66	209.54	206.26	206.12	207.66	207.59	208.42	207.27	207.87	207.15	208.77	205.59	207.61	206.59	206.5	206.52
197.82	199.1	199.07	198.96	198.74	197.98	200.76	198.05	198.59	200.13	199.74	195.84	198.93	200.93	198.41	197.63	198.69	197.71	198.62	197.92	197.18	201.35	198.37	198.75	198.56	200.16	198.11	199.35	198.08	199.5	199.58	197.14	200.94	198.69	200.79	198.46	199.8	197.41	198.18	201.62	199.45	197.46	198.56	199.16	197.11	199.95	197.15	196.4	196.73	198.75
205.68	206.44	204.76	205.02	206.45	205.48	206.65	206.55	206.02	205.86	206.44	205.83	203.31	205.43	207.16	205.18	205.23	206.51	204.44	205.54	205.48	204.69	204.4	206.53	205.93	205.46	204.62	204.92	205.28	202.18	203.57	204.6	204.91	204.61	204.57	207.19	207.45	205.96	203.55	203.31	203.69	205.66	206.44	203.81	204.24	205.62	207.04	205.36	208.92	206.44
209.81	212.04	210.22	211.29	211.78	208.5	207.35	211.35	209.3	210.33	211.25	209.24	210.15	209.92	210.62	208.79	211.28	208.24	210.07	210.58	209.96	209.14	208.31	208.26	207.98	208.87	209.68	207.47	208.76	206.97	209.01	209.76	208.26	211.58	210.34	208.73	209.66	210.94	208.46	209.97	208.8	210.4	210.11	207.79	210.3	210.25	209.31	209.87	210.61	209.12
209.37	209.02	209.03	208.09	207.74	209.92	209.76	208.83	209.07	207.35	206.39	208.38	209.6	207.61	207.72	208.77	208.98	209.26	208.64	207.13	210.34	207.04	209.41	209.31	209.21	206.01	208.8	206.78	210.16	209.53	206.56	206.73	210.47	209.25	208.26	209.39	209.24	207.84	208.35	207.11	208.15	209.14	209.12	209.23	206.48	209.13	208.67	207.94	209.41	210.85
198.18	199	199.42	198.13	200.27	201.55	197.23	198.53	196.77	197.19	199.37	198.69	198.46	196.54	196.87	196.9	195.8	197.83	198.71	199	198.19	197.34	198.28	199.31	199.95	197.48	196.14	197.95	198.81	198.62	197.63	199.82	198.76	196.29	198.44	199.2	197.67	197.42	196.58	200.02	198.18	198.18	198.81	197.34	196.12	198.76	195.54	198.67	199.06	198.28
203.29	203.44	203.05	204.23	202.64	203.81	205.39	205.02	203.93	204.14	206.06	204.21	203.04	205.17	204.27	204.74	205.47	202.8	202.74	205.04	203.82	204.76	201.72	204.79	204.72	202.69	202.86	204.33	201.67	203.21	203.08	201.4	204.58	204.23	203.96	203.73	205.02	202.47	201.32	203.6	202.09	202.74	202.84	205.63	203.33	202.33	205.95	205.44	201.19	201.63
202.96	200.99	202.02	201.03	203.03	202.41	204.13	203.22	202.35	203.39	202.46	202.41	203.52	201.51	203.18	201.63	203.48	204.17	201.84	201.14	201.08	202.27	204.34	201.85	203.51	203.24	202.06	203.43	204.39	200.14	199.12	205.25	204.29	201.1	202.55	202.85	201.34	202.98	201.45	202.84	204.12	202.66	201.33	204.93	202.57	200.65	202.67	203.75	202.02	203.3
211.77	212.11	212.33	211.09	211.77	211.24	210.9	210.67	212.23	214.13	210.86	211.14	213.49	212.74	212.69	211.58	213.12	211.93	212.81	211.27	211.03	211.45	210.32	211.26	211.35	212.85	211.64	212.32	213.76	210.48	211.57	208.3	212.69	211.4	212.92	211.82	209.99	211.1	213.47	210.38	211.96	212.19	212.03	212.1	213.71	212.64	210.64	210.63	210.06	214.16
206.96	206.04	207.11	205.88	206.3	209.81	208.92	208.94	208.15	208.46	206.57	206.45	207.77	207.29	206.42	207.94	206.57	207.18	206.76	206.72	210.4	210.13	206.91	208.39	208.18	207.5	208.78	207.56	207.98	208.6	206.27	206.54	206.59	209.07	207.77	208.48	207.26	207.53	209.38	209.35	207.18	210.45	204.85	210.28	209.07	206.65	209.49	208.4	207.55	208.49
205.82	207.37	208.33	205.53	206.16	208.01	204.59	207.07	205.98	204.65	206.02	204.89	207.08	205.74	207.44	208.51	204.3	205.62	207.53	207.02	205.79	206.88	208.03	207.99	207.16	205.51	206.64	206.84	207.98	205.24	206.36	206.75	205.85	207.64	207.3	204.71	207.44	207.1	207.43	209.49	206.93	208.59	207.02	206.58	205.73	207.97	208.38	206.98	205.91	207.18
218.44	219.4	216.86	216.23	217.26	216.64	219.09	218.32	216.77	217.75	217.88	216.63	217.17	216.98	216.02	215.09	219.24	217.81	218.05	216.92	215.79	215.23	217.28	215.76	218.65	217.2	217.47	217.56	217.63	216.71	217.3	216.61	216.04	214.97	218.12	218.16	216.21	218.81	216.83	215.45	218.09	217.81	217	216.4	218.89	215.87	216.73	217.23	216.75	214.81
208.39	207.95	207.69	207.28	206.93	210.41	206.1	209.72	209.87	207.88	206.75	208.84	207.04	208.66	206.47	209.61	208.73	209.12	209.08	208.95	207.84	208.32	208.82	208.39	210.92	208.83	207.36	209.96	207.59	211.34	208.15	207.53	209.65	210.63	208.66	209.74	208.58	207.7	208.36	208.04	210.63	211.29	206.96	210.35	208.58	206.85	207.65	207.53	205.85	209.03
203.26	202.69	202.97	202.9	205.33	203.08	202.66	203.93	205.41	203.3	201.12	204.11	203.38	205.61	202.76	199.2	203.46	203.97	204.31	202.74	204.04	202.36	204.95	203.58	201.15	202.2	203.07	202.68	203.83	200.72	204.81	202.91	201.75	204.16	203.31	205.09	201.36	203.09	203.85	204.42	205.64	203.04	202.81	205.08	204.35	202.86	204.34	203.21	203.67	200.94
203.03	206.67	206.35	204.16	207.51	204.7	205.38	205.74	205.26	206	203.37	204.44	204.63	205.27	206.78	204.88	204.5	207.48	207.13	204.63	206.67	206.02	205.5	206.43	205.36	207.72	206.43	207.34	204.85	204.53	208.88	206.09	208.28	206.65	207.64	203.74	207.57	204.49	203.11	205.19	205.11	204.29	205.12	207.85	205.54	204.99	204.52	206.52	205.33	206.43
201.53	200.87	203.31	198.78	199.39	202	202.11	199.41	199.22	203.56	200.94	200.16	200.98	200.98	201.71	199.98	198.86	202.96	202.28	201.15	201.98	201.3	200.71	201.55	203.09	201.38	202.55	203.26	201.76	201.76	202.83	200.86	201.85	203.06	202.56	200.93	199.83	200.27	199.43	199	200.38	199.53	200.54	201.88	200.32	200.58	201.62	201.03	199.52	203.32
206.87	206.7	205.16	205.05	207.37	207.41	205.98	205.21	206.44	206	204.17	207.64	205.61	208.45	208.5	207.33	206.62	205.89	206.47	206.18	207.95	207.24	206.16	204.62	205.64	205.04	206.87	203.85	207.78	205.88	207.56	206.18	206.51	206.79	206.05	206.44	206.48	208.31	205.28	208.25	205.75	205.76	206.04	206.97	205.3	204.81	206.7	206.77	207.47	205.27
209.85	206.78	209.54	210.45	209.33	210.85	208.45	211.02	209.46	210.67	208.89	208.68	208.64	208.75	210.3	208.54	211.3	210.77	211.97	207.45	209.63	211.41	208.05	212.16	210.08	205.87	209.16	208.59	208.18	209.46	207.47	208.31	210.29	211.61	210.69	210.22	208.96	210.89	209.78	210.27	208.73	209.82	208.86	210.05	210.84	208.22	210.6	209.23	210.64	209.3
210.64	209.35	208.62	208.48	208.71	209.12	208.56	210.12	209.51	208.83	206.54	210.68	206.73	209.28	208.13	208.77	208.31	207.41	210.79	209.54	208.28	208.59	209.43	208.68	207.27	208.05	207.77	208.53	208.4	207.7	207.32	210.96	211.79	208.35	208.99	207.47	209.03	207.49	209.77	210.09	210.75	208.75	209.08	206.86	209	208.24	207.88	207.96	207.5	207.92
202.09	203.01	202.57	202.97	202.89	202.44	204.87	206.79	203.49	201.68	203.36	203.45	203.25	202.78	203.66	203.39	203.48	202.86	200.33	204.72	203.19	203.94	202.61	203.9	203.41	203.61	204.28	202.76	201.95	202.3	200.44	203.27	203.36	202.38	201.56	203.03	201.41	202.26	202.16	201.93	203.34	202.77	201.46	201.72	202.74	205.4	203.23	204.74	202.09	204.46
212.49	214.59	211.48	213.67	214.25	212.41	213.65	214.88	215.33	213.07	213.29	213.11	212.43	215.35	215.11	213.36	211.23	213.44	214.16	212.62	215.5	211.85	214.03	212.58	216.48	213.4	212.07	214.58	211.32	213.32	214.05	214.23	213.23	212.02	213.67	210.34	214.05	213.57	214.86	214.97	214.16	210.69	214.66	215.8	214.62	213.02	214.89	212.81	215.27	212.88
208.84	205.91	208.52	206.51	207.02	207.61	208.47	208.36	205.68	206.99	208.7	208.07	209.14	207.61	209.96	211.26	210.65	208.8	207.59	208.84	209.98	208.73	206.05	206.96	207.57	207.44	209.33	210.79	208.22	208.57	208.42	207.36	208.87	206.68	207.08	207.44	206.67	208.03	205.45	207.98	208.47	208.63	208.36	208.78	208.27	208.1	206.01	206.96	207.73	206.57
203.32	200.38	200.92	203.77	202.78	201.1	202.92	202.71	205.5	204.26	205.06	202.64	200.67	203.91	200.36	204.42	202.3	204.4	202.6	203.28	205.94	201.55	204.17	203.65	202.09	203	203.45	205.01	204	204.06	204.59	205.63	204.27	205.64	204.16	203.24	203.68	203.92	205.33	204.64	203.85	202.79	202.57	203.76	204.4	202.39	205.2	203.82	204.33	203.17
199.82	198.41	200.54	199.36	200.76	198.65	199.23	201.85	198.64	201.01	200.35	200.65	200.09	199.13	200.76	199.8	201.33	200.99	200.17	201.52	199.4	198.05	199.48	199.29	199.05	200.13	200.49	202.17	200.1	199.53	200.9	201.54	201.06	199.1	200.02	199.01	199.61	200.83	200.04	198.89	200.99	198.19	198.88	197.91	197.85	199.4	199.13	198.02	199.78	197.22
208.02	208.16	208.1	208.57	206.82	207.71	209.68	209.06	207	206.43	207.96	208.62	208.05	206.02	206.76	206.63	208.72	207.85	207.71	208.08	206.22	205.84	208.64	210.97	206.94	205.25	208.61	207.07	207.21	208.43	207.38	207.93	209.93	206.39	206.84	207.01	207.89	210.08	209.32	206.34	206.59	208.79	207.49	208.79	209.25	206.5	206.7	206.29	207.98	206.7
205.02	205.03	205.58	203.5	202.2	205.53	204.15	203.85	203.68	201.09	204.7	203.26	202.65	204.9	206.1	203.93	204.5	205.22	203.66	206.33	203.99	204.35	206.98	204.98	205.61	203.33	204.57	205.59	203.49	205.61	203.99	205.66	202.64	205.53	204.72	205.35	203.72	204.56	204.19	203.83	203.92	202.99	204.33	203.35	205.69	204.71	205.97	202.87	202.8	203.86
202.72	203.17	202.79	203.85	205.72	204.98	203.25	200.95	201.45	202.18	203.72	202.42	204.93	205.43	203.21	200.65	202.4	205.56	205.01	202.16	202.84	205.91	202.14	202.27	202.21	203.41	202.73	203.98	202.32	203.73	203.46	203.36	205.62	202.09	203.25	203.14	201.12	204.18	206.13	205.63	203.98	202.14	203.9	204.17	203.26	203.57	201.89	205.15	201.84	203.27
210.29	208.59	208.09	208.4	204.13	207.51	207.24	207.53	210.08	207.06	208.03	208.28	211.29	210.48	207.43	208.94	209.33	210.1	210.78	209.71	209.24	208.55	209.76	210.78	208.75	209.22	209.22	208.84	208.1	210.24	208.16	209.69	209.21	206.06	207.49	207.99	210.05	207.6	207.24	211.3	207.79	210.73	207.36	208.65	208.82	210.5	209.15	207.21	209.46	208.21
211.41	212.32	212.21	210.86	215	210.72	210.75	211.01	210.72	212.06	211.48	212.69	211.28	213.01	211.43	209.27	211.75	212.73	210.53	211.2	212.35	210.42	209.62	210.81	212.25	213.58	211.86	213.53	210.07	212.3	212.03	212.43	211.75	212.74	213.66	211.81	210.41	214.14	210.42	211.53	211.64	210.24	210.88	212.72	212.1	212.03	210.62	210.73	212.48	209.76
208.53	209.08	207.24	209.72	210.95	207.73	212.16	209.98	210.01	208.18	209.17	209.69	207.15	210.08	209.4	210.33	208.03	209.48	209.23	210.79	208.01	209.66	209.92	211.2	209.32	208.96	210.63	208.12	209.85	209.17	209.36	209.74	210.1	209.78	208.54	209.44	209.59	209.29	210.61	210.01	209.15	207.27	209.95	209.34	209.58	211.22	207.71	210.44	208.11	208.4
207.07	209.61	208.3	208.02	208.56	210.26	207.19	207	208.59	208.52	208.16	207.28	208.1	211.55	207.97	206.63	209.26	209.38	207.8	207.73	209.67	209.73	207	208.38	209.86	208.83	209.61	209.13	207.7	209.44	206.02	209.34	209.15	207.79	210.23	207.2	207.93	208.27	209.59	207.19	209.04	207.78	210.03	209.45	208.03	207.58	209	207.43	209.58	209.84
202.53	202.68	202.76	203.82	204.17	202.87	202.69	204.8	203.16	203.03	202.51	204.68	201.93	202.62	203.49	201.75	202.58	203.58	204.99	202.86	202.01	202.54	202.02	201.52	202.57	202.2	203.62	202.47	202.94	203.53	202.04	206.35	203.78	204.08	204.91	202.21	202.17	204.21	204.17	202.28	203.67	201.35	201.15	202.17	203.05	203.69	203.18	203.69	203.91	205.16
200.89	201.66	201.26	201.24	200.24	201.04	202.31	201.07	200.65	199.18	201.58	201.37	200.51	202.5	197.04	200.24	199.35	200.78	200.64	201.43	201.6	200.56	200.03	199.4	199.12	201.46	200.2	203.27	201.24	202.26	200.77	202.03	201.92	201.2	199.52	201.24	199.95	200.91	200.09	200.26	198.28	199.7	199.23	203.16	201.7	199.07	199.55	201.68	201.28	197.36
208.51	207.9	204.44	206.92	209.31	207.07	205.56	207.46	206.03	205.97	204.19	205.15	206.49	207.62	203.37	207.99	205.81	206.89	205.81	206.27	206.06	205.45	206.44	207.86	206.73	207.4	206.18	206.16	205.38	206.48	208.03	205.62	206.66	206.13	205.12	205.89	206.35	205.4	204.62	207.52	202.7	204.63	208.27	206.88	205.1	205.78	207.67	207.26	208.25	206.87
210.88	212.62	212.94	211.5	212.86	212.15	212.93	212.79	214	210.52	211.3	212.61	211.03	212.16	210.55	211.64	211.33	212.37	213.22	213.61	210.84	212.06	211.75	212.04	213.73	211	210.31	213.38	212.04	212.47	213.45	210.05	210.45	212.7	211.62	213.21	211.17	210.78	211.91	211.33	210.84	211.16	213.18	212.28	210.56	213.39	211.93	214.32	213.15	212.32
205.54	204.14	205.98	204.66	202.24	202.76	202.06	203.62	204.15	204.84	204.22	203.52	202.75	204.85	202.56	202.53	204.69	203.12	201.56	200.61	203.09	201.18	201.76	204.86	203.97	204	203.2	202.67	203.82	205.2	201.56	204.32	202.18	204.21	201.47	200.76	202.39	203.08	202.65	203.93	203.08	202.88	202.75	203.29	202.94	202.96	202.8	202.39	202.88	205.07
212.09	210.16	213.59	215.42	213.09	214.86	213.25	213.91	215.19	212.65	213.59	211.71	212.1	212.95	215.41	212.97	212.05	214.5	212.48	213.99	214.29	213.05	212.72	213.82	211.77	211.84	212.12	213.46	213.99	213.03	213.89	211.84	214.67	212.72	211.33	211.36	216.1	214.35	211.11	210.28	213.35	215.24	213.45	211.02	213.36	210.58	211.63	209.2	213.68	210.58
204.9	207.21	209.8	204.96	203.3	207.23	204.88	205.69	208.06	206.68	206.27	208	206.38	204.61	205.77	205.98	208.45	206.03	205.96	208.42	207.06	205.38	204.12	205.8	208.4	206.26	207.49	206.7	206.75	205.58	207.49	205.59	207.41	205.75	203.51	207.21	206.51	207.41	205.41	206.01	206.22	206.1	205.74	207.08	206.3	206.72	204.87	207.38	205.01	207.44
203.57	203.74	202.81	204.04	202.94	202.95	203.07	201.98	201.38	202.08	201.72	204.33	201.87	202.16	202.58	205.16	202.18	202.53	201.79	201.77	200.98	201.89	202.66	203.22	200.65	201.89	203.16	201.88	201.73	202.49	202.2	203.13	204.4	202.98	204.78	202.13	202.26	199.86	204.35	203.98	199.38	201.48	204.55	202.07	201.31	204.1	204.19	200.99	202.27	203.48
207.57	207.36	208.53	207.79	207.39	207.96	205.71	207.3	208.2	208.23	206.51	208.29	204.79	207.65	208.67	207.85	207.3	206.84	209.36	209.38	206.33	206.56	208.9	208.96	207.65	208.57	209.44	208.19	210.94	208.63	210.01	207.72	207.52	209.18	210.04	209.22	206.47	205.73	208	206.56	206	207.88	210.44	208.01	205.68	209.44	208.04	207.95	208.91	207.48
202.28	202.95	204.47	203.7	202.78	203.48	203.71	203.04	203.54	204.22	203.18	204.54	206.13	203.95	204.51	204.01	204.44	204.2	204.22	204.64	203.53	202.59	203.33	203.17	203.41	204.84	206.24	205.57	206.24	205.98	203.53	203.84	202.99	203.6	203.84	205.46	204.23	203.76	202.25	201.09	202.31	205.9	206.02	205.18	204.54	206.15	203.66	204.59	203.67	202.86
195.41	194.59	195.25	194.54	193.03	193.36	194.9	195.26	193.76	192.84	194.64	192.97	194.51	195.25	195.42	193.39	193.25	193.07	194.77	194.5	193.66	191.66	195.76	192.46	193.3	196.36	194.85	193.19	196.15	196.49	194.28	193.3	195.74	194.8	195.63	194.71	192.98	195.12	193.13	192.77	194.11	194	193.55	194.05	195.81	194.35	194.79	194.79	194.17	195.2
204	203.94	203.86	202.67	205.22	203.69	203.37	203.26	201.85	203.29	202.61	202.47	203.74	204.04	201.86	201.78	202.44	202.19	204.02	204.13	204.19	203.21	204.08	205.29	204.03	205.83	201.01	202.52	203.33	203.3	202.54	204.46	202.25	205.14	203.47	203.52	201.84	205.39	203.54	204.96	203.77	203.1	204.16	202.11	203.6	203.38	205.35	201.38	203.78	205.8
207.78	206.19	208.71	209.83	206.08	208.2	204.86	207.3	208	208.37	205.89	208.5	208.62	209.11	210.09	208.18	207.12	209.07	207.49	207.14	206.88	207.23	207.79	207.55	205.07	206.92	208.38	207.38	209.04	208.49	206.47	206.21	209.67	205.56	209.66	206.7	207.94	207.01	208.01	207.88	207.7	208.92	204.95	207.09	208.48	205.79	207.91	208.75	208.94	210.71
206.14	210.13	208.92	210.66	208.05	207.24	207.26	206.37	208.55	206.57	210.32	208.56	206.6	206.99	207.85	209.49	207.75	207.87	207.53	204.07	209.81	208.44	205.75	208.24	208.17	204.51	206.68	209.86	209.53	205.95	210.12	208.8	206.9	209.53	207.78	207.43	204.93	206.62	210.02	206.31	208.95	208.68	205.51	210.2	207.94	208	207.7	206.54	208.06	207.15
197.81	195.26	196.24	196.44	196.1	193.92	193.67	195.94	196.36	194.18	197.27	193.91	194.48	195.05	196.19	193.41	195.03	196.25	195	196.59	194.46	193.8	195.75	195.64	194.76	193.98	194.11	194.11	195.63	194.88	195.76	194.63	197.01	196.38	194.49	196.43	193.5	196.71	192.39	195.38	196.16	196.11	193.98	194.35	196.99	195.81	197.58	196.34	195.89	195.03
218.35	216.98	218.94	215.77	216.8	217.52	218.81	217.46	216.21	217.02	218.31	218.01	216.31	217.59	215.54	216.34	218.04	216.41	218.63	215.72	218	217.2	216.79	217.6	216.05	217.7	216.75	218.94	216.99	215.82	218.66	216.78	217.85	215.59	216.41	216.12	216.3	214.99	217.55	217.83	217.39	216.68	216.68	216.46	216.62	215.45	217.27	217.35	216.66	218.05
211.44	214.27	212.92	213.15	212.02	213.21	212.41	211.46	213.24	213.27	213.62	211.93	213.59	213.17	214.61	213.83	211.77	213.46	213.88	210.97	209.79	211.37	213.94	214.62	210.74	215.42	212.23	213.75	213.64	214.03	213.24	212.53	212.78	213.04	212.69	212.06	211.17	209.45	211.69	211.9	210.55	211.9	211.42	210.92	210.88	210.3	211.42	212.25	214.7	211.54
206.77	203.04	206.78	205.56	203.91	204.05	204.89	203.97	204.76	206.48	205.25	201.99	207.04	205.07	204.74	203.26	204.92	203.2	202.39	205.37	204.26	203.12	204.68	203.02	204.52	201.47	203.02	204.68	203.11	205.54	205.74	205.85	205.4	205.22	201.85	204.24	205.17	203.26	204.89	204.37	206.39	203.83	203.28	205.08	204.51	204	202.19	205.6	205.73	204.17
210.78	211.03	211.36	211.68	210.94	210.67	212.34	210.89	214.2	213.18	211.72	212.04	211.39	212.87	211.82	210.97	210.89	213.23	212.38	211.89	211.74	211.64	211.43	213.64	212.7	213.52	212.43	213.25	210.1	212.36	211.38	213.09	211.42	210.6	211	210.78	211.87	212.27	212.15	213.94	213.16	210.83	208.71	210.31	210.62	210.55	212.38	212.67	211.3	212
204.62	206.47	204.91	205.13	205.85	204.18	204.92	206.41	208.33	203.65	204.62	203.89	203.88	208.4	205.44	205.42	203.13	204.08	205.41	203.4	208.35	203.65	204.08	204.28	204.39	207.94	205.69	202.52	206.64	204.42	205.02	207.41	206.03	203.89	204.98	204.85	203.15	205.72	205.24	206.94	203.97	205.82	204.85	203.26	206.76	202.9	205.39	206.13	206.79	205.4
206.13	202.04	201.61	205.92	201.26	204.48	204.62	205.13	202.68	203.85	203.67	203.24	203.21	204.34	204.15	201.74	200.9	205.95	202.2	203.38	204.48	202.61	202.01	204.05	204.8	202.49	203.56	202.97	203.38	203.95	203.06	203.06	205.7	204.7	204.09	203.83	203.86	204.75	203.41	203.3	202.45	204.79	203.76	205.46	204.98	202.72	203.61	205.35	205.29	203.6
216.46	214.37	215.47	215.79	217.54	217.61	215.63	218.76	217.43	217.54	218.95	218.58	215.95	216.33	215.79	217.4	217.4	215.89	216.8	216.01	217.3	215.99	217.27	215.81	214.84	218.32	216.13	214.17	216.05	217.34	215.85	216.4	217.83	217.6	216.95	218.37	217.26	216.94	217.43	216.19	217.71	217.8	215.84	218.78	217.19	217.12	217.51	217.37	217.91	216.11
207.22	204.95	203.58	206.03	205.75	203.99	204.13	206.52	205.16	206.3	202.38	204.01	205.26	203.06	206.71	204.61	206.12	204.69	201.75	204.3	205.67	204.34	206.38	206.01	205.92	208.06	205.9	203.57	207.11	205.67	206.54	207.88	207.68	207.38	205.73	206.2	206.09	204.99	205.96	205.18	206.56	205.99	204.76	205.14	205.32	206.41	207.09	204.56	206.2	204.3
196.74	193.25	194.2	193.53	197.29	197.02	195.24	196.18	194.72	194.78	195.51	195.13	194.47	194.86	194.83	192.89	193.22	195.61	195.32	196.49	196.68	193.35	193.01	196.81	193.84	195.33	194.86	195.36	196.5	195.87	195.92	193.76	197.52	195.52	195.8	196.41	196.16	195.01	195.36	196.32	195.04	195.08	194.63	194.53	195.21	193.24	196.78	195.71	195.08	194.69
212.61	213.55	212.61	217.37	212.79	213.4	215.73	214.55	214.14	214.78	214.96	212.84	212.61	213.22	215.59	213.75	214.06	212.16	214.3	213.24	213.67	213.71	212.8	212.8	214.8	214.13	213.79	213.76	213.95	212.48	213.9	214.58	212.22	215.45	213.89	214.48	213.75	213.15	213.19	212.93	214.31	214.69	214.24	215.15	214.64	215.91	215.44	213.57	213.66	212.49
205.84	205.28	205.56	205.55	202.55	204.34	204.47	202.11	206.04	205.09	204.67	204.54	204.79	205.16	206.79	205.83	205.72	206.36	202.26	205.86	204.9	202.54	204.67	206.31	204.45	206.21	206.41	203.33	202.53	205.44	203.93	205.08	206.26	206.43	204.3	204.81	205.34	204.47	202.82	204.38	204.76	203.48	205.4	204.23	205.43	204.59	203.56	205.29	204.89	204.46
211.63	212.05	213.38	212.87	213.39	212.56	211.53	211.92	213.5	211.64	212.03	213.23	211.72	210.72	212.82	212.22	214.64	213.75	211.82	211.17	213.8	213.21	211.79	213.61	212.89	211.64	212.62	213.74	210.48	214.6	211.73	212.38	212.89	212.41	210.5	212.52	212.67	211.47	212.04	213.65	211.96	214.85	212.49	211.83	214.77	211.41	212.83	212.42	211.06	211.6
209.87	209.07	208.46	206.47	207.89	207.56	208.13	208.9	207.63	208.01	210.9	210.62	209.6	207.56	208.86	208.15	210.4	208.68	211.19	207.24	210	208.27	208.35	206.36	208.86	210.97	208.21	209.06	209.21	207.96	206.86	208.13	208.97	207.18	208.81	209.44	207	208.99	209.09	208.92	209.36	212.31	208.32	207.25	209.61	213.43	207.54	207.53	206.88	208.75
197.57	200.48	201.99	200.95	199.79	199.51	200.11	200.13	201.37	198.1	199.78	199.14	198.43	199.13	201.06	198.63	200.27	198.93	199.96	198.74	199.9	200.23	199.8	199	199.43	199.72	199.63	200.49	200.21	198.57	199.07	199.88	200.53	197.75	198.93	198.13	200.44	198.67	200.48	201.93	197.45	200.16	198.33	195.76	200.07	199.45	199.96	199.47	196.43	199.79
207.52	210.74	210.11	209.52	210.77	210.28	210.34	207.82	207.52	209.7	209.58	208.32	207.24	210.7	209.44	210.5	210.29	210.4	210.05	207.64	210.04	206.97	208.7	208.85	209.99	209.35	209.09	212.39	209.65	209.23	207.86	208.9	212.83	209.98	212.44	210.22	207.31	209.04	211.21	211.65	208.71	206.67	210.97	209.46	210.13	210.61	210.72	210.54	209.36	209.78
209.47	208.87	208.69	207.38	206.17	205.42	207.07	207.72	205.82	205.95	206.37	208.47	208.34	209.1	210.26	207.08	206.48	208.25	207.05	207.28	209.47	207.68	207.82	206.65	208.62	208.87	208.38	205.5	206.64	207.97	206.41	206.84	208.45	205.97	207.38	206.53	207.86	205.73	206.21	207.18	207.84	208.46	206.99	206.76	207.37	205.62	207.3	207.35	206.04	206.68
209.94	208.05	207.67	209.91	210.82	209.37	208.22	210.24	209.75	207.44	209.54	209.37	208.77	210.87	207.56	208.77	207.44	211	208.97	209.81	208.5	212.24	210.29	208.7	210.11	208.83	208.3	208.55	209.73	210.51	211.21	208.5	208.77	209.75	208.94	208.92	209.36	209.06	209.34	208.55	208.34	208.7	209.91	209.69	210.38	210	210.56	207.63	211.05	210.9
210.25	213.41	211.35	211.63	213.4	213.24	210.33	211.69	212.03	213.54	210.8	210.25	210.7	209.85	210.55	212.53	209.66	212.82	211	210.39	211.95	209.53	212.31	214.33	210.54	211.13	211.57	212.4	212.19	209.74	211.28	210.75	211.2	210.9	210.88	210.31	211.13	211.96	210.71	210.68	210.67	211.32	213.59	210.32	213.92	214	211.2	211.08	212.3	212.5
208.1	210.45	208.06	209.47	207.81	208.33	210.29	206.9	208.98	209.27	211.13	208.48	209.18	210.7	209.11	207.97	209.23	208.15	208.46	209.77	207.97	209.89	209.36	205.81	209.05	207.81	208.4	206.11	208.57	206.85	209.92	209.01	209.46	207.97	209.27	209.99	208.29	208.81	207.74	207.13	207.82	208.36	207.99	207.91	207.39	210.48	208.3	208.65	209.66	209.94
203.26	204.34	201.41	204.24	204.24	203.07	202.05	202.34	205.85	204.19	205.15	204.53	201.34	202.56	200.53	203.01	204.39	204.15	204.25	201.08	205.17	204.36	202.33	202.64	205.86	205.66	204.52	205.34	203.01	204.01	203.44	204.41	204.51	204.05	203.32	203.84	204.15	204.54	203.78	201.3	204.54	204.6	202.97	205.2	203.33	205.92	207.21	204.69	205.28	202.91
218.12	216.61	216.24	216.43	218.88	216.88	216.63	219.11	219.69	217.2	217.09	217.52	215.67	218.21	217.75	218.54	217.48	215.62	219.67	219.98	218.58	216.85	217.81	217.29	220.14	218.65	220.89	218.03	216.45	218.95	217.8	216.94	218.77	220.19	218.64	217.29	216.5	215.32	216.12	218.72	218.62	216.2	216.97	219.01	217.95	218.12	219.47	217.38	218.47	218.46
214.52	213.47	214.66	213.38	212.98	216.9	214.83	214.23	212.5	213.9	213.09	214.51	212.51	213.55	214.94	216.41	213.81	214.15	211.56	214.44	216.68	213.02	214.8	214.79	213.31	211.77	213.06	213.11	213.12	214.53	214.22	215.52	214.19	215.04	213.19	214.2	213.05	214.25	214.15	214.48	213.26	214.23	213.53	212.91	214.61	213.93	213.19	213.27	214.13	212.98
205.59	206.26	206.76	206.76	206.43	205.58	206.09	206.84	207.82	205.94	207.4	206.68	204.38	205.34	207.51	207.22	205.54	205.22	203.85	204.88	207	205.7	206.71	207.21	208.01	204.33	206.63	204.16	206.96	205.52	205.59	207.5	206.48	205.15	206.61	206.87	207.12	203.85	208.62	204.67	206.34	204.5	208.02	208.03	205.8	206.87	206.53	207.49	205.84	205.42
206.58	208.55	207.85	207.86	209.68	210.61	209.17	209.88	207.95	207.06	206.02	208.94	209.62	208.7	209.69	210.32	208.65	209.29	208.59	208.61	209.77	210.54	208.47	211.36	207.67	207.28	209.91	206.4	209.04	208.23	207.76	208.12	208.08	208.37	208.06	209.81	209.89	206.71	209.93	207.61	209.39	208.84	207.24	208.26	209.98	209.69	208.13	208.68	210.01	208.59
218.68	216.53	215.81	218.01	216.57	215.72	217.01	217.04	214.78	215.26	218.82	218.57	216.27	216.56	216.7	216.83	218.84	215.98	218.09	215.7	215.75	216	216.46	215.99	217.56	216.22	218.01	218.39	218.11	216.45	215.06	216.71	215.69	216.11	218.3	216.74	217.16	214.51	216.98	216.21	215.44	219.06	216.62	216.36	215.08	219.12	214.82	217.06	218.9	217.06
211.33	212.44	212.99	213.91	208.7	210.4	211.8	213.29	210.55	213.64	212.09	211.75	211.93	211.5	213.61	210.54	212.83	212.4	211.46	212.12	211.5	211.71	210.63	212.39	213.41	210.88	213.79	210.9	212.17	213.97	211.14	209.18	213.4	210.9	209.32	212.17	210.36	210.36	212.83	210.22	210.57	211.93	213.44	213.43	212.56	210.25	211.9	212.28	211.87	210.8
209.61	210.04	210.04	209.4	209.63	211.93	209.28	209.83	210.75	210.58	210.79	211.83	208.76	209.87	209.32	208.95	212.79	210.65	209.54	210.02	211.03	209.3	208.05	207.77	209.13	211.08	209.63	210.87	209.38	211.86	208.95	208.09	208.21	209.71	211.25	207.01	208.87	209.74	208.9	207.58	211.22	210.27	210.76	209.53	210.28	208.63	206.86	210.03	209.98	212.01
220.58	215.99	217.47	215.87	217.82	218.99	217.74	217.78	217.06	220.27	218.91	217.62	219.08	218.58	218.29	218.87	218.17	217.08	219.07	221.01	217.22	216.84	218.13	216.58	216.38	216.86	216.64	217.85	218.14	218.48	219.23	218	216.06	217.29	219.72	216.94	215.08	216.83	218.35	216.74	217.42	218.45	217.59	218.86	219.02	216.45	217.84	218.16	218.73	217.06
198.97	201.15	202.48	201.79	200.62	200.74	199.65	200.93	202.09	199.74	199.67	202.01	202.28	200.91	200.39	203.99	201.49	202.02	204.15	200.75	203.81	200.98	201.87	204.11	200.94	200.63	199.01	203.4	201.48	200.25	201.12	202.43	199.87	200.11	202.53	201.09	201.03	201.92	201.61	202.68	200.82	198.75	199.79	201.56	200.21	202.71	199.75	202.64	200.07	201
209.76	209.38	207.73	209.08	210.4	208.9	209.63	209.67	210.54	207.77	211.24	209.22	209	209.57	210.09	208.21	209.56	208.41	206.21	208.97	208.86	208.41	208.1	209.6	208.43	209.94	208.65	208.04	207.37	207.39	206.88	208.57	209.15	206.8	211.21	208.62	208.83	209.98	209.1	209.64	207.51	206.88	208.84	208.22	207.81	208.61	208.77	210.4	208.38	208.93
209.49	207.7	208.91	210.96	209.14	207.94	208.07	208.79	208.73	207.97	209.84	208.59	206.43	206.93	208.02	208.82	207.41	210.41	208.39	206.5	209.11	209.68	209.59	207.98	207.87	207.57	207.82	208.63	207.56	208.61	208.23	207.99	210.2	208.9	208.19	208.88	208.63	208	207.79	207.46	207.39	208.28	207.13	209.85	208.82	208.28	209.59	208.39	208.49	208.16
200.34	204.38	203.27	203.05	202.57	201.4	200.74	202.14	203.49	202.37	202.59	204.15	203.6	203.35	203.59	202.84	202.32	203.47	204.61	200.93	202.31	200.84	201.89	203.67	203.67	202.55	204.44	201.87	201.45	204.06	204.28	202.55	203.18	202.71	202.8	204.1	202.04	202.11	203.36	203.51	204.99	203.4	201.02	204.24	203.56	201.56	201.38	203.95	203.39	201.67
209.23	211.94	215.29	211.76	210.09	211.3	209.83	214.2	212.93	213.05	211.02	210.85	212.93	209.04	211.61	211.12	212.87	212.75	211.81	211.29	208.99	211.44	208.95	213.89	209.93	211.45	212.65	212.05	212.33	212.06	211.17	211.88	211.14	213.78	208.96	211.56	211.78	211.05	210.35	211.89	212.74	212.4	211.69	211.97	212.83	211.67	211.58	210.12	210.54	211.44
208.87	207.1	207.49	206.69	209.04	209.24	208.28	210.41	207.45	209.88	207.94	207.34	210.53	208.83	210.74	207.08	207.05	210.03	209.6	207.99	208.19	209.43	207.53	209.38	211.31	208.2	210.8	208.48	208.74	206.27	208	209.5	208.3	207.98	206.2	209.91	209.19	211.13	209.02	207.36	210.25	207.26	209.61	207.3	208.4	209.17	210.16	208.34	208.35	207.38
211.23	211.14	209.38	208.38	209.16	210.42	209.88	208.23	210.62	207.72	210.53	209.73	210.32	208.48	208.71	211.58	209.98	209.25	210.39	211.85	213.65	209.9	209.78	210.22	210.65	208.91	210.15	209.64	207.57	210.72	209.47	208.39	209.74	210.41	209.08	208.8	211.59	210.28	210.22	211.94	207.53	209.64	210.2	209.26	210.35	211.15	209.7	211.59	210.61	211.61
211.84	212.19	209.53	209.68	211.83	214.53	212.07	212.31	211.28	211.45	214.62	211.12	215.02	212.46	212.97	213.27	212.89	210.22	214.56	211.84	211.35	213.08	212.68	212.11	209.72	211.8	212.14	213.21	213.06	212.51	214.3	212.99	213.05	210.15	210.62	214.28	211.95	214.26	210.34	212.19	212.55	212.74	209.6	212.74	209.34	212.18	210.66	210.56	212.25	212.37
199.81	196.66	199.62	196.23	198.8	199.87	198.22	198.78	196.5	198.17	198.16	199.28	197.15	195.75	196.72	196.8	197.46	198.7	198.68	197.41	197.57	195.97	197.5	198.2	199.15	200.77	197.08	199.51	197.63	198.21	198.37	195.95	198.28	199.73	197.99	196.43	196.37	197.96	195.47	198.2	197.44	197.18	196.76	196.71	197.98	195.11	198.63	197.49	199.41	198.13
207.64	206.6	204.08	204.53	203.38	204.19	206.69	206.73	206.26	205.86	203.77	204.35	204.05	206.55	205.39	202.96	207.41	206.6	205.11	204.84	205.46	207.56	205.84	207.73	206.73	204.74	205.94	204.9	205.62	204.71	206.78	206.1	206.73	204.7	206.62	204.01	205.76	204.74	206.42	205.77	205.41	205.58	205.88	206.8	204.21	203.35	206.2	204.4	205.86	206.54
207	206.47	207.88	208.47	208.08	208.67	208.22	205.88	208.16	206.72	210.12	209.55	207.15	210.84	208.36	208.86	210.66	205.58	207.98	206.36	210.23	208.49	208.53	208.7	208.36	209.79	209.04	208.07	207.18	207.93	207.23	209.76	209.51	207.56	210.53	208.76	207.88	209.03	209.25	209.36	208.17	209.68	208.45	207.94	209.31	210.97	210.14	206.73	206.31	207.08
200.28	201.33	201.78	200.05	199.08	198.04	200.76	200.69	200.54	201.89	201.98	203.01	199.65	200.69	200.27	198.95	197.85	199.14	199.8	199.62	199.15	199.17	200.46	197.69	201.47	199.19	199.65	199.91	198.41	200.4	200.43	201.87	199.66	199.78	200.47	202.66	201.99	201.96	201.71	200.24	198.96	200.43	201.6	200.41	201.05	200	201.54	200.82	200.82	201.71
216	218.68	216.54	218.22	216.94	217.89	218.09	216.93	217.66	217.96	217.19	218.24	216.58	217.97	216.16	217.95	215.49	216	217.49	215.2	214.8	217.05	218.27	213.07	217.41	217.14	217.58	216.85	218.58	216.75	216.78	217.93	215.16	215.76	216.89	214.65	217.32	216.96	219.14	215.01	219.76	216.01	216	217.53	218.22	216.58	217.76	214.43	214.67	218.26
204.95	203.54	203.65	204.59	203.35	204.33	203.29	204.29	204.85	204.96	202.9	204.35	204.76	205.23	204.2	204.62	204.62	202.11	206.84	203.22	202.25	203.25	204.27	202.7	203.9	203.78	202.23	203.32	203.55	204.65	202.17	203.99	204.8	205.65	204.58	200.35	203.46	206.15	202.57	204.24	204.52	205.45	203.54	204.6	203.8	205.67	200.22	204.92	202.17	203.16
211.27	210.71	211.12	213.26	209.29	211.66	211.29	209.75	211.82	211.24	212.24	210.89	211.07	212.55	212.98	209.87	209.4	210.72	212.43	208.78	211.17	213.65	211.48	214.85	210.83	213.57	212.74	213.12	210.31	212.48	209.44	211.57	213.3	211.31	210.45	212.33	209.93	211.37	211.89	209.75	212.88	211.61	211.07	210.99	212.54	211.62	209.86	209.99	210.35	210.27
210.63	210.84	213	211.28	212.54	211.07	211.01	210.87	211.27	212.74	212.78	211.97	211.62	212.68	209.19	212.36	212.42	211.27	212.85	210.65	210.14	213.17	211.26	211.3	212.71	211.1	211.13	211.76	213.36	211.96	212.95	212.54	212.38	213.34	211.4	211.43	210.75	210.67	211.87	213.49	208.12	212.49	210.72	211.76	213.22	209.43	209.97	212.49	210.71	213.19
217.23	219.16	216.65	219.21	218.84	216.91	216.06	217.1	218.27	218.86	218.4	220.61	217.96	218.97	217.51	218.87	216.93	220.58	217.31	215.68	219.44	219	218.93	219.71	217.44	220.05	218.71	218.05	215.4	218	215.43	218.02	217.9	217.39	218.33	217.88	217.77	214.99	215.04	218.23	219.67	217.63	215.9	217.47	217.01	217.96	218.54	219.7	218.21	219.41
204.57	198.22	202.69	205.09	201.73	201.8	202.21	202.49	204.14	203.65	202.01	201.01	202.97	201.24	203.83	201.07	203.97	206.42	202.53	202.69	201.76	199.3	204.76	202.87	205.47	202.62	204.71	205.44	202.59	201.5	201.05	203.31	203.1	204.17	204.31	204.27	202.28	201.82	204.59	201.3	202.69	202.18	205.01	201.84	202.61	202.08	204.18	201.09	203.67	203.29
200.96	198.84	200.96	200.26	199.92	202.43	200.05	204.1	200.67	200.87	199.38	199.77	200.91	202.63	201.29	199.98	201.42	200.14	203.13	200.01	203.04	200.94	199.32	201.03	198.94	201.53	199.72	201.11	198.29	200.93	202.37	200.04	201.05	199.72	199.22	200.32	199.87	200.36	201.23	201.86	200.46	199.4	199.4	199.75	201.87	198.71	200.18	198.99	200.46	200.14
209.55	210.48	209.12	208.83	210.39	209.55	208.66	207.36	208.27	209.47	209.2	208.68	208.61	206.57	208.52	209.8	209.2	206.82	207.92	207.29	208.84	209.73	209.98	207.21	208.85	206.57	208.21	208.87	208.97	209.4	208.73	208.03	206.84	209.05	210.21	210.16	208.2	206.93	210.37	209.08	207.99	210.22	208.58	209.23	209.11	208.16	210.58	211.69	205.16	209.85
217.66	216.2	217.92	220.07	221.01	217.3	217.61	219.1	218.43	218.12	219.23	218.08	218.1	216.93	219.97	217.52	218.52	215.4	216.99	220.42	218.14	217.66	216.78	217.24	216.44	218.92	217.69	218.03	216.31	216.68	216.94	216.28	218.66	215.74	216.78	216.31	215.9	216.53	221.08	216.09	215.49	219.61	220.73	220.61	219.26	219.5	216.26	217.63	219.27	217.02
205.24	204.61	207.84	207.48	208.28	205.94	203.96	205.66	205.01	206.89	205.77	203.53	208.33	203.65	205.37	204.69	205.41	207.16	206.96	204.95	205.61	206.73	204.94	206.11	204.67	205.72	206.24	206.23	204.82	205.71	206.38	206.65	205.94	205.22	203.53	205.23	207.24	203.78	203.07	203.57	203.6	204.07	206.78	206.61	207.1	203.5	205.26	203.88	206.78	204.93
205.9	205.4	201.8	205.65	206.28	202.71	202.33	202.18	204.63	204.94	203.59	202.43	201.64	204.21	204.32	203.99	202.29	204.12	203.58	203.85	204.9	203.17	203.47	202.29	205.35	205.7	202.29	202.28	205.22	204.79	201.7	202.24	202.77	204.48	206.65	203.36	201.57	203.87	203.82	206.15	205.64	201.29	203.74	204.47	203.59	203.72	203.25	201.41	203.27	204.33
210.59	208.15	209.88	209.36	208.75	208.29	206.67	207.06	206.25	208.19	209.87	210.07	211.01	209.48	209.55	210.68	208.08	210.69	210.07	209.65	209.34	211.25	209.92	209.39	207.14	210.3	210.09	207.76	209.78	210.19	208.18	208.05	208.93	208.58	211	209.7	211.04	210.36	209.32	208.85	209.06	211.75	211.57	210.46	209.59	208.79	209.31	207.1	208.11	208.96
212.67	213.81	212.04	211.15	213.11	214.53	213.28	214.38	212.39	213.93	214.01	211.66	214.41	213	208.97	213.94	212.34	214.41	213.97	211.34	211.49	213.47	214.86	214.66	213.3	212.82	214.42	212.83	213.76	211.57	210.87	214.94	214.55	212.25	213.52	212.97	208.66	213.42	211.11	214.08	212.58	213.48	213.8	211.95	212.04	212.28	213.12	213.46	214.24	212.22
203.23	200.74	204.86	204.8	204.76	201.87	203.26	202.37	204.19	202.8	203.63	202.37	203.99	204.72	202.97	204.84	203.88	203.95	202.62	206.78	203.14	202.22	202.99	204.11	204.67	204.44	202.3	202.04	202.48	202.87	203.86	203.54	202.96	204.06	205.84	204.03	202.97	202.64	202.92	203.24	204.31	201.97	205.5	205.03	204.31	201.26	202.57	204.27	204.24	203.51
200.56	198.21	200.91	200.12	199.2	197.96	200.19	199.46	198.71	198.26	198.07	200.22	199.26	197.8	198.33	199.32	197.69	199.27	199.2	197.75	198.19	197.65	200.32	197.46	199.96	200.99	201.42	198.59	196.62	197.69	202.34	199.52	198.41	198.54	201.09	198.57	199.93	200.11	198.85	199.15	200.53	200.46	198	200.05	202.03	200.43	197.48	201.06	199.22	199.79
213.47	212.53	210.47	213.78	213.44	214.47	212.18	212.7	210.74	213.41	210.53	210.32	213.2	213.55	210.39	213.54	213.82	211.89	211.87	212.02	213.53	213.86	212.2	214.19	213.23	212.6	212.55	212.65	215	216.2	212.65	213.19	212.17	213.12	212.25	211.95	211.77	213.16	214.1	214.41	212.14	214.15	211.75	214.13	213.28	212.42	212.47	213.82	214.86	215.37
200.36	199.86	200.01	199.1	200.41	199.96	199.05	199.97	200.05	199.98	199.62	198.55	197.75	197.95	196.76	198.07	198.93	202.08	199.19	199.34	198.32	199.38	199.58	197.98	200.03	198.81	198.65	198.59	200.48	199.99	200.09	199.29	199.08	198.25	198.29	199.53	199.67	198.23	200.34	202.08	200.88	200.89	201.89	198.12	200.09	199.2	200.43	198.06	200.83	200.18
218.33	215.53	217.41	216.79	217.95	216.38	217.41	218.09	217.22	218.28	216.78	218.71	216.9	216.5	216.83	214.3	218.06	217.07	215.29	215.33	215.28	217.04	216.28	215.18	217.66	216.6	215.38	214.63	218.22	216.39	218.61	216.66	216.74	215.46	217.1	216.9	217.32	219.95	215.71	218.64	217.48	216.25	216.83	216.16	217.65	215.11	218.33	217.84	215.94	218.31
210.57	210.71	209.09	206.53	209.01	210.86	210.66	207.71	207.53	210.24	208.18	209.71	207.32	208.54	207.81	208.45	208.95	207.94	208.85	208.23	208.07	208.01	210.04	210.83	208.73	208.94	210.2	208.95	208.59	208.88	208.53	208.91	209.3	207.66	206.84	208.97	209.01	208.28	209.31	209.59	208.52	209.07	209.16	207.41	210.97	208.39	209.06	206.2	209.94	209.32
203.51	204.74	206.9	203.69	205.79	205.96	206.66	205.33	204.12	206.02	202.82	205.96	204.32	204.47	203.7	204.63	205.16	206.24	205.54	205.71	203.66	205.3	204.9	207.55	205.72	205.79	205.71	204.69	206.58	203.7	205.71	204.43	204.93	205.32	204.47	205.44	204.38	203.8	205.33	207.45	204.05	205.87	203.93	205.23	207.64	205.07	204.03	204.04	203.14	202.43
216.51	216.76	217.51	219.57	217.27	219.15	220.41	218.7	218.39	218.87	217.38	217.86	218.42	216.23	216.81	218.27	215.91	216.32	217.02	215.05	216.05	218.3	218.03	215.36	218.02	218.5	215.84	214.83	215.87	218.28	216.35	217.4	215.8	216.12	220.51	215.67	218.95	216.31	214.01	217.07	215.82	217.44	218.28	215.93	215.26	218.24	216.08	217.14	215.78	215.9
203.42	201.93	202.69	202.9	200.75	202.92	200.69	202.66	203.91	202.46	200.68	199.85	204.1	202.92	201.93	204.74	200.06	200.91	204.54	202.65	203.61	204.2	201.49	201.66	204.49	202.39	202.94	201.5	202.04	201.69	201.47	203.13	201.99	202.29	199.38	201.28	202.97	201.39	204.69	202.51	204.65	202.24	203.43	200.79	203.48	201.82	203.15	200.64	203.72	204.91
213.67	213.79	213.43	212.08	213.69	211.98	213.3	211.26	211.54	213.2	210.61	212.46	213.35	214.74	211.25	214.64	213.25	212.47	213.44	214.05	213.1	211.07	213.43	215.03	213.76	214.37	212.51	212.66	213.84	213.97	214.57	212.41	213.78	212.49	212.79	212.74	211.62	210.8	211.81	214.04	213.31	214.24	213.64	214.75	214.06	213.87	212.7	213.63	213.1	212.35
207.03	209.86	208.89	207.58	208.33	210	211.56	209.58	207.25	210.2	208.91	209.24	209.56	207.18	208.06	209.44	208.75	209.26	208.41	208.47	208.81	209.85	208.06	208.58	207.93	206.02	208.29	210.87	208.51	208.73	209.77	208.39	208.16	209.91	210.87	210.12	210.62	209.27	208.44	208.72	208.74	209.98	207.97	207.45	207.82	208.63	208.32	210.09	208.46	208.52
201.66	201.24	200.92	198.89	198.47	201.02	200.27	199.82	202.31	202.53	201.45	200.9	199.6	198.4	199.6	199.05	198.97	199.21	201.41	202.42	199.53	200.31	201.39	199.91	199.13	200.03	197.51	200.93	200.65	201.04	200.94	201.74	199.56	201.13	201.46	200.22	200.28	198.66	198.91	200.9	203.77	197.11	197.92	200.47	199.21	200.64	202.68	201.26	200.98	200.66
210.29	209.63	208.28	209.95	209.71	209.2	208.7	210	207.77	211.78	211.22	209.5	210.14	208.67	208.02	209.48	208.42	207.72	209.6	206.85	206.31	210.45	209.9	209.83	210.98	211.8	209.55	209.6	207.81	208.99	207.39	209.71	209.79	210.43	209.25	210.49	210.94	208.54	211.44	209.78	210.56	209.47	210.32	208.38	211.02	207	208.51	211.21	210.49	208.6
210.48	207.18	209.16	207.75	209.78	208.99	209.3	210.32	208.16	209.39	209.98	208.17	209.71	207.96	208.84	208.73	207.29	206.64	208.94	207.86	210.76	207.5	208.46	211.37	206.33	209.34	208.33	206.67	206.22	208.62	208.45	207.72	208.78	207.34	208.39	209.15	206.88	208.1	212.24	207.49	210.16	207.15	207.22	209.32	208.9	208.88	208.18	207.86	209.77	208.32
201.55	199.44	200.27	198.62	197.97	200.76	198.75	199.58	198.77	199.99	196.71	200.52	200.78	198.33	199.36	199.95	201.14	201.35	198.54	199.94	199.09	197.91	198.82	198.88	198.21	200.54	200.6	200.33	198.93	200.56	199.15	198.61	198.62	199.37	197.53	199.49	198.34	198.86	199.83	200.34	199.2	200.66	198.51	199.95	201.1	198.32	199.32	199.74	200.1	198.12
196.23	194.82	195.31	193.05	194.06	197.44	194.61	198.91	193.95	192.46	197.36	193.44	196.52	195.54	194.45	197.41	196.8	195.13	197.83	194.74	194.85	195.08	195.07	194.22	194.85	193.21	197.6	194.9	195.85	197.28	194.67	193.77	197	194.59	194.07	196.81	193.95	195.09	195.06	197.02	193.49	195.89	194.51	195.53	194.99	194.82	195.49	196.45	194.8	196.89
209.17	206.83	208.76	207.08	207.26	207.8	208.35	207.47	207.57	208.2	204.52	209.24	208.49	207.19	208.22	207.65	208.49	205.45	207.96	205.39	207.66	207.49	206.89	210.09	207.5	208.5	209.25	209.73	207.85	206.83	206.49	209.03	206.59	207.42	207.92	210.49	209.86	209.84	208.68	207.93	208.29	204.3	207.2	210.99	208.82	207.33	205.76	206.9	205.28	209.93
207.43	206.14	207.77	208.71	207.74	206.51	208.99	206.73	208.09	205.45	208.16	208.2	207.69	207.23	208.65	208	206.48	208.5	206.62	209.22	207.49	208.44	207.91	208.15	209.51	208.86	205.75	208.96	210.2	208.91	209.62	209.53	209.39	208.42	206.46	206.47	206.79	206.67	209.49	209.34	206.85	207.53	206.99	207.63	206.98	207.21	206.77	206.67	207.37	208.04
198.89	199.04	200.24	199.57	200.88	199.13	199.85	200.58	200.87	201.74	200.55	198.9	199.7	200.22	201.54	200.79	202.06	199.28	201.6	200.33	202.24	200.08	200.62	202.23	200.72	201.8	199.75	199.78	200.8	201.22	200.74	200.63	202.46	198.45	197.58	200.2	201.13	199.51	200.01	201.34	202.41	198.98	199.34	201.47	201.99	199.67	198.13	200.11	198.81	201.88
208.8	207.89	210.49	210.42	208.86	209.49	209.54	211.61	210.64	208.83	207.4	207.61	208.08	210.92	210.42	209.3	210.83	207.79	208.23	206.87	207.44	206.93	209.1	206.86	209.92	208.64	209.7	209.58	205.19	209.44	210.57	208.17	208.63	207.9	209.08	208.65	210.84	210.01	209.53	207.91	208.97	208.94	211.79	207.95	209.74	208.96	208.87	206.48	208.15	208.96
213.75	214.09	211.62	209.56	209.28	209.8	211.68	214.21	213.04	210.89	211.14	214.09	211.22	211.43	211.3	210.9	211.13	211.18	212.41	210.86	212.93	212.32	211.37	210.21	213.75	209.36	210.08	211.88	208.81	212.01	212.17	210.6	212.1	210.84	210.56	212.58	212.61	212.81	212.29	212.17	210.3	212.18	210.26	211.31	212.54	211.42	211.17	211.92	211.55	210.15
206.81	207.44	209.39	209.88	209.37	207.9	208.59	207.41	207.34	209.62	209.46	207.84	207.9	207.86	206	210.26	210.71	209.84	206.79	211.25	208.67	208.45	209.77	209.08	208.58	206.47	209.08	210.36	209.74	208.49	207.2	210.61	208.34	207.23	207.72	205.82	209.05	208.9	208.61	210.13	210.85	209.58	209.79	209.34	209.44	208.18	210.09	206.99	207.74	206.31
202.87	202.69	202.47	203.63	202.79	202.39	203.49	201.91	200.77	202.03	203	201.56	202.88	202.79	204.64	203.12	203.12	202.94	201.72	200.91	201.95	204.82	204.48	203.27	203.14	204.91	202.81	202.67	204.89	203.9	202.58	200.76	203.24	205.77	203.65	203.26	202.97	202.55	202.98	203.34	204.23	200.83	202.64	202.07	201	203.9	201.54	201.31	200.95	201.11
203.39	202.68	203.06	203.67	201.84	201.76	205.42	202.67	203.98	202.76	200.31	201.62	202.35	201.76	204.08	201.7	202.3	201.03	201.95	202.48	202.11	205.18	203.79	205.34	202.4	202.49	203.3	202.77	203.75	202.82	204.94	203.91	202.2	205.33	205.71	204.32	203.81	203.18	202.9	203.62	203.55	202.58	203.6	202.54	203.47	201.15	205.95	202.98	204.97	203.5
207.14	209.52	209.2	208.66	208	208.11	207.98	207.88	207.15	207.64	205.76	206.08	208.9	210.59	209.48	207.47	205.92	208.74	206.92	206.2	206.01	206.83	207.59	207.92	207.65	207.45	207.65	206.74	207.17	208.66	207.5	207.61	207.99	208.48	208.76	206.64	207.41	209.03	206.77	206.56	207.97	206.35	207.66	207.45	206.48	205.36	209.13	206.96	207.55	208.48
202.6	200.61	201.63	200.29	200.02	199.35	201.91	198.75	198.3	198.99	199.31	200.97	198.57	199.43	198.17	199.69	200.93	200.15	200.95	199.25	201.86	199.54	200.62	199.29	203.09	200.76	199.04	199.96	199.17	200.29	200.1	202.45	200.19	200.34	201.52	200.38	202.29	199.49	200.46	200.57	198.13	199.42	198.83	201.17	199.87	198.73	200.48	199.4	201.97	201.35
210.03	211.04	209.19	210.49	208.32	208.83	209.38	210.69	208.35	208.04	207.83	209.72	208.26	209.39	208.27	208.63	212.23	208.36	207.13	209.49	207.57	208.38	211.26	209.28	208.53	209.21	209.2	211.14	210.45	209	210.22	206.85	207.91	212.95	208.17	207.86	208.69	212.49	211.09	209.93	209.97	209.47	206.96	208.82	209.63	212	210.76	210.52	209.68	210.33
208.23	206.79	206.47	210.42	208.08	206.45	205.46	210.29	208.09	206.07	205.47	206.32	207.57	208.24	205.79	209.25	208.66	207.12	208.51	207.68	206.12	206.93	207.33	207.97	207.25	206.64	205.44	209.59	208.31	209.43	208.38	208.23	207.84	206.19	208.46	208.72	208.47	207.82	207.27	207.36	207.76	206.76	208.42	206.56	206.63	208.95	205.55	208.34	206.93	206.38
199.49	198.92	200.89	199.64	198.73	200.21	202.19	200.45	201.16	200.77	199.82	199.81	201.42	200	200.5	199.96	200.69	200.61	199.91	200.43	200.46	201.68	198.97	200.76	202.35	202.57	202.74	199.85	198.86	199.44	200.21	198.28	199.46	199.71	203.25	201.82	200.13	200.07	202.16	199.87	199.34	201.69	203.39	199.93	202.51	201.63	199.82	200.77	203.19	200.48
199.2	199.69	197.03	201.88	198.68	202.28	202.1	200.85	202.35	199.79	198.29	200.12	200.4	197.2	197.72	199.16	201.5	199.1	199.61	200.02	199.96	198.33	200.79	199.79	199.88	200.17	199.7	199.42	198.96	201.25	200.36	197.76	201.15	201.02	201.01	200.05	199.6	198.47	197.97	199.53	199.35	197.98	200.64	200.58	198.8	201.08	199.72	199.1	199.67	199.49
205.1	202.3	204.46	203.61	204.67	205.78	203.92	205.32	205.34	203.56	202.96	203.85	204.27	202.93	202.16	202.08	201.2	203.42	204.25	201.7	203.66	204.02	203.36	203.76	202.43	204.82	202.45	204.29	205.02	205.67	200.85	203.03	205.17	201.7	203.19	205.65	203.27	202.82	203.61	204.99	202.51	205.31	204.26	204.15	203.47	205.69	202.79	202.09	202.15	203.19
210.28	211.89	211.2	213.82	210.95	211.11	211.13	211.87	211.78	211.48	210.62	211.19	213.49	213.22	212.37	214.6	211.56	211.19	213.2	212.76	210.88	209.63	210.34	210.89	211.77	213.51	210.29	212.9	211.44	209.67	210.48	212.1	212.29	212.99	211.21	214.23	211.63	210.99	211.52	211.99	211.78	213.13	208.87	212.27	209.87	212.88	213.72	213.26	210.29	211.85
211.04	214.08	211.9	210.34	212.67	212.38	211.08	211.07	211.39	212.5	209.39	215.35	212.36	211.9	209.49	212.6	212.88	210.66	211.6	211.65	213.15	211.59	210.63	210.21	212.5	211.52	212.08	213.56	211.3	212.68	212.22	211.25	213.56	210.38	212.05	212.39	209.42	211.24	212.8	211.28	210.89	211.45	212.37	211.93	213.03	212.25	211.55	210.8	210.71	211.86
216.23	217.31	218.18	215.96	216.96	215.34	217.01	217.51	218.09	217.82	216.14	216.28	216.41	215.57	218.44	218.55	216.75	217.78	218.18	215.34	216.36	217.41	218.5	216.94	215.79	216.5	216.08	216.2	220.59	217.32	217.15	215.23	216.42	217.02	217.54	217.45	218.39	215.54	215.7	216.1	216.34	215.86	218.15	215.76	217.71	218.23	218.37	215.48	218.48	216.09
202.69	201.2	202.56	204.32	201.82	203.41	202.75	204.13	203.84	205.59	202.46	201.98	201.94	204.79	203.48	202.89	201.45	205.51	204.41	205.43	204.55	205.18	201.46	204.69	201.85	203.07	203.7	201.01	204.59	201.69	202.61	201.17	198.93	202.12	201.97	202.09	203.09	206.49	204.31	204.16	202.37	202.81	203.72	205.6	202.73	202.75	203.89	202.91	206	205.25
205.56	205.06	205.59	204.49	204.97	203.54	205.07	205.03	207.51	201.31	203.24	206.68	202.08	203.18	203.97	204.67	203.72	206.04	203.58	207.12	204.04	207.01	203.74	204.04	206.07	205.46	205.19	207.68	204.2	204.83	203.55	205.04	207.88	205.25	203.88	205.15	203.5	202.76	203.27	204.06	203.2	202.76	202.87	205.1	203.12	205.03	204.98	205.77	205.82	205.38
193.97	195.54	196.1	195.67	197.72	194.99	196.25	193.86	195.4	194.23	195.67	195.34	196.45	196.56	193.43	195.61	193.18	195.78	196.42	193.13	195.96	194.55	193.34	192.57	196	196.16	194.11	194.16	194.67	197.37	193.63	197.42	192.3	194.59	195.11	196.05	194.83	194.09	195.72	198.23	193.63	195.52	196.05	198.6	194.55	192.7	198.18	197.77	193.55	194.48
198.39	198.04	196.98	197.47	200.22	198.11	199.31	198.66	197.47	198.07	197.79	197.12	197.24	200.74	197	198.29	196.34	199.86	198.98	199.91	198.87	197.26	198.52	195.77	199.2	197.86	199.34	200.68	197.98	197.02	200.4	199.65	198.89	198.4	196.75	196.84	197.65	198.46	198.8	196.5	197.77	200.11	198.23	196.27	197.21	197.76	197.14	196.28	197.67	198.71
194.81	192.16	195.71	195.99	194.04	195.21	195.67	195.82	195.3	194.5	196.64	195.27	193.43	194.2	197.77	195.88	195.34	193.35	195.04	196.18	196.86	192.31	196.54	195.8	197.27	195.61	194.9	197.16	194.49	193.05	194.16	195.4	195.26	195.16	194.92	195.86	198.14	195.59	195.49	195.9	197.62	196.01	194.62	197.22	194.79	199.04	197.06	195.9	194.25	193.92
202.81	202.52	202.01	205.46	204.58	204.3	206.24	202.14	204.7	204.76	206.15	204.36	207.26	202.15	203.54	204.66	200.95	201.86	203.65	203.29	202.38	202.48	202.96	202.36	203.09	204.14	205.91	201.96	202.73	204.11	202.13	203.91	205.8	204.36	204.02	204.34	203.95	200.95	204.67	202.73	203.89	205.28	203.69	202.15	203.67	203.99	203.81	203.52	201.69	202.8
212.71	210.69	213.17	212.59	213.7	212.5	210.54	210.44	212.26	215.29	213.52	213.52	215.53	209.9	212.01	212.93	214.32	213.42	212.53	212.16	213.18	213.85	213.31	212.7	212.93	211.39	212.05	213.92	211.98	214.03	214.07	211.03	212.25	213.63	211.34	211.33	212.89	213.06	212.75	213.43	209.68	211.63	210.31	212.47	213.47	212.32	212.73	209.55	213.11	212.51
206.03	206.29	209.93	210.48	208.29	208.73	206.6	208.6	208.43	203.29	206.68	205.34	206.93	205.74	208.58	206.07	207.8	208.51	206.54	210.68	208.65	209.28	205.67	208.3	208.26	205.42	207.53	207.71	209.57	208.53	206.03	207.13	207.06	207.9	207.38	207.39	207.93	206.72	209.41	207.49	207.68	208.08	207.88	204.26	206.03	205.93	207.53	207.59	205.68	205.92
207.94	208.9	207.51	207.65	209.74	209.34	207.12	208.31	209.35	208.48	209.53	209.01	207.86	208.93	208.59	210.55	209.07	210.4	208.9	208.45	207.74	206.45	207.48	208.95	209.61	208.42	210.32	210.78	208.9	207.38	210.36	207.67	208.35	209.2	208.75	209.28	209.53	210.02	208.99	210.02	209.86	207.2	209.95	207.96	210.61	211.64	210.66	208.83	209.11	208.84
205.56	209.89	210.14	210.41	205.92	208.17	208.7	208.11	207.36	205.16	210.22	211.67	208.22	208.31	208.53	207.75	209.03	207.86	209.74	206.39	210.88	209.5	208.12	209.4	207.92	207.77	207.22	210.46	208.34	206.93	210.24	210.09	208.41	210.17	208.64	208.74	209.07	211.25	206.77	208.61	207.18	209.51	207.88	209.63	208.9	208.96	208.39	210.12	207.06	208.53
215.23	212.5	214.4	211.93	213.98	213.49	211.88	212.4	210.98	214.2	209.58	211.34	211.41	212.44	210.85	214.66	213.31	212.4	213.34	211.89	212.43	212.89	211.99	214.67	213.12	211.64	212.12	212.22	208.59	210.98	213.82	213.55	213.97	213.92	212.42	214.74	213.13	213.08	215.32	215.56	214.63	213.85	214.9	213.17	212.96	214.52	213.74	212.43	213.75	214.25
204.85	205.3	203.94	204.32	203.31	205.73	203.12	203.85	204.06	205.08	205.48	201.16	201.79	204.74	205.04	203.46	203.19	204.74	203.73	203.54	202.26	204.86	204.42	204.02	203.49	202.82	202.2	202.58	204.04	204.11	204.13	200.94	201.41	203.83	202.92	201.87	203.33	204.52	203.4	203.61	201.56	202.31	202.59	202.41	204.81	201.81	204.98	203.09	203.5	203.73
206.69	206.03	207.42	204.25	209.04	209.69	207.23	209.34	207.83	207.54	207.05	209.19	207.6	206.01	206.68	208.03	210.51	209.15	208.05	209.37	207.44	207.8	208.11	207.51	208.51	207.7	206.9	208.49	206.89	208.08	206.7	206.35	208.53	209.63	207.97	206.98	206.58	205.73	207.82	208.57	207.76	208.12	206.69	210.03	209.02	208.91	209.95	209.02	207.59	207.75
217.88	218.02	218.83	217.04	219.44	219.37	218.26	217.36	217.01	216.47	217.96	217.75	219.17	218.17	216.65	217.35	218.08	217.58	218.29	218.92	216.6	217.84	217.76	219.54	217.65	216.63	216.27	217.97	216.4	220.7	219.97	215.53	216.36	213.95	216.06	216.41	216.76	217.46	216.31	216.04	218.87	218.73	218.74	216.86	216.77	219.51	215.82	216.08	215.23	215.32
202.19	199.57	203.21	202.19	201.6	203.99	202.51	201.28	205.29	202.04	206.45	202.49	202.47	205.11	200.98	204.46	201.33	203.27	204.95	202.84	205.18	202.96	201.45	202	200.33	203.99	204.49	201.29	204.63	200.57	201.93	202.55	201.93	202.21	206.75	202.87	202.78	202.61	204.06	201.71	202.08	201.07	202.36	201.56	203.63	205.61	203.38	204.12	201.77	203.62
208.02	208.94	209.98	207.78	207.14	207.17	209.83	210.81	210	207.29	206.36	211.03	207.98	213.12	208.14	205.89	207.44	210.84	207.46	208.64	210.02	209.49	209.36	208.67	207.45	208.92	207.03	206.53	207.7	210.76	208.57	209.54	208.32	207.23	210.13	210.34	207.81	210.68	208.43	208.82	205.98	207.42	207.07	208.91	208.71	206.24	206.93	211.6	209.3	208.6
198.47	199.84	200.17	197.98	199.8	199.51	198.72	202.36	199.16	199.58	197.03	199.63	199.16	201.86	199.67	200.33	199.21	200.32	200.66	200.35	196.55	198.97	197.49	199.91	199.62	197.85	197.31	199.91	199.41	197.48	200.38	199.31	198.94	198.6	201.22	201.94	200.6	200.56	200.2	198.82	197.88	199.81	200.83	200.08	200.02	200.18	199.24	197.96	199.16	199.13
209.73	208.12	209.75	210.82	209.7	208.28	210.73	207.99	209.49	210.75	209.31	210.11	207.25	210.49	207.84	207.45	207.76	208.73	209.2	210.06	210.01	211.79	208.46	208.99	209.32	209.03	208.43	208.53	207.51	206.95	210.67	208.88	210.8	211.2	210.25	209.05	210.97	211.37	212.29	207.11	209.43	208.85	208.85	210.27	211.07	210.39	208.42	209.11	206.69	211.63
202.03	202.2	201.44	203.59	204.89	204.41	203.91	204.75	203.24	202.29	203.56	202.13	203.5	204.59	203.74	204.02	202.96	203.53	204.21	202.54	203.85	200.3	204.84	204.81	204.97	206.67	204.52	203.03	203.54	205.03	203.62	202.74	203.42	201.72	201.56	202.75	205.94	204.14	201.47	200.48	203.36	204.5	202.99	206.13	203.85	204.7	204.93	204.81	203.61	203.66
202.57	204.52	202.46	203.6	202.07	203.38	204.57	202.27	202.5	203.51	201.67	203.72	204.22	204.06	202.36	204.39	204.22	204.34	203.7	202.67	203.73	204.55	203.11	202.54	202.94	203.06	204.02	204.69	202.87	204.52	201.64	203.46	204.12	202.27	204.53	203.73	203.38	202.9	203.27	202.52	202.41	202.43	204.43	200.7	202.95	202.54	202.94	200.97	204.04	205.51
202.13	201.37	203.36	202.69	201.15	202.37	201.6	202.35	202.86	203.52	203.57	203.73	203.4	202.09	202.56	203.48	202.68	201.61	204.21	203	201.07	202.3	202.08	202.54	202.86	201.81	202.8	203.96	201.29	199.11	203.31	199.88	204.66	201.98	203.47	203.03	203.97	201.98	201.34	204.54	202.23	202.53	202.82	202.43	200.85	201.5	202.47	203.55	203.84	203.56
201.15	200.82	198.92	200.8	201.52	200.2	202.62	201.76	202.38	199.17	199.99	199.97	199.54	200.52	202.64	201.61	200.54	200.55	201.04	201.19	202.55	201.49	202.73	200.22	200.4	201.74	198.63	203.53	202.3	201.44	201.28	201.15	198.61	202.93	201.89	201.86	200.71	201.33	199.47	202.48	203.65	203.33	201.95	199.56	200.2	201.98	199.31	200.26	200.8	201.84
212.09	213.78	211.67	212.88	214.02	212.9	210.72	213.01	212.5	212.2	211.94	211.55	213.13	212.83	209.27	212.09	212.04	212.82	211.7	213.55	213.75	212.56	215.26	211.91	212.93	213.85	211.62	214.84	209.08	211.97	211.29	213.43	213.15	212.45	212.38	213.14	212.51	212.28	212.38	213.04	213.44	214.01	213.68	214.76	211.86	211.6	212.69	215.39	213.89	210.21
201.12	201.38	201.67	202.16	202.13	201.18	201.85	201.57	199.04	202.79	198.97	201.63	203.44	201.73	200.59	203.08	201.08	201.37	200.38	200.82	202.23	200.46	201.6	200.57	199.06	201.39	200.37	201.21	200.03	200.22	202.05	201.22	201.4	201.68	200.85	205.29	203.18	201.31	202.5	202.56	200.79	200.46	200.47	200.92	199.17	199.52	199.82	201.33	201.17	201.34
208.21	207.97	208.22	208.23	210.38	208.71	208.86	207.67	210.39	208.65	207.72	208.4	209.67	209.39	208.67	210.12	210.15	210.87	209.89	206.99	206.3	209.02	210.91	210.18	208.88	207.93	206.72	208.12	208.86	209.7	208.25	208.86	207.13	207.82	210.36	206.21	209.81	209.61	207.99	208.64	208.61	209.4	206.6	208.6	210.53	209.3	209.87	210.25	209.28	208.43
209.35	205.96	207.21	209.92	208.88	209.01	207.6	207.99	207.88	209.37	207.83	208.85	209.04	207.56	207.36	209.42	211.28	208.75	207.45	208.94	211.74	206.85	209.43	208.86	208.95	208.3	208.47	208.83	210.22	207.32	208.89	208.89	208.99	208.33	208.33	208.1	209.34	208.3	209.65	208.85	210.19	210.15	209.49	206.86	209.06	207.87	209.28	210.54	208.36	208.12
209.8	212.84	209.57	210.36	212.01	210.12	212.68	210.87	211.56	210.09	210.48	211.35	210.39	211.55	210.89	211.04	210.41	211.82	212.29	209.28	211.6	210.92	213.08	209.72	213.62	212.48	214.05	211.36	211.53	209.61	210.63	212.49	212.88	208.95	213.17	213.24	210.59	212.57	209.37	211.28	210.7	212.25	211.49	211.04	211.77	213.32	211.54	211.46	211.22	209.06
200.91	202.77	203.29	202.93	201.7	199.95	204.12	203.9	202.48	201.19	202.36	203.88	202.95	203.98	202.54	200.9	200.17	202.19	202.99	204.39	201.23	203.62	200.79	201.55	199.95	201.19	201.36	201.65	202.64	202.66	202.25	203.07	203.76	202.48	203.27	204.59	203.25	203.07	202	204.74	203.79	203.39	201.65	202.16	202.37	202.2	202.26	200.13	205.22	205.45
194.55	195.53	194.22	194.54	195.67	194.6	195.05	194.99	193.49	195.73	196.48	192.63	194.67	192.98	194.4	194.88	195.12	195.12	194.63	194.98	195.63	193.68	195.85	195.97	194.81	196.56	196.21	195.51	194.42	193.79	194.23	193.58	193.87	194.81	194.8	193.54	197.51	196.83	196.45	195.19	197.75	194.95	198.5	195.71	198.7	197.14	195.66	195.42	196.68	195.32
205.05	205.41	202.71	203.28	204.85	203.33	204.83	201.26	200.26	204.69	204.42	202.87	202.17	202.68	199.94	203.01	203.73	204.1	201.79	202.27	204.14	203.51	203.16	201.62	202.29	204.98	202.8	205.52	202.5	204.62	201.93	201.11	203.12	204.85	201.33	204.66	205.05	204.37	205.35	203.84	202.62	204.29	201.64	203.34	202.57	202.91	203.6	203.63	203.74	203.64
199.5	198.88	199.43	200.45	198.96	198.48	200.79	199.3	201.84	200.14	200.33	200.96	201.19	199.43	199.38	199.17	200.02	199.71	200.65	199.91	200.82	201.51	198	198.51	201.63	199.81	200.23	200.12	200.82	199.97	200	198.04	202.5	200.53	199.16	198.87	201.14	197.7	198.67	199.77	201.65	199.32	199.97	198.47	198.48	200.37	200.27	201.05	200.67	200.95
202.64	203.14	203.89	203.03	200.56	201.78	202.4	202.83	203.72	205.29	205.04	204.25	203.7	204.12	201.97	203.17	203.54	202.82	204.52	203.78	205.62	206.21	203.72	202.74	204.57	203.16	202.34	203.97	203.53	203.34	204.71	203.68	205.17	202.07	202.15	203.9	203.89	202.52	200.68	203.67	206.15	203.52	200.95	203.45	202.87	204.34	201.35	202.32	201.54	204.35
208.44	206.82	209.52	208.65	209.34	209.42	209.55	207.69	208.64	209.61	211.98	209.09	208.92	207.68	209.59	208.13	208.02	209.01	208.68	209.44	210.67	208.13	207.65	209.38	208.77	207.17	208.61	211.17	208.25	209.55	209.96	210.01	209.18	210.92	211.4	208.13	208.24	207.33	208.71	210.29	208.78	208.12	208.64	208.78	207.91	210.47	207.73	211.54	207.39	206.82
210.05	208.26	207.05	205.35	205.58	209.05	209.7	207.97	206.91	205.35	208.31	208.15	206.07	210.48	207.57	208.99	207.33	209.31	208.89	206.8	208.62	208.62	209.77	207.91	207.82	206.12	210.44	206.19	207.13	206.77	206.3	206.8	209.03	205.67	206.57	207.29	207.9	206.24	205.98	206.97	205.83	209.35	208.14	207.29	207.5	206.5	205.08	207.3	208.5	208.48
211.68	213.74	213.38	212.85	211.63	209.08	212.18	212.83	211.54	213.69	215	212.98	213.11	213.73	212.52	212.4	214.77	213.56	213.96	212.57	216.16	211.03	212.77	211.76	211.36	213.98	212.95	213.48	211.54	211.91	212.81	214.3	213.97	210.35	212.33	211.91	210.86	211.66	213.81	213.95	211.13	213.16	211.63	211.65	212.44	211.93	212.33	214.45	212.18	212.29
212.17	212.88	213.15	213.31	213.77	213.5	210.92	213.18	214.81	212.17	212.21	215	213.97	213.01	210.36	214.11	211.74	213.12	213.56	213.08	212.18	213.48	215.19	213.75	214.16	213.02	213.53	212.22	212.83	212.41	211.89	211.21	213.34	215.07	212.57	215.06	216.23	212.54	212.2	213.32	210.91	213.41	211.53	213.75	212.67	209.23	212.66	212.38	214.6	212.55
199.73	199.39	200.22	200.64	202.49	202.78	200.9	202.18	201.87	197.98	201.67	200.13	202.12	197.76	201.9	199.84	198.99	201.7	199.15	200.04	197.27	200.84	201.44	198.05	199.18	202.84	201.03	199.81	200.95	201.01	200.02	202.28	199.99	200.01	201.17	201.15	198.91	201.58	201.91	199.12	200.07	201.62	201.06	200.66	200.27	200.19	200.83	201.36	200.03	199.67
200.73	198.85	200.78	199.55	203.01	200.95	203.21	200.73	202.44	200.98	200.55	198.74	201.31	201.35	200.98	200.72	202.06	204.56	200.42	202.74	202.23	200.92	199.38	199.14	199.78	201.22	203.11	201.77	202.56	200.53	202.03	200.35	201.5	202.38	200.91	196.85	200.27	199.99	199.79	199.02	201.34	200.58	203.06	200.79	202.74	200.92	200.66	200.01	201.18	203.09
218.57	216.67	218.44	216.66	220.38	215.43	217.97	217.47	219.38	216.37	217.26	217.42	218.29	216.76	218.17	218.83	217.85	217.87	219.23	217.37	218.84	219.43	219.19	218.96	216.19	216.66	217.15	219.56	219.13	219.04	215.03	218.2	219.2	218.27	217.68	216.5	217	216.38	217.02	214.89	218.43	218.76	216.3	216.25	218.32	218.3	219.15	219.04	217.3	220.33
199.11	198.79	198.92	198.05	201.44	200.37	198.74	199.6	199.51	199.93	201.22	198.54	201.13	198.54	199.06	198.39	201.03	199.22	200.23	198.53	199.96	200.83	202.17	199.82	200.19	200.79	196.35	198.77	198.34	200.53	197.71	199.52	199.07	200.1	198.96	198.56	197.23	201	198.48	199.44	201.36	196.96	200.33	198.69	197.97	199.58	199.3	199.38	200	198.94
213.63	213.92	214.5	212.99	213.91	213.43	214.52	214.27	214.47	212.03	211.76	213.19	212.06	214.09	215.82	211.56	214.96	213.84	213.16	212.9	215.25	212.74	214.49	215.13	212.81	214	213.4	211.68	212.43	212.12	211.07	215.14	213.42	214.48	214.01	213.16	212.95	213.69	212.25	211.86	214.74	212.3	213.91	213.18	210.57	212.75	213.73	211.75	213.9	214.29
207.32	208.31	210.4	207.61	209.92	207.77	209.03	208.73	210.3	208.62	208.84	209.48	210.91	208.31	207.87	206.94	210.37	209.96	209.68	207.91	207.99	210.17	208.26	210.28	208.02	207.62	206.43	209.26	209.35	209.52	207.91	207.76	206.96	207.44	209.3	208.79	207.5	209.51	209.25	210.11	208.13	206.88	210.09	207.87	208.51	211.24	210.07	208.48	209.53	208.81
213.05	215.49	212.61	213.78	212.09	212.71	211.97	212.75	210.58	213.19	213.01	212.56	210.81	211.01	210.56	212.46	210.93	213.27	210.97	214.15	212.73	213.78	213.32	212.53	212.73	213.12	214.06	212.93	213.42	213.14	210.7	211.73	212.82	212.13	212.87	212.91	212.6	214.11	212.92	212.22	210.94	214.46	212.36	213.59	214.08	213.27	215.23	214.07	213.12	212.44
208.57	207.25	207.73	207.57	209.04	206.03	208.95	207.02	208.11	206.58	207.19	208.14	205.97	209.86	208.24	208.83	206.57	207.67	207.76	207.02	205.04	207.11	208.3	208.04	206.33	207.54	205.79	208.66	209.26	208.08	208.56	206.58	208.66	207.08	208.55	206.81	208.13	207.21	208.3	208.13	206.71	208.4	208.66	208.13	204.35	208.94	208.69	207.09	207.29	209.89
200.48	202.83	200.9	201.8	202.26	201.21	201.2	201.91	203.18	200.23	201.46	201.24	201.47	201.48	200.47	203.04	202.49	202.64	201.27	200.23	202.76	200.78	200.8	199.11	199.97	202.14	200.23	197.89	203.23	203.02	203.64	202	200.9	202.92	199.62	201.81	202.01	202.11	201.18	201.34	200.57	199.71	200.38	200.81	201.14	201.12	201.32	200.68	201.08	198.56
196.4	197.76	200.41	198.94	198.26	198.1	199.42	199.62	199.73	197.69	201.18	197.89	199.36	198.83	199.59	197.46	197.44	197.55	196.34	198.58	198.57	199.62	196.7	198.31	198.34	198.83	197.92	200.96	197.28	201.31	198.56	199.65	195.79	198.63	196.76	197.53	198.57	197.18	198.55	199.5	197.24	198.29	200.65	199.08	197.82	197.37	199.32	198.25	198.23	198.1
205.35	200.45	204.89	201	202.92	203.11	200.63	201.35	203.22	205.41	201.69	204.79	201.19	201.96	201.64	204.49	199.97	203	203.43	205.76	203.81	203.93	202.36	203.27	206	203.37	203.65	200.53	204.75	204.76	205.1	201.64	204.79	202.36	204.9	201.33	200.53	205.59	199.97	202.86	204.2	203.95	204.26	203.3	203.2	199.42	203.39	202.62	204.33	201.14
206.09	204.55	204.32	206.85	205.4	206.38	208.04	207.96	203.76	205.73	206.73	205.08	207.89	204.94	207.11	205.36	206.21	205.33	208.07	205.66	206.8	206.92	205.82	206.26	205.64	207.07	206.04	206.77	206.32	206.11	205.66	207.22	206.94	206.99	205.35	206.52	206.36	206.88	205.54	208.26	206.74	207.75	207.72	204.69	206.47	206.27	206.24	205.74	207.22	205.43
202.68	204.37	202.48	203.92	203.91	202.69	203.98	203.43	201.16	202.39	204.72	203.32	203.29	203.92	204.64	204.02	202.8	205.5	201.78	202.15	204.01	203.15	202.72	202.93	203.85	203.44	203.07	202.82	203.19	204.31	203.32	203.6	203.18	203.57	203.08	203.9	201.44	202.29	204.55	205.83	204.12	206	201.62	205.52	204.18	203.9	203.92	203.47	201.82	201.81
211.63	211.71	212.49	212.82	210.97	212.99	210.92	211.02	212.43	210.2	212.71	211.91	213.93	213.5	210.6	211.91	213.23	210.95	211.67	213.36	213.45	213	213.38	213.65	211.58	212.54	213.71	210.45	213.25	214.11	211.3	212.32	213.78	212.17	213.07	212.73	212.26	212.14	211.65	213.6	212.13	213.38	211.62	212.39	213.37	213.06	213.63	214.8	212.61	212.3
199.15	198.84	200.35	199.22	196.11	198.96	198.57	196.53	200.09	199.14	197.8	200.07	198.7	200.03	199.78	198.2	198.79	197.3	196.4	197.81	198.44	199.53	198.02	200.11	198.41	200.43	199.69	199.44	201.53	199.84	197.41	197.65	198.29	197.77	197.12	197.81	197.71	197.98	198.45	199.23	197.89	198.33	197.59	196.36	201.11	199.47	199.44	197.43	202.07	199.77
203.49	202.52	200.94	200.66	200.97	199.78	200.07	202.17	201.39	200.87	203.15	199.46	200.02	200.03	202.08	199.12	199.61	200.96	199.7	202.66	201.05	202.64	199.05	199.86	200.01	202.2	199.41	198.49	201.07	202.28	202.71	202.44	200.78	200.11	200	201.35	200.8	201	200.99	201.4	202.78	200.09	201.8	199.66	200.02	202.43	199.32	199.72	202.82	199.49
200.75	200.9	201.64	200.42	197.96	195.47	200.35	197.59	200.6	199.79	200.71	198.75	198.67	199.83	200.88	201.7	199.07	201	200.12	198.75	197.85	200.51	198.57	198.07	196.38	199.71	197.33	199.87	197.51	199.07	201.01	198.55	201.9	199.84	197.77	199.45	198.44	201.48	199.46	199.19	199.11	198.3	199.86	197.94	200.5	200.43	198.61	200.15	200.75	198.21
203.32	202.95	204.11	203.88	200.39	204.38	202.85	204.64	203.28	204.52	200.82	202.77	204.94	201.01	203.78	204.13	204.32	203.04	203.18	203.14	205.42	200.61	202.49	205.04	200.92	202.41	202.31	202.65	205.07	205.5	202.34	203.44	204.68	202.53	204.44	201.36	203.22	202.48	203.79	204.78	204.06	203.1	203.26	202.11	205.05	202.47	204.12	204.45	203.18	202.33
210.04	209.63	209.74	207.5	209.66	208.77	205.4	208.41	207.2	208.79	207.95	207.24	209.49	209.68	209.56	209.46	206.83	208.06	207.36	207.72	208.62	209.77	206.29	209.09	206.68	211.64	208.53	208.02	209.4	206.58	207.86	210.22	208.49	210.72	208.04	210.9	209.49	208.1	208.59	208.31	209.81	209.04	207.77	207.41	206.93	209.43	208.29	206.77	207.59	207.86
214.63	217.03	218.99	217.23	215.72	217.61	216.79	216.55	215.37	216.6	218.29	218.07	217.1	216.85	217.44	217.19	216.45	216.88	216.57	217.59	217.26	216.63	215.26	214.78	217.93	219.75	216.57	216.21	215.72	218.21	217.64	213.98	217.27	216.92	216.83	217.74	215.98	216.7	216.88	216.92	214.57	215.43	216.35	216.49	215.92	219.04	215.84	216.4	215.37	216.35
202.02	204.86	204.41	202.52	201.87	203.03	204.82	203.99	206.34	205.1	201.29	201.98	202.22	203.55	203.6	204.89	201.26	202.93	202.6	202.19	205.79	204.09	203.65	203.87	203.08	203.22	203.18	205.29	205.24	203.47	204.2	204.15	203.36	207.52	204.04	202.97	203.28	204.46	205.29	201.78	202.43	202.56	202.6	203.48	204.12	201.57	206.41	200.82	203.67	203.74
209.44	209.9	210.65	207.27	208.51	209.48	207.41	208.95	209.76	209.61	208.88	209.06	210.67	211.73	210.93	211.54	207.86	208.34	207.7	209.35	209.78	209.67	210.99	209.36	209.5	210.52	208.26	208.82	209.7	212.29	209.92	209.33	210.77	210.26	208.29	210.16	210.35	210.18	208.79	208.7	208.52	208.67	211.51	210.18	209.08	209.24	209.33	210.62	209.95	210.89
210.98	210.08	210.95	208.62	209.3	211.87	210.71	210.71	209.43	210.5	208.94	210.77	209.44	209.97	208.95	209.92	211.68	211.23	209.65	209.48	206.67	207.76	209.57	210.19	210.41	208.82	207.99	209.46	210.65	208.79	208.12	208.52	211.21	210.15	211.02	207.18	211.06	210.19	209.83	208.28	209.77	208.3	211.43	210.87	210.37	212.03	210.49	210.59	209.6	210.51
210.44	212.59	212.79	212.65	212.85	211.12	212.76	211.14	214.14	212	210.69	213.86	211.84	212.07	213.14	212.64	211.02	210.86	210.5	211.23	212.62	215.17	215.76	212.34	211.57	212.03	210.83	211.5	213.2	211.64	213.12	211.72	212.15	210.6	211.12	211.73	211.81	210.44	211.08	211.25	210.69	211.67	213.1	212.28	210.17	211.69	212.04	212.75	210.36	209.85
208.2	210.47	207.66	209.43	207.2	209.97	209.34	208.22	207.28	209.67	208.89	208.19	208.57	208.52	209.62	208.2	208.3	210.4	209.01	208.79	208.14	207.47	208.42	207.87	211.05	206.43	207.12	209.11	208.29	209.06	209.42	208.97	207.01	209.25	209.86	209.59	209.13	207.25	208.63	207.7	209.69	207.23	210.09	209.52	210.06	208.85	207.05	210.14	209.44	208.96
212.5	214.4	212.83	211.2	210.39	211.63	211.79	210.69	212.83	210.8	210.59	211.11	212.92	211.84	212.48	212.71	210.86	213.33	213.05	210.08	212.28	211.35	209.7	212.48	210.61	210.64	213.03	210.38	212.01	212.11	211.53	211.48	213.15	212.99	210.68	212.3	211.73	212.04	211.58	212.6	211.5	210.82	211.42	210.08	210.65	212.61	213.7	212.65	212.88	209.8
209.3	209.33	208.93	208.44	207.82	208.2	209.02	208.38	207.49	205.74	208.6	206.89	206.87	206.51	206.76	207.84	205.38	206.07	208.15	209.17	207.46	207.76	206.13	207.24	206.81	207.27	207.5	207.13	208.73	206.94	208.93	208.68	208.79	207.47	207.46	207.83	207.21	209.31	208.72	209.03	206.05	207.55	207.71	207.33	205.94	206.63	206.98	206.81	206	206.59
208.64	208.74	208.43	207.84	209.55	206.4	208.74	208.08	208.96	208.35	208.55	207.6	205.48	207.42	208.53	209.56	205.77	208.76	208.22	209.27	208.98	208.9	207.22	207.37	210.22	208.56	206.72	209.26	208.92	207.7	209.64	207.41	209.42	209.37	209.14	207.68	206.97	207.06	208.24	207.74	208.93	209.92	208.6	208.12	208.85	209.17	208.6	208.51	209.1	208.98
213.9	213.58	209.11	212.66	212.32	214.25	211.96	211.82	211.88	210.94	213.16	211.68	214.07	211.6	213.4	211.6	212.31	213.08	213.63	212.95	211.89	211.06	214.45	212.62	213.88	212.73	212.85	213.42	212.17	213.35	214.23	213.39	211.96	212.82	210.59	214.86	212.51	213.98	214.33	213.72	212.55	212.2	214.16	214.62	214.1	212.07	212.6	212.42	213	213.4
200.42	203.4	200.11	202.59	205.26	202.65	202.93	202.62	204.13	203.26	203.01	205.06	203.44	204.58	204.16	202.31	203.96	203.07	202.88	201.57	203.09	203.16	201.05	201.15	204.23	203.65	203.07	201.44	201.45	203.45	203.1	201.26	205.49	203.64	203.14	203.24	201.57	204.06	203.06	201.34	202.88	204.19	204.82	202.36	203.5	204.24	204.25	202.32	203.18	204.16
205.61	204.98	206.13	203.37	205.37	206.78	204.96	208.39	204.48	204.92	208.18	204.09	206.16	204.73	207.04	205.76	208.26	205.38	205.41	206.3	206.12	207.38	204.64	204.67	205.09	204.79	207.22	204.76	207.58	207.46	203.33	207.83	207.76	205.97	204.75	207.55	205.15	202.38	203.68	208.8	204.75	204.45	207.21	205.72	206.45	205.74	204.66	205.78	205.09	205.97
212.83	208.94	212.14	215.21	212.32	212.58	212.73	211.45	213.72	210.85	211.05	212.88	212.75	213.18	213.47	212.2	210.46	212.67	212.15	213.87	210.89	211.4	209.6	213.93	211.21	212.98	211.6	210.12	212.38	212.53	211.58	215.65	213.24	212.7	211.82	211	212.59	210.76	212.89	212.04	212.8	211.03	210.5	212.16	211.54	210.64	211.03	212.57	211.31	212.79
195.95	197.14	193.24	197.64	195.29	196.38	195.23	197.15	196.23	195.71	195.94	192.71	195.7	196.29	192.87	195.83	194.87	196.92	194.87	197.3	194.03	195.24	194.16	195.38	194.56	194.6	194.59	193.55	195.38	196.24	195.44	193.87	197.64	193.12	194.49	194.42	196.68	196.68	193.99	194.81	195.06	195.69	195.76	193.75	195.99	193.34	194.18	194.43	194.33	196.4
199.58	198.31	199.7	199.6	197.73	198.55	197.34	198.86	198.46	197.63	198.56	200.78	199.54	198.33	199.68	197.36	198.21	198.33	198.63	196.43	197.73	199.64	197.59	198.3	196.16	200.31	198.53	200.45	196.76	197.89	199.04	197.54	198.21	198.04	199.43	198.68	200.08	198.54	200.36	200.28	199.5	199.17	199.22	199.82	196.45	199.51	199.25	199.27	197.85	199.97
205.26	209.76	206.84	207.83	206.81	207.8	208.33	206.3	206.61	205.16	210.4	206.01	207.84	206.35	206.69	207.57	203.7	206.62	208.26	206.39	209.53	208.33	206.45	207.41	206.1	209.12	206.95	207.2	208.98	207.37	209.51	205.8	208.14	206.28	208.42	210.32	209.74	205.75	206.85	206.52	208.3	208.8	207.18	207.48	206.25	207.55	209.54	208.29	207.77	209.19
201.03	199.58	199.3	199.35	200.23	198.59	197.49	197.56	198.03	200.58	197.7	202.29	199.25	201.78	198.71	200.24	201.49	199.8	198.29	199.37	197.72	199.69	199.03	200.49	201.58	197.81	198.2	199.53	199.63	200.4	198.97	199.7	199.31	202.46	199.54	199.58	199.56	198.75	199.32	199.49	197.8	199.88	199.28	199.33	199.75	198.74	200.64	199.46	199.03	199.02
206.87	209.7	210.85	210.7	207.49	208.76	207.51	208.7	207	209.64	207.19	208.38	209.01	208.89	209.46	209.28	209.73	209.24	205.53	208.07	207.37	209.93	209.73	208.73	210.85	209.57	209.49	207.24	210.42	207.11	206.97	209.1	209.71	206.13	209.85	207.26	207.62	207.33	208.22	207.34	206.81	208.64	210.06	209.13	209.55	208.46	207.89	208.03	209.88	209.53
208.64	209.03	210.18	211.07	213.93	208.63	210.55	209.12	211.41	209.32	209.98	209.81	208.32	208.32	209.44	209.35	209.88	208.77	210.25	208.66	210.46	210.47	209.09	209.9	210.14	208.86	209.67	208.39	208.06	208.95	209.48	211	209.69	210.65	209.39	209.04	210.38	208.24	211.58	210.66	208.75	209.36	207.6	208.88	209.23	209.9	209.72	208.6	207.9	209.89
207.31	207.24	207.41	206.91	209.93	209.82	206.39	207.59	209.57	206.54	206.11	207.45	208.82	208.25	206.05	208.45	208.54	212.24	208.38	206.66	208.16	209.69	207.06	207.23	206.57	208.35	207	207.15	207.35	208.1	208.88	210.53	207.79	209.39	206.35	206.56	206.81	207.58	206.8	208.32	208.03	206.42	209.17	207.89	207.13	207.22	207.49	207.01	208.08	206.51
206.61	206.37	204.85	204.81	206.35	205.46	205.47	205.15	207.35	206.02	205.45	205.4	204.51	207.24	204.23	203	206.95	206.31	204.76	206.41	203.84	205.12	206.62	205.45	203.19	205.78	204.36	206.94	204.63	203.07	205.57	204.48	205.6	206.62	205.98	204.99	204.43	206.01	204.33	207.2	205.12	206.34	204.66	206.27	204.6	208.21	206.39	204.24	205.27	206.59
205.03	205.17	204.27	204.18	203.3	202.24	205.9	205.25	203.49	202.71	203.19	205.37	201.55	205.24	202.83	200.84	204.12	202.03	202.1	204.09	203.11	202.44	203.38	203.95	202.81	205.51	200.51	203.02	202.22	204.21	205.85	203.36	204.08	203.44	204.28	201.05	203.13	203.18	204.53	203.3	201.1	202.02	202.56	203.06	203.67	204.6	204.47	202.33	203.93	201.6
194.17	194.58	194.03	194.73	197.14	195.83	194.94	195.45	196.22	195.66	195.03	195.61	195.98	192.97	195.53	196.73	193.19	196.04	194.59	196.12	193.4	195.68	194.43	194.23	193.77	194.78	193.08	194.6	195.28	194.1	193.36	193.78	195.13	198.25	195.97	196.84	194.38	196.09	195.24	195.51	195.43	194.67	194.61	195	195.07	194.57	194.47	196.16	196.11	196.2
206.94	211.41	208.43	206.65	209.25	210.14	210.02	210.38	208.61	208.64	207.81	206.98	208.13	210.86	209.34	208.56	208.73	207.4	209.47	207.87	208.97	210.15	210.19	209.06	210.81	208.28	207.93	209.06	211.05	208.27	208.41	207.13	209.38	207.8	210.27	208.31	206.74	208.67	209.89	209.72	210.66	207.37	207.12	208.53	211.28	207.33	208.02	210.11	208.88	209.02
207.47	208.62	205.21	205.85	207.47	206.92	207.61	207.98	205.58	209.79	204.61	206.96	208.52	209.18	206.72	206.64	208.27	209.27	207.47	209.85	207.5	208.15	207.27	208.83	207.07	206.61	208.26	206.93	208.06	208.87	206.37	205.57	207.47	209.59	207.66	207.32	205.37	207.47	207.41	207.09	207.34	205.89	207.44	206.55	208.44	208.92	208.73	206.5	208.45	208.16
217.1	219.89	217.3	216.18	215.79	216.87	218.32	216.51	217.17	219.2	217.97	218.76	220.57	218.9	217.92	218.55	219.49	218.5	218.13	218.66	218.09	217.27	218.4	215.43	218.66	216.96	217.14	216.72	218.68	217.64	216.87	218.44	217.9	219.09	218.76	215.59	217.94	216.85	214.76	216.47	220.87	219.47	217.59	216.66	218.03	215.36	217.88	218.26	217.64	217.21
205.9	204.6	204.93	204.72	203.02	204.2	204.5	203.02	202.66	204.58	202.64	205.34	205.29	204.49	203.05	202	201.49	204.55	203.41	202.07	202.03	203.21	203.84	204.89	205.61	205.07	203.89	203.87	205.87	202.87	203.75	200.4	204.42	200.62	203.97	205.2	200.85	205.05	203.5	201.97	202.26	204.22	203.95	203.2	204.15	202.14	203.77	204.09	205.72	202.02
195.07	195.36	197.2	196.06	195.67	194.81	197.36	195.42	195.42	195.57	195.02	195.02	194	197.75	194.12	196.2	195.35	195.03	195.83	195.18	192.12	195.14	194.5	192.28	195.62	194.23	195.32	195.74	196	196.4	195.2	196.02	195.52	194.28	197.11	193.98	193.66	194.07	196.63	193.36	194.47	197.34	196.91	196.34	197.19	195.32	194.78	194.34	194.65	195.08
211.86	213.04	213.52	213.39	211.99	212.32	212.44	211.96	208.73	214.5	213.34	213.25	212.19	214.76	213.37	211.03	211.56	213.91	213.64	213.68	211.69	212.06	212.3	213.62	215.38	212.2	212.66	212.11	213.61	213.3	215.2	213.14	214.27	216	212.5	213.66	211.71	214.97	211.81	213.15	211.65	213.67	213.5	212.56	212.87	212.48	213.63	212.36	210.75	210.13
205.62	208.15	204.85	209.66	206.41	207.69	207.68	208.74	207.92	209.02	207.72	208.62	208.12	209.37	208.06	207.36	207.83	207.01	205.74	205.94	207.61	207.69	208.72	208.23	207.81	207.63	205.83	208.41	208.22	207.01	208.46	207.33	209.89	205.17	206.81	207.01	208.85	207.54	209.44	205.28	207.55	210.34	207.4	207.99	209.58	206	207.93	206.44	209.27	207.07
208.64	207.47	209.66	208.29	207.92	210.71	207.13	210.64	208.5	209.59	207.95	207.52	209.25	206.93	208.72	209.3	208.16	206.63	209.22	209.8	206.14	209.6	207.04	205.99	208.39	208.89	206.25	207.96	209.62	207.04	205.74	208.98	206.57	206.6	207.13	205.39	208.58	209.88	209.45	207.32	208.43	208.2	208.05	208.53	207.53	207.45	208.85	208.93	208.33	206.52
201.4	199.27	199.46	199.88	198.17	201.68	199.66	201.97	199.85	200.38	199.87	200.89	203.03	200.77	199.53	197.61	199.74	201.59	201.31	203.79	198.52	200.06	199.01	199.85	199.3	200.54	202.34	202.56	200.25	199.43	202.57	202.82	202.94	200	198.56	203.5	201.98	198.97	199.24	200.43	200.36	202.79	201.04	200.24	198.98	202.08	198	203.62	202.07	200.7
204.78	204.12	203.89	204.27	202.2	202.97	204.78	203.85	205.94	204.46	205.34	205.27	203.8	203.23	203.22	203.27	202.9	204.91	202.99	200.9	202.24	205.42	202.71	203.9	201.2	202.49	202.39	202.68	203.92	206.87	204.06	205.07	206.04	203.56	203.67	205.37	204.8	202.22	205.28	203.73	204.15	202.49	205.06	204.05	204.39	203.09	204.1	204.46	204.98	203
207.15	209.01	207.87	207.74	208.29	206.55	206.97	206.35	207.83	210.46	207.31	207.33	210.7	208.24	209.73	207.25	208.75	207.2	207.63	211.07	208.1	208.36	208.44	207.95	207.22	208.89	210.63	209.34	208.93	206.98	207.9	207.19	208.52	211.42	208.75	207.65	207.4	205.73	208.96	206.9	205.67	209.25	208.27	208.09	208.72	208.98	207.88	206.32	207.06	208.63
207.43	206.72	206.92	207.96	207.01	209.53	209.35	209.17	208.63	211.46	208.55	208.17	207.78	208.41	207.51	206.96	208.62	207.58	209.93	207.95	209.17	205.69	207.59	207.99	207.21	210.61	209.03	209.86	206.58	208.1	207.4	208.81	206.74	209.19	210.24	212.1	208.9	206.81	207.55	209.03	208.37	207.69	208.6	207.51	209	209.03	207.71	209.07	207.32	208.37
207.29	205.22	207.58	207.41	206.7	207.02	209.69	209.19	209.76	207.37	208.13	206.48	207.03	207.07	207.89	207.08	207.05	207.77	208.31	208.25	208.94	206.54	209.74	210.23	206.59	206.24	208.13	207.78	206.59	207.99	207	207.85	208.01	206.51	207.18	205.59	205.09	208.97	209.21	210.79	209.47	205.23	206.19	206.69	207.58	208.17	207.29	207.82	205.18	206.62
212.62	209.57	209.18	210.87	210.8	212.6	208.7	211.38	213.86	212.64	211.37	210.95	211.87	212	212.27	210.34	210.79	213.39	210.57	212.15	211.32	211.48	212.92	209.98	211.57	211	211.92	209.29	213.66	212.7	209.33	212.01	211.08	212.12	209.68	212.4	212.16	211.37	210.89	212.08	210.64	210.71	210.76	210.8	212.49	212.47	212.24	211.75	210.55	210.38
205.15	209.04	206.32	205.49	206.94	206.35	204.87	206.9	205.82	206.65	206.91	208.31	207.67	207.97	205.16	207.26	207.08	207.51	206.16	204.97	205.81	207.58	206.26	205.59	208.43	207.69	206.85	205.07	207.1	206.73	207.03	206.43	205.23	205.79	204.52	207.41	207.63	204.41	206.99	207.48	208.99	205.55	206.77	210.81	205.24	205.97	205.77	206.33	205.41	203.65
198.9	199.5	200.73	201.41	200.24	200.08	198.42	199.3	198.64	198.7	197.27	199.75	198.52	202.79	200.62	201	199.96	200.06	201.11	199.03	197.63	199.42	198.52	195.57	201.61	199.16	198.74	198.53	198.39	199.98	199.39	198.65	198.76	196.71	198.72	197.77	200.56	202.26	200.01	197.84	198.21	198.62	201.47	197.34	200.12	199.83	200.69	194.91	197.94	199.77
203.93	202.4	203	204.32	202.08	202.92	203.04	201.86	201.24	200.43	202.06	202.92	201.31	200.57	202.77	202.5	202.1	200.56	200.06	202.19	203.1	202.39	203.08	201.12	197.89	201.95	203.11	202.03	200.91	203.31	202.92	201.04	202.82	204.48	200.65	203.14	202.07	203.57	203.05	199.93	203.7	203.5	201.96	201.21	203.76	201.73	201.64	203.38	202.47	203.35
206.51	202.09	201.13	205.1	206.64	205.47	206.31	205.67	205.02	205.45	204.74	205.63	201.28	204.36	204.83	204.44	203.79	206.11	203.7	206.21	205.06	206.63	206.34	202.34	203.88	204.03	202.45	204.79	204.72	204.85	203.87	206.77	204.45	205.27	203.7	203.79	205.72	203.42	203.86	202.81	206.31	203.3	205.52	205.12	207.45	205.18	205.55	202.07	205.75	205.18
212.7	212.07	212.59	213.91	209.23	212.6	212.19	213.14	212.3	212.76	213.28	212.43	213.46	213.07	212.47	214.45	212.92	212.17	213.57	214.43	211.8	214.31	210.81	212.8	213.43	213.22	214.88	213.3	214.69	213.6	213.69	211.71	214	213.12	211.46	213.3	213.8	213.66	213.32	213.19	211.39	214.46	211.89	211.71	213.13	214.66	213.52	212.57	215.06	209.64
210.8	212.42	211.88	212.77	210.03	213.28	212.64	211.95	211.05	211.43	210.78	213.3	212.26	210.77	211.89	208.92	213.81	211.71	210.83	209.79	208.89	212.25	211.97	212.38	212.98	209.92	213.61	210	213.27	212.35	211.23	211.34	211.21	211.25	212.56	211	212.11	211.11	210.2	209.75	212.36	210.58	211.97	211.37	211.41	211.01	213.54	211.17	212.57	212.88
208.85	207.84	207.03	206	207.77	208.42	207.51	209.55	208.16	208.28	210.17	207.2	209.55	206.48	207.52	206.97	206.53	207.66	206.58	207.14	205.72	209.37	208.16	207.7	207.22	205.88	206.32	204.86	208.39	206.66	207.47	207.53	205	208.14	209.06	205.45	207.11	208.69	207.62	207.83	206.93	205.33	206.15	207.77	208	206.8	207.62	208.33	208.3	208.02
208.74	206.26	208.54	210.9	207.82	209.51	208.31	207.5	205.9	206.33	208.11	207.24	206.73	208.87	208.7	208.58	209.71	208.16	207.73	208.78	205.5	210.08	208.32	208.67	206.93	207.23	208.1	208.56	206	206.62	209.22	206.84	207.69	208.49	207.77	205.67	206.41	208.26	207.11	207.66	207.45	208	208.43	205.62	206.8	205.86	207.47	208.06	208.53	208.89
201.85	199.59	199.31	200.67	199.29	199.45	201.01	200.57	201.46	197.82	198.81	198.77	200.96	200.36	199.09	201.39	201.95	201.2	199.14	201.14	198.65	201.66	199.02	199.28	200.55	201.91	200.35	201.01	199.44	198.68	198.66	199.52	201.84	201.07	201.39	201.74	199.72	199.89	199.73	202.73	201.39	202	202.15	200.05	202.25	202.03	200.37	201.11	201.4	198.38
203.18	203.4	203.62	201.81	202.28	203.28	201.02	204.89	200.11	203.17	203.8	201.92	201.78	205.33	202.96	204.2	201.41	201.76	200.7	203.68	205.73	202	203.52	204.16	202.12	203.88	204.7	203.33	203.3	202.9	201.38	202.02	203.31	203.12	202.85	204.83	202.07	200.6	201.49	201.8	201.96	200.93	201.99	200.52	203.13	203.92	202.79	199.7	201.16	201.67
192.54	196.74	193.86	193.82	195.73	194.64	192.23	193.78	195.32	194.39	196.15	194.89	192.68	192.71	193.38	192.66	194.88	193.5	195.66	194.04	193.66	193.31	193.34	193.91	193.8	195.1	194.41	195.67	194.96	192.87	197.23	191.08	194.81	193	192.54	194.54	193	192.04	195.42	193.41	192.93	193.41	194.58	194.93	194.22	193.84	192.49	194.18	194.52	192.93
212.03	211.04	212.75	212.92	212.04	210.65	213.41	211.23	213.02	210.46	211.56	211.48	212.52	212.45	213.3	213.26	212.37	213.59	212.47	212.48	211.53	213.17	211.98	212.55	211.47	212.19	211.39	212.09	211.06	209.99	213.35	210.72	211.73	211.33	212.39	210.81	211.38	209.74	212.32	210.18	211.5	211.42	211.22	210.25	211.05	212.6	211.62	211.48	213.78	210.39
208.07	210.9	207.46	207.35	208.91	209.08	209.74	206.48	207.7	208.5	208.52	208.33	209.41	209.62	210.13	207.4	208.17	208.7	209.98	207.91	209.92	207.97	207.38	208.14	207.75	208.13	209.38	209.28	208.01	207.99	208.7	211.15	206.87	206.22	209.27	207.03	207.45	208.07	208.66	208.51	209.92	207.82	210.73	205.71	209.14	206.67	207.24	207.76	207.54	206.86
208.95	209.58	210.9	212.31	213.16	211.39	210.88	212.68	209.94	213.16	212.29	211.74	212.8	211.03	211.97	215.39	211.18	210.85	210.48	209.98	210.79	211.51	212.57	212.16	211.1	211.98	209.61	212.72	211.15	210.4	211.35	214.61	214.25	210.89	210.41	212.74	212.02	211.79	209.91	212.27	211.58	211.78	214.04	212.39	211.64	212.25	213.1	210.29	214.41	209.05
203.49	203.79	203.8	200.66	201.92	203.88	202.44	204.07	202.36	201.53	203.73	203.24	203.13	202.79	202.91	205.68	201.17	203.61	201.73	204.05	203.18	204.08	205.76	205.35	202.32	204.78	203.19	203.13	202.37	205.65	205.39	203.82	203.03	202.58	206.27	203.89	202.95	203.24	204.05	206.02	204.45	202.52	202.56	203.36	204.56	205.2	203.84	203.1	205.63	204.2
207.97	210.65	214.18	213.47	213	209.45	211.65	211.69	211.82	210.54	211.28	212.7	208.71	210.33	210.61	211.61	210.02	213.09	211.85	211.27	211.63	212.41	210.48	213.44	210.6	211.27	212.17	211.73	209.98	212.48	211.54	212.16	213.57	215.37	210.3	210.29	212.02	213.29	210.08	213.14	209.88	211.67	210.11	211.8	210.18	209.87	212.04	210.45	210.71	213.02
208.28	208.3	208.52	205.65	206.52	206.91	209.02	209.27	208.56	208.37	207.55	204.91	208.28	208.58	209.65	210.37	209.83	206.97	206.64	206.9	209.71	206.95	205.75	207.53	208.99	208.44	207.44	208.45	207.59	205.97	208.05	207.94	208.35	208.16	205.79	207.89	207.14	207.19	208.13	206.42	206.13	208.69	207.33	208.23	208.57	207.82	208.55	207.81	208.74	206.86
201.98	204.42	204.52	205.15	203.85	204.12	203.41	204.21	203.74	202.27	206.06	204.34	204.41	203.4	204.88	203.78	203.86	203.8	204.74	204.38	203.22	205.35	203.79	205.53	202.35	202.6	205.61	203.79	203.26	205.01	204.59	204.41	203.38	204.42	203.62	204.65	203.42	204.5	203.52	204.71	205.17	202.54	201.97	202.06	204.01	203.75	203.5	205.36	204.92	203.08
208.37	210.05	208.62	206.06	208.48	207.58	210.18	208.66	205.24	208.23	208.42	209.45	210.44	209.08	206.27	209.22	209.9	208.69	207.32	208.8	209.42	210.75	207.96	212.07	208.39	209.12	207.85	208.81	208.39	207.51	209.71	207.42	209.23	209.62	209.89	210.38	206.63	209.79	208.58	209.01	206.41	209.82	208.53	208.32	207.55	206.71	208.46	207.12	208.22	208.34
216.4	214.9	215.2	217.74	216.07	215.43	219.19	216.77	218.14	219.06	216.21	219.14	216.92	215.94	217.07	217.79	217.61	215.98	215.95	218.9	216.25	218.44	218.36	219.39	216.47	215.32	216.04	219.4	217.63	216.9	218.44	218.05	216.59	216.4	218.82	215.92	218.26	219.72	218.62	218.99	217.04	217.16	217.85	217.7	218.13	218.31	217.51	216.83	215.72	217.69
200.05	199.04	197.87	198.1	199.14	201.55	199.36	200.72	199.71	202.49	198.59	199.05	197.64	200.61	201.13	200.06	201.61	198.63	200.16	202.37	199.11	200.56	198.45	199.07	201.9	199.46	199.58	201.94	201.42	200.85	199.52	197.51	200.99	200.73	198.11	197.51	200.04	200.03	201.22	200.2	200.98	201.06	204.36	202.87	198.65	202.01	198.92	200.15	200.85	198.99
210.48	208.04	206.55	209.47	208.99	206.93	211.35	208.42	209.25	209.98	210.08	208.79	208.2	210.06	209.9	207.49	209.06	210.74	209.55	207.09	207.1	210.16	210.25	210.54	207.86	210.73	208.29	208.44	208.55	207.88	208.73	209.45	210.07	207.35	209.72	207.86	209.34	208.6	208.27	209.81	209.98	209.75	208.35	208.1	207.97	209.46	209.33	208.1	206.86	208
203.11	205.22	205.5	203.7	202.59	204.23	202.79	206.46	201.68	202.19	204.18	203.07	205.62	203.66	202.52	204.81	205.68	202.68	203.28	207.38	202.45	203.94	203.84	203.22	202.79	204.09	203.62	202.89	203.87	202.81	204.16	204.2	204.11	204.24	204.04	202.81	202.73	203.9	204.66	204.04	202.63	203.37	203.11	204.99	202.35	202.72	203.02	204.72	202.8	203.58
209.71	212.83	212.86	213.97	211.94	210.65	212.62	208.05	213.14	210.35	212.43	210.11	213.08	213.99	210.66	212.13	212.27	213.65	211.85	212.57	208.68	212.6	212.86	211.81	209.65	212.15	216.13	209.85	211.82	210.8	212.03	213.16	210.27	213.59	212	212.4	211.22	210.86	211.65	210.94	210.97	212.17	211.54	211.13	211.84	211.33	213.13	211.1	211.44	212.03
211.91	210.73	211.43	212.99	208.94	212.55	212.16	211.46	210.4	210.73	214.55	212.91	213.14	210.04	213.74	210.33	214.66	212.2	211.29	212.94	212.18	211.57	212.07	212.87	213	214.86	213.98	212.38	213.19	210.6	212.63	213.72	212.23	210.62	210.48	214.2	212.73	211.48	212.58	211.68	211.17	214.47	212.14	208.85	211.34	212.8	211.49	212.08	211.02	209.93
202.96	205.63	203.11	206.23	203.51	204.44	205.28	203.34	204.88	204.76	205.58	205.3	204.46	203.65	204.47	205.47	203.99	204.01	204.48	204.5	202.62	204.11	203.51	205.7	204.17	202.88	204.48	205.86	205.31	206.41	204.42	203.17	205.85	203.07	204.43	206.84	202.6	202.36	205.67	205.19	206.11	204.84	204.4	205.22	205.34	204.63	205.53	206.14	206.3	203.26
197.06	198.27	198.54	199.55	197.44	197.03	199.05	198.35	196.26	198.09	198.62	195.82	198.13	201.51	196.87	197.66	198.2	196.85	199.71	196.51	198.46	197.36	200.91	197.79	195.37	198.21	199.17	198.23	196.65	198.03	197.56	196.59	197.95	197.38	199.2	198.32	198.43	197.9	198.68	199.42	196.44	198.45	197.92	196.06	196.85	196.39	197.84	198.44	197.59	197.64
197.91	198.39	200.1	197.05	199.03	197.13	199.82	200.42	198.73	199.99	199.61	199.34	200.36	199.3	195.97	200.07	201.21	198.26	198.18	197.6	200.13	199.84	199.62	198.36	199.72	199.68	198.37	197.58	199.7	197.76	200.17	199.81	200.54	201.16	199.48	199.97	200.7	199.11	200.54	199.8	201.13	200.31	198.04	202.2	199.68	198.44	200.11	201.83	199.17	200.85
201.84	203.97	202.81	203.18	203.8	202.49	202.09	202.47	199.27	202.31	201.8	201.23	200.79	201.1	202.77	202.16	201.33	203.25	200.8	203.61	203.17	201.29	200.64	202.35	203.87	202	200.46	203.84	200.13	203.48	201.59	202.83	200.65	203.69	202.23	203.05	202.5	202.47	201.81	201.16	200.6	198.81	202.03	203.76	203.55	202.12	201.68	204.71	204.24	201.72
217.75	218.85	215.38	216.39	218.39	216.96	217.22	217.23	217.6	216.89	215.33	216.88	218.9	217.32	217.31	216.43	217.32	217.2	216.22	216.76	218.09	219.01	216.8	217.01	219.45	215.52	214.48	217.16	216.83	216.86	217.78	218.94	218.13	216.93	217.83	216.19	216.62	217.33	214.97	218.84	216.16	218.3	218.6	217.12	214.91	218.26	216.94	216.8	215.88	216.34
210.12	209.76	213.31	211.88	211.58	211.87	213.58	211.84	211.61	210.99	211.72	209.38	212.44	211.93	210.23	209.81	214.21	211.62	211.8	211.03	208.43	213.3	213.39	210.32	211.05	211.39	211.53	212.49	213.02	211.82	210.95	213.77	212.6	211.95	209.39	212.46	211.07	214.28	211.36	210.79	212.62	210.29	212.15	212.36	212.36	210.51	210.01	209.56	212.38	212.96
204.19	204.26	205.37	208.9	207.13	205.67	205.27	206.78	206.89	204.89	207.86	209.02	205.79	207.78	207.32	207.14	207.78	206.04	208	205.88	206.14	206.93	205.92	204.98	206.01	205.55	204.43	205.27	206.95	207.49	205.28	205.9	206.33	207.11	207.64	208.85	206.22	205.36	208.48	207.13	207.62	206.4	204.75	206.49	207.36	206.43	206.51	203.24	206.56	208.23
196.78	193.81	193.29	193.19	193.08	191.32	196.19	195.69	196.37	193.63	192.86	193.16	193.77	194.64	194.88	194.87	194.13	194.05	193.18	193.02	191.74	193.45	194.63	196.17	195.93	194.19	193.37	195.27	193.73	195.92	194.37	192.05	193.15	191.88	194.59	194.8	194.58	196.42	196.14	194.3	195.35	194.55	194.56	193.4	193.17	194.18	194.25	193.65	194.46	193.93
208.89	204.64	207.34	208.19	207.16	208.58	209.95	208.95	208.34	209.68	208.35	209.3	210.76	209.44	208.03	208.43	209.75	209.24	206.91	206.41	209.88	209.17	209.77	210.81	206.87	205.78	209.69	209.93	208.44	208.99	209.56	209.1	208.84	207.33	208.3	208.47	207.61	207.32	207.57	209.13	210.68	207.6	207.19	209.52	209.48	206.91	209.21	208.43	209.33	209.1
206.57	208.22	207.55	207.12	207.33	206.21	207.97	206.86	208.77	209.53	207.11	206.58	208.35	205.31	205.95	207.4	206.23	207.28	208.9	206.43	210.62	207.92	206.46	206.95	207.97	208.21	209.66	207.08	206.06	207.13	208.57	206.74	206.48	208.02	205.5	207.8	208.98	209.82	207.34	207.77	209.13	209.97	206.74	208.24	207.81	208.35	209.43	206.92	207.91	205.65
200.35	202.63	199.98	196.65	198.03	201.4	198.78	198.79	198.54	198.91	197.41	198.7	198.34	200.07	200.4	199.65	201.45	198.99	199.55	200.87	200.13	200.34	198.69	200	200	198.05	199.56	199.82	199.1	200.97	197.98	198.59	200.64	197.56	200.06	200.27	199.32	200	199.49	198.54	199.9	198.42	198.05	197.79	199.38	199.71	203.37	198.7	200.36	201
203.76	204.69	204.57	202.87	203.33	204.91	204.46	203.63	202.42	202.82	202.53	204.44	203.77	204.76	201.63	203.56	204.45	202.71	202.34	205	203.96	205.55	202.79	202.56	204.38	201.98	203.44	204.74	205.06	206.13	203.27	203.21	204.65	206.02	203.68	205.01	208.13	204.31	202.69	204.19	205.21	201.88	204.33	202.31	203.31	204.63	203.01	203.74	201.32	206.09
203.76	202.9	204.98	203.61	204.89	204.18	206.16	201.63	203.67	202.11	205.43	201.84	202.66	204.15	201.35	202.5	204.47	204.09	203.68	202.68	203.84	202.82	202.38	202.73	205.13	203.03	203.74	204.87	201.86	204.27	203.01	205.28	202.1	202.69	202.36	204.95	201.93	202.48	204.59	203.46	202.99	202.29	203.35	204.38	204.21	203.22	205.62	201.22	205.12	203.06
201.64	201.67	199.74	202.23	203.39	199.7	202.03	202.63	203.62	202.53	204.91	206.27	204.05	204.36	203.65	202.17	203.9	203.35	203.56	204.12	203.7	203.31	205.76	201.29	201.93	202.86	201.69	200.63	203.33	201.01	203.16	200.47	201.96	203.1	204.68	202.94	203.25	202.43	201.47	204.1	203.64	202.82	199.63	204.87	205.16	204.23	204.04	202.77	203.93	200.84
209.6	212.16	211.78	210.79	210.24	210.7	212.34	211.17	208.93	212.29	212.62	211.28	211.72	212.06	211.61	210.86	211.96	213.91	212.27	211.71	213.11	211.82	210.74	211.94	210.01	213.6	211.27	212.38	211.67	213.8	210.71	209.81	211.7	211.86	212.16	212.11	211.25	215.68	210.37	212.88	212.21	210.31	210.11	210.05	211.85	212.48	212.33	211.01	212.18	210.32
207.72	208.39	209.5	208.89	207.05	208.53	207.05	207.8	209.94	209.29	209.19	208.15	207.37	207.61	207.69	208.82	210.47	207.72	208.55	207.4	207.98	210.35	210.72	207.85	207.97	210.32	209.55	208.63	210.92	207.32	207.11	209.08	207.78	208.99	208.38	212.25	208.42	211.12	210.9	208.29	205.63	208.12	209	211.21	205.72	206.95	207.16	209.46	208.59	208.08
207.24	208.23	207.01	208.39	206.13	208.45	208.21	207.72	209.69	206.01	209.63	207.74	208.42	208.37	206.49	206.85	206.26	207.68	206.02	208.27	206.64	207.61	211.33	209.52	207.49	207.83	204.01	207.99	207.5	208.09	209.61	208.64	208.7	206.26	206.23	206.66	206.25	209.01	208.71	208.34	207.96	207.75	207.35	208.53	205.35	207.13	206.36	208.17	206.29	208.03
198.65	199.84	197.83	199.35	202.23	201.76	199.03	201.25	199.27	200.22	199.23	199.13	199.96	198.31	198.85	199.54	198.94	201.86	198.27	197.5	197.12	199.47	197.28	196.25	200.62	199.34	200.62	199.64	199.61	198.7	199.94	200.74	201.72	198.43	200.19	198.03	200.74	201.43	198.49	197.4	198.75	199.69	201.34	198.42	200.38	199.29	197.98	201.15	200.7	200.65
201.84	202.82	201.97	206.25	205.22	205.23	203.96	204.93	203.25	206.28	205.82	205.83	203.92	206.78	205.6	205.63	206.7	204.17	204.5	205.71	206.15	205.72	205.1	205.64	206.45	204.73	205.32	204.44	206.82	205.18	203.3	204.09	204.78	204.68	205.62	205.13	203.48	206.01	205.69	207.4	203.46	206.32	204.27	206.69	206.93	208.08	205.76	205.43	205.69	207.52
207.32	209.92	210.15	210.41	208.04	209.83	207.98	210.53	211.4	210.81	209.2	209.99	210.11	212.09	208.22	210.53	208.99	211.11	212.1	209.86	209.34	210.94	211.85	209.1	207.95	207.91	210.4	210.59	211.23	209.06	208.84	210.72	210.56	211.11	208.61	209.71	211.93	209.02	209.91	210.46	208.59	208.76	209.53	209.75	210.65	210.42	211.03	210.62	208.33	209.6
209.33	208.14	211.04	207.05	209.69	208.8	206.82	207.72	206.67	209.56	211.37	207.94	207.58	207.72	207.02	208.49	208.03	208.66	208.91	207.45	208.96	206.95	209.43	208.91	208.9	207.33	208.8	209.19	209.1	209.6	208.3	209.2	207.1	212.37	210.63	207.44	210.29	206.15	206.86	210.66	208.08	207.98	209.08	207.67	208.1	209.95	207.11	209.62	206.72	208.44
199.38	200.51	198.54	200.64	198.89	200.92	200.39	200.08	199.57	200.04	199.52	200.69	199.74	200.92	201.35	201.07	201.34	199.8	200.81	199.92	201.34	202.17	200.72	201.83	202.32	199.76	201.17	201.32	202.85	202.74	201.11	198.4	202.05	201.51	201.72	200.3	199	201.34	198.32	202.94	201.45	200.55	200.03	198.93	198.87	200.34	202.24	199.38	199.87	201.11
204.34	203.24	202.01	203.67	204.23	202.61	206.22	201.59	202.59	202.77	204.13	204.92	205.15	202.6	198.59	206.06	205.34	204.88	205.07	203.47	205.44	204.26	204.14	205.01	205.5	202.44	202.61	205.28	203.54	203.99	201.51	204.45	203.6	203.3	200.59	203.94	205.17	201.51	203.31	203.3	205.26	204.79	203.27	203.68	202.95	203.83	204.64	202.67	205.06	203.88
201.36	200.16	198.23	199.67	199.69	198.21	199.54	200.99	199.37	196.41	199.9	200.97	200.17	199.46	198.87	200.63	196.52	200.02	198.87	201.28	201.57	200.77	198.63	201.3	200.53	201.2	199.45	200.35	199.3	202.02	199.37	196.34	203.47	199.67	199.07	202.02	201	199.4	200.69	198.43	200.86	200.56	198.77	200.76	203.1	200.62	199.72	201.42	200.04	198.46
206.78	206.45	206.94	206.93	205.45	206.73	205.5	204.55	205.28	208.27	207.27	205.95	205.75	202.73	204.52	203.76	207.68	207.61	206.04	204.08	206.05	204.36	205.52	205.49	205.46	205.17	207.98	204.69	205.09	207.96	205.34	204.46	206.25	207.33	205.19	204.39	205.71	205.7	205.38	205.89	207.74	206.26	207.95	204.39	204.25	203.73	206.36	204.78	207.38	204.74
194.52	195.24	194.59	195.79	193.85	197.39	194.97	197.13	193.75	194.3	195.92	198.22	197.65	197.08	195.32	194.24	197.52	195.65	196.93	196.76	193.66	194.16	195.7	194.03	196.65	195.45	197.17	194.09	195.5	192.61	195.56	193.5	195.44	195.35	195.71	193.99	195.99	195.37	195.66	193.87	195.33	196.39	193.61	193.85	194.3	196.75	194.51	196.21	194.47	194.4
211.52	212.41	209.58	210.05	210.77	211.92	210.5	210.68	213.19	211.93	210.87	210.95	211.93	212.49	212.29	209.33	212.93	213.57	213.52	210.35	212.63	212.35	212.09	210.75	213.33	209.96	211.83	210.59	212.8	211.97	211.18	212.68	210.23	209.31	213.63	210.9	210.77	212.64	212.63	211.4	210.36	209.33	210.4	209.4	211.91	211.12	211.42	211.43	214.04	209.87
209.23	209.88	208	205.68	207.95	208.4	210.34	207.16	208.51	207.9	209	207.89	205.37	208.38	209.66	207.68	209.16	208.53	208.34	208.03	207.56	209.2	210.04	208.42	207.77	210.85	209.14	207.2	208.09	210.07	209.5	210.39	207.88	208.54	206.72	209.51	210.29	208.47	211.02	208.47	205.5	208.08	209.53	208.49	209.55	209.84	208.82	208.51	209.92	209.52
206.85	204.35	203.08	204.02	205.2	204.99	205.12	205.82	206.05	206.75	205.99	204.6	207.25	205.63	204.23	205.98	205.2	205.83	204.98	204.08	205.24	205.14	207.31	204.54	206.32	206.9	206.01	204.79	207.28	205.53	204.75	203.68	205.7	206.63	205.91	207.51	204.21	203.42	206.47	205.15	204.06	203.77	206.31	204.22	206.91	205.4	206.7	205.72	204.79	204.24
205.1	206	203.98	201.88	205.62	201.95	204.28	203.33	203.9	205.01	205.17	205.23	204.46	202.88	204.59	202.59	202.27	202	202.95	202.84	204.63	201.43	203.54	203.2	203.65	202.48	200.35	201.73	203.91	205.08	203.62	200.56	207.16	202.52	204.64	203.42	203.62	203.06	205.21	203.68	205.07	204.91	200.85	203.22	205.7	205.39	202.9	204.8	205	202.16
199.23	201.34	201.34	200.02	200.13	199.34	200.23	202.58	199.05	199	201.02	203.33	202.49	201.26	199.18	200.93	199.62	198.9	199.87	201.72	199.32	201.12	201.04	198.98	199.09	199.86	200.16	203.05	200.11	198.66	200.08	199.33	199.37	200.32	202.05	201.15	199.4	199.31	201.2	198.84	199.19	200.89	198.1	198.85	201.86	196.51	200.43	201.34	198.9	200.42
202.76	203.49	203.93	201.76	205.46	203.31	204.54	202.85	205.23	203.03	204.81	203.58	203.4	202.1	201.85	204.61	204.47	202.9	205.54	203.92	203.23	205.29	205.3	204.06	203.81	205.26	205.02	203.13	201.81	205.53	205.31	204.46	201.38	202.63	204.4	201.1	204.82	204.91	205.85	202.41	204.48	203.54	203.93	204.4	204.53	203.59	204.1	205.64	206.62	202.26
206.62	205.39	206.68	202.82	204.4	202.6	206.51	203.08	204.99	205.83	203.96	203.47	204.67	202.99	204.3	204.98	204.56	204.95	204.62	203.64	204.56	204.88	203.68	205.98	206.4	204.35	205.94	206.75	202.46	205.02	201.6	205.17	205.55	204.91	203.44	205.6	204.75	205.6	203.1	204.51	205.86	207.85	202.43	206.33	205.7	204.59	204.42	205.46	204.81	205.79
208.06	207.76	206.51	208.91	209.29	207.86	208.53	207.96	208.41	206.83	206.57	207.74	208.3	209.51	208.88	207.58	205.44	207.16	207.22	207.73	210.91	208.83	209.14	208.27	207.18	209.06	207.37	207.83	206.28	206.7	207.38	206.36	206.77	208.23	208.3	207.9	207.86	206.71	208.87	207.26	207.17	206.64	208.37	208.4	207.47	209.21	207.37	208.27	206.9	208.36
203.44	205.1	202.54	204.16	203.87	203.36	205.66	203.86	202.1	206.54	204.63	204.69	204.46	202.67	203.39	203.26	206.28	204.91	203.18	204.33	203.41	203.52	206.99	203.38	203.48	203.91	203.57	203.59	201.69	205.4	203.29	201.73	204.4	203.09	204.77	202.5	203.22	204.36	203.25	204.94	202.54	201.95	204.13	204.72	202.66	205.84	203.36	202.86	204.37	202.24
210.45	209.33	211.01	209.31	211.07	211.24	212.19	211.07	210.82	210.37	211.5	210.44	208.11	209.83	208.96	210.46	209.5	211.36	209.09	209	210.35	209.96	208.96	210.85	208.84	209.38	210.29	209.59	207.22	210.3	208.53	210.02	208.86	209.44	210.12	208.74	208.56	208.67	211.25	206.93	210.84	209.61	208.35	208.93	209.98	211.1	207.37	209.58	210.83	210.63
211.33	211.83	210.99	213.51	211.5	211.69	212.68	211.3	211.71	210.81	212.17	211.89	214.34	213.35	212.96	213.08	211.57	213.43	209.57	213.03	212.19	214.22	213.49	213.61	214.16	213.49	210.46	210.81	214.83	212.51	209.95	213.61	212.03	210.47	212.7	211.85	211.78	212.37	210.79	213.47	212.33	214.2	214.32	211.81	211.49	212.96	211.71	212.43	214.11	214.38
216.12	217.19	218.4	217.1	216.9	215.73	216.62	218.68	216.28	218.09	217.73	218.18	219.04	219.01	215.56	218.32	218.59	215.85	218.08	217.15	215.94	217.52	214.64	218.26	216.85	217.4	214.89	216.64	216.67	216.64	215.35	218.42	218.14	218.12	216.17	217.85	217.11	216.96	216.03	218.27	218.61	214.99	216.22	215.81	217.66	217.64	218.06	215.47	217.23	215.18
207.49	207.11	209.41	207.69	210.02	205.67	207.34	207.92	208.37	207.16	205.88	207.08	208.79	209.93	208.38	209.41	206.5	209.06	205.61	207.43	209.79	208.64	207.78	206.1	206.8	204.75	209.01	206.95	207.94	209.41	208.05	209.25	208.06	209.38	207.9	205.43	206.67	207.7	207.74	207.62	207.99	209.87	208.69	208.1	207.23	208.52	208.02	208.78	205.81	207.94
200.98	197.71	199.97	198.93	199.87	200.24	200.15	201.82	198.33	200.62	199.99	200.79	198.44	201.05	199.08	200.47	200.3	198.88	197.4	201.14	202.18	199.94	197.94	199.24	201.35	201.4	199.1	201.59	199.69	202.44	202.26	202.66	199.26	200.51	200.44	198.81	199.18	199.35	198.17	200.09	199.45	203.34	199.84	200.88	199.71	201.98	198.91	199.34	199.49	199.59
215.65	211.74	214.15	211.58	214.58	213.71	213.03	213.01	211.41	212.48	212.25	213.21	211.65	213.72	212.23	210.86	212.03	216.43	212.58	211.9	212.51	213.05	213.22	210.33	214.62	212.86	215.06	214.7	212.75	213.95	213.77	212.71	212.48	211.63	214.07	213.12	211.7	211.41	212.73	213.62	211.99	215.95	213.62	211.86	213.18	214.56	211.96	213.99	215.28	211.77
205.22	203.85	203.31	205.01	204.16	204.77	205.04	204.07	203.94	206.81	206.19	203.74	205.27	204.34	203.68	203.3	203.97	207.58	203.38	204.89	205.23	203.89	203.31	204.24	205.14	203.27	204.8	201.88	203.76	203.98	204.97	200.88	204.91	205.92	203.55	204.52	203.44	204.82	203.1	205.9	207.67	203.66	204.8	204.73	203.41	204.47	204.91	205.01	204.59	204.41
209.79	209.26	207.92	210.08	207.83	209.15	211.26	208.75	207.32	206.15	208.67	209.77	208.21	211.22	210.17	208.63	208.12	208.72	209.14	209.04	209.41	206.57	206.07	208.79	207.63	210.01	209.88	210.89	208.81	209.09	210.01	208.64	209.1	206.68	209.29	207.03	209.64	209.16	208.45	210.14	209.67	206.34	209.34	210.02	210.39	208.99	209.18	210.61	209.29	210.29
212.12	210.42	210.42	206.94	210.26	210.06	211.36	211.46	209.01	211.08	209.06	209.38	208.14	210.84	210.27	207.55	207.54	210.58	209.16	209.19	208.73	207.72	209.29	209.55	207.13	208.17	210.25	211.63	209.23	209.48	209.05	208.8	210.9	210.09	211.26	210.76	208.87	209.35	207.3	209.57	210.89	207.17	209.6	207.12	209.6	210.5	210.3	208.66	208.68	212.5
210.35	210.27	208.89	206.88	208.93	208.68	210.24	206.57	208	206.44	207.93	207.87	210	208.26	208.64	205.99	208.26	210.61	208.28	211.03	208.9	210.08	207.77	209.24	209.41	208.28	211.25	210.14	208.95	208.18	207.23	208.18	209.61	207.84	207.93	208.14	208.33	208.02	206.57	210.66	208.78	210.93	210.9	207.29	207.15	207.71	207.38	209.33	209.66	210.3
201.63	205.32	203.64	203.52	203.47	206	201.87	201.99	203.22	202.98	200.87	202.49	202.23	202.84	203.35	202.53	202.04	202.82	203.29	204.31	203.69	202.07	203.16	202.09	202.53	201.56	204.27	202.38	202.34	202.55	201.64	200.32	202.2	204.23	201.91	203.63	201.81	202.41	201.9	200.54	203.19	200.84	202.91	202.53	202.3	202.39	202.65	204.38	200.91	203.34
208.41	206.74	207.54	208.05	210.93	209.47	209.4	209.08	207.06	209.43	212.05	208.52	206.36	209.38	205.57	208.5	206.98	209.35	206.87	207.91	209.72	206.85	209.64	208.37	207.65	213.12	209.14	208.38	208.17	208.68	207.42	207.91	206.28	209.84	210.42	208.21	209.5	207.83	208.41	209.28	207.35	207.06	208.25	208.49	207.96	211.95	207.35	208.38	210.89	208.43
201.31	203.29	201.9	203.26	204.34	202.26	202.76	202.98	204.18	204.75	203.19	203.5	202.75	203.08	202.95	202.45	202.69	202.22	202.99	204.1	203.45	203.81	203.76	201.86	201.6	200.85	202.37	201.77	204.24	203.17	202.46	204.14	202.52	200.49	203.4	202.56	202.59	203.02	202.83	199.9	203.64	202.54	201.52	204.41	203.17	202.28	203.34	204.15	202.66	203.12
218.11	219.38	218.24	217.93	216.9	217.29	218.11	217.99	219.18	217.54	218.98	217.35	218.25	216.73	218.05	217.63	217.67	216.38	218.42	218.44	217.43	217.58	217.44	219.4	219.63	216.64	217.22	216.11	218.06	219.12	216.45	218.17	219.32	216.9	217.37	218.51	218.66	217.43	220.37	218.31	218.41	216.26	218.54	217.3	215.98	217.51	217.5	215.71	218.12	216.09
211.31	214.21	212.78	214.51	213.08	216.5	214.05	213.89	212.55	212.02	213.74	211.62	212.61	213.22	212.04	210.66	210.83	211.45	212.22	211.59	212.75	213.03	211.91	212.01	211.87	211.56	213.03	209.97	212.95	211.18	211.93	211.68	212.71	211.29	211.26	210.68	209.89	210.79	211.09	214.12	209.67	212.61	213.03	213.86	211.07	211.01	213.14	211.33	213.71	212.32
200.59	200.45	199.75	196.8	202.37	197.97	199.31	197.3	199.09	200.96	201.2	198.35	198.07	199.41	200	198.78	200.29	200.65	201.48	197.72	199.22	199.6	202.26	199.94	198.03	200.15	199.74	198.59	199.44	200.37	199.8	199.71	199.79	201.39	199.06	197.76	199.74	199.92	201.59	196.64	201.26	201.78	201.02	198.74	195.72	196.95	199.26	200.48	199.02	200.73
207.02	205.99	207.4	209.76	208.61	208.37	209.35	208.84	208.58	210.14	208.5	209.81	209.95	211.25	208.26	207.73	209.54	212.16	204.84	211.16	209.17	208.3	210.12	210.61	210.68	208.41	210.48	210.48	210.97	208.82	209.19	208.26	208.36	210.45	210.69	211.16	212.97	211.18	208.66	208.71	208.77	209	209.27	208.29	209.73	210.23	212.45	208.71	209.85	208.22
212.25	211.25	213.59	213.64	211.6	210.61	212.19	210.63	211.69	211.86	211.94	214.01	214.02	211.3	212	211.34	214.2	212.52	211.37	213.21	212.73	212.64	213.23	211.42	213.49	212.02	212.12	212.7	212.09	213.06	212.84	213.59	212.15	212.49	212.35	211.34	213.28	211.25	213.45	215.6	210.94	212.86	211.07	212.34	213.53	215.5	213.24	210.09	209.72	214.87
203.15	204.76	202.92	205.4	203.23	203.26	202.47	205.08	205.88	204.26	204.63	202.91	204.65	202.04	204.67	203.96	203.16	202.04	203.56	204.77	202.93	204.27	205.72	204.57	203.47	202.55	204.82	200.47	203.69	202.91	202.63	201.68	202.5	203.02	202.89	202.79	204.21	205.47	205.27	204.97	204.34	204.16	204.28	204.24	202.26	204.17	204.15	202.38	205.06	205.25
207.26	207.54	207.25	208.56	205.62	207.81	209.91	208.58	207.21	206.73	208.39	206.58	208.69	210.24	209.32	206.48	207.38	205.42	208.71	208.98	206.85	207.7	206.41	205.94	208.32	209.23	209.18	208.62	208.38	208.03	209.34	207.71	208.33	207.86	206.93	204.77	207.69	206.79	206.63	205.76	206.87	206.36	207.49	206.6	207.56	205.39	208.95	205.77	208.63	208.82
208.48	209.04	210.41	206.87	209.32	209.84	211.26	209.86	208.31	212.28	210.47	208.53	210.49	209.9	208.78	210.28	209.88	209.41	208.78	208.16	212.07	211.59	210.17	210.66	210.44	210.52	210.25	208.28	208.47	210.4	207.9	207.8	209.57	209.03	212.56	209.73	207.79	209.74	211.54	206.53	210.25	211.48	208.82	210.15	209.56	210.17	207.39	209.15	209.49	209.24
220.24	217.13	218.43	216.63	218.85	218.8	217.69	220.17	217.98	215.28	216.53	216.26	218.59	215.84	216.43	218.27	218.53	218.08	216.08	215.29	217.99	217.75	216.88	215.98	216.86	219.49	217.09	215.93	219.26	218.59	218.38	217.12	218.61	216.65	217.35	216.97	217.07	217.43	215.56	218.79	218.43	218.59	217.2	217.66	218.69	217.04	217.87	219.07	220.25	220.41
205.13	203.36	202.16	203.07	205.11	201.54	204.67	203.41	205.75	204.6	205.46	202.58	203.98	202.97	202.11	203.42	205.77	204.17	204.01	204.23	204.31	205.9	203.43	202.91	205.68	201.09	203.32	202.01	202.38	205	202.46	200.18	202.3	201.41	204.86	204.63	202.99	203.16	204.62	203.24	203.27	203.67	205.76	203.77	204.73	203.58	200.68	202.92	203.84	202.98
211.82	214.35	211.95	213.04	211.75	212.79	215.31	212.66	211.27	211.21	214.62	209.65	212.63	211.55	211.5	215.06	213.99	213.42	213.96	212.25	212.57	211.99	212.17	210.79	212.71	211.81	212.72	213.36	211.04	215.46	211.51	212.12	212.65	214.49	212.98	211.41	213.13	211.35	211.34	213.83	211.88	213.25	213.14	211.77	213.77	212.72	211.58	212.86	211.04	210.93
199.98	202.73	203.35	206.5	205.4	203.53	203.27	206.23	203.42	204.28	201.86	204.89	203.65	202.43	204.62	204.65	203.75	203.97	204.31	204.42	204.3	204.69	204.07	203.63	203.54	205.01	202.17	203.75	202.98	202.73	203.8	201.3	203.06	204.26	203.93	202.73	204.16	202.1	202.72	205.02	203.28	205.67	203.9	201.67	204.43	204.03	201.76	203.7	203.27	204.47
207.1	207.68	207.45	208.97	206.9	208.08	206.38	208.61	208.82	207.15	206.11	209.65	205.84	207.71	206.66	206.13	208.54	206.23	209.14	210.35	208.38	211	209.55	208.81	206.58	206.95	209.91	207.08	208.16	208.2	207.56	206.26	208.59	208.56	210.22	208.34	208.4	205.99	208.94	209.53	209.03	208.44	206.36	208.29	209.9	211.01	208.56	206.6	207.02	208
208.16	207.15	211.63	208.97	208.55	206.35	207.19	207.61	209.21	208.36	207.98	205.45	208.06	206.77	209.02	207.99	209.98	208.27	210.07	208.05	208.1	209.34	205.57	206.16	207.58	208.03	208.24	207.21	206.94	209.47	208.77	209.02	208.28	209.39	209.54	207.97	208.3	208.96	208.02	207.75	208.27	206.22	207.35	210.1	209.79	208.48	208.72	207.27	206.52	206.81
208.12	208.27	205.21	210.71	208.17	208.22	208.81	205.15	205.7	210.45	207.69	206.88	207.46	207.52	209.7	208.13	208.4	207.81	206.31	207.72	207.98	206.04	208.38	209.24	207.82	207.67	207.73	208.08	207.1	207.97	205.75	209.18	208.88	210.37	208.37	206.46	208.81	208	206.51	207.27	205.53	207.61	208.12	207.36	206.79	207.96	205.7	205.88	207.71	208.45
211.9	210.21	211.7	209.98	213.26	211.62	211.77	209.67	210.88	212.82	212.76	211.64	209.27	210.91	213.73	212.07	213.29	212.63	210.33	211.28	210.73	212.7	210.68	213.17	212.34	212.89	211.87	210.12	210.29	210.83	211.29	211.03	210.84	212.85	211.84	211.86	212.09	210.8	212.51	211.86	209.86	211.1	211.51	211.03	213.78	213.24	210.35	210.19	211.53	211.6
208.73	207.02	208.32	208.77	207.64	205.52	208.63	209.73	207.92	205.04	206.78	208.14	208.34	207.83	208.25	206.74	208.47	206.71	207.52	206.01	208.58	208.9	207.66	209.21	207.64	205.95	208.5	207.44	205.99	209.77	206.59	207.52	207.05	206.55	207.08	208.14	206.68	206.34	207.56	207.83	208.46	206.77	207.53	206.58	210.88	208.49	206.31	207.01	208.06	209.61
203.01	202.89	200.66	204.87	202.1	204.4	203.17	202.11	203.6	200.31	203.27	202.82	202.77	203.19	204.03	202.09	202.76	203.75	202.59	202.2	202.78	204.37	203.11	203.08	204.26	204.11	205.62	202.25	202.38	202.74	203.62	202.71	202.93	206.1	205.56	203.58	202.69	204.06	204.37	204.09	200.78	203.02	203.64	204.75	202.92	203.83	204.83	203.75	204.26	204.2
213.68	211.53	209.67	210.13	211.85	212.4	210.75	211.94	212.23	209.5	211.24	211.19	211.7	211.72	211.01	211.88	211.75	213.61	213.29	210.65	214.21	211.95	212.88	211.57	213.05	211.57	212.19	211.51	211.47	209.43	211.54	211.39	210.75	210.54	214.21	212.76	210.6	212.06	212.13	209.19	212.79	211.51	212.91	212.27	209.83	212.64	212.21	210	213.2	210.99
215.97	217.68	219.44	218.13	215.96	217.49	217.03	217.7	217.12	217.65	219.22	218.65	216.3	215.36	217.16	217.53	217.07	216.57	218.38	218.37	216.13	216.89	220.15	218.99	219.55	216.76	218.38	218.71	215	218.49	218.18	216.28	217.85	219.98	216.5	218.81	219.84	217.32	219.31	217.62	217.95	220.67	217.63	217.48	218.78	218.07	219.85	216.81	218.46	215.69
199.07	200.06	199.93	199.43	199.17	200.36	199.55	199.3	198.67	198.36	200.62	202.17	199.54	197.67	200.29	199.37	199.72	200.12	196.63	197.5	198.66	198.55	198.99	198.15	198.06	197.27	199.33	200.1	197.89	201.26	198.57	201.04	198.83	198.47	198.69	199.5	201.16	201.2	198.66	199.7	198.92	200.08	199.88	198.06	200.4	199.03	200.63	200.2	199.78	200.53
207.67	209.12	208.93	207.45	209.2	207.42	209.3	209.24	208.8	209.38	206.99	207.16	208.23	209.86	208.07	206.08	210.91	208.66	207.61	209.93	208.34	208.45	208.98	207.43	208.6	208.54	210.72	206.22	210.57	207.89	208.38	209.23	207.05	209.94	209.09	208.78	209.29	209.33	207.88	208.79	211.52	210.42	207.34	208.41	210.24	208.92	209.55	208.96	208.84	210.29
207.22	204.44	208.64	207.06	207	209.35	210.15	207.66	208.41	207.03	206.63	206.77	209.11	206.92	209.09	206.9	209.51	207.22	208.13	206.35	207.34	207.89	208.16	208.99	206.85	209.06	206.5	210	206.44	204.61	211.25	209.33	209.4	207.56	207.68	208.33	205.86	207.74	206.9	206.99	208.84	207.24	207.17	204.36	208.11	207.12	209.2	205.52	206.14	207.62
207.47	207.67	210.15	204.91	208.99	208.35	208.61	205.12	207.28	207.52	204.6	208.27	206.58	205.1	207.71	207.86	208.86	208.21	207.3	207.09	208.04	206.92	207.26	208.27	208.76	206.11	207.79	207.25	207.45	205.47	208.12	205.24	206.54	207.58	208.55	208.28	207.93	208.91	207.84	206.5	207.8	209.72	208.11	208.83	210.77	206.54	206.78	207.55	205.56	207.81
196.41	198.11	197.53	198.93	196.34	200.24	198.79	200.3	197.47	198.01	202.38	198.64	198.39	198.24	198.97	199.92	198.85	199.09	197.11	197.4	199.94	198.82	198.77	199.81	198.5	199.9	200.04	199.1	197.81	199.9	201.33	199.23	200.01	198.96	200.11	198.23	197.41	198.75	200.74	199.04	198.01	197.18	199.43	198.3	197.56	197.23	199.29	200.93	198.86	197.78
203.89	203.49	205.55	206.57	204.68	204.19	205.11	206.1	203.54	205.31	203.91	203.6	204.27	204.29	203.53	205.21	204.75	204.45	206.57	202.38	205.47	206.43	206.69	206.04	205.91	205.62	202.08	204.19	204.59	206.44	202.19	204.61	204.87	203.88	204.87	204.17	204.09	205.39	204.77	205.37	201.93	205.44	203.94	204.6	204.19	202.8	204.03	204.54	205.73	206.72
216.84	219.76	216.91	215.4	217.65	216.9	218.99	218.9	217.89	216.79	215.66	216.78	217.6	216.03	214.4	217.1	216.15	216.38	217.43	216.22	216.93	217.73	218.99	218.08	218.76	215.72	217.62	216.85	218.39	213.23	216.66	217.19	215.02	216.57	216.69	217.85	215.54	217	216.81	217.22	218.76	216.15	218.48	215.58	214.86	217.57	217.14	216.3	214.77	216.96
207.94	211.75	208.54	206.03	207.09	210.61	208.26	210.13	206.58	208.29	209.09	210.58	207.62	211.11	210.8	207.77	210.75	208.78	206.42	208.42	206.89	208.19	206.78	207.52	208.14	210.36	206.47	209.91	208.49	208.52	207.56	207.36	209.19	209.79	204.83	207.79	209.68	206.37	208.44	207.81	206.12	207.83	207.19	209.35	208.08	210.14	207.38	207.46	207.21	207.82
201.83	204.98	203.79	204.8	202.05	203.67	204.61	204.35	202.17	203.2	203.52	203.81	204.97	204.29	203.1	205.39	203.18	205.24	204.29	204.6	202.05	202.44	201.77	203.83	203.5	201.97	203.46	202.82	202.74	202.72	203.43	204.71	203.57	201.53	202.54	203.59	203.23	203.54	202.92	201.76	204.15	201.88	203.5	205.27	203.78	203.95	203.57	202.01	203.48	202.86
207.06	207.64	206.29	210.81	209.83	206.11	209.65	208.31	208.2	205.75	208.48	207.13	206.72	208.27	207.79	208.09	208.26	205.13	207.47	207.02	208.76	207.04	208.55	208.32	209.66	207.81	207.14	207.82	207.25	207.35	209.09	205.3	207.66	208.66	208.16	205.8	207.8	207.44	207.91	207.49	209.4	207.24	208.11	208.04	210.59	207.76	209.74	208.97	207.58	206.2
204.3	203.32	204.77	203.56	204.16	205.44	206.06	202.74	202.76	205.63	203.74	203.34	206.62	203.5	204.07	204.09	204.13	202.56	204.7	205.53	202.75	202.67	202.29	204.4	204.58	204.68	205.21	205.13	205.14	204.95	205.12	204.67	203.49	205.9	204.68	204.35	203.06	200.9	201.67	203.49	204.64	203.75	206.33	204.95	205.91	202.8	204.67	204.12	203.63	207.52
208.86	208.04	207.41	209.69	210.25	208.78	209.06	209.02	207.75	208.24	207.97	207.78	208.24	207.88	208.92	208.71	207.56	205.23	208.18	210.43	206.61	208.9	209.8	208.55	209.06	207.44	209.39	208.07	209.26	208.9	210.44	208	209.85	209.83	208.17	207.35	210.26	209.64	210.71	209.39	208.62	209.38	209.89	206.08	208.32	208.37	208.81	210.51	209.77	207.85
202.32	204.1	201.9	204.4	205.19	201.42	204.84	205.76	203.23	203.67	204.16	204.66	203.86	204.22	202.28	204.43	204.17	207.6	203.63	203.8	202.41	205.12	204.22	204.24	204.01	203.62	202.91	205.12	204.6	201.49	206	205.13	206.36	203.72	204.16	203.28	206.42	204.13	203.4	205.52	201.69	202.64	202.99	204.28	205.7	201.46	203.88	202.41	203.32	203.25
198.62	198.38	199.68	202.23	200.35	198.64	198.05	199.32	197.13	200.06	199.15	197.86	199.89	198.73	198.01	197.45	198.74	199.59	198.38	199.99	200.23	202.06	200.49	199.21	199.35	197.89	200.2	200.11	198.46	199.25	201.18	199.24	200.09	200.31	197.87	198.53	199.05	199.96	200.54	197.91	198.1	197.26	199.44	199.17	199.29	198.39	200.9	198.66	197.21	198.55
[truncated: 249 more rows]
[truncated: 150 more columns]
